# Supplementary material for: Genetic dissection of main and epistatic effects of QTL based on augmented triple test cross design
Source: PLoS One. 2017 Dec 14;12(12):e0189054. doi: 10.1371/journal.pone.0189054 (PMC5730204; doi:10.1371/journal.pone.0189054)
Supplement: S10 Supporting Information — (ZIP) [file pone.0189054.s010.zip › z6_1150_0.5_5.csv]

110.68	106.97	103.67	110.4	107.99	107.91	109.71	112.17	110.54	110.67	108.02	111.74	107.5	108.17	105.87	108.77	105.02	107.09	112.26	106.48	110.88	108.1	109.4	106.51	110.91	107.04	110.2	108.67	105.63	113.32	108.25	106.68	109.47	107.98	107.09	111.84	110.31	110.37	109.77	112.07	108.92	105.39	108.24	104.93	108.63	108.26	110.99	109.49	109.67	112.28
101.03	98.452	98.274	102.04	99.455	93.416	98.351	96.404	98.797	100.47	101.38	99.591	100.65	98.909	96.969	101.64	102.29	100.09	95.863	100.61	98.794	98.564	97.391	100.37	97.627	96.61	93.403	101.9	98.344	99.475	100.29	97.107	98.025	100.94	97.894	94.883	98.399	96.623	99.749	100.04	98.934	100.73	96.41	98.05	100.16	97.727	101.3	100.97	100.73	99.682
106.92	108.88	104.05	107.12	106.17	107.65	103.55	103.53	102.33	102.73	110.33	106.42	103.6	103.67	108.81	103.74	104.75	107.53	108.36	104.73	107.07	104.4	110.51	105.35	106.61	105.02	103.87	104.39	107.25	106.15	101.26	102.93	106.95	105.61	102.87	105.79	107.06	104.58	107.35	108.52	108.18	104.27	109.16	107.47	104.21	103.64	101.3	105.48	107.03	103.51
106.18	108.64	106.7	105.01	109.9	109.49	109.87	111.07	108.9	107.98	108.54	104.59	105.49	108.71	107.98	105.97	110.51	105.82	105.21	107.98	110.23	110.71	104.42	108.23	109.75	109.55	112.53	109.52	109.32	108.02	105.69	112.78	103.63	108.21	109.57	113.44	111	109.1	107.95	109.93	106.95	109.96	107.34	114.78	107.04	111.45	104.89	111.12	105.38	108.48
110.02	107.25	108.85	106.36	107.55	109.05	103.38	108.07	105.25	109.57	107.93	107.43	108.06	106.41	105.05	105.97	108.5	107.55	104.78	106.84	111.64	107.96	106.19	110.43	101.62	110.56	109.64	107.39	107.63	107.19	106.74	108.39	109.66	105.98	111.45	105.81	107.71	107.71	107.9	105.35	106.22	110.57	109.71	111.27	108.57	106.82	111.6	108.07	112.3	110.2
98.534	100.74	107.01	101.89	97.277	99.868	102.74	100.43	100.32	103.59	102.03	98.918	101.02	100.97	102.24	100.29	98.945	101.83	98.658	102.83	101.08	99.456	99.445	98.707	98.657	102.24	103.41	103.19	105.11	103.62	103.42	105.49	100.58	101.01	98.453	103.05	102.24	100.61	98.896	101.37	100.15	101.95	102.05	96.876	102.58	104.32	103.87	99.984	100.99	102.31
103.42	106.45	104.49	103.31	108.56	106.54	106.8	104.81	101.33	106.67	105.2	110.08	102.99	108.74	107.33	106.03	106.17	109	108.54	105.65	105.7	104.28	104.54	102.5	104.49	105.39	104.52	104.03	103.46	110.53	105.88	105.88	107.78	104.93	106.84	107.79	109	109.42	107.87	106.73	101.89	103.01	108.68	108.13	105.39	104.64	105.91	107.25	110.53	101.13
104.87	102.39	107.25	104.54	111.66	105.91	109.29	103.71	105.64	105.31	106.9	105.44	109.85	109.46	107.25	109.32	105.77	108.49	106.24	106.58	105.77	101.28	107.21	107.21	104.72	105.19	109.97	106.42	110.47	107.24	100.61	103.36	106.67	107.66	104.46	110.32	104	107.32	107.03	103.62	107.39	106.52	108.5	107.36	106.44	108.34	105.94	106.96	103.98	109.43
111.59	110.71	108.7	111.39	110.2	108.73	107.58	108.39	108.55	113.16	107.44	108.5	111.85	111.48	108.32	112.45	110.16	112.39	106	112.44	107.75	109.27	105.18	107.64	106.36	106.5	107.15	104.6	107.95	106.86	109.37	107.57	103.73	108.49	107.67	108.35	112.09	108.41	106.9	109.8	109.98	104.51	107.49	107.95	104.19	107.54	113.91	104.69	105.93	105.16
105.44	108.81	105.74	110.99	111.28	107.34	108.9	105.02	112.25	109.25	102.83	106.93	107.07	108.79	108.59	110.21	107.24	108.72	108.17	106.52	107.88	106.14	105.4	106.69	105.37	108.77	104.38	106	108.76	113.26	110.08	107.55	106.03	109.29	107.73	109.54	106.54	106.29	109.32	108.21	111.32	104.53	109.83	109.75	110.14	107.96	113.21	110.63	106.03	106.96
106.46	106.2	107.29	104.53	105.61	107.13	103.59	108.46	104.25	110.68	107.35	104.69	111.78	105.71	109.07	111.93	107.88	105.46	108.16	111.13	105.88	105.8	106.56	111.27	107.11	108.65	105.99	107.3	108.93	106.62	102.93	110.32	106.76	108.32	105.54	111.22	106.02	105.43	107.88	111.24	107.66	106.14	106.89	107.95	110.08	107.59	107.31	104.43	110.47	106.05
101	100.69	101.33	100.64	93.846	102.19	98.936	98.542	94.085	96.412	97.367	100.66	101.07	98.756	99.094	99.004	99.386	99.65	96.383	96.989	101.27	100.28	97.679	101.28	95.729	98.093	97.579	93.586	99.283	96.588	97.869	97.708	98.011	99.711	101.21	101.19	98.302	100.69	98.721	99.586	99.493	100.35	98.349	100.52	93.672	99.011	97.169	99.85	99.197	98.646
103.01	100.69	99.102	97.782	98.743	99.393	101.74	99.169	100.4	107.16	99.822	100.81	98.878	102.01	102.09	103.48	102.29	102.17	99.594	98.911	98.473	102.64	101.86	103.68	106.12	98.965	97.986	101.82	101.73	105.31	101.82	102.22	102.81	98.655	103.57	101.18	99.756	102.81	101.11	102.27	97.668	103.48	101.13	101.14	100.84	101.91	101.36	101.91	102.65	97.828
106.82	107.59	106.74	106.2	108.96	111.5	110.07	104.31	109.73	110.08	109.79	107.32	105.44	104.45	107.83	105.93	109.46	109.49	108.29	104.94	108.22	109.06	110.12	107.91	109.89	105.93	107.56	112.74	106.12	108.64	111.05	106.57	106.08	108.17	108.45	112.08	111.41	112.02	108.77	109.01	107.38	104.93	109.79	111.38	107.11	111.39	110.85	108.05	106.92	110.88
105.03	102.03	104.52	102.4	112.38	109.17	104.68	105.63	105.19	111.43	106.73	103.9	108.19	106.95	108.3	105.58	102.55	109.6	104.9	108.34	105.05	102.28	104.62	104.82	107.11	107.2	109.56	106	106.22	108.54	104.53	104.01	108.54	105.01	102.77	104.12	108.26	108.99	104.14	104.36	107.36	101.93	107.2	105.36	104.63	104.12	101.23	105.34	110.42	101.49
106.71	107.91	111.26	108.32	111.3	108.65	108.27	108.44	106.26	111.07	112.39	108.97	107.3	107.08	105.22	111.15	102.24	107.54	108.23	110.82	110.77	104.65	102.73	110.27	111	104.77	108.12	111.24	109.1	107.89	105.96	111.8	108.43	107.12	111.85	106.21	105.82	108.71	107.3	106	106.22	112.89	111.55	108.65	108.3	111.29	110.75	108.96	106.63	106.31
96.121	95.395	97.682	97.826	93.986	94.787	97.298	97.34	98.216	95.232	99.158	94.866	94.367	95.991	98.884	99.551	94.788	100.32	97.272	92.819	94.897	96.407	94.613	95.253	95.222	99.928	95.688	101.89	96.937	95.796	98.941	100.9	99.126	100.52	96.656	97.97	103.25	101.93	96.789	97.775	99.059	99.718	96.899	100.68	96.656	94.816	97.289	96.175	96.221	98.45
110.72	108.73	105.62	106.38	104.84	108.45	109.8	108.72	108.68	111.71	109.31	109.42	106.56	105.13	105.75	104.1	110.38	106.11	107.27	106.11	108.86	104.42	108.16	107.14	107.94	105.16	103.54	108.48	109.72	110.15	108.1	105.2	104.07	109.66	107.96	109.24	105.82	107.36	104.51	107.33	108.05	104.14	106.09	108.28	103.2	105.12	104.36	104.37	108.7	103.8
96.662	95.129	97.126	97.711	98.15	100.29	101.99	98.173	102.69	100.17	100.24	96.48	98.699	99.387	97.747	100.41	100.77	100.16	99.953	97.396	98.66	98.971	102.87	94.836	98.238	96.574	99.869	93.946	102.87	95.623	98.529	97.183	94.473	93.481	100.12	98.112	100.84	103.61	99.936	95.805	95.35	100.69	96.312	101.15	101.7	95.684	97.94	99.684	99.027	97.761
107.32	105.23	104.57	106.11	104.75	110.39	111.45	103.89	106.31	105.72	104.6	106.17	105.46	105.18	104.37	106.22	108.76	102.77	107.7	107.46	101.23	105.32	109.1	106.33	107.48	104.69	105.47	107.82	108.65	102.07	104.5	104.8	105.07	108.24	106.11	104.41	104.96	107.83	106.28	102.95	107.34	105.48	103	107.98	106.64	98.858	107.89	109.11	109.34	106.44
102.4	108.8	108.15	108.23	107.33	110.57	109.04	109.82	111.5	105.87	109.23	109.15	104.15	106.89	110.61	111.45	106.76	108.62	103.13	109.22	108.85	109.71	108.67	107.59	108.53	108.73	108.01	108.74	109.36	103.33	111.12	107.58	107.36	108.18	112.14	105.91	108.13	106.27	100.88	108.88	107.12	107.63	108.52	109.89	110.45	106.24	105.25	110.82	112.12	103.79
104.36	105.73	106.13	101.24	104.19	112.09	103.51	105.89	109.63	105.97	105.7	100.49	108.64	107.14	106.31	106.58	105.43	107.86	104.51	106.56	106.53	105.88	103.53	105.48	104.19	105.27	105.04	105.47	103.41	103.63	107.87	105.14	106.08	103.55	107.34	106.27	105.5	105.28	106.49	103.16	108	104.25	102.96	107.84	108.71	111.21	103.32	107.36	104.03	106.96
95.892	100.53	98.144	97.9	101.49	96.51	100.95	94.393	97.962	101.59	94.988	102.43	98.71	100.36	98.8	99.791	99.833	100.75	102.07	99.41	101.08	100.59	94.647	100.56	100.26	99.083	98.14	97.929	98.716	98.558	95.042	96.689	101.03	93.823	97.458	100.52	102.99	96.814	98.516	100.25	99.258	99.311	96.735	99.619	100.43	98.556	101.94	96.819	100.03	98.11
109.36	111.12	113.14	108.18	107.26	105.2	104.68	107.94	110.41	111.05	107.91	108.27	106.82	107.87	107.14	110.02	108.77	109.97	109.17	110.22	105.59	104.04	112.02	105.7	104.47	111.1	106.86	106.74	106.68	108.74	107.92	109.93	110.81	106.58	108.32	106.6	103.1	107.27	108.95	107.39	108.79	112.58	110.69	105.92	107.47	104.55	108.42	108.65	107.25	106.41
104.38	107.49	110.07	105.35	104.18	107.81	105.64	109.18	110.31	105.25	105.84	109.15	111.26	112.9	110.06	109.99	106.42	108.69	109.79	109.05	112.13	107.5	110.01	107.87	110.21	107.05	105.21	106.24	110.01	112.37	109.64	107.87	107.68	105.54	111.64	106.96	106.82	106.62	109.33	106.49	106.52	105.18	110.91	106.75	106.01	109.32	104.03	106.86	107.78	105.54
107.74	103.73	107.48	101.83	105.85	107.59	105.96	104.87	105.68	104.48	108.09	103.05	106.84	106.41	105.87	105.88	105.67	104.07	106.34	105.63	109.24	105.88	105.01	106.59	106.97	108.55	104.45	105.52	105.29	107.65	108	106.12	109.88	104.12	108.81	111.02	107.68	107.26	107.82	105.89	107.33	107.48	106.8	105.71	104.66	108.16	103.14	105.31	106.59	106.91
105.39	109.1	109.45	103.44	107.77	108.65	111.9	107.92	102.5	109.72	107.36	106.3	110.23	108.04	107.04	103.73	106.84	104.5	103.45	106.26	104.71	105.16	108.24	105.87	102.57	104.25	104.53	104.16	109.16	102.28	104.43	106.98	105.99	106.29	108.63	106.1	105.59	103.64	105.66	103.79	109.28	107.87	105.29	105.5	103.52	108.1	103.93	108.89	107.14	104.45
98.877	98.18	95.9	97.943	99.188	98.189	95.806	98.495	100.88	98.27	98.665	98.769	96.203	98.641	98.864	97.388	96.063	97.097	98.193	95.561	97.138	99.483	96.563	96.967	98.669	95.126	100.6	97.357	95.819	100.11	93.035	100.55	98.794	97.032	96.709	98.645	100.39	99.922	93.12	100.15	99.214	96.894	99.596	96.983	99.923	93.098	100.61	95.663	100.08	96.639
104.27	101.97	106.48	102.32	105.78	109.22	101.82	106.46	105.98	102.59	108.32	105.51	106.98	105.61	107.14	108.44	106.41	105.14	104.97	105.75	106.05	103.14	104.35	108.28	103.55	105.22	103.83	106.2	108.2	106.21	107.92	100.91	109.31	103.77	104.82	104.73	107.72	106.45	101.62	105.41	105.12	106.65	103.94	104.93	106.93	105.13	108.28	105.82	105.34	108.47
108.45	105.53	107.61	108.85	105.03	105.98	103.9	103.77	103.18	106.83	105.63	106.91	103.68	109.48	107.11	105.95	107.71	103.55	103.59	105.5	103.33	103.49	102.31	103.45	105.53	106.9	106.51	107.24	104.51	105.22	105.65	104.59	103.2	108.86	105.96	107.14	107.54	104.1	105.8	100.88	103.4	105.84	106.05	106.61	105.85	106.05	103.16	106.06	107.19	109.42
104.33	100.47	104.41	102.89	101.07	99.101	100.61	97.481	100.95	101.43	100.55	99.005	100.97	103.53	102.35	100.24	98.105	100.47	100.17	96.407	97.464	104.11	101.22	98.158	96.495	98.932	99.948	102.28	101.11	99.197	99.318	97.92	104.11	98.017	97.839	103.01	96.851	99.398	102.63	96.429	102.4	98.961	97.403	102.68	96.084	101.79	95.607	97.902	99.8	95.305
96.862	94.787	96.001	95.369	100.32	101.51	103.49	98.75	95.885	100.93	92.619	95.733	100.87	96.698	99.672	96.546	98.711	98.737	99.499	98.069	92.783	96.733	96.564	99.945	96.851	98.222	98.237	99.529	100.21	98.154	98.272	98.066	95.652	96.043	99.193	95.064	96.459	96.211	98.746	102.45	93.586	98.344	97.04	97.289	101.94	97.582	98.3	90.427	95.36	95.622
103.63	107.73	106.98	108.98	107.3	107.34	107.31	109.56	109.45	111.86	108.37	108.87	105.52	108.38	109.42	108.91	110.69	109	106.19	109.76	107.17	109.43	107.4	109.21	106.21	109.02	107.44	109.86	106.01	104.39	106.71	110.75	109.69	107.1	110.47	106.85	106.44	107.52	109	106.81	106.22	105.85	111.17	108.64	107.96	112.02	111.69	109.01	113.2	109.14
103.54	107.47	105.44	105.46	106.79	103.03	107.84	105.95	107	103.64	106.53	105.55	100.63	105.66	106.1	104	105.83	106.14	104.17	106.45	104.96	103.79	109.85	105.39	104.24	108.4	104.75	105.61	104.18	108.12	100.02	105.2	107.11	100.41	103.64	105.9	108.44	102.5	106.89	106.1	103.89	106.17	109.1	108.85	104.73	104	101.43	102.09	104.18	107.1
107.64	107.46	107.51	110.35	110.32	107.8	104.22	107.06	107.86	107.83	107.89	105.67	110.72	104.08	106.49	109.81	105.47	107.45	111.13	106.36	109.3	104.59	110.76	113.8	109.11	107.45	110.63	105.2	103.68	109.34	110.6	108.67	106.47	108.1	110.97	105.84	105.79	106.02	102.84	107.62	106.14	109.15	104.26	106.06	111.17	106.1	104.87	103.57	110.57	106.95
112.51	107.76	114.65	105.85	105.63	106.78	107.66	108.45	110.53	113.01	106.15	105.49	108.04	107.73	104.92	106.4	109.96	110.21	105.34	109.51	104.06	110.08	105.42	105.87	109.82	112.23	108.62	109.19	108.02	106.85	109.57	110.82	108.25	107.13	110.44	107.18	109.37	109.32	109.98	110.61	107.65	106.46	110.42	107.79	109.68	107.69	113.64	109.08	110.16	105.83
105.03	108.32	106.38	105.81	107.4	102.77	100.41	105.09	105.45	107.64	106.94	107.88	104.62	107.16	107.12	103.66	104.41	103.67	108.38	109.12	111.29	108.49	103.99	105.18	111.06	106.42	105.13	103.44	105.4	104.31	106.07	108.11	104.43	104.1	103.44	108.94	105.47	106.49	104.81	108.28	108.03	102.67	105.22	111.51	105.83	106.3	110	108.87	104.71	108.04
109.76	111.72	109.64	109.66	109.04	110.47	110.1	111.86	109.98	108.1	112.7	110.07	108.8	110.13	105.7	114.35	108.07	112.98	113.28	112.82	111.9	111.09	111.83	109.13	108.73	113.65	108.12	109.91	111.24	111.28	108.86	110.2	113.61	114.27	109.36	111.76	111.05	108.87	109.01	111.91	110.15	108.16	107.25	111.3	111.02	112.06	111.42	113.05	110.79	111.94
104.11	106.64	103.63	107.05	107.33	107.66	107	102.57	102.26	109.48	102.77	107.54	106.42	110.24	105.98	105.26	103.38	102.6	103.92	107.9	101.58	106.73	105.31	107.04	108.14	109.98	105.97	107.28	106.97	110.69	103.97	106.32	102.13	106.23	103.11	106.09	105.53	107	102.41	108.8	102.8	103.69	104.79	105.31	105.02	100.86	107.64	105.07	105.05	102.46
109.08	106.38	109.97	104.44	111.2	108.93	107.87	107.33	104.99	108.02	107.87	112.27	103.99	104.84	107.74	107.47	105.73	105.24	104.62	108.39	106.31	112.1	108.5	108.93	109.82	106.43	106.83	107.31	104.68	111.42	110.51	111.46	105.32	112.48	109.59	105.25	114.18	112.05	106.42	113.33	110.68	110.24	109.23	110.5	107.28	108.53	106.44	110.6	107.12	106.24
97.775	98.222	99.638	95.377	99.706	98.732	99.29	98.833	102.45	95.789	95.48	98.883	94.212	97.644	97.146	99.873	98.309	99.493	99.338	99.157	93.598	100.31	98.85	98.1	98.656	98.146	98.193	103.04	98.987	97.508	97.132	101.21	99.205	96.648	96.401	95.232	94.85	100.6	100.48	98.93	97.455	96.35	97.597	96.732	100.13	102.02	101.02	100.55	100.26	100.97
105.39	108.75	106.4	112.33	107.8	106.71	105.45	109.61	103.63	110.43	107.92	109.19	108.4	109.55	105.88	106.05	109.93	108.39	108.36	106.16	110.03	111.86	106.55	110.79	109.74	108.84	109.83	106.38	108.57	107.66	112.53	111.33	105.62	105.27	105.99	109.73	111.42	107.53	107.36	106.19	112.56	110.51	109.02	111.02	109.11	108.32	109.61	108.18	107.71	105.52
102.46	104.43	103.32	100.77	103.67	102.7	105.91	100.81	105.35	103.11	98.028	100.91	104.54	102.77	105.86	103.26	102.74	102.55	105.83	99.231	101.24	99.542	101.13	104.58	100.52	103.3	104.21	105.8	105.72	101.35	107.31	101.73	101.37	99.953	100.07	105.95	102.01	103.27	100.3	103.28	104.59	103.39	103.43	106.24	103.11	107.89	102.51	101.93	103.88	103.4
106.73	110.35	107.74	109.54	104.89	108.77	111.19	106.91	110.66	106.09	107.79	105.18	107.48	107.91	103.39	105.77	106.5	105.99	111.18	106.73	107.26	107.04	106.66	108.34	104.97	109.25	111.95	105.4	108.88	107.71	107.56	107.73	112.8	106.26	111.13	107.16	108.31	104.71	104.01	105.16	108.07	106.79	103.46	105.72	104.09	107.45	108.95	102.89	106.72	108.56
108.66	108.32	107.27	104.04	107.02	109.71	103.7	103.39	107.83	104.02	105.11	107.1	103.47	105.35	107.89	103.59	106.99	102.79	103.51	103.69	101.98	101.76	105.88	104.09	106.24	106.13	107.84	104.49	102.18	105.47	103.18	105.05	106.1	105.56	107.28	101.87	103.64	103.76	106.5	107.04	106.23	101.35	102.48	103.42	108.93	108.04	103.43	106.98	104.33	102.27
109.61	110.07	109.54	109.46	109.02	105.82	107.94	107.58	104.32	106.89	107.81	109.05	106.15	109.1	106.14	104.58	107.82	105.24	108.37	110.4	111.42	104.54	107.48	107.14	105.61	106.08	104.28	106.08	111.05	105.36	105.84	104.34	105.77	107.89	107.67	105.42	101.76	108.23	104.6	104.44	102.71	108.21	103.07	104.82	109.15	105.94	105.1	108.33	109.22	103.76
102.27	108.11	106.89	107.19	105	109.36	105.22	104.05	100.6	105.14	107.26	103.02	106.72	103.77	106.99	102.88	105.49	111.03	103.71	109.56	104.27	103.38	107.06	104.72	103.18	101	104.76	104.18	108.17	106.29	104.45	105.17	106.82	104.09	104.3	106.94	104.52	106.06	105.37	106.01	105.8	106.67	108.02	105.47	104.56	108.56	106.84	101.06	109.43	105.66
105.06	105.53	104.67	107.24	106.15	105.76	105.22	106.25	106.9	105.82	107.28	105.16	105.58	101.87	103.67	108.13	107.5	109.03	112.14	106.75	108.37	107.47	99.069	106.4	101.82	104.73	107.56	102.97	107.89	105.69	104.54	102.92	102.08	106.51	104.92	103.15	106.67	109.12	107.34	106.51	104.17	106.02	108.38	104.13	106.1	109.6	107.43	99.985	104.3	105.46
106.26	99.538	105.2	103.72	105.22	104.1	107.67	106.92	102.41	106.92	108.64	106.83	106.04	106.5	104.23	104.78	103.37	102.52	108.57	102.63	106.81	105.31	105.51	104.34	108.94	107.5	104	108.01	105.99	104.38	110.2	106.39	106.47	105.11	108.42	108.62	110.28	104.75	104.51	105.35	101.02	106.59	104.93	105.08	102.15	105.88	104.5	107.37	102.31	108.37
107.89	107.69	105.84	108.12	107.92	111.67	104.77	105.99	109.26	111.55	109.28	109.58	105.53	110.78	111.29	111.54	109.95	106.12	109.06	113.86	110.3	105.57	114	106.01	109.42	110.48	105.44	112.07	110.9	107.27	111.64	109.98	112.22	106.13	107.1	112.66	110.71	107.51	107.14	107.14	106.84	109.71	110.88	110.69	111.42	112.85	105.14	109.66	108.36	109.33
105.97	103.3	103.23	104.32	104.53	108.06	106.41	105.71	101.52	107.29	106.93	106.62	104.78	105.36	108.02	106.13	105.61	105.93	102.53	107.7	103	107.97	108.03	105.77	103.9	106.59	108.02	101.4	108.25	105.1	107.68	106.39	105.56	105.94	105.27	109.29	102	102.71	108.77	103.97	105.5	109	103.81	106.21	111.55	100.43	110.68	104.93	104.97	107.39
103.2	104.69	102.91	110.72	107.72	106.32	108.5	106.38	100.08	104.61	104.66	107.41	103.33	106.66	105.03	104.8	104.52	103.1	107.75	106.28	110.09	106.83	106.36	105.94	102.64	106.73	107.36	104.09	108.83	104.77	102.96	102.76	102.58	104.32	104.36	106.27	104.39	104.07	105.86	106.66	107.6	104.84	110.13	102.61	105.07	106.69	104.57	105.87	106.18	103.95
112.08	110.97	108	111.39	110.64	109.12	109.91	106.61	107.7	106.61	109.4	106.61	112.78	107.88	108.06	108.31	104.5	106.44	109.55	109.39	106.39	111.15	109.79	107.89	103.78	107.61	109.68	111.88	110.99	107.97	109.79	108.22	109.09	104.39	108.92	110.55	107.12	112.55	108.05	108.67	111.82	110.51	108.23	111	109.4	111.11	109.89	102.14	105.33	108.54
104.05	105.13	104.61	104.5	104.89	99.604	107.99	108.81	103.1	110.77	109.42	108.43	113.09	105.02	107.21	101.82	108.76	110.8	104.87	104.28	109.32	107.72	109.25	105.69	107.05	104.41	108.05	103.24	107.73	104.55	107.57	104.05	109.3	105.02	111.8	107.43	105.69	109.19	108	100.55	107.62	109.49	104.24	107.72	109.51	110.5	109.54	111.27	109.31	105.68
98.761	107.37	103.05	98.739	103.3	99.285	105.45	104.1	101.3	100.2	101.12	100.5	92.094	100.3	106.14	103.02	99.756	100.76	103.77	100.33	100.89	101.21	105.15	102.8	99.341	100.39	102.05	98.113	101.56	97.922	97.464	100.58	103.1	99.153	102.3	96.045	103.19	98.013	99.318	103.36	100.14	100.83	100.89	100.12	101.22	100.97	99.282	98.322	100.36	100.87
108.79	113.33	105.17	111.1	108.52	109.43	108.71	108.93	105.77	111.18	105.24	106.87	106.02	110.3	110.86	104.62	103.08	106	105.46	107.7	108.98	102.55	107.4	101.51	106.84	105.6	105.33	105.27	103.99	105.52	107.08	102.37	107.76	107.68	111.18	109.14	110.03	110.83	104.96	109.21	106.6	109.92	109.73	108.91	114.54	107.32	105.23	106.3	109.59	108.64
108.06	113.09	109.32	108.73	106.04	109.55	107.36	111.2	103.4	112.43	106.57	111.24	105.34	109.62	109.54	109.16	112.71	108.98	103.99	105.8	109.85	108.08	109.05	108.54	106.81	109.66	105.27	108.85	112.12	107.39	105.43	104.61	105.78	111.58	106.41	106.34	106.56	104.67	108.35	106.41	110	106.37	111.48	109.58	111.4	113.3	107.46	106.49	106.35	103.58
97.52	97.193	98.099	98.879	100.52	98.972	95.483	98.942	96.156	100.03	99.039	97.871	97.571	98.372	97.981	97.414	101.26	92.074	98.847	97.651	92.745	96.512	100.11	97.977	98.832	98.813	102	96.439	103.16	99.737	104.01	99.361	97.74	93.215	100.38	102.13	101.03	100.61	98.026	99.283	100.51	101.58	98.122	95.511	100.6	105.04	93.645	99.73	102.84	98.835
107.33	109.45	104.32	110.16	106.89	106.09	108.6	103.63	110.67	101.93	105.91	110.21	104.25	111.09	104.02	106.4	105.44	102.24	102.47	109.28	107.88	106.94	107.16	108.61	108.37	104.97	103.94	109.19	106.71	109.07	105.51	106.11	109.84	110.05	107.63	107.5	109.59	108.92	107.15	111.96	106.87	107.73	102.41	106.26	109.47	109.24	104.08	102.07	104.64	107.18
109.28	111.04	111.02	109.37	109.19	105.91	112.82	112.4	107.68	114.01	111.02	113.69	109.42	107.83	112.48	108.86	112.59	107.97	111.67	110.99	109.79	111.88	115.88	110.03	108.04	111.23	107.58	108.72	109.39	114.78	109.83	110.25	108.61	114.08	106.17	112.95	110.62	111.37	111.16	113.99	108.89	114.55	108.96	106.68	108.01	110.22	110.55	107.74	108.65	113.25
109.48	108.94	107.38	108.72	105.52	108.5	112.86	108.04	113.1	105.68	104.45	105.66	113.63	109.01	107.27	102.94	107.21	108.15	110.02	110.16	108.56	109.33	105.06	110.27	105.38	112.39	110.72	104.74	107.97	110.18	107.38	107.87	110.4	107.75	106.57	111.93	109.95	106.9	109.82	106.24	109.4	108.39	107.28	106.76	109.18	109.62	103.69	106.67	106.16	109.16
101.02	101.23	97.813	99.777	98.283	99.167	97.073	100.74	97.007	94.008	98.196	101.16	94.094	98.209	102.27	100.72	95.855	96.052	99.166	96.907	95.761	95.24	97.955	96.296	97.223	99.9	97.982	96.06	97.313	95.616	99.311	98.398	96.54	96.465	94.518	98.223	93.784	97.148	97.931	102.88	96.37	95.239	96.539	99.122	100.38	97.864	100.43	96.382	94.437	96.681
109.68	106.64	107.72	105.45	107.14	104.49	102.89	108.7	104.1	106.11	106.92	106.65	104.69	105.49	107.23	107.28	109.57	107.12	108.08	110.24	107.24	109.5	107.38	105.63	108.62	103.93	104.51	107.93	110.35	107.41	107.95	109.28	103.11	109.55	106.75	108.1	108.28	106.52	108.41	105.57	107.81	108.67	111.31	109.74	110.34	105.71	107.65	110.38	110.23	108.28
109.77	109.14	106.88	111.48	105.96	108.25	104.66	106	107.1	104.78	109.84	106.71	103.32	110.73	117.01	108.36	104.08	107.76	109.9	106.57	106.16	109.38	110.38	107.64	108.09	112.59	108.66	106.84	113.04	109.69	113.77	111.42	104.6	106.16	110	107.92	108.13	109.23	109.75	108.9	110.51	108.43	105.91	106.23	108.91	108.32	105.89	106.99	113.33	109.39
105.54	104.49	109.01	106.4	106.39	109.52	103.33	105.53	101.74	108.03	102.75	108	105.57	104.49	108.19	107.7	106.64	106.51	107.91	106.56	103.42	102.58	108.75	102.97	103.7	106.73	104.57	108.74	106.71	104.4	109.14	107.77	107.87	106.82	104.48	104.28	108.45	104.38	103.8	107.02	108.1	111.66	106.52	103.8	101.15	107.48	105.22	107.1	102.52	106.08
110.07	108.01	110.05	108.6	108.92	106.34	108.53	107.62	108.51	109.85	107.33	108.46	106.65	109.17	102.37	106.06	108.99	108.37	107.49	105.13	106.89	103.3	110.26	107.43	110.25	107.62	112.14	109.18	110.21	107.42	108.44	112.85	107.33	111.24	107.6	104.96	105.26	113.13	106.2	108.12	109.39	108.69	108.75	107.76	109.33	113.37	108.26	109.12	108.02	109.92
105.81	104.95	105.38	108.71	100.91	109.58	108.6	104.75	107.6	108.72	107.74	104.44	105.85	109.15	104.42	109.11	113.45	108.33	105.9	106.52	107.74	106.21	108.27	108.66	110.62	106.75	106.18	107.84	106.1	111.17	107.31	109.84	110.54	110.25	104.5	108.52	105.92	108.61	109.99	102.55	108.79	104.51	107.26	108.32	114.11	105.15	107.32	112.98	106.25	111.32
107.9	105.72	105.17	102.98	107.03	105.55	107.48	106.75	103.93	108.39	101.45	106.26	109.86	101.7	108.83	105.54	110.11	107.58	107.26	106.09	105.73	108.21	107.53	104.51	108.42	103.23	106.27	104.76	108.98	104.49	102.65	104.92	106.25	105.18	104.33	105.54	107.84	108.27	106.35	108.76	109.03	105.08	106.95	106.91	106.77	105.31	106.08	107.19	108.46	108.79
111.42	109.9	110.66	109.09	112.9	107.48	109.68	106.05	102.94	103.36	112.21	104.3	106.26	102.94	113.77	110.36	109.84	104.92	108.51	104.6	105.07	101.35	109.44	107.7	113.91	107.81	110.22	104.52	104.56	108.95	110.37	106.89	103.9	105.75	107.57	108.71	103.98	105.91	109.39	112.3	106.96	107.58	107.23	107.54	102.96	106.1	108.61	105.85	105.18	111.27
104.51	111.28	104.57	107.47	111.67	111.46	106.62	106.24	112.22	111.51	104.4	107.11	107.37	109.43	109.75	106.03	109.54	111.54	103.53	113.38	106.43	109.77	109.69	105.01	103.48	110.39	110.86	107.62	111.02	107.66	110.52	111.99	111.68	105.99	108.07	107.36	104.88	111.06	106.12	106.92	111.31	106.98	105.64	105.77	104.86	106.85	108.07	108.52	105.69	109.96
101.49	99.225	100.51	98.111	99.269	98.803	98.891	100.95	96.557	102.29	102.73	100.77	104.67	101.18	100.24	96.226	99.658	102.17	100.82	102.85	102.02	102.82	102.94	100.27	99.216	97.373	105.07	100.92	100.14	99.858	100.36	100.82	97.721	101.65	102.41	101.81	103.54	99.196	104.37	104.63	98.913	102.29	98.583	101.54	98.72	104.43	102.56	100.26	100.31	103.07
106.02	107.47	107.14	110.98	105.13	107.51	108.19	108.09	104.04	103.6	106.34	104.81	105.77	105	105.71	107.33	101.59	109.92	112.41	105.94	105.75	103.81	109.96	105.67	103.61	107.89	105.26	107.65	102.55	105.87	103.71	108.38	102.91	104.39	99.538	106.16	102.02	104.73	105.19	102.17	107.52	104.03	105.94	103.1	103.01	105.53	107.45	102.77	104.53	103.13
103.3	103.89	104.31	102.06	107.82	106.16	103.34	102.42	105.7	103.07	104.55	103.3	107.73	102.36	108.03	108.32	102.39	105.36	107.65	105.93	103.27	104.88	103.48	105.56	106.97	104.82	109.14	107.01	108.19	105.12	107.15	106.84	98.805	105.31	105.25	102.05	110	104.08	106.16	105.9	107.57	105.15	108.19	102.45	102	105.26	107.9	105.55	103.94	105.26
107.26	106.36	105.9	105.31	107.38	104.12	111.56	109.77	111.05	103.05	105.89	113.51	104.93	109.41	107.43	108.44	111.07	101.71	105.86	105.85	106.38	109.14	108.51	105.26	109.13	109.45	103.79	110.2	112.11	105.86	109.21	108.2	107.86	108	109.25	108.6	107.77	109.1	108.11	110.01	109.77	107.82	106.12	110.35	108.72	109.14	108.5	109.78	107.97	108.06
101.31	103.82	101.63	105.7	109.96	106.61	106.43	101.82	107	104.64	101.52	106.82	110.74	112.42	108.39	105.58	105.94	108.54	103.76	107.59	105.34	105.45	106.19	105.16	107.78	105.45	104.09	104.52	105.02	107.36	104.73	105.1	109.63	101.16	101.34	102.65	100.76	104.63	100.89	107.25	105.51	105.75	105.98	107.8	104.87	100.91	109.44	107.26	108.9	108.77
99.546	97.885	101.48	100.25	98.496	99.02	97.886	94.384	94.233	101.74	102.94	99.404	98.116	96.564	95.323	100.49	101.73	97.554	96.519	100.23	100.69	97.144	97.123	96.585	95.175	96.898	99.243	100.5	99.289	97.034	101.62	96.943	99.374	98.854	98.184	99.241	101.05	102.39	98.268	98.736	96.791	97.202	100.02	94.095	100.58	99.255	99.383	97.585	97.589	94.617
103.65	106.76	103.69	100.39	104.01	100.13	105.04	100.73	101.54	102.3	105.84	103.01	99.114	103.64	106.93	102.08	102.75	103.68	103.95	100.47	102.42	97.804	101.66	102.79	102.23	102.99	100.78	105.04	103.27	102.07	104.45	103.57	101.57	106.1	106.26	105.69	103.88	103.35	104.19	101.16	104.16	100.78	105.24	104.67	100.35	101.82	102.27	102.49	102.7	105.31
96.58	95.454	102.68	101.13	97.761	100.86	98.958	99.664	96.113	100.67	99.383	101.86	102.05	102.38	97.068	96.188	100.75	99.006	100.35	96.068	101.41	97.417	96.392	99.709	99.869	101.76	99.449	100.48	99.902	94.12	96.574	96.017	102.28	97.538	100.72	100.84	96.55	100.16	99.443	95.751	101.54	97.703	97.962	97.956	102.88	99.142	99.003	101.78	104.46	100.59
109.92	108.24	107.28	111.53	107.93	112.11	108.53	105.98	107.58	107.28	107.5	106.28	115.04	110.84	107.45	109.53	106.11	105.68	106.25	103.76	111.95	104.55	109.05	106.07	107.59	109.43	110.33	108.69	110.65	106.75	105.09	108.59	104.19	108.77	109.6	107.44	102.55	109.5	113.66	110.76	103.42	107.67	105.1	108.46	110.35	112	108.97	106.86	109.32	106.5
105.05	106.79	106.41	105.94	109.78	109.27	106.94	107.57	113.12	108.35	105.07	107.47	111.26	111.92	106.75	110.96	108.93	107.66	103.49	106.68	106.3	104.9	110.07	104.31	109.64	105.63	107.24	108.39	106.46	110.7	106.84	104.24	105.54	104.39	107.03	104.98	113.69	108.79	109.02	111.85	103.71	110.75	107.35	107.89	102.77	108.78	106.94	107.05	103.61	111.61
109	106.32	104.64	110.32	106.37	107.44	103.6	105.87	107.31	104.6	109.68	107.35	108.38	105.28	106.16	105.59	105.99	104.06	109.09	106.67	103.82	107.23	105.26	106.46	102.68	107.37	106.02	108.53	109.59	104.86	105.35	105.58	106.67	104.66	104.44	105.31	102.62	109.87	107.81	105.25	106.17	103.23	108.79	105.55	105.29	105.93	104.32	101.31	107.16	103.71
112.8	108.36	110.48	109.16	109.14	103.73	107.71	109.49	106.18	110.06	106.53	106.72	110.67	105.3	111.05	109.74	108.01	111.92	107.58	105.29	108.82	110.63	112.88	108.89	108.21	108.6	107.08	107.05	109.97	109.14	105.42	108.52	106.65	111.13	109.32	107.49	112.27	110.07	104.82	111.16	107.79	108.67	108.93	106.57	107.94	105.82	108.91	109.78	111.6	107.89
104.05	105.49	107.16	110.74	102.47	111.93	106.51	104.23	109.27	104.67	101.66	104.3	108.16	107.19	103.25	106.58	106.11	104.73	108.19	104.93	105.15	108.04	105.79	102.25	105.13	108.85	107.86	104.89	103.85	109.21	103.9	105.84	109	104.76	108.07	104.08	108.09	104.58	105.24	109.11	106.38	105.61	108.53	103.5	109.28	107.34	107.77	107.73	109.34	108.55
108.69	106.64	106.44	105.25	111.09	106.61	109.96	109.33	109.94	106.82	107.92	107.6	110.22	106.3	106.82	110.02	108.56	107.07	107.64	110.29	109.34	111.91	112.57	106.33	109.15	106.34	111.48	110.32	108.11	107.6	106.99	105.69	108.16	109.04	104.36	107.52	110.84	103.63	108.9	110.98	104.02	110.72	112.49	109.22	109.37	107.11	108.98	108.72	106.47	106.65
101.73	100.27	98.94	98.577	98.532	100.08	98.677	102.86	100.73	97.376	101.97	101.75	97.097	98.878	101.17	99.508	104.41	98.277	100.89	95.207	102.78	98.945	99.159	99.815	99.365	100.38	101.92	98.424	97.732	99.675	100.19	99.275	106.29	95.627	107.97	103.44	104.55	102.21	102.11	95.882	100.92	102.81	102.41	100.39	101.52	99.398	96.254	101.61	100.34	102.35
107.81	108.35	106.87	106.14	110.78	106.63	111.44	106.52	107.73	105.61	109.32	109.1	107.53	104.38	106.94	109	109.99	108.08	107.55	107.17	106.57	107.54	103.69	106.69	105.35	112.26	109.09	108.07	109.38	106.29	110.76	109.01	108.98	109.26	110.15	107.65	106.91	105.86	108.45	107.09	108.01	108.37	102.55	110.9	105.4	104.81	108.89	108.04	105.53	105.12
104.1	110.07	105.12	109.52	108.87	104.11	111.69	107.01	109.22	107.73	107.64	108.12	107.06	105.66	105.68	110.22	112.22	106.96	106.13	107.95	106.33	110.99	108.88	107.16	108.58	111.09	109.57	111.29	110.45	104.08	104.79	112.05	109.7	107.75	111.59	108.25	106.71	106.34	109.24	108.99	107.86	107.77	105.74	110.73	111.33	107.25	112.74	111.64	109.38	108.22
98.879	99.339	101.06	99.93	96.448	100.08	100.2	94.653	96.15	106.76	101.76	97.685	98.29	97.884	99.786	98.035	96.712	100.42	96.809	97.071	96.612	99.299	97.177	98.459	102.07	97.43	97.906	97.205	98.538	98.229	100.75	102.03	99.271	98.11	98.031	103.93	99.835	101.27	97.418	98.706	96.827	99.878	99.333	99.792	99.197	96.67	101.75	97.772	97.324	98.455
106.28	105.07	105.44	107.6	104.47	109.34	104.26	109.2	101.32	108.27	107.34	103.9	106.33	108.82	111.51	107.94	103.37	105.79	106.18	106.64	105.69	108.61	107.36	104.48	102.01	104.79	107.24	108.58	103.24	101.31	109.86	104.21	104.16	102.54	106.48	105.86	105.78	106.94	106.56	104.88	104.94	106.31	103.52	105.64	103.28	104.28	108.1	106.15	107.2	106.5
105.78	108.02	106.61	103.32	105.2	106.81	110.07	106.18	104.39	110.43	107.44	108.39	112.22	105.8	107.45	108.74	110.31	110.57	105.8	110.04	110.55	107.15	107.68	109.69	107.84	102.77	108.13	105.9	108.56	110.72	107.01	105.05	111.99	108.89	110.02	108.28	104.21	106.54	110.88	103.76	110.03	102.03	107.38	106.68	106.45	108.59	107.03	108.67	104.48	109.73
99.182	98.345	97.518	95.546	102.6	98.278	95.239	99.433	99.183	96.879	100.32	100.53	98.779	95.247	100.16	96.914	101.03	98.632	100.15	103.37	97.85	101.15	103.08	99.282	97.519	100.03	92.597	99.704	95.085	97.634	98.763	100.25	95.26	98.231	96.164	98.366	97.007	92.345	103.09	97.039	97.12	94.262	97.943	100.09	97.175	95.895	100.75	99.076	98.032	96.989
110.72	106.83	107.57	106.59	101.83	101.74	107.07	104.22	102.55	108.06	106.34	107.64	113.63	106.41	110.23	105.07	107.57	105.64	106.18	106.01	107.83	103.46	107.94	103.06	106.83	103.06	107.47	103.8	106.84	107.01	105.3	102.67	107.81	101.77	110.73	108.35	107.15	106.82	102.29	104.46	107.38	105.77	102.32	106.43	105.62	109.79	105.65	101.57	105.89	104.79
114.35	111.21	108.4	109.52	111	101.77	112.22	108.9	107.53	108.45	108.47	109.39	107.65	106.04	106.16	105.21	107.65	105.93	110.39	109.37	109.3	104.32	106.92	108.61	108.68	108.05	105.27	107.48	108.42	106.68	103.62	108.07	106.3	108.77	105.78	111.12	111.48	109.57	107.99	103.89	111.33	109.98	107.05	107	109.59	105.48	108.09	109.79	103.83	108.47
104.28	111.27	108.04	117.03	109.65	105.9	107.18	109.12	107.34	110.31	109.53	106.95	110.66	104.4	108.12	108.1	108.39	107.57	107.26	108.34	108.17	115.99	112.94	106.13	105.13	108.22	106.79	106.28	107.23	108.26	104.66	108.25	112.52	107.41	103.61	109.67	108.91	108.01	105.44	111.86	106.62	109.89	106.4	108.87	113.02	105.45	109.86	108.32	109.88	108.58
107.4	103.94	108.02	101.54	107.42	108.5	104.64	107.04	104.05	110.4	104.17	105.05	112.5	107.81	102.92	108.53	104.21	105.82	106.94	108.06	109.54	107.56	107.17	107.25	109.12	107.75	100.98	108.48	108.77	106.81	111	103.75	110.79	107.46	106.95	99.434	108.42	104	107.44	107.31	107.3	104.66	106.98	107.83	107.57	103.57	106.86	101.05	105.12	107.26
104.68	106.1	108.79	105.11	110.94	109.62	114.54	111.42	108.55	110.24	108.19	108.03	108.21	111.41	109.12	106.39	108.26	111.16	106.96	104.58	112.75	107.43	106.48	107.12	109.95	104.59	107.96	109.73	107.31	111.91	110.45	108.12	112.5	107.44	107.29	106.86	107.11	109.6	109.53	108.4	108.58	103.78	108.73	109.86	110.93	106.07	106.95	109.79	105.58	106.62
102.61	101.92	105.96	103.42	107.13	108.07	107.03	108.88	102.63	108.87	111.3	108.14	106.16	106.54	105.42	103.61	106.16	107.88	108.85	110.16	107.16	105.97	108.44	104.92	103.73	108.36	109.79	107.1	103.34	108.49	104.39	106.3	107.83	102.75	107.87	115.02	107.61	110.92	108.38	102.45	105.94	106.97	108.04	108.19	104.05	103.21	109	104.4	110.81	107.29
101.52	103.34	104.82	105.7	102.26	108.13	107.8	104.05	104.99	107.18	105.37	105.74	106.87	106.66	107.55	104.6	103.95	107.19	103.1	104.43	105.7	105.89	107.86	107.55	103.43	108.13	108.43	108.23	104.16	108.03	106.21	105.52	103.67	100.88	106.44	99.835	108.24	103.5	106.61	104.53	107.58	106.77	111.74	106.28	106.7	101.43	108.35	106.87	105.49	107.77
107.67	107.76	103.4	107.08	107.91	103.45	105.46	104.6	103.34	107.94	103.74	99.872	111.5	105.36	104.93	109.1	106.87	109.41	104.22	101.6	103.97	107.79	107.41	110.11	101.98	108.4	103.15	107.96	108.7	104.61	106.38	105.79	105.66	103.75	108.76	103.69	103.13	105.04	110.48	106.13	101.92	103.07	104.47	98.524	102.13	112.38	105.29	105.93	108.21	110.66
104.66	105.99	109.36	103.06	103.13	106.49	106.26	105.18	101.63	103.85	103.3	106.21	103.25	110.51	106.78	105.48	105.13	103.71	106.19	103.34	107.75	107.89	105.81	107.65	108.83	105.38	105.58	106.7	104.68	106.73	105.71	109.37	107.01	104.07	105.27	104.21	105.78	105.73	103.01	102.16	102.71	107.48	108.78	106.21	110.97	106.06	99.697	104.89	107	104.75
98.419	101	97.307	99.091	102.18	100.95	102.12	104.22	102.06	96.263	103.36	97.797	99.844	101.43	102.8	99.919	106.02	103.83	101.91	103.81	100.18	101.27	95.989	100.7	98.23	99.22	100.65	101.97	97.551	103.77	101.8	99.483	100.87	96.018	100.29	107.42	99.039	101.03	96.588	99.833	100.76	97.1	100.34	95.569	101.37	101.07	98.578	98.663	99.159	100.51
107.39	111.93	105.93	108.55	107.98	111.72	105.78	111.44	107.85	107.34	113.03	109.67	111.09	106.22	105.83	105.04	110.33	108.56	106.22	106.69	109.25	111.13	106.74	109.95	111.51	106.86	103.99	105.65	109.01	107.36	110.28	112.05	107.23	107.37	112.69	106.68	106.75	106.91	107.85	107.09	110.61	108.11	102.88	106.97	104.48	106.56	107.34	109.44	105.12	106.91
107.94	109.03	108.78	108.06	109.39	107.14	101.76	106.06	108.72	108.85	106.82	103.71	110.03	107.82	109.88	114.57	106.53	109.24	106.72	107.58	108.71	108.66	108.05	106.57	112.2	109.28	109.22	106.04	107.66	108	112.96	113.08	105.2	109.73	107.74	108.84	111.34	103.73	107.4	112.16	108.79	106.46	108.3	108.28	110.06	107.63	108.16	105.4	104.54	110.22
102.08	105.07	104.08	99.626	97.328	100.29	99.431	100.3	98.757	96.781	103.84	98.623	103.1	102.24	98.583	102.52	100.28	99.127	98.089	98.689	98.513	98.65	99.781	100.54	99.732	100.67	101.08	98.99	104.11	100.62	104.04	103.25	96.626	99.736	97.902	101	99.375	93.134	99.829	99.459	95.94	97.875	104.49	92.727	98.561	97.901	97.787	100.06	103.44	100.99
109.83	110.56	106.43	106.17	107.6	105.42	107.11	107.69	108.17	108.2	106.84	106.84	106.38	107.56	110.05	109.24	109.12	108.45	108.02	109.51	109.13	109.55	107.99	109.28	106.93	106.29	110.26	116.05	106.58	112.32	108.33	108.53	107.3	113.3	109.26	107.08	109.2	107.18	112.22	109.94	108.53	105.27	108.33	106.99	115.68	106.2	106.95	108.43	105.38	108.46
104.07	104.01	105.85	104.62	105.14	101.78	106.41	108.14	110.75	104.78	109.79	107.95	105.69	111.09	107.33	106.04	101.25	99.125	108.11	107.77	106.61	106.18	104.21	105.77	107.34	106.34	108.92	106.48	110.05	105.41	106.04	106.26	106.99	107.5	107.33	106.97	109.34	102.53	106.96	105.88	102.65	105.56	108.38	109.13	105.06	110.17	109.95	104.21	104.06	107.83
105.49	106.98	109.52	106	109.23	111.8	110.3	109.93	106.18	109.7	106.32	109.57	107.45	109.62	110.29	111.56	105.2	108.94	108.46	107.72	115.36	110.65	106.41	111.13	103.13	107.03	109.53	109.79	105.6	109.35	108.31	105.61	107.85	105.89	110.3	105.99	107.92	111.88	108.78	108.98	106.1	112.97	108.71	111.24	106.75	104.95	109.9	112.95	108.66	103.25
97.903	99.957	102.53	100.4	99.702	101.63	93.86	98.162	98.373	104.14	94.708	100.6	97.931	100.89	102.07	99.479	99.359	98.697	98.375	102.36	106.08	95.326	99.824	99.429	98.167	102.9	96.475	99.269	103.1	100.29	100.15	98.277	101.1	96.517	97.173	96.572	97.2	96.999	98.343	96.636	99.227	99.549	99.775	101.23	100.66	99.592	99.263	97.519	97.329	97.994
110.99	108.9	111.95	110.2	115.87	108.99	101.5	107.48	109.61	104.53	109.65	106.23	108.32	111.46	102.94	108.54	108.75	109.82	107.82	112.74	106.49	110.02	107.77	108.95	110.21	108.93	110.52	107.05	107.53	104.03	110.2	110.03	109.28	104.69	107.74	103.13	109.18	116.83	106.62	111.01	109.17	110.8	105.87	108.51	109.84	109.19	108.62	104.68	102.69	106.29
103.98	99.89	101.53	100.06	102.35	100.52	102.86	99.774	103.07	105.36	103.8	99.642	101.49	93.221	99.638	103.59	101.06	103.56	99.67	104.44	101.6	99.821	98.88	101.67	103.12	106.13	101.84	102.68	102.26	94.175	103.02	97.615	104.05	99.654	97.455	98.525	104.28	100.65	101.12	100.06	100.52	104.9	101.43	104.16	97.772	98.943	99.402	103.7	98.021	100.58
105.73	105.58	104.82	104.87	106.34	106.4	107.2	106	106.47	107.89	104.72	106.46	104.3	105.51	103.71	102.63	108.97	108.04	105.1	103.85	103.69	104.79	108.97	106.42	107.44	107.85	102.97	106.11	105.51	106.19	107.15	105.91	105.22	110.7	107.97	104.32	105.82	109.94	108.76	104.52	106.58	104.27	103.07	105.08	100.36	106.66	103.73	106.49	102.54	101.41
101.24	97.614	101.06	101.91	99.567	101.1	104.34	105.36	101.01	99.123	97.563	101.71	99.283	99.965	102.59	102.34	103.4	101.7	103.43	101.57	101.34	99.56	100.35	101.23	102.63	99.006	104.6	98.566	100.2	96.011	97.436	95.853	102.74	97.165	110.04	98.04	99.998	101.25	101.73	101.78	101.54	102.19	101.26	100.18	99.509	103.32	106.93	104.92	100.12	101.52
107.97	106.76	104.19	103.35	101.9	107.43	105.03	104.94	104.99	101.13	103.37	105.55	107.16	104.43	101.15	103.68	102.92	106.89	109.91	106.04	104.91	104.62	106.59	105.51	107.77	102.48	108.06	106.89	111.27	103.87	104.26	100.74	104.32	108.62	100.95	103.79	105.11	107.86	109.61	103.65	102.19	103.67	107.21	101.29	106.89	107.31	105.24	106.79	105.3	103.16
108.06	102.71	108.91	105.12	108.37	106.43	105.46	109.4	105.88	109.8	110.08	109.38	105.89	111.55	107.75	115.83	108.37	108.39	112.1	111.18	110.81	110.31	110.1	104.74	107.13	110.53	113.46	113.4	107.46	107.24	106.4	110.42	106.14	111.45	110.78	110.99	108.4	106.11	107.5	107.71	107.08	109.92	108.8	109.62	108.44	111.53	107.14	105.85	109.54	108.78
101.61	101.69	101.02	103.06	102.68	97.504	102.23	101.92	104.86	99.505	102.35	95.856	99.259	100.38	98.761	97.185	100.21	100.75	100.96	101.38	100.79	103.28	103.12	101.64	100.28	98.285	102.11	98.108	98.577	103.14	100.41	99.203	98.935	100.83	103.6	103.84	100.23	101.84	101.01	100.55	99.056	100.34	106.91	103.54	101.5	101.32	97.591	97.247	102.35	99.015
103.85	105.61	108.67	106.33	108.79	106.34	106.55	109.77	109.77	112.14	113.11	107.99	108.43	101.22	107.64	106.27	108.18	107.46	110.1	105.37	108.69	106.75	104.57	108.08	107.42	107.45	110.88	107.88	109.55	106.69	109.69	110.02	109.47	105.95	109.71	104.25	105	109.77	104.41	109.99	104.17	101.85	111.11	105.12	107.35	105.61	105.97	109.25	107.54	108.13
99.086	95.448	100.74	98.596	101.95	96.571	97.455	95.33	98.945	98.298	98.094	98.938	97.253	95.643	101.46	101.62	100.9	103.81	99.816	103.62	98.309	100.16	99.313	97.767	93.832	93.46	99.981	94.382	99.483	99.157	99.812	96.99	98.647	96.792	99.151	98.588	97.634	97.647	93.809	98.858	100.82	99.857	94.577	94.57	105.52	99.577	98.625	97.614	97.559	97.154
107.36	110.6	106.58	105.09	105.95	109.72	105.23	108.34	108.88	112	110.16	107.77	111.06	104.68	113.72	107.31	106.36	110.28	109.78	109.76	110.11	108.02	110.52	110.86	106.04	107.21	107.66	107.59	105.19	109.21	105.85	108.92	109.5	106.34	109.86	109.15	105.65	108.1	106.07	107.33	107.91	108.59	109.87	107.77	104.12	105.85	109.01	108.43	108.08	112.4
100.19	104.66	95.465	103.56	100.13	99.263	95.306	97.061	98.895	98.583	98.609	96.093	98.618	92.89	99.294	99.398	98.917	99.814	98.645	97.577	95.673	97.548	98.795	98.788	101.13	100.25	97.703	100.92	91.788	98.654	90.679	98.283	102.61	94.74	102.38	95.952	96.171	93.322	96.941	97.156	93.051	99.225	102.56	97.041	93.591	101.39	101.07	100.56	98.643	97.638
101.46	106.36	105.17	103.7	107.22	106.02	106.61	106.85	107.41	108	107.12	108.79	106.6	107.73	111.17	109.99	110.71	101.17	108.18	105.18	104.27	105.3	109.2	105.14	104.33	111.3	106.13	104.64	103.07	103.35	110.12	101.86	103.81	104.21	102.08	100.84	101.35	104.14	108.49	107.79	107.29	106.56	109.7	109.35	108.29	108.46	104.29	107.83	102.87	102.24
100.76	103.62	107.84	104.76	107.25	108.72	102.5	105.49	102.24	108.58	104.71	104.5	103.04	106.47	103.64	105.05	104.44	104.81	102.01	99.526	110.47	102.39	105.26	105.08	102.78	104.73	103.48	102.85	106.94	104.39	109.77	102.37	102.94	105.75	105.78	103.83	102.57	102.27	104.03	104.31	107.38	107.98	108.06	102.79	106.31	103.18	108.62	104.64	106.96	109.89
103.04	104.92	107.52	105.93	108	103.2	105.03	107.8	105.99	107.23	108.38	99.787	105.59	103.53	102.22	101.66	108.58	106.08	111.38	104.4	110.75	104.49	105.06	108.46	103.17	108.05	105.31	109.53	106.91	107.18	109.88	101.1	103.17	104.13	108.96	105.71	105.51	108.82	107.62	104.36	107.25	108.08	109.93	103.12	104.39	106.74	104.34	104.42	102.57	104.78
99.626	100.92	101.48	100.63	100.86	102.74	104.58	102.27	109.3	105.18	101.62	102.5	103.13	100.14	98.345	104.72	99.333	102.73	101.58	103.04	102.16	105.07	104.24	99.781	102.38	99.007	104.85	103.75	101.61	98.808	104.16	105.37	101.05	101.75	105.07	105.66	107.03	101.79	102.53	100.85	102.83	106.5	101.72	101.85	101.7	102.64	100.76	100.48	105	99.291
105.42	104.65	105.04	107.75	111.1	110.66	106.24	105.41	108.77	102.93	110.52	107.77	107.29	102.43	101.24	105.86	103.03	106	108.16	106.25	108.28	107.99	103.71	108.26	103.42	105.3	108.86	104.8	109.82	105.38	107.71	106.39	105.49	106.86	106.76	107.86	109.27	102.16	109.82	104.54	101.47	110.85	102.81	106.58	104.78	107.68	107.56	108.51	104.47	111.31
102.91	109.75	107.64	103.19	106.44	111.85	103.97	103.72	106.84	105.62	103.24	112.03	109.94	108.38	107.12	109.52	107.45	111.49	107.92	108.49	106.01	107.5	107.95	105.91	105.25	104.99	109.44	104.34	104.35	111.76	102.68	108.04	104.04	103.81	110.02	104.61	105.29	106.25	107.79	110.08	111.21	100.88	105.44	105.81	105.37	98.685	107.37	104.45	107.34	105.98
110.33	104.19	110.66	102.57	107.2	108.08	109.44	109.2	101.48	104	103.83	103.88	102.48	111.4	103.1	105.08	104.45	108.34	104.32	105.61	105.14	103.22	105.29	106.28	106.98	104.56	104.32	109.81	105.54	109.84	106.32	99.945	109.89	107.94	104.65	102.61	105.83	105	107.17	106.26	104.56	109.47	105.37	106.28	108.06	104.66	105.19	104.64	106.77	106.79
103.92	105.52	106.69	106.93	106.55	108.77	105.16	105.93	105.23	107.78	108.54	106.93	105.13	107.06	105.82	105.64	102.71	101.64	107.38	108.81	104.61	108.89	105	106	105.9	107.62	108.74	103.24	104.26	101.92	106.14	106.06	104.03	104.34	104.59	110.15	108.02	106.1	107.88	106.7	107.2	105.48	106.22	105.91	105.98	105.9	107.35	101.36	105.65	103.62
107.87	104.19	101.98	101.42	104.86	106.21	107.78	106.69	107.33	107.49	105.88	105.26	110.76	105.1	102.55	105.31	104.56	104.85	106.86	105.75	104.54	104.08	108.59	105.73	108.55	99.806	104.32	102.51	107.12	106.5	103.97	109.29	101.2	103.51	106.16	104.55	105.75	101.05	108.25	103.31	103.02	102.42	108.67	105.92	108.97	99.792	102	104.47	109.86	103.08
104.25	106.42	102.98	107.75	107.2	108.15	105.43	107.4	110.83	110.15	105.12	106.62	109.46	108.1	108.92	102.33	107.59	105.63	107.4	107.96	110.42	109.72	113.55	106.08	111.23	104.31	107.16	103.84	101.95	107.71	108.21	104.62	110.64	107.13	110.57	108.46	103.92	111.07	105.03	106.16	106.28	108.11	105.25	111.84	109.54	108.06	106.78	106.75	107.6	107.02
110.77	110.68	108.71	109.14	112.11	112.81	108.65	107.3	111.08	109.04	111.76	110.53	113.96	112.43	115.85	107.14	112	109.4	111.93	108.94	110.34	109.68	108.48	109.94	109.56	113.56	110.2	108.56	112.8	110.03	109.54	108.93	104.19	113.16	108.52	111.33	104.46	112.52	107.76	108.64	115.43	109.5	111.86	110.56	107.28	109.08	112.04	109.56	107.11	105.58
93.362	96.838	100.55	95.825	100.55	93.132	94.663	95.952	102.39	95.978	94.325	99.819	95.268	98.376	93.962	99.437	97.986	95.268	98.634	98.116	97.702	95.533	97.339	98.216	101.33	100.62	101.03	99.39	99.396	96.323	97.058	99.971	101.17	96.414	103.5	96.567	101.53	100.02	94.323	99.904	99.193	100.12	97.64	98.708	99.391	95.733	97.064	101.27	97.666	98.368
105.51	112.63	107.65	105.01	107.12	106.19	104.35	102.51	111.07	107.28	104.69	107.71	104.46	103.26	107.84	110.9	110.03	111.07	108.31	104.45	104.16	105.88	105.07	109.28	106.66	106.78	107.63	106.28	104.2	104.57	107.32	110.16	108.27	106.32	105	103.64	107.76	103.08	106.79	109.39	107.27	108.35	106.56	109.73	110.15	103.41	105.22	102.99	108.37	104.59
99.168	98.42	98.462	98.574	96.839	94.168	92.999	96.359	92.756	97.956	99.316	97.585	93.861	97.284	95.785	100.16	101.25	94.693	99.611	98.024	98.675	103.53	97.338	98.981	102.37	96.579	100.18	103.19	98.784	97.953	99.43	96.78	99.718	98.629	95.124	103.24	97.417	101.24	95.478	97.197	95.117	96.207	100.11	99.958	98.369	99.052	98.325	96.11	99.849	96.483
104.97	104.69	102.62	103.83	103.33	104.22	104.56	101.3	99.683	102.44	104.02	103.03	103.56	102.06	101.92	99.058	99.407	104.74	102.82	106.17	103.34	103.21	102.74	107.86	105.86	106.84	101.04	103.54	103.51	106.11	101.56	100.56	103.88	100.74	104.98	100.34	100.59	105.19	101.77	100.97	102.27	100.75	99.499	104.11	107.44	104.36	102.48	101.15	104.46	102.47
103.37	101.43	103.06	109.96	110.06	109.04	107.12	106.76	107.12	102.45	104.57	103.86	108.93	106.08	104.88	103.78	111.32	110.25	104.17	106.21	107.86	108.08	105.02	110.9	102.96	104.79	102.88	106.4	102.85	107.58	103.46	105.92	105.26	107.82	104.05	106.11	106.61	104.65	104.96	107.61	103.66	104.72	108.14	107.25	106.72	109.28	105.17	112.99	103.97	103.01
110.33	106.84	109.55	111.15	104.52	108.46	105.8	109.45	111.28	108.16	108.16	111.46	113.22	106.74	113.73	108.55	111.81	110.26	105.71	111.11	105.07	104.88	107.22	108.72	109.06	108.26	107.42	107.59	105.08	107.45	110.59	109.08	106.37	107.09	110.89	108.6	109.07	105.86	108.75	111.06	110.75	107.29	111.39	109.32	108.21	109.65	109.2	107.05	111.67	105.62
101.08	101.56	100.54	102.7	100.85	97.857	95.166	105.41	97.761	103.84	104.54	101.34	98.808	102.69	96.919	98.451	103.12	98.63	101.69	103.89	99.227	103.35	99.589	99.164	99.192	102.56	99.288	98.913	96.997	102.23	102.65	100.13	98.128	97.251	100.82	102.25	101.96	101.53	95.426	98.666	107.26	97.123	104.52	105.17	102.11	98.62	98.498	102.24	102.79	100.87
109.64	110.54	108.33	107.56	112.26	107.21	105.21	107.13	108.01	108.57	108.06	108.31	106.92	113.11	106.97	109.99	104.12	107.37	109.01	108.91	116.28	102.65	104.4	105.91	108.56	106.41	104.49	109.1	109.55	109.29	112.27	108.78	107.12	108.37	107.73	111.42	109.05	108.54	109.24	107.02	106.96	107.7	106.76	106.7	109.23	108.52	109.54	107.89	109.59	110.79
103.92	107.45	107.01	107.17	100.35	105.53	103.17	106.04	103.98	108.59	106.57	104.99	105.26	103.43	104.2	104.33	103.54	106.33	106.47	106.68	105.97	107.99	105.06	102.27	105.1	103.68	107.54	107.14	103.54	106.58	109.43	112.02	110.09	106.67	106.82	111.77	104.62	104.91	103	105.49	101.61	102.96	101.9	108.09	107.78	106.47	107.87	104.88	112.17	111.61
109.4	105.11	109.26	108.8	109.54	110.26	107.22	110.47	109.75	106.24	113.4	108.18	104.68	109.43	109.38	108.42	108.48	105.74	106.64	110.05	112.98	109.01	109.02	105.93	104.88	106.58	104.48	108.67	108.86	110.61	105.31	106.49	108.78	106.62	109.15	108.85	107.59	109.74	107.58	105.78	107.17	111.2	108.09	109.64	109.38	111.02	110.86	107.73	107.19	108.27
106.08	105.04	107.13	107.27	106.92	106.09	108.48	103.21	104.3	108.14	109.63	103.32	106.42	103.66	104.86	105.72	105.1	108.23	104.47	102.98	105.31	108.62	108.92	107.47	106.87	107.22	108.29	106.55	106.1	109.9	102.15	102	105.5	108.09	104.39	105.7	107.89	109.25	107.94	106.11	105.66	109	103.62	105.8	109.31	104.38	103.54	106.24	106.83	105.62
105.39	105.92	106.61	107.48	105.86	104.97	105.88	103.14	104.08	104.85	103.35	103.02	106.62	104.44	106.02	106.49	104.29	105.32	106.59	107.09	107.92	107.18	107.79	108.08	104.87	105.88	108.59	109.93	106.17	106.35	106.3	104.09	107.44	107.3	107.67	106.46	104.03	103.13	108.52	103.15	107.25	104.15	101.46	103.14	102.72	105.77	105.69	104.79	107.38	106.91
111.18	106.24	111.25	109.63	112.93	102.04	106.82	104.64	107.98	108.77	107.29	108.22	105.57	105.47	109.95	112.73	108.61	106.6	103.99	110.71	110.36	105.97	105.84	106.41	109.09	107.83	109.82	106.85	107.15	106.4	110.72	109.45	110.31	107.98	104.58	105.57	107.32	110.91	108.21	106.01	110.05	110.19	105.56	109.84	110.28	108.86	104.7	105.08	103.85	109.03
104.16	104.16	110.18	107.9	108.72	104.53	106.84	109.04	107.13	102.78	107.38	105.29	103.58	106.75	107.58	106.77	108.86	107.93	107.48	105.07	103.94	106.51	110.46	107.37	103.68	107.59	107.05	105.97	105.29	104.85	108.37	110.67	106.79	109.49	106.95	108.46	106.51	106.24	108.04	101.79	111.7	110.05	107.46	105.44	99.075	105.81	109.81	113.68	101.89	106.43
110.53	111.72	108.13	105.19	112.33	108.63	107.92	108.19	110.82	108.59	111.44	108.83	110.28	102.93	112.44	108.12	106.54	108.55	103.77	105.88	109.2	109.14	110.09	111.06	104.99	111.33	109.81	105.06	102.9	105.84	104.48	107.49	113.05	106.59	105.92	113.7	111.6	112.26	103.71	109.09	111.57	107.54	106.95	112.39	108.43	108.94	109.42	108.93	111.98	106.52
108.21	108.94	110.57	110.59	107.47	109.71	106.08	106.94	108.24	111.2	107.89	106.88	109.21	108.64	109.11	106.5	105.03	109.4	109.46	106.03	109.76	111.58	109.52	108.41	107.39	106.31	104.51	106.21	112.3	108.11	107.77	111.25	107.51	107.6	108.97	103.55	106.22	108.12	110.63	110.82	110.56	106.39	107.74	109.63	106.46	108.68	106.53	106.61	105.49	111.47
104.18	98.801	107.94	103.3	106.82	101.23	106.01	104.59	107.8	106.69	107.59	105.9	106.73	104.25	105.85	107.89	106.02	108.36	105.59	106.62	100.65	107.99	108.12	107.22	104.98	103.7	109.59	100.64	106.22	105.31	98.887	109.19	103	107.64	100.83	105.4	101.83	102.65	104.2	102.64	106.2	105.1	101.39	104.51	107.82	108.06	102.13	108.08	102.14	110.53
107.27	108.3	108.49	105.65	105.1	109.43	106.85	104.13	106.96	106.55	104.61	108.61	107.82	108.93	108.33	107.65	109.57	104.01	110.18	106.51	104.06	105.82	111.89	107.68	111.62	108.64	109.39	107.89	110.79	107.61	110.33	105.86	111.04	107.91	103.66	104.15	111.51	106.16	108.21	107.72	109.32	108.27	110.04	106.27	110.66	107.71	109.91	111.03	106.43	110.23
102.6	106.51	104.38	109.52	109.49	103.75	108.39	104.01	103.76	105.68	106.4	107.2	103.41	107.55	105.43	106.55	101.17	105.24	105.27	104.52	102.27	104.58	104.27	104.52	106.91	103.89	108.38	105.83	106.75	107.47	108.91	109.9	106.92	105.61	107.06	105.4	108.25	106.7	104.56	106.7	103.34	106.11	107.85	104.04	104.69	107.74	103.27	104.75	101.63	102.79
109.48	111.41	109.99	108.2	111.15	107.24	108.64	112.96	106.89	107.66	109.73	110.48	102.45	109.46	109.42	111	108.5	107.25	108.46	109.13	107.08	108.04	107.85	109.05	112.85	108.87	109.21	108.3	110.05	109.25	112.08	110.69	110.63	104.36	105.22	105.79	109.88	106.6	110.03	107.88	110.9	106.29	111.66	111.61	108.85	107.95	107.03	106.52	111.41	109.78
109.47	108.22	108.97	105.45	108.87	108.35	107.15	105.89	109.8	108.77	109.14	106.9	108.91	105.42	109.43	106.93	108.67	111.3	107.84	108.86	103.69	109.48	107.43	104.99	108.11	109.67	109.36	109.4	105.35	105.1	104.43	106.77	106.47	105.14	106.18	106.68	113.32	109.59	104.27	107.98	105.71	107.17	103.32	107.63	106.17	107.2	109.44	107.92	109.15	108.37
105.33	109.67	109.01	111.71	107.27	112.21	110.62	106.71	113.05	109.08	109.75	108.96	110.24	104.89	108.24	110.41	102.81	112.24	109.27	105.4	107.58	107.94	111.42	109.67	105.94	105.97	103.61	108.33	107.78	104.18	111.01	111.97	106.97	106.63	102.56	106.42	106.57	108.49	111.97	111.05	109.63	110.91	105.73	103.36	105.05	108.51	107.01	110.64	110.37	109.85
107.35	107.58	104.6	102.8	106.55	107.79	106.23	104.73	104.15	106.24	105.16	107.05	106.83	104.03	107.7	100.02	102.42	105.38	105.64	104.06	105	106.92	106.94	108.45	102.48	108.91	103.92	107.76	107.76	104.66	104.94	107.03	105.87	102.11	106.85	105.06	106.35	102	106.01	104.02	104.14	102.34	110.67	106.13	102.18	105.44	108.4	104.38	108.48	105.78
96.615	99.347	100.36	95.393	99.726	95.502	98.737	95.234	100.14	97.415	99.086	98.354	102.32	95.376	95.329	99.781	103.5	98.722	99.518	98.455	97.349	99.645	98.926	97.716	100.72	95.84	96.858	98.606	96.272	97.178	97.809	99.065	99.657	99.349	101.21	98.473	99.532	97.134	95.891	101.91	98.937	95.046	97.466	101.22	97.014	100.35	95.232	95.597	99.871	99.09
111.02	107.04	105.58	109.13	104.87	111.23	108.57	105.3	108.82	112.97	106.1	105.98	107.38	108.46	108.17	109.66	106.93	108.76	110.62	106.74	109.74	109.17	104.87	113.39	112.29	110.35	107.74	107.28	108.53	108.01	108.7	109.63	112.11	109.41	104.58	107.81	104.26	103.11	106.51	108.31	102.22	104.16	106.31	108.07	111.38	110.1	104.88	107.56	110.39	105.97
106.23	101.46	106.09	103	104.66	102.54	109.57	103.84	108.01	101.28	105.95	109.84	103.65	103.36	105.8	106.28	109.29	108.34	106.62	108.93	105.99	105.84	111.31	107.91	105.4	109.46	108.52	107.34	105.19	105.4	103.5	103.45	104.53	101.04	105.66	102.83	106.57	108.05	109.26	105.58	106.66	103.23	108.77	107.11	104.74	106.56	104.38	103.42	107.49	103.68
109.24	108.67	108.28	111.37	109.59	103.24	110.82	106.77	109.09	107.58	107.03	107.58	111.86	106.77	111.32	106.05	108.68	108.15	105.37	108.1	107.42	112.75	106.21	104.26	109.17	109.91	110.43	105.91	107.87	106.12	110.05	108.78	106.59	107.62	110.4	104.37	102.03	111.54	110.96	105.51	108.25	109.42	107.01	111.63	107.5	108.44	109.78	107.26	107.59	107.28
106.88	106.21	109.27	103.48	105.74	104.88	105.95	109.72	105.62	104.04	102.42	103.34	104.84	107.12	108.5	106.45	109.94	108.52	102.9	101.92	104.15	107.26	108.17	104.29	103.79	107.32	106.96	104.72	104.77	105.42	102.48	109.72	101.88	104.78	105.89	103.65	107.73	105.98	105.81	106.37	106.27	100.4	107.1	103.53	109.1	104.47	107.81	105.62	103.46	105.55
104.34	106.77	107.97	106.24	103.57	102.63	109.06	108.73	107.18	103.88	105.66	103.22	108.26	104.54	104.13	106.02	102.9	109.46	105.74	105.29	104.91	107.87	106.1	104.83	103.5	104.6	107.37	105.66	108.53	103.01	102.71	104.62	102.25	106.86	103.63	106.2	105.17	106.93	104.86	106.09	107.34	107.32	107.35	105.43	106.26	109.18	104.32	106.16	107.2	103.25
96.674	98.163	102.15	99.863	95.954	98.945	96.161	97.68	96.956	99.277	99.712	93.722	95.546	93.965	97.528	96.863	94.976	98.643	97.666	99.781	99.692	98.082	99.114	96.429	98.72	96.357	100.39	97.983	93.431	98.387	96.393	95.704	95.222	94.462	94.088	98.24	99.166	92.783	96.315	98.584	94.98	100.07	99.247	95.656	95.655	99.838	101.54	99.909	93.7	99.787
105.97	101.4	105.63	106.55	104.44	101.75	107.9	104.22	104.72	107.03	101.46	106.22	104.09	104.46	103.12	109.86	104.93	108.38	105.33	100.91	102.57	103.33	105.22	106.36	107.92	107.02	102.21	102.05	103.37	109	107.26	105.74	107.42	106.51	104.14	102.02	107.44	108.35	106.99	104.11	106.17	106.14	103.43	107.03	105.45	108.08	106.12	106.37	107.06	102.4
106.43	107.99	102.65	105.74	105.64	110.47	106.66	105.93	108.87	104.84	109.21	104.37	104.73	106.38	106.67	109.32	108.59	105.09	108.86	108.18	106.96	107.52	105.65	103.66	106.94	107.38	105.58	102.08	109.37	108.81	107.22	110.38	108.19	106.99	107.73	108.65	104.44	104.89	107.14	101.36	104.94	101.05	104.29	104.87	107.77	108	104.03	107.29	102.46	105.57
103.49	100.46	107.91	108.8	105.98	105.74	105.07	104.89	109.66	107.66	106.07	106.88	105.43	106.98	107.14	108.87	105.96	106.74	108.02	110.2	107.78	106.31	109.11	110.05	106.5	108.69	101.33	107.17	103.75	106.71	105.71	103.43	107.18	106.24	106.74	107.17	107.65	106.37	103.5	108.83	101.04	104.81	102.68	101.76	105.86	108.09	106.02	107.96	105.55	105.4
104.03	101.46	103.02	100.06	102.12	105.88	103.81	103.86	104.23	101.63	96.333	104.2	100.52	103.84	97.398	103.13	103.18	105.72	95.76	100.75	105.11	104.39	104.36	102.21	102.49	102.87	99.935	107.07	105.4	103.98	99.596	99.258	103.81	105.37	102.69	103.38	99.35	97.441	99.711	102.59	102	103.3	99.805	105.66	104.49	103.07	100.31	99.347	102.83	103.42
105.36	105.62	104.45	105.62	105.14	105.5	107.71	105.34	109.17	103.44	101.5	105.42	106.25	104.31	106.41	108.11	104.21	103.99	102.37	109	102.99	102.86	105.55	107.71	106.21	105.03	105.26	105.88	101.05	105.44	106.91	105.9	105.79	108.22	106.87	108.21	106.97	106.34	107.43	105.55	97.908	107.03	105.75	109.42	109.39	105.21	103.44	105.1	106.41	108.53
109.51	107.27	108.44	106.48	109.68	101.59	104.53	110.75	110.03	105.17	106.74	106.53	109.54	110.08	103.13	109.76	112.29	107.53	110.8	106.77	111.99	110.85	116.57	103.64	106.92	109.6	107.5	105.37	109.01	108.62	106.6	109.73	113.33	105.14	109.81	110.61	109.72	109.49	110.07	104.59	104.88	111.31	106.67	113.35	110.67	106.72	107.9	104.03	108.76	109.02
98.34	98.441	96.666	100.55	97.961	95.83	95.102	96.865	102.14	97.676	94.225	98.869	98.476	100.75	99.687	99.427	100.96	100.67	97.933	94.764	101.02	98.493	99.509	95.727	95.763	97.963	99.984	98.762	99.904	101.41	96.965	98.625	96.17	100.44	95.967	97.697	98.344	101.01	93.844	98.154	98.137	94.899	98.526	100.03	99.644	99.056	97.387	96.767	99.787	102.83
107.81	106.96	105.14	109.87	105.29	104.52	104.44	107.9	107.74	111.34	108.43	106.29	109.2	110.12	103.19	107.85	104.81	104.86	108.75	108.11	109	108.37	105.06	103.64	103.76	108.07	107.38	102.97	106.34	106.16	110.06	106.83	104.62	106.25	108.56	110.62	109.94	105.52	103.09	106.42	107.59	104.54	105.52	106.68	102.01	109.54	106.91	108.63	104.77	106.75
103.55	106.26	109.11	104.38	104.67	101.78	108.59	102.68	103.65	105.2	106.63	98.511	103.62	106.87	107.54	102.58	109.83	108.28	103.64	103.87	105.43	105.61	107.12	104.38	104.79	107.62	108.37	104.78	100.13	106.91	104.77	106.79	107.08	104.76	104.94	104.37	107.51	110.93	100.56	105.87	105.57	102.1	103.5	104.4	98.975	104.12	109.1	108.41	104.48	105.09
112.58	114.38	109.31	110.59	113.08	110.67	111.49	107.94	109.42	107.89	108.84	108.07	108.83	112.16	108.27	108.39	107.72	109.05	113.56	108.77	109.49	111.54	109.09	109.51	108.67	112.3	111.82	111.8	111.01	104.74	111.14	107.41	111.49	114.54	109.11	108.93	108.82	108.07	110.71	112.82	112.25	107.58	108.65	113.82	111.21	112.01	111.88	112.41	107.46	107.77
104.39	103.52	102.7	110.03	105.01	104.49	107.5	109.19	103.14	103.52	111.37	108.44	105.36	107.97	107.66	103.81	100.29	102.91	105.32	109.45	105.59	103.13	104.9	101.48	104.2	108.32	105.13	105.07	107.42	107.09	102.41	100.87	107.06	107.89	106.64	106.36	102.45	106.49	104.58	101.03	102.9	102.75	110.8	104.35	103.89	110.1	106.54	100.59	103.07	107.2
110.56	106.26	108.38	107.89	108.49	109.17	106.25	109.98	106.86	106.37	109.06	114.18	105.62	108.78	111.15	111.42	106.26	108.33	99.632	108.82	107.47	112.87	110.85	111.37	110.68	106.29	105.74	108.96	107.55	104.91	111.18	108.89	106.59	108.15	109.33	107.64	109.72	108.8	112.25	107.07	108.59	109.6	106.82	106.62	105.8	109.17	107.29	111.89	105.82	112.09
110.2	107.36	102.86	107.29	108.31	104.44	106.94	107.29	108.81	107.73	109.49	102.94	103.42	108.11	106.72	107.41	105.67	109.14	105.14	111.49	107.88	106.49	110.85	107.14	105.31	107.45	107.12	107.25	110.12	108.1	107.03	106.23	103.12	107.98	103.23	108.02	108.28	109.39	107.35	102.76	107.33	104.55	102.36	108.11	106.59	107.68	110.16	105.84	107.27	108.43
103.75	106.23	103.81	105.69	106.69	104.7	108.27	104.7	106	104.54	104.59	107.11	103.15	103.48	109.66	106.77	105.3	105.81	104.52	105.73	105.9	105.34	106.63	104.52	110.42	106.12	105.05	106.5	107.1	106.62	101.15	103.96	105.15	102.07	107.08	103.25	106.25	108.42	102.42	107.05	103.19	106.21	108.32	110.05	105.43	103.66	103.78	109.29	105.62	103.42
108.85	106.07	104.74	105.78	103.56	108.49	109.43	103.04	108	109.22	104.46	109.48	107.09	110.46	105.64	104.6	111.61	105.21	107.83	109.26	109.91	105.32	107.27	103.71	104.45	108.39	109.13	107.51	107.37	106.62	105.14	104.6	107.52	109.37	100.03	109.46	104.2	108.07	104.8	105.37	108.41	106.79	110.36	105.4	108.85	107.66	108.52	107.14	107.35	102.57
107.73	110.82	105.5	106.3	109.61	110.27	107.72	106.31	109.48	107.61	111.61	105.79	107.46	103.46	108.54	105.09	108.27	111.27	110.06	109.61	106.31	109.91	104.91	104.5	107.89	108.91	109.81	111.01	111.91	107.42	106.55	108.63	107.08	107.99	108.6	106.19	108.62	108.11	106.77	104.55	107.71	106.82	106.66	105.73	111.23	107.52	106.23	110.02	104.68	106.01
107.74	108.67	105.5	103.16	104.34	105.17	104.01	102.62	106.44	100.86	104.2	102.39	110.38	102.55	104.27	108.07	106.98	103.16	103.65	108.43	105.43	106.3	105.75	107.32	103.46	108.1	108.41	106.89	104.46	110.05	103.22	105.41	105.71	104.39	105.25	108.52	106.34	102.22	103.76	104.55	107.94	105.33	105.59	103.19	105.07	108.52	103.15	102.57	103.45	106.61
101.83	103.72	106.82	111.05	103.43	106.02	108.67	109.19	103.44	104.39	105.49	109.72	103.74	105.41	101.14	105.88	105.3	107.96	104.78	107.78	107.56	101.79	103	109.26	103.52	106.53	106.15	110.19	107.64	105.54	104.66	104.9	104.36	106.95	104.49	105.98	105.96	105.34	109.39	107.04	102.29	106.22	105.15	105	105.82	107.08	110.25	102.6	110.32	108.09
108.67	105.48	112.83	106.84	106.47	103.35	107.33	101.6	107.33	106.68	104.94	103.44	111.41	104.87	105.48	107.36	106.38	106.5	105.04	104.4	106.16	106.68	108.89	105.53	103.92	109.16	108.42	103.81	105.41	105.77	103.26	103.53	105.72	106.85	105.84	104.19	104.18	106.18	108.31	104.46	105.55	101.3	106.79	103.49	107.26	104.6	106.31	100.82	107.68	105.32
102.98	106.82	103.12	108.66	113.6	109.12	111.57	109.14	107.28	102.01	106.11	105.68	102.38	103.82	108.94	106.3	106.84	107.88	109.02	110	104.02	107.3	105.86	104.55	104.02	103.84	105.74	105.98	107.54	102.52	106.76	107.46	105.77	110.55	108.29	102.83	103.24	107.31	106.31	106.71	102.22	108.04	107.04	104.02	101.71	107.18	103.69	106.31	105.3	105.15
100.79	100.1	96.758	100.15	98.781	98.932	100.14	100.84	103.05	100.05	99.332	102.84	97.207	103.74	99.936	103.73	104.46	99.697	102.17	100.58	97.43	102.01	102.38	101.22	97.388	100.28	102.2	102.79	100.85	100.23	103.14	99.086	101.72	101.75	99.777	99.755	99.313	98.445	96.885	102.74	96.737	103.87	101.74	100.32	106.11	99.875	99.905	98.373	94.75	102.98
111.84	106.37	112.15	112.5	114.49	107.81	110.79	108.01	106.24	108.98	105.41	106.89	108.17	109.29	110.43	110.07	111.29	107.61	110.47	110.1	111.52	107.63	103.96	109.1	108.45	109.57	106.44	109.02	107.13	108.11	110.39	106.32	107.99	106.35	108.33	106.24	105.26	105.66	106.84	110.78	109.08	110.07	111	109.44	106.32	106.91	111.01	111.05	109.79	104.44
103.76	107.85	105.5	104.3	103.95	107.95	110.09	102.41	104.89	109.13	102.38	102.96	107.23	105.01	109.8	107.7	101.78	107.05	102.22	108.79	111.16	105.91	105.77	107.9	110.81	106.38	105.41	106.08	106.7	109.19	105.37	105.18	104.43	107.71	104.96	110.27	106.6	111.3	107.64	102.94	101.03	103.92	105.7	106.45	105.93	108.46	108.25	105.9	107.79	107.36
105.33	106.14	102.87	103.37	105.01	105.85	110.65	106.57	106.25	106.68	103.34	108.99	111.28	107.61	105.55	108.22	102.22	105.31	108.13	103.08	106.03	108.32	107.15	104.66	106.2	103.02	105.29	106.84	105.89	106.8	106.56	107.87	105.21	107.28	103.88	106.43	106.89	113.24	105.4	110.16	101.81	106.83	111.87	107.81	112.62	103.29	111.81	106.32	108.58	107.27
109.91	105.24	105.6	108.97	106.96	108.39	107.32	106.81	109.01	109.12	106.7	105.53	108.9	108.71	106.58	109.8	105.3	108.63	106.88	109.35	104.64	105.28	107.25	109.93	105.36	111.77	107.54	111.68	103.32	109.01	106.49	105.04	107.64	105.52	105.78	111.8	109.25	104.84	105.06	107.97	114.02	105.93	106.89	111.45	105.94	109.76	108.37	108.36	107.73	104.34
106.94	101.4	98.166	98.637	100.82	100.27	90.969	100.82	101.52	102.6	101.41	101.48	99.19	100.06	101.08	103.04	100.25	98.922	102.72	98.917	96.206	102.7	102.47	97.3	99.244	98.401	99.102	104.52	104.39	101.68	100.62	99.454	100.39	97.341	101.23	101.3	99.178	99.784	100.33	99.368	99.131	100.46	99.636	104.97	97.232	100.41	96.571	96.864	100.95	101.62
101.6	103.09	110.88	104.13	101.75	104.21	105.16	107.34	106.74	106.03	104.97	108.4	108.34	108.66	107.64	108.37	104.07	107.37	109.31	107.92	105.63	101.87	108.05	106.93	105.31	108.03	108.39	103.89	112.72	105.67	107.43	104.54	111.02	104.66	101.55	104.73	103.41	101.92	106.48	104.26	105.55	106.29	106.71	106.72	106.7	108.9	105.78	99.845	107.14	102.47
104.79	103.67	106.64	111.13	109.9	106.51	104.85	110.47	107.36	106.24	108.47	105.08	107.47	108.65	106.86	107.16	103.99	110.29	111.64	105.48	104.95	109.14	110.56	104.52	108.05	109.61	106.27	107.46	107.85	110.07	104.25	104.21	105.73	109.57	109.93	113.54	108.51	106.15	107.37	108.17	110.02	108.82	104.98	108.15	104.35	106.79	110.03	104.41	106.11	105.6
106.34	103.8	106.76	106.06	106.01	104.42	105	103.61	100.95	108.28	111.48	110.28	108.44	102.27	106.05	106.47	109.34	100.22	107.13	108.39	102.89	104.93	105.24	111.18	105.32	102.84	107.41	99.786	101.4	109.55	106.16	105.5	109.85	102.07	106.93	104.73	108.26	101.94	104.26	107.98	107.61	105.19	104.42	105.03	104.56	108.58	102.34	102.93	104.56	107.13
107.1	103.47	108.94	105.46	102.93	104.2	106.13	107.42	104.87	105.91	107.39	106.96	102.68	107.07	105.41	111.75	104.57	100.67	108.49	106.9	106.7	101.87	105.75	107.49	107.66	106.26	107.06	109.08	107.75	103.26	107.56	102.59	106.77	107.95	104.27	105.05	106.73	100.08	105.25	105.78	107.21	104.07	103.12	103.95	108.63	107.14	108.35	105.05	104.74	109.81
105.35	112.38	108.68	104.93	109.45	110.3	108.47	107.39	109.34	106.03	107.88	108.33	108.03	106.63	109.31	105.33	112.07	105.02	112.71	106.03	109.12	106.44	111.52	110.15	103.92	106.48	109.36	105.83	104.29	107.34	108.55	105.47	106.65	108.03	104.43	109.24	107.21	111.87	109.7	108.38	107.35	109.24	108.26	104	109.89	105.36	113.8	109.34	111.14	111.27
104.45	100.2	106.76	104.36	102.87	105.71	101.32	102.89	103.11	99.391	102.05	106.65	99.194	103.17	108.63	99.018	102.85	105.36	103.21	106.63	104.73	101.59	101.37	99.763	101.31	102.12	102.02	101.99	101.89	101.99	103.38	104.89	101.49	101.8	102.74	98.117	99.55	101.68	103.61	102.02	99.603	103.33	104.54	102.87	103.22	101.62	104.73	104.51	103.56	100.53
93.055	95.758	95.582	98.466	99.238	93.999	101.01	95.651	99.359	99.776	98.919	98.588	98.65	99.517	94.424	97.22	96.818	96.569	96.385	96.586	96.66	96.856	94.613	94.865	96.08	98.36	98.077	102.07	99.501	97.5	99.392	101.84	98.938	98.818	101.22	99.678	99.095	93.356	99.863	97.514	101.2	97.342	96.518	96.916	97.1	100.7	97.452	99.11	95.069	101.86
108.7	104.24	103.69	106.81	106.13	108.41	106.04	105.35	104.94	107.9	106.84	105.36	103.98	105.94	106.16	105.01	103.34	107.95	106.41	107.52	105.13	107.59	105.86	107.41	105.31	101.41	106.7	107.85	107.14	109.64	103.17	95.733	107.94	102.23	104.37	111.67	103.07	106.72	110.29	104.17	110.45	106.21	101.21	114.67	101.93	105.72	101.25	107.5	105.79	103.3
97.394	99.911	98.815	104.41	103.56	99.834	100.97	97.128	103.9	97.411	97.053	99.809	96.232	99.517	95.622	99.876	101.78	102.36	98.522	94.896	102.5	97.942	99.983	101.64	98.722	102.18	102.27	102.98	104.06	105.72	102.69	104.35	99.475	100.97	97.918	102.26	99.785	95.765	97.668	97.866	102.36	100.56	101.78	100.56	99.363	100.88	98.793	103.52	102.98	101.39
109.21	108.85	104.89	104.71	102.97	107.67	107.96	104.13	104.59	106.46	108.79	104.59	104.3	105.07	108.41	106.23	103.58	107.46	106.04	105.88	100.89	107.73	102.56	105.83	106.68	103.92	106.18	104.54	106.97	104.47	108.41	107.2	102.34	102.76	102.36	109.14	103.47	102.65	107.42	102.74	104.79	109.98	108.1	107.01	107.59	103.54	105.34	108.46	103.23	108.21
108.07	107.61	105.57	106.44	109.91	109.67	110.08	109.97	111.42	108.8	111.63	102.47	108.74	106.16	104.47	109.97	107.83	110.98	111.37	106.73	109.1	104.05	105.64	108.63	108.52	108.68	107.37	108.26	106.26	108.79	109.04	105.22	109.44	111.67	109.37	106.63	107.27	108.22	107.26	106.15	106.33	108.77	106.08	110.05	102.85	108.1	109.86	110.98	109.76	108.18
110.14	106.2	109.22	106.72	107.93	109.91	102.39	104.16	112.04	110.6	108.3	106.5	110.86	105.95	109.06	107.31	107.21	106.93	106.53	108.66	108.35	109.49	111.93	105.4	108.16	106.66	108.22	108.65	104.21	104.36	110.47	112.15	107.32	110.43	109.43	110.11	108.72	109.58	107.23	105.35	110.43	111.14	110.65	105.3	106.43	107.67	107.21	105.42	106.18	108.4
110.83	103.74	110.59	107.1	109.45	111.04	112.1	110.18	112.83	109.62	113.93	109.63	109.71	105.77	110.43	114.09	108.26	107.23	111.06	109.42	108.55	109.69	110.05	103.12	110.77	107.5	107.78	113.38	112.56	112.19	113.24	109.78	109.18	106.32	109.75	109.81	111.4	110.34	110.57	109.94	113.25	109.96	111.16	113.49	113.05	113.3	106.61	112.29	114.26	110.28
113.57	106.78	103.65	108.73	108.43	104	106.44	108.16	106.29	109.78	107.8	110.09	110.12	109.8	103.77	107.82	111.81	107.35	110.9	108.1	108.89	103.87	108.05	105.61	104.17	111.07	111.51	105.62	107.44	105.88	108.33	106.7	105.32	108.63	107.31	110.14	104.02	106.99	107.89	110.71	115.1	108.11	106.59	109.32	111.08	104.36	109.74	108.12	108.21	110.09
107.8	110.53	108.28	110.35	110.04	110.51	111.46	112.1	107.97	106.88	111.56	113.11	110.08	108.34	107.65	112.64	110.08	110.93	110.03	112.26	112.06	108.44	109.16	110.67	111.2	112.92	111.18	110.2	108.71	109.05	115.36	112.97	109.03	111.63	109.51	108.41	110.8	113.59	105.97	108.3	110.97	113.05	110.93	114.1	107.25	111.33	105.55	109.75	108.02	113.1
100.24	96.408	101.78	99.151	98.137	99.202	100.74	97.799	99.121	101.94	95.179	102.22	98.574	96.005	97.831	100.27	98.806	96.747	101.08	102.68	96.684	99.036	99.942	98.104	96.873	99.001	99.985	96.596	95.811	99.878	98.66	97.69	98.234	100.56	94.798	98.057	93.883	100.78	97.726	97.09	98.39	98.396	99.523	98.555	97.736	97.292	94.652	95.895	103.71	100.59
104.15	104.72	108.48	106.41	98.929	101.33	102.51	102.41	104.73	104.22	105.24	103.61	104.86	105.87	105.62	107.56	105.73	106.27	108.04	104.95	104.71	108.6	107.35	107.17	105.48	105.86	105.5	108.79	106.37	100.59	106.12	108.36	107.74	100.84	103.42	104.42	101.67	104.48	105.03	104.9	106.02	102.1	108.01	107.23	107.6	103.51	101.86	104.94	105.4	106.83
98.124	98.16	96.652	99.231	98.017	95.802	100.5	98.418	98.774	98.77	104.84	100.25	102.09	103.58	101.01	98.057	103.57	97.985	99.793	100.71	102.63	103.1	98.042	101.47	99.607	98.528	95.694	99.281	103.02	103.42	100.57	98.535	98.776	101.18	103.57	100.87	101.13	101.69	100.59	103.91	101.19	106.05	100.89	99.475	101.87	106.08	101.39	102.2	101.68	99.84
102.36	107.79	109.25	104.88	105.98	106.02	102.61	104.98	102.59	107.27	104.17	105.57	105.37	109.9	106.09	105.66	103.61	105.63	108.75	100.59	107.1	105.65	106.6	105.07	111.38	103.29	104.07	107.35	105.54	103.26	107.1	107.88	105.15	107.61	109.97	103.1	111.42	105.44	104.17	106.33	106.13	105.75	105.16	108.38	103.42	108.27	106.2	105.92	105.06	100.57
104.14	106.76	107.9	110.03	106.07	104.01	104.91	107.46	105.54	107.29	102.59	105.31	106.6	107.18	107.21	106.83	107.38	103.71	103.34	105.99	105.12	104.59	108.26	107.87	104.99	104.34	105.11	107.64	106.56	103.76	106.61	109.89	104.48	106	104.91	107.26	105.5	105.37	108.07	105.46	109.67	106.11	105.65	104.69	108.54	105.99	104.56	111.44	102.72	105.94
98.777	98.754	97.13	99.896	103.6	99.994	100.98	99.108	98.129	99.07	100.74	96.444	97.629	100.3	97.816	99.559	96.592	94.178	97.919	97.916	98.188	97.471	94.794	99.585	97.884	98.77	100.83	97.554	97.104	98.453	94.474	99.827	98.715	92.71	100.43	97.49	102.25	99.431	97.129	98.099	98.309	103.14	93.172	98.011	97.372	100.93	98.44	102.08	101.8	101.43
107.07	106.57	108.14	108.63	106.82	106.71	105.77	107.01	109.61	108.88	109.97	108.42	110.53	112.01	108.17	104.91	111.97	105	108.96	104.55	109.27	110.29	104.48	106.95	110.06	106.42	109.33	109.34	105.57	107.63	110.96	104.76	108.43	111.18	109.65	105.69	107.32	109.33	107.99	109.67	111.86	109.15	108.39	106.05	109.08	108.33	109.92	106.67	104.7	109.64
110.15	108.54	107.45	106.27	105.36	109.39	105.31	106.72	105.03	105.3	102.42	111.32	112.28	105.57	106.72	109.5	110.49	109.11	113.89	105.57	109.38	110.33	110.4	110.4	110.15	105.43	108.46	106.83	108.93	109.97	110.01	105.35	106.9	110.58	105.68	106.55	110.99	109.05	110.32	107.16	109.75	110.45	111.06	110.3	108.97	104.44	105.92	109.87	106.83	108.98
107.71	105.59	103.41	104.92	108.8	105.79	104.96	108.2	107.05	104.72	103.53	108.16	105.1	106.69	103.98	104.16	107.68	102.61	104.91	108.42	101.59	107.74	107.09	105.18	104.15	107.55	111.17	106.26	106.13	107.75	106.71	107.26	100.57	105.29	108.39	109.97	105.45	107.65	107.17	104.47	106.18	110.44	101.9	107.45	108.06	105.83	106.03	109.03	105.03	104.79
109.16	108.77	109.32	110.98	108.34	107.69	103.17	113.16	108.14	105.5	110.69	110.9	102.43	109.62	105.72	110.36	106.99	110.63	107.02	110.63	107.62	109.93	108.91	105.68	109.37	106.12	110.37	105.1	103.34	112.02	107.85	107.09	109.18	105.84	109.51	111.82	104.83	108.4	107.78	110.19	108.34	109.08	113.06	112.04	108.11	112.19	108.36	108.66	107.47	108.17
105.87	104.21	108.45	108.79	106.38	104.18	108.18	106.18	103.98	106.14	107.49	108.92	107.58	105.49	104.1	105.42	105.5	107.19	105.16	103.33	108.85	104.49	106.7	105.57	103.35	105.35	106.23	105.2	109.63	102.46	103.86	108.99	107.12	104.08	105.88	105.92	106.1	111.44	108	105.97	107.6	108.25	107.7	101.86	106.86	111.47	103.89	110.06	106.99	103.84
110.49	111.54	104.97	108.11	111.1	107.74	109.56	109.62	114.27	106.15	107.1	102.94	104.9	107.66	107.96	112.77	106.22	112.68	106.33	106.95	105.12	107.79	109.63	110.89	106.87	105.6	110.01	111.26	109.49	107.55	110.78	105.98	106.55	110.63	109.85	109.26	106.34	108.13	106.34	106.83	112.85	110.73	107.54	111.71	110.93	110.04	107.19	109.33	110.7	109.32
100.34	100.73	99.567	97.564	96.643	98.568	100.84	96.195	93.468	96.054	99.781	100.72	102.01	95.849	98.2	98.692	98.616	100.26	101.42	96.004	94.875	98.784	98.451	99.937	96.591	95.67	95.909	99.836	98.521	97.998	102.99	96.522	98.903	99.979	98.915	97.234	99.447	94.468	98.061	98.94	94.39	101.45	100.25	103.02	101.02	97.206	98.253	97.964	97.857	101.77
110.19	107.37	106.07	107.94	106.24	108.72	110.03	105.66	110.55	112.34	104.8	110.55	108.31	112.31	107.85	103.32	108.3	106.85	106.67	108.89	108.21	108.93	109.43	106.22	107.12	106.76	110.79	111.84	109.2	107.27	108.16	112.35	111.81	107.93	105.26	107.6	107.09	107.32	111.08	107.73	109.96	107.74	108.56	105.1	107.17	111.38	104.17	108.82	108.82	108.49
103.18	107.67	107.87	104.92	101.22	108.47	104.29	105.66	106.72	105.19	106.22	109.21	104.32	103.44	108.11	107.79	103.2	105.31	102.64	107.75	110.15	106.74	101.2	107.9	104.41	112.21	109.7	103.11	106.05	103.67	109.3	103.7	106.42	109.42	103.02	105.53	105.16	109.21	108.15	111.23	104.89	107.53	106.97	108.4	104.42	106.33	106.99	107	106.5	109.64
102.81	100.87	98.254	101.9	97.286	99.918	95.381	100.87	101.1	100.58	102.65	98.146	102.35	102.33	102.8	97.207	100.51	102.22	94.356	100.04	99.307	99.977	100.95	100.33	101.58	99.175	98.827	98.245	102.41	96.101	99.683	102.05	103.22	100.76	96.774	102.55	100.89	103.82	99.437	101.61	95.266	99.375	99.352	99.41	99.524	100.72	99.884	101.53	100.5	98.237
105.21	106.13	105.05	103.31	105.99	107.8	107.15	107.11	103.82	102.8	103.67	102.76	111.48	107.81	107.29	107.11	108.94	108.58	105.47	108.31	105.12	105.11	105.96	107.37	105.36	107.7	108.78	106.81	101.38	107.23	108.07	106.07	106.62	102.94	107.61	106.18	111.72	102.7	103.81	108.76	102.79	107.16	104.96	105.12	104.13	107.32	104.05	109.07	108.58	105.81
110.93	105.48	104.38	107.2	107.59	109.57	107.59	105.35	107.8	110.66	106.89	109.2	107.11	113.19	107.18	111.65	109.85	106.28	108.86	107.16	109.62	106.21	110.08	104.24	104.87	103.95	110.02	107	112	108.33	106.95	105.96	105.78	107.67	101.24	103.38	108.51	109.17	108.24	106.01	106.25	105.88	110.23	105.83	111.23	110.11	105.7	111.86	106.36	107.86
104.27	109.13	106.52	105.47	109.47	108.52	105.57	112.57	107	104.02	108.2	103.09	106.18	105.4	105.25	107.59	110.04	105.75	104.08	104.26	105.03	106.17	107.79	109.18	105.83	103.09	108.25	106.67	109.33	108.74	104.98	102.12	106.02	108.08	104.84	103.68	102.42	106.53	104.01	107.9	104.75	111.76	110.88	107.4	102.57	108.51	106.83	105.83	106.92	104.12
110.26	108.3	105.1	109.24	112.36	113.51	107.79	108.62	109.74	109.59	106.32	111.69	111.07	113.58	111.88	113.63	108.03	112.19	111.16	109.36	110.88	109.06	106.93	112.16	114.2	113.99	109.74	108.38	111.75	107.25	110.17	111.98	115.34	106.64	107.7	112.37	110.35	112.79	110.37	110.35	113.62	110.24	110.39	105.91	110.61	111.16	110.77	109.86	111.84	106.23
101.25	105.37	101.88	105.08	101.35	98.729	98.617	98.983	100.21	101.97	102.76	98.665	100.06	101.97	96.917	104.55	101.31	103.05	98.209	96.848	98.324	100.35	101.56	99.41	102.27	99.69	99.532	100.87	100.61	96.839	101.14	100.36	99.927	103.78	104.26	98.111	102.46	101.12	99.369	100.5	101.97	102.1	101.43	100.45	95.107	97.445	96.114	101.7	100.63	96.699
105.72	108.49	114.61	112.07	105.83	109.69	107.24	110.46	106.86	110.47	110.66	107.82	106.9	108.97	107.53	107.46	104.61	105.77	108.65	107	106.4	107.22	108.49	109.04	110.8	111.57	107.94	107.19	106.01	106.6	107.89	106.41	109.43	110.54	108.09	108.94	111.13	110.92	104.65	112.26	110.11	110.93	106.45	107.51	109.55	105.35	107.3	106.03	110.17	113.05
102.88	107.29	104.91	104.12	105.71	107.41	106.54	104.94	104.7	102.65	107.86	108.55	103.36	105.73	107.1	105.21	107.95	103.31	107.84	108.51	106.58	107.02	104.86	102.68	104.71	108.61	107.09	111.53	104.89	106.26	106.95	108.05	108.79	105.44	107.48	102.87	103.39	108	106.38	106.46	108.48	108.04	104.04	107.76	104.83	109.64	106.11	103.32	107.71	105.53
105.61	105.81	107.25	105.06	103.31	106.99	107.26	108.62	105.96	105.78	106.01	104.98	106.8	105.63	108.75	107.71	105.37	107.68	105.72	106.34	105.08	109.19	103.7	106.66	106.67	101.28	107.37	101.94	101.28	109.12	111.28	107.75	104.17	111.13	105.01	106.29	103.36	109.86	103.55	106.24	113.01	108.89	109.89	105.71	105.14	105.35	102.97	106.52	107.09	105.84
107.11	105.1	105.16	110.14	104.26	100.11	103.17	108.53	106.61	105.04	104.47	106.45	110.08	104.26	105.25	106.84	104.01	109.36	105.76	107.6	104.31	109.44	107.18	101.16	106.75	106.99	106.24	102.51	106.19	99.377	102.21	106.91	103.63	106.08	105.84	104.97	105.79	106.2	104.81	107.47	107.86	103.47	108.32	104.31	105.25	100.96	103.96	105.26	104.4	109
106.96	104.11	104	104.97	110	105.45	109.52	103.01	109.15	106.09	112.45	105	108.38	106.02	105.56	107.96	108.72	106.51	107.95	110.44	104.22	105.02	105.9	108.01	104.41	107.44	105.09	105.91	106.25	110.34	104.13	104.19	107.35	107.73	101.89	108.81	105.03	109.49	108.77	103.13	108.13	108.8	103.83	109.5	102.21	109.76	106.34	105.52	105.88	108.38
107.33	109.97	108.08	106.65	107.56	106.51	106.6	109.78	107.14	109.39	108.56	109.83	112.32	106.81	107.02	109.99	108.22	108.32	106.46	106.75	106.48	107.33	108.56	106.65	108.99	108.98	106.38	104.26	106.75	105.6	108.86	103.82	111.3	109.06	105.34	111.63	107.3	111.32	111.37	109.93	111.39	108.78	111.04	111.99	108.64	109.3	113.58	111.91	108.85	108.71
106.17	109.29	110.17	110.55	109.73	106.69	107.29	110.39	107	105.83	109.31	107.64	109.87	109.41	107.49	107.59	105.52	105.76	107.3	108.34	109.54	108.3	104.42	109.87	106.05	108.34	104.87	107.3	106.59	109.44	108.25	107.13	104.81	104.08	107.02	107.9	105.71	106.6	104.42	107.1	106.3	106.29	105.32	104.03	106.63	101.48	109.15	109.52	107.25	102.49
106.77	107.53	105.21	107.82	105.63	107.69	105.74	105.59	105.34	104.12	106.42	104.71	105.23	105.95	107.03	110.01	108	105.91	107.6	103.84	106.41	107.13	104.82	110.48	107.36	104.06	109.11	107.88	108.55	102.3	103.89	105.82	108.58	107.04	108.4	110.16	106.97	108.58	106.97	106.15	107.63	103.73	102.91	103.73	106.71	110.58	108.75	105.92	105.01	108.08
103.75	104.58	99.025	100.29	102.9	103.55	103.33	101.92	102.38	101.14	101.8	100.17	102.97	101.91	100.9	102.73	104.81	99.422	99.99	100.33	101.23	101.83	100.27	96.781	99.356	102.9	102.26	103.82	100.71	99.634	99.503	99.81	103.91	97.153	99.15	99.291	98.133	101.33	100.69	98.996	103.19	98.471	100.5	99.408	103.15	101.92	100.54	100.16	98.974	102.27
99.925	103.93	99.202	96.547	98.703	97.941	101	99.039	102.99	98.544	101.18	97.176	101.08	104.18	101.19	102.05	100.95	94.841	99.713	97.2	99.43	99.481	98.054	99.343	98.703	100.16	100.21	100.69	98.889	102.1	101.01	101.67	101.03	95.757	97.571	100.41	101.81	102.7	99.545	101.17	97.104	102.3	104.18	99.66	98.953	95.633	99.259	103.24	101.15	93.927
97.203	98.344	102.46	94.131	102.89	103.13	103.36	102.72	99.667	99.352	100.67	100.94	98.22	98.079	100.57	98.097	101.47	101.55	102.53	100.63	97.948	99.239	101.81	95.205	98.268	100.64	100.89	103.17	101.01	100.46	103.55	102.35	102.49	101.26	101.51	101.91	102.84	104.62	101.23	103.07	101.86	103.88	99.22	101.21	96.436	103.36	99.616	99.718	100.46	110.91
105.48	103.45	105.62	107.26	110.86	103.57	104.98	101.68	103.61	105.35	110.63	104.64	108.32	103.7	102.88	105.31	101.9	109.89	103.76	102.24	106.5	105.44	104.93	104.99	106.22	104.46	107.99	106.75	109.66	106.39	106.61	107.03	103.57	102.41	105.33	101.72	100.9	109.77	102.91	105.5	107.49	104.21	104.77	107.12	109.47	103.66	101.49	109.53	106.44	106.28
96.703	96.943	98.964	97.384	97.38	97.579	97.642	100.78	95.406	98.849	97.2	94.436	95.584	100.5	96.579	98.193	99.944	100.21	97.439	99.528	96.612	100.17	100.47	97.184	96.766	101.53	96.02	100.73	94.507	97.609	96.661	96.687	99.14	101.11	98.652	98.321	99.588	97.011	96.151	97.891	97.486	95.264	99.534	97.458	95.795	95.537	102.39	97.807	96.685	101.88
112.66	108.41	109.24	107.04	107.06	107.52	108.5	112.9	113.71	110.82	109.58	110.57	107.91	114.03	105.72	111.57	111.62	112.15	111.56	109.91	109.3	110.96	107.29	108.32	114.63	108.82	109.68	107.62	111.89	109.89	114.21	109.31	109.45	111.96	111.53	109.64	111.94	108.99	113.78	107.9	110.54	114.79	112.76	111	109.08	106.05	112.7	108.99	112.34	108.63
96.031	103.08	99.786	96.908	99.619	95.377	96.15	98.039	101.3	97.549	99.319	92.902	100.12	95.947	100.89	101.74	101.6	99.843	100.13	98.967	102.59	100.36	100.65	100.96	102.71	102.48	99.321	99.703	96.9	95.031	96.882	99.025	98.006	99.644	98.338	99.261	105.53	94.401	95.601	99	103.26	101.37	97.306	95.54	99.449	100.02	95.867	98.817	93.754	98.616
98.949	97.258	98.772	103.49	97.546	100.25	101.29	97.743	101.1	101.78	100.59	98.737	101.07	92.776	102.7	99.156	100.86	98.557	100.31	99.311	104.32	96.975	97.369	99.072	99.258	103.22	103.73	97.3	97.492	99.812	103.1	99.395	99.43	101.08	97.127	95.703	97.152	102.49	98.627	99.808	99.619	102.01	101.31	98.806	103.33	100.63	100.62	97.442	99.476	97.858
101.85	98.737	101.9	101.23	100.63	105.08	97.48	100.28	99.935	100.2	98.051	98.078	99.153	98.65	102.85	99.732	99.508	99.82	102.12	102.13	104.69	98.08	98.538	102.58	102.81	96.921	99.657	103.55	100.92	101.43	102.38	95.756	103.26	99.589	99.689	98.791	100.72	98.265	98.236	100.63	100.21	97.198	101.88	104.93	100.6	95.655	96.967	102.08	100.12	103.13
100.47	107.05	101.85	103.1	103.82	97.153	102.22	104.81	105.05	105.82	106.62	107.07	101.53	104.68	102.26	106.38	102.32	108.7	103.88	101.16	103.45	104.19	102.04	102.61	100.56	102.11	101.32	101.72	105.3	102.83	100.59	104.13	106.95	105.46	102.64	104.69	100.14	100.53	102.3	104.09	102.51	99.483	107.14	101.03	101.63	104.12	101.81	101.24	106.98	101.33
106.85	105.89	100.43	106.63	105.74	106.93	108.91	108.81	104.8	106.04	107.27	106.29	104.19	105.71	104.65	103.79	108.51	110.87	109.9	104.14	106.76	104.86	108.59	104.28	106.23	106.4	107	105.69	104.85	109.26	104.54	106.93	108.28	106.78	100.78	105.3	112.13	101.8	103.85	101.17	107.27	109.89	106.35	100.6	107.27	107.74	106.2	100.41	106.21	100.72
101.72	104.68	104.64	103.89	106.91	106.73	104.34	102.94	108.37	108.07	104.03	101.45	105.95	104.26	104.84	111.22	105.41	107.45	102.94	107.15	102.49	102.42	103.98	103.19	106.75	109.34	109.74	111.79	107.19	107.65	105.75	105.69	106.21	105.19	104.7	108.62	102.92	101.21	104.04	104.44	100.27	107.22	103.92	106.32	106.15	105.77	107.57	104.82	105.63	106.22
110.79	112.26	104.63	106.32	107.19	109.08	110.69	108.88	110.98	104.5	109.2	108.1	105.76	110.92	110.7	106.7	111.49	110.03	106.7	111.23	107.35	106.13	105.89	109.98	109.06	104.54	107.23	110.29	110.63	103.56	104.08	106.23	107.29	113	110.2	106.41	106.35	105.55	108.21	107.06	106.47	106.65	106.43	109.32	107.45	105.49	110.22	109.58	104.13	106.98
104.14	106.25	106.73	100.2	111.92	105.09	103.39	103.24	106.02	106.53	103.23	109.69	104.37	105.89	105.56	102.94	104.31	106.42	104.83	105.91	106.8	110.58	103.79	105.87	105.74	104.44	107.1	106.96	106.7	108.42	102.26	104.56	102.45	106.64	105.9	107.58	103.98	109.71	105.65	103.19	106.74	102.78	105.6	104.87	106.23	107.45	110.58	104.6	106.72	107.82
107.45	110.73	104.96	108.7	107.35	104.76	104.57	108.58	105.03	110.5	104.38	104.87	106.64	109.06	106.56	109.76	103.91	104.5	107.82	103.53	103.78	110.55	106.26	104.61	112.85	109.15	107	108.57	102.94	106.89	108.62	102.49	106.02	105.87	104.1	104.16	106.03	109.45	105.96	105.9	111.45	105.44	108.89	106.55	106.64	108.94	110.38	108.34	106.65	108.18
100.27	94.507	101.39	98.223	102.96	97.505	98.516	95.917	96.306	97.122	98.554	94.747	94.948	100.14	97.823	99.203	96.43	98.705	102.26	100.26	101.38	95.803	95.709	101.95	101.29	100.39	95.617	98.419	100.5	94.732	99.428	99.56	97.066	98.668	99.364	99.864	98.213	98.991	96.481	94.706	99.158	96.074	96.003	96.711	100.66	100.53	98.286	95.66	99.726	99.43
106.45	108.27	105.7	101.1	104.72	107.69	106.11	101.56	105.84	111.63	104.89	105.84	106.58	107.18	105.79	107.53	104.54	109.31	100.64	106	103.94	109.17	105.24	105.03	103.26	104.23	107.39	107.66	106.69	100.84	106.06	103.99	104.87	101.13	104.89	107.18	108.81	102.17	108.08	112.22	104.19	105.86	105.95	111.44	104.53	105.44	108.06	108.73	107.78	105.18
107.2	111.29	110.64	107.29	107.78	106.58	105.91	104.65	108.95	107.86	105.86	110.58	109.03	106.41	108.35	108.87	116.02	109.2	109.23	104.23	107.73	112.21	109.81	107.76	104.74	108.5	109.9	113.96	110.74	107.34	110.58	107.78	107.56	105.01	106.9	107.43	109.88	103.82	105.77	105.12	109.25	108.07	111.81	104.93	109.59	109.37	109.27	109.03	105.52	112.13
105.34	106.94	108.03	108.44	106.95	108.27	108.76	109.67	99.986	103.2	105.05	108.33	104.28	108.59	104.33	103.89	110.2	102.63	103.95	105.86	108.35	103.09	103.83	106.08	103.51	104.14	103.97	104.85	106.96	110.88	106.67	107.29	106.96	105.61	103.87	106.92	103.35	110.04	106.43	107.75	105.14	101.57	107.68	108.14	104.44	105.61	108.1	101.32	107.18	105.25
105.39	108.01	112.26	108.68	111.39	110.64	104.75	106.24	107.08	106.24	109.85	107.09	109.05	110.93	107.22	105.85	108.75	104.7	103.39	108.43	105.65	106.49	106.38	106.77	106.03	104.86	108.72	106.87	108.18	107.7	105.52	109.01	106.07	107.63	107.33	112.41	106.92	107.27	105.77	104.05	107.18	107.16	107.61	107.85	109.15	106.32	106.18	106.66	104.92	109.86
108.4	105.53	107.11	110.89	108.79	107.05	104.5	106.85	103.76	105.49	110.59	106.95	105.98	107.99	110.82	110	112.27	110.21	108.57	107.52	109.09	106.38	110.49	106.79	105.65	107.65	106.1	106.89	104.93	110.97	108.55	108.49	111.03	108.59	104.61	106.66	110.01	109.61	105.49	104.32	110.83	107	110.61	106.12	108.44	105.84	113.15	108.05	106.6	111.43
99.548	98.895	97.985	102.43	97.868	97.463	96.881	100.02	92.538	100.45	102.51	97.608	99.045	96.391	98.64	98.231	100.1	99.552	100.02	98.603	99.729	98.964	98.268	96.252	100.74	100.1	101.21	98.919	99.206	94.359	99.55	98.52	100.33	100.28	93.084	97.996	96.732	100.66	99.055	98.426	99.829	103.13	97.355	96.182	97.981	97.078	99.5	96.414	102.56	103.13
105.99	106.66	109.25	109.02	106.64	109.32	105.17	105.71	111.45	103.6	100.84	105.93	99.036	107.29	103.61	105.28	104.84	106.4	105.65	106.33	108	110.91	104.29	104.88	103.82	105	106.91	109.16	102.51	105.25	105.46	108.56	105.27	107.62	103.81	105.83	110.58	108.14	110.25	104	109.18	102.71	105.64	105.06	107.78	106.11	99.803	103.39	106.11	103.48
110.59	105.97	109.06	105.86	111.67	107.23	107.9	109.13	106.81	108.18	107.97	106	105.9	108.45	106.44	106.7	111.21	108.79	103.39	110.27	105.89	109.76	104.76	109.91	107.23	108.8	109.73	114.35	105.67	106.66	110.98	109.39	107.31	112.42	103.88	109.52	108.42	103.99	109.69	106.99	108.65	108.38	108.61	109.91	111.4	111.45	108.86	106.64	107.98	107.61
93.288	98.863	95.767	100.03	94.722	98.05	102.33	95.777	102.8	96.372	95.355	96.53	99.193	97.356	100.98	96.78	103.5	100.89	99.742	100.39	97.488	99.615	97.447	99.911	101.83	96.599	101.7	104.12	93.365	102.41	98.324	95.107	98.768	97.465	97.113	98.809	99.945	100.13	101.08	94.618	92.506	95.342	97.129	98.725	101.79	99.702	95.805	98.078	98.591	99.461
107.32	107.58	100.97	106.14	106.25	102.96	103.25	107.27	105.11	107.62	103.81	106.6	100.44	102.04	107.33	102.26	101.2	107.06	105.07	104.08	109.4	101.66	107.43	104	105.85	109.8	107.78	105.75	103.46	105.5	103.89	103.14	102.96	106.37	107.42	102.62	106.26	102.72	105.76	107.02	106.22	107.32	106.31	108.32	102.97	104.72	106.76	105.51	108.8	107.56
103.96	105.62	107.36	104.07	100.97	104.74	102.59	104.18	103.52	109.51	107.2	107.11	108.49	105.78	106.59	101.03	105.49	104.2	103.66	101.86	107.58	108.05	108.94	109.2	106.8	106.32	104.54	103.71	108.7	107.37	101.65	109.53	106.93	108.02	106.9	102.95	108.6	108.47	108.53	108.39	104.95	102.39	107.89	103.37	106.9	104.61	105	109.01	103.12	105.03
99.524	96.631	97.978	98.327	100.72	97.29	99.487	96.6	95.157	100.03	100.4	105.02	99.498	98.905	101.25	103	100.46	100.18	99.51	94.85	97.883	93.33	97.064	99.242	99.859	94.655	97.908	94.977	96.413	100.35	99.177	98.797	98.692	98.714	96.696	97.62	98.918	97.69	93.535	96.388	98.139	96.909	102.03	100.21	96.959	102.92	100.97	96.786	97.296	98.171
100.24	101.05	98.961	97.479	102.64	99.962	102.63	97.576	97.453	103.09	103.52	101.98	100.26	98.855	98.137	102.23	101.29	103.84	101.44	100.21	101.47	99.681	95.727	96.356	105.07	102.97	100.38	100.09	101.19	100.19	99.808	99.426	98.991	96.873	99.771	99.374	102.63	102.02	104.03	98.073	99.791	99.924	104.2	98.313	100.28	99.36	100.33	100.08	105.24	98.578
113.81	105.83	110.79	112.39	111.2	112.28	106.99	110.09	114.53	110.41	106.11	111.92	111.51	113.05	111.9	109.8	107.41	108.88	106.94	107.92	107.44	112.1	113.62	107.77	115.95	111.72	109.66	108.04	113.4	110.93	107.26	107	111.96	107.8	109.09	113.81	109.54	105.59	112.65	110.8	111.13	110.03	110.04	113.06	106.35	110.08	110.15	113.42	111.88	110.03
106.65	108.2	106.55	107.89	109.52	105.09	105.88	107.83	106.55	104.51	107.12	101.84	107.94	107.52	106.24	107.17	104.36	105.09	102.63	106.22	108.98	107.82	108.24	104.7	109.7	102.56	104.11	111.1	103.86	103.71	107.9	106	106.04	106.44	104.84	103.14	105.45	107.44	103.35	108.06	104.2	110.71	108.42	106.15	104.31	105.23	104	100.99	106.05	106.91
107.31	109.57	115.52	107.95	104.06	110.65	107.39	107.89	106.67	104.63	107.83	105.06	103.39	110.51	104.74	109.02	104.74	108.15	109.61	107.19	107.06	109.16	106.63	109.38	108.07	108.4	104.67	107.85	115.19	111.65	107.85	108.54	108.97	106.65	109.46	110.54	107.25	109.48	108.92	107.9	108.26	105.58	109.62	107.02	108.81	110.27	108.84	110.18	104.36	108.92
109.59	108.15	105.23	110.25	109.14	107.95	106.75	110.91	112.11	107.77	102.72	106.07	105.94	107.26	109.37	107.99	109.01	106.96	109.34	105.04	106.51	101.43	110.29	109.28	109.73	107.65	109.77	106.37	108.26	110.46	105.64	111.7	109.91	108.11	104.84	105.99	107.93	111.79	108.21	107.42	109.32	110.59	104.77	108.65	108.64	106.62	106.47	110.19	107.37	108.01
98.338	96.099	97.377	100.24	97.73	97.099	98.117	96.846	96.463	99.035	97.033	97.869	98.971	96.576	95.699	97.494	98.248	95.2	97.899	100.03	95.952	97.131	101.17	98.985	101.43	103.57	100.09	99.236	94.945	101.09	99.21	97.939	98.653	99.719	98.985	100.92	101.1	97.901	97.894	101.35	97.251	92.896	101.16	98.863	98.838	95.48	97.163	102.09	97.895	95.423
102.09	107.01	106.08	103.5	102.14	104.27	104.56	105.85	102.92	105.38	108.57	105.91	105.58	102.54	108.45	107.85	106.2	101.84	101.4	101.77	104.64	106.84	102.82	105.65	102.01	108.87	103.79	103.04	108.77	107.97	105.92	106.31	102.01	106.83	108.2	106.87	104.81	104.54	107.44	99.186	103.57	107.63	109.72	105.41	109.85	105.91	105.21	104.96	102.84	109.31
98.659	93.389	97.696	99.533	99.109	93.875	100.43	100.84	100.9	96.449	98.945	95.363	94.377	95.332	97.738	98.899	97.916	102.32	98.191	94.228	101.14	94.424	97.847	102.04	94.929	97.23	97.068	98.828	91.755	100.43	102.84	102.5	99.084	98.264	97.041	99.299	97.09	96.013	92.727	97.938	101.93	100.24	95.031	96.547	100.58	101.17	96.964	98.695	106.03	95.924
105.98	103.89	107.66	107.95	103.89	103.9	102.8	106.63	107.21	104.21	107.47	107.64	104.93	102.82	107.03	106.48	106.02	107.26	108.33	103.81	107.77	106.2	107.74	111.88	105.11	105.22	106.46	104.6	106.46	107.56	107.6	108.42	104.45	106.35	106.15	106.82	105.81	105.44	104.66	106.21	104.19	106.09	103.67	107.46	105.85	104.89	106.1	107.06	107.68	104.77
105.69	107.17	107.43	108.62	104.01	109.7	105.87	104.91	107.23	100.55	104.32	107.67	105.49	104.71	105.59	103.41	103.67	107.63	104.09	103.51	108.75	107.29	102.87	102.6	104.14	107.96	105.04	105.75	105.6	102.55	106.19	103.9	109.36	108.71	106.55	107.77	104.9	104.42	106.4	108.19	104.05	102.25	110.61	106.82	105.92	108.8	105.16	102.16	101.4	103.91
111.3	105.94	103.46	105.45	107.64	102.65	110.42	106.35	105.96	103.17	109.25	103.4	105.78	103.42	103.51	110.3	105.47	110.24	103.09	107.83	107.66	105.6	106.24	106.88	105.32	108.8	105.76	107.19	102.77	107.83	105.86	108.16	108.49	105.95	106.67	103.37	107.16	111.89	105.29	108.72	107.67	107.97	103.83	105.57	103.57	104.23	104.16	106.03	109.26	111.42
108.07	107.38	108.9	109.34	107.23	109.51	107.47	108.96	109.24	109.28	112.72	108.36	107.89	109.33	107.89	108.72	107.4	108.51	110.33	103.76	106.2	104.89	106.3	108.18	108.66	111.66	111.04	105.54	106.97	108.77	107.86	106.76	105.22	107.22	110.61	106.44	106.51	104.89	112.19	109.64	109.59	107.97	107.17	108.72	109.73	109.01	110.33	106.36	110.24	108.6
103.66	108.81	105.79	108.18	110.09	107.59	104.7	105.55	101.08	104.2	103.96	107.56	106.41	102.95	106.5	104.96	104.73	106.42	104.21	104.69	109.3	105.9	106.09	107.41	106.43	107.19	104.49	104.76	108.71	106.89	107.92	106.97	108.66	105.2	104.71	105.58	105.01	104.09	106.93	106.42	107.01	109.51	106.59	105.26	107.36	104.76	110.5	105.4	107.06	108.04
104.58	108.35	106.06	105.14	103.45	105.28	103.64	101.1	105.6	105.97	105.51	107.43	106.16	103.96	106.62	105.5	107.11	105.3	105.15	107.78	105.81	106.09	102.59	110.7	106.12	112.26	108.02	108.03	108.37	106.03	106.42	105.17	107.23	105.92	107.62	102.65	108.77	108.68	109.33	107.32	105.56	105.88	107.73	107.07	99.744	104.58	106.63	104.83	106.95	105.48
114.5	110.05	109.68	108.42	105.43	105.64	109.2	110.66	113.79	108.69	106.04	107.78	108.55	110.17	107.49	103.89	107.1	109.43	108.8	109.58	107.5	109.47	105.37	109.9	105.66	109.59	108.44	111.17	104.96	112.13	106.03	106.58	109.73	106.42	108.7	108.35	108.44	107.24	108.35	107.95	105.69	107.1	107.61	109.03	106.09	103.45	109.58	110.96	105.18	106.72
107.15	107.9	105.34	109.16	107.68	105.93	103.57	103.05	103.01	105.13	105.41	104.36	104.34	109.05	106.03	105.89	108.46	103.89	106.61	101.8	101.93	104.74	106.84	104.67	106.83	104.7	102.37	103.99	107.18	105.39	106.82	104.92	113.02	104.69	106.73	97.924	108.06	106.64	104.45	110.01	109.97	107.64	109.36	102.66	104.26	105.17	108.19	105.84	100.76	112.03
104.02	107.97	105.9	105.21	109.14	108.05	106.25	107.02	106.76	108.34	107.19	109.84	109.23	105.9	107.59	109.17	105.91	107.8	100.35	106.53	103.99	107.93	105.17	103.59	102.3	105.77	106.85	105.72	103.85	106.86	106.59	106.23	108.9	104.15	108.38	106.18	106.88	107.17	104.87	108.65	107.94	108.95	102.1	103.77	105.49	102.31	106.99	106.71	107.16	105.64
109.18	107.7	108.88	111.72	110.51	105.88	108.75	109.47	109.73	109.26	106.89	113.3	107.08	107.82	108.2	109.15	106.03	108.35	106.63	107.62	107.59	109.67	107.71	112.74	107.96	104.85	108.13	108.71	105.04	107.03	107.42	109.85	108.15	108.63	111.34	104.26	107.53	111.17	111.52	110.82	110.28	106.31	108.1	107.1	106.37	105.55	105.67	105.64	106.71	106.04
105.29	112.14	107.44	108.02	110.53	107.71	107.54	105.6	109.34	109	109.32	105.85	111.31	108.35	108.18	108.09	106.42	106.13	108.91	108.22	108.15	108.15	108.41	108.74	107.4	105.58	105.2	108.98	102.65	112.33	110.37	111.61	104.68	106.68	105.66	108.52	107.35	107.48	104.44	113.81	105.33	108.93	107.67	107.34	113.6	108.99	113.44	105.79	110.06	109.18
110.29	110.37	108.91	103.75	110.51	107.25	108.99	107.39	111.15	109.01	108.67	106.83	111.18	109.78	109.88	111.79	109.66	112.73	109.27	109.65	110.21	108.55	108.83	107.38	110.63	110.98	109.41	105.57	109.47	107.25	105.45	111.87	105.34	110.8	112.72	112.71	103.96	105.81	108.95	110.47	108.28	109.88	105.3	111.4	108.63	107.85	110.14	104.72	109.39	113.77
111.09	110.62	110.73	111.59	108.63	111.24	112.27	108.4	113.53	115.24	106.52	113.62	111.24	113.86	109.45	113.24	107.49	111.96	108.83	114.82	108.57	110.4	113.16	110.65	111.33	111.16	114.84	112.5	106.04	108.4	109.45	107.44	112.54	113.04	109.83	112.19	109.95	108.57	111.51	112.5	112.35	114.89	110.79	109.14	115	110.48	110.36	108.74	108.83	111.32
109.42	107.7	106.1	107.71	109.6	105.82	109.32	108.36	106.33	111.6	107.1	105.06	104.21	102.87	105.09	106.64	107.83	107.11	108.84	108.2	107.41	104.73	107.9	105.96	105.25	104.42	108.08	104.56	108.56	102.98	104.27	108.45	106.69	104.71	106.21	111.72	106.71	105.06	111.35	102.77	108.33	108	109.21	107.58	101.87	107.63	109.89	109.85	108.12	106.45
102.07	105.37	101.71	103.45	102.98	103.2	106	107.57	106.98	104.31	103.36	106.18	105.38	105.53	106.05	107.35	102.87	104	107.12	107.79	107.34	101.26	101.89	102.86	106.42	105.23	103.71	106.11	104.99	107.06	102.73	104.97	105.17	103.7	106.33	106.18	106.84	105.91	106.68	106.06	108.44	108.2	103.31	109.3	107.94	105.18	103.76	107.69	105.51	101.47
102.66	104.16	103.59	102.63	100.46	102.98	100.89	102.87	103.27	96.394	97.519	97.487	98.958	103.51	99.751	98.258	97.74	102.32	100.8	101.58	102.2	100.03	103.07	102.76	102.6	100.98	105.37	99.661	100.99	102.04	100.98	102.15	102.93	101.57	98.92	100.76	105.14	97.585	98.475	99.491	99.035	98.487	106.31	97.42	102.87	101.75	98.278	97.945	101.73	101.99
105.25	108.38	105.28	106.61	113.98	109.05	106.67	107.61	108.06	105.01	106.26	111.02	108.88	106.85	104.93	106.09	117	107.58	107.05	107.69	107.01	110.1	108.17	107.51	108.39	106	106.36	108.73	107.07	111.65	104.38	110.08	113.35	107.74	108.08	105.29	109.73	104.88	108.62	107.02	109.23	110.06	109.48	104.75	111.21	110.24	107.91	110.52	111.08	110.79
108.28	111.79	109.11	109.93	111.31	109.3	111.4	106.43	110.64	106.59	110.44	106.99	108.88	110.47	110.32	104.57	109.23	108.17	106.46	108.52	108.78	104.92	107.56	110.47	111.41	108.78	111.1	107.7	109.1	109.74	105.83	110.71	109.44	109.13	105.05	108.5	110.83	110.44	105.29	111.42	109.7	109.3	107.18	106.57	109.2	110.46	109.91	107.72	102.21	106.1
106.86	109.37	107.63	105.67	106.91	110.57	104.27	101.26	107.14	108.84	106.35	103.78	104.44	103.91	107.87	106.44	105.92	103.46	106.68	108	103.04	103.84	105.18	107.43	102.99	105.77	108.98	104.66	106.26	109.48	108.16	108.73	107.69	108.4	105.76	108.2	101.82	105.46	102.73	106.52	106.88	107.25	105.04	107.23	106.13	105.8	106.53	107.99	104.17	104.83
109.53	108	109.41	108.3	107.98	108.61	107.11	105.81	108.01	107.25	108.21	109.53	109.82	103.51	104.14	107.8	104.62	104.96	111.04	103.56	108.22	105.76	107.71	107.51	101.89	106.47	104.43	107.6	111.1	107.88	109.36	106.93	107.38	107.8	106.83	107.25	105.78	108.67	109.1	110.25	104.26	105.2	107.63	106.06	110.36	100.85	109.17	106.7	108.75	104.82
104.33	102.95	109.14	109.57	108.05	107.33	111.17	103.86	110.04	99.806	105.8	105.17	103.54	105.99	104.95	105.59	107.14	105.05	108.81	108.34	102.9	104.16	106.07	108.78	106.69	104.84	105.75	105.24	108.08	107.16	104.66	104.71	105.02	103.7	108.66	105.48	105.82	105.94	104.68	106.37	105.77	102.88	104.91	107.34	104.44	112.15	106.38	109.5	104.71	107.33
103.86	106.55	104.67	108.88	103.25	101.56	103.7	105.82	108.93	105.06	108.68	108.33	105.37	102.69	102.5	106.95	107.13	104.05	107.3	106.78	103.95	103.77	108.24	105.49	107.76	107.67	104.01	107.55	99.177	107.88	102.94	102.24	104.54	104	106.1	104.39	101.91	99.79	102.52	105.53	105.66	106.89	107.25	105.79	102.62	106.42	105.03	109.84	108.58	107.01
110.97	110.48	107.07	111.23	106.12	102.14	110.43	110.71	110.27	105.34	108.15	110.09	107.53	107.6	110.37	109.58	112.17	109.47	104.27	107.24	109.24	110.86	107.72	103.08	109.07	108.95	103.96	109.31	104.32	107.93	104.96	106.56	107.42	112.75	106.69	108.14	108.47	111.58	108.96	104.97	109.57	106.73	107.16	105.42	102.49	107.02	109.99	112.69	110.21	108.18
107.68	110.51	106.16	109.32	108.8	106.93	108.12	107.4	108.94	106.07	110.24	106.91	106.34	104.27	108.54	107.91	111.42	107.29	107.93	110.37	106.75	107.35	107.69	111.04	109.27	108.85	107.37	109.44	112.01	108.17	113	110.67	106.99	111.59	104.45	105.6	108.99	107.35	108.56	107.57	107.72	105.11	108.85	109.59	108.26	110.24	107.6	108.51	109.23	106.82
107.6	108.21	109.19	111.6	110.7	105.56	109.59	110	111.79	111.45	107.99	112.89	110.05	107.17	109.57	105.24	109.51	107.12	108.26	110.95	109.02	109.65	107.63	110.95	110.89	109.93	105.24	109.76	107.84	109.01	106.47	108.44	107.2	105.72	102.99	107.91	107.66	103.46	106.61	112.2	104.71	106.19	107.4	110.01	107.9	105.73	108.39	103.14	108.07	108.65
110.31	106.64	104.8	110.88	107.08	110.43	107.1	105.67	111.43	108.05	110.85	111.35	109.79	107.84	107.78	110.05	109.05	106.39	107.45	105.91	106.11	105.21	102.88	105.1	111.76	102.07	108.86	104.6	106.57	107.3	108.7	114.68	106.28	107.37	108.96	108.83	105.99	110.38	110.35	110.23	107.54	105.34	107.44	108.59	106.27	107.88	109.1	105.87	106.82	107.42
107.43	107.34	106.4	111.11	107.4	109.88	106.06	111.25	108.11	106.14	109.6	108.51	105.07	108.87	113.11	108.63	108.24	111.23	104.42	110.3	108.63	107.64	103.19	107.33	109.75	109.93	105.54	110.65	107.79	109.64	106.87	107.06	111.79	112.96	108.65	109.81	108.47	109.07	105.85	103.09	108.78	106.32	106.09	103.44	106.46	110.3	108.42	107.25	108.71	113.84
98.261	99.306	97.838	99.79	101.86	96.966	90.568	95.277	97.982	96.313	97.179	96.26	94.597	99.573	90.916	99.164	96.05	94.629	97.963	101.53	99.905	98.862	95.608	99.708	97.782	99.986	101.5	96.965	100.8	98.697	96.639	99.014	97.801	98.528	107.67	97.973	101.55	102.61	98.576	96.377	99.491	101.94	98.622	97.91	99.771	100.95	98.453	99.557	98.624	100.04
111.21	102.75	109.5	106.72	103.59	109.71	108.06	106.21	109.29	108.84	106.61	107.69	101.76	106.89	107.51	108.42	108.39	101.76	108.29	110.28	106.2	104	104.33	104.02	106.39	105.88	108.99	108.1	105.37	107.74	102.13	109.37	103.66	105.62	108.77	109.82	107.54	104.98	105.8	109.04	104.46	107.67	104.17	100.71	110.51	106.43	109.32	105.34	107.82	108.44
101.29	98.407	95.386	98.761	98.7	97.636	97.49	101.93	100.18	101.09	100.07	94.516	103.36	100.02	98.276	95.621	95.649	97.443	96.281	101.27	98.348	97.671	93.626	98.669	98.534	96.393	100.14	100.87	98.837	101.48	96.776	102.33	96.753	97.367	98.76	98.668	96.496	99.174	92.583	98.047	94.617	97.68	95.95	96.631	98.763	103.98	97.077	97.798	101.39	99.028
101.43	103.17	106.37	103.28	106.07	101.84	106.95	103.09	102.9	107.6	104.57	109.4	105.97	107.08	108.24	109.16	104.69	102.83	110.53	102.86	101.8	106.29	111.49	108.02	110.65	105.34	104.15	106.32	109.24	110.82	105.04	108.54	102.68	101.29	101.55	107.94	106.51	102.26	111.51	109.11	104.73	107.87	108.26	105.82	102.93	103.33	104.62	109.73	105.16	107.95
110.59	108.16	104.08	108.36	106.24	107.33	108.18	106.63	106.84	104.44	109.16	109.26	111.87	110.52	102.72	107.72	108.99	111.51	105.28	109.29	102.38	104.36	105.55	109.34	108.24	106.27	108.33	103.09	107.69	107.46	106.68	107.69	107.07	106.78	109.85	107.19	107.48	107.28	109.52	107.73	109.95	108.3	108.74	106.82	105.61	110.16	111.03	107.77	110.48	107.61
109.99	107.49	104.83	105.3	102.83	105.29	104.9	103.96	107.24	106.44	104.24	106.05	107.59	106.13	110.78	100.58	105.48	101.81	104.08	109.82	102.42	105.17	107.62	107.81	104.78	104.2	109.09	108.68	102.17	100.02	102.88	106.15	107.51	108.68	107.75	104.65	102.92	105.75	108.39	105.2	107.34	106.56	104.41	101.88	104.6	108.2	110.12	109.88	106.3	103.97
105.15	107.29	109.05	109.53	107.9	107.48	111.77	106.6	114.38	107.12	107.38	110.25	108.25	107.83	109.57	108.99	111.75	113.42	109.65	109.96	107.79	107.11	113.41	103.08	108.06	108.64	107.95	107.41	112.16	106.83	110	102.81	109.45	108.91	110.59	106.83	109.91	105.83	111.62	111.1	110.75	109.58	113	106.91	105.7	112.95	106.87	110	109.47	109.9
110.21	105.94	110.79	107.23	104	108.81	107.34	112.9	109.57	106.84	101.62	108.29	106.21	106.45	108.69	107.53	102.48	107.92	111.05	110.68	106.72	102.39	107.09	113.02	107.09	108.34	108.42	106.52	109.76	106.02	106.82	109.68	106.84	103.46	113.23	111.83	105.63	106.09	106.29	107.49	103.81	110.86	105.66	110.61	109.18	109.61	111.59	109.2	106.96	106.09
103.5	104.09	102.8	107.02	103.72	104.23	111.4	107.87	103.99	108.01	105.74	108.35	109.64	103.02	102.91	102.77	106.14	107.33	106.92	109.13	107.08	104.62	108.34	103.87	109.99	105.76	107.31	108.27	109.54	105.68	104.38	106.28	106.03	106.28	105.04	110.15	109.12	107.12	105.22	102.35	106.6	107.61	107.65	102.53	105.32	105.88	109.45	104.26	103.61	110.14
109.35	104.1	105.37	107.22	104.73	106.2	103.38	104.58	108.66	103.67	107.47	103.44	106.71	106	106.3	106.76	106.16	102.14	108.83	102.35	101.53	107.16	103.79	103.21	103.64	106.03	104.78	106.62	108.43	105.07	108.09	103.75	105.37	104.7	103.81	104.85	106.67	106.59	103.2	102.46	106.48	105.77	103.78	107.63	100.13	108.23	101.74	105.82	107.17	107.76
95.538	99.163	101.62	97.226	94.454	97.551	96.305	97.354	98.787	98.673	96.445	101.74	101.28	97.999	98.515	95.916	90.114	98.042	88.283	96.517	96.409	99.512	97.906	92.093	95.775	98.946	99.905	96.881	101.51	96.745	97.413	97.015	99.226	95.236	99.904	100.16	96.698	98.156	93.668	97.811	98.102	94.629	97.813	95.426	96.552	97.912	96.765	97.809	96.175	96.149
109.96	104.98	109.61	108.24	105.53	104.53	107.3	104.12	107.09	103.68	109.26	110.35	103.67	104.98	106.66	106.85	103.48	103.9	105.2	101.21	105.26	106	103.18	105.26	103.43	105.24	109.41	101.42	104.57	102	105.74	106.92	105.27	106.19	104.71	106.37	103.49	107.56	100.81	106.19	105.44	107.16	110.57	104.5	104.55	106.94	105.6	104.27	108.44	104.93
106.48	108.53	105.24	106.8	106.01	104.38	102.03	106.12	106.56	105.82	104.53	105.77	104.08	105.77	107.92	106.52	101.61	106.28	103.84	104.02	105.1	106.75	107.7	104.04	106.12	103.74	104.13	105.99	107.1	104.14	105.36	103.27	111.27	108.77	103.18	105.82	108.29	105.1	106.05	106.59	104.04	106.79	106.98	102.58	107.38	107.83	107.07	103.84	107.27	109.92
103.93	107.67	110.04	106.4	108.81	102.85	109.47	108.64	105.2	106.01	108.4	105.07	109.74	106.49	107.15	112.71	106.21	108.92	107.79	107.17	106.14	107.12	105.57	110.48	104.44	105.13	109.19	106.12	107.85	108.83	112.29	109.96	106.21	110.55	108.49	101.85	109.08	108.03	107.44	107.34	110.61	106.24	106.58	110.57	107.26	104.38	108.64	106.81	108.44	107.81
106.56	105.73	103.43	105.16	106.74	104.48	109.89	106.62	107.01	105.05	109.29	107.86	108.54	102.77	106.4	103.09	108.05	100.3	105.54	106.47	104.69	103.47	102.87	108.12	104.28	106.16	104.88	102.91	105.88	106.35	105.21	105.27	104.15	103.06	104.03	100.15	102.1	105.17	106.8	104.02	105.44	102.9	102.86	107.1	107.35	103.4	105.56	109.44	109.66	99.772
92.89	99.3	98.568	99.789	100.16	97.845	98.53	103.5	98.299	97.512	95.71	97.141	95.673	99.61	95.451	99.626	99.486	99.907	96.068	94.693	98.182	94.556	99.35	95.493	102.99	98.131	94.443	97.813	104.18	102.76	97.733	94.126	99.118	97.884	96.863	96.161	99.308	100.29	98.328	92.799	97.596	95.993	95.167	93.974	97.375	101.8	97.415	99.523	97.384	100.18
111.31	104.34	109.65	104.39	101.1	104.61	107.24	109.2	107.93	105.75	106.1	105.49	103.73	106.27	106.58	109.41	109.45	101.42	98.312	107.48	107.37	103.73	105.96	102.22	102.04	106.88	104.44	106.81	103.07	106.17	107.21	107.72	105.98	107.58	105.98	108.2	105.2	103.19	106.34	108.59	105.44	106.6	107.62	107.59	106.23	105.58	109.72	103.63	105.27	105.58
103.94	103.66	104	102.19	104.06	103.32	100.5	102.13	99.604	101.9	102.86	102.92	102.82	101.24	106.04	105.41	104.77	100.89	103.25	105.12	105.37	101.74	104.93	104.26	107.29	98.764	99.8	103.09	99.143	105.26	103.94	104.67	103.76	106.18	101.67	102.41	106.24	102.84	100.66	106.22	103.48	107.6	100.05	99.314	102.77	106.22	103.38	101.76	103.57	104.58
108.14	106.03	106.13	106.27	105.09	102.52	104.29	109	108.25	105.33	101.35	103.55	104.34	104.39	103.68	107.28	103.16	106.25	104.11	103.23	106.28	106.96	103.74	108.31	104.9	104.38	104.8	106.66	106.84	108.28	105.65	102.45	105.48	103.82	100.67	106.8	105.91	110.09	104.3	107.77	108.38	107.48	106.78	108.08	107.11	103.74	105.08	103.21	104.25	104.59
102.55	107.88	109.23	108.03	101.67	107.46	101.22	103.11	103.59	107.62	107.77	104.75	107.02	105.62	102.17	107.86	109.2	108.7	106.34	106.5	105.92	106.27	100.96	107.47	104.4	104.8	106.31	105.11	106.78	107.14	106.36	109.12	105.28	106.56	105.08	108.14	106.39	102.13	100.88	109.65	109.64	110.48	102.99	106.5	105.56	108	100.3	104.27	103.83	103.82
108.7	110.43	109.41	107.11	101.83	107.28	110.45	106.89	108.76	105.56	110.62	108.16	104.63	111.19	110.93	109.49	109.17	108.71	113.19	105.71	102.74	110.48	111.18	110.71	110.5	109.86	103.74	108.37	105.59	103.17	106.32	106.7	109.97	108.74	106.02	109.65	105.41	106.55	108.68	107.32	111.77	110.06	106.08	110.99	105.57	110.29	108.92	107.94	107.71	108.5
106.9	107.25	102.42	109.31	104.49	105.06	103.94	106.87	103.8	108.21	105.73	107.95	112.65	109.56	105.12	110.47	106.28	108.46	104.18	112.18	106.4	107.16	108.34	104.83	104.55	103.08	106.07	107.91	109.66	106.04	105.53	103.12	103.43	104	104.48	101.11	106.15	104.24	99.003	106.11	104.45	107.4	102.52	103.38	105.64	106.82	100.16	107.79	108.55	108.43
107.53	103.16	104.87	103.87	107.7	106.95	101.29	103.54	104.69	106.57	108.94	105.74	105.16	102.76	103.62	110.96	105.17	104.52	100.72	106.3	104.03	106.42	106.6	104.99	107.46	104.99	110.54	107.69	101.6	105.72	105.85	107.24	103.44	106.12	105.83	112.3	108.3	109.82	107.7	106.07	103.71	105.77	105.64	103.48	105.59	108.68	106.98	107.24	103.85	102.44
105.27	105.67	105.09	103.97	104.43	107.25	109.19	104.68	104.71	103.51	104.98	101.2	105.59	102.52	106.38	105.05	106.41	104.44	105.68	104.7	105.1	106.49	107.64	100.91	107.21	105.47	104.77	103.62	109.04	105.38	109.58	100.68	98.822	105.24	107.07	104.17	104.56	107.36	104.4	106.79	106.49	104.62	109.79	106.37	104.11	109.65	102.42	105.83	104.16	108.48
100.33	98.247	100.71	99.056	95.756	94.765	97.115	99.353	102.39	97.682	95.337	96.252	100.15	98.203	97.709	97.258	100.11	96.662	98.653	95.875	96.075	97.151	97.018	99.701	102.6	97.215	100.67	95.735	99.191	101.07	92.833	96.375	95.585	95.684	98.976	97.557	94.834	100.62	96.603	96.091	97.752	95.99	99.695	99.331	97.285	102.85	102.89	96.926	97.012	98.818
103.89	103.58	101.98	109.75	106.76	106.17	106.38	106.77	104.64	107.63	111.03	108.41	109.12	106.96	103.58	105.01	109.75	104.48	105.43	103.98	104.16	105.46	107.68	105.55	101.85	104.62	105.3	103.1	109.2	104.19	104.8	102.89	104.67	105.98	107.75	107.56	108.23	105.35	100.96	105.29	106.48	112.32	112.58	103.46	107.06	108.86	101.36	104.6	106.44	107.85
103.77	99.174	104.77	106.46	106.66	106.37	104.37	106.03	103.1	110.26	108.36	108.51	106.42	107.77	109.44	105.82	107.2	109.11	103.52	102.53	106.69	104.07	107.55	104	105.36	107.56	102.27	102.47	103.97	105.07	106.8	106.7	107.85	103.45	105.41	107.54	106.29	101.03	102.99	106.81	104.64	104.82	103.5	106.82	106.24	106.45	105.59	100.91	105.24	101.99
105.73	107.38	109.8	102.55	106.91	106.09	104.19	105.42	107.05	107.25	107.99	105.03	106.32	103.54	105.76	105.85	108.59	105.57	103.67	104.12	105.22	106.87	104.69	105.27	106.49	106.71	105.85	104.48	106.4	105.1	104.34	109.25	107.67	105.71	101.46	108.15	107.58	104.29	103.75	104.15	107.03	103.43	104.79	109.86	102.07	107.63	109.82	104.77	105.16	103.34
107.19	107.75	109.43	106.09	106	105.99	108.18	109.87	104.96	107.23	106.53	104.41	104.42	107.19	109.11	105.51	107.09	106.69	110.19	110.05	105.61	109.13	108.12	105.66	108.73	111.52	109.09	111.91	107.77	108.65	103.83	107.48	108.56	108.09	102.13	106.89	108.93	103.67	110.01	110.24	109.6	108.46	107.44	110.04	106.94	110.21	109.17	105.87	108.69	107.88
108.17	107.32	104.03	108.33	108.25	108.44	105.41	107.43	106.34	103.82	106.44	103.74	103.84	106.98	101.02	105.43	110.51	107.53	107.2	106.95	106.38	104.61	100.69	106.1	109.76	105.53	105.13	104.69	104.47	103.66	108.28	102.73	108.64	105.89	104.03	103.73	108.65	106.33	104.96	104.67	110.08	111.44	108.99	103.54	108.16	106.53	105.56	109.1	108.76	103.88
99.4	100.45	95.917	102.45	97.37	98.115	96.595	98.83	99.05	96.407	103.13	101.37	94.807	96.4	94.994	97.324	98.934	98.907	98.155	93.861	99.359	100.95	95.466	97.321	96.893	102.31	98.387	99.166	102.9	100.86	95.554	100.7	89.732	100.17	94.964	96.394	96.22	93.847	97.041	98.034	98.809	97.715	95.8	99.68	93.729	99.31	101.62	100.71	97.313	97.691
107.09	104.9	105.71	105.54	109.64	108.84	107.4	111.61	105.29	99.703	110.74	106.03	104.6	105.89	105.23	105.17	106.01	104.29	103.62	109.22	108.97	102.59	106.03	105.48	104.93	98.824	109.21	103.6	103.87	105.86	105.84	104.09	103.66	108.41	103.77	102.6	104.9	103.33	106.78	106.32	102.59	104.58	106.67	103.44	106.08	107.5	107.11	104.81	106.3	105.35
103.46	112.11	109.98	109.57	108.77	106.29	107.29	107.67	108.46	108.79	107.2	109.21	103.79	110.72	112.03	105.29	111.25	110.6	110.67	104.59	105.67	108.14	110.96	109.16	108.83	109	111.01	108.26	109.83	107.87	108.4	110.87	108.97	109.06	108.02	110.19	105.59	106.13	110.4	110.1	108.6	109.76	106.85	107.42	109.35	111.25	111.16	109.71	109.7	108.36
107.99	108.72	116.52	111.11	111.75	110.01	109.53	107.3	108.16	107.66	110.07	107.64	116.05	110.28	109.14	106.63	112.33	105.27	112.08	110.98	111.39	109.45	112.73	116.31	108.36	112.1	109.02	115.73	114.34	109.43	109.5	111.25	109.66	113.31	111.46	107.63	110.37	112.94	108.95	114.03	115.09	113.96	110.57	105.88	111	114.71	109.29	113.72	109.52	107.56
105.03	108.67	106.98	108.62	104.56	108.63	106.25	110.36	109.26	101.68	108	107.84	104.98	104.03	105.68	103.78	105.73	106.23	107.67	105.37	106.68	108.86	106.78	106.88	110.2	102.01	105.86	107.31	106.13	102.3	107.14	105.56	106.3	109.56	107.79	105.2	108.5	104.49	102.48	104.3	104.39	109.25	106.41	107.94	110.39	109.54	107.95	104.98	106.17	107.54
101.13	109.63	106.92	110.58	108.18	105.87	108.72	106.24	105.02	108.06	106.94	102.77	102.83	106.44	108.61	106.45	103.69	102.77	105.62	103.5	107.11	106.62	104.88	104.81	105.9	107.35	107.54	109.83	105.92	106.17	107.07	107.5	109.35	105.66	106.6	102.37	106.45	109.34	105.1	109.08	106.86	108.64	103.17	106.53	106.35	107.09	103.96	106.07	103.77	109.49
110.43	109.89	109.33	110.5	108.57	109.12	104.91	102.88	107.89	108.13	105.96	105.23	108.2	107.2	109.37	108.32	106.23	104.76	105.15	108.51	107.87	108.31	114	108.93	103.42	106.4	106.7	112.52	106.84	107.44	109.57	106.93	108.96	107.28	106.34	110.03	106.95	104.82	110.17	109.39	107.11	107.61	105.66	104.58	114.12	108.79	108.21	104.09	110.54	110.7
108.95	105.89	104.1	107.8	108.06	105.84	106.46	107	111.67	106.63	106.14	105.21	105.94	102.78	105.66	107.08	106.31	106.94	104.59	102.62	105.78	103.06	103.11	105.83	103.07	107.56	104.24	102.49	107.44	106.53	107.34	112.55	105.01	103.09	108.73	109.31	107.98	103.14	100.9	104.62	107.14	111.65	105.09	106.05	107.84	112.68	106.22	108.22	106.92	104.48
101.33	99.111	98.782	99.599	96.38	96.767	103.68	98.116	95.277	99.836	99.192	98.675	95.58	95.374	96.402	97.644	100.55	98.441	93.796	99.011	98.572	99.342	97.93	99.507	99.271	100.08	96.484	98.541	97.164	92.991	106.67	101.33	100.83	98.144	98.332	96.816	98.44	102.25	101.29	98.44	97.735	99.478	101.39	100.04	96.994	98.466	98.544	98.988	93.66	97.287
106.35	104.11	111.73	106.29	107.39	103.05	107.69	102.57	106.35	101.92	105.25	103.25	102.32	107.4	106.3	105.65	106.49	104.59	104.53	111.22	102.5	104.65	108	109.27	109.83	105.92	107.39	105.28	106.19	106.59	108.86	104.44	103.56	107.24	103.27	107.41	105.43	102.9	108.52	103.84	103.69	108.27	105.74	100.93	103.85	101.34	106.37	109.43	108.98	108.15
101.74	97.369	101.58	98.278	98.284	100.5	96.878	97.001	98.655	95.245	99.253	97.197	96.047	98.594	100.86	97.127	99.478	100.25	100.04	100.32	99.458	99.757	103.6	97.275	98.051	98.378	98.481	100.15	90.88	98.92	100.71	103.34	99.123	102.22	99.88	97.48	97.063	100.66	96.889	98.937	96.823	97.991	98.662	100.35	97.232	99.649	99.104	98.108	94.851	94.486
103.98	101.81	99.754	97.97	96.285	98.34	101.23	101.29	100.73	98.043	98.676	100.89	97.452	98.667	99.926	97.923	99.691	102.23	98.572	95.299	97.806	100.65	104.5	100.28	95.913	102.83	98.625	97.148	97.649	99.129	98.747	103.9	93.62	95.247	101.31	97.548	98.574	100.41	99.441	100.59	93.744	102.1	101.36	100.08	100.46	100.14	97.149	100.72	101.23	101.08
107.3	109.57	111.82	108.02	112.91	111.86	110.43	110.3	111.19	108.7	107.85	103.91	104.55	108.18	104.01	110.66	110.25	108.91	108.36	106.92	110.43	108.22	111.32	108.02	109.36	106.74	108.82	111.83	110.12	107.53	113.06	110.39	103.54	99.726	107.26	105.41	103.04	106.03	109.25	113.69	107.9	107.73	110.37	113.71	111.03	105.01	106.77	107.4	111.05	111.51
97.696	102.67	98.832	97.137	99.092	100.83	98.8	101	99.02	101.89	95.462	102.12	100.98	104.16	97.79	99.203	97.024	100.42	99.142	95.399	95.664	101.1	95.622	98.362	95.766	96.042	99.277	101.93	98.896	98.231	103.75	101	101.99	96.827	98.285	94.512	97.761	96.418	100.38	99.518	103.18	98.85	96.914	97.398	100.87	97.328	98.171	96.634	96.343	96.56
109.04	110.03	104.42	110.7	108.07	106.31	107.62	113.19	103.88	109.04	105.32	110.27	109.47	110.5	105.4	109.83	111.06	105.31	105.74	112.69	111.63	106.98	105.58	110.41	109.1	105.51	109.68	111.24	111.22	102.86	106.32	108.47	109.3	113.7	110.64	110.04	104.95	106.37	110.58	102.6	106.25	108.05	108.44	110.26	105.55	106.41	107.28	106.21	106.79	105.46
101.58	99.36	98.307	102.22	102.88	98.058	98.536	99.851	101.55	99.651	100.23	101.37	99.291	99.234	102.76	103.03	97.781	99.276	99.595	100.04	102.43	100.97	102.91	98.831	102.27	102.69	96.186	96.007	97.217	100.24	99.521	98.354	104.8	105.76	101.17	100.13	101.12	98.175	101.78	96.894	97.337	101.28	94.082	99.457	101.85	97.681	95.69	95.981	100.45	101.66
98.222	98.541	95.143	104.2	93.208	94.659	94.221	94.867	99.019	95.948	99.316	99.505	95.415	97.373	100.21	97.676	95.81	97.501	100.15	97.239	100.32	94.448	98.646	100.02	94.775	94.274	98.156	98.648	97.865	97.367	94.62	98.01	95.136	92.631	99.54	98.227	99.383	102.52	100.11	97.438	102.14	96.099	96.202	101.32	99.739	100.02	96.538	100.25	96.856	99.151
104.55	108.37	107.65	108.55	105.22	105.24	104.1	102.85	108.09	107.91	102.1	102.68	105.9	108.7	109.89	107.61	101.98	108.37	106	106.45	103.51	104.99	107.25	109.03	104.51	108.37	106.51	107.61	105.73	103.7	104.87	108.74	106.53	104.71	104.12	107.56	112.32	99.602	107.09	109.2	105.16	102.37	103.04	106.16	102.75	106.79	105.69	106.6	103.96	105.25
106.69	109.93	103.04	107.42	105.35	111.92	109.04	105.1	103.19	106.3	107.27	111.46	109.72	104.44	107.56	106.55	110.33	104.01	104.64	107.15	109.83	107.79	111.64	106.84	108.31	104.89	106.3	106.07	108.16	109.82	106.81	108.15	104.86	111.5	106	109.63	108.27	108.6	109.56	110.82	111.63	105.08	109.55	109.82	112.62	108.2	105.67	108.36	106.22	106.34
106.55	111.04	104.17	110.42	106.06	107.77	110.36	106.99	106.76	105.95	108.49	107.28	104.9	108.98	106.52	104.6	105.74	110.93	102.87	105.58	102.92	108.6	107.71	107.91	107.78	105.43	106.69	110.59	108.43	109.39	107.13	107.26	108.35	109.12	107.85	107.54	107.66	111.25	104.69	108.52	104.6	105.32	102.34	110.54	111.27	106.89	109.47	109.19	107.15	108.72
106.07	108.41	109.34	108.62	105.61	106.11	105.67	111.73	107.06	107.47	110.97	109.12	103.78	103.18	108.7	108.11	102.96	104.06	108.17	106.5	106.28	108.13	104.04	106.59	104.38	104.81	109.19	102.4	107.31	105.38	108.38	106.14	111.39	105.33	105.67	105.33	101.72	104.89	106.47	110.64	107.59	107.19	103.84	107.09	104.15	107.11	106.73	105.26	102.47	105.73
108.46	100.96	107.88	106.13	106.95	103.84	106.84	105.3	109.5	106.06	102.64	109.21	104.91	104.5	107.83	109.1	105.34	108.2	109.11	110.47	104.59	107.21	105.54	108.49	103.91	109.66	105.98	107.43	107.96	107.78	107.14	108.02	104.24	108.94	105.96	104.49	108.72	107.71	105.18	104.71	106.75	103.66	106.65	103.84	107.75	106.84	106.65	106.81	103.29	104.03
105.69	105.59	103.8	105.9	102.05	103.18	106.71	107.97	106.06	106.08	106.22	105.77	107.81	105.42	106.22	107.97	99.235	106.34	106.1	102.8	103.38	105.96	107.26	108.81	104.95	103.91	108.04	106.33	109.42	103.09	106.98	105.93	104.68	106.78	104.86	108.52	106.25	105.72	101.38	102.92	107.78	107.48	102.41	103.85	101.19	105.27	104.6	106.06	103.06	108.02
104.44	110.47	104.98	107.88	109.19	106.87	105.18	107.98	104.36	107.78	108.15	102.87	104.49	104.72	107.54	102.68	107.18	104.28	105.31	106.24	103.81	105.8	105.08	108.85	106.34	104.88	106.08	107.99	106.97	106.23	103.64	106.42	105.15	105.55	103.29	110.05	107.63	107.54	105.69	109.65	107.39	110.5	103.23	108.8	110.11	99.264	105.71	106.97	102.24	105.58
104.41	103.3	105.19	104.85	102.48	106.61	105.98	106.32	102.94	100.25	100.37	110.67	107.59	106.28	109.76	108.95	105.32	108.44	107.29	103.78	107.54	103.96	106.4	103.61	108.96	101.16	105.5	108.42	101.91	108.9	106.2	107.3	104.5	106.25	109.97	104.12	105.79	104.78	107.71	110.4	105.12	108.26	103.56	105.29	103.45	106.64	108.32	102.92	108.2	109.54
111.14	108.25	108.39	108.46	105.39	107.87	107.73	110.17	108.53	103.01	111.93	107.38	106.61	107.1	110.36	111.55	111.24	102.38	109.25	107.69	104.78	102.95	108.9	108.4	111.63	108.14	107.23	112.35	105.54	110.24	108.2	107.24	108.2	107.44	106.78	104.52	108.29	106.58	107.8	110.82	107.82	109.93	105.59	110.28	108.58	109.68	108.41	107.64	113.09	107.21
104.76	105.69	102.7	101.68	105.46	102.25	108.59	112.24	108.93	107.6	104.75	103.73	105.5	109.98	105.02	109.84	106.4	106.41	107.74	108.46	110.29	108.39	107.02	108.28	109.13	108.41	107.99	106.93	104.79	106.46	107.72	107.1	105.74	105.12	111.24	108.95	108.62	105.91	105.9	109.83	104.61	107.42	106.56	104.67	109.71	104.05	106.25	105.45	107.84	107.34
104.93	103.04	106.79	108.57	102.04	106.72	107.28	102.22	107.88	109	99.33	103.36	108.43	105.44	104.82	103.23	103.67	98.41	103.61	105.85	105.73	104.53	100.12	102.53	106.62	104.08	104.95	108.69	110.07	101.75	109.43	106.5	102.13	105.26	103.08	102.6	104.65	103.35	107.61	106.98	105.1	107.28	108.05	105.75	107.7	107.5	111.08	103.61	101.89	109.14
102.89	107	107.76	107.52	112.8	109.47	107.85	111.57	108.55	111.37	110.54	108.95	113.09	104.12	112.69	109.28	107.21	110.79	106.58	109	105.96	105.81	106.07	110	108.54	104.86	108.04	109.37	109.16	107.94	109.98	110.8	109.4	110.26	112.85	110.94	109.76	111	111.58	106.72	112.33	104.83	106.31	113.64	110.72	111.82	107.6	106.72	105.09	115.51
103.41	107.1	100.66	102.55	104.6	101.39	107.36	104.62	103.05	103.27	102.08	102.76	110.89	101.24	105.95	104.49	103.45	99.928	101.03	106.11	101.35	100.23	101.68	98.491	102.11	106.03	101.13	102.58	105.71	98.092	101.24	106.92	100.27	103.2	104.16	107.37	102.72	103.49	103.73	105.39	102.59	99.358	101.88	104.34	100.92	102.64	103.48	98.681	98.937	103.28
96.812	96.622	99.547	99.734	97.536	96.216	98.91	98.947	100.74	96.688	96.033	95.729	98.558	98.83	101.34	100.53	98.222	100.49	99.841	95.13	95.022	97.307	96.855	100.89	94.1	96.341	97.846	94.311	96.034	98.734	96.572	96.769	91.487	95.615	101.46	97.423	96.046	99.21	96.193	100.32	94.787	95.647	96.565	104.36	100.79	97.906	95.166	98.188	94.76	98.562
105.2	103.4	110.63	111.89	105.23	105.14	101.07	106.3	105.48	105.71	98.573	103.91	103.57	103.65	106.3	102.71	103.39	105.69	106.57	105.64	108.02	110.12	107.25	103.05	106.17	107.39	104.5	107.84	105.78	107.01	103.64	106.84	107.01	102.7	103.69	107.21	100.8	103.79	107.11	109.99	103.68	108.98	102.86	107.46	105.26	104.38	106.44	100.66	108.87	106.5
98.122	100.15	97.832	92.898	94.059	97.963	98.912	96.546	98.49	102.46	96.739	99.607	97.467	100.31	97.225	98.967	94.231	102.24	96.73	99.064	96.56	96.669	97.578	102.29	97.849	95.801	95.964	97.805	98.562	99.465	99.273	99.56	96.661	96.78	97.653	95.714	97.655	94.258	97.789	96.016	100.63	96.058	96.767	98.924	97.552	100.93	96.696	98.576	98.042	96.642
102.61	106.92	97.921	100.48	95.849	98.681	100.02	100.59	97.667	99.722	94.075	98.202	99.304	98.606	100.78	101.18	96.639	98.094	102.17	99.053	93.248	98.483	96.334	100.53	99.096	98.178	91.667	101.53	99.469	100.6	99.645	93.875	96.133	94.677	98.158	98.674	98.74	101.46	99.863	97.451	100.49	100.53	98.932	99.348	95.245	98.833	99.202	99.454	95.722	97.471
110.11	105.78	105.19	102.88	105.85	108.39	103.2	105.25	101.47	106.74	105.21	107.17	105.73	105.89	108.48	110.22	106.89	101.45	108.83	105.28	110.43	107.58	103.97	103.89	106.84	106.07	102.89	108.56	106.9	104.41	105.37	104.66	105.33	105.37	107.37	106.19	103.78	107.5	107.27	103.02	105.15	106.46	104.92	109.29	107.28	105.6	106.59	103.8	103.98	106.77
99.793	98.673	98.363	105.4	102.07	100.76	99.849	100.32	99.08	101.93	98.949	100.83	103.61	100.46	99.939	103.79	100.43	101.63	100.45	100.33	101.69	100.17	99.213	103.81	100.85	103.57	99.977	96.539	99.387	95.184	102.77	104.42	98.04	99.275	97.922	99.72	100.28	101.54	100.26	100.67	99.645	102.12	97.975	101.23	99.568	103.59	101.43	102.92	103.33	100.25
107.81	110.86	103.1	105.75	111.68	105.23	106.59	107.59	107.45	109.74	111.36	107.78	108.04	105.5	106.98	106.04	106.79	109.62	108.24	105.61	111.41	106.23	110.14	113.01	106.1	109.33	105.7	108.19	104.86	106.4	109.92	108.87	107	110.73	109.1	106.88	109.6	106.26	108.34	103.21	106.97	111.23	112.3	108.69	110.74	111.86	106.71	109.45	106.57	105.21
100.39	99.836	100.69	98.41	97.319	96.759	97.865	96.593	99.476	101.51	97.81	98.862	96.891	95.91	98.328	100.25	92.896	98.375	93.631	95.627	94.289	99.161	99.977	97.861	94.848	100.51	97.196	97.257	97.371	97.187	100.52	98.585	99.1	96.414	92.869	93.169	97.281	99.008	97.059	101.65	99.797	95.134	96.556	98.431	98.594	99.651	97.932	97.484	96.714	99.137
100.57	105.75	102.68	100.89	105.16	106.18	108.89	104.68	102.27	105.04	101.79	107.85	104.01	103.77	101.47	104.58	101.08	101.28	103.86	99.428	103.26	104.91	100.46	101.68	108.92	105.68	101.93	103.27	103.11	104.27	100.31	103.71	102.91	101.56	104.54	98.905	104.7	99.309	100.26	101.06	103.01	102.29	106.14	102.26	106.47	103.09	100.27	104.99	100.31	100.85
105.22	105.37	108.78	105.35	108.76	111.03	107.64	104.97	109.35	105.4	111.04	107	109.08	106.68	104.91	110.56	107.68	106.6	105.71	108.26	108.64	110.8	106.85	108.91	99.849	110.28	106.5	109.5	105	108.25	108.25	108.38	106.6	105.23	109.98	105.61	105.41	111.59	107.77	109.7	108.21	110.01	110.35	111.48	108.36	109	111.03	108.47	106.38	103.58
96.5	99.76	99.017	103.46	96.529	98.008	95.214	99.566	96.506	95.214	100.47	98.708	105.01	96.105	96.463	98.561	100.26	95.191	99.113	93.312	105.23	95.152	98.165	103.03	98.339	95.539	97.511	99.77	96.725	101.77	97.894	97.543	99.549	96.175	98.933	99.466	98.02	98.608	98.001	97.266	96.302	99.821	99.754	95.304	96.32	97.813	99.515	98.581	97.676	95.343
98.261	102.98	102.54	100.96	97.137	107.56	103.45	100.83	101.85	101.2	100.85	102.08	100.44	99.983	100.89	102.44	102.19	102.81	98.08	101.35	98.039	101.72	104.49	98.921	100.05	99.042	101.78	101.21	101.72	99	101.25	104.22	98.461	93.841	94.781	100.25	97.655	95.234	100.52	102.17	98.146	101.91	99.6	99.123	100.7	98.96	103.48	97.765	98.533	102.08
103.93	100.14	106.3	106.18	107.24	106.63	102.56	105.91	103.56	102.76	104.17	103.88	106.29	103.97	109.47	108.02	103.25	106.46	107.52	104.65	107.14	107.24	106.36	106.97	106.46	101.83	103.4	105.37	103.19	105.8	103.28	108.88	107.31	110.05	106.9	104.95	107.47	101.52	104.42	104.53	108.75	108.07	109.59	105.18	104.6	104.79	108.65	104.7	106.57	104.73
105.12	99.655	96.907	104.12	102.21	104.16	96.928	95.215	102.26	98.762	101.18	100.82	98.641	94.463	100.3	97.215	98.376	99.944	99.74	106.21	97.829	100.35	100.31	101.58	100.25	99.141	98.134	101.72	102.67	101.82	98.489	98.834	99.281	98.234	101.86	99.887	97.748	97.484	99.342	102.35	97.764	101.63	100.42	103.18	102.14	98.117	101.29	101.14	102.17	96.812
103.09	109.6	102.82	105.75	102.29	104.29	108.63	103.85	105.71	103.39	105.99	109.37	104.66	105.1	103.87	106.07	99.236	102.37	104.87	104.66	105.28	103.95	105.46	108.78	108.13	103.43	107.33	103.5	98.148	105.32	109.04	103.88	103.83	107.08	100.85	100.97	104.16	109.1	107.45	107.29	105.97	101.59	105.75	108.97	103.96	108.23	102.75	105.43	109.33	104.44
111.44	109.02	106.79	104.43	110.8	107.36	107.16	103.7	107.03	107.94	107.13	107.75	107.68	109.47	103.55	106.75	101.24	104.83	108.54	102.82	109.44	110.23	104.83	108.48	105.86	107.84	108.97	102.66	106.84	107.85	103.79	107.89	100.06	111.4	105.54	103.54	107.95	105.2	107.74	109.47	109.11	107.09	105.87	109.02	106.18	107.57	106.3	105.07	103.3	109.76
94.164	96.487	95.485	98.947	100.51	96.38	96.545	94.926	99.772	96.481	96.661	95.953	100.95	98.13	100.93	97.211	97.287	99.195	98.554	99.346	97.068	96.111	101.98	96.237	100.39	97.099	100.79	98.868	99.898	96.926	98.657	97.521	97.659	96.229	98.692	100.14	98.102	96.45	94.719	98.494	100.44	97.08	96.75	98.522	99.172	94.647	97.485	96.374	97.64	98.096
109.31	107.21	108.53	108.41	105.51	109.53	108.54	105.72	108.6	103.5	105.43	104.71	108.83	110.21	107.88	106.85	105.47	102.34	107.13	107.18	107.09	101.8	105.69	112	108.4	106.04	106.52	109.02	104.13	109.41	106.53	102.92	102.81	108.33	102.73	105.83	109.29	108.67	106.33	109.46	108.2	104.93	106.71	109.9	104.47	109.96	103.13	109.24	106.34	108.76
106.99	107.62	110.03	102.83	104.67	103.27	108.75	114.09	106.6	107.68	110.43	110.18	102.14	106.61	104.37	105.32	107.35	106.98	105.07	108.32	105.92	107.47	106.75	109.23	108.64	105.76	104	105.82	108.27	102.42	110.72	105.02	111.93	105.81	107.78	109.52	110.99	111.07	109.78	106.99	108.52	108.89	108.72	106.27	104.83	106.49	105.15	106.6	106.67	105.5
109.76	106.22	111.22	107.15	108.79	111.92	107.8	110.55	109.36	109.5	105.5	108.78	110.68	108.24	108.44	107.57	111.28	105.54	108.99	113.05	110.48	111.59	108.04	104.01	106.88	110.73	106.57	109.54	110.77	106.38	105.81	105.39	106.5	106.39	103.01	111.09	111.74	103.09	106.67	106.87	106.55	105.88	110.18	107.11	108.78	112.31	107.72	109.07	108.48	103.39
108.7	104.87	108.75	106.64	106.26	109.67	114.18	109.24	108.36	110.63	104.96	109.07	107.28	105.43	107.38	106.08	106.03	115.13	109.61	105.01	108.82	109.63	108.68	111.33	106.67	107.07	109.29	106.58	114.88	109.75	106.79	105.01	107.53	113.47	109.76	108	105.68	111.84	105.88	110.68	110.08	109.08	108.5	113.5	106.58	107.08	101.42	106.86	105.89	110.46
97.924	96.634	97.773	98.771	95.896	100.76	95.893	100.45	98.595	98.609	99.767	100.38	97.588	101.12	100.18	101.24	96.501	101.48	100.71	97.519	96.25	98.97	99.107	95.294	97.604	96.698	94.803	101.87	99.585	98.407	97.195	95.937	99.61	97.568	93.338	97.147	100.82	99.276	99.973	96.138	100.34	94.77	98.64	97.036	101.36	101.37	98.778	95.164	100.05	98.954
107.65	106.82	110.64	106.9	106.43	106.08	106.03	106.56	104.26	109.92	107.11	108.41	110.64	108.71	105.65	108.55	110.47	107.21	106.95	110.3	107.64	106.48	109.57	110.76	107.21	106.65	109.8	111.53	112.64	110.49	107.23	108.03	105.63	105.95	105.82	111.88	106.31	108.88	107.49	106.29	109.17	109.01	111.07	105.89	109.18	108.02	110.4	107.69	107.64	105.07
107.79	102.96	101.67	107.31	109.64	103.69	106.86	104.44	107.58	111.56	106.94	104.27	109.02	111.54	107.61	103.35	103.01	104.11	102.98	105.86	104.82	105.72	105.12	109.07	105.94	104.37	108.43	104.98	106.38	103.86	106.02	104.1	104.82	105.72	104.49	105.05	111.84	107.59	108.91	108.67	104.38	109.6	106.36	100.92	108.05	109.77	107.44	111.15	108.69	106.61
106.7	103.86	103.33	103.64	105.26	109.59	111.32	113	102.65	102.41	104.9	109.65	105.55	109.94	105.69	105.65	108.54	108.81	106.3	106.02	106.58	108.51	103.54	105.47	108.59	105.43	106.12	107.78	104.45	99.762	106.86	104.73	109.28	104.67	104.59	110.16	108.27	107.39	104.45	108.16	105.8	112.71	107.98	105.92	105.89	104.07	111.05	106.75	106.24	103.98
106.68	109.43	110.57	108.62	105.61	103.37	108.27	108.08	103.46	104.05	107.7	103.84	103.61	113.08	108.12	109.39	108.29	105.42	109.23	104.81	100.52	111.62	108.07	107.16	107.74	108.44	105.62	110.27	107.07	111.19	109.51	111.43	105.3	106.7	104.19	104.7	105.16	101.58	111.22	102.03	103.88	111.09	110.96	101.58	105.39	107.4	109.73	102.08	105.78	105.99
106.22	105.57	106.83	110.44	105.65	107.54	104.22	109.05	110.9	104.13	109.61	105.75	107.48	111.19	106.47	104.21	107.93	106.98	105.68	110.47	106.74	107.24	108.76	106.78	105.16	107.73	106.36	107.9	104.8	107.35	108.26	106.67	109.62	110.84	111.44	109.58	110.92	110.16	110.79	107.42	111.65	108.33	104.91	105.43	108.35	108.78	103.77	103.04	107.83	103.93
106.69	109.17	111.24	107.59	108.79	106.89	108.46	108.15	109.77	106.38	108.81	107.44	102.52	106.95	110.06	108.71	110.83	110.26	111.45	111.77	110.86	112.98	107.59	111.19	109.65	109.26	107.03	110.56	110.22	110.6	105.07	109.7	112.46	106.83	111.55	105.45	109.39	105.79	110.67	110.29	108.21	112.27	108.32	110.59	111.69	109.04	113.08	107.28	111.5	109.4
110.94	106.12	113.85	110.09	114.44	112.49	111.17	111.8	108.65	111.33	109.28	114.01	106.38	113.3	111.91	113.63	111.45	110.52	110.96	107.24	112.05	111.46	112.08	116.07	114.87	107.54	108.76	113.43	112.18	111.19	109.21	108.36	110.6	112.77	110.24	109.04	110.6	108.85	112.8	109.36	107.16	108.58	112.17	108.09	110.28	108.97	106.6	108.95	110.33	104.11
105.63	106.82	105.56	105.14	102.66	108.08	109.7	109.46	104.07	110.49	108.02	111.11	108.11	105.72	104.37	109.37	106	108.26	106.05	108.79	105.18	108.31	107.76	106.59	108.14	108.44	104.33	108.28	107.04	105.99	110.1	111.94	100.65	110.65	104.43	109.46	105.34	109.19	107.23	109.94	105.17	108.49	110.39	107.26	110.97	106.02	108.43	107	106.92	109.57
104.1	102.34	106.84	102.21	103.42	105.98	102.52	108.66	102.38	103.82	107.2	102.05	106.61	106.12	107.38	107.01	104.66	106.35	101.68	104.17	108.09	105	108.57	105.1	105.55	106.54	105.56	105.99	107.65	104.14	104.11	106.58	109.78	104.33	106.9	105.02	109.86	107.52	103.26	113.02	105.44	104.25	104.58	103.41	103.32	105.89	105.07	101.18	105.65	104.98
101.2	98.736	102.32	101.98	98.291	96.196	98.318	98.625	97.777	98.154	101.62	98.766	102.36	96.71	99.496	99.169	98.659	97.599	98.612	100.06	99.639	101.4	98.575	98.657	100.48	97.886	98.952	98.903	96.718	95.441	100	101.41	96.935	98.76	97.219	99.565	98.912	100.1	99.9	100.38	98.348	98.716	100.11	99.218	98.984	96.751	94.942	99.356	97.608	101.09
106.93	103.6	108.46	108.26	110.07	112.4	107.63	107.72	112.58	105.91	106.07	104.61	109.51	113.7	106.26	109.75	106.94	111.18	108.36	112.87	109.21	110.51	109.22	109.81	104.6	107.57	111.45	104.44	103.37	105.41	110.97	111.3	107.34	111.15	110.61	109.85	106.84	108.67	109.86	106.26	108.7	107.16	104.93	109.91	108.82	106.27	109.49	108.88	107.9	109.27
109.22	111.59	108.31	115.86	112.66	111.36	107.12	112.57	111.13	108.13	107.85	112.12	112.36	117.94	108.72	109.6	111.14	109.38	107.3	109.2	112.71	107.22	106.71	111.12	108.26	111.33	104.01	108.85	112	109.41	107.92	110.88	109.22	112.27	107.82	109.79	109.27	113.69	110.27	111.51	112.25	107.86	113.06	110.25	107.32	107.45	108.46	112.37	108.72	110.3
105.78	107.14	106.59	110.12	105.8	108.8	109.87	110.53	108.22	107.3	109.23	112.07	106.54	105.71	108.12	105.45	107.65	106.17	111.22	107.35	109.64	111.6	108.82	108.83	110.21	108.18	107.09	110.74	111.42	108.67	110.92	107.84	104.97	112.76	111.33	107.4	110.19	106.9	104.71	111.11	106.38	110.59	108.59	106.04	108.83	108.47	109.13	110.83	109.84	109.36
106.46	103.56	102.9	102.45	104.07	106.54	106.76	103.29	106.13	104.92	101.08	109.7	106.05	106.49	102.63	104.74	101.11	104.26	99.471	106.88	104.97	106.86	103.88	105.29	108.8	105.57	111.21	102.3	108.59	105.58	105.14	105.27	102.55	109.48	107.74	98.379	105.44	107.3	108.34	104.55	104.32	104.67	108.73	105.39	105.28	109.4	106.3	108.19	103.54	105.53
102.85	106.01	106	103.36	106.51	108.17	104.66	105.64	107.89	105.06	104.46	107.45	103.88	109.53	102.58	110.06	104.6	102.3	102.96	111.44	103.3	106.34	104.31	105.86	107.87	105.46	104.64	103.79	108.57	103.94	102.7	103.51	106.04	105.87	108.15	106.59	106.55	103.49	100.53	105.92	113.28	107.05	112.03	106.8	104.84	103.93	105.29	106.56	105.34	106.6
109.84	107.02	113.14	107.77	109.94	108.18	106.54	108.96	106.43	104.54	105.57	109.24	107.91	108.16	107.65	112.47	107.47	109.05	109.1	110.86	107.08	107.28	109.14	106.89	113.52	104.54	106.07	110.48	107.78	109.5	104.18	106.57	110.77	107.7	110.66	106.54	106.98	106.4	107.61	105.68	106.74	111.17	103.2	105.93	108.01	106.84	108.9	110.9	104.54	107.73
110.02	105.38	103.58	106.25	106.17	103.84	108.93	104.99	105.29	109.39	108.24	109.91	105.52	107.85	105.61	105.25	105.69	103.03	109.6	108.78	107.35	103.4	99.726	107.38	100.93	106.98	106.62	110.38	110.4	107.49	105.93	106.23	107.42	105.63	99.879	104.95	102.56	111.03	107.4	106.41	102.92	108.45	100.17	108.46	105.23	108.9	106.56	109.39	105.39	103.94
104.62	109.51	105.33	109.02	106.81	107.29	109.97	104.7	105.89	107.19	103.84	105.45	105.64	105.47	105.22	103.17	105.11	102.53	108.91	106.4	106.19	109.03	100.67	103.99	108.26	106.18	110.85	104.44	103.11	106.09	107.45	106.8	104.47	108.86	103.14	105.17	109.21	106.72	106.34	107.94	109.68	105.8	107.78	108.63	104.7	107.95	101.27	106.02	107.6	107.25
104.87	105.16	110.08	107.2	108.55	108.72	107.49	108.09	103.89	107.96	106.01	109.07	107.42	108.33	107.7	109.31	108.15	106.37	111.42	106.22	108.14	102.92	108.97	104.85	106.65	104.42	107.51	107.28	105.05	109.16	111.42	108.21	104.79	110.45	107.12	108.84	108.54	107.22	109.11	105.58	111.62	106.4	106.12	108.55	109.68	104.35	107.49	104.03	108.42	105.89
99.215	100.43	102.21	98.209	96.354	98.456	96.163	98.653	93.177	98.87	98.637	97.406	101.09	101.65	93.492	98.264	98.511	98.984	99.748	98.395	98.61	99.593	96.269	101.22	99.087	97.163	96.997	94.711	97.932	94.852	96.941	102.67	97.468	98.369	98.84	99.684	96.005	98.698	99.841	105.35	100.34	100.92	98.024	101.89	103.95	99.883	97.036	101.52	99.238	102.31
110.45	109.25	103.66	107.79	105.03	103.95	107.13	108.72	104.47	106.35	104.88	106.4	103.82	108.35	106.54	106.4	100.21	108.34	106.8	100.81	107.85	107.31	109.37	107.52	106.85	110.32	106.04	107.48	104.45	106.1	102.98	105.98	105.8	106.27	106.22	104.76	106.77	104.35	108.74	103.45	103.93	100.38	102.44	101.93	106.75	104.4	107.47	106.52	106.25	101.26
108.19	103.13	109.7	106.74	109.13	104.32	107.45	106.66	108.18	107.95	108.26	108.67	105.78	108.28	111.24	108.39	110.85	110.27	109.37	105.87	109.86	107.28	104.75	111.22	110.7	110.06	109.1	111.08	102.87	104.25	106.45	105.68	105.27	107.8	106.35	104.47	109.96	111.23	106.92	106.21	109.67	105.97	105.55	108.85	108.58	109.16	103.81	108.58	111.79	110.9
105.76	110.15	106.66	106.29	107.81	108.03	111.79	104.91	103.44	107.12	110.54	111.69	105.9	110.09	111.03	111.43	106.8	106.71	109.59	107.59	108.8	107.62	110.6	104.99	104.16	107.49	110.18	104.99	108.76	106.16	107.55	105.13	112.66	106.99	104.77	106.29	107.82	106.84	108.69	110.58	104.48	104.38	107.51	108.8	110.28	106.44	110.82	106.22	105.02	104.19
109.17	104.9	107.68	105.27	105.79	106.61	101.9	106.55	103.55	107.21	107.75	105.68	103.53	104.7	108.77	105.63	108.27	101.69	106.66	108.22	104.77	108.72	105.06	104.34	108.62	105.13	104.87	107.17	109.65	102.97	107.53	109.11	108.91	107.07	105.42	108.75	104.72	105.54	107.61	107.85	106.17	112.39	104.63	106.43	107.85	107.44	103.3	107.54	104.99	104.85
94.741	95.546	100.39	100.13	97.327	99.786	100	99.599	96.733	100.47	97.053	104.64	95.792	98.961	98.528	97.403	97.007	99.364	97.994	97.899	102.34	99.838	97.793	97.812	98.866	98.54	102.58	97.851	94.39	99.75	99.529	99.932	94.264	96.315	100.08	97.111	96.822	99.648	96.424	97.421	94.459	96.406	100.68	97.894	97.758	97.752	98.304	94.069	96.062	96.639
106.21	111.93	110.21	112.46	108.43	109.52	113.29	108.64	110.49	106.31	109.55	105.61	107.04	110.88	111.62	103.55	115.16	108.02	107.63	110.72	110.19	106.94	108.98	107.02	106.34	108.24	107.76	113.13	109.07	105.84	113.16	110.24	108.74	111.79	107.61	105.72	106.97	110.67	107.51	107.1	107.21	110.49	104.46	115.07	105.05	111.67	110.91	109.91	111.24	112.73
104.35	104.44	105.23	100.94	102.11	109.57	106.91	109.13	104.57	102.76	105.12	106.11	108.04	108.62	109.85	109.74	102.61	102.4	108.45	107.36	103.46	103.78	107.86	98.162	104.81	101.54	104.93	105.99	106.34	103.98	107.05	100.16	105.08	104.11	102.8	103.91	102.54	106.6	103.98	106.02	105.24	102.04	106.74	102.56	104.64	108.15	104.01	108.94	100.88	107.58
106.13	106.07	107.36	109.19	107.79	108.18	106.58	108.76	107.64	108.3	104.09	107.43	108.66	107.23	111.15	107.16	105.77	106.3	109.64	103.59	107.97	108.99	105.43	107.05	105.31	111.54	108.31	104.36	103.95	103.86	110.72	109.17	106.48	106.97	109.98	110.5	110.46	110.82	110.71	107.06	112.17	106.24	111.83	109.71	110.5	111.58	108.68	112.44	108.06	108.48
98.225	98.984	96.074	103.22	95.018	98.426	99.222	93.822	96.993	98.334	101.18	97.662	99.858	95.842	96.793	99.679	97.073	102.17	94.24	97.713	97.516	99.05	94.7	95.745	97.26	95.483	98.631	99.318	97.884	97.041	103.44	98.873	94.606	97.081	96.999	96.731	99.745	95.934	96.851	95.008	98.987	98.009	97.811	98.455	100.6	97.665	93.406	98.645	99.886	97.558
104.5	110.62	106.79	104.75	107.36	101.71	106.2	106.32	106.12	102.29	107.01	102.7	106.01	103.99	106.97	107.48	107.27	103.7	104.7	108.87	104.61	105.51	106.92	107.11	104.53	106.87	102.32	107.08	102.98	106.31	104.32	108.37	105.07	108.06	102.5	106.97	108.15	103.14	108.15	110.94	106.69	103.6	106.06	107.54	102.97	110.23	108.61	107.05	107.12	106.16
111.68	109.31	110.37	106.36	103.14	107.11	108.25	109.61	111.78	106.79	105.65	106.09	107.24	109.17	106.9	106.49	106.62	109.57	110.25	103.37	106.96	108.73	108.77	111.65	109.68	103.59	106.78	108.73	103.71	112.39	106.28	105.96	107.89	111.8	107.61	107.29	105.07	105.68	105.36	111.92	108.68	106.91	103.7	108.13	108.13	111.86	106.31	105.72	111.02	107.93
107.88	106.39	102.04	104.82	103.07	101.15	104.9	108.71	104.85	104.85	108.6	105.45	110.16	105.81	105.78	106.92	107.49	100.97	103.33	101.54	109.04	106.61	107.21	105.92	108.51	108.67	111.07	107.05	105.28	106.88	102.57	99.936	107.79	105.37	107.95	102.72	104.95	106.11	106.39	107.55	105.08	104.24	107.82	105.04	107.85	107.94	104.95	108.91	105.62	105.29
99.293	102.94	99.851	101.2	96.314	101.26	96.78	97.785	103.23	102.77	99.833	102.93	98.074	100.11	101.89	97.459	103.25	103.32	100.92	95.479	104.78	97.563	103.09	104.04	102.08	100.56	98.424	102.19	101.56	98.69	102.36	102.61	99.21	100.39	99.483	100.43	100.85	100.66	100.22	96.994	98.263	102.42	99.257	97.989	105.09	100.36	100.24	100.53	99.02	98.45
109.17	103.96	103.88	105.97	105.97	103.75	107.49	104.88	106.07	105.76	110.23	106.26	107.07	109.41	101.94	110.75	106.36	103.49	105.59	107.31	99.197	104.22	106.22	103.9	105.77	106.82	102.95	111.52	104.76	105.77	103.9	103.57	104.57	105.66	106.2	103.89	105.19	103.91	99.166	105.02	104.08	106.47	102.87	104.4	101.37	104.35	105.72	106.99	107.12	107.87
103.4	107.25	107.23	105.7	103.74	104.5	105.48	107.97	103.09	103.87	107.48	105.51	108.33	104.79	98.657	107.54	106.81	107.26	105.92	106.35	104.22	103.38	102.44	104.94	109.31	104.97	105.23	100.99	106.92	104.35	103.63	108.14	104.35	102.45	106.7	100.49	104.81	103.49	105.71	105.53	106.92	104.38	107.09	107.66	105.73	110.49	103.56	105.7	108.97	108.7
109.38	108.37	103.65	105.1	105.85	107.45	106.4	110.06	106.63	108.95	108.08	108.82	108.53	108.74	105.12	112.69	108.29	106.3	104.46	104.38	109.41	104.61	108.19	112.01	105.81	105.17	108.02	106.81	107.9	110.85	105.65	109.44	108.79	111.54	107.93	108.61	107.3	107.57	110.14	106.48	112.46	109.89	107.07	107.09	106.72	107.25	113.83	109.25	108.43	106.55
93.474	100.76	100.19	98.22	96.381	94.087	96.245	95.051	97.409	98.274	102.57	99.648	92.632	93.539	97.38	101.32	93.991	92.634	101.89	95.701	97.943	95.28	99.368	100.27	92.181	99.642	97.673	96.92	98.231	99.103	101.15	96.238	98.457	96.212	97.533	98.993	100.38	96.038	96.208	97.671	100.22	97.432	92.434	100.02	98.031	95.018	100.42	97.12	97.597	98.381
97.102	101.77	96.728	98.839	102.11	95.715	94.248	98.136	99.095	92.766	98.784	94.579	99.421	101.01	95.881	100.16	99.502	94.813	93.658	101.16	98.248	99.487	96.133	100.27	97.726	95.77	98.539	95.512	97.643	94.609	98.519	94.529	97.971	98.017	97.437	98.049	95.291	100.38	94.59	99.005	97.592	96.509	98.97	96.114	95.679	96.098	96.708	97.613	95.554	98.425
107.85	110.09	103.67	105.65	103.64	105.93	102.09	108.26	107.88	107.58	107.76	105.01	106.91	103.31	105.2	105.41	109.26	104.7	104.24	111.82	102.55	101.15	106.19	101.49	104.54	108.54	105.58	108.15	110.43	107.1	107.33	99.796	109.74	110.11	108.71	107.62	106.32	111.22	105.06	107.34	105.16	106.09	106.92	105.38	107.38	103.83	109.18	104.02	106.39	110.17
108.4	106.27	107.88	108.4	108.55	108.22	108.46	110.91	108.76	111.89	106.62	107.37	109.94	106.52	108.67	111.02	107.25	106.76	108.08	109.77	112.11	107.75	107.28	107.34	109.7	107.68	103.3	109.85	108.74	107.02	109.37	107.46	109.87	108.91	109.54	106.61	104.9	107.93	110.22	108.34	105.94	111.93	109.51	107.05	109.95	109.93	99.967	108.03	103.04	106.22
99.794	99.459	97.545	103.68	97.856	100.42	100.96	99.804	99.834	101.63	99.02	95.264	104.29	103.4	103.75	103.19	97.955	101.22	99.692	99.518	99.68	99.292	96.466	101.73	97.996	102.19	98.372	99.334	103.4	102.25	105.38	104.13	103.77	98.065	101.53	97.593	96.732	102.4	102.59	102.35	102.76	98.396	98.411	97.761	103.54	99.7	97.86	103.15	98.343	100.89
107.3	108.89	106.39	111.34	106.18	106.16	107.1	100.42	104.73	108.41	107.75	104.57	107.27	107.29	103.74	108.16	107.64	105.86	108.09	106.55	105.98	107.69	101.88	103.33	107.14	104.27	103.66	107.36	105.58	104.48	107.87	107	107.63	104.75	108.75	100.76	108.08	103.71	103.83	99.503	110.82	102.48	108.23	101.05	109.17	104.99	108.03	104.18	103.58	105.22
107.4	105.25	109.86	105.37	102.03	105.84	103.86	109.42	102.76	104.11	106.57	101.26	105.21	104.3	105.25	108.96	105.85	106.88	103.41	107.9	108.06	103.76	106.9	109.09	105.53	101.3	104.68	110.63	110.2	106.52	102.72	106.63	105.68	106.24	104.23	106.13	105.21	106.16	105.21	113.74	106.51	101.62	109.27	101.88	106.72	103.88	110.73	101.05	105.16	105.43
100.62	98.099	101.25	92.81	100.67	95.973	98.597	97.356	100.82	100.5	100.84	96.552	100.46	98.819	96.833	101.62	101.1	99.182	99.659	97.62	99.908	96.765	97.756	97.714	97.531	99.967	99.123	101.68	95.95	101.18	100.84	97.565	101.81	101.23	102.69	97.044	100.82	100.31	95.975	93.826	98.209	95.558	97.967	97.391	101.31	99.521	99.395	99.872	99.115	98.221
106.97	106.32	110.34	110.73	106.48	110.14	108.31	108.29	108.2	107.6	107.38	103.66	110.79	108.41	105.98	106.86	108.74	106.49	108.68	110.04	110.51	110.05	109.49	108.51	105.78	106.95	109.78	105.3	110.32	110.47	107.4	109.84	112.01	111.7	108.64	103.97	107.89	109.15	108.75	110.41	109.95	107.54	109.32	110.25	109.91	103.89	107.43	111.01	105.31	106.57
108.43	104.71	111.78	109.73	105.6	107.43	107.31	109.11	102.62	107.5	107.57	105.33	109.17	107.29	106.74	102.79	104.6	106.69	104.12	106.7	108.34	107.23	107.37	105.47	106.44	101.76	106.26	104.53	111.83	106.04	103.14	102.72	105.93	107.81	106.25	104.3	107.22	108.18	108.69	107.64	103.55	106.19	106.06	103.4	107.94	107.76	104.36	107.54	104.73	108.03
102.35	100.08	99.512	101.62	100.42	101.66	101.51	100.45	99.066	99.384	100.39	100.04	103.21	104.07	101.13	100.75	102.72	103.33	102.83	99.37	101.83	105.34	104.13	100.7	105.03	104.02	102.54	102.83	103.02	103.46	102.21	102.84	102.66	98.364	101.18	99.91	100.14	100.09	106.92	99.991	104.48	101.19	95.802	101.91	100.73	101.22	97.91	98.951	106.05	103.42
104.82	103.66	104.34	105.91	104.44	105.99	106.44	102.39	106.03	101.75	107.81	104.11	108.14	102.44	105.21	107.18	102.46	107.86	103.05	108.26	107.05	105.66	108.33	102.33	103.33	104.09	101.42	108.02	108.9	106.26	103.79	105.47	105.61	103.75	102.92	106.07	102.37	102.33	100.44	102.03	103.91	106.1	103.72	103.81	103.15	107.25	106.86	100.46	105.04	107.84
99.067	99.165	97.002	97.458	95.256	102.12	96.976	100.45	98.792	104.43	96.562	100.2	99.967	95.036	103.17	96.47	96.149	100.79	98.856	97.943	97.788	99.695	99.566	96.74	98.374	98.422	97.477	102.08	96.028	98.444	97.543	101.36	100.49	97.656	94.961	98.093	98.068	99.548	98.311	96.812	94.498	100.95	98.418	99.191	92.693	94.953	102.97	97.438	99.158	96.11
112.42	109.2	111.64	114.23	111.88	108.37	110.31	111.06	112.17	114.05	113.74	112.67	111.63	109.06	110.55	108.69	113.13	111.2	108.37	109.65	109.48	112.9	112.06	110.33	111.78	112.65	110.67	114.05	111.37	112.67	111.32	112.88	112	110.38	112.33	113.42	108.81	108.41	115.03	107.6	110.61	110.56	110.05	110.16	105.65	109.19	111.04	107.86	108.64	108.17
98.959	103.13	103.01	102.23	97.724	99.201	96.802	103.05	101.05	97.595	100.77	102.56	97.831	102.27	101.56	103.4	102.51	95.65	101.21	97.702	102.6	101.46	98.385	98.983	100.31	98.13	101.05	102.17	96.896	99.827	96.772	100.09	98.018	101.3	105.4	105.73	98.536	98.121	98.825	95.806	95.874	99.264	96.87	104.98	101.4	104.11	100.74	100.14	99.306	98.048
108.7	105.21	108.36	108.88	106.68	109.29	104.82	105.82	109.67	108.62	109.85	110.45	107.94	111.51	108.93	107.09	108.83	107.22	106.06	106.14	104.3	107.8	105.19	104.58	108.32	107.8	110.78	106.63	107.38	105.82	107.58	107.09	108.14	105.99	106.94	109.25	106.32	111.85	108.7	111.21	107.45	107.06	108.08	109.84	110.34	107.84	109.22	107.25	109.28	110.69
108.8	110.76	105.21	104.05	101.86	103.84	102.51	105.86	107.56	106.81	107.48	104.46	107.69	104.57	105	107.65	105.9	102.37	101.23	104.71	104.12	106.81	111.23	103.12	104.14	105.66	104.43	104.61	102.49	107.69	107.45	105.95	104.82	104.84	108.04	106.1	104.84	103.25	106.34	106.96	104.5	103.73	108.66	106.23	105.89	105.94	105.34	104.09	101.16	103.51
105.44	108.71	105.24	104.32	109.02	106.14	108.46	104.87	107.47	108.32	112.28	106.74	114.39	112.74	107.7	104.35	106.82	109.87	107.26	108.88	111.41	105.26	112.1	111.58	105.26	108.86	104.61	108.88	107.43	109.78	109.88	112.71	108.15	103.38	108.16	106.32	104.68	107.91	106.52	108.77	107.27	106.84	105.52	108.73	105.99	109.07	107.11	104.65	108.65	106.8
99.581	99.908	101.54	99.416	100.98	100.67	101.08	96.968	97.499	102.05	99.576	100.92	104.16	98.847	97.177	100.33	97.059	97.833	102.21	98.743	97.185	99.95	102.32	98.468	98.895	96.964	95.995	100.28	99.56	94.776	97.849	102.01	97.198	95.906	104.43	95.86	98.143	104.04	97.88	98.186	101.94	93.992	97.551	100.41	97.731	103.48	96.106	98.721	102.67	98.122
98.635	99.951	103.38	99.929	98.682	100.05	95.686	96.693	98.148	95.978	99.245	97.08	97.986	93.017	97.52	97.648	100.39	98.401	95.867	98.051	97.953	96.554	98.334	97.959	97.834	95.782	98.38	98.123	93.904	100.31	98.542	101.29	98.301	94.13	99.463	94.017	98.315	99.552	93.799	100.81	97.803	95.615	98.142	95.951	103.46	97.197	97.422	98.82	98.714	98.159
102.63	95.809	92.756	96.326	100.93	101.46	96.723	94.232	98.472	93.376	102.23	99.343	100.04	100.36	99.969	101.72	94.465	102.03	97.302	96.11	91.845	97.141	95.988	98.6	97.896	95.936	96.706	101.9	97.229	101.18	96.484	93.737	97.674	104.75	94.525	96.83	100.46	93.101	97.773	97.985	97.424	103	95.714	99.331	97.254	97.746	97.02	98.178	93.886	98.176
106.71	106.42	105.48	104.3	107.86	109.39	108.88	109.3	106.18	109.85	105	109.25	111.22	109.15	107.98	110.85	113.32	112.56	105.78	109.86	109.44	107.74	112.84	107.64	110.41	108.91	102.85	111.73	105.56	109.39	106.01	107.03	106.4	112.64	106.37	111.54	106.33	105.2	108.69	111.2	112.82	104.65	107.59	106.32	108.54	111.28	110.9	112.92	109.33	108.67
102.83	105.64	102.19	107.24	108.96	103.23	108.46	104.42	107.68	100.47	102.06	104.98	108.97	105.46	104.45	106.92	100.86	103.98	107.52	105.56	105.02	101.37	109.62	104.65	102.56	104.37	107.84	107.93	101.98	106.57	107.74	107.73	106.65	104.09	106.82	105.1	103.36	110.99	106.55	103.43	104.21	105.61	106.47	105.89	108.2	104.11	107.88	108.81	103.5	104.67
107.32	102.11	104.52	105.96	108.87	107.78	104.77	108.17	103.04	103.61	106.15	106.33	107.06	104.97	109.27	111.21	108.08	100.78	104.81	104.53	107.12	111.36	104.46	106.42	111.77	105.28	107.36	106.25	105.95	108.06	105.11	106.18	103.82	106.8	105.44	105.34	108.83	106.19	102.42	100.73	108.16	107.2	107.59	104.08	106.3	105.98	106.81	108.7	103.86	110.8
108.42	109.17	109.21	108.97	108.05	109.3	110.35	109.76	108.78	102.19	106.74	108.84	108.91	110.89	105.88	107.61	106.24	107.84	111.68	110.73	108.46	110.21	110.86	108.06	109.6	107.98	105.97	111.3	105.43	110.6	109.16	112.18	109.71	110.2	110.49	110.05	110.35	110.37	104	107.56	109.33	107.54	108.65	107.49	110.43	110.21	108.86	105.5	110.71	101.53
100.03	97.899	101.97	96.35	96.942	93.779	103.47	97.864	100.84	96.921	94.988	98.275	97.267	96.399	96.952	99.295	98.834	100.28	95.295	92.333	98.083	97.659	99.555	98.412	99.333	96.722	99.818	98.309	97.821	96.323	96.277	98.446	97.491	100.69	101.19	97.345	98.018	97.523	96.074	95.287	99.845	100.41	98.526	96.936	102.1	98.17	97.007	99.368	94.532	94.726
97.92	104.2	102.96	102.89	102.57	104.34	100.9	106.47	101.26	98.933	97.712	100.17	101.08	98.384	104.1	103.55	100.43	100.44	98.7	99.477	99.058	102.16	97.847	97.139	104.23	102.78	97.543	102	97.921	96.246	98.687	98.175	100.75	104.46	99.422	105.71	99.673	99.118	105.25	97.95	97.911	97.281	106.08	99.003	98.738	100.1	99.657	99.646	100.62	103.3
94.332	94.091	98.243	94.004	96.963	99.032	96.822	99.675	97.264	100.75	99.641	96.858	94.461	97.458	97.03	98.043	98.434	97.347	96.773	93.469	98.692	97.096	97.053	96.165	98.71	95.894	96.486	97.326	97.587	97.838	94.734	99.854	95.683	100.82	94.445	99.682	97.998	94.718	97.589	101.37	102.37	97.798	94.841	100.36	98.808	102.15	97.436	100.63	103.38	96.758
109.76	107.78	105.26	109.49	106.55	105.47	107.35	109.75	105.33	107.46	108.77	107.11	106.76	107.83	111.68	106.11	106.61	103.57	107.04	109.1	110.34	106.5	107.2	104.56	106.84	110.01	104.66	108.08	106.06	109.38	111.86	104.87	105.38	106.91	108.88	105.12	107.71	106.72	109.1	105.7	106.98	104.94	107.65	112.85	106.83	108.26	109.91	102.82	111.57	109.52
97.138	98.302	96.329	99.307	98.205	96.709	99.092	99.003	98.99	97.87	94.862	97.02	96.445	96.666	100.12	95.737	98.915	101.71	95.19	95.118	94.949	96.856	95.829	98.702	99.154	99.479	95.962	99.644	100.44	98.937	97.913	99.943	98.135	97.605	101.47	99.657	102.4	97.414	97.803	96.69	99.74	93.353	98.692	92.932	94.355	98.099	98.047	96.826	97.108	95.191
106.67	105.32	105.84	103.97	108.47	108.48	108.94	108.01	107.56	102.61	107.29	108.24	105.45	108.24	110.1	111.15	112.27	106.53	110.3	109.98	109.34	107.89	107.81	109.11	106.53	105.66	106.8	108.61	107.47	109.2	110.64	107.04	105.57	108.13	105.54	103.49	106.81	107.72	108.43	106.45	110.02	109.7	106.68	110.52	105.87	108.14	107.23	108.51	108.96	107.18
101.7	105.69	111.35	106.58	104.54	105.85	108.7	103.65	107.26	108.02	106.67	106.11	103.84	106.44	102.96	107.36	109.25	106.17	102.32	103.76	102.52	101.23	104.41	109.42	107.69	105.87	108.96	107.81	106.02	105.69	110.46	111.16	105.12	99.848	107.73	107.15	103.69	105.51	104.86	104.27	106.84	103.45	105.92	106.93	107.92	106.72	104.55	104.03	105.91	103.23
99.5	96.708	97.989	97.014	94.492	96.525	96.267	95.497	94.776	101.05	99.278	95.898	95.459	97.945	99.961	92.988	97.128	94.804	97.388	100.18	101.77	97.999	97.453	92.562	99.492	97.013	100.04	98.393	94.184	95.641	95.729	95.052	92.021	98.151	104.8	95.812	97.647	102.17	95.408	97.393	100.96	101.33	92.782	101.7	95.905	100.87	98.907	100.3	95.975	96.89
97.068	97.593	103.59	101.91	98.297	102.44	101.11	96.6	101.72	99.5	97.494	98.929	99.937	101.74	97.06	100.16	96.826	98.486	97.601	98.183	98.968	98.223	97.532	99.467	99.085	96.791	96.696	100.37	97.711	96.286	98.378	98.707	99.83	97.808	99.22	98.071	96.362	100.42	96.123	101.75	101.07	98.463	101.28	102.47	95.779	97.518	97.906	99.195	99.933	96.906
97.331	100.86	104.74	97.981	101.32	97.847	101.32	97.1	101.16	99.032	101.19	96.898	98.805	98.878	98.777	100.6	102.2	99.621	99.967	99.265	97.448	103.5	100.95	102.62	101.84	103.06	100.56	104.08	103.74	99.706	100.66	101.99	100.73	98.331	103.78	100.88	99.378	101.12	102.45	98.307	100.17	97.202	99.992	101.63	105.62	106.36	99.497	97.909	102.2	99.686
108.93	108.03	106.19	105.89	109.32	107.32	112.14	105.6	107.22	111.21	111.52	109.78	108.77	110.42	106.18	109.33	106.77	111.43	103.84	110.23	105.19	109.44	108.29	109.95	109.03	110.6	105.53	109.79	105.76	106.64	108.84	111.3	105.46	102.63	107.99	106.05	112.18	107.9	107.22	108.15	106.96	107.43	104.42	104.63	109.24	104.54	108.4	110.19	107.86	111.62
98.603	94.694	96.529	95.512	97.795	95.678	96.67	100.9	100.94	98.401	97.625	100.73	101.15	103.61	99.514	100.37	100.08	103.51	103.47	95.528	101.35	97.659	97.382	97.58	101.01	97.849	100.19	96.365	95.775	98.581	99.06	97.449	98.195	99.006	93.412	103.35	103.82	99.708	97.722	100.01	92.754	99.2	101.86	100.8	99.993	100.42	97.586	99.87	101.29	97.983
102.51	101.11	97.859	99.49	103.24	103.55	100.14	96.085	95.7	101.91	97.352	101.33	102.27	101.89	97.979	102.61	95.753	97.786	97.331	101.22	101.67	104.73	99.181	99.646	100.8	101.64	100.08	101.53	102.34	98	99.869	95.825	100.64	97.879	103.05	97.029	97.34	101.57	97.756	100.85	99.537	99.213	99.597	101.21	99.511	100.6	98.202	98.471	96.516	99.95
103.09	102.92	103.14	105.27	102.07	103.07	106.42	101.26	102.4	102.35	104.05	103.02	97.751	98.512	103.52	104.42	104.88	104.18	100.21	106.2	102.14	99.784	102.75	101.83	103.06	100.75	104.23	105.66	103.71	98.965	106.64	108.12	105.38	103.57	104.11	101.81	102.29	99.597	104.45	98.408	105.57	102.37	104.66	106.2	96.865	101.64	102.23	103.51	100.56	105.73
108.42	110.89	108.74	111.5	104.63	104.61	108.85	107.31	108.52	106.51	106.64	107.49	108.81	107.42	107.85	106.95	111.98	102.71	106.7	103.99	110.95	109.1	107.2	107.5	109.49	111.78	102.15	106.14	109.4	105.51	105.46	107.39	106.66	107.68	102.89	110.03	109.22	105.47	106.69	103.77	109.1	106.57	111.14	108.56	106.07	103.7	109.06	111.19	109.06	110.12
105.29	110.92	111.65	108.7	111.14	106.06	112.75	107.2	109.49	110.1	110.55	112.42	112.47	108.8	109.15	109.6	106.24	108.05	108.28	109.16	108.67	108.3	105.23	108.31	110.02	110.18	107.03	111.18	107.2	106.7	110.68	107.34	110.06	111.74	109.92	112.23	109.4	106.75	106.13	107.62	105.56	110.29	107.41	105.34	110.92	109.98	105.7	109.19	104.93	108.69
108.64	112.74	107.3	108.16	101.14	106.23	104.75	106.2	106.49	106.19	108.3	102.77	108.93	109.08	104.34	105.82	106.45	106.94	107.4	110.96	109.68	105.42	107.65	108.29	103.97	104.24	103.25	106.57	102.05	105.96	108.04	107.8	106.08	106.75	110.21	107.52	109.09	106.02	106.43	109.48	108.66	98.473	105.13	100.69	105.29	107.17	109.04	105.57	107.74	106.69
105.35	106.51	104.83	103.6	105.68	104.9	108.87	106.44	108.37	102.97	107	102.6	104.63	107.17	107.32	106.01	103.25	102.22	105.01	105.12	104.69	107.46	101.77	102.5	104.52	104.28	105.44	105.58	104.93	107.08	109.09	107.86	106.55	105.42	102.28	103.69	109.61	108.07	102.41	107.23	110.73	103.64	102.17	101.64	109.61	104.6	107.3	105.28	105.22	109.55
104.87	101.29	105.37	103.06	102.07	103.84	105.91	106.22	103.6	103.4	103.76	99.882	105.15	109.18	104.49	107.12	108.85	110.74	107.81	107.31	100.1	103.54	106.32	106.27	103.93	101.9	106.4	108.74	106.02	107.17	103.53	108.1	110.75	108.98	105.91	104.92	104.06	103.37	106.24	107	108.54	103.76	106.24	103.17	103.35	104.26	108.75	106.04	109.34	108.01
108	103.56	106.2	107.23	106.98	103.56	107.69	103.55	103.58	104.45	103.75	107.2	101.31	104.39	105.32	103.44	105.23	106.63	102.37	102.95	106.6	105.41	102.98	111.67	108.03	104.65	105.66	109.99	103.37	105.23	105.06	106.8	105.59	106.34	107.09	106.82	102.12	106.48	104.49	107.81	106.27	107.2	108.39	104.18	106	102.09	109.11	104.84	103.86	103.12
99.634	95.415	98.881	99.461	102.94	98.163	100.49	98.166	102.36	102.94	98.662	104.92	98.357	102.27	101.09	99.125	103.17	101.74	101.84	103.2	98.386	103.57	100.68	101.05	99.845	98.626	97.39	100.33	98.073	98.349	99.894	100.31	100.27	101.51	95.931	99.462	95.345	99.742	99.382	101.34	99.782	99.678	101.9	103.7	102.72	104.48	99.966	96.641	103.22	102.16
107.58	108.35	107.93	105.58	105.7	106.43	107.41	107.01	114.48	112.31	106.93	108.01	107.42	111.45	109.68	108.26	111.13	107.07	107.82	110.37	106.5	108.85	108.33	109.52	104.68	109.12	108.59	109.88	108.57	107.44	107.41	108.19	111.61	107.84	109.03	104.94	105.02	108.91	106.03	111.94	105.8	113.35	103.98	110.13	103.84	108.71	106.11	108.7	107.26	106.34
105.74	106.74	104.63	109.94	106.97	113.4	106.55	104.01	109.28	110.27	107.51	107.59	107.22	106.43	115.12	102.32	109.61	110.29	104.63	104.59	107.77	104.52	105.68	108.71	107.96	105.33	106.01	107.87	108.02	108.59	110.34	108.35	109.19	106.74	110.14	105.71	109.27	105.74	113.45	110.73	110.09	104.83	105.46	108.49	111.18	110.56	114.01	112.33	110.62	108.77
112.1	109.69	110.01	113.28	109.93	111.18	108.37	110.65	107.7	111.77	108.9	106.33	116.01	111	108.23	107.28	109.57	113.24	114.45	111.17	110.86	111.05	110.34	114.76	107.82	109.41	112.98	109.14	107.77	110.9	106.04	110.84	110.43	109.71	112.24	113.84	111.53	111.88	111.77	111.5	110.87	110.65	106.43	113.5	115.04	109.21	111.13	108.11	109.62	106.4
108.5	103.23	109.61	106.93	103.15	102.46	106.65	104.55	104.6	104.55	104.54	106.69	108.62	107.83	110.08	111.11	103.49	104.13	108.46	104.54	104.37	109.55	103.94	105.83	105.37	108.51	108.25	104.95	102.62	106.18	108.77	108.61	104.34	101.67	106.99	103.28	105.89	106.1	104.97	107.48	107.86	108.98	107.47	107.07	106.37	106.73	105.51	105.23	103.55	103.55
106.62	108.75	105.27	108.1	111	105.14	103.7	107.3	106.66	110.03	107.8	108.49	106.11	109.7	108.47	106.21	107.4	108.18	108.95	103.98	107.29	109.94	105.53	108.98	107.75	107.51	106.67	106.8	109.89	107.13	109.62	107.01	113.36	103.48	110.07	110.24	105.76	108.16	109.74	106.08	105.94	105.19	108.12	100.89	108.95	106.3	109.76	105.69	108.75	106.22
108.11	108.43	105.61	107.98	112.39	109.46	107.57	109.33	111.24	106.25	107.73	110.47	106.55	108.09	110.57	107.18	105.17	110.94	107.9	109.17	109.05	107.72	113.43	104.42	107.21	108.53	104.18	111.9	106.04	103.44	111.91	107.24	106.3	105.92	110.13	107.07	108.51	110.34	105.84	108.93	111.26	112.35	109.94	107.43	109.07	110.01	110.56	109.05	105.32	106.69
102.57	102.67	101.68	98.207	99.248	96.197	100.15	98.825	98.785	102.61	102.29	102.43	101.19	101.79	97.913	101.98	100.49	98.69	97.728	99.257	97.385	98.001	95.127	102.23	102.33	98.156	102	99.579	97.546	99.143	99.461	99.482	96.602	101.98	100.15	101.74	102.43	101.85	99.293	101.31	100.52	96.681	101.57	98.184	101.91	100.74	102.15	101.18	101.16	96.184
108.21	106.03	107.14	107.28	110.91	106.62	110.32	109.26	107.95	116.45	110.12	110.73	108.28	108.31	108.91	113.12	110.93	110.48	112.95	109.04	110.5	112.01	107.88	107.86	113.3	111.72	110.27	113.5	109.16	110.33	110.92	109.18	114.35	113.7	109.04	113.63	109.04	112.29	112.33	113.18	109.66	113.18	108.81	112.77	110.07	111.8	116.31	107.26	110.64	109
106.94	103.8	106.18	105.78	110.83	104.47	105.17	108.83	108.79	111.93	103.28	109.6	107.39	108.52	105.22	107.9	107.12	106.12	105.52	104.33	107.96	106.26	107.82	104.69	105.2	106.58	104.83	104.81	103.6	108.92	112.33	103.09	106.76	103.98	110.29	107.22	106.73	101.55	106.81	104.45	107.98	108.58	106.4	105.24	102.68	103.59	103.58	104.49	107.85	105.14
108.72	110.63	109.26	106.7	103.99	108.82	111.07	108.14	107.43	103.31	106.75	104.16	109.45	108.91	106.69	104.77	105.54	104.62	107.39	108.89	105.39	107.68	102.9	105.65	105.81	112.73	110.99	102.74	113.49	108.66	106.4	108.58	103.03	105.97	107.64	109.5	106.77	109.72	104.78	112.96	110.11	111.32	106.47	107.87	104.82	106	106.61	108.04	106.71	111.63
106.4	105.89	106.3	105.01	108.19	109.03	105.28	106.85	107.03	100.85	105.97	106.78	103.74	105.88	106.9	110.54	107.48	104.93	102.03	104.58	108.77	103.43	105.4	106.14	105.84	106	103.69	103.88	108.01	104.9	107.46	106.45	106.55	108.99	105.36	102.56	102.34	107.81	103.43	107.14	103.15	100.91	104.71	102.47	107.89	109.31	104.13	103.71	107.23	101.73
101.88	103.27	106.69	101.91	104.35	107.71	104.08	100.92	107.4	105.27	104.95	105.36	104.18	105.17	109.79	105.38	106.54	106.47	108	100.51	101.78	104.68	109.29	103.21	108.06	106.42	109.19	102.47	107.45	107.48	108.17	103.6	103.36	107.53	103.97	102.64	103.9	102.6	105.59	105.54	106.12	106.78	104.66	103.89	109.16	100.86	103.87	105.84	104.99	107.64
93.45	96.123	96.63	94.98	98.588	100.4	91.9	98.919	100.97	95.389	97.336	97.598	98.548	99.339	98.472	96.843	100.94	100.5	96.137	97.023	94.955	100.5	100.73	99.034	97.329	97.54	99.975	97.197	97.996	97.051	101.7	100.36	100.88	93.601	94.703	99.122	99.795	94.955	97.033	96.113	98.728	94.113	97.481	102.58	95.62	101.31	99.326	99.897	97.316	93.511
109.26	108.25	107.79	106.29	107.88	110.28	103.95	106.89	112.99	109.89	105.7	108.89	107.75	108.13	105.73	106.67	105.97	108.35	110.24	108.92	105.24	109.43	110.74	110.11	108.3	106.97	105.49	107.92	109.09	109.44	109.46	110.71	107.85	106.27	108.52	104.22	103.7	106.32	108.8	105.7	110.8	105.9	108.32	107.01	103.79	112.05	107.04	105.96	104.92	109.29
103.45	100.24	102.16	103.81	104.6	109.34	103.12	105.15	105.92	103.46	101.57	104.78	101.89	105	106.48	106.87	104.35	102.3	106.26	105.07	100.53	105.08	105.26	106.89	104.38	108.3	104.48	106.86	103.31	107.74	104.49	106.58	106.68	103.92	103.76	104.32	104.37	104.7	104.16	102.08	104.56	105.89	103.12	104.72	103.71	102.97	107.85	107.65	107	106.99
108.93	109.53	108.91	107.01	108.77	106.09	107.04	105.08	107.97	106.41	108.8	109.77	111.26	109.18	111.91	113.53	108.84	108	106.88	106.82	109.66	106.27	111.22	108.43	108.35	106.14	109.24	106.88	104.57	109.6	105.58	110.3	110.74	107.66	110.16	109.12	107.11	106.93	109.51	105.35	108.85	106.2	111.12	109.2	110	108.77	109.8	109.94	110.1	113.09
106.21	103.67	103.81	104.77	107.41	106.64	106.39	110.17	106.62	104.29	104.88	104.15	109.18	108.64	104.22	104.72	105.05	111.21	105.56	105.01	103.29	107.25	103.36	105.71	106.37	106.98	109.24	104.83	109.74	107.83	106.26	106.56	98.636	107.88	105.98	105.22	106.7	102.08	104.63	106.11	108.2	106.67	105.66	106.3	103.08	103.79	102.52	104.69	105.24	106.7
106.35	107.93	105.49	106.95	107.82	102.14	100.93	102.57	105.14	103.16	104.08	107.17	105.93	106.63	104.8	107.93	106.88	107.5	110.57	103.52	107.16	108.5	104.13	104.41	105	102.78	103.37	107.44	104.12	103.39	103.52	104.55	102.96	106.28	105.56	104.21	106.89	101.51	104.35	104.88	107.48	101.96	112.16	104.27	105.06	102.22	104.2	108.78	106.82	104.4
106.28	106.27	106.75	106.8	108.24	103.28	101.54	103.76	107.97	106.41	104.97	108.66	104.24	107.04	100.74	109.73	108.93	106.49	104.48	105.54	103.25	111.02	104.47	110.29	103.76	110.16	112.3	103.34	105.38	110.93	107.63	109.81	107.12	106.26	109.77	105.46	105.68	105.77	108.08	104.95	103.24	110.33	108.85	105.03	99.928	102.12	107.6	107.98	107.41	107.96
101.93	98.085	100.71	99.805	103.27	99.615	103.46	100.24	98.337	103.06	98.695	97.605	102.4	98.061	99.811	102.14	100.69	95.295	102.3	100.3	100.03	101.76	99.768	100.05	101.55	100.8	100.05	100.54	103.34	102.76	100.21	101.27	100.58	100.52	98.336	103.58	103.64	102.42	98.409	99.284	101.63	100.64	103.6	103.55	96.928	103.4	103.73	100.94	98.753	103.59
98.992	100.56	91.76	95.615	102.15	101.45	98.115	99.375	100.26	99.629	99.204	96.774	98.55	93.719	94.14	94.678	99.558	100.63	98.449	98.86	99.063	97.605	97.362	102.86	97.414	96.165	95.984	102.38	97.785	98.557	103.89	98.715	99.295	97.671	95.319	95.035	95.571	98.66	99.326	92.074	99.459	97.207	97.745	98.495	100.78	94.47	99.978	99.925	97.376	98.883
106.29	110.42	111.15	111.1	105.63	107.33	106.41	104.98	104.49	104.46	106.42	109.18	105.48	110.16	108.14	105.34	104.65	105.23	106.19	108.36	107.66	112.08	108.73	109.08	106.66	107.05	108.79	107.28	108.82	104.83	109.96	106.57	107.97	109.18	107.86	105.88	107.6	107.21	106.46	109.14	108.25	109.51	107.23	110.33	110.92	105.88	109.17	110.47	102.12	108.78
100.15	93.539	99.548	97.005	94.278	96.35	100.02	94.106	97.795	95.931	97.304	99.151	97.731	98.172	94.118	95.024	98.991	96.275	96.655	101.1	98.499	92.665	103.01	96.793	102.11	101.78	99.961	97.137	96.394	94.068	97.098	99.616	102.18	94.284	100.12	96.876	99.293	95.663	98.75	94.981	98.679	98.559	99.17	99.29	93.954	96.839	99.869	98.37	95.429	95.863
103.88	97.826	99.264	101.21	98.517	100.47	101.77	97.813	101.26	101.22	102.73	98.935	101.49	97.679	97.12	102.3	95.406	97.894	97.586	102.17	100.56	98.036	101.8	100.38	96.653	99.813	97.701	98.537	100.87	99.661	98.418	102.3	100.6	102.63	99.798	99.481	100	101.03	103.59	103.66	98.267	100.04	95.962	101.19	104.51	102.24	100.54	97.832	100.39	100.33
110.38	105.98	110.56	112.11	109.32	108.66	105.42	106.49	110.2	105.17	105.28	106.7	110.62	109.11	105.33	111.03	101.76	109.28	105.85	110.17	107.24	105.28	108.11	105.78	108.58	108.69	105.98	110.36	108.82	108.42	105.15	107.65	109.07	109.07	105.18	107.22	106.91	106.91	106.79	105.97	112.01	105.16	110.48	108.39	105.11	110.51	105.26	107.59	104.04	110.24
101.83	100.22	96.161	99.098	97.819	103.31	101.63	95.237	98.448	95.657	99.876	99.308	95.13	91.056	98.441	96.414	99.721	93.759	99.651	95.911	95.207	100.44	101.05	99.14	99.187	100.85	96.146	99.513	98.428	96.954	103.43	101.94	96.258	100.51	96.922	99.437	93.628	97.577	96.717	104.65	96.491	95.509	95.248	95.565	97.82	100.47	95.562	97.131	99.819	97.194
111.12	104.99	105.89	109.89	108.92	109.42	105.59	105.57	107.08	103.63	108.16	106.84	108.62	106.94	106.58	107.63	105.53	106.17	105.06	106.37	107.79	105.01	105.39	110.59	107.72	108.48	108.86	112.83	106.13	110.67	106.32	111.38	111.43	106.78	105.58	108.63	107.29	107.32	101.52	102.03	105.77	108.06	105.99	109.55	107.58	111.78	104.1	109.78	106.86	110.95
105.76	106.97	105.93	108.88	105.73	105.77	108.78	113.81	108.47	108.42	107.62	107.8	111.42	105.9	108.82	107.91	107.44	104.6	108	108.58	108.71	105.56	107.89	109.13	108.71	111.15	106.13	106.35	106.66	106.08	108.12	108.44	106.01	108.79	106.26	109.95	108.32	110.58	106.78	105.76	112.7	110.64	108.39	105.93	107.86	109.05	108.64	109.68	106.53	113.59
108.44	108.66	105.99	105.98	111.38	109.44	109.44	108.88	107.78	108.45	102.84	107.86	103.79	106.61	106.46	109.27	107.9	110.78	112.31	107.76	109.01	106.18	106.05	108.84	105.93	106.04	105.12	108.08	108.94	106.06	105.14	112.99	110.39	107.26	112.27	108.96	108.98	107.4	105.9	108.68	107.95	107.07	108.51	108.12	106.06	105.05	108.27	107.09	108.85	107.47
111.25	106.4	110.11	110.23	110.54	112	112.12	113.66	109.47	107.61	106.57	107.62	110.21	111.72	107.66	112.56	107.53	109.73	110.59	112.53	111.66	106.59	106.67	105.82	113.02	111.19	109.61	109.56	107.79	112.32	112.28	114.29	111.11	111.31	115.54	112.58	111.56	109.5	109.52	112.07	112.23	112.44	110.57	109.27	109.56	113.11	111.24	106.89	107.83	114.75
99.551	96.794	97.996	96.328	97.882	96.152	97.372	94.866	99.215	95.58	97.069	95.569	94.145	102.4	99.22	96.841	101.8	101.93	101.25	103.83	100.19	102.71	100.88	100.58	97.259	96.029	96.093	100.38	92.157	96.949	95.502	98.157	98.426	100.78	99.708	100.23	96.253	97.836	99.402	102.94	96.819	98.23	98.237	96.182	97.512	95.962	100.55	102.9	99.919	95.476
101.62	101.7	102.2	104.16	99.233	100.1	100.11	99.49	102.67	103.1	101.55	100.58	102.33	99.869	99.04	103.07	97.631	103.66	103.67	94.638	100.38	100.25	105.74	101.95	97.195	95.618	103.12	102.7	99.996	99.86	100.22	103.79	103.94	100.69	100.97	99.029	99.447	102.23	102.43	102.5	102.69	100.74	99.559	104.24	103.24	101.25	100.26	97.085	99.897	100.33
106.1	105.23	107	104.07	108.92	107.6	104.87	104.12	103.95	102.58	109.84	107.27	104.34	107.82	107.61	102.62	105.12	106.9	111.88	108.32	102.61	105.14	103.96	104.76	107.17	100.94	105.05	105.33	103.84	108.02	109.39	104.05	106.6	109.15	104.53	102.97	105.57	104.59	107.18	111.14	102.36	104.77	106.89	105.98	103.45	109.95	104.06	107.75	110.57	109.09
108.35	103.58	109.91	108.6	105.04	104.39	104.96	105.04	108.55	106.57	106.87	107.49	108.54	110.06	104.5	107.77	107.7	108.77	106.98	105.33	104.05	105.51	104.96	104.18	107.14	103.06	110.66	105.06	103.81	107.91	101.85	108.87	102.9	102.58	106.61	102.26	109.41	103.25	106.73	105.96	107.34	109.01	109.85	101.62	104.67	107.12	105.42	106.57	108	106.34
107.32	111.32	106.34	112.3	110.24	108	112.55	111.01	110.59	109.67	109.84	112.16	106.85	109.26	107.11	110.26	108.82	109.73	110.89	110.6	106.09	112.26	108.78	109.53	111.35	110.11	111.57	110.48	111.89	108.32	113.06	112.43	113.17	105.97	111.46	110.88	107.64	109.05	110.8	110.39	106.63	112.5	113.14	108.17	105.57	109.88	112.93	109.06	108.91	110.91
110.63	107.35	107.04	110.64	106.19	108.26	108.99	105.8	108.21	106.35	110.14	100.98	108.19	105.89	104.34	106.9	104.74	104.49	109.07	107.87	106.91	110.31	108.36	108.93	108.33	112.79	108.3	108.68	108.49	108.21	108.21	102.08	106.46	113.2	109.38	109.31	108.65	110.22	107.45	107.28	108.33	104.67	105.33	109.05	110.42	113.46	107.43	104.7	102.85	107.31
103.09	104.81	107.7	107.92	107.79	108.39	108.31	105.8	100.62	108.58	103.64	106.01	102.54	110.8	104.47	106.34	103.41	105.18	104.94	106.86	107.48	108.12	104.32	103.08	103.69	105.16	104.28	101.99	108.19	104.59	103.33	102.84	106.58	111.78	104.23	102.95	106.3	104.21	107.3	109.79	106.28	104.43	103.07	107.06	105.19	101.68	106.09	102.96	106.34	104.08
99.714	100.35	104.29	103.65	102.56	102.2	101.48	98.902	102.6	99.13	98.348	97.238	99.07	99.915	96.775	104.26	102.83	100.96	101.57	99.935	98.281	99.613	100.05	102	100.35	100.27	95.827	98.701	97.177	101.47	105.37	102.39	101.97	100.11	104.19	101.65	101.49	101.74	102.09	102.68	100.08	103.45	102.38	97.826	100.53	99.555	98.474	98.828	101.64	97.945
105.63	105.64	109.67	109.61	108.79	102.92	113.91	110.11	107.74	107.28	107.95	105.25	109.47	110.71	106.05	108.2	107.74	105.19	108.76	109.89	108.11	111.3	107.34	109.92	109.29	108.5	104.8	108.5	108.77	107.43	107.87	105.3	108.41	109.19	97.899	109.31	109.09	108.64	111.22	110.17	107.12	105.58	105.86	104.04	108.47	109.19	110.55	107.31	111.04	108.52
106.58	101.79	101.49	108.54	105.16	105.21	103.77	106.05	105.53	104.99	106.12	107.36	106.99	107.98	108.15	104.75	101.35	105.2	107.97	107.03	104.96	100.09	105.02	104.29	107.19	103.89	103	108.67	103.19	104.8	104.55	102.1	103.23	104.72	105.54	105.15	103.56	103.94	109.79	107.03	105.11	110.83	104.04	108.91	105.44	103.11	108.48	102.66	105.51	106.19
107.92	109.14	110.49	109.91	114.01	106.86	108.64	103.73	110.59	105.52	107.16	110.79	110.47	105.55	106.59	105.14	111.12	103.44	107.51	110.12	108.05	105.75	108.53	107.09	113.28	105.36	103.6	110.45	105.97	105.12	104.3	106.5	105.06	107.37	104.42	106.69	109.38	110.81	106.26	108.18	105.83	107.48	111.57	104.27	110.33	103.2	111.35	102.71	109.32	105.23
105	103.68	107.18	107.47	103.02	107.37	107.78	107.37	108.64	102.8	106.17	102.37	104.84	103.2	105.32	106.82	105.14	107.76	106.24	105.65	104.97	105.06	102.38	107.97	102.71	105.01	106.3	106.62	108.35	110.96	102.16	106.55	108.03	105.27	104.18	109.53	105.75	108.17	109.95	100.79	105.25	103.38	110.96	106.68	105.23	107.65	107.97	104.13	105.57	106.86
110.85	104.2	106.91	108.07	107.05	111.55	109.96	110.7	105.5	103.89	105.12	108.54	107.93	109.86	107.34	110.48	113.94	111.3	109.97	106.43	111.15	107.45	105.04	104.75	104.86	109.54	104.75	108.92	109.18	104.12	108.03	105.77	104.25	109.66	107.54	107.37	103.99	109.85	112.12	109.29	108.32	111.48	107.07	110.45	105.66	114.44	107.62	106.7	109.59	105.98
104.93	108.51	106.59	109.26	109.05	110.41	107.88	103.83	105.83	108.88	106.7	108.54	107.83	101.21	109.99	108.85	106.83	106.31	107.08	108.51	107.79	101.45	107.93	107.02	107.21	111.35	109.91	107.05	110.78	104.54	103.74	107.79	109.4	108.95	106.59	107.38	103.12	111.18	107.5	109.14	108.17	105.91	106.03	107.28	107.27	107.08	109.09	107.27	104.81	106.69
107.06	102.05	103.63	109.09	105.55	104.65	104.6	107.5	110.38	104.63	105.05	106.14	103.12	108.95	104.46	103.59	106.82	107.07	107.45	106.07	104.93	107.96	105.85	105.32	101.84	102.2	103.87	103.02	104.91	101.82	106.41	103.4	106.36	106.99	99.432	108.42	103.93	102.81	101.91	106.16	104.13	104.19	104.51	104.13	105.54	103.58	106.66	103.19	105.85	102.58
101.91	97.131	101.79	94.892	102.29	97.431	99.919	98.945	96.022	100.07	96.476	99.622	103.91	99.797	96.337	100.44	99.015	93.706	98.693	100.42	98.158	101.02	97.851	99.023	98.425	97.876	103.15	99.861	98.872	98.628	99.44	98.884	96.932	98.065	96.836	98.149	96.013	91.62	94.329	100.94	96.13	96.942	101.77	100.44	99.179	96.95	98.908	98.683	99.69	98.705
106.39	107.39	103.71	106.46	104.54	103.57	109.62	105.08	106.25	103.44	107.67	104.21	104.4	107.54	107.61	105.71	110.77	106.41	106.59	104.78	107.29	109.56	106.7	103.96	105.9	106.57	105.14	108.19	106.49	107.99	110.51	106.48	106.12	106.92	105.08	110.33	105.84	104.11	106.84	104.51	104.77	103.15	110.45	102.34	101.73	106.7	107.87	106.47	109.34	102.18
111.47	109.87	111.39	111.15	111.41	105.95	108.3	109.74	111.72	105.34	108.47	106.63	110.87	110.53	107.15	111.77	111	111.65	111.12	109.81	109.99	107.63	110.59	109.73	112.86	113.42	110.59	108.75	113.73	111.85	109.19	106.24	111.54	111.39	108.54	108.7	111.22	112.43	110.69	111.9	112.5	109.67	109.88	112.25	113.11	110.89	112.35	112.82	106.46	111.45
104.32	115.63	103.72	109.5	103.72	104.63	106.48	107.78	107.03	108.19	106.29	107.22	108.77	102.18	110.01	108.25	103.16	112.49	104.22	105.76	107.57	107.35	102.78	101.43	108.35	105.36	110.92	107.25	108.58	106.61	108.17	109.45	106.68	104.11	104.72	103.68	99.708	105.24	108.83	105.12	104.81	108.09	107.32	106.13	107.15	110.87	109.66	106.85	105.7	105.52
109.48	111.66	111.65	110.21	111.86	108.37	110.13	106.27	116.04	102.31	113.15	110.45	113.99	112.63	108.01	109.59	107.27	111.19	109.7	108.28	108.24	107.55	106.9	110.55	107.74	107.72	104.55	108.17	109.22	110.08	111.84	108.02	109.64	110.82	109.9	109.82	105.82	108	107.79	107.11	112.92	108.8	109.73	110.37	106.36	110.32	112.86	109.61	110.46	109.89
107.91	114.61	107.53	110.59	110.73	112.21	110.93	107.31	108.3	109.57	105.85	110.6	108.04	110.89	109.07	113.43	109.07	107.9	105.66	107.2	110.82	110.12	107.56	109.2	108.81	105.12	108.38	109.01	111.57	107.85	108.95	103.69	109.98	110.12	107.11	106.44	110.91	107.97	108.67	108.13	106.47	109.79	109.35	110.3	111.92	110.13	108.62	111.45	108.67	107.97
95.776	98.827	101.89	99.833	97.952	96.073	96.93	99.759	96.43	101.2	98.114	99.842	94.993	98.144	97.268	96.889	100.84	97.547	98.035	93.743	100.67	96.358	100.69	97.866	97.286	98.021	104.33	99.404	99.877	97.15	100.47	97.908	98.035	99.611	101.51	99.158	99.031	101.04	93.296	98.822	102.52	99.48	96.61	100.92	97.18	97.614	99.925	101.59	99.009	102.36
100.91	104.99	105.6	107.15	102.07	103.87	105.93	106.64	107.63	106.55	103.28	106.43	111.25	106.18	110.12	107.82	106.79	105.38	108.17	108.74	106.73	105.9	108.63	110.25	103.98	106.05	105.75	109.03	108.03	110.69	111.81	108.02	112.95	111.06	109.75	104.68	108.7	107.1	111.34	106.88	113.97	104.01	108.02	106.58	106.18	103.6	109.45	108.26	113	106.48
102.3	99.773	103.95	99.233	95.824	100.69	101.49	103.41	105.16	98.632	107.14	103.02	98.226	97.784	97.541	99.328	97.92	100.11	96.852	97.367	96.544	99.876	98.629	97.96	100.26	102.1	100.61	99.405	103.8	101.92	100.39	98.085	100.34	98.44	102.73	96.22	105.67	106.12	101.98	100.85	99.411	103.47	103.83	98.721	102.33	98.613	102.76	103.22	105.34	98.599
96.785	101.21	99.353	94.9	99.723	97.323	102.63	99.72	98.916	101.24	94.246	100.89	101.8	91.429	100.92	101.9	99.974	102.26	102.74	96.654	93.59	97.772	100.53	97.299	101.1	99.336	90.825	100.11	100.25	98.191	95.572	99.242	93.619	94.656	100.56	99.814	100.8	96.568	97.568	100.91	95.882	96.656	95.461	96.666	96.689	100.6	96.45	97.703	100.38	102.3
102.31	101.56	102.58	104.89	97.099	102.17	101.86	104.34	102.56	105.83	103.32	105.54	103.81	98.341	102.14	103.21	107.12	105.79	103.06	103.28	101.55	102.09	96.105	101.69	105.16	105.18	103.95	101.02	103.99	104.51	107.04	103.19	102.06	106.35	105.12	102.22	103.7	98.567	98.138	101.55	101.66	106	103.25	100.34	99.591	101.78	102.11	106.97	103.95	99.231
103.79	103.81	107.35	104.21	106.05	107.49	105.66	102.94	108.89	103.09	104.52	105.2	107.22	110.76	102.99	107.05	106.21	105.36	104.8	106.08	105.55	107.13	109.24	106.26	108.31	103.13	103.89	107.37	108.99	106.79	109.66	110.57	105.31	104.11	106.16	102.86	109.22	105.15	105.53	102.28	107.17	105.19	104.13	102.85	105.71	105.51	107.22	102.18	104.48	102.55
106.44	110.39	108.04	107.34	110.46	108.33	107.19	105.91	110.43	110.22	107.2	108.23	108.42	106.75	110.03	110.56	105.66	107.03	105.61	110.23	108.2	111.15	106.9	105.71	109.38	111.27	107.6	109.48	110.23	110.18	111.91	108.94	105.98	111.52	109.27	105.39	105.91	109.4	106.76	109.51	109.88	113.75	106.83	109.37	103.09	106.1	107.55	105.76	111.36	105.66
107.32	107.09	111.68	102.47	109.18	108.47	108.1	111.86	108.03	104.56	110	105.33	107.97	107.04	113.39	104.54	108.14	109.57	106.31	113.2	107.85	106.71	111.11	107.52	111.96	115.21	109.7	104	105.9	108.56	110.67	109.45	111.28	105.57	107.71	105.63	111.39	111.19	108.4	108.53	106.24	109.08	113	105.97	109.77	110.47	110.51	111.24	110.86	105.22
105.43	102.6	108.97	108.7	107.3	105.1	106.44	107.36	104.87	105.97	105.69	106.24	101.28	106.5	103.02	107.52	109.08	107.86	108.53	104.3	109.42	102.31	104.22	103.99	107.45	111.78	104.1	108.01	103.29	108.72	107.72	100.7	107.46	103.35	104.61	106.92	103.92	104.86	108.56	104.49	107.94	104.33	102.98	107.91	104.54	106.49	102.08	107.63	107.27	104.09
103.25	104.25	102.51	101.74	106.92	105.77	103.54	105.3	109.68	107.19	105.87	109.26	106.55	109.32	107.97	104.59	107.99	103.73	108.99	106.88	107.8	105.34	106.13	105.06	106.41	108.75	108.03	99.759	104.55	109.97	105.31	108.04	103.39	106.53	106.51	104.17	108.8	106.29	105.94	107.12	105.39	108.29	102.96	105.98	101.85	102.18	110.91	107.48	105.31	106.79
103.92	106.73	102.22	96.849	101.13	101.09	99.62	99.573	102.33	102.23	102.6	97.255	104.72	97.842	103.21	102.54	106.19	99.16	100.04	99.042	101.59	104.48	101.65	98.081	97.786	97.074	101.52	102.04	101.63	99.897	101.58	102.82	101.55	101.98	101.15	101.69	99.557	102.54	99.359	94.254	101.25	108.25	104.45	100.04	106.95	100.31	102.74	98.15	99.577	101.32
108.6	108.71	103.58	105.5	103.83	106.98	108.76	103.3	101.17	109.33	104.81	104.96	99.285	104.93	106.57	107.24	101	103.53	102.82	107.24	105.78	106.3	109.86	101.83	109.64	107.17	103.19	102.61	103.44	106.12	109.36	105.67	101.94	101.98	106.33	106.16	103.33	103.88	104.91	104.84	105.31	101.94	104.23	109.76	107.22	105.4	106.23	107.3	103.09	102.93
102.69	106.52	102.66	104.64	104.78	104.45	105.8	105.7	105.18	109.15	104.5	109.13	103.79	106.93	107.89	106.99	106.87	110.06	105.79	106.24	107.22	106.86	102.77	109.57	102.38	106.93	106.13	106.12	103.9	109.06	106.48	104.34	108.82	103.57	102.66	103.69	105.68	107.55	107.65	101.26	103.34	100.99	107.44	112.51	103.18	109.72	109.39	108.4	106.63	103.71
100.81	104.42	101.85	99.004	100.56	104.53	102.04	98.814	94.751	103.43	101.68	99.131	96.188	96.765	103.7	97.7	97.268	98.51	104.23	97.646	100.55	103.01	101.77	99.781	96.048	97.374	101.35	101.77	95.443	100.2	99.005	99.198	99.243	104.35	98.634	98.938	99.713	100.6	104	100.9	98.727	100.24	98.33	102.62	103.53	99.223	98.271	97.784	100.08	97.193
107.62	111.26	110.34	111.19	106.7	108.11	111.43	109.36	108.88	107.25	107	105.92	109.91	108.37	107.55	106.87	109.33	107.27	109.03	105.57	108.76	105.23	108.73	109.89	108.39	105.1	107.83	107.95	108.33	105.34	108.35	106.72	107.98	107.45	105.98	105.5	104.08	105.35	108.91	109.95	104.89	110.85	110.93	111.1	107.26	108.59	106.51	112.29	108.63	109.97
104.5	105.68	108.79	105.62	104.49	107.6	106.23	110.19	103.33	105.15	106.43	107.94	101.92	103.12	107.64	110.34	102.29	104.61	107.88	106.42	105.33	105.03	107.76	104.28	103.18	107.66	105.82	103.55	109.86	99.767	101.92	104.81	106.93	110.66	106.76	104.46	104.06	107.83	103.61	106.96	104.8	102.74	108.21	106.84	102.06	106.62	106.92	103.07	108.2	100.66
105.45	107.97	106.23	109.09	110.12	108.24	106.84	108.67	105.29	106.08	107.68	103.43	109.33	105.25	106.04	107.87	108.05	105.55	107.64	109.27	105.68	106.86	107.7	106.44	103.13	109.86	105.4	107.7	101.99	105.18	106.85	104.22	104.38	106.98	108.33	109.36	104.88	107.54	108.2	113.4	103.97	111	104.99	101.48	105.81	106.12	110.13	103.21	107.75	105.36
106.14	106.23	106.12	107.54	102.19	107.15	106.08	103.76	110.05	100.69	108.41	111.63	104.81	104.79	111.28	110.47	107.74	102.06	106.57	108.08	103.45	105.16	110.29	110.95	105	107.86	105.72	104.09	106.19	108.87	108.6	106.01	108.84	106.87	104.91	108.99	108.27	105.64	102.07	107.92	108.66	105.3	108.03	108.4	105.13	108.61	109.02	106.62	106.39	107.68
106.12	106.96	106.56	105.9	102.3	107.91	110.4	105.3	110.14	107.22	104.89	108.99	110.19	103.39	109.61	110.23	107.85	109.98	112.45	104.77	105.56	104.03	105.95	103.66	108.6	109.92	111.05	109.28	108.43	107.59	109.23	107.95	103.49	107.46	111.5	106.32	109.19	106.37	110.4	106.19	112.16	107.4	109.59	104.75	108.59	107.38	107.91	103.92	110.2	109.15
106.92	105.98	104.72	109.15	108.89	110.89	105.74	109.54	107.09	109.17	107.12	103.74	109.49	110.83	107.58	105.52	105.21	105.28	106.54	107.61	108.47	105.37	109.56	107.75	109.24	107.64	109.97	107.4	109.56	111.57	107.13	108.38	106.71	110.56	110.33	109.46	110.65	107.48	106.39	109.01	110.81	107.37	105.68	110.35	105.58	108.69	109.22	105.26	110.05	106.76
108.39	106.26	109.07	110.12	105.51	113.22	107.03	109.11	104.49	108.83	111.56	113.4	110.42	106.3	107.66	108.43	106.48	105.21	111.59	113.1	107.73	107.24	105.81	108.05	109.64	106.17	109.32	110.22	102.81	111.14	110.71	106.63	106.6	107.51	107.31	110.85	107.68	103.04	108.73	101.68	113	108.01	105.56	111.06	111.23	107.68	109.67	104.66	107.95	108.83
99.902	95.81	93.967	100.6	97.16	98.286	100.85	99.401	98.484	98.507	97.743	94.87	99.688	96.282	98.744	97.918	96.856	98.691	96.443	101.13	97.8	98.679	99.715	96.523	98.721	96.029	97.736	98.599	94.482	97.778	96.69	98.652	98.843	99.452	97.838	96.691	100.56	97.477	94.177	99.554	91.076	95.218	103.9	97.588	100.27	97.084	98.385	98.229	101.25	94.993
110.06	108.79	109.3	113.86	111.1	111.49	110.17	109.62	107.26	107.82	104.56	114.73	110.28	109.51	112.43	116.51	114.36	105.28	108.4	105.79	110.76	109.04	112.32	114.57	108.14	111.14	108.05	110.89	109.06	112.34	110.71	113.07	111.65	111.53	113.95	110.39	109.96	108.25	109.83	112.47	111.27	111.69	109.43	110.16	110.03	110.3	109.6	109.22	108.43	109.85
103.38	107.36	108.97	102.81	107.45	106.33	106.82	108.19	103.12	106.37	101.98	106.75	103.71	104.08	106.85	104.03	105.84	106.3	103.11	107.45	104.59	106.87	104.52	107.79	106.02	102.42	104.89	107.59	107.1	103.7	105.81	105.84	109.08	100.03	105.02	108.07	105.26	103.73	107.83	106.86	103.57	110.71	111.09	101.74	102.68	105.05	108.84	107.19	106.94	106.25
108.67	101.1	103.51	104.19	106.13	104.96	106.01	106.8	105.76	107.58	107.84	107.51	106.41	103.04	107	105.79	109.07	101.52	107.43	105.09	103.4	106.5	106.57	109.67	104.53	106.93	101.25	102.77	106.75	106.99	103.46	106.47	101.25	106.88	105.49	112.25	108.62	104.1	109.28	107.27	108.73	111.7	108	110.03	110.05	103.62	107.64	108.76	108.71	104.53
97.039	96.779	98.255	101.23	99.745	95.26	96.192	93.233	97.6	97.225	99.854	97.499	98.909	96.869	100.56	95.99	98.673	99.269	98.436	97.351	100.28	94.679	99.207	105.29	95.794	96.624	101.02	101.24	98.822	96.24	101.23	99.87	104.32	100.38	98.636	100.98	101.39	95.747	99.113	99.438	99.946	100.86	98.696	99.858	94.171	91.362	96.096	96.532	96.684	98.682
96.499	102.66	99.651	96.136	102.4	100.34	100.24	99.488	100.75	99.237	98.022	101.11	99.367	99.856	97.69	99.873	98.193	98.936	102.26	100.53	99.456	100.32	94.51	96.212	93.957	97.146	99.786	100.89	99.815	99.654	99.273	94.392	103.81	99.238	99.611	101.28	104.45	100.55	98.059	97.595	101.45	96.947	100.75	101.3	97.377	103.04	93.942	100.2	100.31	100.37
99.004	98.468	98.046	97.668	102.25	96.788	90.614	95.597	96.041	98.574	96.938	100.04	97.067	96.802	96.596	96.651	98.516	93.752	96.81	97.439	99.426	99.661	99.101	98.521	100.28	99.699	100.32	98.496	94.899	99.214	94.441	98.352	100.44	95.754	97.159	98.298	97.678	96.961	98.849	98.736	99.784	97.086	96.786	91.967	98.982	95.96	99.012	98.157	97.171	104.85
96.506	97.237	99.275	97.678	98.265	96.227	98.333	101.21	94.885	101.42	94.605	94.616	95.516	96.222	90.607	97.096	96.552	102.4	95.414	95.752	98.568	104.11	98.057	102.73	100.5	97.461	96.926	97.232	99.673	97.678	96.737	101.28	95.061	94.9	96.283	99.76	101.96	102.56	94.958	99.363	96.216	95.815	97.38	96.56	97.365	101.41	95.234	101.19	99.244	96.669
105	106.99	104.27	105.34	106.24	109.23	101.99	103.3	104.72	108.74	108.15	103.97	109.86	109.38	106.74	106.69	105.66	106.98	109.68	104.44	107.19	107.02	106.79	105.02	105.83	107.99	98.885	101.79	105.82	105.99	107.79	106.52	108.66	109.16	108.09	108.21	108.81	110.23	104.77	109.13	110.08	106.63	109.18	100.53	111.45	106.91	104.94	104.98	109.53	108.33
107.19	106.08	105.57	104.34	103.23	108.09	109.65	103.03	107.29	107.45	107.14	110.91	105.86	105.53	107.04	103.41	109.99	108.6	106.44	104.2	105.6	105.19	105.91	110.06	103.3	105.86	108.81	105.71	105.04	106.55	108.55	109	109.29	104.52	104.97	106.34	105.21	103.31	105.89	111.83	107.83	106.37	106.38	108.44	108.96	106.18	106.74	108.19	107.46	104.39
105.26	107.57	104.75	103.09	108.81	105.66	108.23	101.69	105.4	103.04	104.8	108.15	103.72	106.85	105.9	102.86	107.12	103.43	103.46	104.57	103.63	105.43	104.23	109.79	108.17	103.48	104.3	107.19	110.08	101.59	108.95	107.17	106.86	104.75	110.2	102.27	106.16	108.19	109.45	104.33	102.38	106.97	109.38	107.98	104.17	103.9	106.52	107.15	106.2	108.52
105.05	110.21	109.32	108.22	109.24	103.22	110.08	108.15	110.38	103.82	105.05	107.94	109.4	110.97	104.06	109.09	112.31	108.63	112.07	107.41	109.28	106.33	108.16	104.32	106.82	112.17	105.86	110.28	107.43	104.8	106.08	106.13	108.56	107.28	104.01	108.34	107.59	105.95	108.15	108.57	106.56	109.68	106.72	108.55	104.88	109.57	104.62	108.52	109.08	110.38
107.92	103.05	105.91	107.56	104.08	107.04	105.6	109.38	105.24	108.11	106.86	107.64	106.71	108.61	106.12	103.87	105.26	107.63	105.71	104.39	109.64	103.76	106.78	107.82	107.78	105.98	106.72	105.4	103.77	104.37	108.7	104.4	102.31	104.98	107.74	104.7	106.93	103.51	102.02	107.32	104.87	105.29	105.12	104.94	105.71	103.78	103.12	103.38	106.22	109.15
111.98	105.78	112.49	107.73	108.74	108.22	110.32	109.02	111.33	109.09	110.16	105.78	113.41	106.9	107.34	109.46	110.4	110.54	107.17	107.72	116.84	107.86	114.9	108.03	107.35	111.33	112.8	106.8	110.55	108.77	107.08	112.84	110.57	108.13	114.33	107.44	114.39	113.16	104.68	105.05	110.75	112.95	110.42	109.68	110.1	110.47	110.14	108.02	110.97	115.63
108.02	109.08	110.24	106.17	111.08	106.53	105.91	105.17	107.8	114.6	111.02	106.46	108.31	106.92	106.28	111.54	109.87	110.19	106.34	105.29	106.57	105.71	107.52	108.92	109.87	108.32	107.45	107.95	107.29	108.23	109.01	107.73	109.41	111.82	103.45	108.78	110.4	108.1	106.02	111.3	108.35	110.54	104.72	108.3	106.43	108.64	104.85	113.19	108.88	107.68
106.96	107.34	109.4	106.21	103.74	108.63	104.56	106.94	106.15	107.55	105.69	104.54	105.72	108.02	104.05	104.94	105.64	107.83	106.63	107.84	107.06	104.3	109.69	106.11	105.44	104.64	102.16	105.24	106.24	107.69	104.85	105.65	107.84	105.86	103.56	103.63	105.4	101.89	100.17	104.69	105.05	107.05	103.66	103.18	103.97	108.12	104.2	108.6	102.87	101.93
98.45	101.9	97.148	101.32	102.89	99.016	99.875	101.56	102.81	99.889	101.04	102.43	98.8	104.95	102.66	99.02	101.18	101.23	102.07	100.03	100.21	98.232	97.744	100.95	101.26	98.705	99.805	99.715	97.838	100.52	101.81	98.066	100.43	102.54	99.396	97.402	100.41	101.73	97.876	98.509	98.414	99.846	101.32	99.851	98.696	98.305	102.25	103.43	100.08	99.789
108.83	105.81	106.13	109.75	104.45	105.66	106.08	108.71	104.53	105.46	106.26	105.27	105.97	104.51	109.85	109.07	104.28	104.25	106.03	108.24	106.38	107.66	108.81	105.87	105.69	103.44	108.6	107.5	106.38	106.07	101.85	103.8	107.85	106.5	107.14	106.96	103.62	106.49	107.16	106.83	108.1	107.25	106.43	107.06	99.842	104.68	105.89	109.74	106.42	108.36
97.728	99.188	104.51	95.892	102.26	98.265	97.643	98.847	95.995	96.925	99.03	100.22	98.407	97.384	97.588	98.469	100.88	98.385	96.191	99.912	94.721	97.896	94.914	99.652	99.441	98.158	100.83	100.88	98.573	97.939	99.902	99.472	99.48	99.136	99.164	97.602	98.816	100.89	99.124	104.17	98.653	97.818	97.281	96.753	97.155	98.532	96.156	101.61	99.605	100.24
109.61	107.37	102.94	106.2	110.43	106.3	105.05	106.09	104.48	108.71	101.68	102.57	106.58	105.39	101.5	108.01	103.58	109.42	109.21	107.34	103.49	102.18	109.49	102.35	105.45	104.96	104.85	102.88	102.27	104.71	104.34	103.12	101.29	106.51	105.71	107.67	105.61	107.21	105.52	108.91	101.06	106.23	102.18	107.87	107.73	110.37	107.44	105.14	106.69	105.61
101.26	101.11	104.66	103.4	103.9	106.91	99.207	107.36	101.68	104.81	105.53	100.71	104.16	104.23	103.76	101.61	100.86	103.41	100.95	99.78	104.1	103.33	99.793	100.3	100.51	107.24	101.51	100.75	101.88	100.41	100.82	100.04	102.89	107.21	102.14	103.35	106.27	99.708	105.35	101.07	103.47	105.23	101.67	106.44	106.2	106.04	102.69	102.48	103.17	103.52
100.96	108.02	104.75	107.56	105.94	105.95	101.28	104.87	102.16	105.46	107.98	105.27	107.67	108.57	105.42	105.34	104.77	100.17	107.4	104.86	102.06	106.22	112.92	106.66	105.14	105.8	105.81	108.88	104.3	103.93	104.45	108.03	107.04	106.49	104.11	105.42	106.06	105.65	107.39	107.54	108.14	107.98	104.25	106.09	106.32	107.53	109.24	106.92	103.15	106.83
108.89	104.35	108.06	110.38	110.44	106.86	111.19	105.3	107.72	109.85	112.11	107.04	109.77	106.64	110.28	107.47	107.77	108.9	108.88	105.59	108.54	110.31	103.16	106.67	111.67	111.13	111.5	108.03	112.17	109.08	104.32	104.92	112.3	107.88	102.24	103.45	109.56	106.43	108.97	108.7	108.04	106.94	108.45	104.1	112.76	108.2	105.92	105.61	111.9	107.35
109.89	110.49	111.93	109.23	111.44	111.34	109.23	107.93	109.79	110.03	112.57	112.99	105.92	108.02	108.26	111.03	113.62	111.92	112.16	109.18	109.39	106.82	110.75	111.36	110.53	110.59	105.57	108.7	111.92	116.02	111.17	109.62	106.15	112.3	107.88	108.53	114.57	109.76	110.17	111.77	109.14	107.05	114.83	108.34	110.26	112.65	112.37	108.25	107.47	107.32
106.77	109.87	109.05	108.47	109.65	104.13	113.06	111.68	109.59	111.92	107.81	106.96	113.63	107.06	110.39	109.99	109.57	105.25	107.96	111.39	108.82	109.79	109.11	112.01	111.64	108.57	110.76	113.73	111	111.33	113.05	110.98	107.58	110.29	112.33	111.01	110.18	108.97	111.99	111.86	114.33	108.93	111.05	108.92	108.8	109.24	111.7	108.37	111.44	115.8
108.68	101.91	107.11	104.78	104.17	106.59	103.76	104.32	104.23	104.31	107.36	108.4	104.2	105.67	109.35	105.58	105.69	108.49	104.38	107.98	103.94	103.94	108.35	105.5	103.37	105.44	103.42	104.76	109.36	106.61	105.45	105.12	104.5	105.85	107.07	104.18	103.9	106.32	104.46	105.22	108.58	104.77	105.03	108.4	103.82	106.62	106.32	108.65	104.14	109.16
109.07	105.09	108.51	104.48	108.46	104.92	110.68	108.64	109.05	107.66	106.73	109.43	111.34	108.17	106.75	107.52	109.32	108.2	107	109.01	110.31	105.64	105.83	104.84	107.49	107.99	113.17	103.93	108.75	109.27	109.58	108.92	109.49	106.44	108.13	109.92	109.56	107.04	106.15	108.68	104.9	107.02	113.01	109.99	108.33	105.67	108.83	111.04	109.55	107.51
105.5	107.2	102.86	108.03	110.26	104.09	107.21	104.12	106.31	107.09	105.48	104.56	107.4	107.37	106.35	107.31	107.49	110.25	104.45	105.64	107.69	102.34	105.78	105.79	104.5	111.39	106.97	100.79	108.02	102.84	107.92	105.92	107.21	103.93	104.76	105.02	107.77	105.77	110.89	102.79	107.56	107.97	105.5	102.86	108.15	111.36	106.27	105.16	102.9	107.43
100.34	97.675	96.94	95.74	100.11	97.899	99.881	96.625	95.748	99.129	100.34	96.735	95.531	95.328	100.15	95.806	95.121	98.249	97.102	100.77	97.554	95.229	96.12	100.51	97.481	94.138	96.514	98.023	93.37	97.093	102.2	102.77	98.308	97.406	97.48	96.896	96.819	100.37	96.245	97.229	100.87	95.903	96.105	96.275	97.83	97.731	97.712	96.649	99.733	97.255
106.44	106.42	107.86	108.57	107.63	107.36	103.32	107.59	105.99	107.91	105.14	109.27	107.26	103.62	107.48	110.21	105.09	106.48	105.6	102.86	106.92	103.91	108	105.91	104.65	102.7	104.51	107.76	104.51	105.03	102.9	105.11	108.8	108.09	107.45	104.17	104.77	106.58	103.98	109.47	103	105.99	105.63	106.23	108.56	102.96	106.22	104.74	104.79	109.79
106.45	106.33	109.56	111.86	110.36	106.74	109.84	114.7	107.18	111.02	110.05	108.04	107.72	110.9	108.51	108.81	105.07	107.11	107.96	107.24	108.34	110.33	106.39	103.12	104.61	107	108.12	107.36	105.76	106.12	109.16	106.58	108.87	106.24	107.36	105.37	106.13	106.58	105.65	112.85	112.17	107.97	109.51	107.04	113.19	109.92	105.44	102.95	113.6	105.69
95.559	96.758	98.91	99.529	95.12	99.347	100.08	96.582	100.87	98.028	100.75	94.214	97.085	100.22	100.8	96.078	97.575	101.14	97.612	94.873	100.5	101.13	98.212	98.333	100.94	96.868	94.726	101.51	99.92	97.854	97.294	100.48	95.255	97.665	97.923	99.337	95.718	97.657	96.002	98.658	98.7	97.47	98.342	98.86	100.65	99.547	96.784	99.532	99.339	97.395
104.32	106.63	106.38	107.14	106.53	106.86	110.78	108.67	110.48	108.68	103.95	104.5	103.61	103.07	102.05	105.95	108.25	103.89	111.59	104.78	107.07	109.44	107.81	101.65	106.02	105.22	114.06	106.62	104.27	110.54	110.66	108.1	103.71	107.87	104	103.78	101.63	104.13	104.81	107.2	105.79	103.87	105.59	105.8	108.84	105.28	101.36	108.62	109.5	105
104.11	105.19	107.64	112.21	104.1	105.81	104.31	104.85	106.89	103.84	104.98	105.42	107.55	105.77	105.25	108.75	101.71	103.89	105.77	106.95	108.08	108.11	107.09	108.11	106.2	103.29	105.09	108.77	106.09	109.75	105.3	102.87	108.39	108.38	106.72	107.61	106.72	107.55	108.31	107.06	101.85	102.31	107.89	102.52	109.48	107.36	106.04	106.29	106.69	107.71
102.96	107.55	108.15	102.72	105.78	105.77	103.9	111.29	105.3	104.51	105.53	106.89	108.88	107.32	104.25	104.89	106.52	103.77	103.73	102.06	101.75	106.36	104.08	105.71	104.44	105.87	107.43	102.68	111.34	101.59	106.83	103.82	101.41	103.35	106.48	105.49	106.52	104.19	108.36	108.29	106.58	106.82	108.84	104.66	105.3	104.26	103.54	102.37	107.18	109.44
101.93	105.61	100.78	102.32	99.919	103.76	104.32	98.581	103.2	100.28	99.499	104.94	103.36	100.64	102.71	101.01	98.967	103.62	100.5	100.51	98.998	98.41	95.516	100.75	102.51	97.83	99.921	103.82	100.98	99.962	97.733	102.43	104.19	103.33	103	97.552	100.29	105.77	101.13	100.81	101.81	96.162	103.76	102.38	98.029	98.427	99.285	97.945	98.192	96.635
100.39	99.901	95.759	97.959	103.83	97.756	98.74	94.592	97.164	93.864	94.613	93.635	100.07	97.22	95.96	96.346	101.36	95.642	99.017	98.849	99.638	93.101	94.673	96.785	94.536	103.91	100.34	103.34	94.9	96.403	102.1	98.927	101.18	99.636	98.276	101.36	98.065	98.923	98.55	98.615	99.651	97.008	95.268	97.442	99.69	98.857	98.042	97.155	95.98	98.963
109.96	104	105.5	109.13	107.93	106.1	102.7	110.59	110.01	108.58	113.57	104.62	104.81	104.27	105.46	107.66	110.31	106.08	108.4	107.37	106.67	109.75	108.47	108.79	106.79	113.43	104.67	106.65	107.21	106.77	104.4	106.56	108.93	109.3	107.67	107.91	106.1	108.02	110.28	108.82	104.63	108.03	108.61	106.99	113.46	107.98	107.32	104.91	109.72	109.42
96.821	97.539	100.26	101.81	99.785	100.8	101.72	99.045	98.402	101.1	98.011	101.21	97.627	95.019	100.72	95.859	97.019	95.579	95.82	96.167	97.605	98.524	95.707	97.82	98.477	97.325	98.446	103.23	98.458	94.921	99.836	97.692	97.573	101.14	94.503	101.19	96.566	97.223	97.617	93.422	95.227	97.399	97.483	97.316	98.491	96.836	101.22	99.166	98.652	98.611
109.58	109.26	110.41	112.05	105.88	106.61	110.09	111.11	108.02	102.55	105.78	108.6	106.63	108.57	112.48	112.76	111.23	109.63	106.66	107.22	109.1	109.04	106.57	105.78	105.44	108.15	107.97	108.56	107.5	110.55	108.31	108.1	106.56	107.05	106.42	106.02	106.23	107.45	105.5	107.46	114.73	112.09	104.74	107.45	108.89	113.47	110.55	109.57	107.08	108.89
102.53	106.36	110.57	106.28	102.88	103.09	105.25	106.48	106.84	101.79	106.03	104.78	106.83	105.41	103.85	101.74	108.03	108.68	103.7	103.86	108.1	104.75	107.68	109.35	102.86	107.52	103.65	106.35	104.4	105.44	106.69	107.66	103.83	106.29	107.02	106.64	103.36	100.43	103.35	103.4	105.74	106.53	102.74	105.88	105.86	100.29	104.82	105.42	103.35	106.81
109.89	105.6	102.56	107.7	103.24	104.19	108.16	108.98	102.66	106.41	105.16	103.89	110.98	106.68	102.08	103.14	109.19	104.42	103.23	101.05	106.14	105.92	106.7	104.9	107.08	106.67	105.8	102.95	109.03	104.09	107.99	104.32	103.35	106.9	107.58	106.92	103.34	104.83	106.92	103.73	106.12	105.18	107.91	107.08	105.52	102.25	107.37	107.2	110.38	107.63
107.64	105.52	106.86	101.19	107.4	102.98	110.33	108.52	107.09	104.48	101.88	104.93	103.18	108.52	105.03	108.7	106.79	101.84	104.33	103.43	108.96	108.4	106.8	106.13	104.6	110.22	104.03	105.06	105.84	109.5	104.76	103.88	102.57	107.66	106.6	112.64	102.51	108.23	107.67	104.75	108.69	112.23	107.5	106.61	106.2	108.06	109.78	105.36	108.45	107.55
109.01	109.81	109.58	102.24	109.32	107.76	105.77	108.9	109.16	105.06	104.05	104.89	112.03	106.49	107.81	108.82	106.47	110.82	109.75	104.63	107.39	110.11	107.15	102.13	107.1	105.91	108.06	107.25	110.82	107.55	108.27	105.82	107.35	106.63	105.27	107.28	110.13	106.33	108.29	112.37	108.4	103.5	109.51	108.14	109.03	107.87	109.06	105.77	112.24	103.38
106.4	108.38	107.11	105.58	100.67	108.71	102.95	105.69	105.36	109.35	105.37	106.98	106.79	106.31	106.01	104.6	105.04	106.18	109.3	104.25	104.51	102.54	98.342	103.45	108.88	102.05	106.86	104.85	103.35	106.4	105.9	104.04	103.12	107.93	102.09	105.49	107.16	106.43	102.43	106.3	108.79	105.17	102.45	107.27	102.7	105.93	105.75	107.36	106.25	107.97
104.96	105.58	103.58	108.07	105.75	109.53	104.14	104.72	102.65	100.67	104.24	107.85	107	103.6	103.55	105.61	105.15	105.78	107.44	108.38	105.39	104.23	106.61	106.13	102.47	106.08	103.1	106.86	107.24	110.11	102.28	105.83	105.03	106.65	102.42	105.06	104.35	102.65	107.2	103.46	107.73	107.11	104.81	102.69	108.03	104.06	105.67	104.02	108.14	98.494
107.35	111.07	104.36	109.08	100.71	106.37	104.58	104.48	105.92	110.85	106.63	110.02	104.84	104.98	109.25	105.82	104.5	106.55	105.29	104.89	105.45	107.45	104.45	102.08	107.48	108.73	104.38	106.75	104.97	103.98	107.84	106.37	110.49	105.25	105.8	107.17	106.69	106.64	105.94	102.75	103.21	106.27	108.62	104.3	105.33	108.09	109.64	107.29	111.61	103.39
94.701	97.761	96.779	98.564	101.84	94.641	97.92	100.19	97.812	97.021	102.98	97.413	98.216	99.988	96.352	102.04	96.5	101.48	98.421	100.07	97.8	97.547	100.58	95.708	95.029	97.402	98.881	95.69	96.694	99.548	95.925	98.476	98.364	97.073	100.01	102.85	95.055	102.8	101.83	101.13	99.929	97.29	99.499	105.76	98.881	101.4	98.334	99.601	100.23	101.59
103.76	99.361	98.007	103.31	99.156	98.126	100.54	100.53	98.764	101.79	95.461	101.54	103.83	100.21	105.32	100.8	103.74	98.152	102.18	100.44	98.681	101.3	104.12	97.045	100.11	98.209	106.93	102.71	101.99	100.61	95.244	102.83	103.22	103.2	102.18	102.68	99.515	100.43	99.009	100.67	98.256	97.708	96.941	96.144	98.436	101.42	106.36	100.76	102.24	99.716
105.93	101.85	110.45	113.2	110.84	108.8	105.12	107.37	103.86	108.61	108.28	106.35	108.69	104.14	109.1	108.06	105.66	105.47	109.83	107.72	105.66	108.94	107.97	108.31	111.28	108.31	111.05	103.53	109.76	107.62	106.48	111.15	107.6	110.01	108.55	104.41	108.65	107.2	106.55	109.32	105.88	111.98	109.35	108.5	108.95	103.9	105.87	107.68	110.58	106.39
100.82	97.9	97.2	98.667	101.28	95.164	100.34	101.98	99.364	97.994	99.084	97.992	94.35	99.574	99.345	100.28	92.806	95.33	100.95	101.13	93.205	95.235	100.5	94.794	97.341	96.808	91.44	97.187	101	96.949	96.496	100.6	97.025	95.618	97.955	101.12	101.09	98.56	96.733	93.217	94.904	94.694	95.276	96.868	92.286	99.132	99.737	101.71	98.154	94.748
105.53	101.84	103.81	107.16	108.66	104.91	105.12	104.72	108.34	105.72	107.45	101.45	111.92	108.57	106.66	110.18	110.25	106.27	104.27	111.14	107.42	103.25	104.93	106.51	109.14	107.81	110.66	105.39	105.24	106.66	113.39	101.21	108.39	106.15	102.22	114.24	107.37	104.12	104.22	102.65	106.47	106.65	107.76	105.25	105.44	105.3	107.43	104.83	104.01	108.62
105.42	107.44	107.74	106.18	103.92	100.95	100.55	105.97	105.01	105.23	102.58	107.35	101.83	110.14	106.76	104.18	105.02	102.42	106.39	111.4	106.28	106.14	102.63	104.85	103.84	104.84	102.67	106.34	101.55	103.09	105.13	110.48	105.14	104.81	103.46	102.74	99.944	106.97	109.53	106.08	106.17	106.63	107.9	106.19	107.46	108.9	106.39	104.15	106.22	107.09
95.404	96.05	98.846	93.513	97.682	96.403	99.907	100.15	92.984	98.662	95.58	100.03	97.784	95.555	100.31	99.085	97.036	96.42	100.56	100.28	100.66	98.061	101.17	93.622	101.7	94.562	97.343	103.75	96.446	93.77	98.735	98.527	98.927	102.5	95.399	98.113	100.26	99.383	99.896	94.793	97.047	100.11	98.212	103.32	99.429	100.5	99.1	94.291	99.726	98.447
104.79	101.45	105.68	103.16	103.66	105.9	106.74	105.27	105.74	107.01	106.01	109.1	102.12	103.34	102.03	104.91	107.19	104.88	109.52	107.35	105.31	105.69	105.89	105.17	105.73	105.54	105.35	104.83	110.18	108.68	104.02	104.95	103.72	109.12	107.53	107.34	101.77	104.83	106.05	106.35	105.13	104.1	104.64	106.03	106.72	110.06	102.53	104.1	104.75	103.43
102.92	103.7	104.1	106.81	106.43	108.31	104.05	106.71	106.74	104.68	109.23	105.99	102.12	109.05	104.9	103.3	108.54	103.15	104.32	105.51	106.31	106.98	104.5	105.2	106.13	106.38	106.76	107.68	105.12	104.22	110.33	104.85	107.44	109.79	106.59	104.62	104.87	106.37	108.2	102.89	106.5	107.22	102.41	107.86	106.38	104.69	105.27	103.49	108.39	102.17
107.53	104.75	106.22	106.58	107.56	105.19	104.22	108.41	102.6	110.3	102.85	104.42	103.05	104.55	101.83	103.43	104.79	109.25	106.02	109.23	106.18	104.67	106.51	108.75	103.47	104.52	106.53	107.17	107.75	105.91	108.62	102.9	110.46	104.84	101.75	105.8	106.42	107.22	104.33	106.87	107.63	109.4	102.85	105.32	105.1	101.67	102.61	103.38	102.47	106.01
103.08	104.86	104.64	107.49	108.56	107.58	105.48	107.7	103.6	103.88	106.02	109.63	103.39	111.97	105.16	105.33	105.32	104.41	105.01	107.71	103.28	106.52	104.21	107.17	100.68	107.98	107.51	103.44	109.47	105.14	103.45	104.57	105.19	106.73	107.1	106.51	104.25	105	101.19	105.47	108.24	106.6	107.38	105.47	102.87	109.72	103.32	108.73	106.98	108.3
106.94	103.8	105.92	107.46	106.56	105.21	106.08	106.19	107.47	108.68	106.31	102.86	102.58	104.68	104.8	107.11	101.05	110.68	105.71	109.27	104.63	110.52	109.94	107.21	109.06	107.1	104.14	108.83	105.54	101.1	107.33	106.43	105.75	108.6	108.37	108.14	104.52	98.718	104.17	102.45	105.23	105.99	107.6	106.71	106.64	105.86	105.13	101.68	100.88	108.98
106.1	107.53	108.92	104.03	107.99	110.54	110.56	109.18	110.15	104.9	104.18	106.91	110.52	106.95	104.54	111.32	110.03	107.84	108.36	107.48	105.54	106.75	106.5	108.84	103.13	109.7	107.26	107.91	110.39	107.22	106.53	106.32	104.66	110.51	110.22	105.11	107.39	104.2	107.24	106.94	111.38	109.15	105.04	113.39	105.55	106.99	108.59	114.2	107.25	109.88
111.01	110.1	109.26	106.46	102.37	108.13	106.97	109.17	105.61	106.85	109.91	110.52	110.13	105.18	107.74	111.96	106.51	108.7	106.43	106.98	107.26	106.94	109.64	107.12	106.84	108.01	102.84	111.97	108.92	105.21	106.77	108.95	110.24	110.36	105.34	108.74	110.59	109.18	112.56	103.41	109.52	105.96	111.57	106.35	109.21	106.99	110.51	109.87	106.13	107.81
103.78	108.42	104.11	101.71	103.04	102.22	105.9	103.93	108.24	107.44	107.46	107.34	105.7	102.18	104.63	107.55	105.27	107.63	104.16	101.18	106.95	102.8	111.09	107.94	104.73	103.38	102.94	108.07	108.81	108.58	105.68	106.38	109.27	105.09	106.73	106.6	103.67	101.58	106.77	103.36	105.92	108.97	108.2	107.33	106.35	107.38	106.74	106.75	104.99	103.25
101.82	107.23	102.9	105.38	103.19	104.61	106.28	108.09	109.02	103.04	104.84	110.43	105.26	104.69	104.41	103.26	107.61	108.86	106.85	106.56	103.77	105.56	105.39	108.24	103.84	105.68	106.42	103.94	106.28	106.47	107.17	106.02	103.39	109.73	106.16	106.6	107.86	105.85	103.09	105.16	108.93	105.99	106.21	105.94	109.36	108.3	106.79	109.5	105.15	104.93
105.51	100.7	109.42	106.26	108.09	103.25	105.97	104.81	105.93	103.6	101.92	104.43	110.41	108.11	104.35	105.18	104.94	103.12	105.74	106.7	103.98	106.45	104.8	109.04	105.98	109.08	105.55	106.05	105.81	106.85	103.76	108.45	107.95	104.54	108.8	102.16	105.01	104.21	105.89	105.25	101.85	106.99	105.85	108.83	107.62	104.48	103.28	103.11	112.1	104.78
96.152	101.66	94.537	101.13	100.19	97.6	95.249	98.649	98.975	99.524	96.323	100.25	101.97	101.15	94.736	102.17	93.498	98.641	100.91	97.777	99.496	100.38	98.511	99.257	98.076	99.933	95.842	98.444	98.17	99.628	98.352	101.07	98.204	99.031	98.166	98.557	97.914	101.13	101.78	97.087	99.184	96.903	101.75	101.27	97.891	98.804	96.547	100.43	98.209	102.27
107.01	107.35	104.65	104.5	107.11	105.55	105.12	109.17	105.65	104.54	108.62	105.09	101.54	106.07	110.14	104.84	105.17	108.94	104.82	106.85	105.2	103.63	101.62	110.26	105.6	107.41	101.97	100.89	101.04	103.65	105.19	105.78	103.9	106.84	104.2	108.35	105.2	103.13	104.17	105.76	106.17	107.58	105.58	108	100.06	105.82	108.07	106.61	106.65	112.23
103	106.49	105.99	108.58	111.26	102.35	107.33	102.58	110.26	103.57	105.29	110.69	107.2	102.75	104.53	106.95	107.69	106.98	106.37	105.95	103.27	108.77	100.96	105.67	109.82	107.96	107.09	108.46	104.62	106.44	103.2	107.26	109	104.71	108.99	107.35	108.31	106.69	108.13	103.2	104.48	109.39	107.35	108.35	109.53	101.95	105.48	107.83	107.43	103.86
99.852	97.252	104.54	97.501	97.808	101.48	97.053	96.37	97.132	98.474	100.3	96.501	98.214	99.012	97.096	94.622	96.862	97.363	97.034	97.049	100.38	102.12	104.55	102.22	101	98.476	102.58	100.57	97.086	101.07	97.487	97.453	100.88	98.256	98.697	101.85	97.939	100.52	100.75	96.925	97.816	98.205	95.227	99.946	95.336	101.07	93.917	95.992	96.376	96.01
96.393	98.278	95.916	97.484	95.777	97.555	97.813	104.33	97.301	99.655	103.74	99.251	97.324	103.65	97.604	101.69	98.888	95.167	96.352	98.499	96.964	99.958	104.09	101.55	94.92	101.71	97.479	99.659	96.821	96.235	96.083	96.244	103.26	95.685	101.04	95.412	91.23	94.746	100.88	97.123	99.457	99.742	94.99	99.723	96.77	94.776	102.85	98.614	97.946	98.94
101.81	102.31	102.15	104.17	101.22	98.544	105.47	98.201	102.93	99.442	101.26	100.74	95.75	102.19	100.18	102.85	99.705	97.768	96.04	99.209	101.59	101.8	96.457	96.07	103.1	102.55	97.619	102.1	100.87	99.763	97.963	101.12	102.43	97.906	101.39	100.96	102.23	100.2	95.984	101.22	103.65	103.5	101.15	98.211	100.1	94.739	103.54	98.321	105.04	99.962
100.72	99	99.785	102.19	96.905	97.657	98.399	94.325	98.42	94.313	96.075	102.58	96.239	100.33	100.99	99.817	97.409	96.904	97.545	91.417	97.769	98.821	100.07	99.635	100.93	101.97	97.431	97.609	99.539	95.482	100.56	98.071	97.211	98.49	103.48	99.777	95.42	98.799	96.045	101.21	101.72	99.913	100.7	103.07	98.502	98.973	96.969	98.457	96.925	101.37
110.48	108.56	106.79	104.13	110.22	106.57	109.04	110.2	104.66	104.86	101.89	107.76	107.63	106.75	108.76	113.08	106.13	108.53	108.39	110.88	108.27	105.04	111.8	109.42	108.36	110.35	107.6	112.9	107.83	107.78	108.59	111.72	109.25	105.67	104.84	112.51	105.6	110.11	109.34	109.43	104.53	111.93	108.36	106.81	106.67	105.25	111.61	105.75	109.75	104.44
106.26	106.09	104.78	104.43	108.57	108.9	103.79	105.22	111.23	107.16	104.46	110.11	104.73	103.49	105.94	104.77	109.33	101.42	110.52	105.94	104.19	104.54	104.26	109.59	104.85	104.93	108.26	105.42	103.45	109.08	108.39	106.24	108.77	103.26	104.09	108.42	106.78	103.84	100.49	113.52	105.03	105.48	104.68	107.76	106.14	107.07	107.58	105.73	108.07	103.62
96.358	101.66	99.84	96.707	97.487	99.293	103.48	97.459	98.418	96.628	92.926	99.063	100.63	99.34	95.904	97.61	105.37	97.76	97.126	98.058	98.688	97.601	99.291	95.48	95.497	102.63	102.15	97.888	96.783	99.096	98.342	97.493	96.922	101.47	98.961	99.706	97.123	101.11	98.602	100.71	101.23	101	100.29	103.53	99.648	98.263	99.129	101.06	99.906	99.368
111.1	105.73	108.21	101.78	105.5	105.15	106.14	108.4	109.91	103.71	107.81	106	100.74	106.2	108.38	105.27	109.96	101.18	106.47	103.97	102.84	106.27	105.5	104.96	107.59	107.73	109.85	108.22	103.66	102.59	106.02	110.27	106.36	105.96	109.52	106.03	102.59	104.7	106.16	104.54	102.26	101.17	109.91	102.51	106.58	106.61	104.23	104.02	105.49	102.24
102.21	99.905	102.69	107.77	109.37	107.08	103.96	105.35	104.69	106.68	107.54	107.17	106.28	108.33	107.35	109.11	105.14	107.94	104.3	103.75	107.35	105.08	106.3	108.06	101.2	105.48	108.22	107.42	103.92	101.94	100.96	107.54	98.469	102.64	107.52	107.15	106.77	108.72	106.21	106.74	104.18	106.69	102.39	104.22	103.51	101.8	103.14	107.76	104.65	103.92
105.85	105.99	103.32	102.36	105.39	102.62	109.25	110.23	106.36	107.12	105.96	107.59	105.05	106.78	105.35	102.65	102.34	104.55	107.69	102.04	105.99	108.13	103.48	108.52	103.02	99.226	106.26	108.18	105.49	109.66	104.16	107.13	107.03	102.66	105.98	105.47	100.99	106.84	106.4	104.82	102.79	106.15	102.49	106.55	108.81	105.29	106.89	101.08	107.6	105.11
109.31	107.61	109.63	106.25	104.91	105.24	103.26	103.22	103.92	105.39	108.98	104.6	100.32	102.73	106.19	109.62	106.22	108.41	104.08	107.04	109.17	103.86	107.02	100.13	109.44	102.07	105.84	105.98	105.49	106.24	106.38	105.4	102.73	104.37	105.59	105.42	105.48	99.396	107.86	103.69	108.03	109.19	100.04	106.17	104.36	107.68	107.95	106.75	105.15	104.68
102.66	106.39	107.41	106.7	110.61	105.63	103.18	105.94	107.52	106.92	104.8	107.44	105.63	107.11	103.88	105.2	104.96	106.33	108.52	108.13	101.97	108.89	106.71	104.67	105.3	104.51	105.5	107.61	111.66	103.08	106.49	104.1	106.71	106.52	104.75	111.45	109.86	105.38	108.94	102.42	107.09	107.19	107.47	103.25	101.22	109.34	104.56	102.95	101.59	104.63
106.34	105.14	107.64	107.8	105.39	106.79	109.36	109.88	104.99	108.18	109.75	108.8	106.47	106.05	104.66	102.65	105.01	107.53	103.42	108.5	107.9	111.12	106.32	107.39	109.96	100.85	109.11	102.57	103.43	108.23	105.48	108.28	104.27	105.9	107.74	104.72	101.53	104.16	104.94	111.7	111.68	103.01	106.48	107.39	108.56	103.1	104.24	106.41	104.37	103.01
107.5	104.34	106.77	112.79	108	112.32	109.45	107.57	106.46	108.16	106.02	104.78	107.11	102.9	105.24	105.86	107.48	107.03	107.82	110.05	107.12	109.57	107.49	106.26	107.62	106.47	104.06	105.45	107.44	106.43	108.02	107.4	104.75	107.99	105.24	103.87	106.91	109.3	107.11	108.49	106.49	111.74	110.61	109.84	102.28	109.58	106.07	103.06	110.93	101.85
106.88	109.75	105.89	107.67	105.76	110.74	110.03	108.73	107.67	108.24	110.57	109.71	105.48	110.06	108.57	105.47	103.96	107.27	105.05	105.26	107.08	110.28	107.16	103.96	111.37	109.51	107.44	105.33	107.56	107.11	105.81	110.81	112.25	109.41	109.16	104.97	104.99	109.54	110.04	104.1	109.56	110.69	111.51	107.5	112.65	107.84	103.23	109.5	106.61	113.47
107.71	106.67	110.09	104.73	108.4	106.51	104.2	110.15	107.42	106.36	112.16	106.78	107.86	111.72	109.48	110.11	109.96	111.75	114.43	109.29	108.52	108.6	106.52	108.17	108.59	114.93	106.04	106.28	110.85	105.91	103.39	105.54	104.9	105.78	110.34	109.57	106.15	108.37	106.24	106.44	106.44	111.35	108.16	105.07	107.88	110.56	107.8	102.74	111.04	108.94
101.39	96.915	101.72	103.27	99.234	98.177	102.7	98.367	100.17	100.48	97.562	104.13	99.854	103.46	101.82	100.35	99.023	99.317	102.74	100.07	99.1	97.34	102.18	104.23	98.944	102.45	102.23	102.81	100.89	101.14	99.937	100.99	102.36	100.28	100.8	97.375	98.875	100.3	98.895	101.15	99.912	101.85	100.34	99.652	102.36	98.785	101.42	100.66	102.82	99.069
108.83	111.79	109.95	111.87	109.1	111.19	105.98	107.47	105.46	108.47	106.02	109.95	108.13	111.27	107.88	105.02	105.91	107.24	107.83	109.41	112.37	109.27	105.3	108.75	108.37	111.33	112.18	105.73	106.91	112.57	109.22	108.56	106.19	113.27	106.23	106.4	112.43	106.98	111.96	111.64	106.62	111.55	105.36	105.42	109.87	109.31	108.35	103.81	106.73	108.22
105.96	104.09	106.39	101.52	107.61	104.03	103.83	107.54	104.89	104.15	104.79	104.84	107.01	106.4	108.22	105.6	102.68	106.34	101.85	104.43	104.38	108.63	101.86	102.26	100.79	106.27	107.59	103.79	104.05	106.46	108.34	103.91	107.71	103.17	105.3	105.56	103.76	106.51	107.62	104.26	105.88	105.64	104.67	105.3	104.72	107.52	107.72	108.92	101.03	107.37
108.15	109.09	106.71	103.41	102.51	105.47	108.01	103.7	107.91	106.2	109.61	105.07	106.47	109.62	103.14	106.84	109.35	107.84	103.08	104.13	107.88	108.9	105.81	108.98	104.06	108.97	106.19	106.94	103.34	107.96	105.95	105.74	103.25	108.47	109.48	105.93	108.23	106.66	101.08	104.99	107.77	109.09	104	107.16	108.03	105.9	106.9	108.77	106.74	109.43
111.29	105.59	103.02	103.66	106.58	106.96	109.51	100.66	105.51	104.15	106.86	103.71	106.13	111.16	104.71	110.4	107.76	106.23	107.47	108.54	100.97	106.43	105.52	104.45	105.21	107.67	108.76	102.32	108.07	105.15	104.9	106.91	105.48	102.6	104.51	105.76	104.41	108.36	104.24	108.55	103.14	106.85	107.69	104.95	106.81	109.8	106.51	104.3	109.55	105.25
105.79	106.26	108.08	106.67	108.21	106.49	110.31	109.06	110.61	110.83	108.33	106.82	110.47	107.96	109.74	113.83	107.88	109.62	106.66	107.34	107.91	105.24	111.11	103.45	106.03	112.36	105.2	108.45	109.73	109.93	110.73	108.03	107.66	109.96	106.06	110.59	109.87	106.25	108.09	105.9	110.29	110.14	109.65	106.34	110.2	109.95	107.44	107.93	109.39	111.88
108.18	106.52	106.61	107.95	110.39	106.41	108.06	105.93	105.26	105.57	109.52	106.9	106.69	102.8	103.62	105.09	105.96	105.73	106.96	105.85	108.61	107.95	107.43	105.12	102.75	104.74	106.33	110.26	107.87	108.42	108.26	107.2	108.99	105.94	108.3	109.27	105.7	110.36	105.29	106.87	101.38	108.54	105.92	106.76	105.15	104.79	99.833	104.42	108.01	106.53
104.32	105.08	107.71	108.67	106.87	105.5	107.4	105.45	103.75	104.93	104.96	104.52	107.87	104.28	103.78	106.56	108.66	106.17	103.49	109.4	103.9	105.31	109.49	106.11	105.1	104.31	106.83	102.78	103.34	104.39	111.92	104.78	107.38	103.16	107.58	103.38	102.08	109.37	106.33	103.56	110.62	106.87	104.01	106.63	103.06	103.64	107.41	104.37	107.47	103.15
109.94	110.48	109.14	108.41	105.91	107.17	108.49	110.05	105.77	103.66	108.79	110.57	105.52	105.47	106.52	107.34	110.07	109.64	109.89	106.61	110.67	105.64	104.09	103.39	112.65	106.36	107.25	103.5	102.41	107.85	105.56	111.16	110.95	104.47	106.77	107.12	107.27	105.86	111.92	106.56	110.09	109.53	106.83	105.77	107.28	107.9	106.1	107.41	108.47	108.07
104.41	103.39	107.09	105.18	106.39	108.11	105.91	105.82	105.07	107.02	101.26	109.6	105.46	106.22	104.87	105.78	104.66	103.22	107.27	107.88	104.53	110.91	102.38	106.42	107.24	104.14	106.47	106.89	104.23	102.24	103.96	107.1	105.43	103.68	104.66	105.32	105.39	101.23	106.59	107.47	108.65	106.64	103.31	107.34	108.82	104.01	105.8	103.64	104.39	105.07
107.16	102.71	102.56	102.16	102.62	102.19	108.21	101.26	106.03	101.59	101.41	104.06	99.333	101.09	101.68	102.93	105.72	107.3	100.47	103.93	100.17	104.33	98.594	104.47	103.25	102.23	103.97	101.24	106.38	108.01	102.87	105.41	105.67	96.97	103.97	100.92	97.313	103.35	100.03	104.16	103.77	102.09	107.47	100.95	102.63	98.665	101.29	101.05	103.6	103.51
108.49	111.02	103.07	108.6	104.89	106.36	111.38	107.02	108.51	108.13	109.53	109.13	112.22	107.56	105.1	107.56	106.81	108.05	108.44	111.07	106.14	109.94	108.83	112.83	110.19	107.17	108.8	111.1	106.93	111.71	110.54	106.86	107.42	110.8	108.75	106.55	107.06	107.88	111.93	108.22	110.09	110.99	106.36	105.59	104.23	109.79	110.42	108.34	109.96	110.4
107.09	101.55	103.89	102.08	106.72	105.21	102.65	102.42	107.21	106.1	103.87	107.67	105.79	102.14	106.02	103.88	109.23	103.32	102.7	103.38	106.36	104.12	109.81	108.93	106.5	104.33	104.37	109.23	105.67	107.73	109.81	108.19	105.53	105.88	104.46	102.25	110.65	102.99	105.68	108.14	103.36	106.79	109.39	110.1	102.56	108.67	107.65	104.05	108.27	101.03
108.24	109.47	106.92	108.48	110.24	103.69	106.7	109.87	112.76	111.14	109.1	108.76	107.72	104.05	110.91	111.65	114.38	110.33	109.8	105.48	110.66	108.86	104.12	112.45	111.44	110.73	110.72	106.84	106.79	109.18	108.96	109.85	106.71	106.46	104.37	105.78	109.9	107.29	108.49	109.87	107.36	108.8	105.2	106.66	111.77	112.34	111.59	108.53	111.48	110.35
102.38	106.69	102.76	109.57	105.54	108.23	112.23	108.19	104.25	110.45	109.03	107.28	110.31	109.07	105.18	104.08	107.63	109.36	108.77	109.95	106.53	106.57	105.89	110.18	106.94	105.46	106.79	104.53	104.79	103.14	109.46	106.09	103.08	106.69	110.52	109	106.53	107.53	107.21	107.08	107.91	106.15	113.2	110.4	106.07	104.69	106.13	110.29	106.83	108.96
108.07	106.37	105.28	106.3	107.61	111.17	104.22	109.49	106.85	105.8	108.16	104.81	107.6	106.57	106.09	110.35	106.55	104.76	104.37	104.85	104.2	102.61	109.81	106.97	103.11	105.09	108.97	102.53	103.48	108.31	112.7	103.88	104.51	104.91	106.78	107.49	106	104.67	106.58	107.68	106.02	103.54	109.4	104.84	106.12	104.16	107.62	105.46	106.51	107.54
96.127	99.102	98.928	92.139	98.239	101.4	102.45	100.31	95.404	100.22	96.662	97.42	99.641	96.455	96.442	99.207	103.52	103.03	100.97	96.667	99.943	98.608	101.42	95.993	100.54	97.202	99.206	97.775	94.848	97.117	93.75	96.234	98.116	101.89	97.799	99.545	94.465	94.062	96.026	98.63	95.717	99.754	98.96	97.148	97.669	97.42	94.654	95.439	98.575	100.38
108.29	104.14	108.26	104.47	109.57	108.65	105.48	108.38	110.68	108.95	112.82	106.76	102.34	108.71	110.04	109.82	113.44	115.42	105.19	108.93	111.4	102.2	103.55	108.36	109.43	109.18	109.36	111.37	107.22	105.36	110.66	107.96	111.54	105.66	108.2	111.06	105.5	110.45	107.69	107.1	106.37	109.74	106.27	105.75	106.38	106.22	106.82	110.19	106.42	112.54
101.52	95.792	101.03	99.847	98.515	103.91	99.276	102.74	102.35	101.2	102.3	100.03	103.12	98.968	98.529	101.95	102.83	95.978	96.685	101.44	104.87	102.7	101.18	97.813	100.4	102.93	98.008	99.969	104.19	95.217	97.308	98.514	103.62	106.6	98.813	99.637	96.957	101	99.26	101.7	102.2	99.607	103.69	100.03	103.15	101.55	93.888	104.24	101.24	101.59
101.56	107.46	103.67	106.2	107.37	106.63	102.72	102.46	106.51	106.91	107.61	102.37	107.38	103.14	106.64	108.27	103.02	105.91	107.72	109.69	112.65	104.22	103.96	103.63	103.33	104.13	107.39	106.62	105.85	106.25	105.33	100.35	105.13	102.64	106.42	105.05	109.78	102.71	107.57	105.87	106.16	108.61	102.09	107.05	100.52	103.47	106.62	106.6	107.51	110.65
98.145	97.329	102.12	100.67	99.199	100.08	99.262	100.77	101.34	102.5	102.34	101.51	102.5	102.83	100.91	98.777	100.38	101	98.911	99.299	97.195	100.76	95.801	99.554	102.14	100.82	98.68	106.83	99.479	96.686	98.456	106.1	104.45	95.02	102.71	102.88	105.89	100.17	102.51	100.84	100.04	99.204	100.77	96.056	98.731	101.65	102.07	97.622	94.364	100.07
109.25	109.11	106.58	109.19	107.11	114.56	107.4	105.63	106.81	108.46	104.77	109.03	105.48	108.65	105.38	108.6	108.52	109.54	105.34	110.13	105.95	105.4	106.47	108.89	108.34	104.36	110.21	110.68	112.5	109.83	108.51	104.9	108.7	108.96	108.77	105.62	108.03	108.42	112.99	109.33	112.73	108.3	109.44	103.02	107.08	105.38	113.83	112.25	108.93	109.23
104.95	106.09	102.38	102.7	107.44	107.45	108.39	103.65	105.19	107.68	106.7	105.03	103.7	108.85	107.24	107.61	106.84	107.24	106.72	101.89	108.86	104.01	104.76	105.76	107.18	105.09	108.4	107.08	105.13	102.79	107.46	105.65	101.72	107.35	105.99	108.35	108.05	106.64	103.59	107.74	106.11	108.76	107.14	101.19	102.72	103.72	109.23	104.07	105.09	106.53
106.3	105.93	108.95	107.15	110.88	110.13	107.48	111.75	108.43	113.59	106.78	110.89	109.23	109.78	105.75	109.42	111	111.73	106.19	109.78	105.29	105.3	105.4	105.78	109.39	106.47	105.15	110.89	109.65	107.22	109.25	108.83	105.08	105.07	111.01	108.69	106.16	112.63	107.14	110.04	106.42	108.14	109.81	107.08	106.72	110.66	111.32	107.1	111.78	107.04
113.7	107.42	110.41	107.52	106.47	104.14	106.84	106.41	110.82	108.83	110.6	111.89	111.05	110.49	109.51	107.54	109.55	108.57	109.6	106.08	110.11	111.89	106.27	107.78	105.63	107.06	109.53	109.89	111.51	107.46	107.58	107.39	104.42	104.84	107.53	108.98	106.45	108.89	112.79	107.68	108.17	109.04	104.87	107.65	110.11	105.76	107.46	108.52	107.65	104.81
102.16	107.78	109.1	106.84	106.64	106.05	107.89	109.31	106.28	103.23	104.73	106.24	107.76	105.96	105.34	103.63	107.45	106.3	105.68	106.86	109.36	104.06	103.78	106.21	110.55	105.65	104.98	104.64	105.85	106.54	107.5	107.88	107.85	106.31	104.23	109.55	106.72	109.1	104.53	107.36	102.59	106.49	106.37	103.52	110.2	103.99	107.83	103.83	103.73	106.83
110.55	107.63	113.26	109.3	108.39	111.63	110.38	113.75	103.82	111.77	112.95	107.51	111.21	114.68	109.37	107.07	109.62	113.18	113.44	107.74	111.98	106.87	110.45	106.44	106.17	111.02	110.34	109.94	112.86	110.62	114.15	112.24	112.61	110.86	109.21	109.5	112.34	111.96	108.88	109.13	112.19	112.5	113.07	114.29	109.53	109.44	112.24	111.83	111.81	106.79
97.505	96.601	98.543	99.754	97.579	99.435	98.171	98.682	100.1	101.47	99.089	101.64	100.34	100.25	97.975	98.895	104.1	95.24	99.445	97.941	97.255	99.968	99.483	98.08	99.595	99.154	101.9	95.598	97.434	96.876	99.133	97.291	98.262	99.778	97	95.444	95.01	98.563	101.2	97.392	104.32	99.717	102.11	98.016	98.439	97.443	96.305	103.72	98.623	100.39
102.97	106.56	106.04	108.95	106.52	104.76	109.23	104.93	104.89	104	107.67	104.16	109.85	104.3	103.54	107.86	104.14	104.57	101.07	106.56	105.27	107.58	104.35	104.88	105.2	111.31	106.81	109.15	108.35	104.83	108.99	105.97	106.18	104.33	106.3	104.67	103.02	103.32	107.28	105.7	104.84	105.23	106.62	104.97	107.61	105.41	108.6	103.08	104.61	109.42
104.94	111.41	104.58	104.53	109.94	105.27	102.4	106.84	107.48	104.9	103.95	102.19	106.21	109.12	105.23	107.86	101.1	104.13	107.95	111.42	106.37	106.91	103.8	104.46	106.61	101.46	102.69	106.82	108.03	102.23	103.26	103.97	105.81	102.91	106.27	106.45	110	107.91	108.44	113.37	108.17	104.06	105.47	107.81	103.23	107.49	106.43	107.47	105.21	105.14
105.01	108.41	112.36	111.97	106.31	105.77	106.52	111.66	107.2	107.5	109.33	107.06	108.73	109.22	115.1	106.53	107.38	107.4	109.96	110.03	108.53	110.48	109.32	105.61	105.45	108.26	109.3	110.58	108.58	105.74	104.86	107.32	104.24	106.69	109.09	105.2	105.2	113.53	106.76	109.31	104.93	108.5	108.57	107.98	108.92	105.29	104.67	106.3	112.08	112.34
104.48	102.72	103.63	103.53	102.56	107.6	104.97	103.22	104.29	108.76	107.32	106.1	109.57	106.18	108.62	106.48	107.75	110.9	108.24	105.03	104.58	105.22	107.24	106.28	106.25	102.11	105.75	108.15	104.43	105.99	108.07	105.46	103.44	103.91	104.84	100.14	108.25	105.77	104.95	106.24	103.77	106.84	101.72	104.92	103.71	102.49	106.32	107.49	107.89	106.27
108.56	106.76	107.66	110.22	108.81	104.62	107.11	112.54	112.18	110.99	110.9	107.84	110.4	109.23	107.49	114.7	109.55	113.89	103.11	110.02	113.01	109.92	106.31	105.59	108.86	106.59	107.75	109.38	108.63	107.97	107.21	108.62	106.05	104.69	107	108.93	111.02	111.12	109.2	109.1	106.93	104.17	111.52	106.37	110.96	110.16	108.95	108.68	105.32	102.95
98.545	100.48	97.048	100.21	103.6	98.481	99.005	99.805	98.373	103.26	101.02	101.52	96.995	99.572	100.86	97.841	98.73	97.837	99.101	97.892	98.001	101.86	102.92	97.495	101.11	97.715	92.753	101.9	97.122	100.41	97.498	95.816	103.41	98.852	104.34	96.245	97.73	99.898	100.02	96.176	96.348	100.5	97.938	99.633	100.91	102.99	97.284	98.141	98.52	102.39
100.45	96.102	95.355	96.544	95.236	99.697	99.865	99.246	98.592	99.857	97.29	100.53	96.511	97.961	97.95	96.562	96.528	95.366	100.03	101.54	95.576	96.414	97.249	101.13	96.51	102.82	96.032	101.72	101.31	102.28	97.622	99.751	102.06	96.558	97.586	98.241	97.277	100.9	95.879	99.691	97.602	96.042	96.152	96.169	97.227	97.38	98.905	95.012	99.929	96.191
109.05	110.26	108.47	109.58	112.36	110.26	104.81	107.03	102.8	106.71	108.43	111.45	112.37	109.19	108.88	106.81	110	105.84	106.39	112.95	105.32	108.29	101.88	106.47	109.61	109.88	108.37	111.29	104.36	110.13	107.75	108.28	110.21	107.34	107.45	106.58	107.28	107.48	110.89	107.63	114.64	107.09	111.27	106.82	109.26	107.25	109.39	109.31	107.3	109.43
108.15	103.48	109.13	104.7	108.87	106.17	106.98	103.24	104.92	101.19	104.62	105.12	102.92	105.15	106.61	107.22	101.95	104.83	104.09	110.14	105.36	105.49	108.74	103.86	104.95	109.44	104.12	105.05	110.8	107.9	107.32	105.91	105.54	106.51	104.58	107.13	106.42	105.08	105.42	103.81	106.27	104.33	106.51	108.14	107.13	104.67	111.42	109.21	107.5	105.01
103.43	103.93	105.59	106.37	105.77	103.96	102.12	105.67	104.85	104.31	104.19	104.23	105.98	105.23	106.35	105.63	103.22	104.25	107.03	103.96	105.26	111.58	106.31	102.6	104.66	107.12	104.49	108.83	103.99	102.44	105.61	101.37	101.11	106.63	106.55	105.98	108.48	102.1	102.43	101.39	107.32	108.64	108.45	109.01	106.86	103.52	108.49	107.72	106.53	103.17
106.33	104.93	104.98	107.82	104.03	109.01	106.84	104.57	108.29	102.71	100.36	103.91	106.6	111.66	106.1	106.65	104.61	111.16	107.31	109.38	102.36	104.6	106.14	107.7	102.53	106.65	102.16	106.07	107.88	108.64	107.91	108.84	105.74	107.63	103.47	104.22	106.48	107.72	110.6	104.17	104.29	104.42	105.83	100.92	106.07	107.38	109.77	107.23	107.05	104.45
106.09	100.88	103	109.09	103.78	103.41	102.41	106.71	104.92	106.84	99.6	103.5	107.18	103.91	107.08	104.91	108.17	107.01	104.53	104.53	105.08	102.93	104.93	99.227	108.41	104.64	104.78	106.92	107.05	106.31	108.75	103.34	107.21	103.72	109.86	104.72	104.67	104.15	105.04	110.97	107.13	105.94	103.08	102.87	107.06	108.33	109.03	105.9	107.49	107.3
108.44	109.4	114.23	110.64	110.49	109.94	109.56	111.33	113.08	113.22	109.09	106.78	111.21	107.11	113.97	108.05	112.02	108.96	114.27	110.17	111.24	113.33	112.24	114.52	113.84	107.99	111.53	114.95	109.38	111.77	108.7	110.31	109.23	113.36	114.03	106.67	109.84	110.39	107.25	110.75	110.9	106.23	109.44	111.4	111.14	107.8	106.12	108.86	107.81	110.45
105.9	108.49	104.58	107.66	103.04	106.06	105.78	107.15	104.05	107.95	106.79	105.03	106.26	104.31	105.92	103.43	101.91	106.46	109.3	105.4	107.33	107.64	107.3	106.92	106.29	109.66	103.88	105.04	104.12	102.74	107.88	105.36	105.53	108.28	109.95	106.04	105.9	104.98	103.69	104.88	109.03	109.37	111.68	104.57	106.58	105.58	107.91	102.63	107.44	106.5
103.25	102.99	108.08	105.14	105.54	107.02	101.85	110.58	102.63	105.49	108.43	104.85	104.44	104.22	107.18	103.59	106.5	106.84	103.06	107.63	109.01	105.32	101.86	106.74	112.16	104.76	108.77	105.92	104.87	105.16	106.29	102.65	103.01	109.84	105.33	107.27	105.26	106.42	106.01	104.54	108.31	106.84	106.34	104.78	104.08	103.82	108.73	107.62	102.5	109.37
108.08	107.6	110.76	106.44	108.4	110.51	112.78	109.16	106.48	98.264	110.44	108.71	108.17	106.45	111.89	109.89	109.49	104.26	111.22	109.13	111.56	107.49	104.15	108.57	111.68	103.53	110.1	111.8	107.6	108	109.5	105.17	105.61	108.62	106.42	108.67	108.14	110.92	109.15	102.3	104.31	112.12	106.64	108.5	110.78	106.58	109.43	110.29	114.32	108.57
107.11	108.44	105.64	106.38	107.66	107.42	104.64	105.57	106.5	106.3	107.15	106.89	106.76	109.26	102.45	106.45	104.66	106	103.06	106.81	104.13	104.9	105.9	109.26	100.7	105.9	109.91	104.23	104.09	101.94	105.32	108.66	109.24	107.41	105.52	104.63	110.91	104.27	106.5	109.44	105.05	105.36	107.66	101.21	102.43	105.31	107.84	104.47	107.16	105.5
104.07	110.31	101.96	103.28	106.01	101.98	106.81	108.82	109.25	105.3	102.61	104.26	104.38	103.31	108.08	105.33	104.46	104.78	105.69	104.97	106.36	105.2	103.48	106.05	104.11	108.36	104.7	104.93	106.57	106.96	106.12	100.56	105.65	108.56	106.15	106.72	106.72	101.9	102.4	101.88	106.06	103.78	103.17	105.87	105.45	104.83	107.54	101.43	100.84	105.43
110.93	104.72	104.13	107.99	109.63	110.05	103.66	110.26	110.93	107.21	111.9	105.84	106.18	106.75	108.51	107.19	107.18	114.05	109.89	108.04	107.37	109.28	106.6	103.59	113.56	107.35	111.81	103.96	109.17	112.72	109.81	109.21	105.75	109.9	110.18	108.5	105.92	102.23	111.42	110.16	106.94	109.41	105.61	108.41	106.34	108.87	107.52	110.69	109.9	107.89
110.64	108.85	113.5	109.09	109.22	109.16	107.19	105.08	107.14	106.06	113.89	111.21	109.6	107.66	107.24	110.57	104.53	110.95	107.91	107.36	113.67	104.04	110.12	112.65	107.21	109.78	110.71	107.06	109.26	107.21	107.17	107.62	104.6	108.83	111.49	103.37	107.72	104.35	109.34	110.78	108.03	110.43	104.86	110.49	102.72	108.21	106.89	105.97	110.33	112.92
108.36	108.36	108.02	112.9	112.8	105.64	105.31	109.11	108.36	108.87	106.17	109.04	105.5	108.34	107.06	110.15	111.23	108.41	111.85	108.47	109.6	108.51	106.91	109.17	108.25	113.31	109.04	109.54	109.92	112.87	104.96	110.46	105.83	106.54	106.73	109.41	112.77	108.26	105.37	108.7	107.26	107.53	106.79	108.34	108.99	109.4	107.36	107.95	105.33	106.3
109.12	109.37	108.14	107.33	105.57	105.13	108.43	111.65	108.37	113.23	109.69	113.13	107.44	105.43	106.97	105.78	108.49	106.98	107.07	105.72	110.08	113.67	106.13	106.36	109.57	108.4	105	107	112.84	106.15	107	108.79	111.93	109.39	107.83	110.22	107.42	104	104.45	109.26	110.26	111.29	105.51	109.93	106.97	108.65	106.71	113.24	108.97	107.67
105.68	105.5	109.8	107.29	103.93	106.77	107.64	102.53	106.79	113.09	106.52	108.15	108.77	111.64	107.68	110.32	105.97	105.89	102.54	106.56	105.2	107.1	103.55	105.08	102.62	104.76	107.19	108.07	105.64	104.27	103.99	109.63	107.75	108.82	107.5	100.82	106.81	108.01	108.38	108.4	105.69	107.08	105.68	106.79	104.08	107.03	104.23	107.12	104.22	103.78
103.5	106.29	108	106.84	103.63	105.69	100.51	107.03	105.62	104.23	109.49	107.19	108	104.5	104.09	104.07	105.41	103.03	103.9	107.23	108.85	107.96	109.78	102.69	100.41	105.31	106.64	106.93	106.12	104.05	107.63	106.29	104.88	105.61	103.14	107.29	102.06	105.36	105.05	106.64	104.96	105.66	108.6	104.18	108.76	106.28	110.4	108.27	101.59	106.38
109.66	107.93	108.67	104.83	111.39	105.54	110.38	109.36	106.99	108.49	107.25	107.57	106.87	111.03	104.46	106.95	107.57	109.41	107.46	108.9	108.56	110.98	109.39	110.28	107.19	104.61	109.72	108.02	107.39	104.47	108.65	104.08	108.93	107.97	108.21	111.14	112.18	105.6	109.9	112.4	109.13	108.3	108.02	106.94	105.81	108.86	109.99	105.29	109.65	106.75
100.24	102.56	102.43	99.163	99.531	97.786	100.08	98.212	97.638	96.968	102.05	102.47	100.37	95.911	103.52	104.17	103.99	103.58	98.306	99.045	99.771	100.97	99.847	100.32	99.763	99.027	106.23	99.306	97.078	103.36	99.968	100.55	101.72	103.23	100.51	97.698	102.98	102.93	99.592	106.16	101.02	99.231	97.004	100.65	103.1	101.3	96.407	101	103.37	101.79
98.857	95.941	99.443	94.562	96.675	96.377	93.885	99.892	93.801	98.317	97.261	100.18	95.579	98.062	98.205	102.92	97.9	97.065	97.053	100.13	96.278	97.991	98.757	98.302	96.657	100.37	97.944	99.123	99.035	99.545	95.517	102.05	95.137	96.437	97.256	101.45	94.872	97.226	95.473	98.29	96.022	94.404	99.057	97.701	100.39	94.003	100.82	98.701	97.581	97.545
100.7	103.58	103.01	101.45	97.193	101.21	101.43	100.24	99.769	99.347	95.02	95.921	97.223	102.7	96.645	98.889	97.327	102.42	101.72	99.368	95.724	99.414	98.078	101.22	99.208	104.31	101.29	97.384	99.605	97.058	98.29	98.478	96.023	100.01	98.677	98.413	96.862	99.418	101.42	97.901	98.004	97.668	94.37	93.764	97.641	97.909	96.878	95.314	100.2	97.202
106.38	112.62	108.1	109.47	108.38	108.72	109.58	105.67	105.91	103.69	105.69	104.12	109.57	107.68	105.69	109.94	106.53	108.82	110.95	108.71	107.81	109.34	110.78	109.58	104.22	109.94	106.2	108.25	110.77	105.12	108.8	103.12	107.84	107.63	109.78	113.05	105.31	106.7	105.29	104.7	106.93	110.42	108.17	110.03	109.59	106.82	109.88	108.43	110.71	106.97
105.98	108.83	109.07	107.99	107.91	103.83	110.52	105.42	108.67	107.53	110.79	106.91	107.82	103.75	103.51	107.33	107.8	100.62	103.35	109.09	107.56	103.43	107.58	108.99	107.59	109	110.41	106.55	108.94	104.99	106.19	103.73	99.583	105.76	105.25	106.18	105.7	110.75	105.61	103.61	103.48	108.7	107.27	106.27	107.91	108.61	111.83	106.67	105.93	101.89
99.663	104.37	101.6	104.49	106.38	104.93	103.49	102.53	105.47	107.11	102.46	101.01	105.62	104.88	108.88	107.27	106.08	104.9	107.14	105.87	108.36	101.65	103.63	103.99	102.92	105.26	108.36	107.64	106.77	104.74	105.77	105.74	105.74	110.11	103.26	104.32	104.28	104.57	108.47	111.29	103.25	106.34	108.27	108.08	103.72	104.81	108.7	103.37	103.34	104.04
96.054	100.37	96.885	98.983	97.873	97.647	99.674	102.93	99.172	97.735	100.26	98.406	99.391	100.61	99.348	100.37	102.04	101.56	101.15	92.614	99.202	97.104	100.27	96.968	97.679	95.551	93.863	97.34	98.574	99.472	100.44	98.271	100.14	99.737	95.717	95.128	101.45	96.409	95.652	99.531	97.839	99.345	97.126	99.948	98.531	98.456	94.782	96.945	98.726	99.547
108.58	107.51	105.39	105.67	111.58	107.02	106.1	111.44	104.45	111.11	110.28	109.86	108.7	106.89	106.98	107.49	106.64	106.29	106.25	108.14	109.14	111.49	108.4	109.18	107.76	108.7	113.4	107.82	109.82	109.89	106.77	107.47	107.1	108.98	107.99	107.02	111.58	109.97	113.01	108.05	106.12	109.29	106.11	108.59	109.64	108.15	107.59	108.53	108.63	111.76
111.44	107.58	109.28	110.67	108.73	105.51	108.38	110.65	108.31	110.1	109.08	106.58	109.09	111.33	109.22	107.08	104.58	112.36	111.27	109.28	107.53	109.77	107.79	109.34	105.9	105.78	104.67	109.05	105.55	107.64	110.61	109.92	111.56	107.99	105.12	111.22	114.31	108.37	109.21	105.41	110.25	106.67	110.26	108.91	108.73	109.65	104.89	109.78	109	107.63
114.69	112.89	112.72	108.95	108.02	115.18	112.55	111.82	111.92	107.78	111.3	114.11	110.55	111.62	109.94	109.65	109.97	104.45	112.71	109.53	108.92	110.53	111.72	105.47	111.52	109.71	112.78	115.42	105.34	108.44	109.79	112.97	112.83	116.39	109.21	109.07	111.99	108.82	111.53	110.2	112.7	111.36	106.78	112.38	113	114.98	108.58	107.94	112.64	109.1
96.672	96.817	101.19	98.147	94.814	96.692	100.59	95.828	95.796	99.605	96.022	96.099	98.422	94.651	97.347	102.39	99.441	101.25	98.696	95.53	97.178	97.822	96.387	96.743	99.283	98	94.898	99.31	98.668	100.5	102.37	100.81	102.33	97.425	101.14	96.205	94.914	97.757	99.267	96.528	96.169	95.68	97.33	98.496	98.333	98.724	99.847	96.87	96.898	96.503
107.33	103.74	108.35	101.73	101.09	106.82	102.27	100.77	100.58	107.17	105.57	100.33	103.84	99.35	102.22	103.5	104.2	102.9	104.17	102.68	100.41	98.53	103.21	100.75	102.28	102.72	104.17	104.23	104.41	102.99	105.07	105.17	106.24	102.72	105.5	103.72	105.08	104.9	102.56	101	101.21	101.88	103.76	101.65	96.98	100.84	107.63	105.4	103.86	102.29
105.25	104.1	105.64	104.35	107.94	109.37	107.65	103.48	108.28	102.63	105.16	105.18	107.51	102.04	107.22	106.55	103.75	106.55	105.94	103.28	105.26	102.22	107.08	102.38	108.86	110.57	104.61	101.02	105.32	107.6	104.86	104.55	107.28	106.42	106.04	108.04	107.96	103.51	106.68	107.65	105.54	106.12	103.21	107.13	106.77	108.14	106.74	106.23	103.21	105.18
105.42	103.69	105.78	111.49	102.75	106.06	104.9	104.59	105.08	107.24	105.34	106.03	106.65	108.16	106.13	103.49	105.44	105.4	109.73	104.44	108.99	106.5	102.94	105.07	102.43	106.84	106.43	105.01	106.85	109.04	112.45	108.03	106.02	106.84	105.68	105.56	104.63	104.62	101.38	103.71	106	106.44	104.24	105.88	107.04	109.22	105.05	109.46	109.59	107.31
110.17	107.86	108.85	106.68	109.56	108.65	109.98	112.44	102.74	104.21	106.98	105.72	109.58	108.21	105.77	109.72	110.86	108.36	107.33	108.85	109.64	105.53	108.59	112.74	105.55	107.2	106.43	105.59	105.05	110.54	110.29	108.6	111.08	104.31	103.81	106.46	101.55	104.05	107.26	109.38	104.56	104.89	107.78	108.85	111.91	107	111.92	105.12	103.86	112.62
109.45	109.88	108.06	111.74	107.24	110.49	110.24	108.43	102.69	110.47	107.05	106.21	103.08	104.71	106.56	111.78	106.09	112.7	111.66	107.92	108.2	110.22	107.43	107.74	112.7	111.81	109.02	105.92	111.13	106.67	105.53	110.73	110.74	113.83	111.35	103.76	103.09	110.57	107.56	107.22	107.94	105.26	106.6	106.16	107.14	111.61	105.77	104.98	106.47	109.11
101.92	98.224	97.821	99.31	100.15	97.697	99.322	98.403	99.779	95.683	97.889	103.27	100.58	99.476	96.823	97.613	95.401	93.613	100.03	101.54	103.63	99.631	98.075	94.953	100.99	101.46	102.24	102.03	100.25	93.649	98.682	94.764	98.92	98.859	96.802	98.025	100.05	101.11	95.743	99.857	94.48	95.792	95.57	97.965	100.24	98.672	97.231	101.05	99.684	100.36
100.17	101.37	106.62	104.67	107.01	107.94	101.92	107.47	104.07	103.64	104.33	105.53	100.54	101.29	103.7	106.64	104.79	104.26	107.2	106.03	105.08	105.29	106.69	107.53	104.75	109.71	113.27	104.31	102.33	102.95	109.71	107.74	103.45	107.53	104.65	105.76	105.07	105.31	106.4	102.81	101.56	105.84	104.61	105.45	105.74	109.48	105.18	104.98	104.04	107.36
103.66	98.022	103.02	99.932	99.559	103.04	101.72	100.89	102.09	99.137	101.03	100.57	98.258	97.983	95.282	97.264	95.423	99.803	101.49	100.11	98.125	103.58	99.804	100.22	98.19	101.29	100.61	97.491	100.53	100.62	96.729	98.739	99.057	103.72	100.65	106.15	98.965	97.906	100.24	101.45	100.29	101.82	102.3	101.48	103.01	99.122	99.997	100.51	102.16	97.472
105.51	105.98	108.81	109.08	105.44	105.39	107.24	108.6	106.69	114.79	109.76	110.63	111.26	108.72	105.03	109.01	111.8	111.16	107.21	107.5	105.85	108.03	108.49	107.34	103.68	109	102.78	112.41	110.79	109.68	106.78	104.67	109.11	108.49	109.13	113.93	110.63	104.63	110.87	105.25	108.22	108.2	111.05	106.57	107.92	108.82	107.25	107.74	108.82	102.14
94.461	99.898	98.326	98.295	99.902	96.264	99.027	97.694	97.545	101.63	98.517	97.925	99.892	102.87	94.034	98.646	100.92	96.43	99.796	98.91	100.92	102.11	97.682	101.14	97.743	103.8	99.058	96.814	98.589	93.866	101.27	100.94	99.388	99.981	97.861	102.33	94.629	103.88	99.761	96.79	97.174	97.786	100.11	99.453	96.445	99.064	97.782	94.351	100.27	97.668
98.352	96.402	101.02	99.581	98.041	102.48	101.55	100.7	102.37	99.359	101.09	102.6	102.02	101.1	98.336	102.26	102.09	103.35	102.58	101.59	99.289	101.04	99.821	103.47	103.87	103.87	100.46	100.13	100.4	95.649	105.23	99.75	101.96	101.19	101.39	98.665	95.435	94.826	101.12	98.414	102.59	100.77	99.056	103.85	97.968	103.09	102.52	100.29	102.52	100.59
109.51	110.6	110.61	106.69	106.36	106.56	107.87	106.15	103.58	108.46	109.33	110.28	105.55	109.89	105.14	107.12	111.46	106.84	106.04	104.92	108.11	101.98	106.47	103.67	103.27	103.93	106.59	106.55	107.33	103.67	105.71	105	104.63	108.84	106.02	105.87	106.78	107.15	106.46	105.76	108.82	106.41	106.39	103.78	105.57	108.59	111.55	108.36	104.21	107.08
100.92	96.081	95.8	97.377	98.466	97.959	98.885	97.816	98.679	98.544	100.51	100.01	102.29	96.159	96.668	98.696	95.8	98.222	98.916	99.557	100.15	95.567	98.817	98.298	98.12	95.692	101.06	95.882	95.432	102.04	98.357	100.89	98.681	99.521	101.23	98.611	97.395	98.305	98.673	95.129	100.2	95.828	98.848	97.576	96.44	94.572	101.78	98.42	98.205	99.256
98.858	101.4	98.194	101.09	99.673	93.398	96.629	95.674	96.365	103.3	102.35	98.214	96.267	99.412	101.62	98.955	98.335	99.322	101.17	100.16	100.92	97.198	102.22	98.414	96.095	99.164	102.57	97.869	102.34	103.12	100.94	98.823	97.346	100.28	97.476	101.39	96.837	102.17	98.039	99.078	98.553	97.368	101.36	100.18	101.14	100.95	98.954	101.05	103.05	97.951
113.46	109.14	105.79	109.48	110.47	104.48	107.33	108.36	108.83	109.69	106.12	112.36	107.9	110.18	111.39	104.69	111.83	106	107.34	112.23	108.03	108.02	106.8	109.97	106.22	106.19	105.15	106.41	110.46	106.82	108.39	105.94	111.59	108.3	107.54	110.2	107.7	110.52	107.15	107.1	108.75	112.05	109.14	111.58	109.51	111.4	104.7	105.98	103.98	107.53
105.51	106.29	105.47	104.28	103.46	103.48	107.77	107.9	106.96	108.21	103.85	105.64	109.95	105.38	106.88	106.13	103.14	102.47	107.3	106.58	109.01	110.41	104.49	105.06	101.31	107.43	104.76	105.61	103.09	104.07	107.73	103.08	109.05	110	101.12	104.01	103.53	102.47	107.19	105.99	109.93	103.3	108.2	102.54	103.33	106.94	107.91	107.49	111.45	103.37
107.9	105.22	114.62	108.26	110.86	109.7	105.3	106.87	107.25	105.23	111.99	108.36	107.33	109.41	104.4	105.23	110.9	109.5	108.5	102.21	105.1	108.2	105.95	104.49	108.37	110.14	106.21	110.15	107.75	104.69	109.18	105.71	109.44	110.54	109.97	108.64	100.96	108.88	107.88	105.97	104.89	108.23	106.99	110.3	102.45	110.08	108.94	109.58	104.72	110.63
106.73	107.88	105.41	108.25	106.62	105.87	110.09	103.78	103.19	104.38	108	105.19	107.22	107.71	105.78	105.03	108.4	106.12	108.79	108.82	102.38	102.99	109.61	108.37	109.84	108.03	105.29	103.02	104.58	107.85	107.88	101.23	101.5	104.01	105.44	106.2	109.56	101.29	105.86	106.55	103.27	106.44	102.98	105.04	105.76	104.69	107.54	106.31	106.26	104.81
110.46	102.51	109.71	106.24	107	106.55	109.33	106.84	107.02	110.43	106.35	107.34	109.71	109.11	107.06	108.91	110.55	106.84	110.09	108.93	109.69	106.81	104.21	107.96	104.31	102.7	108	107.48	114.01	104.59	105.48	105.99	108.31	106.51	109.97	107.6	106.24	110.4	110.4	105.73	105.39	103.95	106.31	103.93	104.12	104.06	105.77	105.35	109.73	109.14
111.93	103.94	110.49	106.22	107.77	110.19	108.52	108.45	107.96	108.81	109.54	107.6	110.43	107.28	110.83	106.63	108.7	112.84	107.54	108.51	104.36	110.39	106.99	105.7	106.13	109.57	106.35	108.13	104.78	108.3	111.38	107.36	105.77	111.89	110.74	108.88	104.49	110.04	108.19	104.71	112.71	110.78	106.98	111.3	106.65	107.07	107.26	111.01	108.86	104.23
103.53	109.29	108.13	105.27	108.6	109.19	105.47	110.2	107.76	112.03	109.12	110.48	110.7	113.23	108.07	102.37	107.94	105.67	111.82	108.36	110.68	108.9	108.42	102.99	107.84	106.64	107.37	112.31	103.24	105.83	109.27	109.65	102.76	110.47	106.93	111.16	104.27	106.79	111.78	108.82	103.29	109.02	106.91	105.78	111.26	103.93	108.25	108.64	105.7	109.15
105.5	105.79	102.8	105.95	113.56	105.33	106.27	103.1	109.33	105.38	104.61	104.46	105.91	106.49	105.05	102.54	101.99	103.6	109.16	106.39	106.06	106.23	103.78	105.82	104.94	108.36	107.51	106.65	104.06	109.54	107.3	105.33	104.55	106.46	106.14	105.9	106.07	101.79	103.3	102.36	105.52	102.98	104.93	106.51	101.07	104.9	104.69	106.45	106.8	103.92
102.19	105.95	106.06	110.05	108.51	110.19	105.55	107.94	107.01	105.33	106.12	109.31	104.05	109.85	107.48	105.47	104.18	106.2	107.41	100.47	107.13	108	109.81	106.86	105.83	104.96	110.76	100.83	106.36	102.8	105.25	110.71	105.28	101.77	106.97	101.11	106.1	102.39	108.35	106.73	108.47	106.08	110.34	106.93	108.95	102.84	102.37	105.57	105.06	102.57
102.58	98.652	103.02	103.51	105	106.39	98.606	99.082	104.48	103.17	106.56	101.26	106	104.37	104.89	104.62	101.27	103.25	103.36	105.91	102.42	100.35	99.982	101.79	94.102	101.71	101.2	104.7	100.94	100.32	103.96	105.86	104.91	101.97	102.24	102	104.76	105.56	102.91	104.25	100.93	100.4	103.62	106.2	102.9	102.17	106.03	99.485	101.38	101.54
104.55	107.85	110.2	105.33	106.2	108.38	108.36	108.85	112.32	110.77	108.06	106.73	103.93	105.89	108.11	114.19	104.33	106.4	104.99	105.65	106.62	108.88	106.84	109.14	109.61	107.57	106.03	111.05	109.54	102.11	107.34	110.55	106.27	106.91	107.02	103.43	109.59	109.89	108.87	107.92	112.08	106.86	107.34	105.25	105.39	108.82	106	103.09	106.31	108.99
99.137	99.202	96.794	101.37	100.83	92.857	96.833	98.18	95.564	96.409	99.232	99.462	101.04	95.788	95.092	100.29	92.683	99.279	99.378	91.081	97.347	100.53	101.75	98.165	98.098	97.318	95.701	97.403	97.009	94.263	99.383	98.691	95.493	97.741	98.975	100.97	98.269	97.628	96.312	99.729	94.643	96.391	96.74	96.732	98.35	102.8	99.076	99.031	98.218	101.91
103.4	106.02	106.4	107.27	99.512	104.62	103.42	107.06	105.44	104.77	106.48	105.77	105.08	108.51	103.56	100.53	108.79	105.41	105.72	105.54	107.36	105.92	105.81	104.35	107.65	106.85	108.52	109.21	105.75	106.96	108.51	105.54	105.81	102.2	104.04	104.63	106.78	103.61	107.7	107.9	102.32	105.95	107.41	104.03	104.61	106.1	104.86	108.66	103.96	103.5
103.22	107.99	107.37	109.45	109.57	107	105.01	104.47	113.27	114.6	112.52	109.14	105.5	108.92	106.47	108.74	108.07	105.07	108.29	109.51	107.12	103.76	105.16	108.45	111.78	106.35	107.31	113.8	109.6	108.32	108.83	107	108.34	107.35	107.09	107.7	107.11	106.31	107.89	106.63	105	106.43	105.51	111.54	107.44	107.49	108.14	106.22	102.95	109.27
106.25	105.46	108.66	108.41	106.48	102.01	108.72	106.5	108.05	107.73	107.07	109.2	109.48	107.43	106.57	109.4	105.54	105.14	107.17	109.98	107.96	108.04	106.75	107.55	108.62	109.28	104.68	105.97	104.15	106.01	105.51	107.85	107.83	106.28	110.97	102.86	106.38	106.25	107.97	104.51	103.83	107.62	106.77	105.76	105.33	104.62	112.12	105.25	106.84	103.34
96.382	102.45	94.751	103.18	95.821	98.558	98.736	95.669	100.08	97.892	99.869	96.772	98.395	97.989	92.87	99.291	97.228	99.44	99.752	96.774	102.26	95.847	97.696	91.613	99.844	97.418	98.345	96.884	97.528	94.549	95.245	97.412	98.652	102.85	97.394	97.765	101.73	100.49	94.777	98.413	101.2	102.42	100.77	96.518	99.709	100.81	95.047	95.891	100.06	98.356
106.39	109.66	107.6	111.4	104.81	107.01	103.92	103.12	106.6	108.54	109.1	107.14	108.11	102.73	109.47	104.28	102.04	110.91	106.76	104.59	110.33	107.53	108.56	105.43	104.51	105.6	104.83	106.91	106.81	107.72	111.38	105.53	110.75	107.42	106.89	107.74	100.88	104.66	106.34	109.85	108.32	107.88	105.78	104.3	109.35	105.75	108.99	106.42	106.52	107.69
107.35	105.61	101.25	108.89	107.76	105.24	104.47	106.22	104	107.85	105.52	103.9	101.63	109.4	108.99	108.54	107.23	104.93	109.59	104.43	107.2	105.8	105.67	106.99	102.24	106.43	106.23	110.03	107.69	104.98	101.6	102.24	106.7	104.47	102.7	105.19	104.08	108.18	105.31	108.45	109.23	107.84	107.92	102.45	104.9	108.41	108.45	103.11	107.47	105.06
112.57	108.47	106.67	105.22	110.09	110.07	110.87	107.66	111.08	110.24	109.9	105.81	107.98	103.05	106.94	109.08	106.26	107.13	110.86	111.39	109.08	106.18	111.26	110.71	110.05	109.72	109.72	103.06	105.61	109.25	107.91	107.94	111.64	106.99	105.53	105.52	111.93	106.97	108.34	109.06	110.83	109.63	107.36	106.18	108.85	105.49	110.68	109.28	108.03	107.76
107.56	110.66	107.92	108.87	105.2	109.38	106.71	109.34	110.81	109.25	107.73	109.46	112.11	108.12	108.61	110.27	111.3	107.87	113.37	103.17	105.98	106.04	105.99	108.28	109.72	103.81	103.96	107.03	108.73	109.31	106.86	111.22	109.14	110.78	109.63	106.96	110.09	104.54	109.44	110.97	106.93	110.58	105.22	108.54	109.36	108.97	110.88	109.21	109.33	105.44
102.96	105.08	102.47	104.28	108.06	106	109.26	109.31	105.12	106.93	109.04	106.58	109.85	106.47	107.89	107.69	108.7	104.14	107.43	110.84	108.22	106.52	112.08	109.44	105.57	110.47	105.47	106.96	108.76	109	111.04	110.69	106.58	108.48	109.47	105.71	105.76	109.58	104.78	106.74	106.82	108	110.8	106.45	104.16	109.66	104.97	106.46	102.86	108.95
104.17	106.64	110.59	108.33	107.12	109.35	110.23	106.87	111.45	105.59	113.41	111.06	107.59	109.32	108.02	107.28	108.87	109.41	107.08	105.89	113.26	111.36	110.44	110.01	105.85	110.87	107.89	110.6	110.6	115.12	108.31	103.62	107.33	106.28	106.88	106.87	109.05	104.72	109.02	108.22	106.78	113.63	109.57	111.83	110.13	103.8	109.27	114.29	110.81	106.38
105.51	109.89	110.86	106.29	105.95	103.7	104.95	109.84	101.86	106.29	104.73	107.95	105.8	105.76	106.95	105.76	110.51	106.69	110.46	109.4	104.04	107.26	104.59	106.2	107.1	103.3	104.11	107.04	106.52	105.84	105.55	107.63	107.9	109.33	107.67	107.19	106.2	105.28	104.52	110.02	105.35	105.65	107.02	101.97	105.29	107.06	105.22	110.1	105.3	107.92
108.21	106.92	107.82	107.19	108.03	104.65	105.92	108.6	107.51	110.73	110.05	107.71	103.3	106.19	107.63	106.75	106.69	106.98	108.22	103.32	107.69	110.35	107.63	108.77	106.93	107.99	104.46	106.53	106.71	106.55	104.96	111.71	108.06	106.27	108.43	108.9	107.44	105.46	110.14	105.8	106.68	107.7	109.06	104.07	104.6	111.74	107.91	103.28	109.01	108.53
108.37	109.58	108.44	102.48	101.83	103.85	105.85	106.46	105.53	102.63	105.12	105.45	104.84	106.06	104.89	106.36	103.54	102.94	108.79	105.81	106.97	104.97	104.22	107.56	105.38	109.44	106.37	105.72	109.08	107.62	103.37	107.12	108.17	101.58	106.64	104.44	105.23	110.62	108.2	108.96	105.77	103.37	105.94	107.38	105.18	110.44	104.83	106.57	104.32	111.25
106.79	109.09	105.08	106.65	105.42	108.9	103.86	108.48	107.34	106.22	109.1	108.1	108.27	106.74	105.02	108.39	105.27	103.91	105.28	105.87	104.24	106.81	110.32	110.86	104.92	104.58	105.92	109.49	105.51	110.46	110.07	106.14	108.56	107.54	112.58	111.22	107.76	108.9	107.76	108.59	110.2	110.44	107.7	105.32	104.36	109.78	110.78	108.49	105.53	103.84
108.83	106.43	108.18	101.47	109.99	109.51	111.55	111.13	103.77	106.76	111.72	107.72	104.95	112.8	105.34	106.03	109.18	107.32	102.32	109.13	112.52	105.9	106.61	109.47	105.91	105.28	110.11	107.57	106.03	112.45	108.19	107.58	108.8	112.05	107.47	110.97	106.57	106.97	109.76	105.12	105.31	104.84	109.06	104.5	105.01	105.85	108.53	105.39	108.67	108.66
103.01	104.07	103.88	104.9	111.31	108.35	104.15	105.79	104.26	101.35	100.8	99.857	105.88	108.19	105.16	107.76	107.66	107.31	106.42	106.82	104.74	107.75	107.03	108.71	106.39	105.04	103.82	105.56	105.12	104.18	105.05	103.18	100.43	106.49	103.72	103.19	102.45	109.49	104.65	106.19	105.41	101.65	104.3	106.42	106.34	103.13	104.66	106.78	105.62	104.54
104.34	108.85	107.32	104.98	109.9	107.89	105.76	104.64	108.98	109.32	107.98	108.08	113.27	107.1	108.57	102.43	105.54	106.44	104.83	108.53	106.52	106.67	109.1	106.47	107.22	107.9	104.27	108.32	107.7	108.09	107.54	107.47	108.84	108.05	108.81	106.73	108.32	108.13	109.52	111.2	110.52	103.99	110.75	109.35	109.14	110.38	108.19	105.61	107.17	102.73
105.95	96.553	97.936	100.7	99.52	101.91	99.846	95.833	94.504	100.46	99.147	99.402	98.3	98.769	99.618	98.085	103.09	102.72	100.6	99.145	94.316	97.887	98.06	100.45	99.944	96.169	103.79	97.017	98.052	99.727	99.72	98.5	101.51	103.32	98.901	100.1	99.639	99.629	99.767	97.912	97.421	101.29	100.96	99.76	97.865	98.989	101.29	99.562	100.1	98.987
110.97	111.58	103.54	110.27	108.94	107.67	108.81	109.49	107.98	109.6	108.14	106.51	106.12	109.04	105.62	108.17	106.36	107.6	107.67	104.12	109.7	105.47	111.66	107.03	106.87	106.5	106.49	107.24	110.28	109.4	105.79	109.95	105.56	104.98	109.64	105.44	108.98	106.89	106.68	103.99	109.34	108.22	104.37	107.49	106.95	107.19	109.05	103.56	111	110.91
107.07	108.27	107.89	110.95	109.99	105.39	99.585	107.49	107.96	105.39	108.85	108.77	109.73	110.93	111.73	106.43	104.4	108.85	106.65	111.52	106.01	102.62	105.75	110.04	111.02	107.87	108.22	109.11	107.47	106.52	109.82	107.65	109.5	106.39	105.57	106.43	104.1	104.97	106.71	108.3	109.02	108.85	107.25	109.5	109.98	104.95	108.24	106.18	109.61	106.31
100.43	100.71	100.9	102.42	102.25	103.8	103.44	104.93	102.61	102.23	98.253	103.66	100.53	100.87	100.11	104.65	99.229	100.46	97.747	102.55	99.771	96.442	101.42	100.06	101.5	101.31	102.09	103.15	103.8	103.05	101.19	104.82	102.17	102.77	104.32	97.476	102.12	100.33	100.2	102.3	99.374	100.52	99.29	102.63	97.487	102.5	102.95	100.02	102.6	99.273
110.7	106.34	107.04	101.83	109.92	106.66	110.42	107.68	106.99	104.65	108.99	108.74	107.85	106.53	107.88	109.58	104.98	111.39	106.71	104.62	108.59	110.37	105.15	106.62	112.06	104.09	106.53	112.23	108.91	111.66	111.73	109.21	106.27	109.09	109.87	110.76	108.96	108.51	104.91	105.79	109.92	110.18	108.46	110.57	110.51	110.88	106.8	107.13	110.67	108.94
98.317	102.24	100.15	96.71	102.42	95.598	95.411	95.699	99.541	94.495	97.335	96.311	97.297	99.614	97.93	99.478	96.609	96.335	96.342	102.4	98.605	97.614	99.401	97.887	96.927	100.8	99.637	96.773	96.754	98.32	99.638	99.076	99.555	101.96	97.184	94.801	100.14	95.969	101.47	97.614	99.446	97.618	97.094	97.872	100.98	95.897	95.414	100.62	96.873	99.411
92.809	101.81	99.513	100.71	98.871	96.843	102	100.11	102.66	100.44	97.057	101.76	98.801	101.24	100.66	99.298	97.425	96.384	103.04	96.925	99.771	100.1	100.21	100.66	98.929	100.75	96.327	102.97	96.905	99.907	94.794	101.55	100.35	100.48	100.87	103.8	98.383	96.455	97.937	96.94	95.302	100.07	101.79	96.534	98.826	100.66	100.11	100.93	96.814	103.13
108.7	102.63	105.74	111.16	109.76	107.23	103.77	107.2	109.38	103.82	102.8	104.54	109.8	104.78	105.64	108.5	108.91	105.16	107.64	103.08	105.82	107.49	103.73	107.21	106.18	105.92	105.28	108.69	105.85	107.49	106.85	106.16	109.5	102.1	105.89	105.96	110.78	103.8	109.4	105.32	109	107.55	105.88	107.26	104.97	105.71	108.48	110.74	111.4	110.18
105.17	102.52	103.37	104.95	102.33	105.54	108.68	107.69	105.09	106.88	110.36	108.18	109.68	109.6	103.92	104.57	105.73	106.62	101.69	106.72	102	106.74	107.18	104.91	102.88	106.46	101.08	107.9	106.21	107.08	111.81	107.13	108.45	104.71	105.82	109.71	108.97	102.46	101.8	108.85	105.36	105.3	103.13	102.96	105.29	101.68	104.25	111.61	104.86	105.07
100.42	101.82	94.991	95.389	101.53	101.26	101.55	101.63	97.883	100.11	97.589	100.79	103.61	104.06	100.36	102.03	100.15	101.86	101.93	102.3	101.17	102.48	100.34	100.58	102.35	103	97.57	102.83	100.82	103.03	100.77	101.73	93.918	98.582	98.277	102.99	98.389	100.44	102.75	101.04	99.065	100.91	99.702	96.853	101.94	101.73	98.888	97.448	99.888	104.91
102.2	107.28	106.92	108.82	106.52	104.76	105.8	103.68	106.27	102.36	105.34	102.01	105.81	104.84	105.94	104.7	108.8	103.56	103.98	101.51	102.34	104.88	109.67	105.47	104.1	105.91	108.2	104.79	107.91	106.64	105.01	104.91	105.96	107.08	103.83	107.4	109.19	103.1	104.64	108.63	105.22	101.89	104.99	109.4	103.51	104.99	100.38	102.95	103.62	108.89
101.67	99.145	105.19	100.94	100.76	100.26	101.12	99.92	94.773	102.21	100.96	103.3	99.42	103.17	100.35	103.47	100.43	103.64	97.406	102.4	102.37	101.6	99.42	103.6	99.892	102.3	102.35	100.72	99.903	101.06	98.803	101.31	101.64	100.86	101.85	103.35	101.74	99.401	99.537	103.95	102	99.644	101.44	100.63	97.325	92.372	103.22	94.804	100.75	100.98
104.36	106.02	103.89	102.64	104.29	109.02	106.57	107.7	106.29	105.84	108.94	103.09	103.61	105.75	105.84	106.11	105.63	103.22	104.48	103.51	104.82	105.64	104.15	110.51	103.59	103.42	103.07	109.54	105.69	109.33	105.14	107.47	102.61	105.66	105.92	104.54	104.56	107.45	104.57	106.5	104.46	105.04	104	105.49	103.85	101.99	105.91	103.98	105.92	103.62
95.754	96.613	100.09	97.445	95.381	96.314	95.308	99.255	94.785	99.751	97.701	97.828	99.093	96.997	98.449	96.58	98.584	93.536	99.664	93.664	97.739	102.56	96.184	95.658	99.749	95.476	93.955	97.441	99.695	100.64	94.151	97.055	96.409	97.383	97.806	100.91	97.371	94.9	101.87	99.413	94.818	103.45	94.44	94.085	96.891	91.695	99.113	104	99.627	99.288
95.144	102.95	98.014	96.135	102.46	97.478	98.933	100.31	100.81	102.61	96.729	100.77	95.834	100.86	101.13	100.83	99.374	102.54	100.29	100.63	94.325	99.674	98.498	97.838	99.938	100.26	99.394	94.429	102.2	95.506	97.85	98.129	98.353	100.96	101.41	97.811	104.25	96.247	95.985	102.43	97.549	97.947	97.578	95.766	98.757	98.164	99.912	92.795	96.164	100.53
103.95	106.4	101.84	108.22	103.93	104.55	103.58	101.84	107.45	108.02	103.42	104.47	105.97	104.42	106.55	107.22	109.04	106.35	107.79	107.81	108.79	104.61	106.15	105.5	107.11	110.35	105.13	110.05	104.03	106.75	109.82	104.57	108.16	106.13	102.49	105.62	109.3	105.61	104.3	107.97	102.03	105.48	107.41	109.6	106.63	106.15	102.48	102.53	105.43	104.85
109.46	108.8	103.05	100.55	107.87	106.12	102.23	108.65	105.78	107.6	107.63	103.35	109.07	106.95	106.75	108.44	102.68	107.1	106.98	104.94	101.99	107.35	105.35	106.43	104.19	106.06	106.95	109.88	108.46	102.87	102.42	109.14	107.61	105.58	105.38	110.72	109.05	106.57	107	103.19	106.69	108.21	108.26	103	107.27	102.95	106.61	103.78	104.4	104.36
101.55	108.84	107.76	103.93	103.53	104.72	106.52	102.24	104.5	107.07	109.63	103.83	106.72	102.06	104.89	101.8	109.11	104.69	106.55	109.94	108.3	101.58	103.93	107.67	106.67	104.92	105.88	103.98	102.86	103.28	101.04	102.97	107.66	104.15	105.67	104.93	107.31	107.1	106.81	103.01	109.06	106.15	105.57	107.74	108.22	102.17	102.01	105.43	106.62	104.15
108.43	108.41	107.02	108.86	109.28	107.39	107.93	108.14	110.96	108.08	109.68	110.53	110.45	110.59	108.46	109.72	106.88	107.57	105.53	108.63	105.02	106.28	106.09	106.69	105.41	105.66	112.63	107.6	106.91	112.69	107.11	108.33	111.45	107.42	105.47	110.12	109.31	110.94	109.73	105.42	104.98	109.39	107.31	106.4	104.8	104.65	104.44	107.29	105.8	106.77
99.836	99.583	98.792	103.23	100.59	100.71	101.85	99.322	98.348	95.145	98.586	100.06	97.6	98.363	99.365	100.22	96.989	99.2	98.906	96.307	98.85	97.417	104.28	98.992	100.66	103.98	99.688	96.669	103.56	101.19	105.11	99.1	103.05	97.348	100.07	100.65	101.58	102.65	100.92	100.63	97.716	101.85	101.59	102.22	99.514	98.217	98.83	98.828	100.29	100.76
96.267	98.479	97.903	99.279	95.981	100.18	94.403	99.986	98.032	101.23	98.218	101.42	93.222	93.769	100.21	100.19	95.558	100.39	94.742	99.35	97.111	100.73	97.021	100.2	96.462	104.8	103.8	97.602	95.35	96.137	97.244	96.46	93.17	96.547	97.959	102.22	96.461	100.4	93.529	98.354	97.848	96.854	98.889	96.676	97.493	99.638	101.67	96.301	96.503	98.73
108.77	110.2	109	105.97	107.56	108.05	111.07	110.92	107.92	112.43	106.72	105.97	103.45	105.86	106.81	105.58	104.58	108.26	108.56	107.3	109.61	106.77	107.75	109.74	112.77	107.24	105.68	106.69	108.98	109.78	106.68	112.73	110.97	109.16	106.52	106.05	105.19	105.38	109.85	109.13	108.54	107.3	107.5	109.41	109.18	106.04	106.33	101.25	112.16	107.29
108.07	106.28	107.16	108.33	107.24	103.58	105.57	105.79	110.31	107.9	112.12	106.67	104.69	108.44	106.79	101.82	105.64	103.76	107.86	108.1	104.62	109.02	106.29	107.18	108.11	110.69	103.24	107.2	103.82	106.32	105	108.56	104.53	110.55	106.54	103.77	108.63	109.87	106.92	103.06	110.45	109.63	106.38	105.01	103.59	105.65	103.76	109.11	105.14	107.86
109.39	104.41	107.18	104.68	108.98	106.76	112.22	108.07	105.76	106.56	105.82	105.63	110.24	104.67	108.33	105.72	108.53	108.82	109.39	108.93	107.16	105.5	101.77	111.07	105.13	108.82	108.56	107.67	107.92	106.34	111.64	104.87	108.59	106.07	104.94	109.33	105	110.13	105.88	106.46	108.03	109.27	107.15	107.17	106.76	109.41	110.78	107.74	105.55	108.42
108.94	107.06	103.88	106.89	100.64	106.28	103.68	107.14	102.23	103.76	107.71	105.27	102.82	106.62	102.86	103.76	105.24	108.11	104.76	107.42	102.29	105.28	108.36	107.09	105.95	108.99	105.96	103.85	110.43	102.97	104.25	103.01	105.93	105.4	105.9	105.1	105.34	110.98	109.51	106.68	104.54	105.85	111.05	107.6	109.76	106.47	105.27	102.96	105.75	106.62
106.21	102.95	105.52	106.7	107.94	105.21	105.59	104.27	101.73	104.02	104.67	110.73	101.11	107.12	102.07	103.47	107.21	100.12	106.48	105.16	106.29	107.01	103.12	105.58	106.62	107.15	108.86	105.63	103.88	103.87	106.56	108.58	104.89	101.87	105.97	111.41	102.46	106.93	107.72	101.73	105.68	110.2	104.93	105.58	107.51	104.6	107.38	107	107.69	107.64
104.46	109.54	104.24	103.23	109.22	107.97	101.55	104.04	104.48	109.45	105.01	104.54	101.61	107.8	107.09	106.12	103.96	102.25	102.83	104.63	107.65	105.79	103.85	108.72	108.01	105.9	101.67	107.6	107.2	103.8	107.32	107.92	103.61	105.3	111.85	104.03	107.79	102.91	107.26	105.13	104.61	100.78	105.47	105.61	103.86	103.93	103.36	108.34	103.69	101.89
96.157	95.331	97.451	100.21	100.07	97.875	99.765	96.154	96.092	96.239	94.312	97.159	98.488	97.284	96.043	94.897	96.329	99.159	97.435	97.729	97.446	99.624	100.51	96.217	97.941	99.967	97.325	97.622	97.918	99.229	99.793	100.54	101.04	101.54	99.761	98.353	102.39	99.699	103.18	90.521	98.565	98.596	98.331	100.21	96.626	97.288	98.734	97.544	98.509	96.354
109.19	105.89	106.69	108.89	107.82	107.32	106.64	111.73	109.9	108.21	105.17	107.28	111.17	105.9	110.27	107.84	110.45	104.6	107.73	112.24	105.58	105.3	106.22	106.6	105.87	108.38	108.86	106.67	108.53	105.19	110.79	106.01	109	110.23	107.46	104.78	108.82	106.23	109.3	112.07	106.8	107.18	109.61	109.65	106.49	113.5	111.14	109.15	109.43	112.02
110.29	106.05	105.66	101.05	108.81	104.82	105.43	106.54	107.19	107.98	106.07	103.69	105.22	110.6	105.21	105.36	103.84	104.11	103.65	105.24	105.94	106.97	106.92	105.79	106.97	109.11	104.52	102.35	103.31	107.49	110.16	105.97	103.52	107.02	108.88	104.15	99.045	105.66	105.02	107.55	107.83	102.52	103.53	101.24	104.09	107.29	102.27	107.45	107.97	106.91
106.15	105.45	108.84	103.66	105.75	105.91	106.31	104.16	103.15	107.56	108.58	102.94	108.34	107.13	105.54	104.49	106.22	108.49	106.46	108.9	102.06	104.83	103.14	104.75	105.47	101.58	101.52	104.23	102.28	103.5	109.09	107.41	107.62	107.12	106.46	106.25	106.93	108.53	104.05	106.04	106.48	107.27	108.5	103.82	105.66	105.53	100.46	105.82	108.83	109.55
108.43	108	110.48	107.41	104.31	108.15	105.83	108.21	105.87	109.68	106.6	105.64	106.13	103.09	106.8	109.92	108.36	109.54	106.75	106.64	102.64	106.46	105.54	106.06	111.06	102.03	105.45	104.77	105.25	105.92	106.27	103.2	105.95	108	106.53	106.85	104.47	103.03	104.82	111.4	104.82	104.97	105.58	106.75	105.88	103.33	102.01	106.57	104.73	109.01
105.15	102.01	106.95	105.74	106.01	108.23	100.33	105.26	104.02	102.6	103.9	107.72	100.51	104.75	100.78	102.41	103.88	102.21	109.29	108.72	102.44	104.1	104.63	107.05	105.74	105.78	103.54	104.27	108.6	107.49	102.43	105.1	106.93	98.549	104.2	105.99	105.56	105.18	101.97	105.1	103.24	107.36	101.54	105.67	100.84	105.26	108.62	107.26	103.78	106.6
111.65	107.68	110.93	112.07	112.56	113.26	108.38	111.09	108.94	108.84	112.23	105.34	110.23	111.86	105.92	109.97	108.56	110.4	107.96	113.16	110.73	110.42	109.81	109.78	109.57	105.78	108.47	109.54	112.19	109.18	113.55	109.79	107.09	110.96	110.02	113.32	108.86	111.1	111.45	111.95	108.3	113.37	108.94	110.76	110.02	111.49	114.64	110.38	111.27	109.15
99.988	99.378	103.18	103.39	100.4	100.77	101.59	98.36	101.27	101.58	101.93	100.31	100.07	96.643	103.67	100.34	101.42	98.403	99.921	97.242	101.18	97.831	98.95	104.83	99.404	98.933	103.21	97.719	104.39	103.28	101.07	96.872	103.38	102.82	101.34	98.842	98.537	96.818	102.71	100.36	101.01	98.068	100.93	97.592	99.998	95.284	104.84	100.79	101.02	99.061
97.167	99.025	100.99	96.936	101.91	97.371	96.214	101.79	96.737	97.06	98.009	99.121	96.569	98.101	96.39	101.54	98.808	100.05	101.15	95.594	98.592	101.81	102.21	100.15	98.736	100.1	99.62	100.18	99.071	99.11	100.9	92.368	97.806	100.58	101.02	98.168	100.53	100.58	98.137	97.438	98.204	99.681	96.853	97.926	98.419	100.59	102.38	97.461	100.73	101.11
104.77	108.35	107.28	107.36	109	107.55	110.98	105.19	111.41	105.71	107.94	106.2	107.91	108.72	110.47	105.25	102.96	107.81	107.55	107.96	104.69	108.08	104.99	106.51	108.71	107.43	110.07	109.02	105.9	105.25	109.87	109.08	107.51	108.45	108.28	107.95	105.61	108.17	107.36	108.69	105.64	111.47	108.82	110.29	108.33	109.53	106.57	105.52	108.02	109.3
110.92	110.04	112.05	111.42	111.69	107.9	110.59	108.88	112.08	114.31	106.61	112.11	108.78	112.2	108.21	112.02	108.08	108.44	111.43	110.7	112.52	109.76	111.81	109.9	113.81	112.81	110.9	111.27	110.16	116.45	111.1	106.83	111.76	108.29	109.32	107.44	112.14	110.33	110.14	107.57	111.09	114.05	109.84	108.21	111.75	112.61	111.43	108.4	108.88	113.19
103	107.84	106.3	104.48	106	105.9	106.43	105.04	104.99	107.07	105.35	108.06	106.16	109.32	107.18	105.75	105.84	101.73	104.3	105.29	105.22	111.55	106.69	104.76	106.18	106.72	106.64	101.73	103.01	105.71	102.88	103.96	105.86	104.44	106.5	106.53	104.49	103.22	106.6	106.59	104.43	106.06	108.17	105.02	106.28	104.03	106.14	108.74	104.06	107.83
106.4	109.3	106.81	106.35	111.52	103.34	113.77	108.44	108.13	107.56	108.45	108.67	106.31	107.51	107.81	113.09	109.34	108.42	107.28	105.69	113.41	109.69	112.9	105.19	109.91	108.78	111.62	109.01	109.81	107.34	115.83	108.9	107.08	111.17	107.58	104.19	111.69	106.75	107.64	106.55	107.35	107.36	112.02	105.65	106.81	110.17	108.68	110.47	109.13	108.63
109.96	105.05	112.28	106.44	107.4	109.02	107.59	102.66	107.6	108.13	107.71	107.69	102.28	105.09	109.1	108.63	105.52	106.53	108.04	104.85	103.88	106.07	103.06	106.34	107.23	107.02	104.86	104.21	108.15	101.86	110.05	106.2	107.39	104.91	106.1	105.53	108.14	106.43	107.5	106.77	107.36	105.78	109.72	104.95	105.6	104.36	108.95	101.77	108.35	105.38
98.683	102.45	101.32	100.5	101.2	97.526	99.899	101.99	99.61	101.63	103.73	98.465	98.661	101.57	102.92	101.48	100.18	104.83	97.045	102.6	101.63	98.474	100.38	100.31	100.67	104.07	97.077	99.616	100.72	100.84	101.89	103.31	104.3	100.45	96.939	102.17	100.87	98.146	102.97	100.43	98.625	102.43	98.591	103.65	99.515	105.59	100.9	104.82	100.85	100.47
110.4	107.65	108.61	108.27	111.17	108.12	110.08	107.26	111.4	111.06	106.81	108.52	104.32	106.88	103.84	108.36	109.96	107.54	106.81	110.85	107.25	109.15	106.84	108.24	108.55	103.97	108.86	105.23	106.47	103.95	106.3	107.96	106.4	107.4	110.08	107.72	107.35	108.61	109	108.6	109.64	107.95	108.25	108.36	108.63	109.87	106.34	110.01	115.9	108.28
100.06	97.574	101.38	97.164	96.832	100.93	96.81	101.9	101.35	98.641	98.227	96.885	99.555	98.567	95.294	101.65	96.901	100.63	103.58	97.482	98.567	97.305	97.898	97.022	94.479	96.118	98.867	97.218	95.862	97.898	100.09	95.894	98.982	98.449	99.817	98.967	97.474	100.29	98.611	101.47	95.819	96.156	97.223	98.669	104.25	102.1	104	98.642	101.57	96.523
102.8	109.18	106.13	108.9	108	108.74	110.22	111.98	106.11	107.38	104.91	107.64	110.79	105.41	106.64	104.53	106.44	106.74	109.69	107.3	109.27	111.87	111.04	108.41	108.84	110.36	106.84	109.63	106.88	104.13	103.94	110.62	109.57	109.41	111.88	112.39	105.34	106.37	103.3	112.13	106.51	110.18	108.36	104.62	106.93	111.67	105.38	106.31	111.61	111.41
105.79	109.57	110.14	105.64	107.54	103.01	104.2	103.35	109.98	106.37	108.45	107.63	101.17	104.92	108.07	108.47	101.53	106.44	107.61	108.1	107.18	107.67	104.06	109.73	102.45	108.06	105.4	102.69	101.35	107.39	105.47	105.01	109.89	111.1	106.03	110.24	101.92	105.19	101.95	108.55	106.28	106.15	110.43	107.08	108.94	107.24	107.56	110.08	106.43	106.94
99.948	106.21	105.78	106.69	105.9	104.88	102.36	107.25	107.28	107.06	106.59	107.39	104.89	109.6	107.57	108.43	103.09	108.53	108.63	105.34	108.52	103.66	105.58	103.05	109.66	107.12	102.81	106.96	107.66	104.6	104.66	106.07	108.7	109.93	104.59	106.19	105.13	106.64	111.1	105.18	106.02	101.97	105.29	106.26	105.37	105.88	107.7	109.06	101.42	103.81
109.12	102.13	107.3	103.5	107.86	106.27	106.15	105.15	104.59	102.71	102.88	106.86	104.89	107.57	108.25	107.84	101.97	105.32	104.96	107.16	107.73	107.16	103.24	106.26	103.57	107.55	104.12	107.18	105.09	106.85	104.57	105.51	105.35	106.85	106.27	107.88	106.43	105.13	108.4	106.88	108.2	108.18	104.93	108.38	108.38	103.31	109.9	103.85	105.02	108.05
107.38	109.17	106.78	104.33	105.97	106.93	108.44	103.76	109.29	108.98	108.46	107.25	110.91	106.82	107.47	108.43	103.66	107.45	104.13	108.39	109.69	100.96	108.03	109.32	106.34	103.45	108.28	104.55	110.02	109.21	106.54	108.16	103.28	107.97	104.35	105.86	104.81	105.66	102.27	108.57	100.25	107.56	110.95	108.56	110.21	101.62	101.56	105.11	111.52	105.44
109.57	106.36	105.16	108.54	107.07	106.1	102.62	106.03	103.52	104.56	103.49	108.06	105.88	108.36	108.93	105.39	106.39	101.62	108.61	106.2	103.55	106.56	102.42	105.23	102.47	107.55	104.13	104.07	104.32	104.37	104.42	105.37	106.55	106.31	107.52	105.74	104.51	106.25	101.07	105.81	103.12	103.65	107.12	103.03	106.05	110.36	103.16	102.79	104.47	102.6
103.77	104.58	105.51	106.97	106.21	106.59	106.36	106.01	104.28	106.97	108	104.9	106.55	106.81	108.02	104.05	106.74	105.56	102.5	103.99	105.23	103.89	106.09	107.28	104.69	107.94	108.74	105.81	108.11	106.49	105.73	105.22	104	108.01	104.85	106.09	107.24	103.88	105.72	105.89	106.79	102.23	103.1	102.75	104.3	105.27	110.69	103.28	108	109.55
107.07	111.51	106.13	102.8	107.01	108.49	107.05	108.38	107.89	108.38	112.5	108.56	105.63	110.82	105.98	109.48	110.32	108.78	107.45	106.76	107.51	110.84	112.88	110.76	109.37	104.06	109.31	105.14	106.69	106.58	114.76	105.53	110.15	109.92	107.36	105.68	108.25	106.71	105.57	107.15	109.35	105.08	106.7	108.89	107.66	107.53	109.44	105.17	110.26	106.4
104.18	108.23	104.71	103.86	106.62	108.93	106.49	104.75	104.73	105.55	105.56	109.14	101.92	105.68	107.47	104.06	104.59	108.39	107.61	105.11	102.69	109.61	105.1	110.96	102.11	100.66	105.49	106.41	103.08	106.33	104.22	106.78	106.39	104.79	107.74	107.46	104.78	103.42	105.5	104.67	106.06	105.83	104.99	106.54	102.53	106.87	101.69	103.17	103.83	106.2
110.84	112.29	105.97	108.84	108.43	107.81	106.46	108.3	109.86	108.64	111.14	107.05	108.63	106.49	107.99	106.51	99.794	108.92	107.65	105.9	105.83	109.7	108.41	110.36	105.68	103.44	106.97	105.8	105.6	105.84	110.6	112.62	106.7	107.47	107.86	107.17	106.11	110.1	106.92	104.38	108.51	109.08	108.08	106.92	107.81	109.36	109.02	109.96	108.05	110.49
107.67	105.16	101.54	104.15	105.62	106.61	108.51	108.14	104.19	107.36	107.51	111.01	102.83	102.58	104.11	108.39	110.35	104	103.98	101.82	107.08	104.43	105	104.87	103.71	106.1	103.51	105.92	104.84	107.47	106.46	110.79	104.85	109.86	106	108.8	105.26	110.3	106.88	110.34	103.99	107.24	106.53	102.67	105.64	108.63	107.04	107.24	104.8	104.97
106.99	105.99	103.79	108.68	107.23	111.15	105.94	103.51	111.25	108.81	106.11	109.58	105.83	106.23	109.24	109.31	102.26	106.3	109.94	105.59	105.04	108.43	105.85	107.75	106.33	106.51	106.31	105.55	108.08	109.57	105.87	103.33	111.45	108.84	105.43	107.52	112.46	104.98	105.87	108.34	103.83	106.7	106.78	108.24	101.35	108.74	107.6	109.12	104.2	103.02
96.414	97.523	103.14	99.16	94.707	100.86	98.364	97.505	95.529	99.752	98.648	100.02	97.663	93.096	98.496	97.336	100.85	98.326	95.971	98.225	98.348	96.039	92.933	102.91	97.347	101.08	98.403	95.055	96.736	95.038	96.071	97.158	97.583	98.501	98.722	95.635	97.19	96.897	94.338	100.89	100.06	95.384	95.959	94.63	96.094	98.07	99.191	99.143	97.563	99.573
105.25	105.07	105.92	106.79	107.8	106.33	105.86	104.83	107.95	108.22	104.5	102.9	105.73	106.44	107.32	102.49	103.76	104.93	109.23	106.55	111.81	104.57	105.73	102.47	104.47	106.54	108.1	106.87	103.66	104.51	110.5	109.32	105.48	109.33	103.3	110.68	105.32	106.77	106.4	104.63	105.19	111.34	106.8	105.71	108.94	106.08	106.22	104.11	104.05	101.19
101.05	103.75	103.9	108.56	104.37	106.6	107.91	100.62	104.61	103.85	103.59	101.43	107.1	102.48	103.48	106.37	105.22	105.61	102.04	103.64	102.99	105.73	105.51	105.18	101.89	106.22	102.4	104.31	103.13	104.3	109.58	102.01	105.67	106.46	104.28	103.13	102.05	108.9	106.55	108.94	108.88	106.55	105.96	110.9	108.18	105.36	102.59	105.8	105.02	104.88
106.64	106.43	110.51	103.7	104.13	106.76	102.37	107.37	106.14	106	104.27	109.02	106.05	106.69	107.33	100.88	110.39	104.31	104.18	102.26	108.32	100.63	106.08	105.09	109.49	106.73	105.93	106.23	108.65	106.53	105.62	104.89	108.7	104.7	101.61	106.02	104.12	107.43	105.04	107.15	109.48	109.05	102.34	105.74	100.1	108.49	104.77	107.48	102.22	102.49
106.91	100.06	107.89	103.5	107.48	108.88	106.03	112.19	101.71	102.33	103.41	110.39	113.57	109.28	107.21	104.28	108.56	104.94	105.75	105.29	105.45	104.15	107.42	105.6	108.2	105.32	112.12	105.19	108.26	105.99	107.94	107.86	107.62	107.69	105.3	107.39	107.24	107.38	105.77	111.18	110.66	107.84	107.17	107.38	105.69	105.99	109.14	107.25	105.87	107.65
109.53	106.42	112.42	104.55	105.62	112.75	109.14	109.6	111.03	105.72	109.74	110.1	110.6	106.93	106.38	109.67	106.54	107.82	109.35	112.96	106.66	108.63	107.28	107.18	109.82	106.34	110.33	106.4	106.32	106.59	107.81	110.24	110.75	108.35	107.18	107.95	105.22	107.22	109.31	110.18	106.82	112.64	109.07	108.92	110.92	104.31	105.97	108.46	107.93	108.7
109.53	106.01	108.43	111.11	106.08	110.34	105.71	107.71	107.07	112.78	109.49	107.18	112.69	105.41	111.76	106.13	112.4	106.71	112.97	108.62	111.84	110.83	108.41	111.53	106.87	106.3	107.23	105.21	105.27	105.15	110.95	111.43	112.89	104.43	105.18	104.43	107.1	109.09	108.84	105.7	106.5	111.72	106.27	111.87	104.42	102.99	105.86	111.15	107.43	109.78
114.12	112.91	112.61	109.37	108.92	110.91	113.7	115.59	111.03	114.19	112.4	110.89	111.01	111	110.98	111.17	107.52	108.22	114.34	111.84	107.53	108.85	113.34	114.04	110.06	115.23	111.4	106.84	108.51	109.13	112.07	112.12	111.25	109.91	108.14	113.62	110.79	115.87	108.01	109.61	111.87	111.42	114.05	114.06	115.47	110.74	110.69	108.45	111.68	107.59
106.28	106.34	104.94	105.32	105.1	112.33	105.38	107.1	112.19	108.47	106.69	106.79	109.89	107.61	110.65	110.86	108.22	105.36	107.25	112.84	110.94	109.16	110.26	107.94	108.57	108.74	109.2	109.35	109.51	111.34	105.95	108.55	109.94	104.91	104.53	109.98	105.12	103.95	111.12	109.36	106.01	106.68	108.57	106.92	111.22	109.22	106.1	109.3	104.62	109.77
105.99	110.61	105.79	104.94	106.56	104.94	106.96	105.35	107.29	105.53	105.03	105.69	100.28	106.96	110.31	108.95	103.62	102.98	109.88	106.59	107.08	109.21	106.53	109.79	107.88	104.34	108.4	105.29	107.62	103.41	103.83	104.96	105.71	104.06	107.55	104.79	108.18	104.25	105.86	110.74	110.47	100.99	104.04	104.74	109.53	105.74	107.12	106.79	111.65	106.21
108.47	108.87	108.09	106.53	112.97	106.77	108.75	109.84	107.06	110.11	106.21	108.95	104.79	104.47	109.4	105.5	109.35	104.24	106.03	105.26	109.31	108.23	110.78	110.94	106.27	108.82	107.6	108.9	108.96	106.83	108.87	106.57	106.67	106.6	106.36	108	108.77	110.37	110.78	104.76	105.56	107.84	108.58	105.84	106.27	106.16	108.37	108.94	111.73	109.79
107.07	103.13	106.58	102.19	106.68	106.4	100.56	107.86	108.89	104.41	101.79	106.91	101.99	105.64	101.82	104.8	104.79	105.15	105.53	107.86	105.71	106.9	105.79	109.27	106.58	104.1	105.51	103.26	104.24	107.41	104.76	106.27	107.97	105.85	107.18	105.92	107.56	104.16	106.98	106.92	100.95	106.24	104.94	107.9	103.85	102.81	108.22	106.73	107.65	107.19
102.39	98.099	95.934	96.66	99.321	96.941	95.706	96.633	98.622	100.45	97.145	101.17	101.61	95.903	100.94	98.235	98.606	96.566	97.684	100.26	101.11	96.102	96.876	101.51	99.656	98.422	96.9	97.144	100.77	97.039	95.117	98.183	98.799	99.938	100.86	101.89	104.57	99.456	100.11	99.585	97.959	98.847	101.78	96.431	100.6	96.324	98.262	98.181	93.096	101.4
108.23	107.38	107.88	108.43	108.45	106.59	106.73	109	110.55	107.06	106.7	107.76	103.23	105.61	105.72	107.68	105.64	106.19	106.73	107.1	110.06	110.27	112.78	104.11	104.91	106.57	109.6	111.09	112.81	107.89	107.26	110.58	107.57	106.93	104.29	106.58	107.27	108.04	104.71	107.27	104.47	106.44	107.36	108.68	106.68	110.93	105.87	109.63	107.87	108.67
98.947	101.72	100.63	102.61	99.357	98.614	104.07	102.09	98.893	102.84	101.78	98.452	103.21	102.42	104.11	99.611	98.939	102.76	100.05	103.93	98.94	101.49	103.41	94.188	97.335	101.33	101.75	98.976	100.3	101.61	102.76	100.01	96.57	100.49	97.029	100.5	102.02	105.17	100.51	102.45	97.328	101.36	101.8	97.493	99.537	101.42	104.46	99.469	99.55	99.808
108.88	108.9	110.79	107.04	109.03	109.75	110.31	110.92	107.72	107.07	106.15	103.5	108.46	108.02	107.24	107.5	107.71	106.22	107.78	105.57	103.47	107.23	111.3	108.56	107.68	110.53	105.41	113.37	110.8	109.42	109.68	109.04	108.06	106.01	105.13	111.8	106.4	107.38	109.91	112.2	108.68	104.27	106.38	109.81	105.23	108.4	106.98	112.43	108.28	108.43
107.71	103.94	105.82	110.27	111.82	107.68	108.06	104.14	111.1	111.03	109.15	110.66	105.33	104.13	108.1	109.89	109.19	102.73	107.68	109.7	110.45	107.27	110.22	108.37	107.96	110.5	110.64	109.65	110.21	105.62	109.19	112.89	108.41	109.03	108.99	109.34	110.54	108.03	108.26	106.72	115.39	105.75	109.42	105.73	105.67	108.16	109.37	106.63	108.3	110.56
102.62	96.702	100.8	99.509	101.18	103.64	103.92	98.084	98.176	101.66	99.605	102.72	99.995	97.359	100.02	100.95	98.56	95.712	98.293	99.81	99.423	99.04	99.946	100.59	103.33	99.589	100.16	97.52	100.62	96.41	102.91	103.89	98.309	101.25	100.58	102.56	99.354	100.68	99.821	99.91	99.64	98.999	98.55	101.52	100.06	101.38	99.873	103.2	103.4	101.12
109.25	106.18	109.45	107.19	105.44	108.92	106.72	107.38	110.42	107.38	107.09	104.97	108.43	110.69	111.01	105.74	108.01	107.82	109.82	110.23	106.95	106.92	109.39	110.13	108.02	108.25	109.59	107.31	107.59	112.69	108.61	108.65	107.84	110	110.54	107.96	107.81	110.37	106.62	108.28	112.26	109.16	102.96	106.51	108.62	107.19	109.51	103.37	110.01	107.07
108.59	108.53	108.8	105.7	108.19	107.69	108.83	109.68	110.24	111.17	111.22	105.65	108.18	111.03	106.27	111.02	108.16	110.36	108.93	112.89	103.18	105.7	105.62	105.54	107.77	108.07	110.49	107.63	110.19	108.99	110.77	111.21	105.17	109.41	107.67	105.75	106.5	106.63	111.62	105.86	106.01	108.41	110.31	107.02	105.76	107.81	103.85	106.36	109.47	108.92
101.37	97.946	96.687	99.248	98.091	99.689	99.196	97.596	94.615	98.635	98.505	95.104	99.658	98.339	100.2	101.03	98.319	99.199	100.85	100.27	100.84	99.95	96.028	100.32	101.47	98.246	100.79	102.84	96.336	98.264	99.727	98.971	95.943	102.18	96.257	97.917	98.038	98.576	98.189	98.881	98.086	96.525	99.474	102.85	98.883	98.303	95.855	98.206	100.4	98.147
102.18	94.653	100.99	100.83	102.44	99.433	103.52	99.827	103.37	98.505	100.17	101.34	100.42	101.56	103.06	98.972	98.281	101.37	101.68	103.51	100.16	100.3	98.66	97.24	102.21	102.8	103.61	102.32	98.865	96.498	99.434	98.753	98.564	96.767	98.16	101.69	97.11	97.385	97.364	100.46	101.01	100.78	103.14	98.523	103.54	102.13	102.21	99.679	96.882	98.801
98.995	97.86	101.96	104.66	101.06	97.848	102.75	100.15	102.77	100.32	103.26	98.746	99.621	99.427	99.326	104.49	102.51	97.081	104.94	104.71	100.12	97.025	104.66	102.05	98.131	100.64	95.95	98.5	100.02	99.331	98.943	99.064	101.32	98.081	99.939	102.25	99.261	101.94	100.56	100	106.16	101.57	97.192	100.52	102.5	102.95	100.65	104.11	100.62	103.94
112.88	113.71	110.62	110.28	113.83	115.63	111.05	109.11	109.11	115.61	111.2	105.43	104.84	109.64	111.3	114.16	113.2	105.95	112.58	112.63	109.18	110.46	109.24	107.8	110.47	109.25	110.18	110.12	114.03	112.95	110.07	112.55	115.14	111.72	114.46	114.15	110	109.92	109.14	110.94	108.07	108.4	109.82	109.94	113.68	108.88	111.16	110.49	110.18	109.3
107.79	108.93	104.09	104.81	102.72	104.31	107	110.22	106.16	105.2	102.84	107.27	106.95	110.67	105.1	106.45	107.76	105.45	106.18	107.99	109.3	106.54	102.13	109.07	106.76	107.63	105.34	106.4	105.69	106.2	105.1	108.97	105.6	104.54	104.39	107.77	105.52	103.88	108.78	104.45	107.34	104.93	109.59	108.48	101.21	105.39	107.81	104.85	102.82	105.74
104.24	106.85	109.75	106.68	106.69	106.1	108.54	109.88	107.39	110.89	107.19	106.94	101.9	106.21	105.82	103.51	107.88	107.21	108.86	104.54	109.74	110.42	102.64	107.09	109.92	106.64	107.41	108.84	107.44	107.51	108.95	107.53	110.89	105.51	104.52	102.41	109.69	104.4	109.05	105.7	103.68	105.86	108.87	103.8	109.54	106.86	104.65	104.93	109.49	102.29
109.97	105.81	105.68	107.29	109.56	110.3	104.28	110.13	108.04	112.23	109.83	108.02	104.37	105.21	110	109.65	107.91	107.53	107.61	110.05	108.03	110.48	111.22	106.92	107.17	109.12	112.46	107.75	106.66	104.62	109.83	102.96	104.53	108.95	107.45	107.62	110.53	109.83	110.43	114.58	107.75	107.74	105.53	107.74	103.84	104.23	105.79	108.76	102.16	109.36
93.494	100.74	96.036	97.413	96.059	97.842	98.455	97.752	94.643	100.41	94.484	98.013	97.076	92.148	102.38	94.355	101.21	95.881	95.215	98.603	101.06	99.885	96.499	100.76	98.333	98.258	96.377	100.33	94.187	99.992	98.21	97.909	97.976	102.47	100.36	102.53	98.434	96.238	98.396	97.868	97.391	95.088	99.563	99.219	96.15	96.35	101.44	99.716	100.38	99.768
98.845	99.818	99.448	99.469	102.38	101.83	103.57	101.07	101.92	97.44	103.34	105.94	100.51	98.606	99.729	100.96	107.19	95.266	100.26	99.839	98.327	100.01	100.83	100.13	102.67	97.816	100.29	101.56	97.236	99.413	104.25	99	96.281	101.97	101.36	100.83	100.48	95.822	99.105	100.14	103.13	99.046	104.06	99.298	100.74	96.848	98.129	97.045	99.772	100.69
109.89	104.49	105.53	112.46	106.23	108.16	107.83	107.56	105.83	108.73	107.62	106.27	111.84	115.53	109.92	105.71	108.58	112.22	107.74	104.49	104.36	105.89	107.23	108.36	111.76	107.47	109.28	109.58	104.09	107.52	111.83	110.41	105.27	106.99	104.15	108.1	106.68	108.95	105.98	110.34	108.43	106.99	108.71	103.64	110.52	105.77	108.73	105.33	103.25	110.33
102.38	105.63	104.32	108.16	105.36	103.28	106.31	107.5	106.99	105.62	110.43	106.32	108.51	105.28	105.06	104.26	107.26	105.33	110.02	108.86	106.14	105.41	106.47	105.43	106.8	105.26	110.49	106.95	104.7	109.23	105.56	106.33	107.24	105.86	105.55	108.13	102.31	109.46	106.38	104.61	105.39	106.48	105.91	103.48	104.37	107.37	106.29	105.78	105.21	104.24
106	105.02	107.79	103.83	108.64	103.36	104.14	111.79	105.97	110.73	102.98	103.3	104.15	107.29	105.84	106.85	102.62	104.78	106.88	106.62	105.2	105.72	106.75	103.68	104.38	107.32	107.79	104.97	105.25	102.55	109.38	105	107.07	105.91	106.47	103.53	104.95	106.86	104.27	105.85	104.22	106.88	102.34	111	107.24	101.59	105.42	102.42	107.41	104.9
107.78	111.47	110.82	106.55	109.33	108.46	111.12	105.54	107.44	107.78	108.48	112.87	107	106.49	104.28	107.49	110.83	108.48	107.96	109.3	106.86	112.12	112.21	113.37	110.16	107.27	111.17	109.67	105.08	109.64	111.72	105.19	111.7	110.62	106.67	105.48	110.29	110.6	110.13	108.7	105.7	109.89	108.52	103.67	103.38	107.38	109.42	109.45	111.24	109.36
109.88	106.25	112.04	110.23	105.54	109.34	109.7	110.24	105.66	109.71	105.97	108.13	106.87	107.1	108.31	103.56	108.16	107.69	106.5	107.38	104.89	111.83	109.79	106.84	111.09	108.38	109.18	109.51	111.46	105.94	109.92	106.97	109.74	108.29	106.61	105.07	107.61	108.89	106.76	106.74	107.68	110.67	113.53	112.13	108.55	107.66	108.78	105.59	108.96	109.93
102.78	98.477	101.55	97.494	97.677	101.74	101.46	96.379	98.484	96.955	100.07	96.777	97.485	99.502	102.44	98.835	100.99	99.764	98.858	99.585	102.49	96.306	101.22	94.926	99.244	98.53	99.803	96.815	98.287	100.07	98.642	101.61	99.339	96.13	99.687	101.49	94.681	99.021	105.42	102.63	100.81	98.997	100.62	95.235	102.95	97.126	103.05	103.52	103.2	101.08
105.33	105.42	104.77	106.31	106.56	107.98	108.2	105.98	105.18	109.31	107.29	106.58	108	105.69	102.03	104.49	105.48	103.18	104.02	105.8	108.4	102.98	108.09	100.69	105.73	110.69	105.75	104.32	104.61	106.29	104.73	107.1	105.92	106.11	104.57	110.16	110.21	103.9	107.09	105.42	108.61	104.58	107.16	102.68	107.93	108.68	105.06	106.49	104.04	103.65
109.56	106.24	106.53	104.24	104.41	108.53	105.73	105.92	106.72	106.35	107.41	108.11	105.23	109.2	103.02	107.39	104.98	106.43	103.16	106.96	107.03	104.91	106.67	106.77	109.64	106.86	106.05	108.17	101.3	102.88	105.64	106.45	104.31	100.85	105.05	109.48	105.57	101.55	103.38	105.72	104.45	102.69	107.05	104.06	109.94	103.23	100.48	110.1	109.5	108.23
104.27	103.44	104.64	97.917	95.51	102.43	102.63	102	100.07	98.786	100.92	101.58	98.907	97.956	97.667	100.4	101.59	101.46	97.687	103.01	97.72	100.9	103.03	102.58	101.53	99.459	100.59	103.58	101.46	102.17	102.07	99.527	106.12	99.249	102.03	101.76	97.804	101.55	98.543	100.1	100.8	100.8	101.09	98.982	99.198	100.5	106.4	106.39	98.771	101.99
107.93	103.33	107.2	102.63	105.88	104.88	103.58	101.96	102.95	99.408	105.1	101.5	99.574	99.161	102.42	109.36	104.92	103.5	100.48	106.32	105.14	101.08	102.49	102.94	102.74	101.13	107.89	103.98	104.19	100.52	102.6	104.37	100.17	103.63	102.32	102.91	103.58	99.899	98.493	104.32	100.44	103.22	101.2	100.98	104.73	103.43	102.56	100.96	101.31	100.78
103.36	102.72	104.84	106.81	106.61	108.07	109.21	108.29	111.26	104.73	108.07	102.52	108.93	105.08	107.98	102.96	106.66	103.89	105.34	105.41	107.92	107.87	106.01	108.76	109.25	108.75	105.21	106.32	109.42	107.38	108.13	106.21	105.13	110.27	109.68	110.2	108.87	108.27	107.89	109.73	110.02	107.54	107.06	107.2	109.51	103.83	111.7	108.32	103.71	108.55
104.87	109.15	103.11	106.28	110.5	106.66	105.29	103.48	106.56	108.41	105.02	106.01	104.92	104.74	109.2	108.32	109.95	105.6	108.16	106.21	110.88	107.6	109.94	108.03	110.79	108.66	107.41	103.73	105.55	104.27	102.96	106.38	105.3	105.59	106.47	103.13	102.25	102.27	101.91	106.73	104.78	103.05	105.6	103.99	104.18	103.6	102.21	107.89	109.54	110.78
99.286	103.07	100.25	98.616	98.33	102.85	97.911	98.169	99.489	102.23	99.605	97.592	101.46	105.25	103.3	98.342	98.046	100.26	99.268	102.05	101.53	100.97	100.18	100.1	98.239	104.24	103.86	96.435	98.844	102.38	103.29	101.36	101.51	96.447	103.1	101.96	102.68	99.98	100.81	98.405	99.214	101.26	99.866	100.02	101.33	101.59	101.93	97.665	102.8	100.02
104.73	105.43	112.75	111.61	103.92	110.58	108.34	111.2	111.5	110.07	109.53	107.9	110.04	110.35	110.46	105.33	106.65	110.57	105.13	112.51	112.52	107.78	109.55	109.14	108.69	109.69	106.71	105.24	113.59	109.28	104.52	111.78	104.93	106.43	104.96	113.41	107.83	109.97	110.79	105.51	106.99	108.27	112.88	104.2	105.29	109.88	108.5	103.69	110.48	110.05
105.42	103.64	109.76	109.89	108.98	110.46	107.41	108	106.7	108.11	106.76	109.48	105.21	105.7	108.74	109.87	105.79	106.96	109.14	105.24	107.3	104.5	107.77	106.71	105.93	106.39	108.98	107.76	105.93	104.51	104.98	107.57	108.13	107.03	105.89	105.45	103.16	107.23	106.23	108.86	109.4	105.2	108.29	106.42	106.21	104.96	106.08	108.18	106.59	106.77
96.171	96.297	94.973	97.766	99.753	96.219	101.06	97.021	102.34	99.756	98.548	98.363	99.904	95.035	95.456	96.815	98.823	101.6	97.377	97.415	99.727	96.458	100.17	99.646	99.076	101.44	98.002	93.929	99.531	98.407	100.56	95.422	99.258	96.22	98.445	101.17	97.85	95.82	101.68	99.471	102.46	97.696	100.31	100.32	99.432	98.575	97.859	99.738	99.052	95.875
100.76	95.862	95.15	95.366	94.198	100.11	101.65	94.653	94.915	92.236	98.018	96.456	99.075	98.656	98.367	94.047	98.338	99.278	93.542	94.98	93.954	99.948	97.625	100.36	103.07	99.603	98.537	99.051	100.06	97.332	102.13	100.78	98.019	96.346	98.691	97.821	98.413	99.838	97.561	98.401	95.436	99.051	98.152	92.551	104.32	97.682	95.484	95.871	94.151	99.732
109.22	103.68	105.9	104.42	107.66	107.49	112.4	108.95	113.07	108.19	109.11	112.99	103.17	106.18	108.77	109.32	109.31	110.79	104.04	109.85	107.33	109.59	109.26	109.55	104.1	109.16	109.26	108.13	106.14	110.53	107.06	107.57	105.3	107.32	108.19	107.89	109.16	105.05	110.95	109.21	107.75	107.32	107.98	110.57	108.43	106.12	109.13	108.92	107.81	109.29
101.54	94.267	97.888	100.02	97.829	103.54	98.857	100.2	97.592	101.64	100.33	99.322	101.08	101.57	98.013	101.1	97.313	100.74	103.63	103.1	101.1	99.51	104.17	98.17	96.614	100.75	97.52	97.429	100.43	105.89	99.528	101.09	105.26	105.62	101.25	99.205	102.66	101.11	96.272	102.13	102.23	102.41	101.26	98.914	103.06	101.99	101.34	101.67	99.499	98.055
109.55	108.16	109.03	109.34	110.09	108.44	113.16	105.85	105.83	108.26	105.18	108.32	110.62	110.41	107.51	111.15	106.63	108	107.16	109.08	107.98	109.75	109.06	107.96	105.68	107.84	109.32	109.11	107.81	106.18	114.41	108.54	103.1	111.45	110.63	107.37	111.78	105.95	114.52	112.2	107.09	110.77	109.19	112.19	108.04	107.43	108.83	108.73	110.78	108.29
107.8	106.62	103.57	108.37	108.77	104.14	104.86	105.85	107.78	103.66	106.63	111.87	104.12	102.31	105.33	105.42	107.28	102.89	105.35	111.08	104.33	108.9	103.64	112.51	104.48	106.28	103.5	103.96	105.46	110.18	107.38	105.62	105.44	106.43	105.48	106.41	103.34	112.61	105.33	104.54	108.47	105.33	102.74	104.48	107.67	100.06	112.97	107	105.01	108.16
103.03	104.2	104.02	103.82	100.98	109.48	103.68	106.23	105.14	102.37	106.75	109.09	105.2	102.16	106.47	107.67	106.77	110.36	111.16	107.7	104.68	107.36	103.1	107.09	108.55	103.96	104.76	105.77	108.88	107.18	106.5	105.9	105.47	112.47	108.1	104.33	105.55	107.9	106.73	109.36	101.26	105.94	102.74	102.57	106.74	108.58	106.82	104.94	104.55	106.72
98.234	99.552	98.432	102.43	98.437	99.663	101.73	98.271	97.941	102.29	101.38	98.86	101.68	99.64	99.053	102.62	96.792	100.71	99.775	100.75	99.035	99.686	100.04	100.7	101.69	98.963	101.87	103.24	102.44	101.72	101	98.891	101.13	101.66	101.61	91.841	100.17	102.05	101.84	100.79	102.15	102.98	103.42	98.687	100.26	98.461	101.63	103.22	99.383	103.15
98.437	98.897	99.18	101	100.3	98.842	95.165	97.323	95.204	95.759	97.128	97.255	99.105	97.99	96.402	99.808	96.395	93.589	97.251	95.916	103.44	100.65	94.589	94.85	101.24	97.194	98.681	98.388	100.99	98.169	100.66	95.062	93.871	98.767	92.705	97.845	100.97	99.582	99.497	100.19	98.45	96.751	96.38	99.206	97.892	98.135	99.652	97.407	98.465	100.38
105.78	103.55	102.54	107.88	106.23	106.03	109.22	104.25	104.75	106.35	107.02	104.39	106.06	106.51	109.62	109.46	107.32	102.94	108.46	104.22	107.4	108.22	108.31	104	106.99	105.25	106.52	106.35	110.07	104.04	109.53	105.57	108.18	106.7	104.93	105.68	103.61	104.47	104.05	108.01	103.1	107.1	104.74	103.35	109.89	105.04	110.47	103.96	106.68	108.03
102.53	107.84	103.93	108.32	106.17	106.57	106.94	102.26	105.46	106.78	108.17	104.83	103.37	104.26	102.67	106.13	105.6	106.37	106.18	101.4	108.56	104	105.66	107.87	105.01	108.03	107.17	107.25	105.49	106.99	106.39	105.28	107.67	102.78	108.09	107.52	103.06	104.42	105.92	103.63	105.29	105.49	105.98	107.76	108.83	109.29	104.79	104.83	107.01	104.96
107.17	104.54	108.46	104.06	102.94	105.62	105.66	110.71	101.21	106.88	101.89	104.06	106.22	106.31	107.21	104.37	109.95	103.77	108.41	102.81	107.67	106.75	107.51	100.91	106.3	105.41	106.03	103.81	107.53	108.54	106.82	107.69	105.85	105.64	107.19	102.91	105.06	104.2	106.82	104.82	107.48	108.15	110.46	103.4	104.76	103.4	104.65	108.83	106.41	104.22
111.2	109.26	107.74	108.2	106.35	107.39	112.04	109.54	105.59	108.62	109.94	110.68	108.26	103.66	106.84	111.88	106.78	110.07	107.36	110.24	109.51	104.03	107.19	109.82	112.34	110.63	110.83	108.67	110.59	108.52	113.95	112.39	108.35	108.44	110.05	109.25	111.31	108.85	106.3	106.61	112.51	114	111.29	105.84	104.73	111.02	109.39	105.09	106.65	110.34
106.53	109.75	106.06	103.54	104.34	107.33	105.95	107.75	106.14	104.12	105.64	106.55	105.83	104.96	109.07	107.51	102.46	105.29	108.78	107.68	106.79	109.11	106.24	105.65	108.94	103.44	109.37	104.18	111.21	107.47	107.13	107.25	108.07	106.18	106.13	105.97	106.22	107.12	107.8	108.85	112.41	107.33	105.15	106.56	103.12	103.92	101.29	108.11	107.37	104.53
107.67	103.98	106.74	102.41	104.52	106.8	105.94	107.55	106.35	104.61	103.25	106.13	104.3	103.75	104.64	107.22	105.36	102.49	108.08	108.25	106.1	104.84	104.29	107.93	109.79	102.89	102.76	108.42	103.77	108.6	106.99	107.43	102.28	105.15	104.76	105.39	105.64	105.77	105.27	103.85	103.33	102.19	107.34	106.11	109.89	101.85	98.719	106.55	107.13	105.34
98.301	95.689	100.14	102.93	99.367	97.582	98.641	103.89	102.6	105.55	101.95	99.663	99.017	103.83	105.59	100.68	98.893	101.75	100.93	101.97	101.75	96.522	101.43	97.43	104.82	102.83	100.82	100.95	102.76	102.86	103.61	99.524	99.173	96.492	103.57	102.5	100.93	97.689	100.97	101.88	99.585	103.06	101.49	102.63	105.48	105.75	97.569	99.426	95.262	98.692
112.12	109.09	109.48	108.45	105.22	107.68	111.03	110.83	105.61	108.72	104.22	109.28	107.3	107.45	110.83	112.28	109.08	112.8	107.71	108.94	105.69	103.01	109.77	110.75	108.51	109.6	110.53	109.73	106.22	111.54	108.77	112.21	113.04	108.22	113.72	105.31	106.94	109.49	105.42	105.81	108.04	107.42	109.17	105.61	108.85	105.97	105.96	108.7	108.33	109.3
101.69	106.03	104.84	106.99	104.9	103.11	104.8	110.91	105.11	103.97	107.25	102.97	107.52	104.61	100.94	108.29	109.16	107.86	105.94	107.66	106.54	104.18	104.8	105.56	106.81	104.37	109.08	103.69	108.02	103.89	106.1	104.83	103.6	107.14	108.33	107.49	107.97	106.67	107.6	109.14	106.64	105.62	107.55	105.98	106.01	104.34	103.56	102.01	100.05	109.42
109.26	104.49	108.92	108.47	108.57	104.75	105.67	111.56	106.65	108.65	108.43	106.28	109.02	110.86	108.2	106.33	109.03	109.49	107.54	105.49	109.98	105.98	106.26	112.84	109.27	108.75	107.35	109.94	105.97	106.89	104.02	107.85	111	107.66	108.92	102.48	109.53	109.66	107.06	105.71	107.19	107.61	107.36	103.7	104.23	110.37	103.83	110.49	107.96	106.73
106.08	103.47	104.72	101.12	101.97	106.26	106.56	105.16	108.58	105.31	108.55	104.61	107.68	105.59	105.26	103.94	106.23	102.93	104.89	108.83	103.87	108.71	105.68	112.4	105.27	104.98	105.42	102.68	103.31	105.84	108.07	107.79	106.03	107.18	103.79	108.29	109.28	102.67	106.74	108.97	105.09	102.53	107.1	105.28	102.65	108.74	105.82	104.03	108.6	106.78
107.06	109.2	107.53	106.93	106.88	106.31	107.79	107.97	107.83	108.34	110.2	108.66	109.11	109.57	107.77	107.15	108.83	111.23	110.4	109.87	107.85	104.48	104.58	108.57	108.38	107.15	110.94	106.88	111.81	108.19	108.44	108.39	107.56	110.21	106.01	109.89	108.13	107.66	106.24	107.21	106.89	106.38	105.26	110.46	104.27	107.75	108.48	108.91	104.79	104.55
98.929	94.603	97.563	98.89	99.236	100.41	98.15	97.042	95.881	102.61	94.92	97.617	96.972	94.959	98.848	97.004	95.133	94.735	101.08	92.806	101.04	94.449	97.095	95.385	96.668	99.909	95.191	96.232	101.36	90.502	102.38	95.085	98.907	91.598	98.429	99.53	100.74	101.22	96.542	100.64	96.448	98.318	95.661	98.819	97.014	99.422	99.454	95.461	100.91	101.13
105.59	104.95	105.32	105.39	108.97	108.69	108.84	107.64	103.6	105.99	106.76	102.54	104.16	106.14	105.79	104.81	103.87	104.51	103.82	107.73	105.83	103.85	108.13	103.42	108.39	106.34	107.75	106.96	107.64	106.58	108.78	102.75	100.96	102.53	107.6	106.32	105.36	104.48	109.93	108.5	107.8	107.43	101.29	101.83	105.68	108.39	103.21	105.52	105.51	107.54
112.43	107.27	105.9	105	112.06	104.88	105.8	104.07	106.7	110.17	109.22	109.12	107.94	107.87	108.78	107.56	108.69	109.9	109.76	109.65	104.01	107.2	112.97	109.95	110.65	107.34	104.85	110.93	109.22	104.56	106.81	108.48	106.93	109.65	109.6	103.22	105.87	109.78	110.36	106.11	104.83	108.47	104.92	112.27	106.44	105.13	107.88	111.13	103.33	110.84
102.08	101.91	96.718	99.947	98.251	96.646	96.996	96.9	95.159	95.515	95.869	101.1	99.863	96.767	97.626	97.386	99.162	98.793	97.858	95.587	100.49	97.481	103.5	102	101.61	95.032	99.018	96.446	99.635	99.2	99.312	95.758	104.01	97.461	94.984	97.056	97.336	99.189	105.39	92.973	97.76	97.323	94.43	94.751	99.701	100.87	96.975	102.62	96.935	99.095
110.34	110.48	105.67	107.91	108.82	107.98	108.36	111.99	106.93	103.69	111.53	108.75	108.07	108.93	105.01	108.64	105.21	110.35	107.31	107.14	107.75	113.03	107.56	109.38	109.25	110.35	107.65	109.68	112.97	107.98	113.9	111.01	107.06	107.54	106.27	109.35	109.04	112.03	105.12	110.45	110.25	107.54	107.87	108.33	110.1	109.28	109.35	105.98	112.44	107.23
100.42	101.83	100.17	103.27	100.47	95.815	99.664	98.857	99.059	96.043	103.05	99.215	104.39	99.942	102.38	98.749	103.33	97.808	101.88	101.96	100.12	101.44	100.07	102.11	99.649	98.979	95.72	99.604	97.916	101.05	100.65	100.34	104.38	100.07	102.82	96.592	103.17	97.069	99.58	96.134	95.454	104.45	97.993	105.69	102.04	99.277	101.15	104.93	101.24	101.31
103.61	108.45	106.6	108.86	100.59	102.17	102.22	107.83	109.36	106.95	98.953	104.59	104.39	105.32	105.94	102.42	105.18	106.38	105.84	107.29	104.43	104.98	103.23	109.1	103.25	109.33	107.35	105.31	103.62	107.04	105.69	104.76	106.07	106.68	108.5	101.18	105.92	103.76	105.29	109.21	110.64	104.92	106.77	103.45	108.63	106.66	106.95	100.84	104.36	108.82
110.04	111.63	106.76	104.72	105.99	110.93	107.64	109.25	112.02	111.03	108.19	106.81	107.3	110.93	106.37	112.05	110.7	109.31	105.81	109.56	106.57	105.95	107.96	108.53	102.86	106.01	108.77	107.57	109.22	108.14	113.1	109.23	110.6	108.58	103.8	108.97	105.77	103.04	110.16	109.16	107.02	105.27	103.85	110.29	107.2	110.18	109.88	107.35	111.3	108.67
97.281	96.33	101.2	99.652	98.122	99.005	95.584	97.298	99.101	99.503	99.237	95.115	98.298	101.4	97.581	99.949	96.402	99.145	94.383	96.889	100.78	96.554	95.588	101.27	98.394	97.735	96.484	94.725	93.119	96.732	96.435	96.463	98.707	97.987	98.323	96.698	101.88	92.458	97.738	94.154	95.531	99.901	98.357	96.226	97.393	99.1	95.88	96.378	100.26	99.142
105.43	104.67	109.67	107.25	106.03	107.46	110.74	106.78	111.53	109.09	108.92	112.38	106.78	106.92	107.14	109.32	105.52	109.55	108.16	102.18	111.95	106.8	109.95	107.03	111.02	111.13	108.24	112.08	109.74	107.85	107.3	108.95	108.6	108.24	105.44	111.36	108.83	107.47	106.41	108.62	110.23	107.08	107.95	106.58	113.12	109.77	111.05	110.96	105.51	108.85
108.51	104.81	107.43	108.77	107.59	103.17	104.82	105.5	103.91	107.86	106.36	105.21	112.59	108.93	112.23	107.54	106.51	106.01	109.04	112.84	107.16	110.94	105.15	108.35	110.82	110.78	108.43	104.5	110.25	112.84	111.89	105.61	104.96	109.93	108.62	104.9	104.1	105.66	104.26	107.19	112.73	107.66	108.85	107.17	108.03	106.64	108.33	107.77	107.22	107.42
107.86	106.97	104.9	105.18	108.78	109.85	105.74	108.66	110.61	107.59	108.66	111.92	109.18	107.58	111.87	109.51	106.2	111.44	108.47	105.86	108.7	110.82	107.58	110.94	111.96	104.92	103.76	110.75	111.91	110.5	108.28	110.74	108.52	106.45	108.26	111.3	108.2	107.41	108.87	107.69	107.05	107.26	105.34	109.04	108.7	110.69	110.68	113.69	109.42	112.99
92.492	99.871	100.12	102.84	98.223	97.301	100.29	98.879	94.2	97.954	96.634	92.888	96.473	99.121	103.17	98.032	101.65	101.77	100.68	100.35	98.644	100.12	96.944	95.845	95.666	99.91	99.352	95.769	92.247	96.615	100.73	93.724	91.001	97.781	95.952	96.254	100.11	95.81	96.218	97.379	97.652	94.788	97.246	94.214	100.1	98.173	93.63	99.059	98.96	101.03
108.08	104.48	106.98	103.5	108.59	102.48	104.62	109.22	101.25	107.57	106.67	103.03	104.15	105.39	104.71	107.47	109.32	109.49	105.46	106.51	105.24	105.43	106.08	105.17	107.76	107.31	105.3	105.06	109.39	108.37	103.78	109.5	101.84	104.02	105.07	107.36	109.55	108.22	106.17	102.82	108.95	105.63	104.68	105.82	105.39	103.01	105.18	102.1	107.05	106.36
103.13	107.15	106.5	107.83	105.44	102.92	109.12	104	102.65	105.84	106.01	104.6	104.85	106.28	106.19	102.42	106.02	103.42	109.51	106.38	102.79	104.27	104.21	107.43	106.02	106.47	102.98	104.45	108.31	107.96	104.75	104.48	107.89	107.66	112.08	107.78	106.75	108.33	111.34	106.16	105.81	102.31	104.6	105.32	103.33	107.61	107.01	109.06	109.04	104.27
106.83	106.38	107.38	109.65	107.69	106.52	109.49	106.71	108.04	105.18	107.16	109.45	102.41	105.59	106	110.53	103.18	104.99	106.14	101.04	101.49	104.84	103.1	106.37	105.36	109.92	110.82	106.93	101.83	106.97	104.06	108.68	109.17	104.86	105.86	104.4	109.48	108.37	109.53	109.14	109.32	104.54	111.03	106.62	104.6	107.44	108.1	105.38	105.2	107.11
102.77	103.51	102.08	102.37	98.76	96.815	102.69	100.89	103.79	101.41	100.23	99.376	101.58	102.81	95.615	104.76	102.5	99.411	98.634	99.435	99.508	98.759	105.95	101.25	98.909	101.51	102.05	93.88	100.34	101.04	102.58	101.09	101.06	99.737	98.072	98.969	98.583	102.65	98.144	103.04	102.11	103.61	102.31	95.987	100.05	97.233	100.62	101.72	102.59	99.82
112.4	107.21	112.52	106.84	109.95	107.49	111.43	115.65	111.24	109.54	104.42	109.3	109.97	106.25	107.83	111.86	110.52	108.08	105.28	109.96	109.02	106.78	110.54	109.27	104.79	106.46	109.73	112.29	106.71	108.09	109.88	107.82	107.14	108.71	109.29	109.28	105.6	108.88	106.21	105.91	107.71	106.22	110.55	108.17	112.5	113.16	104.2	112.94	105.95	106.1
106.32	108.91	106.76	109.88	111.37	108.74	106.84	107.4	110.91	112.57	104.64	108.19	110.07	108.15	106.87	108.96	107.66	105.68	112.77	103.47	107.68	107.15	108.06	108.7	108.45	103.98	110.98	107.48	105.42	108.3	108.95	106.35	107.94	104.7	109.11	104.4	106.83	107.59	108.45	104.59	109.13	106.68	108.3	107.36	108.27	106.68	110.5	112.41	108.29	114.13
97.349	98.699	100.61	101.82	95.773	96.756	95.16	98.255	99.91	101.7	102.86	95.598	100.35	95.311	102.09	99.249	97.842	102.9	100.33	95.077	100.48	96.717	102.14	100.69	100.11	99.774	99.124	97.587	101.02	99.194	98.006	100.71	96.533	98.778	100.66	96.544	96.262	95.179	99.912	96.184	98.68	97.208	98.228	97.546	100.28	101.29	99.904	97.379	99.464	97.096
106.51	110.38	107.2	105.2	107.31	107.11	105.46	108.58	106.44	104.74	107.14	111.25	108.1	107.31	104.07	110.01	106.39	106.61	106.6	105.98	104.84	107.99	106.75	104.86	108.45	104.13	107.2	103.23	111.8	112.87	105.99	105.22	106.78	107.09	108.37	111.59	106.13	101.65	110.71	109.39	109.71	106.09	107.61	109.5	109.43	107.72	103.97	106.78	112.62	107.68
99.983	99.621	102.72	102.61	102.34	100.84	101.33	100.5	100.84	96.958	101.27	99.56	99.006	99.401	97.931	101.1	104.47	101	99.015	103.01	99.42	101.78	100.71	101.46	99.362	99.349	98.316	102.54	100.18	101.26	102.31	102.84	102.96	99.825	102.97	95.774	97.037	101.81	99.843	99.976	101.43	102.49	101.31	100.58	102.19	101.24	103.24	101.15	103.63	105.45
106.87	104.62	106.54	106.35	107.23	106.18	110.39	105.27	104.97	105.22	105.39	104.65	111.6	105.44	106.73	104.87	105.5	106	106.57	106.07	105.94	105.96	108.07	103.87	113.06	105.95	108.55	103.81	105.63	107.17	108.77	106.99	108.26	105.45	107.45	105.75	111.8	106.72	106.35	108.4	105.35	109.24	103.79	102.66	104.66	101.9	109.3	106.06	106.9	104.66
107.31	108.19	111.29	109.68	108.69	103.44	106.43	107.63	109.21	108.08	108.05	111.73	109.49	110.96	105.52	108.48	111.54	108.75	107.2	104.99	108.48	108.46	109.7	109.21	107.8	103.53	109.8	111.84	107.64	106.29	103.58	105.3	109.16	112.62	107.9	113.24	105.64	110.26	103.15	109.24	111	106.58	109.54	109.16	106.72	108.27	104.51	105.78	106.83	103.66
110.64	106.49	110.28	106.89	106.98	108.72	109.46	107.62	106.8	107.43	107.4	111.24	105.33	109.45	107.8	110.04	112.94	112.25	107.94	105.83	109.97	108.13	110.47	104.9	104.01	107.2	108.62	106.62	108.65	111.11	112.08	111.74	107.52	113.08	108.9	107.99	108.87	107.73	111.19	109.64	108.62	107.33	108.84	109.76	109.34	110.66	106.98	101.88	109.08	109.47
110.04	107.94	109.2	104.28	107.43	109.67	105.57	108.94	111.08	105.49	104.39	106.04	108.25	108.57	103.36	113.51	106.85	107.27	103.58	107.4	110.06	108.9	105.56	107.88	106.01	110.48	107.44	107.32	105.62	104.96	110.15	107.85	109.87	108.09	108.83	107.77	108.54	110.68	105.55	110.07	108.49	107.83	108.59	105.23	108.97	104.71	109.35	111.11	107.62	107.28
98.412	102.81	99.322	102.85	99.086	101.85	100.35	101.31	103.75	101.72	103.02	104.06	99.844	102.88	101.23	98.254	99.705	100.91	101.7	104.32	105.17	96.63	100.87	102.68	101.23	99.797	103.97	98.765	100.06	99.895	97.875	96.908	98.201	101.57	103.55	97.85	95.103	101.87	101.86	97.407	96.069	102.85	99.244	99.605	100.6	95.202	99.235	100.62	106.5	99.734
109.91	107.07	103.33	104.71	103.19	107.63	109.48	105.16	107.23	103.7	106.39	108.7	103.78	109.11	106.99	106.77	108.98	106.42	102.85	110.01	100.14	99.155	107.95	107.04	100.58	107.35	110.63	105.78	106.89	109.27	104.02	106.2	107.56	106.99	107	106.72	102.67	107.95	108.6	108.83	108.63	105.39	105.6	103.27	108.4	107.7	111.28	103.28	107.06	109.52
98.122	98.261	97.993	98.836	97.401	98.162	92.553	97.658	99.567	102.97	102.1	96.741	99.562	95.594	98.862	97.803	101.28	95.854	102.53	97.294	93.566	102.15	97.9	104.29	95.624	102.87	101.05	99.062	99.005	100.02	98.446	100.81	101.92	102.81	98.98	102.7	102.65	97.121	92.888	99.936	97.706	100.17	99.166	95.987	97.715	100.96	100.56	101.56	97.34	96.801
95.329	96.676	98.845	98.519	101.52	92.043	102.73	102.89	96.695	97.34	101.29	99.116	98.602	95.174	96.615	96.856	101.77	97.512	99.434	99.151	101.21	98.851	100.65	95.785	102.9	97.511	97.63	96.639	101.86	92.327	98.801	98.287	100.63	95.727	94.44	98.687	103.42	102.67	100.34	96.076	101.57	97.852	94.625	97.764	97.886	99.901	96.306	97.71	100.01	98.559
103.34	102.75	102.22	105.84	109.56	108.34	106.49	106.09	103.47	106.3	108.26	104.44	108.13	105.76	104.81	109.33	106.81	107.35	103.98	107.05	111.14	108.11	111.49	107.26	108.19	106.12	110.17	106.04	103.85	106.56	111.05	105.16	104.98	109.22	101.66	107.75	107.69	103.13	105.25	100.58	111.47	106.32	113.75	106.13	104.27	107.6	104.41	102.7	107.92	107.59
98.631	94.743	102.46	101.91	97.258	98.326	98.93	100.42	100.03	99.268	97.252	99.589	100.52	100.98	94.81	101.09	98.169	96.906	100.48	95.877	102.11	96.936	99.192	99.158	95.314	100.55	97.655	97.315	99.583	95.405	99.243	105.54	98.591	96.896	99.366	96.533	98.18	98.432	97.829	98.961	97.297	102.16	96.135	95.463	96.396	99.214	97.67	95.14	98.358	99.838
97.563	101.29	98.723	97.89	101.24	103.05	98.162	99.266	100.66	104.12	100.68	101.59	100.86	102.38	101.14	102.65	105.1	102.54	98.451	106.07	97.505	99.617	101.09	103.07	97.565	95.615	103.33	95.937	99.859	102.82	101.58	98.86	102.01	98.311	104.02	102.52	101.35	100.48	105.34	98.278	103.16	97.134	102.33	99.49	98.315	97.432	96.487	98.88	97.476	98.838
104.98	103.66	106.06	105.64	105.71	105.62	104.7	104.32	101.29	104.51	103.59	106.21	109.86	105.79	106.05	107.82	104.56	105.5	108.15	105.45	105.82	108.46	102.29	106.05	104.18	104.56	103.44	105.68	106.69	108.78	104.64	106.92	103.23	104.19	106.12	103.09	108.77	104.61	106.08	106.54	107.43	107.86	105.71	104.74	103.26	101.32	103.28	104.21	107.24	108.76
108.87	108.37	107.57	109.13	106.07	103.35	105.6	106.19	111.35	109.29	108.96	107.18	111.03	110.63	104.62	108.35	107.44	110.34	108.95	110.22	108.62	108.46	106.63	110.87	105.33	106.71	107.93	106.72	106.04	107.12	107.58	110.85	108.81	110.91	106.83	102.26	109.33	107.37	109.37	106.65	104.15	110.18	105.79	108.22	108.48	109.23	108.36	106.76	108.22	106.56
110.25	105.81	110.02	111.38	106.79	107.37	106.95	108.43	108.78	112.47	106.32	105.29	109.61	105.28	109.14	106.28	106.36	109.77	107.13	109.74	107.85	109.62	108.4	109.52	109.76	110.61	108.96	108.77	107.97	110.67	103.09	109.41	109.53	111.3	107.53	108.01	111.21	106.86	110.27	107.44	107.54	113.45	107.76	105.95	108.55	110.03	108.78	108.03	110.25	105.83
106	110.43	108.49	103.61	107.19	111.78	108.54	107.09	107.69	109.81	107.53	105.94	108.03	105.99	108.28	107.19	102.71	110.76	110.42	107.18	110.4	101.49	107.77	113.05	108	108	104.67	107.13	106.95	105.84	106.82	105.39	109.85	106.38	106.3	105.55	107.15	109.99	110.34	105.55	109.6	101.93	104.1	107.75	105.96	112.28	107.1	107.34	106.23	106.58
105.24	105.55	103.85	107.72	112.3	108.12	103.9	105.36	107.01	103.18	108.4	107.46	106.94	102.19	102.63	105.86	103.1	104.24	101.42	105.44	110.25	110.03	103.17	105.32	103.94	107.09	106.21	106.47	103.49	107.7	107.01	104.01	107.29	105.34	106.06	105.7	110.66	102.04	107.45	101.55	101.78	103.79	101.72	105.26	103.19	103.48	107.54	107.49	109.61	105.99
105.97	104.99	108.04	105.29	103.04	109.97	108.33	106.56	104.18	104.86	105.17	104.14	106.25	109.65	101.14	106.98	108.07	102.09	105.14	103.11	105.34	106.6	105.85	107.92	106.51	108.31	106.1	105.98	105.43	106.24	109.14	104.77	107.22	103.28	104.15	108.54	107.04	105.85	105.27	103.04	104.5	106.68	106.22	102.47	103.87	104.52	102.61	103.13	106	109.03
99.544	104.81	106.32	106.56	105.89	106.77	103.65	104.27	102.63	107.32	107.76	106.34	109.37	106.86	97.404	102.72	105.09	107.17	104.51	101.57	106.65	107.24	107.05	106.35	104.8	105.09	107.6	107.13	104.65	107.61	107.43	108.15	103.43	105.9	100.3	102.55	106.31	102.65	106.22	105.72	109.52	108.43	103.68	106.19	106.91	104.51	106.5	100.23	106.75	99.047
109.31	107.57	106.97	106.47	109.74	108.13	107.22	107.84	106.54	110.21	106.17	108.18	110.68	108.7	108.34	108.45	110.65	105.39	115.36	109.12	111.62	108.18	107.73	103.07	107.18	111.54	105.71	104.79	112.49	110.29	109.83	112.21	107.05	103.09	104.36	106.78	108.65	106.93	108.07	108.27	110.66	106.62	105.13	108.5	109.77	108.38	109.32	109.68	106.15	107.14
104.06	106.8	109.57	105.15	104.54	107.07	105.45	107.19	103.37	104.92	107.21	109.27	107.06	105.08	106.36	109.33	105.52	107.47	104.56	107.94	108.18	108.56	104.37	105.66	105.99	104.45	104.96	109.98	110.45	106.99	103.34	103.12	107.25	105.12	103.26	102.6	109.52	109.69	103.53	105.45	105.8	104.38	103.74	105.39	103.3	101.86	108.44	106.28	104.36	107.69
92.149	97.834	100.35	94.377	98.002	96.592	95.734	103.58	98.642	97.639	98.791	96.045	96.839	100.04	99.761	96.499	95.964	93.686	97.545	98.33	99.966	97.948	97.349	95.428	99.721	98.549	96.379	96.956	97.484	96.32	96.996	95.622	97.042	97.271	96.216	96.259	96.798	93.313	97.798	101.44	97.359	99.488	97.902	97.816	97.779	99.901	96.208	104.25	99.35	98.381
102.6	98.698	96.033	98.551	100	101.69	96.487	97.354	96.314	102.72	102.31	99.337	98.619	101.36	98.593	102.97	101.89	97.271	99.52	100.28	96.716	101.33	96.202	98.84	97.302	101.7	97.358	98.96	95.83	98.177	101.71	96.186	97.343	99.825	99.636	100.86	99.053	97.097	100.57	102.99	99.815	99.567	99.955	98.885	100.7	97.832	98.034	102.06	99.25	97.103
108.69	109.84	112.95	111.11	113.29	107.52	107.77	103.91	104.58	111.29	108.49	109.87	111.09	107.02	111.03	109.4	112.28	110.15	108	111.21	107.43	108.7	109.46	115.5	111.39	112.28	104.81	106.35	105.92	107.14	108.26	111.33	109.74	108.57	110.54	109.9	113.13	106.57	110.35	115.36	106.84	108.9	109.5	111.23	106.52	106.62	112.42	103.91	107.87	106.87
110.77	106.88	105.22	108.31	107.13	104.29	107.21	107.18	110.07	106.75	110.68	107.77	104.45	104.81	104.69	107.46	104.24	109.88	108.49	106.11	105.58	107.53	107.9	108.06	107.47	107.33	107.61	105.19	108.02	104.48	108.84	107.47	101.37	102.68	106.02	104.8	103.9	106.01	106.99	106.14	102.32	108.24	104.11	107.01	108.06	106.39	109.91	106.64	108.06	106.59
98.508	97.007	102.25	97.996	101.91	97.83	95.703	98.333	97.461	94.587	99.764	95.388	97.867	96.057	97.963	98.388	98.504	98.861	99.452	96.329	96.738	97.623	101.79	99.176	93.894	96.768	100.65	98.44	95.818	95.955	99.817	100.96	100.59	99.254	95.481	99.222	93.895	101.85	99.66	103.16	95.354	100.96	99.665	102.13	98.252	101.27	102.81	98.479	97.194	94.991
97.025	96.714	98.958	100.57	99.13	98.553	98.995	99.919	102.2	98.878	97.946	96.867	99.422	104.18	96.754	100.37	98.131	97.597	98.117	96.858	98.049	102.66	96.993	95.149	95.486	97.51	95.934	100.32	98.374	98.641	100.37	97.867	103.14	101.77	101.88	95.028	101.63	97.525	99.909	95.743	93.718	97.749	99.156	97.306	94.684	99.324	99.326	101.6	99.883	98.609
108.94	107.69	107.5	110.27	107.38	106.68	108.26	111.16	107.21	103.94	105.99	105.77	108.13	109.55	107.53	114.09	103.16	105.04	107.6	107.65	105.54	108.46	105.88	107.06	109.5	105.25	106.13	106.78	103.68	105.2	104.3	106.27	106.24	106.31	102.35	106.39	108.79	107.24	105.58	108.24	105.99	108.28	103.73	105.97	104.75	108.28	109.62	105.98	106.33	110.33
107.32	109.04	107.92	108.19	106.7	107.87	107.49	108.69	106.95	108.38	106.15	108.97	103.12	108.64	107.15	108.3	107.12	104.6	107.28	106.84	107.18	109.4	110.4	105.96	105.38	110.28	106.17	107.71	106.93	107.68	101.94	107.08	104.62	104.98	107.69	106.99	110.34	108.12	108.98	104.97	108.22	108.88	107.61	108.53	109.14	105.84	106.44	107.74	110.04	110.84
108.28	110.44	103.71	102.8	105.76	113.26	104.97	101.14	105.1	106.53	107.04	105.82	105.69	105.46	104.82	106.97	104.26	106.16	107.86	102.85	103.04	109.42	105.25	105.42	104.76	103.29	104.51	104.01	106.99	109.82	109.98	104.28	109.3	107.9	104.4	104.75	107.97	105.88	101.88	103.74	106.2	105.14	103.36	104.48	106.29	105.22	102.89	104.18	107.58	107.76
106.68	109.95	109.58	108.89	106.24	107.39	107.4	108.74	107.34	109.63	105.09	106.17	105.14	105.61	108.38	106.06	108.49	106.04	106.52	104.04	110.4	105.08	109.04	106.1	109.49	105.44	104.38	107.53	104.97	105.88	105.45	104.75	104.76	108.58	108.63	107.17	108.51	108.84	111	109.08	109.24	103.51	105.15	109.82	106.72	108.01	110.79	110.86	108.69	108.95
109.17	109.59	108.03	109.63	107.64	108.66	108.22	106.06	106.07	110.47	102.7	107.62	104.25	104.93	107.04	106.54	110.66	103.96	108.35	107.08	105.83	107.09	106.91	110.23	112.01	104.27	110.11	107.09	114.19	106.47	108.84	108.6	107.54	107.46	111.32	109.21	104.22	106.37	108.14	111.21	111.39	110.15	108.69	106.98	105.65	108.83	107.95	108.68	110.56	109.7
112.38	108.85	107.86	110.26	111.69	107.77	109.42	109.81	111.4	107.42	108.69	107.66	112.62	111.16	108.28	111.22	108.19	111.45	107.81	107.87	110.59	110.76	110.86	109.26	111.17	113.54	109.75	108.24	112.26	109.24	113.95	114.35	109.92	109.64	114.78	107.65	112.83	111.52	108.15	108.67	114.2	109.39	109.34	107.43	114.5	110.73	108.8	107.84	105.2	111.37
103.98	105.83	106.93	106.78	107.03	104.37	106.21	106.2	102.64	102.96	104.81	105.51	103.91	104.53	108.65	107.46	106.5	107.29	102.98	107.67	103.56	104.29	104.16	110.62	110.85	109.08	105.58	106.41	104.42	108.39	104.93	105.47	106.84	104.11	105.04	106.81	105.75	107.64	105.52	106.18	102.1	105.81	102.24	104.42	107.22	103.47	105.27	106.82	106.69	101.65
110	109.97	107.39	105.9	108.42	109.71	110.6	109.4	109.59	105.32	107.03	107.78	108.74	105.14	110.92	106.43	106.74	109.27	109.39	108.88	103.53	105.94	106.48	103.81	107.87	112.13	106.38	106.93	104.9	103.62	107.54	108.98	108.95	104.4	110.52	108.68	103.49	107.77	106.36	110.43	107.87	104.85	109.53	106.37	107.75	107.97	107.82	106.71	105.34	107.91
108.15	111.43	109.15	110.35	112.38	109.28	108.7	109.94	108.81	107.8	110.88	110.15	112.79	109.28	107.05	113.21	107.02	111.14	110.95	111.69	110.76	111.73	112.3	112.45	115	110.4	104.95	110.51	111.13	115.33	113.12	110.76	112.68	113.54	111.4	112.54	110.97	115.69	113.76	109.23	109.45	114.88	108.32	107.63	110.38	110.94	109.83	110.63	116.4	110.31
106.82	102.14	103.73	105.63	103.88	104.08	104.99	105.99	108.36	102.28	105.28	106.73	107.74	108.41	109.68	107.56	105.37	103.81	101.93	104.55	107.46	106.49	107.22	105.6	105.82	109.57	106.3	107.65	103.94	102.23	105.65	107.19	109.08	104.29	104.99	107.99	106.97	105.92	107.96	101.55	105.02	108.33	106.45	110.29	112.35	107.75	105.87	106.27	110.65	104.77
109.85	105.44	109.52	110.13	111.26	105.97	109.42	103.96	105.04	109.09	106.34	104.25	110.75	113.36	106.76	110.12	112.12	105.69	107.52	106.38	102.6	109.36	111.71	106.42	107.32	104.12	110.18	109.7	110.88	111.96	110.4	106.88	107	106.63	111.64	106.1	108.06	105.01	111.08	109.69	112.1	107.24	108.86	110.2	107.34	108.77	105.21	105.08	109.28	112.27
106.6	111.4	110.55	108.03	107.89	106.34	105.73	107.5	104.51	104.26	108.12	108.66	106.57	104.19	108.62	108.73	107.16	106.51	107.79	107.96	109.59	109.18	106.95	109.24	104.93	106.02	104.5	110.12	103.36	109	111.71	111.26	109.03	107	108.57	106.32	105.65	108.49	109.75	109.67	107.37	107.08	106.79	105.53	107.2	109.35	110.57	107.28	104.56	111.35
104.81	106.36	108.32	105.04	103.7	105.23	104.51	108.14	103.28	105	105.38	104.87	106.56	105.34	103.24	106.46	107.36	107.81	105.4	104.36	106.01	107.88	103.84	105.09	103.97	102.02	109.94	106.91	107.64	104.96	104.94	103.83	103.49	107.15	104.44	107.74	109.08	101.76	101.26	103.93	106.41	103.32	107.68	104.67	107.55	102.82	109.3	110.61	108.84	103.11
100.18	103.06	101.92	103.39	99.397	95.523	101.95	102.07	104.76	101.87	101	102.94	103.09	98.323	101.93	100.55	102.31	101.63	100.99	105.17	100.32	99.519	100.28	102.29	99.309	102.02	97.442	101.37	99.588	100.46	98.587	96.014	102.55	98.086	101.16	99.788	100.29	101.22	98.418	99.751	103.52	102.15	104.22	101.46	97.785	99.969	97.163	100.31	98.628	99.082
105.79	107.76	102.93	104.93	106.85	106.81	110.21	104.23	104.64	105.89	105.27	107.78	110.1	106.32	105.65	109.74	107.87	105.74	103.27	108.11	102.21	107.41	107.27	107.72	106.35	100.99	106.29	109.35	107.27	107.31	106.58	102.93	107.56	105.28	103.06	104.87	108.91	104.06	101.89	108.74	104.32	108.91	107.18	104.9	102.58	108.52	103.99	109.71	107.81	108.32
104.44	100.33	98.623	99.986	101.15	101.74	98.568	101.17	98.409	104	98.698	103.41	100.85	97.468	99.782	99.853	102.26	99.862	102.01	103.77	98.63	102.63	100.94	105.63	101.93	101.8	99.835	103.85	103.1	95.119	103.78	99.856	104.21	104.62	97.463	100.44	100.65	102.19	102.26	101.97	100.26	99.561	103.63	99.558	100.81	101.09	100.44	105.93	102.81	100.96
102.46	103.69	104.56	102.64	102.98	104.09	106.46	108.9	107.73	109.3	107.15	104.82	105.76	105.83	102.29	104.38	110.84	104.76	102.83	105.67	103.5	100.4	101.45	106.05	106.33	100.48	105.27	108.47	102.61	105.88	105.65	105.39	104.24	104.33	108.87	104.22	102.96	103.18	108.16	107.39	104.53	104.5	105.99	109.39	105.65	102.56	105.32	103.7	106.23	108.05
112.39	105.58	111.31	106.88	102.51	101.46	108.19	107.94	112.72	109.92	105.38	108.39	109.93	107.58	113.59	108.89	106.96	107.07	110.21	106.84	109.42	108.83	108.85	108.85	107.33	107.75	107.37	108.02	110.07	110.36	107.39	109.97	107.8	109.17	107.56	106.76	107.15	112.94	109.55	106.66	110.7	106.94	111.58	111.31	110.68	110.07	108.14	105.19	107.97	112.2
100.89	104.73	109.19	108.14	102.58	108.5	111.07	105	104.78	105.48	109.89	109.43	107.93	106.29	107.36	106.73	101.79	101.84	107.67	106.69	106.96	105.19	103.99	105.54	105.23	108.1	104.74	104.02	105.64	105.96	105.69	110.71	102.37	103.51	105.48	107.99	105.4	105.64	107.66	107.35	104.97	101.7	100.59	104.88	106.66	104.35	109.36	105.5	105.48	108.01
107.59	105.37	107.41	104.52	106.53	105.71	105.75	110.44	104.16	102.7	110.69	107.26	109.36	105.29	106.11	105.43	104.26	106.6	107.86	105.23	106.22	109.14	108.79	107.21	102.19	106.54	106.57	106.83	103.99	108.77	107.31	100.87	108.83	111.43	104.14	107.87	102.6	110.41	108.01	104.7	110.32	103.31	104.26	106.37	108.35	106.9	105.48	107.72	104.45	103.54
111.51	106.38	107	105.83	104.88	105.2	110.68	105.26	107.34	104.45	110.23	106.03	106.83	105.53	102.86	101.74	107.74	107.46	111.24	106.79	104.48	107.7	108.79	107.79	104.93	108.34	107.43	105.97	107.05	104.46	106.79	107.31	106.19	105.65	107.21	107.7	106.83	107.36	109.09	111.2	114.77	105.79	107.77	104.93	107.45	108.49	106.78	109.83	108.08	106.41
103.33	108.35	108.16	112.03	109.96	110.51	110.03	113.23	108.93	109.3	104.83	107.18	107.4	112.2	108.55	110.6	109.63	110.24	106.91	109.85	108.79	107.5	112.02	107.96	113.34	106.22	110.61	105.87	114.14	106.94	107.91	105.25	109.1	103.72	109.17	109.49	107.61	112.32	106.74	107.17	107.74	108.81	108.48	107.51	107.1	107.39	110.98	110.76	107.81	106.42
106.78	109.89	107.66	102.18	105.14	112.67	104.31	110.15	106.68	106.61	105.87	104.7	104.05	106.18	104.23	103.94	103.21	100.78	103.03	103.58	104.39	105.62	105.98	107.84	106.6	103.28	105.61	101.32	108.37	107.09	101.6	103.17	104.84	105.76	103.65	102.67	105.84	108.3	104.17	106.25	103.62	101.67	103.73	106.34	104.51	106.8	104.84	103.15	108.3	105.43
105.69	105.5	109.63	106.22	105.66	108.97	106.57	106.43	106.28	107.93	102.17	101.07	103.96	110.42	104.16	102.34	109.58	108.14	105.41	107.58	106.2	106.71	102.4	110.01	107.1	101.95	104.27	107.99	104.84	101.41	110.02	104.27	103.87	104.21	107.04	107.53	107.83	102.56	107.56	105.24	103.61	105.7	107.52	108.23	105.77	105.08	106.74	107.16	102.72	108.54
102.39	109.65	103.2	102.72	111.55	106.28	102.61	108.04	103.66	105.94	106.37	105.55	108.3	102.9	105.06	107.05	107.46	107.89	105.14	108.63	101.41	110.41	103.45	105.19	105.26	105.94	108.54	109.92	108.06	104.63	111.84	105.26	105.54	107.75	105.17	109.42	109.02	107.75	103.22	108.91	104.42	106.8	104.84	105.36	103.6	107.15	104.73	107.25	108.05	107.08
100.12	95.548	100.28	100.88	95.907	102.46	98.866	96.35	100.74	100.7	100.75	99.342	99.054	98.131	99.604	98.076	98.665	100.31	100.4	102.03	97.984	95.024	100.71	97.931	95.494	102.32	103.94	97.941	101.15	98.799	95.988	98.933	99.479	96.425	97.701	97.038	100.81	95.573	96.939	99.763	98.466	97.014	97.056	97.782	97.792	98.159	99.322	98.458	102.12	95.536
97.777	102.02	97.953	101.53	99.288	98.558	96.673	95.248	97.689	95.092	95.985	93.797	95.699	97.984	101.6	97.221	100.03	100.55	95.543	94.303	97.146	99.252	98.705	96.738	100.32	99.859	99.824	95.742	95.998	102.74	96.93	99.77	97.347	96.912	96.47	102.04	100.57	98.265	97.758	100.71	96.346	98.239	96.743	96.234	98.015	96.862	99.115	90.861	95.712	98.025
99.062	101.42	99.14	99.967	100.75	103.97	101.55	99.104	100.32	99.909	100.26	102.35	99.405	101.62	104.79	98.12	97.494	101.45	100.72	99.392	97.794	100.07	101.76	96.947	101.3	103.59	103.65	100.51	100.38	98.357	100.73	103.93	103.09	99.344	101.86	102.45	97.948	101.76	101.11	100.05	101.14	103.6	98.989	97.814	101.06	100.72	102.11	98.804	105.9	95.128
96.074	99.586	97.639	102.88	98.281	97.088	97.039	96.786	99.183	104	103.57	99.522	100.37	100.12	99.97	98.747	101.41	96.366	95.76	95.919	95.265	104.53	97.725	99.208	97.581	94.884	97.063	97.857	98.128	99.688	97.58	98.368	97.975	100.59	100.42	99.962	99.146	99.19	97.415	98.086	101.01	101.72	100.35	97.735	99.148	102.65	97.79	97.191	97.752	97.336
105.34	107.25	106.23	105.24	109.48	105.77	107.22	107.86	109.64	107.09	110.71	104.31	106.27	102.6	107.43	107.17	103.51	104.89	107.26	105.98	103.9	102.93	105.13	106.37	99.485	103.45	108.45	106.54	105.84	109.98	103.37	105.37	102.28	106.68	100.71	108.71	106.94	107.58	104.43	104.01	105.93	106.88	108.37	104.25	106.98	105.44	107.02	106.89	105.95	108.89
105.34	101.85	108.43	100.91	104.43	104.02	106.71	104.72	104.75	105.61	102.33	105.8	110.25	103.25	104.8	110.81	104.09	106.34	106.76	108.35	100.63	107.78	110.6	103.38	104.9	105.08	103.63	103.88	107.09	107.39	109.2	103.75	102.46	107.73	105.54	107.36	109.61	104.2	108.18	106.59	103.38	108.64	107.03	105.81	106.24	104.92	106.16	102.9	103.6	110.2
94.264	101.52	96.56	96.083	101.95	97.707	92.214	98.247	98.311	95.079	100.25	96.071	89.357	97.031	98.892	97.682	104.18	100.52	97.193	100.56	98.854	98.98	100.88	98.816	98.777	98.717	102.89	98.005	100.97	100.71	95.587	96.879	98.162	97.474	100.44	97.203	96.192	101.43	99.81	96.032	97.387	94.964	97.425	96.88	97.977	99.165	98.51	98.293	102.31	98.592
104.59	105.37	106.6	107.17	104.24	106.71	105.91	102.71	105.34	105.56	106.79	103.19	108.38	104.31	102.28	106.23	109.76	104.3	101.94	103.55	104.47	110.46	106.5	108.29	106.2	107.78	105.77	107.07	104.52	104.78	107.85	104.83	106.82	109.05	107.14	104.05	111.09	102.77	104.88	105.51	104.16	102.95	107.86	106.87	106.32	106.47	103.62	101.71	107.42	106.16
103.83	107.51	104.73	105.28	104.82	110.69	102.7	114.29	107.78	102.71	106.7	108.45	105.73	105.29	108.43	106.48	104.88	99.726	105.11	106.71	103.78	110.4	105.46	108.2	106.56	105.72	106.45	102.64	107.17	105.48	103.72	112.11	102.59	106.7	105.05	104.54	108.63	105.22	111.45	106.32	107.07	105.87	105.07	102.98	108.53	101.25	107.71	106.3	104.4	107.71
108.94	105.35	100.14	109.5	104.28	108.66	107.74	107.16	104.12	107.39	106.7	108.45	102.51	103.16	102.98	105.07	108.68	109.7	103.16	106.35	110.1	104.17	104.64	105.56	105.34	104.39	103.79	106.73	113.92	102.21	105.52	103.38	105.98	104.13	106.19	105.16	106.42	105.41	108.24	105.75	108.98	110.55	106.17	110.22	106.46	99.969	104.49	105.65	108.59	104.82
109.82	108.69	106.07	108.76	107.97	104.48	105.67	103.8	100.82	111.84	102.95	108.54	98.976	107.98	103	100.13	108.25	105.15	105.6	107.77	106.19	109.45	107.83	104.99	108.31	102.76	107.1	107.81	105.84	106	104.63	103.26	107.63	106.43	106.71	106.17	107.83	104.91	106.55	108.25	104.66	107.56	104.61	104.93	105.46	102.07	104.02	104.7	105.94	107.99
102.06	103.3	109.78	109.72	101.21	112.72	108.17	105.99	109.55	105.1	107.09	102.63	105.46	105.2	112.57	114.21	111.87	103.23	108.56	108.08	105.3	106.48	107.03	107.49	103.63	107.01	107.61	102.31	103.4	104.43	107.21	107.66	109.36	111.54	109.51	104.68	107.93	112.11	108.97	108.2	105.09	107.43	113.05	108.78	107.92	110.1	108.74	109.62	108.07	108.14
97.251	95.321	100.29	95.646	98.375	97.251	97.673	100.05	98.828	99.963	97.343	96.9	98.439	102.17	97.803	98.689	100.56	96.613	93.63	97.613	99.115	100.6	101.05	98.72	103.89	94.705	93.471	99.355	97.461	98.418	95.389	98.649	95.916	96.854	95.482	100.89	96.293	100.6	99.064	98.026	98.432	96.582	99.036	102.07	98.136	97.574	97.866	94.423	96.536	100.77
106.97	107.34	105.17	106.8	106.25	105.73	109.33	107.39	105.74	103.56	103.37	102.49	109.78	108.91	107.01	110.27	102.51	107.63	103.6	108.4	103.52	108.45	105.15	109.72	110.02	109.89	106.25	110.19	108.53	106.5	106.47	107.8	104.67	107.62	107.98	107.88	108.42	104.21	106.23	103.52	108.38	106.53	107.26	105.95	105.18	107.02	105.94	106.5	109.71	106.88
109.24	107.58	106.64	106.43	106.11	105.16	110.08	105.77	108.96	105.49	104.32	110.41	110.35	102.87	107.17	109.38	109.78	106.14	110.93	109.36	112.32	108.62	106.7	110.2	108.93	105.65	103.61	108.19	110.34	110.34	111.82	106.07	103.15	108.39	108.68	106.26	108.95	107.33	109.24	105.18	110.32	104.89	104.45	108.77	110.01	109.04	111.21	109.77	111.08	107.54
103.64	111.01	108.74	109.41	108.08	111.63	105.75	103.71	113.98	105.18	109.26	108.86	104.52	106.26	110.53	108.43	103.7	109.94	106.27	108.75	109.78	107.73	106.47	110.33	107.08	104.39	110.63	109.03	104.98	107.28	108.69	107.34	111.68	108.54	107.97	106.1	106.82	107.97	110.44	109.55	108.07	110.68	105.28	109.27	108.11	104.82	108.37	107.67	105.98	111.45
99.168	99.664	98.744	94.013	100.47	101.88	103.31	98.961	101.22	100.11	97.838	96.802	99.193	102.17	97.576	101.25	100.89	100.51	96.964	101.98	103.66	102.33	98.789	99.209	99.173	97.2	100.56	100.15	97.631	98.571	106.55	99.034	99.577	98.819	98.628	101.74	103.95	97.706	98.555	100.48	97.75	100.01	97.374	103.32	95.634	97.14	100.25	100.29	98.941	101.56
97.721	100.45	103.67	101.48	99.476	100.13	96.608	101.33	99.735	104.72	97.432	100.32	99.264	102.08	99.325	104.08	100.81	101.51	101.88	102.91	96.435	101.14	101.15	98.89	96.754	96.782	101.04	97.137	102.26	101.86	103.43	98.986	99.859	99.079	98.123	101.35	103.47	100.65	100.63	101.94	97.826	101.65	99.396	99.806	94.578	98.05	96.588	102.77	99.051	101.48
104.42	105.02	106.9	104.39	103.44	106.43	105.86	104.37	102.84	105.08	105.97	106.92	106.5	105.42	102.96	106.88	107.11	104.05	106.11	108.54	105.11	107.25	104.87	103.64	106.43	105.27	106.45	101.7	105.15	106.49	108.05	107.69	107.78	106.14	107.35	103.93	107.2	104.12	106.22	103.89	102.27	105.9	107.68	103.57	101.82	105.9	108.86	104.21	107.59	105.87
110.34	105.48	105.05	106.25	103.87	105.96	102.79	103.98	105.51	105.33	107.27	106.79	104.54	107.12	104.76	105.39	104.54	102.16	107.58	105.39	103.7	105.83	100.37	105.21	107.4	101.1	103.62	106.05	105.06	102.64	102.64	107.17	105.15	107.81	104.58	106.54	107.13	106.8	105.33	104.31	107.41	105.24	106.23	106.8	103.96	110.89	105.9	107.08	107.25	107.13
109.35	106.68	111.55	107.36	110.15	108.44	103.95	105.93	105.58	109.62	107.93	111.51	107.39	106.56	104.65	102.23	109.66	105.16	111.35	106.32	104.62	107.44	110.78	104.41	106.69	112.27	112.8	106.88	109.36	111.09	107.16	107.02	110.13	109.88	108.63	108.41	113.62	114.03	107.61	108.28	110.55	106	109.03	106.31	112.09	107.9	107.6	111.67	110.04	108.77
104.02	104.64	103.93	106.75	109.72	104.28	104.69	104.91	103.79	105.41	103.88	104.59	104.87	106.89	108.09	109.05	103.61	105.52	104.99	109.7	104.95	104.88	102.81	109.92	102.95	105.47	104.06	108.7	101.75	106.56	103.15	99.652	104.53	104.32	103.52	104.77	106.93	104.01	102.16	107.85	100.7	102.25	105.95	107.53	105.26	106.58	105.8	102.72	104.06	106.71
114.06	114.2	105.99	109.08	104.05	115.04	111.53	111.38	106.96	113.24	104.64	109.22	112.08	108.16	113.8	108.79	112.59	106.25	108.33	109.88	105.69	114.45	105.28	108.94	111.03	109.92	111.17	112.34	108.67	106.72	111.59	107.38	106.97	110.62	111.46	105.88	107.62	111.53	108.78	109.97	114.29	107.87	110.26	109.24	103.96	109.83	111.78	104.01	105.09	110.52
99.799	98.064	96.953	99.509	97.721	99.105	98.298	100.74	101.79	103.78	98.966	95.543	97.339	97.198	103.13	101.54	100.38	97.087	93.746	94.93	99.064	103.39	98.945	100.34	100.92	96.304	100.92	100.91	95.51	102.82	99.392	97.164	98.419	98.495	96.972	96.285	97.926	95.819	98.071	92.762	96.987	95.789	97.685	98.697	98.409	98.995	98.737	98.652	96.627	96.962
109.56	107.5	106.72	108.77	108.93	107.1	109.5	106.61	107.26	109.07	104.32	105.46	112.51	107.71	108.72	111.08	110.97	111	108.07	107.95	107.17	109.86	106.4	111.89	107.6	107.85	111.93	108.52	108.71	108.74	108.45	107.83	108.12	109.06	111.01	107.09	108.82	110.53	109.09	106.84	105.38	108.52	114.16	107.6	108.61	107.09	110.26	107.3	106.37	108.61
108	110.02	107.35	112.24	104.52	107.39	107.75	108.85	110.95	108.32	107.37	109.18	106.9	104.85	108.29	107.27	106.61	108.67	104.57	106.79	109.42	108.32	107.61	104	108.24	106.38	102.65	107.87	105.91	105.39	107.86	110.58	106.77	102.09	103.41	111.38	105.88	109.34	108.18	107.39	110.1	108.83	107.99	108.77	109.13	107.69	108.78	110.43	105.12	105.31
105.66	106.49	106.04	105.3	104.99	104.88	107.02	104.4	103.98	107.09	103.92	105.09	108.03	109.78	101.47	102.55	103.17	105.97	105.12	106.52	109.08	106.1	109.91	105.96	108.29	102.17	104.93	108.73	104.96	105.42	109.9	109.97	102.41	105.48	102.84	108.17	105.6	100.52	107.12	103.62	106.64	105.76	107.28	106.69	105.82	107.01	108.64	104.96	103.95	104.14
107.81	107	110.7	107.8	106.61	108.99	108.35	108.11	108.51	106.99	109.07	107.42	108.27	107.5	108.67	110.15	108.45	107.42	108.06	109.81	111.25	110.42	110.86	106.73	103.27	104.32	106.84	108.84	109.3	105.82	107.6	104.22	105.68	106.38	106.08	105.03	107.94	103.64	109.39	109.34	107.81	109.75	107.55	105.47	111.58	106.18	105.43	102.57	108.93	108.58
96.204	99.639	99.906	100.21	98.636	99.015	100.64	103.18	101.43	99.92	97.867	104.2	98.304	98.355	100.43	101.74	100.84	96.849	98.224	103.5	99.24	101.29	100.26	105.53	101.56	101.6	101.21	102.97	103.39	102.38	102.74	105.97	98.637	98.631	97.718	97.372	99.397	104.8	103.38	101.81	99.181	99.876	104.38	105.26	103.34	102.34	101.69	104.07	99.07	99.738
100.83	95.076	96.321	99.616	102.45	97.227	100.01	102.47	97.439	99.467	98.83	100.72	96.695	99.208	97.608	95.973	97.452	98.834	99.394	96.68	95.349	100.07	104.39	97.785	100.43	96.319	97.071	101.08	99.423	100.86	97.753	102.09	96.493	100.35	100.93	96.87	102.75	105.1	99.975	101.95	99.577	102.01	99.772	97.979	104.79	103.17	97.432	97.065	106.2	98.287
103.01	109.07	110.68	108.43	103.74	106.99	102.27	108.13	104.81	105.68	104.29	107.45	109.44	106.33	108.24	105.88	109.64	108.66	104.48	107.68	103.95	107.38	107.51	103.77	106.78	103.1	105.57	105.01	106.43	102.2	106.49	103.42	100.33	104.46	103.54	105.74	104.77	105.99	110.46	112.56	106.15	107.77	111.46	103.14	102.45	104.81	106.09	104.9	105.22	106.08
100.92	100.61	100.98	99.054	99.854	97.751	100.38	101.33	98.926	99.995	95.718	99.695	94.298	97.222	98.142	100.08	96.362	96.731	98.548	99.311	97.09	97.533	99.1	98.532	100.21	96.523	99.241	96.288	98.651	96.056	101.76	94.075	97.848	98.525	100.68	96.833	100.53	97.7	101.1	100.28	96.618	97.271	97.243	101.05	98.773	100.96	96.231	102.81	98.972	100.4
109.4	111.3	109.17	108.29	106.53	107.91	109.29	105.19	106.15	114.04	109.42	105.44	108.27	109.21	108.19	106.93	105.25	110.05	110.32	108.74	106.58	107.55	104.08	105.46	109.21	108.23	107.69	110.56	107.23	103.22	110.37	103.91	109.1	113.46	107.23	107.26	109.37	105.68	108.26	108.16	111.66	106.16	106.53	109.1	108.16	109.84	110.23	109.1	106.86	107.6
105.54	103.41	100.36	101.82	99.566	105.88	98.26	102.63	101.77	97.379	102.52	101.85	102.73	101.95	100.59	98.591	99.384	101.7	100.55	102.71	105.19	101.09	97.872	97.104	102.52	101.98	103.68	101.05	102.5	103.23	97.81	96.688	99.864	98.006	101.2	98.59	97.949	98.467	102.16	98.748	103.56	100.77	100.02	98.564	103.04	103.43	100.82	100.18	100.39	102.57
102.64	96.266	105.39	98.96	100.34	99.442	101.46	102.08	96.896	101.13	101.87	99.543	97.7	98.605	101.47	101.61	100.77	103.32	99.447	97.113	100.36	104.91	100.28	103.19	98.985	101.99	97.231	99.812	102.02	100.85	100.72	100.28	104.76	105.12	102.13	98.166	99.746	99.382	100.46	103.91	98.46	97.334	97.558	100.75	104.16	99.679	98.189	105.47	100.76	102.31
106.03	109.12	107.26	105.47	107.82	107.79	108.28	104.24	107.92	110.44	108.91	105.21	111.19	104.05	107.57	108.69	107.79	108.58	110.16	108.66	109.84	109.97	106.32	109.06	108.29	103.94	105.71	106.65	106.12	108.72	111.14	102.77	106.61	104.15	108	103.54	107.72	108.42	107.08	111.82	106.71	107.64	110.78	109.12	107.44	108.13	107.4	106.25	105.06	110.7
98.949	98.169	100.82	99.979	101.33	99.544	99.206	97.871	99.087	101.8	101.05	100.22	101.97	98.725	99.624	96.7	100.63	101.1	96.919	101.15	101.3	100.52	98.03	104.44	98.929	97.95	98.264	97.607	98.676	100.65	96.659	100.2	95.111	97.835	96.779	98.869	98.157	100.5	102.47	100.15	97.292	99.141	101.22	99.695	102.83	100	98.983	100.4	95.385	101.05
100.52	98.207	104.31	99.679	104.46	99.566	102.45	101.39	101.25	98.625	103.69	104.68	100.62	98.384	105.09	102.21	106.25	99.673	97.432	99.826	97.688	102.77	98.695	99.104	97.981	98.718	98.448	103.52	102.85	100.38	100.64	101.35	100.15	94.277	100.25	103.57	104.51	105.68	101.2	102.99	100.41	103.55	103.31	104.68	99.214	102.29	99.402	103.73	100.89	102.3
108.99	102.61	105.09	104	104.74	101.95	103.89	103.22	107.14	110.64	106	106.76	105.57	108.97	108.9	109.44	104.26	107.62	105.04	105.05	103.28	108.98	103	104.81	106.78	107.72	106.82	106.22	105.01	105.8	104.1	102.69	108.1	110.64	104.94	107.92	105.33	105.32	107.15	108.55	106.2	104.27	103.2	106.29	106.11	105.63	112.14	108.14	106.71	106.01
101.58	99.817	104.33	97.293	97.175	96.237	104.52	102.27	102	103.71	103.17	103.95	100.18	98.612	101.99	101.25	97.801	98.626	102.13	97.689	97.124	103.27	99.269	100.93	98.603	103.23	103.7	102.48	95.477	98.029	100.54	95.084	106.11	102.49	101.38	105.62	96.942	100.58	96.533	99.024	100.44	97.699	100.87	100.34	101.19	100.38	99.086	101.18	98.588	101.83
105.58	107.16	103.91	105.45	109.19	106.68	109.1	107.4	107.06	105.87	106.9	109.72	105.95	114.97	105.97	109.73	105.06	102.66	109.13	104.76	107.63	105.16	110.01	108.26	106.47	105.05	110	103.04	107.21	108.22	106.52	106.69	104.09	106.88	103.66	105.17	104.04	106.8	107.38	111.29	107.62	107.6	105.52	105.76	108.17	103.36	108.85	109.13	107.08	104.98
105.63	108.36	109.91	106.96	107.3	111.51	109.72	106.25	107.03	110.68	109.7	108.41	108.35	108.39	106.66	103.91	103.05	107.35	112.3	108.17	107.83	111	106.88	108.57	109.52	109.52	108.52	99.357	112.77	109.48	106.6	110.5	108.21	114.82	105.27	106.84	105.51	103.61	110.93	106.78	104.41	109.44	108.95	105.66	104.22	108.73	109.21	111.91	105.71	109.39
111.16	110.95	110.23	108.19	110.99	107.56	109.14	109.52	113.67	107.31	107.92	108.91	107.07	112.08	107.61	105.9	103.51	110.54	108.62	108.98	108.87	108.5	106.28	107.94	110.34	108.36	109.91	105.49	108.61	112.43	109.58	114.78	107.37	105.71	109.15	110.53	107.75	105.9	106.04	109.68	106.44	109.7	108.66	107.54	109.07	108.26	110.12	113.88	110.55	108.02
105.97	104.99	104.32	105.42	104.06	102.7	98.69	106.93	102.35	105.76	110.81	106.38	101.31	104.22	108.38	105.66	105.21	99.992	101.86	103.74	106.31	102.83	105.42	113.38	98.272	105.03	104.93	103.62	105.28	103.47	104.17	103.65	107.21	108.74	107.74	107.8	102.73	106.08	105.44	106.55	105.58	110.2	106.77	108.35	104.97	108.47	110.61	106.81	104.05	105.7
111.31	105.53	110.03	108.1	106.16	112.29	106.4	107.43	102.82	105.76	112.3	108.95	106.58	107.45	107.51	110.92	107.31	107.51	107.25	108.77	104.38	108.93	112.82	110.11	109.26	109.3	106.8	111.03	107.42	102.55	107.02	109.14	109.91	107.73	105.26	109.9	111.23	105.88	105.09	108.07	108.18	104.39	110.48	106.42	108.3	106.97	110.11	113.97	105.26	111.46
109.16	107.66	110.15	109.08	109.27	112.4	110.15	109.7	107.59	106.46	104.23	106.64	107.77	106.79	111.11	111.03	107.59	107.25	112.7	106.93	106.88	104.69	108.71	109.92	103.97	106.16	106.95	108.87	103.99	108.14	106.16	107.52	112.2	109.57	108.29	104.11	109.05	104.19	104.44	105.22	103.83	107.39	105.14	106.38	104.6	106.34	113.26	109.96	104.17	110.06
107	103.84	101.03	107.43	106.73	109.37	103.02	103.8	102.98	105.23	107.42	106.72	101.31	102.09	100.02	109.71	106.52	108.22	108.31	109.86	104.73	109.77	109.22	103.65	106.09	111.43	104.96	101.39	103.39	103.65	110.07	107.47	106.66	103.81	106.89	109.64	102.46	112.88	102.83	107.5	106.7	108.66	107.49	107.45	105.99	106.01	105.84	106.28	106.23	102.26
96.902	98.039	98.159	102.49	98.831	98.043	99.772	100.43	96.223	103.1	101.84	98.682	99.07	98.95	95.597	102.2	98.839	95.003	98.454	98.429	101.95	98.559	98.912	100.17	96.376	99.621	96.985	103.37	100.71	102.01	96.095	95.949	101.93	98.043	99.423	104.28	97.309	100.99	98.187	95.52	99.523	97.964	100.02	98.093	99.045	95.858	95.614	99.382	99.166	93.655
108.73	107.77	103.78	108.05	109.86	108.7	111.56	107.17	111.99	111.85	113.34	112.67	113.32	109.05	111.84	106.91	110.41	110.17	110.69	107.56	110.94	111.66	111.24	107.6	109.06	113.45	115.52	108.73	111.04	108.12	114.22	112	116.24	109.44	107.83	107.57	109.49	112.49	109.04	108.78	109.52	108.88	112.49	111.61	111.02	109.27	110.62	110.44	110.61	108.03
104.53	107.48	103.76	108	108.14	104.82	108.33	104.83	102.51	110.71	102.43	107.99	108.99	107.43	107.12	107.66	102.67	104.23	108.52	109.42	109.97	109.45	107.8	107.26	104.67	103.91	109.01	107.5	108.64	103.62	103.17	107.43	105.85	104.47	104.64	113.59	104.98	107.99	106.02	108.22	105.57	106.86	107.05	105.84	104.59	108.61	105.06	104.13	108.26	106.92
101.46	104.4	98.592	103.74	100.55	101.47	105.39	102.18	98.081	104.63	98.879	96.131	100.07	101.39	98.371	100.97	101.9	97.488	103.07	97.936	102.85	99.839	98.112	101.08	99.703	100.32	96.837	96.687	99.929	103.25	99.462	100.5	100.22	97.627	100.48	99.686	98.261	104.66	102.04	100.89	100.74	95.581	101.07	99.135	99.609	103.86	100.55	101.1	101.46	97.327
107.48	108.74	107.6	106.4	106.48	106.49	106.99	106.25	106.01	107.38	105.49	106.31	108.56	107.54	103.01	103.98	106.42	103.45	107.43	100.76	103.71	101.74	101.75	109.12	107.41	108.6	107.94	104.23	107.32	105.47	106.05	108.16	103.42	107.56	104.27	106.06	104.52	105.38	106.11	109.56	103.44	102.1	106.74	105	103.79	103.84	104.14	107.17	106.53	104.81
96.724	100.4	98.379	102.62	98.577	103.7	98.551	102.55	97.8	98.765	98.655	102.96	99.356	98.475	95.684	98.598	102.51	100.41	98.274	102.98	96.215	101.42	94.656	101.07	96.796	101.29	97.08	97.76	96.565	100.37	100.86	98.27	97.129	94.303	97.182	97.968	100.19	99.757	97.406	99.711	98.266	98.506	100.42	95.374	97.885	100.01	103.27	97.557	93.328	97.384
106.63	108.5	105.06	107.16	104.55	104.24	109.3	102.18	106.56	108.28	103.38	104.25	108.42	108.64	109.05	105.73	105.72	110.65	108.93	102.84	103.37	107.49	102.25	105.42	104.56	103.95	105.3	106.33	106.46	107.5	107.05	105.96	110.78	106.85	105.33	102.64	106.85	110.28	104.23	106.27	110.81	105.25	108.19	103.5	103	105.85	105.7	106.18	100.71	108.17
100.26	99.077	97.71	101.25	98.748	99.879	97.82	100.43	100.85	99.733	96.052	103.89	97.918	100.63	98.086	97.022	97.719	95.529	100.9	95.283	95.248	101.97	103.13	96.641	98.227	96.101	98.941	98.147	99.46	96.795	102.12	94.921	98.681	99.045	98.235	97.899	97.525	100.14	95.715	99.794	97.494	98.409	99.095	100.72	100.2	97.791	98.448	100.43	100.7	97.453
102.56	107.44	109.7	107.33	108.67	107.04	105.12	106.11	104.23	107.69	109.04	109.6	112.64	109.93	108.21	108.65	104.24	109.7	110.18	108.59	108.29	103.37	103.45	110.59	111.85	111.07	111.29	106.79	110.12	114.72	107.17	108.8	106.68	104.26	103.76	109.75	111.96	110.69	111.12	108.72	107.38	110.43	105.76	103.28	104.34	112.64	106.65	110.83	110.26	106.56
108.73	102.9	104.96	113.18	105.11	105.81	110.91	106.88	109.67	109.09	107.5	107.29	108.13	109.34	111.33	110.12	103.25	107.12	104.22	107.02	109.61	110.21	107.86	107.48	110.4	105.79	115.71	109.36	105.25	108.3	107.31	110.91	104.66	107.81	105.62	110.98	107.85	108.58	107.89	104.01	106.56	113.32	107.78	109.58	108.09	106.84	112.89	108.97	106.8	108.33
109.52	109.26	106.16	108.63	105.54	106.76	109.79	105.22	107.38	106.22	106.84	105.25	103.38	106.59	104.24	106.1	108.4	105.66	108.33	104.34	106.1	109.69	105.46	103.04	107.05	108.45	109.35	108.02	104.95	106.49	108.92	105.33	110.1	104.23	103.98	106.36	104.73	105.39	107.86	107.61	106.17	105.2	106.74	107.1	107.88	113.22	107.2	102.81	106.36	106.13
100.69	99.091	99.697	97.078	101.42	97.96	101.6	98.672	101.16	101.56	95.236	102.72	99.519	100.76	98.914	96.013	100.41	98.236	96.26	99.585	100.8	98.902	99.084	94.996	99.136	98.849	97.769	97.47	95.021	97.566	97.128	96.461	96.316	96.966	98.748	99.292	93.624	93.245	98.905	94.621	97.617	101.24	99.992	94.729	100.04	94.917	98.409	99.482	97.387	99.122
110.59	111.35	111.41	105.91	104.4	109.61	107.56	111.42	110.66	111.14	109.65	106.7	108.88	108.04	106.15	107.37	111.24	106.39	109.04	107.28	110.96	104.85	105.63	110.22	107.21	111.06	109.27	107.09	111.86	113.12	106.42	109.12	108.63	110.55	107.72	107.36	106.78	110.93	104.95	106.78	110.25	108.88	106.31	106.18	114.25	110.96	103.54	106.16	105.14	107.94
107.46	113.23	107.84	110.43	109.97	112.27	111.87	108.13	109.13	113.93	113.09	108.01	112.25	111.08	107.16	114.94	111.26	109.36	116.19	113.3	113.16	105.04	115.84	108.73	109.67	107.37	113.32	110.63	107.93	110.92	110.35	107.56	110.56	109.18	113.07	114.73	112.53	111.95	110.01	113.68	111.7	105.86	111.18	108.6	110.4	110.12	109.21	110.09	111.29	108.27
104.99	108.88	106.3	107.1	106.99	108.64	108.4	106.06	108.46	103.35	105.89	102.74	107.53	107.02	104.97	102.39	105.33	103.8	99.546	102.05	104.84	107.38	103.18	101.52	104.33	102.04	107.49	108.13	103.91	102.62	104.16	101.78	105.58	101.75	107	104.72	103.76	107.97	106.03	102.72	103.81	106.4	105	107.13	103.91	107.2	108.36	107.93	108.72	106.43
102.47	104.71	109.9	105.34	104.55	109.25	100.82	105.67	105.37	105.83	108.2	104.66	108.99	106.56	104.18	106	107.68	111.31	106.65	102.33	107.71	103.73	104.57	107.74	107.22	107.32	106.56	110.88	106.97	107.22	106.75	107.94	107.19	108.17	107.4	104.94	108.11	106.09	106.17	105.55	105.27	104.4	103.98	103.38	110.51	104.07	108.92	108.82	101.99	109.37
105.76	108.73	105.14	108.05	105.05	106.9	108.58	107.87	108.34	105.42	107.39	110.64	106.49	106.44	110.1	112	105.27	105.33	103.77	110.56	110.89	106.62	104.39	109.67	105.57	112.67	108.84	110.37	108.79	105.16	109.45	106.92	112.79	109.46	110.64	106.32	104.57	109.86	107.08	107.85	107.5	107.09	107.14	106.14	109.69	110.36	110.63	110.93	106.92	107.54
102.79	96.773	96.888	96.112	98.663	100.74	99.551	100.01	100.48	96.534	92.345	97.546	100.07	98.669	95.875	100.14	103.47	97.714	97.259	98.991	97.734	92.999	100.53	98.301	98.669	95.052	100.99	98.298	98.838	94.054	98.158	98.926	95.372	96.319	101.61	97.593	96.534	98.509	96.34	100.54	96.685	97.881	98.09	96.453	100.86	98.809	97.602	96.071	100.49	96.061
102.63	109.43	105.45	104.79	103.59	103.57	106.1	106.77	103.78	109.08	101.58	107.53	107.82	103.79	104.77	107.99	108.56	105.93	107.3	106.34	103.24	105.06	110.75	104.03	107.13	104.44	104.49	106.36	108.15	106.44	103.53	109.95	107.52	106.61	106.17	103.58	103.7	101.87	106.39	105.31	101.88	106.88	107.17	107.77	104.83	107.04	101.73	109.44	107.68	104.37
108.22	109.74	107.66	105.38	111.48	111.44	106.78	109.59	110.49	109.8	106.66	109.04	108.98	114.09	105.84	108.25	108.92	102.11	105.81	106.78	113.04	104.17	106.29	106.71	107.98	105.66	111.67	106.61	104.17	108.22	107.04	105.14	104.93	108.19	107.08	109.09	109.1	105.23	110.08	107.09	108.62	106.5	107.72	106.14	111.92	105.69	107.08	107.21	109.2	106.56
109.8	109.08	114.19	109.98	113.65	107.91	110.48	110.67	109.76	109.88	105.54	104.16	109.82	109.2	106.34	108.15	111.05	108.59	106.62	108.5	108.06	108.27	109.89	104.67	109	105.43	109.28	104.09	109.36	108.07	107.09	108.96	107.81	110.78	109.1	107.75	109.31	109.69	106.7	111.53	108.69	106.94	109.01	108.34	105.56	111.08	108.16	110.99	110.6	105.06
102.51	98.364	98.233	98.903	103.13	97.824	98.536	97.485	99.652	101.44	100.57	99.587	95.51	99.907	97.232	100.62	96.307	98.334	100.24	99.698	100.87	94.384	100.54	101.87	99.518	100.35	101.68	99.105	96.347	98.99	103.93	94.574	99.693	99.389	99.702	96.235	99.62	98.323	97.874	99.658	98.996	101.46	101.31	100.95	98.588	99.23	97.554	97.237	97.393	93.101
104.26	97.88	97.016	103.65	95.666	94.208	97.828	96.762	98.291	96.832	96.903	101.3	98.313	100.92	100.18	94.456	95.585	94.568	98.882	98.451	94.759	105.68	99.465	96.382	99.634	97.28	96.538	97.545	99.714	101.92	101.39	96.786	95.018	96.501	101.34	97.599	101.98	100.37	95.809	97.151	99.252	98.321	100.66	98.772	97.365	100.44	95.971	99.836	95.315	96.77
96.819	103.83	98.803	97.897	99.757	98.724	96.401	99.097	98.367	99.717	94.161	99.901	99.39	102.01	95.6	95.217	96.933	99.362	95.466	95.692	96.014	103.41	98.804	97.794	95.43	94.723	98.277	99.704	97.717	96.42	102.35	95.852	90.932	99.086	103.64	95.628	97.336	99.368	97.515	95.85	96.44	101.22	95.235	98.816	98.636	95.626	98.57	96.818	102.63	94.332
109.02	105.45	106.32	111.31	104.88	105.88	106.83	102.95	105.08	108.11	104.4	108.51	107.14	109.54	107.98	102.06	107.98	105.28	106.2	104.7	105.79	104.56	105.42	102.87	104.15	104.87	106.44	100.69	109.11	104.91	103.04	110.39	104.84	108.13	103.55	107.23	103.34	107.51	103.38	105.44	101.8	105.69	103.87	107.87	105.4	108.01	104.93	106.43	106.15	110.93
108.91	106.08	107.57	108.26	105.97	110.27	108.09	104.91	108.34	106.27	113.15	106.29	112.52	107.6	109.67	105.53	106.93	105.19	105.85	110.79	107	108.65	108	101.87	104.72	111.75	104.08	110.78	107.7	107.3	104.97	103.69	111.11	105.68	105.28	104.79	103.9	101.34	105.38	108.84	105.84	101.93	106.51	109.26	103.5	102.42	106.83	104.1	104.62	106.43
98.962	101.42	100.98	101.54	99.949	103.55	94.539	99.878	98.806	99.759	97.526	101.52	100.27	99.632	95.528	96.468	100.36	101.9	99.511	102.44	101.23	102.04	98.608	96.826	95.721	95.57	103.38	103.19	99.205	97.039	96.017	98.139	97.356	104.54	101.92	99.999	101.82	101.68	99.097	101	99.328	101.61	98.318	98.465	94.626	98.996	97.721	97.655	99.358	97.972
109.41	100.86	102.9	107.62	109.97	107.73	103.12	105.77	108.3	107.94	102.18	106.46	103.67	107.31	110.3	106.73	97.756	105.15	107.53	106.82	107.75	105.49	104.5	99.505	108.43	107.13	102.99	103.96	105.1	106.86	106.3	104.94	107.6	107.99	104.75	109.3	106.46	104	110.78	104.36	105.18	104.3	108.49	107.5	107.72	107.42	108.61	105.47	103.87	107.72
108.51	106.23	110.23	109.27	104.64	108.1	105.75	105.29	111.31	110.49	107.67	110.72	105.87	103.89	106.27	107.26	106.71	105.09	109.35	107.69	108.76	105.51	109.5	105.89	104.77	108.84	110.84	105.59	104.49	105.5	106.38	109.6	106.94	104.17	105.4	109.93	111.52	108.76	110.8	109.48	108.92	111.26	106.93	108.36	107.17	111.88	105.36	107.16	110.21	109.91
106.03	111.56	110.93	107.96	109.85	106.4	108.72	106.5	104.74	111.65	108.92	106.47	105.13	108.7	109.3	107.08	111.71	108.47	106.57	108.88	107	109.8	109.54	106.36	112.16	104.33	113.98	109.47	110.12	107.81	110.29	114.42	109.79	107.64	107.98	109.41	109.51	106.63	110.02	109.53	106.74	107.97	108.3	110.05	109.81	109.88	107.75	105.61	108.32	108.49
103.75	105.07	106.31	106.99	102.8	103.98	102.27	107	107.29	102.89	107.55	105.78	103.74	102.84	105.11	103.6	106.74	108.33	107.06	105.53	104.01	105.3	107.47	103.63	105.51	106.56	105.68	106.41	103.15	104.66	107.03	109.05	106.85	102.05	103.71	105.63	109.05	106.67	107.53	102.09	105.67	104.88	108.86	105.47	104.19	102.28	103.97	109.38	106.91	106.79
110.94	104.81	109.22	102.72	106.28	103.2	105.91	107.26	104.98	104.82	107.68	108.85	107	104.08	108	105.56	106.71	108.62	102.82	108.37	108.9	102.87	106.5	104.86	102.48	106.45	109.49	102.25	106.53	107.42	105.67	103.08	102.65	108.52	105.48	104.68	107.6	105.96	102.71	105.25	100.72	105.14	108.08	109.06	107.77	109.03	111.59	105.7	105.64	103.68
102.48	103.96	107.23	101.77	111.96	102.71	106.29	104	106.08	103.23	101.34	101.59	107.36	105.9	105.2	106.7	102.74	107.08	105.15	109.13	107.66	109.17	104.47	109.57	105.74	104.9	105.73	105.53	104.02	107.59	105.37	106.51	108.2	104.09	103.47	103.8	107.56	102.98	108.98	107.92	102.82	105.45	102.04	104.4	106.76	104.69	107.72	105	107.12	104.21
103.48	107.67	101.72	106.64	108.39	105.55	107.06	105.96	105.67	108.99	102.45	99.729	105.55	104.94	105.53	110	107.24	106.52	106.37	103.71	107.41	108.8	100.32	102.23	106.13	105.73	104.89	104.04	107.86	103.67	104.96	107.4	109.85	106	105.42	100.8	106.65	107.83	105.36	102.03	109.56	109.13	103.35	104.64	107.18	108.49	107.49	104.14	104.16	106.17
103.63	108.67	103.26	104.06	103.94	104.45	103.52	104.84	106.67	106.45	109.35	102.62	108.08	103.64	104.42	104.2	101.85	102.23	107.25	103.84	106.53	109.52	109.84	102.35	107.89	108.39	105.16	103.22	106.35	106.55	105.83	103.16	105.84	99.716	108.06	104.65	106.74	101.28	108.88	106.04	102.73	108.27	101.84	107.13	108.32	107.91	105.22	109.61	110.59	101.23
109.21	109.34	106.01	109.59	107.97	107.03	109.4	108.59	109.19	111.13	107.41	108.97	106.65	109.56	107.66	105.8	107.6	107.81	112.84	111.43	110.07	108.55	103.31	114.46	107.45	106.27	110.5	108.68	111.47	109.26	109.97	108.11	105.96	110.6	106.08	112.33	106.94	111.57	103.76	104.31	109.14	115.09	106.8	107.16	109.1	109.8	106.29	109.37	109.01	108.73
99.628	99.9	100.45	104.97	103.96	100.83	96.189	98.602	102.12	103.77	103.2	101.14	102.89	99.852	104.64	100.92	99.334	105.03	102.04	99.671	98.54	99.48	101.75	101.44	100.47	100.36	98.653	94.701	99.917	99.47	100.27	96.918	102.02	99.778	97.34	99.589	96.761	99.832	102.21	100.03	100.27	99.647	99.141	103.64	99.285	101.87	99.974	100.17	96.397	101.61
111.2	113.06	112.62	109.97	106.32	106.15	106.57	109.58	112.01	110.97	109.18	109.49	112.35	110.04	111.95	110.37	109.91	111.99	110.88	112.48	107.19	108.01	108.89	108.36	113.38	107.19	111.27	110.34	106.95	111.63	110.05	109.83	111.27	110.59	110.05	112.09	112.62	112.58	114.91	112.4	111.8	113.99	111.29	107.23	107.67	115.65	108.91	108.78	113.45	109.37
97.344	96.933	98.312	98.072	98.712	96.339	96.063	100.8	101.23	98.25	93.563	102.63	97.979	97.415	98.868	97.626	98.155	103.82	97.045	98.333	96.784	97.582	94.949	96.997	98.304	98.27	95.654	96.441	102.22	97.319	98.084	98.03	103.19	97.567	98.849	97.55	95.821	97.757	98.901	99.469	95.04	100.86	99.266	95.48	101.14	98.005	93.784	101.83	97.205	98.639
108.5	101.95	105.71	107.8	106.42	105.5	103.79	106.42	105.63	102.82	105.38	103.46	106.81	107.94	108.22	110.11	106.68	105.38	107.31	104.3	102.82	104.74	103.37	106.01	107.36	104.81	103.72	106	104.54	104.28	103.84	107.38	108.27	102.44	103.47	105.07	108.78	103.39	107.46	105.13	106.36	101	105.65	105.25	108.91	105.55	99.061	106.99	107.15	104
103.47	109.22	105.64	107.86	102.36	105.57	107.25	107.76	107.97	107.2	107.12	109.5	111.18	112	104.18	109.72	104.12	108.29	106.92	107.36	109.47	103.57	111.05	106.06	105.94	106.54	105.87	109.88	107.87	111.42	107.68	108.64	106.76	100.68	104.69	103.33	105.8	106.41	107.58	109.02	108.88	108.02	103.92	108.56	108.15	105.63	101.53	101.66	105.36	104.56
101.05	107.07	107.29	106.06	103.68	106.85	104.36	103.77	107.99	102.89	105.99	105.86	101.66	109.08	104.59	104.72	103.59	107.62	107.16	104.61	107.36	108.93	103.4	106.02	105.08	102.39	106.83	108.95	104.45	107.08	105.75	109.46	108.23	107.85	107.79	106.03	103.53	107.06	104.3	111.45	100.46	100.47	106.39	105.78	107.81	106.74	106.66	106.06	105.24	105.38
105.56	110.97	107.52	108.06	107.25	107.59	107.55	105.93	108.61	106.86	105.34	97.663	110.09	111.35	108	104.31	105.18	112.66	109.61	106.86	109.34	107.83	108.28	109.69	105.6	108.16	108.69	108.34	111.17	104.84	105.38	107.1	107.51	107.04	106.49	107.64	106.68	102.97	110.41	107.84	106.17	103.73	108.49	112.14	103.38	107.72	105.97	114.4	109.46	110.56
104.88	105.64	105.22	106.14	105.23	108.47	109.56	102.65	103.2	105.61	99.534	101.15	101.08	108.45	108.43	106.48	102.3	107.69	104.69	104.13	107.91	106.2	107.03	101.43	104.8	104.3	109	110.9	109.19	103.01	103.82	103.59	104.2	102.34	105.92	106.32	103.56	106.18	102.82	109.3	106.68	104.34	108.38	106.67	104.81	106.37	104.6	105.89	108.41	105.38
94.805	97.444	100.08	105.13	101.79	102.29	101.91	102.65	100.21	94.307	97.171	94.63	101.85	101.74	98.827	100.15	99.155	98.412	103.18	105.55	100.91	97.898	101.29	96.794	99.484	99.874	103.27	102.62	103.42	98.83	99.742	96.676	96.739	95.419	102	99.779	101.06	98.122	98.581	97.309	95.509	94.879	101.68	99.654	92.833	98.569	104.61	97.844	98.2	97.91
105.2	105.78	106.9	107.13	111.9	107.92	108.47	106.89	108.39	111.06	111.57	109.65	112.79	104.09	115.59	98.039	105.78	107.74	105.56	106.59	104.82	108.41	104.89	107.41	107.17	107.94	107.16	112.84	109.97	105.24	112.9	111.02	108.49	111.7	107.64	108.49	104.98	109.28	106.43	108.44	105.04	107.41	109.67	112.21	110.09	108.64	105.79	110.43	107.31	102.02
106.2	108.38	101.5	106.74	103.4	106.63	106.35	104.29	107.77	106.3	105.61	111.16	104.72	110.04	105.03	106.36	102.95	107.55	103.57	106.89	104.05	106.82	109.25	108.58	105.25	105.01	103.61	110.15	106.8	110.86	108.14	105.14	107.76	105.76	103.99	107.57	108.85	105.99	105.31	103.19	107.67	107.71	105.05	106.69	108.25	107.52	102.8	107.74	104.75	108.98
106.05	109.32	113.02	105.39	108.96	105.75	111.77	105.78	111.79	110	108.17	105.46	108.77	111.88	106.34	110.64	108.29	107.9	104.62	108.26	109.58	111.19	107.35	101.97	105.29	108.96	109.59	107.69	106.82	110.08	106.68	109.58	109.87	106.3	109.92	107.1	106.73	108.76	108.77	105.86	105.67	103.14	107.3	107.28	110.37	108.66	107.82	106.98	110.11	106.79
96.83	99.421	97.36	98.244	100.15	96.544	96.562	100.68	98.17	97.778	97.405	101.83	100.51	95.511	95.97	98.808	101.24	99.681	97.82	101.43	101.84	102.11	100.19	100.41	98.085	97.858	95.149	99.021	102.71	97.355	92.237	98.974	99.463	94.203	98.072	100.22	99.152	97.865	99.17	96.415	98.786	101.09	101.53	99.189	100.55	101.6	96.354	98.805	97.769	99.332
100.08	97.177	99.751	98.866	99.718	92.201	100.41	100.05	99.003	98.878	97.536	96.028	96.398	96.945	98.294	98.523	97.994	97.803	98.101	96.913	92.627	100.88	98.392	103.91	99.664	105.33	99.564	100.06	97.547	98.061	97.771	96.772	97.029	93.604	95.196	98.763	97.663	96.099	99.163	96.826	100.4	97.102	98.357	100.52	96.905	95.47	100.3	97.699	100.48	99.109
105.25	110.62	106.44	108	103.26	106.51	111.71	106.74	106.21	107.82	107.66	110.28	107.45	109.34	105.46	106.95	107.22	108.95	108.98	107.03	108.88	103.83	107.83	107.1	109.62	110.77	106.36	109.29	110.28	105.95	105.5	108.2	105.33	109.24	113.42	110.68	111.4	106.03	107.01	112.16	105.45	103.78	111.75	110.91	109.9	105.38	108.53	108.69	106.8	109.68
101.06	99.32	101.35	103.25	98.165	102.19	100.7	97.931	96.13	104.5	96.677	97.205	101.53	98.622	101.92	105.17	101.99	96.983	98.625	97.371	103.07	98.881	99.342	104.91	100.71	103.13	100.61	99.426	100.6	98.137	101.58	99.421	98.611	99.058	98.106	103.11	104.35	99.249	101.42	105.13	100.95	100.69	98.395	101.91	99.567	99.714	105.22	101.84	105.39	100.5
107.29	114.53	110.94	107.04	110.73	107.66	109.93	109.37	105.69	108.47	107.45	109.25	107.59	107.7	109.19	107.41	110.5	107.1	110.61	111.61	111.18	109.93	111.9	106.13	107.18	109.63	106.68	108.51	106.43	109.2	111.73	111.03	110.1	107.65	107.63	107.6	111.62	111.2	111.52	104.94	111.67	107.77	107.65	110.89	108.36	109.5	107.31	109.1	111.24	109.56
99.32	102.59	100.66	98.671	106.24	101.17	99.471	101.62	100.48	103.97	101.1	100.4	102.82	99.664	101.25	104.41	103.62	102.31	102.45	99.876	103.35	103.5	104.34	100.78	107.27	102.19	103.19	104.1	106.52	100.53	100.19	102.85	103.81	102.36	103.99	103.76	101.97	102.36	100.76	104.68	101.88	103.95	101.3	102.71	103.39	102.92	99.77	101.83	100.67	102.96
109.2	110.43	111.54	101.65	106.01	108.18	109.89	106.94	106.23	109.4	106.91	112.27	106.12	108.8	111.66	109.59	108.9	110.74	108.55	108.96	107	107.19	105.55	105.57	107.75	108.35	105.86	111.19	108.33	108.94	110.23	107.19	111.21	111.09	110.4	108.68	112.85	109.8	108.68	114.61	109.61	109.67	111.61	105.63	107.44	107.73	106.58	106.95	107.6	106.64
108.44	108.67	105.64	107.8	105.52	106.78	105.27	107.09	104.15	104.33	103.31	106.24	108.29	106.2	108.51	106.21	108.57	105.44	107.57	103.56	106.82	107.31	105.22	106.07	105.6	107.38	101.05	112.32	110.33	108.48	107.94	103.8	107.72	104.52	104.14	106.52	103.7	106.74	105.22	108.46	107.59	101.84	104.69	108.86	108.87	108.11	103.84	104.83	108.06	104.97
107.71	113.42	111.07	108.8	113.76	106.53	112.92	109.18	111.05	109.34	112.7	109.14	110.96	111.27	107.81	111.94	108.31	108.86	112.5	108.19	109.95	109.64	108.57	108.05	106.56	113.86	108.96	109.59	114.76	107.7	111.67	113.19	106.94	109.6	114.03	112.83	105.53	110.53	108.95	103.84	108.01	112.9	110.84	109.83	113.84	107.57	108.21	109.98	108.83	108.42
112.07	110.88	107.34	113.77	109.4	105.93	107.97	101.27	104.84	109.16	105.5	104.38	102.48	105.37	107.12	110.17	110.98	110.38	104.81	103.34	104.64	109.81	105.53	109.38	104.02	109.44	104.84	108.34	101.88	108.95	106.09	105.69	107.14	107.24	110.33	110.56	109.63	107.71	104.02	110.85	105.8	107.62	105.54	105.56	106.64	106.5	109.56	107.57	110.82	102.26
102.55	98.771	95.448	99.979	96.069	98.021	92.912	99.927	96.949	97.809	94.07	98.036	93.97	98.266	97.239	104.43	96.61	95.668	100.24	95.188	96.162	104.14	96.415	98.242	96.72	98.358	95.531	99.552	91.621	99.159	97.17	99.149	100.51	101.27	94.801	101.11	101.18	99.438	95.925	95.234	99.466	100.47	95.357	96.836	98.184	97.765	98.399	101.09	97.564	99.666
107.63	105.48	106.54	103.67	106.12	104.6	104.08	104.33	105.94	105.55	102.9	107.23	108.9	104.9	105.47	107.79	107.64	103.33	105.6	102.05	105.56	101.23	107.75	102.94	107.84	106.35	106.31	107.22	104.96	107	106.89	103.53	107.4	105.49	104	108.46	107.84	106.42	102.33	104.71	104.08	104.73	102.62	107.11	107.39	105.81	105.19	106.86	103.31	108.02
109.7	109.3	108.88	106.3	108.85	110.42	108.16	111.32	108.8	107.81	110.46	108.08	106.66	106.43	106.47	109.12	109.86	108.58	102.58	108.08	106.86	105.32	109.68	107.23	107.01	111.15	109.04	109.11	106.13	103.65	106.99	112.8	108.8	106.78	104.51	112.66	109.14	105	105.55	109.3	107.79	113.17	106.39	103.98	106.5	105.86	108.65	108.67	108.38	104.95
106.16	110.87	105.24	108.52	108.28	105.65	108.45	106.63	109.15	108.7	113.48	107.27	105.64	108.69	109.9	109.22	109.96	109.89	109.84	107.64	111.19	106.85	109.59	109.52	109.21	107.53	110	107.61	106.04	108.25	109.5	105.21	113.48	109.81	107.93	108.38	105.8	108.09	104.6	110.15	110.83	108.33	108.21	108.84	107.02	108.24	111.44	106.7	109.12	111.05
106.43	105.45	105.57	107.12	104.27	108.54	101.78	103.34	103.98	108.66	103.65	103.47	108.55	110.06	112.96	103.34	102.14	105.69	107.92	106.48	107.9	106.43	105.3	105.92	108.18	105.73	105.09	107.74	107.28	105.48	105.16	103.08	109.87	103.3	105.59	105.5	108.58	106.98	108.22	107.64	103.11	107.07	107.59	108.31	103.54	105.92	105.73	107.41	107.26	107.18
107.16	109.3	107.01	106.18	109.16	104.12	108.81	107.5	112.65	105.53	106.29	102.28	107.61	109.3	108.11	107.64	112.1	108.41	104.31	109.56	109.22	112.78	110.7	106.09	106.57	111.63	111.08	110.23	107.24	106.09	111.26	112.43	108.9	108.67	106.78	103.67	110.22	105.6	102.86	104.91	109.16	105.34	112.12	114.06	103.54	109.25	106.72	109.3	102.88	112.72
107	107.16	107.6	104.98	103.83	107.18	103.69	106	108.18	103.39	103.05	108.34	107.94	107.82	106.19	109.8	103.01	105.3	106.28	102.94	105.68	108.34	103.25	109.55	106.2	103.38	102.72	105.74	108.32	109	105.7	104.24	104.82	105.35	105.44	105.05	106.29	104.95	102.22	105.23	110.86	105.32	107.64	104.01	103.04	106.46	104.89	107.61	106.44	103.66
108.57	102.92	108.56	105.5	109.24	109.18	108.97	104.72	106.62	108.03	108.98	109.32	109.97	109.01	111.73	104.83	109.18	105.8	106.59	108.95	108.93	104.78	106.05	107.16	105.82	109.09	107.12	108.28	104.18	109.85	107.62	108.15	107.68	108.47	104.26	106.29	106.11	109.66	106	108.81	104.99	107.27	109.76	110.58	110.38	104.45	111.71	105.67	109.05	106.87
106.49	105.49	104.97	109.79	109.06	103.41	107.06	107.02	105.96	109.8	102.99	107.39	108.87	105.76	105.55	106.56	104.67	109.31	106.94	110.76	109.77	100.57	108.49	104.89	108.35	104.28	107.29	105.28	101.63	105.15	108.95	108.06	108.98	108.68	109.76	106.7	105.54	110.72	108.44	108	113.47	108.61	107.33	106.33	106.38	104.76	106.75	112.96	106.77	108.74
108.49	106.95	104.29	108.52	105.3	105.19	107.39	108.84	106.49	105.74	102.51	109.43	102.61	106.16	106.7	105.73	101.65	104.93	108.11	105.1	106.63	106.13	102.72	105.06	107.66	109.83	108.1	103.84	106.46	103.88	110.88	104.32	106.01	105.89	106.65	108.07	107.37	105.8	104.03	104.37	103.8	104.59	109.74	107.12	104.26	106.36	108.62	106.54	106.43	104.54
107.69	112.28	111.52	107.11	104.19	108.76	104.61	109.85	109.82	112.15	112.26	107.32	111.87	105.32	110.66	110.88	107.47	109.97	105.83	106.11	110.12	104.43	109.02	107.34	104.32	108.47	108.12	109.05	113.06	105.4	107.04	108.37	107.76	108.03	110.94	110.58	109.31	109.8	110.12	107.34	105.99	108.09	105.88	105.27	103.79	105.33	105.08	113.25	106.26	106.34
108.54	114.23	108.31	107.37	107.95	108.45	109.31	107.96	109.99	109.28	105.01	103.72	111.22	106.23	108.15	107.35	106.19	105.65	111.6	108.47	108.15	112.24	104.06	105.15	105.12	109.07	105.29	106.23	108.68	111	110.49	109.59	109.05	111.89	110.29	107.5	109.36	106.79	108.37	103.91	109.12	107.77	110.33	106.62	102.49	107.86	105.93	107.76	108.64	108.96
98.027	98.893	97.412	98.289	103.42	94.073	103.82	97.1	95.6	97.134	99.435	98.971	97.822	95.279	96.527	96.941	100.98	98.271	97.776	95.345	96.31	95.422	99.76	95.815	102.08	101.22	101.02	95.693	93.14	100.75	98.07	98.973	98.168	95.413	96.244	96.577	91.44	94.928	96.116	95.585	97.294	102.8	101.28	97.108	97.001	98.224	97.751	98.645	99.539	99.641
108.77	107.56	104.34	101.43	106.71	104.28	103.68	103.04	106.91	104.9	107.75	104.66	104.76	107.61	107.89	104.35	108.19	107.71	107.77	110.88	106.4	105.58	103.35	112.64	107.36	106.09	107.61	102.46	102.46	101.82	106.37	103.72	106.95	101.54	110.31	105.01	106.13	104.04	102.28	105.86	105.4	101.74	104.89	107.49	108.96	105.22	105.07	104.79	103.02	102.7
106.97	101.35	103.29	103.54	100	103.92	103.4	107.04	108.04	102.92	108.13	103.15	107.34	103.87	108.36	104.56	104.91	106.78	100.74	108.61	107.48	107.04	103.01	106.54	105.21	106.87	109.21	102.26	105.75	108.97	100.55	103.97	107.31	102.75	104.13	101.27	111.12	103.36	108.02	105.18	105.73	108.77	103.9	105.52	102.96	107.18	109.55	112.14	104.77	107
101.16	98.034	103.1	103.47	92.376	95.75	93.364	101.02	98.378	97.811	101.4	101.3	104.16	98.62	99.002	103.2	95.665	98.477	99.7	97.81	102.62	99.04	99.216	100.04	101.11	98.279	98.895	100.21	98.059	96.348	101.69	95.669	101.05	99.215	100.97	97.476	97.643	103.16	100.24	99.539	98.163	100.01	98.956	98.995	102.9	96.887	100.45	101.12	96.553	100.82
110.97	107.32	104.25	105.45	107.92	105.53	108.44	106.37	108.11	111.02	103.91	103.31	108.03	114.26	108.22	106.74	104.66	104.26	107.97	106.32	106.69	109.95	106.47	106.02	107.98	108.97	104.93	108.07	106.24	105.99	107.2	110.45	110.25	104.54	107.95	106.43	108.24	112.57	105.04	111.35	107.38	109.84	107.37	104.3	107.07	110.5	108.68	108.42	107.2	107.03
104.49	109.96	110.97	105.54	106.36	110.52	110.03	107.71	108.59	104.68	109.62	109.97	108.82	107.32	105.69	105.9	105.68	108.26	113.24	108	107.96	108.72	111.16	110.69	108.94	111.89	108.49	109.71	109.72	102.74	106.17	109.42	108.86	107.07	111.96	109.31	110.44	108.62	110.6	107.83	109.57	109.5	114.56	105.88	108.03	105.82	109.08	109.73	104.37	112.03
99.145	96.264	99.777	94.417	97.679	100.74	100.47	97.632	99.06	101.38	97.88	98.418	99.161	98.993	103.61	94.03	96.338	94.717	96.587	99.599	95.779	100.45	99.456	96.638	95.589	97.314	102.81	97.266	97.793	95.903	100.21	101.42	99.526	97.795	99.841	97.881	99.352	97.2	99.361	97.364	100.08	97.843	98.404	97.956	99.15	93.111	97.496	94.588	97.614	100.28
107.13	105.29	104.12	104.54	103.53	107.77	109.68	108.41	107.45	105.74	101.17	108.54	101.31	103.28	105.06	106.82	109.69	109.12	106.24	107.73	102.77	109.95	109.49	109.06	100.03	105.53	109	107.88	109.12	102.47	103.81	104.11	107.53	107.87	112.34	106.33	108.68	105.54	108.72	105.36	104.32	102.25	109.39	106.04	107.91	108.03	110.95	103.22	103.19	111.39
111.64	111.43	111.29	109.99	112.38	110.04	109.36	107.56	110.57	110.3	111.87	107.22	113.11	110.95	114.13	108.8	113.07	110.44	109.34	109.37	110.79	109.48	108.37	111.26	109.5	109.86	114.57	111.86	106.21	109.08	109.05	114.51	111.41	113.49	113.25	115.53	107.68	110.55	110.25	109.76	115.39	107.11	114.76	111.07	106.39	108.13	111.16	113.14	108.42	111.16
106.19	107.29	104.75	108.51	103.97	107.33	104.93	103.84	104.09	102.62	109.01	104.08	107.61	104.89	111.2	108.41	105.85	104.46	105.8	105.61	107.05	109.31	107.53	107.87	106.41	105.85	110.13	106.21	110.45	107.12	104.87	101.95	105.91	104.01	106.98	109.66	107.64	104.61	105.23	103.88	110.16	106.3	107.07	102.83	105.56	105.35	105.57	108.65	108.01	108.69
109.02	109.46	106.4	106.95	106.47	107.62	108.73	106.3	107.37	107.79	112.15	107.39	103.86	106.33	111.59	107.2	106.22	107.91	107.82	106.21	112.11	105.87	103.26	106.82	108.43	110.85	107.61	103.66	111.57	105.05	108.03	108.3	110.15	105.66	112.82	112.52	106.95	107.99	110.2	107.61	106.4	106.27	109.95	107.18	107.77	106.18	107.16	111.91	109.84	110.38
110.15	104.22	111.09	109.14	110.47	106.77	109.38	108.34	108.14	108.29	105.91	104.71	105.93	107.62	107.69	110.88	102.78	102.85	111.09	104.42	109.93	106.87	107.35	109.8	107.57	112.96	108.17	109.61	108.5	103.95	111.34	109.29	109.51	106.37	110.37	108.99	107.87	108.84	108.29	108.21	106.41	109.55	110.89	108.34	107.34	109.11	103.01	110.35	105.88	109.94
108.28	106.77	107.4	110.13	105.91	104.64	108.3	104.04	103.89	110.77	106.17	103.6	102.81	107.45	108.18	105.3	104.8	108.84	104.61	102.72	105.38	111.81	105.24	109.39	105.59	114.67	107.57	104.92	107.47	106.89	106.06	104.04	105.32	106.12	106.03	105.79	109.6	108.68	108.23	110.14	105.91	103.7	101.6	105.3	110.76	105.14	105.67	107.68	105.28	106.4
109.18	109.19	105.64	106.61	108.66	105.87	110.43	108.8	106.92	107.79	105.12	104.92	109.98	108.8	107.82	107.43	104.41	108.8	105.14	110.49	108.89	110.15	108.04	110.92	107.96	108.19	106.27	108.55	104.68	108.02	108.53	107.65	107.72	111.47	107.17	113.54	109.49	105.03	111.91	109.29	109.38	108.81	111.42	105.12	105.07	102.75	107.96	113.16	108.55	108.92
95.819	97.433	95.946	100.51	98.846	96.53	95.608	99.288	99.647	101.76	100.43	97.795	97.643	101.01	99.519	99.609	102.93	94.323	98.887	99.438	97.226	101.41	99.443	98.112	99.139	98.894	99.399	96.52	101.75	99.424	96.144	98.555	99.907	97.472	103.16	98.841	102.06	97.927	101.67	98.733	96.584	96.851	101.55	98.11	98.523	101.75	95.673	103.73	99.103	96.022
96.499	98.281	96.459	98.775	95.709	95.671	99.179	96.899	100.69	103.25	97.924	100.59	95.637	99.025	100.09	98.533	97.81	97.715	94.024	97.618	97.319	101.15	92.818	100.39	96.457	97.978	96.186	99.414	101.65	95.991	98.956	100.99	97.09	97.833	98.97	100.69	102.77	103.18	98.665	98.356	100.48	98.993	99.453	98.539	101.92	101.05	101.46	95.653	94.875	97.766
110.38	106.16	109.34	102.8	106.72	103.03	104.09	105.59	102.51	105.57	106.4	106.76	108.95	105.14	105.03	104.55	102.79	108.62	102.62	109.07	105.01	107.89	106.76	103.82	103.33	108.97	105.56	109.68	106.53	102.03	109.7	108.97	109.41	110.23	106.94	104.76	102.56	105.62	100.66	106.5	104.65	104.12	104.55	103	109.4	105.97	105.97	107.26	102.54	107.86
107.61	106.63	108.19	106.01	113.19	105.83	109.55	109.72	106.73	106	109.32	107.54	111.01	110.39	108.93	108.82	108.16	105.84	105.12	107.78	107.89	110.08	105.69	106.31	110.7	105.65	110.83	111.28	108.89	103.73	105.86	109.54	109.79	109.11	109.72	106.13	108.6	108.65	109.49	106.24	107.29	106.5	110.31	106.08	109.85	111.97	107.53	107.46	105.25	106.62
105.38	106.24	99.313	105.57	102.43	106.08	107.31	104.86	106.39	110.18	103.58	110.15	104.32	106.85	105.87	106.7	105.88	106.08	106.5	104.42	105.15	108.72	105.6	101.42	104.53	105.19	106.66	109.81	104.91	108.37	104.95	105.19	103.48	105.19	103.17	106.96	110.9	102.9	102.68	103.85	105.08	111.39	112.21	106.49	103.33	105.85	103.51	102.07	107.97	105.33
99.054	100.03	99.45	96.795	98.609	100.34	99.513	98.382	98.647	103.09	98.857	103.12	105.91	99.769	96.951	99.79	94.604	97.944	95.17	99.172	99.383	99.841	97.816	98.745	100.51	99.771	96.239	100.32	96.355	99.692	101.26	98.901	98.232	96.148	100.91	97.796	96.981	102.22	100.64	101.06	95.171	102.93	106.82	101.09	98.614	98.438	100.22	96.094	97.345	96.229
105.52	106.39	109.67	108.23	109.74	108.9	106.28	106.3	109.33	104.83	109.49	109.59	106.1	107.03	110.42	105.99	105.93	106.51	108.02	109.22	106.34	114.7	107.56	109.08	110.66	104.49	109.12	105.98	111.99	109.29	110.99	107.61	110.12	109.69	110.55	108.73	108.72	106.05	109.59	107.75	109.53	108.57	106.66	110.53	108.91	111.01	104.36	108.87	109.14	109.91
102.91	108.88	104.75	107.25	107.53	105.55	99.593	105.4	106.26	104.33	106.91	105.89	107.97	106.72	102.71	108.04	105.57	109.4	104.35	106.66	105.97	103.81	104.89	105.21	104.28	110.87	103.6	107.1	106.71	105.62	103.18	106.91	104.76	104.52	105.35	106.34	106.45	103.53	103.91	104.83	106.41	105.27	101.82	109.86	105	106.37	103.18	106.58	100.18	108.94
106.76	113.17	106.91	109.68	109.29	109.21	105.48	105.88	108.21	110.16	110.39	107.5	111.32	106.16	106.91	105.48	108.6	111.01	105.32	107.77	107.3	105.45	109.82	103.79	108.25	106.69	107.61	107.1	104.55	106.97	109.15	106.19	105.42	104.82	104.98	109.08	105.24	107.91	103.16	110.85	108.1	108.52	111.1	105.95	113.34	106.84	107.01	109.6	109.98	104.5
106.05	109.62	105.8	104.49	106.78	105.32	106.46	105.9	103.05	104.89	108.63	102.2	108.19	104.29	105.7	103.81	110.13	105.48	102.58	107.35	112.72	104.76	107.56	105.94	103.89	105.59	105.21	104.6	104.8	106.5	108.63	106.29	106.52	104.25	105.28	107.42	104.57	104.37	102.57	109.05	106.32	103.4	105.51	106.16	108.1	105.52	104.78	106.88	105.36	104.77
103.44	100.73	102.5	98.831	98.527	102.19	100.14	102.32	98.828	99.08	97.708	97.322	100.2	101.35	101.24	102.26	104.83	103.4	102.73	98.134	103.18	103.09	97.907	100.36	102.86	100.99	103.23	102.92	98.637	98.546	100.56	99.509	98.763	104.3	97.494	98.519	99.076	101.51	102.08	99.826	101.06	100.41	100.04	100.39	103.8	100.25	104.69	97.491	99.82	97.319
109.47	103.47	107.21	101.12	102.57	109.43	106.67	105.22	106.73	107.86	106.6	107.56	106.43	108.7	108.59	110.3	105.64	101.2	108.16	108.4	110.31	107.81	105.74	108.05	103.62	107.69	106.78	109.21	105.18	101.57	110.48	106.19	106.45	105.16	107.2	106.92	105.86	103.28	103.63	107.77	107.69	107.2	108.92	110.22	103.07	111.62	105.79	103.34	104.24	105.89
103.04	107.36	107.49	101.46	104.75	105.74	99.848	106.31	102.44	105.39	102.46	104.57	106.22	106.74	103.1	107.72	107.57	106.05	105.93	106.18	101.1	106.92	106.99	103.75	105.51	100.72	106.25	104.24	105.37	106.61	105.72	108.92	103.04	109.53	103.03	104.4	103.15	104.05	106.62	108.82	107.42	106.33	104.86	110.98	107.02	102.44	102.55	101.91	102.54	107.17
108.27	103.99	104.69	103.99	109.85	104.56	107.44	103.43	106.11	104.86	110.89	106.61	110.18	108.2	104.68	104.6	107.85	99.552	104.24	102.81	103.63	108.17	102.4	102.84	107.37	106.44	104.93	104.12	108.86	104.79	110.32	103.98	108.74	103.34	105.93	105	108.66	108.68	105.52	110.97	109.12	104.2	107.06	103.46	110.99	107.93	110.6	108.29	108.78	105.44
111.99	105.66	109.75	105.9	108.65	105.3	105.64	108.91	108.26	109.86	111.77	107.02	106.57	110.48	107.07	112.5	109.05	106.45	108.77	107.8	106.53	109.07	111.42	105.69	110.07	107.37	105.48	107.41	108.63	110.94	111.12	108.53	110.03	104.6	108.68	103.91	111.48	108.46	110.15	105.35	110.13	108.1	112.91	107.14	109.59	108.35	104.72	104.48	105.66	108.99
107.69	106.61	107.73	108.98	102.56	104.26	104.41	103.43	110.38	105.62	108.81	99.973	105.31	101.1	103.84	106.63	106	106.51	106.94	103.86	106.16	106.93	103.86	107.42	101.8	107.56	105.09	105.21	108.08	104.59	106.61	104.87	107.15	104.96	101.81	107.98	105.7	105.74	105.96	102.68	105.69	105.27	105.19	105.51	104.52	107.43	107.13	108.88	104.9	108.68
109.65	109.63	109.41	110.64	109.76	110.05	108.45	108.46	108.89	106.41	110.07	107.47	110.18	109.85	110.9	110.38	110.77	110.16	109.6	108.83	111.48	110.34	111.16	112.47	114.33	113.46	110.94	106.95	108.75	111.88	112.15	110.07	109.62	112.2	111.68	108.93	107.73	112.15	112.41	107.79	111.08	110.89	110.64	107.68	110.06	116.23	107.92	113	111.06	111.29
108.75	110.73	104.5	103.35	108.67	109.03	110.76	108.2	111.21	112.56	109.7	109.85	109.14	109.51	104.52	110.54	107.91	108.52	108.4	111.87	114.48	111.12	106.15	108.25	105.95	107.49	108.25	106.21	111.23	109.54	108.21	109.75	106.82	107.02	104.42	110.14	110.43	105.7	108.49	106.88	109.31	107.46	111.26	108.44	105.01	106.94	109.47	106.18	106.2	107.08
100.46	99.172	103.93	101.46	102.04	97.012	101.18	97.672	95.003	99.78	98.627	100.91	103.3	101.63	103.2	106.62	98.743	101.01	100.57	94.533	106.05	98.562	102.12	100.75	98.932	103.37	100.85	102.4	101.25	99.074	98.632	97.715	98.337	101.73	102.04	98.875	102.99	98.419	103.14	102.13	100.09	95.466	101.67	99.583	99.614	100.18	99.241	101.86	102.72	95.437
106.17	106.8	104.1	105.26	102.7	105.89	103.67	104.67	103.52	98.855	106.91	105.15	107.39	104.53	107.7	105.1	103.8	106	104.26	106.49	104.74	105.64	104.57	106.36	102.16	108.59	108.48	102.63	104.57	104.23	104.21	109.06	107.68	101.06	105.23	105.39	106.73	101.86	106.71	104.6	105.25	104.94	105.59	106.46	105.43	105.32	102.11	103.67	111.37	109.17
96.754	99.331	95.921	100.84	99.665	91.961	97.165	102.4	96.635	98.627	101.39	98.113	95.011	98.557	95.198	97.987	99.736	95.103	93.391	99.005	98.622	93.593	96.524	95.89	96.148	97.271	98.973	98.008	96.509	97.714	100.17	98.58	97.87	97.971	101.09	98.413	95.087	96.508	94.924	97.092	99.177	97.775	99.879	99.805	101.06	99.84	95.559	95.717	96.378	98.51
104.48	109.65	107.28	103.5	105.45	104.12	108.42	107.77	102.18	102.77	100.41	100.75	105.63	107.51	104.4	107.95	107.67	104.59	110.41	105.19	107.9	107.19	107.88	106.82	109.8	105.79	101.49	108.62	107.31	105.34	106.5	109.19	103.39	105.57	106.85	104.34	104.53	104.62	103.83	107.92	106.63	108.71	103.42	103.91	107.64	103.67	104.68	104.75	105.21	104.35
108.66	104.04	110.16	107.59	112.13	111.19	107.59	110.38	113.33	110.43	107.37	110.83	110.7	108.74	108.04	109.11	108.12	106.53	106.86	109.55	109.86	107.52	106.49	109.68	107.45	110.06	107.81	105.42	106.35	106.93	109.91	107.79	105.35	109.93	109.16	106.85	110.84	103.01	108.83	107.5	109.74	108	105.87	111.33	109.86	110.14	110.58	106.53	109.98	110.16
106.99	108.71	107.38	114.93	109.24	107.46	106.4	107.71	108.88	107.79	110.33	110.99	112	108.98	110.3	107.6	107.62	105.19	103.38	105.79	108.43	107.3	104.88	111.93	108.1	108.47	108.68	104.33	110.59	104.81	108.52	108.69	105.56	107.45	106.61	107.94	108.97	106.41	110.49	109.68	103.54	106.02	105.37	107.28	105.55	107.65	111.93	110.09	106.36	108.89
110.84	111.56	113.8	104.95	104.44	105.95	106.17	110.55	106.8	104.84	107.78	104.15	111.3	105.49	106.27	107.28	105.64	109.18	111.29	113.08	111.14	107.59	106.86	110.18	105.86	107.07	105.14	108.08	106.85	105.08	108.41	109.01	106.71	109.92	107.71	110.8	106.29	106.11	105.86	110.05	109.34	107.51	106.02	110.17	112.98	106.9	105.82	105.57	110.95	111.59
112.58	112.1	111.74	103.14	109.27	109.41	107.68	109.15	107.48	106.8	110.75	112.32	105.02	109.69	108.32	107.97	108.52	107.2	111.04	108.94	107.65	108.93	105.91	107	108.05	108.41	110.11	112.74	105.52	109.5	111.01	111.01	108.95	108.64	104.96	110.61	107.07	105.18	108.52	107.13	110.15	106.23	108.93	107.43	107.33	109.42	111.33	113.6	106.66	102.6
112.6	107.95	107.71	110.9	108.16	109.42	110.21	108.65	106.14	106.78	109.52	104.92	111.83	105.59	108.03	106.11	108.45	108.96	108.75	106.41	105.72	112.42	104.19	109.52	112	109.88	115.03	104.06	111.11	107.77	106.41	105.28	106.95	112.23	109.95	104.57	105.82	109.02	109.52	111.41	110.63	104.87	114.33	107.57	107.1	111.49	106.31	110.7	107.81	107.06
106.77	107.48	103.16	104.18	103.88	103.91	106.97	105.36	107.2	107.8	104.49	106.26	106.74	104.31	106.45	109.04	103.49	104.23	105.02	102.68	106.3	104.63	100.44	105	103.08	106.82	105.45	107.51	106.93	103.46	107.66	106.14	105.96	105.34	102	106.75	103.73	104.13	102.73	107.83	106.08	105.73	107.43	106.4	104.05	107.29	104.46	108.23	105.9	103.44
106.84	108.67	104.45	111.09	105.64	109.67	106.38	109.32	108.56	108.69	106.9	107.2	107.73	109.14	108.72	106.38	108.72	109.01	106.87	109.37	107.22	112.13	111.89	108.32	108	107.61	107.62	111.94	109.5	106.45	104.77	109.59	107.42	107.53	107.93	111.55	110.01	107.15	105.54	106.23	107.81	107.41	109.77	106.18	108.99	108.34	112.12	108.4	106.12	111.51
110.39	107.52	106.14	109.14	106.15	107.7	107.67	107.62	108.5	106.89	104.59	108.86	109.12	107.68	107.93	109.16	108.11	110.95	109.87	109.18	104.12	106.88	106.47	103.44	110.33	105.23	107.42	109.14	105.42	108.37	108.54	109.44	112.6	106.81	106.72	108.13	106.14	111.63	105.98	109.69	110.28	104.2	110.42	106.84	107.36	105.77	107.25	107.65	106.96	105.69
106.35	111.87	106.84	104.12	103.9	103.49	105.4	106.29	105.6	107.63	109.49	113.09	106.89	106.91	107.68	107.75	106.82	104.78	107.55	108.65	104.08	105.45	103.6	107.56	107.91	108.95	106.15	105.43	106.2	102.44	106.47	106.28	107.92	108.48	108.01	106.01	105.25	104.28	106.46	104.76	110.2	109.1	106.68	108.61	112.24	107.61	107.8	105.25	109.34	104.13
104.87	106.82	107.55	102.98	102.57	106.07	101.72	99.98	105.9	109.11	107.42	104.2	108.36	107.92	101.78	106.86	103.12	105.98	107.1	102.98	105.23	104.31	105.29	106.49	107.33	102.77	106.58	105.22	105.73	107.88	105.43	103.86	108.21	109.65	106.38	106.47	103.09	106.68	106.57	102.7	105.54	106.24	105.51	108.26	109.17	101.69	107.47	104.88	106.09	99.965
102.67	105.18	111.2	106.4	105.03	106.84	104.68	109.76	107.29	106.68	102.19	105.58	105.45	106.86	108.24	105.54	106.64	103.02	109.4	109.94	104.79	105.44	108.44	109.48	106.67	107.94	104.58	110.5	106.78	108.19	108.04	107	107.16	108.69	100.85	107.85	110.88	104.52	104.46	106.52	104.24	105.68	101.02	105.34	103.79	104.12	106.5	105.5	104.26	102.98
106.53	110.67	109.97	109.62	106.25	106.9	113.3	109.47	110.13	111.05	109.35	111.46	106.5	110.05	110.04	107.27	110.73	108.84	109.15	105.96	108.27	110.89	104.88	106.17	106.52	109.7	110.04	111.68	109.94	104.92	108.51	111.68	103.85	111.75	104.44	109.76	108.01	106.7	111.03	112.96	110.4	105.04	109.37	106.44	113.41	108.94	107.51	108.16	109.85	104.14
105.62	111.04	103.83	109.74	105.09	100.58	110.15	106.2	106.9	108.22	106.57	104.96	105.03	103.33	106.48	105.94	102.43	105.48	105.36	101.9	105.15	104.12	106.83	106.92	106.33	107.27	104.43	104.66	102.6	101.25	107.6	103.44	106.08	101.89	103.95	104.41	101.36	106.3	107.06	106.7	109.64	105.56	109.48	105.2	108.67	103.7	103.31	108.19	106.83	103.78
108.99	106.88	108.05	107.41	104.06	105.1	105.18	103.38	110.05	108.16	101.12	107.38	106.13	107.2	102.66	104.03	109.36	104.2	106.77	108.73	108.42	108.95	101	106.1	105.31	107.89	107.15	104	106.51	107.04	105.72	109.11	103.31	106.96	105.28	105.13	104.07	106.58	105.27	102.34	101.69	107.52	111.74	104.9	107.69	109.48	105.17	107.16	100.64	110.28
114.77	112.16	111.75	112.08	112.74	109.5	109.91	114.44	109.92	111.58	109.46	107.34	108.77	113.48	109.98	108.69	109.5	110.86	111.5	116.46	113.45	109.29	114.41	111.42	110	111.17	112.94	110.05	109.48	110.75	109.06	111.92	109.35	110.99	113.44	111.05	112.24	108.86	111.87	109.39	107.92	108.65	113.58	111.4	111.04	109.06	108.09	106.28	110.7	113.65
107.53	107.82	109.35	105.41	108.02	105.83	103.2	104.77	109.07	106.7	107.96	108.76	105.9	102.38	105.67	106.58	108.68	103.83	104.71	107.89	104.92	102.19	103.57	105.95	103.31	106.53	105.13	102.7	103.81	105.8	102.22	110.54	105.86	103.66	107.12	103.88	105.81	107.73	104.19	104.64	105.83	102.55	105.74	107.54	108.6	106.33	101.5	104.65	106.54	103.06
107.45	106.59	104.82	105.17	104.78	110.09	105.11	104.37	103.87	105.42	105.2	108.21	106.35	104.94	106.89	105.5	105.78	109.65	103.18	104.16	106.7	103.83	102.52	106.11	104.85	106.65	105.39	104.01	103.63	107.76	101.68	106.66	103.8	107.58	104.76	107.69	106.76	105.32	106.85	110.44	104.1	106.24	102.79	109.09	105.18	100.82	104.38	106.31	104.76	98.845
102.83	112.58	104.59	101.84	105.24	108.15	107.34	111.09	105.06	105.62	104.31	101.54	104.6	104	105.73	106.23	108.15	107.6	101.94	108.54	104.87	105.16	103.35	110.97	107.04	106.05	105.43	108.58	105.53	106.72	109.44	106.4	105.57	103.34	106.57	103.32	108.78	107.98	106.18	106.12	105.62	103.54	105.33	103.15	103.97	106.46	109.6	104.86	106.14	106.86
95.082	96.379	95.899	98.585	93.287	100.76	97.577	96.961	98.784	93.716	92.588	98.582	101.65	98.889	98.77	101.59	98.686	96.21	97.766	94.728	96.378	97.229	99.379	93.513	100.29	97.169	97.521	100.71	100.26	94.781	100.36	98.902	95.67	97.411	105.82	101.91	98.375	101.91	96.011	98.305	97.376	99.412	99.176	97.717	98.332	101.15	93.027	99.032	97.979	96.805
108.42	109.35	105.72	108.03	106.87	107.82	106.3	109.37	108.7	110.92	105.92	107.62	106.46	107.59	108.85	103.96	107.82	106.81	110.29	109.05	109.23	111.9	105.01	108.34	109.07	110.06	107.25	109.65	107.08	109.93	109.03	107.37	108.83	107.47	106.69	104.33	107.37	105.76	111.19	108	108.15	104.59	105	104.87	106.01	107.22	107.97	107.91	110.3	106.92
103.49	106.44	104.78	105.9	109.49	104.55	108.44	107.51	105.81	112.61	105.73	104.48	107.21	105.94	105.58	105.42	107.01	104.32	108.22	103.56	99.638	105.61	108.16	104.81	102.22	106.79	104.33	105.48	103.45	105.43	106.9	103.9	106.12	107.49	105.23	107.91	107.31	102.93	106.34	106.88	108.96	108.52	109.9	110.36	109.15	105.32	103.63	107.39	107.63	104.9
106.64	107.21	103.87	103.46	103.64	105.93	102.13	106.86	103.75	106.04	107.06	108.52	108.02	105.79	103.68	103.16	100.43	104.65	103.58	105.57	102.44	106.7	106.06	106.19	105.22	109.19	105.88	106.6	103.86	110.35	104.92	105.92	104.99	107.66	108.24	106.43	105.6	108.92	103.67	103.84	106.19	102.88	102	105.22	107.93	105.88	107.59	107.89	104.95	107.41
107.98	115.82	104.08	106.82	109.81	107.32	105.65	105.7	108.13	110.69	106.48	107.49	105.07	107.96	110.04	109.02	105.43	106.03	109.98	105.14	106.87	111.92	105.88	110.03	111.32	107.67	114.58	107.48	106.75	108.04	103.98	109.72	115.15	107.84	110.79	110.32	103.9	106.02	110.01	107.66	105.08	105.94	105.19	111.65	112.12	109.94	105.62	112.51	108.76	103.56
108.21	102.84	102.89	106.04	108.27	111.04	105.89	106.57	106.93	105.34	105.84	104.32	108.66	105.07	104.93	102.51	108.23	104.32	107.68	106.34	109.96	107.5	101.61	109.48	106.24	104.33	103.03	106.28	105.96	108.14	104.38	103.27	109.82	112.31	108.6	106.17	108.93	107.51	106.71	110.03	107.59	104.15	104.07	105.74	104.89	109.52	106.35	106.98	105.55	107.64
111.86	108	110.28	107.4	107.62	112	110.36	111.17	107.22	107.21	105.13	106.51	104.41	103.86	107.19	106.85	113.22	107.64	110.46	108.25	107.14	110.3	105.66	109.06	105.3	106.71	113.93	108.38	104.2	112.02	108.43	106.67	107.55	109.84	108.55	113.14	105.21	106.65	105.7	107.38	108.67	103.78	110.84	110.32	107.37	105.52	105.1	114.63	107.11	106.48
108.28	105.96	102.77	104.89	106.03	111.55	105.7	108.02	108.7	106.29	109.35	103.18	105.78	105.58	104.75	105.14	107.5	107.21	102.6	102.83	107.79	106.92	106.66	105.03	105.69	106.19	108.31	103.72	105.26	108.99	103.86	101.1	104.44	106.18	102.57	104.11	102.43	99.913	106.06	105.53	104.52	106.34	104.89	107.2	104.58	108.86	105.87	108.2	104.92	104.71
109.01	108.65	105	110.09	109.63	111.58	100.19	109.31	111.31	105.75	106.69	110.72	109.77	108.17	111.02	109.65	109.42	113.82	106.02	109.33	110.96	106.31	106.96	107.25	110.55	105.82	106.23	109.68	107.36	112.94	113.64	109.86	105.23	112.26	108.06	108.04	106.26	108.24	106.73	109.68	106.76	105.34	107.74	106.43	103.52	107.17	109.42	109.52	109.82	109.53
104.31	108.75	103.44	104.1	103.68	104.09	111.85	107.92	107.63	105.08	108.37	109.38	110.03	107.22	105.87	103.58	105.93	108.73	106.39	107.02	107.07	107.56	106.22	110.23	104.29	102.81	104.48	109.71	106.36	108.86	102	106.91	104.87	108.02	109.71	105.87	109.47	110.36	107.87	106.49	105.48	106.71	103.5	110.42	107.4	109.07	109.47	101.09	106.54	104.83
98.09	102.88	99.217	102.25	102.16	98.014	96.44	101.28	95.593	96.809	101.46	97.139	102.14	97.507	102.11	100.5	96.75	96.031	98.021	97.567	93.217	96.584	98.945	94.837	99.089	97.87	97.485	95.445	99.735	94.357	96.216	98.344	99.098	95.68	98.265	95.01	97.075	95.333	97.515	99.847	96.405	98.184	99.909	99.531	100.75	96.984	99.793	95.77	95.124	103.75
105.22	109.58	107.56	103.7	106.45	104.81	108.99	106.39	108.71	108.17	106.75	106.02	104.68	103.76	105.98	108.61	103.78	107.64	106.98	103.05	104.96	110.35	106.55	110.13	103.9	104.61	104.39	107.71	103.38	105.43	104.23	102.29	107.46	100.38	103.83	107.93	101.6	104.28	101.98	105.25	105.43	105.3	105.59	107.8	107.8	105.25	110.18	102.48	103.29	105.48
94.165	95.567	95.173	98.729	99.763	97.334	105.33	100.1	98.591	94.118	98.049	97.933	102.29	100.53	101.23	101.59	96.956	96.259	100.43	96.758	99.947	104.78	101.91	97.458	98.82	98.374	103.65	93.519	100.3	97.655	97.455	97.937	100.88	103.47	98.609	96.636	97.277	96.19	96.57	99.036	98.563	97.347	95.13	98.618	94.764	96.702	102.55	93.891	95.475	94.92
107.29	107.31	107.36	105.47	103.05	110.27	105.49	101.96	99.154	102.97	106.44	104.96	107.91	105.52	105.19	106.1	107.87	106.54	107.47	108.31	106.05	106.35	110.72	107.51	102.65	103.38	103.44	106.39	103.31	105.81	104.57	103.33	100.76	104.14	106.56	104.19	106.97	108.74	104.78	102.25	107.99	104.84	103.47	106.27	104.82	105.72	104.02	106.16	110.29	103.84
109.06	105.49	101.71	109.03	109.32	105.53	103.45	106.42	105.32	105.76	105.97	104.32	107.03	105.24	106.38	104.62	107.91	103.38	109.57	102.34	108.22	106.69	105.29	101.64	101.28	102.67	109.03	104.87	106.96	108.2	106.59	107.91	101.7	110.4	103.08	107.68	110.67	106.3	103.27	111.27	105.84	107.75	107.06	106.41	99.62	104.95	107	104.25	103.3	107.27
108.63	106.17	110.22	105.21	108.6	102.85	104.13	107.48	107.06	106.53	106.71	107.09	106.76	105.18	103.66	105.24	107.31	105.29	104.96	104.46	105.07	105.17	104.39	106.09	101.36	105.64	108.92	104.16	106.8	108.01	100.93	103.32	102.5	110.1	106.32	108.15	106.16	103.47	110.33	106.53	105.47	108.2	104.49	103.8	107.47	107.13	111.72	102.64	105.67	105.49
102.95	106.72	106.37	105.57	103.88	106.65	104.92	109.31	105.51	105.14	105.72	106.11	107.04	106.81	107.16	108.72	104.93	104.83	107.83	104.57	112.93	103.55	104.84	106.01	107.99	107.17	108.66	104.29	106.58	106.54	108.4	107.5	109.11	104.96	110.05	105.31	108.84	107.92	104.47	104.87	107.7	108.29	106.71	104.65	106.14	104.23	106.38	107.83	104.44	106.94
99.308	99.434	97.547	96.254	96.627	99.058	97.862	98.758	97.089	98.751	94.03	92.954	103.72	100.35	99.702	100.12	96.332	98.656	99.823	97.657	97.435	94.801	99.923	98.665	103.37	98.667	99.382	99.855	99.595	96.64	98.159	100.48	99.383	100.82	99.411	96.426	97.65	100.79	99.562	96.635	100.04	94.362	96.085	96.088	101.48	97.031	98.761	101.23	95.883	98.89
108.8	106.37	108.1	107.91	105.73	105.94	107.11	111.19	107.99	104.97	108.41	103.14	111.48	106.2	104.72	110.12	107.59	109.43	109.07	106.51	106.25	107.01	103.35	107.58	103.58	107.83	106.99	105.84	103.1	106.38	103.04	103	107.78	105.54	103.02	107.53	108.6	102.24	106.92	105.15	108.5	112.45	107.46	105.68	103.06	105.99	107.97	106.19	109.41	105.29
100.92	101.39	97.448	95.841	103.26	101.46	96.272	100.02	94.622	99.744	96.201	100.11	103.22	99.87	99.189	98.395	101.82	99.42	96.85	98.825	95.106	97.92	98.183	97.754	98.605	103.95	97.698	99.809	100.09	102.89	99.992	101.18	96.911	95.564	95.144	97.207	99.083	94.715	101.68	99.935	96.725	99.519	103.98	98.224	99.887	95.684	96.868	97.472	100.02	96.904
98.285	98.07	98	97.127	101.44	100.91	96.403	95.559	94.899	96.467	94.234	97.763	100.78	94.872	93.766	97.082	92.847	97.555	98.62	103.38	94.799	98.304	96.111	98.57	98.799	99.074	97.312	100.64	94.569	95.441	99.57	100.96	102.65	96.201	97.451	95.165	95.296	102.1	101.42	96.573	97.799	98.541	99.746	99.149	101.83	99.968	100.41	96.501	102.73	97.749
99.938	103.12	105.21	101.19	99.573	104.6	98.798	103.46	102.37	102.99	96.926	103.29	101.11	104	98.598	98.336	104.21	103.14	101.34	103.27	96.104	95.755	96.868	105.82	105.01	100.44	96.914	100.34	99.377	99.583	106.13	100.2	102.74	102.64	102.36	98.702	100.1	98.883	100.19	102.14	104.08	100.1	104.23	103.47	101.78	105.27	102.9	100.22	102.77	102.96
99.518	100.42	103	99.813	101.9	96.483	99.109	96.541	97.127	101.07	102.05	96.351	100.1	101.18	101.17	98.341	95.108	97.504	98.921	97.161	97.974	93.201	103.41	98.539	95.697	96.875	98.054	99.809	98.805	99.985	97.093	102.91	98.101	100.39	96.283	96.713	98.854	98.136	101.07	96.132	92.784	100.13	100.02	100.36	100.67	101.99	101.23	97.535	101.59	100.25
99.511	93.729	98.011	99.442	96.219	98.614	100.47	97.104	102.07	102.03	103.82	102.5	97.268	98.231	94.914	93.464	95.243	99.612	95.104	95.227	99.374	95.814	94.995	98.907	100.12	97.513	96.202	97.021	95.666	100.49	95.322	99.942	97.37	96.35	98.243	100.93	97.147	98.22	95.195	96.919	98.473	98.799	96.082	101.31	95.494	98.985	99.95	100.97	99.548	100.64
99.549	92.519	99.109	96.28	99.53	97.566	99.91	99.761	101.52	96.903	97.635	97.742	95.713	98.242	96.6	98.01	100.35	95.657	95.41	98.689	100.15	99.272	100.91	97.666	95.259	96.044	93.632	97.492	97.769	102.48	96.062	96.865	99.773	96.907	99.839	96.377	99.366	98.71	96.692	93.698	99.084	95.32	98.832	97.499	95.132	98.027	99.478	92.686	98.741	99.038
93.306	93.671	100.42	96.503	99.018	97.024	97.763	95.75	102.76	99.928	98.122	98.311	98.634	95.619	98.87	97.573	99.213	100.95	98.238	99.455	100.78	97.609	100.1	97.505	98.957	92.995	98.379	95.98	100.8	101.93	92.984	98.041	97.581	98.065	102.41	96.073	101.83	98.939	100	101.53	99.261	95.319	100.89	100.06	98.473	99.898	97.204	97.275	100.59	98.285
105.97	104.34	104.17	105.94	106.84	100.1	109.29	105.44	103.95	108.16	108.86	109.77	104.57	108.86	104.31	106.65	105.65	108.36	107.9	108.25	103.93	107.86	101.13	105.59	104.86	101.81	103.59	107.21	105.69	105.24	101.9	105.8	110.99	104.06	110.42	101.11	102.75	106.68	107.38	107.69	107.77	108.48	105.1	104.8	107.96	108.49	104.92	102.79	106.78	105.66
110.49	106.88	108.05	108.77	111.45	109.81	108.56	106.6	111.46	109.14	107.64	109.44	108.06	111.23	108.14	105.94	109.62	103.71	106.38	108.7	107.6	109.3	109.43	108.67	107.26	108.11	111.59	108.65	108.51	105.49	110.49	111.46	108.58	105.67	108.19	108.39	112.39	104.36	107.78	108.22	108.07	111.87	109.44	107.83	108.68	109.96	110.67	103.85	106.27	112.56
103.09	106.66	104.94	111.54	110.44	113.73	108.9	107.43	106.89	104.75	110.68	107.4	109.22	106.91	111.97	110.22	102.83	107.33	109.63	112.92	107.51	109.17	107.45	108.42	111.26	107.8	106.2	109.12	109.45	106.74	109.2	107.2	108.56	106.14	108.04	108.47	107.97	109.21	110.41	108.2	108.35	110.19	108.71	108.41	104.27	108.1	109.31	108.27	111.54	111.64
102.66	105.29	105.73	105.77	107.55	103.83	106.99	103.17	112.11	107.73	102	108.86	106.61	105.5	105.65	106.55	108.42	102.89	107.3	102.57	106.95	107.94	102.35	105.15	106	107.98	104.9	102.94	105.08	109.02	106.13	108.05	104.57	101.93	106.23	111.59	106.68	103.32	106.83	104.68	104.26	105.67	98.689	106.09	112.39	107	106.46	110.37	102.59	107.31
105.06	105.62	111.64	107.5	109.24	107.26	104.58	104.8	108.31	111.98	106.46	104.49	105.42	108.24	105.08	106.65	104.8	107.27	106.93	105.81	103.57	106.28	108.42	104.96	104.08	104.67	111.02	107.93	106.21	103.5	108.13	105.97	106.89	105.97	106.55	105.97	106.24	104.6	107.83	108.12	106.9	105.63	106.24	108.44	105.82	104.01	106.86	107.17	103.9	107.63
98.919	101.17	103.49	102.94	100.64	101.11	102.38	98.237	103.44	105.48	104.35	103.73	105.91	101.06	100.64	98.109	98.655	95.938	96.075	96.724	101.67	102.94	103.98	100.57	95.943	99.256	97	101.44	103.19	100.63	99.227	106.36	98.235	98.751	100.89	100.39	98.385	98.173	102.47	103.89	100.73	100.73	97.087	100.83	101.42	102.53	95.791	98.301	96.217	102.83
101.47	105.53	106.64	105.33	110.02	103.53	104.81	104.53	104.27	109.67	103.73	108.29	104.65	107.42	111.24	104.81	109.02	111.53	107.94	108.69	109.98	110.03	108.83	107.11	105.67	109.18	105.41	106.12	109.6	110.74	107.01	104.11	105.29	105.32	104.39	108	104.4	105.86	108.51	106.06	107.98	108.41	107.16	107.29	105.53	106.92	107.9	109.47	103.51	110.48
109.92	105.44	103.23	105.52	102.95	110.6	97.151	108.51	106.53	105.11	105.54	105.88	105.63	102.69	108.46	107.26	105.22	103.71	106.84	105.88	103.92	104.03	108.25	104.34	107.69	108.77	107.43	106.11	107.34	106.72	107.01	106.4	105.52	108.07	107.64	109.58	104.76	104.7	106.51	100.81	104.24	108.26	105.41	103.26	108.09	107	107.16	108.12	106.6	104.88
114.83	104.72	110.65	111.16	106.65	106.23	106.29	111.47	114.02	106.93	107.69	109.86	107.2	109.45	108.27	109.3	109.67	111.89	109.62	111.74	106.1	107.95	109.81	111.09	108.03	106.1	108.61	105.1	110.88	107.45	111.09	110.59	106.81	107.27	105.97	109.97	106.5	108.06	108.46	105.32	105.48	106.93	109.39	107.91	109.99	110.16	106.38	109.89	111.19	106.1
110.84	105.59	107.43	107.56	106.47	111.42	108.71	114.83	106.42	112.63	106.81	106.24	105.97	107.59	109.79	106.49	108.95	113.05	107.72	109.25	106.71	107.19	109.05	110.25	106.84	104.12	109.92	107.68	105.37	109.8	106.92	106.61	105.83	107.93	106.1	110.6	106.45	106.12	107.3	110.46	110.95	105.4	110.99	111.18	104.85	106.66	108.84	109.22	109.94	110.42
112.3	110.56	110.37	109.85	106.88	112.76	108.54	107.99	107.74	102.07	103.98	112.23	113.32	110.59	112.42	110.67	106.65	110.17	103.71	108.87	104.66	108.58	110.61	108.79	106.11	106.55	109.54	107.84	109.44	113.44	110.24	109.06	108.31	107.21	108.82	110.79	106.51	104.9	106.1	108.37	104.73	106.35	105.36	107.13	112.88	106.39	105.93	107.13	112.71	108.68
101.58	105.61	108.08	105.87	110.34	108.43	102.51	109.13	102.21	108.06	105.92	107.05	104.33	108.86	103.11	107.06	106.49	104.54	104.7	109.84	104.5	102.02	111.32	106.49	102.92	106.87	106.16	108.65	104.81	98.289	106.67	109.59	108.54	105.77	107.22	103.66	108.82	102.12	109.71	104.85	104.8	105.99	103.08	107.71	102.51	102.38	104.88	104.62	106.3	99.832
100.91	99.605	99.076	97.115	93.499	99.085	96.331	97.285	100.27	99.07	96.359	97.78	98.407	98.955	98.473	100.67	98.698	94.549	99.246	98.381	96.511	99.039	97.737	97.363	98.273	97.787	96.443	97.724	96.836	101.2	98.713	99.766	95.825	97.163	100.36	95.917	93.32	98.306	98.493	93.814	94.739	99.954	95.149	96.359	97.55	99.538	97.92	99.554	95.639	99.472
110.22	112.48	106.39	106.01	108.31	104.02	103.53	104.17	103.74	105.17	107.32	108.6	105.51	107.89	109.77	104.9	105.79	107.04	106.31	107.57	102.55	109.74	105.92	106.76	106.8	111.76	103.65	105.29	103.14	105.1	110.25	106.91	109.14	106.96	103.96	101.3	106.27	108.51	107.58	104.19	106.23	106.39	107.51	104.92	107.71	106.37	106.56	105.43	101.26	104.78
104.5	107.73	104.96	105.86	106.02	108.46	105.3	108	105.24	105.34	107.38	106.02	104.3	108.66	104.61	104.35	103.5	106.77	105.24	106.82	102.88	103.72	105.9	105.48	106.51	105.1	107.01	102.75	105.98	102.94	106.17	108.33	108.61	103.61	106.27	101.4	106.42	110.47	102.98	107.89	103.59	105.96	107.29	103.81	106.25	105.73	106.09	104.01	103.29	104.07
105.33	108.49	107.53	110.59	104.82	105.38	108.21	107.54	106.46	103.46	106.27	103.88	101.06	108	110.39	104.29	107.12	107.74	105.8	104.57	104.1	104.72	106.29	108.62	104.29	104.21	105.23	102.56	104.58	108.95	108.51	102.01	107.64	103.69	108.38	105.55	104.96	108.62	108.82	107.57	102.7	108.74	111.9	107.83	109.27	104.59	106.87	109.39	106.69	104.92
105.44	111.53	110.83	107.16	106.81	108.01	105.75	105.78	105.22	106.88	111.43	106.43	112.44	107.14	112.97	108.39	108.94	108.31	105.65	108.3	102.99	107.37	107.35	109.41	114.8	107.3	108.52	107.29	109.22	109.31	107.87	105.73	109.13	109.71	107.23	109.5	104.44	111.05	109.12	111.16	105.94	112.55	110.68	113.44	109.69	104.53	105.87	108.62	108.59	107.74
109.2	106.24	106.4	106.89	105.77	107.22	108.37	107.46	107.27	106.25	108.03	106.69	108.26	107.71	105.15	105.66	109	106.51	110.64	106.9	110.24	109.39	104.85	107.03	108.46	109.14	106.48	112.2	109.26	108.78	106.23	104.69	106.42	112.44	108.56	104.56	110.4	106.53	108.05	109.42	111.5	105.53	105.57	106.58	109.94	107.91	107.14	109.55	106.19	109.01
106.89	104.7	106.75	104.49	107.79	107.09	104.99	105.55	107.09	108.34	103.52	107.31	108.27	108.5	107.21	108.03	105.46	107.52	104.16	108.21	109.89	108.11	106.94	106.75	104.55	106.83	104.24	106.77	107.51	107.34	105.55	108.16	101.7	107.06	108.73	102.14	105.23	106.64	106.54	103.36	104.49	104.23	109.18	102.33	106.6	108.08	106.67	106.36	109.41	108.11
109.58	106.82	104.39	104.26	106.17	108.47	105.14	105.68	112.46	107.78	106.29	108.82	111.21	102.49	105.61	106.19	104.6	108.4	108	103.74	102.92	104.59	109.58	107.92	107.16	104.33	103.58	108.24	102.64	107.04	106.1	104.88	109.02	106.47	111.64	107.48	105.22	108.07	107.27	107.65	104.9	103.94	108.31	107.42	104.68	105.74	107.46	103.91	105.84	105.27
110.12	107.68	105.79	108.89	104.35	102.39	104.23	105.24	106.02	103.56	103.46	106.11	100.82	108.19	106.5	105.51	104.85	100.53	107.5	104.88	104.61	104.68	104.85	100.35	108.18	106.97	104.28	106.07	106.36	104.93	101.85	106.76	106.09	105.31	107.54	110.74	106.21	102.43	107.53	105.98	105.52	106.22	102.04	110.75	105.59	104.5	102.81	106.98	108.22	103.23
110.22	105.26	104.7	105.26	104.47	101.5	107.79	107.65	112.43	102.54	104.07	107.23	113.09	102.91	108.23	102.56	101.29	105.52	105.65	106.13	102.23	104.03	106.73	101.71	108.58	110.56	103.04	110.11	107.76	108.03	107.6	105.54	104.14	108.12	108.6	111.36	107.56	104.73	104.83	105.25	103.24	104.34	107.69	105.67	109.6	110.44	105.51	104.39	109.86	100.13
94.752	98.032	97.371	94.476	100.35	97.143	101.46	98.881	96.603	98.357	101.76	95.466	97.935	100.26	100.01	96.401	102.11	95.189	97.711	98.814	94.71	98.773	97.061	96.048	98.148	96.763	99.326	94.364	102.63	101.97	102.89	98.152	95.735	97.163	97.157	95.848	100.61	96.071	98.23	98.153	98.701	98.807	95.478	94.423	99.675	98.145	95.273	100.55	99.701	93.283
109.35	110.86	104.86	112.1	107.53	109.32	110.64	108.61	108.29	107.72	109.27	108.41	112.39	109.81	103.98	105.53	107.35	110.51	107.73	106.3	106.79	109.01	112.12	108.81	110.8	109.99	107.01	110.92	103.39	111.08	108.63	108.34	107.49	111.19	108.71	110.96	109.79	112.39	108.18	107.13	106.39	108	104.91	105.55	111.79	108.53	107.81	105.88	108.32	107.3
106.42	108.66	103.79	104.87	109.47	103.8	105.87	105.21	103.35	106.62	106.12	103.18	112.27	104.24	103.58	106.87	105.51	103.94	105.51	107.35	107.14	105.36	109.58	103.13	105.71	103.93	107.23	107.9	103.68	107.05	104.92	105.68	105.84	103.4	107.32	106.17	105.17	106.65	111.56	103.49	106.94	105.63	101.23	107.53	106.2	105.11	106.42	104.96	106.97	107.92
102.93	107.91	105.38	104.28	104.71	106.69	105.06	104.69	104.72	107.7	107.02	109.16	102.73	105.73	105.49	106.57	106.11	107.27	106.23	106.31	106.1	106.43	102.71	109.55	105.63	108.53	111.31	107.41	106.26	107.61	108.53	109	106.51	108.4	104.89	105.93	106.94	108.17	104.83	107.78	105.71	105.32	105.43	105.16	106.56	106.01	105.11	106.45	104.02	106.58
102.59	106.54	105	108.14	107.79	103.83	108.48	106.5	110.55	110.64	103.06	102.02	107.63	106.13	105.18	107.53	101.45	105.87	108.44	106.71	108.29	106.91	109.04	105.58	101.4	104.5	108.1	107.65	107.65	101.74	105.58	104.16	104.33	104.71	102.06	106.27	103.01	102.14	105.36	103.5	104.19	106.05	107.24	106.02	102.89	107.81	107.89	107.83	104.07	106.34
105.99	106.39	106.07	103.05	101.78	109.29	105.91	103.4	103.7	108.51	104.52	104.64	106.94	107.96	106.11	109.14	104.7	105.31	106.72	107.04	104.27	103.14	104.63	107.45	108.83	104.1	102.41	103.75	108.06	106.07	103.95	105.76	103.83	108.42	103.55	105.18	103.51	107.96	105.54	109.42	103.03	103.22	102.28	109.38	108.27	106.04	108.33	104.93	105.12	104.86
107.01	106.98	108.74	109.15	106.72	108.28	109.36	106.77	107.36	107.61	108.56	109.1	107.51	107.07	109.39	112.07	107	103.32	109.76	104.2	109.03	106.2	109.34	112.59	107.32	108.09	108.48	106.99	110.23	106.66	112.27	109.96	108.19	108.11	107.64	108.44	106.72	108.56	105.05	110.19	103.77	107.03	111.06	109.36	109.08	107.13	109.15	108.09	107.93	111.05
106.94	97.31	99.963	94.007	95.185	102.17	95.433	104.78	102.47	100.68	101.58	102.13	99.754	102.36	96.762	104.33	100.16	96.091	97.236	99.045	101.16	98.639	100.44	104.05	107.72	95.833	102.57	101.1	100.83	102.25	101.9	99.945	100.68	101.92	100.64	98.524	101.7	101.1	101.98	101.54	101.48	97.826	94.481	102.1	100.25	102.84	103.87	99.905	100.24	101.54
106.89	113.13	107.92	112.83	111.19	112.91	114.43	109.76	108.92	113.85	106.33	109.05	111.63	113.65	109.28	109.54	106.7	112.55	107.84	113.86	107.54	115.05	108.49	111.98	110.42	105	109.97	112.06	107.85	115.16	110.95	110.04	104.21	112.94	108	111.67	114.58	109.06	110.49	111.4	107.82	108.77	109.56	109.3	107.66	110.45	108.42	108.41	107.24	112.73
106.41	106.75	110.72	108.07	108.2	106.09	109.36	112.94	109.41	105.34	105.96	104.52	108.49	107.33	107.91	108.84	109.77	107.88	109.64	101.79	104.4	107.33	108.72	109.82	108.9	108.92	107.8	108.76	108.38	108.91	109.6	106.54	107.94	107.91	101.68	109.64	106.8	106.98	108.75	109.74	104.14	107.86	106.97	106.27	111.62	108.65	108.75	113.13	111.73	113.19
100.53	101.88	104.09	100	101.92	105.09	101.1	98.159	101.76	98.956	100.48	100.8	98.829	103.34	97.45	103.44	101.88	99.947	104.37	102.26	97.44	102.69	104.53	95.499	100.06	100.48	104.04	103.66	100.38	103.5	104.57	96.267	97.667	101.46	103.09	96.839	99.866	96.784	104.19	99.084	99.675	97.2	96.174	102.68	104.96	103.79	101.88	100.35	102	97.154
97.19	99.885	101.75	99.468	98.718	101.99	95.437	103.08	100.16	98.866	102.07	96.595	96.414	99.496	105.35	98.349	102.79	96.522	100.92	101.19	97.074	101.76	99.257	98.964	99.801	99.437	98.851	101.03	99.486	100.47	100.59	98.968	96.082	97.264	101.9	96.382	98.101	102.42	101.97	98.945	98.785	98.788	99.2	102.54	101.08	97.387	104.51	101.46	100.61	100.95
110.51	107.11	101.86	109.24	106.43	103.89	106.26	102.16	104.07	101.81	105.14	107.53	106.66	106.02	110.36	104.35	104.64	104.16	105.6	105.22	109.31	107.12	110.37	105.2	108.79	106.18	110.59	105.94	105.54	109.88	112.26	107.4	105.82	105.24	105.5	105.37	106.34	101.45	108.05	108.84	105.08	107.75	109.02	106.85	107.52	103.25	105.13	106.75	105.2	107.78
109.13	106.14	99.434	109.73	104.18	103.64	104.35	107.7	106.02	108.85	107.73	103.68	106.2	109.79	102.84	100.59	106.61	105.36	108.07	103.44	108.06	106.56	106.6	104.17	102.42	109.07	107.81	106.85	105.18	104.89	105.13	104.21	108.64	108.5	105.66	101.62	110.12	106.64	104.29	106.85	106.13	102.34	108.01	105.5	104.11	107.94	100.92	105.75	101.78	110.95
104.05	104.3	105.31	104.95	102.94	107.56	103.92	108.44	104.03	105.76	102.89	106.99	103.2	105.25	107.19	109.26	105.9	105.19	107.26	107.51	107.04	105.05	104.4	100.33	103.16	100.98	104.8	103.53	103.13	107.36	105.16	103.53	103.86	100.59	105.68	104.74	104.07	104.15	103.82	109.25	109.11	104.93	104.52	105.2	103.18	106.99	102.75	105.05	108.47	103.4
100.7	111.91	106.53	108.49	108.15	107.67	103.36	106.05	107.45	107.81	106.36	110.1	106.28	105.14	106.99	107.6	107.57	105.95	109.67	104.15	108.49	102.13	105.29	104.33	106.88	106.94	106.62	111.44	106.73	107.48	105.31	109.24	100.77	107.62	106.15	106.61	106.09	106.92	108.44	106.52	105.83	105.86	107.21	108.1	102.75	108.29	104.91	105.65	109.4	105.85
102.03	100.43	100.31	105.97	105.15	99.942	100.94	101.27	101.33	99.669	99.613	103.02	104.43	102.27	99.882	99.42	99.399	97.746	99.058	101.73	101.38	96.888	104.16	101.93	97.081	99.698	104.34	102.17	102.94	96.266	104.9	98.791	100.87	98.454	101.08	99.782	101.29	101.94	102.14	97.755	102.59	103.09	95.915	97.506	103.49	98.311	100.82	100.91	97.032	100.01
103.68	103.98	107.04	109.57	106.97	107.31	105.86	108.17	110.4	109.44	105.75	110.4	104.69	109	105.75	109.17	106.45	109.32	109.16	107.61	106.91	111.81	110.17	112.19	107.97	111.79	109.28	105.12	105.22	110.16	104.9	109.19	107.04	109.29	103.56	108.14	110.25	109.68	109.73	109.25	106.93	108.5	109.14	105.83	104.54	111.39	108.57	106.62	107.14	109.42
[truncated: 150 more columns]
