# Supplementary material for: Genetic dissection of main and epistatic effects of QTL based on augmented triple test cross design
Source: PLoS One. 2017 Dec 14;12(12):e0189054. doi: 10.1371/journal.pone.0189054 (PMC5730204; doi:10.1371/journal.pone.0189054)
Supplement: S10 Supporting Information — (ZIP) [file pone.0189054.s010.zip › z6_1150_0.8_10.csv]

104.84	105.97	104.74	106.17	104.66	105.55	105.82	105	103.82	106.96	106.42	105.86	105.71	107.48	105.06	105.54	104.76	104.8	106.76	106.44	104.91	106.43	105.51	107.07	106.84	105.27	106.48	105.25	105.34	105.55	106.24	106.81	106.82	106.4	106.22	107.38	106.21	106.48	106.51	105.64	104.99	105.21	107.29	105	105.38	106.11	105.69	104.97	106.64	106.14
107.12	106.58	107.67	108.39	108	107.97	107.14	108.33	107.63	107.7	106.83	108.22	108.79	107.3	107.12	108.23	108.05	108.36	107.97	110.2	106.57	107.75	110.12	106.91	108.39	107.92	109.37	108.35	107.65	108.18	108.36	108.24	109.97	107.81	107.58	107.98	107.08	107.29	106.83	107.38	107.7	110.37	108.8	107.9	108.52	108.58	107.69	106.22	108.39	107.64
96.959	99.178	99.537	97.025	97.869	98.517	99.547	97.64	97.084	98.394	97.934	98.102	99.451	96.224	99.356	99.938	97.757	98.983	98.544	98.151	100.44	98.472	98.407	99.481	97.446	96.794	99.374	97.594	100.96	98.282	97.349	97.873	97.341	96.674	97.437	97.62	98.657	99.392	97.744	99.136	98.43	99.323	98.603	98.628	97.299	98.023	96.525	97.278	98.094	97.779
105.85	106.37	106.05	106.5	104.85	105.28	105.95	106.63	105.59	104.48	107.1	105.52	105.53	105.57	105.76	106.78	105.34	105.17	105.47	106.25	104.27	104.45	106.5	106.38	105.18	104.69	103.83	106.73	105.97	103.9	106.81	104.86	103.76	106.3	105.72	104.9	104.63	106.64	106.32	106.58	104.49	104.32	105.69	106.41	107.19	105.15	106.16	105.79	105.64	106.15
107.24	105.87	106.09	106.07	105.05	105.58	105.92	107.29	106.62	104.63	104.72	105.5	104.91	104.33	106.1	104.93	106.22	104.49	106.35	105.92	107.48	106.16	106.71	105.24	105.63	103.85	106.15	105	104.69	104.42	105.24	105.6	105.47	105.1	105.41	106.62	107.41	106.99	105.39	104.98	104.63	106.69	105.15	105.79	106.07	104.35	104.39	105.37	104.58	105.46
105.25	104.45	104.94	105.93	105.57	104.73	106.12	106.8	105.43	105.61	106.83	106.46	105.13	105.02	107.16	104.84	106.82	105.24	104.28	103.95	107.13	105.95	104.99	105.95	106.3	106.67	106.58	105.28	104.19	106.21	106.03	105.44	105.67	106.38	105.52	106.49	104.92	105.75	106.95	105.59	106.52	105.08	106.98	106.42	105.95	105.72	104.71	104.5	105.73	105.61
103.28	103.87	103.17	104.13	101.8	102.26	103.22	101.16	103.06	102.77	102.97	104.04	101	103.04	101.9	102.57	102.18	101.96	102.88	102.2	103.74	102.88	104.22	103.94	100.83	101.84	103.16	100.96	102.14	103.66	102.95	104.3	102.48	102.18	103.29	102.08	101.83	101.87	101.82	101.77	102.84	102.81	102.45	103.97	101.8	102.57	102.87	103.88	101.29	102.37
106.94	106.57	107.12	106.7	104.23	107.39	106.7	105.77	104.93	104.88	106.47	106.39	105.06	106.2	104.95	104.66	103.84	105.1	106.16	105.65	107.24	105.65	105.56	104.01	104.97	106.09	105.32	105.03	105.87	105.49	105.51	105.92	105.36	105.98	106.76	104.51	105.17	104.81	106.12	106.42	106.74	104.77	105.86	105.35	107.54	105.81	106.23	106.83	105.15	105.32
98.014	97.975	97.973	98.113	97.047	99.014	97.46	98.731	97.908	97.541	98.632	99.374	99.259	97.074	99.304	98.286	98.964	98.388	97.113	97.66	96.91	97.402	98.679	97.174	98.551	97.455	98.851	98.462	99.45	97.161	98.546	98.791	98.655	97.899	97.934	97.129	99.333	97.528	99.148	98.505	97.973	96.533	97.299	99.37	98.449	98.107	97.865	97.833	96.783	99.387
106.55	106.49	105.68	105.6	105.03	104.64	105.23	106.54	106.34	106.38	106.02	106.21	106.64	105.52	105.77	105.98	105.73	104.05	106.37	107.26	104.74	105.38	104.32	107.17	105.26	104.38	105.11	106.15	105.78	105.28	105.49	105.07	104.75	106.12	103.97	107.31	104.8	105.7	105.97	106.61	105.83	104.22	105.38	105.35	105.41	104.05	106.7	105.59	106.66	103.64
109.74	111.1	111.28	111.77	109.46	108.56	109.96	111.25	110.34	110.13	110.44	110.01	112.39	110.25	111.81	111.26	110.54	110.16	109.59	111.8	109.64	109.56	112.43	113.06	109.83	110.07	109.49	109.11	110.53	111.01	110.31	113.07	110.49	110.84	110.88	110.93	111.44	110.8	110.71	109.86	109.92	109.39	109.69	110.86	109.4	109.93	111.02	111.12	111.27	110.06
100.18	98.852	100.85	98.418	97.66	99.164	99.161	97.184	99.623	97.859	97.445	98.291	98.996	98.425	100.27	99.149	98.461	97.648	98.53	97.935	99.428	99.718	98.515	99.779	99.245	98.408	99.905	99.1	101.52	98.652	98.423	99.895	99.098	99.412	100.97	97.745	98.069	98.496	99.09	99.917	100.42	99.287	99.431	98.855	98.95	97.833	98.683	98.67	98.482	99.962
108.19	108.44	107.2	107.9	109.03	107.69	107.94	106.62	107.15	107.63	107.34	108.55	106.42	106.33	108.16	107.75	107.09	107.85	107.27	108.43	107.26	107.52	107.47	108.71	108.42	107.62	106.88	107.41	106.92	108.63	107.12	107.64	109.09	108.97	107.99	107.84	108.5	106.92	107.55	106.18	106.71	107.62	107.45	109.22	107.61	108.87	106.74	108.08	108.06	109.17
104.51	106.81	106.71	104.9	105.82	106.65	104.58	105.15	106.34	107.06	105.63	106.12	104.86	106.81	103.37	105.74	107.13	106.31	106.16	107.11	105.57	105.63	105.91	105.4	105.51	105.1	104.93	105.08	105.23	104.92	105.02	105.98	106.47	104.75	106.6	105.33	107.77	104.54	106.97	105.45	104.66	106.44	105.78	104.94	105.02	104.96	107.12	104.87	105.32	105.36
106.45	107.54	107.48	110.07	105.81	107.11	108.43	108.81	107.88	107.44	107.54	108.1	107.29	107.36	108.9	107.14	107.88	109.67	105.02	107.56	108.15	108.11	108.38	108.94	108.08	107.47	107.04	107.6	109.94	108.33	108.87	108.1	107.71	107.31	107.24	108.59	109	107.39	108.01	107.01	107.76	107.99	107.31	106.64	108.06	107.19	106.73	108.47	108.08	107.08
100.53	99.953	101.47	99.588	100.21	100.59	99.739	100.03	100.27	99.33	99.091	100.21	99.605	100.29	101.72	99.018	100.6	100.93	99.651	97.577	101.32	101.34	100.78	98.557	99.272	99.46	100	100.52	100.36	101.44	100.04	99.844	101.1	100.28	100.51	100.5	98.513	100.35	100.25	100.36	102.95	99.727	101.85	100.14	99.964	99.521	99.929	100.03	100.41	99.926
107.87	106.95	106.88	107.42	107.15	106.48	108.09	110.23	107.95	108.06	107.85	108.21	108.08	108.01	108.56	107.97	106.31	107.95	110.21	108.34	108	107.17	108.84	109.2	106.49	109.03	108.02	107.24	106.86	108.48	109.12	108.83	108.4	107.82	107.75	108.15	108.42	108.99	107.14	106.41	105.99	107.66	107.86	107.09	107.83	107.94	106.7	107.82	109.85	108.16
105.68	105.31	105.26	106.21	106.34	104.9	106.37	105.68	105.74	106.42	104.96	105.51	106.58	105.66	105.66	107.02	105.65	105.66	105.65	105.5	105.47	105.18	105.11	106.19	106.36	106.29	105.47	104.69	106.11	105.61	105.75	105.02	106.12	105.07	105.64	105.45	105.88	106.01	105.56	105.84	105.43	107	105.27	105.37	105.93	104.44	105.78	104.63	105.43	106.15
106.35	107.07	104.08	106.15	105.42	106.57	105.81	106.37	104.44	104.45	106.24	106.85	105.45	106.96	105.5	105.64	106.91	105.5	104.6	104.59	104.74	105.68	105.87	105.17	105.06	107.21	104.93	103.86	107.68	106.31	105.79	107.94	106.11	104.87	105.03	104.58	105.12	104.63	106.45	107.19	104.94	104.35	105.73	106.4	104.13	105.65	106.11	106.02	106.46	106.94
106.75	107.5	106.04	106.53	106.63	106.49	104.99	105.88	106.09	106.58	105.93	106.11	105.77	106.31	105.62	106.67	105.27	105.2	107.92	106	105.58	105.83	105.9	105.35	105.86	105.91	105.88	105.13	105.35	107.71	106.23	106.91	105.57	105.2	106.34	105.47	106.01	105.52	105.24	104.61	105.91	105.8	106.7	105.27	105.52	106.24	104.92	106.37	104.95	105.31
98.434	98.465	97.331	98.673	98.257	97.245	96.945	97.992	98.214	97.282	98.468	98.405	98.089	98.762	98.59	97.883	96.475	97.497	97.402	97.946	96.646	96.282	100.15	97.4	97.897	98.176	100.03	99.339	98.147	97.146	98.246	97.66	98.618	98.537	97.059	97.465	97.489	99.523	98.276	98.448	98.098	99.565	99.022	98.403	99.05	100.89	99.191	98.018	99.174	99.332
108.19	107.43	107.16	107.66	108.9	108.71	109.07	107.96	107.24	109.33	107.16	108.43	108.76	108.8	108.18	106.92	108.8	108.25	109.14	108.16	108.13	106.77	108.77	106.88	107	107.98	108.92	109.11	107.05	109.89	108.77	108.34	107.92	107.64	108.24	107.68	107.99	108.21	108.07	108.95	107.22	107.84	107.97	107.62	108.1	108.89	108.64	107.68	107.33	108.38
107.56	106.81	105.5	107.55	105.77	105.1	107.24	105.98	105.42	105.77	106.16	106.34	105.41	106.77	106.14	105.45	105.59	105.72	104.69	106.21	105.35	104.65	104.78	105.57	106.53	106.66	104.97	106.84	105.78	107.03	106.44	105.08	105.16	105.09	105.73	106.37	105.22	105.24	106.11	105.54	104.85	105.9	104.89	106.99	105.37	106.08	106.39	106.37	106.65	105.58
98.961	98.331	98.575	97.855	99.027	95.318	97.153	96.758	99.349	99.469	97.629	97.502	99.415	97.787	98.896	98.7	97.183	95.735	98.593	97.663	97.881	97.517	98.725	98.197	97.708	98.215	98.154	97.932	96.894	98.507	96.897	97.012	98.28	97.667	98.113	97.984	99.042	96.906	97.082	98.24	98.251	97.583	97.194	98.934	96.529	98.405	98.661	98.324	97.683	97.244
106.79	107.49	108.51	107.96	108.43	107.85	107.72	108.69	108.27	109.84	108.23	107.39	108.72	108.67	108.7	108.5	109.1	108.86	106.94	108.63	108.59	108.4	108.24	109.46	107.2	107.05	109.04	106.51	108.89	109.73	107.31	108.05	107.75	107.16	107.71	107.26	107.43	105.79	108.23	108.3	107.05	107.18	108.53	107.71	107.84	106.91	109.17	107.78	107.32	109.68
105.73	105.45	104.76	105.84	106.4	106.12	106.89	105.95	105.05	105.24	104.5	106.02	105.02	107.02	105.42	105.13	104.59	106.72	106.21	106.03	105.18	107.68	106.59	106.21	104.04	106.72	104.1	105.61	105.62	106.99	106.09	106.64	105.59	103.45	105.84	105.63	106.79	105.61	105	106.33	105.4	105.22	104.33	105.85	104.94	106.96	106.09	105.64	105.85	104.74
104.47	103.84	105.26	104.43	104.19	106	106.9	105.1	106.48	105.77	103.83	105.78	106.99	105.81	105.86	106.64	106.29	105.53	106.7	105.65	105.93	105.86	106.17	106.05	106.48	105.3	105.68	105.14	106.36	105.37	105.89	105.83	108.16	105.58	106.79	105.96	105.96	105.05	106.23	106.98	104.85	105.48	104.3	106.19	104.47	104.99	106.03	105.68	107	105.32
104.05	104.42	106.28	105.41	104.81	105.41	106.56	105.54	107.23	106.22	106.67	106.77	106.31	106.11	105.98	105.51	104.78	106.04	106.85	106.27	105.39	105.65	105.27	107.01	104.83	106.21	105.1	106.92	105.5	106.01	107.25	106.3	107.03	104.9	106.14	107.25	105.46	106.31	106.66	104.96	103.68	106.86	104.35	105.89	106.11	105.71	104.94	105.22	103.02	105.55
96.972	96.493	98.904	99.244	99.58	97.008	97.676	99.863	98.198	97.411	97.061	98.054	99.559	98.684	97.411	96.584	97.317	98.213	99.505	99.964	97.943	97.877	97.453	97.364	97.755	97.516	97.102	99.586	98.211	99.238	98.071	97.693	97.82	97.741	97.285	98.805	98.955	97.935	98.62	98.568	98.909	98.026	99.403	97.525	99.05	97.544	99.674	98.394	100.16	98.634
105.71	105.64	103.42	106.23	105.35	106.09	105.06	107.69	106.15	106.27	107.22	104.89	104.83	105.16	104.2	105.4	105.7	105.83	107.93	105.79	105.94	106.13	105.82	104.79	106.8	107.38	104.68	106.24	105.05	105.55	106.63	104.5	105.4	106.42	105.19	105.29	106.59	105.6	104.35	105.21	105.45	105.19	106.59	105.44	106.58	104.54	105.56	106.2	104.98	105.91
109.22	109.7	109.13	111.01	109.71	110.27	111.25	110.09	110.51	108.9	108.62	111.78	109.8	108.58	110.58	110.06	110.77	110.19	111.02	109.46	109.13	108.95	109.55	108.75	110.03	109.98	111.97	109.49	110.08	108.7	109.94	110.23	109.31	110.73	111.41	108.76	110.89	111.75	110.85	108.06	109.33	110.06	109.68	110.89	110.79	110.81	110.53	109.81	110.91	110.96
98.774	99.882	99.597	98.896	100.51	98.652	98.768	97.925	98.76	97.42	98.771	98.353	99.325	99.324	97.007	99.234	99.815	98.22	97.935	98.335	98.476	99.792	97.982	98.823	98.512	98.275	99.273	98.41	98.646	96.75	101.52	97.792	98.442	97.511	99.336	97.414	99.38	97.533	101.1	98.298	98.125	100.37	100.05	100.44	99.205	99.751	100.42	101.72	98.983	99.816
104.83	105.38	105.51	105.29	106.47	105.39	105.12	108.4	106.18	106.75	106.65	106.67	106.18	105.02	106.44	106.74	105.35	107.61	106.22	107.51	107.3	105.41	106.13	104.96	106.32	105.23	106.51	105.47	106.82	105.3	106.95	104.5	106.67	106.54	106.03	103.79	107.45	106.35	105.06	105.69	105.87	107.17	105.44	107.36	105.77	107.09	106.23	108.2	106.07	105.77
108.26	107.87	106.23	104.79	107.81	105.54	107.59	106.13	105.93	105.56	106.55	107.03	105.05	107.04	106.98	105.59	105.57	106.59	105.43	104.99	107.24	106.97	105.86	106.01	106.42	107.11	104.9	106.29	107.25	105.99	108	107.23	107.39	108.01	106.41	107.37	107.96	105.69	106.17	107.57	107.92	105.91	106.45	108.29	106.45	106.87	107.92	105.61	106.42	107.04
106.21	105.09	106.9	105.31	106.44	105.44	104.68	104.65	106.95	104.93	106.82	106.48	105.2	105.58	105.07	105.07	105.88	105.63	105.75	103.71	104.96	105.28	106.38	107.27	106.14	107.33	106.88	106.58	106.79	106.12	105.4	104.2	105.6	107.32	104.69	105.58	104.69	104.81	107.59	106.68	107.44	105.81	105.45	105.18	105.99	104.55	104.49	105.95	105.08	106.46
108.95	106.99	108.54	107.13	107.5	106.84	107.27	106.65	107.37	107.72	106.91	107.02	107.66	107.02	108.69	107.56	108.24	107.96	106.05	108.9	107.62	107.92	108.76	108.23	108.2	106.54	106.74	107.74	108.09	108.16	106.03	108.53	109.18	108.66	107.34	107.25	107.95	107.7	107.24	107.64	108.84	109.99	108.21	107.51	108.64	106.78	107.32	108.79	109.24	107.32
108.65	108.87	107.86	108.06	108.51	107.92	109.33	108.15	108.68	107.98	107.3	106.95	109.41	108.38	108.52	109.13	108.4	109.11	108.06	108.94	106.77	107.21	106.38	108.83	109.29	107.28	108.11	107.74	107.24	107.51	106.77	107.5	107.63	107.99	107.93	108.8	108.54	108.11	107.17	107.57	107.72	107.43	106.81	107.15	108.06	109.54	108.52	109.05	108.71	107.51
110.46	110.13	110.63	111.13	111.03	111.19	111.03	111.71	111.58	109.86	109.78	109.89	110.42	109.92	109.31	111.51	109.72	110.66	111.53	110.97	111.37	109.23	111.12	109.87	111.76	111.23	109.75	109.92	111.62	111.26	110.72	109.34	110.37	109.47	109.51	110.8	112.2	109.24	110.98	109.68	110.86	110.35	110.84	109.89	108.48	112.6	110.78	110.25	111.03	108.37
107.12	107.94	107.61	108.83	108.98	107.41	109.27	108.94	107.58	108.78	106.24	108.66	108.12	108.71	108.55	109.61	105.92	106.94	107.89	107.5	108.2	107.69	108.43	107.75	107.62	107.62	108.56	110.14	109.92	109.63	107.4	108.15	109.42	108.07	108	109.09	108.01	107.29	107.76	108.72	109.03	107.78	107.52	109.23	108.96	107.06	106.38	108.16	109.23	108.75
108.4	105.67	103.82	106.19	106.55	105.51	106.39	104.84	105.28	105.64	105.46	106.43	106.24	104.72	105.02	105.49	105.75	105.12	104.08	106.8	107.04	104.53	107.43	106.26	105.84	104.78	105	106.28	107.19	104.74	105.35	105.14	107.37	106.64	104.85	104.02	106.14	104.78	106.44	106.61	106.22	106.3	105.75	104.13	105.19	105.43	106.41	106.88	105.67	105.65
97.049	98.116	97.693	96.922	99.048	97.74	97.611	99.417	96.058	98.128	97.391	99.122	96.498	97.763	97.397	99.548	97.726	98.831	97.292	98.384	98.467	98.758	97.528	96.974	98.831	97.932	98.216	97.996	100.48	98.999	99.899	97.693	97.516	98.739	98.206	98.347	97.874	96.385	97.825	98.387	98.492	98.633	99.208	97.655	97.788	96.947	98.92	98.029	98.267	98.072
98.183	97.927	99.748	100.2	99.977	99.523	98.771	99.273	97.485	97.158	98.75	97.483	98.455	100.73	99.924	97.507	99.431	100.09	96.691	96.827	98.622	98.303	99.026	98.094	98.534	97.407	98.429	98.9	98.615	97.425	98.512	99.135	99.148	97.609	97.245	98.211	100.11	97.618	98.684	98.983	100.09	97.237	99.218	96.713	100.28	97.384	99.414	98.406	99.105	97.797
108.5	106.8	107.56	109.57	108.56	108.54	108.71	108.3	108.62	108.63	107.74	108.18	107.59	107.41	109.35	109.4	109.32	108.58	109.16	107.93	108.02	108.57	107.58	106.41	107.83	108.1	108.1	107.31	107.78	107.77	106.91	107.51	108.48	108.65	107.56	109.38	107.43	107.61	108.13	109.14	109.06	108.12	107.23	107.61	107.09	108.16	108.44	108.49	107.89	108.92
106.94	104.22	105.29	106.55	104.74	106.38	104.66	105.48	107.03	105.53	105.22	106.22	106.14	107.75	105.16	106.36	106.17	105.78	106.1	105.5	106.08	104.69	107.16	104.73	104.87	106.65	104.64	105.53	106.13	103.84	104.63	105.7	104.06	106.09	106.37	107.3	106.77	105.49	105.16	106.94	107.93	107.55	105.06	106	106.92	106.37	104.77	106.96	106.01	106.39
107.59	107.6	107.75	106.51	107.49	105.68	106	106.54	106.89	106.5	106.16	105.49	106.68	105.52	106	108.44	106.55	104.46	106.36	106.9	106.59	107.27	105.3	106.91	105.6	108.13	105.66	105.01	105.88	106.29	105.55	106.68	108.23	105.15	106.29	107.73	105.13	107.47	105.77	104.83	105.58	105.89	107.08	104.64	105.87	107.95	106.91	107.02	106.55	106.34
100.54	100.02	100.65	100.13	100.39	100.9	100.63	99.56	100.31	99.435	101.72	101.16	100.43	101.41	100.8	101.11	101.25	100.98	100.52	101.08	100.23	100.48	100.17	100.99	100.99	101.9	100.24	102.05	100.9	101.66	100.67	99.624	101.27	101.77	100.85	99.888	101.42	100.62	100.92	99.425	99.973	100.13	99.939	100.63	99.471	100.2	100.02	100.72	100.99	99.549
108.5	107.53	107.08	106.96	106.09	110.64	109.13	108.03	107.51	107.88	108.67	107.36	108.16	106.36	108.79	109.3	108.82	108.25	109.17	107.59	107.59	109.13	106.68	108.67	107	107.78	107.77	108.86	109.55	107.82	107.61	108.44	107.2	109.21	108.31	107.06	109.19	110.56	109.44	107.41	108.87	108.69	106.26	108.05	107.27	108.44	107.89	108.69	108.82	107.35
105.67	105.91	106.65	104.23	105.25	104.4	105.53	105.43	105.69	106.25	106.29	105.67	105.02	105.75	105.16	107.05	103.9	105.37	105.8	106.58	105.28	108.16	105.81	106.73	105.88	104.14	104.07	107.17	105.53	107.32	105.45	105.52	105.02	105.12	105.13	105.5	105.97	106.36	105.42	104.44	106.27	106.23	107.14	106.36	105.53	105.58	106	105.83	106.56	105.68
110.83	110.6	109.51	111.11	111.77	110.08	111.16	112.08	110.25	110.88	111.01	109.46	110.04	109.35	110.57	110.83	109.89	110.06	109.73	110.13	109.83	110.94	111.9	112.35	108.87	111.1	111.24	109.47	108.96	110.77	110.02	110.52	110.68	110.91	110.08	110.1	109.52	110.07	110.95	111.57	110.89	108.99	110.09	112.16	109.61	108.93	110.68	109.96	111.11	109.31
105.15	106	105.03	107.28	105.96	104.68	103.84	105.61	104.1	104.8	106.4	106.78	105.68	105.8	106.61	104.99	107.17	106.33	105.04	104.92	103.81	105.06	106.21	107.21	104.62	105.47	104.48	106.56	106.64	105.71	106.16	105.78	105	106	106.36	105.06	105.41	105.41	106.83	105.5	105.41	104.32	106.27	107.16	106.18	107.08	105.75	106.41	104.95	104.52
109.76	111.09	111.18	108.99	109.94	109.45	111.73	109.13	110.27	110.54	108.79	110.23	110.49	111.24	110.38	111.65	109.92	112.85	109.96	109.94	109.73	109.78	110.18	111.2	111.17	109.36	110.41	110.33	110.98	109.4	110.1	110.64	110.93	110.91	110.43	110.42	111.08	111.02	109.71	110.02	109.98	109.31	111.38	109.87	110.96	110.97	111.7	110.58	108.91	110.65
109.45	109.18	109	106.86	109.06	106.28	109.6	108.85	108.73	106.85	108.1	108.91	108.24	108.28	108.76	108.78	109.51	109.61	108.72	107.17	106.87	107.15	108.03	108.07	109.38	108.57	108.52	108.01	109.35	110.26	107.97	109.54	109.02	109.29	107.33	110.11	109.05	108.23	108.68	108.73	107.83	109.05	108.8	109.22	109.58	107.61	110.14	108.55	107.12	106.6
98.745	100.36	99.234	99	97.645	98.299	99.596	98.212	97.99	98.776	98.626	98.716	99.336	99.527	99.93	101.15	99.088	99.273	98.981	99.613	97.576	98.528	100.05	99.858	99.132	98.768	98.839	99.266	96.929	98.968	97.699	98.693	98.833	99.111	97.955	98.54	99.818	98.929	98.5	100.04	98.451	99.566	96.95	98.258	98.139	99.327	99.07	99.689	98.387	100.53
107.53	107.95	107.51	107.32	107.01	106.56	107.49	106.9	107.59	109.2	108.45	109.06	106.99	106.23	107.37	107.02	108.06	106.31	107.7	106.06	106.56	108.65	106.89	108.72	107.44	108.35	108.79	109.6	107.92	108.02	106.97	107.93	107.36	107.83	107.99	108.39	108.18	107.73	107.74	109.84	108.86	109.26	108.2	106.65	107.22	107.14	108.99	108.21	108.86	109.05
105.85	106.07	106.75	107.15	108.25	106.82	106.74	107.48	105.77	106.92	107.3	106.82	107.35	106.35	107.96	107.19	106.52	106.01	108.38	106.2	106.97	106	107.4	107.59	106.72	105.41	106.62	106.6	106.37	106.97	107.24	104.5	106.25	107.33	106.68	106.53	106.1	106.79	106.89	107.81	106.36	107.06	105.51	106.88	106.37	105.16	108.43	107.06	104.53	105.9
108.3	108.53	109.4	109.17	108.22	107.52	108.35	108.55	107.88	108.69	108.42	107.44	109.11	108.72	108.38	109	110.01	109.3	108.1	109.39	109.48	107.7	109.49	107.51	107.31	107.52	108.01	108.41	108.18	107.86	108.05	110.52	108.2	107.79	107.37	107.57	107.42	110.04	108.48	107.58	107.55	108.22	109.16	110.22	107.61	109.27	108.68	107.97	108.84	109.34
107.31	105.59	105.61	105.62	106.9	106.01	106.56	108.23	105.77	106.36	107.06	107.96	105.17	104.84	106.94	106.36	105.97	106.9	105.65	106.04	107.53	106.56	108.25	106.67	106.33	105.81	105.52	106.25	108.17	105.42	106.77	105.27	105.59	106.12	106.57	105.16	107.49	104.98	106.91	105.69	106.12	107.35	107.56	106.22	106.76	105.78	106.47	105.96	106.32	105.98
98.615	101.83	102.2	99.73	102.86	100.22	100.55	100.67	102.11	100.74	100.64	100.27	99.597	101.71	101.15	99.257	100.17	101.56	100.96	100.33	102.07	100.45	100.51	103.26	101.41	100.17	101.73	101.41	99.109	100.48	99.979	99.978	100.46	100.75	99.568	101.41	100.53	99.93	100.71	101.07	102.64	101.04	99.331	100.88	99.821	100.86	99.469	100.71	100.3	99.252
99.374	99.819	100.48	101.46	101.09	101.1	100.67	100.85	101.76	101.65	99.877	101.84	98.437	100.38	99.434	100.03	101.2	98.497	100.96	99.943	100.32	100.59	100.24	99.838	99.726	99.339	100.56	99.953	99.563	100.23	101.06	99.785	98.898	101.23	101.97	100.82	99.324	100.37	100.29	100.07	100.9	100.17	102.05	99.68	100.33	100.5	102.22	100.65	100.05	98.897
107.41	105.98	106.44	105	105.76	107.3	105.09	104.87	105.02	105.35	104.97	104.67	107.15	107.22	105.96	105.98	105.08	106.34	106.4	106.57	105.86	104.92	104.9	105.03	105.17	104.21	107.22	105.35	105.72	105.53	107.74	105.07	105.61	105.26	105.4	105.57	105.5	104.5	104.16	106.73	106.18	106.84	106.05	105.57	105.86	105.92	105.72	104.01	106.36	105.1
100.19	100.47	100.18	99.256	101.16	99.566	101.41	99.737	100.7	99.713	99.817	100.28	99.566	100.49	100.33	100.92	99.959	99.948	101.28	100.41	99.691	101.14	101.43	100.64	99.607	100.2	99.081	99.452	99.577	100.51	99.628	99.498	97.472	100.05	99.875	100.02	100.77	98.712	101.95	99.411	98.307	98.845	100.29	100.63	100.06	101.72	99.594	100.21	100.79	101.02
109.49	108.04	109	108.29	110.29	107.71	107.66	109.27	107.36	109	107.51	107.09	108.56	107.65	107.23	108.77	107.82	108.46	108.07	109.11	107.14	107.52	109.93	106.6	109.85	107.35	107.76	107.14	108.39	108.91	108.01	107.97	108.53	107.25	108.53	107.66	107.81	109.78	108.99	107.38	107.65	108.86	108.65	107.43	108.78	107.37	107.95	108.6	107.62	106.92
104.68	106.97	105.09	107.08	104.72	106.54	105.98	106.1	104.69	105.1	106.48	105.86	107.61	104.87	105.66	106.19	105.46	107.12	105.35	105.99	106.03	105.19	105.32	106.91	106.81	106.27	105.87	106.56	105.95	105.65	106.36	105.11	105.75	106.67	105.66	105.83	106.79	108.28	106.3	106.25	105.01	106.93	106.04	106	106.17	105.77	106.08	105.98	106.06	106.68
101.44	100.67	100.21	99.569	100.18	100.09	100.65	100.31	100.54	100.31	102	101.03	101.33	100.29	101.04	99.475	101.44	101.42	99.539	100.93	98.659	101.48	102.29	100.16	100.35	100.91	102	100.61	99.814	100.73	100.72	101.89	101.11	99.998	99.454	99.298	101.01	100.51	100.27	100.49	100.3	100.04	100.65	98.83	101.81	100.06	102.73	100.83	99.183	100.62
101.52	101.22	100.84	99.101	100.71	100.99	99.997	100.79	99.339	98.979	100.71	101.15	100.25	100.21	100.98	99.436	100.24	100.18	100.26	101.63	100.6	100.7	101.36	100.01	101.35	100.89	100.51	102.07	99.855	100.48	99.712	99.978	99.25	99.122	99.467	99.874	101.77	100.01	99.348	99.702	100.96	100.93	100.76	100.38	100.48	100.66	100.02	101.11	101.2	99.943
104.71	105.03	104.74	105.96	105.56	104.68	105.77	104.77	105.79	104.53	105.55	104.68	107.37	106.78	106.29	107.24	105.69	104.51	104.6	107.73	105.96	106.56	104.95	104.69	106.52	104.86	103.68	105.94	104.87	105.39	106.67	106.24	106.35	106.96	105.24	105.67	106.74	104.69	105.49	106.7	105.38	105.89	105.3	105.16	105.61	106.26	107.48	105.69	105.4	106.25
105.44	105.43	107.67	106.97	107.62	105.74	106.97	106.61	105.7	105.35	105.66	107.71	105	105.51	107.44	107.19	106.42	106.41	107.14	106.1	104.97	107.44	106.46	104.24	106.54	106.5	105.45	105.27	106.78	106.55	106.49	107.58	106.84	106.52	105.45	105.74	107.09	105.99	105.21	107.3	106.14	105.2	106.35	105.82	105.29	106.92	107.36	107.59	106.46	107.46
96.777	97.754	98.555	98.79	99.185	98.805	97.855	97.908	97.65	97.116	99.282	98.32	98.287	97.473	97.989	97.687	99.326	96.915	99.135	97.617	98.407	97.395	97.215	96.783	97.772	98.224	98.82	96.753	99.054	98.007	99.336	99.84	96.851	99.342	98.844	98.565	98.268	97.831	98.375	97.961	99.3	97.275	98.334	98.061	97.942	100.05	99.325	97.295	97.928	98.796
105.98	107.1	106.22	106.75	106.1	105.65	106.5	106.72	106.74	106.56	104.73	104.49	105.31	105.81	106.26	106.46	106.3	105.87	108.61	105.07	104.86	104.75	105.36	106.31	106.67	106.55	106.9	106.45	105.76	106.83	106.91	106.95	107.17	107.66	107.56	107.14	105.33	107.85	106.62	107.45	107.77	106.79	106.22	106.69	107.1	105.47	106.49	107.23	105.51	104.6
98.256	98.185	97.746	98.12	97.175	99.867	98.781	96.232	98.585	97.093	98.79	97.782	98.481	96.486	97.12	97.388	98.265	97.454	97.639	96.923	99.647	98.319	98.857	99.076	97.352	97.851	97.935	98.02	99.13	98.861	98.648	98.537	97.777	98.201	98.582	98.594	98.436	99.11	99.227	96.88	98.346	97.381	98.76	99.729	99.561	99.569	97.457	99.398	100	97.366
107.51	105.88	108.36	105.85	106.58	107.14	105.13	106.11	106.9	105.41	106.68	106.85	106.48	106.77	107.39	106.45	106.1	106.24	106.8	106.52	106.15	106.61	106.74	105.72	107.43	106.64	108.44	105.89	105.72	105.82	106.99	106.16	105.61	106.23	107.89	105.56	105.99	104.99	107.96	106.16	106.99	107.22	108.01	106.96	106.24	107.46	106.1	105.32	106.12	106.76
105.79	105.44	105.87	106.06	105.06	105.79	104.79	105.97	105.1	106.25	107.25	105.57	105.88	106.8	104.36	104.57	105.04	105.89	106.7	106.71	104.38	106.15	104.57	106.04	104.86	106.29	104.5	103.67	106.29	105.42	106.22	106.08	106.14	105.84	105.86	105.96	103.84	104.27	105.9	105.51	104.92	106.08	103.85	105.6	105.77	105.7	105.22	106.84	104.14	104.99
107.49	108	107.19	107.54	108.35	107.99	108.28	107.39	108.54	107.56	108.58	106.89	108	107.44	107.02	107.31	108.54	107.17	108.64	109.59	106.71	107.47	109.71	108.76	107.21	108.6	107.58	107.52	106.29	108.01	107.35	107.86	109.02	108.52	107.85	109.09	110.18	108.56	107.67	108.07	107.77	107.36	107.37	107.98	109.47	107.35	108.56	108.71	109.81	107.21
105.91	105.61	106.41	105.02	106.51	106.25	106.19	105.27	106.17	106.39	106.6	104.99	105	107.03	107.11	106.42	105.64	104.87	105.46	106.88	105.87	106.75	107.4	107.16	106.92	107.16	107.37	106.21	107.87	106.21	105.31	105.02	106.28	107.1	105.28	105.64	107.04	106.13	105.72	105	106.17	105.45	105.03	105.59	106.87	106.79	106.5	106.68	105.88	106.38
109.91	109.52	109.78	111.01	110.94	109.56	109.25	109.55	110.3	110.44	109.81	111.04	110.51	111.36	110.66	110.61	110.1	110.1	109.9	110.06	111.73	108.87	109.97	109.27	110.18	109.01	110.83	110	111.01	109.4	108.8	108.96	110.5	109.8	109.38	108.93	109.83	109.72	111.72	110.48	109.42	110.1	110.52	110.17	109.89	111.6	110.55	111.25	112.82	110.31
106.71	107.13	106.41	104.31	107.91	104.6	106.62	106.36	108.04	105.77	105.73	105.01	105.98	105.43	106.01	105.82	104.95	105.01	106.8	104.99	106.15	104.73	106.88	106.47	105.59	105.79	105.5	104.94	105.22	104.45	106.25	105.12	105.26	104.83	104.35	105.41	105.77	105.45	106.39	107.54	105.42	107.42	104.96	104.28	106.07	104.47	105.47	104.52	106.24	107.04
97.727	98.952	98.942	98.757	98.796	98.515	97.304	98.013	99.304	99.571	100.23	98.101	97.484	98.958	99.185	98.305	97.801	98.277	98.521	99.817	97.718	98.903	97.984	97.894	98.416	98.231	97.884	99.574	98.701	99.493	98.735	98.528	100.29	99.196	99.371	98.025	99.979	99.436	100.14	98.614	100.24	98.396	99.061	96.74	97.458	99.698	98.794	97.844	99.008	99.587
98.315	98.269	99.42	98.049	98.367	97.642	98.411	97.617	96.386	99.824	98.567	99.189	97.692	98.102	97.913	99.716	97.218	98.73	97.712	98.296	98.638	97.269	97.405	98.215	98.025	98.553	97.87	97.612	97.803	98.589	97.051	96.446	97.946	99.719	98.823	98.694	97.336	96.689	98.739	98.347	97.635	97.9	99.124	97.211	98.291	98.312	99.945	98.018	98.752	98.533
109.47	109.56	110.41	111.11	110.22	110.92	109.27	108.85	110.08	110.77	111.11	110.37	110.49	110.22	111.23	110.1	111.05	108.79	110.7	110.1	111.22	111.52	110.29	109.61	112.12	111.09	110.85	110	110.34	109.67	111.41	111.26	109.24	111	110.39	109.74	109.34	110.66	109.95	110	110.37	110.41	110.26	111.11	109.95	110.69	110	110.81	112.03	110.99
96.954	98.107	98.265	98.187	97.696	97.937	96.987	95.671	98.567	97.732	99.002	99.395	98.02	98.113	97.372	98.63	98.17	97.984	99.218	98.86	97.376	97.102	98.144	97.664	98.182	96.982	97.181	97.355	98.154	97.946	98.059	96.863	97.694	98.173	98.357	98.321	98.889	97.869	98.591	96.603	98.687	97.868	98.184	97.955	97.167	98.778	99.56	97.345	97.593	96.9
107.84	107.2	107.22	107.88	106.77	107.89	107.31	106.95	106.32	107.65	108.96	108.18	107.21	109.97	107.44	108.94	106.63	108.3	106.77	108.48	108.2	108.88	106.79	108.4	108.69	107.48	107.72	108.78	108.23	108.24	107.15	107.69	109.11	107.14	107.01	107.39	106.67	106.85	106.78	107.72	107.25	107.38	108.95	108.86	106.95	105.52	109.56	107.42	108.14	107.53
97.334	99.347	99.538	96.893	96.783	97.374	98.688	98.86	97.395	97.706	97.746	97.673	97.867	96.848	98.416	98.135	98.092	99.598	97.858	99.293	98.081	99.538	97.886	98.229	98.656	98.689	99.42	97.901	97.837	96.782	97.288	97.979	97.654	97.737	98.614	98.726	99.134	99.016	100.41	97.584	96.554	97.555	96.594	96.406	98.066	98.193	98.376	97.745	100.07	99.242
98.394	98.117	99.464	96.732	98.213	96.451	98.252	98.534	98.008	98.208	97.994	98.188	97.645	98.319	98.619	96.777	96.207	98.176	98.441	98.68	99.662	98.68	97.992	97.747	98.507	97.518	96.769	99.34	97.004	99.129	97.079	99.422	97.534	98.926	99.106	99.299	97.429	97.923	98.093	99.354	97.965	98.764	98.071	97.395	100.01	98.962	98.205	96.231	99.826	96.848
109.55	109.8	110.52	108.36	110.09	109.95	110.33	111.54	110.47	110.26	109.32	110.56	110.21	112.11	110.2	110.74	110.26	109.73	109.58	109.28	109.97	110.42	111.44	110.53	109.13	110.38	111.02	111.76	109.13	109.65	111.64	110.71	110.06	109.89	109.6	110.71	110.84	110	109.34	111.41	109.31	110.59	110.2	109.49	110.16	110.67	111.47	110.08	108.77	110.93
106.17	106.79	106.17	106.6	107.27	106.18	106.09	106.17	106.48	106.98	104.98	108.4	106.16	107.03	105.24	106.89	104.87	106.95	105.48	107.55	105.81	105.07	105.63	107.78	107.49	105.41	107.11	106.14	105.38	105.83	107.91	106.03	108.07	106.27	106.15	106.62	107.33	108.05	105.66	107.67	106.58	105.21	105.7	106.39	106.54	105.85	108.28	107.1	107.33	108.31
105.39	106.93	106.16	104.56	105.13	104.87	106	105.39	104.5	106.38	106.7	106.75	105.12	106.61	106.31	105.37	105.48	106.23	104.82	105.61	104.92	104.92	106.27	105.2	105.06	107.59	106.64	105.43	104.45	104.92	105.43	105.37	105.7	105.44	106.07	104.48	104.97	106.87	105.65	105.22	106.31	104.41	105.26	103.74	105.47	105.59	105.97	106.12	105.63	107.4
98.152	98.427	99.82	99.837	96.767	99.804	98.648	97.418	98.195	100.01	98.85	99.39	97.781	97.677	99.02	96.877	99.313	97.526	96.295	98.208	100.46	98.828	99.353	98.832	98.128	98.756	98.949	99.115	99.813	99.624	99.03	97.843	99.719	100.78	97.529	98.936	98.991	99.37	97.711	99.186	99.907	98.667	100.59	98.098	100.22	97.812	98.11	97.057	100.21	98.461
98.682	98.395	98.036	100.3	97.302	98.897	99.159	99.672	99.5	98.216	97.366	98.637	97.008	97.364	99.555	98.761	98.39	98.547	97.452	98.713	97.296	98.257	99.796	97.941	99.588	99.615	99.223	97.943	99.305	98.696	96.787	99.609	98.933	98.501	98.252	97.626	97.913	98.405	99.611	99.163	98.375	98.891	99.05	98.414	99.503	99.132	100.14	97.642	99.935	98.967
99.14	99.402	98.943	99.277	99.35	100.61	98.24	99.077	98.029	99.991	97.455	98.664	99.894	98.043	98.648	100.17	98.628	97.369	98.775	98.879	99.404	97.891	97.95	98.148	98.922	98.574	98.45	100.35	98.843	99.197	100.22	98.695	99.684	98.736	99.122	99.821	98.108	100.4	98.157	97.881	98.617	97.496	100.41	98.916	99.142	99.547	97.742	98.828	98.599	99.251
105.01	105.22	105.51	105.2	105.9	106.97	107.44	105.41	105.04	105.32	105.51	106.3	106.79	105.77	105.23	105.52	105.39	105.89	105.71	107.16	105.52	105.66	105.86	107.29	105.41	105.72	107.23	107.37	106.28	106.36	105.33	107.29	105.32	105.67	106.75	106.44	105.5	106.04	105.68	106.6	106.4	106.63	106.39	106.49	104.72	105.39	106.14	105.48	106.12	104.54
104.99	106.94	106.48	106.7	106.85	106.55	107.33	107.94	105.69	105.4	106.5	107.69	106.48	106.66	106.37	106.74	107.38	105.44	107.31	106.04	106.74	105.25	106.81	105.96	106.65	105.64	106.55	105.75	105.34	105.19	105.39	106.3	106.26	108.1	107.51	106.45	107.32	106.85	107.07	106.72	107.44	105.37	106.8	105.18	106.46	104.53	105.62	105.63	105.9	107.78
104.59	105.87	105.49	105.24	105.63	104.89	105.65	104.38	105.38	105.19	105.01	106.13	106.33	104.66	106.35	107.57	105.23	105.75	103.94	106.19	105.44	106.2	106.24	106.31	105.89	104.32	105.18	106.47	106.06	105.82	104.28	106.33	106.06	107.27	104.7	107.56	104.08	105.66	106.3	105.05	104.95	105.36	105.44	105.78	104.34	105.18	105.09	104.8	105.35	106.69
106.53	107.64	106.93	106.54	106.13	104.81	106.42	105.66	106.21	105.3	106.08	105.6	106.58	104.66	106.41	107.27	105.1	105.58	105.97	104.61	104.43	106.15	104.8	105.23	104.94	106.58	105.94	105.31	104.72	104.77	105.66	106.18	107.2	106.18	105.07	105.15	105.14	104.75	106.41	105.13	105.45	105.31	105.49	106.5	106.05	105.69	104.89	105.81	104.78	105.5
105	106.42	106.99	104.06	105.01	106	105.64	105.02	105.85	106.67	104.94	105.48	105.3	106.67	106.49	106.18	106.89	105.08	105.35	105.09	105.53	103.2	104.87	105.92	106.2	105.71	104.29	105.6	105.39	106.11	106.17	105.84	104.88	105.1	105.41	106.56	104.09	107.04	105.6	105.08	103.59	105.29	103.93	105.99	105.59	105.29	106.11	104.8	106.12	104.74
101.67	100.62	100.43	99.591	99.348	99.979	102.4	99.869	101.15	101.32	101.74	100.33	101.18	101.31	101.89	101.54	99.583	99.612	100.16	99.391	101.3	99.465	99.827	100.72	99.654	100.04	102.13	100.15	99.57	98.905	99.746	100.13	100.02	100.69	101.25	100.12	99.749	99.592	99.431	100.15	100.59	100.15	99.829	101.49	100.03	100.42	99.633	98.846	99.082	101.71
98.031	96.871	97.234	98.917	98.069	97.127	98.347	98.396	98.476	97.28	98.857	97.492	96.384	98.296	98.136	98.564	99.458	97.591	97.227	98.96	97.958	97.957	97.728	97.931	98.144	98.767	97.763	99.464	97.266	98.502	98.721	97.846	95.981	97.441	97.318	97.539	99.124	97.665	97.578	97.395	97.162	97.706	98.535	98.43	96.579	96.683	97.287	97.775	98.538	97.629
105.28	105.89	106.37	105.89	107.02	105.59	105.46	105.38	106.33	105.45	107.11	104.63	105.66	105.5	106.22	104.81	106.38	105.69	106.11	105.47	104.44	107.08	105.16	105.12	107.9	107.05	106.51	104.82	103.96	105.46	107.09	107.23	105.04	105.06	106.7	106.33	105.78	105.11	105.76	105.2	105.77	106.23	104.43	105.26	106.37	104.81	104.75	105.63	106.74	105.85
107.15	108.15	108.19	107.98	108.02	109.1	108.77	109.73	109.7	107.63	108.37	108.33	107.61	109.19	109.84	107.9	107.74	106.51	108.08	108.18	108.23	108.74	108.37	109.04	107.99	108.29	107.75	105.62	108.04	107.93	107.98	109.26	108.88	107.28	109.1	109.48	107.81	108.11	108.49	110.72	107.9	107.89	107.62	107.75	108.95	109	109.77	109.34	107.79	107.45
104.2	105.76	105.87	106.46	105.72	106.64	106.2	106.28	105.85	107.53	105.84	105.7	105.32	104.2	105.96	105.45	106.15	105.05	105.68	105.15	103.87	105.21	105.31	105.22	107.21	107.48	105.79	105.7	106.81	106.72	105.58	106.91	106.27	105.74	106.31	105.42	105.53	105.06	107.21	104.97	104.85	107.04	104.44	105	106.93	105.22	105.51	106.32	107.1	104.33
97.851	97.691	98.576	97.49	97.487	97.295	97.149	98.997	98.34	97.579	97.871	98.447	99.251	97.23	99.508	97.364	98.283	98.248	98.852	97.366	98.849	98.783	98.565	98.221	98.41	97.054	100.06	98.741	98.997	96.153	97.648	97.496	99.276	97.815	99.899	97.8	97.109	98.582	98.518	99.061	99.312	97.027	98.036	97.753	99.769	97.118	98.573	97.094	98.603	98.117
100.03	99.159	101.39	100.7	100.28	102.26	100.47	100.65	100.65	100.37	100.12	99.3	102.48	99.394	99.192	100.41	101.66	101.96	100.98	99.959	99.602	100.82	100.81	101.27	100.98	99.588	102.06	100.74	102.02	101.42	99.67	100.53	100.47	100.82	100.17	100.91	100.83	99.718	100	100.57	101.96	101.65	101.56	101.72	100.04	102.14	100.83	99.208	101.87	101.21
99.059	96.242	99.969	96.956	98.207	97.258	99.112	98.223	98.555	97.351	96.797	96.008	98.462	97.365	98.802	98.873	97.511	98.303	98.508	97.862	99.476	97.696	97.714	97.32	98.487	98.054	97.22	96.647	98.235	96.249	97.239	97.009	98.934	97.717	97.181	97.379	99.347	98.131	99.072	96.119	98.652	98.271	98.656	97.888	98.108	98.043	97.607	98.65	96.285	97.234
104.38	104.83	104.95	106.21	104.74	104.75	104.25	104.94	106.29	105.66	105.93	106.13	106.37	106.14	104.76	106.29	106.15	104.73	106.98	105.11	105	106.46	104.04	105.15	103.73	106.21	106.16	104.66	105.32	105.06	107.47	105.47	106.09	106.38	105.27	106.83	106.06	106.89	105.65	104.44	106.01	105.21	103.8	104.89	106.26	107.81	106.53	105.26	104.83	105.64
103.51	105.76	106.19	105.63	105.46	106.92	104.44	106.83	105.98	105.71	106.67	105.2	105.9	105.75	106.36	105.18	106.44	104.5	105.63	106.75	105.02	106.55	105.24	106.42	104.93	105.52	105.75	107.28	106.11	106.21	107.35	105.91	104.95	106.5	105.66	104.53	105.36	104.83	106.08	104.67	105.07	106.07	106.98	105.76	103.99	106.25	105.35	106.57	107.42	105.96
107.97	108.45	108.58	108.39	109.68	107.18	107.86	109.1	108.71	108.83	109.31	108.47	108.19	108.36	108.79	108.05	109.83	107.45	109.14	108.35	107.76	107.81	107.95	109.1	107.89	106.88	107.89	106.39	107.75	109.9	107.89	106.14	107.83	107.5	107.05	107.55	106.98	108.2	108.89	108.22	107.76	107.32	105.66	107.12	108.69	108.97	107.88	108.56	109.34	107.13
98.151	97.871	98.193	97.306	95.816	98.556	97.335	99.195	97.89	95.246	98.168	97.234	97.821	97.558	97.803	98.049	97.756	99.833	98.542	99.445	97.427	97.863	98.454	98.8	97.734	96.93	97.438	98.639	97.16	99.233	98.64	97.259	97.16	97.146	99.481	96.385	99.261	98.038	98.262	98.259	97.267	96.76	97.303	97.987	96.527	97.483	97.86	96.937	99.693	97.953
100.79	101.77	99.72	99.33	98.64	99.387	101.69	100.68	98.896	99.994	99.751	101.8	100.28	99.708	100.48	99.732	99.591	100.46	101.53	101.29	100.09	98.452	100.56	100.65	100.15	99.448	99.87	100.03	100.52	100.21	99.13	99.165	99.875	99.045	100.23	100.16	100.18	99.805	99.039	101.58	100.31	100.53	101.12	100.77	100.09	102.42	101.65	100.03	99.968	100.93
105.83	106.28	106.18	105.6	105.17	106.43	106.09	103.21	105.15	106.45	109.04	106.05	104.82	105.87	103.35	104.62	105.93	105.75	106.01	105.94	104.64	105.65	105.14	105.82	105	105.38	104.06	104.86	105.22	105.98	105.39	105.57	106.97	105.54	107.48	105.55	106	106.93	105.77	105.42	105.16	105.89	105.73	105.29	103.89	106.81	105.72	106.79	105.2	107.1
108.3	106.79	107.59	107.75	108.67	108.33	108.44	107.91	108.13	107.74	107.95	109.71	107.05	107.51	107.19	108.5	107.06	106.02	108.42	107.08	108.08	106.97	107.58	106.25	108.5	107.6	107.97	108.07	108.77	107.7	106.95	109.69	107.14	107.87	109.61	108.46	108.94	107.42	108.26	106.74	106.65	108.05	108.43	107.32	107.48	107.45	107.59	106.21	108.35	108.01
107.74	108.48	107.35	107.35	105.82	107.88	108.29	107.77	108.73	108.91	107.57	107.69	109.41	108.76	105.58	107.39	108.21	107.87	108.37	107.65	107.97	106.51	109.21	107.77	108.23	107.39	108.32	108.51	107.92	108.74	108.83	106.02	108.42	107.08	107.45	108.73	106.9	106.51	106.85	108.77	108.41	107.54	106.39	106.82	106.47	108.4	108.37	107.7	108.76	108.2
105.19	106.56	104.96	107.18	105.73	106.45	106.58	106.76	105.5	106	106.24	106.12	106.75	105.52	106.46	108.04	108.48	104.86	107.26	106.77	106.26	106.56	106.57	106.72	106.24	106.53	106.07	107.19	105.86	107.4	107.38	107.12	105.11	105.68	105.99	107.02	106.63	105.58	105.44	108.74	107.6	106.58	104.74	105.85	104.91	106.03	106.28	107.5	106.58	105.76
109.86	111.37	111.18	110.69	108.82	110.65	109.92	109.96	110.32	111.38	109.66	109.52	110.87	108.96	111.51	110.41	109.36	111.69	109.86	110.35	110.69	110.38	111.05	111.3	110.55	110.33	110.4	110.9	110.63	109.24	110.84	109.96	111.49	110.17	110.19	109.96	110.09	109.97	111.04	109.51	112.22	111.48	110.51	109.51	109.25	109.97	110.21	109.06	110.83	110.76
105.58	106.25	105.07	105.62	106.68	106.19	105.55	104.33	106.88	105.73	105.07	105.77	105.46	104.3	106.16	106.12	106.06	104.31	106.25	105.96	106.55	106.49	104.63	105.82	106.03	104.26	106.22	106.86	107.26	107.18	104.34	105.07	107.13	104.85	104.57	105.32	104.29	104.59	107.85	104.56	106.23	105.58	104.81	106.5	104.38	105.19	105.44	105.5	105.64	106.1
109.02	108.3	108	108.05	107.05	108.58	109.96	107.17	110.33	108.46	108.08	108.22	108.46	109.18	108.69	109.56	109.61	108.55	109.41	108.45	109.62	107.83	109.56	109.28	108.29	107.72	106.99	108.83	109.42	107.96	109.68	109.93	108.79	107.82	108.38	108.45	107.49	106.4	108.6	108.55	110.14	107.97	108.5	108.41	106.95	108.83	108.52	108.19	108.3	110.29
109.9	109.29	109.42	109.15	109.66	108.27	108.51	106.69	108.46	108.16	108.68	108.7	109.65	107.31	108.99	107.81	108.24	109.03	108.52	108.66	106.9	106.84	108.38	108.09	108.39	108.81	107.53	108.38	107.56	110.01	107.79	108.45	109.08	109.03	107.77	109.08	110.21	108.5	106.86	107.94	108.57	107.84	109.03	109.01	108.1	109.65	108.12	107.92	109.1	107.74
99.082	99.146	98.984	98.169	99.162	98.581	100.75	99.933	98.357	99.086	98.99	99.469	98.144	98.214	98.677	97.409	99.67	98.078	98.196	100.08	99.336	99.495	99.062	98.739	99.926	97.448	99.723	99.089	101.07	99.45	98.635	98.821	96.813	99.184	99.957	99.27	98.468	98.953	100.12	98.93	98.341	98.792	98.467	99.799	100	98.258	98.079	99.049	98.42	99.237
106.36	107.14	105.8	106.46	105.33	107.36	105.66	106.73	106.27	105.83	104.27	105.55	105.78	107.06	105.77	105.06	105.09	105.11	105.84	105.28	106.79	105.35	105.69	105.55	106.02	105.35	106.09	105.49	104.9	106.23	104.24	105.08	106.7	106.04	105.75	106.82	105.36	104.14	105.25	106.78	106.78	106.26	105.64	106.96	106.13	105.38	105.41	106.17	105.86	105.91
102.3	101.58	101.1	99.726	101.67	99.709	100.45	100.06	99.978	100.59	101.56	99.332	101.98	100.93	102.79	102.26	100.79	100.13	98.875	101.17	100.36	100.89	100.14	100.99	102.34	101.01	101.42	100.51	99.744	99.674	100.95	101.34	99.288	100.94	101.93	100.27	101.65	101.55	99.445	100.92	101	101.12	99.958	100.66	101.56	101.31	99.615	100.72	100.09	101.81
99.458	101.29	99.521	101.24	101.71	100.41	100.7	101.26	99.886	100.54	99.458	100.22	99.697	101.93	100.96	100.29	101.49	99.682	100.64	100.87	101.04	100.67	99.252	99.781	100.93	101.54	100.06	100.9	100.84	100.21	100.24	99.944	101.12	100.22	100.48	100.57	101.84	101.2	99.627	100.24	100.7	99.983	100.16	100.7	100.13	101.03	101.88	100.5	99.277	99.623
100.49	100.37	102.3	99.877	100.97	100.26	100.81	100.44	100.25	100.72	99.649	99.377	100.99	100.27	100.92	99.921	99.401	101.58	99.284	100.94	99.452	99.501	99.3	100.77	99.936	100.85	98.522	100.6	100.14	100.53	100.21	100.21	101.16	99.369	99.297	99.392	99.675	100.79	99.284	100.56	100.69	98.085	100.86	100.08	100.23	101.5	99.793	101.86	100.5	99.328
96.835	98.522	99.16	97.038	98.501	98.842	98.33	99.525	97.612	98.897	99.184	98.453	97.535	98.421	98.758	97.55	97.409	98.442	97.321	98.79	98.462	97.657	98.118	98.756	98.023	98.255	97.978	98.547	97.738	97.307	98.12	98.846	99.207	99.427	98.148	99.218	98.574	98.004	97.477	97.371	97.514	97.79	98.437	96.67	97.576	96.877	97.801	98.727	98.113	98.279
108.24	108.74	107.66	107.52	108.59	107.82	107.28	108.96	107.5	107.16	108.34	110.29	108.14	106.72	108.33	106.73	107.93	107.97	109.18	108.33	109.41	109.41	107.3	107.86	107.81	108.12	108.07	107.51	108.34	108.8	108.13	109.19	108.52	107.86	108.25	107.62	108.54	108.34	106.68	108.55	108.9	108.72	106.57	107.84	108.04	107.33	107.13	108.07	106.83	107.79
110.73	108.21	108.75	107	107.34	109.1	108	107.68	106.29	108.71	108.21	107.27	108.33	110.47	109.45	108.74	108.81	107.99	107.82	108.92	107.74	107.92	109.66	107.81	108.27	106.95	107.12	108.12	107.38	107.14	109.37	107.56	107.74	108.62	109.39	108.37	108.78	108.47	107.43	106.99	108.43	108.62	108.19	108.08	106.52	108.22	106.54	108.05	108.8	106.86
107.91	109.19	108	107.7	105.76	108.14	108.09	108.01	109	108.66	108.58	108.8	108.44	106.45	107.51	108.02	108.27	106.6	107.97	107.2	106.39	108.42	107.93	108.92	106.73	109.22	106.88	109.59	108.38	107.28	107.91	107.26	106.92	107.85	107.36	108.33	107	107.29	107.48	108.11	108.52	107.6	107.29	108.07	108.62	107.62	106.71	106.11	107.02	108.73
101.68	100.16	101.77	99.614	99.954	100.18	99.571	100.95	100.31	99.696	98.841	100.59	99.671	101.12	101.75	100.32	100.63	100.75	99.485	100.63	100.96	101.41	99.976	99.725	100.38	98.735	99.942	100.07	100.74	99.337	101.47	100.85	101.44	101.09	100.73	99.21	100.78	100.45	101.32	100.72	100.67	101.2	101.28	99.556	101.28	99.833	99.613	99.83	102	99.832
99.877	100.9	100.25	100.77	101.92	100.25	99.838	99.864	101	100.59	99.286	100.63	99.736	101.97	100.88	100.03	100.44	101.55	101.59	100.97	100.65	101.54	100.79	100.76	100.71	101.09	100.08	101.04	102.12	101.04	98.711	100.89	101.15	100.48	100.81	101.62	100.63	100.75	102.08	102.98	101.79	100.32	101.02	101.33	100.73	103	101.56	103.16	100.59	100.51
110.37	110.11	107.74	109.89	107.27	108.19	107.98	107.64	109.02	107.75	109.36	108.21	108.5	107.23	109.12	107.46	108.35	107.91	109.59	107.52	108.81	108.26	107.8	109.52	108.93	109.07	108.96	107.83	108.84	108.06	108.13	108.21	108.74	108.29	108.71	108.68	109.01	109.28	108.39	108.58	109.11	108.03	108.51	107.36	108.44	107.14	108.1	108.29	109.39	107.27
109.17	109.23	107.42	107.98	106.79	107.17	107.82	108.88	107.13	106.64	106.93	107.1	109.54	106.66	108.33	107.2	108.56	107.66	106.22	108.39	106.99	107.98	107.53	108.95	106.91	107.39	107.67	107.46	108.55	106.89	108.36	107.73	107.31	107.17	109.44	109.44	109.06	107.41	107.82	106.68	108.88	109.31	107.25	106.86	107.91	108.06	105.98	108.48	108.3	107.37
101	100.2	101.9	100.94	100.17	99.54	99.245	100.72	101.54	101.14	100.84	99.693	99.556	101.32	101.07	101.82	100.58	100.98	99.495	100.92	101.76	100.18	100.46	100.83	100.84	100.17	100.4	101.63	99.893	99.904	100.23	101.07	100.79	99.847	100.93	99.396	100.04	101.7	100.95	100.02	101.25	100.32	100.66	101.53	101.12	100.95	101.07	101.3	101.06	100.82
104.64	106.59	106.19	104	106.65	106.7	105.11	104.56	103.98	106.11	104.06	105.23	106.13	106.84	105.98	105.07	107.31	105.72	105.26	106.22	105.75	105.26	105.98	105.59	105.17	105.84	105.6	105.82	104.58	105.21	106.48	105.49	106.49	106.93	105.71	105.9	104.46	104.51	105.42	107.08	106.39	106.8	104.99	104.43	106.34	104.26	106.32	105.37	105.36	104.25
107.34	107.3	109.45	108.46	107.8	109.77	110.12	109.95	110	108.17	108.85	106.26	107.3	108.07	108.7	109.82	107.94	108.15	109.33	108.79	110.67	107.44	107.54	108.75	108.79	106.49	108.73	108.9	108.5	109.12	107.42	106.46	109.1	107.26	109.83	108.06	108.83	108.14	107.99	110.76	107.97	108.15	107.24	108.07	108.83	108.49	108.91	108.57	107.88	108.74
106.99	105.37	106.62	106.6	107.67	105.73	107.54	107.29	106.48	106.52	106.78	105.96	105.19	106.23	106.89	106.68	106.74	106.32	106.16	106.18	104.61	105.08	107.07	106.32	105.27	107.69	105.97	107.31	106.52	104.68	106.17	107.4	106.87	106.28	106.09	106.27	107.05	106.22	106.45	106.44	106.13	105.66	106.06	106.42	106.86	104.75	105.26	105.03	107.24	106.61
104.81	107.72	106.33	105.96	106.64	106.17	105.36	105.8	106.41	105.87	105.04	106.69	105.09	105.47	105.49	105.61	105.09	105.4	105.64	106.66	104.79	106.44	106.92	105.98	104.89	106.88	104.09	105.92	106.34	104.95	105.47	106.01	106.09	104	105.82	106.55	105.83	103.62	107.18	106.52	106.21	105.01	105.69	105.28	104.84	106.61	103.92	105.77	106.2	107.36
105.32	105.37	106.54	106.28	106.27	106.79	106.17	107.02	106.52	105.84	105.49	105.09	105.88	105.32	105.06	105.11	105.86	104.97	106.62	106.76	104.11	105.51	104.71	104.71	104.17	106.69	105.7	105.31	107.7	104.2	105.25	106.73	105.84	105.44	106.02	105.42	106.07	106.12	105.69	104.92	105.7	106.45	105.13	105.07	104.52	105.24	104.97	105.15	105.58	104.83
97.894	97.12	97.38	98.338	97.829	98.853	98.761	98.995	97.499	96.568	99.066	98	96.753	97.758	98.211	97.148	96.604	96.378	98.839	97.967	98.262	96.346	97.139	98.673	98.24	97.496	97.25	98.647	99.532	98.08	100.57	97.764	97.632	97.841	97.55	98.114	98.588	99.241	97.494	97.408	97.816	96.924	97.959	98.201	97.152	98.894	98.011	98.987	96.519	97.552
107.33	104.55	105.69	105.66	104.94	105.66	104.13	104.31	105.97	105.83	105.52	104.75	106.99	103.53	106.13	105.14	106.65	104.83	106.5	104.96	105.28	106.33	107.36	105.09	105.01	105.39	107.12	106.19	104.51	105.37	105	105.07	105.82	105.67	106.84	105.24	105.06	105.43	106.15	105.08	105.97	104.27	105.05	105.42	106.37	106.02	104.9	107.36	103.78	105.68
105.36	107.34	107.31	106.45	104.7	105.61	106.26	106.09	105.94	106.91	107.51	106.75	106.99	107.06	106.57	105.96	107.7	106.96	105.4	105.95	104.92	107.49	106.38	104.74	106.75	106.76	105.61	105.64	106.89	105.6	105.89	106.85	104.89	107.5	106.04	106.76	106.77	105.54	106.69	106.78	107.37	105.79	108.38	107.35	108.14	106.32	105.56	106.05	105.46	106.48
99.101	99.479	99.799	98.279	98.417	99.145	99.314	98.881	99.307	97.802	99.668	97.606	100.56	99.363	98.457	98.208	98.966	99.427	98.372	97.124	99.015	97.055	99.649	97.877	98.236	97.536	97.469	97.393	98.937	98.061	97.8	99.021	99.806	98.968	99.514	98.566	98.867	99.396	97.431	97.821	99.151	97.928	100.43	99.359	99.209	97.95	99.79	99.501	97.583	98.071
107.05	106.95	104.54	109.5	108.17	108.56	108.16	108.61	108	106.62	107.04	108.48	107.2	108.13	108.48	107.69	106.48	107.42	107.75	109.19	108.37	107.23	106.66	107.76	108.84	107.54	107.87	107.47	109.27	107.42	108.53	106.88	106.97	107.2	107.43	108.09	108.27	106.76	107.04	106.83	107.35	108.52	108.7	107.79	107.58	107.17	107.43	107.82	106.79	106.37
105.83	104.5	104.95	105.41	104.18	104.78	105.37	106.37	106.52	105.52	104.54	106.03	105.42	105.19	105.77	108.02	106.77	106.03	105.17	107.2	106.84	107.8	105.41	105.65	105.89	104.16	106.13	105.79	105.73	105.07	106.65	104.87	104.68	105.31	105.98	106.45	104.95	104.94	104.8	106.71	105.23	105.52	104.66	108.3	106.03	104.73	104.95	105.94	106.31	107.21
98.484	99.561	98.777	98.514	98.112	97.427	97.779	98.621	98.318	97.775	96.196	96.617	98.229	98.432	97.756	99.37	97.57	98.862	96.994	98.252	98.045	97.46	97.502	97.396	95.858	97.076	97.171	96.081	98.498	97.961	97.181	99.017	98.126	98.793	98.28	99.033	97.354	99.092	97.451	100.66	98.844	99.027	97.714	97.174	98.835	98.82	98.169	99.238	100.06	98.117
105.77	107.42	106.24	106.72	108.34	107	106.15	106.7	106.63	106.5	107.03	106.22	105.89	105.76	105.6	106.91	107.02	107.25	106.85	105.67	106.79	105.75	107.24	106.61	104.83	106.02	106.59	107.03	107.09	105.84	105.51	104.76	106.81	106.01	107.84	106.31	105.35	104.36	105.75	106.15	105.53	107.35	105.91	106.52	106.93	107.29	107.75	106.08	105.9	106.18
105.85	106.26	106.36	105.43	105.16	105.48	105.22	105.24	104.1	105.19	105.58	105.66	106.21	106.36	105.79	104.53	105.38	105.65	104.49	106.52	105.88	105.24	106.93	105.55	105.66	105.45	105.97	105.78	105.81	106.42	107.29	106.26	105.48	106.38	104.83	104.52	106.38	105.24	106.78	106.01	104.32	104.4	107.18	105.16	105.82	105.81	106.69	105.1	105.19	104.55
104.67	105.97	104.43	105	105.06	104.92	106.25	106.19	107.61	104.39	105.45	104.85	104.89	107.17	104.49	105.59	105.75	104.73	106.01	107.59	105.46	106.36	105.42	104.31	105.57	105.52	104.87	104.52	105.46	105.4	104.82	106.08	105.79	107.28	104.26	104.95	106.03	105.25	104.4	106.96	106.7	105.91	105.66	107.04	105.97	104.84	105.91	104.67	104.13	104.66
108.06	108.1	108.48	108.73	108.98	108.19	108.4	108.47	107.12	109.6	108.62	108.71	108.54	108.32	108.61	108.9	107.85	108.31	108.22	108.33	107.45	107.53	109.33	107.16	109.86	108.19	108.85	108.79	109.41	111.26	110.27	108.14	108.4	108.12	109.16	108.91	108.48	108.79	110.58	109.12	108.42	109.34	110.02	109.25	107.88	108.4	108.35	109.72	108.35	107.42
98.961	98.102	98.227	99.299	98.288	98.921	96.828	96.719	97.522	97.947	98.266	97.926	97.617	97.524	98.477	97.709	97.051	99.493	98.003	97.178	99.312	97.203	98.306	98.081	97.137	98.298	99	98.624	98.626	97.485	98.574	97.976	97.861	97.172	97.719	98.135	98.038	99.318	97.53	99.309	97.513	98.948	97.334	99.1	98.198	96.446	97.498	99.152	97.119	97.185
99.994	101.58	101.57	100.75	101.33	101.03	102.07	102.04	101.13	100.51	100.14	101.2	101.26	100.91	101.05	100.04	102.76	101.11	101.85	100.87	101.14	100.54	100.64	100.99	100.08	101.42	99.65	100.55	100.89	102.28	99.711	101.07	99.728	99.581	101.64	100.91	100.08	100.72	99.771	101.41	101.25	99.903	101.45	101.08	100.22	98.358	100.53	101.85	99.459	101.44
109.72	110.84	110.92	111.6	110.87	108.99	110.31	111.07	110.29	110.04	109.75	109.84	111.39	111.04	110.18	110.57	110.77	110.22	109.85	109.18	110.01	111.9	109.05	112.38	109.88	110.49	108.48	109.91	110.55	109.81	109.95	109.74	110.42	109.89	110.7	111.79	110.26	110.53	110.3	111.34	111.05	111.35	110.19	111	111.27	110.05	108.79	112	109.23	109.82
107.98	106.77	106.45	105.18	107.05	106.05	107.07	107.26	108.48	106.7	105.81	105.15	107.57	106.03	105.78	105.56	105.46	107.14	105.21	106.51	106.12	106.58	106.8	106.5	106.68	107.03	107.84	105.97	107.39	104.96	105.84	105.97	106.93	106.26	106.57	105.55	106.31	106.9	106.8	106.69	106.59	107.14	106.87	106.11	105.68	105.9	106.59	106.02	106.2	107.63
97.333	97.071	97.398	98.32	97.124	97.91	96.503	98.992	97.135	99.035	97.464	97.334	96.786	99.371	97.803	97.324	98.546	98.194	97.662	97.524	97.984	97.871	99.111	97.292	96.85	98.091	98.513	97.401	97.113	97.342	97.439	98.002	98.96	98.569	98.376	97.022	98.008	99.11	97.258	97.689	97.269	99.529	98.462	97.232	96.965	99.172	97.518	97.572	97.507	98.472
98.221	98.238	97.473	97.935	97.669	97.644	99.277	97.323	98.319	98.927	98.419	98.141	98.501	97.941	98.313	98.178	98.402	100.02	98.234	99.642	97.982	98.156	97.333	96.289	98.863	97.892	98.182	97.731	98.214	98.347	100.6	97.691	99.517	98.24	98.94	99.851	98.586	96.891	97.446	96.973	99.08	98.902	96.193	96.937	98.486	98.659	96.427	97.044	98.759	97.445
108.28	109.29	106.74	109.84	108.78	110.18	109.55	109.36	108.23	107.85	109.03	108.66	107.66	110.19	108.65	109.77	108.95	108.42	109.57	109.84	108.66	110.84	110	108.15	107.75	107.03	109.07	109.75	109	108.78	108.76	108.4	108.48	110.74	109.32	109.6	108.67	109.07	108.62	108.4	108.83	109.4	107.98	107.41	108.72	108.01	108.61	108.78	108.3	108.55
99.903	98.08	97.63	98.574	97.873	96.457	97.438	97.865	96.729	98.089	96.926	96.587	98.076	97.014	96.798	97.615	97.723	98.758	99.055	97.07	98.015	96.955	98.594	99.04	97.257	97.349	98.801	98.172	97.585	96.921	97.73	97.271	98.345	99.709	97.867	98.035	98.74	97.097	97.614	96.275	97.894	98.419	98.632	98.36	97.449	98.253	98.213	98.331	96.888	99.477
106.86	106.37	107.74	108.69	109.18	108.28	108.49	106.74	107.79	106.75	108	108.23	108.16	109.49	107.12	107.62	106.38	108.9	107.46	107.29	107.98	108.25	107.9	108.31	106.27	107.23	108.45	106.47	110.66	108.08	107.46	108.8	107.54	107.48	108.54	109.66	107.91	106.88	107.28	107.57	105.28	108.74	107.73	108.33	108.73	108.22	107.79	105.83	108.3	106.09
109.25	108.6	107.12	107.48	106.37	107.55	107.8	108.29	105.22	107.91	106.2	107.66	107.09	107.75	108.91	109.76	107.87	108.55	108	108.88	107.62	107.38	107.37	107.57	109.2	108.05	105.94	108.57	108.13	108.45	109.92	107.95	109.54	107.55	108.07	108.32	108.34	107.55	107.59	107.23	108.25	107.81	108.33	107.92	108.55	109.17	107.36	109.95	108.29	108.82
108.07	109.01	108.97	108.35	107.87	107.99	107.14	109.7	108.09	109.43	107.08	107.99	108.32	108.48	108.86	107.9	107.97	108.79	108.98	107.54	107.94	109.49	107.29	108.54	108.72	108.91	108.04	107.8	107.22	108.69	109.58	106.98	109	106.81	108.19	107.98	108.56	107.96	108.36	107.52	107.97	108.85	107.75	107.64	108.35	108.77	107.5	108.79	108.33	108.52
101.1	99.16	101.23	100.57	101.88	100.38	100.33	101.05	100.63	100.18	101.97	99.512	100.94	101.57	100.4	102.06	100.75	99.692	101.11	101.44	100.95	101.44	99.74	103.01	103.29	98.891	99.961	101.41	100.43	99.555	99.415	100.17	102.77	100.54	100.59	101.72	101.92	101.86	101.85	100.71	101.01	100.49	100.23	101.83	101.57	100.21	98.667	101.74	101.73	102.54
101.05	99.354	100.05	101.47	100.7	100.46	99.918	100.12	101.37	99.891	99.849	102.34	99.055	98.982	100.6	98.769	100.12	101.3	99.877	99.371	101.08	100.81	99.744	100.98	99.732	100.56	98.751	99.561	100.35	100.27	100.3	100.54	101.59	101.8	100.01	100.26	99.51	100.43	101.08	100.43	100.09	100.89	100.83	99.826	100.55	100.52	99.859	98.583	99.968	100.23
102.71	103.17	102.16	102.99	104.5	102.37	99.733	104.4	101.03	101.87	104.23	103.77	102.18	100.79	102.8	101.94	103.16	103.91	101.99	103.71	103.28	104.19	102.73	103.47	101.39	102.76	102.63	104.34	102.41	102.95	103.1	102.15	102.9	102.94	101.52	103.01	101.65	103.88	103.91	102.63	101.47	102.89	100.44	102.97	102.83	104.31	103.6	102.26	103.87	101.38
110.35	111.61	109.21	111.08	109.49	110.28	110.77	110.08	110.97	109.71	110.44	109.47	110.49	111.13	111	111.38	109.5	111.36	111.68	109.76	111.41	110.14	111.25	110.79	110.16	108.11	110.6	110.53	110.25	111.31	110.22	110.49	110.02	111.19	109.97	111.53	110.4	110.55	110.81	110.23	111.75	110.97	110.89	109.23	109.61	109.98	109.06	111.14	111.27	110.03
105.93	104.76	104.63	104.18	105.89	107.1	105.26	105.3	106.17	104.96	106.88	104.72	105.27	104.9	104.45	105.84	105.29	107.15	105.25	106.29	106.93	104.44	105.33	106.78	104.49	105.66	107.13	104.74	107.06	105.73	105.21	105.41	106.46	105.77	104.72	107.1	105.11	104.77	105.18	104.75	104.86	106.77	105.37	105.68	102.87	104.69	104.8	104.72	106.89	105.24
106.09	105.34	105.55	106.91	106.17	106.39	107.09	105.37	106.68	106.28	106.69	105.51	106.14	107.68	107.11	107.08	106.94	106.29	107.12	106.94	105.92	104.2	105.41	106.75	105.67	107.11	106.57	106.26	105.59	106.88	105.32	106.43	106.26	105.24	106.58	106.15	106.91	106.78	104.61	105.09	105.21	105.96	107.07	105.42	106.1	108.13	106.44	105.75	105.3	106.24
105.09	106.05	107.11	105.91	105.87	106.87	105.39	106.93	105.84	105.49	105.38	104.73	105.75	105.22	104.96	104.39	106.34	107.3	105.49	105.34	105.06	106.46	106.41	105.75	105.33	106.58	105.76	106.6	106.67	106.26	104.5	106.68	105.38	105.22	106.16	104.64	105.89	105.96	106.27	106.19	104.52	105.6	105.87	104.87	104.51	105.61	106.56	105.2	106.36	105.56
96.518	98.878	97.6	98.344	98.308	98.635	97.999	98.151	98.134	99.159	97.751	97.462	97.341	97.781	98.217	98.044	95.203	98.494	98.747	96.619	97.664	98.32	98.111	97.658	99.113	99.696	97.955	98.489	97.557	98.736	99.47	99.217	99.492	96.818	96.269	97.368	99.156	99.313	97.504	97.918	98.116	98.314	96.949	98.133	97.554	96.444	99.056	97.223	97.778	98.216
111.13	109.49	112.37	112.35	109.31	111.81	110.5	109.72	112.04	110.94	108.97	110.3	109.93	110.26	112.11	110.73	110.84	110.77	110.25	111.22	109.82	110.45	110.44	111.33	110.97	110.26	110.31	109.23	109.44	111.59	111.21	111.44	110.04	111.56	111.44	110.1	110.4	110.54	111.48	109.26	110.95	110.78	110.76	110.09	111.05	108.92	110.49	110.53	109.54	109.74
107.44	105.25	104.4	107.38	104.77	106.74	106.22	106.84	105.14	106.61	106.22	106.11	106.24	106.54	106.21	107.65	108.57	106.6	105.96	105.79	106.89	106.73	106.49	106.05	105.28	106.94	106.56	105.98	105.32	106.65	106.47	105.61	107.68	106.49	107.25	105.74	107.01	106.96	106.94	107.46	106.42	106.75	107.11	105.36	106.6	107.77	104.18	105.64	107.05	106.83
105.41	104.05	104.15	104.8	105.57	106.24	107.17	105.45	105.22	106.6	105.94	104.84	105.25	105.47	105.64	104.84	107.54	104.56	105.4	105.77	105.13	105.98	106.06	105.31	106.31	106.18	105.88	104.74	105.62	105.49	105.76	105.44	106.97	105.17	105.46	105.27	106.08	105.34	105.8	104.91	106.38	108.05	105.95	105.52	106.4	104.25	105.99	106.25	105.14	105.41
107.85	106.76	104.48	106.05	107.52	105.61	103.62	106.11	106.47	105.61	104.49	106.69	105.46	104.95	106.29	106.3	106.57	105.46	105.47	107.07	105.5	105.58	105.37	106.52	106.91	106.62	105.91	106.06	104.94	103.97	104.97	105.74	105.25	105.94	105.28	106.72	105.48	106.85	106.52	104.49	106.24	108.4	104.6	105.82	103.97	106.61	106.62	106.15	107.16	106.61
105.25	105.15	106.43	105.8	105.5	105.46	106.26	105.59	105.71	103.57	106.71	104.88	107.24	106.17	106.55	106.37	105.47	105.45	104.97	106.88	106.59	103.67	105.99	104.83	104.64	103.64	106.47	105.77	104.77	107.35	106.1	106.9	105.05	105.74	105.94	106.8	107.09	105.21	104.14	106.79	105.03	105.16	106.1	104.18	103.38	104.99	105.9	107.79	107.98	105.4
105.16	107.05	106.09	106.74	106.43	105.93	105.55	106.75	105.27	104.78	105.8	104.98	106.2	105.92	105.9	106.26	106.26	105.44	105.24	106.78	104.95	104.73	106.25	106.39	106.21	105.76	105.73	106.06	106.81	105.81	107.64	104.18	104.47	106.23	105.64	106.37	106.21	105.49	105.79	107.13	107.03	106.82	105.48	106.5	105.86	104.47	106.02	104.49	108.15	105.08
111.31	110.99	109.63	110.23	110.01	110.04	110.18	110.76	111.12	110.51	110.98	111.02	108.84	110.54	111.08	111.12	110.19	110.74	111.44	109.09	111.47	109.89	109.18	110.86	110.25	109.45	111.29	111.19	110.27	109.95	109.26	110.52	109.26	109.13	110.97	109.84	110.18	110.69	111.1	111.36	110.33	109.09	111.26	110.45	111.15	110.84	110.15	110.03	110.7	109.42
107.56	107.67	106.93	106.22	107.38	106.81	106.93	105.52	104.8	107.54	105.65	105.51	106.56	106.35	106.89	108.2	107.64	107.81	105.9	107.38	106.16	105.98	104.88	105.85	106.01	109.08	107.33	105.81	105.85	106.06	108.99	105.54	106.32	107.44	106.61	105.79	105.81	106.63	106.73	107.01	106.93	106.32	107.04	105.68	107.42	105.69	107.47	107.63	107.68	106.77
98.49	99.304	97.421	98.3	99.061	97.731	98.417	96.39	97.732	98.07	98.629	98.967	97.158	97.451	99.158	97.831	99.019	98.475	97.499	97.94	97.678	97.589	96.977	98.545	98.537	98.331	98.281	99.724	96.683	99.628	98.108	99.537	97.858	98.182	98.632	98.873	96.865	97.955	98.647	97.971	98.108	100.5	97.184	99.879	96.521	98.896	95.895	98.657	99.498	98.533
104.95	104.18	105.39	106.32	103.53	105.99	105.28	105.86	106.42	104.99	105.52	106.51	105.75	104.84	105.76	104.53	105.77	106.59	104.93	103.95	106.22	104.62	106.1	105.47	106.14	106.06	107.27	105.24	106.2	104.78	105.2	103.98	106.29	105.29	106.81	105.43	104.98	107.58	107.83	106.86	108.1	106.21	108.16	104.77	105.93	104.52	105.12	104.92	104.9	105.05
106.03	106.4	108.56	105.77	107.57	106.45	105.9	107.04	106.04	106.15	106.17	106.2	104.77	107.7	106.89	106.31	105.99	105.47	106.64	104.78	105.36	106.59	106.43	105.42	107.21	107.55	106.5	106.58	106.97	108.22	106.55	106.03	106.07	107.07	107.87	103.53	105.36	105.76	108.05	106.95	106.12	105.79	104.85	105.27	106.16	106.04	108.25	105.9	108.36	108.51
105.01	107.02	105.78	107.14	106.9	106.87	107.14	106.02	104.93	107.04	107.43	105.64	107.82	106.36	106.56	106.18	106.17	107.09	105.94	108.27	107.42	107.76	107.09	107.32	106.25	106.6	105.44	105.32	106.6	105.56	106.21	107.54	106.9	107.38	105.79	107.41	108.2	107	106.1	105.89	106.87	104.85	107.83	106.21	105.92	106.31	106.76	104.65	106.4	106.34
108.74	109.63	107.46	107.66	107.85	107.24	107.97	109.37	106.35	108.41	108.09	107.02	108.1	107.95	108.77	109.43	106.57	106.67	108.67	108.2	108.08	108.78	108	107.82	109.8	107.46	106.02	110.41	108.7	108.37	108.43	107.94	108.85	108.33	108.04	106.73	110.25	107.86	107.28	107.34	109.56	108.54	108.14	107.85	107.98	107.86	108.35	107.59	106.76	110.15
109.36	106.2	107.89	106.92	107.85	106.98	108.34	106.37	107.47	105.79	108.7	107.11	107.52	105.91	106.48	107.29	108.98	108.57	105.77	108.34	107.27	108.21	108.02	106.1	109.75	108.28	106.38	108.16	108.98	107.71	107.61	109.49	108.21	107.49	107.31	107.31	107.84	107.75	108.64	107.41	107.65	107.71	107.77	108.64	107.37	108.25	108.74	108.11	109.02	108.67
107.25	106.47	108.41	108.51	107.91	108.62	107.37	108.01	108.72	108.43	107.93	107.87	108.07	109.39	107.31	108	108.72	109.3	108.47	108.76	107.01	107.54	107.76	109.8	108.41	109.68	108.01	107.29	107.84	107.97	108.08	108.39	109.14	108.35	107.1	107.14	109.29	107.34	108.63	107.17	106.25	106.4	108.59	108.27	109.41	107.68	109.66	107.66	108.13	109.22
97.62	98.514	98.62	97.415	97.059	97.616	98.207	97.717	97.894	98.789	97.871	96.752	96.862	98.593	98.411	98.429	98.634	98.008	97.789	97.564	98.611	98.043	99.353	100.36	97.564	99.263	97.47	96.292	96.989	98.771	98.488	97.548	97.804	98.512	97.224	96.967	98.03	97.062	97.441	98.449	96.511	98.363	97.947	98.357	99.348	97.33	96.954	99.436	97.826	99.09
108.88	109.33	109.15	107.88	108.62	108.7	107.12	109.19	107.94	108.06	109.88	106.83	108.17	108.36	109.14	109.38	109.29	107.55	108.61	109.42	106.66	107.83	106.98	107.72	107.63	108.96	108.55	108.2	109.22	107.63	108.54	107.06	108.12	108.72	107.23	107.63	108.01	106.67	107.39	107.76	105.82	107.55	108.44	108.75	108.48	107.15	108.9	109.63	107.46	108.27
100.72	101.71	102.07	100.42	100.77	99.517	100.86	100.92	100.94	100.16	100.28	101.53	102.29	99.947	101.57	100.86	100.09	101.81	102.17	102.51	101.25	100.92	99.833	100.24	101.36	100.95	99.653	101.22	102.32	100.57	99.556	101.36	100.08	101.74	100	98.916	99.126	102.2	101.07	100.77	100.94	101.04	100.01	100.73	101.33	101.68	101.37	101.58	99.984	101.12
107.98	108.46	108.52	106.61	107.93	106.99	108.71	109.03	108.84	110.41	109.8	107.24	108.71	108.26	108.16	109.37	108.17	108.63	110.52	107.59	107.45	107.5	108.6	107.49	107.66	109.75	108.54	109.69	108.09	107	109.17	108.9	108.07	109.74	106.89	107.05	110.29	108.78	108.98	106.91	109.58	106.42	107.87	108.59	110.61	107.33	108.56	109.2	106.55	107.47
108.35	106.63	108.12	107.91	108.09	109.31	109.19	107.69	109.02	108.3	108.64	107.56	107.58	107.01	106.72	109.5	107.83	107.57	107.36	107.08	108.02	107.91	107.44	107.08	108	107.58	108.06	108.33	107.29	108.91	107.53	108.39	106.84	107.53	107.64	107.42	108.55	106.04	109.54	106.78	108.37	107.12	107.18	107.16	108.48	108.18	108.45	108.11	106	108.01
99.824	99.373	99.211	99.422	99.055	98.664	96.976	96.975	97.87	98.72	98.552	99.656	98.483	99.452	99.082	98.663	100.01	97.403	97.154	99.265	99.672	98.284	99.463	98.752	99.221	99.391	98.298	99.102	99.153	99.778	98.629	99.464	100.61	97.689	98.828	99.138	101.82	99.28	99.071	98.81	99.055	98.714	98.308	97.212	99.864	100.16	97.56	97.784	100.03	99.943
101.67	101.72	100.9	100.07	101.27	100.38	100.63	99.349	99.601	99.977	100.99	101.27	99.851	101.79	100.28	99.977	101.03	99.845	100.29	99.695	100.98	100.11	101.69	101.59	102.36	101.36	101.64	100.55	100.43	99.631	101.29	100.18	100.85	101.94	101.78	101.32	99.074	100.12	100.53	101.46	100.6	100.07	100.66	101.21	99.613	100.29	101.43	101.37	101.67	100.53
104.52	105.28	107.76	106.1	104.93	107.52	107.36	107.1	106.88	106.03	105.58	104.84	106.86	105.98	106.16	106.57	105.08	106.8	107.28	107.82	106.13	105.45	106.12	105.24	106.88	107.01	105.92	106.98	106.24	105.9	105.05	106.45	105.53	106.36	106.37	105.54	107.18	106	105.69	104.87	105.96	106.25	106.35	108.09	105.92	105.47	108.47	108.02	106.15	107.22
106.29	107.27	107.2	107.96	106.52	107.93	107.57	107.24	107.23	108.04	106.64	106.79	108.34	105.16	104.89	107.51	106.42	105.15	107.99	106.68	106.98	104.87	108.15	105.01	107.12	107.5	107.24	106.85	107.48	106.87	105.63	107.22	105.23	107.85	107.3	106.92	106.82	106.14	106.15	106.3	106.52	106.44	105.93	106.46	104.33	106.89	108.33	106.8	106.65	107.31
106.55	106.75	106.92	107.82	108.17	109.2	108.69	107.92	108.69	107.44	107.53	106.87	108.24	106.96	107.98	108.98	107.89	107.18	107.27	108.55	105.8	107.19	106.4	107.28	107.19	109.55	108.03	106.96	107.21	108.35	106.94	106.54	107.56	107.15	107.76	108.29	107.82	106.96	109.28	108.07	107.99	108.17	107.59	106.63	109.22	107.64	108.64	107.51	107.18	107.13
106.8	104.23	104.98	105.72	105.15	105.29	106.42	107.79	105.35	105.36	106.24	105.77	107.05	107.3	106.42	105.13	104.57	106.05	106.13	106.02	107.36	105.83	105.86	105.73	105.92	106.57	106.06	104.71	105.07	106.75	105.77	106.12	104.91	106.26	103.92	105.7	107.69	106.18	104.97	104.85	104.69	105.44	107.14	106.61	102.88	106.7	105.26	106.85	104.86	106.7
107.51	106.8	107.62	106.95	107.12	109.48	108.66	107.54	108.09	105.84	107.95	108.05	109.43	106.27	107.46	107.45	106.03	106.99	107.16	108.25	108.71	106.55	109.12	108.39	106.96	107.75	108.78	108.77	107.24	108.63	107.22	107.38	109.9	107.15	108.8	109.07	108.22	108.62	107.3	106.91	107.69	109.33	108.74	108.42	105.32	108.18	109.08	109.31	108.11	106.75
97.741	97.863	97.165	97.943	97.191	98.071	98.014	98.595	96.459	98.012	98.426	98.122	98.318	98.265	98.998	99.598	99.324	99.721	97.631	98.375	96.619	97.99	98.259	97.087	99.217	97.827	97.7	98.638	97.894	98.513	98.683	98.459	97.449	97.857	99.491	97.143	97.662	98.213	97.614	97.546	98.217	97.747	98.8	98.172	97.34	99.215	98.983	97.38	98.484	98.188
106.62	105.97	104.72	105.42	104.03	106.18	105.92	106.17	106.24	106.79	107.02	105.77	107.02	104.63	105.89	106.03	106.03	106.23	105.63	104.78	105.19	105.35	105.57	104.64	105.87	105.46	107.27	106.33	105.69	106.08	106.27	105.55	105.22	105.71	106.4	106.34	106.23	105.85	104.53	103.86	105.82	106.71	106.8	105.51	105.63	105.88	105.26	105.69	105.61	104.37
102.95	99.833	100.55	101.09	101.84	101.59	100.85	101.23	101.79	100.24	100.85	100.08	100.2	101.63	101.55	100.41	101.46	101.64	99.904	101.21	100.92	100.81	100.48	101.56	101.12	101.2	101.76	102.65	101.01	100.39	100.54	101.78	102.28	102.47	101.2	101.61	99.292	100.09	98.97	101.63	101.38	101.46	100.01	100.88	102.12	101.53	100.77	101.72	100.42	102.01
105.32	105.57	103.71	106.85	103.85	105.41	105.51	106.82	105.11	105.89	104.53	105.71	105.31	106.65	107.35	105.7	106.37	106.8	106.2	104.21	107.16	105.82	105.88	106.62	106.61	104.93	106.85	105.7	105.6	105.86	105.26	106.75	106.44	105.51	104.26	104.58	105.03	106.13	105.39	105.21	105.06	106.15	106.15	104.32	106	106.15	106.7	105.63	105.39	104.78
104.37	106.37	104.51	105.92	104.04	106.47	106.18	105.8	105.15	106.41	105.36	104.8	107.13	105.67	104.06	105.49	104.54	106.7	104.99	105.4	106.53	104.9	105.91	105.52	105.27	105.98	105.62	104.77	105.96	105.04	105.68	104.29	106.14	106.38	104.3	104.95	106.67	106.14	105.71	105.3	106.01	105.19	104.36	105.34	107	104.49	106.21	104.91	105.49	106.15
109.54	110.31	108.21	110.75	109.1	109.27	107.52	109.51	108.59	109.91	108.72	107.68	108.85	108.81	108.41	108.32	109.08	109.02	108.45	110.12	108.1	109.48	109.49	109.14	109.63	109.19	107.46	107.87	108.87	107.71	109.55	108.96	108.6	107.79	109.59	108.05	108.84	107.92	111.03	107.67	108.07	107.32	108.89	109.63	108.73	109.79	109.92	108.29	109.97	108.73
106.72	105.41	106.69	106.68	105.86	105.89	105.87	105.59	106.68	104.98	104.89	106.97	107.17	105.41	106.11	107.01	107.93	106.67	106.51	106.85	106.77	105.7	107.19	106.05	107.09	107.97	107.82	105.67	105.71	105.9	106.28	106.94	107.28	106.57	106.37	105.68	105.94	107.04	106.7	106.38	107.7	105.89	106.45	106.12	106.21	107.08	106.75	108.17	104.57	106.88
105.52	106.1	105.82	106.23	106.25	107.4	104.91	105.18	105.73	105.15	105.19	105.38	105.11	104.79	105.31	105.75	104.94	104.46	104.7	107.03	106.18	104.17	104.34	107.05	106.39	106.05	105.47	107.15	107.94	103.61	105.8	105.55	104.62	106.66	105.26	106.13	105.31	105.37	105.86	105.46	104.28	106.05	105.43	105.09	105.55	105.42	103.64	105.95	106.14	106.19
105.44	105.48	106.69	106.62	105.29	105.79	106.6	105.91	104.71	105.99	103.64	105.91	104.22	107.2	104.08	105.88	105.52	105.95	104.74	104.89	105.88	104.13	105.17	104.63	106.06	104.85	105.35	106.48	104.74	102.74	107.6	105.31	106.96	105.92	104.51	104.53	106.16	106.02	106.11	105.74	106.11	105.49	105	103.5	106.72	106.65	106.37	106.74	104.13	105.82
104.58	105.78	105.5	106.35	105.11	104.36	104.91	104.69	105.57	105.42	106.28	105.93	106.09	105.55	106.68	104.55	104.96	105.72	104.83	106.22	104.7	106.66	107.11	105.6	105.99	105.24	105.04	105.62	105.43	105.6	106.02	106.56	106.04	105.17	104.81	105.6	106.63	104.61	106.86	106.47	106.06	105.76	106.22	106.57	106.64	104.66	106.52	106.96	105.49	105.68
109.75	108.23	107.51	108.24	108.7	108.87	107.97	107.17	109.18	109.58	106.19	108.65	107.36	109.4	109.35	106.89	107.59	108.09	107.52	107.61	107.37	108.04	108.25	107.55	106.68	107.52	109.19	106.63	107.96	108.63	108.31	108.97	107.45	108.88	108.43	108.15	110.2	108.01	106.92	106.3	107.64	106.82	109.38	108.14	107.82	106.44	107.69	109.53	108.46	108.13
101.35	99.905	100.46	100.75	101.33	100.27	99.637	101.7	100.91	99.807	100.26	99.714	100.63	100.64	100.38	100.42	101.13	99.035	99.91	101.27	99.597	100.39	98.83	98.322	102.18	99.832	100.54	99.295	100.04	100.26	99.374	99.943	100.33	100.77	100.69	99.336	99.956	100.28	97.933	101.27	99.441	99.98	101.28	99.841	99.855	100.25	98.667	100.23	100.47	98.829
105.61	105.41	106.45	105.1	104.93	105.76	106.15	105.28	104.26	105.73	105.34	105.36	103.87	104.44	105.12	104.17	107.03	106.78	104.92	105.13	105.19	104.86	104.99	104.44	107.85	107.13	105.9	107	105.48	106.4	104.1	104.47	104.64	104.2	105.83	104.73	104.36	106.64	105.93	106.83	104.9	105.74	105.03	106.62	105.28	106.77	105.27	103.47	106.08	106.71
107.46	105.5	106.59	105.89	105.96	107.25	108.61	105.82	106.14	106.76	105.97	106.25	107.51	107.97	108.34	106.11	106.92	107.26	106.77	106.99	105.88	105.69	105.44	107.04	106.9	106.44	105.98	105.46	106.97	106.25	105.24	105.97	106.3	106.07	104.86	106.09	106.19	106.89	106.42	106.68	107.28	106.31	105.91	105.97	106.32	104.61	107.25	105.56	105.41	106.55
106.81	107.1	108.19	107	108.14	107.2	107.05	107.64	106.39	106.24	108.28	107.39	109.33	108.15	106.88	107.58	108.61	108.06	109.19	109.5	108.16	106.94	107.06	107.67	108.6	106.79	108.37	108.77	108.26	108.64	107.32	106.87	107.85	108.37	108.98	107.11	107.83	108.15	109.35	108.42	108.26	107.25	108.44	106.61	108.08	107.16	108.48	106.87	108.11	106.81
97.764	98.349	98.955	98.735	97.879	98.195	97.486	99.444	99.163	98.042	99.72	96.88	96.98	97.543	100.33	97.454	99.069	98.9	96.527	98.25	99.202	97.933	100.8	96.972	97.86	96.573	96.658	97.24	99.35	98.486	97.485	98.195	97.839	97.865	99.569	96.65	97.789	97.661	97.991	97.551	98.414	97.271	98.165	97.925	97.362	98.026	96.468	98.853	97.591	99.713
99.897	96.777	99.533	99.732	98.557	98.561	99.094	98.299	99.923	98.646	98.627	97.766	98.994	98.41	98.334	98.447	100.06	99.837	98.27	100.89	98.138	98.449	99.121	98.508	99.627	98.942	98.751	98.343	98.942	99.306	100.3	99.868	99.308	97.944	99.353	99.09	98.46	98.819	98.431	98.586	101.22	97.147	99.358	98.715	99.236	99.882	98.018	98.993	99.19	98.282
109	109.04	106.92	107.87	107.85	107.11	108.33	108.81	107.24	108.5	107.25	107.53	107.07	107.89	107.19	109.03	107.34	107.87	107.35	107.66	109.78	108.5	107.21	107.65	106.51	106.79	107.17	107.99	108.1	106.94	108.66	110.04	106.61	107.87	107.18	107.3	109.15	107.62	108.57	109.18	107.62	107.85	107.26	106.54	107.46	107.05	106.22	108.58	108.07	108.1
100.75	101.61	101.55	101.33	101.25	100.05	100.54	101.25	101.35	99.321	101.13	100.45	99.745	101.14	99.886	100.53	100.47	100.56	101.01	101.28	100.74	100.54	101.49	100.5	101.11	101.11	101.9	102.33	101.3	99.855	101.9	99.447	101.04	102.13	100.9	100.7	101.44	100.79	102.23	101.27	101.33	100.06	100.7	101.29	101.04	101.23	101.23	100.97	101.6	101.98
105.53	106.53	104.72	106.09	104.81	105.15	105.49	104.7	106.52	106.81	104.13	105.84	105.29	105.25	105.7	104.36	107.05	106.33	105.59	105.22	104.93	105.41	106.87	106.37	106.07	106.65	106.36	106.63	105.87	104.85	104.46	104.46	104.81	107.99	104.53	106.77	104.44	106.02	104.51	106.35	105.1	107.5	105.21	105.15	105.11	104.94	107.03	105.39	105.98	106.6
105.66	107.33	107.27	105.37	107.58	106.58	105.71	105.35	108.27	105.53	107.65	105.69	108.2	106.4	106.36	105.13	107.01	105.76	107.31	105.85	106.93	106.9	106.74	105.67	105.88	105.07	106.57	106.76	107.97	108.47	106.81	106.53	105.96	107.04	106.85	107.2	105.55	107.28	105.95	105.9	106.52	106.74	107.79	107.54	104.99	106.99	106.33	106.04	107.43	104.97
102.49	102.85	102.41	101.49	102.81	103.28	104.76	104.02	102.51	101.21	101.71	102.41	103.03	103.22	102.82	102.08	103.12	104.44	104.24	102.58	101.4	103.48	103.62	102.57	103.34	102.66	102.27	102.47	102.46	101.58	104.5	102.27	104.44	103.23	102.23	101.48	102.07	103.6	102.36	102.69	103.89	103.54	103.97	102.37	102.96	102.7	103.03	101.69	101.63	102.39
104.92	106.39	105.84	106.33	104.88	106.18	106.43	106.34	104.46	105.9	105.68	105.8	106.71	105.74	106.82	105.09	104.7	107.46	104.14	104.81	105.03	106.5	105.52	107.55	104.23	106.35	106.13	105.93	105.8	106.94	105.98	106.02	105.93	105.35	107.03	106.18	106.93	106.71	106.04	106.81	104.62	106.96	106.33	103.97	104.59	104.21	104.9	106	105.89	106.27
107.2	108.02	109.38	108.18	109	108.4	107.82	108.27	108.24	108.6	107.51	107.42	107.9	109.12	108.53	109.09	108.89	107.42	107.31	107.78	109.62	108.42	107.54	108.53	110.39	107.73	109.16	108.37	107.25	107.85	106.91	108.39	108.96	109.16	107.17	108.77	108.76	108.46	107.41	106.77	109.44	108.06	109.63	108.54	108.05	106.83	109.37	109.04	107.64	107.23
110.61	110.53	110.82	110.47	109.65	109.22	111.09	109.99	110.77	110	109.95	109.8	109.36	110.1	110.41	109.99	108.76	109.62	110.98	110.7	111.96	109.43	110.14	109.88	110.93	112.81	109.85	109.72	109.69	110.4	110.13	111.34	111.07	110.24	109.39	109.83	111.63	110.52	110.45	110.25	111	110.75	110.47	110.36	110.8	109.7	110.08	110.21	110.61	109.71
104.98	106.95	106.87	107.26	106.32	106.52	106.12	107.79	107.3	106.38	104.46	106.78	106.57	106.73	106.88	106.62	107.56	107.91	108.31	105.53	107.13	107.09	106.18	106.4	107.58	104.26	106.62	106.37	106.77	106.18	106.2	106.36	107.43	105.43	106.55	108.22	108.15	106.92	106.4	108.28	105.96	107.66	105.23	106.35	106.27	106.18	106.87	107.51	108	106.92
110.78	110.25	109.38	112.4	110.61	109.98	111.31	111.05	109.68	110.1	109.83	111.3	111.21	110.33	111.67	110.56	110.6	110.86	109.31	110.79	110.41	109.11	111.24	110.57	109.09	111.92	110.42	110.12	108.91	111.13	110.63	110.74	111.17	109.33	111.18	109.75	110.69	109.67	109.5	110.35	110.44	111.76	109.46	110.88	110.83	110.92	110.17	110.14	110.8	109.28
101.76	100.26	100.94	100.84	100.1	100.69	101.03	100.19	100.91	101.48	102.08	99.821	100.92	100.8	100.74	100.42	100.26	100.52	102.23	102.2	100.93	101.12	100.73	100.77	100.63	101.34	99.54	99.196	99.893	101.28	102.81	100.9	101.11	102.49	101.24	99.516	101.48	101.32	100.6	100.73	101.43	99.961	99.773	101.03	100.1	101.38	100.9	101.22	100.29	100.59
106.49	107.76	108.37	107.9	108.6	105.92	106.95	109.12	106.26	108.07	107.94	107.24	106.14	107.88	106.61	107.95	109	108.77	107.41	106.36	108.93	107.11	107.84	107.82	109.03	107.52	108.11	106.98	107.06	108.5	106.79	107.9	107.16	107.05	106.42	109.66	108.23	107.98	109.11	108.47	108.76	106.66	109.67	105.43	108.39	108.57	106.92	107.53	108.17	108.53
106.18	107.91	106.67	106.92	106.78	105.43	105.59	105.23	106.92	107.8	106.49	105.52	106.26	106.74	107.07	105.9	106.5	104.77	105.32	105.58	105.24	104.19	107.05	106.13	107.25	108.13	107.44	105.71	106	107.49	106.42	106.07	107.22	105.36	105.72	106.77	107.14	105.18	105.62	104.64	106.51	107.6	107.53	105.61	107.23	106.23	107.9	106.54	105.32	106.02
99.829	100.33	101.07	99.26	99.822	101.52	101.2	100.43	100.86	101.43	101.19	100.45	101.48	102.07	101.29	101.1	102.15	103.35	99.128	101.81	101.14	102.4	100.42	100.13	100.76	101.84	100.48	102.19	101.45	99.168	101.07	101.31	100.33	100.71	101.22	100.54	100.36	101.15	101.93	101.51	100.22	99.893	101.53	103.19	101.69	100.25	100.82	101.43	99.259	101.24
104.49	105.23	105.55	105	106.56	106.05	105.97	104.08	106.51	105.46	105.03	105.65	104.6	105.66	104.25	105.17	104.58	105.47	105.87	104.78	106.71	104.55	106.26	107.02	105.33	105.73	106.51	106.39	104.18	106.47	106.76	107.72	105.39	106.11	106.17	106.11	106.59	105.7	106.94	105.87	106.02	105.4	104.66	106.81	105.76	105.39	104.34	103.84	104.85	105.24
107.99	108.63	109.23	108.27	107.99	107.8	107.46	107.43	109.27	108.16	109.53	108.82	107.23	109.14	109.68	107.01	108.01	108.8	108.47	107.44	106.98	108.43	109.69	108.62	107.53	108.15	108.74	107.59	108.68	107.56	109.4	110.63	108.7	107.66	107.72	109.7	108.53	108.78	109.93	109.11	108.73	108.34	107.94	108.62	107.08	108.27	108.28	109.72	108.1	108.12
105.3	105.08	105.57	105.92	103.74	104.59	104.33	107.26	104.93	105.02	105.5	105.06	104.71	104.45	104.87	107.21	107.33	107.58	104.89	105.91	104.88	104.17	108.37	106.91	106.26	105.39	104.34	105.28	105.63	106.23	104.82	105.33	105.46	105.29	105.03	106.01	105.54	105.74	104.2	106.21	104.52	105.67	107.35	104.78	106.09	104.41	105.77	105.69	106.12	104.02
104.37	105.61	105.18	104.81	103.93	105.2	105.26	106.2	105.86	106.87	104.19	106.71	106.28	107.67	104.7	105.35	106.27	105.64	105.34	105.68	107.91	106.21	104.61	104.61	107.03	106.91	107.44	105.55	106	106.11	105.48	105.76	104.87	105.67	105.78	106.63	105.27	105.73	106.67	105.99	105.74	106.15	104.95	105.68	105.06	105.26	106.17	104.05	106.69	105.52
108.02	109	107.71	107.76	108.99	108.58	108.05	108.02	108.06	108.43	108.61	108.05	108.2	106.8	108.47	107.39	107.72	108.45	109.1	107.81	107.47	108.84	108.47	108.95	108.4	107.28	109.57	108.43	107.73	109.1	107.42	107.29	109.74	108.77	108.16	109.12	109.02	108.91	108.57	108.6	107.69	108.5	108.45	107.28	107.43	109.26	107.82	108	107.72	108.72
105.16	104.7	107.55	104.71	105.08	105.09	105.47	105.67	104.79	105.53	106.18	104.87	106.53	105.78	105.56	107.34	104.77	105.35	107.82	105.85	104.84	104.19	106.84	104.06	106.55	105.46	105.43	106.34	106.85	106.33	106.31	105.89	106.78	106	105.76	105.23	105.18	105.62	106.26	106.12	106.42	104.83	105.26	105.9	108.03	105.1	106.87	104.52	106.07	104.79
107.99	107.27	107.98	108.46	106.89	106.63	109.5	108.04	107.04	106.25	107.68	109.07	109.78	107.62	106.85	107.13	108.93	106.33	108.57	105.57	107.35	108.96	108.01	107.66	107.86	108.18	108.7	107.9	107.21	107.5	107.6	108.92	108.9	107.13	108.44	105.86	106.02	107.42	107.57	109.26	106.87	106.28	106.86	107.33	106.77	107.07	108.42	108.68	108.68	107.07
105.15	106.12	105.45	106.24	107.01	106.21	105.84	105.85	104.24	104.84	105.62	103.2	106.44	106	105.41	105.12	106.8	107.83	103.2	106.22	105.2	105.71	106.12	105.98	105.36	104.54	106.73	107.2	107.32	104.75	105.61	105.16	105.69	103.44	106.37	106.19	105.37	105.73	105.92	104.84	106.14	106.11	105.46	105.31	105.76	106.68	105.59	105.87	106.29	104.13
107.71	107.18	105.28	106.38	107.06	106.27	107.26	105.83	106.89	107.49	105.04	106.46	105.97	107.52	106.17	105.05	107.67	106.14	105.06	106.89	107.69	106.9	105.72	106.69	106.24	106.03	105.65	108.82	107.67	106.02	106.41	105.23	107.04	105.32	106.56	106.34	106.92	107.12	106.98	106.43	107.62	106.78	106.47	107.74	106.55	107.05	105.9	107.57	105.98	108.55
109.01	107.11	107.83	108.82	107.8	106.15	105.58	109.27	108.73	107.83	107.52	107.65	108.26	108.94	108.68	108	106.55	109.6	109.99	106.39	108.64	108.14	107.92	107.6	107.85	107.85	107.31	107.33	107.28	106.93	107.98	105.84	107.63	108.55	108.59	106.26	107.73	107.08	108.9	105.99	107.92	109.9	107.46	107.82	106.81	108.22	108.68	106.97	107.94	107.78
108.54	108.26	107.65	106.54	107.43	107.38	109.27	107.92	106.58	106.27	107.83	107.15	107.9	107.07	108.9	107.71	108.32	107.33	108.77	108.15	108.97	108.03	108.27	106.91	109.26	108.63	108.08	108.7	109.27	109.02	107.43	107.58	108.8	108.39	107.71	107.74	109.72	106.12	109.19	109.27	108.54	107.79	107.41	107.74	107.76	108.17	110.55	107.42	108.45	107.55
107.31	107.93	108.85	107.17	108.24	108.08	108.35	105.78	106.37	108.62	107.73	107.97	107.58	107.55	109.03	107.11	106.56	108.1	108.74	108.88	106.62	106.2	109.2	107.22	107.92	108.39	107.88	106.96	106.3	107.42	109.33	106.82	106.89	107.34	106.47	107.63	107.29	107.56	108.45	108.78	107.92	109.11	107.9	107.95	108.62	110.41	109.32	108.06	106.76	107.95
107.22	106.52	106.21	104.86	104.55	105.97	106.51	106.54	105.48	106.3	106.73	105.23	105.09	105.4	105.07	104.99	107.5	107.07	106.77	105.73	104.66	105.77	106.13	105.13	107.21	104.8	107.23	105.67	103.42	107.42	108.23	105.24	105.29	104.53	106.13	105.47	106.06	106.52	105.41	106.48	105.61	104.91	105.73	104.79	104.93	106.08	106.55	107.04	106	104.96
98.663	97.75	98.568	98.84	97.47	99.959	98.676	96.614	99.399	99.068	99.626	98.279	98.728	99.368	99.659	97.441	100.24	98.573	99.058	99.635	98.826	100.08	98.402	98.754	98.548	98.779	98.104	100.62	99.681	98.197	99.288	97.807	99.637	99.648	98.002	100.11	99.063	98.027	98.821	99.834	98.46	98.926	100.08	98.497	97.477	98.109	98.701	99.972	97.414	100.88
102.17	103.65	102.53	103.73	104.43	103.47	102.09	103.48	101.23	102.17	104.15	103.36	101.82	103.05	102.4	103.56	103.55	102.03	101.63	104.45	103.38	101.47	103.98	104.77	102.75	101.54	101.93	102.93	102.11	103.46	102.42	103.51	103.23	103.47	101.89	103.72	103.68	103.55	103.11	101.73	101.67	100.74	103.77	102.61	103	102.95	102.81	101.47	101.31	103.1
110.77	110.17	110.74	109.49	111.56	109.21	111.79	111.21	110.65	109.17	109.09	110.3	110.52	110.85	110.82	111.11	110.74	110.83	110.98	110.99	110.58	108.84	111.12	109.74	110.97	111.36	110.61	111.05	111.49	110.4	110.53	110.91	111.02	111.28	109.59	110.42	110.74	110.96	110.22	110.98	110.29	110.08	109.98	110.55	110.45	109.43	109.74	111.2	110.35	110.75
106.34	107.14	107.06	107.34	105.88	106.84	106.58	107.04	106.6	107.02	106.06	105.58	106.34	105.76	106	104.4	106.23	107.58	106.49	105.93	106.84	106.3	105.52	107.32	106.2	106.03	108	106.26	105.76	107.15	104.29	107.59	105.53	105.92	107.36	106.38	105.64	106.06	104.41	105.85	104.81	106	106.52	107.47	105.53	105.97	107.86	106.55	106.84	106.74
108.54	109.95	107.75	108.7	109.48	107.55	107.95	106.54	108.77	107.15	108.55	109.14	108.32	110.02	108.01	108.61	108.03	108.22	109.08	109.38	107.4	108.87	108.54	108.73	108.72	107.01	108.09	107.07	108.92	107.15	108.1	108.92	108.33	107.29	108.84	106.9	108.07	107.13	108	107.89	106.3	108.78	107.13	107.58	108.36	108.84	108.15	107.16	108.03	106.22
108.55	107.02	107.74	105.84	107.6	105.54	107.61	108.39	107.64	108.86	108.32	107.82	107.24	107.1	106.85	107.88	108.72	106.72	105.49	108.97	106.8	107.69	107.78	108.45	106.32	108.55	107.22	108.38	108.09	106.74	107.93	107.43	108.43	105.17	105.67	107.57	107.92	107.97	108.8	106.76	107.89	108.24	107.73	108.21	106.85	108.58	106.11	107.45	107.84	106.28
104.65	105.99	105.31	104.67	105.88	104.51	106.02	106.45	104.89	105.92	104.73	105.27	105.6	107.22	106.64	104.36	106.65	106.64	106.13	106.75	107.14	106.49	106.13	106.37	104.79	105.31	106.98	107.27	106.05	105.37	106.74	104.84	105.67	105.44	107.27	105.38	105.95	105.95	105.67	107.35	105.84	105.39	106.3	105.01	106.32	107.26	105.96	106.68	104.31	105.58
99.319	99.447	99.861	100.07	100.93	100.44	99.186	100.26	100.03	99.128	101.76	100.29	101.99	100.37	100.11	100.54	100.32	100.6	98.749	99.763	100.43	98.508	100.34	99.413	98.847	101.87	100.25	99.917	99.296	100.68	99.863	99.549	100.73	101.04	100.67	101.46	100.26	100.4	99.888	101.27	100.11	99.24	100.62	100.53	97.893	99.546	99.82	101.08	100.42	99.593
107.36	109.32	108.43	109.4	108.08	109.4	109.52	108.66	108.84	107.97	108.33	109.63	108.12	108.13	109.24	107.76	107.36	108.6	106.97	109.35	108.05	108.62	108.76	108.61	109.13	106.95	107.99	106.81	108.63	108.48	109.41	109.18	106.83	107.4	108.46	108.72	106.72	108.09	107.78	108.37	108.56	108.34	108.2	106.13	108.46	108.62	108.52	108.37	107.04	108.69
110.24	111.75	110.83	110.22	108.65	110.48	111.32	111.08	110.16	112.23	111.15	111.11	110.73	112.21	109.03	108.88	110.05	109.12	110.8	111.02	110.69	110.95	110.13	110.01	108.94	108.51	110.8	111.64	111.35	110.01	111.13	110.42	111.58	111.5	109.88	111.06	110.71	111.13	109.56	109.29	110.27	110.41	110.8	111.59	110.64	110.28	111.23	108.87	111.8	109.82
98.606	98.855	101.41	99.848	98.871	98.464	98.582	101.15	98.409	99.516	98.905	100.06	99.965	98.277	99.517	99.632	99.314	98.138	98.946	100.37	101.22	97.819	98.109	98.827	99.481	99.408	97.975	99.752	98.534	97.482	98.101	99.23	99.355	99.534	100.65	99.261	99.385	98.764	98.164	98.713	97.759	98.784	98.742	100.5	98.732	99.278	99.2	98.871	99.695	100.13
107.03	105.06	105.13	105.38	105.66	106.15	108.32	106.36	106.24	106.95	104.81	105.48	104.43	106.39	107.35	105.33	105.15	107.06	106.75	105.03	105.72	104.97	106.9	107.02	106.69	105.82	104.94	105.2	106.87	107.53	104.68	104.59	103.88	107.46	106.08	106.07	104.99	104.83	104.95	104.82	106.1	105.43	106.46	107.73	105.62	104.26	105.06	105.75	105.45	105.03
105.95	105.69	107.47	104.09	105.95	106.26	105.9	104.85	104.5	104.01	104.98	106.38	105.46	106.83	104.48	106.49	104.13	105.79	106.41	104.31	105.16	103.42	106.53	106.06	105.25	105.29	106.45	104.63	106.12	104.5	107.05	106.01	106.48	105.19	107.73	105.43	106.41	104.56	106.45	106.17	104.08	106.22	106.64	105.75	105.17	106.27	103.76	105.35	105.64	105.08
108.73	109.08	108.78	108.8	108.47	108.95	107.76	109.65	109.13	108.97	107.86	108.47	108.49	109.24	108.3	108.05	109.52	109.58	108.95	108.84	110.43	107.98	106.83	106.43	107.43	107.62	107.73	107.85	109.47	108.33	108.57	109.08	108	108.44	108.32	109.04	109.26	107.58	107.15	107.49	108.37	107.01	107.29	108.37	107.85	107.07	109.35	107.61	108.77	107.82
105.39	106.33	106.03	108.33	107.1	107.14	106.17	106.06	106.65	107.6	106.34	107.16	105.77	106.86	106.78	107.3	106	109.11	107.86	106.79	105.93	106.26	105.36	106.28	106.7	107.35	106	106.67	106.62	106.11	106.53	107.96	106.74	106.66	107.55	105.69	106.9	107.76	106.79	105.11	105.51	106.91	108.22	107.2	106.93	105.79	106.08	108.53	107.02	106.36
108.26	107.65	106.4	107.85	107.44	107.83	107.46	108.6	108.02	108.57	107.09	107.93	106.96	107.22	108.14	108.57	108.98	108.14	106.05	108.95	109	108.33	109.55	109.01	108.56	107.29	107.66	107.51	107.96	108.72	108.33	107.84	109.12	108.04	108.37	109.39	107.51	106.99	108.81	107.37	109.11	108.1	108.7	108.07	110.11	108	109.07	107.47	108.74	107.34
106.36	107.6	105.74	107.56	105.9	106.83	106.3	106.76	106.43	106.25	106.4	105.4	105.71	107.46	106.33	107.04	106.44	107.26	108.31	105.67	105.95	106.38	106.44	107.76	106.26	106.48	105.87	105.9	105.56	106.27	106.69	107.03	107.22	106.69	107.09	104.82	106.1	105.63	106.18	107.84	107.92	105.93	106.26	106.96	105.44	107.25	105.97	104.71	106	105.81
109.29	106.8	108.48	108.84	108.03	107.26	108.92	109.35	107.49	107.28	108.17	108.3	109.01	108.7	108.2	108.55	108.47	108.86	108.26	108.97	109.15	107.96	106.28	108.56	109	108.65	109.43	106.43	108.56	107.46	107.7	108.17	110.29	106.44	107.9	109.73	109.87	107.92	108.65	108.24	108.03	109.03	108.25	107.08	107.33	107.97	107.73	108.15	109.22	109.04
108.22	107.84	108.17	108.26	107.37	108.98	109.82	109.64	110.22	107.78	108.38	109.78	107.51	107.5	108.26	107.68	108.81	108.68	109.61	109.1	109.89	108.51	108.09	109.17	107.63	108.68	108.55	108.89	109.48	108.22	109.86	108.79	109.31	108.72	108.33	108.85	108.04	109.8	109.01	106.33	107.6	109.17	108.41	109.4	109.04	109.56	109.53	107.93	109.93	107.95
97.909	98.331	98.12	98.428	98.722	98.892	98.839	97.298	97.414	97.449	98.099	98.103	98.34	99.186	98.527	97.068	97.067	99.584	100.43	97.512	97.935	97.441	98.432	99.213	99.183	97.943	97.245	98.87	97.338	98.415	99.103	98.513	98.921	97.516	98.415	97.328	98.644	100.24	97.9	98.862	100.01	99.33	98.764	98.277	98.113	98.201	97.141	99.601	98.637	98.272
106.08	105.42	106.63	106.36	106.9	106.12	105.83	105.47	106.38	106.53	105.29	105.8	106.25	106.03	106	105.34	106.38	107.17	106.72	105.52	106.43	106.63	105.44	105.8	106.04	105.87	105.99	106.5	107.01	103.64	105.01	104.98	107.09	107.29	104.56	106.08	105.78	106.11	105.06	104.46	105.58	106.07	106.58	106.38	106	104.59	107.69	106.81	104.93	104.79
109.66	108.92	108.2	107.48	108.63	108.13	108.73	107.12	106.74	109.7	106.8	108.93	107.63	108.07	107.88	109.68	107.7	109.33	108.53	108.8	107.65	108.48	109.13	109.02	109.72	108.5	107.15	108.16	109.86	107.04	109.24	109.3	109.76	109.46	107.93	107.69	107.09	107.43	110.41	108.44	107.81	109.45	108.97	108.94	108.98	109.11	106.51	108.68	109.68	107.61
100.76	101.18	100.94	101.34	99.278	101.58	99.966	102.21	100.59	100.63	100.5	100.55	101.18	100.88	101.84	101.31	101.69	101.17	101.19	99.422	99.911	102.79	100.59	100.8	100.58	100.95	99.361	100.6	100.59	101.68	100.75	99.319	99.733	101.1	101.23	99.968	101.63	99.823	100.66	100.3	102.72	100.98	99.942	100.78	102.77	99.986	101.25	99.181	101.87	101.92
108.76	108.64	109.44	108.58	109.24	109.79	108.8	110.08	106.55	109.54	108.23	110.04	108.05	107.81	107.96	107.39	107.36	107.38	107.83	106.7	108.87	109.07	107.62	108.19	108.89	108.55	109.74	106.99	107.44	106.8	108.1	107.7	107.55	109.2	109.46	109.97	108.99	107.87	107.41	108.34	108.42	109.43	109.18	108.49	107.71	109.32	108.28	109	108.04	106.61
105.64	104.83	104.04	105.69	106.33	107.07	104.52	105.23	104.96	105.22	104.37	104.72	105.06	104.99	106.01	105.79	107.27	104.55	104.33	105.78	104.8	105.38	105.56	105.77	106.97	106	105.46	106.79	104.59	105.55	104.54	105.26	103.98	106.43	105.01	104.44	104.9	106	105.18	105.96	106.36	106.48	106.57	107.57	104.82	104.43	105.95	105.41	105.7	105.56
107.97	106.41	106.2	107.34	106.09	106.13	106.81	107.55	106.13	107.13	105.06	106.06	107.83	105.85	105.75	105.88	105.89	106.37	106.65	107.13	104.44	105.57	104.54	106.1	106.23	105.05	107.09	106.59	106.91	106.29	105.41	106.29	107.36	104.71	107.06	106.46	106.27	106.26	106.76	105.09	106.18	105.71	106.29	106.24	107.55	107.49	107.47	107.15	105.44	104.87
110.86	108.02	108.58	108.53	107.78	108.23	107.55	107.63	107.57	107.59	108.27	107.33	106.97	107.85	108.24	108.78	108.22	107.97	105.54	107.93	107.75	108.52	109.11	107.27	107.21	107.61	106.15	106.83	107.31	106.26	107.31	107.89	106.82	108.23	108.28	107.92	107.56	107.24	108.19	107.96	108.41	107.86	107.61	109.38	107.95	108.22	108.09	107.9	109.09	106.73
107.87	108.78	107.26	108.39	108.77	107.39	110.11	106.01	107.41	109.79	109.14	108.61	107.31	108.5	107.58	108.18	107.66	107.1	109.17	109.33	109.24	108.67	107.37	107.91	108.35	108.02	107.86	107.11	108.94	108.4	108.43	107.93	107.19	108.72	107.34	107.68	107.12	110.28	107.02	107.5	108.87	107.55	107.74	108.83	107.94	108.42	107.42	107.61	108.5	107.21
109.03	108.61	108.24	109.05	108.58	109.71	107.02	108.11	107.87	107.22	108.23	109.26	109.04	109.39	109.51	108.42	108.35	108.08	109.21	108.15	110.9	108.18	108.18	109.54	109.98	109	109.1	108.79	109.04	109.14	110.17	109.45	108.67	107.62	108.35	108.62	108.71	108.92	108.53	108.76	108.53	107.98	108.66	108.75	108.99	109.41	110	107.54	107.24	108.52
109.55	107.66	108.04	107.2	106.86	106.72	108.41	107.37	109.02	107.45	106.97	106.24	107.89	107.78	109.14	108.24	107.59	108.8	109.46	107.25	107.17	108.98	108.28	107.46	107.81	107.22	108	108.17	108.4	108.48	107.46	107.81	107.11	107.76	108.37	109.82	109.7	107.51	109.5	108.23	107.31	108.52	108.31	110.06	107.16	107.46	106.96	107.22	107.34	108
107.04	108.66	107.36	107.6	107.78	107.42	107.68	107.49	108.76	108.34	108.27	107.99	108.33	107.17	107.14	108.99	107.84	109.33	108.12	108.9	107.03	108.28	107	106.69	106.73	108.2	108.76	109.14	107.92	106.91	109.57	107.53	108.22	108.41	107.73	108.32	108.5	108.21	108.78	108.12	105.96	109.17	109.74	107.18	107.47	106.76	107.85	106.89	107.73	107.21
107.87	107.01	104.62	105.71	105	105.76	107.03	105.45	105.78	105.42	105.79	105.4	105.9	106.55	106.43	104.22	104.9	104.67	105.41	105.91	105.73	106.03	105.39	106.18	105.27	105.86	105.46	106.21	105.96	105.82	105.79	105.81	104.43	105.21	105.7	105.17	105.52	105.28	106.36	104.59	107.47	106.36	107.36	104.82	106.26	106.22	106.38	105.43	106.48	104.7
107.48	107.59	106	105.44	105.66	106.92	107.15	105.75	107.48	106.15	106.19	105.63	106.53	105.1	107.93	106.45	106.81	106.38	106.67	107.14	105.86	106.98	106.63	106.24	106.53	108.25	106.33	105.24	105.86	107.17	108.79	107.52	105.81	106.54	107.25	105.86	105.94	106.53	104.77	105.33	107.27	107	106.71	106.09	104.89	107.32	105.23	106.24	106.9	105.9
104.47	106.3	103.74	106.2	106.09	104.75	106.49	105.15	104.02	105.09	106.11	106.15	105.34	105.37	107.18	106.14	105.68	106.03	104.51	105.34	105.55	104.07	104.39	105.88	105.07	105.5	106.21	105.88	104.91	106.53	105.41	105.92	105.59	104.85	105.76	105.11	105.51	106.11	105.46	105.61	106.65	105.81	105.5	105.55	104.9	104.32	105.93	104.69	104.68	107.04
106.72	107.21	107.34	108.47	106.95	108.52	107	108.41	108.4	107.63	107.53	108.31	108.57	107.67	107.16	108.12	108.69	106.99	108.24	107.75	105.95	107.75	107.85	108.48	108.03	108.78	107.43	108.67	107.4	108.8	109.15	108.31	107.04	108.71	107.5	107.52	107.68	108.66	107.03	107.78	107.17	106.41	108.1	107.97	108.84	107.34	107.1	109.3	107.68	107.96
106.57	108.72	109.72	107.29	108.01	106.94	105.95	108.14	106.65	107.01	107.87	107.51	108.64	107.72	107.91	107.23	105.39	107.23	107.43	106.9	107.44	109.02	106.97	107.81	106.83	108.13	108.21	108.4	107.62	107.11	108.33	107.89	108.74	109.1	106.45	107.73	108.57	106.73	107.52	108.91	107.43	107.97	107.68	108.71	107.64	107.4	107.88	108.79	108.07	108.38
106.05	106.26	104.29	106.69	106.05	106.15	105.26	108.34	106.1	105.06	104.37	106.82	106.05	105.54	106.29	105.35	106.28	104.81	105.25	105.15	107.27	105.25	106.57	107.07	106.48	105.55	106.28	105.39	105.66	104.85	106.35	104.53	105.74	106.42	104.64	105.25	106.23	104.83	106.56	104.33	104.83	106.95	105.83	106.68	106.12	105.54	106.73	105.38	103.81	106.1
105.87	106.1	106.15	106.19	106.52	106.49	105	107.89	105.92	105.62	106.35	107.04	104.64	106.88	105.78	104.9	106.2	105.63	105.94	104.53	106.45	104.48	107.85	105.23	105.47	105.03	106.71	105.63	104.88	107.7	104.84	104.83	106.01	105.92	105.56	105.86	105.7	105.33	105.92	106.75	106.45	106.71	107.48	106.6	105.81	104.9	104.04	105.8	107	105.43
104.73	106.29	105.64	104.92	107.04	104.73	105.16	106.17	106.33	105.83	106.1	105.52	104.9	104.69	104.99	106.31	105.71	106.08	106.18	106.78	105.16	106.57	105.99	106.43	105.54	105.93	106.48	104.32	106.89	106.32	106.7	106.15	105.05	105.12	105.57	105.53	106.54	106.13	104.45	106.52	108.13	105.76	105.02	104.45	105.53	105.88	105.65	105.81	105.06	105.17
99.343	97.374	99.165	97.912	100.17	99.256	98.677	98.916	99.554	97.644	97.508	99.601	98.829	97.586	97.417	98.84	100.19	99.596	97.725	98.244	97.218	98.492	98.939	98.435	98.975	99.208	99.097	100.31	98.414	100.13	98.314	97.897	97.893	98.885	99.713	99.009	98.209	99.729	97.457	99.735	97.365	97.444	98.428	97.411	99.727	99.664	98.519	98.501	97.555	98.894
96.489	96.902	98.182	98.748	97.742	98.012	98.244	97.439	96.962	98.613	98.283	98.516	99.075	97.404	96.936	98.157	98.897	97.683	97.533	97.666	98.619	99.775	97.599	98.116	97.859	98.535	98.225	97.832	98.994	97.181	96.914	97.952	97.373	98.91	98.66	97.062	98.067	98.966	96.126	96.657	97.178	99.47	98.706	98.149	97.469	96.705	97.557	98.666	97.366	98.653
104.19	106.04	105.34	106.51	106.78	106.06	104.66	107.01	105.56	104.04	103.41	105.5	105.69	104.26	106.02	105.25	105.85	105.28	105.49	106.34	104.85	105.63	105.08	105.42	106.8	104.76	107.67	106	105.07	104.45	106.53	105.34	106.65	106.27	106.4	105.96	105.46	107.16	104.93	105.92	106.62	105.86	107.2	105.15	103.82	103.81	105.96	106.13	105.09	106.08
100.64	102.64	99.912	101.53	100.74	99.212	99.975	99.941	101.8	101.63	98.735	100.88	100.57	101.5	101.59	101.14	100.79	100.91	99.415	100.84	100.39	102.58	101.53	100.93	101.3	100.72	101.74	101.45	100.51	101.69	102.2	100.4	102.07	100.82	100.7	99.797	100.65	101.03	101.03	100.81	100.66	100.65	100.44	99.774	100.85	100.77	101.44	101.16	102.3	99.792
97.965	97.859	98.452	97.94	97.054	96.85	99.733	97.399	98.325	98.671	96.99	98.176	97.752	97.474	97.858	96.769	97.31	99.496	96.627	97.307	97.962	98.224	96.447	96.43	98.238	98.527	99.072	96.818	98.041	99.31	97.254	97.871	97.585	98.234	97.548	97.852	95.457	97.33	97.753	96.804	96.728	97.484	98.641	98.583	98.305	98.105	97.941	98.539	97.539	98.313
110.43	107.63	108.02	108.93	107.8	108.15	107.58	108.23	108.17	109.73	108.24	108.63	107.92	108.14	107.04	109.56	108.33	108.61	108.79	107.73	109.15	108.66	109.19	109.43	107.31	108.29	108.86	107.27	107.11	108.85	109.27	109.93	108.9	108.92	108.57	108.26	110.48	107.5	107.78	107.54	108.02	108.31	107.66	107.39	109.19	108.36	108.69	109.68	108.9	106.92
106	105.57	107.01	107.2	105.81	106.25	105.89	107.47	105.63	106.64	107.98	105.86	107.25	105.48	108.21	107.15	107.09	106.91	107.32	105.89	107.04	106.86	108	106.89	107.23	105.84	108.13	106.66	106.41	106.51	106.9	105.96	107.74	105.98	106.02	106.78	106.74	106.49	106.09	107.6	104.39	104.81	105.96	106	107.06	104.72	107.13	106.53	106.86	105.39
107.08	108.55	108.57	107.9	107.47	108.4	107.19	107.24	106.92	107.63	107.17	108.27	107.92	109.08	107.51	106.37	108.42	108.29	108.63	108.49	106.89	107.54	108.13	107.02	108.41	108.78	107.23	108.09	108.68	107.89	108.36	108.25	106	107.38	106.03	107.74	107	109.46	109.02	107.78	108.92	108.3	107.3	109.91	108.07	107.22	107.17	108.36	107.28	108.32
107.02	106.54	107.97	106.69	108.35	105.96	105.95	104.7	105.11	105.14	106.02	106.23	107.53	105.99	105.68	107.29	106.38	107.95	106.26	105.09	107.58	106.23	107.3	105.75	106.74	106.45	106.77	105.41	105	106.83	106.96	106.28	106.63	107.8	106.36	106.6	106.35	106.23	106.88	106.07	107.03	107.26	107.26	106.84	106.07	106.24	106.18	107.37	106.09	106.88
98.633	100.31	100.78	100.94	102.35	101.57	100.31	101.16	100.26	102.79	101.09	99.719	101.09	100.23	101.83	101.07	100.57	101.7	99.879	100.27	100.88	100.57	100.53	101.68	99.577	102.05	101.5	99.187	101.55	101.72	99.896	102.11	100.51	101.11	101.57	100.05	100.64	100.7	100.3	101.17	100.51	101.34	99.78	99.724	101.47	100.13	100.51	101.35	99.945	101.28
105.65	107.04	107.34	106.27	105.58	105.81	106.75	104.96	106.97	105.92	105.78	106.1	105.51	107.42	105.9	106.98	106.4	106.12	106.1	107.46	106.65	107.77	107.35	104.83	106.54	105.05	107.8	106.19	105.52	107.82	105.14	106.79	106.91	106.51	106.65	108.41	106.44	106.47	108.04	105.75	104.93	107.62	105.45	106.48	107.23	107.02	105.82	106.5	104.8	106.19
105.31	106.17	106.54	105.71	107.43	107.18	105.95	106.69	106.64	105.12	107.37	106.02	106.24	105.25	107.56	106.77	104.42	106.75	107.29	106.2	104.35	106.7	106.64	105.49	105.58	106.08	106.64	107.5	106.76	106.74	107.78	108.01	105.74	105.75	105.87	105.76	108.42	105.28	106	106.24	107.28	106.35	106.27	106.42	107.01	106.63	106.89	105.32	107.29	105.71
110.85	108.92	109.62	110.67	111.08	110.96	110.78	110.98	111.31	110.08	112.31	110.44	109.79	111.62	110.54	111.34	111.19	110	110.75	111.6	109.85	109.72	111.02	110.1	110.18	110.61	110.54	110.43	108.91	109.33	111.11	110.89	110.97	110.99	110.24	110.36	108.43	110.71	110.59	110.9	110.47	110.44	110.64	110.47	109.78	109.73	109.85	109.77	111.44	110.86
98.917	95.81	98.757	98.434	99.73	98.354	97.317	99.026	97.822	98.396	97.922	98.679	99.32	99.877	99.197	99.548	97.996	97.843	97.77	98.066	99.694	98.838	100.15	99.944	99.322	98.773	99.333	100.74	97.428	97.566	97.829	98.592	99.487	100.26	97.684	98.077	99.1	99.162	98.619	98.489	99.593	99.757	98.39	99.897	98.544	100.46	99.583	98.535	98.941	98.624
99.783	98.303	100.19	97.726	97.978	100.65	97.577	97.618	100.08	99.941	99.034	99.069	99.855	98.699	99.454	98.984	97.793	98.803	98.529	99.856	99.125	98.943	99.765	99.68	100.78	98.734	99.623	98.769	99.564	100.2	100.15	98.926	98.889	98.92	98.251	97.533	98.392	100.05	100.14	97.759	98.366	99.55	99.176	99.791	100.01	98.249	99.994	98.789	100.77	100.34
107.61	106.2	106.97	108.29	106.67	108.11	108.48	109.44	107	109.08	108.52	107.9	108.77	107.79	108.23	107.61	107	107.15	108.06	107.31	107.22	108.68	108.22	108.26	108.5	109.05	107.71	107.49	107.48	107.19	108.7	107.32	107.94	107.16	108.33	108.69	108.27	108.19	106.4	105.91	108.94	108.79	109.07	106.31	108.54	107.58	107.54	107.81	107.56	107.85
107.05	109.7	107.22	108.62	107.64	110.01	107.38	107.21	108.9	108.67	109.4	109.78	107.63	107.07	108.72	108.49	108.25	108.21	107.77	108.25	108.18	108.46	107.13	106.61	108.07	108.12	109.04	109.68	107.95	109.35	108.29	106.88	109.04	109.23	107.92	108.43	107.52	106.77	107.24	108.76	108.9	107.46	108.66	108.88	108.65	107.45	108.26	108.35	107.12	108.9
106.96	105.54	107.37	104.71	105.43	106.57	106.09	106.25	106.36	107.55	105.44	107.57	107.86	105.7	107.78	107.17	107.71	105.78	104.27	107.41	105.64	107.11	105.45	105.13	107.46	105.87	106.94	106.24	107.26	105.88	105.35	107.88	105.5	108.44	107.2	105.84	106.65	106.39	106.45	109.04	105.04	106.78	105.81	107.33	106.09	105.87	106.83	106.9	106.68	104.82
98.357	99.407	100.01	99.794	100.78	99.492	97.573	98.866	99.708	98.442	98.227	99.029	99.84	100.47	98.588	98.996	97.329	99.635	99.303	97.698	98.969	98.908	99.025	98.304	98.41	99.491	98.529	98.359	97.283	98.629	98.063	97.617	98.011	98.062	98.134	97.298	97.612	98.792	97.598	99.026	98.551	98.953	98.713	99.067	98.071	99.491	97.9	98.733	98.894	98.472
99.996	99.493	101.09	99.437	100.16	100.14	97.817	98.402	101.06	99.275	98.374	100.87	99.617	101.11	101.89	100.79	101.43	100.3	101.6	100.05	101.11	100.37	99.415	100.1	98.395	99.834	98.943	99.725	99.507	100.44	100.18	100.87	98.277	100.26	101.24	99	100.84	101.08	99.549	99.871	99.623	100.58	101.63	100.53	100.82	100.65	99.626	101.38	101.17	101.09
104.87	104.29	105.4	107.62	104.88	105.3	105.6	106.05	105.6	104.74	106.12	106.81	104.89	107.1	105.51	106.94	107.17	103.96	105.63	104.85	105.03	104.17	105.67	105.7	103.7	105.39	105.13	106.27	106.25	105.56	105.61	103.73	106.74	105.5	106.82	105.57	106.45	105.95	104.97	107.51	106.1	104.86	106.34	105.52	104.92	105.61	105.52	104.13	105.66	105.33
107	107.29	108.36	109.03	108.24	108.76	108.6	108.11	108.01	107.7	109.23	108.23	108.25	109.33	108.14	108.17	109.08	107.97	107.62	109.33	108.53	109.93	106.52	108.79	109.39	110.12	106.79	109.4	109.71	109.12	109.34	108.87	108.8	108.44	107.61	109.8	107.81	108.02	110.12	109.12	109.52	107.46	108.95	106.96	108	109.3	107.44	108.55	109.91	108.19
99.634	98.08	98.175	98.137	97.839	97.931	98.974	97.696	99.189	96.265	96.935	97.848	99.516	98.473	99.788	97.985	98.059	98.498	96.104	99.386	97.233	98.162	97.639	97.534	98.174	97.687	98.53	98.16	98.287	99.044	98.628	97.799	98.597	97.049	96.545	98.7	98.367	98.663	98.037	98.192	98.023	97.811	98.077	98.367	99.056	98.711	98.035	98.401	97.585	98.364
103.95	105.79	104.06	106.74	105.97	106.26	106.99	104.31	105.96	106.77	105.21	105.19	105.22	105.9	105.66	106.04	105.75	106.03	106.09	104.87	106.65	106.45	105.7	106.29	106.25	105.47	105.74	105.43	104.39	105.94	104.72	104.06	106.02	107.51	104.11	105.19	105.1	105.38	104.95	105.26	105.2	105.38	105.47	106.62	106.47	106.02	104.31	105.89	105.44	105.53
107.8	105.59	107.85	108.39	106.95	108.15	109.5	108.28	108.05	109.13	108	109.19	108.53	108.06	108.75	108.01	107.28	109.45	107.8	107.05	106.81	109.1	107.6	107.98	106.88	106.32	109.01	107.42	109.56	108.22	107.13	106.19	109.71	109.43	108.19	107.44	105.99	106.98	106.85	107.95	107.11	108.59	108.84	108.81	107.64	108.7	106.89	107.35	105.74	106.85
105.77	105.65	105.24	106.33	106.83	105.62	107.02	105.85	105.93	105.59	105.94	106.42	106.2	105.6	104.93	104.75	106.79	106.26	107.12	106.56	105.91	105.56	105.42	104.98	105.58	107.01	106.24	105.83	107.07	106.72	105.21	104.87	105.51	104.84	105.73	106.36	105.15	105.11	104.6	105.66	106.32	107.97	106.94	104.41	104.99	106.5	105.31	105.9	105.34	105.02
109.95	109.89	111.13	110.52	109.45	110.12	110.44	111.56	110.06	110.63	108.83	112.02	110.48	111.61	108.2	111.71	111.13	110.59	109.17	110.53	110.3	110.79	110.66	110.76	112.08	110.72	111.25	110.1	109.1	109.62	110.87	109.85	108.73	109.03	110.23	111.43	110.67	111.14	111.26	110.87	110.89	111.11	109.81	110.12	109.6	110.36	109.87	109.91	110.16	108.88
100.62	101.45	100.1	98.583	101.26	101.75	100.48	100.24	99.859	100.44	102.19	101.48	101.72	102.16	101.35	100.35	100.03	101.33	101.45	100.55	100.11	102.16	99.437	99.7	100.87	101.24	100.98	101.08	100.28	100.55	100.62	100.09	100.85	100.75	102.39	99.839	100.95	101.41	99.754	102.45	99.295	101.46	101.47	102.46	100.49	100.08	101.04	100.24	101.45	101.03
107.64	105.24	105.76	106.6	107.03	105.62	107.08	106.64	105.73	107.48	105.69	105.59	105.83	106.4	105.69	106.12	105.56	106.75	106.35	106.66	107.64	107.67	106.51	106.92	104.71	106.4	106.71	105.9	107.21	108.37	106.7	107.68	107.32	106.42	106.1	105.15	107.07	106.87	104.93	106.82	106.48	106.3	106.25	107.31	104.89	106.27	105.6	106.07	107.84	106.32
106.25	106.15	106.42	105.29	108.21	105.38	104.95	105.22	106.5	105.9	105.16	104.73	106.17	105.43	107.13	105.92	104.86	106.6	105.81	105.18	105.37	105.01	105.4	104.77	106.53	104.19	106.28	104.67	105.18	104.77	106.48	106.18	105.61	105.21	104.82	104.56	106.82	105.67	105.9	106.6	106.49	105.95	104.75	106.36	106.34	105.98	105.73	105.1	105.68	106.25
105.35	105.55	104.24	104.24	106.02	105.45	107.07	105.43	105.32	106.66	105.22	106.29	106.25	107.02	104.86	104.64	104.2	105.51	105.6	105.89	105.69	106.56	105.98	104.83	105.28	106.78	106.08	105.03	105.66	105.08	105.77	104.69	106.24	106.29	105.01	106.75	106.21	104.15	105.36	105.45	105.43	104.59	104.05	105.78	105.36	105.52	106.85	105.7	105.35	105.62
99.048	101.77	100.7	100.54	101.06	100.67	100.71	101.39	100.47	102.66	100.73	100.61	100.03	101.62	99.299	100.33	100.55	99.22	101.24	100.26	99.72	101.21	100.39	100.87	98.604	102.79	100.33	102.13	102.12	101.26	100.26	101	100.42	99.285	101.74	100.22	101	101.31	101.82	100.95	100.56	99.737	98.648	99.862	101.96	100.67	100.36	100.3	100.53	100.38
104.81	107.34	106.62	106.67	106.85	105.19	104.59	105.86	107.69	104.98	106.53	106.41	107.56	106.06	107.26	104.2	106.45	106.09	105.58	105.48	105.88	105.25	105.27	104.86	105.91	106.21	104.49	105.29	106.22	106.04	104.97	105.96	106.72	105.11	106.18	104.99	104.55	105.14	106.33	107.6	105.84	106.29	106.53	105.25	105.51	104.15	106.83	104.43	106.82	106.32
106.19	103.71	105.91	106	106.46	104.6	105.41	105.64	104.9	106.83	104.13	106.01	105.38	104.75	104.39	104.95	105.45	105.9	105.45	106.35	106.67	104.36	104.41	104.64	106.41	104.96	105.22	106.28	104.58	104.8	106.13	106.76	104.6	106	106.45	106.44	105.06	107.06	106.18	107.13	104.01	106.17	103.32	105.64	104.03	106.25	104.87	104.49	105.53	104.62
107.72	108.78	107.91	107.96	107.9	109.27	109.09	107.64	109.53	107.36	108.54	107.6	107.4	109.04	107.31	110.07	109	108.55	109.24	109.05	108.42	108.99	110.09	106.59	108.68	109.18	108.25	108.27	106.92	108.06	109.16	108.24	107.41	107.25	107.27	107.72	108.69	107.68	108.54	110.09	107.72	109.43	108.61	108.99	107.92	107.31	108.43	108.2	109.55	108.03
100.85	101.45	100.43	100.48	101.22	100.49	101.01	100.94	99.759	101.63	100.37	99.591	100.58	98.88	100.07	100.23	100.9	100.43	99.131	101.69	101.18	99.764	99.307	98.742	102.21	98.684	99.641	100.44	100.41	100.98	101.16	100.8	100.76	99.874	102.06	100.72	99.615	101.65	99.579	100.67	101.1	98.827	101.54	99.613	100.24	101.34	100.02	101.39	101.15	98.707
106.52	106.55	104.78	106.09	105.79	107.97	107.28	106.44	106.14	106.23	106.94	107.81	106.04	108.06	106.57	105.66	106.3	104.83	105.95	106.13	106.42	106.29	105.66	107.35	105.98	106.97	106.9	106.64	107.63	107.33	107.58	106.85	106.16	107.41	107.54	107.4	107	105.21	107.06	105.83	107.26	106.03	105.55	107.67	106.98	107.18	106.52	106.2	106.97	105.76
99.688	100.38	99.794	100.1	98.892	100.43	99.693	99.882	100.12	101.36	99.864	100.83	102.41	100.82	100.87	99.609	101.24	100.76	101.21	101.34	99.896	100.88	102.22	100.39	101.49	102.83	100.23	100.57	100.7	100.99	100.26	101.49	99.776	100.84	99.684	101.94	102.17	99.425	100.1	99.476	102.07	98.775	100.33	100.57	100.56	100.61	101.05	99.655	101.52	100.02
108.61	108.42	108.18	108.68	107.36	108.26	107.7	107.76	109.87	107.2	109.16	109.56	108.84	108.34	108.1	107.41	106.75	109.53	109.32	109.93	107.63	108.61	109.16	108.08	109.54	108.05	107.97	108.13	109.51	109.49	108.12	109.88	108.49	108.43	108.03	107.99	107.5	106.71	109.48	109.89	111.22	108.55	108.48	107.46	106.41	108.62	110.07	107.97	108.9	108
108.44	107.17	109.43	107.46	107.56	107.88	109.03	109.07	108.47	108.65	109.06	109.37	109.4	107.89	109.96	108.27	109.12	108.06	108.76	108.63	107.74	108.46	108.68	109.62	109.22	108.42	107.28	108.98	108.8	108.04	108.63	107.58	108.63	110.13	108.38	109.13	106.99	108.52	109.05	107.73	109.34	108.65	108.33	108.3	107.65	109.2	107.9	108.56	108.11	108.63
105.69	106.36	105.03	105.7	105	104.89	105.7	106.88	104.71	105.31	106.23	105.98	105.32	105.03	105.74	105.06	106.5	105.29	106.63	105.92	106.2	105.89	105.15	104.98	104.36	105.33	104.74	105.7	105.86	105.92	106.49	104.95	106.89	104.87	105.83	106.59	106.33	106.24	107.42	107.1	104.13	104.93	104.3	104.38	106.37	106.72	104.27	105.29	106.77	106.27
106.49	105.55	105.51	106.27	107.05	106.97	107.49	107.78	107.57	107.43	107.06	106.68	105.73	106.29	107.31	106.37	106.48	108.14	106	107.14	106.86	106.64	106.54	106.84	106.43	106.35	106.2	106.57	105.26	106.13	106.57	107.07	106.24	106.76	107.27	107.55	105.67	107	106.81	107.13	103.38	106.9	108.34	107.5	106.89	106.52	106.11	107.04	105.68	106.16
99.994	101.05	99.777	100.21	98.765	100.73	100.33	99.734	101.07	99.129	99.325	100.04	98.5	102.33	99.912	98.673	99.907	99.333	101.68	100.63	100.71	100.34	100.78	99.478	99.769	98.554	99.967	99.971	100.27	99.861	101.36	99.224	99.31	99.239	99.95	100.19	100.72	100.79	99.934	100.29	100.45	99.792	98.857	100.36	99.341	100.24	98.955	99.555	99.731	101.68
105.33	104.4	105.66	105.88	103.78	104.31	105.41	106.63	106.35	106.43	106.49	106.7	107.08	105.74	106.76	105.33	106.33	105.57	107.36	105.81	106.04	105.86	106.68	106.54	105.9	104.86	106.4	106.17	106.69	106.41	105.31	106.36	105.64	104.54	106.15	106.11	105.44	104.86	106.71	105.28	104.26	105.97	105.35	105.11	105.85	106	104.65	104.52	106.65	106.84
109.41	109.84	110.54	110.78	110.83	110.55	109.8	110.3	109.82	109.7	109.05	108.71	110.72	110.17	108.89	110.08	111.21	110.29	111	110.61	110.18	110.39	111.9	111.4	110.11	110.18	110.7	109.74	109.38	109.55	110.46	110.55	110.7	110.71	109.94	110.53	110.35	110.25	109.97	107.95	111.04	110.72	109.42	110.41	109.69	111.49	110.96	110.37	111.39	111.34
108.17	108.84	109.27	106.84	107.6	107.52	107.32	109.15	107.18	108.48	107.85	109.56	108.61	109.73	108.29	108.54	109.76	108.02	108.53	108.73	106.99	109.16	109.69	109.24	109.44	107.87	107.65	107.79	106.38	109.21	108.25	109.29	108.86	108.74	108.51	107.34	109.01	109.52	108.14	107.32	109.8	107.64	109.6	108.53	107.29	108.37	107.75	108.37	108.67	108.8
107.69	109.45	108.79	107.98	108.63	108.06	109.19	109.3	108.07	106.59	107.95	108.43	108.41	109.1	106.92	107.54	108.11	108.58	108.89	108.98	108.4	107.71	107.61	110.09	108.3	106.95	107.91	107.5	107.93	107.95	109.15	108.57	108.8	106.38	108.07	105.69	108.66	108.62	108.94	108.95	108.92	108.01	108.79	107.95	107.85	108.24	106.91	106.96	108.29	108.82
99.927	100.16	100.32	101.7	99.914	99.672	102.75	101.18	100.03	100.28	100.9	101.59	100.6	100.59	100.43	101.49	101.54	100.99	100.35	100.62	102.38	100.51	99.451	99.775	99.806	98.862	100.8	101.35	100.64	100.97	101.68	99.244	100.56	101.14	101.33	100.41	99.795	101.44	100.55	99.869	100.96	99.817	101.49	101.68	100.59	100.62	99.992	100.09	101.26	100.5
107.34	108.71	107.35	107.58	107.91	109.82	107.66	105.65	106.91	107.85	108.01	107.02	108.59	106.92	107.44	108.81	109.01	106.36	107.61	107.34	108.5	107.91	108.29	107.95	107.69	106.93	107.7	106.96	107.08	108.09	108.51	108.08	108.67	107.16	106.92	108.9	108.19	107.66	106.85	109.04	109.15	106.39	108.62	108.4	108.24	107.48	106.82	106.87	107.82	105.06
98.822	99.021	98.81	98.586	98.285	99.143	98.939	99.407	98.005	98.781	98.174	98.497	98.722	98.839	97.496	96.992	98.739	96.872	97.426	99.334	98.59	99.965	98.771	98.657	98.825	99.183	97.837	98.985	98.64	97.433	98.153	99.314	99.361	98.142	98.427	99.681	98.199	98.909	98.555	97.428	98.41	98.085	99.83	98.598	99.709	98.3	98.723	100.17	99.662	99.636
99.021	98.045	98.919	99.207	99.464	98.742	100.41	98.737	98.714	99.112	98.565	99.032	98.026	97.076	97.801	98.656	99.111	98.998	98.379	99.686	99.104	100.04	98.893	98.409	98.61	99.358	96.786	97.503	97.531	98.144	98.846	98.93	99.347	100.17	98.696	98.413	98.922	99.445	97.394	99.318	99.107	98.765	97.792	99.027	99.271	99.073	98.706	99.397	98.107	99.399
97.376	99.471	98.691	98.959	97.534	98.395	97.234	98.669	98.332	98.277	98.499	98.08	97.495	97.085	97.711	97.715	99.393	97.557	96.466	97.387	97.521	98.071	98.467	98.177	98.58	99.383	97.719	97.156	98.131	97.071	98.289	97.17	98.382	97.734	96.848	96.805	98.757	98.546	97.051	98.372	96.611	98.313	97.216	98.827	97.597	97.926	99.032	98.214	97.907	96.245
105.8	106.35	104.43	105.27	105.25	105.75	105.53	104.3	106.31	104.63	106.39	105.23	107.28	105.17	104.67	105.86	105.44	104.69	105.82	104.81	105.77	105.08	106.1	105.83	105.23	106.4	105.28	107.1	105.62	105.71	106.01	104.89	104.22	105.23	104.1	105.83	105.56	105.95	105.54	105.9	106.41	106.82	105.73	105.11	107.89	105.47	105.13	104.64	104.23	105.59
108.66	107.43	109.58	107.03	107.33	107.4	106.86	107.64	109.17	107.71	107.36	107.65	108.85	108.96	107.84	109.62	108.73	108.4	108.08	109	106.67	109.9	109.22	107.68	108.67	109.8	107.16	108.71	106.56	108.33	107.77	108.79	108.4	109.62	107.86	107.56	108.14	108.94	106.33	108.52	108.87	108.39	108.61	109.3	107.64	108.44	108.97	108.25	107.4	107.91
101.45	102.46	101.94	101.57	99.99	100.16	100.22	100.62	100.99	101.14	101.65	100.98	100.97	100.3	101.52	101.24	100.03	101.11	103.03	101.36	101.51	100.56	101.56	101.65	100.73	101.35	101.72	100.62	100.75	101.13	102.43	101.4	101.42	101.98	99.697	103.13	101.87	100.13	100.73	100.1	102.39	100.92	100.91	101.72	101.49	102.83	101.02	101.12	100.24	100.71
106.39	106.88	107.25	107.16	108.35	108.27	107.6	107.62	105.22	108.04	108.18	108	107.6	108.55	106.26	108.96	106.86	108.56	106.9	108.38	108.54	108.12	106.82	108.12	107.24	108.05	107.83	107.45	107.6	108.43	107.71	107.1	107.45	107.35	107.83	106.15	107.86	107.26	107.51	107.57	108.41	107.88	108.12	106.91	107.85	108.75	110.01	107.8	109.38	107.54
105.91	106.39	106.76	106.66	107.16	107.59	104.92	105.61	107.52	105.02	105.7	107.39	106.9	106.45	105.88	107.52	106.68	106.32	104.99	106.54	104.53	106.3	106.64	106.7	105.93	107.07	107.68	105.84	105.89	106.76	106.41	106.25	104.62	107	106.85	106.61	105.41	106.45	106.91	106.04	107.21	107.07	107.17	107.24	106.32	106.18	104.78	106.52	107.04	106.31
106.1	106.87	105.52	106	107.23	106.09	104.55	104.38	105.14	105.67	103.62	107.19	106.18	105.46	105.65	107.69	107.56	105.19	105.55	104.94	104.66	106.02	106.32	106.42	105.2	106.04	106.27	106.36	104.45	105.02	105.37	105.98	104.64	106.55	105.53	105.08	105.54	106.96	105.64	104.79	104.03	104.04	105.38	105.63	106.22	104.73	105.55	104.66	105.79	105.9
105.97	104.41	104.19	106.01	105.46	106.13	107.53	105.58	106.49	105.93	103.77	106.17	105.93	107.64	105.74	105.48	106.16	104.73	104.73	106.14	105.28	105.37	106.65	103.28	104.77	106.09	103.83	104.59	106.62	104.99	105.6	106.63	105.44	106.32	105.39	105.57	106.85	106.42	106.51	105.8	105.83	104.73	105.59	105.34	105.9	104.6	106.09	106.41	104.52	104.41
108.41	108.54	108.63	109.43	107.44	108.28	108.88	108.83	108.56	107.95	108.71	110.31	108.39	106.6	109.25	109.28	107.86	108.13	109.15	108.93	109.17	108.68	108.34	108.18	107.34	107.71	108.76	109.48	110.37	108.35	107.91	109.79	108.94	109.92	107.7	109.23	108.88	108.3	109.37	110.38	109.55	108.98	109.06	107.66	107.9	108.86	109.08	109.38	108.6	108.36
104.57	104.82	105.74	105.21	105.72	107.47	106.51	106.07	105.72	104.88	105.72	105.86	106.89	104.88	105.56	106.17	106.76	105.57	106.68	104.56	105.96	105.97	106.6	107.94	103.71	105.21	106.66	105.53	105.07	104.93	104.87	106.39	104.87	107.23	107.52	103.93	105.21	106.35	105.06	104.73	105.77	105.02	105.26	104.37	104.05	106.02	105.37	104.5	106.17	106.45
100.47	99.383	101.27	100.92	99.824	99.626	101.5	99.807	99.865	98.866	100.46	97.979	99.812	101.5	101.13	100.77	101.19	100.96	100.33	100.19	98.702	101.2	101.47	99.675	100.96	100.09	101.06	100.21	99.601	99.839	100.56	98.808	101.24	99.33	99.736	100.96	99.5	100.54	100.74	101.94	100.11	99.714	100.15	99.805	100.68	102.12	98.647	100.4	102.27	100.64
107.83	106.86	107.31	105.97	105.89	106.57	106.68	106.69	106.36	106.84	106.26	105.75	105.79	108.47	108.17	105.81	106.55	107.08	105.54	107.12	106.57	107.66	108.05	105.8	106.06	105.77	106.14	109	107.29	107.96	107.33	106.08	106.61	108.34	106.91	106.14	106.69	106.66	105.13	106.69	106.32	106.2	107.11	106.97	106.43	106.64	107.14	107.59	107.49	107.18
106.01	106.35	106.17	105.65	105.71	105.1	104.25	105.99	106.77	107.37	106.52	107.25	105.75	106.17	104.85	106	105.95	105.79	106.24	105.39	103.89	106.98	105.85	104.21	106.76	105.68	105.13	105.87	105.65	105.61	104.54	105.91	105.24	105.94	104.54	105.97	105.91	105.39	105.83	105	104.35	104.25	104.21	105.21	106.56	105.75	105.82	105.23	105.84	107.15
106.32	105.19	107.42	105.44	104.2	105.65	105.18	104.94	106.92	105.11	105.88	104.5	104.86	106	103.93	105.79	105.72	105.77	104.01	106.92	103.48	105.47	106.74	105.95	105.41	106.36	104.41	105.88	106.64	105.96	106.46	106.39	105.9	106.23	104.76	104.68	106.75	107.83	106.03	105.05	105.94	103.65	105.03	107.05	106.94	106.75	105.3	108.15	106.33	105.78
106.9	107.88	106.29	105.61	106.62	105.81	107.19	107.23	106.06	107.11	106.27	106.89	106.51	104.63	108.55	106.2	105.22	105.76	106.94	106.37	107.44	106.21	106.74	108.19	105.16	106.75	106.25	106.58	106.09	107.35	106.59	106.73	107.29	106.59	106.96	105.23	107.44	106.8	105.81	108.36	106.71	107.15	106.61	107.35	106.16	106.25	107.77	106.48	105.14	106.82
105.54	105.78	106.34	104.78	105.41	105.87	105.81	105.32	107.9	104.47	105.31	107.08	104.5	106.46	106.01	104.26	106.32	105.79	106.63	104.88	106.3	105.14	106.11	105.28	105.81	105.78	105.62	105.3	105.3	106.8	104.67	106.87	105.16	105.62	106.45	106.47	106.03	103.9	107.89	105.26	105.51	104.34	105.54	105.08	106.33	105.06	104.02	105.76	104.94	105.4
103.83	104.83	105.18	107.79	108.04	105.08	107.03	107.33	106.87	105.58	105.61	105.53	106.19	107.35	105.3	107.19	104.87	107.11	106.27	104.67	105.28	106.54	104.94	106.54	107.21	106.94	105.1	107.31	106.58	106.95	103.79	106.65	107.12	106.95	105.9	105.87	106.72	105.46	106.51	105.37	103.98	107	105.93	104.73	104.48	106.28	106.12	106.46	106.48	107.2
101.4	100.23	100.86	101.99	100.58	98.344	99.903	99.707	101.34	100.81	101.06	100.26	101.39	101.08	102.23	100.48	101.03	100.49	101.6	101.27	100.21	101.33	101.46	100.65	101.02	101.1	101.16	100.55	101.3	100.9	101.87	102.29	101.89	100.87	99.779	101.47	102.55	102.2	101.95	102.44	99.89	100.02	100.65	100.6	101.87	101.07	102.62	100.15	100.6	99.633
108.11	107.17	107.74	106.1	110.05	109.68	108.71	108.29	108.83	107.93	108.25	108.85	109.43	109.37	107.35	108.65	108.83	108.8	107.39	108.13	109.89	107.57	106.7	108.83	107.82	107.35	108.5	108.19	108.55	108.13	109.88	107.06	110.14	109.26	109.65	109.13	108.46	109.58	109.65	108.35	107.42	108.56	107.35	106.77	109.71	109.98	109.87	108.92	108.54	109.12
106.51	105.5	106.94	106.33	103.97	106.42	107.01	105.9	104.24	104.65	104.86	105.91	105.88	105.23	104.96	105.26	105.34	103.99	104.5	105.15	105.73	105.9	105.47	106.34	104.24	105.45	106.04	105.16	103.04	105.66	106.06	105.14	106.17	106.95	104.67	106.35	104.98	104.41	103.51	105.84	104.75	106.58	105.68	104.78	106.37	106.71	106.24	106.37	105.69	106.59
97.986	99.043	96.826	98.437	98.587	98.367	97.375	98.168	98.279	97.857	97.604	97.18	99.24	96.446	98.763	98.37	98.279	98.612	98.848	98.376	96.037	98.393	97.062	98.117	98.646	96.102	99.59	99.114	97.711	99.26	98.609	97.404	98.16	97.468	99.181	98.508	97.585	97.363	97.684	99.124	98.189	98.181	99.946	98.868	96.866	98.419	98.486	99.967	97.836	97.439
104.96	105.53	105.14	103.51	105.78	105.57	104.08	107.1	106.06	104.9	106.12	105.79	105.24	106.31	106.3	104.06	104.01	106.16	104.67	103.59	106.06	105.9	106.41	105.91	104.24	104.85	107.37	104.93	103.7	104.31	106.21	107.95	105.14	105.38	108.32	104.42	105.67	104.34	105.83	105.55	105.82	105.67	106.56	105.89	104.07	106.26	106.83	106.17	106.76	106.5
105.52	107.72	104.59	105.64	106.82	106.62	106.99	105.84	105.63	105.57	104.16	105.64	104.71	105.28	105.85	104.62	105.42	106.15	105.34	105.45	107.31	105.72	105.79	104.74	107.18	106.93	106.19	105.29	105.65	104.79	105.52	105.21	105.2	104.29	107.33	105.31	106.28	106.42	107.65	105.44	107.08	105.12	105.26	106.11	105.77	105.18	105.15	106.04	104.86	104.87
110.4	110.25	109.93	111.1	111.78	108.8	109.91	111.17	108.96	111.74	110.49	111.57	108.42	109.77	109.39	109.95	109.71	111.05	110.72	110.31	110.68	110.01	110.04	109.95	108.83	110.24	110.23	111.04	109.27	111.29	110.18	110.45	109.59	111.54	110.2	111.51	110.75	112.91	110.35	110.91	110.13	111.16	111.75	108.83	110.8	111.82	111.76	111.17	109.23	110.39
97.555	97.989	97.751	97.795	99.366	97.073	97.27	98.013	98.432	99.241	98.239	97.599	98.904	98.262	99.118	97.709	96.671	97.418	97.405	97.612	97.596	100.55	97.074	97.222	97.414	97.442	97.625	97.516	98.374	97.757	99.147	98.07	96.187	97.892	97.946	99.007	97.993	97.284	97.027	99.338	97.549	99.118	97.403	97.49	96.947	99.29	99.094	97.148	96.523	97.985
108.85	107.08	110.25	107.58	108.41	108.76	107.68	107	107.98	108.04	108.49	108.43	108.54	108.21	109.45	109.3	107.32	106.95	108.92	109.24	107.85	107.95	109.52	108	106.67	109.22	108.24	108.4	108.31	109.96	107.62	107.12	109.36	109.95	108.24	107.65	108.84	109.96	107.78	109.32	107.99	107.61	107.68	108.45	107.29	109.4	108.3	109.91	107.99	108.53
106.1	105.76	105.24	107.77	106.27	105.8	104.97	106.34	105.49	105.02	105.51	107.01	105.38	105.24	105.92	105.5	106.06	106.26	106.37	104.7	106.77	106.4	105.54	104.55	106.51	105.05	104	105.43	106.32	105.94	105	105.66	104.91	106.4	105.19	103.97	105.08	105.47	106.51	105.85	104.74	104.94	106.17	105.56	105.76	106.98	106.57	106.77	106.95	105.71
99.918	102.86	100.32	100.58	101.15	100.46	101.01	100.09	99.062	100.99	99.998	99.094	101.13	100.71	101.92	101.1	100.28	100.58	101.71	102.17	100.43	101.1	101.67	100.66	100.76	100.02	101.53	101.44	100.84	100.78	101.26	102.01	100.94	101.87	100.05	101.33	102.22	100.98	101.25	101.2	102.28	101.78	101.16	100.85	99.67	100.52	101.82	101.29	100.5	100.6
105.51	105.55	107.59	106.42	107.71	104.28	104.44	105.79	105.16	106.89	105.97	105.79	106.45	105.31	108.56	106.04	106.19	104.21	106.27	106.27	106.4	106.04	105.53	103.99	105.56	106.76	105.4	105.63	105.1	105.55	104.44	107.06	105.4	105.4	104.48	105.68	105.74	105.33	106.03	106.42	106.81	106.22	106.29	106.98	105.34	106.15	105.46	107.69	106.24	106.61
107.24	106.23	107.89	105.96	106.36	105.97	105.61	106.51	104.78	106.5	107.34	105.24	105.35	106.16	105.45	106.06	106.57	104.98	107.1	105.75	106.36	106.18	105.75	106.76	105.97	104.94	105.73	106.01	104.91	105.42	105.94	104.43	104.99	106.93	106.47	106.06	106.6	106.49	106.27	106.96	105.26	105.77	106.25	107.07	106.36	106.81	105.36	107.2	107.62	106.5
97.161	98.615	97.753	96.645	96.945	98.427	99.708	99.736	97.089	96.968	97.26	97.895	97.491	97.338	97.96	98.269	97.413	97.554	99.006	99.063	96.448	97.008	98.258	98.113	98.195	98.324	96.802	97.233	97.044	97.746	98.703	98.053	97.821	98.114	97.188	97.825	97.677	98.229	99.147	98.228	96.118	98.792	98.018	98.159	97.34	98.733	97.78	97.401	97.926	98.075
105.43	104.86	104.24	105.95	104.87	106.06	107.07	106.21	105.08	105.26	104.77	106.06	105.87	104.9	105.57	104.95	105.81	106.52	104.2	105.33	104.88	106.67	104.19	105.2	105.56	105.44	105.74	105.95	104.92	106.32	105.88	104.72	105.36	104.8	106.48	104.82	105.98	104.83	104.92	106.27	107.38	105.47	105.75	105.84	105.48	105.92	105.53	106.42	105.46	105.04
105.94	106.96	106	105.62	105.4	106.25	107.01	107.49	107.86	108.25	104.92	107.69	107.84	106.42	106.68	106.51	105.52	106.09	107.23	106.45	108.28	107.16	106.79	107.79	106.31	107.55	105.59	106.62	106.23	106.27	106.17	107.31	106.09	106.29	105.38	106.67	106.5	108.03	106.42	107.64	106.62	105.5	105.89	106.99	105.55	106.86	105.84	105.4	105.19	104.44
107.9	106.82	107.95	108.6	107.88	107.62	107.2	108.39	107.13	108.75	107.36	108.71	105.77	106.72	107.79	107.41	105.6	105.59	107.1	106.87	107.9	109.01	107.94	107.6	107.46	108.48	107.67	106.66	108.25	108.81	108.16	107.75	107.66	107	108.42	107.09	107.21	108.86	108.15	108.67	108.39	109.18	106.35	107.25	107.39	106.39	107.6	107.6	106.55	108.56
106.82	105.61	107.67	105.23	105.77	107.39	106.42	106.21	106.81	106	105.88	107.19	106.91	106.05	106.49	106.71	105.34	106.55	106.17	105.32	105.9	106.62	105.52	106.13	108.01	106.91	107.64	104.56	106.16	106.95	106.26	106.32	107.71	106.85	107.12	106.89	105.93	107.67	106.88	106.96	105.96	106.25	106.59	107.26	106.43	105.41	105.92	107.21	106.4	106.8
108.25	107.68	107.29	107.63	108.4	108.08	106.9	108.23	107.1	109.08	109.15	108.96	107.65	107.04	108.54	109.52	106.98	108.33	108.45	107.16	108.58	109.01	110.67	108	107.44	107.47	107.88	108.16	109.52	109.18	109.05	108.85	109.38	108.56	107.64	107.35	108.43	107.6	108.42	108.73	106.66	108.35	109.47	108.79	107.99	110.03	107.54	108.81	108.27	109.2
97.387	98.648	98.72	98.511	98.724	96.569	95.828	98.849	99.013	99.253	97.86	98.727	98.491	98.628	99.622	99.403	98.806	97.62	98.866	98.613	99.175	98.406	99.145	99.233	98.626	98.708	97.294	97.32	98.385	97.626	98.641	98.668	98.134	100.15	98.423	98.027	97.878	97.244	100.28	96.232	97.816	97.856	98.404	97.548	98.044	96.629	98.315	96.593	97.823	98.214
107.4	107.35	106.41	106.44	108.5	107.42	107.73	107.2	108.79	108.51	107.33	107.45	107.88	105.59	108.71	108.76	108.03	105.48	107.48	107.86	108.85	106.92	107.57	105.86	108.16	109.67	108.96	106.67	106.42	107.16	107.54	107.97	108.04	108.33	106.89	107.44	108.95	108.74	108.87	108.3	107.19	106.79	108.04	108.69	107.93	107.85	107.13	108.38	108.04	107.4
109.54	107.97	107.72	107.55	108.06	109.08	108.6	106.58	107.87	108.5	109.14	107.2	107.23	109.5	108.24	107.68	109.03	107.62	107.9	109.09	109.46	109.13	108.07	107.9	108.87	107.22	109.09	109.77	107.46	106.69	107.1	108.46	107.95	107.78	108.4	108.75	108.45	108.54	107.81	108.54	108.35	108.82	109.04	106.93	107.47	107.89	109.14	108.85	107.82	107.34
106.57	107.02	107.48	106.63	106.01	106.16	107.77	105.79	106.07	108.44	105.79	107.58	104.94	105.88	106.92	107.37	105.92	106.88	106.59	106.34	106.29	107.73	107.36	106.22	105.44	106.37	105.62	106.51	105.78	105.52	106.82	105.69	105.72	106.16	104.46	106.49	105.23	105.31	106.36	105.51	106.49	106.03	106.17	106.67	104.91	105.77	106.24	106.75	107.65	107.71
107.31	107.74	107.86	108.57	109.29	108.17	108.12	107.99	109.32	108.65	107.66	107.82	110.14	108.97	110.09	109.79	109.55	108.45	108.28	109.6	108.68	107.33	107.64	107.92	109.94	109.35	109.88	107.94	109.72	109.42	109.43	108.48	109.21	109.22	110.33	106.29	109.82	110.23	109.31	109.44	108.48	107.88	108.61	108.8	108.9	107.93	108.08	109.45	109.42	109.44
108.73	108.1	107.61	106.55	107.06	106.79	108.31	106.39	106.97	107.17	109.91	105.63	105.63	107.95	108	107.7	108.6	108.93	108.17	107.04	107	108.46	108.67	108.14	106.82	107.13	107.95	108.28	106.89	108.08	107.59	107.45	107.87	108.23	107.77	105.82	106.96	107.92	109.62	108.48	108.01	107.31	108.71	106.8	107.99	107.08	106.54	108.78	107.66	107.91
101.87	102.94	103.06	100.89	101.19	101.02	100.24	102.65	99.931	102.73	100.52	99.328	102.68	102.13	101.17	101.43	100.55	100.95	100.94	99.825	100.31	99.834	100.04	101.48	100.27	101.64	101.51	100.16	100.59	100.55	100.51	100.15	100.37	100.78	100.34	100.28	101.74	100.56	102.13	100.53	100.73	102.22	99.124	101.82	101.13	100.9	99.806	101.81	100.78	100.19
106.47	105.65	106.83	105.06	105.78	106.53	104	106.37	104.13	105.72	106.22	105.32	107.69	105.54	105.51	103.56	105.98	105.95	104.87	104.42	106.59	105.76	105.26	103.62	106	106.27	105.61	105.5	106.73	106.17	105.52	104.88	105.25	105.28	105.14	105.85	105.57	104.28	103.36	105.04	104.89	105.71	106.39	105.8	103.87	104.86	105.45	106.91	106.89	106.49
99.579	98.808	101.17	98.787	99.523	99.775	99.853	101.12	101.73	100.91	101.41	100.98	101.57	100.3	99.743	99.953	98.746	99.146	100.15	99.573	100.2	99.519	101.24	101.42	101.19	101.4	100.39	101.42	101.08	100.53	100.66	100.45	99.773	100.32	100.5	100.51	99.883	99.545	100.78	99.174	99.122	100.77	100.78	102.51	101.24	99.539	100.42	99.592	101.1	101.51
107.25	106.3	106.18	105.56	106.87	105.91	104.87	105.31	107.05	106.55	107.53	107.08	105.73	106.57	105.43	105.78	108.46	106.83	105.94	106.92	106.58	106.71	106.68	108.99	106.11	107.78	107.98	105.41	105.54	106.85	105.84	106.5	107.33	106.86	107.03	106.17	106.03	107.06	106.52	105.82	105.73	106.34	106.43	105.75	106.06	106.44	106.29	104.75	106.43	107.65
106.31	105.13	108.68	106.92	105.99	107.71	106.32	106.34	105.91	105.57	107.07	106.39	108.41	106.72	107.6	105.93	106.71	106.19	103.9	104.44	106.71	106.25	106.69	107.01	107.18	105.83	106.59	106.12	104.93	106.87	106.28	106.82	105.75	105.76	105.68	105.94	105.56	106.73	107.62	106.21	106.96	105.86	106.27	105.34	105.63	105.67	105.42	107.4	106.73	106.85
105.28	107.98	106.34	104.7	105.82	106.57	106.74	105.63	106.02	105.89	105.02	103.68	104.99	106.39	106.29	105.07	105.72	106.23	105.24	106.16	106.25	105	106.35	104.8	106.25	106.49	104.53	105.99	104.85	107.25	105.27	105.87	104.98	106.1	105.67	106.37	106.87	104.99	104.83	104.97	107	106.55	106.05	106.77	107.52	105.06	106.53	105.37	105.86	105.5
104.95	106.35	104.97	104.82	106.13	105.28	105.21	105.5	105.06	106.04	106.52	106.47	106.08	104.94	105.74	103.67	105.64	106.72	104.65	107.2	105.61	106.79	103.71	106.49	105.8	105.28	104.76	104.18	105.3	104.96	105.47	104.46	106.47	104.8	105.58	105.84	104.26	105.8	106.97	105.66	108.02	105.58	104.66	105.22	105.87	106.74	106.72	106.52	106.03	105.36
109.63	109.05	107.81	107.22	107.99	108.28	108.75	108.97	107.59	108.39	108.49	107.88	107.36	108.68	108.04	107.48	108.4	108.7	108.78	108.31	107.39	106.75	107.59	108.93	107.47	107.05	107.43	107.54	106.22	106.64	108.88	109.04	107.9	106.78	108.14	107.55	109.15	107.23	107.25	107.41	107.11	107.77	108.27	107.36	107.55	108.72	109.4	109.46	108.07	108.86
108.63	108.38	109.52	107.07	107.83	108.64	107.97	108.89	107.46	107.66	107.13	108.66	107.74	106.77	107.24	106.75	108.22	109.01	107.95	107.4	108.53	108.46	108.17	109.41	110.07	108.23	108.69	108.2	109.17	109.29	109.92	108.58	109.66	108.7	107.85	107.61	108.88	107.86	109.66	109.2	109.52	107.55	107.84	108.34	108.22	109.86	107.37	108.22	108.65	109.07
97	98.361	98.27	97.044	97.998	99.566	97.348	97.802	98.6	97.76	97.121	98.176	96.313	97.627	98.138	97.664	98.88	98.808	97.877	96.671	97.789	99.026	98.996	97.643	99.267	99.08	97.585	98.086	97.674	99.772	98.127	97.258	97.684	97.504	97.324	97.862	99.118	96.079	97.455	97.379	96.694	99.284	98.393	98.995	98.841	99.701	97.79	96.149	97.826	98.657
105.34	103.2	105.12	105.64	106.72	105.4	105.15	105.68	105.07	105.39	107.01	106.56	105.86	105.69	104.86	107.11	106.04	106.96	104.6	104.25	106.35	105.66	105.03	105.6	106.54	105.79	104.75	105.93	104.52	105.76	104.49	104.12	105.68	106.59	104.98	106.83	106.15	106	105.16	105.76	106.37	105.21	105.49	107.25	106.26	105.17	105.45	106.57	105.99	105.19
104.45	106.41	106.1	105.81	106.34	106.68	105.22	103.72	106.59	105.48	105.17	105.88	105.53	106.45	106.6	105.34	105.59	105.09	104.77	106.15	104.68	106.43	103.96	104.95	106.17	104.93	105.1	104.68	106.44	104.57	104.81	104.58	105.49	105.4	104.87	105.19	105.75	107.95	104.93	104.06	106.6	106.43	106.27	104.42	104.88	106.12	106.79	105.7	105.53	106.47
101.09	98.652	100.28	99.937	101.27	99.261	101.62	99.435	100.33	99.927	99.725	99.592	100.57	99.734	99.859	101.82	100.25	99.29	100.16	100.49	98.985	101.63	100.06	101.76	101.38	98.939	100.59	99.828	101.03	100.06	99.967	97.859	100.57	99.43	100.41	102.26	101.29	99.77	100.02	99.503	100.35	99.902	100.31	100.8	100.08	100.35	98.765	101.24	100.01	101.13
105.12	104.64	106.05	106.49	106.32	105.35	104.03	105.48	105.23	106.59	106.73	106.32	106.02	104.84	105.49	104.64	104.03	105.23	106.18	105.92	104.94	106.68	105.25	105.91	104.95	105.91	104.9	105.32	106.36	107.28	106.03	106.96	106.47	104.85	107.05	106.23	106.92	104.83	104.58	105.43	104.04	105.54	105.06	106.72	105.53	104.38	103.5	104.97	106.43	104.91
105.59	105.7	103.74	105.32	106.42	105.59	106	104.4	106.2	105.29	106.32	106.62	103.83	105.36	105.75	104.59	107.36	106.07	104.86	105.95	106.71	106.04	104.39	105.03	105.56	106.47	107.35	104.56	104.53	105.67	106.01	106.92	104.57	105.59	105.8	104.33	104.68	107.78	106.4	105.97	103.68	106.14	106.92	103.69	105.59	106.72	104.65	105.93	105.06	107.45
102.38	102.98	103.54	103.15	102.22	102.9	103.22	102.32	101.75	102	103.09	103.36	102.91	102.82	103.2	103.27	103.02	102.4	101.83	103.71	103.85	101.17	101.62	102.54	102.84	103.1	101.71	103.19	101.34	102.46	103.2	102.1	103.34	103.25	103.09	101.83	103.36	102.11	102.49	103.03	102.79	100.86	101.81	101.95	103.32	100.93	100.07	104.63	102.29	104.15
99.906	98.595	99.017	100.69	98.299	100.09	99.853	98.109	98.115	99.077	98.416	98.243	99.916	98.599	99.167	98.704	98.413	99.754	100.27	97.522	98.815	100.33	98.917	98.417	97.766	99.292	99.033	99.28	98.712	100.19	99.736	98.14	98.606	99.337	97.197	99.933	99.126	100.27	99.082	98.78	98.394	98.711	99.188	99.441	99.365	97.448	99.344	98.327	96.764	99.814
108.82	106.96	107.63	109.72	106.77	107.37	107.66	107.41	107.94	106.94	109.11	107.87	108.44	107.81	106.3	108.82	107.41	106.96	109.15	108.34	107.07	108.36	107.96	108.61	107.1	108.31	107.29	106.64	107.23	108.6	106.07	107.25	106.48	108.98	107.95	107.88	107.73	107.49	106.25	109	106.61	107.47	108.52	107.88	106.7	109.01	108.27	109	108.73	108
108.54	108.33	106.98	108.49	106.86	107.91	106.69	107.66	109.14	108.2	108.6	106.58	109.63	108.96	107.44	106.91	107.75	106.66	109.05	108.98	107.99	105.57	107.64	108.31	108.3	109.01	107.24	110.01	108.11	108.41	106.73	106.63	106.45	108.61	106.65	108.23	107.75	106.27	108.53	107.25	107.3	108.57	107.64	107.25	109.13	107.2	107.27	108.96	108.16	107.2
100.26	100.75	98.946	100.89	99.909	100.44	100.09	100.58	100.59	100.72	99.416	100.02	102.66	100.65	100.6	100.69	100.07	101.25	99.42	99.849	100.92	100.85	99.914	100.76	100.83	100.72	101.22	101.01	99.364	100.75	100.25	101.25	98.978	100.98	99.672	102.02	99.732	99.735	101.71	101.6	100.21	101.22	100.84	100.25	102.15	98.14	102.24	101.17	100.9	101.6
106.32	105.31	105.2	106.49	105.32	105.83	106	106.26	107.05	106.65	105.88	106.8	106.79	105.97	106.63	107.87	107.58	107.31	106.33	105.18	107.35	105.92	105.9	106.78	106.15	106.96	106.35	107.47	107.14	105.33	106.92	105.48	106.44	107.69	106.23	104.91	105.95	105.92	105.26	108.1	107.62	107.11	105.32	106.7	106.75	107	106.05	105.79	108.27	106.25
105.14	107.06	104.83	106.25	105.9	105.53	106.53	105.92	106.26	105.97	107.59	105.86	105.81	107.34	106.76	103.91	104.58	104.86	107.91	105.5	105.13	106.62	105.15	105.91	105.81	106.9	105.37	105.95	106.47	104.3	107.65	107.37	104.97	105.51	105.95	107.37	105.32	106.14	105.35	106.4	106.49	107.36	105.64	106.24	105.92	105.16	104.41	105.56	106.45	105.44
107.06	108.76	109.04	107.69	107.56	109.1	109.61	107.44	109.05	109.13	110.35	106.1	106.89	108.81	108.85	108.06	108.39	107.36	107.12	107.81	109.25	108.08	107.48	108.3	110.37	109.25	106.42	108.09	108.1	109.18	109.1	108.15	107.19	109.09	108.3	109.38	108.37	108.64	108.02	107.57	107.28	109.67	107.93	107.74	109.23	107.35	107.43	107.71	108.02	108.04
107.1	106.77	105.73	105.95	106.48	104.08	105.62	106.67	106.98	104.57	104.53	105.14	106.05	103.32	107.25	107.59	106.13	106.38	105.58	107.11	106.94	104.86	104.29	106.06	104.01	105.07	107.57	106.76	104.85	106.6	104.71	105.26	106.55	105.77	105.55	106.22	106.83	104.19	105.6	106.01	106.93	106.42	106.64	106.91	106.25	105.7	106.83	104.62	105.73	105.71
107.52	107.37	105.11	106.3	106.41	106.21	107.08	106.69	107.75	107.23	104.32	107.91	107.27	106.97	107.63	107.18	107.89	104.87	105.98	106.66	106.6	105.74	106.28	107	105.55	105.52	106.95	107.09	106.29	106.81	107.39	107.85	106.66	104.25	105.53	105.84	106.52	104.48	106.42	104.61	107.27	106.47	105.39	106.17	105.88	107.72	106.29	107.06	107.07	106.55
98.438	97.364	99.852	98.246	97.548	97.985	98.63	98.381	97.644	96.452	97.253	97.957	99.168	95.658	98.152	99.326	98.059	98.915	99.335	98.365	98.326	97.774	99.271	97.427	98.795	98.68	99.014	99.27	97.773	98.991	99.271	98.213	97.938	98.335	98.339	96.714	97.996	98.125	98.042	98.082	97.909	96.339	98.305	97.825	99.074	96.344	97.917	96.948	97.837	98.079
106.74	105.64	106.63	107.32	105.77	105.89	106.1	107.33	105.44	105.22	105.91	107.04	105.6	107.72	107.6	105.39	104.68	106.14	107.01	106.21	105.51	105.58	106.39	107.35	107.03	107.4	106.7	105.42	105.21	107.58	106.46	108.88	106.13	106.36	107.82	106.71	107.16	104.97	106.62	107.08	106.75	105.17	106.85	107.71	105.97	107.03	106.18	106.39	104.47	106.48
102.5	102.97	102.06	103.09	104.01	103.76	101.97	101.75	101.62	102.79	103.62	102.89	102.74	102.92	101.8	103.44	103.19	103.88	101.6	101.58	102.32	103.08	103.5	102.93	102.45	103.66	102.95	102.24	102.71	101.85	102.12	102.64	103.79	103.28	101.43	103.16	102.09	102.73	102.08	102.78	103.07	102.69	101.75	104.26	102.8	101.45	103.01	103.73	103.17	103.67
105.16	106.23	106.69	106.35	105.92	105.08	106.99	105.08	105.59	107.4	104.66	105.53	107	106.79	107.45	105.85	106.87	108.01	106.7	106.25	107.47	106.45	105.83	105.75	105.7	108.31	108.04	104.78	105.54	106.8	106.27	106.61	106.84	106.95	107.04	107.33	107.13	105.09	107.43	105.33	105.39	105.81	105.53	105.48	103.69	108.42	106.25	106.67	106.94	106.43
107.96	107.86	105.72	107.03	106.37	106.98	107.33	106.01	107.1	108.11	107.71	107.62	107.73	106.35	105.54	107.25	105.34	107.22	106.01	105.78	106.43	106.99	108.05	105.46	105.13	106.35	107.2	106.99	107.37	104.62	105.65	107.75	106.5	107.79	108.09	105.09	105.81	107.54	106.75	106.26	106.94	106.31	105.76	105.78	105.31	108.8	106.62	108.07	106.41	105.19
108.92	108.68	107.83	109.41	108.3	108.39	109.38	108.67	108.3	108.94	107.96	109.62	108.61	110.58	107.88	109.29	108.99	108.87	107.55	110.57	108.2	109.1	106.26	107.69	108.46	107.84	109.23	109.18	107.73	109.07	108.49	109.41	108.18	109.35	108.07	108.28	107.9	108.83	108.41	107.19	107.66	108.09	107.3	109.29	107.84	108.93	108.85	111.02	108.56	108.26
110.02	108.14	110.1	110.89	109.33	111.41	109.94	108.86	110.96	110.95	110.94	111.09	110.48	110.36	111.24	111.49	110.5	110.14	109.46	110.8	110.54	111.22	107.77	111.93	109.57	110.66	110.34	110.83	109.17	109.95	110.15	109.46	110.07	108.82	110.9	110.46	110.58	109.3	110.14	110.37	110.69	110.95	109.37	109.83	112.22	109.68	110.75	111.13	110.27	110.05
106.49	106.03	105.81	106.31	106.02	106.71	105.67	105.29	106.84	106.91	107.41	107.41	107.81	107.63	107.72	106.79	105.91	105.14	106.24	106.33	106.84	106.94	106.97	106.17	106.68	108.51	106.57	108.06	107.55	106.21	106.75	105.14	106.14	107.03	106.92	106.8	105.57	106.96	106.3	105.29	106.61	105.74	106.72	106.41	106.82	106.22	107.63	106.62	107.1	104.42
105.12	104.41	107.83	106.76	105.24	106.47	106.37	106.56	106.12	107.33	105.16	106.01	105.24	105.86	106.64	106.01	104.47	105.65	105.06	105.95	105.49	104.53	105.01	106.95	107.45	105.99	104.64	105.38	105.58	105.42	103.39	106.39	106.49	106.42	105.34	107.52	105.64	106.71	106.18	105.51	105.89	105.37	104.78	105.98	106.9	105.56	106.2	105.82	105.19	105.38
97.036	96.394	99.295	97.507	98.461	96.483	99.143	97.672	96.827	97.32	98.418	98.042	98.421	98.013	99.265	98.884	97.251	96.996	97.309	100.26	98.728	95.44	98.143	97.955	98.685	98.186	96.42	97.151	98.757	98.268	97.668	95.991	97.778	98.225	97.226	97.532	98.341	97.861	98.52	96.5	97.1	99.632	99.098	98.867	99.255	96.619	98.966	97.06	98.144	97.326
105.47	106.35	104.18	104.7	107.49	104.71	105.75	106.18	103.68	106.13	105.53	105.6	105.39	105.7	106.66	107.28	105.66	104.32	105.3	104.99	106.73	104.47	105.18	106.94	104.88	104.37	105	106.84	104.73	106.48	106.14	106.35	105.71	104.16	105.81	105.62	105.65	105.24	106.38	104.15	105.4	105.17	104.89	105.67	106.34	106.55	105.79	106.48	105.91	104.99
108.9	106.88	107.34	106.57	107.83	107.23	108.28	109	108	107.75	107.66	108.55	106.43	106.94	107.79	107.29	107.44	107.68	107.5	108.34	108.47	107.67	106.92	109.34	107.15	109.01	108.51	106.69	108.64	107.75	109.04	108.02	107.62	107	108.19	109.84	108.1	106.93	109.56	107.35	108.22	107.95	108.53	106.89	108.81	107.37	109.88	108.69	106.34	106.07
108.61	107.64	108.2	108.58	108.18	106.52	108	106.11	108.38	109.05	107.38	107.08	107.25	107.83	108.14	106.24	107.04	107.67	107.39	106.84	108.99	106.47	107.98	107.76	108.32	107.7	107.41	107.42	106.98	108.29	108.58	107.76	107.5	107	107.76	108.13	109.33	109.47	108.78	108.89	107.94	108.86	108	107.08	107.03	107.14	107.92	108.19	109.46	107.37
97.865	96.837	97.992	98.088	97.496	97.712	97.711	97.451	97.454	99.185	97.541	97.494	97.628	97.387	99.519	97.934	97.787	99.569	97.047	98.517	97.644	98.21	97.719	98.057	99.004	96.866	98.243	100.18	97.999	98.386	96.521	97.354	97.689	98.699	99.442	97.716	97.1	95.581	97.798	97.504	97.35	98.961	96.959	98.101	99.011	97.929	98.448	98.812	98.888	99.776
106.39	107.3	107.76	107.03	106.68	106.52	107.05	107.19	105.66	106.42	106.79	105.31	103.2	106.59	106.09	106.7	106.65	105.74	105.94	106.5	103.94	105.43	106.59	106.58	105.06	106.62	106	105.71	107	106.03	106.99	105.65	106.62	106.97	104.96	105.93	105.37	106.18	105.72	104.82	107.25	106.52	107.18	107.52	105.71	105.12	105.94	106.57	105.4	106.04
108.19	107.54	108.12	108.2	107.51	109.51	109.25	108.81	109.81	108.8	107.36	108.13	106.94	108.28	108.77	109.44	108.3	108.7	109.07	107.24	108.71	108.83	108.25	108.71	108.75	108.5	107.78	108.9	108.78	109.62	108.47	108.07	108.79	108.56	107.38	108.2	109.11	108.57	109.24	110.07	108.12	109.9	107.47	109.07	108.4	107.21	107.44	108.05	107.87	106.64
106.92	105.3	104.72	106.45	105.91	104.96	104.66	107.31	104.81	103.74	104.27	104.83	107.63	106.68	107.07	105.57	105.41	106.02	106.51	105.75	105.34	106.12	106.45	104.64	105.98	105.47	106.41	104.69	104.52	105.21	104.78	106.68	105.34	105.89	106.51	106.6	105.21	104.5	104.19	105.21	107.06	105.89	106.78	106.42	107.51	106.15	106.02	106.45	104.52	105.17
101.55	99.676	99.554	101.74	99.821	101.19	98.839	100.62	99.785	100.99	101.24	99.805	99.815	100.37	100.41	101.45	100.16	101.37	100.28	100.95	100.29	100.79	100.43	100.09	101.47	102.45	98.321	100.69	99.767	101	100.85	99.448	101.28	100.92	100.87	99.28	101.54	101.44	101.47	100.66	101.26	101.01	101.33	100.71	101.49	99.082	99.317	100.55	100.27	100.11
106.61	105.39	105.72	106.01	105.18	105.48	105.04	105.57	104.39	105.82	105.41	105.18	105.96	106.24	105.26	103.94	107.55	107.25	106.45	105.74	105.74	104.22	107.39	105.07	105.8	105.64	107.26	105.7	106.34	105.92	105.5	105.36	104.66	105.78	105.71	106.7	105.09	105.21	104.94	105.63	106.77	106.45	107.23	106.37	105.81	104.56	106.05	106.08	104.9	105
103.09	106.02	105.69	104.32	107.9	105.46	106.1	104.38	104.38	106.49	105.54	105.85	105.56	106.21	105.3	104.37	104.81	105.77	104.84	107.39	106.46	105.85	105.82	105.31	105.84	105.31	104.02	107.14	106.05	106.06	105.01	106.38	104.3	105.65	105.47	105.57	105.73	106.5	106.01	106.06	105.07	104.78	104.89	106.41	107.87	105.56	106.44	104.77	105.14	105.26
110.9	111.47	111.11	109.17	110.36	109.94	108.77	110.07	111.06	112.27	111.98	111.46	109.13	110.19	109.92	110.3	109.95	110.02	111.36	111.44	110.37	110.22	110.8	111.82	111.22	109.72	111.34	109.36	109.86	109.7	110.02	109.74	109.78	110.91	109.31	110.21	111.31	109.79	109.93	109.93	110.59	111.05	111.06	113.44	109.93	111.86	111.58	109.57	112.41	109.75
105.79	105	105.72	105.97	105.71	106.93	106.44	104.4	106	105.38	105.5	105.73	103.23	103.78	105.75	106.57	105.91	104.99	105.26	105.98	105.88	104.85	105.13	105.22	105.58	104.61	106	106.57	105.54	106.65	104.95	106.65	105.11	106.2	104.89	105.53	105.35	105.87	105.5	104.67	106.16	106.17	106.98	106.73	105.21	105.46	105.18	105.11	107.56	105.1
107.09	107.64	105.98	108.16	106.45	107.99	107.96	107.05	105.26	107	105.74	106.23	106.76	107.07	106.91	106.4	106.92	105.02	106.38	106.21	105.53	108.02	107.73	105.09	106.12	107.27	106.59	107.35	105.79	106.56	107.85	105.91	107.13	106.76	105.88	108	106.26	107.84	105.36	106.85	105.57	107.65	105.9	106.54	104.77	106.88	107.21	106.96	107.48	105.63
105.86	105.45	106.53	105.15	105.48	105.6	105.8	106.45	107.46	106.14	104.52	105.65	105.83	105.04	107.05	104.83	105.64	105.58	104.26	105.71	106.57	105.2	104.97	105.03	105.16	106.04	106.23	106.96	106.12	104.75	106.23	104.85	106.55	107.06	106.89	104.64	106.21	106.53	105.88	107.2	106.66	106.55	105.89	104.27	106.19	107.78	105.63	105.62	106.37	108.08
99.266	99.209	99.54	98.11	97.224	98.136	99.478	97.089	98.073	99.287	98.701	97.882	99.401	100.65	97.14	97.947	97.554	99.129	98.905	97.262	98.808	99.138	98.272	97.396	99.324	99.013	100.16	99.13	99.131	99.848	98.527	99.812	100.18	98.674	98.18	97.512	98.562	98.33	100.51	99.386	97.897	100.25	100.46	97.854	99.771	98.907	100.05	99.28	98.417	98.072
97.634	99.31	97.941	97.881	98.917	99.284	98.612	97.269	97.333	97.631	97.632	98.307	99.199	97.415	99.552	97.861	100.33	98.098	97.074	97.927	96.984	98.858	98.774	98.032	97.192	96.681	97.068	98.27	98.039	97.052	98.095	98.602	96.527	99.305	97.722	97.289	97.36	98.262	99.485	97.57	99.23	97.715	98.804	96.863	97.877	97.223	97.806	97.304	98.413	98.124
99.101	98.162	99.163	98.774	96.486	98	98.849	99.429	96.689	97.735	98.67	99.285	100.32	99.947	100.05	99.03	98.331	96.568	99.249	97.451	96.991	99.248	96.838	97.553	98.071	96.894	97.948	97.615	98.294	99.205	98.144	99.294	98.282	98.285	97.676	96.913	99.171	99.018	99.09	98.131	98.2	97.266	97.893	98.283	98.015	98.318	99.383	97.135	99.234	99.661
104.61	107.63	105.9	106.1	105.52	106.68	105.8	106.5	105.5	106.57	106.66	107.83	106.9	106.01	106.71	105.19	106.29	105.84	106.5	106.69	105.52	107.14	106.84	105.41	106.29	107.74	106.45	105.23	104.82	104.67	106.08	107.99	104.87	106.7	107.67	106.69	106.86	107.2	106.45	104.59	107.21	106.77	105.23	107.39	105.41	105.58	105.51	106.19	106.09	104.56
98.994	96.687	98.759	97.04	97.265	98.005	98.221	97.399	96.776	96.935	97.835	97.449	97.385	98.201	98.717	98.844	97.761	97.871	97.62	97.006	96.856	98.866	97.608	98.491	97.737	98.323	98.514	97.36	99.368	96.958	98.055	98.147	96.785	97.484	97.676	97.894	97.82	97.53	98.861	98.087	95.539	97.911	97.995	98.332	99.092	99.424	98.966	99.835	97.98	97.862
108.51	107.54	107.72	107.44	108.63	109.21	108.11	107.44	108.53	108.34	108.15	105.76	108.35	107.99	108.57	107.76	109.22	108.39	107.29	108.24	109.05	107.59	106.7	110.62	108.44	106.53	108.53	106.66	108.13	108.29	108.62	108.1	108.66	108.68	107.48	109.66	108.5	106.46	109.58	107.77	108.38	109.06	106.63	109.47	108.95	109.55	107.64	108.41	107.04	108.66
107.33	107.58	107.33	107.54	108.16	108.87	108.87	108.07	107.23	108.04	108.22	106.24	107.08	106.99	107.87	108.23	106.91	106.8	108.02	106.93	108.35	108.52	108.71	107.63	107.63	109.07	107.36	108.71	107.95	108.6	106.14	107.95	107.19	107.18	106.59	108.35	105.76	108.39	107.35	108.3	107.81	108.58	107.26	107.73	107.85	108.4	106.74	107.32	108.32	109.36
105.78	108.41	106.34	105.72	106.72	105.18	106.81	104.92	106.52	105.01	104.79	106.15	105.48	104.09	103.74	106.31	105.41	107.1	105.34	104.38	106.18	106.3	105.87	105.79	105.76	105.86	105.89	104.48	105.07	104.94	104.88	105.17	104.81	105.44	103.99	105.02	105.22	105.16	105.99	104.89	105.24	105.32	105.91	104.42	105.98	105.77	105.01	105.34	107.34	104.83
98.386	98.084	98.977	97.316	98.253	99.682	98.092	99.492	98.128	98.426	98.869	97.422	98.881	98.104	97.49	95.01	98.589	99.014	97.706	97.676	97.411	97.707	97.575	97.735	99.604	98.839	98.7	97.505	96.766	98.801	98.521	98.53	99.371	99.364	97.025	99.205	97.64	98.934	98.355	97.831	97.877	98.281	97.534	97.735	97.875	96.946	97.077	98.88	99.189	99.893
106.74	107	107.14	105.96	104.35	108.09	106.92	105.66	107.04	106.79	107.36	105.62	107.19	106.29	106.53	107.6	108.45	106.65	106.72	107.07	105.44	107.17	109.06	106.76	106.98	105.68	107.24	106.4	106.17	105.82	108.37	105.64	108.08	107.59	106.77	107.41	105.54	105.73	106.36	107.87	107.34	105.67	105.66	106.49	106.48	106	108.01	105.99	105.49	104.47
108.52	108.1	108.66	108.72	108.18	108.71	108.87	108.88	110.61	108.36	106.77	108.74	108.23	106.89	109.76	109.31	109.9	108.03	111.22	107.12	108.73	108.21	107.98	109.88	107.93	108.23	109.19	107.55	110.25	108.82	109.77	108.54	109.72	109.83	108.62	108.8	108.27	107.8	109.2	109.2	108.97	107.61	109.71	108.58	108.43	109.07	107.63	109.61	109.49	108.21
104.59	105.32	105.57	104.13	105.05	106.66	105.43	106.14	103.8	106.18	105.68	105.14	107.01	106.18	105.8	106.52	106.75	105.16	104.88	105.78	105.99	106.12	107.64	106.96	106.69	105.67	104.99	106.69	105.75	105.69	105.71	105.71	106.46	107.1	104.72	105.19	106.41	106.54	105.96	104.2	107.2	106.07	104.42	104.68	105.73	107.17	107.28	106.41	104.8	105.82
106.9	105	106.71	107.61	107.36	107.11	107.3	106.61	106.47	106.89	105.7	106.11	106.96	105.7	105.96	107.55	106.29	106.58	105.86	105.48	105.47	105.64	105.93	105.93	105.69	108.5	107.08	106.73	106.02	106.07	105.98	107.33	106.95	107.78	106.26	106.22	107.47	106.46	105.21	106.54	106.69	106.3	106.72	106.26	106.17	106.77	107.86	107.33	106.75	107
106.17	106.05	105.44	106.55	107.63	107.18	104.99	106.24	105.22	107.81	105.38	107.07	107.46	105.66	106.69	106.6	103.31	105.6	106.48	107.24	107.16	106.73	105.01	106.17	105.2	105.97	106.91	107.97	106.13	106.64	106.87	107.3	106.43	106.86	108.02	105.92	107.04	106.47	105.61	105.79	106.18	106.14	105.68	107.26	105.58	105.26	108.18	105.93	105.57	107.1
107.2	108.42	108.87	107.22	107.79	108.91	108.17	107.23	108.71	107.57	107.27	108.65	106.59	108.38	107.84	110.2	108.26	109.4	108.82	109.35	106.99	108.6	108.35	107.97	109.81	110.02	109.03	107.98	107.87	108.68	110.39	108.69	109.73	107.28	109.47	109.26	108.85	108.42	108.68	108.88	107.96	109.48	107.92	108.66	106.77	110.62	108.62	108.26	108.34	107.65
108.19	108	108.57	108.78	108.15	107.6	107.72	108.86	108.81	106.07	105.52	108.8	106.24	108.22	108.09	108.2	107.36	109	106.1	107.82	106.23	107.49	107.15	106.17	107.28	108.76	107.81	109.12	106.83	107.36	108.44	108.1	106.02	106.92	107.66	108.22	107.87	108.18	106.4	108.53	107.31	107.89	107.23	109.16	108.51	108.39	109.14	108.33	106.68	106.95
98.604	97.8	97.653	99.211	97.525	97.374	96.811	97.928	98.94	97.475	97.235	98.702	99.619	98.734	99.735	97.479	97.16	99.324	98.993	99.263	98.035	97.749	97.199	96.474	98.383	98.062	97.919	97.902	99.11	97.353	99.511	98.162	97.306	97.188	98.468	98.127	97.745	97.358	97.666	99.31	98.292	96.972	97.091	96.749	97.759	99.047	98.725	97.781	98.545	98.084
108.31	108.74	108.2	108.14	108.71	109.17	107.23	107.76	108.97	109.97	107.48	108	110.14	110.27	108.41	108.77	108.46	108.55	107.54	107.21	109.18	109.65	107.55	109.93	108.65	109.32	108.63	108.73	108.02	108.57	108.53	107.97	109.7	108.03	109.72	107.74	107.85	109.65	107.11	109.67	108.33	108.45	109.38	108.31	107.3	109.14	107.57	109.41	109.65	108.24
99.372	99.188	98.789	98.974	99.956	99.631	99.307	99.079	100.53	100	98.409	98.963	97.962	98.952	97.332	99.418	98.487	98.7	99.241	99.234	98.888	98.223	97.288	98.029	99.171	99.019	98.935	97.647	99.058	100.08	100.02	98.81	99.393	99.441	99.05	98.345	98.138	98.9	97.879	97.471	99.861	98.924	100.48	98.136	99.577	98.325	98.021	98.232	98.699	100.72
107.94	105.9	109.48	106.38	107.79	105.69	107.19	108.56	108.56	107.24	108.72	107.88	108.32	109.33	108.64	107.47	107.98	105.94	107.04	108.09	107.72	107.96	109.15	108.21	108.45	108.07	107.78	106.34	107.48	106.28	106.81	108.39	107.79	108.14	107.16	108.88	107.83	107.76	106.96	106.63	108.11	107.19	108.66	107.15	107.55	107.87	109.43	107.06	107.5	108.72
104.79	106.95	108.12	106.84	108.15	107.75	107.53	108.64	107.58	106.5	107.4	108.06	107.75	106.68	106.5	107.37	107.16	108.22	107.47	107.8	106.97	107.5	110.55	108.39	106.26	106.31	108.9	109.02	108.33	107.19	107.5	107.5	107.73	108.06	106.9	108.51	106.7	108.4	107.15	108.28	108.81	109	107.39	106.72	107.39	105.49	106.6	109.08	106.77	108.04
97.788	98.669	97.932	95.503	99.014	99.395	99.349	98.996	97.546	98.376	98.686	98.474	99.316	98.58	96.799	98.796	99.392	97.882	97.727	98.285	99.076	97.613	97.845	98.508	97.194	97.495	97.299	98.767	97.467	98.179	97.343	97.698	99.098	98.665	97.784	98.16	97.757	98.695	98.472	97.868	98.98	98.456	98.102	98.113	99.879	97.945	97.415	96.244	98.272	97.027
106.98	106.21	106.94	105.94	106.5	105.53	104.8	106.54	104.51	104.38	106.43	106.8	107	105.61	106.44	107.46	105.51	107.27	105.41	107.87	104.99	105.55	105.05	106.18	105.39	105.4	106.65	106.43	106.74	106.99	106.2	105.64	106.77	105.44	105.54	105.01	104.64	104.94	106.51	105.06	106.86	105.36	105.1	106.81	106.7	106.27	105.85	106.88	105.46	105.94
105.68	106.37	107.02	105.84	107.26	104.41	105.17	106.94	105.44	106.33	105.74	104.5	104.99	106.59	106.88	106.43	105.82	105	106.92	105.9	106.04	104.89	105.25	105.76	104.24	106.06	107.09	104.15	104.94	105.63	106.99	105.51	107.66	105.39	106.83	105	107.93	104.06	106.73	105.08	104.39	104.51	104.65	107.02	107.11	105.94	106.63	105.92	104.78	105.76
109.45	105.61	107.64	107.86	108.62	108.6	108.11	109.13	108.78	107.91	108.03	106.83	110.23	109.4	106.17	108.9	108.08	107.82	108.92	107.71	107.83	110.28	108.68	108.92	108.22	106.79	108.22	106.69	107.49	108.31	109.22	107.57	108.65	107.17	107.34	108.77	106.15	108.54	108.82	108.91	108.14	109.03	106.91	108.47	109.23	109.59	108.26	109.27	107	108.33
108.52	109.14	108.61	107.39	109.19	109.62	109.19	108.02	107.75	108.74	108.18	108.37	107.89	109.26	108.29	108.69	107.54	107.34	108.3	110.13	108.01	107.44	108.69	107.79	107.48	109.13	108.06	108.42	109.6	107.74	108.41	107.44	108.51	109.15	108.96	108.21	108.74	108.52	107.64	108.6	107.24	108.12	106.12	108.72	109.35	109.54	108.09	108.87	108.33	107.92
110.96	110.27	109.51	110.58	110.2	110.32	109.65	110.42	112.46	110.35	110.66	111.01	109.78	109.5	108.51	110.73	111.25	110.81	110.96	109.56	108.95	110.25	110.57	111.42	111.68	108.51	110.44	110.1	110.97	109.85	109.85	109.76	111.79	110.9	112.57	109.53	110.25	110.53	111.04	108.87	111.5	110.54	110.38	111.77	111.13	110.51	111.25	111.32	109.48	110.29
109.52	107.5	108.72	109.46	108.8	108.25	108.96	109.14	108.24	107.66	106.75	108.88	108.64	108.02	108.9	107.44	108.58	107.57	107.39	108.46	108.23	108.08	108.47	108.81	108.56	105.29	107.6	107.72	108.13	107.36	107.88	107.92	107.99	108.34	107.65	109.52	108.86	108.49	107.95	109.5	108.37	106.89	110.76	107.43	107.6	107.46	107.81	108.65	108.85	107.83
105.13	107.02	106.72	106.7	107.01	106.88	105.55	105.37	105.69	106.33	105.77	105.04	103.77	105.9	104.6	106.51	105.47	104.38	106.34	105.31	104.99	106.36	106.68	105.52	105.68	105.63	105.95	104.56	105.24	104.8	105.42	106	105.47	105.84	106.62	104.94	106.2	105.48	105.54	106.12	106.32	105.9	104.89	106.86	105.14	104.99	107.77	106.07	105.74	106.51
104.74	105.81	107.29	104.28	106.26	107.32	106.45	106.37	106.21	107.27	106.91	106.6	107.18	105.71	104.51	106.85	107.2	107.04	105.11	103.38	107.57	105.09	104.95	106.69	107.6	106.94	106.55	106.94	107.16	106.44	106.94	107.47	108.77	105.27	105.31	106.09	107.85	106.44	105.42	106.86	107.23	105.36	105.43	106.06	105.94	106.65	106.01	105.16	104.74	107.92
106.37	105.9	106.96	105.9	106.77	105.1	105.1	104.77	105.98	106.09	105.7	107.29	104.24	104.94	104.66	106.97	105.35	106.56	104.42	106.64	106.72	105.29	105.67	107.05	105.31	105.76	106.19	106.01	107.68	106.48	106.05	104.38	104.47	105.54	104.5	104.13	107.77	106.43	104.47	105.46	104.63	106.25	105.97	106.35	105.1	105.28	104.98	105.82	106.71	105.12
107.56	108.24	106.12	107.87	107.81	108.17	108.97	107.98	104.78	107.52	109.3	106.38	106.41	107.03	108.81	107.67	107.74	108.18	108.68	108.8	106.94	105.72	108.17	108.76	108.16	107.19	108.06	107.8	106.69	108.3	107.11	109.2	106.05	108.54	108.22	106.81	108.38	106.86	108.18	108.62	107.89	107.96	106.22	110.07	108.58	107.39	107.2	107.25	107.36	109.14
107.98	107.1	107.23	107.49	107.26	107.89	108.82	108.23	109.42	108.85	109.33	107.91	108.51	107.89	107.91	106.47	108.74	109.01	109.43	106.48	108.89	108.75	107.71	108.37	107.15	107.37	109.16	109.44	108.75	108.16	108.41	108.61	106.58	109.44	108.47	107.71	108.3	107.86	107.14	107.52	108.43	107.25	107.79	109.91	107.42	107.73	106.76	108.25	108.19	107.37
100.09	101.16	101.4	101.44	99.146	100.51	101.63	100.67	100.31	99.63	100.37	100.2	101.08	101.1	102.06	100.23	100.69	100.28	101.01	100.16	100.44	99.751	99.896	100.03	101.79	100.5	100.9	100.27	99.509	100.44	100.82	100.18	102.51	101.69	99.509	101.47	101.51	100.91	101.83	101.9	99.108	100.72	99.84	98.835	101.08	99.752	101.86	99.863	101.94	101.1
99.105	97.806	97.045	98.744	98.275	97.832	96.677	98.084	97.392	98.343	99.345	98.915	97.983	98.464	98.331	96.337	98.623	97.706	96.776	96.99	96.802	99.666	99.024	99.419	96.958	97.193	96.274	99.723	98.318	96.51	98.35	97.958	100.02	98.055	97.871	98.3	97.802	98.185	97.926	97.509	98.872	98.458	97.744	97.279	98.46	98.54	100	97.831	96.81	98.822
108.64	109.39	108.19	108.7	108.21	108.89	110.15	110.45	109.27	109.61	109.32	108.73	108.88	108.61	108.72	109.67	108.33	109.76	109.6	109.39	109.66	108.47	109.71	108.4	108	109.52	109.77	107.83	109.71	108.73	107.35	108.37	110.02	108.73	107.11	108.14	109.69	108.92	108.08	107.44	108.19	109.75	109.75	107.93	107.47	109.14	107.82	108.8	109.27	108.42
106.83	104.03	104.73	105.86	107.31	103.82	106.65	104.39	105.38	105.7	104.5	104.26	105.08	106.01	104.89	104.39	105.77	105.39	104.78	104.5	105.57	105.6	105.14	106.41	104.35	105.35	105.84	104.99	106.98	105.31	104.59	105.98	106.07	105.93	105.31	104.83	104.79	104.48	105.34	106.68	105.55	104.37	103.8	105.75	106.63	106.33	105.53	107.18	104.93	105.35
106.13	104.61	105.85	106.09	106.59	107.13	105.49	105.44	105.94	107.3	105.24	107.34	104.63	106.89	106.08	108.47	106.37	106.5	106.45	106.44	107.56	106.79	107.17	104.72	107.45	106.43	107.41	105.93	106.55	106.27	105.17	107.48	106.69	104.94	107.38	105.29	104.3	107.32	105.48	107.16	104.71	106.99	106	108.22	108.16	105.91	105.88	107.89	107.8	108.83
108.6	107.73	107.4	108.67	109.72	108.87	107.54	108.3	107.99	107.77	108.06	109.78	108.83	107.98	107.86	108.91	108.53	108.19	110.4	108.51	108.09	108.4	109.56	108.86	108.42	108.27	108.91	107.23	109.44	109.09	108.69	108.91	108.09	109.75	108.7	109.85	108.77	109.09	107.94	108.44	108.68	108.55	108.78	107.34	109.12	109.38	108.86	109.62	108.24	106.39
111.21	112.5	110.52	108.92	110.5	108.81	109	110.46	109.96	109.92	111.24	111.96	109.9	110.18	109.84	110.03	110.3	110.42	109.25	110.86	111.02	111.11	111.14	110.07	109.05	110.53	109.54	111.09	110.28	110.43	110.89	110.37	110.71	109.8	109.36	111.76	111.18	111.14	109.17	110.65	110.32	111.11	111.28	110.46	109.91	109.56	110.11	110.43	110.76	109.54
108.75	108.51	108.19	109.09	108.68	107.76	108.58	108.59	108.21	108.74	107.51	108.62	108.9	106.74	106.44	109.08	107.99	107.23	106.74	108.7	107.21	108.72	108.8	107.99	109.02	109.49	107.48	107.21	107.5	109.04	108.12	107.22	106.52	108.05	107.73	107.68	107.33	108.82	107.8	107.89	108.03	109.23	107.43	108.01	109.43	109.05	106.55	109.62	107.84	107.5
108.7	108.61	108.67	107.9	108.28	109.18	107.36	109.63	108.59	109.45	108.99	108.59	108.95	108.57	108.27	109.12	109.81	106.91	111	108.44	108.46	109.38	110.13	108.35	109.16	107.24	108.52	108.82	108.78	109.11	110.35	109.18	107.91	107.72	107.3	108.86	108.7	108.87	108.16	108.46	108.24	108.61	109.7	107.81	109.08	107.62	108.59	108.78	107.29	108.38
104.72	106.22	104.97	105.63	105.34	106.07	104.95	104.58	106.56	105.36	104.91	105.6	105.55	106.64	105.04	104.35	105.49	105.17	104.21	105.9	105.71	104.88	106.37	106.04	106.37	106.42	105.1	105.18	106.6	106.32	105.94	105.63	105.06	105.52	106.36	105.62	105.74	105.52	105.16	104.59	105.7	106.36	105.28	105.85	105.95	105.7	104.98	105.71	106.48	105.38
106.5	105.32	107.05	106.37	106.64	105.42	107.22	106.16	105.88	106.29	106.29	105.12	107.42	106.69	105.86	106.61	106.06	106.41	108.13	105.6	106.2	105.63	106.7	107.98	106.03	106.16	106.03	105.9	105.61	106.21	106.32	106.79	105.78	106.02	106.97	105.58	106.2	105.81	105.72	106.45	106.31	106.07	106.83	105.8	104.98	106.3	105.78	106.57	106.12	107.57
105.25	105.25	105.01	105.65	105.1	105.1	105.65	105	105.93	105.2	105.72	105.7	107.65	105.75	105.2	104.53	106.82	106.27	106.67	106.32	106.27	106.26	106.68	104.92	104.91	105.84	106.46	105.02	105.76	105.23	105.89	106.77	105.1	105.98	106.03	106.99	105.3	105.89	105.49	104.95	104.35	105.55	106.22	106.41	106.72	105.85	106.69	104.62	107.39	106.43
105.57	106.72	105.59	107.65	107.4	106.27	106.9	105.72	107.6	106.86	105.92	105.48	105.27	107.42	106.39	106.75	107.09	106.74	106.26	106.31	105.53	106.46	106.87	108.29	106.43	106.5	106.8	106.66	107.36	105.33	106.3	105.95	107.31	108.12	106.96	107.72	105.98	107.13	109.14	107.09	108.05	107.21	105.61	106.3	106.47	106.27	106.26	106.63	108.43	106.16
107.46	107.59	109.15	109.66	109.49	106.49	109.48	109.08	109.49	107.77	107.53	108.84	107.97	109.65	108.48	107.96	108.52	108.83	109.26	108.94	110.08	108.46	109.11	108.37	109.06	107.84	107.49	108.21	108.59	108.43	110.18	108.48	108.88	108.07	108.08	108.45	108.64	108.88	109.72	108.98	108.63	108.57	107.69	108.89	108.94	108.95	107.55	107.09	108.96	108.26
110.69	110.06	110.12	110.17	111.15	109.03	108.88	109.56	110.47	108.98	110.55	110.08	111	111.59	109.3	110.93	109.92	108.92	111.22	109.95	109.99	111.17	109.55	108.98	111.15	110.87	111.26	110.32	110.08	109.68	111.6	108.44	109.87	107.07	110.13	111.09	110.3	110.12	110.64	111.17	110.65	109.98	109.58	110.1	111.46	110.01	110.59	108.37	110.59	109.72
98.614	97.635	96.724	98.37	96.822	97.311	98.426	97.782	98.398	98.899	98.105	97.763	95.21	97.416	96.983	98.411	97.374	98.001	98.56	98.811	97.515	98.836	98.114	98.927	98.634	98.488	97.197	100.01	98.799	97.431	95.31	96.947	98.901	97.632	97.639	97.994	97.647	97.713	98.39	97.746	98.23	98.598	97.472	97.894	98.171	97.74	97.633	97.462	98.433	97.081
104.67	106.1	105.5	104.19	105.2	105.26	105.79	105.4	106.25	105.96	105.68	105.92	107.22	106.68	105.15	105.12	104.69	106.64	104.97	103.72	106.51	105.52	105.41	106.46	105.18	103.78	105.43	104.78	104.78	104.42	107.19	105.95	104.99	103.66	106.28	105.64	106.57	105.37	105.18	106.09	106.95	105.22	105.84	105.39	105.77	104.95	105	105.32	107.11	105.69
106.91	109.08	105.64	106.21	106.47	106.94	106.64	107.7	105.4	104.9	106.03	106.78	107.99	107.38	107.65	104.37	106.25	106.77	105.76	106.63	106.82	106.79	105.9	106.15	106.35	105.66	106.42	106.23	107.52	107.43	106.64	105.74	105.71	106.21	105.8	106.78	105.26	108.05	105.91	107.44	107.15	108.02	105.46	106.9	104.85	106.64	106.24	106.64	107.72	106.59
106.11	106.66	106.68	105.03	106.45	107.63	107.72	105.56	104.57	107.42	105.23	106.31	104.83	106.34	106.44	103.75	105.68	106.84	105.97	106.28	106.91	107.91	105.68	105.67	106.96	106.96	105.43	106.35	107.49	107.94	106.56	107.46	104.19	107.08	105.45	105.88	107.22	105.14	106.9	107.44	105.85	104.75	106.87	105.94	106.04	107.44	107.56	106.99	106.76	106.3
102.08	99.921	100.6	100.21	100.68	100.15	101.77	101.81	100.3	100.3	101.62	101.92	101.17	100.16	102.2	101.29	100.44	100.11	101.09	99.923	99.465	102.82	100.21	101.32	100.18	100.91	99.959	101	101.55	103.34	101.68	100.95	100.02	100.37	101.97	99.488	100.86	102.82	101.14	100.54	100.58	98.985	100.71	101.64	100.25	101.1	99.952	100.31	100.51	101.47
101.01	101.2	101.52	101.3	101.17	101.11	98.383	101.07	99.214	100.77	102.04	100.24	101.64	102.03	100.48	100.59	99.386	101.16	101.64	101.66	100.97	99.979	101.68	102.16	100.59	99.41	100.25	101.3	99.934	100.94	101.39	99.46	101.22	99.012	100.29	100.31	99.245	101.04	100.74	101.12	101.23	100.11	101	99.924	101.49	100.54	99.641	100.74	101.84	99.968
108.3	110.32	106.89	109.71	107.26	108.82	108.97	110.89	107.93	109.94	109.26	107.77	108.29	109.35	109.46	106.67	108.64	109	108.7	107.83	109.39	108.07	109.16	108.7	108.01	107.74	109.31	108.62	109.35	109.3	109.26	109.36	107.48	107.52	109.98	107.15	107.79	107.59	108.94	108.99	109.83	109.45	108.29	109.54	107.44	107.87	108.93	107.62	109.17	109.64
105.59	103.58	105.43	104.44	106.28	105.64	106.39	108.34	106.51	105.52	105.76	104.55	104.65	106.61	106.03	104.88	104.32	105.5	106.84	105.21	105.02	105.86	105.67	106.42	106.27	105.62	105.46	104.99	107.25	104.49	105.63	105.64	104.11	106.58	105.12	106.28	104.84	106.56	107.07	104.82	104.75	106.16	105.54	105.35	106.06	106.67	104.47	105.47	107.44	104.83
108.17	109.02	109.54	106.76	107.41	108.41	108.32	107.64	107.93	108.89	108.14	108.41	107.75	108.85	106.89	107.92	107.66	107.11	108.45	106.6	109.37	108.07	107.68	108.59	107.26	107.83	107.84	106.81	108.33	107.01	107.18	108.25	106.7	107.57	107.34	108.39	107.4	106.77	110.36	108.88	108.47	107.38	109.27	108.13	107.52	108.89	107.38	108.42	107.3	107.27
110.13	108.99	110.64	110.6	109.89	110.41	109.72	110.94	108.51	111.79	110.96	110.37	110.05	110.64	108.46	109.85	111.36	110.91	110.37	111.83	110.54	111.66	109.98	111	110.09	109.67	110.58	110.94	110.05	110.6	111.9	110.64	110.74	109.16	109.28	110.6	111.79	108.35	111.38	110.34	109.91	110.78	109.67	108.99	110.4	110.4	110.55	111.12	110.62	110.75
103.88	101.88	102.4	103.1	103.36	102.15	102.17	102.84	102.28	102.35	103.43	103.6	102.7	104.34	101.74	103.06	101.76	103.05	103.09	103.15	102.62	103.41	103.72	102.89	102.03	104.25	102.52	103.72	100.85	103.66	103.16	101.76	101.77	104.04	102.19	102.15	102.04	102.12	101.13	101.04	103.8	103.05	102.39	104.18	101.9	102.28	102.77	103.52	103.73	103.62
108.88	108.54	107.55	108.35	107.75	110.32	108.35	109.44	109.56	108.69	107.92	108.96	108.41	108.88	109.92	110.14	109.37	107.3	108.5	109.95	107.34	109.66	108.8	108.71	107.44	106.66	109.7	108.2	106.7	109.61	109.48	108.78	109.4	109.32	108.23	106.89	108.91	108.45	109.81	107.51	109.44	108.15	109.18	109.86	108.47	110.07	109.02	106.56	108.22	110.09
104.81	106.66	105.98	106.03	104.9	105.34	105.82	105.36	106.66	106.5	105.29	108.31	107.24	107.92	106.65	106.8	105.37	107.43	105.69	105.27	107.63	106.37	106.29	106.27	106.13	107.77	106.28	105.85	106.82	107.19	106.43	106.99	107.5	107.1	106.02	107.22	106.65	106.75	107.54	106.74	107.27	106.87	107.19	108.99	106.83	106.79	106.87	104.6	107.98	106.54
100.15	98.435	100.33	100.73	100.33	100.95	99.345	100.55	99.722	100.09	99.506	100.4	99.958	100.37	100.41	100.42	101.73	100.57	98.921	100.15	100.06	99.772	99.186	100.08	99.977	99.181	101.16	100.5	101.16	98.543	101.46	100.29	98.572	100.46	99.233	101.7	100.04	100.34	99.528	100.18	99.828	100.41	99.271	100.02	100.57	99.659	102.06	100.19	99.648	99.308
97.712	99.52	97.792	96.557	99.116	97.787	98.316	96.771	98.392	97.477	98.712	97.265	98.716	99.333	97.405	99.349	99.249	98.973	98.741	97.969	99.751	98.516	97.654	96.943	98.629	98.251	98.919	99.169	97.095	97.901	97.87	98.604	98.674	97.346	99.094	99.028	98.131	97.925	96.524	97.963	98.229	98.854	99.567	99.917	96.671	97.503	95.638	97.844	98.966	97.422
106.63	108.12	110.35	108.34	106.81	109.06	108.59	109.2	107.72	106.94	108.38	109.27	107.85	107.75	109.09	106.89	107.15	107.27	110.2	107.92	107.88	107.84	107.6	109.34	108.26	108.1	108.76	107.91	109.49	108.8	107.04	109.12	108.07	108.48	108.41	109.05	107.56	107.38	109.15	107.18	109.06	107.67	108.22	107.51	107.44	106.54	107.07	108.91	106.99	107.53
99.862	100.99	100.01	100.51	102.11	100.82	99.158	100.44	102.36	100.12	100.45	101.1	101.87	100.95	100.51	100.94	100.77	100.83	99.679	100.98	100.47	99.515	99.35	101.05	102.44	101.24	101.95	100.18	100.78	101.49	102.53	99.526	100.87	101.25	99.998	100.14	100.22	100.74	99.138	100.01	100.55	100.22	101.14	100.03	99.912	100.04	100.76	101.68	101.59	100.51
105.3	102.76	102.79	103.12	104.1	102.61	102.11	101.98	101.24	102.13	101.87	102.6	103.07	104.28	102.69	102	103.68	102.42	102.54	102.9	101.74	102.12	102.49	102.14	101.47	103.65	104.04	103.25	102.4	102.43	102.4	101.97	104.38	102.97	103.53	103.21	102.99	102.44	102.19	102.31	103.39	102.02	104.51	103.14	101.97	103.59	102.63	102.79	101.83	103.56
105.38	106.59	106.69	106.44	107.74	106.2	105.95	107.22	105.15	106.26	106.15	104.99	106.9	105.26	107.38	104.88	106.39	105.19	105.92	106.48	103.81	107.55	106.65	106.32	106.05	108.26	106.65	105.12	105.43	106.59	105.92	105.72	106.76	104.83	105.66	107.19	105.62	106.56	105.52	107.17	106.41	106.08	104.46	105.61	107.85	106.62	104.06	105.51	107.46	108.25
109.11	109.02	106.65	108.93	106.24	108.16	108.48	108.07	107.28	106.9	105.85	108.67	109.73	106.9	107.81	107.79	108.11	108.34	107.63	106.36	108.24	107.8	107.92	108.43	108.43	107.31	108.1	107.59	107.47	109.22	108.65	107.33	107.06	106.42	107.18	108.81	106.34	108.02	108.16	107.89	107.6	109.07	107.4	108.34	108.5	108.9	107.76	108.43	109.2	108
111.22	112.13	109.75	110.15	110.93	110.58	110.8	109.91	110.35	110.36	111.13	110.49	109.64	110.36	111.94	110.11	110.7	109.91	109.98	108.75	110.83	110.53	111.01	110.39	109.42	110.01	111.26	109.91	110.16	108.43	111.76	110.98	112.21	109.95	110.83	111.68	110.57	110.73	110.22	110.51	110.61	110.67	110.04	109.42	111.51	108.87	109.23	111.38	109.97	109.79
100.9	101.21	100.83	101.16	99.572	99.391	101.19	100.33	101.02	101.65	100.45	100.81	102.17	102.44	101.56	102.17	100.27	100.17	100.57	99.71	99.295	100.37	100.79	100.95	101.43	101.14	100.92	100.3	101.25	101.43	101.08	100.86	100.67	101.71	101.04	99.919	101.82	100.79	101.77	100.65	99.632	100.43	101.22	100.13	100.42	100.48	100.87	101.57	100.23	100.94
99.898	100.84	100.48	99.068	101.21	101.64	100.87	100.56	99.721	101.33	101.93	100.57	100.39	101.72	101.49	100.84	101.15	100.13	100.35	99.359	100.71	100.39	100.18	102.23	101.44	100.49	98.537	99.471	99.805	101.93	101.17	101.52	101.69	101.17	100.92	100.98	99.191	100.37	99.758	100.83	101.33	100.3	100.19	100.63	101.47	102.44	99.742	100.03	102.67	101.47
101.19	101.1	99.65	100.52	101.5	101.02	100.94	101.04	100.04	99.534	99.575	101.83	99.963	101.66	102.43	100.4	100.83	100.56	100.55	101.3	99.504	100.68	101.42	100.32	98.79	101.57	99.89	99.499	100.96	100.77	98.981	100.56	99.882	100.1	100.94	98.893	99.328	101.61	100.62	98.887	100.24	99.538	100.73	101.78	100.42	100.82	102.1	100	98.935	99.958
107.72	109.21	108.48	109.04	108.61	108.86	108.79	109.55	110	108.5	108.69	108.63	106.86	109.66	108.49	109.63	107.38	107.94	109.39	109.35	108.21	109.08	108.52	107.18	107.82	106.96	109.01	108.47	107.05	107.33	108.82	108.31	108.24	108.63	109.2	110.33	107.85	108.92	108.18	108.55	107.56	107.33	107.36	108.74	107.46	108.68	108.89	109.54	107.55	108.39
106.29	105.56	104.84	106.27	105.98	106.07	106.24	106.61	105.73	106.01	107	106.12	104.8	106.11	105.45	105.26	105.38	105.67	105.57	104.89	106.17	105.21	105.92	105.69	105.92	106.01	104.42	105.67	106.51	106.24	105.56	105.26	107.21	107.23	106.29	107.51	106.62	106.78	104.33	105.87	106.02	106.76	106.75	106.84	106.45	104.95	105.2	105.72	104.77	107.15
109.35	109.53	108.65	108.64	107.02	107.89	108.7	107.08	108.14	108.37	108.65	108.35	106.99	108.02	108.16	107.77	107.65	109.09	107.27	108.96	108.05	107.42	107.99	108.57	106.71	109.1	107.61	108	110.19	108.91	109.09	107.51	108	109.25	106.59	109.26	107.62	108.43	108.92	108.97	108.59	109.16	109.16	109.64	108.47	110.04	109.14	108.9	107.76	108.53
107.86	107.92	107.06	107.49	109.23	106.87	106.57	106.92	107.31	105.86	108.03	107.18	108.62	108.56	108.06	107.64	108.71	109.66	108.08	107.78	109.02	106.96	108.82	107.03	106.85	106.33	108.09	109.37	106.72	107.12	107.66	105.74	107.07	107.4	108.04	106.31	106.31	109.07	107.23	105.42	107.61	106.52	107.64	106.95	107.52	107.16	107.71	108.53	107.77	107.52
108.45	107.97	107.43	109.55	110.42	107.91	109.7	109.52	106.49	108.59	108.08	109.6	108.27	108.2	108.4	109.12	107.93	108.14	108.84	107.73	109.42	109.45	108.27	109.85	108.56	108.59	107.81	110.22	107.47	109.08	109.48	108.45	108.86	108.57	107.91	108.57	108.31	110.07	109.16	110.02	107.7	108.53	107.11	110.18	108.97	108.37	107.27	109.14	108.67	108.25
107.16	106.59	108.07	106.08	106.54	105.13	105.72	106.15	108.28	105.95	107.47	105.95	105.46	106.14	105.69	107.43	106.67	105.53	106.98	106.3	106.35	105.08	105.32	107.02	105.18	106.2	106.85	105.78	107.79	105.92	106.85	107.04	105.85	107.74	107.8	106.43	105.59	108.09	105.33	108.4	107.35	107.67	106.21	106.6	105.95	104.61	108.76	107.66	106.12	106.08
108.16	108.34	108.02	106.7	109.83	107.76	108.67	106.54	107.72	107.45	107.5	108.46	108.81	109.74	109.96	108.17	109.09	107.88	108.26	106	108.69	107.55	108.05	108.99	107.36	109.2	108.51	107.96	108.3	107.05	108.83	108.58	108.58	107.58	106.16	107.98	106.88	109.37	110.19	107.41	107.93	108.98	108.36	108.14	108.27	107.48	107.27	107.23	107.12	107.83
98.023	99.923	99.049	97.368	97.979	98.273	97.794	98.328	99.417	98.746	98.964	98.989	101.54	100.34	98.742	99.171	99.349	98.306	99.774	99.97	99.297	98.496	101.17	98.426	99.137	98.317	98.961	99.345	98.558	99.489	98.956	99.486	99.876	99.597	98.847	98.82	99.136	98.952	99.538	99.125	99.453	96.977	98.69	98.94	100.3	97.616	98.237	99.624	99.386	97.887
107.79	107.01	109.12	108.99	106.81	107.28	108.99	108.72	107.98	107.14	107.7	108.62	108.07	108.77	108.28	108.05	105.65	106.14	109	107.75	105.99	107.29	109.53	109.82	108.49	108.44	105.39	107.69	106.76	108.97	107.7	109.22	107.45	109.17	109.31	106.74	108.24	107.27	109.32	107.08	108.53	107.73	108.33	108.74	108.03	107.91	108.35	107.7	106.72	107.57
104.33	105.26	104.91	105.57	105.9	106.44	103.97	105.5	105.48	108.14	103.97	108.67	106.01	106.45	105.54	105.94	105.78	104.66	105.05	105.92	105.04	105.33	105.37	106.04	105.36	105.63	107.24	105.08	105.26	104.87	106.29	107.03	105.18	105.87	105.32	106.83	106.82	104.65	104.99	104.97	105.59	104.8	105.89	105.42	106.33	105.8	106.02	103.73	105.14	105.16
106.05	106.43	105.47	105.95	106.4	105.91	103.84	105.96	105.67	104.54	106.05	104.74	105.78	106.01	105.97	106.14	105.1	103.1	105.37	104.02	106.75	106.94	106.61	105.49	104.71	105.31	106.37	106.66	105.73	105.98	106.25	104.77	105.02	104.23	105.02	103.76	107.65	104.53	106.79	104.98	107.84	105.71	106.89	104.59	105.38	104.5	107.3	103.66	105.05	107.04
107.73	108.09	109.46	107.79	108.17	107.92	107.96	107.27	109.34	109.33	108.76	107.26	108.24	108.69	107.8	106.8	107.13	107.07	107.35	108.34	107.74	109.09	107.03	106.96	107.81	107.8	108.29	107.92	107.11	108.46	109.31	106.91	107.1	107.14	107.48	106.57	108.77	108.7	108.58	107.09	108.42	107.54	107.28	108.3	108.52	107.4	106.6	107.49	108.04	108.28
105.02	106.65	105.34	107.6	105.94	103.51	104.3	105.64	106.39	104.97	105.66	106.7	104.34	104.46	106.25	105.39	105.77	105.27	105.44	104.03	103.71	106.22	105.03	104.39	105.51	105.61	105.51	105.66	105.29	105.06	106.45	105.82	105.79	107.46	104.69	106	104.45	107.39	105.59	105.72	104.4	106.07	105.22	106.56	106.58	104.63	105.96	106.6	106.19	104.86
106.51	107.1	105.71	107.47	105.95	105.66	107.1	104.8	106.04	106.54	104.69	106.25	104.49	103.34	106.37	105.46	103.52	103.56	106.11	106.42	103.77	105.59	106.15	106.08	105.55	104.76	104.12	106.51	105.92	106.07	105.15	105.24	106.2	104.42	105.48	104.08	106.6	105.98	105.94	107.87	106.4	106.84	105.56	105	105.52	104.2	105.96	107.14	107.05	105.02
105.19	106.21	106.45	105.59	105.61	105.83	106.75	106.68	105.52	106.27	106.66	106.21	105.68	106.97	105.25	106.55	106.19	105.22	106.31	104.99	106.9	105.95	104.73	105.15	104.85	103.38	106.35	105.16	105.84	105.88	105.91	106.45	106.02	106.23	104.91	105.29	105.04	105.24	105.25	105.72	105.33	106.52	104.48	105.65	104.86	106.74	106.29	104.66	106.94	105.92
106.33	104.19	104.93	105.6	105.81	106.27	106.41	106.05	106.15	106.52	104.43	104.85	106.02	106.02	105.17	105.5	105.72	105.8	105.12	105.41	106.4	105.16	103.92	106.49	106.89	106.21	105.17	105.46	107.74	105.93	105.48	107.78	105.39	107.79	106.78	107.09	104.78	105.52	106.03	104.71	105.39	106.59	105.59	105.55	105.26	106.17	105.2	107.38	106.27	105.64
100.45	97.125	99.651	98.037	96.852	97.554	97.842	99.414	95.697	98.264	98.38	98.329	99.659	99.306	98.692	97.659	97.181	98.691	98.524	99.557	98.876	99.543	99.293	98.614	97.367	96.004	97.503	97.905	97.924	98.01	97.664	99.251	97.084	96.17	98.067	99.538	100.32	97.261	96.375	98.125	99.283	99.818	99.11	99.293	96.399	96.972	98.943	98.035	96.293	98.144
101.75	101.18	100.66	102.09	100.75	101.4	98.835	99.863	100.86	99.682	100.67	101.43	100.54	99.576	100.19	100.12	100.02	102.24	101.29	100.05	99.803	98.773	101.46	101.81	101.88	100.53	99.967	99.861	101.58	100.4	99.608	100.8	104.38	102.82	102.29	100.22	100.09	100.65	99.832	100.39	101.6	102.2	102.25	99.748	101.11	100.47	99.882	100.39	101.16	100.55
106.72	106.21	105.72	106.1	106.02	105.76	107.18	106.49	107.69	106.69	105.58	106.24	106.5	104.81	106.7	108.29	106.76	106.89	107.18	106.49	106.71	105.29	107.36	107.17	106.27	106.37	106.44	105.9	106.5	104.93	106.31	106.78	106.43	106.23	106.56	107.4	108.33	106.59	105.17	105.12	106.96	106.8	106.72	106.23	105.13	105.28	107.38	105.7	106.99	105.92
104.91	105.28	107.47	104.22	105.15	106.37	106.07	104.97	105.63	103.79	105.73	105.27	104.68	106.09	105.61	105.35	106.26	105.7	105.98	104.38	105.56	104.43	105.19	105.02	105.99	105.89	105.53	105.57	105.54	106.29	106.43	106.16	106.21	104.66	106.93	105.58	105.73	106.61	104.73	103.74	106.61	105.04	106.13	104.99	105.81	106.96	105.94	106.48	106.56	105.3
98.382	98.885	98.405	98.589	96.736	97.782	97.003	99.385	98.732	98.802	97.93	97.964	98.843	97.665	97.698	97.879	97.878	97.473	97.914	98.868	98.042	97.156	97.142	96.812	98.649	97.464	98.681	98.469	97.697	97.255	97.031	98.544	97.672	98.302	98.646	96.056	99.042	97.815	97.526	97.176	97.711	97.914	96.423	98.169	98.324	96.431	97.168	97.515	97.334	97.597
107.26	108.05	109.04	109.61	108.4	107.94	108.89	107.15	109.92	109.06	108.54	107.91	107.19	108.04	108.45	110.69	109.13	107.49	108.09	108.07	107.43	107.79	108.79	106.97	110.11	108.94	107.77	108.94	109.14	107.87	107.89	108.81	108.25	106.64	108.03	109.46	109.26	107.91	109.18	109.18	107.78	107.83	108.93	108.24	106.64	106.83	106.55	108.14	107.38	108.41
107.5	107.88	107.4	106.26	107.4	107.89	107.28	109.49	108.36	109.42	107.27	106.29	106.82	107.93	107.53	108.47	109.13	107.11	109.78	107.5	107.86	106.21	108.23	108.76	107.91	106.39	107.31	108.61	107.93	106.62	108.44	105.9	107.62	107.16	107.84	109.36	108.51	108.48	107.43	108.07	107.15	107.66	108.12	108.6	108.52	107.95	107.47	108.12	108.04	108.68
109.18	108.43	109.07	109.29	109.32	107.67	108.48	109.09	108.53	108.18	107.05	109.23	108.38	109.27	106.39	109.05	106.2	108.75	108.27	107.8	109.09	110.08	106.72	108.04	108.75	107.75	107.36	108.13	109.07	109.21	109.46	109.33	107.79	108.88	107.13	109.59	110.11	106.66	107.31	109.35	108.73	109.52	109.01	108.14	108.69	108.37	110.27	108.43	108.14	108.1
108.72	108.08	107.84	109.13	106.94	109.03	107.8	108.47	107.7	108.8	108.16	108.83	108.45	107.19	109.57	108.27	107.07	109.24	107.81	109.1	109.49	109.96	107.44	107.73	108.68	109.26	106.76	108.65	109.84	109.02	108.18	108.8	108.2	108.24	109.34	107.19	108.52	108.56	108.31	109.33	107.73	111.57	108.2	107.66	108.38	109.14	107.77	106.73	108.1	109.41
101.5	100.16	100.44	99.483	100.11	100.71	101.15	99.43	100.92	99.838	102.12	101	101.26	100.73	100.36	99.782	99.733	101.08	101.35	100.69	100.03	100.22	100.67	100.9	98.284	101.57	100.18	102.49	101.36	99.822	99.349	99.991	100.26	99.943	101.97	100.78	100.69	99.724	100.69	100.8	100.3	101.34	98.86	101.92	101.04	100.99	101.46	99.792	101.54	102.35
107.5	107.56	108.63	108.82	108.97	107.69	108.75	109.44	108.82	108.41	108.5	107.95	108.82	107.71	108.17	107.19	107.68	109.71	106.79	107.91	107.56	108.63	108.1	107.62	108.96	108.68	109.2	108.6	108.43	107.3	107.83	109.26	108.41	107.17	108.87	108.57	108.88	108.96	109.83	107.44	107.73	108.2	107.57	108.54	108.8	109.68	107.15	107.93	109.29	107.35
109.04	107.92	106.94	108.87	108.1	108.22	107.2	108.49	109.58	108.78	108.35	107.7	108.84	109.09	107.23	107.97	107.34	107.69	107.15	108.87	109.44	107.93	107.82	107.61	108.29	109.8	109.25	108	108.35	111.33	109.51	109.46	106.59	107.87	108.92	107.77	109.37	108.64	107.64	108.33	108.5	107.23	108.88	107.13	108.71	109.07	106.5	105.9	108.71	107.83
102.14	100.81	101.38	99.278	99.904	100.39	101.4	102.3	101.76	101.01	101.48	101.7	101.36	100.82	100.14	102.18	100.88	99.403	102.24	100.16	99.549	99.208	102.73	101.42	100.23	100.23	101.84	101.33	102.2	102.02	102.52	101.6	103.38	100.76	100.23	102.05	101.17	100.79	100.53	100.8	101.58	100.07	99.606	101.39	100.48	101.03	100.27	100.23	99.679	100.35
100.29	102.48	101.13	101.02	100.13	101.32	101.04	99.653	99.01	99.12	99.449	99.568	101.41	100.61	99.871	100.48	99.577	100.78	102.2	99.124	99.347	100.35	100.19	99.629	100.25	98.925	101.29	100.75	98.805	99.768	100.66	99.088	99.406	100.06	100.36	99.013	100.81	100.25	100.43	99.153	101.02	100.96	101.14	100.03	100.31	100.47	102.68	99.409	99.72	100.33
107.57	108.61	108.42	107.55	106.91	109.97	108.11	110	108.98	108.75	107.92	108.1	109.09	108.19	108.52	107.36	110.09	108.37	109.34	109.45	108.18	107.93	108.82	108.97	108.03	108.65	108.58	107.47	108.51	108.98	108.02	107.34	107.97	107.89	108.7	109.39	109.87	107.51	107.97	108.95	108.88	107.58	107.82	108.06	107.92	108.27	107.58	108.74	108.02	107.21
105.1	106.58	106.26	106.84	106.06	107.72	106.19	106.1	105.51	106.16	106.5	104.99	107.42	105.75	106.93	106.47	106.74	106.12	105.89	107.61	105.52	107.06	107.94	107.45	105.95	107.89	106.23	108.02	105.7	105.86	106.47	105.6	107.04	106.4	106.92	108.29	105.19	106.85	105.87	106.73	106.59	106.11	106.44	108.49	106.5	105.34	107.5	105.21	106.36	105.47
109.62	111.04	110.35	110.45	112.6	109.74	110.61	110.03	111.25	110.57	109.52	110.35	109.37	109.92	110.04	109.26	112.08	110.54	110.06	110.67	110.67	110.18	109.93	110.72	109.93	109.1	110.14	111.09	110.71	111.62	110.61	109.74	110.73	110.74	110.09	109.96	110.02	110.56	110.79	110.66	110.25	110.87	109.43	110.07	110.93	110.04	110.34	109.46	113.05	108.4
107.84	106.64	107.78	105.8	105.38	106.32	105.97	106.14	107.22	106.75	106.6	105.25	105.91	108.27	108	105.86	107.39	105.74	106.96	108.46	106.19	106.43	107.04	106.23	108.43	106.13	106.49	106.06	107.24	107.25	105.89	107.07	107.01	106.72	104.76	107.15	107.22	106.1	106.85	105.82	107.34	106.26	107.11	106.61	107.67	106.7	105.97	106.31	107.03	105.6
107.11	106.35	105.76	104.73	105.94	105.27	104.42	105.91	104.95	105.29	105.76	103.64	106.26	105.32	104.26	106.2	105.36	104.81	105.4	105.53	106.25	105.52	105.42	104.46	106.27	105.32	105.33	106.5	106.79	107.88	105.59	107.56	105.16	105.38	103.77	105.7	106.12	107.47	104.61	106.24	105.04	104.77	105.09	104.82	105.88	106.88	104.94	104.9	106.21	105.94
99.995	100.89	100.6	102.37	99.731	100.17	99.587	100.2	99.762	100.24	100.98	100.62	100.43	100.25	99.923	100.6	99.896	100.32	100.27	99.587	100.23	100.77	100.38	98.518	100.05	98.903	100.14	100.03	100.95	101.32	101.41	99.602	100.12	99.037	100.06	101.42	101.12	100.96	98.328	99.827	100.62	100.9	101.72	100.99	100.06	101.65	99.796	100.45	99.339	99.096
107.13	106.78	105.94	108.76	107.21	107.34	108.61	106.36	106.96	107.13	107.28	105.89	106.23	107.43	106.1	106.6	106.29	105.57	106.69	105.11	106.66	106.43	107.03	107.59	106.05	105.97	106.86	105.16	106.5	106.43	104.8	107.58	106.34	105.4	107.77	105.56	108.02	107.01	106.7	106.05	107.33	107.17	106.78	108.12	106.62	107.21	106.86	106.95	107.04	104.85
106.66	108.67	106.78	107.25	108.01	107.08	107.38	105.8	108.22	107.4	107.68	107.44	107.65	107.9	107.9	108.33	108.36	107.71	107.34	108.5	106.45	107.21	107.49	108.38	109.05	107.23	106.39	108.32	107.12	108.83	108	107.51	108.33	106.24	108.06	107	106.78	107.53	106.69	108.11	106.89	107.76	108.22	106.95	107.05	107.12	106.91	109.07	106.54	109.88
100.73	98.839	100.15	98.682	99.389	99.103	97.583	99.307	99.907	98.691	98.305	98.84	98.786	99.456	99.669	99.459	97.734	99.933	98.279	98.192	97.251	98.301	98.632	98.732	99.664	99.119	97.959	98.918	99.141	98.744	99.054	98.014	98.94	98.959	98.765	99.922	100.58	100.71	99.848	97.894	98.205	99.494	99.173	100.82	99.76	99.308	100.15	98.22	100.14	98.082
105.63	106.11	107.11	105.05	105.25	106.64	106.04	104.8	103.62	107.05	107.62	105.41	106.26	105.79	106.78	105.3	104.95	106.84	104.43	105.6	105.28	105.46	104.61	106.18	105.9	104.61	106.69	106.32	105.43	106.08	106.63	106.4	105.71	105.37	107.45	105.8	103.43	105.5	105.5	105.35	105.53	106.38	106.68	106.86	105.15	103.51	107.28	106.92	104.22	106.17
98.27	98.644	97.515	98.371	97.545	97.187	99.135	97.622	97.711	98.269	99.058	99.751	97.17	97.905	98.338	97.417	98.312	97.651	97.579	97.289	98.31	97.792	98.578	97.456	98.336	97.986	98.82	98.52	96.75	97.519	98.577	98.441	96.816	98.535	97.201	99.529	97.195	97.701	98.221	98.131	97.789	98.689	98.05	97.821	98.18	98.175	96.936	98.543	97.437	97.848
108.63	108.92	107.6	108.68	107.7	110.24	106.46	108.21	108.05	108.68	108.14	108.25	108.24	108.32	107.36	107.13	107.45	108.64	108.23	107.2	108.45	109.27	108.7	108.95	108.63	109.05	107.86	107.65	107.68	108.52	109.37	107.86	109.4	107.73	108.3	107.87	107.94	108.31	109.24	108.02	108.27	107.86	108.68	107.75	107.3	107.93	107.77	107.33	107	105.52
106.03	105.59	105.31	105.45	106.54	105.09	105.87	104.02	105.73	105.67	105.41	107	104.48	104.66	104.26	104.36	105.55	104.9	105.8	105.76	106.23	106.59	105.48	105.1	106.62	105.07	106.65	105.68	105.45	106.55	104.94	105.92	106.13	107.55	107.18	104.73	105.66	104.5	105.16	104.79	104.73	104.27	107.04	104.57	104.74	106.9	105.39	105.42	105.63	104.51
98.412	95.703	96.568	99.189	98.6	98.294	96.922	97.664	97.457	98.36	98.198	97.762	96.472	98.105	98.549	98.886	97.398	98.591	99.038	97.147	97.994	98.858	97.758	97.183	98.896	97.983	99.091	98.098	97.836	98.188	97.232	97.514	97.784	97.031	98.129	97.179	99.96	98.116	98.551	99.917	99.549	96.516	97.153	99.543	97.909	97.059	97.741	97.457	98.231	97.855
102.06	101.4	99.277	100.78	100.77	102.53	101.23	100.9	100.91	101.24	101.88	100.76	100.96	100.24	101.12	100.44	99.294	101.79	99.71	101.66	101.32	100.39	100.82	101.01	100.43	100.56	102.13	101.42	103.1	101.41	100.59	102.19	101.34	100.49	102.67	101.19	101.19	101	100.89	100.93	101.03	102.11	101.72	101.72	101.71	102.71	100.3	100.07	101.92	100.68
96.743	97.209	97.765	97.562	96.759	98.502	97.918	98.772	98.279	98.25	98.978	97.448	98.202	97.505	97.328	97.161	97.752	97.366	98.109	99.218	98.635	98.245	96.899	98.403	99.736	97.421	97.816	97.292	98.879	99.464	96.788	97.851	97.986	98.373	98.118	98.792	97.485	97.816	97.46	98.869	98.621	97.479	97.668	98.184	97.74	97.244	97.923	97.588	98.452	98.417
107.28	108.86	108.49	108.18	108.61	109.41	107.5	108.71	108.64	107.62	108.33	109.16	107.68	108.89	108.19	108.36	107.16	108.17	109.3	108.97	107.94	108.54	106.57	108.07	109.84	107.86	106.5	109.46	108.78	109.71	109.46	108.8	108.68	110.26	107.76	108.37	108.89	109.49	107.96	108.16	108.1	107.33	109.4	106.92	107.93	107.18	108.21	108.52	110.19	107.14
105.31	105.01	106.98	106.33	106.47	106.02	105.79	105.41	106.65	106.35	104.72	105.03	106.76	105.4	104.81	104.27	105.12	106.1	105.94	106.9	104.73	106.86	105.88	107.42	105.87	106	105.83	103.69	104.67	104.19	106.98	106.01	104.68	105.51	105.03	105.79	106.59	106.7	105.42	106.34	105.74	105.17	106.3	104.86	105.09	106.3	105.34	106.4	107.57	105.64
105.87	106.53	107	106.53	106.19	106.99	106.7	107.13	106.21	105.19	105.35	106.52	105.76	106.97	105.68	107.28	105.4	107.26	107.57	106.53	104.86	105.01	105.78	104.98	106.05	106.08	106.72	107.2	105.97	105.68	106.88	106.91	105.47	107.09	105.66	106.18	106.58	106.78	106.03	106.61	106.58	106.15	105.75	106.2	105.84	105.01	108.71	105.94	108.91	105.18
105.06	105.62	106.27	104.85	105.05	104.39	106.88	104.84	106.9	105.69	105.71	104.72	107.18	105.29	105.06	104.68	106.25	107.35	104.12	103.89	106.95	105.7	104.89	104.77	105.5	105.1	106.35	105.96	105.96	106.08	106.34	104.46	105.61	106.22	105.35	105.18	105.02	105.5	106.22	105	105.77	104.07	105.88	105.31	105.46	106.14	105.94	105.61	105.3	106.12
106.65	104.6	106.81	106.84	105.71	106.61	106.96	107.69	105.04	106.79	105.77	105.76	105.56	104.75	105.6	107.53	106.78	105.95	106.75	104.9	107.74	106.78	106.88	106.13	106.55	106.43	106.18	105.75	107.14	108.02	105.4	107.52	106.49	105.99	105.7	107.89	104.61	105.68	105.34	106.58	105.73	107.34	105.33	105.64	106.82	106.68	106.36	108.75	106.51	106.56
108.33	108.32	108.3	108.15	108.41	106.74	109.57	107.61	109.36	108.73	107.49	109.86	109.15	108.61	107.93	108.66	108.64	108.03	108.61	109.92	107.19	108.95	108.1	107.88	107.45	107.93	108.61	107.68	108.16	108.75	108.63	107.67	108.79	108.59	107.46	108.6	109.14	108.46	108	109.99	108.47	108.96	108.32	108.46	108.85	108.99	107.01	106.56	108.09	107.98
109.22	108.6	107.98	109.65	109.36	107.12	108.06	110.12	107.77	108.67	108.61	109.29	109.37	108.55	107.38	107.64	108.35	108.14	108.14	108.18	109.31	106.57	109.41	109.53	108.64	108.69	107.12	108.38	107.9	108.09	109.45	109.72	107.43	108.88	109.1	109.73	109.41	109.89	109.36	109.99	110.29	108.59	106.43	106.8	110.38	109.85	107	108.36	108.95	108.15
106.92	104.71	105.73	104.2	105.98	103.42	105.21	106.16	107.15	107.31	106.42	105.96	105.4	104.93	106.77	105.38	105.74	105.77	105.53	105.39	106.56	104.94	105.83	106.91	104.85	104.27	105.78	106.54	105.14	106.1	104.75	104.99	104.94	105.7	104.68	103.52	105.45	107.64	105.63	106.23	106.43	105.3	104.96	105.86	104.76	104.5	106.68	105.67	107.69	104.93
105.45	105.45	105.55	105.73	104.97	104.92	106.43	105.88	105.75	106.93	104.78	105.84	105.45	106.28	106.92	106.3	107.05	106.04	104.74	106.6	105.8	105.24	105.62	106.36	106.37	106.04	106.87	106.7	105.4	104.32	105.78	105.48	107.49	106.07	106.6	105.58	105.73	106.38	107.34	106.79	105.97	106.92	106.45	105.14	104.77	104.96	107.33	105.34	106.27	105.52
106.54	104.83	107.83	104.59	107.04	105.26	106.34	105.11	106.18	107.17	106.59	107.67	107.96	106.45	106.64	106.21	106.31	105.11	105.83	105.46	107.64	106.47	105.76	106.88	105.84	108.69	106.51	107.23	105.97	105.66	107.62	107.67	107.75	107.72	104.91	106.11	106.29	105.55	107.63	107.98	106.26	108.08	105.53	106.11	106.67	106.45	105.38	105.71	106.8	104.94
100.85	100.07	102.21	99.996	98.774	100.3	99.405	99.055	100.11	100.19	101.14	100.46	100.89	101.02	99.613	98.788	99.645	98.669	101.66	102.88	98.674	100.04	98.564	99.705	100.62	99.145	100.04	99.968	99.322	100.57	99.386	101.59	100.42	99.674	100.38	100.57	99.749	99.307	101.94	101.68	99.72	100.52	99.098	99.996	100.43	101.44	100.41	100.33	99.775	100.41
107.9	107.71	109.46	108.14	109.77	107.86	107.12	109.28	107.12	108.95	108	108.68	107.61	108.93	108.19	107.36	109.25	108.72	108.91	109.24	108.06	107.94	105.59	108.19	107.81	109.22	108.25	108.4	107.63	108.76	107.66	108.47	107.78	108.16	107.14	108.02	106.41	108.5	108.16	109.87	107.48	107.42	108.69	108.44	106.19	108.66	108.15	108.23	107.07	108.31
107.78	107.86	108.56	107.33	107.98	107.65	108.58	107.05	109.18	108.71	107.14	107.5	107.69	108.51	109.66	108.06	106.9	108.22	107.02	108.02	106.21	106.94	108.5	107.62	106.48	107.1	108.18	106.63	107.6	108.74	107.51	108.33	107.91	108.5	108.71	107.6	108.54	107.79	109.51	108.53	109.05	107.31	110.08	107.05	108.53	107.74	107.51	107.82	108.38	108.9
109.89	108.68	106.58	109.09	107.41	108.56	109.72	106.81	110.62	108.15	106.82	109.56	108.15	108.84	107.39	107.77	107.78	108.28	109.56	107.25	108.42	108.15	108.98	108.19	108.06	108.62	107.88	107.53	106.78	108.34	109.61	107.31	108.08	108.28	109.89	108.39	108.5	108.69	108.28	106.86	108.09	108.64	109.21	107.97	108.9	107.78	109.37	108.37	108.08	108.5
108.82	109.66	108.55	108.29	108.35	108.61	106.96	107.88	110.56	108.11	109.27	109.93	108.14	109.7	109.32	107.87	107.93	109.12	109.93	110.84	106.97	109.88	109.8	109.1	109.93	109.05	109.18	108.62	109.16	109.15	109.33	109.09	108.51	107.97	108.84	107.68	109.74	108.97	108.58	108.91	110.29	108.42	110.45	108.82	108.48	107.95	108.28	108.69	109.39	108.84
98.332	99.07	98.14	97.699	99.097	98.353	98.942	97.073	98.503	97.927	97.666	97.444	98.378	98.323	98.224	97.161	96.677	98.351	97.83	98.46	99.865	97.807	97.587	97.55	98.061	98.11	98.227	97.351	98.84	97.821	96.815	97.501	96.733	97.603	98.538	97.158	98.24	99.265	97.692	98.542	98.147	97.753	96.984	98.085	97.769	98.622	98.318	98.345	98.771	97.818
110.99	111.35	111.54	109.57	111.23	109.79	112.05	109.57	109.57	110.47	111.33	108.71	111.24	110.4	110.61	111.81	110.63	110.24	111.91	111.93	110.38	109.84	110.62	112.88	110.97	109.2	111.01	110.69	111.14	111.04	108.86	110.53	111.31	111.71	112.24	110.62	112.17	110.29	109.59	111.37	110.72	112.86	111.31	109.88	110.51	110.39	109.91	110.26	110.55	110.37
108.75	107.85	107.31	108.43	107.34	108.35	108.06	108.55	108.79	108.17	108.93	107.84	108.43	108.53	106.72	108.78	106.94	108.06	109.56	108.14	108.45	106.78	107.88	106.64	109.22	108.22	108.01	108.1	108.08	108.08	107.65	108.98	108.18	110.15	107.13	108.02	107.75	107.69	109.24	107.97	107.4	107.4	108.18	106.96	108.01	107.34	107.76	108.34	107.34	106.49
108.31	108.51	109.03	109.54	107	107.07	109.08	108.22	107.71	108.58	107.89	106.94	107.75	108.29	108.5	109.46	107.73	108.38	107.12	108.81	107.53	108.95	107.78	108.25	107.87	107.02	110.48	108.38	108.82	107.18	108.03	107.86	107.6	108.71	109.01	110.04	109.23	107.64	107.91	107.68	108.6	107.27	106.44	108.5	108.22	107.91	108.43	107.73	106.81	108.22
109.54	108.44	108.67	109.06	107.44	108.56	108.33	107.56	110.12	109.66	107.47	109.04	109.63	108.59	108.19	107.07	108.74	108.76	108.09	107.13	108.67	108.67	107.55	106.35	108.11	107.92	108.03	109.57	107.65	108.27	109.65	107.62	108.36	109.72	109.18	110.22	108.31	107.04	108.69	108.81	108.58	108.92	108.97	108.04	109.5	108.9	107.31	107.18	107.49	107.73
106.35	105.45	105.31	104.96	106.46	106.34	106.17	105.24	106.9	105.14	105.59	105.28	106.11	105.33	105.59	105.66	105.3	105.23	106.4	106.54	106.92	106.85	107.55	106.57	105.14	105.67	105.3	105.54	104.33	106.4	105.04	106.57	104.53	104.55	105.71	106.8	105.48	104.72	105.99	104.34	107.15	106.7	106.99	106.63	106.22	105.58	106.18	106.36	107.23	104.69
96.609	97.12	97.723	98.143	97.84	98.317	95.697	96.957	98.655	97.901	96.322	98.755	97.506	96.663	98.411	97.485	97.894	97.26	98.871	99.232	98.325	98.375	97.794	97.346	97.56	95.639	97.319	99.249	98.756	98.78	98.184	96.713	99.243	98.383	97.987	97.784	98.113	97.179	97.945	97.947	96.818	97.45	99.282	97.496	98.175	98.589	97.289	95.994	97.239	97.541
105.32	105.97	105.7	105.16	105.16	104.71	104.56	106.3	105.82	106.27	105.17	106.09	105.88	105.33	107.54	106.9	106.21	104.92	104.19	105.39	104.93	104.98	104.71	104.85	105.74	106.67	106.03	103.51	106.39	105.82	106.37	104.79	106.13	103.34	105.65	105.71	107.07	105.86	105.86	106.09	105.42	105.67	105.32	105.46	104.19	106.46	104.69	106.67	105.22	104.71
108.99	108.31	108.74	107.49	108.65	107.53	110.41	107.31	110.03	106.79	108.76	108.3	109.38	108.61	109.95	108.78	108.43	108.88	108.03	107.6	107.69	107.9	109.17	107.86	108.21	108.8	110.79	108.13	109.02	109.23	108.22	110.53	109.48	109.2	108.6	107.04	109.15	108.72	109.89	109.38	107.48	108.75	108.77	109.3	108.89	108.92	107.38	110.64	108.49	109.95
96.798	98.636	96.335	98.412	97.437	97.615	97.02	98.913	95.931	96.901	99.307	96.026	97.322	97.025	99.482	97.598	97.591	99.543	97.644	97.938	97.176	97.56	98.263	99.196	97.165	98.684	98.326	97.492	97.096	95.53	98.234	97.399	97.779	98.52	97.924	98.693	96.649	96.973	98.053	97.35	98.863	97.691	97.84	99.173	97.861	97.613	97.77	97.308	99.281	99.565
108.96	107.89	107.51	108.02	107.55	108.57	108.59	107.21	107.64	107.29	108.08	108.47	109.68	107.07	109.69	108.8	107.5	108.35	106.51	107.41	108.83	107.31	107.54	106.94	107.67	107.43	108.5	108.06	108.59	107.46	106.83	107.85	107.32	107.94	108.09	109.57	107.3	108.33	108.08	107.74	109.26	108.88	107.67	107.91	107.69	108.71	105.2	108.63	107.69	109.06
105.21	106.56	104.35	105.43	105.82	105.27	106.26	105.17	106.04	105.97	105.95	105.57	105.54	105.63	105.05	105.61	102.85	106.4	106.41	106.85	105.34	106.02	105.77	107.37	106.15	105.15	104.98	106.29	105.48	105.66	106.05	107.69	105.91	106.73	105.8	106.45	105.13	104.42	104.67	105.7	105.37	106.47	104.66	106.68	104.73	105.53	105.87	106.18	106.1	106.25
99.615	99.999	101.19	99.243	101.1	100.78	101.8	97.554	100.43	100.65	99.664	99.705	99.539	101.44	99.124	100.96	102.34	100.44	99.744	100.14	99.335	101.71	100.95	100.29	100.06	100.11	99.061	101.75	100.15	100.83	98.328	100.83	99.409	100.54	100.66	102.06	101.26	100.16	99.148	100.78	99.807	101.31	101.04	100.51	100.02	102.12	99.565	101.66	101.21	101.73
102.61	101.58	101.81	104.01	102.21	101.96	104.34	102.82	102.14	102.65	102.81	102.94	105.12	103.3	101.81	101.54	104	102.3	103.06	101.46	101.91	102.68	102.96	103.56	102.03	103.01	102.67	102.24	103.43	102.86	102.78	102.12	102.59	102.45	102.83	104.12	102.38	100.97	103.87	100.95	101.99	102.56	103.13	102.61	102.38	101.46	102.68	103.3	102.82	101.43
107.36	107.65	108.12	108.35	106.02	108.03	108.74	107.1	108.12	108.86	108.42	107.99	108.31	110.05	107.47	107.53	110.28	107.23	108.66	108.66	108.21	106.93	108.49	109.35	107.43	107.83	107.03	107.65	107.95	107.3	108.89	107.03	110.1	107.62	108.32	109.61	107.68	107.63	106.98	108.81	108.12	109.44	109.99	107.6	106.64	108.38	109.74	106.92	109.1	108.77
98.627	98.459	98.523	98.497	97.798	99.124	98.112	100.96	98.923	99.214	98.52	99.688	98.998	99.819	100.05	99.105	98.048	99.606	99.227	99.257	99.736	99.775	98.675	98.227	98.069	99.288	98.141	99.22	99.282	98.676	98.141	99.394	99.048	97.173	100.1	98.971	99.471	97.919	98.412	98.872	99.125	99.612	99.391	100.31	98.776	98.666	99.853	98.72	98.679	98.13
105.39	105.66	106.38	105.46	105.69	106.22	105.62	106.43	104.72	105.85	106.62	107.12	104.93	105.08	105.7	105.1	104.66	105	105	104.72	105.85	106.84	105.38	105.77	105.37	105.69	106.05	106.18	106.72	106.2	106.82	106.31	105.28	104.41	104.64	105.18	105.4	105.69	104.01	105.32	104.92	104.76	107.08	107.63	105.82	107.23	104.69	105.99	104.91	105.77
109.22	108.45	108.78	108.41	108.55	108.82	107.39	107.55	107.36	107.65	109.44	106.45	107.26	108.95	108.86	108.49	107.94	107.59	107.64	108.42	108.12	110.33	108.47	107.65	108.92	108.3	108.47	107.37	107.57	108.97	107.94	108.79	109.34	107.9	105.78	108.1	107.74	106.61	106.37	108.96	108.63	108.5	107.98	106.81	108.36	109.03	109.9	108.28	107.33	107.69
98.765	98.998	98.999	100.05	98.114	99.153	98.119	99.32	97.904	97.701	98.734	98.181	99.49	97.856	98.972	99.167	98.743	98.997	97.984	98.741	99.595	99.572	100.08	98.86	99.203	98.725	98.493	97.976	97.649	99.112	97.483	98.675	100.58	98.033	97.003	98.621	98.451	99.375	99.101	99.67	97.961	98.051	99.061	98.68	99.361	97.594	99.592	98.02	98.381	99.527
108.37	107.63	106.86	108.95	107.2	107.49	107.63	107.79	106.15	108.79	105.8	108.76	107.51	108.59	106.95	106.32	108.57	107.64	107.06	108.06	106.85	108.19	107.14	108.87	109.03	107.73	107.26	107.6	107.38	106.23	108.53	106.97	106.82	106.92	108.33	107.27	109.8	109.01	108.51	109.09	107.34	108.19	108.3	108.3	107.15	107.25	107.59	106.88	107.58	108.45
105.94	104.83	105.45	106.05	105.15	106.37	106.73	106.89	106.27	106.19	106.04	105.25	104.61	105.42	106.32	106.08	106.8	106.18	104.95	105.18	106.07	105.72	106.78	106.57	106.13	105.06	106.21	105.38	105.75	105.43	106.36	106.33	104.43	106.32	105.43	106.35	106.19	105.63	106.03	104.65	105.75	104.94	105.97	104.55	106.25	106.84	105.46	106.89	105.41	106.71
110.84	110.28	111.28	111.27	110.1	109.45	111.44	110.24	108.65	110.8	109.97	110.05	110.25	110.99	109.88	111.6	110.18	110.47	110.59	111.47	111.07	107.46	108.38	110.13	109.03	109.65	109.39	109.9	110.4	110.33	109.17	110.73	111.06	110.31	109.62	110.91	112.04	111.55	110.34	110.82	110.48	110.92	109.5	109.34	110.88	109.28	109.2	109.69	109.52	109.65
106.57	106.78	107.5	107.49	106.73	107.31	106.91	105.25	105.96	107.28	106.48	105.97	104.77	106.85	106.35	107.31	105.8	108.23	104.97	105.84	105.61	104.58	105.6	108.5	106.35	106.46	106.67	104.97	105.06	106.88	105.93	107.07	106.2	107.4	107.16	107.79	105.85	105.53	105.64	106.67	105.83	106.85	105.79	107.43	106.95	107.72	105.93	104.35	105.81	106.1
104.35	105.34	106.02	105.41	106.7	106.84	106.96	104.81	104.69	105.06	104.54	105.57	104.72	104.75	103.16	105.13	104.77	104.86	107.07	104.24	105.62	105.54	107.21	105.78	105.85	105.34	107.64	106.18	106.75	105.96	105.96	105.64	105.5	104.71	105.53	105.85	104.69	106.03	106.29	104.76	105.07	103.41	106.49	104.78	103.7	104.97	105.46	105.34	105.4	107.02
104.43	105.43	104.69	106	104.63	106.09	105.31	105.07	105.37	105.87	105.48	106.05	104.44	104.07	106.35	103	106.17	105.43	103.95	106.43	105.32	105.14	104.74	106.28	103.93	105.36	106.86	106.02	104.85	105.31	104.73	106.43	104.21	105.39	106.39	105.52	106.5	107.41	105.79	104.62	107.22	107.04	104.84	105.32	105.09	106.49	105.74	106.07	105.45	105.84
100.12	101.28	99.686	100.68	102.11	99.793	100.78	100.2	100.82	100.77	101.16	100.76	100.19	100.16	101.89	101.58	100.97	99.284	101.42	100.16	99.223	101.29	100.81	100.12	100.32	100.21	99.281	100.46	101.1	100.57	99.251	100.69	99.896	101.34	100.41	100.62	99.549	99.37	102.29	100.09	100.78	100.35	100.09	100.18	99.006	99.051	99.621	100.35	98.695	99.129
108.13	106.33	107.23	105.4	106.75	105.1	107.12	105.06	105.38	104.56	106.89	107.04	107.64	106.82	104.98	107.02	106.25	105.77	107.06	106.51	108.34	106.48	107.98	106.55	104.92	106.06	106.97	107.2	106.89	106.77	104.91	107.83	106.83	107	106.04	105.66	108.63	106.75	107.49	108.4	106.59	104.66	106.82	105.67	105.94	107.33	108.26	106.77	107.29	105.19
106.06	105.22	105.4	105.01	104.81	106.38	105.41	107.39	105.51	107.26	105.62	106.49	107.52	107.44	106.48	106.88	104.51	106.39	106.99	106.64	107.07	106.38	106.11	105.86	107.09	105.98	105.94	104.77	107.04	106.62	106.33	107.26	107.72	107.56	107.07	106.64	105.5	107.62	106.06	106.44	107	107.13	107.44	106.84	104.29	107.54	107.47	105.9	106.1	105.27
108.23	108.42	108.18	107.04	108.31	108.83	106.74	109.19	108.76	106.92	107.94	108.65	107.72	108.39	107.89	107.71	106.05	107.24	107.77	107.91	107.95	105.53	109.19	108.24	107.8	107.75	106.32	107.49	107.25	107.6	107.77	107.86	106.93	109.71	106.82	107.49	108.08	106.81	107.27	106.71	108.27	107.07	107.51	108.92	109.26	106.67	107.55	107.37	110.02	107.02
109.78	108.37	108.36	109.83	108.69	107.51	107.25	109.03	108.03	109.59	108.35	108.15	108.64	108.65	108.29	109.04	108.37	108.62	106.58	108.11	107.67	108.53	106.16	109.2	107.49	109.31	108.24	107.92	108.09	107.01	108.87	107.95	108.97	108.58	108.53	108.17	108.23	106.97	107.96	108.11	108.24	107.43	107.7	108.84	108.83	108.68	107.38	107.47	108.83	109.05
97.597	97.145	99.455	97.681	99.075	98.617	99.084	98.6	98.839	98.147	98.436	97.424	97.967	97.585	98.659	98.421	97.285	96.875	97.128	99.114	98.49	96.866	96.935	96.94	97.405	99.064	96.946	98.138	97.867	97.761	96.507	97.812	96.645	97.987	98.378	97.801	98.646	98.715	98.01	97.649	97.495	97.525	97.174	97.651	97.753	99.506	98.159	97.642	99.404	97.562
108.51	109.13	108.07	107.22	107.96	107.27	107.38	107.7	108.07	107.78	108.07	107.59	108.76	107.17	107.5	107.95	107.7	109.84	106.91	108.48	108.36	108.22	107.8	107.75	109.71	108.22	106.39	107.65	108.15	108.5	108.26	109.62	108.07	109.7	106.54	107.67	110.23	107.13	108.55	107.73	108.8	109.08	107.82	107.71	108.22	108.75	108.39	109.05	108.55	107.6
102.22	101.92	100.84	101.85	101.87	101.36	102.32	101.15	101.26	101.69	99.443	101.59	100.86	101.34	99.464	99.307	101.98	101.47	101.28	102.86	100.43	100.74	99.731	102.72	100.8	101.38	100.01	100.19	101.45	100.98	101.68	102.75	101.17	101.83	99.228	102.02	102.72	99.962	101.25	101.59	99.895	102.14	101.75	101.19	101.04	99.241	103.2	101.72	102.47	101.58
105.89	106.26	105.61	105.1	107.71	104.5	104.95	104.99	106.04	105.87	105.4	105.01	105.55	105.97	105.82	106.44	106.62	106.38	106.92	105.91	106.17	105.19	105.78	106.89	106.17	105.71	105.54	104.94	106.36	106.36	106.09	104.38	105.19	106.59	105.94	105.58	106.44	104.99	105.48	107.06	106.58	107.34	105.51	104.91	106.05	104.77	105.42	105.61	105.47	105.97
106.97	108.1	108.7	107.35	106.85	106.32	108.91	108.3	109.82	108.4	108.62	106.47	107.87	108.3	108.28	108.62	109.22	108.17	108.95	108.16	108.93	108.79	106.4	107.12	109.89	109.49	108.83	107.22	107.86	107.72	110.84	107.84	107.43	109.18	108.73	108.61	108.26	107.37	107.19	109.45	108.35	106.2	108.38	109.68	108.78	107.01	107.9	109.03	109.43	108.33
109.43	107.91	107.25	107.78	108.1	108.07	107.41	109.29	108.19	108.57	109.32	108.37	107.85	107.74	106.97	108.28	107.75	108.01	107.81	107.9	106.76	108.14	108.88	108.41	108.17	108.81	109.23	107.88	107.01	109.54	107.82	108.48	106.02	108.15	109.08	109.36	108.72	107.69	109.16	108.06	107.96	109.17	106.58	106.97	107.1	108.45	108.32	107.21	109.35	107.77
107.09	105.81	104.2	105.39	105.91	106.12	105.84	106	104.12	105.43	105.53	105.47	104.56	105.56	104.66	107.84	104.75	105.86	107.45	105.72	104.92	106.14	104.08	106.5	105.2	105.1	104.87	105.91	105.66	106.57	105.5	105.27	107.36	105	107.03	107.28	105.03	104.26	105.89	105.87	104.94	105.07	107.62	105.49	105.99	107.43	105.46	106.08	106.59	106.79
100.14	99.617	101.27	99.698	101.66	101.58	101.04	100.83	100.22	101.75	99.86	99.415	101.81	100.2	99.736	101.09	99.621	100.41	100.13	101.4	98.874	101.45	101.7	100.31	100.37	101.23	99.979	100.39	101.06	100.38	100.09	100.77	100.98	101.39	100.9	99.945	100.86	103.09	100.67	100.29	99.646	100.42	101.15	100.44	102.61	99.486	101.07	100.16	98.931	100.32
105.74	106.1	105.93	106.1	105.45	105.05	105.18	105.71	105.38	105.31	107.11	105.56	105.33	106.12	106.35	105.14	104.35	106.32	105.72	106.32	106.36	106.39	104.61	104.72	106.71	104.33	104.36	105.42	104.27	103.92	106.75	106.3	107.69	106.26	106	104.49	105.41	105.4	105.33	106.3	104.79	106.17	106.29	105.26	106.14	105.46	107.38	106.76	105.64	104.91
105.19	108.13	105.63	106.23	105.96	105.22	106.41	104.41	106.01	105.5	107.37	107.23	107.18	105.61	105.78	105.8	106.79	105.57	105.8	105.24	105.09	105.98	106.73	105.44	106.6	104.84	107	105.78	105.59	104.47	105.95	105.64	107.31	105.35	105.36	106.13	105.68	105.55	105.3	104.9	106.23	106.44	106.33	107.43	106.01	105.07	106	107.09	105.65	104.38
108.46	109.78	108.33	108.97	107.52	107.35	108.01	108.44	108.88	105.33	107.24	105.64	107.04	108.52	107.1	107.96	108.36	107.76	107.95	109.87	107.65	107.21	108.35	106.38	108.98	108.35	108.17	108.05	109.08	107.72	108.8	107.76	109.74	108.44	108.46	109.11	108.19	108.32	107.51	109.33	108.06	106.89	106.25	108.14	108.13	108.44	110.85	108.34	107.96	109.96
107.74	105.08	107.57	107.97	107.87	106.7	108.66	107.18	107.3	107.42	107.85	108.18	108.87	107.2	109.35	107.03	107.77	108.72	109.24	108.12	107.74	107.35	107.65	108.23	107.4	108.51	109.73	108.07	107.54	107.64	108.39	106.16	108.67	107.43	108	106.87	107.63	106.43	107.56	105.86	108.1	109.65	106.21	108.12	108.24	106.36	107.32	107.44	109.01	107.42
106.28	104.95	105.7	106.19	105.71	106.51	104.53	104.96	105.63	105.26	105.56	106.23	106.2	105.61	106.77	106.9	105.41	106.16	105.24	104.98	106.06	106.06	104.65	104.89	105.44	105.77	106.73	105.43	106.63	105.45	105.19	106.82	106.15	104.39	106.16	105.99	105.98	104.61	105.79	107.02	106.07	105.08	106.13	104.78	105.98	105.82	105.55	105.12	104.73	104.81
98.468	98.8	98.582	98.184	98.568	96.65	96.492	98.44	98.526	98.249	97.689	98.417	98.214	97.146	97.384	99.337	98.528	97.597	98.164	98.627	96.022	99.035	96.47	98.711	99.347	98.73	97.763	99.042	98.776	96.88	97.594	98.087	96.208	96.792	98.158	97.72	97.894	98.726	97.436	97.471	98.263	97.393	98.31	98.244	98.722	98.77	97.679	98.696	98.082	97.985
99.741	101.43	101.93	100.81	99.891	101.95	100.88	99.69	101.15	100.13	100.83	100.57	99.813	100.82	102.27	98.85	100.64	100.95	101.2	101.92	101.11	101.78	101.63	102.44	100.21	100.88	99.736	100.45	98.399	102.21	100.49	99.984	100.71	99.944	101.33	100.54	99.94	100.25	101.99	99.625	99.783	99.712	100.34	100.21	101.12	100.63	100.8	100.78	100.22	99.105
105.07	105.95	106.13	104.41	105.76	104.95	107.24	105.72	105.83	104.7	106.85	107.08	105.44	105.92	106.77	106.4	107.87	105.88	106.31	105.71	106.45	105.69	105.39	106.37	104.35	103.92	106.04	105.54	104.75	104.78	104.07	103.74	105.85	105.03	105.71	104.64	104.22	107.29	107.02	105.29	105.27	104.67	105.96	103.92	105.12	106.61	105.68	105.41	106.76	104.87
108.76	108.7	109.22	108.6	108.46	107.4	108.69	110.16	110.13	107.58	109.08	107.87	108.82	107.76	106.61	109.61	108.1	109.03	108.77	108.3	108.64	109.15	107.69	108.03	108.91	108.85	107.89	110.11	108.92	107.33	109.05	109.16	107.54	108.1	107.65	109.44	108.06	108.29	110.97	107.76	107.44	108.15	109.28	106.82	107.69	109.29	107.01	108.54	108.96	109.81
105.05	106.89	105.37	106.07	104.93	103.99	106.32	105.5	105.24	106.58	105.93	105.49	105.89	104.76	105.54	105.52	105.87	106.65	106.29	104.27	106.05	104.74	106.27	104.15	106.58	104.71	106.05	106.67	104.61	105.3	103.9	105.57	105.99	104.5	106.08	104.85	106.42	105.81	105.9	105.69	105.15	105.38	107.74	105.15	108.06	105.7	106.01	106.16	107.31	104.61
109.06	108.69	106.92	107.73	107.91	106.5	106.48	107.76	107.28	105.9	107.08	107.92	107.6	107.29	108.79	107.77	106.19	108.76	108.46	107.42	106.57	106.8	107.41	106.9	109.71	109	109.97	106.12	108.31	108.46	106.17	106.95	107.79	107.85	106.23	107.74	107.9	108.22	106.77	107.59	108.01	108.2	108	108.66	107.8	106.52	108.17	109.18	107.29	105.6
100.36	100.11	99.688	101.08	99.926	101.03	99.671	101.3	101	98.433	100.85	100.05	98.94	99.987	99.123	101.32	100.1	99.444	100.43	99.174	100.72	99.054	99.335	99.851	100.34	99.432	100.89	100.91	100.1	99.799	98.877	100.6	101.06	98.965	99.231	101.25	102.79	100.22	99.298	100.5	100.97	100.16	100.39	99.592	100.8	99.201	98.941	101.45	99.028	99.617
100.36	101.78	99.587	101.49	99.45	98.914	100.52	101.4	99.807	99.811	101.09	100.48	100.65	101.71	100.37	100.09	100.36	99.494	100.07	99.733	102.42	101.02	101.85	98.928	99.461	100.46	101.53	101.48	100.76	101.89	99.79	100.7	100.59	99.314	100.32	100.43	100.24	101.13	100.32	100.17	99.681	100.52	101.46	99.899	100.96	99.628	100.39	101.05	100.83	100.75
97.475	96.76	99.602	99.058	97.984	99.705	98.74	98.663	98.916	99.75	99.535	98.593	98.747	97.956	96.777	98.922	98.886	98.559	96.867	98.44	97.517	99.947	98.989	98.493	97.318	97.331	99.185	99.224	99.86	100.02	98.54	98.344	98.368	99.636	98.592	99.011	99.267	98.735	98.69	99.97	99.05	98.747	99.948	98.978	99.023	98.556	100.33	99.651	98.142	99.201
110.87	109.78	109.84	110.11	110.62	109.6	110.68	109.39	110.27	110.82	108.97	111.26	110.84	110.96	109.25	111.57	111	109.75	110.59	109.79	110.57	109.17	109.52	110.03	111.05	111.39	111.16	110.33	109.97	110.58	109.17	110.19	109.5	110.87	110.73	109.81	110.14	109.26	110.15	109.61	110.41	110.75	110.37	109.91	110.13	110.51	109.52	109.45	109.39	111.26
108.69	109.52	108.56	108.38	107.38	107.27	109.61	106.7	108.37	108	107.32	107.87	108.5	109.21	109.16	110.98	108.21	107.44	107.45	108.4	108.84	109.15	108.92	108.17	109.11	107.43	108.37	107.15	110.19	109.52	109.59	109.02	107.89	108.06	109.67	107.43	108.26	108.15	108.4	109.31	108.1	107.99	108.73	108.64	108.61	108.15	108.23	108.03	107.41	107.52
105.78	106.59	105.73	106.63	104.2	106.4	105.48	105.9	106.85	106.62	105.46	106.05	104.81	105.39	106.63	105.16	105.79	106.21	105.82	105.5	104.85	106.31	105.11	104.88	106.08	106.77	104.46	106.94	105.68	105.54	107.04	106.5	104.4	106.08	104.69	105.72	106.08	106.32	104.84	103.89	104.49	106.62	107.49	105.79	105	105.53	106.07	106.63	103.72	105.45
99.046	97.327	98.83	98.352	98.322	97.654	97.095	96.938	97.123	97.537	98.013	97.763	99.192	97.287	97.695	97.917	97.683	100.31	97.916	98.626	96.936	97.799	97.92	98.142	97.353	97.214	98.527	97.513	97.417	97.177	97.865	98.935	98.568	97.026	98.092	98.08	98.246	98.127	98.346	97.543	97.322	97.818	97.463	98.263	97.619	97.904	98.728	96.568	99.389	98.826
105.79	106.32	104.45	106.73	104.39	106.4	105.78	105.99	105.32	105.02	105.67	105.42	105.37	105.42	105.71	105.92	105.68	104.87	104.94	106.38	104.95	105.85	106.4	106.76	104.75	105.83	105.3	106.08	104.89	105.16	104.89	106.29	106.49	106.76	107.45	104.64	104.53	107.72	105.82	104.86	104.05	105.56	104.88	106.96	105.54	106.09	106.25	104.94	105.74	105.36
107.38	107.84	107.47	107.58	107.42	107.87	107.21	106.18	108.5	107.72	108.52	109.17	105.66	108.87	107.71	108.97	106.98	109.48	108.81	108.73	107.5	107.32	107.45	108.79	108.08	108.89	109.52	107.2	107.26	108.02	108.93	107.68	108.77	107.46	108.17	108.52	105.26	108.1	107.76	107.19	107.97	109.23	106.22	107.44	106.98	106.9	106.69	109.73	107.17	107.43
106.58	107.28	107.54	107.04	106.04	107.22	108.05	106.49	107.19	105.88	108.24	106.82	107.15	106.04	106.62	106.22	105.79	107.74	107.55	106.03	106.09	105.67	107.33	105.77	106.89	106.07	106.4	107.3	106.28	104.87	105.87	107.09	108.05	107.16	105.81	106.19	106.06	104.97	107.03	104.67	106.63	105.63	105.43	107.3	105.45	104.85	107.06	107.85	106.76	106.69
99.263	101.01	101.07	99.833	99.726	101.56	100.38	101.88	101.05	101.52	100.63	101.64	99.165	101.48	101.25	100.5	101.49	100.41	101.44	101.17	98.029	99.882	100.99	101.92	101.87	101.77	102.18	99.844	100.79	100.86	99.282	99.527	99.708	98.769	99.941	99.782	100.43	100.86	101.73	100.84	99.625	99.931	99.995	99.759	100.35	100.42	100.61	102.32	100.33	100.53
97.751	97.204	98.144	98.67	99.066	96.909	97.598	97.823	98.588	97.024	96.126	98.655	97.19	97.657	98.122	98.276	96.681	97.74	99.576	96.112	96.986	99.86	98.299	97.905	98.044	98.238	97.183	97.928	96.981	97.298	97.248	99.036	97.452	98.973	98.255	98.545	96.785	98.288	98.197	98.913	98.085	96.885	98.054	97.071	98.505	97.238	98.905	98.061	98.777	97.075
106.61	106.15	106.37	105.39	107.29	105.81	106.6	106.51	106.25	105.92	106.55	104.88	105.76	107.4	107.17	107.82	107	106.6	106.47	105.76	105.9	105.9	106.78	105.7	106.76	106.99	106.18	104.38	106.17	106.68	105.15	108.31	107.33	103.87	105.72	106.84	106.08	106.02	106.3	106.49	106.66	105.55	106.4	106.2	106.34	105.74	107.7	104.75	106.67	106.47
107.08	108.69	107.96	107.64	107.58	108.17	107.88	108.65	107.81	107.99	109.21	109.2	108.03	108.99	108.68	108.81	107.88	107.24	109.22	109.02	108.27	111.55	107.04	108.41	108.82	109.13	109.21	110.84	110.77	108.89	108.28	109.11	109.76	107.01	107.7	109.29	108.63	107.38	108.36	108.66	108.69	107.49	108.21	107.24	108.76	108.92	108.4	109.47	107.06	108.84
107.54	108.67	110.28	108.23	108.79	107.9	107.62	110.92	109.77	107.77	108.96	108.36	107.96	107.08	107.95	108.27	107.3	109.33	109.08	107.92	109.25	107.08	108.05	107.78	108.81	109.35	107.47	108.65	107.13	108.61	105.82	108.86	109.45	109.23	106.26	107.4	107.92	108.3	107.68	108.47	107.77	107.33	107.38	109.29	106.55	108.21	108.04	108.6	107.3	107.91
108.29	106.74	107.98	109.11	108.96	107.6	107.85	108.21	107.96	108.68	108.53	108.46	107.14	107.59	108.26	107.95	107.73	109.11	107.04	106.41	107.67	108.51	107.52	106.94	106.17	107.58	107.42	107.88	107.7	107.76	106.76	106.7	107.57	107.6	107.06	107.53	108.57	108.58	107.54	107.5	106.55	108.3	109.07	109.59	107.19	107.84	107.18	106.34	108.01	107.64
109.54	107.33	108.31	107.38	108.85	108.25	109.06	107.63	108.86	107.81	106.83	108.18	107.38	107.91	108.55	106.88	108.78	106.99	108.77	108.51	107.93	108.78	107.9	108.82	109.36	108.47	107.49	110.92	107.4	108.41	107.31	109.6	106.95	108.86	108.44	106.75	107.84	106.67	108.15	108.29	108.31	108.33	108.27	108.56	107.02	109.26	108.72	106.45	106.9	107.1
110.94	109.48	110.58	109.85	111.03	111.6	109.59	109.9	111.02	110.13	109.66	109	109.83	111.28	110.68	108.69	112.64	110.88	109.76	109.9	111.58	110.37	111.37	109.74	110.8	109.7	110.73	110.74	110.67	110.99	109.28	109.25	111.27	111.09	111.55	110.72	110.08	108.46	112.67	110.36	110.11	108.86	111.15	109.35	110.03	109.59	109.91	110.86	109.48	111.13
98.287	96.965	96.852	98.439	97.82	100.11	96.655	98.253	99.384	99.578	97.942	97.372	98.501	98.546	97.458	99.803	98.944	98.068	99.375	96.973	98.399	98.384	97.58	99.04	97.978	97.813	98.858	95.945	97.114	98.313	97.436	98.617	98.117	97.454	100.36	97.836	96.982	95.807	97.683	99.528	97.083	98.116	97.675	97.786	97.175	96.085	96.242	97.696	97.923	99.463
106.94	105.23	108.22	106.21	105.38	104.63	105.18	105.65	106.7	105.24	106.06	106.15	104.24	105.41	105.25	106.01	106.11	103.67	105.95	106.32	105.7	106.03	106.04	105.33	107.2	106.94	106.3	105.2	105.81	105.51	105.59	105.54	106.07	107.2	105.86	105.56	106.3	105.3	105.34	104.44	104.68	106.07	105.92	105.9	105.01	105.41	105.12	106.45	104.62	105.28
98.392	99.195	99.186	97.916	98.719	96.864	97.931	99.527	100.14	99.158	100.11	99.022	100.01	98.044	100.11	99.121	99.219	98.805	99.018	99.19	99.54	98.818	98.69	99.166	97.971	98.162	99.665	100.34	99.047	99.803	99.939	99.3	99.164	97.745	98.231	97.714	98.22	98.622	98.893	99.964	100.22	98.51	98.449	98.385	99.188	98.395	99.4	98.093	99.521	99.554
109.54	107.4	106.91	107.37	108.95	108.1	109.97	108.2	109.27	108.36	109.31	107.89	108.77	108.19	109.83	108.32	108.09	108.42	108.15	108.72	108.43	108.1	109.47	109.34	107.52	109.21	109.46	107.99	108.97	109.22	107.89	108.77	108.06	108.72	107.84	108.39	108.35	109.09	108.13	109.25	108.92	109.61	106.62	108.46	108.55	107.81	106.25	106.02	109.45	106.01
105.16	105.35	106.33	104.67	105.87	106.64	104.19	105.62	104.86	105.65	105.19	105.54	104.25	105.49	106.61	104.59	105.02	107.13	104.98	106.19	107.12	104.49	104.19	106.11	106.8	106.62	105.48	105.93	104.2	105.19	107.56	106.68	103.93	103.47	104.9	104.92	104.85	105.02	106.82	105.25	104.39	105.72	104.66	106.43	106.28	105.67	105.75	106.32	105.8	105.16
106.2	105.21	106.39	104.97	107.98	106.77	108.1	106.28	105.89	107.72	106.46	105.55	106.85	106.08	107.75	107.64	106.11	106.77	106.32	107.78	106.06	106.38	106.2	105.47	106.75	104.61	106.6	106.85	105.36	106.82	106.11	106.35	105.83	105.56	106.48	106.64	106.29	107.25	107.73	104.94	104.32	107.24	107.31	105.57	107.89	106	106.27	105.77	107.65	105.82
110.13	111.23	111.34	109.17	109.32	109.89	112.05	110.14	109.84	109.09	110.74	110.4	110.83	110.01	109.42	109.61	110.56	111.35	110.74	109.52	110.48	111.48	110.26	109.39	110.66	112.06	110.4	110.4	109.59	110.42	110.11	109.81	110.16	109.16	109.57	112.7	110.38	112.04	110.24	109.18	110.63	109.61	109.62	110.64	110.53	109.31	110.52	111.13	111.2	109.3
97.556	97.946	99.166	97.638	95.898	98.834	98.116	98.625	97.782	98.083	99.111	95.648	98.888	97.74	99.013	99.378	97.218	98.438	97.587	99.007	96.261	98.492	99.126	99.054	98.448	97.741	98.97	97.966	98.448	97.546	98.232	96.971	97.92	98.373	97.738	97.393	98.189	99.055	97.062	98.096	96.351	97.758	98.911	97.494	99.04	99.016	98.056	98.508	97.599	98.808
107.31	106.16	106.75	107.84	106.95	106.01	105.12	107.29	105.13	106.29	106.37	107.52	106.44	107.12	106.15	108.37	106.44	105.98	104.7	106.34	107.54	106.23	105.42	106.18	106.8	107.93	105.83	108.28	106.56	107.47	107.25	106.07	107.28	107.52	107.36	106.5	106.51	106.24	105.98	106.49	107.26	108.98	105.86	107.68	105.62	107.67	107.11	106.49	106.87	107.25
98.143	98.525	100.08	99.047	99.786	96.946	98.633	96.833	97.26	98.263	98.327	97.331	100	98.828	96.954	97.415	98.035	98.959	98.287	97.464	97.98	99.093	97.299	98.078	99.113	99.144	99.31	96.801	98.055	98.716	98.252	97.74	98.451	99.876	99.521	96.787	98.435	99.464	97.843	97.605	96.051	98.39	98.057	97.776	96.765	99.204	99.185	98.564	98.059	98.161
102.77	102.7	104.52	101.22	102.04	101.24	103.19	102.8	103.67	100.99	101.72	102.73	102.02	103.44	104.07	103.04	104.46	103.22	103.95	103.74	102.28	102.57	103.68	101.25	101.38	101.51	102.94	102.85	103.7	101.91	103.48	102.25	103.81	101.98	102.97	104.51	101.36	102.62	101.64	103.26	101.93	101.72	102.76	101.47	102.47	102.4	102.31	102.48	101.35	103.29
108.28	107.37	108.71	106.78	110.22	108.53	108.82	106.15	108.12	106.46	108.27	108.19	107.5	108.78	108.43	108.85	106.13	108.75	106.52	109.37	107.55	108.52	106.31	107.79	107.59	108.29	106.57	106.24	108.94	107.66	106.77	107.08	108.35	107.55	107.7	109.44	106.96	107.27	110.12	107.71	108.01	108.68	107.27	107.53	106.47	108.44	108.37	107.02	107.87	108.64
108.21	106.39	107.69	107.78	107.58	106.86	107.62	107.92	108.08	108.54	109.02	107.53	108.01	108.03	108.41	107.38	108.09	108.97	108.88	108.27	109.22	107.19	109.38	108.76	108.22	107.35	107.67	108.12	108.3	107.54	108.03	107.13	107.42	106.8	109	107.42	107.95	108.45	108.66	109.27	108.97	108.71	109.52	108.96	108.47	108.29	108.58	107.44	107.23	107.49
106.03	107.61	107.69	106.71	107.18	105.62	107.75	106.94	105.34	106.95	107.33	105.66	106.45	104.19	106.82	105.54	106.36	104.14	107.28	105.03	106.56	104.89	107.03	105.25	105.52	107.27	106.47	107.29	107.65	106.63	106.41	106.81	105.54	105.67	107.76	105.15	104.97	106.62	104.59	107.15	104.29	105.66	105.45	106.22	105.4	107.59	106.19	106.74	104.01	108.45
107.13	105.81	106.61	106.29	107	108.17	104.38	105.88	105.4	107.02	104.09	105.68	104.85	104.83	105.84	105.6	106.33	105.01	106.4	106.24	105.12	105.59	104.99	106.61	106.86	105.82	105.44	106.78	105.7	106.04	105.45	104.16	105.93	106.56	104.51	105.7	106.52	105.52	104.93	104.89	107.64	105.29	106.06	105.71	105.75	105.88	105.59	106.09	105.08	105.12
100.9	101.67	102.28	100.66	102.16	100.38	101.42	100.91	102.19	102.15	100.52	99.915	100.9	101.03	99.907	99.724	101.26	100.69	99.848	101.04	100.23	99.703	101.88	101.4	100.46	101.34	101.2	100.4	100.7	101.73	101.54	102.34	101.82	99.697	99.649	101.07	101.9	101.83	100.72	99.859	101.45	100.66	100.23	99.209	100.35	101.78	100.3	101.11	101	102
98.375	98.06	97.536	97.343	97.994	96.915	98.535	98.242	97.913	98.178	97.008	98.16	99.098	96.92	98.328	97.809	97.166	97.389	98.951	97.8	96.16	97.516	97.822	97.171	97.748	97.519	99.642	97.355	98.196	98.608	97.973	96.9	96.813	96.861	99.376	97.032	96.418	97.867	98.885	98.811	97.693	97.88	98.548	97.565	98.094	99.008	97.909	97.855	98.303	96.764
101.09	100.97	101.16	100.94	100.92	102.32	102.82	101.12	100.03	101.86	101.8	100.52	98.362	100.89	101	102.43	100.79	101.12	100.03	101.13	100.38	101.5	99.534	100.64	102.34	99.302	101.1	100.07	101.14	100.97	100.1	100.11	99.828	101.65	101.71	100.85	101.24	100.33	100.35	100.89	101.24	99.824	101.19	101.2	102.07	100.47	101.54	100.45	101.12	100.97
97.842	96.69	97.385	98.465	98.037	98.976	97.786	98.719	97.662	97.904	98.448	99.758	99.012	98.341	98.94	98.127	98.831	97.452	98.895	97.486	98.745	98.136	97.202	98.976	98.36	97.365	98.222	97.537	97.983	98.108	98.686	95.811	97.747	99.352	98.815	97.779	98.276	98.357	98.323	98.98	99.762	98.981	99.71	99.146	98.31	99.66	97.777	100.52	97.93	96.67
101.06	100.78	101.9	99.898	100.66	100.6	100.69	99.61	100.83	98.325	99.979	99.691	100.28	100.19	99.848	99.598	101.62	100.6	99.52	100.16	100.17	101.33	99.807	102.02	96.991	100.26	101.04	100.01	100.05	99.997	101.05	99.903	99.959	98.578	100.6	100.41	99.505	99.435	99.011	99.988	99.805	99.115	100.45	101.95	99.615	99.885	100.45	100.06	99.897	101.8
104.36	104.95	107.46	106.37	106.03	106.78	104.93	105.32	105.66	106.84	105.49	105.54	105.83	104.64	105.87	104.71	105.93	105.22	105.22	106.27	106.34	105.84	105.24	105.87	106.27	104.85	105.94	104.9	104.03	106.68	106.37	105.34	105.95	106.36	105.26	105.3	105.04	104.91	106.58	106.39	105.46	104.71	105.27	106.15	104.77	105.17	105.4	105.36	106.38	105.63
105.21	105.62	105.55	105.1	105.5	105.78	106.88	107.01	105.52	105.74	105.51	106.94	105.17	105.82	103.53	106.88	106.06	106.43	106.36	105.89	106.72	105.81	105.68	104.78	104.49	104.49	105.83	105.28	106.65	106.25	104.61	106.58	106.03	106.73	105.18	105.77	104.47	106.16	104.62	105.87	106.69	104.54	106.24	105.37	105.84	105.63	104.76	106.71	105.29	105.92
100.74	102.05	98.62	99.356	100.02	100.39	100.45	99.814	99.779	99.633	100.99	98.944	99.048	100.05	100.64	101.98	100.08	100.84	100.89	99.443	100.66	98.615	101.97	100.81	100.51	100.99	98.921	99.346	100.19	99.593	100.15	99.242	99.397	98.842	100.31	99.621	101.23	100.07	100.87	99.397	99.184	99.051	99.765	99.606	99.176	100.2	100.18	100.08	100.38	100.09
107.9	108.62	107.51	108.11	107.39	110	107.6	108.29	108.68	109.43	110.02	107.61	107.76	107.6	108.55	109.19	109.43	107.35	108.21	108.34	108.68	107.6	108.24	108.43	107.71	107.59	108.7	107.83	108.57	108.85	107.43	107.6	109.18	109.81	108.88	109.72	108.94	108.99	110.55	107.59	108.21	108.27	107.79	107.3	108.42	108.46	109.85	106.45	108.78	109.38
105.71	108.03	106.53	107.62	107.85	107.66	107.27	107.35	109.65	108.81	107.57	107.94	109	107.99	108.28	110.5	108.33	108.75	109.31	107.24	108.68	109.4	108.7	108.36	107.65	108.48	108.49	109.63	108.98	107.99	107.23	106.79	109.21	108.81	107.99	109.19	107.43	108.24	106.42	107.69	108.64	109.06	108.17	107.1	108.39	108.17	108.76	109.87	107.39	109.63
108.42	109.23	109.85	108.82	109.62	109.24	108.59	107.9	107.61	108.22	108.72	107.87	109.15	109.31	108.57	108.37	109.26	108.69	107.79	108.11	108.86	109.58	110	106.79	106.73	108.75	109	108.54	108.16	110.02	108.94	108.59	109.1	108.13	107.41	108.4	110.22	109.96	106.09	109.65	108.95	109.08	109.08	108.05	108.73	109.72	109.03	109.06	107.96	110.56
107.12	104.31	105.18	107.04	105.22	106.18	105.02	105.5	104.87	105.65	105.68	108.02	105.32	104.67	105.82	105.28	105.35	105.07	105.94	105.93	106.53	105.6	105.12	105.44	105.24	107.78	103.73	106.01	104.85	106.44	104.57	106.73	105.81	106.7	107.77	105.6	106.02	104.86	103.62	105.62	105.67	106.54	106.35	106.77	105.02	105.87	106.18	106.17	105.88	105.92
106.71	105.81	107.51	106.83	104.72	106.95	105.89	104.43	105.78	105.76	106.36	105.4	104.65	104.55	106.24	106.05	104.23	107.37	104.74	106.95	107.14	105.2	106.47	104.95	105.18	104.37	106.3	105.36	105.23	106.25	105.33	107.98	106.06	106.99	105.76	105.94	106.23	106.32	104.87	107.01	105.3	105.11	105.7	104.92	105.52	104.86	103.54	104.97	107.07	106.1
105.63	104.22	104.95	105.44	105.55	107.06	106.08	105.43	106.3	105.4	106.37	104.58	105.01	105.06	104.26	107.27	107.7	104.73	104.7	105.86	106.12	104.64	105.2	105.92	104.49	105.33	104.55	104.01	106.3	104.92	105.97	106.76	104.48	106.28	104.75	106.74	104.31	106.35	105.19	106.31	106.19	106.55	105.07	106.15	105.02	105.58	107.06	105.66	104.08	105.34
106.18	106.09	107.27	107.22	107.66	106.52	105.88	105.01	105.77	104.81	106.93	104.74	106.74	106.57	107.17	105.05	105.6	105.47	104.21	104.53	104.83	105.51	104.82	105.49	104.23	105.26	107.64	107.7	106.29	106.4	105.4	106.56	105.65	105.51	104.82	106.64	106.16	105.37	104.6	107.96	106.03	106.81	105.3	105.32	106.27	107.04	106.01	105.77	105.47	104.37
108.3	107.5	108.14	107.77	108.29	107.54	109.62	107.32	107.6	108.63	108.23	108.47	107.92	106.79	108.22	107.84	108.1	107.45	108.04	107.4	106.95	108.08	109.21	107.96	106.73	108.02	106.78	108.96	108.87	107.57	106.4	107.16	109.94	108.86	107.26	109.79	109.45	107.66	107.8	107.44	107.59	107.46	105.71	106.52	108.41	109.06	106.75	108.77	109.14	108.83
100.61	98.896	100.05	101.65	100.08	99.59	98.72	100.04	99.711	101.38	99.911	102.18	98.307	100.47	99.717	100.62	99.861	101.47	99.045	99.996	99.999	100.09	100.03	99.772	98.621	100.49	101.15	99.454	99.598	99.676	100.77	100.5	100.13	100.66	100.05	101.07	98.852	99.278	100.81	101.31	99.844	98.861	100.62	99.451	99.581	99.236	100.08	100.78	99.901	100.59
105.36	106.64	104.13	104.96	106.01	104.02	106.13	105.7	104.75	106.9	106.49	105.05	105.29	104.17	106.87	105.86	106.11	105.14	106.94	104.5	105.27	106.11	104.9	105.32	105.08	104.22	105.93	107.51	106.29	106.47	105.97	106.97	105.86	106.06	104.71	107.18	104.99	106.39	105.32	105.85	104.98	106.49	106.3	105.72	107.81	106.93	107.24	107.37	106.38	104.27
100.33	102.16	101.8	101.61	100.3	100.73	101.95	100.15	101.27	99.074	102.27	101.38	99.394	101.05	99.929	99.106	99.843	100.46	102.05	98.974	99.168	101.67	100.59	100.36	100.47	99.29	99.337	101.29	100.31	100.67	100.61	101.43	100.51	99.825	100.86	100.21	100.54	100.85	100.78	100.33	101.1	99.076	99.625	101.2	99.771	100.52	100.33	100.37	102.21	101.39
109.53	106.53	109.07	108.25	108.77	107.91	109.13	107.19	108.14	108.48	109.2	108.48	108.26	107.87	106.42	106.58	107.7	106.83	107.79	107.62	106.65	107.61	107.61	108.33	108.1	109.22	108.06	107.99	108.07	109.32	109.18	108.58	107.75	107.24	107.67	107.56	107.76	107.1	108.72	109.15	107.33	106.24	108.2	107.82	109.75	109.55	109.13	108.08	108.03	106.93
99.886	99.549	100.93	100.91	100.78	100.33	100.69	100.72	100.98	99.152	100.66	98.978	100.44	100.14	98.529	100.51	99.985	100.31	99.761	101.6	101.42	98.786	101.2	100.62	100.66	100.19	100.36	99.663	100.75	99.629	100.84	100.22	99.128	99.899	99.026	99.74	99.438	101.72	99.974	100.47	99.878	100.21	101	100.51	99.356	101.68	101.04	100.68	100.55	99.897
110.8	108.26	108.98	109.63	108.03	108.12	108.38	108.35	109.08	107.87	108.02	107.55	108	108.69	108.26	107.9	107.65	108.58	107.53	107.26	108.62	107.73	108.38	108.19	106.23	107.93	108.62	107.56	107.47	108.56	106.96	107.26	109.19	108.45	108.14	108.54	108.44	108.09	109.97	108.09	107.55	110.1	108.09	108.67	108.48	108.29	108.35	107.76	108.43	108.79
105.08	104.49	105.6	107.1	105.9	107.11	107.12	105.87	107.03	106.17	105.74	105.87	107.27	106.37	106.99	105.32	104.52	104.26	106.12	104.65	106.75	106.4	106.72	106.13	106.3	105.95	106.98	104.61	106.14	106.55	106.21	105.89	106.7	105.8	104.65	106.25	105.07	104.19	106.01	105.78	106.64	104.86	107.75	104.16	106.26	106.37	105.88	105.48	104.78	105.17
107.06	106.2	106.3	106.83	106.29	104.33	106.14	105.98	106	107.62	108.6	105.53	104.87	106.28	107.09	106.66	106.19	106.89	106.2	105.64	105.89	106.37	107.15	106.31	106.68	107	106.85	106.76	104.96	106.96	105.53	106.52	107.47	106.77	105.57	106.51	106.76	106.6	105.84	105.95	106.83	107.15	107.18	105.89	106.15	107.92	106.46	106.84	105.07	106.85
106.78	106.64	106.08	106.22	107.24	105.65	105.84	104.67	106.61	105.31	105.83	105.66	105.87	104.34	104.78	105.95	104.91	105.86	106.41	104.85	105.13	104.92	106.8	105.18	104.67	104.69	105.11	106.33	105.96	105.82	105.78	105.08	105.59	106	106.65	105.42	106.81	105.51	105.96	105.62	106.32	106.88	103.76	105.33	105.21	106.12	105	106.32	105.69	108.04
108.27	109.04	106.54	107.08	108.36	106.53	108.87	107.2	107.65	108.17	108.18	107.57	107.88	109.1	107.59	106.95	107.55	105.77	107.19	107.27	108.52	107.79	106.51	107.51	108.06	107.5	107.71	107.49	108.92	106.65	105.84	108.69	107.72	109.36	108.4	108.16	107.09	108.63	107.46	107.23	106.59	107.48	107.8	107.64	108.31	107.33	106.45	108.07	106.46	107.06
106.67	105.04	105.1	104.89	105.94	105.88	105.52	103.24	104.77	107.27	105.07	106.23	104.79	104.99	106.23	103.48	103.57	106.32	105.47	105.19	105.03	105.61	105.32	105.45	105.72	105.65	105.02	106.19	104.06	104.53	105.9	105.81	104.96	105.26	106	106.46	105.9	104.97	105.91	105.09	104.1	105.82	107.2	105.57	104.3	105.03	105.73	105.66	105.16	104.54
109.05	108.16	107.86	109.29	109.48	108.93	108.68	107.23	108.79	107.75	108.06	108.06	109.02	108.24	109.03	108.5	107.95	110.67	109.77	108.72	108.85	108.36	108.6	108.68	108.07	108.22	107.77	107.27	108.79	109.1	108.39	109.48	108.83	107.89	109.95	108.27	108.96	107.51	105.57	108.46	108.15	108.94	108.33	109.47	108.97	108.29	108.66	108.49	110.02	109.05
107.29	105.06	107.64	106.2	107.32	105.83	105.97	106.08	106.87	106.43	104.36	107.62	107.63	107.49	105.09	106.45	105.21	105.81	105.78	104.31	105.96	106.54	106.83	107.37	105.5	105.48	106.23	105.96	106.18	106.39	106.15	104.47	105.93	106.07	105.18	107.72	104.52	107	106.53	105.47	104.45	106.68	105.52	106.58	106.56	106.29	107.26	107.38	106.84	105.26
108.58	109.13	107.85	108.41	108.16	108.16	108.58	108.58	108.38	107.7	107.68	107.14	108.8	107.37	108.49	108.79	108.76	107.5	108.49	109.18	107.61	106.88	107.3	108.89	108.74	106.48	109.32	107.97	109.02	106.89	108.75	108.08	107.63	108.34	108.73	109.8	107.95	107.72	108.54	108.6	109.32	108.92	108.3	109.22	106.66	109	108.9	108.68	107.48	108.38
107.96	108.73	108.96	107.45	108.96	108	109.38	109.34	108.05	109.35	107.08	108.65	106.68	108.36	107.39	109.38	107.18	109.1	109.25	107.45	108.24	107.97	108.49	106.67	107.55	108.25	109.87	108.93	109.38	107.38	108.62	108.79	108.39	108.42	106.95	107.58	110.03	109.24	108.5	107.9	108.86	109.03	106.61	108.12	108.55	108.6	107.52	107.24	108.92	107.28
108.12	109.87	108.77	108.38	108.59	109.53	109.57	106.94	109	109.19	109.11	109.48	107.41	108.45	109.81	107.96	109	110.2	108.04	108.58	108.81	109.37	109	109.38	109.48	107.18	107.75	108.78	109.4	108.17	110.14	107.89	107.5	109.5	110.27	110.15	109.75	107.13	109.22	107.29	110.85	107.73	108.53	109.23	107.63	107.19	108.31	108.57	107.83	109.17
108.51	108.16	107.66	108.39	108.63	108.35	109.06	108.32	108.29	109.67	108.26	108.82	107.56	109.37	107.54	107.02	107.05	108.05	109.14	108.94	109.37	108.64	106.82	107.26	109.47	110.35	109.73	108.77	106.93	108.07	107.27	108.64	107.84	107.43	106.76	108.67	107.02	109.53	107.5	109.06	108.8	108.68	109.43	108.71	108.89	106.67	109.36	109.06	108.81	108.61
107.49	105.29	105.58	105.98	105.62	106.11	105.69	105.04	106.29	107.04	104.86	105.3	104.83	106.3	104.29	106.87	106.54	106.34	104.5	103.9	104.85	106.88	105.74	104.5	106	105.02	105.66	105.49	104.78	105.68	104.22	105.42	105.92	105.9	107.11	107.48	106.06	105.77	106.26	106	103.69	105.63	105.12	104.25	105.14	106.5	105.74	104.52	104.35	104.28
107.7	108.16	108.47	107.99	108.06	106.88	108.37	108.18	108.86	108.02	108.09	108.72	109	107.09	109.45	109.88	109.43	107.51	108.41	107.52	109.24	107.89	108.75	107.3	107.24	107.48	108.46	109.02	106.26	106.98	108.05	108.38	107.57	108.59	109.32	108.75	108.29	108.42	108.06	108.72	107.8	108.76	108.27	106.97	108.62	106.92	108.53	108.31	108.44	107.47
104.86	106.47	103.92	105.7	105.61	104.58	105.72	107.01	105.97	105.42	105.46	104.27	104.77	106.38	105.96	105.71	105.66	105.37	105.52	105.11	104.45	105.62	105.13	104.47	104.7	105.25	105.05	104.65	105.31	104.66	105.08	104.62	106.64	105.4	105.67	105.31	106.07	105.73	106.34	107.82	106.29	104.43	106.52	106.56	104.67	104.9	104.59	105.2	104.7	107.97
98.641	97.465	98.505	97.906	99.513	97.728	98.368	99.652	98.309	98.561	98.981	97.914	97.733	101.12	98.661	97.217	99.31	98.124	98.618	97.9	98.341	99.348	98.372	99.899	98.356	97.6	97.692	97.133	98.186	97.512	98.764	100.1	97.768	98.63	98.774	99.617	97.714	97.769	97.515	98.146	98.694	98.273	97.293	99.262	97.944	97.648	97.871	97.659	97.884	98.27
105.17	107.27	106.19	105.41	105.78	105.88	108	105.59	106.3	106.88	104.27	105.39	106.07	105.06	107.01	106.95	107.07	104.93	104.85	105.56	106.36	106.44	106.34	106.41	105.38	105.89	106.7	107.02	105.94	105.95	106.58	107.4	106.39	106.2	105.4	105.88	105.21	105.76	106	106.62	105.53	105	106.64	105.93	106.3	106.95	106.64	107.08	104.86	104.29
107.46	107.49	108.73	107.68	107.28	106.96	107.98	106.92	107.7	107.54	108.81	108.48	105.41	106.42	106.88	107.58	107.38	107.88	108.55	109.28	107.57	108.18	108.88	106.3	109.34	108.39	108.04	107.01	107.9	108.84	107.88	107.31	108.88	108.46	106.22	107.24	108.82	109.42	109.66	107.12	105.34	107.29	107.84	107.25	109.81	108.19	107.64	107.96	107.19	106.95
99.981	101.05	100.6	99.639	100.62	99.781	100.84	102.17	101.26	100.64	100.97	100.75	102.01	99.579	100.44	101.37	99.67	98.643	101.25	102.26	101.11	100.53	100.43	100.56	101.44	101.47	99.442	100.81	99.323	100.78	101.42	101	102.05	101.08	99.999	100.48	102.82	101.02	100.73	100.76	100.88	99.283	101.34	101.06	100.41	100.79	101.73	100.34	102.1	101.68
97.819	98.098	99.366	98.036	97.986	97.552	96.741	97.387	97.386	97.873	97.716	96.509	98.399	98.806	98.342	96.802	97.598	98.21	97.717	100.31	97.124	98.496	96.537	97.411	98.081	98.923	97.373	95.863	98.022	98.981	98.7	99.77	98.27	96.951	97.504	96.931	98.326	98.849	96.82	98.255	98.589	98.738	97.649	97.746	97.107	98.962	97.402	98.112	98.475	98.994
101.92	100.21	100.82	101.45	101.85	101.88	100.98	100.7	100.97	99.994	99.294	99.411	100.56	102.37	100.53	99.883	99.782	99.168	100.72	102.78	99.591	100.84	100.99	99.86	100.24	100.68	100.18	99.456	101.99	102.52	101.54	101.63	101.29	100.37	101.27	102.32	100.8	101.61	100.75	99.229	100.83	101.44	101.75	100.44	100.1	100.54	99.932	101.24	101.48	99.546
106.4	105.38	106.84	106.85	105.91	104.13	104.38	105.8	104.44	105.39	106.11	105.48	105.32	106.12	104.5	106.03	104.63	106.41	106.51	104.76	105.16	106.87	104.66	105.93	105.65	104.68	105.53	106.44	104.86	103.89	104.99	105.71	105.28	106.01	105.16	105.41	106.12	106.7	104.23	104.2	106.42	104.72	105.83	105.48	107.45	105.98	104.75	105.86	104.92	105.55
105.81	105.43	104.73	105.99	106.42	104.43	107.62	105.51	106.59	106.91	105.36	105.23	105.29	104.24	105.73	105.38	105.76	104.95	105.57	104.95	105.76	106.07	105.76	108.31	105.61	105.31	106.3	106.16	107.79	105.75	105.31	105.37	106.31	106.23	104.93	104.21	105.16	106.97	106.12	106.21	106.72	103.48	105.72	106.57	106.37	104.71	107.27	105.51	106.16	106.42
99.699	101.05	100.73	99.593	100.56	100.04	100.33	101.92	99.81	99.902	101.08	101.27	100.5	100.21	100.36	99.625	99.749	101.5	101.9	100.06	100.76	101.22	101	101.63	99.877	99.581	101.85	99.893	100.48	101.14	101.6	100.63	99.48	99.656	98.755	100.1	99.112	100.03	101.4	98.825	100.06	101.03	100.77	101.7	101.43	99.561	101.06	99.688	99.175	100.04
108.15	107.68	109.31	108.89	108.67	107.95	107.21	108.27	107.83	108.94	107.68	108.59	109.24	108.22	108.37	106.61	108.4	108.18	107.1	108.16	108.38	109.23	107.14	108.08	107.45	108.22	107.45	107.44	108.53	108.93	108.9	109	109.07	109.6	108.22	109.46	108.74	108.29	107.9	108.02	106.76	108.15	108.1	108.26	107.66	106.48	107.51	107.79	106.85	108.76
104.38	105.01	106.14	106.03	105.21	105.08	104.89	105.87	105.55	105.51	106.2	104.97	104.88	104.89	105.08	105.95	104.41	106.33	104.58	104.45	105.36	104.07	105.3	105.59	105.8	104.28	105.52	105.83	106.79	105.24	107.09	105.77	105.26	106.83	105.48	103.05	106.23	106.53	106.66	104.64	105.69	105.33	104.87	106.69	105.6	105.42	106.39	105.37	105.88	106.05
107.7	106.17	107.52	105.63	105.89	105.55	107.05	107.3	106.06	108.25	109.08	105.16	107.35	106.3	106.7	106.35	106.07	107.75	107.38	106.83	105.63	105.56	105.75	106.37	107.45	105.7	104.92	105.21	106.94	106.47	106.46	105.77	103.87	106.15	107.52	106.51	106.86	105.42	108.54	105.81	106.58	105.29	107.48	107.03	106.83	106.81	105.26	107.7	107.44	106.8
107.65	107.02	107.04	106.33	106.02	105.86	106.85	105.46	106.57	105.37	105.39	107.1	105.87	106.13	106.82	104.12	107.22	106.32	105.08	105.98	106.26	106.91	105.34	106.79	105.69	107.28	107.61	106.68	105.75	105.5	106.34	108.24	107.57	105.58	106.4	106.61	105.57	106.51	106.67	108.2	105.31	105.83	105.56	107.33	106.13	106.81	107.23	106	106.92	106.04
108.56	108.43	107.22	110.78	107.98	108.21	108.65	108.25	109.36	108.97	109.84	108.12	108.04	108.83	107.58	108.53	109.43	109.49	108.99	108.86	108.79	108.41	109.37	108.01	109.07	110.44	107.75	108.32	108.11	108.95	108.95	107.58	108.9	108.48	107.98	109.59	108.11	108.04	110.38	109.09	109.55	110.01	106.88	108.25	108.62	108.56	109.69	109.37	107.95	109.07
106.01	107.66	107.34	105.87	105.79	107.82	108.19	106.8	106.38	105.55	107.3	106.41	106.06	104.68	107.93	105.96	107.48	106.92	105.93	106.69	107.19	107.24	105.53	107.78	106.68	106.44	106.71	106.71	107.58	106.99	106.23	105.29	104.03	106.35	105.46	106.61	105.73	107.17	106.03	106.04	107.14	105.71	106.25	106.99	105.28	105.87	106.91	106.52	106.42	106.27
106.18	106.07	104.51	105.31	104.02	105.49	106.33	105.75	106.71	106.27	105.9	104.68	105.54	104.81	103.93	105.24	107.09	108.01	105.07	106.65	105.75	104.81	104.09	106.13	105.36	107.26	104.47	105.13	105.93	104.95	104.44	107.45	105.27	104.93	105.08	106.07	105.46	105.44	106.64	105.5	104.59	106.04	104.88	105.66	104.66	105.01	106.3	106.34	106.04	105.38
106.47	105.9	104.62	106.09	105.56	105.68	103.85	104.64	106.34	104.32	106.04	104.84	105.66	106.94	105.92	105.39	107.54	106.73	105.43	106.65	105.13	107.05	106.57	105.04	105.36	105.75	105.11	105.99	107.62	104.38	105.58	104.92	106.67	105.54	104.95	106.04	103.07	107.62	104.67	106.15	107.86	104.81	106.74	106.36	105.41	105.66	105.29	106.42	106.11	106.01
105.11	106.66	106.55	106.74	106.71	108.52	106.79	106.8	106.73	106.23	105.68	107.66	106.96	105.14	107.43	106	104.82	106.04	105.1	107.58	107.7	105.94	106.43	105.87	107.39	107.13	107.25	106.06	105.2	107.41	105.98	106.11	106.68	107.81	106.21	106.54	106.28	106.25	106.6	105.37	106.68	105.43	108.41	105.86	106.78	107.74	106.19	105.57	107.18	105.54
102.36	102.28	102.43	103.88	102.94	101.79	102.95	103.4	102.46	103.18	102.03	101.81	103.55	101.96	105.55	101.45	104.17	103.11	103.3	101.93	103.92	103.23	103.32	103.16	103.46	103.79	103.72	101.59	101.72	101.58	101.54	102.31	101.75	102.97	103.49	102.76	102.96	102.73	102.13	104.86	102.53	103.63	102.62	103.56	102.19	102.89	103.1	103.7	102.07	102.09
112.63	111.22	110.42	110.92	111.17	110.61	110.12	110.31	109.29	110.77	111.92	110.14	111.03	109.85	112.37	109.32	110.96	110.99	110.29	109.84	108.85	108.87	111.29	110.02	111.86	108.29	110.36	108.48	111.16	111.65	110.41	110.87	111.69	109.85	111.09	110.13	110.99	110.92	111.14	110.41	110.73	109.47	109.39	110.42	110.52	110.16	111.1	110.98	109.94	110.6
105.22	104.89	106.85	107.49	106.31	104.9	106.35	105.02	105.51	105.37	106.55	105.46	105.34	105.81	105.56	107.07	106.24	106.08	104.39	107.37	105.78	105.85	105.72	106.19	106.88	107.05	106.47	106.18	107	103.74	107.4	105.51	105.19	105.38	104.65	105.23	105.67	105.36	104.65	104.95	105.68	106.07	105.55	105.63	104.48	105.05	105.81	107.67	105.73	104.34
98.377	98.612	98.47	98.194	98.567	97.525	97.627	98.597	98.365	98.93	97.482	97.719	96.35	99.198	100.09	98.558	98.277	99.757	99.1	97.133	98.062	98.223	97.238	97.806	98.503	99.698	98.182	97.687	97.978	97.993	98.425	99.132	98.038	97.501	96.95	98.602	98.091	99.587	98.678	97.947	98.296	98.733	97.485	98.148	98.676	97.355	97.411	99.788	96.056	97.564
99.934	101.16	100.42	100.3	101.21	99.62	99.638	99.617	101.45	101.02	99.471	100.7	100.85	100.64	100.32	101.15	100.01	100.38	101.3	100.31	103.28	100.23	100.56	100.53	100.88	100.8	102.36	101.07	101.49	98.486	100.44	100.14	101.06	100.48	101.32	100.04	99.531	100.6	99.819	101.16	100.3	103.4	100.17	102.36	103.76	101.62	102.5	100.73	101.23	101.06
111.94	108.79	112.51	110.61	108.02	110.09	109.38	110.43	110.2	110.06	111.16	110.6	110.39	109.99	109.85	108.39	110.31	110.92	112.05	111.58	110.43	110.73	108.41	110.28	110.46	110.03	110.05	109.28	110.39	109.85	111.51	109.65	110.64	108.59	111.53	110.85	109.74	110.18	109.43	111.23	110.45	110.64	110.68	111.75	110.96	110.04	109.3	110.97	109.72	110.81
109.75	107.57	107.41	107.73	108.45	106.62	107.42	108.01	107.15	106.95	108.2	109.3	108.81	106.08	108.15	105.2	107.85	106.21	108.44	108.67	107.63	106.3	106.38	108.35	106.85	106.79	107.38	108.92	107.74	109.34	108.37	108.85	107.2	108.01	108.39	108.38	107.84	108.49	108.8	106.85	108.41	108.01	107	108.6	109.14	108.37	109.07	109.42	108.36	106.89
109.81	107.72	108.46	108.34	108.68	110.62	106.84	108.61	108.82	108.51	111.64	107.91	109.35	108.3	107.66	108.35	109.23	107.57	107.73	110.08	109.09	107.2	107.15	107.3	108	108.51	108.48	110.07	108.19	109.55	107.94	108.15	108.97	109.95	108.8	108.21	110.55	109.75	109.71	108.81	109.17	107.58	109.52	107.33	109.05	109.64	108.56	109.87	109.94	107.88
104.92	104.2	105.57	105.86	105.92	105.27	105.81	105.39	106.26	105.01	104.79	105.21	104.8	105.57	107.41	105.59	105.74	105.04	106.36	104.65	103.71	106.44	104.92	107.41	105.97	104.53	106.98	105.36	105.58	104.64	105.2	105.19	104.94	104.57	104.44	106.45	105.6	105.11	104.89	105.33	105.43	104.86	106	106.23	104.79	105.09	106.07	105.24	105.8	106.07
99.632	98.23	99.487	97.105	97.331	99.476	99.179	97.987	99.034	98.03	98.653	99.822	99.385	99.471	98.801	98.141	98.27	99.575	100.47	97.001	97.597	99.787	101.15	98.883	98.97	99.408	97.944	98.166	97.965	100.12	99.145	98.232	98.599	99.087	99.911	99.647	99.944	99.175	98.966	100.66	99.18	98.472	99.554	99.902	99.068	97.736	98.329	97.711	100.4	99.918
106.54	104.01	105.35	104.5	105.54	107.68	106.18	104.85	104.1	104.44	104.88	108.05	104.76	107.11	106.8	104.77	105.53	104.21	103.66	104.59	105.6	105.21	105.8	104.57	105.68	104.24	104.9	103.93	107.44	105.25	104.51	106.46	105.48	104.91	106.49	105.8	105.71	104.95	105.22	105.6	104.74	104.69	105.8	105.55	105.98	104.51	105.69	106.8	105.43	106.29
105.25	107.15	106.74	108.25	106.1	107.21	107.01	105.62	104.56	105.4	105.97	106.79	106.65	104.35	104.77	105.23	107.49	106.8	105.7	105.97	105.25	104.55	104.25	105.65	104.99	106.51	104.67	106.55	105.41	106.53	106.7	106.63	106.3	106.12	105.43	105.81	105.12	106.18	105.78	107.28	105.03	104.9	104.29	106.49	104.86	105.57	106.5	104.78	105.4	105.99
105.27	106.23	104.74	107.41	105.47	104.89	107.66	104.7	104.44	105.26	105.61	105.55	104.11	105.91	104.42	105.66	105.73	107.36	105.25	106.45	105.94	106.4	105.47	106.12	105.83	105.41	103.89	107.06	105.79	106.49	105.65	104.8	105.89	106.49	106.06	104.64	104.9	104.84	105.54	107.07	105.65	104.38	107.93	104.94	106.48	105.38	105.91	106	106.38	107.38
106.73	107.91	107.06	104.15	105.95	106.65	106.4	105.82	106.33	105.97	106.72	106.57	107.73	105	105.57	105.57	105.77	107.23	106.31	105.38	105.14	104.93	104.87	108.51	105.27	107.14	105.48	107.57	105.61	106.44	105.59	105.5	107.09	105.01	107.42	106.6	105.9	105.6	106.34	107.22	105.6	107.14	106.88	106.34	105.21	106.03	106.41	106.63	105.9	107.04
98.205	96.601	96.2	97.756	98.328	97.958	98.002	96.903	98.005	98.088	97.2	99.705	98.459	97.47	98.394	99.568	98.949	100.03	97.743	99.327	98.528	98.618	98.7	98.555	98.577	99.643	97.474	97.263	97.307	99.838	96.428	98.33	97.104	97.165	98.512	97.973	98.117	99.568	99.511	97.481	98.657	98.852	97.809	99.146	97.661	98.442	99.379	98.971	98.202	98.625
107.9	108.49	105.48	109.18	108.36	109.02	108.57	108.24	107.18	107.3	107.12	106.97	108.06	108.2	108.35	108.16	107.14	107.22	106.89	107.12	108.51	107.33	106.25	106.62	107.67	108.04	106.35	108.34	107.53	108.36	109.49	106.89	107.95	108.19	110.12	108.72	106.44	107.73	109.4	107.24	107.06	108.35	107.59	109.72	108.66	107.42	108.31	107.86	108.42	107.48
101.18	100.77	100.32	99.678	102.14	100.3	99.386	102.33	99.952	99.997	101.41	101.24	101.75	101.87	100.24	100.38	100.31	99.415	103.17	100.27	100.86	101.2	101.45	101.36	100.53	100.76	100.56	101.64	100.58	100.11	101.73	100.8	100.66	101.28	101.27	99.486	100.82	102.06	99.492	100.21	102.22	100.29	101.37	100.35	101.84	102.67	99.511	100.63	100.7	100.84
108.7	108.46	106.92	107.67	107.2	107.14	108.02	107.65	108.65	108.38	108.77	106.41	106.02	106.09	108.49	109.36	107.71	106.55	106.67	106.05	107.09	107.7	109.89	107.94	108.08	107.63	107.15	108.11	106.67	107.06	107.91	107.86	108.18	107.88	108.01	107.78	107.7	108.55	107.82	107.43	106.82	107.19	107.96	107.43	108.69	107.05	109.25	107.18	106.81	108.68
104.76	104.99	105.33	106.45	105.66	106.61	106.48	103.74	105.41	107.39	105.35	104.7	104.29	105.78	105.91	104.68	105.13	106.35	106.27	105.7	105.92	107.23	106.53	105.52	105.06	104.51	106.1	104.82	103.44	104.53	105.1	107.18	105.27	107.4	106.34	104.67	105.81	104.96	104.78	105.5	105.22	105.44	105.06	107.17	106.52	106.24	106.22	104.93	106.29	106.19
106.18	105.59	104.41	106.66	106.66	106.34	104.11	106.21	103.31	106.67	106.16	105.55	106.97	106.48	105.66	106.33	105.53	106.17	104.67	106.94	104.91	104.59	106.33	106.41	104.9	105	103.96	105.05	105.92	105.72	106.48	105.25	105.95	107.42	105.38	105.88	105.52	104.15	105.57	107.25	106.22	106.56	104.24	104.73	106.55	106.68	106.34	106.14	105.87	104.55
106.73	108.24	106.62	107.42	108.6	109.08	109.3	108.58	107.72	107.26	107.5	108.39	107.85	108.87	108.42	107.17	107.9	107.06	109.25	108.72	108.05	107.19	107.26	107.51	109.19	107.94	108.68	106.93	108.56	108.15	107.87	106.42	108.99	107.74	108.47	108.12	108.94	107.71	108.88	108.71	106.72	109.83	107.44	107.6	107.38	108.96	107.09	108.93	108.41	109.45
108.05	108.61	107.76	107.27	108.4	108.57	108.09	106.82	107.67	106.73	107.72	108.62	107.54	107.03	105.97	106.81	109.22	107.86	109.84	107.75	108.24	107.58	106.53	108.92	108.13	107.74	108.84	107.25	107.93	108.12	109.57	106.76	107.1	108.44	108.76	109.26	106.37	108.59	108.12	107.24	106.94	106.97	108.63	108.5	107.23	107.33	105.98	108.06	107.52	108.73
99.509	100.78	101.32	100.58	100.13	99.85	101.92	101.15	100.14	101.82	100.46	100.4	101.69	101.58	100.65	101.7	101.43	100.99	100.58	100.96	100.19	98.813	101.52	100.32	100.01	101.28	101.87	100.12	100.59	102.29	101.4	101.6	100.3	100.17	100.12	101.59	101.31	100.95	101.75	99.958	100.63	100.94	101.68	101.66	100.74	100.5	101.85	100.06	102.21	101.42
105.06	104.89	106.02	104.81	105.11	105.05	105.03	106.13	104.68	104.31	104.95	104.54	107.12	105.23	105.01	105.11	106.28	106.55	105.72	106.41	105.45	104.94	104.2	104.07	106.52	104.37	105.19	105.4	104.02	105.24	107.02	105.02	108	106.39	107.56	107.22	106.07	106.2	104.6	105.52	106.1	106.07	105.27	103.81	105.24	105.86	106.07	105.18	106.58	107
106.14	105.89	105.54	106.43	105.61	106.02	106.51	105.74	105.72	106.92	107.02	107	105.33	105.4	107.66	106.3	105.8	108.1	107.38	106.29	107.56	107.65	108.12	107.22	106.11	108.3	107.31	107.32	107.21	107.52	106.9	107.58	106.98	105.88	106.6	106.25	105.71	106.55	106.93	106.24	105.93	106.17	106.16	107.36	105.81	105.08	106.37	106.55	107.24	106.45
109	109.39	105.7	107.81	107.83	108.56	109.34	108.61	106.98	107.03	106.31	108.05	106.9	106.6	106.61	107.37	107.97	108.28	107.81	106.55	108.1	108.22	107.38	107.31	108	107.72	107.56	108.81	108.54	107.94	109.4	107.45	106.41	106.23	108.53	107.7	106.72	107.25	107.76	108.64	106.78	107.36	107.16	107.27	109.2	107.78	108.67	108.14	108.22	107.02
104.2	106.47	105.82	106.92	106.07	107.11	106.24	108.7	106.75	105.1	107.3	107.18	105.29	107.29	106	105.78	106.37	107.51	107.52	106.06	103.9	104.87	105.15	106.03	107.28	105.6	106.47	104.75	106.24	107.58	104.69	107.33	106.16	107.7	104.71	106.49	105.62	106.3	107.95	104.67	104.81	104.6	105.26	106.21	106.72	104.84	107.76	106.41	107.04	108.62
105.24	105.34	104.2	105.79	105.59	104.76	105.54	107.28	106.52	107.93	104.92	105.05	103.75	106.1	106.32	105.08	105.65	104.32	105.74	105.43	107.22	105.9	103.98	105.17	106.46	104.52	104.84	104.69	106	106.48	106.01	105.1	106.25	107.19	104.91	105.49	107.42	106.75	104.95	105.17	104.51	105.24	106.56	108.06	106.33	105.05	104.83	104.38	106.58	106.07
108.95	106.69	108.61	108.4	107.7	107.47	107.82	108.1	108.42	108.95	109.16	108.43	109.42	108.05	107.56	109.19	109.04	108.45	107.91	109.06	108.88	109.01	107.85	107.52	108.55	107.8	108.39	107.88	108.09	107.48	109.38	108.11	107.88	109.52	106.32	107.28	108.7	106.64	109.52	107.17	108.21	108.64	109.39	107.8	107.03	108.78	107.95	107.37	107.58	107.89
107.28	105.13	105.66	106.22	105.12	105.86	107.84	105.05	106.58	104.97	105.17	104.49	106.1	105.98	106.77	106.37	104.97	106.25	106.14	105.33	106.88	105.35	107.25	105.63	105.26	106.79	105.91	104.6	105.72	105.2	105.77	106.52	106.82	105.16	106.74	105.29	105.57	106.17	105.22	103.54	105.97	105.88	105.53	105.44	105.8	104.91	106.93	106.52	105.03	105.73
106.18	106.26	105.83	105.73	105.2	107.86	106.72	108.05	106.03	106.43	106.18	105.9	105.77	107.4	107.07	108.31	106.38	108.09	106.64	107.28	105.09	107.1	107.17	106.88	106.18	107.2	107.37	107.46	104.31	107.91	106.65	107.61	105.88	107.35	108.09	107.04	107.32	105.49	104.72	105.23	105.63	106.4	106.59	106.09	107.42	107.28	105.52	107.27	107.44	108.11
104.24	104.77	106.05	104.92	105.91	106.54	104.17	104.48	107.17	107.85	107.52	105.7	104.95	104.35	104.91	106.4	105.61	105.24	104.9	105.47	104.83	105.64	105.28	105.62	104.42	105.99	105.38	106.12	104.7	105.74	105.68	105.44	104.44	104.2	107.27	105.96	106.13	106.45	107.23	106.88	106.92	104.62	105.86	105.22	105.15	106.22	105.19	105.39	105.12	105.64
100.7	99.402	101.86	100.6	100.03	100.49	101.33	100.1	99.328	100.28	100.89	98.998	100.09	99.714	100.97	99.103	100.61	101.5	100.48	100.76	99.902	99.936	99.645	102.11	101.48	99.941	100.83	101.4	100.48	100.13	101.05	100.26	99.035	98.421	100.02	100.13	100.57	99.177	99.829	101.9	98.614	100.5	99.094	101.29	101.32	98.915	99.519	102.12	100.39	99.383
108.35	108.31	107.02	108.69	109.81	107.8	107.68	109.43	108.59	107.51	108.99	107.58	109	108.48	106.46	108.24	107.6	108.12	108.26	106.42	108.54	109.12	107.84	107.24	107.64	106.46	108.88	108.98	106.34	108.14	108.99	106.41	106.5	107.1	108.72	108.38	106.97	107.61	108.43	107.8	107.68	106.4	109.31	108.64	107.35	109.28	108.03	107.65	107.87	108.15
98.955	99	99.177	98.098	99.054	98.43	98.774	97.936	98.721	98.81	99.352	98.569	99.903	98.844	97.906	98.106	98.477	98.713	99.415	97.429	98.29	97.635	98.736	98.715	99.566	99.42	97.833	100.96	100.86	97.914	97.97	99.351	100.92	98.8	98.468	98.964	99.267	97.681	99.094	99.625	97.608	99.561	98.918	98.942	99.025	99.9	98.009	98.093	99.297	98.141
105.28	105.86	105.96	107.89	105.28	105.85	105.84	107.21	108.49	106.83	106.37	106.45	105.25	105.66	105.63	105.08	106.02	106.5	107.73	105.11	106.29	106.65	106.09	105.83	105.46	106.73	107.34	106.27	103.52	104.4	104.9	104.37	106.01	107.13	105.57	108.27	105.84	106.63	106.75	106.61	107.33	106.79	105.95	107.2	106.44	105.43	105.79	106.03	105.73	106.18
108.36	108	107.51	109.45	108.5	108.84	108.95	107.97	108.72	109.34	108.5	108.16	107.57	109.09	106.26	107.74	107.7	109.07	108.58	108.56	109.86	107.97	108.45	107.5	108.04	108.98	109.74	108.93	108.43	109.28	107.7	107.32	110.02	108.16	108.4	108.98	108.19	108.8	107.78	107.83	108.85	107.91	107.53	108.05	108.95	107.39	106.97	108.03	108.75	107.9
105.85	105.64	105.93	107.96	105.28	106.33	104.98	107.7	106.11	106.32	107.52	105.74	105.46	104.45	106.07	105.65	105.18	104.27	105.94	106.51	104.75	104.88	107.46	107.41	105.17	107.06	105.4	104.86	105.63	107.67	105.89	104.93	104.65	104.44	106.53	107.66	105.91	105.19	105.9	105.43	104.91	106.42	106.03	105.78	106.68	106.22	106.17	105.63	105.21	105.16
105.14	106.08	106.88	105.13	104.63	106.25	106.74	106.24	106.27	106.85	105.55	104.87	105.89	103.85	107.34	106.21	105.65	105.24	106.43	105.62	107.99	105.51	105.61	105.86	105.15	105.34	104.67	106.94	106.34	104.66	105.27	105.44	104.62	106.78	105.14	105.55	105.74	103.24	105.26	104.79	107.15	104.78	104.81	106.07	105.15	104.37	104.99	105.05	106.6	104.8
100.88	100.25	99.464	101.44	99.8	101.38	100.13	101.42	100.18	100.88	99.653	99.96	100.21	100.33	99.048	101.34	100.2	100.77	101.84	100.69	98.894	100.68	101.86	100.43	101.63	98.921	100.68	101.07	101	100.3	99.091	100.44	100.32	100.65	100.98	100.41	101.27	99.743	101.69	100.4	100.96	100.7	101.08	100.14	99.799	100.14	99.763	101.22	102.04	101.5
104.85	106.13	107.9	105.31	107.1	106.99	107.21	106.63	106.47	106.09	106.07	106.26	106.62	106.97	107.67	107.16	104.82	106.12	105.16	106.3	106.82	106.01	106.94	106.97	107.95	106.02	106.26	106.7	106.69	107.95	105.22	105.82	108.11	108.24	105.47	108.25	106.43	105.73	105.7	106.46	105.29	105.77	107.08	104.76	106.34	107.07	107	105.16	106.9	107.86
102.36	100.99	100.66	100.86	99.398	100.66	99.794	102.16	99.49	99.208	99.292	99.416	102.14	100.8	99.392	100.11	99.526	99.936	101.26	101.03	99.893	101.6	101.19	99.66	101.38	100.88	101.58	101.99	98.985	101.29	102.09	100.29	99.566	101.33	100.88	100.98	100.22	99.378	101.19	100.99	102.08	101.02	99.83	101.03	100.37	99.688	101.92	101.55	99.514	102.61
107.6	107.01	108.73	105.56	108.74	110.78	108.21	108.08	108.56	105.66	107.33	107.44	109.75	107.19	107.09	106.64	107.56	108.69	109.24	105.39	108.59	108.28	109.12	108.61	108.54	108.62	108.31	108.49	107.01	108.31	108.24	108.4	108.85	107.74	109.21	109.01	107.5	108.7	108.3	106.38	110.06	108.53	107.2	108.87	108	108.54	106.44	108.35	108.92	109.36
106.55	106.81	107	106.79	106.55	107.49	106.66	105.8	106.85	106.67	106.11	104.17	107.55	106.46	106.32	106.54	105.63	106.02	106.29	107.73	106.29	106.44	105.02	104.84	106.54	106.58	106.54	107.25	107.25	106.71	105.39	105.5	105.12	106.12	106.63	106.08	107.32	106.69	105.7	106.64	106.8	106.07	106.71	104.97	106.16	106.01	107.13	106.28	106.54	106.88
107.08	105.4	104.95	104.22	106.67	107.07	105.29	106.17	105.92	105.83	103.92	105.93	104.89	106.27	106.67	106.2	106.95	105.25	105.32	106.47	105.82	105.5	104.1	105.72	105.6	105.19	106.63	105.37	105.82	105.98	104.41	106.86	106.32	104.5	106.77	107.45	104.41	103.06	107.07	105.54	105.32	104.66	104.73	104.92	104.93	106.23	106.92	106.42	106.9	104.62
99.58	98.963	98.747	98.12	99.788	100.7	99.351	98.483	98.145	100.17	99.695	100.01	100.42	99.464	98.876	98.253	98.08	98.623	100.27	98.875	99.11	98.238	98.63	97.382	97.097	98.919	96.716	99.441	100.06	96.686	99.07	99.295	99.656	97.7	99.383	99.369	97.471	100.22	99.333	98.8	99.796	98.71	97.66	98.636	98.094	98.928	97.923	99.399	98.931	99.203
109.28	108.72	108.56	108.7	107.65	107.83	106.94	108.68	106.44	107.7	108.48	108.73	108.69	108.97	107.59	108.8	108.06	107.95	109.12	108.86	107.68	107.47	108.29	108.97	108.46	107.39	108.15	109.05	109.03	108.23	108.72	106.97	107.95	109.63	109.38	108.43	107.77	108.39	108.1	107.51	108.21	107.9	107.61	107.73	108.37	108.38	108.42	108.39	108.8	108.3
100.55	101.28	100.89	99.153	99.806	100.24	101.22	100.79	100.6	102.23	100.3	99.992	100.67	101.38	100.57	102.38	100.32	99.933	101.23	102.31	100.61	101.08	100.51	99.519	100.49	99.41	100.54	100.77	100.46	99.419	101.44	101.52	101.14	100.78	99.897	100.67	98.801	101.14	101.99	101.73	100.05	99.189	101.08	100.53	99.357	101.5	101.19	101.22	99.742	100.86
104.74	106.09	103.51	104.45	105.35	106.58	106.59	105.98	105.8	104.35	106.36	105.32	106.19	105.4	106.24	107.47	106.63	105.74	105.76	105.22	104.82	105.69	104.41	105.03	105.27	106.48	104.96	104.8	106.27	104.7	107.11	105.32	105.47	105.16	105.34	105.85	105.14	105.42	104.49	105.84	105.6	107.57	107.78	106.66	105.71	105.62	105.55	105.48	107.48	104.92
105.82	106.87	105.71	106.01	105.43	106.05	105.91	105.73	105.75	106.67	105.96	105.8	106.01	105.59	107.44	104.6	106.45	106.28	105.17	104.71	104.76	106.36	105.58	106.08	105.75	104.99	105.21	107.31	106.25	105.12	105.28	105.44	105.3	105.57	105.92	106.87	105.56	104.72	105.29	106.09	107.6	106.46	105.9	106.5	105.89	106.14	104.8	105.71	105.56	104.65
108.27	108.72	108.23	107.75	108.51	107.5	108.36	108.25	110.74	109.97	107.75	107.71	107.62	107.73	107.56	110.81	108	107.61	107.39	107.04	108.95	107.98	107.04	107.02	109.11	109.42	107.5	108.24	108.09	108.89	107.56	107.4	108.04	108.36	107.43	109.34	108.81	108.72	109.21	108.32	107.61	106.76	108.42	109.55	108.7	108.86	106.86	106.79	108.72	109.1
99.847	100.82	98.901	100.01	99.93	101.08	99.507	98.559	100.85	98.491	99.764	99.243	99.526	100.81	100.67	100.57	98.865	99.038	101.07	98.428	101.07	99.26	98.877	100.1	101.2	99.748	100.31	100.28	101.29	100.08	99.494	99.284	100.5	101.18	99.703	99.625	99.744	100.34	100.24	100.43	100.92	100.68	98.259	101.59	99.113	99.443	99.14	99.878	100.48	100.87
107.82	104.76	105.26	105.25	106.87	105.9	106.19	104.86	106.45	105.78	105.26	106.54	104.66	106.91	105.71	106.44	105.2	107.42	105.41	104.26	105.5	106.27	107.09	104.9	105.38	106.33	106.98	106.88	105.57	106.12	106.01	104.64	104.83	103.61	105.96	105.22	104.85	105.7	104.41	107.03	104.76	105.23	105.12	105.13	105.27	104.58	105.39	104.85	103.86	104.79
102.72	102.84	103.91	103.24	100.67	103.1	101.69	103.66	102.49	103.29	103.65	102.62	102.76	102.82	103.72	103.68	102.64	103.46	101.69	102.82	103.19	102.99	103.43	102.32	104.32	102.69	102.58	104.07	103.1	103.05	102.4	104.48	103.47	103.67	100.72	102.91	103.58	102.18	103.57	102.5	103.18	102.47	102.9	103.99	103.42	102.52	101.99	103.79	102.85	102.86
105.93	106.02	107.17	106.79	106.23	107.05	107.8	104.86	107.1	106.48	106.34	105.92	105.4	105.74	107.13	107.26	106.46	106.72	107.83	106.59	106.12	108.07	106.78	107.1	105.56	107.52	108.17	106.56	104.76	107.73	106.74	106.46	106.78	106.21	108.16	105.61	106.56	106.04	105.95	106.25	106.5	108.38	105.29	105.1	107.02	107.55	106.59	106.29	106.49	107.33
107.79	108.32	107.92	107.44	106.58	107.91	107.8	107.86	109.2	108	107.62	109.09	108.01	108.85	108.8	107.39	108.08	109.68	108.33	106.2	107.63	107.88	106.2	107.14	106.36	106.28	108.39	107.54	106.44	108.55	107.66	109.07	107.52	108.21	107.66	109.17	108.36	107.51	106.33	108.21	108.8	107.35	108.35	108.14	108.71	107.75	108.12	109.5	108.68	107.6
105.19	106.26	105.66	106.27	104.89	104.38	106.37	105	105.5	104.75	105.55	104.5	104.41	105.91	105.35	105.35	106.87	105.51	105.66	105.05	104.95	104.79	105.94	105.44	105.58	105.35	103.68	106.01	107.18	105.46	106.03	106.34	107.75	105.86	104.11	106.37	105.86	105.63	105.78	105.53	104.56	105.66	106.16	106.11	105.48	104.85	105.79	103.05	105.86	105.68
99.237	99.604	98.941	97.606	97.223	99.149	98.921	97.483	98.364	97.562	99.328	98.136	98.793	101.31	98.066	97.712	98.609	98.442	99.343	97.966	99.567	97.87	98.208	98.95	100.14	99.7	97.303	98.862	99.004	100.36	98.319	99.171	98.31	100.92	99.066	98.473	100.68	99.045	97.767	98.681	97.507	98.395	100.07	99.646	99.602	97.874	98.526	99.54	99.379	99.38
106.08	106.2	105.93	103.48	107.5	107.11	105.83	105.62	106.15	106.43	106.01	105.17	105.78	105.06	105.92	106.17	104.98	105.32	106.17	105.86	105.32	106	104.77	105.95	106.24	106.26	106.13	106.05	105.7	106.42	106.07	106.68	106.86	105.69	105.53	105.9	106.28	106.58	106.9	106.64	106.34	106.37	105.11	106.2	105.67	104.76	106.96	106.53	106.37	105.97
108.39	108.85	109.47	109.51	109.79	108.98	107.81	109.24	109.62	108.23	107.22	108.35	109.48	109.49	109.5	110.42	108.73	108.03	107.8	108.1	107.88	108.29	109.23	108.98	106.88	107.66	108.07	109.64	109.16	108.16	109.11	107.95	109.19	109.06	108.23	109.04	109.55	109.33	108.46	107.34	107.91	106.87	108.09	107.81	107.13	108.29	109.82	107.76	107.95	108.1
103.56	101.95	105.43	103.48	102.08	101.27	103.05	102.39	102.1	103.08	103.99	103.63	103.22	101.95	102.59	102.38	101.7	101.71	102.55	102.2	103.36	103.45	102.06	102.19	102.79	101.95	103.65	102.57	103.21	101.84	102.55	102.91	103.12	103.22	102.71	102.64	104.72	102.63	101.22	104.15	102.07	100.95	102.84	103	102.88	102.6	102.41	101.86	103.5	102.24
106.9	105.67	105.24	106.74	105.89	106.37	105.78	105.35	106.1	104.9	105.39	104.96	104.74	105.2	104.56	107.47	106.09	105.69	105.67	104.48	107.94	104.42	106.64	105.92	104.76	104.54	105.77	106.11	104.47	106.51	105.42	104.46	106.25	105.7	105.25	105.58	105.81	104.52	105.19	106.62	106.94	104.98	106.8	104.07	106.14	105.92	105.19	106.53	103.94	104.93
98.062	95.88	95.873	100.1	97.994	98.049	98.643	95.986	100.28	99.159	97.107	96.377	99.235	98.579	97.794	99.294	97.567	98.253	97.06	97.165	98.655	97.959	97.795	97.932	98.271	97.131	98.494	98.527	96.741	98.68	98.231	97.956	98.39	97.785	98.008	98.549	97.794	98.684	96.247	97.947	98.764	97.823	98.413	98.327	98.876	98.361	98.449	99.655	97.572	97.956
109.41	108.06	108.49	107.9	107.91	108.2	108.11	108.83	107.9	107.85	106.97	108.41	107.13	108.65	106.47	108.8	109.31	107.96	107.18	107.77	107.73	108.14	109.32	109.98	108.65	108.28	107	107.68	109.68	108.8	107.7	109.37	107.82	107.27	108.47	108.32	107.86	109.37	108.55	107.37	108.57	108.41	107.59	109.97	107.54	108.49	107.78	107.8	108.85	107.19
102.77	102.87	102.39	103.27	103.28	101.73	100.95	103.83	102.82	103.35	103.77	103.2	101.27	103.87	101.96	104.32	103.81	103.58	102.28	101.92	104.08	102.43	102.53	101.86	102.53	103.21	103.19	102.37	101.46	102.76	102.92	102.25	102.42	101.62	101.42	102.84	103.31	101.91	103.21	101.07	104.38	101.58	102.6	102.78	101.74	102.52	101.99	102.01	103.15	101.87
101.42	101.4	100.24	99.28	100.64	100.12	99.176	101.3	100.51	101.03	101.21	100.53	100.98	100.36	100.26	99.438	101.01	100.36	101.49	101.42	100.53	101.15	100.44	100.2	100.28	101.07	100.49	100.79	101.83	100.62	98.263	101.1	100.76	100.26	100.25	99.999	99.496	101.13	99.96	100.04	100.37	99.781	101.36	99.522	100.56	101.4	100.43	100.55	100.45	101.42
105.56	105.32	106.46	105.89	108.65	105.34	106.43	105.61	105.99	106.13	106.27	104.4	106.05	105.64	107.29	104.34	105.7	108.08	105.89	105.31	105.79	104.18	102.36	106.02	104.27	105.5	105.06	106.42	105.06	105.79	105.49	105.87	105.77	106.36	105.52	105.14	104.39	104.76	106.07	105.17	106.37	105.02	106.87	104.55	105.98	107.62	106.23	104.53	106.3	106.17
107.87	108.52	107.01	109.34	108.54	108.4	108.49	107.77	110.8	107.22	108.06	105.3	108.46	108.35	107.9	107.72	108.41	107.05	107.27	106.15	108.56	107.3	107.15	108.17	107	107.32	107.63	107.39	107.79	109.24	108.14	107.92	106.87	107.47	108.24	109.18	106.99	107.4	107.32	107.73	107.83	107.23	106.18	109.36	107.68	107.06	106.27	109.43	107.24	106.13
97.796	98.425	96.976	99.104	96.808	98.535	98.883	98.119	98.522	97.516	96.668	98.211	97.971	98.072	97.918	98.481	97.45	97.778	98.286	97.824	97.77	98.625	97.179	97.701	97.104	99.167	97.99	98.826	98.73	97.607	98.678	97.624	96.993	99.075	96.017	97.509	97.631	98.298	97.747	98.214	98.711	98.248	98.241	97.222	99.543	97.761	98.721	98.776	96.446	96.551
105.78	106.58	105.4	105.25	106.11	105.17	105.21	105.92	105	106.48	107.45	106.62	106.11	105.99	106.38	105.36	104.5	106.37	104.56	106.52	105.48	106.89	107.12	105.43	106.4	106.09	105.61	106.03	106.33	106.06	106.8	104.97	107.15	106.3	106.91	107.75	106.3	107.64	106.01	106.57	106.62	105.69	105.53	106.66	106.88	105.69	107.78	105.66	106.71	106.85
98.25	97.933	98.6	96.628	100.08	98.916	98.037	96.806	98.924	98.684	98.242	98.31	97.473	98.283	98.545	97.397	97.776	98.482	97.346	97.182	97.193	97.421	98.025	96.865	97.013	97.53	98.866	98.488	98.488	98.469	98.016	97.059	98.661	97.451	98.662	97.571	97.803	98.197	98.769	98.359	97.487	97.797	97.223	97.452	96.647	97.888	99.684	98.179	96.779	98.132
106.36	106.19	105.87	107.05	108.64	107.81	106.44	107.15	106.22	105.83	105.42	105.41	106.46	105.53	105.25	105.81	107.45	106.9	107.39	106.86	106.6	106.12	105.29	105.34	105.21	104.27	106.59	105.96	106	105.05	107.55	105.04	106.36	107	107.79	105.8	104.44	105.82	107.1	106.26	107.17	106.67	106.01	105.18	107.13	106.72	107.75	106.82	106.27	105.42
104.38	106.02	104.04	106.56	106.59	106.2	105.23	105.86	106.17	107.68	104.51	106.16	106.57	106.55	105.11	105.74	106.53	105.93	106.23	106.77	106.21	104.5	106.35	106.29	106.16	106.74	104.93	106.3	104.9	106	106.37	104.85	104.87	105.42	105.14	103.82	105.22	106.03	105.02	104.46	106.38	106.69	106.37	104.32	106.03	105.03	106.16	105.79	106.08	105.24
106.09	105.81	107.2	105.78	106.21	104.83	105.55	105.47	105.75	104.21	106.54	105.32	104.89	104.52	103.8	105.95	104.69	106.94	102.54	106.35	106.51	103.87	106.46	105.3	105.25	105.52	106.28	105.31	104.76	104.52	105.2	106.24	104.41	103.58	102.91	105.51	105.82	104.87	105.14	104.53	105.41	105.68	106.12	104.05	104.85	105.3	104.82	105.59	106.62	103.88
107.08	106.03	107.25	108.2	108.84	107.43	107.43	107.54	108.31	106.96	107.52	109.15	108.38	107.21	106.71	107.79	107.01	106.94	107.79	107.94	107.78	109	108.7	109.91	106.82	106.54	109.09	108.16	105.29	107.89	108.65	108.42	106.88	107.08	109.45	109.02	108.09	107.74	109.5	108.69	108.71	108.47	109.1	108.14	107.38	108.69	108.08	107.96	106.67	108.21
109.05	109.32	109.94	108.84	107.94	108.11	107.07	108.74	108.01	109.25	107.57	108.32	110.7	110.03	108.2	107.65	107.44	106.42	109.13	108.86	108.4	109.29	107.95	107.86	108.92	109.52	107.57	108.53	109.36	108.59	108.11	109.31	109.5	107.46	108.31	108.22	109.06	109.88	108.2	109.11	109.71	108.95	108.6	107.05	107.8	109.54	108.63	107.92	109.4	108.91
104.76	106.71	106.89	105.8	105.4	106.41	105.56	106.5	105.7	104.57	105.9	104.66	105.55	106.54	105.2	106.42	104.44	104.17	107.69	105.13	107.35	106.31	105.94	105.03	105.99	104.68	106.3	105.48	106.19	106.06	106.71	107.17	105.79	105.55	106.32	107.47	106.81	105.73	106.42	105.06	105.8	105.51	104.88	105.11	105.18	104.22	105.65	106	105.68	106.12
108.33	105.86	108.25	108.86	108.8	107.57	109.86	108.19	108.56	107.76	106.38	108.49	108.85	108.84	107.82	109.47	108.97	108.66	108.77	107.05	107.41	108.33	107.33	106.81	109.66	109.21	107.67	108.26	107.63	107.99	107.33	108.31	109.11	107.25	106.29	108.74	109.23	107.3	107.72	108.7	106.96	109.12	107.49	109.15	107.47	109.61	107.5	107.65	108.44	107.84
98.106	97.578	97.229	98.444	98.086	98.953	97.702	98.85	96.321	97.57	97.77	99.357	97.38	97.695	97.813	98.325	97.625	97.659	97.168	98.21	99.284	98.536	98.636	99.36	99.132	96.933	98.047	97.136	97.259	98.13	98.785	97.892	97.656	97.275	97.555	98.253	97.993	96.953	98.686	97.658	98.468	97.673	99.051	97.104	97.752	96.502	99.588	98.098	97.016	97.438
99.044	96.847	98.107	98.452	96.167	98.034	99.579	98.25	100.08	97.517	98.288	100.6	98.61	100.81	97.707	98.034	99.232	97.678	97.983	98.713	99.843	98.202	98.788	99.376	97.363	99.251	98.658	99.217	98.793	99.724	99.407	100.31	98.242	98.622	99.085	100.91	99.352	99.267	99.318	99.407	98.789	100.51	100.58	100.2	98.158	99.079	98.183	99.655	97.206	99.831
101.57	99.905	102.18	101.28	101.68	101.86	101.25	101.07	100.8	101.61	101.24	101.34	100.82	100.16	100.31	100.8	100.86	100.59	100.86	100.56	101.56	102.43	102.04	100.48	100.76	101.74	99.974	100.39	102.3	100.98	99.715	100.23	100.04	100.83	102.22	102.33	100.34	100.56	101.26	102.1	100.56	102.43	101.27	102.01	100.8	100.81	99.595	101.89	101.41	101.47
107.82	107.15	107.72	107.66	107.77	107.74	109.19	106.09	107.39	107.17	108.9	107.16	105.59	108.5	106.85	106.66	107.86	108.36	107.29	109.01	109.18	107	108.19	106.79	108.49	107.56	108.33	108.28	108.07	106.94	107.47	106.6	106.83	106.91	107.43	108.08	107.35	108.61	107.82	107.97	108	108.17	107.95	107.54	106.33	108.4	108.46	108.21	107.82	107.44
99.436	99.265	99.927	98.7	98.534	98.606	99.782	99.11	99.265	100.51	100	98.4	99.13	100.56	97.889	96.629	99.771	99.335	99.476	98.635	99.737	98.128	99.199	99.268	98.36	97.419	98.355	98.498	98.266	99.381	99.815	98.402	99.446	97.62	97.868	98.055	98.413	98.313	97.445	98.653	99.367	99.808	96.177	99.066	99.688	99.865	99.212	98.196	98.524	100.06
98.396	98.732	98.513	97.252	100.39	99.3	99.804	98.824	96.677	98.416	98.267	97.613	97.561	98.491	98.423	98.874	98.236	101.76	99.022	100.2	100.18	99.71	98.838	99.003	98.167	99.317	97.212	99.401	97.696	101.02	98.66	98.872	98.603	99.804	98.674	100.75	97.855	99.355	100.23	99.097	98.989	98.36	98.176	98.691	97.757	100.88	99.801	100.16	99.822	97.569
108.97	109.54	108.74	108.05	107.87	108.39	107.1	110.9	108.94	109.11	108.9	108.84	108.02	110.08	107.78	108.86	109.43	108.13	107.38	110.07	110.3	108.42	107.08	110.16	108.39	108.17	109.55	108.03	108.35	108.13	108.39	108.47	107.05	106.44	108.56	108.31	108.65	107.51	109.23	109.55	108.33	108.72	108.7	109.54	109.34	108.22	108.9	107.95	107.64	108.25
108.17	109.08	108.3	107.83	108.38	108.86	107.47	107.65	106.14	107.93	108	107.84	108.39	107.78	109.36	106.99	108.03	108.67	107.56	107.31	108.62	108.83	108.06	107.82	108.07	108.17	108.11	106.86	107.94	108.21	107.48	109.13	107.49	107.57	108.09	107.6	108.06	108.36	108.15	108.17	109.82	108.64	109.39	108.37	108.83	108.06	108.01	108.04	108.67	108.91
108.79	105.37	106.53	105.68	105.65	106.28	104.54	106.9	106.55	106.42	107.37	105.4	107.16	107.31	107.24	106.29	108.07	106.8	106.41	107.02	106.72	107.5	107.76	107.73	105.46	106.2	106.55	105.26	105.92	105.56	107.28	105.25	106.28	105.82	106.38	105.82	105.98	107.54	105.37	106.92	106.74	106.57	106.51	106.77	106.97	106.84	105.59	105.43	106.65	105.93
110.83	109.65	109.21	110.6	111.04	111.33	110.29	111.67	112.01	110.58	109.92	111.21	110.9	111.08	111.08	110.44	109.14	110.22	108.18	109.8	110.64	110.3	110.47	110.77	110.48	108.32	109.32	109.49	110.24	110.72	111.53	110.69	111.49	111.05	110.84	110.23	109.4	108.62	110.94	112.48	109.3	110.37	109.53	111.41	112.46	111.36	111.03	111.9	110.1	110.35
107.72	108.16	107.85	108.61	108.85	107.11	109.08	109.42	109.65	108.19	107.93	109.89	109.49	109.57	108.91	108.76	110.48	107.76	109.34	108.98	110.19	108.31	108.14	107.88	107.97	108.75	108.3	109.96	109.03	108.3	110.76	107.8	108.57	108.09	107.72	107.92	108.62	108.7	107.64	109.77	108.81	109.16	110.23	109.36	109.05	110.52	107.64	109.98	107.94	108.79
109.23	107.13	106.6	107.59	108.4	108.03	109.56	109.51	107.48	108.76	108.33	108.53	108.3	108.14	109.63	108.78	108.63	110.61	106.91	107.19	106.37	107.21	107.92	109.53	107.65	108.7	108.22	109.63	108.68	107.74	107.3	107.15	108.32	109.28	108.4	109.6	107.49	108.19	108.84	109.44	109.21	108.06	107.52	108.98	109.12	110.2	107.61	107.37	108.76	107.46
105.05	105.44	105.52	105.93	106.33	105.44	104.67	106.16	106.1	104.09	106.08	106.29	106.03	104.36	106.55	105.25	106.5	104.74	107.2	105.24	105.94	106.93	106.8	106.37	106.6	104.36	104.83	106.19	106.7	106.67	104.99	105.6	106.8	105.65	105.59	106.62	105.96	105.07	104.94	106.91	108.54	104.63	107.09	105.32	105.16	104.76	105.26	106.24	105.46	105.81
100.15	99.12	101.61	99.433	99.067	100.91	100.4	100.98	101.17	99.19	101.41	100.38	100.66	98.621	99.802	101.38	100.69	101.21	101.46	99.114	97.825	101.45	99.918	99.251	99.186	100.8	98.583	100.14	98.951	99.997	101.19	99.162	100.39	100.09	101.73	100.31	101.46	100.8	99.208	99.941	100.24	100.14	100.02	100.3	100.3	100.1	100.81	100.34	101	99.901
105.64	104.62	106.17	105.92	106.31	105.54	103.86	107.32	106.82	105.77	105.72	106.23	106.76	105.2	105.07	105.76	105.08	105.86	105.83	105.35	104.77	106.48	107.32	105	104.87	106.63	106.51	106.46	105.92	105.34	106.49	107.09	106.7	106.83	106.4	106.56	106.07	105.85	104.6	105.87	106.26	106.31	106.79	105.25	106.58	106.98	105.78	107.3	106.03	104.87
107.14	104.84	106.64	105.8	106.51	106.01	106.29	105.42	106.71	106.22	105.48	107.41	105.76	105.38	106.92	107.01	106.38	107.21	105.86	105.68	105.14	106.73	104.39	104.95	107.95	105.16	107.3	104.55	106.23	105.66	105.34	106.94	107.02	105.96	104.58	106.62	106.24	105.49	106.47	105.09	104.52	105.87	105.92	107.45	106.21	105.79	106.59	106.33	105.9	106.1
106.69	107.5	106.88	106.87	107.82	105.92	106.25	106.83	107.98	106.14	108.59	105.6	106.19	108.53	104.25	105.57	107.35	107.29	108.08	107.47	106.81	106.39	106.35	106.91	105.4	105.95	105.98	105.43	105.17	106.49	105.81	105.94	106.99	105.52	106.92	105.4	105.88	107.33	107.9	105.05	107.42	105.92	106.19	105.3	105.89	107.06	106.26	106.6	107.07	106.39
106.27	105.67	105.19	106.47	105.02	106.25	105.74	104.85	105.01	106.86	105.14	105.27	104.27	105.67	105.41	105.32	106.41	106.58	105.69	105.89	106.58	106.06	104.57	106.71	107.89	106.54	105.34	107.13	105.52	104.83	105.07	105.78	104.93	106.77	105.85	104.31	104.74	105.88	105.18	106.24	105.11	107.44	105.81	106.34	104.93	104.86	105.79	105.85	106.67	105.96
106.26	107.12	106.63	107.77	107.15	106.92	108.07	106.57	106.17	108.51	106.87	105.97	106.42	107.65	105.7	105.37	107.96	106.6	105.45	106.11	106.15	105.65	106.3	105.35	107.82	105.42	107.59	106.67	107.57	106.87	106.22	105.82	106.34	106.58	106.7	107.22	106.1	106.8	106.75	107.04	107.63	107.1	106.34	106.82	107.9	105.49	106.72	106.48	105.9	106.39
96.917	99.591	99.439	97.27	97.965	99.089	98.702	98.471	98.727	96.327	97.601	97.389	97.968	98.16	96.272	97.78	97.956	96.417	98.327	97.122	98.503	98.565	97.787	97.358	99.17	97.775	98.013	97.516	97.365	99.122	97.716	97.874	97.966	96.687	95.651	97.019	98.626	98.126	98.246	99.299	97.395	97.754	97.875	99.256	99.142	99.076	97.58	98.765	99.567	98.741
105.94	105.87	106.34	104.71	104.8	104.42	105.6	105.39	104.61	107.23	105.94	106.2	106.91	107.08	105.73	105.12	105.98	104.93	104.9	104.79	105.35	105.56	106.51	104.89	105.28	105.26	106.71	106.43	105.91	104.47	105.34	106.61	105.48	105.82	105.71	105.92	107.3	105.17	104.83	105.63	105.09	106.43	105.66	105.82	104.67	106.12	105.08	105.08	106.82	104.62
100.81	101.63	100.17	100.14	99.722	101.74	100.14	100.83	100.21	100.46	101.4	99.411	100.54	100.48	100.11	100.02	101.31	102.23	101.53	100.92	102.83	102.14	100.07	101.55	102.3	101.52	100.82	100.89	99.528	99.899	99.664	101.31	99.876	100.25	100.58	99.679	100.46	100.57	101.28	100.5	99.731	102.97	100.18	100.68	99.804	100.48	102.8	101.29	99.014	100.5
98.223	99.39	98.162	97.98	95.843	98.716	97.874	97.508	96.792	98.46	96.596	98.549	99.779	97.915	99.377	98.804	97.507	96.881	97.457	97.763	97.996	98.276	97.734	98.938	97.816	97.398	97.791	98.748	97.805	97.346	97.223	98.241	97.897	97.599	98.266	100.18	98.241	97.133	98.104	98.932	97.376	96.673	97.346	98.024	97.633	97.549	98.208	99.096	97.767	97.248
106.13	104.67	106.08	105.21	105.14	105.14	107.15	104.62	106.23	105.98	106.84	104.67	104.95	104.85	105.52	105.02	106.41	105.28	106.23	107.01	105.4	104.52	105.05	105.69	105.24	106.93	104.9	106.88	104.99	105.36	104.3	105.69	105.22	106.46	107.72	105.56	106.25	106.58	106.34	106.15	105.89	105.55	105.54	104.59	105.99	106.53	105.52	105.13	105.87	105.3
108.31	108.6	108.48	108.26	108.34	109.08	108.79	109.31	108.12	108.46	108.68	108.99	108.69	108.32	110.86	109.25	109.46	107.68	108.27	107.79	107.36	107.2	109.23	107.01	107.58	108.62	107.96	107.39	108.44	108.86	108.46	108.57	107.72	108.08	110.14	108.82	108.7	108.07	107.68	109.31	107.55	108.02	107.57	106.6	107.95	107.99	106.97	107.82	109.53	108.92
108.6	110.25	108.69	107.74	107.49	107.91	108.14	109.06	109.87	109.91	107.96	107.63	107.82	107.47	108.21	109.16	106.4	108.25	107.75	107.01	108.52	108.32	107.75	107.52	109.03	107.66	108.41	109.3	108.89	108.67	107.78	108.1	108.89	109.72	109.11	109.78	107.43	107.02	110.37	110.62	108.6	108.94	108.73	108.4	108.37	108.14	109.29	109.92	108.03	108.55
105.7	105.3	106.5	105.45	106.06	104.54	105.96	105.44	105.48	106.55	105.48	106.66	105.62	105.77	106.83	104.97	105.84	105.41	104.28	105.42	105.88	107.59	105.71	106.12	106.04	106.38	104.98	106.96	106.05	104.57	106.02	104.88	104.96	105.29	105.87	105.55	105.76	104.25	104.53	105.5	105.73	105.43	106.4	106.44	105.33	106.3	106.18	106.15	105.02	104.41
108.18	108.05	107.98	107.9	108.54	108.4	110.31	106.67	108.6	107.25	108.41	109.75	107.1	106.52	108.16	107.4	108.96	108.79	108.47	108.81	106.34	109.15	107.25	108.81	110.17	109.78	107.01	108.13	108.13	107.96	108.85	107.49	107.95	107.27	107.19	108.9	105.88	107.26	109.53	108.61	108.4	108.3	107.64	107.14	107.65	108.85	110.08	106.45	108.12	108.38
106.14	105.8	105.76	105.34	104.84	105.75	105.64	106.51	104.55	106.27	106.09	106.26	106.52	105.92	106.27	106.56	104.94	105.89	106.16	105.84	105.81	106.76	106.2	106.2	105.04	105.62	106.36	104.98	106.63	106.51	105.14	105.05	103.81	106.29	105.93	106.19	105.98	106.88	104.77	107.05	105.78	105.53	106.67	106.06	105.79	105.25	104.26	106.34	103.85	105.24
104.58	104.81	106.6	104.92	107	106.02	105.89	106.44	105.68	104.78	105.16	104.72	105.36	104.91	107.18	104.26	104.74	107.18	104.98	107.07	105.59	105.94	105.29	105.68	106.46	105.61	107.36	106.38	103.97	105.9	104.07	104.94	105.95	105.67	106.4	105.42	107.6	107.51	105.84	106.02	103.72	104.88	103.99	107.39	105.77	106.16	105.86	105.08	105.87	105.76
98.067	97.167	98.927	99.007	98.291	98.673	99.449	98.565	99.262	99.825	100.47	98.254	98.388	98.623	98.163	97.149	99.354	99.306	97.725	98.383	99.918	98.728	100.31	97.168	99.46	100.46	99.252	97.823	97.092	97.43	100.03	98.844	98.608	98.627	99.833	98.059	98.015	96.876	99.216	99.056	98.772	99.229	97.775	98.376	99.034	98.519	100.61	97.632	98.49	98.462
112.43	109.66	110.14	111	109.07	110.26	112.64	110.63	110.84	109.6	110.91	110.04	111.28	108.58	110.31	110.96	110.61	109.65	108.9	111.43	110.11	110.86	109.29	111.58	110.69	111.1	110.5	111.44	110.6	111.43	109.55	110.58	110.58	110.65	110.97	110.87	111.49	109.48	110.01	110.69	111.42	112.51	110.12	110.71	110.46	109.57	109.78	110.38	109.6	109.13
107.68	107.98	109.78	107.42	108.43	106.65	108.14	108.2	106.93	108.02	107.84	108.92	107.88	109.52	107.62	107.82	108.45	107.66	107.19	107.57	109.73	107.78	107.27	108.54	109.23	108.27	106.44	107.27	106.76	107.31	108.1	108.5	109.26	107.87	108.91	107.5	109.06	109.02	107.25	108.41	106.7	108.22	107.6	108.62	107.32	108.02	107.38	108.11	107.85	109.37
108.89	107.77	108.19	106.48	106.55	107.84	107.01	108.9	107.21	107.82	108.12	107.57	108.5	107.51	108.6	104.46	107.49	108.76	106.7	107.48	107.99	109.23	106.96	106.92	108.22	107.23	108.28	107.01	108.85	107.9	107.52	108.43	108.23	108.34	108.06	108.07	107.38	108.92	108.08	108.35	108.69	107.41	107.04	108.55	107.93	107.17	108.38	109.36	108.45	106.17
110.69	109.89	110.98	109.66	110.87	110.56	110.37	109.72	109.9	110.34	111.42	111.54	110.42	110.2	111.07	109.93	109.19	109.42	108.75	110.07	110.73	109.8	110.25	112.16	111.32	110.72	110.39	111.94	110.19	110.65	110.71	109.81	110.81	110.79	110.97	110.59	110.27	110.73	112.54	111.29	110.62	110.32	110.96	110.85	110.7	110.44	111.64	109.05	110.39	110.72
101.75	98.941	100.53	100.57	98.892	101.49	101.44	99.585	101.33	99.574	100.03	99.309	99.934	100.9	101.55	100.75	101.92	99.372	99.296	101.09	101.53	100.6	100.57	100.95	101.35	100.38	101.33	99.775	102.46	100.66	100.73	101.99	100.49	101.02	99.204	101.35	100.8	100.48	102.78	99.803	101.09	100.44	101.06	100.89	100.36	101.67	100.99	100.26	98.942	102.37
101.22	101.3	102.69	103.4	103.22	103.12	102.55	102.41	102.57	102.99	103.28	102.18	101.92	103.61	102.38	101.94	102.52	102.19	102.67	102.96	101.32	102.65	103.57	102.35	104.18	103.51	102.72	102.92	102.65	102.21	101.71	102.39	103.97	101.75	102.55	103.37	102.57	101.87	103.51	102.07	101.74	104.29	103.46	102.38	102.55	103	103.46	104.34	101.46	103.3
106.16	104.83	106.56	106.3	105.37	104.03	105.29	105.9	105.39	105.72	105.13	104.94	105.67	105.17	106.82	105.92	105.15	105.94	104.22	104.73	105.14	105.16	107.74	106.28	105.57	106.74	104.58	106.84	105.5	107.15	106.63	106.52	106.36	105.12	104.67	107.37	106.5	107.18	105.41	105.2	104.44	104.78	105.8	104.31	106.78	107.01	104.81	105.57	104.56	104.96
101.68	100.97	100.05	101.83	101.07	101.59	100.71	100.94	101.27	101.8	98.698	101.23	100.74	100.43	100.54	102.04	100.13	101.64	99.656	100.15	99.922	100.82	100.68	101.03	100.48	100.48	99.899	100.27	99.703	100.78	101.66	101.06	100.65	99.217	100.32	100.16	99.875	101.18	100.89	99.41	100.54	101.06	100.7	101.93	98.675	99.824	98.852	99.449	100.45	101.73
104.49	105.07	104.08	106.11	105.08	106.76	105	106.13	106.86	105.01	106.55	105.84	105.85	105.49	105.58	107.38	106.55	105.91	105.81	105.42	104.23	106.72	106.54	105.25	106.35	105.05	105.07	105.18	106.05	106.78	104.29	105.89	105.27	104.94	105.66	103.35	104.64	106.56	104.71	104.71	103.83	104.34	103.82	106.47	105.67	104.52	104.52	104.77	105.29	105.49
108.21	107.39	108.68	108.39	105.48	107.92	106.15	108.66	107.83	109.61	108.97	109.02	107.61	108.19	108.07	109.6	106.61	110.48	106.94	107.79	108.74	110.04	108.33	107.99	106.8	108.14	108.87	108.1	106.55	108.58	107.62	109.21	109.66	108.97	107.25	109.06	109.04	109.88	109.77	107.54	106.94	108.21	107.46	106.91	108.13	109.56	109.33	108.48	108.94	108.43
106.81	104.57	105.63	104.16	106.34	106.19	105.65	107.22	105.22	105.72	105.49	107.81	106.33	105.58	106.89	105.36	105.13	104.75	104.04	107.03	107.24	106.3	106.69	104.94	105.23	105.39	104.75	106.62	105.3	106.56	105.97	105.8	105.97	105.67	106.33	105.23	106.66	105.84	105.45	106.44	105.11	106.5	104.45	104.15	104.91	105.61	107.81	103.85	105.97	106.49
98.685	98.983	98.982	96.053	98.253	98.916	97.865	96.58	98.506	98.381	97.457	99.74	98.066	99.514	97.408	97.845	97.143	97.732	98.833	97.925	97.47	99.035	98.625	98.235	97.929	97.703	96.802	97.178	97.635	97.719	98.348	97.469	99.809	99.289	99.216	97.778	98.592	97.541	98.323	98.054	97.193	98.141	97.36	95.946	97.5	98.372	98.424	96.391	97.29	97.402
104.24	106.83	104.85	105.75	105.73	106.24	105.25	106.15	104.21	106.41	106.3	104.55	106.15	105.91	106.31	104.72	105.88	103.25	105.58	104.68	105.55	104.98	106.08	106.46	105.19	105.28	103.97	105.86	105.91	106.03	104.9	105.35	105.37	106.09	103.62	107.53	105.35	105.89	106.93	106.77	107.18	106.55	105.15	105.77	106.28	106.43	104.33	105.1	106.92	105.44
97.01	98.339	97.509	98.56	99.343	98.758	97.063	100.15	100.02	97.966	95.648	99.335	99.173	98.48	98.855	97.341	99.051	98.065	98.318	97.95	98.043	97.961	99.926	99.576	98.303	98.142	97.448	97.355	99.461	97.68	97.976	98.698	98.709	97.833	98.22	97.601	98.857	98.932	99.889	96.431	97.288	96.932	98.509	97.095	98.238	97.397	98.503	98.051	99.461	97.374
99.708	100.57	102.8	100.04	101.24	101.22	100.08	101.37	100.72	101.22	101.78	102.75	101.77	100.6	100.04	99.804	101.55	101.56	100.29	99.989	101.24	99.324	101.52	99.974	100.7	99.22	100.92	101.56	100.61	100.77	100.38	101.49	100.45	99.805	100.06	101.68	100.87	99.768	101.62	101.24	102.41	100.62	102.18	100.91	102.35	100.77	99.821	101.18	101.13	101.2
101.01	100.97	100.86	100.34	100.3	100.21	100.07	98.704	100.02	98.991	100.35	99.629	99.709	100.8	101.34	100.01	99.602	100.23	101.47	100.42	99.291	100.6	99.843	100.17	100.11	100.38	100.2	100.72	100.07	100.86	99.338	101	101.01	100.65	100.01	101.04	99.605	99.462	99.862	98.51	100.04	99.747	99.839	100.29	99.675	100.34	100.49	100.34	99.733	100.37
107.86	106.46	108.25	107.97	108.32	107.07	108.52	109.89	107.91	109.06	107.76	109.89	107.62	108	107.16	109.09	108.45	107.89	109.17	109.5	107.12	107.51	109.12	108.38	106.99	108.84	108.15	109.07	108.4	108.31	109.12	108.25	107.9	108.46	107.76	107.49	107.89	109.83	108.56	108.43	108.53	108.7	109.08	109.9	106.1	108.2	108.3	108.89	106.82	108.65
104.48	105.38	106.72	105.33	105.95	105.73	104.37	105.57	107.21	106.23	107.19	106.03	105.73	106.79	105.5	104.96	103.61	103.9	106.96	105.57	104.83	106.18	106.88	106.47	105.94	105.06	106.89	104.81	103.79	104.97	105.88	105.74	106.71	104.36	106.75	106.04	103.83	105.58	105.93	106.71	106.77	105.56	106.44	106.12	104.95	105.31	106.55	103.95	105.47	106.06
108.33	108.85	108.69	106.57	107.82	108.5	107.69	110.38	107.48	109.25	108.83	107.77	108.04	108.27	107.88	107.63	109.41	109.03	108.36	106.9	108.35	108.7	108.01	108.14	108.18	107.75	109.1	108.91	108.72	108.71	108.93	108.19	107.23	108.05	108.96	107.81	108.75	109	109.19	108.3	108.05	109.23	108.52	110.43	108.34	108.44	110.28	108.34	108.01	108.31
99.124	98.938	98.153	98.281	99.272	98.273	99.328	99.193	98.586	98.215	99.688	99.29	99.651	98.37	99.008	99.268	98.912	99.166	98.999	99.48	99.561	99.233	99.079	98.902	98.049	100.56	97.918	99.32	99.252	99.845	97.063	98.666	98.852	98.02	99.319	98.578	100.12	99.767	99.305	98.493	97.516	98.279	98.33	98.024	99.469	99.376	97.858	99.276	99.781	98.936
108.99	108.12	108.27	108.96	108.19	108.28	108.45	107.93	108.78	109.41	109.48	108.29	107.93	109.85	106.62	108.53	109.29	109.01	107.62	109.64	107.56	108.14	107.91	108.64	108	108.49	108.61	109.33	108.08	107.92	107.83	108.06	108.28	108.95	107.75	108.91	107.46	107.3	107.05	108	109.2	108.46	107.55	107.46	108.93	107.52	107.26	108.8	105.89	108.65
108.69	107.87	107.1	108.13	108.85	108.06	108.22	107.48	107.99	108.27	109.25	109.7	108.74	106.39	108.73	108.99	109.12	108.81	108.84	108.26	107.61	108.58	108.68	108.41	107.16	108.66	105.46	108.58	108.98	108.54	107.91	108.49	108.77	107.77	109.34	108.62	106.97	107.82	108.89	108.67	108.99	109.11	108.13	107.23	108.79	106.84	108.3	108.14	106.96	107.95
107.53	105.49	106.2	106.55	106.53	105.43	106.9	105.85	106.71	107.31	106.44	106.6	105.6	106.27	107.19	106.67	106.95	107.06	106.18	107.87	106.45	104.93	106.25	107.29	106.18	105.49	106.62	108.29	107.76	105.51	105.94	106.78	105.14	107.13	106.63	106.21	106.08	106.65	105.44	106.87	107.27	105.77	106.11	107.48	106.24	105.01	107.24	109.16	108.55	107.02
110.57	107.4	107.3	107.28	108.44	108.49	107.27	109.02	108.73	108.02	107.68	108.36	108.67	108.83	110.5	109.47	107.8	106.83	108.92	108.82	107.86	107.24	107.35	108.84	107.7	109.13	109.97	109.05	107.45	108.24	108.29	108.88	106.51	106.57	108.15	108.03	108.37	108.91	107.05	106.83	107.69	106.63	109.36	109.51	108.9	106.93	107.85	107.84	107.68	105.98
106.15	108.99	108.75	109.11	108.52	108.35	107.71	109.38	109.55	108.91	108.02	109.75	108.19	108.44	108.81	109.86	108.39	107.63	108.63	108.78	107.5	108.66	108.76	109.38	106.32	109.97	107.66	107.58	108.9	108.54	108.15	107.63	107.65	109.17	108.16	108.98	109.13	108	108.32	107.8	107.71	108.92	107.12	107.17	109.27	108.52	108.55	107.24	110.46	108.36
107.94	105.35	106.31	106.89	105.84	104.78	105.68	105.63	108.08	104.31	106.3	105.11	107.36	106.11	106.4	106.01	107.21	104.84	107.03	105.92	107.62	106.03	106.36	105.96	105.69	107.54	107.74	105.93	106.63	106.06	106.61	106.62	104.95	107.58	106.95	104.98	107.14	106.54	107.68	106.91	105.64	106.34	107.84	105.92	107.74	106.7	106.07	104.97	107.38	106.14
107.65	107.34	107.01	106.84	106.15	106.9	105.77	106.56	106.11	105.24	107.05	106.66	105.56	105.79	105.8	106.93	105.87	104.91	106.56	107.57	105.03	107.12	107.24	108.61	106.51	108.54	106.14	108.3	104.26	107.11	107.39	104.49	107.07	105.53	106.84	106.48	106.17	105.99	107.68	105.93	106.6	106.17	106.1	106.38	106.02	107.1	106.06	106.21	105.33	106.41
108.8	107.23	107.16	109.59	109.9	108.51	108.05	109.02	109.81	107.69	105.99	109.43	107.14	108.29	108.5	109.36	108.25	107.05	108.27	108.59	109.07	108.86	108.13	107.97	107.64	110.09	108.21	109.14	108.47	109.33	108.09	108.17	108.48	108.15	108.08	109.54	108.7	108.57	109.03	108.82	108.98	107.05	108.65	108.74	110.34	107.59	108.8	106.22	107.61	108.35
98.949	97.408	99.058	97.859	98.586	97.94	98.692	98.84	97.766	99.423	98.975	99.086	100.16	97.848	96.752	99.032	99.613	98.388	100.05	99.183	97.16	97.866	98.651	98.608	99.85	97.352	97.417	98.228	99.109	99.812	98.232	99.879	99.997	98.464	98.625	97.784	98.532	100.01	99.081	99.421	97.707	98.731	98.39	99.269	99.601	97.674	97.761	98.443	98.875	97.451
102.61	105.61	106.05	105.87	105.8	106.24	105.72	105.96	106.07	105.5	105.9	106.83	107.39	105.62	105.61	104.52	107.52	106.9	106.72	105.85	105.15	105.78	106.9	106.89	105.77	105.89	105.89	105.83	105.66	105.09	105.88	105.53	105.46	105.19	106.1	106.58	106.45	107.04	106.42	106.02	104.28	106.37	103.84	105.88	107.12	107.05	106.36	105.43	106.64	105.56
106.41	104.95	105.45	106.62	103.73	105.1	105.5	106.14	105.02	104.46	104.96	106.26	104.33	105.23	104.42	106.19	106.21	104.61	106.31	105.91	105.31	105.55	106.12	107.12	106.43	106.27	105.96	105.71	106.86	107.1	106.04	105.68	105.58	107.5	106.99	106.42	104.28	105.08	107.23	106.05	104.82	105.18	105.89	105.5	105.07	104.79	105.52	105.69	105.6	105.67
105.94	105.76	106.33	106.76	105.6	106.44	106.26	106.4	105.65	106.36	106.45	105.16	105.47	106.16	106.37	106.83	107.07	108.12	105.87	106.92	105.79	107.8	106.67	106.07	105.59	104.8	106.09	107.29	106.09	106.11	105.29	105.64	105.72	106.53	106.18	106.63	104.89	105.59	106.01	106.48	106.14	106.29	106.3	106.55	105.39	105.14	107.45	105.74	106.97	106.66
106.81	105.09	105.22	106.33	105.75	106.09	107.25	107.06	106.68	107.19	106.47	107.04	106.55	108.9	106.59	105.77	106.25	106.13	107.15	105.2	106.13	107.82	106.77	105.87	106.46	105.21	107.39	105.01	107.01	106.59	106.91	106.42	106.92	106.88	106.94	106.48	104.51	107.53	105.75	107.26	105.76	105.32	107.27	106.02	106.15	107.28	106.7	106.87	108.51	106.43
104.75	106.16	105.29	106.48	104.58	105.55	105.63	105.26	105.84	107.48	106.95	106.72	106.48	104.25	105.68	104.95	106.53	105.24	105.68	105.1	106.4	105.19	105.22	104.3	104.01	105.62	106.28	105.77	107.59	105.72	107.19	105.9	106.1	104.22	105.56	105.58	104.81	105.79	104.96	105.26	105.14	105.26	106.52	106	105.04	106.47	105.36	105.49	104.26	106.06
99.161	101.34	99.848	101.39	101.76	102	100.89	99.443	100.84	101.13	101.06	100.47	100.1	100.94	101.46	101.24	98.818	100.89	102.13	101.39	101.82	99.423	101.33	101.41	99.564	101.42	100.33	99.845	99.752	100.66	100.4	101.14	100.39	100.47	100.82	101.19	102.45	100.37	102.55	100.46	99.463	100.06	100.16	101	99.705	98.842	100.97	100.97	100.6	100.87
111.65	109.79	110.08	111.37	110.16	109.18	110.84	109.49	110.59	110.23	109.31	110.27	110.35	109.35	110.75	111.5	112.12	109.91	110.84	109.55	109.84	110.8	111.92	112.06	109.9	109.05	110.32	108.76	110.05	109.55	109.7	110.38	110.25	110.48	110.32	110.86	109.26	110.34	110.31	109.31	108.8	110.96	111.82	112.58	109.43	110.1	112.29	110.28	109.17	110.41
107.64	104.75	107.16	107.21	104.72	105.45	107.58	105.95	105.56	105.41	104.76	106.92	106.98	106.73	104.3	106.78	106.82	107.02	105.54	108.33	106.28	106.35	106.91	105.24	106.58	105.82	105.7	105.56	104.92	105.61	106.77	105.51	107.83	105.14	105.53	106.02	106.71	105.72	107.27	106.4	106.6	106.74	105.45	106.15	107.31	106.91	105.76	106.99	106.44	107.64
108.77	107.04	108.24	108.28	107.32	108.13	106.93	108.46	108.22	107.08	108.3	108.34	107.31	107.77	108.62	107.83	107.85	108.66	108.61	107.54	108.12	108.67	107.44	108.05	107.4	106.91	105.99	108.67	108.41	107.52	108.76	107.97	109.52	107.55	107.1	107.41	108.91	107.27	108.33	108.58	108.02	108.46	106.8	107.75	108.51	106.16	107.14	107.7	107.3	106.63
103.19	104.12	105.79	106.72	104.74	106.49	104.92	106.58	105.29	106.93	107.3	106.04	105.19	106.78	105.16	105.78	106.2	104.99	105.76	106.35	104.79	105.44	106.23	106.61	105.8	106.43	104.85	106.08	106.42	105.08	106.4	106.17	105.73	105.31	106.26	105.77	104.84	106.23	105.86	106.25	105.21	105.49	106.1	105.04	105.81	104.39	105.03	105.93	106.39	104.19
107.38	105.07	106.89	105.91	106.76	106.47	104.32	105.96	106.61	106.21	107.67	105.53	105.95	107.5	106.23	106.77	106.21	106.99	104.75	105.66	105.51	108.06	106.06	106.54	104.92	106.04	105.52	107.54	108.1	104.87	105.78	106.51	105.8	105.69	106.21	106.83	107.14	106.94	104.86	107.95	105.31	105.99	106.4	105.55	105.57	107.48	108.99	106.52	106.1	106.35
105.61	105.73	105.48	106.26	105.93	105.64	105.89	106.61	106.35	105.35	105.56	105.47	105.89	104.94	105.79	104.75	107.1	104.86	106.04	105.41	106.08	106.66	106.42	107.31	106.64	104.74	105	106.89	106.86	104.82	104.4	103.53	106.82	107.06	105.38	105.3	105.76	105.75	106.48	105.91	106.23	105.16	106.32	106.42	103.99	105.18	105.89	107.13	106.29	104.91
107.7	108.17	107.33	108.69	107.6	107.6	108.13	108.77	109.43	107.9	105.42	107.75	108.73	107.57	109.22	107.82	106.91	107.2	108.76	107.19	107.91	109.25	108.01	109.06	107.9	109.04	107.17	106.78	107.47	106.74	109.12	108.31	107.35	108.56	108.37	108.56	107.92	108.62	106.94	106.88	108.35	108.6	108.58	107.97	107.77	108.87	107.46	106.94	107.15	107.64
108.84	107.67	108.69	108.82	108.77	106.57	108.28	108.37	107.61	107.1	107.4	108.82	108.34	108.36	109.08	109.42	108.43	108.17	108.48	108.49	108.1	107.39	107.41	108.79	106.86	107.72	108.39	107.72	108.61	108.77	108.52	108.52	108.13	107.65	108.15	109	107.31	107.92	108.36	109.68	106.75	110.75	108	107.87	108.59	106.93	107.12	108.55	108.41	108.12
108.28	108.14	107.28	107.88	106.56	108.06	107.17	108.47	107.52	108.24	107.36	109.5	108.35	109.15	108.27	107.67	106.23	107.44	107.59	108.07	107.33	107.33	108.38	106.85	106.27	105.85	108.44	108.86	107.77	106.87	106.7	108.73	108.94	108.74	108.35	108.81	107.55	108.77	108.44	107.71	108.85	107.75	108.52	108.17	107.67	106.52	107.82	108.29	107.34	107.55
100.78	98.666	98.062	98.343	99.675	97.938	97.208	99.504	97.4	98.426	97.853	99.668	98.418	97.339	97.687	98.862	97.901	98.689	98.642	99.242	97.188	96.336	97.751	98.704	97.778	97.999	97.898	96.293	99.42	98.633	97.331	98.947	98.561	97.739	97.768	97.591	97.962	96.742	98.276	99.343	97.62	96.712	98.088	98.897	97.885	98.135	98.951	98.925	99.613	98.426
102.12	99.532	100.07	100.08	101.77	100.08	99.413	100.3	101.59	99.424	101.77	99.197	101.17	100.39	100.21	101.73	100.67	101.63	100.3	100.41	101.72	101.77	100.31	100.92	99.463	101.34	99.603	99.602	100.27	100.74	101.28	101.46	101.23	99.437	99.594	100.03	100.8	99.831	99.262	100.98	100	100.96	101.3	100.92	99.006	99.112	99.852	99.368	98.823	100.63
109.04	108.62	109.09	108.77	107.59	108.79	107.46	108.99	107.83	107.75	107.79	108.96	109.18	109.2	108.08	109.59	108.39	109.17	107.57	108.08	108.53	109.01	108.68	108.14	109.74	109.22	109.58	107.99	107.26	108.38	108.63	108.28	110.32	106.85	108.43	108.78	109.4	107.61	107.86	108.62	108.52	107.7	108.32	107.8	109.21	108.82	107.64	109.1	108.8	109.59
108.77	106.34	109.35	107.34	107.29	107.4	108.06	109.26	108.6	106.7	106.59	108.96	109.58	107.13	106.85	107.81	106.08	107.41	107.76	107.71	107.12	106.85	107.42	108.39	107.29	106.21	107.47	107.22	107.81	106.68	108.54	107	107.84	110.24	107.54	108.81	109.26	107.6	108.85	107.22	108.24	108.97	108.49	106.05	106.8	107.88	108.39	106.8	106.7	107.82
97.31	96.801	97.881	97.73	99.422	99.34	98.726	98.143	97.081	99.843	97.009	97.785	97.222	100.32	98.067	97.292	98.407	99.018	96.793	96.658	97.377	98.565	99.144	97.693	96.711	96.674	95.925	96.583	99.735	99.264	98.455	98.197	97.554	98.836	99.048	97.58	98.189	98.672	97.098	98.049	99.036	97.773	98.182	99.12	96.238	98.204	99.102	97.828	96.769	98.498
105.74	104.71	107.64	103.86	105.82	106.71	104.78	105.05	104.88	106.36	105.33	104.67	105.57	105.9	104.76	106.77	103.78	106.69	107.11	106.76	104.96	104.19	105.27	105.01	106.67	105.7	106.12	105.28	105.51	106.34	105.39	105.86	105.66	104.11	105.32	105.33	105.47	107.28	105.34	106.16	105.11	106.39	106.74	103.98	105.58	104.57	106.7	105.94	104.56	106.07
107.5	107.08	106.48	106.74	107.73	106.81	107.73	107.8	107.31	108.05	107.38	107.97	107.38	107.52	107.01	108.4	107.78	108.18	107.9	107.31	106.33	106.5	106.77	108.15	108.45	106.12	107.05	106.7	107.64	109.32	108.28	107.95	107.09	108.7	108	108.45	106.49	108.18	107.76	106.59	107.86	105.68	107.08	108.22	108.27	108.26	108.5	108.63	107.47	108.33
106.99	106.81	107.23	107.34	108.13	107.88	108.09	109.33	107.64	106.35	108.31	106.78	108.48	108.83	108.3	107.67	109.29	106.23	108.27	106.59	107.34	106.85	108.12	108.92	108.17	108.5	110.55	106.73	106.46	108.72	107.41	107.84	108.47	107.89	108.92	108.54	108.35	108.83	107.49	108.56	107.9	107.68	107.8	108.28	108.86	108.66	107.14	108.47	107.13	107.53
101.07	101.08	100.68	101.26	100.2	99.135	99.98	100.73	101.14	100.71	100.63	99.232	102.9	99.523	101.43	100.57	100.28	101.23	101.23	100.79	100.65	101.52	102.04	101.71	100.2	100.66	102.31	100.59	100.78	100.21	99.831	102.67	100.02	100.23	99.881	101.67	102.04	101.39	99.686	101.4	99.366	99.861	102.45	102.11	100.13	100.51	101.28	99.61	100.02	101.23
105.3	104.48	105.91	106.23	105.72	105.73	106.36	105.75	105.75	105.24	106.43	105.6	105.68	104.3	106.47	106.72	104.61	105.22	105.28	104.81	105.81	105.28	107.03	105.49	105.68	104.88	106.62	106.21	105.72	104.66	103.7	106	106.21	104.94	104.59	106.23	105.35	105.14	104.66	104.63	105.98	106.23	107.32	105.42	104.19	104.7	105.77	106.02	104.4	103.75
106.8	106.14	106.23	107.98	106.36	105.52	107.11	105.99	106.45	106.68	104.71	105.95	105.27	106.63	106.78	108.31	105.56	106.26	107.32	106.47	105.75	107.26	105.99	106.15	107.72	106.7	108.38	107.62	106.75	107.21	106.62	107.19	107.26	107.97	105.42	104.69	106.28	106.02	107.67	107.02	106.76	105.02	106.5	107.28	106.96	106.75	105.03	106.16	106.43	107.12
99.517	99.434	98.074	99.522	100.28	98.121	99.342	98.721	99.255	100.36	98.136	98.932	98.156	98.625	99.073	98.723	100.2	99.166	98.207	100.43	99.813	99.174	99.055	98.458	98.479	99.473	97.736	98.339	98.46	98.504	98.62	98.496	99.298	98.992	99.602	99.555	98.68	99.476	98.938	98.048	99.059	99.345	99.678	97.41	99.413	98.392	98.607	100.03	98.191	99.213
105.05	106.36	103.92	104.94	106.18	104.56	105.48	107.01	104.41	106.36	107.46	106.04	106.28	105.22	104.56	106.41	106.89	105.08	106.91	105.03	106.18	106.65	105.63	104.86	105.49	104.65	105.32	106.81	106.09	105.92	103.71	103.37	105.14	106.29	104.87	104.51	106.02	105.12	104.86	104.31	104.47	106.11	105.39	105.59	105.19	105.05	105.33	105.57	106.56	106.08
108.53	106.7	109.82	107.45	108.71	106.92	109.13	108.74	107.63	106.82	108.51	108.33	107.41	108.54	107.48	106.46	107.26	108.07	108.47	107.77	107.45	109.7	110.28	109.78	106.95	110.29	107.63	108.44	108.63	109.59	107.44	108.11	108.88	108.92	107.53	108.01	107.98	107.34	108.63	107.35	108.73	109.49	108.54	108.15	106.58	109.27	110.43	107.86	107.72	108.25
107.81	108.15	108	108.54	108.22	108.94	108.1	108.49	109.2	109.67	106.7	108.07	105.08	108.87	108.88	106.59	108.18	109.19	109.07	107.41	108.95	109.01	107.58	108.74	108.35	108.66	108.21	106.72	108.11	109.73	108.45	109.02	107.7	107.65	109.19	107.63	108.55	108.93	108.27	108.61	110	107.92	107.96	110.04	107.37	107.99	108.29	109.04	108.89	109.21
108.17	106.84	109.26	109.39	108.49	108.25	107.19	107.15	109.47	109.96	108.81	109.04	107.96	107.54	109.94	108.2	107.59	108.61	107.25	107.3	107.74	108.75	107.61	107.59	108.74	107.56	109.27	108.58	107.45	107.62	108.88	108.45	110.97	108.09	108.25	109.92	108.94	108.46	110.11	109.39	108.39	108.93	107.96	107.94	108.06	106.63	107.76	107.96	108.66	108.51
100.26	100.48	101.11	101.29	101.27	102.05	101.72	100.45	102.9	100.62	100.28	100.09	101.92	101.77	101.84	101.55	99.693	99.67	100.99	100.94	101.56	100.89	101.07	100.93	102.22	99.557	101.24	101.05	100.27	99.846	101.52	100.65	99.91	100.7	100.06	100.29	101.85	101.43	100.67	101.48	101.29	98.775	101.17	100.43	101.96	100.43	100.82	100.86	99.778	102.68
107.1	105.66	109.75	107.29	106.25	109.59	109.06	108.83	108.79	107.95	108.41	106.91	108.07	109.12	108.39	107.45	107.69	108.22	108.52	106.65	108.19	108.84	108.24	107.16	107.96	108.75	108.25	109.59	107.78	107.66	109	107.71	108.76	108.91	108.61	110.5	107.47	108.35	107.59	108.01	108.33	107.06	108.22	107.64	107.53	108.29	107.45	108.01	107.79	109.9
98.964	97.877	98.782	99.566	98.258	97.851	98.672	97.194	98.099	98.209	99.64	98.246	99.973	100.69	97.199	99.258	98.064	96.824	99.03	98.195	98.698	97.546	98.828	97.731	96.212	98.962	99.707	98.71	97.801	99.074	100.9	98.543	98.678	98.148	99.168	98.816	98.083	97.717	98.788	99.517	99.012	98.947	98.467	99.435	98.641	97.969	99.97	99.077	98.979	97.569
97.218	98.475	100.08	99.074	99.274	99.594	99.322	98.923	100.07	100.08	98.751	97.743	99.138	97.856	99.416	98.714	98.191	99.52	99.099	98.102	99.743	100.15	98.544	99.72	100.35	99.433	99.231	98.691	100.08	99.577	98.536	99.469	99.61	99.887	98.37	99.147	97.266	99.821	96.992	98.695	99.464	99.878	99.47	99.328	98.996	98.572	99.502	99.938	99.503	99.5
102.41	102.16	102.26	103.37	102.63	102.72	101.92	104.89	102.57	102.49	101.71	103.24	102.44	104.01	101.67	103.94	103.05	105.1	102.84	102.9	103.48	104.35	103.55	103.24	100.96	101.45	100.49	101.44	102.78	102.41	103.82	101.77	104.04	102.9	104.44	102.67	103.4	102.58	103.05	103.25	104.17	101.26	103.46	102.5	104	101.99	103.94	102.46	103.33	102.94
107.71	108.67	108.17	108.61	109.01	108.72	109.4	106.47	108.46	109.83	108.43	108.78	109.59	108.49	108.45	110.16	108.68	108.91	106.88	106.89	109.21	108.43	109.1	108.55	107.33	110.18	109.38	108.15	107.9	107.5	108.55	108.58	108.84	108.93	107.73	106.52	109.17	107.56	108.07	108.71	108.08	107.99	108.59	108.81	106.94	106.76	107.43	108.88	108.24	108.51
109.5	107.33	110.04	108.66	108.82	109.73	106.46	109.28	109.27	109.75	108.48	109.71	109.63	108.72	108.68	107.32	108.61	107.35	108.28	108.85	107.33	107.94	109.34	109.35	108.34	106.88	109.96	108	108.24	106.63	109.85	108.78	109.97	108.74	107.93	107.74	109.26	108.73	107.62	109.67	108.78	107.54	108.4	108.18	108.64	108.83	109.52	109.98	108.34	108.66
106.61	106.55	104.09	105.14	104.58	106.17	105.88	105.21	105.82	105.06	105.8	104.54	105.93	105.13	106.87	106.4	105.31	106.15	105.35	105.96	106.57	105.99	106.33	106.38	105.75	104.9	105.07	104.62	105.06	106.06	105.63	105.87	106.75	105.63	104.71	105.15	106.97	107.06	105.5	107.11	105.01	107.07	106.1	107.16	108.14	105.19	104.36	105.52	105.7	106.31
106.47	106.01	104.97	105	105.71	106.7	106	106.27	105.53	106.31	106.56	106.65	105.52	105.11	105.65	105.46	107.09	105.08	105.92	104.47	105.36	106.26	104.97	106.08	107.47	106.75	106.38	106	104.64	105.37	107.2	105.2	105.32	104.87	106.64	105.58	107.1	107.2	106.14	105.05	107.31	105.45	106.03	107.21	106.69	105.33	106.44	105.47	106.28	105.14
110.01	110.25	111.06	109.56	110.83	110.02	111.09	111.11	109.51	108.89	110.47	110.77	110.93	110.01	110.28	109.78	110.33	109.85	109.32	109.14	108.6	111.08	109.89	108.86	110.46	110.97	110.28	110.26	109.54	110.18	109.98	110.7	110.75	110.55	111.78	111.85	109.7	110.35	110.19	109.93	110.04	109.31	110.68	109.86	108.05	109.68	111.28	110.53	110.15	111.63
106.64	106.02	107.62	106.92	106.86	106.63	106.71	105.71	106.26	104.52	105.86	105.38	106.14	105.64	105.44	105.94	106.53	107.19	105.41	107.68	105.22	106.99	105.24	106.53	105.44	105.59	104.89	105.46	106.02	107.25	106.01	106.86	105.05	105.73	107.01	106.04	106.65	106.04	106.68	105.56	108.99	107.12	106.45	106.81	105.39	106.37	105.23	105.3	107.09	107.03
104.31	106.59	105.18	107.74	105.97	105.99	105.82	106.52	106.55	104.71	106.68	106.62	105.37	105.74	105.31	103.79	104.15	106.97	106.75	104.68	106.39	103.88	106.67	104.16	104.28	106.17	105.65	104.38	106.37	104.37	104.87	106.29	106.92	105.66	106.68	106.82	106.22	107.06	104.86	105.77	105.22	104.06	105.66	105.34	105.51	105.59	103.93	106.12	106.86	105.32
100.62	101	101.47	99.822	100.2	100.86	102.44	100.89	99.177	99.477	100.37	100.89	100.05	100.01	99.693	101.14	102.77	98.647	99.995	99.19	101.33	99.557	101.05	100.59	101.59	102.13	102.13	100.72	102	100.26	101.53	101.72	99.166	100.03	101.25	99.661	100.52	100.08	99.973	100.81	100.61	100.09	99.37	101.35	101.79	99.742	99.436	101.59	101.25	99.903
104.47	107.13	105.09	105.97	107.5	104.95	105.51	105.51	105.42	105.17	105.1	107.2	105.67	105.72	106.65	104.84	104.36	105.19	105.96	106.69	106.39	104.38	104.98	104.73	105.39	104.81	105.93	104.79	105.1	104.13	104.78	106.9	105.24	105.4	106.37	104.15	105.84	106.96	104.29	106.23	104.85	106.26	105.07	105.88	104.87	104.7	105.41	105.07	106.35	105.27
97.409	96.654	99.872	97.705	98.811	98.652	98.341	97.667	98.746	99.934	98.015	97.013	98.821	97.375	98.547	98.478	97.493	98.607	97.904	99.353	97.011	98.408	98.075	97.875	98.543	99.322	97.292	98.729	99.726	97.564	96.283	99.473	99.78	97.793	97.833	99.412	98.885	97.144	97.73	98.354	98.712	97.258	99.335	96.267	99.789	98.768	98.487	98.189	97.095	97.947
99.124	99.457	100.03	100.41	100.48	99.837	102.13	101.23	101.21	100.17	103.43	102.08	100.62	102.05	101.63	100.58	99.427	100.24	98.987	98.974	100.75	101.61	101.22	99.761	99.794	99.323	100.7	99.249	99.786	99.306	100.56	99.408	99.683	100.62	100.1	100.17	99.929	100.92	99.324	100.85	100.55	98.431	101.73	99.056	99.296	100.07	100.37	99.374	99.28	101.49
105.93	106.99	108.16	106.51	105.83	107.43	106.05	104.87	106.51	107.35	105.88	105.11	106.22	106.68	106.38	106.06	105.96	105.84	106.64	107.51	106.91	107.32	106.92	105.98	107.1	104.66	107.32	106.17	107.29	106.56	105.32	105.89	105.92	105.89	106.8	104.71	105.92	106.45	106.34	107.2	106.79	105.48	106.48	106.01	106.58	106.61	104.45	107.09	106.8	105.09
110.58	111.06	112.13	110.8	111.12	111.36	110.82	109.8	110.45	110.2	109.35	110.32	109.29	110.03	110.02	110.78	111.26	109.7	110.22	110.24	110.11	109.79	109.38	112.33	110.57	109.88	108.86	109.91	110.49	110.75	109.28	108.2	111.07	110.64	108.69	110.43	110.21	110.56	109.5	111.05	110.18	110.35	111.34	109.87	110.44	109.65	111.71	110.3	111.33	109.83
104.94	106.02	108	106.57	104.93	106.05	105.27	106.18	105.54	105.64	104.88	106.3	106.32	107.89	106.13	107.24	106.43	105.88	105.84	106.16	105.77	106.11	106.19	105.2	105.72	106.62	107.23	106.47	105.57	105.27	106.69	106.33	107.47	105.13	106.93	106.71	105.52	105.58	108.5	107.03	107.9	105.17	106.36	106.7	106.08	106.39	107.74	106.54	106.36	106.38
100.86	101.08	100.06	98.759	99.166	101.73	102.2	100.24	101.24	98.845	99.177	100.89	100.14	100.45	99.469	101.69	101.02	100.14	101.41	99.287	100.87	100.11	99.446	100.55	99.004	102.18	102.32	100.93	101.43	100.43	99.778	99.547	101.13	100.69	100.64	101.34	98.778	100.5	98.6	100.55	100.79	99.651	99.239	101.82	99.864	101.48	101.07	100.55	100.76	98.814
108.7	107.24	107.79	108.18	107.71	107.98	108.35	106.45	108.88	107.5	107.67	106.74	108.16	108.38	106.97	107.85	106.27	107.5	109.02	108.16	109.41	107.84	107.83	106.68	108.03	106.43	108.42	108.06	109.74	106.04	108.15	109.65	107.6	107.88	107.62	106.66	109.42	108.83	108.66	108.02	107.79	108.21	109.21	109.01	107.98	107.21	107.26	108.53	107.93	107.67
107.88	108.15	109.08	108.64	107.28	107.73	107.79	106.54	108.28	106.25	108.2	110.51	107.86	107.99	107.76	108.54	107.24	109.7	107.53	107.8	106.9	108.9	106.89	108.8	109.18	108.47	108.42	109.13	107.9	107.82	109.44	106.71	108.02	110.14	109.95	108.71	108.31	109.24	108.28	109.16	108.18	109.19	109.34	108.45	108.45	109.01	108.03	107.61	109.38	107.66
108.04	104.96	106.5	105.24	105.32	105.4	107.56	106.43	104.96	104.65	104.39	105.05	105.02	104.51	104.84	106.09	106.15	106.34	105.36	106.81	106.99	105.19	106.76	104.36	105.88	107.72	105.35	103.23	106.23	105.14	105.52	105.87	106.69	107.51	105.82	104.93	107.1	104.57	105.68	106.01	107	104.34	105.71	107.57	104.56	105.98	105.86	108.83	107.28	106
97.94	97.1	97.293	98.215	98.446	96.099	98.467	97.868	99.072	97.212	97.37	97.846	97.273	98.147	99.239	98.102	98.945	98.603	98.93	96.762	97.438	97.739	97.732	97.621	97.606	96.975	97.658	96.643	98.501	99.979	97.904	98.674	97.453	97.203	98.293	97.689	98.336	99.754	97.395	97.913	98.145	97.912	98.636	99.019	97.957	97.524	96.746	96.066	97.654	99.475
106.94	105.22	105.46	105.32	107.59	108.01	105.74	104.79	106.37	105.26	105.13	107.03	105.04	105.95	105.39	105.4	104.29	106.46	107.26	104.25	106.48	105.18	105.92	105.97	105.36	105.62	104.48	105.84	105.28	106.74	106.23	104.57	104.41	106.54	106.19	105.18	107.25	104.94	105.83	104.86	107.57	106.08	105.59	104.76	103.93	106.57	105.69	106.06	106.63	105.86
98.96	100.68	100.63	99.876	98.967	99.941	101.71	99.338	99.893	100.09	101.1	99.868	99.551	100.26	99.568	99.757	100.79	99.724	101.6	100.9	99.809	101.08	97.641	101.34	100.69	98.288	99.995	99.564	101.34	100.79	98.908	99.536	100.34	99.827	100.41	98.468	101.16	99.994	100.23	100.58	101.35	101.04	100.23	100.07	98.701	99.639	100.21	99.78	100.88	101.72
100.4	101.26	101.28	100.25	100.87	101.45	102.76	101.54	100.13	101.07	101.1	100.67	100.92	99.256	100.79	100.3	102.21	100.23	102.22	99.285	99.785	100.3	99.527	100.88	100.92	101.2	101.3	101.73	102	100.94	101.94	101.3	101.1	100.69	99.674	100.56	102.44	100.82	99.48	101.25	99.685	101.51	102.72	101.96	101.87	100.24	100.31	100.46	101.77	102.1
107.68	106.41	108.61	107.76	108.3	107.69	109.11	108.01	107.81	108.59	109.32	108.1	107.29	109.11	108.39	107.47	107.1	107.63	107.35	108.48	108.21	108.51	108.89	107.61	107.24	108.47	108.19	106.51	107.69	106.38	108.97	109	107.25	106.67	108.15	108.03	107.5	106.24	107.54	107.73	107.68	107.92	108.41	109.37	109.09	108.83	107.32	107.87	108.75	108.64
104.61	105.93	104.18	107.56	104.24	106.73	105.4	103.98	104.67	104.86	105.74	105.73	106.26	106.87	105.54	104.87	103.63	106.31	105.94	106.39	103.43	106.41	105.55	106.25	106.99	105.36	106.35	107.21	105.33	106.2	104.52	105.18	104.84	105.34	107.61	105.62	103.87	106.17	105.99	104.61	104.65	105.83	105.67	105.95	107.1	107.13	105.49	105.92	104.99	104.68
99.587	97.968	101.2	99.004	98.395	97.961	98.431	99.889	98.091	98.131	97.982	99.924	97.601	98.341	99.044	98.73	98.415	99.23	98.872	98.602	99.443	99.376	98.527	98.106	98.186	98.583	99.092	99.291	100.25	97.766	100.06	98.246	100.3	98.965	97.909	99.583	99.071	98.572	99.024	99.071	100.25	99.781	97.821	98.787	98.031	100.64	98.218	99.214	98.857	101.22
98.324	99.218	98.49	97.397	97.247	99.233	98.772	97.57	98.356	97.297	96.262	99.759	98.515	98.507	99.49	98.121	97.951	99.644	97.257	99.532	98.734	97.632	99.14	97.204	97.005	99.634	97.929	97.343	99.171	97.008	97.353	96.995	97.471	98.009	97.232	98.44	98.401	97.889	98.077	99.844	98.222	97.626	97.775	99.006	95.666	96.44	97.479	97.495	96.842	96.673
99.106	99.15	98.686	98.462	97.234	97.776	97.034	96.378	98.402	96.704	96.426	98.267	97.722	98.883	98.168	97.569	96.605	99.125	98.112	96.64	98.469	97.47	96.95	98.728	98.767	98.283	97.914	97.213	98.086	98.573	97.526	99.036	96.534	98.29	100.28	99.361	99.429	98.685	97.44	96.93	98.855	98.81	98.232	96.81	97.635	97.3	98.645	98.518	98.605	100.21
110.77	108.49	111.05	110.74	110.26	109.42	109.75	111.33	111.13	108.64	110.64	110.05	109.67	109.97	112.79	110.9	110.13	112.06	110.79	110.28	110.88	111.11	110.94	109.93	111.4	110.26	110.04	110.37	108.41	109.72	109.14	109.83	110.89	110.09	110.88	110.45	110.06	110.39	109.52	109.58	110.76	110.11	110.18	110.77	111.11	110.45	109.64	109.96	112.19	109.84
98.365	98.407	98.745	97.088	98.958	98.046	98.074	97.929	98.037	97.992	99.339	97.109	98.026	96.814	98.359	98.829	97.654	97.993	99.058	98.335	98.255	96.145	97.036	97.639	97.003	97.001	99.328	96.27	98.711	99.2	96.672	99.289	97.946	97.07	98.081	97.887	97.128	98.164	99.506	99.224	99.362	98.273	98.278	98.135	98.878	97.902	99.239	97.966	98.949	98.631
106.35	105.48	103.59	106.16	105.09	106.15	103.52	106.78	104.36	105.82	104.58	105.21	105.87	106.01	106.46	105.51	105.07	105.18	106.54	105.63	105.46	106.54	104.5	105.22	104.84	105.6	106.05	105.24	106.57	106.15	103.17	104.97	104.78	106.42	104.81	105.15	105.7	106.54	105.28	105.82	105.87	105.64	106.2	105.03	107.13	104.77	105.62	105.73	104.8	105.13
107.19	107.09	106.19	104.58	105.57	106.14	105.41	106.01	107.23	107.28	106.47	104.04	105.57	107.45	107	105.24	107.69	105.79	106.88	106.17	108.23	107.01	106.44	105.94	107.08	105.73	106.05	106.73	107.43	106.82	105.55	106.9	108.54	105.52	106.62	106.24	106.2	106.05	106.39	107.45	105.73	105.52	106.07	106.88	106.27	106.52	105.51	106.27	106.09	105.55
106.23	106.08	104.92	106.84	105.98	105.39	107.17	105.85	104.44	105.74	105.61	106.07	104	106.72	103.77	106.74	105.84	106.26	105.84	105.7	105.13	106.05	105.84	105.51	105.31	106.7	104.72	105.08	105.88	105.28	104.97	105.76	105.36	106.74	106.31	104.17	104.83	105.91	106.13	104.73	104.83	105.68	106.38	104.73	106.95	105.11	105.35	103.5	104.5	103.53
106.29	108.07	107.59	107.05	108.62	108.37	109.52	107.02	107.1	108.07	106.83	107.65	107.92	108.5	108.93	108.47	105.69	109	108.09	107.13	107.86	110.11	106.9	108.35	107.92	107.23	108.29	108.24	106.39	106.78	109.09	107.81	108.8	107.45	107.93	106.18	109.25	106.39	107.59	107.79	108.61	108.7	108.85	106.98	107	108.12	107.24	107.64	107.36	108.41
107.85	107.38	108.99	107.18	107.35	108.39	108	106.63	107.37	107.23	106.37	106.66	108.16	107.04	107.47	108.62	107.51	108.53	107.4	108.1	107.12	107.32	108.3	109.87	107.18	108.79	107.47	108.65	108.24	108.59	107.87	108.09	108.44	108.04	107.99	107.98	107.23	109.39	107.16	106.54	108.52	108.39	106.99	107.67	107.17	108.41	107.81	107.74	108.4	110.01
108.31	109.64	106.75	108.43	108.55	107.94	109.17	108.75	107.64	108.23	107.88	109.14	107.94	107.8	108.99	107.78	108.45	108.6	108.56	108.12	107.72	107.89	107.21	107.79	108.03	107.81	106.42	106.59	107.38	108.11	107.63	108.28	109.34	108.08	107.78	109.16	108.09	107.13	108.82	109.02	108.36	108	109.68	109.36	109.72	107.47	108.13	109.19	109.31	109.15
106.3	105.65	106.43	105.94	106.26	104.36	105.19	105.35	105.11	105.43	106.3	105.41	106.11	104.93	106.6	106.1	105.86	103.79	105.47	105.29	104.68	104.63	107.17	105.05	105.62	105.94	106.2	105.41	107.06	104.93	106.42	105.71	104.16	105.07	106.41	105.74	105.04	105.87	106.41	104.41	106.28	105.67	105.59	104.75	106.79	106.09	105.8	106.25	106.76	103.28
106.16	106.44	106.28	106.95	104.62	106.04	105.44	105.89	105.65	104.86	106.04	105.32	106.91	105.81	105.96	106.94	106.53	106.38	104.39	107.02	106.29	105.9	106.27	105.44	106.65	105.36	105.75	105.6	106.28	106.88	106.13	106.46	107.02	105.93	106.33	106.47	106.19	106.53	107.59	106.44	107.81	106.46	108.17	107.31	106.99	106.28	104.64	107.46	107.09	106.39
97.108	97.003	97.646	98.463	97.538	98.185	96.977	97.833	97.725	98.558	98.554	98.282	97.889	96.169	97.993	97.511	96.786	97.06	97.971	97.157	97.44	98.932	97.51	97.141	97.384	100.12	98.26	97.857	97.153	98.764	98.417	98.403	96.13	98.76	97.665	97.324	96.699	97.29	97.972	97.646	97.439	96.932	97.067	97.251	97.778	97.485	98.186	97.004	97.954	98.442
107.01	107.09	109.98	107.29	108.64	108.49	108.12	109.2	108.27	108.86	108.76	110.66	107.83	108.3	107.35	108.54	108.3	109.33	109.41	108.55	107.98	108.61	106.36	107.81	107.21	107.77	108.38	108.41	107.3	106.99	108.8	106.69	107.29	108.37	108.3	108.97	108.08	107.88	107.21	107.65	107.73	109.31	107.57	107.41	107.59	106.76	107.96	108.41	107.77	108
104.75	104.79	105.1	106.44	107.74	107.86	106.93	105.42	106.25	107.77	107.03	105.15	106.64	107.05	107.25	105.61	107.18	106.24	106.63	106.26	106.26	106.93	106.43	106.89	105.75	105.69	106.3	104.94	105.6	106.33	105.95	105.75	105.45	106.06	107.36	105.03	106.37	106.66	106.47	106.28	106.61	104.32	105.65	105.86	104.72	106.11	105.52	107.14	106.67	106.38
106.85	105.28	105.51	105.79	107.56	105.72	106.41	105.96	106.8	105.23	105.54	106.89	104.79	105.61	106.09	106.88	105.61	106.03	107.93	106.66	107.22	107.34	105.97	106.65	106.93	105.81	105.68	106.68	106.35	106.15	106.44	106.59	105.21	106.14	105.89	106.23	106.6	107.23	106.27	106.72	104.81	106.32	104.98	105.94	107.13	106.8	106.01	106.35	107.19	107.21
107.28	105.99	106.79	107.21	106.7	105.52	107.38	107.15	107.55	105.93	108.39	107.85	109.5	107.13	108.14	107.69	106.73	105.51	106.02	106.68	107.57	107.97	106.15	103.92	106.86	106.81	107.66	106.58	107.36	105.08	105.39	105.96	107.15	106.94	108.31	106.45	106.6	106.15	106.3	105.32	105.06	105.14	107.45	106.06	106.98	106.2	107.19	106.86	106.07	106.65
99.304	100.49	100.13	100.92	101.03	99.718	101.51	99.275	99.6	101.11	99.516	100.93	99.191	101.72	101.16	101.68	100.05	101.05	100.5	99.683	101.91	100.19	101.01	98.722	101.01	101.13	101.41	100.17	100.73	100.49	101.39	100.94	99.948	100.36	100.13	101.11	101.48	99.583	99.788	100.5	100.47	100.41	100.7	101.92	100.15	99.72	101.39	100.53	99.978	99.747
106.67	106.09	106.12	107.67	106.64	107.35	106.11	106.08	105.63	105.81	106.57	105.61	106.83	107.6	105.43	105.39	106.94	104.5	104.56	106.44	106.82	105.96	105.44	106.09	106.8	105.39	105.63	105.94	106.18	106.56	106.33	105.82	107.84	106.97	106.21	105.86	105.68	108.54	106.8	106.64	106.45	106.8	106.84	106.24	106.08	106.54	105.13	105.82	106.46	106.85
106.82	106.17	105.24	105.57	106.22	105.73	106.22	106.48	107.08	106.86	107.41	104.58	106.52	105.66	104.75	105.59	106.46	106.2	108.13	106.61	105.92	106.89	106.68	106.6	106.8	107.39	105.17	107.33	105.05	106.29	105.35	104.84	107.06	104.85	106.22	107.31	107.23	107.45	105.93	105.48	107.26	106.74	105.79	106.59	106.68	105.85	106.84	107.28	107.32	107.12
101.13	100.92	101.16	100.45	99.487	101.34	101.61	100.9	101.28	100.1	101.3	100.75	99.474	98.133	101.05	102.07	100.84	102.29	100.69	98.763	100.9	101.4	100.82	102.05	101.89	100.66	99.479	101.01	100.24	101.14	99.634	102.21	100.87	98.688	100.64	101.53	102.1	101.9	101.69	101.16	101.55	100.66	101.45	101.83	100.81	100.7	101.67	101.7	100.74	100.1
106.99	107.18	107.19	108.89	107.93	108.61	108.2	107.87	108.97	107.73	107.08	107.99	108.01	107.62	108.43	110.28	107.49	107.78	107.03	107.83	109.57	109.75	109.28	107.06	107.4	107.67	109.73	108.51	107.61	108.2	107.5	109.72	107.84	107.74	107.43	107.5	108.04	108.41	107.56	108.97	107.43	107.97	109.17	108.41	108.74	107.73	108.52	107.69	107.26	109.67
106.39	107.54	108.25	104.77	108.49	108.3	107.28	106.49	106.97	105.83	106.46	106.72	105.17	108.83	106.17	105.62	107.46	107.63	107.21	106.93	106.73	105.57	104.15	108.2	107.53	107.46	105.76	108.34	105.56	105.16	106.23	107.76	107.95	106.2	106.46	106.8	103.37	107.04	107.51	106.49	105.43	106.44	104.92	107.91	106.81	105.68	105.66	106.58	106.73	108.18
110.76	109.61	112.4	111.1	109.96	109.09	111.72	110.45	111.03	110.94	111.5	109.2	111.71	110.71	110.56	111.17	110.74	110.02	110.12	109.75	110.54	110.59	110.28	110.68	108.95	109.91	110.64	111.64	110.83	109.67	110.17	111.09	109.9	110.57	110.83	110.93	111.15	109.85	109.94	109.37	110.46	110.56	109.29	109.85	110.71	108.39	109.59	111.75	111.19	110.92
111.46	110.2	109.32	111.29	109.73	109.08	111.52	111.38	109.7	109.85	110.16	111.17	109.51	110.41	108.92	109.95	111.25	110.37	110.97	111.17	109.22	109.2	108.08	108.8	109.52	110.04	111.61	110.62	109.77	112.11	108.47	110.06	110.36	110.77	110.42	109.94	111.68	111.26	109.39	110.41	109.03	109.43	111.35	111.27	109.97	109.37	110.39	108.86	110.61	111.1
105.85	105.38	105.63	105.75	105.46	104.69	104.8	106.12	107.06	104.91	105.87	104.59	106.29	105.63	105.49	105.12	106.22	106.84	105.46	105.69	104.9	106.26	106.6	105.9	104.82	105.34	105.35	105.7	105.6	105.11	103.86	107.86	106.13	105.32	104.83	106.76	104.65	105.51	104.55	105.59	103.98	104.66	106.12	106.19	105.31	105.28	106.61	104.32	105.95	104.4
106.97	106.6	107.83	106.51	107.73	107.94	109.28	107.9	107.71	107.73	106.29	107.81	106.99	108.09	107.93	109.27	107.69	108.14	106.62	108.74	106.69	108.18	106.92	106.91	107.36	107.58	107.53	106.84	106.94	107	107.69	106.8	105.89	106.21	106.15	107.63	108.83	108.3	106.76	107.14	108.14	108.64	107.62	108.41	108.32	108.59	107.92	108.34	107.17	108.54
99.092	97.908	99.566	99.729	98.534	98.142	100.29	98.339	98.082	99.724	99.771	100.02	100.86	97.385	97.81	98.706	98.597	98.443	97.564	99.365	97.204	99.874	99.367	97.998	100.27	99.14	98.195	99.961	98.902	98.42	98.643	98.21	98.872	97.926	99.868	97.343	99.164	99.92	99.887	99.225	98.845	98.374	98.051	98.07	97.955	99.363	97.938	99.523	98.717	96.977
105.88	107.43	105.7	104.9	104.95	108.22	108.65	107.33	104.87	105.04	106.07	106.05	106.67	107.3	106.91	106.82	107.83	106.36	106.76	105.42	106.76	105.92	106.87	106.48	106.36	106.65	105.95	104.7	107.63	107.54	106.4	106.78	107	105.61	106.05	106.12	105.68	106.41	105.82	106.02	106.4	106.3	105.83	107.64	106.36	107.69	106.71	106.27	107.04	106.92
99.505	100.46	101.31	100.29	100.27	101.9	100.56	99.327	101.15	101.19	101.23	98.355	100.13	99.516	100.36	100.39	99.09	99.716	100.57	100.09	100.08	99.722	102.19	101.56	99.792	99.42	98.579	100.18	100.29	99.7	99.681	100.36	102.11	99.133	99.962	99.716	100.05	101.54	100.66	101.3	100.77	101	102.29	100.57	99.571	100.87	102.16	100.53	100.75	100.03
100.42	97.297	98.757	98.461	98.255	97.797	98.874	99.144	99.773	98.123	99.392	100.58	99.731	98.177	97.815	98.832	96.9	100.44	100.12	97.957	99.224	98.491	97.707	100.19	98.182	97.896	97.091	99.531	98.798	100.07	98.618	98.769	99.689	98.668	99.455	98.234	98.879	99.41	98.77	99.465	97.343	98.858	99.908	98.073	98.256	99.035	100.07	97.544	98.601	99.49
104.82	104.95	106.1	103.92	104.5	105.51	104.97	104.45	105.81	105.42	106.78	105.23	104.73	105.89	105.45	105.82	106.08	106.83	105.39	104.95	106.2	106.08	105.52	106.76	105.28	105.2	105.52	105.04	105.46	106.75	105.98	106.35	106.11	106.31	106.02	106.49	106.87	105.88	106.58	106.18	105.57	104.63	104.53	105.85	106.13	105.78	106.57	105.88	105.19	105.92
106.45	106.88	107.3	106.18	106.98	107.95	106.4	105.66	105.82	106.45	105.82	106.23	105.43	107.47	105.68	106.06	106.17	107.65	105.72	104.75	105.84	105.92	108.24	104.93	106.32	105.27	105.41	106.36	105.32	106.34	104.72	105.34	104.37	106.35	105.78	106.24	105.47	104.58	106.89	107.26	106.87	107.49	105.66	105.98	107.52	108.66	107.13	107.57	107.13	106.74
106.87	106.13	106.94	105.7	104.89	105.14	105.84	106.92	105.89	105.77	106.55	107.55	106.49	106.93	105.91	106.16	105.51	106.67	105.48	105.98	105.16	105.05	106.32	107.25	106.18	106.73	106.67	107.69	107.03	108	107.61	106.84	105.69	107.14	105.18	107.81	105.42	106.91	106.53	106.51	105.64	106.85	105.95	105.5	106.25	105.45	106.48	106.56	106.25	107.11
108.07	107.93	107.89	108.02	107.76	108.05	107.22	107.84	108.9	108.27	107.87	109.42	107.89	108.3	109.85	107.41	108.56	106.74	109.22	107.05	107.12	107.61	108.39	108.75	107	108.92	109.58	107.87	108.05	108.24	108.96	107.36	107.55	108.57	107.05	107.86	108.99	107.59	109.1	108.8	106.9	107.87	107.67	109.61	108.23	107.21	108.01	108.46	108.54	107.18
107.73	109.19	108.92	108.43	109.33	107.9	108.39	109.73	108.68	108.89	107.3	107.99	106.31	107.34	109.06	106.96	109.18	109.58	109.3	110.14	109.06	109.07	107.17	108.14	109.15	107.81	108.3	107.74	107.56	109.31	108.21	107.38	108.78	108.58	106.92	108.24	107.15	108.69	108.14	109.63	108.56	111.45	108.33	108.6	107.24	108.6	108.69	108.88	108.87	107.88
105.36	105.6	105.46	105.58	104.54	105.61	104.71	106.03	105.19	105.13	105.72	106.41	105.94	105.41	105.86	104.8	106.16	104.73	105.18	105.58	105.44	105.29	105.37	105.93	105.21	105.44	105.55	105.95	103.92	106.66	104.5	104.71	105.04	103.84	105.62	106.78	103.68	105.62	105.92	105.5	106.34	104.54	106.12	103.94	104.49	106.56	105.65	104.97	105.75	105.76
107.24	106.65	107.93	107.01	108.58	107.81	108.12	107.71	107.11	106.59	108.84	109.28	108.72	107.91	106.95	108.13	109.25	109.43	107.02	106.78	107.46	106.61	108.29	108.21	107.33	107.82	108.99	106.86	106.64	106.51	108.92	107.33	106.89	107.97	108.2	106.53	106.62	109.87	108.35	108.84	108.07	107.29	109.12	107.3	106.98	108.6	107.74	106.04	110.19	106.08
108.16	109.9	110.39	108.02	106.69	108.99	109.84	108.21	109.08	106.66	107.77	110.22	107.57	108.04	109.37	109.61	108.79	110.85	107.37	110.17	110.16	109.8	108.56	108.7	109.24	109.95	109.74	107.41	106.51	107.09	109.31	107.37	109.02	108.04	108.45	107.44	110.05	108.3	109.95	108.04	108.6	107.72	109.15	110.09	108.84	107.65	108.9	110.09	108.98	106.59
109.62	110.11	110.18	110.62	110.88	108.98	109.16	108.39	109.72	111.19	109.7	110.74	110.39	109.03	110.2	108.94	108.94	109.92	110.61	110.57	110.89	111.08	108.43	111.43	111.71	112.57	108.91	109.51	112.04	111.31	109.96	110.06	110.78	110.91	111.74	110.85	110.08	111.81	109.36	110.25	111.19	109.3	109.56	109.46	110.1	110.09	109.12	111.46	110.33	109.68
105.59	106.38	105.34	106.59	104.87	105.86	107.06	106.73	106.35	105.97	107.38	106.81	107.29	107.14	106.47	105.4	105.97	107.81	105.93	106.69	106.07	106.08	107.06	107.2	106.42	106.7	106.11	106.12	107.11	104.35	107.65	105.58	105.89	104.45	106.7	106.33	105.14	106.68	105.34	106.28	105.65	107.47	106.19	106.83	107.59	105.98	106.9	107.3	108.15	106.91
105.89	105.85	104.96	105.1	105.05	104.3	105.28	105.45	104.3	105.82	105.69	106.15	105.15	106.26	105.35	107.43	103.96	106.22	106.99	103.41	105.23	107.58	107.34	104.32	105.83	105.48	105.49	106.63	105.61	104.98	106.92	104.67	106	104.35	104.93	104.28	105.34	105.49	105.2	105.73	105.27	105.03	104.44	104.78	104.1	105.9	104.01	106.66	106.13	105.26
107.76	107.45	108.45	108.47	108.98	107.73	108.64	108.34	107.69	108.3	109.37	105.77	108.96	107.15	106.83	108.44	107.86	107.24	106.72	108.39	108.12	107.54	108.56	107.65	107.46	107.19	107.62	107.58	107.69	108.16	108.56	108.18	108.14	107.98	106.63	107.73	107.04	106.84	106.84	106.31	106.82	107.37	108.36	107.83	107.81	108.34	106.3	108.36	108.94	107.16
106.04	106.82	108.22	108.24	107.95	109.21	107.45	107.71	108.46	106.72	107.96	106.33	107.76	107.69	107.11	108.4	107.37	107.19	108.31	109.4	108.47	108.77	108.24	108.23	108.01	106.82	107.7	108.24	105.7	108.18	107.37	108.71	108.66	108.34	107.85	108.72	106.59	107.65	107.66	107.57	107.77	108.24	107.48	106.98	107.53	106.36	107.92	107.81	108.26	106.28
97.763	99.516	98.879	98.177	98.001	99.394	98.71	98.695	97.377	98.334	98.06	97.064	98.514	97.408	98.915	98.123	95.647	98.319	96.707	97.695	96.888	97.401	98.484	98.421	97.501	97.927	99.149	98.471	100.3	96.171	98.595	99.799	99.052	96.965	97.507	97.469	99.474	97.5	98.202	97.513	98.26	97.519	97.455	96.468	98.397	98.244	99.182	96.516	96.323	98.954
106.29	105.88	105.72	105.05	106.7	107.05	105.28	106.55	106.57	105.87	105.07	105.99	108	106.85	106.98	105.4	106.29	106.19	107.47	107.07	106.42	105.96	107.39	106.22	105.62	105.81	106.74	106.74	106.78	105.86	105.57	106.34	106.25	108.75	106.51	105.97	107.71	106.5	106.76	106.26	107.82	106.83	106.64	106.78	107.62	106.75	104.86	107.29	106.52	108.7
100.37	100.73	100.32	100.1	99.084	101.68	100.62	100.54	100.23	102.04	98.922	101.31	99.94	99.202	100.69	98.404	100.43	100.33	100.92	100.02	100.51	101.38	99.714	99.457	98.402	99.813	100.74	98.842	98.817	101.45	102.38	99.352	101.51	98.479	103.32	100.52	98.541	101.18	98.536	100.3	101.25	98.353	99.964	100.72	100.46	101.84	100.76	100.64	99.393	99.752
101.76	100.71	102.05	102.6	99.551	102.49	100.44	99.973	99.818	100.01	100.7	100.66	100.57	100.14	100.46	101.86	99.507	100.1	100.11	100.75	102.35	102.47	101.46	102.17	102.47	99.949	102.02	101.6	101.3	98.84	101.74	101.43	100.65	100.58	100.65	101.18	101.62	100.27	101.2	99.882	99.973	101.85	100.31	101.75	102.16	100.43	101.5	100.27	99.664	101.53
105.95	104.83	105.04	106.43	106.2	105.73	105.39	105.4	106.48	106.04	106.59	106.69	106.28	104.65	104.4	106.15	106.86	105.58	105.31	105.38	105.2	105.56	106.63	105.08	106.63	104.65	104.29	105.23	105.04	106.54	103.91	104.44	106.04	104.99	104.98	105.49	106.85	105.39	105.02	105.33	105.3	106.68	105	104.85	104.99	103.74	107.21	105.73	104.05	105.2
101.46	98.29	100.01	99.407	101.86	100.72	100.19	99.848	99.582	100.24	100.28	101.66	100.85	101.5	99.66	101.12	99.632	101.16	100.43	100.76	99.979	100.66	100.17	101.78	100.71	99.909	100.81	100.33	100.06	100.66	101.03	100.13	100.69	101.42	100.44	100.3	101.25	98.964	100.38	100.13	101.01	101.47	99.709	102.54	100.59	99.652	102.53	99.567	99.968	100.15
108.59	106.29	108.76	109.78	109.17	107.85	109.31	110.28	109.19	108.74	108.33	109.1	108.36	108.63	108.45	110.51	108.41	109.21	107.39	107.87	110.21	107.96	109.18	108.97	107.12	109.19	108.04	108.06	109.39	109.14	107.81	109.4	107.65	107.63	107.85	106.33	109.12	107.74	107.73	109.11	108.93	108.28	109.92	110.29	107.73	108.83	108.9	109.17	106.61	107.75
107.48	108.43	109.91	108.85	108.72	107.33	107.98	107.89	108.37	108.62	108.01	109.04	107.26	109.57	107.87	110.94	107.61	107.16	107.79	106.92	108.75	107.95	108.9	107.32	110.49	109.03	106.46	108.02	109.69	108.38	108.6	108.53	107.47	107.59	106.99	108.09	107.76	108.94	107.28	106.9	108.51	110.25	106.26	109.71	107.3	107.63	109.73	107.11	109.28	108.02
111.14	109.01	111.32	109.65	109.61	110.73	111.7	111.01	109.86	110.84	111.77	109.77	109.98	110.68	109.56	110.95	109.68	109.29	110.06	108.96	110.59	109.87	109.95	110.77	110.77	110.77	110.52	109.38	110.31	112.07	110.66	110.29	110.11	111.59	110.23	109.19	109.89	108.23	110.01	110.31	112.14	110.29	111.21	110.91	111.65	110.92	110.12	109.23	109.32	110.36
97.769	98.373	96.969	97.474	98.149	97.94	99.35	98.246	98.174	96.722	98.124	98.858	98.197	99.457	96.7	97.612	99.36	97.652	95.616	98.753	97.882	98.764	98.31	97.953	98.186	97.956	98.292	98.013	98.192	96.873	98.739	98.659	99.289	99.007	97.129	97.232	98.409	98.171	98.011	99.738	97.071	97.133	97.221	97.394	96.815	98.141	97.39	96.81	98.542	98.573
106.24	107.43	104.57	105.62	107.64	106.47	108.05	106.83	106.87	106.77	105.2	105.46	106.45	105.51	106.52	105.02	106.57	106.64	106.1	106.65	106.39	105.39	105.94	107.12	107.98	106.63	106.13	107.8	106.58	106.49	106.28	105.71	105.81	107.13	106.21	108.07	106.28	107.49	107.66	106.07	105.44	106.52	106.13	107.72	106.64	105.79	107.31	105.39	107.02	106.72
106.25	105.03	106.36	106.82	105.52	106.71	104.37	106.37	107.55	109.88	106.1	106.95	105.85	104.52	108	105.92	106.58	107.5	105.84	106.94	107.35	106.19	106.07	106.94	106.53	107.57	107.26	104.55	106.05	105.13	106.1	105.46	107.22	107.81	105.38	107.32	106.1	105.58	105.87	106.74	107.04	106.63	105.77	106.15	105.98	106.75	107.08	106.35	106.5	106.88
105.59	105.57	105.55	105.62	105.89	107.39	105.91	106.51	106.41	105.34	104.97	104.96	105.98	106.93	106.24	104.1	105.88	104.86	106.05	104.56	105.2	107.57	106.24	105.45	105.94	105.47	106.33	105.85	105.63	106.68	105.46	105.37	105.64	106.97	105.88	104.41	106.37	104.61	106.09	105.45	105.17	107.49	106.29	105.55	107.01	106.43	105.54	106.48	104.91	104.7
106.46	107.24	108.47	107.72	105.99	105.72	107.58	105.39	106.48	106.35	106.97	105.44	107.02	107.26	107.87	105.45	106.55	106.54	108.23	106.25	107.37	106.1	105.36	106.72	105.63	106.23	106.89	106.39	107.91	107.36	106.11	107.08	105.6	107.37	104.88	106.68	105.41	105.64	107.69	105.93	107.92	105.17	105.37	106.72	107.04	106.74	107.15	108.15	106.17	106.72
107.53	106.59	106.82	107.08	105.78	106.23	106.34	107.27	106.37	107.56	107.62	106.11	106.68	106.52	105.77	105.96	106.11	106.89	107.74	108.55	107.27	106.8	105.34	106.91	106.95	107.55	107.22	105.87	107.82	108.57	107.34	107.17	107.27	106.64	107.04	105.22	108.2	107.11	105.1	106.57	106.97	107.91	105.88	106.79	106.5	106.28	106.04	105.81	105.83	107.23
105.85	107.5	106.94	106.62	106.53	105.4	104.31	105.74	106.53	103.39	107.27	106.78	105.34	106.92	106.07	104.45	105.3	105.85	106.1	104.16	107.03	106.55	106.28	106.25	107.02	105.28	108.89	106.96	105.14	104.66	106.17	105.66	104.32	105.39	104.31	104.58	105.47	104.69	105.92	104.94	105.6	105.17	107.59	103.55	105.38	104.29	107.35	107	107.02	105.08
98.607	98.77	99.859	100.07	99.64	99.55	99.572	99.736	99.148	99.787	97.609	99.319	98.822	100.22	99.111	98.743	98.376	97.351	97.15	97.861	98.741	98.468	99.409	97.737	99.204	99.421	98.004	100.28	99.057	99.984	97.104	100.23	100.9	98.755	97.9	99.164	100.14	99.348	100.02	99.501	99.568	98.074	98.151	99.063	99.673	98.769	99.493	99.371	100.82	99.36
108.15	110.14	108.45	109.09	108.13	108.15	108.82	107.51	107.69	108.79	109.31	110.14	107.08	109.3	108.49	110.57	108.44	107.13	107.01	108.13	108.21	107.78	109.18	108.52	107.52	107.7	108.12	108.09	109.7	107.7	109.27	106.51	108.56	107.93	109.14	108.83	108.99	109.17	108.18	107.6	108.09	110.14	108.47	107.49	108.41	108.88	107.63	107.19	107.6	108.58
106.78	105.67	105.95	106.62	105.91	106.16	106.84	107.37	106.01	106.42	106.3	107.33	106.99	106.89	108.19	106.51	106.82	107.43	107	108.18	107.37	104.87	107.9	106.97	104.95	105.6	105.71	106.04	106.55	105.59	105.71	105.05	107.57	106.87	107.83	106.76	104.75	107.44	105.43	109.2	107.56	106.03	106.66	106.47	107.2	105.34	106.52	107.05	105.88	107.13
98.513	95.806	98.896	98.509	98.735	98.848	97.186	96.303	97.777	97.777	97.724	96.761	96.704	97.608	99.236	98.007	97.541	96.383	97.765	98.241	99.097	96.421	97.77	97.486	97.8	97.79	96.96	97.75	97.512	97.804	99.308	98.298	98.606	97.491	96.604	97.549	98.455	99.193	97.731	98.427	97.262	98.066	98.507	98.905	98.334	98.258	97.518	97.272	97.138	96.165
104.64	105.82	106.31	104.99	105.48	105.25	105.63	105.9	106.27	105.55	105.7	104.27	106.23	105.12	105.94	105.24	105.33	106.18	107.15	105.67	105.68	105.94	104.67	105.62	106.41	104.93	104.35	104.32	106.08	106.35	105.53	105.6	105.67	104.35	105.83	106.14	106.45	103.67	103.99	106.89	105.87	106.93	105.73	104.34	105.81	105.4	106.46	107.23	103.56	106.76
106.4	105.81	106.48	106.92	106.61	106.97	106.44	107.47	105.75	105.18	106.12	105.84	106.15	107.19	106.53	108.91	106.23	105.19	105.37	106.44	107.04	107.28	107.32	105.47	105.62	106.52	106.39	107.68	106.65	106.55	106.62	106.58	105.49	106.43	106.73	107.7	105.34	106.56	105.44	106.88	108.9	106.62	105.8	106.47	107.42	107.64	106.84	106.6	106.7	106.3
105.34	105.39	105.8	107.64	105.91	106.12	105.29	105.64	104.44	105.63	107.62	104.64	105.83	105.7	104.68	105.68	105.04	106.06	105.27	106.85	104.46	106.54	105.39	105.96	107.24	105.17	104.98	104.31	107.01	106.55	106.3	106.08	103.97	105.54	105.01	106.72	105.81	105.52	104.93	106.32	105	105.33	105.92	103.94	106.49	105.8	104.55	105.09	107.38	105.17
105.54	104.42	105.65	106.95	106.57	107.05	107.25	105.83	105.47	105.03	104.3	103.88	106.15	106.35	106.71	105.91	104.61	105.07	104.07	106.92	104.55	106.71	104.73	104.3	106.33	104.88	104.98	105.3	105.63	107.21	106.84	105.65	105.51	106.96	105.22	104.82	106.69	105.28	106.61	105.69	105.05	107.6	105.05	105.7	105.61	106.82	106.67	103.97	106.04	104.83
99.441	99.196	97.479	97.561	99.846	99.001	99.31	98.82	97.702	98.438	96.835	96.962	97.38	97.007	98.644	97.824	96.639	96.683	97.475	96.664	97.614	97.758	99.664	95.725	98.479	100.02	99.053	98.905	98.364	98.222	97.541	99.049	98.199	97.869	96.609	98.749	98.966	96.682	99.102	97.121	99.635	96.893	98.588	99.367	97.982	98.276	99.73	98.013	99.091	99.235
99.094	101.01	100.94	99.286	99.228	99.708	99.093	99.868	99.804	100.12	100.51	100.73	100.31	99.723	99.907	101.45	100.22	100.6	101.85	101.04	98.857	100.78	99.225	98.789	100.47	99.942	100.5	99.348	99.181	101.39	99.485	101.68	99.168	100.76	99.585	100.05	100.18	100.1	100.69	99.356	99.528	98.64	100.22	99.79	101.71	101.36	100.86	100.1	99.01	99.946
109.2	107.73	107.63	109	108.25	109.19	108.07	107.65	107.8	107.25	108.53	109.67	106.83	108.67	109.33	108.59	107.39	107.31	108.37	107.29	108.26	108.02	108.86	107.17	108.13	108.68	109.81	107.6	108.63	108.24	107.6	107.95	107.23	108.63	107.87	108.14	110.07	108.61	108.15	107.27	108.48	107.41	107.49	107.64	108.56	107.63	109.49	106.9	108.13	107.91
105.95	108.06	104.52	105.8	105.04	105.32	105.35	105.88	105.72	106.65	104.58	105.47	107	104.87	105.19	105.64	107.05	105.39	106.07	106.4	104.45	104.48	104.82	104.29	105.13	104.4	104.78	105.87	106.26	105.89	106.29	105.93	106.35	105.26	104.38	105.61	104.16	105.08	105.86	104.86	106.01	105.88	103.17	105.19	105.88	105.03	106.95	106.62	104.82	105.81
105.52	104.71	105.66	105.26	104.13	106.95	106.26	106.36	106.4	104.52	105.64	104.85	105.99	105.71	103.46	107.57	108.9	106.09	106.15	105.36	106.65	105.2	106.74	107.07	105.86	104.92	106.1	106.49	105.42	105.61	104.65	104.64	104.42	106.15	107	105.96	105.53	104.48	105.07	107.5	107.25	105.47	104.86	104.73	105.07	107.2	106.38	105.51	106.29	105.85
105.79	107.55	106.84	107.21	106.02	107.27	107.32	107.71	105.99	105.61	105.85	107.55	107.39	108.08	107.09	104.35	107.11	105.73	106.66	106.33	104.8	105.86	107.04	107.09	105.07	106.05	107.53	106.48	107.88	106.32	107.05	106.8	105.48	106.44	105.17	107.23	105.58	106.64	106.78	105.75	106.97	106.35	108.38	106.47	107.05	107.05	106.67	106.51	107.22	106.21
108.21	107.17	108.09	106.34	107.87	108.11	108.33	107.63	108.25	107.71	107.22	106.85	109.32	108.27	109.85	108.62	108.29	108.45	107.62	109.26	107.28	107.94	107.49	107.33	109.12	107.2	106.69	108.22	106.71	107.24	108.59	107.38	107.15	106.64	106.38	107.45	108	105.95	109.45	106.26	109.71	106.38	107.68	108.36	105.97	108.11	109.34	106.88	107.25	107.99
101.39	100.76	99.415	101.29	100.78	101.42	101.19	102.95	101.27	102.66	100.36	100.91	100.58	100.55	101.47	100.96	100.76	100.12	99.267	102.3	99.622	100.96	102.01	100.57	99.575	101.17	99.713	100.73	101.5	99.261	99.603	99.517	100.68	102.19	100.86	99.956	101.99	99.441	98.837	101.89	101.77	100.95	101.67	102.15	100.19	100.11	102.12	101.08	101.08	101.23
105.97	104.95	104.43	106.55	105.77	106.95	104.07	105.3	105.45	106.99	105.74	105.65	105.96	105.09	105.03	105.69	104.93	104.46	107.16	104.77	105.74	105.43	105.42	104.45	104.98	104.14	106.37	104.92	106.55	105.22	104.4	105.3	105.13	105.1	105.83	105.6	106.16	106.91	106.86	105.03	105.3	103.4	104.64	105.99	104.52	106.86	106.05	104.86	106.67	107.03
106.18	105.32	106.21	105.92	105.16	106.48	106.75	104.93	105.13	106.61	105.52	106.39	105.04	105.95	105.9	104.43	105.55	106.65	104.27	104.88	106.59	105.24	105.99	106.47	106.15	105.11	105.02	106.04	106.57	104.7	105.17	104.6	104.91	105.4	105.6	105.35	105.75	105.23	105.03	105.03	106.38	104.69	106.1	105.85	106.65	105.92	107.03	105.72	105.62	104.83
105.83	105.73	106.85	109.35	106.35	106.04	106.36	106.18	107.31	107.17	107.43	107.51	105.35	106.76	106.43	104.52	104.91	104.12	107.45	105.72	106.66	105.38	106.41	108	106.69	105.28	106.6	107.3	106.28	105.2	106.35	106.34	105.81	106.16	107.05	107.4	106.6	106.9	107.21	106.67	108.91	107.17	105.67	106.44	107.72	105.53	105.46	106.64	106.81	106.44
108.54	106.51	108.04	108.23	107.4	107.94	107.83	108.96	108.04	108.19	108.56	106.29	107.9	108.37	107.04	107.89	107.83	108.28	106.49	107.95	107.66	107.75	107.69	105.97	108.11	107.49	108.29	106.58	108.54	107.83	107.91	107.24	108.04	107.44	108.21	107.69	107.57	107.34	108.35	107.86	108.27	108.29	108.94	108.54	109.02	109.15	107.99	105.8	107.74	108.62
111.83	109.22	110.43	111.15	108.39	110.16	109.43	110.49	109.73	110.23	110.45	109.83	109.44	110.6	110.95	110.46	109.75	110.41	109.32	111.59	110.93	110.05	110.46	110.14	110.05	112.35	110.37	110.66	110.47	110.08	109.51	110.46	109.04	111.4	109.54	109.09	109.84	110.45	109.27	110.18	111.48	109.15	110.51	110.26	110.54	110.08	110.23	111.68	110.81	109.9
97.753	98.635	98.096	98.725	100.24	97.869	98.487	98.688	98.883	97.392	99.136	98.62	98.076	97.163	96.926	97.488	97.51	97.326	98.927	97.663	97.117	98.762	97.792	97.363	98.254	97.823	97.585	98.798	98.934	98.715	96.825	97.627	98.543	97.181	99.004	98.647	97.225	98.034	96.603	98.06	96.456	98.811	98.221	97.997	98.826	99.999	98.377	98.72	98.176	98.297
106.07	108.35	108.55	108.97	107.92	107.21	109.2	107.84	108.12	108.51	108.19	109.15	108.3	108.43	107.92	108.39	108.34	107.35	107.3	107.81	108.52	107.05	107.89	106.03	107.24	106.17	108.31	107.21	106.78	108.13	107.44	106.51	108.85	106.65	107.44	107.39	107.12	107.81	107.84	107.58	108.51	108.23	107.54	108.46	105.21	106.91	107.66	107.53	108.19	108.98
106.85	109.15	110.25	108.13	107.67	109.1	108.27	105.42	107.94	108.34	108.14	109.03	106.88	110.22	107.16	107.96	107.63	107.9	108.02	108.97	108.49	108.96	108.22	107.4	107.73	107.92	107.41	106.88	107.41	108.3	108.49	108.81	107.72	108.88	108.12	107.66	107.68	108.48	107.54	108.68	108.04	107.94	109.07	109.13	108	108.37	106.65	109.63	108.75	108.96
109.86	109.01	110.14	107.37	109.48	107.25	108.16	108.19	107.84	108.89	108.97	108.18	108.39	107.13	108.53	110.46	107.78	108.61	108.42	107.99	107.77	107.34	109.2	107.51	108.47	106.83	109.57	108.56	108.04	107.25	107.81	108.81	108.43	107.67	108.15	107.76	108.83	108.95	107.62	108.34	108.91	108.79	110.05	109.95	106.56	108.3	109.17	110.07	109.75	107.6
108.51	108.63	107.54	108.53	107.52	110.22	109.35	108.54	108.25	106.88	106.55	108.12	107.17	107.31	108.25	106.99	106.84	108.17	109.18	107.51	109.64	109.41	110.02	109.32	108.36	108.7	107.99	108.86	108.72	109.04	108.82	106.59	108.18	107.07	108.1	108.7	109.44	108.73	109.55	109.7	108.31	107.22	107.55	109.53	108.05	107.27	107.88	109.27	107.97	109.38
98.644	99.085	102.22	99.34	101.57	101	101.34	100.96	101.06	100.02	100.57	99.557	99.663	99.848	99.317	101.3	100.48	101.62	100.17	100.61	101.33	99.725	100.53	101.25	100.85	100.38	99.791	99.809	101.09	98.881	100.53	100.46	101.47	100.28	100.95	100.85	100.15	101.54	101.04	102.34	100.63	101	101.81	101.02	100.19	101.22	100.34	100.18	99.914	100.58
107.19	106.37	109.75	107.9	107.8	109.22	108.17	109.29	109.68	110.28	108.04	108.39	108.46	110.15	107.15	108.74	108.8	108.59	109.14	107.35	107.65	108.53	109.1	108.82	108.29	107.77	108.58	108.16	108.29	110.75	110.05	107.96	109.78	109.05	107.78	108.23	108.54	107.42	107.21	108.93	108.79	108.65	108.74	108.1	109.54	108.16	109.24	109.84	108.56	108.32
106.73	105.3	105.77	104.32	104.44	104.62	105.32	105.99	104.93	104.68	105.02	104.81	106.53	106.5	105.48	104.57	103.87	103.65	103.99	104.14	104.39	104.89	106.56	107.03	104.78	105.12	104.84	105.69	105.5	106.48	105.37	105.34	105.53	106.43	106.13	107.4	104.43	105.42	106.18	104.99	107.3	105.88	105.59	105.27	105.5	105	106.99	105.87	103.86	105.73
105.11	106.55	106.29	106.58	105.86	106.05	107.13	105.87	106.49	105.53	106.71	105.9	104.99	105.15	105.88	105.66	107.3	105.15	105.28	104.76	106.3	105.41	104.78	104.87	104.3	106.73	105.21	104.65	105.45	106.06	106.47	104.82	107.01	106.27	106.44	104.32	105.67	104.23	105.5	106.8	105.37	106.06	106.94	104.94	104.39	107.29	105.91	104.92	105.83	104.94
105.72	106.02	105.04	106	104.32	105.38	105.31	103	105.69	106.61	105.27	106.58	105.92	106.39	104.26	105.8	104.58	104.94	106.22	106.28	106.63	105.35	105.17	106.35	106.71	105.33	106.09	105.87	106.65	105	106.22	105.46	106.32	107.11	106.6	106	106.3	106.37	105.09	106.16	106.77	106.01	105.05	104.87	104.1	106.38	105.78	105.46	104.54	106.18
97.561	97.626	96.469	97.873	97.64	97.907	98.71	98.033	98.779	98.539	98.985	97.924	98.14	96.396	98.838	96.038	96.309	99.049	99.313	98.281	96.609	97.964	97.503	98.72	97.614	98.636	97.69	97.955	97.176	98.107	96.681	97.978	97.215	98.187	98.066	97.505	98.189	97.535	97.569	99.212	98.303	97.573	98.315	97.252	98.666	97.444	98.819	98.095	98.635	97.829
104.54	106.76	105.04	106.89	105.04	105.34	105.28	105.97	107.58	105.9	106.36	105.36	104.49	106.16	106.57	105.77	106.33	106.4	104.71	103.78	106.29	105.59	105.08	104.72	106.55	104.52	106.45	105.55	106.92	107.39	106.1	107.13	106.28	104.8	104.74	105.96	106.14	105.56	107.41	105.53	104.06	105.8	106.16	104.95	105.54	106.21	106.58	106.27	106.04	105.76
108.06	109.24	108.17	107.85	107.79	108.37	107.01	108.74	107.75	109.24	109.41	108.41	107.47	108.17	108.3	107.07	106.5	108.25	109.03	108.92	108.71	107.63	107.83	108.1	108.11	109.55	108.17	109.81	107.29	108.66	108.82	109.02	107.58	108.9	108.55	107.05	110.17	108.92	109.81	108	109	109.62	110.23	110.33	109.39	108.07	107.8	108.39	110.03	108.8
107.26	107.51	106.26	105.38	108.36	107.45	107.59	107.91	106.99	107.4	106.43	104.78	105.29	107	105.81	107.4	106.09	106.9	108.23	105.52	106.17	107.98	106.96	105.59	106.4	107.35	107.28	106.65	106.63	105.59	106.24	107.04	106.47	107.1	108.4	106.64	107.18	106.07	107.05	106.94	107.33	107.07	107.88	107.46	107.15	107.7	106.47	106.11	106	107.03
107.7	108.47	107.92	107.62	108.97	108.61	108.53	108.26	106.99	109.49	106.55	106.86	106.61	108.51	106.61	107.31	109.57	107.92	108.94	108	107.46	108.67	107.43	107.1	108.15	107.7	106.82	107.86	107.56	108.68	105.95	106.83	107.4	108.11	108.08	107.9	107.04	107.86	105.69	107.14	107.91	108.66	106.98	109.1	106.24	107.64	106.6	107.94	107.71	107.68
109.38	108.99	107.64	108.57	109.41	107.79	108.68	107.15	106.87	107.94	108.64	108.78	107.83	108.22	107.65	109.19	106.92	108.41	109.29	108	108.36	108.47	110.84	108.21	108.7	108.68	108.39	107.76	107.5	108.38	108.3	108.46	108.41	109.87	108.17	109.18	107.83	108.46	107.22	106.91	108.81	108.19	109.13	108.81	109.68	108.52	109.11	107.98	108.23	108.21
110.01	109.57	110.98	110.11	111.28	110.12	110.44	111.37	109.79	110	110.93	109.06	110.9	109.36	110.93	110.16	110.86	110.4	108.91	108.5	111.4	108.67	110.74	110.21	109.85	109.95	110.19	112.11	110.57	110.18	110.72	108.32	111	109.68	110.65	110.4	109	111.64	110.77	110.41	111.47	110.96	110.53	110.27	110.65	109.15	109.98	109.88	111.15	109.91
107.52	108.47	107.47	108.14	107.23	109.34	107.7	106.55	108.98	107.36	107.64	107.71	108.59	107.46	107.8	107.95	108.25	108.38	106.13	108.58	108.41	109.17	107.67	107.55	108.09	106.95	108.07	108.29	107.56	108.15	108.28	110.39	106.76	108.77	108.75	106.72	108.1	107.89	108.55	107.49	107.37	106.69	106.91	108.86	107.63	107.53	108.69	106.87	108.22	107.12
102.22	100.49	101.24	100.87	100.11	100.07	102.4	98.884	100.85	100.81	100.59	100.96	101.96	100.22	101.54	101.23	102.41	101.36	99.538	100.26	101.91	99.719	99.344	100.08	101.36	99.682	102.24	101.68	100.74	101.12	101.72	100.08	103.23	99.997	100.55	101.57	100.59	99.574	100.13	98.788	99.697	100.98	100.64	100.91	101.38	101.71	101.35	102.14	99.821	99.2
110.6	108.52	110.02	111.08	110.9	109.19	111.8	110.79	111.45	110.95	110.89	110.73	109.58	110.66	110.67	110.98	108.35	109.4	109.32	111.93	109.35	111.66	110.41	110.65	109.71	111.12	111.07	110.61	110.23	110.47	111.06	109.59	110.66	110.99	110.01	111.13	110.64	109.75	110.26	110.77	110.15	110.38	109.42	111.53	109.99	110.85	109.43	111.21	110.27	110.29
105.72	105.97	106.15	104.72	105.37	105.12	106.75	102.81	103.31	105.27	104.89	104.99	105.81	104.25	107.62	105.98	105.85	105.21	105.55	105.27	105.56	104.53	105.51	104.22	105.58	106.62	105.65	104.64	106.42	104.68	108.03	106.02	105.33	104.96	105.68	106.78	105.6	104.97	104.72	103.24	105.55	104.51	106.13	104.74	106.03	106.09	104.16	106.39	106.4	105.5
106.81	108.37	108.2	107.22	108.27	106.9	107.88	108.09	108.52	106.64	107.66	106.46	107.88	109.18	107.37	107.16	109.06	109.1	108.63	107.75	107.33	107.78	108.24	110	106.69	107.59	108.3	108.26	108.29	107.82	108.97	107.57	108.9	109.03	108.82	107.98	107.45	108.48	108.48	106.04	107.88	107.21	107.85	107.71	107.9	106.9	108.17	109.32	108.95	106.18
106.93	104.9	105.95	106.65	105.57	106.08	104.87	104.08	104.76	106.87	107.87	105.14	104.76	105.95	104.99	106.32	104.27	106.08	104.64	105.61	104.88	105.42	105.08	105.75	105.45	104.05	105.66	105.8	104.23	104.95	105.25	105.64	104.66	105.7	106.74	105.31	105.5	105.16	104.59	104.37	104.93	105.85	105.08	105.9	106.86	105.76	105.19	105.57	105.46	103.75
107.85	109.01	109.32	107.82	107.75	108	108.9	108.76	108.59	109.14	108.92	108.05	108.41	110.14	108.17	108.1	108.51	108.37	108.57	106.09	108.29	108.46	107.24	109.94	109.1	109.2	109.45	107.37	108.08	108.48	109.3	109.6	109.17	109.83	107.9	109.15	108.07	108.21	108.82	109.26	109.42	108.36	107.29	107.07	108.34	108.63	108.03	107.54	107.57	107.84
107.28	106.8	105.34	108.33	105.79	106.18	105.41	106.02	104.92	105.97	105.96	106.9	106.93	105.39	105.96	105.72	104.31	106.22	105.33	105.75	106.42	106.59	104.25	107.71	106.39	105.46	106.88	104.8	105.55	106.18	104.77	107.18	106.1	107.92	105.67	106.05	106.57	105.76	106.51	106.46	105.46	106.5	104.85	107.36	105.51	104.82	105.79	105.44	105.69	106.48
100.64	101.39	99.247	101.43	101.12	101.71	99.775	100.37	99.653	100.37	100.61	99.533	99.819	98.825	101.07	100.43	99.042	98.719	100.47	103.29	101.44	99.417	99.082	99.606	99.632	101.16	99.701	101.07	99.385	99.932	101.45	100.38	100.56	101.6	100.24	100.5	99.921	99.571	99.266	99.944	100.87	101.14	99.671	100.77	101.19	101.11	102.09	99.588	100.32	101.73
105.53	105.68	104.9	106.03	106.71	106.35	105.89	104.81	104.44	107.23	106.33	104.83	105.64	105.06	103.07	104.49	105.53	107.5	106.71	105.57	107.24	106	105.24	105.84	106.55	104.24	105.42	104.98	104.02	104.22	105.52	106.03	105.5	105.68	106.44	105.47	105.88	105.19	106.61	105.63	107.22	105.16	104.88	105.5	105.62	105.55	105.32	105.77	103.93	104.3
105.58	104.69	104.3	105.81	104.8	104.04	107.03	105.27	105.21	106.64	107.38	105.63	105.65	105.6	105.03	105.7	105.01	105.54	106.04	106.14	104.83	106.35	104.89	103.84	105.28	106.13	104.86	106.4	105.35	105.97	104.45	104.95	106.43	106.26	104.32	107.71	104.83	105.62	104.98	104.15	106.11	106.75	104.36	107.66	106.03	105.47	105.64	106.25	104.61	107.58
97.928	98.803	96.728	97.217	98.155	98.354	98.284	98.194	98.257	98.281	98.11	97.222	97.587	98.445	97.773	96.421	98.239	96.12	97.15	98.299	96.946	96.408	97.421	96.821	97.215	98.626	97.72	98.078	97.503	98.431	100.17	97.906	97.65	98.348	98.28	98.835	97.639	97.467	99.209	97.863	97.481	98.272	96.136	101.05	97.977	96.744	97.004	97.154	98.293	96.715
109.28	110.65	112.52	110.02	111.66	111.02	110.46	110.21	111.14	111.43	109.84	110.88	110.23	109.79	110.41	109.4	109.66	111.7	110.76	110.81	110.76	111.7	111.11	110.26	109.12	110.17	110.77	111.1	111.06	110.66	112.14	110.16	108.95	109.82	111.16	109.47	110.1	111.3	111.46	110.4	112.62	109.34	110.51	109.47	110.49	109.41	110.48	112.05	109.82	110.53
107.08	107.26	107.29	108.08	108.42	107.48	109.55	108.6	106.81	106.28	107.9	107.3	108.65	109.33	106.96	107.97	109.24	106.89	108.34	107.75	107.55	108.16	107.52	109.69	108.02	107.74	107.87	107.02	108.37	106.22	107.58	107.95	108.66	108.13	106.61	108.88	108.24	107.2	108.84	107.28	107.24	110.14	106.38	105.66	107.89	108.21	107.92	107.02	108.65	109.03
108.35	108.39	109.88	108.48	108.48	109.19	108.79	106.94	108.57	108.12	108.82	110.41	108.9	109.04	106.45	107.17	108.57	108.09	108.55	107.91	108.26	108.57	107.91	109.1	109.02	108.36	108.9	107.49	108.36	106.81	106.45	108.2	109.43	108.33	109.34	107.51	108.43	108.16	108.45	107.77	108.33	108.83	108.43	108.62	107.48	106.71	108.35	108.04	107.96	108.97
104.55	105.31	105.81	106.06	106.31	105.03	106.98	105.36	106.94	105.21	105.82	105.55	106.83	105.1	106.37	105.1	106.57	107.18	107.23	104.78	104.98	105.5	105.36	105.51	105.43	105	104.96	104.92	107.28	106.09	104.49	105.37	105.94	104.53	104.38	107.33	106.54	106.69	105.76	106.26	106.67	105.33	105.28	107.12	105.47	105.27	108.27	105.48	104.73	104.76
106.42	105.23	105.53	107.88	106.18	106.91	105.46	107.04	106.3	104.74	105.1	107.85	106.88	105.31	105.92	105.43	105.62	107.25	103.73	106.09	105.72	107	103.57	105.03	106.96	105.9	104.9	106.85	105.11	105.49	105.51	105.73	104.85	106.03	104.83	105.67	106.93	106.84	106	107.8	105.22	105.97	104.63	104.73	106.01	105.59	105.54	104.93	105.76	106.01
108.21	108.18	109.47	108.13	109.42	108.38	109.22	108.09	108.34	107.92	110.1	109.22	108.1	108.86	108.27	107	107.41	107.72	108.53	107.74	107.99	107.02	109.11	109.42	107.97	107.55	108.69	108.39	107.7	109.9	109.22	108.12	108.1	108.62	108.98	107.8	108.94	108.53	107.27	107.41	109.22	109.33	108.2	107.41	106.72	109.68	109.92	109.96	107.89	109.06
109.28	107.07	106.85	107.93	107.24	107.72	108.29	106.67	108.68	107.25	108.25	107.62	107.63	108.23	107.44	107.73	109.61	108.28	107.06	108.01	107.35	107.16	109.63	108.65	107.16	108.43	108.75	108.67	106.32	108.31	106.85	108.9	109.28	107.16	107.91	108.44	109.31	107.34	107.8	107.13	107.91	108.57	110.05	109.09	108.59	108.45	108.46	107.67	107.8	108.07
107.08	105.55	105.76	105.83	107.54	104.41	106.53	106.91	107.21	106.81	105.8	106.66	106.04	106.26	105.03	105.93	105.2	107.71	106.23	105.96	105.55	107.42	104.99	106.62	106.53	106.68	106.68	106.95	106.72	105.69	106.65	105.6	107.75	107.5	107.04	107.45	106.53	107.03	106.04	105.13	107.19	106.31	106.94	105.83	105.42	106.41	106.47	106.58	106.73	107.36
110.9	110.82	111.2	109.63	110.19	108.9	110.04	110.66	111.04	110.64	109.81	110.67	109.65	109.31	110.03	109.77	110.39	110.32	110.44	111.78	110.55	111.19	111.48	109.14	110.46	112.85	111.51	110.67	111.5	111.24	110.31	110.95	111.7	109.82	110.82	109.99	111.05	109.88	110.92	110.06	111.84	110.95	110.14	111.06	110.83	109.99	109.88	109.07	111.79	110.41
100.41	100.87	99.851	99.949	97.909	101.57	99.724	100.67	101.63	101.24	99.913	98.654	101.61	98.297	100.64	101.11	102.11	99.772	99.745	100.81	99.555	100.13	100.67	100.15	100.76	101.5	99.653	101.7	98.642	101.01	101.34	100.15	99.775	100.4	100.03	100.04	100.23	100.08	100.53	98.942	100.71	100.02	100.73	100.14	99.828	98.819	100.62	98.988	101.3	99.629
109.15	108	107.76	107.46	106.18	106.33	108.71	107.65	107.71	107.95	107.52	105.88	106.43	108.4	108.61	106.8	109.35	109.26	108.56	107.24	107.81	107.09	107.94	110.38	107.78	108.88	108.66	107.88	108.78	106.65	108.85	108.34	107.73	107.58	109.06	108.29	108.63	108.45	106.4	108.82	107.21	108.47	107.55	107.92	106.75	108.29	107.46	110.41	107.51	108.06
105.07	106.56	105.73	105.73	105.74	104.78	106.85	105.85	105.17	106.96	105.43	106.8	105.15	107.14	106.82	106.2	106.35	105.83	105.78	106.68	106.99	106.07	105.71	104.8	106.12	106.24	104.73	105.62	104.37	105.64	104.08	104.64	105.88	104.64	105.99	106.9	106.22	106.38	105.14	105.24	106.21	105.56	105.7	106.57	105.4	104.95	105.73	105.44	104.47	106.68
106.06	109.58	107.67	108.01	108.46	108.87	107.85	109.03	110.43	107.05	108.93	108.23	109.53	107.35	108.1	109.14	107.47	108.73	108.34	108.59	109.18	108.87	107.15	110.06	106.35	108.44	108.54	109.6	107.97	107.34	108.47	106.72	108.19	108.41	109.03	108.89	107.6	108.65	108.15	109.13	111.02	109.02	109	108.33	107.9	107.46	108.13	109.59	108.73	107.95
107.42	107.36	107.15	106.68	108.89	108.23	107.44	106.59	107.7	108.71	108.95	108.56	108.49	108.49	106.96	107.28	107.09	107.3	108.79	107.24	107.41	107.28	108.82	107.66	107.28	109.02	108.08	109.5	107.82	107.94	108.71	107.27	108.04	107.79	108.15	108.23	107.04	107.84	108.43	108.61	107.31	107.73	107.25	107.69	107.31	108.45	106.17	105.97	108.35	107.77
108.35	108.61	107.57	107.93	107.79	107.79	108.28	107.77	106.94	107.64	107.85	108.05	107.13	107.92	107.88	108.45	107.78	107.78	109.34	108.9	106.53	108.58	108.74	108.7	108.79	107.98	107.44	108.02	107.15	108.94	109.58	109.07	107.54	107.42	106.92	108.49	108.49	108.33	107.44	107.98	106.41	107.45	107.04	108.62	107.41	108.73	109.42	110.6	108.3	107.73
103.94	104.48	106.21	106.19	106.39	105.93	104.68	106.8	105.09	105.96	105.06	106.35	106.68	105.61	106.13	107.42	105.76	105.75	105.46	106.25	106.15	104.73	106.58	105.75	105.74	104.7	106.64	106.24	103.48	105.74	105.54	104.86	105.87	106.23	106.03	105.47	104.61	105.74	106.17	104.91	104.93	104.65	106.39	105.5	104.86	104.71	104.14	107.31	106.68	104.41
110.28	111.39	111.73	111.49	110.5	110.64	109.48	108.15	110.54	110.54	110.86	108.96	112.06	110.82	108.67	109.61	110.33	109.65	110.84	109.96	110.18	111.37	110.38	109.54	111.07	109.88	110.88	109.95	109.92	109.79	111.88	109.7	110.7	110.86	111.74	110.45	110.44	111.07	110.64	110.74	110.62	110.93	108.16	110.22	109.38	110.95	109.85	111.49	110.88	108.63
98.796	97.705	96.648	97.769	98.515	98.962	98.725	97.794	97.546	98.534	97.631	98.113	97.477	97.422	97.451	99.008	97.2	98.46	96.986	97.168	97.914	98.251	96.878	96.929	97.758	98.343	98.227	99.384	97.16	97.594	98.656	98.841	99.198	98.151	98.977	98.46	98.091	99.029	97.288	98.144	98.842	97.01	96.41	96.474	98.129	96.954	98.263	98.074	97.818	98.254
108.05	107.84	109.95	108.59	107.93	108.8	108.03	107.79	107.62	108.35	108.26	108.98	108.13	108.74	108.08	109.43	107.45	108.39	109.72	110.71	108	109.59	108.33	107.38	107.41	110.43	108.63	108.78	108.08	109.59	107.44	106.32	107.63	109.9	108.28	108.46	107.86	110.02	108.52	108.58	107.62	109.7	108.19	108.37	109.88	109.15	108.78	107.82	106.54	111.11
107.39	108.71	110.08	106.16	108.68	106.95	110.49	108.25	108.15	107.34	108.38	107.52	107.17	107.73	108.1	108.76	108.37	107.65	108.37	106.95	108.19	107.51	108.39	107.05	108.38	108.35	107.33	108.74	108.71	108.23	108.23	108.79	109.96	107.86	107.3	107.25	107.91	107.7	107.95	108.34	110.04	108.72	108.53	108.7	107.11	109.53	106.56	108.47	108.45	108.07
108.26	108.95	108.87	108.3	109.21	108.45	106.26	106.97	108.98	108.39	108.84	109.53	109.92	107.52	106.15	107.87	108.75	108.56	109.41	108.95	109.23	110.4	107.33	109.01	109.29	107.66	106.08	107.9	107.43	107.54	107.04	107.97	108.66	108.62	108.57	106.71	108.75	107.48	109.25	109.31	107.58	109.14	107.66	110.33	107.79	108.02	107.14	106.59	109.26	108.26
103.03	103.62	101.55	102.5	103.18	102.01	102.79	101.52	102.98	103.17	105.52	103.17	102.63	101.3	103.44	102.56	102.79	103.04	103.23	102.32	103.11	104.17	102.86	101.75	103.51	102.61	102.67	102.56	103.44	100.63	103.35	103.01	104.02	102.49	102.49	102.42	102.22	102.31	102.72	103.2	102.06	104.78	103.71	102.32	102.67	102.98	102.55	103.37	102.72	103.1
108.4	106.28	105.68	106.59	107.16	107.69	107.59	108.56	109.61	107.46	107.29	109.06	108.21	107.48	107.79	108.63	108.06	107.98	106.03	107.4	106.32	107.47	108.03	107.67	107.86	107.67	107.36	107.51	106.85	107.38	108.64	108.06	108.04	107.48	108.54	108	108.99	107.45	108.26	107.41	106.87	108.42	108.15	108.8	108.91	106.23	106.32	108.54	107.74	108.62
107.43	106.33	107.61	107.69	107	105.91	105.75	107.07	105.7	106.66	107.11	106.32	107.07	107	105.03	106.74	106.94	106.9	104.09	109.17	106.35	105.87	105.18	104.91	107.36	106.83	107.76	105.22	107.22	105.7	106.06	106.85	107.9	107.48	107.7	106.41	106.14	106.86	106.73	106.12	108.87	107.74	105.62	105.68	108.11	106.69	106.84	105.84	106.72	107.11
102.32	99.621	100.96	99.749	101.3	101.07	101.83	100.95	102.01	100.6	102.05	100.93	100.21	100.25	101.25	99.655	100.5	101.31	99.195	99.671	101.43	102.68	101.36	100.31	101.78	99.224	100.69	101.07	99.964	99.307	100.59	99.498	99.397	101.98	98.833	101.18	101.12	100.1	101.85	100.49	101.59	100.35	101.71	100.68	101.7	98.855	100.8	100.55	100.16	101.5
100.87	100.98	99.974	101.33	99.897	101	99.925	101.53	100.21	103.41	99.27	100.29	99.892	101.11	100.13	100.02	101.69	101.18	102.15	100.58	101.96	100.54	99.913	100.61	99.544	101.63	101.68	100.73	102.78	99.952	100.73	99.587	101.9	100.58	102.29	100.38	101.99	100.79	101.32	99.922	100.4	101.39	99.407	99.804	100.61	100.71	99.552	100.25	100.64	101.48
98.58	98.121	98.175	97.626	98.669	99.441	98.495	98.453	99.47	100.04	98.416	97.756	100.18	97.994	98.45	98.599	98.943	99.581	98.569	98.2	98.804	98.594	98.534	97.442	98.544	99.096	100.14	97.838	100.3	97.602	96.533	98.738	98.072	96.597	98.533	98.619	96.865	99.541	98.187	97.661	99.562	99.403	98.851	96.527	97.23	98.199	99.013	99.603	97.243	100.86
111.3	111.75	110.15	110.57	108.29	109.38	110.87	112.08	111.12	110.04	109.62	110.48	110.22	110.19	110.35	110.12	107.59	110.33	111.34	111.06	110.8	111.92	109.29	111.6	109.78	111.41	111.49	110.03	109.51	109.27	110.3	109.57	109.86	111.81	111.15	110.24	111.46	110.87	110	109.89	109.83	111.97	109.53	109.06	109.84	109.25	111.24	109.77	110.07	111.56
107.8	106.22	107.02	108.57	106.42	105.93	105.35	106.21	107.44	105.9	106.11	106.32	105.35	107.12	105.58	106.47	105.83	106.5	105.51	106.05	107.7	107.27	105.75	106.22	104.64	105.98	105.62	106.97	107.53	106.95	106.08	106.89	104.36	106.26	106.66	105.39	104.7	106.6	106.65	106.74	107.6	106.79	106.32	105.82	105.98	105.72	106.5	106.83	107.05	106.09
106.89	106.12	105.07	102.93	104.58	105.74	105.6	107.05	106.35	106.51	105.53	106	106.7	106.28	104.27	105.13	105.99	105.49	107.57	105.88	105.3	107.24	105.04	104.91	104.94	105.66	105.97	105.19	105.63	104.62	106.15	106.33	105.48	104.59	106.06	107.22	105.03	104.59	105.77	106.06	104.68	104.16	105.6	105.84	104.35	106.77	106.48	104.93	106.59	104.7
98.111	97.582	99.889	98.129	99.272	98.002	99.697	98.271	97.874	99.591	97.801	98.354	99.613	99.043	99.298	98.646	98.857	98.808	100.13	97.833	98.715	99.692	99.21	98.294	99.381	101.97	99.579	97.163	99.283	99.76	99.804	98.807	97.55	98.532	98.765	98.864	98.846	99.817	98.02	99.182	99.683	99.12	98.17	99.149	99.305	97.779	99.076	98.974	99.163	98.936
111.34	110.47	110.33	110.85	110.6	110.09	109.7	109.37	112.03	110.18	110.24	109.8	111.46	110.05	111.2	111.99	109.85	111.17	111.82	110.86	111.38	109.73	112.21	111.12	111.07	110.84	110.64	110.31	110.84	111.47	110.39	110.8	111.13	110.92	109.3	109.8	111.32	110.7	112.26	110.15	110.81	110.17	110.29	110.16	110.27	111.27	110.01	109.77	112.15	110.48
106.75	106.43	103.88	105.14	105.38	105.93	104.13	105.13	105.23	105.17	103.71	106.29	106.25	105.95	104.32	105.73	104.96	104.96	105.81	106.95	104.42	105.21	106.07	106.59	105.38	105.31	104.76	106.84	105.89	105.3	107.34	106.1	104.52	105.44	103.82	106.29	104.84	104.28	105.73	105.09	106.55	105.84	104.8	105.99	108.1	106.19	106.45	105.49	107.57	107.23
109.53	106.84	107.85	108.43	107.44	108.53	108.38	106.92	109.64	108.85	107.79	108.09	108.2	110.24	107.93	107.71	106.67	108.32	108.01	106.52	108.45	106.89	106.47	108.05	106.73	107.7	107.07	108	107.03	106.75	108.15	108.98	106.37	108.63	106.93	107.92	107.52	108.85	106.45	108.12	108.68	108.43	106.28	109.21	105.33	106.75	107.97	107.1	107.73	107.62
98.377	97.838	97.85	97.698	97.31	97.138	97.952	97.808	100.1	98.64	98.301	97.935	97.187	98.09	96.748	97.544	98.527	97.821	98.428	98.081	96.98	98.449	98.304	97.288	98.459	98.705	96.486	99.764	96.784	97.326	98.369	97.558	97.833	98.664	96.829	98.27	98.215	98.911	98.394	99.107	98.73	96.606	97.685	97.627	98.231	98.303	97.56	96.512	99.054	97.919
105.35	105.95	106.51	106.03	105.82	104.14	107.92	105.21	106.32	105.1	105.33	107.1	105.66	104.47	106.28	106.26	105.69	103.09	105.47	105.35	105.05	104.83	106.82	105.38	105.83	105.75	106.01	104.99	105.36	106.51	109	105.94	104.19	106.39	105.78	104.37	105.16	106.09	105.3	106.84	105.01	105.66	105.7	105.33	106.05	105.25	106.68	106.97	106.44	106.23
106.04	105.09	106.22	107.58	106.57	106.37	104.44	105.12	106.21	107.36	107.29	103.55	105.97	105.07	105.66	104.01	105.54	105.81	104.4	106.96	106.06	105.95	105.8	106.2	105.49	105.34	107.08	106	106.99	108.3	105.68	105.92	103.85	105.86	105.14	105.53	106.93	105.21	105.67	105.76	106.52	106.94	107.15	105.78	105.24	104.27	105.92	104.09	105.57	106.61
98.636	98.827	98.403	98.852	97.899	98.708	99.538	98.904	97.964	95.574	96.73	98.87	95.757	98.613	97.237	97.488	97.652	99.346	97.934	98.674	100.03	96.916	98.049	98.606	99.111	97.592	97.563	99.081	98.28	97.765	97.616	99.7	98.382	96.675	98.054	97.692	98.559	96.926	99.072	98.128	98.441	98.649	98.043	96.994	98.422	96.524	99.59	97.811	99.211	99.14
108.66	108.74	107.13	107.43	108.45	107.65	108.29	107.98	108.17	109.21	108.85	108.42	108.59	109.29	108.99	108.18	108.34	108.96	108.68	108.96	109.48	108.47	108.48	109.55	109.94	109.65	109.59	108.33	108.72	106.93	109.19	108.58	109.52	109.72	108.3	109.13	107.89	108.04	107.5	109.37	108.5	108.91	108.53	108.66	109.33	110.25	107.81	108.22	109.36	106.46
109.63	106.35	108.21	107.51	108.85	108.46	107.92	108.93	108.32	108.03	109.18	107.17	109.14	108.75	109.17	108.22	108.27	108.43	107.03	108.45	108.39	107.06	109.14	108.54	108.7	108.78	107.71	108.86	107.84	109.14	107.59	107.92	108.15	107.77	108.45	109.7	108.86	109.06	109.27	108.16	108.02	107.36	108.5	108.62	109.3	108.36	109.81	109.24	109.52	106.41
108.33	109.84	108.63	108.2	107.21	107.54	107.36	108.68	108.49	107.5	109	107.7	108.31	108.07	108.04	108.35	106.85	106.62	109.06	106.74	107.76	107.41	106.69	108.87	107.17	107.44	106.2	107.61	108.28	106.37	108.23	107.94	108.58	108.85	106.82	107.74	107.31	108.2	106.2	106.22	107.92	107.86	107.76	107.07	108.27	108.66	107.66	108.39	107.85	106.62
111.66	110.82	110.61	110.72	111.19	111.01	111.04	109.97	110.99	109.52	112.18	110.57	111.29	111.95	110.51	109.94	109.86	108.88	111.52	109.99	109.65	109.63	109.67	110.2	109.21	111.44	110.44	109.93	111.68	108.83	111.38	110.98	110	108.48	110.71	109.68	110.55	109.92	109.55	111.58	109.64	108.13	111.05	108.26	112.29	110.67	110.19	109.24	110.51	108.8
108.57	108.12	108.75	109.05	108.37	109.77	108.84	109.46	109.57	108.44	107.61	109.12	109.01	108.03	106.81	107.27	108.74	107.73	108	107.69	108.16	108.01	106.89	108.11	108.72	107.79	108.44	109.05	107.38	108.5	107.84	108.09	107.77	107.92	109.61	108.84	107.82	107.54	107.74	109.72	107.36	107.57	107.97	107.28	107.95	108.62	107.73	108.97	106.56	108.14
108.71	107.62	106.3	107.89	107.59	107.25	106.82	107.91	106.04	109.34	107.92	108.22	106.51	107.92	108.36	107.77	106.77	108.49	107.32	106.7	105.79	108.33	106.66	107.63	108.94	105.3	107.83	107.08	109.22	107.67	108.01	108.59	107.49	107.23	107.51	107.33	109.68	108.73	108.03	108.39	106.45	106.26	107.01	106.5	109.44	107.89	105.76	108.56	107.9	107.57
99.817	100.91	99.76	97.935	100.8	98.617	99.712	100.01	101.07	101.13	100.23	100.33	100.74	100.54	100.49	100.23	99.408	99.337	100.93	99.096	100.6	99.359	100.2	101.21	99.511	99.825	100.19	99.994	100.03	99.936	100.72	101	100.61	99.895	100.24	100.04	100.82	99.86	99.741	98.917	101.16	99.609	100.59	99.604	100.1	98.397	99.825	99.018	100.16	101.3
97.486	97.952	97.097	96.874	97.263	97.553	98.208	98.869	97.849	97.624	98.059	97.079	98.601	97.236	97.322	98.095	97.962	97.795	96.946	98.179	97.801	97.512	98.98	98.545	99.306	97.338	98.481	98.174	96.979	97.947	98.199	98.462	98.702	97.939	97.436	98.002	96.641	96.432	97.84	97.625	97.363	98.072	97.315	97.39	96.091	96.196	98.037	100.05	98.325	98.458
106.79	105.8	105.43	104.9	107.57	104.94	105.03	106.3	105.81	104.91	104.8	106.38	104.92	105.92	104.74	105.58	105.7	106.26	103.91	104.95	105.68	105.01	105.23	105.03	106.15	105.33	107.63	107.7	105.44	104.17	105.42	105.43	105.73	106.4	106.5	104.87	105.38	104.45	103.58	106.54	105.2	106.84	104.01	106.71	105.72	106.05	104.89	104.49	107.28	105.06
104.72	104.75	104.95	105.26	104.02	106.75	107.08	106.13	107.28	106.21	104.16	105.44	106.99	105.58	107.3	105.41	105.12	106.16	105.12	104.99	106.06	105.94	105.46	106.11	104.95	105.95	104.6	107.55	105.07	106.97	104.87	106.5	105.08	105.4	105.57	105.22	104.76	104.83	105.88	105.61	104.66	103.28	105.54	104.96	107.76	106.22	105.66	105.95	105.95	106.01
99.364	99.105	97.766	97.365	100.12	99.522	100.59	98.658	98.479	98.022	99.052	98.508	99.141	99.198	98.755	99.512	98.13	98.97	97.146	100.08	98.37	99.722	98.963	98.732	99.307	96.965	97.877	99.742	98.674	96.496	98.039	100.36	100.93	99.036	98.559	99.064	98.414	99.732	99.225	97.008	99.285	97.614	98.283	98.161	98.793	98.733	99.012	99.247	98.035	98.355
106.16	108.02	106.93	106.41	106.86	106.58	106.29	106.93	106.66	107.36	106.21	105.28	106.35	106.04	106.95	105.24	105.3	106.92	107.52	106.48	104.84	106.62	106.17	107.76	107.17	107.17	105.4	105.62	106.01	107.7	107.2	104.72	106.44	106.7	104.25	107.02	106.45	106.42	105.63	107.37	105.64	103.86	107.28	106.84	106.9	105.94	106.32	104.71	106.3	106.45
105.13	106.53	105.77	106.5	105.73	105.34	105.13	105.39	105.62	106.22	104.83	105.91	105.54	105.71	106.36	104.83	105.57	105.49	105.43	105.51	105.97	106.94	106.63	105.41	106.53	106.99	105.12	104.91	107.61	105.45	106.11	104.11	106.27	106.72	107.19	104.41	104.78	105.95	105.95	105.98	105.22	105.6	105.24	105.95	106.25	105.43	105.78	106.72	105.96	106.54
105.82	104.62	106.54	106.31	105.6	105.09	107.56	105.15	105.86	105.92	106.21	106.43	107.73	104.77	105.86	106.4	105.07	106.73	105.68	105.93	106.46	106.89	107.14	105.55	106.16	105.67	105.6	105.79	104.86	104.83	107.35	105.17	105.23	106.06	105.2	105.67	104.72	106.37	105.18	105	105.67	105.8	107.43	105.05	106.13	105.14	104.97	106.36	105.79	107.43
105.42	105.52	106.65	104.56	104.7	105.84	105.3	105.17	105.18	106	104.84	104.96	106	106.3	105.62	104.99	105.54	104.66	105.98	106.1	105.7	105.39	106.13	107.05	104.96	106.64	104.73	104.04	105.21	104.21	105.09	106.43	105.51	104.48	105.55	105.36	105.11	104.68	105.22	105.55	105.63	105.22	106.77	104.15	104.87	105.88	106.48	103.58	106.81	106.05
106.94	106.22	105.36	105.27	105.94	106.21	106.52	106.07	107.38	106.62	106.37	105.47	107.65	106.5	104.9	106.97	107.52	106.07	106.27	106.42	107.07	106.92	106.07	105.91	107	105.22	107.74	107.26	106.06	106.83	107.03	106.08	108.48	108.11	104.57	106.46	106.85	107.49	105.47	106.76	106.15	105.73	106.39	106.66	107.11	105.33	107.08	106.87	104.83	106.8
109.64	109.44	109.11	109.14	108.81	108.59	108	107.78	109.13	108.35	108.57	109.08	108.27	108.17	109.59	106.91	108.21	108.84	108.63	109.22	109.03	108.89	108.87	108.36	110.16	108.49	108.71	108.32	109.27	107.99	108.84	109.15	107.28	108.74	107.99	107.51	109.53	109.17	106.89	107.76	110.29	109.27	106.43	108.16	109.44	110.04	108.92	109.92	109.79	109.83
105.08	105.07	106.1	106.48	106.92	105.89	106.33	106.1	106.46	106	104.79	105.24	105.77	105.97	106.15	105.89	107.55	105.42	104.23	105.28	103.68	104.82	104.32	106.67	106.78	106.4	106.15	105.54	108.03	107.1	106.1	105.96	104.26	106.4	107.61	105.03	104.99	106.46	105.24	104.97	106.3	106.11	105.15	106.34	106.17	105.18	106.4	104.1	105.72	105.46
104.19	106.75	105	106.56	104.25	104.07	105.64	105.83	105.54	105.66	104.88	104.74	105.24	104.33	104.89	105.03	105.31	105.36	106.14	104.77	106.1	105.68	104.35	107.43	105.67	105.11	105.03	105.97	104.94	104.37	105.86	106.59	105.69	104.07	104.92	105.61	104.28	104.19	103.56	107.99	105.49	106.26	106.07	103.48	106.86	105.34	105.83	106.56	105.82	106.54
106.41	105.65	107.53	105.75	105.41	106.64	105.35	105.34	106.52	106.75	104.8	106.78	107.02	108.26	107.24	106.06	106.18	106.18	106.76	107.27	105.94	106.28	105.49	106.78	108.23	105.31	105.79	106.31	107.79	106.51	105.67	106.98	105.78	105.27	107.42	105.93	106.49	105.19	106.66	107.41	105.86	106.09	107.89	107.73	106.31	106.86	105.46	106.24	107.32	107.73
101.79	102.62	103.47	103.85	102.27	102.31	102.18	101.68	102.03	101	102.35	104.23	103.02	102.21	104.09	104.27	104.3	103.3	103.4	102.53	103.07	103.99	102.5	103.19	102.77	102.58	103.3	103.73	101.73	103.11	102.31	102.13	103.57	103.7	102.84	104.18	103.86	103.86	102.05	103.05	102.71	102.36	103.49	102.18	102.18	102.55	103.1	101.16	101.76	101.41
105.84	105.88	105.8	105.11	105.11	105.35	106.41	105.88	105.31	105.44	106.4	105.07	105.59	106.66	106.78	104.95	105.27	105.62	104.85	105.18	106.19	105.97	105.78	105.58	105.88	105.11	107.25	106.3	106.06	105.13	104.37	105.99	105.41	105.78	105.53	106.43	105.87	104.56	106.26	105.96	106.35	104.03	106.2	106.05	105.73	106.25	105.47	102.57	105.43	106.77
98.633	98.058	97.278	95.732	96.932	99.177	97.877	96.716	96.908	99.194	99.987	97.267	98.741	97.279	98.351	97.152	97.063	98.005	97.563	97.788	97.832	98.323	97.731	97.816	97.772	96.796	97.52	97.708	98.104	98.81	97.594	97.665	97.745	98.049	97.032	98.122	98.408	98.381	98.567	96.497	97.762	98.56	97.385	98.66	98.078	98.377	98.262	96.533	98.637	98.344
106.41	106	105.16	105.14	106.42	104.21	105.93	105.35	106.19	105.45	104.3	105.52	107.27	106.19	104.67	107.06	105.62	105.29	105.34	104.72	104.28	104.46	106.63	104.94	107.65	104.1	106.2	106.49	105.07	105.23	107.01	105.47	106.57	105.29	105.18	104.74	105.39	104.12	105.04	106.46	105.42	104.9	104.43	105.55	104.91	106.45	104	104.71	105.22	104.89
108.96	107.09	109.51	109.12	109.26	108.18	110.18	107.62	108.2	107.58	109.7	106.82	108.91	109.41	108.57	109.38	107.95	109.86	107.84	108.58	108.67	109.62	108.26	110.02	110.19	108.61	108.21	106.01	108.11	108.94	107.39	109.72	109.07	109.67	108.59	109.68	110.49	107.67	109.52	108	108.7	106.92	110.02	108.52	110.02	108.61	109.44	108.1	105.79	107.34
105.56	104.65	104.04	105.1	105.84	104.07	106.63	106.36	104.96	106.53	104.08	104.63	105.05	106.19	104.61	107.45	104.73	103.82	106.07	105.96	107.7	104.48	104.07	106.2	106.66	104.92	105.99	105.13	103.81	106.89	106.08	104.84	104.85	104.24	106.18	105.57	105.52	105.75	103.93	104.72	105.24	106.26	106.32	106.22	107.14	105.76	105.43	104.5	106.78	103.76
104.88	106.44	105.51	105.83	105.77	104.35	105.95	104.31	106.52	104.32	105.66	106.72	105.65	105.31	105.51	105.26	105.08	105.78	106.32	105.5	106.64	105.11	105.68	105.43	105.24	105.81	105.99	104.83	104.8	106.19	106.56	106.53	106.09	104.28	105.05	104.83	105.61	106.14	104.18	104.39	104.64	106.08	105.07	105.42	104.69	105.86	104.24	106.16	104.21	104.36
109.2	107.92	108.69	106.59	109.41	108.26	108.99	108.62	108.94	108.33	107.4	106.91	108.44	108.44	108.18	107.14	107.9	106.29	109.38	107.79	107.28	109.13	109.94	109.47	108.17	109.44	108.26	108.59	108.41	108.63	109.6	108.85	109.5	108.06	108.79	109.25	107.52	109.91	109.56	110.01	109.02	108.38	108.92	108.13	109.11	108.16	108.04	107.09	107.56	107.83
107.35	105.68	107.51	106.17	107.44	106.42	106.08	106.68	107.46	105.35	107.58	106.56	107.46	106.75	106.82	107.02	106.02	107.07	106.34	105.06	105.42	105.85	106.27	106.08	105.65	106.14	106.49	107.18	108.02	107.7	104.65	106.16	105.75	106.93	107.25	105.9	105.88	107.45	106.35	104.8	105.26	106.08	106.95	106.62	105.92	107.69	106.47	106.42	106.87	106.47
101.29	101.67	102	102.08	99.905	102.13	101.59	99.568	99.363	99.275	101.16	102.05	101.73	101.91	101.2	101.05	100.86	99.629	101.59	101.06	101.01	101.42	100.89	101.14	100.84	100.67	100.28	101.36	101.35	98.141	101.24	101.7	100.49	101.27	101.53	101.6	100.32	102.02	100.48	100.08	101.74	100.34	100.83	99.86	100.94	100.48	100.96	101.14	100.28	102.27
106.79	105.56	105.73	105.25	105.39	105.11	106.46	105.74	106.28	104.07	105.62	105.39	106.07	103.95	104.28	106.18	107.43	106.44	105.4	105.27	106.59	104.95	103.65	104.8	104.29	105.27	105.77	105.11	106.83	104.56	106.15	106.86	105.46	105.28	106.66	105.9	106.27	106.63	106.27	106.19	105.26	104.79	106.66	105.09	104.93	105.19	105.65	105.55	105.44	105.39
105.18	106	106.15	105.25	106.96	104.6	103.19	105.81	105.01	104.88	105.03	103.73	104.18	106.04	106.23	105.32	106.23	106.72	107.15	105.72	106.4	105.81	105.64	106.11	104.74	105.73	105.51	105.23	106.94	103.59	105.3	106.01	105.45	104.35	105.12	104.09	104.83	106.05	105.32	105.77	105.7	104.89	105.57	104.83	105.35	106.47	105.31	106.36	104.75	106.24
107.02	108.09	106.32	106.25	106.7	105.68	106.21	105.74	106.04	105.48	106.05	107.3	106.72	106.52	106.8	106.76	107.13	107.21	106.17	107.45	106.65	105.64	105.78	104.49	107.51	105.28	104.31	107.13	106.72	107.41	107.88	105.36	105.84	107.13	106.78	106.19	107.68	107.7	107.29	107.7	105.84	106.58	105.36	105.85	106.1	106.29	104.65	106.16	105.4	106.09
106.83	109.19	109.98	109.34	109.43	109.46	109.61	108.59	109.56	109.87	108.16	108.83	109.22	109.25	107.13	108.4	108.31	109.01	108.87	108.67	109.08	108.68	108.65	109.38	108.24	108.03	110.84	107.27	108.27	109.16	109.04	108.85	108.25	109.28	109.84	108.97	108.76	110.54	109.69	108.29	109.14	108.99	107.66	109.14	108.7	107.38	107.2	109.13	109.52	108.79
101.55	100.93	103.9	99.15	102.35	101.09	100.07	101.5	101.73	102.72	101.22	100.93	101.71	100.82	99.897	100.32	100.82	99.747	100.97	101.05	102	99.147	100.54	100.2	101.21	101.05	101.15	100.85	101.53	100.66	100.67	101.97	101.49	101.6	101.49	101.05	101.44	102.52	101.86	101.47	102.58	101.08	99.145	102.26	100.73	102.02	100.97	101.11	100.84	101.25
105.39	106.13	104.91	106.09	107.09	105.64	105.01	104.34	105.45	106.49	104.94	106.3	104.59	106.52	107.09	105.69	105.42	105.92	104.73	105.04	105.75	105.54	107.84	107.62	106.45	106.72	107.34	104.64	106.82	105.88	106.1	106.47	105.41	106.33	106.38	106.38	104.43	106.08	105.65	105.5	103.37	106.14	104.66	105.36	105.84	106.78	104.94	106.27	106.12	105.91
107.5	106.64	107.63	107.23	106.81	107.56	107.57	107.83	107.4	108.05	106.55	106.85	109.52	108.06	109.14	108.34	107.78	107.93	107.8	108.02	107.41	107.12	108.06	107.82	106.98	107.43	106.39	108.34	106.46	107.69	107.51	108.56	105.86	108.88	107.4	107.71	106.58	108.09	107.93	108.36	107.71	107	108.3	105.47	107.5	107	107.11	107.91	108.88	108.37
99.709	99.283	98.69	99.48	98.512	97.03	98.021	98.486	99.857	99.601	99.507	99.341	98.551	98.785	99.647	100.84	98.531	97.333	99.785	99.726	98.079	97.504	98.113	100.15	99.206	98.954	97.818	98.594	96.824	97.458	98.649	100.31	99.025	99.156	100.6	97.967	98.142	98.541	99.081	97.026	99.313	99.605	99.435	99.564	98.546	100.49	100.07	97.88	98.084	97.011
107.12	107.55	107.34	106.84	106.72	106.59	107.22	105.51	106.65	107.01	105.57	105.28	106.95	107.5	106.67	106.46	106.38	105.83	106.62	106.39	106.06	106.61	107.78	106.39	107.45	105.87	107.11	106.48	105.7	105.59	105.05	106.52	106.05	105.38	106.71	107.04	105.25	104.65	105.42	107.44	106.23	105.33	103.36	107.36	106.64	106.43	105.6	106.08	106.92	105.19
104.7	104.8	106.94	105.67	104.52	107	105.43	104.83	105.45	105.92	104.21	105.44	106.11	105.53	105.12	105.6	105.99	104.5	104.91	104.8	105.55	105.45	104.74	106.55	104.82	106.57	105.55	105.15	104.68	106.84	106.45	104.89	105.97	105.11	103.39	106.25	105.71	105.74	105.91	104.83	106.95	104.11	106.34	105.91	106.15	103.91	105.97	106.12	106.07	106.16
106.61	107.9	107.17	107.36	108.55	108.99	107.15	108.13	107.6	109.12	107.26	108.2	108.67	109.62	107.58	107.89	108.11	108.63	107.83	107.65	107.33	106.7	106.78	108.09	109.13	107.55	108.86	107.48	109.08	107.86	107.63	108.11	108.69	107.77	107	107.23	109.09	106.43	107.52	107.26	107.04	107.84	108.94	107.08	106.69	107.76	107.01	107.67	107.62	108.63
106.43	104.93	106.5	106.07	105.81	106.13	104.52	106.82	107.16	106.66	106.08	106.94	106.8	105.64	106.71	104.65	107.24	106.11	105.6	104.53	105.33	106.95	105.46	106.57	104.91	104.65	106.57	105.46	105.66	105.84	105.62	105.51	107.07	107.77	105.12	104.47	105.44	106.66	106.16	106.09	106.33	105.44	106.46	103.59	106.82	106.92	106.53	103.75	105.18	105.47
107	108.26	107.16	107.61	107.53	108.38	108.6	108.68	108.92	107.39	109.25	108.52	107.82	105.63	107.12	107.52	109.84	107.32	107.85	108.05	108.15	108.56	107.96	108.47	108.63	107.12	108.07	110.3	106.51	108.05	107.63	107.57	108.95	107.36	107.24	107.97	107.19	108.72	109.07	108.74	108.07	108.48	108.8	109.26	107.11	109.96	108.98	108.94	107.87	108.05
108.31	108.19	108.08	109.05	108.86	108.6	108.66	109.12	107.38	106.74	108.45	107.97	107.47	109.58	109.09	107.69	108.92	108.36	108.52	107.53	106.2	109.09	108.76	107.08	109.57	107.74	107.62	107.87	108.12	107.56	107.96	108.65	106.65	107.08	107.67	108.69	109.16	107.79	108.1	109.01	106.82	107.07	109.52	107.29	108.47	108.38	108.08	108.1	108.11	108.43
105.4	105.79	105.37	104.97	107.48	105.99	107.64	106.9	107.73	105.89	106.26	106.78	105.13	105.14	105.2	106.79	105.44	105.18	107.07	106.84	104.97	107.41	106.82	107.39	106.89	105.65	107.01	105.82	106.26	105.61	105.81	106.08	106.7	106.05	106.71	106.39	106.57	107.29	106.78	106.59	106.45	106.55	106	106.92	105.46	105.86	104.45	107.04	105.89	106.08
106.44	104.78	105.64	105.34	106.03	104.31	106.71	106.85	104.02	104.53	105.44	107.09	106.32	104.34	105.46	106.07	106.9	105.22	106.6	104.41	106.08	106.31	108.27	105.59	104.84	105.27	105.64	106.92	106.39	108.12	104.99	105.03	105.33	106.47	106.51	105.71	107	105.2	106.31	105.06	105.47	107.02	106.11	106.2	106.47	106.27	106.01	105.2	105.97	107.14
109.16	108.4	109.39	108.05	108.63	108.83	109.3	107.95	106.83	106.32	108.55	109.59	108.82	109.52	108.4	109.29	108.62	107.88	108.14	107.86	108.68	109.79	108.9	108.31	108.38	107.67	109.61	109.03	107.98	109.38	110.5	109.56	109.2	108.78	108.5	108.54	109.03	108.06	108.9	107.89	107.89	107.51	107.98	108.33	108.71	109.67	109.69	108.92	108.19	108.76
108.17	109.29	108.55	107.34	108.6	108.2	109.09	107.21	108.76	107.6	109.71	108.74	108.41	108.15	107.95	107.99	107.94	109.1	109.81	107.1	109.82	108.11	107.86	108.71	108.07	107.71	107.83	107.79	109.3	107.95	108.36	106.68	108.67	108.95	108.73	108	108.12	106.99	107.89	109.1	107.19	108.44	109.11	107.23	107.64	107.36	108.9	109.92	108.28	106.79
106.15	105.99	104.72	106.29	105.03	105.28	104.97	105.7	107.81	106.78	106.02	105.84	105.15	105.57	106.88	105.79	106.65	104.03	105.63	105.42	106.43	106.14	105.97	105.72	105.46	104.61	105.85	105.96	104.78	104.81	106.18	105.03	106.18	106.94	106.44	105.19	106.66	104.98	104.68	106.21	106.54	106.07	105.34	105.48	105.77	105.37	106.31	105.16	104.46	104.97
107.53	109.14	108.25	107.71	107.57	108.09	107.63	107.3	107.67	107.43	108.66	108.52	109.44	108.09	109.26	108.18	107.75	108.38	108.22	109.42	108.07	109.3	108.7	107.53	108.32	108.24	108.5	109.31	107.94	108.35	108.56	108.28	108.05	108.28	107.92	109.4	108.38	107.71	108.53	107.1	108.63	108.21	109.24	108.56	109.98	108.89	109.25	108.18	107.84	106.45
105.63	105.71	105.52	104.97	105.49	105.71	104.84	105.35	104.51	104.63	106.16	105.64	107.37	107.11	106.18	106.42	105.32	106.52	106.84	106.46	106.52	107.26	103.9	105.97	106.51	106.71	105.17	105.78	106.76	106.8	106.58	106.76	106.48	104.03	105.16	105	105.12	104.47	106.43	106.32	104.93	106.55	105.64	106.19	105.6	106.69	107.26	105.12	104.76	106.66
105.74	106.21	106.03	104.81	105.86	105.36	105.55	105.71	104.17	106.25	104.93	105.25	106.52	106.05	105.01	106.02	107.03	106.81	103.56	104.19	106.26	106.76	105.6	106.65	105.02	106.01	105.92	104.98	106.28	105.43	104.72	107.58	106.1	106.24	106.23	106.39	105.29	107.29	104.07	105.17	105.26	105.37	106.21	105.6	104.8	105.55	105.68	104.77	106.28	104.78
100.08	99.64	100.08	100.69	99.693	100.47	101.65	101.93	102.08	100.56	100.27	101.89	100.1	98.355	100.46	101.15	100.89	100.48	99.834	100.7	99.407	100.01	100.34	101.45	101.41	99.49	100.6	101.32	99.423	100.43	99.357	101.15	101.62	100.78	101.05	100.22	100.13	101.08	102.3	100.62	101.57	100.75	98.005	100.32	100.49	101.11	99.306	99.965	100.6	100.54
108.1	107.89	108.65	108.34	109.31	109.97	108.5	108.7	109.3	107.93	108.58	109.61	108.58	107.22	108.66	109.24	107.56	107.09	108.89	108.3	106.64	108.23	108.77	108.8	109.43	108.78	107.37	108	108.62	109.13	109.92	109.84	109.89	109.08	108.35	108.98	108.11	107.43	109.41	108.59	109.37	108.89	108.02	108.14	109.35	109.57	108.1	109.2	108.4	107.6
97.016	99.661	98.251	97.586	99.037	97.675	99.049	99.216	98.446	97.667	96.584	99.721	97.38	99.045	99.313	97.723	98.825	97.265	98.375	96.693	99.155	98.931	98.31	97.609	97.909	97.907	97.455	97.029	98.015	98.136	97.422	96.463	98.987	96.897	98.408	97.392	98.076	98.104	96.74	98.022	97.768	97.482	98.105	98.927	99.465	97.405	98.787	98.504	97.732	101.51
107.98	106.43	106.86	105.08	107.06	105.81	107.59	105.82	106.55	107.61	107.23	105.8	106.61	106.97	106.55	106.31	107.77	107.3	106.05	105.64	106.5	108.45	106.5	107.02	108.05	105.55	106.92	106.01	106.48	106.42	105.85	106.48	106.86	106.28	106.18	106.25	105.89	106.37	106.85	106.29	108.61	106.63	105.43	107.91	106.33	105.94	106.87	106.8	108	107
105.7	107.33	106.38	105.91	106.72	106.85	104.96	106.59	105.26	106.84	107.64	104.98	107	107.45	105.88	105.91	106.88	106.86	107.6	106.18	106.97	106.56	106.4	106.27	105.91	106.79	107.7	104.76	105.32	107.28	106.65	105.14	106.82	105.87	106.45	105.52	107.59	104.95	105.84	105.33	106.99	105.96	104.8	105.99	106.5	107.06	106.2	106.01	105.88	106.07
106.58	104.9	104.21	106.4	106.03	105.82	106.01	105.63	104.36	107.25	105.02	104.57	105.51	106.52	105.1	107.25	105.18	106.03	105.68	104.91	105.57	106.23	105.26	105.58	105.45	105.94	106.08	106.16	106.59	106.42	107.17	104.95	106.21	106.6	107.15	106.16	107.59	105.67	104.61	104.54	106.64	105.27	105.31	105.63	106.18	106.14	105.8	105.41	103.64	105.82
109.4	107.69	109.35	108.68	106.6	108.3	107.75	106.81	109.36	108.77	108.86	108.63	109.25	109.31	107.42	107.27	109.01	108.54	109.14	107.82	107.36	107.4	109.6	108.31	107.87	108.53	108.41	108.89	108.41	107.67	107.58	108.38	106.52	108.04	106.95	108.07	109.27	106	107.03	108.78	108.58	109.93	107.55	108.47	106.96	107.41	107.67	106.9	107.91	109.18
106.67	107.97	108.07	108.11	107.75	108.36	109.72	109.22	108.89	108.25	108.01	107.3	107.46	108.92	107.56	108.96	107.58	106.63	107.15	108.4	107.59	108.22	107.45	107.42	106.97	107.85	108.52	107.65	108.36	109.89	107.6	109.35	108.43	107.97	106.66	107.23	107.71	106.67	108.58	109.28	108.35	107.32	108.2	108.93	107.05	108.2	107.6	107.96	108.91	107.15
100.94	98.306	99.864	98.01	98.325	98.709	98.502	97.314	99.997	98.501	98.182	98.913	98.366	99.089	98.485	98.962	99.01	99.751	99.703	99.962	99.582	99.089	98.943	98.592	99.508	99.387	99.412	98.371	100.62	99.798	99.693	99.743	99.501	99.859	99.871	99.693	99.224	98.694	99.664	99.658	99.181	100.73	98.996	99.637	99.799	100.1	98.744	97.923	97.955	98.343
99.51	98.977	97.726	97.975	99.919	98.464	98.044	97.95	98.507	97.443	98.914	96.912	98.024	98.121	98.229	96.605	96.185	97.665	98.013	97.446	98.07	96.322	97.816	97.267	99.241	96.806	98.141	98.341	97.321	99.192	97.554	98.133	98.208	97.195	96.912	97.562	99.243	98.338	98.322	98.372	97.628	97.49	99.329	97.976	99.187	97.203	98.257	97.014	96.767	97.374
105.5	105.76	105.49	105.67	105.3	105.52	103.8	105.83	106.26	104.52	106.01	107.39	105.35	107.41	106.47	104.54	105.85	105.65	106.96	105.79	105.82	104.85	105.3	105.31	107.14	106.55	105.95	105.63	107.48	104.44	104.24	107.04	107.51	106.39	108.27	105.91	105.8	104.7	107.12	106.1	105.48	106.5	105.03	105.53	105.78	104.71	105.63	104.64	104.14	105.24
108.68	106.9	104.91	105.51	105.21	105.32	105.64	104.76	105.21	106.21	106.57	106.45	107.92	106.95	106.31	105.93	105.39	106.46	106.22	105.61	106.06	104.38	106.97	106.13	106.37	105.05	106.3	105.7	107.48	106.07	106.02	105.24	104.46	106.82	106.07	106.82	104.17	104.86	105.91	106.35	105.09	106.36	106.52	106.14	105.75	105.43	106.28	106.39	105.22	106.24
98.581	97.03	98.06	97.263	98.358	97.631	97.985	98.632	96.75	97.249	97.001	99.747	98.267	97.732	97.353	97.752	99.332	95.794	96.631	97.121	97.982	97.924	98.13	97.968	99.358	97.787	98.453	98.224	97.713	96.705	99.546	98.133	97.674	98.443	98.101	97.882	97.729	98.484	98.17	97.202	97.352	97.776	98.815	99.886	99.156	98.138	98.76	97.217	97.573	98.746
106.21	105.83	104.68	105.73	107.11	106.88	105.74	104.49	105.34	104.96	106	104.65	106.76	105.44	106.14	106.26	104.24	105.32	104.37	106.69	106.44	107.02	103.57	105.81	104.05	105.45	106.47	106.62	104.26	106.16	106.52	105.91	105.3	105.06	105.16	103.79	105.35	105.58	106.87	106.06	105.28	105.07	104.96	105.21	105.57	105.77	105.82	105.82	104.89	105.58
105.31	105.66	105.1	104.37	106.76	106.25	105.72	108.7	107.31	106.25	104.14	106.63	106.36	106.82	104.11	106.47	106.05	106.08	106.65	104.84	104.61	104.76	105.95	104.96	104.98	106.09	105.79	105.91	106.8	105.82	105.19	107.05	104.85	108.07	105.32	104.63	105.87	105.76	104.44	107.08	104.82	107.29	105.63	104.31	105.92	105.25	105.06	105.3	106.2	105.29
100.52	101.77	100.61	102.22	101.13	100.79	102.39	101.15	100.88	101.04	101.37	100.48	99.738	100.25	102.59	101.46	100.26	101.4	100.18	99.984	101.46	100.22	101.01	100.72	100.94	101.31	100.12	100.9	100.65	102.28	101.14	99.223	101.28	100.08	102.59	100.41	101.42	101	100.94	101.06	100.53	102.82	99.888	99.602	103.09	101.66	103.07	100.63	101.65	102.1
106.67	104.55	105.29	107.26	105.85	105.04	105.09	105.17	105.66	106.75	104.89	104.68	105.95	105.79	105.26	106.68	106.04	105.94	106.18	104.05	105.55	106.56	107.08	105.9	106.8	106.81	105.59	106.18	104.51	105.4	105.74	106.18	105.49	105	105.09	106.22	106.48	105.89	105.98	104.58	105.32	105.97	104.99	105.99	105.1	107.5	107.36	105.27	105.91	105.78
105.73	106.73	106.59	106.3	105.08	105.83	107.12	107.14	107.44	105.83	105.88	105.43	106.82	106.38	105.44	106.34	105.7	107.51	106.12	108.03	107.52	106.89	107.33	107.81	106.54	105.93	104.56	107.17	107.02	105.87	108.64	106.07	105	106.06	105.5	108.21	106.17	106.18	105.67	107.06	105.32	105.66	107.05	106.39	106.72	106.77	107.15	106.84	106.05	106.06
108.47	108.03	107.38	110.19	109.89	108.96	108.6	108.75	108.46	108.01	108.74	108.79	108.27	108.27	107.39	108.52	106.64	107.93	108.65	109.04	109.57	107.86	108.13	108.27	108.23	109.02	108.56	108.16	108	109.61	108.05	107.68	108.08	107.64	107.43	107.71	109.23	108.64	107.99	107.46	108.69	107.68	107.62	108.17	109.67	109.5	107.76	108.49	107.65	106.19
107.35	106.81	108.65	107.94	108.05	108.85	109.03	108.57	107.48	108.33	109.24	107.99	108.83	108.68	109.36	107.99	108.85	106.88	108.18	109.12	109.42	109.4	108.12	107.63	107.38	108.71	109.53	108.32	108.5	106.74	107.51	107.97	107.91	108.85	109.02	107.23	108.41	108.01	109.55	109.09	108.63	109.56	106.81	108.63	107.01	107.63	108.03	108.76	109.43	108.34
105.44	106.82	107.22	107.46	105.85	105.94	106.27	105.72	107.04	106.16	106.42	106.17	108.2	104.58	106.04	105.21	106.32	106.44	105.47	105.04	105.72	107.11	105.96	104.68	106.56	105.08	106.46	106.71	106.92	104.71	106.96	106.23	106.51	105.58	106.86	105.73	106.53	107.16	106.51	105.79	106.64	104.59	106.12	104.66	105.3	104.15	106.5	106.53	105.68	106.54
106.14	106.13	107.42	105.72	105.87	105.28	105.59	105.62	104.8	105.32	105.83	106.17	104.39	104.72	106.25	105.42	105.97	105.58	105.76	104.43	106.4	104.76	104.36	105.06	106.31	104.39	105.02	105.93	104.69	105.59	103.47	104.75	106.82	104.79	106.23	107.07	106.01	105.75	105.29	105.81	105.4	105.93	105.83	106.28	105.73	103.76	105.23	105.19	104.69	107.58
101.99	100.12	100.73	100.19	100.07	100.36	100.58	100.17	101.42	100.43	100.26	100.81	102.07	101.5	100.42	102.65	102.29	100.69	102.34	99.789	101.28	100.94	101.2	100.65	99.543	100.14	102.36	101.6	101.02	101.79	101.24	101.7	100.81	100.79	101.78	101.35	101.11	100.84	101.51	101.82	100.77	101.67	102.36	100.87	100.87	100.18	101.69	100.59	101.55	100.56
107.18	106.77	105.51	108.38	106.12	108.25	104.11	106.42	106.81	105.22	105.2	107.37	107.18	105.27	106.72	106.55	105.91	106.29	107.19	107.5	107.4	104.89	105.33	107.42	107.44	106.27	106.62	105.29	106.13	106.58	107.07	105.98	107.33	106.46	107.08	107.97	107.2	107.33	106.44	106.02	106.21	108.22	105.86	106.42	106.32	107.9	106.8	107.9	105.89	106.96
109.23	107.46	108.7	107.84	109.1	108.71	108.4	106.36	109.1	109.38	107.98	106.55	108.36	109.92	108.63	107.15	107.88	107.15	107.87	108.09	108.7	108.88	109.86	108.61	107.65	108.34	108.6	109.21	107.98	107.63	109.43	108.22	107.38	108.86	108.17	108.87	107.2	109.04	107.88	109.62	110.12	107.72	107.99	107.61	109.86	109.88	108.72	107.83	108.82	108.11
106.29	105.53	106.09	104.48	104.88	105.29	104.55	104.85	105.8	106.46	105.23	105.71	106.64	105.04	107.26	105.79	105.5	105.52	104.91	105.33	105.7	106.38	104.73	104.27	106.93	105.75	106.13	106.24	106.09	106.36	105.55	105.42	104.78	107.31	105.57	105.38	106.28	105.97	106.91	105.41	106.41	105.38	106.58	105.86	104.83	105.1	106.19	105.32	105.89	105.01
103.97	104.87	105.94	104.84	106.36	103.44	105.75	105.06	106.44	105.93	105.22	104.83	105.79	107.38	105.2	107.69	106.3	106.59	106.03	106.22	107.17	106.21	106.31	105.64	106.82	105.47	105.47	105.73	103.77	104.25	105.03	105.36	104.88	104.47	106.35	105.34	105.74	106.38	106.25	104.73	105.46	104.82	105.04	105.99	106.63	106.83	105.52	105.25	104.62	106.69
98.946	96.418	99.555	97.906	98.939	98.598	98.794	98.028	99.306	98.324	100.57	99.531	98.455	99.718	98.807	99.594	100.14	99.055	100.23	99.327	99.082	98.281	99.739	99.423	100.52	98.156	99.366	99.753	98.529	100.87	98.91	98.565	97.99	98.99	98.865	99.496	98.972	100.39	99.85	99.873	99.827	98.638	98.671	97.828	98.096	97.987	98.123	98.809	99.309	97.557
101.59	100.4	99.486	100.43	99.974	100.01	101.98	99.913	100.19	101.04	100.23	100.51	99.878	100.35	101.99	99.796	101.5	100.96	100.76	100.64	100.33	99.698	101.43	100.05	99.424	100.31	101.01	101.03	100.35	99.095	100.79	99.216	102.22	101.16	100.98	99.102	100.4	100.13	99.37	100.72	100.82	100.22	100.61	100.49	100.85	99.71	100.24	101.08	100.81	100.57
107.68	106.39	106.91	107.62	106.69	104.68	106.68	106.84	104.78	106.38	108.39	106.95	106.36	107.77	105.64	107.23	105.38	105.84	105.71	104.56	104.81	106.88	105.83	105.62	106.31	106.6	106.66	105.35	106.19	108.72	107.87	106.8	105.91	105.78	106.48	106.66	105.3	105.63	107.21	106.74	107.96	107.19	105.56	106	107.49	105.89	106.35	106.52	106.22	106.73
99.399	97.7	96.345	98.659	97.412	97.846	98.693	97.844	98.762	98.706	97.389	98.822	97.744	97.159	96.766	98.686	100.06	97.06	97.366	98.785	97.99	98.923	96.864	96.742	97.702	100.13	97.946	97.273	97.508	98.6	99.524	97.157	97.044	98.086	99.096	98.977	99.014	96.904	98.881	98.053	98.699	97.989	97.816	96.98	95.603	99.564	97.425	97.245	97.181	97.932
105.43	106.77	105.8	106.41	105.53	107.45	107.27	105.88	105.98	107.01	107.34	106.7	105.41	106.78	106.45	106.22	105.75	105.42	107.1	106.63	104.83	104.4	103.89	104.77	104.78	104.94	105.81	105.59	106.63	106.6	106.69	105.89	105.04	106.36	106.16	104.67	106.05	103.99	105.96	106.66	106.12	108.13	105.59	106.03	105.63	106.21	105.18	105.21	104.97	106.02
108.54	108.57	108.78	108.13	106.88	107.64	107.54	108.78	107.7	108.38	107.12	107.07	108.71	110.14	108.05	108.99	107.11	108.41	109.78	109.15	108.04	108.64	108.54	108.05	107.26	108.21	107.54	108.6	108.41	105.54	109.08	108.36	107.91	108.72	108.4	108.65	106.66	108.33	110.05	107.42	108.44	108.24	109.25	108.84	107.32	106.95	109.57	108.03	108.43	108.09
106.32	105.47	105.05	105.86	106.02	105.58	104.38	104.5	104.97	104	105.82	104.27	106.58	106.82	106.45	105.85	104.92	106.46	106.16	105.96	105.62	104.51	106.1	107.09	106.9	105.95	107.34	105.78	105.46	105.64	105.04	106.3	105.45	106.5	105.89	105.65	105.85	105.58	106	105.96	104.93	105.88	105.78	107.17	103.62	106.33	106.05	104.48	105.8	105.25
107.58	107.48	107.86	106.51	109.11	108.55	108.16	106.77	109.36	107.88	109.38	107.45	108.78	109.1	108.64	108.64	108.47	107	108.59	107.47	109.48	107.87	106.7	107.91	107.63	108.45	107.53	109.5	107.8	109.06	109.54	110.51	110.73	108.63	108.85	108.27	107.48	107.56	107.84	108.99	110.24	109.78	106.21	107.44	107.36	108.08	108.2	108.54	107.43	108.63
107.32	108.49	107.24	108.13	107.44	109.22	109.26	107.29	108.6	109.36	108.49	108.48	108.88	107.56	108.59	106.65	108.21	108.22	108.78	106.28	107.33	106.64	107.06	107.14	108.87	106.35	107.86	107.12	108.18	108.98	106.02	107.34	107.74	108.2	107.75	109.35	106.48	106.52	107.72	108.62	107.23	108.78	108.11	106.87	107.56	107.92	107.52	108.06	108	106.67
107.64	106.87	108.43	109.18	109.01	106.6	107.47	108.83	108.08	109.37	107.82	106.25	108.44	109.1	108.58	107.54	108.15	107.83	106.79	106.32	107.82	109.2	108.56	108.61	108.68	107.83	109	108.86	107.06	106.52	108.52	107.88	107.32	107.79	109.81	106.79	109.1	107.88	107.75	109.56	109.3	108.32	106.95	108.75	108.25	109.55	109.86	109.27	106.98	108.15
101.14	99.965	100.1	100.59	102.08	100.01	100.21	101.04	101.02	101.58	101.61	100.83	100.89	100.85	100.77	101.15	100.61	100.12	101.11	99.774	99.351	100.21	100.39	101.81	101.93	100.06	101.26	101.23	101.89	100.11	101.43	100.34	101.96	101.69	102.08	100.09	100.07	100.87	101.64	101.02	101.88	98.746	101.26	100.71	99.26	100.55	100.24	101.19	100.63	101.61
105.91	105.58	108.05	106.33	106.62	106.85	107.23	106.57	107.44	107.32	105.33	107.65	106.66	106.21	106.08	107.29	107.38	106	106.91	106.73	107.77	104.57	107.07	106.18	107.63	105.65	106.57	105.93	107.01	107.85	107.7	106.32	106.43	106.96	106.67	108.02	106.82	106.48	107.04	105.31	107.06	106.57	106.14	106.72	106.21	107.28	106.74	105.95	106.11	107.01
106.93	105.96	105.39	107.11	106.43	105.73	105.85	105.53	106.96	106.56	106.8	107.3	107.04	106.31	106.15	106.7	106.46	105.6	106.22	106.82	106.93	105.21	107.8	104.7	104.98	106.73	107.05	108.35	106.81	105.91	107.06	107.33	107.36	105.88	106.66	106.94	107.01	107.67	105.86	106.25	107.83	105.84	105.3	106.24	106.21	106.09	107.11	106.86	107.98	107.22
108.85	110.85	110.41	111.36	111.96	111.64	111.34	108.72	111.45	111.52	110.05	110.5	112.25	109.26	109.5	109.69	111.04	111.35	110.75	109.96	110.45	111.32	108.78	109.92	109.51	110.93	110.59	110.5	108.85	109.72	109.45	110.9	110.34	111.05	111.48	109.9	109.05	111.3	110.75	108.81	109.29	110.82	111.01	110.6	111	109.5	110.89	111.86	110.65	111.38
107.88	107.91	107.16	107.33	107.34	108.55	109.73	106.83	108.68	108.48	107.92	107.4	109.61	108.08	107.5	108.96	107.61	106.99	108.31	108.33	109.33	108.3	108.32	109.13	108.47	108.12	108.88	105.76	109.14	108.2	107.42	110.38	107.44	106.8	107.38	107.27	108.44	106.91	108.59	105.96	108.58	107.29	107.08	107.01	108.53	109.14	108.82	108.49	108.05	108.85
105.07	104.22	106.96	106.46	104.78	104.54	107.73	104.51	105.68	106.34	106.15	105.26	105.2	105.09	105.76	105.19	105.83	104.02	106.13	105.32	105.7	106.45	106.34	105.11	106.5	105.15	107.23	108.66	105.73	106.81	106.72	106.17	105.76	107.19	104.97	106.17	106.67	106.04	104.93	103.6	107.61	105.65	104.71	105.08	106.26	105.72	106.2	105.72	105.41	105.89
109.4	109.97	109.62	108.9	107.88	108.8	108.18	108.72	108.04	110.06	109.73	107.9	108.62	108.45	108.72	107.49	110.05	109.21	109.55	108.25	108.95	109.55	108.94	106.76	108.89	107.16	108.76	106.84	109.04	108.69	108.64	108.21	109.8	109.83	108.91	109.06	108.34	109.27	108.89	107.96	109.73	108.36	107.67	106.86	108.12	108.38	108.14	107.54	108.34	108.02
107.07	107.39	109.58	108.3	107.52	108.66	106.79	108.11	108.44	107.84	107.79	108.77	107.76	106.93	107.04	106.81	107.42	106.74	109.69	109.6	106.72	109.75	108.99	107.73	108.66	107.94	108.01	107.39	108.7	108.81	107.24	108.01	107.89	106.65	109.09	108.61	107.77	106.43	108.09	108.5	107.58	109.4	108.23	108.25	107.04	107.24	107.74	109.2	108.72	107.32
107.65	106.58	105.24	108.77	105.89	106.01	106.85	106.32	106.09	107.17	105.6	106.86	105.12	107.1	106.34	105.19	106.33	104.99	106.53	106.93	107.72	105.75	106.39	107.44	106.49	106.61	106.51	107.36	108.17	106.66	106.26	107.11	106.98	106.73	105.72	105.61	105.06	105.77	105.29	105.74	105.89	106.93	106.7	107.09	107.54	106.53	106.86	107.78	105.17	106.41
110.02	109.78	109.96	109.97	108.98	112.24	110.8	110.56	109.88	110.46	110.99	108.3	111.21	108.65	109.59	110.15	110.14	110.51	110.63	110.37	108.67	111.35	112.16	109.92	110.36	112.05	110.32	109.41	109.78	110.22	109.45	109.82	110.86	110.8	109.93	110.5	110.34	111.55	110.57	109.08	110.77	109.53	110.91	110.27	110.79	112.4	109.64	110.44	110.31	111.93
109	108.46	108.34	107.04	108.96	108.19	110.55	108.5	110.69	107.32	107.18	108.6	107.34	108.36	105.92	108.57	108.1	107.78	107.27	108.26	110.14	107.75	108.93	109.4	108.82	107.65	108.43	108.17	107.71	107.66	107.99	106.44	108.18	107.01	107.13	108.07	108.16	107.83	107.44	108.11	108.93	108.08	108.41	110.1	108.1	107.45	108.76	107.6	108.53	107.4
96.517	99.983	98.997	98.548	97.847	97.428	97.816	97.9	97.974	98.582	98.666	97.021	98.267	98.442	97.814	98.203	99.954	97.886	100.44	98.237	97.175	96.474	98.552	97.291	97.84	98.667	97.705	98.37	99.434	98.329	97.35	97.309	97.231	98.068	97.743	99.52	98.214	97.678	97.078	98.541	98.354	98.364	99.554	98.387	97.847	97.281	97.045	96.28	98.399	99.302
107.27	107.88	106.32	106.98	108.5	106.21	109.58	106.78	107.85	107.33	106	108.7	108.64	108.68	109.35	108.18	108.47	106.76	109.07	107.66	109.05	107.46	108.89	106.94	107.98	108.67	108.02	109.85	109.25	107.23	108.8	108.03	108.84	108.8	108.54	107.77	109.21	107.36	107.8	108.49	107.41	108.87	108	106.56	109.08	108.7	108.58	108.45	107.23	106.5
104.74	105.67	104.75	105.02	105.36	106.43	106.01	106.49	104.51	105.43	107.31	105.01	106.85	104.19	106.08	105.82	106.66	105.71	106.36	104.79	104.74	103.74	105.6	104.67	105.95	106.97	105.77	106.15	105.81	103.67	105.06	104.52	105.96	105.45	105.43	104.99	106.8	104.94	104.93	106.22	106.39	105.61	107.2	104.81	104.37	105.38	106.1	105.39	105.91	105.47
98.965	98.004	95.443	97.161	97.891	96.771	99.127	97.531	98.666	98.199	98.691	95.775	98.512	98.457	96.064	98.427	98.139	96.977	96.229	97.468	98.445	96.544	96.319	98.784	98.502	98.823	98.96	98.367	97.196	98.019	96.31	98.492	99.925	97.406	98.971	98.241	98.61	97.765	97.642	97.016	98.724	97.425	97.849	97.884	97.425	97.897	97.848	97.845	98.065	98.553
106.24	105.86	105.44	106.8	106.33	105.82	106.65	106.6	107.21	106.28	105.47	105.94	106.12	106.95	108.34	106.97	107.56	106.44	107.16	106.89	106.94	105.34	106.07	106.74	106.71	107.05	106.9	107.51	105.13	104.69	107.04	104.9	107.74	107.33	106.61	106.94	105.6	105.49	107.64	108.41	105.21	106.86	106.06	104.78	105.42	107.11	106.12	108.02	107.14	104.94
107.62	106.3	107.74	107.98	108.13	109.96	107.57	107.14	109.34	108.28	108.84	107.79	108.12	109.35	108.52	107.37	108.57	108.08	108.74	111	107.23	108.11	108.31	108.1	107.45	107.16	108.58	107.6	108.56	107.1	109.28	107.46	107.69	108.72	107.13	107.45	108.64	109.58	107.45	107.38	110.02	108.07	106.45	106.65	107.67	107.75	107.71	107.58	107.11	109.2
99.875	98.971	100.48	99.302	97.71	97.727	100.02	98.654	98.936	97.735	97.063	99.287	99.009	100.78	99.947	97.266	98.746	98.941	98.161	99.581	98.88	97.523	98.878	98.955	98.497	98.497	98.51	100.4	99.4	99.628	98.9	100.33	95.72	97.294	98.151	97.451	100.31	100.39	98.508	100.2	98.696	99.111	98.262	98.541	98.421	98.752	99.623	98.234	96.925	97.893
101.41	99.957	102.18	98.966	100.91	99.172	100.47	100.3	101.37	99.857	99.823	100.97	101.86	99.552	98.493	99.646	99.757	99.653	100.52	100.32	101.35	100.76	101.85	100.55	100.25	101.19	101.24	100.49	99.655	101.49	99.55	99.975	101.1	99.878	100.59	99.363	98.938	99.505	99.357	100.31	101.42	100.48	100.34	100.47	99.109	99.862	99.358	101.94	100.12	101.01
106.47	104.9	106.54	105.88	105.24	106.32	108.05	105.81	106.05	106.67	105.37	104.32	106.28	106.5	106.68	106.88	105.75	106.54	106.05	107.07	106.22	107.49	105.51	103.95	104.33	106.95	105.43	106.34	106.67	105.63	105.61	106.08	104.58	106.1	105.28	104.92	106.4	106.7	105.32	105.65	106	104.9	104.46	104.96	105.99	104.72	105.9	106.64	104.99	104.03
98.315	98.816	97.312	98.574	98.383	100.37	97.266	98.498	99.823	98.002	97.249	99.329	97.191	98.052	97.133	96.27	98.503	99.091	98.439	98.668	98.384	98.569	96.337	99.208	98.283	98.115	97.283	97.664	98.152	98.495	98.268	98.985	97.988	97.941	98.691	98.459	99.225	98.031	98.054	96.858	97.665	99.314	97.791	99.012	97.466	98.456	97.468	98.478	97.436	97.575
106.18	106.98	106.27	106.25	104.86	107.2	104.93	106.22	105.63	107.02	105.54	105.71	106.35	106.83	106.28	104.93	106.37	106.49	107.6	105.75	106.41	106.47	105.78	106.33	106.08	104.74	104.8	105.4	105.27	104.26	106.18	106.66	106.3	105.77	105.71	104.33	106.17	107.27	106.93	105.2	105.97	105.26	104.86	105.26	106.26	107.85	105.49	106.51	106.24	106.69
108.8	106.98	108.55	107.77	106.88	108.95	106.96	107.45	105.84	107.66	108.39	108.53	107.4	108.78	107.03	106.95	106.96	107.82	108.1	108.25	107.63	107.44	107.9	108.01	106.53	108.2	108.16	108.13	106.61	107.19	106.32	107.66	106.68	108.44	107.18	108.06	107.94	108.15	107.22	107.37	106.61	108.12	106.63	107.27	109.2	107.47	107.33	106.96	107.86	109.36
108.3	107.72	108.47	107.68	109.37	108.32	108.41	108.92	109.08	109.63	107.46	108.99	108.95	107.44	108.32	109.15	108.13	108.08	108.1	108.23	108.16	108.47	107.88	109.41	107.73	108.17	108.84	108.52	108.09	108.72	108.68	107.88	108.58	107.77	109.13	108.53	109.1	108.36	108.93	106.48	108.75	110.32	107.53	107.3	109.28	109.24	109.09	110.19	108.69	109.66
109.23	107.77	107.79	109.91	108.26	107.31	106.49	108.05	107.24	106.57	107.5	108.47	107.35	108.46	107.54	108.96	107.35	108.55	107.4	108.68	108.91	108.25	108.43	108.63	107.72	109.99	107.66	107.64	107.65	106.83	107.85	107.45	108.7	107.1	107.75	107.54	109.61	108.44	106.92	107.97	107.99	107.01	108.87	108.81	107.6	107.99	108.02	107.18	107.74	107.78
108.9	107.95	108.1	108.16	107.59	109.28	108.38	108.84	107.91	109.58	108.47	108.97	108.43	108.19	109.54	107.15	108.6	109.17	108.62	109.45	108.65	108.49	108.02	108.06	109.2	108.19	109.09	108.92	108.06	108.92	109.79	108.89	109.51	106.58	108.7	107.49	107.49	109.14	108.58	108.13	107.88	108.27	107.68	108.33	108.87	107.36	107.55	106.84	109.24	109.08
105.26	106.01	105.38	105.69	105.43	103.61	103.91	106.5	104.87	104.49	104.31	106	106.7	107.08	104.03	105.74	105.91	105.85	106.39	106.24	106.09	106.01	105.53	106.39	105.2	105.54	106.34	105.13	105.92	105.43	106.13	103.76	105.24	104.83	107.61	105.46	105.06	105.74	105.39	106.76	106.62	105.33	105.94	104.82	105.52	106.19	106.4	104.94	104.58	106.57
105.6	105.47	105.43	105.49	103.98	106.04	104.84	107.02	106.76	106.55	106.51	104.6	105.58	105.96	105.44	106.7	104.88	106.04	105.11	105.48	104.41	106.31	106.09	104.84	105.41	105.2	106.27	104.92	105.02	106.11	105.89	104.68	105.34	105.48	106.11	106.6	104.93	106.89	104.19	106.06	107.55	105.04	107.42	106.73	105.23	107.3	106.08	104.8	105.66	104.39
98.341	97.243	98.19	98.839	99.184	98.503	98.492	99.043	96.363	98.65	98.607	98.185	98.413	99.329	100.33	98.771	100.14	99.034	98.931	98.241	97.537	98.57	97.914	96.781	99.227	98.731	100.17	98.722	100.14	98.137	98.347	98.49	98.586	100.19	99.28	97.806	98.628	99.672	98.702	99.203	98.751	99.632	99.828	98.695	99.145	98.401	99.977	99.239	99.601	98.913
[truncated: 150 more columns]
