# Supplementary material for: Genetic dissection of main and epistatic effects of QTL based on augmented triple test cross design
Source: PLoS One. 2017 Dec 14;12(12):e0189054. doi: 10.1371/journal.pone.0189054 (PMC5730204; doi:10.1371/journal.pone.0189054)
Supplement: S10 Supporting Information — (ZIP) [file pone.0189054.s010.zip › z6_1150_0.8_5.csv]

106.89	107.54	107.66	108.15	106.41	106.58	109.14	108.21	109.03	107.54	109.2	106.45	107.11	109.08	108.46	109.42	106.73	107.11	107	109.4	108.21	107.66	109.79	109.84	109.04	108.2	109.08	112.03	109.01	109.29	108.43	108.88	110.63	107.71	109.62	110.22	108.43	108.51	108.25	107.57	108.65	108.23	105.22	110.02	106.43	108.22	109.82	108.71	107.72	109.51
108.96	108.23	107.87	109.86	109.48	107.6	110.79	109.31	108.23	109.94	107.14	108.75	108.1	108.39	108.45	110.17	107.36	108.22	107.69	108.64	111.5	108.5	108.69	109.41	107.67	109.16	106.97	107.23	107.85	108.58	110.97	108.69	109.46	108.22	107.76	106.63	108.82	107.63	107.46	108.36	107.7	110.58	108.1	107.76	106.94	108.1	107.79	108.16	109.36	107.82
108.11	105.38	106.37	106.9	103.31	107.35	107.58	106.17	106.67	104.05	105.85	107.61	107.63	106.45	107.33	105.43	105.87	106.96	105.22	106.64	105.21	107.86	105.73	106.24	104.64	104.51	105.46	106.54	106.85	105.34	104.86	107.11	104.85	107.15	107.79	105.91	104.72	103.89	106.84	102.99	104.67	107.86	105.48	106.07	104.29	106.41	106.15	105.35	104.98	105.48
101.58	96.765	99.85	97.624	98.491	96.639	99.123	97.777	96.461	99.681	97.296	97.931	99.741	97.305	98.894	98.67	100.33	98.182	98.414	97.522	97.773	98.715	99.252	101.5	102.04	98.995	99.596	98.142	98.991	98.722	97.709	98.641	98.542	99.026	98.807	98.94	98.255	100.33	98.781	99.897	97.748	97.567	102.57	99.812	100.88	100.82	97.888	99.55	99.243	97.125
106.79	107.69	105.98	102.82	107.43	106.28	104.65	107.34	104.68	105.04	107.36	104.93	104.54	104.99	106.67	104.24	106.43	106.74	105.52	105.36	105.45	104.32	104.73	105.25	105.49	105.61	105.36	105.55	106.08	107.49	106.49	106.67	105.49	106.59	106.19	105.1	106.77	105.68	105.89	104.51	106.92	106.93	106.6	104.44	104.6	105.9	106.64	108.57	105.24	106.39
104.5	104.26	104.43	102.45	105.31	103.65	106.31	103.87	104.94	103.92	105.23	105.36	104.81	105.76	104.24	107.68	103.81	105.6	103.33	106.13	106.57	106.98	105.39	108.62	106.46	104.15	106.62	105.14	105.96	106.45	105.9	104.22	104.21	107.81	106.62	104.94	108.65	105.44	107.35	103.83	107.35	105.42	105.08	103.9	104.99	106.74	105.34	105.32	104.32	103.57
107.64	109.63	108.34	108.78	108.08	110.11	108.22	108.32	106.44	109.87	108.92	107.18	108.65	109.03	109.45	109.25	106.74	107.97	107.69	109.43	106.11	106.89	109.3	106.81	108.22	109.38	108.1	106.77	106.98	106.77	107.33	106.73	107.56	107.35	109.89	106.66	107.62	110.26	108.18	107.01	108.35	110.34	107.52	108.59	107.08	108.28	108.72	106.83	106.01	108.4
107.83	106.11	104.56	104.68	107.69	106.58	106.86	105.47	105.31	105.4	103.77	106.29	106.15	106.85	105.74	104.25	103.29	105.28	105.17	104.35	104.69	105.19	105.4	106.36	106.41	105.07	105.04	104.1	106.44	105.61	104.38	106.78	105.77	105.78	107.62	105.11	107.32	105.29	105.56	104.96	103.64	105.43	105.59	103.72	108.07	105.17	107.72	103.13	104.73	105.57
109.61	108.8	107.74	109.92	106.24	106.54	109.57	110.72	109.21	106.64	107.5	109.92	111.43	110.97	107.67	108.87	108.24	109.19	108.88	109.09	107.92	106.69	108.92	105.66	107.91	108.61	110.24	109.63	107.78	107.19	107.46	108.82	107.42	110.57	110.08	109.73	107.32	108.86	107.08	106.64	108.35	109.17	107.39	109.54	109.47	107.92	111.58	109.37	108.27	110.78
106.68	105.73	103.5	104.33	103.93	104.94	106.64	106.02	105.34	106.45	105.9	106.01	105.77	106.48	106.36	105.82	105.06	103.01	102.84	106.08	105.16	107.36	105.63	105.69	106.52	105.85	106.99	104.81	105.15	104.49	105.58	105.23	107.48	105.81	105.2	105.66	105.28	103.94	105.57	104.02	107.63	106.65	105.98	106.03	105.35	103.85	105.09	106.25	104.68	106.63
108.98	104.6	106.97	109.07	109.37	107.59	110.05	106.21	107.25	109.16	109.63	110.18	108.22	109.4	107.62	109.18	108.74	109.51	109.55	107.31	110.02	107.81	109.51	107.91	108.89	109.52	105.38	107.67	105.91	109.31	107.35	107.57	109.81	107.06	110.29	108.04	109.43	107.56	109.03	108.05	108.94	108.61	107.89	108.44	109.8	106.96	109.06	107.48	109.77	108.51
110.18	106.45	109.63	108.25	107.68	106.58	108.92	107.56	109.29	108.67	109.3	106.49	107.36	109.87	107.59	106.57	107.88	107.7	109.3	109.26	108.66	108.62	108.29	110.63	109.46	108.31	108.29	107.72	108.55	110.04	108.87	108.76	108.09	107.73	108.28	108.55	109	108.14	107.25	107.51	109.43	108.82	108.22	107.13	107.42	106.88	108.59	108.67	108.18	108.68
107.37	105.12	104.88	105.27	105.46	105.65	105.6	105.11	106.94	107.56	106.46	106.43	105.1	104.87	103.46	105.59	103.77	106.46	106.59	103.1	104.3	105.56	104.77	105.73	106.92	105.93	106.63	106.68	105.14	104.2	108.79	105.87	104.05	106.31	107.72	105.61	106.22	105.5	105.56	108.11	106.85	105.24	106.23	107.12	105.3	106.37	106.75	103.51	105.6	103.97
102.06	101.79	100.62	101.38	100.81	103.42	101.12	100.33	100.47	101.89	99.726	101.04	102.95	101.34	100.87	101.32	101.79	102.46	99.129	100.76	102.07	101.62	100.71	100.03	101.85	100.74	100.14	102.12	102.97	99.753	99.21	101.26	102.06	100.13	99.362	99.578	98.23	100.38	99.145	101.41	101.44	102.03	99.206	101.63	101.5	100.78	101.48	100.35	99.834	100.34
106.74	105.59	103.95	105.04	103.94	104.22	105.18	105.18	105.44	105.02	106.44	107.88	104.43	104.23	105.77	106.94	103.28	104.12	102.73	104.36	106.4	105.48	105.76	106.6	105.36	105.88	104.93	104.48	106.44	106.57	107.2	105.86	107.24	106.23	106.78	105.33	107.48	105.26	105.72	105.65	106.33	103.23	106.47	108.78	104.53	106.18	105.45	106.23	109.48	105.44
105.11	105.61	106	106.48	107.42	104.13	105.76	104.88	106.03	104.58	108	104.75	106.48	105.04	104.96	103.41	104.54	106.1	107.71	104.61	106.33	107.06	106.58	106.24	105.34	106.98	106.65	106.42	107.65	106.3	109.16	104.69	104.9	105.1	105.69	104.1	105.59	105.46	108.31	105.44	106.17	106.57	106.11	104.69	106.43	106	107.58	106.92	105.88	105.24
105.21	106.98	106	107.52	107.27	107.29	103.9	105.16	108.89	105.34	104.16	105.93	106.43	106.58	107.17	106.51	107.04	106.48	106.6	106.68	107.91	105.87	106.68	106.83	104.86	105.44	106.34	107.1	105.94	104.75	106.12	106.1	108.29	107.95	104.75	105.98	104.99	105.53	107.07	105.18	106.06	103.63	108.06	107.22	105.26	106.16	107.47	105.61	104.86	106.44
104.23	104.35	103.49	106.81	104.36	105.66	104.92	104.86	106.72	105.82	104.81	105.4	107.74	105.36	106	105.13	104.1	105.86	104.79	105.48	108.79	105.34	105.41	106.4	104.91	104.51	107.17	104.81	103.98	106.79	108.11	107.76	104.56	104.45	107.2	106.87	104.43	105.41	106.33	107.82	104.65	103.12	107.1	106.87	104.86	105.75	105.88	107.59	106.56	105.24
101.99	101.76	102.58	103.11	103.97	100.88	102.47	105.29	101.25	104.54	102.17	103.16	101.52	102.81	101.11	103.4	104.23	102.42	101.26	102.94	101.5	101.77	101.81	102.35	104.3	101.21	101.76	103.3	102.41	104.2	102.91	100.4	100.76	103.33	103.65	105.47	103.1	102.11	101.99	104.09	101.67	101.62	103.01	102.93	104.39	100.76	102.05	102.45	102.39	101.5
108.46	107.55	105.73	107.7	106.6	107.45	107.54	106.53	106.64	107.88	110.66	107.49	107.71	106.48	108.18	106.64	108.27	108.02	108.48	108.96	106.97	110.91	108.55	109.14	108.94	106.85	105.8	105.3	107.05	107.58	108.81	105.3	106.2	108.95	106.97	107.66	106.92	107.08	109.01	106.99	109.48	107.88	107.69	106.66	106.6	108.56	107.97	108.07	106.71	108.33
105.81	104.8	105.35	107.76	105.56	103.3	105.06	106.98	105.3	105.8	106.3	106.77	107.47	107	106.63	105.06	105.51	105.11	106.9	104.73	106.44	108.38	106.39	105.73	106.85	106.21	107.58	106.93	106.9	104.99	107.3	107.73	104.89	106.09	103.41	107.27	104.65	104.96	106.36	106.72	106.26	104.06	106.82	105.53	103.23	105.29	107.22	105.68	102.56	106.73
105.3	104.36	106.93	103.43	107.1	105.06	105.08	105.52	106.06	106.28	106.49	104.67	105.62	104.81	109.16	104.05	107.6	105.09	106.03	105.3	103.93	105.89	106.9	105.01	105.31	106.94	104.34	105.73	107.36	104.54	101.76	106.26	104.78	107.32	106.39	105.06	106.2	107.13	104.07	106.07	104.82	106.31	106.12	104.58	106.01	107.38	107.76	107.12	106.42	106.25
102.03	102.02	100.61	100.9	101.79	98.777	101.22	101.49	100.81	100.49	101.52	101.17	102.47	101.2	101.81	100.53	101.84	101.52	102.98	99.891	100.8	101.35	100.43	101.18	100.3	102.97	101.46	101.14	99.597	100.96	97.605	100.52	101.24	101.27	101.13	100.28	98.461	99.122	100.06	101.1	100.77	101.76	100.1	102.84	100.18	100.66	102.15	100.98	100.34	100.79
106.14	106.46	106.14	106.55	105.82	106.27	105.86	106.15	105.21	106.39	104.65	105.96	104.91	107.16	104.8	106.67	105.07	106.56	107.25	105.57	105.25	104.99	105.24	106.72	106.17	105.52	107.24	104.36	103.47	105.38	103.54	104.27	105.35	104.47	106.01	103.33	104.19	106.37	104.11	104.91	103.43	105.31	102.95	105.19	105.14	104.03	106.65	105.05	104.46	105.57
105.2	103.57	106.39	107.25	105.69	106.1	105.33	106.04	105.36	105.9	104.22	106.18	105.74	107.29	107.67	105.05	105.32	102.91	104.91	103.51	106.33	106.39	106.4	105.34	105.14	104.82	104.31	106.73	104.38	106.07	105.28	105.42	104.21	105.75	105.31	105.19	105.07	107.61	104.71	104.42	104.39	105.7	103.42	104.74	106.79	104.76	103.6	105.25	105.1	104.92
101.81	100.13	98.573	99.52	102.11	99.278	102.73	102.44	99.409	100.87	102.23	100.93	100.93	99.923	102.72	100.23	101.01	101.17	101.24	101.56	99.509	102.64	99.178	101.14	99.329	100.28	102.52	100.79	100.19	101.3	99.571	101.94	101.53	100.58	101.21	99.505	99.01	101.91	103.51	100.79	100.82	101.87	100.85	99.635	100.7	102.04	100.25	99.15	102.53	100.4
108.81	109.49	108.25	108.41	109.05	107.7	110.28	108.35	107.31	108.4	109.11	108.9	108.42	108.33	109.98	108.13	108.16	109.17	105.2	109.31	110.33	106.3	108.84	109.22	110.22	104.81	109.67	107.03	108.99	109.26	109.41	109.35	106.89	109.79	108.14	108.82	108.53	108.7	108.49	108.47	109.2	108.86	108.47	109.36	109.2	108.3	110.81	108.75	107.07	107.3
103.8	105.14	105.49	106.08	106.68	104.89	106.47	106.04	105.82	106.19	106.96	103.48	106.75	105.61	105.72	107.4	105.14	104.86	103.83	105.66	104.98	106.34	106.51	105.95	104.39	102.66	106.98	105.71	102.95	104.79	107.58	104.11	106.67	104.18	105.59	106.9	104.06	106.81	105.83	105.2	106.03	104.7	106.94	104.79	105.98	104.55	104.81	105.96	105.04	107.91
98.448	100.88	102.82	100.4	101.59	100.48	100.28	102.83	101.31	97.808	100.61	99.137	99.426	99.432	100.5	100.15	99.464	99.86	100.58	99.438	102.41	101.68	100.67	102.38	100.48	101.73	99.538	100.48	100.93	101.18	99.525	102.87	99.283	99.628	99.522	99.588	99.279	100.48	99.268	102.07	101.55	99.99	99.178	99.041	99.362	98.72	101.45	100.59	100.78	102.49
108.84	106.13	107.87	109.19	109.34	107.99	110.13	110.32	107.84	107.69	109.2	108.61	110.24	106.6	106.74	108.74	108.4	106.04	107.38	106.77	108.48	109.49	108.5	106.73	110.13	106.86	108.84	107.42	106.33	109.47	109.31	110.9	106.67	110.87	106.96	109.03	106.79	107.68	109.36	109.79	108.11	108.38	109.62	105.94	108.92	110.21	109.25	109.8	109.6	107.86
111.63	108.08	109.42	106.99	107.86	108.32	108.62	107.72	108.38	109.13	110.38	110.66	109.43	106.68	108.93	109.97	108.86	108.78	105.53	109.36	109.29	109.14	107.35	106.11	109.06	106.23	107.92	109.05	109.68	109.33	107.14	108.86	106.02	109.82	108.24	109.66	108.53	108.12	109.57	107.56	107.88	109.93	107.22	108.49	109.22	107.97	107.66	107.88	109.13	110.7
104.59	103.67	107.06	105.19	106.22	107.24	107.24	104.55	106.47	104.88	106.13	104.72	104.8	107.06	106.33	105.59	107.23	106.75	109.43	103.9	106.09	106.45	105.21	103.79	106.25	104.87	105.54	107.19	105.12	107.11	106.64	105.61	104.71	104.69	106.41	107.73	105.41	106.01	107.55	105.67	105.32	106.28	106.3	107.45	107.68	106.08	105.47	106.4	105.44	106.68
107.87	109.33	109.82	108.35	107.38	108.09	109.83	106.75	110.63	109.9	108.74	107.34	108.36	108.89	105.33	108.4	107.19	110	108.02	110.19	109.41	109.43	111.49	108.74	109.43	106.05	108.67	107.31	108.14	110.3	108.34	108.39	108.14	108.71	109.19	108.97	108.11	108.87	109.47	106.48	110.17	108.47	110.35	108.46	108.56	108.28	108.7	107.62	109.8	110.16
111.02	111.59	108.69	109.04	109.05	107.84	110.65	111.22	111.51	110.8	110.64	111.48	109.26	112.46	111.3	111.1	111.26	109.86	111.76	110.68	110.87	109.93	111.77	112.41	109.23	108.94	110.63	107.26	109.56	108.73	109.66	108.66	110.25	107.96	107.85	111.21	110.62	112.12	108.62	109.91	110.2	110.28	109.75	109.09	110.53	109.15	108.29	112.42	110.67	110.88
106.88	104.68	106.02	105.63	105.94	103.72	105.29	104.9	105.4	105.37	106.46	106.46	106.47	106.86	104.4	107.27	108.04	106.8	107.31	105.45	104.53	105.74	104.27	105.62	105.14	105.35	103.99	105.82	106.19	104.16	106.77	105.95	105.52	106.86	107.22	105.25	104.48	106.57	106.34	104.11	105.69	106.42	107.6	107.75	106.84	105.12	104.39	106.04	106.53	105.57
109.47	107.27	108.8	107.84	106.81	108.82	108.87	110.5	108.36	108	106.38	107.05	108.48	108.3	108.77	106.25	109.1	107.86	105.74	109.03	108.29	107.33	110.93	108.83	107.21	108.28	106.57	111.29	109.49	110.71	108.98	108.45	106.81	108.08	108.48	108.79	107.97	108.91	106.78	107.3	107.66	106.99	108.02	108.97	106.67	107.43	107.9	107.58	106.62	106.8
108.26	110.54	106.53	108.11	109.48	107.42	107.19	107.69	107.73	110.1	106.4	110.02	106.44	107.18	107.22	106.6	108.29	108.49	109.63	108.12	108.2	107.62	107.96	108.96	106.25	110.7	107.54	107.92	109.95	108.05	107.61	106.94	108.15	107.48	108.34	108.77	108.77	107.8	107.84	108.48	109.94	108.05	108.19	109.13	111.46	107.14	109.53	108.92	109.1	108.45
101.32	100.75	101.99	101.03	101.4	100.58	100.05	101.32	100.54	98.392	99.651	99.528	102.27	99.785	98.715	100.72	100.33	102.03	100.93	99.176	99.089	100.23	101.47	101.05	99.443	101	102.37	101.95	101.08	99.498	102.26	102.13	101.58	101.69	101.95	100.64	99.192	101.64	100.44	103.5	101.07	103.06	101.91	101.91	101.09	100.16	100.8	101.05	101.01	100.13
108.47	107.92	106.01	104.59	107.62	108.55	104.49	109.58	106.31	107.24	105.63	107.91	107.12	107.98	104.64	108.55	107.42	106.9	106.2	107.03	106.67	107.84	106.08	104.19	106.27	108.47	108.58	106.13	106.92	107.06	106.52	107.19	103.85	103.75	108.37	106.82	110.64	107.64	105.38	104.25	105.58	106.66	106.52	108.1	105.75	105.69	107.07	106.96	106.09	106.73
106.9	105.97	107.7	108.16	107.23	110.22	107.98	107.48	108.44	107.67	106.09	109.7	107.2	109.19	108.43	107.49	108.02	106.18	108.36	106.04	108.95	108.5	109.49	106.94	108.85	106.75	106.05	107.43	106.39	108.36	108.79	108.74	108.65	109.75	107.43	107.02	109	105.93	106.39	108.31	105.72	108.49	108.47	106.68	107.79	109.83	106.22	106.01	109.79	106.2
106.33	106.17	104.41	104.95	104.44	104.18	106.07	106.97	104.1	106.5	105.96	105.59	108.34	106.92	105.78	105.29	105.31	105.52	104.39	105.46	105.21	105.46	105.8	107.98	103.66	104.39	106.97	104.93	104.9	107.23	107.12	105.02	105.79	105.18	103.81	106.74	105.29	105.28	105.81	104.19	106.69	106.94	107.58	106.72	106.78	105.5	104.53	106.73	105.64	104.23
103.32	105.11	107.39	106.04	104.5	107.45	105.87	105.72	104.39	106.33	105.38	106	105.9	103.47	106.32	103.6	106.51	107.24	104.39	107.51	105.52	105.76	106.74	107.95	105.82	107.79	104.64	105.4	106.3	107.16	107.71	104.8	105.82	105.24	105.96	104.14	103.02	106.54	106.34	103.15	105.95	104.28	106.98	105.98	103.6	107.57	106.7	105.14	103.25	105.52
107.03	107.46	105.41	107.26	106.98	105.39	105.41	107.06	107.6	106.94	106.73	105.32	106.76	109.26	106.25	106.44	108.41	105.34	104.05	106.69	105.53	104.9	107.42	105.83	105.8	108.33	106.02	107.05	105.57	103.78	108.12	106.65	106.06	105.4	105.8	106.43	104.28	104.2	103.69	106.3	105.01	104.51	105.28	105.83	107.06	107.19	105.24	105.41	106.74	106.91
106.81	108.81	104.06	109.23	109.85	107.76	107.69	109.23	108.7	108.81	109.38	107.53	108.43	108.55	109.74	107	109.23	110.53	108.39	106.9	108.06	107.63	107.96	107.19	106.03	108.2	109.19	108.17	107.46	108.34	108	110.13	107.49	108.47	105.6	109.71	108.16	108.13	108.69	108.01	107.94	111.14	109.04	108.35	109.25	106.68	109.11	108.37	107.68	110.02
108.84	109.1	106.78	109.05	108.65	111.6	108.06	108.67	107.84	106.91	108.19	107.94	106.86	108.5	107.14	106.85	110.3	108.01	107.19	109.41	106.83	107.5	108.53	108.18	108.36	108.47	107.32	108.53	106.6	107.79	104.86	109.02	108.25	106.58	108.74	109.63	109.15	107.19	108.83	111.01	111.59	109.22	108.13	110.15	109.11	108.33	107.76	108.8	106.25	106.39
97.722	99.56	97.03	96.851	99.733	100.18	96.45	97.472	97.615	98.857	98.082	98.302	95.139	98.396	99.892	97.642	96.954	97.862	98.64	98.473	97.89	97.546	96.864	99.473	98.391	95.932	96.508	97.156	100.7	98.993	99.251	98.71	98.706	98.491	98.164	96.654	97.726	97.513	99.24	96.601	97.974	96.357	98.021	98.518	96.553	96.126	98.517	98.95	97.086	95.971
105.28	106.67	107.95	106.5	105.38	105.32	105.68	106.4	106.4	104.91	106.47	107.71	105.4	104.92	107.34	107.77	106.88	105.4	107.98	105.5	108.49	105.63	106.86	106.57	106.32	105.09	106.2	107.41	105.17	108.25	105.76	107.18	107.07	106.26	108.39	105.04	106.73	106.94	106.09	106.24	106.7	106.01	105.21	105.7	104.98	105.64	106.37	106.71	104.43	107.42
106.63	108.92	107.25	108.22	109.53	106.6	108.49	109.45	109.41	108.39	109.28	109.51	109.17	108	106.6	109.52	107.34	106.91	109.38	106.93	106.11	108.34	108.78	108.78	108.16	108.12	106.63	107.64	107.22	109.14	107.34	108.73	108.44	107.13	107.25	108.68	107.54	109.27	108.13	108.29	108.62	107.98	109.45	107.34	107.89	107.82	106.81	105.97	106.36	109.05
99.108	98.895	95.117	97.25	98.956	96.483	96.634	98.95	98.789	96.621	97.171	96.893	97.896	97.981	97.836	98.311	98.857	99.976	99.415	99.071	97.359	99.376	98.45	99.993	98.988	99.919	98.727	98.751	99.296	98.648	99.061	96.55	99.949	99.786	98.047	98.253	97.145	99.318	98.298	98.326	99.463	100.37	99.492	98.028	98.018	98.232	100.23	98.821	101.23	97.943
102.77	106.17	107.29	104.93	104.61	105.9	106.35	104.97	106.78	107.14	106.05	105.53	107.24	107.59	107.05	106.62	107.07	105.78	104.52	106.83	107.35	104.24	105.69	105.74	106.89	105.81	103.07	105.85	106.71	107.98	104.04	106.21	106.65	107.07	106.88	105.33	103.43	106.05	106.61	107.33	105.73	108.18	107.17	104.97	105.83	106.5	106.32	104.22	104.5	108.04
106.26	106.17	103.79	106.54	106.48	106.61	106.15	106	107.24	105.16	105.98	104.52	107.66	104.37	106.23	106.62	106.29	106.21	109.18	104.88	103.45	108.02	103.44	108.35	108.71	106.96	106.9	107.02	104.99	106.28	107.22	107.24	107.56	106.62	107.85	107.97	109.1	105.8	105.1	106.65	106.11	107.27	106.82	107.53	105.88	107.01	106.69	106.53	107.11	108.38
109.95	106.52	107.85	106.85	106.31	107.7	105.25	107.65	107.28	107.08	109.55	106.47	108.14	107.24	107.84	106.82	107.6	103.36	107.24	107.2	104.93	106.25	105.9	107.52	105.13	106.5	105.17	106.08	107.75	107.58	105.47	106.45	106.87	107.14	105.03	105.13	106.41	106.26	107.72	107.02	105.8	106.68	107.35	104.7	105.82	106.32	106.14	108.98	106.45	106.28
107.02	105.21	108.38	106.8	105.08	106.35	105	104.39	105.07	105.17	106.29	103.95	106.34	107.09	107.27	103.9	104.43	105.96	107.57	106	106.02	107.15	104.85	104.47	108.93	106.63	105.87	103.45	105.38	102.45	106.07	105.8	106.91	105.31	104.32	106.54	105.86	105.97	106.05	106.5	105.41	105.97	105.62	104.26	107.53	106.12	105.07	105.34	104.72	105.96
106.07	106.95	104.58	105.47	106	103.4	105.19	106.22	106.01	105.6	105.12	106.92	105.22	106.8	106.03	107.66	105.57	107.04	104.62	106.48	104.49	105.99	105.36	106.27	104.14	106.29	105.58	103.68	104.76	105.18	107.74	105.33	105.07	106.84	103.94	103.7	104.3	104.72	107.08	103.73	107.53	106.04	104.93	105.47	106.26	105.23	104.1	106.02	105.41	106.45
106.02	104.96	104.09	106.54	105.39	105.01	105.88	105.38	104.81	106.39	105.67	106.33	105.15	103.62	106.29	103.73	106.25	105.56	104.99	104.88	106.21	106.14	104.8	104.52	105.46	105.74	103.16	105.16	102.97	105.62	106.38	107.76	104.79	105.73	107.37	106.66	107.04	104.63	108.09	102.94	106.03	106.16	105.2	104.41	106.49	104.8	108.33	105.02	106.06	104.04
108.54	107.02	110.3	106.4	105.73	107.18	108.89	109.9	107.36	107.89	107.83	107.71	108.99	110.61	108.15	108.87	107.77	106.95	110.39	106.55	109.4	108.05	108.9	108.94	106.95	109.27	107.98	108.32	109.6	108.24	107.93	109.76	109.41	107.4	109.79	107.91	109.21	108.87	109.9	107.46	110.54	108.13	109.23	108.54	107.8	109.03	110.6	108.87	107.36	108.07
105.53	104.3	104.27	106.55	107.56	105.66	107.84	105.49	105.19	107.85	107.01	104.51	105.08	106.81	103.89	104.23	105.65	104.3	105.35	105.05	103.16	107.43	107.3	105.05	105.32	106.61	104.71	105.17	104.81	104.93	105.6	107.21	107.69	107.67	103.77	104.97	106.67	106	106.63	104.48	104.47	107.09	104.59	105.65	105.72	106.78	106.85	105.24	105.71	103.82
103.01	105.73	105.33	107.2	106.29	105.16	105.71	106.3	102.88	105.27	107.53	106.09	106.8	104.94	105.11	106.14	105.63	104.68	106.47	105.86	103.51	105.57	105.27	106.68	105.18	106.71	104.28	104.61	108.17	107.15	104.86	108.29	107.01	105.07	104.36	105.88	106.46	104.51	105.88	104.97	102.24	105.08	107.85	104.79	104.23	105.74	106.14	104.18	105.14	104.07
108.37	106.36	109.89	107.29	108.19	106.9	107.53	107.32	108.73	108.86	107.44	106.11	109.95	105.99	110.23	107.69	110.36	108.34	107.78	103.92	106.05	108.38	107.52	109.45	107.22	107.94	109.77	106.44	107.8	110.19	105.66	108.01	109.1	105.82	106.9	109.19	108.25	108.53	105.88	108.37	106.29	110.29	108.87	108.62	107.41	107.39	108.15	107.24	107.35	107.4
108.89	105.94	108.85	107.46	108.89	108.82	108.66	109.11	108.28	109.11	107.21	108.82	106.88	107.97	109.61	107.11	107.43	107.87	108.44	109.64	107.67	109.48	107.52	107.5	107.1	107.09	106.52	108.03	107.58	108.57	107.98	107.6	109.85	107.66	107.13	109.39	110.47	108.52	108.58	108.09	108.58	108.93	110.68	107.55	108.01	109.45	110.45	109.64	108.78	107.57
107.51	106.62	104.04	104.3	108.63	106.84	107.08	108.41	107.39	105.95	106.03	105.47	106.92	108.22	106.19	107.12	107.4	106.8	107.74	105.6	105.97	106.5	107	104.27	106.2	106.65	105.83	106.79	107	108.27	104.48	106.58	105.85	106.66	108.26	106.46	105.92	106.26	103.74	106.62	104.49	106.85	106.43	106.57	104.87	107.34	108.03	107.26	107.19	106.36
108.3	104.86	106.34	105.05	107.41	105.82	107.35	106.13	107.01	105.77	105.31	107.85	105.28	106.44	107.57	103.48	105.47	107.07	106.42	107.31	107.16	106.57	107.05	105.97	105.47	106.88	108.61	107.68	106.43	104.91	107.93	108.55	106.64	107.03	105.89	108.87	106.34	106.37	108.27	105.37	108.13	105.45	105.63	106.67	104.85	106.26	106.98	107.13	106.52	106.77
103.28	103.98	103.23	107.64	104.47	104.74	104.12	106.08	102.99	105.57	105.51	104.74	105.97	105.21	105.48	105.48	105.56	105.1	107.41	106.07	103.27	105.91	105.4	107.68	106.25	105.41	103.96	106.38	104.49	104.3	106.09	107.98	105.02	105.76	106.55	106.65	105.4	105.61	107.36	105.88	105.55	105.8	105.81	104.71	106.56	106.71	104.94	104.59	104.87	103.81
97.111	97.113	98.855	98.263	98.674	98.674	99.798	98.085	99.32	99.745	98.347	99.739	100.94	97.861	99.14	98.672	98.936	98.949	100.51	99.943	99.373	96.806	99.201	99.12	100.31	100	100.59	98.416	99.298	100.15	98.32	99.691	99.388	100.79	99.397	97.352	99.065	99.025	99.621	98.046	98.776	98.252	98.194	97.656	99.937	97.735	99.652	97.382	100.53	100.35
101.11	99.758	100.85	97.806	100.49	100.36	99.148	101.94	99.547	102.68	101.63	99.479	99.769	101.87	100.3	98.135	100.23	100.51	99.737	101.01	99.506	98.255	101.06	101.14	100.88	101.41	101.8	101.94	102.52	102.18	97.452	102.01	101.59	99.438	98.98	100.1	98.706	101.22	101.33	98.321	100.08	100.7	100.62	100.29	101.1	99.058	101.33	101.9	99.356	102.48
101.97	100.42	101.28	100.84	102.39	101.03	98.445	101.29	100.78	100.51	101.94	102.18	99.311	101.28	99.332	101.09	99.518	100.23	101.04	100.07	101.65	101.21	101.51	100.64	102.09	102.47	99.676	99.45	101.59	101.21	98.576	101.02	100.39	100.82	99.374	101.63	100.4	100.94	101.25	100.07	101.88	102.17	99.305	101.62	98.648	99.585	100.97	100.91	100.38	98.413
109.29	108.19	108.34	109.17	109.82	107.9	108.24	108.27	105.76	109.36	108.47	107.09	108.63	107.16	108.33	107	107.65	110.17	108.32	109.81	107.08	110.53	108.55	107.43	110.84	110.02	107.67	110.25	108.99	109.16	105.29	107.51	109.21	108.64	107.31	107.64	108.87	107.76	109	108.46	110.17	109.03	109.5	104.27	109.86	108.74	108.18	106.31	110.59	106.1
99.561	99.756	101.02	101.42	99.241	100.86	100.91	100.02	97.998	100.84	99.894	102.46	100.26	97.219	101.93	98.373	102.95	97.051	98.893	99.422	97.396	101.62	100.89	101.39	99.177	101.11	99.786	98.85	99.064	100.05	101.16	102.03	101.59	102.53	99.075	102.58	101.39	99.8	99.008	100.94	101.34	102.57	102.38	99.469	101.02	101.18	101.58	102.25	99.254	99.292
106.48	104.98	107.96	107.17	106.93	107.72	106.42	105.05	107	107.46	104.33	105.43	107.03	108.13	105.34	106.26	105.26	106.57	106.67	104.42	104.87	106.19	106.77	106.14	105.87	107.53	106.75	106.79	106.2	104.94	105.3	105.17	105.45	104.77	106.04	104.79	106.58	107.55	104	105.67	105.63	105.22	106.09	104.78	104.33	105.45	106.12	107.91	103.77	105.75
97.608	97.365	97.649	97.254	99.23	96.444	100.58	98.365	97.711	98.599	97.277	97.88	98.527	97.596	97.976	97.767	96.298	100.95	97.903	95.448	97.343	98.255	96.692	98.525	97.328	98.355	97.446	101.87	97.795	98.465	97.528	99.572	97.073	97.807	99.008	98.519	97.51	98.375	97.091	98.439	97.945	98.282	96.688	98.516	98.26	98.338	101.36	98.492	97.069	99.568
106.14	106.05	104.25	105.92	106.73	106.38	104.04	106.02	106.2	105.76	108.16	104.65	104.19	106.82	106.01	105.32	105.35	108.3	105.43	107.87	107.04	105.52	104.57	104.76	107.17	106.35	104.48	106.73	105.53	106.38	104.49	106.27	106.68	105.56	105.36	104.79	106.18	107.39	105.37	105.36	105.78	105.98	105.21	107.96	104.82	104.41	106.16	103.92	106.35	107.48
107.62	108.84	106.82	108.15	108.13	106.77	106.27	107.78	109.36	107.01	110.72	106.92	109.04	106.45	106.82	106.85	108.24	107.41	107.96	107.32	106.47	107.87	107.11	108.09	108.06	107.84	107.17	108.31	107.89	107.31	109.16	108.62	109.02	107.17	106.87	106.45	109.16	107.82	107.4	108.66	109.2	106.87	108.56	108.62	110.31	109.87	108.03	106.51	107.75	109.49
98.294	99.232	98.306	100.46	100.33	100.57	100.43	100.87	97.886	100.09	97.002	97.523	102.83	99.359	98.785	98.838	97.505	99.806	98.746	100.29	100.66	96.651	97.72	98.558	99.003	100.56	98.654	100.04	100.41	98.833	99.762	98.063	99.917	99.52	100.44	99.292	97.952	97.553	100.76	99.75	98.008	98.966	100.41	100.5	99.662	99.952	98.829	101.43	99.957	98.956
107	107.53	106.23	106.95	108.13	107.94	104.64	105.92	106.48	108.86	105.86	109.35	108.39	106.42	107.72	109.76	108.91	106.81	108.17	109.17	111.15	107.92	107.12	108.05	109.31	108.73	110.07	109.05	108.1	107.08	109.71	107.61	109.44	109.29	108.5	104.93	109.9	107.48	108.14	104.66	107.4	110.13	108.18	109.1	108.8	106.11	108.59	108.47	107.85	109.23
107.36	107.26	106.9	109.99	106.32	109.39	105.95	107.26	107.3	109.77	105.35	106.03	107.09	107.51	107.03	105.76	106.06	109.06	106.45	105.82	106.22	106.65	105.39	105.57	106.2	106.77	105.93	106.98	108.25	106.82	105.54	108.03	107.67	106.41	106.62	106.83	106.79	106.97	107	107.41	104.24	108.75	105.98	105	106.97	105.9	107.3	105.4	107.33	109.22
106.64	105.23	104.65	105.37	106.48	107.16	104.86	106.09	104.98	105.36	107.12	107.17	107.28	105.99	104.99	106.37	105.4	108.04	105	106.1	105.5	106.82	106.84	108.14	106.21	106.05	105.52	106.69	104.95	107.53	106.72	107.9	105.5	105.64	105.97	104.06	107.94	106.05	104.97	105.79	106.42	106.27	105.28	105.27	105.82	105.37	107.34	107.04	107.49	106.91
105.57	109.86	109.06	106.01	110.86	107.62	107.95	108.77	110.36	109	107.9	108.51	110.08	107.31	110.49	109.38	108.55	109.64	106.5	107.48	109.31	109.47	109.43	106.91	110.38	108.71	107.43	109.19	108.78	107.95	108.21	109.34	109.24	106.95	110	107.09	108.21	109.68	108.81	109.71	106.56	107.89	109.15	107.93	111.27	107.17	109	109.67	105.18	109.46
101.99	100.11	102.33	101.5	101.14	100.23	101.13	100.27	100.83	98.344	99.624	101.71	98.864	100.65	101.34	98.355	103.04	102.92	101.2	101.16	102.32	99.147	99.194	100.39	99.379	101.94	101.62	100.04	99.128	101.38	98.016	100.3	101.39	99.537	99.575	101.77	101.17	99.096	99.242	101.96	102.24	100.83	100.27	101.6	100.42	99.433	99.548	101.08	99.454	97.839
108.7	106.78	108.92	108.92	107.2	106.72	109.54	110.25	107.93	107.57	110.41	107.1	108.1	106.4	107.48	107.91	108.01	106.29	107.72	109.29	110.38	108.84	109.97	108.87	109.14	109.34	107.8	109.12	107.31	108.48	109.43	108.41	107.68	108.7	108.1	106.4	107.99	109.65	107.47	107.84	106.38	106.65	110.56	110.47	108.53	109.87	108.16	108.86	107.19	109.08
105	107.45	106.46	106.29	105.04	105.79	106.44	104.7	107.16	105.57	104.54	103.73	104.3	103.9	107.88	106.4	106.5	105.18	107.66	106.37	104.91	104.21	105.46	105.58	104.67	104.97	106	106.29	108.07	107.45	104.11	105.35	105.58	106.3	106.11	107.61	106.46	106.88	105.21	107.32	105.97	103.15	106.66	105.63	105.81	105.17	105.31	107.77	107.53	106.54
106.19	103.75	106.43	106.58	105.37	104.94	104.86	104.51	105.63	104.91	104.58	105.69	104.89	106.87	105.79	106.4	105.18	106.56	104.25	103.62	105.59	105.33	108.06	105.99	106.77	106.77	103.71	106.18	105.74	104.54	104.95	107.35	104.02	104.11	105.2	104.18	105.1	103.25	105.77	106.77	104.51	106.21	104.51	104.8	108.06	106.48	105.86	104.62	105.33	103.02
103.78	107.18	105.54	104.89	107.22	106.43	105.97	103.45	108.31	108.49	104.96	106.44	107	109.42	105.52	107.65	106.79	107.25	109	105.48	107.31	103.37	105.94	105.32	107.24	108.48	108.31	104.71	107.96	106.15	109.23	104.94	106.58	106.27	107.1	108.82	107.56	105.81	108.32	107.11	107.56	108.4	104.98	104.76	107.14	108.52	106.43	109.68	105.32	108.34
107.9	108.4	107.89	107.7	106.29	109.19	108.64	108.79	107.83	107.62	107.76	110.15	109.03	107.46	108.4	108.05	108.08	107.87	109.1	107.69	108	108.03	110.39	110.19	108.67	107.08	111.15	109.3	108.78	107.4	107.42	108.39	104.9	107.17	108.37	106.52	109.38	108.32	106.13	109.48	108.24	106.67	107.35	108.69	107.19	110.23	107.88	110.7	105.15	108.4
97.697	99.487	100.23	100.92	99.546	99.503	97.602	98.514	98.107	99.169	99.014	98.696	98.482	100.01	97.769	97.309	98.409	98.912	100.31	98.525	100.71	99.064	97.359	99.482	98.395	98.153	100.55	98.262	99.889	99.519	97.721	100.54	99.301	99.789	100.14	97.198	100.3	99.99	98.346	100.62	98.713	98.368	96.931	100.23	97.386	99.31	97.934	96.647	98.789	97.486
109.29	105.95	107.02	105.52	107.75	106.83	106.3	108.53	107.1	108.53	108.71	106.75	107.43	107.09	109.95	108.57	107.48	106.69	108.09	109.14	107.58	106.33	105.73	108.15	105.2	107.12	109.67	108.45	108.19	108.43	108.17	107.99	108.82	108.4	109.07	108.07	106.37	106.41	107.26	107.47	107.12	108.03	108.13	106.98	109.99	107.4	109.14	107.3	105.62	108.28
106.02	104.76	106.4	105.28	106.7	107.86	103.7	104.08	107.09	106.43	106.79	103.94	108.07	108.62	105.87	106.09	107.69	104.93	105.24	105.79	104.63	107.34	104.64	106.32	106.47	105.65	105.68	104.95	106.15	107.29	106.88	103.07	106.09	104.68	106.34	106.02	106.04	104.97	104.49	105.26	104.56	105.29	106.31	104.97	106.9	105.53	105.75	104.44	104.79	107.15
106.52	107.83	105.52	108.21	105.71	106.34	106.95	106.55	105.45	103.63	103.96	102.77	108.11	103.59	106.3	107.76	108.62	106.8	104.84	106.48	104.56	106.11	104.02	105.01	106.04	105.96	104.93	107.32	104.81	104.18	107.81	104.91	103.96	105.2	106.19	104.83	105.97	102.77	105.63	104.5	106.81	107.83	105.15	107.59	107.75	107.32	105.89	106.65	105.21	104.96
105.74	105.87	106.17	104.99	105.33	105.24	107.88	106.87	105	106.9	105.26	105.29	105.92	104.13	105.88	107.35	107.32	108.56	106.45	109.15	108	106.09	107.75	103.56	106.83	107.44	107.57	106.94	106.58	105.57	106.87	106.03	105.71	105.18	107.34	104.63	107.78	106.64	105.43	106.08	103.64	108.17	108.63	105.34	105.78	105.42	106.25	107.17	105.1	105.95
110.28	110.84	109	110.14	112.86	110.58	111.92	109.64	111.85	112.49	112.99	111.55	110.73	110.07	110.53	109.63	111.62	109.74	110.5	110.23	111.36	110.23	108.95	110.21	110.7	111.14	109.36	109.61	110.16	111.57	112.82	111.72	109.83	111.26	110.67	109.78	107.15	110.33	111.02	111.67	111.66	109.39	110.5	110.01	110.09	109.28	108.96	111.14	107.99	110.48
105.78	105.05	106.62	107.3	103.99	108.31	107.92	104.94	107	102.3	105.63	107.36	105.56	106.24	105.62	105.92	105.54	106.04	105.89	104.9	105.02	105.18	102.96	107.41	103.76	105.24	104	105.52	106.3	104.42	106.93	105.74	105.88	106.46	105.49	106.91	104.83	104.83	103.72	104.18	106	105.93	106.06	106.76	105.54	105.73	107.72	103.29	105	104.3
98.999	95.86	98.349	97.278	97.335	98.023	98.532	99.068	98.766	97.77	99.675	101.24	99.419	97.307	97.998	96.21	96.254	96.082	99.77	99.092	96.798	97.682	98.463	98.229	97.93	97.341	98.077	97.756	98.049	100.15	99.464	97.355	99.729	99.921	98.524	99.06	98.525	97.27	99.582	96.208	98.246	98.586	96.41	98.58	97.628	97.615	96.687	98.327	97.547	97.406
104.68	106.15	105.34	106.13	105.56	105.79	108.46	107.24	106.15	105.05	105.88	106.34	106.25	106.94	108.65	107.32	106.82	105.45	107.26	108.23	108.27	106.09	107.74	107.71	106.64	107.64	108.04	107.64	105.22	105.21	107.11	106.43	107.73	106.54	107.49	104.41	105.87	106.41	107.69	107.23	106.48	108.26	105.21	105.27	104.82	108.2	106.43	106.38	105.44	105.96
108.23	108.83	108.98	107.52	109.77	108.02	108.1	108.65	109.62	107.53	108.68	106.95	107.85	107.21	108.99	108.68	107.96	106.83	108.84	108.54	109.01	106.64	106.92	108.17	104.75	107.44	106.05	106.03	108.59	108.76	107.17	106.56	108.23	108.58	105.7	108.34	108.03	107.49	108.1	107.5	108.39	110.38	106.5	108.99	108.24	108.57	106.6	107.89	108.65	107.56
109.46	111.05	109.45	110.11	109.66	110.2	112.13	112.45	112.18	110.87	110.15	107.58	110.06	110.47	110.3	111.37	111.03	112.86	108.81	113.61	111.61	108.97	111.32	109.8	109.34	110.3	110.39	109.76	110.07	113.31	112.19	112.55	111.52	109.63	110.8	112.33	112.66	111.73	111.36	107.92	107.8	111.28	110.44	110.17	109.9	112.53	112.21	111.87	109.72	110.54
97.027	98.807	98.496	99.208	95.777	100.33	99.21	98.634	98.161	101.21	100.91	98.677	99.386	97.878	98.741	96.899	96.096	99.405	101.47	101.06	99.036	98.309	98.073	99.121	97.468	97.844	100.51	99.047	99.618	98.701	99.451	97.492	97.476	98.144	98.509	98.556	100.66	97.238	100.12	98.88	98.96	96.595	98.649	96.572	98.292	95.303	97.745	98.739	99.43	97.812
101.98	105.78	104.37	105.35	105.51	104.35	107.75	105.31	107.07	106.05	105.29	104.48	106.02	105.33	104.58	105.67	105.74	106.04	106.92	104.33	105.6	106.67	106.24	108.52	107	105.59	105.42	105.38	106.14	102.86	103.93	106.96	105.48	105.44	105.46	107.33	106.37	105	106.97	106.7	103.84	104.05	105.4	104.34	105.77	104.52	106.09	107.02	105.79	106.48
105.56	106.58	104	104.51	105.28	105.75	105.16	103.56	105.07	105.22	107.56	103.45	105.62	105.53	105.47	106.29	105.57	106.08	103.71	105.73	103.25	106.94	107.56	104.67	105.89	108.25	104.64	105.11	106.42	106.3	108.25	105.62	106.48	105.51	107.13	106.47	106.19	105.01	105.88	105.62	106.31	107.29	105.66	105.91	105.22	105.17	106.11	105.62	105.65	105.11
101.51	101.08	102.28	100.62	100.6	99.49	99.369	101.7	99.142	100.93	101.46	101.1	101.59	101.96	100.47	102.65	100.6	100.75	99.722	99.491	101.54	103.73	100.22	100.29	101.6	99.602	101.71	101.5	101.92	100.76	101.27	101.57	100.6	100.38	102.34	101.75	101.28	103.3	101.09	102.41	100.28	101.48	100.73	102.07	100.13	100.39	101.25	101.22	101.8	101.97
105.6	108.14	105.97	104.87	104.84	103.89	105.19	104.84	104.74	104.61	107.48	106.03	105.56	104.54	105.89	105.94	107.81	104.56	105.05	106.88	105.11	106.39	104.96	106.14	103.21	105.24	104.87	107.23	106.31	104.6	107.38	106.36	105.47	106.99	105.61	106.11	108	106.95	105.52	106.49	107.94	106.11	105.67	104.08	103.56	106.95	106.1	105.81	105.1	107.04
106.01	107.82	105.91	108.08	105.25	105.9	107.12	104.07	106.12	105.45	104.06	104.8	106.93	106.93	107.27	106.76	105.35	106.12	105.81	104.8	105.23	105.25	106.26	105.33	105.66	106.89	105.05	105.13	105.25	106.61	106.09	107.71	105.93	105.91	104.63	105.18	108.08	105.52	109.33	106.49	107.08	106.66	105.44	105.34	107.14	104.91	107.78	106.06	105.76	106.85
101.86	99.914	101.28	99.86	101.05	99.6	99.95	99.71	98.649	101.5	100.72	98.291	101.36	103.46	99.177	101.58	99.85	99.605	100.96	101.83	101.76	101.84	100.42	102.82	100.58	99.466	99.502	101.04	98.308	100.14	100.26	100.12	101.14	101.76	99.45	99.801	99.814	101.61	97.614	99.355	101.43	98.311	100.71	102.14	102.44	101.58	100.42	101.01	101.59	99.475
111.04	107.57	106.94	109.38	107.8	109.02	109.6	107.59	107.63	108.05	110.4	108.29	106.14	106.35	109.66	109.44	107.62	107.8	106.39	107.25	106.06	110.87	107.58	107.42	108.64	107.51	110.53	108.38	107.51	107.89	106.33	105.74	106.53	107.15	108.36	109.04	107.88	106.36	106.67	107.97	107.72	108.28	107.63	109.7	107.04	105.31	106.79	108.56	107.76	109.6
108.14	107.91	107.38	110.2	107.18	106.33	108.54	106.01	108.26	107.65	109.41	108.22	107.42	107.82	107.16	111.62	106.84	108.01	107.28	108.15	110.64	107.57	107.63	109.04	108.53	110.6	108.07	108.46	106.79	106.79	107.28	107.52	107.32	107.23	107.96	106.44	108.72	107.53	110.3	107.6	109.23	106.26	109.14	107.12	107.24	107.79	109.24	107.18	108.61	109.33
106.33	106.3	103.95	105.21	107.25	107.97	105.46	106.99	108.68	105.76	106.73	108.11	109.25	106.73	106.69	105.95	108.59	107.91	108.24	107.79	106.76	104.98	107.81	105.99	107.05	105.67	105.84	104.18	104.72	106.65	106	106.97	105.82	106.76	107.43	105.94	104.06	106.08	107.57	106.01	105.14	104.66	105.37	107.77	107.66	103.44	107.49	104.25	108.52	107.18
99.309	97.359	99.449	96.726	98.79	98.573	100.8	96.297	97.571	99.633	99.237	99.134	95.877	97.256	97.127	98.253	100.12	96.422	96.604	100.12	99.858	100.6	97.175	102.06	99.261	99.089	99.438	100.18	98.26	98.113	97.944	97.765	97.08	97.754	97.842	98.008	100.1	100.19	96.916	99.093	97.288	100.24	100.69	98.163	98.259	100.82	98.553	100.22	98.265	100.75
100.88	98.787	100.27	98.579	100.96	99.574	99.073	99.732	101.62	101.9	99.951	99.287	98.797	99.49	99.069	100.95	100.03	99.167	101.85	101.73	100.54	100.28	100.8	101.29	98.578	100.62	100.22	99.131	101.6	101.05	100.39	100.48	98.022	100.38	99.533	100.36	98.036	99.439	98.598	101.71	99.569	99.159	96.905	100.51	100.59	99.14	99.279	100.72	98.491	101.07
106.99	103.97	105.87	106.93	108.17	104.9	106.87	106.39	108.01	106.76	108.01	106	105.47	108.1	105.34	106.94	104.91	106.52	107.94	104.53	105.39	103.4	105.21	105.03	105.82	104.26	103.93	105.83	104.95	105.36	105.13	105.72	107.21	106.22	104.99	106.5	105.77	105.74	107.38	105.86	106.35	107.53	106.08	107.24	104.61	106	106.98	105.91	106.87	105.77
107.49	105.97	106.64	106.31	107.9	108.1	107.62	107.86	109.22	108.79	108.79	108.44	109.05	108.05	107.66	107.68	108.49	108.77	107.92	104.89	108.24	107.87	109.72	108.41	107.63	106.76	106.24	106.72	108.54	107.61	109.84	105.99	109.27	107.23	110.75	109.19	110.1	108.35	107.92	106.36	108.9	107.89	108.66	108.94	106.6	106.21	107.21	107.93	108.03	107.15
103.42	105.37	107.52	107.19	106.68	107.59	103.75	107.48	106.34	106.79	106.62	104.89	104.65	105.81	107.45	105.87	107.25	104.8	103.81	104.4	104.85	104.5	105.25	108.57	105.64	105.3	106.28	107.57	106.79	106.96	104.81	104.65	106.59	106.3	104.79	104.67	105.18	106.93	107.2	104.98	107.61	106.64	105.49	105.77	106.48	104.55	103.86	105.95	104.91	104.8
99.633	102.38	100.59	99.828	100.7	102.1	101.47	98.904	100.17	102.16	100.27	98.5	100.3	100.57	99.826	102.11	100.56	101.88	101.5	100.26	98.624	100.89	99.055	101.81	98.119	101.93	100	100.28	98.301	102.5	100.8	100.32	101.36	99.285	100.96	100	102.05	98.732	101.01	99.111	100.77	102.36	99.41	99.076	99.074	98.837	99.464	101.33	100.14	102.14
102.93	99.184	100.95	99.623	102.72	99.169	101.02	101.23	97.959	100.34	101.33	97.673	101.5	101.3	101.52	101.53	102.04	100.34	101.37	99.521	99.486	100.04	100.56	100.09	99.343	97.492	100.38	100.12	99.984	102.5	102.56	99.979	100.55	100.19	100.98	103.57	101.11	102.56	100.73	99.112	99.905	100.83	102.23	100.4	101.07	101.08	102.23	100.53	101.84	102.79
110.45	108.64	109.05	108.19	107.33	107.98	109.88	107.92	108.69	109.51	107.88	109.02	109.68	108.58	108.49	106.59	106.61	109.49	110.5	108.79	108.71	107.75	108.77	107.7	109.48	108.57	107.63	109.11	109.94	108.54	106.17	111.24	107.67	109.03	109.08	109.55	107.85	107.39	109	110.04	109.14	107.9	110.19	108.95	108.54	106.53	108.21	107.1	107.33	109.63
104.71	105.47	104.62	106.2	104.06	105.59	107.05	106.3	105.32	106.04	106.45	105.06	106.29	106.33	106.77	106.56	104.69	106.82	104.68	108.27	104.72	105.59	109.05	105.86	105.71	104.8	106.41	104.54	104.63	105.94	106.61	104.14	103.9	106.51	105.89	106.61	106.41	105.89	104.24	105.59	104.95	106.06	104.83	106.92	104.8	105.57	103.66	104.73	106.04	106.51
105.26	108.79	104.82	104.07	105.92	106.17	106.16	106.7	105.46	109.52	107.73	103.72	105.88	106.56	108.51	107.16	105.68	106.77	105.86	106.9	106.36	106.06	108.43	107.61	108.37	105.26	106.48	106.89	108.33	104.45	108.49	106.37	106.81	104.87	106.4	106.01	106.31	107.34	104.92	105.53	107.71	105.05	106.09	106.29	107.08	106.41	106.37	106.76	104.95	106.03
98.022	101.42	100.13	101	96.476	98.803	97.204	97.388	98.986	101.08	98.2	99.787	98.166	99.879	98.854	99.459	101.37	97.162	98.908	98.228	99.26	97.599	99.426	96.585	98.371	97.066	99.24	98.171	101.67	101.49	99.651	99.4	98.349	101.83	98.485	97.2	101.66	100.37	98.798	99.397	100.68	97.749	98.447	100.07	99.447	96.543	97.028	100.5	99.986	100.71
106.36	104.07	105.45	104.94	105.66	105.34	106.62	104.99	104.11	104.95	105.64	103.39	105.1	105.48	103.98	105.67	106.11	103.55	105.77	105.65	105.37	105.52	105.31	105.43	105.17	106.98	106.02	104.64	106.96	105.88	106.26	107.8	106.33	106.28	105.66	106.17	106.19	107.54	106.01	105.65	106.16	105.9	104.34	104.09	107.11	107.03	107.53	105.26	106.11	104.95
108.61	109.19	107.69	108.36	108.6	107.74	108.24	107.77	107.6	107.99	106.9	106.83	108.65	108.23	108.25	107.84	107.08	108.1	109.4	108.88	109.64	104.69	109.21	109.52	107.39	109.05	106.01	107.93	108.99	110	107.71	110.13	108.35	111.75	107.2	106.83	109.72	109.92	109	106.8	107.61	107.34	108.66	107.88	108.63	108.26	108.28	106.61	107.67	110.53
105.63	109.04	106.53	106.87	106.83	108.97	108.14	107.23	109.77	108.08	107.35	107.48	108.31	106.44	107.79	108.26	108.37	109.38	107.03	108.3	109.32	107.15	108.42	108.54	107.76	107.46	107.16	108.42	107.83	109.18	109.22	107.91	109.31	109.04	109.75	108.73	106.48	107.29	107.81	109.91	107.06	106.05	106.02	107.96	109.6	108.56	108.99	107.8	109.85	106.62
109.72	109.77	111.28	111.65	108.98	111.27	111.17	110.83	109.75	107.2	108.8	110.94	109.62	111.98	111.08	110.28	109.18	111.78	110.14	108.57	109.89	112.76	110.51	110.12	112.14	109.07	111.1	110.97	108.15	111.47	110.26	110.51	109.9	109.7	110.93	111	112.96	107.61	111.89	109.58	111.66	110.18	111.42	107.64	110.16	109.79	110.02	110.85	110.05	110.46
107.86	107.91	107.76	106.47	108.6	107.1	107.59	107.2	109.51	106.43	109.51	108.49	107.44	107.83	106.85	105.93	105.95	107.1	108	108.77	109.15	106.81	106.21	108.83	105.58	109.43	108.43	108.25	107.55	107.67	108.6	110.02	109.25	106.27	109.81	106.22	106.65	108.33	109.07	107.95	108.1	108.18	107.91	108.17	105.83	107.42	109.85	107.57	107.7	109.53
97.106	98.52	99.815	99.304	95.684	97.995	96.324	98.608	99.914	97.958	95.496	97.857	97.809	101.34	98.816	97.025	98.208	99.058	97.872	96.398	98.293	97.966	96.239	97.24	97.706	96.044	99.163	97.789	92.531	99.562	98.175	95.27	94.097	96.784	98.682	97.883	97.009	99.096	98.483	98.13	100.36	99.357	99.306	96.096	98.344	96.994	97.543	98.856	97.628	97.348
109.98	109.44	108.15	108.94	105.47	108.73	109.57	108.86	107.44	108.25	108.84	108.3	108.1	109.9	106.47	109.37	107.39	109.11	110.41	108.78	108.62	107.86	108.8	106.81	107.01	107.62	108.96	107.13	108.27	109.43	109.07	108.42	109.41	107.83	108.33	108.03	108.28	108.67	107.69	109.07	108.22	109.4	108.58	108.15	108.38	108.03	107.67	108.36	110.85	110.1
109.76	109.45	106.88	105.57	106.58	108.54	109.19	111	109.31	108.13	105.21	109.06	108.43	111.63	109.21	109.41	107.57	107.38	107.38	109.09	109.16	108.26	109.11	109.05	109.11	106.95	106.71	107.32	104.8	111.87	108.54	109.83	106.83	109.61	107.86	108.01	107.92	107.31	106.59	108.63	109.51	108.71	108.26	108.3	107.16	108.23	108.03	106.86	108.51	107.15
106.21	108.11	106.4	105.3	104.73	106.62	106.91	107.94	106.47	106.52	106.31	104.55	107.07	107.65	105.84	106.62	106.87	106.7	105.07	104.37	105.62	109.41	107.22	109.02	104.34	106.93	107.03	104.98	105.95	108.54	106.44	106.41	107.84	105.95	109.81	106.68	106.1	108.53	105.88	105.03	107.38	105.66	105.64	106.98	105.87	105.65	105.7	108.19	105.66	108.15
108.67	105.36	108.51	109.57	108.01	109.37	108.81	109.55	108.19	107.51	110.27	108.84	107.06	112.26	108.69	108.46	109.47	110.25	108.69	109.41	108.62	108.14	108.43	108.12	109.58	107.88	108.67	107.64	110.32	110.38	108.9	107.5	108.36	107.74	108.14	109.37	107.55	105.77	106.39	107.8	108.83	108.48	107.14	107.69	107.5	108.78	110.38	107.03	108.91	108.46
109.35	108.39	106.85	108.12	108.94	108.52	109.55	106.77	107.04	108.43	107.31	109.12	107.61	109.21	108.86	108.67	109.46	105.49	111.44	107.35	109.37	110.02	109.65	107.03	108.4	108.36	108.26	109.71	110.69	109	109.25	107.53	110.44	110.18	108.58	105.32	109.37	105.86	109	109.33	109.05	105.31	109.97	109.28	109.28	110.33	109.3	110.29	107.08	105.5
106.53	108.14	107.58	106.47	106.72	106.45	107.51	106.14	109.65	107.44	106.62	107.81	107.99	106.85	106.76	108.81	108.34	106.65	109.6	106.85	106.98	107.3	106.75	106.6	108.7	107.21	109.82	108.46	107.52	105.81	109.85	108.35	107.02	110.52	108.61	108.13	109.37	105.01	108.12	104.97	107.06	109.37	107.34	109.32	105.05	105.82	106.68	108.52	107.83	108.08
98.51	102.02	100.44	97.941	101.92	101.3	101.52	101.77	99.471	100.76	102.86	99.569	99.916	99.501	102.12	100.41	99.843	102.74	98.631	101.22	100.91	98.267	98.427	99.723	100.73	100.49	100.59	97.52	100.07	99.258	99.831	99.376	101.47	99.78	101.3	100.67	102.01	101.39	101.11	98.473	100.07	101.79	103.36	97.84	101.83	102.22	101.12	102.41	99.648	97.558
108.35	109.22	107.65	109.5	106	109.98	107.11	106.69	107.44	107.84	107.92	108.66	109.05	108.07	108.79	107.03	109.35	108.12	110.07	109.37	109.55	107.28	108.7	109.26	108.61	108.87	107.47	106.47	111.65	109.1	107.08	110.04	106.52	109.13	107.25	106.8	106.91	106.77	110.07	108.15	109.26	108.5	106.88	107.15	107.09	109.72	109.44	106.66	105.73	108
102.58	105	105.28	105.62	104.37	106.61	107.56	106.44	104.66	104.74	106.13	104.97	107.03	107.19	106.95	106.05	106.61	103.54	104.44	106.3	103.85	105.91	106.74	104.81	104.2	106.8	105.22	105.48	105.59	105.75	104.8	104.83	102.26	106.13	108.35	106.95	103.61	104.56	105.37	104.52	103.66	107.06	104.69	104.82	105.91	106.09	106.55	106.63	105.36	104.77
105.9	106.91	107.33	104.55	106.53	106.56	107.91	108.78	106.84	104.81	107.68	107.91	109.63	107.07	107.48	106.07	105.02	107.7	107.5	105.74	105.92	107.06	106.31	105.55	106.98	107.54	106.26	108.84	104.23	107.6	105.05	106.27	107.24	106.68	108.51	104.53	105.47	106.85	109.87	105.73	104.72	106.52	108.32	103.65	105.88	106.53	106.47	108.66	108.18	105.97
108.43	108.39	106.69	109.59	107.41	107.71	110.32	108.81	107.54	109.32	108.67	109.14	107.96	107.28	108.96	105.57	110.56	107.56	109.22	110	109.2	110.92	109.28	108.31	108.72	105.91	108.33	107.77	108.93	108.25	108.46	107.5	108.51	108.59	109.8	107.72	106.67	105.45	107.01	110.32	108.59	109.32	108.24	107.1	108.29	107.56	110.83	107.68	108.01	108.24
106.89	106.34	108.31	106.69	106.84	108.44	107.79	107.13	106.71	106.1	108.3	109.01	106.3	106.19	106.6	109.8	108.54	106.46	105.52	108.83	108.06	106.61	108.08	107.16	108.16	107.42	107.98	108.15	106.92	109.58	110.58	105.06	106.78	107.75	109.08	107.69	108.39	107.93	107.42	106.74	107.3	108.83	107.88	106.4	107.99	108.58	107.1	107.61	105.96	108.04
106.41	106.54	106.55	107.65	106.33	106.98	105.18	107.28	103.51	101.87	106.54	104.93	105.66	106.4	107.55	106.27	105.95	105.69	105.9	105.81	105.94	105.96	106.2	106.48	106.57	108.36	107.67	106.3	104.67	106.63	106.73	107.15	105.63	105.55	107.6	107.05	105.95	107.1	108.31	105.79	107.83	106.68	105.68	105.66	105.54	105.45	106.47	104.09	105.91	107.32
105.92	106.01	107.26	107.72	107.19	106.66	107.49	104.69	107.97	107.37	105.51	106.51	107.62	105.24	107.25	106.07	108.6	107.63	106.62	104.55	106.94	105.51	107.47	106.76	106.13	106.68	108.31	107	105.18	107.97	107.57	106.87	104.43	107.6	107.35	107.07	105.93	107.43	105.68	106.75	107.71	105.84	104.07	106.58	105.46	108.72	105.21	109.56	105.97	104.2
106.84	106.28	109.67	105.99	107.8	108.31	105.89	105.36	109.73	107.12	106.23	108.03	110.21	110.98	108.15	107	107.53	107.17	107.83	108.32	110.68	108	106.63	107.49	108.5	106.78	107.68	106.97	109.55	106.76	107.86	108.66	109.73	107.5	109.58	107.38	107.71	108.97	106.91	108.72	105.84	108.74	108.78	109.21	108.16	106.58	110.83	108.95	106.12	108.04
102.36	103.59	103.32	101.14	105.07	101.99	103.67	103.17	100.53	101.56	102.89	101.84	102.94	104.02	103.87	101.29	104.32	103.15	102.69	104.89	102.41	104.3	104.69	102.57	104.45	103.09	103.07	102.14	105.43	103.63	101.83	99.958	101.35	103.51	102.15	102.53	104.87	103.59	101.93	103.46	102.58	104.28	102.06	102.87	102.79	104.44	105.35	102.83	104.37	103.83
108.95	105.61	108.04	108.9	108.48	107.92	109.61	110.86	107.12	109.68	108.04	108.64	107.56	109.13	107.09	110.39	109.79	108.97	109.12	106.87	108.04	107.68	107.5	109.2	107.23	105.59	108.76	107.66	107.43	107	109.08	107.91	110.6	106.06	110.55	108.59	106.18	109.31	108.68	108.27	110.08	110.23	109.12	108.15	107.53	108.13	107.8	107.52	109.1	107.16
108.68	107.9	107.11	109.21	108.18	108.99	108.42	107.41	108.63	109.8	107.14	109.49	109.62	109.44	106.86	109.84	107.11	109.05	109.25	106.22	109.5	107.63	108.01	106.91	108.28	107.92	110.68	106.57	108.21	109.67	107.33	109.78	109.91	108.3	107.87	108.52	107.95	106.31	107.2	110.18	107.41	106.53	109.05	108.33	107.12	106.2	108.94	108.87	108.02	108.8
100.8	100.22	100.68	100.45	102.58	99.481	99.303	102.12	100.39	99.977	101.31	99.639	103.7	101.51	101.55	101.16	101.37	101.57	99.749	101.4	101.46	99.594	99.729	101.69	100.93	101.04	101.95	100.62	101.2	99.594	99.053	100.73	100.75	100.98	103.27	102.1	101.84	101.1	98.91	101.08	100.87	100.22	99.973	99.324	99.134	100.4	103.4	100.05	99.874	101.58
104.43	106.86	105.9	107.12	107.81	104.38	105.41	106.04	105.06	104.82	105.12	107.28	104.29	105.95	105.39	106.92	102.81	106.27	104.07	106.81	102.73	107.16	105.95	107.35	106.5	105.66	108.66	107.54	105.99	106.82	106.62	104.63	108.12	107.44	106.22	108.33	107.36	103.54	103.92	107.21	105.52	107.73	107.8	106.72	105.46	107.74	105.88	104.29	108.36	106.87
106.78	106.77	108.43	110.52	109.93	109.95	107.77	107.95	106.24	107.63	106.65	109.54	107.87	109.1	107.2	108.04	106.13	108.14	110.84	104.76	107.7	107.41	107.64	106.53	110.87	108.29	107.19	107.17	108.18	108.35	106.91	107.68	107.65	107.45	106.41	107.67	109.28	108.04	106.82	110.92	107.69	109.49	108.5	108.98	108.35	107.74	109.8	108.86	107.72	106.6
105.84	105.89	106.96	106.92	104.27	105.8	104.36	104.1	104.13	106.4	104.57	105.6	107.9	107.05	106.18	104.96	105.48	106.72	106.57	107.98	106.39	105.04	105.58	106.38	105.64	105.46	104.73	109.49	106.32	106.42	105.86	106.37	105.03	104.41	106.55	106.18	106.34	107.58	104.31	106	105.29	106.36	104.56	105.01	105.96	105.39	106.34	104.75	106.51	105.1
105.52	106.71	105.72	105.94	105.55	106.41	105.43	107.08	106.88	105.38	104.09	106.52	107.5	106.45	105.11	105.11	106.52	105.04	105.54	103.94	104.33	105.21	107.43	107.98	105.91	104.6	106.21	106.34	106.62	106.6	102.79	104.82	105.55	104.3	105.37	104.89	106.98	106.29	105.46	103.06	104.29	104.13	107.08	103.19	108.09	105.2	105.03	104.31	106.67	106.31
110.46	108.9	107.76	108.48	109.13	108.55	110.51	108.54	109.17	108.42	109.58	106.53	108.16	108.52	110.54	109.26	109.18	108.21	107.58	108.23	109.6	106.55	108.13	109.93	107.77	108.32	108.42	107.13	110.22	110.45	108.09	106.9	109.64	106.83	108.33	108.87	110.03	108.54	108.48	108.84	111.37	108.16	108.06	108.77	108.98	109.95	107.77	109.26	109.71	107.93
108.13	104.18	104.14	107.04	105.99	107.98	106.33	105.55	104.43	107.12	105.12	104.1	103.52	104.62	104.49	106.92	104.36	103.15	105.59	106.29	106.7	104.12	105.4	106.2	107.21	106.53	105.25	106.63	104.46	105.65	106.17	106.55	105.23	106.27	105.27	103.89	104.68	106.93	106.25	106.04	106.54	107.2	107.35	104.1	104.83	106.7	106.78	105.77	103.8	104.73
99.797	101.79	101.45	103.02	99.386	101.72	101.53	101.71	100.42	101.08	101.48	101.19	104.08	101.75	100.92	102.29	100.53	100.82	102.14	99.193	99.851	98.567	101.35	99.913	100.44	100.83	100.84	100.41	102.39	97.444	101.95	101.18	102.98	100.16	101.43	102.44	102.49	105.66	101.3	102.72	101.9	100.22	101.29	99.792	100.9	100.6	100.73	100.8	101.59	102.19
106.41	106.25	105.04	106.02	108.07	104.79	106.21	106.53	105.99	106.98	104.95	106.28	107.08	107.23	107	108.87	105.12	105.13	106.48	106.24	106.01	107.27	105.39	107.54	106.92	108.12	109.01	107.26	106.81	104.72	107.46	103.77	106.04	106.68	106.57	107.25	108.54	105.29	106.83	108.77	104.48	107.79	106.58	107.62	104.9	107.07	105.63	106.77	107.47	107.14
106.17	105.34	103.78	106.83	105.64	104.52	104.94	105.57	106.61	106.47	108.02	106.63	104.62	104.6	106.65	105.97	104.85	105.18	105.84	105.02	104.41	102.89	107.85	104.93	106.83	108.58	107.97	107.07	106.54	106.25	105.82	104.54	107.22	105.26	104.83	105.77	107.8	107.18	106.4	105.3	107.42	106.34	105.2	105.23	105.84	105.51	106.63	106.14	105.12	105.31
96.216	97.024	97.638	97.381	97.089	96.283	99.086	96.48	97.288	97.968	98.773	96.393	98.263	97.463	100.13	99.47	97.269	98.18	99.321	97.731	98.889	98.381	99.301	98.203	100.26	98.498	98.377	96.405	99.967	98.764	98.261	97.517	97.352	98.371	98.116	97.31	100.58	99.263	98.078	97.951	97.317	99.304	97.752	99.091	96.869	99.513	96.752	97.394	99.213	97.442
99.15	101.86	97.874	99.325	100.13	98.565	95.707	99.659	98.42	98.709	100.1	98.612	98.215	98.276	100.07	97.155	95.979	98.456	96.367	98.852	99.647	100.39	100.85	99.066	99.416	98.713	100.78	100.29	98.024	98.152	99.128	97.963	98.082	100.04	98.032	100.11	99.239	99.844	98.531	101.29	100.05	100.13	98.251	100.03	97.832	99.718	99.808	98.825	98.053	97.227
110.28	106.14	107.59	109.07	108.9	109.08	106.79	106.92	108.69	108.31	108.2	109.87	107.98	108.86	108.33	109.41	110.94	109.86	108.58	108.09	107.63	110.17	108.35	108.67	110.5	109.61	110.17	109.06	111.39	109.74	108.39	110.18	109.63	110.17	108.29	107.52	109.52	110.48	108.98	109.5	107.6	110.66	106.61	106.23	110.34	108.93	109.03	106.01	108.94	108.96
108.07	109.78	106.54	110.35	108.66	106.47	105.85	107.99	107.84	106.94	107.78	108.71	109.46	106.69	109.73	108.72	107.15	107.72	108.23	108.56	109.61	105.24	107.5	107.63	107.25	107.56	108.37	108.52	107.48	108.33	107.45	108.38	106.04	106.23	107.22	105.42	110.46	106.54	106.21	105.63	105.8	108.97	106.98	107.96	106.38	110.02	109.34	108.84	107.53	109.79
98.651	96.565	99.192	97.955	100.15	100.81	98.75	102	98.819	99.059	100.12	99.515	100.11	99.891	100.83	101.18	100	99.698	101.06	101.39	100.97	98.066	99.35	100.92	100.44	101.65	100.48	98.163	100.99	98.612	101.58	98.572	100.67	100.25	101.68	100.57	98.809	98.984	100.92	100.76	101.83	99.547	101.49	102.3	99.604	99.395	99.661	100.5	99.696	100.25
107.49	106.9	108.8	108.23	108.59	106.51	109.09	106.41	108.58	108.34	109.21	108.82	107.44	107.75	109.88	109.48	107.31	109.37	108.54	107.87	107.95	108.96	108.47	107.67	105.36	107.4	108.67	107.06	109.8	107.69	108.21	109.36	109.37	109.49	107.34	108.81	106.61	107.41	108.27	106.61	108.92	107.45	108.92	112.19	109.19	109.19	110.76	108.07	110.35	107.75
108.43	109.77	109.49	108.68	109.52	109.43	110.88	107.7	108.53	109.51	108.23	107.68	108.62	108.77	108.66	108.11	107.17	106.22	109.4	109.23	108.33	108.43	106.28	109.01	107.68	111.32	109.35	108.01	107.12	110.29	109.25	108.01	107.59	106.66	108.75	109.59	108.21	108.92	108.9	107.65	112	107.89	109.44	106.37	107.75	107.45	106.28	108.51	108.69	109.05
110.58	108.03	107.13	108.03	108.49	105.97	107.25	105.35	107.64	106.47	107.63	108.11	106.33	108.56	107.44	107.12	107.56	106.16	110.98	107.52	107.3	107.28	107.87	107.74	109.44	106.64	106.74	107.71	109.18	109.09	108.06	108.12	107.17	107.62	107.69	106.42	109.06	109.12	105.34	109.2	107.71	106.97	108.87	108.41	110.02	107.96	108.02	108.78	109.26	107.46
106.52	108.3	107.19	105.68	105.75	107.94	106.18	109.5	107.57	107.4	105.35	107.46	109.28	110.14	108.02	107.91	109.96	105.88	106.64	107.48	106.66	106.21	108.65	106.93	108.44	106.76	105.87	108.16	109.82	106.36	106.51	109.68	109.22	105.97	108.72	107.53	109.93	109.28	105.97	107.62	108.15	107.66	107.97	107.54	108.63	108.26	109.39	109.27	109.47	107.03
98.525	101.42	101.66	100.79	100.37	99.352	99.032	100.13	100.97	100.23	99.166	100.71	99.738	101.37	101.4	102.51	99.272	97.372	100.26	100.36	99.476	100.41	101.91	100.13	99.394	100.42	100.56	98.564	102.19	101.81	99.211	100.71	99.139	100.53	99.82	98.773	98.906	99.704	98.655	99.989	102.91	99.841	98.09	98.796	102.12	102.49	100.11	100.48	98.28	101.33
107.46	106.41	108.55	108.9	109.74	108.95	109.21	108.58	106.92	109.96	110.14	109.36	108.1	109.81	109.22	106.65	110.03	106.35	109.92	107.32	107.51	108.76	106.77	108.34	108.9	108.86	106.68	108.45	107.89	106.95	107.22	110.41	107.73	108.6	106.68	107.47	107.95	106.28	108.96	109.67	106.97	107.8	107.65	108.5	108.49	107.36	109.63	108.11	106.73	109.11
105.46	106.31	106.51	106.01	104.52	107.11	105.84	106.1	105.5	105.67	105.05	106.02	104.88	107.11	106.48	106.98	105.71	107.62	106.11	104.8	104.88	104.96	106.17	106.35	108.27	105.19	105.18	105.97	106.31	106.78	102.78	107.27	107.03	105.79	104.87	107.43	104.62	105.88	102.31	104.6	104.89	105.31	105.61	105.98	107.63	106.51	105.49	105.07	106.7	105.47
96.834	98.631	96.563	97.911	100.08	96.928	97.77	95.989	99.136	98.626	97.635	98.159	99.201	97.633	98.762	96.481	97.621	98	97.061	96.92	98.482	96.801	99.959	98.392	97.553	96.177	99.796	98.71	97.332	97.633	97.846	96.356	98.564	99.463	98.559	99.831	97.72	99.065	98.883	95.288	97.403	98.335	97.225	97.81	99.451	99.055	99.519	97.317	96.634	98.195
105.27	105.9	105.37	105.98	107.12	106.9	106.29	104.53	105.44	107.2	105.9	104.54	105.23	105.31	106.83	107.15	106.98	105.49	105.43	106.92	103.9	104.84	104.77	106.94	104.83	106.37	106.65	106.09	105.02	105.99	103.86	105.7	105.11	107.97	105.49	103.43	104.79	105.74	104.88	103.55	107.16	103.87	106.5	106.66	105.21	104.36	106.15	107.45	104.23	103.18
106.07	104.37	107.23	107.57	104.94	105.52	105.06	105.92	107.55	107.88	107.34	105.2	106.61	105.05	105.16	104.47	106.38	105.94	107.73	104.49	108.42	108.56	104.57	107.94	108.4	104.84	106.52	105.34	106.46	105.58	106.28	106.58	107.6	107.26	108.77	105.07	107.9	107.14	105.81	104.43	106.23	108.41	104.94	106.26	105.29	107.82	107.25	105.35	105.88	104.59
107.76	105.51	106.61	107.06	108.32	105.89	106.87	106.89	103.89	106.34	106.45	106.29	104.99	105.24	107.1	108.52	106.1	106.92	106.54	107.14	105.69	105.99	106.19	106.19	108.09	108.24	106.35	106.71	107.87	107.33	103.75	105.2	106.57	105.33	104.8	106.6	107.22	107.31	104.42	107.25	105.01	107.5	106.33	104.63	108.15	106.93	103.95	106.08	106.01	107.44
106.38	106.57	105.45	106.87	107.53	108.41	103.28	105.27	105.49	106.28	104.57	105.97	109.24	104.76	104.59	104.11	107.2	107.11	106.31	107.51	104.69	106.33	104.91	104.84	107.13	106.57	107.72	103.6	106.28	106.35	107.83	108.78	107.24	105.71	106.82	106.1	105.01	104.12	106.05	105.97	106.48	109.3	106.4	108.25	107.2	104.41	106.33	107.28	105.18	104.46
105.81	104.97	105.89	106.71	107.91	103.91	106.07	106.04	104.15	107.53	105.77	106.96	105.44	105.22	104.56	106.08	105.44	104.23	105.05	106.25	105.99	106.84	105.11	107.66	102.94	107.68	104.6	107.5	105.97	104.97	107.36	106.44	106.07	105.75	106.25	105.28	106.08	106.31	106.59	105.18	109.14	106.77	107.39	106.98	105.33	106.5	107.67	105.84	105.44	106.85
100.47	99.127	99.742	99.054	97.64	98.396	97.902	99.623	98.125	99.31	98.224	98.803	99.256	97.392	97.946	96.96	99.79	98.697	99.731	98.671	97.953	101	98.402	99.938	99.029	99.217	98.342	99.081	97.972	96.498	98.29	97.489	99.629	96.781	99.81	97.972	98.219	98.325	98.829	99.848	98.628	97.318	96.331	97.219	97.397	98.018	100.28	98.751	101.06	97.308
108.3	105.92	108.43	106.61	109.17	106.96	107.37	109.2	106.07	107.02	108.88	107.32	107.89	107.24	108.94	109.78	106.59	108.85	107.02	107.91	107.46	107.93	106.69	109.2	109.54	105.48	110.32	109.32	108.77	107.36	108.27	108.58	106.16	109.27	106.57	106.93	104.94	106.39	105.96	108.44	107.15	108.82	105.6	106.71	106.21	106.94	105.76	107.57	108.06	106.99
103.9	105.18	107.28	106.26	106.51	107.5	104.42	106.16	105.89	104.85	107.17	105.28	106.77	107.67	107.18	103.95	105.31	105.34	104.27	105.78	105.24	106.65	104.23	105.51	105.01	104.87	107.74	106	107.63	105.81	106.48	107.62	107.3	106.29	107.55	106.86	104.64	103.77	104.74	105.47	104.21	106.49	105.1	106.83	104.64	104.73	105.65	105.62	107.56	104.03
103.63	107.93	105.02	105.18	105.57	106.92	105.71	105.53	106.4	104.88	106.41	106.05	105.28	106.16	103.88	106.03	107.04	107.58	108.37	105.61	104.85	107.27	104.86	104.93	106.2	105.38	104.66	103.85	107.39	106.36	106.54	106.47	106.49	107.28	106.92	105.3	106.42	106.08	107.39	102.83	105.75	106.99	105.19	105.28	106.51	106.69	107.46	105.85	105.62	108.33
105.72	105.87	103.59	104.36	104.34	103.56	105.82	103.26	102.54	104	107	105.47	107.15	106.07	102.41	104.63	103.86	104.52	104.28	106.39	106.52	107.04	103.21	106.25	105.04	107.32	106.49	105.65	107.4	104.31	103.97	105.22	107.78	106.48	106.83	106.18	105.96	105.14	104.66	105.95	106.99	105.85	106.13	104.21	103.59	106.21	104.73	106.97	102.69	105.19
107.59	106.03	106.59	107.1	106.33	107.31	109.28	107.59	104.76	105.43	106.49	105.67	107.49	106.24	106.1	105.36	105.18	108.69	107.57	106.93	104.19	104.51	107.22	107.39	106.78	104.95	106.05	106.12	106.69	106.54	104.97	103.32	104.98	106.54	106.74	105.64	105.59	108.26	105.09	106.24	108.71	104.93	106.15	105.29	104.9	106.18	107.73	107.95	104.8	106.4
106.58	107.09	106.68	105.21	106.16	105.2	105.83	106.48	106.17	103.38	104.05	104.8	105.53	103.88	105.85	104.45	103.82	105.49	105.91	106.21	105.29	107.12	104.63	105.81	104.69	105.94	106.14	104.92	107.4	104.45	105.64	106.39	105.89	105.11	105.55	105.86	104.86	104.45	107.2	105.26	103.41	104.72	104.37	106.9	105.92	105.63	106.02	106.53	105.74	106.15
107.2	102.22	103.85	104.74	104.4	105.82	106.16	104.16	109.65	103.78	107.77	105.17	107.15	104.56	104.01	106.19	106.49	104.72	105.72	103.39	108.73	105.54	106.83	105.35	105.52	106.51	106.55	102.25	104.94	106.14	106.27	104.79	104.47	105.73	106.38	104.16	105.67	102.91	107.05	107.23	106.09	106.56	105.07	105.59	106.38	105.15	107.39	104.02	105.62	107.92
99.034	98.871	101.49	100.22	95.485	95.453	99.654	99.112	98.536	102.15	99.419	96.67	101.05	99.932	99.771	98.899	98.168	97.807	97.908	98.6	98.976	98.773	96.364	96.826	97.611	99.182	98.502	98.178	98.932	97.66	97.906	97.165	96.909	96.525	99.826	98.594	100.71	99.413	100.03	97.67	97.299	97.246	96.476	97.74	97.171	99.232	97.263	97.264	98.503	96.153
110.56	109.72	111.71	110.85	111.48	110.73	109.14	107.61	111.9	111.36	111	111.67	111.01	110.82	107.86	109.48	110.45	111.11	112.12	109.19	109.23	109.43	109.34	111.63	109.88	109.45	109.34	109.12	107.77	109.48	109.44	109.67	110.19	110.42	110.86	109.94	112.45	110	111.88	110.15	107.69	109.56	108.97	110.54	111.42	110.64	108.07	113.44	109.32	109.71
106.33	106.75	108.44	108.31	109.09	107.74	107.61	108.32	107.59	107.43	108.57	109.4	107.5	108.44	106.91	108.48	108.59	106.91	108.15	108.5	106.91	109.37	108.64	108.85	107.79	109.13	107.67	108.65	110.14	108.02	107.95	108.75	108.87	106.48	109.1	107.8	107.82	106.85	105.93	107.59	107.41	108.05	109.83	107.59	109.81	108.96	109.87	110.21	107.75	110.57
100.76	96.828	96.839	98.506	98.379	98.691	97.7	100.3	98.099	96.456	100.1	96.495	99.373	98.168	98.688	95.834	98.878	99.645	98.62	96.84	98.775	96.69	99.198	99.017	98.309	97.469	98.881	99.408	98.158	98.056	96.74	98.727	97.825	96.312	99.418	99.939	97.869	96.795	98.598	98.258	98.837	96.44	99.117	96.534	97.957	100.51	99.418	99.662	96.648	96.792
106.43	107.77	107.22	106.05	106.84	106.44	106.91	104.38	106.34	106.93	104.61	104.25	107.58	103.45	107.84	107.11	104.48	105.45	105.08	105.39	105.17	104.93	105.44	104.21	107.47	106.36	106.75	107.55	104.49	107.26	104.51	105.59	104.94	105.48	103.72	105.27	105.99	106.06	103.68	106.11	106.57	105.03	106.18	103.54	106.69	107.02	104.39	107.12	107.16	103.94
109.09	108.64	107.9	110.03	109.07	108.92	109.94	110.65	106.04	109.9	107.55	108.34	109.78	108.56	107.67	108.9	108.82	107.41	107.05	109.67	108.69	108.09	108.95	106.07	107.99	108.48	109.08	109.79	106.84	108.06	110.19	107.86	107.53	109.42	109.71	107.55	108.25	109.8	107.04	108.35	107.35	108.64	109.24	107.58	110.31	105.55	109.73	105.93	109.93	109.02
106.54	109.34	109.03	106.32	108.18	106.27	108.01	108.55	109.3	106.13	108.12	107.3	109.28	108.41	108.12	109.71	107.38	107	106.76	107.71	105.88	107.95	107.2	108.42	109.32	106.04	107.88	106.85	107.9	105.15	107.77	106.89	109.27	106.2	106.66	107.07	106.84	108.99	110.67	108.91	108.62	108.24	108.62	107.47	110.35	108.34	109.2	108.7	108.63	106.63
100.63	100.49	101.27	97.691	99.836	101.01	99.349	101.22	98.646	100.48	99.259	99.541	100.87	103.21	100.87	99.371	101.16	101.3	101.22	98.736	101.54	99.37	98.623	100.75	101.68	99.276	100.08	98.849	98.269	101.16	100.77	100.2	99.366	99.557	99.942	98.599	101.21	100.29	100.79	100.66	100.95	101.27	98.451	99.9	99.096	100.59	99.814	100.37	99.736	101.03
107.39	109.35	107.56	107.07	107.43	106.99	108.68	109.4	107.68	109.23	109.5	109.78	109.48	109.15	109.29	108.56	108.46	106.24	106.61	108.85	110.1	107.45	108.87	108.59	110.27	108.86	109.86	109.93	105.99	108.38	107.41	109.37	107.69	111.17	108.34	110.45	107.51	108.93	111.39	106.94	109.36	109.29	107.13	108.95	110.01	108.29	108.04	107.71	107.58	110.56
110.14	109.06	109.22	109.87	107	109.69	106.53	109.27	109.94	108.44	109.32	107.79	107.16	107.7	107.11	106.4	107.04	108.49	106.48	109.15	107.15	107.74	109.26	108.94	107.17	106.47	110.62	105.73	109.97	109.25	107.93	107.82	107.68	109.34	107.86	108.52	109.13	107.61	109.13	108.59	111.56	107.54	107.49	107.71	108.33	107.73	106.73	106.93	107.35	107.25
106.68	106.25	108.17	106.82	108.4	107.9	109.09	107.61	105.99	108.01	107.69	107.01	107.2	107.41	107.41	107.63	107.58	107.66	106.62	109.97	109.16	106.97	108.22	108.19	107.95	103.73	108.77	107.89	109.39	107.82	106.88	106.74	108.02	107.69	110.43	108.17	106.98	107.79	108.84	109.06	107.12	108.28	108.2	108.16	108.61	108.91	106.64	107.18	107.33	107.36
105.98	104.84	106.93	103.12	108.72	105.32	106.19	104.9	106.03	104.83	105.38	104.87	105.12	105.01	107.61	103.24	106.27	105.72	104.9	105.03	107.39	103.37	106.94	104.92	108.5	109.83	107.31	103.7	107.66	106.01	107.3	106.41	103.86	104.73	107.35	106.27	108.99	105.7	107.34	107.27	104.23	106.11	106.48	104.04	104.59	108.02	104.29	104.42	106.12	105.41
109.74	107.92	107.46	106.96	108.95	109.97	107.81	108.73	108.37	108.12	107.4	104.69	108.21	108.02	107.96	108.2	108.91	109.52	109.97	108.28	107.85	109.08	109.73	107.9	108.24	107.25	108.71	108.5	110.03	108.71	107.28	109.24	108.65	107.24	107.31	108.72	109.5	109.1	108.66	107.95	110.41	107.04	108.87	109.95	108.83	109.34	106.48	108.73	106.95	106.73
97.888	98.146	96.761	99.147	98.54	97.277	97.428	98.631	97.655	98.146	99.413	98.487	97.034	98.78	98.668	98.409	96.34	98.973	99.009	95.28	97.64	98.671	96.582	98.836	96.678	99.012	98.634	99.048	98.446	97.64	99.574	97.957	97.403	98.834	97.383	98.11	97.402	97.481	96.766	97.856	97.386	96.936	97.824	97.443	98.272	96.926	98.458	98.971	96.802	98.268
99.776	100.4	98.851	102.22	101.73	103.5	98.774	99.831	99.826	99.678	98.169	99.843	100.36	98.186	99.827	98.243	100.54	100.3	99.901	98.032	100.55	98.281	100.54	101.41	101.65	100.59	98.903	99.475	100.37	100.25	99.814	98.368	100.08	100.5	100.4	99.245	98.909	99.934	100.75	97.983	99.882	100.32	100.39	100.8	99.438	101.94	99.703	99.819	99.818	101.3
107.65	109.01	108.47	106.63	110.31	106.32	110.23	108.31	106.17	110.56	107.93	109.92	109.97	105.39	109.51	108.18	105.04	108.19	108.64	108.95	109.31	106.66	105.27	107.7	109.74	107.8	108.2	106.16	107.66	108.95	107.17	107.79	109.08	107.44	110.16	108.35	106.66	108.65	111.53	106.67	106.64	106.01	108.93	107.67	104.41	108.57	106.24	109.14	108.32	107.5
108.87	106.03	107.86	106.95	106.59	107.41	108.78	106.47	107.15	106.96	110.7	108.84	109.51	106.87	107.41	108.91	106.13	108.27	109.54	105.28	108.07	107.63	106.82	107.04	108.52	108.27	109.02	108.65	106.57	108.09	107.32	109.99	107.6	108.69	108.52	107.09	108.62	107.38	107.44	109.04	108.89	106.74	105.77	108.53	106.6	108.9	108.64	108.28	106.24	108.65
108.5	107.87	106.09	107.69	107.6	106.62	106.39	111.42	105.48	107.37	109.08	109.23	107.96	108.18	108.45	108.83	107.44	108.53	110.04	105.17	106.91	108.75	107.9	106.6	109.2	108.87	108.38	107.23	107.42	108.84	108.4	108.34	110.01	106.81	111.52	106.96	108.6	107.32	107.04	108.58	106.62	109.4	108.72	109.92	107.91	108.62	108.37	107.25	108.04	108.19
107.17	106.8	108.32	107.9	109.38	108.15	107.86	110.56	109.71	107.02	108.9	110.54	107.65	107.43	107.64	107.91	109.1	109.38	105.28	107.32	110.56	107.62	108.97	106.05	107.43	108.6	109.4	109.58	110.17	109.61	109.42	109.04	112.13	109.94	108.33	106.1	107.77	108.47	109.7	108.77	107.92	108.15	107.85	108.1	109.96	106.47	108.78	108.94	107.28	107.4
103.83	104.12	107.07	108.97	106.9	108.31	106.67	106.86	107.89	104.57	102.73	107.08	107.57	106.89	107.96	107.89	108.32	108.1	108.47	105.04	104.59	103.52	104.41	105.72	106.3	107.05	105.8	104.36	104.7	107.3	104.27	103.97	106.01	104.04	104.7	106.73	104.23	107.27	106.9	106.73	104.69	105.81	104.83	105.15	105.17	106.11	105	106.1	103.33	105.7
109.22	110.47	107.4	107.82	108.68	109.6	106.48	109.6	108.38	106.9	108.71	110.85	107.16	108.16	108.84	108.28	109.73	110.74	109.61	107.31	108.31	108.52	107.89	107.51	109.61	109.56	108.25	106.28	109.91	108.97	110.41	106.29	108.86	109.08	107.11	108.37	107.95	107.83	108.83	108.26	108.45	110.8	106.73	110.33	107.76	111.55	110.62	108.86	109.18	107.22
104.16	103.34	105.36	102.85	105.47	106.61	106.85	104.33	106.89	106.8	104.08	108.09	105.77	105.55	104.75	104.9	107.12	106	104.01	108.74	105.42	105.81	104.95	106.42	104.86	104.01	105.66	106.39	104.87	106.96	104.13	105.56	107.12	104.24	104.66	106.75	104.49	103.05	103.56	105.24	106.77	104.89	107.76	105.42	104.65	106	106.74	106.56	104.57	107.17
97.253	99.356	99.262	98.049	98.786	99.164	95.2	97.986	97.512	100.64	96.606	98.265	98.292	98.235	98.389	102	101.74	98.845	99.872	101.4	98.002	97.27	100.04	99.136	100.67	97.184	97.903	100.11	97.103	99.194	100.04	99.811	99.314	98.726	99.3	98.166	98.725	98.868	100.82	97.349	100.16	99.855	97.882	96.882	97.4	98.73	100.12	98.605	98.107	96.572
105.25	106.26	105.62	105.94	104.14	106.49	105.97	107.53	106.91	107.18	104.91	107.43	106.75	105.03	105.4	104.57	106.16	106.01	105.2	105.14	105.97	108.73	106.18	105.07	105.33	106.85	106.39	106.68	107.57	105.25	105.39	107.15	105.13	105.22	103.95	105.36	105.01	106.41	103.68	106.72	104.54	104.97	103.89	104.47	106.84	105.59	106.85	107.03	105.52	105.51
106.97	105.24	105.81	107.04	106.08	107.1	106.85	105.59	106.7	109.2	105.22	106.64	108.31	107.21	105.42	108.06	107.39	109.03	109.73	104.19	104.94	107.04	106.18	104.13	106.6	105.15	106.56	107.7	107.48	107.5	106.06	106.46	105.48	105.69	107.13	107.04	104.89	105.89	106.47	108.01	106.08	106.59	106.74	106.44	105.34	106.22	107.15	108.24	106.18	103.95
107.4	105.2	106.32	104.97	108.92	105.34	105.07	107.47	105.24	106.42	103.58	107.03	105.01	107.48	105.22	107.38	106.19	104.24	105.63	107.51	105.86	107.84	106.83	106.37	105.82	108.06	109.46	106.28	105.97	106.69	106.83	103.64	107.17	106.45	108.19	106.28	106.88	106.1	106.46	107.2	104.06	105.32	107.35	104.56	106.19	106.12	105.57	107.66	106.35	106.71
107.18	105.78	106.59	106.3	102.92	106.42	105.8	105.62	105.48	105.21	105.31	105.93	107.91	107.74	105.07	103.93	106.8	106.61	107.84	106.22	103.94	107.17	106.38	107.05	105.2	105.64	107.98	107.2	106.16	106.96	107.01	105.6	107.6	105.59	105.07	106.16	107.35	106.24	107.28	105.31	105.97	105.52	105.82	103.75	107.55	105.04	106.81	106.57	106.75	105.52
108.41	111.91	110.08	110.58	111.03	109.8	110.77	112.24	109.44	109.44	109.65	108.18	113.81	108.12	109.29	110.46	108.81	111.4	111.38	111.78	113.49	111.48	111.08	111.79	109.93	111.29	109.04	112.62	110.44	110.46	108.73	107.6	106.7	111.36	110.72	109.28	109.66	111.05	110.27	108.59	108.26	111.35	109.37	110.14	108.98	111.33	108.36	110.29	110.98	107.9
106.98	107.25	107.02	108.3	105.27	105.97	107.97	107.63	106.79	106.51	106.88	108.51	107.31	106.38	108.08	106.94	106.06	107.52	106.35	105.57	106.85	105.51	106.77	108.39	106.56	106.61	105.54	108.21	105.33	105.37	107.86	108.03	105.91	107.84	108	106.75	105.83	105.9	106.38	106.83	107.77	108.56	107.39	105.75	107.11	107.2	107.41	106.51	106.1	106.28
108.81	109.41	108.12	107.67	107.69	111.76	109.93	109.43	106.77	109.89	108.56	110.72	108.78	108.43	107.67	109.55	107.89	108.17	108.8	111.62	108.21	107.42	106.91	109.74	109.78	107.83	110.81	110.3	108.86	110.01	109.25	108.17	109.63	110.64	109.47	108.06	108.41	108.02	108.22	109.17	111.46	108.45	108.16	106.96	108.51	106.7	109.94	107.71	108.43	107.17
105.88	103.71	105.28	105.02	105.02	103.89	105.04	104.15	105.88	104.69	106.54	106.74	106.3	106.01	106.21	104.76	105.44	106.52	106.51	105.02	108.16	104.98	106.52	105.02	106.72	103.76	105.33	104.4	106.49	104.3	106.97	107.6	104.42	106.05	105.15	104.67	104.63	106.32	106.79	104.89	104.34	106.16	104.99	105.14	104.08	105.78	105.84	106.2	106.57	105.53
108.24	107.1	105.5	104.25	102.93	104.44	105.44	106.87	108.74	106.79	105.18	103.86	104.52	105.52	105.05	106.42	106.99	105.28	105.31	105.25	104.6	103.92	105.79	105.69	106.02	104.4	104.07	107.44	105.27	106.52	104.47	104.58	107.02	106.32	107.5	105.14	106.82	105.68	106.75	106.48	106.08	104.97	104.75	105.99	105.39	105.28	103.86	106.21	107.56	103.62
107.23	106.96	106.12	106.38	104.06	105.48	105.95	106.76	105.51	107.41	107.07	105.9	105.72	106.84	106.64	105	105.97	105.89	105.15	107.01	105.4	106.46	107.06	104.6	107.85	105.73	105.55	103.6	102.89	106.72	107.92	106.84	106.43	104.33	104.97	105.14	105.79	104.87	106.27	104.54	107.16	107.56	105.18	105.76	105.94	103.4	104.43	104.43	106.37	105.52
108.74	108.5	107.9	108.44	108.71	109.92	106.65	109.41	111.95	109.6	105.47	109.09	110.01	109.24	108.15	109.08	108.36	107.75	109.56	108.74	108.73	110.19	107.7	107.36	107.58	109.32	111.34	108.15	108.61	108.56	109.04	109.55	108.84	107.45	110.11	109.31	107.37	108.84	108.71	109.76	108.36	110.14	108.83	107.56	107.65	109.48	108.35	107.68	108.02	108.02
106.54	106.92	106.7	105.38	103.31	104.74	104.24	106.04	105.13	106	107.59	105.21	106.95	104.25	107.01	106.01	105.23	104.92	105.5	105.4	106.93	106.75	107.17	105.7	105.59	105.53	107.81	104.88	103.41	103.69	106.85	107.21	106.15	106.1	107.53	104.86	104.67	106.86	104.46	104.59	105.81	104.54	104.17	105.94	104.44	108.23	106.44	106.51	104.72	105.57
109.58	109.09	107.86	108.07	108.85	106.34	108.99	107.68	108.15	107.65	108.42	107.69	107.08	109.07	106.54	109.29	108.73	107.59	108.9	108.21	110.04	105.5	105.72	107.77	109.65	109.61	107.26	111.51	105.72	108.42	107.04	109.13	108.43	111	107.92	105.65	107.13	108.05	108.02	106.87	110.68	107.95	105.74	107.8	108.17	107.77	109.61	108.07	108.63	106.94
104.87	104.65	106.38	106.42	106.8	105.44	105.82	106.72	107.29	106.56	106.43	105.06	105.51	105.67	105.47	106.29	104.87	104.81	105.93	104.29	106.11	105.79	104.52	108.73	103.91	105.86	105.41	104.99	106.74	105.19	106.34	107.9	106.19	105.43	107.87	105.83	104.81	101.57	106.88	107	105.16	106.04	106.92	108.05	104.57	105.58	106.6	106.26	101.67	105.38
99.47	101.81	101.78	96.7	99.124	97.478	100.08	100	99.925	100.73	99.361	99.034	101.42	100.82	100.32	98.969	100.75	98.839	101.89	99.538	101.53	99.371	100.3	99.434	100.83	100.27	100.79	97.846	101.91	101.55	100.77	102.04	102.56	100.89	98.424	100.48	100.36	102.17	100.8	100.63	101.34	100.26	99.225	101.97	97.863	100.9	98.854	100.93	99.936	99.745
98.162	103.72	97.485	99.169	99.882	99.441	101.61	101.6	101.6	100.44	100.3	101.02	98.719	99.413	100.96	98.252	99.222	103.1	100.72	99.595	100.17	100.72	97.812	99.765	103.44	98.224	101.5	100.24	98.203	101.86	97.262	100.95	100.97	103.02	99.041	102.24	101.16	100.14	100.76	100.29	99.704	97.981	99.168	100.2	98.715	99.998	99.029	101.23	97.276	98.896
105.94	107.05	105.12	104.7	104.22	104.89	104.11	106.75	105.96	107.04	107.2	105.29	103.56	104.89	105.64	103.25	107.68	106.28	107.2	105.59	104.68	108.69	107.74	104.94	106.4	105.51	104.92	106.62	104.91	104.45	105.39	105.13	107.18	105.12	109.49	105.17	104.7	107.58	107.94	104.53	105.42	106.44	106.55	106.84	106.84	105.85	105.26	106.07	105.28	107.21
103.88	107.08	102.19	106.76	102.33	105.81	105.82	106.12	103.51	104.24	106.62	106.06	103.96	105.8	103.44	107.25	104.51	105.83	105.64	104.55	105.03	107.98	108.37	107.63	105.37	105.54	104.99	106.65	105.25	106.21	105.09	105.72	107.7	102.48	104.78	105.6	107.73	106.22	106.27	108.2	106.21	104.61	103.17	104.4	105.12	103.23	106.23	106.16	106.97	105.57
108.01	106.15	107.4	108.59	104.98	107.08	105.05	105.95	107.53	107.65	108.21	108.17	106.46	104.8	104.06	107.13	106.89	109.27	105.61	106.94	103.72	107.36	108.16	106.57	105.49	106.69	105.38	104.95	105.96	107.39	106.11	105.2	107.68	106.43	107.65	106.57	108.9	105.88	108.25	106.52	107.21	107.82	107.36	107.59	108.11	106.85	106.17	106.88	104.74	107.47
108.93	108.83	110.17	109.54	105.83	108.71	109.15	107.46	109.62	107.4	110.23	109.53	109.96	108.11	107.94	108.52	108.34	107.86	107.91	108.59	110.44	108	110.52	108.29	110.12	107.83	109.4	110.51	109.77	107.66	107.79	107.88	107.31	108.92	105.04	107.5	108.56	107.02	108.23	109.15	108.86	108.37	110.25	109.38	107.48	108.12	108.72	108.29	108.61	108.78
109.23	109.64	107.59	110.34	108.14	108.58	108.17	107.69	111.26	105.88	109.47	106.69	106.65	108.63	109.37	109.71	108.31	107.73	109.14	108.73	107.63	107.63	109.32	108.94	107.45	106.82	107.81	108.22	108.84	107.07	106.55	107.86	109.2	107.09	107.73	107.61	108.1	108.48	108.63	108.29	107.84	105.79	109.31	108.63	109.42	108.51	108.57	108.42	107.98	106.29
104.62	106.54	105.17	106.07	107.33	106.79	105.84	105.47	105.56	104.95	106.01	106.18	105.63	105.26	105.26	103.56	107.03	105.4	107.06	105.43	106.16	105.48	104.77	104.24	105.38	106.13	104.78	105.96	108	107.22	105.28	107.53	105.32	106.62	105.18	103.43	104.59	105.65	106.74	107.18	107.67	106.2	102.97	107.22	104.33	104.62	107.4	104.82	106.22	106.8
107.89	105.97	104.49	104.76	104.73	105.85	104.98	105.91	108.15	104.03	105.35	104.5	105.97	107.23	106.12	105.74	106.41	105.98	105.37	105.22	105.45	106.01	105.18	105.65	104.71	106.88	104.75	104.78	106.51	103.75	108.77	106.97	103.81	106.14	108.3	104.77	105.67	105.84	103.31	107.24	106.25	108.18	105.32	105.36	106.65	104.07	106.37	107.19	106.03	106.56
98.043	97.601	97.16	98.49	98.247	98.073	97.05	97.988	97.342	96.726	99.24	96.653	99.839	95.057	97.474	96.62	98.119	96.021	99.279	97.545	97.646	96.901	97.619	97.937	98.557	98.294	97.216	98.602	98.393	98.02	97.287	96.9	97.824	99.27	98.964	98.329	98.497	98.999	99.525	98.877	95.175	98.142	99.059	96.922	99.034	98.092	97.835	97.077	96.703	98.366
98.193	97.433	100.9	96.955	98.32	99.191	99.205	98.169	101.02	98.116	97.584	97.709	97.25	98.177	99.562	99.957	97.522	98.871	96.56	98.386	99.729	100.53	100.62	97.91	100.32	100.19	99.669	97.095	99.894	99.859	97.551	97.271	99.431	98.452	98.051	99.325	98.955	97.81	98.742	99.793	98.483	99.165	97.839	97.628	98.559	98.211	97.323	97.632	97.111	97.853
106.25	104.17	105.99	103.47	104.5	106.36	104.86	106.42	105.01	104.5	104.72	105.42	107.86	104.25	105.15	106.59	105.85	104.9	105.47	103.65	105.64	106.99	106.72	104.28	104.81	105.89	107.72	104.73	104.53	103.16	104.62	105.76	105.13	107.74	103.62	105.8	106.28	108.49	106.72	106.78	104.42	106.19	104.23	105.29	103.68	106.33	104.46	105.13	105.77	104.81
98.373	99.06	95.953	96.812	99.202	98.155	95.765	99.078	97.01	97.286	98.377	97.117	97.14	97	98.485	97.831	96.641	100.01	96.345	97.75	97.771	99.151	98.183	100.38	98.235	97.165	97.307	98.425	98.16	99.795	97.077	95.581	98.758	99.297	99.88	98.835	96.398	96.278	97.44	97.332	97.094	96.742	100.24	95.661	97.401	97.152	98.856	98.189	97.37	96.725
106.14	108.36	107.43	108.69	109.14	106.99	108.69	110.29	108.82	108.77	106.76	107.83	108.46	107.56	107.7	108.16	106.58	109.83	107.52	107.84	107.2	109.13	107.93	107.13	107.68	107.7	107.16	107.12	108.22	110.35	106.78	105.39	107.6	108.29	107.67	107.98	105.94	109.27	108.84	107.88	108.45	108.61	107.53	107.67	106.34	109.63	106.86	106.68	107.89	106.95
107.58	105.47	105.64	105.23	105.76	106.93	104.98	106.43	105.07	106.7	105.16	105.07	107.08	104.37	102.39	105.11	107.16	106.24	105.99	105.49	104.03	105.55	105.24	104.97	107.33	104.69	103.44	106.8	106.38	103.69	105.16	106.45	105.65	103.71	107.37	104.42	104.3	103.77	106.29	104.9	105.25	106.11	107.14	105.89	102.74	106.67	105.68	103.65	107.82	105.45
106.22	106	103.62	106.21	106.09	104.61	109.46	107.22	107.7	105.29	106.18	105.86	106.4	104.48	106.6	105.71	106.97	107.55	106.12	106.37	104.9	106.89	105.87	107.15	106.82	106.67	107.96	106.81	106.42	106.84	107	107.12	106.81	106.16	104.04	107.05	105.92	105.07	106.35	105.53	107.24	103.23	104.43	106.58	106.45	104.89	105.34	106.59	105.96	106.48
105.94	107.08	104.63	107.09	104.5	106.46	107.04	107.24	104.75	107.99	106.06	106.06	105.41	104.76	107.38	107.17	105.52	104.59	106.4	106.96	105.22	105.75	107.66	105.07	107.52	106.78	104.26	107.04	107	106.61	104.34	106.2	107.37	106.03	107.86	106.9	107.82	103.93	106.73	106.77	105.03	106.35	105.07	105.79	105.5	105.33	105.96	106.66	104	106.29
107.03	105.18	103.53	109.07	108.26	105	103.15	104.01	102.84	105.18	107.05	105.99	104.48	104.9	105.16	107.02	105.09	106.68	105.03	104.29	106.01	104.6	104.18	106.66	106.75	107.85	106.84	108.05	105.49	104.61	105	104.46	105.08	105.71	106.78	108.01	104.93	104.34	104.88	103.95	106.16	106.93	105.86	105.57	106.94	102.68	107.06	105.45	107.9	105.69
105.26	108.15	108.58	106.79	107.95	104.89	109.09	109.95	108.72	106.82	105.81	110.61	108.08	107.41	105.75	105.99	108.29	107.7	108.07	108.5	109.29	106.41	110.7	107.28	107.87	107.85	106.64	108.59	107.97	109.87	107.51	107.7	108.61	107.32	109.24	109.43	109.35	105.77	106.19	107.01	109.55	107.7	106.05	109.26	108.52	108.22	108.8	105.44	110.15	107.52
109.07	108.2	105.52	106.78	107.01	103.81	105.07	106.34	108.3	104.82	106.89	106.01	106.12	105.49	105.47	105.88	106.63	105.72	108.1	105.83	104.35	107.24	106.26	106.16	105.63	105.51	105.74	108.89	106.49	106.06	108.15	103.63	105.6	106.73	105.74	106.3	106.58	104.16	107.78	105.13	108.12	106.32	107.82	108.67	107.18	108.71	107.87	109.36	107.45	109.15
104.93	104.86	103.86	102.34	105.15	104.22	106.6	103.1	104.71	105.23	107.19	104.49	104.24	105.84	106.74	105.83	103.17	106.03	105.55	105.79	106.53	105.67	104	108.85	105.19	106.71	106.14	105.3	105.68	105.62	104.83	104.87	107.49	105.89	106.24	106.04	106.62	104.72	105.57	102.52	107.09	107.43	104.94	106.09	105.71	106.75	105.83	106.8	105.16	106.24
103.49	106.04	106	104.73	107.05	105.69	107.3	106.54	103.66	106.03	103.89	106.45	105.43	104.81	106.04	106.23	107.04	105.56	106.16	106.02	105.81	107.13	103.21	103.57	106.72	106.75	105.55	104.4	106.64	107.39	106.4	104.03	105.53	103.7	106.72	105.68	105.33	104.87	105.21	106.47	106.31	104.79	106.48	106.91	104.43	104.96	103.81	107.18	108.49	106.89
105.25	104.37	105.5	106.89	107.77	108.12	107.41	107.44	107.96	104.84	107.98	107.24	108.31	108.71	106.53	108.22	107.18	106.84	108.1	108.13	107.66	107.62	104.98	105.42	105.57	106.74	105.19	107.96	105.04	106.73	108.72	105.75	105.4	106.61	105.76	107.57	105.89	106.14	105.76	107.15	106.72	106.77	106.25	106.56	106.11	108.02	106.21	108.42	105.99	107.29
104.59	103.09	104.77	105.38	103.45	105.77	105.17	105.07	105.27	105.29	105.18	106.81	107.92	102.77	104.61	106.25	104.86	105.43	106.09	105.94	107.87	108.1	107.23	107.6	106.06	107.02	105.62	104.66	105.78	104.77	105.17	106.01	107.04	105.32	105.79	104.67	107.23	106.55	107.35	104.67	105.6	106.33	105.64	106.04	106.5	106.39	105.82	104.39	106.46	105.15
96.776	97.219	98.077	100.12	97.861	98.72	98.38	98.429	95.609	98.999	99.32	99.003	98.131	96.698	99.009	98.116	99.261	98.954	99.045	97.638	97.419	97.86	98.225	96.304	97.397	96.187	96.324	95.565	97.182	98.87	100.05	97.828	100.68	96.285	95.837	98.472	97.86	97.148	98.907	99.703	96.841	98.823	99.51	97.485	97.721	100.25	97.51	99.351	97.731	98.542
107.58	103.96	106.65	107.02	105.42	105.55	104.8	106.3	105.3	107.45	105.51	106.7	107.19	105.53	107.04	109.34	104.84	107.81	105.89	106.43	106.91	106.82	105.27	106.99	103.88	105.91	104.26	107.96	106.3	104.77	104.66	106.75	105.14	105.28	105.88	106.86	106.31	106.93	108.94	107.8	106.97	104.43	106.12	106.91	104.02	105.63	105.14	107.05	107.93	106.38
110.62	105.75	107.77	107.84	109.4	108.33	108.08	108.03	107.96	107.49	109.89	107.73	107.93	109.02	108.95	108.91	107.41	108.08	107.97	108.61	109.06	108.18	107.67	109.82	107.05	107.55	107.81	108.12	107.97	107.49	107.78	109.09	108.59	109.96	109.34	107.34	106.74	108.91	109.04	108.83	109.62	108.84	109.79	108.66	110.15	108.15	110.06	107.41	107.58	109.72
100.96	101.35	98.762	101.73	98.379	101.36	97.413	98.733	99.948	104.17	101.19	101.85	99.534	99.219	102.29	101.04	100.8	99.887	100.59	101.05	99.718	101.41	99.93	98.728	102.18	100.35	99.794	101.67	101.71	100.63	99.886	101.44	100.78	102.12	101.15	100.46	98.221	100.72	99.321	98.076	100.53	100.56	101.43	100.79	99.412	100.48	101.57	101.94	102.99	99.023
106.46	105.85	105.98	107.26	106.08	105.67	103.76	105.61	106.2	105.52	106.31	104.72	102.91	104.56	104.23	105.44	106.26	106.67	105.18	106.94	104.85	109.19	103.38	105.82	103.22	105.55	104.59	105.68	105.03	105.25	104.4	106.1	102.25	105.82	107.87	104.96	106.62	105.6	104.74	105.22	103.49	109.29	104.91	105.64	105.56	106.3	106.09	102.52	101.53	105.41
107.47	107.52	105.82	108.86	109.44	109.37	109.4	107.35	106.2	108.15	108.79	107.94	106.86	110.46	108.77	108.98	107.87	108.6	106.01	108.8	107.4	108.32	108.93	107.82	108.92	107.88	109.32	108.88	106.87	106.76	108.45	109.18	109.44	107.71	110.3	108.88	108.6	106.41	108.42	108.74	109.71	107.93	107.93	107.84	106.54	105.35	106.86	109.98	108.8	107.79
97.176	98.338	97.988	98.281	97.994	97.263	98.037	99.668	97.816	97.388	97.788	95.922	97.31	99.333	98.019	97.82	96.776	97.992	97.593	94.536	99.584	98.083	99.212	98.066	96.824	97.082	100.22	97.161	98.78	96.549	98.379	98.552	100.24	97.149	97.484	98.466	96.671	99.417	96.174	96.781	97.742	99.007	98.307	99.4	97.025	98.927	95.07	97.696	99.908	97.115
103.22	100.71	98.394	100.53	99.104	98.217	101.79	101.05	102.11	102.07	98.644	98.979	100.57	99.482	101.3	100.05	99.516	99.95	100.07	101.32	102.22	100	100.57	99.311	98.808	102.62	100.26	101.99	100.36	101.63	98.554	100.17	99.726	100.36	102.88	101.56	99.531	101.38	102.48	100.65	100.83	102.71	101.43	101.33	99.686	101.96	101.12	98.105	102.17	100.21
109.4	110.51	109.32	109.74	107.33	108.14	108.5	108.47	107.82	107.77	107.47	107.22	106.68	108.38	110.47	109.08	106.69	110.04	109.98	110.29	108.21	106.49	107.07	108.38	107.82	108.24	109.01	109	107.15	107.67	108.65	107.46	109.78	108.17	108.39	110.74	107.32	109.51	108.75	111.22	107.89	111.45	108.56	108.97	108.8	107.38	107.38	109.11	110.34	109.69
100.38	98.342	102.58	99.887	102.66	102.38	101.1	101.53	102.03	101.16	99.875	101.81	101.07	100.86	102.3	101.15	99.199	101.06	102.22	100.83	100.77	101.68	98.67	101.25	101.06	102.72	101.95	99.34	100.53	100.42	103.62	99.519	101.05	99.706	97.031	99.673	100.09	100.3	99.582	100.32	101.49	101.56	101.52	101.19	98.056	98.315	100.01	98.148	104.51	99.358
104.17	104.98	105.55	106.92	104.09	107.56	104.95	104.83	105.62	104.2	105.47	107.26	106.77	105.9	105.51	105.28	106.1	107.47	103.74	105.09	103.93	105.85	104.22	105.68	108.09	105.39	105.34	105.56	105.37	104.01	105.3	104.46	104.97	106.3	104.24	108	103.12	105.52	104.72	106.51	106.02	105.57	105.63	105.31	105.38	107.58	105.31	104.88	106.28	104.1
108.84	109.98	109.5	108.96	108.68	110.74	108.2	109.87	109.96	109.99	108.9	109.53	106.7	109.83	110.23	108.17	109.28	111.47	108.51	110.36	109.46	108.73	108.48	108.19	107.5	110.66	108.03	108.19	109.26	108.13	109.29	111.38	109.08	110.11	108	109.74	106.86	106.08	109.01	111.57	108.05	107.03	109.58	110.8	110.54	110.06	108.65	108.51	107.81	108.3
107.79	108.35	107.3	108.17	108.52	109.52	105.36	107.71	107.89	109.54	108.82	108.41	107.89	108.5	107.63	110.17	109.28	107.85	108.99	107.19	107.5	108.45	108.11	107.98	107.21	108.22	107.83	109.24	108.51	110.15	109.34	108.51	110.38	108.27	107.24	110.79	107.91	108.77	107.03	107.93	109.31	107.71	108.28	109.24	107.43	108.48	108.41	107.87	108.48	107.05
104.97	106.9	107.77	105.04	104.53	106.39	104.7	105.59	103.88	106.79	105.61	107.29	104.41	107.37	104.86	105.61	107.61	106.11	105.83	105.71	107.86	106.28	105.94	107.22	105.73	106.05	107.29	109.17	106.66	108.18	107.48	105.38	106.08	106.93	108.52	107.21	106.58	106.52	107.39	104.67	105.91	107.26	109.13	106.54	105.91	106.17	106.43	107.76	105.26	106.69
104.95	106.21	105.09	106.1	104.28	106.63	105.85	105.95	108.01	104.94	103.85	105.89	106.78	104.82	106.67	105.63	105.75	106.31	106.56	107.35	106.52	105.08	104.8	105.68	106.28	106.72	105.09	103.86	105.74	104.91	102.69	106.83	107.04	108.03	104.56	105.17	107.36	102.53	104.61	105.56	105.6	106.46	103.71	103.89	107.39	105.27	104.83	104.77	106.93	106.43
104.52	106.78	106.75	105.28	106.26	105.78	103.32	103.09	107.86	105.4	107.87	104.76	105.74	105.9	107.11	104.93	107.23	104.23	104.89	105.31	105.75	106.57	103.42	107.05	103.64	104.73	105.99	105.57	105.49	106.28	104.76	103.59	103.05	105.32	104.6	106	107.82	104.6	104.37	105.68	106.56	105.49	106.33	103.9	105.7	106.64	107.53	105.06	107.26	103.77
109.15	106.91	110.17	107.67	108.1	108.24	110.25	108.06	108.85	106.74	110.19	106.82	108.59	109.19	109.74	107.88	107.56	109.76	108.4	107.65	107.54	107.71	108.39	108.25	109.31	107.53	107.15	108.18	109.41	108.74	107.71	110.78	109.1	108.1	106.3	109.86	110.68	109.25	110.28	108.43	108.56	108.85	109.01	108.61	107.91	108.4	110.76	106.75	107.83	109.46
100.41	98.317	98.139	100.43	96.819	99.016	100.54	96.806	99.148	101.44	98.165	98.904	98.824	99.934	100.04	98.409	99.017	98.96	98.459	102.73	96.715	100.24	100.58	99.83	98.833	100.06	99.943	97.728	99.188	100.04	98.632	99.144	99.931	96.451	98.326	98.857	100.01	99.418	99.335	98.722	99.383	96.265	98.969	99.365	100.83	99.932	97.498	96.92	100.63	98.645
107.48	106.53	107.55	110.65	108.96	108.9	109.56	107.3	108.02	108.41	109.22	108.43	108.19	107.45	110.15	109.94	108.9	110.97	105.97	109.06	108.1	110	109.73	109.15	107.31	109.55	108.37	107.4	108.45	107.74	108.21	109.26	109.07	106.92	110.71	108.86	108.07	107.34	108.21	106.99	110.62	106.5	109.1	107.13	108.03	108.33	107.48	109.82	108.59	108.91
100.81	98.817	99.469	97.253	97.405	99.872	99.267	99.735	100.55	98.839	99.501	98.642	99.751	97.132	99.307	99.883	97.416	98.307	100.4	99.475	98.605	96.7	96.312	97.551	98.754	98.899	98.021	96.201	99.66	99.043	97.284	98.648	99.1	99.331	99.372	98.075	98.831	101.92	99.144	100.6	97.777	99.434	98.122	99.027	98.53	101.24	99.147	99.413	101.92	99.268
109.92	106.52	108.36	107.29	109.75	108.54	107.42	106.28	105.2	106.74	108.27	107.33	108.25	107.25	108.85	107.97	108.73	106.82	106.93	106.3	109.93	108.79	106.8	107.91	110	107.42	105.81	106.62	106.02	106.16	109.59	108.07	108.2	107.53	107.41	108.08	107.84	107.25	108.38	108.19	107.12	105.93	105.69	106.29	107.78	108.15	109	109.83	108.56	110.02
105.34	103.97	105.54	105.29	103.21	104.63	106.3	102.95	106.62	105.09	105.99	104.54	104.28	104.71	104.45	106.31	104.81	105.66	106.65	107.23	105.73	106.34	105.89	105.05	106.89	106.3	106.19	105.07	105.03	106.31	104.75	107.78	104.26	103.62	107.46	104.86	104.84	105.56	104.34	106.08	106.43	106.26	107.17	106.54	107.51	107.17	105.73	105.19	107.27	105.76
107.9	108.59	106.39	108.95	108.17	106.67	109.78	110.57	107.22	107.19	111.11	109.43	108.74	108.18	108.23	110.29	109.9	109.51	107.54	108.3	105.47	106.63	109.06	107.6	110.52	106.63	109.62	106.72	111.54	110.11	107.29	106.63	110.36	107.34	108.14	107.71	109.71	107.76	108.29	109.28	107.45	108.89	106.21	107.61	107.1	108.31	108.04	109.58	110.18	108.08
111.34	111.59	107.95	110.85	109.97	112.03	111.42	107.89	111	107.05	107.63	111.06	111.53	112.21	108.63	110.57	111.31	108.89	110.62	112.37	109.19	110.84	109.45	112.6	111.1	109.61	111.36	110.19	111.99	108.18	110.44	108.7	111.66	109.61	110.27	110.72	110	109.46	110.42	112.16	108.8	111.65	109.96	110.57	109	108.41	109.63	110.76	110.22	111.1
104.44	105.45	106.29	108.37	106.66	105.94	104.37	103.96	107.2	105.61	107.75	106.11	105.61	105.99	106.85	104.23	107.91	104.73	103.82	105.74	104.81	106.29	107.12	104.63	104.64	106.82	106.65	108.2	104.51	104.99	105.71	106.92	105.12	104.76	105.32	106.27	106.24	105.4	105.9	104.34	104.64	104.83	106.84	105.01	107.74	108.51	105.22	106.82	104.46	104.06
103.97	105	107.43	107.09	104.99	105.34	105.45	106.7	106.13	105.9	104.49	106.29	107.34	106.89	105.27	105.65	106.53	105.85	107.94	105.89	107.15	104.64	104.97	105.72	105.01	107.24	106.58	103.74	105.52	105.77	102.28	106.59	105.3	106.98	106.67	105.08	105.95	106.36	105.26	106.36	106.85	106.62	106.47	108.59	107.1	105.97	104.77	105.13	108.44	104.76
107.56	105.7	108.33	107.45	108.01	108.55	109.61	109.78	108.53	106.98	111.43	109.33	108.2	106.39	107.45	107.86	107.02	107.21	106.75	109.27	108.51	107.77	108.93	108.12	109.26	107.65	108.06	110.05	107.92	107.57	108.28	108.02	105.47	107.24	108.47	107.58	106.94	108.35	106.84	107.51	108.63	107.52	106.98	109.13	107.2	109.15	106.99	109.46	108.99	109.17
105.94	106.23	105.76	107.07	105.84	106.56	106.31	106.11	106.99	105.04	105.27	105.2	105.04	107.33	103.29	105.96	105.81	105.76	105.13	104.48	105.43	106.05	105.43	107.56	107.09	105.59	104.89	109.89	106	105.63	105.46	107.76	106.24	105.83	107.25	106.62	106.77	105.85	106.41	105.85	104.43	104.61	107.47	103.88	106.56	107.67	106.06	107.2	104.81	106.34
99.158	99.21	99.81	97.156	97.827	98.859	100.88	99.924	97.344	98.906	100.25	97.766	98.768	97.7	97.781	100.48	98.644	99.412	98.261	99.966	100.4	99.16	101.13	99.406	99.549	100.07	97.727	99.213	98.131	98.513	97.55	95.731	99.724	100.4	100.68	100.56	98.59	98.587	100.38	100.93	98.326	99.931	99.562	97.724	99.599	98.623	100.82	100.17	98.547	97.308
108.85	108.19	106.69	107.83	106.92	108.26	107.65	105.14	108.72	106.85	107.53	107.12	109.87	108.81	108.59	108.21	106.36	111.38	107	108.81	108.16	107.77	108.85	107.09	108.77	108.49	109.56	104.76	112.11	109.06	107.24	109.07	105.53	108.42	104.34	107.68	106.49	107.34	108.97	108.09	109.14	109.03	106.38	106.72	110.89	106.52	107.9	106.91	110.66	108.01
107.9	106.73	108.36	108.08	109.86	109.39	108.33	107.27	109.75	107.44	107.76	105.06	108.13	107.06	107.83	107.91	106.58	106.31	109.12	108.68	107.78	105.97	109.5	108.63	106.76	107.09	104.63	108.87	107.5	108.58	107.57	105.44	108.86	107.64	107.56	109.99	109.84	109.36	107.32	106.11	107.16	107.46	107.42	108.52	108.9	107.9	109.47	108.43	108.22	109.12
105.18	107.37	105.21	102.74	106.24	105.11	105.89	104.66	104.7	105.09	105.25	105.92	107.03	104.96	105.86	106.39	105.52	106.38	105.83	105.88	106.41	103.59	104.38	104.49	104.22	104.24	103.38	106.04	106.27	104.92	106.03	105.65	104.38	105.85	103.9	105.95	104.3	103.26	105.82	104.94	105.04	104.26	106.3	104.27	105.14	103.16	105.73	106.07	103.79	106.28
97.693	98.002	98.198	98.264	97.327	97.936	97.537	99.163	97.265	95.106	99.07	97.784	97.869	98.503	97.715	97.478	97.312	100.4	98.581	95.391	98.566	95.734	99.745	98.958	99.692	95.73	96.692	98.757	96.966	98.508	98.143	99.477	97.408	97.315	96.434	99.711	97.676	96.237	99.265	98.523	98.011	97.542	97.622	97.842	96.678	97.883	97.718	95.142	98.076	96.926
109.28	107.22	108.83	106.89	111.06	108.43	108.3	111.4	107.38	105.73	107.28	109.5	107.29	110.47	108.62	109.71	107.29	108.83	107.12	107.84	110.42	108.85	110.46	109.95	108.61	106.78	107.19	109.34	108.81	108.72	110.16	105.43	107.54	111.99	110.93	106.36	107.27	110.48	109.14	107.31	108.07	106.29	106.12	107.58	107.61	107.95	109.69	110.64	106.84	109.49
100.05	98.854	96.87	97.387	98.143	96.184	100.71	98.125	98.844	100.26	97.509	98.411	98.075	97.943	97.439	100.26	101.11	99.079	99.692	98.965	97.464	99.522	101.18	97.861	100.01	96.785	99.117	98.586	98.944	97.709	99.314	99.238	100.16	98.375	97.932	97.167	97.151	97.834	99.309	99.586	98.077	100.14	98.162	98.794	97.705	96.762	98.666	97.927	100.26	98.24
106.87	105.67	105.73	108.7	106.94	104.67	106.07	106.19	105.33	105.16	107.02	104.84	108.55	105.28	107.46	107.29	107.84	104.76	108.12	108.43	107.81	108.48	106.75	105.46	105.82	107.6	105.71	106.57	108.57	105.63	104.84	106.74	106.92	108.79	105.47	107.01	106.85	105.49	107.45	107.07	107.06	105.17	107.91	105.59	105.34	107.28	107.19	104.95	107.92	106.51
100.19	100.76	102.33	99.541	98.781	101.15	100.52	98.446	100.66	101.08	100.06	101.22	102.33	101.69	99.014	100.07	101.77	102.05	99.406	102.15	102.07	102.14	101.91	100.56	99.362	100.66	99.985	102.59	98.956	99.168	100.26	98.394	99.016	98.459	102.66	98.351	100.96	99.704	101.57	101.55	101.55	101.15	100.8	101.23	98.361	100.36	101.13	99.554	101.23	100.85
111.23	110.31	110.78	109.8	110.9	111.68	111.65	108.64	112.96	110.58	111.41	109.29	109.51	108.98	109.77	106.98	110.72	109.44	112.81	111.09	109.96	109.77	110.15	109.44	111.53	109.45	110.15	109.32	111.31	109.32	110.57	109.02	110.25	110.15	113.35	112.36	110.06	111.18	108.82	109.97	110.15	112.17	113.02	111.08	108.49	110.71	109.35	109.58	109.48	111.91
112.73	109.31	110.43	110.15	113.32	109.7	110.82	111.39	110.38	110.46	110.08	109.52	109.71	111.38	111.24	110.39	110.34	109.92	108.67	111.7	112.3	109.14	109.55	109.57	110.19	109.79	109.75	108.9	109.73	112.24	108.53	109.02	111.53	111.5	109.67	109.77	112.06	109.86	110.01	107.69	109.34	109.47	111.18	109.18	111.41	109.5	108.33	109.46	110.7	110.95
105.54	105.59	105.07	106.47	106.07	104.3	108.79	105.59	104.24	104.57	106.69	105.22	105.58	105.43	105.33	105.59	103.65	105.21	103.28	106.2	107.39	107.19	104.84	107.73	104.7	105.08	107.35	107.08	104.05	105.67	104.43	104.67	105.32	105.12	105.3	106.02	105.62	106.23	104.93	106.01	104.44	105.91	104.98	105.96	104.83	104.71	106.52	104.38	106.72	108.72
96.634	98.447	97.077	98.283	99.971	95.687	96.528	98.321	100.48	97.282	98.251	97.561	97.818	99.502	101.95	97.497	98.908	96.063	96.995	98.534	98.653	101.09	97.377	98.332	100.59	99.105	98.226	99.25	97.379	100.17	96.667	98.585	99.102	96.786	97.729	97.468	97.547	97.321	98.525	96.827	99.231	100.62	98.27	98.211	98.097	101.65	99.088	99.624	99.475	97.669
100.86	99.423	99.092	102.56	102.04	100.94	99.86	102.76	102.83	100.77	98.625	100.82	99.679	100.36	102.08	97.69	101.99	100.06	98.914	99.395	103.02	102.99	100.71	99.604	99.263	98.409	99.821	102.58	101.6	103.29	98.002	98.846	101.43	100.42	100.9	100.54	103.88	100.16	101.74	100.73	101.11	100.59	100.36	101.24	102.91	101.35	100.89	99.478	102.86	98.604
105.82	106.27	107.34	105.25	108.01	105.24	107.37	106.65	105.37	105.76	106.3	108.7	105.22	108.57	107.68	107.18	104.55	105.93	108.24	106.46	106.07	106.35	105.68	107.39	106.04	106.55	106.87	105.89	107.82	105.99	107.4	107.11	105.8	105.67	106.63	105.31	104.98	108.65	104.31	106.37	107.36	105.88	105.13	107.3	105.79	106.13	107.55	106.76	106.3	106.56
108.62	105.63	106.13	104.92	106.68	106.22	106.57	104.86	105.86	105.64	107.37	107.19	105.18	107	106.49	106.72	105.46	103.9	105.47	106.48	106.25	106.94	107.39	105.81	104.9	106.67	106.34	105.18	105.87	106.7	108.38	106.37	108.75	106.4	106.62	108.87	107.7	106.86	106.43	107.33	108.27	105.91	105.5	107.27	107.26	106.24	106.51	106.57	106.96	105.96
99.14	98.716	96.435	97.326	97.997	97.717	96.721	98.315	99.571	95.649	98.02	100.1	98.43	97.576	97.104	97.317	98.632	99.459	95.548	97.505	97.403	97.741	99.5	98.455	96.747	98.88	96.824	97.131	97.903	99.1	100.89	96.781	97.591	97.441	98.199	98.423	96.811	97.87	97.383	97.874	97.487	97.926	96.518	98.539	97.353	97.093	101.34	97.406	97.218	98.235
106.21	106.89	106.58	107.99	108.93	107.39	107.54	110.35	108.65	108.21	107.54	109.06	108	109.35	106.13	108.02	105.44	107.77	109.57	107.91	109.18	106.8	108.84	108.69	107.26	105.84	109.19	106.15	109.77	109.66	106.59	107.52	108.23	107.89	107.46	109.57	109.95	108.28	108.58	106.8	108.75	108.76	109.2	110.31	107.77	110.07	107.56	110.3	107.7	108.94
103.61	105.63	107.95	103.76	105.73	105.03	105.22	107.89	106.01	107.34	106.84	106.64	105.75	106.03	105.85	107.48	104.64	107.06	104.64	107.39	105.6	106.68	104.96	106.3	106.01	106.63	106.63	105.75	106.56	104.16	105.31	106.48	108.71	107.79	107.07	106.22	106.78	104.73	105.45	107.21	106	107.41	105.71	105.66	105.87	106.49	105.24	107.87	106.04	103.94
106.19	106.04	106.65	107.42	106.91	106.03	106.87	106.62	105.33	106.1	107.21	104.61	105.81	105.73	104.53	104.03	106.22	107.49	105.04	105.12	105.09	106.43	105.08	106.38	106.02	108.37	105.29	105.39	104.71	105.93	106.37	105.61	107.2	104.74	105.16	106.9	103.41	105.13	102.71	102.38	105.87	106.67	105.2	107.04	105.51	106.17	106.1	105.95	108.35	107
106.2	108.12	108.1	108.29	108.49	109.97	111.52	110.48	108.39	107.04	109.74	105.65	108	109.45	109.39	109.92	110.67	109.89	108.21	106.8	108.84	109.14	106.67	107.89	108.52	107.4	107.86	107.56	109.79	108.7	106.56	106.21	107.02	110.63	109.5	108.67	106.8	107.68	109.37	110.68	107.39	110.01	107.31	108.8	109.54	108.54	108.45	107.14	107.79	108
106.26	108.09	107.98	107.3	108.66	109.95	110.23	108.42	108.04	107.23	107.07	109.67	107.76	108.77	107.78	107.81	109.59	107.73	110.07	109.97	107.95	108.52	107.87	109.81	110.42	109.01	108.52	110.12	108.06	106.97	108.76	107.78	109.66	106.7	109.28	106.17	107.65	108.9	106.85	109.29	106.13	109.25	108.04	107.01	107.61	108.49	109.07	108.08	109.29	107.55
104.76	101.79	103.55	101.81	100.86	103.37	103.55	103.67	102.46	103.95	102.86	102.97	104.32	103.3	105.36	103.3	103.63	101.06	101.9	102.95	104.39	100.89	102.32	103.17	104.52	104.74	103.48	100.52	101.47	102.23	101.08	103.53	103.77	105.29	101.78	100.88	102.43	102.08	102.1	101.34	104.28	102.2	103.19	102.19	101.04	102.65	102.29	101.67	102.35	102.99
106.31	106.94	106.39	104.71	106.92	104.11	105.09	106.25	105.46	104.31	108.24	105.18	105.2	107.22	104.58	105.04	103.67	105.46	105.09	104.68	103.18	106.97	103.54	107.44	108.4	105.59	108.85	104.66	105.42	105.98	106.16	107.34	105.4	104.54	106.33	107.02	106.49	104.83	105.45	105.33	108.07	107.15	105.54	105.5	106.85	105.23	105.66	106.37	105.54	107.29
107.22	106.69	111.16	107.58	108.45	107.68	107.78	111.13	108.59	107.75	107.38	110.42	106.72	108.76	108.26	106.19	110.07	107.65	109.57	109.99	106.72	105.34	109.66	107.24	106.89	107.87	109.12	109.12	109.16	107.07	110.1	107.82	107.53	109.35	108.75	109.82	108.51	107.94	108.66	107.18	109.02	108.43	107.07	106.68	108.95	108.44	108.9	109.32	108.76	109.39
105.66	106.93	107.21	109.1	105.9	106.31	104.73	106.94	105.9	106.04	105.63	106.34	103.97	106.4	104.91	103.76	105.23	106.59	104.9	106.83	105.27	106.12	105.02	107.9	105.4	106.2	105.57	105.73	103.02	104.56	104.37	106.03	105.81	106.05	105.08	107.97	108.53	108.71	106.95	106.3	106.11	107.6	105.92	108.51	107.11	108.21	106.36	107.51	105.12	104.63
106.25	105.14	107.15	106.49	105.48	106.53	106.77	105.8	107.88	105.82	107.23	105.23	108.06	105.94	107.01	106.56	106.23	107.76	104.46	106.83	104.39	107.18	104.58	106.69	105.67	107.03	107.72	105.64	105.2	106.17	106.92	106.35	106.43	105.62	107.53	107.03	104.35	103.84	105.98	106.86	108.85	109.18	107.18	106.42	109.26	104.72	104.47	106.61	105.04	107.14
101.97	101.32	99.576	99.686	101.85	104.66	102.7	100.02	101.84	100.61	99.596	100.6	99.392	100.66	102.3	101.28	97.828	103.37	101.49	102.19	100.37	100.02	101.21	101.27	101.39	101.98	99.98	104.54	99.175	100.57	101.8	99.832	100.61	101.8	101.18	99.959	99.069	101.49	101.38	102.07	103.36	98.275	102.65	101.7	102.02	100.79	99.16	101.85	100.28	98.829
109.24	105.7	108.69	108.39	107.87	105.64	109.19	107.62	109.03	108.13	108.41	108.08	109.44	109.26	108.07	109.3	106.72	107.96	109.35	107.11	106.93	105.67	105.68	108.08	107.89	110.22	106.91	107.59	106.79	108.3	107.15	106.91	107.59	107.73	107.86	107.94	110.05	107.78	106.65	108.07	107.68	107.21	107.13	107.99	107.67	107.34	106.99	107.52	106.74	109.54
111.09	111.5	112.59	110.77	113.33	109.48	109.28	112.22	111.56	108.89	110.45	111.13	108.46	111.17	108.39	110.19	109.59	109.54	109.99	108.46	112.85	115.39	111.64	111.6	111.74	109.63	110.19	110.82	109.84	109.56	109.84	110.25	110.98	112.03	108.86	108.58	110.09	110.41	109.46	110.23	110.33	111.79	111.15	111.79	111.87	110.8	106.31	111.32	110.44	109.37
104.03	105.11	108.59	106.59	106.69	106.73	105.3	105.64	108.02	107.09	105.62	106.94	109.6	103.19	105.64	106.42	105.11	105.52	105.66	103.28	107.57	109.17	104.46	107.74	105.58	108.46	109.27	106.39	104.01	106.04	104.58	103.24	106.51	106.36	106.12	108.13	105.34	105.13	107	107.05	107.34	105.5	107.13	106.73	107.43	107.32	107.47	106.62	106.7	107.03
109.93	110.17	111.11	112.15	111.47	112.54	108.62	108.65	113.05	110.5	110.48	111.51	109.13	113.4	109.31	109.68	110.46	109.07	111.3	110.14	110.63	111.9	111.34	113.28	110.94	110.25	110.11	108.61	108.94	110.5	111.03	108.2	109.21	111.37	109.85	111.47	110.37	110.03	110.78	109.01	109.76	111.84	111.94	108.11	112.18	110.32	111.45	112.76	113.97	111.05
105.85	104.65	105.08	106.51	107.55	105.55	103.55	104.38	105.92	105.1	105.96	105.87	105.92	107.15	105.62	106.29	107.68	105.97	105.46	107.27	104.98	103.98	105.5	105.95	103.82	106.79	106.12	105.34	104.62	106.65	106.84	106.55	104.86	105.3	104.52	107.64	105.91	107.52	106.13	105.25	103.6	106.56	105.67	106.48	106.42	104.99	106.4	102.91	106.91	104.97
105.02	106.57	106.28	105.75	104.59	103.3	108.11	106.36	106.87	104.34	106.17	106.75	106.55	106.58	105.69	105.61	104.62	105.94	106.56	105.76	106.72	104.85	106.15	104.33	105.61	103.76	106.6	106.35	106.75	105.98	106.65	106.35	105.09	104.17	102.47	106.74	106.57	106.61	105.24	103.7	106.18	105.01	103.79	105.54	106.65	106.21	105.21	106.83	101.79	105.12
107.23	108.66	107.12	108.27	107.86	106.81	107.45	110.1	106.59	107.3	107.25	108.98	105.27	108.55	107.72	105.9	108.91	107.87	109.87	107.78	109.17	108.11	106.31	107.42	107.71	106.88	108.2	109.86	107.72	106.84	107.62	105.67	104.99	107.05	109.98	107.72	106.27	106.74	107.78	108.56	108.03	108.09	109.21	109.46	105.21	109.48	107.56	106.44	106.68	106.78
104.94	103.32	103.61	101.68	104.57	101.48	104	102.18	104.4	103.13	102.16	101.63	103.35	101.44	102.08	103.44	101.34	103.52	103.09	100.82	103.46	102.94	102.26	103.51	102.71	103.78	101.84	102.23	101.48	103.55	101.55	104.28	101.01	101.22	102.6	103.42	102.14	104.74	99.534	103.03	103.61	101.32	99.359	100.16	103.64	104.16	104.29	100.19	104.06	104.84
100.31	100.8	101.6	100.01	100.1	100.43	100.82	99.459	99.253	99.576	102.96	101.53	100.07	100.02	102.14	99.492	99.24	101.47	101.1	100.23	101.29	102.4	100.2	99.233	101.69	103.47	101.09	100.46	98.038	99.867	101.17	103.63	101.14	101.06	101.99	101.43	100.22	102.64	104.32	102.08	101.8	100.31	100.8	100.48	101.94	99.702	100.5	100.86	101.09	100.06
104.59	104.34	106.27	104.84	108.52	106.05	107.04	104.35	105.91	108.28	103.8	104.52	106.29	105.73	104.9	102.67	105.61	105.13	105.64	106.43	104.8	107.96	105.73	107.05	103.73	106.72	106.55	105.38	105.76	105.21	105.47	105.84	105.89	106.47	108.69	105.38	104.97	104.03	104.18	107.72	105.6	106.34	105.35	106.41	107.7	105.9	105.24	105.94	105.62	106.79
107.93	104.43	107.36	107.52	108.02	106.38	108.02	106.77	106.38	108.7	107.28	108.42	106.14	106.71	107.51	108.86	106.65	109.33	107.49	108.65	109.67	105.78	107.55	106.97	107.29	107.9	106.96	106.88	106.49	108.13	109.1	107.55	107.24	107.3	109.34	107.61	106.56	108.23	107.61	111.03	106.3	108.83	105.83	107.69	109.11	107.37	109.02	109.76	106.97	106.75
109.31	108.84	106.49	108.71	107.82	108.49	106.69	108.94	107.71	107.25	107.51	107.87	107.63	110.98	108.06	108.42	108.66	107.98	105.34	108.36	109.1	108.91	107.25	107.6	107.87	108	108.82	108.17	107.8	110.7	110.32	106.8	108.4	109.69	108.83	109.76	107.62	107.17	108.05	106.38	107.97	108.01	107.05	108.77	109.11	110.71	106.8	106.17	106.94	105.68
104.93	104.85	104.08	104.87	105.67	105.77	103.81	104.94	105.17	105.17	106.04	103.83	104.76	106.44	104.02	106.02	104.35	106.08	105.24	106.48	104.8	104.75	107.61	105.81	105.3	104.26	104.65	107.39	105.27	104.52	106.28	105.5	105.64	106.82	104.78	105.25	107.54	104.95	105.32	104.22	105.44	107.18	104.81	103.83	106.31	107.24	106.7	107.42	106.59	103.51
107.55	109.93	108.85	106.62	108.39	108.49	106.41	108.04	108.34	107.09	107.33	105.12	108.22	108.11	110.7	106.99	109.73	106.99	109.67	108.34	108.37	108.12	108.86	108.44	110.31	108.44	106.91	106.59	109.39	108.48	108.03	109.39	107.43	109.89	111.28	108.23	107.64	105.88	106.45	107.83	108.05	109.49	108.29	110.37	109.03	109.04	106.27	108.59	108.92	109.36
99.271	100.63	99.708	98.642	101.19	97.842	101.95	100.75	98.992	100.15	102.55	102.18	100.36	100.89	100.39	102.11	99.892	101.29	98.753	100.27	99.19	99.126	100.59	99.974	101.78	102.16	102.11	99.293	102.01	101.17	100.45	99.023	102.13	102.56	102.66	102.95	99.846	100.06	100.34	101.36	100.54	101.55	101.19	100.95	101.4	99.996	99.424	100.55	99.936	102.64
105.51	105.04	106.27	106.21	105.87	103.84	106.86	107.89	106.66	104.87	104.47	105.38	107.64	107.05	103.57	108.26	105.18	103.56	106.18	108.15	106.34	106.05	106.96	106.44	104.26	105.66	108.15	108.28	107.15	106.21	105.81	105.98	107.93	105.77	104.42	105.16	106.64	108.06	104.19	105.17	108.82	104.01	107.25	104.68	106.28	104.06	108.55	107.68	105.76	105.41
106.15	104.69	104.6	103.88	105.91	104.08	106.06	103.99	107	106.27	103.89	106.8	104.35	107.46	106.76	105.32	105.23	104.15	106.38	105.2	104.73	106.94	104.42	105.04	105.72	105.55	105.43	105.87	105.21	105.48	105.46	106.06	107.02	105	105.7	105.24	105.64	106.7	104	104.56	107.54	105.16	106.16	108.52	105.06	104.76	104.79	104.38	103.06	104.59
97.293	98.676	101.14	98.724	96.891	99.375	100.31	98.337	98.225	98.424	96.74	96.604	97.847	99.298	98.692	98.054	98.474	95.825	98.825	98.739	98.411	97.405	96.553	96.973	99.675	98	97.871	97.068	99.618	95.876	97.739	98.757	98.076	99.798	99.861	96.612	99.38	96.35	101.31	100.09	95.483	98.451	96.852	97.887	98.561	98.933	96.978	98.307	99.568	98.419
107.98	105.09	106.12	105.68	104.92	107.54	105.06	105.61	105.59	105.41	104.6	106	105.91	106.19	105.4	107.35	107.85	104.68	104.45	105.28	106.42	105.68	103.65	108.63	104.62	106.23	106.64	107.33	106.29	104.74	107.72	104.54	106.37	107.65	102.2	104.92	105.42	104.25	105.67	104.66	107.16	105.82	106.8	104.02	102.68	106.45	105.97	104.24	105.35	105.91
108.68	107.73	107.09	107.29	108.26	109.73	108.27	107.67	109.06	108	108.7	106.13	107.99	107.73	110.05	108.47	107.87	107.56	106.83	107.64	108.65	108.66	107.02	105.65	107.71	108.68	109.11	108.88	105.45	108.18	107.03	106.23	110.26	109.45	107.63	106.74	106.46	108.63	108.09	108.89	107.5	109.16	106.4	109.5	109.22	110.21	108.62	107.85	105.68	109.5
107.83	107.6	108.82	108.19	108.87	106.69	108.23	107.74	108.28	107.96	107.59	109.97	109.43	110.53	106.89	106.12	107.85	108.53	108.23	108.59	108.55	107.82	106.96	107.38	108.15	107.37	107.64	107.36	107.31	108.19	108.31	105.87	107.37	106.19	109.39	106.33	108.68	107.2	107.84	107.37	107.65	107.12	108.56	107.26	112.09	107.97	107.49	109.24	108.76	106.58
104.23	105.38	104.41	107.03	106.01	107.11	105.5	104.26	104.94	105.16	103.81	107.58	106.54	105.43	105.84	105.71	106.53	105.61	104.08	105.94	108.45	105.81	105.68	105.74	105.03	105.08	106.59	108.52	107.96	105.38	106.63	108.01	105.68	106.35	103.95	106.33	106.63	105.63	104.07	107.53	106.74	105.26	105.14	104.64	106.05	105.94	104.62	106.12	106.37	107.06
106.44	108.31	108.82	107.28	108.84	106.16	106.41	109.34	106.59	108.53	110.23	107.27	106.42	107.1	106.81	108.95	108.93	107.6	109.61	108.19	107.68	108.6	107.62	107.21	108.92	106.26	108.67	109.49	107.27	107.48	106.51	110.16	106.23	107.58	108.16	106.74	106.41	108.11	106.57	108.69	107.89	107.6	107.55	111.12	111.05	107.88	108.97	109.29	106.14	106.02
106.42	107.03	104.45	106.85	107.26	105.86	104.73	107.33	107.8	107.62	105.46	106.75	106.89	104.9	106.58	106.26	107.38	106.9	105.73	106.2	107.12	104.99	106.54	105.94	105.71	108.88	108.46	107.09	106.43	106.76	104.47	107.44	105.67	105.78	106.73	104.82	105.61	108.38	107.03	105.48	106.3	107.21	107.84	108.03	105.45	106.08	107.22	108.06	106.19	105.93
108.49	109.24	108.97	107.28	107.5	108.48	109.25	108.05	107.92	108.39	110.1	107.53	108.03	108.54	107.67	107.17	107.56	106.92	108.87	105.79	108.57	110.25	107.65	107.12	109.33	109.15	105.59	106.06	106.68	107.88	106.53	107.63	108.85	110.36	109.41	107.55	108.18	107.79	107.51	108.07	106.41	108.31	107.11	106.91	110.52	108.74	107.68	110.72	107.68	108.14
97.938	99.928	97.856	98.975	99.022	99.336	98.435	99.218	101.4	98.707	99.085	100.82	97.961	99.027	99.153	98.522	100.04	98.122	98.401	97.765	98.204	99.57	98.456	99.406	97.604	96.248	101.31	100.09	100.37	97.973	98.79	97.71	97.421	101	99.201	101.01	99.764	99.844	99.999	99.84	99.118	99.772	100.38	100.82	99.166	98.249	97.299	97.562	98.12	100.17
108.61	108.89	108.1	106.33	106.63	108.5	108.55	106.98	109.19	107.49	108.84	109.01	106.91	108.81	108.68	106.62	106.89	104.93	108.25	107.2	107.99	108.79	108.21	106.69	105.8	106.88	106.63	107.03	108.58	106.98	107.28	107.78	105.89	108.62	108.51	106.9	108.13	108.68	108.23	108.5	107.7	105.82	105.67	109.5	109.54	106.75	108.07	105.97	106.72	107.73
106.57	106.19	110.1	107.24	105.94	106.25	107.94	108.35	107.34	108.64	106.46	109.53	108.71	110.29	105.77	105.98	108.92	105.45	109.45	109.02	107.93	108.01	108.64	106.45	107.14	108.92	109.81	107.31	107.28	107.06	109.72	108.58	107.87	106.43	111.7	108.17	108.68	108.49	107.56	105.96	106.62	107.47	107.39	109.26	107.15	106.92	107.37	107.93	107.38	109.44
98.261	99.592	95.977	96.934	99.132	99.142	97.221	98.315	96.463	96.989	99.29	97.209	97.485	99.331	98.74	98.597	96.793	94.608	99.963	97.187	97.547	96.966	95.775	99.226	98.152	96.192	97.782	100.18	97.065	98.799	100.9	97.977	97.008	97.74	96.429	97.196	98.27	97.921	97.115	98.606	97.22	99.823	99.796	97.197	98.462	95.876	99.417	97.647	98.823	96.071
107.75	107.97	107.46	108.02	108.61	109.34	108.25	109.3	107.96	108.86	109.17	109.38	107.32	107.16	106.04	107.59	107.3	106.13	106.45	107.94	108.71	109	106.83	110.26	109.22	108.69	105.64	106.47	108.49	106.85	107.4	107.2	107.87	106.45	106.82	108.14	109.59	108.82	109.35	111.28	108.15	108.33	109.95	111.87	106.52	106.16	109.44	107.24	106.88	108.83
96.232	97.212	97.901	98.652	98.426	101.31	98.908	99.741	96.203	97	97.863	97.939	97.373	97.863	98.759	95.682	97.646	96.946	97.067	97.543	95.968	99.727	97.673	97.631	97.026	98.291	94.495	97.245	97.776	98.908	97.32	97.703	95.794	96.541	100.39	99.189	97.053	96.768	99.877	100.56	97.895	99.067	97.32	97.257	98.777	98.29	97.741	98.587	95.821	98.953
110.62	107.53	107.88	107.9	108.06	106.65	107.36	107.19	107.29	107.87	107.99	108.31	108.07	105.75	107.58	111.21	106.69	108.88	108.35	107.61	109.22	108.24	110.57	109.26	109.43	105.98	107.25	108.57	107.94	108.73	107.13	109.9	108.2	108.62	110.61	106.62	108.56	108.12	108.34	108.31	107.37	106.58	106.86	106.27	108.08	108.22	105.7	109.35	107.56	107.28
102.93	101.44	102.15	101.99	100.6	100.95	99.416	98.263	99.516	101.83	102.38	100.12	98.409	100.53	101.13	100.75	100.95	99.739	100.23	100.91	101.24	98.506	100.63	101.71	102.49	100.23	100.22	101.3	100.24	100.21	99.803	98.287	100.13	101.15	97.203	100.49	99.609	103.54	99.854	99.612	100.72	99.192	102.83	99.66	102.23	101.18	99.969	99.985	100.01	98.821
110.6	109.23	112.1	110.03	109.49	112.37	110.87	112.14	110.14	111.99	109.11	109.51	108.3	109.67	111.05	109.32	109.08	110.55	110.05	111.12	110.98	111.25	108.76	110.59	110.03	110.93	109.31	110.64	110.2	110.35	112.14	110.42	108.57	110.39	110.05	110.74	110.31	107.97	108.75	109.85	108.69	111.12	110.91	109.97	109.94	111.6	108.96	112.13	110.45	110.91
99.047	97.598	95.532	98.384	99.127	97.265	100.11	97.865	98.349	100.7	98.212	99.022	99.862	97.223	97.799	95.538	98.879	99.717	98.225	97.79	98.333	98.089	98.499	95.914	98.526	94.864	99.283	100.42	95.405	96.789	97.256	98.949	99.219	98.353	99.199	98.568	99.382	97.135	99.041	96.341	98.684	96.551	99.611	95.396	98.848	98.394	98.371	97.371	98.062	99.301
98.164	98.336	97.974	98.75	98.519	98.013	98.466	98.067	96.975	96.236	95.902	98.77	97.98	98.235	95.897	99.336	97.428	99.083	98.247	99.182	98.687	98.242	98.711	98.772	97.15	99.193	96.963	97.168	97.237	100.84	97.259	98.815	97.39	100.91	96.759	98.531	97.99	98.808	98.89	100.06	97.39	97.55	98.998	99.842	98.203	97.406	98.769	98.598	100.3	96.674
100.25	97.956	96.377	100.45	97.871	98.172	102.17	98.924	98.413	98.289	99.063	100.54	97.572	98.085	97.224	97.383	98.029	97.444	98.317	98.805	98.658	99.097	99.743	98.611	99.402	98.248	99.1	101.07	99.823	100.92	97.615	96.099	98.072	99.279	98.348	97.831	98.157	98.992	99.378	96.492	100.75	97.295	99.955	99.637	97.93	99.791	97.852	99.379	98.46	99.734
106.78	107.55	103.96	104.76	106.53	104.2	103.31	106.92	104.41	107.07	107.92	105.91	103.95	106.18	106.37	105.47	105.99	103.03	106.6	107.15	107.4	105.82	104.6	106.06	103.96	105.95	105.54	106.7	105.69	105.35	106.96	105.28	106.32	104.05	105.87	104.81	106.2	105.67	105.87	106.42	107.69	107	106.43	105.77	105.19	106.58	106.02	108.45	107.33	104.92
103.96	104.63	106.64	102.81	105.14	107.13	105.21	107.29	105.85	104.67	104.38	106.55	104.61	104.63	105.31	106.36	105.79	102.82	107.41	105.3	106.02	106.98	105.2	107.8	104.97	107.61	106.65	108.33	106.87	107.15	106.82	106.02	103.01	106.93	105.9	105.58	106.85	105.41	106.31	105.7	105.93	106.27	106.08	107.07	106.03	106.57	106.33	104.26	107.02	105.44
105.35	105.88	104.19	106.2	106.41	104.82	104.52	105.64	105.4	104.53	107.3	104.62	105.55	107.08	103.34	109.16	106.19	105.71	106.76	107.52	105.43	104.58	107.2	106.23	107.65	103.07	105.95	104.71	105.53	104.79	108.06	105.84	106.27	107.25	105.42	106.27	105.26	108.52	106.94	107.22	106.59	107.32	107.85	106.42	105.85	106.71	105.1	105.32	106.86	106.15
98.141	101.51	99.095	97.168	99.457	99.213	99.478	97.761	98.103	95.25	98.723	100.06	99.94	96.44	97.811	98.477	99.576	97.848	99.545	99.32	99.665	99.521	97.98	96.968	96.024	99.94	99.774	97.698	99.95	99.469	96.742	98.007	98.392	99.421	98.238	98.025	99.703	98.643	97.731	99.133	99.566	99.802	97.338	99.294	99.818	97.508	99.88	97.549	97.388	98.15
104.27	106.81	104.3	106.86	105.53	104.73	107.05	106.22	105.92	106.22	106.21	103.81	102.93	107.6	105.94	103.73	104.31	105.12	106.55	105.6	108.03	104.5	106.64	106	106.3	105.79	106.49	106.07	106.85	104.56	104.71	105.39	105.4	105.58	103.8	103.79	104.73	108.22	106.77	106.53	103.37	107.4	103.04	103.79	105.62	103.76	106.12	107.35	105.79	104.46
107.38	110.26	109.94	109.04	107.46	110.3	108.74	108.56	106.7	106.42	110.15	108.21	108.28	108.96	108.24	107.66	107.36	109.12	108.75	108.46	108.09	110.03	109.33	107.49	108.31	108.01	108.02	108.38	107.42	106.47	107.68	108.25	108.75	109.64	106.79	107.85	108.67	107.94	107.64	107.56	107.63	107.98	106.42	106.22	108.66	109.61	108.24	109.02	106.65	108.35
97.229	96.853	97.743	100.11	99.291	96.121	101.27	98.293	97.48	97.323	98.745	97.122	96.815	98.258	97.581	98.136	97.479	98.116	97.465	98.559	98.616	99.044	98.38	100.45	98.096	98.938	97.636	101.57	99.523	97.266	98.644	98.915	98.451	99.615	99.512	97.583	97.181	98.085	97.874	98.625	100.22	97.842	96.532	99.171	99.696	98.117	99.079	99.457	98.848	96.815
99.312	99.726	99.056	100.54	98.108	98.275	98.417	100.42	101.04	99.306	100.16	97.532	100.51	98.43	99.062	97.394	97.702	98.349	99.695	100.72	96.804	97.627	100.44	98.386	98.756	98.32	99.648	100.08	99.516	99.846	99.127	100.04	98.185	100.17	98.273	99.123	99.294	98.007	100.34	96.756	97.784	99.243	97.022	99.079	100.49	98.793	100.84	99.74	98.362	99.508
98.33	97.534	98.075	98.898	97.733	98.665	96.399	96.877	97.032	98.466	97.217	94.835	96.95	101.36	98.853	98.316	98.436	97.824	99.655	97.6	100.58	98.743	100.04	98.267	98.887	97.274	96.146	99.464	100.07	98.065	97.818	99.915	96.728	99.411	97.023	98.486	97.232	99.638	98.701	99.121	98.982	97.769	99.122	97.798	101.15	97.539	96.291	96.96	100.27	95.497
107.53	106.08	108.87	107.73	104.88	109.68	108.43	107.61	107.94	107.66	107.65	107.12	105.58	110.24	107.8	107.51	108.69	107.37	109.44	109.7	108.76	109.97	108.38	108.25	108.08	107.98	108.33	108.95	106.73	110.2	106.22	107.14	108.33	106.27	108.59	107.76	107.99	108	110	107.76	109.74	107.63	109.47	107.61	110.03	107.27	107.88	108.99	108.29	106.93
97.653	98.35	99.04	99.46	97.086	98.353	98.037	100.09	97.51	99.008	95.606	98.276	96.144	97.831	97.639	96.963	96.352	99.531	98.306	100.58	99.763	98.552	99.278	99.934	98.641	97.789	98.27	96.185	97.895	99.233	96.902	97.787	96.978	97.873	100.17	97.571	97.966	99.335	98.572	98.294	98.384	96.777	97.973	98.413	98.728	99.005	96.543	99.863	98.653	99.226
111.2	108.61	107.12	109.19	106.99	109.58	109.56	109.25	107.85	108.47	108.43	108.42	107.16	106.57	108.84	109.81	108.73	109.9	109.34	111.42	108.52	107.15	107.02	108.53	108.61	107.19	108.15	108.2	110.05	107.48	109.23	107.04	108.4	107.37	107.19	109.88	107.77	108.34	109.08	108.36	108.91	108.07	111.61	111.14	108.11	106.87	109.4	109.59	107.66	106.76
106.33	105.69	103.8	105.81	103.59	105.36	105.63	104.65	103.38	105.53	104.08	103.91	104.48	103.95	107.63	105.15	105.19	106.54	105.67	107.89	107.86	106.14	107.5	105.18	106.22	104.02	105.53	105.68	108.02	103.62	106.57	104.02	105.43	107.18	104.49	105.55	105	104.74	103.26	106.13	106.91	103.63	103.93	106.17	104.6	105.62	102.44	104.49	104.83	105.63
107.32	106.12	106.92	105.08	108.37	108.35	105.9	106.35	106.16	103.52	105.86	106.79	106.58	107.77	106.26	105.36	106.15	105.83	107.34	104.89	105.38	107.47	104.87	107.39	103	107.15	106.32	103.23	106.21	106.85	106.71	107.09	104.44	102.05	105.91	106.15	104.65	104.68	106.55	107.19	104.47	105.95	109.37	108.62	108.55	105.78	106.44	106.67	105.63	106.02
98.221	98.7	98.642	96.594	97.776	99.77	98.776	95.497	99.325	98.261	97.28	97.675	98.721	96.905	99.009	101.01	95.396	97.092	97.092	100.54	98.413	97.441	98.943	96.918	98.388	98.413	97.171	96.192	96.89	98.855	99.125	100.66	95.609	99.418	97.277	97.544	100.08	97.558	98.154	97.35	99.678	98.906	97.371	98.101	100.83	96.291	100.29	98.16	99.986	99.067
101.48	102.69	100.78	100.99	98.99	100.49	100.14	98.95	101.05	103.51	99.194	101.9	103.36	102.44	100.63	100.55	99.212	99.386	101.66	98.416	102.05	100.64	98.688	100.74	101.38	100.54	99.796	101.04	101.8	99.401	101.25	101.54	103.49	100.85	100.68	101.41	102.05	101.96	102.5	99.317	100.44	99.104	102.37	102.94	101.68	101.29	99.491	100.94	101.47	101.19
101.54	102.07	101.44	100.72	98.127	100.35	97.943	101.76	100.31	98.923	98.687	99.803	102.61	100.08	101.19	100.36	100.78	101.7	99.682	100.7	102	98.803	102.17	99.491	100.57	97.819	99.447	100.82	100.61	97.608	100.11	100.61	99.648	101.5	98.929	100.33	98.957	97.911	100.33	100.42	100.64	101.35	102	99.008	102.3	99.014	100.22	99.057	98.803	100.2
105.21	106.01	106.84	106.02	108.73	104.09	106.83	104.52	105.2	107.06	105.26	108.71	107.5	108.87	106.97	108.16	107.42	107.04	105.96	106.27	105.88	106.11	106.91	106.74	108.88	107.09	107.8	107.86	105.14	106.51	106.56	105.5	105.9	106.06	106.04	107.35	107.02	106.01	106.86	107.2	109.58	107.84	107.75	106.43	106.94	106.86	106.22	107.62	108.06	107.34
107.07	105.91	106.49	105.15	104.26	104.98	105.89	105.66	107.71	106.11	105.74	106.11	104.95	105.37	106.32	106.8	106.04	105.76	103.98	103.9	103.89	107.36	103.75	103.83	104.58	103.89	106.31	106.67	107.5	106.11	105.8	104.33	105.49	104.33	106.72	105.33	107.14	105.98	105.06	107.33	104.36	105.61	106.18	106.52	103.66	107.74	105.98	108.56	106.61	104.45
104.86	106.59	106.42	105.75	107.76	107.02	105.98	108.61	106.48	104.31	104.78	106.13	107.98	105.98	106.22	106.19	105.75	108.9	107.06	107.33	106.63	104.74	105.07	104.24	106.37	108.67	104.91	106.51	107.13	104.41	105.33	106.91	106.37	106.82	107.02	106.02	105.38	105.27	107.38	106.17	106.04	105.41	108.23	106.75	105.86	106.42	105.29	107.04	107.44	103.94
106.43	105.59	103.6	104.98	105.54	105.61	107.8	105.99	106.61	105.44	103.63	104.3	107.31	105.76	107.14	106.64	105.86	107.2	106.13	105.41	106	103.64	105.9	105.96	106.16	104.06	103.82	106.48	104.8	105.9	105.3	107.85	105.65	104.73	106.67	106.96	104.99	103.16	106.15	103.8	105.49	104.61	104.77	107.32	105.99	103.84	105.28	106.65	104.59	104.18
105.03	108.03	104.7	105.69	105.28	104.53	105.68	104.66	103.8	104.88	106.34	103.23	105.43	107.42	104.96	103.33	105.66	104.31	106.53	104.89	104.75	106.23	105.69	106.13	106.66	105.16	104.66	106.23	106.39	106.79	105.94	106.26	104.7	103.85	106.06	106.8	107.05	106.77	105.25	105.86	108.07	105.37	105.75	106.93	107.1	105.63	107.09	104.25	107.63	105.76
98.726	98.7	100.91	98.209	101.62	100.67	99.363	99.663	100.03	100.75	100.21	100.23	98.922	98.405	99.425	100.79	98.976	97.104	99.674	99.674	100.39	100.3	98.636	101.11	100.87	101.32	98.609	101.81	98.084	100.7	99.189	99.259	100.87	99.523	100.9	98.223	102.67	101.19	100.02	99.811	98.882	100.46	100.3	99.781	99.695	99.642	101	99.631	102.79	102.15
109.47	108.01	108.13	108.48	108.29	108.02	108.84	105.75	107.39	109.48	106.47	109.09	108.39	106.91	109.49	108.85	108.71	107.51	109.77	108.36	109.1	110.27	111.04	107.44	110.2	105.99	107.89	109.71	109.04	109.85	108.6	111.01	110.16	104.83	108.97	108.27	108.31	108.28	107.39	110.25	108.31	110.75	108.41	108.43	108.42	107.32	109.82	106.07	107.89	107.21
104.68	106.4	104.04	104.9	105.72	106.07	105.37	107.33	106.92	104.78	104.78	104.31	106.76	106.38	105.93	106.39	104.96	106.96	106.17	105.08	104.35	105.41	104.59	104.88	105.32	106.06	108.31	105.41	105.82	105.04	103.75	104.75	105.94	104.99	105.23	107.89	103.86	102.92	105.18	104.96	103.67	104.31	105.83	104.79	105.22	105.15	104.96	106.07	108.43	106.05
106.24	107.13	106.76	107.23	107.73	106.54	109.07	107.71	107.68	105.58	106	108.26	107.59	108.29	108.31	106.07	105.87	106.11	106.31	106.64	108.32	106.35	105.15	106.46	106.66	107.24	106.39	105.99	106.12	106.84	105.87	106.97	107.35	108.04	106.54	107.38	105.23	106.08	107.87	107.59	106.58	106.25	107.83	107.03	107.24	106.14	106.77	105.84	107.4	105.15
107.63	103.6	105.42	108.16	106.22	107.18	104.76	105.98	105.62	104.1	108.24	108.18	106.46	105.16	107.86	106.87	105.73	105.24	108.19	106.03	104.13	108.49	106.08	104.71	107.27	105.3	105.69	107.13	106.02	106.17	105.3	105.86	106.87	106.28	104.42	105	108.59	105.15	107.67	104.54	107.41	106.1	106.85	105.39	106.34	107.3	106.17	104.33	104.09	106.58
105.67	107.71	104.83	106.91	105.54	107.39	106.56	105.91	107.72	104.99	105.76	106.54	105.7	105.64	107.03	105.58	105.76	106.03	104.49	103.92	104.28	107.83	105.62	107.72	106.07	102.95	105.98	104.59	106.47	107.06	104.26	103.69	105.13	106.59	105.64	105.06	106.62	106.29	104.75	105.57	104.54	107.54	106.19	105.65	104.13	107.15	104.97	104.74	107.19	106.96
106.56	105.85	106.39	106.45	107.49	105.45	107.7	107.28	106.14	105.05	104.76	106.98	107.08	106.79	110.11	108.81	109.02	106.09	108.78	103.76	105.35	108.25	106.85	107.45	104.24	107.84	107.03	106.55	106.25	108.01	106.11	106.81	105.32	105.7	104.03	106.84	106.49	105.16	106	105.58	106.11	104.93	105.2	106.45	105.85	106.29	107.27	106.18	107.21	106.67
109.06	107.66	106.82	107.38	107.52	108.49	108.52	107.56	108.82	110.13	108.5	109.14	109.71	108.42	109.6	109.56	107.24	108.8	107.45	108.39	105.63	109.53	109.56	108.66	107.47	107.66	108.23	106.87	108.77	107.56	109.21	107.38	108.41	109.6	107.8	107.56	108.12	107.07	109.73	109.19	106.93	108.18	107.84	108.19	109.55	107.62	108.79	109.59	108.42	107.78
109.25	110.13	108.52	107.94	109.3	107.53	109.88	108.82	107.77	110.14	107.64	110.27	108.87	109.18	106.54	108.88	110.59	109.54	109.88	107.07	107.43	108.05	108.67	109	107.79	108.19	109.29	110.2	110.6	109.19	106.58	109.71	109.02	107.78	108.7	108.97	108.4	109.02	108.3	107.46	107.82	109.17	109.55	106.33	107.56	107.65	110.71	106.61	106.43	112.49
100.18	98.848	100.16	102.74	101.91	98.248	101.84	98.891	100.32	101.97	99.956	99.041	101.09	100.97	99.748	100.1	100.29	100.49	100.09	99.192	98.565	99.766	99.373	100.51	102.33	99.129	98.621	99.748	102.93	100.37	100.97	99.272	99.436	99.94	100.72	99.42	102.02	101.43	100.79	102.43	101.23	100.4	98.434	100.28	101.68	103.18	102.36	101.15	100.62	103.15
107.84	109.66	109.2	106.56	106.38	110.06	108.54	107.46	105.53	106.71	106.69	109.13	109.74	107.87	108.29	109.85	109.31	106.81	109.05	108.12	107.33	108.89	106.95	108.45	108.35	107.97	107.97	108.1	108.7	108.07	110.19	106.97	110.69	109.27	106.74	109.6	107.32	106.58	106.53	108.53	107	108.67	108.67	109.19	108.42	107.98	106.75	107.01	110.4	109.36
108.13	108.94	106.33	108.69	108.02	104.38	107.29	107.49	109.85	108.67	107.61	111.72	106.71	108.53	110.18	111.18	107.75	108.57	106.9	108.5	107.83	107.39	109.55	106.79	107.79	108.41	105.49	109.35	108.02	107.16	105.76	108.59	109.63	108.84	107.54	109.88	108.75	108.62	109.06	108.4	109.04	106.97	109.25	106.96	105.77	104.96	109.75	106.6	106.76	107.5
109.89	110.45	111.25	110.07	109.97	109.47	109.88	111.83	108.22	109.13	111.01	109.8	109.92	109.79	112.26	107.86	109.78	110.11	108.61	110.96	111.57	111.6	110.4	113.06	109.65	110.3	109.43	110.54	111.41	111.43	110.19	110.43	108.67	110.45	110.65	109.79	110.13	111.11	108.54	110.08	109.69	109.17	110.5	111.81	111.59	110.28	109.31	109.85	111.29	110.13
105.77	105.86	105.95	106.39	104.88	103.82	107.36	104.96	105.31	104.55	107.47	104.94	108.04	105.87	104.8	106.05	105.57	108.13	106.85	105.99	106.25	103.14	105.82	104.48	106.12	107.09	102.73	105.39	106.89	103.92	106.02	106.23	105.37	104.75	105.42	105.72	107.21	106.25	105.05	102.79	106.17	106.48	105.36	105.48	104.77	105.69	107.08	105.79	104.71	105.85
101.21	100.15	102.79	104.45	101.75	103.45	103.65	103.89	102.59	102.8	104	103.1	103.96	102.24	102.35	103.52	104.29	104.69	103.1	102.13	104.03	104.43	101.03	103.36	102.83	104.53	102.15	102.6	101.97	102.57	103	102.73	102.5	102.87	102.23	103.11	104.15	102.18	102.33	102.67	103.11	101.09	103.38	103.65	102.58	101.73	103.75	103.66	104.1	101.12
100.13	99.978	97.651	99.296	100.52	98.942	100.44	101.65	99.084	99.764	99.082	99.013	100.42	101.62	100.09	99.254	99.16	102.6	101	101.45	99.503	103.67	98.576	98.228	101.12	101.17	100.86	100.21	99.208	99.576	100.98	101.9	98.796	99.527	99.418	99.191	98.879	101.51	99.559	99.646	101.38	100.46	99.807	101.04	98.096	99.855	100.23	99.164	98.814	99.977
106.94	107.01	107.39	105.59	105.55	105.46	108.78	105.87	106.05	107.99	106.14	109.03	107.24	106.35	105.92	104.02	106.98	105.22	107.04	107.28	107.53	104.86	106.77	104.26	107.13	106.69	105.34	106.59	106.98	106.17	106.35	105.08	105.65	105.16	105.75	108.6	108.08	105.76	104.46	106.94	109.91	107.67	106.73	107.19	105.27	109.21	107.05	108.01	105.26	104.7
108.91	109.13	106.87	109.18	106.98	107.33	109.97	108.18	108.3	106.32	106.54	105.89	108.71	105.07	108.57	105.62	108.33	109.22	108.01	107.84	109.07	109.44	108.74	107.92	107.91	108.91	110.67	108.6	108.64	108.15	107.78	107.52	109.06	106.76	107.31	108.62	109.01	107.97	106.17	107.32	108.03	109.63	108.51	107.29	106.4	106.56	109.28	105.71	109.64	108.53
98.203	97.524	98.264	98.995	97.345	98.479	98.912	96.167	100.44	99.621	98.722	97.857	98.053	96.412	95.848	99.101	98.781	98.653	98.103	99.773	98.825	96.485	95.559	99.379	99.564	96.418	96.712	98.794	97.795	97.645	99.746	99.41	99.192	99.862	98.247	98.929	98.908	99.341	99.367	100.4	100.37	97.584	97.732	96.165	95.554	96.208	99.52	98.658	98.462	97.771
107.39	107.15	109.13	105.8	104.64	105.92	108.92	107.38	107.09	104.93	106.95	106.14	105.85	107.02	107.62	106.26	106.11	105.62	108.01	106.95	105.2	106.01	105.15	105.91	107.65	106.4	108.17	105.27	106.68	106.96	106.5	106.19	107.48	106.46	109.1	106.66	105.91	107.25	106.23	108.42	106.87	104.29	102.77	106.8	106.03	105.83	108.14	105.92	106.52	107.06
109.35	111.88	108.59	110.48	112.82	109.41	112.2	109.28	109.96	110.62	110.91	109.94	108.42	111.28	110.66	109.91	109.74	110.09	109.91	109.26	110.87	108.41	108.74	110.35	112.09	109.84	109.39	108.79	109.71	110.78	109.14	109.01	109.38	110.88	110.58	110.92	109.32	110.98	110.13	110.65	111.47	109.69	112	110.06	112.18	111.59	109.4	111.72	110.78	109.01
108	108.86	106.63	106.02	107.99	107.58	107.08	107.37	108.56	108.82	107.51	108.58	105.28	107.32	108.94	107.54	104.73	107.11	106.39	107.68	109.61	107.93	107.08	108.77	105.7	109.37	107.28	105.52	108.04	106.84	107.52	107.87	109.75	107.36	104.85	109.98	106.07	107.84	104.26	106.99	106.31	107.35	107.41	107.86	107.31	109.24	105.32	108.75	107.02	108.68
107.07	107.54	107.45	109.12	106.99	107.5	107.64	103.47	106.69	105.29	104.11	105.92	106.92	107.33	109.01	107.45	108.42	105.93	107.95	106.99	106.56	107.17	105.57	106.28	106.3	105.24	105.82	105.95	104.87	105.89	105.65	105.43	108.78	105.5	106.52	107.14	107.11	106.17	106.34	107.03	105.04	105.4	107.6	109.28	106.97	105.8	105.18	106.33	107.88	108.69
105.53	100.32	101.74	103.35	105.04	101.58	102.81	103.54	99.293	101.85	100.25	103.77	101.84	104.82	101.61	103.59	102.96	100.16	102.86	102.04	104.31	103.47	103.63	101.97	101.74	104.3	103.94	104.82	103.58	105.12	100.9	104.5	105.34	103.28	103.78	104.61	103	103.05	102.54	104.15	104.48	103.33	102.79	103.32	102.01	105.22	104.13	104.1	103.1	103.09
98.725	100.2	100.16	100.13	98.792	101.83	98.875	97.494	99.406	99.843	97.733	102.77	100.51	99.891	100.04	100.09	101.22	102.05	98.722	100.84	101.85	101.19	99.544	101.23	99.077	96.953	100.54	102.22	101.63	101.71	101.98	99.464	100.5	101.61	99.326	100.53	100.5	99.684	100.55	101.11	102.3	98.032	99.752	100.09	97.98	99.713	101.77	101.09	99.357	102.61
99.337	100.76	99.651	98.559	101.16	98.996	100.06	98.645	100.82	99.59	102.63	99.88	101.87	97.911	100.1	96.881	100.07	101.73	102.8	98.525	99.398	101.11	102.56	100.54	99.022	100.86	101.44	99.894	101.37	98.883	100.16	102.48	100.63	100.34	100.03	99.312	97.958	99.335	100.68	98.641	98.243	98.82	99.814	100.71	99.398	101.22	99.087	102.13	99.847	100.57
98.372	96.928	100.09	100.9	98.71	98.603	98.44	98.537	98.591	101.26	96.417	98.927	98.771	99.528	100.37	101.84	99.393	99.908	98.687	98.804	101.07	98.725	99.883	99.045	98.093	99.298	101.02	98.499	97.285	99.411	99.604	97.269	99.232	99.859	99.914	100.01	100.19	98.09	99.329	97.456	98.639	101.95	99.515	98.769	99.934	99.783	97.628	98.972	98.878	99.323
111.03	111.49	110.02	110.49	109.36	111.89	109.09	107.82	110.42	109.89	109.93	110.76	110.87	107.73	110.46	110.26	110.98	110.29	110.44	109.38	108.45	111.93	109.96	109.68	110.43	111.8	109.9	111.19	110.72	109.14	112.34	109.28	109.08	109.06	110.44	110.83	110.16	110.04	112.97	112.31	111.19	111.53	109.15	108.36	109.54	111.08	109.2	109.37	109.79	110.24
104.36	104.58	104.83	104.95	106.22	104.88	105.4	105.7	105.76	107.28	107.03	106.44	105.7	106.45	106.23	107.2	106.96	108.11	107.57	104.69	105.35	104.9	107.58	104.05	104.86	104.86	107.13	104.72	106.87	106.72	103.55	106.34	106.38	105.95	107.7	109.19	105.26	103.53	106.29	104.97	105.19	110.6	106.77	105.3	107.17	107.34	106.72	104.61	105.86	106.97
106.2	106.73	103.85	107.15	105.53	103.55	105.22	106.42	106.25	104.06	108.78	105.74	105.89	105.54	104.31	106.45	106.53	105.32	105.57	105.88	103.82	104.43	107.13	105.73	105.68	106.69	102.75	107.26	105.43	106.05	107.89	106.36	106.29	105.12	108.85	102.55	106.33	106.02	105.4	105.09	105.95	107.18	103.64	106.03	104.5	104.46	103.93	105.77	106.48	106.47
104.31	105.71	103.4	106.29	106.31	104.36	105.93	105.31	106.65	103.73	104.45	103.43	104.72	104.89	105.59	105.13	104.39	105.17	104.93	105.02	105.46	105.71	106.89	106.01	104.41	104.76	105.71	105.89	105.96	105.62	107.63	106.18	105.27	107.72	105.44	106.02	104.72	103.93	106.76	106.64	107.22	105.01	106.34	104.97	105.07	105.31	105.36	104.94	105.88	104.3
106.9	106.77	104.35	106.72	105.63	105.39	106.64	105.05	106.6	105.51	103.97	105.29	104.7	103.88	107.09	104.52	105.76	104.79	106.33	105.19	107.14	106.77	105.84	104.98	104.4	107.37	105.42	105.47	104.44	106.34	104.39	105.44	107.28	108.07	104.75	102.87	106.77	105.74	105.1	102.88	104.75	107.49	105.91	104.59	108.99	105.54	105.72	103.7	107.01	106.51
107.61	105.94	106.15	105.23	105.33	105.4	106.33	107.49	104.71	105.19	105.95	106.63	106.5	106.58	107.47	105.67	106.56	107.24	103.82	107.22	104.74	107.5	106.47	105.27	104.7	108.77	104.9	107.85	106.25	105.2	107.33	107.07	105.84	106.35	103.95	105.86	106.26	103.75	104.39	106.34	104.51	106.1	106.64	105.75	104.08	106.97	105.45	107.14	106.34	105.94
106.77	108.54	110.31	109.26	106.09	108.41	109.41	111.12	108.53	108.51	109.37	110.2	108.09	109.85	107.76	107.98	108.95	107.71	108.46	109.55	111	107.82	109.84	107.49	108.73	109.51	108.48	108.41	109.22	107.41	106.32	108.39	107.13	110.69	109.95	107.9	107.32	106.04	109.5	107.87	109.87	109.8	109.2	105.09	107.27	108.35	108	107.38	107.02	107.38
110.79	105.44	107.15	106.44	108.45	107.32	110.11	106.21	108.21	108	108.02	109.04	107.82	108.62	107.96	107.59	106.19	108.49	108.69	106.89	106.66	107.08	106.49	110	107.19	106.29	110	108.86	107.42	107.87	108.7	107.96	107.73	108.6	106.85	108.04	106.11	108.88	107.43	107.99	108.29	108.96	107.58	107.65	108.22	108.07	105.58	106.84	106.53	108.57
105.83	107.63	108.36	108.18	107.4	108.75	107.12	109.15	108.58	109.03	105.59	108.87	110.92	106.7	107.92	107.64	108.92	107.64	109.39	107.53	109.96	110.15	107.86	107.89	108.44	107.22	108.15	108.56	107.79	109.23	107.1	108.84	110.5	109.83	109.13	108.22	107.36	109.97	107.65	108.64	109.08	107.25	104.52	106.31	107.53	107.51	107.67	110.45	107.26	109
99.103	98.582	98.941	101.63	99.705	98.923	98.421	98.556	98.695	100.09	99.353	102.5	97.945	99.334	102.02	100.13	99.322	97.72	97.378	99.956	98.628	100.34	100.63	98.135	101.38	99.653	98.318	96.997	98.288	98.892	99.016	100.47	100.43	101.9	97.076	98.776	98.81	95.646	97.873	98.877	97.45	97.022	99.379	97.346	98.851	98.418	99.926	98.401	99.278	97.604
100.07	99.199	100.73	99.037	102.69	98.457	101.07	99.835	100.92	97.801	100.85	100.43	100.29	99.488	99.759	102.84	99.324	99.951	102.81	100.27	98.608	101.67	100.23	99.415	97.442	100.13	101.2	98.531	102.67	103.68	101.82	101.86	98.913	100.66	100.76	100.28	101.55	104.21	100.08	99.412	99.802	99.921	99.793	99.788	100.69	100.11	98.5	101.45	102.32	101.05
99.855	100.54	102.72	102.24	100.71	100.95	99.185	102.64	100.03	100.69	101.25	102.03	99.855	99.589	101.03	100.91	99.71	100.54	101.16	101.67	102.26	99.314	102.24	100.28	103.21	99.408	101.46	99.956	101.1	102.47	101.33	102.51	100.47	100.19	100.93	101.25	101.43	100.73	102.7	99.438	100.09	100.57	100.93	101.72	100.32	103.01	99.525	102.58	100.09	101.62
109.34	109.26	105.74	104.43	109.14	107.54	104.57	107.43	107.36	106.54	107.98	110.24	108.18	106.13	107.32	107.5	110.44	106.85	107.94	109.96	105.61	106.22	106.79	108.15	106.73	104.18	108.04	108.58	109.35	106.15	106.35	106.36	109.65	106.34	107.27	108.19	107.86	105.69	108.46	105.84	109.32	106.32	109.76	106.19	106.21	107.4	108.71	106.85	108.1	110
106.14	105.72	106.7	106.01	107.66	108.26	106.92	106.22	106.86	108.06	104.22	107.34	103.92	106.02	105.75	105.72	106.54	109.04	107.69	106.15	105.63	107.94	106.86	105.38	108.81	108.29	106.69	106.24	106.82	107.36	105.92	106.49	106.74	105.79	105.34	107.14	105.91	107.11	106.75	106.88	108.1	107.56	107.23	107.54	108.08	106.27	108.26	106.04	109.38	102.71
107.39	107.38	108.61	105.35	107	107.73	106.95	109.57	109.24	107.03	108.76	109.53	110.05	106.74	106.45	108.76	107.55	107.75	108.81	107.47	107.7	106.56	108.64	108.83	106.52	106.71	108.47	108.3	108.47	109.45	108.22	107.06	108.37	105.33	108.35	107.9	108.31	111.23	107.67	107.03	106.19	108.65	107.15	109.16	108.73	108.82	107.24	108.5	106.84	107.71
105.6	106.83	107.74	104.99	105.73	106.78	106.1	107.3	106.58	106.41	108.96	106.43	107.05	106.1	106.35	108.65	105.79	104.58	107.41	105.05	105.93	106.36	105.59	105.01	107.37	107.61	106.27	107.84	108.28	106.47	106.64	108.17	109.36	107.07	107.95	105.59	107.59	107.45	106.07	103.72	106.08	106.98	106.06	106.94	107.96	103.48	106.44	106.48	106.92	105.91
106.23	105.83	105.1	105.75	105.43	104.02	107.48	104.59	104.65	106.08	105.42	106.63	105.88	105.77	106.91	103.38	104.84	107.47	106.87	105.09	103.79	104.68	106.66	104.53	105.18	105.06	107	104.55	108.95	107.5	105.84	105.61	104.77	105.13	104.81	104.83	106.69	107.19	105.86	105.85	104.92	107.38	106.56	105.89	103.26	106.38	106.93	106.62	106.54	104.95
106.87	103.11	104.92	106.02	105.01	104.06	107.38	104.62	105.26	105.89	107.58	102.66	103.68	106.5	106.71	103.26	104.58	103.68	105.7	102.92	106.91	104.73	106.44	106.46	103.23	106.1	106.13	105.59	107.56	106.63	103.59	107.46	105.11	105.65	105.73	105.65	104.43	105.13	103.85	105.06	104.53	103.2	105.03	104.3	103.85	102.72	105.8	105.55	106.32	105.75
107.56	105.82	106.59	105.95	104.47	106.13	104.07	101.96	105.12	105.96	104.98	105.87	106.83	105.29	106.84	105.4	106.85	107.37	106.26	106.9	106.72	108.06	104.6	105.56	105.9	106.58	105.56	105.21	106.84	105.17	105.31	106.34	104.73	105.58	103.97	107.75	104.52	105.88	105.07	104.64	107.53	103.35	106.27	105.99	105.89	106.5	106.41	105.62	105.99	107.25
100.52	100.86	100.54	100.84	101.4	100.06	102.49	100.16	101.93	101.4	105.07	100.11	99.894	101.17	100.12	99.679	100.4	101.64	101.62	99.857	99.886	101.11	101.97	100.76	103.06	101.66	102.2	99.833	99.334	100.1	98.216	102.35	100.92	101.39	99.137	100.25	103.34	100.73	102.73	99.868	101.26	100.33	101.14	101.69	100.13	99.817	102.84	99.186	100.48	100.42
99.653	99.325	98.65	99.247	100.21	98.503	96.049	100.18	99.142	98.871	98.608	100.88	99.297	98.654	99.947	98.268	98.651	99.103	100.18	100.73	98.845	100.06	100.88	99.018	99.168	100.99	100.51	99.421	100.65	99.43	98.153	98.061	99.881	99.456	100.79	99.148	99.767	97.755	100.04	98.288	99.555	101.57	95.728	97.872	100.56	99.297	98.479	100.15	99.093	98.319
107.13	104.71	105.71	104.42	106.64	107.95	106.27	103.28	105.56	105.85	107.28	107.31	106.19	105.85	105.93	105.41	107.01	105.29	105.14	104.39	104.9	105.69	104.93	106.56	108.6	106.68	106.24	106.16	104.33	104.42	107.41	106.5	106.12	105.49	106.19	104.58	105.62	105.69	106.42	106.18	104.88	106.95	105.03	104.64	103.99	106.76	103.45	105.23	106.57	105.95
107.17	108.12	107.59	110.07	108.1	108.03	108.5	106.58	111.22	107.9	106.44	108.75	108.98	106.18	107.65	109.39	106.19	107.09	108.09	108.5	109.7	108.57	107.09	107.66	106.13	107.02	108.44	106.43	107.94	106.2	106.96	106	108.31	108.29	107.83	108.96	108.51	107.37	107.86	107.92	111.72	108.46	106.64	106.47	109.95	107.9	107.24	108.23	108.41	107.65
110.91	111.66	112.39	109.39	112.03	110.87	110.03	107.91	110.58	110.22	107.58	111.2	111.73	108.59	110.13	109.54	110.54	113.55	107.87	110.79	110.2	111.87	111.4	109.54	111.15	110.97	111.56	110.89	110.09	107.14	110.14	110.51	109.88	110.08	110.95	109.59	109.86	111.61	112.59	109.75	109.88	109.85	112.11	110.31	110.44	109.5	110.23	109.64	110.43	108.92
108.65	106.96	108.8	108.02	106.13	106.12	110.68	109.79	109.68	109.03	108.76	107.19	109.53	110.15	108.07	108.8	109.2	107.52	107.55	110.8	110.06	108.92	108.2	108.4	109.62	108.4	109.22	109.36	109.21	106.8	110.01	106.22	109.31	108.28	107.89	110.4	110.62	109.68	109.45	109.96	109.12	109.05	107.55	107.56	110.54	110.8	109.58	108.85	109.76	107.39
103.81	102.24	103.95	103.26	102.29	102.87	104.18	103.84	103.64	103.06	104.08	103.14	103.63	103.5	103.59	102.46	104.15	103.02	104.44	101.02	103.63	104.22	104.52	100.32	101.27	102.91	101.36	102.71	102.42	102.21	104.25	102.34	103.78	104.7	100.95	103.34	103.6	101.64	101.2	102.75	104.02	104.68	102.28	101.3	102.53	101.03	101.62	103.61	102.03	103.71
108.21	110.68	108.6	108.63	110.81	109.62	109.34	105.51	107.77	110.49	110.47	109.34	109.85	105.71	106.3	107.33	109.42	107.05	108.57	107.81	108.5	108.92	110.75	108.28	106.68	107.58	108.53	109.45	109.34	108.71	108.45	108.84	110.95	110.19	109.16	108.69	108.48	109.82	108.07	108.58	108.49	106.58	108.25	107.51	108.48	110.39	110.79	107.31	109.03	108
106.35	109.17	109.58	107.48	110.09	108.69	109.38	108.3	107.94	107.48	110.46	107.95	107.13	107.96	109.79	109.97	110.07	107.15	107.38	109.63	108.08	108.77	109.02	107.93	107.26	109.9	109.02	108.75	108.82	107.19	107.98	108.93	107.63	105.74	107.43	107.07	110.77	109.23	108.58	107.2	109.16	108.98	107.54	107.62	109.11	107.91	107.92	109.45	106.66	109.12
107.21	109.92	108.52	109.01	106.86	107.26	109.62	107.63	109.1	108.56	109.47	108.68	108.23	106.39	107.1	108.54	107.85	108.49	109.74	106.88	108.15	105.9	106.64	109.02	110.12	107.71	108.6	108.88	109.17	108.79	108.1	106.19	109.84	107.77	108.37	108.47	108.88	107.89	109.01	107.02	109.61	109.01	107.61	107.81	107.07	108.6	105.93	106.77	106.41	108.54
102.32	100.84	101.48	102.1	99.106	100.63	100.26	99.493	102.26	100.58	99.472	99.561	99.354	103.43	100.03	99.421	99.967	100.24	99.446	101.37	100.93	100.66	100.21	99.499	99.002	101.67	100.04	99.323	99.97	103.31	99.496	102.04	100.17	102.6	100.65	102.67	101.33	101.97	101.49	101.01	101.8	100.23	102.2	100.24	99.183	99.875	101.35	102.13	103.05	102.04
108.62	104.98	107.71	106.92	105.38	107.12	106.59	104.78	107.79	107.21	105.17	107.22	105.42	105.95	106.56	106.09	106.65	106.43	105.88	107.25	106.57	106.11	105.16	104.16	107.44	106.87	106.75	104.99	106.13	105.38	105.39	105.83	106.92	109.04	105.93	105.89	106.93	106.97	106.07	107.16	105.99	106.63	105.58	108.67	106.07	107.63	105.87	105.41	107.31	106.98
107.09	106.02	108.09	105.06	105.87	105.48	106.52	104.83	105.58	104.26	104.39	105.51	106.62	105.33	104.59	103.56	103.55	105.71	105.93	105.85	106.47	106.32	105.99	106.07	106.49	107.04	105.49	105.48	107.22	105.97	106.44	102.87	105	104.8	107.29	105.58	104.7	105.71	106.97	105.08	102.25	104.11	105.83	107.25	106.33	107.61	106.75	105.21	105.69	102.97
109.89	105.89	108.07	108.72	105.43	109.44	108.29	106.42	108.16	105.4	106.59	107.97	107.87	106.8	108.39	107.77	108.84	108.89	108.9	109.95	107.31	109.03	107.63	106.9	108.32	107.95	110.88	107.89	108.42	106.89	107.68	108.52	106.86	110.01	107.42	109.66	108.25	109.44	106.63	109.53	108.02	107.54	106.34	108.82	105.88	108.44	108.42	109.06	108.91	108.37
108.58	108.9	107.61	107.5	107.6	109.6	106.66	108.57	109.12	108.69	109.97	109.04	108.06	108.6	109.9	108.52	107.85	107.72	107.28	108.48	106.05	109.63	107.87	107.63	107.95	108.25	107.64	107.44	107.39	107.86	106.99	107.12	107.19	109.48	107.42	108.04	109.84	107.82	109.84	107.68	109.4	108.95	107.96	105.5	106.14	108.93	106.63	108.66	107.04	109.72
99.14	99.837	99.183	99.261	100.38	100.85	99.072	98.888	98.894	98.094	96.837	99.496	95.574	100.34	99.101	98.041	98.805	95.411	100.12	98.749	99.846	97.614	99.929	101	99.875	100.05	98.656	97.007	101.11	97.343	97.295	99.722	100.07	98.427	97.836	100.74	98.8	99.622	97.889	97.778	100.09	99.301	99.479	99.56	98.619	98.956	99	98.615	102.19	97.74
106.52	105.98	107.41	106.59	106.27	107.49	104.28	105.54	106.26	108.39	108.6	104.44	105.19	108.38	106.45	106.85	107.65	105.51	107.62	104.66	109.57	106.53	108.21	107.24	105.91	106.7	106.04	105.45	107.05	104.79	104.9	106.31	105.4	107.6	107.61	106.95	106.2	108.97	103.55	102.01	105.26	104.28	105.47	104.85	106.72	106.64	105.88	104.41	105	107.22
98.259	99.682	98.993	97.928	99.191	99.22	98.751	98.25	101.15	99.271	98.085	99.296	99.6	97.513	98.683	98.564	97.792	97.772	99.17	98.233	99.293	98.365	99.443	101.58	100.19	99.355	98.648	99.736	98.768	99.409	100.63	99.534	99.89	98.434	97.335	97.207	98.515	99.351	99.625	97.408	98.369	98.377	101.2	98.331	98.913	97.813	97.264	100.02	98.848	98.431
107.48	105.54	107.41	107.05	107.86	108	107.17	105.8	107.71	106.52	107.81	107.53	108.57	105.42	107.91	107.56	107.29	104.82	105.17	108.43	110.35	106.62	105.87	105.81	106.91	108.01	107.99	105.2	105.83	106.02	106.63	108.05	105.9	107.09	106.17	105.77	107.41	107.79	106.09	106.62	108.64	105.07	105.06	105.63	106.27	109.41	106.6	105.85	105.8	103.58
105.01	105.61	106.47	107.97	104.71	106.12	105.07	105.07	105.01	104.71	105.66	106.18	105.81	107.18	105.63	105.74	107.61	106.14	103.55	108.52	106.09	104.54	105.26	106.81	107.87	105.19	106.9	106.11	106.9	104.92	106.76	105.81	104.32	105.18	106.57	103.77	106.58	104.3	104.04	107.7	107.45	104.8	107.18	104.75	107.1	103.77	106.22	107.22	107.56	105.4
108.73	108.91	108.26	106.66	109.34	107.69	109.64	109.67	107.98	109.12	108.09	109.16	107.96	108.75	108.56	110.65	107.78	105.48	107.02	107.18	107.5	106.07	106.25	107.39	107.02	106.2	108.47	107.87	108.04	106.88	106.67	105.83	108.27	107.06	108.28	109.07	106.16	109.73	107.27	107.86	107.62	108.26	107.05	109.97	108.43	107.05	108.59	104.94	108.83	106.75
107.05	107.3	108.84	107.86	108.3	108.63	109.15	109.12	108.05	108.94	107.95	108.57	106.15	107.7	107.53	108.2	106.11	108.06	107.73	105.68	107.28	107.81	108.35	107.05	106.57	105.89	108.23	107.44	109.73	106.56	107.02	107.67	109.16	105.28	105.21	108.73	108.18	110.68	109	107.49	107.72	109.2	108.81	104.3	106.45	108.22	106.94	110.87	105.63	106.78
109.84	111.4	108.45	108.66	110.47	110.98	111.1	107.61	111.25	110.25	108.06	110.48	111.97	110.98	110.97	109.31	109.18	109.68	111.8	111.04	111.61	110.28	110.46	109.67	108.23	109.81	110.33	109.71	110.36	111.97	111.14	108.95	110.83	108.41	109.25	110.99	109.95	108.55	109.93	108.19	112.3	110.83	110.35	111.45	109.52	110.76	111.14	108.91	107.32	109.76
106.49	104.67	102.36	106.11	105.97	105.75	104.64	106.22	107.75	107.34	106.65	107.37	107.22	107.13	105.41	106.96	105.57	105.06	104.83	105.59	105.71	105.74	105.15	104.36	106.8	105.14	104.44	105.98	106.11	105.02	106.9	107.37	104.94	103.63	107.13	106.47	105.74	105.56	103.72	106.57	104.72	102.98	107.57	104.09	105.82	104.5	106.4	106.55	105.13	104.03
107.38	102.23	105.4	106.23	104.81	107.01	107.92	105.92	106.47	106.12	105.09	103.8	104.8	107.1	106.76	106.06	104.89	106.83	105.96	105.54	105.59	103.71	102.86	104.94	105.66	106.79	104.65	106.91	104.84	103.36	108.28	102.14	106.31	103.04	104.63	107.21	105.07	105.02	107.1	106.94	105.77	106.78	105.31	106.97	103.94	107.78	106.93	104.05	105.18	105.37
108.68	110.25	109.3	108.09	108.74	108.33	110.57	107.28	109.25	108.38	107.83	107.76	108.9	109.93	107.6	108.02	106.83	107.09	106.99	108.99	108.78	109.15	108.12	106.7	107.53	108.23	108.32	107.21	107.45	108.51	106.84	106.93	108.05	108.15	107.73	107.48	107.1	109.8	110.59	109.02	110.13	108.76	108.8	108.73	108.7	109.21	109.76	107.31	107.14	108.3
102.4	99.692	99.719	100.92	97.358	97.098	98.204	100.04	97.581	99.531	99.966	98.584	99.225	101.01	98.682	100.83	100.43	99.107	97.367	97.241	100.01	99.124	97.021	98.586	97.512	99.445	99.571	101.71	99.027	96.341	97.314	97.569	98.445	100.33	98.085	98.372	99.226	97.154	99.008	99.242	98.268	97.981	97.98	99.475	98.35	99.067	100.96	99.689	97.719	98.45
102.49	103.01	102.38	102.85	102.09	102.43	103.48	104.15	102.1	101.67	103.88	102.82	103.39	99.521	102.2	101.95	104.2	102.87	103.39	103.91	105.06	99.711	105.8	103.52	105.12	103.59	104.64	100.94	103	104.24	102.06	103.68	102.81	102.35	103.74	99.971	100.97	102.97	102.05	103.38	105.3	102.92	104.44	100.56	100.69	102.45	101.37	101.48	99.943	104.6
105.02	105.56	106.28	108.78	104.59	104.27	106.34	103.79	106.31	106.66	105.29	103.38	105.1	107.33	105.38	109.2	106.09	106.42	106.5	106.85	106.2	106.5	104.54	106.05	105.95	106.63	103.89	104.8	106.01	106.63	105.72	106.3	104.61	106.67	108.75	104.48	106.31	106.63	106.34	106.49	103.97	105.7	106.56	103.59	107.99	106.59	105.68	107.98	106.04	105.7
106.03	104.83	104.93	105.93	107.01	106.32	105.7	104.99	106.43	103.28	105.7	106.08	105.44	103.48	104.31	106.31	107.77	103.38	102.94	102.33	104.65	106.12	105.44	104.99	105.05	106.07	106.46	107.23	105.35	104.81	106.47	104.77	106.86	107.06	106.25	104.2	104.98	106.85	106.26	107.05	104.95	106.77	104.32	105.66	104.87	107.07	108.39	105.08	105.8	105.21
105.89	105.43	106.17	106.82	105.68	106.4	105.58	107.33	106.53	106.41	106.16	104.76	106.05	105.55	104.98	106.79	106.46	108.34	107.46	103.5	104.63	105.45	102.5	106.26	105.08	107.39	105.39	105.26	105.82	107.3	104.99	104.9	105.59	103.89	106.34	107.18	102.55	107.86	106.18	106.99	106.18	104.58	103.76	106.71	105.29	105.32	109.36	105.09	106.13	105.3
106.51	110.67	107.52	108.51	106.55	106.2	107.79	106.68	107.04	106.09	107.49	108.17	106.46	107.18	106.09	104.63	107.22	107.87	105.01	108.62	105.19	105.73	107.85	108.69	105.39	108.23	106.21	107.4	106.41	109.41	108.33	104.58	105.63	105.99	107.09	106.5	105.79	106.4	108.31	106.43	107.22	108.36	106.7	107.28	105.69	108.1	106.31	104.59	106.65	104.83
99.123	99.292	98.723	100.01	99.991	99.115	94.656	95.016	98.046	98.118	98.493	99.247	98.039	97.108	98.712	100.8	98.748	98.709	100.19	98.152	99.047	99.798	100.19	98.142	100.21	98.64	97.379	97.128	96.862	98.279	99.211	99.535	98.648	98.373	100.23	100.46	100.91	95.755	96.616	98.241	98.757	99.258	98.043	97.378	100.12	99.141	98.854	99.917	99.579	99.299
105.53	108.59	107.87	105.87	108.74	105.94	104.89	108.45	108.4	105.8	109.09	105.81	108.78	107.7	107.42	109.83	108.26	105.81	108.23	107.63	108.41	108.42	106.91	106.96	108.43	107.88	108.33	108.23	106.56	108.35	108.38	110.15	106.3	108.4	108.36	111.94	110.57	107.62	106.73	107.71	108.16	106.92	108.61	109.15	107.95	107.16	109.95	106.54	108.57	106.73
105.23	106.52	107.32	106.33	104.54	105.92	107.19	105.99	107.42	104.67	106.94	105.48	106.52	105.27	108.25	107.18	106.67	105.87	108.5	106.48	104.52	106.16	107.17	108.17	103.77	106.26	104.18	108.64	106.61	105.89	107.46	107.35	105.18	107.24	104.68	105.32	104.71	107.33	106.73	104.03	106.36	107.46	105.01	105.8	107.08	105.59	105.76	105.36	107.94	107.91
104.34	105.23	105.37	105.93	106.16	104.17	104.67	106.66	106.88	105.85	106.03	104.53	103.9	105.17	105.86	107.57	103.28	103.23	104.96	104.93	103.7	105.95	105.07	104.69	105.01	104.47	104.63	103.3	103.94	103.87	105.81	105.61	105.01	105.65	106.73	104.28	106.89	105.15	105.62	103.45	105.27	103.81	105.07	106.95	106.31	105.18	105.22	106.34	104.1	106.51
112.7	111.61	111.91	110.28	109.48	109.56	109.46	112.07	110.26	112.48	110.19	111.08	111.78	111.69	111.2	109.52	107.92	109.29	109.84	109.41	110.59	110.4	110.17	111.2	112.25	111.39	108.23	112.07	109.41	110.95	110.52	108.11	109.13	111.26	110.24	110.64	111.34	111.27	110.1	108.66	109.93	111.84	110.92	107.99	109.06	109.59	110.02	111.55	108.6	110.24
107.45	107.74	107.85	108.73	109.15	107.45	111.6	108.23	110.32	109.15	107.61	105.5	106.87	108.05	106.29	106.21	105	110.8	105.73	107.3	109.83	109.85	108.27	107.93	108.87	107.69	109.19	108.61	107.8	106.75	106.82	107.68	108.46	107	107.7	108.93	105.86	108.63	107.45	107.64	110.59	108.88	107.84	111.04	107.74	106.86	107	106.49	105.53	106.84
96.868	100.26	98.223	98.187	99.712	99.38	97.511	98.354	97.797	100.7	98.5	97.755	99.128	98.298	98.708	99.613	98.134	98.701	99.24	99.464	98.891	95.9	98.208	99.059	96.247	97.749	98	99.088	98.097	97.058	99.035	97.591	98.611	97.098	96.73	96.547	96.599	98.005	97.132	95.94	97.925	98.823	98.1	97.464	100.25	96.485	98.654	99.574	98.537	98.559
103.83	103.08	101.43	104.56	103.62	102.25	105.04	102.81	103.58	100.77	103.62	102.01	101.54	100.88	102.01	101.74	104.73	104.34	103.31	102.5	101.9	103.39	103.3	104.07	103.75	101.07	100.28	103.03	102.2	103.24	102.74	102.19	102.4	104.59	101.76	101.97	104.09	103.47	102.34	102.14	103.43	103.61	100.6	104.16	106.82	103.17	102.05	99.914	100.59	104.27
98.725	100.24	97.069	98.592	97.364	98.938	98.837	97.63	98.917	97.57	97.496	98.201	98.174	97.645	96.44	97.526	97.85	99.803	98.596	98.122	99.526	98.338	97.289	98.275	99.931	96.655	98.894	99.602	95.417	99.266	96.625	97.186	96.423	98.223	96.947	97.787	96.975	99.754	98.389	96.794	97.397	98.941	98.554	99.772	99.197	98.074	99.244	97.718	98.349	99.403
96.785	98.318	100.01	98.208	98.067	98.903	98.861	99.407	96.132	97.942	96.57	98.027	98.154	97.181	95.609	97.834	96.72	98.267	94.465	98.459	98.187	98.248	97.921	99.019	98.126	99.846	97.815	95	98.921	98.556	97.213	97.702	96.926	100.3	98.066	99.005	98.935	96.559	98.281	97.986	97.755	98.291	98.783	96.715	99.733	95.749	96.018	100.05	99.341	100.38
104.82	105.45	105.42	105.73	105.85	105.44	104.02	107.44	104.83	105.14	105.79	106.38	102.84	105.14	101.72	107.91	104.46	105.26	104.52	106.97	108.12	105.79	107.64	105.86	105.39	106.75	103.72	104.83	105.29	105.47	106.2	106.99	105.08	106.28	106.21	105.05	106.23	106.08	104.57	107.51	104.53	106.35	103.17	107.19	105.71	103.87	107.17	106.02	105.76	104.48
104.43	105.7	104.52	106.18	106.06	104.51	106.17	106.18	105.71	104.11	108.1	105.93	107.22	104.29	104.55	105.14	106.71	103.91	106.22	106.31	105.61	106.28	104.1	108.32	106.86	105.6	103.89	103.9	105.82	105.22	104.74	105.16	105.61	107.05	105.56	106.09	105.55	103.55	105.9	104.99	104.32	106.95	107.7	103.96	104.78	105.99	106.43	105.87	107.12	105.87
111.12	105.69	108.81	109.84	105.61	110.41	110.79	110.38	107.38	107.97	107.4	111.96	109.23	106.58	112.26	107.63	107.78	107.45	109.37	108.98	106.63	107.36	110.58	108.05	109.86	107.67	108.12	107.8	109.35	108.64	106.86	108.52	107.52	109.55	107.84	108.1	106.18	110.6	109.38	108.42	110.15	108	107.77	107.22	108.66	107.6	107.29	106.26	107.54	109.29
109.6	105.02	105.31	107.92	106.64	108.16	104.48	107.28	106.72	106.64	104.49	107.93	107.43	106.83	106.02	106.43	107.77	106.68	106.03	107.13	103.37	107.71	105.34	107.75	107.58	109.1	105.71	106.46	106.57	106.35	105.29	107.85	105.02	107.68	110.45	105.52	105.82	105.82	105.84	106.42	105.96	108.08	106.89	108.47	107.18	104.29	106.22	106.48	108.49	107.3
100.42	102.22	101.04	100.97	102.55	100.94	101.4	101.28	103.23	99.205	101.15	102.78	100.36	101.07	100.31	101.15	100.39	101.44	102.11	102.98	100.41	101.15	101.62	100.67	102.13	101.63	100.22	100.94	100.74	99.997	99.706	99.847	101.11	101.18	100.24	101.49	100.66	98.921	99.523	99.854	101.34	99.24	103.08	101.9	101.86	104.28	101.36	103.4	102.91	101.23
101	100.53	99.992	101.34	101.14	99.564	99.33	101.27	101.66	99.059	99.355	101.21	101.38	102.53	101.07	101.61	100.81	101.22	101.56	102.11	100.75	100.74	101.74	98.854	101.26	99.338	100.5	100.83	102.94	101.04	97.414	101.31	100.48	101.14	100.43	101.55	99.682	101.27	101.91	99.475	102.49	101.96	99.818	101.55	101.2	100.04	100.15	99.535	98.882	99.959
107.65	103.6	103.95	105.33	106.89	105.43	106.89	106.04	106.63	105.97	106.05	106.56	106.54	105.04	104.52	106.94	106.49	107.03	105.89	106.42	104.5	104.74	107.9	105.58	105.44	105.38	105.18	104.54	105.06	104.87	105.25	104.2	103.6	108.81	106.33	104.65	105.22	108.23	104.13	107.05	104.49	109.65	106.19	104.19	107.14	102.78	105.51	104.29	104.66	105.61
109	109.29	108.2	105.83	110.69	111.22	108.52	109.58	109.29	108.36	109.19	107.27	109.86	108.32	109	107.61	105.74	109.58	106.36	106.66	109.7	108.89	105.91	110.24	110.7	109.21	107.77	108.34	108.55	111.03	108.92	108.35	108.16	107.82	109.16	107.45	107.24	107.62	108.53	106.76	107.32	110.15	107.87	111.71	109.32	109.98	105.91	106.97	108.66	107.33
105.76	107.24	105.57	106.12	105.45	105.02	105.58	106	106.96	105.85	105.55	107.08	105.54	108.32	107.35	105.82	106.77	106.11	104.66	106.45	106.37	106.08	106.37	105.01	108.27	104.09	105.56	105.65	106.15	106.11	108.16	105.05	105.73	105.41	104.63	105.97	104.59	107.39	105.51	105.51	104.39	106.72	103.52	107.56	106.72	104.22	104.96	106.23	105.71	105.61
106.72	104.12	105.32	102.95	106.48	105.62	107.72	106.06	107.39	107.33	106.42	105.87	104.95	103.5	103.03	104.36	105.33	105.39	106.86	105.25	105.04	106.09	105.69	106.87	107.38	103.88	106.16	106.06	108.91	103.52	107.08	105.37	105.94	107.67	107.35	105.75	105.7	104.73	106.5	105.58	105.79	107.19	105.02	104.15	104.81	105.34	105.9	102.94	106.04	105.61
108.54	106.64	107.29	106.39	106.83	107.5	107.42	107.49	107.16	107.36	109.38	106.56	105.83	108.89	109.79	106.22	111.1	108.22	107.88	106.25	106.89	106.16	108.44	109.23	107.06	107.17	107.5	107.21	111.52	109	107.19	107.98	107.77	106.77	108.09	107.74	108.15	108.09	109.32	108.39	108.09	107.69	107.02	109.43	110.87	111.4	106.54	107.6	109.76	108.23
108.41	112.1	106.77	108.42	109.97	109.02	108.11	109.56	108.65	109.84	108.35	107.16	110.18	108.52	108.29	110.75	106.68	107.76	109.59	111.2	108.07	109.46	107.44	108.39	109.02	108.57	107.75	109.94	107.14	107.4	110.45	107.28	108	109.18	109.16	108.16	108.27	111.24	107.56	107.06	106.15	107.39	108.23	107.96	109.59	110.2	109.77	106.68	109.83	107.86
107.42	105.53	107.73	105.93	105.63	106.48	103.82	106.88	104.31	105.88	108.14	105.93	105.4	106.71	106.38	108.83	104.87	104.32	104.73	105.53	105.27	106.04	105.22	106.37	106.97	105.91	106.67	105.06	105.22	107.14	106.49	105.01	106.68	106.6	104.66	105.63	104.69	106.32	107.56	106.34	105.28	105.22	104.79	106.51	107.59	105.63	103.86	106.07	102.52	106.86
101.32	102.08	100.91	98.531	103.01	100.37	99.489	101.69	99.856	102.06	103.15	100.13	100.28	99.347	101.77	97.524	100.63	101	100.14	99.204	99.134	99.723	101.44	100.93	102.3	102.35	101.22	100.34	99.034	100.03	101.42	101.76	101.82	100.82	101.24	101.04	101.4	99.751	101.47	100.65	101.83	103.61	100.9	103.48	99.601	102.96	100.01	99.819	100.07	99.313
104.36	106.19	104.05	106.09	103.5	104.25	105.63	106.9	105.55	104.24	105.47	104.61	105.21	104.95	106.81	106.89	103.74	104.26	104.65	108.64	103.93	105.09	108.01	104.56	105.54	106.51	105.49	104.34	103.01	105.92	105.98	105.5	106.45	106.71	107.95	107.25	105.73	104.38	107.25	106.19	106.18	106.53	105.31	103.29	104.21	105.26	104.2	103.54	107.21	104.38
107.92	110.11	107.86	108.36	111.06	105.52	109.23	110.03	107.29	109.61	109.69	109.38	108.69	109.18	110.24	109.71	106.48	108.46	110.65	106.39	108.45	108.24	109.13	110.53	107.88	109.19	109.74	108.23	106.12	108.25	108.2	108.29	108.76	108.2	108.15	109.1	107.56	108.62	107.06	108.11	109.02	107.34	108.46	108.77	109.76	109.83	109.22	107.92	105.89	106.42
106.39	104.73	106.13	105.42	105.01	105.66	105.79	106.18	103.94	106.18	105.04	105.55	106.88	106.3	105.01	107.57	105.6	104.8	106.36	106.73	106.3	105.63	105.57	108.79	106.08	106.05	103.96	104.73	103.07	107.34	105.92	104.85	104.71	104.44	105.98	106.37	106.59	104.93	104.57	106	104.43	104.98	107.33	104.29	107.3	106.75	105.79	105.11	105.37	106.11
97.31	96.9	98.078	99.282	96.743	97.015	99.433	97.614	98.465	94.88	97.545	97.97	97.796	97.331	98.212	97.092	100.59	96.565	97.912	99.59	101.02	95.954	96.899	99.028	96.796	98.11	98.046	95.717	99.492	97.428	101.21	97.243	100.02	100.31	100.23	96.837	97.901	100.06	98.215	97.544	97.966	95.89	98.709	97.975	99.071	97.754	97.262	97.924	96.841	96.378
106.69	108.13	108.38	108.63	110.54	106.67	106.86	107.67	110.96	108.27	108.6	107.56	108.55	108.72	108.54	108.42	107.47	110.39	108.04	109.08	111.06	108.22	109.31	108.53	110.12	108.98	109.21	106.07	107.6	107.16	108.21	108.7	109.12	108.03	110.03	109.15	109.41	108.1	107.47	107.51	107.68	109.75	108.27	107.98	109.16	110.16	109.3	107.94	109.61	109.02
99.42	100.66	100.14	100.36	99.613	101.18	100.12	100.71	101.71	100.42	100.93	99.306	100.73	100.72	100.66	99.491	101.14	100.43	100.24	102.17	99.358	100.3	99.049	100.2	102.9	100.84	100.96	100.73	100.8	101.22	100.53	99.677	99.879	101.22	100.82	99.175	102.45	101.98	99.807	102.27	100.42	100.76	98.452	101.61	102.81	101	100.97	100.29	102.07	101.31
100.47	96.725	98.383	97.455	97.866	97.572	97.954	99.32	99.552	98.013	97.594	96.022	98.245	98.307	100.11	97.469	97.329	99.191	98.861	97.539	97.199	97.942	97.941	97.168	98.361	96.82	98.407	96.441	98.386	96.732	99.407	98.613	96.429	98.403	99.929	98.123	98.673	97.757	100.28	98.679	98.394	96.636	99.507	100.67	96.425	97.208	98.848	98.456	97.819	98.069
105.26	106.03	107.01	107.98	105.38	106.55	105.78	106.81	105.32	103.39	103.94	107.02	104.12	106.04	104	107.66	106.25	105.69	104.07	106.39	105.67	106.78	106.01	105.41	104.3	103.53	106.33	105.72	104.94	107.24	104.91	106.45	109.11	109.24	106.6	105.68	105.6	106.4	105.92	104.81	105.46	104.64	105.74	106.52	107.02	104.86	105.71	106.04	105.81	105.94
106.2	105.31	105.66	106.49	106.05	106.01	104.84	104.37	106.4	106.31	104.19	106.55	105.37	105.18	107.02	107.13	104.93	106.02	104.68	105.74	106.76	106.32	106.47	104.09	105.88	108	103.14	107.67	107.35	105.27	103.62	106.95	104.47	107.28	104.64	108.33	107.86	105.51	104.3	104.11	107.5	106.97	104.64	107.18	105.79	103.54	107.07	103.67	104.67	105.45
97.969	100.32	100.08	100.18	97.706	100.19	98.666	98.847	99.991	98.3	96.569	97.978	97.097	98.252	96.862	97.863	97.379	96.13	98.24	96.902	98.116	97.755	98.592	99.652	96.31	96.481	94.346	98.077	99.346	96.637	97.743	99.123	97.738	96.239	98.863	95.702	99.03	96.946	96.648	98.811	99.726	97.523	99.792	96.875	99.263	98.686	97.47	100.34	96.535	98.287
99.062	97.5	100.36	97.161	97.667	99.39	99.431	97.312	96.877	97.125	96.927	99.096	97.765	96.408	96.009	98.069	98.901	97.572	97.115	99.938	98.02	97.32	98.797	99.977	98.286	96.369	98.738	99.385	98.552	98.494	96.798	97.22	98.118	97.361	97.426	99.053	100.12	98.989	96.157	97.952	100.65	97.686	96.57	98.776	97.495	98.766	95.967	96.213	98.538	96.15
97.703	99.295	99.051	100.5	99.606	98.901	99.74	100.14	100.63	98.973	98.24	100.18	99.042	99.704	99.661	101.01	98.938	98.678	99.91	99.428	98.53	97.533	97.358	96.652	97.275	97.951	98.238	97.929	98.048	96.841	99.478	99.017	98.652	98.32	99.039	96.997	97.342	97.182	99.401	99.054	99.787	97.127	96.085	98.532	98.078	98.425	98.216	98.554	100.58	98.046
105.19	108.38	107.91	108.96	108.45	107.72	107.53	108.97	108.08	109.46	106.41	108.97	108.04	109.97	108.12	107.63	106.41	105.5	106.85	105.76	105.67	104.21	108.16	108.65	107.41	108.05	105.74	107.34	105.74	108.32	108.48	106.8	107.26	107.92	107.99	110.99	108.79	108.15	105.68	106.57	107.15	106.99	109.28	107.67	106.02	109.29	107.75	106.49	106.92	105.52
105.01	106.65	106.48	105.35	105.58	104.78	105.17	104.88	105.04	108.02	104.39	103.4	106.21	105.98	106.99	104.34	104.54	105.09	105.43	105.77	104.68	105.19	106.63	106.2	103.58	104.69	105.99	106.89	105.38	105.52	106.64	102.04	105.8	105.99	105.84	107.55	107.04	105.48	103.06	106.22	104.23	106.67	105.43	106.4	105.63	107.37	105.66	104.53	105.51	105.32
104.53	103.09	105.02	105.58	105.14	107.86	103.35	106.94	107.33	108.12	106.63	104.19	104.91	105.25	104.35	106.66	107.27	104.9	105.53	106.01	107.2	105.75	106.07	103.78	106.05	108.25	106.55	105.9	104.49	105.48	105.68	107.56	105.67	104.55	104.23	105.34	105.73	104.81	107.67	104.97	103.12	106.22	108.1	105.25	105.94	105.35	105.38	103.26	106.74	106.57
106.23	105.27	105.04	103.55	106.79	106.17	106.24	105.95	104.91	105.05	105.42	107.55	104.29	105.07	104.66	106.01	104.85	103.24	106.44	106.16	105.73	105.25	105.22	106.23	106.36	102.81	101.05	108.06	104.64	105.94	105.35	104.86	104.5	107.19	108.35	106.65	105.24	104.77	106.06	106.39	104.8	104.84	106.9	105.5	107.24	106.55	107.33	103.81	105.47	106.5
109.22	110.24	109.56	109.89	107.95	110.71	109.28	109.57	109.46	109.39	107.03	106.62	109.93	110.44	106.79	108.16	108.96	106.63	106.51	107.21	108.2	106.78	110.39	108.5	108.02	108.41	107.89	109.89	108.14	109.99	110.08	107.74	109.83	108.72	107.72	108.62	109.62	110.38	108.29	109.19	108.73	108.78	107.98	107.07	109.24	111.1	110.16	106.02	107.47	108.5
102.93	106.93	105.07	105.68	108.25	106.59	106.84	106.92	106.87	105.35	108.07	107.06	106.67	105.72	107.35	107.58	104.16	106.02	106.45	105.47	108.04	105.51	105.2	108.05	106.82	106.8	106.28	106.7	108.04	107.15	108.49	105.64	106.68	107.07	107.04	108.45	105.37	107.88	106.18	105.45	107.84	107.48	106.46	107.62	107.02	106.93	105.17	107.84	106.63	107.06
104.94	102.63	107.03	105.53	104.03	106.8	103.92	107.36	105.48	105.46	101.44	104.77	107.47	105.22	105.07	106.91	106.74	106.61	104.9	104.36	105.17	106.17	103.62	106.96	107.42	105.14	105.79	106.09	104.98	104.92	102.64	106.41	105.92	106.54	104.95	107.08	107.88	106.5	104.79	104.13	103.93	106.68	105.58	105.88	103.64	106.21	105.18	103.7	106.4	108.93
110.59	110.36	111.52	107.9	109.27	110.96	109.29	109.1	107.67	110.54	110.83	109.93	109.51	110.61	109.4	110.54	111.03	110.28	111.1	111.05	108.61	111.29	109.57	109.29	109.74	109.43	110.07	109.54	110.02	109.74	111.54	109.19	112.64	110.96	110.63	112.47	108.93	108.21	110.08	111.93	109.03	109.94	109.61	109.44	110.75	111.33	110.82	109.85	109.26	109.71
104.48	106.87	106.07	103.55	104.93	107.72	107.47	110.06	104.15	107.11	107.31	106.28	107.09	107.47	106.69	104.87	107.89	107.28	107.82	104.84	105.9	107.86	106.39	106.95	108.01	108.71	106.75	107.6	107.74	107.7	105.67	105.46	105.4	107.14	103.77	108.57	107.98	107.14	106.26	106.31	105.45	103.94	104.81	107.97	106.7	108.42	105.75	107.33	106.21	108.31
102.4	105.5	106.11	103.6	104.35	103.01	104.22	107.02	107.32	104.09	104.72	107.38	104.96	103.39	106.38	105.32	104.54	108.63	106.37	103.43	105.4	104.28	105.91	104.99	105.15	106.22	104.49	107.98	105.59	104.93	105.8	105.22	103.17	105.89	106.1	105.33	104.67	104.81	105.07	107.9	105.93	105.75	105.99	107.25	105.73	106.25	106.8	105.12	105.82	106.22
105.19	105.36	105.3	103.31	107.68	105.76	107.12	107.87	106.83	104.26	105.06	107.36	106.15	106.2	108.92	106.34	106.74	105.08	105.06	105.68	104.58	104.78	108	106.66	106.85	107.36	106.72	107.65	104.6	106.63	102.73	106.04	105.53	106.5	107.08	104.97	106.19	106.35	105.62	105.43	106.38	106.63	106.66	107.34	105.6	106.19	103.33	105.25	106.75	105.44
103.91	106.05	107.37	106.87	109.33	104.11	106.64	106.03	105.33	106.93	105.29	105.42	105.94	105.7	104.09	105.2	105.71	106.24	105.49	105.9	103.68	106.73	104.57	105.12	105.49	104.29	105.86	104.04	105.52	106.82	106.64	104.85	106.99	105.24	106.57	106.27	107.91	105.63	105.23	106.89	103.01	106.58	107.96	104.16	103.7	104.93	104.28	104.87	103.26	106.72
109.66	107.35	107.77	108.54	107.89	109.67	109.18	112.14	109.61	108.76	107.45	109.13	107.38	108.77	106.36	108.9	106.71	106.6	106.6	108.06	107.75	107.01	108.17	108.6	108.62	109.63	108.88	108.97	110.63	109.66	110.94	108.5	109.55	107.61	109.52	107.52	107.79	107.96	109.39	108.36	107.78	106.83	111.44	110.65	108.25	107.66	108.59	108.35	108.69	110.33
106.69	105.93	106.18	106.42	106.68	105.02	104.1	106.18	107.75	105.29	103.51	106.29	105.69	106.63	105.75	106.18	106.24	106.01	105.47	104.91	105.9	105.14	105.15	105.61	105.37	105.53	106.72	107.16	104.92	104.13	108.03	104.88	108.39	103.25	104.77	102.39	105.03	105.19	107.2	104.79	105.23	106.77	105.93	105.1	107.04	105.79	107.37	101.25	102.74	104.88
105.83	106.68	106.15	105.52	108.51	106.31	108.21	108.33	106.16	106.93	105.98	105.6	107.54	106.28	104.96	108.39	107.09	105.65	105.63	107.36	105.56	109.46	106.04	106.33	105.69	105.92	105.09	105.92	107.51	105.08	107.36	106.71	106.38	107.65	107.61	108.05	102.7	105.35	106.78	107.12	105.78	105.6	104.51	105.73	104.28	105.83	106.29	106.95	106.53	105.26
105.23	107.29	106.49	105.76	106.06	105.78	106.35	107.31	105.74	106.22	106.03	107.28	104.14	105.6	106.98	105.29	104.81	105.87	105.01	105.92	105.82	106.69	106.25	105.39	106.23	106.14	104.41	105.54	108.65	105.25	105.43	105.06	103.17	105.42	108.55	105.37	106.52	103.13	106.03	106.38	106.32	104.84	105.6	104.86	105.5	105.48	107.02	104.66	103.41	107.99
107.67	105.13	109.12	106.56	107.71	107.07	107.88	110.39	107.29	109.82	109.4	106.34	108.47	111.18	108.66	108.94	107.77	109.07	108.47	107.36	111.11	108.11	108.32	110.97	106.7	108.61	107.67	106.55	111.04	109.29	107.32	108.44	108.35	108.47	108.72	108.76	108.03	109.52	109.86	106.99	107.53	106.55	107.76	106.86	108.92	110.77	108.93	107.15	106.94	108.69
106.22	107.82	107.54	106.07	107.71	105.51	105.26	107.09	106.78	107.65	107.82	105.07	105.82	108.03	106.19	106.71	104.44	107.16	107.26	107.18	106.65	106.39	106.32	106.03	105.61	107.32	106.94	107.36	106.77	107.48	104.92	107.45	106.7	107.3	104.74	105.32	109.19	106.59	108.1	106.05	105.26	105.32	108.4	105.89	106.92	109.23	105.38	106.16	104.67	107.75
104.52	104.57	105.65	104.33	107.91	106.21	107.73	107.74	104.29	108.22	105.49	107.84	104.6	104.88	106.04	107.18	104.79	106.96	105.32	107.36	106.43	106.62	103.62	107.07	105.85	105.98	105.35	108.41	106.11	105.52	106.28	103.14	105.87	106.66	106.94	106	105.33	106.46	106.13	106.4	104.8	104.45	106.09	106.4	108.08	105.79	106.45	106.6	105.69	106.61
100.39	99.512	98.132	97.773	98.146	97.009	99.62	96.709	97.902	99.939	100.8	96.719	97.542	96.907	100.03	98.541	98.348	99.945	96.525	96.763	97.98	97.866	97.806	98.514	97.272	98.978	97.291	98.157	98.956	99.033	95.971	96.846	99.365	98.716	97.278	98.317	99.328	99.469	97.996	99.203	98.185	96.003	98.013	97.505	99.084	97.215	97.792	97.926	98.381	99.935
103.43	103.86	102.27	105.43	105.41	105.28	105.26	104.34	105.52	105.6	106.72	105.92	106.61	104.76	104.76	106.97	105.59	105.74	106.31	105.21	104.79	106.81	105.99	103.73	104.47	105.02	107.57	105.97	105.49	106.35	104.49	105.39	106.1	106.71	105.65	104.6	105.04	104.84	106.9	105.89	104.56	105.63	106.06	104.82	105.89	105.76	105.84	105.43	106.72	104.34
109.02	113.18	111.59	111.74	110.78	110.63	111.35	111.38	111.46	108.84	109.46	112.83	110.56	110.91	109.67	109.39	111.11	112.98	109.28	112.48	109.59	108.45	109.87	109.03	110.81	109.54	110.94	109.82	112.03	108.45	108.78	110.88	109.49	110.59	109.25	106.98	110.09	110.46	109.33	110.23	111.12	109.68	109.12	110.38	107.98	108.38	110.62	111.84	111.15	108.61
105.67	108.22	107.16	102.94	107.24	106.23	105.61	105.22	105.62	105.71	107.37	107.04	107.37	105.82	106.41	103.35	107	105.65	104.63	108.05	106.68	105.85	103.57	107.47	107.49	106.2	108.63	104.82	105.45	107.35	104.42	105.24	105.93	107.6	107.29	105.08	107	108.64	108.51	106.48	107.01	106.91	106.06	107.46	107.72	106.37	106.64	107.4	106.99	106.67
109.83	107.21	108.78	109.74	111.13	109.29	107.97	107.28	108.45	107.98	108.37	108.87	109.07	108.15	108.18	109.06	110.43	106.7	108.87	107.83	108.26	108.93	107.18	108.63	109.31	107.61	108.92	108.92	107.52	107.65	109.21	110.33	108.16	107.7	108.44	110.43	108.12	106.39	108.56	108.49	109.44	108.91	108.89	108.19	107.99	107.15	109.56	106.8	108.12	109.26
98.027	98.597	97.652	99.364	98.545	96.773	97.803	98.341	96.496	98.493	96.257	99.173	99.732	96.422	98.758	95.799	97.643	98.062	96.464	98.517	97.982	99.157	96.591	97.908	96.633	97.141	97.695	98.16	98.013	97.204	97.02	97.196	96.626	97.363	99.377	99.9	97.248	98.279	97.196	99.392	97.808	98.151	97.837	98.665	97.845	97.16	97.098	96.34	97.704	95.829
106.63	107.96	106.39	106.87	108.67	109.09	106.64	108.2	108.2	108.03	109.38	107.58	107.76	107.25	109.53	110.43	108.3	109.13	107.16	107.67	109.11	108.98	107.54	107.46	108.77	108.01	108.95	106.75	107.06	106.01	108.93	107	108.08	106.48	107.12	107.55	110.68	109.12	108.45	108.58	106.64	107.5	110.63	107.62	108.28	109.61	105.45	109.68	109.06	107.73
99.288	101.53	100.81	99.532	100.31	97.804	101.07	98.053	100.44	100.39	100.51	100.46	101.12	100.96	99.619	100.9	100.9	98.7	100.89	99.624	99.655	100.46	101.82	101.43	99.103	98.711	99.473	99.086	102.23	101.96	100.45	99.466	101.59	102.27	101.65	100.63	99.535	99.632	99.993	101.93	99.314	101.77	97.827	100.68	99.579	101.89	98.445	99.502	101.2	99.842
106.43	106.61	108.59	103.81	107.34	104.83	106.81	106.59	106.87	103.69	104.96	105.75	107.17	108.08	107.45	105.44	105.27	106.59	106.62	107.49	106.85	106.19	105.75	107.22	106.83	109.03	107.65	105.93	107.56	105.56	105.18	106.88	104.96	106.1	104.36	106.55	106.31	107.59	108.51	105.98	108.1	105.06	106.51	109.57	106.99	105.72	105.37	106.58	104.77	105.7
109.61	110.56	109.39	109.85	108.96	108.65	110.14	108.4	109.47	109.48	109.63	110.36	109.35	108.14	109.78	109.41	108.83	108.47	108.21	107.89	107.28	108.76	109.86	108.71	107.68	111.16	108.61	108.67	110.61	107.18	108.86	108.5	110.41	107.78	107.07	108.66	108.61	108.31	107.77	108.25	108.26	109.7	106.13	108.77	108.76	108.33	107.17	107.74	109.03	109.46
105.32	107.19	105.93	106.14	106.51	108.39	106.4	106.61	106.29	105.83	105.83	107.76	107.38	108.23	105.26	106.84	107.23	104.82	107.57	107.02	105.72	108.9	106.31	107.43	107	107.19	107.69	105.26	107.71	103.29	105.5	104.28	106.75	106.99	106.86	108.63	106.41	106.33	106.07	109.1	105.38	106.29	107.13	106.15	107.44	104.61	108	106.08	104.86	104.97
101.09	100.07	101.26	101.06	99.78	100.39	100.09	98.922	101.43	100.55	101.71	100.09	98.81	102.31	100.58	102.49	100.6	101.28	102.42	99.368	100.93	99.455	100.37	102.18	99.382	101.85	100.33	100.65	99.86	102.85	101.73	101.8	101.61	99.121	99.725	100.35	100.78	102.41	100.65	99.83	100.9	100.94	101.08	100.26	101.42	99.623	100.98	101.14	100.9	98.112
109.72	109.11	110.54	110.14	107.27	109.97	109.61	108.78	106.71	109.22	106.57	110.04	107.65	107.31	107.67	109.16	110	107.27	107.01	107.72	107.86	109.72	107.7	106.85	107.96	109.51	107.12	106.36	110.2	107.06	107.37	108.02	110.82	111.18	108.82	105.94	108.17	110.14	109.81	105.63	107.56	107.41	108.84	108.7	107.99	108.43	106.28	107.28	107.45	108.42
106.69	104.98	106.56	107.28	109.18	107.66	107.38	106.89	106.97	106.67	107.23	106.95	105.54	106.14	105.91	103.64	106.24	108.06	107.43	107.84	108.17	105.49	106.86	107.26	107.89	108.09	106.47	106.58	106.06	106.72	105.94	105.99	106.35	106.92	107.39	105.82	108.49	107.93	105.13	107.18	104.51	107.53	106.76	105.73	106.45	106.85	108.63	106.71	104.92	103.15
108.78	108.56	107.42	107.92	107.1	107.77	107.51	108.22	107.01	106.56	107.75	108.54	107.58	107.9	108.77	105.24	108.65	106.52	109.55	109.31	107.77	106.83	106.51	106	109.13	108.39	107.41	110.44	107.97	106.77	108.19	109.36	109.12	109.41	108.73	108.98	106.8	107.65	108.18	108.35	107.98	111.8	109.6	106.9	109.83	108.58	110.33	110.34	109.86	108.26
108.01	107.22	105.53	106.24	104.4	106.02	105.22	105.01	107.21	107.49	105.19	106.11	108.65	107.07	105.95	106.41	107.58	106.98	104.82	105.92	107.13	106.82	106.2	106.52	105.62	106.81	107.11	106.31	104.84	107.03	106.22	106.16	106.98	107.57	107.64	108.32	106.66	104.81	108.2	107.26	104.95	106.57	106.17	106.91	107.63	107.06	104.37	107.48	108.33	106.88
105.74	106.5	107.25	106.92	109.58	105.94	105.35	108.36	108.01	106.95	105.54	107.17	107.35	107.42	106.39	109.19	105.68	107.65	107.6	104.6	107.17	106.17	108.23	106.59	107.4	106.62	105.43	107.54	106.59	104.12	107.57	106.89	105.15	107.28	105.4	105.96	107.8	104.92	105.84	106.74	104.18	105.54	106.04	106.24	106.17	107.95	105.15	106.86	107.31	103.87
105.48	104.84	104.78	106.92	105.34	104.47	105.41	106.15	104.52	104.75	104.54	105.79	104.7	105.37	105.78	107.3	105.29	103.58	106.38	108.01	104.68	106.93	106.13	105.29	105.81	107.11	105.5	104.91	106.85	103.66	108.12	103.74	104.5	107.26	105.91	105.7	106.77	104.7	104.73	105.71	107	104.55	107.4	104.2	105.43	107.35	104.15	106.3	102.61	104.75
106.25	106.62	103.17	106.46	106.75	104.15	103.82	104.95	104.08	106.03	107.21	103.96	106.74	104.78	104.72	104.82	106.07	105.96	108.27	106.66	105.24	106.06	108.5	106.55	105.56	104.55	104.71	106.96	106.11	107.05	106.24	105.8	103.25	105.4	104.25	105.24	104.95	104.16	107.1	104.18	106.22	106.22	106.78	105.55	105.73	106.94	105.77	106.46	106.55	104.83
108.94	106.86	107.45	108.09	107.44	106.62	108.35	107.26	108.2	109.53	108.83	107.61	106.47	108.04	106.43	106.63	106.62	108.55	107.05	105.97	108.26	109.29	105.97	108.51	108.23	107.96	107.09	107.35	107.96	106.79	107.16	105.73	109.45	106.43	107.58	105.95	109.84	109.01	107.61	110.46	106.95	107.64	108.6	108.95	108.45	108.38	107.66	108.06	108.25	107.74
107.57	108.38	108.97	108.12	109.13	109.54	109.25	109.18	108.64	106.56	107.35	108.18	107.8	109.38	109.91	108.76	108.62	107.76	107.47	109.51	107.18	108.56	109.31	111.02	109.01	108.45	107.98	108.76	107.18	108.69	109.48	107.6	108.02	109.06	108.31	105.35	108.68	105.49	107.58	104.5	105.82	107.62	109.1	108.19	107.59	105.55	107.54	108.23	108.74	109.93
111.21	109.84	111.4	110.17	110.52	110.2	112.46	113.07	109.79	111.01	109.45	110.06	109.6	112.02	110.25	111.54	110.46	110.83	110.86	111.34	110.24	109.07	110.78	109.75	110.21	110.98	109.86	110.42	110.56	108.86	110.6	112.84	110.44	110.99	112.18	110.58	110.35	111.15	107.94	111.24	111.14	111.69	111.88	109.24	110.74	109.87	108.06	110.56	114.12	110.64
106.22	104.93	109.01	103.83	108.09	107.5	106.78	104.21	106.45	106.91	106.64	105.89	106.49	105.01	106.43	106.72	106.13	107.07	106.7	107.9	107.75	105.17	107.23	104.01	105.28	106.24	107.13	106.69	105.35	109.92	105.56	107.85	106.56	105.78	106.35	106.8	107.51	107.25	108.19	107.6	104.33	105.62	105.81	107.68	103.22	106.56	106.54	106.61	108.54	105.36
110.99	108.1	109.92	111.92	108.03	109.96	111.08	114.79	110.05	110.05	107.63	108.55	109.25	110.68	110.25	110.21	113.2	109.87	108.28	108.8	111.38	109.35	112.33	111.11	108.4	108.99	109.26	108.66	110.43	108.42	111.84	111.81	109.93	111.72	108.88	109.06	108.47	109.68	110.43	110	109.3	110.58	110.44	108.06	109.89	108.27	108.43	111.85	111.32	111.71
106.99	105.86	108.33	104.96	106.35	107.31	104.62	106.19	107.11	107.33	106.02	105.27	106.89	107.07	106.11	107.87	105.66	106.32	105.85	105.53	108.22	107.04	108.91	104.77	105.67	108.63	105.8	106.51	104.4	104.23	107.96	108.05	106.37	106.6	109.41	106.8	105.14	106.67	106.07	105.87	106.4	105.89	107	107.25	105.4	106.24	106.47	104.79	104.82	105.73
103.96	105.34	105.08	104.93	105.2	105.56	106.29	108.28	104.48	105.87	105.92	105.63	104.23	107.95	106.95	105.33	104	106.88	105.6	106.23	105.68	104.19	106.95	104.12	103.83	103.97	105.28	106.65	104.54	104.53	105	103.73	104.32	107.55	106.5	104.64	105.98	105.41	104.83	106.34	104.89	106.21	104.31	104.95	106.79	106.93	103.18	105.31	106.38	104.31
105.46	106.33	104.41	107.12	104.86	104.19	104.06	104.97	103.91	107.56	105.76	105.53	105.14	106.26	105.35	105.92	105.41	103.9	105.01	104.37	105.06	105.41	106.17	104.22	107.78	105.04	103.7	105.75	104.96	108.67	107.41	105.19	107.57	107.37	106.84	106.83	104.07	103.18	107.74	108.03	105.48	105.22	106.82	104.18	106.22	105.75	105.07	106.18	105.97	103.73
108.05	103.76	103.18	106.99	105.66	106.5	103.99	107.05	106.64	104.98	105.33	106.43	106.11	105.66	106.89	107.08	106.41	106.93	106.92	107.95	105.83	107.55	106.2	105.64	107.6	107.41	105.46	106.59	105.96	106.88	106.16	106.79	105.34	106.51	104.45	108.01	105.56	107.22	106.49	105.34	106.48	107.1	105.73	106.42	109.55	105.71	107.26	104.55	106.45	107.07
104.33	107	106.68	106.34	105.62	106.42	105.27	104.72	104.01	106.82	106.84	105.12	103.1	105.55	107.19	107.05	104.78	106.39	102.65	106.71	107.99	106.54	106.63	106.12	106.47	106.53	105.22	106.9	103.68	108.19	106.33	105.67	103.75	105.67	106.2	106.38	105.15	105.55	105.86	106.63	103.41	106.62	105.76	103.45	104.74	104.8	104.61	106	105.8	105.93
109.61	109.17	109.2	106.88	109.06	107.28	108.68	108.23	107.82	108.68	109.5	108.85	107.93	109.33	109.52	108.1	108.61	106.24	105.79	106.13	109.17	110.38	109.51	107.94	105.63	110.25	109.34	109.19	107.41	110.13	109.35	107.7	110.29	108.89	108.27	107.31	107.88	110.04	109.08	108.81	110.37	108.92	109.43	110.44	106.57	108.54	107.26	108.29	109.02	106.87
105.92	108.47	109.34	105.93	105.82	108.49	108.13	106.43	109.15	107.52	106.53	106.41	108.52	109.34	106.91	106.16	110.17	107.85	109.25	107.67	107.23	108.58	106.76	108.76	107.83	106.53	105.96	108.54	108.79	107.5	107.45	108.33	108.26	106.9	108.24	107.48	108.05	107.73	107.37	107.73	107.86	108.24	107.83	107.43	108.58	107.16	107.21	107.17	108.74	109.47
105.26	105.71	106.93	105.73	107.26	106.71	105.21	108.27	106.32	107.95	107.21	106.05	105.62	107.82	103.87	106.86	106.28	109.35	105.15	105.38	107.04	106.03	105.38	106.65	106.89	105.62	108.28	108.49	105.11	106.85	104.74	106.51	105.35	106.48	105.63	104.66	108.76	108.38	107.05	106.05	107.23	107.44	106.56	108.45	107.51	106.71	104.91	107.01	108.1	105.39
101.58	102.68	99.242	99.02	99.36	101.28	103.89	101.49	100.97	100.16	100.41	100.87	100.53	103.07	100.82	101.27	100.3	100.15	101.9	101.83	104.72	100.08	99.644	100.39	101.78	102.16	99.714	98.887	98.73	101.65	102.2	99.646	102.21	101.09	101	100.96	102.72	101.58	101.62	101.35	101.15	99.824	100.7	100.19	100.41	101.73	102	100.38	102.46	100.41
107.18	107.55	106.65	107.1	108.03	108.97	105.33	108.77	107.89	109.52	106.9	106.99	108.07	109.29	108.52	105.49	110.35	107.86	108.31	109.8	107.83	107.48	108.21	108.45	108.23	107.7	108.88	106.75	107.82	109.33	107.97	108.29	108.34	107.8	108.04	108.6	105.77	107.92	109.32	109.69	106.31	108.12	108.68	109.75	107.72	106.42	107.49	107.4	107.37	108.16
106.81	106.97	105.71	107.18	106.82	106.64	106.18	108.66	106.39	108.82	105.56	106.35	108.61	105.69	105.75	103.24	106.05	106.47	105.92	104.71	104.81	106.07	106.88	103.89	104.87	106.96	105.44	107.8	104.91	106.82	104.84	105.56	105.31	105.84	106.36	104.94	104.08	106.93	108	107.4	107.14	109.08	106.57	106.41	105.86	105.77	105.41	108.37	106.12	106.84
106.66	108.68	107.91	106.32	107.33	108.44	108.63	107.59	107.43	108.18	108.37	110.36	110.2	108.62	109.4	107.93	109.58	110.39	109.68	109.6	110.07	108.58	110.61	109.17	108.08	106.61	108.52	109.42	107.68	109.43	108.43	108.38	109.66	108.7	107.44	107.68	110.4	107.24	107.09	108.34	109.18	110.69	109.78	108.73	107.97	109.22	111.32	107.53	109.04	109.57
107.96	107.58	110.19	106.28	106.94	107.06	107.53	109.67	108.44	106.92	106.15	106.7	106.78	107.47	109.4	106.99	106.15	106.02	109.37	107.13	110.07	104.03	109.01	108.3	109.36	106.13	107.24	108.49	108.36	106.8	107.66	107.93	109.6	108.41	106.96	107.75	109.62	108.07	107.07	107.44	107.8	107.44	108.18	107.92	107.06	107.35	106.39	107.68	106.63	107.92
105.78	105.86	109.76	106.59	106.52	109.42	107.46	106.85	106.96	109.52	106.64	108.04	107.36	108.87	107.97	108.65	107.85	108.88	106.96	107.47	107.19	108.56	107.09	110.59	110.24	108.91	108.73	107.58	109.95	109.85	110.02	108.45	108.99	106.8	109.14	108.34	110.12	108.32	109.45	106.97	109.51	108.72	107.63	106.76	108.77	108.2	108.94	108.2	107.9	106.66
105.98	104.54	104.7	105.53	104.14	105.97	106.76	106.59	108.21	103.93	105.04	107.07	106.98	105.58	105.03	104.78	106.62	104.82	103.14	105.89	106.21	106.15	106.7	105.01	106.71	105.52	107.14	106.1	106.17	103.27	104.93	105.09	107.38	104.59	103.81	103.91	107.98	105.48	104.88	105.45	105.67	102.76	105.17	104.5	107.42	105.91	104.56	106.12	108.33	107.17
107.39	104.63	106.71	104.61	103.1	106.95	108.81	105.14	105.88	105.13	105.87	106.65	104.55	106.11	107.08	106.87	108.1	101.83	102.63	105.23	105.89	105.19	105.04	107.17	104.83	103.57	106.72	105.79	105.63	102.51	106.19	106.34	104.99	107.24	106.27	106.17	105.01	106.17	104.5	105.08	104.27	102.88	103.58	106.87	106.01	108.25	106.51	104.76	105.34	108.5
107.58	108.02	108.38	109.44	108.7	108.33	107.8	108.8	109.61	107.73	108.56	107.89	107.95	107.34	108.61	107.29	109.4	108.18	109.77	106.95	110.72	106.94	110.46	108.36	107.15	107.72	107.01	110.28	108.1	110.21	108.12	109.7	109.7	107.43	108.47	109.32	106.66	109.29	107.19	106.03	107.39	105.53	107.18	108.61	106.05	107.92	105.92	108.7	107.58	107.91
107.69	108.87	108.2	107	107.82	106.45	110.97	108.45	107.79	107.67	107.85	109.04	108.14	109.18	108.28	106.76	108.77	108.24	109.9	107.33	110.75	107.99	106.95	108.83	109.17	108.64	109.02	107.97	107.81	110.22	108.9	103.95	110.58	107.77	107.08	110.34	110.28	107.83	106.48	108.25	109.88	109.59	111.04	107.96	109.53	108.39	110.04	108.93	109.44	107.76
100.48	101.85	100.4	100.84	99.914	99.351	100.27	101.35	99.789	100.16	100.65	100.27	100.88	100.77	102.06	104.23	99.657	100.43	101.25	102.25	100.75	99.965	102.96	100.85	100.67	99.778	101.45	99.832	100.45	100.02	100.32	99.006	100.2	102.23	100.26	99.66	100.99	100.57	99.449	100.43	99.083	99.178	101.99	99.777	101.69	99.299	102.65	100.84	102.54	99.815
100.07	101.17	101.12	99.887	100.4	99.387	97.977	99.218	100.54	100.58	100.22	101.11	100.47	99.776	100.34	98.988	100.14	99.837	100.7	99.061	101.85	100.47	101.14	101.03	100.8	100.98	100.03	99.781	102.75	96.847	99.497	101.22	98.956	99.274	100.19	100.1	100.69	100.38	98.841	99.792	99.235	99.271	98.446	98.901	100.63	99.715	99.653	100.47	101.76	99.319
100.37	100.29	98.401	98.866	99.461	100.54	99.51	101.29	100.47	98.336	101.14	100.43	100.48	102.43	98.364	100.09	99.828	101.45	100.68	99.372	98.743	99.336	101.94	101.04	98.883	99.276	97.553	102.09	99.684	101.07	101.17	99.241	99.939	99.527	100.49	100.04	99.151	100.92	99.906	99.436	101.89	99.984	100.53	100.83	100.18	102.43	100.52	101.4	99.725	99.497
101.94	100.17	100.94	99.179	101.57	100.87	101.02	100.53	100.26	101.66	99.692	98.408	102.07	101.57	98.817	101.24	101.19	102.2	98.338	101.25	102.17	101.01	101.24	101.55	100.98	100.46	102.45	101.28	101.29	100.7	100.56	100.45	98.745	100.35	102.25	100.44	100.58	103.12	101.38	102.38	101.42	101.36	100.47	103.96	102.22	101.77	99.275	100.33	102.02	101.49
106.34	103.83	103.53	105.44	107.39	104.36	107.28	104.94	107.08	106.81	107.74	105.14	105.54	104.53	104.78	105.67	104.86	106.09	104.21	105.89	105.52	106.46	106.02	107.88	104.7	106.58	106.3	106.95	103.63	103.15	106.87	106.21	107.09	106.71	104.67	106.32	106.63	105.34	106.75	105.93	107.38	106.9	108.61	106.18	104.16	102.92	108.94	106.22	105.95	105.98
108.53	107.04	108.78	108.13	107.27	110.16	109.03	107.05	107.43	108.55	108.74	109.26	108.32	105.4	109.05	109.51	106.93	106.75	106.56	106.11	106.19	108.55	108.37	107.67	110.09	108.16	107.01	106.61	106.39	107.1	106.25	108.09	107.2	106.64	107.14	105.73	107.13	106.37	106.14	107.12	108.28	109.97	109.13	109.83	105.12	109.17	109.31	107.4	108.32	107.92
106.14	106.21	105.34	106.78	105.46	106.89	104.6	108.55	104.24	106.11	106.98	105.91	106.14	104.93	105.13	106.61	104.78	106.02	106.74	107.05	104.19	106.4	108.84	104.09	103.78	105.78	104.5	105.9	106.54	106.81	105.39	104.47	104.51	103.32	107.86	106.46	104.42	104.97	104.31	108.89	104.57	105.48	106.08	105.94	104.01	105.69	106.54	105.78	105.72	106.54
109.98	108.42	107.87	109.51	107.49	110.16	108.63	106.51	107.51	109.04	109.3	111.09	108.3	108.13	109.96	107.14	107.05	108.93	108.35	106.34	108.14	108.1	109.2	105.85	108.62	110.96	110.56	108.81	108.4	109.91	110.12	106.83	108.71	110.79	106.86	109.19	108.35	108.36	108.39	107.13	109.18	111.75	108.56	109.45	109.61	106.91	108.86	106.27	106.11	108.16
106.31	106.69	109.67	109.15	110.49	108.48	107.74	106.99	108.28	108.57	108.33	108.81	112.04	106.98	107.82	108.67	108.82	109.01	107.32	107.59	106.84	108.29	110.35	108.35	106.54	109.05	108.68	109.25	109.31	108.78	109.03	108.29	109.32	110.44	109.65	108.76	108.16	107.53	107.58	109.33	108.74	107.24	109.08	108.2	108.48	106.99	109.02	109.39	107.38	108.35
109.77	108.76	107.03	109.63	109.64	108.37	106.97	108.86	108.04	108.52	106.76	110.3	109.55	108.44	107.76	109.38	107.7	110.32	106.65	109.93	109.79	108.41	108.94	106.74	108.51	109.06	109.15	109.97	107.12	110.02	108.74	109.48	110.36	109.41	109.95	110.25	108.97	107.53	107.09	111.1	110.37	108.63	107.68	108.73	107.77	109.27	110.38	108.73	107.96	107.51
107.19	104.45	105.8	106.72	106.83	107.52	105.1	107.25	105.9	106.8	104.51	106.26	105.3	106.36	106.9	107.29	107.73	107.5	107.58	105.14	105	105.9	104.69	107.37	106.68	106.29	105.45	104.75	105.68	105.85	106.32	108.04	105.25	106.41	106.82	103.72	105.8	106.63	106.21	105.78	104.45	107.39	103.2	104.31	108.19	105.82	105.74	106.53	106.32	107.29
107.03	105.55	106.56	106.42	104.7	107.93	105.03	107.44	105.84	108.49	107.14	106.19	107.22	105.66	103.22	103.7	107.03	104.17	106.75	107.97	106.58	108.33	107.42	105.43	106.67	105.57	107.26	106.93	106.22	106.18	106.66	105.85	104.12	105.77	104.35	106.02	105.14	107.16	105.1	107.48	104.18	105.26	103.87	105.24	105.78	105.5	106.16	105.49	103.74	104.95
105.9	106.58	105.84	107.19	108	105.92	107.15	107.05	105.86	106.62	106.51	106.63	108.68	104.4	107.2	107.89	105.93	108	106.25	105.98	107.06	106.93	107.83	103.22	107.05	105.93	105.85	106.49	106.54	104.82	106.3	106.08	105.86	105.54	106.93	106.35	108.11	105.19	106.58	105.65	108.51	105.94	106.95	106.43	106.53	107.45	105.3	106.84	107.51	107.24
107.52	109.13	109.3	110.45	108.93	109.28	106.45	108.39	109.73	106.36	107.23	107.63	109.53	106.15	107.99	109.01	109.37	108.39	108.3	108.69	106.66	108.31	107.9	110.62	108.09	109.41	108.45	110.76	106.12	106.63	109.95	107.32	107.44	109.37	110	108.1	110.24	106.28	109.85	108.07	107.5	108.08	108.74	109.98	108.66	111.13	109.83	111.73	109.35	108.68
103.06	105.71	105.16	104.55	107.81	104.47	105.01	107.42	107.65	103.95	105.29	105.87	104.97	107.35	105.61	103.81	105.6	108.01	104.54	102.97	105.71	104.55	105.15	104.46	103.49	104.27	107.74	106.59	105.93	104	106.18	105.65	104.22	105.51	105.76	104.3	106.6	109.9	108.18	107.22	104.94	103.97	104.58	103.23	104.27	104.24	107.07	104.28	104.38	104.2
107.17	107.69	109.23	109	107.73	109.05	107.5	107.52	107.87	107	107.7	107.38	107.99	108.91	110.31	106.12	108.33	106.66	108.85	107.84	107	111.02	108.32	108.46	107.87	108.06	108.44	111.06	107.18	109.84	108.92	105.65	105.62	107.78	108.8	106.08	110.24	109.87	109.55	106.72	109.5	109.1	107.71	107.11	109.55	108.04	108.83	107.59	107.83	108.19
99.893	98.934	102.11	99.601	99.994	101.42	100.08	101.99	100.4	99.871	100.72	102.23	99.399	100.97	103.3	100.95	101.82	102.42	100.27	98.697	99.973	101.68	99.079	99.556	102.35	99.096	100.37	99.748	101.61	101.56	101.19	100.23	100.41	99.971	100.12	98.584	99.588	100.25	99.886	99.866	102.75	100.93	100.3	99.976	101.96	101.13	100.05	100.2	102.46	101.89
107.09	109.08	108.77	108.68	108.6	106.37	108.59	107.74	105.71	109.95	107.76	108.73	107.53	109.14	107.84	107.85	110.24	108.16	106.37	109.52	107.07	105.48	107.79	107.88	110.18	109.97	108.88	110.4	108.61	108.05	109.97	106.26	108.36	109.47	108.24	108.39	109.95	109.2	108.5	107.67	107.77	110.04	107.2	107.95	106.83	109.5	108.13	109.76	108.9	109.83
111.88	112.22	109.79	109.81	110.68	110.02	111.01	110.88	109.69	108.97	110.51	109.84	110.25	110.7	110.4	110.3	109.31	110.27	112.31	111.58	111.44	110.67	111.55	109	110.97	111.92	110.09	109.23	109.4	107.36	110.82	108.52	112.5	110.41	109.01	108.35	110.07	110.31	108.27	112.13	110.16	108.49	110.57	110.82	109.41	109.82	110.93	111.73	110.2	109.86
109.7	106.18	109.04	109.12	108.08	108.46	108.36	106.75	107.5	109.17	108.96	107.59	108.86	106.82	110.67	110.02	107.03	106.45	108.9	106.35	109.74	106.47	109.68	107.79	111.01	109.5	106.75	108.29	108.55	107.18	107.25	108.68	107.45	109.39	107.73	106.1	109.01	107.57	106.6	106.22	108.82	109.62	108.77	107.95	110.07	108.08	108.15	107.06	108.09	108.44
108.47	107.19	109.29	110.83	108.15	106.18	106.66	111.02	109.42	109.01	109.66	106.78	109.55	106.94	109.53	107.04	106.98	107.45	110.77	107.17	107.76	111.91	108.07	105.46	105.61	110.05	107.77	110.78	109.95	107.35	106.34	106.26	109.76	108.17	109.78	107.82	109.22	105.45	108.64	107.54	108.37	107.92	107.29	108.34	108.99	109.17	107.09	107.37	107.64	109.04
96.882	99.801	97.876	98.09	96.32	101.14	97.408	98.067	99.218	96.8	97.029	98.765	97.816	99.378	96.109	94.937	97.442	97.799	97.096	97.516	97.678	98.726	99.991	96.787	97.521	98.971	98.168	97.77	98.668	101.6	96.975	98.563	99.697	96.964	99.209	97.39	96.46	97.71	97.3	97.754	97.62	97.51	96.155	99.788	97.53	95.37	96.814	98.563	96.528	97.216
108.47	108.8	108.74	108.98	107.14	108.69	107.57	110.41	108.96	109.79	109.42	108.63	107.37	108.17	106.2	109.97	106.22	107.52	106.34	107.93	111	110.67	107.45	106.28	107.29	107.31	106.89	110.65	109.3	107.17	110.89	108.93	109.44	110.1	109.39	107.23	107.85	108.35	105.91	109.11	109.15	106.79	107.42	109.7	107.95	111.03	109.33	108.56	107.85	108.03
104.71	106.9	106.54	106.36	105.07	106.78	108.68	106.12	105.08	105.42	106.18	108.1	106.45	104.31	107.65	106.31	105.81	106.01	106.39	106.39	103.24	106.25	105.29	102.18	106.53	102.94	105.98	106.47	104.87	105.74	104.13	105.08	104.81	104.69	105.51	104.66	107.61	105.26	104.97	104.58	106.41	105.58	104.12	106.13	103.91	106.29	107.44	104.57	105.72	105.79
101.23	99.421	100.28	101.18	98.081	99.178	100.09	101.8	98.373	100.39	101.88	100.82	100.75	97.514	99.474	100.71	100.55	100.2	97.863	98.286	99.299	99.258	99.417	98.98	100.23	98.885	99.084	100.44	98.672	100.24	100.61	97.791	99.178	100.71	100.58	100.3	99.187	99.819	99.273	100.95	99.381	99.214	99.754	99.944	99.27	101.83	100.44	99.646	99.51	100.87
108.19	107.32	109.62	109.16	108.87	110.6	107.94	108.65	108.09	107.71	109.38	109.24	108.73	107.01	103.87	104.83	110.59	108.45	107.11	108.62	106	107.57	104.74	107.11	108.8	106.83	107.57	107.13	105.46	107.37	109.38	108.23	107.19	106.87	108.05	107.65	108.54	108.32	106.52	108.18	108.27	107.62	105.73	110.78	109.74	108.24	107.26	108.27	107.63	108.63
105.28	104.74	106.46	105.26	107.05	106.17	105.53	104.3	104.89	107	105.7	106.06	103.18	108.07	108.57	105.03	105.97	104.25	103.86	106.86	103.88	104.88	105.63	103.53	105	106.12	104.61	103.88	106.95	105.4	106.79	105.11	107.96	106.09	107.42	103.34	107.18	104.27	106.06	106.23	107.98	103.75	106.7	106.06	104.01	106.02	104.8	105.31	106.19	105.89
107.93	109.37	107.65	107.07	108.01	108.26	108.96	108.2	107.05	107.32	107.57	109.92	108.06	107.91	106.73	106.38	109.16	106.94	108.06	107.62	106.69	109.84	109.26	108.74	110.31	107.67	110.35	108.88	109.56	108.61	109.39	107.42	110.1	108.5	107.58	109.25	106.54	109.48	108.69	109.09	110.46	107.68	109.78	106.32	106.98	109.17	109.22	107.68	109.21	107.54
108.61	109.5	108.56	110.65	108.07	106.94	110.73	107.87	109.8	106.98	107.2	107.8	107.06	108.73	110.86	108.39	110.53	109.23	107.01	109.51	106.39	108.79	108.98	106.65	107.36	108.15	106.94	109.4	110.28	109.15	108.33	107.94	109.4	107.15	110.5	106.08	109.41	109.58	109.81	106.54	109.49	106.41	106.55	108.08	108.61	108.43	109.29	108.08	107.91	106.51
109.86	109.75	111.28	110.36	108.69	109.99	110.82	110.13	109.9	111.75	111.34	108.69	112.14	110.65	109.67	110.65	109.13	110.5	111.39	112.81	109.92	112.3	111.41	109.62	110.41	113.34	109.05	111.21	108.22	110.7	109.04	111.16	111.06	110.51	112.79	111.72	110.68	108.74	111.62	110.2	110.81	110.57	109.46	111.1	111.85	110.24	109.35	109.14	109.53	109.96
99.408	100.24	101.09	101.08	99.73	102.15	99.019	101.12	101.35	99.23	100.74	100.27	100.72	100.6	101.48	101.3	103.95	103.3	100.47	100.45	101.73	102.16	99.9	99.816	101.94	100.05	101.74	102.25	98.043	100	101.02	100.51	102.05	101.44	101.7	101.73	102.21	101.29	99.799	99.573	101.67	102.49	102.5	98.193	101.57	102	100.54	101.43	99.583	100.91
109.7	109.91	109.13	108.3	105.78	107.97	107.56	109.33	108.06	110.53	108.32	106.6	105.46	110.76	108.18	109.15	110.06	106.52	108.83	106.95	109.8	109.43	105.16	109.17	109.16	106.48	109.74	109.01	108.02	108.03	110.16	107.63	105.58	107.54	109.7	108.09	109.02	105.74	108.62	109.66	109.49	108.26	106.85	110.01	107.47	106	110.31	108.28	108.72	107.81
109.79	107.6	111.59	110.73	110.78	110.94	111.42	110.32	111.42	112.57	111.06	109.36	109.36	110.51	111.94	109.85	108.98	107.13	110.3	110.76	108.03	111.4	112.03	108.87	109.24	112.33	110.81	111.03	110.31	110.48	109.79	108.86	110.35	112.57	108.91	108.19	110.58	111.43	112.33	112.01	110.01	109.96	109.66	108.7	109.23	109.63	111.89	112.15	108.04	110.27
98.192	99.26	101.8	100.08	100.54	101.14	98.942	98.619	101.85	101.28	100.63	101.96	96.818	97.831	99.497	101.66	98.567	101.86	101.29	99.833	99.358	100.09	99.632	100.12	102.5	100.62	101.71	100.4	99.859	99.562	98.768	101.09	103.1	101.28	98.924	99.944	99.087	99.542	99.308	98.365	100.75	98.149	101.72	98.61	98.814	98.294	100.77	99.149	100.91	99.599
99.225	100.19	103.43	101.29	100.27	101.26	100.49	101.55	100.83	100.83	102.5	99.478	100.64	101.2	100.45	100.55	101.09	100.34	99.615	100.31	101.72	100.22	100.86	99.324	100.06	101.08	101.33	98.584	99.83	98.603	102.64	99.294	99.78	101.99	99.029	102.04	100.86	101.82	100.75	100.18	98.819	99.459	101.67	100.62	100.13	100.42	101.48	99.53	98.898	100.07
104.96	106.08	106.53	105.14	108.37	106.39	107.1	106.83	102.4	108.13	104.58	108.33	108.46	106.68	109.92	104.05	105.68	105.35	106.56	106.97	109.14	106.66	105.2	105.1	106.26	105.48	103.93	105.16	107.17	106.35	108.5	106.93	108.42	108.46	106.06	109.28	105.08	106.58	106.95	108.08	106.52	105.05	106.13	105.47	107.86	105.23	107.02	106.19	104.12	105.28
107.87	108.87	109.13	108.85	106.94	108.79	110.42	108.14	110.33	106.85	110.06	110.52	110.01	107.86	110.4	108.31	109.52	109.32	109.69	109.15	109.61	106.75	108.86	109.23	108.91	108.33	106.63	108.93	106.88	110.76	108.29	107.58	108.97	104.97	109.86	108.15	107.87	109.69	106.48	108.01	109.16	109.81	110.92	108.36	108.05	108.85	107.65	107.96	109.06	107.81
107.62	107.54	107.02	108.73	107.73	111.12	109.04	108.42	106.47	107.72	108.4	109.2	110.62	109.65	108.82	107.89	108.96	110.21	109.19	109.54	103.67	108.93	108.67	107.23	105.72	106.14	109.61	108.07	110.33	106.46	106.64	106.39	107.95	107.91	108.39	107.65	104.95	109.66	109.77	109.1	110.13	109.24	104.95	110.06	107.83	109.08	108.47	110.55	109.29	107.95
108.68	108.59	108.28	108.52	109.9	107.69	109.37	107.57	106.84	110.1	107.5	107.96	106.87	109.5	107.96	107.98	108.68	110.45	109.3	105.74	109.75	107.82	107.05	106.34	108.12	107.99	108.77	109.8	108.25	110.92	109.29	107.11	107.17	109.88	107.74	110.45	108.9	107.8	107.65	108.81	108.4	107.05	107.52	109.02	107.73	110.4	107.79	109.71	107.23	107.2
107.59	106.34	107.84	104.46	104.96	105.01	107.65	104.05	105.36	107.68	107.46	104.47	106.65	106.4	109.67	106.75	106.51	106.77	106.7	106.25	104.65	106.96	106.81	106.61	105.59	107.29	106.16	105.16	107.71	104.22	104.98	105.23	107.17	107.6	107.74	106.84	107.96	106.63	106.52	106.51	106.93	106.58	106.37	107.84	103.16	106.92	104.09	106.12	105.24	107.13
106.61	108.99	106.11	107.45	107.53	108.01	106.94	106.85	108.1	106.46	105.45	107.33	107.45	107.15	110.12	108.25	108.24	108.43	108.95	106.01	107.8	109.6	109.05	108.71	109.43	108.1	109.42	106.95	108.9	108.76	105.21	108.92	107.42	109.98	106.79	107.24	110.73	108.31	108.21	108.57	105.85	109.28	109.29	108.44	106.98	108.74	106.95	108.88	109.42	108.13
109.12	109.45	111.89	110.36	110.97	111.96	107.36	108.81	112.06	112.38	109.69	109.5	110.47	110.86	109.24	111.01	109.78	112.56	111.93	109.65	108.36	111.39	109.26	108.51	110.26	112.08	107.11	109.15	108.92	112.26	111.44	113.43	111.71	109.51	110.85	110.88	108.91	111.12	111.57	110.56	109.66	111.79	110.84	108.96	109.36	108.51	111.49	111.94	110.33	110.09
100.49	100.07	99.414	101.9	101.54	101.3	102.28	101.89	100.94	102.46	99.257	99.936	99.942	99.658	98.738	99.344	100.63	101.28	102.07	101.34	100.52	101.06	100.05	101.77	99.062	101.3	101.15	98.969	101	99.363	98.336	102.72	99.088	98.786	99.039	99.857	99.653	103.48	101.88	99.26	99.93	100.49	100.13	100.4	101.48	102.02	97.872	102.58	101.4	100.33
108.5	108.22	109.74	104.74	107.3	107.58	107.85	109.7	108.57	108.75	109.15	107.41	107.82	109.64	108.22	108.53	109.35	108.19	110	106.88	106.82	109.33	107.05	108.07	108.13	106.77	109.96	106.03	106.58	108.56	108.54	108.06	109.09	108.47	107.38	108.39	109.6	108.11	108.16	109.35	108.96	108.55	107.83	107.23	108.26	108.34	106.36	107.78	108.23	109.11
104.18	105.69	105	108.43	104.53	106.74	106.52	104.62	105.25	106.54	106.53	105.61	106.58	106.95	107.45	104.43	106.6	105.34	103.46	103.5	106.74	106.39	105.72	104.59	105.77	105.2	103.96	108.03	105.71	104.53	106.81	102.58	106.61	105.1	107.61	105.95	107.71	104.47	104.73	106.64	104.73	105.54	105.28	106.66	107.27	105.57	106.28	106.04	105.6	108.5
98.2	99.523	100.68	101.18	101.71	100.06	99.153	102.27	101.35	99.986	101.04	101.84	100.42	100.43	98.204	100.71	102.18	99.575	100.92	102.32	100.22	99.751	102.22	101.18	100.43	101.39	100.22	99.514	99.716	100.05	102	102.56	101.94	101.66	99.101	102.31	99.563	103.16	102.87	101.42	100.35	100.35	99.692	100.38	100.73	99.354	99.702	100.39	100.62	100.83
103.27	106.15	106.44	106.12	106.59	106.63	105.11	105.83	105.59	106.34	105.96	106.85	107.67	104.93	106.37	104.27	107.11	106.44	108.55	104.38	105.61	106.44	106.02	106.51	105.58	106.14	106.07	107.66	104.89	106.14	104.33	104.22	105.77	105.94	102.4	106.94	107.85	105.57	104.41	107.95	106.48	105.85	105.35	106.41	106.5	105.78	107.08	105.1	105.35	103.89
105.63	105.29	106.07	105.39	105.55	106.67	107.14	106.42	104.43	104.98	104.8	104.88	106.87	104.24	104.49	106.04	104.64	106.82	106.7	103.6	104.91	105.06	105.91	105.79	104.52	106.21	105.35	105.19	107.21	106.62	105.3	105.75	106.81	106.53	105.82	104.46	105.34	104.27	104.27	105.26	107.04	105.02	104.18	106.89	107.81	104.56	107.21	106.66	106.26	105.16
108.78	105.62	106.22	107.99	105.33	105.64	102.98	104.75	106.55	106.75	107.82	107.19	102.88	104.77	103.88	105.87	105.91	105.31	102.63	107.61	107.61	107.2	106.91	106.18	104.85	105.75	105.88	106.5	106.03	108.14	106.55	106.01	104.76	105.7	105.88	106.56	104.61	108.09	105.75	108.02	105.45	107.23	105.83	105.39	108.11	106.46	105.49	106.67	103.88	105.95
105.72	104.47	106.09	106.73	103.93	105.75	103.38	107.79	105.19	107.58	106.58	103.35	106.37	106.39	107.99	106.24	104.12	104.35	103.41	107.52	106.78	104.87	105.62	104.3	104.25	104.36	105.84	105.53	105.2	106.17	104.28	107.33	106.49	105.31	107.27	106.69	107.15	106.97	104.98	105.24	106.08	107.33	103.93	104.2	106.77	106.32	103.64	105.99	105.13	106.03
105.54	106.7	104.89	105	105.84	104.86	104.33	104.63	104	104.75	105.38	107.49	106.69	104.04	106.53	105.12	103.54	104.78	106.11	105.66	103.6	104.78	106.59	106.04	105.77	105.04	106.02	106.1	102.83	107.87	105.27	105.03	105.65	104.47	106.25	103.32	106.74	104.37	106.1	106.24	105.87	107.84	105.31	105.15	105.61	103.2	103.69	105.15	107.07	105.1
106.73	105.36	106.35	107.13	103.13	104.92	106.44	104.7	104.74	106.77	105.02	104.9	106.03	104.53	106.13	105.17	105.15	105.04	105.74	107.55	106.47	107	106.42	106.45	105.43	104.83	104.56	105.68	108.09	106.8	104.14	105.5	104.38	105.97	103.57	106.58	105.05	108.26	103.71	102.39	104.6	105.03	106.08	103.97	106.77	104.54	105.88	105.64	105.58	105.15
101.52	101.95	101.76	100.56	99.284	98.916	101.02	101.94	98.917	101.8	100.38	98.709	100.12	100.95	102.46	101.43	102.9	101.85	98.54	98.586	97.322	102.37	99.008	99.227	101.89	102.73	102.27	100.12	100.05	101.83	99.72	100.81	98.898	99.805	101.03	100.31	100.39	104.01	98.92	99.769	102.22	100.09	102.33	102.23	100.81	100.23	100.25	100.47	101.63	99.902
107.86	106.03	106.46	109.27	105.54	108.26	105.12	105.62	107.58	103.9	106.04	105.38	105.19	105.12	105.36	104.38	106.68	106.18	105.92	106.58	105.32	105.84	106.33	105.64	105.38	104.58	104.77	106.41	105.98	104.44	108.22	106.52	106.52	106.61	106.85	107.55	104.7	108.01	105.97	105.64	107.47	108.08	105.91	106.47	106.63	105.49	105.19	106.88	105.35	105.32
105.33	105.2	104.09	106.06	106.86	107.62	106.33	105.42	106.95	105.52	105.3	105.88	106.4	106.73	106.91	106.18	106.89	105.52	106.99	106.84	106.22	105.21	108.33	108.04	108.33	105.66	106.61	107.67	105.97	107.13	106.47	106.54	106.11	105.69	106.9	108.17	106.3	107.28	108.56	105.72	105.92	109.32	107.95	105.02	105.67	105.92	108.07	107.6	108.1	106.36
98.769	98.274	98.362	99.42	98.906	99.565	99.851	99.702	99.308	100.3	98.585	101.12	100.53	100.42	102.26	99.302	100.76	99.29	98.558	98.836	101.94	100.51	99.036	97.032	101.71	100.42	99.166	98.549	97.164	101.48	102.08	99.985	100.9	99.484	100.53	101.63	99.456	99.83	100.65	101.86	102.71	98.856	100.1	99.407	99.921	100.17	98.918	100.67	99.624	101.34
108.94	106.89	105.65	106.08	103.4	104.86	104.53	106.31	106.22	105.29	107.23	105.89	106.17	106.26	108.17	106.07	104.08	107.02	105.05	103.97	102.98	107	107.07	102.99	107.05	105.15	105.94	105.08	104.69	104.73	106.56	106.11	106.02	105.42	106.57	106.86	106.86	106.31	106.33	102.91	107.64	105.01	104.62	105.8	106.02	103.88	103.74	107.65	106.2	108.39
101.58	102.63	102.24	98.04	102.54	99.338	99.099	102.23	101.18	101.48	100.63	100.84	101.16	103.03	99.682	100.86	100.43	100.15	101.62	99.667	102.86	99.013	101.48	99.517	101.19	100.14	100.47	101.56	98.125	99.256	101.21	98.836	100.63	99.711	99.548	98.283	104.34	98.733	101.97	99.458	99.376	100.1	102.8	99.742	101.28	100.6	100.22	101.6	100.28	99.749
99.928	99.368	98.438	97.345	98.83	97.468	99.933	99.158	100.63	98.271	99.776	98.183	99.044	99.684	100.43	97.876	99.14	100.21	98.426	97.77	99.515	98.179	100.79	97.089	101.18	99.108	100.43	100.09	98.178	99.004	99.576	97.89	98.806	97.969	97.185	97.625	96.945	99.467	99.552	100.63	100.32	97.042	98.128	97.026	98.454	98.731	99.211	99.827	98.265	98.11
98.565	97.766	101.72	100.03	96.428	97.72	98.54	96.761	98.069	101.42	96.86	98.59	99.904	96.79	98.15	99.851	96.856	95.722	96.828	98.22	97.624	99.223	95.689	97.323	99.5	99.469	97.301	100.42	97.256	98.289	97.342	99.676	99.676	98.933	98.152	99.282	96.095	95.888	97.257	99.51	97.389	96.786	98.021	98.359	95.907	98.579	98.367	95.711	98.248	97.82
105.47	107.9	107.12	106.82	103.52	106.05	106.58	106.49	108.27	105.15	104.67	103.45	105.28	104.05	105.63	105.29	104.72	105.41	104.18	105.06	104.38	105.79	106.66	105.82	103.58	104.96	106.68	106.69	106.03	109.44	105.35	107.15	104.96	105.6	105.99	105.85	106.1	105.89	106.52	106.87	107.45	102.71	104.09	107.72	105.05	106.1	106.28	107.03	107.46	104.15
106.44	108.21	107.43	108.25	108.51	107.92	107.77	108.25	109.55	109.38	107.01	108.01	108.09	107.92	107.94	108.46	109.78	109.84	106.34	110.43	108.43	107.21	108.37	107.07	108.14	110.01	107.62	106.58	108.78	107.98	109.06	107.92	109.08	107.18	109.14	107.69	106.86	108.78	107.5	106.42	109.89	106.54	108.97	106.88	107.94	106	107.98	107.88	106.67	106.27
98.156	98.86	98.775	99.986	98.032	100.31	99.696	98.049	99.096	98.724	98.588	99.458	97.425	99.597	98.428	97.839	97.402	96.608	97.998	97.117	96.364	99.021	97.978	96.943	97.774	96.846	99.119	97.275	96.893	99.131	99.431	96.933	97.535	96.165	97.461	97.052	99.379	98.622	95.647	98.152	96.056	98.306	97.616	96.279	98.561	97.565	98.968	97.2	97.765	99.4
107.72	106.26	107.62	107.84	109.57	109.02	107.32	107.34	105.72	107.56	107.61	110.18	106.04	107.48	110.14	107.58	107.8	108.84	105.68	105.75	108.26	107.78	106.08	108.5	107.69	109.24	109.6	107.99	108.72	107.91	107.98	111.81	108.51	106.29	107.94	108.43	107.13	108.76	107.23	107.58	108.84	106.98	110.68	107.29	107.12	106.63	106.95	107.4	108.92	108.75
109.13	110.36	110.71	107.94	108.33	110.13	110.92	109.48	110	111.36	107.89	110.77	109.91	109.05	110.67	111.74	109.45	110.93	110.66	110.97	109.51	111.79	112.3	110.93	107.98	111.04	111.14	111.14	111.38	108.46	113.96	108.16	109.03	109.97	111.33	111.15	110.45	111.28	112.77	113.06	109.86	107.86	110.05	109.2	110.11	112.33	108.47	112	108.51	111.81
97.667	99.096	97.567	97.927	98.082	99.824	97.645	98.603	96.621	100.07	98.159	97.582	95.809	97.184	99.942	96.32	96.257	97.096	97.643	99.795	97.21	98.717	96.036	98.162	96.07	98.829	98.071	97.41	99.745	97.584	97.758	97.908	98.361	98.295	98.907	95.9	97.459	97.88	95.631	99.649	96.962	97.581	98.483	98.603	97.078	99.343	100.7	97.565	98.109	95.112
109.53	108.15	108.36	108.51	110.09	108.81	110.38	107.86	107.06	107.01	108.98	110.1	107.97	108.44	108.26	107.17	109.05	106.29	107.75	109.3	109.95	105.37	110.29	108.06	108.04	106.71	107.8	108.84	107.27	108.47	107.58	108.72	107.03	106.65	108.69	107.67	107.12	108.73	109.09	108.92	109.29	107.39	106.94	109.12	108.04	107.54	107.98	108.93	106.43	110.48
99.524	99.605	99.979	99.864	100.08	99.97	101.34	100.91	101.13	101.7	99.354	100.21	100.26	101.06	99.296	99.144	99.154	100.78	100.1	99.576	97.287	98.938	100.47	99.188	101.55	101.94	100.38	100.44	98.466	102.22	99.03	103.48	97.131	101.48	101.75	101.18	101.51	101.1	100.17	100.05	99.239	99.686	99.18	99.163	101.47	101.16	100.87	100.05	99.416	99.241
98.291	99.36	100.38	99.766	98.32	99.765	99.821	101.06	97.672	98.811	98.02	98.229	101.05	100.08	100.93	98.532	98.88	100.27	99.091	97.925	99.903	100.68	97.197	99.05	99.207	101.07	99.356	99.292	97.757	98.735	99.042	95.337	99.964	99.768	98.959	97.269	97.201	98.405	98.205	100.19	99.535	100.04	98.149	100.87	99.521	99.333	96.551	100.14	98.305	100.12
107.1	105.44	104.14	105.9	106.34	106.71	105.56	104.59	105.06	105.15	105.69	106.33	105.98	104.77	105.7	104.27	106.64	106.59	105.87	107.48	105.37	107	105.14	105.53	102.72	105.27	104.72	104.35	106.97	105.34	107.28	104.57	107.11	106.31	103.59	105.58	107.17	104.23	107.26	103.89	106.46	105.54	104.9	105.35	105.63	107.55	105.38	106.43	105.32	104.1
107.32	105.31	104.77	107.08	107.29	106.56	105.64	105.03	107.93	106.8	107.72	109.26	103.43	105.11	105.3	105.69	105.39	106.26	107.5	107.18	107.16	107.28	106.69	106.29	106.09	107.59	105.02	107.26	107.12	106.47	107.46	106.52	106.46	107.8	108.09	103.76	107.2	105.66	106.25	106.05	105.4	107.41	106.12	109.49	105.94	106.48	106.35	107.01	106.36	106.53
106.32	103.78	106.8	106.09	105.79	106.94	104.48	104.63	103.37	106.74	107.3	106.44	102.98	107.17	107.73	105.05	107.36	107.52	105.54	104.7	107.07	106.01	106.32	104	106.9	106.39	105.57	106.29	105.9	104.6	106.65	105.43	107.8	104.95	105.89	106.41	106.58	105.19	106.81	106.88	105.15	103.62	106	105.34	105.91	105.87	107.05	104.08	106.5	104.88
107.24	107.57	110.68	106.1	107.37	108	107.88	108.71	107.97	107.32	107.32	108.9	108.38	108.77	107.88	110.81	108.43	107.83	110.11	107.87	107.68	107.84	108.34	109.02	107.04	109.26	107.16	106.87	109.91	107.54	106.94	107.4	108.48	108.14	107.29	108.29	107.39	109.07	106.96	108.84	106.26	108.45	108.9	110.13	108.62	108.48	109.21	107.64	106.55	108.97
110.62	109.65	107.99	108.16	106.66	108.18	108.04	109.94	108.81	108.95	108.81	110.04	110.98	107.66	108.55	108.06	107.56	107.18	110.01	108.76	110.37	109.09	107.88	110.94	110.2	108.18	108.51	110.31	109.64	106.84	108.64	107.5	111.7	106.89	108.44	109.75	108.61	110.15	107.94	107.02	108.29	107.3	110.03	110.05	108.2	107.86	107.79	107.84	109	110.59
106.67	109.2	106.89	106.88	106.22	106.04	104.76	104.85	107.69	108.56	106.57	105.65	107.99	107.49	107.69	108.66	105.9	106.67	109.38	107.94	106.69	106.09	107.18	106.03	104.88	105.78	106.08	108.02	108.33	106.88	106.35	108.4	105.78	106.98	107.29	108	105.66	104.88	105.65	108.28	106.42	107.19	107.85	107.96	106.55	107.49	105.45	109.25	104.71	105.7
108.83	110.32	108.8	108.48	109.98	106.03	108.16	109.77	109.11	107.1	108.81	109.65	105.91	107.9	109.11	108.95	109.74	109.05	107.3	105.04	108.28	107.45	107.95	108.92	107.99	107.36	108.29	106.32	110.02	108.21	109.15	108.83	109.39	107.73	108.92	109.69	107.28	108.8	108.84	110.07	107.25	108.88	107.45	107.66	109.4	109.62	108.25	108.35	105.43	107.57
107.63	107.79	107.52	107.33	106.26	106.85	109.69	105.61	108.99	107.8	106.25	105.43	107.56	107.18	105.2	106.5	106.93	106.92	105.18	106.63	107.8	105.31	106.37	106.02	107.32	107.36	106.49	106.82	107.39	105.93	107	104.78	107.28	107.25	109.65	105.89	107.09	107.69	107.94	108.95	106.78	104.96	107.47	108.64	108.69	106.55	108.8	105.75	107.07	108.26
106.92	106.47	110.4	108.26	105.64	109.29	108.99	106.08	108.33	109.26	108.79	111.15	108.49	109.63	106.76	109.29	107.15	107.8	107.55	108.31	107.81	108.84	107.68	109.56	107.05	106.81	106.19	107.13	107.57	107.78	109.2	106.6	108.94	109.53	109.82	106.8	107.12	106.51	107.32	107.35	110.11	106.97	107.91	108.56	106.25	108.81	109.74	107.95	108.04	108.2
108.52	106.64	107.69	108.07	110.13	109.47	107.79	107.1	108.58	106.7	107.85	109.31	107.29	110.72	108.4	110.14	109.73	109.07	108.37	106.63	106.91	108.58	107.94	108.04	106.31	110.1	108.81	107.93	107.29	108.11	107.61	107.12	108.23	108.53	107.82	108.8	109.82	110.46	107.47	108.12	107.19	106.68	109.3	108.94	110.87	106.42	109.42	107.43	107.69	111.38
111.6	109.43	111.1	109.2	110.39	109.66	112.25	110.1	110.21	110.86	109.07	111.89	109.6	111.39	111.3	113.91	112.28	109.11	108.77	110.69	110.82	111.19	109.22	109.56	109.88	111.08	109.96	110.09	111.36	108.55	111.23	111.18	108.96	109.82	110.58	108.24	110.9	110.1	111.59	109.47	109.33	110.42	110.85	109.65	111.61	110.31	108.92	110.06	109.38	111.38
97.318	98.512	97.969	96.932	98.562	97.587	99.439	97.905	100.67	98.593	98.572	100.59	98.341	96.572	98.432	101.82	95.825	98.645	96.922	99.006	99.645	98.251	98.787	94.863	97.599	98.567	99.37	97.572	96.864	98.117	98.436	98.165	99.109	98.874	96.538	98.024	98.404	98.116	99.192	94.925	98.549	99.13	97.36	98.102	97.769	98.794	98.531	97.371	97.56	96.035
109.69	110.16	107.67	109.49	109.97	110.29	110.81	107.23	108.64	107.55	108.05	111.43	106.56	110.95	109.68	108.68	108.59	107.7	107.24	109.9	107.59	108.93	108.81	110.01	109.06	109.52	109.36	108.88	107.22	106.37	108.9	109.19	108.74	109.42	107.34	107.78	108.61	107.03	108.78	110.26	107.41	109.32	110.82	109.11	106.26	108.24	107.76	108.63	109.81	107.81
103.72	106.31	103.46	106.97	104.43	103.79	107.55	104.25	104.89	105.74	107.83	107.32	103.55	104.14	105.37	105.22	105.23	105	106.21	105.25	106.75	105.96	104.83	105.65	105.87	105.06	104.7	106.05	108.29	105.81	105.84	106.89	105.26	104.7	106.75	107.12	105.2	104.74	104.82	104.16	104.77	105.49	103.08	104.86	104.96	104.25	103.78	103.48	104.4	104.12
109.73	108.35	108.77	108.78	108.99	108.98	106.46	107.49	106.87	106.73	105.88	108.38	109.55	109.44	106.53	107.85	104.75	108.64	108.76	107.96	107.51	111.72	109.31	107.85	107.69	108.17	107.39	109.5	107.2	109.01	106.6	108.65	108.6	109.04	108.82	109.7	108.33	108.48	109.14	107.69	108.4	109.81	109.13	107.27	108.34	108.81	109.63	107.63	107.65	105.58
98.987	101.14	100.98	100.24	99.247	99.729	101.56	100.18	99.456	100.25	101.73	100.07	101.23	100.99	102.34	100.24	99.446	100.75	98.63	100.15	103.01	102.06	100.37	94.792	101.07	99.755	101.97	99.468	103.13	100.35	101.5	101.5	101.32	100.45	100.74	101.45	102.7	102.41	99.214	100.04	103.76	100.49	100.02	102.2	101.63	103.08	101	102.36	100.56	100.67
108.27	108.31	109.91	107.82	108.72	109.87	109.28	108.64	108.28	106.91	106.97	105.85	109.1	108.26	107.75	108.82	110.55	108.18	107.49	105.63	109.7	106.39	106.35	108.8	108.85	107.73	108.92	109.38	108.4	107.78	105.78	107.9	109.61	106.9	106.43	108.83	108.5	108.34	107.72	108.86	108.39	106.87	108.83	107.56	108.05	106.4	107.96	108.91	109.37	107.51
108.18	109.57	109.81	109.48	107.44	107.89	109	106.55	106.94	105.65	108.09	106.42	107.58	105.9	107.89	108.01	107.85	108.84	107.72	108.55	107.81	108.24	107.67	107.49	106.2	108.43	110.4	105.65	108.67	107.78	109.48	107.01	108.45	110.6	107.33	108.44	107.89	108.5	109.48	109.4	105.93	107.7	108.53	108.16	108.22	109.8	109.5	109.19	106.75	107.77
106.79	106.2	107.04	106.64	106.16	106.34	103.36	106.59	104.46	105.58	106.23	106.64	107.03	107.86	106.26	107.56	105.65	105.45	104.48	108.01	105.96	104.85	108.03	105.25	104.9	105.05	104.95	105.69	108.17	105.02	106.45	105.39	108.42	106.41	104.95	106.32	107.09	103.35	106.02	105.64	105.98	105.78	106.42	104.14	104.97	105.71	109.3	105.39	105.95	108.08
110.5	109.98	112.62	110.31	111.12	110.09	109.87	110.28	110.44	108.82	111.24	111.91	109.47	109.42	112.31	111.37	111.99	112.06	108.68	110.48	108.84	109.47	109.82	111.47	109.3	112.11	108.02	111.83	109.44	111.07	108.5	110.56	108.52	112.14	109.34	111.04	111.69	108.88	109.62	112.54	111.11	108.62	111.68	109.68	110.24	110.02	108.83	111.12	110.24	110.7
107.71	108.08	108.24	107.76	107.98	108.65	109.49	111.96	107.67	108.71	107.36	105.99	106.92	106.44	107.82	108.21	109.47	108.28	107.24	107.19	108.52	108.7	106.28	106.84	108.7	110	107.98	109.1	110.18	107.75	105.5	109.18	106.14	109.43	105.61	108.78	107.69	111.88	109.98	107.5	109.62	108.19	108.21	108.42	106.51	107.2	109.21	109.42	108.55	107.08
96.928	96.483	96.935	97.946	98.671	96.509	98.696	97.344	98.48	98.373	97.461	98.386	98.692	97.203	98.284	95.508	98.96	98.184	98.385	98.185	98.519	97.713	97.189	97.667	96.365	99.902	98.081	98.739	97.496	98.503	97.515	97.391	100.26	99.947	98.128	97.7	96.728	98.521	98.932	97.575	99.705	98.355	97.693	97.565	98.601	97.898	96.488	100.19	95.564	98.811
97.295	99.424	99.086	102.66	98.317	99.619	98.168	100.83	98.992	98.171	97.468	101.03	97.736	98.154	98.319	102.57	97.356	99.728	97.453	97.105	98.635	99.415	96.816	99.54	97.351	98.601	98.311	99.976	96.344	98.329	99.612	98.439	99.918	96.181	98.907	96.385	99.411	98.178	98.353	99.134	100.09	100.12	99.512	98.886	98.009	100.32	98.545	97.065	102.06	97.258
107.6	107.57	106.9	105.44	106.07	105.95	105.38	105.96	107.75	108.36	104.61	106.27	105.34	104.22	107.28	108.17	108.19	107.13	106.91	107.37	107.87	109.13	108.17	108.74	107.02	107	106.45	106.4	107.06	107.3	105.52	107.25	105.82	107.54	105.71	107.06	108.35	109.01	105.6	105.12	106.48	108.17	103.98	104.4	108.32	106.04	104.76	106.11	104.86	105.59
106.05	105.39	104.05	107	103.49	104.95	104.62	105.29	105.33	102.91	106.27	105.58	104.51	107.68	107.29	105.54	106.92	105.64	107.16	105.28	105.31	105.93	103.66	103.73	105.95	105.34	105.82	103.49	104.65	104.39	104.35	104.23	103.65	106.43	102.47	103.52	104.35	103.73	104.82	104.21	106.34	105.44	105.9	106.69	104.18	106.61	104.83	107.51	106.09	106.59
105.74	107.83	109.18	106.81	107.49	104.58	107.16	107.73	107.32	106.3	108	107.75	105.2	105.7	105.97	105.47	105.12	107.51	105.53	106.4	105.15	106.41	105.57	108.22	107.51	107.84	104.56	106.59	107.09	106.62	105.93	106.51	108.01	104.3	106.13	105.54	105.03	108.86	106.66	106.66	108.07	104.79	106.95	104.68	107.13	106.56	105.21	105.36	107.69	108.34
109.01	108.98	107.96	107.63	109.18	109.32	107.58	108.39	108.65	108.9	106.97	107.23	107.63	108.21	108.78	110.16	108.91	107.23	108.19	109.08	108.46	109.56	108.83	108.55	108.25	107.34	108.95	105.56	106.57	109.07	109.01	109.34	108.42	109.46	108.63	110.39	108.65	110.24	107.8	107.95	109.14	108.15	107.4	110.29	110.02	106.4	108.86	109.7	107.27	105.8
106.22	107.53	108.28	107.47	110.45	102.71	106.27	107.31	106.25	107.07	105.61	106.17	108.63	106.33	104.74	106.26	105.92	107.31	105.44	105.98	106.77	106.54	107.38	104.36	103.8	107.39	107.13	108.35	105.54	107.01	103.88	104.18	106.5	104.23	107.22	106.25	109.27	108.02	108.37	105.29	106.83	107.38	105.26	107.85	109.53	106.59	106.04	106.38	105.91	104.66
106.51	106.7	106.99	105.91	106.19	104.89	105.53	107.48	106.4	106.28	103.44	105.9	106.13	104.97	104.68	106.51	107.93	106.79	104.71	104.13	106.67	105.22	106.5	107.86	106.07	106.71	105.17	105.77	106.75	105.5	106.16	104.1	106.26	104.22	106.56	107.12	104.29	102.84	103.86	105.1	105.52	105.98	105.84	103.68	105.2	104.04	107.39	106.35	107.14	107.36
98.068	102.12	99.787	101.84	99.543	101.38	101.67	102.19	100.88	99.654	101.62	100.82	102.32	100.43	99.69	99.67	101.27	100.71	99.629	100.22	99.84	100.1	100.15	101.89	97.36	100.35	101.92	99.91	100.92	99.288	101.33	98.89	100.2	100.61	102.54	102.12	97.285	100.35	100.65	102.53	100.82	98.901	99.44	100.11	102.52	99.72	99.521	100.3	98.651	99.992
107.59	111.04	109.51	107.51	110.79	106.79	109.85	108.13	110.46	110.51	109.06	109.85	107.34	109.35	108.03	107.79	107.55	106.9	108.39	107.82	109.36	106.48	110.24	111.51	111.18	107.07	109.98	106.39	108.33	108.26	108.35	107.48	109.77	106.56	108.16	107.84	108.62	108.63	108.43	106.22	109.04	106.82	109.05	110.85	108.48	106.85	107.78	107.92	109.84	107.78
105.89	104.48	104.1	106.41	107.06	103.95	109.07	105.84	107.9	109.6	104.75	104.41	107.47	105.87	105.58	104.06	106.75	106.63	105.76	107.67	106.95	104.07	104.71	106.98	106.57	105.49	106.15	108.45	108.15	104	106.75	107.68	107.75	108.01	105.3	105.86	106.02	106.65	106.49	104.67	105.99	107.09	106.1	103.87	108.43	106.37	108.58	106.35	107.91	106.08
109.11	108.13	106.94	109.54	108.02	106.51	109.88	108.19	109.87	103.16	107.58	107.45	108.55	109.24	108.51	108.17	107.36	108.84	108.56	106.34	106.33	107.19	105.19	106.37	108.94	106.94	110.21	109.22	107.75	107.15	107.66	108.67	106.91	109.75	107.37	107.35	105.21	110.14	109.49	107.57	108.6	106.35	109.68	105.05	108.26	107.51	107.1	107.99	107.74	109.61
107.81	105.19	107.82	106.46	105.07	106.93	107.57	106.91	106.52	106.33	105.05	106.64	106.77	106.09	106.52	106.41	107.59	106.86	106.5	107.72	107.17	106.19	104.35	105.82	106.02	102.96	106.03	106.78	108.16	106.93	106.56	106	106.49	104.21	107.98	106.27	104.59	105.38	106.46	107.79	105.76	106.77	107.37	106.12	106.09	106.09	105.65	106.05	105.74	106.48
105.27	107.43	105.17	105.62	106.94	104.97	104.49	106.52	106.71	106.31	105.8	104.85	106.63	104.11	106.93	106.04	104.98	106.2	105.85	106.94	104.69	105.18	104.54	107.07	104.17	104.12	105.92	107.27	106.91	108.51	108.58	107.71	106.04	106.1	103.58	104.09	106.76	106.06	104.84	106.41	106.73	105.27	105.32	106.22	106.55	107.16	105.3	106.14	107.13	101.46
106.76	109.7	109.41	108.48	108.55	107.36	107.39	108.43	107.9	106.74	107.83	106.29	109.95	109.1	111.33	107.59	109.38	106.88	108.17	107.49	108.21	110.05	108.52	107.66	107.02	105.94	108.15	109.21	109.86	110.13	107.38	108.67	108.02	106.78	109	106.72	106.57	110.88	107.25	108.25	106	106.75	109.46	107.66	108.77	108.17	108.28	107.5	109.59	108.99
104.63	106.47	106.61	106.24	105.72	108.17	105.37	107.53	106.9	106.1	106.06	106	105.26	105.53	104.84	104.55	105.53	106.61	102.98	105.84	105.62	104.73	104.9	104.89	103.45	105.47	106.9	108.2	104.88	105.95	105.03	105.28	104.86	106.03	103.65	106.34	106.88	104.22	105.56	106.42	105.94	106.36	105.21	107.58	107.08	105.65	104.63	107.56	106.6	106.21
109.91	111.55	110.47	108.18	110.64	110.11	111.82	111.1	113.83	110.92	109.66	110.07	110.44	110.27	112.84	110.13	108.95	110.32	108.25	110.72	109.42	110.88	110.32	110.49	109.41	108.7	110.12	113.12	110.75	109.71	109.52	110.39	109.45	109.8	109.52	111.8	109.05	113	110.84	110	109.14	110.64	111.1	111.27	110.42	109.35	113.18	112.54	111.95	109.81
106.44	104.62	104.62	106.41	105.75	106.5	106.31	106.52	105.32	107.45	105.66	105.53	107.25	104.69	106.56	104.86	108.2	104.5	109.68	105.72	107.67	104.64	108.66	106.15	104.95	106.56	106.91	106.73	104.3	106.24	107.27	106.41	104.66	106.84	106.28	105.02	105.37	106.91	105.8	106.98	106.37	107.24	106.19	106.94	105.01	104.74	106.14	106.55	107.44	105.91
106.59	106.04	105.06	107.08	106.9	105.49	106.78	108.36	104.51	105.78	105.96	106.63	106.05	105.06	105.38	105.22	105.02	105.53	105.66	105.67	107.05	107.42	104.58	104.51	102.96	107.62	105.76	105.35	103.6	105.86	106.51	108.35	104.31	105.29	105.15	105.05	105.07	105.44	105.07	107.07	105.42	107.57	105.19	107.91	104.7	105.62	106.54	105.52	104.1	105.38
104.01	106.23	107.41	105.05	102.96	105.9	105.24	102.58	106.75	106.94	105.5	107.13	104.55	105.6	106.08	107.5	104.32	106.11	102.3	105.44	107.4	105.25	106.23	104.7	106.31	104.77	103.49	103.97	103.49	106.67	105.81	106.85	105.31	106.63	106.77	105.7	104.99	105.95	106.63	106.3	105.58	105.42	104.11	102.69	103.98	105.03	108	104.68	106.63	103.18
109.86	111.52	110.27	111.41	110.83	110.82	112.02	111.3	111.14	110.46	110.18	112.98	110.63	109.83	110.51	109.86	110.5	110.12	111.28	111.82	111.12	110.62	112.31	108.77	110.93	111.61	112.57	111.53	110.11	108.15	111.03	110.85	109.38	109.66	110.54	109.76	111.08	110.64	107.8	111.78	110.54	109.89	110.41	112.52	110.37	110.77	108.97	110.33	108.56	111.08
104.56	105	105.8	107.88	104.98	104.11	104.19	104.74	107.64	106.47	106.44	107.63	107.75	105.59	105.08	105.76	108.05	104.48	107.09	104.52	105.66	104.05	105.09	106.04	106.33	104.23	105.45	104.52	105.76	104.96	104.56	106.18	105.26	105.63	104.46	104.92	105.62	103.38	104.86	104.02	106.85	105.46	106.27	104.54	103.97	107.26	107.14	105.03	105.35	105.26
111.64	108.3	107.72	109.38	108.37	110.18	108.44	106.06	107.77	105.12	106.48	108.71	109.02	107.47	110.36	109.37	110.11	110.67	108.56	108.92	109.08	105.67	108.57	108	107.27	106.92	108.01	105.39	108.1	110.56	107.26	108.11	108.43	110.99	107.64	106.83	107.3	107.08	107.27	108.48	107.2	108.62	108.61	109.16	107.95	106.94	110.95	109.14	108.33	108.81
105.28	107.76	105.67	105.95	105.86	106.05	105.29	106.16	106.38	106.71	105.82	104.13	105.72	105.13	106.52	103.21	104.02	106.84	104.33	107.15	106.25	105.92	104.83	106.13	104.25	104.44	106.23	105.8	104.15	103.6	105.84	105	104.96	105.75	106.89	104.97	105.28	107.1	106.77	104.89	106.62	105.83	103.88	105.69	107.13	105.96	107.06	106.7	106.15	105.12
107.1	105.46	104.27	106.43	105.32	107.41	107.12	107.63	105.7	105.93	106.16	105.39	105.53	106.31	105.51	108.47	105.02	107.41	108.85	107.53	108	107.2	106.25	108.1	106.71	108.86	104.61	106.38	107.27	104.51	106.7	106.3	105.63	105.79	107.9	106.19	107.8	105.94	105.4	108.61	105.17	107.68	106.24	108.94	108.54	106.39	107.93	108.39	106.28	106.44
107.6	105.39	107.75	107.14	107.96	104.58	109.5	108.88	107.13	106.21	109.09	109.18	105.54	107.99	106.62	106.12	108.75	108.45	107.38	107.29	106.88	106.53	108.1	108.11	107.87	106.18	107.54	109.56	107.55	106.73	107.9	109.45	107.69	105.51	107.94	110.51	106.51	106.45	108.18	109.09	106.83	108.05	108.27	105.97	110.55	107.28	106.34	106.46	107.57	107.27
104.82	104.19	105.67	106.86	105.53	105.57	105.28	104.79	106.75	103.18	107.2	107.46	105.66	106.38	105.11	107.14	107.47	106.7	103.67	106.39	103.59	103.47	104.49	105.95	104.41	106.92	107.35	103.62	105.22	106.62	105.86	101.59	106.37	105.52	105.63	106.26	104.15	103.88	104.05	108.88	105.35	104.51	108.15	105.83	104.87	104.14	104.79	105.42	106.82	106.64
106.14	105.57	107.96	106.1	106.65	106.32	106.18	106.54	105.32	106.76	107.38	105.14	106.64	106.24	106.07	108.01	105.76	105.28	105.7	104.2	107.3	106.28	105.01	106.56	105.85	104.27	105.62	106.36	104.33	105.5	106.79	107.97	108.09	106.54	108.72	107.04	105.71	106.37	108.25	106.4	105.7	106.62	103.98	105.51	108.74	104.45	105.99	105.15	104.86	107.99
97.535	98.486	96.867	98.518	97.892	97.349	97.377	99.955	98.563	101.81	97.253	98.384	99.153	96.246	99.386	96.024	98.108	97.867	98.949	97.656	95.813	98.345	97.016	99.159	97.879	97.777	96.374	98.265	100.36	96.472	99.376	99.838	97.783	98.183	97.362	97.91	98.832	95.875	99.085	95.342	97.729	101.18	99.767	99.193	99.553	98.559	97.591	99.533	97.794	98.719
105.34	105.71	106.29	107.24	105.33	106.54	103.67	107.68	107.17	104.94	107.7	104.83	105.49	103.44	104.1	104.51	106.43	105.85	105.98	103.24	105.22	106.08	106.2	104.12	105.91	106.11	105.01	106.59	105.21	107.33	103.54	106.75	105.94	105.44	108.32	103.93	105	107.53	105.43	104.25	103.51	106.02	105.7	103.86	103.83	105.78	103.72	105.21	105.54	105.23
104.19	104.68	106.63	105.57	104.59	105.04	105.33	105.51	105.28	103.86	104.91	105.48	105.68	105.81	105.61	105.72	106.35	104.7	104.46	104.64	106.13	104.92	104.48	106.99	104.05	104.89	104.57	105.89	105.29	106.91	105.87	104.94	104.71	106.13	102.19	107.39	108	103.17	104.92	104.68	103.33	106.06	105.41	105.64	104.4	103.08	103.61	107.1	104.96	105.11
107.57	109.69	110.65	107.94	111.77	107.93	108.94	106.51	109.94	106.5	110.3	109.37	109.12	109.51	108.12	108.25	108.84	107.78	109.29	107.28	108.73	108.42	108.74	111.07	110.15	108.44	108.46	109.58	107.02	108.88	109.38	107.81	108.14	107.94	109.02	108.99	108.51	107.53	108.81	107.59	107.39	108.74	107.46	107.55	108.73	108.46	107.14	107.95	109.87	108.47
102.7	105.88	106.97	106.24	107.44	105.39	103.51	105	104.32	104.44	106.1	107.18	105.77	103.08	103.77	108.78	107.18	106.39	103	105.65	106.7	104.37	104.62	105.91	104.54	105.35	104.68	104.77	104.61	105.22	104.11	105.05	104.65	104.59	104.23	105.65	106.18	107	106.31	103.17	106.26	103.96	107.42	104.32	103.59	106.38	106.35	106.11	104.45	104.37
103.36	102.29	99.352	102.46	102.72	105.29	105.88	103.17	104.49	102.21	103.07	103.13	102.11	103.33	101.68	104.06	101.12	101.31	102.93	105.04	102.67	100.28	102.53	100.14	106.08	101.17	101.01	105.88	102.74	102.8	103.36	102.15	103.78	102.53	102.62	102.7	102.2	104.5	100.92	103.02	104.64	104.36	102.4	101.88	102.33	101.73	102.88	103.07	103.73	104.12
98.335	97.945	98.891	97.679	100.43	97.368	99.22	99.378	99.711	101.92	96.794	99.651	99.487	98.382	98.068	96.945	98.278	97.591	96.295	99.76	99.697	95.902	98.519	99.085	100.43	99.835	97.623	97.857	101.42	98.263	99.273	97.037	98.3	99.469	99.072	100.19	100.18	98.341	97.558	98.122	98.288	99.462	99.229	100.92	98.06	96.603	99.217	98.897	99.057	97.123
108.6	108.15	109.96	107.62	108.76	106.72	108.32	108.92	109.18	107.34	106.43	109	109.09	109.34	106.71	108.82	107.3	106.9	107.55	110.55	103.88	107.89	107.78	109.19	110.7	106.8	108.84	109.67	108.94	107.26	106.97	108.36	108.45	104.83	109.22	106.77	108.4	108.05	106.68	107.13	109.33	107.45	110.89	108.27	108.17	107.66	107.7	108.43	106.57	108.03
97.457	99.379	99.625	97.195	99.722	99.04	98.216	102.06	99.439	99.916	98.667	99.687	97.843	97.462	100.62	102.92	98.85	96.936	99.627	99.876	100.31	98.979	100.37	99.582	99.789	97.518	99.275	98.407	100.62	98.177	98.316	100.43	97.789	97.246	97.997	99.566	97.813	99.255	98.738	97.33	99.011	99.862	97.424	99.241	98.299	99.093	101.49	99.632	99.419	99.529
109.39	107.8	108.03	105.92	108.34	105.39	106.87	109.21	107.38	106.67	108.6	108.34	107.08	108.04	107.2	109	108.49	107.27	108.83	106.1	107.85	108.2	106.86	108.59	108.1	107.05	108.04	109.8	106.8	107.94	107.71	108.06	106.88	107.16	107.95	108.07	108.81	106.48	107.67	107.47	108.13	106.6	109.19	107.32	107.96	106.96	106.91	106.2	108.03	106.25
109.02	107.19	106.52	107.32	106.28	107.9	109.56	107.95	108.27	108.51	108.69	108.51	108.46	107.66	106.1	108.04	107.63	108.22	107.79	107.48	106.26	108.06	107.32	109	108.21	106.41	107.43	107.75	107.79	108.84	107.5	107.83	106.88	106.86	107.83	106.78	106.68	107.51	109.51	109.71	104.81	107.41	107.72	107.98	108.66	111.01	108.08	109.73	107.6	108.22
105.36	104.78	101.96	106.49	105.61	106.86	104.26	106.71	105.61	106.22	107.66	106.75	105.98	106.68	103.7	107.14	103.16	105.16	102.29	105.94	104.95	106.05	107.38	104.41	104.02	105.07	104.83	107.06	105.31	104.09	106.74	103.91	106.72	104.74	104.05	107.91	104.51	108.06	103.99	105.12	105.13	105.5	102.03	103.71	105.33	104.64	105.15	105.69	107	105
105.57	107.18	105.13	105.71	104.04	105.05	104.94	104.53	105.08	105.83	105.95	106.88	103.35	107.2	105.47	108.62	107.03	104.27	104.06	105.68	107.2	106.28	105.74	105.41	105.87	103.85	106.05	105.6	104.83	106.34	106.41	106.02	104.41	105.38	108.6	104.57	105.41	105.95	104.88	106.24	106.28	107.46	104.53	104.36	107.94	103.33	103.31	105.82	104.41	107.82
108.29	110.16	109.68	108.05	107.65	107.86	107.73	107.04	108.06	107.78	107.85	108.29	109.73	109.16	108.52	109.99	109.08	109.99	109.4	107.44	106.2	108.62	109.03	110.35	109.05	108.61	106.02	108.73	108.26	108.69	109.08	107.26	108.04	107.76	106.41	108.35	107.32	110.23	107.6	107.12	108.49	109.76	106.24	108.44	108.91	106.6	106.25	108.14	109.98	108.29
107.93	107	107.55	107.74	108.99	109.38	105.75	108.35	109.35	107.89	107.04	109.02	108.77	106.98	110.48	108.85	107.32	106.24	109.67	108.2	107.76	110.72	106.76	107.94	107.27	109.83	108.57	106.98	108.61	107.79	107.48	109.07	108.78	104.44	107.29	106.57	108.82	107.05	108.51	107.46	107.15	108.84	106.67	108.12	107.71	108.33	108.01	106.84	110.46	107.28
97.388	97.504	97.207	96.777	97.683	97.598	99.474	98.141	96.932	98.165	96.984	98.359	97.181	97.367	98.303	97.936	96.523	97.05	97.629	98.651	97.512	98.311	99.818	99.739	97.979	97.601	96.784	97.894	96.945	99.155	98.443	98.929	99.749	96.239	96.381	98.52	98.299	97.301	98.488	99.703	99.223	97.881	97.788	96.242	98.491	98.09	99.318	97.841	96.856	97.694
109.96	108.78	107.44	111.35	107.46	108.64	107.36	110.41	108.44	107.02	107.53	107.37	108.3	108.14	106.58	106.61	109.54	108.51	107.54	108.19	109.4	110.51	107.96	108.43	109.68	108.39	107.27	110.33	108.09	107.49	108.92	107.33	108.48	108.59	109.47	110.28	109.31	108.79	108.26	110.3	107.69	109.28	108.63	108.32	108.87	109.57	108.69	106.95	108.01	106.58
108.96	108.16	106.37	108.92	110.4	108.84	108.59	108.19	106.59	107.37	108.02	106.29	108.52	110.05	110.57	109.43	109.01	107.37	108.8	110.77	109.69	109.59	110.41	109.49	109.78	107.37	105.92	107.2	106.49	109.09	107.94	106.62	109.49	108.47	107.89	111.07	109.89	107.97	108.39	108.74	107.33	106.19	108.37	108.42	108.24	106.2	109.33	107.93	107.9	108.88
109.16	107.97	109.09	107.57	108.14	108.2	107.83	108.55	106.09	107.06	108.02	105.67	108.75	107.12	106.31	105.23	104.74	108.22	108.75	108.03	110.54	108.62	106.05	108.64	108.75	106.61	108.49	108.75	106.75	107.23	107.27	107.05	110.72	106.8	107.87	105.95	107.05	107.36	107.08	108.14	107.69	107.81	107.47	108.28	109.06	110.05	107.82	107.9	108.45	107.34
99.426	99.357	100.6	101.02	98.784	99.846	100.58	102.36	101.62	102.74	98.711	102.32	100.08	98.516	99.918	98.269	101.07	100.63	100.73	98.642	100.62	101.4	100.07	101.23	99.598	101.56	101.24	99.735	99.993	100.73	100.22	98.982	99.443	100.31	102.44	101.72	100.72	98.476	100.28	100.08	100.19	101.41	100.92	99.079	99.785	98.958	100.11	100.41	99.04	100.71
106.5	104.02	106.65	105.62	104.07	104.53	106.42	107.41	105.37	109.03	105.29	104.25	104.7	104.74	108.49	105.41	106.1	104.94	104.59	105.4	104.67	105.4	106.91	105.66	106.84	105.12	108.07	106.32	107.18	105.3	106.79	107.41	108.77	105.4	106.23	104.98	105.12	103.93	104.14	105.15	104.71	106.57	107.57	108.55	106.2	102.99	103.73	106.25	106.27	105.48
99.629	101.32	101.23	98.858	101.28	100.46	100.7	102.42	101.18	101.27	101.98	101.19	100.93	100.59	99.469	100.17	101.79	99.013	101.23	101.55	99.751	101.54	100.38	100.95	101.22	100.2	103.13	100.81	101.02	99.889	101.4	101.23	99.502	100.08	102.23	99.353	101.44	102.49	102.5	99.588	102.77	102.13	99.823	100.54	98.401	100.14	102.93	102.14	100.54	98.789
106.34	106.29	105.68	105.66	105.13	108.67	106.62	101.99	104.35	105.2	105.65	104.18	106.4	104.32	106.73	105.07	104.09	107.54	106.48	104.17	105.92	106.5	106.47	107.9	105.04	103.01	104.79	105.54	107.5	108.19	103.68	104.28	104.19	103.03	104.68	106.41	105.53	107.78	106.21	103.93	104.94	103.18	105.25	106.31	105.39	103.66	107.04	106.88	105.92	104.79
108.5	105.99	103.82	107.02	105.6	107.28	104.27	105.67	107.1	105.71	106.55	105.88	106.17	106.11	106.58	106.33	105.51	105.64	105.3	106.57	106.01	108.62	105.79	105.4	103.3	107.34	107.22	107.08	107.01	105.98	106.59	105.96	106.47	106.9	107.08	106.12	107.18	107.1	108.01	107.86	106.58	107.34	105.83	106.5	106.44	107.11	106.09	104.52	108.55	107.71
105.75	105.56	105.15	105.64	105.54	105.19	106.24	104.1	105.45	106.36	107.93	104.5	106.02	107.63	104.11	105.75	104.75	106.73	106.36	105.97	105.94	107.52	107.06	106.03	106.68	106.44	106.29	106.88	105.38	105.55	108.44	105.21	106.02	106.87	102.93	107.25	104.91	107.47	105.14	106.74	105.44	105.92	106.24	107.67	104.4	104.61	105.59	105.94	103.76	104.46
103.13	106.39	106.07	104.75	105.89	103.39	107.48	104.15	104.49	107.86	105.77	105.89	106.24	105.34	105.31	107.11	108.23	107.05	106.44	105.69	105.24	103.66	105.54	104.54	104.65	105.1	105.05	104.22	105.04	105.98	106.97	105.95	105.15	105.39	107.56	106.08	105.33	105.67	105.64	106.91	107.86	105.02	104.99	106.01	106.43	105.99	106.99	104.42	105.41	104.82
97.725	99.176	97.399	98.387	96.642	97.289	101.29	99.717	97.161	98.111	98.042	99.196	97.986	96.824	99.888	98.044	97.489	97.864	98.433	97.944	99.488	100.94	97.068	97.462	99.814	99.027	98.411	97.754	98.037	98.211	97.278	99.956	95.548	98.846	98.006	99.846	100.56	98.655	100.14	97.611	97.936	99.104	99.298	98.559	100.76	96.928	102.31	99.194	100.44	99.863
97.33	99.382	99.045	99.321	97.483	99.539	100.15	98.951	94.064	99.386	97.888	97.573	99.125	98.716	97.366	97.966	99.154	97.309	99.329	97.415	97.429	100.59	100.13	98.422	98.168	99.485	101.12	99.602	96.877	99.874	98.074	101.04	101.18	98.245	99.05	97.926	98.52	97.169	99.742	98.643	99.544	97.581	99.768	98.97	98.163	99.541	97.752	98.93	95.996	100.5
107.69	107.54	108.68	106.15	104.96	103.94	107.08	106.96	106.95	106.77	103.21	108.52	106.8	106.74	107.7	106.85	104.96	108.08	108.33	107.23	106.02	104.96	108.22	107.67	107.2	109.11	105.63	107.76	104.55	107.38	106.36	106.48	106.48	105.45	106.89	106.13	107.17	108.61	107.44	103.81	105.36	105.63	108.81	103.89	104.88	103.41	105.28	108.18	105.5	106.72
106.85	106.23	107.54	108.16	105.62	104.83	104.31	106.51	106.02	106.4	106.41	104.91	107.25	105.69	105.46	108.4	107	103.97	107.49	105.82	105.23	106.07	106.49	104.93	106.78	108.13	106.53	108.27	105.68	107.1	105.01	106.19	106.89	105.79	107.94	107.52	110.94	107.78	106.87	107	106.19	106.56	106.92	107.95	106.39	104.39	106.92	106.22	106.13	107.28
108.48	106.03	107.44	107.06	107.78	107.35	107.11	106.31	109.18	108.52	108.57	108.13	105.43	107.33	107.28	106.28	108.18	106.97	107.2	106.02	109.82	108.43	106.35	109.14	108.33	108.45	106.65	105.75	108.15	106.35	106.69	107.52	107.24	111.34	107.99	108.29	107.75	106.84	108.11	109.07	105.36	108.12	109.4	107.87	106.22	108.38	107.79	106.95	106.03	108.49
105.15	104.79	103.75	104.42	106.78	104.87	104.21	104.75	106.02	105.55	106.21	107.27	105.14	105.43	104.09	104.4	104.85	105.97	105.28	103.93	103.65	104.49	106.13	105.83	106.15	104.7	104.32	106	104.99	107.02	107.3	102.94	105.28	105.61	106.92	104.87	106.98	104.44	104.8	104.14	106.61	105.27	106.89	106.51	106.3	105.7	108.42	105.18	104.98	106.24
107.03	106.59	106.27	104.62	106.56	107.13	104.99	107.21	109.32	104.53	106.74	107.89	108.28	106.21	106.33	106.69	106.85	107.55	105.1	107.82	107.34	107.69	107.78	104.84	105.84	105.96	108.28	106.22	108.67	108.1	105.74	105.59	105.38	107.14	106.14	107.41	106.97	104.52	107.7	109.71	105.95	105.47	105.22	106.15	107.54	104.48	104.48	107.32	105.61	106.9
108.64	108.4	108.83	109.73	109.85	107.4	107	107.28	108.9	105.86	106.12	109.8	108.2	110.44	105.97	104.85	104.46	107.17	108.08	106.87	109.62	106.42	108.01	108.46	107.92	108.87	107.6	109.95	109.42	108.53	109.56	108.77	109.01	106.44	107.43	106.67	107.97	106.89	108.34	106.63	106.2	106.38	106.62	108.66	108.42	109.08	109.22	107.95	106.5	108.45
107.16	106.23	105.85	105.69	107.37	108.4	106.04	107.05	106.39	104.04	104.75	105.61	107.09	105.83	105.72	104.09	106.42	104.78	106.62	106.77	105.44	107.11	105.18	105.21	108.06	106.37	107.05	107.79	106.41	106.77	107.25	106.96	104.75	108.1	107.84	107.27	106.75	104.06	105.97	105.68	105.35	109.22	107.11	105.04	105.96	106.58	107.34	107.4	106.19	106.41
103.74	106	104.59	105.21	107.09	106.96	106.13	106.05	104.98	105.88	107.09	104.94	102.96	102.59	106.88	104.24	106.18	107.45	103.68	105.09	106.38	104.78	107.21	105.18	105.68	105.99	106.48	107.94	105.97	105.86	104.76	103.63	105.96	103.95	104.66	105.82	106.42	103.67	105.93	105.31	103.85	106.87	104.46	103.83	102.91	104.85	106.05	105.44	106.98	104.94
106.65	106.98	106.9	108.66	107.92	108.75	107.56	106.9	106.5	108.38	108.23	110.91	108.57	110.8	108.36	106.87	109.66	110	107.9	110.1	110.42	109.49	108.11	110.87	109.21	109.46	108.76	107.91	107.8	108.93	108.58	109.86	107.81	109.83	108.26	108.83	108.67	106.43	109.01	109.89	108.32	108.45	106.74	109.47	107.56	107.4	108.7	111.03	110.51	111.47
108.5	109.63	108.09	108.05	110.45	109.47	108.08	107.27	107.73	108.5	106.7	108.41	107.8	108.5	108.91	107.62	107.21	107.02	107.12	109.39	107.69	109.51	108.6	110.51	109.12	109.43	109.24	107.59	108.3	111.28	108.73	105.42	109.86	108.43	110.04	109.38	108.72	108.3	108.78	109.3	107.78	111.82	108.3	110.86	109.04	108.23	107.47	106.85	108.65	107.97
105.03	104.96	108.17	106.44	106.5	105.48	105.7	105.52	105.89	108.13	106.65	105.07	104.58	104.73	104.99	105.16	106.22	105.3	106.8	105.54	105.55	106.71	108.79	104.1	105.97	105.53	107.22	104.21	106.85	104.11	107	105.95	108.75	105.56	106.03	105.78	106.25	106.5	102.91	106.48	103.99	104.06	105	104.81	105.55	106.29	106.07	103.81	107.78	106.19
106.26	105.37	107.18	109.28	105.58	108.17	106.76	108.21	105.88	105.48	107.61	108.55	108.44	110.61	107.15	108.23	107.11	106.43	108.2	108.74	106.52	109.41	106.86	108.73	109.87	107.47	108.3	106.59	108.92	105.44	107.33	108.23	108.11	107.6	107.3	106.64	109.13	109.02	109.23	108.84	107.31	108.4	107.82	108.1	108.71	106.92	108.43	106.59	107.73	106.73
109.08	105.57	110.09	108.68	107.49	108.01	108.22	106.41	109.72	107.92	107.32	109.82	108.05	110.33	109.45	109.52	109.31	108.81	109.05	105.93	107.09	106.38	107.58	107	108.2	106.68	105.66	109.04	109.68	107.75	107.71	107.18	106.12	106.29	107.4	105.97	106.08	109.21	106.13	108.43	108.39	107.87	108.13	108.21	109.16	106.11	108.41	110.14	108.79	106.7
109.13	108.36	106.92	108.82	108.13	107.04	109.4	109.19	108.99	109.05	107.91	106.83	108.04	109.25	107.41	108.6	107.9	110.35	108.25	108.75	109.9	108.25	107.63	108.9	110.18	110.97	108.33	107.74	107.81	109.55	108.75	106.31	108.83	108.05	108.49	107.07	108.26	109.69	109.72	108.13	109.23	107.65	109.28	108.07	109.96	107.95	109.74	109.43	109.38	110.85
108.68	106.96	110.32	107.34	105.97	108.45	107.86	107.76	105.28	107.4	109.13	108.61	109.29	108.37	109.42	110.44	109.44	105.77	108.93	107.56	107.48	109.79	109.26	106.88	108.56	107.04	109.23	109.85	106.92	107.15	109.49	108.95	108.13	109.18	107.76	107.73	108.89	108.8	106.68	106.53	109.52	107.32	107.27	109.21	108.52	108.54	109.77	107.65	109.18	107.94
104.97	105.65	105.18	104.24	103.31	103.32	105.98	106.08	106.88	106.04	103.76	106.13	107.01	103.95	103.39	106.57	103.16	106.85	105.83	103.61	107.4	106.02	107.05	106.05	104.81	104.48	104.04	105.53	104.12	105.56	105.88	105.55	105.25	107.24	103.54	104.65	106.65	107.65	106.11	105.92	108.84	106.48	107.8	106.17	104.46	106.47	106.64	104.88	104.63	105.36
107.86	108.73	109.01	110.81	107.93	109.63	108.09	108.43	107.59	108.39	108.83	106.81	107.15	109.49	109.07	108.08	109.9	105.96	108.46	108	108.35	110.21	109.23	107.22	109.22	106.89	109.91	109.94	108.01	107.79	106.96	106.74	108.17	109.49	107.59	108.51	107.52	109.34	107.35	108.2	108.87	108.73	110.5	108.36	105.43	109.83	108.3	108.36	109.49	108.87
105.27	105.1	106.62	104.04	104.08	104.02	105.3	105.7	104.74	105.89	106.53	105.64	106.21	105.09	105.1	106.43	107.91	106.71	106.31	105.1	104.49	106.51	106.35	108.2	104.71	106.66	104.16	107.24	107.83	103.34	104.57	105.59	107.57	104.76	104.25	104.42	105.05	106.25	105.36	105.72	106.66	104.23	106.37	107.01	105.26	107.59	106.18	107.32	104.95	105
109.94	108.2	106.83	107.37	106.83	107.81	105.98	107.14	109.17	108.95	107.59	107.53	107.47	110.27	106.54	107.84	107.72	110.1	108.59	108.55	109.51	107.99	108.65	109.67	106.81	107.95	109.72	107.69	106.45	107.66	109.09	106.41	105.8	107.52	108.33	108.11	108.81	108	108.76	109.15	108.11	109.39	107	107.66	109.21	107.6	109.9	109.41	107.87	109.75
101.82	100.52	101.91	101.61	100.65	98.975	101.82	101.95	99.907	102.15	98.375	101.23	98.619	99.049	100.55	96.783	100.8	99.374	100.53	100.78	100.76	99.745	98.305	99.947	101.53	98.293	98.875	100.54	102.05	100.13	99.893	99.167	99.158	99.501	102.33	101.11	98.76	99.693	99.691	97.973	100.78	100.88	99.949	101.41	100.67	100.08	102.53	99.803	98.733	100.89
95.993	97.808	96.699	97.433	97.02	96.21	96.516	100.07	97.471	98.765	100.57	95.731	97.328	98.19	97.254	97.454	96.742	96.289	99.214	98.79	98.618	99.3	99.132	98.035	99.112	96.947	98.77	100.17	97.084	99.476	96.966	97.059	99.172	97.173	98.889	96.987	100.17	98.352	96.096	100	99.303	98.705	98.284	97.684	98.771	99.934	97.844	98.455	97.602	100.7
99.235	98.531	99.653	99.891	97.549	97.291	98.056	101.12	96.639	97.306	98.729	98.907	100.57	99.066	98.233	98.646	97.166	99.624	98.491	100.31	96.916	96.57	97.414	98.104	99.576	98.147	96.732	98.508	98.668	98.337	99.327	99.862	96.885	96.242	96.77	98.417	97.377	97.443	97.127	100.33	100.38	97.65	98.046	96.344	98.257	95.942	99.229	98.178	99.041	95.866
96.464	95.919	97.218	96.367	99.052	97.967	97.552	97.651	98.453	97.776	98.065	98.202	97.322	98.035	99.135	99.504	97.723	96.435	99.792	97.169	97.462	99.332	98.414	94.608	98.443	99.158	98.775	98.133	96.298	100.4	98.488	99.177	96.989	98.881	99.368	97.526	94.795	97.093	97.565	97.485	99.124	99.342	97.499	97.207	96.8	97.328	96.776	98.617	96.29	96.131
107.83	104.87	106.02	109.66	106.3	105.27	105.75	108.01	108.39	105.66	105.29	107.88	107.48	107.13	107.12	105.61	105.17	104.74	106.96	106.02	106.4	107.17	108.03	106.16	107.01	105.83	107.82	108.03	106.44	108.13	109.01	108.53	106.33	107.36	106.34	106.08	107.4	105.86	106.06	106.02	107.93	105.6	106.89	107.37	106.41	103.94	105.12	107.04	104.71	105.99
105.79	104.53	105.08	108.84	104.32	105.06	103.27	104.57	107.72	105.94	105.96	105.15	103.73	108.51	106.45	103.61	104.74	105.89	105.57	103.87	108.23	104.29	106.07	106.84	105.25	107.12	105.1	105.81	107.51	105.14	108.01	107.94	105.58	106.98	105.27	105.94	106.52	105.47	105.06	107.04	103.3	105.3	106.44	107.39	106.69	107.94	107.12	106.13	104.4	107.69
107.97	107.64	109.34	108.14	109.4	106.95	109.88	109.89	106.96	109.77	109.58	108.69	108.93	108.17	108	107.2	107.48	107.58	108.62	106.51	107.94	109.2	108.84	107.47	106.25	108.77	110.85	108.5	108.7	108.85	105.42	109.45	109.63	107.29	107.84	109.57	108.27	109.91	106.87	109.38	108.77	110.16	108.12	109.82	105.76	109.23	107.67	107.46	109.61	108.15
103.76	107.24	106.11	105.24	105.89	104.02	104.33	106.07	105.01	104.85	104.52	105.93	104.53	108.27	105.36	106.11	107.77	105.66	105.15	107.78	106.98	107.09	107.58	107.91	106.7	105.43	105.68	104.93	104.58	106.24	104.63	106.41	107.47	104.06	105.37	105.46	106.59	104.46	105.28	106.38	106.93	105.24	106.07	107.43	105.77	105.45	105.24	103.98	105.65	105.13
98.24	98.177	97.551	98.52	99.025	98.769	97.268	99.669	98.075	98.748	97.627	99.583	99.066	96.306	98.777	96.472	97.983	98.694	100.8	100.25	99.745	98.04	94.978	96.986	97.439	98.093	96.972	97.493	96.222	98.389	100.38	99.997	100.25	98.359	98.539	98.344	100.47	99.821	98.072	98.205	97.903	95.784	97.829	99.841	97.44	96.662	99.08	96.664	97.585	99.986
99.493	99.697	100.73	103.54	99.364	100.25	100.49	100.68	98.925	98.373	99.653	99.119	101.32	101.68	98.8	101.21	100.31	99.041	99.803	100.61	97.593	99.222	100.69	100.04	101.35	100.28	101.23	99.283	99.218	101.84	99.748	101.11	99.641	100.49	98.144	100.8	98.286	99.196	101.31	100.98	101.8	100.1	101.23	100.96	99.858	100.45	98.067	99.939	99.965	100.91
108.21	109.57	107.2	107.44	110.51	108.58	108.38	106.45	108.1	107.54	106.76	106.4	106.83	107.79	106.96	108.04	107.16	109.64	106.58	108.37	106.12	107.08	107.53	107.13	109.06	108.54	108.48	107.67	107.32	107.56	109.53	110.12	108.48	108.38	109.38	108.56	107.37	106.95	109.16	107.38	107.44	110.62	108.66	107.71	108.22	106.67	107.02	108.56	108.44	106.64
106.41	104.68	106.35	104.69	104.86	104.63	101.95	106.52	106.52	104.59	104.38	106.07	105.19	106.35	108.68	107.26	107.63	105.66	105.18	105.89	104.63	104.3	107.1	106.13	104.45	103.55	104.08	103.64	107.05	106.35	104.35	104.03	107.69	106.41	103.61	105.42	105.38	104.85	104.5	107	104.98	107.2	104.99	103.71	104.01	105.92	108.77	106.66	106.26	107.87
109.01	107.04	108.01	109.23	109.16	109.77	105.87	109.71	107.77	107.56	107.3	108.63	107.62	110	107.99	106.55	108.83	107.51	108.27	108.69	108.31	108.41	109.02	109.98	107.8	105.99	108.25	107.97	108.7	108.49	110.75	106.92	107.07	107.38	108.51	108.36	109.21	109.65	108.59	108.17	106.65	107.78	107.37	109.69	108.76	107.79	109.97	109.09	106.89	108.37
95.868	97.936	98.384	97.74	97.292	97.487	97.869	98.762	99.4	97.439	99.272	96.772	97.3	97.741	98.416	98.44	97.723	96.256	97.52	97.759	98.458	97.535	99.324	97.785	100.18	97.893	95.316	99.895	96.329	99.141	96.643	98.058	97.9	97.874	97.314	98.368	99.143	98.124	98.278	98.303	100.02	99.324	97.325	96.871	96.833	98.855	96.777	99.086	96.702	96.914
106.22	107.01	105.65	106.66	106.57	107.3	105.58	104.8	104.37	107.19	107.6	106.83	106.72	106.58	105.02	105.93	105.66	103.38	106.97	104.59	105.1	104.6	103.99	106.31	105.44	104.48	105.02	105.29	106.08	105.23	108.12	105.2	102.59	105.6	105.39	103.13	105.5	105.84	104.7	104.36	106.61	105.07	106.71	105.89	105.49	106.59	105.95	102.82	105.82	104.14
101.48	99.287	102.3	99.744	99.443	101.66	103.74	101.07	101.19	98.116	100.17	101.32	99.856	101.21	98.883	98.097	98.93	99.468	101.16	100.83	99.95	100.68	99.642	99.821	101.35	101.44	103.05	98.625	101.16	100.97	101.46	101.67	101.12	100.68	97.795	102.21	102.19	99.319	99.057	100.08	102.07	99.046	100.55	98.341	100.65	98.161	99.789	101.43	100.44	101.82
108.54	111.1	109.44	107.87	107.03	111.17	109.64	109.35	109.36	106.94	107.74	106.71	108.03	108.06	107.97	107.73	107.13	109.28	109.75	107.95	108.46	109.47	109.82	108.03	107.51	108.23	107.48	107.69	109.97	109.63	109	106.7	109.39	108.14	109.64	110.99	107.78	105.89	106.41	110.62	107.14	108.08	110.48	107.13	110.11	108.39	107.63	109.8	108.17	108.14
107.33	107.15	104.78	107.44	103.85	105.43	105.99	105.83	105.71	105.43	105.1	106.08	104.18	107.34	107.05	107.43	104.69	106.35	107.78	105.07	107.86	105.29	104.17	105.53	105.95	108.08	106.23	105.92	105.22	105.67	105.11	106.15	104.55	106.89	106.33	106.62	106.54	106.5	106.24	108.53	105.65	106.39	107.96	105.57	103.79	106.19	106.95	105.67	104.83	104.28
109.04	108.78	112.54	110.79	110.37	109.56	107.92	109.93	108.74	110.34	112.76	111.45	108.71	109.56	110.26	107.85	110.04	110.77	110.19	111.68	110.88	110.52	109.24	111.98	109.99	110.03	109.52	108.8	109.57	112.04	111.5	109.91	109.36	109.72	110.99	109.42	111.48	112.22	108.89	108.89	111.86	110.85	111.17	113.68	108.96	111.05	110.53	110.91	110.15	109.41
104.75	102.75	105.62	107.34	106.87	105.28	106.51	106.27	105.52	105.59	105.47	105.64	103.69	105.89	106.49	106.6	107.6	105.29	105.3	104.47	106.2	106.81	105.92	105.42	104.25	104.9	105.25	105.92	104.51	106.1	105.48	104.35	104.1	106.36	106.09	104.53	107.2	105.77	106.98	105.96	103.29	103.43	106.37	105.08	104.87	103.92	106.83	106.77	105.28	105.5
97.18	98.132	98.094	97.736	97.437	100.44	97.945	98.86	98.482	97.155	98.785	100.04	98.367	95.26	95.219	96.338	96.465	98.405	98.022	100.06	96.119	98.024	98.796	98.006	99.973	97.24	97.569	98.822	99.345	95.993	98.872	96.331	97.902	98.568	98.283	97.883	98.601	98.804	99.318	97.05	98.684	97.398	97.534	96.131	96.708	95.739	96.871	96.101	97.194	96.993
109.04	104.1	107.33	107.27	108.99	105.13	106.9	105.33	106.37	107.44	105.21	106.37	106.81	108.15	106.83	107.06	104.71	107.91	105.87	106.24	107.1	107.87	106.15	106.15	106.1	106.56	107.72	104.92	106.87	105.27	105.7	106.59	104.78	109.28	107.42	107.01	105.35	105.7	104.98	106	108.08	107.55	108.22	107.54	104.96	107.84	107.18	105.07	105.67	105.27
108.47	105.77	105.95	107.09	109.46	105.95	106.86	107.48	106.78	106.78	107.95	106.03	105.06	104.8	104.92	109.68	106.61	107.8	104.24	104.4	107.5	106.79	107.65	104.27	108.57	106.25	105.5	103.49	105.31	106.43	105.53	104.58	105.68	105.85	105.3	107.51	108.59	105.82	107.36	104.58	107.29	106.85	105.57	107.78	107.6	106.24	107.01	106.48	106.28	106.87
99.178	100.52	101.32	101.07	100.81	100.99	99.862	98.861	102.73	99.916	100.13	100.59	99.779	100.57	97.981	100.49	102.13	100.75	99.095	98.691	101.58	99.306	101.8	98.288	102.32	99.946	103.68	99.616	99.154	101.54	101.21	99.546	101.12	101.51	101.26	101.03	102.06	100.46	101.91	100.71	103	100.53	100.52	98.326	100.72	101.86	101.69	99.344	101.94	98.557
98.164	96.47	97.828	99.565	99.319	98.892	97.619	99.027	97.437	97.425	100.25	96.524	99.19	96.807	99.568	98.574	98.805	98.405	98.045	97.297	98.551	96.785	98.617	94.449	102.11	98.147	96.581	97.648	96.706	98.326	98.009	98.079	97.277	97.337	96.948	98.576	97.91	97.561	98.436	96.888	97.623	98.287	96.299	99.514	96.989	98.881	97.029	98.826	98.315	97.573
103.41	108.12	107.08	106.23	107.05	107.23	108.54	104.68	105.57	106.18	103.76	104.43	106	105.88	105.11	104.23	106.36	103.63	103.69	106.68	105.2	107.25	105.29	106.24	106.16	107	105.51	105.25	105.18	105.03	106.54	106.35	105.21	103.68	105.89	106.88	106.6	105.22	106.18	106.78	106.65	106.5	108.15	104.66	105.37	105.35	106.14	106.68	105.33	104.64
107.95	106.06	105.76	107.07	105.65	107.91	110.67	107	107.17	109.44	108.93	105.65	105.85	107.5	109.03	108.8	107.05	106.7	108.37	108.12	110.26	108.75	106.12	106.65	108.9	107.17	109.57	109.3	109.61	105.47	106.56	105.96	109.64	106.04	107.96	107.56	108.37	108.02	109.69	108.09	106.5	108.28	106.97	106.56	106.17	108.58	107.66	105.73	110.18	106.59
110.73	107.4	109.79	108.77	110.96	107.86	109	109.01	107.89	107.47	107.65	107.57	106.45	109.34	107.65	109.99	109.92	109.91	107.61	106.96	107.85	108.97	107.87	108.18	108.37	105.67	109.03	106.94	107.64	107.31	110.18	108.44	108.19	108.66	111.37	105	108.88	106.3	108.37	107.94	108.2	107.77	108.08	107.51	108.72	107.44	106.64	108.35	107.98	109.15
109.9	108.91	108.76	106.97	109.06	107.9	110.17	110.54	109.16	108.12	108.44	107.2	106.66	105.97	111.99	110.06	107.72	108.76	109.53	105.83	107.94	108	107.98	108.8	110.63	106.64	108.89	108.25	107.15	107.33	110.08	107.34	108.59	109.1	107.72	108.03	107.6	106.53	108.19	108.15	107.89	106.62	108.4	109.43	107.68	106.25	107.44	107.69	108.82	106.33
107.51	108.19	110.77	107.54	106.24	108.76	107.04	107.01	108.1	106.34	106.82	106.41	106.8	107.38	106.11	105.12	106.05	106.33	107.14	108.42	108.42	106.77	106.71	104.49	108.84	109.23	108.68	107.61	108.8	109.53	105.99	106.71	107.78	108.92	106.67	108.58	109.44	107.82	106.88	108.24	107.41	108.39	108.27	107.55	105.74	108.83	105.95	106.74	108.41	107.09
105.07	106.82	106.15	106.67	105.9	104.83	105.65	107.52	106.07	105.19	106.11	104.81	105.19	105.94	105.97	105.69	105.26	106.14	105.22	105.35	104.32	106.35	105.37	105.41	104.58	106	105.41	105.16	106.22	104.51	103.96	105.9	104.13	107.67	105.04	106.85	105.75	104.71	105.68	105.81	105.74	106.26	106.34	105.68	105.36	103.23	105.25	104.91	106.05	107.64
108.79	109.21	108.72	108.28	107.8	111.21	109.11	106.7	107.82	106.39	105.62	107.94	110.17	108.36	106.89	109.62	109.76	108.42	106.74	109.33	108.31	108.6	109.32	108.32	109.53	109.68	108.77	108.07	108.19	105.8	107.75	107.68	106.91	106.2	105.35	108.81	107.84	106	107.81	108.66	108.62	108	109.65	109.91	108.34	108.18	108.5	109.52	107.83	106.26
108.55	108.43	107.18	108.64	107.36	107.81	106.17	108.47	108.01	109.69	105.26	109.85	108.45	110.56	108.49	108.06	106.76	107.37	106.91	106.7	105.78	108.31	106.52	107.74	109.73	108.38	107.43	108.96	109.26	107.94	107.2	108.78	108.89	107.83	107.65	107.47	107.49	106.17	106.88	109.7	107.75	108.1	106.69	107.62	108.9	108.8	107.93	109.06	106.52	107.68
99.751	100.46	100.43	102.23	103.16	97.907	101.92	101.39	99.776	101.06	100.97	102.35	102.2	100.33	102.9	100.05	102.12	99.386	101.27	103.42	104.24	99.505	102.68	97.22	100.2	99.602	100.54	100.69	101.17	100.83	99.56	101.9	100.79	100.36	101.63	100.79	99.478	99.712	100.63	101.99	99.143	101.03	100.61	102.01	100.51	97.429	99.136	99.81	101.96	102.7
101.61	100.51	101.73	100.74	100.81	101.85	99.285	100.87	102.04	101.56	100.5	99.975	100.33	99.388	101.98	98.898	99.386	101.1	99.575	101.61	99.545	99.522	100.14	103.6	102.19	98.627	102.63	101.96	100.16	99.975	99.521	101.54	97.676	102.28	101.32	101.3	100.48	102.48	101.15	102.27	99.312	101.78	100.54	101.65	100.93	100.35	99.557	102.49	101.47	101.35
105.15	106.09	106.72	104.96	105.58	106.1	106.86	105.63	104.83	105.17	105.28	104.33	105.61	104.25	106.58	108.07	105.23	104.44	104.51	106.53	106.89	105.72	106.73	104.78	103.33	106.08	104.11	106.54	106.55	105.8	104.62	107.05	104.41	105.08	106.54	106.74	102.12	104.83	106.7	106.51	104.05	104.37	104.72	107.5	107.55	105.48	105.97	105.47	106.02	107.79
106.02	107.88	106.84	106.67	105.56	106.44	104.99	104.85	104.29	107.07	103.82	102.19	102.79	105.75	105.59	104.02	104.76	106.25	107.38	107.44	107.5	106.74	104.66	103.64	104.62	107.24	106.33	104.89	105.95	104.91	105.33	107.59	106.57	104.23	106.36	106.89	105.9	106.79	106.93	106.05	106.81	107.17	106.8	106.14	105.98	106.07	106.11	104.69	103.23	104.72
109.75	109.93	106.72	108.08	107.16	107.56	107.45	109.1	108.33	108.72	108.5	108.53	108.33	108.29	107.53	106.82	109.01	108	108.81	110.98	107.59	106.55	107.61	110.13	108.24	108.64	107.61	108.57	110.04	106.89	106.13	109.01	109.84	109.96	110.44	106.18	108.34	111.19	107.12	108.18	108.33	107.61	108.07	105.54	110.76	109.47	108.97	106.24	109.07	111.09
111.19	111.24	109.95	110.79	112.12	110.72	110.28	108.3	109.91	109.23	111.6	111.99	109.83	110.18	110.4	109.34	111.27	109.66	110.8	111.01	109.69	110.25	109.66	111.86	109.92	109.69	108.38	110.22	109.72	110.56	111.32	109.94	111.06	110.82	109.72	108.29	111.46	111.53	111.93	109.58	109.45	110.75	111.25	110.13	111.12	112.18	109.63	110.33	110.78	110.6
98.422	99.275	101.67	101.85	100.07	101.31	99.188	101.04	102.14	100.68	100.43	97.77	102.75	101.91	100.54	101.94	99.958	99.869	100.45	100.43	98.739	101.66	100.74	103.1	102.9	97.685	101.57	100.6	100.73	100.18	101.2	99.24	99.858	101.08	98.592	98.925	100.89	99.949	99.859	101.24	101.09	101.76	99.132	101.8	103.64	98.849	98.991	99.955	101.48	98.557
106.84	107.63	108.47	108.84	108.89	106.41	108.88	107.58	110.24	107.49	107.42	108.62	110.72	108.99	106.97	109.39	108.06	110.34	106.9	110.42	108.37	107.28	108.56	109.81	107.07	108.11	106	105.31	108.5	106.43	109.74	108.61	108.26	111.26	109.39	110.11	109.79	107.36	105.93	107.51	106.67	109	107.55	106.69	106.97	107.48	107.56	109.48	108.63	107.61
108.3	107.35	108.22	109.6	107.87	107.88	109.23	109.09	109.38	108.71	106.73	106.51	109.5	108.69	108.35	109.62	109.6	109.56	106.66	106.75	107.81	108.9	107.22	110.51	106.13	108.33	110.13	107.18	106.21	108.64	108.52	107.02	110.43	108.97	106.9	111.26	110.06	109.46	107.47	107.52	109.97	110.62	106.58	108.91	108.26	108.77	107.26	109.56	109.22	109.62
99.591	100.04	99.9	99.287	101.12	102.91	102.47	100.8	101.19	103.53	101.62	100.66	99.61	99.67	100.86	100.46	97.755	99.472	101.01	101.58	101.45	98.661	102.32	99.75	101.76	100.57	100.6	98.856	102.76	100.19	102.19	99.703	98.345	101.76	100.12	99.636	102.27	99.713	100.75	100.24	99.39	98.84	101.3	98.532	99.245	101.34	100.13	98.843	100.42	100.08
108	105.37	107.18	108.33	108.04	105.23	107.42	109.45	109.87	108.83	107.69	106.17	106.82	105.64	108.88	107.67	107.6	108.86	109.84	107.56	105.78	107.58	107.67	108.11	106.6	107.74	109.67	109.35	107.45	107.69	110.35	107.73	108.03	108.2	105.7	105.65	107.08	106.24	109.01	107.98	108.11	109.16	108.1	110.15	110.37	108.1	107.6	107.57	107.35	107.37
99.133	98.987	99.394	99.761	98.582	101.14	100.06	103.19	98.987	98.111	99.727	101.28	102.62	99.077	101.1	100.8	101.27	99.633	98.458	101.11	100.37	101.9	99.356	101.71	99.679	102.16	99.174	102.78	102	102.21	99.384	101.96	100.97	102.95	101.97	99.288	100.3	100.44	98.362	100.91	101.41	101.83	99.791	98.027	101.13	98.192	102.54	98.88	100.44	99.974
98.624	96.793	99.652	99.366	99.195	97.327	95.966	98.552	97.952	95.28	98.384	99.519	98.025	100.31	96.97	98.632	99.729	97.366	97.613	99.906	97.819	96.897	97.127	97.654	96.115	98.18	99.302	98.2	100.34	97.474	99.264	98.626	98.601	98.865	97.389	98.829	100.08	98.196	98.875	96.748	98.245	99.472	100.07	98.683	98.338	96.872	97.858	94.288	96.066	98.285
108.26	106.07	109.56	110.01	107.92	106.78	108.15	108.83	105.69	109.84	107.78	107.04	106.99	108.67	107.13	109.96	108.48	106.71	105.67	106.52	108.17	106.59	106.58	110.31	109.73	108.07	110.92	108.43	109.11	103.82	105.58	106.1	106.81	107.62	108.06	107.3	106.47	109.06	108.08	108.03	106.87	107.15	107.49	106.3	108.01	106.75	108.58	109.45	107.48	107.9
109.37	108.52	108.06	107.84	108.44	107.37	109.65	106.07	108.26	109.69	109.01	106.89	109.56	108.77	109.33	108.67	106.82	107.94	107.71	108.63	108.57	110.7	108.02	108.77	110.19	107.06	108.72	108.98	108.79	106.51	108.17	108.6	107.69	108.79	105.82	109.56	109.57	109.51	110.59	111.27	107.97	107.92	108.49	108.22	107.54	107.87	109.58	108.92	109.73	105.25
109.77	108.16	107.69	106.91	107.84	107.94	110.18	108.45	107.62	107.36	107	109.4	107.22	107.36	108.66	108.25	107.43	109.32	109.77	109.41	108.76	108.32	109.56	107.88	109.98	111.5	109.45	107.24	107.49	109.19	107.92	109.03	107.26	109.66	108.23	109.98	106.4	109.85	109.46	107.7	107.06	107.08	107.37	107.17	106.76	109.03	107.6	108.08	109.71	106.54
106.63	104.94	107.76	107.82	105.01	106.55	103.93	106.61	106.36	108.13	105.5	108.02	105.14	106.95	106.24	107.37	105.42	104.72	107.12	105.09	105.98	108.29	106.82	106.54	107.64	107.48	107.09	104.76	105.15	107.5	107.97	106.44	108.54	106.68	107.1	106.32	106.85	106.08	105.86	106.56	107.17	106.08	107.54	106.65	104.39	107.48	105.01	106.27	106.9	102.38
107.93	109.55	107.56	107.69	106.11	105.46	109.32	106.39	106.65	106.2	106.84	109.21	107.86	108.56	107.78	107.83	106.71	108	106.66	107.77	110.21	108.75	109.24	108.38	110.01	108.62	106.59	106.72	108.02	107.49	108.39	107.31	109.22	108.46	109.05	108.13	107.52	107.26	108.76	105.52	110.52	108.52	107.97	106.63	107.03	106.47	107.96	106.72	108.25	106.76
111.15	110.34	111.86	110.67	109.8	109.27	109.79	111.7	109.45	112.62	111.37	109.1	109.66	111.71	110.51	111.6	108.99	109.84	110.64	109.48	110.5	108.18	110.98	109.15	107.8	109.99	109.53	107.38	111.18	110.88	110.62	111.07	110.8	107.32	110.82	110.35	110.85	110.41	110.29	110.11	108.23	108.65	112.07	109.23	112.27	111.17	112.23	112.4	110.85	111.64
102.94	106.14	104.19	106.43	105.07	106.4	108.19	103.37	106.23	103.97	105.74	107.97	104.92	105.32	104.41	106.15	105.01	106.26	103.8	105.54	105.54	105.35	104.45	105.71	104.18	103.78	105.07	105.59	103.96	105.32	103.93	107.32	105.44	105.62	105.96	105.64	104.8	107.3	104.71	106.55	105.21	105.7	105.43	106.02	106.49	106.13	106.29	104.84	104.91	105.4
108.51	107.15	108.08	108.32	108.77	107.43	109.71	105.97	109.34	107.84	109.02	107.08	107.42	106.62	106.71	110.2	108.46	107.74	108.48	110.31	106.71	109.12	107.74	109.23	108.76	109.7	107.29	107.81	107.78	110.3	107.87	108.81	107.8	108.56	108.17	106.85	111.27	107.74	107.52	108.15	109.36	106.21	108.43	108.02	107.87	109.45	106.67	107.91	109.4	107.86
101.03	100.48	100.24	99.398	98.533	102.72	100.26	99.445	99.703	100.09	102.28	99.596	102.16	99.569	102.16	100.4	98.979	99.866	100.6	98.447	99.123	99.811	100.94	100.92	97.362	97.32	99.953	102.62	99.214	100.35	99.925	100.39	102.23	99.791	98.651	101.29	99.924	99.63	99.47	101.52	98.953	100.12	102.27	99.395	99.301	99.399	101.22	99.783	98.147	100.72
106.31	109.38	107.4	106.91	106.26	106.16	108.14	108.38	107.3	106.81	107.82	105.99	105.1	105.59	107.74	107.11	104.65	107.12	106.3	107.93	105.9	106.06	106.94	104.49	106.88	104.02	105.58	106.29	107.19	106.86	104.94	104.64	107.57	108.59	105.9	106.51	106.37	107.64	104.52	104.8	106.69	108.21	105.61	107.35	105.89	105.79	107.39	106.97	105.17	105.78
107.33	107.8	104.74	105.73	104.08	106.98	105.63	106.19	105.23	106.87	103.88	105.34	104.45	104.67	107.66	105.57	103.88	104.81	106.39	105.6	105.66	106.15	105.78	106.68	104.94	105.35	107.06	105.34	105.39	108.28	105.62	106.09	105.33	105.88	107.31	105.09	105.5	106.92	105.77	106.34	107.06	106.22	104.14	106.16	105.46	105.99	104.02	103.15	106.41	106.08
105.93	108.18	105.9	105.51	106.22	108.29	106.92	108.57	106.39	107.18	105.39	106.45	105.95	107.56	105.39	104.34	108.82	107.56	104.82	106.9	108.95	106.25	106.26	106.19	108.24	106.61	106.51	105.97	106.9	106.95	106.79	108.47	107.88	106.53	106.97	106.07	108.78	106.8	107.29	106.26	106.05	109.27	108.21	107.73	107.34	106.34	106.76	107.69	107.54	105.18
97.713	100.43	98.93	98.871	97.196	98.708	97.313	97.722	98.089	97.825	97.926	96.997	98.406	97.342	97.52	96.901	97.636	98.024	97.178	98.634	96.672	97.992	96.752	96	98.171	98.248	97.534	99.017	99.286	97.977	97.902	98.695	99.042	97.951	98.625	95.766	98.502	96.38	96.104	98.16	97.964	98.539	97.76	97.286	98.678	98.391	98.887	95.821	97.145	98.361
104.27	108.34	106.62	105.76	105.79	106.51	107	105.08	105.18	105.78	105.44	106.74	109.44	108.06	108.09	106.51	106.19	106.57	105.9	103.29	107.4	103.61	108.31	106.75	107.17	107.4	106.57	106.75	103.67	107.33	107.51	105.37	107.16	108	107.07	104.98	106.87	107.1	107.55	106.57	107.25	107.03	106.44	106.2	107.72	106.82	106.92	106.3	107.6	107.29
105.05	104.5	104.78	105.12	105.96	106.21	106.92	104.08	104.94	101.38	105.59	105.18	105.45	107.04	104.38	106.24	107.47	103.18	106.11	105.27	107.4	104.22	105.67	108.19	105.68	105.81	105.22	106.7	105.54	106.43	105.79	104.54	106.51	105.1	105.23	105.85	105.3	105.63	106.73	103.57	105.56	104.3	106.35	105.34	105.34	106.38	106.09	105.48	107.01	106.51
98.494	98.205	97.66	96.666	100.61	98.823	99.961	96.703	98.974	97.507	97.017	97.219	98.312	98.541	98.358	98.366	96.103	100.02	96.25	98.601	95.772	98.41	99.004	97.774	95.041	97.093	97.633	96.78	98.064	97.605	97.849	99.137	96.121	98.652	98.751	98.338	97.864	97.877	95.54	96.704	96.849	97.666	99.621	97.841	98.629	98.058	98.327	97.977	97.155	98.078
104.95	105.31	105.9	106.12	105.1	104.81	104.41	105.96	105.59	105.06	106.63	105.61	104.87	102.96	106.5	104.49	104.58	103.04	105.69	107.08	104.78	105.81	105.2	104.71	105.92	105.88	106.07	105.73	106.25	106.98	106.31	105.62	104.94	104.83	107.06	105.63	105.89	106.29	105.68	106.95	104.01	105.97	106.91	106.06	105.44	105.01	105.7	107.09	106.35	106.26
105.88	105.88	105.38	106.73	105.74	107.93	104.19	105.72	105.56	106.01	105.78	104.63	107.29	107.09	105.52	106.02	106.54	107.91	105.21	105.62	107.5	106.56	106.28	106.08	106.25	109.01	104.59	105.51	103.64	104.78	107.94	105.85	104.23	104.9	104.54	106.93	104.81	106.15	106.55	104.71	105.79	105.49	106.98	105.96	106.89	106.53	106.05	105.72	106.94	106.3
93.102	99.839	97.16	98.289	98.15	98.042	96.881	98.445	99.959	97.291	96.189	97.352	99.461	98.377	97.47	99.479	99.833	98.822	96.121	98.409	98.389	98.77	100.16	99.522	96.944	97.206	98.606	100.17	98.644	96.276	98.477	97.731	97.332	98.372	99.735	99.362	97.564	97.743	99.16	99.007	99.031	98.864	97.793	97.29	100.18	97.634	97.007	99.756	97.735	96.225
108.78	108.49	106.63	108.5	106.45	107.68	106.4	108.55	108.22	108.15	106.64	107.39	109.32	107.51	108.68	108.42	108.14	109.52	108.3	106.98	108.41	107.37	110.32	108.76	105.13	106.13	107.51	106.87	108.19	106.84	104.57	108.35	108.42	108.94	108.4	108.23	107.66	105.58	108.16	108.81	107.45	105.71	108.31	106.94	109.52	107.17	108.95	108.87	108.24	108.6
98.869	96.003	97.73	96.724	98.719	97.873	97.822	97.045	98.68	98.127	98.68	98.679	98.414	98.781	98.871	96.007	97.341	98.852	99.41	96.578	98.332	96.947	96.553	97.828	97.235	99.937	97.505	96.208	98.57	96.364	96.167	98.614	97.546	97.58	98.859	96.019	97.075	100.21	97.942	97.059	95.832	96.843	97.878	96.395	96.221	97.914	100.26	100.21	99.409	99.287
107.35	107.01	105.94	108.79	106.97	107.51	108.16	108.97	107.9	110.98	109.32	109.34	109.19	111.84	110.39	108.34	107.68	108.97	107.93	106.85	108.73	107.78	109.16	108.08	108.57	108.31	108.88	108.47	107.72	106.9	107.12	108.65	107.09	110.25	107.33	108.81	107.38	106.99	108.89	106.84	108.11	109.14	106.15	111.26	107.78	107.76	111.18	109.31	107.61	108.37
105.46	105.45	105.74	103.34	105.35	109.82	102.93	107.51	105.44	104.15	105.51	104.97	107.13	106.19	105.84	103.28	104.85	106.05	104.61	104.04	104.7	103.78	106.89	104.84	108.01	104.11	104.05	106.8	103.78	104.9	106.75	104.6	106.8	102.46	106.48	107.92	104.69	106.6	104.62	105.8	107.25	104.96	108.2	106.45	106.15	103.57	104.72	107.21	103.79	105.8
108.07	107.85	108.59	108.87	107.22	107.29	108.3	108.44	108.28	109.87	108.75	108.45	104.38	108.56	105.56	108.37	108.16	107.49	108.22	107.79	109.21	110.79	110.55	109.23	105.78	108.87	107.11	105.87	109.81	108.13	106.87	111.37	108.72	106.8	107.3	108.46	108.57	106.38	106.48	107.25	106.62	109.01	106.31	108.34	108.29	108.36	107.9	108.39	107.72	108
110.66	111.4	109.49	108.63	110.33	110.73	111.13	109.34	110.53	111.12	109.24	112.6	107.7	109.82	112.63	109.17	109.3	112.28	111.16	109.45	111.29	111.83	112.14	111.32	107.37	112.03	113.48	107.8	111.22	109.43	110.15	110.93	108.91	111.02	110.69	111.95	111.63	109.62	110.56	110.39	109.41	108.91	108.93	110.36	110.03	110.3	110.13	112.75	111.13	108.89
97.165	97.84	96.081	97.32	99.833	98.959	99.403	95.704	98.141	98.049	97.603	97.767	94.85	98.13	99.619	99.284	97.604	95.339	98.891	97.21	97.549	97.404	96.92	96.523	97.891	98.553	99.811	96.378	97.873	95.566	97.93	99.272	99.764	97.443	98.809	97.072	99.152	97.051	97.064	96.005	99.538	100.2	97.187	99.307	96.997	99.017	98.491	98.416	99.395	98.142
106.58	108.62	107.78	108.86	108.86	107.97	109.35	105.57	108.86	108.5	107.81	107	106.62	107.49	108.52	107.47	106.35	106.71	109.91	107.5	108.68	107.85	107.74	108.5	107.98	109.89	108.69	107.07	108.86	106.87	108.18	108.85	107.5	107.56	110.25	107.69	105.82	107.63	107.18	106.71	109.86	105.94	107.97	107.05	107.54	108.27	107.35	106.23	106.95	107.02
108.26	109.01	108.6	107.75	108.66	106.6	106.85	106.71	107.82	107.37	107.46	108.59	104.95	107.83	107.59	109.59	107.74	109.37	108.03	107.05	108.45	107.02	111.12	106.35	107.75	109.7	110.62	107.5	109.39	105.91	107.41	108.31	105.92	108.52	106.53	106.07	109.67	108.57	108.05	105.53	109.88	110.45	107.1	107.61	108.39	108.58	107.67	104.59	106.89	103.16
106.22	107.1	107.67	107.15	108.27	108.03	106.31	108.49	110.6	107.13	107.25	107.43	109.08	108.39	110.1	107.55	110.34	108.21	106.61	109.94	108.54	107.86	108.57	107.54	107.5	105.92	106.97	106.94	108.21	105.99	107.12	107.74	107.15	109.69	108.65	108.38	108.51	106.06	108.93	106.69	108.88	105.21	106.99	106.91	110.17	107.17	109.87	109.28	107.78	108.82
96.754	98.726	97.319	97.511	97.016	97.663	98.001	99.068	99.058	96.76	95.904	97.229	98.311	97.091	95.62	98.538	96.595	97.856	98.714	99.643	99.198	97.95	96.425	99.09	97.801	99.382	96.868	96.855	98.88	96.469	99.712	98.279	97.288	98.16	96.363	99.006	97.504	98.396	96.799	97.403	99.219	100.88	97.702	99.153	95.553	96.483	96.769	98.048	97.224	99.194
107.32	105.67	106.78	106.83	106.5	104.18	105.13	105.76	103.53	106.05	106.21	104.07	105.95	105.63	105.04	104.95	104.19	106.33	105.99	106.66	104.9	103.7	106.68	104.87	106.99	106.27	105.75	104.59	106.36	105.72	105.19	106.06	105.24	107.18	105.8	106.22	106.39	106.02	104.05	106.78	106.81	108.55	104.9	104.91	105.87	105.68	106.58	106.38	105.21	107.35
99.83	96.968	98.084	98.51	99.484	98.056	96.86	97.864	96.148	98.177	96.265	98.161	97.533	98.043	96.864	98.779	98.394	98.794	99.551	95.668	97.385	95.937	98.47	97.542	96.862	96.853	98.156	98.481	96.453	98.989	97.404	98.16	98.132	98.355	97.077	98.214	96.987	99.058	98.96	97.638	97.761	96.981	98.806	97.17	98.961	99.642	99.292	95.915	99.572	96.929
106.7	107.55	108.91	107.02	110	107.72	109.57	109.83	109.04	107.92	108.9	107.52	108.34	105.22	107.76	106.81	107.63	108.4	110.15	108	107.84	106.5	108	108.46	108.19	109.29	109.18	108.33	109.51	106.48	107.74	108.29	109.5	108.48	107.41	108.91	106.94	110.21	107.21	106.9	110.25	107.81	108.92	107.98	107.59	107.78	106.28	105.71	108.81	107.48
107.19	107.74	107.56	106.22	108.34	105.79	108.6	108.06	107.34	108.41	108.31	107.76	107.51	107.48	106.38	106.64	106.57	110.15	107.37	107.58	107.46	108.44	109.37	110.01	108.48	107.82	105.14	107.55	107.52	106	107.73	108.62	106.85	108.57	109.97	108.67	109.12	107.87	106.82	106.75	106.18	108.03	108.37	107.07	107.92	109.99	109.52	107.69	104.56	107.29
105.44	105.4	105.6	105.02	105.71	103.44	105.35	107.01	106.39	103.72	106.3	105.21	107.88	105.41	106.68	106.68	106.41	107.49	106.8	104.47	104.95	107.31	102.63	105.56	107.5	105.6	106.92	105.77	106.48	106.38	105.22	107.62	105.8	106.09	106.73	104.31	106.88	107.47	105.4	106.86	105.5	105.54	102.53	107.28	106.25	105.68	106.84	105.26	104.07	105.36
101.43	100.52	99.125	100.95	102.07	99.293	101.01	100.01	100.49	100.75	99.751	97.584	98.695	100.67	98.384	100.29	101.21	99.216	100.96	100.59	101.82	100.04	100.68	100.78	101.08	100.99	101.12	99.84	102.6	100.3	100.21	101.54	100.32	101.63	102.11	101.88	101.96	99.422	99.731	98.799	100.3	101.11	100.71	100.1	100.44	99.606	102.13	102.2	103.48	99.899
109.27	109.76	108.46	107.77	106.74	109.48	109.6	109.2	106.55	108.52	107.61	105.85	109.54	106.32	109.27	110.02	107.77	107.53	108.16	106.8	106.25	107.51	108.59	108.21	108.29	108.31	108.4	108.14	108.5	108.17	109.93	106.57	106.48	106.61	108.17	108.15	107.44	109.1	106.16	109.09	107.93	107.76	108.04	106.23	107.1	108.57	108.99	106.47	108.82	107.48
109.06	107.78	106.47	109	108.41	107.86	110.29	109.63	107.18	108.91	106.98	110.19	108.95	109.7	108.67	109.07	107.24	107.04	108.25	106.7	110.73	109.42	108.37	107.9	108.67	110.19	108.28	108.2	111.8	105.99	106.45	110.42	108.31	107.13	108.15	108.87	109.27	108.58	109.27	111.21	108.78	109.62	108.13	109.59	109.95	107.12	108.71	109.54	107.02	106.4
105.65	104.03	103.57	106.21	105.78	105.35	106.67	104.02	105.99	104.56	105.04	106.93	106.76	108.56	106.51	104.99	106.73	104.72	107.42	106.99	110	108.37	109.39	104.91	106.19	106.9	106.89	106.37	106.9	107.29	107.2	106.72	106.15	106.11	109.62	109.48	108.28	107.29	103.21	107.17	105.18	106.24	106.25	105.54	105.18	107.99	106.75	108.92	106.13	106.85
109.43	108.13	111.17	112.71	107.94	110.83	110.86	108.76	108.3	110.86	109.71	110.32	108.97	109.24	110.22	108.78	111.67	110.17	110.31	109.95	112.16	106.46	109.51	108.1	109.68	108.69	111.79	110.76	108.69	110.51	110.88	111.82	111.85	111.21	110.78	110.65	111.12	110.31	111.46	110.22	110.43	108.43	108.86	110.82	111.26	111.19	110.84	110.79	111.89	113.41
105.82	106.31	106.61	106.77	106.8	105.45	104.79	107.87	106.92	105.02	103.96	105.61	108.38	105.8	106.6	107.19	106.73	110.69	105.85	105.79	106.98	106.46	107.75	105.75	106.2	108.01	105.31	107.01	104.06	106.28	107.12	106.41	107.04	105.47	106.34	104.95	105.75	104.86	107.39	106.55	106.42	105.56	106.55	109.55	106.47	105.84	104.87	106.31	105.33	106.54
108.55	108.01	107.12	105.73	107.84	106.85	105.48	105.94	105.36	108.33	105.9	106.55	104.95	106.79	105.67	105.78	107.3	104.84	102.89	104.2	105.62	107.33	106.22	105.2	104.53	108.52	107.26	106.73	107.29	104.47	106.96	106.31	106.59	106.44	107.07	107.48	106.81	106.3	105.59	106.6	106.77	106.07	106.87	110.68	108.64	107.09	106.67	104.78	104.91	107.24
100.49	100.96	99.79	101.42	101.41	99.192	99.428	101.83	99.92	103.65	100.63	99.325	102.05	102.24	99.336	99.509	100.7	99.871	104.53	100.75	100.21	101.72	101.31	99.99	101.7	99.023	99.112	100.45	99.981	101.59	101.09	101.39	101.18	100.45	100.57	101.62	101.04	99.5	101.54	100.71	101.56	98.186	101.2	103.18	101.24	101.23	100.64	100.97	99.144	101.44
108.05	106.36	108.58	107.46	107.46	109.03	107.45	108.26	108.47	106.36	106.88	109.74	107.42	108.57	105.94	106.77	107.43	108.31	109.52	107.71	109.58	108.95	111.3	106.75	108.41	108.2	108.52	105.51	110.93	107.18	108.17	108.52	106.72	110.08	106.45	109.2	108.27	107.67	108.43	107.6	109.87	108.35	107.64	108.47	106.45	110.94	108.31	109.23	106.86	110.35
108.34	106.28	105.43	106.42	104.79	104.35	105.85	106.28	105.37	107.35	105.71	107.75	104.73	106.12	107	104.41	104.18	105.79	104.24	105.88	107.5	104.2	103.98	105.69	106.8	104.96	105.4	105.18	104.41	105.98	104.36	104.72	105.91	103.8	105.13	106.05	107.19	109.51	104.7	105.28	104.91	106.11	106.15	104.49	105.72	105.13	105.23	104.42	103.92	107.07
109.44	109.44	108.39	108.73	107.08	108.9	108.56	108.87	109.21	108.16	106	108.5	105.57	109.55	110.1	110.64	107.88	111.01	108.28	109.64	107.81	108.4	107.39	110.26	109.67	108.84	107.97	109.43	107.58	108.01	108.28	108.17	110.06	107.16	108.1	107.82	110.03	107.11	106.85	107.79	108.08	107.63	106.99	107.62	106.62	106.78	107.69	108.08	107.65	104.76
109.96	109.3	110.83	110.84	110.33	109.7	109.04	110.14	108.73	110.88	111.69	110.96	109.63	111.82	113.07	110.61	111.37	110.23	110.43	110.17	111.07	109.08	109.08	109.51	108.52	110.32	111.57	108.04	110.75	110.92	110.37	110.65	112.37	111.34	110.6	109.28	109.18	111.29	111.01	110.8	109.5	111.34	107.27	107.59	110.96	111.21	110.59	108.69	110.61	109.46
104.84	104.86	106	105.98	106.97	105.56	106.11	105.48	107.01	107.61	109.63	105.55	107.11	108.4	105.2	104.4	107.28	105.58	104.59	106.33	105.73	107.13	105.8	106.02	105.18	106.18	105.55	108.62	106.85	106.86	108.65	106.59	104.96	108.15	107.02	107.48	106.48	106.15	107.47	106.19	106.12	106.63	104.58	106.14	106.97	107.78	105.94	105.73	106.38	107.21
106.39	106.19	107.82	105.1	107.68	108.13	103.81	106.69	103.7	106.96	107.77	104.96	105.48	107.74	104.23	106.43	105.05	107.81	104.71	103.46	105.84	104.04	105.87	103.59	106.32	106.55	107.28	105.81	105.25	104.07	105.62	105.7	106.07	105.41	105.53	106.71	107.31	106.21	107.51	104.83	104.84	105.1	106.91	104.13	105.15	104.19	105.87	104.42	105.8	102.7
104.55	107.9	106.36	105.86	104.77	106.16	105.77	107.13	109.41	106.58	107.13	104.58	108.12	109.46	106.29	105.75	106.87	106.29	107.39	108.34	106.58	105.46	106.09	104.47	105.92	105.7	107.74	106.7	109.74	109.11	104.19	108.29	107.94	106.91	104.43	106.44	106.62	106.1	108.27	107.08	108.61	106.3	105.63	108.03	107.83	108.65	108.86	106.6	105.88	107.39
104.34	105.66	105.61	107.06	104.75	105.87	106.47	104.54	104.1	103.6	107.66	107.85	106.73	105.94	104.5	107.35	105.76	106.62	106.68	104.8	105.76	107.96	104.47	105.02	106.2	104.97	106.14	104.71	107.88	106.93	105.35	105.55	106.89	106.39	104.96	104.1	104.63	105.12	105.28	104.78	107.72	105.81	104.21	106.01	105.1	105.88	107.08	105.76	104.66	106.44
100.06	100.14	99.534	99.514	98.888	100.88	100.46	102.01	100.77	100.93	101.05	101.61	98.859	100.68	101.34	102.38	101.7	101.55	100.76	100.93	100.01	103.04	99.272	100.45	101.92	100.78	101.02	101.9	101.78	99.197	98.87	101.2	98.983	100.75	101.07	100.56	99.002	104.32	101.39	99.296	99.696	101.82	99.061	99.249	101.1	101.11	100.74	100.36	99.4	99.953
108.94	107.6	109.23	106.99	108.28	106.96	106.58	107.52	107.91	108.17	107.91	110.08	109.09	107.56	106.29	108.51	109.91	108.69	109.11	108.18	111.11	110.19	108.46	109.27	109.08	109.37	108.4	108.8	107.84	110.08	108.26	108.4	109.44	109.21	107.27	108.01	109.74	107.59	107.99	108.41	107.9	106.58	107.79	110.14	108.39	108.59	107.33	108.24	108.53	108.13
103.12	105.79	106.66	103.96	104.92	107.42	106.54	107.04	105.02	102.72	104.73	104.56	103.65	106.3	104.67	105.75	105.76	105.04	104.21	103.7	104.49	106.73	106.73	106.11	106.04	105.97	102.85	106.49	103.65	105.07	104.63	104.69	106.12	105.11	105.8	105.19	105.83	104.48	105.89	105.01	106.61	106.28	105.69	105.66	105.36	107	105.99	106.35	105.11	107.32
107.19	106.4	106.07	106.46	104.62	105.67	105.2	110.35	105.86	107.87	105.66	106.85	104.74	105.69	106.86	106.78	105.92	106.28	104.61	106.39	107.89	106.33	106.23	106.95	104.18	106.54	106.23	105.48	107.51	105.87	105.45	108.32	105.38	104.88	107.75	107.38	104.79	107.27	107.78	106.49	105.4	107.02	106.07	105.83	103.84	105.95	107.86	104.34	107.29	105.94
108.29	110.64	111.39	109.56	108.92	110.2	109.67	109.86	111.3	110.06	110.82	108.67	111.57	112.24	110.42	110.76	110.17	109.63	110.71	111.42	111.06	110.58	107.44	111.58	110.25	112.69	111.67	110.71	111.57	111.38	108.36	108.5	110.34	110	111.77	110.9	111.38	110.81	112.91	110.54	109.48	107.63	108.67	111.43	112.82	111.47	109.86	111.6	110.67	112.82
106.69	105.88	104.22	104.97	104.31	106.51	104.3	104.35	105.05	103.06	103.63	104.64	106.4	104.89	105.94	105.11	103.99	106.27	103.41	106.04	105.59	107.34	103.63	105.32	104.09	106.01	106.27	106.34	106.31	106.54	105.12	104.05	104.31	105.6	106.77	107.81	106.28	105.91	105.84	104.53	105.23	105.13	104.27	105.96	104.79	105.21	104.39	106.66	104.81	106.66
107.13	104.36	105	104.49	106.73	106.28	106.4	104.83	106.22	103.57	105.78	106.64	104.94	108.32	100.97	105.81	104.94	106.84	105.67	105.78	107.21	105.01	105.26	106	106.05	104.79	105.17	104.86	103.81	105.5	104.17	105.44	104.31	104.36	105.57	102.54	107.02	106.45	107.4	105.27	105.46	107.36	103.47	105.18	107.11	106.02	102.43	106.66	107.26	106.4
107.11	108.77	108.45	108.33	108.25	108.19	108.05	108.95	106.67	108.52	106.43	110.13	106.34	109.18	108.3	107.29	108.85	107.95	106.65	109.03	107.22	108.93	107.98	107.7	106.73	107.49	107.84	106.31	107.07	106.17	107.24	110.87	107.05	106.25	108.04	109.97	107.05	109.53	109.12	108.84	107.7	107.96	107.71	106.47	109.51	108.86	107.76	105.12	107.79	107.88
99.559	102.84	100.61	99.949	102.31	99.116	101.9	101.86	99.654	100.16	99.293	100.2	102.27	99.597	100.06	101.14	100.94	99.324	102.48	98.834	98.599	101.39	100.44	100.68	102.66	101.2	99.866	98.985	102.88	100.02	102.32	99.403	100.19	100.19	99.233	102.32	99.001	101.91	101.09	100.81	99.776	99.689	99.078	99.666	100.21	101.4	100.19	100.25	99.53	99.213
106.47	105.68	105.82	105.32	105.42	104.34	107.44	105.13	107.44	108.37	107.52	103.91	106.47	105.6	104.55	105.05	105.5	106.84	106.59	104.73	107.41	107.33	107.55	104.96	105.63	106.12	104.86	107.92	107.4	103.8	105.01	108.48	104.93	107.09	103.66	105.84	106.6	107.29	106.13	106.07	109.33	108.53	106.22	105.73	106.93	105.17	106.07	106.86	105	105.1
110.46	109.98	106.67	109.9	108.53	111.83	107.63	110.66	106.86	109.91	109.17	109.74	107.31	108.68	108.67	108.27	108.49	109.93	108.1	110.06	109.17	109.42	111.18	110.51	108	108.4	109.4	106.08	109.83	110.8	108.44	109.55	109.56	108.1	107.76	109.91	108.22	109.23	108.46	108.21	108.04	109.83	108.07	109.48	109.48	108.69	110.8	107.59	110.01	108.91
108.45	105.28	109.93	107.62	110.39	108.13	108.83	108	108.12	108.39	108.55	108.07	107.9	106.84	107.48	108.1	108.11	107.99	108.33	108.92	108.64	107.23	107.4	106.11	107.63	110.76	109.48	109.24	109.75	107.04	110.52	107.06	108.5	108.09	109.33	106.83	108.01	108.83	109.79	108.13	108.83	108.9	106.89	107.9	110.06	107.68	107.75	108.95	106.41	109.63
105.28	106.63	105.15	106.02	106.96	105.8	104.71	104.21	106.44	104.77	107.37	104.87	104.87	105.13	105.89	105.3	106.87	105.46	104.91	105.59	104.99	106.89	103.53	105.26	103.84	104.97	103.36	105.92	107.01	105.07	106.84	104.67	105.92	104.82	107.21	105.95	105.37	106.63	104.93	105.23	105.18	105.34	103.05	103.27	106.15	105.3	103.69	107.91	105.3	103.17
106.04	107.68	106.55	106.82	107	106.57	106.32	106.06	106.84	102.5	105.66	105.07	106.35	108.33	103.99	106.71	105.96	105	108.03	104.98	105.13	106.84	107.03	105.77	104.75	108.79	106.66	106.26	105.64	109.09	106.57	108.88	104.45	106.2	105.32	106.16	103.75	105.7	104.75	103.73	105.2	105.72	106.57	106.02	107.04	105.22	105.87	105.1	108.06	109.92
97.815	103.25	98.361	99.148	98.618	97.256	100.23	96.099	97.86	99.735	98.363	97.409	98.935	99.625	97.853	95.314	98.297	97.638	98.895	98.884	98.006	96.917	97.873	98.066	99.332	99.697	97.849	96.846	98.913	97.486	100.2	98.847	100.81	96.203	98.484	98.304	98.303	98.148	98.377	98.262	99.451	99.701	100.09	95.739	97.974	98.386	96.775	98.883	97.886	96.335
104.56	107.87	106.33	104.68	105.7	106.73	104.71	105.43	107.09	108.37	105.55	105.1	104.45	104.02	104.46	108.42	105.05	106.5	107.13	106.26	103.35	105.39	105.42	104.8	105.77	106.75	105.72	105.9	105.49	104.8	103.27	105.87	107.12	103.9	105.79	106.01	106.13	104.79	107.74	106.7	104.92	106.73	106.53	105.15	105.75	107.47	105.81	106.72	104.85	106.17
110.97	109.27	109.49	107.93	109.11	109.19	108.07	108.94	109.02	107.49	109.79	105.35	109.35	109.8	106.81	109.95	108.84	109.21	109.27	108.81	110.68	109.46	108.39	109.55	110.41	108.21	109.43	107.02	109.89	109.39	111.11	109.08	109.24	108.74	108.02	106.32	107.54	108.85	109.36	109.75	108.09	109.04	106.47	108.62	108.55	108.45	106.51	110.65	108.77	108.55
108.93	107.68	107.78	109.33	110.51	107.73	107.92	107.15	108.99	109.09	107.77	106.14	107.97	109.17	108.19	107.91	104.82	108.31	106.26	108.95	106.35	106.38	107.58	109.26	108.89	107.39	107.64	109.19	111.62	109.46	108.48	110.7	107.97	107.95	107.89	109.36	108.86	108.3	108.99	108	109.58	110.69	107.34	108.77	107.87	106.15	106.25	108.39	108.27	111.36
99.003	97.205	97.47	97.538	99.454	98.049	98.325	97.564	97.344	99.597	97.308	96.512	98.066	96.338	100.11	99.404	99.212	97.01	96.653	96.986	97.068	100.26	97.462	97.783	97.661	99.459	98.243	98.67	96.703	98.372	97.281	95.956	96.839	97.513	96.034	99.309	97.388	97.202	100.36	97.209	97.286	97.034	99.537	97.264	95.406	98.261	99.082	99.44	99.869	98.033
108.82	108.94	108.78	109.17	109.96	108.92	111.33	108.26	107.32	108.48	108.33	108.13	109.34	108.26	107.56	110.16	107.03	106.26	106.78	110.1	110.39	108.15	107.78	108.86	107.06	108.52	108.35	108.38	108.35	109.87	109.37	109.39	107.85	107.88	111.09	108.07	109.07	107.69	110.31	108.71	111.23	108.11	109.38	109.22	108.71	109.58	108.97	109.41	107.36	112.7
106.29	106.47	105.73	107.53	105.95	106.53	106.28	104.13	106.16	107.51	106.48	107.19	105.31	106.19	105.05	106.66	106.51	107.36	105.98	106.04	105.58	106.51	105.45	103.94	105.75	104.69	104.83	106.87	105.63	107.33	105.31	104.2	106.13	106.18	104.29	109.06	104.63	104.96	104.39	105.4	104.44	104.33	108.39	105.12	106.04	105.12	105.18	105.42	106.19	107.79
104.47	106.25	104.62	106.88	105.66	104.28	105.12	105.23	107.01	107.6	102.08	104.14	106.52	105.73	105.39	104.73	106.44	106.18	104.8	106.21	106.83	107.47	106.42	105.39	104.96	107.94	105.06	106.64	105.41	106.4	106.14	106.87	105.17	107.94	108.54	104.15	104.11	104.81	105.16	108.22	106.1	104.69	106.7	106	104.66	104.14	106.49	105.91	105.78	103.74
99.03	98.084	97.819	96.925	98.207	100.36	97.762	96.82	96.813	98.697	98.627	98.036	98.479	97.166	100.02	97.638	99.578	101.07	96.083	97.697	95.764	99.068	97.263	98.343	99.164	97.683	97.672	99.331	98.881	99.454	97.524	96.758	97.064	98.757	100.79	97.849	99.04	95.603	98.526	98.54	99.333	97.907	96.924	100.11	96.767	99.115	96.886	99.14	97.535	96.386
108.66	107.85	107.18	108.89	107.95	108.04	107.5	106.68	108.82	107.51	108.46	107.18	107.89	108.11	109.48	109.04	108.57	106.91	106.83	109.5	107.94	106.77	108.25	106	104.62	107.78	108.58	106.15	109.23	105.42	108.7	110.2	107.15	111.28	106.36	105.79	107.65	109.14	108.83	106.96	106.85	110.26	106.64	108.03	106.21	110.34	107.85	107.57	106.86	107.06
106.93	107.63	106.81	106.21	104.49	105.8	105.34	109.58	104.04	106.68	104.93	104.96	107.28	106.01	108.26	105.38	105.7	106.51	108.13	105.96	106.06	104.61	104.05	106.1	105.9	107.85	104.83	104.59	106.17	107.17	104.31	104.58	105.33	106.55	109.77	106.82	105.95	105.91	105.46	106.37	105.5	104.59	107.46	106.03	106.45	106.92	105.5	106.32	105.85	107.81
107.94	108	107.76	107.25	107.6	108.42	107.27	109.39	109.18	105.7	108.66	106.92	107.39	108.99	109.8	108.94	107.7	108.35	108.93	108.41	108.65	108.57	107.73	109.11	107.21	109.12	109.12	107.01	107.18	107.82	106.42	106.95	107.86	108.12	109.97	107.33	109.37	108.61	107.64	107.57	107.25	107.38	108.74	107.33	109.13	107.91	108.53	109.46	107.11	106.51
109.65	108.59	107.55	109.67	106.62	106.12	107.16	108.23	106.82	108.88	107.26	107.7	108.74	109.32	106.96	108.59	109.15	108.37	107.42	105.88	106.3	107.24	107.46	109.47	109.13	107.86	108.74	108.75	108.99	109.66	106.67	109.65	108.55	106.3	108.78	107.88	110.21	108.72	106.74	108.46	108.27	107.23	106.98	108.59	107.33	107.01	106.88	107.05	108.73	108.82
101.34	99.844	99.946	101.12	102.21	98.596	100.23	99.046	100.33	102.85	98.766	100.98	101.64	101.17	102.25	100.34	101.4	102.04	100.02	99.008	103.78	98.269	100.86	102.44	100.53	101.59	102.02	100.24	101.1	98.39	100.41	102.06	101.84	101.36	100.07	103.2	100.21	101.18	99.58	99.771	100.78	101.26	101.12	101.46	100.09	99.917	101.22	100.8	100.55	98.864
104.15	103.97	103.1	104.57	103.05	106.4	106.86	106.25	105.16	103.7	106.06	104.75	106.73	106.46	108.8	101.55	104.27	105.45	106.51	105.3	104.52	106.66	104.88	106.61	104.08	105.64	105.07	104.69	103.61	104.83	103.08	106.51	104.7	106.05	104.98	103.57	103.43	105.26	105.18	106.99	105.6	107.16	105.11	106.17	105.52	104.93	104.98	106.63	106.27	104.78
106.81	110.06	108.56	107.84	106.01	106.35	107.73	108.64	106.89	105.55	107.4	107.41	110.04	108.08	106.4	107.74	107.08	106.57	108.2	107.63	108.04	108.7	108.5	106.76	107.05	107.85	107.92	110.27	108.89	108.17	110.25	104.53	109.93	107.22	107.61	107.75	107.94	107.05	109.17	108.05	107.65	107.79	106.18	107.99	106.46	106.48	106.64	105.34	107.7	108.03
108.17	109.69	108.19	109.47	109.43	107.18	107.97	110.31	107.69	108.71	107.93	107.94	109.98	110.72	109.03	109.03	107.72	107.16	108.78	107.05	108.15	109.3	110.97	109.77	109.28	111.54	109.55	112.14	108.3	108.68	107.61	106.75	109.35	109.67	109.1	107.27	111.36	106.67	108.64	110.58	105	109.13	106.27	106.76	107.25	110.13	106.45	108.44	108.52	107.83
105.39	104.82	106.89	108.26	107.3	106.65	105.79	105.57	105.28	106.5	106.5	105.95	104.8	106.67	104.76	108.04	105.74	107.71	106	109.96	105.9	106.83	104.66	105.54	107.1	106.85	107.31	104.48	107.91	107.65	106.31	105.84	105.84	108.77	105.45	108.36	105.36	106.14	106.26	108.51	106.44	107.16	106.19	106.12	108.13	106.22	106.89	103.53	104.3	108.09
99.604	97.819	96.151	98.081	99.669	97.555	97.601	98.405	97.825	98.942	99.676	97.951	98.084	96.961	98.523	98.358	98.675	97.935	99.644	97.667	96.677	98.752	99.438	96.436	98.382	99.652	98.11	97.156	98.077	98.886	96.896	99.747	97.471	99.278	97.273	97.587	97.76	96.643	98.449	97.776	96.509	95.944	96.667	98.37	98.271	95.063	98.019	98.389	98.93	99.164
100.71	100.91	103.4	101.88	101.4	102.53	101.18	99.252	102.43	101.8	100.94	99.307	101.77	100.53	100.76	99.726	102.38	100.03	100.97	101.34	102.42	99.542	101.56	100.92	99.903	100.29	100.6	100.92	99.024	100.57	99.848	102.58	100.75	100.15	99.472	100.54	100.83	102.16	100.65	103.38	99.523	100.88	99.696	100.99	101.68	100.1	99.898	101.02	100.24	103.6
98.981	98.244	100.41	100.94	101.16	101.52	100.46	99.092	99.061	101.64	101.24	99.726	100.03	99.297	102.2	100.05	99.911	101.16	101.5	100.52	100.78	99.935	99.334	100.88	99.608	99.929	99.208	99.097	102.33	100.58	100.85	99.343	101.44	100.53	100.29	98.071	102.29	101.26	97.77	101.72	101.21	98.72	102.3	98.747	100.71	100.38	100.78	102.17	101.85	100.21
105.92	105.84	105.01	105.08	104.06	104.42	107.61	108.3	106.83	107.98	107.7	106.2	106.86	106.63	107.43	106.95	106.75	107.3	107.02	106.12	107.74	107.13	106.07	107.81	107.69	107.33	106.1	106.55	107.83	105.61	106.23	107.81	108.44	108.12	107.21	103.69	106.94	106.8	108.32	105.96	106.86	108.31	107.53	106.26	105.9	104.52	107.15	106.36	106.58	108.87
97.401	98.189	99.008	96.637	97.15	99.749	97.835	99.465	100.33	97.257	99.104	99.717	100.08	98.593	99.797	100.23	100.42	100.98	101.13	98.22	97.787	97.04	98.074	100.69	100.44	99.506	98.733	97.363	97.79	98.11	98.7	98.196	98.641	98.584	95.171	99.492	99.944	98.663	100.25	99.793	99.686	98.102	98.422	99.288	98.274	98.498	100.08	99.127	97.207	98.079
104.95	108.39	105.7	105.45	105.6	107.67	109.43	107.2	104.72	106.1	106.66	107.08	106.97	107.42	106.64	108.07	104.8	108.4	109.47	104.62	104.89	106.99	108.23	105.71	106.38	106.99	109.53	105.42	106.55	106.04	104.17	106.64	107.37	107.41	107.3	105.44	108.41	106.05	107.26	106.59	106.33	106.35	105.87	107.18	106.7	107.33	108.45	107.6	105.72	105.77
96.091	98.602	96.767	98.112	98.115	95.376	98.019	101.13	99.394	98.784	96.938	101.81	99.565	95.424	100.3	99.852	97.247	99.256	98.496	95.681	96.38	99.295	98.135	98.348	98.6	99.068	97.07	98.191	98.446	99.562	98.742	98.239	99.324	95.32	96.445	99.018	99.147	98.204	97.404	97.982	99.096	98.636	98.73	97.175	98.144	98.273	96.625	101.29	98.519	96.604
99.564	99.736	100.86	99.115	100.11	99.603	98.379	102.06	100.33	100.38	101.52	100.27	100.2	99.109	98.031	100.26	100.24	101.3	100.58	98.438	99.489	98.685	99.886	100.92	100.96	99.351	100.62	99.812	100.99	100.07	99.707	101.86	98.689	99.883	99.26	99.828	100.11	102.27	101.13	101.53	99.061	101.52	103.93	99.951	100.09	98.438	98.265	100.16	101.59	96.66
105.26	106.17	105.16	105.88	105.54	106.95	104.71	103.79	105.06	106.85	106.22	104.73	105.62	107.06	105.12	105.2	106.47	104.87	105.9	108.5	104.79	105.31	105.01	106.98	108.32	106.16	106.22	103.96	107.22	106.23	107.1	105.5	105.5	107.67	108.36	104.82	107.89	108	103.61	105.65	106.94	105.36	105.15	109.3	104.47	104.81	106.09	104.43	106.25	105.15
105.2	103.37	108.7	105.74	106.41	104.97	106.91	106.86	104.82	104.66	105.48	107.76	106.47	107.13	106.08	104.57	105.3	104.63	106.38	106.33	105.34	107.68	104.3	105.15	105.85	107.49	106.36	104.16	103.9	104.24	107.87	107.14	106.14	107.37	107.51	106.18	105.18	105.76	106.35	105.79	103.95	104.27	105.13	104.49	105.22	105.53	105.86	103.92	105.38	104.04
104.66	106.31	104.33	106.08	104.68	104.93	105.12	107.21	105.14	105.03	105.98	104.28	105.12	106.96	105.26	104.02	106.34	106.28	105.57	107.88	107.45	106.03	107.35	105.95	106.93	106.01	105.92	108.98	107.61	105.47	106.15	106.7	102.83	105.08	105.37	104.82	106.42	103.84	104.5	104.32	105.41	107.56	106.41	106.21	105.12	105.46	106.09	104.69	106.82	103.94
98.635	97.021	95.754	98.509	99.37	98.206	98.796	97.685	95.914	99.059	96.439	97.074	98.032	99.514	98.685	99.31	99.223	98.062	99.602	98.525	97.911	96.357	98.165	98.713	99.317	98.375	98.063	96.599	98.264	97.007	98.301	98.041	98.251	95.814	97.591	93.84	97.55	97.895	97.55	94.882	99.258	100.03	99.725	96.528	100.21	98.074	97.595	98.731	97.834	98.737
98.672	102.31	100.59	100.24	100.15	100.3	98.465	98.299	101.04	101.07	98.67	100.2	98.268	101.91	102.08	99.868	99.993	102.35	97.738	99.166	100.14	103.37	98.196	99.665	99.984	102.23	99.021	100.42	101.8	100.17	98.834	100.74	99.894	100.68	102.27	100.15	100.95	100.14	98.322	98.611	99.913	101.11	101.15	100.55	100.79	101.64	99.056	99.526	98.819	100.58
105.44	104.2	105.73	106.49	104.08	104.12	105.31	105.92	105.72	105.76	107.48	106.02	104.75	104.97	106.59	104.08	107.04	105.06	105.71	107.87	106.52	107.41	105.02	105.66	105.75	104.67	105.52	104.5	105.25	103.98	104.65	106.06	108.14	103.93	107.48	104.75	104.05	106.65	107.09	105.64	104.53	104.02	106.54	105.46	105.57	105.4	104.13	107.59	105.46	106.16
109.43	110.57	110.95	109.72	109.86	109.25	108.25	110.26	109.61	110.49	113.66	112.56	112.31	111.85	109.59	109.24	110.31	111.7	111.25	110.59	109.24	109.93	111.14	110.62	110.78	112.48	108.54	111.72	111.44	109.16	112.27	112.12	110.13	111.48	111.11	112.94	109.58	108.8	111.03	111.54	108.8	110.6	113.33	110.52	108.48	111.31	111.08	111.67	108.72	111.85
106.04	107.86	106.52	104.54	106.3	103.3	103.39	103.3	105.91	106.24	105.9	107.55	106.28	106.82	106.44	107.67	105.74	104.46	104.26	104.29	105.4	105.67	106.49	104.73	105.45	107.03	106.31	105.98	104.55	105.28	105.88	106.4	107.89	104.94	106.72	105.28	104.38	104.93	102.39	105.7	105.76	106.87	106.24	106.23	108.99	105.43	103.6	105.23	104.01	103.39
107.61	108.84	107.48	107.77	109.06	108.89	108.56	107.23	106.58	108.37	110.24	109.03	108.03	109.22	108.61	108.32	109.38	109.33	108.58	108.64	107.92	107.9	110.51	109.53	107.36	110.76	107.93	106.43	108.23	106.91	110.28	110.73	106.02	108.8	107.41	108.92	108.25	108.49	106.56	111.23	109.32	108.25	109.68	107.32	108.89	108.93	108.7	109.77	109.51	109.06
106.24	105.86	106.23	105.36	106.34	104.61	105.96	106.14	108.06	106.84	104.93	105.65	107.17	105.73	105.99	105.63	106.36	105.05	105.45	104.69	104.96	104.18	103.41	105.18	108.98	106.91	106.15	105.45	105.5	105.8	103.98	105.49	107.96	107.23	104.49	107.77	105.7	105.24	107.95	106.3	106.83	107.19	105.54	105.36	107.78	104.65	105.99	104.12	105.76	106.09
105.99	108.14	106.78	108.17	106.85	107.34	107.75	104.8	107.49	111.25	110.02	109.23	107.49	107.96	104.77	106.14	108.64	106.34	106.2	109.28	108.85	110.85	106.75	106.87	106.73	108.42	108.78	110.21	109.7	106.41	108.27	107.56	107.89	109.99	108.22	105.78	105.19	107.67	107.22	107.45	107.27	106.31	108.83	108.09	107.13	107.28	107.62	109.94	106.47	108.23
98.712	95.859	96.324	99.323	98.132	98.931	95.854	99.309	99.747	97.103	99.466	99.758	98.164	96.58	101.03	98.82	97.908	99.438	98.481	99.778	98.881	99.113	97.975	97.266	98.981	96.05	98.181	98.427	99.615	97.637	97.975	99.217	99.793	97.479	98.608	96.246	99.289	101.05	95.942	96.679	97.591	94.177	98.218	98.368	99.072	98.545	97.41	98.074	97.988	99.787
110.21	108.19	107.95	109.2	108.03	107.53	108.26	108.06	108.21	107.23	108.32	109.16	108.65	109.21	108.6	108.62	108.36	108.05	109.65	106.46	109.52	107.47	109.19	108.32	108.36	107.21	107.54	109.15	109.63	109.3	109.07	109.21	109.03	110.12	105.67	109.87	107.86	108.17	108.82	107.11	108.13	108.64	108.56	109.01	109.59	109.1	108.4	108.74	109.02	108.44
105.4	103.93	107.78	108.69	104.87	108.21	106.41	107.79	105.29	106.07	105.27	106.96	107.02	109.68	105.83	108.57	106.82	104.62	104.42	106.42	104.41	104.86	106.77	104.74	105.93	103.35	104.69	104.95	105.89	106.06	109.73	106.38	109.53	106.59	107.6	104.94	110.62	105.1	105.58	105.59	108.4	106.84	103.14	105.85	106.2	106.73	106.36	106.07	104.35	105.54
104.94	106.51	108.38	106.99	105.9	107.47	106.59	107.16	105.47	106.19	105.23	106.89	105.08	104.35	106.25	104.75	107.08	105.86	104.13	106.64	108.27	105.69	104.39	105.97	104.72	104.5	107.33	108.76	107.79	108.82	107.49	108.66	105.33	107.79	105.9	106.5	107.39	107.83	106.32	105.43	104.42	105.24	108.44	107.23	106.76	105.63	106.4	105.53	105.34	107.73
104.38	105.82	105.86	107.15	108.11	107.43	104.72	107.56	104.11	108.17	104.91	104.97	105.22	104.56	105.53	106.93	106.97	104.67	105.63	104.05	105.44	107.05	106.37	105.86	104.67	103.03	105.11	108.52	106.23	105.14	105.42	106.55	106.42	106.78	105.96	105.39	107.81	105.79	106.7	104.92	106.29	105.69	107.01	106.8	105.93	105.53	106.32	105.4	105.46	105.73
97.636	96.886	97.927	97.817	98.564	99.443	97.953	98.367	98.247	97.918	97.968	97.626	99.39	97.989	97.484	97.755	98.027	97.078	96.195	97.703	96.964	97.717	99.829	97.996	97.665	98.098	100.33	97.057	98.161	99.413	97.239	98.428	98.268	98.186	98.653	98.735	96.754	98.692	98.074	99.44	100.17	99.254	95.667	98.665	98.898	100.36	98.071	98.373	94.857	97.478
108.13	108.38	108.64	109.77	105.38	107.55	108.84	107.54	108.61	109.09	108.55	108.42	109.06	109.09	108.52	105.38	108.3	107.53	110.45	109.43	110.6	109.3	107.37	108.98	110.48	109.21	107.91	108.42	108.2	109.02	109.21	108.56	108.04	107.08	108.63	110.95	108.54	107.42	106.61	109.44	106.3	107.34	107.71	110.71	107.64	109.51	107.95	106.23	109.05	106.7
104.69	105.08	105.3	104.77	106.49	104.21	105.84	102.78	106.9	105.1	107.57	106.78	107.3	106.5	106.52	104.87	106.26	105.81	104.29	104.92	105.57	106.06	105.41	106.26	105.42	103.74	106.06	105.31	106.17	103.33	105.1	105.88	105.77	106.56	105.88	106.21	106.11	107.9	104.68	106.69	104.06	105.86	105	105.18	105.06	105.86	104.47	104.63	104.81	107.07
109.26	108.62	108.92	108.28	107.29	108.19	107.77	108.71	108.01	108.81	107.66	108.83	106.45	108.49	106.86	108.48	109.82	107.92	108.99	109.86	109.5	107.74	107.77	107.86	108.44	109.16	109.06	108.92	108.5	108.82	108.67	108.31	109.24	107.98	108.79	108.55	107.02	110.6	110.17	108.87	107.18	108.4	106.15	109.11	110.71	108.06	107.75	107.59	106.35	108.46
108.66	107.68	109.2	109.72	107.66	106.3	110.49	108.63	107.7	107.11	109.2	108.01	106.93	108.47	108.63	109.51	107.2	110.46	109.29	108.51	107.34	109.95	109.97	109.59	108.56	108.07	109.43	109.77	109.64	106.9	108.17	110.48	108.22	108.69	107.76	106.52	108.68	109.66	107.78	107.33	111.32	110.61	108.93	106.1	109.26	108.92	111.2	107.16	109.01	106.66
100.34	99.734	101.4	99.416	101.61	100.51	100.49	102.67	98.295	96.79	98.627	101.18	98.206	101.42	101.39	100.58	100.56	100.66	99.479	98.146	100.44	99.382	101.42	100.61	100.32	99.434	100.33	100.84	99.72	100.82	99.881	101.02	99.672	98.356	100.58	99.481	101.85	100.61	98.699	99.601	100.38	99.484	98.951	99.704	99.674	100.33	101.13	100.34	99.284	99.608
109.81	109.3	110.61	107.84	106.78	108.8	107.14	108.43	109.07	109.61	110.03	107.88	107.59	108.02	107.65	106.03	107.59	106.67	108.25	109.19	107.98	109.11	107.98	108.71	107.43	108.05	107.95	108.07	108.98	108.36	106.47	108.75	107.49	107.38	107.89	109.62	107.06	108.84	106.74	106.2	107.9	106.09	108.6	108.29	108.51	108.42	107.22	108.59	110.77	106.75
106.82	107.25	105.5	107.07	105.37	105.9	105.19	105.22	107.22	107.84	105.62	106.33	104.48	107.88	106.7	106.68	107.08	105.47	105.45	107.97	105.98	108.48	106.3	108.03	105.96	105.66	104.56	105.95	106.63	108.07	107.73	105.97	107.52	106.85	105.3	105.46	106.08	104.55	106.57	106.83	106.73	107.95	106.13	106.78	106.98	107.08	107.36	105.34	108.23	106.24
106.02	104.28	105.95	107.3	104.56	105.85	104.43	103.51	104.6	105.29	104.35	105.19	106.45	106.65	108.42	104.01	106.17	105.36	104.52	104.4	105.85	105.71	105.87	106.07	104.98	106.83	105.39	103.96	105.1	105.35	106.22	105.06	108.66	106.67	107.42	106.32	104.95	105.51	106.31	106.86	106.36	104.77	105.43	106.46	105.19	105.49	106.24	106.39	103.97	106.38
109.66	107.1	108.02	107.87	106.83	108.93	108.48	109.03	107.71	107.74	106.03	108.13	109.33	108.95	108.74	108.46	104.79	106.1	108.08	107.27	107.3	108.28	106.34	106.13	108.66	106.85	108.55	107.46	109.79	108.73	107.13	104.72	107.84	106.4	107.68	109.87	111.11	107.96	108.77	105.51	109.28	108.28	106.96	108.03	107.68	109.73	107.62	108.13	108.29	109.35
106.69	106.26	101.81	105.84	104.9	105.19	106.27	107.23	108.57	104.04	103.91	103.91	104.85	105.76	105.87	105.22	105.05	104.55	105.78	106.73	105.89	105.16	107.15	104.65	105.5	105.95	105.9	107.26	104.05	106.79	105.95	107.23	104.1	105.2	103.8	106	104.16	105.68	104.58	106.99	104.85	105.79	107.58	105.98	105.38	104.83	106.13	106.58	105.45	105.96
107.25	107.33	107.72	107.17	109.45	106.11	107.52	108.94	106.59	107.17	106.01	107.28	108.85	109.59	109.8	110.18	109.12	107.66	107.14	108.12	107.08	107.53	107.43	108.33	109.65	108	108.08	108.3	106.97	108.3	110.28	107.86	108.15	106.92	109.51	108.82	108.29	107.38	109.21	107.55	105.74	108.56	108.05	106.43	108.17	106.81	108.53	110.72	104.96	107.96
97.146	98.934	98.729	97.704	98.531	99.271	97.685	98.263	97.055	98.178	96.358	98.231	97.972	98.328	96.771	99.104	98.53	98.08	98.1	99.491	97.334	99.171	95.071	95.915	99.806	99.135	96.096	99.411	97.716	96.362	98.115	98.023	97.583	99.628	97.475	99.455	99.319	98.11	97.09	96.945	98.173	99.717	97.198	100.92	97.029	95.696	98.959	98.262	97.548	99.358
108.3	108.05	111.88	107.74	110.22	107.86	107.16	105.36	107.83	109.35	107.25	110.46	107.9	109.51	105.98	109.9	107.88	108.35	110.42	107.02	109.28	110.66	111.24	107.02	108.97	106.74	110.12	108.57	109.22	110.6	107.03	111.03	109.38	107.1	106.23	108.15	109.81	108.22	107.4	108.95	109.64	111.05	108.77	107.7	106.62	107.63	107.23	107.96	107.58	110.73
107.26	109.8	107.67	107.7	106.57	108.19	109.3	107.34	106.88	108.33	109.14	106.74	108.59	107.55	108.55	108.77	109.59	106.62	106.6	109.44	109.03	108.35	107.78	108.64	108.4	107.46	109.84	107.63	109.42	107.18	107.55	108.34	107.89	107.97	107.23	106.51	108.85	108.53	107.1	107.11	107.61	108.06	108.28	107.3	107.62	108.94	109.13	107.76	107.95	107.76
108.87	109.62	108.01	108.03	110.01	108.01	107.24	108.5	108.84	106.57	109.29	108.86	108.87	107.05	109.52	108.08	107.42	107.95	108.74	110.5	107.12	112.06	110.45	108.53	108.48	108.04	105.54	109.16	107.91	108.45	106.62	107.15	109.74	109.88	107.44	110.88	106.89	108.08	105.12	109.07	109.1	107.44	107.95	108.49	106.49	109.27	109.85	108.09	106.48	106.83
108.45	107.6	108.8	105.36	106.1	104.77	106.99	107.17	107.86	108.71	109.03	108.47	109.99	108.33	109.28	106.43	108.54	108.07	107.73	107.36	110.94	106.86	106.17	108.48	109.28	108.09	106.63	104.96	106.85	108.56	108.48	109.65	107.75	107.51	106.9	109.85	105.41	108.46	105.57	109.9	107.88	108.79	109.45	108.17	108.84	107.9	107.16	107.28	108.94	107.36
106.46	106.3	105.37	108.98	104.78	105.62	105.88	104.94	105.49	106.7	106.72	107.85	105.46	104.92	104.85	106.39	104.28	106.52	104.79	105.51	104.31	104.65	107.29	106.6	106.31	105.68	106.06	104.83	105.49	105.01	105.11	105.8	107.58	106.79	106.06	104.55	106.28	105.22	104.84	107.18	106.21	104.52	108.29	105.84	106.35	104.55	105.2	106.52	106.09	105.21
97.02	97.467	99.714	98.483	100.55	97.471	97.778	95.453	96.173	96.753	95.352	95.957	97.09	97.597	97.912	99.631	98.836	100.03	97.671	97.775	97.402	99.759	98.484	97.064	96.534	97.377	100.88	98.027	100.14	98.925	100.49	97.534	98.628	98.5	96.959	98.279	98.78	97.722	98.003	98.094	96.781	98.153	98.657	99.5	98.52	97.057	101.22	98.549	96.065	100.26
105.38	108.17	105.17	106.14	106.73	103.71	107.2	108.1	105.94	104.77	106.5	106.2	105.7	104.53	105.51	106.34	107.57	106.96	105.16	106.54	105.28	104.33	106.9	106.96	104.93	106.67	104.57	105.74	108.13	105.71	106.41	106.24	106.18	107.77	105.51	107.69	108.39	107.18	105.81	106.41	105.43	105.54	106.59	104.53	108.39	107.35	104.44	106.86	107.03	106.14
103.11	107.21	107.82	107.2	105.57	108.02	106.4	104.95	105.24	104.2	106.79	105.87	106.22	106.11	104.13	104.59	106.19	105.52	106.24	105.33	107.42	104.73	106.61	104.73	105.41	104.02	106.32	107.36	105.82	105.98	106.59	105.26	105.78	105.74	105.97	106.42	106.32	103.42	105.97	105.24	106.85	106.84	105.44	106.18	103.89	104.32	105.98	105.52	102.83	105.64
104.53	107.66	106.76	105.69	105.87	105.5	105.24	103.19	107.07	105.21	104.82	107.21	108	103.2	104.79	106.11	107.39	106.01	105.29	105.66	105.31	107.59	107.34	105.46	106.78	105.83	107.51	106.46	105.68	108.94	107.28	107.88	106.93	106.05	106.02	107.21	105.69	105.49	106.02	105.87	105.32	106.83	106.53	108.84	106.6	105.99	105.02	106.67	105.95	107.85
99.075	98.843	101.03	99.834	101.96	101.92	100.6	101.65	100.99	100.05	99.349	98.698	102.61	98.391	100.4	99.848	101.82	101.72	99.654	100.07	101.16	101.37	101.67	98.875	99.759	99.599	103.99	100.2	101.24	102.53	99.336	99.965	101.95	101.38	101.13	102.42	100.36	101	99.381	101.41	102.71	98.002	100.61	100.35	101.38	100.4	100.87	99.28	100.34	102.54
104.77	104.76	108.55	106.37	107.37	104.88	107.41	104.85	103.83	104.7	105.75	104.33	106.02	107.73	106.67	106.26	107.41	104.9	106.71	104.85	107.66	105.18	105.37	105.09	107.73	106.29	107.15	106.26	106.8	103.39	105.41	105.83	106.81	106.18	102.75	106.81	104.53	107.83	102.76	104.81	105.86	104.01	106.48	105.44	105.44	102.83	106.45	108.44	105.08	106.18
104.94	104.44	104.73	106.64	104.17	104.41	105.78	103.91	105.61	105.7	106.22	106.57	106.32	106.65	107.33	101.54	104.73	106.32	106.36	103.95	107.39	103.83	102.88	105.68	106.81	106.06	107.23	107.91	106.94	107.71	107.04	104.71	105.93	105.32	105.58	104.56	106	104.08	104.47	108.13	104.48	105.47	103.38	107.24	106.59	106.52	105.3	107.58	104.05	104.6
98.731	100.79	98.319	98.297	98.552	98.003	95.553	96.503	97.927	97.137	96.141	97.55	98.153	96.513	97.98	97.574	96.712	96.322	98.817	99.746	97.113	96.991	98.864	94.375	98.459	97.464	98.135	98.157	98.283	95.428	98.984	98.573	99.156	97.392	96.506	99.435	99.55	98.071	98.658	97.925	97.7	98.718	98.619	97.784	99.811	100.8	97.102	98.518	97.73	99.72
109.72	108.83	107.79	107.19	109.38	107.97	106.42	110.84	106.74	108.79	108.78	107.85	107.94	107.06	109.07	107.9	108.49	107.66	108.69	108.19	108.52	106.02	108.99	108.36	108.63	107.98	106.85	108.46	107.98	105.16	110.93	108.45	107.71	109.84	103.67	110.53	107.53	109.13	107.15	107.76	108.28	108.69	106.65	108.55	107.9	107.9	108.89	107.2	108.62	108.85
106.08	103.54	104.8	105.51	104.32	106.16	105.27	106.36	106.49	104.61	104.92	104	104.79	105.63	105.75	107.78	106.39	104.21	106.9	104.64	106.87	105.3	106.43	104.91	105.65	105.23	104.04	105.3	107.49	107.64	103.31	104.9	106.59	105.23	109.27	106.64	105.27	105.76	107.79	104.75	107.55	105.02	107.83	107.02	105.79	106.67	104.18	104.75	104.79	104.74
104.86	103.44	101.67	103.64	103.12	103.2	102.61	104.17	101.12	101.6	102.14	102.19	102.66	102.67	104.14	101.53	103.27	100.3	103.08	102.51	103.43	103.9	104.3	103.28	102.03	102.8	105.9	102.24	101.54	102.92	102.9	104.14	101.42	101.12	103.01	102.05	101.65	101.22	101.69	102.57	102.65	101.79	99.664	103.19	101.94	101.54	102.82	105.07	102.14	102.65
100.86	100.65	100.25	100.04	98.593	99.705	99.648	99.472	103.62	98.432	99.199	101.82	97.877	100.38	100.93	102.39	101.13	102.19	102.03	99.409	100.16	99.772	102.6	101.37	101.69	100.95	101.18	100.62	100.1	99.806	101.72	101.58	101.74	99.222	98.141	97.274	100.99	100.78	102.38	99.56	98.991	99.461	101.65	102.3	100.92	100.49	101.06	102.38	99.569	100.46
97.772	98.409	96.431	99.244	97.801	93.311	98.057	97.91	97.206	97.981	97.117	99.383	97.637	96.338	98.59	99.155	98.132	96.746	101.14	95.316	97.689	96.394	98.975	97.353	96.799	96.484	100.01	98.209	97.392	97.916	97.036	97.162	96.93	96.255	99.217	98.927	98.358	96.88	97.127	98.122	98.16	97.756	97.712	99.869	98.463	97.51	98.445	99.156	96.847	96.859
109.83	110.94	111.19	112.72	111.41	108.81	111.11	109.4	111.28	109.2	110.02	111.15	107.8	109.59	111.18	109.36	109.55	108.65	110.58	113.41	109.93	108.96	112.48	111.09	110.67	110.4	112.05	110.86	109.88	107.68	110.64	110.61	110.38	109.8	111	110.38	108.19	110.63	109.87	110.75	108.74	110.42	108.7	110.52	109.05	111.36	110.83	111.03	109.39	111.09
109.21	106.5	105.41	107.12	109.05	109.53	107.36	106.9	107.38	106.16	109.81	109.03	105.96	107.11	108.94	107.19	107.44	108.11	107.18	107.16	109.61	106.88	105.58	105.42	109.07	107.73	110.77	108.01	107.71	108.13	108.83	108.73	107.3	107.52	108.22	109.88	109.66	106.26	108.06	106.22	108.41	106.67	108.14	108.57	107.59	107.69	109.28	108.04	107.97	107.38
107.86	106.08	105.56	108.27	107.52	107.9	105.8	107.17	107.5	106.38	105.57	108.47	105.56	107.38	105.94	106.44	106.59	106.15	105.91	107.06	106.03	106.87	108.25	106.84	102.69	106.3	104.89	107.97	105.44	106.94	106.86	104.07	106.63	105.01	106.83	106.26	103.31	104.86	106.97	105.72	106.63	107.05	104.11	106.6	104.63	107.08	106.89	107.2	106.49	107.98
109.54	110.02	107.05	106.47	106.2	107.37	107.21	107.19	107.44	107.59	108.85	107.46	107.47	107	107.66	109.54	107.99	110.44	108.66	107.31	107.48	109.69	105.88	107.35	109.53	107.82	109.49	109.97	106.78	106.82	109.84	105.62	109.47	106.61	107.19	107.78	108.64	110.01	107.72	106.16	108.19	107.73	106.81	107.47	107.72	108.86	106.06	109.61	107.28	106.6
108.03	110.04	107.23	107.96	109.92	108.97	107.94	107.02	108.11	105.52	110.07	107.91	109.42	109.42	106.5	108.2	108.43	105.7	106.47	105.42	107.99	107.01	107.34	108.6	107.43	108.13	106.63	110.03	107.4	107.75	107.3	105.69	107.71	107.7	108.21	108.92	108.21	107.77	107.33	107.11	107.79	107.2	108.49	108.8	105.13	107.16	108.78	107.74	108.35	106.96
108.21	108.45	108.34	109.64	107.39	107.38	106.33	108.2	108.43	106.37	109.38	109.07	106.84	108.79	109.81	105.69	109.76	107.82	108.06	109.13	111.49	109.45	108.86	108.26	111.78	105.44	105.99	109.1	110.55	109.14	109.04	107.19	111.24	108.59	107.32	109.77	107.87	108.13	106.2	109.39	107.22	109.5	106.96	107.98	108.99	106.37	107.44	108.29	108.14	108.76
106.98	105.95	107.57	105.93	103.69	104.95	104.42	106.37	108.24	104.96	106.09	105.51	105.99	107.36	105.6	106.27	106.16	105.67	103.14	104.46	105.24	105.76	104.61	107.02	104.57	106.23	104.14	108.89	105.49	106.51	106.5	107.27	105.67	103.64	105.79	107.02	104.49	109.24	106.03	106.94	106.97	108.17	107.1	106.01	107.05	106.62	104.98	104.57	105.01	104.33
105.33	109.63	104.21	107.58	107.08	107.97	106.89	105.04	105	102.89	105.19	106.42	106.44	105.31	106.9	105.76	106.32	104.21	107.19	107.46	104.79	107.67	105.09	103.15	105.75	105.57	105.14	106.47	105.58	103.18	103.89	106.87	104.75	104.42	106.04	106.19	103.85	103.94	105.22	106.27	104.93	104.46	102.25	105.88	105.63	105.48	105.53	104.71	103.81	106.97
105.97	107.08	104.52	103.69	103.79	108.22	106.33	105.54	105.65	105.02	104.98	105.8	105.86	105.94	107.24	105.52	107.11	106.77	105.32	105.56	107.48	106.52	105.76	106.94	106.75	105.22	106.18	106.43	105.39	104.13	104.7	104.02	105.2	106.17	106.97	104.09	106.33	106.1	106.07	106.87	105.98	106.64	106.28	106.59	105.95	104.01	107.38	104.95	105.83	106.45
108.04	105.8	107.33	105.56	103.81	105.28	107.52	105.7	105.23	107.39	109.7	105.96	109.07	106.93	107.63	104.9	108.94	104.88	105.35	106.58	106.04	107.07	105.4	109.5	106.28	105.85	106.15	107.51	104.56	106.41	107.42	105.93	106.34	106.3	105.22	105.89	105.42	107.36	106.89	105.1	106.12	106.91	104.53	105.77	107.48	108.62	105.22	105.13	109.26	106.78
107.37	103.72	106.42	105.11	104.5	107.39	105.09	107.6	106.06	106.98	105.53	107.99	105.71	105.23	105.09	105.8	106.56	106.09	105.05	105.94	105.76	103.03	102.99	106.58	106.05	106.06	104.61	106.75	105.42	102.98	104.16	106.98	105.15	103.93	105.2	105.7	106.98	104.23	108.1	104.44	104.72	105.68	105.75	106.2	107.26	104.55	104.12	103.62	106.89	106.33
106.69	107.99	106.57	106	104.86	107.88	106.71	104.24	107.75	108.23	105.18	104.79	106.67	106.6	108.38	105.59	104.78	107.96	105.68	106.33	106.29	106.47	105.81	104.83	106.15	107.27	105.7	107.11	106.85	103.35	107.56	104.94	107.07	107.81	106.9	105.98	106.13	105.86	106.83	107.93	107.21	105.96	105	106.93	109.8	105.96	106.07	107.22	106.45	105.77
104.75	107.9	105.02	105.08	106.13	106.9	107.56	105.69	107.45	106.77	106.95	103.6	104.95	104.93	106.77	104.46	106.09	106.19	105.73	105.89	105.31	105.92	106.03	104.52	104.5	104.44	103.55	104.91	106.14	104.6	105.77	105.86	104.1	107.11	105.56	106.21	104.68	106.35	106.64	104.88	104.53	106.17	104.94	103.42	105.63	106.68	107.08	105.2	104.46	105.59
103.9	103.8	100.65	103.2	102.3	104.25	102.85	102.52	103.34	102.32	100.9	101.27	101.28	103.2	102.61	104.46	102.71	104.98	104.26	101.65	101.69	104.14	101.8	101.35	101.81	101.27	101.75	101.71	101.49	102.98	102.41	100.57	104.29	102.15	102.89	102.17	100.82	104.34	101.68	100.9	102.75	102.23	104.46	102.58	101.23	101.9	101.93	102.76	101.56	104.23
100.63	99.621	103.55	99.051	99.353	100.68	100.32	98.159	99.985	102.84	102.37	98.605	99.904	98.535	98.666	101.32	102.54	102.02	100.94	98.998	102.38	101.43	99.79	102.89	100.04	100.18	99.306	101.46	99.905	100.08	100.75	100.71	98.426	100.33	102.13	99.277	100.83	102.31	101.06	99.817	98.359	99.293	99.561	99.703	98.741	98.974	102.7	98.262	98.82	99.206
108.14	107.38	109	108.46	109.48	108.76	108.7	109.04	108	110.41	108.76	108.66	109.14	110.07	105.79	107.9	108.47	111.3	107.41	107.21	108.61	108.23	110	109.55	107.59	107.7	108.23	106.68	107.87	109.84	108.68	109.53	108.6	109.66	107.31	108.81	107.47	109.16	107.21	108.02	108.29	110.72	107.93	107.91	108.82	110.61	106.75	107.8	107.81	108.74
105.63	105.95	105.24	103.59	105.65	105.12	105.59	103.95	106.24	105.14	105.68	108.73	105.91	104.35	104.15	106.8	107.07	106.49	107.2	105.39	106.6	105.69	106.59	106.48	104.93	105.67	105.04	104.82	104.52	106.95	105.41	105.33	108.16	104.62	102.91	105.75	105.52	105.22	104.82	105.7	103.07	106.54	108.79	105.75	106.96	105.49	104.87	106.15	104.63	104.28
110.06	107.67	106.91	107.55	108.97	108.19	109.96	107.5	106.72	107.69	105.48	105.25	108.89	104.24	107.55	105.75	108.37	106.42	107.84	105.75	107.33	107.7	105.37	109.45	108.96	107.25	106.68	109.57	105.85	108.22	107.36	107.78	105.43	106.7	106.33	107.72	107.2	108.67	105.5	109.2	108.96	108.24	104.53	107.07	108.82	109.38	108.9	106.28	107.72	106.26
107.19	107.98	104.44	105.91	107.53	108.81	105.26	106.8	105.6	106.09	105.8	108.86	104.93	108.59	107.66	108.29	105.74	107.85	107.8	108.62	105.66	107.04	106.84	108.22	104.63	105.9	107.83	106.71	107.25	107.74	108.38	106.86	106.05	109.22	106.83	108.77	104.69	105.09	106.1	106.72	107.52	107.62	108.02	106.93	109.41	107.89	104.64	107.66	105.84	106.04
105.09	107.52	106.2	108.33	105.45	106.74	107.22	107.23	107.99	105.45	104.8	106.47	106.89	107.88	103.39	106	106.69	104.8	106.3	106.15	107.71	106.31	107.33	105.92	105.37	109	104.93	104.93	107.33	105.82	104.07	105.98	106.55	105.88	105.18	108.4	108.23	104.83	106.72	107.23	106.74	106.05	105.51	106.64	107.42	105.59	105.49	107.84	105.5	108.01
107.94	109.53	108.92	107.91	108.25	109.14	108.52	108.66	109.82	109.73	108.95	111.18	108.74	108.1	107.53	106.19	109.37	108.42	109.85	109	109.08	108.13	109.64	108.37	107.46	107.3	108.64	109.79	109.4	109.45	107.78	108.74	107.99	107.78	107.45	109.25	107.53	109.2	109.23	109.33	107.42	108.04	107.68	109.46	108.34	109.08	108.06	108.54	107.89	108.82
112.28	110.52	111.08	113.92	109.96	108.92	108	111.3	110.2	108.76	109.87	110.43	111.07	109.78	109.46	109.9	110.33	110.83	111.27	111.38	110.34	109.79	113.02	110.28	111.46	110.51	108.68	108.28	109.48	112.02	110.61	109.77	110.62	110.53	109.85	112.71	109.95	109.72	110.17	110.46	110.66	108.36	110.41	108.88	111.83	110.54	112.92	107.1	109.17	108.86
100.81	99.124	101.89	102.45	99.085	100.97	99.015	101.31	101.83	104.72	98.73	99.462	99.668	99.939	101.51	99.998	100.57	99.447	100.7	99.105	100.72	99.124	100.12	98.518	100.78	99.215	99.461	99.733	99.494	97.945	102.1	101.34	98.644	99.918	99.187	99.083	99.081	100.47	99.957	98.701	99.563	100.55	100.95	102.37	99.755	102.37	99.656	99.805	100.91	99.511
106.52	105.29	105.7	105.98	106.7	106.07	107.25	104.46	107.18	105.94	106.01	107.21	105.79	107.02	106.44	108.13	104.68	105.68	105.27	106.5	106.65	108.18	104.63	107.03	108.84	105.6	104.82	105.09	106.51	108.39	107.48	105.18	107.38	105.55	106.98	105.32	107.84	105.19	106.12	106.75	107.47	108.57	103.95	106.24	106.12	106.44	106.19	105.7	106.21	106.07
108.71	107.15	109.45	108.83	109.04	106.45	108.65	109.56	110.27	109.36	109.63	108.29	107.63	107.01	108	108.22	108.82	106.91	109.45	108.96	107.62	109.68	106.53	110.16	107.9	109.09	108.19	108.18	111.29	109.72	108.41	107.51	109.19	109.47	110.34	108.49	108.4	110.92	109.1	107.58	108.6	107.07	109.94	108.22	108.78	110.85	105.21	108.98	107.94	106.75
108.46	110.37	109.24	110.27	108.73	109.62	106.44	108.87	107.46	108.46	106.58	108.82	110.01	107.19	109.1	107.11	109.31	107.26	108.46	109.1	107.28	107.31	108.06	110.36	109.31	107.33	106.92	109.05	110.11	106.29	108.47	106.65	108.83	107.42	106.08	107.84	112.6	108.74	108.88	111.43	108.99	109.35	110.76	107.69	110.09	109.25	108.95	108.27	110.61	108.32
97.843	97.644	98.798	99.15	97.629	98.168	98.502	98.207	95.984	99.866	97.449	98.855	97.028	100.18	98.828	97.111	95.877	96.092	95.959	101.23	99.2	98.03	98.327	95.91	98.552	99.235	97.657	98.689	99.449	98.463	98.788	98.443	96.38	99.167	99.963	99.649	99.85	97.404	99.062	97.549	98.443	98.479	98.488	99.652	96.878	99.339	101.31	98.688	98.161	98.977
98.205	98.331	97.883	98.176	96.558	96.321	96.646	98.296	98.386	98.491	98.032	95.486	96.924	97.928	97.104	99.416	98.08	99.689	98.476	98.894	96.111	97.217	97.544	99.227	97.411	97.123	97.559	98.611	99.91	98.474	98.719	96.539	98.591	96.942	97.141	97.477	97.433	96.92	98.107	97.014	96.972	98.003	100.03	98.177	97.482	97.313	96.195	98.27	98.568	96.803
105.57	105.38	105.32	106.03	108.69	106.79	107.7	105.08	106.89	106.37	105.36	107.21	106.97	106.23	102.98	106.25	103.32	109.18	106.44	107.6	105.37	104.61	106.83	107.75	107	104.64	108.18	105.8	105.54	105.1	105.07	103.09	106.81	104.68	106.68	106.95	106.6	106.26	107.98	107.67	105.95	107.1	109.2	104.45	105.54	103.39	105.75	104.24	105.47	105.8
106.97	110.16	106.5	107.09	105.25	105.74	108.21	108.26	108.35	108.45	108.94	109.67	109.34	105.11	105.74	107.92	108.57	108.56	106.81	109.45	109	108.02	105.68	108.24	107.75	107.34	107.6	108.05	105.88	107.83	110.05	108.5	105.91	108.61	107.36	105.5	109.93	106.56	109.24	107.81	108.86	107.23	106.96	105.17	107.82	107.87	108.13	108.64	106.9	107.28
98.212	99.609	100.02	99.913	102.98	99.892	97.637	99.987	100.42	99.692	100.46	98.492	99.36	100.68	99.022	98.893	101.28	101.61	98.869	99.681	100.15	99.45	99.756	100.09	99.783	100.83	100.94	100.35	101.98	98.822	99.665	99.928	99.698	102.61	99.817	98.284	98.115	102.01	98.387	98.256	101.54	99.434	99.84	99.479	100.79	99.996	100.77	101	101.22	98.326
104.98	107.95	105.35	106.59	104.43	107.32	105.73	105.69	105.47	105.93	109.08	106.24	103.97	105.96	105.96	105.3	105.06	107.15	107.7	105.88	105.56	105.92	106.8	106.99	106.34	104.26	106.1	105.99	106.17	104.82	104.1	103.12	106.14	103.72	106.04	106.26	103.66	105.88	107.77	104.91	107.21	106.29	106.68	104.06	104.79	104.33	106.7	102.54	107.38	105.37
110.02	107.78	108.34	108.43	107.77	107.31	106.55	108.96	107.26	107.86	110.53	107.8	108.62	108.52	109.61	108.3	106.98	107.37	107.46	106.74	107.95	109.07	108.12	108.69	107.21	106.29	108.78	108.18	107.87	110.02	105.97	109.41	109.05	108.55	106.83	107.83	109.25	106.32	108.41	106.88	108.67	106.49	106.83	108.13	107.45	107.53	108.84	106.12	107.41	107.55
104.18	104.77	104.78	104.77	107.01	104.97	106.28	105.75	106.5	106.38	107.24	106.14	107.41	105.37	106.92	106.38	106.58	106.36	103.94	105.61	105.74	106.52	104.64	105.06	105.41	105.75	106.68	106.1	104.51	105.91	104.66	104.28	107.14	102.79	103.05	108.7	105.22	104.66	104.68	107.06	109.15	107.82	105.97	107.63	107.37	104.38	104.08	106.37	102.56	105.7
99.727	99.396	99.515	98.871	98.532	98.846	101.42	99.58	100.41	101.09	98.946	102.43	102.94	100.22	101.32	99.57	100.07	100.66	101.6	98.623	99.343	100.23	102.17	100.27	100.74	101.6	99.745	99.983	99.978	99.941	100.7	101.45	100.14	97.696	99.672	99.011	99.524	100.73	101.37	99.568	97.408	102.36	99.896	100.45	100.76	100.1	98.531	100.34	100.97	101.65
105.97	104.41	105.53	106.85	107.37	107.18	106.57	104.49	107.03	106.93	106.45	107.16	106.03	105.46	106.46	108.16	105.91	108.3	106.91	107.45	106.89	108.19	108.03	106.08	109.5	107.04	108.29	105.38	105.62	108.27	106.37	104.4	105.89	107.61	104.79	106.72	106.87	105.37	106.87	107.56	106.66	106.22	104.54	106.24	106.13	105.58	108.38	105.39	110.18	107.85
105.47	104.36	105.07	102.1	106.43	104.49	103.52	106.43	103.43	104.72	105.91	105.64	106.92	104.94	105.61	106.01	107.11	104.79	106.72	108.32	104.44	104.31	107.73	104.2	104.69	108.88	105.11	105.54	104.81	105.19	107.37	104.23	106.03	104.97	104.79	105.85	104.39	105.14	106.86	107.27	106.12	106.14	106.64	105.12	104.24	106.11	103.75	105.13	104.55	105.3
110.29	111.38	110.44	109.19	108.5	108.35	108.97	111.77	109.35	112.79	112.12	110.09	110.46	111.87	110.88	109.79	111.84	111.05	108.54	110.02	110.2	111.04	108.75	111.11	109.37	110.86	110.33	111.96	110.35	110.41	110.76	108.89	111.52	110.56	111.33	109.6	110.54	109.39	111.57	110.94	111.03	110.06	112.4	107.99	109.13	110.87	112.23	110.25	108.62	108.66
106.25	105.41	106.31	106.54	102.9	105.04	107.29	107.29	105.49	105.13	106.48	106.51	105.52	103.43	105.48	108.09	105.86	105.78	106.21	105.67	105.68	104.2	107.82	104.61	105.22	105.45	106.56	105.98	104.96	105.55	106.03	106.38	105.95	105.95	106.77	105.45	105.29	107.1	104.49	105.12	107	106.51	105.48	105.52	104.56	106.69	104.41	106.58	104.84	105.45
102.84	99.321	99.596	100.35	99.02	100.88	100.42	103.44	101.57	101.45	100.8	98.366	101.22	101.5	97.796	100.35	101.03	97.926	100.89	101.45	99.848	101.94	101.64	101.14	98.403	101.46	98.485	98.37	98.873	101.23	100.78	100.04	100.04	100.04	101.75	99.175	99.205	103.26	100.66	100.13	100.56	100.01	98.951	100.28	102.08	100.19	101.32	99.762	99.949	98.663
108.95	107.23	106.21	110.34	108.55	107.73	106.23	105.62	108.44	107.75	106.4	111.27	109.46	106.89	106.79	107.76	108.11	106.77	106.99	108.39	109.03	108.83	107.76	107.68	108.1	107.17	109.35	107.41	109.93	108.97	106.84	107.49	107.99	106.84	107.02	109.77	107.97	109.32	106.71	107.82	108.46	109.33	107	107.56	108.46	107.36	109.16	107.08	107.98	107.18
106.41	107.17	106.51	103.63	105.95	104.79	106.89	103.83	106.7	105.2	104.85	107.68	103.43	106.87	106.34	104.77	105	104.59	105.99	103.89	105.01	103.39	104.55	104.88	103.28	105.39	107.12	104	106.13	105.82	106.88	108.94	104.26	106.65	104.64	106.06	107.1	103.51	104.83	104.95	106.39	104.03	105	104.04	104.02	105.46	104.69	104.23	104.85	106.58
99.898	102.33	100.39	101.55	103.46	102.42	102.35	101.03	99.105	99.185	98.427	99.189	100.48	101.67	99.335	100.76	100.63	100.54	101.64	99.224	102.51	99.183	101.42	98.98	100.16	101.63	99.536	100.28	99.519	99.94	98.476	99.598	101.67	102.17	99.889	101.8	98.498	101.09	100.43	101.62	100.8	102.92	100.98	100.55	100.26	102.62	99.308	99.281	98.806	102.42
110.09	110.08	111.44	108.62	111.78	109.49	108.54	108.87	108.37	109.81	111.93	109.8	109.37	110.15	111.37	111.32	108.32	109.18	109.5	108.47	109.24	108.93	107.84	111.77	111.25	108.68	109	109.43	109.66	110.11	110.45	109.24	111.61	111.68	109.02	112.07	110.51	109.94	110.12	109.68	108.82	111.68	110.86	109.41	110.06	109.1	110.12	110.28	109.29	109.97
106.28	104.36	106.23	105.95	107.41	106.11	105.72	106.92	106.08	106.54	105.03	104.12	103.34	106.79	105.81	106.15	104.49	110.62	105.29	106.57	104.92	105.35	105.17	106.36	108.45	105.54	106.75	104.59	106.71	103.76	105.26	105.06	104.62	108.46	106.51	107.54	105.1	105.48	104.7	104.34	106.26	107.93	107.13	106.87	105.45	105.59	105.59	104.53	107.61	105.12
105.53	106.56	104.91	107.32	105.06	106.31	107.81	106.27	106.07	107.27	105.01	106.03	105.87	104.02	105.38	104.19	104.52	105.83	105.45	108.5	105.58	106.54	106.11	107.2	106.34	105.09	106.94	105.6	105.88	105.42	105.64	105.4	105.89	103.99	106.68	106.39	104.29	105.86	106.33	103.38	103.99	103.36	106.38	104.14	104.52	102.79	105.46	106.28	106.78	107.51
106.54	104.6	104.46	104.42	103.99	105.63	105.85	105.26	104.55	107.55	105.74	105.4	105.05	106.27	108.31	105.37	106.13	104.92	105.79	104.47	105.84	106.45	104.18	106.07	103.45	105.51	106.03	104	106.82	106.76	108.29	104.08	105.97	104.68	105.61	104.9	104.59	106.13	105.63	104.51	106.98	107.21	106.22	106.77	104.14	104.5	106.6	103.71	104.73	105.57
107.53	106.61	108.12	107.78	107.61	109.47	106.8	106.17	107.06	107.14	110.1	108.56	107.83	108.2	109.19	108.36	106.73	107.92	109.71	106.45	107.82	107.47	109.92	108.01	108.8	109.57	108.68	107.27	107.41	108.45	109.18	108.04	108.43	109.23	107.68	107.78	109.48	107.68	108.66	108.26	106.3	106.65	108.86	108.92	107.39	108.01	106.15	108.39	106.06	106.52
99.34	100.79	103.22	100.02	99.986	102.75	100.95	101.91	99.246	100.71	100.84	100.95	100.4	102.32	100.84	98.902	101.63	102.11	100.26	101.56	100.37	102	100.15	103.25	98.268	100.27	98.95	101.52	101.13	102.14	102.05	101.99	100.86	101.74	100.79	101.9	101.07	100.64	102.47	101.23	102.56	99.803	99.571	102.61	100.17	101.47	98.953	101.94	102.09	101.27
98.879	102.88	100.92	100.46	100.67	99.735	100.69	102.43	101.81	99.006	99.043	100.34	100.18	100.66	97.991	101.65	98.063	102.19	100.06	99.449	98.797	100.52	97.153	99.044	101.63	102.64	100.2	99.182	101.97	100.62	99.958	101.04	99.402	99.003	101.43	102.08	99.887	100.69	100.8	100.34	100.63	99.988	99.098	99.201	100.43	99.802	99.726	99.017	100.65	101.76
107.4	104.85	107.18	105.45	102.95	102.22	106.58	105.52	105.26	105.09	105.08	108.26	106.1	105.01	105.26	107.72	103.9	106.7	105.93	105.59	108.59	104.89	106.95	105.73	106.89	104.97	107.21	103.55	105.86	105.03	104.37	105.4	107.17	104.22	103.86	104.22	104.77	106.66	106.88	105.88	103.63	107.61	105.4	105.69	104.53	107.42	107.02	107.38	104.08	104.87
109.62	105.77	107.46	105.01	104.98	105.5	106.35	105.41	104.2	105.7	106.26	106.35	107	105.58	106.75	103.84	107.44	106.5	106.44	105.05	103.97	105.71	106.98	108.94	107.84	108.75	105.54	105.78	105.16	106.2	104.33	105.83	108.23	107.04	107.2	106.8	106.9	107.6	105.7	107.6	105.29	106.23	108.23	107.8	106.31	108.01	106.31	106.11	105.86	108.8
107.9	109.74	108.45	107.39	107.52	107.58	106.94	106.77	109.96	108.61	107.54	108.97	106.99	108.03	106.46	106.73	110.19	110.13	105.92	108.26	109.78	107.24	108.21	110.45	108.69	106.96	105.84	110.73	109.73	108.63	106.75	108.17	108	109.9	107.18	109.73	106.59	108.55	109.55	105.99	107.21	108.86	106.9	108.71	108.64	109.88	110.96	109.16	107.49	108.9
106.65	104.09	104.11	107.96	107.41	104.56	108.36	103.37	105.69	105.12	105.98	106.84	107.02	105.87	105.08	105.99	104.47	104.13	105.78	106.78	107.61	103.37	104.23	106.5	107.63	105.82	105.62	105.79	106.8	106.42	106.1	105.34	105.19	104.72	105.49	108.28	106.73	102.65	104.81	102.53	107.85	105.59	104.56	104.5	102.62	105.1	104.9	104.33	103.91	103.33
105.78	106.72	107.59	107.04	107.75	108.59	108.23	106.92	106.06	107.6	110.42	108.82	109.62	109.06	108.71	110.21	105.89	107.64	109.79	108.59	107.96	106.26	109.23	108.89	105.46	105.59	107.19	106.29	106.93	108.76	107.05	108.95	106.88	107.83	108.27	106	109.08	106.53	109.41	107.83	108.61	108.06	106.32	108.27	108.9	107.43	108.11	105.87	105.19	105.75
106.36	107.34	107.53	108.92	107.35	107.98	107.38	107.72	108.08	108.91	109.01	107.71	108.3	108.61	109.94	109.77	107.15	106.35	108.32	108.83	105.51	106.66	107.09	106.22	110.08	108.84	109.09	109.02	108.08	108.89	107.31	108.27	108.04	107.19	108.86	108.43	107	108.33	107.88	108.55	106.71	108.06	109.75	109.23	110.55	108.1	107.3	107.73	107.19	109.3
107.34	107.4	105.7	104.22	106.67	103.67	108.17	104.48	105.32	104.66	104.94	108.14	105.11	105.34	104.93	105.33	105.16	104.98	106.95	106.36	106.66	104.44	107.11	105.82	106.76	104.43	107.75	105.83	104.15	108.61	105.94	107.55	106	106.25	104.23	105.71	104.35	105.69	108.1	103.21	105.14	105.71	105.82	104.09	106.1	105.46	105.2	103.97	104.33	105.85
105.49	107.07	105.02	107.67	106.07	106.07	105.74	105.05	106.34	107.07	108.05	106.08	103.44	104.18	105.59	104.76	106.77	106.79	105.68	104.93	104.91	107	105.12	104.75	106.07	106.79	105.33	107.23	105.39	105.59	106.64	108.15	105.62	103.94	108.19	104.57	106.14	104.69	105.97	105.13	105.29	105.72	106.57	106.18	105.35	105.57	104.28	107.29	106.57	103.28
105.86	105.2	104.36	105.54	105.12	104.92	108.62	104.29	104.07	106.41	105.78	104.59	103.25	104.2	105.11	105.75	106.48	102.87	107.33	107.15	104.53	105.53	105.97	105.83	106.7	106.77	103.17	105	105.56	106.18	106.44	107.91	103.45	106.07	106.22	104.88	107.09	104.62	104.48	105.13	105.77	105.81	104.79	102.84	105.03	105.28	107.3	106.13	104.98	105.15
105.74	105.83	104.05	104.57	106.28	103.77	107.03	105.01	104.33	105.24	105.71	105.82	105.57	104.08	103.38	107.52	106.97	105.49	106.27	106.11	107.11	105.98	102.48	104.24	107.57	104.33	106.23	107.3	105.42	105.97	104.99	105.53	105.06	106.27	104.83	105.16	105.96	105.62	104.25	107.85	106.51	105.18	104.67	105.59	106.46	106.21	105.33	105.64	106.37	107.12
105.7	106.03	105.21	105.83	106.69	105.47	107.61	104.91	105.61	104.01	107.99	104.54	105.49	105.51	105.03	104.76	107.03	105.27	106.99	108.15	105.7	106.66	103.85	106.46	105.7	104.32	105.19	105.95	106.03	105.24	106.04	103.93	107.94	103.61	104.42	104.95	105.57	104.64	105.62	104.09	106.9	105.6	106.89	107.72	106.05	106.73	105.77	103.88	107.51	104.36
106.86	109.51	108.21	107.38	108.72	108.26	109.25	107.74	107.32	107.63	107.93	107.34	108.56	107.22	109.01	108.02	105.35	107.66	106.41	108.46	107.31	107.5	107.46	108.75	104.64	109.28	110.04	106.44	108.55	107.17	108.22	107.55	106.12	108.32	107.85	108.28	106.87	106.24	108.52	106.1	105.51	106.93	107.57	105.97	107.97	107.24	108.45	107.24	107.64	107.09
109.62	109.91	110.27	111.33	112.14	110.65	110	108.38	111.14	109.36	110.26	111.49	111.49	112.69	110.36	108.28	109.69	109.35	109.25	110.11	109.59	111.66	111.24	110.7	110.61	110.26	109.53	109	110.82	109.74	110.75	113.29	109.4	109.86	109.98	110.57	110	111.84	110.26	110.35	109.68	108.77	111.14	110.61	110.05	109.3	110.53	109.62	108.33	111.76
99.529	98.219	97.023	97.048	96.883	96.914	99.21	99.125	98.737	98.928	99.935	96.615	98.509	96.431	99.456	96.929	98.371	97.589	99.329	98.248	97.779	98.014	98.952	97.569	96.291	98.961	98.895	99.258	98.336	96.731	98.79	99.834	97.456	98.605	97.24	97.723	99.43	97.431	99.395	97.239	97.616	99.116	96.884	98.939	96.339	97.599	100.03	97.695	97.932	99.379
105.75	104.45	106.73	105.84	105	105.61	105.3	106.08	105.67	105.09	103.84	104.29	106.18	106.42	106.11	108.9	104.37	105.97	105.13	104.02	107.33	104.63	105.07	103.27	103.23	105.5	103.75	104.4	104.24	107.49	103.88	104.83	106.95	106.81	106.21	104.48	107.02	106.74	105.3	104.76	106.42	106.78	104.61	106.33	104.07	104.04	107.72	103.8	105.84	107.51
101.12	99.297	99.641	101.69	99.66	101.9	99.994	97.443	98.87	100.61	101.25	101.24	101.83	99.058	100.51	102.1	102.32	100.28	100.08	99.462	99.229	99.239	99.289	98.593	101.21	100.33	102.06	101.41	101.13	99.954	99.864	101.68	101.41	100.91	100.13	99.01	100.51	102.05	100.62	100.32	99.561	101.01	98.05	101.75	100.25	99.666	100.51	101.44	102.11	99.954
105.96	103.83	103.9	105.63	106.88	105.57	106.78	105.28	104.85	105.29	105.53	107.37	103.53	106.73	104.17	106.5	104.95	106.85	101.87	106.49	107.79	103.22	102.41	105.1	102.22	105.62	105.72	105.66	105.2	105.63	104.39	104.2	104.13	106.5	105.59	103.86	105.92	105.39	107.11	104.19	107.62	107.23	103.81	106.43	104.52	103.98	106.76	104.72	106.86	106.49
97.354	96.297	99.817	96.451	95.5	96.966	98.332	98.127	97.134	99.134	99.253	94.968	99.942	97.637	100.19	99.073	100.55	98.658	97.369	97.605	100.2	100.16	97.673	97.58	98.093	98.872	98.016	97.517	98.547	96.818	96.328	98.872	97.328	97.439	97	100.35	98.369	99.357	98.249	97.539	98.114	96.249	98.629	97.836	97.441	98.108	99.292	98.866	98.685	98.183
107.82	110.55	106.57	108.48	107.65	107.61	107.23	107.1	111.04	109.14	107.94	109.29	107.1	106.5	109.79	108.67	111.26	107	109.47	108.35	107.2	109.11	109.19	107.77	108.45	107.71	108.68	107.73	106.7	108.56	108.71	110.23	108.07	108.23	107.21	108.41	108.93	109.85	109.53	109.67	107.88	107.83	109.36	105.35	108.15	109.9	106.32	106.67	107.7	106.72
104.08	105.73	105.18	106.32	106.73	105.4	106.61	106.66	105.89	106.19	104.21	105.17	105.4	106.48	105.49	106.76	105.71	105.38	104.89	108.02	103.98	105.78	105.42	107	105.76	106.34	107.23	106.41	105.45	103.87	105.91	106.2	105.8	106.02	104.85	106.67	107.01	106.04	106.62	104.04	106.36	103.95	106.33	105.38	107.19	105.25	106.15	105.57	105.81	106.71
107.57	106.49	107.79	109.26	110.24	107.35	107.44	106.64	107.9	106.6	107.78	106.93	107.28	108.94	108.84	109.14	108.57	107.27	109.15	109.18	105.92	109.34	109.12	108.05	108.82	107.33	107.95	108.88	110.21	109.6	108.77	109.24	107.39	107.87	106.94	107.37	108.08	108.04	107.52	106.32	106.69	108.53	110.37	109.2	110.07	108.31	107.77	107.7	110.51	107.52
108.27	107.13	110.11	108.09	108.55	107.8	108.33	109.5	106.17	107.54	109.64	108.27	105.03	108.23	106.85	108.62	106.42	107.25	107.41	107.63	107.67	110.17	107.9	108.83	107.71	109.54	109.02	108.75	107.94	105.88	107.39	107.05	106.38	109.38	108.81	107.19	107.35	108.2	109.48	105.14	111.11	107.39	105.75	108.31	109.15	107.63	107.53	109.29	108.51	108.76
105.62	105.35	106.47	105.62	105.48	106.03	105.31	106.87	105.68	108.36	106.94	106.98	105.35	107.67	107.51	106.42	105.36	104.43	106.36	108.24	106.69	107.03	106.54	106.39	106.16	105.85	103.38	105.14	105.1	104.45	104.63	105.64	106.32	105.95	105.83	107.7	106.06	103.5	106.82	104.72	104.63	107.59	105.26	104.23	105.16	106.04	104.72	106.43	108.09	107.2
108.06	108.05	107.93	108.55	108.82	106.82	107.29	108.19	108.45	106.3	108.8	108.2	109.86	106.65	107.82	107.64	109.5	108.44	108.13	108.54	109.03	109.61	108.61	109.14	109.49	109.28	110.43	108.6	107.88	108.76	108.64	108.84	106.44	108.87	107.55	106.67	110.8	108.32	107.87	106.78	106.69	109.09	107.17	109.24	109.47	109.85	108.79	107.21	109.08	107.75
108.85	108.1	105.01	109.71	106.24	109.41	109.97	107.83	107.32	109.15	107.94	109.89	108.42	113.17	106.79	106.6	108.9	109.05	107.09	106.63	107.46	108.83	107.52	110.67	107.65	106.23	109.07	108.37	107.52	108.06	107.64	111.79	108.45	110.95	107.32	108.53	106.15	108.41	106.43	107.95	108.13	108.55	108.62	110.15	109.3	110.95	108.74	107.39	106.5	109.25
107.03	106.26	106.16	106.92	105.7	103.74	106.48	103.78	104.76	106.74	103.86	106.38	104.77	105.79	105.54	106.09	104.2	106.5	108.37	104.51	103.96	105.35	103.04	106.48	105.04	106.13	105.23	105.61	106.56	105.97	105.22	104.87	106.59	101.89	104.82	104.82	105.06	106.1	104.25	102.68	105.58	106.49	105.94	104.97	105.49	105.85	103.72	104.56	104.53	105.88
97.93	98.649	98.829	100.16	101.5	97.635	99.838	98.991	97.718	99.964	99.46	100.59	98.916	99.013	99.851	97.496	99.683	98.094	98.297	98.49	98.432	97.989	97.119	97.992	98.604	97.187	97.372	99.635	99.094	98.277	98.191	99.965	96.55	98.007	98.322	100.71	98.579	98.266	98.872	100.14	99.988	99.62	99.202	100.86	99.536	98.691	97.483	97.595	99.303	98.849
109.64	109.18	109.61	110.94	111.35	108.86	111.71	111.32	109.1	110.66	109.35	110.93	111.69	110.68	113.28	109.79	110.99	107.93	111.19	109.6	113.36	109.63	108.69	109.02	110.44	111.77	110.09	111.74	110.74	109.64	108.94	109.31	108.55	110.86	110.81	111.38	111.24	109.19	112.07	111.68	109.05	111.36	109.43	111.48	109.45	109.04	110.93	111.4	108.81	113.29
106.3	105.15	104.66	107.4	103.68	105.82	104.88	106.8	105.94	105.84	105.33	106.37	103.21	105.79	105.78	105.49	106.97	107.24	102.81	106.25	105.03	104.86	107.77	105.99	107.1	106.48	106.22	106.15	104.22	106.23	107.02	103	106.26	107.75	106.34	107.17	104.58	106.89	103.96	104.83	104.2	104.05	106.42	107.67	106.51	103.59	104.38	103.38	104.09	105.53
99.965	101.82	100.34	99.625	103.97	100.19	99.82	100.1	102.7	99.572	101.97	100.19	99.107	101.3	99.599	100.35	98.133	101.61	100.32	102.18	98.793	99.828	101.03	100.28	98.505	100.08	101.34	97.969	98.468	99.226	98.586	99.323	99.022	99.455	100.91	101.4	100.52	99.217	102.21	100.99	97.963	99	100.41	101.78	100.49	100.1	100.61	99.286	98.163	98.632
104.81	104.32	107.88	105.53	106.47	104.56	104.8	105.81	105.18	105.66	105.93	103.95	105.28	104.69	107.35	107.01	105.13	104.71	108.25	106.19	105.29	103.33	104.37	104.73	103.3	105.07	105.42	106.1	105.98	106.35	104.54	107.66	106.25	109.22	107.65	106.27	106.35	107.14	105.48	108.23	106.1	107.93	106.2	105.69	102.26	106.87	107.55	107.57	105.12	105.85
107.07	105.83	108.69	108.32	107.44	107.47	105.41	107.63	108.96	107.09	108.07	109.09	107.14	106.65	106.68	108.38	108.68	107.31	105.29	106.87	106.29	108.6	105.45	107.14	108.81	110.83	106.24	104.87	108.39	108.96	106.74	108.17	105.86	110.12	110.28	105.57	106.9	107.28	108.2	106.48	111.04	108.91	106.54	107.57	109.37	106.94	106.33	107.32	107.85	106.91
108.29	106.09	109.61	109.42	107.64	107.48	109.58	108.14	108.36	109.74	109.44	107.87	107.4	107.45	106.91	110.5	109.81	108.32	107.91	106.95	108.66	109.76	108.97	107.38	109.7	108.86	108.74	106.4	110.32	108.78	107.51	107.23	111.7	107.67	108.38	109.24	108.28	107.98	108.27	109.05	110.27	109.74	106.89	110.12	108.39	107.25	107.39	107.26	108.47	109.57
108.76	109.57	108.23	112.88	111.49	111.01	110.65	111.15	109.88	111.07	110.78	109.04	110.24	112.5	110.45	111.28	109.74	111.47	110.51	109.79	109.73	110.96	111.85	108.72	110.51	109.97	111.55	110.7	109.94	108.59	110.44	108.88	110.86	109.59	112.47	110.03	111.17	109.89	110.07	110.57	109.8	108.18	108.36	108.35	108.06	110.67	110.24	113.85	111.76	111.15
105.94	106.58	105.68	104.72	106.47	105.86	104.94	106.38	105.13	106.58	106.12	108.29	106.43	105.94	107.42	106.81	104.56	103.93	107.06	108.14	105.55	106.79	106.02	107.24	106.55	106.4	106.34	107.47	106.1	108.5	105.69	107.03	107.13	105.46	106	107.68	107.85	107.18	104.78	105.92	106.39	105.68	106.58	106.57	107.46	106.55	109.92	108.17	105.47	106.49
112.27	109.81	112.38	111.63	110.65	109.35	110.23	110.92	109.33	112.29	110.12	109.78	109.2	109.06	111.22	110.51	108.55	111.19	110.11	109.25	110.25	111.43	111.43	110.09	111.38	111.53	109.48	112	109.09	110.57	109.57	111.75	111.04	111.69	113.63	108.03	111.35	110.23	110	109.48	112.37	109.24	111.57	109.38	109.52	111.15	110.82	110.59	110.43	110.49
110.3	107.97	109.11	108.23	110.72	108.42	108.77	108.7	107.18	107.83	108.11	107.79	107.59	108.19	108.04	108.25	108.24	109.55	109.75	108.22	109.58	108.54	107.53	109.48	108.15	108.27	107.79	107.1	109.41	108.19	108.23	109.26	109.86	109.84	107.51	107.8	108.82	109.2	109.49	108.15	108.9	109.32	109.5	109.21	108.96	105.86	108.37	108.91	108.78	108.19
102.05	101.37	99.947	102.81	101.89	101.56	100.56	101.04	98.741	101.03	100.71	101.3	98.971	99.475	96.956	99.122	100.33	100.15	98.36	99.706	99.255	101.22	99.477	97.467	101.06	101.6	100.32	101.04	98.213	98.192	99.862	100	100.75	100.81	99.882	99.191	99.697	101.38	100.78	97.722	102.09	97.8	101.77	100.29	100.86	102.05	98.89	99.655	101.67	100.54
108.74	107.42	109.41	108.81	109.71	107.52	109.49	108.54	109.18	110.11	106.78	109.3	108.38	105.85	109.06	107.94	107.88	108.39	105.79	107.05	108.17	108.94	109.1	105.5	105.79	107.09	107.23	109.26	108.51	110.1	107.46	108.78	110.6	108.16	109.38	106.44	109.41	107.38	107.88	107.35	105.98	110.14	108.01	107.91	109.03	107.82	108.26	108.93	106.32	106.8
109.16	108.59	108.1	108.74	108.47	106.59	107.66	106.56	107.76	105.2	107.25	106.68	107.85	107.71	108.42	106.1	109.25	107.28	110.24	109	109.54	107.73	109.29	109.09	106.68	107.55	106.15	110.81	109.39	111.12	107.76	108.29	108.85	110.37	107.8	108	108.33	107.59	107.36	111.11	108	108.12	106.16	108.31	107.58	109.7	109.49	108.94	107.66	104.98
105.69	105.69	106.35	106.71	106.46	106.42	106.49	106.99	105.98	107.44	107.47	105.18	107.46	105.54	106.07	108.45	105.9	106.04	106.81	105.79	106.28	105.95	108.69	106.63	106.39	109.08	106.01	107.99	105.82	109.12	104.96	106	107.27	104.68	106.94	105.81	105.83	105.06	105.34	106.77	105.47	106.71	105.64	104.6	105.81	105.65	108.44	103.38	103.71	103.16
108.78	106.38	108.31	106.85	108.1	109.9	107.59	108.89	106.76	107.34	111.45	107.59	108.84	108.22	107.77	108.86	108.1	108.33	106.7	106.89	109.33	107.9	106.79	108.71	107.68	108.84	107.84	108.04	109.13	108.42	107.76	108.89	109.02	108.1	108.66	109.55	110.08	108.32	108.3	108.84	108.08	109.17	108.13	109.23	106.97	108.92	108.02	107.59	106.92	107.6
107.83	110	107.03	108.85	106.61	109.17	106.97	107.92	106.66	107.43	108.31	106.66	108.72	108.55	109.49	108.94	108.69	108.33	107.36	107.53	108.26	108.71	106.86	108.59	108.92	109.51	106.81	109.91	107.01	108.54	105.06	110.11	110.37	108.83	110.09	108.3	108.07	107.87	109.41	108.88	108.47	108.98	108.95	106.34	109.42	109.29	107.58	108.85	108.33	109.93
110.22	111.1	108.84	109.7	110.41	109.39	110.58	110.43	111.25	110.46	109.74	109.79	108.59	112.47	109.8	110.68	110.89	109.14	111.64	110.93	108.58	112.36	110.44	108.96	110.37	111.19	108.65	110.06	109.19	109.17	109.14	108.53	109.23	110.43	108.24	110.91	110	111.27	108.94	107.98	107.79	110.82	108.46	109.02	109.73	111.78	111.03	109.6	110.88	110.74
98.695	98.156	97.082	98.649	99.172	96.105	97.616	96.305	98.152	97.535	96.703	97.735	96.105	96.324	99.186	98.053	99.015	98.24	99.439	98.31	96.357	98.4	99.455	99.424	97.138	98.582	97.835	98.621	97.719	96.56	99.105	97.195	99.434	97.715	98.315	97.844	96.096	96.939	100.48	96.784	97.157	98.127	98.448	97.79	97.326	97.557	98.319	100.04	97.818	96.517
109.8	106.48	107.48	107.16	106.54	105.78	105.77	107.04	107.82	106.76	105.15	106.08	103.89	110.24	107.68	109.63	107.24	106.57	106.11	106.57	107.61	104.55	105.97	106.67	107.63	105.35	107.78	108.13	107.79	106.63	108.96	104.42	105.75	106.33	104.74	107.81	107.01	106.45	106.26	105.47	107.21	105.74	108.06	107.43	105.38	107.82	107.3	106.03	107.51	106.37
101.3	96.543	96.713	99.331	99.085	98.738	96.698	98.926	97.491	98.427	97.174	97.239	99.18	96.639	96.861	99.771	98.417	96.916	98.918	98.093	98.449	98.3	97.607	96.159	99.124	95.209	97.823	97.503	97.467	98.343	97.689	98.162	97.232	98.086	97.536	99.355	95.513	99.862	99.045	99.519	99.147	98.509	97.953	97.228	99.412	99.561	98.772	97.692	97.93	97.718
106.77	105.87	106.76	105.27	104.53	104.91	106.18	105.07	106.38	104.22	104.23	103.73	106.22	109.15	106.22	105.78	106.44	107.51	105.52	105.01	104.26	106.8	105.47	103.61	106.65	106.29	105.3	106.07	108.16	105.87	105.41	104.8	105.64	106.39	105.88	105.31	107.59	104.24	106.02	104.71	106.41	106.31	107.67	106.09	105.97	104.81	106.15	105.21	107.55	103.38
108.41	108.72	109.48	113.19	110.43	110.79	110.83	110.35	109.99	110.9	110.91	110.37	110.81	111.3	110.2	108.27	110.34	108.78	113.45	112.53	110.62	109.06	108.95	108.78	112.02	110.1	106.33	110.26	108.38	109.69	106.7	110.33	110.09	110.48	113.61	110.68	107.23	110.24	109.3	108.89	109.79	109.83	111.64	109.37	111.53	110.77	109.84	110.31	110.53	111.14
100.45	102.16	98.864	101.8	99.711	101.2	99.308	100.38	100.45	100.68	99.554	101.26	101.16	99.58	98.442	100.95	100.43	98.683	100.67	101.83	100.14	99.547	99.862	101.29	99.001	100.9	100.01	101.4	101.4	101.66	100.45	101.68	102.37	99.719	99.239	100.39	100.23	100.46	101.87	101.41	99.147	100.69	100.81	100.8	102.13	100.96	99.791	98.634	101.68	100.4
107.7	106.27	106.58	106.04	107.5	105.51	105.8	104.87	108.22	108.63	106.57	107.93	106.25	106.04	106.8	105.49	105.66	106.21	105.89	108.13	105.17	108.33	107.38	107.89	107.31	107.27	107.46	104.29	106.78	104.46	106.51	109.03	106.28	106.11	104.57	107.2	107.61	104.12	106.97	106.24	105.17	107	105.09	105.79	104.8	105.91	107.4	106	106.54	107.55
108.86	108.75	107.53	109.09	104.79	108.31	108.67	107.96	108.05	107.85	107.57	109.16	106.28	107.72	109.51	110.09	108.12	107.54	109.76	107.53	107.79	107.96	107.86	107.56	109.11	109.28	105.2	106.97	106.21	110.35	108.2	108.6	108.58	111.11	110.05	107.75	106.77	111.14	107.9	109.6	104.72	107.64	108.92	110.44	108.94	106.92	108.83	110.6	108.65	106.62
99.715	98.747	97.709	99.988	100.54	97.747	94.987	97.748	97.031	98.295	96.665	97.517	98.378	98.572	98.379	98.138	97.395	98.222	97.768	100.28	96.267	97.095	97.699	98.914	97.279	98.79	99.47	95.739	95.879	97.532	97.572	95.839	99.385	96	99.939	98.307	95.819	96.055	98.217	97.486	97.582	100.23	97.967	97.061	99.501	99.017	97.215	96.672	96.081	97.629
106.33	107.92	104.82	107.12	106.66	106.62	105.85	107.51	107.28	106.52	104.98	105.96	107.3	106.67	106.62	106.82	106.97	106.89	107.81	107.26	105.92	105.54	105.44	105.58	106.06	108.96	107.77	107.84	106.86	104.72	106.38	105.81	106.45	107.3	104.35	105.84	107.81	106.1	105.93	104.8	108.13	105.61	106.65	104.79	106.78	104.9	106.45	105.95	105.15	106.4
109.04	109.5	106.03	110.85	108.1	107.8	107.26	106.61	106.29	106.86	108.94	107.92	109.45	104.41	107.74	108.74	106.79	110.78	107.98	107.91	107.95	106.78	108.2	109.36	107.34	108.03	107.3	108.76	109.69	108.94	107.3	107.27	107.97	110.31	105.84	107.4	107.53	110.97	109.6	108.37	109.15	110.29	107.78	108.41	110.7	110.31	108.44	109.02	108.88	106.35
110.01	108.69	105.98	107.88	108.64	109.34	109.61	108.53	109.55	108.52	106.83	107.26	107.24	107.11	107.1	106.78	109.08	108.67	109.04	110.37	108.96	106.78	107.05	107.23	107.44	108.04	105.87	108.01	108.89	106.83	106.69	109.24	107.33	107.05	109.19	107.85	107.73	109.18	107.71	108.75	107.44	108.65	108.89	111.79	108	109.15	109.33	109.52	108.63	105.83
105.78	105.34	106.42	106.1	105.02	106.29	107.07	105.83	108.21	105.99	105.01	107.21	105.51	105.89	106.44	104.89	104.55	107.03	106.3	106.65	106.68	106.02	105.09	106.53	103.39	108.87	104.91	105.74	107.03	106.52	104.93	104.2	103.96	106.01	106.94	108.81	105.95	106.67	107.84	104.7	104.54	105.27	106.67	105.41	105.39	107.08	106.34	106.37	101.58	104.33
109.32	111.76	108.21	108.31	108.58	106.73	109.39	108	108.41	109.83	107.92	110	107.39	107.81	107.36	108.28	108.11	106.87	106.72	105.03	107.89	109.78	106.5	109.29	107.94	108.34	107.18	107.34	109.17	107.87	106.22	107.85	108.49	108.26	109.15	110.23	108.44	106.66	105.94	106.84	106.78	107.08	106.92	109.44	107.73	109.17	107.27	105.19	109.09	107.41
108	108.77	106.17	108.22	109.71	106.37	105.3	106.2	109.01	106.91	104.84	107.93	107.14	106.91	109.17	109.74	109.24	109.91	108.03	107.61	110.79	106.69	110.37	108.11	110.21	106.77	107.29	108.5	108.51	109.99	108.73	107.3	109.67	107.13	110.34	109.11	109.19	108.43	107.63	106.98	107.1	107.85	105.73	107.27	108.15	109.18	106.69	104.86	108.36	107.37
107.7	105.44	107.96	106.67	106.82	104.76	105.6	107.66	107.85	109.11	104.92	106.29	105.42	105.16	104.91	105.84	104.39	106.6	105.79	105.38	107.09	105.21	106.27	104.89	106.53	104.25	107.77	104.13	107.85	107.5	105.92	104.23	107.79	107.18	106.81	106.32	106.48	107.05	106.13	106.4	106.61	107.77	108.03	105.49	105.05	108.21	107.32	107.34	107.46	106.55
106.2	101.68	105.35	104.56	105.72	106.13	107.93	106.23	106.7	105.94	104.66	104.04	104.93	105.02	104.46	106.62	104.19	102.81	106.16	107.4	105.52	107.6	108.06	102.75	105.9	109.71	104.67	105.25	105.55	104.95	106.35	104.98	106.03	104.18	103.23	106.16	106.71	105.7	106.42	107.1	108.5	103.65	105.31	104.91	105.64	106.28	105.53	106.64	107.59	107.06
105.94	110.1	106.9	107.87	109.74	107.73	107.82	107.53	109.66	107.94	108.34	106.9	108.52	106.37	107.56	107.13	106.78	107.41	107.69	108.33	108.84	107.1	109.07	109.16	110.04	107.17	108.58	108.91	107.32	103.69	110.43	107.46	106.11	103.38	109.36	108.21	106.58	106.37	107.81	107.73	110.19	109.14	109.74	107.36	106.71	108.06	108.08	106.49	107.47	106.96
105.33	106.03	103.49	106.01	107.61	106.87	103.81	106.49	106.42	104.31	106.09	106.13	108.09	107.55	108.58	104.63	108.12	106.41	108.4	108.9	106.53	107.93	105.78	104.04	107.56	106.03	107.4	106.53	105.44	109.08	108.96	107.38	108.42	107.77	105.59	105.86	107.23	108.23	108.94	107.15	105.9	106.48	106.89	105.85	105.86	108.11	106.27	107.18	107.91	104.91
102.44	99.136	102.3	99.168	100.02	100.82	97.73	102.06	100.34	101.94	99.699	101.01	100.54	96.954	100.83	100.91	99.995	100.27	100.07	102.19	101.3	99.864	101.1	101.18	100.61	100.2	102.36	100.51	102.84	101.73	98.917	100.59	102.6	99.957	100.44	101.53	102.28	102.51	101.94	101.99	101.32	101.08	102.13	99.092	100.96	98.882	102.45	102.13	98.694	99.81
107.47	110.82	107.68	109.26	107.12	108.66	106.13	108.65	106.53	108.87	107.1	107.82	105.83	107.38	106.71	106.65	106.95	107.5	106.19	108.62	107.86	108.49	107.71	107.85	110.48	110.37	108.16	107.19	108.46	107.6	108.2	108.16	108.45	106.74	107.8	109.55	106.89	108.18	107.49	107.15	107.02	106.86	107.67	106.81	108.53	107.12	108.41	106.92	107.61	106.14
103.9	104.16	104.23	108.14	107.7	105.96	104.7	105.63	104.73	105.09	104.19	105.84	107.2	107.36	106.41	106.04	105.16	107.89	103.81	104.52	107.62	109.29	104.4	106.58	106.16	108.45	105.15	108.34	107.06	107.46	105.47	105.23	105.14	108.09	105.12	106.46	103.61	106.03	106.7	107.25	107.73	105.51	105.61	104.56	107.44	104.89	105.95	104.95	104.61	105.2
103.82	105.96	106.89	106.6	106.02	103.24	106.09	108	105.46	104.3	104.24	104.99	105.62	104.14	105.39	106.89	106.2	105.73	103.68	106.41	106.11	105.64	105.52	107.8	106.76	106.09	106.76	106.17	105.69	105.94	105.08	105.39	105.51	104.38	106.54	105.55	103.95	105.24	107.37	108.05	104.08	105.64	106.54	105.68	103.95	105.1	104.16	104.37	108.62	103.78
108.87	106.52	108.19	107.13	109.33	108.23	108.52	106.42	106.16	107.7	106.68	106.77	109.19	109.78	107.56	108.44	108.1	108.52	108.83	107.95	106.44	108.3	106.71	107.06	104.48	108.33	109.99	108.31	107.45	108.62	108.52	107	109.28	107.74	111.32	111.25	105.68	110.3	108.05	107.8	107.97	109.78	107.95	106.03	107.29	108.93	107.16	107.32	108.32	110.07
102.97	105.53	103.86	102.97	103.19	100.97	99.569	101.16	102.11	102.15	103.63	102.66	104.87	103.61	103.94	104.88	103.05	101.87	104.08	101.43	103.06	103.41	104.84	101.31	100.78	101.61	102.81	103.6	100.45	102.18	102.37	101.33	103.38	105.08	103.3	103.43	99.927	103.55	102.1	101.2	100.98	104.54	103.03	102.54	104.33	101.11	102.71	102.49	103.41	103.42
107.14	108.4	108.19	106.3	107.27	106.4	106.92	109.97	107.99	108.59	109.36	107.76	107.86	107.19	107.27	108.46	108.16	106.61	108.55	107.28	109.46	106.76	107.42	105.87	107.8	106.02	105.31	107.55	108.13	107.72	108.8	107.83	108.49	109.12	107.57	106.6	108.44	107.42	110.28	107.46	110.09	104.47	107.83	106.73	110.37	108.28	104.1	110.05	107.61	109.24
106.83	108.45	108.53	107.99	108.3	108.05	108.94	110.6	109.9	109.23	106.54	108.13	107.26	109.77	109.45	108.87	108.8	107.8	107.95	109.21	107.76	108.83	108.03	107.38	109.21	106.78	109.7	107.11	108.59	108.22	109.49	109.05	107.3	106.91	107.84	110.29	107.45	108.08	107.35	108.45	108.25	109.82	110.15	106.45	109.59	112.14	110.33	108.78	105.65	107.81
106.11	105.9	107.33	106.59	106.56	105.43	106.73	104	105.94	106.78	104.92	105.04	103.51	103.95	106.34	103.84	103.43	105.98	105.88	104.53	105.54	106.59	105.99	105.55	107.55	105.43	104.98	106.66	105.5	106.05	103.55	106.34	106.13	105.94	105.24	105.3	105.08	103.85	104.48	105.16	105.66	107.51	105.96	106.1	105.57	103.97	104.66	105.25	104.65	105.72
105.91	105.69	104.31	104.94	104.93	106.22	106.45	105.75	106.13	104.43	105.11	106.12	104.04	106.12	107.46	106.07	105.61	107.88	106.96	105.15	106.44	105.09	104.42	106.72	105.13	106.76	105.3	106.82	106.01	106.41	105.37	104.93	105.01	105.12	106.82	106.48	106.83	105.32	106.68	105.7	105.03	106.36	106.05	103.93	104.42	106.1	105.75	105.34	104.6	106.64
106.91	108.38	109.15	107.74	107.45	108.43	107.02	106.29	108.86	107.58	108.42	107.69	109.69	107.13	106.89	109.03	108.57	108.12	107.81	110.89	106.34	108.26	106.82	107.88	108.61	106.69	108.88	108.96	109.26	109.6	106.02	108.38	108.09	110.24	105.48	106.76	106.14	107.26	109.71	108.13	109.63	106.84	108.48	107.96	108.45	109.16	108.64	108.82	108.35	108.22
105.86	105.37	105.33	104.94	105.43	105.76	105.98	103.67	105.14	106.97	107.06	108.21	105.48	105.21	105.92	104.49	105.55	106.22	104.75	103.34	104.69	105.44	105.97	103.78	104.29	107.01	105.63	105.76	105.27	104.75	107.32	107.01	104.98	107.21	104.29	105.88	105.15	105.17	102.85	105.41	103.24	105.45	105.93	106.68	105.32	105.15	106.07	105.33	105.84	107.9
98.634	98.681	98.45	99.356	98.701	97.193	99.32	97.21	97.381	98.782	95.467	98.676	96.226	96.921	97.891	99.419	98.356	99.845	98.514	98.236	97.875	97.027	98.136	98.304	98.672	98.656	99.48	95.069	97.536	96.958	98.192	97.755	96.704	99.6	98.743	100.77	99.948	98.24	100.69	97.72	98.001	96.425	96.664	96.014	96.1	97.983	99.965	97.884	98.497	98.738
110.3	107.11	107.63	109.55	107.57	109.9	109.98	107.99	109.26	107.34	108.34	109.91	109.3	109.83	107.54	106.48	108.34	108.66	108.44	107.84	110.99	109.07	107.16	110.78	108.73	109.35	107.93	108.73	107.77	110.92	109.12	107.59	109.55	108.29	106.55	109.43	108.19	109.03	110.6	108.78	109.52	108.6	107.73	108	110.19	108.52	109.02	106.87	106.13	107.21
108.29	107.43	108.36	107.8	110.61	107.59	104.42	107.1	106.58	106.75	107.18	110.71	105.27	109.03	108.36	107.12	107.85	108.48	108.29	110.54	109.55	107.15	108.57	109.61	107.21	106.63	107.48	109.74	108.27	108.14	107.98	105.88	106.13	106.89	108.23	107.29	109.7	108.68	107.13	106.13	108.75	107.04	108.65	108.72	107.6	105.42	104.58	108.94	106.4	106.26
105.36	104.63	104.84	109.48	107.17	108.2	105.66	106.51	105.02	105.12	107.03	106.27	107.79	107.32	105.27	108.46	106.44	106.28	105.37	105.51	107.54	105.48	107.03	105.66	104.88	106.83	106.23	105.9	105.19	108.41	106.25	104.51	109.7	108.05	106.7	105.89	106.49	106.27	107.27	103.92	107.16	107.23	107.9	107.11	106.83	108.33	108.01	106.93	106.83	107.41
107.35	106.8	108.92	109.18	109.01	108.03	109.03	108.29	108.11	108.89	107.95	107.12	109.19	108.16	108.87	107.77	108.46	106.95	111.16	108.54	110.55	110.17	110.62	107.83	108.47	107.09	108.59	107.68	109.41	108.93	107.54	108.07	107.37	104.95	110.91	109.77	106.68	107.04	107.31	108.07	109.05	108.91	109.12	107.28	109.83	106.88	108.74	108.42	107.91	108.78
106.84	105.53	103.28	106.53	106.63	103.71	105.86	105.77	106.64	107.06	107.31	105.08	104.1	104.04	105.69	104.75	107.07	104.56	106.33	108	104.28	106.2	105.58	106.4	105.63	107.9	105.9	102.93	105.89	105.89	104.8	105.89	105.56	106.78	105.24	106.16	106.32	105.47	106.82	103.51	106	104.77	102.87	107.17	104.77	106.57	106.89	105.86	107.21	102.91
98.887	101.96	101.48	101.76	101.68	100.92	102.51	101.28	99.74	101.42	100.14	100.86	100.56	98.749	101.82	101.7	100.14	101.23	98.548	103.07	100.48	102.07	99.701	101.36	103.59	100.66	99.484	99.075	100.23	101.87	102.27	102.84	101.43	99.416	102.55	100.29	100.87	100.34	100.94	100.8	100.06	98.8	100.12	101.74	101.79	100.78	99.099	98.601	101.66	100.96
108.05	108.88	108.74	109.38	108	109.77	107.22	107.78	107.87	109.99	108.69	108.57	107.94	107.13	110.21	109.88	109.82	108.06	108.09	108.88	110.02	110.17	109.29	107.94	106.04	108.12	109.33	107.44	107.11	109.61	108.64	109.21	107.99	108.04	109.58	107.38	109.58	109.56	110.42	110.02	107.58	105.94	107.69	109.33	106.88	109.51	107.78	109.53	109.66	108.97
100.59	101.61	100.38	100.2	101.77	101.56	99.202	100.73	100.55	99.171	99.241	101.89	99.529	101.39	101.55	101.55	99.681	100.08	102.62	99.153	101.13	102.5	99.373	101.2	100.75	101.62	101.24	100.54	101.97	99.417	100.1	101.79	99.398	97.743	100.67	98.72	101.54	99.905	100.07	98.668	103.05	100.62	102.52	102.89	98.666	101.41	101.34	101.38	99.722	101.86
107.45	108.38	109.34	109.43	107.96	107.32	106.77	109.07	110.76	109.2	110.66	110.8	106.82	108.65	108.92	108.14	109.24	109.44	106.32	108.23	108.43	107.54	110.19	107.4	108.24	108.61	107.99	107.86	107.16	108.14	109.32	108.82	108.55	108.16	108.91	110.3	111.29	108.85	110.52	106.4	108.54	109.19	107.58	110.16	107.36	109.18	108.59	109.76	109.64	110.38
109.5	106.52	106.9	108	105.34	105.46	107.08	106.67	108.24	106.48	105.14	107.49	105.14	106.09	105.19	106.74	106.92	106.28	104.67	106.64	104.28	106.76	106.52	106.91	104.54	105.22	107.56	105.77	107.18	106.49	106.98	106.09	106.91	104.02	106.09	107.73	104.47	105.38	106.16	106.64	105.49	103.76	105.19	107	104.53	104.35	106.5	105.01	103.94	107.59
107.8	106.68	106.25	105.58	107.51	107.53	107.72	105.76	108.52	107.51	106.46	106.57	105.82	110.85	106.35	104.88	106.37	107.29	107.59	107.52	108.33	107.73	106.73	106.19	107.29	107.98	107.12	106.9	109.04	108.29	106.58	109.2	107.29	106.5	106.17	107.65	108.6	109.1	109.3	106.29	106.31	108.07	105.54	107.62	107	111.48	109.87	107.96	108.98	105.41
106.5	106.33	105.25	109.54	106.58	106.16	106.37	105.8	105.52	104.63	107.44	106.08	105.23	105.36	108.15	106.46	105.99	106.66	105.61	108.65	106.7	106.56	104.81	105.92	107.28	107.92	106.06	107.07	108.07	107.16	106.21	106.28	105.55	108.37	106.69	106.81	106.89	106.18	106.54	107.08	104.22	106.63	107.94	107.52	107.58	106.55	105.44	106.5	105.81	105.1
106.93	105.63	106.89	105.9	106.93	105.67	104.82	107.24	107.19	106.27	105.21	103.29	107.47	105.34	103.6	104.06	106.25	107.22	107.48	105.35	103.42	102.16	105.93	107.09	106.2	106.73	104.59	105.98	105.4	106.63	106.69	103.48	104.12	105.8	108.39	106.35	105.34	105.38	106.53	104.52	107.32	103.63	105.96	104.83	102.88	104.49	104.04	104.84	107.1	106.01
106.6	105.16	107.1	108.61	106.03	106.62	108.49	107.47	106.15	107.55	109.11	106.5	108.28	107.27	107.92	105.48	108.48	109.3	108.7	107.91	107.91	108.79	109.64	106.71	107.38	108.65	107.69	107.74	107.07	107.9	106.09	106.5	107.4	107.52	107.25	105.97	107.16	107.54	106.38	106.21	109.08	107.75	108.8	106.01	108.18	106.03	106.4	107.25	108.39	108.84
108.43	107.66	107.59	108.84	107.75	107.17	108.77	106.87	107.29	108.58	107.15	106.7	107.33	106.22	107.17	106.45	110.78	108.91	108.5	109.06	108.38	109.69	106.41	109.82	107.86	107.77	108.13	109.65	108.83	109.93	108.96	109.15	107.89	108.71	107.6	108.5	108.51	110.07	109.2	107.86	106.12	107.33	108.94	105.79	109.56	107.22	108.04	108.37	108.36	107.19
107.3	105.12	106.56	105.02	106.27	105.39	107.67	106.5	105.57	107.68	103.3	106.57	107.03	104.7	106.42	107.53	106.02	106.29	107.51	106.7	104.4	105.19	105.52	105.44	104.37	107.39	104.18	106.71	106.27	106.44	104.28	105.98	107.33	106.15	105.81	105.76	104.74	105.18	104.39	107.14	106.16	105.86	106.85	106.31	107.66	108.47	107.99	106.86	106.27	106.12
104.83	104.72	108.92	106.33	105.95	106.03	106.46	105.7	105.42	104.32	105.91	106.5	105.09	105.44	106.41	105.89	104.01	104.83	106.69	103.65	105.98	106.38	106.22	104.45	105.32	105.81	106.62	104.31	106.23	105.1	106.19	107.02	104.31	106.05	104.95	106.43	103.3	104.34	104.7	104.19	103.69	105.1	107.09	104.8	106.14	105.18	106.56	104.65	106.21	105.51
107.55	109.5	107.12	109.3	111.05	108.9	110.87	109.85	106.88	110.99	109.31	107.83	108.83	109.23	109.86	106.32	107.92	107.34	107.5	107.31	111.49	108.33	108.62	107.12	107.61	110.56	108.52	108	110.56	108	106.99	107.31	109.05	107.43	108.42	107.51	107.73	106	108.35	105.91	110.78	107.37	109.65	106.93	108.29	108.38	107.87	110.17	107.83	108.4
104.07	107.13	105.66	104.15	107.91	105.18	105.61	104.35	105.92	105.92	105.74	104.08	104.97	105.37	107.42	105.14	104.89	106.23	104.89	107.26	105.37	106.63	104.84	106.79	107.49	104.05	106.05	106.5	104.85	106.73	102.02	107.68	105.6	106.09	105.46	103.66	103.4	105.7	106.83	103.03	105.13	105.04	105.26	106.47	104.74	106.66	105.3	104.63	108.2	105.11
104.72	102.22	104.44	101.4	100.06	100.62	100.52	99.53	100.03	101.01	100.19	100.21	102.39	101.22	100.53	102.23	100.79	100.53	101.76	98.815	100.01	102.57	100.48	102.47	101.27	99.982	102.65	103.08	99.569	98.985	102.84	101.74	102.11	99.616	102.61	101.24	100.56	101.64	102.21	99.668	99.585	99.641	100.7	98.763	100.79	104.46	101.71	99.424	100.33	99.843
108.32	106.1	105.73	106.79	105.01	107.37	104.82	103.89	104.55	107.24	106.63	105.61	105.68	104.22	105.32	104.45	103.24	104.04	104.2	102.79	105.62	106.69	106.13	105.51	105.7	105.51	106.59	108.3	103.13	104.68	107.39	103.93	104.76	104.12	106.56	103.07	108.09	106.08	106.34	104.63	103.87	107.69	106.24	107.49	106.08	105.72	104.9	106.56	105.75	105.09
108.99	109.73	109.19	106.5	108.22	107.23	107.33	108.01	108.21	108.58	106.3	107.77	108.02	109.34	108.46	108.4	108.14	106.65	107.75	106.54	108.57	108.12	108.05	107.22	106.22	108.34	110.33	107.56	108.18	109.53	108.98	107.57	107.18	111.87	110.01	107.29	108.52	108.86	108.25	108.25	109.64	106.96	108.29	107.18	106.53	108.46	109.08	107.18	107.74	109.27
98.098	98.526	97.343	96.77	97.346	97.192	98.295	97.107	97.72	97.303	96.257	100.74	98.967	97.624	98.476	98.808	97.406	99.189	96.992	98.277	99.378	99.426	99.335	99.598	97.289	98.697	99.379	98.791	96.717	98.382	98.673	98.331	99.548	99.079	98.578	97.671	96.689	98.083	96.284	99.207	100.56	100.37	98.846	98.585	97.95	98.676	97.938	98.588	95.892	97.998
107.29	111.13	107.12	109.64	111.09	110.73	108.31	107.89	110.28	107.95	109.06	109.95	107.12	108.37	106.98	107.4	110.96	110.36	106.74	108.06	108.55	109.93	108.61	109.74	109.7	107.22	108.12	109.58	109.77	106.88	108.13	109.88	108.23	107	109.14	109.23	107.5	109.42	110.65	108.06	108.19	111.54	108.45	108.83	110.94	108.96	107.47	107.26	110.43	106.96
105.18	107.68	105.17	104.34	105.86	105.14	105.72	106.24	106.1	105.62	105.7	106.11	105.85	106.7	105.7	106.09	104.49	105.87	102.87	103.47	104.26	106.94	108	104.94	108.02	105.5	106.77	104.73	105.91	105.37	105.33	103.36	105.39	104.2	107.65	104.65	107.01	106.1	106.07	104.54	106.1	103.89	104.68	107.47	108.69	105.41	105.93	104.01	106.8	106.02
110.33	106.4	106.46	109.61	107.59	109.21	109.03	108.99	107.89	109.23	105.1	108.1	106.94	107.94	106.28	105.56	107.92	107.33	108.68	108.14	108.36	108.47	109.51	109.24	107.13	107.92	107.69	108.68	107.24	109.43	107.29	107.62	108.88	107.1	107.67	108.12	108.68	109.97	108.54	109.33	105.61	107.01	109.08	106.77	108.77	109.04	110.06	106.06	107.43	111.01
96.543	99.611	96.567	98.343	97.854	96.747	99.022	98.607	98.846	97.158	96.99	98.705	98.431	96.158	96.263	99.405	98.799	98.894	98.406	98.523	97.083	97.22	98.385	97.04	99.408	98.121	97.68	99.686	98.247	99.103	98.982	98.712	98.066	100.01	98.035	95.443	95.92	96.701	99.416	96.687	95.461	97.152	96.547	99.285	98.311	96.3	95.964	97.581	97.643	98.619
108.31	107.05	105.12	105.28	107.71	107.66	104.96	105.2	105.39	107.18	106.51	106.95	107.13	107.89	108.27	107	106.91	107.04	105.96	106.95	107.46	106.47	104.92	107.81	106.78	108.01	105.17	106.67	104.4	108.24	104.69	105.99	105.43	106.59	108.06	107.39	104.56	105.83	106.19	105.93	106.14	105.83	107.12	107.03	105.1	108.59	103.69	106.46	108.5	104.49
99.256	99.358	97.393	96.696	97.849	96.817	97.542	97.589	96.9	97.001	97.759	99.266	97.088	98.02	96.196	97.539	96.533	97.72	98.485	96.299	97.535	97.485	96.704	97.06	97.065	101.42	96.457	98.298	99.105	98.151	98.036	97.884	100.04	97.084	99.227	98.446	95.886	99.188	98.74	97.705	97.209	97.141	96.788	99	96.481	97.255	97.061	100.17	100.43	97.884
108.88	105.78	107.97	107.94	110.33	110.14	107.29	107.68	110.81	108.26	107.54	107.51	109.21	107.27	108.98	107.68	106.31	107.99	108.93	109.78	108.15	107.06	107.59	110.39	109.31	109.65	108.12	107.49	105.66	106.94	109.07	108.06	109.7	107.93	106.49	109.78	106.62	109.75	107.82	108.85	108.15	110.13	108.73	109.95	107.04	108.6	107.07	108.55	108.68	106.17
107.78	107.61	107.31	108.66	110.15	108.91	108.86	106.56	108.91	104.69	107.02	109.13	110.63	106.97	108.28	106.53	107.27	109.89	106.23	106.95	106.76	110.21	110.35	108.89	108.66	105.91	105.19	110.15	106.64	108.15	106.54	107.92	108.2	106.12	108.83	109.25	107.01	108.48	104.1	109.63	109.37	109.73	104.86	106.52	107.91	108.23	108	104.67	106.68	107.74
106.17	108.82	106.2	105.3	106.27	106.98	108	106.25	106.75	105.14	105.34	106.14	107.09	105.63	106.76	106.08	105.2	105.65	106.48	107.96	105.84	104.05	104.24	106.6	107.28	106.11	103.75	106.95	108.04	103.18	105.38	107.21	104.94	103.75	106.11	105.86	103.52	105.9	107.39	108.02	107.84	106.35	108.82	108.14	106.51	106.32	108.4	107.01	106.69	107.32
107.37	107.77	108.93	109.74	108.71	108.9	105.33	108.29	109.6	105.98	108.26	107.02	110.14	107.19	107.58	107.02	108.34	109.91	106.51	107.53	107.77	108.17	106.71	108.66	108.76	107.49	108.49	106.69	106.96	107.93	107.72	107.86	107.72	109.9	107.28	107.74	106.35	108.35	107.34	109.66	109.81	107.2	107.38	108.27	106.52	106.21	108.78	109.35	106.25	107.26
97.216	97.649	99.288	97.847	96.208	98.972	98.059	97.761	98.149	99.201	98.687	98.119	96.518	95.668	95.128	98.964	97.53	96.351	98.153	98.92	97.653	97.952	97.949	100.06	98.597	99.127	96.779	97.83	98.413	96.601	99.203	96.962	98.805	98.557	97.44	97.262	96.652	97.118	96.708	96.838	98.566	97.391	99.01	99.745	100.38	99.285	98.15	97.69	97.526	95.664
106.97	106.8	105.71	105.45	105.97	102.93	105.79	104.37	105.42	106.61	103.54	105.46	104.24	107.79	106.32	106.47	107.22	106.39	101.86	108.13	105.69	106.51	106.43	106.28	105.35	105.43	105.01	104.32	106.65	106.68	105.35	107.16	105.84	103.22	102.25	106.58	103.56	104.79	106.25	108.82	103.39	105.33	104.18	106.38	104.91	104.74	106.01	105.89	106.43	105.55
107.84	107.99	109.38	107.43	108.27	107.07	108.95	108.96	108.44	108.96	107.13	106.94	108.3	105.37	107.79	106.3	107.17	108.87	108.58	108.23	108.81	109.75	109.48	108.68	105.99	109.45	107.35	108.11	107.7	109.31	109.12	106.7	108.33	108.34	107.68	110.54	108.49	106.81	105.75	110.34	108.85	107.94	107.34	107.11	108.33	108.09	108.63	108.66	107.54	108.11
107.7	107.3	110.01	108.65	108.88	107.84	107.51	107.37	107.69	107.88	107.55	110.03	106.78	105.93	108.9	106.95	107.01	107.35	105.27	108.58	107.28	105.4	107.54	107.79	110.15	108.44	108.7	109.23	110.69	107.3	107.28	107.18	108.28	106.85	106.98	105.74	107.4	106.31	106.01	106.89	110.05	107.64	108.02	107.96	106.33	105.41	107.44	108.16	108.76	106.7
106.47	107.49	107.57	109.81	110.35	108.52	106.97	107.73	109.07	107.77	108.79	107.66	108.53	108.1	111.22	108.1	107.74	108.02	109.65	107.53	108.7	107.42	106.74	107.8	108.3	109.04	107.69	106.35	108.76	109.32	108.3	111.23	108.05	109.22	107.98	109.79	110.85	108.5	109.31	108.88	110.1	110.27	110.57	108.52	106.85	109.6	108.94	107.06	110.14	110.91
95.654	98.616	98.471	98.06	98.324	99.002	100.5	97.453	99.644	99.957	96.682	97.953	97.442	96.903	97.282	97.081	98.656	97.817	98.305	99.481	98.283	98.088	98.584	97.234	98.777	97.53	98.145	97.432	98.771	97.593	98.622	97.968	99.262	98.224	98.086	99.934	98.627	97.026	99.907	96.533	98.448	98.351	97.918	97.948	99.95	97.202	98.563	96.139	99.395	98.95
110.81	109.9	107.59	107.57	108.87	107.47	109.33	109.72	109.33	111.01	107.48	110.04	107.52	106.64	107.35	108.28	108.26	109.5	107.9	109.85	109.28	109.87	107.13	109.37	108.15	107.82	110.88	108.11	109.16	109.39	108.41	107.78	107.7	109.56	106.51	107.42	106.4	107.7	107.03	106.53	109.17	109.69	106.49	108.08	108.19	107.78	110.55	108.16	107.66	104.89
100.35	98.962	101.46	101.05	99.274	100.16	99.87	99.325	99.131	99.226	102.3	99.732	98.733	102.32	102.54	101.77	100.24	101.45	99.226	98.582	100.56	101.32	100.13	99.952	99.234	100.88	99.046	100.88	100.83	98.816	100.81	99.135	100.39	99.412	100.48	101.23	98.775	100.8	100.75	98.414	97.539	99.62	101.36	100.91	100.08	99.565	101.96	100.29	99.47	98.782
107.58	107.59	108.45	106.55	108.59	107.63	108.94	107.27	108.43	108.25	108.81	109.64	108.63	108.4	109.94	107.98	108.56	107.11	107.79	109.77	107.17	107.69	105.67	105.67	108.08	107.83	108.27	107.88	106.89	107	106.99	106.64	105.33	108.38	108.41	110.04	105.66	107.15	108.74	108.13	109.33	107.97	107.25	108.94	105.9	108.02	105.02	108.15	105.6	108.03
104.72	105.53	105.98	105.15	105.56	105.59	105.39	106.48	107.12	108.08	105.93	106.82	104.89	104.42	105.06	105.1	105.11	103.96	106.09	103.53	104.29	105.43	103.96	104.23	108.18	103.96	103.91	106.78	105.74	104.16	104.55	105.95	104.81	105.88	106.68	106.33	107.14	105.65	107.52	106.56	105.48	105.68	105.49	104.66	102.78	104.2	104.83	104.39	106.09	105.89
100.73	102.35	102.35	100.8	101.83	97.809	99.902	101.42	101.15	101.13	99.703	101.65	98.961	101.35	100.89	101.98	100.86	100.16	99.79	100.75	100.41	99.996	97.429	100.01	101.6	101.1	100.82	100.12	100.57	100.01	99.137	99.991	101.03	98.941	101	101.51	100.36	101.18	99.214	99.627	99.621	101.39	100.44	103.24	100.93	101.35	100.56	100.67	100.12	99.478
97.696	97.662	98.763	99.056	98.145	98.514	97.187	96.804	99.079	98.25	98.321	98.971	97.076	98.402	97.982	97.2	97.154	98.605	101.21	96.831	101.45	96.814	98.887	96.919	99.111	97.506	97.404	100.5	98.624	97.897	97.505	98.725	97.172	96.948	98.65	98.237	96.962	96.955	99.302	98.973	101.73	98.452	98.498	100.72	99.991	98.682	96.708	100.36	97.588	95.888
104.61	106.06	106.13	106.38	104.97	105.23	107.4	104.39	106.61	106.48	105.88	105.72	103.83	106.99	106.61	106.56	104.97	104.92	104.37	104.98	106.26	105.08	106.3	104.7	105.09	106.28	105.33	105.9	105.75	107.22	103.9	108.69	104.46	104.92	106.97	106.44	105.93	106.35	108.29	106.65	108.45	105.73	106.22	107.22	104.37	104.95	106.1	105.88	105.5	104.32
109.46	112.82	111.71	110.14	109.23	111.28	109.74	111.35	111.72	109.91	113.7	112.5	112.22	112.64	110.01	110.27	111.18	109.47	111.13	108.32	109.99	110.76	110.15	109.55	109.53	111.45	111.26	112.02	109.55	109.99	108.86	110.71	109.91	109.56	108.16	111.01	110.82	112.01	110.65	111.38	111.72	110.22	114.69	110.31	113.03	110.82	110.54	110.36	109.26	112.94
105.75	107.81	104.87	105.75	105.43	107.34	106.65	106.26	108.46	106.09	108.78	106.15	109.15	107.83	105.96	104.53	105.73	106.03	104.24	105.25	105.81	108.95	105.72	104.74	106.84	105.86	106.42	106.12	105.94	105.92	107.52	107.38	105.66	106.43	104.91	106.32	106.73	105.74	107.21	106.07	107.86	105.81	108.24	107.47	107.24	107.87	106.2	101.74	106.24	106.84
108.22	107.28	108.03	108.56	109.89	108.88	107.25	108.94	109.6	108.29	106.9	108.63	105.55	106.61	108.58	109.34	108.72	106.74	106.52	109.49	109.8	108.99	107.31	107.68	110.4	108.08	108.51	109.81	109.6	106.72	108.37	108.73	107.57	107.16	106.36	108.63	108.07	109.05	112.25	109.37	107.48	108.57	107.68	107.08	111.31	108.91	110.2	108.86	108.52	108.6
106.47	107.65	107.48	106.93	106.43	106.84	107.21	106.29	106.95	105.66	103.7	104.18	106.44	106.14	107.29	106.94	107.14	107.21	103.75	106.53	103.11	105.2	106.32	105.63	101.65	107.84	108.46	104.92	106.56	104.15	105.62	104.48	104.84	106.64	107.53	104.84	107.34	104.53	105.67	107	108.83	105.62	106.22	108.21	106.1	105.3	105.85	104.06	109.36	107.68
105.3	106.74	106.5	106.52	105.2	106.4	106.82	107.5	105.87	107.86	104.48	104.63	104.08	104.66	105.39	104.56	107.25	106.32	105.17	106.09	107.59	105.34	105.45	104.42	103.34	105.1	102.59	103.94	104.79	103.95	107.09	109.07	104.4	107.55	105.33	106.57	107.76	105.93	107.52	105.93	105.39	104.8	105.32	108.24	106.26	106.47	105.67	103.96	105.89	103.7
102.97	102.38	101.45	103.05	101.73	103.79	103.16	103.82	102.9	102.88	101.92	102.98	102.69	100.26	102.31	101.74	104.02	102.06	102.85	103.21	103.18	102.56	101.99	103.79	103.38	101.84	102.43	101.64	102.85	100.53	105.11	103.22	102.3	103.77	104.27	101.29	102.17	103.14	101.81	103.54	102.52	103.89	102.91	102.67	102.59	103.68	102.16	99.916	102.95	99.128
96.572	99.592	97.431	99.671	98.328	98.147	96.798	96.519	99.181	96.87	100.38	98.114	97.527	97.649	98.612	96.574	96.893	97.017	97.896	98.296	98.022	97.334	98.943	98.306	96.737	97.535	99.927	96.184	98.011	96.575	97.905	98.16	99.501	98.453	98.281	97.298	99.844	100.52	99.154	98.338	99.831	98.004	97.6	95.772	97.661	97.886	97.424	99.065	96.395	96.086
109.12	110.48	107.5	109.7	109.07	109.14	108.74	110.64	108.28	108.16	109.73	109.81	107.43	108.28	109.52	109.78	109.94	105.67	109.8	107.6	107.46	109.17	104.38	107.54	109.37	105.55	107.91	108.79	110.02	108.03	109.37	108.85	106.05	107.41	106.46	110.4	109.44	108.48	107.72	108.1	107.85	107.1	109.41	109.5	109.21	108.83	108.99	107.98	108.69	108.72
107.37	106.58	106.72	108.3	103.37	106.71	104.99	106.32	108.32	107.56	106.14	106.75	107.24	105.89	106.3	104.6	105.25	106.79	107.46	103.73	107.93	105.67	103.24	105.36	106.53	106.14	107.62	106.81	106.16	106.17	106.27	106.94	107.95	105.36	106.66	105.75	106.76	106.66	106.29	106.73	107.97	105.67	106.93	105.86	106.03	104.55	105.44	104.6	106.93	106.43
104.96	106.01	107.18	104.34	103.4	107.2	105.49	108.07	105.56	105.53	105.12	106.17	102.59	104.42	105.27	105.56	103.1	105.8	106.84	102.87	106.68	105.3	104.15	105.51	103.84	105.93	102.46	106.01	106.46	103.71	105.19	104.52	105.47	104.32	106.73	103.02	106.8	106.27	105.8	106.2	106.17	105.89	105.57	106.59	107.12	107.06	103.64	108.96	103.16	106.09
107.92	107.01	108.41	108.64	108.75	105.94	107.83	106.45	106.92	108.02	108.13	107.66	107.97	108.12	106.81	106.99	106.64	110.58	106.4	104.78	108.66	107.54	106.64	106.49	106.89	109.37	106.29	107.21	108.62	107.73	105.7	108.98	109.09	110.16	106.28	109.24	109.02	109.59	108.8	109.06	107.49	107.65	110.07	108.39	109.51	104.88	106.39	107.94	108.34	109.31
109.02	108.78	108.38	105.37	106.97	109.2	106.85	107.99	106.87	108.59	107.66	106.92	108.53	108.99	109.27	105.86	107.69	107.22	108.39	109.27	108.65	108.94	108.43	107.56	108.12	110.15	110.87	107.25	105.11	109.05	106.95	105.91	106.04	106.24	108.66	108	107.57	106.28	109.27	107.08	106.89	108.2	107.18	106.42	107.5	104.38	107.74	112.58	108.21	109.23
99.425	101.01	101.56	99.773	100.22	100.97	98.978	102.76	102.26	101.52	100.5	101.5	100.53	101.09	99.538	99.34	100.99	100.98	101.22	101.63	98.447	99.823	101.66	101.6	101.01	101.8	100.89	99.459	101.67	100.81	100.45	100.31	99.59	98.799	100.36	97.923	100.57	100.44	101.58	99.708	98.548	99.483	102.52	102.29	102.9	98.743	101.07	99.779	99.758	101.57
109.22	108.47	109.02	106.46	107.44	108.14	109.34	107.42	108.65	109.59	107.6	108.93	109.07	108.09	108.84	109.45	106.64	108.06	108.42	107.98	110.18	108.25	108.09	107.56	107.42	108.9	109.65	109.04	108.89	109.45	110.2	108.55	107.15	106.99	108.05	108.78	107.84	109.44	109.75	109.11	107.39	107.62	109.55	108.14	106.77	108.55	108.24	107.74	108.37	107.93
97.61	96.723	99.487	100.4	97.698	98.94	96.025	99.879	99.464	95.573	95.391	97.191	96.358	96.918	95.969	97	97.279	97.614	97.681	96.242	95.92	97.327	100.08	95.95	97.23	97.644	97.87	97.933	97.508	99.401	98.47	100.06	99.546	99.398	97.109	98.08	97.624	98.354	97.868	97.6	99.229	97.595	99.326	98.425	96.004	98.456	97.42	97.69	100.97	97.458
106.14	106.88	104.39	106.87	104.72	105.42	103.86	105.37	106.76	104.96	103.93	105.89	106.57	106.24	105.57	106.51	105.46	104.48	105.62	103.1	107.15	105.14	107.37	105.16	105.97	109.32	104.4	105.14	105.27	106.47	106.28	106.76	106.43	106.75	106.55	104.07	107.12	103.36	105.41	106.67	105.72	107.38	105.31	107.04	105.38	104.84	104.76	105.16	106.78	107.64
98.37	95.911	98.148	98.371	95.994	97.568	96.285	97.86	99.356	97.635	97.851	100.24	98.377	97.763	96.166	100.9	99.519	99.125	98.171	97.876	98.853	97.057	99.241	98.408	99.668	97.741	99.725	96.985	97.718	96.863	97.724	98.258	99.019	97.312	99.606	98.44	99.372	99.846	99.152	98.659	97.023	98.645	99.096	97.343	98.74	97.516	97.728	96.505	98.09	98.169
100.34	98.208	98.671	99.803	97.804	98.75	98.918	97.503	99.588	97.712	99.68	99.259	99.575	98.461	98.892	99.102	97.858	99.892	97.538	99.681	96.96	97.347	98.478	99.15	99.794	100.02	99.275	101.34	97.799	98.378	98.735	99.497	99.848	101.99	98.682	97.567	99.365	99.177	97.671	98.71	98.356	99.18	99.664	97.512	98.789	95.511	100.43	97.829	98.368	100.72
106.06	103.98	104.61	103.3	105.05	104.45	105.9	108.11	103.98	107.33	104.28	105.67	105.29	105.91	104.83	107.03	107.08	104.5	104.12	105.32	103.19	106.11	106.9	103.54	108.03	104.05	105.16	107.29	104.52	106.25	108.58	106.53	107.26	104.17	105.97	105.73	107.72	105.48	104.95	107.57	105.98	106.05	105.56	107.01	107.4	106.51	109.16	107.22	106.54	107.66
105.54	106.88	109.7	108.58	107.22	108.63	108.91	108.55	106.3	108.72	107.84	107.35	107.53	109.45	109.22	105.32	109.48	109.21	109.13	109.62	107.76	110.57	108.54	107.76	109.28	105.94	108.61	107.58	108.35	109.02	109.8	107.68	107.31	105.9	107.46	109.84	112.41	108.96	108.1	108.83	108.11	107.93	108.92	107.98	108.52	107.68	108.32	108.56	108.28	110.69
103	107.33	105.3	106.92	104.76	105.62	103.35	106.11	106.59	106.47	106.04	105.51	106.02	106.44	106.78	104.76	104.86	104.29	105.53	105.86	103.95	104.16	104.66	105.76	105.2	104.67	105.72	105.28	105.95	104.77	105.2	104.65	105.01	104.56	105.37	106.22	105.72	104.17	105.02	104.93	106.88	104.47	105.75	105.23	107.66	105.51	104.75	106.44	107.99	106.33
106.03	107.23	104.15	104.75	107.33	105.14	107.32	104.63	105.04	103.81	105.03	104.95	106.38	106.1	106.03	103.62	105.81	105.7	105.21	106.83	106.82	106.97	101.34	107.33	103.9	105.63	106.71	105.49	106.22	106.73	105.8	106.29	104.33	105.5	106.3	105	105.71	107.11	106.75	105.07	103.91	104.25	104.93	105.62	104.49	106.45	104.23	108.27	104.19	107.82
106.71	106.74	107.51	108.73	110.2	107.23	108.84	105.59	108.84	107.87	108.8	108.63	107.51	106.51	109.37	105.4	108.45	108.77	108.52	106.39	108.32	107.19	108.84	107.68	107.26	106.99	107.18	106.46	105.74	109.41	107.67	106.14	107.79	107.18	107.76	110.1	108.89	107.27	109.03	108.92	109.47	108.9	107.86	108.89	109.23	107.97	108.56	108.25	105.01	106.56
98.058	96.78	99.868	98.867	99.607	96.519	99.162	99.356	100	99.736	95.898	98.885	98.294	99.111	99.385	99.35	98.645	97.243	98.938	99.051	96.593	99.157	97.983	97.468	99.717	98.726	100.18	101.51	97.337	99.019	98.134	96.779	99.204	95.731	97.116	97.678	99.357	96.286	98.386	97.748	98.592	99.128	97.848	97.575	100.02	98.607	98.744	96.842	98.506	97.904
105.83	108.32	107.39	107.19	109.72	106.87	106.94	105.17	106.6	108.64	107.57	106.29	108.09	107.13	106.47	106.86	107.31	107.34	104.86	105.53	106.44	106.95	107.87	106.91	105.37	106.16	107.75	105.12	107.38	106.39	105.65	108.13	103.83	109.03	105.81	106.56	106.57	107.21	104.46	107.1	106.82	106.64	105.93	107.26	104.96	104.97	107.06	106.23	104.13	106.48
105.36	108.9	105.57	106.34	103.35	107.5	104.17	106.18	106.96	107.94	105.84	104.24	107.69	106.38	106.59	107.82	107.27	104.77	106.87	107.67	104.36	108.14	106.77	105.25	106.05	102.99	105.64	103.74	106.11	104.47	107.55	108.14	106	105.79	106.46	108.8	107.58	106.36	104.45	105.46	106.07	105.06	106.11	107.32	105.11	107.03	106.51	105.57	105.2	105.04
98.48	101.95	103.02	101.29	100.28	99.089	101.97	101.21	100.91	99.143	100.74	100.29	102.45	102.99	100.72	101.52	100.66	100.85	99.55	101.91	102.31	100.52	100.31	101.13	103.37	101.82	102.4	99.26	102.14	100.93	101.78	103.02	101.43	100.36	99.911	100.95	102.23	101.59	99.926	99.434	104.14	100.05	102.69	99.889	103.27	101.28	101.37	102.05	99.96	98.75
104.08	105.87	103.04	106.77	105.88	105.55	105.05	104.53	104.63	107.81	105.35	105.86	107.58	106.94	105.66	107.88	106.86	105.52	106.54	106.01	105.52	103.57	104.82	104.89	103.91	105.56	105.47	105.13	106.93	105.2	105.83	102.15	106.29	106.71	106.26	105.51	105.8	107.68	106.59	105.07	106.7	106.81	103.51	103.5	105.92	104.99	105.14	106.3	107.26	106.23
108.03	107.59	107.37	106.03	107.7	107.06	109.86	107.07	107.6	107.08	108.1	107.95	106.77	107.01	109.18	105.43	107.31	106.81	107.88	110.55	108.58	108.21	107.41	108.45	107.69	107.47	107.47	108.44	108.03	108.74	108.32	106.65	107.28	108.77	107.99	106.85	107.42	105.74	106.47	107.3	105.93	108.8	107.83	108.3	109.09	107.82	110.88	106.81	109.25	107.91
104.74	104.78	104.17	105.39	103.44	103.91	105.5	103.79	105.53	106.68	105.43	104.81	106.16	104.82	104.88	106.56	106.39	105.22	107.28	106.7	103.9	106.49	106.32	104.78	104.15	104.72	107.23	103.55	106.73	104.27	107.26	103.04	105.34	105.53	104.99	105.24	106.1	106.22	106.29	107.06	104.52	105.29	105.86	105.18	106.25	106.68	106.26	105.31	104.51	105.14
104.71	106.81	106.53	106.17	105.26	107.15	105.58	106.74	104.23	108	102.24	104.87	105.38	106.83	106.61	103.61	105.66	104.09	105.04	106	104.91	103.85	106.82	105.16	106.02	103.91	106.79	105.08	101.88	106.8	105.9	106.95	105.01	104.46	107.49	105.46	105.56	105.87	104.84	105.44	106.37	104.95	107.35	106.36	104.74	107.61	108.45	105.22	106.5	107.2
108.81	107	106.1	104.43	103.93	104.15	104.66	105.7	107.17	105.69	105.3	105.18	104.09	105.09	104.6	106.3	107.75	106.76	105.81	105.09	105.21	106.35	107.17	104.56	105.61	104.8	106.86	107.84	104.03	105.1	108.44	103.8	104.33	107.5	106.16	105.43	105.95	107.47	104.73	104.97	106.59	105.36	105.58	104.56	105.55	106.93	105.83	105.75	104.24	105.06
107.81	107.16	106.17	106.09	107	106.41	106.64	107.72	106.31	106.77	106.54	107.86	105.43	103.77	106.86	108.08	104.86	106.36	106.89	106.88	106.34	107.42	103.6	108.83	108.64	105.74	108.07	106.08	103.8	105.37	106.55	106.8	107.1	105.87	106.58	105.57	106.15	106.72	108.11	107.92	107.9	104.7	106.9	108.4	107.41	105.73	105.7	105.94	107.45	109.53
103.88	104.5	101.65	100.82	101.96	102.92	103.28	101.88	102.44	102.87	101.03	103	103.29	103.05	101.49	103.18	101.18	101.95	101.65	101.08	102.55	105.07	104.35	102.27	101.56	103.55	101.82	103.35	100.66	101.25	103.79	105.29	102.99	104.49	100.92	102.4	101.19	102.14	104.38	104.26	102.75	102.51	104.72	104.7	103.25	105.11	103.39	102.86	101.84	101.72
101.18	102.88	100.96	102.5	100.09	101.72	104.12	105.08	103.22	102.53	102.08	101.63	104.94	101.92	103.34	101.39	105.38	101.91	101.93	104.24	102.17	102.24	102.94	103.87	102.26	100.47	105.56	101	103.03	103.06	102.58	101.98	101.95	103.97	105.13	103.12	100.88	101.55	102.23	102.4	101.47	102	102.83	101.78	99.05	101.28	102.74	103.95	102.84	102.62
100.84	98.787	100.99	99.631	101.48	100.8	102.22	102	100.87	101.48	100.1	101.39	100.07	100.12	102.76	100.45	102.11	101.33	99.955	98.4	102.36	99.641	101.01	103.24	101.31	99.884	100.82	102.43	99.952	100.61	100.05	100.06	101.7	100.33	100.62	100.77	101.67	103.46	101.43	101.13	101.39	101.12	101.49	99.619	101.99	103.46	98.031	101.94	100.16	100.44
97.62	99.82	98.98	98.554	97.684	98.249	98.501	99.482	95.872	99.272	97.075	100.28	96.996	98.34	96.629	98.276	95.418	97.796	98.094	97.389	96.977	97.282	98.324	98.783	98.471	99.43	97.617	98.537	99.184	98.805	100.63	99.501	98.865	98.332	98.242	99.397	96.131	98.519	99.471	98.603	98.673	95.525	99.008	96.492	98.449	97.577	96.11	95.538	97.843	97.487
109.07	109.75	109.24	110.02	109.97	110.79	109.76	111.15	111.27	111.08	109.89	109.01	110.72	110.38	110.13	110.09	112.03	109.61	110.07	110.4	110.01	111.28	109.08	110.96	110.59	111.06	111.33	110.99	113.32	111.1	108.79	111.95	109.87	112.46	110.01	108.65	110.14	113.04	110.23	110.67	109.5	111.05	110.01	109.59	113.02	113.37	109.85	110.57	109.26	111
104.71	107.24	104.7	104.38	106.27	106.75	104.64	104.14	104.38	108.98	105.64	107.44	105.08	106.51	104.16	106.56	106.51	107.44	106.89	106.84	108.6	106.15	108.64	107.06	104.12	105.84	106.59	106.67	109.41	108.4	107.95	105.11	107.83	107.48	103.56	106.36	105.82	105.4	108.07	107.11	105.52	104.6	106.62	105.56	105.11	109.22	105.65	108.7	105.32	107.08
111.64	112.67	112.15	110.46	107.53	112.44	109.42	109.63	110.82	111.65	109.88	111.57	109.8	109.79	109.94	110.4	110.16	109.09	107.62	109.06	110.02	109.25	108.18	111.05	110.21	108.75	110.2	110.4	110.88	109.89	110.8	108.31	110.48	110.6	110.93	110.43	110.38	109.62	109.25	109.94	109.52	109.68	110.86	108.82	110.03	108.6	109.63	112.28	109.43	112.87
106.44	105.34	105.89	106.83	108.02	105.15	104.88	106.68	107.59	107.11	107.53	104.56	106.8	104.81	106.1	105.83	106	105.88	104.53	105.16	105.44	105.53	105.57	104.66	105.75	107.99	107.15	104.47	104.43	104.83	106.7	104.9	106.95	106.14	105.64	105.32	105.02	105.68	106.74	102.78	106.99	105.33	105.9	105.39	106.27	106.78	104.84	104	105.49	105.63
99.592	98.783	99.956	98.873	99.452	98.321	99.48	101.36	100.59	97.843	99.092	102.03	101.54	102.74	100.55	100.2	99.934	98.6	99.692	98.843	98.277	99.169	98.067	101.54	98.975	99.336	98.735	102.25	99.646	98.756	100.5	99.006	102.03	99.534	102.22	101.49	101.57	100.82	98.119	101.23	98.388	101.54	99.986	101.03	101.8	100.7	100.73	101.25	101.91	100.46
96.753	98.18	98.66	99.866	100.09	100.82	100.9	98.857	97.196	99.947	98.932	100.23	99.488	99.657	100.8	100.65	97.956	98.744	99.353	97.543	100.91	101.99	97.75	98.626	97.405	99.492	97.465	99.133	98.755	99.335	98.106	98.628	98.863	99.988	100.21	100.01	98.783	98.8	97.721	99.253	97.411	98.544	99.444	98.679	98.526	96.434	99.334	100.37	99.896	98.148
106.32	104.65	105.99	104.71	103.9	105.78	105.66	105.15	105.51	105.39	104.88	106.03	105.33	106.93	107.17	105.12	105.83	107.87	106.92	105.52	106.17	106.48	107.09	106.4	106.71	103.76	104.32	106.22	107.24	107.75	103.93	106.96	105.44	104.83	105.97	107.4	107.28	105.88	106.45	106.95	106.11	106.41	107.44	105.81	103.76	105.2	105.6	106.94	108.56	107.7
99.092	98.686	97.889	98.47	99.482	97.125	98.847	96.578	99.76	99.955	98.491	95.399	98.005	97.821	98.766	97.89	97.74	98.378	98.034	98.128	96.805	98.173	96.826	98.746	99.46	95.862	97.383	99.074	98.374	97.472	99.299	100.76	99.014	100.08	98.346	98.836	98.762	99.797	100.08	98.88	99.901	96.253	98.966	96.789	96.982	98.651	99.588	100.49	99.862	98.551
100.54	100.78	98.301	98.58	97.689	100.58	99.113	99.722	97.336	97.61	99.975	97.32	100.41	97.997	97.639	99.006	98.811	98.518	99.887	99.112	101.35	98.995	97.076	99.261	97.34	97.058	100.13	100.34	99.677	97.546	98.016	99.154	98.063	98.843	100.14	98.075	98.388	98.176	100.35	97.701	98.587	98.872	100.83	100.53	100.97	98.011	101.46	97.137	98.041	98.557
106.7	104.33	105.94	105.3	105.84	105.64	104.22	106.49	106.37	105.91	107.39	107.7	104.16	106.11	104.5	105.04	104.4	105.46	104.71	104.17	104.34	105.95	105.04	106.8	105.52	104.23	104.86	105.26	103.58	105.02	107.08	105.45	103.41	104.37	106.71	105.54	105.71	103.66	106.28	104.92	105	104.13	104.43	105.65	103.46	108.08	106.34	106.56	103.64	102.63
96.533	98.713	98.461	96.82	99.146	97.709	95.505	97.25	98.962	97.206	97.55	97.528	96.668	100.94	96.973	98.066	95.994	99.454	98.428	99.593	99.023	99.133	98.131	98.664	97.125	95.326	97.222	96.579	98.703	98.313	99.907	98.052	98.551	98.209	96.834	99.2	95.949	98.121	99.038	97.481	97.272	97.46	98.724	97.523	97.823	97.687	97.233	97.274	95.927	99.02
107.48	104.43	106.65	106.27	109.12	106.78	109.81	106.26	109.53	108.28	108.49	107.14	105.66	106.69	108.65	107.86	107.78	108.09	110.16	107.15	107.52	107.65	106.91	108.53	106.64	107.99	107.97	106.38	107.61	108.1	108.54	106.36	107.56	107.32	108.84	107.55	109.3	108.24	109.43	108.99	107.21	109.46	108.82	107.37	105.4	108.34	107.12	108.35	106.57	107.42
109.11	108.83	107.19	108.96	108.95	109.43	106.46	107.8	108.82	110.88	107.5	107.27	108.66	105.92	109.14	109.71	107.81	108.76	109.51	109.16	109.52	107.81	107.34	108.21	108.67	106.62	110.62	108.99	107.43	107.86	109.21	107.95	108.74	108.16	107.72	106.96	107.96	107.05	107.48	108.68	107.71	106.36	111.35	107.31	109.97	109.1	108.69	108.02	109.16	108.41
106.79	106.65	104.5	104.75	106.44	104.87	106.41	105.87	104.56	104.77	104.59	105.96	105.38	106.13	105.03	104.26	104.6	105.94	105.48	103.46	106.23	105.62	104.06	105.25	104.27	104.73	105.02	106.35	102.7	105.59	104.36	104.11	105.41	104.28	106.68	104.1	103.51	104.77	105.37	105.92	105.52	103.88	104.49	103.61	105.64	106.02	105.65	106.25	107.05	104.22
111.08	108.83	109.9	110.25	109.86	109.55	110.55	110.52	110.75	111.83	112.26	108.9	108.39	108.94	112.11	109.55	109.17	108.48	110.45	110.27	111.91	110.76	109.93	111.12	108.5	110.32	110.76	110.41	110.47	108.02	112.11	110.14	110.08	111.39	112.59	109.43	110.87	110.46	108.59	110.87	111.5	110.06	110.81	110	107.86	108.46	111.14	107.75	111.71	111.63
98.63	99.944	98.842	101.27	100.15	99.164	98.502	99.734	100.01	100.45	102.63	100.72	100.58	100.79	101.38	100.83	101.65	100.02	98.492	101.45	100.85	101.16	101.48	99.998	99.288	101.55	103.38	100.77	101.65	101.01	102.28	99.766	100.89	100.46	100.11	99.139	101.42	97.901	101.75	99.833	98.953	99.761	99.746	98.879	100.6	103.2	104.36	100.05	101.26	103.79
109.27	110.05	111.06	110.52	111.19	108.81	111.53	111.89	108.85	110.32	109.21	110.6	110.8	109.09	109.07	111.64	111.17	109.63	110.27	109.2	109.4	107.61	109.96	110.1	111.27	109.59	112.12	110.62	108.39	109.85	109.12	110.41	109.1	111.95	108.84	107.46	111.65	111.21	110.37	111.41	108.84	111.78	107.61	109.37	110.45	108.83	111.78	109.55	111.5	112.27
104.05	103.86	103.8	102.63	102.66	103.79	104.32	103.95	103.82	102.82	100.76	103.66	102.88	101.25	101.26	102.88	103.52	102.22	101.77	102.58	102.66	104.17	102.14	101.99	103.02	102.7	103.43	103.1	102.51	104.51	103.43	103.1	104.32	102.72	103.62	103.46	104.72	104.15	103.43	101.17	104.12	102.04	103.71	100.78	103.8	102.16	102.9	104.42	102.27	104.24
98.478	100.15	100.66	99.429	100.86	100.67	99.309	100.56	99.619	101.11	99.47	101.38	101.39	98.516	101.18	101.97	100.13	101.74	99.696	102.66	101.1	99.043	101.89	100.62	99.231	98.789	100.91	100.17	100.78	101.08	102.65	100.31	101.67	101.51	102.47	100.74	101.21	101.53	100.71	100.96	103.45	100.97	103.79	101.7	100.57	101.38	99.277	100.04	100.6	99.712
98.152	98.391	97.517	99.33	96.57	96.644	99.207	96.803	96.313	97.957	98.811	98.804	97.849	98.142	99.006	101.36	99.992	98.502	97.847	101.27	99.026	99.496	97.736	99.178	97.959	97.437	98.379	97.947	98.013	98.762	97.879	96.995	99.689	100.05	96.597	97.692	98.412	98.882	99.149	95.872	98.155	99.445	96.664	98.288	99.195	97.451	99.467	98.368	100.08	95.854
103.32	101.99	102.08	99.964	103.64	104.38	102.05	103.24	101.8	102.58	102.91	102.52	102.71	101.04	102.76	103.85	104.3	101.38	104.23	102.28	100.95	102.28	102.58	102.18	100.75	102.62	102.24	104.78	103.79	103.69	103.55	103.34	104.47	102.3	103.77	101.88	102.75	105.97	102.03	102.29	102.53	103.95	102.32	102.01	103.04	101.94	100.62	102.14	100.6	101.97
108.62	106.99	110.04	106.45	108.78	108.48	107.68	108.73	106.9	110.88	108.1	105.86	111.01	107.6	107.83	108.94	109.34	108.53	107.08	110.3	108.09	107.12	107.55	108.04	107.51	106.96	106.98	106.38	108.61	108.36	110.54	106.68	104.95	109.3	108.79	107.69	107.73	108.01	109.7	109.25	106.28	107.99	110.68	107.68	108.61	107.5	108.47	108.49	108.92	107.64
106.53	104.14	105.29	106.19	107.6	105.41	102.94	110.05	106.18	105.89	105.31	104.84	105.67	104.45	106.04	103.72	106.53	106.35	106.1	106.31	106.84	105.99	105.23	106.32	105.31	106.94	105.53	104.42	106.25	108.28	106.12	104.64	108.24	104.02	106.59	105.26	104.32	108.22	104.45	105.4	106.58	106.23	103.93	105.36	106.45	106.2	106.85	107.01	104.24	104.89
95.972	99.243	97.199	98.349	98.59	98.86	97.05	99.167	98.11	96.525	95.56	102.02	98.97	98.032	97.695	97.944	96.796	98.774	98.826	98.787	97.628	97.156	95.662	98.379	98.407	96.801	98.6	97.589	96.493	98.537	97.151	97.299	97.967	99.202	97.992	100.37	99.492	97.54	97.579	99.835	97.986	97.625	98.204	95.438	98.765	96.614	97.328	96.901	99.575	97.879
96.691	97.282	98.512	95.154	95.557	96.79	97.875	98.967	97.828	98.538	96.806	97.975	96.839	98.143	100.44	98.681	96.395	97.443	96.88	98.389	98.263	98.735	98.647	97.897	99.306	98.661	95.625	97.613	97.238	98.018	99.045	97.347	98.761	96.016	100.08	97.611	99.506	99.234	99.159	98.471	97.677	97.309	99.875	98.568	98.225	99.938	96.905	97.796	98.216	97.427
105.49	105.74	108.29	105.48	106.79	106.04	104.73	107.21	105.21	104.05	107.02	107.81	107.3	106.24	104.83	104.84	105.15	106.4	106.75	102.76	103.18	108.6	106.42	105.81	106.38	107.04	105.42	106.78	103.22	105.81	104.65	106.27	105.02	106.89	105.92	103.54	104.04	103.42	108.42	105.88	106.73	106.04	105.88	108.56	105.4	104.51	106.4	107.22	106	108.99
104.41	104.66	104.11	106.3	106.28	104.54	106.18	104.92	106.3	104.87	104.83	105.64	104.74	105.48	106.05	106.49	105.24	106.5	105.75	105.44	106.8	104.01	104.75	105.16	105.63	106.27	105.53	106.33	107.15	106.49	107.09	103.9	105.54	107.09	104.89	101.7	104.18	105.12	106.4	104.69	105.33	104.43	106.29	105.62	104.75	104.33	105.65	107.72	103.72	104.66
98.385	99.247	100.65	97.579	100.52	98.902	98.236	99.015	99.032	98.199	98.613	99.762	99.696	98.059	101.13	98.236	98.077	96.245	97.358	99.078	97.938	99.313	100.05	99.598	98.333	97.307	99.917	99.525	98.853	98.092	98.881	100.24	98.868	96.169	99.649	97.914	100.63	96.938	99.173	98.798	98.358	97.895	96.862	99.238	97.112	98.775	99.993	98.764	97.287	99.117
99.583	99.031	97.81	97.096	99.739	97.677	97.022	94.94	98.589	97.64	99.138	101.47	99.162	95.908	98.91	97.426	100.59	97.433	98.765	98.587	97.103	97.262	101.36	97.799	100	98.468	99.188	97.328	99.404	96.946	96.441	98.874	98.776	99.208	97.938	100.09	99.829	97.792	96.422	97.335	98.386	98.925	98.208	97.815	98.478	97.955	98.65	99.191	99.126	97.947
111.09	109.18	110.79	110.26	110.7	110.5	111.25	109.69	109.19	111.23	111.08	109.09	109.78	111.56	111.73	111.13	110.59	110.97	109.83	109.92	111.62	111	109.38	110.2	109.96	110.8	111.26	109.72	109.02	110.36	109.52	109.83	112.05	110.83	110.62	108.81	109.54	109.61	110.57	111.33	110.15	110.82	112.09	108.7	112.11	110.34	109.7	108.2	113.01	110.92
108.11	106.31	107.33	106.58	107.71	106.99	107.69	108.19	108.47	109.23	108.7	106.8	108.48	108.07	108.11	107.45	107.63	110.03	106.57	106.52	108.66	107.07	107.51	108.77	105.35	107.93	104.88	107.13	108.71	108.69	107.76	108.45	106.83	104.3	106.73	109.97	107.57	107.33	106.58	107.26	108.4	107.28	104.76	107.66	107.73	107.98	106.72	108.09	108.86	108.51
104.6	105.82	106.34	104.43	105.32	106.05	105.47	106.78	107	107.92	105.92	105.07	104.15	105.96	105.88	106.34	105.63	106.9	104.06	105.17	104.49	105.79	106.28	105.58	106.36	106.35	104.59	105.05	105.82	106.17	107.39	105.45	106.05	104.8	106.93	106.25	103.3	105.55	105.59	107.2	106.29	104.15	107.66	106.14	106.94	104.54	106.01	105.96	106.72	105.69
108.69	107.53	106.51	109.31	109.29	106.27	108.99	109.55	107.51	107.79	109.09	107.49	108.06	110.06	107.1	109.68	108.67	107.21	107.71	109.19	105.32	106.85	108.83	108.17	109.78	107.23	107.59	107.4	107.49	107.46	109.14	108.71	107.11	107.41	110.49	108.68	107.19	109.78	109.79	107.2	105.29	108.83	107.15	106.55	107.66	108.12	110.81	107.64	108.31	109.4
96.879	98.053	98.194	98.697	98.888	96.994	96.806	97.027	98.547	97.036	98.407	97.589	96.849	100.8	98.968	97.501	98.034	96.738	98.309	98.986	97.778	97.428	97.808	98.508	98.873	97.962	95.697	96.224	96.759	96.656	97.915	96.154	98.544	97.384	97.924	98.33	98.568	97.313	99.291	97.281	99.049	95.924	95.913	98.468	98.425	99.783	95.393	98.653	99.545	98.593
108.54	109.92	111.82	111.17	107.85	110.48	108.78	111.09	108.7	109.35	112.28	110.8	110.92	110.07	108.6	110.68	112.06	110.67	109.13	110.94	112.39	108.86	111.82	110.41	109.77	108.57	110.6	111.23	111.47	111.94	109.81	109.29	111.34	110.35	111.11	110.99	110.26	111.13	109.41	109.97	109.32	111.34	111.07	109.91	110.48	108.52	109.8	112.16	110.4	109.28
110	108.39	108.07	109.36	106.06	106.92	108.25	110.53	108.44	105.99	109.66	107.51	108.13	109.95	109.57	108.31	110.35	108.48	107.99	106.09	107.19	110.85	110.42	108.34	109.93	109.91	109.85	109.8	108.96	107.47	108.74	108.02	108.43	105.56	108.83	108.65	109.98	108.15	106.06	108.03	106.41	106.5	107.55	109.73	109.99	109.1	108.13	107.11	110.27	109.67
100.64	103.1	102.07	100.57	100.09	103.01	101.75	102.46	101.91	102.85	103.06	103.45	103.58	102.78	103.14	105.09	100.78	101.52	103.43	102.09	103.64	102.18	103.3	101.53	103.14	104.26	102.39	103.8	102.37	102.35	101.22	102.33	102.95	102.62	102.48	101.73	99.682	101.75	104.6	104.52	100.97	103.68	103.88	103.12	102.2	102.78	102.33	102.34	101.69	103.85
104.37	104.22	103.67	100.07	106.2	102.96	102.51	102.56	103.1	100.37	101.54	101.62	102.49	102.71	103.09	101.38	104.39	103.42	102.74	101.38	101.35	103.36	102.6	102.75	101.71	101.41	100.51	103.82	104.54	102.15	102.6	101.63	102.97	101.31	103.02	103.46	100.76	103.91	102.35	100.46	103.5	102.25	102.32	102.19	102.03	101.71	101.94	102.27	105.41	104.71
106.87	107.56	106.84	106.2	107.32	107.2	108.37	106.46	108.06	107.97	106.16	108.94	106.59	108.06	106.71	106.93	106.95	108.99	107.23	107.68	112.31	107.39	107.64	107.1	107.35	106.28	108.19	107.59	107.8	108.7	106.88	107.89	108.68	107.21	108.21	108.34	107.66	109.22	108.21	109.79	106.81	109.46	108.4	106.2	109.29	106.42	108.21	107.05	105.14	107.73
111.78	110.27	110.3	109.37	111.04	111.62	110.11	111.07	111.6	110.96	111.16	111.8	110.11	111.49	110.08	110.36	112.28	111.96	110.56	110.1	109.79	109.28	110.33	111.44	111.59	111.13	110.76	110.97	110.87	110.27	111.47	111.12	110.66	110.8	112.51	108.31	110.23	111.18	111.12	112.01	108.13	109.58	109.87	109.43	110.21	109.55	112	109.18	109.45	109.68
106.72	104.83	104.61	106.48	108.25	103.82	105.49	107.13	106.26	104.59	103.87	106.38	105.19	106.74	106.22	104.46	105.86	105.86	103.59	105.52	108.64	104.51	107.01	104.71	106.24	105.55	107.57	104.67	106.69	106.34	104.91	106.16	103.78	105.84	104.71	106.14	105.64	104.58	106.49	103.9	106.55	103.5	103.19	106.59	105.09	106.3	103.29	105.37	106.09	106.11
108.45	108.66	106.95	107.27	109.2	108.17	108.27	107.48	107.97	107.22	107.59	108.73	106.99	108.42	107.81	106.79	107.54	107.59	107.35	107.94	110.08	107.77	108.47	106.26	109.6	107.28	107.8	109.23	108.14	108.32	106.94	109.01	109.64	107.85	108	106.48	107.61	108.16	109.55	107.71	108.5	110.1	107.25	108.63	109.4	108.61	106.08	108.89	106.48	108.43
97.724	98.247	99.113	98.142	97.793	98.434	96.828	97.57	97.734	95.598	97.444	97.714	99.116	97.338	98.041	99.014	99.763	95.173	99.135	99.079	100.06	97.235	97.991	99.854	95.657	99.054	99.34	98.675	98.574	98.473	97.737	99.535	97.907	97.376	96.318	97.549	98.343	98.993	98.249	99.553	97.629	96.886	99.53	97.986	98.007	99.269	98.289	97.522	96.557	98.535
106.13	105.9	104.77	103.26	106.13	105.15	105.75	105.57	104.58	106.14	106.47	105.84	103.14	105.55	106.44	105.44	106.35	106.36	103.25	105	106.04	105.31	103.94	105.08	104.38	105.9	104.15	105.01	104.61	105.52	108.22	104.73	104.76	103.99	104.33	107.01	105.1	104.46	104.46	104.91	106.9	103	109.38	103.99	105.39	104.43	102.79	104.36	106.72	106.43
102.09	101.13	101.09	100.58	101.28	101.38	98.891	98.8	100.57	101.43	100.6	100.52	99.018	99.79	101.39	99.384	99.697	101	103.08	100.67	100.6	102.32	100.6	99.417	101.2	99.628	101.04	100.03	100.08	99.392	100.05	100.25	99.451	101.44	99.629	99.867	100.06	100.96	99.036	99.099	100.7	99.279	101.91	99.971	99.694	100.36	101.13	101.06	100.77	101.2
105.62	106.99	106.48	106.28	105.25	106.53	104.97	108.14	105.96	107.3	106.56	105.95	103.56	106.79	104.29	106.85	104.93	105.73	106.08	106.19	105.84	106.39	106.09	106.48	104.82	103.61	106.06	106.21	106.02	106.65	104.91	106.91	107.34	107.68	106.52	107.2	108.19	105.72	107.14	106.53	105.73	106.45	106.92	106.39	105.17	107.5	107.24	106.41	107.83	104.89
109.58	106.29	105.97	109.83	109.59	108.86	108.25	108.45	107.83	109.56	108.16	107.79	109.94	108.04	108.62	108.71	107.6	107.67	110.07	106.81	106.06	107.42	106.86	107.77	108.71	107.98	105.74	106.18	106.66	108.38	108.36	104.85	107.96	106.35	105.8	105.89	105.87	107.57	108.65	107.54	108.28	106.76	106.88	106.99	107.91	106.05	106.9	105.38	109.15	109.08
105.41	104.74	106.74	107.83	105.03	106.22	104.31	106.6	104.17	106.5	105.96	104.84	105.58	105.5	105.18	104.1	107.07	106.07	106.03	106.76	105.48	105.43	105.61	103.74	104.14	105.3	106.53	105.74	106.75	105.63	106.69	104.46	105.86	103.99	105.83	103.21	105.71	106.47	105.37	106.58	104.18	105.1	105.8	105.99	104.76	103.7	106.93	107.82	104.14	104.62
106.78	106.69	104.92	106.74	105.45	106.53	104.45	105.21	107.22	104.93	107.82	106.24	106.95	104.19	107.12	105.8	107.06	105.75	107.63	106.53	104.24	106.62	102.36	106.15	104.46	104.33	103.95	105.88	106.21	106.95	107.94	105.45	105.44	106.02	108.2	105.12	105.54	106.23	107.77	106.06	106.14	105.23	105.38	106.06	105.95	108.48	105.77	104.66	104.95	104.44
109.91	109.74	109.1	107.32	107.78	109.14	106.96	107.55	109.01	107.65	109.25	108.94	107.99	108.95	106.47	109.95	108.86	108.68	108.4	105.91	106.3	108.28	108.65	106.15	109.93	106.88	111.01	107.65	107.16	109.64	108.58	108.8	108.96	109.61	106.65	105.46	108.27	105.51	108.28	107.29	111.29	110.96	107.04	110.82	109.2	107.29	108.74	108.11	109.23	108.1
107.51	105.7	104.9	106.21	106.42	106.46	105.03	108.6	105.58	105.36	106.69	106.66	109.23	106.96	104.16	105.39	105.7	106.44	107.01	107.79	105.3	108.35	108.14	106.69	107.11	107.92	107.94	104.24	107.82	106.66	106.33	107.23	106.65	105.36	106.22	106.76	106.17	104.03	107.75	104.76	106.29	108.29	104.38	106.88	106.62	109.22	106.43	105.83	107.47	106.51
97.349	98.57	98.63	98.286	97.53	100.05	98.331	98.545	100.14	97.425	98.978	98.22	98.014	97.754	98.507	97.889	97.638	100.32	100.31	98.613	96.738	99.865	99.681	99	96.329	99.196	98.821	99.039	100.08	98.376	100.05	97.346	96.398	99.654	98.812	97.947	98.038	99.659	98.199	99.916	100.03	100.79	99.585	100.65	99.641	99.763	97.11	97.628	97.668	99.428
105.39	105.29	105.61	107.55	109.42	105.26	106.58	108.39	108.51	106.4	107.22	107.19	107.27	105.78	108.72	106.55	106.63	107.52	106.52	106.82	106.34	106.86	106.76	106.74	105	107.39	106.49	105.21	108.44	106.22	106.84	107.4	107.75	106.66	106.84	106.81	106.82	103.97	106.51	105.91	106.63	108.08	107.54	104.02	106.6	104.96	108.96	106.8	107.7	106.23
107.25	106.27	106.75	105.29	106.05	104.91	104.61	106.76	105.63	107.2	105	106.05	105.44	105.38	106.87	105.62	106.64	103.04	103.74	106.72	104.9	106.35	107.06	104.5	106.1	106.47	104.29	104.31	106.48	102.6	106.85	104.53	105.44	107.74	107.21	106.15	105.94	106.07	105.51	105.19	106.91	105.59	103.97	104.81	103.18	106.21	103.15	103.87	105.48	106.5
104.75	104.78	104.19	106.58	103.84	106.73	106.27	104.56	106.77	106.55	106.6	107.97	105.22	104.14	105.58	105.57	107.66	104.9	107.36	106.19	107.62	105.47	107.24	106.38	105.71	106.84	104.76	105.93	107.69	104.23	102.07	106.19	105.04	105.36	108.03	106.15	105.27	105.96	103.58	105.43	106.39	105.79	105.94	105.15	106.37	103.68	104.78	104.28	103.94	105.42
106.07	106.6	105.55	103.16	105.45	106.34	108.82	105.77	104.84	105.68	103.75	106.21	108.27	103.97	106.01	105.23	107.5	103.48	105.43	105.26	103.7	104.85	107.27	107.02	105.02	104.05	105.83	106.57	106.38	106.14	104.54	104.96	106.75	105.17	106.1	105.76	107.34	107.85	105.77	105.19	107.48	104.97	105.78	104.94	105.11	108.01	108.15	105.57	105.23	104.65
109.09	108.87	108.83	109.27	108.96	109.91	111.72	108.88	109.57	111.03	110.74	108.73	108.51	109.45	109.85	108.58	110.9	110.49	112.71	108.61	109.1	112.16	110.52	110.75	109.99	112.69	109.28	110.85	110.64	111.96	110.51	109.94	110.9	109.77	110.52	111.87	110.1	110.47	110.42	111.93	112.56	107.99	108.86	111.85	110.9	110.35	111.02	109.43	111.92	108.78
106.14	107.12	107.26	106.23	107.67	108.85	105.09	106.56	107.09	106.13	105.91	106.46	107.74	109.05	106.48	106.54	108.02	105.64	107.76	105.93	108.18	104.96	108.41	103.19	101.86	107.36	105.16	108.26	104.26	108.24	108.2	107.39	106.38	107.58	105.23	106.25	108.27	106.53	105.94	107.22	109.21	105.41	104.65	107.35	104.94	106.86	105.08	107.91	104.76	106.62
107.28	104.86	106.5	105.19	105.05	104.65	107.43	107.07	105.86	107.91	105.63	105.41	103.6	104.68	105.2	105.78	105.56	106.26	106.28	103.97	105.62	108.53	103.9	105.69	106.16	105.59	105.67	106.2	103.52	106.17	106.63	106.41	105.43	105.15	105.67	105.99	107.07	104.44	104.1	105.36	104.13	105.96	105.14	106.39	106.11	105.6	105.21	105.72	105.41	107.66
97.036	97.676	100.1	98.34	98.844	96.76	96.708	97.982	99.019	97.311	97.337	98.647	98.092	97.149	96.237	98.518	97.423	98.065	99.148	100.28	97.901	98.138	97.367	97.267	97.903	99.777	98.257	96.645	98.084	97.592	98.183	97.807	100.51	99.386	96.143	95.826	100.19	99.465	97.299	96.922	100.09	99.183	98.12	96.839	99.403	98.131	99.041	98.969	98.137	98.169
103.89	106.58	104.82	104.28	104.24	106.86	107.42	106.94	107.02	107.39	104.9	106.13	104.88	106.35	106.39	102.99	106.97	104.42	105.36	105.32	106.5	106.58	104.74	104.58	106.36	105.28	104.46	106.78	103.82	105.87	104.15	106.63	104.53	104.83	103.77	105.23	105.68	106.7	106.16	104.26	106.11	105.55	105.12	104.89	105.25	106.65	106.47	106.72	105.92	106.5
108.29	108.79	108.05	108.37	108.74	109.41	108.63	106.53	105.65	107.32	109.36	108.36	105.49	106.35	108.84	106.89	107.87	109.22	110.17	108.49	108.92	109.5	106.78	109	107.79	106.89	107.04	109.18	110.12	109.9	108.15	108.29	106.7	108.26	107.1	107.03	107.29	107.15	107.37	108.33	105.76	107.33	107.48	108.23	107.64	107.32	108.24	108.19	106.41	108.3
109.16	107.47	111.1	109.85	108.7	109.13	107.27	109.1	106.07	109.62	107.53	106.74	107.94	106.28	106.43	109.4	109.25	107.21	106.28	107.57	109.02	106.31	104.39	109.1	107.28	108.55	106.45	107.27	108.47	108.38	110.44	107.53	107.02	107.17	110.25	108.04	106.74	108.43	106.49	107.99	112.2	109.46	108.29	108.91	107.69	108.14	109.09	106.73	108.91	108.95
105.24	105.66	104.77	106.64	104.93	107.03	104.1	108.7	106.37	107.01	105.68	105.58	104.18	108.32	106.56	105.85	107.12	104.61	105.4	105.75	105.18	105.6	106.52	108.37	108.61	106.37	107.13	105.55	105.09	105.97	106.07	106.89	107.85	106.57	105.81	106.59	105.28	107.05	107.95	104.44	105.59	106.05	108.59	107.14	106.96	104.89	107.43	105.5	105.65	105.57
104.75	105.76	105.51	106.73	106.47	108.44	107.46	105.73	107.97	103.39	106.26	106.9	105.62	104.92	105.38	107.08	107	105.14	106.39	106.56	107.91	106.85	106.08	106.64	107.19	107.55	106.14	106.88	104.37	105.78	105.59	107.21	108.56	105.51	106.01	106.38	104.83	105.2	106.05	106.9	109.63	107.16	107.46	106.43	108.51	108.43	109.33	107.18	107.15	107.36
101.04	99.039	99.616	99.579	98.69	99.922	97.607	100.4	102.14	102.29	99.315	98.87	99.683	101.18	99.7	98.752	101.47	100.53	98.192	99.391	100.14	100.78	101.04	98.809	101.27	100.84	99.32	101.8	100.1	98.299	98.988	100.15	101.17	100.63	99.559	99.525	98.825	100.13	99.735	101.45	100.35	100.38	99.729	98.883	98.621	100.46	101.6	100.5	99.818	99.898
[truncated: 150 more columns]
