# Supplementary material for: Genetic dissection of main and epistatic effects of QTL based on augmented triple test cross design
Source: PLoS One. 2017 Dec 14;12(12):e0189054. doi: 10.1371/journal.pone.0189054 (PMC5730204; doi:10.1371/journal.pone.0189054)
Supplement: S10 Supporting Information — (ZIP) [file pone.0189054.s010.zip › z6_1200_0.2_10.csv]

102.11	104.96	108.21	112.72	109.28	113.18	100.5	106.08	109.34	98.175	100.61	107.11	104.33	110.53	106.86	102.42	111	100.58	107.72	106.82	105.3	101.94	110.31	109.15	101.37	111.51	104.37	105.61	110.94	105.45	101.58	108.12	104.73	107.49	98.768	105.11	111.08	107.82	105.76	102.2	110.66	103.92	104.27	93.708	109.29	103.85	111.92	103.11	102.5	107.44
106.48	100.69	108.26	105.9	107.58	111.11	108.36	107.96	105.65	103.65	105.62	101.78	106.24	105.87	107.71	110.95	111.91	112.54	110.58	111.25	104.46	111.81	109.25	107.24	106.82	107.07	105.79	110.98	107.72	106.22	116.64	105.84	104.27	105.88	112.2	113.07	106.33	107.79	107.99	109.52	109.85	102.14	106.99	110.87	104.02	106.97	104.85	116.4	109.64	105.94
105.4	107.92	105	106.33	109.39	103.43	106.11	108.85	105.66	105.33	100	105.3	103.68	105.33	108.92	106.57	103.16	104.58	110.18	106.04	108.65	107.85	104.47	110.72	107.23	104.57	105.03	111.13	110.1	111.95	105.55	109.61	109.04	104.45	103.03	107.59	106.27	110.53	110.6	102.93	107.38	102.37	105.48	105.02	104.45	108.67	106.21	109.36	106.76	103.44
115.96	105.67	113.42	108.28	109.99	104.71	103.91	110.53	109.3	109.86	108.67	108.7	111.23	113.1	114.21	104.49	109.33	110.5	107.41	113.81	106.61	116.41	109.06	111.62	108.73	103.67	103.56	108.46	110.33	106.43	108.89	115.53	100.07	104.54	106.08	109	113.88	110.46	107.12	108.36	106.11	104.2	110.11	105.37	100.66	104.99	113.35	108.38	108.89	111.47
108.91	107.69	102.92	106.93	105.84	110.52	101.22	107.01	104.49	107.62	102.04	105.25	108.63	107.42	110.55	108.56	106.93	104.62	104.94	108.16	101.52	109.9	112.54	105.05	108.29	103.02	107.97	109.14	104.88	110.73	100	104.61	105.48	103.27	105.99	101.83	98.938	105.36	101.93	104.18	104.78	111.56	110.82	97.788	109.29	105.75	102.99	105	106.56	108.71
99.999	93.563	105.41	94.694	101.4	99.379	101.93	105.75	99.22	101.75	97.171	101.93	101.98	99.832	98.537	100.78	101.15	96.942	88.376	98.288	96.863	103.89	98.641	100.84	105.37	92.343	101.19	95.478	102.43	93.633	102.51	90.323	107.94	103.47	95.737	101.62	92.704	102.92	101.97	97.648	100.15	103.09	101.31	101.67	92.788	101.07	98.055	102.05	104.59	97.086
112.71	113.33	107.4	105.37	105.79	105.59	103.58	101.76	107.1	112.86	105.03	110.36	108.51	104.64	110.83	109.83	105.21	111.38	107.24	114.67	109.46	108.97	107.54	114.63	109.9	107.45	103.78	109.73	114.55	105.98	111.09	109.36	107.33	111.65	111.85	108.63	105.8	111.7	110.01	109.99	109.58	104.36	109.67	108.04	104.76	110.06	110.43	111.16	108.78	108.62
104.94	109.17	102.73	112.45	104.3	102.92	105.18	107.74	110.59	109.48	108.59	110.1	113.06	110.87	109.83	106.84	107.45	112.94	107.47	106.38	103.57	109.5	112.79	106.57	112.22	106.16	101.99	109.6	110.99	105.3	114.34	108.54	108.29	110.77	109.49	108.82	101.56	108.7	112.19	108.64	101.42	108.6	107.4	105.32	101.8	111.82	109.95	107.27	110.72	106.74
104.47	100.49	105.6	105.8	109.33	105.95	107.08	107.46	105.25	105.56	106.75	108.55	110.16	104.98	111.28	103.98	106.33	109.46	101.68	102.47	104.1	99.06	106.41	104.11	105.25	105.73	101.5	104.54	104.85	111.79	107.73	106.11	105.42	109.04	107.55	109.69	106.96	102.32	104.39	102.65	102.85	106.19	104.42	105.54	109.44	109.78	109.1	108.2	114.01	108.89
106.19	106.46	114.38	110.35	109.71	105.05	110.01	117.1	102.12	108.2	109.41	106.45	98.806	107.54	113.05	109.3	109.92	112.07	107.79	111.83	108.68	109.16	104.56	108.17	102.55	113.73	115.29	113.35	111.6	109.76	104.33	106.47	105.48	109.69	106.98	108.42	107.9	106.25	104.94	111.26	113.45	104.96	105.36	110.47	105.98	108.22	103.71	105.91	111.03	112.48
99.946	112.95	107.38	112.06	110.9	106.1	114.98	103.04	119.63	106.71	109.56	102.1	111.3	101.46	108.1	104.69	102.22	110.12	105.39	105.92	109.7	107.43	104.67	102.53	109.68	100.96	104.85	105.39	110.48	108.94	100.21	107.97	105.64	107.46	102.07	109.13	106.97	106.17	103.57	105.48	103.35	109.73	107.35	104.25	110.19	101.05	107.99	105.75	109.15	103.74
95.575	98.579	100.56	97.469	101.23	100.35	99.865	105.36	100.5	103.33	97.967	90.567	91.289	102.33	95.945	96.003	99.003	99.668	95.677	93.658	105.25	98.26	95.208	96.381	102.37	104.26	98.094	102.89	101.56	102.7	100.37	97.987	94.75	102.6	100.34	93.638	97.881	102.53	95.957	95.212	99.198	96.325	96.938	101.32	92.094	95.532	97.353	97.772	101.61	99.461
110.44	108.23	109.73	107.38	106.58	112.53	112.81	112.72	118.43	107.58	107.38	111.39	111.91	106.65	106.32	105.4	111.02	101.64	110.82	110.21	111.19	111.92	111.2	107.97	107.13	108.47	112.27	112.45	113.02	110.2	106.36	106.13	111.34	112.27	110.2	116.51	107.67	109.11	111.47	111.89	110.98	110.87	109.89	109.37	111.83	108.83	111.58	109.82	112.13	107.99
107.84	108.99	106.72	101.38	100.45	108.27	103.26	107.28	102.69	111.22	99.419	109	102.19	105.77	107.22	100.94	108.73	106.19	99.205	103.18	101.91	108.37	108.87	104.32	105.17	105.41	107.65	101.28	108.64	100.74	107.45	104.9	105.88	112.87	102.58	106.12	102.21	109.11	103.48	103.43	101.75	110.03	107.17	102.73	106.63	104.45	107.81	100.9	99.923	101.88
108.72	107.08	106.21	107.9	105.75	102.99	106.64	109.33	110.07	112.71	108.7	101.19	103.01	106.61	104.64	110.96	102.98	104.13	107.38	99.527	102.38	108.52	106.58	109.63	110.2	104.16	110.14	107.26	108.4	110.18	103.16	103.34	105.75	106.27	110.65	109.09	98.895	111.84	100.52	107.05	102.88	111.19	110.69	102.6	109.87	109.55	108.5	118.93	108.76	111.28
107.69	102.17	111.56	105.09	98.185	103.16	105.96	103	106.45	101.17	106.54	101.07	104.7	103.09	109.88	106.43	109.98	100.14	109.95	104.8	103.5	100.93	100.53	110.71	104.88	100.86	105.87	104.56	104.19	108.37	102.47	105.09	104.27	109.58	103.72	102.79	105.62	111.2	99.536	105.37	103.16	102.7	111.06	98.885	105.94	107.49	101.94	105.86	108.83	104.34
106.76	111.42	116.16	107.23	110.17	106.1	102.93	107.94	111.41	101.48	111.87	104.93	111.55	101.57	110.27	106.81	104.98	111.65	103.75	105.07	110.61	98.636	107.34	107.46	111.96	104.07	111.2	109.05	110.57	104.19	109.17	109.18	106.02	96.463	110.47	106.93	112.59	103.52	107.22	106.01	106.44	109.14	113	104.73	101.76	104.8	114.52	108.5	106.81	108.05
111.43	100.89	109.09	107.43	102.59	108.71	107.1	106.92	113.24	113.56	102.59	111.7	111.09	115.09	103.11	105.74	113.05	110.61	106.55	100.53	110.59	103.66	108.77	108.5	112.58	113.54	102.75	109.75	108.84	102.64	109.51	112.15	104.47	107.07	104.85	105.12	104.41	107.69	102.26	103.01	101.29	106.84	107.68	104.49	101.15	106.3	105.59	104.19	103.43	109.08
106.88	109.2	103.8	107.13	105.25	102.57	109.65	107.94	107.09	99.693	99.601	107.91	98.833	109.77	104.72	109.05	107.71	106.67	108.98	103.5	107.29	106.19	111	111.07	110.14	101.46	102.56	103.25	106.28	108.02	104.4	110.82	109.64	104	101.3	112.75	104.75	107.75	105.31	104.78	101.6	104.08	107.88	106.45	104.65	106.68	106.52	106.23	102.82	106.99
108.19	109.91	106.24	104.83	104.97	105.15	107.44	106.17	105.54	110.2	107.07	107.76	106.98	108.09	107.77	112.63	107.05	106.53	111.31	109.13	110.6	105.18	111.67	112.2	105.66	109.96	108.02	106.52	102.07	108	109.22	105.64	110.89	108.12	111.59	110.12	106.16	109.07	110.47	110.08	107.53	111.61	105.36	104.73	111.31	106.21	110.09	109.3	115.08	108.59
97.856	97.564	96.988	97.523	97.194	94.489	99.413	99.059	101.33	99.351	99.575	94.715	95.937	103.88	97.099	92.539	104.34	97.725	94.865	101.63	98.292	97.645	94.643	104.47	99.061	102.71	100.38	100.94	92.905	100.93	98.168	98.507	91.577	98.026	99.46	97.816	93.387	90.923	100.49	101.17	95.173	95.867	97.616	98.362	95.323	99.971	100.65	94.981	93.685	96.02
108.71	104.54	114.56	107	110.28	103.79	108.11	109.17	109.15	112.57	107.88	106.79	106.18	104.44	104.17	107.39	105.75	113.61	108.74	107.85	105.32	109.57	114.77	108.27	105.63	106.37	109.56	113.84	111.62	100.73	103.04	105.3	108.13	105.75	112.47	104.89	109.34	116.51	109.57	105.01	106.09	105.82	110.46	105.3	108.41	113.12	109.27	106.98	107.06	109.33
106.03	107.19	109.19	106.46	105.42	106.53	100.95	104.38	109.28	103.48	113.33	103.89	101.16	106.88	104.18	108.23	96.789	107.51	104.56	109.33	107.3	106.41	108.11	108.32	108.27	111.34	102.83	106.18	104.14	108.32	107.09	104.36	112.22	105.26	107.68	107.29	111.8	107.66	106.01	104.85	101.17	110.96	101.87	104.66	108.04	101.33	110.23	102.02	105.19	107.13
104.66	106.97	109.36	103.39	99.221	106.5	105.11	95.493	110.74	112.55	97.737	107.05	102.02	106.59	110.95	102.71	110.51	110.24	108.39	101.1	104.07	100.88	113.51	103.96	106	106.5	111.48	111.51	107.58	103.71	105.14	104.49	101.53	103.55	99.817	107.07	103.87	110.26	105.36	104.55	104.77	108.98	107.15	107.32	103.29	105.83	108.79	106.07	107.41	114.93
109.6	106.6	114.84	110.48	105.78	108.9	109.74	106.75	109.37	109.25	110.98	109.29	100.61	110.3	103.04	110.12	105	111.39	106.52	105.59	105.76	104.86	110.28	109.69	105.79	101.18	110.33	108.98	106.16	109.9	110.88	113.64	106.92	104.94	101.52	111.07	103.12	107.02	109.88	99.999	101.24	109.63	107.5	114.09	107.73	109.51	110.59	105.61	106.23	106.84
107.12	109.96	105.6	105.39	99.394	100.13	103.79	113.46	103.3	107.3	109.67	110.58	112.77	103.43	105.02	110.25	105.09	108.21	108.71	99.498	106.84	108.44	107.82	101.94	105.99	108.5	100.32	113.29	110.15	108.04	107.05	113.21	100.39	106.81	109.3	107.34	106.4	101.28	107.82	106.35	109.36	99.686	101.56	103.5	112.88	109.69	103.73	109.45	108.56	100.03
108.15	111.56	113.5	109.88	106.04	100.15	104.5	113.54	114.37	104.81	111.7	102.86	105.99	109.06	113.62	108.33	111.4	114.67	106.98	109.91	109.38	106.39	109.13	109.76	106.84	110.41	108.73	104.56	105.61	106.27	110.52	112	105.46	104.46	107.75	105.43	106.14	106.6	106.53	108.92	110.94	111.75	111.53	108.78	115.37	107.25	110.37	110.09	108.36	114.77
90.546	95.299	99.137	98.394	96.374	97.864	96.07	93.694	99.813	106.28	96.786	101.99	97.574	103.84	99.624	98.821	98.732	98.092	102.4	100.17	94.53	97.078	102.35	96.79	99.384	97.75	100.97	99.268	97.663	90.432	101.98	103.89	100.31	104.28	99.652	99.648	104.26	102.86	101.8	104.2	100.25	97.175	96.737	99.36	97.771	93.68	102.57	99.399	101.62	96.25
93.939	97.288	96.504	101.2	95.597	99.354	95.78	97.265	99.577	99.73	101	93.914	100.04	98.362	99.415	100.3	99.033	98.919	101.56	98.465	102.71	94.468	96.575	99.557	93.78	96.31	93.779	93.644	104.52	97.003	92.782	98.668	99.319	104.03	92.826	101.33	100.56	96.876	101.48	96.918	103.82	101.85	101.94	100.53	98.678	98.976	103.85	92.536	100.96	99.657
103.42	102.08	99.068	105.73	95.842	100.15	107.06	93.635	101.63	104.75	100.88	103.28	98.311	103.3	102.18	101.77	100.04	101.41	94.459	100.4	105.13	95.395	100.69	96.031	103.68	99.36	107.9	102.58	99.174	100.27	101.08	101.69	97.571	100.02	100.02	103.82	100.38	102.65	102.39	97.266	103.83	101.45	105.44	100.79	96.98	96.514	100.6	103.8	99.474	103.03
110.53	106.02	108.39	117.19	108.31	106.65	118.18	109.73	106.49	112.04	110.37	111.11	107.35	110.93	112.32	112.39	111.86	110.44	112.07	119.11	112.83	112.17	114.94	112.94	104.59	112.62	108.47	111.87	116.41	108.01	112.11	107.3	108.51	114.63	112.55	109.02	111.01	108.93	108.49	108.7	107.65	114.61	110.57	108.68	105.62	107.48	114.97	110.81	110.35	110.19
101.76	103.53	96.661	105.43	99.516	96.703	99.538	101.21	98.822	96.166	101.84	96.074	97.01	102.69	100.95	100.65	104.97	99.839	101.45	98.453	95.962	98.522	98.111	108.62	95.717	101.52	97.807	109.34	97.243	98.46	102.4	106.82	97.409	103.65	99.601	101.07	97.823	96.9	101.3	100.62	102.75	94.848	104.67	99.33	99.169	101.16	99.01	101.7	102.47	98.016
95.123	100.61	98.43	94.069	95.732	99.114	96.465	97.824	98.512	98.684	104.45	100.65	101.8	101.46	99.576	101.22	103.17	103.34	102.95	93.91	103.94	98.913	98.402	102.51	103.8	100.48	97.557	100.13	103.74	100.25	99.904	101.87	105.14	103.51	101.94	99.726	98.241	92.095	102.35	96.924	100.73	99.036	94.518	99.71	96.126	100.79	101.1	100.61	99.785	101.98
116.1	115.2	110.54	110.26	110.46	108.6	106.47	113.52	110.41	110.61	113.26	113.94	106.62	103.38	112.44	110.96	105.49	105.36	110.4	109.44	113.08	108.91	107.53	115.77	105.89	109.17	115.35	114.06	112.24	118.18	106.47	109.65	109.16	114.4	119.93	112.99	110.3	105.67	110.75	114.09	107.6	114.07	117.22	108.26	111.15	108.99	110.46	112.08	106.01	112.18
107.69	110.04	106.13	107.51	104.76	109.58	106.27	109.93	104.38	105.44	107.62	104.7	107.25	104.09	102.91	106.57	110.44	112.23	112.25	107.68	105.79	111.07	112.86	106.16	107.39	105.18	108.32	108.27	102.16	110.34	110	110.07	112.44	110.22	109.92	113.65	109.08	114.24	110.3	110.21	108.41	107.01	113.01	108.15	109.69	112.51	110.03	107.73	100.82	104.28
94.236	98.057	98.78	101.43	93.811	96.153	93.55	96.373	107.33	99.524	100.9	92.436	104.36	95.802	96.17	90.551	95.58	99.063	93.186	93.134	96.226	95.72	97.126	100.89	97.809	106.65	101.55	98.272	100.28	92.227	96.272	96.943	101.24	90.961	97.009	100.09	93.433	103.14	101.56	99.445	97.932	102.55	104.76	100.53	98.213	96.793	91.403	95.524	100.31	101.01
98.819	94.661	99.803	96.66	104.16	96.369	94.495	103.11	96.726	99.474	101.63	96.074	98.664	98.799	95.318	97.793	96.8	95.488	99.157	95.928	99.273	102.21	98.488	96.187	96.275	99.478	104.79	94.529	95.97	98.551	104.01	99.688	96.427	101.21	98.379	98.164	96.201	92.855	94.219	96.407	96.802	94.908	100.97	106.74	97.834	101.22	108.03	92.867	98.835	99.136
101.22	105.17	100.35	100.08	100.75	96.518	97.485	90.444	95.793	100.15	101.7	100.8	100.68	91.912	101.37	99.664	101.55	99.702	100.14	101.11	99.01	99.354	102.99	96.668	102.9	100.13	99.133	97.235	97.6	97.17	103.25	93.146	102.59	99.217	95.614	103.25	94.664	99.841	97.4	99.015	100.11	98.57	92.937	91.166	99.718	102.79	99.866	103.52	102.8	100.54
104.92	106.87	108.08	113.2	104.62	100.67	100.67	106.69	106	94.307	107.75	111.45	110.61	104.47	108.59	107.66	94.681	104.48	111.7	111.12	106.72	106.79	108.13	105.58	108.51	102.12	104.62	105.47	106.23	113.59	101.15	104.64	103.14	105.09	109.14	102.35	97.797	109.72	108.47	112.04	104.69	101.84	106.18	104.39	102.16	104.27	107.1	107.13	108.17	108.71
108.68	110.6	102.78	108.54	106.7	99.341	107.36	109.1	105.71	103.46	104.18	103.6	103.31	109.83	104.27	96.999	106.29	105.4	112.25	112.51	106.31	106.73	104.35	102.29	104.97	103.16	106.9	103.59	100.38	107.32	101.34	109.23	111.17	107.72	108.65	108.93	105.37	108.56	108.35	99.042	105.79	104.67	103.43	102.37	102.12	108.3	101.45	103.6	102.27	106.45
103.14	105.58	111.52	104.64	106.33	105.51	106.33	102.2	108.07	101.28	104.07	108.52	107.21	109.2	105.51	108.41	103.9	106.05	109.83	108.66	108.57	111.82	109.06	116.98	102.39	109.25	107.95	103.65	103.82	112.56	110.59	102.03	110.76	106.12	106.57	108.97	104.61	104.01	107.99	103.98	101.33	110.03	103.95	112.63	106.43	101.69	106.48	108.9	101.79	101.45
107.42	103.97	106.26	100.5	106.86	106.57	102.69	109.9	108.65	102.25	111.41	105.36	112.27	108.42	104.77	101.9	103.66	103.23	100.57	105.36	104.74	102.81	104.92	109.59	108.42	101.4	100.73	103.26	109.8	110.52	107.54	101.58	104.44	104.61	101.78	102.84	103.44	106.57	103.42	104.42	109.74	108.2	103.48	106.15	105.94	105.6	100.22	102.25	106.32	100.82
110.85	107.94	114.48	104.04	107.79	112.48	102.64	110.31	114.93	111.17	111.21	107.64	105.46	108.97	111.73	106.7	109.78	114	106.37	111.11	108.96	107.89	109.23	107.81	102.36	106.18	104.29	110.77	105.41	109.21	111.86	104.14	110.28	105.66	116.6	110.79	101.49	106.35	108.71	108.9	107.17	100.68	108.76	112.23	105.9	115.09	101.9	111.87	108.56	101.88
106.36	101.02	97.06	92.456	97.65	99.956	96.151	95.03	92.12	95.718	98.334	103.24	97.842	104.09	101.86	95.617	98.863	92.579	99.125	99.894	98.665	97.007	94.635	101.18	96.261	102.83	100.79	97.701	97.577	97.67	92.69	98.497	97.925	96.894	103.04	98.845	102.91	92.918	98.451	99.172	107.06	102.38	92.93	100.8	95.133	100.38	101.2	101.96	103.6	88.756
104.99	97.848	101.97	101.73	108.14	100.44	104.58	108.13	108.61	106.82	106.89	110.25	112.01	101.84	107.59	103.88	97.394	103.71	107.47	105.24	107.38	104.61	106.68	107.23	106.82	106.33	109.35	103.75	108.06	102.43	107.03	107.93	110.6	108.46	106.74	98.615	107.16	106.51	107.75	103.49	108.66	103.82	111.97	103.01	105.76	107.38	103.89	108.87	108.09	98.094
105.26	104.15	107.13	107.08	107.69	108.6	103.65	102.48	105.26	107.55	107.77	101.69	102.36	104.98	98.069	107.81	108.52	105.46	107.88	109.02	111.14	99.082	109.57	107.88	109.09	107.4	108.03	104.06	111.19	104.56	108.04	105.16	108.53	108.26	104.38	101.46	101.47	110.85	112.56	102.43	107.53	106.03	110.46	99.066	106.62	106.82	105.9	102.19	105.79	105.69
104.36	110.58	110.81	105.88	109.49	106.77	111.09	114.35	101.79	106.05	101.87	112.03	107.94	108.88	110.17	108.82	104.7	109.04	107.83	108.21	116.72	108.01	109.73	110.6	108.54	105.76	108.29	108.44	107.31	105.39	113.73	116.32	109.5	108.32	110.31	107.85	109.17	105.27	108.72	106.72	113.2	106.64	112.84	106.34	108.49	105.16	103.32	108.35	106.71	108.71
99.982	107.41	96.48	98.472	106.68	101.09	106.6	102.3	103.22	102.69	111.36	106.13	103.16	109.7	104.41	104.89	109.11	111.21	106	103.44	108.11	109.75	108.25	106.22	107.43	103.14	109.3	107.85	107.7	105.5	103.39	108.14	97.548	99.933	104.11	109.15	108.87	107.76	103.62	107.05	106.17	111.59	109.3	112.81	108.76	100.54	104.51	101.3	100.5	109.42
107.16	99.971	101.45	103.45	106.75	98.171	104.66	106.87	107.34	107.28	102.83	95.657	104.75	99.134	107.6	106.36	111.37	104.12	112.96	108.45	104.75	113.29	104.75	112.26	105.39	100.75	106.64	112.16	108.26	101.85	107.66	105.25	107.1	110.19	106.59	107.3	103.22	106.06	108.07	104.39	105.44	101.44	104.16	109.79	104.67	101.58	109.97	101.25	110.05	112.08
103.5	103.27	103.87	105.8	108.49	106.46	108.16	108.25	102.73	100.42	111.09	110.54	102.72	107.99	103.19	104.23	106.56	101.27	106.87	110.75	101.15	101.57	100.86	105.4	105.02	103.74	106.55	101.57	103.38	103.97	110.44	114.1	105.23	103.68	111.64	104.53	112.92	107.56	110.85	100.78	111.14	110.48	111.02	104.86	106.73	103.29	99.733	100.82	102.63	101.79
109.6	111.65	107.78	106.64	111.23	111.32	105.47	113.31	107.51	110.96	108.9	107.02	109.62	104.66	112.36	103.54	111.52	106.02	102.41	104.47	104.23	104.05	109.09	107.68	111.69	108.26	109.23	115.52	110.22	107.73	105.02	107.59	108.18	111.05	105.79	101.71	106.88	110.7	105.96	109.17	102.12	101.62	114.45	110.65	103.6	105.44	110.5	112.34	110.53	107.31
109.88	103.31	99.927	107.8	111.55	106.34	108.08	105.57	105.64	103.29	110.08	101.33	107.13	106.05	103.64	101.08	106.56	105.57	104.49	106.47	104.57	109.61	105.45	104.02	107.59	111.7	106.98	103.27	103.24	106.28	110.53	101.94	106.84	111.52	101.17	106.81	108.06	100.03	107.95	109.33	97.643	105.34	102.64	100.8	108.01	106.27	103.76	111.81	104.97	102.8
103.92	109.66	95.02	105.24	104.73	111.66	112.93	104.07	106.48	113.47	106.31	105.59	104.25	103.22	106.47	105.77	106.33	104.42	112.99	104.26	109.89	101.66	105.11	99.521	105.5	105.5	111	103.01	102.82	103	106.79	112.88	104.15	107.37	105.32	103.74	103.88	105.26	104.9	111.63	109.51	104.65	104.43	109.03	104.97	107.7	104.41	106.53	107.01	103.11
110.97	100.43	104.8	115.07	108.87	106.11	102.61	112.16	103.48	104.63	106.75	104.99	109.68	105.53	107.2	105.51	99.132	107.57	103.48	107.2	100.01	111.02	96.907	106.66	105.07	105.67	106.38	101.33	106.12	105.2	107.75	113.42	106.62	109.88	107.08	99.046	106.46	105.3	103.8	105.86	104.11	110.75	104.04	109.72	102.9	105.12	103.44	107.93	110.16	99.638
101.64	104.5	115.57	108.3	105.26	105.59	104.52	109.64	111.47	107.69	107.93	105.03	104.51	103.15	108.41	107.33	102.27	105.87	108	106.24	112.67	102.64	104.68	104.64	106.99	108.62	107.92	106.08	106.4	108.96	102.82	110.9	104.09	101.7	105.7	105.76	103.07	103.09	106.34	111.16	112.31	101.11	106.23	106.76	104.14	103	111.87	110.45	106.99	107.44
107.51	111.89	108.84	105.69	102.42	105.48	106.33	106.07	105.79	107.38	106.37	105.84	104.39	108.82	105.18	105.73	104.31	108.52	104.9	103.73	105.03	103.59	104.43	108.82	107.41	105.4	110.58	102.36	106.09	108.4	104.14	108.39	105.96	103.5	105.45	107.39	105.29	101.55	97.108	106.27	115.75	111.9	106.28	100.59	99.632	103.38	112.71	105.47	107.79	105.38
100.99	100.43	102.27	102.19	97.58	96.99	101.65	103.52	108.75	104.71	94.465	100.91	97.54	99.244	100.86	101.42	93.282	97.529	98.028	105.37	96.784	104.16	100.27	94.704	90.424	96.637	102.49	96.588	102.84	98.934	99.295	99.619	101.06	101.82	103.89	100.12	96.674	103.4	92.585	100.53	103.64	95.663	101.39	93.674	99.773	101.11	106.35	98.477	94.145	102.01
104.81	102.65	103.45	103.99	105.59	104.79	111.43	109.51	107.73	108.59	105.44	101.45	107.59	99.822	103.02	107.93	107.72	107.47	108.42	101.32	106.78	105.43	110.26	107.5	109.09	109.93	104.97	101.23	104.13	106.62	109.21	109.51	106.69	110.41	102.69	105.94	109.55	104.21	108.09	104.41	107.22	104.29	105.92	108.94	105.22	104.96	103.69	110.82	107.85	106.54
106.59	106.03	104.95	103.93	104.83	107.75	99.435	105.52	113.49	100.61	107.71	103.12	110.15	104.17	109.49	104.53	109	110.81	114.3	110.6	110.68	105.69	106.1	106.58	108.37	110.94	108.84	105.46	108.5	111.44	101.98	107.74	108.23	106.29	108.2	104.83	109.1	110.09	103.07	103.87	108.23	109.26	107.7	110.51	109.52	117.21	105.71	108.05	112.24	111.05
102.94	99.833	104.5	109.29	106.76	110.25	107.48	103.51	104.17	99.032	103.23	104.18	104.05	104.89	111.89	106.41	106.73	113.81	109.98	103.42	100.63	108.37	106.39	103.8	103.6	105.63	102.26	108.99	105.08	103.3	101.99	109.92	109.23	109.18	105.66	98.913	105.04	105.65	107.03	99.526	102.71	104.39	103.71	110.39	100.13	108.9	108.3	100.73	105.37	110.69
114.06	104.34	113.74	109.5	104.94	114.71	112.93	99.681	112.35	112.02	108.61	110.17	109.89	113.27	110.99	109.23	107.91	106.98	111.21	102.45	109.19	107.31	107.33	105.97	110.82	110.69	111.02	104.46	110.75	110.95	107.03	104.07	103.63	106.35	112.48	107.17	108.34	107.5	113.44	111.64	110.16	109.25	111.97	108.63	104.78	106.01	106.8	106.92	109.99	102.39
114.92	111.14	103.8	110.97	101.47	105.98	108.09	113.29	108.82	114.84	104.76	109.44	106.68	106.18	104.96	111.73	110.07	108.15	110.88	111.16	106.92	110.55	108.74	109.78	110.39	107.38	102.46	103.45	113.75	102.57	108.6	105.95	113.24	104.96	108.25	108.54	108.2	117.61	110.55	105.69	110.54	104.45	111.62	109.56	104.36	112.76	108.96	109.6	110.67	107.14
93.404	97.453	92.477	102.39	90.518	102	95.999	98.113	98.889	98.548	96.552	96.08	102.34	94.581	96.268	97.473	103.31	92.81	97.299	97.732	98.542	103.53	99.562	104.82	102.24	103.47	100.56	96.455	96.891	100.4	101.71	97.815	98.81	95.506	99.421	97.168	101.16	99.223	97.321	98.827	98.453	103.83	98.286	92.573	102.11	95.354	97.443	86.698	98.097	97.287
101.87	104.86	105.28	107.22	105.1	106.77	106.32	101.11	107.37	103.38	102.97	107.01	111.46	104.23	109.79	105.97	113.34	110	103.77	99.616	104.07	106.39	105.86	100.88	108.97	108.74	107.72	106.11	107.46	108	107.63	103.5	110.74	101.85	109.4	101.2	108.07	104.04	108.85	107.1	107.83	107.08	107.78	105.5	106.77	108.34	109.25	111.6	110.72	110.95
109.9	105.05	110.4	106.83	103.56	109.17	110.01	110.56	108.79	110.74	104.04	102.39	108.85	103.82	107.14	105.35	103.72	105.67	105.12	106.88	107.7	109.5	111.24	106.46	108.7	106.32	105.46	103.74	102.25	106.87	106.11	106.51	102.72	102.59	104	105.24	103.44	100.92	103.93	105.92	105.32	104.16	102.67	103.23	108.28	107.22	101.27	102.96	102.9	102.42
117.67	104.53	110.36	109.01	107.74	117.22	110.6	111.77	110.53	113.56	117.64	111.8	115.46	112.73	114.2	109.79	105.68	108.97	115.12	110.4	106.75	109.19	109.97	108.59	107.88	112.88	113.76	107.62	112.14	108.63	112.51	108.61	111.41	108.02	107.43	111.75	115.74	106.08	108.63	105.93	110.3	109.96	113.58	111.03	112.04	112.59	110.54	103.11	104.78	109.78
101.53	105.95	109.91	101.08	105.6	109.83	108.37	102.51	102.38	100.82	106.3	112.48	101.2	111.83	103.78	109.8	101.44	110.84	101.82	106.76	97.5	104.13	98.984	106.23	105.83	103.51	104.18	105.05	104.79	105.95	101.73	102.04	105.75	104.39	102.97	106.2	105.73	108.96	107.95	103.98	103.71	113.99	98.902	102.41	112.02	106.04	109.89	113.99	103.72	94.729
99.336	100.05	105.98	95.202	101.02	97.337	98.138	99.838	96.74	94.142	100.6	93.468	95.418	98.738	97.014	98.759	96.419	95.506	96.77	100.18	105.42	98.901	98.327	98.138	94.937	102.8	99.881	88.877	94.749	103.66	91.94	99.681	99.777	93.26	97.992	97.402	103.28	94.923	97.988	98.317	98.543	98.897	93.554	107.76	98.469	100.86	98.048	97.156	97.895	103.04
109.23	105.06	112.81	114.04	107.67	113.29	108.08	108.21	112.67	101.22	107.44	108.76	102.8	111.82	103.76	114.92	108.54	109.77	108.13	113.58	107.92	110.29	110.03	109.5	110.2	104.52	107.98	107.64	105.4	108.59	105.3	108.41	106.79	107.5	109.62	105.64	109.26	106.24	104.45	105.3	114.53	108.7	112.15	106.93	107.85	108.5	108.84	113.91	107.24	110.26
98.502	111.79	109.26	109.48	103.84	106.76	110.79	106.49	103.11	104.75	107.39	111.47	105.76	105.8	103.69	107.63	104.32	106.29	106.88	104.94	104.7	106.59	99.108	107.74	102.84	108.73	104.76	102.68	111.14	106.27	106.74	105.88	106.47	108.1	102.25	107.79	106.4	101.67	107.21	104.81	101.9	102.36	107.7	110.1	102.98	99.467	105.51	107.43	104.01	103.77
108.43	104.55	103.57	100.97	100.56	107.24	105.77	104	105.55	101.21	103.28	103.99	111.16	106.51	105.22	107.84	105.29	111.43	98.206	106.32	105.33	107.19	102.33	107.65	103.74	108.16	103.43	109.92	104.58	105.59	107.7	105.11	105.15	109.8	99.951	104.22	112.51	107.16	108.96	104.17	107.95	107.97	105.84	105.04	108.99	111.28	105.97	104.5	102.14	109.67
104.4	110.7	102.19	104.22	107.3	103.17	106.14	102.61	106.27	106.27	104.45	107.63	104.72	107.75	107.87	114.13	110.98	111.96	103.1	105.6	107.47	109.97	108.65	114.43	107.98	109.68	109.67	115.51	105.03	99.692	108.91	106.44	111.17	111.77	108.1	109.79	112.46	105.49	111.48	109.68	113	110.93	111.01	105.21	107.13	109.69	107.43	110.94	107.55	110.68
108.7	100.69	107.41	104.39	107.54	107.93	109.56	108.69	107.38	114.63	109.83	114.1	106.39	108.8	103.59	104.8	107.45	111.36	99.88	100.2	101.61	102.05	104.27	107.43	104.94	102.08	110.17	110.66	105.04	112.64	101.72	104.67	106.23	107.6	103.4	98.246	103.39	105.57	105.03	107.35	108.98	105.1	108.54	106.12	104.94	109.54	98.172	100.84	106.52	106.27
106.77	107.87	108.47	107.42	114.19	107.02	104.36	114.27	106.43	105.23	103.16	99.781	107.17	108.76	111.39	108.7	102.71	111	107.68	108.89	109.78	110.11	111.39	106.5	110.28	106.56	105.9	106.97	106.87	107.74	108.48	109.03	104.24	101.21	104.94	109.6	118.03	103.37	111.54	105.43	110.11	109.08	110.25	104.49	110.77	104.26	109.47	106.09	109.12	108.33
106.66	106.99	103.91	107.31	103.36	102.06	110.83	103.22	106.02	105.9	109.89	101.96	107	112.64	101.38	103.74	106.54	106.17	105.18	107.77	102.08	106.64	105	105.7	107.01	100.02	107.28	106.73	107.25	103.33	104.82	105.82	106.25	108.43	104.01	104.47	99.462	102.77	107.22	102.62	110.44	106.33	105.87	103.89	107.75	103.57	107.01	103.99	108.05	107.19
115.5	102.36	104.66	111.44	107.05	110.62	108.58	111.64	107.46	105.48	114.95	112.25	108.44	117.98	111.08	116.75	109.43	114.68	104.35	106.61	113.52	117.19	115.1	114.81	108.46	112.13	108.14	113.6	102.6	105.28	110.09	106.61	110.05	105.85	109.12	118.03	108.36	109.52	107.65	106.69	116.63	115.83	107.85	111.56	109.94	114.61	109.02	109.73	110.32	110.4
110.05	110.33	110.15	107.86	112.43	108.36	102.64	112.3	112.42	111.81	103.1	109.05	100.47	109.39	113.23	111.24	109.77	105.47	112.42	104.44	112.66	114.51	110.86	109.83	108.97	114.7	107.58	113.92	101.85	104.94	105.09	110.72	108.49	101.55	108	103.67	108.75	107.3	111.35	106.36	103.76	108.01	105.89	111.35	107.86	107.71	105.36	115.08	100.25	113.09
107.1	109.15	108.6	113.67	106.31	106.54	103.43	107.97	103.22	107.4	105.83	108.46	108.21	113.16	105.5	106.48	105.82	107.09	111.94	105.33	104.47	104.89	107.12	105.39	117.09	105.1	112.75	110.44	102.71	109.37	109.6	108.06	109.97	102.48	105.97	103.3	108.85	107.31	112.08	102.16	106.01	111.07	110.52	106.93	110.82	113.67	108.54	109.38	106.61	111.58
103.63	107.05	105.87	107.63	105.92	106.44	104.89	108.71	102.57	107.34	102.87	98.658	104.06	101.89	102.69	105.47	108.48	107.15	109.95	99.992	103.7	110.2	111.51	103.95	106.49	109.67	108.32	99.342	106.27	104.72	103.31	108	104.87	104.02	104.71	108.82	96.651	103.54	105.84	111.65	104	111.45	110.92	100.67	105.77	106.16	103.4	107.19	103.43	105.57
105.69	109.5	102.62	107.26	114.09	106.27	110.11	104.48	101.68	106.87	102.23	105.67	105.07	108.55	109.37	110.43	108.49	108.09	110.71	109.98	105.21	105.85	110.23	106.19	106.99	104.6	108.95	102.12	114.62	105.41	103.88	109.14	110.84	107.53	102.36	100.95	108.64	107.9	110.18	106.04	110.37	103.92	116.6	103.61	109.49	108.7	101.49	109.73	102.64	98.706
109.49	104.25	109.35	107.04	100.52	101.6	98.986	107.03	107.02	107.39	101.42	109.42	109.66	104.79	104.3	103.41	105.28	106.31	106.85	104.13	105.09	109.09	106.74	104.44	104.05	106.71	106.16	105.75	107.64	103.42	112.62	106.69	105.95	106.42	106.07	105.65	113.11	102.83	103.58	111.52	103.31	106.45	109.65	105.46	105.75	108.54	102.48	112.24	104.71	106.27
110.6	107.84	102.33	105.33	104.88	113.23	102.98	112.3	112.37	108.59	108.3	112.66	104.53	106.05	108.05	99.585	109.13	106.65	107.6	107.67	109.51	110.58	105.23	109.85	108.47	110.59	105.31	110.13	113.47	112.46	108.63	111.53	110.05	107.46	106.45	100.96	110.1	106.04	111.07	108.11	108.13	104.7	112.9	112.61	108.73	106.52	104.81	106.02	109.61	109.35
104.59	109.92	109.76	105.11	100.96	103.33	101.45	104.5	105.21	108.17	108.69	109.74	106.69	115.07	106.5	107.53	99.803	107.25	106.16	104.19	105.21	108.18	102	103.82	107.63	106.92	102.39	100.16	102.46	112.16	108.43	106.85	108.23	105.11	101.67	111.14	111.2	104.4	104.15	103.32	102.4	102.91	96.955	107.8	104.21	106.82	105.43	107	107.97	107.45
107.71	111.89	108.99	106.21	101.49	106.61	108.47	114.67	103.23	114.1	101.15	107.14	108.75	109.73	109.96	108.99	106	112.9	104.85	110.48	107.88	107.16	106.41	105.47	107.55	105.09	104.51	111.23	111.89	106.07	104.78	109.98	104.3	111.42	107.21	102.9	106.52	109.62	108.01	106.29	109.11	109.45	105.64	107.09	106.7	102.61	106.95	102.97	107.44	107.95
102.84	106.9	105.07	102.53	106.84	105.24	105.93	97.089	107.62	111.6	108.14	105.7	104.79	103.3	105.97	102.68	103.82	109.39	105.46	103.81	109.54	103.24	105.15	108.98	108.09	100.48	111.29	109.47	102.1	102.74	108.18	108.4	109.73	109.13	107.36	102.66	104.69	107.31	113.01	104.92	106.29	109.6	110.68	104.4	108.38	104.12	107.86	112.65	109.19	105.67
105.2	114.32	112.36	106.94	108.38	99.889	110.14	105.5	101.36	102.73	112.36	103.2	100.44	109.29	104.59	103.84	110.21	103.91	103.46	108.41	110.81	103.91	104.64	106.89	103.06	106.01	104.43	110.64	105.25	114.16	102.58	107.1	112.25	105.7	111.25	104.65	110.54	104.83	104.99	103.24	108.77	112.95	101.75	112.59	108.17	104.03	105.96	96.24	105.93	108.74
105.62	107.03	105.22	103.95	104.27	100.81	105.65	103.58	108.6	110.75	103.43	108.91	110.43	97.598	100.63	100.9	103.52	107.52	109.65	104.64	101.44	112.34	109.11	103.75	108.47	103.19	107.55	101.19	105.61	109.31	101.69	98.999	103.37	110.74	104.3	101.6	109.71	105.61	107.29	102.98	103.75	105.25	110.17	107.76	108.86	109.87	113.66	107.32	100.73	100.78
107.47	109.53	107.94	106.77	107.21	103.64	107.3	109.55	112.66	114.58	114.73	106.9	112.82	108.46	112.6	108.93	109.8	111.97	102.16	107.83	104.48	110.86	108.5	104.52	110.77	108.76	111.62	110.31	107.28	110.74	106.15	112.56	110.27	106.78	103.62	106.21	110.53	112.67	108.57	107.12	107.2	106.47	104.62	111.83	108.74	113.81	112.38	106.84	113.66	112.07
96.058	101.43	96.481	95.921	100.48	94.397	101.24	97.993	99.441	99.384	92.885	92.025	101.7	98.393	96.564	105.3	101.6	91.85	96.837	103.35	100.62	93.221	94.767	99.952	94.491	91.53	95.519	104.48	97.518	100.65	93.099	95.706	99.609	101.35	97.765	95.996	99.989	97.259	100.07	96.094	95.414	103.46	100.36	100.62	95.234	99.549	97.403	99.017	103.42	97.287
108.81	107.72	107.91	116.34	109.31	100.91	113.93	112.39	104.93	109.31	105.87	107.51	112.03	108.24	113.12	110.93	108.8	106.57	113.55	114.41	105.17	107.8	104.37	104.21	112.6	107.89	106.98	116.8	113.6	106.41	111.7	107.69	104.26	114.02	109.89	108.74	108.47	101.24	106.62	111.86	99.835	100.33	120.16	101.35	105.01	109.74	109.97	104.93	107.94	102.89
105.8	111.01	110.16	105.16	106.01	106.31	107.43	100.61	106.51	106.49	100.98	108.2	106.98	102.94	113.65	104.48	99.959	109.05	105.47	102.24	108.15	102.97	103.87	105.88	103.5	101.64	103	109.2	112.87	109.7	100.86	107.83	104.31	103.26	110.11	102.85	104.72	104.78	108.4	106.38	112.48	111.32	109.36	103.54	104.34	105.69	99.094	105.44	104.76	98.708
113.98	110.77	102.11	108.22	115.16	108.84	102.75	110.56	107.73	104.4	110.51	105.05	105.61	104.88	105.43	110.3	103.23	102.49	109.8	106.94	104.35	104.82	101.05	111.99	102.99	109.56	100.81	104.57	105.49	103.34	106.38	104.15	105.66	99.263	105.88	105.97	106.14	108.84	100.58	103.46	106.84	103.12	106.73	103.19	108.48	110.37	98.369	102.87	106.31	107.18
107.58	104.21	107.18	106.33	106.33	103.82	99.131	104.83	107.86	103.58	103.43	106.75	108.54	109.26	107.49	108.82	107.26	107.93	109.12	106.34	108.83	107.57	101.99	99.505	104.98	107.68	106.97	113.27	102.07	108.86	107.01	105.39	105.03	107.4	98.568	104.52	103.16	103.5	98.87	98.923	106.74	105.59	105.47	104.39	106.73	102.52	109.62	102.53	104.2	101.51
114.71	108.88	107.35	109.81	110.87	105.5	107.46	111.19	109.19	109.4	110.16	109.13	110.76	105.86	108.34	102.92	113.84	114.48	105.87	105.76	111.11	116.53	106.04	115.96	110.01	107.87	110.64	106.55	107.16	109.03	113.94	110.09	112.37	107.04	110.85	108	114.45	107.14	111.56	114.71	104.1	98.695	103.96	106.62	103.14	109.39	100.79	110.57	113.6	111.62
107.75	109.63	106.49	109.53	105.59	104.81	107.94	107.62	106.97	106.35	109.7	104.8	103.19	101.18	101.84	107.37	103.81	108.29	107.05	112.26	108.91	106.75	103.58	107.64	111.32	105.17	105.29	109.57	103.36	106.87	113.34	108.48	96.89	110.16	102.18	106.96	101.9	113.51	100.52	105	107.8	102.66	107.23	108.33	113.26	105.25	107.86	102.9	111.13	105.58
108.04	108.67	103.3	102.3	108.02	97.824	102.08	100.86	105.68	110.55	99.802	106.86	110.68	102.69	110.02	112.56	111.34	103.99	109.02	106.9	100.39	114.95	107.28	104.33	108.51	99.433	104.33	104.4	102.78	112.4	104.65	104.88	105.97	103.13	98.716	106.42	108.43	99.271	107.63	111.17	102.15	102.18	108.3	109.22	106.12	106.66	105.69	101.24	107.53	104.63
104.3	101.23	114.43	106.41	101.9	108.74	103.41	103.34	108.1	102.16	107.92	104.76	109.71	104.38	101.99	104.86	106.26	103.32	106.03	111.13	103.96	106.14	104.25	107.81	106.33	106.81	102.23	107.14	107.65	105.08	107.45	104.68	108.59	108.32	111.12	112.06	112.51	108.28	107.11	108.4	105.94	109.76	106.58	108.55	102.25	107.02	112.3	111.25	114.53	107.97
106.04	111.58	113.94	107.91	110.7	106.68	108.59	102.21	112.08	105.24	111.87	103.52	112.07	106.32	104.96	106.84	107.17	103.34	101.27	105.82	110.05	104.04	107.12	108.04	113.45	102.07	103.1	106.03	98.547	104.68	107.16	110.07	109.84	107.81	107.84	104.94	103.68	104.54	109.2	105.52	106.7	105.34	114.22	106.07	108.3	109.86	107.56	102.17	115.65	107.84
103.13	104.6	105.64	107.8	109.2	106.85	103.93	100.66	108.7	109.28	107.53	104.52	106.59	103.29	104.45	106.57	109	100.82	105.12	97.175	103.79	109.12	104.98	99.414	107.05	105.5	106.4	103.29	103.91	103.04	109.43	104.71	106.31	106.38	103.01	110.17	108.21	107.58	99.447	109.51	106.3	109.71	107.91	104.7	105.51	105.18	104.27	105.94	101.86	109.75
107.97	103.06	101.88	112.46	105.11	112.58	107.14	106.71	102.96	103.34	112.17	104.03	107.52	111.45	105.01	99.629	106.07	115.07	109.66	107.22	119.06	108.67	112.88	112.36	110.98	108.78	106.83	102.9	109.4	116.9	105.51	102.7	106.59	107.6	108.55	108.1	108.97	109.34	105.87	109.12	108.49	105.01	105.22	107.03	104.32	107.03	110.11	105.58	114.63	106.4
109.47	109.9	96.372	104.68	97.463	110.95	106.46	107.36	104.84	108.5	103.28	107.55	106.95	106.04	105.36	111.05	109.42	106.1	102.61	104.56	109.76	104.26	105.76	102.35	106.2	101.7	101.58	106.45	96.649	105.31	112.34	105.85	105.86	100.22	115.26	111.59	104.83	109.46	103.72	108.17	109.65	105.73	107.5	103.28	100.71	116.99	107.22	103.48	112.19	105.59
104.27	101.92	106.02	102.52	102.24	106.83	106.21	110.29	106.24	104.76	103.97	103.62	105.16	105.61	110.22	106.68	109.37	108.75	100.26	99.258	100.31	105.54	104.55	102.45	106.41	107.23	107.58	97.909	107.84	94.621	103.83	108.22	104.85	104.28	106.18	106.64	105.16	99.724	97.805	105.64	103.77	108.89	107.42	106.29	102.55	103.47	103.3	106.42	99.794	104.46
111.26	105.11	101.85	108.45	104.58	107.28	109.21	105.04	101.68	102.89	110.42	108.72	101.73	108.95	107.45	111.44	99.425	108.57	103.26	107.63	103.64	100.24	102.22	105.18	107.96	102.6	104.18	104.34	105.65	105.13	113.19	103.23	108.87	104.38	112.09	105.73	104.43	104.66	104.58	103.37	106.57	107.66	108.79	105.69	102.96	102.6	103.54	104.43	103.68	105.93
107.15	106.99	103.04	108.51	107.57	109.08	104.47	103.37	99.795	106.05	112.4	108.22	110.27	106.93	108.55	106.58	108.37	105.57	106.41	102.99	107.07	108.51	104.03	109.72	105.44	101.71	104.58	112.86	106.63	108.13	107.41	102.82	111.49	100.81	112.19	106.39	108.62	110.49	110.38	110.99	98.589	105.16	108.96	103.78	102.55	107.91	104.48	108.62	103.63	102.73
108.41	107.66	106.51	109.35	107.22	107.85	111.47	106.23	106.49	102.11	108.91	108.81	107.22	106.9	113.78	108.84	103.69	107.03	109.06	107.66	105.9	105.63	111.86	105.07	108.78	105.44	107.11	109.29	106.06	105.45	106.02	107.16	110.53	105.14	107.18	101.08	103.39	99.406	102.99	105.55	112.11	106.27	111.34	107.11	105.09	102.55	105.73	107.63	107.81	109.92
107.53	106.73	111.54	108.92	111.51	111.86	107.06	104.76	107.69	103.58	102.86	112.76	105.65	105	105.8	97.269	101.44	104.62	106.85	101.6	110.92	101.91	107.66	98.153	108.89	105.15	101.19	109.34	102.66	108.21	108.31	109.21	109.53	106.09	110.78	109.8	113.56	113.04	102.79	113.51	100.1	104.83	102.71	105.36	98.133	101.42	107.72	107.18	105.67	108.32
108.78	105.73	107.88	107.01	110.85	104.03	100.6	102.99	107.65	107.57	106.6	102.06	106.88	105.83	106.89	106.89	116.7	105.93	110.8	113.2	106.74	112.15	107.89	105.85	109.47	106.16	112.37	111.32	108.38	110.1	109.44	110.74	107.62	107.31	101.41	106.78	106.38	103.88	108.79	106.6	107.72	105.31	98.695	107.2	105.36	101.89	112.12	107.68	111.98	105.5
112.83	104.71	109.41	106.93	108.6	108.69	103.6	112.17	111.18	109.52	108.17	105.82	106.7	110.53	111.78	105.18	104.55	114.32	107.97	109.3	106.63	106.77	108.28	116.81	106.11	114.21	106.58	108.16	102.88	104.1	107.97	108.19	111.95	108.13	107.45	115.35	110.31	106.31	108.55	108.42	109.76	109.33	105.69	114.6	111.46	115.55	108.02	104.11	110.79	111.53
102.88	107.24	110.9	108.01	106.15	109.74	104.49	101.82	107.89	106.24	109.12	102.62	104.13	105.62	112.16	104.73	111.5	94.167	101.86	110.64	105.88	103.63	110.7	104.66	102.79	104.07	104.68	102.19	107.19	102.4	105.64	111.6	104.87	96.275	105.94	103.52	104.76	105.18	110.51	104.57	105.74	101.71	109.31	109.43	105.95	105.18	107.81	102.03	105.14	111.75
106.44	111.67	105.16	108.83	109.11	105.74	105.79	111.04	104.02	108.51	103.29	102.73	115.68	102.06	106.32	107.97	104.45	103.09	107.53	101.68	104.54	103.33	107.83	105.95	103.83	104.08	100.93	104.77	109.85	108.95	104.77	100.13	111.58	104.32	102.99	105.62	103.81	106.9	107.74	102.13	101.63	102.54	107.75	101.79	99.388	102.94	109.63	109.5	108.51	103.71
97.512	105.74	107.63	98.535	98.315	101.53	99.889	105.01	95.078	102.01	101.1	99.976	95.894	100.3	103.52	98.617	101.73	101.56	102.78	105.09	103.98	98.216	101.27	104.5	96.965	102.75	103.93	101.23	101.77	106.6	95.775	98.746	101.94	97.486	98.617	104.12	106.33	94.525	100.07	96.09	102.39	102.08	100.26	106.37	107.95	100.48	105.03	100.45	103.84	98.495
109.02	111.42	107.45	105.89	107.35	106.07	106.26	112.06	111.67	111.45	111.69	106.25	108.23	111.03	108.11	107.57	105.91	115.59	109.83	102.22	106.49	108.54	105.46	108.05	108.63	109.37	111.29	110.37	110.18	107.87	104.42	106.65	110.04	112.4	106.19	109.44	112.13	109.05	110.08	104.42	106.71	106.98	111.44	106.06	113.99	110.89	103.51	108.14	106.82	112.37
101.52	101.86	95.901	103.12	103.97	103.17	97.947	96.083	105.28	100.79	93.702	98.432	102.22	98.585	93.574	99.077	103.97	99.38	97.992	97.906	101.51	95.74	98.54	99.602	97.456	102.52	92.855	97.469	109	95.464	94.267	94.225	96.648	97.956	98.324	99.828	100.05	99.163	95.558	101.38	96.853	94.25	98.959	101.63	96.067	96.946	105.27	102.41	96.672	94.331
106.96	110.59	108.04	109.7	107.89	107.54	105.7	109.76	110.36	110.21	105.25	107.46	106.82	108.55	107.09	102.14	109.09	107.01	107.83	109.76	108.44	105.79	113.01	110.36	112.05	113.7	102.69	113.94	110.07	106.16	107.18	109	115.25	103.76	107.86	114.34	105.67	114.44	103.58	110.63	110.38	107.86	103.32	108.49	116.15	108.4	111.98	108.11	106.18	106.32
104.79	107.47	114.71	108.3	110.22	112.05	108.95	111.89	99.292	115.9	107.24	105.39	107.35	105.77	117.49	107.6	114.58	109.76	106.48	104.64	110.75	109.95	106.73	112.25	109.68	106.45	107.71	107.26	106.97	110.28	111.76	109.11	108.8	113.68	108.63	104.37	107.21	107.54	110.95	108.83	107.37	112.47	105.07	105.26	110.75	108.41	116.18	103.96	109.26	105.42
105.97	102.86	107.37	100.6	107.02	106.05	103.53	107.59	105.92	105.51	103.97	103.71	107.38	106.03	107.44	110.01	102.81	104.2	111.1	108.98	104.54	104.11	106.07	110.38	100.89	105.57	113.69	106.46	104.21	105.33	105.89	109.42	105.25	108.47	108.12	105.71	101.64	106.54	106.89	98.212	110.99	105.4	110.2	112.94	98.947	103.73	106.19	105.97	105.04	110.34
111.89	110.28	107.26	107.44	112.78	105.44	112.77	102.91	109.55	107.3	106.09	110.68	107.07	104.32	112.48	108.52	104.17	110.62	105.47	107.09	111.1	106.13	106.55	112.73	106.3	107.68	106.69	104.7	111.89	107.02	108.61	107.8	106.57	111.29	109.34	113.58	107.87	108.93	112.57	109.21	109.35	105.5	109.46	111.57	106.72	110.95	108.86	108.97	104.19	116.41
94.507	99.074	106.01	105.65	101.77	99.027	101.17	93.421	97.196	99.647	101.98	102.27	96.24	98.883	97.473	97.485	95.408	98.625	99.071	95.744	98.12	97.188	101.82	99.857	93.934	95.49	105.05	98.678	97.925	101.12	93.52	98.68	103.63	98.37	104.24	101.92	99.29	102.16	91.882	97.793	95.285	94.804	95.834	98.985	94.896	100.3	100.9	102.63	103.21	97.461
106.06	117	108.21	106.82	106.21	111.01	109.08	110.79	104.25	112.89	106.04	105.38	110.24	107.98	106.23	113.87	102.85	109.39	108.34	109.48	110.14	111.54	110.34	109.43	109.12	112.67	106.01	111.6	107.79	112.38	109.53	106.94	110.4	103.71	106.15	113.88	111.34	109.1	109.43	105.82	99.367	108.96	106.97	103.77	108.64	109.4	108.47	108.63	111.03	106.42
96.921	112.22	104.98	101.82	102.75	106.81	100.25	101.54	96.568	102.41	95.784	98.598	104.81	102.68	100.54	103.28	99.729	105.91	99.618	101.51	96.884	98.544	100.43	99.4	104.08	102.41	97.785	99.207	105.73	101.44	108.86	106.14	106.12	98.252	98.779	102.35	102.21	103.89	100.73	105.66	104.27	106.24	101.86	101.61	98.39	102.61	99.789	103.03	107.43	100.04
105.5	107.95	102.52	104.26	105.34	105.85	108.93	107.02	106.71	111.06	108.88	103.96	103.49	112.24	107.62	105.95	98.961	103.74	111.91	104.34	99.126	103.88	105.29	109.86	103.48	106.13	104	106	113.45	109.14	106.2	104.06	96.209	101.27	101.69	101.22	106.81	104.61	106.1	102.6	109.79	104.55	101.81	109.19	106.86	112.62	108.02	105.87	104.68	108.53
107.87	104.82	103.45	103.65	106.16	104.3	103.17	110.17	107.62	109.23	103.72	108.2	108.18	106.92	113.16	108.66	108.33	110.01	109.19	109.8	113.67	105.07	105.17	102.58	106.36	105.95	106.45	99.13	107.8	104.9	102.78	100.89	105.43	111.86	111.94	111.55	102.43	107.13	109.15	112.08	104.87	102.88	106.35	103.11	108.01	104.54	103.27	112.53	106.08	107.36
106.24	103.85	107.51	108.18	101.66	109.15	111.69	104.73	98.269	105.49	96.815	105.23	109.16	106.92	102.9	112.81	105.91	101.62	111.63	108.66	106.16	104.58	107.11	109.88	108.63	108.35	97.706	107.43	101.24	110.04	104.87	106.07	107.71	104.17	101.42	97.768	102.49	110.24	104.89	102.89	105.55	108.35	104.64	104.58	102.38	108.8	105.86	108.16	100.78	109.29
110.92	106.11	110.45	108.1	108.96	108.09	108.83	109.96	102.2	108.76	111.45	110.77	104.42	113.97	109.37	109.25	106.31	103.86	115.91	107.82	104.89	112.27	108.06	106.39	110.1	108.69	106.45	110.12	107.08	108.5	110.45	106.75	104.32	111.81	107.45	109.87	105.19	106.46	106.4	109.54	109.99	107.83	113.51	100.68	108.36	106.7	106.06	113.8	106.16	102.47
108.47	109.08	109.99	104.38	107.49	112.7	106.91	105.32	103.2	107.7	106.55	104.14	110.5	106.93	112.18	107.46	118.22	113.37	111.42	106.43	105.51	100.95	109.39	108.91	108.9	112.54	114.84	112.37	107.49	110.31	106.12	109.21	105.62	108.31	111.82	109.96	108.82	108.64	113.2	108.65	111.2	104.27	105.87	110.51	104.8	107.46	105.25	105.45	109.43	107.73
97.671	103.6	107.41	105.73	106.13	104.88	102.41	100.34	97.878	110.56	97.045	106.4	107.54	99.79	94.527	99.566	108.13	105.66	99.845	97.628	97.382	100.01	100.82	104.01	101.98	104.89	101.27	98.686	104.09	103.6	105.09	104.33	104	105.97	104.8	101.77	103.97	101.42	104.57	104.12	100.58	102.6	99.248	105.35	106.38	109.59	99.345	96.558	110.54	104.57
103.8	103.47	107.6	105.58	107.14	110.13	112.12	104.14	104.69	100.24	105.11	103.96	101.33	98.556	97.58	101.59	109.17	107.5	110.77	106.32	111.65	102.06	113.75	106.8	102.39	103.84	105.59	110	106.56	108.54	106.05	103.16	101.42	106.4	111.83	103.29	104.84	108.06	98.795	109.6	108.16	113.1	110.3	108.46	105.38	102.96	112.83	108.43	100.47	107.8
109.07	99.873	93.971	104.47	103.66	101.32	104.23	108.69	104.15	103.98	104.47	106.72	105.2	109.22	105.87	103.77	102.17	109.7	106.55	104.51	104.59	110.84	105.43	110.04	103.05	107.88	105.14	102.95	107.1	103.51	103.9	104.09	104.4	111.37	106.06	105.32	105.56	110.09	103.93	110.51	108.51	111	105.39	103.03	106.09	110.7	110.45	108.19	103.68	103.77
103.7	110.02	103.39	106.91	105.86	106.58	110.48	106.16	103.47	104.48	100.79	99.602	100.79	102.57	111.4	107.79	109.15	106.75	105.62	105.05	108.83	108.58	103.12	112.38	107.3	102.01	104.94	105.74	105.91	105.23	99.748	98.701	108.93	104.18	100.79	106.67	102.6	105.79	99.629	105.94	106.43	99.117	99.938	96.62	104.64	101.24	108.04	104.94	110.22	104.34
100.8	104.61	108.4	110.91	109.41	103.08	111.14	106.99	105.14	105.86	107.53	106.48	106.27	110.5	99.673	107	104.57	107.72	101.57	104.65	106.12	102.16	105.16	107.59	106.43	109.2	106.67	103.76	106.11	110.56	107.3	105.69	106.26	105.27	111.51	106.29	107.31	102.14	105.22	100.84	107.54	103.83	104.3	107.32	114	111.51	101.49	111.9	105.25	107.29
102.89	109.24	103.07	106.23	107.59	111	101.2	102.55	100.93	105.64	101.48	104.58	109.8	107.31	107.55	112.42	108.72	108.28	107.8	111.03	113.67	107.87	104.16	112.56	106.85	102.14	102.56	102.92	104.51	106.28	105.63	106.84	105.48	106.53	102.21	108.41	104.76	105.17	108.78	109.47	103.78	110.91	103.25	102.35	108.4	102.57	111.99	103.04	105.64	102.08
107.38	100.35	112.37	101.59	108.9	101.52	101.37	105.42	100.19	104.84	105.79	112.81	104.77	105.05	112.21	102.42	110.63	105.52	106.12	98.618	105.76	106.19	105.51	107.68	105.55	108.67	105.3	106.34	106.63	102.75	109.57	104.78	106.92	109.51	105.83	109.55	108.94	106.13	106.03	105.1	104.52	106.49	105.56	104.95	110.96	107.09	110.53	104.79	103.1	101.77
110.97	108.83	106.02	106.03	112.14	106.61	102.59	108.79	110.62	108.65	107.48	103.01	107.5	107.49	102.22	107.6	110.79	109.63	112.69	109.91	108.33	112.58	105.84	113.13	109.19	114.16	107.1	112.3	106.9	111.8	107.98	110.18	108.06	109.02	102.24	100.18	111.06	109	107.6	105.99	108.63	112.82	111.79	111.38	106.44	112.92	109.34	109.28	105.36	107.24
103.89	110.55	108.48	108.16	106.6	106.25	109.33	102.61	107.42	106.44	109.45	107.65	104.85	99.874	105.21	105.59	109.17	105.98	108.61	106.09	106.95	104.69	105.14	109.67	99.296	104.43	105.43	102.85	102.45	111.47	105.67	110.6	104.99	103.46	107.72	103.96	107.44	109.06	111.27	104.44	109	101.07	106.81	102.27	108.91	109.18	106.42	107.53	100.37	99.908
101.42	107.15	104.94	103.87	110.04	103.1	104.95	103.56	109.19	102.7	106.48	106.23	104.28	106.47	105.53	103.93	105.13	100.34	105.93	99.929	105.84	101.54	104.5	103.51	106.4	101.24	99.674	107.76	103.89	113.28	103.54	105.96	113.84	106.73	109.02	106.67	106.19	107.93	107.39	106.86	109.1	99.76	100.62	107.11	110.94	108.42	108.16	97.494	108.62	110.38
105.84	110.43	109.99	113.02	99.081	103.73	105.48	108.08	107.94	105.13	111.32	109.51	108.85	105.54	111.06	113.7	106.75	105.47	106.19	107.65	109.9	110.79	108.42	112.24	109.54	108.13	106.44	109.07	107.48	107.53	104.45	108.45	111.2	104.36	113.43	104.15	109.03	111.84	104.46	112.55	108.68	102.9	105.36	107.12	108.79	108.93	102.58	107.38	108.02	115.69
109.92	102.34	110.55	103.5	108.13	110.28	104.87	109.65	104.54	105.31	104.03	102.76	105.99	111.09	105.8	99.897	102.16	111.78	111	109.82	107.25	104.49	102.76	106.63	105.43	105.79	107.98	104.67	106.63	105.16	110.82	107.67	113.19	107.19	109.76	109.66	108.43	110.8	106.63	102.87	106.12	104.68	107.61	106	109.35	110.75	109.1	110.41	104.09	108.38
97.625	96.773	103.18	102.65	103.61	100.98	104.12	103.59	99.632	99.15	95.652	96.272	97.102	102.16	98.494	101.53	100.2	100.15	97.893	95.831	104.66	95.71	103.1	95.457	97.348	98.594	101.02	98.524	99.499	102.46	95.185	97.554	98.239	99.424	102.35	97.357	91.228	96.37	102.8	96.56	99.405	96.952	95.651	95.38	95.289	101.91	95.433	98.635	94.644	97.073
102.42	102.95	100.54	98.097	101.55	105.63	100.24	95.678	98.719	96.746	101.78	99.033	98.38	99.883	99.309	101.8	97.395	101.2	98.616	97.612	100.93	98.702	96.43	97.806	97.691	99.408	101.92	99.32	98.371	107.18	98.08	105.39	107.09	98.852	98.231	99.172	102.54	105.15	104.96	96.757	100.92	100.96	101.93	97.855	102.66	102.56	98.131	99.715	101.55	98.022
95.277	111.51	103.04	108.72	102.68	106.28	106.17	106.66	103.02	112.25	108.88	109.98	114.63	100.2	102.6	108.15	111.82	107.79	106.3	103.82	105.02	105.44	98.412	100.63	100.13	99.349	105.46	104.18	101.66	108.57	102.42	109.6	107.44	104.76	99.696	110.41	100.2	101.64	111.34	102.74	108.91	102.21	108.45	107.82	104.48	104.91	106.39	107.12	115.54	99.339
106.29	106.63	106.55	100.52	103.93	109.72	112.54	107.17	106.82	104.17	113.07	106.8	104.92	107.71	111.21	105.97	109.41	104.88	111.18	109.15	107.1	110.87	105.98	106.8	100.13	107.86	107.75	104.86	109.57	106.55	114.58	108.73	110.82	109.79	105.63	102.14	106.13	103.9	100.99	109.43	109.15	110.17	106.12	110.67	100.82	108.59	102	105.98	105.13	104.94
104.81	116.24	104.95	107.46	114.8	110.34	105.79	112.13	105.82	106.63	110.31	113.37	108.8	114.32	119.52	115.53	108.75	105.47	111.93	106.05	109.56	115.14	112.93	112.49	111.05	109.72	109.06	117.42	110.47	109.74	113.4	113.67	109.13	111.96	107.98	115.68	107.78	109.13	107.41	105.69	108.86	108.08	107.89	111.01	109.58	106.7	109.03	108.42	115.83	112.74
107.74	106.22	112.5	111.32	113.79	107.81	109.85	110.63	107.98	105.59	107.82	105.21	103.2	112.23	104.66	106.89	111.57	110.29	107.74	109.3	105.77	106.02	114.3	103.87	111.94	107.66	107.92	107.13	113.49	108.44	114.31	109.41	110.03	113.2	105.14	108.32	101.45	108.83	102.48	106.64	112.57	114.2	103.48	107.93	105.33	107.14	109.8	105.9	107.69	110.75
109.28	112.38	103.51	102.95	110.37	107.73	104.76	111.6	115.38	112.32	115.95	111.07	105.85	106.61	109.53	106.74	109.57	110.58	112.83	114.97	113.19	105.88	116.8	108.39	112.04	111.55	112.82	113.48	110.43	104.91	112.04	116.17	101.94	111.06	115.56	103.71	110.73	110.15	103.38	107.99	110.72	112.74	105.16	108.8	100.66	112.54	110.09	109.51	108.93	107.78
106.66	106.5	108.86	113.74	110.09	111.97	106.91	113.36	106.28	110.36	115.71	105.94	111.1	113.44	112.89	116.91	107.72	115.79	107.08	106.08	105.06	103.34	106.56	100.6	107.75	102.79	115.04	111.09	103.87	110.35	109.46	102.25	107.27	105.9	103.61	109.37	107.9	106.43	107.15	113.26	104.14	107.88	109.77	104.44	113.5	108.83	104.29	106.88	101.46	112.07
101.44	105.89	111.7	110.95	109.51	101.72	101.29	108.37	112.65	104.17	107.17	106.07	103.47	104.94	105.61	112.05	100.23	110.26	108.13	107.21	106.7	109.92	110.23	105.05	103.55	102.4	100.21	100.67	111.96	106.63	105.92	107.98	109.3	111.43	105.45	108.46	109.94	108.55	108.13	105.24	103.98	105.56	108.36	105.93	108.03	112.02	110.14	106.85	107.44	104.01
103	104.31	103.08	108.29	105.2	108.43	109.23	104.64	107.03	105.25	105.9	102.85	105.32	102.8	103.93	106.39	105.05	105.5	103.28	106.98	108.66	105.15	103.83	102.62	110.44	108.5	107.01	104.38	107.48	107.4	109.28	109.06	101.07	106.32	100.71	108.67	102.33	110.08	108.91	103.16	104.78	110.02	101.59	103.26	107.81	105.42	97.071	102.31	102.52	106.21
97.667	100.34	101.65	101.92	106.71	92.897	102.5	105.73	97.914	99.997	98.381	97.214	94.911	103.07	100.17	99.721	96.66	95.931	94.303	94.708	96.132	98.453	100.35	101.49	100.09	90.888	98.003	101.54	102.69	102.4	101.14	98.537	105.1	95.93	103.35	103.95	99.696	95.373	101.27	102.82	98.862	95.344	102.95	104.99	104.55	100.9	93.806	100.72	104.34	102.88
105.26	90.435	101.2	97.176	92.782	100.13	98.584	102.34	94.618	97.278	102.98	97.406	104.47	94.219	97.812	97.015	100.46	97.445	100.99	99.847	95.652	98.529	96.798	101.59	92.155	98.484	97.348	104.08	98.284	96.78	94.138	99.1	98.844	96.641	98.719	103.54	94.51	94.376	102.2	96.542	94.179	100.01	99.833	97.701	94.928	101.26	98.732	103.17	98.295	102.74
107.02	110.28	111.12	109.65	103.68	97.419	104.47	111.44	108.79	102.22	107.78	106.92	110.39	111.2	113.17	110.12	110.13	101.44	102.74	106.74	106.84	112.55	109.03	108.92	109.42	109.31	98.76	108.6	106.81	110.6	117.46	108.65	108.7	107.8	101.73	111.54	101.96	106.67	111.18	101.37	108.16	114.21	108.43	105.85	102.82	110.34	108.17	106.52	110.51	105.65
117.09	106.04	99.634	105.84	103.98	116.73	103.94	97.347	107.4	105.02	101.82	102.74	104.79	107.25	108.04	109	104.46	105.85	103.43	108.59	102.43	103.44	102.84	109.11	105.27	108.35	101.68	103.62	106.92	103.02	104.97	106.71	105.28	110.97	106.59	107.7	102.75	106.85	104.2	99.316	101.39	110.29	111.75	103.99	107.95	100.45	102.17	110.16	104.03	107.6
110.26	103.33	104.93	105.55	106.81	105.26	110.92	103.9	100.18	107.86	109.39	104.52	98.025	101.91	103.59	102.53	104.45	110.76	103.63	102.24	113.66	102.99	109.35	103.24	99.821	105.59	104.17	104.23	108.85	100.83	103.82	105.15	106.7	100.32	106.83	107.38	101.38	105.23	98.988	100.78	105.8	106.46	109.21	104.63	104.96	103.29	101.41	103.8	104.86	103.18
104.68	101.29	103.53	107.1	97.878	104.15	104.92	106.16	95.448	102.36	98.607	99.062	103.41	101.84	101.44	95.703	107.87	104.07	104.55	105.99	102.54	106.52	98.626	102.14	99.593	105.34	99.587	106.44	103.7	98.344	101.44	97.415	102.2	106.17	104.89	107.37	102.85	101.59	103.22	101.58	100.08	107.23	111.14	102.99	104.11	99.76	98.226	101	104.14	102.32
102.47	109.01	105.74	110.57	99.742	106.8	104.93	99.515	102.76	102.45	102.71	102.94	106.03	105.3	109.76	101.64	106.75	103.55	110.69	100.82	99.839	110.58	103.77	102.6	106.53	101.89	104.42	104.6	105.94	111.36	105.59	106.35	104.06	105.77	106.37	104.68	107.39	107.62	100.53	105.97	108.09	102.48	110.27	101.53	102.4	106.94	106.99	103.68	109.52	109.21
106.63	112.17	114.7	110.62	104.31	111.33	106.27	104.95	104.42	106.47	107.23	106.05	104.16	105.74	109.13	106.65	106.25	101.87	98.484	107.42	105.67	102.55	109.94	105.77	108.06	104.41	100.66	112.04	108.08	107.95	112.49	107.58	113.88	109.03	111.88	107.07	106.13	108.05	107.47	110.04	112.68	105.36	114.01	114.85	107.59	108.38	106.69	108.25	99.841	109.67
108.27	102.52	107.33	106	98.676	113.72	102.49	109.87	107.24	108.23	109.17	110.89	112.08	105.27	105.2	110.98	108.05	107.5	110.47	108.78	109.41	99.927	106.46	107.12	109.31	107.2	102.42	105.4	102.52	107.79	117.55	103.63	112.04	104.88	103.05	107.39	103.79	105.22	101.74	100.68	106.69	104.81	102.1	105.41	107.84	108.2	106.5	106	105.75	107.86
107.99	104.69	111.1	106.36	104.05	101.24	103.31	104.36	114.77	104	103.37	105.73	102.96	104.54	105.6	102.76	103.27	103.14	108.09	102.91	104.33	110.58	106.96	105.54	109.83	117.78	106.85	106.79	112.42	104.45	102.95	107.99	105.47	108.17	106.89	104.48	101.88	104.43	107.76	108.31	107.49	103.1	106.45	108.04	112.04	105.24	109.28	105.7	104.39	112.91
107.23	100.78	102.95	107.93	113.85	105.47	107.12	103.98	105.08	97.506	105.5	107.7	103.6	106.49	109.43	106	104.32	106.87	105.76	105.29	101.71	109.07	105.58	110.65	109.35	106.36	107.15	107.44	107.8	100.59	106.84	108.77	111.26	102.75	106.36	106.54	111.05	106.27	106.83	102.25	102.87	105.01	108.57	102.09	108.29	111.5	102.87	103.2	108.77	104.92
108.06	108.56	108.6	102.07	109.61	108.95	102.79	102.55	109.45	109.39	108.95	109.1	110.98	110.33	107.51	104.8	105.74	109.55	117.91	109.99	107.65	104.57	104.87	107.77	109.15	107.34	107.86	105.39	105.47	109.68	103.7	110.09	111.9	102.79	108.19	110.35	105.15	110.77	107.18	107.94	105.72	102.3	112.42	107.96	112.94	110.4	106.24	103.23	107.8	106.4
110.8	103.2	102.43	98.372	104.34	108.45	105.13	112.38	105.94	103.45	102.23	109.28	104.8	103.85	109.88	110.16	103.73	102.26	103.81	102.46	98.108	105.18	106.81	108.95	105	107.66	107.4	102.97	100.89	107.67	110.39	107.91	104.66	103.27	106.78	112.54	111.2	106.04	107.74	103.47	107.42	106.83	105.14	105.85	102.83	111.66	103.78	105.62	103.68	112.69
106.08	109.12	104.94	105.16	101.84	102.32	105.96	112.4	105.77	102.57	105.94	104.11	111.24	102.69	106.05	103.04	108.63	104.22	104.89	105.8	101.51	101.31	104.08	101.85	103.95	103.43	105.89	104.51	108.99	103.48	110.47	105.82	103.31	105.76	107.45	109.22	104.22	106.95	99.144	102.88	111.12	102.52	103.21	109.79	105.75	106.05	103.73	104.85	102.62	101.47
111.74	104.36	111.12	102.01	104.36	104.54	107.65	106.65	105.39	108.62	100.2	102.68	108.1	106.2	102.84	108.91	108.09	103.36	106	104.81	106.15	111.6	105.38	105.65	103.3	104.27	101.81	109.27	107.64	108.42	107.37	110.04	107.34	107.2	105.62	104.67	103.88	107.77	104.33	108.58	110.86	105.18	108.86	109.03	109.25	108.15	108.68	109.28	102.74	103.28
97.155	101.42	104.39	103.03	97.214	97.674	97.072	101.39	97.399	102.25	100.52	104.14	103.03	99.577	105.47	101.18	103.11	99.03	95.531	98.72	100.67	102.66	105.53	106.48	100.02	99.993	97.41	103.1	102.19	103.54	90.875	102.67	100.48	97.643	106.52	96.11	98.444	98.306	96.069	104.14	91.898	95.716	99.883	95.561	106.64	101.57	101.28	94.74	106.9	101.58
92.102	98.483	100.88	101.78	96.774	100.15	100.59	95.909	102.5	92	100.84	100.5	96.51	96.985	98.729	101.98	99.004	96.525	97.645	91.855	101.57	96.658	96.148	94.493	105.61	95.456	95.632	95.062	98.907	100.28	104.16	98.261	95.766	99.485	101.31	97.533	100.94	96.777	95.38	93.608	99.306	98.454	100.21	96.393	103.5	94.416	92.083	101.52	96.204	97.535
111.64	115.08	109.04	102.01	106.61	108.71	109.95	112.21	109.74	108.99	101.93	113.63	102.03	106.72	106.42	112.28	100.41	102.06	115.85	107.64	105.96	110.85	106.89	107.06	110.75	106.19	107.75	110.59	109.93	108.82	110.59	106.59	112.6	104.29	103.48	107.65	111.79	107.92	110.95	110.53	106.95	110.46	112.96	107.49	105.43	110.49	109.71	112.66	101.87	110.49
107	104.12	106.26	109.82	104.16	111.01	105.76	106.27	104.52	105.73	106.27	110.81	105.81	104.91	104.59	106.97	109.98	108.12	104.77	107.83	102.93	107.4	105.81	105.31	108.36	110.85	111.84	108.97	105.87	100.73	100.81	106.01	107.86	104.76	104.54	100.91	104.95	104.86	105.82	103.96	106.74	98.295	104.18	106.33	104.35	97.538	103.52	102.7	105.8	106.67
112.57	106.28	109.27	110.48	107.32	108.66	100.87	104.35	104.68	109.53	105.45	111.59	108.57	109.33	107.22	110.54	108.56	109.58	111.42	105.28	115.42	106.49	116.04	107.11	110.97	110.5	109.6	109.24	111.89	107.79	106.46	109.15	106.01	107.6	111.97	106.37	106.79	110.15	111.78	110.86	107.48	107.26	111.39	103.32	104.81	101.76	105.58	103.88	113.42	111.13
95.932	94.56	99.42	95.804	97.757	98.308	101.53	92.533	101.15	96.614	104.62	97.82	95.646	97.488	101.93	102.98	104.11	91.498	96.781	98.686	95.949	96.067	93.566	92.413	102.49	97.301	100.33	103.5	101.81	100.57	105.61	99.606	91.922	101.87	98.519	104.16	101.72	98.49	100.72	99.078	97.131	89.231	100.34	106.21	102.06	95.68	96.846	101.01	97.875	100.17
106.17	107.81	107.25	107.33	111.41	112.66	105.96	104.79	105.35	107.92	102.65	103.98	106.74	106.11	104.95	107.79	107.86	103.24	107.31	101.28	107.06	107.75	110.15	109.37	100.21	113.21	110.7	114.62	112.25	105.59	105.95	112.34	108.28	108.42	110.45	114.55	102.27	107.95	104.79	104.34	107.43	111.76	110.41	106.58	109.21	110.98	106.59	104.6	105.63	109.36
102.24	102.86	103.37	90.956	98.202	89.421	99.151	96.055	95.621	100.13	105.86	101.17	100.33	95.476	98.098	95.445	98.464	101.66	104.48	97.576	103.13	91.963	98.057	96.774	97.273	97.421	98.444	93.61	93.141	95.049	103.28	102.11	96.542	99.876	95.734	97.96	100.15	100.24	95.782	101.17	95.678	95.325	94.028	100.84	99.651	100.84	102.53	96.705	106.55	93.656
106.26	101.85	99.476	96.409	102.84	100.52	100.2	104.37	110.5	101.04	101.2	102.74	96.186	91.822	101.22	98.835	102.59	103.73	101.58	107.84	107.85	102.06	100.93	101.16	96.674	105.05	97.151	107.03	98.178	106.83	105.14	101.43	93.705	96.281	103.36	98.369	101.52	102.6	99.221	99.766	100.96	103.42	107.59	100.09	97.43	106.26	99.906	109.52	101.01	96.709
107.45	110.26	105.51	110.55	106.76	104.31	112.04	113.11	108.76	105.12	105.71	105.51	105.63	111.45	109.12	107.53	110.89	106.5	105.85	112.91	108.14	103.16	107.66	105.49	104.94	106.45	104.76	107.71	104.8	107.61	111.02	108.81	109.99	106.97	101.3	118.28	108.22	96.733	109.38	109.79	102.98	108.66	107.42	109.01	99.772	107.79	106.47	104.41	113.82	106.5
101.77	103.34	106.65	107.4	111.96	104.8	107.43	109.87	99.462	113.68	111	101.99	108.13	104.8	105.66	104.56	104.47	104.71	111.51	107.15	99.401	100.89	110.53	103.11	103.94	100.64	100.66	108.96	112.3	108.36	111.41	106.85	98.461	108.96	105.14	103.23	105.99	110.94	99.675	112	104.95	108.19	104.6	105	105.79	102.65	103.81	112.31	98.374	100.67
105.74	104.51	113.5	101.26	107.88	106.33	103.38	105.06	112.08	102.98	109.44	104.15	104.69	110.21	110.89	108.45	102.97	112.31	108.96	107.04	104.93	116.46	108.7	107.57	103.48	104.75	108.67	112.76	107.81	104.03	105.44	108.56	113.71	104.35	112.46	111.9	105.32	105.63	105.5	105.18	102.15	113.15	106.26	101.72	107.42	108.14	101.84	107.1	101.83	106.51
101.65	100.78	97.148	108.53	103.87	102.72	103.82	101.27	106.63	105.67	101.45	103.92	98.772	105.57	109.7	102.28	104.57	108.7	103.09	106.85	102.93	107.88	105.89	100.95	104.83	103.72	108.98	102.27	114.3	102.93	111.85	112.07	109.66	108.06	105.95	114.25	100.32	102.85	105.41	105.74	105.78	106.61	103.62	103.59	104.2	106.76	104.96	109.75	111.98	100.6
107.89	102.61	113.78	105.81	115.22	111.99	105.5	107.62	105.22	106.74	106.48	110.59	103.49	110.9	113.31	107.55	111.97	114.64	105.71	109.16	101.52	109.46	109.51	105.51	103.87	108.34	106.53	107.75	108.53	110.05	105.37	116.65	105.3	111.6	110.28	108.14	111.47	112.49	109.03	108.1	103.46	109.11	107.91	111.63	114.34	113.04	104.72	107.07	112.92	111.17
93.53	100.59	100.7	98.371	108.33	101.56	98.942	103.34	104.13	102.8	98.749	98.534	103.45	102.5	104.54	97.897	98.298	93.813	102.11	98.966	100.42	104.74	100.25	101.15	106.2	101.43	101.86	96.026	101.32	98.477	99.341	103.01	99.757	97.254	100.16	97.14	101.01	100.09	99.597	96.748	101.59	107.55	94.385	99.228	103.49	93.851	99.357	100.86	99.272	99.078
110.05	112.22	108.75	111.99	108.16	109.2	109.48	107.86	111.15	109.93	116.12	113.44	111.16	104.57	107.72	102.52	109.57	108.62	114.4	110.13	106.32	103.49	109.83	114.57	108.34	103.49	110.98	114.1	114.27	112.02	103.32	107.35	107.06	109.89	110.2	111.41	106.3	108.7	104.32	113.09	108.07	109.87	110.88	106.57	108.81	111.89	107.31	108.3	112.99	108.77
109.87	104.87	105.55	109	112.3	117.38	107.22	107.13	109.68	109.04	111.93	105.13	112.76	108.99	105.47	98.584	105.85	108.37	104.38	102.94	107.97	104.98	108.35	108.66	106.74	108.74	111.86	108.33	108.21	112.23	104.24	107.85	112.29	107.02	113.54	112.46	109.01	109.46	107.96	107.81	103.2	102.62	111.33	104.86	103.88	109.15	106.18	113.22	109.23	108.48
110.73	106.79	109.6	111.38	112.55	108.71	110.35	107.36	103.37	109.07	109.51	105.46	103.91	105.96	105.64	114.03	111.69	106.67	109.78	113.13	110.61	113.64	106.71	110.5	102.07	106.44	102.89	104.66	113.03	104.27	113.92	108.31	111.43	107.96	109.61	112.57	109.48	107.35	108.11	108.92	102.64	106.69	101.98	112.07	105.25	115.01	102.14	106.17	109.02	104.56
105.45	101.75	104.38	107.19	104.98	107.06	103.63	105.17	108.12	110.96	103.51	109.47	104.65	100.77	106.48	103.12	104.8	106.97	105.98	107.05	105.35	108.2	112.64	106.45	106.29	105.81	110.62	109.37	104.62	107.66	110.05	102.69	96.085	109.51	108.37	107.76	106.67	107.67	104.8	107.45	106.33	111.21	111.87	106	105.26	104.74	112.9	106.29	101.38	110.97
107.54	107.89	109.91	105.33	106.19	105.5	107.22	99.803	104.53	97.874	103.72	104.82	105.67	110.1	107.82	112.99	105.81	107.14	108.79	106.26	104.7	105.38	112.19	101.73	105.96	104.47	104.03	105.93	109.67	107.44	106.62	107.16	107.53	105.76	108.32	111.51	105.9	102.96	99.815	105.86	107.95	106.52	103.43	104.45	107.25	106.72	106.88	102.92	102.71	107.24
99.317	98.956	97.365	96.992	97.91	98.805	97.289	101.37	99.176	97.752	92.121	101.22	91.898	99.561	101.84	99.149	93.073	105.28	100.36	101.41	102.01	99.439	100.16	100.69	103.65	97.172	98.076	101.19	101.99	98.887	104.51	95.672	95.643	99.345	97.664	101.06	104.21	101.05	105.17	99.322	93.874	103.54	93.301	103.89	99.366	96.299	99.765	102.78	94.228	98.075
106.27	108.34	109.59	107.48	105.3	105.12	102.41	107.3	105.48	113.3	112.74	106.66	105.88	108.52	105.56	105.11	106.52	103.71	103.85	107.8	105.36	104.05	109.97	110.73	104.46	106.87	111.77	108.16	114.91	112.34	102.64	108.08	102.15	106.37	105.42	107.57	107.74	102.25	106.72	108.86	102.74	109.88	105.39	107.45	104.74	108.58	102.8	103.07	101.99	105.44
99.045	102.79	97.183	97.436	100.73	104.87	95.144	97.765	102.46	99.754	98.26	104.29	97.364	94.56	99.852	91.131	102.02	92.17	98.554	101.58	101.31	103.51	99.68	99.569	99.236	95.473	92.757	97.296	99.357	90.922	99.716	103.03	96.526	95.173	90.166	106.18	96.863	97.311	99.774	96.024	102.25	94.5	96.025	93.818	91.157	95.645	100.63	95.813	98.234	102.79
98.916	99.124	107.78	98.804	100.4	105.03	97.158	100.66	101.35	104.57	101.18	104.17	101.87	99.28	107.51	97.765	100.72	97.053	100	101.36	101.76	106.16	104.79	104.4	96.52	104.52	101.93	98.911	103.23	101.34	102.34	96.493	103.19	103.13	101.09	96.219	101.58	98.874	102.07	96.339	96.836	103.59	100.76	102.6	100.09	109.16	98.333	101.54	102.97	104.88
110.36	106.31	109.36	105.96	108.68	105.8	105.13	110.93	106.55	114.94	104.78	108.88	104.64	108.12	108.14	112.19	104.01	113.69	115.63	112.82	103.12	108.76	104.27	110.83	104.53	111.54	117.71	111.05	112.14	109.15	111.67	109.92	108.48	111.35	107.24	111.51	107.88	108.65	109.63	108.45	103.94	113.68	106.04	111.34	107.66	113.58	110.45	106.34	107.87	105.83
97.627	104.65	96.233	92.209	99.614	105.11	101.62	96.63	98.434	97.935	99.021	92.941	87.997	103.46	95.549	95.826	100.24	104.72	99.573	92.587	97.567	92.284	92.134	97.626	99.822	92.236	94.173	93.585	96.362	94.365	100.2	99.994	96.822	100.39	94.396	102.56	102	99.444	102.58	98.412	99.789	100.3	103.12	95.825	100.03	100.66	100.58	98.136	92.79	104.71
109.28	101.72	104.21	107.54	108.19	104.36	101.37	103.96	104.04	105.13	105.47	105.95	106.53	109.29	109.05	102	103.66	105.18	111.78	108.58	113.02	105.03	106.45	103.43	110.08	107.64	109.15	104.99	106.76	103.81	110.97	111.45	102.92	100.41	106.79	107.43	102.19	104.18	103.49	109.2	111.36	103.46	105.33	107.47	109.88	106.22	99.797	106.14	107.41	103.95
103.95	102.71	103.55	108.93	102.92	109.43	102.53	105.5	104.05	107.86	104.33	110.85	109.8	107.96	109.89	102.31	110.28	111.02	108.66	104.65	100.81	106.25	108.77	104.8	108.98	104.66	107.26	108.3	100.81	103.68	100.9	109.66	106.03	105.57	105.16	104.46	97.364	108.84	100.09	103.3	105.65	109.02	105.85	104.63	110.12	107.03	108.38	105.82	100.78	102.2
109.33	103.76	108.93	109.54	107.31	103.86	107.78	103.28	102.02	107	110.81	112.7	111.73	107.48	109.67	106.8	107.92	107.67	115.22	110.89	112.14	107.26	107.52	109.23	106.52	102.56	108.13	101.95	114.04	110.98	109.31	105.95	110.26	116.1	104.65	104.92	112.7	105.35	109.49	107.47	106.4	105.33	111.15	107.79	107.24	105.98	110.24	107.84	105.61	108.38
108.56	114.61	111.27	107.86	110.54	109.08	105.79	107.43	106.81	110.16	111.42	110.31	107.63	105.55	104.44	108.62	108.86	108.97	104.51	106.94	111.5	107.74	107.51	108.23	111.13	113.06	105.84	112.12	104.4	109.44	111.48	101.27	103.76	109.62	109.07	106.92	106.77	108.56	108.16	106.67	101.77	109.03	113.6	113.07	108.2	105.7	105.25	104.11	102.2	109.21
104.7	108.67	106.71	107.81	107.92	108.52	104.65	107.13	107.38	107.26	108.23	109.83	103.68	100.95	102.53	105.77	104.07	108.92	114.09	109.61	106.86	110.14	106.42	107.77	109.87	110.46	105.92	107.32	103.76	104.7	96.978	104.32	108.74	103.91	107.87	108.03	109.78	109.82	108.28	114.65	113.24	104.61	106.29	103.82	104.32	103.56	107.4	109.26	109.61	107.8
105.99	114.25	111.95	109.71	103.56	105.1	101.04	111.01	105.68	111.35	107.66	105.66	103.53	113.3	110.94	111.67	107.39	112.46	109.03	108.7	109.51	111.26	104.88	105.82	106.51	109.09	104.56	109.65	109.73	111.41	109.08	109.96	111.04	105.9	114.04	110.53	107.75	100.91	104.71	107.07	105.97	107.39	103.18	103.9	109.27	111.04	108.86	106.97	113.82	107.4
112.18	113.04	109.42	110.04	109.09	113.82	118.59	109.3	106.12	107.13	109.5	115.49	111.64	107.46	111.19	105.9	111.52	111.33	101.72	112.04	114.1	107.31	111.79	106.95	105.77	104.68	113.84	115.66	110.53	109.69	106.13	114.9	117.11	107.42	111.49	108.97	109.93	114.64	113.11	110.85	107.77	111.37	114.52	109.78	108.89	112.64	110.9	111.02	104.96	112.75
109.87	104.74	110.73	110.61	105.67	109.08	114.1	106.69	108.35	111.59	105.14	105.59	111.63	107.06	113.46	111.78	104.32	105.53	100.46	105.88	109.34	107.84	101.99	106.6	110.54	110.28	111.49	100.27	104.63	107.52	106.82	103.75	110.18	108.87	108.13	104.77	107.67	111.92	116.6	113.03	102.79	107.07	107.85	101.63	109.74	116.53	103.33	109.54	113.39	106.05
112.36	103.04	109.61	107.19	103.69	106.05	103.1	109.52	107.08	107.06	112.77	106.71	111.22	105.4	107.64	99.592	103.62	106.82	103.83	105.21	103.59	110.17	106.77	105.22	104.03	100.99	107.17	105.15	103.29	103.1	105.88	106.81	108.04	108.14	101.31	104.09	103.79	103.37	104.75	113.57	108.78	96.887	108.59	104.22	111.38	104.2	104.26	106.36	108.89	108.73
95.738	97.553	104.86	101.16	95.164	95.524	101.5	103.31	97.834	106.42	94.457	98.765	100.79	101.46	95.361	101.57	96.542	93.902	102.09	102.8	95.38	97.621	90.989	100.35	102.72	99.118	96.695	103.54	100.6	94.799	94.665	105.25	105.4	94.958	96.175	95.01	102.88	95.384	103.77	96.662	102.69	103.54	97.157	95.273	98.697	104.56	98.443	100.31	98.954	95.049
114.24	114.05	108.95	108.65	104.19	104.94	106.78	114.98	110.92	107.05	104.69	110.32	106.28	106.81	108.92	107.78	111.84	113.87	109.62	110.5	116.38	113.78	108.48	112.11	110.94	108.4	103.71	114.11	101.58	110.19	104.13	104.21	107.12	106.81	105.71	106.59	112.2	112.28	104.99	110.36	103.85	106.5	110.75	108.64	111.97	111.52	109.9	110.08	103.37	107.26
113.47	112.38	98.713	104.41	106.5	106.84	110.81	106.42	106.32	106.95	104.19	109.37	108.51	108.04	110.77	110.19	101.43	108.57	109.69	104.24	107	118.48	101.63	107.12	105.79	105.64	104.4	110.54	105.71	109.73	110.77	103.49	113.06	110.75	107.69	103.2	104.38	108.98	108.04	107.92	103.19	104.92	103.88	102.87	106.71	106.51	106.03	114.16	102.46	103.68
108.66	103.7	107.11	104.44	110.54	106.79	107.73	107.98	104.35	104.92	105.68	117.02	110.28	112	107.68	107.6	117.99	106.25	107.21	108.15	108.47	112.96	108.28	106.34	112.76	110.76	108.67	109.48	112.75	109.37	111.38	108.31	110.66	106.59	105.44	109.94	106.13	108.71	107.79	100.8	106.13	107.85	107.28	109.86	103.09	108.73	112.09	106.85	103.88	102.34
110.34	101.63	105.22	112.42	103.23	108.91	108.47	107.96	102.99	103.9	107.74	112.99	108.7	99.585	101.25	109.38	102.19	110.37	107.93	101.19	108.8	106.92	108.43	101.16	109.81	104.87	111.16	114	112.38	105.75	109.99	113.03	108.32	111.46	107.2	114.19	109.25	115.76	113.97	107.68	108.31	106.89	104.31	105.63	108.9	104.21	107.52	104.08	106.71	108.74
106.5	106.29	102.5	107.75	108.89	105.44	102.26	107.96	107.64	104.52	106.33	103.19	105.71	109.49	105.33	112.08	96.83	99.939	104.53	105.56	103.71	103.1	106.11	101.57	109.52	110.16	101.85	104.98	106.68	102.7	108.64	105.18	109.08	101.63	113.91	108.33	109.11	106.7	109.9	110.09	108.57	103.78	114.9	105.31	102.78	107.91	105.22	102.51	105.71	106.57
107.97	107.91	104.88	109.79	104.15	103.5	112.3	106.09	103.63	104.38	109.52	99.495	103.53	107.02	102.94	104.42	100.25	102.63	105.27	105.63	104.79	111.99	107.19	104.82	105.84	106.66	106.12	109.8	101.25	103.47	107.79	102.8	105.82	100.1	100.95	105.86	107.63	106.24	98.749	104.89	99.866	102.84	105.19	102.22	104.58	107.46	108.94	104.53	111.85	103.45
106.61	103.14	106.06	109.75	108.02	106.51	104.98	105.52	111.19	108	109.72	104.55	102.35	108.35	102.33	107.33	104.76	106.54	104.97	100.29	110.17	105.55	107.23	105.72	100.36	108.7	104.45	108.47	101.62	109.67	108.35	110.66	103.69	105.14	103.37	101.46	99.684	104.44	105.71	106.63	112.18	106.69	104.99	111.27	104.08	104.04	107.76	107.96	104.39	103.99
103.13	102.4	101.07	105.26	108.81	107.19	105.23	116.62	111.28	103.73	101.38	100.97	104.92	106.52	100.53	110.2	105.08	99.892	105.05	102.94	105	104.82	106.82	109.7	107.59	105.83	100.86	100.68	109.38	103.04	103.65	106.38	101.44	105.94	102.86	102.87	105.77	104.59	107.83	108.35	104.7	109.43	106.09	107.29	104.53	104.73	106.03	110.11	107.19	105.51
108.11	111.1	107.25	109.5	109.44	105.84	109.36	109.49	104.93	113.01	110.52	103.03	108.89	109.01	110.48	109.89	107.88	107.76	110.26	110.34	105.93	107.12	106.21	107.4	110.67	107.61	104.89	108.15	112.6	106.99	105.51	113.3	104.34	109.27	108.33	108.47	102.18	111.36	103.97	105.78	109.97	105.03	108.48	107.99	103.98	107.8	108.95	114.13	104.01	112.82
100.19	103.76	109.5	107.25	100.57	105.66	104.61	106.09	100.51	108.72	102.74	103.99	100.12	110.27	106.12	106.06	104.06	103.28	100.91	108.94	108.94	105.03	110.51	104.83	102.37	102.28	108.62	108.7	103.9	108.94	109.04	99.172	104.84	103.42	107.22	102.9	107.69	108.37	99.565	104.6	105.9	109.12	100.6	108.84	104.86	112.15	110.68	100.37	109.96	107.48
109.9	110.01	111.16	108.11	104.77	102.67	107.2	104.78	113.44	107.57	104.48	106.25	108.17	106.76	110.41	104.21	108.67	109.2	111.52	117.2	106.9	106.04	112.84	111.28	111.72	111.51	103.26	107.46	107.89	105.08	102.43	108.38	108.17	106.62	112.25	106.09	109.17	105.44	109.16	104.23	109.52	107.12	105.18	105.92	102.11	110.52	103.53	104.73	112.9	112.61
109.57	110.49	99.674	106.14	105.84	107.56	106.95	109.97	110.71	108.62	102.83	102.94	108.91	111.73	108.74	107.52	100.84	106.21	103.47	109.68	98.864	106.72	107.46	108.22	109.56	114.41	110.7	110.06	112.25	114.39	103.97	113.18	102.12	101.94	108.73	106.08	108.64	108.63	102.75	104.89	104.68	99.98	101.29	105.19	108.53	109.98	113.21	106.15	107.1	105.17
109.46	104.8	109.31	102.55	105.25	109.24	109.07	101.53	102.89	108.72	103.67	107.07	106.63	100.88	104.9	105.59	100.21	103.41	106.95	106.14	106.19	102.92	109.27	112.85	104.31	110.06	105.68	97.536	104.47	104.78	104.27	109.18	104.49	99.234	109.29	105.52	109.71	101.82	97.4	109.41	105.87	107.52	108.58	97.744	111.84	94.237	106.66	107.83	106.46	106.21
108.88	105.43	112.36	105.76	111.58	106.04	101.27	105.07	106.84	106.37	107.13	105.14	106.56	112.15	108.29	112.34	105.43	108.48	104.03	107	104.32	105	103.47	100.18	109.73	107.44	104.07	107	102.44	108.64	98.224	106.52	110.82	104.73	106.64	105.41	109.03	107.83	106.8	108.06	103.65	102	110.36	103.47	101.43	103.32	103.82	109.72	101.6	107.86
101.23	99.933	106.18	106.59	101.42	96.668	105.29	101.51	100.71	105.09	102.97	96.901	96.754	103.61	101.93	102.08	101.87	103.4	103.86	99.393	101.41	101.92	96.521	102.27	100.47	100.61	101.3	99.809	98.888	109.41	103.27	102.5	101.61	104.16	100.52	99.375	98.193	99.259	94.097	103.2	103.76	97.405	98.216	100.03	104.35	97.411	107.25	99.385	102.48	105.51
105.55	109.8	102.02	110.37	102.32	104.29	110	113.02	104	102.93	111.83	103.39	105.09	104.77	111.56	110.29	104.34	112.86	99.711	105.42	104.14	107.85	106.88	105.73	102.49	102.34	106.65	102.81	105.55	111.61	102.19	105.8	104.63	99.928	98.715	107.15	102.61	102.4	106.5	107.48	107.83	108.69	103.78	105.02	105.52	101.39	98.891	105.7	102.72	103.87
104.02	107.61	104.42	104.71	108.31	104.3	109.11	99.211	110.6	108.75	102.7	104.54	108.18	102.97	103.72	103.25	105.79	101.8	104.42	108.3	108.05	103.42	103.64	109.94	109.91	102.34	109.46	108.61	109.62	109.75	105.07	102.91	105.23	103.8	110.37	110.21	105.47	106.12	109.81	101.93	100.58	103.45	107.02	104.33	108.56	108.43	100.69	108.34	104.12	110.1
108.41	107.21	108.62	102.79	104.14	102.91	106.57	105.32	111.36	111.26	105.49	109.24	106.61	105.8	104.61	106.77	109.4	105.22	107.65	98.224	102.24	100.89	110.13	98.903	107.23	110.73	112.5	105.1	105.05	107.36	104.06	110.36	106.43	109.15	102.59	111.53	107.16	106.63	107.16	105.71	113.38	102.77	102.88	105.7	103.78	107.53	102.73	107.74	108.37	104.9
98.748	95.298	100.77	93.288	105.01	100.08	97.719	105.22	103.61	96.368	101.83	101.96	106.59	103.69	104.21	100.62	105.45	96.044	106.43	101.43	99.894	99.569	104.94	99.136	103.06	100.95	102.54	103.91	94.94	102.09	101.15	97.731	100.86	99.384	100.97	100.55	99.441	105.15	101.74	103.25	99.81	107.65	103.19	104.03	104.33	99.957	106.45	99.687	103.2	96.143
104.39	106.33	107.46	107.03	111.07	103.48	104.94	107.2	103.82	108.1	108.41	109.48	99.476	111.15	111.27	111.19	108.77	105.01	110.85	106.89	102.67	107.08	107.82	102.8	102.77	111.9	101.85	106.53	105.68	103.78	106.52	100.89	107.57	106.2	105.55	105.04	109.53	105.39	101.33	106.13	103.62	106.09	102.12	103.15	101.24	110.2	106.65	113.72	108.73	111.61
106.72	106.62	101.84	105.74	105.18	108.72	101	106.12	106.65	110.22	115.32	111.54	106.67	103.33	101.65	111.43	109.86	103.2	102.63	107.66	104.24	105.08	98.954	110.78	102.05	106.46	106.44	100.97	107.25	105.51	105.28	106.07	104.97	105.51	106.51	106.59	99.279	102.39	103.73	100.5	98.404	107.45	105.21	102.54	109.33	104.75	102.49	102.4	105.64	103.35
104.7	100.1	106.12	98.829	98.532	93.724	95.77	100.96	102.35	101.03	101.52	97.146	98.411	101.45	99.579	97.92	101.97	98.139	102.52	98.355	98.148	99.206	98.064	99.967	91.512	99.059	98.188	100.49	101.46	101.43	102.01	102.02	95.45	96.541	94.213	99.026	96.276	96.129	99.571	96.745	105.5	99.967	97.138	98.426	95.363	97.229	100.21	94.532	98.838	100.75
99.82	101.9	97.063	107.26	90.203	98.771	101.61	98.984	101.79	100.72	95.371	100.94	107.54	100.4	95.441	96.466	103.35	98.953	108.32	100.94	96.365	100.46	97.137	97.807	93.484	96.087	98.569	96.508	95.148	90.536	93.634	99.211	99.324	95.092	96.735	100.63	95.165	92.153	101.49	102.83	105.56	102.29	94.374	100.38	94.949	96.745	95.773	96.233	97.622	100.89
98.854	97.43	94.826	95.395	95.963	94.389	98.364	104.37	97.64	101.97	102.48	103.73	93.732	100.8	97.015	93.647	96.611	101.7	101.18	102.48	99.571	94.745	99.719	96.83	99.593	102.42	103.8	95.53	94.993	96.518	93.314	105.51	99.356	97.249	93.731	108.3	97.425	101.02	94.325	93.893	94.262	100.79	99.987	101.31	100.55	99.957	95.334	103.4	94.163	99.88
99.119	102.92	106.94	107.96	106.03	104.84	99.898	112.55	106.85	103.71	110.69	102.98	104.45	106.63	107.8	107.91	96.482	107.08	106.49	104.86	104.14	102	108.01	96.901	105	103.9	106.74	107.07	109.27	115.16	109.46	105.96	104.56	110.63	105.28	109.26	105.27	101.48	107.24	114.88	100.81	108.1	105.25	102.52	107.41	106.37	110.4	103.19	106.12	111.41
102.31	103.5	99.112	94.475	98.105	101.97	98.756	97.372	102.01	98.393	100.85	96.363	106.11	101.33	101.51	100.53	100.15	103.21	102.09	98.884	101.44	98.655	104.63	103.38	101.9	95.88	97.455	98.597	103.06	105.5	97.416	100.9	101.72	96.19	103.96	103.55	100.17	100.8	100.95	101.27	102.45	99.851	100.41	104.07	107.77	97.995	99.241	102.34	104.95	100.69
103.24	114.8	111.37	104.86	106.58	107.32	111.81	108.42	106.4	104.06	112.44	107.64	109.81	106.16	108.79	109.39	112.57	106.87	112.35	112.16	108.44	109.79	105.39	101.11	106.11	99.594	112.39	108.9	111.39	104.79	106.72	107.38	111.54	108.2	108.06	111.92	106.35	101.69	107.06	112.22	110.5	111.87	114.41	114.13	111.29	108.7	105.95	105.65	107.99	108.15
102.71	102.25	101.07	103.17	101.37	98.655	110.98	107.61	106.6	111.6	102.82	94.885	108.52	104.87	110.98	101.04	106.59	109.66	115.39	105.86	102.46	102.75	100.36	105.54	106.36	107.12	106.12	102.5	100.23	106.74	102.68	101.71	111.21	108.07	105.58	105.58	111.05	106.69	102.83	105.98	107.12	105.04	103.64	107.73	105.54	99.146	99.9	105.61	105.33	106.51
105.95	107.54	106.32	104.31	108.57	106.42	105.04	106.82	107.79	110.32	107.66	103.47	99.337	104.3	109.64	114.65	109.81	105.75	105.19	102.05	105.86	118.37	101.91	107.03	107.84	111.49	113.09	102.59	110.51	113.49	110.49	108.75	105.81	107.13	110.64	103.54	112.73	109.78	108.13	104.29	105.9	104.42	106.53	110.99	108.83	110.83	111.03	107.66	111.99	113.99
107.98	109.98	107.3	106.13	108.48	102.98	114.16	110.08	109.34	107.46	106.76	107.97	111.75	108.93	105.52	103.27	111.43	106.14	114.13	105.91	103.73	111.57	106.12	108.62	112	106.11	113.61	111.46	108.35	107.75	111.81	115.59	100.95	112.85	105.75	114.35	111.79	112.29	108.95	115.17	102.21	105.04	108.24	114.99	113.74	113.64	108.31	106.49	104.02	107.01
105.61	104.32	102.96	105.09	108.13	103.48	105.74	107.56	100.86	107.32	100.47	112.45	105.87	111.47	101.25	101.73	105.44	109.24	103.34	101.92	107.51	112.06	104.26	102.35	108.04	105.15	100.48	105.29	108.45	99.55	112.44	101.51	111.62	104.21	103.55	110.92	97.473	105	113.18	104.98	103.22	114.46	102.19	103.28	95.977	104.95	106.36	105.77	106.81	108.4
109.65	106.71	110.92	110.18	104.53	103.19	105.4	106.75	106.3	106.64	103.23	96.87	107.19	106.77	107.17	103.04	103.49	102.74	103.62	112.95	105.91	107.07	105.66	102.91	107.41	106.25	100.76	109.62	104.01	105.7	103.46	104.94	103.38	109.61	107.9	110.83	108.78	110.77	101.63	109.69	100.92	97.112	112.96	97.887	105.55	103.23	108.18	105.98	106.9	110.09
107.33	107.62	105.1	108.53	111.06	109.65	107.63	107.26	109.16	108.26	113.69	110.26	107.56	106.93	117.71	105.76	115.11	109.93	103.36	107.25	112.67	114.11	111.62	112.77	107.03	105.04	103.94	107.35	109.85	109.36	112.16	107.75	106.11	104.58	108.9	106.31	105.47	108.98	111.33	105.49	106.14	103.66	103.26	104.42	112.1	110.07	102.1	107.69	107.46	111.36
111.04	102.46	109.58	103.38	110.69	103.66	106.7	109.7	101.23	110.78	105.34	104.81	101.62	103.26	101.39	111.21	111.48	105.38	106.56	108.98	109.42	110.02	113.8	98.5	105.33	109.38	105.96	106.72	109.32	111.07	106.91	104.8	102.22	105.01	111.97	99.334	109.97	107.78	109.02	107.17	109.65	109.94	102.11	105.44	107.82	104.91	103.33	107.86	107.9	100.75
105.02	101.76	101.76	96.351	104.44	102.87	108.15	110.48	106.49	101.32	103.2	106.09	112.74	109.13	104.84	110.31	104.35	100.69	106.18	106.37	108.56	105.34	110.84	99.283	104.32	107.34	105.88	108.46	107.63	101.99	103.64	108.27	99.737	111.71	101.99	109.07	110.09	111.67	104.33	106.84	106.77	101.3	98.488	102.23	100.44	97.515	111.61	103.14	105.29	108.46
106.22	100.82	110.79	108.67	111.62	106.51	112.2	110.37	101.72	104.07	104.74	109.41	105.92	101.68	111.18	103.82	108.26	107.25	109.67	111.4	102.92	115.39	110.86	113.13	109.8	108.35	109.16	108.84	102.4	108.38	111.66	110.92	106.84	108.17	113.55	109.76	108.86	103.95	102.9	116.3	108.14	109.04	110.23	107.41	112.23	108.1	108.48	107.56	108.49	112.66
105.45	104.86	107.99	106.71	111.87	99.381	105.55	107.21	106.28	107.55	113.61	103.27	102.47	108.58	105	104.28	104.57	111.15	104.68	102.87	112.32	107.46	105.11	104.27	105.31	101.58	102.34	103.07	104.1	102.92	102.09	103.2	102.65	101.83	109.74	100.22	102.85	105.24	103.63	106.93	106.81	111.78	110.8	112.02	101.73	110.57	103.43	108.31	104.34	100.73
107.18	106.41	109.18	108.82	111.72	108.81	112.05	105.8	108.13	111.98	109.16	109.45	110.94	108.33	111.34	107.9	114.91	109.76	111	106.27	105.94	108.12	113.09	103.06	106.67	106.82	110.36	107.47	108.33	111.32	109.53	106.4	110.11	105.56	115.48	111.38	109.49	105.21	105.3	105.84	113.02	105.39	104.85	108.15	105.93	107.61	106.45	111.34	110.49	105.9
112.19	103.47	104.58	106.16	109.43	100.22	106.34	102.65	108.43	101.22	105.27	111.85	108.68	105.62	107.42	109.85	103.59	108.2	109.12	104.14	106.08	108.17	107.82	103.87	109.73	105.75	98.81	105.09	107.5	106.29	107.14	106.59	105.76	110.68	105.68	109.44	106.04	105	101.93	108.01	108.55	105.44	106.5	107.73	113.76	113.13	101.53	103.82	106.52	106.44
107.57	110.45	105.42	108.52	107.8	104.77	111.02	112.01	110.3	107.75	106.17	109.63	104.11	106.15	110.12	103.61	105.14	108.77	101.98	109.52	104.99	104.72	111.06	107.73	108.42	105.61	107.16	108.01	113.28	105.67	108.71	108.25	108.72	114.62	104.29	112.81	111.97	103.86	107.6	103.19	107.36	112.37	116.14	109.54	106.64	110.69	112.81	106.58	107.91	114.95
106.24	112.42	108.56	108.99	105.62	108.53	109.3	107.93	111.24	100.76	106.61	110.62	111.77	108.23	111.97	109.51	109.2	108.86	108.34	108.64	106.65	109.26	108.95	102.7	110.45	107.61	111.7	103.19	105.53	107.13	107.67	110.55	108.54	112.35	106.71	109.28	108.61	105.7	114.44	106.06	109.91	114.85	109.61	105.86	107.83	110.13	109.94	105.58	108.33	114.12
99.415	109.15	107.53	105.7	105.11	105.42	106.57	108.84	107.46	103.35	105.23	115.27	103.14	108.92	110.59	108.49	109.74	111.58	109.54	103.19	107.75	113.15	111.89	108.14	109.88	109.22	100.49	108.85	109.36	102.34	110.1	107.75	108.17	103.81	112.05	106.67	106.56	108.84	106.68	110.3	114.18	106.94	113.05	108.81	105.62	108.06	107.2	103.27	111.98	110.21
95.246	102.56	91.687	104.05	101.8	100.69	98.792	99.225	103.69	96.768	99.033	99.649	95.389	100.88	94.008	94.449	101.42	94.394	92.932	98.537	95.068	100.08	98.655	97.598	95.415	95.258	98.01	96.014	98.512	101.39	95.718	97.638	98.498	96.782	99.324	93.993	108.95	98.141	95.848	102.19	105.86	93.733	92.806	94.482	105.11	97.413	99.729	95.184	99.544	98.052
96.33	97.526	100.45	97.662	93.087	101.56	103.5	100.04	103.31	96.287	98.09	100.67	93.971	101.3	103.41	98.088	96.668	100.11	93.627	98.618	102.86	100.29	92.922	91.196	99.765	97.88	99.005	98.887	97.51	97.578	98.795	100.01	97.504	96.493	94.341	95.155	87.768	97.816	100.39	89.585	93.611	104.75	101.47	96.892	102.41	94.297	96.498	97.281	93.641	105.58
104.64	105.63	105.79	109.72	104.21	110.51	110.85	107.9	106.51	112.38	105.22	111.33	111.8	113.09	112.6	106.08	103.69	112.27	107.69	109.57	108.37	107.23	111.71	108.09	104.48	110.25	112.45	105.53	100.18	111.49	114.41	107	108.06	103.94	112.9	105.64	104.46	107.96	107.38	113.14	110.97	115.68	108.03	110.44	106.01	112.34	111.31	105.48	106.43	111.26
106.89	97.827	103.43	103.46	106.35	104.1	106.9	105.44	112.5	102.42	115.4	97.878	108.4	105.69	111.19	106.14	111.85	109.06	104.98	103.61	111.42	98.128	100.04	104.53	104.43	105.01	102.78	103.78	105.89	109.51	103.68	106.5	105.33	106.45	107.82	101.91	106.26	98.887	106.5	107.57	102.73	108.78	104.76	103.8	107.52	110.18	109.18	106.28	107.96	105.99
106.63	101.84	106.02	100.69	99.407	112.13	107.27	106.87	100.06	106.8	107.35	106.82	105.95	105.11	101.57	103.13	106.33	99.542	109.98	106.01	108	108.41	101.34	103.12	103.48	112.98	110.89	104.41	97.267	109.35	109.05	111.11	105.35	105.21	108.25	105.54	103.73	101.81	106	104.51	103.84	105.63	110.65	106.84	102.35	105.34	109.11	102.06	114.79	111.76
110.29	113.81	114.86	107.9	103.06	108.1	106.71	108.47	100.92	108.19	102.78	103.02	108.97	105.43	99.425	106.12	106.13	110.55	112.24	105.93	104.46	107.63	105.93	102.46	103.64	107.56	104.8	110.47	108.99	109.21	103.76	106.32	103.39	105.62	102.91	106.28	111.28	106.97	110.13	105.17	106.88	111.6	103.35	108.08	111.41	109.96	107.38	109.5	105.25	105.31
107.6	100.74	110.28	110.89	111.58	107.85	111.41	103.13	103.12	107.33	103.01	113.8	110.72	111.55	108.06	109.54	103.27	108.48	107.94	109.62	112.74	104.04	106.05	110.35	111.46	111.04	110.82	104.43	110.31	111.25	117.57	113.98	107.09	107.25	104.19	106.86	109.49	105.86	105.09	111.78	106.84	113.17	101.65	105.14	106.7	107.38	109.35	108.08	108.41	109.24
105.89	100.03	99.138	101.06	100.26	106.52	103.46	92.839	106.36	100.81	106.52	100.96	97.656	94.355	96.601	94.294	94.811	96.982	99.419	96.066	102.23	95.83	96.557	98.337	97.537	94.012	98.711	101.2	98.754	100.03	99.378	98.441	98.648	100.54	97.843	96.558	105.72	100.07	95.114	98.675	99.397	99.978	94.622	93.198	104.72	97.258	105.24	99.954	98.921	97.931
104.63	103.81	106.04	112.94	108.11	110.19	106.11	106.47	109.46	111.15	108.27	108.79	113.83	105.93	107.32	105.32	102.54	108.78	112.74	108.51	102.94	108.2	109.2	106.31	99.472	112.35	105.69	108.17	108.71	106.83	109.51	106.55	100.98	107.87	106.03	106.32	106.63	104.44	105.85	113.73	109.92	103.75	103.13	111.08	99.855	105.16	99.76	106.66	109.07	108.68
107.13	108.4	103.35	105.96	105.1	97.955	105.41	107.53	106.72	108.84	108.46	112.11	102.91	107.62	107.41	109.82	107.81	103.36	106.93	108.9	115.2	106.16	101.99	107.41	101.9	107.62	109.76	108.36	108.61	105.62	105.36	110.3	103.3	109.65	103.88	105.25	102.85	108.08	108.41	105.61	101.93	111.54	103.58	109.91	103.4	108.58	105.78	109.64	103.79	108.93
95.826	99.953	98.015	101.42	95.945	99.162	102.18	99.539	96.454	95.018	97.09	96.776	103.87	96.84	99.22	103.12	105.29	96.578	102.72	96.269	97.307	96.22	98.468	100.2	104.59	99.662	102.17	96.792	99.458	96.708	102.68	101.9	95.846	103.53	103.13	97.242	102.94	94.986	104.11	99.105	101.35	99.152	107.86	100.63	95.576	106.51	103	102.21	100.28	102.36
100.53	92.314	92.466	93.067	97.938	106.76	98.672	102.83	103.04	99.436	95.251	99.752	98.679	98.952	93.307	100.15	97.055	98.77	94.941	98.635	95.782	97.445	101.28	92.491	99.288	100.44	98.929	94.392	98.402	100.07	96.437	105.16	99.338	93.431	95.228	101.64	99.092	100.53	97.388	99.013	90.304	98.354	95.312	99.11	100.74	96.305	103.06	103.61	93.666	98.231
108.81	110.52	112.05	112.05	110.99	99.083	105.27	104.82	110.82	106.51	104.63	103.84	109.17	111.98	104.85	108.89	102.98	101.43	113.52	110.38	107.17	112.33	106.98	107.65	110.73	105.48	108.54	105.42	105.93	110.39	111.57	109.77	106.37	106.24	106.75	104.01	113.29	103.78	105.42	104.55	105.37	104.89	109.2	109.12	105.22	105.89	114.51	106.73	112.62	111.2
110.09	111.38	106.93	108.14	105.71	110	113.11	111.17	100.89	109.37	105.62	112	110.24	112.23	113.2	105.97	111.37	111.45	109.95	105.58	106.58	105.98	109.76	102.73	110.74	110.55	107.05	102.17	105.71	106.33	110.53	106.42	114.12	109.87	105.13	107.15	109.7	106.37	107.65	115.09	105.99	108.11	111.93	106.42	105.73	102.25	109.27	111.71	110.47	113.08
98.784	104.72	99.497	102.04	98.554	104.23	103.66	95.773	103.88	96.295	96.3	98.235	109.25	100.53	99.577	91.99	100.56	101.51	93.132	100.9	95.763	95.433	100.98	100.48	95.556	102.38	104.45	100.38	112.27	97.574	97.928	96.315	99.893	105.92	98.047	96.582	107.11	100.1	99.058	99.276	97.552	98.283	94.842	99.196	100.11	101.67	101.63	102.46	101.01	99.35
95.779	104.84	100.2	99.692	102.58	100.04	91.269	102.15	103.6	102.08	105.93	101.66	101.26	104.82	104.99	100.92	97.201	101.89	93.53	99.628	96.433	94.886	104.79	98.389	100.1	101.84	102.52	98.392	101.01	97.162	97.186	104.49	93.972	98.75	101.86	101.6	100.11	97.864	97.566	96.54	101.57	105.38	97.658	104.87	100.46	92.965	101.22	107.83	105.29	102.62
95.825	101.07	102.47	101.56	106.32	102.59	103.18	100.98	110.57	108.03	106.84	110.59	110.19	108.01	103.96	105.53	105.83	107.87	105.16	106.37	103.78	104.26	97.584	107.04	102.35	103.13	107.56	109.12	104.9	99.891	101.95	104.59	106.99	107.31	104.32	104.16	106.99	99.355	104.5	101.53	106.91	99.831	103.95	99.878	106.43	100.79	107.24	99.26	105.01	105.95
104.25	102.87	105.8	108.58	104.81	106.45	104.7	106.44	108.84	105.59	100.85	107.17	112.53	99.031	105	101.74	104.98	105.14	106.76	100.19	103.11	102.48	103.08	112.93	106.81	102.8	106.44	107.26	104.59	105.21	106.86	102.51	105.42	109.72	105.39	108.36	98.364	111.08	99.046	103.58	106.45	109.2	106.75	104.59	107.7	107.65	99.077	109.45	103.81	108.59
102.96	94.279	97.547	102.82	97.312	93.279	94.505	98.351	93.991	98.886	96.077	102.31	88.519	100.5	91.935	94.837	102.51	102.18	95.699	94.886	104.11	97.629	98.302	92.314	96.372	100.02	98.249	98.541	94.271	102.64	91.381	97.187	99.872	94.049	101.56	96.148	97.283	96.11	99.64	97.93	99.484	101.93	99.501	94.526	97.402	97.99	101.98	97.571	97.559	101.58
105.07	108.27	102.01	111.37	109.02	108.95	109.22	110.07	111.44	109.96	103.17	111.02	103.77	111.34	107.3	106.49	111.5	107.56	109.72	110.74	113.34	106.75	102.53	106.8	107.44	113.25	108.93	113.29	109.65	105.42	107.36	108.34	110.65	103.84	107.81	102.35	110.37	107.71	104.06	111.45	104.29	105.95	103.83	110.24	105.97	109.13	106.93	113.36	108.55	109.69
105.04	104.06	108.24	107.22	101.7	108.99	110.23	105.52	108.59	104.8	103.26	103.15	104.23	99.836	109.47	104.95	104.34	106.72	109.83	110.53	106.06	107.17	104.18	105.38	107.97	104.04	104.81	107.22	111.23	100.65	106.37	104.39	99.772	110.56	106.57	104.72	103.97	100.17	110.67	109.75	109.38	106.47	108.46	107.83	100.27	113.15	103.72	108.5	104.65	101.86
113.76	106.46	107.54	109.77	111.44	108.16	102.21	105.97	109.89	105.32	111.05	111.87	113.33	108.83	106.73	112.78	109.6	114.88	107.68	110.2	105.82	106.85	110.88	111.86	104.23	113.21	113.93	108.43	110.34	108.8	109.79	104.43	112.79	110.44	114.68	107.54	108.07	106.16	101.77	111.13	112.06	109.41	108.99	106.58	109.51	112.88	102.23	110.53	106.61	107.98
97.473	106.39	99.428	98.756	100.34	101.56	103	97.911	101.02	95.371	103.58	102.55	97.755	95.702	96.5	105.22	98.477	98.174	94.038	100.62	101.84	97.833	98.46	100.55	98.509	102.13	92.444	100.65	98.298	94.715	97.653	100.19	101.17	107.66	99.885	94.745	96.297	100.57	96.426	101.51	97.607	92.646	97.107	98.233	101.84	99.239	98.754	94.928	97.573	97.84
96.671	104.91	108.24	104.03	102.92	107.59	105.08	104.97	106.82	107.83	102.69	112.09	106.24	108.9	103.79	105.85	107.7	104.37	106.06	101.55	111.82	107.7	106.1	110.55	110.82	98.998	110.19	103.72	106.26	111.6	102.39	109.89	108.92	107.37	105.54	107.53	112.21	106.94	104.72	103.98	106.51	104.38	109.24	111.85	104.46	101.3	109.18	114.82	106.73	100.22
100.32	108	102.89	101.24	102.6	95.685	100.17	97.733	98.644	99.645	103.16	101	103.59	99.277	97.067	102.8	101.6	105.04	102.45	95.014	98.398	100.95	105.22	99.688	99.808	100.44	104.03	99.296	100.53	99.776	99.419	100.84	100.16	95.769	101.62	100.51	94.847	106.78	99.403	100.46	101.05	106.94	101.35	98.235	107.2	98.052	97.135	101.85	99.922	101.94
96.842	94.497	98.198	94.851	100.64	95.537	99.73	97.345	104.7	104.03	92.329	98.616	99.757	96.607	97.758	97.909	99.538	93.422	100.83	97.696	95.8	97.365	100.04	99.045	93.149	99.256	103.74	92.636	91.043	98.85	94.718	94.06	102.18	96.581	93.382	101.7	97.279	96.233	98.648	101.03	105.3	91.448	93.577	95.353	100.18	99.393	100.6	96.912	102.21	95.982
96.356	98.782	100.36	103.45	99.122	100.53	92.829	95.771	92.149	97.146	101.55	102.44	97.088	102.42	104.29	95.941	102.26	100.66	97.943	94.817	97.46	96.124	99.735	94.61	97.183	99.189	94.5	97.302	98.813	98.066	93.461	98.911	94.856	101.49	99.698	93.558	104.81	98.485	108.07	98.19	101.92	101.59	97.657	96.474	97.384	96.625	102.47	96.518	94.754	101.43
107.31	110.14	106.32	115.32	101.65	111.19	106.01	106.43	109.75	101.49	106.78	99.888	103.67	106.79	110.81	99.971	104.82	111.74	106.61	107.87	105.86	110.39	108.34	112.02	106.88	105.16	112.51	105.95	108.66	108.63	108.98	110.21	106.58	110.9	107.34	113.28	109.78	110.55	105.74	104.66	106.91	107.02	114.75	110.17	105.59	111.48	108.7	111.33	113.58	107.66
110.1	99.274	105.12	113.22	108	102.04	108.8	115.96	105.45	105.95	112.31	114.28	109.97	99.656	106.86	109.11	102.05	105.65	105.17	105.62	107.99	110.24	106.07	103.4	107.07	107.41	107.99	105.8	110.4	105.56	111.69	104.07	105.8	105.51	107.52	104.4	105.07	108.47	107.04	106.95	109.79	109.35	108.78	105.96	107.35	108.74	107.91	107.35	104.73	109.69
99.371	101.66	99.577	96.348	99.79	102.97	97.796	100.31	96.229	97.546	101.74	99.11	103.53	104.38	95.804	97.354	98.05	102.85	102.15	100.61	106.09	99.552	101.64	101.21	99.412	104.1	100.44	100.36	103.78	102.71	94.899	98.142	103.48	101.33	104.16	102.64	105.42	102.21	101.24	97.164	100.46	99.04	106.74	99.058	97.816	97.903	95.392	105.73	107.91	100.76
111.5	112.01	106.21	112.15	106.31	105.85	109.42	101.53	107.48	102.97	107.87	114.82	111.35	111.62	105.93	106.37	103.08	103.87	103.24	106.5	104.69	102.64	104.65	103.39	107.42	110.56	105.72	103.28	105.33	99.917	105.11	107.85	104.68	101.72	108.44	111.16	105.92	99.115	106.86	99.162	104.43	104.62	102.45	105.73	110.46	108.8	109.46	101.84	105.57	106.59
107.4	102.46	103.5	109.42	112.24	105.97	108.91	107.16	105.76	107.2	100.91	100.25	108.13	98.808	105.21	107.11	108.61	103.69	107.06	107.42	105	105.89	107.7	110.44	105.14	105.17	103.7	107.04	106.98	106.4	106.34	102.74	106.9	98.38	109.16	102.57	108.4	106.67	110.73	107.95	109.85	99.18	95.92	100.88	102.05	112.23	106.34	102.19	94.823	104.21
107.82	109	105.92	109.21	109.27	108.34	104.12	109.86	103.38	105.72	102.29	107.54	104.46	105.05	114.96	107.4	100.97	104.47	105.22	108.79	108.02	101.83	108.94	106.6	105.03	105.12	105.91	107.41	106.89	106.24	107.92	104.84	115.56	103.58	102.4	107.47	105.06	105.31	104.1	101.46	106.04	108.36	111.25	109.57	104.58	104.25	109.14	108.69	108.17	105.95
109.64	101.27	107.71	109.63	101.09	107.61	104.52	106.97	98.359	98.29	108.2	109.05	99.856	106.41	107.91	104.86	105.65	105.93	107.38	105.96	105.63	112.8	102.66	104.42	105.89	108.73	103.16	111.49	105.44	103.71	105.8	105.94	103.85	106	96.55	103.27	106.82	112.48	102.02	104.89	106.98	113.08	109.12	98.634	107.92	108.42	107.03	113.86	106.85	103.77
108.2	116.92	116.8	106	115.2	111.24	105.34	110.42	113.21	110.46	112.69	111.29	110.1	114.65	107.29	110.2	110.17	110.27	108.54	109.68	103.84	113.19	105.07	112.14	112.68	104.9	107.3	111.63	111.13	112.24	110.31	110.81	108.93	109.12	113.05	107.2	111	109.64	111.25	117.87	117.09	104.04	106.31	109.87	112.51	109.97	112.49	111.57	113.73	110.97
102.21	104.68	96.774	107.05	107.03	103.89	109.82	103.34	101.5	104.37	109.06	108.74	108.48	108.65	106.1	105.1	106.63	107.43	107.76	101.7	101.83	103.67	106.12	103.55	110.2	110.91	101.46	105.65	117.32	102.9	112.39	107.41	105.18	101.24	112.48	100.52	108.91	103.12	109.54	106.39	105.33	102.16	100.12	107.12	106.83	104.5	110.12	98.817	105.73	103.93
104.65	104.63	104.78	103.83	103.97	99.532	113.36	108.94	110.66	109.03	105.58	104.66	109.91	108.08	101.02	112.36	110.33	103.37	104.74	105.1	110.15	99.385	102.6	102.35	108.43	109.83	112.25	107.21	112.01	104.35	113.06	108.32	101.03	106.31	109.25	108.11	105.46	99.952	108.82	102.1	103.57	106.86	104.13	104.93	108.96	104.69	102.73	106.73	116.1	107.41
101.37	105.61	100.8	109.83	101.25	103.33	103.31	106.34	102.34	107.29	108.3	109.38	103.62	107.29	111.74	107.83	104.35	107.27	102.28	104.56	101.78	96.725	111.21	99.998	103.98	113.73	96.905	100.36	99.457	107.64	113.72	109.12	102.65	107.76	100.98	107.91	104.86	103.2	104.78	107.28	103.84	106.01	104.41	107.32	112.34	99.621	107.89	106.19	104.98	106.58
106.87	109.09	112.25	109.12	109.53	108.12	115.53	108.69	103.64	102.9	108.68	113.4	106.63	106.45	108.2	109.84	110.78	103.19	107.28	107.81	113.29	109.87	103.47	108.71	114.64	105.03	109.21	106.6	109.85	115.6	104.78	102.3	103.44	108.5	108.48	104.54	107.29	107.53	109.69	107.7	107.69	103.08	102.81	107.64	112.13	107.95	109.95	110.81	104.36	106.34
108.42	110.36	102.34	109.54	105.97	102.65	107.89	105.79	108.53	113.97	110.6	111.86	108.93	110.6	108.71	105.72	102.23	105.85	110.74	105.56	109.91	106.87	108.39	114.67	105.3	106.85	107.76	109.56	106.36	101.91	107.8	107.22	112.39	101.37	110.1	111.68	105.78	113.97	104.64	110.28	105.3	110.54	110.1	112.7	104.29	108.89	104.7	100.63	109.96	107.96
105.79	107.78	104.31	104.36	109.96	108.41	106.75	102.95	102.91	105.47	106.17	102.13	109.21	108.43	99.423	104.38	103.96	108.23	108	107.74	111.09	106.19	108.23	106.49	103.2	105.54	104.49	106.83	108.85	104.19	98.418	104.55	103.25	106.39	107.77	107.12	107.64	104.03	107.53	107.38	102.63	104.91	105.68	104.71	108.8	109.15	107.44	106.11	104.29	107.63
102.4	105.64	103.91	111.77	107.88	112.23	105.1	107.75	106.51	109.96	114.29	109.57	115.83	110.49	108.82	109.17	108.46	106.39	109.93	111.16	108.68	109.81	103.36	104.78	106.25	108.07	107.51	106.24	111.63	110.94	105.74	113.11	104.57	105.01	109.91	105.86	105.93	103.77	107.25	113.62	106.16	106.21	101.16	104.95	108.58	104.87	110.46	107.98	114.27	109.04
99.377	93.592	95.662	92.713	97.31	96.959	96.611	103.98	99.111	102.43	100.29	92.464	99.462	94.345	96.2	97.834	103.63	94.037	104.66	96.436	95.117	103.12	100.29	97.422	99.079	97.948	98.527	99.315	99.282	92.503	101.64	91.982	94.335	97.412	97.729	97.15	94.312	100.98	99.64	91.639	98.479	105.04	103.22	93.363	96.975	94.428	97.68	93.382	98.944	99.823
109.25	113.62	106.65	109.84	109.15	108.2	106.93	110.06	104.2	109.24	111.02	107.34	112.86	106.03	108.73	105.78	104.34	111.23	112.31	110.54	115.77	108.13	105.94	108.87	103.8	103.74	104.57	108.56	109.84	107.56	108.38	118.78	107.96	102.72	114.48	110.13	111.16	110.74	113.02	107.74	103.81	109.18	109.58	105.78	109.28	103.16	104.34	107.58	111.87	105.25
95.543	99.086	103.95	97.158	96.302	99.158	96.444	96.994	103.01	97.007	108.49	96.195	103.21	91.923	96.265	101.15	101.5	94.359	97.692	96.521	100.92	97.803	96.636	99.357	101.27	97.91	97.023	96.908	101.68	91.784	97.577	95.221	99.179	97.937	93.217	97.226	95.171	99.576	102.63	95.654	98.79	96.161	101.23	98.36	100.46	105.55	94.354	99.849	100.56	101.34
96.94	100.43	100.37	95.265	100.12	105.25	103.36	99.832	103.32	96.229	101.02	99.089	96.586	96.503	97	98.885	102.42	98.846	104.12	103.62	105.57	98.844	96.348	100.08	98.904	102.03	95.205	99.846	94.583	105.3	99.835	101.69	98.696	98.698	101.35	101.67	94.922	97.344	103.18	97.502	105.45	100.42	101.58	101.45	103.17	100.29	101.36	101.28	104.07	103.46
93.088	102.16	104.72	92.605	99.256	107.31	92.137	95.785	97.315	98.373	102.29	96.149	93.635	99.576	97.775	94.619	100.21	94.365	98.444	96.994	94.755	98.455	99.178	98.213	99.532	94.103	94.876	100.68	106.48	94.433	94.686	88.78	96.548	101.81	98.192	95.468	99.066	101.16	97.078	99.083	100.6	101.32	94.036	102.48	100.97	101.24	90.236	98.312	95.719	98.218
105.58	96.919	93.768	100.03	99.193	96.595	93.018	99.664	100.45	95.545	94.702	99.128	104.05	98.29	101.35	102.51	95.773	96.06	94.414	95.136	96.653	95.243	98.385	102.13	96.509	98.84	98.696	96.361	102.58	97.76	99.788	99.587	98.871	93.979	94.659	104.12	102.56	96.181	94.853	95.162	101.78	97.442	102.24	100.85	93.261	95.503	100.82	94.685	91.683	98.268
102.77	106.14	98.77	100.66	108.19	109.19	105.67	112.15	111.01	112.12	108.13	105.29	108.48	110.51	105.83	110.53	110.25	105.12	111.03	109.7	103.21	107.31	104.88	106.85	109.02	110.67	107.35	105.89	106.97	108.55	110.36	104.68	110.59	106.31	111.55	109.83	103.84	103.35	108.14	108.95	112.85	102.83	107.55	106.23	102.87	108.34	104.93	108.73	114.84	107.88
107.78	103.45	105.29	107.66	109.37	100.98	103.52	108.59	107.91	102.62	103.92	110.94	107.45	110.86	100.89	99.114	97.751	110.71	104.72	108.2	105.5	103.95	99.468	101.76	101.93	109.17	107.24	112.38	101.72	107.7	106.92	102.81	105.35	111.33	103.98	106.74	98.494	103.3	105.28	106.46	105.66	105.33	105.28	101.22	111.97	107.84	100.35	104.02	106.87	99.985
107.53	104.59	111.85	104	109.64	103.36	108.88	104.15	105.51	104.9	115.81	110.69	109.16	109.53	112.11	113.03	107.63	113.24	107.42	106.36	106.59	105.52	103.23	112.65	111.35	106.85	106.73	111.22	107.81	111.7	107.13	102.3	111.02	110.13	107.27	108.55	113.02	114.25	106.61	110.59	110.34	112.09	104.7	106.5	111.99	105.91	108.42	110.59	106.44	108.81
104.31	104.21	102.83	110.27	115.68	109.07	104.04	110.32	107.25	101.74	100.31	106.56	107.39	105.73	104.28	105.43	102.91	102.93	106.73	109.3	101.61	107.78	103.65	105.15	101.89	106.27	111.03	105.78	100.18	108.37	106.94	106.58	94.202	103	107.36	104.4	106.76	107.46	104.85	100.71	106.7	105.82	107.59	105.44	102.76	105.03	98.136	105.45	108.52	102.5
106.27	112.47	103.99	108.09	105.12	104.55	109.24	101.43	105.65	97.629	110.43	110.44	105.99	108.76	106.45	107.49	106.28	109.36	100.95	107.76	109.08	110.49	106.75	105.41	105.37	109.64	106.58	105.83	101.3	102.91	105.39	108	106.83	106.7	108.91	103.25	104.57	109.75	110.46	106.96	108.69	103.49	105.37	101.76	105.48	102.48	101.42	106.65	110.29	108.68
101.22	97.301	96.188	105.68	104.55	97.925	98.938	99.352	103.27	102.72	96.119	102.85	101.69	96.441	94.219	100.89	102.59	101.49	95.743	99.045	104.72	99.77	91.772	91.887	96.876	105.63	97.003	96.555	99.232	99.541	92.349	96.095	98.114	96.851	99.118	98.732	95.396	97.605	100.45	103.69	94.533	100.64	100.14	100.41	94.025	98.918	104.15	102.08	95.755	94.833
109.2	113.6	107.7	109.77	107.69	106.45	113.33	110.38	100.91	111.05	106.71	107.9	107.48	107.03	109.05	103.17	101.71	110.78	108.86	108.87	100.3	104.75	105.07	107.22	108.56	107.79	109.7	109.93	110.94	105.92	102.41	103.97	102.23	104.36	107.73	110.7	106.87	114.31	109.03	109.48	110.3	109.39	111.47	109.13	101.87	107.43	102.58	105.89	106.69	105.64
101	103.31	104.25	104.12	101.48	102.83	103.53	103.74	106.54	111.73	104.46	106.5	111.4	107.39	104.15	110.12	105.05	115.43	105.47	107.3	111.08	101.9	109.69	105.65	106.15	104.05	105.06	101.02	99.415	103.28	102.97	104.67	103.41	96.839	101.34	105.79	105.37	108.54	106.89	104.42	108.74	104.67	111.15	101.42	101.53	109.07	107.84	101.81	100.26	104.67
96.044	95.153	97.565	101.36	98.456	94.63	98.893	101.15	97.189	100.61	103.34	97.728	95.389	94.381	95.661	100.18	101.11	94.714	97.962	98.689	96.701	98.777	102.23	102.63	97.807	93.331	103.64	100.04	97.008	96.084	94.22	99.403	93.538	96.929	94.879	93.119	103.33	99.332	93.181	99.633	98.985	96.272	99.382	94.473	104.27	97.832	101.06	96.754	95.485	96.088
105.24	108.23	109.63	108.35	108.91	111.87	109.27	107.21	104.63	112.28	112.71	111.02	104.36	100.98	105.14	109.12	109.25	107.65	100.36	110.43	114.22	108.81	111.54	110.02	106.44	107.68	111.31	108.61	108.56	107.12	109.99	107.37	107.74	101.18	105.91	106.62	110.16	107.79	109.36	106.23	105.15	106.93	117.47	108.71	112.41	103.66	98.193	105.72	106.71	101.56
107.24	113.3	111.53	106.2	106.8	108.92	109.09	111.47	104.49	106.11	98.581	103.83	112.31	107.65	111.04	106.23	112.75	103.94	103.61	108.6	110.37	109.45	107.94	110.94	111.46	107.63	109.76	101.03	108.91	107.82	105.12	106.81	109.36	102.7	105.86	108	103.7	112.65	109.39	105.88	106.04	114.3	113.22	104.17	107.32	113.53	110.56	109.37	107.56	104.75
106.95	110.08	108.79	110.7	114.67	107.99	106.05	110.59	105.69	103.46	103.7	110.09	104.58	106.17	106.8	102.76	108.85	104.22	112.51	114.58	106.29	115.42	107.3	110.51	116.27	108.77	107.68	110.87	108.22	108.79	117.73	113.81	102.38	108.43	105.77	104.99	105.97	108.32	110.21	107.49	112.28	112.37	105.04	109.81	114.23	107.01	113.54	105.82	103.34	106.35
97.304	105	102.47	99.827	95.98	106.82	102.73	103.64	105.34	101.26	107.95	100.8	109.72	96.168	98.123	99.677	100.32	98.111	99.277	101.16	101.83	107.65	101.6	100.89	97.779	102.6	104.57	100.92	100.36	99.555	95.843	100.73	101.04	100.14	101.59	98.678	98.151	104.83	101.95	106.77	102.87	102.88	102.65	101.11	97.338	106.09	99.506	96.639	100.32	101.98
101.55	111.59	105.68	105.33	108.71	105.15	102.65	101.84	105.33	104.51	100.91	104.77	105.96	100.44	103.41	105.96	108.64	105.53	102.52	103.36	107.93	109.85	110.71	107.63	102.56	108.85	98.456	105.56	105.84	105.68	106.5	101.8	104.56	103.47	106.28	107.21	105.16	102.2	101.34	106.5	104.47	98.83	105.45	105.9	103.81	105.37	102.53	108.44	97.772	106.42
106.75	103.5	105.04	107.94	110.99	100.28	108.12	106.58	108.78	101.44	104.41	105.74	102.95	105.07	106.45	108.98	105.51	101.33	102.95	98.169	108.07	109.29	101.95	107.24	105.23	105.99	107.63	109.51	110.91	111.74	108.95	110.37	107.41	105.64	105.77	109.48	102.17	107.54	114.25	99.685	107.33	105.38	105.04	98.156	108.9	105.85	104.42	103.46	105.33	107.06
112.16	103.4	107.09	105.7	109.47	104	106.39	107.43	105.86	102.83	102.48	104.5	101.93	109.82	112.77	102.17	104.9	108.99	108.7	105.84	109.33	101.4	107.19	110.27	108.18	109.8	108.98	108.53	104.11	108.91	103.77	101.4	109.52	109.51	104.46	109.04	104.38	111.41	101.07	112.74	100.16	106.53	104.87	105.26	107.69	111.43	108.95	107.44	98.626	110.29
105.79	107.41	106.01	103.33	116.4	108.33	102.59	105.47	111.39	108.35	105.09	101.61	106.1	105.69	107.35	112.8	103.37	106.37	104.72	105.73	108.3	104.98	114.89	109.21	113.42	105.43	104.05	100.8	105.58	103.67	98.362	102.01	109.4	101.71	107.95	103.79	103.06	100.99	106.4	106.99	108.61	111.35	109.14	106.89	103.31	105.63	104.73	108.81	107.41	107.9
102.97	97.43	100.35	106.55	100.71	101.74	97.685	102.22	93.619	100.22	98.963	97.476	103.61	99.998	101.96	98.123	105.57	103.38	93.329	105.54	100.29	103.56	100.81	99.743	103.19	99.809	96.831	101.47	99.463	95.386	103.2	103.75	95.356	99.087	100.97	101.29	93.802	98.567	102.71	101.24	98.571	98.765	94.928	98.329	102.35	102.81	97.793	96.833	98.817	102.09
110.4	102.03	100.82	103.13	107.26	102.11	103.36	100.3	107.38	102.21	107.4	107.07	107.83	106.55	111.97	107.58	109.68	105.09	104.85	102.08	103.76	106.26	103	105.46	104.58	103.18	103.6	106.52	103.54	105.69	105.62	104.6	105.33	105.36	101.27	100.99	107.87	100.22	107.09	100.42	99.099	106.88	112.39	100.86	107.64	106.87	105.55	107.36	107.57	112.1
108.73	110.24	109.35	110.96	109.28	106.49	106.02	106.33	102.84	111.45	104.3	99.301	103.17	108.88	110.03	113.57	106.55	100.98	107.38	115.94	105.68	105.67	105.52	105.07	111.32	110.44	103.68	103.23	110.29	108.75	108.94	106.45	108.11	108.53	109.96	111.87	101.94	113.58	110.51	103.7	109.24	106.6	109.29	111.56	107.37	109.08	114.52	111.44	107.09	101.21
105.93	103.5	111.98	105.44	109.85	102.7	101.27	101.42	103.92	104.48	106.3	110.79	106.37	105.2	102.34	103.08	100.1	103.91	102.83	104.99	103.41	106.68	107.9	105.87	110.02	107.09	105.35	105.72	103.82	99.475	110.83	105.14	99.767	111.17	103.34	104.22	106.77	100.98	106.16	111.41	109.09	100.41	110.21	101.68	98.971	105.56	106.72	106.29	108.43	102.83
108.36	109.37	109.79	101.44	107.01	107.93	100.81	103.94	105.45	107.19	110.84	110.84	107.36	109.27	112.36	103	105.86	108.73	112.09	105.7	106.23	106.67	110.62	110.62	103.94	106.36	108.21	108.47	98.416	106.76	108.18	105.06	106.14	106.37	104.76	105.34	102.19	104.93	105.89	102.27	105.92	109.63	105.25	102.58	109.01	105.3	108.03	112.03	105.19	96.251
106.52	109.03	114.32	104.52	106.31	120.19	110.8	107.61	112.01	105.39	106.11	105.73	105.97	105.23	101.93	109.82	99.915	115.77	107.46	108.79	103.64	112.13	110.34	108.16	109.66	102.42	107.14	108.91	106.55	100.55	111.13	106.94	106.87	107.45	102.8	108.8	105.26	106.34	107.84	106.07	108.19	110.16	110.64	110.9	110.53	107.06	107.56	111.54	111.82	109.75
103.21	107.27	107.6	103.58	108.17	101.82	108.02	109.67	104.38	104.86	106.51	100.72	106.53	102.29	107.49	102.04	107.98	108.28	104.37	105.44	104.41	107.36	106	107.75	104.62	102.56	113.56	107.73	103.54	104.1	105.16	109.12	107.64	106.97	110.09	113.55	105.02	109.22	110.28	110.32	110.99	101.73	108.63	108.17	110.44	105.72	107.62	106.49	109.29	107.63
104.54	110.31	107.08	106.93	106.47	104.34	105.14	105.7	106.64	114.18	110.68	112.57	103.62	107.08	112.85	116.03	110.05	112.57	113.5	112.23	108.67	110.1	108.71	106.27	110.7	110.49	106.17	108.47	109.04	108.23	107.75	116.9	104.02	113.94	105.74	104.36	100.6	105.11	114.46	110.15	106.71	109.14	110.07	108.58	110.16	103.45	116.01	102.14	104.89	109.11
105.47	106.5	110.01	110.47	104.69	103.34	104.53	107.14	111.94	103.61	108.98	102.82	100.66	106.8	104.51	112.25	107.68	103.62	107.18	104.4	106.12	99.687	102.7	109.95	107.89	108.45	111.18	108.64	106.07	105.92	102.9	107.43	116.48	106.43	105.46	103.89	109.78	104.98	110.29	114.37	108.17	108.4	114.58	111.27	103.29	109.18	108.75	110.37	105.04	101.46
105.65	112.81	103.05	105	105.12	104.4	102.5	110.4	101.35	105.15	107.59	109.01	108.59	102.98	108.33	105.36	109.35	104.91	108.92	106.07	106.51	107.26	101.18	100.89	105.71	108.31	110.28	110.69	105.75	108.66	109.02	110.27	107.1	110.2	104.14	103.24	103.32	104.2	107.25	100.48	103.44	107.45	102.65	98.988	107.3	113.4	107.68	106.51	105.99	103.76
103.71	106.3	106.96	108.48	106.23	101.99	101.68	109.1	111.12	98.549	105.69	110.47	106.02	102.35	110.32	106.92	105.66	111.39	103.61	106.92	103.11	103.77	102.04	105.22	105.82	103.95	107.52	100.39	108.37	108.29	108.51	101.16	108.05	106.69	110.87	102.95	101.05	116.1	107.17	111.6	102.57	106.9	104.04	105.42	104.98	101.61	103.85	108	107.23	107.87
95.686	95.676	99.523	102.46	99.93	97.042	96.61	99.721	105.19	104.01	104.19	98.954	99.213	100.3	97.213	98.371	95.53	95.516	98.386	96.016	106.18	102.57	93.269	103.29	97.562	102.22	103.32	100.61	99.744	97.785	105.28	98.627	99.428	94.476	106.45	97.338	104.19	99.125	97.145	99.474	97.132	96.343	99.049	97.06	90.692	103.16	98.518	95.214	103.21	97.527
103.04	90.946	100.71	95.798	102.38	100.62	102.12	107.16	98.443	108.04	108.73	102.72	98.314	96.442	100.05	100.03	95.985	98.51	100.28	103.05	97.861	98.056	104.01	101.87	101.34	101.15	97.735	101.84	94.61	99.511	99.762	100.59	98	99.946	104.68	101.67	100.47	108.11	103.87	103.23	100.16	100.14	97.816	99.862	105.71	99	101.85	98.709	102.06	97.588
103.7	95.822	100.43	97.457	104.78	102.15	101.77	99.399	103.21	96.123	97.488	98.919	105.19	103.96	103.21	100.89	102.44	102.53	102.52	102.33	99.265	93.524	100.62	102.63	101.43	104.98	99.902	105.32	103.12	104.06	105.56	98.893	99.812	100.15	101.47	102.51	98.232	95.654	104.54	102.36	105.09	100.04	100.8	101.6	105.34	98.485	96.223	104.18	103.87	109.29
102.23	100.57	100.39	102.76	102.91	97.924	98.626	97.771	100.89	94.804	93.338	97.101	93.595	104.98	96.917	98.89	105.51	104.41	101.45	102.08	96.822	98.976	106.32	107.71	98.678	98.384	99.814	105.84	99.49	99.362	104	103.01	105.19	103.04	96.661	99.122	104.62	101.38	99.505	106.7	101.5	102.75	103.02	94.449	105.26	98.736	100.93	97.804	102.71	96.395
105.75	105.75	107.72	113.24	107.54	104.93	105.53	107.63	98.728	106.84	101.72	103.39	103.55	106.44	111.93	107.84	109.3	105.47	103.63	102.55	106.69	111.47	107.41	108.28	101.35	105.22	106.21	119.26	103.05	108.5	104.71	103.34	110.83	109.04	105.36	108.5	104.6	114.25	106.63	106.96	109.02	109.36	103.86	109.84	106.58	108.83	102.83	102.59	104.08	107.77
104.02	109.43	113.84	105.08	111.04	105.75	110.84	108.45	112.4	110.54	111.32	108.18	107.99	102.14	104.27	109.52	110.4	105.25	110.76	110.54	112.86	109.37	106.33	103.56	106.39	107.48	102.63	105.16	108.88	110.13	109.5	108.33	106.37	108.01	112.78	110.11	108.49	110.47	108.33	112.29	104.69	112.75	104.06	106.27	107.98	113.89	106.95	106.84	107.75	109.87
111.52	103.94	103.23	107.28	104.99	112.38	107.41	99.183	106.33	109.56	107.82	106.27	110.84	108.85	103.46	105.11	101.68	105.93	103.08	108.8	103.91	98.968	110.85	106.97	104.85	105.66	111.55	109.25	102.66	100.11	108.91	105.24	107.92	106.02	107.61	106.73	110.68	106.78	103.77	97.27	108.69	111.17	100	104.73	110.16	108.93	110.72	109.51	104.32	105.17
99.599	99.319	96.804	98.163	93.985	100.86	104.33	99.761	102.04	104.75	96.956	110	99.49	103.5	106.45	93.728	98.189	101.02	108.05	97.57	106.91	104.86	97.037	93.599	94.493	106.85	95.922	101.02	98.173	102.27	93.873	102.96	101.06	102.75	102.37	98.463	101.78	98.575	101.54	103.61	105.49	104.71	102.37	97.981	93.89	94.944	102.47	99.393	99.789	98.535
109.5	101.58	107.92	112.72	105.17	113.22	111.1	105.63	107.17	104.29	106.29	109.56	102.91	113.92	106.3	111.88	110.48	101.82	111.83	100.62	104.13	109.07	105.39	103.73	108.5	111.53	106.18	112.39	106.68	103.71	107.86	102.69	106.81	105.9	108.29	110.86	110.97	112.33	108.32	106.81	105.18	105.81	109.29	101.39	104.62	108.53	107.02	106.08	102.24	115.23
100.36	104.93	99.623	98.038	101.34	100.77	103.79	100.49	106.68	104.84	95.964	97.761	98.836	102.48	95.819	106.95	97.037	101.1	98.082	105.41	104.92	98.417	99.947	107.73	102.35	99.159	97.715	102.26	102.77	98.364	100.5	103.88	99.547	101.1	101.05	97.79	102.37	104.63	99.544	103.06	103.63	103.72	99.047	104.16	99.26	100.54	101.53	105.99	99.124	101.09
96.543	100.37	100.41	100.03	101.73	94.934	98.271	99.455	100.63	96.635	100.53	102.08	97.113	98.229	98.961	94.611	94.319	98.653	93.858	95.988	96.203	97.926	101.61	99.366	99.484	102.92	99.207	97.334	95.731	102.36	99.083	97.728	105.21	100.44	96.489	101.14	101.99	96.466	97.383	96.735	106.28	98.949	98.662	100.63	96.063	98.944	96.185	99.192	100.47	97.524
108.7	104.6	108.13	108.17	101.9	105.59	107.02	97.896	106.23	106.25	111.76	101.56	107.12	103.25	99.375	102.58	104.76	101.16	103.3	108.2	102.79	111.96	109.73	104.18	105.23	106.18	107.59	105.26	105.44	102.87	107.65	105.32	100.45	97.429	106.78	101.6	106.77	102.49	107.89	104.73	109.11	110.6	107.87	111.92	105.57	102.34	106.81	107.48	106.1	109.04
102.62	112.21	109.51	101.14	107.82	104.79	101.81	108.5	106.33	103.12	107.67	112.6	107.65	112.66	103.48	106.19	107.37	105.95	107.23	108.01	113.87	113.74	105.96	105.6	106.5	105.98	113.47	112.98	108.72	111.9	103.99	102.41	106.82	108.85	106.17	106.4	108.25	102.65	108.64	104.98	106.42	109.97	104.88	110.43	114.01	111.07	102.49	108.14	100.15	108.56
102.19	109.85	106.57	107.91	105.57	102.89	106.62	105.09	110.01	107.75	107.24	107.1	110.48	100.52	103.05	103.75	110.11	106.48	101.22	112.38	108.33	107.14	107.9	107.89	105.85	107.05	109.8	106.16	108.08	109.68	111.97	107.88	107.49	114.82	102.53	104.23	106.26	114.16	100.01	105.33	106.59	104.56	100.31	106.15	100.87	100.82	102.7	112.41	104.79	107.27
109.08	106.42	104.41	109.14	104.77	104.49	107.64	111.54	105.52	109.2	106.17	106.26	105.07	108.75	112.07	108.24	114.52	106.29	108.11	108.71	100.1	99.729	109.3	104.68	109.48	109.86	112.61	107.38	107.58	106.68	107.57	112.66	107.28	104.23	110.59	111.26	106.8	106.68	111.12	114.13	103.35	107.47	105.22	115.36	107.18	107.2	109.44	108.88	107.08	107.62
109.35	103.26	109.28	108.34	102.29	106.38	108.42	105.93	112.61	108.37	109.25	106.77	116.08	107.81	108.05	103.67	109.11	104.04	108.59	109.32	109.96	104.17	103.2	106.39	105.49	110.66	111.06	111.99	107.66	106.76	107.91	105.45	106.92	113.84	113	110.3	107.36	107.38	101.88	105.41	109.16	111.33	106.3	106.59	100.51	107.18	110.91	105.41	106.24	113.35
91.718	95.43	99.524	95.023	98.246	94.739	99.122	93.271	95.676	93.051	99.976	94.391	97.45	102.68	95.834	95.847	98.881	100.99	91.951	94.024	95.441	103.06	98.108	99.225	98.105	99.195	89.29	91.695	97.904	96.803	104.65	97.51	94.773	100.61	93.259	99.427	96.05	98.992	96.36	101.92	100.34	94.984	100.21	91.944	100.41	96.083	91.81	98.103	95.227	96.429
102.57	106.1	97.326	101.33	96.668	103.63	101.74	93.969	96.266	101.85	94.22	100.44	104.22	96.169	98.622	95.884	95.027	92.338	100.18	103.31	100.59	100.82	98.225	92.871	94.452	99.508	97.822	99.335	98.729	95.205	102.24	102.05	90.136	96.424	103.12	96.985	96.669	100.53	98.49	96.698	99.441	101.65	101.55	102.77	97.981	94.726	103.56	99.951	98.012	94.865
108.36	100.41	109.99	104.47	110.72	107.42	101.84	103.99	102.99	106.06	105.28	104.67	104.31	106.61	108.07	107	107.48	107.68	111.48	107.47	106.17	112.83	107.25	106.62	96.281	106.89	109.55	105.72	107.36	105.38	104.83	104.46	105.6	105.16	99.354	109.06	103.59	107.77	108.74	107.47	105.39	101.89	110.74	110.44	106.2	109.3	108.12	107.61	105.3	107.3
95.641	95.79	106.61	103.43	98.784	100.82	97.698	106.61	92.944	96.374	99.338	103.75	104.26	100.8	96.401	103.17	96.757	99.33	105.14	97.871	101.03	102.21	106.26	94.496	101.02	105.58	100.32	101.15	103.72	105.66	101.25	104.29	100.73	108.43	102.83	99.128	101.72	97.368	104.91	100.05	97.634	100.97	99.413	96.448	100.69	99.234	103.21	100.83	98.77	103.99
109.39	108.48	109.27	109.12	113.73	109.38	106.42	106.8	108.29	110.36	111.22	103.08	107.28	109.06	108.96	110.99	105.8	106.14	109	106.59	105.71	101.69	113.7	113.61	108.36	107.86	113.76	110.05	100.81	110.61	106.23	112.87	99.691	110.1	107.05	110.98	108	114.8	105.95	107.08	107.84	115.68	107.54	114.34	109.7	113.44	108.07	108.76	118.4	105.47
110.83	106.73	106.46	114.39	108.63	107.15	110.08	110.63	110.22	105.55	106.6	110.46	110.36	109.76	110.33	112.2	115.96	108.99	107.5	111.23	110.93	115.88	105.37	106.57	105.66	108.31	114.14	112.44	106.21	106.46	105.64	110.76	108.94	111.13	106.95	105.43	110.79	109.68	111.19	107.62	108.41	111.11	114.78	106.32	105.23	105.29	104.83	107.66	109.56	108.92
107.41	104.84	106.96	102.84	106.82	103.61	103.06	105.6	102.55	105.56	103.74	105.65	104.89	102.17	109.71	105.04	103.96	109.38	105.6	104.79	107.86	109.22	101.17	110.37	104.86	106.88	107.97	111.55	104.58	101.28	110.04	106.14	100.38	113.75	101.46	107.11	104.66	116.58	104.09	109.89	104.31	108.71	106.66	100.66	109.38	107.18	110.36	109.9	108.23	108.7
97.568	96.228	99.352	101.92	96.742	95.223	100.82	100.74	94.568	101.93	100.41	96.028	93.905	96.31	99.665	93.656	100.85	102.55	99.285	97.084	103.79	100.98	97.834	101.32	92.754	102.15	95.416	103.67	100.08	92.702	96.653	96.23	91.307	99.507	94.639	100.6	94.282	95.191	96.648	88.375	96.563	94.34	97.631	98.307	101.25	102.4	94.591	97.462	96.728	94.252
109.73	115.79	105.98	108.45	113.01	112.72	104.82	109.24	108.69	111.9	107.01	108.62	115.18	108.33	111.56	110	111.42	113.71	111.25	105.44	108.49	108.6	100.74	110.93	104.11	115.04	106.43	105.61	114.46	108.04	104.44	111.89	108.09	111.86	111.15	110.45	110.21	116	108.78	110.87	110.51	110.15	103.34	107.67	106.79	105.4	109.34	109.17	104.24	108.35
97.993	98.966	100.2	101.43	101.38	103.29	96.931	96.557	98.177	94.119	96.135	99.612	96.917	101.37	100.41	104.69	100.69	99.87	98.129	92.266	97.888	98.759	97.207	105.6	98.514	98.777	97.775	102	101.1	98.588	98.996	94.06	100.69	97.563	94.73	98.406	96.074	106.17	101.37	104.52	101.69	100.63	95.239	97.933	95.076	100.29	95.851	91.295	104.3	101.19
99.852	108.15	105.08	105.34	105.23	104.7	104.83	108.01	100.43	103.43	112.83	106.24	104.64	100.31	106.2	104.45	102.51	102.88	110.98	103.69	105.81	102.07	106.73	103.27	103.14	106.2	107.26	109.94	102.35	101.95	110.08	109.75	112.85	111.99	105	106.57	112.44	107.9	101.44	107.11	103.7	110.66	108.12	107.81	108.96	104.08	110.84	109.33	104.38	102.24
101.97	106.62	107.9	108.75	104.16	112.88	101.06	98.646	100.67	103.07	110.27	110.39	106.66	107.03	107.37	107.88	108.2	107.12	112.68	107.94	108.08	107.49	113.98	106.13	109.47	106.64	107.56	101.68	105.67	109.76	109.22	114.78	113.28	114.01	105.24	112.04	101.17	107.17	101.58	108.78	105.9	106.01	114.95	109.21	106.49	108.5	107.5	104.41	107.52	103.22
106.5	104.44	111.55	106.36	102.04	109.73	99.533	108.94	106.75	106.33	101.38	110.56	109.28	104.2	109.93	98.763	106.56	103.58	107.67	109.2	108.44	99.215	94.127	108.09	106.56	102.3	111.67	107.32	103.75	101.3	107.39	105.79	110.61	105.82	111.09	104.78	103.34	106.63	108.83	104.1	106.29	102.38	108.85	107.8	109.36	106.5	103.09	111.98	106.09	105.92
107.16	110.47	113.06	110.54	112.42	111.6	108.82	104.25	112.12	106.83	110.98	111.02	108.38	110.01	106.5	114.89	112.94	119.53	108.15	107.79	106.86	110.3	116.39	113.72	113.46	111.38	113.3	111.64	110.99	104.52	112.86	106.38	111.09	113.71	119.11	113.55	104.12	108.73	105.22	111	111.79	115.27	107.44	108.16	114.45	113.66	110.32	106.41	113.42	112.31
101.85	102.59	111.84	104.12	102.48	109.33	99.909	109.53	108.18	103.7	110.42	108.43	107.01	103.97	111.51	98.306	108.43	110.6	105.66	111.62	106.36	112.57	110.22	106.51	108.12	101.52	106.96	103.24	112.13	106.72	107.73	109.83	112.06	106.92	106.71	115.31	110.4	107.91	109.77	104	105.65	104.73	106.87	112.81	106.64	101.83	103.95	111.64	112.92	104.24
106.8	110.45	110.06	112.86	103.18	101.87	109.33	106.95	101.48	97.398	101.37	105.51	103.79	106.61	104.74	110.3	103.2	110.88	110.25	101.24	108.26	110.43	106.84	111.55	113.12	108.92	107.66	108.33	105.22	111.38	109.49	112.49	114.3	103.21	107.29	108.74	113.19	109.74	110.12	108.95	111.24	111.3	111.19	108.14	102.12	107.9	110.05	110.6	103.85	104.18
96.146	102.88	95.302	94.9	100.62	106.74	95.873	100.5	104.33	95.05	100.66	100.34	97.247	98.913	103.56	92.444	97.133	98.248	95.902	95.534	97.371	100.23	99.834	94.425	98.018	99.967	100.27	95.162	98.935	94.149	98.915	95.876	95.564	97.576	100.24	97.685	101.54	98.607	95.983	96.987	100.51	99.58	104.65	104.62	99.812	94.521	102.2	95.458	98.56	94.638
103.54	100.34	104.13	92.506	101.07	100.67	96.345	95.998	108.55	102.1	97.96	99.354	101.93	92.159	99.693	87.717	96.263	96.133	108.2	100.18	99.311	102.53	98.774	98.526	103.06	101.7	101.15	98.867	100.32	92.993	99.325	97.763	100.26	104.36	100.08	98.853	101.47	99.137	102.29	111.8	99.983	101.36	98.489	102.74	97.212	101.23	100.17	96.334	104.32	101.64
110.11	104.57	109.52	108.12	110.76	111.01	106.82	110.44	108.26	113.32	110.52	111.52	108.63	112.9	105.52	107.63	109.53	114.89	102.12	109.81	112.71	107.28	110.04	110.03	112.85	109.02	105.94	110.95	109.3	111.13	109.34	106.93	109.5	108.8	109.63	109.61	108.73	109.77	112.12	111.87	113.51	110.5	107.47	107.99	114.1	108.05	110.76	113.19	110.94	114.28
99.054	94.063	95.398	102.03	104.04	101.67	95.314	98.476	99.751	96.196	99.188	101.01	98.761	98.005	98.813	100.97	95.866	97.727	91.634	101.09	90.856	97.882	99.319	99.33	103.94	99.607	95.195	96.319	94.84	98.882	95.458	100.87	97.025	97.941	93.496	97.827	97.382	101.16	95.7	94.205	96.768	91.772	100.26	100.24	102.39	95.672	104.34	100.73	103.67	95.005
104.26	104.48	104.83	109.28	102.47	105.24	107.39	108.57	101.58	105.65	107.56	104.15	102.57	111.16	109.98	102.17	105.79	109.58	108.35	103.41	104.29	105.24	106.75	109.53	104.95	114.54	102.73	105.01	104.28	104.29	108.2	107.55	102.45	107.56	107.91	109.42	105.06	103.64	108.57	111.23	103.77	109.39	102.1	111.49	100.27	105.31	106.29	110.36	107.29	112.14
94.048	97.908	100.91	100.38	99.5	105.56	100.74	105.8	96.64	98.777	103.93	100.92	100.66	104.9	103.67	97.895	103.89	98.795	101.35	99.917	92.976	103.47	100.85	103.5	100.27	99.797	99.549	99.357	99.471	97.709	101.66	101.57	100.6	105.42	95.204	99.963	102.15	91.652	98.242	98.308	98.286	101.57	98.748	99.007	97.269	98.536	100.69	102.54	97.174	99.133
107.75	100.77	104	109.03	106.02	108.66	105.25	108.03	104.81	107.47	99.911	101.03	105.36	109.49	105.32	103.94	102.53	105.35	107.18	104.88	112.13	107.9	104.83	107.92	106.48	108.11	113.26	105.84	103.84	109.79	104.88	103.47	104.89	103.12	107.67	106.17	111.94	108.89	102.32	104.42	110.38	106.73	103.78	112.54	104.89	109.49	113.89	112	109.75	109.86
105.16	97.968	103.9	99.87	96.811	101.08	95.654	102.01	96.294	100.62	99.963	99.019	96.81	92.575	100.24	100.78	97.474	98.354	95.014	102.97	104.93	101.36	100.61	99.443	94.058	97.834	101.77	99.168	97.081	97.499	93.71	98.416	100.65	104.36	104.17	101.17	97.757	97.331	101.89	100.09	100.13	102.67	99.18	97.436	92.131	96.587	97.739	102.44	99.524	100.84
106.33	102.91	104.79	97.135	100.04	105.96	102.98	107.95	103.96	98.176	100.65	97.402	101.39	96.898	101.24	105.49	100.93	103.8	98.804	103.42	98.08	103.73	94.252	105.87	102.53	98.4	97.098	106.97	102.73	95.606	101.38	101.77	103.35	94.629	101.98	98.913	98.732	102.85	99.045	102.06	100.08	105.31	102.14	102.17	100.76	100.74	101.61	99.617	95.781	98.114
103.2	106.52	110.98	104.85	109.56	107.59	112.53	109.28	110.4	112.62	110.08	109.19	101.98	109.44	105.44	103.65	108.22	106.38	117.95	112.67	110.17	102.77	106.17	104.9	104.44	104.29	109.65	105.22	107.86	113.15	115.22	101.69	103.68	111.71	108.86	114.23	111.86	109.47	115.4	111.54	112.72	110.35	108.48	113.09	105.19	105.09	108.59	115.44	107.78	112.24
108.32	109.3	113.44	111.31	107.14	111.22	113.79	111.71	110.4	100.05	102.76	108.83	107.5	112.37	107.93	101.58	107.76	102.62	104.99	108.36	109.62	105.26	115.46	108.12	108.17	109.9	103.05	112.65	110.73	109.32	108.15	110.24	107.07	111.12	110.69	103.43	108.47	105.91	108.5	114.35	105.04	108.58	106.58	110.06	110.61	100.5	109.46	113	111.53	105.65
108.83	108.91	112.04	104.64	109.1	107.83	109.55	109.75	108.94	103.79	112.26	109.89	101.59	107.48	109.34	109.65	105.97	112.59	106.57	106.37	103.65	106.84	108.62	111.36	107.74	101.38	106.13	108.56	112.78	104.54	109.27	106.49	113.31	110.86	106.34	108.52	109.03	102.25	107.3	103.73	109.93	103.01	110.43	115.54	110.19	113.76	109.33	111.98	111.15	106.42
98.551	99.936	95.908	96.673	101.3	100.84	101.86	96.458	95.773	103.88	102.5	96.185	98.179	97.65	94.957	92.827	100.33	96.588	97.132	96.472	97.701	96.968	96.72	98.588	94.863	98.474	102.6	102.16	99.305	95.997	96.613	99.521	98.998	104.55	98.36	95.266	108.5	99.104	103.81	96.206	105.68	98.407	97.113	98.027	93.823	99.647	96.064	102.66	95.914	94.38
103.91	109.34	113.15	109.77	111.57	108.19	108.08	106.77	104.95	100.94	110.39	112.17	108.4	105.93	115.54	112.83	107.7	107.98	106.24	106.82	111.13	111.11	108.09	111.12	108.74	104.45	106	104.65	108.88	104.87	110.25	112.04	105.86	110.54	107.9	103.14	105.42	107.95	102.13	101.83	107.29	102.43	110.68	111.91	113.81	110.21	104.58	103.66	104.59	111.09
103.79	104.21	103.83	104.5	106.44	110.66	108.85	105.12	103.34	105.01	110.8	106.02	100.85	108.83	110.68	109.13	110.65	109.26	112.01	104.95	101.87	105.8	102.61	106.54	107.3	105.66	107.51	112.23	102.34	109.84	107.1	104.44	102.73	101.35	104.39	106.71	103.71	105.6	107.17	103.86	109.72	106.64	106.67	107.32	107.73	108.1	105.13	103.84	110.47	103.43
108.79	103.16	106.67	103.97	108.27	105.37	112.19	111.39	108.02	106.6	111.49	105.11	106.19	109.66	103.27	107.73	103.65	106.44	103.32	105.68	109.34	108.57	108	109.1	101.45	101.47	103.96	108	105.92	106.21	105.04	108.4	103.79	105.11	102.5	105.17	110.4	115.14	107.29	105.74	102.81	110.65	97.514	110.45	109.05	102.63	104.84	108.09	104.88	110.9
104.47	111.45	102.18	106.49	106.5	101.44	106.42	111.25	107.54	104.42	108.27	105.79	108.5	103.84	104.39	105.89	105.26	106.87	100.92	109.49	110.09	104.99	101.92	103.85	98.388	109.94	105.99	103.26	105	106.66	105.42	108.66	112.43	103.1	102.86	108.72	110.91	103.72	107.36	109.14	106.92	103.84	108.04	106.88	104.7	105.27	101.53	101.62	103.23	103.63
99.066	99.798	105.7	99.176	97.27	102.68	99.721	103.38	102.5	101.36	106.43	103.21	96.748	104.13	105.58	99.642	106.33	100.35	101.02	104.33	97.413	104.68	98.359	99.481	101.54	97.065	94.312	101.23	98.851	99.759	99.875	105.97	100.18	105.03	103.56	100.84	98.903	108.77	106.04	95.946	104.05	102.58	97.051	100.52	99.029	96.558	100.62	102.21	100.61	105.19
98.95	96.45	101.13	100.18	100.49	100.74	97.096	108.34	96.792	100.62	102.57	106.11	99.291	103.22	96.781	95.981	97.215	100.69	97.266	100.78	105.7	100.82	99.718	93.138	100.53	97.844	99.277	97.754	96.794	105.24	100.48	105.86	99.525	99.946	100.86	101.54	108.46	105	94.79	100.53	102.8	95.999	97.656	98.267	97.673	105.68	105.47	96.011	99.746	99.868
105.95	111.76	111.6	105.37	105.94	101.73	120.66	106.58	104.5	115.56	105.07	103.81	104.91	112.13	103.97	102.77	109.58	111.88	107.76	105.34	109.14	110.06	111.91	105.59	108.85	103.66	108.43	111.06	100.57	109.4	109.93	108.86	107.68	108.03	106.16	104.64	112.19	111.71	108.26	107.18	112.71	107.3	107.21	107.79	108.68	111.25	105.36	109.07	110.86	116.33
103.5	102.68	103.42	105.54	104.95	107.53	104.36	107.69	103.53	107.04	104.37	99.092	104.53	98.173	102.89	104.71	105.73	112.5	108	100.8	111.44	103.27	106.76	107.5	110.5	106.05	104.68	103.98	104.65	105.43	100.08	107	102.04	110.77	104.15	111.11	113.18	112.21	103.79	112.61	105.6	96.43	107.19	100.42	104.72	97.901	105.28	101.68	101.8	105.26
97.888	101.09	107.22	99.214	106.03	96.626	99.464	103.31	102.89	101.51	101.37	96.678	99.676	96.022	103.78	99.057	99.929	103.12	93.49	101.92	102.81	97.891	104.1	101.73	103.17	99.636	101.8	100.64	103.44	97.28	100.08	101.23	104.57	102.32	105.34	102.03	100.15	93.746	99.353	102.31	94.053	102.75	104.07	104.46	99.637	98.461	107.42	98.498	98.63	102.67
105.2	107.16	104.29	104.87	107.2	106.8	104.42	103.66	99.285	109.11	106.1	103.31	100.92	106.38	97.066	101.2	103.91	110.93	102.12	102.72	103.38	101.31	102.48	105.93	100.32	106.86	96.647	101.94	105.73	110.65	99.353	112.03	101.77	107.93	105.9	104.89	104.56	99.788	108.66	109.9	110.8	101.52	104.62	104.37	105.4	107.63	102.84	107.07	105.38	112.65
108.78	101.07	109.4	113.42	111.66	113.65	113.2	106.97	110.24	107.72	112.7	109.19	106.84	108.5	108.67	104.27	109.28	109.01	108.92	108.39	107.36	106.34	106.07	106.68	102.22	105.52	109.15	106.04	108.11	109.43	103.47	106.63	107.55	106.1	111.7	112.1	103.65	111.73	111.32	105.78	105.59	103.02	108.83	111.01	104.45	105.46	110.89	106.85	112.72	104.18
115.14	114.55	111.88	106.77	109.63	100.34	105.75	110.44	107.65	107.95	103.01	107.41	109.1	110.23	103.88	112.71	106.52	109.32	103.66	114.04	106.42	113.31	106.9	111.93	114.88	103.1	105.56	109.28	108.8	104.57	109.66	108.14	103.94	107.88	104.97	112.28	101.27	116.01	109.02	106.68	107.01	108.38	102.47	111.22	109.34	110.76	116.9	109.59	109.3	112.83
102.14	106.4	104.77	111.76	111.88	107.15	113.6	106.23	111.66	112.03	109.98	102.83	113.18	107.6	114.18	113.75	107.04	106.14	106.89	107.54	112.06	108.99	111.96	111.81	108.92	107.53	106.6	110.83	106.6	109.32	100.99	106.33	105.16	111.28	113.37	103.81	103.05	116.04	103.74	112.91	105.51	101.22	112.51	105.14	102.45	106.74	105.42	112.15	113.09	105.37
105.14	102.27	110.79	108.9	109.99	113.05	111.38	108.43	108.74	111.13	120.17	112.95	105.18	105.07	110.19	104.78	109.89	106.49	107.05	108.83	110.87	111.81	104.96	100.7	101.14	109.14	115.36	107.75	104.19	104.13	108.34	108.3	105.92	109.62	109.62	105.76	107.86	108.98	108.34	111.01	112.45	105.49	105.9	108.15	104.37	113.99	105.68	102.75	103.02	106.65
104.37	96.512	99.334	102.27	100.18	107.36	101.37	94.559	103.79	103.69	106.79	104.12	98.859	94.474	99.125	101.56	105.98	100.29	98.699	101.88	103.16	100.31	100.7	98.136	98.329	99.096	106.49	103.54	103.14	99.904	98.159	102.1	95.518	101.88	101.66	97.126	106.64	100.85	100.54	100.04	96.137	102.38	98.165	96.949	100.81	96.574	101.68	102.77	101.2	101.35
110.58	110.22	102.94	106.07	108.76	111.65	107.75	104.17	110.6	114.7	111.99	114.79	104.7	106.07	112.25	107.6	110.54	107.48	110.21	112.52	106.74	110.29	104.4	111.91	108.05	112.48	105.12	103.99	104.33	104.91	111.78	105.85	110.49	112.49	106.78	113.28	106.9	106.19	106.92	107.75	107.55	106.95	110.05	104.33	109.75	111.54	109.76	109.76	110.31	110.93
113.3	108.73	103.96	108.77	107.31	107.94	103.04	106.86	105.48	104.8	104.96	110.59	115.71	105.93	106.53	111.19	110.27	100.18	110.94	110.75	107.31	112.53	106.18	106.51	102.84	107.22	109.58	109.16	109.77	105.18	104.44	110.59	105.13	107.25	106.61	111.37	109	109.5	103.98	109.26	103.22	110.04	108.27	99.972	103.77	106.08	107.05	103.34	108.47	111.21
106.33	104.37	100.55	106.82	114.36	109.06	107.96	105.25	109.74	105.29	107.76	103.98	98.166	106.49	108.81	106.61	105.72	103.39	108.26	108	107.5	108.37	102.36	107.42	101.87	112.84	107.35	108.96	108.61	100.57	108.25	104	107.79	101.15	108.14	107.41	108.16	102.91	103.73	108.64	103.8	105.01	102.79	102.41	109.44	99.241	104.9	103.12	103.27	104.37
108.54	109.94	108.63	110.82	105.2	110.11	109.85	107.73	108.55	108.1	104.78	106.96	106.69	104.7	107.21	110.74	101.61	108.34	112.87	110.57	104.01	108.19	113.89	111.33	108.58	110.49	107.3	109.84	110.5	105.5	108.28	104.49	107.29	106.67	106.69	108.63	103.63	109.75	101.13	109.57	105.4	106.97	106.41	102.47	110.46	106.5	104.17	105.3	101.79	106.16
103.66	101.51	102.76	106.36	109.3	102.83	105.6	108.1	107.75	105.72	97.342	108.42	104.58	100.91	110.57	105.12	95.945	101.38	105.06	109.8	108.39	105.9	100.05	98.838	104.66	100.89	102.54	102.73	111.1	103.18	103.79	107.49	106.94	106.06	106.09	107.47	107.9	101.6	107.76	107.63	105.42	101.05	106.32	106.66	102.1	101.87	109.5	104.19	107.98	100.52
106.57	106.35	108.18	111.41	105.53	108.51	109.89	106.37	102.64	104.16	108.06	104.09	103.3	108.88	102.46	110.08	110.46	107.41	101.65	104.89	104.71	107.21	103.99	106.01	113.91	102.9	102.29	104.74	109.09	107.31	104.91	102.88	101.46	103.94	104.14	108.88	103.03	100.39	109	98.928	102.76	100.96	104.71	109.3	107.35	98.68	103.24	107.67	108.44	100.59
108.56	106.44	111.39	106.42	103.98	108.46	106.18	104.05	108.15	105.21	107.77	104.71	107.1	107.99	107.94	101.06	103.1	102.39	108.08	100.89	103.06	103.15	115.19	106.19	102.27	105.61	103.3	104.72	107.24	107.96	109.42	109.72	103	106.61	100.49	103.2	100.29	108.06	101.53	99.58	100.79	103.83	102.54	97.685	102.93	107.62	105.18	104.61	106.91	99.549
107.78	110.77	102.81	108.23	109.58	106.31	111.07	105.18	105.7	110.54	104.52	109.41	108.37	109.27	103.45	101.95	110.84	109.92	108.35	108.76	111.74	108.68	111.42	105.12	111.55	99.81	112.07	112.01	109.7	105.04	107.36	107	107.84	101.41	113.18	103.21	108.84	108.52	109.86	108.5	102.93	110.1	106.51	102.88	107.76	109.64	113.35	108.22	110.33	110.71
101.99	97.751	96.662	92.975	101.7	100.91	101.21	97.614	101.27	104.93	96.013	102.13	99.67	96.287	99.591	98.697	95.97	98.957	105.56	93.232	102.92	98.943	101.13	104.44	104.33	97.447	101.7	101.53	101.94	93.247	100.64	98.083	105.31	100.27	102.09	103.71	106.14	102.35	98.23	101	97.515	98.433	104.68	101.78	103.7	100.9	99.769	95.724	99.595	101.08
112.86	114.8	106.38	103.99	105.61	98.718	95.122	101.32	106.85	106.22	106.15	105.63	107.09	106.32	105.35	108.45	108.42	105.71	102.38	103.79	103.23	107.1	101.94	110.2	106.5	107.33	99.405	102.05	104.77	105.03	107.55	106.85	106.58	106.11	108.02	107.56	111.01	104.27	108.02	108.8	101.46	105.63	95.467	104.69	101.75	108.28	102.44	107.07	107.33	104.79
111.3	107.41	104.06	104.92	110.58	105.67	116.89	103.13	101.8	103.61	106.57	111.02	113.52	115	113.05	108.29	110.91	113.19	116.22	105.52	111.51	105.7	101.14	110.07	109.94	98.29	103.32	108.35	102.16	104.9	101.55	107.5	103.46	107.82	114.61	108.79	104.91	111.26	112.34	105.1	110.28	108.71	113.93	113.3	109.21	105.48	109.79	107.64	106.03	111.76
104.1	103.95	103.47	102.95	105.14	99.784	108.47	104.44	107.78	102.16	107.76	109.72	103.4	111.15	109.81	105.4	102.73	108.67	103.25	114.1	100.41	111.07	104.66	106.59	107.15	110.87	99.265	107.82	112	103	102.47	104.03	109.65	98.763	104.04	109.37	102.37	102.31	114.03	103.04	107.39	108.78	102.68	105.87	100.06	102.53	108.77	103.97	106.06	103.12
96.647	96.683	97.52	100.17	99.874	101.59	96.245	101.86	103.21	93.462	97.814	103.09	101.79	96.205	95.467	99.593	93.539	100.37	92.782	103.16	100.44	94.219	101.12	100.94	99.553	99.116	102.42	97.477	104.28	108.39	90.768	98.421	97.588	98.018	95.296	92.536	103.22	98.672	99.669	95.769	101.26	96.087	104.44	99.165	99.373	92.277	91.933	99.754	96.137	100.93
99.869	95.268	106.47	92.923	102.83	102.24	95.923	93.54	101.88	104.26	95.31	97.616	97.086	94.552	100.92	95.92	98.915	100.56	94.345	101.72	96.924	96.787	91.746	101.37	95.297	96.587	92.427	100.32	105.21	93.259	104.91	98.861	96.183	107.96	94.465	100.05	99.061	103.36	99.214	93.839	92.047	98.991	97.088	105.08	102.87	97.682	103.65	100.41	97.999	99.361
102.68	100.66	91.493	102.84	100.3	95.306	97.87	97.796	101.01	101.08	96.663	100.25	97.793	89.67	96.035	96.72	102.11	91.583	100.47	96.651	95.611	98.911	103.95	98.036	92.167	100.28	93.661	98.233	99.356	97.89	95.336	95.751	97.313	98.946	104.03	99.101	97.284	94.498	103.38	96.216	94.803	92.061	97.978	100.04	95.629	100.27	94.651	98.293	103.9	99.642
105.77	109.53	106.36	108.09	112.56	105.97	104.85	108.19	104.61	110.1	103.74	108.44	109.23	106.51	109.15	106.46	114.8	114.12	106.13	107.62	108.01	105.88	109.31	107.89	113.95	103.23	108.67	103.56	103.75	103.85	107.06	114.01	106.89	108.19	106.39	108.58	113.36	106.96	103.7	108.57	108.75	106.74	110.69	112.61	110.65	103.86	109.63	108.55	106.79	103.82
97.018	108.15	103	106.05	110.5	104.15	105.12	103.65	99.534	101.61	104.98	111.39	110.1	105.39	104.6	107.14	101.84	106.19	106.76	109.78	106.3	96.978	107.02	102.89	105.53	103.99	104.05	103.16	106.99	102.23	107.73	109.64	106.79	108.14	108.26	105.67	111.83	109.2	103.25	111.97	104.06	109.08	109.08	108.56	103.87	105.31	108.91	103.2	108.52	102.88
104.56	110.25	106.19	101.52	107.98	103.64	106.59	98.234	108.58	107.32	102.99	101.29	110.17	106.71	102.37	106.32	108.04	104.62	98.184	106.81	104.9	103.81	98.8	105.12	109.77	108.96	105.87	107.46	107.91	102.84	106.6	101.4	101.3	110.17	106.6	98.791	103.9	103.28	105.76	102.9	107.56	101.76	107.64	103.33	104.52	106.5	105.33	108.54	106.26	99.429
108.03	97.607	101.93	104.49	99.856	98.716	97.291	103.26	99.415	95.32	97.063	100.14	97.636	96.547	101.48	99.419	99.668	107.48	101.59	98.064	104.86	103.62	101.56	92.343	99.795	101.93	104.53	99.626	103.44	101.19	94.117	104.33	99.43	95.535	100.39	100.4	102.17	100.1	102.54	97.665	102.75	99.662	99.773	96.911	101.98	98.174	100.7	105.64	102.92	100.62
101.87	101.55	102.07	99.922	101.6	103.88	106.78	98.539	99.869	103.7	104.54	102.88	104.31	101.38	101	102.21	100.88	100.04	100.91	98.764	97.93	98.624	99.974	99.731	96.365	97.318	101.95	102.75	97.381	99.054	100.35	101.56	101.67	100.53	103.89	104.7	99.78	102.34	102.68	102.82	102.92	102.27	98.637	103.23	97.054	100.33	102.7	100.88	100.49	101.27
102.47	108.39	110.52	112.14	104.89	106.48	103.62	110.72	110.65	107.6	112.93	106.73	108.62	109.37	110.05	101.96	101.39	110.32	111.24	105.82	111.45	109.28	105.61	108.14	106.71	105.96	112.17	109.39	108.15	99.458	111.09	113.23	105.86	105.94	101.88	109.91	107.16	106.48	114.28	105.32	107.35	104.56	110.41	106.6	114.78	106.69	111.22	116.66	103.92	106.93
108.37	107.7	105.11	106.18	110.85	105.25	110.31	106.32	105.24	111.75	106.29	109.44	108.22	111.03	108.54	107.97	117.35	110.02	105.27	106.59	106.26	102.14	111.04	105.2	107.01	105.35	106.49	103.47	109.83	111.11	109.06	106.02	109.17	111.88	112.56	108.14	107.04	104.47	110.71	110.51	108.13	104.47	108.1	115.32	107.09	110.21	104.74	119.02	102.12	99.989
98.757	96.83	95.095	99.118	97.957	100.68	94.597	101.41	97.618	94.789	99.362	97.849	95.643	98.96	97.381	96.353	96.328	92.249	99.44	101.2	100.26	101.11	92.376	96.156	93.906	99.982	101.48	96.203	103.74	105.61	100.3	96.398	102.03	98.585	96.107	96.165	101.07	98.933	100.75	98.161	92.285	98.747	97.781	98.179	96.287	90.845	101.54	95.255	95.727	96.825
109.01	113.13	103.89	108.16	117.72	110.35	109.84	109.1	105.03	107.65	113.45	99.78	111.41	116.62	101.25	103.26	106.37	100.57	104.53	105.05	112.81	105.19	105.65	114.59	108.57	103.84	110.55	111.23	109.26	105.38	108.87	106.78	105.2	103.59	107.21	104.1	112.39	106.13	103.15	110.72	106.51	107.89	115.32	110.89	109.43	110.74	112.68	98.271	104	105.02
111.18	111.47	113.87	105.73	103.49	107.22	108.59	107.85	108.79	108.02	102.9	103.79	101.64	107.25	110.55	104.86	103.99	105.13	105.61	106.66	102.3	112.84	102.44	105.36	105.85	104.38	107.26	110.84	110.37	108.31	102.01	105.21	104	107.85	103.84	108.53	106.15	104.78	104.33	102.37	108.64	103.87	103.96	106.26	105.58	109.15	109.54	102.74	104.62	103.67
112.78	97.719	107.78	103.84	103.95	106.15	111.7	107.63	106.95	108.73	111.38	107.46	106.34	107.68	105.69	109.67	105.85	106.75	109.68	107.97	103.69	107.85	114.61	109.04	105.15	107.7	100.93	108.9	103.89	107.84	105.65	105.94	111.86	105.59	110.26	110.46	103.74	108.48	106.33	107.01	107.97	103.25	107.11	108.25	106.85	111.2	114.06	107.81	108.19	111.09
106.1	112.11	110.25	109.97	110.08	113.35	101.02	109.12	106.06	110.5	114.73	109.74	107.83	108.62	107.05	105.9	106.53	111.96	110.86	113.53	106.54	111.78	106.13	110.77	110.34	108.4	104.63	109.68	105.75	105.27	107.87	104.69	110.76	110.16	109.62	107.5	109.33	107.22	107.86	104.52	110.97	106.66	109.02	112.77	106.05	109.76	109.74	107.92	110.82	109.08
110.84	103.04	106.91	111.92	115.18	105.11	106.93	103.11	104.2	107.23	109.63	109.11	113.91	105.97	102.55	106.91	112.73	103.58	102.16	108.68	105.57	109.62	106.59	108.87	103.26	111.76	104.46	103.9	103.87	103.38	105.24	110.89	109.42	102.5	109.57	108.47	105.36	108.96	109.93	107.74	112.3	109.23	108.82	108.35	105.25	103.45	102.6	108.91	110.66	111.07
100.54	99.004	97.121	95.95	102.73	96.844	100.13	97.317	96.339	93.919	101.06	103.32	95.469	98.109	96.325	101.73	104.59	98.482	101.25	98.325	102.36	97.286	90.319	98.756	96.559	101.15	100.75	99.849	104.21	100.77	93.303	103.35	91.771	90.08	94.824	89.103	97.335	102.19	97.723	96.631	103.96	100.22	93.889	106.36	98.583	99.897	98.544	100.3	97.348	100.02
100.4	95.777	99.961	96.913	98.85	106.32	101.1	100.55	98.367	97.759	93.054	99.466	100.16	94.621	96.895	97.549	93.495	97.653	91.486	101.66	100.8	94.732	106.14	98.681	96.535	93.938	95.341	100.58	97.27	98.38	97.911	101.96	95.711	98.859	103.11	103.52	96.248	96.664	94.09	98.885	97.584	94.509	98.44	96.61	96.13	97.371	98.943	98.956	96.037	106.23
105.26	110.73	98.743	105.28	105.69	102.31	111.62	102.22	103.21	99.373	103.91	106.89	106.92	102.78	110.03	106.74	106.53	107.36	101.3	97.884	101.43	105.43	108.39	102.55	95.24	108.9	103.42	98.961	105.07	108.49	108.87	108.88	113.74	110.4	96.186	106.48	100.3	102.24	109.69	102.59	103.94	100.07	99.253	106.01	112.08	100.11	108.85	99.289	107.6	100.99
99.602	103.26	105.86	100.46	98.73	101.68	97.683	104.45	96.979	97.744	108.12	98.302	100.08	100.86	101.62	100.82	101.27	98.39	97.436	100.65	100.72	102.13	97.932	102.93	97.292	103.21	97.568	100.5	97.772	105.36	99.302	98.169	97.376	98.092	105.46	103.42	97.259	98.78	98.839	98.768	96.573	104.61	101.64	93.306	101.1	103.74	99.571	101.85	99.872	103.18
95.891	98.987	101.73	99.233	94.51	103.65	93.146	98.725	96.214	100.82	97.683	97.485	93.617	96.547	107.24	98.079	100.3	94.375	97.27	102.49	97.617	98.999	99.243	94.655	97.867	96.796	98.454	95.088	101.62	96.851	97.53	94.594	102.61	101.58	95.681	101.53	95.536	98.29	104.85	100.32	95.047	98.672	101.26	101.03	97.04	99.859	97.886	98.621	97.14	99.787
108	112.9	109.8	111.52	115.14	109.79	113.74	112.92	101.12	107.07	105.99	111.81	109.8	108.04	112.65	106.47	106.88	107.83	113.31	105.47	109.34	105.76	109.64	113.75	115.9	112.7	110.11	116.66	118.88	110.9	109.82	108.56	109.93	107.29	110.6	111.34	106.97	109.15	110.55	108.2	111.55	110.8	105.4	112.51	107.73	114.19	114.1	105.91	105.77	108.14
104.95	103.58	99.772	98.424	102.37	109.5	106.72	107.43	102.96	106.31	111.57	105.85	107.96	108.51	100.4	103.58	101.77	108.92	101.71	105.77	108.4	101.52	110.11	106.26	105.13	111.34	105.98	107.24	101.25	102.19	101.01	107.85	110.4	104.51	104.4	98.887	108.01	107.54	107.75	111.97	104.14	107.09	107.9	101	109.01	107.41	99.829	103.24	102.41	103.22
107.11	105.79	104.59	99.783	100.6	101.73	105.33	107.69	107.98	104.61	106.88	105.97	108.21	105.66	105.41	108.88	103.02	111.83	109.34	103.5	101.59	108.81	105.88	112.79	105.42	106.43	103.97	104.57	105.41	112.86	107.37	105.46	104.29	112.21	110.3	103.51	103.59	107.85	109.16	106.24	103.7	99.192	108.62	105.62	102.62	101.06	102.58	108.93	106.05	102.33
103.49	110.35	107.41	104.72	111.54	105.54	108.13	107.76	106.39	106.16	104.58	104.84	111.25	109.86	108.26	112.77	108.42	112.21	106.15	101.53	107.61	111.25	112.99	116.56	109.13	104.04	105.92	101.94	104.37	108.08	105.74	109.67	107.29	109.41	107.46	110.55	109.47	110.49	106.66	105.91	105.36	112.68	111.06	108.8	111.48	107.91	106.61	102.88	102.6	110.33
108.52	110.64	108.05	122.99	110.89	109.18	107.9	111.42	110.67	118.31	113.79	104.72	110.35	110.45	102.42	119.7	108.64	110.54	115.39	111.86	112.77	108.7	108.89	115.63	110.54	114.98	110.62	112.17	103.98	110.11	104.2	115.56	114.96	107.78	107.06	112.63	116.25	111.05	115.28	108.36	114.3	110.15	108.93	114.51	107.37	100.84	107.63	112.81	108.45	110.5
102.61	105.95	98.98	104.6	95.376	101.08	99.911	92.146	100.08	99.331	102.45	98.808	94.675	96.84	97.798	103.07	99.951	97.79	103.65	95.725	94.743	95.697	95.984	98.249	101.58	97.251	95.904	103.91	94.877	96.032	95.143	102.22	98.734	93.936	100.58	95.953	99.152	99.816	99.847	102.53	103.09	100.04	99.542	102.27	102.68	100.53	94.606	103.47	97.791	95.286
107.02	107.5	101.75	104.55	110.12	107.66	110.46	108.85	108.09	111.97	106.94	106.06	112.52	107.68	111.06	113.49	110.52	103.96	111.88	108.41	112.04	109.89	109.29	103.11	103.18	103.45	109.17	109.37	102.92	109.21	98.822	107.35	104.26	107.18	106.85	104.95	109.09	110.27	112.07	112.13	103.59	111.77	109.85	104.88	109.5	108.43	104.15	108.66	107.8	105.33
108.39	110.41	108.07	115.79	112.73	111.52	110.22	102.98	107.31	104.79	106.96	108.07	108.17	107.96	109.9	98.902	110.88	103.34	111.63	104.69	108.09	106.49	110.12	106.11	110.03	111.64	109.24	107.22	110.33	103.97	102.12	106.45	106.73	107.51	105.86	105.12	103.25	112.03	103.46	105.93	106.48	109.5	107.09	109.58	108.83	112.16	105.92	108.62	107.94	99.147
103.76	106.11	107.87	111.07	107.57	104.99	109.62	105.83	102.97	107.46	110.07	102.53	104.48	102.38	97.849	108.42	105.52	103.11	109.48	99.615	103.85	109.36	107.25	102.43	111.02	111.6	111.81	102.8	108.29	107.58	106.67	101.02	106.32	103.61	107.75	109.14	103.03	111.47	107.57	103.23	106.2	103.73	101.74	107.41	106.22	110.5	105.47	106.71	108.99	106.27
107.23	104.6	104.11	104.46	104.08	106.51	102.05	100.18	103.62	97.388	104.54	114.18	103.88	107.42	105.41	113.15	102.35	105.54	103.06	106.9	102.66	111.64	105.03	103.51	105.69	106.04	110.53	105.89	104.78	110.31	109.25	105.78	115.53	103.96	106.59	111.18	105.74	99.078	102.05	105.54	107.3	101.22	110.95	107.27	101.07	108.4	109.57	100.7	102.17	108.8
95.664	101.35	97.249	94.09	96.493	99.157	101.98	100.82	93.84	103.15	96.729	97.758	96.459	100.44	105.32	94.828	96.154	101.58	97.67	95.898	95.899	98.404	96.127	102.74	95.779	105.74	93.495	100.99	94.068	97.777	93.442	92.954	96.241	92.877	100.44	96.11	98.319	97.75	97.054	98.78	92.603	93.346	95.906	104.27	97.777	98.337	97.346	97.423	95.714	102.11
101.84	108.34	105.66	107.41	105.58	108.37	112.04	104.55	108.08	105.6	110.52	98.092	112.87	106.88	101.58	108.07	113.31	110.76	103.19	107.86	108.08	112.77	107.65	110.18	108.64	111.32	111.41	115.4	110.96	106.91	111.09	106.57	110.54	108.74	104.43	102.61	112.14	107.5	114.32	106.72	110.42	107.42	107.47	107.59	110.7	102.02	110.46	111.14	100.74	107.59
108.66	109.66	108.1	110.85	105.86	109.82	110.25	108.47	108.15	113.91	103.87	109.01	102.43	114.3	104.94	107.52	107.61	100.25	100.9	113.27	109.79	110.63	105.58	111.78	108.07	109.1	113.29	102.26	111.46	107.97	109.14	106.92	112.28	115.7	107.29	108.82	111.44	112.62	107.59	108.24	111.71	110.33	113.38	106.94	111.15	103.2	112.25	102.86	100.97	102.75
106.62	105.58	118.62	106.03	111.89	111.04	108.72	103.49	110.65	111.15	108.32	109.8	107.08	108.22	113.36	113.06	111.9	103.18	108.9	107.66	109.47	103.21	112.05	104.55	105.46	111.37	108.01	110.33	104.4	105.59	113.31	107.43	109.55	111.47	104.72	102.55	109.4	113.03	105.95	111.72	112.8	107.57	105.99	108.15	113.26	109.5	104.13	107.4	103.06	109.64
102.16	102.94	104.26	103.99	101.95	104.11	100.16	109.26	101.14	99.545	96.239	104.89	101.21	105.88	110.69	99.925	105.57	110.76	97.622	115.8	105.57	105.45	103	108.73	108.39	105.62	103.99	99.557	106.6	102.1	105.26	105.54	93.017	101.82	107.35	104.31	103.85	102.9	105.03	111.02	108.91	112.39	103	113.82	112.73	108.1	109.27	108.4	105.12	103.45
105.51	104.78	102	110.78	108.4	106.79	105.12	108.2	105.71	107.88	104.74	103.36	101.76	99.66	102.75	112.1	104.88	100.61	107.71	106.87	104.52	101.81	101.29	101.33	108.74	105.9	104.54	103.92	97.597	106.92	104.56	107.09	105.87	101.11	105.84	107.61	106.7	107.35	107.77	107.91	103.34	100.62	107.66	107.87	99.554	105.45	104.81	108.46	108.17	108.89
94.51	95.941	97.396	98.19	100.92	99.965	98.93	101.98	95.884	94.786	101.8	96.973	100.17	99.78	100.41	97.817	90.494	97.961	104.06	104.36	95.17	99.077	100.25	97.132	96.09	100.4	102.38	99.466	96.679	97.042	97.91	97.573	97.981	100.58	100.86	97.225	97.262	100.08	99.467	100.15	95.966	93.156	100.9	95.747	91.387	104.35	96.558	98.399	107.17	105.04
100.8	102.64	100.81	103.91	103.57	108.97	107.26	104.1	107.98	107.18	108.44	105.16	103.66	94.537	101.57	98.651	102.79	106.92	105.43	106.07	108.92	106.95	106.11	104.29	109.21	104.62	107.58	104.26	105.52	100.37	106.54	103.62	108.78	111.8	110.74	110.31	105.67	108.02	98.285	103.75	108.06	115.1	104.3	106.48	107.37	106.83	107.2	108.37	104.33	99.686
109.21	108.58	113.22	109.11	103.27	99.662	106.74	111.68	106.33	107.61	113.65	108.53	101.3	111.63	107.73	102.47	107.63	103.21	101.56	108.6	105.44	104.49	110.59	109.85	111.13	103.2	104.29	111.25	105.82	105.59	101.98	101.06	101.85	111.24	101.42	104.38	111.22	109.78	108.41	107.83	109.85	102.61	105.73	110.26	108.19	108.4	108.27	107.57	111.89	99.29
95.872	101.43	96.864	94.885	96.179	102	95.441	92.985	98.086	96.826	97.999	100.04	98.473	97.572	97.881	98.183	95.934	92.372	96.773	103.13	100.29	89.091	96.954	96.632	101.41	95.181	105.98	95.36	99.428	103.71	92.167	98.218	101.28	103.84	97.341	98.777	96.038	101.05	96.702	99.977	100.89	92.626	101.67	103.42	103.56	96.009	96.47	95.821	94.816	101.58
108.66	105.43	104.82	109.58	105.82	108.55	103	106.98	108.27	110.61	108.54	108.47	107.32	108.61	106.49	111.63	102.92	109.44	103.38	111.34	108.42	104.54	110.81	114.25	107.24	109.64	107.05	102.16	106.99	108.29	102.09	109.53	111.58	111.31	110.43	110.17	100.15	105.74	107.82	115.51	109.7	101.17	107.81	110.44	108.36	109.49	105.15	105.18	114.29	109.23
105.19	102.28	105.14	105.87	101.24	110.66	103.88	104.24	105.09	106.85	106.94	105.14	102.88	108.67	105.4	106.39	105.83	102.07	105.63	102.82	104.11	107.25	109.4	101.51	104.34	103.16	100.71	106.48	108.67	101.11	103.56	112.53	109.51	105.83	110.09	102.75	101.78	109.32	108.89	107.39	103.4	104.05	106.44	100.79	108.22	100.75	109.75	104.66	99.479	108.61
113.51	112.06	103.64	107.39	107.67	104.05	114.33	110.16	107.71	110.98	108.51	113.72	108.07	110.53	104.09	111.99	107.89	109.13	108.17	108.99	108.44	111.27	105.39	107.39	105.9	105.71	108.58	105.82	102.21	105.86	109.69	111.56	110.22	104.74	103.08	104.56	110.89	103.63	111.31	106.05	108.27	107.67	109.65	102.81	109.16	106.57	106.51	111.2	111.56	109.5
103.69	97.677	101.32	102.56	100.54	91.672	95.429	100.44	99.017	102.32	96.606	99.894	98.726	97.639	96.215	93.586	109.04	99.068	98.225	96.324	94.355	97.941	98.469	96.597	98.852	101.74	102.59	99.07	101.98	102.16	89.165	92.165	97.152	97.93	95.96	101.79	98.36	98.578	95.132	98.632	96.343	106.92	94.804	92.778	92.258	98.586	105.34	101.98	99.941	95.487
111.49	107.97	110.77	111.92	108.97	113.23	107.41	111.51	108.15	105.77	106.83	105.9	110.37	105.79	105.52	114.9	116.9	107.6	108.16	110.74	108.45	108.17	110.56	109.12	105.94	108.21	110.6	111.73	108.58	109.68	107.61	109.11	114.28	114.15	107.62	109.97	108.49	110.61	108.47	112.59	115.51	111.24	116.4	111.67	108.12	105.13	107.41	104.51	112.59	110.33
94.782	98.686	100.02	104	95.883	99.156	104.23	100.53	103.84	103.13	98.333	108.47	99.678	99.027	98.606	104.02	98.569	96.931	102.24	106.38	97.032	94.303	104.68	101.99	101.22	102.23	96.711	99.09	98.365	94.452	94.614	104.14	102.07	103.27	97.487	104.52	99.843	100.58	103.69	97.421	96.516	97.98	107.05	104.68	101.23	94.26	97.928	102.31	93.576	101.76
112.63	109.17	106.17	110.9	112.5	111.66	103.99	103.91	109.45	102.49	108.08	106.81	106.86	108.31	104.3	103.2	105.48	107.47	111.97	112.58	110.46	107.7	104.95	107.26	108.59	109.36	107.28	102.15	107.05	106.04	108.76	101.64	108.84	107.27	101.5	110.5	111.07	108.74	116.31	111.2	107.25	107.25	108.56	116.55	106.44	113.29	111.32	106.2	113	113.32
107.77	96.294	106.7	107.67	102.93	103.52	100.42	108	102.36	109.77	106.88	104.96	104.73	109.4	107.58	102.46	102.97	110.64	111.63	108.41	105.93	106.58	104.38	108.17	105.83	106.78	109.23	98.456	104.85	102.29	104.22	103.05	105.41	106.38	113.01	114.08	106.79	111.04	107.42	113.51	98.415	108.29	107.06	105.14	112.1	110.66	112.7	107.67	111.94	108.52
112.09	111.39	113.14	112.7	105.59	103.61	112.85	101.48	112.43	105.08	108.19	107.7	106.03	108.02	108.05	111.9	105.81	104.91	110.76	109.55	107.73	104.98	117.26	103.23	109.4	105.34	103.99	108.23	102.75	104.96	110.81	104.34	112.2	113	108.76	108.82	108.63	104.96	108.79	106.23	105.3	111.46	109.08	108.51	105.8	112.82	113.56	111.55	108.25	108.14
110.7	111.53	108.63	105.59	103.54	101.03	108.6	108.78	99.086	108.59	109.29	109.5	105.56	106.91	103.25	105.73	108.41	101.46	109.57	102.75	105.57	108.94	103.87	110.65	104.95	100.84	106.61	106.36	104.12	109.62	104.2	107.15	107.19	100.31	102.75	102.53	105.08	108.33	103.27	108.25	105.32	104.28	100.4	103.41	99.017	107.15	107.7	105.78	103.83	107.42
103.86	108.77	105.22	99.5	104.05	106.51	103.74	106.99	107.91	104.24	102.36	103.89	104.75	103.9	113.08	103.25	107.4	97.125	109.16	100.06	104.94	108	109.85	101.84	104.2	111.82	111.9	106.62	105.66	104.84	111.04	104.94	103.18	110.66	102.97	101.76	108.59	106.84	104.87	107.49	105.32	104.14	103.03	105.51	100.76	105.7	103.68	106.97	101.23	111.07
90.953	100.97	97.051	97.132	99.032	99.628	102.79	96.058	101.39	101.92	97.54	95.942	102.84	96.518	99.225	94.208	103.55	98.022	93.275	95.228	100.39	101.56	103.78	101.9	96.869	94.935	95.922	95.537	99.883	98.511	93.784	97.979	98.558	98.669	100.34	100.46	103.02	98.908	102.02	104.16	99.889	99.368	104.23	98.251	100.2	101.12	108.2	102.29	94.755	102.32
106.99	103.79	101.44	104.69	103.13	104.93	105.44	106.85	104.28	102.1	101.51	104.07	99.199	106.85	100.87	100.57	110.06	103.41	108.14	110.32	105.3	105	104.88	103.28	107.87	107.84	107.32	106.26	109.89	104.41	107.32	109.62	109.05	101.06	113.31	102.69	102.27	103.78	99.742	110.14	106.51	97.893	102.79	108.02	108.2	102.68	106.85	107.61	102.78	106.6
104.83	108.37	110.32	105.78	108.38	104.19	113.89	113.55	103.37	106.93	109.8	107.14	104.97	107.86	102.91	106.25	105.61	103.48	109.36	107.55	111.03	104.41	114.17	102.95	103.14	108.78	111.83	109.21	108.85	112.69	104.97	108.72	104.56	112.77	113.06	109.11	113.02	108.17	113.22	107.89	112.61	109.78	104.47	109.55	109.37	109.24	106.33	108.63	108.63	111.89
102.27	91.634	98.711	101.09	96.755	104.62	101.64	99.193	95.94	99.843	94.519	102	94.542	94.294	98.553	100.86	99.046	98.399	97.661	97.839	99.974	95.723	97.083	95.406	101.63	94.731	97.429	96.753	97.793	98.336	106.9	95.873	94.83	105.84	101.67	93.282	95.978	95.961	94.008	92.941	100.31	98.195	87.661	93.381	97.821	107.85	103.93	98.962	102.88	95.123
109.75	111.2	96.77	105.27	107.36	116.95	107.32	111.31	108.11	111.38	103.23	110.54	103.23	111.39	108.33	108.42	109.16	110.19	112.84	104.24	107.57	106.61	109.01	111.22	109.73	111.68	116.04	112.49	108.66	108.57	102.59	111.13	104.99	109.64	105.52	111.35	116.84	116.97	111.12	100.81	107.45	106.89	111.36	109.75	108.64	108.61	104.17	103.06	104.86	106.06
109.75	113.75	102.75	114.94	106.73	109.05	106.71	104.84	113.39	99.917	105.97	107.5	107.62	108.33	110.5	100.55	103.96	105.59	111.56	104.01	111.49	105.07	109.4	105.42	102.97	102.4	108.06	105.82	108.88	104.02	101.92	109.6	108.23	104.3	108.9	103.08	108.84	109.91	108.48	106.41	106.04	105.82	104.59	109.05	109.88	108.08	105.31	107.77	103.79	108.44
109.97	112.98	108.63	112.24	111.4	106.7	110.28	108.25	105.7	109.14	114.11	113.24	114.21	106.43	105.96	105.83	109.31	110.91	108.52	111.89	107.52	115.63	111.13	110.33	104.91	106.36	103.59	108.34	108.64	104.29	111.05	107.66	110.68	103.79	105.24	110.73	110.4	106.46	110.17	107.85	110.38	108.33	110.16	107.39	104.37	112.56	110.83	108.67	111.44	113.43
106.62	101.4	105.09	99.864	107.13	108.9	105.32	107.17	104.55	108.21	107.65	115.82	105.71	106.15	104.59	104.35	108.22	105.39	113.15	102.93	108.8	104.65	103.47	108.19	108.28	104.89	104.95	105.04	113.84	107.33	108.42	109.77	104.85	110.26	106.97	105.61	99.688	104.01	103.07	103.35	105.11	108.94	103.49	108.7	107.99	108.21	105.73	106.68	103.97	104.71
108.1	109.9	111.95	105.01	110.28	110.95	112.53	105.35	111.88	107.5	109.04	109.41	110.04	108.19	113.63	109.2	108.45	109.17	105.98	115.19	101.62	105.74	106.79	102.32	105.84	112.56	110	107.65	103.4	108.91	110.17	107.34	108.43	111.61	102.25	114.94	110.42	103.8	106.62	109.87	110.57	110.4	110.42	104.78	108.09	108.79	105.71	109.05	112.82	101.95
105.09	105.6	110.1	105.63	112.19	111.04	108.24	105.23	106.7	108.04	112.27	101.66	113.5	106.71	111.24	110.38	110.57	107.24	108.93	106.74	111.6	110.9	103.01	111.7	109.59	111.26	105.58	110.47	106.9	110.37	106.57	109.63	109.25	110.68	110.04	106.6	110.4	108.87	108.12	101.39	107.69	108.65	114.14	106.03	107.72	105.05	105.1	107.01	111.28	109.11
108	112.49	102.03	107.03	109.18	105.78	103.51	104.89	106.19	105.96	107.22	110.48	110.59	106.59	103.96	106.45	105.76	106.25	108.03	110.35	109.71	108.88	114.11	111.95	107.03	109.84	107.16	111.22	106.31	109.06	104.26	110.86	106.14	107.98	106.69	104.43	106.99	106.06	107.7	106.25	109.54	107.76	109.06	117.04	106.78	104.02	104.99	113.34	108.5	113.16
110.19	107.89	109.39	109.76	106.97	102.4	104.79	103.67	106.09	105.09	101.05	101.12	110.38	101.98	112.72	108.64	104.89	106.26	104.72	100.58	107.2	106.52	107.79	109.27	106.72	108.14	112.74	110.84	114.28	104.74	104.21	103.46	105.53	106.14	107.29	107.89	105.79	113.57	110.03	107.58	105.39	110.03	105.43	101.21	103.82	108.52	107.93	109.26	102.47	107.36
109.36	104.93	111.7	109.01	110.8	105.41	109.72	102.94	108.47	113.8	101.39	110.2	116.79	101.72	108.15	113.36	102.83	111.7	109.7	105.96	107.37	110.03	111.41	105.7	115.61	114.24	110.12	104.4	110.19	105.24	105.18	105.41	104.97	100.87	110.94	116.21	103.1	106.7	111.84	110.89	111.83	105.47	108.15	113.15	107.84	107.47	109.39	101.88	107.2	103.32
103.84	108.34	108.04	106.95	108.55	106.77	113.16	107.41	110.19	109.55	107.5	106.04	105.86	111.78	105.94	108.22	113.2	109.92	113.58	109.52	101.14	110.45	106.99	108.13	106.26	105.96	107.92	110.49	109.03	115.31	113.63	102.88	112.61	102.86	105.4	108.33	108.95	109.23	103.96	116.58	104.56	111.82	105.38	109.71	109.99	108.99	103.88	107.32	105.41	108.11
108.52	106.99	109.27	111.89	118.59	108.83	108.69	106.84	110.21	113.82	111.81	110.79	113.89	112.67	108.5	111.79	108.96	113.72	112.37	109.34	109.63	110.72	113.49	113.14	113.47	107.82	110.59	106.38	116.69	104.83	108.19	110.77	110.73	109.15	109.02	104.59	109.05	109.63	104.02	111.8	109.94	107.23	103.02	111.55	112.91	104.31	114.65	110.88	112.41	110.89
104.57	112.42	101.43	104.75	108.62	108.48	105.61	107.67	105.96	101.41	105.53	104.16	103.75	112.45	102.12	106.05	100.71	108.54	102.91	113.02	103.82	106.16	106.46	101.43	108.72	108.33	100.18	101.58	105.12	102.59	103.62	114.78	104.74	102.86	103.26	105.41	102.41	100.45	108.33	105.97	109.04	103.37	99.362	105.48	110.92	112.46	103	105.45	98.98	108.29
112.89	103.63	104.76	105.81	105.18	100.54	109.85	103.14	111.88	103.9	109.32	108.19	107.21	103.34	107.38	103.03	106.46	108.16	107.97	100.47	107.44	109.55	106.35	101.83	108.39	106.6	109.35	105.28	107.57	103.3	108.04	104.02	107.32	107.93	99.395	102.84	107.31	103.66	106.77	107.33	102.02	103.08	104.02	106.18	110.22	109.93	109.49	107.72	105.04	108.12
114.11	105.3	111.81	109.46	108.96	106.17	112.92	117.04	110.7	114.04	110.79	110.48	105.4	117.12	106.96	111.35	114.6	112.93	107.54	108.67	115.03	112.36	107.16	106.98	96.939	108.94	104.22	104.26	105.7	115.69	108.21	112.65	112.16	112.23	108.41	105.11	108.61	108.38	110.09	105.47	112.36	110.68	110.3	117.75	104.13	107.52	107.57	111.84	109.68	107.69
93.033	100.79	101.2	95.534	95.38	101.38	97.141	94.267	94.915	97.582	99.764	98.978	97.291	102.94	94.779	95.387	97.176	94.763	93.842	95.815	99.121	98.714	97.695	100.54	94.476	94.809	102	98.498	102.13	97.765	98.785	94.443	103.28	99.54	94.158	100.04	96.362	102.09	96.297	96.727	98.811	98.275	89.764	99.455	97.643	101.73	94.485	99.189	92.75	97.324
109.48	107.48	106.25	115.13	113.06	106.28	107.32	110.51	104.67	107.56	113.25	106.59	109.42	105.83	106.3	108.22	103.81	112.24	105	105.87	115.06	111.94	109.66	103.42	115.25	110.56	107.49	111.85	114.54	109.98	108.9	113.1	111.04	110.44	114	111.95	108.7	109.12	111.01	111.77	111.37	113.13	106.55	102.32	116.4	105.85	110.68	109.48	119.3	108.62
101.07	96.894	95.23	101.88	100.9	101.5	99.946	97.069	99.752	88.424	93.644	98.705	95.804	102.88	98.076	94.872	97.781	90.002	94.929	94.601	100.62	97.214	95.546	97.063	101.79	92.769	100.87	101.16	99.074	98.053	93.687	101.25	96.461	98.196	95.551	102.67	98.827	91.994	95.323	93.146	101.57	101.45	102.98	95.942	101.61	93.186	96.814	102.99	97.437	102.73
108.3	109.82	111.38	105.83	108.34	106.5	109.72	108.95	107.63	110.71	110.27	113.39	109.35	107.39	109.65	108.73	115.35	104.23	113.06	109.24	106.91	106.73	108.95	112.86	115.37	107.33	108.46	116	101.44	114.36	110.47	113.16	110.26	109.36	111.65	105.81	113.65	113.07	108.58	111.99	106.43	109.39	104.85	102.56	109.46	106.28	110.08	104.33	102.1	104
105.15	99.988	110.27	102.9	102.72	106.06	104.05	103.18	103.45	109.7	103.62	102.51	111.55	102.67	103.93	106.18	113.9	111.93	100.12	101.46	110.1	105.04	108.38	103.81	102.68	99.27	105.2	101.22	107.79	106.21	107.38	107.18	105.07	104.54	107.31	101.23	115.23	108.92	103.63	103.35	103.28	108.08	104.62	106.33	94.734	101.97	102.26	110.32	106.92	109.46
107.64	107.66	111.47	115.5	109.79	103.02	108.11	106.65	110.43	103.55	110.1	101.68	112.38	108.91	109.54	109.44	108.22	103.79	108.02	111.47	115.54	108.84	114.88	109.83	110.72	111.93	106.53	111.92	103.37	108.8	103.97	111.99	105.58	107.06	107.22	111.42	109.14	104.85	112.5	104.38	107.42	111.54	106.15	113.89	100.45	101.12	112.18	110.09	105.89	112.08
103.3	98.441	97.315	102.55	97.286	94.541	91.193	99.871	95.208	95.529	97.809	92.245	102.15	97.609	98.029	100.75	92.122	98.987	94.711	93.278	100.36	97.356	100.48	98.632	96.826	101.4	99.854	100.66	94.895	94.634	98.26	99.736	100.78	96.986	96.686	98.628	94.413	98.638	98.159	97.639	94.747	101.73	98.477	93.718	98.935	94.588	95.694	99.026	101.58	99.622
108.05	105.22	108.94	107.14	109.28	108.22	105.34	105.37	106.51	106.53	106.39	106.88	106.19	107.36	98.741	110.85	110.33	106.72	105.77	113.87	106.11	103.68	108.94	110.59	110.42	105.62	110.14	111.06	106.08	105.24	105.57	106.44	108.71	102.69	103.58	108.04	101.2	105.64	105.97	107.87	104.53	104.64	103.31	105.21	106.07	106.33	112.5	105.01	108.19	113.46
105.56	107.83	108.22	103.39	115.07	108.68	108.76	108.83	112.98	106.62	105.55	101.64	107.23	105.2	107.89	108.3	108.73	109.3	111.61	104.69	112.95	99.244	104.72	108.48	106.3	103.84	106.6	99.552	104.01	99.224	104.74	113.58	106.33	101.73	108.79	104.48	107.51	104.06	101.74	107.89	107.36	107.62	110.97	107.37	104.89	108.37	103.29	109.23	109.74	110.87
101.09	105.09	96.966	103.1	102.95	99.831	111.44	108.15	100.94	105.47	100.51	107.05	98.133	100.17	101.15	103.18	98.438	101.92	103.93	104.28	104.8	103.04	100.76	100.07	101.86	100.15	95.015	98.698	103.28	99.273	104.32	103.28	102.38	105.7	104.36	102.9	107.38	100.64	106.42	104.2	97.272	103.87	96.113	103.53	104.07	104.46	99.828	100.78	100.28	103.17
107.18	103.3	107.26	105.7	107.31	105.67	104.82	107.64	105.37	110.22	106.85	106.75	110.09	102.85	103.42	109.83	108.53	113.59	107.56	107.74	102.31	102.66	107.23	110.16	108.59	103.65	104.55	104.47	111.28	105.93	108.77	101.75	107.37	109.99	104.36	104.66	109.1	99.917	107.61	103.75	102.71	106.3	108.22	108.73	113.05	102.67	103.66	107.03	104.64	104.25
98.315	101.75	101.33	95.713	95.621	97.283	99.444	99.084	98.738	97.306	92.495	102.09	104.51	98.847	95.634	95.817	101.82	96.629	102.92	92.963	101.06	97.166	101.48	98.949	96.932	90.917	95.816	99.487	88.262	93.701	100.33	98.554	95.391	100.41	96.766	101.35	95.68	96.406	99.002	92.781	99.273	97.323	99.145	99.277	99.508	96.699	97.701	96.768	95.216	92.684
104.18	105.41	109.77	112	102.66	106.16	106.36	102.09	110.69	109.64	104.32	107.74	108.04	111.26	111.94	105.59	115.32	103.39	108.45	108.73	110.34	104.96	103.64	108.13	109.34	102.35	110.74	110.37	110.69	114.11	110.08	108.2	106.17	107.57	112.72	111.16	116.69	108.62	106.15	110.65	112.26	108.45	102.48	111.96	106.82	108.89	103.66	108.67	113.14	106.29
106.99	106.51	104.98	106.75	102.77	105.25	103.21	105.2	110.86	102.8	106.62	111.4	108.8	102.82	98.174	112.8	109.04	101.94	104.53	104.09	110.39	106.08	101.1	101.44	107.56	106.18	106.38	102.92	102.5	107.87	102.77	106.04	104.18	103.99	104.61	106.53	101.5	104.76	111.23	100.35	104.75	103.84	109.07	109.59	105.17	110.3	106.53	100.81	108.98	100.91
97.617	98.56	97.631	93.418	102.65	97.313	103.89	104.48	101.96	103.97	96.287	99.857	97.111	102.71	96.253	95.019	101.47	98.739	104.06	101.79	106.73	97.078	101.01	104.53	97.78	99.417	99.119	102.33	94.527	99.221	101.24	95.406	98.98	98.185	99.124	101.24	97.95	101.61	101.73	97.323	95.554	100.84	101.26	102.1	100.83	101.23	96.995	100.85	89.188	104.68
98.764	101.75	101.05	101.53	99.824	98.473	97.513	99.176	99.389	95.986	91.917	102.03	100.15	100.07	102.23	98.625	99.274	98.917	94.863	96.905	97.127	96.439	99.257	97.954	92.912	94.571	102.57	96.308	99.059	99.661	98.965	92.904	97.445	96.798	95.104	101.71	99.08	104.1	101.93	93.609	98.96	94.188	103.1	101.21	103.5	103.97	91.745	100.67	99.611	101.73
109.93	117.92	106.98	112.58	109.89	115.14	111.25	113.33	110.73	109.45	103.45	111.91	111.23	107.6	113.32	111.43	114.12	108.34	108.53	108.02	110.83	107.18	111.12	111.69	110.44	103.54	105.66	110.77	112.2	109.07	114.45	110.25	106.38	109.63	107.13	111.39	109.38	107.53	112.77	110.82	115.59	114.28	113.95	108.68	106.36	109.6	113.78	112.35	109.15	101.94
106.26	110.12	107.21	104.43	110.33	107.72	110.64	108.82	100.88	107.26	109.25	106.35	98.611	108.17	101.78	104.48	108.37	115.95	115.12	110.03	115.99	116.44	109.06	110.25	105.69	106.66	109.5	106.71	107.08	106.19	107.84	108.47	110.33	108.04	107.46	103.62	111.84	103.05	110.64	113.35	110.26	105.52	107.05	106.37	107.07	104.86	103.46	106.61	107.25	113.16
106.41	111.01	109.83	101.51	106.17	102.03	106.86	104.7	106.55	107.43	101.44	104.28	105.07	113.4	103.18	109.91	99.542	108.21	107.35	105.74	102.5	106.44	104.69	115.05	103.7	98.276	102.39	102.58	102.93	110.32	110.1	107.03	105.35	105.46	105.99	95.104	104.68	108.71	107.44	103.62	107.03	108.49	113.44	103.14	100.5	106.71	108.34	112.94	107.48	105.38
87.935	98.685	97.867	102.7	101.22	98.321	101.31	101.95	104.94	102	104.74	98.476	107.37	104.43	108.03	103.31	97.962	105.35	97.931	101.9	98.998	103.03	98.776	105.79	105.34	105.42	104.23	105.05	99.184	103.15	95.771	99.219	103.02	97.334	102.23	98.655	99.318	104.79	96.502	99.101	104.91	100.69	99.989	100.25	105.5	96.375	108.65	101.5	98.383	98.463
98.912	97.868	100.12	98.32	101.36	91.613	107.82	101.65	94.603	102.37	94.981	99.433	99.9	98.471	104.02	96.444	105.13	100.1	98.513	104.75	98.508	96.341	101.72	98.05	105.63	99.394	97.32	100.72	100.84	98.776	96.847	99.54	103.74	101.39	97.651	102.04	101.89	100.89	98.721	100.58	98.018	102.53	110.92	99.412	103.13	102.76	97.635	99.202	98.754	98.149
109.35	106.73	108.55	104.09	104.89	105.9	104.85	100.84	108.76	113.05	108.76	104.76	100.8	106.16	108.4	96.494	111.14	102.8	97.308	104.78	102.35	106.52	110.32	104.65	107.43	116.24	101.5	107.21	105.53	108.4	106.55	110.55	106.49	105.1	100.97	111.58	108.25	107.57	105.63	104.99	102.34	100.94	109.38	105.9	104	107.52	109.73	104.69	108.76	102.56
105.65	106.48	109.32	107.06	107.94	109.51	104.69	107.91	108.94	106.07	110.71	112.02	107.57	105.06	109.19	107.85	109.76	106.73	104.93	111.4	111.35	105.23	110.69	112.69	102.51	109.24	108.82	109.71	110.83	104.75	109.24	111.32	108.53	106.72	107.25	107.52	109.28	107.74	110.53	109.75	111.36	109.82	110.58	107.72	107.51	102.63	106.77	113.51	108.09	112.01
102.92	109.68	105.53	105.75	103.62	106.03	102.83	110.98	101.74	103.96	110.04	104.04	102.47	107.86	111.91	107.99	102.07	97.902	104.63	104.23	110.07	110.03	107.99	106.64	109.07	108.9	106.17	112.81	106.3	102.44	106.88	100.81	106.79	106.25	107.77	106.15	100.88	103.61	103.86	106.08	105.57	107.56	106.77	111.4	104.95	104.28	101.93	101.41	110.14	106.48
100.74	103	100.74	99.396	95.779	98.782	102.36	105.39	106.5	105.16	93.668	103.23	101.42	95.929	102.44	103.74	99.869	96.955	97.616	100.16	97.819	95.738	103.32	96.727	98.611	104.95	100.86	98.025	97.583	99.502	101.59	99.673	99.685	95.844	101.66	99.489	105.87	106.26	101.47	104.6	101.3	103.64	98.126	108.81	102.23	100.18	95.034	100.77	98.925	107.11
101.09	103.37	106.65	103.19	108.12	105.01	107.37	107.76	103.82	105.22	105.78	103.3	107.36	109.63	109.32	109.09	107.2	107.98	103.48	108.33	112.82	107.65	104.78	105.36	99.876	110.93	102.2	101.45	110.55	108.21	107.73	106.55	101.95	104.62	108.1	109.39	106.61	105.81	110.09	108.8	105.34	111.03	108.28	105.01	104.19	108.94	105.59	102.76	109.33	104.55
110.04	108.4	110.03	107.67	105.98	100.38	107.83	110.84	110.6	110.22	108.64	111.07	110.82	113.08	114.33	107.65	101.02	104.12	109.48	112.22	102.85	102.81	106.32	105.08	104.97	104.79	108.12	108.17	108.31	102.29	114.12	108.37	107.93	110.64	107.69	113.05	101.21	105.9	107.93	107.23	108.64	109.89	107.76	109.32	108.02	114.1	112.38	105.34	103.42	108.98
108.84	109.1	98.982	107.83	104.69	112.9	105.46	110.97	100.01	108.09	107.54	106.39	101.25	108.89	101.43	107.56	105.83	98.648	99.78	105.88	105.32	111.33	110.75	112.5	101.37	104.72	105.59	108.18	106.25	99.371	113.37	101.33	106.03	110.44	107.35	106.72	109.79	105.31	103.77	108.69	100.81	101.9	107.45	108.9	103.77	106.12	112.51	107.98	102.36	108.83
104.27	106.43	111.06	105.98	105.57	107.38	102.4	104.82	103.1	95.621	108.58	109.53	110.98	106.49	104.58	105.06	100.54	100.86	117.93	107.49	102.04	101.94	109.22	102.53	106.46	107.41	100.35	103.95	104.77	108.59	102.85	102.98	102.3	108.83	106.16	105.36	112.13	111.68	101.66	102.98	105.02	108.78	111.78	102.2	106.2	108.52	109.24	108.8	105.4	100.03
107.12	105.47	101.65	108.76	105.15	103.09	108.2	111.1	105.33	109.17	106.26	108.44	105.02	111.92	105.61	100.4	103.51	105	108.25	104.42	101.27	111.91	99.981	105.39	97.392	110.5	104.95	106.59	101.85	101.44	109.34	107.66	100.97	106.54	105.81	112.18	102.98	106.1	101.26	108.37	108.68	105.03	99.349	105.58	112.22	101.69	99.619	106.59	106.84	106.39
105.83	110.49	104.57	108	110.5	110.08	110.76	112.86	111.04	109.33	103.81	109.62	108.89	114.09	107.4	111.55	108.11	110.53	117.03	111.53	105.52	112.01	108.02	108.92	113.17	114.38	114.52	107.88	109.04	108.12	114.04	106.56	110.79	114.22	106.49	110.99	111.93	114.55	113.96	107.98	108.83	105.3	108.3	110.06	109.24	104.67	116.05	113.79	120.36	109.15
109.22	107.38	105.34	110.65	107.04	105.39	109.62	106.44	106.56	97.545	109.31	106.77	111.34	97.971	105.15	98.3	101.54	106.26	109.58	106.45	109.21	110.25	106.44	108.24	108.77	104.62	112.48	109.81	107.91	104.39	104.66	97.925	101.83	106.08	105.66	104.89	101.26	107.04	108.82	106.25	107.04	103.14	102.89	100.23	107.06	107.91	105.29	110.69	109.47	106.88
109.97	109.07	109.13	104.34	109.61	104.4	114.02	115.63	114.56	111.11	106.85	103.8	108.42	109.81	108.7	109.64	110.52	105.44	107.98	110.34	103.34	109.23	105.92	101.51	107.19	105.71	111.43	108.87	110.16	112.44	108.49	107.49	106.55	107.88	106.14	100.42	109.57	103.2	110.07	107.01	107.61	104.92	109.75	113.19	112.25	104.01	106.23	110.96	110.45	115.87
107.17	105.14	109.32	100.6	102.9	109.12	106.37	110.12	108.08	101.68	103.96	102.84	97.971	108.64	108.37	99.349	106.27	108	104.7	102.88	108.24	108.86	101.89	102.23	103.87	109.14	104	111.82	103	102.75	104.48	102.26	107.58	103.95	107.72	104.27	105.13	107.68	111.96	102.04	106.71	105.4	105.55	99.157	110.06	101.93	106.92	104.26	109.53	102.98
106.13	107.85	109.39	108.54	111.44	105.76	111.77	112.62	110.53	111.74	104.42	110.74	109.96	106.16	109.89	104.14	103.66	107.4	103.18	106.58	103.3	106.78	99.937	107.23	105.23	109.42	105.33	101.46	101.09	101.79	108.19	109.77	106.03	107.57	105.11	98.04	103.59	107.08	108.58	99.701	105.24	111.53	104.55	104.97	107.15	104.68	101.93	103.07	102.96	105.39
99.995	108.64	104.38	105.32	103.36	107.65	109.28	104.75	105.42	105.22	106.41	101.08	98.625	98.696	107.98	109.11	110.48	107.13	112.3	103.92	107.3	107.36	102.64	109.74	104.74	105.83	105.6	104.55	104.51	104.33	105.89	108.31	107.17	104.13	105.7	108.23	104.61	103.97	106.72	109.99	105.2	105.29	110.34	113.95	106.09	106.75	103.99	109.89	111.69	106.65
111.24	104.06	113.21	103.68	112.14	109.85	104.68	108.95	110.33	111.45	102.29	109.57	110.3	101.74	107.93	101.27	104.92	109.21	116.72	110.75	109.17	109.14	109.45	107.92	113.14	103.82	102.9	110.86	107.17	108.18	109.89	112.06	101.21	111.47	107.67	110.52	106.05	106.24	116.81	101.44	108.66	104.06	113.57	110.26	108.35	108.79	111.95	109.53	110.1	106.79
106.51	110.46	104.28	101.25	112.05	103.27	102.64	106.76	106.81	112.9	110.87	107.89	109.74	101.54	109.43	100.87	105.11	102.77	103.95	105.2	106.22	106.55	103.3	102	103.43	104.41	107.08	107.58	99.811	102.23	101.48	104.51	108.07	103.76	103.19	109.48	109.13	110.36	105.42	103.9	105.5	99.652	101.53	109.01	102.67	99.274	105.34	104.42	106.19	109.46
109.51	108.96	106.03	110.63	109.75	109.52	109.57	107.95	113.11	109.95	112.98	106.55	102.7	105.84	100.93	111.04	108.07	109.65	110.16	112.36	109.85	112.11	107.27	103.68	108.97	107.35	103.69	111.9	102.8	111.03	108.67	108.66	105.92	109.5	104.19	106.8	101.16	109.6	106.29	105.54	106.55	104.44	105.86	102	110.3	104.09	111.51	110.22	111.89	106.15
99.477	97.845	99.222	94.408	96.053	96.441	99.588	100.05	96.229	94.391	103.3	95.197	101.7	102.18	101.35	98.094	94.684	97.71	95.255	94.875	102.41	101.96	101.36	98.92	95.936	94.593	101.21	98.108	97.219	97.216	99.064	101.64	96.146	101.39	100.95	93.828	100.51	92.67	94.183	100.1	98.083	101.72	99.524	100.94	97.298	100.49	95.77	99.732	96.739	96.964
103.46	103.77	111.28	101.64	107.63	105.76	106.96	99.857	106.01	105.42	107.95	107.49	104.98	110.17	102.46	104.76	117.21	110.62	107.29	107.32	103.76	104.24	102.98	105.81	95.798	106.77	107.77	107.38	104.16	104.67	105.89	108.03	101.55	108.09	107.1	106.13	112.18	107.25	103.43	106.08	107.89	113.7	101.35	105.03	104.32	108.77	108.23	106.31	103.81	108.72
104.71	102.57	109.82	111.26	104.75	102.72	103.89	103.24	100.76	108.1	105.15	99.585	107.62	107.77	102.35	107.45	102.39	107.64	103.26	101.36	104.83	104.36	108.44	111.52	109.67	108.14	112.49	109.36	104.5	105.61	104.88	102.94	101.59	105.62	106.94	106.26	105.28	99.45	106.48	108.19	108.67	99.362	111.14	102.94	101.17	103.38	110.4	106.57	107.51	111.34
105.85	106.02	109.05	107.22	107.9	108.82	110.11	108.28	106.65	102.57	108.41	103.06	106.16	105.36	107.87	101.38	111.61	104.6	108.37	110.16	107.82	108.55	114.04	114.8	109.92	112.94	108.73	107.51	109.99	110.67	112.63	107.37	99.694	103.64	106.36	102.94	99.318	118.73	106.39	104.58	109.34	109.77	116.53	108.04	107.41	104.42	109.14	110.92	104.49	115.35
106.07	98.461	106.16	104.1	108.29	103.47	107.56	114.89	106.32	109.81	99.574	99.723	108.61	108.56	98.508	108.79	109.14	111.81	109.34	98.853	103.46	104.09	104.15	105.28	102.06	102.98	104.95	106.01	100.85	104.79	107.54	101.39	107.75	104.07	104.6	107.08	107.06	102.24	106.51	104.21	108.76	105.23	108.07	102.96	107.47	103.75	102.29	104.2	102.74	107.03
109.23	108.38	109.78	117.03	111.71	109.51	112.68	107.99	109.1	111.26	109.39	104.62	109.73	108.64	116.26	104.04	105.56	108.59	104.46	117	108.6	110.32	109.42	116.3	107.7	103.17	110.78	106.18	106.08	108.25	115.07	105.53	105.05	106.47	109.69	111.26	111.72	103.43	102.98	110.24	102.5	99.306	110.99	105.48	98.826	111.67	108.63	107.25	112.86	98.121
108.1	109.07	107.42	107.78	104.44	108.16	108.3	112.77	110.5	111.41	105.46	111.55	112.08	110.18	110.84	107.56	107.99	103.17	109.98	108.65	103.69	110.84	111.16	102.29	108.02	105.89	111.71	116.4	109.37	108.05	109.22	104.21	105.22	109.36	107.82	108.89	107.43	111.55	115.33	108.91	103.22	106.89	102.63	112.71	108.71	111.55	109.87	109.04	110.01	109.87
96.624	97.59	97.608	104.43	97.518	98.047	97.114	94.778	99.064	98.028	99.4	102.5	91.872	95.668	99.657	95.922	106.7	92.953	96.131	104.95	96.117	92.478	105.16	97.392	95.135	99.758	106.64	98.608	98.748	96.194	95.83	94.792	99.866	102.38	93.759	99.148	99.602	97.337	97.68	92.479	94.107	96.722	94.304	99.464	94.798	96.634	98.443	95.726	97.949	96.003
101.62	96.249	98.748	96.736	94.478	110.44	97.711	99.554	99.66	102.65	98.063	105.01	101.2	107.08	106.2	104.02	98.832	94.976	103.3	96.983	102.8	97.801	98.342	97.81	98.467	95.975	97.423	98.217	103.8	98.406	100.15	100.64	101.68	96.507	98.06	91.136	98.905	102.53	97.402	97.212	99.252	99.339	105.2	103.96	101.52	98.531	99.562	99.598	102.75	100.84
110.8	108.89	106.32	105.31	107.26	104.29	112.57	109.92	108.39	114.12	101.53	107.29	102.01	106.24	107.97	116.42	106.77	108.84	111.94	113.9	110.78	109.62	108.58	108.48	111.88	109.93	115.31	110.99	104.72	104.89	106.23	104.15	112.36	109.98	111.1	113.98	113.34	107.01	109.26	115.14	110.62	108.77	112.2	111.64	109.15	101.69	109.11	108.01	110.52	106.64
105.87	113.65	113.36	103.48	106.65	110.23	106.56	113.07	99.749	103.2	104.85	113.01	111.13	107.93	110.1	117.24	111.08	106.33	109.76	109.1	100.63	111.99	106.82	108.67	112.82	104.17	107.85	106.2	111.4	109.6	110.03	108.21	99.106	106.43	105.97	108.09	107.84	112.64	117.12	108.39	107.91	111.27	107.11	109.02	114.68	111.17	110.79	106.28	105.73	104.85
99.114	109.27	105.27	108.54	102.36	105.3	107.77	99.946	103.5	109.08	108.01	107.26	103.88	104.08	106.28	108.75	107.84	102.96	106.86	110.46	104.89	102.48	111.02	103.31	104.52	112.61	103.68	110.16	105.95	104.86	105.14	106.95	105.37	108.63	101.67	102.89	109.27	108.64	106.8	101.99	103.51	105.63	98.218	108.03	101.06	105.76	108.13	101.05	105.9	103.31
104.94	107.97	110.14	109.07	102.33	105.99	106.93	106.28	107.41	103.17	109.04	105.29	102.99	102.63	102.51	105.7	107.64	104.78	100.81	104.5	103.08	113.17	105	105.63	99.56	115.98	109.12	105.21	104.85	105.41	108.48	97.593	105.19	105.12	105.09	104.39	103.92	109.65	106.98	111.18	103.75	106.91	105.22	99.861	111.08	102.8	110.98	106.55	101.88	105.52
110.71	100.99	110.51	107.5	105.28	114.54	107.79	112.79	109.15	111.17	106.4	112.94	109.85	109.52	107.48	109.87	108.49	109.26	106.93	105.39	103.78	108.81	107.39	104.98	99.172	109.16	113.7	108.28	106.92	110.25	96.735	108.74	108.09	109.44	106.51	111.24	104.03	107.89	108.03	111.45	109.65	109.35	107.58	106.72	107.84	103.77	107.66	104.49	111.36	112.01
106.82	116.35	106.64	114.53	109.75	111.43	109.57	106.67	106.26	105.94	107.22	101.09	102.29	107.96	110.2	106.18	103.84	112.15	112.98	107.02	109.61	114.49	112.61	105.44	115.73	111.6	110.03	116.53	107.63	107.78	109.37	111.22	98.331	106.84	107.82	106.3	103.76	105.39	107.65	107.03	106.08	106.87	109.25	110.52	106.62	108.13	117.4	112.24	103.84	106.93
89.928	106.04	97.24	95.325	94.197	93.16	95.971	103	96.008	92.521	95.966	94.266	99.204	101.05	96.417	100.81	94.381	103.7	94.47	101.29	103.99	99.517	96.928	93.634	91.04	97.716	99.876	94.638	96.531	91.686	94.1	103.42	106.96	100.49	96.178	96.896	92.189	99.126	100.21	99.45	98.628	95.271	96.326	103.12	97.779	97.037	99.407	103.12	96.398	98.494
109.09	111.4	108.74	109.35	102.92	114.19	107.71	95.737	109.24	109.13	109.87	105.76	107.08	104.94	108.15	102.15	108.64	106.93	109.94	106.97	104.45	108.69	111.48	112.18	112.14	105.82	107.29	103.89	107.92	109.33	106.22	108.97	105.7	108.87	103.85	100.04	109.03	107.34	107	104.69	105.71	107.23	109.12	105.53	106.68	107.71	104.01	103.63	106.75	108.21
104.28	97.847	108.71	101.05	104.29	104.41	102.82	102.55	102.62	101.53	103.64	97.017	105.46	103.95	101.93	101.89	100.71	101.03	105.38	98.65	99.059	95.207	99.211	102.97	103.39	104.99	104.44	102.37	95.328	104.03	101.42	107.12	97.371	101.77	95.551	98.218	97.507	102.48	99.396	104.91	103.05	102.68	101.32	99.012	99.448	97.246	92.124	99.782	104.72	98.555
107.87	107.38	108.76	108.24	111.51	106.74	113.65	110.79	108.29	104.28	110.15	103.35	107.96	105.18	109.33	109.53	109.55	114.39	108.78	110.37	107.43	108.26	108.51	110.72	98.565	105.74	114.51	108.47	100.07	105.47	105.47	109.1	110.84	114.53	107.83	106.76	108.52	107.81	110.18	113.33	106.89	104.6	106.9	112	101.39	111.35	103.67	107.37	111.51	108.12
96.662	101.68	100.27	102.15	101.72	100.08	100.49	102.39	98.575	100.58	103.4	100.06	98.02	97.363	104.76	99.232	103.19	100.16	100.04	100.84	95.155	102.16	100.86	102.99	101.82	99.514	96.777	100.89	100.69	98.398	106.69	104.03	102.2	101.01	98.309	95.661	104.07	101.5	102.09	102.31	99.834	101.03	103.48	100.91	98.797	101.64	97.573	104.06	105.54	99.703
100.3	98.413	103.95	103.94	101.21	96.789	101.9	96.17	100.82	103.32	97.811	97.483	98.356	93.893	101.72	103.73	101.41	98.041	101.87	96.447	102.07	97.888	107.82	99.87	98.522	101.65	106.69	101.21	96.714	100.36	103.3	104.44	96.52	96.687	103.52	102.2	100.45	107.02	104.67	95.771	102.7	99.62	101.91	103.53	95.433	98.754	96.019	98.167	99.77	96.861
106.87	107.19	101.26	107.73	107.47	105	106.34	107.72	113.8	109.22	102.17	102.76	102.48	100.19	104.25	100.83	107.88	108.15	108.12	105.75	110.13	107.91	101.76	103.51	103.79	105.18	112.85	109.7	99.734	105.21	113.34	101.53	102.13	102.88	102.96	105.79	100.06	107.41	106.22	106.76	104.57	106.2	108.29	105.78	101.97	103.03	104.65	112.82	107.97	107.12
102.61	100.92	104.26	103.89	101.57	102.97	102.24	100.51	95.267	101.7	99.896	101.63	99.638	97.935	100.79	97.394	101.99	104.28	101.66	96.712	99.517	99.874	103.41	100.54	99.246	97.097	100.69	101.63	96.444	103.87	93.859	106.62	101.6	100.88	100.67	99.84	92.526	98.093	102.59	99.848	98.596	99.548	95.69	104.56	96.97	104.56	104.15	95.336	99.83	100.01
104.22	111.82	107.52	104.95	107.55	104.73	102.02	107.27	108.63	107.65	105.32	104.85	109.15	107.29	106.1	103.06	106.68	107.83	105.23	107.41	107.8	104.48	109.42	103.37	104.23	107.49	111.11	107.03	102.3	111.56	109.87	116.05	111.89	107.5	115.8	106.07	105.24	110.1	105.31	110.64	102.92	106.32	103.65	104.55	111.41	105.26	110.49	110.11	113.58	113.3
108.52	103.58	103.8	106.2	104.94	106.72	99.404	106.59	111.07	106.93	105.47	112.73	101.8	105.79	109.52	109.76	105.22	107.77	105.8	109.34	109.18	106.11	103.79	115.03	103.67	103.61	107.3	106.84	105.4	112.16	98.35	103.43	109.85	105.26	105.16	105.55	111.11	103.54	113.79	110.89	110	110.65	107.33	103.9	108.34	102.12	103.55	107.71	113.27	110.33
104.35	108.6	104.11	108.93	102.79	109.51	99.097	108.47	107.1	105.46	112	106.52	108.57	113.65	105.6	108.74	108.79	107.41	110.68	110.98	107.2	107.44	105.2	105.71	104.6	109.11	105.82	104.32	106.81	105.89	105.93	107.21	104.25	107.31	109.41	108.83	109.41	114.61	111.34	106.39	108.69	111.5	111.02	101.57	103.87	101.09	103.91	107.18	106.19	114.45
108.87	100.17	101.77	96.187	98.478	100.45	106.51	103.1	104.12	101.07	110.73	104.3	107.19	99.547	109.47	106.28	104.14	105.28	104.14	104.83	102.55	98.541	97.129	112.22	109.58	99.758	104.75	108.44	105.5	107.04	109.48	108.25	111.24	112.49	102.47	106.69	104.2	108.77	108.72	106.52	104.08	104.53	109.48	101.95	100.42	105.62	102.95	103.13	108.93	104.81
105.31	107.3	111.48	108.69	108.96	109.33	103.14	112.37	112.85	110.63	107.46	112.36	106.37	108.11	106.89	106.21	112.36	107.79	109.41	107.03	108.24	105.67	108.8	110.46	108.6	105.49	105.04	109.13	107.37	110.78	110.93	109.37	109.18	109.5	114.76	107.66	115.27	108.03	110.78	100.5	107.23	105.57	104.1	106.71	106.87	112.18	111.37	110.71	104.88	105.13
109.97	111.06	108.55	110.5	108.64	105.29	108.07	109.44	110.11	108.72	114.66	102.73	112.13	107.79	108.7	109.6	111.2	110.52	110.53	110.62	114.23	113.05	115.88	114.17	101.97	112.77	110.63	108.49	110.4	108.07	101.97	105.96	109.98	114.37	113.24	107.99	113.87	109.5	107.16	105.04	105.79	108.94	112.65	108.69	112.93	109.37	107.77	105.01	104.39	110.27
111.99	111.57	111.54	112.88	105.71	110.63	105.86	101.23	103.06	108.82	103.16	103.1	100.88	104.59	105.18	110.38	108.37	105.95	108.9	104.31	107.07	116.31	109.12	111.26	108.19	105.52	109.44	109.04	108.62	104.58	104.83	109.38	109.27	108.48	104.58	109.26	105.88	105.69	104.28	110.83	116.15	105.35	112.27	105.47	109.24	103.75	105.28	111.69	108.89	102.55
102.42	113.75	103.64	110.75	106.16	105.32	104.36	109.94	105.98	107.36	105.35	107.39	105.07	104.42	107.51	108.65	106.21	107.84	107.19	112.9	107.56	107	112.38	111.79	101.92	110.51	110.1	105.17	110.5	111.38	107.79	109.26	107.78	111.35	110.69	115.61	111.01	114.21	100.71	110.86	110.11	107.41	108.91	107.85	109.62	107.13	108.78	106.3	107.78	118.59
108.55	106.11	113.22	113.99	113.29	108.96	103.62	99.491	110.98	112.36	105.68	114.82	106.23	105.8	106.43	111.17	113.76	109.84	113.41	111.45	113.1	110.91	111.72	112.92	108.32	117.28	110.2	104.14	110.22	108.63	107.24	111.16	106.7	104.93	109.9	109.73	108.65	109.01	111.42	107.09	107.21	104.5	112.42	107.71	101.96	113.61	109.58	115.06	105.77	108.84
105.58	107.21	106.58	110.84	103.11	103.57	112.23	104.94	110.56	115.98	105.96	110.38	103.32	116.58	110.54	101.15	106.59	103.23	110.04	112.38	108.12	109.02	101.58	112.4	105.11	106.34	102.66	99.486	106.67	112.79	97.729	112.49	107.09	109.26	104.19	109.12	107.03	109.08	107.66	103.85	105.13	111.73	105.51	108.6	113.29	110.56	113.39	102.02	106.03	105.87
106.58	107.17	107.3	110.78	110.73	108.16	104.39	106.93	110.85	106.35	109.65	107.36	103.77	109.73	106.1	103.66	103.47	106.83	109.08	111.03	108.11	110.95	106.91	106.54	107.22	105.36	108.94	105.55	111.11	112.46	112.3	110.25	112.6	106.05	108.84	107.88	109.37	104.58	110.55	107.63	104.61	109.79	103.88	109.04	107.37	116.33	106.37	105.15	107.69	114.65
104.2	108.05	108.12	107.2	100.61	103.33	102.87	109.4	104.25	108.8	105.37	104.23	107.72	113.72	106.39	111.2	104.03	106.77	109.61	107.62	100.28	109.47	104.05	99.905	106.78	105.98	105.72	109.67	105.88	105.25	102.65	103.54	103.64	99.857	104.64	108.5	106.82	107.94	108.95	107.29	105.1	106.15	111.3	105.29	104.24	105.53	110.97	106.11	108.52	108.07
103.08	102.97	101.38	101.48	104.16	105.11	105.6	106.26	108.91	99.425	99.919	108.56	106.16	104.37	111.88	107.14	106.75	102.55	106.04	100.92	105.17	102.77	105.51	111.53	107.56	107.98	109.39	106.22	110.69	106.71	102.79	105.25	105.49	106.87	108.99	103.48	103.77	100.4	106.86	110.19	100.56	109.08	99.339	102.98	107.06	100.47	101.52	105.2	102.08	105.32
104.33	103.75	104.48	102.08	108.31	103.13	100.92	103.54	99.799	106.2	108.95	105.69	106.77	104.99	100.94	113.91	104.52	107.32	109.59	114.87	109.01	111.74	101.92	106.24	104.54	103.42	110.43	105.44	100.12	99.902	109.36	105	106.97	104.25	108.32	104.98	107.37	104.62	109.64	106.79	102.52	104.53	103.9	109.09	111.62	107.75	109.68	108.64	102.88	107.41
106.4	108.28	114.79	115.7	105.32	106.09	105.58	104.03	101.57	107.69	113.14	106.62	105.54	110.17	110.5	112.64	106.09	106.92	108.92	106.02	111.68	111.39	105.51	105.81	105.36	103.23	106.36	112.61	107.63	103.69	105.3	110.29	110.31	103.33	103.56	104.49	106.54	109.15	108.04	111.33	104.22	105.57	104.4	106.92	105.39	102.19	110.59	111.79	105.87	110.33
103.75	104.82	109.44	104.84	111.3	104.6	109.19	97.486	102.04	106.24	102.37	102.86	107.66	106.02	100.67	107	102.99	104.29	103.38	103.94	108.84	106.11	107.02	114.42	111.07	101.64	100.22	113.73	105.56	104.84	111.67	101.13	99.365	100.46	108.88	109.85	101.38	106.32	106.99	108.45	102.58	106.13	103.82	100.35	105.11	108.05	109.04	106.28	104.93	101.78
106.2	106.84	105.09	104.27	106.92	101.94	108.55	107.28	100.5	105.74	107.53	109.67	109.98	104.8	108.66	109.57	108.97	106.42	107.18	109.35	102.36	109.6	112.44	103.95	108.96	108.5	103.93	105.12	106.61	101.72	102.62	103.53	98.1	108.34	99.922	99.701	112.27	102.02	106.19	107.32	104.64	106.32	110.36	111.36	103.55	108.75	106.15	110.46	102.92	104.17
101.99	108.7	96.407	114.47	110.51	106.51	105.63	112.84	107.15	109.43	103.01	102.89	108.5	104.92	105.68	115.61	108.38	106.81	108.24	107.87	106.76	110.15	106.08	107.52	112.02	110.26	109.32	103.13	112.37	108.81	112.98	113.64	108.46	106.89	112.2	112.84	109.92	113.31	109.88	108.09	111.32	104.92	106.66	103.88	108.84	104.78	109.57	103.08	105.18	107.93
108.87	105.01	104.5	103.55	109.75	111.33	107.43	109.18	102.26	104.59	109.48	113.27	106.46	104.44	105.71	109.96	112.1	109.63	106.26	104.65	108.63	104.14	110.26	103.01	114.79	108.67	109.11	100.7	112.17	105.44	105.19	112.4	109.99	110.43	107.17	102.59	108.6	110.65	104.86	109.03	112.59	107.3	104.23	105.28	102.12	111.61	113.34	109.6	104.59	104.36
106.1	110.45	114.52	111.82	103.14	105.32	109.58	111.25	107.79	109.64	113.6	108.86	103.53	106.76	103.11	112.33	107.77	111.92	107.65	116.47	108.29	109.14	111.52	104.2	112.39	109.7	105.8	107.73	105.14	106.73	107.25	110.32	113.75	107.75	106.06	114.69	114.58	103.14	110.2	110.77	108.76	112.66	114.05	100.74	106.13	116.34	110.17	107.78	107.41	106.21
108.1	108.16	108.43	109.74	112.82	108.29	101.99	112.83	107.44	107.14	103.93	110.91	106.74	107.46	110.58	112.34	99.706	110.43	107.98	108.77	107.32	107.62	106.21	105.11	116.26	103.31	110.42	103.49	116.95	111.51	103.78	112.98	109.14	105.45	108.95	106.21	108.07	112.65	107.6	108.7	111.9	113.93	104.89	114.07	109.52	106.78	110.9	111.25	110.14	109.54
110.62	110.2	105.72	107.99	112.18	113.19	101.56	104.53	110.62	106.37	101.74	101.94	110.8	108.07	107.73	104.06	111.43	108.55	106.42	108.36	108.18	96.646	112.41	108.04	105.16	111.32	105.27	107	104.95	106.96	104.98	113.17	102.44	109.13	107.96	105.97	105.68	104	98.722	106.43	103.73	107.1	102.62	112.85	107.93	106.01	107.78	105.98	112.63	105.02
103.33	105.87	105.6	109.1	109.72	111.63	105.78	109.59	114.22	108.77	110.19	113.13	113.15	108.93	107.89	104.78	105.04	103.41	105.42	108.88	106.49	113	102.94	102.74	111.39	110.84	111.18	105.48	106.24	106.03	102.76	111.98	101.2	108.28	110.44	109.18	105.49	113.14	113.03	111.02	103.39	111.31	106.37	108.51	105.56	106.93	109.67	105.76	105.31	105.18
106.62	110.74	100.77	114.67	108.08	104.08	101.07	106.06	107.15	110.68	103.59	104.21	99.717	106.19	108.07	110.02	102.92	114.13	107.36	114.24	108.61	104.44	109.18	103.92	111.01	110.88	107.73	110.3	107.35	111.82	101.3	108.27	111.2	103.79	109.15	106.41	102.27	110.6	110.21	108.64	97.416	108.04	103.29	111.45	104.43	105.08	110.53	106.05	108.09	107.33
102.04	112.99	103.8	108.09	105.84	105.78	103.66	105.61	107.81	109.04	100.84	104.94	110.66	108.45	100.09	101.93	104.85	104.17	104.84	101.67	111.12	100.67	99.193	98.903	102.83	105.51	104.19	104.79	108.56	103.27	102.81	106.52	102.36	108.38	109.26	103.34	105	110.33	104.54	108.22	111.13	96.318	103.97	114.6	102.36	102.4	102.23	110.09	106.95	104.7
96.253	97.581	92.749	95.355	103.43	94.626	100.36	96.404	98.894	94.625	105.11	99.255	102.5	99.28	99.506	98.805	93.568	94.708	102.96	97.107	100.06	90.393	99.622	98.299	100.74	96.014	102.24	93.282	100.35	98.902	92.669	101.89	96.803	97.269	98.954	101.01	99.555	99.015	98.773	91.833	97.428	93.241	102.02	104.86	101.37	99.951	92.467	97.937	94.189	96.844
106.15	104.97	108.77	107.92	99.005	101.05	110.5	107.44	103.82	109.53	106.17	109.18	108.86	105.27	106.64	99.999	104.64	101.66	102.7	99.663	107.26	100.5	112.6	104.04	106.53	107.9	108.16	105.93	98.634	107.72	108.7	103.3	106.73	104.04	105.16	114.88	107.66	104.49	101.06	104.18	107.34	99.869	106.87	105.9	102.64	104.76	108.02	105.04	104.86	103.67
102.89	109.39	107.64	109.96	108.16	108.82	112.74	103.13	110.23	110.16	105.26	111.48	105.98	111.9	106.43	111.03	102.39	110.92	108.32	104.71	109.83	107.45	108.78	107.56	109.62	106.71	107.73	108.62	102.36	109.28	106.83	103.43	105.01	112.2	103.34	106.73	108.84	113.97	110.71	113.67	104.42	109.14	102.18	110.74	103.15	102.39	113.05	111.74	110.12	104.76
102.86	109.29	102.15	96.176	102.78	99.108	104.65	106.75	106.13	107.9	102.45	109.04	105.66	101.96	102.66	106.53	106.84	106.87	102.15	105.97	106.37	111.76	108.25	103.52	104.83	109.64	105.37	105.69	101.53	107.45	107.39	103.27	106.73	111.65	103.04	105.21	104.88	101.96	104.02	106.76	106.77	105.52	107.25	105.99	102.94	107.14	108.43	112.5	108.47	109.74
97.464	99.421	92.67	101.11	94.221	96.745	98.501	95.946	99.571	97.079	100.39	93.852	97.605	95.464	94.911	93.125	95.705	99.438	101.39	91.405	93.914	96.216	97.541	99.323	98.458	97.839	103.01	100.33	101.9	100.52	97.693	99.429	98.281	98.885	91.319	100.5	100.95	101.08	102.42	94.718	96.251	104.81	98.222	100.39	92.847	91.926	104.45	107.68	96.663	98.625
100.04	105.31	107.62	97.297	105.28	109.51	107.66	99.952	105.61	101.32	104.64	102.77	110.55	104.65	103.55	104.74	105.9	106.04	106.22	105.74	105.78	105.33	108.76	103.34	112.99	100.43	104.9	108.35	105.78	108.75	103.73	102.19	99.515	106.44	102.84	108.19	102.79	112.58	105.91	104.86	108.81	106.08	110.02	110.3	101.81	110.27	104.19	100.43	109.8	110.38
110.02	101.89	108.43	105.15	101.76	106.1	101.58	107.35	106.33	106.18	106.06	105.41	105.18	102.13	105.23	103.71	109.7	110.77	108.09	105.54	98.702	105.82	101	105.37	103.07	100.83	111.56	114.04	108.74	102.31	107.35	106.39	108.11	112.23	106.92	104.61	109.29	107.54	105.96	107.7	100.59	108.71	99.866	107.87	106.08	109	108.04	108.84	111.79	113.48
103.13	110.82	106.15	105.15	103.87	108.1	109.82	108.48	105.55	115.59	106	114.31	110.07	108.58	106.18	101.5	104.88	109.07	104.8	116.81	111.15	113.52	110.08	116.21	106.07	111.64	107.65	110.64	108.22	105.08	108.48	100.65	110.75	107.85	112.15	105.83	107.28	113.43	110.59	112.23	104.7	110.35	108.86	109.12	101.28	109.44	104.66	107.15	106.71	112.59
99.303	97.114	98.506	97.767	101.29	101.19	96.426	91.108	95.518	100.77	96.285	96.071	97.249	100.37	107.01	98.489	101.05	102.41	102.81	92.614	98.609	98.552	99.333	95.537	96.311	96.052	100.44	96.566	99.133	102.69	96.476	99.073	93.056	97.806	103.6	96.44	98.756	97.456	96.621	97.36	97.079	93.09	102.88	100.58	99.785	93.625	97.75	103.8	93.812	96.786
107.51	113.58	105.59	103.37	102.46	103.55	103.65	112.57	107.97	107.46	101.66	106.68	108.72	106.18	107.13	104.84	114.08	108.36	112.36	106.27	109.21	110.06	114.18	103.69	104.94	103.51	110.05	107.54	112.67	114.4	104.69	105.64	105.17	107.9	110.06	102.94	105.66	105.67	108.04	102.69	111.86	109.67	106.98	106.55	105.71	110.23	104.99	111.7	110.69	109.8
106.44	110.74	111.09	112.87	111.12	112.34	109.9	109.87	109.2	108.72	110.3	103.29	108.09	111.21	100.58	111.88	108.33	106.81	101.26	112.01	105.31	104.75	108.67	112.39	103.46	108.11	110.3	108.91	106.47	105.42	107.1	105.71	109.49	112.78	112.18	104.04	112.99	115.02	112.49	111.97	108.93	107.03	112.57	113.28	104.58	111.78	111.25	100.76	108.86	106.57
114.75	108.12	106.82	106.15	108.16	107.34	102.54	108.37	109.46	116.93	110.23	110.36	107.95	101.7	104.33	106.37	109.53	106.42	104.76	110.49	112.75	107.86	116.31	110.82	105.82	106.69	106.07	111.53	104.14	111.63	106.26	107.43	117.14	112.57	100.23	106.46	110.37	110.12	101.22	104.29	108.57	104.07	113.56	113.45	109	105.88	107.51	106.36	109.27	103.61
95.025	105.01	98.154	108.53	98.115	99.786	105.49	99.58	101.26	104.06	108.87	101.48	104.48	106.13	93.288	102.71	102.59	99.944	98.509	105.36	103.26	105.97	95.978	106.48	97.888	102.91	105.39	105.41	98.972	102.37	103.32	104.82	106.37	104.08	101.21	103.11	104.7	102.47	104.49	101.19	99.008	111.45	104.13	99.315	101.82	102.07	102.79	103.21	99.114	107.37
101.02	100.31	103.83	98.685	95.31	94.091	94.437	101.06	93.798	99.244	98.573	104.74	90.999	100.77	95.174	91.875	98.728	102.01	97.578	93.52	93.418	95.697	95.972	97.568	97.096	95.462	96.427	91.018	100.49	100.23	95.156	104.36	99.446	97.115	98.429	92.791	96.996	100.05	98.345	95.399	94.973	94.165	97.327	97.346	102.48	92.213	101.47	90.667	102.47	99.264
99.495	92.193	95.518	99.262	99.584	102.18	98.38	95.611	94.007	89.406	97.183	98.696	94.11	98.44	102.9	96.543	99.837	97.433	97.183	97.31	93.061	98.427	102.16	98.859	95.776	98.88	99.745	94.948	97.597	94.263	97.323	95.529	95.861	93.932	103.61	98.786	96.434	100.98	95.052	92.009	100.37	98.357	94.5	98.629	94.962	93.652	98.8	97.737	95.736	95.324
104.23	112.93	111.86	107.11	107.42	109.51	108.4	112.68	109.86	104.01	105.2	117.73	107.5	109.42	107.2	103.95	107.49	109.94	108.97	109.22	108.83	110.02	106.81	105.56	102.96	109.02	109.01	107.5	108.82	110.36	110.73	103.52	112.68	106.92	117.13	117.09	110.28	103.62	111.96	106.52	106.03	104.47	112.47	102.02	108.32	108.1	108.09	103.92	115.03	105.89
95.999	105.95	102.21	103.73	107.08	100.43	103.95	106.46	110.11	103.08	106.62	106.11	102.36	104.93	103.82	103.74	106.28	99.256	104.75	108.32	105.74	106.79	108.81	110.03	106.03	100.47	99.756	107.08	107.79	110.04	105.36	100.05	104.7	108.1	103.05	107.72	107.03	99.943	107.68	102.7	109.4	107.34	109	107.5	110.6	106.06	102.87	105.65	103.43	107.52
102.97	97.192	100.36	98.307	95.873	101.6	90.645	98.992	98.319	96.573	97.026	98.12	100.53	96.042	99.098	99.758	91.962	102.95	102.28	103.42	103.37	100.97	101.02	97.005	95.894	104.6	96.575	95.935	100.87	104.81	101.4	97.514	97.214	96.887	94.171	100.06	94.808	103.04	101.39	101.28	99.914	93.623	99.583	99.837	91.934	101.65	94.464	98.887	97.449	96.918
99.511	95.386	97.283	105.01	104.28	105.76	100.8	95.227	95	97.73	95.024	103.75	99.744	97.256	100.88	90.791	102.29	104	99.195	102.85	97.431	102.71	101.94	103.21	99.594	100.44	98.043	102.74	98.638	101.9	104.47	96.261	98.529	105.98	97.381	98.053	101.46	100.49	104.23	103.02	96.31	96.166	97.937	104.23	99.687	99.114	96.275	106.14	99.594	104.8
103.12	107.37	111.82	103.81	103.85	104.49	106.91	105.95	110.73	110.62	108.61	107.09	110.5	103.34	104.94	103.12	105.57	108.7	110.64	107.26	113.72	109.21	104.56	104.2	108.68	103.77	105.69	105.21	107.96	103.23	107.7	107.47	103.84	109.13	105.08	110.71	105.64	101.41	105.29	102.69	106.37	106.65	106.54	108.56	106.99	105.1	110.34	106.72	104.35	105.36
107.29	113.25	109.88	103.29	106.1	109.55	101.94	106.27	99.399	106.35	110.51	102.04	108.95	102.47	108.44	109.77	102.84	102.47	108.97	111.92	107.6	108.94	107.79	102.46	104.99	110.91	106.05	113.72	103.85	104.78	108.95	106.1	108.15	109.29	105.04	105.42	106.28	111.07	105.83	109.62	104.04	105.85	114.41	99.425	108.02	102.22	106.9	103.06	109.16	111.46
111.54	114.07	109.22	109.75	113.05	110.98	108.81	112.13	112.41	108.94	114.28	113.86	118.91	104.43	107.21	109.85	109.11	108.46	102.57	108.8	111.56	111.92	112.4	104.21	106.96	114.22	103.77	105.08	114.53	111.24	107.4	106.94	112.81	108.13	112.71	107	104.73	108.92	111.82	112.06	102.69	107.93	108.28	108.83	110.74	110.81	115.28	106.97	104.57	107.93
107.92	103.89	101.51	107.27	104.4	103.06	100.42	106.09	103.68	103.73	100.02	108.89	112.19	106.35	106.06	106.38	102.61	102.22	109.36	105.45	107.52	104.25	108.44	104.89	105.63	107.91	107.54	108.89	101.84	111.35	109.96	103.84	103.21	106.58	104.77	106.25	108.45	105.18	107.82	101.51	100.21	108.21	106.64	106.18	109.54	104.48	110.85	106.41	105.25	98.668
96.644	93.259	98.384	106.54	96.504	104.23	98.686	94.632	107.29	94.482	99.597	101	102.02	96.799	104.09	97.324	99.113	97.759	99.476	103.87	92.013	100.04	98.398	104.7	100.04	99.03	96.588	105.95	103.88	99.505	96.461	102.08	97.507	104.2	102.41	98.533	106.63	101.09	98.952	100.03	94.784	102.96	94.358	91.157	100.28	91.002	99.057	101.68	103.31	107.66
111.19	107.03	114.51	110.27	113.12	109	120.18	115.97	113.77	108.57	106.26	112.08	112.9	108.92	105.91	108.3	109.93	101.86	105.65	105.37	102.14	105.91	112.64	106.3	112.41	108.5	111.75	107.6	109.5	103.44	104.37	107.05	110.88	103.76	107.8	103.24	108.09	108.4	108.29	107.28	102.5	107.07	104.71	111.43	101.51	105.45	105.31	107.9	111.02	107.84
99.56	102.64	98.052	98.816	100.63	98.695	103.16	102.98	97.16	104.1	104.59	105.47	96.614	101.44	106.27	100.55	102.61	98.093	98.372	97.463	102.38	96.45	103.95	104.92	105.12	105.11	105.51	96.798	102.29	94.311	97.04	99.014	98.216	95.111	101.76	101.9	97.988	98.246	105.99	100.2	98.946	94.207	101.87	99.742	107.72	97.724	93.35	101.25	103.98	99.772
111.76	105.09	103.02	111.78	107.96	100.01	101.17	103.46	101.91	111.23	107.17	107.87	104.72	108.63	106.53	107.52	104.02	109.05	109	106.01	109.61	104.86	106.02	105.75	108.29	106.56	107.19	112.12	100.43	102.43	109.88	105.79	109.01	104.35	101.42	105.25	106.75	100.15	110.49	110.2	110.47	106.15	99.768	106.37	113.5	105.03	108.42	103.86	106.64	107.6
106.07	111.34	100.78	100.09	98.829	103.04	101.78	99.207	101.51	97.771	96.464	102.06	101.1	99.812	103.43	101.38	99.671	111.67	100.45	108.27	102.62	93.737	100.76	107.32	104.64	105.84	104.83	107.22	103.32	102.16	105.35	96.279	105.17	99.252	100.83	108.45	101.05	105.09	102.32	100.2	105.92	98.365	105.37	96.64	97.36	102.47	100.88	99.697	104.47	99.205
105.44	110.26	107.11	107.27	109.05	112.11	103.56	104.26	107.34	106.76	111.73	108.81	107.57	109.19	108.11	105.99	107.95	110.29	115.44	105.4	102.46	106.12	113.01	111.66	115.6	105.8	111.07	109.28	114.22	107.38	105	109.48	100.73	109.42	113.97	107.87	110.5	109.43	109.7	110.32	107.28	112.51	104.45	105.51	102.96	108.17	102.92	102.22	107.9	105.74
105.33	110.33	105.91	105.13	107.21	107.14	107.16	105.28	102.66	107.57	108.55	103.24	103.28	108.01	102.61	107.17	104.15	104.54	103.56	104.81	105.85	104.02	105.89	104.9	104.35	105.48	108.87	109.48	106.89	105.05	111.19	101.37	105.69	110.1	105.48	107.77	104.76	109.47	105.44	101.03	105.45	101.42	109.69	104.63	109.24	106.57	101.4	111.49	103.09	101.74
108.09	110.78	105.56	101.32	111.6	108.03	110.45	111.3	110.69	117.02	114.32	105.15	113.44	111.9	106.05	104.78	108.57	109.26	111.1	100.83	111.7	105.13	103.36	111.26	106.02	114.21	111.05	106.48	116.15	113.71	112.52	103.77	108.27	113.03	111.96	106.54	101.13	111.65	109.44	111.08	104.17	112.94	104.28	113.54	109.4	106.51	112.83	111.11	107.17	107.63
92.882	99.524	92.305	97.961	99.168	93.019	95.654	98.123	89.719	101.37	100.28	104.69	92.763	98.312	99.226	99.134	96.037	103.64	103.75	99.29	98.806	101.7	95.802	96.476	98.748	104.35	92.7	103.72	109.26	94.475	96.06	100.11	98.205	94.716	100.4	100.78	101.41	97.196	92.509	100.41	97.331	93.245	98.232	95.677	98.677	90.6	95.95	97.744	97.536	96.033
111.66	110.84	109.9	108.83	105.44	104.89	104.69	106.66	114.63	107.17	107.08	104.06	109.42	107.66	109.32	110.26	111.25	104.29	104.52	111.76	101.62	104.12	102.01	108	104.76	108.28	112.31	109.37	105.58	106.28	106.78	103.66	102.7	111.7	109.83	109.19	109.9	111.29	97.937	105.19	107.58	106.42	108.87	103.82	110.96	109.96	105.84	102.9	107.08	111.98
97.812	102.7	101.44	98.185	96.136	105.63	102.9	98.327	97.404	97.854	100.18	105.44	99.96	92.435	95.974	102.63	102.85	104.32	103.97	96.437	96.031	100.14	100.31	96.601	98.123	98.164	100.42	99.287	101.4	96.568	97.779	101.7	98.079	97.796	92.423	96.757	106.27	101.29	93.649	100.6	104.32	90.697	102.47	96.975	95.915	94.284	98.91	99.637	100.32	99.884
104.07	97.074	103.75	96.11	101.02	98.184	100.18	100.6	99.383	91.783	98.556	100.33	92.756	94.341	99.285	95.525	103.46	100.13	100.26	103.12	91.088	98.393	102.43	104.65	94.828	100.38	96.801	93.77	95.998	98.115	97.18	100.9	104.12	98.543	95.42	101.18	96.663	101.22	98.784	99.64	97.61	102.13	96.853	89.655	97.534	99.239	98.471	98.073	107.66	98.71
96.787	102.01	100.22	99.585	92.643	102.13	99.637	102.56	97.081	96.819	101.51	101.91	105.22	100.77	100.08	100.2	101.4	99.917	100.82	97.545	104.85	105.12	92.179	95.446	103.18	99.704	102.28	100.97	102.78	99.477	97.06	95.09	99.07	92.247	101.56	102.89	97.094	99.423	92.39	96.032	95.671	107.1	98.766	100.5	96.121	99.857	95.242	102.38	103.15	103.49
110.6	102.28	105.28	108.44	105.19	101.56	114.95	108.83	110.37	105.15	107.37	100.47	104.13	105.33	109.03	110.17	107.32	103.61	100.28	102.77	106.47	105.02	101.81	103.67	106.02	107.51	113.77	116.26	105.38	103.6	104.73	102.12	109.92	102.31	107.8	106.78	100.76	100.76	104.69	108.42	99.735	107.35	108.08	106.51	104.41	104	108.56	102.72	112.77	104.88
101.19	102.87	105.17	109.47	104.03	110.47	110.17	101.57	100.08	104.98	102.06	110.66	101.56	106.23	103.19	108.15	99.788	105.83	99.864	104.89	105.96	108.03	105.93	108.06	108.76	105.97	104.66	107.37	102.52	112.86	97.514	106.03	110.82	99.731	103.04	102.69	100.49	104.61	107.59	107.77	103.8	104.12	107.01	105.92	105.13	100.95	104.42	100.7	103.9	107.83
102.77	113.46	105.32	107.46	104.49	106.06	110.29	102.74	106.04	108.78	107.6	99.94	103.67	109.7	104.87	106	106.01	111.58	106.09	104.52	99.186	103.03	111.35	108.13	105.97	105.68	104.02	101.52	106.05	101.4	103.51	110.81	108.8	104.83	104.42	101.56	109.23	108.46	108.92	109.4	100.8	108.27	103.79	107.51	108.97	108.6	109.98	103.94	102.4	106.76
106.79	105.35	103.24	102.46	102.54	104.29	101.85	99.306	101.78	101.77	105.13	103.31	107.82	106.56	102.62	106.41	106.75	107.23	105.88	103.89	101.79	101.59	99.627	98.211	105.03	101.98	106.93	104.6	104.85	104.26	97.835	99.511	105.4	101.68	98.206	104.38	101.3	100.94	106.08	99.954	102.2	103.6	101.24	99.179	99.744	106.85	100.27	104.39	99.939	101.12
107.46	108.76	102.86	107.25	111.15	107.68	113.22	104.28	101.96	105.91	107.18	107.48	102.31	109.67	107.03	98.635	106.2	106.81	102.97	104.75	108.84	104.36	112.11	104.36	105.49	109.98	106.49	106.38	110.08	104.14	108.23	108.95	100.91	106.13	98.978	102.14	107.64	101.13	107.75	107.93	105.68	110.28	101.57	106.82	107.14	103.02	102.96	110.53	108.34	106.9
104.62	111.75	110.71	101.54	103.44	107.89	108.87	110.67	106.53	110.33	108.82	108.82	104.6	108.75	107.99	107.12	107.51	103.73	104.35	105.31	107.94	102.29	103.28	101.78	112.25	103.48	104.82	102.36	99.611	107.32	102.98	102.78	100.79	104.71	104.59	108.24	109.38	93.679	104.44	104.13	98.229	107.62	107.17	105.95	97.913	105.78	103.59	110.36	106.09	112.08
102.64	102.41	103.57	111.85	102.72	104	102.38	107.48	104.13	106.33	103.05	103.87	101.31	106.34	105.39	106.88	112.39	109.24	109.03	109.1	102.34	107.15	99.321	104.16	104.7	107.51	103.48	98.926	104.13	106.56	104.26	106.81	106.24	109.5	107.16	102.59	104.56	107.77	101.81	109.84	99.527	99.894	108.83	103.45	107.74	107.29	104.55	111.24	101.29	106.35
103.26	96.157	98.27	100.56	100.92	98.587	102.47	98.355	105.38	95.17	104.2	103.63	94.657	97.691	102	97.393	99.804	99.999	101.08	102.72	103.5	99.333	100.65	99.553	102.6	100.19	107.02	107.68	105.71	102.16	103.32	94.735	100.41	101.22	105.77	97.635	98.967	101.29	90.227	95.022	101.48	103.54	106.94	105.05	97.502	103.38	99.395	104.07	96.855	98.466
109.98	106.07	102.88	110.94	112.28	103.46	105.57	112.59	106.46	105.76	106.55	106.47	106.6	109.41	108.38	106.78	104.81	108.36	108.87	101.31	108.81	111.16	109.94	110.07	101.02	111.15	109.11	103.36	105.48	107.48	105.49	107.55	109.83	107.9	108.54	103.03	111.23	102.64	107.61	103.09	106.27	106.14	110.38	102.98	98.639	104.88	112.7	105.88	100.99	108.44
109.43	106.62	105.02	102.5	106.66	108.04	104.56	106.03	106.08	102.27	101.95	104.38	106.01	102.63	104.8	106.62	99.677	107.75	102.98	105.93	110.37	102.03	106.86	107.04	109.49	108.98	107.66	105.26	107.68	98.266	104.63	107.11	109.06	103.37	106.3	108.62	104.42	107.07	102.25	106.42	107.49	99.047	106.26	105.19	103.83	107.88	102.42	99.778	107.6	102.51
100.29	100.45	101.21	99.44	102.1	92.863	101.3	93.778	96.651	96.201	99.519	96.141	104.31	96.31	100.49	94.575	99.819	103.95	100.53	101.67	101.56	110.25	100.76	106.24	97.999	104.57	109.08	101.33	97.248	98.311	100.84	104.36	99.194	97.22	98.22	105.17	98.476	93.764	99.592	99.054	98.218	100.45	97.099	99.481	100.38	103.2	100.58	95.171	104.17	109.36
95.957	97.606	95.96	97.528	93.906	96.511	96.925	100.46	106	102.45	99.162	96.666	102.47	98.799	97.194	91.016	92.745	100.05	94.673	103.69	99.526	96.296	97.941	98.296	100.85	93.508	96.783	104.64	96.547	96.514	95.545	103.4	96.661	97.101	91.062	96.721	95.128	105.5	96.683	93.856	92.326	96.848	100.79	99.642	93.142	99.959	100.68	102.32	95.667	106.03
107.08	114.17	112.4	111.05	107.4	110.6	105.3	116.19	98.448	110.69	102.94	112.08	107.44	106.72	106	107.26	115.07	112.54	108.59	113.15	106.4	102.41	104.83	108.69	106.47	113.18	112.18	103.49	109.86	111.66	101.9	107.46	107.01	114.56	107.65	112.92	111.09	111.5	106.97	112.98	104.82	110.16	113.09	109.01	111.25	108.97	107.53	104.04	108.14	114.82
106.77	105.84	103.68	109.35	109.54	100.06	107.41	107.56	103.7	109.61	103.17	111.66	109.6	111.27	111.15	102.43	113.46	107.31	109.75	109.4	108.12	109.62	106.72	104.95	110.37	110.56	104.64	106.66	107.13	103.28	110.13	108.04	110.3	105.64	109.02	99.619	114.02	108.27	107.38	108.1	108.13	106.38	109.06	107.99	99.61	109.27	104.55	106.98	113.94	109.81
101.98	102.75	96.991	91.91	93.583	94.551	97.3	100.25	101.13	99.609	97.627	100.21	104.79	98.951	104.97	95.511	99.612	100.37	101.76	96.831	104.06	95.698	96.985	102.01	93.359	101.81	101.95	101.01	97.65	97.915	90.274	98.251	100.79	99.372	99.585	96.436	94.898	99.418	98.291	96.329	92.464	98.203	102.43	95.553	96.711	102.25	102.82	101.78	101.01	99.214
100.66	102.24	104.77	97.504	97.862	101.22	94.389	101.3	100.64	104.77	102.27	97.152	103.7	94.945	99.99	108.79	97.486	97.821	98.736	97.288	102.47	102.35	103.02	100.78	103.07	102.74	101.55	106.13	97.179	104.83	105.51	99.067	104.15	108.87	107.46	106.79	106.19	96.129	99.635	100.56	99.619	100.55	97.612	103.84	105.98	100.93	98.495	99.11	100.14	98.917
96.056	105.2	99.381	99.462	102.45	104.54	97.266	101.71	103.26	101.41	98.089	98.976	98.191	99.596	104.79	98.7	97.402	103.52	102.23	94.681	98.121	94.822	100.15	99.867	105.98	95.288	100.28	101.91	100.52	101.39	97.904	100.89	102.66	101.13	96.853	96.327	97.491	96.123	103.23	109.46	99.183	98.573	102.23	102.79	100.45	97.387	92.686	99.187	98.192	102.45
101.37	107	102.34	99.464	100.16	106.45	107.39	107.28	107.15	105.07	104.35	110.29	108.14	106.6	107.74	103.92	102.06	108.07	101.88	104.56	98.227	107.46	108.43	99.342	104.94	95.733	107.72	109.59	106.33	106.42	105.93	109.9	114.61	105.65	111.23	103.33	102.21	105.23	104.08	104.59	106.79	104.17	110.03	102.65	109.71	97.322	105.14	108.77	112.06	112.06
98.526	110.01	108.36	103.73	102.16	109.98	103.89	107.89	102.59	107.49	109.79	109.05	105.66	110.21	103.28	110.88	103.88	111.17	102.05	102.79	105.21	99.533	106.3	105.51	104.3	100.44	101.74	108.64	110.06	101.45	109.13	97.578	108.73	107.24	106.83	108.48	104.43	105.97	107.88	102.29	102.77	106.23	106.17	107.08	110.56	108.04	108.57	107.25	104.4	103
113.64	114.58	105.02	109.98	110.31	109.16	113.73	108.61	113.69	113.58	107.94	113.19	110.05	101.47	104.95	110.28	108.44	109.08	107.85	106.07	104	109.41	111.97	105.05	108.06	110.41	108.01	112.07	107.95	104.18	107.81	101.53	111.3	113.1	113.27	102.25	108.3	101.27	108.62	103.73	110.28	108.16	107.99	106.71	104.29	105.7	106.17	105.39	104.83	104.76
108.98	104.88	110.71	104.68	103	106.75	112.38	103.23	102.29	106.1	97.047	104.82	105.15	105.48	110.96	108.75	109.33	105.8	102.38	111.93	111.12	104.44	108.61	99.176	101.6	102.75	105.13	104.12	110.84	108.65	103.41	109.54	109.21	108.8	106.95	110.39	106.74	103.74	100.73	105.12	107.01	106.96	104.07	100.12	104.34	109.68	106.76	107.04	109.23	106.49
97.933	96.984	95.027	91.541	97.162	97.057	95.095	96.293	100.89	102.38	94.886	96.955	100.2	97.309	102.35	100.44	99.399	95.15	93.69	105.77	95.653	100.44	101.14	95.034	101	101.96	94.879	95.921	99.831	97.161	96.187	94.916	99.029	101.12	92.713	99.947	99.008	91.074	101.46	96.305	94.968	96.341	93.696	95.394	102	96.279	95.091	103.39	98.532	95.845
109.12	105.07	110.35	112.18	108.94	110.16	109.04	110.67	104.6	107.16	104.21	107.65	112.34	105.2	110.27	103.66	106.61	118.46	104.39	109.2	111.14	112.2	112.56	110.57	103.16	108.69	112.48	105.57	104.73	113.41	113.55	105.83	109.34	106.6	107.71	105	107.01	106.36	103.99	111.36	112.01	106.53	104.48	111.09	109.22	101.99	109.87	104.15	108.94	107.02
100.26	98.959	94.715	101.57	98.713	95.102	101.13	98.574	99.203	104.19	101.92	98.944	100.69	96.611	102.51	105.93	95.79	96.706	99.343	95.005	100.63	102.9	98.915	96.501	102.19	96.501	99.688	103.12	95.272	99.17	102.12	96.022	102.38	102.48	99.946	96.704	98.846	104.29	101.91	98.616	103.37	99.769	97.838	95.929	94.163	99.924	99.068	102.25	101.02	95.534
108.19	105.83	111.59	110.42	108.04	110.47	107.48	106.66	103.5	106.06	104.46	105.34	110.01	105.56	105.44	105	101.86	109.3	103.85	108.13	101.48	103.79	111.22	106.56	102.6	97.288	103.91	103.76	102.23	105.23	103.3	101.88	105.23	102.53	102.01	106.76	104.56	106.34	97.105	103.7	106.11	102.1	96.351	103.86	105.24	104.75	104.36	108.29	99.42	104.65
104.39	99.198	102.38	105.92	102.68	111.16	115.76	101.92	108.11	107.54	106.93	99.285	108.2	105.81	104.79	108.79	105.16	105.11	109.6	103.31	108.58	108.32	100.31	108.18	107.21	112.79	107.4	111.96	107.57	104.38	115.39	103.5	104.82	100.32	107.84	104.12	107.78	107.93	111.87	111.45	106.38	107.47	106.05	102.85	103.98	99.67	105.82	104.14	103.51	102.32
106.16	96.488	100.38	103.72	97.803	101.69	102.28	98.298	95.62	108.4	99.496	100.9	98.569	101.02	97.832	99.955	95.812	101.64	106.69	102.31	104.57	95.021	105.17	100.84	101.61	97.891	102.73	101.6	101.2	108.03	103.58	99.499	100.24	102.43	101.27	102.04	100.57	98.802	102.84	101.17	108.33	102.94	99.874	100.63	99.419	95.613	99.971	99.013	103.45	102.48
115.14	104.49	104.33	117.65	109.8	117.41	107.39	111.61	110.69	109.97	106.28	112.69	103.75	107.41	111.1	111.75	108.69	110.39	114.12	109.76	111.17	114.76	106.75	113.72	106.91	110.78	107.21	110.37	115.9	113.08	113.91	115.94	107.52	112.67	113.93	110.66	109.16	115.34	108.05	109.57	107.96	112.46	110.95	107.6	108.39	114.97	115.08	111.02	108.87	115.33
104.41	104.57	111.15	102.88	100.14	99.87	100.65	101.6	93.035	103.67	97.649	98.503	101.15	100.27	99.867	103.03	103.09	107.61	95.166	103	105.08	105.69	98.2	103.27	101.19	105.38	103.13	100.88	97.314	98.286	100.46	95.644	103.16	102.02	100.5	102.61	97.205	99.736	98.733	98.515	96.286	95.907	99.653	102.11	101.78	99.108	100.03	103.52	101.03	101.65
104.76	103.84	104.7	111.84	109.48	108.48	102.09	103.8	112.84	105.47	108.64	106.81	107.03	107.02	105.27	111.64	108.55	108.9	104.02	106.48	109.61	98.848	108.53	105.75	107.55	98.373	103.73	102.75	99.622	111.52	105.61	104.23	107.34	107.2	107.58	105.83	104.32	106.95	102.58	107.46	109.83	108.15	102.46	107.9	104.25	107.48	105.78	100.27	102.02	109.32
106.09	103.93	112.15	107.02	103.8	109.12	99.73	105.93	109.49	109.05	110.39	106.81	110.45	102.43	100.56	107.21	101.27	105.5	111.58	112.81	106.09	106.29	104.07	108.18	106.93	106.56	103.37	110.18	102.49	105.82	104.77	106.28	103.72	104.24	106.18	105.51	99.766	106.74	104.7	110.23	103.55	104.49	103.64	106.25	103.01	100.5	106.64	104.96	107.02	105.83
114.41	103	109.23	105.24	103.72	105.69	106.82	105.02	108.49	103.59	105.32	105.31	101.91	107.43	105.51	100.3	103.07	115.48	109.15	98.98	108.95	106.59	106.99	105.4	106.35	103.64	109.27	110.7	104.98	107.36	100.52	106.94	106.21	105.36	103.61	110.29	104.73	104.25	109.23	109.06	94.86	107.22	107.46	107.82	106.54	105.35	103.47	99.64	102.31	102.5
107.93	106.37	106.22	105.08	104.87	103.99	107	109.45	106.15	106.04	106.68	105	107.24	105.19	103.8	111.93	109.43	100.48	110.96	103.67	107.43	107.17	107.72	110.7	104.44	110.39	109.81	102.48	107.01	103.57	105.39	108.12	108.67	107.31	101.17	102.02	106.53	102.53	103.21	109.84	107.67	103.33	102.4	109.74	106.47	107.01	104.89	106.78	107.19	108.65
103.56	106.09	111.57	108.32	109.35	107.83	107.79	110.94	107.88	111.47	109.79	103.7	109.71	110.91	109.26	108.25	109.63	109.44	109.45	107.97	111.12	107.77	108.25	110.67	111.92	111.6	110.96	114.95	101.04	106.26	107.28	109.3	106.78	104.64	109.36	107.95	112.93	109.04	112.23	111.15	105	108.35	108.45	110.86	106.74	107.66	113.26	108.37	111.15	108.33
107.44	105.67	101.62	102.56	107.59	105.41	102.01	109.24	107.2	106.56	110.25	105.03	105.41	107.87	102.62	107.02	106.84	103.73	110.63	103.04	104.25	104.46	103.27	105.92	111.51	105.94	105.9	105.42	105.47	106.13	106.25	107.75	106.03	103.62	102.34	110.09	105.08	103.13	107.56	107.17	104.73	104.06	109.82	102.43	105.96	111.93	103.46	109.78	104.75	105.7
99.489	105.97	97.513	101.23	103.13	92.688	100.71	102.81	102.05	103.92	98.433	97.452	98.43	104.8	100.09	110.57	99.313	97.759	100.3	103.03	96.658	101.24	98.959	94.576	95.8	99.378	97.508	109.08	97.501	99.492	99.214	97.602	103.01	94.245	106.3	101.14	101.26	97.721	99.469	95.23	100.2	102.96	95.201	97.561	94.259	103.41	107.07	104.2	100.18	96.892
109.54	105.53	110	104.65	101.41	112.16	108.99	106.83	105.8	104.98	104.82	105.11	104.56	112.04	105.48	104.89	109.46	109.81	107.3	103.94	107.52	103.97	104.9	102.77	102.61	105.03	111.64	108.54	105.52	108.97	112.03	107.77	107.97	107.17	103.68	110.95	104.3	109.87	109.52	103.39	105.26	110.24	108.74	105.66	108.13	110.27	104.26	104.58	109.6	108.66
105.8	113.16	104.16	111.9	105.69	108	114.17	107.65	110.77	112.62	109.59	110.39	110.91	102.72	105.09	109.14	105.96	106.55	105.26	111.14	109.45	109.51	105.85	112.47	114.4	106.12	111.6	106.47	107.69	99.688	102.88	114.05	105.53	108.85	115.11	106.96	113.43	109.36	111.11	110.51	110.44	113.05	115.56	101.48	111.12	108.02	110.9	105.35	114.67	106.91
109.37	104.47	95.776	109.13	101.68	110.34	101.28	110.29	96.934	108.06	108.66	103.97	101.97	106.49	102.46	99.544	104.06	98.953	108.11	106.39	108.36	105.58	107.14	101.67	99.821	110.7	104.65	108.83	110.9	112.17	113.37	102.69	105.76	111.74	105.87	105.05	103.36	104.1	105.05	107.43	112.24	110.12	111.82	105.26	108.85	106.5	109.83	103.2	101.09	105.68
103.54	109.68	109.41	106.09	108.23	108.06	108.1	107.65	112.4	107.48	109.81	112.62	102.51	102.58	109.87	106.03	103.36	111.43	107.38	109.33	111.27	103.65	111.42	109.22	113.6	110.03	118.39	114.91	108.26	105.8	107.31	108.2	112.13	108.53	111.54	106.48	103.31	108.26	111.21	110.7	113.13	107.46	108.92	109.6	103.72	108.27	108.23	110.4	107.18	107.07
103.14	106.03	100.74	104.38	103.94	103.63	102.95	101.69	105.37	101.52	110.89	105.23	108.14	103.6	104.08	106.73	109.87	105.68	106.11	110.61	106.51	103.35	99.647	101.68	108.86	108.91	105.98	111.95	109	106.24	105.09	107.19	102.04	107.01	107.72	101.98	107.34	110.49	104.63	100.44	103.69	111.49	106.62	111.64	104.69	105.86	103.64	105.67	102.91	101.48
104.76	99.976	106.57	107.51	111.38	103.96	108.9	103.56	108.45	100.32	105.45	107.1	105.53	99.46	103.94	107.34	110.12	103.86	99.957	105.32	108.96	109.68	107.01	107.21	107.12	108.97	101.82	106.45	100.8	111.57	107.48	103.89	110.11	104.56	105.18	104.58	107.79	105.7	107.02	107.42	110.05	103.4	103.98	101.28	104.25	107.58	105.98	109.11	112.84	103.41
105.07	106.83	105.78	111.13	111.34	105.93	115.69	113.92	108.63	108.32	108.35	109.95	108.26	104.26	110.61	106.38	102.25	106.76	108.21	115.74	105.75	110.71	118.08	106.72	102.22	106.73	104.66	107.89	110.98	104.89	105.93	112.69	104.8	116.05	111.66	109.91	101.96	104.06	98.418	114.03	108.37	105.5	106.79	108.53	109.82	104.73	107.62	114.58	101.1	104.95
106.89	102.37	97.861	100.09	101.78	104.07	107.04	105.26	108.29	100.34	106.22	103.85	105.07	103.49	105.19	102.82	99.54	108.94	105.64	109.74	105.77	109.92	102.89	103.29	108.32	106.24	107.08	98.497	112.31	107.51	100.37	107.58	110.49	99.98	104.09	112.8	103.73	111.27	107.29	105.37	102.69	107.65	107.33	108.75	109.64	103.94	111.4	107	106.82	109.18
95.159	104.6	102.34	100.38	97.081	97.472	95.098	94.468	95.089	98.63	98.17	98.741	96.829	93.436	95.322	97.423	100.62	103.62	98.244	105.23	95.402	96.368	97.868	93.766	102.16	101.39	97.452	91.499	94.999	97.8	102.02	98.449	96.433	98.161	99.04	95.976	100.4	100.18	99.782	97.967	97.891	102.55	97.179	105.35	95.758	102.76	98.945	101.95	91.185	95.173
108.15	100.57	103.94	104.91	103.2	108.48	101.66	106.1	102.55	102.7	103.38	108.79	106.67	109.77	107.59	104.56	106.44	104.11	104.86	100.22	111.07	104.15	103.27	106.4	109.06	103.17	106.29	100.27	102.96	104.96	105.58	107.05	104.31	103.21	98.609	103.74	109.15	108.63	113.05	114.82	111.19	105.04	108.78	102.85	104.82	101.44	106.11	101.14	98.469	103.12
104.32	110.57	109.56	108.65	104.52	112.77	111.22	107.27	106.19	111.54	105.75	104.64	103.56	106.37	106.51	101.51	111.79	101.47	113.64	109.39	106.79	112.22	109.29	117.08	108.72	105.79	107.14	106.78	107.4	106.47	106.61	105.96	108.06	103.24	108.27	107.72	110.05	111.8	112.68	105.37	104.86	105.99	109.55	105.09	101.82	110.86	103.38	103.91	112.2	104.3
99.304	106.41	105.57	101.75	108.37	103.53	110.49	105.52	104.36	102.32	102.31	104.5	105.34	101.35	105.08	102.31	104.81	105.05	104.73	105.92	97.55	103.69	101.72	98.728	104.27	110.69	105.73	110.76	103.4	108.43	107.56	102.85	106.15	103.26	105.04	104.28	108.99	107.33	101.51	108.49	103.83	105.53	109	109.78	104.44	108.45	103.15	99.885	101.86	107.41
95.524	98.679	95.401	109.54	100.05	102.26	95.914	101.46	95.193	95.339	101.62	100.82	100.45	104.5	101.46	89.71	99.297	105.15	97.666	102.33	99.148	101.77	99.317	93.728	91.413	92.24	96.434	92.467	100.87	96.173	97.87	103.79	106.2	98.893	96.169	101.21	99.629	102.98	92.889	104.1	101.11	98.433	96.704	97.708	100.63	100.6	104.15	101.46	99.667	95.672
109.84	108.55	108.3	112.35	107.62	102.85	104.52	104.74	110.35	109.42	107.72	105.69	103.78	115.91	106.63	113.3	109.75	112.18	103.85	107.79	109.31	109.45	106.51	106.99	107.54	114.27	103.19	107.65	109.9	103.12	109.7	114.24	109.6	113.38	104.7	106.06	109.79	107.6	104.37	115.36	108.39	103.74	107.74	105.96	103.03	112.08	110.06	110.12	113.64	108.12
110.04	106.34	107.41	113.19	114.84	114.21	111.27	102.52	110.16	104.45	106.48	108.56	105.04	102.94	104.95	107.11	105.77	112.29	110.63	113.23	104.9	108.88	104.52	113.71	102.61	105.37	110.51	105.38	106.21	111.72	106.17	110.07	106.98	112.04	115.1	111.25	107.74	106.23	104.82	108.35	110.17	104.75	110.28	107.95	104.04	104.9	105.59	103.38	105.73	105.89
100.52	95.722	98.512	98.374	100.08	99.801	100.49	98.903	96.824	96.626	96.234	102.35	96.177	96.644	93.372	93.318	103.09	100.85	100.14	102.22	99.15	98.15	102.36	97.68	95.803	101.16	105.17	96.879	102.35	103.29	102	96.469	97.725	96.755	101.83	96.769	91.841	102.91	91.432	106.52	91.436	100.99	94.728	98.029	99.481	108.32	96.411	99.621	98.742	95.898
108.32	105.14	109.46	110.26	113.37	108.72	109.3	110.28	108.32	106.52	111.77	106.96	106.12	110.4	107.35	103.7	101.57	109.5	110.11	115.3	103.73	107.99	117.32	108.78	111.14	114.52	109.36	108.44	110.46	112.03	106.95	104.99	110.16	108.18	103.35	113.42	102.44	105.4	111.2	104.64	106.6	108.77	112.59	109.29	108.97	109.44	111.81	102.12	108.08	110.46
102.75	97.686	96.029	90.835	97.835	101.53	101.03	98.981	96.78	102.04	95.512	100.57	98.249	100.86	93.636	100.82	93.129	98.404	88.891	102.05	99.253	105.05	101.54	100.33	103.96	93.789	93.275	96.887	100.35	96.622	98.492	104.39	100.33	105.35	98.414	98.755	99.276	90.359	95.412	95.004	95.354	93.597	100.01	102.98	93.977	100.48	111.49	93.432	99.783	96.227
103.66	107.78	108.69	106.51	110.3	106.38	107.01	105.83	108.78	103.23	107.68	103.61	104.01	104.48	107.53	110.62	107.19	109.21	111.8	103.93	111.7	109.15	110.22	104	107.81	104.71	103.24	107.31	108.36	108.23	109.09	109.71	105.69	101.78	112.48	108.38	108.91	110.07	107.88	105.62	110.95	106.39	98.894	108.94	114.39	104.67	108.53	99.533	108.29	109.83
105.26	104.27	113.18	109.17	105.49	110.54	110.63	101.21	109.22	111.23	103.38	96.622	104.1	104.42	107.53	106.35	104.95	109.06	108.55	97.064	110.87	105.48	108.17	102.99	103.05	102.58	103.88	100.05	109.73	106.39	102.8	103.31	106.14	102.31	99.748	101.43	108.64	104.31	100.38	102.48	107.46	106.32	105.33	100.63	105.57	107.22	110.78	103.66	96.186	105.49
106.45	98.435	100.6	100.81	96.146	95.96	103.36	98.311	98.958	99.015	97.556	102.74	100.88	100.61	102.53	97.88	97.449	105.29	103.4	100.64	104.9	95.165	98.741	105.07	92.318	96.72	102.03	97.692	96.1	99.493	106.59	105.51	96.834	90.861	100.5	106.92	101.93	100.64	108.14	97.438	102.79	103.15	95.093	105.92	100.49	95.849	103.98	93.825	101.19	100.21
108.86	108.04	104.4	108.36	107.93	104.75	105.57	102.57	103.56	106.64	103.39	104.11	102.02	106.34	105.32	104.71	103.95	96.758	107.13	110.36	110.08	106.53	107.56	103.96	100.2	108.75	108.11	108.73	110.02	107.08	103.4	105.43	112.66	107.28	107.37	112	113.19	108.42	99.719	110.9	111.15	108.46	107.34	106.74	109.92	107.57	105.8	105.88	107.04	112.09
101.54	101.1	98.221	106.8	101.15	101.51	103.72	98.033	99.887	101.93	100.29	104.25	97.075	104.73	100.9	95.395	100.79	96.458	98.547	102.84	100.91	97.681	99.411	101.67	100.68	102.85	98.825	97.289	100.14	97.707	94.736	99.948	98.482	97.696	102.45	97.543	103.54	100.37	97.27	109.05	93.714	101.81	105.04	92.007	99.335	96.855	93.574	104.53	106.06	98.641
98.623	100.98	95.839	100.78	101.81	103.47	97.655	97.965	96.429	100.7	96.938	99.57	93.161	97.924	98.752	99.752	95.664	96.725	96.771	101.09	102.53	102.05	101.72	95.838	105.16	100.37	101.55	96.868	102.02	94.836	102.57	101.59	93.622	92.315	95.99	100.26	100.79	96.257	97.601	101.65	98.242	93.849	105.75	98.448	98.106	96.012	99.317	95.475	93.194	103.84
104.75	111.86	112.82	104.01	107.66	104.76	111.72	108.28	112.37	108.24	109.97	104.03	104.07	103.96	109.13	106.16	109.69	113.56	103.05	103.69	108.54	112.9	115.94	108.07	106.62	109.06	106.58	106.42	112.57	106.27	106.46	109.22	107.77	102.71	109.35	104.04	108.23	108.89	109.52	107.05	105.41	108.61	115.29	108.56	108.61	106	107.07	111.59	107.36	113.88
104.91	106.87	110.81	102.89	105.92	104.92	104.6	112.85	108.46	106.67	103.07	101.07	103.98	113.03	103.9	103.13	106.75	106.99	107.17	106.66	106.09	108.99	98.115	106.36	105.95	109.36	112.06	105.86	103.74	100.05	102.04	114.21	103.71	103.1	95.769	108.91	112.43	109.04	107.47	100.88	109.18	112.35	110.23	104.69	115.07	107.63	108.06	105.12	103.73	104.4
108.07	101.31	109.94	101.23	105.86	103.45	102.22	110.03	103.96	101.68	99.928	108.96	107.94	102.78	110.1	111.62	109.21	106.57	105.54	102.45	107.93	104.56	105	106.43	106.55	109.4	106.41	104.71	109.75	108.6	103.46	105.97	107.75	106.09	102.61	103.15	106.91	108.5	101.3	102.35	101.37	108.6	103.85	108.34	108.19	103.77	106.67	107.12	104.44	105.09
95.899	94.203	99.662	97.837	99.059	101.02	94.929	99.281	99.76	93.8	95.713	104.2	103.69	97.265	94.111	94.471	99.251	101.25	100.93	97.719	100.89	101.64	99.578	96.77	92.695	98.226	104.81	95.966	95.497	93.999	101.27	92.683	95.786	92.51	96.886	90.999	102.45	92.378	101.45	103.17	99.966	99.109	99.88	101.39	98.597	99.839	97.365	97.215	98.556	102.13
108.18	106.97	104.27	110.7	100.94	112.65	109.41	107.14	109.84	104.1	107.11	104.06	107.26	109.08	100.56	108.05	101.72	104.47	103.82	110.57	112.6	108.09	109.24	109.71	109.79	114	103.4	108.25	107.09	109.47	110.39	107.12	106.12	117.3	112.94	107.48	107.99	107.68	114.19	113.87	106.3	109.97	103.72	112.41	109.83	111.01	112.53	104.62	105.17	114.77
98.18	112.64	105.14	105.15	101.75	96.941	104.16	107.97	108.12	108.66	106.33	103.11	102.79	103.65	106.19	104.48	107.71	101	108.44	107.4	104.17	108.65	103.03	110.51	108.1	104.97	105.82	108	103.32	98.41	96.756	107.08	105.51	100.85	99.829	104.4	103.95	109.44	101.79	105.47	108.2	106.48	105.44	104.44	106.64	99.257	104.8	105.16	106.4	106.04
98.952	98.449	96.854	101.83	95.21	102.56	97.961	99.891	96.257	94.502	98.413	96.866	102.01	99.094	94.639	95.754	100.29	97.226	89.106	99.236	93.096	93.938	100.48	100.51	95.273	100.02	100.78	97.674	96.254	99.47	100.76	101.45	102.21	104.11	87.847	98.7	99.02	90.527	96.473	98.459	98.355	97.681	101.36	100.08	99.479	89.28	102.56	103.13	99.484	98.22
102.6	104.09	97.456	103.36	107.04	107.4	103.98	102.84	101.84	103.87	105.12	105.09	105.77	103.6	103.27	110.81	106.16	100.77	98.116	102.47	104.86	104.71	105.77	109.43	107.62	107.36	109	106.07	101.29	101.22	101.85	110.8	106.01	104.86	111.07	102.06	110.49	107.24	106.88	109.31	105.52	109.57	106.68	104.37	104.99	108.67	106.18	102.35	103.87	100.93
107.99	105.68	108.45	106.23	101.26	100.12	100.51	107.21	110.75	111.94	105.15	100.21	107.59	100.53	104.45	109.16	105.83	105.34	104.96	108.24	105.01	107.07	106.87	105.05	110.93	108.15	96.599	106.28	103	105.17	107.04	108.87	106.06	109.7	110.69	110.04	108.22	101.31	110.39	109.36	102.69	101.09	99.343	104.66	100.43	104.54	103.39	108.52	105.75	111.93
106.42	104.19	115.37	110.99	107.91	112.53	110.84	107.29	105.62	106.49	106.23	108.64	111.37	115.14	112.85	109.94	107.78	102.73	108.57	108.25	113.33	102.74	107.03	104.58	106.24	113.87	104.71	106.95	106.74	110.32	104.58	113.64	110.42	101.61	110.31	110.21	109.21	113.58	106.82	103.18	115.89	109.48	107.38	105.37	112.71	115.96	112.24	105.71	111.06	110.28
103.54	112.74	107.29	111.19	98.717	110.75	113.27	108.35	110.3	110.65	106.9	113.47	102.42	101.48	104.08	108.37	114.34	114.79	106.12	109.17	105.59	102.68	108.78	106.63	105.16	110.91	113.79	109.62	102.48	105.28	106.98	106.78	105.8	107.14	106.71	108.4	104.96	108.62	107.64	105.85	111.54	111.09	105.51	109.14	103.72	105.54	108.1	109.32	110.29	109.4
99.728	110.59	108.14	111.15	105.62	98.295	102.06	107.35	105.04	108.2	106.28	106.25	101.57	107.53	99.971	104.51	106.42	108.43	106.24	106.52	103.74	110.01	104.21	102.66	106.33	106.83	101.11	104.54	110.24	104.99	102.15	102.41	107.51	103.87	101.21	106.33	108.49	108.68	111.91	106.3	103.32	110.54	113.75	105.81	109.56	110.8	99.304	110.86	106.38	101.83
104.06	104.05	102.7	108	107.13	106.29	109.57	110.48	109.44	110.62	109.69	104.13	108.03	108.18	103.56	104.8	107.82	108.63	105.41	105.54	101.02	113.15	103.41	104.32	102.07	101.35	104.1	105.68	111.47	105.2	109.57	106.16	104.97	96.624	109.08	103.18	109.63	103.29	101.38	108.91	99.98	105.52	102.86	104.07	108.22	108.64	105.27	106.53	113.37	102.53
108.83	108.3	104.3	107.25	108.88	105.69	107.39	108.21	108.55	102.29	106.95	111.09	108.5	108.87	110.01	105.16	115.3	107.67	108.21	109.01	102	104.31	101.27	105.18	105.75	107.33	98.473	108.81	115.65	104.44	106	103.7	106.04	108.33	105.92	107.64	106.26	106.81	106.54	105.3	103.94	107.44	101.96	110.46	108.8	109.22	100.81	112.16	106.63	106.61
106.47	107.27	109.56	110.23	107.43	109.81	111.95	108.32	113.11	106.41	111.92	110.7	115.36	105.66	105.17	104.13	111.85	116.16	107.13	104.81	104.23	106.22	104.09	112.01	109.55	101.7	107.69	104.95	105.05	111.07	110.88	103.24	108.37	101.68	109.95	105.06	103.76	107.58	108.15	108.85	102.11	106.96	114.63	103.51	104.68	100.21	112.33	106.57	108.27	104.75
106.78	116.25	112.79	108.59	110.87	109.42	109.41	106	109.09	111.4	106.06	114.44	107.96	108.67	102.29	111.72	108.44	110.71	105.57	109.96	106.97	107.45	106.69	104.3	96.977	111.62	109.41	107.36	113.96	107.12	104.72	110.87	104.88	108.63	103.5	111.03	107.1	103.37	108.43	103.12	108.55	111.11	101.32	108.06	110.15	104.28	104.39	108.15	111.56	107.02
107.82	103.37	106.79	110.92	107.58	103.25	106.02	108.97	110.22	110.06	107.88	110.64	109.79	106.29	100.32	109.19	111.16	100.64	111.9	111.24	110.83	102.53	112.55	108.65	108.37	112.61	107.64	102.4	105.06	109.68	112.06	108.94	108.42	111.1	109.76	112.08	109	106.06	107.84	110.06	112.47	107.43	109.52	108.3	109.52	108.58	116.63	107.91	111.97	110.36
99.905	106.41	114.66	108.13	109.43	112.85	103.92	112.59	109.8	106.71	103.68	111.23	102.54	110.16	109.01	104.68	108.28	103.87	109.23	116.4	113.03	112.45	112.17	111.84	107.35	104.7	109.89	105.62	110.85	110.64	105.3	106.24	105.59	107.99	110.52	110.63	110.66	109.1	104.28	109.31	104.31	103.27	102.58	107.57	108.16	112.46	105.59	111.28	110.2	104.86
112.58	113.18	111.23	108.3	104.28	119.86	108.15	106.4	111.22	118.24	111.27	111.55	110.98	109.82	103.41	117.87	112.71	115.48	111.19	110.81	110.16	107.8	110.78	112.21	108.25	111.77	109.56	109.47	112.52	106.57	112.3	112.59	108.42	106.31	115.4	109.35	108.88	105.53	109.41	115.93	109.35	114.59	105.09	112.93	107.25	112.22	117.16	109.61	109.3	117.9
99.384	99.999	106.87	111.11	102.23	109.42	115.82	109.05	103.38	108.82	110.63	102.61	99.117	98.48	106.33	103.09	104.7	110.71	104.32	102.31	111.33	98.328	104.36	107.72	103.74	105.14	110.82	105.33	102.01	107.01	100.71	102.87	100.52	102.89	105.56	105.39	107.66	109.05	111.24	102.71	102.65	107.85	107.49	105.07	110.26	102.95	105.89	110.16	108.33	102.38
113.03	108.32	110.96	102.47	105.92	109.2	114.09	104.16	104.09	104.98	104.05	110.65	101.24	110.5	105.12	107.01	101.06	104.72	107.24	100.47	102.53	108.44	109.62	110.8	105.36	110.61	103.79	100.13	103.42	103.5	104.73	105.4	112.7	103.85	103.01	106.32	103.02	107.86	115.84	107.31	112.25	106.92	107.7	107.42	108.59	108.52	105.58	102.15	103.22	104.69
101.99	93.485	100.42	99.729	97.164	95.61	107.37	103.01	103.46	102.6	98.002	99.174	100.97	101.59	99.795	99.311	106.58	100.79	98.248	102.69	99.573	94.338	103.27	106.61	99.06	101.72	106.37	101.51	105.06	101.9	102.57	103.07	98.419	103.78	102.45	104.19	92.15	104.4	99.472	96.32	97.142	95.226	101.53	105.05	99.394	102.42	98.6	98.153	96.262	95.908
107.93	107.84	104.9	112.18	109.63	105.31	108.71	103.67	106.79	108.53	106.34	113.93	111.03	113.85	113.36	103.83	107.57	103.07	100.38	108.38	108.68	114.43	107.07	105.67	107.31	108.02	108.13	103.84	111.25	105.41	111.68	106.36	110.76	107.59	110.2	107.04	109.39	107.74	106.22	113.08	111.91	110.15	107.53	106.49	105.69	107.23	107.53	106.14	106.74	103.55
105.65	113.9	102.53	104.18	112.12	101.09	110.57	110.03	106.61	112.87	109.47	109.3	105.89	116.29	101.53	111.86	112.23	110.45	106.62	109.39	106.04	105.57	112.49	113.53	107.35	108	110.31	110.33	108.41	102.61	104.97	110.59	108.35	108.91	104.07	112.75	109.94	107.21	107.32	109.54	106.72	105.8	105.6	112.7	111.56	108.58	104.34	102.93	107.02	99.478
106.91	106.8	106.13	110.66	108.57	105.96	105.94	103.41	107.56	104.91	108.32	101.89	105.78	107.73	112.1	103.41	108.98	111.27	107.88	105.92	112.88	110.45	112.79	109.64	110.86	108.72	109.39	106.98	114.93	102	108.54	109.12	103.45	108.39	105.78	115.63	107.99	109.46	109.03	106.72	109.06	109.19	108.36	106.05	108.42	111.84	108.9	103.29	109.54	103.49
101.11	100.34	95.363	97.356	100.64	103.29	102.5	99.764	101.07	99.519	104.48	87.114	89.257	103.67	98.208	102.28	108.16	106.75	103.11	97.072	104.36	96.993	100.97	101.49	95.597	97.552	96.886	103.71	102.17	106.63	98.49	105.09	102.14	96.139	99.853	95.584	92.447	99.747	99.032	103.66	103.92	102.42	100.85	105.3	104.54	101.46	98.647	101.61	93.402	98.591
106.91	104.61	101.92	104.03	102.64	105.84	104.47	113.68	109.89	106.4	104.22	106.44	99.802	108.04	104.67	106.22	101.76	104.77	109.48	106.04	109.03	106.96	108.49	107.02	108.42	104.15	104.55	107.44	104.62	101.01	107.06	103.08	110	105.69	109.76	102.81	106.78	104.45	104.45	107.16	104.71	102.96	106.33	110.02	102.22	104.29	103.62	100.03	106.09	109.51
114.03	107.78	102.96	110.83	104.63	102.23	103.2	106.08	106.51	110.13	105.93	110.26	106.9	113.23	103.93	103.77	102.96	106.34	105.02	106.49	102.54	105.75	104.82	105.59	111.05	104.34	103.42	106.82	108.06	104.9	107.84	106.79	103.84	112.25	103.01	107.57	110.19	108.88	102.79	107.31	105.68	104.21	107.43	102.01	108.33	106.57	107.85	102.83	108.16	104.34
106.41	104.54	104.55	105.39	111.7	110.57	105.32	105.42	109.82	110.08	109.14	109.35	100.63	110.06	106.47	110.9	109.5	106.28	103.69	110.32	103.07	112.56	113.32	108.08	113.02	106.48	108.7	105.36	103.64	111.97	109.77	100.25	103.6	103.81	112.67	105.69	105.87	107.04	106.31	103.94	110.03	104.7	113.59	113.68	113.26	110.24	106.64	110.18	104.02	113.18
99.331	97.659	95.23	103.24	98.854	96.915	100.48	100.77	103.73	101.09	99.199	102.44	99.91	104.75	96.209	97.826	95.445	100.69	98.619	95.221	95.631	100.33	91.261	96.889	104.8	101.12	105.18	105.28	97.762	97.561	96.921	99.903	98.775	102.79	96.965	91.356	97.305	96.231	98.72	97.07	103.26	101.49	100.94	100.96	93.37	96.907	101.86	97.86	100.76	97.828
102.47	106.63	106.81	104.45	106.53	101.35	113.84	112.97	101.5	109.29	108.63	106.48	102.81	111.91	111.01	110.08	108.98	105.59	101.3	104.14	101.06	104.23	105.34	103.46	108.81	101.1	102.89	102.61	102.98	111.25	108.04	107.09	104.64	105.14	98.213	102.99	104.83	107.8	108.7	101.65	109.21	107.34	106.08	106.49	100.45	105.26	110.09	106.9	106.5	109.76
108.82	104.88	101.56	109.65	111.42	114.21	103.67	108.71	107.4	106.31	107.49	108.28	100.72	107.61	96.349	106.09	105.91	106.54	102.95	100.87	104.09	113.88	105.96	107.08	111.02	103.04	110.25	110.59	109.89	109.44	104.66	105.76	106.89	109.62	105.14	110.2	107.1	105.35	100.81	111.94	104.31	107.4	107.13	112.17	108	101.36	105.88	104.47	101.47	100.48
104.79	111.88	108.84	108.1	108.82	108.28	106.89	110.3	107.86	111.79	103.29	111.18	103.68	111.85	110.47	103.75	112.13	106.84	104.82	101.42	108.16	108.43	102.57	108.9	115.62	109.65	113.78	113.91	108.62	106.47	103.55	115.07	112.01	111.92	109.48	110.87	105.84	108.25	110.52	103.18	110	109.05	113.14	110.53	105.34	116.48	108.37	106.2	107.58	111.56
100.21	99.922	98.614	93.25	102.51	97.208	98.566	93.335	100.97	95.571	102.38	92.822	98.923	100.22	96.915	96.444	100.9	103.5	103.53	97.352	99.292	101.57	97.309	99.263	99.158	97.721	102.91	104.24	94.387	94.779	98.489	103.56	96.211	97.041	92.058	102.93	96.12	101.08	102.59	96.766	100.39	100.35	100.24	96.923	102.02	101.72	98.774	97.776	98.341	92.272
96.051	96.335	95.932	92.427	93.558	99.091	93.333	102.71	99.153	101.3	106.09	98.305	97.885	97.165	102.23	89.468	96.426	103.78	92.133	92.107	97.765	95.726	95.734	102.66	96.008	92.953	99.334	101.87	96.494	100.73	93.134	98.857	92.925	104.46	96.943	94.763	101	94.708	91.315	98.668	103.95	99.7	93.308	103	96.665	97.041	95.565	101.16	92.441	102.8
96.234	104.75	99.771	99.631	98.914	102.7	93.771	98.235	100.31	94.918	96.981	103.34	97.883	99.429	100.98	101.21	106.18	105.84	100.12	105.35	95.221	98.713	109.06	94.966	96.677	94.897	98.386	102.1	103.35	104.87	99.216	98.99	99.214	99.436	102.39	101.62	100.11	99.913	96.571	99.733	93.381	97.367	98.211	98.731	99.868	94.476	103.97	107.66	96.91	102.53
100.1	99.001	96.674	100.06	97.313	102.63	102.19	97.078	102.59	95.308	93.894	104.24	94.062	94.966	104.71	99.264	91.092	93.641	101	93.884	103.14	103.43	98.911	104.32	98.094	98.483	92.281	97.085	99.5	93.892	101.6	95.236	99.041	96.154	94.809	100.92	96.162	97.122	94.511	95.986	104.04	100.45	103.06	98.064	97.541	94.004	96.919	98.455	91.336	98.086
109.41	107.7	105.36	104.05	108.18	106.79	106.78	105.54	99.561	103.5	105.67	110.03	108.79	111.65	109.43	106.16	109.72	104.21	110.31	100.24	107.2	103.75	107.21	109.53	106.91	106.46	109.46	110.09	98.761	99.484	107.02	107.54	104.92	102.78	112.35	105.82	104.35	109.15	108.96	106.23	102.64	100.11	108.1	107.64	109.79	101.25	108.78	105.93	103.7	108.62
98.427	95.831	98.854	102.37	95.159	107.28	100.69	97.055	97.615	100.72	100.83	92.738	98.553	93.792	96.414	102.69	101.85	95.249	101.8	92.577	94.587	98.343	98.413	93.572	107.7	104.24	95.799	93.593	98.796	101.99	103.6	96.634	102.02	94.043	101.98	105.11	94.573	98.006	99.661	104.85	100.62	97.486	96.972	96.239	104.53	94.052	101.98	97.821	101.02	102.83
111.27	107.75	106.51	104.48	113.71	107.79	106.97	106.17	108.28	107.77	109.46	106.81	112.79	107.63	111.05	112.22	108.2	107.46	107.58	107.29	107.85	107.13	112.26	103.81	113.24	109.52	116.59	108.62	109.23	109.7	108.49	105.88	106.84	110.37	108.91	107.68	112.3	111.5	116.35	107.33	105.14	107.93	110.77	110.87	108.95	112.71	108.11	113.18	113.74	106.39
108.82	109.18	106.86	105.63	108.44	107.97	103.84	109.53	111.3	104.99	104.82	106.46	106.27	106.71	107.25	98.545	105.39	106.58	112.39	107.18	103.38	106.45	106.14	107.43	109.03	111.91	112.43	107.03	109.94	103.1	111.62	106.84	101.17	103.23	105.77	108.22	103.4	111.11	102.7	101.25	102.15	107.31	104.03	106.82	104.99	108.44	104.58	106.21	103.85	105.44
111.2	105.99	108.37	104.94	110.09	111.15	106.48	107.65	107.65	108.01	105.43	107.28	103.56	107.44	112.15	110.26	108.5	105.16	104.6	108.53	109.75	105.92	103.3	109.4	103.03	108.9	113.25	104.15	111.85	105.13	108.65	102.32	110.51	101.91	111.81	105.76	112.43	108.68	106.16	110.55	107.78	102.79	108.22	112.89	108.79	107.57	108.63	113.12	103.99	110.22
103.03	100.56	106.72	106.03	109.62	103.27	104.61	100.82	102.85	101.71	98.503	106.9	112.39	106.73	104.46	108.02	106.32	108.1	101.9	102.42	104.93	99.167	103.31	106.99	105.99	110.39	99.597	103.49	110.21	107.43	102.8	102.63	108.54	103.43	110.34	108.93	105.78	104.24	101.57	105.58	104.18	104.78	103.21	106.67	110.26	107.13	102.8	106	103.58	107.16
108.55	117.42	100.25	116.33	111.88	110.18	111.73	112.07	112.89	109	112.3	109.05	113.48	105.2	102.35	116.93	105.91	110.68	105.84	109.62	109.91	104.82	115.38	107.79	111.03	116.16	103.45	109.06	109.6	109.94	110.06	109	109.68	103.95	112.18	111.87	110.06	101.45	107.63	110.83	113.84	112.72	110.31	110.41	111.86	113.42	114.86	112.04	114.77	111.03
95.03	103.85	95.095	97.211	96.932	96.268	100.87	99.745	93.991	100.54	99.637	102.04	100.42	101.22	96.39	101.09	102.29	97.707	88.344	100.93	99.297	100.23	96.341	100	100.18	103.02	98.717	96.282	102.8	102.66	102.86	104.03	98.173	96.955	98.382	96.743	97.339	98.605	91.807	102.01	100.58	98.557	97.583	98.691	102.48	102.94	99.619	97.882	101.21	98.325
100.93	106.96	111.09	106.73	103.52	101.09	102.41	109.18	100.38	107.56	104.2	105.36	107.25	106.98	107.44	108.16	102.01	103.36	107.71	107.01	106.79	107.56	99.059	103.78	110.46	108.73	106.38	100.79	109.83	108.63	103.65	101.87	102.36	106.64	106.09	105.39	104.38	103.06	103.19	116.92	99.218	109.98	113.72	102.46	106.78	109.79	103.48	99.713	102.92	106.81
103.14	109.53	104.38	110.14	107.09	106.77	110.01	114.19	103.43	104.33	105.23	107.73	107.97	108.08	104.99	102.04	105.84	100.59	114.1	104.42	106.6	108.41	110.3	104.34	107.04	108	110.18	109.33	109.09	108.84	112.24	106.38	105.78	106.9	99.99	110.65	108.09	105.58	110.36	106.02	109.08	109.01	109.75	110.26	106.09	104	106.44	103.47	104.55	106.22
105.41	104.27	108.68	105.35	102.38	111.13	110.32	107.58	103.16	102.84	108.64	112.32	115.12	112.23	108.06	112.7	111.04	109.36	101.98	113.14	110.02	105.93	98.348	111.72	99.664	104.62	112.9	108.87	105.93	113.18	111.71	108.82	116.2	102.87	106.28	107.07	107.08	111.22	103.14	109.48	107.65	111.39	104.8	105.91	106.59	104.39	104.62	109.81	107.38	108.83
95.334	94.718	94.667	100.41	101.65	99.092	107.78	96.093	103.66	99.445	95.922	97.314	103.27	93.586	87.992	99.711	100.17	98.51	93.602	102.46	96.073	94.286	101.61	99.4	99.03	99.805	99.279	97.522	101.49	105.68	93.888	98.834	91.444	98.064	99.631	94.763	98.281	96.721	98.728	100.49	99.974	94.065	99.37	99.071	98.292	91.629	98.646	99.211	95.39	102.82
97.655	96.599	99.553	100.59	97.505	96.567	95.418	99.426	101.32	101.36	95.256	102.86	100.89	95.603	98.873	91.913	94.814	96.296	95.412	102.43	100.56	98.71	99.705	106.63	102.09	99.247	96.903	101.41	100.03	93.825	93.537	98.285	101.84	97.854	99.309	92.099	102.76	101.8	102.14	94.2	99.806	101.64	99.379	100.46	101.25	90.373	95.877	95.43	95.862	103.59
108.55	105.01	112.18	107.62	103.17	107.71	106.07	103.03	109.67	100.27	104.09	109.83	103.9	102.98	103.1	104.82	102.58	109.5	108.01	107.91	99.728	113.98	101.29	103	108.46	102.21	107.44	111.14	101.64	104.65	104.79	107.25	105.34	103.26	111.06	107.42	106.87	99.99	105.74	107.21	107.53	100.58	106.38	105.18	103.88	108.59	109.67	103.38	104.29	99.059
104.25	104.04	96.974	97.211	100.5	108.47	98.888	99.433	105.94	106.95	100.74	96.421	100.04	106.14	106.56	96.198	102.79	104.27	101.53	100.16	101.24	106.99	103.85	104.85	97.961	99.472	104.4	101.09	97.342	101.56	101.04	101.57	98.662	102.23	105.49	98.005	101.89	102.36	101.12	106.18	101.91	100.3	102.76	107.74	107.59	100.69	101.89	101.22	98.562	100.27
109.66	102.55	109.26	110.91	111.22	105.96	107.69	111.29	106.3	109.42	105.34	111.24	105.83	105.56	110.78	102.57	110.09	110.58	111.85	103.94	109.17	108.19	113.88	110.14	106.1	104.49	110.66	111.31	107.18	114.31	106.23	106.53	109.41	101.02	106.79	109.63	115.28	108.56	108.18	106.7	101.67	107.3	113.43	107.43	107.5	104.81	110.74	109.1	102.97	107.11
106.77	105.38	104.08	104.58	101.97	104.12	105.98	108.89	104.67	108.75	112.29	109.52	108.37	106.97	114.25	107.18	100.82	108.11	111.86	106.68	109.99	110.6	105.74	108.87	107.85	108.47	107.14	107.71	107.03	103.6	106.21	108.7	106.89	107.58	98.297	103.38	105.91	96.953	104.85	102.62	106.28	103.33	105.02	104.14	106.45	109.32	102.74	102.88	105.52	110.81
105.6	111.55	112.93	103.3	103.01	105.89	105.95	106.77	114.07	115.65	106.77	106.12	103.89	110.35	110.11	104.22	111.63	111.04	115.19	109.58	109.14	108.55	112.14	109.02	109.57	106.17	106.49	100.59	110.06	105.99	107.5	114.01	104.31	110	107.54	107.39	103.04	102.32	109.27	109.41	100.83	103.92	107.21	108.03	108.06	104.78	111.87	105.89	114.12	109.84
107.96	112.07	108.49	113.57	103.86	113.32	108.96	105.3	107.53	99.954	111.27	104.04	107.79	112.29	107.39	108.29	112.13	104.57	109.45	110.53	111.39	106.81	112.65	107.54	101.12	110.07	102	105.11	112.26	105.39	111.25	107.76	113.37	107.94	106.35	103.67	109.85	114.73	113.05	108.82	111.22	108.79	105.91	114.72	106.42	110.75	108.26	106.12	107.99	101.54
107.97	107.05	108.19	106.24	102.64	108.81	107.07	102	105.99	107.35	111.65	101.52	108.48	104.85	108.49	108.95	107.66	108	106.35	105.38	105.94	108.71	112.9	103.59	102.51	106.54	106.21	104.84	102.81	107.94	112.37	105.49	101.13	112.81	104.76	106.12	104.84	109.04	107.89	109.33	103.99	107.22	109.29	108.55	105.27	112.03	104.2	104.74	108.08	94.658
104.79	98.677	102.63	98.366	95.038	103.31	105.38	98.566	99.681	92.182	98.346	97.658	98.112	101.24	102.78	99.173	104.1	100.68	101.99	96.487	102.89	97.51	100.43	105.6	101.45	102.44	100.79	100.65	94.813	96.481	104.93	99.801	102.49	101.85	100.43	100.58	100.78	102.97	97.722	104.12	101.33	103.75	103.35	104.68	98.109	100.74	95.744	99.41	95.204	100.32
106.37	117.35	107.7	104.19	104.77	108.44	105.94	101.64	102.73	107.39	104.72	98.899	103.86	108.05	108.34	103.85	104.84	108.19	101.59	108.15	103.68	102.86	101.56	105.25	104.54	99.79	104.34	104.08	104.84	115.85	102.67	106.52	105.69	103.58	106.81	106.99	105.31	104.7	108.53	109.93	108.82	102.62	114.48	108.91	107.68	100.02	103.63	110.01	110.2	105.75
100.88	96.53	100.59	98.922	104.29	92.233	96.075	102.7	97.257	97.661	99.974	102.2	102.62	102.56	97.464	101.3	95.885	97.912	92.676	97.637	100.35	91.801	100.85	91.373	101.89	99.257	100.41	95.283	96.65	102.48	93.753	95.38	97.581	97.388	99.876	96.644	98.637	96.72	92.969	95.623	98.734	98.666	103.44	102.42	105.93	95.032	95.474	101.55	100.7	95.047
108.74	100.85	104.75	107.71	101.37	108.61	106.43	108.97	105.14	104.55	107.33	100.09	104.4	106.22	108.16	101.67	110.93	105.89	103.06	107.59	104.6	103.79	107.12	104.72	104.83	108.24	102.68	108.27	104.32	108.61	104.98	115.27	108.41	96.955	105	109.8	111.91	103.34	106.84	104.76	109.22	101.47	111.02	103.04	110.74	110.61	106.4	105.5	111.64	101.9
99.529	99.477	98.508	96.113	96.447	98.796	96.013	97.219	99.34	99.653	96.308	93.947	95.201	101.77	96.134	95.575	96.708	96.899	91.996	100.45	97.183	99.473	91.833	101.7	98.443	90.425	98.958	96.911	86.969	93.817	97.896	98.837	96.203	97.434	100.86	99.798	97.118	97.147	98.889	97.087	101.95	97.166	96.842	100.85	100.86	97.221	98.406	98.815	100.12	100.9
91.268	93.501	97.193	102.21	101.47	98.455	101.45	106.04	93.728	98.451	94.837	107.78	100.79	93.698	90.737	104.9	101.83	101.07	98.691	101.32	88.304	98.982	104.93	101.69	100.85	101.17	101.07	101.67	92.767	100.5	97.539	102.68	95.362	93.698	102.91	99.948	99.854	100.42	97.337	92.008	100.75	91.535	96.443	103.81	94.597	102.11	103.24	106.74	101.26	100.01
106.68	102.55	110.65	107.07	98.696	110.83	103.46	109.95	102.1	104.62	109.98	108.61	109.2	110.68	105.87	107.68	105.15	106.86	107.53	102.73	106.39	110.8	102.47	106.26	105.82	108.93	111.1	105.19	106.78	100.02	103.29	105.73	102.91	109.97	105.99	102.06	108.9	100.51	107.84	105.83	100.56	103.29	100.15	110.51	108.03	107.91	106.77	108.98	103.99	108.15
106.49	106.76	107.4	109.35	114.7	109.89	108.61	106.05	110.84	111.39	113.77	102.6	109.55	110.43	114	111.02	108.8	111.31	106.59	109.87	108.43	112.45	102.06	108.78	108.69	108.23	106.72	108.07	107.64	105.42	118.26	110.68	108.16	108.84	110.43	113.14	109.6	113.89	106.95	107.14	108.25	107.77	111.81	117.01	107.87	110.49	104.36	110.43	110.38	108.91
102.49	108.16	107.51	109.52	104.56	106.52	116.68	109.72	109.43	108.46	105.39	111.55	109.55	112.71	104.1	110.57	101.12	110.49	107.58	107.83	111.45	108.48	105.92	105	107.48	104.16	106.92	113.74	104.51	110.19	109.17	108.32	107.04	109.35	107.41	108.91	110.92	103.09	109.4	110.88	116.1	110.17	111.42	106.25	104.91	105.36	111.66	111.12	109.11	107.28
106.73	102.97	103.05	98.962	111.17	105.3	106.76	107.17	96.635	104.39	108.96	105.06	99.14	102.51	104.65	100.44	106.97	103.57	104.39	107.2	103.92	101.37	104.21	109.86	102.81	104.77	106.05	107.04	111.15	99.403	105.32	104.57	103.51	107.57	108	108.26	105.79	105.05	104.88	103.47	104.95	100.19	106.65	109.43	101.49	107.74	105.3	101.16	109.57	106.11
102.93	107.5	105.93	106.83	104.42	116.84	104.36	103.8	108.42	110.85	107.85	106.74	107.51	112.63	115.71	101.04	105.75	110.03	116.94	109.07	102.65	107.7	105.44	112.28	104.77	104.91	103.59	114.61	109.8	111.78	107.75	108.42	105.57	107.09	109.15	116.87	109.4	108.11	102.29	111.38	112.05	105.51	106.87	110.43	112.71	104.16	107.27	109.38	110.43	106.16
106.21	106.59	110.48	107.77	104.14	106.3	110.18	110.13	104.26	104.11	113.83	104.55	104.67	106.02	113.94	113.19	111.08	107.2	113.78	105.14	105.56	104.43	106.66	104.89	113.11	116.77	113.22	107.86	101.97	105.76	114.09	108.08	109.27	106.97	111.54	108.49	106.19	113.43	105.49	109.79	114.62	108.03	112.99	107.44	109.79	106.14	107.4	109	112	114.09
101.06	98.585	92.767	97.456	93.678	98.522	96.688	100.54	105.67	93.253	100.86	99.52	104.26	99.308	98.355	100.32	102.21	100.42	94.467	98.433	105.49	102.7	101.61	102.64	94.885	98.779	94.573	97	97.87	103.64	98.28	96.546	99.634	96.969	101.29	95.041	101.57	98.698	100.11	96.266	100.23	99.733	101.66	101.73	96.211	98.159	98.946	93.192	94.541	100.68
107.26	103.25	105.07	99.39	107.04	104.63	103.31	109.21	103.87	107.04	110.05	103.78	110.64	106.96	104.22	107.33	110.66	105.47	103.27	102.67	107.97	111.25	107.03	102.28	107.72	102.54	106.32	107.87	106.14	108.03	110.03	97.321	109.62	108.78	102.99	104.8	103.88	101.94	106.17	106.14	105.36	105.35	106.3	105.23	109.25	107.3	108.58	104.33	106.75	107.86
105.57	111.01	102.83	107.91	104.26	101.42	108.77	105.99	102.46	107.86	100.2	106.78	99.92	110.12	103.93	104.77	102.34	104.33	100.64	108.72	106.2	106.71	112.22	105.78	108.97	98.718	109.5	100.6	110.3	105.94	107.29	101.8	102.33	107.09	107.52	102.19	104.12	106.06	110.52	107	104.58	102.56	98.131	105.75	109.65	103.27	106	103.05	104.29	104.56
116.01	110.63	103.19	108.36	107.53	105.07	110.01	104.62	103.29	109.04	105.81	111.94	109.57	107.07	114.44	108.82	107.47	112.55	111.14	107.96	112.26	109.94	112.26	104.82	101.34	109.26	108.59	116.98	109.5	105.56	108.05	101.01	108.65	101.6	107.18	102.71	108.3	103.77	109.75	108.83	103.5	103.52	106.03	109.7	108.54	105.89	106.47	110.56	106.11	105.95
99.977	93.272	91.926	101.31	97.347	97.222	103.16	90.672	101.51	101.49	104	97.055	97.084	104.15	104.97	95.852	98.525	110.45	99.997	97.077	99.518	102.1	91.619	102.41	107.45	98.321	95.684	98.972	103.57	102.21	96.416	101.33	93.29	95.42	103.37	103.34	101.79	99.327	100.04	102.39	95.4	105.77	97.995	103.47	99.341	99.212	100.98	98.61	98.968	90.034
108.28	109.3	105.51	104.89	107.33	109.55	106.65	106.17	103.52	115.59	111.23	109.27	105.28	111.14	111.73	105.35	106.8	103.64	112.44	110.49	112.07	104.18	111.27	104.4	106.89	109.04	104.88	102.95	102.5	113.72	111.3	110.84	111.3	109.27	108.5	111.31	108.49	107.34	111.19	111.42	104.67	104.52	109.22	105	111.39	110.49	108.87	110.01	112.71	105.92
114.99	107.44	105.32	110.35	105.58	110.12	111.5	109.38	104.09	103.06	106.02	106.94	110.79	106.9	107.51	108.43	106.76	106.01	111.49	102.06	108.53	102.37	108.12	111.13	103.49	107.78	109.41	115.68	109.16	104.13	107.34	103.08	102.1	112.89	110.89	111.2	116.69	105.35	108.93	116.73	108.97	99.954	113.65	105.58	102.29	104.62	100.3	105.46	110.98	104.62
102.18	100.35	109.4	101.87	100.63	97.836	102.07	106.15	98.802	108.3	100.46	100.7	100.05	102.86	96.855	100.02	99.568	102.96	103.2	97.16	101.91	102.32	99.68	97.125	105.82	100.48	98.078	103.64	101.1	101.04	96.085	100.87	103.02	105.05	96.835	96.592	99.256	97.117	95.245	98.857	102.73	101.01	98.539	107.1	102.05	101.85	105.08	97.928	97.606	97.495
101.41	98.385	96.177	101.43	102.37	99.4	100.97	97.01	98.634	92.665	98.295	102.49	100.34	94.76	96.482	95.373	97.935	103.82	97.9	96.159	105.31	98.339	99.407	98.689	98.702	101.55	97.311	98.06	95.795	97.861	98.99	103.02	97.662	93.683	100.21	98.037	96.973	102.84	94.345	101.72	95.939	102.51	99.845	100.89	95.601	100.08	99.776	106.41	97.601	105.69
111.61	105.16	103.44	108.42	109.45	106.8	105.94	110.16	111.16	104.06	106.36	106.33	111.93	111.05	113.41	107.67	109.2	111.18	110.52	118.9	110.51	103.31	106.3	106.91	102.47	104.45	105.95	111.76	112.13	108.46	111.29	111.63	107.86	109.67	108.39	108.73	102.8	97.656	112.39	104.97	113.73	104.85	112.98	109.24	107.81	102.04	101.75	108.49	110.46	112.39
100.21	109.05	111.64	113.64	105.16	107.84	102.07	103.71	110.66	109.96	107.85	111.74	107.42	109.76	106.87	110.01	106.73	109.68	106.38	112.12	107.28	107.64	109.73	117.62	111.57	109.04	105.64	103.82	107.54	103.38	103.25	106.46	105.08	107.8	105.04	108.72	107.8	110.27	113.28	109.45	112.66	104.08	108.19	113.01	106.34	107.84	110.57	110	107.03	108.56
102.66	94.321	98.255	96.684	101.36	96.581	98.803	99.338	104.43	100.13	96.954	99.336	97.528	95.46	102.24	97.368	100.58	93.261	99.084	96.641	97.491	99.506	99.348	104.1	99.189	104.33	90.966	95.668	97.367	97.363	100.09	105.6	97.141	98.23	101.61	92.26	98.088	98.886	100.16	98.785	99.252	102.76	94.556	98.007	100.21	95.253	93.252	95.747	100.35	107.82
99.01	100.98	105.62	100.95	97.941	97.28	96.592	97.641	101.36	102.06	100.05	96.925	98.006	97.505	98.286	102	101.28	100.73	94.442	100.08	105.38	95.753	106.53	98.949	95.772	105.07	98.393	97.308	103.9	102.44	102.47	94.983	100.52	100.99	100.26	99.188	96.872	109.57	103.03	99.865	103.11	101.61	104.07	99.994	96.583	93.41	98.676	104.77	102.11	102.33
101.14	103.52	102.3	107.81	103.79	108.32	105.16	104.29	101.23	106.71	100.47	106.64	101.06	106.13	97.758	104.99	106.32	103.83	102.45	99.069	97.711	99.458	108.17	106.98	100.32	97.603	99.122	105.46	109.36	100.31	103.57	110.31	103.75	103.29	106.24	96.567	105.8	97.515	100.5	99.26	106.25	101.61	105.86	101.21	105.89	100.61	101.35	106.48	102.53	104.39
107.71	104.84	104.36	110.68	107.05	101.96	105.02	103.36	108.69	108.75	103.18	102.4	112.48	109.9	102.45	105.88	106.98	101.56	105.18	105.53	110.02	112.53	103.24	104.96	106.44	104.21	105.54	109.04	107.88	107.13	111.69	106.98	107.62	102.17	106.54	101.45	101.21	106.62	99.439	111.22	99.504	102.06	108.32	110.86	107.46	102.55	106.32	107.35	109.56	104.15
107.61	110.45	112.29	114.18	108.11	108.1	107.43	121.45	115.46	115.79	108.6	108.42	110.33	112.75	109.56	111.46	107.21	113.71	104.91	107.28	107.99	111.98	106.55	112.45	111.38	104.19	109.26	113.01	118.2	104.37	107.99	109.16	111.56	109.71	104.7	107.26	109.7	114.4	102.51	111.67	107.49	117.69	109.16	110.69	112.96	108.49	111.83	107.22	109.35	111.96
108.35	108.73	101.42	109.42	103.5	110.62	110.49	108.24	108	111.13	101.16	104.42	107.19	106.86	107	112.14	111.87	108.99	104.96	109.53	107.12	111.57	111.47	109.31	115.24	112.61	115.51	108.99	104.47	112.21	111.05	108.07	110.52	106.94	109.46	112.5	112.9	112.89	104.28	109.76	110.02	102.53	103.15	113.48	106.54	105.26	106.95	112.36	107.65	108.84
97.79	101.14	98.636	101	102.84	100.8	100.66	99.387	100.14	97.888	104.83	98.421	98.784	100.74	100.99	100.75	97.261	99.779	104.28	97.046	98.484	99.939	95.996	102.38	110.89	106.42	102.8	97.512	99.063	105.67	104.77	102.61	96.014	100.94	103.43	99.213	103.22	99.832	99.601	96.49	103.91	102.19	102.7	101.41	101.07	104.15	102.7	104.45	98.964	101.2
107.95	109.28	111.55	108.93	109.78	108.67	104.05	104.72	112.21	106.2	105.48	112.65	108.23	109.94	106.76	105.97	112.38	109.15	106.73	104.65	108.19	106.68	111.03	106.95	96.578	105.35	103.61	107.49	109.98	102.65	111.36	112.81	112.65	106.96	110.58	108.27	108.57	109.39	114.99	106.24	110.59	106.87	105.98	111.36	108.8	101.72	100.1	104.91	106.03	111.97
106.95	104.6	98.969	106.01	103.82	109.18	107.73	110.02	105.87	105.98	104.04	102.08	107.86	104.69	108.7	105.79	106.03	108.51	107.89	108.28	104.74	107.5	112.68	108.6	103.16	106.67	108.96	104.88	105.73	103.1	103.21	107.41	100.87	103.41	102.56	109.69	107.76	107.21	99.417	108.77	112.07	113.46	109.77	105.32	99.084	109.01	111.09	110.2	106.92	106.2
108.57	111.69	112.78	108.53	105.74	107.31	111.25	105.22	110.89	108.32	108.79	107.24	105.68	113.21	105.4	105.34	114.14	106.65	104.88	108.87	112.2	110.17	102.68	106.23	108.92	112.9	113.12	113.27	104.26	112.38	104.2	107.78	103.46	111.97	104.66	106.77	102.61	104.89	102.41	107.7	103.54	109.66	110.34	111.44	110.81	110.66	103.18	106	103.14	100.86
114.39	109.79	112.49	105.94	104.08	107.46	111.1	107.27	103.68	104.06	111.67	107	101.51	111.91	104.44	112.38	108.98	104.92	103.15	105.36	106.6	117.08	109.73	112.22	116	101.28	112.65	110.06	109.43	107.25	109.51	107.53	115.95	109.77	114.23	107.64	108.36	106.78	107.83	107	109.66	108.26	107.86	113.2	114.14	114.17	114.84	106.88	102.25	104.98
110	108.18	110.98	114.88	109.77	108.01	110.72	108.56	107.73	107.06	110.95	114.29	106.16	107.92	115.35	113.27	102.45	105.16	113.53	110.92	108.98	112.05	110.66	111.85	109.96	111.53	106.86	112.3	107.76	106.07	107.41	106.04	99.294	106.07	105.07	110.04	107.58	106.91	110.26	107.58	107.9	109.76	106.34	110.38	113.14	106.13	106.39	108.52	109.18	110.21
111.34	106.98	109.44	109.7	110.02	108.42	108.27	103.49	103.75	112.39	107.94	105.63	106.19	108.76	107.34	106.77	105.05	105.45	108.86	104.67	100.36	107.44	104.78	110.1	108.61	112.23	111.55	114.21	109.59	107.92	112.33	107.7	110.52	108.13	109.92	107.01	106.38	111.41	108.22	108.17	111.01	109.59	106.3	104.66	105.77	105.85	108.39	109.3	110.37	104.2
105.66	103.08	106.59	104.35	107.27	107.49	102.33	108.21	104.58	110.23	111.41	104.17	113.39	103.59	101.44	107.71	109.54	114.46	107.21	111.91	109.37	105.84	108.25	114.47	110.54	104.31	109.39	106.5	107.94	109.49	106.86	103.34	105.74	107.87	105.26	110.63	109.96	114.2	112.56	109.27	116.22	106.56	108.39	106.65	103.62	105.93	107.82	105.62	109.52	102.81
101.31	100.57	96.906	97.481	95.634	103.4	100.32	95.77	101.11	102.53	95.94	93.163	98.277	97.826	95.101	102.21	93.513	99.054	98.982	103.28	94.703	92.474	93.363	104.1	95.533	93.204	102.83	106.18	103.1	102.88	98.098	96.713	96.659	100.71	99.66	95.138	105.16	100.09	100.85	103.89	103.32	101.44	97.533	99.412	93.342	91.714	100.72	96.424	96.411	101
108.86	105.11	108.19	110.06	102.36	102.39	107.01	109.29	108.12	101.53	110.82	107.08	106.85	102.92	102.6	103.51	103.09	100.84	108.13	105.49	102.48	104.89	105.73	106.23	106.48	104.08	114.02	103.51	104.66	101.06	100.05	111.81	105.5	104.71	101.03	97.004	112.67	108.77	105.27	103.24	106.61	104.37	99.408	103.03	105.04	112.28	104.48	104.93	100.74	108.51
103.73	109	107.53	106.06	107.63	114.15	100.98	104.82	104.35	111.94	104.71	102.89	107.46	109.84	108.99	106.52	106.36	111.28	111.04	107.08	107.76	107.14	104.67	107.79	102.39	105.6	104.3	107.73	106.36	100.45	105.14	113.26	103.25	108.66	101.99	105.1	105.16	105.15	108.68	108.57	113.4	111.7	106.52	100.77	100.55	102.27	104.4	101.45	111.15	109.35
100.46	104.66	100.07	100.72	105.33	104.67	97.128	101.47	101.22	98.887	94.003	105.92	105.25	102.3	104.16	100.69	103.43	94.97	105.86	96.91	101.4	98.236	98.672	105.57	100.97	103.32	103.5	102.22	104.17	102.81	98.111	100.22	105.66	99.969	103.77	104.45	103.61	106.28	102.93	103.59	104.16	101.77	102.37	102.54	103.72	105.2	100.08	95.925	105.6	100.62
104.77	105.13	109.93	109.04	108.28	103.15	109.98	107.67	103.97	107.74	114.43	108.55	105.11	105.65	103.09	110.67	102.99	108.34	105.78	105.27	108.14	104.04	112.79	106.01	104.76	108.15	106.66	103.5	108.58	103.75	112.79	104.55	111.54	104.39	105.78	111.62	108.29	110.01	102.92	111.77	104.77	101.38	106.69	103.22	104.46	99.569	105.89	108.84	105.1	104.24
102.78	103.77	98.269	108.67	98.966	104.07	107.04	109.43	105.25	105.97	111.76	102.04	111.51	109.25	110.48	110.27	106.53	101.79	105.99	106.26	104.42	101.39	103.28	108.96	96.186	106.34	103.07	105.17	100.53	111.04	106.83	106.66	108.51	106.33	109.15	111.63	107.56	105.45	104.56	100.72	107.58	110.21	106.71	106.53	109	107.13	106.1	111.85	99.103	104.27
93.653	97.76	95.855	100.42	99.172	103.26	97.965	96.509	99.456	102.47	99.952	91.936	94.444	98.556	100.24	95.499	97.097	98.11	91.3	102.46	101.23	95.878	103.03	95.481	97.588	97.559	94.535	99.261	103.43	93.819	91.878	103.14	99.961	96.468	107.59	94.668	106.18	103.11	98.529	104.42	96.765	93.699	95.789	100.01	92.935	99.567	100.61	97.281	98.013	97.705
106.72	106.73	100.34	108.05	107	102.6	108.63	101.83	101.07	106.04	98.584	110.96	108.35	107.17	110.56	108.06	108.54	109.26	96.916	108.76	106.06	108.48	105.16	112.93	103.99	106.77	100.35	104.51	100.48	110.89	106.78	106.18	106.96	109.47	108.66	106.16	102.84	98.651	103.06	105.98	105.73	107.27	106.72	105.39	109.48	107.58	110.18	107.28	103.29	105.35
104.05	93.341	100.41	98.139	99.5	102.71	97.141	99.625	93.751	98.059	99.728	98.514	102.32	101.58	97.631	99.142	96.411	97.611	102.29	102.05	94.385	99.339	97.655	99.46	100.61	101.46	97.895	100.93	94.229	98.943	94.808	97.706	99.904	109.83	90.502	104.15	96.781	101.24	96.047	98.961	100.08	96.438	98.92	103.53	104.55	97.992	99.217	98.809	95.504	97.407
101.25	98.254	97.57	101.27	101.82	97.991	99.328	96.556	102.21	101.73	101	100.39	96.31	105.1	95.826	98.238	109.15	98.565	99.642	103.88	101.21	98.263	104.26	101.25	99.106	99.403	100.15	100.66	107.1	101.96	100.11	104.11	107.28	95.808	103.49	97.506	102.05	97.459	96.876	95.744	100.07	100.36	100.88	104.76	101.91	106.71	103.55	101.23	101.79	100.77
106.41	102	105.26	111.04	114.42	100.43	102.09	104.92	105.34	100.33	104.21	105.34	112.92	108.29	105.28	112.05	109.94	105.71	107.78	104.13	107.79	103.48	103.47	105.59	105.99	98.54	109.26	106.34	106.82	105.64	105.45	105.09	105.02	103.27	107.73	104.91	106.33	101.25	112.77	106.75	107.76	101.13	105.77	101.8	102.77	105.31	108.18	104.09	104.54	108.29
102.57	104.66	100.68	108.33	100.41	105.66	105.05	102.56	104.14	112.35	100.26	104.42	101.55	103.98	109.88	102.23	106.25	102.69	105.83	102.38	108.39	102.58	105.18	109.29	103.74	110.81	110.07	107.8	104.38	104.19	106.82	108.39	103.31	106.54	112.37	100.46	102.4	105.12	103.46	108.56	104.56	103.34	102.88	105.87	102.68	101.06	103.15	105.39	105.63	101.21
108.6	105.49	102.66	107.26	109.9	107.57	103.38	111.25	103.99	105.81	108.39	108.18	108.98	103.55	105.28	107.82	105.27	108.23	102.88	111.21	114.54	106.65	108	107.3	106.31	101.35	107.61	104.78	106.8	112.35	110	111	109.11	110.75	103.25	111.85	107.51	108.36	115.56	106.88	103.75	112.51	100.55	110.17	110.58	104.17	110.66	105.05	106.75	105.1
113.66	109.57	110.55	107.5	110.52	111.65	104.59	108.86	110.86	105.88	111.8	105.43	103.43	106.02	107.11	103.38	107.16	105.87	101.64	107.92	110.7	109.81	112	116.98	101.99	113.03	107.87	113.96	107.79	103.11	108.12	114.32	110.07	108.16	102.18	105.99	110.73	103.62	110.53	107.12	103.74	103.29	102.48	111.53	101.93	109.04	104.99	106.24	104.9	107.73
102.39	103.04	107.92	99.731	100.51	103.05	98.354	101.84	106.74	98.736	103.51	105.27	107.87	103.21	107.42	102.97	104.19	101.15	101.15	107.13	105.46	109.86	101.9	109.53	102.12	103.05	107.05	98.407	98.868	101.74	104.89	110.56	103.19	107.19	106.97	101.52	106.1	103.13	101.97	100.03	101.22	100.72	104.56	107.68	101.6	106.13	101.52	102.72	105.78	102.77
103.52	96.514	93.497	97.296	99.689	97.707	99.975	100.1	99.505	96.709	96.889	100.72	100.75	98.86	91.945	99.471	98.943	95.798	95.515	92.38	100.71	97.147	97.92	94.5	95.855	105.58	96.401	95.474	100.06	93.958	98.402	94.622	98.529	95.752	96.336	97.625	95.839	100.88	98.592	100.27	97.377	100.51	104.33	90.86	103.36	96.553	98.825	98.613	95.36	97.854
106.79	112.5	101.96	110.48	110.78	107.56	107.48	108.26	108.7	107.84	111.38	108.53	103.07	107.21	106.36	108.01	104.67	107.44	105.67	106.63	101.76	116.67	108.42	112.1	107.94	108.35	117.64	111.39	113.55	101.62	112.21	113.82	108.35	107.38	107.5	108.53	110.36	105.26	109.09	111	110.01	106.54	111	108.68	106.6	111.19	107.75	100.05	112.14	105.14
103.35	110.3	108.27	107.37	106.33	105.88	109.68	107.68	109.55	99.022	111.1	112.36	112	111.05	111.32	107.42	115.33	111	107.24	110.68	108.1	109.93	116.71	113.72	106.17	110.33	109.4	109.86	100.99	111.69	105.37	104.89	114.9	111.32	108.78	107.8	110.25	106.47	113.39	108.44	102.95	107.16	111.76	105.18	113.48	99.834	108.41	113.99	103.71	105.93
100.08	96.316	107	101.06	105.77	104.04	104.84	101.62	97.744	100.72	101.02	101.59	99.693	104.01	96.826	101.71	93.914	100.68	103.08	102.63	93.368	102.23	101	97.214	104.11	105.13	99.253	105.21	100.04	100.67	102.05	101.4	99.963	106.88	101.1	102.21	92.302	101.63	99.469	104.08	96.545	100.05	102.75	98.524	100.12	98.233	103.87	98.286	98.16	98.884
101.29	103.35	106.98	107.68	103.25	104.4	102.83	105.41	106.71	111.18	109.18	110	99.659	103.61	110.2	109.85	107.41	107.58	109.26	102.42	103.44	106.63	101.48	109.7	105.39	103.96	105.99	113.47	105.45	111.29	105.4	109.4	107.34	103.33	109.88	107.76	108.65	111.59	105.36	115.21	103.54	107.38	101.97	108.64	111.59	110.04	107.66	106.13	107.89	107.85
109.94	108.76	106.34	114.16	108.8	112.98	106.99	107.9	108.67	106.47	109.63	110.06	109.06	108.27	106.88	110.85	115.7	113.49	109.32	110.02	106.42	106.17	107.36	110.19	108.02	111.57	114.28	105.82	108.23	105.42	102.42	109.41	108.99	101.09	112.14	107.22	114.65	111.77	110.85	105.37	107.59	109.83	107.66	104.62	106.91	105.47	104	114.4	102.43	103.28
99.044	106.99	103.6	112.25	106.23	112.3	104.3	112.7	105	105.18	103.63	101.99	105.12	104.96	108.9	98.89	109.59	110.64	103.72	99.421	104.4	105	102.31	103.1	105.87	103.41	104.85	104.64	102.03	108.93	107.93	106.3	108.85	103.12	106.83	106.3	107.09	99.02	106.21	103.73	106.86	104.15	109.18	107.24	110.44	110.48	108.55	108.05	106.79	110.34
107.9	109.95	111.31	112.72	110.07	105.8	108.98	107.36	107.3	109.55	108.2	104.17	102.76	108.17	101.13	103.82	100.34	105.4	103.11	107.94	114.71	104.7	103.82	105.29	105.67	106.8	112	106.02	110.45	108.01	108.25	100.39	109.08	108.89	108.46	108.73	105.93	110.42	101.97	105.92	109.52	109.92	106.64	107.95	106.49	102.71	101.75	106.56	107.92	101.09
106.38	107.73	101.35	96.506	108.48	112.1	105.06	112.36	99.96	105.18	107.06	98.658	106.02	102.66	98.402	105.52	105.82	112.36	110.68	107.5	107.81	107.21	108.24	102.68	103.84	102.25	104.76	101.2	107.76	106.67	105.06	106.8	102.42	104.96	107.19	109.57	105.77	105.06	105.85	106.36	103.63	102.75	105.85	105.27	105.44	106.53	97.144	104.44	106.37	103.18
114.38	109.45	107.51	115.38	112.74	113.19	108.25	109.29	106.45	113.74	114.03	111.7	108.5	103.65	112.01	114.29	109.3	110.53	108.05	105.18	112.81	112.04	114.27	105.26	116.44	114.54	116.65	111.6	108.17	110.92	108.37	109.63	111.35	108.74	110.83	106.96	106.39	112.91	115.48	111.92	108.47	105.26	108.67	112.74	112.54	116.48	106.51	115.51	109.77	111.41
108.09	102.63	104.95	110.41	99.603	102.09	102.61	109.26	108.56	106.03	107.19	105.44	102.18	104.31	106.82	108.59	100.21	109.28	105.59	105.94	106.37	104.67	102.81	106.03	104.77	106.49	102.17	109.04	106.01	111.5	98.055	107.23	104.88	104.42	106.52	116.56	105.62	106.02	102.39	104.37	105.57	111.57	104.8	106.45	110.73	111.27	104.52	108.08	102.63	110.95
106.07	106.04	108.32	111.12	104.62	110.91	108.44	103.45	108.14	105.12	107.62	106.49	111.65	109.6	105.6	103.05	110.79	112.14	105.19	110.87	105.07	108.46	102.32	110.65	104.22	102.88	116.91	103.45	112.93	105.65	113.75	101.14	110.64	109.27	108.95	108.92	107.36	108.71	109.8	106.91	109.48	104.06	111.28	108	105.92	111.34	107.19	111.91	110.93	105.35
116.13	114.68	109.78	107.78	109.47	110.36	111.24	113.05	107.36	106.98	107.51	108.05	114.53	108.46	112.3	110.78	109.16	106.94	110.15	114.37	116.02	106.59	104.8	107.94	108.29	112.33	109.64	111.64	110.86	117.85	112.42	105.72	108.54	108.47	111.86	115.68	105	112.83	110.71	108.11	106.45	113.91	105.83	107.1	111.98	107.37	106.05	110.28	110.08	110.15
110	101.2	101.73	111.83	109.84	112.05	103.69	108.99	109.53	104.61	105.34	101.82	108.18	110.49	104.73	107	106.92	103.29	105.75	107.08	109.51	105.93	105.36	103.14	97.285	97.482	102.72	105.22	110.88	104.15	104.69	112.77	106.04	105.95	105.87	104.44	108.09	99.835	95.393	102	117.47	103.45	106.66	104.84	99.802	108.53	103.14	105.16	98.808	106.02
112.27	109.65	106.84	102.65	110.58	105.92	109.72	111.95	108.79	111.46	110.72	104.13	109.97	110.72	100.67	108.42	105.57	113.26	110.85	110.17	106.28	106.87	109.89	103.03	105.2	107.1	108.32	109.43	110.73	105.06	112.84	100.24	108.29	108.74	110.51	108.5	107.75	105.24	117.43	113.04	108.83	108.82	112.05	107.06	107.59	105.38	109	109.01	107.7	106.97
112.95	105.72	107.63	104.17	102.15	115.31	110.33	111.02	112.12	114.07	98.862	113.84	103.84	107.5	112.51	112.46	107.08	106.85	107.12	102.79	103.79	105.37	104.24	106.72	107.34	105.37	108.8	107.85	106.84	112.97	102.98	107.09	111.56	102.62	106.73	111.11	103.6	106.22	107.98	110.54	107.94	104.7	104.53	105.85	105.39	105.06	106.78	106.92	113.32	108.36
104.06	105.82	106.23	107.28	105.32	107.71	100.19	105.32	110.04	111.31	104.07	107.06	110.55	104.7	101.4	100.69	108.38	102.59	100.8	107.49	102.05	107.92	109.27	102.38	114.29	104.44	119.34	103.81	100.07	112.75	106.93	106.1	106.8	108.31	109.04	108.71	104.78	103.52	106.29	104.99	107.18	106.96	106.07	104.88	108.38	104.62	104.37	104.48	107.29	109.66
97.738	95.884	100.76	98.079	98.918	92.534	97.557	95.634	90.153	101.25	98.556	95.582	102.19	97.299	101.33	96.829	102.65	91.902	95.436	95.885	96.884	97.884	99.333	95.893	97.615	97.837	87.567	91.609	102.83	95.65	99.764	101.36	93.781	98.943	93.262	100.94	96.717	99.788	98.493	95.758	95.864	98.995	97.228	97.104	101.31	100.09	95.526	98.2	94.158	97.347
106.58	111.88	110.25	103.46	105.95	106.91	107.56	105.36	104.01	103	107.58	105.96	106.62	109	109.7	107.98	104.7	110.1	105.88	107.16	102.87	100.47	107.48	106.66	104.81	106.93	106.82	106.12	109.04	103.77	103.95	108	104.35	104.25	103.82	109.37	102.69	103.1	108.55	102.59	103.3	95.307	106.41	108.08	106.73	105.02	105.12	98.005	107.36	109.76
99.157	98.701	100.59	103.34	98.839	96.5	101.59	99.697	103.04	101.5	100.01	102.64	102.14	101.33	97.516	99.528	100.58	100.7	100.65	100.97	102.92	99.906	96.37	99.418	103.1	105.34	101.66	103.99	97.173	100.97	97.789	98.892	97.446	93.325	104.72	101.08	97.531	97.7	97.827	96.176	108.26	100.65	100.1	97.524	106.05	98.721	95.824	103.9	104.68	103.04
115.26	108.69	103.98	100.23	103.69	104.11	102.66	108.68	104.68	107.34	102.68	105.85	106.07	108.37	101.65	104.48	97.916	107.57	102.62	106.5	105.99	109.16	106.3	108.91	107.69	107.07	105.61	107.62	100.09	105.94	106.98	103.37	105.24	107.98	107.49	103.96	110.38	109.71	99.171	104.01	103.7	109.7	110.81	107.62	106.06	112.8	104.75	102.7	104.82	101.06
101.25	98.921	101.02	105.83	103.58	107.86	104.08	106.35	110.53	103.29	101.51	107.17	102.65	104.2	110.24	111.12	102.85	99.526	102.88	104.51	100.41	100.02	106.99	106.7	107.68	102.49	110.53	103.93	101.17	105.19	112.68	108.06	101.74	106.3	105.56	104.93	99.906	101.34	99.85	103.58	106.58	106.28	101.49	108.96	100.67	109.61	103	107.33	105.92	110.82
103.66	97.127	98.584	99.592	95.688	92.187	100.55	95.76	100.91	103.56	94.95	97.421	93.671	105.87	93.63	100.78	96.999	101.6	97.901	98.939	95.842	95.294	100.7	93.549	94.539	101.86	95.235	99.036	96.024	101.81	98.365	97.862	96.96	99.602	99.708	96.003	104.39	101.33	99.752	100.35	99.026	96.426	98.07	93.189	98.104	101.74	97.861	98.526	101.04	92.197
104.98	106.52	111.05	107.28	103.7	102.41	103.86	111.79	106.17	107.48	100.43	103.01	104.81	102.44	103.81	108.27	107.1	108.75	110.21	110.35	103.14	104.16	108.92	109.29	105.55	106.04	100.6	107.45	109.88	106.4	109.61	107.09	108.48	107.38	111.21	101.57	105.25	110.97	106.8	107.39	104.7	106.32	110.35	110.11	103.9	107.89	105.51	106.03	106.7	106.33
100.11	107.06	106.55	105.45	103.73	108.02	107.1	105.95	99.585	108.64	105.82	101.47	105.88	107.68	103.36	106.62	113.06	101.94	112.63	107.45	106.46	112.31	106.82	103.29	106.8	105.11	105.34	103.66	104.46	100.01	109.77	110.49	107.05	101.94	104.55	99.9	102.29	95.317	103.71	110.7	104.43	101.91	108.62	101.3	111.84	99.476	103.72	109.2	101.57	110.4
96.642	93.275	101.17	104.66	96.864	92.819	96.715	100.42	95.478	98.889	101.45	98.264	100.69	95.956	99.124	97.154	95.36	102.74	97.204	105.07	100.46	102.44	97.684	97.015	100.68	108.4	97.535	99.755	98.22	100.25	106.87	96.53	92.744	96.582	102.04	93.818	95.009	100.38	95.198	102.98	102.62	102.44	99.145	102.45	94.259	103.08	97.11	93.428	97.231	104.29
97.971	100.42	93.61	93.101	96.644	98.565	99.647	97.672	99.401	97.082	100.31	100.06	98.573	98.428	91.874	94.671	97.18	92.249	104.33	91.633	91.985	100.26	99.555	94.091	99.8	95.345	98.177	98.165	91.996	103.18	96.159	96.967	103.29	103.65	102.24	100.98	96.243	88.509	98.389	102.01	98.856	102.86	98.389	97.824	98.172	90.101	98.877	90.882	93.384	94.998
103.32	107.58	103.73	98.8	104.29	110.94	108.18	104.86	112.19	109.06	108.33	110.65	107.59	108.13	104.45	108.97	102.43	106.98	107.19	103.59	101.82	106.58	101.66	104.86	109.99	106.16	106.17	105.18	104.81	107.31	106.3	107.53	102.46	102.97	105.59	101.65	106.54	107.44	108.87	109.9	103.87	99.775	105.63	115.53	111.9	106.38	106.89	104.02	99.788	104.72
110.24	105.26	105.16	108.71	101.98	103.56	103.74	103.74	109.74	101.25	111.63	112.48	112.54	102.26	106.5	100.91	105.32	106.85	106.31	97.587	104	109.72	106.57	103.51	108.51	104.17	104.05	104.29	109.13	103.87	108.4	97.241	106.47	109.47	102.99	105.06	105.07	110.97	97.274	103.54	105.19	108.55	110.63	103.23	106.58	103.57	108.61	106.63	106.57	108.52
109.59	108.75	108.9	103.92	108	106.32	103.7	114.3	104.81	111.15	110.28	107.99	108.98	105.9	109.36	107.84	105.94	104.17	106.95	109.89	105.18	110.9	112.89	111.64	102.84	98.623	103.85	103.9	111.04	110.96	106.72	106.82	104.56	107.17	109.42	110.1	103.77	109.33	107.03	105.35	110.2	110.68	104.37	108.95	109.47	108.36	110.03	113.13	103.17	113.18
102.82	108.63	104.33	107.91	110.76	105.06	107.85	109.82	106.91	102.88	101.98	105.78	103.04	102.57	107.81	102.93	107.22	98.287	101.74	102.72	110.8	101.94	108.43	103.35	106.98	106.52	106.53	107.39	106.28	104.83	107.59	106.49	101.4	103.6	104.22	107.35	103.43	102.25	107.63	110.62	102.69	106.45	100.15	110.93	108.54	106.48	105.29	103.65	102.7	108.46
112.99	108.98	115.25	114.26	106.63	106.04	107	112.28	112.47	109.09	112.03	105.17	109.82	106.77	116.85	106.91	110.11	114.36	110.59	110.72	117.2	105.87	105.8	114.97	112.44	113.33	109.64	114	115.6	112.49	117.89	119.22	106.9	106.72	115.27	112.08	115.21	117.64	116.13	109.91	116.14	116.64	111.81	110.49	112.66	110.37	108.74	109.09	106.76	107.41
116.66	110.11	102.44	98.964	100.68	103.75	104.46	107.9	111.67	104.34	101.39	102.25	107.54	101.59	107.07	101.59	110.85	99.273	106.34	98.472	96.986	114.32	113.23	100.96	107.28	104.26	100.7	105.54	103.27	106.69	101.37	109.77	102.93	101.25	104.91	108.48	108.18	104.3	109.3	105.06	105.66	101.33	106.43	107.85	106.1	103.29	107.66	105.44	105.39	104.41
104.43	111.93	103.93	109.7	103.51	109.96	108.84	104.93	108.35	110.53	99.948	107.79	111.17	107.73	104.61	107.69	108.89	104.45	104.53	104.11	103.48	105.91	106.1	107.38	111.99	104.67	103.07	102.71	109.48	106.71	109.23	103.79	102.13	106.71	103.59	105.62	109.87	104.49	106.53	108.74	100.9	103.64	103.76	104.84	108.27	97.003	112.35	101.98	109.88	106.05
111.25	106.57	114.31	107.6	116.61	107.48	106.62	105.79	110.36	104.82	108.51	109.26	107.67	108.84	108.42	106.22	107.44	110.88	101.87	103.85	108.55	106	105.11	109.31	105.32	113.35	105.41	107.27	113.05	106.83	109.17	109.76	111.68	110.41	110.76	106.43	110.75	112.92	107.54	105.96	108.37	112.45	109.48	110.97	109.47	109.04	106.04	109.22	105.6	106.16
104.98	103.97	109.77	107.89	106.24	105.62	111.93	106.16	109.66	108.95	101.93	102.89	107.07	101	110.01	100.77	106.68	102.01	106.35	103.52	104.13	107.2	108.15	110.58	105.68	103.43	110.22	101.39	109.4	104.75	108.78	102.68	106.98	106.74	111.7	102.85	106.72	103.66	98.962	111.91	112.91	101.81	109.8	114.07	112.11	103.38	109.52	111.8	103.47	103.68
101.77	99.285	95.637	101.63	101.23	104.9	101.14	100.65	101.43	107.06	100.4	100.04	100.51	98.063	99.686	98.695	101.07	101.62	103.05	96.37	95.86	106.17	100	96.344	102.74	96.621	97.866	106.45	104.61	103.63	104.45	98.961	99.331	103.02	106.78	103.72	101.68	99.675	99.845	102	105.14	100.84	100.12	98.414	98.474	92.914	95.811	101.79	100.13	100.8
106.86	105.36	100.52	105.78	104.86	101.89	105.93	107.65	105.71	100.86	98.913	108.52	100.84	107.89	100.85	102.76	103.03	104.69	103.24	110.04	103.77	106.27	102.65	106.39	110.02	107.77	107.77	101.97	106.45	108.9	109.8	111.74	102.59	103.74	107.93	105.47	104.1	104.36	109.2	105.4	101.45	99.742	106.49	105.78	106.05	98.326	102.99	103.66	109.54	106.43
101.53	101.07	107.66	105.69	108.44	106.46	109.05	102.26	102.03	105.42	104.93	103.23	110.39	111.37	106.27	107.57	103.28	104.7	104.89	109.57	107.16	108.89	103.64	107.16	106.71	106.72	103.56	106.36	107.61	114.06	104.79	109.88	104.29	102.07	105.36	107.43	108.1	102.84	107.08	107.62	110.24	105.09	103.99	107.43	102.67	108.4	109.31	103.71	105.61	115.1
109.01	105.36	112.48	108.38	107.35	107.97	108.11	107.66	105.44	101.19	111.16	109.87	113.75	109.89	109.14	103.85	108.7	108.7	99.827	107.12	104.94	102.47	109.33	109.83	98.881	108.08	102.18	101.52	108.45	101.82	113.33	107.87	114.45	104.47	107.41	107.13	114.87	108.65	110.7	110.93	114.37	101.28	105.08	111.87	107.03	112.67	105.07	105.53	107.74	104.25
101.37	94.96	99.139	99.381	98.344	94.884	95.452	92.963	97.884	103.79	94.318	105.68	99.035	100.75	99.718	100.94	97.632	96.236	101.4	95.305	99.577	99.706	100.12	94.85	96.184	91.582	99.943	99.892	96.186	100.2	100.01	95.231	101.9	97.275	98.712	95.245	100.24	91.867	94.426	99.437	101.04	91.233	101.78	95.385	104.22	92.398	103.27	104.15	105.94	96.494
97.868	95.96	98.934	100.17	96.866	100.97	104.63	97.107	109.82	93.673	96.644	99.522	98.647	98.346	102.95	96.597	103.26	102.89	94.623	96.505	99.19	95.469	102.61	97.701	97.004	100.43	99.574	96.492	99.319	103.46	100.78	95.999	103.93	97.994	101.67	99.24	104.3	96.34	101.12	104.05	96.175	107.04	95.987	100.65	99.748	96.215	99.487	103.05	100.9	101.22
105.14	110.99	99.549	101.05	101.07	98.405	101.56	105.87	100.57	98.744	99.766	102.3	99.662	99.137	99.542	99.769	99.508	100.45	102.96	99.774	107.86	92.177	94.715	104.44	102.44	103.25	93.592	99.552	96.098	104.83	103.08	105.47	104.55	102.58	98.115	101.08	101.95	100.72	103.32	105.35	100.8	109.34	101.18	96.845	100.23	96.765	97.792	98.768	107.44	99.658
109.9	97.871	105.01	109.86	103.43	107.58	108.44	105.63	112.44	106.01	109.49	111.24	106.12	110.12	107.57	108.31	100.55	111.41	108.16	114.08	112.41	106.06	105.09	111.88	107.12	102.89	109.55	105.58	105.85	111.91	108.32	108.56	107.48	108.89	109.87	104.22	104.62	105.62	107.56	104.95	109.94	108.87	105.73	108.31	103.28	106.41	106.65	106.89	109.87	107.01
104.74	108.68	108.2	104.85	108.26	110.45	101.8	102.1	105.92	102.65	107.44	102.36	107.58	102.23	110.18	113.14	104.92	97.752	103.92	111.22	102.54	109.13	110.39	103.93	103.3	107.2	107.87	115.17	114.62	106.96	111.24	104.37	101.87	104.49	101.35	105.29	104.68	104.72	106.69	104.15	101.66	102.25	108.21	109.61	103.23	104.05	105.59	105.89	105.3	104.9
108.59	112.66	101.37	106.84	108.44	113.02	109.1	105.78	111.1	106.32	104.26	98.588	106.41	107.44	105.79	108.24	107.13	107.53	103.73	110.67	112.51	107.58	111.43	107.96	109.21	104.57	105.51	104.71	108.05	107.42	105.41	111.99	105.88	105.42	108.93	103.04	116.36	107.1	110.38	104.56	110.21	106.74	104.71	112.57	103.03	105.6	106.71	110.21	110.33	111.42
99.003	101.68	94.996	98.381	98.877	95.935	91.705	94.316	90.815	98.36	98.167	100.28	97.773	96.826	104.02	105.03	98.342	97.947	99.052	104.91	97.78	100.09	95.789	103.42	94.918	101.26	93.882	93.909	102.83	96.581	100.46	98.312	101.57	100.38	91.922	97.96	91.344	101.61	94.414	95.551	95.556	98.832	99.782	98.96	96.813	94.091	100.89	103.01	95.42	90.86
104.27	100.99	100.59	97.425	101.48	98.147	100.41	99.117	97.107	103.33	94.037	95.303	99.158	108.39	93.701	100.3	97.982	103.22	97.483	98.658	99.515	93.93	94.203	89.121	104.87	98.667	101.95	108.58	99.647	101.71	96.13	97.119	97.026	100.41	102.68	98.546	100.89	99.79	100.93	96.102	102.46	103.09	104.68	101.53	99.915	99.851	95.892	96.809	97.635	103.93
105.46	111.71	100.27	109.07	108.8	106.94	105.82	109.02	106.91	102.74	105.2	106.53	114.17	106.11	108.99	109.53	106.53	108.98	102.74	109.17	107.62	109.17	103.66	112.06	112.23	106.12	105.47	105.62	104.59	99.323	111.78	112.36	105.24	110.66	105.4	113.56	111.39	105.33	101.58	109.71	104.72	111.17	108.53	106.21	112.26	106.69	103.83	109.61	112.02	110.72
108.23	107.97	102.72	110.16	101.64	104.92	110.64	105.27	107.02	108.96	97.492	108.47	112.78	99.333	107.57	105.77	104.69	114.83	110.05	107.08	105.41	107.99	107.26	105.58	106.86	110.38	104.51	102.17	110.45	103.05	112.46	107.39	106.75	109.5	106.42	105.21	105.24	105.14	109	106.77	112.87	100.02	105.69	100.92	105.71	103.92	111.65	104.45	103.65	110.04
105.47	101.5	106.13	105.31	96.502	103.85	106.12	99.036	105.83	113.66	106.75	98.234	102.22	105.82	105.28	107.62	101.93	105.93	103.97	107.5	102.64	104.64	105.78	109.03	107.35	101.1	108.81	110.51	109.97	111.29	105.5	103.55	113.69	108.27	103.87	101.56	99.41	105.26	106.71	101.75	106.15	108.42	105.2	106.61	108.66	108.68	106.26	100.67	106.12	101.8
111.2	106.72	108.55	111.91	108.27	110.44	113.53	108.66	105.06	107.65	104.48	108.06	114.6	106.38	114.16	111.39	107.05	104.89	105.49	110.93	111.57	105.86	114.48	109.63	105.27	111.32	105.91	118.55	109.26	109.08	108.13	106.74	114.07	108.69	110.49	105.65	109.14	101.82	102.72	107.4	107.06	104.01	106.86	109.58	109.3	102.45	106.08	103.53	110.17	102.74
108.92	107.07	106.57	110.5	113.4	111.56	110.44	103.29	109.98	112.37	108.93	109.98	107.06	105.62	113.18	111.82	107.38	112.88	110.17	109.35	110.96	109.28	103.79	114.02	108.91	107.23	106.78	107.97	106.13	110.64	110.43	104.93	113.32	109.18	106.96	109.76	110.69	105.7	110.37	110.87	108.18	104.05	107.66	108.3	109.09	107.46	111.16	106.78	114.46	109.44
100.99	100.08	99.357	91.416	97.236	101.5	99.821	102.25	95.504	105.45	100.34	101.6	108.34	90.627	103.56	100.47	107.97	103.81	101.78	104.94	100.12	104.38	103.93	103.34	97	97.452	104.05	106.2	105.21	100.89	106.53	100.27	100.2	103.26	105.87	94.47	102.05	95.825	110.59	93.597	98.808	107.16	105.03	103.48	104.45	96.47	103.08	102.88	96.106	97.423
101.04	101.91	102.99	102.74	106.29	104.59	102.82	102.54	104.14	101.85	100.49	102.38	101.5	102.83	100.15	97.375	96.283	104.61	100.94	96.108	98.419	92.303	102.6	97.837	106.38	95.784	100.58	100.06	101.21	103.94	98.736	98.745	98.606	95.64	103.98	105.63	100.65	98.082	100.35	102.92	97.572	99.703	97.121	93.101	97.628	102.74	99.387	100.12	99.838	102.62
101.2	105.98	104.98	103.09	102	104.49	103.36	106.68	108.31	100.47	111.49	106	111.34	104.85	102.08	102.71	107.74	99.906	103.4	107.02	106.37	108.68	106.3	110.97	106.34	105.96	102.45	106.51	107.99	110.24	113.43	102.76	105.89	100.87	116.4	106.62	109.42	105.2	108.21	101.77	103.96	105.26	103.01	108.33	109.71	95.939	102.6	99.553	106.23	107.91
106.08	110.51	106.28	105.47	106.92	104.7	109.22	104.59	103.84	106.62	109.5	110.86	110.75	108.59	106.93	105.27	109.3	103.89	107.82	101.78	108.56	100.06	104.15	102.59	109.27	106.3	103.79	106.93	114.35	107.72	110.7	106.56	103.79	107.19	107.43	105.18	109.9	102.66	110.66	107.62	106.27	104.56	103.17	105.08	106.11	108.9	110.27	107.97	110.52	109.76
105.62	109.02	107.92	103.63	101.79	103.87	101.46	109.9	97.921	110.26	104.78	107.21	104.8	98.874	107.66	107.12	110.87	107.19	103.52	106.78	102.27	97.645	105.25	111.93	113.15	107.17	100.14	105.45	100.9	106.74	103.62	101.75	105.47	113.15	99.882	106.49	102.86	102.02	96.123	102.91	104.07	106.34	102.85	109.54	103.53	107.94	103.77	102.41	99.458	102.51
113.61	108.44	110.06	107.88	110.28	111.43	108.58	107.62	106.38	109.38	106.02	109.81	108.51	104.49	108.8	103.86	109.49	105.28	100.9	114.17	109.38	110.41	106.09	105.83	108.25	105.15	104.87	113.37	106.98	106.82	104.49	101.03	109.26	107.68	103.33	108.76	109.63	104.44	109.2	106.72	103.93	114.3	101.98	113.64	111.5	109.63	110.1	110.37	110.59	109.25
112.86	112.01	107.3	106.21	105.12	111.07	112.73	102.85	106.22	108.7	104.87	112.84	104.66	109.24	109.41	112.15	106.47	109.27	110.58	107.12	108.37	112.84	104.49	116.48	104.96	113.07	112.47	105.71	108.09	109.33	108.05	112.9	102.81	113.02	103.37	107.57	103.93	105.26	109.66	102.61	111.38	113.6	110.62	110.68	111.62	108.57	110.48	113.72	113.52	108.52
107.37	107.67	107.07	108.97	121.51	111.47	111.02	107.88	113.81	115.31	109.77	109.7	107.23	110.76	107.45	112.84	112.45	110.64	109.67	108.69	112.77	106.41	108.53	113.79	111.49	111.38	103.07	113.22	103.97	107.89	115.43	109.2	114.89	112.22	115.51	113.55	107.27	101.83	106.68	113.44	107.64	115.23	110.67	106.87	111.14	107.57	110.72	106.42	113.42	114.19
102.07	95.209	94.56	90.251	95.472	100.67	94.506	98.903	95.781	100.48	102.88	101.77	98.538	94.611	97.926	99.159	90.085	92.539	96.975	98.248	101.13	98.963	98.615	94.879	94.25	103.47	91.646	89.999	95.854	98.693	97.831	97.59	94.1	98.362	96.658	99.952	95.04	94.626	95.523	102.32	100.04	93.63	94.562	92.622	99.009	97.774	98.039	100.65	96.725	107.59
99.707	99.743	95.458	100.19	94.882	93.498	94.655	101.41	100.59	103.11	99.157	97.772	96.196	97.963	95.616	90.458	99.452	98.597	102.57	100.31	105.97	103.59	95.226	99.457	99.658	92.657	92.715	98.702	99.344	98.281	101.91	93.319	90.48	96.183	97.386	96.495	90.288	106.57	98.517	100.96	90.417	97.171	101.32	95.082	99.984	98.603	96.024	94.905	103.02	100.49
109.18	109.17	103.43	110.57	107.73	110.85	104.55	105.84	109.81	112.03	113.59	115.69	107.51	112.24	105.79	105.21	106.34	106.59	101.83	105.99	110.52	110.48	111.68	107.21	103.68	109.56	116.61	105.01	105.4	104.6	109.78	107.95	106.18	108.71	103.13	110.77	106.9	105.96	115.41	107.81	111.2	110.14	107.44	103.2	113.8	112.13	103.74	108.72	108.83	105.66
103.3	103.82	105.29	105.46	109.29	111.58	107.13	103.94	101.33	102.84	107.38	110.9	105.81	108.18	101.19	105.25	106.62	106.96	106.08	102.64	104.78	101.22	110.62	111.45	106.32	112.91	104.71	104.26	103.16	104.11	110.39	108.36	103.59	107.49	109.17	107.92	108.08	99.246	106.24	103.93	102.97	112.57	103.65	103.93	106.07	106.83	110.63	102.88	98.482	103.92
104.26	107.64	107.51	113.74	104.96	108.68	112.26	106.04	110.16	106.2	111.62	105.28	104.2	110.99	109.69	107.31	102.32	105.14	110.4	108.82	106.32	109.7	101.36	108.51	110.98	106.26	108.37	113.75	113.67	106.31	103.65	108.82	106.2	110.94	110.95	107.27	112.43	104.68	103.12	108.43	111.95	114.89	106.41	106.28	103.92	111.56	107.06	106.96	107.58	105.99
115	108.65	113.93	109.94	104.33	109.39	110.75	107.69	103.55	112.45	109.82	110.96	106.06	112.46	111.53	111.92	106.72	112.78	104.7	103.47	113.18	106.19	105.62	108.81	100.44	113.4	110.11	108.22	109.63	112.75	105.75	106.11	108.85	103	105.01	112	101.96	103.3	108.11	110.66	108.98	114.26	106.84	110.06	112.33	110.25	109.79	104.92	103.2	109.15
100.74	114.28	108.45	107.63	111.12	105.5	109.15	105.36	107.05	108.87	113.72	110.71	103.53	106	104.32	110.57	112.24	116.32	107.52	109.27	107.63	106.21	107.51	103.54	108.49	99.841	105.99	109.47	102.77	111.13	101.46	107.77	103.3	110.73	108.01	112.76	110.03	110.6	111.07	107.84	104.36	108.3	108.56	109.14	109.31	113.09	103.95	106.29	108.93	108.66
98.401	96.351	106.54	107.28	101.32	98.015	100.06	106.31	100.87	98.752	101.23	102.07	107.14	102.03	103.73	102.69	93.15	103.92	107.75	103.5	94.596	103.31	105.4	97.926	100.38	99.423	105.01	99.467	98.895	100.68	103.23	102.7	100.63	98.796	92.498	96.587	100.41	107.14	106.3	97.198	104.82	105.37	103.67	103.87	103.05	103.88	103.32	105.84	95.992	100.92
107.68	109.29	110.79	106.2	103.14	112.18	107.19	102.19	107.15	108.93	107.46	103.94	105.44	108.39	109.94	102.11	100.43	102.13	107.68	105.77	112.42	108.31	108.64	105.64	104.87	105.69	110.36	106.22	109.77	105.76	103.85	103.68	106.18	109.31	109.16	103.36	105.97	105.94	103.89	108.51	105.95	104.2	105.56	105.71	102.64	107.62	105.37	108.16	108.98	110.46
114.86	106.3	108.12	104.82	99.603	105.42	113.51	105.91	107.18	112.59	109.99	106.56	109.18	111.36	103.15	103.13	106.8	110.5	106.21	110.77	107.73	107.53	109.79	104.4	105.61	103.9	110.4	112.6	106.86	102.44	113.38	103.46	106.88	106.72	107.79	110.17	104.88	107.31	113.06	109	109.35	109.53	107.43	115.81	107.64	108.1	110.86	106.1	105.72	114.02
110.17	110.64	101.49	102.79	105.43	103.78	104.57	102.53	104.05	106.71	109.3	105.86	105.42	107.1	105.04	106.32	109.23	106.3	100.44	112.44	102.69	102.4	99.495	113.11	110.86	105.87	103.78	101.03	104.85	107.8	106.25	105.03	101.86	103.02	107.05	107.99	100.46	104.95	102.31	108.2	109.48	107.75	106.09	102.94	105.11	102.17	101.09	103.11	106.56	105.31
103.8	108.12	102.89	103.36	105.57	105.23	103.89	109.57	107.06	108.88	101.79	103.61	100.98	105.93	103.39	109.29	107.36	105.16	109.91	109.1	100.88	108.16	107.1	107.08	107.38	103.93	107.65	112	111.64	97.246	104.68	105.59	105.23	104.85	102.54	108.24	103.76	106.28	102.47	102.71	105.49	110.88	106.22	100.76	106.19	105.95	106.68	103.71	102.76	103.39
108.44	108.9	108.74	105.23	103.28	99.598	105.31	109.32	102.84	106.19	105.08	101.65	109.08	108.53	104.39	108.54	104.29	106.57	103.28	105.54	104.89	105.17	106.74	103.82	100.12	104.86	103.03	107.86	106	102.1	104.07	104.11	106.23	107.38	103.81	105.45	105.54	103.72	109.76	108.64	99.892	106.14	103.43	98.737	103.77	105.76	101.63	107.19	103.75	106.28
110.82	106.6	105.62	108.16	106.4	107.4	110.94	104.27	105.66	105.47	110.09	112.18	112.2	111.35	106.84	107.14	108.66	110.33	103.38	104.84	113.94	110.09	104.14	111.45	109.75	103.44	106.72	107.68	111.94	111.16	113.37	107.27	111.68	106.16	102.84	109.54	104.24	108.55	107.56	112.34	112.08	109.32	109.71	104.48	106.03	108.65	110.81	106.08	107.49	116.06
108.5	101.94	109.11	104.45	100.75	114.07	103.01	103.94	104.8	102.64	107.92	104.56	106.39	116.74	104.51	103.04	103.68	108.97	106.99	109.16	108.89	106.59	106.87	109.91	111.91	108.56	104.42	109.59	107.65	113.5	115.12	105.46	109.84	106.57	112.43	110.83	113.67	110.35	102.15	113.28	108.21	109.75	102.58	108.05	101.72	105.18	111.03	106.21	102.94	115.55
102.35	105.26	103.99	102.35	103.97	114.15	105.25	107.77	103.38	100.06	107.78	104.96	109.08	108.31	111.83	104.74	108.65	105.88	99.946	109.14	102.51	105.12	96.503	109.07	108.2	101.37	105.08	101.91	108.24	103.84	106.02	105.85	105.4	100.39	113.01	103.66	100.27	107	107.31	104.66	103.67	106.51	105.18	110.9	102.23	103.95	107.08	105.91	101.78	103.28
107.84	112.64	103.67	101.3	108.03	108.83	103.86	105.47	107.34	106.11	106.48	106.54	107.94	104.48	103.31	103.99	109.12	107.47	110.64	109.44	111.31	108.87	105.71	110.76	111.29	104.92	105.42	107.56	106.68	115.83	102.97	115.72	110.73	113.82	108.89	104.47	109.64	106.89	101.02	109.56	106.19	110.07	105.8	106.72	110.39	109.91	113.11	106.28	104.46	115.76
111.7	107.59	105.41	102.25	110.78	107.66	107.02	110.62	106.25	108.3	107.66	103.69	105.19	108.27	111.73	114.16	109.75	113.5	112.9	111.23	113.63	113.49	106.41	109.42	105.99	110.16	106.87	109.52	108.04	109.83	103.85	102.96	108.91	105.61	110.54	108.14	106.14	110.48	108.23	105.36	107.47	109.39	115.23	108.21	108.76	107.35	111.37	107.81	117.43	112.19
97.169	101.11	94.702	97.051	99.012	98.279	92.186	106.14	95.581	95.261	96.676	94.962	96.11	96.186	95.323	101.9	108.65	99.769	98.131	93.277	96.135	99.443	98.857	100.63	100.54	104.74	94.044	94.545	104.31	93.539	97.358	97.893	94.221	95.477	103.17	103.96	104.4	91.465	98.946	101.34	93.981	97.479	101.81	90.78	94.536	100.09	94.001	99.128	93.777	102.61
103.46	104.53	100.81	101.39	96.406	102.67	100.01	104.62	102.75	101.07	101.14	99.258	99.695	106.79	99.785	100.94	101.96	100.64	103.6	100.36	105.7	99.864	97.068	108.54	106.31	98.946	100.07	99.463	100.99	105.44	99.657	103.74	104.43	96.783	94.328	97.898	98.879	109.18	97.135	105.19	104.42	97.982	101.38	105.33	104.82	105.64	100.47	100.96	95.498	100.52
100.39	107.67	95.085	100.42	99.467	102.15	96.624	105.08	96.23	99.778	97.242	97.576	101.42	101.25	100.38	94.849	97.516	91.506	92.766	101.21	100.48	95.776	96.889	96.707	97.821	96.589	98.454	94.59	96.639	94.512	98.308	102.11	102.31	100.39	103.28	97.614	102.52	98.539	88.293	105.36	98.471	96.712	95.991	97.901	101.54	103.75	98.511	98.914	99.356	101.69
107.3	113.17	104.17	107.2	102.52	105.26	110.46	108.08	108.82	111.34	103.64	111.65	103.77	102.59	105.39	103	112.04	106.31	107.41	106.54	106.82	106.49	109.56	109.54	101.14	109.47	105.8	103.94	105.49	110.28	109.07	105.62	106.16	107.97	104.65	103.33	106.72	109.95	101.49	106.69	108.8	103.73	108.31	106.89	104.45	105.64	102.48	103.26	109.1	101.85
103.74	106.83	106.9	105.14	105.59	107.1	104.96	103.37	105.44	108.19	103.41	105.95	105.73	102.31	108.05	105.09	102.22	115.19	108.96	108.74	104.35	97.732	101.43	106.14	104.58	107.71	102.11	102.64	102.25	104.54	103.24	104.29	96.15	104.56	100.95	105.97	103.25	102.18	107.28	104.38	106.61	110.83	101.41	105.04	107.13	100.21	104.5	105.81	107.76	105.37
107.51	110.23	105.49	107.38	112.63	108.59	107.04	106.61	107.76	107.22	104.61	105.75	108.16	111.91	109.37	109.03	107.33	103.2	109.16	107.59	115.63	110.86	111.04	114.43	110.66	113.79	106.29	108.27	109.67	107.9	108.89	99.752	111.59	104.96	107.43	105.73	106.86	103.24	109.69	101.03	110.62	110.8	106.32	110.47	105.25	114.38	105.7	106.45	110.36	110.42
105.84	102	103.97	103.69	91.258	98.11	104.77	90.472	95.534	103.38	91.198	99.611	98.431	102.44	92.805	104.13	95.021	91.182	96.612	94.201	96.313	99.93	92.149	103.84	95.002	100.04	101.98	99.222	97.464	104.15	92.983	98.519	99.917	99.441	93.598	102.91	97.669	96.802	93.148	91.112	96.68	98.052	97.185	104.63	100.24	100.95	93.119	100.89	102.64	99.693
100.78	105.61	102.24	107.22	101.43	101.7	97.743	97.089	98.261	99.451	98.205	103.41	96.677	103.25	102.38	98.119	98.707	106.32	98.252	101.54	101	104.63	100.33	101.61	98.791	98.819	102.7	102.79	103.28	102.25	104.31	96.227	99.14	96.981	98.68	95.219	98.109	103.6	100.35	94.929	101.06	99.547	99.373	100.47	101.41	102.83	104	100.16	102.95	104.97
107.94	106.07	107.28	111.35	104.5	109.75	102.26	110.08	109.39	106.93	106.36	109.69	107.62	106.51	111.22	105.7	112.13	107.29	107.35	103.21	107.14	107.16	112.66	109.97	108.42	107.56	106.36	107.93	109.79	106.96	111.01	108.79	117.82	116.21	113.96	106.28	113.69	112.07	111.89	109.46	109.78	109.89	106.36	111.29	107.11	110.33	110.82	103.33	109.1	111.03
106.8	110.61	110.34	109.11	108.52	102.24	103.44	102.67	110.61	102.21	103.01	106.55	109.44	105.93	110.65	108.86	109.35	102.74	106.11	102.02	108.54	103.76	107.18	99.131	110.06	107.1	107.08	109.25	105.69	103.19	103.69	104.5	104.99	109.4	111.78	104.98	109.65	110.63	104.43	102.28	111.58	103.66	102.72	108.75	106.35	106.84	105.44	103.65	110.27	108.3
110.37	104.97	105.31	108.45	109.19	113.67	103.04	105.49	117.83	105.97	109.12	105.64	106.71	102.42	105.45	110.88	114.23	115.38	109.37	103.4	106.79	102	107.45	109.98	111.94	105.8	98.892	107.67	108.45	105.5	117.22	110.35	106.22	108.87	106.71	107.57	109.55	109.84	109.9	105.83	109.93	106.05	104.19	113.76	104.73	103.25	114.69	106.29	107.66	111.06
110.02	104.59	110.84	112.54	109.79	107.76	106.98	107.5	106.91	110.88	101.3	107.14	105.05	106.23	107.61	111.27	107.34	111.9	113.75	110.47	106.59	105.87	108.09	111.28	107.85	105.92	99.952	106.31	107.32	104.9	107.69	107.85	107.26	103.55	105.72	110.57	108.55	105.49	110.09	111.26	108.9	109.64	105.91	106.02	110.24	110	109.35	106.28	115.2	110.37
101.7	107.4	105.08	105.8	107.48	103.69	105.73	108.93	102.15	106.27	106.32	101.02	105.64	102.15	108.19	106.22	107.56	107.18	106.58	106.49	102.56	109.23	109.3	101.96	104.41	100.83	103.66	102.1	103.1	106.01	110.27	103.51	108.35	101.87	102.1	96.274	110.02	106.92	102.47	104.68	107.56	105.17	109.28	108.7	105.04	99.601	108.5	105.32	110.32	99.71
99.777	103.07	104.5	111.16	110.36	100.87	105.72	107.47	105.72	104.38	103.85	106.09	104.91	107.08	108.13	100.99	109.99	107.13	101.47	105.22	99.109	100.87	106.79	102.16	105.77	104.75	107.27	106.04	108.81	104.78	109.86	108.76	110.34	105.2	110.34	105.45	103.99	105.07	99.075	100.4	108.75	103.36	101.85	104.73	105.42	101.57	113.07	106.86	106.71	107.5
101.88	105.34	109.24	102.51	110.46	106.11	107.64	108.3	105.41	115.37	103.36	108.3	102.3	111.12	110.12	109.34	109.11	104.31	112.6	105.29	103.33	107.56	109.43	113.49	108.66	113.85	102.38	110.93	105.53	105.07	109.34	107.15	106.24	109.86	105.3	104.51	109.48	103.52	111.96	106.66	106.13	113.97	109.14	107.44	106.73	104.93	105.21	100.1	108.75	106.39
107.13	107.1	101.71	101.5	104.98	99.898	104.01	102.73	106.04	109.4	108.29	104.87	102.05	106.34	107	102.33	99.516	112.61	108.8	108.3	107.09	110.03	103.63	106.94	102.91	104.21	105.97	107.34	105.39	107.35	112.72	111.66	105.61	110.77	105.2	111.68	99.849	106.75	104.73	102.31	105.13	101.51	104.57	107.52	104.62	109	105.77	108.34	107.82	106.05
103.36	107.06	102.23	108.9	101.64	110.09	106.03	114.42	111.09	102.58	112.34	117.84	107.6	104.45	98.511	101.83	110.94	110.78	99.351	112.27	105.61	106.61	103.4	100.44	109.25	112.92	104.89	108.76	111.67	105.81	107.8	114.25	110.77	109.74	102.49	116.74	109.58	110.33	104.82	108.79	112.53	111.62	108.76	109.79	115.71	102.61	113.4	110.43	113.11	108.99
109.36	112.68	105.02	101.87	102.58	109.6	103.98	103.34	103.34	110.21	102.01	107.25	106.24	106.81	112.2	106.26	107.7	107.68	110.86	103.06	109.05	105.99	102.42	110.71	108.96	108.87	113.32	101.38	102.06	104.85	111.05	108.74	111.63	104.45	111	99.702	107.69	108.95	105.7	106.37	107.92	110.42	106.33	103.94	110.05	99.355	107.15	108.52	109.95	103.23
100.13	104.34	99.283	94.838	96.871	106.75	98.176	101.95	103.99	99.236	99.666	99.031	103.8	101.73	102.31	99.296	107.65	104.39	99.745	105.41	105.63	102.53	104.14	100.79	101.26	103.12	107.53	101.15	99.717	101.13	102.23	96.224	97.654	101.49	98.882	101.72	103.31	101.42	100.49	95.956	101.38	102.02	98.475	105.18	107.71	104.54	101.94	100.6	98.8	98.322
104.88	106.42	106.39	109.06	107.27	106.65	106.42	105.16	106.23	108.89	112.32	103.82	107.93	109.44	110.35	108.19	103.94	104.1	103.39	107.71	101.62	102.42	111.46	108.31	104.28	102.01	106.41	105.24	109.14	103.18	111.86	107.84	108.93	105.39	101.28	107.86	104.69	102.96	109.44	103.88	108.88	106.99	105.32	105.05	101.44	111.87	108.25	107.02	108.95	109.34
110.74	107.29	111.17	114.85	106.83	113.2	107.5	119.08	112.55	112.13	103.6	108.94	112.03	112.08	108.39	107.66	108.95	111.58	106.2	107.75	114.72	110.31	109.57	107.16	112.68	115.13	112.06	116.01	108.6	110.46	111.14	107.72	108.32	108.91	113.23	111	112.36	111.08	108.23	109.67	111.78	113.27	112.54	111.79	111.74	110.18	104.65	111.49	109.62	113.42
107.09	106.23	112.79	110.89	106.57	109.92	106.04	108.7	110.87	108.4	109.97	107.99	105.58	108.26	108.47	109.09	110.77	107.14	107.01	103.77	103.74	103.34	107.53	103.96	112.18	106.98	110.3	105.58	108.64	109.48	115.78	105.84	108.71	114.22	99.682	107.03	106.72	107.47	107.93	105.78	108.07	108.2	111.92	106.09	106.21	106.71	104.78	102.62	109.38	107.38
94.786	90.326	97.038	101.68	97.504	97.338	93.564	96.845	99.329	97.114	91.456	106.21	99.681	94.151	92.675	93.784	100.06	100.99	98.435	99.539	96.296	95.782	97.26	94.75	102.51	96.58	96.932	102.46	104.16	101.65	94.587	91.561	98.292	92.182	100.19	87.861	95.881	94.468	100.99	99.371	95.37	100.78	98.186	98.318	98.842	98.519	100.19	98.144	100.51	97.715
97.612	94.7	94.106	99.451	96.197	99.551	96.769	97.687	102.17	99.282	99.625	98.521	101.19	98.556	98.238	99.687	109.67	99.454	91.893	97.605	102.7	98.748	103.71	96.143	105.37	94.949	101.42	99.688	104.29	100.38	99.293	107.07	102.18	105.09	102.51	98.152	98.713	99.01	98.882	101.33	104.66	100.27	94.673	99.527	104.33	100.62	99.715	93.599	96.233	96.712
104.54	102	108.18	103.46	106.13	113.42	98.317	106.79	98.683	111.68	109.65	101.25	106.18	109.31	97.281	102.37	106.91	105.67	108.17	107.11	105.16	105.05	101.65	108.41	109.83	104.71	107.74	106.99	110.48	100.28	101.86	109.08	104.88	105.82	103.89	107.69	108.29	108.06	103.62	103.33	107.09	109.03	103.82	100.28	106.18	105.72	100.51	107.32	108.12	107.24
116.47	102.36	110	109.54	100.1	102.27	104.67	99.11	107.68	106.33	101.03	104.92	107.5	108.58	103.04	100.79	107.31	104.77	101.86	106.44	105.51	110	107.21	100.53	109.04	114.46	104.87	113.27	105.86	106.49	105.39	105.74	104	106.59	106.34	102.47	104.31	104	106.9	104.8	109.65	96.759	112.27	99.032	105.39	104.41	108.92	109.24	109.98	108.67
107.15	105.17	103.27	108.57	108.11	109.37	106.78	108.29	108.18	110.27	109.96	115.91	106.9	103.71	110.46	110.08	115.25	105.49	111.52	111.89	110.45	115.14	112.83	105.28	103.83	114.33	109.97	106.93	111.43	106.27	110.42	105.05	111.76	104.99	107.76	101.66	107.76	116.81	109.49	109.32	105.59	109.01	107.62	103.46	113.68	106.55	101.74	106.42	107.43	112.91
102.01	93.906	103.85	99.768	99.139	99.155	99.517	100.88	94.523	104.21	101.2	100.95	99.293	105.61	99.705	99.667	98.73	99.714	97.144	95.66	91.654	99.746	96.974	95.932	103.55	96.494	95.83	91.409	101.95	99.743	100.81	103.36	94.073	95.155	100.67	99.008	103.41	98.836	100.62	98.781	100.32	103.56	95.5	98.52	95.508	98.511	105.19	101.18	92.487	100.31
101.18	109.89	112.14	108.05	112.44	106.46	112.05	107.66	110.92	102.06	104.48	104.89	108.94	109.13	108.64	105.99	107.93	108.29	107.87	114.55	108.59	105.13	106.4	107.92	106.45	101.92	103.89	113.61	109.99	107.48	107.07	107.41	109.24	110.12	112.58	109.93	107.5	105.33	107.42	107.76	104.58	105.62	112.06	108.8	107.66	104.45	104.88	106.54	106.5	109.86
105.04	107.84	98.393	105.34	108.1	105.81	105.2	105.7	111.91	109.93	107.2	108.14	110.52	103.42	103.34	101.5	98.16	106.67	106.81	107.11	108.55	108.61	105.87	105.77	106.62	107.75	104.86	112.65	106.1	104.33	102.37	103.09	102.86	107.37	106.91	111.67	103.63	101.66	99.789	104.43	106.4	101.28	105.42	102.89	104.32	109.75	111.8	105.03	107.51	96.854
107.71	105.97	105.62	103.69	112.46	112.04	104.55	113.94	113.91	102.58	108.33	107.76	113.66	105.21	104.99	104.9	111.07	114.67	110.95	110.74	112.38	105.23	109.7	111.93	108.11	107.08	109.43	110.55	111.26	114.51	106.15	108.49	110.09	108.95	111.93	108.36	99.96	100.94	103.66	110.92	107.27	111.01	108.12	113.58	111.02	107.04	108.22	103.47	104.84	102.98
107.75	103.77	105.17	104.14	106.52	100.58	105.72	108.39	107.15	106.04	109.32	108.06	107.13	106.4	107.02	108.73	108.75	107.95	107.44	108.46	99.17	108.72	106.08	111.79	97.146	114.09	107.64	105.5	103.47	104.72	106.81	110.66	100.02	106.46	108.64	101.5	108.92	97.941	101.97	107.5	106.35	101.03	105.76	111.36	104.94	114.74	109.63	101.54	110.33	105.18
91.707	92.634	96.694	95.82	104.06	95.773	97.852	97.969	94.029	92.92	105.26	95.861	99.539	98.064	100.03	100.15	100.6	99.602	100.22	101.51	97.392	101.4	94.003	92.071	100.64	100.81	93.226	96.759	99.503	99.597	104.34	100.64	99.31	96.773	91.061	99.914	99.717	96.395	92.34	105.32	99.227	94.647	99.932	96.09	100.79	97.344	99.45	95.296	101.19	101.07
113.66	103.1	111.48	104.51	107.31	110.23	100.43	111.29	108.53	101.8	111.4	105.98	106.58	108.21	102.67	105.2	106.88	104.73	105.25	109.37	99.669	106.06	105.45	108.33	106.34	107.45	108.63	105.48	104.05	101.67	104.59	105.71	108.07	108.4	106.06	111.6	104.08	104.95	106.73	109.48	108.41	104.89	109.43	107.17	100.17	107.55	107.73	112.1	108.03	111.19
103.38	102.07	108.6	106.28	106.72	107.15	106.15	103.45	109.32	105.53	105.97	104.81	98.211	104.71	110.53	105	102.04	107.83	101.58	103	102.85	104.37	109.12	107.12	97.546	109.35	111.89	108.26	110.15	105.06	107.34	104.53	109.07	108.64	105.74	101.24	111.04	106.57	106.91	106.97	104.27	109.83	106.17	107.14	105.98	109.11	102.07	96.984	110.04	110.31
114.29	107.13	99.601	103.18	107.38	109.63	98.249	102.26	101	102.42	102.7	98.732	105.69	102.5	109.01	107.55	102.02	110.12	98.894	99.256	108.71	106.34	104.98	104.93	105.73	99.94	109.58	112.29	107.77	102.5	98.462	104.6	108.07	104.88	109.18	106.45	105.7	104.61	104.04	107.38	103.83	104.43	104.06	107.78	103.51	113.18	104.84	101.86	111.28	109.44
99.896	103.47	99.507	98.876	103.46	102.01	104.67	102.18	105.19	96.823	99.991	101.36	103.7	97.662	106.06	102.17	100.42	103.25	103.85	99.929	103.81	95.923	102.25	106.66	101.93	103.72	99.507	98.283	105.95	105.18	99.22	99.008	96.659	103.45	102.42	102.48	101.58	108.39	101.42	105.39	104.97	100.06	101.32	102.08	106.14	100.07	98.92	102.46	101.55	98.492
112.67	108.8	104.87	102.23	104.47	102.47	106.27	110.09	109.12	109.42	105.27	114.53	112.69	104.85	106.4	100.15	110.76	102.1	99.923	103.16	105.6	101.6	104.89	112.43	101.05	103.1	108.26	104.16	105.8	102.21	106.8	106.09	100.31	103.57	107.34	107.27	102.01	102.13	111.4	98.581	106.74	107.75	103.71	110.42	107.55	105.91	108.9	106.23	106.03	104.56
100.32	105.95	108.25	105.92	113.41	100.82	106.25	103.69	102.67	103.28	107.41	108.44	100.51	105.67	105.77	103.08	109.39	107.41	101.47	106.14	99.634	107.18	105.41	104.21	105.36	112.83	105.75	110.12	102.96	99.957	99.792	106.15	111.23	106.31	106.62	105.24	104.53	104.77	101.48	104.43	105.15	105.2	105.36	110.3	104.57	101.89	100.86	101.23	108.89	105.74
95.653	98.103	95.583	98.651	100.66	99.478	91.9	97.037	95.354	100	96.614	96.096	106.31	100.26	101.61	100.83	96.38	100.29	99.384	101.82	98.209	95.298	99.5	101.87	99.373	97.475	90.185	96.873	94.514	93.526	97.538	102.07	103.96	97.65	106.99	102.84	96.02	105.48	90.305	104.24	104.06	100.51	98.223	102.93	92.874	104.42	98.172	102.02	95.047	97.879
116.2	112.59	108.59	103.86	112.3	107.54	106.52	103.71	113.42	104.02	106.35	108.94	107.39	105.97	117.9	103.64	114.65	105.31	109.83	111.74	106.68	109.93	106.73	108.2	109.01	114.02	109.23	103.77	110.1	109.99	109.49	109.82	113.94	112.1	110.04	108.5	111.31	104.5	113.89	109.38	112.1	111.22	105.33	111.91	116.44	107.09	105.33	109.59	108.84	106.12
106.36	108.69	107.05	109.47	101.75	117.22	115.36	108.36	108.79	107.73	111.96	110.58	110.13	107.89	108.67	110.5	100.97	103.95	110.87	113.29	107.28	115.47	104.95	114.13	113.08	105.58	107.21	106.91	103.36	111.19	111.75	102.16	111.18	109.32	115.13	104.75	109.25	109.73	105.94	107.24	113.55	111.26	106.51	106.27	107.68	108.46	103.33	101.88	109.61	107.47
97.502	98.618	101.38	98.871	97.078	104.05	91.478	94.44	94.855	98.408	101.87	97.282	99.795	98.618	103.32	98.277	94.847	95.806	99.028	93.827	100.3	99.347	101	96.742	102.77	99.158	99.368	103.36	96.708	99.664	98.429	94.844	100.69	96.174	102.42	102.69	98.767	92.14	98.984	100.02	96.836	95.368	95.673	100.85	100.06	97.437	100.59	98.563	99.578	98.706
111.17	106.05	104.94	109.27	110.11	115.42	106.26	102.61	108.03	106.55	108.46	111.6	109.64	106.16	105.11	106.42	99.092	107	105.6	99.562	104.99	110.75	110.86	107.01	103.33	103.3	107.22	111.24	102.76	108.34	105.44	111.18	108.8	113.02	109.69	108.43	106.05	104.77	106.2	106.73	97.21	117.85	111.07	104.22	111.13	111.52	109.95	107.82	110.19	111.68
109.12	112.21	106.35	112.95	112.97	106.14	102.98	100.05	110.54	101.08	103.98	105.4	104.08	108.64	103.97	105.6	106.29	105.81	107.54	101.87	109.5	107.94	110.39	105.63	105.82	100.24	107.68	107.05	108.06	105.17	107.64	107.17	102.73	105.61	103.06	109.14	107.79	101.82	107.22	108.36	108.8	109.11	108.17	103.06	111.03	103.55	109.44	102.86	111.24	111.37
105.82	107.45	108	107.46	103.6	106.06	108.71	101.6	110.57	111.37	109.56	109.08	103.08	106.42	108	105.53	109.78	105.53	107.16	101.76	105.11	107.45	108.84	103.16	108.36	106.03	105.29	102.79	111.97	105.11	101.05	108.09	108.58	114.65	103.08	96.809	106.52	103.73	112.08	112.06	104.55	107.19	106.45	112.11	100.48	105.72	101.68	103.32	110.69	108.75
114.24	109.71	110.89	108.84	116.56	108.81	110.82	111.32	114.44	102.28	112.19	108.29	105.41	113.24	107.42	108.66	107.15	110.35	113.82	112.94	110.2	108.48	111.84	106.67	113.61	107.12	111.61	109.2	113.05	103	111.69	108.43	111.03	107.04	111.39	105.49	110.28	106.53	111.89	111.31	112.4	110.21	116.66	113.8	108.3	109.87	105.44	113.09	112.03	112.29
106.68	109.32	106.82	108.83	102.9	107.05	103.18	100.92	107.52	104.61	98	107.98	100.55	109.67	108.54	105.21	100.74	105.76	105.38	108.15	107.51	106.12	100.65	105	105.2	109.07	107.86	108.6	103.37	103.38	103.81	102.4	105.15	108.47	102.28	113.74	110.8	108.61	105.07	107.28	103.15	104.21	106.83	102.48	107.23	105.29	107.32	102.4	108.67	100.38
108.26	103.53	112.85	107.12	107.22	105.56	103.66	104.43	107.38	107.5	112.03	98.511	107.12	109	105.17	110.78	111.31	103.47	107.52	105.06	104.82	101.31	110.98	113	108.06	105.03	99.798	103.56	105.16	104.95	107.02	101.45	109.83	108.91	105.56	104.81	105.97	107.56	106.48	105.48	103.43	104.48	100.83	106.63	104.13	104.21	102.03	106.62	107.06	100.69
107.2	100.12	100.1	99.692	105.53	105.17	114.54	101.27	105.83	103.52	105.36	96.311	107.64	111.07	107.36	106.31	105.84	100.97	106.71	97.45	100.19	107.09	106.11	101.5	109.07	108.24	103.25	112.05	105.68	101.24	108.49	104.31	108.66	101.43	105.76	108.29	111.91	103.7	105.19	103.82	106.61	116.28	105.81	105.54	104.29	103.62	106.13	105.72	108.48	105.32
104.11	108.45	109.86	104.13	103.93	106.84	110.24	107.2	103.93	105.44	102.44	104.51	108.87	107.57	105.29	106.55	108.1	105.43	107.68	105.59	105.8	106.58	106.31	108.72	111.2	101.44	102.25	109.02	108.11	99.91	104.04	105.15	100.3	106.52	101.25	104.57	109.6	98.442	110.04	111.66	108.78	106.59	104.09	101.91	96.589	107	99.829	105.2	102.52	109.02
100.12	94.721	97.835	95.677	102.45	99.427	101.85	100.23	97.269	96.699	102.4	101.34	101.02	98.332	100.51	102.63	94.274	100.13	87.219	102.96	99.964	102.26	95.83	105.08	96.332	100.9	91.306	98.69	98.698	98.316	99.963	99.711	99.045	100.6	95.328	103.6	97.873	106.45	99.118	96.823	105.38	104.08	106.43	100.37	98.067	104.19	98.139	97.27	102.22	104.96
95.269	98.127	96.909	96.392	99.684	100.94	104.4	101.5	97.669	93.283	92.233	97.577	98.666	97.953	96.539	97.014	92.931	96.443	97.398	97.823	96.034	95.525	99.99	103.57	88.163	110.11	105.02	96.215	98.275	95.79	101.06	102.4	100.43	100.35	95.48	91.887	103.2	97.312	97.054	97.356	101.82	97.567	94.726	95.149	93.312	100.14	102.44	101.01	93.925	97.521
110.91	105.03	115.83	105.89	103.6	109.2	109.14	110.24	107.61	104.6	109.4	113.09	107.72	107.73	107.92	107.79	105.09	102.78	106.41	116.69	117.48	108.24	104.77	111.45	111.16	108.43	103.7	104.64	108.23	106.79	101.74	109.7	112.41	112.42	103.8	106.5	105	115.26	105.62	114.76	105.6	106.29	107.49	108.23	110.07	111.08	109.46	109.68	112.34	116.96
104.05	113.77	109.64	105.36	110.03	113.82	104.61	111.13	109.92	111.44	106.9	107.77	104.35	103.31	103.12	110.16	101.96	108.63	101.8	103.45	100.28	105.62	108.76	110.86	108.31	104.85	101.14	101.52	102.92	104.79	112.72	109.28	102.84	103.54	114.65	111.29	108.07	107.98	104.22	97.767	110.1	109.58	105.46	111.84	107.51	107.75	109.96	104.72	99.872	109.13
107.27	109.15	106.89	109.37	102.91	101.51	105.65	106.22	103.29	102.82	108.01	104.79	112.18	111.35	109.65	103.53	104.5	109.47	108.37	110.26	107.45	108.84	107.65	110.84	103.28	108.77	103.77	103.62	102.67	104.31	105.01	107.01	110.55	103.12	110.05	108.38	108.8	112.48	105.99	107.51	109.68	105.87	106.14	109.64	112.3	106.95	111.78	111.01	109.39	107.31
100.54	101.78	104.94	97.369	101.33	101.01	98.409	104	99.178	96.055	96.688	101.81	97.105	100.41	101.47	95.192	99.21	102.49	101.81	105.74	103.79	101.95	95.483	94.05	102.99	101.15	103.56	97.626	92.167	93.007	100.23	93.689	109.56	97.129	104.42	104.14	100.75	105.18	103.19	103.27	95.024	102.54	97.36	98.204	100.45	96.886	99.876	102.98	97.628	96.943
112.6	106.22	108.42	108.47	109.04	104.2	108.08	109.06	110.22	104.2	106.07	104.33	107.09	116.51	112.19	104.58	114.33	110.66	104.11	105.13	109.98	104.16	109.39	114.04	108.22	108.03	111.75	113.28	105.12	108.58	113.36	110.77	109.15	107.91	107.93	109.71	102.78	114	113.57	114.37	105.97	112.25	102.24	110.38	102.94	108.76	107.58	104.12	111.74	110.3
104.55	107.3	100.24	102	108.07	103.92	105.95	102.18	99.926	110.85	101.56	105.97	102.47	105.04	101.35	102.43	111.59	108.96	106.49	99.226	102.12	110.41	105.73	106.54	105.52	110	97.344	106.13	109.41	103.06	109.19	106.59	98.646	104.39	104.35	101.89	106.61	103.14	102.06	111.42	102.65	100.84	104.64	106.01	108.27	97.491	106.16	103.45	105.67	108.28
110.42	97.872	103.71	107.57	106.3	101.45	105.32	100.65	112.25	108.95	108.44	100.53	108.1	107.98	107.72	105.56	105.83	108.72	104.9	103.85	107.34	109.2	106.22	106.91	105.72	107.13	105.15	103.68	108.69	106.99	106.85	106.5	108.9	107.09	102.12	108.51	114.22	108.15	106.26	105.98	100.08	107.92	105.61	106.25	107.71	107.6	105.96	101.46	107.84	103.1
96.414	94.103	99.067	99.738	101.11	97.509	94.915	103.21	104.63	103.54	97.412	98.11	88.53	91.439	102.7	97.719	103.98	95.53	100.99	102.39	99.178	94.528	95.987	93.405	91.246	101.37	101.28	94.392	97.431	99.744	102.6	98.777	100.69	106.07	97.29	99.438	98.118	102.47	100.43	97.965	96.82	98.042	100.57	96.702	101.51	95.195	108.16	93.481	96.676	95.492
110.97	108.4	104.39	102.32	107.65	110.32	107.22	104.48	106.56	115.28	105.1	105.07	108.46	106	107.61	105.25	105.51	107.84	108.42	109.71	112.5	110.53	108.1	103.56	105.95	107.5	106.94	100.02	104.42	110.43	107.09	106.9	104.03	113.49	108.79	109.07	104.47	110.02	109.33	102.32	108.04	110.74	109.66	111.9	104.09	102.78	106.95	105	107.69	103.36
110.33	110.62	104.77	109.16	112.79	108.2	110.29	116.07	108.62	106.81	113.84	111.53	109.3	109.7	112.69	105.66	108.94	113.9	120.76	107.46	110.81	110.59	115.11	108.56	107.91	108.94	106.97	111.62	108.98	108.71	109.11	111.55	110.78	117.96	108.11	110.34	113.93	114.84	113.75	108.45	109.86	117.73	110.95	107.15	101.97	104.16	107.32	107.26	119.18	106.98
112.07	108.09	107.95	106.73	107.51	105.12	107.59	111.22	105.99	105.64	104.48	104.88	104.83	101.46	108.42	104.46	100.41	106.1	96.112	104.09	107.73	104.93	103.39	99.392	101.61	102.15	101.69	105.66	105.7	106.84	107.07	107.19	100.14	105.42	105.01	105.97	108.44	108.78	109.29	104.38	109.78	99.411	103.02	107.32	104.81	107.94	106.51	108.14	103.08	106.62
105.93	99.496	106.75	97.078	106.77	99.375	103.66	101.32	96.32	98.731	100.59	100.65	104.99	96.877	101.36	102.68	95.722	97.853	104.31	105.04	104.39	96.484	97.739	103.1	107.01	99.655	102.46	101.79	103.78	100.75	97.364	100.1	98.737	100.94	98.671	98.932	101.7	104.29	105.1	99.019	105.69	101.35	96.089	94.747	100.21	99.359	101.23	108.98	101.84	95.606
110.11	94.86	99.77	103.34	98.483	101.66	92.771	100.94	100.69	103.1	99.025	102.74	97.362	104.6	98.516	102.37	100.87	100.35	103.03	98.67	101.39	100.51	107.13	105.82	95.765	103.53	95.774	102.1	99.314	99.172	99.771	97.336	102.14	97.989	96.285	96.692	92.632	101.99	95.057	96.35	101.17	93.85	102.71	99.294	96.915	98.303	99.849	97.287	102.47	100.19
102.69	111.93	107.15	111.57	111.84	112.82	108.62	105.01	113.07	109.76	111.71	107.25	111.6	111.74	101.63	110.11	112.18	111.12	111.2	116.82	106.39	114.97	108.82	101.1	112.31	107.31	115.33	105.97	106.72	113.49	110.15	112.21	118.84	105.93	111.91	107.44	109.87	110.23	102.25	108.21	112.97	111.96	106.37	111.94	110.59	106.67	109.24	107.37	107.4	108.85
102.8	108.37	101.06	108.04	104.68	103.07	105.82	104.17	109.13	109.62	108.75	103.47	112.12	102.27	103.3	106.1	117.5	109.01	104.51	104.03	108.08	109.64	107.57	110.94	104.86	110.14	108.09	103.4	106.22	109.2	112.6	97.23	107.81	106.21	101.21	105.38	107.35	98.333	106.65	103.71	103.07	101.55	104.65	112.39	104.35	108.69	105.89	108.66	106.24	104.7
107.19	105.42	101.93	113.84	106.97	112.15	109.46	107.91	110.98	103.21	107.17	101.05	101.72	104.63	106.1	102.18	102.4	103.31	106.81	108.81	108.28	101.67	108.86	112.71	108.17	104.78	104.28	105.01	104.32	107.58	109.28	112.67	108.57	97.757	103.73	101.9	107.63	110.75	104.5	105.04	107.16	105.63	103.74	108.33	106.7	107.45	105.99	107.83	111.31	104.82
101.89	107.52	106.48	107	101.71	107.67	99.9	110.53	100.61	107.94	104.1	106.05	107.81	104.85	96.923	112.37	105.3	103.9	101.41	105.25	103.41	110.86	108.66	108.35	104.94	100.81	106.09	110.87	100.39	101.13	100.66	101.11	109.32	106.21	115.65	99.338	109.88	106.06	100.54	106.54	105.46	107.46	100.4	110.76	104.24	101.88	106.9	102.8	105.75	113.1
97.93	102.14	101.26	97.92	99.486	98.294	102.49	100.46	91.779	94.008	103.29	105	97.003	96.288	102.37	97.754	95.681	98.12	96.491	101.89	99.851	92.505	98.014	98.639	92.4	99	94.378	99.353	95.262	94.199	96.419	98.769	94.799	95.467	94.947	98.742	101.74	99.084	98.596	100.97	101.74	93.236	101.44	106.71	105.2	99.053	103.88	97.731	97.106	96.682
104.07	103.4	98.577	93.151	100.69	100.61	97.205	95.922	104.93	98.66	98.956	99.372	100.74	102.98	100.98	97.217	107.41	98.803	96.013	99.298	99.954	96.192	105.44	108.23	100.83	95.535	103.47	104.75	103.81	104.72	101.51	105.24	94.241	105.03	100.7	98.934	96.882	99.674	96.941	106.74	104.15	100.74	106.4	93.581	99.035	96.888	102.72	99.783	98.131	105.61
94.338	98.372	102.76	98.024	100.69	97.1	104.63	97.266	95.771	102	98.844	95.659	99.006	96.122	100.33	103.32	94.908	103.21	98.849	100.99	97.774	96.456	92.468	95.759	95.138	101.61	100.34	95.705	94.819	97.484	99.793	94.636	93.969	94.853	96.61	96.191	93.139	96.791	97.853	92.973	100.61	100.5	97.537	100.35	97.948	102.58	106.42	105.34	96.414	97.26
101.71	99.003	92.317	93.944	95.258	94.129	94.802	105.39	98.087	98.272	90.503	100.56	92.389	89.887	96.006	98.326	96.81	94.809	99.624	94.988	98.481	100.51	101.19	98.944	103.09	89.165	94.101	98.802	101.46	96.907	92.034	95.915	100.72	98.19	98.757	102.49	101.13	96.323	97.461	101.09	92.862	98.832	97.7	92.004	98.592	103.52	102.19	101.26	98.345	92.141
94.883	98	100.84	98.067	99.518	94.751	98.4	97.809	93.289	96.859	92.765	98.487	102.54	99.435	94.316	95.336	94.628	100.94	98.455	98.119	98.825	99.402	95.934	97.532	99.611	102.44	94.812	97.49	98.084	98.621	99.548	100.72	98.256	101.72	96.338	104.28	97.097	102.08	92.711	97.705	94.892	97.485	97.422	99.602	103.04	98.246	94.224	100.93	98.97	100.77
105.22	113.55	106.42	108.77	107.17	101.19	108.22	113.32	115.74	105.98	106.55	110.57	109.45	112.14	104.55	108.72	105.24	107.65	108.14	108.58	105.89	112.62	100.28	108.51	107.6	103.08	108.74	107.41	105.11	114.03	106.69	104.97	112.25	105.58	108.59	103.55	104.12	103.43	107.28	103.83	111.74	101.6	108.93	109.75	100.38	108.03	105.26	111.19	103.1	112.53
110.94	106.38	108.85	106.09	100.73	107.6	112.71	105.62	112.24	109.17	102.67	108.43	113.75	106.93	105.98	110.2	104.34	113.48	112.84	109.46	105.55	105.73	107.29	107.48	111.72	110.32	110.9	107.25	104.79	105.81	105.28	111.21	108.7	108.34	105.83	102.82	108.08	109.23	102.15	116.49	113.58	108.01	112.71	110.85	111.4	112.26	107.16	103.23	111.07	113.04
105.98	110.52	100.91	110.43	106.09	110.14	99.594	103.64	108.19	108.58	103.56	107.16	102.85	110.9	103.77	104.58	105.98	110.5	103.78	105.65	104.9	107.08	105.41	110.36	99.189	102.12	105	101.05	101.84	107.48	104.8	98.902	107.35	103.88	108.17	97.557	110.67	100.21	107.42	106.85	106.82	105.38	101.84	107.8	106.31	105.34	100.64	101.54	102.74	110.75
101.11	108.53	112.86	109.86	109.29	104.7	105.94	102.32	110.62	105.39	107.68	112.61	103.47	106.56	104.71	105.1	110.15	100.51	105.56	108.52	103.85	107.54	107.47	107.5	109.1	111.55	109.23	104.16	105.02	112.48	101.66	105.91	105.84	102.46	103.31	108.06	106.21	107.94	106.79	109.52	107.49	105.93	98.943	101.14	104.05	107.84	102.3	105.46	108.2	101.09
102.27	96.006	95.838	95.502	99.442	101.72	101.72	95.621	92.135	97.85	94.838	100.58	94.267	92.558	100.44	97.475	97.671	92.871	97.122	96.268	97.477	102.35	99.747	98.054	93.322	101.86	98.378	101.95	96.631	93.884	100.64	97.325	96.889	92.158	97.743	93.917	98.549	96.036	94.104	100.44	107.14	95.986	100.27	101.06	94.864	106.36	93.774	97.061	99.522	94.994
109.66	110.97	105.85	103.8	105.05	109.04	108.4	103.76	108.2	106.52	108.05	110.88	106.89	99.27	110.87	111.32	105.23	112.76	107.7	104.17	112.13	104.46	99.627	108.15	111.95	108.7	107.14	111.46	100.93	106.74	110.12	112.18	107.22	98.577	106.44	111.9	105.59	104.5	106.78	100.81	109.51	107.54	107.47	102.49	100.62	115.18	112.04	103.97	113.52	102.89
105.48	106.3	108.61	108.26	108.65	109.16	106.03	112.41	106	108.1	105.24	110.82	111.37	102.86	107.92	111.74	109.35	112.88	111.85	114.39	105.56	109.43	111.57	108.67	107.69	108.53	109.98	105.4	104.92	103.91	108.89	111.76	108.79	106.86	105.81	105.5	110.97	116.45	116.39	107.42	107.28	112.19	111.24	110.01	104.9	108.42	103.58	109.22	106.53	109.86
101.77	103.35	100.13	96.23	102.25	100.14	103.1	95.174	96.139	96.849	98.971	99.021	98.749	98.486	102.12	102.11	97.724	99.948	103.74	91.815	102.51	98.787	98.067	102.38	99.741	93.153	99.894	98.636	101.24	103.68	97.489	99.293	95.939	103.51	97.399	102.03	92.33	99.066	98.556	100.94	97.798	98.961	101.2	101	99.559	97.458	98.504	100.44	98.209	99.402
107.15	104.1	107.36	109.84	105.75	111.05	112.97	104.98	104.67	106.59	103.29	110.3	100.41	107.96	106	105.99	101.35	109.38	109.83	106.31	105.01	104.41	102.97	107.57	100.15	97.169	110.52	105.16	106.76	102.83	109.43	107.74	98.472	104.87	103.77	104.56	108.2	107.8	109.01	103.81	107.92	106.66	108.55	105.89	103.42	106.41	105.01	103.72	105.74	104.15
113.84	104.54	105.08	108.99	109.73	109.25	108.18	107.96	114.46	108.13	105.53	110.19	116.37	112.29	107.63	110	104.93	99.603	109.67	114.18	104.38	108.51	106.65	101.57	102.27	110.18	113.05	106.95	103.89	110.29	111.72	108.55	112.73	109.44	106.98	112.56	104.41	115.84	108.99	103.07	105.71	113.38	105.58	104.53	108.05	107.75	110.97	108.57	105.16	109.82
105.07	102.06	114.37	104.43	104.13	105.18	110.39	115.63	104.64	103.52	107.66	106.11	110.5	108.67	99.901	101.69	102.19	100.65	104.63	108.6	101.85	105.21	102.75	102.03	105.61	102.07	107.78	103.33	100.7	109.86	100.51	108.37	111.73	104.72	104.29	110.93	107.94	109.21	106.31	100.54	110.53	105.19	107.23	106.46	109.48	109.98	103.62	104.59	100.86	110.4
109.79	109.81	111.98	113.33	104.56	107.95	109.46	110.57	108.36	109.52	107.32	110.78	101.73	105.08	113.1	109.29	110.81	107.94	109.73	108.72	107.72	109.72	109.67	111.05	111.99	109.28	104.45	115.06	108.1	109.26	107.3	101.91	106.57	109.98	107.37	112.19	118.35	110.6	108.99	110.01	105.14	108.12	103.82	111.84	114.35	110.83	112.9	110.65	108.4	110.81
101.03	94.639	97.697	100.7	98.982	98.333	99.54	97.757	102.76	98.903	101.92	100.33	100.31	104.19	101.12	101.37	104.47	102.9	99.053	98.941	106.1	105.02	106.76	94.838	98.631	98	98.3	97.443	95.775	102.73	101.94	99.052	94.34	97.61	100.87	97.613	103.68	107.66	101.28	104.45	102.89	98.181	100.52	99.05	98.644	100.64	100.3	101.68	105.56	101.14
103.99	111.33	108.88	107.95	105.01	111.48	108.26	110.16	105.06	113.07	107.47	103.18	107	110.63	107.65	109.98	107.07	102.53	107.12	108.03	106.41	104.07	107.49	106.35	110.98	116.67	111.34	108.29	105.11	105.44	100.29	100.73	104.3	106.57	107.48	105.64	101.84	107.57	104.94	104.49	98.394	103.18	104.15	104.51	107.91	102.54	98.001	113.14	100.43	104.63
108.39	108.05	105.27	103.08	109.75	110.89	109.97	107.08	98.759	111.07	103.81	103.9	111.82	105.88	105.46	105.75	110.69	109.98	105.25	107.42	104.03	108.81	108.49	102.7	108.1	104.19	105.28	106.61	110.12	103.45	106.78	104.6	109.22	111.25	102.59	100.24	109.1	109.05	107.55	107.99	102.98	102.29	105.2	105.55	108.29	108.65	107.84	102.53	110.74	108.88
100.34	102.48	99.932	105.02	102.46	103.74	96.23	101.32	105.32	97.814	106.86	98.909	101.6	99.767	100.13	100.91	101.11	106.37	106.01	107.63	98.191	103.1	103.88	108.98	101.11	101.59	100.25	100.56	98.857	102.35	101.39	97.245	94.633	103.41	97.435	96.069	97.495	95.384	101.44	104.31	98.536	101.71	107.36	98.816	101.29	105.71	102.62	93.623	106.24	99.895
104.7	117.7	102.35	105.43	100.81	107.23	107.54	106.19	107.61	107.27	109.66	103.41	108.42	107.21	103.71	107.44	106.74	107.13	108.67	110.64	108.63	106.98	110.32	105.65	104.78	102.57	104.79	107.65	104.64	106.6	111.41	111.65	104.58	104.71	101.35	108.23	113.36	103.28	106.29	104.04	112.76	109.06	113.04	106.79	111.8	107.46	106.08	107.56	103.95	108.6
110.45	107.98	107.12	112.27	109.58	111.69	112.17	106.18	106.98	108.38	108.48	111.8	108.39	110.42	115.21	106.89	109.68	107.57	106.11	111.42	104.95	106.44	105.77	116.4	106.87	117.75	112.9	109.66	111.3	109.29	112.03	112	110.81	114.72	108.82	110.64	104	103.78	110.14	97.117	109.64	103.7	111.28	110.93	113.16	110.97	110.62	109.19	111.23	111.96
109.64	111.13	106.67	105.84	106.22	105.63	105.5	107.4	115.98	112.88	105.65	109.57	114.05	102.44	109.15	102.5	106.06	105.9	105.6	114.09	107.01	106.75	109.43	109.97	101.75	106.79	106.74	108.36	113.16	107.01	106.89	99.398	108.62	105.95	108.8	112.45	113.43	109.55	109.8	107.35	112.27	109.58	111.42	109.28	106.53	110.72	107.16	111.13	110.73	105.93
105	106.41	105.99	112.83	112.73	107.19	106.05	100.68	106.58	103.18	108.96	105.28	100.67	103.52	109.31	111.48	108.29	102.64	105.76	103.8	100.44	108.97	101.26	100.97	109.01	103.44	106.96	104.8	102.11	104.04	108.74	106.36	106.29	107.61	97.812	103.61	107.17	105.45	106.78	105.91	106.6	101.82	103.8	108.99	104.39	104.55	104.59	111.31	107	104.57
99.816	98.882	96.783	95.364	89.896	95.388	98.49	100.11	98.609	95.436	97.443	94.124	101.6	93.411	99.864	101.19	97.187	95.894	93.341	95.799	99.089	96.729	97.289	97.339	99.494	100.37	96.269	97.976	98.888	102.06	97.159	97.082	100.92	101.17	100.99	92.343	96.71	94.523	98.673	97.709	100.25	101.92	92.882	99.962	101.26	100.32	94.269	96.228	96.931	93.365
103.88	101.05	96.84	94.926	102.24	98.671	98.953	99.375	96.081	92.317	96.037	102.51	102.98	94.769	97.746	100.77	93.584	91.711	99.273	101.53	101.28	103.7	92.775	91.749	98.699	101.87	98.817	102.65	94.947	93.096	99.172	95.094	98.593	102.44	96.324	91.908	95.781	93.516	95.104	96.8	94.518	96.516	102.6	95.519	107.34	92.814	93.124	97.14	98.87	99.262
113.87	108.49	105.28	102.64	110.04	100.54	99.22	106.83	106.84	108.74	108.58	100.09	106.28	98.617	107.02	109.46	106.93	99.896	112.62	109.12	105.11	106.79	103.85	108.15	99.447	110.49	101.74	105.68	103.24	100.06	104.11	101.23	100.51	105.76	99.047	111.12	106.31	102.14	104.93	102.1	103.64	112.24	99.73	102.38	107.39	112.06	112.63	103.87	103.42	106.6
107.87	104.39	103.85	113.06	96.864	101.11	105.86	101.04	107.65	104.44	105.83	110.35	102.68	99.722	109.62	102.43	103.96	106.24	107.64	107.78	105.97	100.05	105.9	103.46	102.46	105.16	107.54	105.02	113.23	108.69	104.09	110.86	109.62	105.83	105.89	105.87	102.54	105.47	99.106	108.88	105.41	105.91	108.95	98.917	109.21	106.77	104.78	108.53	101.16	103.21
100.39	93.184	98.21	97.451	99.791	98.814	100.54	96.964	103.09	95.966	99.56	98.574	101.09	97.665	90.24	98.189	103.64	97.582	95.14	95.351	97.4	98.619	103.04	97.949	96.053	88.636	98.392	101.04	96.107	100.26	92.539	108.06	100.46	100.44	101.35	94.29	96.473	100.06	100.35	90.94	100.07	98.11	98.858	96.222	97.308	96.897	98.227	100.2	100.71	101.69
103.64	109.54	104.69	106.19	108.67	105.21	103.67	107.32	102.33	106.07	103.55	110.87	110.4	105.31	105.35	108.19	112.61	112.57	104.1	103.95	107.93	104.85	110.76	103.21	103.05	104.31	104.59	109.36	103.31	101.48	104.52	109.72	109.52	103.36	106.19	103.96	101.51	106.44	102.31	101.55	101.23	109.47	102.07	101.55	102.39	102.14	105.61	107.4	102.83	107.44
101.66	104.45	96.581	96.514	97.483	95.803	90.516	96.453	96.277	101.36	97.863	100.28	91.469	97.957	101.77	96.937	98.998	94.167	99.765	92.188	97.322	101.42	101.32	92.641	100.11	97.532	100.79	101.21	95.648	98.306	99.601	98.218	95.254	103.21	93.719	97.392	94.519	93.965	98.604	97.591	100.89	94.898	96.344	107.89	106.16	91.703	97.695	98.529	101.03	100.18
108.04	107.31	106.33	112.84	103.99	113.69	107.84	104.63	110.7	103.05	104.27	112.79	108.34	111.03	111.94	104.24	110.72	109.35	107.84	108.95	112.93	105.77	111.22	110.1	105.15	110.45	109.29	106.05	107.32	108.21	109.54	111.54	109.73	110.66	109.35	111.63	110.94	103.97	109.19	104.45	109.65	109.3	110.17	109.42	109.28	106	104.02	110.39	107.66	110.42
109.88	105.54	107.05	108.42	104.38	96.875	101.27	103.31	111.09	108.15	102.35	106.21	108.51	104.18	101.8	104.34	100.89	105.09	108.97	103.39	100.77	100.92	106.53	110.98	106.91	102.88	101.01	102.86	101.78	102.68	102.24	106.39	99.723	103.03	107.06	109.5	107.09	102.86	110.1	101.61	104.02	104.96	104.22	112.16	105.45	107.81	105.68	106.67	104.38	102.51
99.652	101.7	100.21	102.67	98.141	101.3	91.428	94.435	98.762	96.867	100.78	96.868	101.59	97.127	96.604	102.74	99.398	97.531	101.61	102.54	97.36	100.95	100.14	100.63	96.086	97.26	99.639	103.08	93.568	95.137	93.082	95.484	99.635	98.092	96.367	97.723	98.377	101.67	96.518	95.685	106.06	98.842	94.939	100.45	101.7	96.034	92.431	95.967	96.473	99.111
101.84	104.69	108.25	110.22	106.52	102.68	101.45	106.67	100.59	103.46	109.13	102.81	108.31	109.85	108.52	101.43	105.73	102.72	105.3	103.2	100.43	110.63	107.13	107.01	103.01	109.25	106.65	107.59	105.82	106.44	107.12	105.56	107.62	102.37	108.85	108.48	106.03	101.47	108.45	105.04	109.71	103.54	112.47	105.41	105.06	106.12	106	103.45	107.03	105.81
107.38	108.98	106.66	102.4	107.91	107.43	104.58	105.64	110.29	103.56	106.06	100.98	105.35	105.79	104.01	105.93	109.26	102.22	103.68	109.85	106.61	105.19	103.3	103.31	108.41	107.64	107.17	101.68	99.905	101.04	100.8	104.21	110.26	109.48	106.96	107.79	103.59	109.42	104.05	108.72	106.6	115.24	111.5	105.85	104.29	101.55	105.97	105.09	104.17	102.79
109.23	108.94	109.17	105.77	100.56	104.22	113.86	106.28	113.17	107.35	103.18	110.53	102.04	110.82	104.8	104.3	109.7	105.85	100.88	103.25	102.42	110.22	104.51	106.06	105.74	107.54	101.14	103.29	111.81	107.58	106.07	105.76	106.07	104.74	101.9	103.85	105.95	104.64	101.86	105.79	106.12	108.64	106.92	107.46	110.88	105.83	105	99.926	100.45	105.13
100.23	98.246	95.48	98.558	102.81	92.646	99.763	98.766	101.55	95.435	101.93	94.907	97.79	94.284	99.132	97.227	99.95	102.51	95.004	99.515	101.49	95.832	99.903	103.59	99.638	94.129	95.63	102.8	94.158	99.673	94.664	98.62	95.179	104.92	100.79	96.629	100.56	99.374	105.04	92.506	100.49	95.473	94.748	99.897	99.783	97.985	97.849	98.909	101.17	102.24
108.6	102.98	104.87	105.22	105.82	108.33	105.2	105.92	100.94	101.68	102.31	111.16	106.35	108.04	103.62	108.91	99.792	109.91	104.3	108.21	105.29	109.13	102.15	102.92	111.83	103.09	105.36	99.595	106.33	111.44	101.22	106.01	105.24	108.49	106.29	104.7	106.26	106.99	108.3	108.23	107.61	112.32	110.96	108.16	110.17	103.55	106.66	104.49	109.9	113.04
105.34	105.76	110.9	103.04	109.79	105.45	110.82	109.25	111.06	110.02	109.61	112.4	102.03	108.23	110.87	105.85	106.41	107.51	110.44	114.23	105.66	108.6	111.57	111.58	104.98	102.43	102.55	104.7	109.05	101.34	104.96	111.89	103.09	106.89	109.56	109.16	103.76	102.51	116.51	113.4	103.03	106.87	107.95	110.77	110.63	108.59	104.68	106.06	108.4	107.31
111.31	109.24	101.48	105.53	104.95	104.57	108.94	108.14	107.86	107.29	100.8	108.52	111.06	101.86	107.22	109.2	104.81	106.45	106.88	109.66	107.14	101.34	104.36	108.41	104.61	107.43	103.97	111.84	105.49	104.42	105.32	114.74	110.57	111.39	101.47	106.06	97.137	110.27	112.92	102.78	107.41	104.47	106.07	107.45	104.83	107.53	108.43	110.01	107.81	110.52
107.33	112.55	105.26	114.9	103.63	107.08	112.69	104.86	105.95	102.4	109.35	107.55	113.94	99.4	101.32	109.86	102.82	102.63	106.5	104.57	111.28	107.37	103.51	105.64	103.66	107.1	109.15	105.41	109.71	108.76	110.37	109.29	104.29	105.88	100	105.31	106.56	102.5	109.42	109.48	106.27	103.6	110.23	104.24	109.38	107.19	108.74	104.27	104.33	105.43
104.97	107.53	111.52	100.4	106.33	106.19	108.86	106.84	103.03	107.22	108.1	104.3	107.3	104.77	107.71	101.17	109.27	108.9	108.15	105.62	105.36	108.71	103.92	103.44	103.12	104.21	104.04	106.25	110.6	110.95	107.13	109.62	107.77	103.53	110.18	103.71	105.11	104.11	109.3	102.25	113.84	105.65	100.43	99.49	103.41	107.76	109.49	107.36	108.78	106.26
105.21	113.18	101.27	109.82	108.38	107.64	107.22	105.7	108.75	105.23	106.61	108.7	106.57	106.71	102.47	108.2	104.46	104.28	106.92	105.41	114.18	111.16	106.75	106.21	101.83	101.79	104.95	99.854	110.98	99.59	106.81	108.21	107.43	104.3	101.06	106.37	102.71	106.51	102.29	99.438	114.58	101.34	102.23	104.54	108.3	96.294	108.58	104.61	105.68	99.446
104.31	102.38	103.87	110.59	110.81	106.07	105.15	106.32	103.97	108.09	108.89	107.26	109.81	113.17	102.95	101.6	111.5	114.48	106.31	100.52	106.27	112.45	109.44	104.04	106.08	109.73	105.32	103.16	102.64	108.58	108.96	113.15	105.05	110.32	111.63	107.67	104.34	103.55	115.49	108.85	107.63	102.13	106.9	111.77	106.05	105.62	111.93	109.08	107.88	102.53
113.52	111.36	107.44	108.12	105.35	106.57	104.02	110.17	109.29	103.85	108.25	107.47	111.05	114.6	106.23	110.14	112.6	111.36	108.8	107.64	106.66	110.72	109.29	111.52	103.56	100.83	112.05	105.97	114.63	108.65	107.85	103.15	107.7	108.38	104.4	108.03	110.64	106.3	111.28	110.71	113.07	104.73	114.16	105.9	108.44	107.03	112.27	106.11	109.81	94.763
101.72	102.04	106.77	102.52	107.33	108.64	109.14	105.15	104.98	112.75	103.76	108.92	105.15	104.51	106.55	104.68	105.13	104.71	105.18	103.17	106.42	103.28	103.31	101.35	104.8	96.734	107.83	102.78	104.88	109.41	103.41	108.8	101.15	108.62	106.71	109.76	104.75	105.04	105.91	100.41	107.63	103.66	106.63	110.48	101.24	105.63	101.28	106.84	111.05	108.86
112.36	107.45	106.21	108.1	116.71	105.75	108.78	103.07	111.63	110.38	110.23	101.56	105.82	114.42	112.01	107.15	108.94	106.95	108.3	106.57	101.78	104.4	105.55	107.33	113.37	112.97	107.31	108.82	103.04	114.82	112.44	109.7	110.14	108.97	106.4	111.58	108.91	113.45	112.02	114.03	108.36	107.18	105.37	103.97	100.64	106.43	113.12	111.02	111.38	104.56
96.098	97.791	100.63	97.939	97.687	97.46	105.44	98.225	101.48	91.933	98.219	99.704	97.735	98.877	98.061	102.09	102.36	92.395	101.27	95.104	98.794	95.166	97.567	105.7	100.58	97.628	100.2	93.256	96.749	98.901	97.566	98.503	96.928	89.087	92.171	96.863	97.044	96.807	97.668	99.273	98.49	95.747	95.771	93.351	98.581	95.694	97.664	99.625	96.552	101.09
97.34	103.43	107.41	103.92	101.27	100.15	107.8	102.1	105.15	98.39	97.489	94.314	96.5	96.487	101.58	99.665	100.2	100.51	103.08	102.72	101.93	99.262	93.978	101.64	103.74	97.523	95.901	99.112	97.528	91.955	99.031	95.288	106.06	100.91	96.364	98.29	100.28	98.152	104.84	106.58	106.73	101.17	92.735	102.91	93.136	92.079	101.39	98.917	101.74	94.84
112.89	106.4	110.13	109.23	105.81	106.88	110.93	107.33	112.78	116.37	106.22	104.9	104.78	111.07	110.43	109.12	116.24	114.68	113.61	108.45	109.71	115.02	113.58	110.46	110.32	114.12	106.44	116.29	112.96	113.95	106.02	109.32	110.95	115.5	103.93	103.85	108.45	112.83	105.37	109.67	111.01	116.76	113.16	114.27	115.02	114.51	109.46	111.84	109.82	108.52
103.68	108.42	107.05	110.93	109.7	109.69	106.69	106.56	107.79	108.16	108.59	100.8	101.85	111.18	106.76	107.32	107.35	113.81	99.498	104.95	103.84	107.89	102.98	104.66	109.29	111.09	109.12	108.32	110.11	105.57	107.19	112.38	105.43	103.32	106.75	105.78	108.41	105.32	104.91	109.33	106.54	106.91	105.96	107.69	110.98	104.51	106.21	105.09	105.57	106.43
95.58	93.002	91.929	104.76	97.534	106.11	97.848	100.51	95.231	97.29	96.788	94.237	98.762	99.356	100.56	96.17	103.78	92.953	106.42	96.987	95.633	98.893	101.52	97.176	104.51	101.93	95.582	104.36	98.221	96.688	96.06	100.42	98.808	101.71	100.8	102.09	97.012	90.125	100.68	98.762	99.105	102.64	101.77	95.166	97.214	93.003	101.79	98.677	104.05	99.072
101.24	102.41	100.52	104.83	100.9	104.09	106.63	102.51	100.68	101.53	98.014	102.57	96.822	104.96	102.58	100.48	103.05	97.029	101.58	99.875	100.9	96.494	99.67	99.205	101.24	102.74	93.958	98.459	100.75	103.04	101.36	101.49	97.61	98.802	102.75	99.175	107.8	100.7	98.752	101.63	92.803	99.481	93.461	98.492	105.79	99.506	104.1	99.684	106.57	102.4
103.8	103.53	110.32	109.93	111.55	104.86	110.34	112.28	102.7	108.53	106.96	109.7	107.46	108.03	106.28	104.84	107.42	104	103.2	105.6	108.74	106.39	104.92	109.45	109.54	103.32	105.94	106.84	109.44	106.57	103.27	109.26	111.13	110.59	107.87	109.4	108.69	105.83	106.46	109.1	113.98	108.79	104.88	106.03	104.38	110.17	106.05	100.05	105.5	102.14
103.1	97.79	98.761	101.02	105.63	101.75	102.25	103.7	99.874	94.294	99.525	101.93	105.85	100.92	100.89	101.51	99.801	100.53	107.76	102.33	104.08	105.29	95.006	97.827	102.61	102.29	105.21	103.66	102.42	103.91	104.56	104.91	105.36	103.6	103.34	104.68	102.22	106.55	100.29	105.31	97.153	103.74	107.83	107.24	102.3	99.572	109.27	100.68	106.13	103.71
108.49	103.93	101.91	107.47	101.86	110.5	104.15	104.52	107.67	103.36	105.38	105.57	101.57	102.35	104.22	98.277	99.775	105.69	102.51	105.02	108.56	106.68	112.95	108.87	112.57	107.29	103.26	105.78	103.58	108.44	109.24	109.01	108.09	101.75	102.43	103.99	109.93	112.5	105.11	101.92	109.77	106.79	112.17	101.2	114.14	107.61	104.8	107.42	108.47	104.04
111.82	108.05	104.46	109.72	108.58	105.1	105.15	102.14	109.81	106.52	108.38	103.73	105.18	108.38	114.53	106.23	107.2	108.91	105.85	109.85	107.79	105.79	97.23	103.79	109.32	107.29	105.75	109.95	110.72	109.53	106.71	103.25	106.24	103.16	105.04	105.32	105.77	104.35	103.94	105.64	98.893	102.79	105.48	103.87	108.7	105.29	104.62	107.29	105.42	108.19
106.9	106.67	107.2	107.96	104.96	101.09	107.07	110.74	108.88	114.25	103.22	101.11	104.16	108.05	105.45	106.94	106.97	105.54	100.29	108.68	108.45	105.5	101.53	100.62	104.01	107.58	108.91	105.06	107.57	104.84	100.82	104.44	106.19	110.91	107.32	103.02	108.81	104.33	105.46	105.98	101.68	107.2	105.8	105.41	105.25	106.66	104.89	101.26	100.9	108.84
101.77	102.37	104.7	108.69	111.67	104.9	114.25	105.75	100.37	103.23	109.95	101.47	107.35	110.4	102.58	104.91	110.94	115.23	103.15	102.18	103.76	99.885	100.15	109.75	105.25	105.55	105.69	105.16	110.28	101.11	104.21	105.97	105.5	103.96	106.07	105.2	110.13	106.38	109.98	107.1	104.83	106.12	107.38	105.57	97.147	109.89	107.84	105.57	108.86	106.9
105.56	106.75	106.95	112.03	107.69	105.17	108.34	110.01	106.19	107.86	106.91	108.84	107.13	107.85	112.75	109.11	105.07	109.04	110.87	103.6	104.85	105.12	103.27	106.15	108.38	99.966	116.81	107.33	109.77	103.41	113.63	105.88	105.85	104.9	110.15	111.25	110.9	109.25	112.03	106.38	110.58	105.6	109.71	109.79	111.49	105.04	103.32	111.63	110.25	110.82
103.43	96.228	102.27	100.33	99.441	104.43	96.441	107.38	96.414	99.884	103.44	106.86	95.91	99.601	99.353	97.194	95.992	98.703	99.743	99.206	97.214	96.949	101.41	95.425	97.158	97.23	99.445	97.538	101.3	97.387	95.888	97.075	94.91	92.553	97.195	95.361	102.16	101.3	100.98	104.11	99.155	105.31	99.371	94.554	105.53	96.685	101.37	98.069	101.91	96.174
104.83	100.74	103.94	104.46	110.4	108.19	109.29	107.66	106.02	106.12	108.31	101.5	106.35	102.12	104.06	98.502	105.76	106.68	102.58	104.32	102.35	104.97	104.56	109.93	101.57	103.68	104.83	111.04	111.5	103.58	105.59	102.32	105.92	107.58	103.07	106.33	102.99	108.04	105.6	109.66	110.19	102.96	103.61	107.44	112.61	99.512	106.12	103.04	107.76	110.68
104.69	105.65	109.77	100.46	106.41	110.73	111.51	105.77	106.36	111.82	102.85	109.49	109.36	105.97	107.83	109.14	104.73	102.15	108.43	108.64	105.5	104.59	107.82	101.62	104.73	103.68	108.52	103.41	100.46	103.84	107.26	101.27	105.97	98.677	107.79	102.14	102.7	103.22	111.57	110.67	106.95	99.811	102.93	100.62	103.65	99.997	110.17	105.37	102.57	99.073
99.552	101.8	102.72	100.09	103.44	109.22	100.21	112.27	101.49	107.04	106.71	113.98	104.49	103.74	106.46	111.97	108.19	99.549	99.445	103.17	106.85	103.97	110.69	101.78	108.44	110.83	108.19	107.16	109.14	109.03	109.51	101.16	103.7	104.16	94.787	105.48	112.35	110	105.96	103.77	109.12	105.93	108.92	103.17	110.23	107.48	105.3	109.2	106.72	107.12
106.86	111.34	98.122	107.92	101.7	104.79	102.95	106.27	102.62	108.74	106.15	105.33	106.96	110.42	108.71	101.38	104.09	108.7	109.11	105.35	107.36	107.62	109.93	104.23	109.19	105.44	109.07	101.78	99.439	109.67	104.57	107.23	109.36	106.19	101.51	109.42	106.17	104.93	105.03	108.41	105.22	105.41	104.05	105.92	106.88	107.68	105.18	106.58	107.21	106.34
99.026	105.21	97.889	104.65	105.19	101.34	102.79	97.977	96.093	102.48	102.22	101.37	100.24	103.27	97.955	101.66	97.846	101.25	100.05	104.48	95.53	99.828	94.722	101.74	103.46	97.544	92.822	102.02	105.99	96.254	96.772	100.33	101.36	96.055	99.278	100.72	100.08	100.75	95.15	104.94	99.497	97.049	106.09	90.59	99.304	103.4	98.02	101.98	93.495	105.99
97.298	97.035	102.38	92.563	92.476	94.838	97.76	100.95	94.276	98.746	97.823	97.337	102.6	92.78	100.18	99.322	102.96	92.627	96.163	102.33	97.772	99.973	99.231	93.752	98.853	103.26	92.568	95.94	104.12	96.757	102.5	100.56	99.855	98.276	102.57	96.486	101.45	102.19	101.14	103.87	102.16	105.72	92.505	95.263	98.227	97.483	99.504	96.005	101.91	99.111
107.06	103.29	107.17	105.96	111.2	105.31	104.01	107.66	104.4	110.78	104.89	110.79	106.64	108.21	112.16	105.43	106.78	104.55	111.17	109.42	111.33	108.65	112.2	104.56	111.34	113.22	98.055	106.5	105.48	109.62	105.97	105.63	107.99	105.32	108.4	106.9	105.3	105.55	111.4	107.87	108.06	113.07	106.07	105.59	106.87	111.43	113.76	107.23	112.7	106.96
106.45	102.73	110.53	106.29	104.23	107.35	99.866	108.71	107.97	105.81	104.62	112.96	107.55	104.34	109.02	103.37	107.04	96.201	106.6	103.45	103.83	106.24	102.99	108.09	102.25	111.68	104.6	105.24	112.74	108.11	112.26	104.39	102.26	110.03	105.91	110.41	105.32	112.04	109.03	111.9	102.6	109.57	108.85	100.67	108.25	107.99	107.83	106.29	106.85	108.07
108.35	104.48	102.55	99.551	110.01	104.39	110.35	105.23	111.26	111.84	103.4	108.32	109.35	108.99	103.15	112.53	104.17	109.07	108.78	102.18	110.07	111.67	112.71	111.52	106.29	105.41	112.07	108.95	108.67	113.38	106.4	104.99	111.19	112.29	111.05	104.5	108.35	107.22	111.96	102.92	105.08	106.39	112.3	112.41	105.05	112.25	107.26	105.37	113.25	111.76
112.89	108.22	107.77	102.54	109.12	109.43	106	110.51	113.65	104.83	101.79	105.94	109.83	104.85	112.6	109.09	112.11	105.58	107.93	103.47	107.47	110.89	107.22	104.31	109.38	111.76	105.53	109.92	106.9	106.75	108.42	109.51	104.05	108.82	105.77	107.24	107.52	110.67	105.03	106.14	108.77	104.04	102.24	105.22	110.51	111.36	110.46	111.47	107.93	106.23
97.205	103.43	101.73	100.8	105.9	115.49	107.57	95.602	105.68	104.91	103.53	106.41	106.87	104.65	106.32	105.58	103.94	110.75	99.933	99.532	107.95	106.15	107.03	112.37	98.877	105.19	105.77	110.22	102.39	107.12	103.29	107.7	108.53	106.73	104.23	105.21	104.24	103.61	102.58	102.56	110.68	108.87	102.26	104.38	108.11	108.02	106.09	105.21	116.07	104.2
114.66	109.56	104.15	111.75	109.21	108.19	107.52	108.1	109.42	112.82	113.18	115.63	107.07	105.16	107.76	105.04	99.991	104.72	106.37	110.88	104.79	112.75	105.31	110.51	110.83	109.87	109.86	107.34	108.29	108.36	100.53	109.84	107.82	108.54	116.29	110.75	109.26	106.42	101.36	102.65	109.37	108.77	104.03	107.52	110.8	113.96	103.81	110.39	106.78	111.89
110.68	107.19	106.74	107.18	108.75	106.81	108.71	104.5	103.95	110.56	110.43	104.09	109.45	107.41	110.33	101.57	105.8	108.72	106.58	105.49	117.01	110.16	108.35	108.52	108.12	101.6	111.55	111.76	110.39	110.29	111.66	111.93	108.45	105.51	106.53	107.96	106.53	105.41	103.46	106.3	114.96	103.86	105.45	107.95	111.56	108.71	107.4	106.37	103.99	103.69
111.58	102.89	115.37	109.68	109.7	110.07	114.4	102.85	110.04	117.61	108	107.92	112.38	106.23	109.01	107.89	109.38	110.7	110.67	106.49	109.7	106.47	112.28	108.04	110.77	113.75	110.19	112.33	107.24	102.84	113.06	109.84	109.15	100.61	107.62	101.22	107.91	110.9	102.81	110.09	108.67	104.76	107.18	115.27	117.64	108.93	107.71	105.45	104.93	105.18
99.765	100.67	104.82	107.87	100.59	99.477	96.9	96.867	101.5	106.86	99.948	100.59	97.773	97.556	103.57	100.1	110.18	101.4	93.919	100.92	102	96.845	96.787	92.529	106.8	103.11	104.37	98.328	98.755	96.432	101.26	99.925	103.41	98.569	98.411	94.946	97.628	101.47	100.5	104.91	95.192	97.241	95.66	95.08	98.801	104.42	98.988	101.41	109.47	100.28
113	107.72	104.35	107.16	104.86	109.37	108.58	110.09	108.05	109.35	106.2	106.33	104.15	108.57	106.3	109.97	106.48	106.38	111.37	107.07	110.67	107.77	114.27	116.08	110.77	108.14	107.03	116.83	111.06	118.31	109.77	108.99	100.84	112.52	110.71	110.38	102.77	113.9	108.39	110.9	108.41	114.26	111.6	109.58	106.33	107.48	106.86	113.33	111.32	110.67
99.581	98.003	97.183	93.053	96.502	99.101	93.804	103.95	99.679	107.41	100.66	100.06	98.556	100.68	99.785	100.81	103.26	99.415	96.607	95.491	104.22	94.622	98.452	97.615	93.635	99.269	95.098	99.888	96.13	99.44	91.575	93.045	100.81	104.25	101.61	98.039	100.17	99.366	98.223	96.276	98.195	95.905	95.241	97.832	96.565	107.1	99.693	97.136	94.191	100.7
111.91	106.38	113.65	104.5	105.47	107.55	110.33	109.88	108.18	104.91	108.25	106.82	114.31	104.44	106.35	106.72	101.41	99.166	110.27	109.97	102	104.66	106.69	111.91	113.28	107.36	109.02	106.86	108.54	105.29	103.21	108	107.41	106.99	110.12	111.7	101.78	106.57	108.3	111.64	106.09	108.74	99.903	103.15	102.41	110.48	107.92	108.75	104.34	108.23
111.47	108.26	104.53	101.36	107.67	108.63	104.94	114.32	105.8	104.26	106.36	103.92	102.33	106.9	105.11	105.85	111.65	104.64	106.49	102.8	107.42	106.27	106.68	105.79	100.29	107.35	112.74	111.71	107.91	103.63	110.17	110.4	111.85	111.49	108.74	102.07	107.93	105.88	106.06	109.5	108.44	108.77	105.07	110.83	102.53	109.64	103.86	110.23	111.62	105.56
107.81	105.51	105.85	109.11	104.76	109.79	108.93	103.24	110.44	110.99	106.05	104.34	101.54	104.69	108.45	98.66	106.07	110.94	110.66	103.66	106.77	111.11	107.76	105.57	101.18	107.71	102.84	109.3	113.49	105.88	107.62	110.62	107.73	105.1	105.36	110.67	112.02	109.29	108.08	110.97	102.47	104.62	111.94	106.95	109.24	107.54	110.78	105.25	103.69	108.79
100.77	100.72	96.843	102.72	97.929	94.383	100.72	93.663	100.98	101.17	98.557	97.408	103.08	99.082	101.29	107.44	97.743	99.775	105.13	92.955	97.088	99.691	104.36	100.18	104.91	105.28	102.15	100.51	96.656	100.95	102.1	104.83	98.99	100.48	100.42	104.55	99.387	104.5	104.29	104.89	100.94	102.23	96.509	101.32	100.58	102.95	102.04	98.122	95.07	108.05
102.6	101.3	98.451	97.353	97.759	104.16	104.4	105.38	96.8	104.16	92.469	101.94	103.69	104.12	104.54	98.465	102.83	101.35	102.94	97.15	101.47	95.166	102.44	102.16	95.761	90.323	104.74	98.506	106.23	94.195	102.81	99.101	100.97	105.69	104.85	99.375	95.112	112.03	102.19	100.06	104.53	108.25	97.698	105.27	98.681	99.826	104.8	101.16	101.24	94.658
108.58	113.35	107.9	104.06	105.32	116.06	107.98	106.26	111.73	116.86	104.22	110.91	102.26	110.19	102.47	109.04	105.7	104.56	108.37	108.17	108.9	106.5	106.23	111.86	107.22	107.6	113.03	107.6	110.61	110.74	105.3	110.72	112.84	109.72	107.24	108.84	112.92	106.86	113.21	108.42	107.68	106.93	110.62	109	109.22	110.63	107.34	109.64	109.71	110.74
109.13	109.74	110.11	112.41	106.3	110.29	112.5	105.79	114.89	109.28	112.35	107.86	105.18	110.52	109.98	109.21	107.06	114.18	111.5	112.65	105.87	107.56	113.56	101.83	111.33	102.08	107.94	106.95	112.08	109.78	106.31	107.63	107.52	110.8	102.04	106.84	112.79	105	109.4	102.22	110.41	111.65	110.45	112.84	105.26	111.64	114.82	111.26	109.37	106.38
104.31	108.88	105.23	98.31	104.48	107.66	102.73	106	108.5	110.73	105.84	112.98	106.55	101.02	107.63	105.3	100.62	106.99	105.94	109.9	104.62	109.1	103.91	102.86	109.73	105.08	112.73	101.68	107.19	105.35	104.76	105.21	109.63	108.39	102.85	106.91	104.22	103.24	113.32	101	102.99	106.87	102.63	103.1	107.12	108.77	104.46	107.36	102.57	100.68
107.3	106.81	106.6	107.89	104.34	103.6	109	99.186	105.97	107.92	108.03	116.91	105.09	113.52	110.05	106.52	105.75	106.66	110.05	108.39	106.41	103.6	104.16	108.72	107.44	112.47	103.57	109.64	102.63	106.03	110.79	107.97	107.99	111.41	112.62	105.38	107.5	105.44	104.59	108.63	108.39	111.07	106.49	108.88	101.55	109.4	111.14	108.21	108.15	105.42
106.58	103.75	108.82	107.32	109.31	106.38	114.86	104.8	109.6	103.05	106.47	109.48	107.63	111.78	105.17	112.81	109.01	104.32	110.19	105.66	110.66	105.6	110.99	107.7	112.26	108.78	110.04	104.18	107.2	108.89	105.81	107.45	105.19	111.82	112.41	109.13	104.41	107.92	109.69	108.04	108.63	110.04	114.88	106.31	114.39	107.97	108.54	109.86	105.6	108.15
98.97	107.22	102.05	103.75	104.08	110.16	103.63	106.52	106.62	104.15	104.62	103.93	98.928	103.75	97.963	102.06	101.78	105.94	99.913	110.11	108.76	107.37	104.99	106.28	99.14	102.37	104.79	105.25	108.76	109.69	107.81	105.13	104.01	106.06	105.53	107.38	107.34	107.62	106.38	104.72	103.47	102.91	104.87	106.58	109.36	112.85	105.07	112.5	111.28	106.82
106.04	111.68	103.91	99.938	99.374	108.6	108.06	103.14	101.25	108.84	107.88	103.66	106.09	108	101.21	103.8	107.05	110.62	99.065	105.89	105.97	104.08	103.62	110.86	106.91	108.48	106.29	101.64	106.77	104.74	104.64	108.88	107.41	102.96	110.33	106.5	103.63	99.931	107.2	98.692	103.12	101.59	105.56	109.08	105.14	108.9	102.25	100.56	110.93	111.17
102.11	106.46	95.758	106.78	103.51	99.264	91.545	101.59	94.333	102.27	101.33	93.309	94.397	98.95	95.622	99.559	95.063	88.085	97.493	97.895	94.163	97.905	102.63	95.756	99.143	95.856	97.649	99.678	103.37	96.815	95.551	102.46	96.613	99.226	102.36	104.87	99.735	96.31	101.06	104.68	93.523	94.744	98.246	97.873	97.656	97.988	95.685	96.065	101.92	91.207
114.39	112.11	112.1	113.41	109.59	114.7	113.97	107.68	107.72	108.81	108.96	110.66	111	107.3	111.05	113.75	108.69	113.93	111.14	110.67	111.14	111.17	108.24	104.64	108.15	110.49	113.27	110.01	114.15	104.25	109.31	108.52	106.1	115.11	112.71	115.39	117.68	107.86	113.08	108.29	114.28	112.23	112.31	114.19	112.6	114.26	115.39	114.81	115.56	112.48
103.86	107.78	104.93	100.92	96.143	106.43	104.12	107.7	106.32	109.14	109.89	103.14	102.93	108.14	109.74	105.22	106.89	103.48	108.65	102.52	103.82	102.16	104.06	98.108	102.25	103.55	108.77	112.07	111.25	107.38	96.246	105.97	107.95	105.44	110.78	109.62	103.05	101.45	106.39	101.64	108.11	100.73	108.9	107.14	100.89	105.04	102.27	106.8	107.73	103.27
104.68	97.961	107.78	106.94	105.34	102.23	102.99	97.351	100.92	102.06	102.95	100.29	98.566	102.13	103.03	99.977	96.582	99.945	103.73	107.24	104.41	104.46	106.01	107.17	97.392	105.75	103.76	103.31	96.836	105.37	98.424	102.38	103.36	102.7	101.9	104.09	104.9	96.171	103.75	98.697	101	103.69	99.35	99.418	100.3	100.52	104.21	99.546	99.314	113.91
103.51	106.57	99.326	103.61	104.07	106.36	107.97	113.77	100.53	104.88	107.6	115.42	106.59	110.21	102.7	102.65	105.04	111.02	108.54	99.91	102.67	102.98	104.64	109.3	104.82	105.93	101.01	108.78	104.92	102.86	103.88	105.99	103.92	109.45	108.05	101.51	108.56	101.04	103.75	104.27	107.42	105.64	106.33	105.2	101.18	106.28	107.71	103.8	107.79	113.74
103.38	100.59	105.7	104.08	110.18	103.58	95.449	102.88	109.62	106.73	110.57	105.42	106.58	104.37	108.6	111.69	105.89	100.6	104.13	107.57	103.07	110.22	105.66	104.87	106.49	104.23	108.41	99.031	108.07	106.03	102.69	108.58	110.86	103.81	100.11	108.9	107.84	114.21	104.67	106.84	102.19	106.9	109.42	105.44	109.98	109.2	103.91	107.13	103.04	107.35
108.45	108.51	111.84	109.61	112.57	111.75	105.6	107.26	105.17	105.52	112.11	106.98	107.44	108.22	101.43	102.58	102.62	108.27	109.15	101.06	111.54	112.74	105.98	106.37	106.35	106.79	110.47	112.14	108.13	107.25	111.98	104.64	108.03	105.94	112.85	109.67	109.29	106.92	110.44	105.73	109.02	110.04	104.09	109.76	111.85	104.22	98.632	107.65	107.55	105.26
102.34	102.73	103.94	104.19	105.79	111.77	112.09	100.91	108.27	102.85	111.19	104.26	109.65	105.38	114.47	110.58	108.5	111.82	103.56	104.46	103.57	106.37	106.31	113.84	100.33	108.62	107.49	108.81	109.08	105.32	108.12	100.27	109.62	106.28	111.04	111.44	99.703	105.71	108.14	103.03	102.16	101.11	104.06	100.28	107.69	107.96	103.84	113.74	100.26	108.74
92.979	100.19	101.4	103.3	97.867	99.071	99.026	100.75	102.66	99.149	101.48	100.81	98.056	100.46	94.089	97.263	98.452	98.016	101.05	98.348	96.754	94.399	90.061	102.2	96.428	96.875	91.99	100.87	97.801	91.471	100.91	102.65	94.232	97.236	99.949	102.01	96.283	96.527	99.352	99.117	100.56	99.487	99.911	102.71	99.241	95.256	100.95	98.809	100.7	99.651
107.93	97.966	94.934	99.441	98.395	103.9	105.26	100.99	105.92	100.94	95.357	102.82	105.01	106.22	105.59	100.44	101.71	104.78	107.5	102.4	103.07	97.341	103.19	102.58	105.13	110.37	105.48	99.428	105.39	98.821	102.45	101.73	96.051	98.828	110.68	104.24	102.67	103.76	109.02	105.38	98.996	103.71	103.9	101.15	98.14	105.66	105.05	98.322	106.47	106.09
105.93	109.93	106.55	113.8	110.52	112.75	106.18	109.74	111.36	107.12	108.01	106.74	107.22	106.61	113.04	106.43	119.63	114.16	110.41	111.86	108.74	106.99	111.01	113.06	110.9	106.57	108.22	103.44	108.99	112.26	108.57	115.76	113.58	107.11	103.45	109.38	111.19	113.88	110.63	108.19	112.98	111.34	114.85	114.25	104.56	104.73	107.48	106.95	108.86	116.3
108.26	106.45	100.07	99.272	107.34	105.26	104.88	106.9	104.29	100.51	103.27	106.37	105.93	102.95	108.16	107.63	104.17	109.16	103.14	105.75	102.62	105.96	106.06	112.09	112.62	105.88	116.28	102.39	105.62	104.84	108.36	108.63	105.34	108.63	107.8	110.81	103.2	103.18	111.17	109.79	113.01	105.52	107.08	103.46	110.25	111.53	108.77	101.94	105.1	101.5
108.25	110.87	108.2	107.96	102.99	105.65	110.09	110.01	108.92	109.34	103.21	107.17	109.31	112.18	107.2	113.14	111.87	111.3	115.39	106.89	106.86	111.79	118.53	109.82	103.51	110.41	107.9	104.75	108.38	102.63	109.14	110.95	110.23	111.71	103.17	107.14	111.67	103.06	108.62	107.51	104.7	110.5	108.19	116.02	111.51	104.82	104.12	112.13	107.27	100.73
105.12	101.91	104.71	110.25	94.684	104.47	105.56	109.09	106.25	109.35	101.36	102.96	106.53	108.37	112.87	108.68	104.19	103.97	103.06	105.75	108.92	108.37	101.14	105.64	107.46	106.19	106.5	98.577	109.65	104.25	111.4	106.74	107.88	103.95	106.77	109.65	109.4	101.27	109.04	102.35	104.42	111.81	101.68	101.24	106.27	103.97	109.71	107.24	105.26	102.4
99.641	105.4	106.01	105.06	110.15	105.14	108.05	108.8	109.76	108.87	106.44	105.08	106.55	106.73	109.01	103.87	107.51	107.04	108.5	100.96	105.13	103.48	104.79	107.54	108.33	105.53	102.43	105.45	106.99	105.49	105.96	102.89	107.92	107.38	108.16	110.03	102.41	108.16	103.39	103.56	107.02	105.05	105.03	104.44	106.26	105.07	107.9	103.11	111.72	105.28
100.29	103.11	101.33	99.929	105.06	101.39	103.63	100.43	99.086	94.494	108.35	100.92	109.3	109.44	97.946	95.435	96.336	96.652	97.063	98.431	101.03	99.18	101.72	99.558	105.03	95.617	93.941	97.662	106.24	95.058	99.841	97.927	99.026	102.83	104.49	101.21	96.251	96.117	99.014	97.838	101.38	105.25	102.84	96.008	102.04	97.288	103.36	105.93	105.07	96.341
103.8	101.27	111.5	100.22	107.79	107.61	108.3	103.37	98.626	99.843	106.05	106.36	98.531	107.64	103.65	96.224	112.43	107.63	100.61	102.69	102.38	103.7	102.89	106.11	103.09	107.18	100	100.01	100.75	108.18	105.7	105.89	108.38	107.29	103.95	103.96	100.9	108.36	105.35	106.61	108.4	99.503	104.98	108.85	107.87	104.56	103.79	103.18	104.74	107.72
97.034	96.667	103.53	96.014	102.23	101.47	103.33	101.9	98.274	98.969	104.6	104.23	98.136	100.53	103.92	98.311	98.496	98.72	98.279	102.63	99.442	99.474	97.485	100.37	103.27	103.68	96.612	106.03	100.23	102.74	96.882	96.937	107.02	105.44	94.975	102.57	100.69	96.157	102.53	95.889	97.743	97.485	101.36	94.45	101.79	98.995	96.519	98.418	98.789	103.81
104.92	115.23	108.13	109.54	107.07	112.38	113.89	108.82	110.3	106.53	114.5	109.08	105.5	107.34	106.89	98.333	106.64	107.62	103.39	106.55	107.89	108.49	103.73	111.5	113	116.07	105.82	107.62	104.88	104.01	110.92	109.27	99.32	111.34	109.35	113.4	105.98	106.23	110.94	105.84	105.7	112.33	102.75	111.21	104.18	106.23	106.62	111.46	102.84	106.83
106.44	103.43	109.39	106.8	103.64	107.55	107.16	107.92	105.08	105.34	107.02	109.75	108.91	102.91	107.67	109.49	104.86	108.84	105.12	106.78	102.97	106.59	111	111.34	100.14	107.63	107.04	109.56	104.46	102.4	108.43	105.31	107.34	106.65	113.42	106.33	110.74	106.44	108.59	100.34	109.05	106.97	103.89	110.53	106.07	103.33	97.852	102.43	107.5	102.67
97.419	92.859	103.71	100.91	101.05	96.889	95.398	101.55	96.29	103.21	102.75	107.39	97.245	96.812	97.947	98.096	101.78	100.29	95.553	101.04	97.235	97.652	99.162	101.36	95.303	99.677	98.047	91.415	95.829	98.712	97.192	97.896	96.508	97.78	104.11	105.24	103.16	96.683	100.26	100.26	98.007	102.96	104.81	97.723	106.08	94.817	91.923	100.12	93.914	99.985
107.81	105.85	98.28	108.89	104.82	104.13	105.63	109.52	106.21	99.672	102.73	102.26	102.73	106.09	108.67	106.99	107.76	105.73	103.35	105.57	106.45	103.54	107.05	106.39	103.55	103.65	114.52	109.89	111.43	106.28	107.93	111.32	102.32	107.13	102.05	110.23	105.01	105.29	103.46	100.94	108.93	106.14	106.34	108.21	103.01	111.21	103.76	107.08	104.75	108.31
104.17	100.59	105.66	102.68	106.65	106.43	104.76	105.69	109.45	103.05	107.57	104.66	100.42	104.09	110.8	105.61	106.83	107.03	106.27	103.69	105.89	103.16	104.68	111.64	107.73	101.06	112.29	109.8	105.12	110.75	110.17	106.44	106.54	107.09	106.49	111.9	100.58	104.62	107.29	108.22	103.28	102.62	106.01	111.47	110.26	104.81	107.09	112.42	105.65	103.15
108.55	99.981	103.33	94.542	97.721	98.94	91.852	92.275	94.106	100	98.958	102.92	97.837	97.903	101.95	98.641	100.59	100.33	99.934	99.091	101.66	99.926	99.636	97.982	102.74	99.457	99.747	104.15	98.477	101.11	104.87	97.671	94.312	96.12	101.13	97.284	98.451	97.76	101.29	99.504	98.541	94.878	97.977	96.567	100.05	96.085	101.08	101.61	99.888	97.554
109.14	102.6	101.83	100.13	111.75	108.18	107.97	102.05	101.96	107.56	106.34	111.81	102.19	105	106.78	109.4	105.76	108.53	108.71	101.93	101.07	107.46	104.9	112.16	108.19	96.379	103.44	100.15	105.99	106.31	106.81	105.94	106.2	104.25	104.71	108.69	110.24	105.52	107.5	106.94	104.19	106.37	110.07	106.67	108.83	107.6	104.25	100.58	104.64	100.16
96.017	107.83	93.962	99.115	103.14	104.45	104.85	95.91	94.871	105.91	98.78	105.99	99.122	94.577	101	100.32	97.896	101.01	101.3	107.12	98.927	97.942	98.06	101.19	98.181	110.31	106.95	99.943	101.55	93.694	102.77	99.609	101.85	106.16	104.68	98.967	100.28	98.013	101.67	100.43	104.12	97.092	98.738	102.7	100.58	93.713	98.414	100.82	103	109.58
105.28	110.64	109.07	102.31	112.35	111.3	106.5	104.18	103.48	105.11	112.24	107.31	109.07	107.58	108.98	111.14	106.62	109.19	107.94	111.33	110.46	104.84	105.66	108.96	109.88	105.07	108.97	111.02	103.32	113.74	110.5	101.6	110.87	114.01	98.571	112.39	109.9	105.49	104.44	105.51	106.42	102.75	99.668	109.72	106.18	108.67	111.14	106.49	103.57	105.39
113.69	103.52	100.85	103.05	109.87	100.49	103.37	100.55	102.18	105.84	105.06	106.14	100.73	107.6	107.75	101.28	104.69	108.58	100.06	108.62	102.5	102.66	104.65	107.91	102.89	107.5	99.741	104.2	105.83	106.95	102.93	105.25	108.57	101.44	97.266	107.85	110.41	104.46	111.01	104.53	101.59	99.892	109.01	102.21	105.86	107.82	98.25	107.17	108.95	109.25
100.55	104.3	103.97	98.025	103.05	103.39	99.018	94.54	101.6	112.44	96.976	95.218	102.69	104.01	102.38	98.253	97.997	101.3	98.164	102.61	97.016	96.196	98.543	99.193	103.48	104.09	98.922	94.382	94.613	98.263	95.99	99.559	99.064	102.72	106.09	99.982	99.451	93.716	100.32	91.72	95.408	96.615	97.539	97.173	96.787	102.86	101.96	101.09	105.61	97.55
102.93	106.75	112.86	106.25	106.55	104.79	102	111.64	106.62	108.68	103.77	100.84	103.01	95.787	102.81	102.97	102.59	110.48	108.65	103.84	103.07	105.14	108.14	100.49	109.53	106.82	104.36	105.62	103.29	106.48	104.28	113.77	100.87	112.28	109.66	105.89	105.12	106.66	105.4	105.57	109.72	102.83	105.02	105.06	106.43	104.43	104.3	103.49	109.2	102.16
119.82	108.51	106.73	107.51	107.62	109.05	109.49	111.17	104.76	112.08	113	109.45	110.78	109.97	110.66	119.87	112.52	104.34	111.4	115.04	111.63	104.95	112.24	112.86	112.07	111.86	108.98	113.42	112.13	111.44	114.67	107.75	109.1	110.1	112.81	108.52	111.19	114.23	104.18	114.08	113.25	113.25	110.4	113.27	111.6	107.66	108.67	111.51	112.01	110.75
100.7	101.15	94.422	100.94	95.217	97.219	94.481	99.882	96.858	97.422	98.16	92.663	107.94	99.292	99.937	96.028	100.57	104.66	102.5	101.22	98.079	97.731	95.733	96.437	101.39	97.096	101.1	99.625	99.806	97.011	96.788	101.92	103.5	99.931	94.199	99.728	100.81	94.328	103.06	100.52	93.702	99.096	94.412	100.01	101.45	100.35	94.767	97.469	99.848	101.11
104.11	109.15	110.73	112.95	107.2	108.72	106.91	105	103.33	113.05	108.84	105.84	109.24	100.68	107.43	102.64	105.09	109.75	106.24	113.38	101.7	104.01	108.75	105.08	106.45	100.96	104.19	113.44	104.62	103.85	106.06	105.01	107.78	102.97	104.7	107.49	108.39	103.38	102.57	103.73	103.83	108.25	105.06	102.2	108.33	106.79	100.22	110.83	104.12	104.27
108.96	107.45	108.48	107.12	111.36	107.99	113.52	104.69	105.12	110.46	103.67	106.33	106.43	109.63	108.96	111.39	112.79	114.6	108.76	107.35	114.34	102.95	108.34	107.04	106	105.85	102.95	111.16	107.59	108.83	113.22	115.97	112.54	111.12	109.54	111.28	113.86	104.76	109.37	107.18	105.09	107.49	111.25	107.39	107.62	100.43	106.7	107.16	108.06	108.77
102.18	98.383	96.071	92.9	93.316	96.456	96.93	100.57	94.875	105.33	100.01	100.87	100.44	96.974	95.675	91.432	94.332	94.921	96.888	98.417	99.879	96.531	96.125	103.26	99.605	95.563	102.1	100.38	93.086	100.43	96.82	93.754	102.7	98.234	96.665	93.517	103.62	102.53	100.97	96.544	96.879	93.26	97.697	95.67	94.94	104.08	101.44	102.22	103.2	100.64
109.2	107.26	106.56	113.1	111.28	106.82	103.71	109.11	101.9	107.9	109.04	105.7	110.86	110.08	104.34	102.99	105.18	110.63	105.85	103.01	120.06	106.49	107.88	103.28	105.91	108.54	101.8	109.84	102.64	103.72	102.72	103.39	106.15	107.41	106.77	111.78	105.45	101.13	99.368	101.82	102.7	102.21	108.44	105.98	104.04	105.77	107.21	105.61	109.42	104.82
112.03	111.3	107.08	108.68	105.55	102.22	106.2	102.69	104.16	108.12	108.42	115.24	114.89	109.83	108.02	114.56	102.48	110.42	110.9	100.15	109.79	110.51	112.78	107.23	114.06	110.44	107.52	107.23	112.82	111	114.08	103.13	106.14	111.14	102.1	107.52	111.01	105.35	106	103.84	106.04	108.99	107.14	107.27	106.43	109.43	105.97	112.63	108.48	111.55
100.54	99.526	100.98	97.795	96.832	101.8	101.17	93.089	98.803	102.39	101.82	100.3	103.64	98.445	92.338	98.882	104.88	97.064	95.213	98.363	98.26	98.795	104.04	96.779	100.52	100.97	102.24	93.413	98.332	103.71	97.587	98.987	95.069	98.154	99.43	95.189	98.128	95.79	100.29	96.967	96.913	98.282	96.404	98.487	94.401	99.931	101.88	98.731	96.528	98.498
106.96	108.27	107.61	103.98	106.1	104.16	108.39	107.35	105.09	105.25	114.13	101.91	104.76	113.19	105.29	115.99	104.46	104.21	103.17	113.73	106.74	104.35	106.21	110.88	106.16	108.88	105.27	107.36	104.44	105.97	103.33	110.59	100.91	105.87	104.73	103.19	100.88	102.78	112.18	106.1	102.25	107.95	110.87	102.68	109.74	104.3	114.78	107.54	107.87	108.25
108.72	105.18	109.41	105.93	112.93	108.67	105.21	108.69	107.38	117.09	108.86	107.38	118.2	107.74	107.75	102.5	109.94	111.96	110.35	108.63	112.16	102.46	111.37	106.91	105.56	109.7	108.44	104.56	101.89	109.96	104.44	106.32	105.14	107.31	108.07	109.05	107.64	106.17	106.82	109.99	109.51	106.81	104.78	109.22	106.54	112.02	108.82	108.33	113.65	107.03
104.61	106.25	104.86	101.25	105.38	104.1	102.76	102.56	106.46	106.4	104.06	102.63	102.89	111.22	102.99	106.66	104.38	105.35	106.19	103.32	105.37	107.79	107.92	102.69	108.99	100.5	102.49	103.5	106.61	102.58	107.09	106.3	107.18	102.96	100.82	104.01	104.32	103.48	101.68	102.91	107.86	100.88	101.82	105.52	102.51	106.4	105.34	103.72	106.52	108.58
101.45	94.872	100.95	100.02	96.456	94.459	98.546	94.866	96.895	101.02	100.1	98.696	96.548	97.584	96.553	100.09	101.88	97.904	93.96	101.32	102.82	98.83	100.21	104.3	99.357	94.492	99.094	92.764	95.968	100.29	100.7	99.322	102.83	98.482	96.113	102.52	104.73	101.12	98.533	95.271	99.799	99.377	101.44	101.22	102.37	100.31	95.37	103.88	99.804	95.825
104.44	101.97	101.13	105.19	109.57	113.06	104.48	105.24	105.54	107.41	105.4	108.75	106.26	109.32	99.601	103.98	107.39	103.43	106.89	110.16	100.51	108.39	105.31	108.96	101.05	113.06	102.03	105.29	107.2	108.79	99.413	105.5	106.77	103.83	104.07	105.93	112.64	104.05	102.59	106.56	107.74	106.95	103.6	105.07	101.72	105.6	104.91	101.98	106.23	100.1
110.6	103.19	108.33	108.12	102.25	110.67	103.79	105.4	107.96	110.25	111.37	105.51	104.45	105.71	107.36	104.92	108.55	106.22	112.06	108.62	113.42	106.74	107.72	102.13	113.19	110.94	102.57	103.26	108.6	108.58	110.53	102.47	115	103.99	103.36	108.24	112.59	108.68	103.4	106.88	103.45	109.08	107.8	111.16	110.34	109.12	102.45	107.26	105.51	104.99
97.944	108.04	103.29	104.14	108.56	101.65	102.23	110.68	111.27	105.37	106	104.52	106.16	100.09	107.63	107.03	101.46	102.51	107.82	112.63	107.18	105.42	102.61	107.04	103.06	104.06	101.54	108.73	102.95	102.34	102.67	106.88	105.3	104.98	104.91	108.63	106.34	103.9	108.92	105.87	104.22	106.07	101.63	107.83	108.31	103.07	109.23	104.05	98.987	109.51
106.67	101.92	106.69	108.46	109.34	107.18	110.46	108.21	104.19	108.21	109.19	108.4	106.9	107.88	113.51	108.95	108.11	106.85	105.09	107.26	113.63	113.42	109.76	114	105.21	109.43	108.61	105.38	108	104.99	111.64	106.42	108.76	110.73	106.49	105.49	107.38	114.66	110.74	105.74	107.82	107.31	111.63	109.8	106.17	105.32	101.1	108.53	106.84	114.95
104.08	106.31	110.27	102.04	103.93	103.71	105.75	108.59	106.02	106.13	102.13	106.77	108.81	104.46	109.45	106.96	103.61	108.69	111.13	108.63	107.2	104.01	105.97	105.88	112.86	106.99	105.63	100.77	101.18	106.81	109.55	110.53	101.3	103.38	104.55	102.98	106.43	110.36	100.16	103.83	108.33	107.66	107.39	100.64	104.7	113.37	109.58	108.42	106.31	108.76
105.5	106.7	100.96	105.01	97.002	100.6	106.1	101.27	100.18	102.15	98.442	104.17	98.563	106.21	101.06	99.396	105.52	101.1	105.68	103.55	98.843	101.21	99.251	107.2	104.29	99.132	106.33	104.57	103.69	101.82	98.559	104.07	101.88	104.71	103.95	105.03	105.35	106.79	107.87	104.62	99.669	103.41	102.47	99.358	102.18	104.5	97.331	103.05	101.22	101.91
113.67	112.13	111.97	110.31	105.51	104.59	110.04	114.22	113.96	110.47	110.82	110.73	109.65	110.54	116.56	113.66	104.95	112.05	110.69	109.12	107.43	108.89	106.19	105.84	108.34	107.73	114.93	107.25	113.11	111.24	107.55	112.94	109.08	111.74	114.5	105.62	106.61	115.97	109.96	106.45	107.57	118.6	111.46	108.12	106.57	112.04	108.84	112.49	108.37	112.2
99.285	92.845	94.263	95.587	99.692	97.418	94.847	100.56	98.284	97.429	99.24	95.228	98.606	99.532	96.467	94.971	100.92	94.362	94.307	100.32	98.667	100.02	97.384	101.25	94.026	100.61	92.865	99.378	100.57	96.789	101.16	92.758	99.065	98.764	100.57	96.162	93.007	96.036	99.692	104.23	94.776	103.52	100.15	97.513	103.92	98.064	100.83	90.763	105.97	92.738
102.34	111.98	107.32	108.16	107.39	100.87	100.81	103.67	105.54	105.74	106.51	99.047	105.55	103.33	106.15	107.53	106.61	101.28	107.52	101.7	106.36	106.72	110.05	105.61	102.64	104.48	110.09	105.3	111.8	104.95	107.13	107.01	101.35	105.97	109.91	109.06	104.37	104.82	103.63	106.17	106.21	102.22	107.7	106.95	106.94	103.97	103.53	103	110.88	97.023
108.47	101.71	109.88	108.85	100.7	105.98	107.02	106.81	102.61	109.39	99.35	100.68	103.12	103.68	117.86	107.99	102.64	105.39	106.63	106.51	98.018	111.66	108.67	110.91	102.94	105.04	99.654	105.18	109.72	106.26	108.41	100.87	107.33	99.203	103.75	105.51	105.23	106.97	105.63	107.41	104.13	104.27	102.23	104.96	105.09	110.18	112.42	101.79	107.44	100.15
106.59	104.87	102.96	104.21	106.89	107.96	103.37	106.88	105.03	104.5	108.53	104.25	100.6	105.27	111.4	106.49	107.68	104.25	107.69	109.84	107.65	104.28	108.06	114.27	106.87	108.7	109.05	102.74	107.29	108.26	108.22	108.55	109.35	108.61	107.16	106.58	101.46	111.39	108.07	106.09	103.47	101.06	103.8	107.44	107.43	106.51	103.8	107.69	107.93	110.09
110.95	105.11	109.96	102.51	111.02	99.124	111.96	105.41	103.58	112.12	113.41	108.83	111.43	106.55	102.97	111.05	108.68	110.5	104.76	108.87	108.09	109.07	95.759	105.68	108.14	103.91	102.69	110.62	109.04	107.72	110.18	107.87	106.97	109.15	108.03	109.76	106.94	109.28	110.18	109.1	106.61	107.17	111.16	108.11	110.72	109.67	112.01	107.02	113.39	102.57
102.09	104.62	107.39	108.1	104.37	103.15	109.38	102.07	100.57	96.222	105.4	100.26	107.93	101.41	103.62	106.68	110.49	105.71	109.9	103.08	104.02	108.4	102.46	107.47	102.65	110.11	108.55	106.5	110.77	100.49	110.58	97.71	105.34	111.68	104.77	98.766	99.98	102.26	97.728	107.48	106.22	112.27	103.6	104.34	103.51	102.66	101.19	108.06	104.54	108.62
105.22	116.64	111.13	109.17	107.83	105.58	109.3	108.51	109.14	107.67	105.16	106.37	106.95	100.35	105.73	109.21	111.31	107.47	106.82	109.78	110.52	109.98	105.88	104.51	107.15	104.33	107.94	111.42	106.15	109.31	113.07	102.59	108.64	109.83	118.22	109.99	111.25	111.42	107.42	108.57	108.15	111.24	113.51	109.08	114.85	107.18	107.76	111.7	109.45	111.68
115.84	107.48	109.1	101.81	106.93	106.15	103.49	103.2	106.39	105.76	108.24	103.43	110.13	106.12	108.93	103.9	110.27	103.46	110.02	117.39	108.34	112.18	107.9	109.52	102.41	112.49	106.09	102.17	102.56	110.21	107.97	110.44	107.07	107.74	108.54	110.55	107.97	107.95	107.35	106.81	103.45	112.08	101.08	107.74	109.08	107.44	107.47	112.26	110.27	103.64
110.28	99.654	107.06	103.53	106.27	107.8	107.02	108.74	104.45	110.86	112.11	105.84	110.44	98.889	114	111.49	104.29	108.99	107.75	107.31	109.22	109.16	101.38	109.68	99.461	110.1	107.31	105.83	103.23	112.69	106.48	110.51	105.35	106.74	103.99	106.51	103.87	115.63	104.15	107.2	106.51	103.79	107.38	102.78	107.65	108.7	101.05	106.7	110.17	106.67
110.13	106.33	110.34	105.75	108.14	106.43	107.9	107.7	102.81	106.24	111.61	110.17	104.77	116.7	111.17	109.12	106.19	109.91	104.33	105.6	101.58	105.5	108.68	109.58	99.282	108.69	109.35	106.92	102.91	104.58	107.04	111.51	106.31	104.73	102.57	106.13	108.02	111.2	112.28	107.26	100.37	107	106.75	111.97	104.99	107.56	101.06	106.84	109.59	105.96
106.8	108.65	104.62	108.37	103.75	109.26	110.49	106.04	102.11	112.82	105.52	106.97	106.55	111.01	109.22	107.03	104.88	105.98	105.14	109.84	109.74	105.7	103.86	106.48	112.11	105.84	109.82	103.76	102.45	108.07	106.28	108.37	113.22	109.16	113.89	105.67	106.53	110.56	114.53	111.84	106.72	101.64	106.41	105.35	110.34	110	104.25	107.95	109.83	109.31
114.41	107.38	110.48	110.93	100.76	112.14	110.5	105.17	106.61	105.9	105.67	108.38	108.37	110.23	109.96	99.027	100.69	110.63	112.07	106.54	109.86	111.04	101.35	107.98	106	110.5	110.81	109.52	109.46	110.81	111.66	112.42	108.23	107.6	109.23	113.88	114.55	105.04	110.33	108.75	106.76	109.87	106.11	104.17	102.29	103.52	110.84	105.91	102.64	111.55
90.362	105.21	102.44	101.54	97.642	95.68	97.338	101.14	99.421	93.306	98.199	98.571	97.316	97.92	97.403	100.78	100.58	97.554	97.84	91.007	96.708	99.85	95.768	103.36	96.486	97.022	105.01	96.637	102.21	105.88	100.89	96.443	100.81	99.359	98.562	108.2	99.988	99.43	98.189	101.91	93.294	98.231	100.38	105.42	100.33	97.738	98.838	98.209	92.655	97.598
100.65	102.34	97.384	98.635	94.395	100.44	98.185	105.61	103.96	100.78	102.55	104.01	103.64	104.24	101.1	101.63	104.34	95.418	97.361	101.01	100.47	100.38	96.53	100.03	102.4	101.73	102.93	106.73	97.593	98.025	102.66	101.27	97.741	99.371	105.83	100.67	98.666	103.1	101.6	105.09	105.16	101.71	99.221	101.35	96.761	101.61	101.69	102.07	102.66	97.871
105.99	103.52	103.86	100.98	109.59	102.42	104.91	103.02	105.61	106.38	108.92	112.63	109.28	106.95	113.63	112.93	107.77	111.98	108.58	106.97	112.86	102.82	98.8	111.55	114.6	103.12	107.36	102.9	107.4	102.81	109.34	106.83	110.2	105.35	104.67	102.59	107.32	102.83	111.13	108.75	106.47	108.85	109.21	105.84	105.3	109.31	106.61	104.78	105.58	109.99
101.76	107.96	99.546	104.54	100.61	106.51	97.87	107.56	105.97	101.38	106.19	107.03	105.71	99.834	106.97	101.83	107.11	106.48	108.67	103.38	104.7	103.14	100.21	104.83	99.731	105.71	105.83	105.89	102.23	102.56	101.54	106.5	106.64	104.57	109.07	97.487	103.13	97.027	96.243	111.29	108.79	104.95	106.21	105.54	102.53	107.19	107.02	103.38	106.83	103.26
109.78	106.34	105.72	110.06	102.46	107.38	102.64	109.75	104.72	104.65	103.27	106.73	111.36	104.14	100.37	111.49	108.47	106.02	103.11	110.19	108.87	106.81	110.99	103.86	100.46	109.96	109.44	108.06	111.02	105.75	108.57	109.81	107.78	99.543	109.5	101.87	106.36	110.73	116.15	108.78	104.9	104.72	99.892	108.36	109.33	108.11	102.79	103.32	102.49	111.27
111.1	111.43	105.28	105.3	104.13	107.52	99.846	103.46	109.53	103.24	105.96	109.65	98.731	104.33	104.05	108.44	108.34	107.36	102.3	109.34	110.97	108.24	102.63	103.55	109.06	112.01	103.61	116.46	106.14	105.6	109.1	98.208	105.62	108.44	111.82	103.39	103.86	108.29	106.75	109.96	103.03	110.92	104.13	108.34	108.11	104.57	109.1	104.02	108.16	112.47
107.2	110.56	105.67	104.8	110.2	107.84	109.4	101.91	103.36	108.72	102.9	107.02	106.76	106.01	105.35	108.67	108.9	104.37	105.29	108.93	102.95	103.68	109.37	103.35	108.04	99.956	107.64	109.54	106.82	108.04	105.63	105.48	106.72	104.89	105.7	109.77	113.54	106.53	110.91	106.37	115.6	101.85	105.29	108.58	103.03	106.76	102.85	106.88	102.9	106.59
103.87	105.2	101.24	105.66	100.32	108.43	107.3	103.72	101.4	110.41	108.51	111.78	106.1	103.43	101.35	100.53	112.59	101.89	104.75	106.69	101.77	110.28	108.17	109.52	103.7	110.82	103.01	108.83	104.33	107.13	109.66	104.5	107.13	103.46	106.51	108.3	101.85	103.35	105.92	109.33	106.71	100.35	105.79	102.55	105.46	107.14	109.44	102.76	101.72	105.15
103.57	108.58	103.18	108.21	109.81	105.79	105.23	104.46	100.98	110.68	94.239	107.54	107.92	111.47	110.89	108.21	105.86	99.708	100.14	106.27	111.29	107.89	102.96	105.68	101.13	101.77	104.43	102.49	103.8	115.24	107.47	106.25	102	106.73	104.49	106.41	99.172	104.93	111.91	102.55	106.67	106.67	102.5	107.28	107.18	110.86	109.49	101.93	104.85	103.19
108.17	109.7	110.73	114.6	106.17	106.49	107.13	110.76	105.87	110.84	109.23	107.23	108.91	113.48	107.84	111.43	115.11	111.38	113.62	113.34	107.68	107.27	111.04	110.06	105.6	106.63	115.41	106.01	106.22	105.92	110.98	107.32	109.63	109.14	103.09	107.95	108.95	103.68	108.04	110.88	110.97	108.68	115.34	108.69	113.52	106.89	109.76	116.36	107.58	107.86
109.39	105	106.48	105.48	104.39	107.94	105.2	101.9	108.63	103.97	108.53	107.02	107.78	105.32	102.89	107.2	103.8	102.51	109.2	105.11	105.75	104.68	102.62	103.01	99.639	103.53	108.08	110.69	99.524	109.36	102.79	104.61	109.97	104.58	105.91	106.58	105.64	99.948	118.27	106.69	106.78	104.01	106.52	107.67	102.91	111.19	98.767	104.77	102.28	108.03
107.81	102.71	109.57	106.28	105.12	110.53	104.34	102.64	109.7	111.5	104.45	108.72	99.505	103.66	102.74	104.32	108.24	108.83	106.24	103.44	109.1	106.96	108.07	110.55	109.38	109.21	108.64	109.47	103.82	110.64	104.97	112.36	106.43	103.77	109.97	109.94	103.41	103.51	107.36	109.76	100.07	100.38	103.1	110.42	106.07	103.75	107.21	103.8	99.12	104.75
100.61	94.672	103.97	103.39	94.38	95.402	106.21	99.625	104.21	96.42	102.32	100.54	98.25	100.11	94.558	96.156	96.308	102.43	95.246	90.719	96.99	100.07	99.527	104.37	101.07	95.396	98.128	105.53	99.507	97.257	99.962	101.01	92.32	94.076	105.5	100.25	97.37	93.869	92.167	92.787	89.301	95.732	95.186	92.139	99.519	102.22	100.06	99.457	94.9	99.749
112.94	105.07	105.97	109.53	104.12	113.84	107.91	104.37	112.28	116.11	102.7	108.06	107.39	108.34	105.91	102.2	107.98	107.44	110.04	106.25	103.65	109.82	111.09	107.16	107.89	107.68	105.64	109.32	104.71	112.81	104.32	110.94	107.85	100.73	97.903	106.43	108.73	108.7	109.74	110.39	107.18	107.91	108.87	108.48	111.15	105.84	105.61	103.88	99.8	103.11
104.61	109.18	111.44	108.24	105.44	103.16	109.03	101.74	107.05	112.26	111.59	111.05	110.13	104.5	106.4	107.37	107.88	105.05	106.17	107.94	112.52	107.32	102.91	108.83	108.88	110.5	109.25	111.95	109.44	107.71	107.23	107.2	108.53	109.75	102.55	104.45	108.32	101.21	112.09	99.749	108.16	106.78	102.5	105.04	107.9	112.42	105.1	106.37	107.6	103.5
111.04	106.26	112.92	106.87	111.81	107.65	106.27	98.721	109.34	99.815	100.69	106.09	102.29	106.26	101.88	103.68	111.36	110.48	107.12	104.01	107.61	108.07	107.27	100.38	105.09	109.71	103.07	106.02	112.39	106.15	107.55	107.75	103.82	104.14	101.51	103.02	103.27	107.08	108.79	104.26	107.26	104.12	110.05	101.4	102.92	101.88	110.51	105.23	102.83	105.02
108.55	106.89	104	104.39	106.62	103.61	103.33	109.15	102.33	99.935	109.4	101.24	108.26	97.472	111.05	101.18	107.64	116.12	107.45	106.7	112.28	111.33	105.31	112.46	106.73	106.24	105.99	109.91	103.08	100.91	105.72	102.84	104.61	109.97	106.47	102.91	110.43	107.93	100.73	101.98	105.52	105.3	105.68	105.75	109.69	111.41	99.916	108.55	103.42	108.56
106.09	106.71	107.81	105.94	101.48	103.6	98.724	108.87	104.07	103.83	105.76	108.6	101.78	109.09	109.47	105.13	108.33	103.41	105.54	110.4	104.15	101.81	107.49	114.67	110.88	106.16	104.04	103.53	103.87	108.96	108.38	103.21	103.59	103.25	98.433	105.43	110.98	113.84	106.89	105.19	105.43	104.52	102.51	108.3	104.48	109.63	110.98	102.48	100.56	105.15
96.769	100.73	104.89	97.569	96.653	104.85	104.01	95.725	103.07	98.715	100.07	103.85	102.77	97.129	103.41	100.62	98.565	101.1	90.888	100.62	99.287	99.176	96.879	98.697	100.51	95.297	97.096	103.6	96.76	96.143	97.484	100.7	98.018	100.84	101.69	101.89	99.533	98.897	108.95	101.77	93.351	98.764	97.204	99.407	98.655	101.07	100.87	105.43	91.861	99.667
105.21	104.75	109.46	108.26	105.06	110.87	110.92	103.79	110.18	106.7	99.539	107.17	116.34	110.94	106.29	105.02	103.47	104.14	108.21	104.92	112.33	115.17	111.27	105.1	102.86	109.76	99.234	98.634	109.42	104.17	107.05	115.67	109.87	108.62	108.46	103.96	109.5	103.93	112.23	111.79	112.07	106.52	113.51	111.22	104.98	110.87	110.85	107.37	103.95	102.16
102.26	100.2	107.38	103.77	103.1	106.75	106.21	106.53	105.99	101.21	101.23	108.12	106.12	109.56	101.71	107.83	109.33	107.1	108.37	110.89	100.94	101.38	110.3	103.02	105.15	109.71	106.01	108.34	108.65	107.32	104.97	99.14	109.71	107.76	107.11	107.2	110.89	109.25	107.97	104.51	101.5	102.28	109.2	104.97	102.86	107.11	99.658	104.22	108.01	105.85
96.321	99.216	101.07	103.35	96.569	95.198	99.658	95.671	104.75	97.115	94.749	100.56	100.1	96.289	95.596	101.93	100.09	94.665	100.61	95.558	97.645	101.82	97.978	94.223	88.193	92.922	96.883	96.701	97.303	97.953	94.357	107.2	97.792	96.089	105.24	98.965	99.115	96.858	98.274	87.307	97.691	92.981	97.832	100.05	96.95	93.365	94.859	101.09	91.121	95.39
105.35	107.63	109.87	99.243	106.85	111.07	104.48	110.29	110.55	106.25	108.18	107.87	109.74	109.5	111.12	111.06	104.7	111.47	110.86	110.39	107.53	111.07	106.55	108.61	112.11	108.15	108.05	98.906	105.12	110.1	101.55	106.61	110.18	105.57	110.31	107.33	110.37	105.88	106.74	109.39	110.32	106.56	105.68	104.62	103.43	111.77	110.16	103.64	108.04	106.91
108.04	107.32	105.6	117.69	105.39	106.5	106.36	107.14	109.82	108.64	103.36	105.7	106.59	103.28	108.09	106.97	101.51	107.45	108.84	107.85	109.39	109.86	111.36	104.47	105.49	105.01	101.32	113.56	104.04	103.3	110.47	108.5	107.31	101.49	106.53	115.32	103.77	111.07	101.67	106.47	109.93	105.48	104.82	107.99	106.57	110.14	99.619	108.37	104.96	109.9
108.03	107.89	111.4	112.02	108.35	109.03	104.99	107.91	108.25	105.72	106.09	103.88	108.63	104.47	108.52	107.35	109.45	106.32	112.32	103.27	99.746	107	104.9	105.27	109.65	100.86	106.21	107.19	103.15	110.66	106.15	105.38	107.99	110.58	105.76	105.17	104.26	106.07	107.53	108.92	107.68	104.63	111.85	101.53	107.67	106.13	103.9	105.39	108.51	106.45
107.18	112.38	108.83	111.1	109.42	111.26	107.78	100.79	106.66	107.07	111.01	107.42	108.33	112.19	105.33	101.5	105.85	107.44	110.46	106.11	109.9	112.16	102.64	110.58	107.5	108.31	108.06	103.11	107.57	105.82	110.63	105.74	108.42	117.6	108.82	108.02	108.07	110.76	108.15	113.26	106.34	110.39	100.08	104.73	100.68	107.61	110.57	109.61	105.14	107.95
105.86	107.17	102.06	109.96	103.59	108.59	107.43	104.14	105.94	111.92	108.5	104.37	110.44	107.66	109.25	106.29	105.36	106.58	103.12	103.83	102.4	104.63	102.26	108.4	104.77	109.31	105.07	104.94	104	100.9	103.84	98.281	108.18	104.21	107.23	110.54	102.04	109.45	103.53	110.55	102.62	103.06	104.02	106.98	108.83	107.92	99.118	103.11	108.67	111.97
104.25	104.61	114.6	110.67	104.64	104.43	105.36	104.6	104.87	108.31	115.31	112.07	106.35	109.01	107.85	112.69	111.14	112.75	107.02	108.85	109.68	103.73	99.848	104.39	106.8	104.68	110.15	116.01	109.46	103.46	110.59	111.97	106.35	104.68	105.91	109.41	111.23	103.15	101.64	113.37	107.18	111.12	112.68	109.45	102.42	107	104.94	103.85	105.35	109.65
110.35	107.03	110.93	109.47	103.32	112.83	106.63	106.78	110.69	108.72	108.76	99.118	105.67	104.22	106.94	102.28	105.9	102.13	101.69	105.27	100.23	99.931	98.118	102.8	103.92	108.06	106.18	106.16	109	104.22	108.25	106.79	104.5	109.6	108.74	107.74	106.99	100.27	102.96	106.25	102.86	109.37	109.98	99.951	111.3	102.11	99.537	100.51	111.03	104.91
108.56	106.67	111.57	106.72	104.82	114.17	113.47	104.02	103.47	113.05	110.49	115.04	103.35	105.38	111.19	101.86	114.12	103.19	110.72	111.93	100.72	109.82	104.87	111.82	110.29	107.02	104.1	107.03	106.61	104.82	106.75	113.14	108.34	110.17	106.74	104.62	101.53	108.15	102.82	113.21	105.26	114.79	108.02	103.44	106.73	106.93	105.5	100.92	110.23	108.06
102.34	106.04	107.04	105.19	109.69	104.22	109.18	107.26	110.38	107.14	104.36	102.98	102.89	109.24	110.74	104.74	103.83	108.47	107.27	103.13	106.79	105.86	112.18	107.41	109.42	111.42	104.64	104.95	106.43	108.78	113.8	101.89	103.47	102.55	108.16	106.33	103.78	106.07	97.713	105.86	106.94	111.71	111.13	104.36	101.48	102.66	111.25	106.34	107.48	106.4
102.21	108.83	105.37	103.91	109.95	102.49	102	108.73	98.215	103.86	103.42	108.35	105.69	110.12	106.93	103.64	104.76	103.78	112.29	107.49	106.73	109.57	104.86	108.44	108.18	100.71	100.13	106.6	112.19	105.04	107.84	108.83	104.11	106.53	108.09	110.24	103.57	106.03	103.03	112.64	103.14	109.51	105.9	101.58	102.14	107.17	111.05	103.01	106.36	104.22
105.75	109.24	102.91	109.93	100.92	109.08	102.92	105.29	106.48	112.44	101.19	108.65	105.25	111.49	101.9	107.89	111.17	111.84	108.92	104.26	109.62	106.82	103.54	105.62	112.32	108.22	109.38	106.66	102.2	105.24	106.88	114.8	104.84	109.32	106.06	109.66	98.523	104.26	110.66	100.97	110.98	107.23	108.15	107.44	106.12	106.1	106.11	104.39	107.42	108.17
101.46	102.56	101.49	98.212	98.872	99.857	96.408	93.335	100.93	104.94	100.35	103.25	105.92	102.7	104.4	101.68	102.21	104.78	105.87	98.338	103.06	109.34	103.87	103.13	102.7	102.11	93.6	100.95	96.508	103.64	102.07	100.52	98.811	107.17	97.626	106.52	105.57	105.74	98.882	100.78	97.635	96.097	96.536	98.312	101.17	107.42	97.428	104.93	97.748	99.099
109.73	105.67	104.95	103.06	103.78	106.24	105.08	107.58	94.849	105.08	102.8	104.53	107.04	101.74	111.12	96.834	106.34	107.15	109.23	108.22	103.05	109.97	107.16	107.67	109.47	108.27	103.19	111.13	112.93	107.47	103.8	113.55	99.43	105.45	111.17	99.855	109.3	109.94	107.17	106.16	103.06	101.62	104.45	104	105.49	112.94	102.41	108.76	101.96	106.34
97.899	105.04	106.31	107.48	107	102.96	106.73	106.65	103.47	102.5	100.99	101.93	106.53	98.073	100.93	101.98	102.64	105.01	105.57	106.17	100.47	97.511	106	104.41	99.684	107.05	104.78	107.53	98.85	100.45	100.04	106.35	102.83	109.19	100.66	104.28	104.1	109.02	102.69	106.23	106.87	107.85	108.55	104.98	103.65	100.54	105	101.8	106.48	99.87
105.03	102.74	108.62	104.23	102.81	105.96	105.18	100.7	102.71	106.78	104.23	105.75	105.33	106.47	106.5	101.53	106.01	102.94	104.31	107.08	100.1	111.47	108.1	103.32	102.48	104.49	105.85	113.92	110.43	106.41	111.26	107.58	108.31	111.56	102.87	101.56	109.79	103.33	103.88	105.86	107.27	112.19	103.72	99.685	107.42	111.42	110.03	107.34	106.25	109.86
102.97	108.56	108.95	102.16	112.05	111.56	103.11	103.64	106.53	103.14	108.7	104.36	111.66	107.63	107.71	103.39	109.66	107.5	107.75	107.6	112.44	104.89	102.42	111.31	104.74	113.24	105.28	108.18	112.12	109.05	111.77	108.04	109.76	109.87	111.34	106.34	102.04	107.58	105.78	111.1	105.63	110.5	110.44	110.42	106.62	108.93	111.01	100.37	109.29	107.67
112.3	100.37	95.174	111.46	109.75	108.29	109.23	103.81	109.76	107.23	109.79	107.81	108.65	109.89	113.21	113.54	113.78	110.09	104.59	107.45	105.92	110.46	111.56	102.45	109.06	110.1	114.54	110.85	110.49	109.97	115.11	107.06	110.93	108.72	102.8	108.35	104.95	106.47	110.21	105.67	106.76	113.12	106.81	109.04	111.13	109.61	100.83	107.55	109.96	105.12
101.99	91.519	105.27	101.06	92.667	94.685	98.417	94.982	101.84	100.85	99.022	95.58	98.707	97.897	91.165	104.5	103.35	101.29	106.12	101.1	93.999	96.655	95.24	92.549	98.126	90.405	96.531	97.512	97.685	95.685	100.16	94.964	99.423	107.08	92.398	107.38	101.74	100.49	92.58	104.2	100.85	91.81	94.114	94.708	97.103	99.633	103.63	101.21	94.353	97.799
107.36	105.17	107.18	106.23	103.72	110.53	104.1	107.65	107.13	103.91	109.97	104.1	104	109.49	108.88	110.81	108.29	112.35	108.94	104.62	107.9	107.3	105.8	108.51	105.58	104.58	98.874	100.35	111.08	108.08	106.46	107.22	108.42	104.09	104.79	102.73	100.85	101.01	113.54	104.63	109.4	110.78	113.58	109.99	107.5	107.88	103.99	104.91	110.55	104.75
98.747	94.296	100.38	99.297	101.6	94.297	98.539	95.62	98.006	96.663	86.132	97.848	100.95	99.455	95.361	99.06	96.713	89.451	91.606	97.516	99.711	92.938	96.036	99.61	102.77	94.473	98.43	88.829	93.012	103.21	92.794	98.759	95.828	96.948	97.804	104.62	93.891	96.887	95.821	103.84	94.908	99.962	95.163	97.726	96.443	100.16	101.24	103.87	94.908	97.277
107.75	102.55	111.2	108.74	106.36	105.72	103.88	107.25	102.37	114.37	99.194	108.28	101.87	104.85	107.32	115.07	102.59	110.97	110.7	100.14	110.36	104.88	109.95	108.22	107.27	111.63	110.14	105.06	107.86	103.25	108.39	111.26	109.69	111.4	97.36	102.91	107.71	106.92	106.42	108.1	105.16	107.23	108.58	103.53	107.54	114.03	111.19	105.14	108.52	109.08
96.641	92.174	108.16	100.59	95.043	95.288	103	107.1	97.542	99.414	98.516	96.735	96.836	92.849	98.729	99.386	99.615	95.395	102	95.934	107.58	96.722	98.44	96.866	97.27	93.426	88.941	95.692	92.431	96.689	93.714	94.682	95.277	92.356	98.327	99.622	94.269	101.42	97.143	98.446	97.203	92.232	99.386	97.043	97.681	104.59	101.31	103.4	99.725	95.467
114.03	111.54	110.61	107.83	111.28	110.18	105.26	113.73	107.31	109.41	112.04	105.06	116.51	107.91	106.35	110.61	110.45	114.05	112.03	112.15	109.68	111.94	106.53	110.01	110.58	115.33	113.2	110.53	113.95	113.48	106.27	109.08	109.91	111.21	112.43	107.06	104.27	106.73	110.82	109.67	112.16	111.7	109.4	113.32	103.5	109.25	108.42	111.7	108.16	106.73
102.15	95.792	97.785	98.519	103.68	96.109	97.645	98.839	104.16	94.873	103.27	102.2	100.13	103.78	103.62	108.44	102.61	102.85	99.514	97.937	96.594	99.105	100.53	106.11	104.68	97.31	99.643	102.47	94.31	102.6	98.548	96.064	99.987	105.55	104.78	97.832	100.42	107.19	99.806	104.5	99.202	97.121	101.21	100.1	102.61	97.02	99.684	95.297	106.19	96.443
97.503	100.32	88.853	97.103	108.2	97.062	105.23	100.87	99.43	102.52	100.37	100.22	101.43	105.4	105.87	98.958	101.31	95.14	94.921	96.268	104.25	98.843	104.12	105.6	99.116	103.17	101.48	97.996	101.26	102.65	97.084	99.137	101.7	100.58	100.68	103.92	98.791	104.53	96.808	98.486	102.04	102.34	103.99	100.66	100.59	96.453	97.519	98.637	98.953	100.03
98.283	96.023	98.583	95.107	99.025	99.999	102.08	102.99	100.97	100.34	100.02	99.927	98.738	105.03	94.548	102.88	103.26	106.65	95.977	104.63	98.515	93.975	94.504	94.994	96.78	97.767	104.47	95.943	100.59	97.832	102.76	103.37	96.544	99.805	102.34	101.45	99.622	103.74	99.601	103.05	100.18	102.47	99.912	97.162	96.777	87.956	97.489	102.84	93.637	98.954
109.95	101.27	103.71	107.85	106.06	100.99	103.97	108.43	105.17	104.79	97.052	101.27	99.283	105.05	100.66	107	103.55	103.24	106.8	108.47	108.29	107.7	108.97	103.9	102.2	103.21	103.79	100.3	101.95	105.77	99.897	108.25	104.7	105.18	104.31	105.03	99.029	108.98	101.72	108.07	107.47	104.42	107.91	106.26	107.03	115.9	105.32	105.8	104.34	106.95
100.63	110.01	99.912	109.12	108.66	107.35	108.58	108.61	108.89	107.61	103.45	108.04	109.57	104.27	107.52	104.38	107.69	101.33	106.18	105.29	107.07	112.35	104.04	111.23	104.63	109.53	109.17	112.73	102.31	105.19	108.61	112.2	114.06	106.63	113.51	109.48	111.01	111.16	105.2	106.44	108.14	114.45	109.42	106.83	106.58	106.8	104.22	103.67	108.31	108.88
103.88	99.063	93.906	100.22	103.39	97.73	103.51	100.85	104.81	104.19	99.871	101.45	103.39	99.596	96.474	99.804	93.314	102.14	99.871	96.578	97.571	101.49	92.919	94.58	105.81	101.41	102.95	103.65	103.04	94.403	99.59	102.85	103.32	98.439	95.164	103.37	98.36	105.06	99.078	94.332	100.6	98.343	100.91	100.17	93.11	104.47	102.32	104.32	96.983	99.67
101.72	109.92	113.55	108.49	115.13	107.57	103.28	107.99	102.64	109.92	107	109.69	113.02	109.27	107.58	107.34	108.61	110.86	105.95	104.93	110.27	108.57	108.32	107.21	111.24	99.588	113	109.32	106.32	101.7	109.09	111.51	111.07	103.54	110.91	109.48	111.08	109.89	114.05	104.79	107.2	108.12	106.44	105.83	103.63	114.17	103.08	103.75	103.29	104.57
107.71	110.15	111.62	110.04	110.11	106.26	107.15	106.35	112.21	107.86	106.64	104.67	111.16	101.78	108.76	107.39	111.41	110.65	105.74	110.86	110.49	109.04	107.43	109.81	107.79	107.24	103.79	105.96	110.72	112.6	105.22	113.36	110.49	106.47	105.82	103.16	105.7	108.86	108.54	110.36	110.05	113.52	108.73	109.43	109.14	104.82	106.92	106.93	107.51	113.85
114.55	103.16	107.34	105.71	109.93	105.84	109.86	103.22	111.5	106.16	106.55	110.7	111.16	112.02	105.38	108.44	106.39	115.86	105.81	112.61	104.38	109.8	111.86	109.76	105.51	105.68	115.1	113.52	111.73	109.6	109.31	109.02	110.13	106.36	107.03	108.76	113.89	106.91	107.42	104.64	103.72	105.78	114.98	102.85	109.04	105.38	109.86	105.43	109.48	108.97
101.22	107.41	110.8	105.48	108.66	109.58	113.69	102.11	113.15	103.38	101.19	106.94	109.24	106.49	103.51	112.04	105.05	104.18	107.06	112.61	105.32	106.88	107.6	103.51	104.91	108.21	104.9	112.25	108.93	110.45	108.9	114.96	103.15	104.81	110.85	103.48	104.96	113.05	109.48	103.77	109.99	111.73	108.71	108.01	106.48	107.32	105.93	108.58	108.85	108.01
102.12	101.63	102.67	95.966	105.55	109.86	100.96	108.13	103.91	104.89	104.97	101.54	99.919	109.22	105.6	110.75	101.85	105.35	106.8	111.8	110.08	109.87	110.54	108.25	105.39	108.78	106.03	103.02	101.31	107.99	109.13	101.37	104.62	101.22	102.98	106.55	102.57	101.28	106.25	96.783	99.997	110.23	106.96	103.92	99.406	102.47	112.4	105	104.06	107.8
103.52	108.03	105.59	103.14	105.7	104.03	107.33	111.45	106.4	107.79	97.564	108.13	100.8	106.35	109.55	114.63	108.04	105.9	108.42	108.37	102.24	110.25	111.98	109.89	109.1	112.68	114.63	105.72	106.51	101.52	108.58	111.23	110.41	108.66	103.26	113.5	107.36	107.48	107.48	104.64	102.9	111.34	112.21	112.03	102.43	97.996	106.65	102.55	107.74	110.04
98.263	99.336	98.925	100.14	100.55	103.38	90.18	95.387	99.399	98.612	110.51	98.73	98.287	96.974	94.7	103.18	95.138	97.539	99.624	105.65	102.18	105.36	97.974	98.21	104.05	103.99	98.014	101.95	103.48	97.604	102.49	108.26	98.994	107.62	100.36	96.625	103.58	103.81	108.75	103.27	100.09	102.08	97.453	96.771	98.704	107.55	105.38	100.05	99.884	99.34
110.17	102.87	114.2	114.06	111.4	104.71	104.92	103.69	105.3	107.72	110.27	111.04	108.86	106.85	108.29	105.84	106.18	105.04	112.22	107.3	108.75	111.45	110.09	110.4	106.37	109.04	107.02	106.49	99.77	105.1	106.68	112.14	105.71	109.15	105.28	104.21	105.11	104.36	115.64	110.73	104.62	110.94	107.34	110.21	108.8	105.73	109.6	109.05	111.89	106.56
91.055	102.52	96.191	90.782	99.374	96.204	91.86	93.243	100.6	98.105	99.452	97.752	99.915	100.82	95.74	98.623	97.645	99.35	96.853	92.212	99.021	96.003	94.404	98.211	99.195	94.447	98.493	95.681	98.84	98.163	93.25	94.76	93.226	98.555	105.73	97.255	97.482	97.517	99.728	99.78	96.534	93.793	97.675	101.68	95.036	96.218	95.21	93.967	97.589	100.11
103.48	105.33	107.57	105.18	107.1	105.04	103.02	110.25	109.56	104.75	105.11	105.45	104.42	104.64	110.42	104.97	103.63	111.57	103.1	108.03	106.68	104.04	110.39	105.87	103.83	108.9	111.29	105.77	104.75	105.47	106.11	108.64	107.6	106.41	103.97	105.96	105.73	110.08	111.82	106.59	108.19	102.38	99.148	109.08	107.8	108.43	107.77	111.03	115.02	108.07
105.32	102.28	104.15	102.67	102.78	105.69	108.81	103.45	105.36	103.47	105.56	103.61	111.12	101.71	107.93	112.28	106.84	107.14	110.23	108	109.74	98.888	111.52	100.56	104.09	107.63	109.3	102.13	99.29	106.04	109.38	104.03	106.28	108.54	104.8	115.52	107.45	108.93	101.79	110.77	108.49	108.91	104.71	105.14	111.65	104.04	108.52	103.41	108.9	109.1
99.393	112.04	108.89	102.25	108.55	107.25	97.887	112.19	103.13	104.54	109.15	98.585	104.7	104.07	103.95	105.41	108.3	103.69	99.915	104.42	107.49	105.64	108.26	105.12	104.97	107.77	104.61	105.38	106	107.69	102.05	109.27	105.04	106.66	105.32	102.03	109.18	102.93	102.02	105.84	106.15	106.41	103.07	108.2	106.63	105.18	111.6	100.24	107.19	104.8
107.43	106.64	98.128	99.001	103.31	108.98	102.04	105.41	106.66	108.07	108.25	110.25	102.63	104.14	101.5	109.36	111.03	104.18	102.73	104.67	107.54	108.38	103.73	102.25	100.63	106.58	106.07	103.43	107.78	106	103.83	102.55	103.49	101.16	105.09	106.09	107.56	112.14	106	102.47	106.39	112.92	104.82	108.08	109.31	108.15	104.63	100.76	104.42	104.73
96.696	107.5	110.27	106.38	104.93	109.54	114.4	105.57	104.6	107.33	105.42	104.52	103.91	108.12	111.74	108.55	105.89	116.74	109.64	107.46	107.77	112.96	109.59	103.89	103.65	106.59	105.22	110.44	106.32	109.03	109.59	107.08	110.3	108.49	105.65	109.04	104.85	105.11	109.14	103.5	101.37	109.95	106.45	108.2	104.81	105.19	104.99	102.23	103.11	103.28
101.54	105.32	103.4	103.33	105.64	106.88	99.77	105.94	101.6	108.7	111.86	105.92	106.5	110.6	109.68	108.67	111.98	104.01	110.21	104.5	102.51	108.14	103.75	108.19	107.11	105.87	105.42	105.63	111.7	107.92	110.47	107.18	109.39	107.7	111.26	107.16	108.76	103.49	109.44	107.9	105.14	104.84	97.885	105.48	106.23	109.6	114.26	111.61	112.12	107.44
97.989	103.64	99.226	107.12	95.821	102	100.08	98.233	104.77	103.04	100.65	98.86	97.155	101.56	95.295	102.58	99.313	101.61	100.98	101.47	96.576	99.351	100.31	97.721	96.654	101.28	101.09	102.25	101.58	102.38	105.52	103.1	103.06	98.596	94.869	99.326	103.13	102.85	102.47	101.8	102.1	104.24	93.707	104.82	103.47	95.99	101.8	100.69	97.315	101.48
107.98	110.39	104.85	106.92	108.63	105.24	106.24	104.53	102.63	105.08	108.52	99.52	96.255	104.57	109.16	101.85	109.73	107.32	105.05	108.82	110.46	102.54	108.83	106.87	105.84	104.48	103.05	108.6	103.6	113.2	112.85	106.17	105.99	106.94	108.06	103.44	106.05	111.69	108.01	100.7	104.14	107.46	107.77	105.17	109.71	104.89	104.9	108.01	113.48	106.16
110.8	107.26	109.49	106.13	103.46	102.78	112.94	104.57	108.13	106.57	114.95	105.82	104.35	107.11	110.36	109.21	110.14	109.57	105.24	110.13	112.37	114.86	108.78	101.84	113.13	106.27	111.75	107.81	107.7	104.99	111.87	109.37	110.19	104.83	112.99	112.81	108.92	108.88	108.33	102.24	112.79	105.4	111.54	110.98	109.48	110.13	106.88	105.96	103.85	102.13
98.942	95.368	96.072	91.639	102.53	97.605	94.937	97.566	92.753	100.78	90.539	95.143	94.629	94.04	100.08	94.041	104.46	94.601	100.27	96.882	98.929	98.738	103.33	94.287	93.936	95.318	92.712	101.42	95.006	98.139	92.373	100.51	92.842	100.91	103.44	95.134	100.08	99.624	102.81	101.14	99.991	103.58	98.915	92.728	97.646	103.55	93.847	94.23	93.342	99.934
106.69	109.31	102.29	103.54	107.36	103.77	107.64	102.68	104.03	104.53	107.07	103.62	105.92	105.38	102.41	104.81	105.62	101.11	106.91	104.39	107.74	108.78	101.89	101.46	107.57	102.93	97.745	109.45	107.38	104.45	107.05	106.26	101.48	108.43	95.746	101.34	104.41	103.82	102.69	98.784	109.29	101.01	103.68	101.97	105.66	107.57	102.62	106.97	104.5	108.26
110.04	96.451	101.59	108.08	107.24	105.26	105.42	104.03	106.97	106.91	110.99	104.84	105.9	104.76	105.75	107.23	106.44	111.25	104.46	106.6	108.88	101.01	107.93	105.27	109.42	105.64	104.14	106.53	101.78	103.32	105.76	109.1	103.93	106.16	109.42	108.27	107.07	104.74	106.3	108.04	106.39	111.41	105.5	104.84	110.26	108.54	105.93	103.82	104.54	104.68
106.75	106.02	104.86	103.94	111.68	109.29	105.7	109.76	111.54	101.68	114.1	107.46	109.58	104.89	104.47	106.52	110.44	104.68	104.77	108.82	107.12	112.07	108.12	105.99	107.31	107.92	108.07	107.51	111.04	109.72	109.15	104.17	105.81	105.04	108.87	105.08	118.66	105.01	104.6	96.398	103.01	101.61	106.94	106.62	111.31	108.05	101.27	107.36	106.2	107.98
104.84	109.18	112.85	106.64	113.96	114.06	103.21	109.97	110.06	105.12	109.46	106.93	102.05	109.85	108.62	110.07	106.91	101.76	102.03	106.87	105.08	110.49	110	103.81	110.32	106.26	109.44	108.55	105.81	109.56	110.31	111.44	114.93	110.48	112.01	103.96	104.36	110.22	105.78	107.69	106.82	113.31	111.28	110.14	105.79	106.07	109.79	113.63	113.55	109.96
104.63	107.63	96.825	108.94	94.836	97.175	96.026	98.074	95.204	95.702	101.29	95.846	104.67	99.025	101.73	105.85	102.02	107.78	110.4	102.5	96.505	99.743	101.83	91.348	100.71	98.189	100.44	100.19	100.32	99.739	101.39	100.83	98.337	98.218	103.28	99.497	98.95	100.08	97.568	102.5	100.36	106.41	97.254	99.776	97.075	100.56	99.821	102.94	97.694	101.3
106.17	113.09	110.69	104.53	112.7	112.43	110.24	111.84	105.11	107.93	104.62	107.22	111.21	110.41	107.85	111.79	107.48	107.87	114.03	107.97	110.42	107.62	109.41	106.34	114.38	105.2	112.96	109.65	104.86	108.73	111.17	108.02	106.59	105.62	108.68	109.45	114.22	104.35	110.16	110.5	114.6	108.2	111.4	113.68	105.31	105.04	107.51	112.31	107.67	108.6
111.75	103.37	104.52	110.5	102.93	110.67	104.88	105.5	107.72	106.26	105.04	112.93	113.13	111.53	104.08	107.57	108.39	105.18	112.11	109.08	106.4	104.02	115.26	113.01	113.79	105.07	105.65	103.29	100.68	109.59	101.96	108.46	104.37	109.23	103.67	113.79	110.52	101.62	110.73	102.91	110.13	104.7	111.63	108.93	108.45	114.76	110.44	108.94	113.18	107.04
105.59	100.76	99.29	106.4	103.36	102.21	107.08	100.69	108.42	106.24	105.98	103.92	107.41	110.86	100.25	109.38	108.39	102.81	102.77	108.51	109.21	104.16	102.72	106.29	105.98	103.65	102.89	100.88	106.65	104.26	108.03	104.67	106.55	107.07	106.54	100.52	108.19	104.95	102.79	104.82	97.445	102.67	102.38	102.83	110.27	104.83	105.42	104.16	109.72	105.31
105.97	107.16	103.1	103.24	113.64	105.56	104.69	108.71	113.95	109.06	106.29	108.74	110.07	106.79	103.55	105.01	110.83	106.24	106.14	107.86	114.63	108.49	111.93	111.86	108.95	110.79	113.33	103.37	113.5	101.9	109.08	111.25	112.36	108.16	103.12	107.5	105.48	105.66	109.48	112.3	112.13	107.19	108.68	110.51	107.38	105.53	109.31	106.56	102.43	106.06
109.14	107.52	104.04	110.38	107.49	114.06	114.91	106.77	109.02	112.48	105.42	115.81	114.69	112.17	102.32	111.8	105.34	113.99	109.09	106.39	105.86	106.23	110.06	105.77	108.81	107.74	105.2	107.34	104.99	107.57	110.47	111.65	107.68	107.11	106.57	108.98	110.05	103.06	110.59	106.26	108.91	106	107.56	108.52	103.85	107.77	106	111.66	103.68	106.86
108.32	104.81	113.4	103.62	102.45	111.84	108.99	107.89	109.02	107.51	107.57	108.29	112.11	105.16	111.59	107.81	107.1	106.49	112.02	111.06	106.48	111.16	103.06	105.64	112.72	110.43	108.54	109.6	104.94	109.28	103.93	108.76	108.96	105.97	106.17	107.87	108.66	113.78	101.72	110.9	111.28	113.61	105.38	105.27	106.66	104.02	108.36	109.45	112.52	107.5
100.55	109.86	102.6	112.74	104.08	105.27	105.07	108.24	106.56	99.241	106.17	103.84	104.15	105.21	102.27	105.38	105.57	99.883	100.64	99.934	102.44	109.69	107.57	104.67	104.24	99.41	109.11	107.53	100.13	108.93	102.98	101.57	100.6	102.11	108.62	108.58	105.34	103.73	107.38	107.59	102.23	106.06	104.61	109.73	115.87	105.52	106.74	106.09	102.13	106.13
105.93	101.44	106.68	101.59	100.62	107.91	104.57	107.23	108.16	104.19	104.25	106.55	109.13	104.26	102.71	108.53	115.37	106.62	101.35	104.84	104.07	103.62	104.86	106.04	100.33	101.03	107.94	100.54	100.23	103.69	106.51	108.74	102.85	104.85	106.53	107.83	105.48	103.32	109.44	107.52	103	106.55	102.19	104.37	102.78	108.19	108.08	105.83	103.43	101.69
103.53	98.771	104.35	105.17	106.89	113.32	108.11	111.08	105.73	110.82	103.99	107.89	107.69	108.85	104.04	106.41	102.07	115.27	108.26	111.51	109.39	106.53	104.7	104.01	109.88	102.77	107.66	103.92	106.99	108.02	107.1	105.27	102.85	102.13	105.48	105.58	108.2	106.24	106.54	112.72	109.61	107.46	106.64	104.34	103.54	103.25	108.25	108.93	103.02	106.07
112.41	113.74	114.55	111.13	104.55	106.17	111.26	107.41	102.54	100.44	107.41	109.95	109.01	113.77	104.39	109.53	104.85	110.15	108.89	99.724	109.48	99.909	108.82	108.54	105.65	109.72	110.9	107.67	102.9	112.77	109.3	108.8	111.78	109.99	111.92	104.08	105.76	109.31	111.78	104.13	107.06	111.87	109.94	113.44	110.34	108.38	108.75	109.44	106.29	110.37
106.78	113.39	108.05	105.8	112.79	108.51	109.48	105.41	110.79	107.46	106.7	101.74	99.94	108.56	112.33	105.66	108.2	107.95	109.42	105.27	114.59	108.3	112.19	108.93	102.88	107.44	109.05	110.65	108.98	108.03	111.32	107.65	108.9	103.42	107.66	107.56	116.34	107.93	113.84	109.22	110.25	112.73	109.96	111.6	107.97	105.7	111.32	109.27	105.28	109.33
102.3	103.11	104.17	100.6	99.278	98.999	103.03	99.775	97.282	102.83	104.29	100.14	101.44	99.145	102.77	101.62	98.497	107.86	105.18	106.89	101.66	100.51	102.29	100.03	103.62	104.01	97.694	99.846	104.04	100.82	99.693	103.03	99.8	91.462	98.408	96.469	91.739	101.91	95.949	95.352	102.62	104.94	100.92	105.84	101.13	94.021	101.31	102.66	101.33	102.5
102.66	105	105.49	105.32	106.91	110.07	108.09	103.84	109.68	107.27	112.4	105.84	112.78	108.03	105.33	107.22	109.67	110.09	112.78	101.48	108.38	107	109.36	113.53	104.85	109.08	110.46	106.61	106.16	108.91	99.327	109.92	112.9	107.6	106.84	118.34	109.61	112.06	102.47	115.14	110.02	112.31	106.4	104.28	106.8	107.11	110.45	112.15	100.86	104.58
102.39	98.433	102.1	97.54	95.89	104.75	98.272	98.391	95.866	98.8	98.802	103.33	100.62	100.09	103.89	104.14	100.44	102.54	103.87	107.58	99.134	103.69	102.31	97.52	101.44	102.17	99.411	102.32	104.55	101.55	96.634	98.574	98.244	97.219	103.98	99.734	96.943	103.05	95.212	104.13	96.712	102.62	104.05	96.495	101.14	102.53	101.78	102.44	97.753	96.739
112.02	111.04	106.47	108.01	113.19	103.16	108.75	112.91	101.96	103.95	116.81	103.67	104.35	111.87	108.69	108.84	112.76	111.65	113.93	104.88	106.75	107.86	110.01	104.7	105.84	108.52	108.55	107.24	112.81	103.76	106.32	114.03	113.02	110.95	109.32	102.16	109.74	108.86	110.9	103.48	111.4	107.23	109.78	106.06	107.43	106.25	106.46	109.32	108.17	106.69
105.79	112.29	108.27	107.91	109.54	105.66	103.79	102.99	104.11	108.01	104.89	110.7	101.95	104.61	102.62	109.7	101.86	108.01	106.06	106.72	104.61	110.96	106.7	102.7	104.44	105.53	107.11	109.06	110.31	108.78	106.5	108.57	112.29	109.76	99.511	107.33	111.03	110.86	106.91	113.44	104.97	104.01	105.17	113.09	110.16	101.78	111.15	108.41	99.841	109.59
109.39	103.24	106.75	111.54	105.1	106.97	109.23	106.4	111.83	105.32	98.338	104.76	107.68	110.02	105.04	104.12	104.67	103.27	101.79	108.27	110.59	102.79	106.68	109.08	109.65	108.11	104.97	104.32	104.54	105.47	106.49	104.84	107.8	106.9	105.62	105.53	108.79	103.68	106.59	102.31	103.77	113.03	105.49	112.02	106.65	104.16	110.84	107.09	107.3	107
104.16	107.72	100.81	109.21	109.44	104.01	104.05	105.35	98.552	106.24	105.18	102.05	103.99	101.31	104.44	110.36	106.38	106.11	109.09	108.74	103.93	113.84	105.86	98.971	105.76	95.985	103.5	106.11	107.49	100.68	98.684	109.19	102.23	106.47	103.37	111.5	106.01	101.67	106.81	101.48	106.26	105.1	113.09	105.27	104.77	107.22	103.97	112.42	111.97	111.08
105.81	104.98	110.76	109.36	105.52	108.06	108.78	112.12	107.67	103.33	104.8	106.04	104.74	106.75	96.92	100.98	107.09	99.232	110.22	105.46	108.18	105.77	101.38	107.83	109.63	102.55	105.97	110.56	111.67	106.42	106.1	105.59	107.94	103.5	105.84	110.41	103.34	107.92	105.33	109.18	104.1	107.04	102.17	106.7	101.42	109.07	112.1	107.2	109.51	106.03
106.87	103.69	101.35	102.44	104.39	107.22	103.1	113.21	104.95	105.95	102.6	106.47	102.65	102.66	108.92	108.33	107.18	106.8	105.61	101.33	103.34	104.56	105.23	103.88	110.65	101.93	101.83	104.73	105.22	105.41	100.11	98.708	110.42	102.1	106.36	104.23	106.02	108.52	106.26	105.24	107.23	108.02	108.12	106.72	104.76	95.855	101.44	110.02	104.57	109.93
115.96	111.18	107.54	109.7	107.82	111.52	105.02	111.14	110.61	104.67	107.24	109.81	109.01	108.02	107.27	111.67	106.14	115.69	104.08	108.76	100.11	110.15	107.89	110.12	104.47	109.21	105.97	108.68	112.45	106.62	113.09	110.42	103.34	109.4	104.1	105.22	105.14	101.72	106.96	105.8	106.02	110.42	112.97	108.72	104.19	108.83	108.57	106.31	114.62	113.53
89.059	96.69	98.492	96.971	95.501	98.139	96.926	87.916	90.849	97.651	99.293	103.83	97.992	99.839	100.62	93.501	101.85	99.816	99.99	95.065	97.224	96.115	93.99	98.428	101.14	98.771	93.218	95.356	96.386	99.068	101.01	100.36	99.457	100.83	98.224	100.58	101.46	102.48	89.28	96.132	97.687	103.51	95.639	92.055	99.405	93.658	94.802	97.648	102.2	97.386
106.29	108.41	108.59	109.18	109.38	101.73	110.69	114.04	109.29	109	109.92	110.16	100.96	100.7	106.35	110.11	105.57	104.11	115.27	106.72	107.77	105.34	108.64	102.92	111.49	106.97	103.17	108.74	113.42	112.54	108.23	110.02	104.51	110.32	109.66	114.52	107.06	111.22	108.2	106.66	106.29	101.67	110.95	110.38	108.78	108.27	110.63	109.79	104.19	108.98
[truncated: 50 more rows]
[truncated: 150 more columns]
