# Supplementary material for: Genetic dissection of main and epistatic effects of QTL based on augmented triple test cross design
Source: PLoS One. 2017 Dec 14;12(12):e0189054. doi: 10.1371/journal.pone.0189054 (PMC5730204; doi:10.1371/journal.pone.0189054)
Supplement: S10 Supporting Information — (ZIP) [file pone.0189054.s010.zip › z6_1200_0.2_5.csv]

104.79	112.15	99.261	105.57	111.73	103.41	103.27	109.41	113.16	107.43	103.73	109.97	99.352	107.23	99.455	105.19	106.13	107.62	105.05	104.52	100.28	102.05	103.29	107.99	103.18	105.28	100.13	108.59	105.65	110.91	107.17	99.817	94.514	98.704	98.843	115.69	103.12	116.25	111.03	108.37	106.65	100.6	99.098	104.89	110.72	100.93	111.27	112.02	104.16	111.21
99.983	97.438	86.777	97.53	96.66	88.595	103.39	99.343	87.006	101.51	101.7	98.388	96.765	93.582	94.24	96.131	96.999	98.852	99.287	96.907	101.01	94.215	98.866	97.526	93.338	105.52	110.83	97.448	94.951	98.081	99.507	100.06	93.287	97.392	93.692	100.28	89.724	99.255	106.57	97.85	103.11	100.61	97.069	88.52	100.69	102.17	98.795	102.31	96.133	92.737
104.4	108.81	105.94	105.19	108.71	107.32	102.43	99.803	100.05	103.51	107.01	103.47	111.12	105.12	97.675	107.36	97.282	99.018	101.64	107.15	101.03	107.68	100.34	101.97	103.07	98.117	104.05	107.29	99.739	105.76	114.08	101.42	114.41	106.64	111.5	104.37	104.32	108.98	108.88	108.43	111.72	104.66	98.456	103.47	112.29	115.47	108.96	100.94	104.12	97.344
92.194	105.26	106.77	98.274	95.482	97.491	108	107.33	96.268	102.47	100.78	104.49	106.29	102.77	94.968	105.7	102.66	102.3	99.612	92.509	105.27	94.695	102.79	93.854	98.302	105.15	102.54	99.659	94.575	105.48	97.704	91.824	103.94	105.86	94.904	103.86	100.33	108.1	92.979	94.912	92.713	103.45	105.24	105.01	103.88	96.427	98.774	101.34	106.86	97.767
107.37	102.83	109.48	116.86	103.34	113.42	110.8	115.79	112.89	115.65	108.09	105.02	100.93	108.83	117.3	108.33	103.56	111.73	113.66	108.45	114.59	106.71	99.173	115.6	110.95	108.49	109.91	108.24	111.36	104.16	109.66	112.45	104.33	114.85	113.77	105.18	117.03	115.68	106.6	106.7	108.68	114.47	109.28	106.83	103.86	115.06	109.46	112.56	111.91	108.09
109.58	105.92	105.76	96.808	111.7	107.8	107.22	101.86	116.21	103.23	98.65	107.59	102.22	114.79	107.96	105.99	102.39	108.19	99.105	106.8	101.06	114.59	101.56	108.16	98.581	101.38	109.3	103.3	109.37	107.73	106.19	107.25	107.24	110.39	104.6	107.58	104.18	104.25	112.08	105.76	105.04	105.07	101.72	101.7	108.96	106.43	106.41	109.95	99.267	106.96
100.06	105.16	114.37	98.536	110.12	105.62	108.99	115.44	113.58	110.74	108.11	100.63	108.33	104.35	102.49	122.18	106.59	100.86	106.02	112.61	114.73	100.85	111.97	107.64	121.24	99.183	108.2	101.82	112.3	107.43	106.87	103.13	103.65	105.91	104.03	109.02	107.7	107.35	107.96	115.55	108.36	108.31	114.01	111.8	111.48	111.98	110.51	104.02	104.69	109.08
104.24	105.47	108.2	101.76	103.64	114.04	107.22	106.29	103.6	104.92	104.61	110.11	102.89	101.03	104.43	101.51	102.23	109.77	109.47	103.7	98.165	101.12	106.8	104.77	101.62	100.67	104.72	107.65	109.99	103.84	99.949	107.35	101.36	107.22	107.63	108.36	108.5	108.33	101.56	100.08	111.06	105.54	114.83	105.14	104.86	98.037	107.83	104.28	106.14	107.28
94.945	93.203	95.438	102.02	105.05	103.65	99.311	101.27	97.956	98.136	96.005	95.104	95.913	90.295	102.99	98.715	101.98	95.398	96.912	94.957	98.313	99.514	95.436	98.412	95.241	93.6	109.29	100.4	91.234	97.542	91.411	84.565	92.485	95.97	101.71	103.79	95.591	88.498	98.94	97.551	96.922	97.006	95.21	101.94	99.802	91.007	103.66	91.877	98.492	103.06
97.001	95.547	104.69	108.95	106.91	110.68	106.59	107.55	94.947	112.04	110.8	103.71	102.92	110.33	101.73	107.95	105.12	106.13	98.839	103.39	115.01	111.67	97.942	97.413	102.45	108.73	104.46	105.07	101.17	106.47	108.52	113.46	102.39	98.117	102.9	105.2	103.32	108.44	107.84	98.91	94.452	98.363	109.69	105.77	99.509	112.35	109.23	110.65	112.86	108.07
105.14	94.612	95.642	94.574	101.6	108.27	105.42	98.277	100.42	98.631	100.03	98.981	96.741	92.98	99.059	92.621	86.272	97.272	97.871	96.078	103.17	101.92	104.64	93.302	92.923	100.84	106.42	104.42	94.383	106.04	98.803	99.743	86.096	101.87	95.065	107.48	107.64	91.696	98.41	101.55	103.15	98.674	94.883	94.585	95.157	94.782	104.21	93.051	96.322	99.518
112.16	114.38	96.535	100.91	103.52	109.3	99.677	106.95	107.85	114.9	112.44	103.6	113.74	109.64	100.52	109.86	111.03	100.54	105.75	101.66	104.44	91.549	114.28	107.48	106.75	105.49	113.16	106.85	104.57	110.56	113.17	106.19	105.27	111.89	99.424	110.16	112.36	99.895	106.53	114.14	115.72	116.57	117.41	110.94	99.107	95.633	109.15	113.77	112.63	111.28
103.49	97.297	95.341	99.711	96.098	99.828	101.31	95.157	99.649	104.4	103.04	104.41	95.369	106.35	95.397	93.555	97.468	105.81	97.522	103.3	96.812	97.472	100.6	99.971	98.526	102.29	93.501	97.93	106.54	93.942	111.93	103.74	100.6	105.46	100.48	96.912	106.11	105.56	100.18	101.27	95.235	96.418	96.431	112.94	99.356	100.23	107.66	94.421	101.11	99.22
99.87	99.188	100.48	103.58	101.08	95.988	93.4	100.01	97.247	97.035	93.06	100.42	96.857	102.56	99.229	108.07	89.854	97.596	97.433	96.17	100.89	107.91	97.152	103.58	94.731	97.022	99.816	99.715	98.542	95.632	94.51	94.235	99.837	100.37	100.77	99.055	95.034	97.243	101.54	96.643	91.838	105.74	101.91	96.927	101.37	95.965	104.5	95.372	99.045	104.64
115.5	106.93	103.08	113.17	104.2	105.22	105.42	107.44	100.41	106.26	108.2	105.12	115.78	111.49	111.26	108.23	112.71	111.39	104.12	105.05	112.05	115.66	110.08	111.25	107.93	112.57	110.89	110.16	107.22	117.8	105.2	106.77	108.21	111.73	105.78	104.06	112.54	109.85	98.715	109.38	116.8	100.24	115	106.62	109.26	107.22	104.7	103.24	98.97	111.39
100.82	103.09	107.8	111.35	104.47	112.12	101.71	113.47	106.49	102.76	105.8	106.95	107.67	111.57	106.51	114.7	116.14	102.93	119.41	102.36	98.669	104.91	111.39	122.31	110.09	101.8	106.14	111.77	97.806	102.25	111.11	109.32	102.6	112.11	104.68	109.37	110.38	107.71	103.84	105.17	104.05	104.41	115.4	107.74	104.43	107.29	108.67	96.315	109.3	103.44
100.45	97.81	100.83	100.41	95.574	101.2	106.53	98.883	98.771	111.96	101.87	96.507	92.072	95.595	102.3	98.467	100.32	92.478	100.94	103.17	101.5	97.763	98.629	103.06	97.252	91.406	97.183	106.32	100.54	105.24	101.47	97.25	97.732	101.47	104.39	93.848	103.8	103.61	98.899	97.477	100.39	100.33	108.91	100.88	103.16	112.61	96.838	104.87	100.87	105.76
98.95	98.74	98.009	114.17	104.72	101.51	101.57	105.22	103.26	104.97	96.816	112.85	100.57	98.048	99.182	94.452	106.36	102.13	105.8	100.69	103.05	91.702	95.376	98.474	102.66	96.013	103.05	100.48	99.352	104.58	104.5	95.756	88.88	101.36	92.912	95.54	94.969	110.65	100.78	100.09	95.598	90.899	106.49	97.704	94.329	114.67	105.51	103.89	98.052	100.87
103.69	93.691	99.201	93.246	101.96	102.53	103.94	96.237	88.866	94.322	104.08	99.428	91.665	95.428	106.06	95.353	98.153	98.697	99.863	101.28	103.97	104.31	103.12	100.57	96.825	99.83	106.77	95.757	98.599	92.475	93.209	102.74	93.924	97.36	103.78	101.38	95.969	99.96	94.072	100.56	98.814	96.341	95.924	87.519	99.597	102.01	91.899	99.546	100.37	100.67
97.383	102.71	101.81	100.06	97.488	107.02	102.6	100.2	103.52	89.126	114.87	99.087	94.941	99.92	107.99	97.201	97.884	97.286	100.35	97.102	102.75	105.25	105.93	100.79	99.096	94.489	99.355	103.42	100.98	93.647	100.96	102.9	100.47	102.44	107.87	104.24	98.38	100.02	99.145	102.17	93.926	105.25	112.31	99.285	99.808	102.34	109.7	97.441	97.059	112.93
98.683	94.463	97.521	89.765	88.393	103.39	99.9	98.786	95.3	97.409	95.906	96.832	92.541	92.98	101.15	101.19	101.57	96.179	91.045	97.363	93.905	100.71	98.185	97.515	99.243	94.061	100.59	97.31	87.991	93.842	104.63	104.36	103.34	96.76	98.008	100.61	96.744	90.637	97.857	100.9	94.122	100.66	103.11	95.109	104.36	104.3	101.43	93.825	98.537	101.59
107.56	103.41	99.847	99.56	91.491	102.05	98.749	107.16	93.98	96.434	99.185	90.248	97.603	100.78	96.133	92.591	107.08	97.173	102.84	106.28	100.5	99.21	95.827	91.057	101.28	107.16	97.946	94.887	93.854	95.304	104.03	97.905	96.057	99.8	94.275	107.34	100.2	99.234	99.252	89.949	97.166	95.219	107.53	110.27	98.847	100.42	95.612	98.355	88.793	95.455
102.65	108.91	103	108.01	109.06	109.05	103.06	107.12	97.862	105.79	103.91	110.87	114.16	111.5	118.07	105.77	110.64	109.65	110.23	106	112.65	108.7	104.43	98.598	108.16	115.36	111.28	110.01	102.61	100.04	104.85	99.725	103.48	108.93	110.35	104.04	100.02	115.89	114.49	110	97.92	108.69	104.93	105.6	111.01	103.88	115.05	105.61	113.81	100.74
98.996	112.8	104.73	107.4	102.61	110.51	105.37	109.6	98.554	104.59	103.04	106.92	109.34	108.25	108.38	105.24	110.35	104.34	110.49	106.15	106.6	113.62	93.624	113.69	112.35	104.19	110.19	92.311	107.04	98.037	96.725	109.62	108.85	99.27	99.39	105.57	108.01	99.922	102.01	117.78	107.36	107.39	104.08	112.23	99.871	114	105.17	109.69	117.77	100.71
100.57	94.207	96.179	102.24	95.65	103.28	96.921	93.783	105.07	98.09	94.278	104.47	95.171	92.267	103.88	90.207	98.083	97.663	99.564	104.4	93.03	92.699	90.547	97.312	105.36	95.555	97.809	100.69	88.975	99.034	92.421	90.363	102.04	98.852	93.703	92.011	99.028	102.44	98.866	93.622	106.42	98.071	96.961	102.69	90.795	101.29	103.01	96.656	99.921	97.986
99.453	99.208	97.737	104.4	110.15	105.21	105.11	104.37	104.67	98.806	104.84	99.67	101	103.73	97.967	101.79	102.15	96.2	100.96	100.4	105.06	99.595	102.5	99.326	100.18	100.48	101.52	96.357	98.44	93.46	92.553	100.54	93.489	99.959	99.587	106.81	108.68	106.05	104.99	101.38	103.8	101.13	90.581	90.733	104.39	100.71	108.35	95.306	97.398	105.67
112.55	101.15	103.03	101.38	104.95	98.854	105.73	105.45	106.7	98.409	102.51	103.62	107.83	106.55	103.59	104.99	106.56	110.97	104.44	107.37	112.13	107.45	105.56	114.58	104.58	109.27	111.29	112.34	104.07	103.99	105.38	111.4	112.04	100.43	108.43	113.35	106.86	106.36	102.66	107.06	113.9	105.04	111.96	98.563	102.93	109.18	111.01	104.71	100.75	111.28
113.38	112.9	117.62	114.14	107.22	111.92	106.25	114	103.51	113.49	110.13	103.46	106.74	106.03	113.99	115.04	104.66	103.43	117.66	97.242	111.77	109.76	112.68	119.02	109.63	111.65	104.83	110.18	104.98	112.05	113.97	118.68	107.92	118.15	109.45	117.84	111.99	110.44	103.85	107.75	110.05	106.1	110.45	110.9	116.11	117.72	105.58	105.35	113.61	102.93
88.611	95.404	104.18	95.552	98.801	96.316	106.2	98.013	106.68	109.52	102.4	99.63	91.812	100.84	98.352	110.26	102.24	94.141	95.394	90.986	95.864	97.221	100.13	104.56	97.157	102.26	110.78	105.6	94.942	93.165	100.2	108.47	105.1	99.238	114.47	97.78	101.21	101.11	106.38	99.862	98.235	102.01	100.12	94.755	104.1	100.89	100.36	97.498	101.52	104.01
106.43	109.66	111.82	109.24	111.87	104.62	105.06	106.39	103.44	101.62	114.68	114.44	106.69	103.68	100.42	111.81	110.75	109.87	99.549	110.78	108.43	101.42	111.79	104.95	113.12	109.72	108.74	107.74	104.7	103.34	100.33	106.67	95.394	113.18	114.9	107.88	97.125	109.89	103.01	108.43	115	103.75	101.64	108.38	105.65	103.55	105.24	104.71	97.194	99.249
98.605	94.952	95.359	103.1	99.982	96.883	97.861	92.269	94.283	97.267	103.7	102.72	101.01	99.828	99.889	97.606	101.57	106.34	103	94.356	104.77	100.75	92.207	106.38	94.048	104.66	98.201	101.53	103.11	97.021	98.952	98.157	96.892	95.019	93.272	91.773	96.784	100.3	106.69	107.24	102.64	107.2	97.922	101.11	93.544	102.79	103.76	106.72	91.251	101.1
105.52	104.88	102.2	104.38	101.7	110.25	110.1	119.81	104.75	104.65	106.88	109.81	103.15	115.47	107.06	107.77	106.63	114.84	104.32	98.604	118.69	111.57	108.56	115.28	106.28	100.24	106.75	108.75	107.98	100.99	104.12	102.22	101.64	110.01	115.54	102.47	111.76	94.958	116.17	111.11	108.1	105.91	114.27	95.984	105.01	99.797	108.34	109.13	110.1	108.95
108.89	98.818	114.39	106.9	103.16	105.5	116.81	99.015	103.58	114.56	111.66	105.84	103.28	103.74	106.69	105.27	105.44	106.72	101.76	110.07	112.21	100.43	101.06	110.42	96.927	99.686	104.36	111.24	105.66	105.19	115.51	102.88	101.32	99.771	99.438	107.36	108.99	108.42	102.85	110.15	106.15	112.79	103.22	97.916	103.29	120.16	105.06	110.6	109.57	103.98
115.19	101.23	107.08	108.96	101.76	110.11	96.935	105.87	102.7	101.58	98.474	109.73	110.28	109.1	110.11	107.99	111.43	105.19	110.63	106.01	101.03	104.32	101	102.27	108.7	105.12	106.8	103.05	100.4	102.88	114.41	105.07	99.812	97.284	109.72	107.49	104.43	105.51	102.9	109.03	101.58	108.77	113.08	94.782	91.61	105.67	112.63	108.27	105.41	110.25
103.98	100.68	97.231	102.8	88.184	98.687	92.11	96.662	103.49	96.536	96.567	95.481	99.48	97.975	105.13	103.12	92.491	98.964	95.519	95.653	102.51	103.79	90.275	92.058	111.77	94.974	101.25	95.669	93.301	101.11	92.732	100.18	96.259	109.82	101.4	94.479	98.705	98.358	99.183	100.21	101.67	105.75	93.322	95.603	89.6	99.568	90.33	98.461	96.786	96.366
109.31	104.99	106.05	101.99	114.46	111.94	114.41	107.73	106.28	105.98	109.13	110.34	117.91	117.77	102.19	109.56	104.72	111.53	105.49	104.87	112.78	106.73	109.62	108.23	119.07	106.87	105.04	112.83	101.27	98.237	101.09	111.62	108.11	104.7	109.9	108.4	95.969	105.72	111.83	109.82	104.57	95.075	106.69	112.28	115.12	109	113.4	98.842	126.94	112.69
112	111.6	105.5	96.657	106.94	103.6	110.03	102.32	111.94	102.25	101.74	108.9	106.93	111.94	102.21	106.36	102.54	110.13	103.03	100.59	109.93	110.95	111.22	102.93	104.34	116.12	106.22	110.47	98.816	109.48	107.57	94.69	105.48	109.98	98.757	98.841	106.08	113.77	110.01	107.43	98.332	106.86	104.31	103.6	99.587	111.62	107.72	109.21	104.72	107.63
104.69	106.34	116.6	110.58	103.27	105.42	112.4	104.02	105.14	103.76	106.85	104.3	118.02	107.35	107.26	106.61	102.41	109.2	118.2	103.54	119.48	112.48	115.15	111.75	109.23	111.61	113.73	113.12	110	104.5	99.783	115.55	113.99	101.96	113.42	103.09	106.5	100.49	105.19	111.9	104.2	112.07	117.7	114.63	111.4	103.08	111.12	114.77	114.74	106.85
107.04	110.18	106.73	107.79	111.84	104.52	100.04	114.27	111.25	115.44	110.87	113.73	107.08	114.35	109.3	116.48	104.5	109.83	110.54	105.18	107.69	113.55	107.35	104.82	111.67	106.63	111.32	109.78	104.56	108.24	109.29	96.619	107.83	108.83	111.04	106.78	110.46	112.88	106.64	103.79	104.17	99.321	104.8	112.88	105.89	115.69	111.81	112.69	111.24	111.39
110.61	105.07	107.8	101.91	119.23	115.07	116.66	111.11	115.24	113.94	104.2	98.805	109.36	111.57	114.43	107.31	119.72	111.56	104.78	112.82	98.311	114.7	105.89	108.4	99.995	114.21	107.29	122.07	104.66	113.73	115.66	116.1	111.45	106.88	107.01	109.71	107.68	101.23	109.08	110.68	106.25	116.14	118.26	107.79	101.91	105.25	113.07	111.35	119.16	112.84
100.04	98.196	94.45	99.141	91.539	97.428	88.943	87.897	88.521	95.098	96.877	99.448	96.313	98.12	99.65	98.244	103.21	97.313	100.15	103.63	94.678	107.33	97.127	94.872	91.234	95.327	97.439	91.503	96.028	103.2	85.293	99.165	103.72	100.13	100.35	104.46	94.316	98.346	106.37	101.24	105.54	96.13	96.348	105.64	100.03	96.935	96.043	90.731	97.917	95.737
109.58	97.071	101.91	107.61	102.71	103.3	103.39	111.14	106.48	108.52	105.47	98.998	106.1	112.82	109.53	109.35	107.48	111.61	111.44	115.13	104.2	101.77	113.79	114.75	109.73	109.36	109.35	107.9	109.47	108.19	114.31	106.26	105.59	108.6	105.83	114.8	100.14	101.25	110.36	105.78	100.95	110.66	115.28	115.55	113.51	109.89	112.58	99.993	117.7	107.59
106.9	104	108.08	107.69	101.58	108.24	102.17	102.98	103.33	122.76	116.3	99.458	108.16	117.59	101.9	104.15	105.62	106.73	109.06	96.391	104.11	100.19	102.72	98.444	118.33	118.9	107.04	111.2	110.96	103.2	109.3	105.16	98.857	105.17	109.87	110.38	112.26	115.37	107.22	97.814	107.06	106.02	110.72	107.31	109.65	107.23	109.7	102.46	113.73	96.364
108.81	115.86	110.07	106.84	108.27	107.22	98.716	101.57	101.45	106.63	103.9	109.86	111.98	99.974	109.95	105.85	108.73	107.26	99.653	105.56	103.43	110.65	110.13	104.31	109.92	106.99	115.25	101.63	103.51	107.6	94.073	104.62	109.5	100.87	104.04	98.933	102.18	111.04	111.65	105.87	106.79	104.37	93.473	104.74	104.54	111.49	103.78	102.08	102.11	106.2
111.1	111.86	106.04	106.7	102.95	104.95	104.98	105.46	105.21	105.22	94.487	114.74	108.13	102.08	109.31	106.22	98.938	105.29	105.73	99.419	106.57	111.67	98.739	111.47	112.14	104.06	106.3	108.22	106.96	106.89	104.55	101.8	102.97	109.54	100.32	103.06	101	103.66	113.58	104.69	99.984	104.78	101.29	112.32	101.73	113.24	99.613	100.92	96.741	103.16
95.657	99.097	101.62	101.5	86.147	103.01	103.38	101.83	105.96	97.355	102.68	109.31	96.846	102.99	95.105	99	86.434	106.22	102.37	97.084	103.01	96.4	105.63	98.015	101.46	104.49	100.24	103.87	109.75	108.57	98.569	94.661	93.971	97.589	103.07	96.69	98.797	99.023	97.227	100.15	103.08	104.96	109.78	100.5	81.301	92.322	102.4	105.53	103.96	101.7
100.93	99.412	98.559	103.85	96.905	106.14	91.448	99.368	102.59	98.034	95.623	93.774	92.079	97.289	103.86	104.71	91.77	106.15	96.22	98.825	93.371	103.08	91.877	97.128	93.542	104.34	106.82	102.97	99.305	99.829	90.397	92.373	100.3	87.722	101.28	104.75	94.633	93.961	98.843	101.19	91.002	94.164	92.558	99.072	108.59	102.39	94.134	96.255	99.659	95.365
96.2	98.515	109.2	104.9	95.688	103.85	103.33	107.9	107.46	98.721	103.12	102.7	93.447	99.835	99.014	101.18	101.89	104.74	107.06	113.49	109.52	104.36	94.882	106.16	103.83	101.76	96.616	95.019	95.222	98.221	103.41	106.57	108.98	108.91	108.77	101.52	90.426	108.31	99.937	102.6	104.94	107.21	99.052	103.58	110	106.12	105.9	97.154	103.78	104.16
94.832	100.54	98.342	95.912	98.7	98.164	97.498	103.52	96.905	99.101	105.48	99.15	89.93	102.86	96.536	92.723	98.517	103.82	87.176	95.991	108.19	96.197	103.5	100.47	106.1	93.72	98.625	98.801	95.215	103.24	100.27	88.501	95.752	97.343	101.65	95.679	99.002	101.47	107.34	102.8	97.703	103.52	98.365	105.5	102.34	105.02	88.142	103.92	93.184	98.294
108.98	106.35	100.85	101.69	110.43	106.74	105.95	107.78	112.97	101.26	106.48	104.28	94.552	110.6	110.14	105.67	109.05	109.16	111.7	104.24	101.66	106.07	105.43	109.11	112.79	96.337	108.4	114.16	107.78	103.08	104.04	104.25	104.59	109.11	109.29	104.89	104.48	92.012	100.05	104.42	102.43	105.98	112.21	109.3	106.84	95.302	101.8	102.75	109.17	105.09
109.45	108.07	111.9	102.85	113.51	107.96	108.58	105.41	112.44	99.954	112.15	107.85	109.85	111.79	114.87	103.95	107.72	108.88	99.624	118	104.17	103.93	111.32	106.81	108.95	112.57	111.44	111.9	114.53	115.76	115.18	115.63	111.37	112.1	103.07	108.96	114.32	101.6	103.21	106.02	107.17	113.64	100.89	110.29	113.88	108.95	115.06	111.61	110.39	95.753
108.28	104.3	102.25	104.91	116.83	117.31	120.5	112.06	106.97	101.39	104.34	111.1	101.77	107.81	115.85	104.57	100.59	104.35	104.29	98.64	115.74	104.74	104.63	112.42	114.1	102.85	112.38	112.43	113.52	117.49	105.58	102.07	113.64	113.95	117.19	111.79	109.2	108.75	109.61	116.68	108.48	115.02	112.36	108.15	107.79	102.45	110.51	111.61	115.56	114.82
103.59	112.25	105.23	103.78	104.96	114.12	102.26	110.67	106.25	102.71	108.62	111.02	106.55	105.55	109.61	102	102.16	110.93	108.94	106.1	108.22	95.605	106.41	104.96	108.92	114.27	107.74	105.01	101.49	96.579	105.66	110.13	102.75	110.23	106	115.01	109.29	99.13	105.2	112.17	106.71	112.46	99.351	109.59	117.04	113.88	97.652	110.22	108.26	92.631
113.59	107.54	107.59	111.69	107.79	108.96	104.42	107.85	105.4	105.86	103.85	99.63	109.01	101.65	105.29	113.45	107.91	108.28	106.49	119.12	108.86	110.29	114.03	107.79	111.11	107.33	123.95	106.08	109.47	113.36	100.61	107.94	115.23	103.02	106.83	112.03	104.93	106.67	107.24	111.2	102.38	111.37	103.42	106.72	117.83	113.56	109.78	105.42	106.86	103.43
111.25	103.84	111.55	107.49	104.05	100.08	116.05	112.32	113.31	102.25	111.16	108.32	110.99	95.343	119.97	107.04	106.25	103.11	111.65	110.53	107.75	116.64	104.87	104.62	97.963	111.23	108.68	109.51	103.1	105.68	104.1	104.24	106.16	101.28	103.71	102.62	109.81	114.17	114.61	109.92	108.36	107.19	103.57	97.629	112.74	112.46	111.73	108.6	98.166	97.458
109.84	107.12	108.07	118.33	106.07	112.83	109.78	104.21	101.02	103.59	113.06	104.2	116.74	112.85	109.2	107.14	117.92	103.88	124.63	115.32	113.97	114.65	109.29	110.51	109.94	106.11	111.59	102.53	109.76	110.83	108.34	101.57	111.24	111.66	109.7	110.67	117.72	111.5	118.01	106.72	111.06	109.12	112.72	106.87	107.85	110.05	114.46	112.45	104.89	104.68
105.08	107.75	102.77	104.79	120.73	112.33	109.97	109.81	102.19	109.32	102.09	113.61	108.86	107.78	95.058	109.75	112.47	100.57	114.56	108.21	102.16	103.86	105.66	114.19	107.75	98.732	107.15	105.43	99.208	106.58	102.06	105.85	105.86	102.07	104.04	110.69	97.624	103.89	105.63	114.97	105.26	102.28	103.72	108.72	99.286	112.14	111	107.01	106.37	103.96
102.53	104.5	106.23	105.87	91.473	103.77	101.34	102.02	100.16	101.15	97.015	102.57	90.277	98.108	99.345	95.634	106.42	96.224	103.56	100.91	106.97	108.33	98.624	99.99	94.5	95.355	98.808	104.28	105.7	98.556	104.21	101.22	103.77	102.63	96.303	110.59	110.88	104.4	93.752	99.132	104.62	104.49	108.5	102.43	102.09	109.34	91.901	102.59	98.44	102.34
103.75	104.64	103.53	107.21	104.6	109.15	106.86	101.67	97.006	100.01	108.66	100.52	108.03	109.57	105.96	106.56	108.26	103.98	117.38	105.33	118.54	102.22	104.96	104.12	106.87	99.433	115.82	105.87	100.9	100.77	102.47	106.44	100.51	105	99.42	101.54	104.5	110.79	98.772	107	97.746	112.34	108.8	97.678	100.7	113.37	110.75	105.26	99.148	102.51
104.25	108.34	97.841	105.24	105.39	107.28	107.37	98.914	91.25	100.04	110.44	100.46	102.64	115.67	103.21	111.74	103.67	105.16	103.14	105.96	104.02	100.68	101.23	100.62	102.24	106.83	98.016	98.865	102.2	97.223	106.42	112.19	107.43	99.963	105.8	109.88	105.37	103.86	96.732	104.43	107.78	114.67	105.85	100.52	105.97	113.25	106.84	106.8	114.33	102.84
104.9	105.79	115.35	115.05	106.82	105.66	108.92	117.38	100.27	109.08	108.42	106.51	105.38	95.467	101.17	104.46	111.65	106.52	109.9	107.19	107.21	113.01	110.83	114.01	103.29	104.53	106.32	103.25	110.96	109.73	111.72	99.244	101.89	111.5	106.3	114	109.67	108.6	116.45	109.6	111.6	99.733	99.14	111.24	105.54	109.82	113.26	114	110.59	106.11
110.04	102.06	99.077	108.12	98.962	102.51	105.63	104.38	102.16	100.49	102.1	101.41	99.959	104.36	95.368	107.5	101.6	106.39	93.996	104.1	96.859	87.385	98.915	91.611	93.649	103.36	100.46	101.75	108.68	109.15	95.673	102.95	99.249	99.719	106.7	98.28	103.97	95.544	100.68	101.37	98.911	107.35	89.101	101.32	108.42	95.733	102.41	103.54	102.75	104.67
110.5	108.96	102.69	114.49	104.73	109.38	114.82	105.9	114.71	107.65	106.71	116.15	99.83	118.86	100.08	110.19	115.31	110.53	106.89	101.85	112.89	116.57	100.46	103.56	103.75	102.05	107.56	103.33	112.54	103.88	114.03	105.35	116.82	110.58	103.66	115.36	107.92	112.19	111.39	110.55	103.36	109.6	114.05	105.56	108.23	109.54	112.03	116.39	101.99	108.8
103.46	92.048	103.33	94.658	102.96	95.958	100.41	107.17	104.13	89.551	108.49	95.412	95.239	97.779	100.63	102.21	101.33	104.2	100	100.97	103.4	98.035	100.45	109.17	100.4	99.525	101.69	95.583	96.828	100.31	94.833	99.786	94.965	91.345	105.81	99.084	91.905	100.64	96.967	93.612	99.236	103.68	87.964	104.04	98.89	102.32	91.191	95.073	107.7	92.675
101.72	106.47	113.95	112.55	108.08	109.26	110.78	103.83	102.37	108.5	112.61	109.55	99.564	108.81	108.3	102.62	106.51	107.57	101.58	107.49	106.45	113.53	113.62	108.95	109.74	106.34	100.67	106.55	112.61	109.26	108.61	110.53	108.3	112.82	102.9	117.64	106.93	105.34	108.49	120.5	110.06	113.67	115.15	105.75	114.39	117.81	107.61	106.76	107.61	108.55
103.49	109.24	100.54	101.2	98.127	108.07	106.64	112.29	109.73	108.73	109.54	98.974	106.97	104.56	109	117.06	100.14	111.65	95.808	98.497	115.25	108.51	110.87	102.93	110.39	108.35	105.38	100.92	98.955	109.89	108.05	114.85	96.052	94.678	98.186	102.31	99.375	107.33	100.84	106.06	99.942	105.4	112.97	110.02	105.5	108.57	99.539	106.28	110.99	98.923
109.3	117.97	106.25	98.153	112.15	109.58	103.24	105.12	117.11	112.66	104.86	102.04	106.51	107.91	113.05	104.42	104.66	103.16	99.629	104.66	103.37	111.29	107.91	120.96	100.47	117.88	107.47	114.46	110.77	110.49	110.73	103.36	101.69	114.58	100.71	115.39	101.56	106.95	112.34	111.28	108.26	105.47	110.02	117.03	102.44	106.88	111.84	112.95	108.25	104.59
104.29	107.36	103.95	97.257	110.85	110.31	107.36	103.91	109.39	95.279	100.86	101.62	99.189	104.44	105.73	110.81	103.9	95.303	101.03	101.7	101.8	110.37	102.14	103.08	108	109.78	103.83	102.12	103.3	104.35	116.1	105.62	101.96	103.12	113.11	103.41	104.4	102.64	93.633	94.885	110.1	110.59	106.26	111.86	100.45	106.25	103.76	106.79	103.45	103.73
106.35	103.61	112.47	106.46	101.05	112.06	111.04	110.79	110.99	101.58	103.32	120.42	97.274	112.35	107.12	101.7	104.3	107.92	102.1	101.58	116.13	112.61	115.56	106.4	108.56	105.5	108.38	107.6	102.77	106.58	107.55	107.26	104.4	108.3	108.39	114.64	104.95	101.23	117.26	109.29	108.62	115.77	104.25	118.86	110.39	108.37	111.73	111.65	102.77	111.35
100.12	102.22	102.93	96.256	104.06	97.796	91.319	98.169	105.62	94.35	96.967	92.011	90.778	99.176	101.77	103.63	98.376	97.602	98.977	95.182	98.537	96.221	101.04	109.12	98.597	92.928	93.159	95.734	98.478	92.828	91.807	105.69	89.415	101.33	90.212	98.6	91.803	101.42	102.52	106.21	99.844	106.3	103.63	110.02	93.788	95.34	98.537	92.051	99.841	94.855
101.29	104.89	101.21	110.05	109.7	107.88	111.93	112.17	105.7	109.16	107.89	104.56	102.03	95.044	111.83	116.51	107.58	98.821	109.24	112.93	103.17	104.11	105.82	103.33	101.26	110.27	113.7	108.49	105.3	95.384	109.44	112.92	111.17	114.39	104.87	98.23	97.573	104.33	105.6	101.27	110.64	105.08	98.989	112.43	105.01	103.2	103.88	107.3	109.69	99.104
92.544	100.05	101.91	105.35	104.01	107.27	97.554	101.34	99.757	108.14	98.396	99.008	103.13	107.09	99.723	97.996	96.252	98.259	102.98	109.1	96.087	98.806	99.223	108.11	95.968	99.84	110.85	107.79	96.772	99.162	97.864	99.979	108.86	97.94	94.62	95.819	108.76	97.532	111.59	92.029	94.58	102.81	104.73	95.337	94.098	94.557	105.78	111.08	99.933	98.861
97.028	97.689	96.299	96.882	96.379	93.742	97.426	88.358	100.68	100.16	102.71	106.43	95.575	92.936	93.828	107.51	102.95	105.57	97.712	94.538	92.228	97.326	100.31	112.36	91.857	100.91	108.03	102.64	99.046	104.13	90.28	102.06	94.821	102.85	101.27	101.8	102.01	102.15	110.29	103.23	95.098	102.3	98.603	101.68	100	105.53	100.26	96.811	98.216	114.99
100.9	100.14	91.029	98.371	93.813	99.506	105.33	99.72	94.486	96.236	99.606	105.32	101.7	92.468	103.83	102.95	93.448	100.97	99.502	95.193	104.29	92.148	101.71	98.54	107.49	102.76	94.812	98.736	103.22	102.04	98.149	99.704	101.68	95.341	101.82	95.941	95.34	90.662	100.14	99.783	98.613	99.638	106.16	106.4	100.91	102.15	95.912	93.548	106.37	96.248
110.45	119.5	110.85	116.61	116.02	109.15	104.42	106.99	102.7	112.88	117.81	110.56	110.83	104.27	107.23	109.08	106.43	112.77	111.4	99.335	102.83	101.79	110.22	102.09	109.9	105.69	109.05	110.47	104.32	110.11	108	108.24	104.82	104.72	111.86	105.45	102.21	105.86	112.25	104.82	117.17	102.7	112.07	115.39	105.38	110.59	104.62	112.49	112.47	115.62
105.28	113.28	100.09	100.98	111.61	119.07	118.34	102.87	106.88	106.4	105.93	104.53	107.94	111.05	102.93	110.25	110.93	109.02	113.1	107.17	102.57	110.82	104.18	111.68	112.45	106.83	115.56	104.28	103.02	111.91	110.18	114.22	105.04	107.78	100.46	120.65	110.89	101.55	110.95	100.18	104.61	117.59	110.94	103.73	102.86	111	105.17	110.42	114.27	103.3
113.72	106.39	114.27	116.48	96.042	109.54	103.03	112.44	113.47	107.5	115.78	101.07	107.4	108.06	110.25	107.33	110.33	99.481	111.31	106.57	103.3	99.445	120.73	115.95	109.54	102.96	114	98.158	99.458	105.79	110.57	104.44	113.35	106.38	110.59	112.99	102.41	102.02	111.31	104.07	105.21	109.21	108.72	112.53	105.04	100.29	105.39	104.08	101.83	104.11
104.43	111.11	112.04	111.34	103.14	110.37	105.82	101.57	108.09	107.04	103.3	106.6	108.64	111.85	100.62	110.58	104.84	104.21	106.35	109.67	105.15	114.35	103	108.98	110.3	102.7	115.59	102.69	110.17	110.35	103.54	107.84	106.16	109.49	107.06	107.94	113.9	111.68	105.52	112.11	102.61	110.2	100.25	107.44	101.98	102	102.95	109.92	112.02	101.44
106.23	109.79	105.31	102.47	107.07	106.56	105.03	103.74	96.821	104.97	108.35	110.64	112.92	95.708	110.43	108.52	100.09	114.63	102.61	104.38	111.05	108.13	93.889	95.859	96.313	112.23	108.81	106.35	102.2	112.05	105.08	101.33	93.04	112.81	107	110.91	112.55	100.82	112.09	107.71	107.54	106.06	109.36	101.69	112.58	110.97	95.729	112.08	106.99	105.05
95.436	113.54	100.98	94.433	99.546	99.956	94.766	97.231	94.388	95.418	95.165	98.045	97.193	95.55	97.285	96.837	103.29	101.17	96.728	104.64	93.248	108.14	105.75	97.424	101.06	97.268	99.355	100.34	98.24	112.53	102.18	98.632	94.758	101.42	97.738	102.07	100.06	97.511	102	105.6	91.113	93.739	102.05	104.16	98.471	99.862	99.682	89.243	99.82	98.227
95.731	94.843	95.207	102.04	95.266	98.712	89.606	96.83	96.459	88.172	93.636	101.62	90.842	99.883	91.644	92.975	101.35	94.22	94.925	100.8	94.175	99.511	92.062	96.017	100.53	102.18	101.36	94.541	109.49	92.346	97.98	95.255	96.747	97.089	95.703	96.842	105.6	96.281	95.287	102.06	99.921	98.942	99.329	99.987	92.545	100.1	104.05	95.455	99.392	92.959
115.27	100.37	103.32	107.55	106.9	103.12	111.31	103.23	103.83	116.96	103.93	103.38	101.88	111.57	102.53	107.51	109.58	106.64	94.559	110.03	100.22	105.14	104.85	104.26	110.83	115.35	114.76	107.08	100.71	97.919	111.03	104.58	107.65	104.14	104.7	106.52	113.66	121.91	110.25	102.14	107.08	112.24	109.73	106.78	107.65	100.62	100.66	111.2	106.01	103.67
106.25	119.17	108.27	110.41	109.09	110.8	101.05	106.93	107.75	108.98	107.34	100.98	103.39	114.74	113.28	108.7	104.45	98.005	106.73	103.85	107.34	113.5	105.7	107.36	109.1	107.95	106.98	103.7	105.64	107.64	115.5	104.45	96.757	111.29	112.33	109.55	109.29	107.21	117.34	110.05	106.53	110.42	104.77	108.45	107.41	101.07	111.89	109.51	107.08	97.293
112.33	99.856	113.33	99.355	111.31	104.64	103.48	113.9	102.18	95.874	114.09	112.52	110.37	102.64	113.39	107.29	113.89	106.57	111.28	115.78	102.22	107.58	110.36	113.41	110.73	112.73	111.21	109.51	114.15	102.81	108.52	105.35	109.14	107.63	105.58	110.54	108.21	119.11	108.08	102.86	109.66	101.59	101.82	109.28	108.87	109.55	109.35	103.63	102.86	107.54
96.701	101.7	101.74	108.48	102.23	98.581	103.77	87.528	100.1	99.996	101.76	89.349	98.424	106.37	97.209	88.692	105.39	98.088	104.13	100.32	94.546	100.32	104.31	98.074	102.62	101.93	90.044	98.622	95.45	97.583	96.889	98.097	101.29	102.77	99.034	97.312	108.63	104.04	100.11	102.92	96.3	95.823	99.726	93.54	95.1	93.189	101.94	96.837	95.869	105.32
101.06	100.27	107.08	105.52	95.375	103.21	95.04	101.29	100.68	93.979	107.34	105.51	91.316	102.96	103.52	106.81	101.92	102.37	103.45	96.947	104.73	102.65	95.411	106.45	97.039	101.1	103.75	97.96	102.86	96.669	100.67	102.76	102.3	92.719	94.742	102.8	106.34	96.389	100.87	114.5	93.493	100.67	101.98	93.322	95.334	101.12	104.59	101.82	96.722	94.705
97.843	103.26	96.029	101.91	105.07	113.49	101.49	104.34	98.1	105.03	112.07	106.86	101.72	100.46	102.94	110.34	101.44	108.58	96.307	100.2	111.1	108.41	99.783	99.792	105.2	107.01	94.519	98.948	100.42	102.7	95.551	103.59	103.28	98.806	96.106	106	100.14	105.27	108.04	109.51	104.23	98.275	102.59	98.683	96.031	87.832	101.52	99.654	101.89	101.6
99.253	91.104	98.322	91.554	103.53	92.68	101.61	100.05	103.05	107.8	108.97	102.99	94.499	94.035	92.91	91.964	93.467	98.594	98.056	98.928	98.245	98.216	96.619	97.941	100.6	101.41	91.964	102.51	98.119	106.85	97.196	93.398	90.856	100.93	100.81	101.86	99.978	91.124	95.355	108.51	101.55	97.95	97.287	95.548	97.599	94.655	99.79	97.654	101.03	89.738
108.92	110.72	108.54	118.96	105.52	105.03	103.85	103.23	113.8	102.58	110.92	108.82	103.2	115.42	108.08	102.21	99.559	102.58	109.11	109.61	120.55	109.08	116.76	114.32	115.75	114.44	116.09	104.52	112.79	107.75	114.64	110.73	113.97	99.867	105.95	97.99	111.25	113.79	106.31	112.28	108.79	104.44	110.56	117.1	108.15	110.84	105.81	112.63	100.51	115.01
94.457	97.448	93.761	95.265	111.56	97.624	98.054	99.741	104.71	97.041	94.885	97.808	99.632	97.909	99.122	99.29	96.539	97.754	96.799	94.816	98.789	105.37	94.654	95.397	91.844	94.761	97.56	97.411	95.239	100.81	87.547	97.495	89.448	98.808	104.36	94.384	100.68	103.28	100.62	94.278	90.26	97.651	98.684	100.5	93.548	96.846	97.243	100.83	99.035	96.461
106.33	94.979	108.59	104.48	101.64	101.76	107.33	112.51	114.15	103.25	110.54	104.15	104.19	105.83	109.77	107.18	112.28	105.37	102.3	107.12	110.41	105.63	111.84	106.92	94.253	98.938	106.95	101.87	98.587	103.2	111.59	99.945	104.06	97.06	104.93	114.28	101.52	110.68	104.62	110.62	112.65	103.61	112.63	106.48	103.48	102.32	104.73	101.93	104.01	101.91
99.31	95.666	102.32	97.401	88.635	104.72	102.45	98.363	102.09	95.125	99.75	95.712	98.618	103.86	108.56	97.301	100.84	107.61	101.26	104.32	97.357	92.308	105.4	96.162	91.752	103.13	100.99	92.429	98.022	99.711	104.43	99.251	106.46	101.19	109.06	102.19	94.237	92.063	105.24	98.306	103.62	93.955	100.51	108.61	100.01	102.12	92.722	94.414	96.902	100.06
104.95	109.96	99.719	108.64	99.815	106.26	113.55	105.06	109.14	108.43	101.03	104.18	103.52	109.77	107.39	107.72	98.544	108.84	106.32	103.55	109.29	105.06	106.86	108.73	105.53	111.82	112.17	108.56	105.45	91.498	109.06	109.03	95.974	110.38	102.09	105.75	113.93	115.32	108.71	104.23	105.69	105.62	115.64	110.21	106.95	98.467	100.39	102.32	102.49	96.302
91.388	100.84	87.571	99.328	96.36	92.694	105.85	97.692	99.249	95.535	94.05	98.447	96.933	100.43	100.45	104.11	103.42	97.419	99.313	102.35	99.761	99.827	95.035	95.694	101.14	102.35	91.909	96.36	97.245	99.908	99.556	90.822	89.986	97.832	96.416	96.291	94.594	98.557	104.41	95.8	96.081	101.22	95.529	98.537	98.125	96.117	98.499	91.721	101.03	103.42
109.63	99.562	100.03	102.63	93.534	89.756	110.29	103.47	104.59	100.43	111.22	90.72	110.75	108.67	91.744	101.33	105.24	103.79	105.26	108.76	100.67	103.9	102.24	108.78	104.04	103.18	102.12	102.78	107.95	93.195	100.03	99.749	109.51	102.82	100.14	97.512	109.35	108.4	105.18	106.52	102.53	102.35	94.251	97.11	108.21	97.773	103.21	103.43	112.24	99.45
106.22	110.23	105.84	107.78	106.79	102.78	108.32	110.75	105.7	111.27	110.21	110.72	107.2	103.8	105.68	115.08	113.83	112.63	112.8	100.08	107.18	110.95	108.57	105.39	111.32	103.09	101.3	108.08	111.7	109.88	103.42	106.24	119.42	113.68	109.56	114.82	108.89	108.65	108.15	108.74	111.87	108.29	110.4	108.28	115.05	114.04	108.88	117.14	106.41	109.21
111.06	99.09	99.878	105.26	97.892	106.45	95.578	113.86	102.27	101.94	102.85	100.18	108.23	103.92	104.49	103.87	107.93	104.29	95.403	109.99	109.76	96.571	110.39	107.62	100.38	110.39	100.08	96.204	108.38	100.19	101.13	106.08	105.21	102.37	113.21	106.93	113.04	107.91	101.97	100.46	110.14	103.08	112.99	101.93	101.04	103.83	104.27	104.85	103.04	105.29
106.57	109.14	94.749	99.06	98.422	96.555	99.965	99.812	101.71	101.68	105.36	100.13	95.05	106.44	101.65	107.67	106.9	104.83	105.23	102.59	100.57	103.31	97.488	93.191	104.13	94.586	103.45	101.55	94.373	106.73	100.58	102.07	97.359	94.334	97.062	95.698	99.862	102.55	98.734	93.053	100.36	94.51	96.016	98.249	93.233	96.046	99.788	100.01	103.21	96.875
104.6	109.08	107.82	110.36	114.91	104.78	104.26	96.658	108.45	106.78	102.99	106.72	113.56	106.16	105.78	110.88	108.01	99.433	104.69	109.51	109.98	110.74	106.7	97.813	105.73	107.83	104.03	103.3	107.73	99.284	101.46	94.927	119.22	102.6	103.29	109.61	97.855	116.97	104.39	102.07	110.38	102.61	105.75	106.9	101.8	112.69	100.76	105.67	108.54	100.6
110.72	111.42	108.44	102.55	113.78	105.82	101.77	112.87	111.22	104.27	107.33	101.43	109	102.23	106.74	109.6	106.93	108.54	103.49	100.07	111.05	106.1	112.09	97.491	98.744	108.88	107.41	107.36	116.13	99.102	111.42	107.26	106.4	109.68	109.5	116.57	110.68	109.1	114.13	114.46	109.44	112.8	106.33	106.9	109.77	103.34	102.33	107.85	116.95	108.63
106.09	106.04	105.65	110.86	107.81	109.66	110.04	108.16	104.78	106.46	103.98	118.82	112.34	114.28	106.79	111.86	104	109.51	109.78	107.88	111.94	113.1	102.37	111.89	107.67	102.67	109.41	108	106.68	114.44	108.67	104.67	102.82	112.19	104.58	104.5	103.18	111.5	105.71	105.71	110.22	101.48	104.81	106.63	106.8	108.72	114.48	115.67	102.48	109.89
100.94	97.478	94.528	94.306	99.136	101.2	96.761	95.963	95.985	104.11	95.511	100.79	95.374	87.575	99.759	94.574	105.93	96.178	100.55	103.3	88.387	101.41	100.8	104.87	96.904	101.21	93.63	98.056	90.785	101.33	103.14	94.762	103.56	99.86	92.173	99.661	95.749	100.51	99.647	101.04	102.1	101.31	97.747	97.633	104.64	104.95	97.375	100.09	98.857	95.739
111.07	111.09	113.49	101.03	106.45	100.83	97.809	110.94	104.27	113.45	104.49	108.31	114.61	104.89	112.68	102.16	109.38	108.99	110.17	109.93	110.35	110.1	107.33	107.81	110.17	108.82	109.09	110.26	106.72	111.5	102.7	103.03	103.6	105.91	112.45	105.76	106.11	110.32	109.7	107.27	115.59	103.94	101.89	108.06	117.9	121.03	104.86	105.96	107.82	111.41
106.98	113.39	105.68	101.4	112.11	100.32	108.19	111.65	114.45	113.01	110.31	100.73	110.51	109	113.14	108.1	107.52	112.91	105.28	104.6	104.39	113.05	109.55	115.56	109.62	100.43	109.93	104.67	97.372	124.21	116.57	94.717	113.99	107.98	101.72	110.86	107.1	102.13	103.89	109.57	107.76	96.792	107.59	102.65	101.74	107.05	106.64	106.85	99.262	111.09
95.768	105.15	110.42	102.29	103.23	108.4	106.31	109.07	106.41	99.835	105.41	102.2	97.22	98.519	111.36	102.48	112.45	97.455	105.91	104.82	107.11	108.4	107.79	110.26	109.73	102.96	93.398	104.32	103.12	110.56	107.91	97.376	110.06	107.34	103.7	104.49	111.45	112.98	96.093	106.92	101.73	102.79	105.82	100.58	96.589	97.891	98.547	110.22	101.59	100.82
99.175	98.442	94.012	98.865	90.843	92.744	90.324	107.06	94.162	93.969	90.919	93.425	108.14	92.757	94.715	95.534	92.298	96.088	101.93	100.23	90.261	99.637	91.384	99.457	91.03	103.61	90.349	99.597	106.22	96.502	99.059	100.16	101.99	106.69	97.12	95.729	106.1	91.552	96.355	101.71	89.484	95.523	98.099	99.098	95.584	100.43	103.37	97.456	88.15	92.98
107.29	110.84	109.93	112.87	106.66	112.35	116.18	103.33	107.87	110.57	102.87	106.35	99.801	115.85	113.7	108.53	109.87	109.63	98.755	108.06	120.28	108.53	104.24	108.7	114.02	107.36	112.08	109.58	109.96	104.39	104.84	111.27	108.62	113.6	106.94	110.35	108.05	109.78	102.87	102.69	100.47	112.81	99.156	110.33	109.12	110.38	115.43	108.58	111.3	105.48
103.96	105.19	107.46	109.06	111.58	116.48	106.99	108.58	110.06	109.83	108.91	106.5	108.12	103.02	106.66	108.04	97.569	109.61	114.15	100.7	108.87	107.97	104.14	100.02	106.13	114.56	110.66	105.46	106.1	102.13	112.63	112.23	104.27	110.24	106.21	111.72	106.03	114.06	100.16	109.39	109.86	104.06	109.57	112.79	104.11	105.96	98.175	107.52	100.37	106.9
109.72	105.69	103.8	109.4	114.97	102.24	102.16	103.49	103.4	102.05	96.916	102.86	99.29	103.12	112.74	106.07	111.37	105.63	103.07	108.03	102.49	102.88	108.4	100.16	96.848	108.22	114.53	109.81	99.077	103.69	101.54	104.62	106.58	113.94	107.67	99.737	103.28	110.45	105.69	111.86	111.61	108.4	104.67	106.81	95.597	113.7	102.68	109.38	117.98	93.085
98.602	97.213	95.164	109.5	105.43	109.55	98.27	108.23	109.63	104.09	106.01	106.92	99.873	98.381	104.43	98.985	113.87	99.254	102.95	105.1	99.767	102.19	94.551	107.71	98.074	103.94	104.05	99.985	102.84	100.56	109.03	100.4	106.24	88.356	104.93	100.41	94.364	101.47	102.57	95.372	106.61	97.131	110.82	104.96	100.45	105.32	106.65	106.81	101.22	93.25
103.71	104.34	101.51	109.8	106.91	109.43	111.42	103.2	114.65	99.854	107.28	105.06	105.04	101	105.1	107.12	114.78	112.2	112.84	109.61	101.95	111.25	109.75	105.97	105.39	104.82	115.72	109.62	105.96	100.31	105.73	103.65	108.46	112.4	109.34	116.53	106.04	106.99	103.93	104.14	103.4	106.12	102.03	104.29	105.19	111.06	110.89	105.67	99.181	111.93
109.97	107.11	110.07	109.42	99.641	110.05	106.45	109.83	102.15	98.89	105.24	102.93	107.23	109.87	108.54	103	102.84	112.59	106.98	107.6	103.38	110.2	107.43	99.315	116.86	111.91	104.04	109.29	107.59	98.556	110.91	112.7	104.41	110.25	109.39	102.55	98.828	102.28	98.805	101.07	106.77	113.49	99.601	107.97	101.79	109.8	112.7	102.26	102.06	101.73
105.72	101.75	103.6	106.11	104.14	105.26	109.53	107.45	106.52	109.53	106.67	109.9	106.72	101.73	101.44	113.68	107.97	109.53	99.268	111.44	106.01	113.31	111.37	104.5	110.62	112.29	110.01	111.52	107.59	108.3	99.97	103.7	104.1	105.86	113.26	109.23	111.73	113.6	112.56	104.01	99.139	103.79	104.4	112.88	105.53	109.61	101.84	104.65	108.49	115.42
98.212	100.84	104.25	98.756	100.39	97.784	99.81	91.514	99.625	97.146	96.874	96.666	98.043	95.349	106.46	90.063	107.06	86.096	96.46	99.058	89.458	94.307	93.672	102.85	99.738	95.247	102.87	100.15	90.392	103.89	91.936	95.628	99.037	101.58	104.04	90.374	92.348	87.675	92.585	106.84	89.805	102.35	92.831	109.48	99.197	95.478	98.859	98.492	99.556	94.713
106.31	109.82	121.89	116.06	113.89	115.75	116.32	102.09	118.08	109.02	107.95	114.23	115.5	109.46	109.35	114.1	115.7	119.91	115.29	112.66	121.64	110.23	114.33	111.69	111.05	112.07	105.34	99.861	108.81	108.07	99.82	112.87	101.46	110.28	103.77	117.24	98.947	104.19	109.55	127.03	111.98	113.77	118.13	116.38	106.46	104	111.78	119.13	109	121.27
101.64	104.72	103.68	108.2	108.58	108.82	99.742	107.21	99.317	112.15	103.27	113.03	96.476	109.64	106.41	105.72	102.57	104.44	93.133	112.84	108.11	104.15	105.48	107.29	114.88	105.01	110.02	105.54	102.77	105.03	101.89	101.92	100.84	99.93	107.33	104.89	107.24	109.07	108.55	98.096	100.09	101.51	103.85	108.41	107.59	95.404	104.41	106.99	104.61	97.739
114.08	96.626	100.74	109.55	108.44	101.84	103.23	109.7	94.055	105.81	114.35	111.96	103.03	101.69	99.98	109.66	100.96	107.22	113.25	101.85	113.61	102.67	103.18	106.45	110.78	105.68	108.53	105.26	104.51	108.42	111.34	101.45	101.36	96.739	103.09	90.241	104.59	112.17	109.51	96.719	107.51	109.52	108.27	104.07	105.51	107.06	101.32	102.55	101.44	107.86
102.63	103.58	105.68	99.994	106.16	104.73	112.35	112.27	107.93	105.97	113.59	101.94	102.73	105.78	99.064	97.331	101.07	114.1	99.137	106.81	105.93	110.8	114.83	106.64	110.39	99.964	103.61	105.99	104.32	108.66	106.5	101.11	109.08	105.71	109.96	103.88	105.8	99.009	98.203	100.74	102.42	98.073	95.162	105.35	105.25	114.64	114.36	107.68	105.79	103.13
104.86	106.1	108.33	98.444	94.708	99.401	106.67	108.2	110.12	101.66	108.33	100.69	104.7	101.98	107.33	109.7	105.28	101.2	108.58	118.59	103.59	101.91	101.82	103.07	105.25	104.36	105.16	104.9	108.11	103.54	110.12	105.36	111.79	102.64	97.884	103.73	99.186	110.17	108.65	102	100.75	107.94	109.61	107.81	108.71	107.64	96.488	113.01	101.52	103.86
86.998	95.652	103.19	102.81	103.14	95.061	106.01	96.878	99.611	90.371	93.21	89.538	101.53	100.59	99.631	94.741	101.88	96.365	101.35	96.652	102.58	108.54	94.891	95.805	98.459	90.544	103.14	91.178	100.27	99.633	104.8	93.36	95.32	100.17	104.46	91.294	97.745	92.025	107.18	91.931	99.734	91.27	95.911	103.58	104.52	101.39	95.141	93.365	103.71	93.332
110.5	94.891	102.16	102.57	101.59	104.37	104.14	103.72	101.41	106.33	106.09	99.192	102.23	104.35	105.61	105.12	106.18	108.67	111.9	96	94.382	110.43	108.88	105.96	105	116.75	104.86	111.19	96.635	104.82	108.11	102.04	100.31	110.65	104.66	113.81	94.037	106.71	108.95	99.703	101.06	96.799	107.78	108.6	108.22	98.693	115.46	106.44	115.29	119.19
102.77	103.42	94.74	99.971	98.804	102.22	106.8	100.45	96.261	99.618	104	91.36	98.464	90.969	89.506	101.46	99.379	93.181	102.52	96.814	97.16	97.628	100.89	98.018	97.159	95.013	95.502	102.26	89.357	98.871	95.483	90.585	94.566	99.504	95.087	88.264	97.649	97.141	93.788	100.77	94.501	99.436	101.15	94.317	102.31	95.167	94.627	100.68	95.284	94.599
112.82	104.97	97.671	109.83	101.11	99.834	109.63	97.648	100.84	106.74	100.85	105.2	105.37	111.31	107.37	110.27	102.35	119.81	116.29	107.14	107.5	95.646	105.97	107.5	110.39	113.38	114.77	113.26	110.46	116.28	104.25	103.85	102.35	109.56	112.18	102.61	109.15	102.14	107.99	105.75	106.06	113.87	97.731	106.92	108.39	109.44	119.61	110.29	110.46	98.339
111.13	107.76	107.92	99.411	106.36	103.8	102	107.6	100.3	111.31	106	108.23	109.23	108.83	105.52	101.94	104.98	110.78	106.91	112.38	98.994	120.68	111.88	107.48	105.15	109.36	110.76	111.44	102.6	122.03	107.2	106.23	108.21	99.97	108.67	111.32	109.89	115.12	113.6	106.12	111.72	95.25	108.31	118.48	101.7	116.89	113.48	106.84	104.88	107.82
115.01	103.09	108.44	103.03	106.83	106.08	105.96	100.78	107.27	110.42	105.25	109.18	108.91	112.07	108.76	109.47	102.44	98.599	111.56	100.46	98.454	102.87	99.268	107.27	105.7	103.61	104.99	115.37	109.2	106.42	111.97	107.16	107.34	107.83	103.56	108.29	92.001	112.09	107.34	100.87	102.7	98.079	100.31	105.17	96.001	106.78	101.39	119.11	112.73	117.36
96.362	106.03	113.74	109.55	110.4	112.32	112.69	113.02	109.22	112.34	115.58	116.31	112.82	106.61	103.58	108.13	111.18	111.07	106.12	106.3	109.31	111.59	107.82	113.33	103.44	110.88	112.99	121.55	107.83	100.47	116.54	107.67	109.72	109.78	101.5	108.49	105.09	106.46	114.93	110.72	112.75	115.79	102.69	104.72	117.45	117.82	108.4	113.2	109.55	100.52
98.001	97.377	97.863	108.47	108.05	100.47	102	92.84	102.07	98.126	97.233	106.04	99.352	96.648	94.667	102.54	103.38	96.028	104.69	98.066	98.108	101.4	106.1	97.701	108.9	103.55	101.72	108.64	108.72	89.282	106.98	101.61	100.31	98.265	98.292	103.38	100.58	101.15	104.14	107.71	105.75	105.26	108.07	104.64	98.083	99.675	105.87	103.43	106.48	101.45
108.3	105.82	104.28	105.83	103.62	98.591	102.01	103.25	103.8	101.4	99.505	100.72	100.06	99.956	105.63	112.24	104.59	107.27	104.7	108.42	93.257	105.86	102.76	102.57	116.61	111.78	111.53	113.25	114.36	101.35	101.61	105.29	107.14	109.88	105.13	108.39	105.49	102.89	104.5	104.46	105.97	112.9	110.29	115.46	104.9	105.56	96.449	104.87	117.16	110.99
104.02	97.297	112.46	105.59	104.87	109.13	108.03	112.81	111.79	106.23	104.84	113.26	114.68	104.91	101.53	109.32	112.16	104.03	104.39	110.07	108.59	114.86	102.35	109.35	109.41	105.63	106.84	108.14	108.3	108.43	109.56	102.71	119.52	105.09	98.273	102.54	106.85	106.01	108.83	102.28	100.98	104.27	111.2	110.09	102.14	106.06	106.6	103.66	108.49	108.13
107.66	107.82	107.34	106.46	106.72	105.42	117.01	115.59	105.6	109.74	107.09	112.04	109.42	108.14	105.73	107.48	114.88	110.84	119.23	100.18	107.43	111.97	108.73	104.86	105.26	111.52	112.19	101.15	114.01	104.18	103.86	108.07	110.39	113.01	109.19	104.1	104.42	103.93	110.74	102.63	113.66	107.69	102.27	110.64	107.8	104.37	104.9	125.74	105.78	112.97
107.48	92.134	106.97	109.13	101.67	100.84	93.766	103.4	107.74	105.55	106.94	99.529	107.07	112.93	104.32	104.59	109.99	110.6	102.33	108.45	105.47	105.54	118.58	111.5	106.91	108.98	99.135	108.94	115.2	104.05	93.697	108.72	110.29	103.66	104.18	104.72	105.07	110.87	96.544	108.35	97.415	115.1	114.66	106.89	105.19	111.67	109.38	102.84	108.53	113.89
101.19	102.55	111	101.91	105.28	102.88	112.18	97.827	107.19	103.45	109.5	96.673	107.45	110.54	108.41	99.006	105.56	96.052	106.6	107.64	114.04	103.07	102.13	109.77	99.932	105.08	111.97	105.02	104.55	101.75	112.46	101.86	104.84	106.28	103.99	104.41	103.27	106.97	104.46	103.1	102.24	99.811	107.93	108.45	102.97	102.26	113.74	107.19	103.51	110.39
109.8	111.3	117.16	105.51	110.37	108.96	98.107	105.45	107.8	103.75	105.88	113.05	100.56	99.937	94.627	113.69	99.225	111.97	110.97	103.98	106.88	110.13	106.37	108.46	110.67	109.74	106.62	103.4	105.05	111.67	100.81	109.07	113.83	98.782	108.82	109.49	95.796	108.58	101.71	109.15	115.67	94.004	107.56	104.22	99.393	106.14	110.79	98.642	103.48	106.02
112.54	107.91	113.81	109.06	101.99	106.88	115.91	114.48	109.69	106.04	105.44	104.9	119.46	105.41	99.47	113.64	110.08	106.36	106.37	106.46	109	104.55	105.11	109.34	108.79	110.78	109.98	108.76	106.92	110.45	115	113.83	111.83	98.374	111.87	103.16	105.34	107.6	107.09	101.13	101	119.09	101.74	113.02	108.64	110.05	110.54	107.7	112.31	104.43
93.321	89.25	105.37	103.07	101.72	97.206	95.633	99.991	101.03	91.793	88.2	97.529	97.489	97.396	104.29	99.177	101.39	94.913	101.09	96.385	96.054	93.44	104	100.15	94.496	95.804	92.015	97.844	98.433	99.913	107.94	90.858	101.62	96.863	105.74	97.944	108.41	102.47	97.476	117.76	90.267	98.154	92.203	99.446	101.17	101.12	104.76	102.42	101.68	95.109
103.84	112.65	107.62	108.25	106.44	103.35	105.52	104.12	101.23	99.408	112.86	100.61	110.8	111.63	102.04	106.63	120.02	108.36	108.64	102.22	109.36	106.86	110.48	100.61	109.22	99.19	102.05	108.55	114.65	98.626	105.74	108.07	106.3	115.64	105.28	119.89	105.85	101.6	105.81	111.59	102.98	108.31	110.56	102.36	109.73	118.45	103.02	103.4	101.96	107.46
105.49	109.21	104.87	111.29	100.27	117.11	105.54	104	99.182	111.65	103.69	109.02	105.26	115.28	106.7	111.85	103.27	99.692	103.05	106.84	108.42	111.39	105.06	102.7	116.67	114.85	101.93	105.74	99.115	110.01	102.35	112.28	106.64	109.21	106.19	101.9	113.72	104.42	109.9	108.27	100.63	93.758	108.55	106.41	110.96	99.536	100.49	111.14	106.17	108.41
104.62	101.5	102.85	110.3	113.12	106.78	107.98	110.2	99.722	105.02	112.3	109.78	110.52	110.09	112.52	111.26	109.9	114.83	108.51	110.75	104.87	108.17	115.16	110.48	110.07	103.46	97.205	115.64	110.37	104.85	113.62	113.18	114.43	105.78	105.79	108.95	105.02	108.69	104.94	101.97	107.42	106.02	113.03	105.62	107.52	107.53	110.99	112.43	115.46	111.43
98.949	106.77	103.37	104.72	106.67	116.47	107.33	101.84	108.9	102.98	104.42	99.339	106.67	98.736	115.27	109.38	106.74	101.58	112	115.4	102	107.96	105.43	103.75	110.53	101.06	103.11	110.43	105.71	102.5	97.693	110.98	94.477	106.41	100.12	107.04	113.8	107.27	108.73	113.92	99.529	103.12	112.7	107.92	108.98	109.83	109.24	111.08	103.39	115.53
102.86	108.09	107.96	102.93	113.03	105.95	107.11	110.99	101.31	108.3	104.08	100.26	102.45	108.47	108.56	102.42	97.434	105.84	110.73	107.12	105.54	104.68	108.41	98.58	107.14	101.43	105.69	100.7	110.26	98.407	102.27	116.64	105.53	106.07	104.58	99.697	107.52	114.27	113.26	110.13	104.6	113.25	108.15	102.11	103.31	99.34	99.1	111.73	104.9	112.94
101.95	103.94	102.74	106.04	106.57	100.94	105.33	111.65	109.74	105.27	103.75	107.16	103.28	106	110.52	101.25	116.14	105.45	102.92	104.34	103.03	110.19	101.51	101.82	112.36	105.81	101.7	111.14	102.73	104.02	108.18	109.69	101.54	113.85	97.561	117.69	111.94	104.05	105.13	99.076	113.34	110.19	103.47	103.86	109.07	112.53	108.18	112.2	106.14	109.85
94.991	96.81	95.591	102.78	93.218	85.419	102.64	95.34	105.97	102.86	108.35	95.214	96.366	104.68	96.808	103.04	95.868	100.4	93.544	91.118	100.1	93.375	98.229	100.62	103.58	102.37	95.491	99.08	93.828	100.7	101.9	97.656	100.41	90.162	95.83	99.789	96.235	97.757	103.53	98.876	94.305	80.826	97.027	99.157	97.549	103.46	95.946	98.056	95.868	107.59
101.45	95.215	100.98	109.51	100.41	110.63	92.456	98.402	104.14	103.14	107.42	96.772	100.25	99.322	105	100.9	101.93	96.399	99.606	100.19	104.06	97.849	96.585	102.33	116.04	96.604	107.6	101.58	106.56	102.45	111.86	103.78	102.08	108.4	97.406	100.36	100.69	112.52	112.36	107.46	105.6	101.88	112.15	98.639	109.22	101.98	104.48	103.99	101.81	98.559
108.65	114.44	101.21	115.84	107.12	100.97	114.72	97.729	106.97	101.65	107.22	109.84	93.226	110.12	102.51	106.74	106.25	106.31	104.82	96.829	108.66	97.541	116.66	113.61	106.44	106.84	101.17	109.01	101.24	99.668	116.69	111.92	108.97	107.91	104.81	94.042	107.96	108.04	115.65	102.37	98.883	105.23	109.67	107.18	103.73	100.98	112.12	100.59	103.15	113.86
108.31	101.97	114.64	106.67	104.05	114.14	107.62	108.11	109.27	107.44	106.17	101.93	114.97	103.37	104.47	105.16	102.92	108.43	104.96	108.61	103.3	106.03	108.98	101.48	109.05	101.27	98.613	101.58	112.38	98.81	114.52	104.69	100.97	102.29	108.56	102.97	111.95	114.9	117.44	101.62	105.09	110.36	106.5	113.33	113.65	99.427	102.59	106.35	107.33	104.41
114.18	109.24	102	106.43	105.51	107.68	104.53	108.06	108.27	106.34	96.841	109.75	112.98	107.86	106.72	103.37	111.13	103.03	99.275	110.59	105.97	111.04	104.12	113.75	111.46	98.484	105.96	110.56	107.41	103.51	107.31	102.28	112.36	100.6	106.72	119.16	104.88	106.75	102.84	96.014	107.75	104.05	105.66	109.29	100.61	99.893	103.31	105.63	101.14	106.37
104.74	115.28	107.63	109.68	96.376	102.53	109.71	93.533	110.98	102.88	102.82	99.698	100.79	108.34	97.784	108.36	102.54	121.37	112.16	96.732	106.66	108.77	115.56	111.49	98.284	105.37	113.87	106.68	110.91	109.67	106.45	101.23	103.6	107.77	100.84	103.78	112.02	108.48	118.03	102.8	102.93	101.24	103.23	106.11	104.39	103.35	110.45	106.41	113.05	109.76
106.33	113.49	100.3	108.39	113.25	107.08	108.4	109.25	114.1	104.11	111.51	116.17	98.336	104.84	105.1	99.011	95.868	111.04	113.05	115.6	113.8	106.4	107.39	113.07	107.47	111.52	102.14	113.38	112.44	111.88	113.45	113.43	106.54	103.64	104.32	104.19	104.22	101.92	109.93	104.49	113.46	105.02	111.26	110.67	114.34	110.48	111.65	111.93	107.06	103.36
98.619	89.251	109.62	96.264	98.517	104.44	84.623	94.149	95.524	89.58	101.86	102.13	98.576	97.976	97.855	95.548	97.83	94.897	91.807	97.418	99.802	103.51	89.745	94.851	99.117	90.287	103.7	100.38	101.72	102.2	106.08	99	96.301	99.21	91.205	92.9	97.823	99.415	97.942	99.128	103.92	84.458	104.84	88.549	93.973	103.68	100.69	98.113	104.62	98.624
102.12	108.05	111.15	114.82	97.887	108.15	103.88	104.59	104.52	107.69	112.95	97.875	110.6	105.45	104.66	99.878	105.36	108.65	107.82	101.99	101.74	102.88	115.95	110.23	104.52	102.16	109.29	105.45	107.49	109.02	110.56	102.63	109.82	103.27	114.31	104.4	103.75	99.03	108.13	100.25	109.64	107.04	108.44	106.92	102.43	101.71	109.01	107.73	114.88	103.01
107	102.42	106.05	109.36	100.23	110.07	100.2	104.65	112.12	111.42	108.22	107.99	109.06	101.93	107.95	106.03	110.21	98.378	110.27	104.82	113.11	98.004	103.72	104.64	107.65	109.07	107.37	103.82	106.51	108.84	114.79	111.81	97.541	105.27	104.16	105.31	104.01	99.096	99.537	111.47	105.93	108.84	102.47	102.49	105.85	101.38	107.94	121.14	111.83	105.66
98.416	98.286	98.872	102.4	95.491	94.901	92.768	101.49	100.38	103.27	103.67	93.238	97.62	91.798	98.592	96.81	106.98	99.36	104.7	96.264	106.35	104.49	95.28	104.48	92.853	97.139	107.46	91.831	93.869	95.38	87.466	108.89	92.634	102.54	102.62	98.08	104.34	94.012	101.62	92.497	96.975	105.95	90.801	95.393	95.71	110.46	90.163	91.297	89.501	104.92
111.89	105.95	113.65	108.85	100.81	108.41	109.83	104.32	110.36	105.6	105.56	105.02	105.6	103.69	110.48	109.39	108.41	106.32	110.09	110.64	103.88	103.06	102.4	103.85	105.72	112.38	105.58	99.261	105.57	104.47	99.579	106.64	115.3	112.53	106.17	98.471	114.35	111.76	103.37	110.83	108.09	111.97	102.47	100.93	104.51	105.03	108.99	103.44	113.31	96.447
111.19	102.17	116.65	113	114.33	114.88	102.33	108.45	116.02	111.46	103.06	103.05	101.2	110.85	117.67	111.21	102.77	114.81	108.48	107.65	109.22	102.09	109.03	114.43	110.77	126.06	111.79	106.23	99.556	106.48	123.5	104	115.15	112.42	103.7	113.71	103.37	111.2	113.52	108.87	113.54	108.84	108.52	103.49	115.24	106.75	111.53	110.3	117.07	106.1
106.31	113.05	96.297	108.68	108.09	113.35	111.53	102.45	101.99	103.8	101.59	108.8	118.58	103.86	105.47	113.96	107.13	113.8	109.04	97.657	109.17	111.78	106.4	106.19	116.57	116.87	112.88	109.62	109.05	100.24	113.37	112.59	110.12	106.95	104.86	114.1	112.27	116.07	117.79	100.19	103.17	109.36	105.5	100.93	103.68	109.33	106.25	107.99	103.56	112.01
107.61	113.21	110.21	115.84	96.963	111.24	97.833	102.6	100.37	108.21	112.77	112.2	111.32	117.45	108.45	110.24	114.66	114.66	113.23	116.14	110.28	108.86	104.08	104.61	102.27	103.67	110	108.58	114.83	102.64	109.39	115.76	102.57	121.96	106.6	105.35	109.12	108.41	116.34	111.14	108.55	105.22	117.2	106.97	115.3	112	100.44	111.18	116.22	112.21
112.39	102.27	107.13	107.69	109.26	111.35	107.56	109.09	106.16	111.9	105.16	115.37	104.86	107.76	117.33	107.8	110.94	108.7	107.9	104.3	102.41	110.16	108.78	111.02	111.86	101.37	108.22	110.22	112.55	103.55	111.5	110.36	108.45	110.14	106.97	106.49	110.53	104.46	114.87	112.24	111.81	109.15	113.87	107.1	108.76	111	117.58	106.34	113.54	105.96
102.91	107.27	111.64	108.79	109.57	96.341	106.1	107.96	106.7	113.61	106.98	104.11	103.81	115.05	104.24	104.12	93.255	114.22	108.37	98.151	108.94	105.24	105.81	111.48	96.036	98.844	103.68	99.089	109.21	109.76	108.94	102	104.37	104.87	101.22	113.12	106.17	104.89	103.84	102.1	111.2	107.1	105.94	109.32	107.13	107.84	102.93	103.38	100.05	103.63
111.46	103.04	106.77	116.76	110.28	107.21	106.01	109.43	109.95	105.23	110.26	118.94	108.01	112.53	108.2	104.69	115.46	99.811	113.15	106.16	120.44	115.34	108.6	115.65	103.59	115.58	102.4	110.35	110.14	107.18	109.78	112.63	107.54	105.19	106.09	106.19	112.53	102.88	111.38	111.64	106.81	111.48	112.12	114.59	104.15	106.49	107.57	102.43	115.17	108.47
108.11	113.96	98.187	100.94	107.58	96.781	106.97	106.9	95.283	110.81	108.56	107.61	104.74	94.571	104.42	104.75	97.008	100.67	103.42	119.92	110.2	99.636	104.68	101.58	104.31	110.91	105.26	114.26	107.56	100.05	104.39	109.32	107.47	108.61	116.39	105.17	110.49	114.32	105.64	112.39	109.16	100.65	108.79	109.65	104.78	103.01	101.72	96.43	104.85	104.8
109.12	109.34	110.53	105.65	98.011	105.15	92.96	103.02	112.12	108.85	110.44	107.3	107.75	101.02	106.8	109.82	103.21	111.84	96.262	104.87	104.65	110.04	101.19	106.55	103.96	111.22	111.75	99.186	103.23	98.593	101.56	102.33	113.74	108.86	111.46	107.55	103.85	104.01	108.03	107.13	108.84	101.3	101.22	113.11	103.27	106.36	100.72	99.606	106.91	108.77
100.42	101.49	99.196	105.43	103.22	105.32	103.36	104.46	99.277	101.83	102.47	96.288	101.46	103.23	101.24	86.503	92.57	101.18	103.35	99.499	101.82	95.481	103.01	103.05	93.676	106.72	103.5	102.83	102.58	104.7	99.069	94.125	104.86	100.25	98.274	93.145	98.593	95.349	101.4	96.414	104.45	101.35	104.23	100.71	102.89	106.35	95.623	107.62	98.561	102.67
110.99	102.5	105.85	111.9	106.04	112.82	111.31	106.35	99.935	114.47	110.52	103.96	101.21	106.47	107.26	111.04	105.15	100.51	112.91	103.95	105.52	106.82	109.38	109.1	109.02	107.57	104.16	106.09	106.82	111.99	114.6	109.83	101.28	112.95	101.62	112.14	112.95	108.27	110.47	106.98	108.99	115.61	113.46	113.92	112.64	107.01	104.84	120.28	101.31	106.63
111.24	106.02	105.6	105.03	108.39	111.82	110.38	109.8	97.99	107.26	115.3	106.47	106.95	105.42	102.72	98.443	104.11	107.92	107.96	101.41	113.11	103.78	117.58	111.13	109.7	110.09	101.91	109.68	108.12	108.38	100.77	103.5	104.84	102.54	106.13	103.56	109.45	108.52	101.72	108.52	110	106.49	100.68	101.69	107.63	114.67	103.77	114.94	105.16	107.11
95.093	95.749	102.6	98.524	92.178	102.45	99.927	99.045	99.705	96.711	103.13	98.297	95.12	97.605	91.764	103.58	102.6	105.33	110.05	100.18	98.276	100.93	104.07	100.86	96.7	105.03	97.471	93.666	90.014	92.487	99.258	90.865	96.899	99.708	102.78	101.37	106.52	106.79	96.788	92.289	96.266	101.45	99.182	102.29	111.44	104.94	105.66	96.906	98.337	105.46
108.13	105	110.02	112.36	103.6	102.54	104.4	112.6	117.66	101.51	99.868	106.36	112.43	108.37	118.34	110.6	111.74	106.04	102.65	105.73	112.07	109.04	107.17	106.48	116.31	104.84	111.45	101.93	112.66	110.03	111.22	109.61	109.14	106.73	107.8	109.55	111.99	108.54	110.18	110.6	108.85	117.15	107.41	107.68	109.24	111.97	121.75	103.22	108.43	106.78
106.75	107.65	101.32	105.06	100.85	103.81	107.62	101.74	110.86	100.14	111.11	104.01	104.17	99.272	115	102.9	101.68	111.82	109.86	120.45	103.34	108.64	103.51	102.09	110.35	106.16	108.63	103.81	103.9	106.31	101.35	110.25	103.91	111.34	106.9	120.72	104.27	103.77	105.15	98.141	98.884	110.63	110.77	110.79	102.38	105.59	102.07	111.83	107.81	109.8
100.34	104.85	103.49	115.31	116.89	101.43	106.07	110.12	112.19	115.78	105.67	112.68	108.15	106.43	100.73	110.92	102.13	103.36	111.75	111.38	105.09	101.85	111.63	105.02	110.97	104.09	113.57	106.21	114.49	110.36	97.304	107.66	114.13	110.15	101.33	94.816	112.63	104.05	114.36	104.2	115.36	110.07	106.5	111.18	110.81	105.61	112.47	103.53	107.67	105.04
107.84	105.73	106.16	105.99	115	104.2	106.15	109.97	101.99	108.78	106.18	102.79	103.28	99.841	110.56	102.49	108.91	109.86	103.08	106.68	101.22	112.68	106.79	106.76	94.603	102.65	106.22	106.02	111.52	102.49	110.16	99.895	110.18	109.57	97.123	101.81	106.85	112.4	107.71	115.48	103.99	115.3	112.47	93.14	107.14	101.2	110.74	109.42	110.46	98.494
105.44	101.22	105.09	108.21	103.8	91.384	105.04	98.156	104.32	109.08	95.628	106.95	100.51	117.3	106.88	97.249	107.69	107.79	108.57	107	114.28	105.9	106.1	101.44	100.6	106.81	99.932	101.45	109.3	96.962	109.2	101.83	109.31	101.22	106.48	101.58	107.05	97.133	109.09	106.56	104.89	110.04	106.8	108.15	115.6	110.14	107.57	104.65	111.73	107.4
100.57	98.675	94.901	98.304	92.739	100.19	104.73	101.65	96.087	102.55	96.611	104.21	103.21	108.26	102.2	93.95	98.401	104.85	109.41	103.75	93.31	109.99	101.21	103.31	97.64	106.89	96.038	97.432	106.97	98.791	92.147	95.256	94.647	97.305	94.646	100.79	102.78	99.577	100.3	95.595	93.718	89.633	108.32	98.683	99.057	100	99.938	95.516	103.83	100.27
94.363	101.86	104.92	108.01	96.298	99.218	97.944	102.01	98.943	96.216	88.473	92.508	116.18	97.984	94.092	98.079	98.74	95.308	91.886	98.249	94.199	101.14	108.12	100.96	86.739	100.56	107.2	102.56	90.843	108.57	101.27	103.59	93.965	98.494	106.83	98.765	92.351	112.09	104.26	101.18	98.145	102.66	97.609	99.104	98.592	100.17	99.641	104.41	98.284	97.192
95.227	100.38	99.447	101.69	99.661	107.71	97.946	106.79	100.2	91.561	105.04	108.5	96.689	101.18	104.19	104.79	90.605	102.34	94.584	105.83	105.76	103.53	94.035	94.25	95.974	102.89	101.4	105.61	100.29	94.445	103.49	102.73	96.623	93.554	106.75	100.24	104.01	108.49	98.626	89.554	93.925	100.43	101.13	103.84	109.29	97.235	104.86	96.86	104.4	105.1
107.11	110.6	109.49	107.6	106.3	110.46	113.03	113.14	116.66	104.53	111.77	108.01	106.53	112.37	110.55	115.29	111.38	109.74	121.99	114.1	102.4	118.9	108.15	113.08	115.04	121.23	111.94	119.03	117.61	100.04	104.98	108.72	108.74	100.96	106.58	108.33	107.99	108.35	111.1	106.7	117.26	107.98	110.41	110.86	115.47	108.06	102.42	106.99	103.58	109.82
105.05	109.19	115.77	105.06	107.57	105.4	101.65	107.92	104.61	108.27	109.58	106.72	113.53	107.92	110.07	105.02	102.41	96.739	110.16	106.08	102.34	104.9	102.29	114.09	106.86	105.96	107.61	108.76	100.28	107.31	113.53	99.238	106.88	106.29	105.62	113.65	104.4	97.382	109.13	104.13	108.81	101.02	106.82	102.55	114.17	108.71	110.07	107.08	113.64	101.46
97.792	100.09	112.73	95.832	95.371	97.255	100.43	98.236	100.73	92.923	99.95	94.322	96.456	101.34	103.88	114.32	96.644	105.42	110.08	99.048	103.92	102.16	97.215	102.95	109.66	107.01	104.59	99.971	104.82	105.11	105.4	96.577	99.047	93.627	105.02	103.72	100.74	88.331	106.74	91.593	96.277	114.5	93.322	102.79	99.069	96.664	101.6	110.18	100.74	103.87
111.03	110.45	110.07	112.91	111.64	105.6	120.08	120.71	109.52	106.41	101.59	108.34	113.87	106.89	109.37	101.27	120.2	106.99	101.27	107.62	110.18	119.96	112.28	96.733	106.58	98.593	103.72	108.27	110.89	109.31	105.06	111.01	105.5	103.95	112.1	110.38	112.06	114.9	112.64	103.48	114.09	114.21	117.52	114.15	109.2	106.68	102.77	106.36	110.37	101.1
108.44	105.26	106.78	113.81	106.12	109.26	115.84	100.32	109.38	108.93	115.72	105.24	108	109.86	106.77	110.81	121.14	102	122.23	108.27	109.15	115.82	107.71	115.44	109.28	110.25	107.31	110.1	113.71	110.93	105.01	113.7	108.05	118.69	102.55	104.25	109.9	118.25	106.56	117.58	102.94	109.79	107.4	114.46	114.56	114.8	112.54	113.11	114.91	111.7
101.99	105.09	116.51	106.73	116.15	111.8	113.75	101.29	100.15	109.99	109.55	94.671	103.6	103.07	110.24	112.87	107.04	111.41	101.78	103.18	107.09	97.098	99.708	107.03	92.613	108.28	105.43	116.6	106.94	100.4	107.48	102.33	108.22	106.46	108.31	109.93	110.5	104.55	95.445	105.58	101.69	105.45	100.99	107.43	105.43	101.7	104.26	114.58	96.034	106.08
102.72	106.95	114.64	106.51	94.614	101.7	107.27	109.03	101.73	107.93	98.776	93.612	109.95	98.358	103.74	103.84	102.47	102.24	106.43	109.13	108.31	107.95	103.33	103.22	106.81	108.84	108.57	112.69	112.44	104.73	111.82	103.38	104.42	102.76	103.83	109.62	109.01	106.02	109.92	105.77	108.22	99.769	102.74	110.83	107.09	98.561	97.34	102.71	101.33	109.39
106.97	109.97	105.85	109.23	99.695	105.64	102.15	109.91	103.14	101.49	107.46	108.27	99.467	108.17	101.21	110.07	107.6	111.02	105.53	105.68	103.89	102.71	108.53	116	105.26	105.12	102.78	106.8	107.95	103.26	105.95	106.25	112.4	102.33	107.77	96.434	104.12	112.58	100.68	103.5	103.78	109.3	112.99	95.625	101.06	106.61	101.17	100.19	112.36	110.32
110.51	105.06	105.45	101.12	107.59	99.646	103.83	113.19	113.86	108.6	116.01	100.57	111.68	117.16	102.29	107.86	101.46	107.85	108.67	103.13	106.85	106.84	109.28	117.34	111.43	109.36	109.72	108.43	112.49	107.11	113.29	105.14	101.5	107.33	103.13	105.41	108.71	106.22	109.77	109.38	112.27	102.97	102.42	107.94	106.32	101.07	114.8	109.8	108.26	108.85
105.86	101.59	114.3	110.42	98.461	104.19	110.96	103.84	102.81	111.53	102.91	98.959	95.004	101.44	100.83	111.13	111.15	104.49	112.78	101.57	101.77	104.28	111.39	102.86	103.31	103.36	107.3	108.53	102.8	107.48	102.85	99.211	101.78	101.17	103.87	100.25	108.98	108.21	104.48	101.6	107.93	103.32	109.38	106.77	102.82	108.45	107.38	114.12	110.92	112.47
103.49	107.84	106.56	103.02	105.17	99.261	121.88	107.97	106.25	110.42	102.22	112.17	106.06	102.52	104.11	103.38	109.96	111.72	108.32	105.01	110.9	112.14	98.589	93.342	108.91	116.22	100.33	109.6	110.56	106.97	110.09	106.95	117.08	107.14	115.46	103.86	106.5	118.52	108.83	113.15	103.22	104.66	114.36	116.58	117.78	110.5	106.96	114.34	107.85	106.26
99.346	97.139	93.477	99.47	97.056	96.862	95.337	92.688	90.952	83.26	98.798	93.03	90.197	99.613	100.59	96.892	100.54	86.761	95.184	97.897	86.007	103.16	91.801	100.33	98.897	100.43	96.266	98.89	100.39	96.582	97.779	100.66	95.4	95.694	107.17	99.409	103.56	95.592	97.228	91.752	93.768	95.667	89.184	95.095	100.36	101.55	95.057	103.81	96.741	102.1
111.06	105.66	100.11	108.79	100.9	111.55	103.49	113.39	103.15	119.41	99.3	108.14	108.95	110.57	110.02	112.99	105.05	97.877	108.75	106.42	106.08	107.19	109.83	107.85	104.98	114.17	102.26	88.204	105.92	106.74	111.13	103.21	111.44	111.2	117.8	105.36	111.77	112.87	114.08	107.96	98.089	103.29	102.19	107.54	109.48	103.7	116.68	116	108.96	101.44
112.37	112.41	100.52	108.27	102.59	115.37	104.71	103.85	106.45	116.23	101.9	111.19	104.03	107.52	99.872	112.45	111.25	106.76	113.68	105.97	103.42	107.3	106.14	108.16	102.01	114.58	111.23	106.15	109.16	104.46	111.77	110.45	113.44	110.15	101.68	105.26	116.22	107.02	106.04	105.53	107.43	109.4	108.89	103.75	109.01	113.72	109.48	109.03	105.63	110.36
109.29	106.3	107.89	105.41	106.85	106.55	110.4	108.38	114.76	108.5	109.18	107.56	103.26	111.53	106.38	108.66	113.29	115.54	106.58	109.04	108.95	115.78	101.54	113.05	108.15	110.42	112.44	109.84	108.1	113.05	108.65	111.15	119.44	117.8	108.03	105.25	106.96	101.43	103.86	111.16	111.3	106.3	114.53	110.02	109.36	116.44	106.06	105.41	107.67	110.79
100.66	90.083	116.01	105.91	100.49	105.11	103.1	114.36	98.017	110.41	105.69	109.44	104.13	109.52	108.01	105.37	104.68	104.04	108.82	109.81	101.41	100.75	99.345	106.67	104.53	109.82	107.86	105.23	102.99	107.68	108.58	103.98	112.31	109.75	106.68	100.76	105.3	114.66	99.514	111.98	101.66	108.24	104.31	107.59	109.48	106.42	100.24	98.759	115.23	115.35
99.748	107.11	106.26	100.56	98.252	99.07	100.57	98.561	111.8	111.54	104.32	98.19	106.14	112.14	102.8	100.09	110.49	104.08	107.86	110.66	113.84	112.45	99.353	111.73	112.12	106.25	100.21	107.02	106.45	102.46	114.63	99.319	103.54	104.14	111.07	104.77	105.68	104.07	102.44	103.15	128.24	115.57	108.91	106.57	105.66	106.82	102.15	105.63	96.207	103.02
104.29	102.7	99.695	114.72	105.28	98.784	104.8	105.71	111.54	105.08	103.29	98.897	103.19	104.92	106.89	110.71	102.67	96.262	104.68	110.49	109.29	104.28	113.25	104.27	108.11	102.82	105.32	107.8	108.41	107.58	122.07	98.285	106.63	104.85	102.19	109.45	105.51	112.72	96.455	102.33	110.13	112.92	103.83	104.79	111.15	104.26	101.63	106.55	99.11	109.93
106.58	106.7	113.26	126.61	103.48	102.36	106.11	107.85	118.3	106.11	111.09	107.87	115.97	107.23	105.62	113.18	112.07	104.11	112.06	104.85	95.363	103.64	113.94	113.83	107.99	109.47	106.59	106.29	113.22	116.3	111.87	107.35	102.75	105.01	111.16	107.51	109.57	107.62	107.83	116.43	108.58	106.19	110.23	106.82	115.05	101.69	104.96	115.36	108.86	109.84
97.212	110.37	110.19	113.66	99.588	105.83	108.03	109.79	109.74	102.93	109.5	104.58	103.92	111.58	108.97	101.42	108.22	104.93	110.43	105.59	105.02	113.41	106.55	109.84	104.12	102.19	112.25	106.5	104.67	106.84	105.91	111.34	100.11	101.03	104.33	109.66	111.2	114.6	98.967	101.48	99.945	108.32	110.67	109.06	102.91	107.81	102.34	111.9	95.708	108.27
102.2	109.52	97.616	109.18	102.54	101.57	104.2	103.64	104.21	99.193	108.9	103.88	102.58	106.12	100.96	108.02	88.494	100.07	97.195	98.412	98.501	99.743	99.263	103.21	91.348	100.52	103.51	97.385	95.968	109.56	106.26	102.31	111.44	96.876	105.46	96.289	109.58	102.36	100.71	108.12	102.32	94.565	105.37	96.44	102.65	98.557	103.84	94.431	101.56	106.01
105.24	105.39	105.88	108.04	99.957	103.79	109.51	103.08	113.34	111.2	102.28	102.7	104	105	108.29	105.54	107.08	104.2	101.26	112.74	101.22	104.13	102.52	105.24	103.83	105.74	107.92	104.29	108.75	109.16	103	102.79	103.98	102.4	112.58	99.406	107.37	105.62	104.67	109.12	98.954	110.77	95.875	98.692	111.65	108.63	110.24	97.056	104.58	101.5
101.97	107.57	106.79	105.42	110.11	116.53	110.07	105.13	111.13	112.96	107.95	115.8	113.23	109.37	105.12	106.35	110.52	108.64	112.45	107.22	106.13	106.29	101.35	101.78	113.62	110.7	107.76	110.05	106.27	115.64	109.38	109.79	101.85	112.06	108.85	104.37	103.68	106.46	106.86	106.02	113.47	107	104.02	111.44	112.32	108.93	111.09	107.44	116.23	108.5
107.59	102.85	111.12	107.78	126.05	104.15	106.33	114.03	102.47	106.22	104.86	106.08	101.54	110.35	106.12	113.6	102.96	105.94	103.05	103.23	106.85	105.99	108.98	111.38	110.27	114.35	110.94	110.25	102.41	103.35	104.26	104.22	99.912	102.63	104.87	105.11	94.48	110.38	109.27	95.739	105.8	114.25	107.73	109.64	111.39	108.13	106.77	109.12	107.1	106.47
103.23	106.14	107.74	102.96	106.98	98.742	106.96	111.28	103.37	113.18	112.75	105.04	109.11	101.97	108.59	110.95	106.22	97.395	113.97	104.27	107.12	97.213	101.4	102.85	106.28	106.72	105.66	102.03	109.57	100.38	107.48	106.2	108.02	108.36	108.25	107.29	106.24	100.21	96.629	109.4	107.42	107.07	106.08	104.34	112.37	102.23	108.06	106.43	108.93	108.03
103.12	105.57	100.4	110.82	104.36	109.89	105.02	101.68	116.38	108.49	101.8	110.61	111.25	103.63	109.82	101.13	115.03	102.35	103.59	107.44	92.291	109.25	99.888	119.52	110.51	100.02	108.51	105.68	110.94	100.42	98.45	111.23	105.16	107.12	113.41	105.63	111.3	105.33	102.32	100.12	103.78	112.98	107.16	100.35	108.78	105.46	105.95	113.27	106.24	107.4
117.09	106.97	106.75	112.84	102.59	113.98	105.33	102.74	101.68	107.72	116.22	114.52	102.4	102.73	113.62	111.73	111.67	107.21	111.06	102	110.21	108.61	106.04	107.27	98.68	107.79	103.93	104.71	107.19	109.1	110.99	107.02	106.86	111.82	113.83	106.92	99.622	113.36	106.91	105	111.17	103.69	92.631	110.22	103.63	108.49	111.34	114.21	110.81	107.63
107.1	115.37	121.13	115.65	115.11	109.93	104.15	108.51	109.04	115.12	111.48	114.07	110.41	115.64	114.55	101.48	97.582	101.03	109.05	122.1	110.15	107.54	110.46	102.27	113.02	118.25	108.5	109.5	113.09	111.94	114.87	115.71	109.48	108.57	114.95	101.69	115.06	112.61	115.68	105.55	106.65	112.96	113.75	117.83	114.44	115.2	107.25	102.5	111.94	97.327
101.43	96.99	107.76	97.894	96.994	104.38	100.71	98.458	105.4	98.88	102.82	93.306	103.54	104.75	105.06	101.67	104.06	97.245	95.62	105.89	107.67	103.09	97.028	100.51	95.881	93.099	106.64	89.374	102.92	89.601	108.62	111.68	97.284	101.99	100.41	99.07	99.28	94.984	102.61	99.648	95.378	112.22	104.03	102.14	104.98	107.47	95.507	99.533	102.39	106.33
92.553	106.17	113.18	114.03	106.79	107.31	104.94	107.07	111.09	106.28	112.81	104.43	106.65	106.78	110.84	105.85	108.95	115.92	108.83	107.13	102.57	118.13	103.25	108.85	104.59	112.6	112.17	105.63	112.77	106.79	106	106.78	117.6	103.91	100.42	109.36	108.8	110.77	107.26	119.2	113.94	103.73	107.25	113.49	110.04	111.42	104.77	107.18	105.76	114.67
106.48	101.54	105.96	110.52	108.99	108.32	110.88	106.78	106.26	109.27	110.9	110.37	101.82	100.92	107.2	108.65	106.51	100.84	102.04	110.35	113	113.14	108.23	115.33	106.46	109.27	114.99	107.04	102.75	110.68	107.32	109.8	112.67	105.81	113.78	109.95	102.81	116.58	119	110.29	110.76	106.05	105.16	104.6	108.91	100.13	111.62	106.11	104.59	105.84
94.16	95.637	104.65	98.719	97.219	90.749	95.054	93.934	97.805	106.7	107.84	94.991	96.461	91.881	107.85	97.322	102.67	99.877	99.994	101.36	98.841	98.964	98.826	106.7	92.348	101.6	98.939	97.732	86.775	104.77	106.55	97.612	102.12	99.282	101.63	96.968	96.415	102.71	99.566	95.876	101.35	93.374	92.984	100.68	99.278	105.04	94.482	85.534	95.813	102.89
111.63	106.26	107.03	104.75	115.67	101.27	113.45	109.41	108.14	109.21	99.727	103.94	102.67	107.2	106.58	111.89	107.34	102.64	108.3	115.15	116.51	105.97	115.19	95.717	109.01	110.87	106.25	109.75	107.83	104.57	99.706	106.6	106.06	108.61	107.95	107.77	105.34	106.69	107.04	112.34	101.07	105.63	111.43	102.62	105.76	102.2	109.72	106.83	100.94	109.38
91.383	97.451	97.581	101.15	92.721	89.602	103.79	98.685	105.13	96.782	100.92	100.87	93.581	98.636	101.28	93.594	104.68	93.096	108.47	96.426	93.291	92.515	101.42	111.46	94.968	102.28	105.37	99.691	98.04	98.987	97.919	97.488	94.146	97.487	96.326	102.87	104.68	93.531	100.22	103.87	93.915	102.41	97.655	98.37	101.74	92.808	92.811	95.92	95.837	100.88
101.8	108.81	110.99	116.17	113.25	109.04	110.15	101.73	119.21	103.08	103.85	117.81	103.83	102.07	113.49	112.32	121.03	115.21	112.79	112.41	103.38	111.68	117.82	105.15	108.47	113.95	110.38	113.38	105.22	106.43	109.13	117.52	108.93	116.64	115.84	104.82	107.36	105.83	124.21	110.28	111.83	114.05	113.98	111.21	110.92	104.08	101.84	111.74	113.43	114.6
101.55	107.24	99.436	106.55	105.93	115.11	109.26	101.33	105.66	108.89	103.26	100.45	105.66	97.992	111.69	105.22	108.92	112.79	109.32	104.92	112.47	107.06	103.62	104.04	109.48	104.57	104.05	104.44	104.61	101.23	104	103.98	106.55	113.58	107.89	117.36	109.03	98.356	94.486	108.63	101.55	97.687	107.93	106.5	96.824	103.37	104.23	114.6	96.125	107.27
96.693	100.56	106.47	99.48	107.83	109.22	119.52	107.45	112.92	108.2	98.814	99.17	103.37	102.22	94.236	99.484	96.205	108.44	105.4	105.85	113.15	102.78	117.66	108.33	103.73	110.09	118.67	102.58	110.41	107.51	104.08	101.36	107.85	112.85	103.21	105.94	96.932	110.69	110.9	106.51	113.24	101.64	111.15	101.56	104.52	98.908	108.91	104.31	94.326	107.06
88.75	100.62	99.805	97.43	95.116	102.73	91.113	106.25	99.278	107.79	107.9	103.55	96.207	93.202	98.573	90.038	106.92	102.19	103.81	102.74	100.68	96.2	106.04	92.787	99.043	104.12	95.073	98.135	106.3	99.313	102.09	99.125	100.02	97.134	88.008	99.809	99.728	104.3	108.13	101.44	92.64	93.802	97.078	105.69	99.03	99.96	91.974	91.495	103.74	96.742
95.554	102.25	98.001	96.081	99.433	88.047	91.06	102.79	97.043	107.77	107	97.96	95.227	97.324	105.07	104.07	101.76	95.368	90.372	102.69	100.56	100.25	94.319	101.54	93.651	95.356	92.69	97.533	92.564	93.453	102.68	101.56	99.635	100.56	98.825	94.784	100.46	95.897	91.072	101.35	107.24	101.36	104.12	88.041	96.496	101.95	92.702	92.706	100.1	100.01
107.78	109.57	109.88	106.21	103.61	109.56	108.06	100.95	113.05	109.61	105.1	110.26	109.66	110.68	113.01	111.09	115.22	99.013	108.49	110.86	98.96	110.59	111.51	108.81	103.83	108.8	112.62	105.27	108.25	99.103	116.87	112.09	103.21	105.77	105.69	109.96	114.23	109.79	107	112.38	106.01	111.17	104.81	113.74	116.62	109.79	107.8	110.54	112.56	97.29
101.24	104.97	104.97	99.171	105.41	105.61	109.66	108.45	110.01	104.44	109.81	114.33	104.97	101.88	107.6	103.59	103.94	102.84	107.44	110.94	106.2	104.36	100.72	103.51	103	94.512	105.08	109.42	101.65	107.24	102.15	113.23	104.32	96.335	110.17	114.78	109.82	102.95	104.18	107.49	109.65	110.99	110.19	115.47	104.62	95.424	114.5	109.87	106.32	99.9
98.751	105.15	103.84	103.99	112.16	109.46	105.26	105.98	102.42	112.03	107.71	108.26	104.15	106.63	103.72	109.14	108.54	110.23	96.136	102.22	112.21	108.58	99.071	102.7	102.42	103.37	103.46	105.31	104.41	101.66	104.27	110.53	99.391	102.91	108.84	110.17	97.619	103.7	108.72	107.48	96.247	107.99	99.181	103.01	102.01	109.26	105.44	104.04	98.601	110.09
102.71	92.66	103.92	110.98	108.53	103.8	104.79	103.67	111.72	98.86	101.04	112.35	112.43	107.44	106.48	103.98	103.35	106.99	107.5	104.88	104.82	110	97.191	104.35	108.5	98.804	105.39	105.57	105.99	102.31	111.1	102.65	110.94	109.37	103.95	101.04	107.21	103.46	100.7	102.65	116.39	113.41	105.96	107.75	104.86	102.17	102.75	113.05	106.33	109.3
101.49	99.74	94.118	106.97	96.421	101.41	102.84	108.2	101.24	93.911	107.5	105.2	95.748	106.83	93.616	99.519	104.28	98.272	95.99	101.98	106.74	91.693	109.64	100	95.715	105.36	111.13	92.191	105.91	89.123	106.41	97.929	106.1	94.504	104.79	110.25	92.114	100.26	98.737	107.62	103.24	94.929	105.88	106.53	98.347	95.123	104.31	103.1	98.055	104.87
105.9	103.62	102.09	103.2	113.29	112.95	100.72	107.03	98.788	98.267	99.974	100.83	110.88	100.76	96.888	96.849	104.59	100.13	100.16	101.88	113.73	108.1	105.3	111.83	108.67	116.01	105.46	101.94	110.25	109.13	107.11	100.52	104.5	94.749	99.693	114.28	110.72	110.55	99.997	102.98	104.47	111.57	109.11	104.16	101.33	105.38	112.31	108.9	107.68	111.78
105.95	98.609	111.21	107.76	106.34	114.57	102.77	112.29	108.65	108.14	105.94	109.68	105.1	103.42	109.8	105.62	103.17	109.29	103.89	111.71	110.57	108.59	108.8	114.52	106.03	112.59	114.13	107.71	106.43	91.784	105.7	120.73	107.13	105.89	105.1	108.31	105.16	114.71	103.38	110.27	109.09	107.58	111.92	102.8	99.361	101.71	115.64	109.9	103.4	100.98
103.09	112.47	102.66	99.593	97.696	94.693	95.667	99.364	99.215	90.02	100.04	98.056	95.763	103.47	95.422	110.22	99.266	105.76	98.046	97.997	104.94	104.47	102.58	97.876	96.007	92.495	105.44	107.78	92.166	97.104	93.961	99.246	90.875	101.09	113.82	90.503	106.25	95.724	101.45	95.498	105.65	100.74	96.147	101.02	96.679	105.39	102.96	105.6	100.99	103.01
106.8	102.03	107.79	106.08	99.562	108.04	101.5	104.13	108.73	107.48	103.17	106.95	113.75	104.84	113.84	99.998	107.54	114.03	106.17	102.11	108.49	118.24	104.36	105.1	108.78	98.717	102.4	100.26	115.4	107.23	100.71	102.5	107.01	107.29	108.17	99.12	115.82	116.18	103.43	105.41	100.17	104.12	109.71	100.43	104.49	102.79	105.82	110.91	103.44	109.39
105.59	103.59	108.62	104.74	108.25	111.01	117.22	105.99	107.72	102.41	105.8	113.81	107.04	101.09	105.68	102.5	102.55	95.602	109.94	101.82	105.94	103.46	90.604	110.33	113.18	107.13	93.286	113.56	103.54	106.64	107.87	104.29	104.63	104.41	108.48	104.54	100.49	97.198	100.35	106.76	107.49	108.81	103.62	107.22	107.94	106.07	112.5	111.11	109.91	105.63
97.423	100.04	101.62	94.434	98.317	103.94	99.064	97.836	89.433	102.07	96.243	107.6	96.401	101.69	95.124	102.23	95.787	104.39	93.559	102.82	106.94	99.273	95.221	95.133	102.44	98.429	97.973	93.723	97.433	102.57	98.274	96.918	89.636	87.771	113.63	89.927	96.39	101.83	100.68	95.482	103.09	104.85	99.773	102.97	96.609	96.552	99.028	97.059	106.29	102.91
108.12	103.23	104.01	99.703	110.73	117.86	112.73	106.11	112.2	107	108.56	106.22	112.48	103.57	111.2	109.1	112.43	98.739	107.41	108.43	100.04	106.75	106.21	110.3	104.09	112.41	102.97	109.03	107.04	100.37	99.988	109.52	103.09	100.18	100.09	107.52	108.92	104.96	110.99	111.52	117.55	105.85	109.14	104.13	102.22	106.94	106.14	113.49	109.56	99.715
97.259	97.566	103.78	97.107	101.48	94.143	103.77	105.14	101.57	98.756	107.46	104.18	89.638	102.99	111.03	101.28	99.098	93.21	104.33	104.22	105.25	103.14	102.07	99.862	98.893	104.4	101.18	97.688	100.84	102.54	103.93	93.174	112.61	103.59	97.626	100.53	102.34	97.484	106.74	110.79	101.98	100.4	99.779	102.6	104.21	99.463	109.65	92.264	99.599	99.029
104.69	104.93	112.17	109.27	107.72	113.03	105.87	107.03	109.55	97.698	109.11	115.89	106.34	110.9	111.09	101.39	110.87	112.38	106.62	104.44	110.32	99.067	108.67	98.581	104.05	109.84	105.83	107.28	113.22	113.61	114.93	104.99	108.15	109.98	109	110.46	117.98	111.43	107.8	105.7	108.37	106.23	112.29	105.25	109.64	95.751	115.93	93.59	94.7	103.85
99.329	106.24	97.584	96.103	97.178	100.93	97.072	109.23	95.575	102.41	101.63	90.275	97.825	94.667	91.323	102.14	106.49	93.739	105.94	105.52	100.53	89.196	101.71	100.44	101.21	102.38	101.7	89.97	101.22	95.681	90.924	96.292	108.06	91.46	89.84	96.406	96.338	93.44	103.32	86.75	104.29	95.877	111.02	97.197	99.002	99.54	105.39	94.466	98.325	103.58
112.96	104.03	104.8	97.972	105.24	110.52	115.47	99.804	101.83	111.6	105.27	107.1	110.22	96.875	106.1	97.621	101.96	103.24	112.63	103.04	108.36	102.79	101.46	107.43	108.49	96.72	104.77	114.28	101.62	116.74	108.14	107.38	110.21	100.82	110.87	110.23	105.54	110.87	98.234	105.79	109.4	94.171	105.24	108.71	94.794	112.44	102	102.59	109.54	106.25
111.2	110.94	108.96	103.47	102.9	104.41	102.75	108.02	108.5	109.89	111.99	108.06	101	104.44	110.65	112.74	98.186	103.77	101.32	106.98	104.56	107.72	108.75	114.6	99.602	110.73	101.2	103.29	105.55	108.71	99.68	109	104.98	111.99	108.89	106.7	103.95	101.66	104.53	106	102.54	96.119	99.283	107.43	112.26	110.2	112.44	105.62	101.17	112.01
107.23	99.555	118.58	104.04	105.18	108.07	118.33	106.58	106.84	101.98	108.21	104.52	102.87	107.14	107.77	110.78	104.14	110.82	112.16	103.67	117.54	106.26	111.09	115.91	109.55	106.02	106.04	100.99	107.78	104.78	110.13	106.99	105.82	100.57	105.87	100.07	103.81	110.03	109.31	103.58	99.596	105.82	104.26	105.27	110.17	98.949	109.02	105.07	97.041	108.11
102.52	106.11	111.6	107.81	105.71	101.35	103.96	99.308	113.71	98.176	109.03	100.63	110.81	118.15	117.09	103.03	114.34	104.46	111.65	110.96	106.43	104.71	101.22	105.14	111.4	110.94	102.38	100.33	105.02	106.36	106.23	114.87	100.28	113.71	105.33	101.88	108.96	110.26	118.62	106.97	105.66	107.98	99.099	102.3	107.82	111.63	103.49	113.24	99.659	102.13
103.68	106.89	113.45	106.06	106.54	104.3	108.32	101.72	107.58	109.99	105.13	116.17	104.43	104.75	96.21	106.08	112.42	112.24	105.15	108.41	106.3	108.99	102.6	100.64	112.77	105.76	113.59	108.51	111.12	103.74	108.34	99.016	98.71	100.33	97.279	108.11	102.3	107.13	112.29	98.153	108.09	115.05	117.94	101.68	109.28	108.76	103.93	98.837	105.96	108.81
108.18	106.05	111.94	102.53	105.62	100.54	101.95	103.18	113.2	96.259	99.012	109.36	112.93	106.74	113.18	111.98	107.33	100.84	112.45	111.99	111.65	101.81	110.87	106.42	103.57	99.547	108.54	107.44	108.16	108.28	103.7	110.75	105.43	120.68	103.13	103.62	105.07	115.15	110.69	113.06	105.71	101.84	106.3	103.5	107.43	102.99	108.97	113.21	105.27	108.96
100.49	104.76	100.48	111.7	113.98	102.82	108.67	102.59	103.76	109.49	108.66	105.94	109.44	109.46	111.64	102.54	111.94	100.47	108.52	107	109.27	114.56	103.49	107.94	105.43	94.963	106.32	105.31	115.66	100.61	111.47	107.24	105.75	102.51	98.382	116.93	106.78	110.27	107.77	112.15	104.92	110.14	105.57	109.65	110.04	103.1	102.44	110.08	107.01	98.262
112.01	108.95	107.66	102	103.01	105.71	107.54	105	104.44	105.86	118.21	110.32	109.61	105.81	108.91	108.91	107.54	99.749	110.6	114.03	111.1	110.17	104.13	109.95	115.73	114.1	105.58	117.08	107.81	107.31	116.24	109.84	107.19	99.27	106.97	111.07	108.02	99.729	109.94	110.4	99.229	115.18	112.32	102.68	107.15	109.96	113.02	109.06	101.81	109.67
93.418	94.593	94.708	98.629	100.67	102.43	92.885	91.027	103.36	95.422	104.53	93.372	89.842	100.38	93.141	108.17	99.006	94.827	96.816	101.13	89.679	92.581	91.085	100.61	93.398	103.98	107.11	109.79	91.871	97.286	91.052	99.091	99.103	96.91	96.243	83.79	101.65	94.376	101.38	100.85	101.2	97.969	101.4	93.578	108.01	98.434	99.231	95.283	90.129	100.81
117.69	109.97	104.41	98.918	111.96	111.91	109.08	107.09	112.28	113.02	109.66	108.79	116.48	107.57	113.09	113.81	106.19	101.83	111.53	115.29	109.24	106.66	112.29	109.88	110.77	113.56	103.43	103.22	111.17	109.8	107.03	109.18	108.79	110.86	106.27	109.63	114.66	106.85	110.72	111.99	104.92	107.61	120.26	108.58	107.04	109.98	111.94	111.02	106.9	106.29
107.99	107.64	94.438	110.06	114.13	106.57	103.78	108.55	106.36	93.692	112.48	109.48	114.45	106.1	108.35	108.79	102.23	116.8	106.37	106.32	103.95	108.5	107.61	113.52	111.23	109.19	107.16	114.36	101.77	112.35	116.51	109.68	102.7	91.203	115.86	104.25	110.19	106.12	109.76	106.78	105.05	115.26	96.506	108.76	108.74	104.97	102.96	103.07	96.321	108.52
103.32	116.49	100.33	106.17	107.96	104.42	107.05	107.2	95.501	106.72	101.93	106.1	113.34	106.97	101.55	102.61	105.13	102.5	104.43	104.89	107.59	103.5	107.93	107.31	102.85	98.794	101.93	113.32	97.499	114.99	111.01	109.69	99.725	102.58	110.32	113.95	103.36	102.38	104.89	109.51	104.21	113.09	103.06	102.85	107.33	109.1	101.02	113.57	102.34	103.04
106.39	112.34	98.994	114	108.09	109.05	107.18	104.19	99.348	106.03	112.06	109.89	109.89	99.978	102.86	113.4	101.26	116.79	106.71	103.21	113.58	103.79	108.18	107.09	105.08	99.41	109.21	108.43	104.58	102.96	101.98	107.76	109.52	108.25	105.54	99.066	107.23	105.24	106.61	109.83	110.29	103.25	99.952	107.31	101.61	103.37	102.43	99.309	110.64	116.73
103.21	111.9	104.03	114.54	106.29	106.86	117.84	105.04	115.62	98.221	104.01	108.49	113.79	95.005	106.78	98.942	111.52	108.53	90.436	116.31	108.11	109.36	99.417	112.88	102.22	110.92	106.31	101.81	117.88	108.99	108.94	101.99	106.65	108.93	105.09	103.57	105.78	107.16	105.61	106.49	106.51	108.87	113.63	102.69	110.94	105.42	105.22	106.16	105.51	99.022
110.85	102.07	105.98	108.51	96.898	111.86	104.07	108.69	106.69	101.82	108.09	106.74	97.604	105.41	107.2	101.98	105.97	100.59	106.82	103.58	105.51	107.37	111.72	106.55	112.15	103.13	106.19	100.59	101.84	107.01	115.07	101.72	97.056	97.867	105.67	109.38	111.51	107.07	99.783	102.48	104.3	108.98	105.77	101.35	103.9	105.87	103.49	106.04	112.41	111.57
109.2	103.54	109.81	100.49	104.89	112.45	100.3	107.47	116.18	104.08	94.703	102.78	107.71	95.007	100.61	104.75	106.92	99.01	103.61	105.59	105.33	107.79	107.05	103.3	103.21	109.29	102.35	106.64	101.64	105.63	110.32	100.96	101.62	112.85	109.32	97.471	103.05	99.333	110.5	96.79	105.72	99.545	106.71	100.47	101.56	106.42	106.72	103.6	106.68	103.89
108.57	116.24	95.549	111.59	96.194	106.29	109.01	105.7	109.35	108.86	108.53	106.35	99.014	101.74	109.65	103.28	105.3	114.81	108.37	113.92	105.73	104.02	107.14	103.84	101.77	111.76	114.75	101.93	107.2	99.9	108.36	99.802	107.8	101.12	101.17	106.68	108.09	113.48	101.86	107.64	107.58	101.42	108.84	97.907	108.49	107.72	109.52	110.65	109.18	108.4
109.84	112.2	102.67	114.04	102.31	103.61	106.08	111.72	105.54	101.42	110.34	103.66	105.96	111.13	104.16	101.81	111.38	110.48	111.41	97.805	102.38	110.34	104.43	114.06	101.72	110.81	101.88	100.98	110.97	110.7	106.23	117.39	114.65	104.53	104.35	105.5	107.12	119.14	107.84	100.62	107.93	114.39	106.75	107.79	116.71	106.27	105.2	108.44	100.89	109.85
110.86	96.531	102.99	110.5	100.99	104.39	104.16	99.194	107.52	108.66	110.43	105.82	107.07	108.66	107.23	105.21	108.6	114.13	108.07	110.63	111.46	107.41	98.85	113.01	100.87	111.42	102.8	107.67	110.43	104.85	96.746	103.43	105.78	101.36	112.01	111.97	109.31	110.32	108.19	107.36	102.51	98.476	109.01	110.21	121.36	113.35	115.71	111.54	116.12	103.41
97.247	100.74	94.155	98.253	99.416	103.66	95.673	97.544	95.926	99.333	93.673	104.78	99.833	98.62	103.08	97.038	99.729	103.17	101.71	105.51	102.41	96.802	96.154	94.813	97.438	102.54	103.9	107.48	101.99	98.27	101.72	101.97	101.12	104.84	98.507	95.643	91.008	113.82	107.46	97.258	96.813	100.13	93.053	99.889	101.32	102.58	104.47	109.5	95.941	101.85
110.1	107.08	110.52	120.11	112.21	104.37	113.41	104.8	103.56	103.75	105.86	106.07	97.314	108.37	110.1	115.72	111.63	108.5	105.06	108.6	115.56	108.34	105.92	110.45	113.84	109.87	103.76	106.49	101.7	109.3	101.35	101.52	106.41	100.71	105.13	116.59	115.75	110.87	110.6	110.69	118.51	107.08	111	110.77	106.24	105.87	118.67	100.39	109.63	107.66
106.28	100.87	102.81	106.5	96.826	106.24	113.37	105.98	105.9	120.18	102.71	112.03	109.74	109.6	109.15	117.37	96.421	99.606	96.488	107.12	108.46	104.8	98.52	97.412	94.309	107.19	100.14	115.04	109.07	104.22	99.271	112.14	95.259	105.04	109.86	108.58	109.05	102.34	105.84	106.63	106.56	103.93	115.99	110.22	98.577	111.41	104.51	103.38	100.94	102.4
102.72	102.63	115.21	109.2	112.34	102.84	110.25	104.14	101.51	104.82	104.72	106.68	116.74	109.08	99.563	124.73	103.4	111.42	106.79	112.29	103.28	110.72	101.34	99.479	108.02	104.09	104.03	109.15	100.38	106.12	107.6	117.55	105.58	110.16	112.35	106.6	106.4	111.8	108.49	100.08	107.46	100.58	114.76	110.26	109.32	112.83	113	110.68	107.56	112.02
111.57	102.36	91.041	97.528	99.999	100.64	102.83	103.4	100.65	92.51	100.95	95.338	94.834	100.09	89.304	99.426	92.727	93.107	100.26	98.219	100.43	94.925	87.902	95.215	93.618	106.47	93.221	95.553	93.085	108.01	101.03	99.977	98.073	94.532	94.658	104.22	101.14	95.428	100.86	104.33	101.92	97.725	98.463	96.126	86.798	91.868	93.161	95.178	100.07	93.375
111.08	114.18	99.334	115.9	108.14	108.33	106.64	105.31	104.87	98.765	103.59	108.36	104.69	100.16	111.93	110.37	110.87	102.81	106.96	104.66	107.1	115.06	114.59	106.19	104.84	103.15	104.27	98.466	105.48	103.74	104.5	97.237	103.9	98.391	111.36	113.75	106.98	99.31	103.88	108.62	104.38	113.5	115.57	109.45	102.29	108.55	97.396	117.66	109.42	104.33
100.79	98.312	100.73	102.2	96.292	91.897	99.012	104.75	89.084	96.224	99.693	100.44	99.968	91.502	91.405	96.119	97.384	96.686	92.668	96.606	89.527	111.98	109.25	96.387	96.917	102.71	101.08	95.447	99.426	105.63	99.993	99.398	103.61	98.619	95.716	101.28	90.35	97.237	92.772	106.7	103.51	85.476	105.59	94.775	88.293	97.176	94.21	102.72	99.907	93.848
107.13	105.37	110.27	111.69	111.13	105.68	106.33	96.024	105.97	104.18	109	104.72	115.84	100.56	108.31	106.13	116.29	105.45	112.76	110.81	103.44	109.08	101.82	109.84	108.6	101.46	102.36	116.9	102.17	106.42	99.588	105.91	103.71	104.33	103.42	104.73	112.19	108.85	112.84	111.04	104.68	102.04	109.14	110.53	105.61	110.23	107.21	107.88	102.94	100.39
107.17	99.868	105.03	101.68	106.5	109.96	108.87	111.11	103.22	108.67	110.34	109.73	117.54	113.28	107.97	112.43	110.28	112.33	109.31	113.04	104.07	97.449	103.95	109.35	103.97	109.6	116.15	119.74	108.3	105.34	115.88	116.84	112.44	111.2	105.41	111.19	109.56	102.81	116.24	103.66	108.06	115.89	113.03	104.58	107.38	107.22	110.6	106.52	108.52	108.62
105.13	110.32	100.01	100.62	105.61	102.72	111.38	108.77	110.12	102.22	106.42	98.532	103.14	98.165	104.94	110.52	108.63	109.57	102.99	109.34	96.624	106.04	103.9	104.28	106.96	105	111.86	103.42	113.91	100.64	107.11	106.41	113.02	106.82	106.25	108.18	108.67	109.72	102.69	105.77	110.62	102.56	94.806	109.49	110.53	101.35	99.732	105.7	105.43	108.44
99.121	104.95	105.5	102.58	100.96	109.07	109.39	101.52	103.28	110.38	95.126	99.591	100.53	107.03	103.05	93.061	104.92	96.931	104.75	95.686	105.72	102.7	98.909	97.691	92.029	98.724	103.86	101.24	98.733	98.055	95.961	98.985	107.48	92.078	97.736	100.79	104.7	98.66	104.21	98.761	98.861	101.62	112.13	101.79	103.8	100.65	102.66	100.82	100.37	92.6
105.73	113.64	115.07	101.14	104.52	106.24	105.29	109.48	115.37	111.78	111.74	110.57	110.84	111.11	115.94	108.68	105.89	113.26	108.81	107.33	104.37	112.88	101.15	110.7	113.47	108.41	117.15	98.423	109.49	100.53	111.43	109.54	102.24	114.94	110.73	105.47	107.66	111.35	104.79	114.33	111.58	115.25	107.04	104.22	106.61	116.85	105.66	117.28	105.04	111.7
105.34	105.78	100.43	107.01	106.63	114.65	95.191	96.214	101.2	115.2	113.45	108.82	112.81	100.57	107.36	105.56	112.6	110.58	108.72	91.108	116.99	103.23	100.05	110.25	105.65	103.88	111.07	104.12	107.87	93.234	102.24	112.58	105.25	104.77	100.35	113.68	110.15	106.69	103.54	104.59	102.91	101.3	99.866	99.363	104.55	105.13	94.592	109.54	112.85	104.86
98.395	99.284	95.373	93.828	93.439	92.017	100.31	98.764	100.21	99.055	99.501	101.01	96.266	92.683	102.08	100.18	92.492	103.63	105.1	104.97	92.845	94.82	81.806	98.643	95.413	98.877	99.864	99.687	100.68	107.08	100.86	96.994	95.508	108.38	99.825	102.41	97.652	98.963	91.596	99.146	86.733	96.667	98.455	90.067	97.691	93.56	89.695	97.555	97.127	106.64
110.9	105.6	113.35	109.51	113.02	98.51	114.23	114.5	105.88	110.48	107.39	106.22	108.59	104.92	111.3	111.92	103.55	99.112	116.7	105.03	104.08	100.89	109.33	106.1	105.83	105.02	111.76	106.22	114.75	113.03	107.14	116.87	99.639	112.58	103.64	100.41	106.01	102.54	109.14	107.66	112.12	111.97	102.42	108.88	112.91	103.81	98.547	106.66	103.83	113.79
104.71	94.416	99.45	100.55	99.217	99.05	106.4	93.577	100.14	107.45	101	110.31	97.687	105.41	100.74	93.486	106.27	100.39	103.61	106.3	102.59	97.103	107.15	99.009	100.21	109.08	100.34	98.962	100.92	98.351	104.91	103.03	102.25	98.984	93.192	99.587	101.11	97.036	102.54	90.757	100.27	88.648	108.92	111.69	105.07	103.36	103.05	101.3	100.07	94.395
108.28	111.15	102.86	105.16	100.43	101.39	103.55	116.86	109.43	108.76	108.71	102.12	122.21	105.46	108.4	101.2	116.31	112.39	107.54	103.81	122.55	112.11	106.2	102.13	107.68	109.2	116.47	109.01	112.63	106.03	109.92	106.17	114.31	107.23	107.55	109.24	113.09	97.226	106.14	105.51	107.8	102.19	115.04	106.49	115.3	105.66	114.74	108.36	100.2	102.13
109.34	116.82	112.86	116.41	116.17	121.97	110.8	107.66	115.53	121.39	107.94	106.15	107.46	107.63	110.07	102.54	113.31	117.98	115.54	99.459	110.83	115.38	108.25	109.69	110.44	112.41	109.78	108.81	104	109.27	116.68	108.33	104.8	105.57	110.77	118.01	106.27	117.91	108.37	112.9	121.69	106.85	114.09	112.34	114.75	111.68	114.69	109.05	109.45	111.52
105.44	107.77	100.3	112.9	97.444	97.242	113.47	109.34	109.69	104.49	103.17	103.21	98.654	98.447	100.08	109.38	111.17	110.98	105.64	102.3	113.26	100.91	100.28	103.86	106.09	111.12	114.66	100.77	103.28	106.05	106.82	107.99	105.24	105.16	105.61	105.53	114.06	100.36	113.46	109.94	105.22	105.33	105.26	108.65	104.81	103.45	108.49	111.09	107.12	106.22
108.83	113.31	110.83	100.83	106.22	104.19	111.09	100.83	99.395	106.88	112.8	109.54	113.09	110.98	111.78	101.59	107.14	100.89	110	108.89	106.79	119.79	109.19	114.33	102.9	102.2	110.25	108.77	105.02	98.156	108.62	107.18	105.25	103.19	107.24	112.24	114.89	97.237	104.43	105.95	117.68	113.96	114.01	98.761	103.62	108.67	113.24	107.26	110.77	108.23
94.86	103.22	102.16	102.07	113.39	105.42	109.61	107.89	113.33	100.43	102.59	109.52	100.99	105.91	103.04	111.74	103.85	109.7	109.94	110.55	105.35	110.8	114.16	105.17	104.05	111.14	116.48	95.053	97.979	105.04	106.35	109.17	107.12	111.78	105	109.17	106.53	108.74	108.07	102.64	96.401	104.64	110.17	111.17	105.59	100.42	111.43	107.88	113.01	102.97
108.54	105.74	113.65	108.23	96.339	100.39	107.94	104.65	106.91	103.96	106.1	99.792	102.19	115.84	108.56	113.85	112.24	105.22	113.18	98.8	109.87	105.01	102.61	102.72	103.55	103.83	92.942	105	104.68	105.73	108.42	110.05	99.229	102.97	103.84	114.01	103.89	112.16	99.963	108.5	108.95	109.57	101.54	106.02	99.578	103.92	100.99	109.58	105.65	102.66
100.27	107.15	110.38	112.9	107.56	121.09	104.75	109.71	100.71	117.69	111.49	107.47	104.91	108.13	100.84	111.62	105.11	105.69	110.34	93.495	112.02	108.53	111.32	104.17	109.6	110.09	97.841	102.36	115.75	102.44	102.71	104.15	98.965	111.03	107.75	108.07	108.04	107.86	110.57	106.51	109.13	102.21	109.22	110.47	102.88	103.53	102.26	104.5	99.997	97.868
109.3	103.89	110.78	107.43	101.59	107.52	101.74	98.105	99.31	107.02	109.92	111.87	104.62	99.945	97.573	99.559	105.99	110.39	110.7	109.8	98.477	106.29	102.95	107.42	104.96	104.61	112.79	107.57	114.84	113.24	107.23	105.98	101.39	113.77	110.08	116.15	109.67	108.4	104.34	110.28	109.95	112.68	98.701	107.33	100.02	98.905	110.26	111.65	100.48	100.66
98.039	111.9	107.66	107.37	107.18	104.74	101.14	99.201	106.56	113.45	103.54	114.62	112.48	105.07	107.07	99.632	109.72	98.404	100.01	105.13	102.49	102.86	101.93	92.872	96.007	97.017	110.39	104.42	100.98	102.05	111.85	106.01	112.04	107.69	105.98	109.71	109.05	114.1	99.899	97.261	102.31	108.21	108.14	103.04	108.46	104.77	106.72	101.69	104.77	104.81
111.79	100.44	107.57	105.82	102	102.65	103.15	110.24	103.73	106.56	104.68	103.65	103.3	102.68	100.59	117.37	116.76	106.56	100.92	116.41	111.61	103.89	108.75	102.63	111.76	104.7	109.65	113.22	111.87	115.37	95.396	111.24	116.87	106.65	104.54	112.59	97.132	115.5	103.3	106.02	97.644	106.34	102.33	105.67	109.41	108.59	103.74	110.2	109.49	102.68
111.17	107.48	103.37	100.33	106.6	105.42	109.93	112.2	100.7	104.19	106.63	111.98	109.79	112.39	106.02	102.29	96.055	106.15	111.84	110.15	105.32	113.96	111.37	102.84	113.1	109.64	102.16	107.68	110.32	108.76	111.45	110.56	96.431	113.36	105.63	115.01	107.09	108.67	101.08	108.72	102.15	114.67	100.79	110.17	109.65	113.04	100.1	111.01	115.02	111.72
106.19	107.11	98.557	105.41	107.1	103.27	103.39	116.63	111.14	116.91	109.42	101.48	110.9	104.17	109.13	103.55	112.64	97.544	109.47	110.82	104.96	110.9	104.22	97.139	112.12	113.5	112.48	102.58	117.16	107.05	103.41	99.397	101.74	103.33	106.42	116.99	104.85	112.3	104.82	99.436	114.03	109.22	105.83	106.25	100.29	108.96	106.79	117.13	110.77	108.97
110.52	115.97	109.85	105.46	107.15	109.45	109.32	101.81	111.88	114.3	108.87	111.22	106.99	106.58	106.26	111.54	104.62	109.86	105.87	108.45	104.14	101.41	108.35	110.56	107.73	102.67	107.86	109.69	114.91	97.836	105.07	108.15	102.72	108	112.8	106.46	110.73	102.33	105.8	110.09	106.63	110.76	111.42	115.09	106.29	100	103.51	94.745	103.21	108.73
103.78	107.69	104.4	115.87	111.92	109.91	106.94	105.18	112.64	102.19	104.41	103.75	97.488	113.44	109.82	98.358	106.23	109.89	107.64	103.16	104.26	114.24	114.69	108.33	111.43	104.54	104.25	104.65	105.06	102.03	105.54	109.55	110.61	105.19	100.56	106.62	110.37	100.85	108.41	108.5	122.35	108.29	100.8	112.84	109.48	116.32	105.51	103.31	103.27	101.92
109.04	108.33	108.59	111.08	101.24	110.91	114.66	105.53	106.88	113.97	117.97	112.65	116.32	108.34	107.71	102.67	102.97	107.89	103.64	101.22	105.88	106.05	115.79	103.52	108.71	112.51	112.11	103.35	111.57	112.8	115.28	103.86	103.74	106.12	99.277	104.97	109.44	119.67	102.69	108.56	112.15	109.08	112.58	97.083	104.92	103.5	107.69	101.28	111.12	106.59
108.67	107.85	104.65	102.96	101.11	108.25	107.02	104.18	105.27	107.85	109.74	106.33	106.37	111.56	109.41	112.36	120.37	109.34	116.67	104.83	108.03	106.46	108.07	103.21	98.59	110.03	108.9	106.44	99.975	106.29	105.86	115.29	105.56	111.65	115.29	107.9	115.53	110.18	107.21	106.78	106.46	110.37	101.29	104.6	114.56	111.63	109.63	100.9	109.79	114.75
101.13	96.66	103.04	104.38	100.59	106.94	108.51	101.88	110.4	103.66	105.82	100.86	101.97	101.12	117.92	115.02	105.53	115.61	104.8	107.5	111.81	102.36	103.75	103.32	106.45	101.47	115.09	110.63	103.33	101.68	103.21	112.16	100.08	106.14	106.73	113.65	106.99	104.71	102.35	110.94	107.11	107.42	99.859	105.83	108.91	107.22	107.8	108.82	111.16	112.43
89.203	103.16	103.1	103.06	95.892	96.127	113.67	103.78	99.438	88.365	98.783	102.86	103.27	102.04	100.7	99.752	100.76	99.886	99.489	94.745	107.49	103.62	97.126	94.775	98.835	96.688	93.71	102.75	104.79	103.26	92.85	89.006	95.631	97.047	98.587	100.38	94.035	102.28	105.34	102.23	98.79	90.618	89	99.706	87.21	105.3	98.022	96.701	101.2	105.02
108.96	104.88	117.09	102.77	110.68	102.33	108.95	109.09	103.73	105.07	110.07	117.67	110.86	100.69	107.81	99.174	125.2	103.99	103.25	102.73	102.71	98.298	107.79	101.63	92.493	109.84	106.97	105.11	109.46	109.21	112.62	100.31	104.62	104.19	105.26	100.71	108.52	106.53	104.85	92.266	110.22	101.78	105.67	101.11	111.43	115.9	111.11	111.51	110.88	96.712
117.43	112.87	102.62	108.16	108.87	99.32	108.42	112.98	116.66	110.82	108.59	113.5	107.39	101.36	112.36	109.88	105.44	104.94	101.83	111.87	112.55	110.39	109.38	104.04	107.73	104.37	106.54	116.02	105.78	110.92	101.12	102.9	104.5	110.63	110.23	105.6	106.87	114.01	118.37	118.75	106.5	103.31	105.11	116.38	112.29	107.31	111.02	108.64	119.44	108.55
102.07	107.08	110.66	110.28	104.32	96.711	106.04	110.08	103.59	112.07	109.43	111	98.364	115.31	106.4	111.24	98.349	103.21	104.7	117.24	101.36	104.39	105.88	110.97	110.15	113.06	107.15	107.76	100.67	106.52	114.84	113.14	109.67	103.03	110.6	97.975	110.48	108.78	101.35	112.67	106.87	104.02	107.63	100.68	113.99	103.91	108.38	103.2	109.08	106.56
113.5	109.09	110.3	104.44	107.79	104.3	111.62	106.87	115.43	102.45	107.55	113.84	102.89	103.07	96.644	122.15	107.28	101.25	98.519	113.4	103.17	105.99	111.41	107.81	110.07	112.95	113.24	113.2	106.2	109.92	110.95	109.99	110.42	112.52	103.4	104.38	110.03	114.73	110.96	115.95	111.82	108.61	107.08	106.22	108.41	114.33	112.85	116.73	110.48	111.23
110.59	101.18	96.014	104.75	102.59	102.18	101.29	109.31	99.539	90.053	105.75	103.21	104.49	100.09	104.81	107.62	103.43	103.02	100.98	94.182	107.42	94.607	96.714	100.02	100.81	102.66	110.42	100.38	92.481	93.86	102.05	103.43	92.811	101.71	108.44	105.63	92.599	111.06	106.56	95.584	103.1	98.051	100.06	99.928	100.41	97.011	98.595	101.33	103.73	103.29
114.08	97.696	98.098	103.4	94.835	99.98	103.97	91.937	102.32	113.09	99.393	104.82	101.94	97.492	99.554	96.727	101.86	108.11	106.79	97.233	88.096	96.124	90.2	108.67	94.225	103.62	102.92	103.99	102.39	98.821	101.93	94.831	92.73	93.527	97.69	100.04	96.85	104.04	91.301	96.601	90.534	93.039	99.797	99.453	109.53	95.435	90.645	103.29	100.31	103.5
105.37	100.99	108.28	107.48	110.21	112.58	107.05	109.71	116.95	114.7	113.63	113.01	106.92	118.38	115.88	109.68	106.07	109.5	101.45	114.16	114	105.46	118.93	109.34	114.51	109.06	115.91	104.76	111.5	109.89	106.7	108.98	97.002	110.26	108.64	109.78	109.41	109.47	113.28	117.6	107.95	111.43	100.33	116.41	110.44	101.13	107.39	109.56	107.41	122.72
97.283	102.19	95.343	93.348	98.83	109.17	98.842	97.228	98.808	91.409	109.35	94.923	100.73	100.1	99.152	93.602	99.514	97.45	93.404	93.489	93.881	104.88	103.44	91.711	94.946	95.623	104.68	97.531	100.9	106.74	91.538	104.6	99.528	98.216	93.476	102.86	94.528	98.264	105.33	109.56	90.666	93.944	99.92	95.738	97.368	97.155	99.362	105.95	108.57	95.971
110.72	105.46	95.518	104.76	115.29	113.59	106.45	101.19	105.4	109.02	108.15	116.02	114.38	104.1	105.75	111.25	102.91	106.65	114.72	97.869	108.53	107.9	110.75	110.28	97.869	108.27	100.41	117.98	107.17	111.32	106.62	113.61	112.14	113.04	106.21	112.5	107.95	109.82	110.29	113.21	115.04	103.4	111.58	107.05	114	107.99	117.33	99.353	108.81	100.59
95.264	98.627	109.92	104.96	101.25	109.53	112.43	109.8	103.66	103.1	101.29	101.25	111.57	95.342	113.08	110.56	101.35	108.72	103.17	105.68	111.44	105.57	95.667	99.561	108.95	107.54	112.91	104.75	104.84	109.34	108.89	106.77	106.36	97.725	110.96	106.03	112.67	96.812	107.55	103.49	110.02	107.21	105.79	99.188	99.583	108.9	99.773	107.79	104.5	105.66
109.78	111.34	98.364	114.29	101.66	108.34	115	113.93	112	109.89	101.7	112.19	102.17	107.52	110.2	115.08	112.81	104.59	110.94	107.38	108.7	109.51	110.59	111	107.47	106.89	107.73	118.35	112.8	111.56	116.36	104.58	111.41	110.3	106.32	103.08	109.45	111.12	110.76	110.04	116.63	108.61	102.86	102.41	106.88	98.828	107.68	115.95	105.09	108.94
101.08	106.71	101.95	104.52	104.55	108.14	101.68	113.67	103.47	105.51	105.77	100.34	101.59	114.19	114.34	104.74	96.392	108.18	104.77	101.58	106.26	104.85	100.58	107.22	108.07	100.52	100.94	111.18	107.15	109.85	100.06	118.61	106.58	104.2	108.83	101.88	119.82	102.73	105.95	107.28	102.55	103.97	112.88	105.84	107.92	104.8	111.68	104.49	107.32	108.42
96.293	94.534	93.135	105.32	107.56	91.306	103.8	97.129	90.718	97.608	88.315	97.045	96.76	101.34	96.553	106.15	94.612	95.531	99.653	99.504	91.84	100.78	95.475	93.632	101.11	96.534	101.22	101.44	90.343	107.82	91.512	88.079	98.984	107.49	95.151	94.683	88.921	106.24	96.023	92.823	95.948	98.761	102.19	100.65	100.48	98.553	100.3	97.48	92.795	101.43
101.95	109.75	109.64	109.66	112.94	107.79	103.54	104.23	107.05	109.36	116.43	101.35	104.24	103.37	103.86	110.9	101.72	104.95	111.02	116.99	111.56	98.315	105.83	102.81	111.33	105.99	108.54	115.27	101.44	102.76	105.41	98.39	117.81	108.14	109.89	113.97	103.04	113.47	109.48	102.07	97.67	114.06	101.67	112.79	113.37	106.86	104.69	103.41	113.5	108.68
103.02	107.57	107.24	101.85	116.03	104.6	106.79	108.83	109.79	103.52	112.66	112.61	107.85	103.66	110.56	103.52	112.2	110.2	112.36	101.66	108.49	101.43	106.57	100.07	107.82	106.04	107.81	108.22	104.53	108.14	106.19	101.9	109.09	116.45	106.94	102.81	108.56	100.18	105.2	107.86	99.189	110.76	111.31	101.99	107.06	105.15	107.42	110.51	110.18	100.72
100.59	97.783	99.354	110.86	107.65	100.21	98.129	103.45	95.433	101.6	92.112	101.2	99.054	98.774	96.195	93.55	95.877	100.03	104.54	106.14	96.303	105.82	98.752	111.32	103.23	99.078	106.39	100.76	102.43	106.76	106.24	110.67	99.799	93.78	97.56	98.57	112.5	107.57	98.822	102.18	105.34	97.756	103.63	100.71	107.67	99.537	98.508	98.637	93.553	104.23
88.14	93.118	106.29	95.055	105.3	102.58	92.225	94.96	97.185	101.77	106.34	100.5	105.13	93.829	94.942	100.05	99.414	102.45	95.282	92.614	92.605	102.46	99.707	104.43	103.46	99.835	112.87	102.35	107.52	100.44	100.7	104.87	102.05	101.55	96.413	93.352	105.37	93.481	97.154	92.165	95.926	92.903	99.654	104.01	103.79	87.575	103.77	98.89	105.81	100.05
99.593	101.3	96.868	108.63	94.492	94.319	94.623	106.13	98.66	100.53	106.06	97.79	94.638	94.839	103.9	103.89	100.64	106.37	100.85	109.02	94.548	100.37	93.841	103.68	93.515	98.148	103.49	97.251	97.484	98.321	100.77	102.59	96.914	108.52	99.458	101.28	109.72	91.23	105.73	91.557	96.585	99.596	99.985	93.879	102.64	102.85	97.479	98.91	94.32	105.39
113.67	105.78	113.65	109.49	112.18	105	110.66	109.64	110.38	111.88	106.66	108.31	98.159	112.8	99.511	112.87	108.08	107.42	99.35	107.47	114.85	109.78	108.56	105.12	107.56	111.22	109.18	111.54	95.64	114.56	108.96	113.72	109.44	107.11	110.32	115.72	108.54	108.23	108.93	110.76	113.03	113.85	107.59	106.38	107.52	104.49	109.95	105	104.37	104.54
107.45	105.12	103.68	99.761	96.38	101.32	104.8	109.6	105.45	101.1	103.18	112.28	102.1	101.25	99.623	100.56	101.79	97.012	95.111	97.717	99.977	106.2	96.502	88.317	101.38	98.378	104.35	104.09	99.81	102.47	106.73	101.76	109.44	107.09	103.87	100.29	108.49	99.945	100.74	96.841	103.56	90.113	103.06	104.29	110.98	97.422	104	100.95	99.127	103.81
115.13	109.86	107.24	103.89	108.41	115.12	98.148	107.1	106.3	104.37	103.03	100.01	109.53	108.35	94.702	99.075	100.33	105.18	103.62	110.08	110.17	103.57	105.49	105.07	97.539	95.567	115.8	104.26	97.723	100.31	94.27	110.98	103.82	104.57	98.274	106.89	109.93	104.86	99.611	106.83	104.07	106.48	104.18	97.923	119.41	107.47	98.388	105.01	113.88	104.81
109.44	100.46	113.96	106.61	110.21	117.25	107.47	111.25	108.12	108.5	97.085	105.66	115.79	109.14	106.81	108.96	103.14	112.17	121.49	108.01	118.72	111.42	108.93	111.43	109.72	111.19	103.54	107.25	105.11	107.97	99.867	102.76	111.84	114.65	108.73	107.9	108.78	99.763	110.16	115.89	109.98	97.332	104.12	107.18	111.18	109.06	107.25	109.03	100.01	113.02
108.74	100.69	103.02	108.89	113.42	105.68	105.97	111.59	103.87	112	109.01	106.51	111.89	107.48	113.52	106.21	113.75	98.645	104.5	94.848	103.66	99.357	101.07	104.85	102.69	102.59	97.36	109.08	112.89	103.33	102.2	113.01	102.57	108.37	108.7	109.24	111.97	100.69	104.49	104.47	102.14	105.58	110.15	108.38	104.79	106.02	99.419	105.9	110.95	92.849
104.72	109.07	107.98	107.08	106.72	113.71	113.44	113.78	105.41	100.88	105	101.14	109.06	111.87	114.27	110.19	108.78	111.27	108.42	107.69	115.78	109.12	110.48	107.01	115.09	109.77	119.48	107.64	104.32	106.24	97.345	105.07	104.7	101.49	114.2	105.58	119.46	116.51	113	107.85	114.53	104.3	109.14	103.72	103.2	103.74	113.38	119.55	111.68	105.25
113.78	105	111.63	109.57	103.95	102.73	110.09	105.57	109.29	103.24	112.38	95.597	104.84	104.9	103.76	106.77	96.272	105.26	102.89	104.78	105.86	120.57	104.38	101.63	112.34	101.46	110.72	103.84	103.39	104.15	110.09	109.56	109	95.311	107.39	105.67	97.702	95.936	101.53	113.3	119.37	110.89	106.16	108.29	103.15	110.42	98.214	100.56	109.14	104.37
108.84	102.68	109.69	107.13	108.44	101.57	104.44	108.3	114.01	103.91	111.67	99.575	104.05	105.81	109.15	102.34	103.46	107.15	108.44	110	118.15	115.06	107.61	104.91	106.17	111.79	100.51	110.16	108.22	111.7	111.85	106.34	111.45	102.83	105.55	112.67	107.52	107.17	111.52	107.89	109.4	109.21	117.34	109.84	102.72	104.86	112.03	114.31	105.77	114.02
106.51	95.979	99.415	96.395	93.232	97.36	94.262	102.36	116.05	92.46	99.018	97.101	94.204	99.784	99.803	93.446	98.979	102.14	103.07	104.36	92.11	86.024	93.73	102.03	95.709	97.949	93.394	95.817	107.29	98.833	98.487	102.21	97.552	107.61	102.51	95.924	102.3	101.17	95.782	90.235	99.884	100.56	100.44	97.832	100.96	99.695	95.701	95.424	98.402	104.23
103.67	99.396	92.914	105.64	91.412	102.45	99.656	92.255	105.86	105.9	98.689	95.368	101.91	100.44	99.63	93.658	100.89	104.44	95.167	94.647	89.306	97.963	92.069	98.67	98.684	96.789	104.21	92.446	97.712	98.341	89.726	105.55	93.076	99.933	87.883	90.016	97.423	92.299	92.504	99.624	97.083	100.68	91.654	91.214	101.57	98.817	97.128	99.822	102.31	103.96
96.982	92.771	100.89	86.298	97.4	104.4	106.01	99.049	98.311	98.433	97.188	104.96	100.2	96.529	93.71	93.394	107.32	104.52	96.614	100.43	100.91	106.28	107.9	90.452	93.338	91.005	94.693	100.5	90.249	94.926	95.724	105.98	101.74	90.088	109.44	105.53	100.71	91.546	96.764	107.56	96.022	107.41	95.793	104.67	96.108	101.17	99.318	102.77	98.525	92.214
98.45	102.68	106.82	100.31	101.71	109.82	105.06	112.79	106.37	105.87	101.86	107.5	114.97	123.77	103.4	99.735	106.19	101.19	109.14	108.46	107.24	104.36	111.18	102.7	107.85	112.94	113.88	115.39	119.55	111.29	113.29	113.03	119.32	104.74	112.83	111.89	105.66	106.34	111.76	116.62	112.93	111.31	106.53	105.7	109.03	101.97	112.05	101.9	102.07	115.16
93.776	96.182	97.25	103.03	96.432	97.204	96.765	102	98.834	95.73	92.397	105.92	100.11	95.272	102.42	89.234	102.08	93.876	106.75	93.374	97.8	93.516	94.416	99.362	90.808	97.784	103.37	98.432	93.623	96.354	93.408	91.583	99.91	96.841	108.36	96.635	96.004	104.78	97.781	101.02	97.73	101.99	95.054	103.79	95.614	105.66	105.15	95.477	91.237	97.59
100.89	97.398	105.55	104.37	105.64	93.593	102.22	104.84	94.595	106.5	108.59	103.14	102.1	109.63	102.68	112.16	119.39	106.35	109.67	113.44	109.45	108.94	106.25	107.29	100.24	110.48	111.94	116.48	104.11	100.88	115.07	104.93	113.91	106.4	111.49	94.303	101.35	112.48	113.18	109.46	103.01	107.22	110.2	103.6	113.18	118.17	104.78	110.09	109.07	109.79
82.769	94.117	94.95	91.772	95.588	94.755	95.588	98.201	94.106	94.407	94.514	105.21	95.759	105.37	100.43	96.24	94.175	98.051	101.02	93.02	93.873	107.66	98.75	100.16	94.521	97.897	94.999	102.23	95.836	85.442	98.991	96.737	95.876	103.7	96.783	92.949	102.76	94.58	97.577	92.442	104.52	104.73	107.3	95.977	101.96	98.32	102.97	103.61	102.44	93.681
100.01	107.84	113.16	115	110.64	97.963	107.32	102.32	105.99	112.38	106.52	107.33	109.35	106.92	111.36	112.4	109.01	102.23	110.85	97.89	107.84	110.57	110.9	108.6	114.81	95.968	115.04	110.19	113.6	113.36	109.02	107.17	110.03	111.44	111.69	106.31	110.33	111.23	104.27	99.455	108.1	106.6	117.49	115.59	107.45	105.81	112.74	104.65	106.23	102.95
110.02	111.06	97.087	102.13	104.56	106.83	106.32	99.069	106.5	105.47	112.71	106.61	110.94	102.93	100.32	104.28	110	115.3	108.95	105.76	111.71	113.17	105.24	97.236	102.54	97.339	112.01	108.74	103.02	101.67	108.88	108.69	105.6	102.45	110.45	101.69	112.47	109.37	95.931	107.88	111.89	104.22	103.43	99.694	108.89	115.24	104.08	103.05	103.62	102.72
105.91	103.9	106.94	104.54	106.2	105.36	102.89	109.13	107.48	105.39	107.89	105.49	102.55	98.372	110.7	106.82	95.878	104.36	103.3	119.67	110.29	113.25	109.04	104.27	103.57	107.26	114.23	105.76	97.948	99.86	99.388	107.5	107	104.61	106.29	92.443	101.03	107.28	102.52	104.16	105.85	101.33	104.37	109.82	101.88	107.07	107.92	113.23	108.28	91.568
106.98	114.37	110.03	114.66	110.09	122.94	118.12	123.81	112.49	109.57	121.95	108.57	117.96	109.5	107.01	111.28	118.84	112.93	105.82	109.58	115.51	111.49	105.6	117.11	106.38	115.67	110.02	115.11	104.32	116.16	104.68	101.98	111.18	117.23	111.38	109.42	97.405	115.43	106.25	115.91	110.08	110.77	114.76	112.71	116.93	101.26	109.26	105.43	108.72	101.18
112.69	104.58	105.26	99.707	108.43	104.45	96.104	104.24	116.29	106.48	105.69	102.87	97.225	108.46	110.1	107.45	106.36	103.61	103.58	116.06	99.354	110.63	102.07	105.69	99.407	104.95	102.7	101.3	108.87	103.82	105.97	107.65	100.86	102.69	109.4	94.332	108.3	104.96	109.23	118.96	101.71	108.41	106.28	107.87	99.378	104.77	105.1	101.79	100.11	108.37
106.07	114.15	106.42	106.94	105.34	105.32	112.42	104.23	110.22	108.97	112.3	107.19	113.74	105.72	107.31	108.49	100.13	109.11	110.26	102.42	99.538	108.71	108.75	109.29	107.19	100.18	110.14	103.94	119.45	109.25	108.93	108.19	105.16	105.29	113.07	103.58	106.89	112.55	111.67	108.57	105.42	117.25	112.1	104.61	102.66	110.82	102.22	112.34	111.82	105.07
105.05	106.81	110.6	114.47	107.02	109.23	114.17	110.73	110.17	108.4	113.69	103.3	111.08	112.58	105.99	111.33	116.51	116.03	107.78	109.61	118.25	106.97	112.73	115.4	111.13	109.82	109.2	108.96	112.02	103.55	119.6	111.39	118.3	111.54	114.68	104.2	108.36	103.14	114.09	109.97	108.8	116.22	109.51	112.04	114.89	108.86	117.37	118.79	104.55	113.05
121.06	104.56	98.193	109.2	104.09	111.22	109.39	112.91	102.88	101.11	112.71	109.06	109.14	110.15	106.62	105.89	105.28	105.03	103.35	100.99	106.18	106.75	115.69	113.1	110.83	108.05	114.98	104.31	108.71	107.43	113.93	118.47	109.92	112.89	111.6	105.28	100.1	113.68	105.05	106.21	109.91	103.82	112.78	101.47	113.01	100.6	111.55	97.73	98.997	111.8
107.54	107.16	94.991	101.6	96.372	95.916	109.71	93.902	111.02	96.081	94.455	102.04	97.897	95.218	114.21	109.54	102.24	102.4	102.17	104.99	107.81	94.53	96.832	98.101	96.447	97.013	95.995	104.03	97.658	101.44	101.61	94.932	98.359	107.25	94.509	106.08	94.562	97.49	107.31	98.949	110.88	96.113	102.85	98.251	102.13	100.85	109.73	97.219	104.13	99.606
104.43	100.48	109.04	100.58	99.47	111.85	110.18	107.39	103.55	104.13	112.51	103.21	104.23	104.68	103.36	117.62	111.42	110.24	111.77	111.48	114.25	104.81	101.73	108.85	103.37	112.41	103.35	108.81	103.82	103.81	88.865	99.023	96.824	104.37	94.882	109.56	113.65	104	105.86	109.14	111.17	113.47	112.61	110.93	105.94	104.12	109.92	115.29	103.43	111.71
110.59	104.44	113.75	107.67	111.82	108.58	113.86	113.76	108.67	98.562	107.73	109.3	114.01	109.59	107.6	104.3	110.94	107.82	101.49	105.32	108.45	105.75	97.692	107.4	108.29	102.43	112.97	108.7	103.08	100.91	100.99	106.65	114.8	108.47	104.08	105.61	106.27	107.05	103.5	100.7	113.37	100.45	100.77	114.71	101.65	97.293	104.54	111.92	114.49	110.8
99.164	103.92	103.52	108.63	105.9	105.11	110.2	108.73	104.19	106.42	111.75	96.425	104.8	103.52	108.85	104.77	103.47	100.81	113.69	99.338	103.69	109.68	107.47	92.607	111.95	108.14	111.94	109.63	96.951	98.24	105.68	98.506	105.33	106.12	113.87	109.77	107.37	113.13	95.439	112.85	113.11	105.89	100.76	102.55	101	99.486	102.83	101.26	105.39	100.45
111.93	104.14	105.89	103.89	107.7	107.63	105.35	109.7	105.94	109.12	102.89	108.09	105.5	109.7	103.19	104.05	100.1	100.08	102	103.99	107.28	110.73	111.06	106.15	103.28	106.51	117.74	95.992	104.14	109.02	109.22	104.81	118.62	110.33	102.32	109.38	113.2	105.27	101.67	112.2	104.69	94.033	103.87	102.57	111.84	98.156	102.14	107.47	104.79	122.87
104.99	108.58	97.806	108.01	103.22	100.92	97.931	99.502	100.86	104.76	109.01	106.08	112.11	106.05	107.6	108.62	100.47	104.35	105.1	107.54	106.21	99.381	102.96	114.07	113.14	104.71	103.42	105.58	100.72	107.48	109.52	101.13	109.03	99.962	115.89	100.34	108.31	106.44	101.17	102.94	105.76	98.765	115.21	104.08	104.31	103.63	103.55	118.21	107.69	105.09
105.88	113.03	110.91	111.93	109.92	104.89	108.8	104.07	103.36	104.15	109.41	104.75	108.79	103.81	102.77	109.9	100.15	104.59	107.76	103.62	107.16	111.54	98.326	104.83	100.17	101.11	114.36	101.69	105.65	116.31	102.61	104.73	102.49	107.73	110.26	108.03	103.34	106.9	109.51	109.98	100.16	103.7	109.95	109.24	103.6	108.8	105.59	111.15	105.51	105.18
100.09	102.09	91.558	102.07	96.203	90.816	101.51	85.798	89.996	96.994	110.5	99.142	101.54	105.71	94.493	96.056	98.599	89.433	90.168	102.4	94.953	88.398	99.551	113.56	92.692	94.757	114.5	90.87	101.36	104.67	99.935	100.36	102.53	96.122	95.539	94.801	89.87	98.483	95.104	102.42	98.09	100.26	97.695	104.52	86.143	103.88	90.396	99.455	103.17	100.57
112.84	107.75	107.54	107.35	102.33	101.27	111.25	102.75	113.07	96.549	98.833	104.48	103.73	114.62	105.9	111.81	105.89	109.16	115.29	109.23	104.64	101	109.79	99.52	110.16	110.35	108.25	96.838	108.89	101.27	105.54	106.69	107.47	104.77	97.503	102.89	110.66	102.45	103.09	94.909	112.33	100.49	101.39	100.57	94.218	96.26	111.02	106.73	107.33	110.39
103.32	97.776	105.1	109.95	103.86	101.56	111.31	100.78	108.48	101.75	104.89	101.45	112.06	107.56	106.79	102.13	105.59	102.66	102.77	106.41	101.66	109.01	108.74	109.45	119.61	106.9	106.07	117.12	106.91	115.03	105.09	109.49	105.61	100.39	115.11	108.61	104.67	113.29	105.42	100.61	101.02	103.01	114.23	106.19	108.9	101.97	111.95	102.72	100.98	107.83
114.37	110.64	106.2	101.88	115.11	113.45	109.16	112.27	113.83	111.57	116.99	109.84	98.808	98.109	109.04	117.28	109.81	105.56	99.307	109.25	105.26	107.89	110.61	104.95	103.15	112.4	113.16	103.62	110.18	103.25	111.24	113.53	101.97	113.13	100.74	118.28	110.18	110.85	110.8	111.55	110.09	103.48	108.6	112.66	110.28	108.19	112.26	106.65	106.09	110.4
104.36	114.52	100.63	107.31	104.77	105.51	100.22	104.23	109.32	100.12	104.48	110.97	96.067	104.7	107.47	98.554	96.37	110.35	110	110.63	104.3	112.33	109.7	103.51	98.964	102.34	107.69	105.28	103.58	108.21	106.82	93.476	104.36	99.428	112.45	107.41	99.975	108.58	95.199	113.56	109.29	106.92	111.01	107.7	96.362	112.24	114.03	108.88	106.14	97.735
92.011	102.2	111.19	96.389	106.21	94.89	95.742	96.286	100.65	93.056	101.23	101.2	99.642	95.763	88.687	96.705	107.51	98.086	114.52	104.56	100.61	99.586	89.37	103.71	98.881	103	101.35	100.7	103.6	98.24	90.496	105.55	98.702	95.276	101.33	96.877	105.67	95.319	111.67	100.15	97.383	97.457	96.782	95.643	99.866	98.67	92.254	98.095	94.577	95.357
121.42	102.1	108.65	112.25	112.72	100.75	107.86	111.75	111.93	102.53	111.74	109.63	120.18	110.42	109.8	97.653	113.18	105.89	106.17	110.09	112.35	116.41	104.56	109.97	117.25	102.98	114.26	111.83	106.72	98.269	103.47	111.64	114.86	94.882	115.86	113.25	111.33	106.28	105.9	111.28	107.49	108.67	113.47	104.53	100.46	102.92	103.93	95.902	104.78	107.31
98.543	101.18	110.47	109.12	97.981	110.87	106.53	98.901	100.25	103.99	108.73	105.7	103.1	103.76	110.15	107.08	102.45	114.46	99.747	108.38	101.31	98.035	95.614	106.53	114.12	107.68	107.69	104.82	95.022	108.53	110.77	109.53	104.7	109.1	103.08	114.12	106.91	99.548	102.39	99.738	93.521	109.13	106.75	112.06	108.96	111.03	100.77	104.97	103.07	107.1
101.42	100.16	111.74	105.93	103.66	107.31	108.91	93.288	117.02	109.92	109.11	108.5	107.08	113.88	96.904	103.46	97.5	106.51	100.07	107.38	111.48	110.96	100.03	117.05	109.05	102.55	109.65	106.31	110.38	107.67	103.29	97.197	113.39	105.68	107.19	100.39	104.25	106.35	102.69	104.16	106.13	103.81	106.82	103.64	107.68	107.27	101.43	104.52	105.79	103.66
106.49	107.78	110.5	105.62	102.77	106.7	111.66	100.22	111.53	101.92	103.17	95.606	102.8	112.32	107.01	108.05	106.25	96.7	106.34	100.93	99.089	107.37	103.48	103.06	106.54	106.36	105.54	112.1	109.52	106.12	94.1	102.46	109.11	111.91	105.56	109.17	105.51	101.91	103.8	109.02	106.78	109.04	105.11	106.08	107.21	97.099	103.15	110.23	105.6	96.675
103.95	104.82	114.12	100.92	108.13	108.9	104.6	103.23	101.69	104.24	102.41	109.92	100.74	110.14	101.24	110.07	104.08	110.32	101.2	99.832	107.6	104.7	106.71	105.3	112.48	97.462	102.07	103.51	108.54	114.46	112.02	100.16	105.83	109.38	110.33	111.3	108.44	107.02	113.78	104.16	103.17	100.3	113.2	104.88	113.3	104.19	99.31	109.27	102.09	107.12
111.6	104.42	107.94	104.09	111.39	98.248	113.85	109.18	109.47	113.55	107.83	115.31	102.62	108.44	110.27	109.02	111.48	109.83	122.06	106.1	105.38	107.87	113.97	106.16	109.02	108.44	105.27	111.03	105.29	116.18	109.81	104.56	118.98	108.22	112.28	110.08	114.92	111.26	112.39	106.16	110.13	108.39	110.64	99.904	107.4	107.67	104.25	98.853	94.649	104.38
103.6	101.25	99.535	106.32	110.54	113.58	108.1	103.75	108.3	117.4	105.15	112.38	112.8	102.07	107.57	99.79	99.544	108.94	110.69	108.68	101.73	98.471	113.95	108.26	105.1	106.48	103.93	97.001	109.28	109.96	101.8	106.76	116.94	104.35	102.02	104.73	101.12	103.19	113.24	106.36	108.1	107.97	102.41	108.05	106.48	106.75	98.081	102.86	103.33	111.83
107.44	101.23	99.217	106.76	110.58	103.3	108.29	101.3	107.14	95.583	107.86	104.27	110.2	103.64	102.35	103.31	108.69	103.31	104.94	100.93	98.639	104.18	110.23	109.56	108.97	105.92	107.21	94.318	109.11	109.18	107.67	113.41	107.35	117.85	106.99	105.97	106.08	106.31	110.01	105.31	102.59	115.78	110.38	110.29	108.35	103.02	96.491	105.52	105.71	105.22
100.32	105.13	98.513	100.26	98.416	101.82	102.68	101.75	98.782	100.87	102.6	99.869	103.59	104.89	99.994	102.33	110.04	102.96	92.266	102.11	102.54	99.604	106.08	104.11	92.161	105.22	99.274	94.51	98.362	99.619	92.665	97.771	95.898	100.95	104.89	97.464	105.59	103.65	98.011	93.534	98.336	99.274	102.99	101.55	100.6	98.832	93.177	93.556	105.6	105.67
108.08	107.39	104.18	106.19	101.65	101.33	99.913	113.3	105.14	112.92	100.4	108.41	105.41	110.17	102.17	106.95	107.59	110.54	108.66	103.43	111.01	110.29	96.601	105.75	109.77	109.14	112.25	109.58	106.89	109.92	106.87	108.18	106.28	107.12	102.38	121.68	112.34	107.38	107.9	113.28	110.1	108.17	101.65	112.05	109.81	101.56	110.08	103.55	110.37	107.32
112.99	103.29	108.5	101.52	115.23	115.48	105.29	113.99	112.04	104.68	107.74	108.39	111.19	111.52	111.73	111.17	107.9	104.9	105.01	109.57	102.9	108.74	101.15	105.71	104.62	103.52	109.32	95.726	103.22	101.07	111.97	110.99	109.78	113.77	90.409	111.64	111.18	99.387	109.17	111.03	114.76	115.45	113.39	117.62	103.48	110.07	104.08	102.92	112.99	113.54
108.16	104.87	114.29	102.9	100.88	110.79	109.43	102.86	101.2	105.77	104.14	108.84	104.87	108.04	104.63	102.72	109.19	105.4	105.43	98.558	102.82	101.79	101.3	102.84	97.077	96.015	94.661	101.43	103.64	102.56	100.35	94.424	100.45	114.95	97.49	102.26	105.94	104.75	119.68	113.23	104.92	97.117	101.17	109.92	104.91	106.07	102.21	93.699	93.223	111.87
104.97	109.66	112.6	105.07	109.07	108.91	121.82	108.11	113.6	114.19	110.78	108.47	108.91	117.19	113.77	97.684	118.69	107.75	109.18	102.87	108.06	106.88	107.15	108.44	105.28	114.13	98.558	101.91	113.71	107.19	107.01	109.32	99.39	114.16	106.76	109.27	107.24	113.69	109.79	101.67	104.95	119.74	106.28	113.23	95.638	109.04	104.55	112.36	105.95	107.56
107.31	113.16	105.54	102	108.13	95.578	102.94	105.91	101.57	113.46	108.34	101.5	112.74	107.56	110.46	109.93	106.14	99.064	103.78	98.629	98.871	109.48	107.68	111.84	108	107.65	105.79	108.15	112.66	110.06	98.956	103.41	94.997	104.28	103.39	102.69	109.31	111.5	95.742	107.33	115.27	116.24	114.44	102.33	114.56	111.07	109.01	109.69	113.92	106.4
108.15	100.21	106.96	107.88	110.46	114.73	100.27	104.83	108.11	111.82	91.953	102.99	97.579	98.291	101.73	112.98	101.59	109.14	112.62	102.81	111.15	107.76	102.49	104.63	104.91	107.48	103.03	109.37	99.945	106.16	103.33	106.32	112.48	103.46	106.02	115.26	102.99	107.22	109.19	103.78	109.32	106.3	101.18	106.92	106.87	110.22	111.45	97.627	101.72	102.01
111.55	96.687	101.54	102.56	106.82	109.14	107.27	113.85	107.16	106.97	100.14	96.625	107.33	105.41	106.58	102.24	103.52	104.69	108.2	103.73	101	113.41	101.03	98.137	104.43	102.35	99.752	110.72	100.71	105.64	109.5	101.47	95.509	110.66	104.14	102.86	110.3	99.709	108.94	98.298	97.863	102.07	105.36	104.4	105.67	106.32	97.579	99.643	110.93	99.031
106.82	110.46	97.121	96.811	103.7	110.94	109.78	109.57	100.07	104.44	107.19	105.87	106.11	108.9	102.33	103.82	117.64	100.57	106.66	107.14	96.332	110.45	105.36	110.19	107.06	111.93	108.06	100.98	98.835	110.61	108.82	106.13	100.77	109.55	106.86	106.84	112.89	105.58	108.26	107.01	121.26	117.5	106.84	114.01	114.41	110.98	107.72	107.92	103.93	111.98
101.88	109.36	113.84	94.281	106.94	97.847	98.283	104.5	102.4	104.79	110.49	113.27	96.418	106.93	115.67	107.3	107.06	98.797	105.55	111.17	114.57	102.07	107.93	111.43	102.53	98.827	110.72	102.54	107.32	108.64	103.13	102.6	112.62	104.84	94.618	108.78	101.8	107.25	103.37	109.49	111.7	105.81	106.44	105.32	108.8	112.69	107.33	102.46	103.5	107.96
98.207	100.45	92.36	101.79	102.86	96.743	97.263	98.592	108.68	106.85	91.29	99.386	98.496	99.783	101.82	96.614	108.1	102.97	94.018	100.53	95.242	101.52	97.032	104.49	93.104	94.388	106.59	104.21	102.72	106.71	95.076	100.68	99.199	90.717	100.7	97.956	101.33	98.59	108.67	99.089	93.805	93.308	91.282	93.226	95.627	100.53	102.05	91.689	95.465	99.219
104.63	100.36	100.63	105.46	100.73	105.21	107.24	106.24	101.88	111.59	106.51	104.56	109.99	108.84	108.2	102.11	99.844	106.71	112.58	105.15	106.35	109.53	103.49	113.39	107.94	111.17	117.39	107.54	113.21	103.61	109.04	106.42	107.61	101.03	99.88	102.1	107.81	103.11	108.8	105.04	95.457	109.27	113.55	104.22	99.744	108.78	98.586	101.36	105.54	108.34
105.42	105.85	111.13	97.416	113.8	101.97	106.72	99.085	98.898	105.99	109.82	103.53	104.74	119.1	101.66	103.44	103.72	105.68	103.28	104.6	102.53	104.75	108.69	103.12	104.14	103.58	104.42	104.82	96.953	103.57	102.92	111.54	103.62	99.673	110.96	110.96	101.9	95.682	105.24	98.07	105.62	109.16	106.21	108.4	105.07	111.31	97.731	108.68	104.83	96.836
108.44	109.27	109.36	104.03	100.19	113.58	104.21	106.75	100.79	108.23	109.61	101.59	105.2	107.06	105.18	109.17	108.08	106.04	105.45	103.53	105.84	113.27	97.834	103.09	103.01	110.14	110.21	106.37	104.77	106.81	110.46	101.66	112.58	109.32	108.21	108.73	117.58	107.54	101.96	107.88	104.62	109.13	101.01	110.6	105.71	102.38	107.8	112.1	105.52	108.73
102.63	109.18	105.01	108.17	115.35	101.41	103.26	100.14	96.51	111.67	99.039	105.52	105.71	104.94	117.65	102.63	109.81	109.51	106.23	114.38	109.83	97.707	110.94	109.94	105.01	108.56	111.4	106.81	98.59	106.18	107.95	109.38	107.64	103.07	104.71	102.7	105.12	100.25	103.15	107.4	95.257	115.85	109.39	103.17	100.28	105.89	111.99	116.69	108.8	108.89
102.83	108.18	111.97	97.211	94.183	101.43	105.02	109.24	114.64	111.36	103.65	112.87	107.89	112.9	111.39	105.96	101.97	105.45	96.48	104.75	105.02	107.27	113.37	106.24	113.11	107.44	108.75	111.27	97.003	100.44	109.19	106.26	111.51	105.54	111.88	102.51	108.47	99.662	98.174	106.92	103.22	102.78	108.81	100.85	102.64	108.52	103.67	105.09	105.44	107.73
101.7	99.603	105.16	110.78	105.07	109.53	102.28	108.65	115.01	101.35	102.2	112.4	106.39	105.71	105.26	101.42	111.34	108.61	106.64	102.5	112.53	107.91	103.64	104.38	104.41	107.12	113.28	102.11	99.974	103.26	111.11	108.17	98.277	104.38	108.78	105.77	113.77	100.64	112.14	101.21	107.98	111.61	111.28	111.23	104.39	113.61	110.99	98.511	104.46	112.84
113.48	97.467	104.43	114.31	103.25	109.29	104.51	113.34	101.84	104.69	114.08	111.28	118.23	112.18	106.39	108.95	109.5	122.23	113.47	115.15	109.54	113.45	98.16	116.5	113.55	96.506	107.88	108.54	113.68	107.96	111.25	110.49	113.82	102.13	103.64	107.26	109.71	107.74	105.58	103.1	107.09	104.07	112.16	114.4	95.557	107.71	114.7	108.2	107.8	101.08
101.57	106.02	112.75	105.6	114.59	103.6	105.19	119.47	108.57	101.28	109.45	102.86	102.62	99.901	113.03	103.23	108.24	101.32	103.01	104.95	114.87	105.99	102.35	97.24	113.33	103.72	102.89	101.62	109.54	100.67	101.07	105.42	110.18	97.916	102.92	101.06	100.23	107.41	101.48	97.892	114.63	99.781	113.74	105.59	108.95	110.33	104.48	101.54	104.98	98.751
105.88	106.05	100.91	96.982	100.44	97.041	93.041	96.353	97.519	99.305	99.24	89.456	96.345	99.715	100.58	101.59	93.741	94.596	89.714	97.4	94.598	94.698	102.53	94.195	94.714	102.6	97.964	96.505	94.25	99.881	97.876	98.788	107.54	97.604	101.43	109.99	93.226	102.9	109.33	102.98	104.5	101.56	93.828	110.34	101.8	85.688	83.634	94.892	99.837	99.448
107.5	96.64	106.34	105.31	98.777	111.28	107.66	107.02	114.58	112.36	108.34	114.86	107.01	101.8	112.83	105.44	110.4	107.11	106.93	116.88	102.93	116.4	107.88	102.65	100.25	100.72	101.53	101.59	106.58	110.34	102.06	113.05	97.629	106.67	100.62	103.18	107.63	103.11	112.55	108.6	103.2	113.29	104.78	108.4	107.08	111.59	114.42	108.1	110.31	111.35
95.543	104.78	107.96	105.72	107.72	103.08	111.62	103.44	102.77	111.23	100.2	103.43	103.52	108.46	101.86	115.01	114.61	106.31	105.88	104.55	102.14	108.05	113	102.94	108.19	100.49	103.26	105.82	104.87	113.74	107.41	103.29	109.77	104.86	108.99	98.561	113.85	106.16	110.43	114.64	108.98	100.66	109.11	97.825	98.613	112.6	104.96	99.353	106.95	104.46
100.58	116.72	120.08	111.31	99.529	103.79	111.94	111.86	106.4	110.62	106.52	102.8	111.64	104.46	109.47	111.53	110.11	112.23	113.08	106.86	105.27	105.46	107.57	95.725	106.14	104.63	105.27	108.23	103.05	118.07	110.12	101.59	104.93	103.49	108.31	105.32	111.68	113.74	102.27	112.16	109.33	111.77	110.4	106.31	110.61	104.66	103.99	106.53	107.87	110.28
106.13	103.26	104.49	106.69	105.04	104.59	108.1	104.26	110.64	100.1	104.52	105.19	115.41	110.17	105.59	105.19	103.66	110.2	106.17	109.03	106.8	107.69	103.97	109.58	102.86	101.02	111.74	97.487	107.48	104.61	104.44	103.7	93.694	108.06	104.69	111.87	113.87	101.61	96.473	99.553	104.33	106.6	112.26	109.24	107.74	106.26	105.25	115.23	108.27	105.24
112.14	107.62	95.284	113.27	110.22	103.39	106.08	99.158	109.43	113.53	106.31	109.35	109.95	106.54	105.7	109.54	114.21	110.42	108.33	102.63	111.69	108.67	117.04	112.08	104.74	110.1	108.03	112.78	104	104.42	114.5	103.35	107.78	106.86	110.53	110.84	97.422	112.09	110.46	112.9	108.75	108.04	111.1	104.77	104.81	116.48	100.72	100.58	108.83	109.76
108.34	105.98	112.94	108.17	106.32	98.854	106.31	111.76	107.91	109.35	108.99	105.51	108.24	103.23	113.55	97.826	105.83	100.73	110.6	107.18	101.92	112.36	112.25	107.05	103.38	101.44	113.81	108.16	102.82	106.62	105.53	104.25	104.46	112.72	107.05	108.74	108.87	99.208	107.44	100.35	113.53	113.75	108	102.49	100.59	102.17	103.06	101.46	104.84	117.44
108.87	111.03	106.02	103.83	99.233	121.3	101.34	109.99	108.45	112.3	106.42	107.03	112.33	110.63	105.72	97.356	105.63	109.51	104.38	99.267	113.28	108.87	103.62	105.99	99.259	101.62	96.715	112.71	106.04	106.68	103.48	100.06	107.84	105.26	102	108.87	105.31	114.09	112.48	101.27	101.96	111.78	103.78	110.33	108.62	105.31	104.06	104.09	100.07	95.88
108.45	105.77	111.69	99.266	104.85	111.61	114.65	101.62	112.38	99.064	109.08	111.61	112.84	104.86	112.34	108.88	96.848	105.34	109.14	107.75	100.82	103.91	99.44	108.93	106.96	107.69	110.59	115.72	100.8	113.95	105.17	115.01	109.87	102.85	99.392	103.24	106.84	106.88	107.47	105.96	114.42	112.26	107.79	106.5	104.64	111.79	105.17	110.59	105.07	115.9
103.13	101.91	103.47	109.4	110.83	104.81	102.53	107.15	105.46	105.57	102.51	105.33	110.33	113.47	106.59	99.517	106.21	111.81	106.37	98.147	107.37	106	104.19	105.4	103.55	108.65	109.45	101.82	105.52	107.8	113.71	110.96	105.37	104.22	106.69	105.53	115.77	99.056	98.79	115.61	102.86	101.73	96.617	104.11	104.64	105.01	105.66	110.39	108.59	116.96
116.75	99.738	111.16	108.14	104.02	102.64	102.48	109.16	114.09	108.09	100.98	111.98	102.67	116.47	98.851	104.9	104.2	100.54	107.58	109.86	114.61	107.19	104	127.27	116.06	116.84	113.03	112.8	103.35	105.75	109.49	109.39	104.13	114.91	117.25	101.78	102.58	99.659	101.85	110.29	106.21	108.7	100.26	104.64	105.71	110.35	103.43	104.59	106.03	97.294
101.44	104.18	109.62	115.62	114.41	112.11	108.34	112.44	104.46	101.67	103.29	98.721	113.63	108.76	107.2	109.35	110.39	114.83	108.79	111.84	109.68	106.16	105.12	109.55	108.65	102.59	109.02	114.77	106.7	111.2	102.8	104.83	114.6	104.55	112.07	110.11	111.64	109.99	107.65	101.15	107.31	107.89	109.06	106.6	100.9	108.31	108.71	105.85	106.74	103.15
114.48	114.52	105.82	114.2	110.35	110.28	104.02	111.12	102.29	114.29	110.44	108.64	102.35	105.03	117.05	104.66	100.28	107.08	103.91	110.35	105.77	100.75	116.42	103.55	108.59	103.13	102.07	115.41	106.82	106.15	107.38	108.54	107.11	112.71	101.22	109.77	112.1	105.09	106.3	111.47	104.51	103.79	108.12	106.01	113.43	108.35	112.32	99.553	109.64	113.55
110.44	109.72	106.17	100.63	104.51	113.97	108.05	109.39	96.084	111.96	118.7	113.31	111.89	107.72	107.36	106.43	105.39	111.28	120.33	111.36	110.82	109.96	111.19	110.63	103.37	112.24	117.67	105.95	112.32	100.23	103.78	109.69	111.15	108.42	122.29	108.07	111.21	109.38	115.17	103.84	112.09	99.821	111.46	107.93	97.524	106.12	104.69	114.11	113.43	115.6
104.06	109.14	106.61	111.35	105.09	108.14	107.14	104.93	93.135	111.11	108.06	106.7	93.659	108.47	104.77	110.37	110.2	106.09	110.15	106.23	104.01	105.48	106.16	106.79	107.15	105.82	108.69	102.56	109.33	102.3	102.38	112.55	102.85	104.27	116.78	102.72	108.89	108.3	103.8	110.97	101.55	108.67	105.41	109.33	108.25	113.39	103.66	109.47	106.15	107.65
103.2	112.64	104.9	110.23	112.08	104.53	99.54	102.32	103.72	98.112	100.8	99.301	108.62	102.66	97.201	109.51	95.902	100.1	105.61	107.48	116.08	113.17	104.56	101.03	99.129	98.402	101	109.11	109.04	109.43	106.25	105.32	103.13	99.965	100.62	101.91	100.93	119.34	102.31	99.279	98.601	102.21	101.51	111.25	100.44	111.88	112.38	109.34	108.36	100.14
105.33	97.676	98.819	100.31	98.026	87.002	100.43	99.786	112.47	97.466	102.78	102.31	96.156	107.66	105.57	96.328	100.45	98.491	105.41	94.95	100.2	107.92	104.25	95.82	104.98	102.8	98.386	97.287	101.54	100.71	100.52	95.772	97.063	92.995	97.877	102.38	96.041	103.34	111.59	104.67	99.746	108.72	106.54	105.46	99.468	97.794	99.395	99.689	100.35	103.62
95.986	103.99	104.89	99.879	109.28	99.25	96.512	91.055	103.58	96.917	102.08	98.219	102.21	103.41	104.26	95.828	100.21	103.77	100.26	95.548	95.457	103.28	105.08	95.777	97.687	101.11	97.32	95.978	100.5	95.981	93.77	94.721	97.675	105.16	90.998	103.32	102.11	92.398	89.183	107.88	104.54	110.99	100.62	105.27	104.8	88.804	99.683	100.03	93.454	93.928
99.565	105.62	106.46	108.44	110.58	104.41	102.79	103.69	107.15	107.3	107.27	111.26	107.96	112.91	103.9	112.26	112.05	112.71	94.831	99.84	107.85	97.589	107.79	110.46	105.93	108.42	114.01	107.6	104.07	105.91	112.41	105.7	101.76	98.976	101.03	103.87	103.14	113.74	103.43	105.54	102.7	104.19	110.92	114.64	102.23	110.12	114	107.73	109.89	98.707
110.79	100.83	101.63	110.36	101.24	113.98	108.87	107.89	104.14	106.44	110.32	112.58	109.1	107.23	108.54	106.03	103.72	108.6	111.38	103.88	123.48	109.98	118.47	114.5	108.96	116.83	104.78	102.04	110.09	111.16	110.07	106.38	115.73	100.46	108.7	123.81	103.97	104.41	115.06	110.66	108.96	104.22	111.11	104.97	112.23	105.06	112.16	108.12	113.64	117.88
101.01	101.79	112.24	109.68	105	96.745	108.69	106.77	109.98	106.8	99.509	105.01	99.833	103.01	110.47	104.39	108.8	104.64	109.71	106.62	104.98	101.64	106.36	117.31	111.49	108.57	103.68	105.46	110.29	106.97	113.28	109.3	105.96	103.22	97.702	115.45	110.77	107.26	114.09	115.08	98.652	106.6	106.46	106.68	110.46	112.38	108.44	109.16	113.63	105.82
99.562	102.05	100.08	94.777	100.91	104.07	105.14	98.538	102.34	104.13	103.74	101.69	101.66	105.53	89.58	94.583	90.662	97.332	86.182	99.141	99.061	105.13	103.51	99.311	103.43	104.58	94.526	93.426	96.382	98.527	96.624	94.63	90.188	90.479	104.12	94.961	101.68	97.633	99.309	95.517	95.553	94.603	89.787	99.421	95.447	93.34	92.859	105.77	94.344	97.313
108.24	100.75	109.9	106.55	94.214	98.723	106.64	108.21	105.85	103.03	107.76	109.57	103.75	103.88	113.21	104.18	108.2	104.52	101.51	101.46	99.016	107.8	105.72	103.3	105.81	111.87	106.73	101.33	105.23	108.48	105.49	103.68	114.37	102.26	108.18	113.27	100.23	113.79	110.06	107.51	107.25	107.51	98.888	105.19	104.66	108.83	99.63	109.49	109.89	107.61
98.278	102.74	88.851	96.532	92.754	94.224	101.86	83.698	105.8	101.12	93.646	93.162	95.768	95.122	94.893	93.373	97.929	99.387	95.077	97.745	98.249	101.08	92.245	94.067	99.937	98.978	93.712	100.06	99.191	103.66	95.346	92.758	100.39	106.35	97.336	110.5	96.83	104.57	99.454	101.24	95.116	93.079	107.02	100.6	93.151	95.477	93.465	92.415	102.22	100.19
104.5	108.61	105.87	113.77	102.49	108.95	109.64	107.61	111.6	100.68	111.16	103.74	109.42	113.82	103.29	107.6	101.02	99.834	106.13	119.57	98.754	108.32	96.363	107.09	114.46	107.13	104.05	111.39	110.36	111.27	111.22	102.97	110.4	107.57	106.95	103.15	104.61	103.04	99.353	116.57	98.632	109.3	105.17	96.965	114.31	103.38	110.92	105.25	92.608	105.8
110.69	105.81	104.71	112.72	114.49	109.68	100.66	112.36	114.68	101.33	108.47	115.89	102.98	108.26	106.25	109.25	106.56	107.39	102.38	100.16	106.86	117.31	103.81	96.006	103.33	105.66	100.61	106.37	106.88	107.89	108.74	112.39	102.65	109.75	109.17	117.67	111.68	105.58	103.28	110.45	114.71	109.47	109.83	116.81	101.56	100.21	102.99	112.02	105.82	98.646
108.75	101.73	117.02	118.38	110.92	100.39	108.02	107.39	113.07	113.84	112.51	120.85	107.97	104.01	102.92	108.32	100.03	108.88	104.73	99.2	110.15	114.96	109.44	114.03	105.59	115.34	107.75	98.567	111.84	101.75	103.99	111.14	102.48	102.27	102.56	102.22	105.43	101.18	111.11	110.17	111.63	113.21	113.62	105.88	107.89	102.59	106.78	107.28	107.74	112.05
103.54	112.95	107.19	107.6	104.7	110.17	111.59	106.66	105.9	112.83	107.21	100.28	107.08	109.26	105.39	101.71	105.11	101.76	100.17	113.38	108.53	113.88	113.96	103.97	104.2	110.3	109.84	107.5	109.3	105.6	105.81	109.65	104.16	112.85	109.8	99.33	104.11	103.58	110.09	101.77	115.94	111.88	101.82	108.66	108.77	110.87	112.27	106.08	106.03	105.24
107.83	103.68	106.19	109	103.54	109.78	111.43	114.46	108.32	103.49	105.13	106.76	111.36	105.8	112.5	117.72	106.17	102.05	107.42	109.74	99.423	104.18	108.04	99.591	110.61	110.24	106.8	98.173	110.3	102.14	103.43	105.01	116.85	109.45	104.66	111.73	97.914	112	94.453	101.25	104.2	101.16	116.06	105.45	111.29	101.99	94.68	108.48	92.29	112.54
104.8	108.11	102.22	109.9	104.72	113.61	99.572	96.73	103.17	105.17	117.55	103.99	101.57	104.88	99.097	104.65	98.771	103.33	106.15	105.49	111.85	99.71	103.34	111.5	115.74	110.2	105.31	103.19	108.43	101.61	106.5	105.74	102.47	104.56	106.48	112.95	100.15	98.535	109.36	108.73	101.48	105.92	103.56	103.27	112.5	103.39	92.743	102.98	106.8	103.91
102.7	98.959	97.76	96.821	92.123	101.7	102.58	96.959	92.367	104.25	96.276	102.79	93.763	94.793	92.43	90.537	102.46	99.644	95.453	95.584	103.3	102.42	103.99	84.812	104	100.57	100.77	97.644	99.391	95.455	99.613	89.84	96.36	104.02	94.876	93.057	98.572	94.963	97.778	97.332	101.24	93.303	101.63	92.68	92.549	94.968	85.731	95.349	98.342	98.343
101.54	111.76	108.68	107.07	102.19	123.13	107.29	101.4	110.3	102.08	104.17	101.84	107.39	107.84	107.11	102.69	105.15	105.28	107.85	105.29	107.55	99.122	103.65	107.14	106.18	106.23	109.06	113.22	112.51	106.44	112.4	110.11	106.62	96.94	101.82	112.08	106.26	97.39	102.57	107.57	103.99	101.69	106.75	107.03	105.52	107.31	109.59	98.873	101.54	100.33
98.015	94.632	96.125	99.791	96.932	107.74	110.88	95.304	107.22	92.654	100.28	94.183	97.452	92.15	91.287	93.052	103.8	98.204	101.12	89.996	101.78	87.404	99.257	98.411	97.821	101.81	92.328	95.496	94.667	95.763	104.92	97.424	88.92	99.012	87.274	96.084	101.13	95.483	97.092	102.22	97.686	100.48	96.876	100.31	97.016	98.293	98.366	99.866	98.114	99.535
100.8	95.336	92.87	103.92	100.79	98.705	104.35	96.41	103.39	96.399	92.636	101.15	99.301	106.6	106.43	100.44	103.09	92.54	103.94	93.834	96.683	103.78	101.07	100.81	89.712	104.31	97.58	104.4	108.91	97.753	98.537	99.887	100.07	101.51	102.66	100.22	109.26	96.648	102.71	104.74	93.665	107.25	100.43	100.89	104.59	105.08	101.57	96.26	95.305	90.854
99.853	103.59	106.95	111.79	115.3	111.81	111.5	98.538	102.52	103.55	102.63	102.98	104.32	109.64	109.5	111.88	105.52	104.38	117.48	108.21	109.61	111.59	104.56	99.754	103.18	110.19	103.24	113.55	112.47	102.53	104.38	107.96	103.65	107.77	106.83	98.228	112.83	104.47	114.64	109.9	112.01	112.3	110.38	115.5	108	103.99	113.41	93.542	106.89	110.47
100.67	88.952	96.349	99.714	96.535	95.889	98.606	104.53	100.58	93.004	107.88	90.934	98.58	99.893	99.59	88.527	107.72	104.44	99.289	97.943	101.63	101.09	98.125	98.557	92.251	92.891	94.204	95.577	101.99	91.644	104.95	101.85	101.59	108.5	105.47	106.16	91.253	99.378	93.711	93.647	94.131	106.8	89.262	104.44	96.871	96.336	91.309	97.198	100.78	94.766
107.84	104.2	111.44	103.31	98.541	106.63	115.36	116.61	109.99	94.976	111.21	101.53	107.17	107.75	101.61	97.901	110.16	123.37	97.158	112.25	119.65	103.6	96.715	106.33	103.88	104.8	98.736	105.51	106.42	113.04	108.46	102.05	103.37	110.83	109.37	109.43	110.72	105.08	107.83	107.04	108.27	105.85	111.94	105.03	112.48	107.67	104.98	103.93	113.81	104.38
102.77	106.18	117.47	101.79	108.57	107.69	95.809	110.69	113.63	108.19	109.31	112.63	104.13	99.29	104.7	109.65	108.3	111.34	108.96	107.02	101.07	108.77	110	110.74	103.98	110.73	103.65	116.82	106.53	107.23	102.64	104.43	109	102.98	102.46	108.1	109.17	109.69	111.14	105.55	110.02	102.08	104.15	104.4	103.41	108.13	108.87	122.07	99.588	113.2
102.53	105.02	102.79	108.07	112.37	102.87	106.27	106.29	106.41	104.15	104.73	109.68	108.33	97.811	104.7	98.657	113.32	112.7	102.46	107.93	111.54	108.58	108.37	101.25	103.33	102.02	106.6	97.972	115.82	100.61	108.69	110.09	105.66	102.72	106.61	110.63	102.99	103.89	94.54	101.58	106.88	114.16	105.96	100.4	98.521	105.55	106.42	104.78	103.07	104.56
106.12	122.06	107.06	104.65	102.58	106.42	102.83	108.1	108.37	104.56	104.99	95.442	109.1	97.661	99.919	110.97	98.318	108.43	104.49	103.31	117.92	110.53	97.614	110.84	105.4	101.46	103.51	107.95	110.29	101.57	106.73	112.9	115	103.11	103.48	113.89	110.42	100.42	100.72	106.08	92.77	108.33	103.86	111.38	108.02	100.09	108.58	97.993	113.36	104.42
107.96	103.75	114.78	102.95	104.92	104.46	104.95	109.65	101.39	110.2	99.091	101.81	91.455	98.555	109.65	106.3	104.67	108.33	113.09	111.13	105.59	111.23	115.23	110.79	102.12	100.72	98.235	100.76	116.81	104	108.19	117.68	99.532	107.9	107.99	104.2	107.9	112.84	111.27	110.61	106.33	104.08	107.79	115.37	111.16	115.19	102.67	101.67	99.321	108.18
116.71	110.92	110.12	114	116.62	101.51	107.24	107.73	117.51	114.19	102.67	106.93	110.96	109.57	100.43	102.75	103.99	108.98	108.8	99.423	108.33	111.37	112.21	104.61	109.62	110.23	110.21	113.2	114.44	110.42	99.932	114.5	110.85	117.93	108.16	112.29	106.88	113.29	105.83	108.37	105.73	111.44	105.3	111.29	115.02	111.74	105.95	108.43	112.69	101.42
105.29	105.06	103.06	108.28	111.14	104.92	113.26	105.43	109.57	108.47	111.25	106.68	100.01	106.6	114.86	111.44	109.12	104.82	108.43	114.24	116.04	115.77	110.32	102.72	116.29	101.61	108.37	116.18	103.36	106.36	107.29	106.95	116.89	115.54	111.95	97.698	105.8	97.675	114.24	101.86	106.6	108.14	108.29	105.27	114.6	104	108.7	103.39	111.02	113.39
111.28	102.68	111.94	107.07	106.01	105.22	116.19	111.02	112.17	110.32	112.14	108.94	115.87	114.83	108.6	109.23	106.32	117.28	112.32	106.33	117.41	109.61	117.64	112.37	103.67	106.8	111.61	106.57	111.61	115.81	115.46	99.288	112.38	104.78	116.68	112.76	110.69	112.88	104.51	112.06	108.77	116.52	107.62	114.2	101.74	109.96	109.52	107.3	114.39	104.33
110.4	110.17	109.8	104.67	110.52	98.431	105.92	100.22	107.58	103.81	116.43	109.58	106.97	112.39	108.74	109.57	101.49	119.43	103.68	99.975	115.23	104.92	107.19	116.61	117.53	117.54	108.61	121.66	104.79	105	115.43	106.02	115.18	110.05	112.15	111.17	108.69	113.14	103.09	109.13	112.97	112.8	114.61	100.79	119.31	108.6	105.65	104.77	109.74	103.82
90.22	106.06	94.614	92.383	95.077	103.98	101.31	89.996	89.778	94.94	105.58	97.782	98.4	103.64	90.371	103.46	93.989	92.748	98.333	95.493	105.03	94.351	94.327	98.763	97.515	93.929	97.4	99.464	102.88	102.63	99.613	103.08	99.096	100.39	100.68	104.59	97.981	102.25	103.18	97.875	99.691	100.11	100.23	106.4	94.87	99.931	97.902	99.828	106.39	96.296
90.4	87.963	105	102.11	95.468	97.388	86.086	94.71	101.54	104.03	91.784	86.559	99.72	89.773	95.129	98.945	95.199	100.92	101.62	102.42	97.904	109.18	99.357	93.727	92.981	101.47	100.36	99.264	100.13	94.264	92.622	105.21	100.85	103.91	100.77	105.94	94.21	98.617	90.148	94.724	97.421	95.942	101.75	96.009	97.981	97.684	95.156	99.173	91.33	96.96
105.14	104.64	102.77	109.89	108.95	105.35	101.95	107.66	109.93	97.955	105.79	112.69	100.38	106.32	108.3	101.99	109.14	108.58	109.91	101.97	104.11	108.08	104.85	109.6	106.97	106.63	104.08	104.85	109.87	98.685	108.04	101.07	104.79	100.56	101.99	103.22	99.088	104.82	104.94	105.95	101.85	101.11	104.56	98.811	107.14	109.38	108.72	111.58	113.98	104.66
107.97	100.87	105.51	113.95	110.25	106.75	112.13	108.51	102.34	98.139	104.08	113.17	111	112.25	113.64	105.61	105.2	110.14	109.62	111.7	101.97	103.77	107.14	103.58	121.73	104.67	105	110.68	102.4	112.37	115.91	106.51	113.05	100.24	103.92	101.95	108.71	108	105.73	109.26	103.75	110.51	101.95	104.29	114.37	111.64	110.08	107.15	119.28	106.76
107.11	95.64	103.1	102.12	105.34	96.94	107.68	112.45	104.55	104.19	112.68	100.21	99.896	100.65	112.52	111.29	107.08	108.26	101.66	105.29	105.39	113.67	100.43	104.41	105.93	106.54	111.14	108.54	104.48	107.51	108.7	103.73	100.06	100.85	112.72	103.42	102.21	108.37	101.16	101.08	114.22	107.47	102.63	107.41	110.71	103.21	100.43	105.82	108.11	116.52
121.49	101.74	110.08	98.778	105.4	108.04	104.17	103.71	109.36	107.05	115.37	101.33	115.91	112.75	107.82	106.66	108.21	107.31	99.973	94.817	112.18	110.42	103.73	95.793	108.18	98.317	104.96	111.22	105.81	105.92	113.5	98.106	106.54	104.33	102.13	105.64	111.56	105.52	105.44	103.45	104.92	110.71	101.06	103.96	111.71	97.863	107.61	120.75	106.21	111.5
107.64	106.41	103.01	100.62	102.81	109.16	110.52	100.74	112.77	98.435	107.3	100.35	106.36	102.43	103.14	100.55	115.2	105.24	104.09	107.38	101.37	103.2	100.34	104.01	108.87	114.13	106.96	104.43	103.91	102.38	100.41	104.33	100.83	102.27	101.01	108.07	109.72	105.42	100.28	110.3	106.77	106.74	104.68	109.61	102.28	117.32	101.25	102.43	100.05	108.55
107.96	105.59	99.147	107.55	108.14	108.65	117.27	105.66	104.71	112.28	102.52	105.09	99.287	112.31	106.26	107.25	101.98	101.14	101.65	104.48	106.45	102.21	115.89	113.61	101.37	111.21	99.583	101.86	108.55	104.72	106.25	110.13	109.44	107.23	108.31	108.84	108.5	100.16	104.38	104.4	109.14	96.23	112.31	104.41	103.81	111.16	95.148	107.78	110.54	100.39
101.39	100.68	106.25	105.62	104.55	105.49	96.154	105.82	106.05	110.45	104.5	105.11	102.45	106.17	97.137	97.735	98.042	112.55	109.9	103.43	106.46	100.96	113.26	106.92	110.46	109.38	101.4	97.127	105	100.36	108.74	105.18	114.27	107.12	104.61	114.71	96.13	115.01	105.6	104.32	105.29	103.53	105.68	101.71	112.66	112.89	102.98	107.89	103.4	109.29
108.08	109.36	105.45	112.72	109.35	110.23	113.54	108.54	104.07	119.03	104.2	103.09	110.77	101.4	103.95	115.35	110.36	114.83	106.35	110.16	113.35	109.47	107.22	105.13	115.19	106.34	108.24	115.34	111.06	114.5	112.14	98.081	106.54	108.42	107.08	109.56	114.84	113.42	108.04	109.39	107.92	112.75	108.7	116.7	106.39	110.98	112.98	111.32	116.28	100.99
92.527	95.88	96.659	98.968	103.56	93.37	93.714	99.506	97.196	94.781	100.05	100.8	107.01	98.792	101.27	95.655	99.577	90.499	99.547	104.55	101.65	97.359	99.253	103.3	103.47	89.993	94.821	95.091	96.017	89.978	95.928	104.58	100.99	100.79	102.35	97.978	101.79	96.713	103.94	100.75	101.22	98.266	95.438	97.83	101.72	100.43	100.86	92.908	100.52	98.076
102.88	109.83	107.76	103.2	117.18	115.58	111.82	111.99	111.17	114.14	110.28	101.18	116.25	112.28	100.69	114.18	99.883	114.27	119.72	112.02	104.54	99.533	114.1	117.53	96.912	106.51	109.46	108.85	112.67	110.8	100.46	107.67	112.2	113.27	107.85	106.84	110.94	96.76	106.47	108.12	107.38	117.67	101.86	109.57	107.69	109.73	104.11	102.37	117.4	115.14
111.2	102.83	104.62	110.93	100.24	104.62	99.954	102.56	102.49	109.43	97.026	113.71	111.76	104.65	111.42	110.11	110.37	108.57	104.95	112.1	112.23	107.3	119.54	108.22	109.29	118	107.25	104.7	106.87	105.23	104.21	112.68	107.86	107.91	107.47	112.97	107.32	110.65	105.59	113.8	106.73	111.44	92.163	106.85	105.4	106.15	109.21	110.51	108.83	102.5
101.36	101.12	106.97	106.13	107.14	107.73	107.99	105.36	97.187	110.87	100.2	101.35	102.36	108.17	113.82	102.4	105.88	104.09	104.21	106.4	101.18	104.38	103.77	112.69	102.86	111.71	102.76	105.45	100.64	105.94	106.78	117.3	103.83	114.33	105.23	110.33	105.12	108.5	107.25	104.29	99.269	110.91	111.57	101.39	111.88	105.6	110.11	101.18	100.76	109.69
110.71	107	93.909	107.32	106.58	102.69	100.15	104.2	102.45	102.73	109.74	108.52	113.05	108.68	101.43	95.476	103.3	102.75	109.11	106.42	115.35	112.03	107.63	102.73	94.746	111.5	107.57	106.64	100.81	105.71	104.81	102.35	102.38	99.794	94.013	106.18	98.371	106.99	103.26	107.35	113.52	103.6	108.64	110.61	106.32	101.36	108.18	104.22	103.47	92.797
116.04	114.79	108.91	104.19	107.33	111.26	109.19	113.62	106.98	103.74	104.59	103.3	99.668	100.97	116.44	99.387	97.665	111.7	108.96	116.24	98.661	107.2	114.94	101.64	103.58	108.71	106.7	110.33	104.79	120.03	105.96	106.96	112.97	102.21	112.62	108.02	106.14	119.56	109.5	107.03	111.27	106.61	107.42	112.89	111.55	104.6	105.56	105.83	112.26	119.13
106.05	108.71	106.37	103.32	104.92	110.29	108.82	102.24	104.41	107.88	106.58	105.91	102.27	112.88	99.944	103.08	105.59	110.77	99.766	101.31	104.32	107.59	110	113.04	99.368	99.785	115.25	114.46	110.58	112.63	106.51	100.07	106.75	106.83	103.2	114.48	101.12	101.47	109.82	105.18	106.26	109.87	104.02	109.61	100.12	112.83	99.371	105.54	106.01	99.844
92.987	103.42	85.955	92.733	97.179	107.35	107.08	98.682	97.809	100.42	97.328	100.18	98.815	97.418	98.323	93.491	99.337	92.693	97.446	88.642	103.21	90.221	98.769	108.39	98.789	95.432	94.318	105.12	101.68	103.1	94.733	87.313	93.923	106.63	105.72	101.26	98.319	105.53	104.58	102.08	90.68	101.56	99.154	99.714	97.435	94.549	102.19	90.932	96.836	96.309
107.92	105.87	94.271	111.24	102.41	109.31	106.67	103.89	100.36	95.411	113.34	101.84	102.99	103.33	104.99	98.591	101.73	104.38	99.996	95.531	102.3	107.31	104	100.79	105.42	102.43	106.2	102.34	105.83	99.345	103.23	104.77	105.48	104.51	101.58	101.73	86.165	100.01	105.29	96.903	103.68	107.19	110.36	106.13	91.686	107.58	103.99	106.2	95.755	100.55
108.38	109.78	112.72	99.801	108.13	108.61	106.86	100.5	106.58	110.02	102.9	116.13	109.19	113.08	109.31	115.27	117.39	104.65	98.729	103.36	103.06	101.52	105.73	96.758	103.48	103.31	105.11	106.43	110.42	107.73	97.404	110.91	100.66	107.36	111.97	111.75	101.92	105.26	106.23	108.11	109	105.73	98.533	101.77	113.38	99.737	106.86	102.43	103.83	102.25
109.11	109.08	115.82	115.38	114.32	115.9	110.68	107.29	107.02	103.43	112.52	104.39	105.76	110.46	110.07	112.55	119.23	113.79	110	108.84	109.09	109.78	111.1	115.77	110.46	117.15	109.03	115.83	114.88	111.69	119.71	106.79	117.32	106.69	107.66	114.92	112.83	111.01	108.07	109.97	96.627	117.37	108.39	112.24	106.78	114.39	106.6	105.5	108.07	110.75
100.76	117.11	103.41	104.77	113.02	108.82	103.49	109.24	114.15	110.61	113.81	106.11	115.13	105.33	111.27	108.54	115.58	111.01	108.58	108.34	100.28	108.77	109.97	106.83	118.38	117.56	104.57	108.59	105.09	105.85	106.36	104.13	112.84	102.98	104.76	110.28	109.17	108.67	113.19	113.59	112.77	105.82	108.18	116.11	108.94	103.2	116.81	112.38	104.48	111.55
104.39	101.21	104.01	111.89	108.83	110.79	109	109.29	110.48	104.05	97.175	105.81	101.69	104.73	111.19	106.87	108.21	113.14	110.48	96.319	104.59	113.65	108.59	114.84	107.6	104.13	111.25	117.51	119.99	110.07	105.51	113.18	104.63	109.4	113.63	107.86	110.56	108.9	104.66	107.88	99.755	106.96	98.922	107.51	101.64	112.61	101.48	112.32	97.205	107.13
98.863	104.27	101.85	95.182	98.118	103.79	109.16	108.72	112.66	102.51	113.4	105.37	103.31	97.943	99.396	101.43	105.58	107.66	98.415	104.25	109.02	108.82	109.85	111.44	102.4	108.6	104.24	114.6	108.06	104.51	104.73	104.72	106.04	103.32	103.55	115.8	94.793	106.27	107.47	112.32	106.91	106.48	100.72	103.75	106.22	100.09	99.867	106.09	101.23	102.33
102.84	110.62	111.66	109.75	109.33	115.3	104.41	102.6	99.722	99.958	102.67	113.56	107.48	110.39	92.339	103.94	111.23	98.238	115.81	109.85	107.01	102.15	108.22	114.19	108.56	102.92	112.32	109.73	105.63	110.72	110.03	113.66	109.64	107.2	110.83	114.09	109.97	99.51	100.6	100.24	110.8	108.15	109.26	110.39	107.48	101.53	107.27	107.96	114.23	107.18
107.78	103.35	103.33	101.96	108.12	100.05	108.67	102.09	103.24	106.18	107.02	104.48	109.86	98.149	115	100.95	113.43	108.98	106.88	99.569	101.37	102.89	99.696	96.173	105.07	102.57	105.27	102.84	109.82	108.11	113.72	105.51	99.249	101.33	103.5	99.528	109.61	108.39	113.27	106.89	100.37	103	108	98.598	103.74	110.4	103.35	110.94	106.97	103.04
108.84	107.45	94.109	112.08	109.96	107.56	101	112.7	98.133	110.74	109.39	108.6	121.93	104.01	110.3	119.61	99.264	108.15	113.48	109.51	103.15	109.6	97.744	107.98	101.55	109.89	99.621	106.68	99.769	107.78	108.09	103.17	107.29	109.76	102.23	117.09	114.31	110.88	113.78	104.8	107.83	113.57	103.92	107.94	114.41	108.79	103.74	115.64	108.22	99.699
108.46	108.64	115.26	99.337	103.13	105.55	107.83	105.13	99.924	100.74	121.26	111.62	108.19	111.27	105.62	108.48	101.49	103.99	104.86	99.26	104.04	100.51	110.7	100.37	110.4	116.08	108.65	96.585	103.33	109.11	107.37	103.59	115.58	97.086	106.39	102.73	102.05	107.88	100.23	101.42	109.92	106.95	95.749	117.39	113.44	104.07	109.4	105.79	106.53	102.82
106.57	106.22	104.56	113.9	114.6	106.43	99.471	106.08	114.54	109.73	106.68	107.84	114.32	109.63	102.75	104.83	95.301	114.9	104.56	105.43	98.957	105.45	111.77	104.66	104.31	102.56	113.98	104.52	103.25	105.24	97.013	102.25	104.04	105.14	114.66	112.47	106.95	110.95	109.07	115.37	102.37	108.65	112.42	106.59	112.49	111.69	109.98	112.23	98.738	104.35
118.31	97.669	105.54	103.78	96.439	108.8	107.12	117.14	108.9	111.41	109.35	94.727	107.78	99.382	113.33	106.19	121.28	107.08	109.87	105.31	100.71	106.57	105.56	104.15	104.26	109.5	108.34	101.91	104.72	103	107.72	107.56	110.55	110.23	107.64	108.82	96.713	117.33	114.18	104.35	112.99	115.56	116.27	101.19	113.53	104.78	101.25	111.16	103.48	106.03
109.72	103.77	98.077	110.71	112.46	103.71	104.96	100.98	111.3	108.17	102.87	104.45	101.23	104.41	105.99	106.91	105.49	111.99	103.62	105.99	104.76	102.91	105.16	104.33	100.96	97.184	107.67	106.38	110.95	96.349	104.55	103.92	115.98	105.6	105.63	98.222	103.71	106.35	105.6	104.61	103.72	107.01	111.26	111.19	107.31	107.04	106.31	104.01	112.92	100.28
109.34	104.89	113.6	104.44	106.79	105.92	98.849	99.705	106.29	109.08	100.37	94.596	104.74	105.37	111.12	112.05	111.24	102.7	106.52	101.68	106.03	100.56	99.888	108.04	99.361	107.26	117	96.867	98.423	97.675	106.2	105.97	107.33	101.57	94.712	103.19	102.67	101.42	109.56	103.42	94.574	100.12	101.17	99.449	111.32	105.91	109.15	101.55	108.77	110.46
104.67	105.11	110.37	101.48	105.18	107.4	102.21	106.39	107.69	110.59	107.42	100.23	99.792	108.8	104.87	103.08	99.838	109.73	97.805	106.46	109.57	101.85	105.44	107.78	111.7	112.22	110.35	99.861	102.42	102.65	101.4	106.87	111.79	112.93	111.82	109.08	111.15	110.25	104.51	97.93	108.73	107.74	102.05	103.55	105	114.44	108.92	103.82	107.92	106.47
105.44	90.889	98.383	100.55	102.03	97.527	93.755	96.844	97.048	103.38	111.53	102.3	105.06	100.48	94.164	112.34	94.422	104.64	108	109.52	100.44	91.071	98.65	100.63	87.05	102.8	104.18	100.17	105.08	94.105	111.26	103.01	106.68	95.166	98.482	96.427	98.197	97.344	107.22	95.813	101.37	93.997	98.291	101.27	99.651	100.03	100.63	92.355	102.09	98.345
109.65	112.12	103.59	104.63	105.74	107.48	110.12	104.73	101.45	100.98	104.61	99.828	103.17	106.92	108.12	108.57	113.05	107.59	103.36	111.91	105.64	107.92	104.78	102.78	107.1	110.51	110.62	103.01	101.15	112.84	103.66	109.74	102.33	104.81	114.57	114.63	96.812	103.79	103.57	106.06	114.67	102.06	105.62	109.49	104.91	106.13	103.62	102.4	106.47	115.19
109.69	110.83	100.03	108.11	93.4	104.47	104.07	101.89	104.34	111.87	109.06	104.77	104.42	104.84	101.37	105.17	110.21	107.33	107.74	101.55	107.71	99.914	93.055	109.64	104.9	105.26	105.17	110.49	97.106	105.14	102.55	102.27	114.11	106.3	100.69	103.86	108.41	113.45	110.41	110.35	102.74	103.71	106.49	105.14	110.38	109.64	110.35	107	105.07	106.27
111.59	99.614	106.9	104.87	91.181	101.9	101.82	104.73	103.22	93.738	100.79	101.53	99.733	105.92	101.26	98.184	90.835	105.91	102.91	100.96	104.94	111.55	92.617	109.15	100.34	101.77	97.891	102.6	109.44	98.523	99.365	100.5	96.1	105.86	100.73	102.08	97.398	100.61	102.66	100.5	98.621	104.23	99.032	96.459	101.47	101.7	106.09	95.601	95.859	102.01
111.91	115.47	111.92	101.76	110.79	109.31	115.97	117.99	119.5	115.67	106.37	112.7	107.7	111.07	117.4	104.59	117.1	109.15	100.98	113.28	108.22	124.46	107.62	107.36	105.82	110.53	113.21	113.83	101.68	112.57	115.42	113.23	104.68	106.7	113.49	112.13	108.14	110.9	115.84	110.52	118.59	114.32	102.24	103.48	109.34	100.14	108.25	99.463	111.72	116.83
104.54	105.07	105.92	110.12	104.14	103.32	97.78	95.649	105.98	110.26	103.43	116.45	101.48	106.24	106.93	102.99	98.915	108.9	104.75	109.87	97.119	105.42	100.19	102.18	107.49	97.819	114.1	97.041	112.43	102.93	106.99	97.042	99.244	104.58	117.44	101.56	103.8	109.84	106.8	102.68	111.13	102.77	111.4	107.09	103.15	96.883	103.93	97.498	105.87	104.99
104.42	100.6	93.584	110.79	101.8	97.918	101.79	95.938	95.929	100.28	99.954	103.42	99.174	99.68	104.92	98.804	93.615	107.06	103.72	92.186	89.308	99.836	99.545	90.478	94.874	104.68	95.065	103.28	102.97	101.89	90.303	98.938	92.617	104.39	93.494	90.663	95.146	96.672	101.64	95.629	89.018	100.97	100.27	104.15	101.77	95.27	92.711	99.47	92.844	103.58
103.94	109.67	102.36	109.66	113.28	108.88	105.86	108.76	116.22	106.06	104.5	102.3	105.22	111.08	105.73	98.024	108.56	102.47	104.9	105.37	114.34	103.47	110.03	107.58	106.8	105.84	108.62	112.56	107.74	107.11	107.42	104.18	114.31	110.42	108.37	107.62	115.06	104.84	99.924	100.06	102.2	114.29	102.3	105.8	110.71	110.74	106.25	104.68	96.125	106.08
105.79	103.45	105.42	102.06	112.01	107.34	113.95	101.55	109.98	111.72	105.03	95.444	100.43	109.53	100.55	107.23	106.9	97.001	114.88	101.76	102.59	109.19	102.03	111.67	99.328	102.99	108.92	111.19	105.81	101.83	111.14	106.3	97.595	97.824	92.219	106.11	116.06	107.9	107.34	103.51	112.17	103.16	112.75	112.27	105.87	108.02	103.6	109.29	111.05	111.73
107.2	104.35	103.25	106.89	115.44	102.12	108.57	109.74	107.29	114.89	108.48	102.76	103.36	104.14	104.44	117.19	101.89	106.99	112.84	110.16	114.34	112.69	113.93	113.46	113.02	114.4	107.76	110.82	107.38	120.6	110.29	108	115.79	106.93	113.27	101.22	104.32	113.71	101.32	111.21	115.82	114.39	113.52	108.24	106.99	115.69	102.02	110.62	110.61	112.99
107.6	105.64	99.675	116.95	107.46	108.09	104.33	114.68	102.55	109.53	112.42	110.11	115.09	111.13	107.73	106.48	102.66	112.73	106.8	103.61	109.83	116.21	119.28	117.15	107.1	115.55	110.41	110.87	106.45	103.63	102.69	112.22	102.64	110.08	113.52	111.4	109.8	102.52	105.07	102.45	112.2	103.13	105.86	105.84	106.31	103.77	111.36	112.35	112.22	111.14
103.85	106.09	105.18	106.33	115.5	104.78	102.61	118.68	108.21	116.18	101.85	110.55	104.3	105.2	108.17	109.17	98.84	110.49	108.31	102.58	113.73	106.78	110.66	108.45	117.72	107.68	105.67	109.86	109	109.33	96.498	112.04	105.81	118.23	109.93	109.9	109.15	104.36	111.23	109.81	111.15	113.33	110.75	106.24	109.43	93.838	108.86	109.21	104.03	101.45
97.53	92.055	96.257	106.2	100.15	100.2	90.791	95.854	102.83	106.71	94.446	95.918	100.54	96.159	97.83	101.11	97.67	98.527	92.848	96.517	97.055	98.453	96.511	102.46	104.58	96.218	95.381	88.025	89.641	90.91	101.62	99.414	112.43	102.3	104.8	99.778	102.95	89.9	91.35	98.467	85.553	89.699	104.87	99.471	99.766	104.1	95.587	96.071	102.79	100.66
100.65	100.93	97.968	102.34	105.74	101.79	107.76	104.4	108.12	106.86	99.711	87.805	101.74	105.21	105.24	105.17	101.27	101.12	107.17	98.485	103.6	97.961	105.47	107.75	114.09	104.98	106.53	99.013	103.95	103.37	106.73	105.89	112.07	100.89	98.774	111.59	97.69	106.45	116.15	113.16	94.235	99.002	101.29	108.15	103.37	100.05	105.92	97.664	108.51	108.37
96.52	90.113	90.23	102.77	102.56	92.977	98.065	104.71	100.09	98.993	95.9	107.39	94.664	90.292	98.813	108.87	91.003	98.504	99.541	94.307	94.769	94.921	94.958	90.423	101.01	100.55	104.33	87.487	98.104	102.2	103.01	94.265	92.438	106.66	89.443	105.72	95.596	94.528	96.626	90.333	97.819	91.116	98.393	103.83	89.774	101.56	100.8	104.51	92.771	98.769
97.926	99.628	102.76	92.342	102.56	97.081	99.765	100.18	95.602	90.176	96.829	93.161	96.236	104.31	109.1	105.89	108.86	102.44	108.34	100.39	101.26	106.9	99.883	94.496	97.788	88.302	98.531	105.78	94.233	102.3	92.135	96.578	98.259	102.44	98.406	104.98	101.22	99.625	103.17	98.073	102.27	100.29	97.387	97.776	102.21	101.37	95.741	94.617	100.31	104.37
96.376	106.85	96.988	111.1	99.951	95.507	99.717	93.023	105.33	97.815	95.167	101.03	93.665	97.063	89.07	97.34	91.665	96.854	104.6	91.951	100.64	87.985	104.68	96.09	103.13	106.61	114.6	91.073	104.84	93.599	102.97	102.67	100.12	97.205	101.93	97.273	107	97.955	98.025	100.58	91.215	93.579	93.585	91.398	82.132	97.878	97.2	89.625	97.445	94.979
96.938	96.309	99.466	99.475	103.31	96.638	90.332	97.2	92.28	93.651	103.36	104.48	84.466	100.54	94.628	85.427	102.91	103.01	95.727	99.247	99.989	97.848	98.982	100.99	101.05	98.863	99.045	98.979	92.081	95.944	105.15	90.376	100.34	98.252	95.745	104.89	99.052	94.525	96.459	103.95	102.42	98.758	107.62	93.334	94.585	91.772	91.431	92.033	100.34	88.84
107.74	100.47	106.72	107.8	102.82	97.679	98.626	103.51	115.3	108.87	107.14	108.28	105.25	100.54	109.06	108.88	101.2	111.79	108.67	102.68	105.63	107.16	106.23	110.57	100.19	101.31	99.605	97.637	106.4	109.94	110.56	106.4	100.09	114.2	108.05	110.5	111.49	105.58	100.02	105.91	106.46	105.15	105.45	101.74	103.43	111.1	97.711	109.21	105.45	102.63
108.78	110.12	102.85	102.33	96.992	116.77	102.85	112.6	97.648	98.295	100.16	110.77	104.41	112.57	111.03	102.29	105.02	99.778	105.05	108.7	102.27	107.1	113.28	108.63	101.89	100.81	107.66	110.78	100.99	102.01	116.96	109.76	107.36	106.14	108.6	107.66	104.89	101.14	98.874	101.93	105.3	107.13	118.63	112.76	107.97	102.34	106.52	109.89	110.55	103.56
101.16	109.67	118.37	109.76	115.26	111.5	112.23	120	105.43	109.2	106.31	105.8	107.07	107.61	101.34	103.58	112.58	105.02	118.15	104.79	117.41	109.72	117.01	109.26	105.02	105.46	106.59	110.33	103.32	113.77	111.08	98.741	112.08	109.28	104.37	106.14	109.65	109.89	100.52	112.51	103	107.4	102.53	106.84	108.25	105.62	111.71	103.42	107.46	108.39
100.55	109.08	107.77	112.44	111.36	103.87	114.18	109.14	108.68	106.5	109.75	108.52	105.89	113.86	112.99	121.64	100.29	107.26	112.23	99.125	101.34	117.72	115.1	107.83	101	116.31	105.17	108.13	119.44	115.46	104.69	106.81	112.59	106.5	109.9	117.31	112.57	104.88	109.65	109.15	116.57	102.08	116.7	112.39	110.3	111.69	110.9	113.38	110.97	104.48
109.63	111.17	102.18	108.01	115.57	102.59	116.1	108.85	97.971	110.44	109.29	115.68	110.97	101.84	111.64	115.88	105.08	109.5	100.86	98.958	108.28	113.78	111.41	118.98	112.46	108.89	111.18	109.92	113.75	109.55	105.51	102.57	115.7	109.28	103.53	102.92	102.48	106.02	111.21	112.74	110.52	108.34	110.67	110.81	112.82	104.37	114.35	101.69	106.14	105.79
103.82	105.89	108.59	104.3	116.05	109.14	108.89	109.91	105.39	103.81	111.93	109.81	108.69	110.8	106.2	102.09	114.06	105.67	112.35	103.76	109.52	110.74	115.3	107.04	112.6	112.46	106.03	106.58	101.51	106.44	109.67	99.405	97.354	110.07	108.88	111.5	104.48	108.45	108.63	99.908	115.58	111.83	108.46	101.35	112.39	110.65	109.75	112.19	111.7	103.64
104.08	90.862	107.99	99.43	115.14	115.03	112.03	116.8	104.67	103.03	101.7	110.5	110.42	105.83	103.4	101.92	105.9	102.26	101.42	104.67	103.44	107.28	98.88	109.92	111.77	106.67	107.17	102.95	101.08	102.61	112.34	99.404	101.57	107.74	97.795	113.07	110.34	109.94	106.55	107.73	106.41	107.1	106.84	107.62	110.73	101.62	108.49	107.71	105.73	106.29
107.23	89.819	105.53	99.916	93.407	98.25	92.919	97.399	103.45	94.705	98.452	107.09	93.554	106.69	103.37	99.047	91.854	106.09	90.945	107.52	94.983	102.64	104.42	99.632	99.683	102.84	104.53	99.618	105.88	98.39	98.261	101.98	101.84	100.08	105.41	96.092	96.129	99.644	93.663	107.79	107.18	101.07	103.19	101.3	101.26	101.11	101.11	98.699	96.676	95.943
103.14	95.145	101.51	104.39	98.054	92.01	102.64	103.62	105.23	103.86	108.26	98.127	95.357	114.27	106.94	107.97	108.86	104.37	114.26	101.65	102.64	97.011	107.22	106.49	93.431	110.12	104.21	99.573	105.68	107.59	110.34	102.77	98.694	102.17	101.31	97.038	103.29	113.24	104.1	95.455	95.683	101.6	103.8	87.772	104.83	99.619	96.22	93.504	101.03	91.725
97.725	108.46	101.74	102.22	95.989	88.036	100.46	99.285	95.264	101.13	92.524	95.069	101.23	99.985	101.05	94.57	101.32	101.58	98.515	97.455	94.353	95.017	98	109.15	101.37	98.823	96.681	100.9	99.25	96.575	96.43	95.328	96.679	98.047	91.16	92.383	97.527	91.715	96.835	93.218	102.29	95.125	98.123	95.149	93.498	95.658	102.74	98.193	99.394	92.326
109.56	107.24	107.88	98.85	115.39	117.01	108.4	102.55	102.5	107.46	110.37	107.5	101.35	95.987	108.67	112.2	105.18	112.03	107.03	107.8	104.04	107.38	104.34	106.13	95.886	100.47	111.56	101.55	101.79	95.117	110.7	103.57	100.11	99.692	106.17	104.06	109.51	102.68	103.02	103.79	116.83	98.531	102.3	105	101.27	109.01	114.08	110.76	107.61	106.84
99.316	94.789	99.572	89.28	96.392	99.029	87.313	108.87	99.393	93.337	105.34	93.807	97.038	100.09	101.69	96.587	97.806	98.348	98.429	110.19	107.4	88.148	89.992	95.819	99.597	101.07	92.331	101.7	100.62	95.381	93.822	93.694	91.39	97.32	98.99	94.456	84.457	105.27	93.458	93.628	97.525	91.728	100.66	101.11	103.61	99.501	94.952	99.845	96.715	92.365
104.19	105.17	103.03	112.61	99.285	103.15	108.85	108.81	113.64	109.23	112.84	99.736	108.1	96.75	112.67	100.93	107.03	105.17	101.81	108.99	112.6	109.87	114.03	101.61	110.68	103.49	95.768	104.15	104.95	103.18	106.15	101.06	101.42	105.73	103.37	97.321	104.91	107.56	104.56	99.024	106.4	120.48	106.94	113.43	110.84	113.16	103.33	103.88	103.22	98.161
101.39	106.6	103.32	104.61	111.08	109.51	110.21	106.84	100.41	103.99	110.6	103.46	108.28	103.3	106.03	98.464	104.25	94.133	103.4	104.44	101.81	109.62	108.86	105.69	110.38	100.92	101.58	107.85	104.31	102.56	98.496	113.84	107.37	102.79	96.631	112.78	102.78	104.8	105.57	106.23	103.41	108.24	112.4	110.14	106.09	105.11	102.87	99.597	112.04	105.08
117.29	111.1	108.62	106.43	114.8	105.38	107.84	103	109.57	110.96	114.2	113.52	105.22	111.91	108.59	109	97.495	103.69	107.79	103.27	111.08	110.29	103.89	98.755	102.19	108.34	107.19	112.38	106.6	114.01	114.54	113.35	107.56	89.952	112.02	110.93	107.78	112.39	106.26	112.8	107.93	110.09	109.8	108.16	109.12	114.02	115.22	109.77	112.51	109.79
100.11	105.25	106.13	101.97	106.5	106.05	107.97	105.19	94.222	95.496	112.45	97.404	94.63	107.58	105.11	101.12	104.41	100.12	92.839	107.15	107.17	105.65	101.26	104.38	104.41	110.33	94.549	91.495	106.07	97.746	111.47	110.83	98.798	102.23	95.427	96.43	101.73	100.39	103.62	97.739	104.54	95.51	100.79	107.54	95.592	100.79	106.85	108.36	101.04	92.802
107.29	99.195	101.71	99.691	106.75	103.51	112.45	102.76	101.73	108.29	105.72	106.83	98.128	100.81	97.714	107.54	104.94	104.7	99.2	108.03	106.96	108.9	104.47	107.09	108.72	99.873	99.51	107.63	103.34	104.37	107.34	108.71	106.18	115.97	112.12	101.93	102.48	103.62	111.2	102.96	106.23	113.9	109.27	107.69	109.07	106.43	105.54	99.695	106.5	106.74
100.86	113.82	113.8	110.26	109.88	104.31	104.63	113.34	101.7	109.25	104.53	111.6	104.87	106.32	111.6	102.1	108.11	104.98	102.69	112.07	110.62	116.6	109.61	108.26	102.3	104.74	111.39	110.21	112.16	108.65	106.07	108.74	106.33	109.41	106.22	111.53	107.53	111.09	107.83	106.13	109.06	100.58	103.54	98.918	95.347	111	112.98	110.23	101.93	111.35
116.1	105.84	107.46	99.41	105.43	110.82	99.899	102.76	104.41	98.621	101.87	99.743	103.17	106.63	109.11	109.8	107.16	122.99	101.12	109.91	110.06	103.22	93.479	104.72	100.29	107.3	107.04	101.43	107.92	100.81	107.22	100.42	94.578	101.47	104.92	104.62	98.723	110.79	112.23	102.96	108.94	96.66	114.4	108.74	104.15	100.64	106.11	102.49	100.68	107.43
102.12	110.7	107.91	104.03	98.068	99.164	99.734	108.02	107.46	97.64	108.66	109.42	110.63	115.93	119.83	104.88	100.88	102.86	101.63	105.43	102.48	109.37	103.32	96.814	104.09	110.3	101.93	101.63	114.3	103.27	100.03	102.86	111.54	104.59	110.31	105.58	110.29	97.671	102.05	95.822	114.09	105.13	104.22	107.92	103.63	98.607	107.8	104.19	103.47	105.91
103.71	106.76	106.23	96.496	99.495	92.44	94.986	97.499	100.16	100.81	93.854	106.17	98.826	98.258	96.571	104.75	95.811	100.09	102.08	95.642	106.33	104.22	100.13	103.54	99.942	97.381	100.96	95.01	92.956	109.53	90.127	104.85	98.957	103.21	97.317	100.03	99.957	95.635	100.99	105.09	93.04	101.6	102.36	94.766	103	100.7	102.07	99.088	103.78	96.82
100.13	109.88	108.28	108.51	107.99	108.34	113.1	106.03	112.91	104.42	110.76	107.75	106.57	111.58	107.52	104.59	112.53	107.63	114.61	107.92	110.6	105.8	112.31	110.47	119.78	107.89	108.24	101.18	114.56	102.03	105.44	100.61	109.51	106.38	103.66	106.81	108.59	107.59	103.04	105.35	109.27	110.87	108.87	100.45	103.87	110.73	107.64	112.16	111.84	111.99
102.51	99.008	102.29	107.3	108.68	94.487	100.19	104.17	106.26	90.179	99.368	91.075	107.82	100.69	106.92	105.08	100.79	98.725	102.87	94.972	97.095	107.51	95.744	94.435	99.65	102.25	95.909	108.43	99.348	102.78	94.47	103.94	103.95	101.37	93.453	98.273	107.99	100.29	97.555	97.235	100.65	100.87	110.14	96.813	100.5	104.24	103.84	99.101	91.573	95.287
108.68	102.1	112.8	119.29	104.8	105.02	106.47	108.72	107.65	111.96	108.3	106.68	110.01	108.91	111.92	109.56	108.01	113.72	110.17	104.33	109.84	109.36	111.7	108.85	106.62	97.081	99.357	102.65	104.34	102.36	105.73	110.46	112.05	106.36	112.92	100.8	102.81	102.74	104.29	111.87	100.21	106.66	120.54	104.28	105.96	110.47	112.97	115.66	117.63	109.18
106.79	107.34	111.74	100.45	105.96	104.39	108.94	106.47	101.88	102.21	98.347	100.82	102.33	108.63	118.01	98.659	92.049	104.45	112.18	109.4	107.92	100.7	108.36	106.89	107.33	112.57	106.01	112.37	108.5	108.03	105.74	110.24	109.19	110.22	106.38	106.51	112.77	93.4	103.7	108.42	105.8	100.84	103.28	106.1	110.96	108.13	94.51	110.21	102.44	108.9
103.92	108.12	103.7	117.64	112.89	116.14	114.13	107.15	108.71	95.724	111.64	117.46	116.85	103.24	109.03	104.49	110.56	104.08	107.97	105.9	107.43	113.46	108.06	105.26	104.91	108.44	104.42	106.05	111.48	103.22	101.6	108.57	117.63	106.97	110.83	120.93	104.77	111.68	109.67	103.22	112.81	111.65	102.61	108.6	110.12	105.74	110.21	116.89	109.29	111.19
108.19	94.82	95.722	107.35	96.393	97.722	100.93	103.79	93.905	101.72	93.316	98.744	109.44	103.06	104.22	108.39	100.02	98.29	104.48	89.406	96.336	101.79	96.834	95.401	102.94	103.15	103.05	108.44	106.37	108.69	95.076	103.12	100.33	96.107	102.21	93.915	107.9	105.48	92.428	95.674	104.01	97.761	105.95	106.95	90.419	100.16	89.706	95.814	92.866	91.959
94.365	100.89	101.01	101.52	104.96	102.53	94.753	102.83	103.27	89.918	103.82	99.2	96.739	104.86	95.235	92.979	100.45	101.2	102.79	95.289	101.15	103.22	108.09	90.772	95.302	104.41	109.19	93.644	95.302	108.02	98.865	97.164	95.409	103.04	101.58	100.07	97.317	97.684	93.104	107.59	95.319	101.47	97.043	93.286	95.312	110.29	98.713	102.37	90.81	96.369
103.81	102.47	106.68	115.82	109.65	108.99	115.62	101.53	110.29	118.8	114.4	106.38	109.67	116.98	107.25	103.42	104.25	104.46	110.7	108.61	107.39	113.63	107.34	107.44	108.44	111.01	101.46	109.96	118.27	104.49	106.36	108.84	100.43	104.32	118.79	119.17	108.52	111.26	111.74	114.3	114	99.071	101.87	112.2	114.79	104.11	105.27	106.73	110.17	105.5
102.02	98.509	104.92	102.26	106.23	111.24	102.87	108.39	106.37	105.6	102.19	103.62	108.88	101.83	104.79	104.34	104.8	105.07	103.55	102.71	107.2	99.216	108.43	113.95	105.33	100.36	106.08	87.88	103.1	100.48	103.96	95.509	111.05	105.62	108.82	103.45	102.16	103.58	106.33	105.59	103.36	98.337	100.78	105.76	105.12	98.001	110.27	107.81	98.504	114.68
104.23	111.37	113.43	95.37	108.54	104.54	109.19	109.81	114.18	124.24	101.2	113.35	104.14	110.49	109.59	99.185	109.13	97.403	107.25	110.29	106.03	115.18	102.62	103.24	106.98	104.85	106.56	106.64	106.31	102.16	105.79	105.26	98.004	101.21	106.28	111.33	113.33	115.43	107.65	110.97	105.74	96.947	101.27	103.71	108.59	99.431	105.58	110.06	110.35	112.47
106.16	103.94	106.91	104.78	107.9	108.87	107.82	115.54	120.39	100.75	107.18	105.08	115.29	97.252	116.41	102.19	120.78	112.2	101.74	109.56	108.28	100.44	109.09	108.01	106.74	103.93	113.07	108.33	105.69	103.14	109.86	113.89	114.94	100.56	114.95	108.19	113.3	113.44	113.53	101.72	108.34	101.12	105.08	111.3	112.12	107.07	115.06	106.78	114.78	99.749
103.3	110.25	112.12	99.637	107.23	112.48	112.24	105.88	111.5	100.79	104.1	107.05	110.28	108.83	102.66	101.5	102.4	106.8	109.25	105.3	103.04	103.19	107.44	100.66	103.87	107.05	99.777	109.67	107.08	105.73	106.64	97.941	111.46	107.07	107.8	106.25	110.13	104.51	102.78	108.75	97.042	106.09	108.05	110.62	106.77	109.9	108.97	99.541	115.16	103.16
99.15	103.41	104.98	100.16	96.505	104.64	101.88	107.76	100.66	107.96	100.97	105.86	103.84	109.11	102.1	97.083	100.17	97.144	104.38	104.52	100.62	103.4	107.51	105.44	100.24	107.52	113.2	106.8	110.3	113.35	108.23	105.3	97.472	112.71	110.98	108.08	101.17	101.28	104.66	101.68	106.95	113.5	101.03	103.57	102.33	104.11	111.16	104.31	102.04	102.63
110.1	110.54	110.64	98.974	109.77	108.32	102.26	100.08	97.091	104.67	107.68	106.13	104.65	105.41	112.33	105.88	101.95	106.43	114.1	104.04	109.21	97.4	101.67	112.53	106.08	102.23	99.215	105.12	104.16	114.51	106.64	108.23	98.918	104.82	107.98	104.59	106.51	113.17	99.273	102.46	110.3	100.67	100.49	104.64	110.03	102.31	109.17	105.31	109.34	101.3
104.54	110.38	107.23	108.01	103.23	107.73	107.82	100.22	115.79	99.994	104.64	103.25	103.09	101.67	106.5	97.867	105.76	114.43	104.68	101.54	101.62	96.297	107.4	105.15	100.63	106.65	101.74	106.18	100.11	106.96	114.12	111.02	100.73	118.16	103.81	103.99	107.4	119.79	105.44	102.16	102.55	96.582	114.63	109.14	101.21	110.16	106.83	101.12	100.63	97.578
96.687	106.53	99.298	100.06	104.7	99.422	111.89	108.71	103	105.43	101.94	96.63	104.66	107.71	101.54	106.5	98.012	103.3	111.87	103.71	98.272	105.25	107.31	109.02	99.899	104.91	103.72	100.78	107.7	109.42	102.73	106.61	109.49	105.7	105.87	103.16	109.07	101.41	105.69	111.13	104.06	101.28	102.65	106.44	104.77	110.57	109.68	102.57	110.29	107.2
112.13	112.63	107.01	95.784	107.45	104.29	106.02	105.7	95.572	99.235	106.73	99.369	96.803	103.01	101.99	108.8	106.44	104.33	108.92	111.73	109.4	109.7	106.35	112.09	106.32	98.843	101.27	103.18	104.89	99.225	108.92	106.48	113	102.12	98.151	104.8	107.59	99.523	95.772	110.01	106.76	98.898	108.52	97.767	98.751	110.63	108.89	112.02	105.12	105.09
103.17	100.53	111.92	107.21	110.07	104.93	110.32	110.36	110.12	108.05	101.29	103.91	112.45	110.56	104.97	110.3	96.262	101.58	103.65	96.933	112.14	101.56	103.06	113.7	97.314	106.06	110.01	102.69	104.79	106.6	97.008	102.68	109.03	104.46	113.25	107.09	103.04	98.13	92.808	108.08	102.54	110.12	107.36	101.76	100.75	106.84	113.62	109.15	102.6	99.725
95.854	99.741	99.211	97.414	103.21	99.214	100.43	95.38	92.757	90.541	95.26	103.71	106.1	96.795	104.58	97.518	95.331	99.422	96.594	100.07	97.431	99.534	98.673	99.423	97.514	99.202	98.366	98.333	96.879	109.51	87.961	93.575	98.613	103.23	95.42	98.256	99.561	99.613	105.48	103.74	113.95	102.72	101.7	106.09	93.04	105.65	98.233	98.418	105.66	99.196
106.09	101.41	106.57	108.83	107.59	111.94	97.752	109.31	108.45	105.84	110.37	111.75	106.21	100.77	111	113.77	109.43	108.79	109.5	109.13	112.3	111.2	105.4	114.27	114.41	100.83	108.22	102.28	105.63	104.69	112.35	110.44	112.44	100.05	100.69	107.81	111.32	106.51	111.73	106.69	112.1	102.17	107.26	109.59	107.37	107.66	105.18	110.84	106.4	111.63
101.9	112.08	108	102.21	106.78	103.17	105.6	99.16	107.79	102.41	111.59	102.37	100.33	98.124	98.706	100.15	100.51	112.04	108.49	102.62	102.27	110.48	105.5	110.24	102.87	108.21	101.42	100.3	98.3	109.76	109.13	105.81	105.13	103.88	97.75	109.65	103.14	105.75	113.34	113.06	105.69	104.17	104.99	103.66	115.5	100.78	107.99	92.12	93.72	103.01
104.9	107.35	105.28	93.169	100.46	115.54	110.09	104.46	102.38	105.49	110.52	104.79	116.23	101.57	107.59	108.06	100.72	108.46	104.18	111.78	109.56	103.54	116.03	98.405	107.19	106.47	105.66	110.97	98.962	99.737	99.793	109.68	113.3	101.6	109.71	100.22	111.86	119.07	116.37	109.33	102.15	104.08	110.3	111.09	103.5	103.36	112.03	110.57	105.15	102.09
101.63	111.81	108.12	112.42	110.63	103.27	101.94	101.98	98.437	107.09	100.22	98.443	106.09	107.43	115.05	107	110.67	100.57	99.221	107.07	116.81	98.777	111.75	99.171	112.6	108.04	100.29	109.41	100.79	105.19	114.45	108.9	107.41	108.85	100.68	110.16	107.72	111.32	112.02	108.72	109.89	100.56	103.26	112.79	109.98	110.26	101.5	108.83	114.86	109.75
101.16	105.45	92.707	108	102.98	101.9	96.919	96.965	100.33	102.73	97.374	104.76	96.818	94.237	98.026	94.923	100.14	106.18	104.27	107.21	104.48	97.476	101.93	97.977	103.15	96.214	106.83	99.778	87.512	96.401	106.13	106.54	101.33	96.597	102.94	99.111	102.99	111.17	93.019	102.1	102.83	111.32	95.9	107.04	105.73	105.52	103.16	95.751	92.606	105.1
105.78	109.35	108.04	114.29	104.85	114.33	106.33	113.53	105.1	102.18	105.84	104.36	109.18	102.43	106.43	114.44	111.05	107.9	111.46	106.89	117.95	107.4	100.64	110.79	112.28	108.02	97.072	102.97	109.38	109.23	108.57	105.52	110.74	111.69	108.95	104.34	99.186	106.03	110.54	105.55	105.3	109.88	112.39	108.61	109.93	94.47	109.48	105.68	101.8	106.73
106.94	107.65	104.75	109.36	110.71	107.22	106.15	105.42	104.1	102.27	107.73	110.45	105.13	108.26	101.42	99.965	104.42	110.13	104.1	105.21	99.085	106.32	99.575	94.381	100.86	106.78	101.36	105.23	111.19	102.27	113.98	110.58	112.28	110.71	109.36	104.39	105.07	111.75	106.15	112.96	108.13	104.52	106.74	98.048	103.4	107.29	101.21	104.98	108.16	104.55
101.36	104.29	96.606	100.15	99.579	118.22	106.33	99.61	113.15	99.052	103.8	101.6	102.57	99.81	105.47	104.07	100.64	102.34	109.73	104.72	111.46	107.82	112.01	111.32	97.003	109.26	113.18	102.9	102.13	108.07	111.45	105.95	112.22	109.12	103.74	105.38	104.86	100.99	98.014	107.38	103.56	106.59	108.04	111.03	112.04	106.63	112.41	109.36	113.17	102.06
108.6	107.88	105.64	111.07	100.93	103.59	109.93	100.13	104.04	112.81	112.35	109.68	102.85	100.4	109.84	101.92	105.08	98.98	104.96	106.54	106.69	103.18	101.15	107.94	106.94	99.974	112.95	100.27	100.78	100.14	103.87	100.63	97.009	111.54	108.9	102.77	103.3	107.79	111.21	101.05	96.425	111.72	114.07	105.84	103.92	95.696	104.47	115.64	110.74	112.78
106.88	107.54	104.95	102.32	110.4	106.41	108.08	108.26	108.24	105.35	108.14	108.81	113.16	110.68	98.214	110.82	101.24	101.2	108.2	106.94	107.47	105.28	102.15	94.938	106.71	95.943	108.32	114.39	115.27	103.54	100.86	107.89	105.39	117.53	109.05	98.822	108.09	106.75	100.11	106.18	103.95	106.98	108.88	108.15	103.33	105.18	106.93	99.603	106.73	106.28
103.21	112.13	111.72	106.24	108.68	100.98	101.88	102.25	104.24	118.49	110.41	110.1	112.96	109.68	102.99	116.98	116.75	105.38	112.22	111.44	115.6	103.44	111.03	113.28	114.76	102.26	113.61	107.61	102.7	110.06	107.73	107.81	112.41	108.81	112.14	104.14	107.34	108.3	109.48	101.81	106.32	108.92	112.44	105.65	110.98	106.97	104.5	112.57	102.8	107.38
101.78	104.57	105.28	111.1	107.39	112.1	110.76	110.73	104.43	100.06	100.66	102.76	104.94	112.09	102.88	111.75	108.83	113.62	110.21	105.54	113.28	104.14	113.22	103.98	107.25	109.43	104.92	106.7	98.223	111.28	103.16	104.88	99.878	108.3	110	105.51	103.9	105.13	105.33	111.75	109.31	110.27	107.53	112.87	104.1	111.01	105.99	107.46	110.28	109.32
107.14	104.15	116.3	105.17	104.72	97.583	104.13	100.05	108.45	103.01	94.752	112.27	101.01	107.32	100.82	98.737	103.99	99.589	116.35	109.94	106.79	94.189	109.15	104.23	102.57	106.81	99.87	93.896	103.86	107.74	102.43	106.79	108.38	103.27	108.9	93.497	106.42	94.153	95.318	105.92	107.77	97.978	96.154	105.58	93.889	99.525	111.4	98.264	100.81	106.08
108.46	112.21	112.67	105.48	104.48	101.64	108.47	112.03	105.38	101.42	109.59	106.03	101.99	110.97	105.8	106.4	108.27	106.19	97.414	117.06	108.9	111.2	107.26	109.73	101.09	97.065	100.19	105.75	104.33	107.03	106.64	103.6	102.67	92.675	111.85	111.71	104.3	112.27	103.39	107.28	102.39	102.08	99.718	108.55	106.04	106.84	104.93	115.02	104.82	103.74
113.36	101.12	107.26	100.35	111.82	110.77	117.08	106.08	106.92	105.23	104.01	107.46	104.81	103.09	108.65	111.93	108.43	104.96	105.1	104.87	119.9	114.85	103.88	107.1	97.265	103.21	103.55	103.22	107.96	103.35	108.88	101.61	100.98	100.47	110.52	114.79	112.23	110.08	109.77	114.79	109.16	106.94	104.73	111.02	111.46	106.51	109.66	97.281	106.25	109.39
110.22	104.13	101.88	96.588	106.95	100.05	98.99	101.57	110.5	110.64	101.11	99.615	108.76	106.28	111.96	109.54	108.36	111.01	106.39	103.1	106.6	106.56	105.12	111.93	105.41	101.45	100.57	105.66	102.43	102.16	112.12	105.47	100.9	100.46	98.711	102.59	97.629	104.86	96.543	106.7	115.23	108.12	107.6	106.18	96.175	110.54	104.22	107.8	107.77	102.54
109.75	96.403	97.933	106.88	110.75	105.07	108.17	96.797	104.76	113.21	100.36	102.67	100.32	107.05	106.89	103.52	110.14	101.76	107.2	99.682	102.3	106.08	113.39	105.89	108.08	103.02	108.75	106.99	102.79	106.21	106.86	100.45	109.81	115.33	101.37	108.36	111.58	94.756	103.38	100.11	104.15	102.51	116.07	111.3	98.513	111.93	108.74	115.59	105.63	110.1
100.95	117.93	103.34	98.242	105.92	106.57	110.5	110.14	111.33	101.99	105.46	104.52	103.75	102.88	100.18	114.6	100.44	102.79	107.27	109.07	100.03	105.43	102.46	112.35	106.66	97.554	105.01	103.44	108.51	101.06	95.405	107.17	114.29	99.236	111.79	110.54	102.35	107.97	98.098	106.83	115.32	107.59	96.682	97.604	109.68	108	102.21	106.2	107.18	108.59
100.32	111.19	107.27	103.97	105.11	106.22	99.068	98.226	104.64	110.31	110.6	111.02	102.73	107.16	103.11	102.14	113.93	109.4	96.017	113.35	102.78	111.87	104.78	102.17	104.61	97.374	103.61	111.45	108.46	103.05	106.78	109.55	105.77	104.55	109.43	104.76	110.45	103.56	111.11	103.65	110.06	104.53	94.806	108.14	117.74	108.45	105.05	89.671	106.32	109.1
89.805	100.45	99.532	101.05	95.679	94.951	92.794	96.501	98.911	95.358	95.96	100.64	101.79	101.55	90.199	101.81	92.357	99.445	92.88	88.006	103.83	103.52	99.861	96.359	102.96	94.693	106.59	94.138	102.94	94.433	94.657	101.33	91.457	92.954	101.4	87.033	95.256	99.389	90.966	97.665	97.093	87.515	105.65	94.508	106.68	97.864	96.404	98.874	94.271	94.867
103.57	115.52	107.83	116.56	117.27	110.03	120.01	105.84	109.86	110.23	112.2	110.8	111.9	124.06	119.46	108.24	114.21	112.12	115.98	111.84	111.52	104.15	109.13	106.87	118.13	109.37	118.07	111.71	108.63	115.19	115.71	113.02	105.89	110.41	110.39	111.51	112.53	122.63	109.07	108.55	111.59	108.88	105.97	106.58	111.2	116.34	114.17	99.513	104.24	104.91
108.95	111.36	110.64	99.716	94.624	103	109.47	101.66	105.41	105.4	102.57	106	104	108.51	112.71	94.279	104.66	110.46	112.23	114.8	104.51	102.89	100.66	99.317	115.97	99.021	97.97	106.56	103.52	108.65	106.4	104.52	109.45	113.15	99.013	110.3	111.06	116.29	109.55	111.99	98.74	105.44	106.61	105.81	112.16	106.22	108.63	103.55	108.62	111.96
101.1	100.14	104.11	112.06	100.1	107.35	109.27	111.69	103.83	103.81	110.77	102.2	111.69	110	100.94	106.58	105.5	100.84	110.3	104.38	109.67	105.12	99.208	107.66	112.1	114.59	101.94	119.04	106.08	109.93	112.66	109.46	103.6	102.97	113.53	113.08	113.36	101.52	105.89	108.51	108.51	105.51	104.92	93.293	107.81	112.41	107.89	108.13	104.64	111.07
113.62	104.43	99.203	106.94	110.69	101.94	96.386	103.77	115.93	107.92	107.32	106.31	108.03	106.86	102.56	111.58	107.9	99.958	116.16	106.08	106.86	112.66	109.53	95.476	102.77	108.99	111.45	105.99	109.48	99.707	111.57	109.41	108.21	113.42	104.87	107.82	110.67	105.2	100.87	113.74	115.06	105.62	107.84	95.957	106.45	105.36	106.61	107.78	108.97	103.38
98.254	96.248	107.06	98.029	99.918	104.34	101.09	110.7	103.94	102.07	99.108	102.56	103.03	109.54	112.86	93.301	95.716	106.94	103.83	99.383	100.67	105.52	104.62	102.78	101.09	102.21	99.771	97.335	87.24	100.75	101.62	98.855	92.927	102.23	106.9	100.89	98.918	97.513	99.654	93.147	104.02	103.19	100.31	110.54	107.31	94.684	103.49	100.46	94.986	107.19
106.85	111.28	102.13	98.617	100.75	115.34	97.276	95.749	106.75	100.43	104.8	98.623	101.09	108.74	101.41	104.99	106.1	96.785	102.32	99.828	106.01	103.7	101.85	112.68	98.368	109.23	103.18	110.52	98.076	99.613	101.92	116.06	106.3	108.88	105.53	108.82	115.84	98.038	102.15	109.18	114.9	103.55	98.704	101.74	107.58	102.99	101.84	107.72	110.72	109.16
107.26	108.84	116.98	111.03	100.57	100.57	104.39	105.76	107.71	107.31	106.8	104.31	105.07	106.08	107.98	109.87	105.69	109.76	109.33	99.78	111.66	109.67	112.07	96.977	106.77	98.165	104.68	102	110.75	108.99	108.16	115.56	104.18	101.89	107.49	109.16	104.1	90.636	110.49	110.24	104.64	110.05	117.94	103.93	106.22	97.569	103.05	109.92	102.96	107.06
96.009	100.86	97.203	98.999	94.088	98.846	91.889	88.303	98.035	97.156	108.41	110.76	106.45	101.13	102.22	99.309	98.564	89.081	98.84	93.557	103.08	103.35	97.458	96.264	94.8	88.488	110.32	95.586	95.753	100.74	102.43	96.698	102.28	99.074	108.97	105.19	102.08	98.577	95.745	102.65	95.141	91.836	99.454	101.06	97.643	95.044	94.986	98.796	99.852	92.486
109.58	107.05	109.93	114.48	109.15	115.39	110.04	106.69	114.3	107.01	101.13	109.81	102.81	115.01	110.08	109.97	105.9	106.42	109.73	104.78	114.01	118.1	105.7	111.65	98.826	101.44	104.49	115.53	109.28	108.63	115.06	105.75	107.21	119.27	113.83	116.32	112.73	95.001	104.55	112.71	110.32	103.52	102.08	106.56	111.47	111.34	108.13	112.57	103.3	107.97
110.34	101.21	117.2	111.64	112.09	121.85	117.14	108.25	108.64	100.72	108.74	100.79	101.04	105.84	111.58	115.28	114.38	101.29	110.74	109.21	100.62	112.29	111.39	103.16	111.99	106.12	108.97	107.53	106.32	113.02	100.16	106.83	103.42	98.925	110.51	103.94	111.43	97.154	101.04	101.75	110.76	113.98	111.84	96.602	108.31	114.67	103.83	98.151	107.74	110.84
106.42	104.67	106.64	114.08	106.81	102.13	119.03	113.54	113.22	105.44	106.42	104.37	121.35	110.86	110.01	107.9	111.68	114.17	113.44	120.89	115.01	105	107.95	106.56	120.3	120.72	107.18	105.63	109.79	103.46	112.12	109.19	101.16	99.936	105.2	111.09	106.89	118.71	111.3	108.18	103.74	111.36	116.68	114.69	108.31	104.35	107.65	117.12	109.22	116.09
108.54	100.42	110.9	104.47	103.12	97.365	95.122	104.98	102.09	98.745	105.69	109.02	97.772	99.108	109.51	104.68	107.7	119.14	108.38	104.14	106.34	102.16	101.68	116.8	108.47	116.8	105.41	97.978	110.3	102.56	111.31	113.07	104.6	104.75	109.15	109.66	112.88	111.22	103.83	104.6	103.56	105.33	108.79	103.2	94.786	107.73	94.486	105.72	118.91	101.13
108.46	104.13	112.1	115.33	111.89	112.64	114.63	104.08	109.05	111.76	105.91	114.86	115.81	111.46	111.35	120.55	102.12	119.57	96.775	113.84	111.64	111.04	101.43	108.87	110.42	106.81	110.52	112.67	116.51	108.34	106.42	114.91	108.72	105.21	110.97	110.83	112.96	113.9	114.03	113.39	116.48	108.64	107.7	115.81	110.82	102.02	102.22	107.2	114.49	111.79
107.93	107.06	102.33	112.2	121.32	98.472	106.94	108.96	117.33	103.11	106.04	113.94	106.46	102.39	103.48	105.03	116.4	108.3	120.91	109.26	115.04	102.84	104.69	113.9	103.6	105.47	109.65	111.66	105.36	105.14	104.56	102.55	105.57	106.36	105.5	103.03	102.39	117.63	105.22	112.45	115.61	108.48	98.827	116.92	106.56	108.41	111.88	105.16	113.06	103.98
106.75	100.04	97.927	102.19	103.83	99.849	99.287	105.88	106.7	95.533	108.23	99.133	103.24	93.272	97.867	103.28	98.085	108.38	107.59	113.46	103.18	107.98	93.679	100.07	95.796	95.962	102.01	98.595	90.978	99.204	97.498	96.067	106.25	101.14	108.24	100.46	103.44	96.824	106.91	107.86	102.48	103.13	103.37	98.486	102.89	100.05	101.22	100.69	84.195	98.164
107.3	105.55	106.5	108.34	103.86	110.21	104.97	111.72	101.86	102.12	97.723	95.921	111.26	95.195	105.61	98.421	109.56	103.76	115.62	111.84	94.966	99.532	100.18	98.798	90.783	110.23	102.2	108.72	98.639	103.28	100.6	109.43	110.46	110.67	109.11	113.42	95.124	105.17	101.22	110.93	105.04	96.312	107.18	100.84	106.74	101.04	101.49	112.16	110.01	106.03
112.11	96.907	101.45	104.04	104.21	115.53	109.99	110.33	107.29	108.82	115.6	110.51	103.55	109.97	100.8	102.07	108.03	102	105.27	111.77	112.04	108.59	106.26	100.84	102.99	104.86	103.9	106.89	102.47	102.37	104.49	107.42	98.052	102.32	104.5	99.433	110.95	99.597	103.81	99.311	111.43	99.556	108.74	104.41	104.77	110.34	110.39	109.83	102.84	109.1
103.82	110.62	114.91	107.93	110.04	108.96	109.06	106.26	111.34	101.77	103.31	99.406	110.46	103.98	105.92	102.45	103.23	98.433	98.31	102.98	105.91	104.69	106.73	114.17	101.64	112.07	107.54	105.56	105.03	98.679	104.94	104.8	103.18	106.5	102.29	106.26	102.31	113.08	107.4	106.5	102.49	110.64	102.72	108.12	105.3	115.02	105.94	102.13	107.1	108.52
104.82	95.035	101.82	93.718	96.835	109.66	100.23	94.634	97.687	96.671	98.927	96.65	96.672	101.13	106.52	103.3	95.709	111.4	101.1	102.19	105.45	96.059	97.616	94.776	93.947	108.23	97.352	103.84	96.453	98.358	100.94	102.75	96.725	104.76	98.838	94.802	98.047	105.52	101.43	95.358	100.73	90.8	103.12	102.71	93.622	103.89	107.72	92.938	104.41	92.329
96.231	97.252	105.28	99.009	91.716	96.299	100.51	96.817	92.646	101.86	98.873	103.57	91.993	93.607	101.63	100.9	102.38	91.306	98.745	101.39	99.693	100.03	93.549	93.941	101.25	97.045	96.885	100.07	106.07	108.62	98.853	97.574	95.11	93.278	94.238	102.17	96.329	92.4	93.056	97.727	92.581	92.104	98.914	98.382	101.89	99.724	92.486	92.444	105.88	92.364
99.669	99.994	115.2	104.62	99.224	113.13	101.9	104.49	97.051	105.82	102.56	116.08	112.77	103.2	120.89	98.243	101.69	112.71	113.71	113.54	101.68	107.72	113.6	111.64	102.68	108.77	102.37	104.18	113.34	106.97	108.45	112.53	116.86	113.81	106.03	113.8	107.63	107.59	104.28	116.01	108.65	107.17	103.04	105.72	100.34	111	103.24	109.14	107.37	107.39
109.56	103.81	113.07	102.55	109.32	104.24	110.51	106.32	114.53	107.75	105.16	102.67	98.117	107.13	98.015	108.54	107.98	99.499	102.85	106.79	117.84	99.864	109.79	112	116.52	107.06	110.73	112.12	106.38	114.25	106.83	104.65	113.82	117.28	112.52	110.68	115.12	116.42	108.2	114.26	110.02	105.5	122.22	107.83	100.59	108.51	102.34	110.9	108.24	115.14
106.66	107.62	101.37	112.47	107.25	107.25	110.56	105.39	110.79	101.31	111.03	109.65	99.114	113.2	106.11	105.11	108.55	107.96	101.1	101.44	110.7	101.66	101.89	95.985	104.28	99.837	105.83	108.59	103.07	109.26	104.25	99.405	106.52	108.72	108.89	97.285	108.62	113.12	100.37	102.49	111.62	105.64	108.23	107	107.23	105.85	106.46	105.35	108.6	110.3
117.31	113.78	111.55	105.33	116.79	111.02	110.72	113.78	103.86	106.61	105.62	107.95	109.46	111.3	111.41	111.36	108.5	101.74	104.7	106.39	109.37	100.65	100.37	104.78	105.83	109.28	108.9	119.51	109.15	100.86	100.62	106.66	108.74	104.05	111.73	111.47	100.36	109.7	107.39	111.08	108.58	107.84	103.75	120.97	107.43	113.22	104.57	102.89	106.83	116.39
106.37	103.22	105.08	108.85	108	111.6	108.35	114.3	105.58	107.63	116.14	104.65	114.68	112.16	100.59	111.07	101.44	101.89	113.46	108.86	112.08	98.721	108.41	109.23	98.762	99.404	117.61	107.05	110.4	112.23	110.31	105.37	102.05	107.1	105.92	108.55	110.16	104.02	101.78	107.07	108.6	113.89	109.77	106.84	100.4	111.53	107.89	113.47	111.97	115.03
105.78	109.1	109.76	103.2	105.87	100.08	104.35	97.81	99.956	107.78	108.12	95.76	105.94	110.5	101.3	113.82	110.16	113.44	95.031	107.25	111	109.43	109.16	108.39	104.79	109.09	101.23	113.97	111.8	100.32	112.67	103.94	107.46	94.529	104.49	110.91	106.52	105.41	102.08	117.93	113.55	101.16	103.55	103.1	107.12	106.23	110.68	110.04	107.97	105.24
106.29	100.6	104.57	102.46	99.383	99.126	102.11	103.05	104.83	102.18	106.32	102.12	107.39	101.14	102.75	103.79	98.763	109.18	103.55	92.071	97.895	97.466	105.79	100.42	96.29	102.14	98.488	106.07	101.19	98.669	97.339	103.99	103.89	99.615	104.43	112.21	104.69	98.837	100.51	104.61	100.36	105.43	106.6	99.968	106.58	106.68	101.67	98.462	99.356	105.79
110.57	105.4	97.558	104.13	101.67	104.22	101.25	100.96	107.71	100.88	109.16	102.05	107.51	107.78	100.31	103.65	98.681	104.9	112.48	105.42	107.51	105.69	112.51	107.12	106.64	97.359	108.39	103.3	106.06	106.1	109.61	110.89	117.06	101.55	104.21	105.91	116.39	106.12	103.81	111.48	101.66	105.91	103.86	101.3	105.86	108.01	94.557	99.041	111.5	110.62
99.529	104.06	109.87	123.76	110.02	108.03	116.03	105.35	114.1	111.68	102.65	98.37	109.41	106.5	114.04	112.24	101.44	110.59	109.94	107.58	112.37	109.21	101.34	114.43	105.89	117.8	101.04	106.01	106.83	112.25	117.23	108.17	116.43	105.45	120.97	108.92	109.41	113.64	107.13	110.31	105.38	106.54	115.37	107.41	104.33	116.27	108.57	102.05	106.19	110.77
100.58	104.96	103.24	95.407	104.68	102.5	98.462	99.388	100.82	99.372	91.705	89.598	106.68	107.06	103.09	99.64	94.344	95.607	95.165	97.468	102.2	98.796	92.113	106.21	97.613	99.101	97.323	100.64	115.2	105.9	96.057	111.88	105.55	96.197	101.12	98.332	102.3	110.15	100.97	104.79	94.655	95.284	109	104.55	104.8	93.562	104.1	100.04	98.175	100.27
108.9	109.12	115.93	102.66	105.54	112.94	96.964	116.8	101.36	107.62	111.7	110.12	105.54	111.1	112.85	111.14	107.62	113.84	106.31	107	109.38	107.16	117.37	102.98	101.4	109.13	96.741	110.22	106.9	106.88	109.73	111.08	111.85	108.85	112.57	105.58	111.46	107.94	105.08	109.89	113.21	109.05	106.78	102.9	106.74	112.58	102.94	110.95	105.59	111.36
109.35	111.98	107.13	107.07	108.01	110.62	111.74	105.67	103.8	102.32	109.75	103.06	109.53	102.93	115.63	104.43	102.63	102.9	104.37	112.6	111.56	112.67	113.3	107.63	108.62	109	103.52	104.8	121.29	100.3	105.22	106.59	108.06	102.29	103.58	106.72	109.81	104.32	104.06	102.73	103.75	103.53	106.7	108.52	105.39	105.78	110.24	112.83	108.81	110.91
106.86	109.51	95.079	105.66	120.35	113.63	98.641	106.61	107.07	101.18	110.2	98.664	99.1	99.253	104.95	105.76	103.19	103.69	112.07	104.85	103.58	103.18	115.29	98.84	103.32	99.734	103.09	109.78	97.952	110.64	112.05	101.2	105.03	104.24	108.37	104.18	113.25	108.87	106.54	111.56	104.28	99.536	107.16	105.2	104.45	110.66	114.06	101.04	114.37	103.68
99.584	104.26	98.265	101.97	102.78	111.06	104.14	100.23	98.75	105.05	102.71	101.82	102.94	95.23	99.124	97.938	98.738	96.324	103.09	101.02	107.12	95.739	102.7	110.33	99.97	94.319	110.12	97.729	104.86	106.79	105.69	106.19	99.922	95.33	104.79	104.4	101.04	97.346	98.511	99.39	108.05	103.07	107.48	108.06	103.29	111.56	104.75	91.035	86.812	98.631
103.27	101.81	104.47	107.73	109.82	110.71	108.43	109.49	101.85	100.84	111.67	108.87	106.2	101	104.25	112.1	105.28	97.492	101.54	103.26	111.08	112.49	102.16	115.82	102.64	100.97	104.55	107.36	105.6	104.59	103.8	109.22	107.26	106.03	106.26	98.177	111.57	104.43	106.94	107.17	106.11	97.9	100.06	111.17	113.98	99.842	111.73	112.89	103.05	106.96
113.08	104.64	102.6	98.957	103.97	105.41	114.91	103.52	108.74	110.22	108.17	108.4	104.09	111.23	107.67	107.09	105.58	115.32	110.22	115.02	99.063	106.29	110.3	107.76	104.71	103.82	101.36	107.47	116.58	98.96	100.93	106.57	106.07	99.771	102.1	106.62	108.13	106.61	111.91	104.6	107.3	111.51	108.33	111.6	97.162	105.35	99.141	113.31	110.55	106.69
100.4	97.665	103.09	97.385	98.931	101.85	102.6	97.035	102.29	105.88	98.308	102.41	91.246	99.959	107.13	98.353	94.347	106.13	99.741	101.13	91.428	104.25	94.89	103.26	102.97	90.284	100.19	99.798	102.6	92.25	99.778	105.67	93.977	102.66	94.577	100.54	101.16	103.06	98.853	90.526	100.33	95.512	102.2	100.72	96.105	94.842	106.62	106.1	95.981	90.759
97.413	107.71	103.02	99.158	103.49	101.12	94.963	96.887	107.2	100.89	94.708	106.12	99.74	94.784	93.392	98.683	98.68	100.3	105.43	99.479	104.29	99.543	87.691	99.425	86.397	106.62	97.269	115.29	100.49	91.618	106.61	104.11	105.84	106.36	103.6	97.533	97.062	102.47	104.9	100.26	103.3	97.681	102.05	104.17	99.855	101.74	99.752	101.38	95.841	106.74
105.18	106.83	100.83	105.19	110.53	103.72	112.77	116.52	105.82	111.32	107.53	108.35	108.12	105.65	98.646	110.34	93.626	96.72	110.8	101.84	95.417	106.76	104.53	109.63	96.452	103.08	109.24	105.47	102.87	113.5	110.61	101.55	108.74	99.039	102.25	102.72	107.78	109.83	98.236	100.77	108.49	106.91	102.33	104.6	97.958	104.3	112.58	101.26	107.37	105.61
105.93	115.61	106.55	97.838	112.14	106	109.4	107.67	112.5	119.94	109.78	110.9	104.94	116.31	105.82	114.88	109.24	111.52	104.76	114.52	111.26	104.4	109.64	105.38	109.36	116.2	104.87	105.3	106.47	104.72	115.91	106.33	127.67	106.16	110.12	109.88	113.02	112.38	107.99	111.76	107.84	111.03	110.6	112.16	112.38	108.02	114.15	107.22	107.67	107.09
99.025	101.15	97.555	99.063	102.61	103.85	102.17	101.26	103.71	103.89	102.1	98.67	96.694	106.73	104.88	108.5	103.86	102.89	91.639	98.688	105.3	100.38	97.079	100.78	91.875	107.77	93.993	97.048	99.138	99.045	101.1	97.015	103.82	99.472	106.35	100.59	98.378	106.71	105.58	114.16	97.595	102.87	89.923	99.787	98.611	103.22	90.821	102.53	97.013	101.33
108.7	100.7	106.51	102.62	110.46	104.86	118.44	105.08	103.89	110.11	109.82	107.41	107.4	116.83	105.16	102.31	112.55	108.27	101.62	103.72	97.568	109.64	109.62	104.59	105.25	111.95	109.37	112.79	104.71	104.97	98.768	100.8	111.72	113.43	110.97	102.81	102.96	109.16	106.55	113.85	96.732	106.93	101.37	104.29	99.19	96.927	106.83	96.579	101.01	103.06
111.9	105.27	107.1	103.06	116.75	114.82	98.634	110.08	113.3	110.46	105.17	104.64	104.29	105.2	115.01	101.11	99.131	110.61	109.47	108.52	110.02	104.34	106.17	113.93	117.27	94.42	100.24	111.5	108.27	107.74	110.58	104.76	113.51	105.3	118.73	102.79	107.16	112.05	105.47	109.38	106.46	112.49	101.33	110.75	105.78	112.64	103.54	110.25	109.71	114.19
94.939	95.915	108.63	99.18	102.1	102.29	97.089	93.298	106.41	89.5	93.697	92.938	100.69	99.927	97.192	99.727	102.52	98.128	101.33	100.18	101.01	95.075	101.54	92.866	88.713	91.731	93.645	100.51	105.22	97.848	95.404	91.558	100.24	102.82	102.75	98.751	96.202	91.997	109.63	105.41	95.82	105.49	105.41	104.88	108.47	97.011	101.94	99.414	107.85	102.72
104.94	117.28	105.78	114.88	114.61	105.55	111.04	111.22	115.81	113.03	110.3	114.05	110.49	111.42	111.97	115.34	112.15	112.42	110.95	113.03	109.93	108.65	103.37	104.91	105.04	102.23	106.64	111.74	113.42	109.1	108.75	110.99	101.74	109.89	112.51	107.74	108.74	107.83	108.36	104.93	108.66	109.21	98.189	110.83	106.79	108.69	94.189	98.304	108.05	111.15
97.13	106.97	110.61	114.79	121.67	114.66	104.45	102.84	107.52	96.318	109.12	106.83	106.79	105.94	107.6	108.41	108.47	113.95	108.79	112.52	104.08	108.19	112.03	107.04	111.44	109.88	106.6	113.62	109.85	94.836	104.87	114.54	110.5	100.85	96.202	116.89	108.19	113	114.26	105.85	104.53	115.35	110.55	106.21	110.83	104.3	106.1	110.28	106.4	109.49
112.08	113.2	107.99	106.43	108.1	121.38	115.51	103.8	100.95	106.91	115.08	111.73	106.24	101.71	113.13	105.26	102.67	112.94	99.413	115.29	105.73	94.435	105.06	103.1	111.43	112.2	96.48	110.25	105.77	102.64	111.75	114.56	110.69	116.17	106.74	103.11	99.306	112.6	110.47	111.12	104.8	107.51	113.8	108.85	115.64	105.27	97.513	106.83	109.95	109.77
102.67	109.57	107.94	103.07	115.4	109.63	113.73	102.57	107.92	94.546	100.95	110.37	108.52	104.94	105.67	97.031	107.62	103.58	96.887	113.26	102.94	102	108.51	105.74	109.87	119.26	111.57	107.94	114.5	104.11	106.45	111.58	106.56	100.09	106.51	94.545	101.43	101.74	104.92	107.17	106.79	107.66	112.99	113.55	105.51	114.4	105.74	105.98	115.62	99.288
104.56	95.562	105.37	103.42	105.87	105.01	105.39	116.87	106.76	107.82	107.43	111.94	100.71	108.68	107.67	109.56	114.72	100.91	102.39	109.77	107.78	105.5	113.74	106.48	108.31	116.21	101	107.69	109.26	105.49	110.06	100.41	106.46	102.78	111.9	105.17	102	105.51	102.07	102.11	107.94	102.16	103.88	106.65	111.41	103.13	108.74	111.03	108.51	109.73
111.65	108.27	106	104.57	97.263	99.687	112.13	103.7	112.39	105.17	103.77	105.93	116.43	106.31	101.97	100.07	102.31	100.31	98.612	95.981	105.13	111.92	111.65	107.92	109.54	104.82	103.19	106.37	118.37	103.83	111.42	101.86	100.56	97.28	108.97	103.25	97.595	112.45	99.357	97.926	115.8	111.55	104.52	114.63	101	99.343	104.74	106.65	111.72	101.45
112.13	110.93	112.84	103.31	107.27	105.06	103.75	104.5	110.34	108.88	105.62	112.36	109.04	100.06	115.3	114.38	100.93	100.97	105.84	111.06	104.19	105.73	112.71	97.839	98.832	96.764	103.98	108.77	112.35	107.26	114.93	106.43	110.2	99.653	103.95	116.95	107.78	103.8	106.51	116.19	97.544	108.99	105.41	112.38	105.18	105.71	110.98	110.19	104.17	113.55
113.34	110.7	109.71	110.57	119.3	119.37	107.65	108.98	116.93	105.37	114.77	110	111.51	106.36	123.04	106.9	108.13	105.69	104.92	110.9	103.86	111.92	105.41	103.7	99.826	106.34	110.03	120.68	106.94	116.5	102.81	105.43	120.36	111.66	113.76	111.94	100.6	103.77	105.16	104.46	101.8	122.33	113.27	108.78	109.59	112.91	99.804	95.243	101.33	112.2
98.595	102.77	98.853	97.848	105.38	96.739	108.13	103.87	97.594	95.429	97.76	97.934	93.7	99.09	100.58	104.67	104.54	94.354	87.512	104.51	97.042	101.99	95.917	94.226	105.34	89.666	98.415	86.637	100.78	97.226	93.752	103.68	93.604	107.58	90.874	91.674	96.547	95.889	96.384	99.928	106.18	100.38	96.251	89.055	105.03	98.549	102.69	93.756	100.38	95.17
95.756	108.42	96.588	95.299	98.598	99.948	98.294	101.23	110.01	103.76	100.22	92.988	95.969	102.43	91.842	106.54	103.76	100.98	104.22	100.72	97.569	94.322	96.95	97.92	94.752	97.688	101.64	98.868	101.77	103.16	91.56	92.464	94.571	91.647	88.47	95.061	105.42	99.675	98.649	99.622	101.36	96.809	110.15	106.2	96.138	94.271	96.265	98.699	98.117	92.555
108.38	89.592	106.93	106.73	105.7	104.75	100.81	101.74	101.95	99.517	97.777	95.177	101.45	91.585	107.45	101.11	93.734	102.11	101	99.114	93.935	97.713	98.743	101.17	95.107	101.74	99.358	99.913	98.337	101.98	99.917	109.93	102.32	109.76	100.68	96.923	97.274	95.681	105.09	99.85	94.262	95.038	102.77	105.94	97.342	92.223	104.12	95.939	98.864	101.96
100.17	103.73	95.997	100.97	95.784	108.03	105.88	103.95	103.06	100.76	113.53	101.07	108.28	101.98	101.41	101.32	106.89	100.32	104.06	111.35	99.74	105.6	103.81	113.75	98.288	110.72	102.59	105.27	110.55	107.34	106.9	102.59	108.93	106.17	110.58	104.42	107.53	106.58	115.41	98.421	109.13	106.88	111.28	107.32	106.23	105.58	103.96	105.29	109.09	101.47
105.39	90.086	101.89	97.065	98.952	106.4	103.29	106.19	100.29	107.29	98.741	92.302	99.92	97.1	100.01	101.14	99.653	98.673	99.394	100.83	99.759	98.68	99.306	96.401	100.89	101.53	85.91	106.53	96.741	96.27	100.82	106.3	101.41	93.114	97.35	100.65	102	96.696	97.034	97.172	104.06	105.9	101.21	107.14	105.38	100.04	94.467	102.69	108.56	97.775
103.45	102.42	107.52	106.88	106.35	115.69	92.63	105.43	110.79	101.41	99.267	88.998	113.42	110.34	107.96	101.09	110.98	100.69	102.89	98.053	109.14	99.436	97.594	112.56	100.25	102.29	102.36	106.18	105.71	96.456	108.94	112.45	102.22	107.66	110.07	89.977	101.46	106.67	107.98	96.518	107.01	110.18	102.64	106.87	96.378	106.68	98.035	103.08	107.54	105.25
110.66	101.27	102.84	108.03	107.85	108.77	100.61	108.79	105.27	108.23	106.15	104.51	104.46	102.39	106.69	109.47	108.32	101.43	113.69	104.78	102.55	121.35	104.07	104.58	109.74	106.38	98.833	108.91	100.25	102.68	105.52	99.207	110.53	99.322	107.59	101.72	105.16	105.75	109.86	103.05	110.1	109.66	103.99	103.24	109	110.67	98.674	105.21	97.437	103.6
104.86	109.35	109.19	108.88	108.12	113.82	111.23	109.6	112.65	107.74	106.95	110.86	105.4	112.83	102.98	112.99	100.43	116.38	97.551	107.15	111.76	105.2	108.14	111.02	108.54	104.89	109.6	110.94	107.17	106.42	105.7	116.11	111.16	111.46	113.89	116.78	105.6	104.85	108.51	99.149	108.69	111.93	105.35	105.41	108.2	107.45	104.53	108.71	102.53	117.66
108.71	95.511	103.72	94.021	105.66	98.698	102.36	92.78	96.415	100.4	100.25	101.74	98.149	103.27	104.5	94.317	100.62	100.53	99.654	103	98.995	102.04	104.03	100.19	102.67	95.055	99.784	99.374	107.33	97.533	101.48	99.229	98.787	105.1	100.95	100.7	101.38	100.64	98.678	111.91	100.55	96.112	119.44	97.415	104.07	104.09	98.647	95.978	103.2	105.35
103.81	108.34	101.06	117.25	112.43	102.05	111.6	105.71	105.41	105.51	107.37	109.4	101.91	109.72	105.8	106.67	105.74	98.079	101.01	105.74	111.73	110.39	95.14	101.07	108.64	106.82	114.01	102.25	113.01	107.39	99.777	110.08	107.67	106.43	108.76	115.29	98.089	110.06	104.78	111.24	107.28	101.69	100.97	106.67	109.62	105.88	96.142	107.19	108.24	105.75
102.1	111.54	111.22	104.85	105.02	109.21	109.56	109.79	104.93	102.52	103.67	106.44	102.85	100.66	95.625	109.21	104.77	107.48	106.73	113.25	109.46	107.24	106.66	106.67	101.71	107.46	103.62	112.54	102.74	100.47	103.55	104.13	102.07	101.28	99.672	101.08	104	98.485	105.61	110.11	104.34	115.25	107.87	98.121	110.13	106.99	104.79	99.837	107.22	108.67
110.23	92.58	101.61	107.79	106.11	112.14	103.07	108.68	101.73	112.34	114.6	105.88	110.61	109.36	99.485	108	112.73	103.82	108.53	115.35	112.62	109.18	114.68	99.916	104.09	111.51	106.01	105.48	104.11	110.15	104.06	109.32	103.89	101.06	104.69	97.898	110.37	105.07	104.88	104.79	107.49	104.82	101.93	112.07	110.66	109.58	106	115.66	91.959	100.43
99.713	99.606	94.456	107.57	98.899	97.971	110.34	107.51	96.513	93.104	92.076	104.52	99.86	94.261	92.131	97.85	111.02	105.81	101.89	95.289	101.62	106.44	96.448	105.86	102.06	103.3	97.009	105.52	100.72	97.208	102.51	99.972	101.6	105.14	95.503	104.74	103.83	89.219	102.75	109.68	93.031	98.25	93.038	98.741	94.044	96.149	93.256	106.85	95.722	87.221
90.917	102.92	105.17	91.94	103.55	98.344	102.11	94.148	89.693	92.856	99.793	93.889	100.06	93.608	99.443	98.741	93.223	99.034	96.987	105.75	95.864	97.284	100.36	105.3	99.209	101.55	99.843	91.313	85.594	89.926	86.71	107.8	96.458	98.02	102.81	104.68	90.949	102.96	106.32	96.523	90.417	102.75	102.23	97.679	103.76	89.975	101.26	101.72	92.061	95.793
99.879	102.38	112.82	107.34	121.93	105.74	105.95	105.87	113.77	113.15	100.75	114.84	108.01	102.41	104.7	106.49	110.52	106.79	119.41	108.77	104.13	105.15	101.52	103.52	119.9	102.48	107.85	118.73	108.65	107.64	113.67	117	104.56	101.1	107.34	110.98	115.17	111.22	102.35	100.24	111.29	109.85	115.32	112.7	103.88	102.73	102.03	108.39	110.05	113.42
113.64	114.1	101.83	113.66	115.47	107.29	103.64	106.77	107.41	110.97	121.79	109.53	113.01	111.59	104.02	113.21	99.635	114.82	110.88	100.24	121.6	111.08	108.8	113.41	112.53	110.07	109.24	104.83	115.86	120.24	114.75	99.818	112.57	103.12	112.11	104.25	111	111	107.22	109.45	118.22	115.38	114.09	119.46	108.42	116.35	106.96	106.03	102.58	114.89
98.243	102.83	118.11	111.61	101.42	105.55	99.058	110.41	120.38	111.13	100.58	110.43	112.05	115.05	112.92	107.32	110.9	103.75	106.29	99.959	116.59	107.75	114.51	106.06	109.24	110.96	117.79	108.9	120.11	107.34	103.67	103.34	99.461	110.45	113.29	101.21	109.73	107.23	112.55	107.29	109.43	105.83	109	118.76	104.35	111.17	112.14	105.85	106.81	101.27
114.71	110.57	104.13	108.48	103.94	107.29	108.91	98.742	108.32	106.34	104.21	111.62	104.43	110.39	103.76	99.677	111.12	110.81	100.85	102.65	105.33	104.09	98.268	103.33	105.43	103.36	102.63	101.66	109.22	105.51	104.01	106.38	95.938	114.11	107.07	98.769	111.28	108.14	101.32	112.51	108.72	106.04	100.52	98.341	111.6	107.91	115.09	102.44	99.132	103.3
103.51	110.04	107.3	102.89	106.3	106.65	101.36	112.28	105.85	103.5	96.377	108.36	108.9	108.31	102.86	108.07	94.172	106.1	109.04	104.11	97.264	91.769	101.71	101.55	107.03	95.683	93.061	106.6	102.4	105.18	101.79	105.99	100.33	102.31	113.71	109.89	104.12	103.9	94.939	107.65	105.09	92.91	110.55	98.039	105.99	106.99	103.09	102.92	111.07	101.47
104.61	98.889	106.79	112.19	101.56	106.68	113.25	99.641	103.08	108.58	107.89	105.67	100.58	108.28	104.56	100.71	108.26	102.76	100.55	110.48	108.35	106.95	101.62	107.98	102.75	110.69	103.78	105.02	108.37	101.59	109.43	110.5	98.864	112.04	108.09	104.39	101.79	110.22	110.72	111.02	107.83	98.934	107.35	106.26	106.96	106.65	97.744	103.4	104.53	106.57
110.98	101.63	112.01	115.38	106.37	102.43	108.92	102.03	105.09	105.25	101.56	113	97.957	107.89	100.21	105.06	104.04	97.761	108.84	110.62	109.93	101.26	98.166	107.08	104.52	102.22	109.07	109.04	106.81	106.6	105.45	120.05	104.32	109.16	96.737	108.38	107.33	104.23	105.7	114.66	104.42	103.13	101.21	110.94	104.88	107.24	96.012	104.82	108.23	112.87
104.85	105.17	112.37	106.09	102.43	110.91	110.78	104.97	105.15	104.52	105.98	106.47	106.18	107.24	109.74	111.25	110.83	103.2	102.52	109.6	108.02	105.86	109.8	108.94	108.5	111.14	111.17	101.66	103.26	107.88	104.33	108.17	106.88	113.54	118.77	99.012	108	102.75	108.62	101.14	114.76	104.47	104.32	115.49	102.75	107.26	115.42	108.76	111.77	105.81
106.31	110.88	108.47	102.79	116.49	116.46	111.55	101.87	105.8	100.33	115.59	101.62	105.18	98.44	109.82	105.96	98.936	107.82	109.5	99.184	111.69	106.85	114.64	110.49	103.36	114.01	102.04	104.86	111.8	109.08	106.96	106.27	109.43	106.39	113.14	115.13	105.74	104.88	107.65	111.91	107.48	112.07	113.39	108.24	115.32	106.69	104.73	107.43	105.55	106.28
92.59	91.695	101.1	98.377	102.86	96.72	115.01	101.71	97.497	96.208	95.53	104.85	93.198	103.62	100.31	94.52	92.232	93.824	102.41	106.14	102.98	109	103.48	96.079	93.543	91.77	105.51	102.83	93.617	97.073	104.98	115.4	104.35	101.65	93.011	98.173	100.68	94.521	94.549	97.554	102.21	99.838	97.357	95.858	91.673	96.488	104.66	99.185	91.858	96.965
111.15	108.69	103.34	106.59	102.08	112.29	111.1	113.76	105.03	112.49	113.47	100.81	113.08	102.63	109.86	108.55	112.83	107.41	110.18	111.26	97.631	100.26	104.89	107.88	105.35	111.73	111.97	107.49	109.27	114.33	107.31	106.01	107.79	111.34	112.63	110.56	108.68	109.88	108.45	111.16	106.04	119.07	109.24	111.98	109.33	110.41	104.48	102.7	105.78	106.09
100.05	87.637	97.391	101.98	106.13	93.977	90.28	91.843	95.193	98.321	103.73	96.375	98.272	97.47	97.398	98.914	99.484	105.69	97.172	102.59	104.44	96.85	99.119	95.584	94.339	104.02	102.84	91.063	102.83	103.14	86.463	104.86	95.525	96.976	99.394	95.973	107.26	99.138	94.132	101.58	96.876	99.076	87.256	101.84	97.277	99.934	94.228	98.541	99.809	87.051
111.19	100.38	109.83	108.69	103.06	107.35	108.74	102.65	114.14	112.14	100.55	104.15	108.28	101.63	105.9	107.47	99.591	114.61	104.9	121.6	110.84	112.2	101.44	118.93	101.44	110.66	116.28	103.95	113.35	108.67	102.09	112.17	101.81	106.48	110.58	108.77	110.28	108.76	95.818	106.41	107.96	110.18	110.13	101.97	106.27	103.09	97.147	116.19	106.04	106.11
105.86	101.57	103.45	103.52	109.1	101.44	103.11	102.81	109.42	109.48	101.27	100.64	103.77	107.72	104.6	109.41	108.72	113.18	101.77	101.86	105.31	109.55	100	113.29	95.353	104.2	111.29	99.656	114.17	110.63	103.83	113.46	113.14	104.8	104.56	101.02	99.791	105.47	108.62	110.07	108.85	107.41	116.77	115.04	105.71	107.73	110.06	96.766	118.38	102.78
110.72	106.09	106.65	112.78	102.5	103.28	105.02	99.72	94.282	102.11	97.676	98.738	113.97	99.819	107.99	100.58	107.84	111.06	103.29	97.052	103.15	106.23	104.68	108.22	103.53	98.568	109.5	99.433	100.18	107.29	97.755	97.653	101.97	107.57	105.92	109.22	114.33	106.87	105.87	106.03	105.37	108.89	105.76	105.06	106.2	103.43	105.04	108.83	107.57	107.47
100.83	99.379	88.804	110.33	109.25	101.33	112.52	99.257	103.96	96.739	93.225	97.21	102.62	93.809	99.249	101.75	104.86	98.098	111.08	104.35	96.164	99.014	108.54	96.548	109.5	103.16	100.05	107.02	96.639	98.454	100.34	93.794	99.087	103.28	102.27	97.18	95.677	105.56	96.245	99.777	99.356	97.254	110.91	97.559	100.86	105.09	105.24	103.3	90.804	95.235
110.77	111.66	116.64	116.08	105.91	108.34	106.07	109.04	101.55	110.76	110.07	108.34	104.34	118.34	106.32	107.65	108.71	108.54	102.84	101.41	103.96	103.69	106.01	114.19	109.19	109.62	112.53	111.22	109.76	108.98	109.21	115.71	112.32	114.84	110.65	106.28	106.7	108.38	119.11	118.93	104.59	112.38	104.66	102.92	105.59	103.53	117.3	116.88	105.1	106.85
103.23	95.646	109.48	95.33	99.599	93.522	97.898	95.686	99.695	97.536	98.267	105.41	89.755	103.71	92.404	99.761	95.632	103.69	105.37	92.86	97.668	95.134	100.14	100.09	98.208	104.99	94.948	92.175	95.151	93.129	94.077	97.315	102.84	95.109	104.33	100.59	103.15	94.543	89.262	92.637	92.313	95.185	101.18	104.44	106.8	100.68	102.5	95.411	99.074	101.73
103.6	114.62	99.329	102.93	111.63	111.84	102.98	108.13	109.62	110.37	108.35	107.87	110.58	113.2	107.9	98.118	108.45	109	102.78	111.89	107.99	108.54	104.12	97.135	113.03	103.33	116.27	104.97	110.03	117.31	112.83	108.69	96.831	108.35	101.59	115.69	106.98	110.32	105.27	108.58	102.3	111.44	107.53	105.67	104.08	97.085	112.98	108.28	103.08	102.48
99.018	97.802	113.83	110.36	108.88	107.01	104.53	107.66	97.742	114.36	106.55	103.35	105.92	104.41	102.44	109.4	117.97	113.33	113.28	102.1	112.12	105.38	110.75	112.94	101.02	102.58	104.6	108.92	104.51	105.52	107.51	111.75	105.39	101.36	109.56	108.82	116.66	113.91	106.13	112.72	102.29	114.77	106.32	111.52	103.11	97.829	106.01	107.29	105.67	108.83
104.61	105.05	105.77	111.29	113.36	115.2	105.05	106.57	110.37	102.36	102.85	106.91	102.69	107.01	102.23	110.19	102.18	107.96	117.53	110.76	107	109.72	110.32	103.55	105.81	109.23	105.37	120.39	104.41	108.61	107.36	114.47	105.75	102.12	109.6	101.69	111.09	110.19	105.83	118.01	107.98	109.8	95.144	108.75	112.4	110.26	111.82	106.96	103.06	103.47
96.976	98.279	100.97	102.56	93.297	101.5	105.31	98.991	96.617	106.71	97.098	101.97	102.99	101.86	109.81	106.26	100.86	106.42	106.09	109.07	110.08	103.84	96.037	104.42	92.241	92.46	99.467	99.199	109.26	101.25	101.18	95.608	99.248	109.95	100.93	105.25	98.482	95.587	94.629	96.359	97.817	112.02	97.81	100.1	97.18	98.364	104.04	101.1	102.46	100.26
104.74	109.52	103.62	104.16	104.98	96.758	110.93	103.49	99.865	102.84	98.321	102.44	102.65	107.94	111.61	112.6	102.6	105.39	113.33	110.22	107.54	99.679	100.14	105.45	95.392	111.6	104.87	103.89	98.803	106.84	96.186	97.334	106.9	101.17	104.31	107.67	105.34	103.06	111.12	108.03	98.181	96.527	106.92	108.45	107.61	106.64	100.01	100.82	104.67	104.75
106.28	115.64	101.9	103.37	110.79	112.53	102.74	100.1	97.98	105.61	109.12	100.27	97.341	109.23	108.8	103.24	104.68	107.36	114.94	103.49	104.75	109.55	105.07	103.27	110.67	106.08	98.441	100.93	100.2	99.159	98.292	104.79	106.2	110.52	112.2	101	101.57	106.44	101.6	101.61	105.38	104.47	110.94	109.03	111.53	113.38	115.13	102.83	102.27	105.91
99.407	95.762	98.842	105.34	105.82	91.61	101.16	97.405	104.19	97.42	101.75	106.44	91.313	97.018	92.633	100.44	102.01	101.82	101.61	106.09	91.811	92.869	93.16	102.13	100.49	103.99	103.06	104.57	95.251	111.41	98.311	104.09	100.18	97.026	95.865	95.841	96.445	99.011	99.653	101.15	100.02	97.942	107.52	105.64	106.88	93.593	104.87	93.865	109.09	104.06
109.09	99.835	102.65	93.019	97.94	96.854	102.69	104.34	98.462	107.12	92.916	97.456	101.57	94.484	97.257	95.931	94.141	97.467	105.13	97.425	101.86	106.36	102.49	101.47	108.11	102.79	102.61	99.372	101.22	99.531	94.054	103.21	101.31	99.228	98.819	92.387	107.73	98.131	94.914	104.76	101.22	97.992	90.056	104.64	107.49	101.1	95.647	103.49	111.41	99.521
109.56	109.4	105.29	109.06	107.07	96.146	113.61	107.13	103.76	102.2	101.38	110.62	106.45	98.025	113.43	108.21	109.09	112.78	107.01	106.74	108.17	107.95	109.18	106.46	100.53	103.9	107.25	107.17	102.13	109.46	103.56	105.76	109	100.95	106.86	105.05	100.98	104.42	103.97	102.62	102.07	102.59	101.11	104.43	107.35	104.7	104.98	109.31	110.85	107.06
88.184	98.195	94.116	99.18	107.57	101.42	96.995	101.91	101.78	96.864	105.58	90.618	97.318	109.11	92.805	97.941	97.476	96.067	94.891	102.7	99.619	106.61	95.908	91.315	97.942	94.658	100.11	96.332	94.996	98.301	109.15	112.46	104.44	93.777	101.17	95.984	102.95	90.235	104.95	96.689	102.47	96.642	96.708	95.756	101.89	108.44	100.28	112.07	90.723	95.144
97.497	99.714	104.16	95.915	103.08	105.42	102.54	96.203	99.8	99.903	96.569	106.39	101.46	104.35	104.26	99.923	102.48	98.119	101.19	105.03	106.65	104.04	91.848	107.59	100.4	97.853	112.23	101.58	99.394	100.51	100.16	102.66	99.514	103.59	107.64	104.15	107.04	100.84	109.52	87.591	94.886	92.308	98.867	95.865	101.54	101.66	99.223	98.388	99.751	99.917
103.41	100.63	99.066	106.16	91.858	101.8	97.856	100.25	101.36	102.27	103.6	104.07	107.94	99.471	104.68	95.884	108.58	108.08	93.655	110.44	102.34	99.833	99.379	104.73	99.28	100.21	94.295	106.45	103.48	94.212	103.64	90.839	102.25	97.067	99.541	101.23	97.151	107.16	102.92	101.97	101.26	105.22	98.673	108.43	103.28	103.98	100.04	111.12	94.37	97.735
99.84	99.788	98.657	100.81	98.3	104.58	102.98	103.24	95.338	99.137	91.946	101.37	104.18	100.01	93.645	103.35	91.65	93.184	97.319	89.528	100.33	95.568	92.601	98.625	92.295	91.732	102.79	106.68	88.772	97.126	92.846	106.26	100.95	92.107	94.964	97.185	108.37	90.648	101.57	103.16	92.372	107.25	88.057	97.079	106.99	102.39	104.07	96.922	94.217	102.89
116.25	104.87	103.22	107.86	103.46	101.48	107.53	99.246	105.38	112.51	102.21	105.53	113.55	107.18	108.49	110.75	103.89	98.593	111.03	107.83	104.49	104.93	112.25	106.56	107.25	108.24	109.42	99.826	103.98	101.62	111.98	104.62	114.12	117.44	102.65	106.92	110.76	103.31	104.22	106.5	104.05	115.13	104.99	110.88	105.05	100.6	105.51	105	99.306	100.75
97.992	105.29	106.26	107.84	103.7	112.83	118.57	107.53	105.04	97.292	106.24	103.3	108.52	108.01	93.527	105.89	114.1	111.27	105.47	100.79	113.76	97.801	105.64	106.8	108.97	103.25	98.062	100.36	102.86	106.41	117.64	105.73	105.79	106.03	101.72	106.65	107.59	98.797	110.28	96.544	102.79	102.92	112.09	106.19	98.927	102.88	106.11	105.54	109.13	104.51
103.1	119.05	113.6	110.75	94.931	110.95	117.63	106.79	103.9	107.35	106.46	111.57	111.11	105.15	101.18	100.77	115.13	115.33	111.25	107.49	100.05	117.31	114.5	110.33	105.52	113.11	109.95	109.3	111.76	114.59	105.22	110.78	102.95	113.2	108.41	104.85	112	110.14	112.54	107.34	106.69	103.99	103.36	108.37	112.44	111.5	113.32	106.52	115.17	118.74
106.93	107.77	109.75	93.941	106.9	98.203	108.37	106.46	107.91	107.49	109.08	98.588	102.36	103.53	112.8	106.32	106.52	103.87	113.73	99.653	105.04	110.83	111.56	104.55	111.3	105.11	116.6	109.31	98.812	107.63	102.97	106.09	101.93	105.41	94.78	110.62	107.52	108.98	104.9	104.7	111.83	117.75	108.58	110.42	116	112.74	107.16	108.71	106.83	105.71
110.1	101.04	104.13	103	102.32	104.11	113.59	116.42	95.892	100.89	105.46	100.37	109.53	102.17	118.48	116.08	108.75	98.291	118.71	101.09	108.9	111.18	101.55	102.05	102.32	96.996	111.52	116.1	107.83	108.19	113.25	109.17	106.12	110.87	110.93	105.88	101.3	108.98	102.56	111.16	112.75	104.03	101.15	103.89	101.85	108.8	109.93	110.76	103.04	109.9
103.23	109.89	105.42	98.083	101.31	103.43	109.17	106.39	100.9	104.83	97.525	99.561	93.93	106.22	114.4	111.34	109.05	106.52	100.47	98.25	102.58	102.7	105.51	107.08	107.69	111.62	110.45	106.74	100.83	102.41	106.86	97.29	107.89	96.525	113.11	103.8	101.92	104.54	100.66	106.41	117.95	109.14	106.78	102.81	105.96	106.07	114.83	101.79	111.32	116.2
110.84	115.21	111.42	97.911	111.46	112.83	106.94	106.19	119.95	107.89	105.66	115.35	112.87	101.93	109.73	114.55	111.23	104.27	115.33	103.71	100.64	110.89	113.2	106.94	110.16	102.14	112.73	118.9	109.78	109.67	108.47	109.71	106.15	112.51	112.54	103.14	96.427	107.26	113.15	118.08	113.82	110.12	108.73	112.68	112.79	112.84	117.51	109.96	94.489	115.71
112.06	101.3	103.49	101.01	99.309	108.5	103.1	101.27	108.34	104.41	101.73	109.23	106.79	102.17	111.62	104.31	107.93	104.29	107.09	102.24	100.91	118.05	102.34	106.67	100.65	103.26	116.52	106.74	108.7	107.71	115.49	112.76	112.23	105.38	103.42	103.77	107.52	112.67	106.15	100.84	108.96	107.6	110.88	109.25	101.38	106.58	102.12	103.31	103.41	112.27
107.25	109.2	116.68	107.46	110.79	103.13	104.62	106.07	115.67	111.7	109.05	102.41	117.39	113.46	117.47	110.36	106.29	103.88	98.619	108.15	110.11	111.46	105.85	115.61	115.62	112.43	105.64	96.312	105.91	108.19	110.34	107.37	99.724	105.07	111.47	108.53	116.63	108.47	110.17	114.77	108.29	106.64	103.69	105.65	98.596	109.46	107.49	106.89	108.32	104.32
109.41	109.67	109.77	99.602	105.87	115.28	107.99	113.73	102.4	105.19	100.72	110.97	108.35	108.42	101.79	104	100.8	112.83	108.17	102.29	108.5	109.53	101.87	108.28	104.12	106.53	116.68	116.1	102.18	103.62	109.27	108.45	105.41	111.49	107.07	106.8	106.07	106.71	113.06	101.09	111.99	104.97	107.49	107.45	100.9	112.32	116.62	110.54	103.04	101.58
104.04	106.66	113.9	117.76	117.6	114.85	110.33	109.1	108.24	106.54	112.49	111.04	110.39	106.15	107.56	113.67	113.6	115.27	110.25	105.15	109.35	105.84	104.49	108.66	109.48	110	103.55	110.26	101.82	109.61	106.1	116.61	108.66	110.48	97.846	106.67	106.7	96.086	104.77	110.97	113.06	107.46	111.63	107.93	116.43	105.4	116.45	119	112.89	111.12
107.91	100.34	104.98	114.49	109.45	108.4	106.92	105.3	114.69	103.98	112.02	108.67	105.96	105.22	98.325	116.84	109.53	108.3	104.81	108.41	101.2	103.33	106.88	102.46	101.12	109.53	113.63	102.89	107.21	116.18	109.1	110.76	105.5	106.9	102.05	109.17	104.29	107	116.98	99.502	114.75	114.61	118.42	105.39	105.5	103.44	104.29	101.78	107.35	112.05
107.43	113.19	104.88	103.63	103.72	107.99	107.36	104.83	97.912	107.27	109.86	109.69	100.14	109.7	105.07	102.1	102.23	111	102.08	110.27	111.07	102.79	104.08	105.06	106.57	111.02	103.11	109.05	100.81	114.84	103.37	101.99	110.76	104.18	111.42	103.37	103.3	116.37	108.9	107.03	107.82	113.62	101.43	101.55	105.63	102.02	95.582	112.64	102.14	110.49
106.48	119.39	107.27	103.87	111.45	108.24	108.98	113.16	109.37	115.69	110.1	96.036	114.55	114.31	106.91	112.77	121.49	106.63	118.99	106.02	112.01	103.49	108.6	107.64	112.4	107.39	100.04	106.15	100.85	112.32	109.08	105.16	103.36	106.12	110.21	107.06	108.7	110.37	102.33	108.13	119.81	100.32	107.71	107.89	110.86	111.2	118.27	113.5	103.67	115.64
113.17	105.1	96.376	113.75	106.56	105.65	105.02	105.05	107.96	101.64	113.39	110.47	109.2	108.41	113.91	106.25	103.1	116.43	108.42	102.92	100.19	112.63	106.71	101.55	105.09	109.01	102.1	106.77	116.59	108.26	108.76	110.46	104.22	111.2	110.76	106.28	111.4	113.13	113.16	112.41	110.46	107.62	107.43	114.85	112.41	113.04	108.41	109.58	116.47	108.17
116.29	111.45	111.94	108.14	110.57	115.25	110.3	98.693	106.58	108.81	111.25	99.291	109.44	95.806	104.81	102.52	104.64	102.67	105.88	101.3	109.84	103.85	107.48	110.84	105.71	108.26	114.77	117.02	98.826	101.65	116.82	104.38	107.88	102.55	106.01	102.63	111.35	108.03	114.69	115.53	105.54	106.89	106.5	106.03	114.12	114.17	106.78	104.87	102.27	106.56
104.3	101.42	102.99	102.57	107.45	101.33	108.74	113.81	110.91	103.85	107.44	105.9	107.1	113.06	105.37	109.31	116.84	102.85	103.53	106	113.84	105.75	112.37	107.13	103.66	119.51	100.17	103.52	111.4	106.56	106.26	106.66	104.36	104.17	99.201	110.69	111.15	108.54	112.09	111.47	110.76	107.96	107.02	111.99	115.2	111.93	101.27	112.09	103.62	113.6
112.33	108.04	96.222	97.417	104.18	102.91	100.83	97.292	103.52	94.899	103.28	110	104.99	101.14	101.08	103.63	108.62	102.7	108.8	99.035	107.82	103.09	106.63	107.55	109.06	102.67	107.39	105.87	98.844	109.52	112.68	104.34	106.99	105.77	107.34	104.27	108.68	109.54	111.04	102.39	108.25	108.22	121.18	109.49	118.1	105.25	111.58	112.21	99.852	108.5
96.197	100.44	102.84	104.1	103.1	105.78	92.563	107.16	101.2	105.56	96.494	101.64	89.816	103.2	106.5	106.49	102	102.86	98.673	93.053	98.342	93.75	102.26	104.02	96.084	97.443	98.719	95.888	113.75	100.4	100.93	107.04	101.29	99.732	100.69	100.06	103.95	94.374	114.45	103.88	89.25	108.05	103.2	96.247	104.96	106.37	101.42	98.909	93.386	105.37
98.502	101.78	90.918	97.109	102.55	105.83	97.44	94.033	95.526	104.41	104.54	97.41	98.315	97.203	99.293	103.52	94.192	100.11	92.92	102.18	95.901	98.193	99.396	96.022	100.69	86.165	99.139	99.139	100.11	97.178	94.157	99.89	98.558	99.492	101.37	98.634	95.1	92.384	98.357	97.949	103.18	97.531	102.41	100.73	100.57	102.81	96.631	92.661	106.66	96.526
106.72	100.08	104.65	104.41	103.55	98.061	105.99	103.8	111.72	106.92	109.45	110.99	106.63	104.05	105.49	110.58	107.98	103.41	99.202	99.46	99.004	100.42	98.421	104.61	107.92	106.82	101.34	109.5	101.4	108.14	102.97	109.38	109.13	105.15	105.05	106.52	104.99	100.86	101.52	100.81	104.86	110.07	99.512	105.99	112.62	109.7	114.46	108.74	104.44	101.87
109.04	102.83	97.686	103.72	107.77	101.34	104.59	98.133	102.23	109.36	103.47	107.33	108.38	110.93	110.38	108.94	115.24	102.16	106.61	107.48	93.699	104.48	107.86	104.65	112.4	108.27	111.71	103.79	107.08	107.07	109.74	110.18	101.84	109.91	101.04	105.52	108.18	107.96	103.82	113.54	106.73	103.51	100.43	96.272	104.09	105.27	105.82	97.449	101.82	117.76
91.496	104.88	95.634	96.988	97.95	104.01	102	96.409	97.756	95.18	98.127	102.05	92.056	98.062	92.405	110.49	91.718	88.881	100.13	95.231	102.5	106.53	96.93	100.48	95.796	109.82	99.873	101.35	101.5	106.4	102.42	104.57	93.951	98.244	96.555	100.68	95.063	89.421	93.596	89.573	95.359	97.031	97.346	93.453	89.816	101.85	101.68	99.708	92.091	103.35
113.41	95.998	111.07	111.53	120.88	100.13	110.06	105.13	108.4	105.52	99.381	105.31	103.22	98.821	97.995	100.05	102.36	98.46	102.89	102.61	107.09	111.4	104.09	102.27	101.06	100.12	104.49	103.45	104.41	101.11	95.733	105.41	104.28	100.4	101.91	101.3	105.78	107.85	106.08	101.23	106.55	106.88	100.65	114.57	118.19	106.56	101.82	102.87	109.77	102.51
117.17	107.32	114.61	110.13	109.65	113.89	97.567	108.04	119.63	111.81	109.63	99.837	98.146	106.87	110.7	98.255	98.415	114.42	104.25	112.69	111.1	108.52	105.57	103.21	114.16	110.54	105.65	109.33	98.674	106.55	108.36	109.46	105.29	103.79	107.15	103.11	108.58	98.885	107.98	105.26	101.82	110.01	113.53	107.1	109.78	101.82	105.64	103.18	103.83	116.8
106.92	97.696	98.354	110.18	103.71	113.64	106.36	108.1	105.94	106.09	107.88	103.34	109.9	101.41	110.98	105.06	98.942	97.999	98.018	100.48	108.12	103.93	105.12	110.04	100.76	106	116.33	104.62	104.01	108.67	108.87	107.35	109.51	112.65	109.73	98.271	110.56	105.5	98.206	104.34	108.02	105.94	109.77	105.06	109.36	99.036	108.17	101.35	107.33	106.31
107.34	103.86	106.6	106.32	104.81	87.793	121.75	100.84	101.57	108.6	101.05	114.24	101.83	100.18	109.32	112.49	103.11	108.68	105.06	105.78	106.92	109	110.86	108.63	108.34	104.79	107.51	98.291	107.54	104.12	105.87	110.51	104.8	121.71	105.68	113.21	103.53	108.15	104.11	100.93	111.92	109.5	111.31	114.19	100.09	108.49	108.85	102.44	96.984	108.39
95.788	108.8	104.56	101.79	112.52	107.34	116.83	109.6	107.17	106.96	115.05	108.1	108.32	120.54	108.17	114.82	111.96	110.79	116.8	117.12	116.52	104.12	107.47	102.38	109.97	102.18	105.33	105.17	102.47	104.89	106.71	113.68	108.27	109.18	111.5	108.28	110.94	107.33	102.2	111.86	108.34	108.41	109.22	100.3	101.45	117.49	98.693	100.21	106.45	110.88
101.92	110.8	111.68	103.6	118.13	105.05	104.98	101.16	110.65	111.52	107.82	99.82	109.4	104.66	104.33	96.046	106.52	111.38	109.62	110.63	108.26	111.48	114.98	114.06	108.8	114.41	104.87	109.33	104.23	108.78	113.09	115.24	104.63	111.14	121.34	99.121	106.32	112.83	104.67	105.52	107.98	105.04	109.61	106.98	105.81	110.27	107.2	110.32	113.83	105.75
100.78	102.33	98.095	96.721	102.28	104.34	99.375	108.44	100.75	97.255	98.126	94.635	101.07	106.78	99.341	93.881	103.37	103.24	102.45	94.851	97.14	85.162	103.21	94.034	98.541	101.32	98.119	98.394	96.365	96.337	104.06	96.656	105.26	101.46	95.423	105.56	104.8	101.25	98.648	95.706	102.12	99.835	100.25	108.94	105.47	102.05	91.654	97.237	96.196	103.09
98.232	107.74	94.241	103.61	101.14	101.56	95.839	100.44	94.487	99.525	95.21	95.372	99.559	99.131	102.85	101.18	101.32	98.051	100.79	101.25	98.591	94.566	99.83	105.96	94.765	101.31	102.91	96.079	93.301	86.912	97.831	106.99	89.515	97.344	94.613	92.941	100.65	93.107	102.27	98.342	87.556	96.478	101.41	101.73	95.809	101.41	98.074	91.307	102.02	106.92
106.18	111.01	101.08	107.42	109.34	105.99	111.68	108.43	102.57	109.39	111.19	113.77	115.24	117.78	109.43	108.43	108.09	106.48	107.36	110.91	106.21	110.54	110.45	105.44	113.94	106.18	102.91	112.25	106.08	109.8	97.093	101.78	99.599	122.14	107.73	108.59	109.54	104.81	106.23	106.97	105.56	102.07	106.54	118.9	111.72	113.19	107.8	104.2	104.32	115.97
102.88	107.78	110.3	102.08	101.28	99.693	101.53	118.44	107.73	104.32	101.33	102.68	106.13	109.98	116.98	101.73	107.86	104.88	103.72	109.62	108.34	115.74	105.87	107.93	110.06	106.36	107.53	109.75	117.15	109.55	107.77	106.89	99.879	110.17	115.34	102.71	101.1	109.21	105.86	106.12	109.06	106.21	101.53	112.04	115.5	108.29	98.759	109.9	112.4	103.76
102.38	116.52	113.47	108.07	102.53	119.45	104.9	107.25	105.11	94.956	108.46	119.86	112.77	105.89	111.18	114.79	105.64	112.99	113.1	110.28	106.14	101.79	106.59	100.22	104.47	110.44	112.66	105.85	103.94	113.06	109.74	110.06	102.48	113.2	105.57	103.31	107.16	115.04	116.86	114.58	112.03	109.98	105.98	110.67	112.13	105.25	117.56	106.59	102.06	117.01
120.09	109.97	115.77	107.13	111.8	116.91	113.93	104.57	109.95	105.23	110.1	110.1	105.15	104.84	107.92	109.64	110.32	111.83	109.56	115.06	117.88	111.19	111.7	109.54	122.93	102.77	102.18	110.99	106.11	103.25	106.79	115.98	101.57	103.16	106.89	102.32	105.69	104.54	113.38	107.36	108.06	105.16	106.45	97.28	100.4	108.82	110.43	106.65	105.25	103.6
101.63	105.02	99.327	106.94	106.42	115.76	97.893	105.13	113.66	104.42	108.28	111.51	109.53	104.27	113.92	105.75	108.77	102.96	116.63	103.43	106.94	110.54	110.08	113.13	105.68	108.94	108.18	109.72	106.23	109.13	110.43	107.95	108.18	110.33	108.19	104.41	106.72	111.55	111.68	102.65	108.76	109.48	112.35	112.08	106.28	97.359	100.49	103.32	114.27	102.99
101.36	101.44	108.74	102.44	107.85	117.65	105.76	111.06	100.61	111.76	91.954	109.15	101.13	104.52	102.2	100.5	108.57	105.17	104.7	112.92	104.18	104.12	97.879	108.32	98.988	104.11	106.72	97.152	110.92	108.33	115.54	97.633	109.75	101.34	101.89	104.66	105.19	102.95	103.89	107.51	109.95	97.752	115.22	109.01	102.77	112.66	100.95	111.91	110.25	102.77
107.28	111.82	104.44	101.72	109.83	111.05	103.87	103.26	101.38	115.12	113.6	112.02	102.69	108.44	107.87	106.55	113.89	107.39	117.25	108.68	105.58	107.32	104.68	112.58	115.16	114.94	105.67	103.01	112.11	107.3	105.91	111.71	109.14	100.09	113.57	113.51	112.21	102.64	111.07	106.37	106.94	108.26	110.88	110.65	107.33	107.14	112.85	108.05	119.4	107.88
102.28	107.17	104.66	104.97	108.61	106.41	110.06	104.14	104.21	107.85	99.91	109.52	117.56	108.09	97.819	101.77	108.71	112.52	105.03	105.35	98.352	109.97	108.22	110.78	112.35	108.52	106.6	102.74	112.57	104.68	107.95	102.23	116.75	97.955	104.87	111.95	109.21	112.89	105.96	108.26	113.7	101.32	108.75	113.85	111.37	110.73	103.84	109.09	107.14	109.37
103.78	107.6	103.36	109.68	110.88	108.65	114.87	112.96	100.93	116.09	113.72	108.39	113.77	114.09	109.22	109.64	106.17	104.14	109.73	108.12	103.72	102.45	107.45	112.18	107.87	109.96	104.02	107.96	108.06	111.84	113.45	110.16	115.19	108.13	95.264	93.016	105.12	106.92	113.48	103.89	103.74	103.55	106.08	103.46	113.87	103.97	116.19	113.57	98.099	109.17
112.71	100.86	107.26	102.54	106.67	103.46	102.02	107.12	109.12	105.5	99.96	98.479	111.9	107.02	101.97	106.81	105.14	103.55	109.05	113.5	96.221	101.3	107.67	104.01	101.31	106.34	108.38	111.05	93.873	109.66	106.53	116.16	110.1	105.28	106.75	112.35	111.25	102.3	110.89	114.02	99.439	108.18	108.18	103.94	101.11	107.05	107.62	94.459	109.41	103.72
102.02	103.82	107.91	99.99	102.51	97.417	102.49	107.68	99.775	103.92	94.154	92.67	102.75	99.343	110.29	100.09	91.33	98.154	101.61	100.28	99.497	113.36	106.9	93.38	102.73	100.58	100.46	95.182	94.277	92.033	100.18	109.47	93.192	102.54	93.601	94.891	98.046	96.233	89.217	108.04	97.248	96.234	98.411	92.3	95.88	103.29	103.35	100.76	99.972	101.61
100.61	94.106	97.665	100.02	101.46	99.651	97.002	92.077	103.59	108	103.67	98.317	102.29	104.27	96.996	100.02	103.35	95.341	93.24	104.98	97.594	96.2	108.68	93.363	91.732	98.79	109.69	106.84	104.09	101.99	94.536	106.95	99.432	91.606	98.567	92.734	95.599	100	89.239	99.638	94.3	102.93	94.85	96.172	96.938	93.137	99.77	109.15	103.61	100.11
107.58	118.93	98.804	112.04	108.59	101.06	106.6	100.22	100.08	106.09	106.26	107.93	109.84	109.34	112.31	107.65	108.61	98.607	104.56	108.97	115.41	106.97	107.43	117.69	110.92	101.78	102.09	106.05	109.28	113.67	105.5	102.69	112.06	101.19	99.569	95.632	106.93	112	109.55	103.39	114.51	102.6	113.03	96.795	102.22	109.05	102.89	98.5	107.4	97.918
101.68	113.96	111.24	111.98	110.56	117.51	115.62	104.42	101.08	108.7	109.84	106.88	104.83	103.59	108.87	116.3	115.11	115.41	108.44	107.68	112.08	118.42	103.18	115.61	112.31	108.03	119.02	99.977	104.87	106.14	106.22	108.17	105.28	104.88	117.42	107.56	114.72	105.95	109.87	92.807	113.26	107.53	103.14	120.58	99.837	108.54	113.89	106.48	114.06	106.67
86.135	94.888	93.712	90.861	99.845	102.96	102.63	94.277	102.76	90.466	103.09	95.282	105.02	98.819	88.05	94.957	92.793	101.66	97.05	96.185	93.621	103.5	99.144	97.583	89.204	96.81	109.77	102.03	101.23	93.274	112.96	98.929	98.534	100.98	87.517	96.562	106.21	101.48	99.211	103.76	101.02	105.58	91.52	101.64	97.164	96.119	98.572	99.67	93.481	94.006
98.865	95.014	101.34	95.963	83.204	101.31	90.021	93.985	95.224	98.554	99.348	93.332	93.466	97.266	92.449	93.034	98.672	97.28	93.712	105.87	86.962	94.22	101.93	97.234	95.799	107.22	103.94	94.413	99.437	102.76	96.788	95.313	92.97	97.668	99.834	104.24	102.59	92.72	91.739	96.769	107.45	100.75	96.722	90.186	98.676	97.535	104.75	94.511	98.265	103.12
106.76	102.82	101.3	113.47	94.214	102.22	108.8	105.31	118.04	98.615	117.97	105.84	105.35	103.01	108.54	106.81	106.7	106.59	116.28	107.3	100.32	109.28	116.14	116.37	120.43	113.61	104.36	96.322	103.74	121.28	118.34	113.91	119.27	114.05	108.57	110.14	109.65	106.87	107.64	98.259	108.83	117.87	119.75	105.17	114.82	108.97	101.83	105.94	101.91	112.86
85.773	90.579	100.77	98.384	106.94	103.12	101.57	94.762	98.471	104.52	99.518	93.148	93.818	101.29	99.202	96.891	93.487	91.771	98.497	98.387	101.98	100.58	96.632	95.762	98.992	99.341	106.89	98.631	99.752	100.93	98.309	104.17	107.29	89.432	97.345	97.547	98.319	89.938	98.401	101.4	106.59	114.03	100.89	102.28	96.672	98.537	98.358	105.24	96.321	106.22
107.34	106.2	101.11	111.81	113.36	105.05	115.14	99.394	103.9	107.8	111.68	104.76	107.53	101.68	111.11	107.34	105.06	110.11	101.49	110.49	104.22	98.934	109.13	107.64	105.95	109.04	94.778	103.16	110.12	98.168	95.632	106.71	103.25	103.75	110.87	104.25	104.79	105	101.72	97.265	106.61	108.4	112.98	117.39	102.16	104.58	110.61	104.96	106.18	100.79
109.18	103.89	110.24	112.24	104.03	103.04	106.83	111.6	107.31	107.01	110.11	115.31	108.56	111.45	109.2	107.83	100.24	108.33	95.71	110.12	105.03	108.4	102.26	103.89	105.12	103.93	105.21	104.85	101.93	107.77	107.64	108.93	104.92	104.74	106.45	107.03	115.18	109.41	108.05	109.78	98.106	113.52	113.11	113.88	109.91	111.33	105.02	102.2	106.45	112.88
107.95	108.04	109.69	97.7	103.75	98.149	102.77	97.328	98.517	100.6	101.4	101.72	92.953	106.26	93.488	95.113	100.24	104.97	103.8	109.28	106.8	97.038	102.79	105.19	96.208	95.384	90.773	101.45	104.38	103.41	101.63	114.37	95.765	96.861	105.55	102.04	98.876	98.097	101.21	97.906	104.66	95.154	102.49	99.962	103.54	103.59	102.97	97.488	96.525	104.5
99.022	114.47	99.793	105.52	105.99	110.58	105.51	103.38	112.47	105.66	106.03	103.44	104.21	105.09	111.49	97.056	101.71	105.15	104.7	107.74	108.52	114.29	112.19	107.24	116.51	105.01	110.33	102	106.66	106.68	103.42	104.97	109.61	109.52	108.22	108.7	99.724	105.38	102.08	107.46	107.87	99.329	116.25	104	100.23	115.5	102.71	106.97	114.98	108.57
106.77	112.8	100.87	98.439	103.77	102.09	101.44	108.61	108.94	109.19	107.96	101.62	103.22	114.86	113.05	100.71	110.81	99.674	111.15	105.44	101.08	104.25	108.66	109.96	114.54	112.24	98.411	110.67	111.09	100.11	99.748	107.14	107.11	109.64	111.64	101.28	110.01	102.38	109.43	110.26	103.71	110.18	111.61	106.84	111.99	111.49	107.32	115.4	114.54	102.73
103.47	107.79	98.781	106.96	102.72	102.54	97.626	105.11	110.59	104.75	103.08	102.48	112.32	109.19	102.77	109.49	112.27	110.39	108.02	100.72	105.46	115.41	106.27	104.65	106.4	109.61	116.18	99.812	110.96	102.61	115.65	105.04	113.95	93.261	109.62	106.09	96.113	107.71	108.74	108.1	105.21	109.33	117.47	107.23	107.51	104.6	112.12	103.22	97.518	101.22
109.88	102.21	110.38	104.93	111.91	109.61	108.89	102.69	114.08	101.02	106.3	104.87	105.48	113.96	101.66	117.84	102.27	109.78	117.82	109.45	106.43	110.23	114.05	106.61	103.9	110.51	120.1	105.07	115.2	105.43	113.44	108.13	110.26	107.98	112.63	106.25	103.83	118.39	117.17	103.31	107.76	110.21	113.16	115.26	109.97	115.18	107.49	119.17	109.72	112.59
100.42	102.97	110.1	105.89	96.517	109.75	104.44	110.98	114.58	106.91	111.39	113.86	110.85	102.48	110.12	124.55	111.25	109.73	104.96	111.11	99.741	111.79	113.2	109.99	106.94	112.78	109.22	98.507	110.98	107.15	108.56	108.14	101.71	109.65	111.12	109.48	115.49	103.85	104.74	108.58	116.01	112.53	120.22	116.78	101.66	107.6	101.38	111.36	113.86	107.25
89.583	108	96.972	92.698	103.71	99.584	101.21	97.643	96.589	103.3	97.253	98.072	99.446	93.457	95.824	102.02	88.623	98.2	97.815	109.38	104.57	101.8	100.27	110.16	92.72	97.599	94.05	99.195	94.14	95.132	103.57	91.595	95.763	98.885	93.429	91.061	91.983	101.94	102.92	103.06	106.13	94.588	100.66	104.63	99.405	97.633	101.14	101.96	95.135	105.68
88.764	102.89	105.46	92.509	94.894	90.839	92.738	100.16	96.743	90.882	97.248	103.37	102.05	99.85	107.14	99.004	105.97	97.7	99.87	98.475	88.603	103.44	92.923	94.25	92.877	106.84	95.73	90.3	104.06	100.71	97.635	100.98	106.84	97.209	101	95.848	103.15	88.903	101.18	92.195	96.037	101.4	95.046	106.67	90.71	96.184	108.19	98.049	93.456	95.201
101.28	107.73	99.454	89.742	96.217	104.25	91.463	86.671	102.56	99.039	101.68	103.33	104.59	105.57	100.76	99.603	101.6	102.47	99.889	92.826	98.612	107.01	103.07	96.378	92.123	93.829	91.945	99.586	87.213	100.19	101.36	97.76	99.412	93.575	88.595	89.32	90.355	104.92	100.2	91.8	96.857	100.92	99.956	97.181	102.03	93.517	103.59	106.15	91.107	98.58
113.85	103.51	103.43	115.17	107.2	114.44	106.14	107.59	110.86	106.79	109.23	104.37	108.46	97.889	104.24	101.32	106.01	113	109.92	115.88	102.55	106.11	107.49	102.31	111.72	109.2	112.62	109.25	113	109.39	106.88	109.55	111.33	113.11	111.85	103.98	101.18	107.7	103.89	102.49	108.45	114.57	104.24	101.53	106.93	110.08	112.05	109.64	112.17	105.01
98.364	102.65	103.77	106.19	104.74	107.84	97.142	110.8	105.54	100.43	103.45	104.29	97.011	105.93	116.54	102.19	107.41	109.06	110.08	105.91	107.34	104.11	109.49	126.5	111.24	107.78	106.55	102.4	97.009	107.13	104.82	107.13	119.35	101.95	109.8	106.55	103.96	88.871	111.15	115.07	102.4	108.72	101.97	103.16	94.814	102.45	108.5	103.81	102.51	102.66
94.015	105.53	111.06	102.35	110.86	104.14	111.72	110.36	110.01	111.35	109.34	102.03	107.18	105.17	109.28	114.9	105.31	110.08	112.17	111.27	111.86	112.02	104.64	106.67	111.69	122.22	99.159	106.73	114.34	108.25	112.49	118.32	105.62	114.33	106.79	107.87	110.36	115.58	109.8	105.24	112.19	108.09	106.6	105.71	108.13	104.84	104.04	112.59	101.89	103.01
104.53	110.14	109.31	105.44	108.6	105.82	105.92	107.11	98.485	110.82	114.28	100.2	116.97	112.48	101.16	117.7	97.636	109.64	105.71	111.39	105.56	106.7	106.49	103.4	103.44	103.21	112.61	98.78	101.4	111.12	107.62	111.8	113.26	111.38	115.19	112.17	107.87	110.62	102.34	113.09	112.62	109.34	114.76	116.45	110.69	119.14	110.98	114.7	110.03	117.45
103.43	99.289	108.04	115.14	108.92	103.33	107.6	105.23	112.71	105.96	107.3	106.92	113.45	107.96	100.64	111.02	98.229	113.81	111.21	108.27	102.31	106.72	109.49	110.53	118.06	108.27	109.97	95.837	110.75	111.23	110.44	108.88	111.97	104.28	110.57	110.89	102.04	108	104.96	108.35	96.144	102.19	111.33	110.49	113.48	98.615	101.97	101.46	105.61	109.45
107.6	108.54	104.99	104.61	108.75	103.09	103.45	111.34	110.83	106.39	107.9	101.14	111.28	105.35	112.9	108.14	110.67	109.18	108.41	104.65	106	106.65	106.13	106.62	111.57	120.19	109.61	101.44	102.6	95.903	108.12	106.99	115.9	101.17	107.19	110.24	108.16	104.93	107.68	109.59	106.13	110.89	106.9	103.57	104.18	114.98	115.49	100.58	115.21	102.55
102.72	105.13	107	109.42	111.81	113.67	110.67	101.14	102.38	105.45	115.26	108.49	107.53	104.72	109.25	112.25	106.5	106.12	106.69	108.46	107.87	112.36	109.75	102.35	109.1	108.86	100.45	105.08	112.64	106.03	112.21	114.58	94.994	111.36	105.93	108.3	111.5	114.94	103.19	113.11	114.41	109.98	99.639	108.41	112.78	107.9	117	108.76	106.09	120.39
107.24	111.47	115.46	105.92	105.6	106.92	105.85	112.96	112.27	116	118.02	111.51	107.82	107.62	108.15	108.11	108.31	115.5	111.14	111.25	103.55	104.41	109.82	114.32	109.22	107.38	115.21	104.98	110.13	105.47	108.12	110.62	105.09	100.75	108.32	104.08	106.28	111.38	100.99	107.28	106.59	110.23	109.05	111.51	101.52	112.23	110.9	114.65	102.12	102.57
99.299	107.99	107.4	104.69	105.27	109.75	105.36	108.82	110.52	105.31	101.01	121.17	105.22	101.74	102.63	104	98.613	106.58	108.65	109.63	114.69	113.57	97.785	104.75	106.1	108.08	113.35	102.88	97.921	103.17	108.71	101.73	105.53	104.91	109.11	104.93	102.47	111.26	114.18	112.78	104.07	103.12	105.94	101.56	109.86	106.29	115.04	107.36	91.889	113.23
104.15	110.39	106.04	95.035	115.86	110.26	100.85	109.11	104.96	108.64	110.35	109.65	108.78	113.22	112.15	106.2	108.91	116.42	110.71	109.8	111.97	116.13	111.23	106.76	106.17	121.68	108.41	106.24	110.2	103.82	112.09	102.47	107.9	105.2	104.28	113.42	107.92	111.63	107.58	107.6	108.9	113.49	110.36	111.84	114.01	99.803	105.13	101.89	102.51	112.92
105.69	100.75	104.2	100.13	106.78	111.06	101.78	101.05	111.25	96.339	103.69	109.96	107.25	101	108.46	103.35	102.99	104.78	105.09	120.46	99.939	106.54	111.36	102.84	102.63	110.76	102.71	107.16	111.99	105.41	111.43	97.735	112.3	112.44	103.39	109.76	103.51	110.04	112.19	104.17	108.65	98.151	111.65	108.46	98.879	109.43	104.12	106.41	98.81	115.17
99.355	83.447	97.542	96.191	101.72	103.2	100.21	94.075	107.1	103.59	101.87	98.133	95.566	95.504	103.91	97.683	101.76	93.091	96.82	103.18	96.326	100.42	102.34	92.518	101.37	105.88	106.64	98.932	101.75	99.978	100.42	107.36	96.57	104.09	103.42	96.853	99.712	94.512	96.783	101.61	103.95	102.29	97.19	101.99	96.187	104.7	95.112	100.68	107.27	95.73
109.09	102.67	103.32	101.07	102.75	108.67	108.28	112.19	106.85	102.14	113.71	110.29	108.11	104.85	114.36	118.22	112.7	107.9	93.843	104.69	105.46	102.48	112.27	105.36	111.55	100.55	104.74	112.03	104.23	113.04	107.79	111.03	107.78	101.24	109.85	107.98	101.96	113.11	104.97	110.16	112.98	113.83	110.23	106.1	102.29	101.66	105.34	101.18	108.98	104.65
114.45	102.68	104.98	106.53	104.09	104.33	107.46	109.8	106.93	98.581	107.77	112.86	109.31	101.43	106.63	98.818	103.25	105.83	111.02	106.81	109.8	102.67	103.56	104.36	106.71	113.9	118.77	106.14	111.81	109.77	106.33	103.53	111.74	105.1	98.704	118.03	111.81	102.55	108.82	111.03	111.18	103.47	99.359	102.94	107.88	101.14	116.63	104.99	104.3	107.86
114.29	112.83	105.76	104.37	103.09	110.35	100.46	105.65	107.02	100.33	106.53	100.42	99.826	108.67	110.97	103.01	116.55	106.03	106.6	115.46	103.5	117.06	105.18	112.17	116.25	111.39	110.83	108.95	102.78	108.4	118.91	108.82	99.517	103.84	113.19	106.21	103.35	100.15	109.25	101.78	112.56	107.91	111.74	100.22	108.68	109.8	110.46	107.14	107.71	101.75
96.04	100.54	100.42	98.024	99.582	112.27	99.732	98.998	96.191	93.962	99.445	102.86	90.809	99.042	100.13	89.075	96.357	97.92	95.932	99.165	100.89	97.184	103.41	94.175	98.396	105.19	95.708	94.941	101	97.828	105.62	96.282	100.54	95.194	104.08	93.997	92.398	89.136	94.805	99.331	91.859	97.92	99.099	87.708	99.204	104.71	95.316	105.61	110.08	97.189
108.9	109.59	111.77	106.1	111.66	100.93	104.39	102.71	105.28	107.37	106.78	110.41	102.69	114.16	98.243	103.47	102.64	116.09	102.6	112.37	113.08	107.25	110.64	106.03	111.97	110.31	105.89	103.39	103.75	114.3	108.01	102.54	105.99	101.45	115.33	102.25	106.92	96.777	105.09	108.48	97.013	106.22	114.99	109.97	102.68	100.51	110.98	99.993	109.72	104.63
105.59	111.68	105.24	117.31	103.65	104.78	93.014	117.3	108.13	109.79	111.96	107.41	115.07	110.68	102.22	111.98	102.68	94.241	108.59	104.65	111.28	104.04	109.69	102.19	104.85	110.64	103.23	111.38	109.35	101.05	109.94	116.41	102.4	104.05	109.96	110.62	105.27	106.08	110.42	106.83	115.3	100.83	110.92	105.85	109.38	112.53	109.45	110.11	106.6	107.97
110.33	110.52	105.4	112.31	105.36	104.96	106.25	105.47	108.76	110.36	111.25	104.7	105.24	101.36	107.67	108.19	107.28	114.98	89.948	114.16	103.93	101.67	107.59	104.55	107.87	101.77	105.62	109.12	103.9	109.84	105.49	110.28	117.46	108.97	115.17	105.79	105.6	104.96	105.09	107.78	107.85	98.123	106.24	103.41	109.36	107.77	116.93	110.79	101.67	112.31
103.81	115.26	114.73	118.99	105.84	108.29	104.48	104.69	113.54	121.05	115.18	110.46	107.6	106.76	109.52	112.63	100.26	103.38	105.49	109	109.78	103.08	103.16	96.491	111.59	105.15	104.18	108.45	105.37	99.991	115.45	104.47	115.78	107.48	116.05	103.78	115.39	101.48	107.69	106.38	106.88	109.91	107.88	105.01	112.82	109.71	100.24	119.98	109.69	110.21
113.16	114.32	113.28	106.17	100.13	104.11	97.132	107.64	109.97	111.44	112.42	112.24	106.75	115.22	112.67	102.98	110.85	93.632	99.709	101.91	108.06	106.81	117.45	109.73	114.61	107.1	105.27	110.67	96.881	111.43	110.29	101.2	104.3	102.93	107.03	108.24	111.11	100.43	117.7	108.23	103	101.46	103	108.89	115.1	109.08	101.74	109.95	98.703	107.48
104.15	106.42	105.93	110.68	109.79	116.32	106.53	100.39	105.96	106.43	111.38	104.64	117.65	100.45	116.04	104.88	111.9	109.25	105.68	103.92	101.38	100.06	102.84	105.1	108.08	111.91	103.72	109.66	114.93	105.4	101.09	105.59	105.61	109.24	100.05	101.13	107.26	106.08	101.34	105.06	102.33	102.03	105.3	103.88	106.2	110.62	112.69	102.15	111.06	104.47
106.73	102.66	104.59	106.85	100.91	109.42	110.83	99.878	106.84	99.799	104.86	114.38	96.301	107.87	103.32	107.59	100.15	97.33	99.359	103.92	99.936	101.66	116.82	108.88	105.6	108.23	112.06	105.58	117.57	107.57	98.14	104.35	108.62	104.45	112.99	109.99	106.23	105.22	113.28	100.41	105.21	97.04	101	104.4	105.08	109.49	110.19	106.48	105.74	103.01
108.99	106.78	113.25	105.4	108.62	108.19	108.25	113.49	112.24	106.47	105.02	121.13	111.3	112.17	117.57	120.86	104.08	112.16	110.14	113.11	107.32	112.8	109.41	108.1	105.52	99.74	117.26	109.85	108.92	107.78	116.06	116.72	99.623	101.68	111.22	110.97	116.01	106.8	116.05	115.73	108.86	113.25	107.76	115.79	119.28	105.79	111.9	121.06	104.53	112.01
115.39	110.69	106.46	115.7	103.23	109.81	105.92	105.21	99.585	100.49	117.32	111.48	109.28	107.99	110.7	104.82	108.06	116.76	108.03	106.03	99.939	107.44	112.82	116.02	110.45	108.87	111.38	104.03	112.12	103.82	111.44	110.98	107.23	105.68	104.12	109.75	107.48	105.43	101.5	113.47	109.86	99.632	112.05	105.79	116.37	105.45	104.79	105.31	115.45	110.76
95.937	90.851	95.291	99.496	99.467	91.553	90.763	103.41	96.917	100.06	94.404	96.62	95.66	96.962	101.5	88.24	95.159	92.952	93.112	102.88	88.153	99.744	98.392	100.24	103.81	89.203	93.599	98.137	94.924	98.79	104.06	97.257	96.917	102.62	99.275	96.462	102.89	92.899	93.952	100.17	85.523	100.51	101.19	95.244	95.418	99.197	97.949	103.32	100.9	99.415
95.418	94.284	100.62	91.952	101.3	92.55	102.86	87.634	103.57	94.53	99.821	102.58	92.872	98.645	104.75	94.374	103.13	107.18	94.104	104.03	99.316	94.079	96.042	105.25	105.7	106.15	94.85	96.471	97.114	98.463	100.46	93.839	96.428	100.05	95.933	96.329	96.403	95.651	100.24	96.74	88.193	92.986	93.224	102.63	106.61	95.395	101.98	90.699	103.24	98.377
102.03	101.64	97.35	114.3	111.47	110.84	105.71	102.97	110.18	106.11	108.62	103.55	107.98	103.12	102.84	102.4	111.12	101.82	112.21	105.04	102.01	102.06	103.25	107.64	103.06	109.49	107.53	102.07	105.4	101.73	109.59	110.24	103.6	113.36	105.21	106.77	117.41	104.06	113.9	99.45	102.88	106.58	109.06	107.1	108.47	111.87	117.3	110.86	105.5	109.13
106.39	105.56	102.59	109.08	104.06	111.13	105.02	105.38	111.09	101.47	102.03	104.06	111.69	102.86	106.11	110.22	111.37	111.44	106.14	95.713	109.53	108.74	101.27	107.97	98.949	95.81	109.91	100.46	108.24	114.12	101.88	106.96	100.83	107.03	105.73	111.58	107.82	109.89	109.51	100.83	101.98	107.95	113.19	101.66	103.94	107.1	104.33	101.69	110.41	102.38
95.001	93.327	95.1	100.97	96.746	98.548	98.271	97.994	105.62	101.71	106.45	98.956	95.952	93.549	100.05	103.12	94.806	96.511	96.485	100	84.531	90.67	92.651	103.51	98.931	103.68	86.855	92.567	96.764	98.253	90.444	96.663	94.784	104.12	93.066	96.288	93.815	102.23	106.53	103.18	94.977	93.012	101.67	96.392	96.259	93.308	90.653	104.17	93.833	102.45
115.05	107.17	107.88	111.8	110.55	108.63	112.89	105.15	100.77	108.77	107.25	111.37	109.88	109.18	111.12	116.27	112.99	104.32	114.6	100.47	112.77	114.88	112.06	111.3	110.17	102.17	108.66	110.8	113.05	108.57	109.95	110.34	116.07	121.36	103.37	93.341	109.69	109.92	108.09	105.66	115.82	99.226	107.21	113.17	111.87	104.36	104.08	109.32	107.36	112.52
111.28	113.07	111.65	106.34	107.04	115.76	107.78	113.66	109.88	112.82	110.04	112.8	113.48	115.02	113.51	105.79	109.47	114.54	107.15	111.54	97.521	109.28	103.33	110.89	108.39	112.87	110.71	103.98	108.25	120.5	111.76	111.03	109.49	99.507	109.81	113.1	107.76	112.45	112.51	111.75	110.55	110	119.53	116.12	111.14	108.53	113.31	116.04	107.48	109.9
113.98	101.43	108.6	105.26	107.01	106.86	102.84	99.201	114.22	105.96	111.55	101.46	107.03	106.03	117.82	113.42	101.21	109.21	104.23	104.67	108.82	103.17	104.8	97.178	99.767	111.61	97.209	110.07	106.86	102.13	99.681	103.51	107.01	109.26	110.39	102.53	94.383	107.63	112.89	113.62	107.15	102.14	104.6	102.42	103.82	106.32	105.49	103.44	105.16	99.251
101.65	97.119	101.55	93.673	91.772	88.497	101.22	100.18	95.663	94.689	92.547	98.926	93.067	93.904	101.04	105.97	98.778	99.296	105.09	99.725	91.349	102.56	104.54	98.945	106.36	96.548	98.952	102.74	100.34	98.303	100.05	92.191	95.3	100.12	96.708	91.022	97.012	98.561	93.945	98.943	96.611	101.6	98.057	104.08	94.755	98.157	100.26	100.23	93.926	95.604
99.309	103.18	97.107	97.783	95.245	106.58	104.17	94.558	99.144	105.38	95.336	93.596	103.83	105.41	99.763	98.251	95.595	90.956	87.974	100.7	99.462	98.225	99.392	100.76	99.043	100.55	103.5	107.59	107.52	96.346	92.995	97.397	98.152	102.75	98.72	101.03	93.581	87.504	94.355	98.717	92.882	102.76	88.944	94.747	104.01	103.4	104.41	87.289	88.778	96.18
103.37	113.03	104.51	107.59	107.72	100.93	108.07	101.26	110.29	107.09	109.94	102.23	108.16	111.22	102.16	113.65	112.28	107.78	113.48	105.85	109.45	119.1	113.3	108.36	107.41	110.59	110.03	109.18	115.86	113.59	107.04	115.59	107.36	102.23	99.073	114.48	115.95	112.25	105.91	109.76	106.4	104.64	112.43	113.16	105.04	102.46	107.71	113.18	103.32	112.35
96.543	105.34	99.554	97.165	96.414	94.847	101.92	100.14	95.719	99.834	100.46	106.72	97.704	99.111	92.454	94.075	99.866	103.16	94.137	100.93	103.53	108.49	101.69	97.951	109.1	102.43	92.584	94.429	94.509	97.77	100.63	97.857	87.168	94.701	95.206	105.76	96.217	96.449	91.278	104.49	94.671	103.19	96.072	99.086	98.332	91.659	98.371	97.335	100.94	100.88
98.712	101.06	95.239	96.78	94.916	91.969	96.16	102.68	106.47	97.727	104.98	108.69	98.824	99.374	107.02	96.289	100.16	89.6	87.564	92.243	92.268	97.948	96.864	102.07	99.529	94.976	93.019	92.006	99.974	96.425	99.921	96.104	100.51	104.11	97.414	100.21	102.13	95.878	96.748	108.02	96.68	107.09	96.063	94.274	91.123	92.043	92.524	95.046	91.683	89.834
111.57	92.84	111.47	112.12	102.26	104.98	101.94	109.39	107.73	108	107.78	95.254	108.75	110.43	108.02	101.45	112.49	105.77	116.21	106.7	101.69	110.01	104.79	115.15	105.86	109.62	102.22	110.93	102.82	104.33	112.63	103.87	98.708	102.41	102.68	98.091	102	100.26	110.22	99.652	102.86	104.74	101.29	102.13	105.19	109.08	109.74	104.76	109.9	102.1
106.16	99.798	109.56	101.21	104.99	106.1	108.3	100.63	97.099	105.05	111.22	102.78	106.84	117.42	108.7	122.62	99.544	111.54	102.86	105.41	101.08	108.49	105.15	101.03	102.96	96.423	105.13	106.79	113	112.31	106.7	99.811	104.5	107.4	102.08	100.09	108.36	107.69	103.35	113.29	97.32	105.76	104.74	104.43	108.67	106.97	99.215	96.529	105.27	99.904
106.01	96.46	105.99	101.08	103.31	107	105.57	101.69	103.03	112.59	108.83	104.49	103.31	102.55	99.93	112.22	105.39	97.318	102.07	105.84	102.71	109.02	101.9	100.45	102.85	104.17	108.48	103.7	105.05	98.945	96.893	105.22	109.21	105.57	101.76	113.7	109.26	107.51	106.56	110.03	105.55	108.93	111.56	110.36	106.33	111.5	104.9	112.17	99.693	100.44
102.49	106.96	102.9	111.08	113.48	107.42	113.24	114.53	107.69	101.38	113.07	103.4	112.8	109.46	103.7	108.57	98.766	100.05	116.13	106.06	102.19	113.94	108.9	99.762	110.48	99.989	107.07	98.807	108.48	107.58	106.19	107.73	108.48	105.33	104.95	110.57	104.76	109.67	97.267	107.04	107.26	100.77	95.013	101.47	110.09	111.68	106.32	92.458	111.34	107.61
102.72	100.56	101.99	98.638	110.58	105	104.61	97.846	103.16	115.1	112.57	99.01	99.724	108.29	109.69	100.21	108.97	104.53	106.2	105.75	98.928	106.27	112.52	102.5	103.57	105.37	102.25	109.36	107.58	105.65	109.23	111.77	109.16	104.91	106.6	105.74	106.88	103.04	107.84	109.04	102.47	112.34	108.89	109.17	111.29	97.764	111.95	106.76	104.99	101.67
104.82	113.03	106.81	112.88	98.133	115.5	117.18	108.98	114.3	106.82	108.9	104.56	110.1	115.31	120.68	114.6	118.31	98.6	101.05	111.2	110.5	116	115.19	104.25	122.46	115.54	109.49	113.29	119.83	120.46	106.5	115.03	108.32	116.39	104.78	108.18	110.1	115.38	107.78	109.66	107.78	107.29	118.3	109.64	110.74	114.91	113.61	104.42	114.71	110.28
105.94	104.4	115.86	102.28	108.72	104.06	105.6	102.46	110.55	107.05	112.4	95.523	106.84	106.83	102.74	108.54	100.07	107.66	102.23	101.28	107.3	103.32	102.2	121.41	111.39	96.961	109.5	105.09	104.06	103.15	106.9	105.24	106.45	102.07	104.59	103.1	104.97	115.22	116.68	108.96	92.443	100.04	102.68	104.01	106.63	104.12	106.37	107.59	99.088	107.43
110.1	116.32	107.17	98.812	107.74	113.73	119.05	115.93	108.64	114.61	105.24	114.41	105.29	123.3	104.39	114.64	111.74	112.1	103.04	118.93	97.851	113.61	110.65	103.08	116.96	115.2	105.16	114.73	105.65	110.97	111.72	112.38	102.85	110.51	109.77	114.43	108.44	114.78	119.9	111.34	111.88	109.42	117.69	101.17	113.55	114.55	101.85	112.48	110.48	102.94
104.79	99.565	113.9	105.32	116.97	112.31	99.925	108.45	97.533	106.75	102.31	103.01	107.78	107.75	100.21	107.8	110.87	101.16	112.61	99.287	99.585	101.93	116.59	102.62	110.31	104.59	106.03	111.65	109.9	103.25	106.81	102.72	104.15	102.15	97.177	109.06	111.16	111.97	117.52	105.87	113.47	104.9	105.72	110.25	107.1	105.83	104.18	103.92	109.1	99.985
111.12	116.49	117.48	120.08	115.16	102.64	111.08	113.93	103.99	103.44	108.86	103.19	109	99.58	103.64	113.97	110.97	116.66	107.05	114.99	110.66	114.55	109.61	101.57	113.48	102.4	111.72	104.46	102.17	107.87	103.66	110.46	106.15	118.54	104.91	118.79	104.17	103.44	106.35	98.846	110.39	109.87	103.25	107.51	110.62	110.94	103.93	104.97	110.08	101.74
110.37	96.604	100.18	107.82	110.86	95.936	103.1	101.31	105.48	107.19	95.688	99.413	101.54	108.62	99.471	101.05	105.54	104.23	104.13	96.399	97.985	96.088	106.57	103.61	101.91	95.581	96.701	101.63	97.041	105.69	98.093	104.38	103.62	98.62	102.68	98.294	86.417	106.73	102.06	92.33	108.36	99.729	98.189	99.339	100.16	100.87	98.516	94.385	99.733	97.895
104.19	106.6	112.55	108.06	108.05	105.53	110.48	108.86	106.24	96.004	108.07	110.29	109.84	104.84	105.42	97.248	104.85	100.87	110.52	100.29	107.09	107.31	109.08	101.19	100.87	103.91	98.856	114.29	98.451	97.792	113.03	100.42	105.63	112.3	107.71	105.83	97.856	107.56	106.32	114.03	110.1	110.18	104.33	102.55	106.27	108.1	105.28	110.66	105.24	106.74
100.02	109.51	108.68	109.14	111.42	105.52	102.53	98.819	103.4	103.2	105.05	107.26	104.45	106.13	105.32	104.7	97.042	104.37	100.24	105.18	103.18	103.56	105.42	108.71	97.345	111.64	102.36	104.64	93.466	93.49	107.64	108.32	98.999	101.63	109.17	92.739	111.26	110.43	109.18	106.18	102.07	102.85	107.09	109.04	100.68	106.96	105.68	106.23	104.63	103.33
97.401	96.835	104.91	104.49	102.27	96.625	87.056	91.622	93.351	106.03	100.59	105.86	94.586	98.077	99.345	102.15	105.11	95.741	97.981	106.84	94.29	100.01	95.935	100.45	103.99	97.582	99.401	105.78	97.22	94.536	107.28	105.09	104.86	99.937	96.552	102.07	101.82	107.06	101.41	105.56	103.4	91.574	102.65	104.71	104.01	100.23	107.22	100.27	94.467	102.63
108.23	110.42	101.28	108.53	109.99	109.09	105.73	105.1	106.32	117.28	102.73	110.13	111.64	104.62	107.95	103.58	102.44	109.8	105.27	111.02	104.18	102.57	101.54	107.25	116.74	112.63	102.32	112.53	104.01	102.61	115.67	106.51	110.51	113.22	112.81	109.45	106.57	101.63	107.26	112.34	104.38	110.95	105.02	106.95	116.14	114.41	110.5	112.22	103.66	107.7
96.771	102.18	102.18	101.44	100.36	95.668	98.68	86.428	95.161	100.1	93.144	95.614	86.873	104.52	102.1	99.627	94.892	99.837	96.294	103.08	93.944	96.114	98.804	97.489	99.031	109.9	108.3	94.166	99.959	94.513	95.447	99.974	91.831	103.39	89.357	97.921	110.41	107.58	101.19	94.099	97.998	107.68	94.755	101.16	91.223	102.57	99.323	102.24	94.104	102.11
103.95	99.326	108.57	113.97	102.84	104.9	106.06	113.71	111.52	105.66	107.78	101.53	109.49	114.55	104.12	108.19	109.29	109.01	116.69	100.61	111.94	110.81	106.48	103.66	106.61	107.33	101.01	111.29	105	109.21	110.26	115.92	105.78	112.06	105.81	108.92	106.25	112.85	100.51	108.14	113.39	107.15	114.5	102.32	117.44	109.73	111.19	109.69	111.97	111.49
104.52	102.1	109.84	106.32	105.36	107.49	102.77	101.57	114.15	115.36	108.61	109.29	117.86	119.42	114.63	104.34	116.08	105.85	112.15	113.5	103.3	97.609	109.57	109.79	111.07	113.43	110.66	117.71	101.44	108.72	112.52	109.93	108.49	118.71	110.51	112.88	110.93	103.18	110.12	102.15	111.78	101.34	108.98	105.55	106.07	107.65	109.86	109.7	106.84	114.66
104.65	105.97	106.72	111.7	111.24	98.322	110.79	102.55	104.71	105.19	104.83	107.25	103.8	105.08	115.82	106.93	111.9	108.29	103.16	108.23	103.65	100.52	110.97	104.62	101.33	107.97	101.77	112.58	96.912	113.6	105.68	108.08	103.29	108.36	100.68	94.492	102.92	96.806	106.1	107.88	95.444	98.563	104.23	112.59	111.49	110.24	103.54	102.08	99.839	111.41
102.15	103.4	111.94	110.3	111.37	113.83	110.96	108.11	102.02	111.36	110.92	112.26	110.46	114.16	111.18	105.3	110.95	110.06	112.67	109.73	99.673	111.94	104.92	105.54	96.856	110.8	108.94	112.32	101.77	106.64	121.62	102.24	107.48	115.21	103.32	101.45	107.39	101.37	108.86	100.33	108.96	110.76	105.16	110.04	105.83	106.53	95.986	106.1	113.42	111.17
114.62	111.42	106.87	107.85	111.57	109.44	106.82	110.55	110.98	112.48	106.64	104.85	105.24	96.261	103.25	106.65	103.75	111.61	112.91	104.32	110.07	115.9	110.38	101.69	112.04	102.17	119.5	108.14	107.23	110.35	106.58	116.83	107.55	106.74	108.86	107.1	112.52	114.51	109.03	112.1	110.89	107.74	108.55	101.45	113.16	104.22	109.15	101.27	107.1	109.07
108.07	114.13	113.46	106.11	100.53	97.68	108.96	104.43	111.47	106.53	103.95	103.2	103.48	103.22	92.839	109.49	102.37	111.42	105.82	110.69	102.27	106.82	108.97	110.25	107.29	109.9	104.3	107.9	103.51	101.57	113.04	117.88	99.082	106.95	105.34	102.87	98.454	114.31	105.12	113.64	112.06	102.03	112.24	98.08	109.77	109.67	101.08	109.65	107.44	100.77
108.92	101.28	111.45	112.6	101.02	101.27	103.41	105.12	111.98	98.707	115.37	112.24	108.54	113.02	107.95	116.07	101.83	116.22	108.51	112.11	108.12	100.13	102.76	109.82	112.68	94.295	103.05	111.38	111.87	108.27	109.82	114.66	107.18	100.72	110.49	111.47	111.71	106.73	107.06	99.835	107.27	104.48	109.87	111.91	106.16	102.34	111.74	104.22	105.64	110.94
97.418	103.81	118.81	102.38	109.64	112.04	97.164	110.71	107.19	109.27	111.71	100.83	103.5	99.179	106.39	102.06	108.62	104.64	99.207	103.13	107.43	102.57	107.99	107.53	106.26	104.14	109.43	105.69	106.63	107.54	107.15	106.23	105.17	106.96	108.65	106.5	115.28	112.31	110.63	104.76	103.32	104.07	109.05	101.09	105.76	107.35	98.938	103.7	107.77	98.805
105.08	113.1	104.74	102.01	106.04	114.32	105.45	107.54	113.48	110.25	111	107.56	112.01	112.82	107.33	108.6	111.82	109.04	110.37	107.23	122.62	103.34	109.26	113.7	104.84	104.88	104.87	109.44	100.29	114.13	111.58	113.07	100.32	113.07	107.8	105.74	108.33	116.84	111.85	111.51	114.35	114.76	104.92	103.71	107.5	104.38	113.28	109.45	116.04	118.16
106.11	106.9	100.55	102.59	105.52	95.579	102.42	101.54	102.38	102.28	107.01	106.21	107.12	103.56	97.767	103.13	99.165	104.16	103.14	109.96	106.21	105.8	112.86	112.91	111.23	106.63	108.71	108.05	110.36	111.39	105.95	99.925	100.82	104.03	110.12	110.16	101.28	110.45	115.49	102.25	103.46	111.02	103.74	110.98	106.18	106.99	98.821	105.56	102.81	109.71
98.161	105.66	97.46	102.9	95.108	106.54	91.556	92.838	89.717	87.914	107.04	102.17	100.51	109.26	96.077	102.86	107.32	94.606	98.234	94.601	98.563	113.83	95.081	100.54	103.89	100.04	105.55	106.05	99.881	101.66	110.03	98.109	104.02	103.61	96.414	102.81	98.362	100.87	101.09	106.81	104.27	109.1	88.682	95.427	100.86	97.402	98.616	99.368	101.38	102.11
99.74	101.27	112.32	108.39	104.87	108.08	107.41	97.669	109.41	102.06	98.29	90.94	105.33	118.04	102.46	112.02	99.522	101.21	100.93	106.77	98.198	96.514	104.38	104.71	110.08	110.39	101.74	94.492	99.363	110	100.22	102.29	94.081	108.93	93.371	102.37	109.59	101.37	101.29	102.12	102.92	107.89	105.12	92.519	106.5	101.02	96.19	97.598	107.14	105.96
102.98	98.145	111.32	98.229	102.56	103.14	101.52	102.8	100.16	98.959	101.29	102.83	100.17	93.343	106.24	97.345	104.29	106.13	108.23	97.941	94.948	104.61	99.065	107.6	98.791	100.97	98.288	106.95	98.222	101.45	102.05	97.091	101	90.345	94.314	108.11	99.849	101.28	100.46	94.747	108.55	98.909	99.443	102.58	107.77	94.989	96.851	96.242	102.68	102.71
108.95	104.14	109.43	110.79	112.34	109.24	113.58	118.11	117.15	110.08	106.2	111.11	104.12	119.67	114.16	107.03	106.24	114.03	109.78	111.14	117.22	107.76	98.156	108.36	105.64	110.28	113.35	108.23	100.98	110.41	117.11	103.61	101.18	113.83	109.54	108.1	109.71	115.18	120.9	111.46	103.74	111.75	111.98	115.88	113.65	115.42	98.287	107.65	111.17	104.19
110.63	101.32	108.03	105.4	103.41	100.92	95.464	107.77	105.6	102.5	102.18	107.35	106.94	113.48	103.68	109.82	107.39	99.774	101.17	111.76	106.34	107.93	97.611	104.6	103.45	108.47	104.82	100.5	100.97	103.31	101.74	100.18	97.763	112.93	105.16	109.63	99.888	98.774	98.834	95.255	102.73	102.55	108.93	107.61	116.67	109.89	107.17	109.64	104.84	97.772
107.45	107.32	104.65	113.21	112.7	104.86	103.61	109.78	106.41	103.41	106.28	113.06	105.35	117.24	102.24	115.87	106.25	98.336	96.07	108.26	110.11	110.58	103.05	102.8	95.017	105.8	97.397	99.636	110.92	106.91	113.61	105.85	107.51	102.62	115.53	101.03	109.1	108.85	101.63	103.65	105.47	106.12	111.04	117.96	104.56	111.34	114.81	102.28	112.57	95.02
105.12	112.77	110.49	97.905	101.05	103.96	105.76	104.09	102.58	104.14	107.96	110.9	106.75	114.11	114.18	106.3	100.09	101.35	102.58	104.95	113.56	101.95	110.09	101.51	107.4	108.31	102.64	109.14	105.67	104.78	99.813	106.65	108.05	100.41	97.975	115.25	107.84	97.793	97.209	117.35	102.21	105.15	106.53	101.8	103.39	105.25	104.79	97.813	105.94	102.34
108.94	114.21	105.86	102.05	97.584	107.52	112.96	102.07	95.88	111.63	101.73	110.02	98.301	104.53	112.37	104.38	106.34	107.61	109.64	117.98	110.8	113.69	101.37	111.24	120.62	104.7	105.26	101.73	106.23	100.86	108.66	112.55	103.73	107.31	110.7	104.41	97.942	96.508	104.67	118.31	120.6	109.1	107.17	104.79	104.29	97.359	103.16	105.68	102.45	111.22
92.472	96.009	92.386	98.034	99.171	100.22	105.3	95.952	97.051	93.629	108.61	100.42	96.558	99.72	97.422	82.842	95.593	99.375	93.607	100.45	96.28	99.119	94.764	109.1	103.04	105.39	98.998	96.479	90.571	102.35	100.09	96.385	94.485	94.61	99.984	94.514	99.733	98.068	92.125	101.48	100.13	97.513	95.567	95.358	97.235	88.053	97.897	93.583	93.515	98.127
105.91	113.58	108.36	105.82	109.81	112.71	107.15	107.45	102.46	110.19	98.444	101	105.95	110.71	105.58	114.65	103.6	100.62	113.62	106.64	113.64	111.5	102.68	111.41	112.63	101.67	109.85	111.15	104.87	118.13	110.74	111.8	110.38	103.49	105.53	107.33	112.08	114.92	110.99	105.48	104.54	108.6	104.4	104.83	109.56	108	108.86	104.76	111.06	111.74
111.29	106.62	103.91	93.943	103.21	98.815	108.22	101.34	93.616	96.093	101.59	110.1	85.648	94.369	96.457	98.662	99.342	103.52	99.691	102.83	106.02	99.862	94.54	109.7	99.034	108.63	105.54	91.214	94.637	94.087	92.064	96.503	100.93	100.57	107.55	93.703	100.23	96.891	97.365	96.228	96.854	102.18	98.934	94.277	100.8	102.73	108.26	102.92	100.46	97.461
110	102.44	98.29	107.04	93.452	95.452	101.51	93.722	101.39	98.817	102.69	97.745	107.1	104.72	99.981	96.952	102.02	97.844	97.39	96.027	103.33	104.21	102.4	89.406	99.517	95.025	93.86	96.021	100.58	101.35	92.91	98.902	100.69	104.3	93.256	89.462	90.952	95.364	106.92	96.201	95.646	106.61	92.322	113.3	117.89	98.489	104.98	88.688	97.372	99.309
93.979	105.24	106.3	95.248	98.211	100.66	92.238	110.23	97.645	107.79	98.195	100.93	97.767	97.323	101.31	94.529	98.193	89.792	87.725	98.37	93.722	95.548	105.51	106.75	95.631	94.339	93.639	99.755	97.778	87.945	94.48	98.391	93.005	96.178	98.303	96.205	92.773	97.032	104.9	96.014	93.008	98.226	103.22	95.581	98.414	104.33	102.91	105.64	101.31	98.1
111.03	104.81	109.32	100.2	106.95	106.11	111.93	103.17	103.41	101.11	101.26	101.37	108.86	105.61	108.32	116.44	104.3	110.58	110.93	103.4	119.09	115.23	106.33	104.64	99.441	104.99	112.67	102.46	102.58	107.89	115.68	110.34	113.3	107.87	105.37	101.33	105.15	103.83	118.32	106.46	108.22	120.89	101.95	109.92	107.59	114.8	104.27	110.7	98.787	100.91
114.69	115.12	112.1	112.14	111.2	107.52	105.84	105.88	111.63	114	116.35	111.21	113.63	119.01	115.9	109.08	110.79	105.44	106.82	117.56	108.28	113.44	105.95	112.58	114.04	113.62	103.49	102.88	115.06	107.91	114.72	117.42	106.58	115.36	107.09	115.83	102.53	105.83	116.73	111.78	119.73	110.25	116.52	113.94	100.21	101.95	106.19	116.02	106.86	99.408
99.775	105.9	111.62	117.85	107.92	109.53	98.483	108.2	108.63	107.47	104.15	110.13	111.01	109.92	103.43	113.51	113.62	106.57	103.95	104.64	112.91	113.13	106.91	119.28	108.51	106.51	117.28	109.55	108.02	104.56	110.36	106.11	116.82	108.3	115.75	105.04	116.47	114.09	106.91	108.01	108.55	113.52	110.22	120.29	103.29	102.4	112.77	101.87	111.87	117.69
108.59	104.12	109.64	106.14	95.473	114.06	101.38	103.72	111.97	109.36	113.99	111.83	110.17	113.66	104.14	106.57	114.6	116.99	103.2	100.87	99.251	103.09	102.62	113.91	113.29	110.08	112.73	104.06	101.56	105.98	106.3	118.57	114.83	110.88	114.5	105.36	97.089	105.13	114.17	101.94	108.18	104.37	110.71	105.1	105.43	108.02	117.1	106.91	107.26	100.99
104.04	109.88	107.53	111.16	113.86	108.95	112.24	107.35	109.58	116.14	107.3	101.27	108.29	107.98	110.73	109.94	107.81	104.83	113.21	115.72	107.07	115.43	109.82	105.68	107.29	115.89	106.19	110.52	103.95	106.37	108.6	116.2	108.11	111.77	112.56	109.69	111.19	110	106.98	108.03	106.92	111.98	108.91	109	104.07	103.05	104.59	116.28	113.88	106.9
111.28	97.046	102.47	110.27	113.61	107.43	98.463	105.88	97.117	108.52	113.84	101.8	106.65	112.94	106.85	112	100.93	97.374	101.13	100.88	106.49	108.93	108.8	106.17	106.78	105.98	109.26	105.51	105.5	103.84	109.33	101.63	100.32	108.8	106.46	102.95	109.38	103.3	108.43	101.71	105.98	108.35	110.89	102.26	101.83	106.1	104.3	99.859	100.02	105.88
96.883	96.873	104.78	107.18	95.85	96.809	102.08	109.83	107.9	102.71	105.61	102.31	90.254	102.46	90.446	94.817	96.805	97.594	95.539	103.85	104.86	96.279	95.946	95.219	99.059	94.622	109.58	103.67	98.125	103.27	104.07	102.2	106.57	104.93	102.77	102.32	106.22	101.65	93.784	100.53	99.491	97.512	101.01	107.86	106.92	107.74	104.89	95.776	98.855	97.822
100.65	100.63	108.5	107.38	110.57	107.15	107.17	105.13	108.11	111.44	107.84	97.549	104.37	106.38	101.94	108.28	107.64	110.46	113.75	108.74	115.86	108.09	110.01	112.92	101.62	102.35	105.78	103.24	106.61	111.22	106.83	97.614	103.43	109.69	104.35	108.36	113.02	102.42	109.46	105.18	109.77	101.66	104.52	111.8	105.39	101.8	99.268	102.46	98.975	102.38
111.35	104.43	104.82	104.48	98.873	110.12	105.15	117.17	100.53	102.38	99.379	103.84	114.07	114.34	101.24	101.48	96.678	111.71	103.87	109.44	105.76	99.566	113.61	97.949	111.16	103.98	112.91	102.09	98.713	110.31	103.1	100.19	100.33	100.05	101.26	106.8	106.34	106.14	106.97	109.75	102.7	99.726	111.41	110.2	105.68	107.64	110.23	101.25	104.56	105.63
113.47	104.78	112.82	113.03	107.56	109.61	110.8	116.67	112.38	113.05	104.21	109.2	111.79	115.95	108.79	100.65	105.43	110.44	108.9	100.18	110.96	107.82	115.11	111.77	99.569	104.42	108.06	113.84	103.63	112.01	113.04	109.28	111.49	106.32	102	102.14	102.68	108.76	110.62	103.04	107.34	106.4	106.99	113.06	102.96	110.96	104.85	106.46	105.78	111.41
104.09	116.35	105.12	109.08	105.74	102.08	100.33	111.98	102.99	108.29	103.9	104.78	103.11	110.84	106.89	106.36	112.11	107.95	100.6	103.86	102.84	98.381	104.06	99.342	99.387	111.5	105.62	103.68	99.563	96.242	98.427	101.54	106.34	101.58	98.059	104.49	109.73	106.5	109.73	113.82	109.88	104.22	110.15	105.44	103.95	104.38	107.48	105	97.203	103.07
101.57	98.134	104.38	99.555	103.27	101.78	97.734	93.813	101.02	101.39	106.73	98.759	97.498	110	104.17	96.312	102.95	99.572	97.592	97.755	102.95	100.55	93.292	102.92	112.49	101.73	94.798	102.04	102.02	103.99	99.596	91.902	102.13	97.004	102.9	105.76	101.23	101.43	104.28	100.02	104.92	99.155	102.02	94.436	105.06	104.16	101.53	101.84	100.18	94.277
97.021	87.514	99.006	99.701	95.084	98.181	103.42	91.318	100.48	101.26	102.94	98.857	105.72	93.811	100.42	87.027	100.47	105.48	96.063	91.182	104.53	94.638	90.452	103.05	93.304	105.52	100.77	98.241	86.626	92.012	99.21	100.27	101.04	95.011	98.864	94.901	104.52	105.62	94.927	98.155	102.44	100.68	100.64	97.442	102.37	96.843	99.443	104.39	99.335	98.995
114.86	109.17	106.4	121.08	109.02	110.73	112.05	119.63	107.55	114.87	116.41	109.3	111.04	106.56	108.47	120.66	99.966	110.13	118.87	97.617	102.95	108.38	101.36	113.55	119.25	106.12	103.41	108.26	122.68	107.19	106.93	113.67	104.77	109.26	105.54	109.13	107.21	121.14	110.29	118.57	105.06	109.49	109.08	121.98	106.66	115.44	111.75	111.5	118.05	112.3
110.33	107.56	108.89	109.16	116.95	113.86	104.48	105.54	111.16	108.98	110.65	110.62	114.65	105.11	109.95	95.379	102.75	113.35	103.99	98.454	107.31	97.253	107.62	103.95	107.7	111.77	106.66	98.55	107.33	107.94	99.921	107.01	103.78	106.2	97.552	101.24	105.42	108.08	109.71	108.93	107.93	109.48	99.679	100.17	110.83	102.05	104.44	111.71	104.07	124.63
120.15	99.364	103	107.71	108.15	101.96	109.39	103.81	111.24	108.07	98.623	105.77	107.68	97.64	100.75	104.55	99.508	103.74	101.94	99.304	97.297	105.73	103.58	101.17	105.62	118.76	99.156	103.81	110.03	114.83	104.87	108.74	102.83	101.64	98.676	102.8	105.88	107.29	99.483	105.65	103.58	108.02	105.49	108.3	102.58	104.75	112.12	108.24	103.14	107.7
104.06	112.44	105.63	102.67	107.73	104.74	105.05	99.806	104.8	113	106.25	113.58	110.52	113.78	105.16	110.34	100.21	110.06	106.38	109.12	105.73	105.02	110.09	109.05	104.89	109.24	114.36	108.35	112.8	115.04	112.5	104.49	105.55	101.07	107.27	107.22	108.46	111.76	100.55	104.69	110.86	108.49	111.36	104.55	109.28	113.56	111.81	114.17	112.17	118.11
103.87	100.65	108.32	105.6	103.81	107.32	112.09	102.96	106.5	103.85	107.16	104.85	109.39	108.98	111.63	106.52	110.73	104.03	108.6	104.59	104.58	101.31	110.56	109.3	107.38	103.28	116.05	108.19	112.16	102.78	107.52	107.35	112.58	108.89	103.15	112.11	102.17	104.65	109.24	109.1	112.83	105.24	109.75	108.68	107.63	106.11	101.84	108.41	109.24	111.39
109.14	93.552	106.51	109.3	108.8	108.9	107.18	109.01	98.557	113.65	115.87	109.22	101.43	115.18	113.78	107.45	101.56	110.73	107.51	102.01	98.828	116.97	101.9	107.86	100.25	111.74	106.57	97.497	104.7	102.47	106.54	106.71	104.6	100.39	110.02	110.57	102.54	109.62	106.74	119.23	106.63	104.21	107.48	107.03	105.26	111.86	106.71	98.601	111.88	105.62
111.66	113.49	110.09	110.84	102.04	112.55	113.39	116.29	105.27	110.43	109.2	105.29	105.11	112.71	113.05	115.47	112.57	100.35	100.19	101.8	114.59	121.01	100.2	110.87	104.51	110.5	109.13	107.35	116.73	100.9	102.42	101.45	114.05	109.38	101.04	109.03	110.38	108.9	114.42	103.63	116.79	105.28	107.99	105.03	100.49	111.29	115.76	109.04	114.17	109.53
110.91	104.1	104.05	102.38	103.73	93.961	101.14	102.25	104.98	105.48	104.13	112.88	104.55	104.4	115.97	105.3	103.03	106.55	108.92	93.543	105.34	103.24	104.01	112.49	102.2	104.38	120.38	99.482	108.33	107.55	97.386	110.04	102.65	106.72	122.88	108.66	107.02	107.56	112.65	98.708	115.41	106.55	105.75	110.77	97.933	106.19	96.308	104.38	104.44	113.29
98.62	109.29	100.02	113.59	112.51	105.92	95.495	103.3	103.95	99.523	96.678	101.67	99.772	102.37	104.59	105.4	109.96	97.818	107.02	111.18	112.61	106.7	99.501	104.65	106.16	101.93	108.82	102.82	104.83	105.9	106.04	112.67	102.77	105.57	105.9	105.19	108.1	115.09	101.89	114.32	98.832	95.602	101.18	109.09	102.12	100.18	104.03	108.5	92.609	103.32
109.78	97.612	99.968	93.714	98.845	102.92	95.068	99.487	97.621	82.966	98.506	105.32	97.152	97.419	97.618	100.25	107.97	107.51	95.975	96.799	105.74	98.998	95.688	104.22	94.044	93.903	98.567	101.75	100.39	101.35	102.03	104.44	103.21	97.884	108	97.156	89.418	94.454	97.438	106.21	98.699	103.19	97.242	100.6	91.963	102.94	105.09	93.036	105.18	94.619
108.66	100.07	103.81	103.27	104.17	106.19	106.17	101.81	106.3	104.09	104.63	110.25	111.78	109.12	114.55	113.24	104.46	113.53	107.9	102.92	111.13	103.34	102.89	120.15	102.27	111.3	102.51	113.63	101.35	107.52	107.52	103.22	105.16	102.04	111.87	109.46	108.71	107.23	108.73	111.48	97.412	108.31	102.95	106.52	106.47	111.19	104.79	103.91	95.609	110.45
106.27	106.4	105.17	102.66	108.96	109.17	102.62	107.21	110.93	107.23	111.56	108.48	105.25	105.49	114.64	101.89	95.914	110.02	105.43	112.14	105.18	102.13	112.44	114.18	102.52	112.8	103.87	101.38	102.63	112.38	109.5	111.76	103.29	107.86	106.84	99.668	104.02	115.64	106.06	111.77	110.01	111.44	106.21	102.13	99.804	104.36	111.49	115.49	103.73	107.86
111.2	114.48	111.39	110.63	107.93	103.64	116.46	115.19	112.09	106.37	105.57	109.4	110.8	113.65	106.05	110.62	116.14	110.74	101.66	111.03	111.5	110.85	111.04	109.14	103.97	103.19	106.58	114.99	102.14	106.4	112.89	108.01	102.64	101.17	106.6	106.04	111.15	108.38	101.64	108.93	97.258	117.2	100.39	106.23	113.99	116.61	109.2	112.81	109.18	102.13
101.14	88.645	96.766	102.05	97.382	103.65	96.163	90.461	97.105	107.31	94.666	103.05	94.918	107.22	93.179	99.045	106.26	96.505	101.96	90.32	106.13	105.27	93.626	104.49	98.347	96.842	100.3	99.557	103.83	102.2	107.22	95.102	103.39	101.61	108.48	104.06	104.22	102.28	95.216	101.27	93.364	108.38	99.344	108	102.52	89.533	100.46	98.389	107.54	98.053
106.33	94.039	100.14	98.197	101.59	91.448	102.98	98.218	101.2	108.81	97.67	101.67	104.13	98.017	95.003	106.34	96.629	97.404	108.75	104.13	91.943	113.51	98.786	92.451	102.27	90.764	100.13	101.37	114.27	98.14	106.47	102.76	96.27	109.81	104.47	104.87	104.19	102.53	99.069	98.246	101.52	103.95	94.169	104.5	107.95	96.456	97.662	94.978	103.07	104.81
98.119	95.596	101.55	108.12	98.28	107.69	95.615	89.934	98.275	108.4	104.17	101.17	90.095	94.945	96.808	105.74	105.86	100.56	106.69	102.21	100.98	99.954	99.646	90.2	96.779	99.217	98.584	108.07	95.294	95.147	103.07	97.225	104.79	96.95	95.216	99.675	104.72	102.12	94.701	102.1	103.07	90.882	102.95	109.83	93.208	96.928	92.24	100.95	104.74	100.69
110.28	111.95	118.31	103.96	117.11	112.93	102.88	105.47	108.74	111.75	112.48	106.09	115.17	102.6	107.8	106.8	101.98	109.17	123.33	110.16	105.91	112.66	113.78	110.94	113.57	118.3	104.69	97.896	112.84	108.92	103.43	115.92	104.34	117.12	102.33	114.37	105.56	110.33	109.14	113.97	111.45	102.91	109.72	113.22	115.36	106.15	109.97	109.28	113.45	105.29
90.614	96.748	102.69	93.695	102.31	97.565	89.575	97.376	97.76	103.31	92.404	98.165	95.966	93.848	98.89	105.53	91.465	103.11	96.591	100.5	109.74	104.06	98.037	98.052	101.02	89.473	95.322	85.595	103.27	89.026	98.815	90.229	104.91	104.61	97.012	92.786	99.53	97.861	93.36	96.972	95.285	92.251	97.21	93.585	82.647	89.522	96.64	103.15	96.005	99.663
103.09	100.21	93.162	100.29	91.654	106.7	97.048	101.16	91.722	96.727	98.377	93.87	102.68	102.75	92.683	92.698	94.074	95.223	105.5	99.705	96.642	102	95.305	94.237	92.759	100.24	89.503	97.768	93.292	89.161	108.39	102.84	95.025	92.133	94.601	95.903	102.35	104.58	98.673	104.3	96.745	96.632	94.069	94.905	111.27	95.351	107.97	98.13	97.506	86.55
103.65	102.07	108.4	104.37	108.87	112.77	118.9	108.92	116.2	118.54	102.89	102.11	112.49	110.08	113.77	110.59	102.84	111.84	109.21	100.37	109.18	104.33	95.042	111.4	105.37	113.55	108.27	111.84	116.32	111.74	105.51	110.95	100.64	110.1	106.58	113.27	110.64	109.76	120.53	103.7	114.17	103.91	109.38	102.62	97.925	117.16	97.81	112.87	105.82	106.74
108.04	105.07	99.647	102.69	107.11	104.92	107.89	110.58	106.7	104.85	109.96	97.182	96.664	113.48	110.84	116.19	106.38	106.75	105.95	109.33	108.81	105.87	107.42	100.95	103.77	112.31	93.282	110.63	105.78	102.34	105.52	111.08	110.59	103.66	102.68	101.07	107.48	103.83	112.78	109.22	107.88	106.92	105.63	112.42	107.32	106.62	98.126	108.34	98.353	112.18
109.59	106.98	102.67	114.26	106.58	111.23	102.61	104.52	102.25	101.55	114.42	107.6	101.22	111.22	97.932	105.31	104.94	105.03	115.32	113.59	108.13	107.52	109.98	104.46	107.45	100.35	108.71	109	107.59	110.98	103.65	110.92	111.02	112.01	107.07	112.29	102.84	111.21	117	117.06	107.63	110.78	118.22	100.19	107.19	110.36	103.98	106.99	107.55	99.338
105.52	97.081	91.944	99.116	96.48	93.284	104.29	91.826	97.114	89.995	94.895	102.31	91.834	105.89	92.153	93.039	96.546	105.11	97.003	94.808	100.88	105.88	92.083	101.32	96.151	93.918	92.492	96.609	93.746	91.467	98.51	102.35	107.08	94.113	96.134	99.098	91.215	90.072	99.46	98.281	87.717	97.087	101	104.47	99.754	92.181	96.024	101.29	94.151	91.636
112.11	105.37	112.92	107.57	105.22	105.83	110.42	110.27	103.5	102.58	100.1	111.43	103.12	107.66	113.25	107.18	103.44	109.34	102.77	110.63	105.58	110.19	103.78	107.23	113.18	106.86	100.31	115.76	105.65	104.92	107.25	100.73	110.52	108.82	113.41	112.28	100.6	98.591	107.37	100.02	104.26	104	106.33	108.73	106.53	102.42	104.01	102.39	109.36	104.82
104.44	99.434	96.279	100.28	105.12	99.778	105.14	100.66	100.2	109.22	98.9	103.79	84.56	96.583	106.89	95.075	101.48	92.025	94.5	92.606	100.58	91.921	91.246	99.966	103.52	94.297	98.645	95.825	102.94	93.86	92.422	93.67	98.409	93.176	102.65	104.72	96.536	101.38	93.275	100.78	102.28	103.92	99.1	93.268	97.959	98.42	91.885	99.009	99.73	104.7
108.27	105.91	97.771	104.19	121.04	114.25	101.14	107.82	108.9	100.29	96.961	113.36	105.93	118.24	98.974	109.53	97.979	111.38	114.44	109.12	113.72	104.62	105.98	101.08	106.5	103.43	103.68	98.464	110.97	107.95	102.5	109.4	102.13	101.74	102.62	108.43	113.83	108.97	104.13	104.98	100.38	99.196	110.34	113.05	106.51	113.33	103.53	107.13	113.39	102.16
103.74	110.54	103.13	109.02	107.74	108.25	109.08	106.47	113.73	115.55	111.8	110.59	109.85	105.1	105.12	108.43	115.91	99.537	113.59	106.17	112.07	115.44	104.84	102.08	103.95	107.5	107.89	105.81	109.4	111.26	103.7	105.62	108.39	106.12	99.583	112.46	105.22	110.7	117.03	106.46	98.467	106.37	108.47	103.83	102.81	106.09	105.25	116.09	110.09	102.48
107.73	109.79	109.62	105.06	103.28	108.35	98.64	104.38	103.75	102.49	108.37	101.39	101.34	106.82	99.895	102.3	107.33	113.43	106.78	100.92	101.29	109.68	103.23	104.24	106.54	111.66	113.14	115.05	110.56	108.33	106.22	103.4	106.27	102.94	98.894	104.95	104.68	107.52	105.9	102.68	107.3	99.985	109.12	105.43	106.54	115.59	104.98	102.27	101.43	108.22
101.06	111.58	98.252	104.98	102.47	100.3	101.99	117.83	106.94	111.32	104.25	102.69	100.73	101.13	107.56	97.708	104.84	104.88	110.04	106.17	100.88	101.51	101.25	104.03	105.26	102.57	108.3	99.937	113.05	99.822	102.75	106.13	105.37	103.39	109.4	111.45	96.983	106.23	115.94	107.24	104.19	102.08	98.098	107.48	102.2	111.26	104.52	106.58	106.98	106.94
106.67	107.62	100.41	108.31	104.35	104.61	111.71	114.87	113.65	100.71	104.57	118.5	106.29	101.8	116.31	100.71	107.98	118.21	107.49	102.07	105.82	105.47	101.6	105.75	101.37	108.32	103.11	102.7	108.81	106.04	102.1	108.47	98.916	105.54	112.38	98.296	102.76	94.447	101.22	108.03	97.058	103.54	112.38	106.17	114.18	104.36	112.79	104.23	96.353	103.5
107.58	104.57	99.109	111.38	112.79	111.56	104.06	93.562	101.37	92.783	102.24	107.23	101.19	102.48	98.601	108.05	108.02	99.323	109.07	105.72	102.61	96.566	107.09	102.37	107.19	103.25	116.38	102.53	105.53	94.096	103.11	107.6	112.95	104.92	114.72	104.42	111.61	105.61	105.49	102.2	96.107	109.5	102.61	107.67	107.93	99.026	103.79	116.71	99.545	108.29
104.22	103.05	92.446	100.59	102.34	97.813	93.462	106.49	102.74	104.16	103.39	103.28	98.289	105.76	107.56	93.15	97.99	104.08	97.596	106.16	104.43	94.924	101.63	101.52	103.98	87.417	99.635	106.42	97.636	95.713	101.55	96.909	102.83	101.33	101.52	104.95	102.92	97.929	96.071	98.554	98.696	98.302	95.883	101.66	92.585	98.582	90.295	101.3	101.27	100.61
106.64	114.8	112.28	106.56	107.72	113.87	109.48	115.69	113.66	113.25	108.29	110.25	107.53	98.773	114.79	109.41	95.196	104.17	110.81	103.3	105.93	112.63	104.01	110.04	104.04	113.55	104.73	113.04	104.29	109.91	114.1	111.47	107.8	104.86	115.41	107.73	108.11	106.86	119.38	110.24	112.32	112.51	105.65	110.53	110.76	113.71	106.21	101.14	113.91	121.54
98.374	113.91	101.85	101.87	106.51	109.23	106.64	103.42	105.56	104.98	105.49	110.24	107.38	106.51	98.373	104.87	100.35	115.24	120.41	104.56	111	105.5	104.92	100.04	98.657	105.72	113.62	108.11	112.34	118.58	106.62	106.06	109.97	111.35	109.52	104.81	108.15	105.82	115.05	111.46	113.7	96.417	111.88	103.42	108.34	106.97	99.474	102.32	102.56	102.47
107.57	119.31	114.55	106.13	113.24	99.303	114.22	105.79	103.32	117.2	104.06	105.69	104.51	105.48	106.78	109.26	114.59	106.81	108.26	101.28	109	119.15	103.6	111.3	104.14	107.67	98.963	110.59	105.65	113.77	107.27	116.76	103.36	104.86	115.49	112.19	110.96	114.47	106.46	103.55	108.97	108.43	109.12	106.57	96.402	108.09	106.81	107.66	103.95	111.73
106.44	108.71	107.49	111.87	109.77	100.91	97.307	105.46	100.26	110.79	110.12	93.837	106.59	111.1	105.35	106.4	107.52	104.03	111.4	104.27	106.21	102.46	101.87	106.55	109.97	113.57	116.03	107.98	105.99	103.93	103.55	105.84	104.19	103.13	104.15	116.52	115.79	102.52	94.376	103.44	104.86	101.73	101.19	102.08	110.87	97.411	108.98	110.4	105.29	102.63
107.79	102.48	105.95	103.77	103.54	105.14	98.07	103.44	100.96	107.74	101.68	105.7	111.18	102.92	108.28	111.29	113.64	112.07	106.29	121.44	113.49	119.08	111.4	108.64	107.98	115.06	107.48	103.08	108.01	112.7	110.19	100.22	104.5	112.68	109.91	118.48	109.93	105.81	113.36	97.792	101.2	104.04	106.01	118.72	107.89	111.48	107.04	102.26	110.06	106.01
100.71	88.878	100.23	91.948	99.327	104.57	102.82	101.14	103.42	99.245	96.885	100.28	93.92	98.163	97.149	94.109	93.54	98.001	96.316	88.053	101.48	101.25	102.45	97.968	97.604	104.66	95.642	92.97	101.28	104.61	94.428	104.41	96.66	92.229	95.106	88.937	95.787	101.02	107.69	105.38	103.79	101.59	106.59	107.48	95.231	101.56	92.189	96.892	99.308	91.431
98.666	103.19	99.596	102.2	93.642	111.3	107.03	99.132	99.736	101.53	102.89	106.71	103.21	107.43	97.067	104.21	104.04	106.93	101.71	88.86	100.18	107.66	98.015	89.705	100.25	102.27	105.11	87.34	90.87	86.476	105.92	100.53	100.29	101.44	97.559	94.521	97.618	102	103.63	94.001	104.26	99.859	91.506	101.07	97.759	104.09	97.127	101.48	109.71	102.07
100.02	102.31	93.27	96.99	92.518	97.055	97.277	99.669	94.298	97.768	97.319	91.973	99.268	88.742	102.95	106.82	98.231	100.87	89.716	91.724	96.436	95.3	86.565	97.217	101.21	103.53	97.543	105.83	100.1	98.65	98.629	90.71	104.92	101.99	97.015	102.95	101.4	95.426	98.938	95.548	93.192	91.176	92.624	114.3	95.677	101.24	93.596	100.89	96.914	103.7
97.545	87.393	98.41	103.18	91.873	103.07	101.95	103.61	100.52	102.07	104.41	108.97	101.84	97.106	99.948	103.65	101.78	96.993	99.494	98.865	102.41	100.4	101.35	100.44	97.067	92.45	98.916	108.92	93.545	95.892	97.178	99.422	103.8	104.76	107.08	98.86	94.928	98.343	100.21	94.367	96.726	102.34	103.73	93.92	89.148	97.402	99.551	106.75	103.36	93.908
117.33	109.66	106.18	104.66	112.73	101.99	106.98	107.02	109.54	99.212	107.65	103.32	107.52	112.29	104.23	103.26	99.297	103.44	107.77	113.03	98.995	100.3	96.757	97.992	115.69	105.88	106.25	110.55	116.3	102.98	114.68	102.19	100.52	102.56	114.69	111.65	105.24	99.341	103.58	109.35	107.1	97.603	110.04	99.774	101.99	99.783	96.534	110.77	100.73	104.93
107.55	109.65	107.09	108.97	110.17	111.63	103.24	108.38	106.28	109.79	111.71	110.45	107.58	94.555	113.84	104.36	107.9	112.8	99.209	103.27	104.91	102.24	104.42	97.541	112.25	107.63	107.12	103.89	114.64	111.07	104.97	104.63	107.27	111.37	93.586	106.6	108.24	103.63	103.79	104.08	110.31	101.63	110.54	106.2	107.57	107.7	99.182	108.46	101.64	95.727
100.19	101.26	106.11	114.19	97.765	109.92	98.529	109.38	107.24	113.05	105.9	103.15	110.15	106	106.44	106.54	108.35	103.11	101.03	108.58	103.65	112.71	101.82	105.12	101.03	104.8	101.9	103.5	106.21	97.909	106.8	109.05	111.92	109.68	110.68	117.41	100.36	101.75	99.921	116.49	108.63	109.33	98.461	111.31	100.77	100.33	105.41	103.82	106.16	103.04
96.457	100.81	102.92	97.024	96.611	97.82	98.594	102.96	96.299	93.564	93.391	99.95	100.28	96.757	100.39	102.06	102.01	94.86	99.014	102.8	100.45	107.16	104.69	95.273	102.84	101.44	95.832	95.863	107.35	97.138	105.71	105.85	104.1	98.36	95.03	107.13	101.46	94.604	86.275	102.47	99.668	99.938	110.42	92.838	109.03	97.194	96.448	100.96	100.6	95.247
102.52	100.47	98.312	111.66	106.86	102.28	105.59	106.75	93.881	103.44	97.972	103.05	101.96	107.72	95.259	112.54	106.61	103.03	106.69	109.04	109.03	101.4	95.186	106.66	99.045	99.373	103.76	106.94	100.6	97.784	102.61	105.14	102.86	110.96	104.88	109.1	106.36	103.58	104.13	110.3	94.143	101.65	110.13	97.034	98.452	100.48	105.88	97.306	114.52	103.73
115.27	107.11	109.69	110.71	109.72	105.98	105.04	102.16	98.88	112.88	109.37	105.78	114.42	112.17	103.94	100.93	109.45	114.47	101.62	112.61	107.66	101.28	108.72	108.54	107.5	113.44	103.02	111.46	114.53	105.14	101.68	117.3	107.54	110.76	103.29	110.82	110.2	106.05	112.28	107.54	106.72	98.776	119.95	101.65	107.11	102.21	101.91	101.87	103.68	112.49
104.17	104.12	109.32	97.796	102.06	101.53	107.58	101.54	106.73	109.22	106.04	110.82	119.05	102.27	101.75	98.506	108.48	116.92	113.95	113.05	113.47	114.97	89.827	105.94	109.85	99.714	119.16	104.81	107.98	94.438	108.04	110.65	109.89	100.88	115.41	118.23	102.36	106.91	103.9	103.38	97.757	87.723	103.54	107.58	109.06	108.54	95.659	105.36	110.29	103.5
114.26	109.4	110.72	104.58	105.35	104.45	109.07	114.01	110.91	106.17	108.1	104.45	109.86	103.42	119.58	105.97	104.54	100.5	112.05	107.61	109.05	103.5	103.46	117.49	107.26	110.67	117.09	114.01	113.78	103.78	111.59	101.02	122.19	111.87	103.76	117.42	102.51	106.58	107.61	108.88	112.95	103.84	111.53	109.75	99.496	101.69	97.643	117.65	112.19	109.19
102.47	100.08	104.41	108.09	112.6	100.6	103.88	115.75	113.93	110.03	102.34	100.17	105.71	117.11	102.48	103.93	96.13	101.78	108.94	102.69	114.97	112.87	106.17	107.83	111.65	114.24	105.55	107.68	105.28	103.06	109.18	111.08	106.75	104.29	106.05	108.67	107.72	96.758	113.73	101.77	116.84	111.98	110.3	105	108.31	104.5	104.9	103.3	109.78	103.42
101.68	103.54	100.8	105.44	103.64	110.98	105.11	96.786	99.133	106.43	113.11	105.35	103.44	109.16	107.17	115.29	112.23	101.57	106.83	111.17	103.24	106.18	105.83	103.05	104.49	109	115.18	107.73	99.935	113.69	98.799	106.15	101.78	102.43	106.57	106.11	108.51	99.413	106.71	111.35	108.71	98.567	101.05	102.43	108.08	104.87	111	105.71	110.41	109.47
104.66	106.24	111.85	108.06	111.48	102.6	107.66	104.75	110.16	110.06	115.01	110.61	108.56	109.32	96.49	109.08	104.81	110.9	90.746	106.42	102.44	110.9	116.7	114.38	103.01	108.02	118.08	116.9	106.71	117.24	101.94	108.43	107.38	106.98	101.59	108.46	107.18	104.04	111.21	112.53	110.78	112.81	107.4	111.57	107.71	100.04	110.96	113.29	103.33	96.436
122.22	106.49	106.52	119.04	113.91	119.59	111.95	104.02	109.88	114.27	115.26	110.91	111.77	110.23	110.88	108.58	110.83	111.89	115.55	123.26	124.05	107.86	111.43	106.15	114.09	114.14	106.57	106.12	107.81	114.61	113.9	121.16	112.46	112.18	117.67	111.14	119.07	107.92	113.2	104.83	114.19	108.78	112.84	112.67	105.18	118.33	101.14	111.79	110.79	107.65
96.348	98.354	91.546	102.33	101.79	103.52	99.082	96.315	100.46	98.768	87.782	90.392	94.661	86.629	96.737	93.279	100.35	92.574	100.18	96.51	101.44	97.204	106.5	94.655	87.963	89.054	89.174	87.447	103.29	97.245	94.897	107.24	94.317	92.237	91.338	102.3	87.87	96.191	95.405	92.59	107.49	94.223	101.67	103.84	94.144	95.603	99.494	94.942	101.49	92.708
101.72	101.03	105.96	113.03	106.66	108.81	110.15	114.09	98.033	109.42	103.58	105.89	110.12	105.8	109.47	107.58	103.39	99.898	101.45	99.338	101.28	109.35	96.815	105	103.04	109.62	103.87	101.8	95.028	107.08	110.49	104.75	104.28	102.37	110.69	110.29	97.909	102.66	111.69	109.81	108.39	103.55	98.444	103.95	102.03	105.63	105.67	109.5	93.734	103.32
97.723	100.06	108.34	99.529	103.29	104.42	105.46	102.4	111.82	94.903	105.03	104.39	102.9	103.06	100	95.509	93.127	105.91	106.26	92.152	104.91	101.59	104.62	100.59	94.211	98.041	108.09	107.84	100.7	104.03	102.78	97.895	100.19	100.4	108.08	109.57	98.097	93.381	94.44	103.62	105.04	97.852	105.24	102.97	98.318	110.11	96.848	97.686	102.97	95.959
106.24	103.27	106.86	111.72	113.09	109.65	100.25	104.27	106.05	112.52	110.55	104.19	110.26	114.94	103.3	97.997	100.45	105.47	102.27	106.66	110.16	110.87	111.38	117.14	103.13	106.68	93.947	105.71	102.99	106.74	106.91	113.01	106.86	108.02	98.633	114.64	104.79	101.46	109.79	104.87	111.51	107.02	108.8	98.956	111.14	96.318	109.29	105.2	108.3	105.1
108.11	102.03	99.174	87.751	91.297	101.67	99.546	105.68	103.9	94.068	97.299	102.04	98.655	94.524	102.49	99.847	97.326	100.84	92.859	98.27	101.32	105.26	87.933	100.54	93.653	101.1	95.319	96.842	96.097	98.361	91.217	101.12	98.96	101.32	97.574	88.209	97.923	94.927	96.634	104.66	102.66	99.188	99.266	101.71	100.59	95.485	91.311	95.91	102.3	99.294
110.43	105.98	110.55	109.62	110.17	115.06	111.09	110	103.09	100.95	108.76	92.579	105.58	106.75	107.82	119.05	112.3	100.43	107.13	106.79	111.87	107.8	110.77	103.52	112.59	111.15	111.77	109.26	104.14	99.935	110.72	110.9	107.39	100.28	99.333	114.99	110.17	106.85	108.65	103.84	112.15	106.66	106.44	102.75	106.37	103.1	114.23	109.09	111.05	101.96
99.724	104.03	100.68	96.19	108.59	93.375	98.541	99.937	92.474	98.776	100.9	100.81	108.41	97.928	99.083	99.961	98.579	105.5	101.43	108.94	101.21	107.61	101.98	98.123	100.67	102.06	94.589	99.677	105.77	100.51	104.77	101.69	106.28	101.87	102.22	103.74	100.27	97.851	111.66	106.83	98.326	100.6	101.1	100.31	103.77	100.67	95.235	99.762	101.15	106.05
112.36	106.19	106.2	113.66	108.58	110.39	116.98	105.61	109.44	106.49	113.35	114.78	113.04	113.38	110.5	107.86	107.77	112.28	98.564	105	113.07	101.65	102.83	108.72	105.22	105.47	109.15	111.48	103.57	112.11	99.943	108.67	110.24	99.345	108.38	102.01	106.34	98.286	110.82	115.78	112.38	107.16	103.63	109.77	106.67	111.72	110.31	106.93	109.91	106.5
103.52	99.175	105.79	112.8	108.75	109.64	111.49	114.32	96.821	107.76	104.81	104.1	109.47	102.92	107.39	104.23	109.36	109.18	112.44	114.19	104.87	109.53	97.499	105.86	104.27	98.705	106.83	111.79	112.64	113.14	103.7	109.79	103.57	105.64	93.755	98.3	112.34	106.2	107.26	103.48	110.49	111.53	112.04	114.58	103.33	103.99	102.45	111.5	108.66	105.18
105.76	107.83	104.39	114.4	112.9	105.72	104.62	117.89	111.51	101.03	107.09	104.21	105.29	99.967	111.66	119.83	107.02	108.65	104.45	108.71	104.15	105.93	104.01	106.97	103.67	115.48	104.11	105.4	110.76	102.78	113.57	115.19	107.03	105.63	108.42	112.37	103.12	102.65	102.99	120.59	102.21	107.11	112.95	111.25	110.94	111.01	110.76	99.074	106.12	111.84
107.84	113.61	118.14	110.35	108.9	109.39	112.82	107.3	119.72	116.57	105.45	104.59	106.17	109.2	119.08	108.88	109.93	102.37	109.18	108.4	111.2	116.26	105.16	104.16	113.13	106.78	106.75	114.38	102.43	118.4	106.39	112.18	104.78	114.73	109.72	109.31	104.59	112.26	101.35	111.85	103.06	113.93	110.75	103.43	98.088	111.65	115.27	105.92	109.69	108.9
110.18	97.51	102.64	103.09	101.55	107.87	103.53	107.69	100.92	100.33	104.89	112.55	94.001	101.2	100.32	109.66	104.01	108.37	107.34	108.9	106.44	116.84	103.96	109.83	105.92	107.88	99.169	106.84	105.53	114.37	100.05	105.51	105.97	109.84	104.71	103.51	106.39	104.91	101.26	108.94	98.379	101.45	108.01	108.14	107.72	113.82	101.54	105.82	112.06	101.99
98.627	101.04	99.841	97.297	115.5	93.301	113.61	113.61	109.53	108.29	109.96	103.51	107.37	97.104	105.18	104.1	109.98	105.41	108.36	109.21	108.34	98.094	100.57	99.704	109.67	110.21	108.48	108.42	110.28	109.61	102.1	109.36	110.08	106.49	97.75	103.34	110.32	104.71	107.15	105.49	100.37	108.01	117.24	106.03	105.3	98.641	99.994	102.39	109.13	113.25
100.31	102.53	109.86	105.84	100.52	105.48	105.59	98.948	104.7	98.339	100.24	105.99	104.9	98.039	105.87	107.75	105.52	99.868	105.77	105.8	106.33	98.324	102.86	95.205	101.74	98.083	106.69	110.97	105.44	94.025	112.56	105.56	93.972	106.24	100.66	99.634	96.442	94.838	96.08	104.82	105.36	107.22	102.68	106.94	97.674	107.86	111.18	99.521	105.24	104.82
98.922	102.29	110.55	106.69	103.33	105.84	106.57	90.618	105.21	105.91	94.93	100.62	100.94	96.13	96.619	90.651	115.21	104.56	103.26	102.69	110.9	104.12	104.31	105.88	100.85	104.34	106.75	103.63	108.11	106.48	98.119	97.2	103.84	104.29	110.18	111.09	108.68	109.61	113.32	102.88	94.184	98.798	106.39	111.41	104.35	103.58	103.42	99.3	110.84	105.1
85.29	98.091	93.813	91.614	92.826	100.01	101.47	100.63	90.818	92.807	103.06	92.891	103.38	108.18	100.82	99.84	93.924	102.9	97.679	101.23	103.83	93.629	97.287	101.2	96.066	94.013	108.02	102.13	97.132	94.505	96.57	90.372	90.332	104.11	102.75	106.75	81.677	95.145	102.62	95.426	101.82	103.01	99.551	94.761	105.71	100.97	93.809	112.79	104.74	99.475
95.169	103.59	89.543	100.58	82.756	96.643	110.12	104.35	89.426	100.9	96.949	105.41	103.35	101.53	99.931	106.19	89.871	97.484	98.806	97.42	95.047	102.71	100.39	105.01	105.82	102.86	100.9	102.71	96.362	98.247	106.37	89.681	98.31	98.591	97.386	91.295	95.438	86.736	103.61	102.31	94.055	97.592	92.549	102.37	96.849	97.786	94.238	97.756	93.622	99.447
108.09	109.23	113.7	109.01	111.94	107.94	114.1	110.76	108.17	107.16	100.64	102.89	112.89	102.28	102.56	104.97	117.79	104.74	104.22	100.86	111.47	107.78	109.96	101.46	112.45	108.2	101.96	107.76	102.97	107.23	105.36	115.61	107.5	97.181	110.16	111.77	101.04	113.82	109.08	108.57	100.89	97.799	114.98	106.07	105.86	107.84	105.49	107.94	112.07	112.6
109.16	110.39	108.21	103.87	113.12	110.07	101.15	100.06	108.27	112.57	106.13	116.15	100.04	117.66	102.13	109.95	112.38	110.61	108.43	101.27	102.5	110.1	109.37	103.17	105.12	107.57	102.93	108.97	115.93	118.83	109.04	104.93	105.76	103.9	107.98	102.16	112.59	110.22	107.14	114.53	107.15	111.4	112.95	110.02	115.7	112.24	106.25	106.37	117.8	104.69
111.28	113.96	100.83	105.29	104.97	115.27	99.093	112.37	103.46	112	111.91	103.17	104.56	113.96	102.15	96.783	98.205	96.929	110.21	111.49	106.97	108.74	103.12	103.28	102.32	109.33	101.14	103.21	112.16	110.91	109.94	107.85	102.97	104.11	102.41	108.06	107.37	99.208	106.01	102.81	102.92	102.38	95.188	108.6	105.26	110.09	117.06	103.85	112.79	102.94
89.984	94.763	100.67	97.893	99.99	100.03	108.81	87.594	96.561	89.392	108.14	96.736	86.479	100.87	108.14	102.13	99.261	103.42	99.223	94.088	95.814	93.395	105.45	101.38	99.63	97.194	94.941	108.82	99.986	95.351	98.312	95.372	102.54	97.766	100	99.182	101.35	94.389	91.68	104.5	102.52	93.042	99.805	96.346	100.47	100.32	93.44	99.769	105.41	101.98
105.1	102.69	113.28	108.21	106.08	104.79	111.21	105.17	106.09	108.33	114	117.86	100.68	105.84	108.76	108.56	109.99	103.75	111.65	103.34	106.03	104.74	115.29	101.19	101.17	98.841	112.07	103.47	115.91	107.77	109.13	115.74	105.14	102.78	104.98	104.9	115.64	103.05	107.73	107.83	104.1	115.54	102.5	104.72	114.57	92.23	99.834	111.73	100.01	109.43
109.6	107.34	109.59	104.27	99.089	97.052	102.2	102.08	107.72	108.58	105.06	98.995	101.01	108.69	109.39	113.2	107.2	106.11	108.56	98.321	99.02	102.15	97.89	105.23	107.23	106.33	98.662	100.01	106.38	105.7	106.31	108.25	103.91	98.536	112.2	104.31	101.28	105.26	107.61	99.087	116.81	96.923	114.57	108.83	102.92	108.51	101.61	108.52	106.18	102.53
108.89	107.26	107.56	98.41	102.95	113.19	97.067	99.733	99.799	116.69	107.68	108.91	105.48	110.68	109.32	109.41	108.5	111.34	107.71	109.03	103.86	99.313	102.87	108.85	105.31	100.99	100.06	111.48	105.73	107.19	95.854	102.78	101.13	106.09	98.638	107.8	108.23	110.3	107.5	108.46	105.71	96.373	95.478	101.3	105.3	107.3	112.96	100.47	101.06	105.6
109.5	109.24	101.21	95.233	117.69	99.976	104.29	107.41	113.27	103.05	111.87	103.56	100.57	99.026	113.44	104.95	110.05	104.55	103.66	102.63	100.07	101.49	108.64	107.6	99.705	103.4	103.57	102.38	108.83	104.28	111.22	106.32	100.74	109.07	99.64	107.6	105.72	99.678	111.36	104.32	105.58	108.73	97.873	106.35	101	112.1	102.39	108.98	121.62	108.54
109.8	103.75	109.17	105.45	108.08	106.41	109.48	105.49	107.87	111.51	110.83	106.52	105.63	110.69	98.255	107.35	102.21	103.23	109.65	99.241	109.54	103.31	100.96	109.38	98.268	107.3	109.72	106.06	97.077	110.34	104.17	110.65	104.96	107.63	109.66	105.56	110.41	106.32	106.33	106.38	106.02	97.57	107.65	113.41	110.15	100.14	103.05	100.7	106.18	110.47
108.16	107.38	107.26	110.12	109.07	107.21	108.17	116.77	106.88	106.48	106.05	117.48	108.02	111.67	111.03	111.67	107.02	104.23	100.21	106.77	111.16	110.2	110.57	110.63	110.01	109.85	120.07	110.73	119.8	114.22	113.02	120.68	118.34	117.9	115.68	103.7	110.64	107.55	110.99	110.06	106.66	123.09	111.5	117.66	117.61	104.63	113.54	103.85	105.86	113.51
112.66	109.31	102.82	105.25	116.1	97.714	110.6	99.264	105.66	105.43	102.06	101.94	117.88	112.58	108.41	106.52	105.71	109.99	104.06	103.78	102.39	104.12	100.45	105.01	99.201	106.65	104.73	113.97	106.09	101.96	115.33	97.797	101.9	99.452	105.03	107.16	110.89	108.64	100.2	108.92	113.3	101.34	102.27	103.98	94.186	99.071	94.53	102.58	106.62	97.223
100.58	111.8	113.7	101.48	110.1	111.12	102.38	104.42	102.95	110.27	121.63	104.66	104.81	108.86	110.46	103.51	108.28	99.587	100.82	112.47	105.77	102.31	112.52	101.17	113.93	114.06	105.49	111.98	109.14	107.43	98.171	101.25	110.16	107	110.1	104.52	114.72	107.72	103.94	106.06	100.23	98.587	116.74	102.01	102.7	106.94	110.95	103.96	106.22	108.57
97.403	100.22	97.485	97.412	103.22	95.605	95.924	102.24	93.927	102.53	102.31	97.18	99.542	104.66	92.299	102.95	99.518	96.302	92.627	100.57	91.384	96.035	102.53	95.859	93.957	99.051	96.115	94.292	105.25	92.221	95.492	98.8	108.52	105.72	103.93	97.877	97.423	94.876	104.93	105.19	93.752	91.872	91.891	102.64	96.87	94.558	99.659	103.6	92.909	104.53
118.7	109.29	108.64	111.27	98.453	105.9	112.93	108.15	102.24	110.43	108.56	106.04	108.83	114.44	108.35	108.36	114.43	115.53	111.97	102.77	106	111.35	110.86	107.31	109.67	118.62	112.47	118.17	106.3	108.73	109.17	117.67	104.17	111.23	118.73	100.27	107.12	102.24	106.04	102.03	100.57	112.95	109.07	112.31	114.71	114.3	112.08	106.56	106.74	104.08
91.766	100.47	100.13	102.89	112.07	98.888	107.64	96.678	105.68	99.346	102.67	100.98	99.373	100.82	103.11	94.421	97.258	107.78	95.618	98.924	95.227	101.56	96.172	97.094	98.888	99.877	99.606	100.35	99.51	102.81	89.053	101.36	105.88	96.29	101.91	102.88	104.21	92.936	96.061	94.2	106.6	94.881	104.24	89.254	101.11	98.722	101.72	97.598	104.26	99.901
97.459	93.917	95.103	102.46	91.3	111.19	101.77	93.374	101.29	98.331	99.934	103.12	97.401	97.499	98.219	94.387	102.42	99.56	112.04	98.987	109.79	97.838	107.68	101.31	87.935	96.689	101.24	93.218	99.722	104.62	96.827	98.484	102.29	96.795	102.07	99.244	101.34	97.86	104.04	102.86	99.598	102.51	101.85	89.801	91.753	102.7	103.71	94.134	101	96.055
114.49	101.4	108.59	106.68	108.63	114.57	102.79	107.85	103.96	110.01	100.69	109.69	101.45	114.02	110.57	114	111.41	107.75	105.72	108.99	113.72	113.22	115.16	103.44	117.07	102.63	105.16	102.48	97.883	109.06	104.17	98.352	111.49	105.47	106.3	107.62	102.24	112.29	105.22	105.17	99.972	111.98	101.69	110.02	91.721	111.17	116.15	99.418	114.44	103.85
108.05	100.69	109.29	104.79	113.59	116.23	111.24	112.2	102.97	108.23	107.64	110.72	106.87	98.975	107.85	99.742	111.61	109.24	102.1	103.36	103.38	103.71	106.37	105.07	102.03	104.04	112.73	104.16	113.48	104.18	100.11	112.84	117.08	100.37	107.5	97.898	93.771	102.87	109.44	107	99.761	98.616	107.56	96.136	107.74	94.914	97.138	111.12	102.23	98.948
108.2	113.65	108.57	114.65	109.71	107.85	113.06	103.4	114.49	103.31	106.43	105.78	112.99	107.82	105.98	104.03	113.62	108.81	104.52	109.87	104.53	104.02	102.11	104.04	108.13	119.51	115.29	98.04	108.82	113.07	111.44	106.83	114.66	100.44	109.32	96.599	105.79	111.16	105.97	108.73	107.64	97.92	110.84	104.29	109.06	106.69	106.36	114.56	96.234	108.93
100.02	92.152	103.01	112.03	102.43	99.852	103.51	103.66	109	117.89	102.76	103.17	96.859	105.1	109.22	97.063	108.23	99.147	107.42	107.73	104.17	109.81	119.09	102.13	99.106	111.01	110.75	105.7	97.323	108.42	112.99	95.677	104.76	106.83	97.517	106.88	107.45	108.54	109.39	106.66	116.83	107.53	103.47	95.247	107.2	113.33	98.648	106.26	110.94	103.03
102.46	99.93	99.5	95.069	110.3	100.54	92.962	89.363	98.259	106.9	103.49	98.227	97.113	106.39	97.776	109.55	102.72	102.65	90.731	103.17	102.91	98.372	101.49	95.071	101.65	103.39	99.637	98.574	105.89	101.45	99.883	108.44	102.42	108.35	102.8	89.954	95.026	98.502	99.542	109.32	98.336	94.657	105.67	105.63	95.939	98.012	97.915	92.528	92.787	103.99
111.83	114.12	110.53	105.17	109.59	113.4	110.34	113	110.17	106.54	108.6	100.89	107.8	109.48	110.68	113.02	107.27	109.67	114.21	107.59	117.62	110.28	112.16	102.55	104.28	111.12	116.67	106.81	113.34	109.56	104.21	113.66	99.891	113.02	112.45	109.09	106.8	95.237	97.974	110.43	101.54	113.38	106.29	106.16	108.33	115.4	109.38	119.32	115.65	101.05
114.84	104.77	98.467	115.52	108.05	116.14	107.64	105.64	107.46	110.3	110.13	111.5	99.416	109.05	110.1	103.61	108.69	103.16	115.13	108.85	114.65	112.98	105.33	101.88	104.4	111.52	109.24	112.6	103.08	103.86	102.66	107.14	102.75	104.35	103.49	103.31	112.56	108.27	111.62	114.06	116	105.49	105.43	107.8	100.96	104.65	102.64	112.71	100.77	102.77
104.53	110.6	121.25	111.87	111.28	111.91	110.53	107.03	108.94	112.36	102.54	107.54	113.45	106.32	101.88	104.5	108.33	108.6	104.14	103.72	113.1	119.26	109.86	114.75	115.08	100.21	106.45	109.96	103.57	110.03	103.18	107.29	106.03	105.7	114.39	102.24	105.21	105.86	103.73	108.01	114.04	106.27	107.21	101.06	106.13	105.08	108.53	107.21	100.63	104.12
101.49	103.08	103.07	100.43	104.52	110	107.39	101.47	108.34	113.22	107.45	109.73	106.74	102.95	108.2	104.91	113.16	111.75	107.97	103.44	105.96	102.92	105.84	99.341	105.01	113.42	104.71	108.49	108.6	105.55	110.6	113.63	96.181	106.13	106.88	103.63	108.76	102.38	107.88	103.88	107.14	113.64	102.96	106.62	117.41	106.84	105.52	110.86	110.93	105.17
118.06	120.45	107.51	101.41	107.62	105.45	103.53	108.15	103.92	116.95	105.24	107.25	108.84	107.3	104.6	107.03	110.93	111.83	100.63	102.87	117.23	108	112.71	115.45	107.65	101.53	108.22	110.84	111.83	106.36	103.51	110.73	109.46	105.58	108.11	106.47	107.94	112.52	111.25	110.2	104.98	113.4	106.55	104.41	106.76	103.16	112.06	108.5	107.4	109.67
101.33	97.685	105.7	108.54	109.82	105.06	102.26	104.24	117.49	100.23	111.61	111.67	105.34	101.36	109.33	114.85	108.14	108.31	103.96	103.65	98.343	106.63	104.1	113.64	102.77	104.14	97.783	107.61	106.78	102.5	108.73	106.76	109.13	109.27	108.28	104.57	113.77	107.87	103.82	106.41	97.968	108.16	110.8	103.22	107.05	106.07	103.9	105.02	103.97	106.6
111.14	106.43	107.99	99.361	114.17	99.502	98.876	97.252	115.11	106.57	109.83	114.97	104.04	110.41	98.281	107.83	102.39	112.71	111.76	104.3	97.141	111.2	112.35	110.15	106.14	97.999	101.48	105.35	106.92	100.31	101.26	100.92	106.01	109.42	102.75	100.03	106.43	110.15	103.12	105.38	113.67	107.9	106.7	99.862	98.914	102.99	97.987	99.831	107.06	101.68
98.083	118.17	119.74	106.14	115.65	105.82	112.43	105.98	113.78	108.39	115.71	99.205	110.46	109	105.89	107.34	104.05	98.136	110.04	114.38	102.04	108.79	112.36	108.22	112.69	107.07	109.58	114.98	103.46	114.16	109.09	107.79	94.33	110.42	111.68	104.18	104.07	115.89	109.83	106.24	111.9	102.13	119.11	107.3	104.75	115.48	103.47	103.82	109.62	102.16
105.57	104.34	111.02	104.33	110.15	109.06	112.12	101.31	98.356	102.52	106.17	108.09	106.76	101.08	103.11	97.38	103.92	109.94	101.53	110.74	113.12	104.55	104.36	101.48	97.737	106.87	100.78	105.86	106.51	104.8	110.92	116.96	111.19	105.71	109.17	103.73	105.27	107.36	106.7	97.144	115.22	99.994	109.35	105.26	114.11	103.81	104.57	105.38	101.05	96.483
104.55	108.34	110.36	104.63	108.15	102.52	104.87	115.05	103.98	112.28	116	105.31	112.44	114.25	101.42	112.97	110.7	106.51	110.76	114.89	113.54	111.4	114.17	111.84	114.85	108.05	100.78	119.44	106.16	108.1	108.04	109.62	106.33	106.74	116.37	111.77	104.89	109.82	109.32	107.41	113.64	115.51	100.07	99.704	104.76	102.73	103.2	105.36	101.18	104.66
100.78	101.05	99.902	110.41	100.62	103.35	104.72	112.57	99.872	103.46	100.36	102.05	104.42	107.54	117.24	105.71	99.733	111.78	99.577	107.13	116.9	99.093	103.16	102.52	104.31	111.58	108.7	112.1	119.4	103.48	107.5	102.47	100.34	109.3	108.92	107.16	112.64	105.93	112.64	111.51	106.59	99.902	112.66	105.65	105.1	106.69	108.7	112.09	102.14	106.93
107.6	91.992	92.967	102.72	104.32	89.496	100.78	99.705	95.765	88.515	93.779	101.22	102.16	101.86	102.71	94.016	104.89	94.967	103.81	95.158	102.55	96.848	91.748	100.95	96.916	91.456	102.49	92.431	95.048	97.898	94.389	99.813	96.301	93.516	107.85	99.421	92.528	99.614	100.9	101.06	99.267	96.156	107.23	91.347	98.776	107.65	91.746	96.281	100.38	96.729
102.83	109.2	109.31	107.86	102.14	115.35	98.013	112.71	106.3	112.35	108.82	112.31	106.01	110.63	104.86	104.44	105.77	110.06	102.59	102.18	108.44	106.54	115.25	111.5	110.1	105.5	99.142	107.56	106.13	110.78	105.2	108.51	101.1	108.22	109.47	101.79	109.83	105.96	98.107	108.94	116.23	105.48	111.02	110.81	107.62	101.64	110.2	112.32	103.36	101.99
106.33	111.65	107.7	102.83	112.96	111.46	102.84	112.06	103.62	110.43	109.31	108.91	97.029	106.5	96.666	116.56	102.05	105.69	103.5	99.036	106.82	109.32	105.74	104.25	104.65	115.4	93.414	104.32	104.08	112.08	110.51	105.04	106.21	110.12	113.98	106.4	112.08	108.42	106.47	106.87	109.67	109.89	111.58	110.19	109.28	109.61	105.48	110.22	99.166	108.56
95.917	103.85	101.04	112.28	97.497	107.92	110.65	104.19	115.23	107.29	100.98	103.65	103.52	109.87	107.82	97.761	104.11	102.43	112.29	105.66	107.53	110.2	108.06	117.5	94.855	93.887	111	108.43	111.21	106.14	109.8	101.38	104.53	114.05	110.94	98.487	103.97	107.1	104.7	96.362	102.81	107.18	102.22	115.25	106.82	114.08	102.55	101.93	114.13	103.59
105.89	95.631	94.84	96.162	103.49	91.15	101.87	94.733	90.978	99.432	111.1	112.88	102.12	97.184	101.66	99.997	91.886	102.98	97.284	100.32	108.21	90.773	105.11	98.595	106.69	88.87	102.86	96.568	98.346	94.308	103.7	102.48	91.591	87.308	92.948	97.784	90.068	99.955	96.084	98.856	101.87	96.992	92.207	91.399	109.66	103.7	99.093	105.99	97.603	95.834
105.68	106.91	110.74	106.44	109.16	109.91	105.45	100.75	110.05	100.99	99.201	111.12	103.18	105.7	98.516	105.2	107.24	114.76	104.63	114.17	100.5	101.23	101.4	103.08	117.01	105.85	105.97	107.38	110.21	98.287	111.71	108.68	99.049	104.4	113.54	107.33	105.1	107.5	101.41	110.75	111.42	101.82	102.67	114.95	98.909	98.98	103.7	96.906	111.89	105.93
117.2	97.171	114.21	108.92	107.33	105.88	106.97	110.65	100.83	104.44	114.9	106.72	110.37	103.84	108.26	112.17	106.12	114.45	102.63	108.47	106.67	111.99	111.24	102.44	108.44	105.32	104.17	102.97	107.39	106.03	106.6	95.064	112.22	101	102.86	110.37	110.13	107.24	102.9	112.36	107.13	107.24	103.2	108.66	108.58	100.23	106.09	106.56	107.79	107.06
102.58	110.51	115.51	108.04	111.03	113.9	109.02	99.785	114.9	105.44	111.09	114.96	94.904	108.41	119.8	108.25	112.37	112.81	108.15	108.73	112.48	112.27	120.48	107.53	107.13	114.46	109.05	110.92	109.48	111.74	109.07	114.23	101.03	111.34	113.62	100.95	108.88	107.49	107.99	113.51	112.05	100.99	103.56	107.6	112.73	112.52	108.16	106.2	104.53	113.68
98.595	106.17	111.44	104.09	101.83	107.33	99.948	113.66	114.61	96.892	103.06	111.52	109.18	106.78	108.44	103.98	99.961	108.16	106.38	106.81	98.998	98.832	107.83	101.18	106.98	105.39	97.703	108.77	104.78	106.13	110.02	107.24	102.93	111.39	100.81	109.6	102.48	114.95	109.98	107.81	113.2	111.32	106.94	104.37	106.13	113.67	103.99	100.7	107.98	100.25
109.93	109.45	109.66	108.99	111.85	102.73	103.24	108.88	107.61	109.59	106.73	105.43	114.83	99.031	103.43	113.64	106.25	111.01	108.17	110.39	102.78	114.63	105.21	109.5	110.57	113.82	103.45	117.34	108.86	105.66	107.47	116.81	108.51	104.43	108.18	116.49	104.85	104.43	108.41	105.72	107.17	110.09	110.72	105.23	101.36	102.55	104.4	105.73	100.93	111.62
108.72	104.36	107.85	109.83	101.47	96.746	108.7	106.25	109.8	110.83	106.98	105.8	102.85	105.67	99.135	107.85	101.71	107.27	106.88	107.66	103.61	98.118	110.41	111.83	107.02	108.29	108.48	102.82	109.4	107.7	111.38	102.53	116.42	97.765	111.14	106.74	105.62	102.12	110.66	104.33	107.84	114.3	103.99	103.17	108.92	113.06	110.76	97.156	102.49	105.81
108.95	106.27	98.51	108.72	105.65	101.03	97.108	100.53	113.46	121.16	103.64	112.88	100.7	100.54	109.88	107.98	106.54	110.34	101.16	107.53	106.11	102.87	101.93	106.54	107.78	106.6	112.86	104.85	112.11	99.732	115.45	109.53	107.4	105.06	107.28	107.93	113.86	103.61	100.88	104.9	93.847	111.23	103.34	107.76	99.594	103.81	106.05	106.53	95.127	104.02
105.24	117.55	109.31	99.089	116.17	107.39	102.17	109.21	104.91	123.19	108.09	106.99	110.57	109.76	108.2	112.89	107.94	106.79	110.91	117.71	112.37	109.93	106.94	111.5	111.12	115.17	105.17	110.48	103.81	115.27	113.76	110.7	108.33	111.36	111.86	105.7	107.7	110.06	101.92	106.7	108.57	106.52	107.55	111.62	110.45	116.98	112.39	108.81	104.73	108.89
108.81	100.04	106.3	109.7	113.98	105.48	107.61	113.82	118.41	100.61	104.02	104.29	108.6	99.833	110.09	102.56	112.26	106.4	107.12	101.27	106.31	101.86	101.09	103.5	101.11	102.88	104.19	104.81	109.97	103.1	111.09	101.77	115.03	109.01	107.51	109.37	99.632	101.76	113.43	106.43	104.48	104.41	99.263	110.54	101.41	111.62	107.61	100.89	109.58	106.12
103	105.21	110.28	108.78	114.36	116.44	107.97	103.28	107.23	112.33	108.07	108.69	107.94	102.91	105.09	110.87	106.46	110.49	110.89	104.67	103.07	108.98	112.75	112.66	113.28	110.92	112.22	109.72	107.06	100.87	111.23	104.07	100.63	108	98.594	113.59	98.621	111.81	108.3	109.14	101.57	116.22	110.34	108.61	112.49	104.38	110.13	120.51	104.69	107.38
111.81	103.48	96.144	110.66	109.02	109.79	106.97	105.71	106.93	97.294	97.277	108.69	116.94	112.61	108.13	107.14	97.053	106.07	101.74	103.66	102.05	109.12	98.547	102.37	105.52	105.85	111.44	100.33	111.22	97.704	102.61	99.684	104.8	100.32	106.99	108.41	107.82	98.571	105.45	107.07	103.64	105.49	104.26	100.35	108.14	114.68	105.86	106.78	112.67	105.47
105.35	104.53	103.92	108.11	98.672	112.39	99.339	115.69	111.92	111.56	106.36	102.49	104.32	115.93	101.71	107	103.87	98.276	114.74	106.07	106.79	110.47	95.126	110.91	106.7	110.94	107.33	98.044	103.03	105.93	114.93	101.6	106.17	113.99	111.61	117.05	112.58	109.55	108.57	110.18	113.93	102.73	99.434	103.82	116.5	105.3	118.07	109.5	104.59	106.12
114.82	108.25	112.7	95.28	106.35	114.78	108.58	100.98	108.57	111.18	99.397	118.56	111.34	118.02	116.86	112.53	106.02	122.33	119.76	116.52	114.38	105.08	105.43	104.82	105.25	103.16	108.13	107.43	115.68	108.61	115.92	110.79	103.85	106.49	103.9	113.44	113.75	116.99	113.35	108.05	109.64	109.13	119.44	103.31	100.37	101.85	114.47	103.57	108.28	108.88
109.33	103.44	106.65	95.027	96.808	104.26	100.33	117.51	98.823	102.48	108.06	97.373	101.99	103.99	106.35	110.85	108.83	112.67	102.46	112.82	109.26	104.37	103.92	102.47	97.483	107.53	105.27	101.32	104.65	106.64	101.43	109.87	101.87	111.67	106.41	107.44	104.99	111.58	106.66	101.43	116.12	111.55	107.46	106.05	107.58	107.46	109.41	107.36	107.68	108.04
100.37	102.62	90.25	100.32	101.8	94.647	99.443	94.115	101.86	92.02	98.876	101.06	96.067	107.8	99.656	107.27	101.77	94.188	106.72	94.898	103.48	95.251	101.76	101.59	109.47	100.47	101.76	108.6	102.26	96.559	107.8	103.79	108.03	91.01	101.69	90.993	101.84	107.22	97.614	106.77	88.815	99.197	100.62	92.432	92.765	95.141	97.478	98.23	92.489	96.953
99.339	116.7	111.3	101.48	102.41	100.28	110.65	106.86	108.03	100.62	106.76	105.35	108.47	99.836	93.754	104.91	103.85	108.93	104.28	98.035	107.46	109.5	101.02	113.22	100.75	109.8	113.25	108.78	99.083	107.14	105.43	108.92	112.35	102.2	110.82	108.45	111.92	99.683	107.56	107.33	104.2	102.52	108.59	102.44	103.18	111.23	105.09	103.77	107.84	105.77
108.51	96.929	110.9	111.69	108.52	107.16	104.29	106.85	106.33	111.36	109.4	102.02	102.92	112.22	99.977	98.341	107.58	97.565	100.09	104.91	105.2	114.05	98.825	106.68	90.983	93.018	101.32	110.39	107.42	92.634	99.156	108.95	104.07	103.74	103.73	106.17	110.17	107.74	111.52	98.177	104.86	113.86	106.19	102.85	96.487	104.58	108.03	102.49	102.75	110.22
101.66	108.24	103.61	106.11	107.89	115.97	109.45	96.821	104.6	101.6	107.94	99.242	104.44	107.79	106.69	103.01	100.35	95.932	105.62	110.61	104.72	103.59	106.17	110.76	107.18	101.77	100.98	103.51	103.05	107.63	100.97	111.36	99.456	114.81	98.184	103.56	103.07	101.5	105.19	109.97	99.816	96.477	114.11	105.74	106.09	112.91	103.33	105.12	111.8	100.29
107.08	108.97	110.64	117.21	111.87	106.85	113.86	116.76	117.74	108.01	107.13	106.63	113.94	109.21	99.427	109.58	98.826	110.27	115.53	106.65	115.72	109.43	111.37	101.48	104.29	107.09	102.93	111.03	109.49	106.14	113.41	98.652	102.64	106.89	108.67	110.34	105.53	105.54	110.66	118.55	95.668	107.9	108.11	109.58	102.65	98.305	103.23	99.657	116.12	112.37
110.81	100.83	104.35	104.21	89.95	101.89	109.08	109.21	111.06	102.79	106.46	101.92	105.99	103.22	105.03	105.92	104	106.18	108.37	101.42	114.85	110.3	113.68	111.77	109.6	108.22	105.04	106.24	107.52	107.07	104.33	102.19	111.24	100.5	110.26	106.6	103.24	103.75	109.57	109.78	111.32	106.88	102.79	105.32	100.44	100.18	110.64	110.41	92.628	113.48
103.16	110.65	105.33	102.08	113.25	112.72	115.31	113.32	106.16	108	108.91	107.41	104.65	103.21	96.668	98.154	103.18	106.24	107.8	106.99	98.657	97.381	105.12	103.15	97.655	101.96	108.45	110.29	102.49	112.03	105.85	99.067	107.3	113.53	103.33	95.205	104.8	103.96	104.19	109.84	108.73	100.91	112.18	96.559	116.57	106.74	101.15	96.166	106.48	106.77
102.08	104.89	103.99	111.43	105.11	106.49	101.31	101.7	101.11	102.17	101.49	100.31	98.826	106.28	106.18	115.46	106.56	99.605	103.85	105.74	100.76	101.4	109.56	107.38	108.86	110.97	113.5	107.86	102.55	109.88	104.09	115.02	109.57	105.13	109.23	96.403	112.3	104.05	105.6	106.71	106.24	110.61	106.96	102.09	100.96	110.12	101.6	105.59	102.77	110.43
99.491	105.14	109.1	105.18	111.89	104.8	110.55	102.72	104.79	118.35	110.44	108.91	114.2	113.53	110.89	98.088	114.12	103.25	105.33	107.61	100.7	110.96	101.36	101.69	108.6	117.19	120.18	118.64	106.22	105.42	108.88	105.92	118.56	104.27	106.04	101.58	100.05	108.42	103.78	108.99	112.38	109.6	119.08	103.2	101.84	115.22	110.83	108.58	109.39	105.28
110.53	106.12	110.41	104.4	102.79	115.23	107.05	103.72	107.46	107.21	104.1	125.72	105.76	109.09	99.054	102.34	112.97	106.43	112.33	100.22	116.92	106.29	116.74	107.59	98.922	95.507	101.74	107.59	109.37	110.85	111.49	104.09	104.6	110.34	99.854	116.38	110.32	102.76	111.85	107.11	120.9	107.83	114.91	100.34	109.89	112.35	109.39	110.56	110.71	113.81
106.57	108.13	106.47	104.47	111.2	107.62	99.233	105.53	101.67	111.39	118.29	117.29	95.525	107.35	100.06	112.15	99.616	102.98	104.21	104.27	109.52	96.903	96.408	106.58	115.28	107.47	98.508	113.66	95.741	117.62	106.63	102.23	98.489	106.02	114.96	107.85	95.716	105.42	116.63	97.619	101.47	103.29	111.72	105.8	106.68	98.111	102.43	112.72	112.91	100.49
108.49	114.9	102.59	104.67	106.22	109.52	105.75	106.94	104.35	108.29	104.68	107.24	103.22	112.79	99.883	110.86	109.85	100.98	109.29	99.239	109.91	113.72	98.891	113.54	104.45	111.61	116.4	101.96	103.12	112.44	101.96	105.71	100.36	113.78	100.08	110.09	101.49	102.77	97.721	101.55	111.68	101.33	95.612	101.02	105.67	109.79	103.76	108.24	106.14	100.81
97.199	96.698	106.17	95.633	102.22	106.45	111.83	104.7	110.22	118.3	111.94	111.48	107.62	102.35	108.32	105.72	110.77	113.82	110.53	100.39	100.93	103.79	101.63	109.13	109.74	106.05	111.04	113.71	113.23	110.75	111.73	107.38	102.98	105.41	100.44	108.44	102.85	110.75	100.97	106.44	111.61	106.39	107.33	108.15	102.07	111.05	106.52	107.44	110.39	111.59
109.69	101.2	106.49	104.25	104.3	112.61	113.3	110.64	94.833	113.72	109.61	106.76	106.61	114.92	102.57	110.26	101.25	103.52	105.59	106.88	109.67	110.37	104.66	107.04	109.16	111.76	102.31	113.21	119.9	114.54	113.19	107.51	115.71	106.6	106.05	108.31	109.71	105.96	109.98	112.9	105.38	106.49	109.87	106.01	115.7	113.72	111.21	105.39	102.44	110.99
96.946	102.7	106.74	100.61	100.33	97.263	96.121	100.91	97.411	94.303	106.33	100.68	101.6	101.92	103.9	97.012	107.57	96.966	97.345	85.321	103.28	105.17	95.493	105.27	100.13	102.07	104.24	95.691	88.66	102.81	93.387	100.98	95.919	105.45	109.97	105.12	95.235	100.08	103.93	107.74	100.62	108.03	107.62	99.386	98.151	91.649	96.708	105.66	100.36	95.791
110.09	109.37	112.4	106.24	102.04	97.059	105.31	105.54	106.98	106.75	112.92	111.23	101.88	105.81	105.29	113.62	104.52	109.22	111.8	111.58	101.2	105.05	111.23	105.69	103.52	107.09	107.4	107.05	107.24	109.12	111.54	101.28	105.13	105.98	117.66	109.89	104.06	110.94	111.02	105.39	88.237	107.77	111.2	98.664	107.85	103.34	102.85	105.27	105.86	104.11
100.11	92.008	100.28	97.302	101.21	99.221	102.62	93.774	105.61	92.34	99.731	89.802	100.99	88.455	94.961	107.32	98.11	91.025	106.39	99.702	112.78	96.501	105.15	94.368	93.69	97.71	102.06	104.45	102.84	103.9	102.31	93.024	106.98	98.748	89.473	101.82	100.93	93.768	99.804	95.901	91.765	98.796	99.147	108.24	96.693	94.109	98.695	92.795	102.21	95.871
106.22	116.19	109.27	106.24	101.01	114.8	105.35	104.72	107.52	113.27	105.26	100.04	104.23	117.77	123.07	111.08	104.73	108.88	99.103	107.79	105.99	101	104.25	113.19	103.71	106.56	110.04	102.24	113.54	115.65	112.37	110.85	105.58	110.68	104.67	118.26	112.62	110.34	107.64	106.14	117.12	109.55	120.37	113.46	101.74	110.94	105.94	110.49	107.26	103.93
99.476	102.38	97.887	104.59	101.54	94.132	98.959	106.85	101.96	104.14	97.164	98.488	94.442	104.76	99.103	101.94	110.24	107.79	103.74	105.63	106.86	96.017	100.71	93.854	103.84	97.025	105	101.3	97.782	103.3	96.019	108.26	101.12	101.06	100.45	95.852	100.52	101.86	93.892	106.34	99.566	98.833	101.2	101.35	96.977	96.542	102.25	106.95	106.26	98.495
102.89	105.02	107.34	110.82	108.87	110.39	110.73	107.98	106.3	109.79	105.49	102.79	109.09	104.88	109.79	110.98	107.71	116.04	100.51	99.265	114.95	113.81	109.85	101.96	109.42	109.23	115.96	109.83	103.42	108.67	117.2	111.32	103.62	105.84	111.4	105.92	111.85	114.05	116.66	103.47	102.58	106.04	115.41	108.42	116.07	104.24	109.55	105.94	113.49	112.99
105.63	99.592	102.69	111.36	105.65	111.39	112.45	103.2	110.98	109.52	100.68	110.74	105.12	111.63	99.442	111.2	111.25	106.09	103.15	101.43	105.98	109.49	107.92	97.767	105.35	98.734	114.68	113.95	95.837	104.9	111.16	98.707	114.56	112.63	104.2	107.41	117.07	110.55	98.576	105.8	101.04	108.55	103.23	105.46	96.181	110.96	102.3	107.87	103.52	108.37
115.72	101.33	104.08	106.58	106.37	118.78	103.57	109.69	108.3	100.93	108.08	100.09	107.06	105.16	114.73	104.07	109.62	112.21	100.69	109.83	121.8	106.79	105.83	113.69	103.6	116.88	109.63	115.79	101.89	104.91	112.57	106.24	98.375	108.34	112.49	107.63	110.47	114.96	113.39	103.18	119.85	107.86	105.73	108.02	104.33	116.67	106.77	98.024	108.18	104.02
101.79	100.8	96.945	95.879	96.491	96.348	96.559	100.61	102.04	100.19	97.18	97.274	94.562	103.5	96.832	101.45	88.315	95.395	95.016	96.028	96.827	104.07	100.98	102.17	97.419	96.41	105.28	91.623	105.75	98.504	93.18	105.5	98.637	96.866	96.668	100.49	98.848	96.587	92.957	97.811	109.2	98.772	105.35	96.501	95.15	90.886	97.097	97.858	101.49	93.155
105.69	95.806	117.51	114.13	108.01	99.925	109.51	106.52	106.39	107.05	107.7	116.04	114.45	105.35	110.78	102.41	104.67	114.49	107.45	111.85	105.39	103.42	95.694	108.69	98.491	105.72	103.07	112.94	100.94	104.84	103.09	110.6	96.2	105.36	105.29	102.17	103.74	103	107.43	94.674	101.05	98.446	100.97	104.72	101.33	108.3	106.16	114.07	105.05	105.57
106.72	104.97	113.12	95.126	100.59	98.303	99.36	103.34	99.305	100.31	98.348	99.816	109.16	100.11	90.75	103.3	96.066	91.154	96.659	98.494	104.45	95.308	88.581	107.09	97.81	100.5	93.737	97.349	103.97	90.09	104.49	103.77	102.83	99.86	94.16	102.92	101.22	92.39	97.611	104.85	99.096	97.407	98.73	101.6	100.63	91.224	98.958	110.38	97.509	90.998
107.87	101.7	109.48	104.41	110.85	105.45	104.89	117.04	107.6	112.13	110.71	102.2	104.39	108.7	103.68	104.68	103.89	100.61	105.75	109.73	101.61	110.15	100.22	101.75	107.99	109.49	107.6	103.38	110.15	112.68	98.683	103.38	107.15	109.49	103.78	105.59	89.87	110.9	106.73	100.54	109.4	99.048	107.3	107.28	108.52	115.17	102.22	101.09	106.02	110.54
106.33	101.3	99.973	107.19	104.73	94.008	115.34	97.871	100.61	112.7	117.78	111.8	107.62	106.28	100.56	106.45	96.742	105.55	101.42	106.83	108.02	113.54	101.26	95.684	111.99	110.21	112.61	108.57	107.22	110.82	112.74	110.86	108.28	107.29	108.85	102.02	94.727	99.118	99.779	106	104.8	102.49	108.16	103.75	117.5	107.32	104.3	102.69	102.01	110.51
100.69	102.73	106.64	102.14	95.21	97.983	96.133	107.97	111.04	104.03	101.16	100.74	105.66	97.876	101.46	102.18	97.016	104.36	97.93	102.49	99.741	102.45	94.147	98.01	94.347	100.33	104.73	102.67	107.74	103.47	106.46	95.272	96.618	96.813	101.1	97.207	106.57	97.706	101.43	95.667	102.14	103.75	103.12	103.18	109.91	105.34	100.16	101.13	95.282	99.07
99.343	95.018	98.981	101.66	101.48	101.53	104.81	93.419	101.72	93.982	100.86	95.164	100.8	97.608	96.117	92.271	100.47	98.258	101.75	102.5	99.142	104.63	103.57	108.47	95.764	102.17	102.22	100.5	99.241	97.042	94.166	106.77	99.936	96.173	92.762	101.57	100.02	103.91	101.96	106.63	90.86	99.122	104.49	98.915	89.741	97.969	100.04	95.781	99.05	92.506
115.8	106.04	100.17	103.2	102.04	112.14	113	115.71	103.71	105.21	104.79	106.85	101.46	111.69	104.34	118.04	115.27	110.39	98.504	110.41	103.96	101.34	106.69	110.54	115.16	107.7	104.15	98.335	95.461	104.29	99.708	112.88	108.76	114.64	104.16	112.31	105.23	111.3	112.92	103.12	104.78	106.09	109.36	99.139	103.24	103.25	114.44	102.03	108.83	99.314
110.98	99.329	106.24	104	98.716	109.32	105.62	114.1	113.08	105.06	101.61	113.13	114.71	108.72	114.83	117.81	110.07	111.19	110.84	113.55	104.65	100.97	105.92	104.7	114.2	113.07	112.96	114.45	105.07	107.64	105.33	110.04	97.873	106.28	105.64	105.14	103.39	108.54	105.2	112.48	105.16	106.17	106.72	106.94	102.95	109.61	111.82	111.44	112.32	110.95
109.48	106.79	111.92	103.47	100.67	108.6	106.94	103.14	99.802	100.61	110.78	106.19	104.57	103.74	97.335	112.45	104.34	107.78	114.46	103.32	109.71	101.72	105.6	113.22	105.19	100.01	103.45	97.93	108.73	103.96	102.45	99.848	101.52	99.508	106.64	111.94	108.94	112.66	103.42	105.52	103.94	115.45	105.5	105.08	108.11	109.58	104.02	108.27	111.09	107.96
100.62	94.026	95.185	92.233	100.16	100.1	103.81	95.513	95.568	99.665	103.48	106.21	93.884	85.797	104.87	96.466	98.816	95.236	101.89	100.45	95.871	101.09	96.44	94.156	99.524	92.775	95.334	98.305	93.398	94.949	100.99	96.948	94.573	94.829	117.97	93.067	93.53	95.403	95.811	100.4	102.81	100.12	99.47	102.68	94.818	100.22	100.34	97.769	97.247	99.709
106.17	110.16	105.24	111.02	109.56	105.23	106.86	104.28	99.485	108.68	112.49	107.26	115.31	102.05	106.44	104.42	108.23	96.209	106.9	103.54	115.09	111.63	115.55	109.85	99.856	106.62	108.43	110.62	104.6	110.89	112.35	106.37	106.13	99.539	108.43	105.97	115.08	105.67	111.23	114.59	104.68	111.47	91.528	119.14	105.6	110.78	112.21	111.92	109.93	106.49
114.16	104.07	97.028	106.43	103.24	108.19	110.82	103.86	107.84	110.06	110.93	100.76	106.17	103.49	114.64	106.99	108.3	101.06	105.91	102.68	111.21	107.28	101.36	107.26	109.35	104.75	95.885	109.89	120.65	104.37	106.29	110.15	102.91	100.3	112.39	103.29	98.375	104.82	103.54	102.51	97.452	105.77	103.72	108.99	108.34	103.05	109.93	112.62	103.8	108.97
101.31	106.98	103.36	100.73	107.04	108.94	100.56	109.34	103	109.68	100.89	115	105.61	101.46	97.072	105.39	108.12	106.13	110.27	112.65	97.256	110.64	106.34	105.46	102.95	104.62	100.53	105.94	110.35	110.95	96.908	94.321	108.58	98.983	108.02	103.23	112.23	109.05	103.89	104.27	113.85	106.05	103.69	94.787	103.17	110.72	106.77	104.42	94.733	98.264
99.437	97.814	93.472	91.937	97.723	103.17	113.79	105.78	104.08	102.04	101.3	102.88	110.51	95.064	98.989	86.464	107.59	98.731	107.97	97.008	104.4	91.103	105.81	94.065	94.1	107.58	88.882	98.449	109.69	95.93	105.89	96.507	93.434	103.55	98.732	96.655	101.17	99.524	100.31	103.47	101.89	98.399	100.97	98.318	102.57	100.47	98.235	108.15	95.972	106.33
101.82	110.39	102.57	107.54	98.701	104.09	106.65	113.56	109.33	115.02	110.71	105.91	115.05	107.62	104.3	111.5	103.55	106.41	111.26	108.03	114.84	107.87	99.802	107.03	101.49	103.75	96.071	110.34	99.963	99.281	110.66	108.11	104.88	104.46	105.55	106.34	103.93	108.61	108.47	100.85	110	112.74	102.91	107.46	104.58	105.3	103.32	105.23	111.63	107.16
107.71	116.55	112.97	107.84	110.43	104.13	104.69	106.31	103.4	106.1	109.36	100.37	117.9	117.86	103.27	111.26	103.64	110.39	114.78	102.31	115.62	108.55	107.67	111.28	108.02	116.43	103.39	108.83	106.66	105.91	107.4	110	104.19	104.08	116.86	102.78	116.83	110.98	109.43	101.28	110.42	110.51	103.84	104.16	102.76	104.7	108.93	104.46	98.875	104.68
103.49	103.08	104.92	100.05	110.02	106.92	106.51	109.36	106.36	104.23	105.35	105.18	99.006	111.94	111.4	112.04	118	113.6	113.54	106.08	108.12	109.5	110.6	107.34	106.01	108.9	108.03	112.35	105.71	100.52	111.81	100.02	109.59	104.78	111.69	106.72	104.57	103.91	117.58	118.41	110.34	110.92	105.45	102.79	106.98	109.24	112.08	115.5	111.67	105.45
107.66	100.94	103.32	111.04	100.09	113.46	114.21	114.36	104.05	110.37	103.75	109.16	104.06	112.78	102.46	111.01	106.83	114.95	112.76	111.97	108.36	102	108.59	103.73	102.61	104.51	113.35	103.6	108.32	105.82	110.63	107	116.92	99.51	101.13	101.47	111.02	112.56	113.29	103.34	117.44	107.39	106.39	111.27	107.47	119.18	113.26	112.33	110.59	101.3
110.8	112.22	110.09	102.83	101.29	107.81	106.57	111	105.34	97.225	103.35	111.44	105.4	106.24	102.39	110.2	114.54	117.95	104	109.16	107.31	99.788	106.16	100.79	109.62	98.76	113.84	105.08	95.086	104.1	102.97	109.37	100.25	111.81	108.08	100.51	103.12	114.19	101.36	99.783	102.02	111.3	93.799	102.05	101.88	109.98	99.891	109.72	99.825	105.75
104.07	102.5	101.73	104.07	107.59	99.306	97.915	108.25	106.58	101.22	114.2	109.62	105.28	94.612	103.14	104.47	97.127	101.94	109.37	98.907	110.36	108.88	101.47	92.838	111.43	109.12	105.95	109.08	94.77	97.78	109.8	105.57	99.887	102.62	105.81	102.29	109.2	99.963	109.88	114.42	101.98	103.14	102.07	113.33	105.05	107.2	109.1	101.38	107.78	99.111
98.315	103.87	90.514	96.256	98.044	92.398	103.51	110.71	102.5	100.89	96.176	101.55	91.645	97.533	97.288	100.36	93.725	104.43	98.675	105.32	102.46	100.64	96.217	96.153	97.83	105.66	109.97	102.02	92.147	98.344	98.433	94.808	100.58	98.92	96.731	100.17	99.577	101.56	97.316	91.391	100.59	97.436	98.942	97.083	102.09	101.28	98.154	100.8	99.582	96.681
113.61	113.56	113.15	104.86	108.31	108.65	116.33	104.24	108.93	108.44	110.22	110.41	112.62	104.51	103.54	119.18	113.28	110.24	113.3	110.92	103.73	107.3	109.39	110.77	112.73	121.07	108.36	106.95	102.46	114.55	110.08	105.1	109.09	110.07	118.21	110.82	115.58	105	102.07	106.1	107.47	120.47	108.87	112.41	106.04	103.39	109.86	103.71	107.46	106.19
91.319	110.1	106.28	105.06	104.12	105.35	102.78	103.04	107.96	109.81	101.03	111.9	116.44	109.32	109.53	104.23	105.77	102.38	96.498	103.73	108.15	106.06	104.44	105.87	96.144	107.46	109	102	111.08	113.27	106.75	100.38	111.55	109.47	102.91	106.45	107.36	97.631	105.92	98.868	97.399	100.36	102.24	103.3	110.66	110.64	114.37	104.23	109.6	100.78
110.28	105.78	110.69	115.11	112.98	110.53	100.51	100.69	108.87	108.21	114.81	110.91	97.994	99.906	114.5	99.672	110.67	107.91	104.31	107.97	107.46	97.756	113.16	107	105.18	93.305	118.09	108.56	113.09	99.449	103.51	104.7	103.36	104.49	107.79	99.241	110.9	121.88	102.83	107.55	96.554	105.67	117.31	110.01	102.52	107.52	108.81	104.49	96.198	104.21
100.99	109.3	93.958	97.977	101.57	101.39	107.76	109.39	107.86	112.96	100.53	115.33	111.76	113.33	111.01	111.55	103.39	105.3	107.7	104.48	106.77	106.6	107.52	101.66	98.164	108.87	103.25	107.33	106.59	103.36	100.91	108.06	102.45	104.73	109.17	106.41	106.95	107.62	103.12	112.47	111.61	105.28	103.94	108.63	102.71	103.3	101.78	103.09	107.77	105.75
105.09	106.59	106.13	100.38	118.04	104.84	113.63	110.15	108.99	101.21	104.8	110.95	104.8	109.45	115.45	115.68	110.81	102.13	105.25	110.61	103.86	103.51	104.5	115.22	107.99	111.67	116.43	104.29	107.37	106.86	127.07	105.65	110.32	107.9	108.19	107.34	112.38	118.94	104.47	110.73	106.87	113.05	104.39	106.77	111.08	103.51	109.02	100.62	107.28	106.46
111.77	110.93	101.16	100.81	112.54	109.09	106.35	106.38	102.65	103.09	109.79	110.83	109.85	116.25	108.74	103.63	107.28	98.917	120.86	106.48	114.68	105.62	112.06	107.02	99.541	102.76	103.77	101.75	111.43	104.02	114.51	103.86	108.62	106.98	106.2	105.55	100.82	107.69	106.06	108.64	103.95	110.01	102.28	100.18	116.16	102.5	102.65	103.64	106.07	104.62
102.11	96.028	93.61	90.885	98.527	103.24	91.797	97.904	94.794	95.075	105.45	100.04	97.738	100.14	100.17	92.997	97.841	99.977	97.978	105.52	102.81	97.316	101.31	82.404	106	89.139	97.276	104.21	93.521	97.303	99.087	93.039	88.888	106.68	100.54	90.688	89.529	90.689	106.2	93.987	85.661	97.974	100.32	103.22	102.68	91.463	108.35	100.21	98.197	106.64
101.33	104.01	103.17	101.69	102.13	87.663	97.697	101.17	101.28	100.09	94.131	99.139	102.63	102.36	95.723	90.101	94.637	94.579	107.48	94.875	97.611	98.391	104.17	94.07	98.624	95.236	103.06	91.69	99.319	93.111	93.686	97.039	97.329	105.4	86.26	102.16	104.08	99.669	87.763	104.22	92.611	97.516	99.124	97.048	92.342	99.053	96.534	97.493	95.518	99.771
110.12	101.25	107.66	110.72	113.33	104.02	104.08	113.26	104.1	99.681	104.36	110.6	107.49	111.72	117.96	107.55	113.06	107.5	97.979	110.16	102.28	105.93	114.4	106.02	104.94	113.09	109.88	106.66	104.84	112.98	115.27	99.377	106.51	114.78	111.82	109.23	105.67	103.25	101.93	110.9	106.22	107.78	106.12	109.22	102.64	109.07	108.31	105.61	99.274	111.02
111.13	97.993	105.17	102.44	109.89	104.6	109.08	115.41	105.35	105.61	108.41	109.1	109.96	106.29	103.73	100.4	112.37	109.24	93.599	100.22	97.485	106.82	99.217	106.58	106.02	104.48	100.53	110.34	104.24	104.99	109.13	104.93	101.06	109.92	104.93	109.97	107.49	115.07	110.62	105.05	112.99	102.27	108.17	116.62	105.82	109.52	104.78	105.25	107.69	99.587
109.65	112.42	113.1	117.61	114.96	111.43	110.17	104.29	99.153	104.62	108.62	112.33	108.55	99.25	99.999	114.15	112.67	113.83	118.72	112.28	100.19	118.78	112.88	115.26	111.51	103.82	111.76	104.71	108.13	117.68	105.8	113.56	116.69	112.48	108.16	101.63	108.2	113.81	115.81	110.19	110.3	105.43	108.68	107.56	115.03	124.85	106.5	102.8	109.36	109.01
98.768	88.61	110.58	100.56	101.53	111.44	98.915	103.36	102.87	108.44	105.23	100.73	107.59	105.59	94.859	98.836	110.28	104.16	101.54	105.07	102.29	103.96	94.315	105.32	96.326	99.316	98.595	109.99	98.259	94.095	98.198	104.81	99.563	98.387	97.497	99.261	99.458	100.92	97.756	99.182	107.96	108.85	97.023	101.16	98.145	99.547	97.103	100.52	93.358	109.29
99.078	92.333	97.615	95.469	95.516	94.751	101.7	91.929	105.22	105.69	91.942	103.26	100.35	94.574	105.86	98.004	98.364	101.64	105.94	99.435	97.526	95.48	103.72	99.319	100.36	104.37	97.058	104.83	99.861	99.998	93.276	103.55	98.386	93.642	93.395	91.054	101.64	108.3	95.611	100.73	100.3	92.153	92.4	99.829	101.52	96.323	94.268	100.91	102.65	93.497
101.74	111.36	108.68	110.29	99.974	104.11	111.88	111.6	101.66	107.7	110.93	103.86	103.25	104.4	107.68	113.15	106.73	111.26	108.65	102.72	108.06	105.35	112.27	106.45	110.18	100.54	109.14	109.75	107.63	102.3	105.02	101.57	110.48	110.28	106.64	107.87	112.79	109.04	103.74	101.22	110.53	103.97	101.38	97.819	102.19	103.91	106.76	102.48	105.01	101.67
118.55	113.53	108.8	100.6	109.66	103.55	104.85	105.68	107.6	111.32	110.93	109.58	118.77	116.41	115.59	107.66	107.44	107.33	118.38	106.06	102.93	107	107.72	101.66	114.27	108.12	113.61	119.53	105.68	111.93	108.64	104.83	106.85	111.64	115.3	106.45	114.43	106.36	109.94	117.14	110.27	109.79	104.79	116.8	107.15	108.35	110.21	107.49	109.69	102.9
110.21	112.08	116.9	113.94	110.16	105.12	109.61	117.75	114.82	109.31	106.18	105.92	109.09	97.564	116.22	106.31	106.04	105.68	93.497	109.04	116.14	112.67	111.37	111.6	105.02	106.65	100.22	117.36	98.774	99.579	105.28	109.33	110.69	112.77	110.48	109.68	113.69	115.49	104.43	109.62	102.43	111.34	107.25	105.86	115.42	105.31	111.39	110.47	109.45	102.35
110.21	102.33	106.43	112.05	106.92	106.73	102.15	101.9	110.66	106.57	117.18	110.88	101.09	101.59	104.78	103.31	102.36	108.4	99.5	102.69	104.59	107.12	107.64	110.9	106.86	116.39	104.26	111.4	108.07	112.72	110.63	115.59	115.29	101.79	110.66	107.9	105.62	115.38	114.28	114.7	117.03	116.11	107.34	112.25	100.45	105.69	107.7	113.91	111.5	102.71
107.87	115.74	114.43	109.12	101.47	119.08	110.23	98.884	105.65	111.32	107.99	109.17	113.58	107.78	106.83	115.43	108.63	105.9	107.27	105.28	101.67	101.82	103.75	106.07	114.89	105.83	112.06	107.15	106.68	104.48	110.11	105.72	105.24	100.35	111.6	106.74	112.55	112.91	113.33	100.49	98.711	110.93	109.67	115.84	111.56	104.51	107.72	109.03	109.03	117.88
109.57	101.71	100.03	90.388	112.32	96.063	102.62	110.36	117.87	106.55	106.57	100.36	98.982	106.34	102.8	97.817	97.447	101.8	102.51	103.07	105.9	107.86	107.74	110.73	106.01	116.16	98.205	98.539	99.509	101.99	103.81	106.24	103.8	97.414	100.53	107.6	106.07	103.96	102.72	104.39	109.63	110.21	110.2	101.46	105.79	93.838	103.33	106.56	107.38	102.38
94.617	102.01	105.58	103.49	98.688	102.79	95.364	100.01	93.203	100.68	89.129	99.524	99.963	95.083	95.586	87.001	96.402	90.133	103.33	96.985	98.036	101.73	104.09	99.551	91.292	96.756	95.358	99.427	97.517	89.916	100.44	100.87	97.514	87.222	93.398	102.01	96.361	87.601	99.022	91.064	111.69	105.03	99.596	90.678	97.178	96.09	101.42	101.8	98.049	103.23
98.013	102.44	110.87	101.53	108.09	97.047	111.27	107.55	113.49	115.31	102.93	108.41	102.07	102.1	98.46	108.63	106.14	114.52	110.05	97.266	107.2	105.09	105.13	105.75	110.34	102.69	102.1	114.93	111.8	104.57	109.64	104.9	107.22	107.86	111.85	103.43	107.97	103.66	104.65	109.67	114.85	114.97	104.42	117.11	113.99	109.84	108.42	100.36	114.16	119.18
107.23	109.5	108	104.93	110.23	93.254	105.52	116.22	103.76	109.56	109.01	113.37	112.94	104.93	105.58	108.04	103.44	108.63	101.94	101.93	107.24	111.9	104.1	99.019	109.07	118.96	102.47	106.33	111.58	106.7	115.96	105.33	115.88	101.63	109.44	107.08	109.91	112.31	92.695	115.35	109.96	109.96	108.86	103.93	102.44	111.23	110.64	110.14	108.34	111.65
106.48	105.02	102.93	106.51	112.4	107.32	112.04	106.2	102.17	111.32	104.79	103.71	98.277	113.11	104.25	97.417	102.44	105.2	113.29	102.94	105.35	102.25	103.79	106.57	100.93	109.87	105.16	103.2	100.05	113.9	104.92	109.59	116.08	104.11	104.91	101.38	107.86	106.14	105.21	102.3	101.28	101.2	87.091	101.7	105.93	107.43	103.69	97.982	110.72	110.43
99.631	93.088	90.348	98.772	92.257	99.161	94.807	93.002	95.624	104.13	101.9	101.82	106.98	89.31	93.475	99.852	95.923	84.496	98.879	97.996	94.813	96.213	106.13	93.31	99.661	96.202	94.061	85.284	97.54	91.778	95.567	91.7	104.84	99.513	101.64	101.61	93.185	94.197	91.16	96.125	98.561	93.751	96.244	96.534	97.878	107.34	99.006	102.96	102.37	90.606
116.56	105.56	108.48	108.08	109.36	106.98	103.91	107.07	107.05	105.54	115.59	106.25	105.25	110.71	104.23	115.78	106.74	104.1	100.03	110.55	111.88	114.92	108.64	109.55	101.87	108.55	105.76	105	109.54	115.85	107.51	100.72	106.05	104.63	118.07	107.12	105.69	102.63	108.41	113.76	103.48	107.43	116.51	111.11	115.91	103.04	107.89	107.51	108.95	115.69
100.67	96.215	111.51	114.69	111.87	108.1	100.54	107.39	108.18	105.31	105.92	107.02	106.88	109.3	105.16	102.26	104.99	109.4	97.5	103.98	111.46	98.678	108.12	113.36	114.73	110.46	95.897	108.33	104.94	101.25	110.47	104.45	117.15	102.51	110.33	100.28	108.43	103.01	109.87	102.22	103.93	107.41	110.25	109.69	105.75	96.781	111.53	111.52	105.16	99.79
101.32	109.93	113.63	113.9	114.54	118.11	105.58	110.89	112.37	102.09	105.4	100.71	112.84	114.43	108.34	101.08	108.34	99.205	102.37	102.39	106.49	104.66	108.48	109.05	109.67	114.88	111.83	104.96	101.85	105.54	110.13	113.34	111.83	112.25	103.04	100.12	113.89	103.47	116.57	106.66	106.68	104.82	108.99	107.59	109.09	105.1	112.16	106.6	98.354	114
104.38	103.6	101.72	102.57	110.2	107.83	97.075	109.5	106.81	98.552	104.75	104.3	98.068	108.9	110.21	118.11	109.12	100.34	102.2	110.08	99.674	102.96	103.96	102.9	109.83	104.99	108.36	108.99	104.83	111.33	109.37	103.75	106.13	100.93	101.36	112.73	106.12	105.3	104.96	110.47	103.88	109.4	108.64	102.67	113.36	108.36	107.82	104.55	105.55	100.46
104.13	111.91	101.38	107.86	104.35	113.01	109.84	111.19	115.92	100.56	106.05	106.76	98.239	106.92	111.44	103.14	107.89	101.87	108.34	106.81	100.6	105.82	104.64	110.47	106.04	104.51	99.491	109.37	110.02	108.78	109.05	107.91	112.47	102.63	113.2	111.25	108.57	116.22	114.86	105.86	104.3	103.75	109.06	108.63	113.8	109.06	105.51	101.71	97.45	109.35
101.03	104.78	96.143	89.855	95.1	108.52	112.37	102.38	100.66	108.21	105.36	101.93	104.24	95.483	110.67	96.084	96.542	93.734	95.855	95.592	103.36	97.905	97.839	96.555	110.67	101.79	102.58	103.95	104.99	98.143	99.436	98.398	91.353	97.232	96.218	95.793	102.87	93.061	99.664	101.53	94.294	98.696	96.639	102.53	97.152	104.84	113.19	106.47	97.678	93.443
108.43	107.14	114.16	113.64	99.47	107.41	108	100.12	105.45	104.01	109.5	99.952	98.077	106.73	104.51	96.507	106.64	99.953	106.16	100.9	110.52	99.303	101.25	105.95	108.32	111.59	110.88	96.988	90.108	104.32	98.391	103.06	108.08	104.28	106.99	103.88	106.95	107.19	112.74	107.09	115.45	107.54	101.31	102.48	99.042	100.57	107.66	101.19	110.38	110.7
105.83	106.93	107.96	100.18	107.26	97.334	107.56	106.88	106.59	105.31	100.37	100.31	102.84	105.14	102.18	102.28	105.46	102.49	102.63	104.68	108.37	101.24	98.169	104.06	107.67	109.31	102.69	98.198	103.95	111.41	104.64	108.33	103.53	96.734	109.71	112.88	104.77	117.26	114.87	96.271	100.36	102.01	105.14	104.45	102.9	109.05	102.27	110.4	108.14	103.52
114.19	117.94	106.61	101.11	109.64	107.04	102.18	101.18	108.54	107.09	100.02	109.08	111.76	115.15	101.18	105.61	98.697	101.4	106.23	101.5	92.796	109.45	105.08	102.62	110.75	122.05	108.74	104.74	101.64	111.79	105.14	103.6	102.8	111.08	103.18	107.3	115.51	111.96	98.545	105.79	108.61	94.366	95.016	114.47	115.01	107.04	98.426	112.26	105.9	101.01
99.251	104.68	92.672	99.715	99.556	101.75	101.68	101.04	93.571	95.114	92.71	105.82	98.809	95.373	91.717	98.517	90.996	100.62	107.38	101.07	105.46	94.556	92.618	110.06	104.47	103.65	101.99	96.835	102.71	100.94	101.1	99.381	95.825	90.609	100.44	99.75	94.022	99.007	97.425	102.34	96.346	99.935	108.95	104.43	102.3	99.397	100.12	109.48	103.56	104.66
114.57	110.3	107.11	110.59	106.52	110.24	96.104	114.29	102.86	107.75	102.49	114.29	109.79	109.44	115.38	105.51	104.82	105.05	120.18	108.01	111.38	106.95	104.35	107.49	108.74	101.25	110.09	104.14	109.43	110.1	113.38	110.62	111.37	113.95	118.72	111.54	103.2	105.96	109.87	99.816	109.43	106.59	110.45	114.82	106.91	109.92	106.88	111.54	108.16	106.82
109.33	113.16	108.76	105.52	106.23	112.67	112.87	98.29	95.849	96.264	112.7	107.48	107.1	115.04	104.41	106.72	106.83	97.373	101.27	111.69	101.72	98.176	95.708	102.6	108.25	109.02	93.977	101.83	108.77	103.68	114.58	107.77	107.79	108.17	102.12	105.47	92.625	109.62	93.995	110.78	102.06	99.454	95.101	117.4	103.32	110.18	110.09	101.72	107.83	106.84
98.743	103.59	115.9	111.81	110.28	116.01	108.48	106.48	111.79	98.777	109.59	105.41	109.03	120.31	111.93	108.8	110.96	106.66	99.131	107.96	103.92	111.68	106.13	103.06	104.91	106.97	103.32	105.97	97.314	110.92	117.78	113.21	104.63	112.83	105.81	105.23	110.57	100.75	105.48	107.86	108.18	106.46	100.76	106.4	108.03	110.27	99.856	114.06	110.5	106.5
106.29	107.26	108.52	105.15	107.89	108.12	110.39	107.26	109.86	96.2	108.96	108.21	110.57	100.87	121	112.38	111.6	107.1	111.17	105.79	114.76	104	108.79	114.71	105.25	101.28	115.73	102.27	105.62	106.69	105.22	108.31	111.39	108.26	114.61	99.835	110.67	107.41	112.96	109.82	108.59	102.34	111.4	113.92	109.7	101.38	105.44	109.92	108.07	101.25
99.596	95.83	100.69	106.52	106.94	93.163	98.26	98.719	97.855	100.45	99.87	106.2	93.311	95.528	99.321	93.491	104.02	102.36	95.04	94.403	98.335	101.16	84.68	101.2	103.51	107.08	103.12	111.32	108.45	100.35	95.36	103.84	102.69	97.701	105.03	110.59	101.48	96.099	105.92	102.91	96.658	100.68	94.541	102.26	96.981	101.7	103.65	110.7	107.66	105.72
114.61	101.75	101.53	106.44	101.17	91.233	101.56	98.667	108.57	97.65	95.276	114.15	105.88	107.04	111.43	109.37	105.27	103.47	99.111	102.73	102.12	115.77	93.501	107.95	108.14	101.07	106.48	110.13	113.72	108.15	105.65	105.92	102.45	106.47	101.14	103.51	109.03	104.89	96.952	103.71	105.65	102.99	102.6	108.57	107.31	111.75	100.93	107.16	104.3	105.16
114.41	105.97	106.63	112.93	110.67	99.255	113.96	106.59	114.11	99.314	103.01	107.73	110.18	109.6	106.26	113.44	105.3	109.1	111.41	110.88	109.46	99.39	101.17	112.8	112.83	112.87	104.65	109.96	107.07	104.25	109.52	103.58	113.63	111.58	105.97	111.08	106.09	115.17	102.39	112.57	107.95	110.48	109.91	105.81	111.64	105.54	105.2	110.55	105.74	104.71
113.7	114.36	117.35	105.21	102.12	111.45	114.48	115.08	107.57	116.12	122.59	121.23	104.45	112.56	113.27	113.01	110.09	108.4	106.8	112.5	119.71	106	108.2	105.74	108.3	118.43	115.38	114.52	102.26	108.92	103.89	109.64	102.38	102.57	99.721	107.86	112.24	120.98	111.9	110.3	116.86	104.81	115.45	106.33	104.58	115.16	110.51	111.44	110.11	112.75
109.77	102.68	97.563	102.46	114.71	111.29	105.01	101.04	106.33	105.68	98.006	111.49	104.9	111.2	111.11	104.99	97.808	112.98	116.06	101.1	104.92	107.98	118.68	102.68	109.33	111.37	107.19	104.16	108.4	114.81	98.693	107.13	95.074	110.06	107.43	107.28	104.3	94.691	95.368	108.16	104.1	102.31	102.71	105.24	109.92	101.59	100.87	112.1	110.81	103.08
101.62	101.2	99.38	93.171	85.377	98.699	95.473	112.53	109.46	101.72	96.405	104.65	87.731	105.35	98.782	96.394	98.046	99.969	89.22	93.013	108.83	103.11	103.89	99.503	107.18	109.97	98.419	98.606	101.34	106.82	93.871	101.82	102.83	100.64	96.667	103.78	97.78	96.237	90.116	99.751	103.44	94.981	93.403	97.711	99.25	97.14	106.02	101.71	95.407	91.833
95.569	104.33	103.14	101.75	99.093	100.16	105.87	95.874	94.223	98.66	90.242	96.121	95.949	97.974	93.89	98.218	93.241	104.08	97.8	102.24	99.233	97.617	102.39	96.544	107.14	88.322	95.046	102.27	117.39	101.04	96.896	93.345	93.697	94.114	102.62	95.033	101.06	101.22	93.803	99.359	97.086	101.2	94.974	95.869	98.579	94.803	105.15	90.987	101.02	91.605
106.23	110.81	108.26	105.93	104.54	96.846	102.44	110.37	106.45	98.146	100.42	98.984	108.08	96.624	105.45	105.97	106.31	104.3	107	109.22	112.13	115.84	111.59	106.46	111.55	107.21	101.34	107.27	104.06	107.67	99.171	117.77	102.29	104.33	105.41	106.14	112.05	106.11	107.51	112.13	111.11	100.27	101.75	113.3	100.05	111.41	97.385	106.56	113.6	100.2
91.339	95.205	104.73	99.082	94.404	102.21	101.66	102.02	92.588	92.788	103.71	96.672	105.99	95.757	106.26	95.74	103.78	92.668	98.033	101.32	96.333	104.73	88.551	99.85	102.89	101.9	92.495	102.72	98.655	100.13	97.582	103.29	98.531	99.671	102.99	96.252	102.25	104.06	93.238	100.29	101.87	98.731	99.002	92.988	95.65	102.66	93.471	95.692	95.506	97.546
98.063	100.03	105.44	112.53	105.33	107.35	109.84	102.92	101.43	110.65	97.551	108.22	107.65	108.43	102.05	104.93	105.46	106.67	100.18	100.96	112.9	105.88	115.22	91.722	113.85	106.61	100.25	107.99	106.07	112.86	101.89	120.04	111.05	103.62	109.63	110.7	98.881	104.95	108.15	102.01	116.4	104.21	101.27	113.41	97.51	106.06	103.39	95.269	100.94	99.816
109.02	103.75	104.86	109.27	108.3	105.55	113.66	105.29	117.56	116.86	109.23	122.03	107.12	94.902	107.54	107.12	106.82	100.16	112.48	107.76	108.72	99.857	106.95	92.156	103.51	93.766	94.204	103.01	105.64	107.9	112.61	106.12	99.453	100.24	101.68	104.59	115.41	107.08	103.24	106.77	108.79	105.32	107.61	107.37	100.95	98.304	108.3	113.16	104.47	104.79
110.58	106.43	102.92	105.85	97.964	114.49	104.21	101.73	117.22	110.76	88.643	103.66	100.82	104.04	109.01	109.45	101.76	101.72	102.08	105.21	98.692	108.57	95.268	114.49	117.23	110.43	108.88	107.83	104.61	103.99	104.86	96.402	101.61	107.05	108.35	104.77	114.72	107.73	113.41	104.93	96.584	111.92	102.52	100.24	106.08	103.65	100.89	102.6	100.18	107.26
115.52	111.27	95.315	100.43	107.4	101.66	100.73	103.89	111.6	104.67	96.128	101.86	103.93	104.79	112.4	93.962	110.46	107.24	110.02	102.37	104.93	102.58	109.39	116.81	109.7	111.89	109.03	112.04	100.76	107.15	97.918	99.433	101.9	102.19	103.36	105.98	97.545	105.98	102.46	101.41	104.42	114.05	106.09	105.44	102.84	105.83	111.65	97.598	105.45	100.35
113.83	111.39	104.83	101.16	109.35	121.2	114.79	112.66	101.19	107.43	94.797	108.49	106.98	107.9	106.16	123.27	108.49	107.6	105.71	111.89	106.24	101.53	111.83	102.41	113.96	99.001	115.05	110.71	104.9	97.876	100.07	105.57	106.17	103.18	108.4	103.36	108.8	99.662	95.745	112.01	117.14	106.99	106.32	101.63	100.89	108.69	101.52	112.72	106.65	108.45
101.76	88.664	103.19	93.458	104.51	105.59	95.302	102.11	94.421	100.46	94.772	93.381	95.488	90.995	107.61	102.27	96.323	100.48	92.326	96.443	99.239	92.919	94.487	93.354	94.786	109.44	105.71	89.131	96.221	91.553	97.981	101.92	80.18	98.894	104.4	100.94	89.993	106.46	99.516	101.21	88.926	92.327	89.488	102.02	86.177	94.933	101.23	96.915	101.24	98.897
107.55	105.29	98.653	96.304	101.09	96.917	104.98	101.42	105.53	102.67	93.77	115.29	118.93	103.88	101.46	112.94	108.17	107.03	104.28	110.39	102.16	111.15	105.15	97.568	110.41	101.88	102.78	105.77	108.79	111.97	98.378	103.97	100.18	92.253	112.11	101.08	100.73	109.1	104.29	103.8	102.05	103.97	99.42	106.27	95.68	97.821	93.213	105.55	105.64	106.25
105.51	112.56	107.43	110.7	111.18	106.57	108.86	107.78	105.1	103.33	109.2	108.16	111.44	108.22	104.18	111.14	101.65	103.83	116.05	112.95	108.31	110.65	109.43	113.42	96.906	106.28	107.8	107.2	98.55	109.61	105.39	104.97	109.28	106.37	110.56	113.79	110.57	103.51	102.86	101.16	101.07	117.66	105.17	103.48	102.31	108.06	104.88	108.03	102.11	104.69
100.1	101.21	98.734	98.79	90.008	109.16	95.95	94.821	93.108	96.728	96.794	93.931	100.42	92.26	91.387	105.06	102.97	94.644	92.985	104.85	94.494	100.21	93.128	103.37	97.676	99.815	101.23	89.501	99.669	95.811	106.41	102.3	100.38	91.927	97.013	98.86	95.79	97.027	90.309	96.291	96.747	95.6	87.606	114.19	87.633	94.723	90.891	94.781	100.84	103.33
99.314	109.34	105.66	107.74	99.043	105.37	101.53	103.68	96.562	102.95	104.71	109.05	111.43	108.64	106.19	114.79	98.339	102.3	102.14	108.16	114.75	109.06	105.02	112.18	102.59	98.714	104.36	115.15	102.16	106.43	109.52	106.17	101.93	108.96	104.36	99.12	103.01	99.789	101.31	106.2	103.02	101.7	103.87	109.76	106.5	107.89	95.787	111.29	99.77	101.57
102.43	108.47	104.62	105.07	95.271	101.33	103.99	87.616	86.905	96.641	103.07	110.34	102.77	96.745	89.428	106.56	91.712	93.513	92.376	103.57	100.5	105.45	107.09	99.266	97.464	95.979	98.418	102.9	97.719	108.96	96.358	105.22	105.24	98.776	104.48	106.32	106.78	91.279	102.37	101.77	96.769	93.62	110.75	104.42	109.18	104.95	91.412	95.43	100.28	103.08
94.614	101.73	108.76	98.223	98.74	101.13	90.755	95.379	104.11	101.53	92.836	97.751	104.86	92.133	86.521	101.15	97.335	98.247	97.095	102.68	104.47	95.171	96.532	96.044	94.187	96.189	97.69	103.62	86.993	91.993	96.862	98.924	100.18	109.88	94.506	98.002	96.349	101.52	102.99	104.56	95.272	102.29	94.416	98.96	96.36	99.463	103.47	87.731	101.82	97.272
108.62	102.21	100.69	109.78	104.14	118.17	102.82	106.26	105.14	99.833	112.71	111.34	108.95	109.72	110.06	110.64	111.31	106.13	111.85	112.65	104.09	100.64	108.52	102.13	100.41	109.02	105.17	106.89	99.912	106.14	111.48	101.63	110.59	113.38	101.42	108.19	109.11	108.89	110.39	113.3	108.33	98.857	109.93	107.52	107.64	100.83	111.87	105.78	106.68	108.15
106.28	117.91	105.27	111.57	115.94	108.5	108.19	111.1	111.95	112.91	110.74	107.88	110.18	109.49	111.38	118.4	106.74	115.09	108.67	103.34	114.34	109.89	110.23	104.09	106.28	112.55	108.25	108.81	111.98	118.51	118.01	109.02	114.11	99.766	110.08	112.52	105.95	109.07	109.38	109.5	115.22	115.64	106.56	109.96	112.24	111.43	121.86	116.23	100.12	103
116.95	107.64	107.88	108.35	110.21	95.604	107.11	104.07	104.93	96.279	108.28	104.82	102.1	115.21	107.95	108.61	101.67	106.88	112.92	110.35	107.27	107.21	110.54	115.5	103.23	98.151	112.56	104.73	104.85	108.53	104.63	103.74	113.24	113.89	97.029	104.71	98.248	112.81	102.04	104.49	101.48	104.72	104.64	108.41	110.47	100.48	93.459	101.98	113.43	96.301
111	108.5	113.73	115.88	105.54	109.93	103.55	111.45	102.39	109.11	101.27	97.187	113.18	101.99	106.26	112.64	112.79	110.02	104.13	103.74	109.82	112.6	112.26	107.87	112.69	104.23	104.26	109.87	109.81	108.03	114.69	107.14	112.43	103.5	104.3	107.19	102.86	105.49	113.39	111.65	106.18	101.54	106.88	114.49	107.92	108.02	112.78	112.4	106.42	109.03
106.89	116.05	106.98	98.45	113.47	107.8	101.54	104.36	110.98	117.27	102.18	109.88	93.817	98.13	108.07	104.47	101.89	98.324	102.9	106.98	102.79	110.07	106.82	104.13	105.66	101.53	104.13	101.16	105.02	107.18	107.85	101.45	109.81	102.53	107.09	111.26	100.79	105.07	108.51	114.39	109.75	98.98	101.05	102.73	103.81	97.514	107.14	107.07	107.77	107.47
112.92	103.29	103.51	111.77	113.76	97.944	103.62	102.15	111.81	105.66	108.29	109.24	114.37	102.46	100.79	105.18	110.67	104.92	110.1	112.31	107.66	118.77	108.14	100.88	99.375	103.08	106.24	105.61	113.09	93.035	96.941	98.172	103.81	109.3	113.26	104.54	112.32	109.9	100.18	103.84	105.88	112.6	117.33	107.98	106.58	103	108.48	113.76	106.79	109.52
98.342	108.62	103.15	100.35	105.17	99.196	109.78	108.01	108.57	104.64	105.69	103.66	107.52	106.3	108.01	105.82	110.42	98.61	110.08	111.13	106.21	102.67	114.23	105.42	102.36	104.68	98.657	107.04	112.85	106.58	101.63	109.52	99.964	94.582	102.5	98.412	100.07	102.71	108.77	106.78	109.08	103.61	111.59	116.08	105.81	99.012	104.89	113.1	96.618	102.29
110.54	109.55	113.22	110.01	112.58	99.812	106.14	110	101.5	108.92	101.01	115.05	117.02	110.98	108.62	102.03	111.77	106.91	105.34	114.95	103.48	100.27	116.25	103.24	112.32	118.51	108.7	103.41	101.28	118.73	114.3	108.13	110.12	105.92	107.2	105.31	101.04	105.13	102.29	97.766	107.02	107.55	110.79	112.06	100.52	110.78	103.67	109.46	113.06	97.177
104.83	109.37	106.16	108.16	99.685	103.78	106.89	109.22	106.48	109	107.47	111.45	110.7	110.24	111.45	101.17	105.54	105.41	105.73	97.853	110.58	109.58	99.708	104.97	105.18	102.68	110.02	106.67	95.804	90.617	102.28	105.79	95.077	108.09	108.22	106.84	101.9	109.68	105.06	102.81	103.26	109.66	101.91	106.26	107.78	110.6	98.999	105.72	107.36	113.66
97.993	94.422	101.77	101	103.5	98.851	100.77	97.551	100.51	99.881	98.024	101.24	97.351	95.336	99.091	93.226	92.88	98.381	98.335	87.812	98.765	95.019	90.505	97.616	91.606	93.939	93.405	106.72	90.587	103.1	95.16	92.643	95.628	101.97	102.98	101.74	98.002	99.498	97.105	95.268	102.04	93.386	95.395	93.01	97.414	90.885	101.29	89.062	92.007	101.22
104.11	99.583	108.61	98.758	107.82	100.07	108.18	100.98	97.189	103.94	106.71	101.72	108.46	96.138	105.67	109.04	105.08	112.23	107.01	107.74	110.09	107.01	104.66	99.976	108.56	110.43	106.58	105.11	107.6	96.947	101.57	95.439	112.75	108.74	105.51	101.97	110.62	102.64	103.06	104.64	105.09	108.52	100.14	111.61	109.1	101.77	105.5	108.65	103.18	108.42
102.16	89.145	103.53	103.12	102.05	92.971	102.87	100.35	102.21	97.136	102.03	102.72	106.51	103.28	98.737	90.866	96.412	103.84	95.956	102.1	90.641	91.18	93.999	104.47	105.06	97.408	96.427	99.827	101.38	107.92	92.721	107.1	91.415	97.815	94.393	97.318	94.178	109.82	103.84	91.195	100.03	102.4	97.761	94.25	88.072	103.21	98.337	103.69	101.99	101.22
101.01	109.22	100.39	109.61	92.627	108.58	98.495	100.64	107.86	98.361	97.911	108.56	110.09	109.96	108.27	107.04	106.39	102.58	98.49	107.76	106.11	101.94	107.01	118.01	106.12	94.113	103.85	103.91	111.8	111.02	97.865	100.42	108.94	103.39	108.33	113.82	99.551	104.42	102.29	97.55	105.03	109.69	105.91	100.08	104.81	99.144	108.52	105.29	98.563	101.17
102.38	101.16	104.2	102.79	105.55	102.35	103.83	98.184	96.14	112.01	101.42	102.75	104.47	97.041	94.555	105.58	100.11	102.74	101.26	102.15	103.43	103.53	101.4	95.749	102.62	103.74	104.72	115.13	106.93	105.23	101.27	98.672	102.5	97.428	100.2	102.71	98.508	101.08	98.041	102.61	109.04	108.97	93.592	106.49	106.34	96.341	99.758	98.836	98.355	105.14
111.45	112.63	105.63	106.93	110.41	108.96	110.42	105.64	98.57	110.84	109.51	100.39	112.58	117.63	105.68	100.25	106.74	104.9	107.17	113.64	103.01	102.84	107.6	105.29	97.818	107.08	106.04	108.08	112.14	105.35	108.83	101.38	122.6	102.97	110.74	103.39	99.967	116.48	102.05	112.04	102.42	102.46	107.09	102.89	116.77	108.11	118.44	104.49	101.74	101.55
100.61	102.12	94.125	103.15	99.935	98.687	99.381	95.292	100.86	101.03	102.41	103.17	102.46	102.2	106.41	97.523	94.279	103.95	96.564	96.572	97.607	104.64	99.304	96.704	102	100.46	88.176	100.09	95.435	95.739	99.536	87.632	98.008	103.91	100.37	101.53	102.32	104.52	93.664	97.753	106.3	96.257	87.479	105.96	108.2	107.46	105.31	102.8	104.67	97.678
105.76	106.36	109.48	103.64	104.6	106.59	108.06	107.89	103.18	103.25	112.18	102.83	100.85	107.45	105.96	98.314	113.6	111.52	100.88	108.77	106.68	109.73	101.84	95.955	112.94	100.33	106.49	99.381	103.47	91.354	118.07	102.73	103.3	102.65	111.35	107.08	101.93	100.16	108.31	105.93	103.43	94.879	105.4	100.34	100.88	103.1	107.94	102.07	104.15	104.04
112.28	106.06	107.38	105.45	111.96	105.11	103.97	110.71	109.18	96.478	99.713	102.8	99.036	110.2	101.89	110.79	99.183	105.77	99.821	105.08	106.42	94.128	100.73	108.71	107.93	100.58	111.86	107.18	109.53	102.99	99.996	109.75	107.54	101.76	101.48	109.73	99.978	105.32	108.54	102.17	103.46	103.84	109.19	103.91	115.56	102.52	110.02	108.66	116.25	106
104.98	114.64	100.97	108.46	108.47	108.2	116.59	102.18	106.7	107.74	111.97	111.08	105.3	112.41	106.8	104.85	104.26	109.79	106.09	111.27	103.89	101.34	112.72	109.26	110.12	111.27	114.5	104.36	115.17	110.94	109.48	113.79	110.21	117.42	115.42	104.81	99.409	108.85	106.34	105.9	97.202	109.42	112.89	100.22	108.63	102.78	109.28	111.36	104.24	110.43
93.894	99.188	100.15	96.906	99.726	104.33	98.527	100.89	105.18	99.569	91.084	108.03	95.781	105.19	96.946	93.948	99.347	100.11	95.053	105.66	102.93	94.609	105.5	101.41	90.716	108.85	98.519	106.07	96.574	104.68	102.45	94.156	99.063	100.94	96.966	100.11	95.444	105.87	96.507	105.57	105.9	108.43	98.879	106.81	99.092	99.62	105.89	89.185	110.57	107.46
102.16	104.22	102.69	114.11	102.43	102.12	113.85	103.09	112.6	110.54	110.07	115.02	104.47	109.82	102.08	102.29	99.698	105.46	102.4	109.26	107.09	98.24	113.01	99.396	109.82	100.22	108.11	98.604	108.11	104.67	108.7	97.831	101.17	102.23	101.54	104.83	111.05	107.85	106.69	104.69	103.94	107.65	99.029	106.97	101.52	105.35	108.73	105.63	105.57	100.93
100.52	91.631	89.966	97.101	96.917	99.094	99.504	98.732	94.449	95.766	100.29	97.422	91.532	98.845	100.43	97.736	92.426	84.347	98.613	103.76	95.751	97.796	110.08	91.755	101.89	92.162	90.59	100.12	97.581	94.389	95.447	91.73	92.679	98.454	92.402	96.79	101.12	104.68	96.163	94.667	93.863	95.885	105.97	104.29	93.898	99.871	94.561	102.54	104.03	100.3
90.28	101.78	102	98.889	89.071	99.951	99.701	99.017	94.198	94.725	94.323	113.13	100.63	102.26	106.7	96.649	101.13	94.533	89.381	103.06	98.335	91.234	100.3	99.642	96.664	95.907	97.919	100.62	93.419	93.597	100.48	110.42	87.316	96.232	103.47	97.004	102.8	100.14	91.557	101.09	98.054	101.5	107.77	86.792	99.457	99.314	88.907	98.657	91.791	94.237
109.16	108.25	103.55	105.68	103.09	97.387	104.17	104.83	113.19	98.129	111.04	103.4	104.09	97.617	106.46	96.795	106.36	105.94	107.14	106.33	99.544	100.33	108.43	102.44	104.86	107.13	106.46	108.7	107.24	100.09	102.63	112.65	105.75	108.92	107.12	106.58	102.19	110.96	109.59	101.86	99.33	116.18	108.55	104.45	104.25	103.87	106.94	100.33	107.61	105.96
109.9	111.59	112.72	112.25	111.4	114.29	109.58	102.55	104.42	109.75	103.1	100.64	109.26	112.39	105.83	108.76	113.6	102	105.01	103.31	114.26	113.27	113.66	114.03	103.39	117.84	107.84	101.1	110.97	107.79	107.49	117.48	110.43	101.52	113.63	112.67	111.84	105.89	117.6	116.01	120.48	108.28	110.25	107.47	106.92	108.69	108.77	122.53	109.64	108.88
95.596	101.72	97.557	101.64	95.685	99.232	96.322	96.366	113.76	101.87	98.005	109.6	100.85	104.68	90.646	101.76	99.245	85.507	100.46	101.86	101.02	97.315	110.85	101.65	89.929	103.82	96.72	103.91	103.74	103.35	102.1	105.51	102.46	95.618	99.678	106.1	113	88.534	100.19	89.12	102.69	103.16	95.222	101.59	108.25	111.99	96.556	113.02	97.15	95.246
100.83	101.8	105.07	97.352	96.186	107.48	103.15	101.35	105.11	92.273	99.687	102.5	103.01	104.37	106.98	108.54	100.32	106.41	102.51	98.336	92.023	96.572	94.319	111.5	97.35	90.607	106.24	104.86	101.3	103.12	102.42	86.687	102.46	100.39	102.93	99.521	104.22	103.95	98.091	104.67	103.93	104.7	102.85	102.25	96.065	109.45	96.305	99.242	107.15	98.771
101.79	105.09	111.2	97.101	101.94	107.25	111.58	95.362	112.37	102.37	106.28	112.17	109.93	105.33	108.4	99.471	108.55	105.05	105.86	110.58	110.75	104.73	105.99	110.01	101.13	102.79	97.12	109.06	102.2	110.42	102.62	107.58	104.98	110.32	112.72	109.39	99.266	118.59	98.949	104.19	108.92	100.75	108.88	103.12	106.82	110.31	104.58	101.42	101.09	98.309
114.33	98.178	112.11	106.82	96.379	104.46	113.25	105.24	109.97	102.33	104.75	102.46	104.02	119.31	114.97	108.53	107.73	106.47	108.42	105.73	109.22	110.97	110.57	103.2	101.51	112.38	97.43	109.89	102.8	109.52	108.63	100.87	102.51	109.51	111.47	109.13	108.86	106.77	110.12	104.98	103.94	106.73	100.61	105.92	106.3	109.25	103.58	105.22	100.15	98.312
109.62	110.2	105.9	118.16	101.42	101.86	116.93	108.17	111.7	103.92	109.89	110.24	109.7	109.6	102.16	116.94	103.12	103.79	102.35	115.4	102.11	113.53	106.17	105.93	106.88	110.34	113.85	110.3	107.29	109.97	104.06	106.78	110.16	116.5	101.52	113.09	117	106.37	112.45	106.59	109.85	107.92	116.13	105.59	105.74	105.22	105.28	104.44	108.71	107.51
102.73	102.04	110.82	106.15	101.2	110.78	104.86	100.36	107.71	107.98	103.22	106.27	110.69	114.27	103.72	100.7	109.45	107.55	110.71	98.548	98.522	109.43	108.57	105.93	107.73	107.6	98.648	100.57	109.54	106.71	104.14	101.58	108	103.5	117.48	117.28	109.2	108.39	110.31	107.64	108.38	101.4	112.02	100.63	94.972	102.72	101.65	108.61	102.91	99.539
102.71	97.108	92.944	98.572	97.291	109.23	108.8	96.453	93.971	94.342	95.077	101.91	101.55	106.79	92.085	105.16	92.597	100.25	99.561	98.212	97.52	101.59	96.494	98.159	90.802	99.874	100.57	95.634	105.3	97.625	99.416	106.32	104.61	97.045	106.18	97.26	94.306	88.594	107.6	88.542	93.544	107.61	97.188	101.16	102.68	99.711	94.872	88.951	98.042	93.489
105.07	101.48	111.57	112.68	101.29	108.86	112.18	104.1	109.98	111.56	109.29	109.43	108.27	105.26	106.49	106.88	107.93	110.15	112.41	107.4	106.16	106.4	104.73	107.27	104.92	104.03	104.58	106.6	106.94	114.06	100.99	106.18	99.236	112.49	106.75	103.11	108.54	102.19	110.23	104.48	109.39	98.481	107.29	104.86	103.38	100.95	107.19	117.02	99.755	107.6
91.974	92.705	104.74	105.15	101.14	96.825	100.5	96.405	94.464	98.852	98.862	98.474	106.24	90.016	105.24	100.1	94.08	98.076	103.48	94.406	95.802	94.461	94.896	85.559	100.42	95.176	93.113	94.7	97.541	99.104	97.644	94.198	105.19	100.35	98.028	101.82	104.8	92.676	105.97	97.658	98.256	103.32	97.981	90.661	96.029	99.813	97.838	91.38	95.993	105.52
97.836	111.79	108.32	99.032	108.36	104.03	106.63	104.61	109.52	98.074	105.06	99.354	105.47	111.61	113.43	111.83	109.92	99.545	108.68	109.96	109.88	111.55	101.76	103.86	97.013	105.86	106.56	103.03	115.04	107.26	103.31	111.8	104.02	110.71	105.38	111.2	102.11	115.13	101.32	98.989	101.22	97.166	108.58	108.11	115.93	110.45	117.99	107.74	109.28	108.55
112.37	108.54	110.07	111.75	113.49	112.64	97.177	95.927	102.64	105.67	104.48	100.63	106.71	106.77	104.87	107.03	107.18	106.45	116.38	105.15	101.07	105.15	111.81	103.42	103.44	100.08	96.244	106.58	118.21	112.49	104.52	100.1	99.714	103.52	110.94	101.81	114.07	100	104.91	113.54	116.58	109.53	103.99	109.01	93.953	99.46	106.34	98.334	102.03	97.208
95.058	102.35	103.09	95.227	95.217	107.18	100.73	106.82	97.463	96.142	97.594	100.28	88.107	97.686	100.71	104.42	100.44	104.2	92.719	88.554	97.577	92.749	94.417	93.224	91.516	99.989	101.54	105.52	95.525	106.29	94.858	95.753	100.87	102.27	97.466	99.583	100.23	98.373	98.921	95.052	102.71	98.311	97.754	95.127	99.519	97.406	95.165	95.535	99.766	105.6
110.09	109.7	107.7	113.89	115.72	102.69	112.81	107.68	105.59	115.33	110.88	97.279	110.78	107.03	111.49	108.66	110	110.96	104.79	109.72	113.77	102.86	116.56	96.44	101.98	115.93	108.19	104.92	107.93	107.06	111.55	114.34	99.4	112.61	99.17	111.07	101.86	107.77	104.95	99.31	104.62	101.23	102.06	104.18	114.84	111.11	109.84	108.37	105.41	111.07
104.07	92.61	103.33	95.615	99.454	86.734	105.42	99.774	101.4	97.171	105.9	102.94	101.33	103.34	109.76	107.35	96.041	104.47	97.039	110.56	95.333	104.49	110.11	106.11	93.833	103.4	107.39	100	109.98	97.088	104.43	96.004	111.19	101.39	102.19	103.36	104.53	105.64	105.11	102.83	103.69	103.77	101.25	108.91	94.282	105.67	111.67	108.11	99.416	103.76
105.62	98.833	100.51	93.783	105.5	110.88	100.81	108.94	106.34	110.94	111.04	103.63	116.93	92.556	107.46	112.17	113.03	108.28	109.69	111.6	113.07	106.82	110.72	107.51	108.59	115.19	107.71	102.19	106.52	117.11	113.83	112.24	105.07	111.22	108.99	100.58	102.92	112.56	113.01	102.54	114.98	108.34	120.23	102.22	115.29	113.35	110.78	100.87	102.81	104.12
107.06	104.6	108.65	104.72	107.55	110.72	101.89	98.049	106.46	108.71	96.103	100.91	104.86	111.17	108.76	100.62	107.07	111.01	105.76	112.63	107.72	110.59	110.59	105.88	103.25	108.31	108.71	100.41	103.82	104.73	104.29	108.17	98.994	95.371	109.24	107.09	108.69	107.37	105.94	115.81	98.839	112.49	113.68	108.39	109.52	106.27	103.55	105.04	98.851	105.87
111.81	112.62	110.93	95.499	104.33	107.32	97.015	108.81	100.3	103.75	106.25	97.158	102.93	105.49	101.12	101.32	100.4	110.44	102.62	119.4	109.1	98.327	103.5	102.57	114.51	104.83	100.66	96.26	108.46	109.66	108.65	108.86	103.9	107.02	97.749	108.9	103.98	108.66	108.54	98.768	109.89	102.32	104	93.826	104.76	105.33	100.84	101.48	97.736	100.22
99.66	90.228	99.709	99.73	99.903	109.79	97.5	107.02	95.608	102.26	98.904	109.97	100.78	98.117	102.59	98.33	96.764	101.42	95.581	111.51	104.7	104.84	110.31	103.83	100.5	94.441	100.21	101.05	110.58	103.17	101.04	94.437	94.735	106.84	106.8	102.72	96.774	99.926	104.75	110.14	96.963	96.174	105.91	101.36	100.35	112.04	97.723	95.559	96.526	97.605
95.575	96.638	94.214	97.836	92.943	105.41	99.307	97.586	95.403	98.191	101.43	97.876	107.91	91.55	100.25	100.91	97.617	87.52	97.124	108.81	104.01	99.857	100.4	103.85	97.926	99.035	100.51	97.514	100.58	92.045	99.924	102.92	101.15	100.8	96.609	101.03	105.21	92.64	105.79	95.407	101.71	111.25	97.347	94.8	93.716	106.78	101.22	101.57	106.05	100.17
118.22	116.27	116.47	100.89	104.4	107.78	111	110	105.57	106.21	107.62	102.42	115.9	107.59	111.88	98.952	109.89	111.14	105.84	110.74	111.26	112.03	112.66	109.47	104.82	112.96	108.36	111.02	110.16	119.22	108.99	113.64	111.8	109.42	108.94	106.88	110.95	106.18	106.61	102.4	116.45	117.36	113.08	112.26	110.39	107.09	109.4	111.12	114.05	102.36
99.339	102.31	90.137	108.55	105.65	100.64	99.266	95.38	99.085	97.099	98.419	99.406	101.09	89.436	95.153	98.098	98.393	95.019	100.46	95.753	100.55	97.246	96.119	101.82	90.758	106.81	99.256	103.68	100.92	102.61	104.11	106.78	100.88	103.08	92.712	99.149	99.51	96.012	99.274	98.577	94.751	100.66	96.307	92.383	96.579	100.4	95.329	95.052	103.32	92.446
102.34	95.836	111.52	96.631	99.572	104.92	108.6	100.07	92.806	96.195	101.9	98.967	104.97	106.18	95.836	105.47	107.48	105.12	102.53	103.93	94.155	97.578	107.94	111.55	103.93	100.49	100.92	100.4	97.746	100.49	98.839	102.4	97.953	101.28	104.03	96.256	106.02	110.23	96.557	103.23	94.837	107.74	101.59	94.6	99.368	98.741	101.87	105.36	97.004	100.53
102.52	106.92	103.8	111.13	101.38	104.59	100.22	107.46	109.75	96.996	110.28	98.872	108.65	105.73	104.8	113.33	110.4	100.84	108.85	110.19	96.407	108.84	104.65	109.86	101.22	107.87	105.08	118.22	110.53	102.99	110.76	104.45	94.854	111.23	104.68	98.746	105.92	109.04	110.69	113.76	109.75	115.79	107.23	104.16	105.38	110.73	118.52	109.63	107.64	113.36
110.34	116.94	106.25	107.94	105.52	109.56	113.56	108.82	98.613	105.02	110.54	102.42	106.85	113.35	109.16	99.069	110.23	108.11	111.27	109.2	112.46	111.51	109.26	106.33	104.89	108.27	105.73	101.23	98.944	104.45	99.196	102.32	105.99	101.03	108.95	111.18	105.34	99.707	105.33	111.21	105.58	96.247	109.64	105.59	114.55	105.09	108.99	104.4	119.29	102.13
103.18	99.841	96.043	103.33	112.13	103.61	106.74	98.668	102.71	120.74	113.52	103.56	102.73	110.68	99.518	113.33	92.975	111.7	102.66	108.22	105.16	109.09	110.54	109.06	105.07	104.46	103.21	106.75	104.09	97.304	108.33	99.564	101.35	105.89	109.93	107.41	105.6	105.46	103.25	107.74	113.53	109.32	108.86	99.7	102.87	103.73	107.44	101.83	113.41	109.87
107.66	115.25	105.14	110.31	100.15	107.02	106.03	115.6	108.4	110.65	106.94	109.17	116.62	108.77	105.39	109.42	91.971	109.86	107.46	113.48	107.43	103.13	107.29	107.23	108.39	108.59	98.184	105.57	108.1	113.56	109.45	108.04	115.41	101.38	114.79	112.6	115.76	118.31	110.92	107.16	107.23	106.11	108.36	106.15	116.62	110.97	111.79	101.83	105.8	106.95
104.01	103.61	108.18	110.04	112.54	107.17	107.14	104.41	103.9	113.42	109.53	116.41	108.41	114.55	106.6	103.3	103.3	104.84	111.21	109.16	97.352	113.48	110.1	107.52	107.09	109.69	101.5	116.32	115.84	106.1	100.23	106.03	113.78	106.21	112.61	103.04	112.79	114.8	111.69	106.79	113.29	104.23	111.18	106.03	105.97	112.65	114.39	100.95	108.85	106.71
108.04	99.62	107.19	105.38	110.95	102.08	114.17	121.51	103.64	104.8	108.23	104.74	110.95	106.08	109.47	104.44	106.64	107.38	106.57	102.44	112.54	102.07	110.86	105.01	115.45	117.6	103.39	110.36	108.1	108.1	105.88	108.24	104.63	103.22	104.6	97.046	104.61	102.85	111.13	103.58	113.36	111.14	101.47	109.3	107.23	108.21	118.83	110.74	111.97	113
108.4	107.3	99.374	105.35	108.56	104.12	109.89	97.203	110.98	107.46	120.77	106.29	105.88	105.43	110.34	97.348	107.91	103.78	105.23	103.1	109.3	106.5	101.86	101.45	96.345	108.12	108.63	105.14	104.88	108.9	107.17	105.05	101.83	97.093	99.855	104.2	101.61	96.271	107.55	110.53	104.24	109.57	106.91	113.89	106.44	100.8	112.2	101.91	104.23	108.27
99.164	99.792	101.17	99.086	105	109.42	91.559	100.16	98.407	99.009	97.171	100.92	106.95	102.21	99.887	95.321	103.98	104.49	99.566	100.39	87.989	99.06	106.18	103.99	99.893	97.97	106.55	94.91	100.67	96.675	106.21	99.023	91.488	114.44	100.84	96.289	100.8	97.804	107.96	98.804	105.54	100.46	95.033	99.698	93.292	96.184	105.68	98.735	100.57	99.725
89.191	97.613	98.195	100.14	92.428	102.15	99.711	102.26	103.37	109.66	105.62	103.6	88.717	105.78	94.914	98.317	102.36	99.227	96.17	102.84	98.719	91.454	98.543	101.81	104.28	96.618	98.556	104.58	99.445	105.84	97.364	99.168	103.64	102.9	94.177	93.862	96.845	110.57	109.87	98.722	96.276	99.631	94.547	105.38	104.66	98.709	101.28	99.235	95.668	101.19
106.78	106.26	109.47	114.85	100.66	108.07	112.02	112.49	120.57	111.24	116.82	99.594	101.69	111.95	104.06	103.42	116.32	109.28	104.68	111.38	105.64	108.6	120.94	103.64	101.48	103.34	117.32	109.76	109.75	108.24	112.49	117.99	107.32	106.78	113.02	105.46	107.71	105.49	106.93	105.27	110.89	108.78	112.18	112.05	103.08	111.29	112.63	109.88	105.47	112.33
103.01	99.081	101.61	97.59	93.596	96.554	100.4	105.22	92.859	99.833	98.061	113.14	92.986	102.55	91.306	96.178	99.543	103.44	94.832	101.29	97.758	102.93	97.063	109.78	103.98	107.95	96.834	100.24	89.586	107.84	99.016	101.37	106.77	110.32	95.661	94.59	94.695	98.439	98.648	101.51	100.91	103.01	106.07	99.079	93.193	100.39	107.54	102.48	94.92	93.409
115.84	113.04	106.57	104.8	108.67	109.72	99.649	104.78	119	104.95	115.05	106.43	106.52	103.82	110.31	108.08	111.87	105.85	108.55	115.44	106.47	111.85	114.51	99.293	101.53	105.77	103.04	119.11	118.67	104.45	106.58	105.23	107.77	109.33	111.75	110.68	105.17	105.92	117.8	115.23	107.82	105.09	107.1	108.71	119.29	111.33	104.31	112.71	100.74	113.07
112.38	113.33	101.93	105.45	108.65	115.21	108.45	112.13	107.04	117.73	105.34	116.93	115.09	116.11	105.54	111.97	105.67	107.23	110.52	107.2	104.02	102.66	115.75	101.43	115.47	103.08	117.01	114.88	96.339	116.36	116.05	119.89	112.39	110.59	105.63	103.84	108.89	105.33	115.92	113.48	109.97	106.46	101.2	103.83	105.52	106.5	108.53	113.23	108.26	111.5
117.72	100.25	108.57	107.02	105.31	104.71	114.98	109.35	112.6	108.35	110.91	121.4	102.8	107.03	111.61	108.97	114.34	112.16	110.43	113.36	108.72	115.15	112.81	103.39	105.15	107.16	102.97	104.83	115.58	120.56	110.17	107.36	105.13	104.72	115.94	116.8	116.2	110.45	95.637	110.3	117.29	111.31	113.24	114.42	109.28	112.08	117.83	107.94	105.19	108.68
99.535	112.23	102.9	108.76	105.97	109.65	114.06	106.66	107.7	100.09	106.78	110.99	107.25	105.94	112.65	111.47	106.14	101.93	116.62	106.88	100.99	103.79	115.77	107.08	109.76	93.202	108.94	113.13	110.53	108.26	105.61	97.412	106.4	103.36	107.7	101.7	97.577	109.88	114.9	99.745	102.95	111.94	103.9	103.89	102.75	99.761	97.838	108.95	102.13	99.723
106.89	105.06	106.65	108.49	109.32	104.15	105.29	100.43	102.67	115.42	107.71	111.45	109.2	106.95	107.28	109.82	98.342	101.16	99.969	112.95	103.21	105.76	108.84	107.04	98.079	107.41	102.07	106.41	113.16	102.76	99.362	105.18	105.28	107.27	106.7	104.94	107.27	110.3	109.23	98.256	108.8	109.64	102.53	102.46	97.25	110.87	94.983	110.54	113.98	97.659
97.142	109.32	103.71	115.24	109.75	113.18	101.99	103.25	118.11	109.43	93.5	104.89	109.88	106.08	110.35	105.44	106.98	107.23	102.18	95.97	109.24	102.23	98.129	105.56	103.86	107.6	104.78	108.92	110.39	101.9	104.17	105.32	116.39	108.89	104.73	117.27	111.88	107.29	101.19	111.02	106.75	111.72	109.74	107.15	102.68	116.98	107.52	111.22	110.61	106.67
96.116	101.77	106.73	99.531	109.19	109.22	99.229	100.48	107.47	100.48	98.291	102.18	103.15	101.93	98.449	104.5	99.136	103.04	95.204	99.564	95.607	87.097	100.54	100.73	92.492	97.923	96.015	107.28	95.393	106.61	95.011	96.691	99.479	92.982	103.06	103.6	101.15	95.926	99.39	96.049	102.8	99.654	102.06	101.21	104.58	97.897	89.252	100.25	97.789	106.68
112.76	100.57	113.21	113.18	108.38	99.041	107.53	112.97	98.843	107.73	108.11	109.72	116.41	102.84	103.48	110.4	107.72	110.94	109.02	108.08	111.44	109.45	112.04	106.5	108.31	111.55	102.52	102.06	111.38	101.1	112.49	96.885	100.87	111.66	110.85	102.98	108.72	110.69	107.04	111.61	106.05	111.71	107	114.98	103.13	109.8	100.44	106.87	108.9	103.57
124.11	104.01	116.2	116.87	108.61	114.85	114.79	113.87	109.45	115.35	108.28	110.06	97.372	108.4	113.72	110.33	114.95	105.7	112.64	102.35	103.77	114.58	108.61	114.23	107.42	105.35	104.85	112.02	114.1	106.92	117.39	107.5	112.28	103.96	115.09	108.35	107.12	113.55	112.77	104.29	111.02	104.32	114.09	108	114.55	114.12	100.83	105.73	109.55	98.884
100.08	101.19	96.837	101.96	96.652	98.004	99.516	99.944	99.894	87.276	107.33	87.733	97.114	98.36	101.24	106.68	105.13	103.62	102.92	93.594	98.165	97.066	102.94	92.695	100.61	104.93	101.91	107.69	93.127	91.872	93.423	101.26	94.146	100.23	102.78	91.754	101.81	96.909	96.665	93.364	96.534	100.27	98.624	100.04	104.3	91.091	92.176	95.625	88.684	102.44
115.98	108.32	121.2	108.61	101.27	102.95	111.44	103.95	109.53	96.606	106.08	107.92	101.34	104.12	113.26	101.55	112.57	102.05	105.6	94.785	108.59	110.08	107.7	104.71	107.46	116.33	108.53	100.82	110.66	110.07	102.94	98.548	106.96	113.73	108.48	111.46	107.09	109.91	105.23	107.28	111.76	105.74	100.8	110.79	101.26	106.64	108.99	94.658	113.03	104.86
96.519	101.05	97.231	100.12	100.4	93.375	104.43	94.062	101.76	97.114	92.517	97.902	98.584	99.442	96.991	100.91	89.163	96.776	103.87	96.365	104.33	96.451	93.693	98.931	94.094	102.63	88.864	90.109	93.387	88.886	94.318	97.099	95.862	96.666	98.809	107.97	99.22	94.818	104.46	95.911	98.7	102.05	100.53	99.903	98.137	106.37	100.88	96.035	96.225	96.02
97.154	103.26	103.44	102.22	95.752	82.898	96.451	95.579	95.529	99.896	99.078	97.242	100.83	103.04	95.976	95.867	101.76	106.66	100.93	102.6	105.28	89.122	104.42	108.08	101.81	94.121	101.39	96.548	106.14	94.307	100.99	97.344	89.613	101.9	100.24	93.909	105.66	105.52	100.05	93.563	113.02	99.222	97.466	102.01	98.706	96.849	103.79	100.32	102.92	98.297
103.56	101.54	94.492	94.074	92.082	102.68	90.448	90.012	90.471	105.94	104.13	85.387	93.99	95.871	100.45	97.418	90.927	99.136	100.97	98.053	93.689	99.462	99.774	97.933	104.19	94.546	98.676	104.34	88.873	109.26	98.927	101.19	100.1	94.783	96.849	98.275	93.461	90.331	99.931	101.96	95.153	99.944	90.364	97.725	100.21	95.534	96.908	95.635	94.864	93.193
107.55	103.47	102.15	100.71	115.24	100.8	107.16	112.64	104.2	105	107.31	110.04	106.54	117.44	98.9	103.87	111.24	109.44	98.54	108.99	99.995	108.97	104.11	107.4	107.04	103.38	106.13	116.75	104.02	99.105	105.26	110.18	100.39	102.62	110.74	105.61	106.53	116.17	114.74	104.42	111.39	108.86	105.51	107.96	103.99	101.38	109.28	103.07	103.1	100.13
109.98	105.27	94.06	95.805	96.293	97.382	102.8	91.963	101.43	98.66	90.139	98.035	105.08	101.53	92.945	98.088	101.41	97.024	99.441	101.96	93.992	103.73	104.13	103.84	94.594	103.35	95.773	93.759	93.866	89.991	91.3	98.389	99.504	97.702	109.56	97.769	100.52	100.88	108.77	97.799	102.08	98.25	105.62	97.249	105.45	102.8	101.1	88.044	100.24	100.23
102.32	108.02	108.42	106.09	105.15	112.49	106.76	106.57	104.7	105.34	102.56	106.86	105.45	107.09	97.463	116.56	105.9	106.95	107.03	101.86	102.16	119.66	105.01	106.66	110.06	99.365	105.26	109.4	108.56	111.08	112.02	103.88	104.12	114.93	104.34	107.05	110.59	109.87	115.83	104.23	109.19	113.26	99.999	114.12	106.8	115.03	116.13	114.38	102.02	112.89
108.57	104.24	107.89	104.5	99.784	107.02	102.28	108.75	109.32	101.2	105.43	108.85	107.12	103.63	111.84	108.54	100.77	108.16	103.55	112.82	98.799	114.48	114.74	107.87	100.16	115.35	101.95	110.37	104.43	108.56	115.33	103.29	109.49	106.02	110.28	101.56	113.06	107.27	109.05	96.63	107.16	117.99	110.44	106.47	109.04	107.57	101.7	101.88	110.3	99.959
101.45	117.01	104.59	107.68	105.1	109.07	108.8	101.15	97.238	111.85	98.375	114.56	92.539	96.448	102.28	116.49	106.13	109.45	107.58	103.42	108.18	109.61	102.44	110.78	107.19	100.49	94.076	108.21	108.87	99.889	107.44	113.34	92.312	94.151	104.22	102.1	95.935	93.004	101.39	104	102.87	99.37	104.95	106.49	104.77	102.52	106.85	110.46	112.74	100.55
108.9	116.28	104.87	108.57	98.138	109	112.47	101.23	104.06	102.78	109.53	104.42	108.28	104.61	102.52	101.33	106.6	102.77	104.16	104.46	108.18	114.35	108.39	106.77	107.82	99.958	99.41	104.78	102.9	106.58	98.929	119.3	100.34	106.56	100.39	102.7	106.99	98.898	106.61	110.35	105.73	100.52	93.46	103.84	102.28	99.193	103.61	104.71	100.96	108.35
114.48	114.24	109.79	104.34	100.62	113.37	120.38	109.59	118.71	108.76	112.37	107	118.56	109.19	106.45	104.42	119.48	104.37	111.54	111.69	115.43	114.05	105.73	108.38	109.38	112.95	110.18	109.25	110	104.71	107.49	114.98	113.22	107.26	110.24	113.66	119.55	109.85	114.81	112.52	104.72	112.25	111.38	119.3	104.44	107.28	112.34	111.63	105.19	112.26
105.19	99.115	97.36	99.838	101.71	105.38	93.242	98.152	109.92	100.53	99.609	97.931	95.786	102.33	107	94.052	100.3	96.082	102.66	97.319	91.008	97.185	93.192	97.538	103.32	102.06	103.73	93.552	98.087	103.12	101.08	96.499	104.92	108.8	104.49	99.63	101.63	98.549	104.03	105.24	103.87	102.22	104.62	107.36	100.39	109.92	97	105.63	101.17	102.12
104.17	106.44	103.46	110.94	100.93	107.16	96.191	107.97	111.88	93.881	112.67	107.55	117.9	92.198	111.7	112.82	102.76	104.82	117.07	106.22	104.74	115.38	106.15	101.45	104	113.49	102.99	102.37	104.56	104.12	106.82	104.51	99.998	108.45	110.33	98.379	113.7	104.12	102.71	107.77	107.16	104.51	112.72	105.84	103.83	107.46	106.12	103.79	104.45	108.91
106.28	100.17	115.62	100.07	100.68	110.73	107.85	108.7	101.64	111.78	108.87	101.86	108.02	98.757	105.22	112.04	106.54	123.09	109.98	107.65	110.65	104.83	104.93	105.02	105	103.1	111.32	101.05	99.26	105.97	99.821	102	108.9	102.98	111.31	107.34	112.92	108.3	109.51	109.5	115.5	108.68	114.23	110.92	110.74	111.69	116.94	108.14	123.7	109.34
109.93	108.45	109.55	111.52	108.94	107.82	107.67	107.3	105.64	100.37	108.68	108.58	113.52	110.39	101.69	114.62	106.02	103.02	103.17	109.3	106.87	98.141	113.67	108.1	94.176	104.12	112.21	100.67	113.21	104.75	112.09	111.22	108.22	103.7	107.37	110.1	111.49	103.66	109.7	101.84	111.67	106.26	100.78	111.13	100.64	106.77	105.91	110.52	116.87	111.84
95.14	101.59	96.332	104.04	91.123	98.459	105.09	98.71	98.528	101.94	95.473	93.211	99.891	93.102	102.46	94.765	95.49	102.44	98.438	93.793	95.896	108.38	89.539	89.752	95.006	94.688	101.5	105.4	100.08	95.902	105.45	104.2	107.92	99.451	91.645	101.93	91.928	101.92	92.91	98.484	104.14	93.383	100.67	98.887	105.07	95.494	104.09	96.734	97.058	91.2
97.732	107.46	101.67	96.933	109.28	103.42	103.32	103.74	100.01	112.3	99.778	92.918	105.47	99.733	106.56	94.622	100.86	99.329	102.61	96.938	101.06	99.296	100.78	93.525	108.71	100.27	103.44	104.28	107.91	91.148	99.418	98.257	99.289	100.43	90.548	104.12	92.088	105.26	103.81	102.9	106.13	101.56	94.647	107.95	102.72	100.18	98.895	101.34	102.57	96.985
105.91	103.86	104.98	99.531	107.56	99.774	110.4	97.91	101.26	98.264	109.06	102.16	100.3	103.81	110.69	95.839	107.89	108.44	94.59	98.109	103.61	95.208	108.83	110.6	103.98	109.33	118.6	104.79	91.144	98.876	105.85	98.668	95.341	104.15	106.67	108.57	99.304	100.16	102.73	108.2	109.26	104.85	105.86	106.93	108.47	94.101	104.65	114.01	102.23	108.81
108.09	112.48	104.46	101.2	107.49	102.47	104.42	102.06	96.855	92.99	106.73	97.998	104.4	100.34	109.77	107.74	108.33	105.72	102.4	104.67	112.01	99.897	101.33	108.58	106.79	112.01	109.71	96.866	99.205	102.93	110.33	109.61	110.99	112.08	104.12	111.21	106.44	101.4	102.81	112.5	108.26	107.06	108.89	97.274	103.79	102.64	106.47	99.202	104.55	88.187
108.79	104.1	109.9	111.08	106.66	100.7	110.86	101.27	109.92	113.01	102.58	108.18	104.06	105.49	104.04	106.56	99.493	109.01	108.74	111.6	97.106	108.58	112.89	103.51	96.828	100.28	113.68	106.16	100.8	105.79	109.42	101.52	109.12	103.47	107.95	105.24	101.68	107.63	105.59	107.53	98.489	104.77	108.69	106.67	107.95	103.23	95.672	107.28	108.07	107.46
96.435	91.333	108.77	101.48	99.596	106.08	107.22	94.516	103.97	102.81	101.58	98.293	94.98	100.48	96.624	111.01	102.13	100.06	98.581	103.49	96.577	105.85	106.23	105.15	94.47	107.76	97.863	102.02	100.55	108.42	103.17	94.423	107.67	100.03	100.3	95.508	104.49	92.061	103.06	95.354	106.58	106.4	96.12	101.5	100.2	101.71	104.14	100.53	95.448	107.58
104.82	105.31	109.17	104.27	104.45	109.24	111.58	101.76	103.82	104.88	109.06	112.37	97.254	108.14	105.73	109.96	104.42	106.89	108.09	104.22	101.48	106.66	106.69	99.731	100.98	110.22	98.973	99.129	106.05	108.02	103.3	102.64	102	103.25	111.49	96.956	106.39	115.79	110.47	106.33	103.76	104.89	106.75	97.679	104.79	98.684	106.48	98.81	95.206	111.97
109.19	98.073	106.35	104.64	106.84	110.45	112.47	108.75	109.05	101.86	104.52	93.493	101.97	98.719	105.32	94.138	98.104	109.81	87.985	96.439	105.01	98.053	96.629	99.525	106.03	103.09	99.507	109.83	107.56	105.52	103.83	95.994	106.31	100.49	100.87	98.824	98.797	110.66	95.617	108.35	103.95	108.23	99.151	98.532	98.278	99.311	101.37	102.93	111.62	102.98
113.88	108.7	103.78	102.99	112.47	105.79	106.64	107.58	110.99	106.09	101.6	111.26	102.57	105.98	106.41	111.22	105.78	114.74	105.92	112.09	111.8	111	109.68	113.53	104.33	109.54	110.35	103.06	107.26	105.71	111.14	114.8	97.211	112.96	103.89	106.97	108.7	108.5	107.11	105.86	103.18	106.88	102.33	108.33	111.64	107.28	105.17	112.34	112.9	104.3
101.3	98.864	99.589	95.494	104.77	102.15	102.46	108.05	104.45	102.66	95.489	96.158	92.751	99.078	97.264	108.19	92.576	101.08	97.689	89.196	111.07	99.968	106.12	102.72	94.646	104.2	100.42	101.17	95.821	104.87	97.207	95.286	104.12	94.394	100.65	97.379	108.81	100.93	96.149	96.525	97.602	101.33	98.726	99.655	99.956	93.855	99.85	102.7	91.843	97.228
111.86	107.44	118.74	107.9	108.18	103.71	101.66	103.94	108.68	112.05	110.6	110.29	110.8	110.47	108.51	102.99	108.11	110.87	120.25	116.41	106.71	111.55	98.776	112.73	112.68	105.5	110.98	100.77	108.69	105.08	114.82	114.09	105.13	107.68	114.76	110.23	116.64	117.68	102.49	110.98	116.51	105.89	117.55	105.77	106.23	121.68	103.34	109.79	109.91	99.777
107.61	98.201	109.61	98.94	104.25	104	106.68	104.58	111.74	95.505	110.83	103.94	106.25	104.84	107.1	95.872	111.94	106.31	105.18	110.82	114.02	109.64	103.7	111.83	97.296	93.659	99.042	104.3	111.35	100.57	110.42	112.38	108.7	101.39	119.76	104.88	109.87	110.33	112.91	105.21	98.099	109.52	104.91	111.71	111.02	104.01	109.41	108.09	105.81	111.52
105.32	104.01	102.7	113.33	107.61	106	111.58	100.44	104.05	110.15	101.8	104.22	105.83	103.71	109.5	110.62	95.232	109.74	102.72	107.94	103.43	109.3	109.11	97.499	105.79	105.38	99.769	104.91	101.03	114.8	105.22	104.08	106.41	105.93	104.93	105.36	102.42	108.26	116.06	97.908	108.78	112.97	107.33	111.97	101.32	115.2	101.38	106.75	109.67	96.453
106.91	111.05	103.74	109.14	111.86	100.11	108.55	102.39	102.51	108.96	107.5	106.02	103.05	113.17	109.93	109.95	108.34	102.9	102.33	109.32	108.35	106.09	105.57	108.86	113.72	113.94	110.5	100.04	101.26	100.9	107.75	115.56	100.72	111.04	103.81	105.36	107.69	112.14	104.46	105.35	112.76	102.22	111.19	100.53	107.19	106.05	105.31	111.38	114.91	100.7
112.19	103.57	96.258	99.715	108.05	104.28	98.702	103.78	103	106.52	104.45	102.76	102.05	107.95	102.73	106.35	107.04	97.952	112.77	102.85	94.01	112.42	101.89	108.1	104.95	103.05	109.78	102.76	109.17	109.35	105.89	110.76	103.16	99.356	107.03	101.63	105.24	102.98	109.73	98.271	108.23	109.22	112.75	96.201	101.58	108.12	103.16	111.38	96.953	110.68
102.99	101.82	109.65	106.86	105.07	105.9	101.11	105.67	102.97	106.88	112.69	108.15	112.04	106.5	110.61	107.87	104.19	102.46	107.65	109.5	106.15	102.09	107.84	103.02	101	111.19	96.948	108.03	98.817	100.23	107.91	110.26	111.32	119.36	112.45	110.09	108.93	111.84	105.9	108.76	112.99	109.83	113.67	109.1	106.47	108.77	102.97	105.52	98.227	97.178
98.269	92.944	93.886	106.33	96.005	104.2	104.57	99.213	96.602	100.37	100.2	96.325	96.314	103.3	95.73	102.35	104.53	107.76	103.91	94.045	99.65	100.36	96.323	105.05	107.68	100.44	97.336	96.211	101.44	95.017	99.602	97.64	103.18	96.934	103.3	101.72	101.03	93.022	109.13	102.82	101.64	102.78	104.25	92.403	89.956	101.18	106.84	102.92	103.44	90.312
98.295	113.16	102.81	121.15	119.2	105.67	105.52	109.27	100.34	107.35	107.32	99.914	107.84	111.97	100.13	116.01	115.72	104.98	98.931	108.58	99.287	102.62	103.08	112.77	106.85	108.55	105.36	116.94	108.23	109.3	103.5	96.752	104.27	112.01	104.23	103.99	100.55	105.54	102.31	113.63	102.64	104.45	109.02	108.73	104.91	115.51	108.35	108.32	104.29	109.69
114.43	113.9	110.5	112.65	107	112.96	109.01	105.13	109.57	106.87	104.14	108.31	104.56	105.92	99.038	104.5	108.18	105.59	105.58	110.53	95.53	108.77	103.24	109.42	104.4	107.62	101.65	109.45	108.84	109.2	111.33	106.24	111.13	113.42	107.08	115.72	115.24	108.46	106.9	110.29	107.62	112.53	101.72	112.7	110.19	108.43	105.22	108.4	107.9	102.1
106.12	111.26	106.43	104.16	99.302	100.34	103.67	118.56	103.62	108.28	119.49	103.36	104.53	110.24	106.17	107.03	100.42	106.63	105.82	99.791	101.76	112.05	105.45	113.31	104.79	110.22	108.43	107.2	105.4	105.21	107.71	99.758	105.99	109.84	101.66	108.81	109.02	98.572	110.88	112.27	105.52	107.24	103.8	108.36	116.05	110.91	116.07	111.98	108.08	106.59
101.18	109.15	108.25	108.49	120.79	105.38	103.37	109.41	113.66	103.6	103.67	107.63	110.94	105.29	102.72	111.92	111.65	98.472	113.02	109.91	103.71	98.847	106.78	101.23	104.04	120.54	98.924	102.82	111.23	102.19	115.18	103.74	100.46	106.62	105.83	110.39	96.981	100.2	108.23	107.21	105.06	112.86	112.48	103.75	110.68	101.13	104.75	98.387	98.629	115.96
99.455	103.8	105.14	96.637	96.122	100.28	102.32	105.35	103.5	104.69	110.01	100.46	98.731	98.954	101.24	97.234	98.33	101.27	94.627	106.25	110.14	97.696	111.9	102.33	104.09	102.22	98.748	104.24	106.13	114.97	116.54	104.28	94.974	109.13	105.1	105.46	105.45	101.86	103.94	103.19	104.51	103.11	97.608	100.89	99.455	94.947	102.82	100.04	99.603	103.94
117.43	114.03	106.85	98.02	103.07	105.62	108.04	105.05	105.24	106.21	108.2	104.8	97.686	113.1	103	106.44	110.37	105.16	110.96	101.76	110.84	105.45	97.838	101.22	112.66	110.74	107.72	108.45	106.99	114.36	115.72	117.26	105.47	105.68	97.481	111.31	101.92	103.68	104.3	106.37	107.99	103.16	115.28	101.43	103.34	104.39	110.12	99.592	114.27	109.33
98.697	98.817	100.17	91.159	96.227	96.258	98.475	104.84	100.76	105	103.01	113.16	98.1	96.25	94.245	98.493	104	107.85	91.343	89.012	94.351	94.29	100.08	96.003	102.01	94.931	93.954	102.79	96.686	95.349	95.875	94.878	96.997	95.688	92.418	100.19	99.186	94.849	101.67	103.39	89.739	103.78	105.78	88.401	97.087	96.054	91.495	97.045	99.898	101.29
115.67	110.68	105.98	102.71	112.61	99.488	113.27	105.98	107.25	106.26	109.33	100.87	108.82	113.73	101.27	113.65	104.03	107.12	119.16	104.12	106.76	102.83	101.92	111.83	120.37	112.95	105.82	104.13	99.975	98.096	111.27	115.52	107.68	120.53	115.61	101.38	100.02	113.89	104.36	104.29	105.44	105.66	116.74	94.356	117.09	97.518	105.78	105.86	101.24	103.62
106.96	94.773	101.49	96.236	101.55	104.68	109.7	107.15	111.34	105.59	107.2	107.19	111.32	108.81	97.097	105.43	106	115.74	104.77	111.94	96.811	105.11	103.08	104.58	108.76	111.14	108.92	109.31	111.99	105.18	108.1	109.26	103.55	96.824	104.97	107.87	105.16	108.14	101.75	98.455	108.27	106.37	104.42	110.28	92.211	99.572	97.435	98.557	110.51	100.07
99.16	93.61	101.04	108.07	99.1	98.102	103.65	102.97	91.957	101.87	98.705	93.782	98.123	105.03	92.32	102.91	98.81	108.56	95.482	94.133	104.95	101.02	100.95	103.75	102.8	101.25	104.55	98.247	105.01	98.275	104.9	97.571	96.253	100.77	109.64	98.855	99.616	99.798	100.23	102.09	95.777	90.022	99.934	104.43	95.621	102.17	108.96	106.01	96.821	89.987
113.52	102.69	105.69	109.86	107.55	109.13	108.6	109.03	108.63	105.83	113.56	103.04	98.782	110.17	109.39	106	105.37	104.09	112.63	105.8	110.42	118.09	111.1	102.37	109.08	110.21	113.13	110.49	107.73	104.38	105.16	102.1	107.95	107.06	113.06	105	108.79	113.57	109.69	103.19	101.08	110.06	109.94	104.85	114.14	112.75	103.69	105	97.431	104.86
107.15	104.53	107.14	105.23	105.01	99.216	98.144	105.4	103.31	109.23	98.059	99.002	99.492	109.22	110.14	110.14	106	112.28	103.29	109.7	98.001	103.71	111.45	111.58	104.89	100.03	109.3	101.36	113.04	97.984	104.22	111.25	105.1	101.74	103.17	104.98	103.63	106.75	99.444	114.53	118.07	106.01	101.52	99.283	117.17	103.07	105.39	106.89	107.99	104.74
111.49	105.35	109.78	102.76	107.97	115.32	102.96	99.717	102.88	106.75	100.81	102.81	98.933	98.297	106.92	110.83	99.755	105.02	114.86	106.29	106.08	101.67	102.36	105.2	112.37	112.72	109.14	100.61	106.17	99.504	108.82	111.84	101.32	101.98	109.97	107.15	97.593	113.89	105.29	110.84	102.8	107.17	103.38	100.27	103.32	110.22	104.22	108.04	101.03	109.48
97.118	96.166	87.471	107.85	93.037	95.749	100.79	92.219	88.805	99.53	96.875	97.468	104.04	97.596	98.748	94.252	97.92	92.516	102.9	96.437	96.651	101.64	86.561	98.913	99.495	93.846	96.627	103.69	97.65	97.032	104.15	101.79	98.687	96.954	99.471	105.39	98.901	97.755	99.925	98.42	103.7	98.248	109.57	86.916	96.021	98.322	99.815	93.006	97.061	93.351
104.18	110.88	104.83	109.12	108.31	108.35	110.95	105.77	101.9	115.59	110.32	108.73	110.36	104.88	106.24	112.24	106.75	101.7	99.303	106.19	96.869	102.13	102.5	99.929	105.88	107.7	111.95	109.14	101.01	109.26	112.29	109.1	103.15	100.08	106.55	113.35	103.63	106.32	109.68	100.55	107.26	103.66	111.72	110.09	114.17	101.41	105.28	103.6	102.7	98.365
101.71	108.66	101.99	108.01	113.9	112.4	103.68	114.1	114.65	110.17	98.218	111.76	106.79	108.45	109.05	110.68	102.04	111.27	104.9	106.65	110.82	110.48	104.46	103.98	111.36	111.86	113.25	108.48	107.74	104.47	112.78	114.86	107.9	110.76	108.09	103.53	108.73	104.3	123.89	109.24	108.91	109.65	105.02	108.51	103.08	105.63	108.44	113.27	105.43	106.15
96.797	91.267	105.34	89.719	95.54	98.577	99.288	97.766	103.16	96.549	99.356	94.273	98.656	103.65	91.626	97.015	102.04	92.558	100.01	91.152	92.628	100.05	102.24	103.8	101.57	104.1	98.128	103.6	91.764	102.57	95.241	102.7	93.509	94.409	93.382	96.944	100.73	91.818	100.33	106.3	100.08	103.58	102.56	92.495	93.375	86.839	97.201	102.18	90.495	97.178
107.6	104.86	92.025	107.97	101.31	112.82	105.71	99.567	100.79	99.52	107.6	110.11	94.186	104.9	109.46	99.115	112.13	103.59	102.39	107.28	100.73	112	102.01	108.68	104.22	104.06	104.31	103.62	102.05	104.7	95.932	95.955	100.88	105.97	108.3	112.41	89.906	102.96	105.05	100.3	109.71	99.946	111.4	113.1	104.35	100.54	101.45	99.166	96.515	102.36
98.927	105.6	108.06	108.31	103.97	115.03	112.7	104.47	106.85	109.85	115.8	106.59	102.22	109.8	115.03	99.52	98.406	114.6	119.78	100.09	105.17	110.05	112.26	111.15	104.09	101.78	107.9	113.28	112.55	104.75	113.86	106.73	113.02	105.68	105.1	112.73	110.04	113.36	94.116	105.17	117.97	103.26	105.65	110.44	113.09	109.04	108.95	102.91	110.4	107.66
105.61	96.347	118.66	107.44	102.29	110.42	96.627	108.7	105.57	112.27	106.58	102.62	99.119	104.69	105.33	101.84	108.59	102.72	103.26	111.06	111.51	106.09	106.33	103.4	100.4	110.75	106.87	111.79	109.47	111.82	102.29	107.12	105.61	101.75	104.26	104.05	116.99	101.67	111.22	92.122	103.81	102.09	105.08	105.85	104.43	109.76	110.06	105.71	111.52	98.991
107.32	105.55	109.03	103.47	100.58	104.21	97.951	108.49	102.69	114.62	107.82	107.34	101.57	118.97	114.69	106.67	107.3	107.42	108.32	96.981	111.01	108.36	106.28	107.55	106.85	104.25	104.67	110.31	105.49	107.57	97.672	116.52	99.4	113.2	105.71	110.71	102.41	109.23	111.65	107.91	117.43	98.133	97.323	103.77	111.14	104.1	106.06	111.13	99.904	107.31
101.59	107.08	101.06	106.64	112.2	100.33	104.47	100.76	107.36	106.74	107.77	94.418	108.81	109.53	113.36	107.75	107.18	109.29	106.64	105.61	105.76	98.709	109.95	100.74	108.12	107.06	108.99	109.98	101.67	100.25	105.43	107.76	102.71	109.67	100.24	99.346	106.12	107.29	96.354	107.9	102.23	106.74	104.86	106.28	105.76	110.63	110.28	106.24	104.1	99.424
105.49	109.33	99.107	116.04	97.776	106.87	109.15	109.21	111.63	109.31	104.05	113.28	110.19	109.86	118.9	109.32	104.49	111.16	113.34	101.35	108.69	102.42	102.96	113.72	113.27	107.47	102.14	111.27	105.96	105.23	110.76	102.19	106.56	98.285	115.2	107.1	102	105.25	102.65	108.71	116.07	105.42	111.66	107.37	124.79	105.28	114.17	102.35	105.7	104.45
96.064	104.91	113.6	107.15	103.9	113.39	114.84	107.31	105.12	102.66	108	99.141	100.44	106.73	103.42	96.212	109.03	102.77	108.13	109.87	104.63	106.77	112.09	96.204	107.06	105.68	100.62	106.31	112.62	101.29	107.97	111.16	105.83	99.869	102.21	107.86	104.59	101.83	111.63	107.8	101.12	108.4	108.07	106.52	102.02	105.85	99.455	94.424	113.64	112.84
101.23	106.46	97.926	109.1	91.251	93.075	95.847	91.438	102.97	96.698	99.825	94.535	96.842	101.7	104.01	89.883	97.304	110.92	102.44	100.54	98.152	97.383	92.86	101.92	104.11	100.51	94.346	102.96	100.92	95.298	93.709	106.93	97.402	95.864	99.658	107.6	106.11	89.366	95.572	109.69	97.517	97.841	95.934	87.913	98.145	97.262	96.379	107.98	99.89	103.32
114.27	108.07	101.4	107.74	107.84	108.7	102.65	111.84	114.46	114.28	108.5	113.85	105.35	106.72	108.77	104.07	108.9	102.16	115.17	106.17	105.57	120.9	106.8	108.93	116.6	119.21	112.37	107.76	111.87	103.07	112.25	105	106.96	112.97	110.83	108.07	103.87	111.35	109.39	105.19	102.34	108.57	111.71	107.47	108.95	106.75	107.24	112.05	112.38	116.55
100.98	101.43	99.191	97.105	99.982	103.13	104.77	104.38	98.946	101.19	108.67	107.64	104.95	102.33	103.49	93.932	108.05	104.47	101.97	100.56	98.92	105.78	93.928	93.745	108.43	104.61	97.899	112.71	101.76	104.47	107.68	98.923	113.23	100.9	97.488	99.069	100.96	103.98	100.33	103.56	97.712	103.59	98.928	94.055	103.97	100.61	91.003	107.97	101.9	108.77
100.95	98.684	97.935	95.315	97.415	96.876	108.64	97.588	95.441	89.43	97.778	92.414	96.205	106.28	96.174	97.262	95.253	90.847	89.481	92.231	101.74	91.49	96.607	99.237	89.467	97.601	97.129	100.07	96.643	99.797	100.6	89.341	107.38	97.7	102.6	96.711	97.95	95.312	102.31	90.095	98.034	96.922	100.79	93.052	95.821	95.058	97.612	96.739	92.125	103.67
97.173	106.81	102.66	97.058	104.13	97.804	100.51	102.14	99.054	94.222	108.41	100.53	106.88	102.88	106.93	104.04	91.716	95.741	104.43	103.58	98.548	109.02	107.85	94.955	94.548	106.76	89.804	93.437	101.26	97.968	107.56	99.904	99.052	105.58	101.3	91.622	111.02	104.19	100.82	104.31	96.927	100.05	104.87	95.697	104.59	98.65	114.15	107.26	98.251	109.78
92.564	98.761	95.063	92.363	106.44	97.244	96.071	89.322	92.834	107.82	103.23	95.553	93.982	98.47	99.634	94.105	98.264	96.566	100.85	96.833	98.115	98.501	99.206	96.22	100.27	95.727	100.19	98.73	92.114	96.896	101.02	88.353	101.36	95.765	99.314	95.238	91.144	97.092	103.17	99.498	98.126	96.248	91.082	107.8	89.644	100.41	91.823	95.336	100.56	104.55
107.19	102.89	103.82	104.54	112.37	107.28	101.01	108.18	108.3	101.59	114.26	108.23	105.99	104.33	100.77	100.76	103.95	103.67	103.47	107.2	112.49	102.22	107.5	96.595	102.79	115.99	104.43	107.62	105.53	102.22	105.38	105.18	104.81	107.98	106.01	109.22	103.2	100.07	98.769	102.41	107.67	106.47	114.92	105.24	105.69	107.35	112.66	106.89	105.83	100.33
94.831	104.38	105.54	102.39	94.153	106.58	99.164	97.217	108.21	101.59	97.736	104.07	100.48	107.01	91.506	89.642	94.187	101.55	104.06	102.59	100.19	90.076	111.59	92.519	103.91	95.581	105.79	103.21	99.455	97.892	93.923	99.456	111.67	104.32	97.282	103.96	103.17	97.1	92.288	101.53	90.992	91.793	102.1	96.155	92.523	103.8	106.43	97.862	105.85	104.85
104.15	106.63	106.35	109.8	106.7	108.93	107.75	110.76	104.98	95.562	101.58	111.05	109.73	100.2	100.77	101	100.68	106.67	105.26	112.36	115.56	97.11	103	100.2	108.54	117.6	96.563	118.36	103.23	113.7	107.17	99.206	108.42	112.29	114.35	100.5	107.96	104.28	112.85	112.66	97.973	95.551	106.04	108.09	107.53	95.379	102.78	107.46	105.53	101.97
115.61	104.66	100.87	108.17	108.16	101.23	107.45	112.34	113.51	89.919	94.716	103.84	102.08	113.51	100.94	109.3	106.32	109.25	111.68	99.679	104.84	107.13	104.86	102.09	103.39	107.1	108.68	110.3	102.18	103.62	112.64	109.74	103.77	107.31	105.25	111.44	106.71	97.687	106.21	118.43	104.91	106.4	105.57	113.24	104.27	109.2	108.53	110.84	108.44	110.81
101.52	103.8	106.16	113.19	106.06	112.27	97.601	100.19	102.33	109.1	99.29	103.81	100.16	109.43	103.36	114.66	99.315	106.11	104.41	107.84	99.357	103.6	107.14	109.11	108.37	102.86	99.201	105.81	97.696	103.9	104.92	108.68	105.16	112.61	94.82	113.47	103.22	109.93	101.92	109.72	101.3	107.06	106.43	104.55	106.05	95.055	105.71	100.93	115.53	100.22
115.06	107.21	109.45	106.34	120.47	105.58	115.74	119.14	108.86	110.73	114.11	113.56	111.51	99.307	107.31	105.69	112.93	109.78	105.92	108.91	107.45	112.39	113.64	116.15	110.8	99.95	109.63	111.29	101.95	114.53	112.91	112.28	119.31	113.95	118.82	108.25	112.33	106.27	120.03	106.46	108.67	108.18	109.15	114.75	115.9	100.11	107.49	107.84	112.09	107.66
109.15	108.98	108.86	117.62	114.9	111.99	107.85	103.43	103.17	103.4	104.53	119.67	106.8	112.17	107.39	107.96	105.64	101.36	101.52	111.57	100.94	102.8	105.15	110.83	100.73	110.4	105.11	112.86	103.2	102.83	100.62	100.5	110.11	109.88	99.172	110.4	107.66	99.449	104.51	102.64	109.84	102.8	116.02	103.48	113.93	102.08	105.73	108.53	111.77	106.11
104.96	104.65	102.81	117.31	106.45	106.12	103.33	100.43	111.17	112.1	106.05	100.34	104.25	108.68	106.48	117.87	110.17	98.226	114.87	104.86	105.47	98.538	106.73	103.32	102.62	102.94	109.87	108.35	119.02	106.33	106.72	108.24	106.62	118.05	106.28	108.89	97.341	100.64	105.37	106.13	112.22	108.64	103.35	106.27	100.28	115.43	109.64	108.59	101.32	116
105.66	105.91	107.72	107.57	100.52	102.52	110.66	107.09	106.01	105.65	92.897	98.94	93.6	107.28	108.51	100.73	106.3	104.92	99.618	106.09	107.08	105.9	100.03	113.59	106.01	105.25	105.65	107.84	100.66	102.71	104.35	98.68	107.62	107.93	110.4	113.07	114.6	111.12	106.77	108.02	105.77	104.58	103.12	102.07	106.53	120.77	114.75	101.05	113.83	106.78
111.63	109.46	109.15	109.65	104.3	109.05	101.35	101.63	111.53	102.78	104.6	101.25	112.88	103.56	107.67	101.93	105.05	106.94	99.203	112.11	112.09	102.22	106.46	105.37	100.06	110.2	106.97	99.332	105.96	111.06	104	111.06	103.93	114.74	110.82	110.87	114.11	109.25	99.628	111.98	108.63	109.17	104.08	109.14	108.76	113.16	109.76	107.28	111.91	111.13
113.17	108.91	109.04	104.96	106.25	106.29	104.68	111.97	106.38	104.44	112.07	105.4	113.09	110.04	108.42	102.47	108.27	113.6	111.74	113.06	125.22	107.04	108.04	111.06	105.51	106.85	112.12	112.41	102.07	103.44	115.62	105.33	112.29	107.21	107.9	102.82	116.76	101.27	110.76	109.41	109.43	112.55	119.95	104.85	112.84	111.65	114.07	108.78	117.55	98.21
107.72	99.611	106.67	111.81	112.07	119.43	110.24	104.83	110.78	110.46	110.03	107.66	106.06	98.795	112.9	109.24	107.45	111.73	102.79	107.39	109.6	108.93	108.56	108.07	117.06	107.95	101.67	108.11	109.18	105.89	108.42	111.19	112.21	112.84	109.9	109.62	99.934	114.34	100.41	101.68	103.33	103.91	105.53	101.86	113.92	110.15	108.51	116.08	106.32	105.14
113.97	93.974	108.63	110.6	113.93	104.76	106.14	115.81	110.24	104.18	105.93	100.75	102.7	99.969	110.38	104.96	91.859	118.31	104.53	112.16	112.29	105.93	101.92	106.26	112.72	96.599	111.88	101.56	105.94	108.94	97.561	107.67	117.48	115.21	106.86	93.587	96.552	103.8	108.21	104.41	113.48	104.42	108.8	110.92	114.39	102.58	120.02	117.72	108.77	113.65
108.36	113.17	110.94	114.17	105.56	106.32	108.62	115.02	103.3	114.58	111.49	113.85	105.7	112.56	109.08	107.13	104.89	107.21	104.54	113.42	109.09	106.16	98.38	108.97	110.1	107.55	104.55	109.8	115.12	116.34	102.11	102.49	106.93	110.76	110.83	106.31	110.06	98.204	104.93	108.68	118.44	112.87	109.46	111.22	109.19	106.14	112.74	114.32	102.02	113.62
105.65	95.237	100.75	96.643	94.827	104.89	96.514	101.32	90.833	107.86	102.32	92.195	102.95	95.605	84.015	94.648	92.709	94.217	93.438	101.04	97.328	99.108	96.26	96.133	98.403	89.525	101.13	92.503	100.98	95.652	100.25	98.739	99.745	92.96	102.72	97.485	98.328	104.6	92.816	99.302	87.628	103.67	102.19	101.87	88.34	99.274	99.846	96.462	95.913	94.814
105.54	102.53	113.64	107.31	118.12	99.457	114.1	109.25	97.155	110.62	99.318	108.12	117.23	113.68	105.56	99.452	114.05	110.85	109.09	96.771	104.5	97.018	107.15	109.49	108.07	102.88	110.86	108.58	112.22	98.417	110.37	116.26	99.476	119.46	107.25	109.29	111.94	114.73	102.49	110.13	113.06	115.4	109.94	109.86	102.05	106.7	112.42	105.32	112.19	109.77
103.04	101.28	104.3	100.48	103.43	102.86	91.077	102.15	94.002	92.61	105.78	103.9	95.255	94.66	109.65	101.54	106.41	102.89	100.16	110.2	104.06	106.07	97.464	106.07	104.39	91.867	101.63	98.032	93.447	94.812	107.47	98.767	93.126	98.812	105.5	102.75	92.716	99.87	99.262	92.431	102.76	106.77	99.329	97.362	108.22	103.34	93.432	100.37	107.23	104.4
107.77	105.65	109.16	99.647	108.23	107.87	117.65	103.65	111.32	111.14	104.89	112.98	110.2	104.71	108.23	105.7	109.77	98.402	108.65	105.98	114.63	106.84	115.32	108.44	107.78	99.531	102.63	103.8	105.26	113.77	98.371	106.36	111.22	108.31	103.53	109.14	105.51	104.57	112.15	100.59	107.51	101.55	107.85	117.17	97.98	106.28	116.69	105.33	104.25	112.95
99.254	96.666	93.276	104.54	98.617	94.463	104.75	102.25	99.954	105.11	100.32	103.41	101.29	108.65	105.23	97.078	91.477	94.699	113.15	101.21	95.098	103.01	101.88	97.68	98.474	98.445	106.25	99.412	100.85	95.712	101.58	97.957	103.17	96.019	103.48	95.747	106.72	100.92	100.1	98.891	100.56	105.26	95.796	102.06	96.285	94.771	97.852	92.635	108.43	116.81
102.95	101.29	105.85	99.421	102.58	103.12	91.28	91.319	99.836	90.78	97.211	98.792	101.81	98.191	102.96	103.56	104.22	102.27	103.19	101.8	100.15	98.336	104.32	101.03	97.198	99.005	94.583	103.07	109.16	97.448	102.9	93.769	103.15	102.39	98.479	103.03	103.6	91.676	101.2	99.256	101.85	99.227	106.72	106.32	98.265	99.534	94.917	97.679	97.25	100.87
89.565	96.384	95.887	90.831	100.95	96.403	95.268	99.326	93.707	97.458	88.012	92.343	96.756	98.97	93.684	96.646	95.489	95.361	89.647	106.11	85.459	89.305	99.243	99.588	97.053	99.397	97.418	110.91	97.208	99.473	95.567	86.666	98.028	99.318	87.751	92.775	95.723	106.96	104.89	93.709	93.727	92.108	91.695	97.504	94.945	95.576	103.39	94.769	89.314	101.75
102.23	111.51	107.85	106.65	93.51	106.14	98.818	105.98	108.59	98.486	110.27	103.83	105.54	106.99	106.57	117.86	91.721	103.21	108.56	103.79	108.36	114.57	105.33	98.317	116.56	105.01	114.1	112.68	102	104.5	105.6	103.28	110.2	107.8	98.676	105.35	110.7	106.22	99.627	95.149	106.64	101.85	117.59	104.22	109.42	106.71	110.68	116.29	105.61	108.53
104.24	98.721	113.09	106.79	112.39	97.941	97.614	101.43	100.06	101.29	105.91	99.713	95.601	102.15	101.34	108.71	104.17	108.69	99.621	108.32	102.82	99.678	100.45	92.678	106.93	102.7	102.71	95.275	99.736	102.06	95.549	102.34	97.959	98.743	98.723	103.5	104.95	103.21	104.83	91.62	94.75	102.97	95.741	91.255	101.02	95.184	110.96	96.637	102.39	102.25
104.1	112.31	114.83	112.29	112.45	103.15	106.1	100.48	105.27	106.18	110.29	107.79	107.07	106.31	108.28	105.17	111.92	104.63	105.42	112.65	106.92	100.18	116.07	99.998	110	100.96	110.06	107.25	111.6	97.227	109.68	109.41	106.58	105.75	101.31	103.72	110.02	103.52	110.7	101.26	114.18	103.73	109.74	107.38	111.05	107.67	105.29	108.76	99.927	101.29
105.32	90.975	97.968	89.234	94.352	106.69	103.55	100.93	99.508	109.59	110.52	100.14	104.04	100.89	102.16	106.55	102.12	105.05	99.619	102.11	103.56	102.46	103.77	102.71	106.62	108.24	100.36	110.79	99.015	108.33	100.54	99.927	105	106.96	101.25	104.17	101.21	113.56	106.76	100.79	100.32	104.76	107.15	108.36	95.576	107.96	101.23	107.73	108.5	100.9
98.614	111.47	100.98	106.55	114.89	104.41	93.354	101.24	111.18	108.02	109.58	107.32	105.75	109.21	104.6	105.42	108.64	98.622	97.013	107.41	105.97	104.01	102.46	100.05	108.89	105.45	99.778	106.72	102.66	99.848	114.99	98.783	101.27	103.92	110.33	109.19	102.87	103.95	104.49	101.14	103.04	108.49	99.552	105.31	106.47	114.83	108.18	103.58	107.49	109.33
113.98	106.03	105.99	100.54	109.89	105.99	97.665	103.75	108.3	103.39	108.59	101.53	113.83	99.557	112.79	109.66	101.05	103.96	106.75	106.94	106.09	103.55	107.6	106.57	105.56	109.12	116.68	107.35	104.83	105.29	101.91	107.24	110.42	103.06	112.69	111.52	117.15	106.03	112.36	107.57	106.74	111.46	108.01	99.392	100	110.06	99.034	111.68	109.57	112.2
113.19	103.09	96.733	117.26	109.99	111.78	115.9	103.83	113.12	107.91	112.66	108.55	116.58	112.98	104.52	109.14	107.76	114.66	103.58	110.06	113.54	104.38	114.41	117.97	107.23	120.4	111.15	112.42	111.68	101.45	114.08	115.42	116.37	110.79	111.61	104.47	108.71	98.311	104.35	107.1	105.56	111.07	110.33	116.53	116.31	115.56	108.61	105.38	104.75	114.66
100.97	100.37	96.797	96.464	97.832	94.14	101.62	97.21	95.073	93.683	91.407	95.962	97.99	104.49	101.95	96.781	94.239	94.074	97.033	100.87	88.794	102.22	97.89	91.603	92.318	98.587	104.65	92.723	97.851	94.692	93.225	96.627	90.363	92.544	94.127	99.427	99.625	99.841	104.38	92.368	103.29	89.957	100.77	90.293	105.32	92.223	93.818	102.73	99.413	91.042
115.67	110.2	105.25	107.93	104.37	104.55	106.03	115.06	103.34	97.449	103.76	106.24	117.57	108.22	97.505	100.29	114.93	104.79	102.67	112.43	117.2	111.77	110.77	110.73	108.73	113.72	111.11	112.73	111.31	113.95	110.88	107.68	113.54	110.04	103.86	108.6	107.25	101.22	107.83	111.8	97.858	113.1	114.71	105.67	106.41	101.53	105.94	103.39	104.27	111.25
109.03	108.09	122.66	106.05	110.77	109.97	107.71	107.89	96.974	105.91	115.9	117.89	100.62	115.2	111.21	106.34	108.66	105.15	103.93	115.03	111.45	108.89	102.88	110.91	114.95	98.552	112.27	108.96	106.33	109.74	104.91	100.16	106.04	102.74	112.2	110.59	103.29	101.4	105.11	112.25	115.81	111.74	107.31	105.71	107.61	108.93	109.28	120.07	109.87	102.56
109.61	109.76	101.55	101.19	101.34	115.59	103.59	108.97	104.07	111.27	113.56	106.18	103.82	106.58	115	113.2	99.762	113.86	115.05	110.65	107.84	109.61	99.534	102.67	105.16	109.15	110.73	111.82	104.96	116.48	109.84	97.009	99.28	109.05	103.3	97.619	107.55	108.25	108.69	107.36	103.25	107.49	107.51	101.81	107.9	115.16	107	102.81	106.93	103.83
[truncated: 50 more rows]
[truncated: 150 more columns]
