# Supplementary material for: Genetic dissection of main and epistatic effects of QTL based on augmented triple test cross design
Source: PLoS One. 2017 Dec 14;12(12):e0189054. doi: 10.1371/journal.pone.0189054 (PMC5730204; doi:10.1371/journal.pone.0189054)
Supplement: S10 Supporting Information — (ZIP) [file pone.0189054.s010.zip › z6_1200_0.5_10.csv]

109.82	109.69	108.92	105.93	106.9	105.45	106.58	107.43	110.03	108.14	108.99	110.03	110.54	111.54	105.73	110.22	107.81	108.37	107.85	111.66	110.32	105.25	108.25	106.9	108.88	105.46	107.7	103.7	108.4	109.19	105.82	107.1	106.51	105.68	111.36	110.69	109.29	107.51	110.18	108.27	108.87	108.42	106.64	109.46	109.58	108.19	110.11	107.37	109.61	112.09
105.9	107.88	104.58	104.31	102.71	106.38	105.99	103.76	104.48	106.73	105.35	104.61	104.89	104.6	103.94	108.69	104.37	103.95	108.08	108.36	106.76	104.47	103.78	106.5	105.43	103.85	105.04	109.38	107.05	108.19	106.81	104.35	105.87	106.21	104.58	106.62	105.17	102.58	104.38	106.92	105.11	108.1	104.61	104.47	107.13	105.42	102.53	105.52	103.61	103.7
108.59	105.82	109.32	103.91	107.83	106.32	103.59	109	107.04	105.1	104.16	106.84	108.13	101.19	107.08	105.76	106.66	106.41	108.17	108.39	106.83	105.57	106.64	107.92	104.57	104.49	105.32	106.21	107.67	105.39	108.93	107.25	108.63	106.1	106.72	102.87	106.26	106.22	105.99	108.2	102.52	105.19	105.17	108.44	104.07	108.24	107.61	107.14	106.1	106.38
97.974	99.233	96.254	98.563	95.881	98.886	99.245	100.44	96.844	100.59	100.03	100.49	98.837	99.897	99.794	99.078	98.293	100.93	98.359	99.122	99.803	97.089	99.648	94.043	97.899	96.258	98.869	98.026	97.881	99.747	98.417	100.26	100.61	97.522	99.69	97.66	97.548	99.826	101.74	99.803	102.59	98.248	101.01	101.36	97.848	100.98	99.424	96.7	98.372	100.98
105.51	108.24	103.99	108.18	104.73	105.7	103.13	107.98	107.55	104.94	104.25	106.82	108.2	105.65	105.22	108.21	106.88	106.04	106.06	106.52	104.69	106.48	105.66	109.95	106.85	106.43	106.69	108.13	105.63	107.83	106.43	107.85	104.91	106.1	109.56	106.94	106.43	106.95	105.68	107.44	104.81	104.21	107.2	109.34	104.39	105.23	104.93	109.98	107.09	104.02
110.37	107.96	114.05	109.55	110.92	108.15	110.47	110.22	109.89	108.24	109.45	111.51	112.42	111.34	111.01	112.68	110.8	111.47	113.07	111.05	111.45	107.28	110.53	108.66	110.53	110.6	109.47	111.64	113.26	111.02	112.45	110.45	109.95	111.65	108.81	108.72	107.22	111.96	109.52	107.3	110.56	110.86	115.54	109.68	110.31	108.98	109.06	107.93	108.06	106.74
111.18	109.07	107.61	108.59	107.91	109.93	110.59	106.84	107.94	108.28	107.52	106.94	107.82	106.75	107.02	108.92	109.82	109.84	107.06	106.53	109.31	106.86	110.33	108.3	106.58	107.29	113.19	106.25	109.9	109.73	109.07	109.48	104.72	108.89	109.56	102.73	106.99	108.94	108.9	111.55	107.09	109.62	107.38	108.59	109.41	107.99	107.67	108.19	104.63	106.81
100.69	104.96	102.83	105.95	104.92	107.03	105.82	106.27	106.26	105.13	106.6	103.13	106.68	102.63	106.85	105.86	106.28	104.66	104.16	105.71	106.79	104.9	106.43	102.93	106.57	106.22	104.74	108.67	105.28	104.67	105.35	106.33	104.47	105.45	105.12	104.19	103.02	104.14	104.9	106.37	105.79	102.97	104.46	105.2	107.42	104.13	101.75	104.03	105.81	103.93
106.2	103.89	105.61	106.47	104.58	110.06	107.86	105.96	106.43	107.02	104.13	108.55	105.13	107.49	108.61	107.83	105.53	105.29	107.56	106.81	102.76	108.65	107.14	106.16	107.24	106.87	107.86	103.59	105.05	106.74	103.44	106.43	106.17	106.09	106.06	109.6	104.17	106.84	105.8	106.02	106.73	107.12	107.32	105.92	106.88	104.19	105.01	105.94	105.63	107.34
107.41	106.05	106.46	105.44	105.92	105.14	105.67	107.08	104.36	105.8	108.76	106.88	107.86	105.53	106.31	105.3	106.43	105.69	105.67	107.85	103.33	105.39	105.08	107.96	107.1	103.74	105.91	106.56	103.25	103.06	105.85	105.56	106.18	105.02	103.12	103.29	104.33	107.32	104.58	104.7	105.66	103.61	106.15	104.11	107.02	104.89	103.13	107.67	104.67	106.74
108.19	110.85	110.22	106.19	111.08	111.12	109.96	112.34	112.86	109.15	109.34	111.85	109.04	110.1	109.74	115.2	110.77	110.54	109.37	109.19	110.51	113.95	107.9	110.11	110.53	111.04	110.58	112.95	113.86	108.44	111.78	108.08	108.42	111.07	106.56	113.85	112.85	109.98	108.44	111.1	109.65	110.17	109.6	111.24	108.77	109.59	110.02	107.83	110.96	111.18
101.43	98.662	100.73	100.35	99.328	97.431	100.26	99.906	97.923	99.236	98.285	99.865	99.168	98.966	98.801	98.981	98.004	100.54	97.543	98.361	101.43	98.952	96.888	99.467	96.618	98.893	99.719	98.59	99.693	96.051	95.167	97.597	100.45	99.624	98.941	100.67	100.26	97.259	99.843	100.53	99.272	100.94	97.995	98.399	99.042	98.892	98.976	98.607	96.618	97.908
104.83	104.36	108.79	105.39	105.11	106.89	102.19	104.99	106.69	105.57	104.53	105.42	104.93	104.16	106.1	107.76	108.74	109.05	106.94	110.09	103.91	106.18	105.53	106.02	103.07	103.84	108.21	105.35	102.54	105.05	104.63	105.63	106.06	108.16	106.29	104.92	105.93	106.35	106.49	102.65	103.87	105.71	105.49	105.32	104.61	106.97	104.81	103.06	107.66	105.41
110.6	106.59	104.12	107.8	109.38	107.08	106.85	106.98	107.54	109.89	105.07	107.32	108.12	106.09	107.91	107.34	110.75	107.79	108.16	107.19	107.7	106.48	106.17	103.97	109.02	108.74	107.74	107.97	109.39	109.72	108.39	110.28	103.88	107.98	108.18	107.31	106.95	108.91	108.75	106.97	108.77	109.24	107.79	110.47	108.06	110.29	106.37	107.73	106.36	106.58
105.29	106.33	105.87	106.03	107.65	104.71	107.84	106.73	106.38	106.58	107.21	105.93	104.51	106.36	105.74	106.75	101.7	104.48	103.49	105.88	106.37	105.09	104.43	108.49	104.45	107.12	104.02	108.12	103.12	109.07	104.5	107.21	107.85	104.51	105.44	106.69	104.45	105.2	103.23	106.75	108.15	103.8	107.23	103.86	105.81	107.45	105.33	107.34	104.01	107.24
102.74	101.55	104.86	98.329	102.48	99.361	102.94	103.38	102.68	106.23	104.23	102.96	99.686	104.15	101.68	103.56	105.08	101.85	101.56	97.598	102.99	105.01	103.79	103.57	100.5	101.41	101.3	103.99	102.18	101.09	101.51	103.96	102.43	103.53	102.81	101.52	102.89	99.4	103.95	103.45	102.02	101.7	101.96	105.32	103.57	101.25	102.47	104.1	99.664	101.32
104.79	106.45	106.13	105.42	108.17	107.47	106.38	105.73	103.78	104.42	106.59	107.07	106.11	108.62	106.95	106.25	104.77	101.72	105.99	106.52	104.48	104.96	106.64	107.08	104.01	105.72	105.2	105.75	105.69	103.73	101.4	107.94	109.9	106.23	106.13	106.53	102.18	109.7	104.97	106.74	106.98	106.39	105.76	105.82	105.19	107.31	105.76	104.41	102.58	104.88
104.04	107	103.27	103.86	107.81	103.23	107.7	104.89	103.74	105.19	103.22	106.26	106.88	104.8	104.99	105.31	103.62	104.55	103.99	101.97	105.34	105.96	102.7	108.35	105.91	104.36	105.08	106.63	106.21	105.49	108.64	104.27	104.62	109.74	107.13	104.32	103.77	104.2	105.14	104.78	103.84	106.5	105.79	105.35	103.39	106.15	104.19	105.22	105.52	105.54
98.793	98.382	99.929	97.513	98.297	100.21	98.902	98.005	99.043	98.536	101.83	99.393	99.293	99.282	96.931	99.611	98.581	95.853	97.627	101.49	98.107	98.619	100.49	99.07	99.173	96.899	99.634	98.79	97.377	99.921	97.476	99.272	97.558	102.55	98.506	98.553	97.39	99.018	96.402	100.79	100.17	94.044	99.051	99.607	98.861	99.36	95.078	98.668	97.694	99.253
109.62	107.78	108.75	107.51	109.07	107.16	107.81	108.07	106.52	108.18	109.1	107.19	108.13	109.08	108.4	105.3	109.48	107.56	107.46	104.05	108.39	108.54	107.72	105.07	106.62	105.95	110.17	107.78	109.69	106.37	108.41	107.18	110.87	107.77	107.38	109.42	110.02	111.87	107.97	109.64	104.14	109.72	107.48	110.38	110.44	108.01	108.59	104.23	106.17	107.59
103.96	107.11	106.57	103.24	105.17	104.48	107.76	105.78	104.51	102.41	105.75	105.48	104.67	105.32	106.69	108.61	98.473	104.44	106.44	107.89	103.31	106.88	105.73	101.8	105.11	104.91	107.25	103.47	103.33	107.57	103.22	107.29	104.36	106.66	105.39	101.17	105.85	101.51	102.01	105.49	104.56	106.27	105.4	105.36	107.28	106.72	105.59	105.28	103.45	104.45
105.58	103.05	105.61	105.01	107.22	108.13	108.06	107.53	107.57	105.07	105.69	107.31	108.7	107.95	105.95	104.37	106.79	103.95	105.17	106.51	105.04	102.6	106.82	105.1	102.88	105.78	105.65	106.25	103.83	105.43	103.46	107.53	104.02	105.34	105.37	106.54	104.7	99.871	107.26	105.5	100.95	106.85	103.31	106.01	106.45	106.1	107.33	104.77	105.72	105.49
99.394	101.26	98.727	97.972	94.164	97.983	100.15	99.056	101.76	98.87	99.283	99.632	97.681	95.812	97.472	99.585	96.8	98.537	99.005	99.235	98.792	98.199	98.272	98.265	97.25	99.452	101.66	99.25	97.627	98.303	95.607	97.876	100.48	100.08	96.595	97.606	99.498	97.576	98.16	96.507	99.514	96.754	97.183	96.912	97.872	100.22	98.137	100.63	100.22	98.88
109.03	107.55	108.34	108.25	105.62	108.52	108.85	108.01	103.27	106.77	108.12	111.35	109.77	106	109.45	106.44	108.83	107.35	109.61	108.41	109.65	107.71	110.21	106.83	105.72	106.98	107.16	108.83	107.44	110.73	108.58	108.91	108.88	107.75	108.02	108.34	108.56	107.93	109.74	111.79	105.48	108.46	110.52	104.87	111.04	109.65	106.86	106.17	107.05	109.67
105.21	107.06	108.7	105.08	107.58	107.14	104.35	108.11	106.31	104.72	105.59	104.05	103.98	107.35	104.41	108.5	106.39	108.41	109.05	104.41	110.42	106.91	105.99	103.43	108.76	108.39	107.4	104.27	107.76	108.37	106.54	108.99	107.35	105.44	107.15	107.25	104.86	107.76	108.35	106.42	108.15	105.31	106.83	107.87	105.87	106.26	108.92	105.62	107.81	106.49
98.635	101.95	99.661	100.04	100.82	99.224	100.06	102.66	103.26	101.25	97.922	97.555	102.28	99.295	101.58	101.29	98.779	101.1	97.154	99.948	102.4	101.62	101.85	97.945	99.323	98.636	102.88	99.744	101.47	101.68	95.739	95.551	98.378	101.54	98.765	100.69	101.08	98.424	100.47	98.851	99.24	102.68	104.71	99.494	102.37	100.3	97.766	102.15	99.029	97.569
104.72	103.76	107.13	104.24	105.33	103.1	107.48	106.74	105.44	105.65	103.07	103.18	104.71	105.19	106.11	106.58	109.76	104.26	107.93	105.23	105.42	105.62	107.61	107.76	104.79	105.12	107.04	105.02	106.74	107.35	107.59	108.87	109.31	105.2	106.11	106.46	107.23	108.26	104.99	104.79	107.05	106.82	106.49	105.19	104.43	110.04	102.62	107.76	105.96	106.99
110.52	111.03	108	109.6	105.82	109.5	110.24	106.18	108.56	107.73	105.81	108.97	105.96	106.28	105.96	107.01	105.69	110.38	105.76	108.4	105.55	107.94	108.38	107.96	112.43	107.52	109.5	108.28	107.16	110.18	107.19	106.42	109.97	107.6	108.11	106.91	107.56	111.84	109.59	108.93	106.98	106.75	109.3	106.28	111.47	109.22	108.09	107.58	107.44	108.8
106.95	110.75	110	105.89	106.6	106.5	105.18	108.47	107.12	108.1	110.46	108.61	109.87	109.1	110.04	106.36	108.01	106.28	107.89	105.79	108.23	108.04	109.97	107.94	108.24	104.83	109.18	108.54	110.3	103.94	107.81	110.41	108.97	111.54	110.53	106.02	107.72	106.81	111.4	109.25	110.54	106.05	105.72	108.75	107.87	109.2	107.29	108.07	106.35	107.35
102.85	102.49	100.87	98.928	106.86	105.77	101.78	104.81	101.76	100.75	105.17	105.19	104.07	101.89	104.3	105.64	98.128	104.05	103.75	101.38	98.606	103.39	101.07	104.26	100.16	100.11	102.15	102.85	100.74	103.77	100.08	101.38	104.61	100.2	104.22	104.37	103.56	101.22	105.7	106.53	101.27	100.31	101.45	104.26	101.64	101.4	102.63	101.47	103.45	104.1
106.58	105.26	106.64	105.31	106.46	109.1	106.33	106.05	111.2	104.96	110.12	108.63	108.67	106.92	108.28	107.92	104.94	105.75	104.11	107.26	104.72	106.26	105.5	102.67	106.55	100.66	105.94	106.01	104.98	107.06	105.15	105.57	105.19	107.05	106.95	107.09	108.03	105.91	104.33	104.73	108.44	108.9	109.4	104.74	107.99	108.87	104.18	105.75	109.5	106.45
98.802	97.348	98.387	96.315	95.93	100.44	98.031	96.309	99.472	94.424	100.06	95.67	96.315	94.593	98.502	97.977	96.135	97.987	98.128	99.483	96.607	99.731	97.136	96.595	98.891	99.728	96.928	94.191	97.526	100.27	97.583	97.335	97.646	96.173	98.954	95.824	97.955	99.214	97.501	97.013	96.913	98.389	99.958	99.4	97.303	96.075	98.651	100	99.067	100.16
110.45	110.44	110.23	106.71	107.14	106.65	109.28	109.61	107.24	105.08	107.9	106.85	106.92	111.27	107.71	107.17	109.08	107.93	108.05	109.9	109.18	110.21	108.79	110.53	105.95	110.01	107.65	106.94	107.22	110.59	108.14	108.09	108.08	106.88	111.31	110.03	107.69	107.73	108.75	106.54	108.54	106.38	110.56	110.4	105.27	111.08	108.58	109.33	111.45	105.89
96.127	98.019	98.732	98.834	97.192	102.05	99.606	96.929	98.587	95.524	95.465	98.511	100.86	101.22	97.23	95.092	95.247	96.774	96.239	98.033	95.884	97.508	98.19	99.027	99.102	99.25	99.282	97.827	97.374	99.976	95.978	95.683	97.866	97.189	99.277	99.782	99.141	97.647	97.63	97.768	96.106	96.328	96.105	96.409	94.022	100.48	100.37	97.116	97.167	97.598
100.8	100.34	99.338	98.128	95.449	99.628	98.335	98.373	100.91	98.166	98.173	95.024	101.26	96.604	97.388	95.61	99.013	99.353	96.347	95.613	103.44	100.33	98.262	99.405	99.118	98.295	97.793	94.172	96.031	100.11	99.177	97.818	96.629	99.282	94.875	95.843	98.373	98.063	97.991	100.26	94.415	101.54	98.703	99.285	97.602	98.853	96.775	99.432	100.77	98.342
106.25	108.4	107.25	110.04	111.02	108.33	107.38	110.42	108.6	111.19	107.62	109.62	109.48	105.95	107.57	108.03	109.57	107.99	108.09	108.71	106.62	105.21	106.27	108.51	108.22	106.27	107.12	111.47	104.67	106.64	108.84	108	107.61	107.83	108.71	108.3	107.58	106.31	111.77	107.41	107.4	108.26	106.68	106.83	109.7	111.29	110.41	104.37	108.05	108.27
98.906	98.389	96.788	98.683	96.15	99.735	99.27	97.265	99.677	96.49	99.153	99.248	97.745	96.373	96.771	98.722	97.352	98.811	100.55	96.976	99.754	100.17	98.643	97.968	98.47	98.068	101.89	97.516	99.583	98.68	98.836	99.532	96.795	98.131	98.118	99.059	96.685	97.229	99.276	100.5	99.517	97.041	96.752	97.62	99.771	97.859	98.084	99.701	97.865	98.18
109	105.43	109.48	107.2	107.35	107.5	106.53	109.39	110.97	107.95	105.97	110.05	107.74	107.98	107.02	108.64	106.65	107.7	105	107.13	105.88	110.54	108.78	108.05	107.04	107.52	109.29	108.48	105.1	107.36	107.72	104.08	111.03	107.06	107.34	107.49	108.46	111.29	108.42	107.1	108.16	108.26	106.24	108.93	106.77	107.89	106.28	106.74	107.5	109.74
104.62	103.99	106.12	104.56	109.13	107.91	110.82	103.82	108.53	104.28	105.5	104.56	106.75	107.39	107.36	107.84	106.46	105.24	101.28	104.34	105.11	105.4	108.34	106.77	103.87	105.5	102.06	106.9	102.56	107.1	105.88	106.01	108.11	106.6	105.65	106.87	108.57	102.89	105.31	104.48	104.38	104.69	106.87	106.85	106.66	107.17	104.86	105.12	109.12	107.58
104.2	104.1	106.7	107.04	104.63	107.31	108.44	106.75	104.21	103.44	105.2	107.49	108.06	105.86	109.77	104.96	105.74	106.75	102.66	105.97	107.52	106.89	103.56	105.71	106.14	102.36	107.35	103.88	104.89	109.12	104.79	106.24	105.19	106.59	104.56	105.86	103.93	104.02	106.83	107.09	106.32	107.9	105.72	105.29	107.69	107.45	105.98	104.45	104.25	107.11
103.9	110.24	106.74	107.29	110.4	106.37	105.65	109.34	108.13	107.93	107.12	106.81	107.12	109.36	108.95	107.58	106.69	110.56	107.76	107.35	108.78	111.2	107.47	107.18	107.49	107.35	108.63	106.41	107.54	107.02	107.05	106.9	106.57	112.05	106.34	103.78	105.82	109.55	109.85	107.59	105.81	113.05	105.52	107.27	107.84	106.86	106.54	110.22	107.97	107.42
104.68	106.74	108.13	105.11	106.81	105.1	104.84	105.79	105.83	103.23	106.68	107.69	107.17	106.05	105.26	105.56	108.55	107.44	107.16	106	103.3	104.54	107.49	106.34	105.33	104.24	106.29	108.54	106.96	105.81	103.23	106.35	104.6	103.96	104.94	106.03	103.72	105.26	106.4	103.43	104.7	103.59	105.67	105.73	104.44	105.95	105.49	106.97	104.78	105.15
107.27	104.4	106.88	103.15	106.52	107.29	106.14	104.83	104.36	105.69	106.78	105.8	105.82	103.95	105.84	104.23	104.8	104.95	103.95	106.91	104.92	104.88	105.76	104.51	108.03	105.3	108.19	103.87	107.35	104.34	102.99	104.22	108.77	106.41	104.51	109.69	107.98	106.43	107.26	106.58	107.06	103.62	104.54	106.69	104.74	107.45	105.79	106.66	104.52	105.17
108.93	109.55	106.6	106.39	107.54	110.57	107.04	105.54	112.29	107	109.37	106.73	110.45	108.58	108.83	106.45	107.23	111.03	109.67	104.08	104.99	107.23	105.3	109.85	108.47	107.23	106.05	106.28	112.22	108.66	106.81	107.83	107.89	110.34	105.38	108.01	108.74	109.58	109.31	106.92	110.28	107.99	110.77	109.77	108.44	108.81	107.72	107.23	107.03	107.72
107.98	108.01	106.65	110.49	107.94	109.41	111.93	107.51	107.62	107.91	106.9	110.59	104.8	108.72	107.55	108.35	107.27	103.97	110.73	106.99	105.85	108.16	109.58	107.79	108.4	110.76	109.58	107.52	109.91	108.92	106.94	108.79	108.33	107.3	107.16	110.94	111.19	105.77	107.21	106.58	106.04	106.44	110.67	107.97	105.11	111.27	109.77	109.44	106.84	106.79
105.89	107.57	106.34	104.6	106.29	103.86	104.64	106.2	107.08	105.8	105.44	104.12	106.16	105.03	103.98	102.78	106.63	106.25	105.19	103.4	106.84	105.78	105.04	106.4	105.75	104.32	103.48	107.11	108.73	103.57	106.34	105.12	107.01	107.57	104.58	104.39	107.24	103.17	106.94	102.58	108.51	103.86	103.11	105.79	106.4	105.54	106.37	105.26	104.96	106.6
102.35	104.28	106.49	105.99	106.4	110.17	104.54	105.92	107.41	102.27	105.59	106.16	105.23	105.13	102.43	105.36	105.41	107.07	103.1	106.28	104.11	104.31	105.82	105.17	108.7	107.55	103.25	104.48	103.99	105.76	106.92	105.63	106.16	103.46	105.37	103.75	106.59	104.69	103.36	104.21	100.55	106.96	105.04	104.41	106.38	103.74	104.97	107.51	103.62	103.2
104.4	102.8	107.76	101.45	105.71	105.4	106.27	106.35	104.21	107.64	106.69	107.04	104.61	104.64	106.72	104.44	107.46	107.1	104.99	104.64	105.2	104.25	104.56	107.3	103.42	104.78	109.29	103.38	106.75	106.25	106.38	104.4	109.59	104.46	106.45	104.21	101.58	105.38	105.81	104.54	102.06	105.39	104.95	107.86	105.89	105.7	110.4	107.05	105.64	104.51
100.13	99.208	100.82	98.913	102.59	100.64	100.24	101.48	100.02	98.396	101.25	101.5	99.94	99.967	99.618	103.96	101.33	101.81	99.827	100.64	100.72	101.59	101.3	99.496	96.925	100.29	98.81	99.937	102.37	102.03	98.634	99.538	97.042	100.32	101.75	100.4	104.83	100.5	99.128	100.19	102.2	105.41	102.38	98.862	103.21	99.766	102.93	97.645	99.356	102.15
105.54	104.49	106.72	109.06	108.91	104.72	106.44	106.12	105.2	106.91	105.92	107.72	100.91	106.86	106.21	105.04	105.65	106.6	107.1	106.51	106.27	106.15	106.02	106.45	105.64	105.31	104.88	105.86	108.88	107	105.31	105.66	108.03	103.97	107.09	104.25	103.27	102.77	107.71	107.14	105.68	105.55	106.57	105.66	106.94	104.28	106.39	105	104.94	105
109.25	107.3	108.19	109.96	106.79	104.35	108.77	108.26	110.19	109.44	110.35	106.86	110.02	112.09	108.44	109.75	108.7	108.81	108.44	109.31	105.06	108.04	108.37	111.28	110.12	106.24	107.57	108.26	108.41	111.02	106.84	109.54	106.83	109.12	105.36	109.41	108.38	109.01	109.71	110.27	108.58	108.76	106.57	108.51	110.03	109.89	108.69	111.09	107.93	109.39
107.43	106.49	108.58	107.65	106.68	108.97	107.6	108.95	106.97	109.23	108.79	107.24	105.75	107.74	107.12	104.84	105.82	106.06	105.36	106.31	110.13	109.97	105.51	106.55	106.9	109.34	108.54	109.86	109.07	108.57	112.65	108.28	106.97	109.83	108.17	107.7	109.36	110.02	107.99	103.42	110.15	108.99	107.53	112.72	111.03	106.52	107.91	106.7	105.53	107.57
106.29	109.05	110.24	105.77	107.02	109.45	111.79	110.3	107.87	111.68	112.27	106.56	107.05	107.48	107.39	106.38	107.75	109.34	106.77	110.15	107.36	107.83	106.7	109.12	106.81	108.29	108.11	110.11	106.49	106.91	106.61	106.74	108.48	109.67	106.38	106.45	106.19	105.48	108.82	109.69	112.3	110.74	108.64	106.92	108.84	108.14	108.54	106.09	105.66	108.79
107.93	106.81	110.71	106.84	112.03	107.52	106.89	105.79	109.41	109.18	109.67	111.32	108.62	109.4	107.27	107.84	106.97	109.53	106.41	105.96	108.27	108.3	107.71	109.71	109.74	110.73	109.43	107.67	108.23	108.72	106.57	107.14	108.7	110.9	109.6	108.53	109.15	107.7	109.52	107.73	109	109.72	110.94	108.73	107.07	107.04	109.2	105.62	110.21	110.36
105.16	111.45	104.88	106.43	107.96	107.3	105.43	110.16	106.04	107.6	106.86	106.97	112.42	107.14	108.38	105.95	106.28	105.92	106.73	110.14	109.03	109.35	107.35	106.79	105.91	108.44	108.36	107.92	107.13	107.55	109.14	108.44	106.3	109.35	109.51	108.52	104.74	106.44	109.3	109.35	110.15	105.73	110.03	109.67	105.85	108.73	107.11	109.88	104.33	109.57
105.16	109.14	105.69	109.3	108.74	106.99	106.03	105.76	105.26	106.46	106.73	107.38	107.44	106.29	103.91	106.05	107.45	107.39	106.21	104.33	106.37	107.09	107.01	106.01	103.38	102.79	108.6	110.24	107.52	104.96	105.26	106.45	104.97	105.53	106.72	105.98	107.72	107.21	108.32	107.76	105.3	105.24	108.72	107.24	110.02	108.94	103.92	105.11	109.54	104.35
107.58	106.6	105.97	105.27	106.17	105.42	104.38	106.83	108.14	109.32	107.04	108.84	109.42	104.27	108.03	107.47	104.48	107.44	106.91	110.97	108.54	105.18	107.11	104.55	105.46	111.4	104.98	106.66	108.48	107.84	106.96	109.18	106.44	109.49	110.22	108.9	107.59	104.78	106.45	109.8	107.2	104.67	106.22	109.03	109.29	107.45	106.75	110.07	110	109.76
100.32	100.49	97.665	99.915	99.303	95.053	100.92	98.383	99.334	99.962	100.51	99.448	98.075	97.054	98.264	102.93	100.04	100.33	98.57	96.971	100.5	97.339	96.154	98.956	100.01	97.143	96.401	97.592	96.511	96.026	97.217	95.94	98.956	99.842	97.821	98.898	97.577	99.854	99.338	94.855	102	102.6	100.29	97.877	97.725	100.41	101.01	100.96	99.038	98.199
104.5	105.56	103.58	109.95	104.49	104.2	104.17	106.58	106.74	104.89	106.66	106.23	103.69	105.55	103.78	108.12	104.29	106.68	107.91	105.1	104.24	108.64	109.87	104.84	106.03	106.96	101.14	103.84	103.84	104.8	105.73	105.54	104.51	102.96	105	103.47	104.81	104.92	106.64	105.81	105.52	104.58	104.53	104.42	106.05	107.14	104.76	102.96	103.85	106.43
105.2	107.56	106.79	107.6	105.72	105.41	105.36	104.72	106.69	107.59	107.46	101.81	104.01	106.69	101.84	107.37	107.13	105.99	106.31	105.85	105.29	105.75	106.06	107.25	101.5	108.3	107.25	104.99	105.16	107.05	103.49	104.63	109.41	104.04	105.94	101.61	107.64	106.17	104.45	108.71	105.99	104.34	107.12	106.09	103.46	105.68	104.97	104.19	105.89	105.7
99.362	96.447	98.628	98.185	98.869	101.53	97.356	100.77	98.379	99.78	98.649	96.661	99.183	102.82	99.48	96.63	98.733	98.674	99.024	95.986	97.792	97.49	100.02	98.11	98.169	101.21	98.266	100.16	97.124	100.25	96.783	100.5	102.81	99.842	98.142	95.847	98.683	98.031	99.381	98.243	97.471	97.789	98.25	96.556	100.63	99.036	97.466	96.964	97.411	100.11
106.55	106.26	106.78	107.42	106.8	108.49	106.72	106.08	104.73	104.36	106.52	106.02	106.76	107.11	108.43	106.74	103.2	104.02	104.97	103.21	103.9	107.97	103.85	105.83	107.25	103.87	107.45	107.49	106	106.75	107.72	106.82	104.52	106.91	107.58	108.34	106.2	109.63	109.35	105.89	105.11	103.46	107.13	108.9	104.29	103.11	105.55	104.85	106.14	108.45
109.57	108.56	109.25	108.45	107.87	106.76	104.59	111.08	108.24	108.77	111.82	107.77	109.88	106.69	107.91	109.23	109.56	103.8	106.88	110.39	109.4	107.22	107.96	107.26	105.42	106.77	106.22	111.57	107.76	106.36	106.74	109.85	106.15	108.34	107.8	106.63	107.67	106.98	108.93	105.12	107.77	107.76	107.88	109.03	106.88	110.05	107.98	106.85	107.93	108.35
99.893	100.87	99.728	99.445	99.764	101.61	101.12	101.12	100.24	102.25	100.9	99.536	99.973	100.87	99.379	100.34	104.91	101.59	103.02	97.815	100.76	101.3	102.7	102.68	102.7	101.78	97.686	99.817	99.1	100.99	101.49	98.704	98.412	102.28	101.45	98.529	98.353	100.85	99.938	100.67	99.541	101.03	98.145	101.53	99.545	101.29	101.07	98.826	103.51	98.695
109.88	107.58	109.24	109.32	107.68	108.68	107.04	106.95	105.63	108.3	109.19	108.71	107.08	108.99	109.96	107.04	107.21	106.16	108.55	106.99	106.2	108.84	108.04	106.68	108.52	106.59	108.07	109.62	107.77	108.34	108.17	107.52	110.35	107.13	105.92	105.39	109.53	109.28	108.74	107.14	110.37	107.82	106.97	107.72	107.85	108.57	111.91	106.09	108.98	109
105.94	103.36	104.46	106.67	105.81	102.74	103.77	108.81	105.15	104.84	108.58	106.32	103.28	107.97	106.87	103.19	106.99	107.5	106.41	105.42	104.52	105.37	108.24	106.18	108.51	102.9	104.55	103.29	105.23	106.32	105.45	104.15	105.58	105.98	104.22	105.66	106.56	105.08	106.27	106.09	106.07	102.79	106.49	106.57	105.28	105.4	105.37	107.79	108.62	106.18
110.75	102.46	109.57	109.95	105.75	110.18	105.41	106.75	106.95	107.65	110.25	110.15	108.99	108.03	106.67	109.03	107.53	107.69	109.68	107.07	107.75	111.52	109.85	108.22	110.16	107.91	109.57	106.89	109.41	107.3	105.6	107.94	107.11	108.16	111.16	105.36	105.54	106.2	107.05	105.47	106.4	105.19	108.63	108.05	107.27	107.21	106.66	110.23	107.25	105.59
104.37	106.39	105.88	104.56	105.33	104.63	104.51	108	105.1	108.45	101.84	106.52	103.92	106.01	107.57	101.85	105.09	105.7	105.47	108.46	106.54	104.62	106.01	102.74	101.75	105.42	106.14	102.94	101.37	104.93	107.93	102.91	107.71	107.32	106.19	104.32	104.4	106.39	107.1	104.4	105.77	105.79	102.87	106.89	106.13	103.93	106.23	106.35	104.48	105.72
101.39	99.373	100.06	100.25	104.36	101.75	98.939	99.598	101.82	98.626	100.34	101.77	98.536	100.57	99.707	100.28	102.51	97.527	99.747	96.698	100.1	100.22	99.907	100.56	101.09	99.992	101.06	103.02	102.53	100.85	101.26	98.29	97.631	96.01	100.32	98.867	101.77	98.89	101.39	97.509	101.15	98.317	100.78	103.06	100.17	104.81	99.352	101.97	100.43	98.916
108.61	106.64	109.73	108.82	108.43	112.09	107.09	105.59	105.72	110.31	107.56	108.03	107.71	107.26	109.51	110.65	112.22	108.74	109.91	111.88	105.41	109.16	108.12	107.03	108.41	109.18	107.35	104.46	108.95	107.98	110.31	108.31	107.18	109.03	109.17	108.55	113.41	111.08	108.25	107.35	108.27	110.78	106.64	108.76	104.9	110.07	108.39	108.51	107.05	110.47
108.66	106.96	104.51	106.12	104.58	103.26	106.63	105	104.61	105.1	107.07	107.22	104.57	107.82	105.29	104.48	103.07	103.18	105.72	107.4	105.86	104.24	105.79	105.75	105.88	105.43	107.1	108.68	107.57	108.59	104.91	105.03	106.93	107.24	107.06	104.54	105	105.82	105.72	103.63	106.65	107.18	106.55	107.04	105.72	108.98	106.64	105.09	105.67	106.82
104.33	108.8	105.98	107.07	112.32	106.16	107.67	109.35	112.92	109.08	106.6	107.7	105.92	109.24	108.23	108.1	107.69	106.72	105.7	107.44	111.34	107.73	110.79	107.48	108.57	106.87	111.09	107.05	108.58	108.75	107.88	106.6	110.51	109.4	108.07	106.86	109.47	109.09	110.15	108.89	113.88	105.49	107.58	109.35	108.12	110.42	108.5	108.85	111.49	108.36
94.761	99.661	99.681	95.386	101.01	96.996	99.734	98.059	99.65	97.49	96.683	97.868	97.296	99.315	97.574	97.033	97.382	99.93	98.642	97.305	98.099	99.452	97.533	97.774	96.861	94.021	98.053	99.48	100.78	97.661	95.771	101.11	96.598	95.163	99.306	99.796	96.681	96.136	96.439	98.772	97.231	100.25	94.562	100.13	98.963	98.912	100.36	99.415	98.154	98.988
98.864	96.563	99.164	98.11	97.931	99.309	99.102	99.344	102.35	101.07	101.17	97.216	97.923	98.469	97.311	100.32	100.89	98.744	97.912	97.972	98.456	103.67	97.992	98.669	101.51	98.979	97.249	98.733	98.627	101.96	99.444	98.195	98.369	100.62	98.939	97.286	100.75	99.063	99.013	97.826	98.39	100.63	97.669	102.2	99.393	96.205	99.638	103.67	99.791	95.707
104.17	105.2	106.69	104.31	104.76	106.88	107.69	104.36	104.9	104.59	103.94	106.92	106.34	103.88	105.68	108.57	106.1	102.09	107.53	105.12	104.94	104.21	105.83	104.35	106.06	106	106.78	105.04	104.37	105.98	105.44	104.16	104.67	104.99	106.69	105.69	106.53	104.15	104.83	105.7	105.8	107.7	106.72	106.41	105.87	106.67	103.21	103.14	105.43	104.17
104.08	101.3	101.7	96.547	100.99	102.08	101.34	100.34	99.66	99.573	102.21	101.42	99.865	103.55	103.16	101.44	100.42	97.729	97.799	101.62	100.2	101.2	98.703	101.26	97.865	99.239	100	100.4	100.3	99.67	97.425	99.67	99.713	101.7	100.1	98.976	102.16	100	98.854	100.69	100.25	101.95	99.121	100.91	100.1	100.42	97.81	99.532	97.706	102.31
111.86	111.6	112.6	109.12	110.58	111.79	114.47	112.39	111.24	113.22	109.55	108.91	106.7	110.82	112.6	113.09	106.97	107.32	112.15	110.8	111.99	109.98	110.78	106.85	109.11	114.76	112.72	112.72	109.84	107.08	111.03	110.96	111.45	110.59	108.88	112.86	107.43	110.19	111.53	110.89	114.68	111.52	110.22	109.94	111.06	112.03	109.13	111.06	111.3	110.82
106.93	106.5	107.91	105.29	108.96	106.19	104.31	105.89	104.97	105.05	104.14	103.16	105.99	107.78	105.83	108.2	103.57	104.58	105.34	105.94	105.52	106.49	104.93	104.17	106.39	106.46	104.3	103.5	104.42	105.47	105.49	106.23	104.11	106.68	104.72	104.68	103.49	109.6	106.72	105.23	106.03	105.56	104.57	105.88	107.47	107.59	105.29	104.1	105.9	105.84
105.49	107.59	106.11	106.34	106.61	103.91	103.12	105.85	105.84	106.62	107.18	104.62	106.46	104.66	104.29	105.47	104.5	106.66	108.98	106.51	105.83	103.5	104.43	103.95	106.08	108.34	106.29	105.76	106.6	107.37	106.98	105.16	107.48	105.03	105.12	104.97	105.88	100.77	106.45	105.14	104.98	107.27	103.52	106.86	102.02	108.92	106.73	104.98	104.55	104.51
107.67	104.82	104.29	107.88	102.12	104.58	104.2	106.96	106.02	106.86	106.82	106.79	107.09	108.79	106.15	107.16	109.05	104.92	106.33	106.72	103.46	107.65	105.64	105.42	106.77	105.36	106.69	107.84	106.94	108.59	105.41	110.73	106.21	108.3	107	105.92	107.27	105.46	105.9	107.51	108.08	108.99	109.26	102	103.04	108.48	106.49	106.37	103.62	106.63
111.36	110.25	111.6	108.44	111.65	111.27	107.16	111.13	110.94	113.04	110.35	111.68	109.24	110.52	109.84	108.67	109.39	111.18	111.3	110.16	110.83	106.74	109.75	111.89	107.5	114.2	109.72	110.18	108.55	112.23	108.48	107.74	110.12	110.37	112.39	111.97	113.43	111.28	112.83	107.21	109.85	108.74	110.24	110	110.09	110.04	113	107.54	114.9	107.58
107.17	110.08	108.98	107.34	105.69	108.37	110.54	110.8	111.01	107.52	106.97	108.4	108.98	109.64	105.78	107.43	108	108.27	106.97	106.25	109.09	104.78	107.58	108.47	106.95	106.28	110.34	110.35	109.18	108.1	107.19	106.83	106.51	108.3	107.12	108.04	108.19	108.51	105.11	107.06	108.98	107.34	109.14	107.98	107.86	107.85	105.37	108.05	107.53	108.3
105.19	109.17	107.18	106.77	107.23	108.54	106.58	105.17	106.74	108.57	105.97	107.64	108.41	105.37	105.84	107.34	106.98	110.47	108.94	109.66	106.95	106.92	108.27	107.38	108.52	106.48	108.93	108.36	106.16	108.46	108.73	105.83	105.39	106.69	105.69	106.82	107.39	106.82	105.97	106.09	110.5	110.3	110.27	109.13	108.72	107.34	107.92	108.37	107.45	108.87
108.07	106.12	108.39	106.38	108.27	108.12	105.98	109.27	109.6	111.16	109.46	111.73	110.69	107.77	109.19	107.85	105.66	109.55	108.81	109.88	108.8	108.55	108.85	107.82	108.2	109.03	110.57	107.98	111.7	107.55	107.99	106.99	109.19	110.88	109.83	109.83	107.48	108.68	109.99	112.48	106.51	107.72	107.62	108.51	109.74	107.8	108.79	110.02	111.59	107.84
103.29	105.83	106.43	105.81	109.46	104.62	108.56	105.07	107.6	105.07	102.29	104.91	104.16	105.94	103.6	104.33	104.09	103.48	103.42	103.98	109.02	107.15	105.06	104.82	108.95	106.46	108.12	105.86	105.02	106.73	106.39	101.19	104.97	107.51	105.76	107.45	108.12	104.67	105	105.38	102.83	105.51	106.86	104.43	105.44	106.9	104.54	107.22	102.64	106.48
109.71	108.32	107.69	107.85	109.62	107	105.88	108.31	109.77	110.23	109.07	106.66	107.27	107.79	109.52	107.78	110.43	107.93	108.81	108.89	110.69	108.9	107.95	111.03	106.64	108.26	108.59	110.5	109.3	107.86	106.27	105.7	110.04	111.3	108.56	107.78	110.36	108.23	105.99	111.51	110.48	108.55	106.57	110.27	108.79	107.68	107.19	108.97	107.4	107.49
103.86	103.87	104.02	103.96	104.18	104.53	105.14	104.58	103.81	104.62	107.08	106.61	105.08	106.33	104.23	108.64	106.16	105.39	104.85	104.19	105.56	106.91	105.44	105.33	105.4	104.16	104.26	102.29	103.2	104.6	102.4	105.01	104.91	102.65	101.64	105.23	106.08	103.37	103.53	106.39	102.47	108.49	104.03	107.67	107.24	105.64	103.84	105.16	107.55	107.23
106.69	107.5	108.43	107.88	108.92	109.21	111.07	109.18	109.33	109.77	105.34	108.02	110.5	108.07	110.18	109.83	108.69	106.62	107.08	105.13	109.35	108.74	106.79	111.43	109.79	107.08	109	112.95	106.85	108.47	108.39	107.29	109.13	107.28	111.64	108.97	106.6	107.59	106.85	109.8	105.74	105.51	107.92	107.76	111.71	107.98	106.25	109.6	105.55	108.35
108.71	105.46	106.2	107.04	107.21	107.76	107.54	106.35	106.04	109.93	106.97	108.4	108.44	108.66	106.31	105.37	107.78	109.24	107.92	107.97	106.49	107.18	110.15	108.87	108.11	108.31	106.48	109.29	111.48	108.69	109.15	112.2	104.78	108.25	108.89	107.17	111.58	112.04	109.45	107.94	108.33	108.29	104.2	107.37	107.78	109.52	105.88	106.2	107.42	108.14
105.06	108.97	107.55	107.13	108.58	108.02	105.44	104.43	107.46	104.04	106.42	105.19	105.03	106.11	104.96	106.93	106.9	108.87	107.75	109.8	104.2	104.74	108.23	106.6	107.02	109.55	108.23	106.48	106.14	104.99	106.85	107.66	106.55	108.07	107.41	107.64	106.28	106.09	108.73	105.4	108.96	106.81	108.52	109.27	107.16	105.8	107.03	105.89	107.56	107.4
97.97	99.237	99.362	99.023	99.269	101.36	99.435	95.538	102.72	95.921	97.697	100.64	99.982	98.276	97.992	95.591	97.3	99.032	98.951	101.19	97.994	99.829	98.675	96.377	100	97.324	98.231	99.15	98.196	99.481	97.957	99.661	95.841	99.319	102.66	99.335	99.908	100.11	99.032	100.5	96.753	100.46	99.178	98.972	100.64	102.08	96.509	101.73	98.857	99.28
107.28	105.66	103.35	103.49	102.11	105.8	104.8	102.52	105.2	108.45	103.51	104.19	105.01	108.39	104.64	103.46	104.51	104.31	102.77	105.54	105.62	103.41	109.37	102.63	104.77	104.87	103.57	104.14	106.98	107.08	104.64	107	107.7	105.05	108.79	104.73	103.98	105.32	106.27	106.07	105.38	104.37	105.44	107.94	106.71	104.88	107.7	101.7	104.57	107.2
105.62	103.65	100.62	100.82	100.88	102.5	101.59	103.5	103.15	103.61	101.53	103.14	102.46	104.63	101.87	104.77	103.91	101.74	101.19	103.96	103.56	105.97	99.32	105.7	102.55	102.75	101.35	105.07	102.62	106.81	100.96	102.22	101.85	99.706	99.796	103.22	100.67	101.24	101.7	102.85	101.26	103.79	101.66	100.18	105.24	104.91	100.47	103.44	102.47	105.43
105.91	106.19	104.89	103.55	106.61	104.06	105.29	104.6	104.2	103.57	111.53	104.57	107.47	106.13	105.9	106.39	104.85	107.99	106.46	107.08	105.04	105.57	103.55	107.28	105.49	108.91	107.17	106.16	105.96	104.79	107.43	109.8	107.58	109.04	106.51	104.56	105.36	103.2	105.91	105.87	107.38	107.13	104.98	105.89	107.02	107.52	109.57	107.58	104.46	105.31
97.079	97.173	99.209	96.836	100.95	94.037	99.104	100.23	95.233	97.54	95.636	96.167	96.298	98.119	99.504	95.877	97.785	100.79	98.431	98.532	98.789	99.939	96.992	99.703	96.407	93.599	99.903	98.005	97.334	99.202	103.23	95.632	96.64	100.82	95.492	97.449	94.696	95.711	94.572	98.277	98.352	97.391	97.767	95.793	96.381	98.524	99.829	98.217	100.03	99.842
109.32	111.43	108.94	108.4	110.75	109.58	107.96	107.55	110.73	109.46	112.83	108.88	111.24	110.87	107.95	111.34	112.89	111.04	107.74	111.75	112.02	109.67	111.61	112.16	108.22	110.79	110.33	109.9	112.1	112.74	111.41	113.05	113.23	111.04	111.02	107.72	112.43	112.25	112.25	108.02	111.8	113.03	109.42	108.84	107.4	111.68	108.05	108.04	106.26	108.08
109.32	111.93	105.86	108.87	111.3	109.55	106.53	109.12	105.95	109.56	108.39	109.11	110.06	106.82	110.31	108.09	110.84	107.9	107.7	108.06	109.53	107.71	108.45	107.66	109.94	106.72	109.18	109.34	110.95	108.61	110.15	108.21	105.53	106.01	105.29	108.89	107.43	107.9	107.84	108.24	109.34	111.32	108.15	107.2	108.38	110.22	103.53	107.09	109.03	108.8
107.13	104.55	107.73	107.29	104.33	105.64	104.49	106.87	105.68	109.18	110.41	106.02	104.17	103.59	104.19	107.06	103.42	107.58	105.62	107.33	108.95	105.34	106.57	104.13	104.6	104.53	105.7	102.54	104.6	106.33	105.63	107.01	106.45	105.49	103.19	107.08	106.22	108.31	105.71	108.12	108.53	105.35	101.69	103.74	106.02	108.39	102.99	105.44	107.11	104.57
108.58	103.51	105.08	109.7	107.46	108.96	108.24	108.63	111.05	109.33	107.74	107.59	108.05	112.93	111.25	108.33	108.3	108.6	109.83	107.25	105.89	108.75	112.7	109.32	108.71	105.87	109.47	110.83	107.1	108.1	106.85	107.16	104.92	109.69	105.6	110.19	109.18	108.11	109.68	109.28	110.36	107.56	108.29	112.12	109.84	108.42	107.35	110.7	109.59	107.55
99.158	101.99	101.95	104.45	101.24	101.73	101.73	98.59	98.275	102.42	101.8	99.934	101.03	99.868	101.81	103.06	101.01	98.345	98.272	102.6	101.88	100.02	100.04	98.879	98.565	101.5	103.92	99.288	100.19	95.581	100.16	99.394	98.421	99.618	101.54	102.25	100.97	101.59	100.58	99.594	99.821	96.43	101.9	101.95	102.45	99.723	101.18	101.2	102.83	102.42
102.17	104.39	104.22	102.7	101.98	103.23	103.75	103.75	101.67	99.836	101.56	103.06	101.07	100.43	103.97	102.78	106.86	104.81	102.14	100.33	105.36	104.44	103.07	103.61	101.21	101.63	106.59	102.92	104.25	104.1	99.04	103.81	102.83	102.98	100.78	101.66	103.69	102.9	103.7	103.36	104.88	103.55	103.53	101.69	101.43	99.421	104.05	101.12	104.2	99.949
105.69	100.74	104.43	99.962	100.65	102.16	99.579	99.686	99.933	102.4	100.59	100	100.42	101.51	100.61	99.811	99.978	101.45	100.17	102.77	99.885	100.84	102.08	102.02	99.702	99.492	101.65	100.78	97.689	100.4	100.56	95.484	99.525	101.6	100.03	96.421	97.997	101.81	101.35	100.57	100.64	101.5	98.173	99.38	99.736	99.883	98.032	101.34	98.493	99.749
98.724	96.942	96.216	97.993	99.219	98.98	94.78	98.302	100.38	96.137	96.554	98.226	101.36	98.068	95.706	97.115	98.947	96.478	98.038	94.583	98.024	99.22	98.952	96.798	101.7	97.4	96.434	97.043	97.992	97.099	98.941	97.9	96.07	99.254	95.493	98.633	96.619	96.998	97.616	99.388	98.066	99.214	96.189	94.865	101.13	99.183	99.143	96.092	97.863	97.407
106.19	106.21	105.4	106.44	105.96	105.68	105.1	104.29	105.44	105.78	108.94	102.37	107.22	103.06	106.43	104.48	102.78	107.03	105.03	105.13	106.21	105.13	105.3	107.92	103.44	102.18	106.32	108.62	104.75	105.86	105.16	103.1	106.59	104.11	105.42	107	104.71	105.85	107.09	105.32	106.89	104.41	100.83	106.03	104.84	105.43	105.62	105.09	105.03	103.68
104.79	106.92	106.66	104.3	105.68	104.23	103.6	107.33	105.65	105.98	106.52	105.95	106.35	108.93	105.48	103.86	104.62	106.37	109.51	103.99	106.82	106.93	106.5	105.97	105.39	109.4	103.16	106.55	107.27	106.88	103.89	104.82	105.9	104.95	106.65	101.48	106.99	104.49	109.85	104.7	106.83	103.51	104.95	104.84	105.88	104.37	106.99	105.75	107.31	108.36
103.8	108.33	106.51	106.64	109.6	107.34	104.4	104.39	105.02	108.75	107.18	106.71	107.03	107.72	105.11	106.11	104.5	106.56	107.55	102.18	106.34	107.38	106.41	104.9	110.02	107.96	105.08	108.17	107.86	107.33	105.92	106.98	110.42	105.5	104.25	107.24	104.98	108.67	105.14	104.77	106.35	106.19	103.53	106.38	103.72	106.87	105.17	107.31	104.96	104.38
109.19	111.66	107.46	109.7	107.2	109.95	108.26	107.6	108.84	112.46	107.14	107.52	109.27	110.07	106.64	107.09	109.4	109.51	109.36	110.85	111.13	105.79	108.73	106.65	107.8	110.22	108.85	108.5	109.94	106.58	107.55	104.04	108.54	109.59	109.52	108.63	110.81	110.23	109.06	107.61	106.93	105.86	110.37	109.16	108.08	108.91	111.25	106.89	109.53	108.79
107.83	107.73	107.35	106.45	105.34	109.68	108.04	108.17	108.98	105.38	109.49	109.06	107.83	108.86	106.77	108.96	108.97	108.06	108.96	108.37	108.1	104.86	108.77	109.1	106.77	105.85	110.61	105.7	109.02	108.98	110.57	108.95	106.13	110.69	109.11	110.9	106.55	109.99	108.47	107.64	110.88	106.67	106.52	109.48	107.12	106.66	111.69	107.03	108.49	105.86
105.98	107.13	106.65	106.4	107.36	104.87	103.13	104.97	107.8	105.99	106.95	105.41	104.07	105.9	106.28	104.05	105.98	106.19	108.52	106.7	105.88	105.99	107.32	106.21	106.02	104.04	107.34	105.12	104.52	102.37	103.86	103.86	107.21	102.59	104.25	106.68	104.2	106.12	106.64	106	105.08	104.45	105.17	103.57	105.42	105.08	108.16	107.5	106.4	104.5
108.45	106.29	106.68	109.01	105.92	102.76	108.27	110.86	108.37	105.74	102.12	109.19	105.8	106.65	104.9	109.24	105.87	104.14	103.9	106.47	105.94	106.79	106.27	105.27	106.68	102.18	107.56	105.34	109.41	109.46	106.64	108.08	106.39	106.16	107.87	106.35	106.6	105	107.45	110.02	107.41	107.9	107.29	109.27	105.68	106.82	105.08	105.62	107.43	102.23
107.7	108.85	108.12	106.41	113.09	108	108.53	113.39	109.5	106.28	108.39	108.48	108.83	108.47	108.25	112.34	107.27	109.92	109.18	108.36	107.18	106	109.79	110.28	111.43	104.88	110.16	106.35	108.09	106.62	108.72	109.51	110.92	108.22	109.26	109.74	106.57	108.86	108.47	110.17	108.32	106.71	110.23	109.84	106.07	107.16	108.05	108.64	109.95	106.21
111.02	105.71	105.43	107.58	109.77	109.99	112.34	108.9	109.02	108.91	106.06	110.08	109.01	108.95	105.71	110.21	107.63	110.25	105.99	108.73	105.6	107.48	108.03	108.79	108.65	105.47	107.93	107.68	104.44	108.01	106.9	107.35	111.39	109.84	112.39	106.38	109.63	108.13	109.85	108.06	109.33	110.1	108.74	108.7	109.64	111.13	109.64	107.96	108.11	106.54
105.25	102.96	107.46	105.46	103.32	104.91	106.77	103.66	104.61	107.83	106.51	104.07	104.16	108.23	105.21	107.61	103.7	104.91	105.62	102.8	107.31	107.82	106.43	102.78	101.44	106.31	102.8	106.58	107.6	105.77	106.43	105.13	108.65	105.82	104.71	106.75	106.74	107.22	104.29	104.53	105.31	109.43	107.71	106.96	106.91	107.8	106.97	103.91	103.15	105.96
108.49	104.05	106.19	106.02	104.45	106.8	106.6	105.82	104.54	106.49	104.41	103.5	104.74	107.46	104.19	107.38	103.76	104.79	104.61	105.03	105.31	103.18	106.94	106.34	103.57	102.14	109.61	106.72	103.53	106.23	105.28	103.76	105.27	104.82	103.23	105.57	103.28	103.8	104.27	108.49	104.62	107.99	106.36	104.87	106.48	106.88	106.75	104.45	106.85	105.46
106.18	105.58	104.19	105.41	107.42	105.13	106.14	102.95	107.99	107.51	103.36	106.09	108.21	104.66	107.95	105.14	106.37	105.53	107.57	101.9	107.28	107.27	102.49	101.33	105.96	107.63	104.55	107.39	107.39	107.87	103.79	103.81	102.59	106.72	106.05	106.47	107.82	107.22	107.94	103.75	109.39	103.92	106.59	108.87	107.15	104.26	104.94	106.34	106.17	107.97
107.29	106.32	108.3	107.07	105.4	102.3	105.21	106.74	103.56	104.69	107.2	103.51	105.32	105.35	105.19	106.17	103.81	108.62	104.51	106.98	105.46	103.62	105.69	105.88	107.58	106.35	104.67	105.67	106.02	105.7	107.62	103.83	107.56	104.38	105.15	103.7	104.66	108.01	106.26	105.87	104.72	106.53	106.03	104.87	104.89	107	105.19	104.56	104.67	106.22
99.88	99.497	96.989	96.697	98.68	101.71	100.8	99.09	99.558	97.858	99.729	101.59	100.99	102.01	99.124	99.948	100.81	98.569	99.31	104.54	96.792	101.14	100.49	102.91	100.5	101.31	97.503	99.818	97.422	100.02	98.763	99.84	101.38	104.2	99.721	99.122	100.5	102.44	98.656	102.53	100.37	99.999	100.14	103.52	101.68	99.915	99.485	101.34	99.018	99.682
106.82	108.23	105.32	103.74	104.18	107.47	104.74	105.41	102.9	107.28	106.55	108.11	106.33	105.06	105.09	104.99	101.45	104.25	106.85	106.27	107.41	108.73	102	104.12	106.77	109.39	103.44	107.37	104.5	103.48	106.41	105.96	105.63	107.37	105.55	106.85	104.59	104.28	106.26	103.41	104.04	107.08	105.52	106.5	106.08	106.23	103.75	109.23	105.17	106.29
96.067	97.191	96.266	99.632	97.873	97.474	98.934	97.091	99.997	98.418	99.762	96.828	94.961	98.958	99.005	102.1	98.945	98.467	98.722	96.44	97.595	97.094	95.98	98.251	96.544	95.932	95.586	97.533	97.95	98.099	99.227	97.928	96.588	100.59	97.757	99.542	99.741	102.5	96.385	95.465	95.095	95.612	98.275	95.784	99.331	98.447	97.871	97.311	96.895	97.559
109.46	105.92	110.77	105.8	106.93	108.02	106.17	108.26	106.8	112.22	106.59	109.66	108.07	107.4	107.44	106.48	107.75	109.53	109.74	105.84	106.92	107.88	106.42	108.14	108.38	107	107.83	108.21	112.02	108.63	105.87	108.23	108.68	107.92	103.44	107.52	107.37	109.41	109.74	107.91	107.93	110.8	107.06	108.03	107.82	107.72	108.08	106.32	105.79	108.16
108.9	105.35	108.4	105.74	106.76	109.09	104.67	101.62	106.85	106.08	107.64	102.44	104.33	105.91	104.61	109.56	104.21	100.15	103.01	108.77	105.51	107.7	107.39	108.33	106.82	102.54	103.29	105.08	106.48	105.88	103.52	104.82	107.3	102.99	105.45	104.94	106.91	105.18	104.42	107.42	103.54	103.68	105.06	107.28	106.77	111.34	102.27	108.28	104.67	108.43
108.53	105.86	107.43	106.84	106	105.56	108.52	103.23	109.72	105.32	105.98	107.88	106.38	107.51	105.22	106.02	108.62	106.44	107.13	108.21	111.29	104.53	105.94	105.22	106.38	106.02	104.84	106.44	105.83	105.62	105.96	107.53	108.52	104.37	105.99	105.1	108.18	107.23	106.64	106.53	106.69	107.59	107.1	107.03	106.33	110.16	109.95	107.91	106.66	106.95
107.25	108.12	105.57	109.2	109.09	109.33	107.16	110.5	109.48	110.08	109.68	106.71	109.61	107.57	108.17	110.33	110.72	107.08	108.9	110.28	106.21	109.61	108.06	109.87	109.16	107.48	106.35	109.89	105.47	108.41	107.7	107.1	109.58	108.8	109.23	107.7	106.42	109.03	110.75	107.93	110.77	108.46	107.59	109.85	110.34	105.57	108.17	105.86	106.73	109.24
104.52	108.85	105.79	110.57	106.78	106.96	108.07	109.33	107.41	105.74	109	107.87	105.55	105.79	104.67	106.72	106.28	107.53	105.38	109.42	103.82	109.38	108.37	105.34	106.64	105.16	102.59	105.74	108.73	108.16	104.73	107.76	107.9	107.57	107.51	108.2	105.13	107.96	104.97	106.93	106.86	102.5	104.64	106.74	106.52	104.3	106.5	108.37	107.45	107.96
108.63	105.94	108.6	107.34	108.15	111.99	107.32	106.83	109.55	108.87	106.84	109.41	109.55	110.04	104.96	107.19	108.04	109.08	110.26	112.01	107.82	106.16	107.29	107.93	107.17	105.85	107.18	108.36	110.58	109.34	108.42	107.53	109.22	109.86	106.44	107.44	110.43	104.07	109.8	107.09	105.07	108.09	108.2	105.84	110.13	106.68	109.84	108.41	107.55	108.4
110.02	106.37	107.9	110.65	110.86	110.21	112.92	111.63	112.5	112.83	110.88	105.8	111.58	110.62	111.04	112.9	111.12	111.71	112.88	111.06	108.58	106.88	112	111.59	111.21	112.2	110	110.91	111.05	107.32	111.32	111.27	113.34	107.05	112.55	105.99	111.73	111.3	107.75	110.48	111.11	110.06	110	115.2	110.76	109.66	109.05	111.75	111.04	112.63
104.7	109.4	107.39	108.64	108.99	106.79	107.17	108.81	109.13	107.99	110.08	109.15	109.16	109.12	107.29	105.03	108.4	105.99	110.59	109.13	107.78	106.02	110.51	112.12	108.09	105.89	107.19	108.42	106.97	105.48	108.77	105.92	107.51	106.41	108.84	110.15	111.37	107.38	112.02	105.29	105.76	109.07	109.06	108.03	108.54	107.11	110.75	106.5	108.26	102.78
108.8	106.12	107.14	106.83	105.9	107.08	105.8	108.07	104.62	104.09	104.33	107.89	110.39	107.74	105.25	105.09	105.68	105.34	107.91	104.48	107.12	106.72	105.98	105.92	105.6	106.75	107.55	104.97	105.94	109.49	108.9	104.32	103.88	107.21	109.55	106.63	105.24	107.28	107.13	104.94	105.65	105.04	110.17	104.27	107.88	104.1	105.53	105.91	107.01	107.42
105.83	106.9	108.96	106.88	109.71	106.41	107.78	107.18	106.65	106.02	108.05	107.94	108.56	108.71	107.67	109.04	108.96	110.87	109.7	108.42	106.39	106.33	106.92	104.96	106.46	106.7	107.12	108.59	110.53	104.7	108.67	108.21	108.91	105.27	105.19	107.37	104.31	112.46	109.95	108.28	109.83	107.49	109.22	106.04	105.13	109	110.63	108.42	108.2	110.53
105.2	106.15	101.39	107.67	105.19	107.95	104.62	106.88	107.21	108.33	105.78	105.98	107.37	107.26	102.73	106.09	104.35	104.57	104.16	106.85	106.28	106.85	104.69	103.51	101.4	105.27	106.79	104.42	104.54	106.12	104.25	104.79	107.25	105.38	106.61	108.01	105.61	105.49	104.49	105.01	106.09	104.09	103.24	108.25	107.1	103.76	109.39	107.42	103.15	108.2
106.21	106.51	108.77	102.61	103.6	105.06	105.9	104.9	107.05	104.05	104.56	106.22	105.34	105.98	106.95	105.32	107.22	104.1	108.13	105.84	105.45	108.14	105.68	106.61	103.58	103.81	107.49	104.68	105.52	105.36	103.86	106.96	107.27	103.66	105.38	107.32	106.03	102.65	103.51	104.54	103.76	104.51	106.06	108.03	105.06	105.74	105.77	107.05	106.05	107.47
101.53	104.83	105.14	105.1	104.75	107.17	104.98	107.52	108.48	105.1	105.14	105.89	102.9	105.59	105.03	108.09	104.68	107.24	106.73	105.01	106.76	105.46	106.86	102.46	105.24	106.09	104.36	108.4	107.33	107.5	105.75	103.05	105.39	104.52	104	104.78	106.42	107.24	107.26	106.8	104.62	105.23	105	103.46	102.15	104.88	104.89	107.82	105.18	103.33
109.37	103.69	106.02	103.93	107.88	106.4	104.21	105.44	105.23	110.45	105.72	106.34	108.04	105.46	103.53	105.89	103.23	103.44	104.14	106.37	103.7	107.39	108.28	104.96	106.6	102.66	108.01	105.81	103.79	101.88	105.73	107.55	103.62	103.36	107.73	103.95	106.03	107.78	105.14	106.16	103.49	101.93	104.06	105.51	108.78	105.66	104.41	106.1	104.89	103.15
99.687	97.047	98.055	94.418	101.65	97.599	99.879	98.073	98.38	100.48	99.113	94.872	99.771	95.608	98.362	97.892	99.312	100.42	95.624	98.101	96.726	97.534	98.598	98.51	98.959	98.267	97.475	98.688	98.859	98.314	97.583	96.309	97.974	102.88	97.504	97.699	98.743	97.921	97.004	97.372	98.23	95.107	100.33	97.088	99.071	99.405	99.733	97.096	97.453	101.64
109.77	109.12	108.24	107.34	106.2	106.93	106.68	107.69	108.18	108.41	110.19	108.77	108.04	107.98	105.74	109.11	108.69	110.93	108.7	108.28	106.83	110.11	109.7	110.61	107.37	109.78	108.46	105.65	109.39	104.9	111.21	109.89	108.54	112.09	107.01	106.83	111.85	109.54	106.72	107.76	108.43	107.66	108.1	109.93	105.27	110.39	109.1	106.22	106.18	106.25
105.7	104.96	102.84	105.57	105.42	106.27	109.03	108.41	105.2	107.38	105.03	103.93	106.57	103.25	104.5	103.29	107.31	105.74	106.22	106.26	108.23	105.85	105.29	104.18	107.21	105.51	106.18	106.45	103.81	106.41	106.14	106.25	106.28	102.35	106.48	107.11	101.79	104.01	105.43	103.33	103.25	105.01	101.49	106.47	108.62	107.68	103.57	105.57	105.28	108.04
97.408	97.862	99.341	96.871	98.258	98.691	98.862	97.71	98.633	98.673	98.737	98.769	99.595	98.091	99.182	96.393	97.417	96.842	95.589	99.861	101.17	101.93	100.75	101.31	99.137	102.88	99.25	99.693	97.756	99.881	100.43	95.56	99.309	97.758	99.692	96.852	96.091	100.19	97.3	98.204	98.335	100.42	97.434	99.143	100.35	99.274	98.665	98.581	99.822	98.199
102.64	98.87	100.58	99.212	100.44	100.34	98.79	100.7	100.54	101.81	101.17	100.24	100.23	101.06	104.31	101.7	99.181	101.63	104.9	99.406	101.06	100.57	99.362	101.55	99.867	97.475	101.31	96.959	101.64	103.01	99.726	100.02	101.42	101.53	99.402	101.36	101	98.721	103.13	99.736	102.49	102.75	101.84	100.54	102.04	98.96	101.71	99.825	100.07	100.36
106.39	105.53	108.04	106.99	110.23	104.18	106.28	107.58	107.08	105.45	107.77	106.32	104	105.69	106.83	104.45	108.26	104.56	105.9	105.58	106.12	103.27	106.45	101.28	107.27	103.68	105.78	106.55	108.82	108.51	107.71	104.46	101.92	103.03	104.84	105.83	104.37	102.87	106.52	106.6	104.43	106.65	108.35	105.75	105.03	103.7	105.25	107.11	105.53	106.68
104.13	109.56	109.32	108.61	107.73	107.34	108.42	108.94	107.4	108.7	108.22	110.61	110.58	111.37	111.99	107.57	112.91	108.78	110.11	107.09	107.22	108.19	108.81	108.7	108.41	108.58	109.2	107.08	111.7	108.71	109.45	107.83	105.66	111.04	105.59	107.7	107.12	109.15	108.41	110.88	104.89	110.26	106.05	106.56	108.29	109.72	110.5	105.25	108.91	109.58
98.205	101.75	100.8	100.54	101.67	98.402	102.31	99.776	99.875	102.96	99.184	99.387	98.683	100.4	98.731	100.56	98.944	99.746	101.4	102.03	103.85	100.63	99.071	100.48	102.44	97.349	101.14	98.724	102.4	97.871	98.517	103.48	100.3	102.41	101.33	100.53	101.64	101.65	101.69	99.259	101.09	98.673	104.68	102.13	100.96	99.674	98.63	102.51	99.634	100.89
105.26	106.83	103.71	107.09	106.6	105.61	108.28	104.5	107.06	106.55	104.47	104.24	105.46	106.88	105.41	100.69	108.96	105.04	107.84	105	105.22	109.07	106.4	105.44	105.14	106.6	106.1	107.37	101.34	103.69	104.94	106.62	102.63	105.8	106.54	108.06	107.66	102.74	106.74	108.36	104.6	106.86	102.87	103.78	103.87	105.7	105.76	108.1	107.13	105.54
108.43	107.01	107.78	105.78	108.24	107.21	107.96	102.53	108.21	105.55	109.62	106.54	107.06	106.77	107.4	107.56	107.5	106.25	106.16	110.05	105.31	106.37	104.92	106.62	106.39	104.92	108.97	107.86	104.88	106.6	105.11	108.94	110.24	106.33	108.01	104.91	105.15	107.65	107.2	103.08	106.89	108.58	104.4	108.31	105.06	103.99	107.01	107.97	106.72	105.49
101.56	96.298	100.01	98.788	95.948	96.063	94.522	100.97	97.073	99.487	97.341	100.76	99.552	98.478	96.296	93.136	99.506	96.488	99.625	97.831	99.313	98.546	99.215	97.228	100.85	96.155	97.895	98.302	95.288	97.174	97.869	99.044	99.117	99.843	98.175	100.14	93.962	99.892	97.396	99.536	97.539	98.241	98.689	100.06	100.16	98.537	99.459	100.28	98.778	97.76
107.69	103.26	104.34	108.78	107.34	106.2	106.84	106.98	105.32	109.62	105.7	107.61	109.33	107.29	103.39	108.22	108.06	107.92	108.17	107.92	107.02	106.6	102.06	105.99	107.45	106.63	105.42	107.1	106.25	106.26	107.56	104.9	107.65	107.69	105.93	106.7	105.77	105.86	106.07	106.71	108.1	105.96	109.24	108.68	105.14	107.95	108.45	105.48	107.54	104.25
105.67	105.93	108.02	107.14	107.21	106.49	108.04	105.67	110.96	106.73	108.96	108.72	109.65	106.97	108.64	107.76	108.95	108.84	105.51	107.48	106.97	107.77	105.97	108.09	108.11	105.18	106.5	106.82	108.16	105.25	107.86	105.49	105.24	108.18	107.82	107.95	109.98	106.84	108.02	110.5	107.53	107.99	105.91	107.67	107.54	109.77	108.86	108.55	106.73	106.4
99.173	96.045	99.443	96.285	99.605	97.557	99.952	102.52	99.563	96.914	99.808	98.028	98.997	98.203	97.626	97.341	97.204	96.888	99.884	97.963	98.361	102.5	99.982	97.435	95.535	98.766	97.664	95.399	94.703	97.973	97.233	98.713	97.016	95.337	95.426	96.777	101.69	98.898	96.456	99.59	99.091	97.744	95.385	96.569	98.08	97.826	99.893	98.896	97.317	98.093
108.64	111.61	109.53	106.84	110.39	105.46	111.7	108.84	105.65	109.04	106.78	105.7	108.2	110.49	107	106.33	109.7	108.12	109.24	105.92	109.81	103.08	109.69	107	105.91	108.31	104.71	106.77	106.78	110.4	108.5	107.06	107.39	109.61	107.79	107.1	110.28	109.61	110.24	109.79	104.28	105.88	109.75	108.44	105.09	106.55	110.56	107.03	105.72	109.02
108.07	107.39	105.35	108.29	105.08	103.73	108.02	104.42	107.96	109.1	105.7	106.55	107.33	108.01	105.7	105.38	108.55	106.28	107.65	106.27	109	106.98	107.67	108.17	105.1	108.19	106.89	107.9	108.22	107.84	104.49	103.2	107.44	108.28	105.1	106.91	107.1	108.22	104.77	107.04	106.13	106.68	109.58	106.35	104.88	107.43	107.55	106.91	108.02	105.01
105.33	105.87	104.73	105.7	103.24	106.96	105.31	105.8	105.87	102.86	106.61	103.07	106.93	107	103.49	106.01	108.26	105.31	104.18	106.3	105.38	105.64	103.15	107.03	104.46	107.81	106.04	103.15	105.21	109.89	106.06	107.85	101.53	107.79	106.58	103.73	109.94	106.34	105.25	103.58	107.98	101.69	105.3	105.53	107.46	104.85	104.42	105.89	104.76	104.71
106.96	105.9	105.29	107.33	106.89	107.57	103.45	105.53	104.23	106.3	106.74	104.54	105.26	105.39	102.63	106.61	105.15	107.8	107.18	104.95	105.5	104.44	106.1	104.11	102.96	104.34	105.61	103.89	103.89	105.48	107.04	103.27	108.15	105.11	105.58	107.18	101.84	105.53	106.19	104.45	105.98	103.4	106.26	106.61	106.91	105.46	105.07	107.02	104.53	103.39
97.447	96.296	99.045	95.666	99.785	96.319	94.597	96.977	96.416	94.509	98.568	99.283	96.007	100.63	98.554	98.024	97.865	96.429	97.065	99.865	94.89	96.727	95.955	102.02	98.309	99.407	98.443	95.44	95.59	100.51	96.608	96.562	97.707	100.83	98.325	98.938	97.888	98.043	97.632	97.318	97.267	98.192	100.17	97.869	95.262	98.367	97.952	96.231	96.024	100.43
106.93	109.83	107.57	103.85	105.92	108.51	106.35	106.13	104.6	104.74	108.48	104.68	107.45	105.2	103.91	106.16	106.25	104.25	106.7	107.9	104.31	106.27	104.13	105.3	106.85	104.13	106.62	108.13	107.69	107.77	105.63	105.55	102.86	105.35	105.79	107.26	104.8	105.65	105.66	106.35	106.13	107.97	109.54	107.11	104.18	106.41	106.98	107.01	104.87	105.03
106.83	105.34	110.74	106.66	107.38	110.53	107.68	109.2	104.98	108.69	105.69	109.09	107.01	109.12	108.61	106.36	107.04	109.3	109.19	109.35	108.07	105.66	109.6	110.85	109.74	107.14	107.2	108.37	108.54	106.22	108.63	107.28	107.12	109.18	109.25	110.11	109.4	109.39	107.1	109.07	107.99	106	109.08	105.03	108.88	108.79	107.35	107.82	108.14	106.27
107.91	102.92	105.18	109.15	104.87	104.11	106.39	103.01	105.52	103.65	106.44	106.98	105.8	104.41	107.23	105.63	107.64	104.4	104.7	104.3	105.15	104.32	105.97	107.43	105.27	102.85	107.01	103.66	104.56	107.37	107.03	107.99	104.17	104.07	105.65	102.99	105.64	108.6	104.94	105.96	108.18	108.58	106.25	106.16	105.89	106.13	103.93	106.74	106.37	104
99.663	101.14	102.36	100.97	101.04	99.997	103.56	98.765	100.59	100.79	102.33	104.26	102.2	97.581	98.377	100.63	97.944	97.516	97.98	100.7	100.9	99.427	101.41	101.27	99.534	100.78	99.009	100.76	101.57	98.022	99.812	100.3	100.38	100.09	98.808	99.973	102.34	101.86	100.22	99.229	100.88	102.89	100.18	98.744	101.23	99.041	101.21	101.88	102.73	98.615
106.18	105.65	101.6	104.95	103.03	102.46	102.05	104.76	101.88	102.11	101.5	101.23	104.51	102.12	100.26	101.35	103.1	105.73	103.76	103.95	101.45	102.74	106.84	100.3	103.5	102.51	105.61	98.524	105.61	99.032	100.39	106.8	101.58	102.87	102.13	97.25	106.15	102.72	99.857	103.6	101.16	102.98	104.96	102.36	100.82	102.49	99.563	102.59	105.36	104.52
108.13	107.52	109.35	109.23	107.14	110.06	105.66	108.85	110.82	108.89	105.45	107.67	103.41	108.97	104.73	107.25	107.48	107.51	112.36	106.11	111.43	105.61	107.95	106.71	108.82	109.38	107.86	107.96	107.17	105.94	104.84	110.3	106.5	110.7	108.39	106.32	109.38	107.9	106.7	109.57	109.83	109.86	106.83	105.13	105.35	108.54	109.01	104.22	107.27	109.99
98.638	96.135	98.073	97.407	96.627	97.773	96.496	99.388	97.255	101.59	99.341	99.011	100.87	96.972	99.131	96.34	98.684	98.5	99.943	101.22	96.387	100.21	97.432	95.462	102.77	99.556	99.033	99.193	100.82	99.807	96.203	98.533	96.364	100.28	96.3	97.779	99.849	97.364	103.94	99.585	98.737	98.128	99.97	98.638	97.937	96.898	94.943	97.369	96.579	99.534
106.74	105.12	106.65	105.39	106.37	102.87	105.31	105.93	105.75	103.63	108.61	107.12	105.66	106.68	103.45	104.7	105.55	108.16	106.44	106.59	107.94	110.27	108.81	106.4	104.14	105.1	102.68	107.63	106.85	106.28	105.24	103.71	106.69	103.9	105	105.35	103.93	102.62	106.72	106.17	104.72	105.21	106.07	104.88	106.25	105.23	107.2	108.06	104.44	107.13
99.826	99.26	99.17	96.471	97.213	101.47	102.37	99.984	100.55	99.171	98.234	101.98	99.211	99.233	97.763	101.56	99.054	98.086	101.47	96.75	99.969	99.381	99.194	102.7	97.709	99.869	98.539	102.3	99.859	100.19	100.27	96.244	97.287	98.204	100.86	100.61	97.521	99.64	99.425	99.871	100.19	97.864	98.108	101.01	101.56	94.124	99.442	98.365	96.604	99.739
99.495	98.459	97.356	100.41	99.701	101.24	98.144	98.627	98.543	101.74	100.35	98.648	99.012	99.445	97.869	100.65	95.937	99.758	98.951	97.377	99.448	97.095	97.009	95.89	97.665	100.51	98.387	99.644	97.858	101.84	98.771	97.704	98.089	99.415	96.347	100.13	100.99	98.56	98.901	99.258	97.76	97.743	96.648	99.567	100.72	101.36	98.083	100.75	99.233	98.872
106.13	108.03	106.85	104.9	110.71	107.38	106.65	105.7	107.47	107.32	107.96	109.05	106.63	107.45	107.02	107.48	107.07	108.27	105.22	107.71	107.96	108.4	107.34	106.44	108.03	105.32	108.87	107.32	108.6	106.95	109.12	106.5	106.48	107.36	106.69	109.34	109.4	105.92	108.67	109.89	107.1	108.14	107.57	107.38	104.77	107.52	105.41	108.31	107.36	108.54
104.43	108.87	104.63	105.42	104.53	106.79	106.77	106.62	104.35	104.53	106.92	107.51	105.71	107.68	105.75	105.77	107.3	108.2	104.02	107.58	103.12	104.17	108	103.95	103.02	106.1	105.13	108.12	104.54	106.23	106.29	106.14	107.62	106.36	107.88	106.45	105.86	107.53	107.55	102.69	106.2	106.78	108.42	106.43	105.3	102.65	107.42	108.9	105.93	104.15
104.19	106.75	104.25	106.04	104.91	107.73	101.06	105.57	105.45	108.25	104.93	106.89	103.71	107.02	103.35	106.32	106.13	109.13	106.15	104.28	107.53	105.93	103.15	106.52	103.74	107.63	102.52	106.44	104.18	105.61	105.33	105.8	105.91	108	105.39	105.31	104.41	103.01	107.53	107.02	106.24	104.33	105.36	106.52	105.24	104.69	106.67	106.61	107.4	106.93
106.97	107.26	109.53	104.44	108.71	105.93	108.71	106.77	110.03	107.92	104.32	105.22	110.87	104.09	105	105.85	110.3	108.8	107.8	110.54	110.34	110.22	109.61	106.02	107.35	108.54	106.39	109.08	107.6	109.96	109.45	109.12	107.63	106.94	109.86	110.68	108.72	107.2	106.42	107.67	106.47	109.49	108.99	108.85	107.98	109.53	106.49	110.33	106.12	105.82
112.84	108.41	111.3	108.36	108.88	109.21	112.76	111.64	113.7	110.02	110.65	110.73	111.01	109.9	111.91	110.25	112.17	108.77	111.36	111.18	111.74	108.37	108.32	110.78	109.2	110.24	112.57	111.23	110.64	111.48	108.93	108.29	111.31	108.35	112.03	106.45	108.63	107.27	109.37	108.75	110.38	110.28	110.17	110.91	112.82	110.88	107.46	110.87	111.07	114.2
109.45	109.71	106.88	106.72	110.59	105.6	107.39	109.63	110	107.33	108.97	106.75	106.81	108.41	109.37	108.13	105.2	108.13	108.68	105.36	108.68	106.25	107.63	108.15	106.57	106.33	105.84	107.27	105.74	110	107.52	110.76	110.88	110.15	108.22	111.69	105.03	108.3	108.88	109.43	105.05	107.48	109.17	107.99	113.32	108.15	107.11	110.11	110.74	108.74
107.16	109.65	109.5	107.65	107.61	105.54	107.69	111.9	107.79	110.43	105.17	105.77	108.42	108.06	104.74	110.62	110.23	107.12	108.19	110.19	109.34	108.82	108.26	109.71	108.1	106	106.02	109	108.64	107.72	108.81	106.47	105.56	111.35	108.47	109.82	107	108.21	110.93	107.02	108.46	111.32	108.13	110.58	110.94	109.28	107.44	109.52	107.23	109.13
97.51	96.926	99.651	99.771	98.088	98.796	97.278	95.585	98.511	99.884	99.606	94.982	98.753	99.585	100.51	98.786	101.04	97.221	96.196	97.171	96.508	93.422	98.313	100.53	97.412	99.404	96.902	98.112	98.412	96.164	98.706	99.45	99.297	95.717	100.18	98.455	98.392	100.31	95.491	99.697	101.26	96.403	98.474	98.341	96.347	98.724	95.682	98.878	96.067	99.516
101.9	98.918	100.76	103.3	99.036	98.549	99.326	105.85	99.62	102.31	98.447	101.8	99.104	99.183	100.17	101.05	101.99	102.48	98.03	101.15	97.119	101.84	101.29	101.54	101.94	103.66	101.48	100.79	99.332	99.562	104.17	100.15	104.18	101.9	100.14	98.541	101.73	98.48	96.93	102.22	99.865	98.822	101.91	100.71	99.935	99.13	99.882	99.723	97.758	102.61
106.16	105.45	106.08	103.84	105.3	104.02	107.43	107.9	105.89	108.2	105	107.54	107.64	105.13	106.54	104.48	103.42	107.09	106.15	103.75	106.38	105.39	106.88	104.33	106.94	103.97	103.95	103.52	108.7	105	104.74	105.21	105.26	105.42	103.66	107.15	105.48	106.46	105.62	103.17	103.82	103.36	104.14	104.78	107.88	105.16	107.88	108.33	106.16	103.64
107.82	107.39	106.35	103.94	106.09	104.42	109.24	108.61	106.5	104.82	103.7	104.56	105.82	106.39	106.42	106.77	110.23	103.42	109.22	107.14	103.01	107.74	109.3	107.23	102.83	105.18	103.32	102.71	106.27	103.88	102.68	104.74	106.45	109.46	106.31	103.91	104.66	104.85	102.99	105.02	104.37	108.19	105.47	104.06	108.27	106.54	103.94	105.91	109.28	104.22
104.73	105	105.75	106.81	103.38	102.97	107.17	105.47	107.69	106.87	107.02	105.61	105.32	106.71	105.67	106.45	103.37	104.09	104.82	105.26	105.03	107.34	103.72	108.19	107.63	103.79	106.58	108.36	101.97	101.84	105.21	104.05	104.61	105.76	108.3	105.75	105.8	102.91	106.05	103.92	106.87	104.8	108.09	106.56	107.68	104.56	104.42	104.56	104.09	107.92
109.04	103.75	106.6	106.9	106.3	107.49	104.84	105.83	107.26	106.56	106.27	106.03	102.82	105.09	106.3	103.69	106.83	108.02	104.77	106.53	106.67	108.21	106.57	105.53	102.62	105.07	106.34	105.72	107.46	102.48	108.64	106.14	109.27	106.49	104.92	106.06	104.42	109.28	107.68	99.931	104.48	108.12	106.11	109	107.18	105.24	106.47	105.67	105.28	102.66
105.9	104.78	107.23	105.65	106.57	109.14	107.59	107.73	105.94	105.67	107.47	105.99	106.9	107.59	107.16	106.13	108.57	105.35	106.94	106.39	106.09	107.32	105.79	107.05	107.55	110.31	106.45	107.55	108.06	107.21	108.33	104.36	105	106.62	109.68	107.17	108.52	108.07	109.81	104.95	106.01	106.6	104.82	105.47	110	107	104.14	105.91	106.01	109.34
106.77	107.46	104.9	104.19	105.01	106.14	106.38	104.03	106.91	107.49	110.31	109.61	106.83	105.08	105.67	106.04	108	108.16	107.26	103.54	105.55	109.97	107.66	106.39	105.86	108.09	107.23	106.2	108.47	105.06	102.79	103.89	111.62	105.62	105.3	106.08	109.38	102.16	107.48	110.46	107.65	108.47	104.6	104.42	106.09	106.76	105.31	105.34	107.91	105.36
98.988	98.158	96.197	97.799	98.697	97.333	97.06	98.96	99.118	97.574	96.148	98.084	100.03	97.806	97.347	98.396	99.683	100.9	97.199	96.879	95.188	97.103	98.687	97.776	102.39	98.851	98.967	99.991	96.27	94.594	99.443	101.46	97.881	96.447	99.568	99.103	100.31	98.241	99.411	99.401	99.088	98.681	98.234	99.345	96.798	98.658	101.72	98.924	96.248	98.179
105.82	107.21	105.63	107.41	107.12	106.23	104.25	104.23	109.9	106.2	105.79	106.65	104.21	107.04	106.99	103.03	106.02	104.73	105.34	106.14	105.25	105.89	107.81	105.47	109.22	107.63	104.11	107.38	106.76	106.85	102.25	107.03	101.98	105.43	105.25	104.79	108.85	105.82	107.13	107.77	106.34	105.64	110.33	107.79	103.8	105.92	106.36	105.39	108.53	106.33
107.87	110.27	109.31	106.74	106.44	107.25	108.66	105	105.41	107.77	104.98	108.93	106.53	106.14	103.43	106.77	104.62	108.01	107.9	106.59	105.18	105.38	107.67	105.19	106.28	106.34	105.37	106.49	106.54	106.02	104.02	104.56	106.16	104.98	104.29	104.61	106.27	106.82	107.03	106.7	107.4	104.94	107.67	107.37	104.11	107.22	105.73	110.1	107.65	106.29
106.19	104.09	105.07	105.95	106.72	105.68	101.33	104.51	103.96	104.98	106.26	108.16	106	105.81	107.35	107.16	105.13	109.05	105.85	104.07	106.04	103.41	107.09	103.37	103.87	104.09	104.41	106.79	107.93	109.68	106.63	105.47	106.71	105.43	109.19	107.38	105.67	104.44	104.15	104.09	102.29	107.04	106	105.73	103.78	103.67	107.36	106.38	104.25	106.23
100.28	100.27	100.35	101.36	97.536	100.73	100.68	99.88	99.401	98.78	101.07	101.03	94.478	99.999	103.7	104.96	99.41	101.18	101.07	100.84	102.14	97.609	99.744	102.03	99.09	103	101.5	102.27	99.573	98.224	101.45	99.451	100.92	100.46	100.33	100.58	101.25	104.31	100.64	100.24	102.54	99.72	101.98	99.022	100.64	99.063	103.47	99.768	99.037	100.99
108.02	102.82	105.94	106.28	105.39	104.56	103.6	105.79	104.56	103.25	108.71	103.34	105.17	105.3	105.6	104.65	108.49	107.17	105.79	105.52	106.24	105.05	105.22	104.78	104.9	104.63	106.48	102.66	105	107.74	105.52	104.49	106.65	107.57	105.29	99.408	104.57	106.78	106.25	103.71	105.79	106.57	106.34	106.8	105.62	108.96	105.43	107.61	105.38	105.92
107.35	106.27	104.51	106.19	107.04	106.44	108.86	103.28	104.62	105.28	103.09	106.76	106.58	106.3	105.81	109.13	105.04	108.9	102.86	108.57	109.27	107.87	106.74	106.09	104.51	105.05	106.58	105.76	104.82	103.83	104.82	109.45	104.55	106.41	105.15	109.13	106.64	104.44	108.87	106.27	105.35	101.98	101.35	106.81	105.04	104.89	108.15	108.35	107.7	107.51
101.45	104.87	105.87	106.32	101.36	103.42	103.24	105.59	105.03	105.64	108.1	105.14	105.46	104.7	106	106.35	106.08	106.68	107.91	108.12	105.36	104.32	106.72	106.37	106.82	103.44	104.51	103.84	106.92	104.78	104.2	105.94	106.6	102.71	107.74	105.77	104.03	106.17	109.59	108.22	107	105.88	102.25	105.64	105.14	104.55	104.26	105.34	104.16	103.49
98.295	101.07	100.15	101.73	100.15	103.2	100.27	100.93	100.17	97.176	102.92	103.04	99.597	100.73	99.91	97.717	102.01	98.369	101.4	99.742	99.457	101.31	100.02	100.86	100.59	99.411	98.243	98.218	101.04	100.09	101.23	102.92	99.088	102.1	101.33	101.01	100.47	100.98	103.28	100.31	100.88	99.688	102.3	100.77	100.64	100.59	96.959	98.598	102.38	102.39
105.66	109.6	106.6	107.68	107.82	107.61	109.01	108.94	107.67	109.32	107.14	107.51	109.74	107.8	110.42	111	110.16	109.17	107.31	109.56	104.32	106.34	108.71	107.72	106.14	107.8	106.95	110.3	107.18	107.42	107.29	106.85	108.93	105.99	111	109.52	109.51	108.49	108.43	110.24	105.36	109.69	111.03	110.5	109.99	110.92	112.35	107.49	109.02	106.72
106.45	105.06	107.48	105.19	105.17	107.7	102.83	107.04	105.44	103.35	107.32	106.45	105.48	102.96	109.43	104.91	104.9	105.96	103.83	107.27	106.94	107.17	103.94	108.27	104.75	105.41	106.06	108.24	102.33	104.69	103.65	105.56	106.03	105.18	107.48	107.79	105.69	109.07	107.34	104.16	104.91	106.79	109.15	106.62	104.52	105.84	105.17	107.09	108.27	103.31
103.42	106.96	106.07	106.5	102.65	104.06	106.72	104.42	106.66	106.64	108.36	105.23	105.23	105.11	107.9	107.48	105.3	103.93	107.07	105.74	103.6	106.23	106.3	105.59	106.46	105.17	105.52	105.11	106.84	106.01	106.92	103.48	110.29	107.37	103.87	107.99	104.44	104.88	106.59	105.93	107.23	106.05	104.88	106.48	102.5	106.82	105.72	106.13	106.28	105.85
106.98	106.47	109	107.01	104.6	108.55	106.34	106.52	106.16	105.91	104.49	105.6	107.32	106.34	104.1	108.11	104.97	105.05	109.51	106.38	107.35	104.59	105.63	104.74	107.56	105.09	103.67	107.99	107.65	106.93	106.89	107.65	107.12	106.44	109.12	104.72	107.67	104.89	106.51	108.7	106.76	105.41	103.67	105.74	104.5	108.8	104.11	109.94	105.96	104.53
98.879	97.703	97.912	98.981	97.477	95.757	99.51	95.473	93.963	96.534	98.285	96.821	96.094	98.291	95.475	97.101	100.5	96.815	100.38	96.469	99.86	99.123	98.142	97.545	98.323	101.21	98.658	95.511	100.28	96.959	99.195	100.33	96.419	97.217	93.305	99.686	100.97	98.605	97.962	95.329	96.569	98.776	97.038	99.827	98.287	98.668	98.22	98.417	95.375	100.55
107.01	107.06	108.73	106.66	105.07	107.82	104.22	106.7	106.71	106.9	106.53	106.49	104.71	107.08	107.25	107.15	105.5	107.12	104.31	109.37	107.62	106.35	108.29	109.8	106.43	105.05	105.9	105.64	107.14	109.2	106.85	104.89	106.3	103.75	107.09	107.71	106.28	104.01	104.28	106.33	104.05	106.81	106.89	107.51	107.36	103.85	107.58	104.95	107.24	106.81
97.683	97.809	99.33	96.005	96.789	94.453	98.727	95.794	99.644	96.617	95.671	97.766	96.608	98.937	100.99	98.307	98.248	98.661	95.604	100.27	101.19	99.694	96.722	99.832	98.847	98.651	97.203	98.136	99.205	98.048	100.38	99.814	100.1	95.756	99.337	96.327	98.056	97.941	96.806	96.738	97.958	96.026	97.975	99.663	98.022	97.641	98.457	100.7	100.06	96.974
106.64	108.11	105.84	108.46	105.39	106.59	108.43	105.24	105.5	107.53	108.49	107.35	104.03	104.72	106.67	105.08	104.83	106.12	107.49	105.8	105.68	105.3	104.69	105.44	106.57	105.8	104.6	105.09	107.64	108.38	105.27	106.22	108.49	104.92	106.07	108.5	105.74	103.34	105.97	109.58	106.98	105.16	103.23	105.54	107.45	103.6	108.87	107.34	109.1	103.77
100.65	96.417	96.619	98.963	94.165	96.63	96.379	97.047	95.929	96.212	99.624	98.333	99.38	98.276	99.268	98.337	97.363	100.68	99.05	97.728	96.131	96.696	98.618	97.275	98.478	99.882	98.74	100.4	96.685	98.621	100.28	97.2	97.636	97.096	95.03	97.963	98.62	96.826	97.839	99.417	98.509	99.494	98.404	95.379	95.925	99.688	94.276	97.738	97.569	98.792
112.67	110.25	108.64	109.74	112.79	115.79	111.26	112.67	108.32	109.05	110.54	107.98	108.22	107.14	109.34	110.76	107.75	109.78	111.04	109.24	111.43	107.2	108.74	110.04	110.88	111.83	113.08	111.25	110.52	112.41	111.99	110.38	107.58	110.46	111.7	109.77	112.69	111.85	112.45	111.35	108.45	108.31	110.33	109.58	112.12	113.85	111.62	108.59	112.72	111.13
108.84	109.85	105.64	105.69	110.14	109.46	106.43	105.44	102.51	108.01	105.52	106.67	107.71	108.11	106.56	104.81	106.42	106.75	105.05	106.18	107.24	103.75	106.34	106.76	104.84	102.16	107.5	106.32	103.76	105.17	107.61	107.37	105.61	107.95	106.21	109.04	108.33	105.6	105.38	110.3	106.79	104.79	106.6	107.18	107.19	105.55	104.23	106.72	107.39	105.1
102.02	98.251	102.88	100.49	103.27	100.95	101.2	101.85	100.79	98.435	102.22	101.69	102.07	101.68	101.82	103.4	102.8	99.535	99.413	100.95	101.24	99.928	103.47	100.22	100.65	101.64	100.71	100.02	96.233	100.6	100.86	98.475	100.85	103.33	102.91	101.09	100.14	101.17	100.6	101.85	97.344	100.32	100.01	101.08	100.04	101.82	99.413	101.53	101.68	102.75
108.56	108.99	108.69	110.69	107.7	107.14	108.54	110.41	110.26	108.86	105.65	109.11	109.33	106.13	106.66	109.29	106.73	105.37	107.39	107.41	106.61	106.56	109.92	108.26	107.2	109.59	110.36	111.21	108.3	111.24	110.34	110.92	109.09	109.06	109.89	105.07	107.59	109.46	107.54	107.3	110.5	107.55	106.95	111.99	110.74	109.5	108.62	109	110.53	107.76
107.62	106.17	110.34	108.71	107.71	109.8	106.35	110.49	110.33	106.23	106.25	106.36	109.77	106.91	107.45	108.3	110.11	107.36	107.15	109.59	109.6	103.09	110.15	112.07	108.28	108.67	105.47	107.91	107.6	111.05	109.02	107.77	108.98	106.86	108.9	109.31	104.85	110.75	109.74	108.19	109.8	108.63	111.99	108.45	107.68	109.15	107.2	109.12	106.8	109.82
108.13	111.42	110.62	111.23	109.8	109.46	110.02	111.94	113.09	109.96	107.95	113.96	110.39	110.09	110.5	111.18	112.02	109.66	113.84	110.94	111.69	111.15	109.53	111.61	107.69	112.81	113.97	110.95	110	109.86	110.43	109.82	108.79	110.2	108.84	108.54	113.36	108.07	109.49	111.08	111.23	109.18	113.3	107.77	110.95	111.53	108.27	109.23	110.63	113.12
96.388	101.2	96.834	98.473	100.42	96.333	101.67	95.451	100.03	99.207	98.42	97.971	102.88	94.924	98.515	97.798	97.713	99.127	100.95	99.982	98.806	95.587	98.724	97.449	99.737	97.209	97.87	99.586	98.828	95.67	98.482	98.873	96.81	98.546	98.555	101.53	99.401	100.48	100.25	99.65	100.2	98.471	101.48	97.764	100.38	99.67	96.518	96.275	98.668	97.91
106.95	108.16	110.54	106.32	106.83	104.62	108.3	104.47	108.25	108.19	105.33	108.23	105.13	107.67	102.96	107.34	105.88	108.96	104.44	106.82	104.31	105.44	107.32	108.11	107.48	105.16	109.89	103.57	105.77	105.5	106.06	103.82	105.06	106.16	109.02	105.84	107.78	104.49	107.28	107.17	105.97	102.8	103.42	105.42	106.99	102.7	106.19	106.02	104.47	109.19
104.34	104.76	102.99	106.21	104.77	104.27	107.81	104.93	105.5	108.25	105.33	106.29	107.41	101.87	104.1	105.84	100.61	101.38	105.39	106.2	104.1	106.04	102.98	105.77	105.84	104.67	105.15	106.41	105.08	106.98	105.33	104.45	107.98	106.26	107.5	105.02	105.23	108.28	104.37	107.55	106.96	103.6	103.64	107.99	108.67	106.28	105.09	105.39	106.04	104.96
107.01	108.62	108.08	107.4	108.56	106.63	107.67	108.68	110.05	108.5	108.51	108.15	108.34	109.05	110.24	106.49	107.72	105.02	111.56	107.09	107.8	107.61	109.84	108.72	110.01	108.46	108.24	108.26	111.84	107.77	109.82	111.13	107.97	105.99	110.12	109.06	106.64	108.93	106.49	108.34	105.29	109.49	106.65	106.9	106.57	110.09	110.02	108.5	106.95	108.41
103.41	107.48	103.48	102.52	104.4	107.1	104.89	104.33	105.86	105.63	109.34	106.63	106.24	105.38	102.91	106.6	104.91	107.68	106.28	104.37	107.75	106.45	103.42	108.73	101.77	103.46	105.59	107.22	106.31	104.59	106.16	106.52	106.1	106.21	104.77	102.9	104.6	104.02	106.84	107.14	107.11	107.35	105.79	108.14	106.8	105.47	104.16	104.95	104.28	104.44
106.12	106.97	106.48	106.07	105.31	103.5	107.17	104.91	107.61	105.95	105.99	107.3	109.71	105.01	103.66	104.79	105.37	108.39	104.61	104.43	105.31	103.57	106.09	108.96	103.39	111.05	104.63	103.37	105.9	102.86	107.67	106.07	108.58	105.1	105.48	106.04	106.21	105.02	106.29	104.12	102.98	103.84	102.27	103.64	105.09	104.59	106.66	102.03	107.31	108.72
107.67	107.25	107.38	107.26	109.63	103.56	108.13	105.23	107.41	107.18	103.37	109.42	104.24	106.35	104.57	107.75	106.67	102.7	102.77	106.36	107.06	105.88	108.78	105.95	106.87	108.06	104.94	105.61	106.44	105.19	105.4	106.06	103.81	106.45	106.42	107.65	106.1	106.67	105.03	106.92	103.76	105.17	106.24	102.45	106.37	102.78	106.64	107.87	103.93	110.57
107.22	104.93	106.27	106.61	107.64	110.08	104.95	108.17	104.52	108.68	104.65	105.8	103.9	107.69	103.87	106.81	104.29	106.49	104.54	105.93	105.12	105.39	105.95	109.17	102.83	107.1	104.39	102.77	106.59	105.52	104.96	108.23	105.43	107.38	108.73	111.07	105.61	107.4	106.88	108.54	107.71	105.96	106.56	107.9	105.89	106.79	106.18	104.23	104.26	106.8
105.72	105.84	104.02	104.13	107.61	103.99	104.06	104.14	104.91	106.63	106.74	106.97	105.27	106.71	108.04	107.23	106.86	105.45	107.14	104.02	106.1	108.13	107.74	106.4	107.26	106.57	105.96	105.07	106.74	104.16	104.51	104.05	105.03	107.98	104.97	104.6	103.75	105.08	106.31	105.19	106.85	106.85	106.17	105.94	103.83	107.63	105.28	106.1	108.24	101.92
108.42	107.92	112.01	113.08	112.13	108.36	111.88	113.07	109.56	111.67	110.67	109.27	109	111.02	105.46	110.35	110	110.2	112.02	108.1	113.05	110.93	108.94	109.17	109.64	112.98	107.53	112.44	108.69	111.86	111.59	109.37	111.64	111.67	113.17	113.44	109.5	107.56	111.39	109.17	107.97	111.72	111.13	109.06	111.71	109.61	113.57	110.73	109.78	112.88
104.59	101.13	101.96	102.05	100.85	105.4	101.7	98.978	103.01	99.527	103.12	101.97	101.13	103.35	103.97	105.41	103.05	101.72	98.251	101.9	102.77	103	100.47	101.37	106.22	103.14	106.55	99.653	103.3	102.75	102.44	100.2	100.49	101.57	105.04	100.32	105.46	102.81	99.727	104.7	103.46	100.2	102.29	103.6	102.53	103.3	102.92	102.44	103.04	102.63
106.73	108.11	107.52	108.87	108.05	104.63	109.23	105.17	108.85	106.59	110.5	104.15	109.75	107.58	107.83	109.47	113.03	107.89	110.17	107.82	110.72	103.6	107.88	106.23	106.63	108.1	110.49	107.95	108.75	109.25	108.31	110.59	107.77	107.87	109.07	107.3	109.07	107.92	107.74	108.6	105.57	111.46	107.57	107.94	106.06	107.27	110.86	107.91	109.13	106.89
104.96	106.93	106.57	106.79	110.29	108.75	106.64	107.64	107.67	105.6	105.95	109	105.69	108.86	107.52	108.6	107.7	108.5	109.29	107.88	109.4	106.36	107.57	112.48	107.42	104.9	109.07	105.2	107.9	109.64	108.16	109.6	110.46	108.82	107.54	107.4	107.43	105.7	105.83	107.94	108.71	108.09	106.79	109.96	108.55	110.18	107.38	110.83	108.25	107.66
111.24	111.53	110.2	109.43	111.26	112.3	109.84	110.58	111.27	108.9	111.12	110.43	108.06	111.9	112.3	109.85	111.01	110.72	110.07	111.42	110.3	107.96	107.67	111.69	109	111.78	110.35	112.96	117.99	112.5	112.25	112.21	108.03	113.67	112.92	108.73	111.63	109.92	110.02	109.85	110.95	108.9	110.03	107.28	111.45	110.33	111.87	112.19	110.65	113.14
103.24	105.39	104.33	104.43	106.08	103.48	103.65	102.59	103.16	106.69	104.11	105.88	104.88	106.97	106.21	104.51	106.39	103.33	103.23	106.17	107.14	104.36	108.3	104.04	105.72	106.12	104.66	106.72	103.45	105.13	108.07	103.71	106.66	104.68	101.77	107.01	105.84	103.75	103.92	103.67	106.73	105.61	106.65	108.27	106.64	107.85	105.85	101.86	106.21	105.18
102.43	106.06	102.43	106.87	105.88	107.11	103.69	104.65	107.89	104.36	104.12	105.97	106.42	102.85	104.05	106.37	105.82	106.58	104.82	105.57	105.03	105.42	106.33	107.18	105.06	106.94	104.81	104.24	102.3	103.18	105.06	105.22	106.81	108.17	106.89	103.72	104.07	107.15	106.45	105.74	103.35	105.45	106.09	104.35	106.5	106.92	104.1	104.94	105.78	103.01
106.82	110.03	104.47	107.84	108.12	111.85	107.47	108.29	110.14	106.41	111.69	106.46	107.85	106.48	105.71	106.38	106.76	105.93	110.22	108.39	111.62	110.07	106.73	107.77	109.11	105.37	107	108.44	109.28	110.36	107.35	107.4	108.45	108.1	108.22	108.23	108.97	104.53	109.73	105.73	107.98	108.4	107.26	109.79	107.24	107.63	108.15	108.36	107.2	107.63
105.68	108.19	109.01	107.33	106.29	104.03	107.02	103.78	106.2	101.5	105.45	103.75	104.92	106.24	104.18	105.52	106.59	106.33	103.8	107.44	104.54	106.97	106.08	103.99	104.45	106.33	102.86	103.22	102.04	105.91	103.49	104.23	107.05	107.26	106.65	106.25	106.12	106.03	108.17	106.64	106.17	106.81	105.76	101.13	105.88	106.64	104.85	106.65	102.38	103.5
108.81	106.05	108.85	104.46	105.09	107.82	107.82	108.2	107.35	104.6	106.3	104.27	105.95	106.21	107.4	107.55	108.29	110.4	107.03	105.46	101.97	109.02	107.14	107.18	107.7	107.14	110.05	110.07	104.61	108.64	106.68	108.38	107.48	104.11	105.61	105.22	104.29	107.9	107.4	107.48	106.55	106.24	104.97	107.13	107.21	107.25	105.92	106.57	107.54	105.12
104.01	104.9	104.76	105.63	106.5	103.74	105.96	106.27	107.65	108.35	106.49	107.68	108.89	103.33	106.42	107.06	109.1	106.27	109.49	107.87	110.7	105.93	107.54	111.71	106.34	109.1	107.39	110.14	102.96	104.6	108.97	104.61	105.28	105.63	108.1	108.26	104.9	106.59	107.67	106.96	105.87	107.01	106.19	107.86	107.7	105.02	101.15	107.03	107.21	106.72
110.46	112.52	108.42	113.9	110.99	110.81	108.28	109.76	111.52	111.1	109.95	113.31	111.25	111.53	109.91	111.16	106.16	111.76	108.13	110.39	110.21	110.73	108.79	109.88	111.12	106.78	106.09	108.7	108.36	109.97	109.62	109.97	109.23	109	108.52	111.58	110.32	108.63	112.19	109.87	111.44	111.47	112.91	110.48	111.02	112.67	111.23	107.83	109.95	109.01
104.83	105.68	108.32	105.77	106.16	105.08	107.52	106.42	108.55	109.63	104.91	102.36	104.5	106.09	106.33	109.05	107.07	106.84	105.29	107.46	103.25	107.39	108.84	103.91	106.33	107.56	106.87	106.49	103.97	107.15	106.79	103.36	104.77	104.64	106.91	107.17	106.37	107.92	106.03	107.04	104.39	104.46	105.78	104.95	105.91	109.52	106.3	108.19	104.75	105.68
108.55	103.64	104.94	104.93	104.01	103.12	105.62	105.47	105.79	105.92	102.27	103.45	104.1	106.09	105.78	102.32	104.1	105.35	104.33	107	108.93	108.97	108.83	108.42	106.16	106.48	103.28	105.79	105.31	105.74	106.59	105.82	104.23	103.98	105.96	107.47	110.4	103.18	105.73	105.13	104.59	105.81	105.12	106.92	106.37	103.69	107.58	107.91	107.27	105.85
104.94	106.43	105.82	105.43	107.83	105.44	103.36	104.04	105.38	108.22	106.33	106.16	104.59	102.05	105.42	104.56	106.8	103.59	104.51	106.31	106.5	104.7	104.42	103.68	104.96	106.88	105.88	107.22	102.39	103.11	105.4	104.44	106.64	105.88	105.16	102.5	105.46	104.73	104.98	104.24	105.05	103.36	106.6	106.42	104.02	105.79	104.09	105.96	104.43	107.9
102.79	104.66	104.18	106.73	108.75	107.94	106.1	108.2	110.13	105.72	107.27	111.35	106.24	108.4	107.81	107.74	107.6	106.82	105.92	103.57	107.44	104.8	105.38	106.85	102.76	106.67	100.82	103.89	108.55	104.52	107.1	104.86	105.7	107.4	108.94	102.46	107.58	106.44	104.75	106.09	105.91	107.05	105.71	103.06	105.89	107.45	106.21	106.58	106.67	109.2
105.83	107.09	106.18	107.58	107.5	104.62	108.8	108.14	106.09	108.72	107.23	104.82	101.29	106.53	104.23	105.3	105.47	107.87	108.39	105.02	110.99	108.03	104.35	103.66	106.69	106.61	107.63	106.51	108.05	104.65	108.07	106.63	106.24	106.81	104.33	106.11	106.31	109.21	104.41	109.54	111.49	107.49	105.4	106.07	106.66	105.16	106.08	105.35	105.49	105.85
103.36	101.98	100.56	101.89	100.75	100.61	100.75	100.84	98.072	102.82	98.908	100.77	102.68	101.09	101.04	104.95	100.92	103.02	103.35	101.91	100.57	102.82	100.77	101.82	101.81	102.61	98.794	103.16	99.824	97.289	102.21	104.28	100.24	99.804	101.79	102.55	98.734	102.85	101.12	99.268	102.11	101.73	98.577	103.68	101.65	100.46	99.348	101.24	98.797	100.43
106.62	108.16	108.04	108.21	105.2	110.99	107.02	107	106.28	104.95	107.4	104.72	103.67	104.99	106.47	102.83	105.95	106.14	107.19	110	106.55	103.71	106.1	105.19	105.31	105.94	104.97	102.22	109.65	107.96	108.04	107.36	106.02	106.47	109.06	107.79	110.43	106.03	105.25	106.6	107.42	107.23	107.19	106.89	107.13	108.67	106.17	106.38	105.04	108.58
107.04	103.67	110.21	107.74	106.87	107.87	107.36	109.28	108.6	108.69	108.58	107.31	108.49	110.86	107.32	110.65	110.78	105.88	108.07	108.15	107.55	108.61	109.45	103.59	108.77	108.36	107.85	107.59	109.42	109.31	110.35	111.58	104.17	106.58	109.04	111.76	108.57	108.78	108.92	113.7	109.63	107.13	106.38	109.5	106.12	108.89	109.77	107.25	107.66	109.04
104.34	104.59	106.11	106.57	104.83	105.95	105.13	107.97	106.67	107	106.38	104.18	106.26	107.49	106.49	104.54	107.59	105.49	108.62	103.76	104.83	103.53	105.54	102.24	104.13	105.78	106.9	107.58	104.15	103.13	102.61	109.51	105.92	104.59	103.65	106.07	103.73	105.96	107.33	104.44	101.88	107.76	106.91	108.23	105.17	106.84	103.85	105.95	107.35	103.29
106.14	108.21	104.49	108.7	108.74	107.61	105.42	109.52	108.02	110.5	107.61	109.39	107.28	107.68	107.38	107.03	108.03	107.81	109.71	109.07	104.03	111.52	107.23	109.64	107.89	105.32	111.79	110.8	108.17	104.28	109.21	108.41	107.84	112.27	109.91	109.9	108.94	109.39	106.21	107.43	110	106.79	105.55	105.99	107.89	106.99	103.89	107.19	109.47	111.49
107.38	106.76	103.04	107.8	107.3	107.52	107.96	108.6	104.91	108.01	105.3	106.89	106.07	104.15	106.71	107.44	106.61	111.72	108.81	106.04	108.32	107.56	107.59	105.13	105.82	108.33	107.27	108.15	104.01	106.08	106.71	107.19	108.66	109.38	105.54	104.66	106.09	104.01	106.95	107.27	107.09	109.37	107.01	102.84	108.02	108.62	105.82	108.35	101.85	105.14
106.42	107.91	106.65	108.23	111.02	107.91	108.49	107.47	107.52	107.74	107.29	107.49	108.55	108.26	105.5	109.17	110.3	111.57	106.79	107.71	108.11	106.93	108.95	107.99	106.81	106.83	106.7	106.56	109.31	108.4	107.72	107.21	109.2	108.51	110	108.1	110.59	109.24	109.06	105.81	109.59	106.49	106.49	107.54	109.25	106	108.48	110.44	107.08	107.02
108.56	109.63	105.4	108.79	107.62	108.12	107.03	109.72	105.32	109.12	109.58	105.36	108.79	108.77	108.52	108.35	106.83	105.39	107.58	107.64	108.28	104.98	108.46	106.34	108.19	106.73	108.44	108.45	108.03	110.72	106.87	109.21	112.75	106.39	107.17	108.6	110.36	108.42	108.05	105.28	107.73	107.31	108.07	106.09	106.46	106.76	107.57	107.84	105.72	111.81
107.34	104.45	107.94	104.77	104.47	104.43	105.19	105.4	106.84	104.07	106.75	107.69	107.33	104.85	107.88	106.44	104.76	107.26	108.43	104.55	105.42	107.02	107.82	106.63	108.37	108.29	108.11	106.11	108.21	103.58	106.05	103.72	106.52	108.04	106.39	106.58	105.88	106.27	105.84	107.56	106.79	107.93	107.69	107.32	105.28	107.41	106.67	106.24	104.99	108.26
105.59	105.11	105.16	105.58	105.42	106.29	108.56	105.4	107.91	106.53	102.7	106.09	107.31	106.51	106.34	110.22	105.67	105.27	103.43	104.63	107.57	105.83	104.99	106.73	106.91	107.98	106.43	105.88	104.64	107.27	104.84	104.5	105.07	104.21	103.21	103.15	103.8	107.3	105.14	104.01	103.15	105.51	104.3	104.27	103.57	105.06	106.62	106.37	105.15	103.44
107.99	109.1	111.19	112.29	111.3	107.8	109.98	108.19	109.1	109.37	112.26	112.24	112.07	109.46	112.63	111.96	111.52	109.56	107.83	111.03	106.98	110.09	107.85	107.79	110.57	109.73	110.69	111.06	112.13	108.07	112.35	107.99	108.08	111.36	110.64	112.26	111.91	106.33	111.02	109.54	112.89	111.17	107.77	109.58	111.26	110.24	111.41	111.57	111.8	109.91
112.56	112.25	106.99	110.27	111.49	109.08	114.03	107.24	107.28	111.41	110.21	110.09	111.07	112	112.47	112.55	111.16	110.17	109.52	109.61	109.99	112.61	111.65	106.04	110.29	111.19	114.21	110.26	108.71	107.63	112.85	111.91	108.91	111.24	113.39	111.06	109.46	112.17	112.84	113.23	109.89	109.33	109.17	113.31	108.57	109.52	111.88	109.51	107.96	111.91
98.967	97.916	98.922	97.524	101.56	101.85	95.571	98.29	97.539	101.22	99.425	99.098	98.548	98.227	97.295	101.24	99.288	100.19	98.576	97.478	97.677	96.934	99.591	100.55	99.608	97.078	98.834	98.251	99.229	100.22	98.997	97.686	100.93	98.544	99.905	102.31	99.189	100.15	100.91	97.887	100.01	101.35	102.66	99.511	97.813	97.244	98.389	97.059	98.508	95.437
97.542	96.752	97.311	99.027	99.797	96.915	96.206	97.207	98.94	99.237	95.755	97.985	96.604	97.073	96.431	97.999	98.447	99.951	98.585	100.31	97.806	96.684	97.304	97.857	96.925	99.875	98.044	97.653	97.746	100.92	102.73	98.367	97.966	95.067	96.71	95.432	97.164	97.712	99.241	99.749	98.829	98.162	97.989	98.977	96.059	99.859	96.695	100.13	96.979	100.32
109.16	111.38	106.95	110.16	108.3	109.78	109.63	110.8	107.61	109.24	108.34	110.82	110.23	111.1	111.79	111.45	109.79	110.79	111.51	111.07	108.54	109.44	108.86	109.03	110.03	109.95	112.22	109.77	109.73	108.83	106.14	109.49	111.11	107.87	109.44	108.84	110.05	109.04	109.92	110.48	112.47	111.57	106.58	110.79	110.91	110.88	110.84	112.05	108.13	109.35
107.66	107.46	111.27	104.33	108	110.24	104.04	110.3	108.24	107.33	110.52	106.99	104.74	109.72	105.55	109.11	106.52	108.54	109	105.83	109	108.03	109.38	107.95	106.18	110.9	105.14	110.58	109.21	107.89	109.26	107.23	105.66	110.82	106.4	107.16	105.25	110.53	109.2	110.08	108.1	109.84	105.16	108.92	104.93	107.27	110.22	110.12	108.4	106.44
103.08	101.87	100.46	101.41	101.74	103.74	101.75	101.52	101.74	102.95	102.11	99.597	102.95	103.75	103.74	103.57	102.54	101.37	105.22	103.56	102.67	103.47	102.6	104.38	101.71	103.83	100.89	100.96	102.53	101.65	102.67	103.67	103.78	99.198	102.85	101.79	103.97	102.07	99.654	100.76	100.74	101.97	100.94	99.272	103.47	103.84	102.62	104.72	102.42	103.46
108.73	110.13	107.24	103.88	104.97	106.9	103.85	104.21	106.83	107.69	104.87	108.69	101.08	108.28	106.04	100.93	104.55	107.23	103.05	108.02	104.5	105.64	106.14	107.28	109.98	108.57	106.68	102.83	105.68	104.78	108.16	104.27	106.5	105.54	103.64	105.37	107.38	105.18	101.44	107.64	104.3	104.59	106.74	106.31	103.35	105.13	106.32	105.67	103.26	107.02
95.3	97.047	97.181	96.18	99.261	95.729	99.93	98.844	97.761	95.596	98.256	96.547	98.902	97.556	98.864	95.869	97.802	97.687	94.534	94.793	96.816	94.793	99.518	98.071	95.708	97.514	97.844	98.776	99.472	101.49	100.06	99.21	98.786	99.067	98.872	96.465	97.224	97.096	98.998	96.957	98.114	98.446	100.46	97.786	96.979	100.1	95.771	93.819	99.033	98.4
104.8	106.96	108.82	111.23	107.46	107.97	108.88	110.34	106.05	109.82	110.36	106.52	109.53	109.45	108.94	108.61	109.45	108.97	105.86	109.8	108.81	108.06	110.01	108.03	109.19	108.4	109.09	108.41	104.43	108.06	106.31	108.51	109.88	108.65	108.49	111.05	107.39	110.15	107.88	111.17	108.2	107.68	106.21	105.27	109.03	108.89	108.29	107.19	107.19	107.36
106.39	102.56	107.68	105.23	107.3	107.28	106.99	110.07	105.85	110.68	106.52	108.12	106.43	105.83	104.71	104.71	103.93	103.84	104.19	107.85	105.43	105.04	108.32	106.36	106.94	104.63	106.97	107.43	105.75	107.77	107.55	110.48	102.87	107.94	104.5	107.52	107.16	105.7	106.9	107.05	106.23	107.82	106.84	104.91	104.96	107.7	108.04	105.98	105.23	103.49
104.27	107.92	106.9	106.6	106.75	106.06	106.84	106.82	110.45	105.34	106.59	107.11	105.27	106.89	103.44	108.27	103.28	104.07	106.14	107.54	108.83	105.61	104.3	108.93	106.6	106.98	107.25	105.08	108.41	105.76	106	106.63	107.82	112.19	108.92	105.94	106.72	107.29	106.1	107.1	106.8	108.26	106.83	105.67	103.68	104.43	106.74	104.85	104.1	105.38
99.032	102.01	101.02	97.969	96.603	97.601	98.598	100.53	99.788	101.17	101.94	97.009	100.85	101.56	103.16	99.702	102.37	100.46	100.5	97.743	103.56	96.823	100.25	98.205	99.587	99.146	102.47	101.3	101.94	100.13	100.62	100.02	98.022	102.65	97.871	102.06	99.649	98.566	103.65	102.27	102.13	102.52	98.197	100.25	101.77	101.7	100.56	101	98.901	102.17
111.95	108.13	107.42	105.42	107.54	109.86	107.37	108.55	106.94	107.74	109.66	107.11	110.07	110.65	108.83	108.79	109.57	109.07	111.01	110.6	106.38	106.32	109.06	110.13	105.4	109.19	110.17	107.62	106.24	109.75	105.85	110.09	109.41	106.76	110.26	104.95	106.78	109.89	108.98	108.3	105.87	106.32	108.74	109.92	110.41	107.58	107.4	108.91	110.6	108.14
106.82	107.3	106.43	105.39	105.3	104.17	106.5	105.23	105.14	107.36	105.9	103.19	107.23	107.25	106.78	107.28	107.2	105.58	104.65	104.38	109.06	108.63	106.26	107.1	105.24	105.67	103.33	105.33	102.52	104.53	105.75	107.86	106.61	104.73	110.06	106.03	105.17	105.07	105.91	105.01	105.25	103.47	110.31	104.13	103.21	107.19	105.52	108.96	104.71	104.55
110.53	108.1	110.6	106.57	107.3	106.41	108.46	108.94	107.12	108.01	108.64	107.62	106.63	110.27	109.25	107.57	108.59	106.59	108.45	107.56	107.12	106.35	109.83	108.2	106.08	107.04	106.43	110.52	106.32	108.04	109.19	111.62	108.42	108.59	111.71	109.5	106.67	108.61	109.15	107.73	107.24	108.37	109.19	110.09	109.1	108.31	108.87	106.52	107.09	107.07
112.01	108.08	112.31	109.59	108.63	107.91	107.43	105.82	106.56	109.09	108.88	108.75	107.59	109.72	108.59	108.4	110.01	109.75	108.73	109.64	107.5	107.25	106.99	109.53	108.81	108.46	108.46	109.04	107.87	107.95	108.34	108.46	108.54	109.66	108.5	108.52	109.35	106.82	110.22	109.89	109.68	110.94	106.23	110.4	109.89	111.02	109.83	108.69	107.27	105.46
98.584	99.664	97.962	101.8	100.67	99.833	95.165	98.854	97.74	96.736	97.896	102.95	96.872	93.354	98.745	97.566	98.391	98.986	97.294	96.245	98.828	98.299	100.09	98.236	96.83	97.976	96.32	100.75	98.786	97.026	97.855	97.923	100.16	98.444	96.047	98.034	97.144	99.514	96.658	97.91	97.867	96.062	99.211	98.059	100.22	95.32	95.731	96.075	99.354	100.44
110.24	104.13	107.92	109.7	109.36	109.52	105.02	109.3	108.1	106.31	109.18	109.55	109.77	110.31	106.84	106.67	106.13	107.23	108.28	109.26	108.45	108.39	106.22	107.78	107.99	108.58	107.28	108.89	110.23	110.89	111.58	106.94	109.31	109.09	106.88	110.58	107.38	108.2	107.85	108.78	111.53	107.32	109.08	106.77	109.79	108.7	109.03	108.51	110.25	108.02
107.02	106.99	107.47	105.29	106.43	104.78	105.1	105.93	106.56	108.1	106.76	106.97	103.86	108.27	106.41	107.82	104.46	102.75	107.93	108.74	107.36	104.92	108.6	105.83	106.75	104.97	105.16	108	105.39	108.14	101.76	104.71	104.99	105.04	110.02	106.23	103.65	107.03	104.58	103.58	106.99	106.78	106.49	103.51	107.56	104.14	104.2	106.35	106.1	104.19
105.14	112.32	110.3	105.55	107.65	107.47	109.11	109.86	110.37	106.36	107.56	106.82	111.78	109.76	106.34	110.31	105.52	108.79	104.48	109.74	107.27	106.96	107.28	107.88	110.67	106.73	106.9	105.13	104.85	105.12	109.31	108.61	108.2	109.65	109.98	108.79	105.7	106.86	109.52	106.71	108.37	113.38	109.74	107.88	106.81	107.39	108.91	104.01	108.29	106.06
97.483	102.37	97.609	96.939	99.847	99.895	102.01	102.88	102.63	100.18	99.323	101.66	101.29	98.101	100.36	100.49	101.48	96.426	101.93	99.802	99.621	100.76	99.594	102.76	100.6	98.774	100.68	100.29	97.81	97.263	101.39	100.25	96.956	97.854	100.35	100.43	98.977	97.543	99.301	101.24	98.353	102.11	97.537	100.1	99.32	102.63	100.39	102.32	100.44	103.5
109.58	108.65	109.17	109	108.98	107.94	105.33	110.84	107.69	106.52	105.22	104.47	109.43	110.7	105.76	110.2	107.64	107.03	108	107.11	108.47	108.49	108.89	108.35	109.77	110.33	108.6	109.25	106.28	109.62	108.1	107.18	106.95	110.43	105.93	110.21	107.14	108.44	106.51	107.61	107.96	108.2	108.8	108.47	110.24	111.35	110.49	108.53	105.16	108.87
108.57	106.04	105.34	104.11	106.72	106.87	104.72	103.55	104.73	109.26	107.3	108.39	106.16	110.21	106.1	106.36	107.43	103.86	103.84	106.64	107.59	109.16	106.47	104.5	107.63	107.41	102.67	103.53	102.27	104.89	104.65	104.93	107.6	109.13	107.35	107.91	109.81	109.83	110.05	106.76	104.72	106.76	104.93	104.79	107.01	106.02	107.85	110.68	108.27	105.77
97.101	97.718	98.362	98.72	97.901	98.728	97.552	97.576	101.47	97.211	98.113	98.696	100.01	101.54	101.09	98.851	98.3	99.976	101.41	98.187	101.33	98.285	99.529	99.512	97.388	97.279	97.372	100.59	97.937	99.021	98.97	100.86	101.47	100.36	98.716	97.424	98.094	97.956	97.333	100.68	100.22	96.957	97.977	96.653	98.119	101.21	96.211	98.423	99.266	99.075
104.81	103.48	111.19	102.32	107.16	105.93	105.88	108.4	106.65	104.58	104.83	105.38	107.08	107.49	104.37	104.07	107.56	105.75	105.89	105.85	103.56	102.68	106.96	106.36	104.5	105.87	106.05	111.2	103.61	104.53	107.44	105.47	106.02	107.88	108.62	103.72	105.26	104.2	106.23	106.08	104.41	108.12	104.01	106.16	105.87	100.26	107.65	108.1	107.85	107.59
105.53	109.76	107.91	108	105.66	109.85	104.05	104.41	111.36	106.53	108.42	107.34	105.16	108.04	106.56	106.9	106.74	110.95	108.06	109.14	106.11	106.28	104.76	107.14	108.68	109.18	108.46	110.77	107.54	110.77	107.58	108	106.95	108.46	108.16	109.37	108.02	108.08	107.26	106.58	106.34	107.9	106.13	109.78	111.45	108.55	108.98	107.2	107.97	107.12
100.82	96.997	97.45	97.39	96.952	99.948	98.099	100.86	100.44	97.765	101.11	97.489	100.37	99.892	98.597	100.61	98.818	101.9	98.171	100.88	97.79	95.754	99.182	99.475	98.302	96.496	100.08	98.737	101.59	96.09	99.302	100.44	95.828	99.709	100.54	100.55	99.828	98.524	98.625	99.624	98.03	97.882	100.03	98.23	100.97	96.853	98.965	99.927	99.61	102.52
102.26	102.68	101.06	99.536	98.576	99.557	101.66	101.28	99.57	98.907	102.55	99.151	102.53	99.82	100.27	101.33	99.123	101.53	100.58	103.09	99.112	99.434	99.362	102.3	100.68	102.21	98.773	100.31	98.075	103.32	101.18	99.65	102.97	102.21	100.59	102.47	101.86	102.76	101.83	101.61	99.977	101.71	104.89	102.17	100.74	99.166	100.23	104.88	99.366	99.927
110.18	105.05	104.75	106.86	106.03	102.45	108.09	105.83	103.24	105.48	103.9	109.08	106.83	105.61	105.12	105.38	107.89	106.05	104.69	108.65	102.43	104.33	105.36	105.06	105.58	107.37	107.67	107.78	107.43	105.14	105.99	104.97	106.69	104.93	108.28	106.25	105.27	105.57	105.17	104.64	107.69	105.96	105.95	107.21	104.51	107.29	106.42	109.05	103.99	105.24
106.41	107.13	106.96	107.5	107.03	110.23	106.64	106.14	106.56	106.93	107.57	107.28	107.53	108.92	106.92	109.36	107.08	107.95	108.39	110.25	107.17	107.02	106.26	109.85	109.42	109.67	107.32	107.66	110.31	109.39	106.91	109.6	109.37	107.48	106.3	105.03	105.3	107.77	106.12	106.35	105.74	111.72	104.41	107.43	108.02	107.13	107.43	108.8	105.56	106.98
109.99	109.7	109.76	108.28	110.46	110.62	109.98	108.1	110.21	112.84	109.85	109.47	110.97	111.28	112.08	106.42	110.02	112.39	109.77	111.88	109.07	108.74	110.07	110.68	111.16	110.9	113.47	109.19	106.5	111.1	111.59	112	109.94	107.65	112.78	109.58	111.47	109.2	110.01	109.2	107.37	109.37	107.71	110.86	110.41	109.31	109.36	111.6	112.99	111.06
109.13	105.8	104.1	109.27	107.86	107.26	106.34	108.81	108.65	106.58	108.91	107.5	107.49	108.91	105.32	110.37	109.5	105.39	109.76	112.5	107.58	108.3	108.72	110.3	106.74	107.36	108.71	108.72	110.31	106.18	107.66	106.33	105.2	109.95	103.77	109.91	106.52	106.23	109.42	110.44	106.19	106.28	108.02	108.19	105.52	106.94	109.15	110.41	110.32	110.12
105.97	108.88	105.52	107.43	108.12	108.28	108.48	108.44	102.67	111.17	104.52	106.76	109.71	107.94	106.19	107.72	104.36	108.42	107.69	108.21	105.38	108.76	108.36	111.07	108.11	108	106.92	105.4	110.37	106.25	107.88	108.06	108.29	107.53	107.58	111.73	106.88	107.44	105.01	105.96	105.23	107.09	107.04	107.51	108.43	109.73	109.51	106.51	107.89	108.36
107.54	108.91	105.77	105.31	109.58	105.87	108.58	105.34	106.27	105.01	107.44	103.88	108.57	105.73	107.12	107.76	106.03	104.79	106.23	104.98	108.25	104.72	105.97	108.34	104.6	106.92	105.99	105.2	101.47	107.55	107.11	104.6	104.71	107.66	102.88	107.76	103.84	111.88	105.17	105.86	106.96	106.37	106.19	106.92	106.67	105.65	106.41	106.93	103.79	105.88
107.2	107.26	109.75	108.81	108.47	107.53	107.75	109.55	108.36	107.02	105.19	108.8	108.61	110.43	108.77	110.91	105.49	109.93	109.62	109.68	109.21	108.64	106.88	109.87	106.82	109.66	106.53	108.26	107.39	110.55	107.95	108.55	108.7	107.33	110.23	108.58	110.98	107.52	104.39	110.69	103.6	104.56	108.27	110.46	106.02	108.13	108.36	109.12	107.71	109.88
99.649	97.826	98.979	100.75	99.06	103.14	99.84	99.104	99.29	100.8	98.661	99.457	96.775	99.05	100.52	100.1	98.337	100.5	100.01	98.551	100.37	96.506	99.942	98.915	97.786	96.008	99.83	99.269	95.381	98.829	98.541	100.49	98.928	98.047	99.425	101.17	101.36	101.31	97.906	97.843	96.823	101.09	97.714	98.001	98.616	99.419	97.054	98.668	99.382	97.254
106.9	107.57	111.07	107.75	111.44	107.67	108.85	109.53	107.79	107.2	106.76	107.42	108.2	108.81	106.24	109.38	110.9	105.63	105.75	108.58	108.06	105.52	106.43	111.44	107.28	110.29	107.21	106.31	107.69	109.24	108.38	102.46	108.6	108.01	107.74	108.21	106.22	108.18	105.7	108.03	107.96	107.35	107.38	109.27	110.78	110.11	108.79	106.96	108.48	105.06
106.64	110.26	109.52	106.36	104.45	108.74	108.31	109.33	105.3	105.92	104.18	106.44	108.57	107.99	106.35	105.51	108.74	103.8	107.37	109.25	106.92	109.14	105.01	106.84	107.1	108.51	104.01	107	106.13	108.46	103.71	105.06	108.62	106.56	105.12	107.65	106.24	111.25	105.43	106.42	105.3	107.57	106.3	104.54	104.2	110.41	106.25	104.61	104.77	107.52
104.64	104.84	107.58	106.7	109.27	105.82	103.75	107.9	107.69	105.6	101.95	104.33	108.27	107.55	109.81	105.64	108.65	103.94	109.82	108.61	108.21	108.48	106.79	104.18	106.87	106.99	103.18	104.92	106.46	106.15	106.75	105.95	106.97	106.83	106.08	105.05	104.37	105.45	107.24	108.23	107.42	105.55	108.61	103.96	105.94	109.38	107.71	109.7	105.67	104.62
96.47	98.347	99.009	102.53	102.53	102.94	100.22	96.538	99.708	99.141	98.962	100.04	100.26	104.22	100.32	98.594	104.09	103.23	99.581	102.52	99.449	100.75	101.9	99.407	96.117	101.46	101.13	100.39	99.355	101.64	101.69	99.122	103.45	101.84	102.92	99.657	97.604	99.229	101.1	99.424	101.53	101.35	101.77	99.392	97.061	99.607	99.257	98.733	100.77	102.23
106.87	110.24	107.31	109.22	104.98	107.55	109.44	107.04	109.66	107.99	109.07	109.62	108.94	112.73	108.47	108.54	109.08	110.95	108.25	107.17	107.87	108.67	111.49	106.57	106.81	108.73	103.41	106.93	107.57	109.96	108.11	110.03	110.1	110.65	109.74	107.99	110.01	109.95	108.77	109.73	110.37	108.97	109.4	110.64	107.77	111.42	109.23	107.23	108.34	108.9
106.68	104.64	109.56	108.83	109.75	107.85	108.33	108.32	108.29	106.71	105.67	109.1	107.16	109.08	106.23	106.17	112.05	105.16	109.42	106.16	108.04	106.93	107.77	106.95	107.88	111.62	105.1	105.93	108.67	109.1	108.19	105.8	108.08	106.5	108.69	112.56	108.09	111.7	106.23	110.22	107.94	108.59	108.9	107.81	107.13	108.17	109.45	110.68	105.66	107.47
107.78	106.44	108	107.16	105.71	106.65	106.19	108.35	106.18	106.97	105.07	105.64	105.66	106.29	103.7	102.43	106.58	108.16	107.18	109.28	108.15	106.21	107.73	106.11	109.12	105.6	106.33	106.89	106.45	108.2	108.25	106.64	105.29	106.68	104.64	105.76	106.12	106.25	104.69	107.69	106	103.61	104.38	103.71	107.98	102.78	106.89	107.19	108.16	107.43
103.79	105.76	106.79	106.07	105.91	106.07	104.98	108.03	103.46	104.42	105.68	106.12	105.14	104.89	106.11	104.28	101.66	104.9	104.45	104.2	103.49	106.8	105	106.18	104.71	104.61	103.78	106.95	104.57	106.88	104.17	103.79	105.03	107.87	108.51	104.82	107.57	107.99	108.04	105.82	105.47	101.49	101.71	106.57	105.26	104.36	105.02	106.09	108.4	107.03
107.21	108.87	107.09	107.79	107.71	105.89	103.89	108.26	109.57	108.3	109.31	110.48	108.28	105.7	107.1	105.88	107.3	104.79	106.88	111.14	105.84	109.07	106.52	106.63	107.45	112.44	109.04	107.1	108.4	110.58	109.51	107.77	110.4	111.18	105.58	107.32	104.99	105.24	107.01	111.32	106.13	110.77	106.19	106.41	109.36	105.3	108.1	109.66	109.77	107.67
104.94	100.63	105.1	104.69	105.25	101.31	102.26	104.3	102.55	99.56	103.9	103.17	102.13	98.82	102.22	101.02	98.406	100.89	101.31	102.62	102.99	103.11	104.34	98.702	100.31	100.03	100.38	104.01	101.13	103.37	102.08	105.06	101.34	105.44	103.95	102.61	101.29	105.38	101.51	105.23	105.8	104.79	103.42	104.26	103.31	104.56	100.63	102.73	104.48	104.43
97.896	101.31	100.58	102.84	100.25	99.47	101.1	101.6	97.997	98.685	101.27	100.76	99.139	99.218	99.691	100.72	97.935	104.93	102.09	99.362	101.38	101.55	102.14	101.78	99.977	102.37	103.7	101.53	100.85	101.52	100.84	98.016	101.36	99.242	101.94	95.861	99.611	100.42	100.84	101.89	99.104	99.867	100.41	100.9	99.215	101.75	100.26	100.49	101.81	102.92
107.91	110.29	108.38	106.37	106.86	109.02	108.72	104.52	111.66	109.58	110.4	109.3	109.39	110.07	107.48	108.52	110.81	105.29	110.32	108.73	109.14	108.73	107.93	107.35	110.54	109.71	107.41	108.5	107.18	108.56	110.66	108.08	109.68	111.58	107.11	107.8	110.25	106.23	108.03	108.16	107.28	110.3	108.02	109.67	106.31	106.57	108.98	106.4	106.32	106.53
110.98	110.66	114.02	109.99	110.51	109.29	111.01	111.04	111.07	107.93	109.52	106.49	110.04	114.31	110.41	108.92	111.75	110.98	111.23	110.7	114.03	111.65	109.54	111.92	110.37	109.61	108.97	111.93	113.99	110.5	107.29	110.05	112.39	111.51	111.78	110.99	109.72	110.33	113.58	109.47	103.34	111.33	110.52	111.66	110.97	112.86	109.11	110.98	108.79	110.61
109.26	107.96	106.78	108.23	106.05	108.5	106.19	107.35	108.38	104.56	108.01	108	108.28	105.89	109.58	107.9	110.24	108.44	108.57	107.08	107.67	107.53	109.17	107.95	108.87	106.81	107.92	108.4	104.81	107.9	102.63	105.02	108.63	107.51	109.95	113	106.74	110.5	106.8	107	109.45	107.69	105.6	108.49	106.34	107.37	106.09	106.21	103.49	108.8
106.63	106.55	105.62	106.24	105.88	104.67	108.49	103.61	108.9	109.51	108.48	106.85	105.73	107.24	105.45	103.59	107.48	106.03	103.98	106.62	103.98	106.25	102.58	105.56	107.63	105.73	104.61	104.45	106.63	106.05	105.99	107.37	104.42	105.55	105.34	106.03	105.79	105.7	104.43	107.3	106.12	105.97	106.84	108.45	102.49	102.57	106.05	105.7	105.03	104.65
100.94	100.57	100.46	101.86	98.748	99.105	100.12	101.91	102.73	99.737	100.66	100.02	101.35	102.08	98.408	101.42	102.16	97.719	99.974	99.224	98.621	99.809	101.9	97.102	97.564	97.577	99.098	101.87	100.23	102.27	101.04	97.672	99.751	100.77	101.4	101.1	99.711	97.197	99.079	97.848	101.31	102.21	98.802	98.693	100.65	100.2	100.16	102.08	99.895	102.23
105.89	107.06	106.29	106.11	102.87	105.38	106.09	103.14	104.87	104.19	106.17	106.76	104.88	104.96	104.93	103.46	103.18	103.57	106.2	107.18	106.45	107.4	108.71	107.2	106.77	103.65	102.9	105.37	109.7	104.11	104.01	105.56	103.91	107.85	107.9	106.51	105.91	105.72	104.07	102.96	104.91	104.78	104.65	104.4	103.29	104.95	103.42	106.39	105.66	106.7
104.6	104.42	103.49	108.07	104.74	105.05	108.5	106.42	104.5	105.15	104.77	106.49	103.34	102.59	107.72	106.97	107.89	105.77	108.83	106.83	108.57	104.49	106.05	101.93	106.1	105.47	105.27	107.47	103.77	102.21	106.21	103.58	106.5	103.4	102.12	104.89	106.72	106.65	104.69	101.5	107.32	104.88	105.06	106.74	103.38	105.03	105	104.78	103.29	106.06
105.18	108.32	106.19	106.14	110.71	108.39	105.74	106.69	107.91	107.88	104.55	107.57	106.66	112.2	107.66	109.05	108.66	110.01	106.64	109.28	108.64	108.6	110	106.12	106.59	108.85	107.67	110.16	104.08	108.24	108.3	109.11	108.03	107.86	109.04	107.86	106.1	111.6	106.96	109.48	106.26	109.63	111.93	108.27	108.72	112.39	109.4	105.88	106.91	105.21
107.07	108.77	105.73	107	107.62	103.51	104.73	106.6	106.24	105.14	104.63	106.18	106.78	104.94	106.73	106.52	103.83	104.17	104.97	103.98	104.83	104.71	105.14	108.19	105.16	103.48	105.69	106.55	106.84	104.85	102.79	105.26	106.15	104.07	106.6	105.48	106.1	105.01	104.05	103.06	104.95	105.58	104.73	108.95	102.94	105.63	103.86	109.28	105.75	107.11
110.45	109.55	105.06	107.64	105.84	109.76	107.59	105.95	111.5	109.97	109.43	108.73	108.39	110.55	107.52	110.19	107.01	107.51	109.69	107.53	108.37	107.34	107.69	107.37	109.53	109.18	107.71	109.04	107.13	108.88	109.34	107.65	109.05	107.75	109.6	109.96	109.2	108.48	108.13	106.09	106.11	105.82	110.62	107.66	110.61	112.23	105.48	106.44	106.56	108.17
98.614	104.55	100.85	97.96	98.528	100.01	99.372	103.41	99.096	98.862	95.808	98.456	102.34	98.219	99.351	98.444	100.16	102.72	98.656	100.37	101.18	97.783	98.365	99.446	96.318	103.56	99.234	98.209	98.92	101.4	101	100.95	100.52	97.42	100.97	99.791	100.56	98.413	99.662	98.97	99.688	97.353	98.789	97.686	100.05	98.936	99.506	98.098	100.72	100.35
101.41	102.31	98.776	101.06	99.766	101.22	100.9	96.836	99.491	100.38	102.16	99.355	104.24	100.24	99.88	98.551	102.25	102.09	99.702	102.69	100.08	99.511	100.66	99.269	100.94	100.77	100.87	98.065	103.36	100.12	102.06	100.77	101.79	100.11	98.381	100.86	99.249	102.26	101.64	101.52	100.17	102.76	101.2	101.5	100.29	99.202	102.01	99.482	98.126	101.01
105.96	104.79	103.75	103.48	106.98	103.58	106.17	104.77	105.61	105.34	106.63	105.6	106.35	107.26	105.76	103.45	104.82	106.82	104.96	103.26	107.49	104.58	103.39	103.56	106.31	106.26	103.08	105.81	104.71	105.49	107.35	106.3	104.05	109.33	106.13	106.76	104.25	107.26	105.41	107.81	106.14	102.26	106.19	105.53	103.87	106.91	104.72	108.2	106.33	103.35
100.63	103.83	104.3	104.48	102.55	100.13	101.83	102.29	103.73	101.68	99.2	102.56	106.87	103.24	101.24	103.58	98.695	104.98	104.53	104.65	102.86	107.96	104.37	103.23	104.25	102.59	104.96	101.73	100.75	102.28	101.76	101.91	104.39	100.7	101.44	101.05	103.88	102.54	102.79	103.06	99.763	104.09	102.26	105.79	99.654	102.94	103.9	100.8	102.83	103.25
106.58	105.64	104.39	104.88	107.57	107.4	106.99	107.43	106.41	104.76	102.75	105.02	107.74	107.66	100.84	104.97	103.85	106.65	106.75	106.27	106.82	107.65	105.87	104.75	103.56	107.9	106.7	105.76	105.22	108.49	108.9	104.31	103.29	105.72	101.41	106.68	102.39	107.41	103.17	105.7	107.23	102.74	106.57	104.7	105.6	108.02	104.57	107.04	104.75	105.87
109.22	106.76	103.75	109.46	108.77	108.23	109.35	106.91	110.11	111.49	108.24	105.82	107.36	108.83	106.4	105.96	106.96	109.71	106.58	108.39	107.69	110.33	108.09	109.04	110.18	109.32	108.27	108.52	110.37	107.05	108.61	110.79	109.76	106.53	107.89	111.42	106.63	109.7	108.11	105.01	107.86	106.16	108.9	109.52	111.47	107.56	111.07	112.17	108.29	107
107.91	104.96	106.72	107.05	107.47	105.27	107.42	107.02	106.68	103.37	106.87	105.39	104.23	103.88	107.49	107.82	106.02	106.04	105.21	105.51	105.57	103.82	107.28	105.4	107.16	105.2	105.5	106.19	103.71	106.94	106.35	106.78	102.48	106.29	105.93	105.67	104.89	107.8	106.61	104.46	104.97	108.62	104.57	105.73	105.25	105.88	106.5	105.4	106.41	107.49
106.05	107.8	106.31	107.06	107.23	108.43	108.74	107.64	108.82	109	107.74	107.03	108.64	107.56	107.79	107.59	110.6	109.93	103.94	108.48	107.43	108.48	108.08	110.56	109.27	108.73	108.36	107.74	107.65	104.41	103.84	109.65	109.72	107.09	108.63	106.89	106.62	109.9	108.34	107.06	105.82	110.45	110.7	106.18	104.93	106.46	107.99	105.24	105.9	108.6
97.588	100.1	101.55	97.801	98.976	99.243	97.369	98.739	100.11	96.962	98.932	96.911	99.058	100.51	102.58	101.27	101.38	95.892	98.168	96.003	98.624	96.548	99.086	96.001	99.688	98.672	96.927	99	100.33	95.665	98.248	97.519	94.391	99.845	96.214	99.851	99.632	96.19	98.593	97.629	101.69	97.358	95.263	95.185	98.121	97.986	97.078	99.406	96.123	97.715
108.34	108.52	108.94	109.42	108.71	109.02	108.77	108.25	108.44	108.17	108.04	112.84	105.21	105.91	104.42	108.71	110.53	110.67	108.28	109.94	107.58	107.51	109.56	109.1	106.33	108.57	106.8	107.95	104.94	107.25	110.25	109.61	107.29	108.59	106.66	109.29	108.49	107.21	106.87	108.16	108.33	107.39	106.9	105.94	109.26	105.56	108.77	107.05	109.37	111.3
105.62	105.73	105.88	108.75	107.74	104.83	106.55	102.89	107.33	105.04	107.55	106.02	103.5	104.26	102.4	106.61	103.48	105.99	104.33	106.04	104.68	107.59	103.54	107.04	104.97	103.99	106.85	104.51	105.09	105.3	106.8	102.38	105.53	105.25	106.51	105.32	106.55	107.45	106.58	106.23	106.84	104.95	106.13	103.81	104.9	105.63	106.91	105.65	104.2	107.3
107.15	108.12	105.52	107.43	105.5	108.96	102.05	106.73	104.54	108.02	106.29	105.84	107.69	104.27	104.24	108.87	104.17	106.39	105.37	106.99	107.34	107.58	104.49	106.17	105.38	102.62	105.07	109.6	106.75	105.44	107.73	110.73	105.07	107.1	109.09	105.04	104.12	109.35	104.52	107.09	110.21	105.26	106.75	111.44	102.45	105.18	104.53	108.07	107.3	108.15
105.51	107.05	101.69	105.09	106.99	105.91	107.41	107.03	102.98	106.45	101.66	107.45	104.46	105.93	109.31	104.98	101.81	106.35	105.72	105.76	104.02	107.92	108.23	103.05	107.55	105.19	105.1	108.63	106.45	105.3	107.48	112.08	104.57	104.71	104.64	106.04	102.64	107.73	103.91	105.27	105.66	106.07	100.47	105.24	106.16	105.68	104.64	107.41	103.16	107.01
107.31	108.29	106.18	108.71	108.42	106.72	107.15	106.23	108.18	107.14	106.79	109.59	110.14	107.32	110.03	106.42	111.25	107.83	107.51	107.59	109.25	107.6	105.57	110.16	110.81	109.9	110.88	109.56	110.01	107.75	109.89	107.41	107.93	109.03	106.8	107.55	107.16	108.7	107.2	110.39	107	109.18	107.2	107.43	108.02	106.14	110.61	106.77	108.02	108.5
101.42	101.2	100.69	101.53	102.58	99.002	101.79	99.463	101.01	100.78	103.42	100.08	102.96	99.927	102.36	98.164	98.432	99.553	98.701	101.24	101.8	99.749	99.36	101.18	101.66	103.37	99.463	98.794	101.49	99.977	103.3	99.475	102.69	99.543	101.25	102.23	101.93	99.979	98.067	98.964	99.339	101.4	100.36	99.553	100.81	103.19	99.027	100.78	100.69	99.539
108.45	106.49	105.17	108.24	105.72	105.31	103.55	107.47	103.82	106.89	105.89	103	105.4	106.34	106.15	105.57	106.44	105.34	106.25	103.91	106.31	106.17	106.06	106.06	105.29	109.22	105.72	105.49	105.56	106.98	108.91	104.85	103.51	107.47	107.5	105.15	107.1	105.98	106.73	109.33	106.87	106.61	105.92	107.81	104.49	108.05	107.5	106.37	102.23	106.99
107.57	106.28	106.61	108.01	108.27	107.15	103.45	109.26	109.58	108.22	104.36	109.36	106.95	110.28	109.09	111.37	108.88	107.78	106.71	106.01	108.41	105.77	105.51	110.01	106.47	106.78	109.01	101.86	107.16	108.55	107.73	109.25	108.02	106.82	105.94	109.62	109.42	107.7	106.45	107.17	108.26	106.57	107.69	108.03	108.16	106.45	108.17	108.93	108.35	110.14
96.321	96.146	96.608	94.368	98.684	96.076	96.884	102.02	99.593	98.405	100.38	96.801	98.651	98.088	97.942	95.606	95.912	97.972	96.038	96.905	99.886	96.5	101.05	98.436	98.448	96.938	95.026	96.814	94.348	96.68	101.89	102.37	97.531	101.24	98.871	99.293	94.947	97.473	102.48	99.098	99.06	95.508	98.83	96.354	100.81	99.467	96.036	96.315	99.358	102.29
111.62	108.7	110.57	108.39	111.49	110.64	110.02	107.91	113.07	110.57	112.21	111.24	111.89	108.15	112.28	109.93	110.92	110.03	111.94	112.44	109.02	112.85	110.19	111.34	108.24	112.96	108.03	108.1	110.37	108.5	109.37	110.89	112.35	111.09	111.03	108.59	106.7	112.14	110.54	113.79	108.96	109.66	109.32	111.22	111.12	110.65	107.85	112.95	110.73	106.16
106.71	104.45	105.25	103.86	103.88	102.12	108.16	106.38	106.46	106.34	105.05	104.99	108.66	110.02	106.22	105.37	105.82	103.74	107.51	105.28	106.32	104.53	105.88	105.98	104.18	106.75	105.44	105.38	103.41	105.07	107.58	103.51	106.18	105.58	105.31	108.38	106.22	107.97	106.55	107.98	105.05	104.59	105.81	106.19	105.16	109.17	103.59	104.6	105.84	105.71
101.65	100.5	100.72	101.15	102.08	100.77	100.38	100.86	100.99	103.11	103.16	100.39	99.26	98.745	99.606	100.66	104.08	98.266	100.99	100.9	98.617	100.05	100.59	100.13	101.14	101.96	101.03	101.31	99.483	98.684	101.55	101.69	99.32	100.41	101.14	102.06	100.93	103.71	101.97	102.17	103.22	99.911	100.3	100.85	99.788	98.492	103.27	98.64	103.11	101.02
109.28	109.95	106.94	106.89	107.36	105.85	110.07	109.7	110.57	110.01	107.69	108.73	105.22	106.47	108.9	111.61	111.08	107.32	109.97	108.33	105.88	107.2	109.01	108.43	111.99	108.32	109.67	110.35	110.5	109.61	108.89	109.79	109.32	107.5	107.24	105.46	107.16	110.08	108.03	108.39	107.49	108.21	107.63	107.48	109.82	105.99	106.96	109.44	108.08	102.98
104.7	105.24	106.43	107.33	106.76	107.5	103.81	105	107.21	106.78	104.8	106	105.18	102.69	104.13	107.24	105.69	104.71	105.18	106.29	103.38	107.34	103.34	104.87	105.36	104.4	105.53	108.8	107.56	103.38	106.2	105.99	109.2	103.15	105.34	104.53	104.44	104.41	105.58	102.02	106.06	106.67	103.63	110.02	105.99	104.85	106.21	103.85	107.04	106.08
108.73	108.45	104.95	103.93	107.11	109.93	105.62	109.38	109.68	108.93	106.51	108.9	104.5	107.69	103.82	105.19	106.91	106.83	109.37	105.85	104.97	107.62	106.8	108.31	105.07	108.29	105.33	108.57	106.34	105.4	106.54	103	106.88	108.22	108.06	107.52	107.44	103.53	108.83	107.37	107.82	104.81	106.36	104.05	108.16	106.45	103.74	106.17	105.86	106.67
108.9	109.43	109.49	111.04	110.23	108.44	108.58	107.51	108.08	110.2	106.87	107.01	109.4	109.58	110.59	108.6	110.04	108.5	111.44	111.12	109.71	110.54	111.69	108.26	108.34	107.44	107.85	106.99	110.81	111.13	107.45	108.7	110.34	113.82	111.49	106.5	109.29	109.55	109.08	108.22	108.17	107.91	108.75	109.9	109.86	111.25	107.46	110.8	109.2	106.76
101.55	99.57	102.53	101	100.8	100.44	99.164	101.53	98.984	97.968	99.908	100.4	102.83	100.6	96.223	98.743	99.547	100.97	99.345	97.397	101.15	99.6	100.94	100.04	101.32	101.86	96.42	98.282	96.25	99.158	96.173	102.83	101.97	95.511	101.74	99.434	99.931	98.461	98.767	97.13	100.22	99.909	102.54	98.543	102.97	103.23	98.221	99.812	99.638	100.19
105.76	106.09	106.02	104.27	109.8	105.47	107.2	108.28	107.26	103.46	103.87	105.23	107.65	108.1	109.07	107.67	105.18	106.48	103.49	104.84	103.46	105.68	105.36	106.1	108.15	104.31	108.53	106.38	106.54	105.97	110.25	105.04	105.54	105.37	106.5	102.9	107.77	104.36	107.39	105.62	107.38	105.97	107.56	109.09	105.02	102.98	105.68	107.17	104.33	105.78
109.86	109.73	108.9	110.29	107.87	108.42	110.35	106.85	108.49	107.92	110.45	109.97	111.09	108.67	108.31	110.36	109.05	109.61	109.16	107.95	109.34	112.04	106.87	109.39	107.72	105.84	106.69	108.84	109.1	109.76	109.78	106.3	109.88	107.4	105.45	110.64	110.34	109.67	111.97	107.55	110.06	107.63	110.03	110.15	109.25	106.6	112.48	108.16	108.18	107.28
108.38	104.66	102.98	105.07	106.94	104.71	106.4	108.81	105.93	104.58	106.1	104.96	106.7	103.91	105.55	107.96	104.52	105.74	105.18	105.24	105.28	106.88	106.01	106.51	105.29	105.5	104.8	107.44	105.14	106	105.02	105.51	105.26	107.47	105.77	106.98	107.1	104.03	102.26	108.04	106.55	105.69	105.74	106.41	105.24	108.66	108.35	107.22	106.54	104.93
105.54	105.03	109.22	105.46	104.61	107.27	106.17	108.27	107.36	106.12	106.73	109.29	106.6	106.9	105.33	107.52	103.3	110.3	108.58	105.05	106.59	105.88	104.43	109.68	110.38	108.01	107.77	106.89	106.59	104.11	107.13	105.87	105.24	109.11	106.34	106.8	105.58	105.29	105.83	105.61	105.85	104.64	106.08	105.32	105.74	107.52	103.47	105.03	106.53	104.8
107.1	106.35	105.24	106.67	107.85	107.98	107.51	106.7	107.59	109.77	109.03	108.62	107.05	103.91	105.01	106.5	105.11	106.7	106.46	105.32	105.84	107.48	108.69	106.07	104.61	106.44	104.92	110.7	105.08	104.24	105.45	105.82	107.7	107.37	107.51	105.56	107.56	107.78	106.56	106.92	105.38	105.32	106.94	104.11	109.27	105.93	107.57	105.13	104.5	104.86
107.02	104.59	108.39	107.63	106.88	107.88	105.87	105.06	110.64	105.55	105.47	107.44	104.67	109.23	104.26	107.37	103.3	104.19	109.52	105.21	106.79	106.85	108.58	106.6	104.13	103.81	107.07	105.98	106.78	108.95	106.51	106.39	106.05	106.8	104.23	106.71	105.85	106.82	105.67	105.68	106.76	105.34	104.72	106.76	104.44	106.52	102.62	105.57	105.09	105.98
106.11	110.49	111.32	112.05	110.98	110.19	113.78	111.73	111.31	111.78	114.03	110.41	109.02	111.06	106.85	110.25	112.04	110.5	110.05	113.18	109.87	112.98	109.13	107.84	109.81	112.14	107.48	109.47	110.95	111.4	108.68	111.42	112.59	110.54	110.94	109.45	111.54	107.79	112.85	109.25	109.28	108.43	111.15	107.09	109.8	108.74	109.61	110.16	108.22	107.62
103.66	107.42	106.79	104.42	109.99	107.68	105.47	102.89	106.71	104.81	105.76	109.25	104.62	104.09	104.18	107.94	105.34	106.74	105.6	108.72	105.97	106.86	107.04	104.91	103.89	107.69	110.19	103.47	106.02	106.66	107.92	103.89	108.21	106.52	107.91	104.41	106.01	106.24	107.18	104.85	105.93	103.79	106.53	103.51	107.43	104.65	106.32	106.6	105.61	107.49
106.14	109.59	105.45	108.85	106.93	105.13	107.81	104.95	108.06	108.21	107.57	103.5	111.13	108.08	106.14	108.6	107.05	105.85	109.05	108.73	105.8	107.81	106.77	107.88	106.06	107	105.38	108.1	103.05	105.62	104.78	106.82	108.61	109.29	107.64	103.72	106.93	104.55	105.16	106.57	108.32	105.03	107.07	105.82	104.92	107.63	106.59	107.82	108.84	104.86
100.59	102.63	99.198	101.37	100.31	99.552	100.72	98.248	98.178	101.99	96.645	98.101	100.89	101	96.909	99.95	98.724	104.02	100.19	102.08	100.72	101.52	100.92	98.242	100.69	98.459	96.958	99.672	101.5	99.46	100.62	102.88	102.28	100.78	99.504	97.202	99.756	99.103	99.266	99.232	103.32	101.75	100.79	100.14	98.502	100.59	100.01	101.7	98.933	99.486
106.51	105.73	101.99	105.04	103.82	109.01	106.64	105.21	107.35	105.09	104.92	108.22	104.85	101.49	104.59	105.9	105.7	103.17	105.71	106.18	104.43	102.7	104.52	104.35	109.17	108.26	105.57	101.73	107.09	107.34	107.58	105.19	106.52	103.7	105.63	106.85	105.2	101.86	108.34	106.05	108.51	107.13	103.74	104.95	104.5	106.44	108.47	107.68	105.97	105.13
105.19	109.13	106.08	106.2	103.87	103.44	103.06	110.85	106.15	106.63	106.65	103.77	105.58	106.89	105.92	104.23	105.76	106.11	106.41	106.04	107.28	104.37	106.13	106.49	105.15	105.33	104.85	106.17	102.85	105.58	103.01	104.25	102.69	104.45	103.66	105.57	103.03	105.18	104.2	104.69	106.21	102.98	107.37	107.92	105.62	107.6	105.92	106.03	108.01	106.95
106.63	106.64	107.33	105.41	105.4	104.98	108.12	105.6	104.14	108.58	107.32	108.62	110.22	103.99	106.34	106.82	109.04	108.66	107.36	107.06	108.84	107.98	107.1	107.36	107.93	106.64	105.35	105.23	104.33	103.76	106.12	108.46	107.89	104.14	108.26	108.24	105.73	107.27	104.96	104.1	109.34	106.24	106.62	104.14	107.39	107.51	108.13	107.06	108.63	107.56
94.756	97.402	97.987	96.225	97.894	97.69	97.594	99.433	100.9	101.57	98.547	96.036	95.948	99.923	97.519	97.629	100.37	97.411	99.351	97.315	98.32	95.2	98.715	100.11	100.05	98.851	98.09	100.38	100.78	100.21	99.067	96.962	102.19	99.047	98.824	100.26	100.75	98.082	99.539	97.011	98.787	99.236	99.655	99.015	98.502	99.321	95.55	100.52	101.69	98.328
108.89	112.52	113.98	110.17	110.31	110.98	112.04	112.31	109.61	112.42	109.89	109.45	112.03	110.37	108.86	110.26	108.19	112.11	112.91	113.23	114.45	108.91	111.15	107.96	111.01	110.29	112	112.28	111.08	111.46	113.02	108.04	106.8	109.99	108.22	111.96	112.34	112.31	112.89	113.49	110.71	107.82	111.89	109.42	108.54	110.2	108.41	113.05	109.22	111.46
105.08	108.62	109.07	105.63	110.98	109.55	109.11	109.8	107	109.03	106.84	109.18	104.1	107.29	107.66	105.91	104.55	108.39	104.53	106.49	104.53	108.5	111.69	108.88	107.7	109.49	107.84	106.04	109.71	108.16	108.42	108.16	106.1	109.38	109.22	109.62	109.06	107.69	106.04	107	105.69	105.52	109.93	106.84	106.7	105.13	106.45	105.73	107.76	107.97
105.7	108.03	107.2	110.73	108.16	105.44	106.66	106.39	108.68	107.78	105.77	108.55	110.22	105.7	109.98	108.65	107.52	107.31	108.27	107.07	106.84	108.86	107.69	107.53	108.15	107.44	106.18	106.88	109.45	105.93	108.29	107.26	106.91	109.49	107.14	105.07	106.91	108.01	107.89	106.22	107.69	111.08	105	109.14	110.52	108.02	107.59	106.44	107.78	108.39
104.63	107.46	109.12	106.27	109.81	108.38	106.01	107.13	105.92	105.19	105.67	106.08	105.94	106.02	103.02	105.8	105.13	104.34	103.4	108.72	108.16	111.57	103.19	107.98	106.44	106.57	106.5	103.27	107.13	105.51	105.46	105.21	107.85	104.94	105.19	108.23	108.22	104.98	107.42	109.47	104.9	109.73	107.9	105.47	107.67	106.77	109.4	106.81	106.11	107.28
108.35	106.02	107.24	107.52	105.01	108.58	103.88	104.79	109.22	108.45	103.04	105.5	104.34	103.4	107.96	104.34	108.71	103.9	103.28	107.8	105.57	105.03	107.18	109.06	103.24	109.02	108.9	104.9	105.48	107.33	104.4	105.95	106.14	105.48	108.02	105.65	106.51	107.87	107.84	106.43	107.73	105.74	109.1	106.91	105.12	104.89	104.74	106	106.19	107.33
107.05	107.77	111.5	107.22	109.56	107.08	108.63	110.22	106.56	109.81	108.57	108.93	108.92	107.8	107.92	108.54	105.39	107.93	106.12	107.17	107.06	107.32	107.86	106.26	107.04	108.25	105.99	110.19	106.99	109.6	112.58	105.49	107.19	106.43	107.86	109.35	108.05	109.01	109.94	106.51	110.13	109.79	108.33	109.02	110.88	108.84	108.61	105.9	110.99	111.03
109.12	109.2	108.1	108.38	109.19	111.24	108.26	109.2	108.88	106.81	108.22	107.73	107.15	106.45	107.32	108.66	110.13	110.36	107.39	110.43	108.41	108.1	111.22	105.7	109.12	109.65	106.07	106.39	106.28	108.82	110.13	112.85	110.65	109.75	108.29	110.34	109.48	107.66	108.6	109.13	106.97	108.57	107.83	108.67	106.67	107.35	110.54	105.41	109.04	109.23
104.47	103.25	106.01	104.42	109.89	105.78	107.29	106.64	101.72	107.27	106.24	101.74	106.87	107.87	104.6	104.45	106.32	107.74	102.98	102.53	104.3	105.78	105.06	105.64	106.97	107.19	107.98	106.46	104.21	104.55	105.92	105.44	106.35	107.1	103.69	106.39	104.61	106.84	104.13	105.54	103.16	102.12	105.95	106.86	106.26	105.15	106.31	107.97	107.04	104.79
96.199	95.786	99.928	96.844	97.465	99.352	101.35	96.43	96.827	97.121	101.58	100.38	97.808	96.622	98.235	98.757	98.787	96.039	98.507	98.103	99.315	96.342	100.12	96.531	101.38	97.817	98.253	95.911	97.708	97.932	97.979	98.296	98.307	92.449	97.645	96.985	97	96.032	97.219	96.013	97.335	95.531	99.341	96.031	100.68	97.851	101.57	95.14	99.818	98.691
106.71	107.89	107.57	104.78	106.53	107.84	112.05	107.7	108.16	107.88	106.82	108.51	108.04	111.46	106.91	104.45	104.93	111.9	108.38	107.91	110.25	111.18	109.65	109.2	105.74	108.12	109.01	108.22	108.57	112.36	107.67	109.98	107.56	107.08	109.11	109.45	107.69	105.65	108.05	109.44	111.07	109.83	107.22	105.09	110.99	110.36	107.42	107.07	108.04	107.92
104.48	105.12	107.21	108.42	107.68	107.7	103.63	104.73	104.58	106.69	104.12	103.99	105.19	101.26	108.44	110.68	104.05	105.95	106.58	108.48	104.58	105.43	107.5	105.3	106.16	104.08	101.74	106.92	103.69	105.32	100.85	107.26	109.42	109.51	102.9	107	106.45	104.13	103.7	109.15	105.31	104.1	104.39	108.49	107.76	107.57	103.16	103.79	103.08	101.03
108.55	105	106.54	107.19	109.46	105.34	108.31	106.92	107.89	104.25	105.7	105.38	106.84	105.72	107.79	106.54	108.88	110.26	103.85	108.34	107.68	106.14	106.75	105.57	107.27	102.28	106.75	107.58	105.03	106.97	107.13	103.77	106.62	106.72	102.85	106.52	106.49	109.15	100.77	106.62	105.24	107.46	106.3	104.9	109.02	107.65	103.93	105.01	108.36	104.26
107.15	103.19	103.32	104.66	105.73	104.88	104.35	104.05	104.61	103.29	103.76	107.03	104	104.51	103.81	106.54	103.36	106.34	109.63	106.13	104.9	105.22	104.43	104.61	103.86	106.87	104.28	103.23	106.07	105.4	105.88	106.75	105.42	100.01	107.01	105.34	105.97	107.03	106.26	103.38	104.31	105.48	108	103.5	105.29	105.32	101.11	104.5	107.15	104.61
108.89	105.32	106.19	109.83	103.49	109.82	105.42	104.45	108.28	106.1	105.74	101.89	105.1	107.36	107.46	105.1	102.81	102.5	106.1	104.6	102.84	109.87	107.49	105.27	106.52	106.63	105.56	106.63	106	104.59	104.3	105.84	105.86	106.92	104.38	105.62	107.68	108.47	105.79	109.51	107.01	106.64	106.24	106.27	104.03	105.82	105.11	106.48	105.93	106.55
106.4	108.4	104.75	107.54	103.28	103.4	104.65	107.78	103.7	106.85	109.87	104.58	103.09	106.3	104.51	107.4	105.46	105.02	106.95	111.22	107.72	106.69	106.53	107.71	108.24	106.01	106.11	106.89	103.23	108.74	107.37	104.44	106.65	107.25	105.25	104.42	105.86	106.38	106.59	103.95	107.13	109.36	107.72	106.29	107.39	105.07	105.64	107.54	107.06	104.3
97.993	96.446	100.48	98.345	97.725	100.03	101.34	99.938	95.574	99.255	99.702	97.106	99.159	97.961	98.874	98.492	99.043	97.006	97.892	98.587	98.136	97.929	97.307	98.195	99.399	98.329	96.474	100.16	98.543	100.93	98.013	96.629	99.023	100.49	97.106	98.999	97.17	97.116	97.507	97.714	98.147	99.556	95.201	97.274	101.09	100.27	99.925	98.731	95.258	97.244
102.84	104.8	104.43	106.05	106.38	106.54	107.43	105.19	104.23	103.93	105.39	106.67	103.03	106.41	106.28	105.99	106.04	106.96	104.07	106.52	107	106.7	105.66	106.98	106.4	104.45	106.4	106.91	106.28	106.15	104.77	105.17	105.93	103.62	104.99	108.11	107.17	103.06	107.59	105.55	107.63	104.33	104.33	106.32	104.11	105.92	102.32	105.23	104	103.3
99.096	98.576	98.913	95.804	96.955	100.5	98.924	97.683	99.945	99.115	98.28	98.179	100.78	98.503	98.07	99.325	98.063	99.522	99.879	96.666	98.854	97.399	96.14	98.376	98.699	98.772	101.93	99.211	95.465	98.386	95.7	101.14	99.081	99.809	98.895	98.477	99.39	97.3	97.009	93.466	101.23	97.547	95.748	97.658	100.29	95.654	97.735	94.44	99.25	98.388
108.83	106.75	109.23	110.5	109.9	107.88	105.64	110.02	108.37	111.22	108.83	108.96	111.41	105.18	108.25	108.84	110.64	106.62	109.17	108.49	105.01	109.17	109.16	110.08	106.15	106.5	109.14	107.89	108.75	106.84	110.53	107.89	107.38	107.77	110.82	105.18	108.65	107.53	111.81	109.45	112.3	110.96	106.21	106.07	109.03	110.22	108.19	107.03	109.14	106.8
101.03	99.848	100.46	100.45	100.25	98.526	99.097	98.624	102.6	101.95	100.08	98.771	101.72	98.741	98.067	99.508	101.68	104.4	103.33	99.808	102.87	98.834	100.29	99.541	104.26	101.41	102.51	96.565	101.56	101.54	100.44	100.49	98.621	100.27	102.17	102.83	99.37	100.78	101.19	101.02	98.057	100.91	97.549	100.14	97.952	98.659	99.924	99.603	101.35	98.789
95.424	96.675	102.34	100.21	95.096	99.079	99.118	98.819	95.858	98.501	99.812	98.841	99.651	95.987	94.932	95.709	99.185	97.374	95.441	99.903	97.879	98.73	97.503	99.249	98.186	98.394	99.095	97.519	95.295	99.225	100.3	99.994	98.637	100.35	100.15	98.286	97.534	96.878	96.27	98.123	98.781	98.106	101.19	96.024	99.674	96.917	99.158	96.446	98.535	100.59
106.36	106.75	110.63	109.77	108.17	108.16	108.87	108.05	109.04	107.76	109.18	110.48	108.86	107	109.98	109.6	108.39	108.01	109.58	102.28	107.25	102.78	106.43	107.1	109.67	109.73	109.08	108.73	110.06	109.53	107.24	106.01	108.86	109.16	109.45	108.88	108.39	109.23	108.58	110.43	108.08	107.66	109.18	108.93	106.97	109.51	108.87	108.99	106.87	108.43
110.27	112.49	108.46	111.2	111.65	110.84	110.68	108.07	111.24	110.3	108.66	108.9	108.15	107.46	112.27	110.02	110.42	109.17	110.89	109.44	112.43	112.74	113.1	110.94	110.07	109.21	106.71	109.02	111.33	111.49	109.79	111.42	111.2	109.65	110.36	110.2	110.62	110.64	114.24	110.62	111.28	111.45	112.28	111.77	109.98	111.56	111.38	109.86	109.55	109.97
100.4	99.947	100.47	96.223	97.792	97.912	96.468	96.488	98.017	98.767	97.66	98.213	98.92	98.192	101.16	99.215	99.618	98.88	98.831	98.737	99.033	98.065	96.911	97.093	100.84	97.777	98.814	99.274	97.335	98.723	97.497	97.975	101.81	98.741	97.192	98.534	100.29	99.304	97.293	100.09	96.972	98.627	97.928	97.662	100.55	97.84	98.701	98.484	97.976	98.991
109.03	107.42	110.92	108.21	111.84	108.66	112.01	108.95	105.25	108.86	108.48	108.57	107.96	108.25	110.51	108.41	107.87	107.16	109.92	108.69	110.65	110.52	108.83	109.65	108.34	107.77	108.85	111.4	109.84	108.5	106.81	105.98	109.25	106.34	109.16	106.27	110.42	108.6	108.35	110.97	106.23	107.74	107.31	111.17	106.84	107.95	107.03	109.44	106.15	113.61
106.21	105.35	105.56	107.57	106.13	103.2	102.5	105.86	107.96	102.61	105.67	105.52	105.07	104.25	105.37	106.32	103.79	103.68	103.57	109.46	104.27	103.69	101.88	104.62	107.79	103.43	107.62	106.38	105.51	105.83	108.03	105.48	107.31	107.4	105.54	107.43	106.88	108.57	105.75	105.65	106.48	104.1	103.7	103.03	106.02	105.28	103.36	106.88	106.97	104.13
104.13	105.58	104.9	107.48	108.38	104.57	102.5	102.43	105.2	102.83	105.23	102.81	106.72	107.61	106.65	107.51	106.48	104.48	105.43	103.04	104.66	105.26	103.93	107.28	107.6	103.29	106.47	105.03	107.81	108.55	105.13	104.47	108.63	103.42	102.05	106.78	107.85	107.21	105.44	104.71	107.91	106.11	109.37	104.81	102.88	109.15	104.97	104.32	108.13	109.59
96.284	98.391	96.699	96.284	98.505	100.69	97.392	96.889	99.817	101.59	94.543	96.861	95.007	98.093	97.504	98.811	98.384	93.62	91.164	97.746	97.79	99.066	97.823	98.253	97.668	99.053	99.648	99.135	97.352	100.59	95.14	99.747	96.457	96.069	95.923	101.48	99.181	96.46	97.298	96.877	96.221	94.627	102.9	100.92	97.446	98.182	98.389	97.949	99.05	98.329
99.273	102.44	99.066	98.592	100.85	95.394	99.594	98.235	99.458	100.84	99.352	100.72	100.06	98.561	99.661	101.71	97.334	98.683	99.734	102.95	100.77	101.17	100.34	98.63	100.57	98.969	100.25	99.341	99.622	100.35	99.779	100.42	99.18	98.78	98.541	101.07	101.63	102.36	103.12	101.6	98.865	99.786	100.75	101.14	98.215	104.18	98.671	98.954	101.57	102.71
108.73	104.61	105.94	108.22	105.19	108.16	108.25	106.08	105.95	108.29	107.11	104.4	105.01	105.84	106.6	105.14	109.64	107.14	108.93	106.78	105.46	105.57	105.81	106.94	107.82	104.1	105.64	104.96	109.12	104.59	107.68	105.89	105.53	103.67	109.51	106.65	106.88	105.38	108.79	106.23	105.8	105.51	106.91	105.12	106.51	109.11	105.76	108.31	104.51	106.13
108.57	106.57	105.21	105.11	107.18	104.78	105.67	105.76	106.34	106.97	109.38	105.71	105.12	106.05	105.7	105.75	103.92	104.74	105.78	105.47	107.09	106.75	105.48	104.88	108.21	106.95	106.58	106.42	107.98	106.38	103.06	105.32	108.54	103.44	105.27	103.29	105.24	107.32	107.56	103.96	106.94	103.5	106.91	104.43	108.42	106.49	106.98	103.44	105.68	105.21
109.17	110.28	110.79	109.34	112.17	108.99	110.38	110.23	109.44	112.12	110.51	112.71	112.63	109.86	112.46	113.13	111.82	107.62	110.38	112.88	111.51	108.86	113.61	112.5	110.62	109.85	113.28	112.13	108.77	110.55	113.06	108.41	110.94	109.47	108.16	112.61	111.84	106.71	109.53	115.1	109.92	112.55	106.75	111.2	111.2	111.34	109.37	111.3	108.71	107.38
95.399	97.986	96.997	97.788	96.767	98.579	99.237	99.265	98.916	97.227	95.78	95.51	90.665	101.73	97.337	97.173	99.095	95.799	96.762	100.61	99.993	95.422	95.909	96.164	96.004	95.914	99.94	101.37	98.989	98.74	97.475	96.381	98.589	96.858	97.902	98.593	97.901	96.27	98.047	99.592	97.913	97.439	98.979	99.344	94.777	97.789	99.814	98.67	98.38	98.217
105.22	106.74	108.29	106.39	104.3	105.72	101.86	106.88	103.64	109.29	106.76	105.37	108.61	103.66	104.5	102.68	106.63	106.85	104.82	103.67	105.17	104.7	105.19	107.14	105.62	106.35	105.21	104.92	104.41	105.31	105.01	105.7	109.05	104.14	106.89	104.36	104.85	102.91	106.16	108.36	106.39	106.62	108.16	107.19	104	103.74	102.66	105.53	109.65	105.24
100.68	97.903	99.222	100.69	98.131	99.542	96.029	100.45	97.183	98.203	97.942	97.622	97.995	97.835	97.539	98.509	98.918	100.15	99.983	95.768	95.577	100.3	99.046	100	98.823	96.377	98.705	99.755	98.392	96.373	99.212	99.793	96.045	100.78	96.861	95.105	98.863	99.171	99.601	98.34	99.022	97.082	97.987	99.461	98.012	98.328	95.868	97.623	98.337	95.81
107.48	106.49	106.97	106.43	105.05	105.95	106.77	107.15	105.93	104.85	103.11	105.15	106.56	104.73	107.36	102.05	105.35	107.05	104.53	103.08	105.66	106.09	105.09	106.5	105.98	104.14	104.25	106.81	107.12	106.33	104.72	107.39	107.56	108.74	105.76	106.76	106.41	106.97	105.35	104.73	106.41	103.8	104.02	102.93	106.31	104.11	105.2	106.83	108.43	104.65
108.13	103.49	108.63	105.46	107.46	106.62	109.08	110.74	107.01	106.25	107.62	107.5	107.93	105.88	107.26	107.33	104.24	107.11	106.37	104.47	105.99	104.74	105.9	110.5	109.8	105.17	105.97	105.61	107	102.26	107.84	102.72	107.38	105.2	107.43	105.22	106.72	106.63	107.46	107.54	104.45	108.33	104.63	107.9	107.85	106.98	106	107.89	104.34	108.95
111.65	107.9	111.52	110.53	106.21	107.72	110.38	108.1	106.15	112.71	108.37	106.26	107.57	110.28	108.72	109.38	109.9	108.91	109.34	108.19	105.72	109.99	108.8	108.16	107.8	108.27	107.64	108.37	107.97	106.19	107.05	110.91	107.95	109.45	108.17	107.37	107.36	107.72	109.28	105.97	106.6	107.54	107.92	109.51	106.51	110.97	108.03	107.26	106.55	110.12
105.47	105.97	107.61	108.59	105.76	109.26	109.47	103.61	107.89	107.16	106.24	105.09	107.7	104.5	108.75	108.35	109.4	105.5	104.72	108.03	106.44	108.3	108.86	104.34	106.32	107.29	108.68	107.97	105.43	104.8	105.3	106.2	106.84	107.63	105.54	109.86	108.43	108.2	104.33	104.47	108.45	107.96	105.98	106.03	108.03	106.42	104.38	106.86	107.68	109.28
97.145	97.886	97.214	96.173	100.16	95.881	96.518	100.11	97.56	95.995	97.186	98.072	98.934	96.376	99.01	96.164	100.11	94.73	101.22	97.628	95.379	101.78	97.512	96.981	97.092	98.026	94.009	97.487	101.13	99.309	98.793	99.808	99.03	100.38	99.627	99.812	97.349	97.524	100.25	98.406	99.128	96.494	100.22	95.441	99.626	97.912	96.898	93.804	97.832	98.472
104.48	103.94	104.9	105.47	103.65	104.88	106.3	106.1	107.59	106.14	104.46	105.99	106.43	105.69	106.07	109.16	105.28	103.8	106.14	106.2	105.75	106.08	105.65	107.21	107.07	101.76	107.83	104.81	105.66	105.5	105.88	108.09	105.04	107.29	103.06	107.11	107.64	106.13	104.81	105.6	103.05	105.25	105.13	105.67	107.45	107.5	107.92	104.58	106.02	103.77
110.07	110	105.74	105.64	108.77	107.26	108.23	110.89	109.58	105.25	104.5	107.36	107.53	105.98	106.53	108.76	107.49	103.72	109.03	108.5	106.17	111.97	108.77	106.58	105.78	108.05	106.75	110.07	109.65	107.33	109.89	107.74	105.24	106.15	111.1	107.96	106.88	105.72	107.12	111.65	108.88	108.65	109.51	106.3	106.91	107.05	105.51	107.61	106.93	112.89
103.78	101.21	98.191	101.86	100.3	98.051	100.57	102.66	103.7	101.31	100.67	100.37	97.822	100.99	102.36	99.466	97.891	101.09	100.78	100.12	100.34	100.01	100.58	95.067	99.856	100.54	98.473	101.51	100.98	98.813	101.94	98.931	100.34	100.3	99.295	100.56	99.064	100.12	101.32	102.34	99.903	101.78	100.55	101.68	100.41	100.9	99.336	100.72	100.25	99.47
97.354	97.002	97.632	97.495	96.332	98.431	97.212	95.84	97.427	98.176	100.29	97.036	97.421	99.575	97.211	97.911	100.96	96.036	98.497	99.4	100.9	96.8	100.86	97.708	95.704	97.012	96.791	99.356	98.748	94.968	99.32	99.385	102.24	101.15	96.899	96.896	100.03	97.16	99.111	98.415	96.266	99.424	99.058	99.295	99.11	99.876	99.442	99.902	100.33	98.485
114.06	110.36	108.27	110.56	110.21	110.97	111.53	110.28	109.7	110.92	111.46	109.23	109.81	110.88	108.19	108.5	110.5	109.93	113.21	111.64	109.15	107.81	109.59	110.88	109.84	113.71	109.82	109.32	110.86	109.54	109.37	111.84	110.24	110.15	107.9	111.49	109.88	109.59	113.61	110.54	109.07	111.32	109.85	112.29	111.25	113.78	110.52	109.02	110.46	110.56
104.84	110.13	109.05	108.55	107.64	111.4	104.12	106.45	109.58	103.93	110.14	107.03	106.21	105.06	107.04	108.68	106.56	105.59	109.11	106.69	107.45	110.2	106.55	105.42	109.25	106.11	107.61	107.67	107.49	106.99	107.2	105.64	109.2	108.01	108.16	108.43	109.17	106.39	107.28	108.19	104.92	112.5	109.24	107.3	108.64	105.8	107.99	109	109.14	112.13
105.24	107.78	106.75	107.93	108.39	104.98	106.15	106.33	105.11	103.36	106.49	103.37	104.28	105.79	106.28	106.16	107.65	107.28	107.25	105.7	107.26	108.51	103.69	105.73	106.91	106.79	105.53	109.58	108.05	108.7	104.92	106.77	109.55	105.26	103.19	106.14	107.11	104.9	104.46	106.92	105.18	104.26	106.69	104.14	109.37	104.02	108.73	107.54	104.48	106.97
99.686	93.999	97.734	96.04	98.568	98.384	99.603	97.224	98.879	97.428	95.26	101.42	98.05	98.701	96.226	99.627	98.186	97.024	96.936	100.14	93.586	98.199	94.912	95.582	94.766	97.857	95.53	100.05	97.938	99.126	100.38	96.999	96.623	99.053	97.215	98.697	100.65	98.026	97.164	97.468	98.576	97.927	99.619	102.06	98.402	96.495	97.925	98.755	97.55	98.391
106.72	110.38	106.39	104.92	104.49	106.31	105.94	106.33	102.81	108.39	105.04	106.01	104.08	104.77	105.13	102.7	106.38	108.37	106.86	104.94	106.69	104.99	104.98	105.54	104.43	106.03	106.01	106.45	107.78	109.34	106.86	102.33	106.93	104.94	106.9	106.85	107.41	109.95	104.47	104.11	108.58	106.11	107.22	105.18	108.31	109.65	106.4	103.79	105.89	105.99
107.14	108.57	106.9	105.07	104.23	105.6	107.05	107.26	106.58	107.54	107.48	108.07	106.63	103.32	106.76	105.36	107.69	104.43	104.76	107.08	106.85	106.27	103.81	107.11	109.71	105.98	109.34	103.93	109.65	104.03	108.28	103.97	103.7	108.14	108.8	107.22	106.86	105.95	109.43	105.64	103.51	107.73	107.05	107.41	106.26	105.78	106.96	107.17	109.79	104.52
107.3	103.74	105.45	106.63	102.9	106.39	108.88	109.46	108.26	106.04	107.36	105.87	105.51	105.79	107.97	104.26	105.79	105.75	106.56	106.72	106.28	107.29	109.81	105.88	109.35	108.13	103.03	105.55	106.23	109.07	107.29	106.07	105.07	107.52	110.79	106.81	104.58	107.02	109.71	109.39	106.05	107.18	110.73	106.65	106.87	108.87	109.5	108.91	104.59	110.04
110.91	109.26	107.54	107.22	110.44	107.78	106.16	109.99	109.75	108.39	108.18	106.38	109.85	108.77	108.9	109.76	108.74	109.66	106.84	106.19	106.4	108.85	109.23	108.46	107.37	108.74	108.99	107.36	108.62	104.1	108.77	109.94	108.41	108.12	107.13	107.64	104.85	107.47	106.57	110.36	108.26	106.59	109.95	106.95	110.04	107.18	107.7	106.78	110.27	106.59
107.33	106.26	106.75	106.02	105.87	112.47	107.2	110.76	105.48	108.41	111.2	109.59	106.36	108.98	108.68	106.23	107.91	107.34	106.86	107.62	108.96	109.15	106.82	109.7	107.96	106.76	105.27	109.79	103.88	105.46	112.13	105.99	110.38	109.39	106.16	108.27	109.15	106.77	108.08	110.13	107.58	111.51	109.52	108.86	107.07	106.81	110.87	106.6	108.87	109.29
105.4	103.49	105.2	105.03	109.18	106.6	104.51	104.95	104.15	103.61	105.6	105.01	105.34	105.52	104.07	105.9	102.7	102.96	105.25	105.45	108.4	104.42	104.32	105.9	105.8	108.53	107.39	105.83	101.51	108.14	106.06	105.19	105.91	101.77	104.64	105.67	106.15	104.03	103.34	106.32	105.16	108.28	108.52	108.58	104.45	103.07	104.95	104.68	106.93	104.49
111.43	107.37	109	110.16	107.5	107.17	104.88	108.29	110.86	107.59	112.15	108.62	107.45	109.96	107.65	111.59	108.6	107.16	108.09	106.61	109.7	108.21	109.06	107.18	102.82	107.29	108.55	109.29	105.08	107.89	107.91	110.76	108.69	108.13	109.84	108.28	107.93	107.84	107.69	109.99	108.51	108.54	107.96	106.55	109.53	107.4	106.39	106.69	107.47	108.84
98.572	96.217	97.82	100.09	95.915	94.757	98.788	97.966	98.857	98.844	98.332	96.702	99.206	94.354	97.44	97.499	98.247	98.486	99.38	97.891	94.016	96.688	96.237	96.017	98.541	97.303	98.16	96.749	98.695	98.399	99.155	98.046	99.156	96.154	98.967	96.734	96.35	97.811	97.498	97.085	98.83	98.757	98.883	95.912	97.096	97.574	97.776	98.53	98.249	98.376
107	104.91	107.61	104.42	103.74	107.56	107.37	106.82	104.94	106.51	105.76	107.19	107.57	104.87	104.2	108.02	102.64	104.11	104.51	102.83	105.08	105.09	104.66	108.5	103.79	104.46	104.55	105.76	106.52	105.45	111.03	104.98	107.33	104.28	103.62	109.38	106.9	101.53	105.12	108.85	103.81	105.75	105.32	105.2	106.28	103.86	99.854	107.33	107.51	105.14
114.18	112.04	106.35	105.51	110.27	108.59	109.21	109.41	110.9	110.02	104.23	108.67	106.85	108.19	107.7	107.13	108.11	106.16	110.55	108.79	107.09	112.24	107.55	106.44	108.22	108.51	108.08	110.02	110.72	107.26	107.85	108.9	105.53	107.87	109.92	107.45	108.11	108.74	107.35	108.86	108.96	106.18	115	110.82	108.41	107.66	108.21	107.14	110.26	109.18
100.68	104.05	103.22	103.73	99.877	100.39	103.54	104.54	104.44	101.16	101.46	102.86	100.28	104.37	102.9	105.51	99.516	100.94	101.21	102.61	105.87	100.97	102.16	104.83	101.09	105.37	103.72	108.45	100.24	104.07	102.59	104.46	102.05	100.55	103.43	102.19	103.37	105.41	102.44	101.05	102.92	108.23	100.32	102.11	103.87	103.1	103.24	106.31	101.03	104.75
98.338	99.576	98.35	98.91	96.919	97.509	97.084	97.715	98.573	95.868	96.87	95.535	95.913	99.581	97.594	96.887	96.145	99.027	96.892	100.26	97.084	96.262	96.461	97.022	102.23	98.811	99.152	94.987	98.008	98.15	96.71	97.744	96.108	97.262	97.113	95.853	96.553	98.953	95.182	96.869	98.17	96.914	94.291	97.718	100.41	96.292	96.12	99.391	95.734	98.09
96.425	97.757	94.892	98.904	100.05	98.748	97.179	96.918	94.784	99.055	99.596	96.465	96.162	98.11	99.008	96.736	95.766	99.093	97.967	100.55	99.712	99.747	98.831	98.512	100.23	96.517	101.89	95.813	100.87	98.475	99.419	95.162	99.943	99.642	97.618	98.459	95.793	99.405	99.154	96.519	98.105	97.446	97.143	97.329	97.685	98.758	100.46	98.598	100.61	99.998
103.2	106.28	108.03	106.13	104.01	108.38	105.83	105.64	105.04	107.86	105.77	104.82	106.69	105.82	104.08	105.32	106.45	106.73	107.63	105.57	107.69	103.6	104.84	105.95	106.45	102.18	104.49	104.88	104.82	105.21	104.75	106.83	104.98	109.65	106.38	102.75	105.43	104.67	105.11	103.8	105.05	102.91	105.94	103.54	106.8	104.73	103.03	107.63	105.57	107.25
104.85	106.93	106.81	107.24	103.5	105.19	105	103.24	102.37	104.5	107.22	105.56	105.84	105.75	105.52	102.55	102.07	106.06	105.12	108.61	106.45	105.57	105.93	104.87	106.78	104.78	107.35	105.44	105.62	108.76	106.58	104.49	104.45	105.8	107.07	106.32	106.64	105.52	106.37	107.69	106.04	105.18	104.7	108.63	105.08	104.18	110.25	104.42	107.54	104.89
104.62	106.03	108.1	108.62	109.99	110.39	109.5	108.91	105.02	111.46	108.09	107.74	108.31	107.89	105.16	109.9	107.85	105.23	107.74	111.19	105.44	107.66	108.27	110.22	110.49	106.89	110.3	110.07	109.84	107.46	111.04	107.99	111.7	104.69	107.99	106.69	111.04	107.19	107.69	110.73	109.03	110.1	107.49	108.99	110	108.31	107.06	107.38	107.99	109.52
106.28	110.92	108.38	108.73	107.98	107.74	108.5	109.38	111.19	108.06	107.87	108.95	109.1	106.48	106.32	108.53	109.18	106.15	109.2	107.45	107.23	109.9	108.71	112.37	107.41	104.88	108.57	110.21	109.4	107.47	106.49	107.07	108.57	111.37	109.67	109.14	106.73	107.32	107.88	109.73	106.86	106.54	109.25	107.92	109.99	108.23	104.39	108.3	108.21	107.44
105.43	103.72	101.89	108.26	106.35	103.62	103	106.34	107.23	106.69	104.33	105.44	106.08	103.73	106.24	106.51	106.34	100.84	106.23	105	104.73	105.05	104.73	108.87	106.22	104.07	107.46	106.63	106.8	105.13	106.27	106.81	106.5	107.24	105.24	108.84	105.92	104.4	107.01	105.8	106.15	107.18	107.6	106.61	103.19	102.91	107.32	108.03	103.65	107.5
106.22	105.6	107.75	106.08	103.19	106.83	104.13	106.05	106.25	105.27	105.59	105.6	103.78	107.74	105.72	106.76	107.98	106.69	105.77	107.61	106.18	104.13	109.97	104.54	106.24	106.75	104.76	103.19	107.29	104.76	104.21	106.13	105.82	107.56	108.94	109.95	103.29	102.31	105.81	103.96	109.24	103.73	105.24	108.63	107.05	107.48	107.94	104.21	103.99	107.54
99.832	99.805	103.14	99.924	99.689	100.02	102.07	102.95	101.87	99.031	99.248	104.45	101.1	102.18	102.24	98.923	100.76	100.09	104.52	102.36	97.943	101.84	102.87	102.56	101.11	100.81	100.05	98.245	99.392	101.81	101.74	99.196	99.349	99.144	100.96	101.88	105.23	98.181	99.695	102.15	98.616	99.168	99.273	102.51	98.432	103.07	99.896	97.662	95.897	100.26
106.56	106.93	110.04	107.66	107.61	104.68	107.58	107.75	105.48	104.54	107.13	109.14	108.31	107.28	107.94	106.86	105.88	106.1	110.09	105.5	104.35	107.66	106.45	107.72	106.14	106.64	106.09	107.33	106.49	104.89	104.8	105.91	108.02	106.08	106.13	105.8	107.54	109.38	106.48	106.9	105.28	104.08	104.14	109.59	104.77	104.31	109.02	107.62	104.32	105.35
97.086	98.812	98.668	97.702	97.625	98.654	98.809	99.979	96.404	99.034	101.58	103	96.349	98.169	99.754	98.115	95.946	100.53	100.78	96.545	99.938	95.558	97.866	98.417	98.735	98.049	98.385	99.797	97.356	95.8	99.061	100.24	96.752	100.32	96.497	97.427	95.002	98.786	99.099	98.5	98.873	96.025	97.495	96.439	99.564	97.619	100.86	95.081	99.056	96.016
100.52	98.35	99.2	101.86	99.709	100.2	100.67	99.399	100.39	100.43	98.149	99.913	99.215	96.629	103.89	100.34	100.16	103.59	99.577	99.34	100.19	101.37	97.97	102.98	96.618	100.98	101.98	98.332	99.949	97.534	99.794	103.95	99.993	100.83	96.822	103.12	102.16	99.878	99.153	101.3	102.52	101.05	100.85	100.76	98.594	99.854	102.75	100.86	100.72	100.03
104.73	105.74	104.91	105.47	103.65	108.69	105.55	105.62	104.11	104.23	107.18	106.47	108.42	102.72	105.4	106.12	105.26	103.93	105.62	106.65	105.57	104.91	105.84	105.12	106.1	107.1	106.67	103.58	107.04	104.64	106.45	109.13	107.14	104.04	109.01	103.13	104.69	108.37	103.55	105.35	101.13	104.77	111.38	105.2	104.77	106.16	103.36	104.84	105.1	105.63
108	104.83	104.4	105.53	103.2	104.27	106.38	104.63	107.5	108.75	105.22	108.11	106.01	104.18	106.95	106.87	104.81	105.47	105.44	106.31	107.19	105.3	103.49	107.39	107.39	104.03	105.69	103.63	103.98	102.5	105.99	105.69	105.11	106.56	105.13	106.74	107.52	105.64	105.88	105.68	105.34	106.43	107.48	108.23	102.7	103.41	106.17	106.79	106.57	107.15
110.26	110.54	109.25	106.91	106.8	109.32	109.54	110.22	103.96	107.63	109.11	108.44	106.19	106.77	110.69	108.09	108.27	109.34	104.06	109.66	111.14	108.61	107.98	110.3	108.28	109.61	107.56	107.96	106.85	110.16	107.81	107.1	102.45	105.61	109.24	108.15	105.35	105.99	110.5	110.8	108.09	106.42	107.19	106.43	112.34	106.97	108.42	107.16	108.53	108.45
106.89	108.8	110.72	105.24	105.88	108.38	105.46	108.47	105.19	102.41	107.53	109.94	104.4	102.42	106.69	107.67	105.81	105.97	109.33	107.32	105.76	107.97	106.28	105.02	104.63	107.91	107.15	110.88	107.09	103.04	104.94	107.7	105.13	108.7	107.82	104.74	106.44	106.3	106.48	108.18	108.69	105.88	106.54	108.5	104.3	105.86	107.02	106.77	107.91	109.57
97.772	100.86	102.46	100.35	97.711	101.39	100.12	98.804	99.99	96.572	101.33	101.89	102.35	104.06	98.527	99.891	97.116	99.845	101.93	100.74	99.739	101.35	102.04	101.62	100.87	98.251	101.05	100.29	99.485	99.324	102.57	100.12	102.01	101.67	102.24	99.412	100.67	100.27	103.67	100.05	96.86	101.76	99.159	96.624	102.7	101.91	102.47	101.68	98.061	99.519
101.55	98.355	100.26	102.47	96.619	101.85	100.33	99.599	101.39	98.42	99.972	101.03	100.41	101.55	99.164	100.29	97.852	103.34	97.697	99.49	100.98	102.25	102.7	99.062	101.53	102.86	97.552	97.828	102.53	99.815	100.23	102.15	97.154	97.54	102.96	98.714	98.43	97.987	100.53	100.23	99.95	101.22	100.24	102.47	100.51	99.051	100	94.969	102.5	97.332
106.36	103.66	104.43	107.85	108.17	106.43	108.7	109.85	107.02	111.59	107.96	107.77	108.97	107.03	107.71	106.62	109.35	105.91	107.04	108.57	107.67	109.94	105.98	110.85	107.62	106.42	106.25	112.06	105.23	106.61	108.67	108.53	110.03	108.47	104.33	108.33	108.64	107.07	108.63	108.93	105.81	105.71	105.28	107.33	108.1	107.18	108.75	109.14	107.19	108.54
107.75	105.61	106.23	107.67	104.66	108.08	107.29	101.94	105.65	105.3	103.55	105.24	107.73	107.45	106.44	105.78	106.81	105.88	104.77	106.09	108.4	105.84	105.21	105.12	107.97	108.15	103.07	107.09	109.11	109.94	106.99	107.63	107.48	104.73	108.3	104.51	106.94	103.51	109.75	104.93	108.36	105.51	108.95	108	107.93	108.35	106.43	107.9	105.54	107.76
102.81	104.89	105.8	104.34	105.16	104.69	106.24	110.83	104.58	102.41	103.95	103.76	106.33	105.29	105.52	104.09	107.48	105.33	103.52	103.05	107.01	107.08	104.97	105.1	105.52	104.77	109.36	104.55	109.25	106.21	106.51	107.46	104.74	109.21	107.42	106.45	106.15	107.4	109.23	106.85	107.29	105.75	105.34	105.59	107.18	108.07	105.28	108.62	104.12	105.56
111.43	106.89	110.02	109.63	108.91	108.53	107.2	108.06	108.63	107.85	108.53	110.03	103.81	107.28	110.9	108.75	108.26	110.26	107.72	111.99	110.99	109.28	108.1	111.89	107.75	111.59	108.35	109.22	109.07	110.79	107.86	107.43	110.42	111.52	111.02	106.79	109.29	107.74	109.27	109.8	108.88	107.21	107.22	111.67	111.68	108.4	108.65	110.55	108.03	110.15
99.208	94.317	100.32	97.47	96.098	97.857	94.683	98.033	99.24	98.502	99.863	97.26	97.831	97.829	97.189	101.52	99.328	96.659	100.4	96.013	99.654	98.555	95.704	96.013	96.473	95.923	100.62	96.483	95.935	101.79	97.54	98.434	99.217	100.83	95.895	99.703	96.62	96.058	99.559	98.653	99.75	96.754	100.32	98.799	96.953	99.484	97.677	99.926	97.073	96.585
94.376	100.03	95.176	97.821	97.364	96.199	97.003	97.799	98.245	94.668	98.401	97.042	98.405	97.341	96.307	97.988	96.557	98.814	96.673	98.396	98.129	95.816	95.2	99.517	97.205	98.33	97.934	98.569	95.01	97.286	100.14	98.788	99.793	100.1	99.026	98.539	100.2	97.211	100.75	99.618	97.041	99.881	94.532	95.513	98.096	98.636	97.954	98.818	98.21	92.497
108.15	108.09	107.99	106.75	109.58	107.15	107.55	107.88	105.89	108.93	104.83	107.07	104.92	108.46	104.47	109.59	106.48	106	108.59	108.59	107.15	109.83	108.31	104.78	108.81	107.44	110.75	106.42	104.65	107.19	108.82	108.48	106.52	107.95	108.77	109.79	108.64	108.73	106.49	108.06	109.68	108.18	106.13	109	107.37	107.29	108.96	108.1	105.78	107.91
107.26	106.45	106.66	108.72	107.76	104.91	106.89	108.36	107.17	109.13	108.84	104.67	102.49	106.28	106.31	105.65	108.6	105.18	104.11	104.69	106.86	107.59	104.9	104.28	106.47	107.49	106.21	104.58	104.41	106.69	105.33	105.63	104.77	106.04	103.76	106.33	108.62	108.52	105.93	108.17	108.4	107.63	107.23	105.71	108.19	105.11	107.04	105.02	107.64	106.38
106.02	104.55	105.41	103.81	110.75	105.66	107.37	106.54	106.44	107.7	104.56	104.63	108.3	105.55	108.08	106	104.84	105.28	103.11	107.71	107.15	104.96	106.36	105.54	104.34	107.84	104.79	109.03	107.45	109.52	105.36	106.15	104.6	107.19	106	107.92	102.01	105.51	106.79	105.33	109.76	105.97	107.7	108.13	104.56	106.98	105.7	106.82	100.3	103.72
107.11	105.38	107.05	107.06	101.9	105.83	104.84	103.65	105.98	105.27	107.54	106.77	106.34	106.5	104.15	109.31	103.81	107.5	102.42	106.47	108.77	107.35	105.54	106.09	106.68	108.33	107.14	107.5	105.98	106.08	106.95	104.33	105.86	108.4	106.47	106.67	111.44	107.01	107.08	104.42	105.03	106.1	107.98	104.13	107.86	103.59	106.31	105.22	107.43	106.58
108.52	109.78	106.68	108.54	107.09	106.48	106.87	110.66	105.76	107.72	107.93	104.71	108.93	106.64	108.93	107.77	106.72	106.77	105.09	105.8	110.41	108.49	105.24	106.7	107.93	109.23	106.53	110.89	108.67	108.7	108.9	109.1	105.84	108.26	108.14	108.85	108.65	104.44	111.03	108.55	108.53	110.75	107.97	106.3	106.56	107.16	105.58	109.75	101.39	108.01
104.68	107.83	107.65	105.04	106.61	105.33	104.45	104.73	104.01	104.8	108.69	106.62	106.38	105.55	104.34	104.04	106.36	104.98	106.72	104.87	109.14	105.29	106.11	103.26	105.36	106.19	107.71	104.86	104.74	106.99	106.52	103.78	105.88	104.56	104.11	106.1	105.01	105.4	104.39	105.57	107.92	105.39	107.24	106.4	106.41	102.78	104.13	107.73	104.69	107.18
106.32	107.71	109.59	107.84	107	108.77	108.74	107.78	109.16	108.33	107.31	106.51	107.08	108.56	108.81	107.19	105.89	108.91	109.34	107.55	107.69	109.8	110.2	106.53	109.56	109.52	109.27	107.19	109.14	109.49	111.16	108.56	110.11	106.2	111.47	109.16	109.73	109.08	109.15	109.26	110.57	108.22	110.89	109.16	108	106.05	112.33	113.1	105.9	108.67
103.24	104.24	104.48	105.82	107.37	107.28	103.83	105.01	102.75	105.28	103.82	105.73	103.99	104.65	107.78	105.8	105.86	103.92	104.28	109.98	104.93	102.98	106.16	106.36	103.92	106.8	106.22	104.1	102.31	104.97	102.18	103.05	105.7	107.24	107.4	107.21	105.38	104.32	106.73	106.8	103.98	102.63	107.93	104.13	108.15	104.13	105.64	104.35	106.97	105.92
106.09	107.61	104.09	104.52	106.94	108.71	111.61	104.78	107.97	105.66	108.03	107.76	107.63	101.07	107.87	108.12	106.67	107.37	106.85	106	108.41	104.27	107.69	106.89	107.09	104.63	105.77	106.27	107.56	108.51	104.67	107.38	107.08	106.63	105.2	107.58	105.81	106.11	105.94	107.2	103.43	109.23	106.36	106.72	103.74	109.46	107.55	107.62	106.96	107.44
106.95	104.61	108.71	107.24	107	108.58	105.57	105.12	106.77	102.14	106.86	104.51	106.08	106.94	106.84	107.95	104.3	107.12	108.62	110.92	102.4	106	106	109.36	104.84	107.23	108.44	108.74	106.9	107.14	106.26	107.41	106.9	107.8	105.88	106.99	107.98	106.39	105.38	106.43	105.35	107.12	102.7	105.67	108.21	104.31	105.98	105.43	106.59	109.09
95.804	96.389	98.107	96.306	100.45	97.69	97.916	99.264	99.91	100.97	98.714	99.993	97.468	97.766	96.897	96.778	99.39	98.314	100.04	99.264	96.176	96.049	98.288	98.901	99.462	96.227	99.97	99.305	99.119	96.992	98.267	99.924	98.378	100.88	100.78	100.99	98.018	100.01	96.82	99.697	99.139	99.188	100.16	99.095	100.38	98.33	99.421	100.57	97.499	97.512
104.7	108.98	104.47	103.05	107.29	104.04	108.97	109.36	102.5	104.35	107.95	107.31	103.53	106.83	105.98	107.49	105.65	106.17	105.47	105.29	108.01	103.78	106.34	106.9	105.84	104.31	106.43	109.29	105.38	106.25	107.79	109.69	107.46	106.05	105.03	105.38	104.39	106.55	106.08	106.75	108.46	106.37	101.9	108.75	107.53	103.78	107.11	107.97	104.62	104.63
111.73	113.25	110.69	110.68	110.51	110.36	111.33	112.04	109.19	108.17	108.63	107.28	110.24	113.52	111.16	111.22	108.98	109.68	109.49	108.84	108.26	110.68	111.8	110.25	111.38	112.61	112.49	110.42	110.89	109.14	110.83	112.18	113.53	109.53	111.16	112.48	109.07	106.83	110.73	112.32	111.21	107.46	111.05	113.03	109.88	110	112.82	108.07	109.3	111.61
112.1	111.3	107.75	107.97	113.11	111.33	112.15	114.65	108.57	111.37	108.51	112.44	110.94	111.19	111.23	111.79	110.41	108.46	107	112.29	108.61	108.68	108.18	110.72	109.05	109.61	111.93	110.86	108.56	111.76	111.19	108.67	108.56	110.83	111.96	112.82	113.77	110.27	110.48	110.68	105.87	110.89	111.07	111.73	110.69	111.76	110.63	113.23	110.58	110.49
106.21	105.5	105.49	107.72	109.57	107.84	108.23	105.69	108.06	108.47	110.69	109.27	110.8	106.07	107.52	108.7	109.32	111.03	109.67	109.77	106.98	109.44	106.2	108.94	106.19	107.14	110.41	104.83	110.87	111.68	107.72	107.63	108.46	108.26	109.12	110.11	105.45	109.42	111.18	107.83	109.05	108.53	107.45	109.46	108.07	108.31	107.24	110.83	111.47	107.18
108.46	110.56	111.9	108.65	108.88	112.06	108.24	107.9	108.12	108.73	109.25	106.54	109.06	108.15	107.66	110.44	107.52	105.95	105.63	110.58	105.57	106.39	106.65	104.47	107.54	108.88	110.12	110.01	106.08	107.08	107.85	110.15	105.56	111.24	108.33	105.07	108.88	109.77	108.91	109.63	109.05	112.26	109.52	111.45	108.36	110.38	108.37	110.24	107	110.61
105.3	108.17	101.99	105.68	105.51	106.41	106.74	108.22	106.6	104.25	107.91	104.58	108.93	105.98	106.23	104.06	106.95	106.1	108.37	105.22	108.46	104.72	106.48	104.82	109.5	107.58	104.65	106.71	105.01	105.52	104.87	105.58	105.84	104.26	103.65	106.59	106.08	105.46	103.86	106.78	103.99	106.1	103.84	106.8	109.31	105.96	101.56	104.15	107.64	104.67
98.864	98.489	100.68	96.854	101.12	96.152	97.417	98.088	94.49	100.65	95.42	99.221	96.829	99.488	96.925	95.405	98.164	97.41	99.604	99.729	99.318	98.474	99.245	96.845	98.607	96.766	98.793	99.868	100.23	97.855	97.01	99.4	96.361	99.692	99.372	98.786	94.08	103.1	97.153	99.011	97.011	96.438	98.988	96.691	97.371	98.615	99.122	99.593	94.536	98.957
105.06	104.38	108.38	104.3	106.73	104.88	104.31	107.57	107.2	106.46	104.65	103.68	107.56	103.11	107.9	104.81	107.64	103.43	106.65	106.22	106.83	106.51	105.71	105.03	104.16	106.52	105.79	108.71	108.48	108.23	104.99	107.22	107.25	106.14	106.07	103.18	103.97	108.46	103.32	107.2	104.64	105.21	104.85	106.93	104.72	105.4	104.94	104.25	103.57	107.09
106.65	107.09	106.43	109.03	109.53	107.49	108.03	108.3	107	108.75	106.57	110.91	107.49	107.89	109.54	107.3	107.66	106.93	108.41	108.45	108.91	107.06	104.62	107.89	111.23	108.08	108.13	105.84	108.71	106.76	107.87	105.98	109.58	111.09	108.78	108.19	110.86	106.69	108.07	107.49	108.41	106.86	107.44	107.92	109.53	102.93	106.1	108.43	108.18	107.71
104.5	106.47	106.48	104.75	107.06	103.1	105.69	106.88	105.84	103.05	102.73	105.1	104.29	106.61	105.78	104.09	105.3	107.56	107.32	103.69	105.79	103.78	105.51	102.48	106.29	104.31	105.88	102.57	108.42	104.68	106.21	104.1	108	110.11	107	102.85	103.54	103.88	109	102.48	107.44	105.73	105.87	107.88	104.44	104.53	103.93	108.41	106.38	106.19
107.26	104.97	104.61	104.39	104.9	107.03	106.56	106.36	103.87	104.78	107.74	105.34	105	103.99	104.84	102.89	106.05	105.93	105.8	108.2	104.76	107.06	105.35	105.57	104.26	108.55	106.38	106.16	107.34	106.22	107.18	105.69	106.11	105.04	106.34	104.82	105.35	106.3	107.15	106.67	106.11	107.78	105.62	107.6	106.85	103.8	103.01	107.19	102.93	105.58
106.78	105.83	107.75	107.39	105.1	102.82	105.58	107.48	106.64	105.15	102.94	107.32	106.19	108.01	108.08	102.23	106.49	106.92	105.5	105.83	104.76	111.65	104.93	106.51	106.25	104.99	104.44	107.2	103.37	103.18	108.01	108.11	104.15	107.54	102.76	105.41	103.59	104.91	108.12	103.43	106.9	104.61	108.39	105.81	105.59	107.32	107.39	103.6	105.67	107.92
98.013	96.526	96.825	97.905	98.081	98.195	99.131	97.864	99.015	94.511	97.206	97.538	97.641	97.039	99.144	97.876	98.455	101.79	95.826	98.046	97.987	97.959	101.08	97.816	98.033	99.989	101.47	98.391	97.653	99.633	98.056	96.508	100.83	99.581	99.907	99.022	99.467	99.198	96.036	100.52	95.628	95.796	98.391	99.676	98.486	98.469	97.449	97.652	98.308	98.381
110.23	109.48	107.98	106.25	105.8	105.91	112.63	108.06	108.58	105.64	106.15	109	106.37	109.14	110.05	106.17	107.27	109.38	106.21	107.81	112.44	109.56	106.3	108.16	109.21	110.68	109.59	106.85	111.59	111.32	109.95	108.01	108.28	110.77	105.89	107.45	107.77	107.45	109.31	111.33	108.59	108.09	107.63	106.27	109.95	108.91	109.95	108.89	106.57	107.19
102.68	100.05	95.351	95.745	97.208	98.696	97.45	97.687	103.41	96.667	96.73	93.633	99.457	99.113	99.522	99.372	100.46	96.396	98.509	97.707	102.09	98.205	98.965	96.774	99.08	97.502	96.63	97.689	97.549	97.803	97.039	95.665	97.781	97.983	93.809	98.737	96.228	97.704	99.207	101.07	95.885	96.184	99.911	99.386	94.033	99.233	98.761	98.37	96.089	97.643
101.17	103.48	101.13	100.8	99.84	101.93	101.09	99.839	100.24	98.051	99.474	99.664	101.52	102.93	101.54	102.9	100.21	98.923	94.773	104.02	100.03	101.73	101	100.06	101.13	101.24	100.71	102.37	100.76	100.16	103.27	99.221	98.099	99.55	102.76	101.8	99.749	99.446	101.67	100.5	98.562	98.327	102.95	98.153	99.769	100.99	99.624	100.27	97.252	102.12
109.56	110.46	108.66	107.64	108.44	110.28	109.53	109.91	104.95	109.66	109.75	104.99	108.68	109.98	107.74	109.5	107.89	109.1	110.12	108.7	109.4	108.29	109.6	106.47	108.34	107.46	109.21	108.29	107.5	107.47	110.58	108.05	107.35	106.99	109.36	105.04	106.4	104.52	109.2	109.67	103.98	106.71	111.08	108.35	104.87	107.86	106.31	109.66	105.75	111.48
101.86	106.05	106.12	106.63	103.33	108.89	106.86	104.89	106.92	105.71	107.72	106.6	105.56	105.36	103.43	106.19	104.83	102.66	106.76	106.27	107.92	105.83	106.38	106.12	104.02	107.21	104.88	106.36	103.85	105.8	106.14	107.01	108.17	106.77	103.36	105.33	105.64	105.86	106.66	103.53	104.48	108.32	102.56	107.06	104.86	104.23	105.11	104.73	104.1	106.83
106.1	106.42	107.52	106.13	109.31	105.56	108.93	106.74	106.91	106.23	106.05	109.48	107.51	105.72	106.7	107.63	109.92	107.01	106.14	109.35	105.78	106.31	108.03	108.56	109.71	103.19	106.91	104.31	104.46	105.88	107.86	107.78	107.53	108.25	106.26	106.68	107.2	110.63	105.55	104.96	106.11	105.12	103.68	105.31	103.87	108.16	105.59	105.68	108.34	106.32
104.26	106.17	104.04	105.7	105.09	104.7	108.1	107.85	102.36	107.01	107.08	102.24	103.85	106.29	107.3	104.8	106.02	105.99	107.64	106.48	104.85	106.55	104.7	103.53	103.38	106.41	105.1	105.6	101.97	106.08	103.85	105.63	104.75	108.5	106.59	105.86	106.53	105.48	105.29	108.01	104.13	104.15	106.15	103.81	105.5	103.5	105.28	107.97	103.57	103.5
108.51	107.61	105.63	107.26	106.8	105.88	107.63	107.32	109.8	107.98	108.12	106.1	107.92	108.16	109.03	109.77	106.92	104.16	104.1	105.92	106.79	103.65	105.37	107.3	104.42	106.53	102.31	108.8	107.44	107.19	105.33	106.56	104.06	106.81	108.51	105.03	105.8	107.12	106.31	104.51	105.67	105.57	107.1	105.61	107.69	104	108.58	104.56	105.54	104.57
104.28	104.92	105	106.18	103.52	105.25	102.76	105.2	105.8	105.92	105.79	104.33	107.41	103.8	107.06	103.93	106.36	102.34	105.96	105.77	102.77	104.69	107.08	105.9	108.84	104.88	105.01	104.91	107.38	105.36	104.7	105.62	103.61	104.04	105.97	106.34	104.34	107.69	103.88	102.41	103.96	105.04	105.21	104.57	105.09	106.13	106.5	106.05	106.53	107.8
107.03	108.87	102.86	104.97	103.86	106.84	105.44	103.9	106.04	107.91	105.83	105.03	105.83	103.98	105.26	104.07	107.79	105.83	107.9	103.33	105.5	106.7	106.19	104.83	107.78	107.75	108.43	106.29	107.86	107.41	105.84	104.28	105.77	104.92	107.79	106.53	104.79	104.21	104.36	106.7	106.16	104.28	102.94	107.88	104.76	104.45	104.11	105.11	105.03	104.63
107	106.4	107.52	108.63	108.59	104.96	109.19	106.2	108.88	110.13	109.23	109.82	105.18	110.03	107.4	108.02	108.8	106.17	105.15	107.39	108.85	107.6	107.17	109.8	105.5	105.37	107.13	110.98	107.65	107.43	108.94	108.72	107.06	109	108.13	109.03	106.97	109.2	107.91	109.37	110.05	105.94	107.31	106.18	108.01	106.55	108.19	108.11	109.16	108.77
105.72	105.9	103.38	106.85	107.59	105.6	106.03	108.38	106.95	107.27	108.28	105.66	107.81	103.7	103.97	107.97	106.89	106.46	102.06	106.65	107.63	107.19	107.65	108.28	110.35	104.04	106.24	107.12	105.97	106.03	102.28	103.26	106.42	108.26	105.36	106.86	107.35	105.73	106.92	106.95	107.69	104.96	108.11	103.63	106.77	105.16	109.19	106.56	107	107.82
103.39	107.1	103.76	105.9	104.03	105.65	106.22	103.43	105.75	106.52	107.08	104.73	106.23	101.43	103.28	105.01	107.63	104.6	103.37	106.72	105.6	104.81	109.37	104.66	107.62	102.88	105.38	102.67	108.29	103.25	105.2	107.09	106.39	108.18	103.61	108.12	103.18	103.65	105.42	104.55	108.5	106.34	107.95	107.36	105.18	108.18	107.26	106.08	106.76	110.26
108.86	110.26	104.94	106.48	108.99	109	110.75	109.92	105.55	108.49	108.23	109.94	110.47	109.89	111.33	108.19	108.65	109.97	109.92	107.29	108.39	106.96	108	105.81	108.94	111.8	113.9	107.52	107.6	106.42	112.32	108.67	109.12	109.43	104.95	106.97	106.79	109.63	105.4	109.64	111.93	108.43	108.41	109.23	108.84	111.83	109.4	110.66	109.27	109.21
102.91	104.65	100.41	100.75	100.91	103.76	100.48	99.127	101.94	106.53	106.61	102.6	103.42	103.43	104.18	106.03	101.89	102.18	103.77	103.84	103.49	105.24	101.55	102.97	102.57	104.7	102.94	105.17	100.88	103.05	103.86	105.47	102.07	104.54	102.9	102.2	104.82	102.07	104.79	102.43	100.04	99.78	101.61	104.48	103.17	101.63	102.87	102.97	101.97	101.5
107.41	106.27	111.35	110.83	108.8	109.62	110.01	107.97	106.52	106.5	108.24	107.94	104.65	106.83	111.64	107.97	110.33	108.71	108.48	106.92	108.37	107.87	109.39	109.35	105.78	108.82	107.36	107.35	107.26	107.15	105.41	106.18	111.28	105.66	106.57	105.66	111.08	111.63	107.14	106.1	107.93	109	106.13	108.96	110.57	105.01	106.19	109.57	109.56	106.85
104.8	105.97	105.56	104.92	107.37	106.33	105.8	105.03	103.09	105.22	106.22	107.8	105.62	104.81	107.5	107.42	103.97	108.81	105.59	108.29	106.73	106.78	106.32	102.29	106.37	105.71	105.79	107.15	102.91	106.95	106.49	104.9	109.4	106.02	105.63	104.21	105.99	103.54	107.23	105.7	106.77	105.11	102.71	104.94	104.42	108.26	104.36	105.86	104.19	104.14
103.42	106.86	104.74	104.76	106.89	104.91	103.93	105.92	108.15	103.26	108.24	107.27	107.98	106.74	106.64	104.4	103.79	107.06	105.25	106.95	106.28	104.45	109.32	104.65	106.35	105.07	107.12	108.83	108.43	103.84	106.39	110.25	104.75	103.57	103.39	106.71	105.45	105.66	107.75	108.59	107.91	101.96	104.93	104.83	105.8	104.97	104.52	104.66	107.73	105.1
99.041	99.584	99.728	99.575	100.8	100.12	103.51	100.12	101.87	98.239	102.83	100.33	100.55	100.27	101.71	97.376	99.387	101.66	102.49	100.37	103.59	104.22	101.28	101.36	99.371	99.772	102.15	102.36	100.64	102.48	102.26	103	102.31	100.47	100.63	105.03	101.19	98.614	102.79	101.21	99.89	103.28	100.66	98.01	103.64	100.53	102.63	102.23	98.412	99.834
105.1	106.47	106.46	106.13	105.1	105.63	105.67	105.63	106.18	107.26	106.88	107.44	103.89	108.69	103.95	106.75	104.86	104.14	107.03	101.86	103.4	105.86	106.92	105.93	105.62	104.61	108.41	107.86	107.71	104.47	107.05	106.06	104.78	106.52	105.3	104.48	108.97	104.61	105.6	106.92	104.25	105.27	104.16	106.08	106.15	107.04	105.96	105.34	109.01	106.3
105.49	105.31	106.7	103.93	105.85	106.07	103.95	102.16	108.3	102.9	102.69	109.43	107.2	106.28	107.68	106.83	106.29	105.94	105.13	106.67	107.53	106.88	102.92	105.83	104.3	104.24	106.05	110.13	100.79	105.33	108.28	104.8	109.05	105.19	104.47	110.79	106.77	106.28	107.01	104.07	106.32	106.65	104.93	104.96	105.38	103.82	104.76	109.77	106	106.84
97.49	97.134	97.922	96.238	98.807	95.043	99.517	101.56	97.505	95.067	95.949	97.441	96.512	98.095	101.27	98.367	97.968	97.359	103.69	93.121	96.591	96.893	99.669	97.166	99.652	97.192	96.875	95.698	99.192	93.575	98.891	95.951	98.858	98.162	95.807	95.653	98.51	96.847	99.36	97.166	98.322	96.916	99.346	97.057	97.66	94.933	96.588	96.666	97.054	102.55
108.11	104.9	102.63	104.46	104.62	106.8	106.74	104.9	105.98	106.5	106.07	103.82	105.02	108.05	107.12	109.42	104.6	106.18	107.12	102.06	107.21	107.12	105.61	105.5	104.93	104.34	103.55	104.01	105.89	108.63	105.71	109.41	102.75	107.5	104.07	107.52	102.67	104.33	106.52	102.09	106.09	104.72	108.18	105.15	109.18	105.86	106.63	106.43	106.12	105.84
98.663	99.529	98.706	98.874	98.194	97.86	101.22	98.617	99.271	100.88	99.511	95.139	96.667	98.923	98.964	99.233	98.831	99.408	99.322	97.953	99.476	99.124	97.287	96.376	96.979	95.844	97.035	99.845	96.952	97.253	97.787	100.2	100.64	98.383	99.2	97.747	97.167	100.55	94.044	98.995	98.247	96.848	99.402	98.246	98.118	95.918	96.986	98.625	97.481	97.952
103.62	106.1	106.14	107.02	107.17	104.09	105.66	104.71	103.48	108.44	104.34	105.02	105.11	105.17	109.49	106.62	102.68	105.77	104.5	106.41	104.12	109.74	106.75	102.23	107.91	103.89	104.25	105.54	103.19	106.48	101.63	104.98	106.18	105.67	106.96	103.23	107.56	104.7	106.57	107.46	107.57	106.22	104.9	106.13	103.72	106.39	106.25	106.03	107.79	105.52
106.44	108.01	110.61	110.64	110.11	108.4	106.19	108.03	109.83	106.02	108.84	111.59	111.3	105.01	108.32	109.06	109.04	104.99	107.25	109.06	108.94	108.5	105.92	109.83	111.17	108.47	107.38	106.61	105.51	110.66	111.3	106.44	105.14	107.02	108.01	111.67	111.3	107.84	105.99	109.83	111.2	106.7	107.08	108.27	109.77	106.64	110.85	106.09	108.35	108.47
108.05	112.2	109.74	113.82	112.52	109.52	110.53	113.42	110.52	108.87	111.8	112.28	109.1	112.52	112.55	109.89	112.43	110.29	108.3	109.14	111.42	110.67	108.37	111.32	108.35	114.56	108.57	111.17	113.46	110.53	109.22	109.34	110.8	113.08	109.89	108.07	107.47	113.26	108.09	111.52	114.05	111.85	110.55	110.75	111.4	113.09	109.82	112.31	109.91	109.38
108.12	108.35	108.74	106.52	108.93	106.7	109.06	108.32	106.4	106.36	107.96	107.86	107.7	104.74	107.13	106.4	108.97	107.61	107.41	108.07	109.79	107.59	108.86	107.98	106.65	107.36	108.23	109.06	107.53	107.54	106.04	107.1	110.69	107.04	107.43	108.59	105.95	107.32	106.22	109.11	106.23	104.74	105.38	110.98	110.02	108.66	105.49	107.63	109.6	108.73
109.21	106.46	109.1	106.95	110.52	110.75	109.23	111.05	107.44	110.46	109.11	110.05	107.34	108.81	108.19	107.89	110.34	112.19	106.2	110.31	105.69	107.79	111.35	108.27	110.55	108.91	111.51	105.99	110	110	105.42	107.9	105.97	107.79	113.64	107.71	106.64	108.39	109.26	106.15	109.27	108.45	107.47	108.68	108.75	105.55	105.81	110.77	106.99	108.33
105.43	103.28	106.41	106.6	107.32	106.42	104.8	105.81	105.19	105.86	108.41	104.77	107.54	108.05	108.25	106.97	109.63	108.07	107.25	106.79	108.07	108.04	104.97	105.94	109.48	106.31	106.54	101.51	107.54	106.8	109.01	105.81	107.63	110.25	109.05	104.31	104.11	104.35	112.95	105.06	106.6	106.94	105.27	106.3	107.83	105.26	107.83	107.68	105.01	104.25
108.07	107.8	107.23	110.11	109.23	110.07	106.35	108.6	108.69	109.21	108.85	109.2	106.34	104.34	110.09	108.85	109.35	109.61	111.37	110.58	109.6	109.22	110.9	109.47	108.88	106.24	109.02	108.42	105.03	107.31	110.92	105.91	111.07	106.92	108.69	107.38	110.45	109.28	107.01	105.88	107.29	110.15	109.4	106.99	108.85	106.81	110.59	109.59	111.91	109.05
101.59	98.667	100.27	99.707	99.541	98.346	97.372	101.33	97.991	97.391	98.956	98.557	96.537	96.29	100.86	102.83	95.504	96.938	98.087	97.109	99.208	98.189	96.669	96.487	98.93	98.318	99.996	97.93	97.122	101.02	99.72	98.718	97.472	97.007	101.69	97.424	100.39	99.383	101.82	100.18	97.765	95.301	97.216	99.567	100.23	96.629	97.189	96.533	99.453	99.287
105.93	103.61	106.91	105.02	107.1	104.41	103.93	107.69	104.36	106.82	107.77	108.14	105.87	106.49	108.71	107.97	105.55	109.39	103.4	101.19	103.13	107	107.33	105.96	108.75	108.89	109.19	106.84	106.29	105.89	104.96	105.08	108.3	108.52	108.02	105.09	108.35	105.79	104.85	103.96	103.85	105.22	106.2	108.25	106.42	108.34	104.98	107.13	107.43	107.23
99.155	96.598	93.167	93.623	96.4	99.71	97.663	95.978	96.589	98.035	99.849	98.401	97.727	97.553	96.99	96.414	96.309	98	101.99	97.541	99.62	95.952	95.24	101.01	98.034	100.19	95.474	94.974	96.232	98.093	94.594	97.394	98.834	99.746	97.606	98.437	95.92	96.867	100.97	98.851	96.345	94.987	98.318	99.803	99.371	98.046	96.269	96.662	98.539	98.561
104.54	106.98	105.92	104.74	107.26	109.58	106.33	105.85	105.06	106.07	105.92	105.25	107.46	109.24	107.74	104.3	107.31	106.72	106.16	105.83	107.63	106.53	106.18	105.91	104.86	103.04	105.14	108.84	104.47	108.33	104.86	107.52	105.39	106.82	104.7	104.54	108.21	104.07	104.86	109.94	107.71	106.9	107.5	105.43	105.21	107.33	107.49	105.99	107.93	105.87
106.77	107.19	106.39	108.37	105.59	106.5	102.86	105.75	105.76	105.98	107.09	107.11	104.81	106.25	105.08	103.15	107.02	105.74	105.89	105.02	106.64	103.26	104.89	108.22	104.68	104.6	104.8	105.8	105.7	103.3	106.43	103.61	106.83	110.97	109.55	107.19	106.68	106.87	107.66	104.51	104.44	103.75	105.45	104.85	103.87	105.2	109.14	105.18	105.2	101.61
106.7	108.2	108.91	106.95	106.95	105.08	104.73	110.04	107.32	107.7	107.09	108.98	107.48	105.94	108.54	109.44	106.62	109.73	108.65	107.13	107.43	110.52	108.33	109.72	110.35	110.03	111.31	110.49	110.58	106.17	107.33	109.04	106.42	108.4	107.78	108.21	108.71	109.44	108.38	109.45	106.2	109.13	109.03	109.69	107.64	108.03	106.32	109.44	107.48	107.25
98.302	99.899	98.414	98.905	96.191	96.646	99.91	99.121	99.691	98.308	96.172	98.878	97.714	101.44	97.215	99.384	99.955	100.01	99.099	95.654	97.358	98.387	100.78	97.485	100.22	97.534	97.729	99.392	100.12	100.14	101.06	98.071	100.54	98.664	98.578	98.862	98.807	97.91	99.581	98.805	97.459	98.694	100.13	102.33	101.53	99.305	99.345	96.613	102.09	99.177
104.99	99.557	106.81	107.87	105.43	109.29	107.17	105.54	104.67	108.26	105.18	104.16	104.83	102.49	103.1	107.88	105.65	103.42	105.5	103.08	104.76	104.6	107.49	106.82	110.38	104.25	105.57	104.22	107.26	107.92	106.39	106.83	104.86	105.61	105.26	109.09	102.08	105.89	105.11	106.04	105.64	106.84	106.37	104.46	105.9	107.87	105.06	106.77	107.1	102.7
108.36	107.28	106.81	108.77	107.32	108.76	110.11	110.37	105.15	105.71	107.44	107.94	107.44	107.41	108.46	110.21	107.53	109.18	103.82	105.34	105.02	107.02	107.72	110.26	105.13	109.26	108.38	110.67	107.69	107.33	108.93	108.59	109.58	106.52	107.79	109.46	109.67	106.05	109.18	108.56	103.29	107.83	105.78	105.61	108.52	105.9	106.74	107.63	108.42	107.49
106.9	108.56	108.53	105.95	105.58	103.19	107.33	106.95	106.76	108.42	104.89	105.02	106.91	106.59	107.87	109.03	105.99	107.97	107.71	108.25	107.66	104.5	106.1	106.83	105.31	105.82	105.29	106.9	105.24	106.46	105.86	103.25	105.55	104.86	101.73	106.34	106.16	104.78	107.86	106.65	103.04	106.7	107.26	107.08	107.35	105.61	105.98	103.61	106.35	107.7
107.03	107.46	106.91	103.82	110.39	110.8	107.74	106.51	107.09	107.25	107.71	106.97	108.6	106.6	107.05	111.69	106.33	108.95	110.2	107.96	108.22	108.3	111.04	106.65	108.92	109.71	106.95	108.57	110.39	108.57	108.83	108.66	107.29	109.34	109.12	107.32	107.34	110.73	107.42	107.82	110.73	107.91	109.58	110.06	108	108.34	107.74	108.29	104.37	110.68
100.03	95.9	96.79	99.002	97.277	96.08	96.678	97.787	98.369	97.988	101.09	96.423	98.548	99.45	96.807	98.113	96.837	96.171	95.611	99.458	97.224	97.03	101.84	95.522	98.43	98.015	97	98.414	99.88	99.507	98.726	94.151	96.136	96.381	96.508	96.083	98.532	96.405	98.135	96.747	98.019	99.076	98.671	99.406	99.853	95.133	95.649	95.805	98.369	96.825
99.319	97.139	98.902	96.543	97.429	99.759	96.588	99.218	100.42	101.83	97.376	94.4	99.759	97.178	97.609	99.705	96.716	96.481	97.11	98.917	99.319	97.088	98.033	99.149	99.795	92.843	99.484	98.387	98.649	97.33	95.726	96.844	95.255	98.705	101.62	97.632	99.527	102.69	97.875	97.404	97.614	101.03	98.88	102.28	98.79	97.676	95.315	99.237	98.377	101.59
107.09	105.18	108.38	107.47	104.86	108.52	104.93	106.79	106.87	102.53	108.66	104.86	101.98	107.15	108.54	106.26	104.99	106.65	106.89	107.23	105.72	105.82	104.19	106	105.05	106.21	109.47	108.65	108.28	107.38	104.34	105.41	108.86	106.64	106.46	103.09	108.55	110.04	106.52	103.14	105.5	108.72	105.84	105.33	106.67	105.78	108.36	106.21	108.25	106.44
108.59	107.28	105.06	109.43	109.56	109.29	110.19	108.13	113.03	108.22	106.98	110.84	108.16	110.46	107.28	106.77	106.48	109.63	108.05	108.22	105.57	106.64	105.97	109.75	107.07	104.36	109.14	107.83	111.1	107.98	106.06	107.85	108.71	110.15	111	109.75	110.52	108.92	108.4	111.84	110.74	109.25	110.45	108.47	109.85	108.84	110.77	108.03	107.91	109.85
103.54	100.81	99.804	96.708	101.04	97.316	97.412	101.12	99.146	97.105	98.088	99.455	97.984	97.535	102.67	101.26	97.672	99.691	101.16	102.33	96.865	99.28	100.82	99.584	100.87	98.277	101.29	101.6	98.58	100.1	99.204	101.14	96.386	99.741	99.22	99.933	103.41	101.13	98.764	98.46	100.1	99.067	96.426	97.118	101.85	103.97	97.376	98.317	97.601	101.51
104.92	106.58	106.18	104.76	106.14	108.8	107.93	108.2	105.88	104.68	107.6	106.38	107.09	103.71	108.71	104.89	106.12	107.44	106.37	106.21	107.07	106.09	103.45	106.65	106.08	105.54	106.92	106.04	105.76	106.16	105.27	101.62	104.94	108.7	105.5	109.45	105.08	108.45	104.44	106.73	106.51	107.93	104.62	103.67	105.51	106.7	106.38	104.4	108.61	104
110.95	107.01	108.37	106.55	111.43	107.83	108.41	108.05	109.41	110.76	109.15	107.67	104.24	109.59	110.49	107.78	110.37	108.3	109	108.33	105.74	108.37	109.97	106.51	105.19	110.52	108.98	107.06	109.86	107.24	109.62	105.98	108.82	109.79	108.4	108.51	108.8	107.05	106.25	109.54	109.23	113.25	108.52	108.43	107.75	111.68	108.42	111.23	106.98	108.47
105.85	105.79	104.14	108.03	105.93	106.59	108.16	104.96	103.77	106.05	103.21	104.19	108.68	103.01	107.01	107.51	107.44	104.06	106.31	101.98	106.1	108.87	105.46	102.67	101.46	104.53	106.9	108.03	107.1	104.12	103.98	107.08	105.04	106.72	106.04	104.55	105.51	105.32	108.6	104.69	102.73	106.75	106.69	108.2	104.26	105.19	104.47	106.42	103.6	106.12
108.31	110.96	107.92	110.82	108.3	106.36	107.29	111.11	108.17	109.15	110.4	107.27	107.33	110.72	105.79	108.86	107.97	106.29	108.08	107.89	108.43	104.98	111.02	107.87	108.42	106.05	105.77	110.4	107.02	109.04	108.84	110.36	107.22	109.71	106.99	106.26	105.71	107.74	107.96	109.27	106.58	106.95	107.7	108.31	106.7	106.35	105.8	109.55	109.82	109.17
109.36	110.77	113.14	109.52	110.63	106.34	113.5	109.23	107.39	108.83	107.55	111.61	107.95	109.17	112.57	106.49	114.21	110.19	108.03	109.39	109.08	108.54	109.7	110.68	108.2	111.59	107.24	108.57	108.05	110.05	110.47	112.57	109.26	110.81	110.43	106.22	107.29	112	110.78	110.34	113.07	112.44	113.52	110.97	107.49	114.26	108.5	112.14	113.05	111.05
108.8	107.33	108.47	112.38	107.72	107.96	107.97	112.66	109.32	107.47	105.59	111.99	109.5	107.83	106.13	104.67	106.98	107.5	109.78	108.87	106.44	109.27	110.83	107.61	111.74	106.74	106.52	108.7	108.17	108.74	110.23	107.94	107.04	108.33	110.33	108.44	108.42	110.85	108.66	107.01	103.47	105.81	109.41	108.17	106.57	110.39	106.88	107.47	108.39	107.86
107.52	104.41	102.24	106.35	105.85	104.28	108.92	104.46	106.5	107.02	104.03	105.24	104.06	105.82	102.35	105.79	106.84	105.53	104.68	108.57	107.82	104.62	107.29	105.94	105.62	105.21	103.6	104.22	106.16	103.68	105.5	105.81	101.8	105.77	105.2	104.76	105.6	105.41	103.95	103.88	102.84	105.12	108.53	108.64	106.26	106.71	103.83	104.15	109.15	107.79
97.135	98.606	99.31	99.997	101.19	101.44	98.496	101.91	98.517	105.19	96.67	99.172	100.93	97.985	98.31	97.409	100.71	98.301	97.877	95.83	97.773	101.37	100.85	100.62	96.252	98.113	102.42	99.179	95.884	102.2	97.704	99.174	98.897	97.908	98.843	100.06	100.45	96.983	98.287	96.409	99.459	97.428	99.054	102.94	101.43	99.516	98.854	97.216	98.956	97.158
103.84	100.49	101.5	101.81	102.71	96.931	100.44	100.92	101.57	102.12	100.26	103.35	99.895	99.33	98.301	103.39	104.02	98.39	103.34	100.1	101.17	102.49	97.582	99.361	98.483	100.09	98.028	100.47	101.22	100.8	102.51	97.623	98.768	101.04	100.68	103.1	102.01	98.409	101.62	101.08	103.5	102.3	99.869	102.15	101.82	100.51	99.225	99.775	98.326	101.68
103.76	104.01	102.6	108.18	105.43	104.34	103.27	108.93	105.05	108.3	106.32	103.26	105.64	103.22	107.47	106.11	106.3	107.6	105.7	105.08	107.4	102.8	104.9	106.85	105.23	101.95	104.03	106.17	108.67	105.67	106.3	105.64	104.51	106	107.6	107.12	105.93	103.92	105.56	105.22	105.38	107.14	101.17	106.29	107.11	102.09	106.29	103.97	105.97	105.11
101.09	99.747	100.75	96.916	100.12	95.021	99.459	97.841	95.821	99.886	98.172	98.412	98.048	98.105	100.4	99.317	96.85	97.655	98.047	98.036	99.212	98.75	96.613	101.18	98.306	99.433	99.929	98.139	96.575	97.807	97.675	97.862	98.538	99.354	98.255	99.548	98.419	99.644	96.59	97.571	99.885	99.613	98.427	100.45	98.627	99.037	100.33	97.645	98.958	96.99
99.184	100.54	101.27	97.722	96.115	98.347	97.061	98.063	98.289	98.372	97.812	98.539	99.652	98.637	98.449	97.316	100.89	95.765	98.032	97.88	98.881	96.427	101.03	99.505	100.47	99.374	99.346	99.182	97.166	96.062	97.087	99.066	101.14	97.31	99.164	98.303	97.317	99.935	96.944	96.98	98.812	97.29	102.66	99.33	98.896	100.65	99.86	99.621	99.36	99.374
100.69	103.28	99.699	97.968	99.968	100.04	98.947	99.219	98.798	101.33	101.31	100.43	100.05	103.16	97.343	99.337	100.68	103.63	99.909	100.69	100.73	102.58	97.571	103.38	99.663	96.491	98.252	99.329	102.4	98.517	100.46	101.81	99.263	101.95	99.827	101.2	100.75	100.77	99.315	99.089	98.821	99.859	98.345	99.69	95.517	99.036	99.607	99.155	101.66	100.06
98.524	101.36	100.28	97.586	101.29	99.525	99.822	97.167	99.949	99.468	101.71	99.26	97.327	101.45	98.62	95.672	100.84	99.615	99.15	102.41	100.4	101.36	100.1	102.42	101.07	97.408	102.44	98.904	99.213	99.937	95.384	102.62	101.45	100.61	100.71	100.6	97.539	100.16	100.57	101.81	95.848	99.32	99.451	100.25	101.6	99.7	99.433	100.53	98.983	98.933
106.55	106.99	104.76	107.52	106.22	103.14	103.59	105.69	105.44	107.07	106.19	104.88	106.48	102.13	107.89	106.1	106.05	103.53	104.12	109.6	107.19	105.34	109.24	106.15	108.24	105.81	104.27	107.62	105.39	103.07	105.49	107.63	104.63	105.05	103.92	103.95	104.58	107.26	104.8	105.58	107.86	104.42	105.11	109.5	107.22	103.83	106.66	107.33	103.33	105.64
101.23	101.76	99.403	101.17	99.965	102.09	97.943	100.04	102.36	98.087	103.46	100.89	98.745	100.38	98.442	101.29	101.37	99.792	100.12	101.12	101.38	101.07	102.6	100.14	101.57	97.998	103.11	98.994	100.24	103.68	99.231	101.29	105.06	100.72	100.24	102.21	98.641	99.956	100.13	101.57	100.28	102.82	101.7	101.63	101.19	99.657	100.01	100.32	98.922	100.56
105.28	107.62	109.41	105.54	106.31	106.45	104.44	104.37	101.42	106.08	105.4	103.88	104.32	105.48	104.93	104.65	103.8	106.27	106.19	105.6	104.93	104.42	104.21	106.42	106.52	108.54	105.89	106.03	103.38	105.17	105.98	105.94	105.19	107.13	105.18	105.54	102.51	104.2	103.1	104.8	108.48	106.28	103.9	105.63	106.49	108.38	104.45	105.73	106.64	104.76
106.06	108.61	104.78	106.68	105.43	100.93	103.69	107.35	101.63	105.36	103.14	107.4	106.51	105.31	108.02	106.31	105.37	106.45	103.69	108.08	107.01	104.62	106.6	106.31	107.66	105.73	106.1	105.39	107.45	107.04	106	108.61	105.36	103.61	106.88	107.41	104.6	106.19	106.29	109.92	105.64	105.12	107.52	105.17	105.03	104.12	103.66	106.31	107.92	107.87
109.24	106.13	110.2	105.82	106.32	106.04	106.63	108.69	110.72	108.77	107.59	107.57	108.29	106	108.11	111.22	106.1	106.59	109.27	107.03	107.79	110.25	103.29	108.54	106.36	105.9	106.26	107.8	107.18	107.87	109.91	107.43	105.75	108.53	108.74	107.38	108.41	110.25	107.88	108.43	106.79	105.9	108.28	110.01	106.74	110.19	104.98	111.57	106.48	109.81
101.06	101.2	99.57	100.83	99.611	105.79	98.768	99.477	101.77	102.74	101.39	100.05	101.6	101.06	99.95	100.89	101.95	101.35	98.07	97.911	102.83	100.26	97.869	101.23	104.59	99.606	100.69	100.8	101.98	101	100.52	104.16	103.6	100.98	101.56	100.52	98.513	104.45	98.979	102.47	99.249	101.22	98.942	101.65	101.2	101.06	100.86	99.984	99.793	99.504
108.22	108.41	107.78	110.72	109.09	110.13	111.7	112.88	110.05	110.54	110.48	109.52	112.18	105.53	109.95	110.7	112.1	109.83	111.23	112.17	111.92	109.62	112.57	112.05	111.75	112.46	108.15	111.81	111.07	109.57	110.95	110.85	110.33	110.67	109.95	113.67	108.6	112	110.71	113.24	110.07	110.24	108.31	112.37	109.58	112.38	107.87	112.26	107.39	111.31
104.53	104.77	107.42	104.7	109.99	106.73	105.62	105.03	104.26	106.9	104.01	102.09	105.38	107.36	105.3	105.85	106.18	105.71	104.75	106.69	105.81	106.72	106.04	106.91	108.73	108.18	105.33	105.5	105.63	105.37	106.21	107.15	106.07	102.88	107.69	107.6	105.72	105.64	102.2	106.47	107.22	102.5	106.08	107.77	104.41	106.66	104.87	105.04	104.64	103.71
106.3	104.58	105.61	106.03	107.67	103.53	104.88	104.52	104.15	106.74	101.62	107.4	106.56	105.61	103.77	104.72	104.96	104.42	107.24	103.85	108.61	106.8	105.72	105.84	105.65	107.12	106.52	102.67	105.84	106.85	104.16	104.87	105.82	104.96	105.69	106.54	104.87	105.98	104.63	109.25	106.04	106.06	102.39	106.97	107.87	107.32	109.43	105.24	103.77	106.03
103.9	103.74	104.26	105.2	103.96	109.64	102.73	104.77	104.31	104.56	106.05	105.71	110	107.51	103.45	105.69	103.16	106.8	106.66	106.41	104.39	104.69	107.55	106.15	103.82	104.89	106.55	104.33	105.2	105.8	104.9	106.48	108.91	107.94	102.35	103.86	102.88	103.43	102.84	104.68	107.45	108.13	108.06	105.83	106.37	104.92	106.77	109.59	107.43	105.45
107.05	109.48	109.52	105.54	106.62	106.81	108.72	106.68	107.31	108.01	109.69	110.79	111.01	106.54	109.05	108.02	108.57	104.2	108.2	108.2	108.93	106.84	109.75	108.48	107.25	108.58	108.66	109.97	107.78	110.79	111.02	109.31	106	110.74	107.39	108.15	106.68	105.71	110.03	106.34	107.26	106.32	109.21	108.44	108.45	107.41	108.48	104.3	111.69	110.48
106.04	105.29	106.59	104.37	106.99	105.1	103.97	103.01	109.1	104.17	105.28	108.14	105.69	109.98	107.03	106.81	107.54	105.65	104.97	105.57	107.47	107.85	108.17	103.84	106.46	107.65	106.69	102.27	109.03	103.44	102.47	106.55	107.83	105.84	102.16	107.54	107.6	105.86	103.4	105.17	102.11	104.07	105.37	104.84	104.99	106.27	104.76	105	102.32	105.5
107.52	107.54	111.5	109.36	111.58	110.68	110.18	111.05	111.97	112.72	108.87	108.82	109.06	111.15	110.51	109.98	110.48	111.73	110.73	109.49	107.44	112.08	108.57	113.28	111.1	108.36	111	111.97	109.86	110.9	111.53	112.39	110.31	107.42	112.09	110.74	108.16	111.07	108.77	107.62	111.97	110.3	111.33	109.08	111.66	107.61	112.14	109.82	109.26	112.16
105.91	106.64	104.17	104.99	106.17	104.35	108.79	105	99.768	108.39	105.68	108.04	104.95	105.41	107.34	106.27	105.41	108.26	104.36	107.31	104.63	104.33	102.71	107.28	104.79	103.8	103.76	108.06	106.85	104.88	106.07	107	106	105.75	105.91	106.29	107.15	103.6	103.88	104.43	104.11	104.89	109	105.09	107.86	106.97	105.25	104.15	107.38	107.02
107.31	106.45	105.3	105.98	102.62	104.96	106.65	108.54	104.15	105.54	104.76	106.1	106.33	104.73	105.46	106.2	105.58	107.19	103.63	103.18	106.93	102.86	103.86	105.24	101.83	104.91	105.67	105.49	107.89	108.41	106.61	105.49	106.42	107.94	105.08	104.12	105.61	106.29	106.59	107.23	107.68	104.88	104.43	106.81	106.2	104.41	106.86	110.19	104.1	106.74
97.344	101.14	98.669	99.353	96.942	101.23	99.606	95.556	97.813	97.277	96.674	99.673	96.337	100.14	98.717	98.026	97.465	99.885	100.44	98.886	99.017	100.92	96.882	99.858	98.684	97.254	99.471	101.18	99.557	99.873	98.428	100.45	97.849	98.438	98.981	98.695	98.704	99.821	98.495	97.763	102.17	97.493	101.31	96.627	99.416	99.993	100.31	99.661	97.121	96.416
104.18	105.06	103.61	105.27	102.11	101.34	101.42	104.06	101.13	101.35	103.72	103.78	102.05	105.32	103.86	100.3	100.16	100.37	102.26	102.2	103.73	103.84	104.75	101.66	102.07	101.43	106.25	104.55	104.82	103.85	99.895	101.62	101.44	102.4	104.14	102.67	101.38	102.55	101.37	99.947	104.07	100.82	104.07	103.68	101.5	105.96	99.816	102.47	101.65	102.63
98.068	102.34	97.927	98.988	99.739	100.31	97.351	99.99	99.597	100.16	98.676	98.245	98.168	99.128	98.336	95.188	99.653	99.377	98.615	98.448	100.08	99.175	98.854	96.157	96.884	99.591	96.02	101.42	99.797	97.212	100.27	97.156	97.282	99.728	99.803	100.24	97.549	99.042	99.737	97.298	100.33	101.42	100.26	97.657	100.08	97.336	104.44	98.502	100.91	99.317
104.09	106.24	107.73	106.81	106.41	105.06	104.13	106.71	108.98	106.99	103.43	103.9	110.82	104.92	104.18	104.32	105.55	107.03	104.18	105.41	105.6	107.76	105.58	104.81	105.18	104.94	107.52	104.15	107.18	104.47	105.95	107.39	103.27	108.69	104.59	106.06	103.23	100.84	106.88	106.54	108.67	106.33	106.28	108.55	106.89	104.13	102.65	104.65	103.19	107.76
96.751	100.89	99.381	95.238	98.65	98.017	97.313	97.706	97.094	95.952	96.834	94.732	97.952	96.089	98.531	97.359	99.357	98.833	98.417	101.74	98.474	97.672	97.027	98.96	99.171	97.91	98.675	98.466	100.29	97.369	99.239	96.628	99.561	100.12	102.68	97.964	97.443	95.372	96.934	95.441	100.79	97.552	99.735	98.32	97.767	99.952	95.535	97.335	98.187	101.01
107.3	107.7	107.73	104.41	103.76	104.87	108.16	107.67	105.39	107.35	105.34	102.24	105.05	104.74	106.07	103.92	108.48	105.51	104.89	105.39	104.8	103.56	105.43	105.03	108.09	106.23	105.25	105.95	104.44	108.74	104.24	104.8	105.29	104.52	103.6	108.25	107.08	105.94	106.7	108.01	102.6	104.76	104.99	103.61	106.28	105.07	104.75	106.39	104.33	107.39
99.056	97.608	97.579	98.536	97.119	97.271	100.66	99.087	97.521	98.628	97.498	99.455	99.665	97.231	99.907	99.518	99.803	97.036	99.984	98.363	99.406	100.04	97.027	100.37	98.293	99.183	96.156	99.286	100.59	99.487	98.039	99.129	101.4	95.451	99.739	99.472	101.23	100.1	97.974	99.196	99.325	99.603	96.8	96.761	96.968	97.706	96.114	97.252	101.1	99.309
98.127	96.681	96.22	100.27	97.244	97.989	97.174	98.329	99.325	99.128	94.309	99.451	97.929	97.945	101.19	93.259	96.559	95.655	97.701	98.536	97.583	97.867	97.588	95.625	100.14	96.176	93.497	97.395	99.753	99.064	99.296	98.886	101.94	100.39	99.052	100.05	98.979	96.9	99.766	97.066	96.11	93.98	99.158	98.671	99.472	101.28	96.475	96.538	94.563	100.88
111.88	110.39	112.84	109.73	113.63	105.58	111.15	112.35	110.39	109.07	112.04	110.08	114.42	106.91	109.2	111.44	106.37	113.18	106.77	111.43	109.67	110.58	110.06	111.41	115.82	110.2	108.56	109.22	110.81	113.63	113.4	110.89	110.02	112.48	109.95	109.88	111.82	111.55	112.26	111.68	109.83	112.65	108.44	110.09	111.16	108.77	111.01	113.25	109.04	110.85
105.99	105.45	101.84	108.88	103.86	101.43	105.31	106.29	107.34	103.26	106.8	101.78	103.82	105.13	104.4	103.72	109.71	103.87	108.21	105.46	106.95	108.08	106.91	104.47	107.62	104.43	105.46	103.72	103.6	103.79	106.36	105.3	111.67	104.12	105.46	108.07	106.48	105.92	103.68	103.92	103.78	107.09	104	105.87	108.34	107.31	106.14	106.16	107	103.89
105.25	106.06	106.12	104.51	109.56	106.63	107.98	104.97	103.83	107.66	105.14	107.75	106.11	102.38	105.74	105.51	103.52	103.78	105.6	105.77	107.26	104.24	104.71	103.42	106.37	104.07	103.48	107.97	106.7	103.53	105.21	106.11	104.46	107.73	105.27	108.38	105.68	104.69	108.08	104.51	102.84	103.96	106.05	102.76	103.6	104.79	104.6	105.28	105.59	105.26
107.68	105.4	104.1	103.5	110.73	105.31	107.84	104.51	109.33	103.43	104.62	108.63	107.18	105.87	106.4	106.35	106.3	106.47	102.11	106.84	102.65	103.57	103.12	106.66	106.44	107.01	101.94	105.62	103.75	107.88	103.45	104.74	103.57	106.68	105.25	106.86	105.59	107.45	104.85	105.65	105.95	104.43	103.97	105.76	103.72	104.32	104.48	103.13	101.83	105.32
107.96	106.16	104.66	107.17	106.9	106.59	105.13	105.56	106.57	108.74	107.75	104.92	104.33	106.07	106.5	105.63	105.1	107.36	104.93	105.38	105.34	104.18	103.89	105.51	106.7	105.75	104.19	106.26	107.48	107.74	105.78	106.94	106.43	105.64	105.83	106.8	107.83	107.43	105.09	105.42	104.7	106.78	107.48	110.15	105.45	105.94	108.74	105.51	107.05	107.97
105.42	106.37	104.19	105.32	107.26	108.28	106.48	106.66	105.38	111.44	105.21	105.18	107.64	105.04	104.34	109.75	104.02	104.87	106.3	103.25	106.25	105.46	108.51	106.56	103.82	105.48	104.56	104.73	99.358	107.29	105.09	107.23	106.7	103.5	105.29	104.45	109.58	105.55	104.38	108.2	105.78	104.71	107.52	111.37	106.79	106.03	108.4	105.02	103.88	106.31
106.82	104.79	105.74	107.48	106.11	106.53	103.88	106.83	104.23	106.27	105.12	104.31	107.81	105.65	105.92	107.59	103.18	107.95	105.66	106.37	105.61	108.43	104.32	106.16	105.75	105.55	105.93	106.52	104.29	104.25	103.84	107.4	106.58	103.83	106.44	105.5	104.16	104.35	105.25	109.79	106.88	107.37	103.09	107.91	109.77	108.45	104.85	106.13	106.45	105.9
109.9	107.25	108.26	106.26	105.07	107.5	108.78	108.31	106.24	106.18	107.44	108.17	107.49	108.13	108.03	106.62	109.22	111.64	108.89	109.14	108.34	106.12	108	107.05	108.65	107.77	107.68	107.65	106.52	107.59	108	109.73	107.92	108.84	108.26	106.17	108.41	107.56	109.13	107.34	106.68	109.41	108.36	108.61	107.94	106.38	106.71	105.82	110.42	105.63
99.242	100.65	98.412	104.34	101.7	105.89	100.23	101.83	101.36	103.62	101.93	100.35	98.252	99.422	99.35	100.71	100.55	103.57	101.63	98.138	99.852	100.35	99.466	101.91	100.54	99.281	99.734	100.86	101.34	100.52	99.091	102.19	99.837	99.172	97.649	101.37	100.15	103.12	101.05	102.99	99.568	101.35	102.16	96.804	98.451	100.05	102.05	97.974	97.837	100.68
107.45	106.57	102.06	106.82	104.48	106.38	104.63	108.25	105.22	106.75	105.2	106.43	107.88	104.64	104.35	106.04	106.46	104.37	104.15	105.65	107.69	103	108.94	100.3	107.98	105.72	106.17	107.94	105.5	106.58	105.38	106.72	106.68	105.97	106.09	104.53	102.68	107.55	104.59	107.42	105.96	103.87	108.08	107.53	108.08	107.14	105.55	102.87	104.52	106.14
104.78	107.23	106.16	104.37	105.38	104.29	105.92	105.99	108.52	103.35	105.28	107.61	104.78	105.77	107.06	107.8	108.42	107.87	105.38	104.92	106.45	105	106.13	105.05	103.8	107.62	105.55	101.77	107.4	105.36	106.92	105.64	106.86	105.97	108.15	104.74	103.73	103.66	103.74	105.22	106.52	105.88	106.22	105.91	104.66	106.58	108.18	101.88	104.37	107.31
100.56	98.381	103.02	99.884	100.5	98.793	99.202	96.951	99.045	99.412	101.97	97.576	99.744	101.75	102.56	103.63	102.86	99.832	98.648	98.47	97.096	98.315	101.17	97.917	102.01	99.634	100.33	98.588	99.806	102.34	101.94	101.08	99.824	97.802	100.39	103.29	99.019	100.25	101.86	96.616	100.27	100.05	98.089	98.319	100.34	99.257	100.12	100.71	99.555	97.841
109.74	108.82	108.12	107.57	108.33	106.47	108.04	107.64	111.68	105.34	109.28	107.49	109.92	103.63	108.62	109.46	110.46	109.94	109.71	109.65	109.28	108.92	109.18	106.19	109.54	105.85	110.2	105.91	109.42	111.86	106.02	106.65	110.94	110.05	109.56	109.13	108.36	109.17	107.89	108.65	107.42	110.39	109.45	105.97	107.9	109.7	110.61	107.66	110.64	107.15
108.4	105.5	102.42	105.07	110.25	105.58	102.47	107.35	105.65	104.05	108.05	107.21	105.18	103.54	107.38	107.18	106.48	108.31	106.39	108.97	106.03	106.22	106.72	104.66	108.53	106.65	105.14	105.07	106.18	107.62	104.52	104	104.58	105.09	106.64	105.92	108.03	107.01	109.08	106.33	105.63	107.39	106.16	105.28	106.16	107.56	107.13	105.04	107.97	107.36
105.57	105.21	107.4	105.66	105.48	105.87	105.77	106.84	103.26	104.58	104.16	105.15	103.89	107.41	109.61	103.69	106.38	106.4	107.94	106.16	104.96	105.48	104.8	105.94	105.07	106.89	107.85	107.21	105.48	105.44	104.34	107.01	105.4	104.05	104.65	104.64	103.32	106.43	105.05	107.57	106.84	107.27	105.8	104.38	105.63	107.08	107.47	105.66	104.75	106.95
112.65	107.55	109.59	109.33	106.12	108.33	107.78	109.18	107.7	107.48	109.54	106.43	109.3	108.28	109.14	106.29	104.16	111.25	105.95	109.55	109.42	109.49	105.15	106.84	107.86	107.74	106.08	106.7	108.91	107.93	105.59	107.37	110.32	107.89	109.92	103.66	109.99	104.41	112.54	108.19	108.28	106.05	110.64	107.65	109.66	108.6	108.16	109.76	109.47	110.15
106.91	105.31	103.89	103.93	106.85	104.39	109.72	106.48	106.17	105.16	101.93	103.52	103.65	105.22	106.51	108.73	107.11	109.37	106.12	105.55	106.64	105.87	103.94	103.26	104.54	105.58	105.2	107.05	106.43	104.02	106.94	104.34	105.9	107	105.46	106.91	104.19	104.84	106.37	106.3	102.77	106.65	105.34	107.97	105.22	104.06	100.5	105.58	105.92	105.74
97.059	99.294	95.798	98.437	95.406	96.991	101.19	100.22	97.487	97.739	98.503	98.034	96.797	97.347	96.22	100.76	97.046	98.93	98.964	97.997	99.78	95.841	98.391	98.647	99.259	96.213	97.281	97.279	100.52	97.452	95.922	96.7	101.14	99.165	99.097	97.635	98.971	94.904	99.162	99.682	95.148	97.562	97.07	98.715	101.59	98.008	98.717	100.4	99.87	98.842
106.87	112.56	110.58	106.58	109.15	108.14	106.17	108.21	108.51	107.21	107.47	107.58	110.18	109.61	109.23	108.97	105.63	110.7	111.82	108.99	109.5	105.63	104.5	112.92	109.44	109.77	108.82	111.55	107.1	107.82	107.44	106.33	111.19	109.27	105.84	110.14	108.92	109.83	108.2	111.02	106.76	107.74	108.76	108.84	107.09	107.95	107.24	107.52	109.84	110.8
106.18	105.25	104.58	106.64	108.26	105.39	106.48	109.83	106.02	105.5	106.53	107.3	108.73	106.77	105.4	106.23	108.1	107.09	105.15	105.97	110.66	107.81	105.38	108.91	109.21	108.38	107.88	109.76	102.26	108.88	108.3	106.86	107.26	108.26	105.95	106.25	105.31	105.58	104.94	106.78	105.57	105.69	104.8	105.08	102.96	105.74	106.95	105.87	107.01	104.06
107.2	110.06	108.34	108.9	110.35	110.9	109.55	107.59	107.53	110.16	106.06	107.75	107.29	106.98	109.56	107.71	108.58	108.9	105.01	105.58	106.89	108.06	110.84	104.1	111.15	105.82	107.64	105.85	111.05	108.35	107.22	107.96	105.22	108.79	108.37	107.63	106.71	109.58	106.81	107	105.15	109.54	110.77	104.62	107.96	108.91	108.35	106.57	110.64	110.05
105.94	107.69	106	105.42	108.86	105.08	108.29	110.1	107.5	107.09	111.4	108.27	109.63	104.73	109.38	108.81	107.1	109.18	107.96	104.49	109.76	111.52	110.15	105.07	112.64	109.96	110.17	109.06	106.08	107.81	109.64	107.84	108.05	108.66	105.1	107.4	109.4	108.32	110.34	107.02	105.48	108.47	105.67	109.26	106.34	107.62	108.31	108.42	107.11	109.68
106.56	104.81	105.53	106.08	107.09	104.82	107.73	103.97	108.29	107.27	109.81	102.77	108.52	106.58	106.19	109.79	107.38	104.67	109.66	108.03	106.26	109.98	105.68	105.22	105.54	104.49	105.86	105.35	107.12	105.22	103.91	107.84	106.18	104.88	103.12	106.84	105.23	107.23	106.98	107.13	108.84	107.41	105.73	108.16	106.2	103.65	107.34	107.3	103.8	107.07
104.77	106.51	104.48	109.25	104.9	107.2	107.97	106.32	104.01	106.76	104.8	103.94	105.99	108.71	105.8	107.11	106.7	101.09	104.71	105.89	104.99	106.51	109.17	105.16	105.36	103.04	107.35	105.61	106.19	105.46	107.43	108.28	104.42	108.1	108.33	106.47	105.23	105.64	107.47	108.76	104.78	107.9	106.73	106.66	105.3	106.2	104.92	104.5	104.62	104.69
108.38	106.4	106.54	105.65	106.54	106.71	105.3	105.03	107.89	104.28	109	107.66	104.75	108.16	107.54	104.9	106.59	102.18	103.14	107.43	105.54	105.29	105.89	108.31	105.46	110.76	106.99	108.18	106.18	105.28	103.78	103.95	108.38	107.53	105.06	107.77	105.93	104.01	105.85	107.06	106.17	109.45	105.56	107.8	106.38	106.85	109.07	105.98	106.51	104.14
103.39	103.33	106.24	103.13	105.17	105.42	107.4	104.44	106.74	105.23	106.29	104.3	106.23	107.35	104.78	106.14	105.63	106.74	108.72	107.42	103.57	106.23	108.73	104.51	104.78	100.87	104.86	103.13	107.54	107.01	108.83	105.32	109.15	105.38	104.58	104.15	102.39	104.94	105.44	105.43	102.88	103.69	105.61	106.96	104.61	106.38	104.8	107.5	104.77	105.03
108.01	110.05	108.58	106.52	107.8	105.91	110.95	109.79	107.5	109.27	108.34	112.79	107.8	107.78	109.25	110.16	107.89	109.41	103.45	109.58	112.06	108.77	108.77	111.24	109.84	110.28	109.62	109.08	107.63	108.27	108.22	109.17	109.41	110.14	108.38	111.05	108.05	107.98	109.63	110.15	109.45	108.92	110.18	107.32	106.99	110.43	108.75	109.46	106.65	106.04
105.68	103.09	106.88	107.04	108.69	104.05	108.1	103.29	108.34	103.8	105.85	105.35	105.14	104.82	103.96	107.57	109.2	106.74	105.54	106	105.4	106.63	102.97	104.06	106.66	106.12	108.86	106.32	108.04	108.08	105.36	104.76	105.78	107.3	106.04	107.26	104.65	104.53	107.45	105.85	106.41	103.77	103.26	109.35	107.71	106.56	102.76	105.69	107	106.96
109.05	104.88	104.69	108.29	108.71	110.24	103.95	108.78	107.43	108.93	104.87	108.46	110.59	106.18	109.66	108.58	110.35	106.19	106.36	108.17	109.87	106.09	107.24	109.51	107.19	106.34	109.62	108.84	108.01	106.94	113.71	108.59	104.72	108.96	112.08	109.14	107.39	107.1	107.06	105.44	107.59	111.63	106.19	107.82	105.09	106.92	107.28	107.07	108.71	105.92
106.18	105.04	104.02	105.94	104.51	105.92	105.42	105.89	108.86	104.44	104.21	106.89	105.93	106.6	107.69	104.14	106.84	103.64	105.37	104.44	102.7	105.68	106.09	105.42	105.36	106.4	104.36	107.92	105.15	107.03	104.96	104.72	110.04	105.88	105.31	106.34	107.13	107.09	103.22	104.48	105.93	107.58	106.04	107.95	107.59	106.25	109.02	104.48	107.34	105.57
106.47	108.89	107.5	106.56	106.78	104.51	109.8	106.21	112.3	104.24	107.87	106.13	105.4	106.56	106.16	108.79	106.98	110.34	109.4	107.12	110.28	108.24	107.51	106.4	110.17	107.66	105.78	107.36	107.77	110.31	106.83	104.85	107.67	105.78	109.87	107.43	109.85	110.26	102.62	110.81	105.86	106.39	108.84	105.93	107.7	109.25	106.21	106.2	108.54	104.86
108.53	108.64	110.5	108.54	105.57	107.92	108.17	106.46	110.41	108.06	110.19	108.59	113.51	106.01	108.5	110.01	107.86	106.27	108.19	108.35	110.08	110.21	109.17	106.63	110.28	107.38	106.9	107.23	106.9	109.96	106.19	108.72	105.21	106.79	108.9	108.82	107.17	111.38	110.95	106.69	106.08	110.49	108.84	107.85	107.31	106.79	107.22	106.99	108.21	110.17
106.92	108.32	108.52	110.07	109.23	108.37	106.55	109.91	109.14	107.79	108.68	110.87	108.48	108.39	110.74	107.49	107.91	107.59	108.69	104.49	107.67	107.48	105.07	108.67	105.97	111.38	107.82	106.57	109.8	108.43	105.76	110.37	108.72	109.67	105.98	107.53	106.55	108.49	107.59	107.67	106.19	109.5	105.24	108.88	106.96	108.31	108.59	111.16	105.09	110.01
105.14	109.07	102.12	103	105.91	102.57	105.82	108.99	108.18	106.43	109.21	105.68	104.39	106.43	107.4	105.87	107.9	103.61	105.34	107.14	105.04	106.36	105.49	106.47	105.91	105.35	105.98	103.64	101.26	106.73	107.12	104.25	107.43	105.16	106.57	103.07	104.97	106.89	106.8	102.64	104.03	105.57	105.51	102.12	106.65	104.8	104.61	106.1	104.18	105.98
111.33	110.93	110.31	109.88	107.14	108.33	106.57	109.91	108.21	105.59	111.49	109.38	110.33	109.72	106.91	110.44	108.75	106.19	109.36	109.44	111.32	107.14	108.63	110.13	108.31	110.76	108.49	110.49	105.95	107.95	109.28	109.92	108.54	111.51	107.82	106.12	107.35	106.71	106.66	109.57	109.19	110.16	107.13	109.12	107.37	108.53	109.8	110.67	108.41	108.15
111.51	117.29	111.69	109.03	112.68	110.92	109.57	109.17	111	107.65	109.99	110.83	107.69	107.36	110.7	109.66	111.88	109.11	112.21	110.03	110.54	111.06	109.94	112.43	110.31	114.33	107.07	110.87	111.17	112.01	108.38	114.63	110.3	109.36	107.43	112.99	110.84	110.3	111.42	111.75	111.76	110.4	110.54	111.78	112.03	110.23	108.56	111.8	107.95	111.56
101.71	100.8	97.719	100.28	100.22	103.02	99.125	99.729	99.066	99.829	98.772	101.09	99.57	103.28	98.252	101.86	99.545	100.13	100.42	100.99	100.74	98.058	98.211	102.06	99.114	99.911	100.41	103.27	102.53	99.971	101.32	103.47	103.04	100.86	97.529	101.14	99.96	98.105	98.426	100.33	99.548	100.49	101.55	99.753	99.686	101.36	102.21	100.84	98.311	101.47
109.04	108.79	109.09	106.96	106.76	109.67	109.78	106.75	109.01	110.82	105.26	110.42	108.91	108.65	105.57	106.62	110.74	107.72	107.25	107.82	109.34	108.58	110.15	108.01	106.97	107.75	107.51	107.63	106.4	106.5	111.5	107.52	106.74	105.77	109.54	107.09	107.51	110.08	108.47	108.87	107.68	109.62	112.18	106.47	107.62	109.02	107.75	106.08	108.58	107.66
108.47	105.86	110.18	105.56	108.97	103.36	107.98	109.12	108	108.48	106.64	109.09	106.15	108.93	107	105.97	108.42	103.81	106.12	108.32	105.88	107.62	108.78	107.17	107.07	107.06	106.23	109.51	110.29	107.55	108.77	104.44	105.99	108.18	109.53	108.17	108.66	108.81	106.91	112.19	108.4	105.51	108.73	111.02	109.48	105.39	108.34	108.45	109.18	108.31
106.98	107.04	105.1	105.97	108.42	105.98	106.06	105.38	106.99	105.63	104.96	108.46	107.96	104.95	108.15	105.11	106.7	107.05	107.29	108.06	105.58	103.73	107.25	105.96	105.37	107.45	106.23	104.35	106.27	107.8	103.63	105.65	105.08	105.68	105.5	109.51	108.81	107.91	105.31	108.78	107.06	107.28	109.35	104.67	106.53	106.3	107.08	105.23	105.33	107.05
103.12	105.59	109.34	103.56	104.22	105.05	106.38	106.53	103.61	103.04	106.25	104.65	107.33	104.4	107.26	102.9	102.68	107.11	105.01	103.19	106.78	105.76	106.19	104.74	106.59	108.94	108.61	108.25	105.63	107.11	106.61	104.91	104.9	104.72	106.92	104.1	101.27	106.06	106.03	101.98	103.3	106.24	106.22	104.32	108.52	106.37	106.17	105.53	103.79	107.23
109.17	104.59	105.89	107.78	108.38	107.23	104.19	105.95	107.14	104.26	99.469	102.12	103.25	103.3	105.25	103.98	109.71	107.23	108.83	104.16	104.53	103.28	105.5	105.48	108.95	106.52	105.62	107.82	108.5	105.49	104.74	107.13	107.9	107.48	106.15	105.26	106.85	108.42	106.33	105.43	104.24	106.3	104.91	102.83	104.49	105.28	104.51	103.6	106.52	104.39
109.71	107.33	107.75	109.25	108.01	106.35	108.99	106.68	107.37	107.1	109.14	109.15	105.9	107.57	104.84	108	108.69	108.1	106.8	106.54	110.72	102.88	104.93	109.36	106.6	109.08	109.1	106.68	106.45	109.35	106.71	106.15	108.46	106.2	107.74	105.51	109.98	105.91	107.9	108.85	106.91	105.76	111.09	108.26	106.12	107.28	107.99	104.11	108.86	107.25
97.454	98.459	98.367	100.23	99.088	98.88	98.567	101.17	97.69	98.516	99.052	99.682	100.87	97.7	98.935	94.97	95.124	100.02	98.173	101.53	98.114	96.732	98.664	98.433	98.067	99.359	100.53	96.931	97.637	101.89	98.644	99.482	99.555	100.38	100.97	97.381	99.09	101.32	96.037	97.659	102.02	98.097	100.99	96.814	95.841	98.105	103.1	100.19	100.99	100.58
112.01	110.47	109.52	110.82	111.92	111.46	110.14	111.64	109.07	110.32	111.8	109.63	112.03	114.35	110.75	111.11	111.4	109.7	109.57	108.74	110.88	107.4	111.53	110.85	109.02	109.25	110.43	111.46	109.96	109.38	110.65	111.39	108.61	109.71	113	110.29	112.04	112.27	107.72	112.59	110.3	108.81	107.1	107.53	110.32	112.69	109.64	107.42	110.21	112.15
99.308	99.135	99.882	101.61	100.94	100.3	99.208	102.31	102.2	101.72	101.04	104.01	104.57	101.59	101	102.24	100.03	99.118	98.804	100.05	95.687	105.06	99.942	104.03	100.95	99.763	99.29	104.1	100.9	104.74	100.27	100.65	98.038	100.43	100.3	98.499	99.612	99.863	100.26	100.51	100.77	100.07	102.39	101.54	99.114	100.87	98.852	99.559	99.511	103.2
106.98	107.54	104.9	103.45	104.18	105.88	107.95	108.43	105.87	103.64	105.27	103.25	106.39	105.2	105.96	104.42	106.74	103.49	102.46	106.73	106.81	108.39	106.75	104.8	103.85	105.9	102.22	104.81	105.73	107.02	107.07	102.8	101.8	106.07	104.6	106.1	103.87	104.97	103.1	101.72	106.92	106.09	106.16	105.46	109.19	106.11	108.95	103.59	106.66	105.6
97.701	99.353	98.158	100.32	97.649	99.112	97.851	98.423	99.662	99.617	98.278	97.189	97.925	99.601	98.554	96.995	101.49	99.106	94.221	98.506	97.379	95.299	97.22	100.27	97.305	98.949	96.841	97.21	97.733	100.99	96.91	101.58	101.03	98.172	96.85	97.628	100.49	100.46	98.755	100.65	100.73	100.01	99.752	99.532	98.832	100.74	97.527	98.831	99.713	100.91
108.7	107.22	110.25	107	106.97	110.29	110.06	103.93	104.76	106.99	108.37	106.71	111.54	107.03	109.22	107.7	107.16	107.18	106.92	108.55	106.8	109.88	109.37	105.42	107	110.31	107.53	107.73	107.85	106.35	106.5	107.67	106.49	105.68	109.14	109.52	106.13	106.34	103.98	108.65	106.11	111.81	106.96	108.4	107.27	107.16	107.98	108.97	107.14	109.12
107.44	108.53	109.1	106.61	105.31	107.11	110.22	109.2	108.52	106.73	108.33	109.22	107.96	104.66	107.09	109.1	106.5	108.08	105.25	104.73	106.78	108.51	109.59	107.44	108.49	110.24	107.9	106.47	110.93	111.9	109.05	107.99	106.92	108.34	106.68	110.09	109.73	109.41	107.11	108.91	107.04	111.31	105.87	105.82	107.19	107.82	108.37	108.64	107.81	107.71
105.03	104.48	103.81	104.64	107.81	107.35	104.09	106.81	105.28	106.24	105.45	103.38	101.74	106.94	103.24	106.66	104.95	104.4	105.85	106.94	106.45	105.94	106.75	106.32	104.92	101.85	106.6	106.3	103.49	104.27	105.63	106.84	106.82	102.15	107.26	107	104.92	104.66	104.03	102.61	107.51	105	105.42	105.21	103.86	108.18	105.57	107.77	104.96	106.8
104.9	103.61	106.3	108.91	103.99	108.28	102.72	106.91	108.59	103.46	108.41	104.12	104.64	106.8	105.47	101.92	107.22	104.75	106.89	105.93	103.26	103.47	104.79	105.24	102.54	104.6	106	106.98	105.68	105.35	106.01	107.96	101.29	105.69	106.28	105.94	107.8	104.67	107.01	106.5	105.79	104.37	106.45	107.41	104.78	103.42	106.63	104.52	105.95	105.53
114.03	109.52	112.32	111.34	112.09	110.19	110.13	113.61	109.74	111.91	110.17	110.32	111.64	114.21	109.63	109.79	106.95	109.5	112.04	112.8	107.64	110.65	112.03	107.32	108.3	109.1	110.66	108.37	109.6	111.8	109	111.48	114.66	108.57	110.09	112.28	108.92	110.54	109.2	111.86	110.82	110.24	108.22	109.52	111.39	109.37	109.78	109	110.16	111.6
106.31	107.81	105.15	105.25	108.28	106.93	104.93	111.17	106.79	107.13	108.78	103.5	105.06	103.88	106.92	106.55	106.22	106.62	105.14	106.38	104.18	108.93	105	105.52	106.55	107.6	110.66	105.01	107.87	107.79	107.56	107.72	106.46	108.47	106.86	106.45	107.26	106.97	104.96	103.83	108.73	105.3	105.6	107.49	106.86	105.59	104.45	107.35	107.09	106.67
102.85	105.24	105.71	106.57	107.61	105.53	105.71	105.48	101.93	105.98	107.78	105.82	103.64	105.66	106.2	103.66	106.22	105.7	109.64	106.97	106.34	107.79	102.58	106.6	102.13	109.73	107.92	105.08	106.67	107.82	106.53	102.33	104.4	105.85	103.67	104.91	107.55	104.62	103.64	108.17	104.02	107.49	103.93	103.33	101.27	109.3	105.13	105.65	105.52	106.59
101.42	100.59	96.652	102.56	98.849	99.902	97.881	100.73	99.649	97.902	100.14	100.79	99.812	99.339	98.079	100.22	101.7	98.73	99.341	97.576	92.909	98.907	96.253	98.781	98.345	97.122	99.631	98.687	96.992	97.824	100.01	100.07	101.23	96.941	98.107	101.7	99.25	97.828	96.125	100.69	102	100.82	98.568	101.8	100.06	100.1	97.732	99.281	101.24	97.839
103.16	98.555	100.24	102.49	99.375	103.07	98.557	98.974	100.33	97.56	98.671	101.92	99.605	101.63	100.49	102.45	97.922	96.817	98.106	100.31	100.49	99.164	97.948	99.647	98.323	103.09	103.75	98.54	99.569	102.53	104.06	102.03	101.43	100.31	99.619	99.1	100.39	101.44	102.84	102.91	100.38	99.268	101.67	100.79	98.635	98.26	97.474	99.92	98.011	101.07
107.28	104.22	108.69	107.46	109.81	107.89	105.97	109.39	107.38	107.78	108.78	107.86	106.64	103.52	109.02	106.15	105.69	105.36	110.56	105.52	105.86	106.91	105.48	106.69	103.26	107.35	107.42	108.11	108.22	105.82	107.26	104.21	106.74	106.19	106.47	107.44	107.06	105.08	105.03	106.58	107.76	107.15	107.48	105.92	106.61	107.48	111.25	107.98	106.85	105.73
105.48	107.08	106.72	108.16	108.03	107.58	108.42	109.24	109.32	109.42	108.5	106.16	107.76	107.53	105.95	106.3	108.37	107.9	108.34	108.78	110.52	109.87	110.09	107.47	106.74	108.19	106.49	107.24	107.81	110.37	107.75	108.23	108.19	107.52	109.08	107.23	109.79	108.11	109.21	104.79	109.15	109.92	107.59	109.73	107.93	108.37	106.66	106.74	108.77	113.15
106.9	108.11	107.02	108.24	109.46	104.2	109.98	109.53	108.1	105.82	111.29	107.26	109.76	108.96	109.55	109.19	106.69	111.25	106.48	106.95	108.86	110.45	106.99	105.97	107.54	110.67	111.35	109.31	108.15	109.16	106.69	105.04	111.84	106.61	106.68	106.75	108	110.43	108.2	110.03	110.57	107.56	108.46	109.31	108.09	111.8	108.04	106.96	109.8	108.93
105.88	108.63	105.12	105.57	105.96	107.79	106.52	104.77	103.6	104.12	109.6	105.26	102.21	106.06	106.65	106.43	103.76	104.99	104.92	106.41	104.16	107.15	106.29	105.03	104.92	105.81	106.98	107.56	105.67	104.45	107.41	106.51	105.79	103.3	106.05	106.83	105.25	103.87	107.04	103.96	104.85	104.64	103.61	104.87	105.57	105.91	109.09	104.26	107.81	106.37
105.69	107.38	109.76	110.75	106.22	104.9	110.23	110.25	106.45	110.26	107.18	109.94	108.47	105.18	107.15	107.39	108.22	107.86	109.61	109.88	110.79	108.18	110.14	106.58	112.39	108.93	107.76	109.4	108.51	110.91	107.37	104.77	106.67	107.77	109.79	109.39	107.13	109.98	108.07	109.05	105.64	109.17	108.74	107.87	105.19	106.51	107.85	107.8	109.45	107.2
105.56	105.52	108.1	108.65	109.03	108.75	111.3	108.21	109.35	109.13	108.18	108.77	111.76	108.88	106.92	106.21	109.09	108.15	108.89	109.29	110.08	109.9	108.21	109.96	109.57	107.66	107.41	106.61	109.24	110.59	110.37	109.71	106.8	108.34	111.3	106.11	111.7	112.08	107.9	110.7	109.6	107.97	108.31	108.86	110.16	108.28	106.54	109.32	109.31	104.77
108.6	110.36	109.44	106.85	108	107.23	106.92	108.83	108.78	106.48	110.8	107.44	106.27	104.72	107.35	108.82	108.46	107.93	107.8	108.16	108.36	108.26	107.86	107.62	110.29	107.04	107.07	105.69	111.51	105.95	107.34	107.94	106.71	106.51	108.09	106.76	105.27	108.59	109.93	106.49	106.77	104.39	108.91	106.27	107.95	107.76	109.22	109.51	110.02	110.65
104.71	107.2	105.37	107.56	107.27	107.23	102.42	105.03	105.84	106.89	105.06	105.61	109.63	107.02	106.79	108.63	108.93	108.28	104.6	108.07	107.61	105.58	105.88	108.4	106.8	103.25	105.02	106.25	106.14	104.49	104.93	106.69	104.16	104.7	104.77	104.02	107.94	110.55	105.97	106.8	107.49	108.49	105.29	109.05	103.08	107.96	108.18	107.1	106.21	104.98
104.77	106.57	107.47	107.09	108.58	105.42	102.08	106.11	104.3	106.75	106.56	104.96	106.68	108.15	105.08	104.94	107.79	103.28	107.44	109.42	106.84	103.07	106.92	104.65	106.01	105.67	105.24	108.44	104.97	109.23	106.96	107.93	108.48	105.69	105.92	106.2	103.61	106.75	105.61	106.65	109.45	110.51	105.43	106.13	105.12	106	108.91	104.71	105.56	105.76
107.24	108.35	107.44	108.13	110.22	107.95	106.77	108.73	110.3	104.77	108.9	107.76	103.97	106.73	107.27	108.18	108.37	113.45	108.05	109.61	107.02	110.91	109.92	107.8	108.94	110.88	108.88	108.71	107.49	106.29	107.39	109.68	106.67	108.21	110.72	107.15	108.89	107.42	107.03	110.56	108.74	111.84	109.9	110.18	109.04	108.95	109.91	108.92	110.05	106.21
106.46	105.32	106.46	105.91	102.65	108.08	110.46	104.02	106.12	107.57	105.54	108.37	109.55	110.98	108.88	106.55	103.97	104.75	105.99	105.78	106.47	104.49	106.76	106.04	105.34	107.74	106.97	106.22	108.32	103.71	112.89	103	106.83	103.6	101.93	105.82	108.3	107.8	106.3	106.81	105.85	105.29	108.47	106.91	109.35	106.84	106.03	103.5	106.95	104.3
102.68	102.23	102.81	101.64	99.852	101.22	102.8	101.35	101.91	102.25	100.57	103.28	101.34	100.09	103.67	100.62	99.063	100.15	103.32	99.572	100.7	106.05	102.87	100.02	102.67	99.663	100.62	98.995	100.92	102.78	99.856	103.04	100.38	102.9	101.43	103.56	103.21	101.05	102.54	101.34	100.01	100.37	101.28	101.7	97.79	101.64	101.14	98.161	103.24	100.97
103.5	105.85	103.18	105.09	105.91	105.94	107.26	106.66	104.82	105.48	106.24	103.31	105.48	105.45	103.78	104.94	107.25	107.51	107.03	105.8	107.37	105.94	104.74	107.94	102.73	106.79	106.73	106	105.02	103.47	108.29	105.92	107.38	104.01	106.46	105.95	105.18	105.45	108.74	105.28	107.57	105.81	105.65	106.55	106.11	105.5	105.35	106.68	105.08	108.82
110.67	106.41	106.31	108.14	111.72	108.79	108.29	111.31	109.85	106.64	106.54	109.08	112.21	111.28	109.87	108.39	108.97	106.01	107.66	106.56	109.13	109.27	107.17	106.38	109.71	108.43	107.29	107.12	107.33	109.97	108.99	106.12	104.87	111.77	109.95	109.81	106.78	107.96	105.73	106.23	110.33	108.27	106.24	105.46	108.12	109.64	113.36	110.2	105.85	106.32
103.53	103.05	101.35	100.73	101.66	103.97	100.38	98.871	102.99	97.352	104.19	98.612	100.91	100.59	99.524	99.334	99.517	98.221	101.77	102.13	101	100.61	102.58	101	101.12	102.68	104.51	102.17	96.408	98.673	104.29	102.07	99.634	100.76	101.21	100.71	103.11	103.71	101.53	102.91	101.87	103.15	101.27	99.357	100.85	99.489	102.76	99.25	99.96	98.978
106.67	104.06	102.82	104.67	108.15	105.76	106.73	103.8	105.54	108	106.1	104.53	105	105.88	103.69	107.19	107.29	108.66	105.3	105.28	108.01	109.03	104.07	105.65	103.82	106.22	104.95	103.17	105.7	106.35	106.91	105.71	103.92	107.14	104.39	106.28	106.09	106.16	103.21	108.67	106.97	106.48	105.04	104.93	106.99	106.91	105.18	105.12	106.05	104.06
107.23	107.12	103.51	106.44	105.51	102.93	106.26	103.76	103.77	107.06	105.62	106.71	103.6	107.64	103.74	106.81	106.73	103.74	107.91	105.97	105.58	106.2	104.84	104.33	105.82	103.78	107.19	106.21	107.26	106.51	104.41	103.16	109.2	106.35	104.86	105.53	103.37	107.11	107.37	103.83	105.82	105.64	106.39	104.78	105.67	105.8	106.92	105.59	105.42	104.6
112.37	110.22	111.25	109.96	110.97	112.8	106.16	107.27	109.35	108.99	110.87	109.94	113.48	110.05	111.1	109.17	112.06	110.81	111.44	111.46	114.07	111.13	110.27	106.57	109.44	113.32	110.46	107.1	109.93	109.64	112.52	108.45	106.94	105.96	108.93	111.84	109.56	114.4	109.58	108.07	110.49	109.05	107.17	109.84	110.9	111.42	110.75	109.62	111.38	109.13
99.382	98.914	100.33	98.342	98.068	99.762	98.002	99.602	98.042	98.93	97.328	100.39	99.471	99.959	99.77	100.44	97.734	98.403	103.17	100.47	100.08	98.759	100.17	100.8	98.373	100.21	99.086	102.24	97.564	98.42	96.051	100.03	97.06	94.577	99.351	96.395	98.8	97.951	100.84	100.28	95.772	99.006	98.11	101.02	101.21	97.37	98.359	100.8	98.24	97.148
109.91	107.63	109.92	108.82	107.64	109.09	110.61	107.83	105.62	107.37	110.76	110.78	111.36	109.42	110.3	104.66	107.97	108.9	108	106.67	110.62	110.46	107.72	106.88	109.38	109.99	108.04	108.23	108.74	107.45	105.22	107.86	105.97	109.58	105.14	108.07	106.9	107.1	107.01	106.94	107.19	112.26	110.59	106.27	108.12	107.54	107.64	107.17	110.74	105.81
112.74	107.51	108.59	110.07	108.89	107.6	106.51	106.36	107.02	108.49	112.57	108.95	109.09	106.8	110.35	106.83	108.82	106.07	106.21	107.13	104.4	108.22	105.19	107.74	107.76	110.73	107.38	108.99	109.2	108.53	109.1	109.91	110.55	110.55	105.89	109.35	109.9	105.63	109.29	108.9	109.24	109.49	108.64	108.91	107.54	107.82	108.82	105.28	108.88	106.55
104.51	102.17	105.87	102.27	106.24	104.51	106.26	107.32	106.66	104.45	104.22	104.77	104.32	103.37	105.29	107.01	104.97	102.87	104.73	103.47	106.45	105.12	105.38	108.16	103.49	110.02	107.96	104.81	105.08	107.72	104.36	108.07	107.28	108.52	103.73	104.45	105.64	105	106.26	104.62	103.74	106.89	103.81	108.49	103.12	105.83	103.74	104.97	105.92	104.22
108.1	107.74	108.22	107.92	108.88	109.48	107.61	109.28	109.72	107.56	106.58	109.25	106.62	109.48	105.5	110.38	109.26	106.84	108.67	105.59	107.89	107.35	108.92	108.43	112.67	108.37	106.52	109.2	106.56	107.44	110.28	106.34	108.71	111.62	110.59	109.57	106.27	109.89	108.15	109.6	108.88	107.08	108.26	107.94	112.27	106.6	108.16	108.09	108.44	107.03
105.51	106.28	104.36	104.43	107.74	104.91	108.42	107.51	103.28	106.29	108.65	106.63	108.39	108.02	108.46	105.74	107.19	108.52	108.12	109.31	104.91	106.32	107.19	105.79	109.03	106.52	104.71	104.73	106.97	105.53	105.03	106.97	106.41	107.88	107.58	108.64	105.37	107.19	105.44	106.58	105.83	109.32	107.26	109.72	107.33	103.26	102.77	105.6	105.36	105.78
106.9	106.78	105.31	104.93	104.39	110.71	106.08	102.52	103.46	106.11	105.18	107.02	103.79	107.5	106.48	105.27	100.33	105.57	103.61	103.78	102.28	104.94	105.41	104.9	106.3	103.87	104.92	105.02	109.31	105.79	106.69	104.53	106.89	105.72	103.95	104.78	103.54	105.56	105.61	105.8	104.07	106.74	105.93	105.57	104.19	104.64	105.21	104.95	107.27	107.45
99.575	93.731	100.51	100.86	98.603	95.481	96.279	97.531	100.03	98.328	97.598	98.797	99.113	99.765	97.671	98.215	99.618	97.275	97.578	100.1	92.993	100.35	95.834	96.341	98.595	100.57	97.801	100.23	101.26	98.806	103.53	102.04	96.81	100.82	99.458	98.832	98.51	97.642	97.363	97.724	95.536	101.29	101.62	100.34	96.48	97.499	101.29	96.258	97.197	99.226
107.26	107.59	107.82	107.85	108.98	108.82	108.67	110.64	109.16	108.02	112.66	108.16	110.49	109.6	108.4	108.74	107.88	110	106.95	108.75	106.55	109.72	108.82	111.52	110.9	107.21	106.38	107	110.71	108.23	108.22	109.68	108.96	108.49	110.6	110.67	107.81	107.99	109.24	106.92	108.55	109.19	107.77	110.23	104.92	108.74	109.98	104.35	108.98	107.61
107.03	104.99	109.6	106.55	105.71	103.81	106.53	105.55	107.71	106.93	103.09	109.6	105.7	104.84	104.66	107.37	105.67	102.98	103.47	104.3	104.65	106.01	107.12	105.42	106.08	106.22	102.61	103.34	105.73	106.29	105.04	107.28	104.63	107.26	107.88	102.4	106.17	101.41	103.2	107.65	105.45	105.15	105.7	105.41	107.44	103.7	107.3	103.76	106.92	104.84
109.56	109.44	111.42	112.85	112.45	109.23	111.84	111.06	106.83	108.09	111.91	110.2	111.1	105.66	110.47	111.32	109.15	106.89	110.55	110.8	110.91	113.09	109.86	110.18	109.39	108.28	109.83	106.77	112.84	109.35	109.94	111.72	109.29	110.72	111.59	108.51	111.87	111.95	108.01	111.06	113.44	110.25	109.98	113.24	110.77	112.04	108.86	109.57	108.59	109.87
106.63	105.24	108.97	106.83	108.23	107.79	111.6	108.46	106.52	108.11	106.72	106.42	111.89	109.59	108.67	106.95	109.1	108.05	107.41	107.6	107.24	107.01	106.26	105.15	105.65	110.36	106.86	106.3	105.73	105.84	105.26	108.78	107.8	107.95	106.51	108.58	106.36	107.36	106.9	107.47	109.08	109.63	107.53	105.29	109.39	106.97	105.53	108.49	108.06	109.91
108.14	103.82	105.86	106.02	108.37	108.85	105.31	104.13	106.71	108.9	106.99	109.6	106.95	104.4	107.54	103.91	108.61	108.84	104.77	103.88	106.83	106.56	103.66	106.08	105.68	107.52	107.62	106.84	108.15	106.7	108.29	107.66	103.39	104.32	109.15	102.94	105.85	106.32	107.62	108.69	107.4	107.92	109.24	107.31	105.29	107.74	108.72	107.87	104.84	108.01
106.64	109.84	111.02	108.94	107.86	108.94	106.29	108.28	110.89	109.11	107.27	105.35	104.6	108.27	104.66	109.61	107.93	109.93	108.77	110.31	105.15	107.14	107.67	109.02	107.79	109.9	106.48	106.7	108.1	109.71	103.12	108.04	105.95	104.33	108.74	106.31	106.17	106.08	107.2	110.42	106.86	109.15	104.54	107.56	106.04	107.09	107.13	106.18	107.16	109.35
111.4	107.87	107.75	108.78	112.17	107.63	107.95	110.97	110.89	112	110.39	108.15	107.48	109.3	106.19	105.92	105.77	108.35	108.24	107.31	109.93	108.9	108.04	110.43	109.78	109.93	111.8	107.56	107.12	108.11	108.3	109.29	105.96	108.46	110.53	106.68	106.95	109.32	108.16	106.63	107.3	106.3	106.24	108.66	108.91	106.08	107.62	107.22	106.14	108.34
108.27	108.7	107.38	105.99	103.23	105	105.55	105.71	105.16	106.78	110.28	105.1	104.65	101.13	105.93	110.25	107.94	108.78	106.82	106.65	110.37	103.22	105.88	106.89	108.18	107.61	107.57	107.59	105.39	105.49	108.22	103.86	104.59	106.29	107.32	108.29	105.33	106.34	108.57	104.3	106.52	109.16	106.18	108.17	108.72	106.13	107.32	106.17	110.64	105.85
105.72	105.37	104.69	102.21	106.02	104.44	104.05	103.34	104.98	106.81	105.41	103.82	106.9	103.11	105.28	104.01	104.18	107.16	104.8	107.84	102.23	108.49	107.19	108.45	104.87	106.44	105.45	105.09	103.39	105.35	106.53	104.33	108.8	103.84	106.1	103.33	108.07	107.41	104.08	107.78	105.42	101.41	105.63	107.94	106.88	103.67	101.48	104.75	104.59	102.49
97.681	98.328	101.35	99.159	99.154	99.338	97.578	98.778	101	101.17	97.964	99.506	98.693	99.16	99.868	95.823	96.276	98.902	96.676	100.93	97.333	98.615	100.21	99.149	97.614	99.857	97.206	101.1	97.609	99.363	95.126	94.793	98.682	97.759	101.05	96.846	95.921	100.87	99.887	98.716	99.249	95.722	98.702	97.459	98.327	101.06	101.57	100.6	98.246	98.666
98.73	96.699	96.094	99.512	100.37	99.604	99.6	96.481	96.52	97.56	99.603	95.704	97.347	95.323	99.738	100.53	97.633	100.19	97.42	98.495	99.414	98.617	98.247	99.111	100.1	99.074	100.09	99.292	97.074	99.867	98.271	99.632	97.908	97.191	97.546	97.772	98.238	96.875	99.63	100.24	96.179	97.156	99.404	98.432	99.654	98.71	97.67	99.35	97.271	97.435
107.22	109.18	110.6	111.45	107.7	107	112.79	110.13	105.59	108.16	107.97	110.73	106.98	109.95	107.96	109.35	106.57	107.88	108.79	105.98	109.21	105.87	110.68	108.96	107.78	107.04	107.9	107.91	111.71	111.52	108.43	108.01	108.94	106.44	109.71	106.66	107.93	111.19	105.04	109.25	110.12	109.76	104.95	109.91	109.26	108.21	108.84	110.34	111.97	110.04
102.78	105.47	105.81	105.1	105.16	107.5	106.96	104.24	108.14	105.87	107.26	107.72	110.39	108.79	109.71	106.91	107.4	105.25	104.85	107.43	106.6	107.58	107.21	102.42	106.16	106.53	106.3	106.2	107.33	107.95	105.47	105.03	104.02	104.71	106.08	104.19	107.95	103.61	102.96	108.91	107.52	103.83	106.22	106.36	107.79	107.62	107.83	106.97	105.56	106
107.74	107.33	108.71	106.86	106.13	106.7	103.44	107.85	107.94	103.77	108.32	104.17	106.66	105.95	106.07	105.93	104.64	104.01	105.4	105.89	105.6	104.78	107.53	106.51	107.11	105.14	105.08	104.78	99.647	102.67	104.6	103.74	103.33	105.31	105.12	105.89	107.2	106.71	106.24	107.52	107.34	107.03	103.72	102.47	103.27	104.29	104.33	104.62	102.55	104.74
96.455	100.19	93.97	99.084	100.25	97.016	93.821	94.125	98.395	99.092	99.479	97.608	95.201	96.809	97.186	99.129	96.488	98.851	96.764	101.49	99.782	99.175	93.476	95.704	100.43	98.887	96.347	97.084	102.56	98.844	96.483	97.51	98.381	97.321	98.005	98.761	97.592	97.209	94.803	97.625	99.667	98.142	101.05	99.391	97.623	100.01	98.708	95.292	96.622	101.04
104.67	103.98	106.59	102.86	107.95	104.54	104.96	104.82	104.28	107.11	104.32	104.85	106.99	106.44	102.9	106.17	105.22	105.24	105	105.51	105.65	104.93	106.1	105.84	108.19	107.05	106.43	106.37	105.03	101.41	104.79	109.88	105.42	107.76	101.86	105.7	108	105.22	104.73	106.48	104.63	105.21	106.04	106.36	104.79	107.96	107.68	105.78	105.96	106.98
99.045	100.83	100.53	101.78	101.39	100.02	103.34	101.83	98.898	98.605	99.901	102.16	99.144	100.12	101.63	103.97	103.01	99.396	100.57	101.94	98.86	99.467	102.61	99.593	97.721	101.14	100.5	99.394	99.835	98.952	100.94	101.32	98.867	98.593	100.17	99.725	99.732	100.13	103.42	98.686	102.9	103.16	100.32	98.738	100.59	101.51	99.98	97.849	101.77	100.56
110.37	104.78	108.37	108.19	103.28	102.53	109.23	106.4	107.16	103.74	105.7	106.05	106.4	106.79	105.68	107.71	107.23	107.4	104.41	105.98	109.43	112.29	106.6	105.78	102.78	106.09	106.14	106.8	108.19	104.51	109.7	105.51	107.95	106.53	107.17	105.62	107.9	105.2	104.84	105.07	106.14	106.11	105.56	104.51	107.27	104.29	106.45	107.6	107.61	103.47
110.29	106.36	109.3	109.37	107.76	109.63	107.69	111.33	104.56	108.29	103.51	108.49	111.89	108.26	106.74	104.04	108.69	111.28	106.09	108.32	111.71	106.16	106.65	107.33	107.2	108.66	104.37	108.34	110.85	108.48	107.83	103.4	112.23	105.14	107.69	107.31	106.02	106.52	106.01	106.6	110.9	109.25	106.89	109.02	106.53	108.45	110.39	110.72	109.74	107.67
103.8	105.38	107.81	106.03	104.58	105.5	107.32	107.32	105.15	104.69	108.08	106.02	104.25	105.19	105.12	107.8	101.55	102.65	104.37	103.37	106.05	109.63	104.29	106.1	103.98	108.37	108.16	107.15	102.49	104.36	102.25	107.24	107.65	105.08	105.13	106.55	105.48	102.15	104.09	105.46	106.18	105.64	103.84	104.92	103.81	104.07	105.48	108.25	104.06	104.5
104.44	106.79	109.48	104.03	106.71	105.87	107.62	107.86	106.63	107.27	106.13	106.31	105.87	107.15	106.52	106.43	106.64	105.78	104.97	106.66	105.67	107.44	110.08	105.79	105.81	107.44	104.69	107.38	109.69	104.48	108.26	106.97	106.2	106.85	109.49	108.25	107.91	107.47	110.15	106.11	106.43	108.98	105.84	105.62	106.87	104.17	106.12	106.15	103.21	106.28
103.58	105.67	105.67	105.78	108.53	104.11	107.75	102.97	104.29	104.62	107.52	107.35	105.94	105.98	106.07	106.27	104.03	103.86	103.93	104.87	105.97	105.06	108.51	104.99	104.49	105.43	104.81	102.72	106.13	106.47	105.78	105.34	105.28	103.17	104.62	104.54	106.11	107.07	106.12	103.19	110.22	105.62	105.3	106.66	106.2	104.74	104.66	105.67	102.74	107.2
106.55	106.15	104.2	105.54	107.32	103.75	106.82	101.5	106.4	105.06	106.25	103.55	105.52	107.44	105.25	106.14	106.15	110.09	103.1	105.87	103.03	103.8	105.71	105.52	105.21	106.15	105.09	104.49	106.94	105.5	105.2	103.91	102.64	104.31	104.82	103.91	104.89	107.05	106.95	106.72	105.53	105.26	105.07	107.18	105.39	103.47	104.24	107.51	108.75	106.87
102.05	106.72	101.04	103.36	102.35	103.1	101.93	102.23	103.47	102.86	102.38	103.92	102.03	98.863	103.24	101.35	102.9	102.59	103.62	102.62	99.942	102.98	101.1	103.99	101.52	104.3	103.77	102.57	99.649	100.29	103.22	99.444	103.83	101.9	104.29	100.31	103.95	104.01	102.42	100.63	102.86	103.44	102.78	101.64	104.28	103.66	100.95	103.17	102.26	101.99
110.1	107.05	108.02	110.93	111.12	107.73	108.81	105.14	106.1	106.35	110.48	106.37	107.66	108.78	109.81	103.08	107.02	108.31	107.89	108.62	109.4	108.75	111.82	108.83	107.45	107.36	107.41	108.31	111.93	106.51	106.68	107.9	106.04	107.37	107.53	105.63	106.29	107.6	108.86	109.37	107.25	107.65	106.11	107.54	108.55	108.2	107.26	104.64	109.64	109.44
107.32	107.67	107.45	105.4	107.39	103.72	108.82	105.77	110.4	108.57	107.24	107.41	107.51	107.74	108.44	110.31	107.31	109.05	108.47	107.29	108.62	105.68	108.15	108.44	109.31	111.54	106.59	110.25	108.47	106.45	108.94	107.22	110.05	107.47	105.07	107.22	106.45	105.92	112.63	104.9	108.65	106.51	108.55	108.51	107.54	107.14	107.83	107.65	109.55	108.35
106.83	107.5	110.38	109.35	110.01	104.8	107.78	110.18	106.77	107.11	108.46	110.56	109.86	107.12	106.81	110.5	111.17	110.65	105.61	109.77	106.43	108.71	108.9	109.41	109.67	108.36	107.61	109.58	104.64	106.13	107.2	111.03	109.14	107.34	107.28	111.12	109.24	110.88	109.86	104.71	108.11	109.07	110.47	109.44	109.69	106.62	109.2	105.83	110.3	105.44
95.518	96.291	99.135	98.589	98.175	98.828	100.56	97.464	97.885	97.573	100.22	95.375	99.992	96.92	97.531	99.283	97.271	99.94	96.433	95.426	98.036	95.362	98.417	98.481	97.199	99.905	97.213	95.109	99.359	98.414	97.415	101.51	101.67	96.711	97.146	102.7	96.87	98.91	98.744	98.242	99.049	96.754	100.82	98.017	97.687	96.633	99.074	95.662	97.733	97.246
106.72	105.94	108.3	107.31	110.51	106.99	107.73	107.88	107.36	108.39	106.85	108.56	105.84	105.49	108.89	105.95	106.51	106.52	110.6	107.06	108.74	106.61	107.94	107.21	108.56	106.49	106.48	106.24	110.66	107.43	107.77	109.24	108.22	108.6	106.85	103.29	107.44	107.7	108.4	110.39	110.59	107.23	106.67	106.76	107.4	105.76	106.28	109.16	108.09	110.78
106.5	106.14	104.73	107.54	106.47	104.28	103.17	105.06	104.96	104.26	105.41	102.87	108.93	108.22	104.12	106.5	108.21	105.48	104.64	105.61	104.63	108.51	107.43	103.09	102.6	105.13	105.3	107.15	106.95	104.35	106.78	102.74	104.25	103.77	107.63	105.3	103.58	105.03	106.74	106.89	105.87	105.89	103.32	105.79	107.73	106.43	105.42	108.2	106.24	106.19
108.08	110.26	107.82	105.36	108.25	107.95	104.86	108.52	111.13	105.88	107.23	107.17	110.43	109.08	107.13	109.3	110.15	108.27	111.42	105.31	109.02	105.35	108.74	108.75	107.99	112.38	109.94	112.88	110.1	110.58	107.44	107.36	107.72	109.96	108.26	109.81	107.68	108.19	109.41	104.44	108.4	107.67	107.68	111.33	106.84	102.82	105.98	109.39	107.68	106.54
104.76	103.63	104.89	103.39	105.1	107.7	107.5	106.05	106.11	108.26	107.47	105.28	102.94	105.89	105.9	106.14	106.89	104.86	106.78	105.32	108.73	102.98	103.23	105.88	107.32	105.25	104	105.9	104.73	103.98	106.67	104.4	106.59	107.23	104.88	105.02	107.66	104.77	103.9	107.65	104.46	107.38	104.81	103.23	104.85	108.84	104.88	108.38	105.62	105.75
109.71	108.19	104.74	107.78	109.89	109.17	106.74	106.81	108.09	110.3	106.77	106.94	109.07	106.71	107.44	108.85	106.02	110.05	106.48	108.72	107.6	108.39	108.7	107.49	105.95	107.46	105.36	109.59	104.91	109.49	109.47	106.19	111.19	109.63	110.03	109.34	108.63	108.25	107.07	107.6	105.93	106.94	109.28	107.65	108.03	107.02	109.27	109.13	110.91	110.43
106.13	105.59	105.38	106.2	106.95	108.02	104.9	106.61	106.35	108.83	106.42	102.56	106.53	106.07	108.43	108.29	108.96	106.21	104.53	105.46	105.42	104.83	104.56	105.17	106.18	103.79	105.92	104.81	107.57	107.19	105.78	105.7	103.5	106.03	108.05	107.12	102.43	105.22	104.91	104.79	104.71	104.35	107.24	108.9	104.51	107.19	101.14	105.49	108.17	106.78
100.21	101.17	99.755	96.732	99.878	99.675	97.236	99.789	100.73	94.841	95.969	97.312	96.668	93.414	99.839	99.515	99.047	100.32	101.76	97.74	105.32	99.718	98.511	97.552	100.68	97.256	101.4	98.868	100.02	98.154	101.36	98.901	96.236	95.095	100.74	99.64	100.82	99.116	97.383	98.698	100.19	97.433	98.828	99.397	100.89	96.566	101.87	100.77	97.379	97.931
108.29	109.45	108.71	110.32	107.11	109.19	109.61	110.13	107.45	110.01	108.25	109.63	111.3	110.65	107.95	109	105.38	105.47	107.51	111.51	106.74	107.21	109.84	108.39	106.59	108.1	111.48	108.38	107.71	109.4	109.86	110.51	106.6	109.3	108.43	107.69	107.59	111.68	109.09	109.28	108.38	111.2	106.34	109.71	108.48	111.05	111.65	107.16	110.68	107.52
104.2	104.5	105.03	106.71	106.5	106.39	108.35	107.3	106.59	106.89	106.04	105.82	104.56	103.96	104.95	106.54	103.22	104.49	104.26	105.17	102.93	105.95	104.7	106.38	105.69	107.17	106.36	103.99	106.15	101.2	103.53	101.21	105.17	104.78	102.6	103.91	107.1	105.35	105.17	105.8	103.54	107.8	106.42	103.82	106.06	104.93	104.21	106.36	102.04	104.69
111.29	113.22	112.5	111.63	107.97	112.29	108.94	109.82	109.37	107.49	111.55	110.69	110.87	109.47	110.51	108.13	107.14	110.32	110.86	111.48	111.53	109.83	110.55	113.11	112.35	108.65	113.08	111.44	109.68	109.46	110.94	108.1	111.8	107.98	109.77	106.78	108.56	108.43	109.6	109.4	106.49	109.92	110.74	107.55	106.36	108.2	113.95	110.77	112.91	113.13
101.12	101.52	98.132	101.1	100.74	99.955	98.873	97.962	101.93	100.67	101.08	101.55	98.47	98.434	100.93	101.9	98.316	101.36	102.31	99.058	99.23	102.94	97.061	99.428	98.071	103.35	100.1	98.725	100.4	101.1	97.105	98.467	98.986	99.241	99.007	101.79	98.593	99.339	101.06	101.31	102.3	100.84	101.97	100.3	102.73	99.334	105.1	101.36	102.16	99.631
109.28	105.44	107.02	108	109.29	108.66	108.66	106.34	106.84	108.95	111.41	107.69	106.69	105.26	103.58	107.19	104.05	106.36	108.67	108.46	105.65	105.79	109.18	106.6	105.55	107.23	107.62	109.94	108.4	110.04	110.27	112.3	107.29	108.13	104.26	103.13	105.39	108.87	109.04	106.35	109.35	110.77	109.74	107.04	106.13	107.31	107.44	108.27	106.51	109.19
104.13	108.19	105.23	105.87	106.96	108.21	109.44	108.15	107.23	106.28	108.18	109.23	106.86	102.93	107.11	107.59	104.78	107.12	109.34	107.52	107.7	107.08	106.34	104.47	105.24	105.64	106.61	105.06	105.48	109.06	103.18	107.46	110.17	105.68	106.28	106.85	106.76	107.4	103.55	106.46	109.98	103.23	104.05	107.46	106.21	107.86	106.5	108.65	104.9	106.9
103.86	107.4	106.03	110.57	105	99.631	103.55	102.82	109.4	106.16	107.16	103.95	105.14	103.77	106.95	105.6	103.42	104.32	103.17	107.3	106.96	104.06	106.62	105.48	106.9	106.04	105.49	105.39	104.56	105.6	107.47	107.02	105.58	103.06	108.03	105.1	106.81	104.16	106.46	105.42	109.33	105.89	103.44	101.99	107.67	104.44	102.2	106.93	105.22	105.69
109.25	106.81	108.96	108.06	107.42	105.87	109.92	107.3	109.79	109.22	108.35	106.87	105.4	105.73	110.2	110.2	108.02	107.43	108.53	105.45	109.36	107.5	110.67	104.61	109.31	107.54	109.63	108.96	109.52	108.07	108.93	105.61	106.86	109.1	109.6	108.05	107.41	108.91	109.82	108.32	109.78	109.09	111.72	106.87	109.15	106.58	107.35	108.94	107.58	107.99
105.21	105.93	106.34	105.2	104.68	104.47	108.09	105.95	105.32	104.9	108.71	104.89	105.02	103.54	102.39	103.9	107.86	104.01	106.47	105.71	105.89	102.45	104.93	104.79	104.37	105.91	105.26	103.97	105.21	107.12	106.83	105.04	106.61	104.22	101.99	102.68	106.5	106.07	103.93	109.73	104.37	107.54	104.68	105.28	103.88	105	104.66	106.93	106.55	103
106.19	110.56	108.46	110.07	111.58	110.88	105.21	110.01	107.82	112.12	110	104.82	111.05	111.44	108.69	108.95	109.69	109.13	107.37	106.9	111.43	107.33	109.14	108.61	107.94	111.51	107.85	109.1	110.83	110.05	112.07	108.74	107.06	108.9	110.45	110.17	108.34	104.31	108.87	108.69	109.86	107.55	108.62	107.24	107.16	107.73	104.93	105.5	109.24	107.07
97.918	98.025	101.86	101.7	97.348	96.764	97.419	98.468	100.08	97.131	100.86	99.252	95.887	100.34	97.64	98.908	98.024	99.759	96.508	97.815	97.399	98.803	99.224	99.432	97.969	100.96	94.604	100.63	101.17	100.24	100.67	99.064	95.344	98.932	100.08	100.88	101.92	97.815	98.993	97.078	100.67	101	101.85	100.53	96.539	99.932	99.117	100.4	99.032	102.14
103.41	99.015	102.5	100.6	100.19	98.131	99.55	100.02	100.48	97.176	103.33	96.652	98.003	99.052	101.16	97.675	100.73	102.83	95.388	98.892	97.307	99.62	103.13	101.29	97.981	101.54	99.601	99.958	98.877	99.625	98.578	102.04	100.02	98.939	101.42	95.585	96.454	101.61	100.48	100.1	101.87	102.57	100.94	101.11	101.89	99.947	100.53	101.17	99.581	98.887
105.95	103.91	105.48	106.32	107.82	104.72	106.4	105.36	105.44	106.7	106.29	106.66	105.49	106.24	108.04	104.58	106.91	103.42	104.8	105.54	103.43	104.64	103.07	105.04	108.73	107.73	106.68	104.4	102.11	106.43	106.42	107.44	104.62	104.98	104.14	105.73	107.05	104.83	106.05	104.8	107.37	107.36	107.38	103.71	105.86	107.38	105.8	103.38	106.24	104.42
106.51	109.37	107.96	107.9	108.61	109.25	107.19	108.18	104.2	105.29	110.74	107.49	110.65	105.86	111.01	107.52	107.94	108.77	109.25	102.39	108.65	109.2	110.18	108.73	108.99	108.31	108.32	106.85	110.15	107.62	111.86	109.59	106.3	109.13	109.53	106.87	105.51	113.01	106.93	108.45	108.8	104.67	107.96	109.56	110.46	106.79	106.06	110.23	107.85	106.91
105.22	109.07	106.62	105.93	107.93	104.75	109.54	108.88	104.57	107.58	107.81	107.58	106.53	106.12	107.91	106.82	105.38	105.59	107.97	102.35	105.27	109.58	104.43	105.94	104.85	104.74	105.33	105.61	104.57	106.76	105.54	105.18	108.5	105.68	107.16	106.46	107.87	108.96	107.73	107.68	108.79	105.7	104.34	104.03	105.79	105.04	108.03	106	109.64	107.79
108.16	106.11	106.07	107.48	105.13	105.55	104.5	107.54	106.61	107.8	107.09	105.48	106.08	105.99	105.29	108.11	107.99	106.75	108.25	106.57	103.62	106.82	107.28	106.55	105.53	106.39	105.36	110.14	104.91	105.07	109.89	105.92	105.87	109.26	105.11	106.79	106.62	104.75	103	104.87	105.49	107.27	107.87	108.2	105.88	104.24	107.31	104.8	106.7	107.64
98.712	100.15	100.93	96.976	97.429	100.83	97.112	94.434	102.96	99.305	98.279	98.748	98.798	100.12	98.631	96.019	99.466	95.557	97.575	99.004	97.65	97.56	97.683	100.19	95.213	97.998	100.56	94.59	97.356	98.761	96.651	99.271	94.496	100.47	95.911	96.411	98.687	101.65	95.719	96.569	96.439	95.443	98.464	96.186	98.505	98.854	95.839	98.76	97.28	100.2
105.38	102.97	104.29	104.83	109.07	107.1	105.32	107.64	105.18	107.25	105.32	106.28	106.68	107.62	106.45	107.4	105.74	106.35	109.27	107.41	107.74	105.02	105.5	104.66	105.9	105.66	107.46	106.29	105.91	107.3	107.13	105.39	104.36	107.09	104.95	107.53	105.14	106.72	104.89	107.38	110.28	109.49	105.24	107.46	103.83	106.76	107.32	107.69	104.65	108.03
104.42	106.58	107.32	105.08	109.46	106.45	107.12	105.85	106.43	106.82	108.33	101.88	103.82	103.73	104.73	106.19	105.79	104.5	104.29	104.36	102.75	104.57	102.85	103.26	104.21	103.14	106.57	102.77	107.11	105.21	107.62	103.28	104.97	106.11	102.45	107.16	101.26	105.17	104.59	103.2	107.25	105.2	105.77	107.66	108.71	106.47	105.68	107.22	105.49	104.97
105.65	107.14	105.54	102.23	105.64	104.5	108.53	105.33	107.62	107.11	104.94	107.46	107.28	105.9	105.75	105.4	101.97	104.08	107.18	106.77	103.57	104.58	108.85	106.08	108.53	106.76	104.31	104.07	102.59	104.42	105.41	103.41	103.57	105.21	105.17	103.98	102.07	106.01	108.68	105.16	104.81	105.3	106.12	103.53	104.08	107.19	104.71	105.5	104.02	105.13
111.21	109.46	109.08	108.29	107.81	106.01	108.39	107.02	105.3	108.8	108.35	108.61	107.97	106.72	108.22	110.06	106.85	108.71	108.9	107.85	109.8	108.98	108.95	106.98	110.75	108.93	110.34	108.37	107.01	106.68	110.22	106.26	107.24	111.94	109.24	108.94	108.56	108.65	107.34	108.65	107.73	104.95	108.18	110.98	109.46	106.74	108.26	108.02	107.98	108.28
104.43	105.14	104.84	106.4	106.61	103.31	105.21	106.35	107.57	106.74	105.52	105.89	105.68	104.68	105.85	107.42	106.67	108.84	109.68	105.2	102.06	106.5	107.08	108.67	103.43	108.88	110.29	107.1	106.27	102.23	107.37	105.42	103.46	107.6	105.4	107.93	104.39	105.93	106.9	106.9	103.25	105.29	106.94	105.78	105.35	106.6	104.92	104.69	106.9	107.74
104.05	109.01	103.55	105.93	104.41	104.11	104.18	105.2	108.78	103.33	105.84	108.86	106.44	106.73	105.16	105.98	106.51	106.59	104.67	104.24	105.61	108.2	104.98	107.44	105.46	105.41	103.58	106.72	106.6	106.18	107.35	104.88	107.6	107.55	108.09	103.87	105.66	105.84	105.98	105.24	107.5	108.53	105.62	104.09	105.47	105.53	105.08	104.62	107.36	103.96
105.39	107.02	107.03	109.12	107.31	108.85	107.7	108.7	106.47	107.06	107.7	109.57	106.5	109.03	107.05	105.72	108.04	108.87	107.89	107.55	107.03	104.14	108.31	105.94	109.08	109.86	105.76	104.84	109.73	107.33	108.54	104.41	107.18	109.9	107.06	109.29	109.9	106.36	107.74	107.96	107.57	107.08	107.94	106.4	106.42	107.7	107.5	107.53	107.94	110.68
106.69	108.14	106.83	108.82	108.32	105.52	106.77	109.47	108.58	105.52	109.97	106.95	108.49	108.4	108.74	109.33	108.33	106.32	109.16	108.82	108.44	108.33	108.64	108.37	108.75	110.19	106.58	107.55	106.46	107.54	108.26	106.58	112.19	107.86	109.81	107.38	108.75	106.38	108.23	107.96	107.35	109.65	107.69	107.57	105.21	108.57	110.86	108.9	108.6	107.08
108.66	108.46	110.37	110.72	107.37	107.52	106.66	107.59	106.95	107.72	107.84	109.08	109.57	107.13	107.97	110.39	109.73	105.5	108.41	111	107.5	107.56	106.96	107.22	110.53	106.61	108.78	106.57	108.21	107.04	109.32	106.2	110.5	111.59	108.66	111.49	111.86	110.2	107.84	109.66	109.88	106.36	106.72	107.59	108.49	110.25	105.16	110.57	102.71	110.09
106.74	111.68	106.68	106.35	107.46	105.43	106.2	107.74	111.01	107.47	109.59	105.11	109.74	105.91	107.44	108.61	106.45	105.83	105.92	108.45	106.94	106.7	105.97	107.19	110.22	108.13	108.47	105.34	109.39	107.79	107.4	109.11	108.03	107.49	108.51	108.93	108.08	106.62	107.19	107.41	107.18	109.77	108.24	110.2	107.54	105.35	105.12	110.29	108.01	107.66
102.74	107.09	103.82	103.34	110.32	109.42	107.13	107.21	107.29	106.51	106.8	107.79	104.49	106.78	106.83	106.15	106.89	106.3	104.06	105.4	106.06	107.21	103.75	106.13	107.59	107.84	105.38	104.62	105.31	106.4	104.84	102.92	107.5	105.99	109.45	106.76	104.03	103.22	106.9	105.87	105.11	104.63	102.95	105.47	105.03	111.1	105.36	107.27	105.8	106.35
107.82	107.34	107.96	105.34	107.15	107.11	108.1	105.7	105.93	106.03	108.77	110.17	109.46	106.93	107.96	108.23	106.58	106.66	108.9	107.09	110.26	109.68	108.88	108.16	107.79	109.62	107.9	107.3	106.45	106.08	107.29	108.01	106.72	108.26	107.35	107.47	108.69	107.37	105.08	111.15	108.18	107.64	108.85	107.92	108.74	106.96	108.39	108.19	106.96	106.9
96.77	103.5	100.01	99.603	96.003	96.298	97.367	98.529	99.974	101.42	99.196	99.828	96.862	97.121	98.943	101.45	99.202	100.17	97.806	100.56	101.29	98.805	101.83	98.248	100.29	100.16	100.51	99.457	97.731	100.7	97.727	97.22	99.36	99.513	100.95	97.875	101.69	97.373	100.35	99.161	96.673	98.683	100.08	100.98	99.806	99.023	101.21	97.587	96.389	99.123
99.337	99.645	100.66	101.17	99.407	98.99	98.792	100.01	99.007	102.62	101.1	98.617	99.771	101.85	100.59	103.13	101.66	99.957	101.82	103.33	98.945	99.238	100.28	99.241	103.19	99.628	98.546	100.57	102.32	102.45	102.55	101.06	101.89	100.14	100.78	99.703	103.17	100.13	99.507	102.45	99.101	98.321	102.04	101.56	101.91	103.03	103.13	99.203	100.4	99.962
98.582	98.167	97.262	99.604	97.279	99.266	96.616	97.561	96.447	99.365	97.571	99.409	95.621	98.344	97.543	98.898	98.722	98.486	99.484	99.592	97.187	99.975	99.041	98.524	100.43	102	100.06	98.136	98.635	99.349	96.252	101.25	96.883	95.215	100.63	97.638	99.571	98.47	95.651	96.435	98.497	95.499	98.703	102.9	96.807	99.734	100.2	97.611	96.176	101.16
103.1	105.56	102.13	105.99	103.17	104.18	104	107.23	104.09	106.99	103.36	107.47	106.94	106	106	104.71	104.23	102.87	105.81	105.86	104.68	103.64	106.6	106.61	106.04	104.66	103.74	103.35	106.36	105.82	103.76	104.79	107.49	106.26	104.48	104.94	104.97	102.75	104.71	107.82	108.02	104.42	107.46	103.67	104.44	103.45	104.74	103.81	104.65	105.26
104.91	106.07	110.18	108.53	102.78	104.88	104.32	108.96	104.51	105.23	107.92	109.01	104.86	105.52	106.72	105.74	108.12	105.97	109.1	109.78	104.69	105.66	106.78	106.64	108.61	104.23	106.8	107.29	107.59	104.3	106.32	106	109.78	108.6	110.1	108.58	104.52	108.34	104.37	105.21	106.76	105.99	106.15	104.09	109.47	106.29	102.56	108.79	105.62	108.26
100.97	98.461	98.01	99.896	93.338	100.39	99.446	98.357	94.375	97.856	100.22	96.101	97.241	98.617	99.604	98.455	97.707	98.073	99.259	99.62	101.48	99.602	99.106	97.272	99.201	96.815	96.686	98.437	97.795	100.24	101.04	98.838	97.716	100.45	97.779	99.725	96.784	96.787	96.352	97.242	97.87	97.091	98.354	97.6	98.896	95.422	99.254	98.153	99.394	98.211
106.65	106.17	102.2	104.04	104.36	103.77	104.24	105.73	107.14	104.55	104.31	106.25	105.9	106.86	100.15	108.41	106.5	103.87	105.74	106.55	103.32	107.78	103.62	106.06	105.5	103.66	107.19	104.54	105.75	107.23	105.26	104.82	104.18	108.5	103.88	105.49	105.86	107.16	110.03	102.73	109.09	105.46	105.68	104.18	106.97	106.44	105.53	105.46	106.5	105
106.66	104.83	107.02	106.8	107.27	106.04	106.6	106.14	106.54	107.17	106.47	107.16	106.49	107.56	110.02	102.01	104.17	102.6	104.84	104.11	105.26	105.73	106.35	104.05	106.59	107.27	106.03	103.79	106.93	105.59	108.69	104.95	105.9	108.41	103.83	105.77	104.17	106.05	105.66	104.35	105.95	106.2	101.4	106.48	106.12	105.33	105.83	107.54	106.56	103.33
107.48	104.84	107.5	108.9	106.74	107.1	111.28	106.6	108.58	108.71	108.72	108.59	108.75	105.36	106	108.97	106.45	106.45	107.92	106.86	108.43	106.7	107	107.96	108.85	107.85	107.69	109.65	108.89	105.55	108.46	107.68	106.38	104.49	106.8	106.53	107.14	107.73	109.94	109.06	104.03	108.91	105.36	108.22	107.91	106.68	107.15	110.09	105.87	105.77
105.45	108.86	105.09	108.98	105.27	101.8	106.37	107.42	104.34	106.98	107.98	103.96	107.38	106.39	106.63	105.75	101.18	104.51	103.96	106.07	105.29	108.02	103.5	106.75	103.41	105.3	105.55	106.39	101.22	106.46	105.11	105.68	105.38	107.1	102.78	106.12	106.31	104.57	104.01	106.21	108.13	106.58	104.96	107.33	103.45	104.93	108.6	104.14	106.24	103.91
107.82	104.87	106.63	112.34	105.51	109.45	108.56	107.94	107.17	105.69	107.1	107.14	107.82	111.01	107.23	107.31	107.96	110.19	108.52	107.55	107.8	105.66	107.56	108.7	108.46	107	107.33	109.17	109.73	106.88	109.22	110.97	107.19	106.84	105.57	106.69	107.56	108.45	108.14	109.22	108.12	109.11	105.9	108.02	106.47	107.87	107.75	103.43	108.57	109.1
107.73	107.98	107.33	107.03	106.29	107.64	105.58	107.73	107.29	107.96	107.71	105.92	104.79	108.38	107.29	104.57	106.48	104.84	106.65	109.09	109.68	105.46	106.32	105	110.15	107.93	109.27	105.5	106.88	108.32	107.01	105.93	106.67	102.51	107.52	105.96	107.62	108.44	106.19	107.12	109.59	106.13	104.69	105.85	103.4	104.77	107.1	105.51	108.2	108.03
108.32	105.22	108.6	107.62	109.36	110.32	107.78	105.75	107.33	110.39	107.9	108.69	107.59	111.32	108.8	105.89	109.98	107.66	108.86	108.64	108.79	106.49	107.73	109.54	107.57	109.6	112.32	109.19	106.31	105.56	107.19	105.48	107.99	105.67	107.16	108.4	108.34	104.5	110.05	106.33	109.32	110.12	111.38	107.43	108.78	105.83	108.42	111.2	109.97	108.79
106.62	106.27	106.31	105.63	103.7	105.21	106.24	106.59	104.28	106.41	102.83	105.81	104.77	107.57	103.61	107.47	109.01	105.41	106.72	105.27	105.17	107.75	104.67	102.94	105	106.55	104.65	107.31	104.86	105.54	107.89	106.37	105.66	109.16	109.04	103.58	105.24	104.43	106.22	105.29	105.92	104.07	106.17	108.31	104.6	105.51	103.98	106.39	106.11	108.7
108.23	109.71	106.76	106.35	110.05	109.29	104.16	110.13	107.42	106.64	107.3	106.57	107.71	109.99	102.95	112.97	107.08	110.29	108.25	108.42	109	110.23	108.76	108.75	110.58	110.52	111.62	108.99	106.96	107.44	105.29	104.64	110	110.47	104.94	109.75	107.82	109.31	108.66	107.05	111.35	107.57	106.52	109.27	108.03	106.14	108.57	111.15	108.82	109.95
107.55	109.28	105.96	103.96	111.29	107.21	104.42	107.62	105.94	105.57	107.64	106.67	109.98	106.4	104.64	108.31	107.25	104.22	106.49	104.4	105.06	105.96	109.97	104.42	104.9	109.63	106.14	106.73	104.74	105.08	105.93	105.97	108.76	106.18	103.46	107.67	108.45	108.34	107.93	105.95	106.81	106.52	104.82	103.52	105.08	109.05	109.02	110.47	107.61	107.16
97.822	99.704	99.082	96.737	98.549	98.908	98.762	99.737	97.381	101.41	102.1	100.22	95.996	97.318	98.94	100.48	102.61	97.05	99.463	99.36	98.129	100.38	98.358	97.735	100.14	99.626	99.283	100.55	99.322	98.899	98.118	100.7	102.6	97.794	101.17	96.629	100.13	101.36	97.808	96.723	97.796	96.871	99.541	99.256	99.332	97.442	96.336	99.584	99.628	100.67
106.71	108.79	111.41	111.15	108.3	106.41	109.19	108.68	107.63	110.33	107.11	112.13	109.54	108.18	108.73	108.98	108.46	110.04	110.09	109.3	109.02	108.23	107.59	110.23	110.33	108.31	111.02	107.1	107.6	108.58	109.78	108.77	108.05	110.52	108.08	109.31	106.85	109.39	107.5	108.57	107.39	111.64	107.79	110.02	109.74	108.94	107.89	106.17	108.2	107.24
106.05	106.39	106.4	106.79	109.34	109.53	106.23	107.33	104.06	108.79	109.79	108.24	109.21	105.77	107.15	108.6	106.68	107.24	108.52	110.87	105.55	105.56	107.2	107.07	105.76	107.17	107.09	106.01	105.57	108.91	106.86	110	108.25	108.32	108.13	110.09	106.35	108.26	111.28	108.97	106.84	107.09	107.2	106.08	107.29	106.17	108.76	112.21	107.21	111.6
104.89	106.79	106.19	107.27	107.61	110.66	107.75	106.44	106.17	105.48	106.34	107.67	107.64	105.52	106.61	104.5	104.53	107.23	105.87	108.35	108.18	108.51	100.68	106.91	106.81	108.33	105.49	104.35	105.61	106.84	106.77	106.59	105.54	106.71	107.93	104.56	104.14	103.75	109.15	103.77	109.22	105.51	107.57	104.65	109.31	106.72	108.84	103.72	105.43	107.49
98.937	99.29	97.047	98.302	100.55	95.933	99.348	96.563	99.125	98.959	96.181	101.78	97.732	98.832	97.12	98.759	99.737	97.875	98.667	99.471	95.368	94.694	97.097	99.648	96.583	97.629	99.139	96.303	95.367	99.892	98.188	96.714	100.02	98.448	100.2	97.246	99.661	96.757	96.488	98.483	98.889	97.687	97.296	96.297	97.014	95.47	97.234	97.266	96.1	98.791
104.95	107.59	105.54	108.4	107.88	104.53	106.63	107.07	105.45	106.66	105.34	106.87	105.91	104.06	105.02	110.4	105.33	106.17	103.99	106.22	109.15	104.34	107.85	104.73	105.4	106.43	110.46	108.94	104.44	104.77	106.01	109.3	110.44	106.11	108.87	105.19	109.46	107.15	104.63	104.93	108.26	105.4	107.4	109.31	107.03	105.72	105.5	106.71	106.49	108.02
103.1	103.52	105.09	106.78	104.42	109.63	107	105.92	103.89	105.88	105.73	106.74	104.95	106.95	104.92	104.69	103.44	107.16	108.75	101.88	105.54	105.64	104.75	106.56	106.25	105.91	103.12	106.76	104.81	104.12	103.31	104.36	105.95	106.05	108.62	102.22	106.22	104.68	107.85	107.81	104.84	105.33	107.31	101.56	106.46	110	105.54	108.46	104.13	104.77
98.417	98.125	98.102	101.2	102.3	101.13	98.352	98.128	101.06	99.292	99.653	101.63	100.02	102.19	103.08	101.89	100.93	101.67	102.83	103.74	97.602	98.956	100.49	101.07	98.576	99.282	100.54	100.33	101.68	100.31	102.19	99.723	107.26	103.78	99.384	97.897	99.819	96.831	100.49	101.4	101.27	100.75	100.44	98.498	99.838	102.41	99.606	97.581	98.764	101.85
107.45	109.59	112.36	113.1	109.85	111.44	112.92	110.26	108.44	109.82	109.88	112.49	112.29	112.25	108.89	107.63	110.02	107.22	109.46	110.4	107.71	110.17	109.85	110.12	107.42	109.98	108.92	110.37	110.41	108.73	110.41	110.4	109.45	110.56	112.76	113.33	110.53	111.5	110.9	112.16	108.28	110.3	109.47	107.35	110.74	109.27	107.71	112.42	110.44	110.1
107.36	107.45	108.8	110.27	109.18	107.43	107.89	106.2	107.34	110.05	109.49	107.59	109.35	106.26	110.78	108.65	110.29	107.28	109.15	105.59	108.26	110.88	108.96	106.76	109.04	106.69	107.93	106.22	104.58	108.9	107.09	106.88	109.46	108.87	109.54	109.23	108.45	109.35	111.37	107.8	110.43	107.92	104.62	109.46	109.65	109.18	105.16	105.37	111.22	106.83
105.88	109.1	110.5	109.43	107.81	108.03	112.67	110.04	108.7	109.28	108.4	108.76	110.86	112.24	109.55	108.76	106.93	107.37	109.05	107.76	109.18	108.65	105.78	107	107.04	106.58	107.38	105.98	109.28	106.49	107.69	105.2	107.78	107.23	105.74	108.72	107.73	108.29	107.74	108.5	108.47	106.04	105.54	108.47	109.96	107.94	111.9	110.13	107.53	104.75
105.99	104.93	108.24	105.85	103.87	107.4	108.66	106.61	107.03	102.63	104.86	104.05	108.31	105.64	106.51	109.56	105.61	106.78	104.58	105.52	104.81	106.75	105.26	107.29	105.78	107.33	105.79	105.47	106.56	106.86	102.27	107.85	104.46	103.25	106.19	102.18	106.38	108.45	102.71	104.06	106.73	105.12	102.48	106.9	105.11	105.72	106.87	106.24	103.96	106.99
106.37	104.98	108.54	105.83	107.21	101.27	105.24	104.08	105.75	107.07	102.68	106.9	104.94	107.44	104.07	104.61	106.55	102.7	105.58	104.16	108.24	103.73	106.62	105.49	106.26	105.32	106.49	104.59	104.91	105	106.86	103.88	105.97	105.91	106.85	106.43	104.13	107.06	106.78	106.63	105.18	104.32	102.94	102.78	105.99	106.33	105.28	105.77	102.83	105.12
102.01	101.21	102.17	101.92	100.65	99.525	101.64	98.037	100.13	97.339	101.27	102.26	98.305	97.705	95.331	98.749	105.02	98.191	101.46	100.17	100.66	98.598	102.27	100.51	97.007	99.904	102.8	99.597	97.697	102.97	100.02	98.589	100.69	102	101.2	102.37	98.175	101.86	102.54	98.679	98.423	98.951	98.638	101.21	100.88	101.74	99.13	102.18	101.31	101.52
109.42	108.04	109.23	108.77	109.64	107.29	108.65	108.47	109.59	106.26	106.9	109.24	109.23	108.72	107.41	108.96	107.2	106.49	107.06	108.91	110.46	110.77	108.36	108.81	110.44	107.41	106.6	109.01	107.62	108.05	110.06	109.29	108.87	105.32	109.01	108.2	109.84	106.08	107.15	104.49	108.65	106.16	105.83	108.58	109.73	107.1	107.73	107.18	109.22	105.82
100.67	105.07	110.45	106.28	103.71	106.19	105	104.91	102.22	103.24	106.61	103.18	104.4	107.14	106.98	103.67	108.35	104.04	103.66	107.71	103.31	107.32	104	103.73	104.91	109.15	105.51	104.35	105.86	105.81	108.5	104.95	105.26	108.11	105.08	106.33	107.04	106.87	103.9	103.17	106.09	105.68	105.75	105.56	104.33	106.78	104.93	101.97	105.9	106
101.49	104.04	103.31	101.99	101.34	103.63	104.57	102.04	103.55	101.9	104.18	103.04	99.58	101.8	102.31	102.14	103.75	101.98	104.26	99.666	101.21	102.45	99.556	102.34	102.74	101.67	102.58	99.487	105.42	105.07	99.446	105.64	103.82	99.93	104.63	102.66	102.19	103.53	101.15	100.41	104.47	104.21	101.12	102.81	103	102.35	103.73	103.1	102.71	105.14
109.39	104.94	110.45	110.84	105.46	109.88	108.32	108.96	111.26	106.95	107.37	110.14	107.77	104.49	105.75	110.07	109.26	108.18	110.51	107.91	107.64	108.98	108.78	111.1	105.53	111.28	106.24	106.39	109.88	107.25	108.65	109.37	105.94	110.24	109.51	107.71	106.5	108.17	108.12	106.72	105.73	108.28	108.23	108.35	108.43	108.64	106.41	106.55	111.06	108.62
96.896	95.535	101.72	97.977	97.675	99.033	97.463	95.649	96.995	96.038	101.56	97.992	100.38	100.15	99.538	96.57	97.292	99.361	101.49	97.055	99.045	98.673	97.121	98.536	97.597	96.573	96.066	99.013	98.372	95.765	95.963	96.99	97.498	99.224	101.14	99.031	99.306	97.275	100.96	99.217	96.029	97.589	95.533	97.028	98.62	101.87	96.088	96.912	99.039	98.08
103.7	104.36	100.97	104.36	97.646	102.65	101.3	102.21	99.324	99.879	102.36	99.526	101.97	101.98	100.36	100.24	104.02	99.9	100.88	99.473	100.87	102.19	101.34	100.26	100.92	102.7	101.09	99.522	102.76	98.814	100.77	105.88	101.57	100.74	101.02	99.969	101.94	97.007	99.844	102.24	102.64	101.57	98.617	101.66	99.811	100.23	100.69	99.638	98.539	101.04
112.41	106.06	108.87	110.63	108.47	105.41	106.63	109.13	108.67	109.54	112.15	107.92	109.57	108.15	110.85	110.08	106.41	108.47	110.68	109.08	107.92	107.72	107.51	110.1	109.29	107.02	108.27	110.71	107.46	108.59	108.81	108.19	111.15	106.93	108.56	108.87	107.77	107.99	107.5	106.94	107.79	106.75	109.12	109.38	107.07	105.92	109.23	108.22	108.71	108.83
101.82	101.45	101.69	103.18	100.78	102.75	102.01	102.03	102.67	104.09	103.47	101.08	103.17	104.73	99.938	102.16	103.8	99.345	104.55	101.89	101.3	99.838	105.12	105.88	104.38	102.22	105.26	102.47	101.56	103.38	103.61	102.99	100.87	102.6	103.12	101.72	103.76	103.21	103.06	100.68	100.85	101.33	102.59	101.04	100.86	104.05	103.96	102.29	101.12	101.44
97.453	97.228	100.83	97.94	98.364	99.09	97.37	97.886	99.775	97.588	97.175	96.173	97.277	95.59	99.727	98.965	96.021	95.274	94.67	98.657	99.929	100.28	97.96	99.687	98.486	97.253	100.21	99.35	94.897	96.005	98.036	100.02	98.012	99.532	98.125	99.905	100.52	97.199	98.569	98.705	99.406	97.07	97.025	97.035	96.328	100.68	98.846	98.714	98.324	97.122
97.143	99.666	96.962	99.518	95.578	94.277	101.98	99.771	98.894	97.837	96.063	95.776	98.352	99.215	98.424	101.4	95.929	97.496	99.91	99.115	97.486	95.17	100.16	99.085	95.725	100.26	97.16	99.093	96.768	97.514	97.643	94.211	97.775	99.287	98.147	96.043	99.523	99.615	98.636	97.752	98.814	99.718	98.97	97.711	98.277	96.709	96.619	97.358	96.604	99.996
98.923	99.13	101.27	103.32	98.392	99.446	100.09	101.23	97.845	101.11	101.98	100.67	100.38	97.183	95.856	98.11	95.911	102.86	97.51	97.184	98.915	100.19	97.554	100.31	104.29	97.979	101.41	100.75	99.484	102.8	99.292	100.05	98.855	101.51	101.19	99.218	100.7	97.891	100.84	99.551	103.51	98.607	99.819	101.79	97.691	98.382	102.73	100.31	101.63	99.354
109.88	106.05	104.92	107.61	104.26	105.18	104.7	105.72	107.83	107.61	103.96	107.71	108.47	104.88	108.52	105.38	106.97	109.64	108.18	106.44	106.85	108.46	107.68	104.59	108.12	106.33	103.72	108.96	106.2	108.42	106.22	108.74	104.99	105.83	105.98	106.45	109.82	105.18	105.46	105.5	104.48	104.09	104	108.58	107.18	107.94	103.99	104.74	107.03	105.48
97.94	98.375	96.272	99.404	101.8	96.555	97.477	98.485	101.9	99.369	97.827	100.1	96.666	99.264	94.284	97.662	99.811	97.033	96.879	97.834	100.27	94.644	96.84	98.879	98.209	97.234	96.662	98.105	100.7	100.01	97.841	95.953	96.569	98.577	99.137	98.587	98.04	99.125	96.041	99.177	99.462	97.104	98.861	103.45	100.05	99.737	99.089	99.905	98.69	97.785
104.38	106.68	100.52	102.82	104.71	103.78	106.15	106.89	105.35	106.58	105.64	106.35	105.73	105.51	106.84	102.72	104.08	105.85	102.14	100.97	104.82	103.92	105.28	100.34	105.86	107.48	104.58	105.4	104.09	105.3	105.8	102.74	107.1	104.2	108.25	107.11	106.08	105.89	102.74	106.19	107.76	104.22	107.76	105.88	106.26	103.98	106.61	107.34	107.24	105.3
110.79	105.95	110.41	110.01	107.16	106.49	113.57	107.72	109.92	109.37	106.2	107.49	104.1	108.1	107.25	108.24	108.15	112.1	105.59	106.69	108.72	108.72	108.07	110.22	109.38	105.88	107.06	107.14	105.27	106.12	107.84	107.26	109.24	109.46	102.44	111.52	110.03	108.6	108.35	107.95	109.8	104.63	106.16	108.48	107.11	110.14	109.58	109.21	109.51	109.15
109.11	107.67	109.59	110.67	107.05	107.61	109.09	109.78	109.05	111.53	108.49	110.75	108.55	110.49	109.69	108.32	110.78	107.12	108.57	110.53	108.07	108.66	109.33	107.98	107.46	108.38	104.82	105.65	107.67	103.69	107.03	104.99	108.44	111.33	108.44	111.69	107.97	108.83	106.77	109.67	108.4	108.66	109.08	110.07	109.25	108.59	111.32	110.07	109.94	107.88
106.41	107.75	106.46	106.99	104.96	102.55	104.53	104.44	106.48	104.12	102.35	106.6	103.3	107.9	105.3	104.76	106.24	104.86	102.6	105.9	103.89	105.52	106.97	104.64	104.18	103.63	108.86	104.74	103.66	107.3	104.34	106.31	107.05	104.2	105.17	103.42	105.08	106.31	107.21	102.47	106.77	104.46	106.43	107.24	108.9	104.43	105.8	101.74	103.62	106.58
107.99	107.46	105.14	106.97	105.98	107.04	104.44	106.95	103.83	103.44	105.3	104.91	103.31	106.31	109.32	105.92	105.4	105.52	101.86	105.8	109.44	105.54	105.89	104.08	103.25	106.93	104.83	106.13	103.85	107.2	107.12	103.61	105.8	104.89	105.56	109.17	105.09	105.9	107.98	105.39	106.51	105.54	106.15	108.36	105.24	108.01	108.92	107.17	108.31	105.78
107.78	110.44	107.34	108.71	105.97	107.52	105.37	108.82	111.08	106.84	108.87	108.46	107.73	109.34	105.51	107.74	110.86	110.41	108.68	108.42	108.22	107.02	110.04	110.21	109.73	109.73	108.58	106.21	105.79	105.51	109.93	107.16	110.58	107.47	107.45	109.87	108.66	107.46	111.02	107.4	107.83	106.89	107.07	109.53	110.56	107.1	108	108.59	109.03	108.5
103.41	107.22	106.11	107.03	105.72	108.58	108.98	108.78	104.2	106.88	107.47	107.04	106.77	104.66	104.82	107.28	105.48	107.05	102.05	108.81	109.49	106.22	106.93	104.33	106.57	103.93	107.39	106.47	104.42	107.61	107.67	107.37	105.47	107	108.03	106.39	104.07	106.86	109.1	105.5	104.96	108.05	105.13	105.83	105.35	106.63	110.55	103.26	104.18	110.13
103.5	107.63	105.18	103.44	105.57	105.17	107	109.69	107.3	107.39	106.58	107.31	107.28	106.78	109.29	104.81	106.88	104.08	106.65	108.47	104.99	106.61	106.63	107.1	107.09	102.31	107.64	105.96	105	104.71	106.12	105.99	106.08	104.29	103.88	108.77	104.42	104.98	103.61	107.43	104.47	102.51	106.35	105.9	105.99	106.5	103.95	109.93	105.56	107.36
103.72	99.392	97.66	102.09	101.53	100.13	101.05	100.12	98.656	100.78	103.15	101.67	102.45	97.994	102.34	97.487	99.862	100.1	101.22	99.023	99.638	102.15	98.862	99.823	98.807	102.83	99.549	99.238	100.2	100.07	98.356	100.2	101.63	99.364	101.83	96.974	100.19	97.891	99.805	101	101.5	103.54	101.3	98.045	100.26	101.51	102.3	99.973	96.648	102.12
110.64	104.25	105.65	107.04	107.49	107.09	108.03	109.06	102.49	105.84	107.89	109.16	106.58	109.68	109.78	110.55	106.68	107.63	110.13	106.5	109.86	107.41	106.89	108.62	106.72	108.34	106.25	107.18	107.57	109.23	109.32	104.91	109.67	107.91	106.86	105.09	108.23	105.53	108.48	109.38	105.78	107.19	107.68	108.65	107.64	107.57	106.51	107.28	107.23	108.84
108.61	106.8	107.65	105.91	109.15	109.04	109.91	109.18	110.61	109.16	108.7	108.52	103.95	104.67	106.34	107.62	106.52	109.31	107.76	107.33	107.25	110.05	104.21	107.49	110.9	106.37	109.53	108.69	108.37	107.83	110.35	110.43	107.26	108.18	107.7	108.16	109.79	109.86	110.02	105.52	107.82	105.43	111.44	107.09	109.5	109.07	106.89	105.99	107.26	110.56
99.337	97.375	98.523	97.451	97.686	101.52	101.67	101.66	100.75	98.346	98.875	98.733	100.3	99.887	96.807	98.596	96.863	100.08	96.008	99.616	99.181	96.761	98.341	102.12	95.913	101.03	97.368	99.153	97.527	96.535	99.219	98.485	97.04	100.69	98.958	100.3	97.459	102.69	98.215	99.701	97.217	98.389	99.68	99.572	103.18	93.787	102.65	97.526	98.96	98.038
101.51	107.33	102.95	104.64	108.54	106.62	108.12	108.53	103.78	105.68	105.87	106.51	106.02	102.49	108.03	105.55	105.51	106.21	105.33	105.75	106.28	106.67	106.57	106.23	103.06	105.04	101.41	104.65	106.85	105.68	106.8	109.1	107.21	104.52	105.74	106.04	104.21	103.99	104.24	102.99	105.88	106.59	101.59	105.49	107.32	108.91	104.16	106.04	105.13	105.91
101.05	99.545	96.397	102.12	98.383	101.53	100.98	97.892	100.27	100.64	101.2	100.33	99.616	101.34	101.65	97.284	102.74	99.662	98.543	99.043	100.77	98.919	100.18	100.18	100.89	100.54	100.37	98.816	97.708	102.15	98.724	100.88	100.57	99.582	99.249	97.848	99.867	101.42	102.11	100.27	100.71	101.48	99.459	101.94	99.141	102.65	101.34	102.95	100.39	100.52
109.56	105.67	110.3	107.25	108.91	109.54	107.86	106.98	111.22	109.53	107.51	107.36	108.18	107.34	112.04	107.45	108.67	110.03	106.78	107.57	105.8	109.77	106.42	108.96	108.4	111.85	105.92	110.76	106.58	111.04	110.04	108.37	110.18	105.42	108.05	109.76	109.94	106.14	107.01	111.23	107.48	103.41	103.31	108.33	105.79	110.29	107.89	108.92	108.35	107.15
107.12	105.76	104.25	106.36	104.99	105.92	103.51	102.89	105.5	108.38	103.64	106.28	105.83	105.31	105.06	106.66	102.93	105.26	105.32	109.23	102.59	103.95	105.45	104.9	107.74	106.55	108.21	105.88	103.98	105.11	108.54	108.94	106.53	109.71	104.12	103.03	104.4	109.56	105.22	108.1	104.88	106.7	103.21	106.57	102.69	106.47	106.21	104.79	106.21	104.43
101.51	104.09	103.49	100.34	101.01	105.41	101.05	100.44	102.21	106.61	99.315	101.95	100.9	101.16	99.624	101.65	105.68	102.84	104.19	101.61	102.11	102.18	100.33	102.31	103.5	100.48	100.77	100.75	99.418	100.83	103.3	101.83	102.19	102.29	100.15	98.788	98.86	99.205	100.96	100.55	101.79	101.69	103.46	101.58	100.83	100.88	100.67	102.9	102.64	99.877
97.924	103.2	101.88	101.18	100.99	98.194	97.29	98.755	101.02	101.46	99.032	104.46	97.504	102.61	99.435	98.314	100.62	97.751	101.68	97.785	99.099	99.887	103.46	99.469	99.988	100.68	100.15	101.68	98.365	99.414	102.64	102.54	98.191	102.79	103.75	99.813	102.02	97.994	100.34	102.17	99.139	99.244	98.116	103.83	102.26	100.11	98.691	99.579	103.25	97.332
100.5	98.355	99.528	98.561	101.02	100.05	99.243	98.133	98.823	99.59	96.515	98.298	96.475	98.726	98.994	101.69	100.46	96.129	95.947	96.205	102.2	96.853	97.626	96.599	101.64	97.948	99.439	99.844	97.938	96.998	97.483	97.678	99.825	98.449	94.657	98.421	101.82	98.118	97.349	100.95	100.35	99.303	97.171	99.094	96.667	101.73	97.477	98.631	100.09	96.712
105.77	106.87	107.37	106.18	107.9	107.05	105.85	106.28	106.25	106.93	106.38	107.49	105.71	109.1	104.98	107.33	107.76	105.78	107.34	105.26	107.3	107.78	107.55	108.57	105.38	108.07	108.95	106.86	105.82	107.36	103.53	107.63	106.7	107.45	106.78	102.55	108.74	105.36	107.12	108.25	103.18	108.33	106.5	103.58	106.36	107.82	105.23	111.75	107.56	105.15
108.15	109.37	106.63	109.15	108.56	105.7	107.82	108.11	106.8	110	107.83	110.04	107.11	107.29	108.79	107.71	107.89	107.54	108.62	110.86	108.97	107.96	107.39	106.85	110.82	108.62	106.09	106.11	110.29	112.67	106.9	108.25	105.6	108.05	106.24	107.79	108.6	110.37	107.18	107.16	109.34	108.33	108.87	108.16	109.28	107.72	108.67	104.44	111.06	107.33
103.66	105.95	109.07	107.76	109.72	107.48	105.89	105.74	105	108.89	106.43	103.45	106.37	105.73	110.03	109.74	108.9	107.67	108	104.29	105.48	108.45	108.27	107.87	110.34	104.79	110.06	108.82	107.53	107.72	107.35	110.15	107.81	109.35	105.7	108.13	106.17	105.74	108.14	107.33	111.81	111.54	106.04	109.7	108.44	108.39	105.93	106.64	108.01	107.67
106.55	108.12	105	107.07	108.46	106.75	107.76	107.99	104.28	104.68	108.07	106.88	105.76	105.37	105.43	105.52	106.04	103.17	106.11	103.78	108.77	106.78	106.65	107.63	109.32	104.07	106.37	106.85	110.2	105.3	109.5	103.56	104.35	106.84	108.13	102.14	108.91	104.33	104.68	107.78	109.28	105.87	105.18	106.55	109.42	109.23	107.46	106.86	107.53	104.92
100.2	98.572	99.723	98.187	97.807	97.42	98.095	97.979	101.24	96.995	99.759	98.273	99.764	96.945	100.22	99.058	98.115	99.106	100.59	100.45	99.025	102.22	98.163	97.899	101.22	99.646	101.06	97.947	98.869	101.97	98.182	97.51	95.459	98.713	99.259	98.231	100.06	100.23	98.871	96.612	97.94	98.573	98.963	95.743	101.18	101.09	99.045	99.485	98.249	99.183
111.43	106.19	109.81	108.94	111.22	107.25	112.89	112.3	110.41	109.45	113.1	112.78	111.2	107.58	108.69	110.27	109.09	109.52	111.91	108.84	111.07	110.49	113.11	109.38	112.92	111.91	108.53	112.5	109.43	111.04	109.27	113.97	111.06	110.95	112.75	110.94	112.87	107.06	111.05	111.2	111.39	111.38	110.55	108.9	111.4	111.02	110.37	109.89	110.58	109.04
107.86	106.69	105.64	103.7	103.8	106.09	103.67	105.36	106.17	105.17	106.48	107.57	104.2	105.65	107.35	106.15	104.33	106.28	106.72	102.42	103.87	107.29	103.66	106.86	106.25	104.43	107.93	103.92	104.95	105.36	106.6	106	105.53	106.28	107.39	107.75	111.39	102.75	104.38	106.51	106.77	105.11	104.9	103.59	103.86	106.45	106.69	107.62	105.62	108.02
106.8	105.91	104.3	101.6	105.63	111.95	107.65	106.01	104.37	107.02	105.03	108.24	106.68	107.77	108.5	103.83	107.92	103.14	106.31	107.22	102.28	105.93	106.09	107.54	107.56	106.18	105.64	105.08	106.48	104.17	109.13	107.87	104.7	106.33	105.38	103.43	104.72	106.5	104.12	107.87	105.32	105.42	106.84	106.44	109.36	104.56	107.97	103.3	105.91	106.46
110.7	109.37	108.85	108.75	112.9	107.68	111.65	110.56	109.38	109.07	108.2	107.77	109.34	108.94	113.08	111.64	110.25	109.8	111.82	109.32	113.58	111.21	112.16	110.25	108.58	109.29	110.78	111.32	112.27	110.83	109.29	107.81	112.12	110.25	113.19	109.91	111.28	111.18	112.01	111.19	111.86	110.33	109.97	111.88	111.27	107.18	110.32	112.87	109.22	110.18
104.62	106.95	104.08	106.44	105.25	110.99	107.61	106	106.89	107.27	103.58	106.38	108.79	104.04	105.36	105.46	103.79	106.64	108.35	106.74	104.94	108.31	105.61	107.39	107.6	106.47	107.73	108.23	104.2	109.03	108.76	104.13	105.75	104.03	102.98	107.85	108.58	105.69	106.73	108.58	104.01	107.3	107.66	108.46	105.17	106.14	104.51	106.5	107.35	102.74
106.15	105.5	108.6	105.57	104.62	102.61	105.86	102.42	105.98	106.73	105.38	104.63	108.21	107.64	104.73	105.87	101.5	105.19	105.82	107.05	107.19	104.53	103.81	107.51	107.32	108.35	107.24	105.31	104.9	106.16	106.35	108.14	104.51	104.78	104.9	104.29	104.26	104.87	107.52	106.82	106.39	105.09	103.05	102.11	102.25	103.58	107.23	108.99	104.46	105.73
102.83	97.373	96.046	99.96	96.739	97.503	96.476	99.866	98.37	98.848	97.418	98.183	94.681	100.27	100.54	96.932	98.763	101.18	99.116	95.755	98.123	99.573	97.292	99.172	97.888	100.38	98.193	100.31	95.69	100.34	99.362	99.796	102.1	97.015	100.77	98.376	98.903	97.71	98.28	96.561	97.831	98.927	97.151	96.626	97.308	97.704	98.51	97.698	99.416	99.406
104.92	108.02	109.03	107.84	105.38	104.16	108.58	102.44	105.2	105.06	106.59	105.19	106.32	107.03	106.82	109.85	105.34	106.66	108.84	106.21	107	107.03	108.86	105.76	107.17	108.41	108.02	107.57	103.94	107.12	104.08	106.14	104.69	105.77	104.47	107.79	107.22	109.29	107.09	105.3	107.39	107.35	104.1	106.37	105.82	105.29	107.74	108.98	105.09	107.87
101.2	100.05	101.15	100.01	100.93	100.24	101.42	104.13	99.595	102.02	99.596	102.65	98.78	102.16	101.87	99.697	99.074	100.88	99.812	102.55	102.07	100.89	99.08	98.317	103.24	99.94	100.09	100.78	98.974	101.01	104.63	101.02	97.323	102.77	99.089	100.55	103.04	103.95	100.61	101.5	103.37	103.31	100.64	100.2	99.688	100.67	99.725	100.58	98.486	102.02
104.68	108.09	107.35	108.34	107.06	105.07	107	105.43	104.88	103.96	105.99	104.38	108.57	107.58	104.3	107.85	107.89	106.54	107.03	106.51	106.18	106.27	105.09	104.58	106.24	106.95	107.64	104.46	107.98	107.68	106.98	106.31	106.23	107.26	103.42	106.68	106.82	104.39	104.92	103.71	107.21	110.44	107.04	104.28	106.6	104.13	106.3	108.09	105.37	106.46
106.27	109.51	107.37	105.39	106.92	107.46	109.86	110.96	103.74	107.16	110.66	108.53	106.1	112.49	110.52	107.68	105.59	109.32	109.03	109.86	109.19	107.7	108.25	110.28	106.19	109.32	107.66	108.41	108.02	107.04	107.4	109.25	111.19	108.16	108.7	107.86	109.41	109.43	108.05	108.68	108.76	109.19	105.45	105.93	109.95	107.36	106.69	105.89	107.05	108.13
102.14	98.214	98.355	97.144	96.669	95.985	96.844	97.537	97.235	97.653	95.017	98.891	97.806	98.412	96.438	98.166	99.205	100.69	96.691	97.36	100.55	98.427	100.74	100.99	97.753	101.79	98.459	100.34	97.739	99.165	100.34	95.6	97.164	95.301	100.66	95.567	93.634	99.347	98.481	95.371	100.39	97.399	101.6	96.042	99.307	94.348	94.059	97.62	94.393	96.797
107.67	105.16	105.86	104.06	106	107.72	103.62	106.28	103.32	106.05	102.64	107.48	104.34	103.1	106.64	105.42	102.98	107.14	106.48	106.12	105.82	104.77	104.41	105.57	105.06	101.76	104.28	104.04	108.57	105.58	106.13	104.11	103.59	105.97	103.71	106.77	102.77	100.52	109.65	104.87	105.08	107.81	105.15	105.78	106.79	110.77	104.94	106.98	106.43	106.82
100.28	100.44	100.86	102.26	100.27	99.456	99.064	98.864	99.742	99.366	102.43	99.285	101.49	99.924	99.801	101.07	98.462	101.82	101.73	99.971	97.492	99.569	99.918	101.71	102.15	100.74	99.592	99.369	101.07	100.67	99.597	99.212	100.03	105.29	100	100.08	101.26	104.21	100.61	99.822	101.97	100.56	101.6	98.064	101.73	101	100.31	100.26	100.61	100.49
102.86	103.21	99.048	99.187	102.08	98.636	97.75	97.532	100.63	101.03	101.33	103.34	98.77	102.61	98.49	97.038	101.78	100.69	101.42	99.995	101.61	101.51	100.52	101.26	102.26	102.55	102.23	101.8	100.11	98.84	99.982	102.07	99.152	101.4	100.81	97.746	102.46	103.57	97.628	100.95	101.36	99.383	100.63	103.93	100.32	98.73	102.49	99.527	102.51	100.56
103.87	107.66	105.46	101.79	101.66	104.36	108.96	103.72	106.51	104.65	106.64	103.58	105.12	106.64	104.89	102.78	107.08	105.96	104.98	108.49	108.41	105.61	109.92	108.52	106.96	105.29	108.99	104.82	103.36	105.72	105.38	106.22	104.73	105.32	107.3	103.52	104.52	107.42	105.21	104.76	103.47	106.98	101.45	107.12	105.23	104.32	103.8	105.91	107.16	105.2
108.86	107.16	109.83	107.54	108.76	108.02	111.26	108.7	109.54	109.74	110.12	109.42	107.43	110.11	110.85	111.44	106.47	106.73	109.76	110.22	105.64	108.32	110.25	108.23	109.78	109.27	106.89	107.1	109.6	108.32	109.26	106	108.7	106.71	105.51	109.57	109.16	109.17	110.31	106.94	109.35	108.53	109.04	109.84	112.07	110.44	109.36	108.56	107.13	108.44
104.23	105.45	103.67	107.82	105.74	107.85	108.08	105.92	105.7	106.92	103.89	108.88	106.76	107.04	104.22	105.46	106.09	102.82	108.04	107.93	104.71	105.1	106.57	105.62	105.29	107.62	105.15	109.26	106.24	107.96	106.58	104.63	107.84	107.6	108.79	106.96	106.61	107.72	106.93	103.93	106.87	102.91	108.04	107.56	104.56	106.18	106.09	106.61	108.52	103.98
107.81	105.23	107.37	105.06	104.9	107.43	105.88	106.39	107.49	102.84	106.33	106.77	106.09	105.2	108.66	106.79	107.38	106.56	107.1	105.13	105.48	105.49	107.1	106.22	107.44	102.47	107.31	107.13	104.22	107.48	107.25	106.13	106.97	100.4	104.9	103.91	108.12	105.54	102.74	105.67	105.01	104.57	105.62	107.34	105.86	107.72	105.19	104.66	104.76	104.68
110.39	111.73	111.2	108.34	111.49	111.84	110.33	108.76	108.16	111.73	112.21	112.62	107.83	116.22	109.32	115.65	107.11	109.74	110.54	110.9	112.15	108.2	112.27	110.18	109.23	109.49	114.11	107.54	109.24	109.09	110.95	112.6	107.79	108.81	110.02	110.39	112.33	108.95	112.64	112.11	111.19	111.44	110.81	109.69	112.37	113.56	110.58	106.63	110.43	109.62
110	109.27	109.75	106.17	108.2	106.65	105.19	103.45	107.14	108.05	108.64	111.64	110.04	110.33	107.32	109.53	110.67	109.97	106.84	110.59	105.82	110.83	109.46	107.72	111.51	108.8	106.52	107.98	107.9	110.95	110.29	109.69	107.88	105.47	108.98	107.66	113.54	107.95	108.92	105.84	109.64	104.79	109.24	108.76	107.68	108.62	108.55	110.85	108.61	110.02
97.995	97.413	97.545	97.786	94.327	98.937	97.469	98.576	95.274	98.186	99.818	98.193	96.104	101.03	95.347	99.638	100.63	100.27	99.244	96.996	98.738	96.059	97.081	98.855	97.264	98.019	100.18	94.689	96.578	97.508	99.877	97.731	95.811	96.55	94.097	95.796	97.053	100.58	99.005	101.78	96.721	96.201	96.611	96.491	99.062	96.936	95.456	97.852	96.773	98.353
100.54	105.83	102.51	102.55	105.46	104.62	105.31	102.98	104.85	105.71	106.52	103.15	105.57	103.61	105.37	102.41	107.73	105.49	106.14	107.75	109.12	105.81	106.33	106.49	105.19	107.41	103.28	109.05	106.77	104.33	103.46	105.34	106.49	106.49	106.38	106.05	103.38	102.47	105.93	108.03	103.35	107	102.52	105.97	105.53	104.02	106.82	105.51	105.57	104.3
105.57	106.25	105.75	104.85	106.65	104.87	110.05	105.8	106.27	109.45	106.37	106.27	109.04	105.23	109.66	106.16	104.8	107.88	109.39	108.09	109.12	107.35	106	102.9	106.81	105.55	108.7	108.3	108.28	104.31	104.86	103.46	109.07	107.49	108.97	107.26	106.74	109.6	106	106.42	102.41	106.08	104.76	103.61	105.08	107.54	107.76	109.13	107.5	104.35
106.27	104.41	103.96	104.45	105.82	104.49	106.34	104.9	105.99	105.15	105.49	107.28	106.23	105.65	106.26	104.04	106.68	105.2	105.1	105.12	106.26	104.57	103.88	104.39	105.43	104.93	103.72	105.53	103.46	105.01	103.27	104.56	109.17	106.48	104.74	102.29	108.84	102.94	103.94	105.75	103.54	106.77	105.55	108.72	103.93	104.06	104.72	106.11	107.14	106.08
108.36	111.86	111.56	114.65	110.32	109.33	107.76	107.75	109.24	109.66	109.29	109.55	110.47	112.12	110.81	111.56	112.84	109.43	110.38	107.11	111.52	113.24	111.66	111.79	108.93	112.18	114.05	111.85	108.59	109.51	109.31	108.02	110.87	110.72	111.9	110.37	109.06	109.83	114.2	109.75	109.05	110.89	108.98	110.68	110.01	109.15	108.85	114.73	110.81	112.5
107.18	105.33	106.72	106.46	105.49	104.94	107.21	107.13	105.87	105.21	104.05	106.36	104.86	101.2	104.36	105.08	105.89	102.87	107.28	104.55	105.98	106.42	104.8	104.61	105.4	105.8	106.21	106.34	104.96	104.15	104.33	103.65	103.91	105.62	105.89	107.22	105.47	103.01	103.1	109.43	103.64	103.9	105.54	105.79	105.5	107.28	105.2	103.51	108.45	107.69
103.55	105.29	105.15	109.7	105.4	106.49	109.91	103.11	99.869	106	104.2	102.86	103.02	104.42	105.1	105.2	105.93	105.65	103.89	107.13	108.84	104.19	104.28	104.44	105.53	105.35	107.32	106.24	105.28	105.38	102.21	105.23	105.16	106.83	105.03	105.03	107.86	106.06	102.25	106.38	107.15	106.46	104.48	105.91	106.44	106.07	104.5	109.2	104.61	106.99
106.24	107.65	105.85	105.3	107.48	106.56	103.98	106.33	107.82	105.56	102.99	103.69	109.43	106.89	107.1	104.83	105.18	105.59	104.45	108.23	106.28	103.37	101.81	104.65	105.68	104.87	108.5	104.49	105.05	107.12	105.12	104.76	104.98	108.23	106.67	105.44	104.4	106.36	103.69	102.52	103.01	104.4	106.86	103.7	105.07	105.03	104.32	107.96	106.67	107.07
107.47	107.2	105.81	107.69	108.63	109.61	109.66	108.96	110.42	109.45	109.28	107.3	106.67	109.1	109.63	106.82	104.86	106.24	108.66	108.06	108.64	106.47	110.28	110.26	108.06	107.87	107.7	109.25	109.43	108.87	106.87	108.84	108.61	109.35	111.04	108.01	109.01	110.92	109.25	108.67	106.49	110.8	109.1	106.91	105.54	109.73	105.8	106.48	110.87	107.49
107.72	106.61	108.62	109.61	111.8	108.95	111.09	108.63	109.87	107.78	106.81	109.7	105.75	110.29	108.67	104.03	107.76	108.28	107.51	109.87	109.23	109.65	108.77	105.99	108.56	107	109.95	109.32	106.63	111.66	109.46	106.41	107.43	108.59	108.37	109.11	108.6	108.46	109.13	108.74	111.98	108.01	109.33	105.21	111.48	107.37	108.2	106.79	111.81	107.74
108.1	103.52	104.16	108.07	105.45	107.12	105.75	105.12	106.05	105.5	107.31	106.33	107.64	106.67	103.41	106.53	103.51	104.05	105.52	105.82	103.95	105.45	104.87	107.63	104.59	106.31	105.9	105.19	102.82	104.79	105.1	103.68	102.49	106.11	104.98	106.91	103.03	108.27	106.74	106.48	105.98	106.72	106.58	104.9	102.5	106.85	102.07	107.66	106	108.45
106.09	107.57	107.96	106.51	106.91	107.62	106.06	108.1	105.07	104.15	106.26	105.14	106.1	103.52	108.78	110.59	105.55	110.19	106.9	103.45	105.92	106.43	104.29	105.93	106.91	108.62	107.95	104.59	107.68	105.52	108.69	105.83	104.89	104.66	108.46	108.91	106.43	103.36	107.45	104.97	108.67	106.76	103.5	106.6	105.34	108.33	105.77	105.65	108.19	106.96
104.6	103.56	109.32	104.14	107.92	102.71	105.92	105.24	106.26	105.4	104.83	104.36	104.82	105.75	106.8	104.72	106.02	106.43	107.06	108.2	104.36	106.27	105.36	105.81	105.53	102.93	102.38	106.53	107.3	105.35	105.78	104.18	104.54	105.25	105.93	108.04	104.7	104.26	105.85	105.05	102.38	105.44	108.2	105.38	102.39	106.26	108.76	106.11	107.18	107.48
107.1	105.3	107.98	106.5	109.04	106.12	105.57	107.48	106.49	107.28	107.5	106.98	104.71	105.18	104.83	106.86	104.41	107.72	103.96	105.88	106.91	105.78	104.39	105.92	105.07	106.45	106.03	106.39	105.86	108.36	106.07	105.3	105.93	105.76	103.54	107.05	106.27	105.44	107.38	106.29	108.57	108.58	104.51	104.45	107.65	104.6	106.54	107.12	104.11	105.33
108.67	106.29	107.63	106.42	102.21	104.68	106.98	107.04	105.91	105.82	105.84	104.54	107.35	103.65	106.02	101.94	103.02	107.1	104.28	106.08	105.36	107.44	102.99	102.85	107.69	104.51	104.94	102.43	102.89	105.08	105.98	104.53	104.83	105.54	105.37	104.5	107.21	108.03	104.46	105.72	102.93	104.66	107.16	102.62	107.74	105.47	110.31	106.56	105.17	103.17
109.56	107.36	107.17	109.09	108.12	109.92	109.11	106.11	108.11	114.36	107.74	109.13	110.49	108.38	106.38	107.04	108.07	112.04	106.56	106.98	108.59	109.39	109.37	110.09	106.5	112.08	107.95	108.52	109.07	110.29	108.58	107.93	106.9	107.71	105.88	108.96	110.98	109.9	107.04	109.28	107.49	106.12	107.81	110.18	107.19	108.1	108.02	107.66	108.2	107.27
98.62	96.088	100.59	98.653	99.301	98.243	99.615	97.901	97.506	100.45	100.43	99.113	98.235	97.181	96.538	95.511	98.834	98.276	100.09	98.026	99.198	102.82	97.427	97.219	97.642	102.53	99.54	98.833	100.35	98.129	96.876	100.48	101.41	98.594	97.561	97.77	96.903	101.04	101.6	99.138	97.501	100.62	96.889	100.76	99.68	98.235	98.066	97.439	98.566	97.911
108.82	107.81	110.72	108.82	108.72	108.92	107.06	107.78	108.45	107.06	107.5	110.56	107.91	104.35	106.88	105.46	106.72	107.14	105.67	108.62	108.71	109.66	108.35	107.38	107.78	109.67	106.02	103.07	105.75	107.86	108.09	109.5	104.85	109.04	110.21	106.27	108.8	104.71	105.21	110.38	106.44	107.77	106.56	104.72	107.1	110.65	104.12	106.69	109.81	105.23
105.13	106.6	105.09	105.84	104.17	105.61	106.6	107.68	104.97	105.15	102.69	109.62	103.23	107.22	104.29	106.56	104.8	108.33	103.3	107.04	105.65	107.37	105.8	105.52	107.04	105.42	102.73	106.9	103.56	105.26	107.51	105.39	108.7	102.87	106.81	107.51	108.22	104.37	104.39	106.05	103.44	104.48	102.14	106.7	103.3	107.03	104.57	108.96	109.67	105.73
103.75	104.25	104.08	102.59	105.48	105.92	104.85	105.43	105.94	102.34	107.11	104.99	103.09	103.76	106.58	106.94	105.96	106.36	107.69	103.75	105.33	105.07	108.2	106.33	105.17	104.97	108.48	103.19	103.24	106.85	103.1	110.01	105.94	104.36	105.54	103.81	105.57	103.92	109.72	105.53	106.29	105.67	106.44	103.78	105.77	106.32	107.31	104.1	107.5	106.34
105.81	107.5	108.14	108.95	106.89	105.99	107.84	107.96	109.56	106.18	106.24	108.86	107.32	104.46	110.03	108.46	107.63	108.39	109.02	109.77	107.19	107.37	110.26	108.45	109.86	109.7	108.39	108.01	110.28	107.33	109.2	108.84	108.2	108.83	106.98	110.3	111.05	110.76	108.7	106.91	107.17	108.81	106.84	105.81	111.3	108.13	108.43	106.97	108.49	109.04
104.88	103.33	106.77	103.29	103.83	107.34	105.02	104.19	108.53	104.91	106.18	105.22	106.23	106.72	104.43	106.46	105.59	106	106.03	105.13	106.69	108.25	106.54	106.01	102.36	106.63	106.78	104.65	105.68	104.51	106.66	106.29	107.48	106.37	106.74	108.47	105.21	104.01	106.3	107.88	102.61	106.44	105.91	105.2	106.39	105.05	104.08	108.53	104.22	106.89
109.58	110.48	107.94	109.59	106.46	105.96	107.14	108.18	108.53	110.04	107.45	107.88	110.47	106.9	106.29	109.32	108.62	109.06	107.34	107.09	107.25	109.02	106.18	110.03	107.83	110.6	108.19	104.65	106.29	109.28	108.95	109.04	108.14	106.75	108.72	108.31	105.61	107.71	108.16	107.77	106.83	108.21	108.69	106.95	107.62	106.68	108.63	107.33	108.92	109.76
106.19	108.24	108.13	103.85	108.58	104.88	108.82	104.92	105.86	106.18	106.62	105.21	108.62	103.84	105.37	105.04	108.73	107.65	103.92	104.03	106.33	107.77	102.55	108.04	106.18	108.46	107.71	106.36	104.94	103.92	105.26	106.46	106.44	105.61	107.24	106	104.9	106.02	108.47	102.3	107.14	104.65	105.28	105.13	106.89	107.25	107.74	107.68	106.46	105.53
104.62	105.8	105.75	105.19	104.65	106.83	104.26	105.48	104.76	103.81	106.04	106.49	106.17	106.17	106.14	105.74	102.5	107.1	105.96	105.49	106.77	102.92	106.27	106.56	105.34	107.06	103.44	107.84	103.04	106.16	104.25	104.21	107.41	105.33	104.39	103.03	106.24	106.45	106.35	107.92	106.3	101.65	107.66	106.27	104.71	105.42	106.4	103.84	104.14	106.92
108.25	108.93	108.04	108.32	109.59	107.28	110.59	111.36	107.59	109.14	109.96	108.27	106.24	107.49	105.46	109.76	109.55	108.27	106.53	107.84	110.53	107.89	107.48	108.83	107.59	109.63	111.84	107.23	108.23	109.97	111.5	109.36	105.89	108.8	106.79	109.65	106.19	107.93	108.73	109.51	109.49	106.7	108.54	107.07	108.7	107.82	106.7	110.86	107.55	107
100.57	97.756	100.61	98.48	99.936	99.358	96.422	97.937	96.618	100.22	100.38	98.609	98.691	100.26	99.562	103.19	100.91	100.66	97.869	99.825	101.04	103.11	99.157	100.97	101.19	101.69	101.94	101.01	97.69	99.331	100.39	98.376	97.49	97.017	103.8	102.26	102.96	101.95	97.336	97.956	101.83	100.23	103.52	100	102.12	100.72	100.87	95.037	99.143	98.524
102.46	104.54	109.77	104.83	106.12	106	105.94	103.99	103.16	106.06	107.98	106.36	108.63	103.64	106.11	103.52	108.67	105.26	106.56	104.93	106.29	103.25	103.74	106.25	107.34	103.17	104.97	102.65	104.25	105.96	105.57	105.27	108.42	105.23	103.74	105.33	106.48	104.96	108.35	104.26	105.14	106.76	108.08	106.81	103.95	106.75	106.58	105.55	105.72	105.19
97.583	97.386	98.856	98.119	96.659	96.974	97.408	96.328	97.548	97.358	95.966	97.542	97.042	99.258	98.223	97.014	98.898	94.641	102.18	98.99	99.722	96.229	96.484	98.336	96.339	97.584	95.142	98.11	96.526	100.63	100.82	99.748	98.95	98.236	96.248	96.04	98.694	98.053	100.15	97.929	97.963	94.161	100.15	99.267	96.767	103.11	99.47	98.635	98.903	97.995
103.77	105.2	106.69	105.39	104.39	104.46	103.55	103.77	102.89	108.58	104.86	103.95	104.33	105.87	106.44	105.54	108.42	106.63	105.84	103.31	105.5	102.77	103.89	106.44	106.44	106.48	104.92	104.52	104.63	107.91	105.12	106.89	105.01	105.51	104.64	105.57	105.22	104.51	104.59	105.08	103.63	103.85	106.43	106.36	104.87	102.56	107.07	103.08	105.16	107.3
108.32	108.21	107.28	107.6	109.16	110.29	105.89	109.2	109.08	107.28	108.17	108.35	107.75	108.49	110.47	108.5	107.88	110.77	108.3	110.97	108.23	107.71	107.89	106.26	105.58	111.11	109.3	112.46	111.34	105.7	106.98	107.53	108.2	110.76	109	109.28	109.59	109.1	108.64	109.79	108.45	109.88	111.45	109	109.8	110.39	108.56	108.5	109.68	109.07
99.821	108.46	106.22	103.25	108.61	107.26	105.55	105.78	105.07	105.32	105.6	106.59	104.81	106.48	104.83	105.49	104.08	106.69	107.82	107.07	106.87	105.03	106.65	102.01	106.76	108.77	105.06	105.95	106.96	103.7	104.76	105.56	104.61	104.11	107.26	107.82	109	105.91	104.96	104.45	106.75	103.7	103.54	103.34	103.61	105.28	105.91	104.59	106.59	107.01
106.02	102.6	102.4	102.93	107.52	104.58	106.21	106.81	105.45	105.33	108.41	103.31	106	106.88	104.62	105.25	108.73	107.24	105.52	106.3	105.39	108.56	105.82	104.46	104.19	106.97	103.06	105.3	104.22	104.43	105.37	103.92	104.1	105.12	108.33	107.64	105.85	104.01	102.91	102.35	104.88	105.6	108.55	106.66	107.6	107.93	108.45	103.15	104.91	109.4
107.19	107.86	109.3	108.4	108.49	106.96	106.77	106.6	106.17	106.39	106.62	107.3	105.1	104.88	106.17	106.7	105.3	106.77	107.79	104.58	107.56	104.07	108.42	105.93	107.12	108.11	106.65	105.02	107.04	108.55	109.08	107.71	109.47	104.81	104.62	107.5	107.03	106.59	105.92	107.33	107.54	107.41	104.7	106.15	106.72	105.11	104.19	104.89	105.78	109.68
107.76	107.77	108.29	110.53	109.3	107.62	109.15	106.17	112.17	108.62	108.33	111.29	111.08	109.72	107.55	107.07	110.08	108.23	105.88	109.09	106.24	109.25	107.49	110.37	108.67	106.29	108.79	109.62	105.59	108.5	106.24	107.72	108.19	106.66	106.68	107.07	107.62	110.87	105.54	109.57	109.47	110.38	106.98	107.45	111.95	107.96	107	109.48	109.11	111.06
107.1	106.35	105.25	106.71	105.8	106.51	107.53	105.88	106.24	109.36	104.24	105.44	106.42	105.66	103.31	105.74	106.97	104.69	103.84	106.29	106.99	106.49	105.73	105.97	105.56	102.65	109.5	105.92	107.16	108.13	102.19	104.82	104.2	106.54	106.88	103.66	105.45	103.15	105.32	106.44	107.15	102.54	103.77	108.64	107.74	105.45	107.21	105.22	103.18	107.21
108.31	108.57	109.82	112.13	106.81	105.39	107.26	105.87	107.51	109.87	108.16	110.56	106.66	109.7	106.25	106.71	111.43	111.1	109.94	106.45	106.72	107.5	109.47	111.72	110.33	106.25	107.23	106.59	105.57	106.43	113.1	109.08	106.97	107.64	107.33	109.19	108.56	110.98	109.7	107.45	109.86	104.8	109.3	110.52	109.89	109.53	106.37	109.22	108.6	105.96
108.28	103.21	104.76	107.42	103.86	105.8	104.87	104.37	106.28	106.96	105.05	105.59	105.09	108.24	104.14	106.5	105.63	105.74	104.97	105.1	104.99	105.44	106.91	106.33	105.14	103.02	106.19	103.27	106.51	103.75	106.49	108.08	108.14	108.06	106.6	104.39	104.7	107.47	108.74	107.9	103.91	107.91	107.5	107.95	108.46	108.27	105.19	106.4	105.02	104.17
100.44	99.338	99.324	99.868	96.393	98.078	98.168	99.634	99.168	100.01	99.088	100.62	101.56	100.34	98.443	99.681	98.834	99.266	98.149	101.63	99.736	99.656	97.458	100.26	102.16	101	101.19	100.64	95.164	101.17	99.358	101.18	98.663	100.74	98.78	96.312	97.05	100.48	99.338	99.981	97.634	97.993	98.376	97.996	100.15	99.09	97.797	98.731	100.63	98.029
105.11	108.3	108.63	110.5	108.25	109.04	106.63	108.68	109.91	107.97	108.36	106.66	109.63	109.07	109.05	107.73	105.98	105.95	106.93	107.34	107.09	107.09	109.26	103.15	107.22	108.71	108.96	108.9	104.18	106.42	107.79	109.39	107.43	110.52	109.31	109.64	105.15	108.42	109.06	108	108.12	110.52	108.54	107.48	108.07	104.37	105.49	109.53	107.21	107.56
100.47	99.744	102	98.535	100.92	101.3	99.952	100.52	99.491	100.15	99.873	101.97	99.091	100.07	101.94	101.25	100.02	98.58	100.24	98.324	99.735	101.28	99.46	97.286	100.33	102.34	100.96	102.25	96.741	99.842	98.966	102.25	100.06	102.6	98.884	102.53	99.675	99.094	100.61	99.641	99.422	99.341	100.09	99.75	100.48	99.749	101.78	103.16	100.8	98.899
103.98	105.85	108.24	104.13	107.55	106.9	106.72	104.85	105.74	109.29	105.71	104.91	105.94	106.55	109.82	103.37	106.76	105.8	105.46	107.62	104.85	102.62	105.55	106.07	103.96	101.86	107.79	106.4	105.37	105.71	105.11	103.28	104.93	106.06	107.76	103.53	104.19	104.46	105.87	105.84	103.95	106.85	107.42	107.6	103.69	102.27	103.89	105.51	108.34	104.58
95.719	96.528	96.841	95.29	100.29	99.831	98.827	98.307	98.504	95.54	97.711	98.451	100.6	98.451	98.453	96.514	100.44	100.18	97.916	99.061	98.661	96.473	100.56	99.789	98.605	99.115	99.487	96.933	97.061	100.54	98.777	98.11	99.789	99.595	96.11	97.182	98.524	98.974	98.482	100.15	95.104	101.76	97.904	101.6	99.762	95.236	98.129	98.347	98.866	95.108
107.99	109.98	108.59	108.11	111.22	109.77	106.27	109.29	110.24	107.53	107.25	110.3	110.29	106.33	108.81	107.35	107.95	109.35	109.22	108.01	107.15	104.15	111.31	108.48	106.77	108.24	108.61	109.43	110	110.15	110.59	108.51	108.26	111.01	108.94	108.24	111.91	109.71	109.56	107.8	107.82	107.11	110.83	111.03	109.79	109.47	109.35	107.6	109.08	108.21
104.39	107.27	104.45	106.67	105.62	105.81	107.1	103.87	105.73	106.62	105.94	105.91	106.46	104.53	107.11	102.92	106.78	105.52	107.25	107.4	102.42	104.17	105.07	104.67	103.36	107.62	105.75	103.94	106.17	104.55	107.18	106.32	101.53	103.66	106.52	103.49	104.65	105.9	106.68	107.54	105.49	103.86	110.02	103.88	105.22	105.16	109.27	106.04	106.89	105.92
104.95	104.61	103.35	109.68	103.12	107.41	106.83	106.7	104.18	108.53	107.37	103.56	105.19	106.27	105.57	107.42	107.16	103.22	106.81	107.6	105.31	108.46	104.84	105.37	104.37	106.19	104.39	102.4	104.12	104.42	104.49	106.68	108.23	108.11	105.38	105.72	104.77	110.11	104.4	106.75	104.95	104.79	104.04	103.96	102.58	106.65	105.76	106.37	103.49	105.04
100.28	99.422	97.159	98.662	95.786	99.931	94.724	99.687	99.174	99.77	98.963	100.01	99.131	98.31	97.789	101.11	98.053	99.605	98.057	98.237	95.994	99.693	97.919	99.896	100.68	99.807	98.942	98.384	99.137	97.492	97.489	100.92	98.521	102.69	96.417	97.317	98.978	95.979	96.665	101.02	97.516	96.729	98.241	94.625	97.125	95.454	101.05	102.13	97.694	95.484
101.58	99.56	99.11	97.51	98.728	99.32	99.192	98.577	100.43	98.485	97.753	97.831	99.853	97.927	100.21	100.46	99.594	97.53	96.836	100.79	97.234	97.194	99.996	97.929	97.16	97.168	99.532	98.488	96.872	99.804	99.123	96.512	100.55	98.499	100.38	103.3	99.723	101.29	97.804	97.675	98.638	97.898	97.972	100.1	100.27	100.03	99.026	97.806	100.48	99.341
106.76	105.51	110.88	108.1	108.49	108.66	109.39	107.61	109.27	108.44	108.87	108.33	106.88	106.41	108.75	106.52	108.19	108.63	109.93	109.25	108.39	108.66	106.23	109.77	106.94	109.7	107.65	106.19	105.23	108.09	108.25	109.6	105.28	108.4	112.51	106.65	107.21	107.65	108.04	109.12	111.85	106.22	109.1	111.89	107.25	107.38	109.92	108.08	107.6	106.71
108.04	104.04	103.18	106.69	106.01	108.22	107.6	107.91	108.85	104.89	108.15	107.99	109.03	106.1	108.22	105.91	107.66	107.56	106.9	107.15	105.84	103.56	105.74	105.68	107.92	107.4	105.17	108.04	104.95	108.64	104.82	104.08	105.95	108.17	109.14	103.64	109.07	105.36	105.72	107.68	107.37	109.58	105.34	106.57	107.07	108.74	107	106.64	108.58	106.9
98.963	97.218	98.367	95.992	101.39	100.05	97.872	95.313	100.78	97.371	96.161	98.508	96.392	98.199	101.43	96.977	96.424	99.207	102.1	99.315	99.194	97.967	99.677	96.114	94.726	97.682	96.608	98.878	98.895	98.234	94.921	97.994	96.327	99.084	97.236	99.537	99.348	98.873	100	96.69	97.203	99.286	97.659	99.277	96.085	99.845	98.216	99.429	96.787	96.705
105.28	106.79	104.18	104.05	105.71	104.97	104.53	103.66	102.99	101.99	109.36	103.65	106.75	104.11	104.42	105.93	104	106.74	105.92	105.35	105.07	103.55	105.39	106.57	104.74	105.28	105.22	106.93	104.76	103.26	100.57	107.24	102	107.24	105.99	107.41	104.22	106.19	107.74	106.55	104.81	101.79	104.37	104.99	106.22	108.49	105.59	110.37	105.16	106.75
106.61	106.56	105.89	107.24	107.54	107.37	110.81	108.31	110.21	106.6	107.52	109.13	107.91	109.48	107.54	105.86	107.07	106.2	105.59	107.02	103.67	106.95	105.84	105.78	105.57	108.56	106.06	105.75	106.53	105.31	106.05	108.87	104.64	104.2	105.73	105.97	106.02	104.33	102.42	103.54	107.92	107.38	105.58	105.26	105.77	105.38	106.54	109.4	105.38	107.87
106.95	106.59	105.32	106.42	105.83	107.9	106.43	106.5	104.87	103.48	103.23	107.44	104.79	105.22	103.45	108.14	105.75	108.53	108.2	105.87	103.12	106.89	105.74	106.86	105.18	109.27	106.25	101.13	105.08	107.54	104.79	106.84	104.03	104.23	103.38	104.04	103.95	105.84	107.11	105.73	106.85	105.68	107.95	109.13	106.19	107.48	105.64	105.15	107	107.14
97.25	101.98	101.1	100.24	101.83	101.82	101.97	102.28	100.14	106.36	102.65	101.64	97.445	100.82	102.73	102.28	98.544	103.41	102.22	102.22	99.088	100.32	99.947	101.95	101.6	98.451	103.25	102.32	102.25	101.12	103.34	101.56	100.41	99.851	101.84	102.26	99.439	100.8	102.25	100.55	99.371	98.926	101.23	100.96	102.76	99.218	101.44	99.547	97.319	97.146
98.216	97.685	99.936	99.33	100.11	101.33	99.199	100	97.495	99.426	99.287	102.02	99.491	99.288	99.996	101.65	100.11	100.55	102.49	97.222	98.424	101.34	99.546	103.7	102.66	101.21	99.318	102.86	101.46	100.18	102.25	98.09	100.5	98.412	100.47	102.83	99.475	102.66	97.952	99.894	98.788	100.87	101.56	102.88	100.93	100.14	103.15	99.117	101.26	102.21
101.8	105.79	103.63	104.97	105.11	104.59	108.15	108.01	106.7	107.37	108.08	105.21	106.46	105.7	107.78	103.8	106.1	107.61	104.87	107.16	104.28	104.06	107.83	106.86	103.67	105.11	105.36	107.74	104.96	104.66	106.03	103.91	104.44	104.73	108.77	107.02	108.47	107.32	103.34	104.53	108.39	104.39	102.27	105.9	107.75	105.14	109.04	104.6	105.04	107.06
110.28	107.6	108.94	109.26	108.66	107.96	108.96	111.16	108.64	106.08	109.63	109.65	110.3	108.9	106.25	110.13	106.9	108.7	106.69	106.78	109.06	105.3	107.1	108.95	107.71	106.67	110.09	110.27	109.68	108.07	105.56	107.16	105.76	111.11	106.74	110.09	112.75	108.16	110.5	108.28	108.62	110.81	111.1	111.6	110.77	110.32	109.55	109.91	107.94	110.36
104.49	105.97	103.81	106.77	104.69	103.47	103.68	106.23	106.58	104.72	106.58	103.61	106.84	107.57	104.72	107.51	105.37	106.03	104.22	106.68	106.24	104.86	108.16	105.7	104.96	107.6	106.77	106.33	107.62	102.63	106.17	107.27	104.17	109.2	104.18	106.14	107.7	101.91	106.29	106.66	103.12	108.82	106.97	105.39	108.18	108	105.39	107.38	103.21	104.05
106.01	110.19	107.77	106.09	106.44	106.22	105.54	109.66	108.47	107	108.58	106.54	108.32	105.89	104.5	107.97	110.48	107.35	107.54	111.21	107.01	107.28	110.49	109.78	104.22	109.81	109.23	109.1	108.41	106.14	106.25	110.37	110.46	109.39	107.95	107.59	109.76	107.51	110.13	107.58	111.96	108.34	111.74	108.69	109.2	108.15	107.17	105.66	106.92	105.46
99.443	101.75	101.35	99.575	100.03	101.45	101.37	100.59	98.262	100.66	101.5	102.11	100.76	98.931	100	101.42	99.582	103.02	97.468	98.6	99.858	99.333	99.533	102.71	101.39	101.02	100.53	95.891	100.13	99.087	101.61	103.04	104.23	99.058	100.28	97.585	102.08	102.01	100.91	102.6	101.99	101.63	103.97	99.731	99.177	100.17	103.28	98.272	98.232	98.046
106.69	110.11	108.28	106.16	110.41	107.48	110.52	110.33	108.42	111.24	110.25	107.01	111.49	108.79	110.72	109.3	107.51	107.07	110.6	107.5	105.79	107.1	109.77	108.88	111.41	109.7	108.38	110.5	107.54	107.97	109.8	106.37	110.23	108.28	111.28	108.96	108.98	107.57	110.21	105.14	111.19	105.42	107.71	105.33	104.96	111.11	108.31	107.59	108.94	106.54
99.605	102.22	105.13	101.67	100.51	99.783	101	97.299	95.626	101.53	101.13	101.6	101.61	101.58	101.32	100.68	100.66	98.63	101.1	101.95	101.24	100.41	102.83	101.07	96.715	99.565	102.06	102.89	100.64	101.58	99.647	100.12	103.3	100.22	101.41	100.32	101.42	99.773	100.86	102.06	99.069	97.536	101.41	101.43	100.44	99.497	99.422	97.548	102.02	100.95
106.09	110.4	109.4	108.89	107.54	107.54	108.68	110.87	111.4	109.91	108.54	108.24	109.32	106.56	109.8	110.62	108.2	107.15	105.25	107.95	106.7	109.23	108.86	106	106.91	109.41	110.23	105.17	108.18	109.1	108.32	107.23	108.47	107.03	108.29	107.87	107.96	109.17	109.29	107.9	108.62	107.98	107.34	108.91	106.24	108.33	107.27	106.7	110.02	107.96
110.86	106.32	110.32	108.32	107.8	108.66	107.17	108.54	108.24	105.77	108.66	106.26	104.58	106.47	106.96	103.69	105.36	109.82	110.74	109.77	106.27	108.75	108.34	105.92	107.09	108.8	106.1	105.85	105.16	108.17	108.67	107.25	107.9	106.73	108.18	107.24	105.5	106.97	105.95	106.51	107.81	107.93	108.83	109.46	108.22	107.89	109.8	111.32	105.99	106.23
98.131	99.065	99.334	98.746	97.86	99.417	97.659	96.105	97.493	97.837	99.128	100.98	96.51	97.683	99.316	97.448	99.69	100.98	96.869	99.294	95.695	99.715	97.573	99.344	97.244	97.481	95.555	98.068	98.005	97.683	97.954	99.086	100.85	99.184	99.178	97.465	100.59	97.347	99.906	98.486	96.817	95.712	97.939	98.965	94.544	94.534	100.15	98.826	101.39	95.666
97.091	94.986	97.041	101.46	98.586	97.062	95.756	98.75	97.741	97.563	99.98	100.64	95.484	99.898	98.756	99.752	97.18	98.785	96.118	99.133	99.286	97.574	95.197	95.655	98.296	96.384	98.97	98.618	98.36	99.621	97.848	98.946	97.843	97.156	99.806	100.31	95.698	96.005	99.879	99.581	97.62	96.64	99.36	96.484	95.658	100.52	97.585	96.829	96.638	99.628
106.78	103.72	106.05	105.11	108.04	103.54	106.33	107.37	104.29	107.36	107.04	107.04	107.9	103.89	105.24	107.96	105.88	106.81	104.47	106.44	108.22	103.36	105.3	107.38	107.04	104.57	107.72	105.59	107.1	106.57	103.03	107.68	105.26	108.32	105.22	108.76	106.28	107.14	103.65	103.36	105.87	106.52	106.9	107.11	105.55	107.6	104.83	104.67	105.95	107.38
106.24	105.42	112.41	106.05	109.57	109.89	106.67	107.96	108.62	110.45	108.87	106.62	108.31	107.21	109.28	106.64	109.88	106.53	108.35	105.17	107.8	109.88	109.01	108.27	107.63	108.27	110.04	110.27	109.39	108.24	108.51	108.69	109.99	107.97	110.1	108.03	108.71	105.26	108.21	110.28	108.95	107.86	112.35	110.48	107.76	109.98	106.29	109.09	108.6	106.14
113	108.9	110.12	110.79	110.29	108.48	107.1	110.11	111.73	113.27	110.63	109.25	109.94	109.12	112.31	111.39	112.3	110.26	109.11	108.22	112.66	111.8	110.82	111.29	114.52	111.96	115.37	110.68	110.4	109.08	110.33	111.08	112.13	113.71	111.33	111.95	111	110.68	109.34	111.39	111.28	110.23	111.6	108.34	110.33	110.91	110.5	109.5	112.8	110.55
104.28	106.94	104.85	108.09	105.3	104.55	105.77	105.23	104.78	104.92	106.12	102.94	107.77	107.14	102.6	107.08	106.02	109.59	108.43	105.49	103.82	106.15	105.41	103.31	110.25	107.28	106.58	104.3	105.56	105.67	106.27	105.23	105.69	102.82	103.85	106.61	101.77	101.96	105.91	105.77	106.79	106.99	107.03	101.99	105.2	104.45	105.74	104.72	107.68	104.31
106.37	107.94	109.81	103.53	107.11	106.31	104.65	108.3	106.54	103.93	108.46	105.01	103.68	105.6	107.84	107.63	104.12	104.55	107.7	106.25	105.33	108.28	103.64	105.77	108.38	104.36	102.71	104.44	104.61	104.8	106.37	105.97	107.59	104.35	105.77	105.94	104.72	106.75	105.32	105.35	105.47	106.57	104.84	106.01	107	106.65	108.34	104.71	107.78	108.67
101.45	95.075	100.63	98.79	99.848	98.158	100.71	96.939	96.609	98.517	99.712	99.344	99.505	95.478	100.34	98.196	98.342	98.035	99.61	97.306	99.85	99.559	99.433	99.414	99.888	96.612	101.28	99.183	99.809	99.099	98.972	98.55	98.337	96.277	97.764	98.881	99.897	98.51	99.178	97.648	95.963	99.934	99.89	99.269	98.011	98.978	98.458	97.267	95.495	100.78
105.23	107.54	105.15	108.82	109.2	108.31	105.82	108.91	104.7	106.94	109.2	107.35	107.65	104.67	108.66	110.41	108.06	107.89	107.59	106.81	104.88	109.24	109.75	107.81	105.47	107.2	110.18	107.74	107.44	108.91	106.07	111.48	109.91	106.7	105.34	110.52	106.29	105.77	105.23	109.73	110.06	108.51	105.08	107.7	110.12	107.86	108.16	108.42	109.29	107.22
99.406	101.22	97.094	98.172	97.826	99.902	97.293	100.17	103.39	97.041	100.35	99.9	98.808	99.197	100.83	92.256	96.355	96.818	97.848	99.302	99.608	96.557	96.175	94.9	98.578	98.474	98.79	101.41	99.257	97.326	98.461	97.712	95.286	98.436	96.924	96.161	98.922	97.175	97.979	98.817	98.182	98.24	98.171	95.797	99.316	99.116	98.313	94.925	100.13	100.16
104.18	105.71	105.64	105.81	104.02	109.32	107.53	103.44	107	103.73	107.07	107.18	103.96	108.4	104.96	104.68	104.16	106.11	105.53	104.49	106.23	109.4	105.84	109.5	105.3	105.56	109.33	107.01	103.19	106.76	107.18	106.33	110.11	107.9	107.36	105.01	106.17	105.93	105.91	105.54	105.41	108.56	104.76	104.77	108.3	106.79	104.5	105.68	109.51	108.66
103.71	108.61	106.33	105.34	109.3	107.09	105.18	105.78	105.62	106.94	104.93	105.94	103.48	104.22	105.41	108.95	109.24	107.27	105.49	106.8	103.4	105.12	107.12	104.38	103.57	107.55	106.27	103.99	103.04	105.15	103.64	107.32	104.32	102.16	107.62	105.01	105.02	105.7	105.93	101.21	104.19	101.54	106.67	105.42	104.22	102.35	105.24	106.46	108.05	108.36
105.45	104.5	105.88	106.29	107.63	104.38	105.92	104.37	102.2	106.16	105.28	107.97	105.59	106.78	105.46	105	105.1	104.62	106.21	107.84	108.8	105.77	105.27	106.5	107.46	107.05	108.39	106.83	106.88	104.92	108.2	101.99	103.2	108.95	107.16	107.57	107.87	103.24	107.42	106.6	104.52	105.4	108.48	108.16	100.94	108.26	104.81	105.21	107.1	106.97
107.22	108.48	109.07	105.93	106.31	107.25	107.15	106.89	109.74	108.83	105.82	109.06	106.16	106.51	107.97	109.14	108.78	108.07	106.5	105.51	106.97	106.77	107.16	107.41	110.54	108.54	108.03	107.47	108.59	109.6	107.28	107.06	109.5	110.63	109.89	109.67	109.14	109.6	107.08	106.39	106.61	109.37	107.95	108.55	105.7	108.49	104.46	107.05	107.87	107.62
104.46	108.83	107.7	107.1	104.85	105.4	107.4	108.89	106.51	107.23	105.82	105.18	103.82	107.19	107.19	105.67	101.72	106.8	104.4	107.54	106.29	104.24	104.29	107.48	107.18	105.8	103.7	105.74	103.38	107.51	105.95	107.13	108.85	106.75	105.91	107.66	105.96	109.4	104.43	105.45	106.12	106.08	104.56	106.53	104.67	104.63	105.91	108.22	105.45	106.59
105.36	108.74	106.85	111.26	110.35	108.74	113.04	105.89	106.44	108.64	107.44	109.29	107.94	111.2	108.53	109.7	109.29	108.74	112.32	110.65	108.71	107.75	110.77	105.96	108	107.65	107.76	107.67	111.06	110.23	111.04	107.09	113.46	106.35	107.58	107.49	109.06	106.57	109.39	107.53	109.29	106.41	107.88	109.57	106.07	105.79	108.01	109.96	109.92	107.93
96.125	98.563	99.437	98.956	99.114	99.611	99.124	95.058	96.534	98.459	95.536	98.33	97.746	93.775	96.805	98.054	100.17	98.486	92.235	97.699	97.465	95.664	99.491	97.384	98.74	98.209	98.824	97.866	99.857	99.133	98.012	98.925	98.447	96.6	98.947	97.555	97.906	96.955	98.359	99.34	96.939	95.535	98.719	100.08	97.696	96.559	98.846	98.889	98.896	97.686
105.95	109.57	109.67	110.02	104.88	109.08	110.4	107.94	106.12	109.74	108.7	104.36	107.73	107.52	108.92	106.83	107.89	105.25	108.65	111.56	108.98	111.55	111.77	110.04	109.02	112.96	109.09	109.38	106.86	110.53	106.31	109.83	110.35	110.04	106.95	109.79	108.37	108.71	107.67	105.57	106.27	110.17	112.15	108.33	107.32	109.17	108.71	109.22	107.08	107.4
106.31	108.87	108.97	106.5	111.04	106.53	107.02	107.5	110	108.48	106.21	104.7	105.38	109.45	108.11	111.21	105.18	108.31	106.3	107.77	108.33	110.8	107.56	108.97	109.45	108.67	104.38	107.31	110.9	105.48	109.72	109.46	108.55	107.37	110.45	107.34	106.68	108.14	108.65	110.62	110.87	108.84	105.5	107.47	108.04	105.63	107.49	104.48	109.99	109
101.78	98.705	99.794	93.516	97.58	97.702	96.251	95.948	97.685	99.834	97.541	98.91	98.055	94.975	96.692	99.53	94.805	97.548	100.56	96.472	96.439	100.26	95.636	94.078	99.714	97.697	98.217	97.497	99.288	97.903	98.564	98.337	97.966	98.567	97.308	100.8	95.8	99.57	95.254	96.891	97.789	100.52	98.025	100.27	98.574	100.68	96.918	99.968	96.036	94.863
107.91	110.35	110.02	110.56	112.86	111.59	110.27	108.85	107.83	108.84	106.47	108.95	107.86	110.03	107.77	109.97	109.6	107.64	108.8	109	108.14	109.08	110.75	106.9	109.21	109.99	106.44	110.84	109.92	110.02	110.3	108.79	106.95	109.22	108.94	108.51	108.17	108.61	106.21	109.34	106.8	109.03	109.15	111.27	106.27	109.17	107.86	108.54	104.13	105.18
102.34	103.6	104.29	106.57	103.78	103.85	102.22	101.93	100.96	103.01	104.63	107.66	102	103.74	103.49	103.83	102.4	103.2	104.42	104.87	102.37	101.56	104.69	104.3	102.45	103.96	104.04	105.86	104.05	102.18	102.27	100.72	104.95	104.58	101.95	103.03	103.53	101.42	100.99	100.42	101.33	104.54	105.59	102.66	103.03	104.4	100.02	104.54	100.58	108.24
107.64	108.58	106.68	107.77	107.74	107.75	109.5	107.83	107.14	106.79	107.76	104.78	109.18	107.27	108.08	110.12	106.6	106.43	108.49	111.29	109.12	105.76	111.48	104.78	109.84	105.88	104.47	105.43	106.29	107.89	107.5	106.35	105.61	108.77	101.2	107.34	108.27	107.05	104.78	107.5	111.11	107.91	108.41	108.03	110.14	108.9	108.33	108.99	108.6	108.22
108.29	108.39	106.97	108.29	105.44	107.48	108.03	106.7	106.92	106.96	108.24	107.44	108.8	109.18	108.27	105.91	107.42	109.91	108.85	109.81	107.93	107.24	107.82	105.89	107.83	109.15	106.38	105.73	105.08	107.58	108.13	106.04	107.42	106.77	107.88	110.25	107.66	107.34	109.33	106.69	104.75	110.75	107.89	111.71	105.6	104.84	109.24	108.91	107.39	102.16
100.52	100.78	99.838	103.42	100.28	100.18	100.78	102.64	97.2	103.45	103.68	100.36	97.925	99.698	103.54	99.454	100.77	102.16	100.86	96.066	103.27	101.7	98.967	102.47	98.378	101.61	103.59	100.55	102.2	100.69	99.147	96.076	97.51	101.8	97.344	101.47	99.446	98.756	98.958	103.84	99.501	101.26	100.69	99.539	101.41	99.724	101.12	102.5	97.879	102.4
106.75	104.44	106.22	106.19	101.48	106.31	106.3	106.08	108.16	106.39	105.49	106.45	105.84	110.31	105.55	104.33	105.39	105.64	105.92	103.75	102.92	107.69	104.21	101.61	105.31	105.06	108.03	104.16	106.63	106.37	109.93	104.88	106.64	104.71	105.33	105.09	105.2	107.94	105.65	106.13	105.01	106.97	106.7	108.34	103.85	104.42	104.39	106.59	103.19	106.74
102.92	108.16	104.87	103.32	106.94	105.13	105.12	103.76	107.51	107.18	106.27	107.11	106.74	105.03	104.5	105.51	103.95	106.42	104.13	106.8	104.64	102.85	104.69	106.62	105.04	104.89	105.48	107.17	103.71	105.91	107.95	105.42	106.25	104.82	106.12	107.14	104.31	106.49	108.22	110.81	105.83	105.7	103.79	103.73	104.39	103.45	105.67	105.59	105.23	104.04
99.55	97.927	99.29	98.534	99.682	97.145	99.692	98.471	97.786	98.798	98.203	99.333	98.456	99.249	97.249	98.951	100.92	99.976	97.522	99.542	100.86	98.123	99.118	97.046	98.781	101.84	100.65	97.392	96.114	99.502	95.601	101.03	97.561	97.06	95.437	98.006	98.323	98.248	98.17	96.079	96.932	100.31	96.72	99.41	98.812	96.569	101.04	99.387	96.589	98.481
104.18	105.08	106.84	103.34	108.72	106.7	105.79	104.41	105.27	104.34	108.23	104.87	104.9	103.97	107.34	107.04	104.8	104.14	106.43	106.8	107.53	106.92	106.4	104.24	107.15	108.47	105.35	104.99	107.95	106.41	105.43	107.52	106.39	108.88	104.27	106.73	106.02	106.3	105.76	104.89	105.73	106.93	108.21	103.93	103.28	104.96	104.22	107.51	105.19	105.24
103.41	99.951	99.734	99.957	102.28	99.635	100.72	100.34	98.223	101.64	101.33	101.7	100.42	102.19	100.37	104.93	102.72	100.72	99.59	99.493	100.93	102.38	100.94	97.852	101.7	103.68	100.02	100.33	101.22	100.33	100.54	102.38	101.24	100.33	99.354	102.91	99.494	99.967	97.188	101.46	102.5	99.111	104.56	100.67	99.542	100.03	101.67	98.926	100.04	100.34
95.204	97.522	101.29	96.952	98.345	99.772	97.134	98.58	98.103	98.884	101.47	96.505	99.843	98.408	98.081	98.225	100.13	100.81	97.616	100.14	95.237	101.79	99.362	97.614	95.916	99.503	99.844	96.502	99.396	98.103	97.414	99.872	101.53	96.16	98.743	99.242	95.767	99.461	97.999	97.735	99.196	97.992	97.728	95.088	95.544	99.498	97.667	96.941	96.287	97.464
107.45	106.49	106.74	106.42	102.82	108.43	107.68	106.14	101.72	104.61	105.13	102.23	107.59	104.39	105.16	105.03	105.06	110.06	106.7	108.19	106.07	109.26	107.16	109.37	106.23	104.71	104.48	106.72	106.52	105.64	107.23	106.64	109.3	105.46	107.07	104.33	105.73	107.24	104.77	104.99	105.48	103.89	102.26	106.89	106.97	106.59	103.51	103.53	105.32	102.74
106.1	108.41	104.49	109.91	103.22	104.75	108.03	104.49	109.28	106.88	104.76	107.42	106.75	110.14	108.9	108.52	109.72	105.75	109.61	105.32	107.77	106.53	104.99	107.36	108.48	105.27	107.33	110.06	106.66	104.31	105.06	109.05	108.38	107.7	107.15	107.27	109.26	106.61	105.62	105.09	106.65	104.98	107.1	107.02	106.78	108.98	106.22	105.21	107.39	106.09
94.268	95.267	97.693	98.989	99.713	99.3	100.02	97.612	100.89	96.754	96.995	97.197	96.921	94.009	97.012	98.645	97.943	98.715	94.928	97.543	94.857	97.809	98.257	98.589	99.742	101.87	99.328	100.1	96.633	100.2	98.104	93.892	98.749	95.175	100.95	97.974	99.153	100.83	96.057	98.996	95.36	96.519	98.409	96.537	94.776	99.056	97.987	99.071	97.656	98.342
106.43	106.85	107.35	103.71	108.44	106.66	105.38	110.24	107.1	106.88	106.04	105.14	105.27	107.91	108.56	106.03	107.74	105.19	105.82	106.21	107.32	109.53	105.31	105.43	104.81	107.43	105.94	108.15	108.52	104.29	106.33	105.5	106.32	105.85	105.38	103.76	107.46	105.96	104.09	107.78	105.07	106.16	105.33	106.78	103.36	106.58	105.91	108.58	106.79	106.27
102.79	101.74	101.16	100.39	101.79	99.753	101.14	97.516	98.78	102.09	99.982	97.439	96.473	101.08	102.03	99.428	104.86	100.85	99.292	103.31	100.17	104.58	102.22	99.625	101.84	101.38	100.54	99.299	100.2	97.709	100.94	100.88	103.99	99.463	101.99	98.866	102.93	100.46	100.43	97.926	101.82	101.77	99.415	102.65	99.536	99.276	101.74	101.64	102.07	97.618
105.63	103.67	103.35	106.59	100.95	103.27	104.24	101.57	102.28	104.18	104.85	105.04	98.662	103.84	103.47	104.86	103.91	100.3	102.97	103.39	99.609	103.54	98.915	103.72	104.59	102.03	101.79	104.11	103	102.03	102.77	100.74	104.8	101.96	100.28	106.28	103.72	101.9	106.36	104.48	103.39	101.86	104.29	101.51	103.08	106.42	101.76	101.72	102.09	104.19
103	100.04	99.21	98.48	100.15	102.33	102.02	98.608	99.983	98.607	100.04	101.6	99.19	100.34	96.59	103.83	100.2	96.478	102.77	102.25	99.758	100.36	103.84	99.53	98.759	99.787	99.433	99.717	101.63	100.25	102.57	98.948	103	100.73	102.64	103.45	100.61	98.09	103.53	100.29	98.935	98.397	100.12	98.545	99.446	99.054	99.54	99.183	102.2	103.36
108	104.52	106.22	107.61	109.53	103.47	105.9	105.39	106.22	107.29	104.04	106.83	108.31	102.69	106.63	104.88	105.72	108.24	107.26	106.24	108.07	108.16	105.85	104.69	105.08	107.13	105.91	106.05	106.85	104.16	106.62	109.67	105.27	102.79	106.92	108.27	106.18	106.61	104.78	105.83	106.51	106.17	106.16	105.25	104.57	104.51	105.11	104.86	104.91	103.67
104.92	101.42	101.43	101.86	101.81	99.659	100.65	101.86	103.62	103.11	101.36	98.166	104.1	102.59	99.084	98.705	99.271	97.53	98.479	102.11	100.59	102.05	100.81	99.435	99.411	101.55	97.62	102.33	101.22	104.25	102.62	99.684	103.01	99.45	102.02	102.34	99.471	98.291	102.91	100.96	101.94	97.908	95.132	101.6	99.345	100.62	103.11	99.391	100.19	101.81
100.18	99.182	100.71	103.77	100.37	102.04	97.792	98.95	101.05	97.349	99.993	102.71	99.849	100.5	99.046	101.63	99.259	101.77	99.247	98.075	102.49	104.9	101.59	95.756	99.62	101.79	98.024	100.71	100.15	101.03	99.214	99.272	101.29	98.054	100.31	101.47	97.209	100.09	98.299	100.29	103.34	97.995	99.786	99.993	101.24	97.957	103.05	100.96	97.99	98.317
107.17	105.56	108.6	107.41	108.55	106.57	105.87	104.59	107.87	107.88	106.87	101.59	108.71	104.89	105.97	103.81	106.33	103.15	105.75	104.19	107.74	103.73	105.65	103.59	106.37	104.12	105.32	105.29	105.86	105.89	104.49	105.48	104.9	109.49	107.94	106.04	103.44	107.55	108.31	107.24	107.77	106.3	105.19	106.75	104.92	102.55	105.06	106.8	106.74	106.07
107.74	104.72	107.83	108.38	107.02	105.56	107.47	106.48	103.98	108.47	106.18	109.46	103.68	104.73	106.29	107.99	103.8	107.07	104.52	103.92	104.78	107.09	104.56	107.1	103.54	105.6	105.36	107.46	107.6	105.64	108.24	105.62	104.69	105.97	104.1	104.05	103.56	105.64	106.71	106.5	105.2	107.28	105.35	108.12	105.9	105.22	106.86	106.94	106.55	105.19
105.95	106.22	106.07	104.98	105.31	107.41	106.78	105.65	105.21	107.38	107	105.51	108.03	105.34	105.6	106.79	107.82	106.42	107.55	108.66	107.28	104.37	107.47	102.36	105.93	100.53	108.76	101.9	105.01	108.45	108.78	105.59	105.18	103.59	106.04	106.63	104.17	104.43	106.32	107.1	103.34	102.3	108.67	106.45	103.8	106.48	107.16	108.94	105.65	104.67
99.241	100.37	100.07	100.35	102.31	99.298	99.573	98.714	100.91	98.166	100.56	100.66	99.42	100.06	99.777	95.567	101.72	103.64	99.33	101.82	101.7	99.897	101.24	97.87	100.83	101.24	100.49	100.21	99.722	100.38	97.377	101.61	100.62	99.958	99.692	99.862	98.857	100.09	100.44	101.18	101.42	101.38	101.34	101.21	101.89	101.29	101.17	99.691	99.767	101.57
105.39	106.26	106.85	104.02	102.24	106.97	110.11	106.27	104.37	108.42	104.3	107.13	108.23	102.8	104.82	106.08	105.29	102.69	105.31	106.24	106.59	104.37	106.72	105.05	106.98	106.62	108.02	106.26	107.63	106.24	102.83	102.94	107.04	106.81	104.83	105.98	107.76	108.73	104.43	104.69	107.66	104.25	106.89	105.6	103.56	105.16	106.09	107.6	109.79	105.69
107.27	107.32	108.11	108.05	108.08	106.15	108.24	108.13	111.43	108.92	107.84	108.69	107.09	111.12	107.92	110.8	108.54	109.15	108.31	109.01	107.24	106.86	108.42	108.42	108.19	108.65	108.47	107.64	107.24	107.17	106.65	106.14	106.56	108.84	109.42	110.28	104.04	105.61	108.94	109.2	109.3	112.63	109.14	107.86	108.68	107.04	106	109.57	106.03	106.96
106.63	107.17	108.48	103.37	107.2	107.44	106.54	105.14	107.62	106.75	106.49	104.56	105.58	105.72	107.6	106.24	106.71	106.5	107.39	105.98	105.33	104.99	105.71	106.17	104.26	108.2	107.38	105.02	106.11	105.41	103.95	107.01	104.78	106.63	104.49	106.53	107.01	103.65	103.09	104.85	102.93	107.56	108.89	100.58	106.62	105.98	107.35	102.69	106.06	104.95
110.4	106.11	107.79	110.22	110.78	109.12	108.47	108.93	107.87	107.48	109.47	105.6	106.35	109.16	109.78	108.78	108.81	107.22	110.02	108.09	110.28	109.32	108.34	107.58	107.63	109.78	109.55	110.64	109.3	108.32	107.84	106.56	104.2	106.35	108.85	112.14	107.85	108.44	110.28	108.72	108.73	110.43	109.08	106.19	107.17	111.01	107.92	109.7	107.22	110.88
108.15	104.25	105.56	107.41	105.94	107.37	105.58	105.09	109.67	104.24	104.25	109.12	107.33	108.1	105.48	108.3	105.46	108.69	103.15	108.46	103.64	109.36	109.09	104.76	105.88	107.14	106.36	102.59	106.52	106.28	106.42	106.84	105.59	105.89	104.05	107.7	106.24	107.75	107.91	105.35	104.51	104.23	110.85	106.16	108.24	107.67	108.68	103.03	105.28	105.78
109.41	109.1	106.27	105.39	108.67	104.96	108.22	104.12	108.05	107.08	107.53	106.28	107.74	108.46	106.03	106.82	105.88	107.05	106.82	106.79	106.46	103.36	107.08	106.13	106.42	105.48	108.02	106.02	106.46	107.75	106.6	107.13	102.73	104.73	108.53	106.23	106.78	106.51	106.1	108.44	108.94	106.1	107.43	111.05	106.91	103.65	104.86	107.46	103.05	108.39
101.79	102.49	103.65	103	101.9	106	103	104.59	102.46	99.872	104.84	102.54	104.59	101.68	105.18	102.87	104.43	105.02	102.62	99.27	107.01	101.35	102.51	103.45	102.75	101.06	104.7	104.05	103.79	102.03	106.09	98.659	102.49	100.44	101.93	100.48	103.21	102.63	105.01	100.49	100.73	102.69	101.48	104.48	103.42	102.95	104.11	102.69	102.43	103.62
98.592	97.982	100.15	98.358	96.31	96.955	97.214	100.04	101.9	97.911	98.769	94.742	96.726	98.801	99.317	98.339	98.98	96.448	97.362	98.137	101.14	97.533	98.019	98.356	98.572	99.742	98.428	99.032	99.22	98.393	95.065	97.114	100.67	98.555	100.03	99.167	95.58	98.215	97.585	99.934	99.507	101.37	98.578	94.948	95.279	96.335	96.397	97.674	96.694	97.033
106.24	106.34	105.9	106.79	107.51	105.31	106.15	105.83	110.24	103.31	105.86	106.42	109.23	106	105.42	105.72	109.21	108.71	105.04	104.78	107.42	104.34	104.99	105.94	105.04	105.84	107.58	100.03	107.54	106.95	106.92	108.02	109.2	108.6	103.93	108.79	104.42	106.44	105.7	107.13	107.51	106.99	103.19	104.9	105.21	106.91	105.76	107.58	101.42	104.06
103.01	107.27	105.27	108.11	103.98	105.25	104.86	105.63	107.06	105.53	106.59	104.57	102.08	104.56	107.78	103.94	106.97	105.45	104.36	105.9	104.05	104.03	108.47	104.69	106.95	105.18	102.88	103.97	108.25	106.24	106.35	107.25	105.38	107.83	106.75	104.49	104.36	105.96	107.07	106.3	104.8	104.85	103.43	105.24	106.05	106.6	105.4	105.82	104.8	104.31
104.63	106	109.39	105.15	106.33	108.17	109	107.19	104.38	104.44	106.88	106	106.39	104.01	102.59	106.73	104.4	105.64	104.9	106.66	104.64	107.21	105.81	107.39	106.29	104.19	105.64	104.63	105.55	108.87	106.13	105.09	102.05	102.86	105.62	105.35	107.52	106.66	106.74	104.22	103.71	102.94	102.43	103.87	110.95	105.97	104.03	104.84	102.21	103.55
107.23	106.43	103.84	105.79	103.89	105.35	103.08	103.44	107.44	106.4	102.72	104.65	105	106.88	105.27	106.12	101.16	104.4	106.5	107.16	105.19	104.95	106.76	107.43	102.27	106.56	104.14	103.26	105.75	106.18	108.62	106.88	110.05	104.22	106.32	106.41	107.27	105.92	103.65	104.77	107	105.58	110.54	104.02	108.33	109.11	106.28	106.32	107.72	102.98
108.47	107.91	105.97	102.77	105.75	106.08	106.91	103.41	107.57	106.1	106.09	105.4	107	106.6	107.02	106.17	104.9	107.07	102.59	107.32	106.87	108.08	106.23	104.86	106.3	105.39	105.6	105.33	104.22	104.53	107.48	108.3	107.25	107.1	104.59	107.04	104.18	107.14	105.6	102.85	104.27	105.97	105.83	107.57	106.2	106.47	107.83	104.29	103.75	106.4
98.756	102.31	101.93	100.72	100.02	99.25	101.44	99.715	101.65	99.988	103	100.02	100.98	101.83	99.131	97.578	100.48	100.13	101.76	101.6	98.433	95.83	101.66	102.2	100.16	100.17	101.25	101.66	102.33	102.83	104.43	101.29	103.18	97.651	98.943	101.74	101.75	100.98	98.943	99.083	100.31	101.33	101.29	100.38	101.32	101.47	100.87	104.02	101.2	100.39
110.29	109.67	105.54	108.82	107	109.6	106.61	107.76	106.32	107.02	106.92	107.73	106.11	107.41	107.28	105.81	109.16	108.81	108.98	106.46	105.18	109.85	109.49	108.23	107.1	109.37	107.39	109.84	108.89	106.5	109.59	108.22	107.72	106.1	109.41	109.98	107.59	109.54	104.65	111.22	105	106.15	108.84	105.8	107.03	107.43	109.81	106.27	108.1	109.46
102.29	100.6	104.49	101.5	100.85	101.69	101.65	106.01	103.73	101.7	100.75	100.21	104.72	100.41	101.3	102.75	101.81	103.07	103.65	104.78	102.65	103.31	101.82	103.9	100.35	103.86	106.16	103.8	102.34	99.557	101.86	102.56	101.78	102.97	101.67	103.43	105.56	103.18	102.25	105.5	101.06	100.99	99.69	104.28	106.74	103.46	103.33	102.32	102.06	104.14
109.92	106.98	109.35	108.34	108.63	106.82	105.87	110.39	107.41	109.91	108.33	106.5	106.12	107.19	108.46	111.23	109.01	106	109.58	104.88	105.81	106.44	107.48	106.99	107.31	105.28	106.48	111.26	109.6	108.1	107.39	111.29	108.21	108.49	107.62	109.17	108.86	108.53	111.4	107.4	106.54	104.51	108.36	107.26	106.26	106.98	108.04	107.02	107.9	107.74
104.75	108.37	106.64	103.14	106.12	104.83	108.71	104.87	103.73	108.4	106.55	106.79	104.7	106.63	106.91	108.14	105.86	105.26	103.94	105.82	107.42	100.81	106.72	105.74	103.92	103.94	105.59	104.92	105.22	104.96	103.91	106.64	106.19	108.42	104.81	104.61	106.67	105.01	107.15	106.61	107.19	104	106.33	106.13	104.5	108.43	104.92	105.62	103.28	107.12
95.799	100.39	98.198	95.816	95.198	94.385	98.008	99.269	101.1	96.459	101.81	98.088	98.48	98.358	99.734	98.292	98.185	100.33	98.03	100.21	99.306	98.563	97.159	98.268	96.05	94.254	98.095	99.645	98.52	97.396	99.609	98.005	96.641	99.803	100.03	96.985	98.067	96.282	97.668	98.401	100.22	97.584	99.505	98.444	96.494	96.326	97.789	100.09	97.499	97.735
106.52	107.51	108.95	108.57	106.07	105.41	108.28	110.69	108.48	106.58	109	106.52	108.33	108.08	106.98	107.97	104.34	110.67	106.88	108.44	110.25	107.67	110.07	110.86	108.47	109.13	107.26	107.94	106.44	108.59	108.62	108.83	106.58	108.55	108.68	106.34	107.33	107.86	108.07	107.89	107.29	105.25	107.16	106.44	107.63	106.81	107.65	107.18	107.14	106.09
98.953	97.284	96.711	97.621	97.804	98.094	96.14	95.827	97.991	92.806	98.471	97.441	94.793	97.869	97.231	101.07	96.228	96.612	98.594	95.844	98.975	95.293	97.955	96.593	96.32	95.703	96.048	95.988	100.6	98.266	98.892	99.154	99.601	97.556	97.406	100.17	96.761	98.383	96.694	97.077	100.39	94.56	100.52	97.838	96.436	100.56	97.405	101.76	100.05	100.02
105.96	106.48	107.08	106.65	108.1	105.14	108	105.53	104.88	107.74	106.94	106.33	107.26	108.42	108.79	103.81	108.89	107.36	106.43	108.35	107.85	109.19	107.3	103.69	107.42	107.34	106.15	108.6	104.33	107.11	104.1	105.84	107.67	107.36	106.42	105.54	109.95	107.06	106.47	106.23	110.14	105.51	104.48	108.29	108.17	106.23	106.17	109.18	107.35	105.75
111.96	109.41	111.12	111.06	108.81	109.49	108.88	109.19	108.58	107.73	110.89	106.85	109.51	107.63	107.07	111.5	108.1	107.19	110.06	106.01	105.19	109.76	109.56	109.44	105.65	110.4	110.24	108.26	109.82	106.36	108.44	108.22	107.77	107.66	105.78	109	108.5	109.94	105.67	110.79	109.3	110.01	106.85	107.67	108.24	109.91	108.12	107.95	106.93	107.7
103.13	107.14	107.28	105.41	104.46	105.07	106.69	103.7	107.59	106.12	107.29	105.39	105.45	105.32	104.99	106.91	104.84	106.86	105.48	106.76	103.86	105.54	104.79	107.42	108.38	105.95	106.05	105.34	106.02	104.83	103.31	103.89	103.67	104.8	103.13	106.18	107.39	105.78	105.4	105.41	104.82	104.48	105.22	107.92	106.04	106.87	105.75	104.79	106.69	107.61
96.448	99.678	97.458	96.371	100.45	98.76	98.625	99.115	97.933	96.874	97.003	98.98	99.466	100.64	99.454	96.687	95.877	97.643	101.06	100.66	95.25	96.654	98.177	98.276	98.683	96.574	95.692	97.222	99.541	98.38	99.074	98.363	94.516	98.263	97.976	97.306	99.8	97.941	100.62	97.229	96.813	97.97	94.886	95.223	96.321	96.484	99.841	99.785	98.447	99.43
104.08	103.32	109.27	107.1	107.49	106.21	103.65	103.84	105.49	104.79	105.69	104.97	103.42	110.91	106.45	104.21	106.23	105.7	104.04	110.98	105.78	106.98	104.13	106.79	104.57	108	103.4	107.1	104.75	105.86	104.07	105.33	103.09	105.41	104.66	107.65	103.42	103.53	107.43	107.91	104.19	106.51	106.16	105.48	105.46	105.37	102.92	104.56	105.17	104.69
100.9	102.61	102.49	104.55	96.69	99.824	100.6	101.12	100.94	100.58	99.519	100.8	101.78	98.084	99.934	101.13	102.05	100.44	100.8	102.46	100.41	99.1	101.82	101.71	99.693	100.03	104.27	102.76	102.92	103.7	101.57	102.04	102.18	98.589	99.537	101.96	104.45	101.39	104.01	102.08	99.625	103.41	101.43	101.89	100.28	100.12	100.76	98.689	100.26	99.435
99.513	97.665	99.524	99.194	98.422	95.855	95.471	97.238	97.763	99.017	98.657	101.8	97.372	98.449	96.58	97.415	101.08	97.794	99.947	99.741	98.653	97.295	99.642	98.026	100.72	98.039	98.337	97.969	99.402	100.23	98.835	97.868	98.604	98.607	102.14	100.1	97.252	98.655	97.728	97.196	99.686	100.06	98.95	98.48	97.137	98.124	97.932	96.496	96.925	97.243
106.82	105.82	105.26	104.72	105.46	103.85	105.6	106.48	109.8	104.46	103.4	105.86	108.79	107.12	105.78	107.44	105.18	108.19	107.98	105.58	102.13	107.04	103.42	104.2	106.4	104.59	102.96	104.93	105.49	102.41	103.86	105.1	106.38	108.12	108.36	105.93	105.97	107.87	105.54	103.41	107.9	107.94	107.4	104.66	105.36	107.81	107.2	104.79	107.66	106.67
104.69	107.1	107.42	104.23	104.72	107.41	103.95	103.18	105.39	105.33	108.03	107.74	107.28	106.12	106.91	105.15	107.84	106.84	107.51	107.04	106.36	107.08	106.19	107.75	103.94	103.73	109.02	105.86	110.88	103.49	107.17	105.13	107.49	106.24	105.71	106.3	107.19	106.73	106.27	106.72	107.48	107.59	106.5	106.64	106	108.2	104.17	104.34	104.92	107.84
107.66	108.07	109.37	107.99	110.4	108.5	108.93	105.77	109.09	109.43	105.84	110.74	105.19	108.69	111.28	109.09	105.85	106.98	108.49	108.34	108.07	112.39	107.11	105.34	107.51	106.63	108.31	112.23	109.3	109.7	110.27	105.86	110.17	108.37	107.89	109.64	106.49	110.92	105.88	109.33	109.34	108.97	108.28	107.5	109.5	108.52	105.89	105.52	107.23	111.82
110.2	109.79	107.87	107.58	108.31	109.98	106.44	109.32	111.16	103.24	105.27	108.91	107.54	109.78	106.77	108.44	106.51	107.35	109.34	108.77	106.79	108.23	107.17	108.05	111.35	107.26	107.64	110.86	110.7	108.51	107.11	110.71	108.52	110.31	110.09	106.4	107.93	107.92	108.84	105.46	107.56	107.04	109.85	107.1	109.81	106.05	108.33	110.67	107.3	109.32
107.89	104.42	105.3	105.6	107.32	109.09	104.05	102.95	105.34	102.24	105.72	103.57	105.22	104.82	104.84	103.75	108.9	108.51	104.51	105.34	106.9	103.36	105.11	104.28	104.31	104.89	105.26	106.55	109.53	107.55	104.24	104.55	105.65	102.28	108.97	102.39	102.88	108.22	106.13	106.28	103.59	104.67	105.18	105.56	103.49	103.48	104.18	101.69	105	104.15
95.409	96.453	102.24	99.056	97.851	98.078	98.776	95.707	103.31	99.465	96.853	97.287	98.074	99.041	101.2	100.06	98.34	97.836	101.1	100.23	95.528	97.299	97.284	97.849	98.634	100.58	96.81	95.633	101.78	97.737	97.911	99.014	95.127	98.803	98.983	102.11	98.955	98.207	99.463	98.577	99.124	98.325	98.988	99.345	96.798	98.011	98.436	99.053	100.76	98.807
107.74	106.41	108.62	108.18	107.33	107.17	106.99	107.69	108.29	109.05	110	108.15	109.22	107.66	107.59	109.18	111.36	110.26	107.48	107.57	108.99	109.77	109.91	109.67	107.57	107.24	107.82	108.4	107.89	107.88	108.66	108.96	111.32	104.94	108.53	109.01	107.08	107.22	106.32	107.74	107.3	107.35	106.39	107.91	107.07	104.6	108.46	110.99	110.14	106.24
103.41	103.49	105.63	104	102.71	103.82	103.66	106.33	106.13	106.5	106.12	104.7	109.49	101.54	104.57	106.07	105.22	103.23	106	108.13	105.69	106.97	103.55	105.92	106.42	105.94	104.88	104.43	104.18	108.45	107.23	104.56	104.34	104.93	105.48	107.75	107.45	107.97	103.61	108.41	107.53	103.05	103.61	106.51	105.88	103.08	105.83	105.13	105.72	103.9
103.74	109.5	107.68	108.1	103.76	107.81	104.49	105.22	106.87	106.96	109.21	106.24	104.35	107.1	109.54	103.31	107.94	108.01	106.34	107.09	105.66	105.7	106.97	107.5	105.34	105.57	109.58	105.29	105.81	103	105.52	108.4	106.47	104.5	103.82	106.81	106.3	107.67	107.43	101.67	104.4	106.64	105.85	107.82	101.15	104.85	106.53	107.22	107.17	105.43
102.62	107.64	107.03	109.5	106.15	106.02	107.46	106.15	106.9	102.41	105.43	104.89	104.43	107.04	104.97	108.09	105.3	102.68	103.97	105.19	107.1	108.13	106.07	105.61	103.39	106.71	105.12	110.63	103.41	102.59	105.8	106.02	103.47	105.82	104.98	104.53	105.7	107.44	106.34	104.27	105.04	104.92	105.86	107	107.39	106.91	106.38	105.85	106.26	104.03
106.24	104.59	105.88	104.79	107.23	105.9	107.48	105.46	103.72	108.47	106.85	108	105.35	107.26	104.38	107.67	105.53	107.92	106.77	106.72	108.19	109.07	106.61	107.66	108.83	105.9	103.34	108.57	108.04	107.08	105.49	105.23	104.52	108.48	106.65	106.06	103.75	105.76	108.38	104.69	107.14	106	109.76	104.91	104.09	107.57	103.65	108.28	106.59	106.48
111.61	110.66	110.43	111	113.96	110.48	110.29	107.91	110.87	108.35	109.72	108.14	111.19	112.11	109.15	110.4	108.97	110.81	109.74	110.22	111.07	108.35	110.24	109.39	113.5	112.3	108.64	109.28	110.2	108.5	114.56	111.83	108.24	109.34	111.84	110.03	110.68	109.87	110.15	109.46	106.55	110.85	113.05	110.47	110.24	109.71	111.05	108.83	110.37	113.52
106.3	104.79	108.51	101.96	104.94	100.32	104.05	109.29	103.35	102.13	106.54	106.48	105.57	105.09	107.19	107.23	107.81	104.21	104.15	105.9	106.63	104.72	104.03	102.52	105.66	104.57	104.25	107.08	103.85	102.55	103.68	106.97	109.41	103.61	107.24	106.94	106.6	107.34	105.86	106.07	104.1	105.54	106.62	102.51	106.3	104.29	106.29	105.81	106.49	101.62
108.59	105.29	107.55	105.05	102.96	103.28	106.51	108.81	106.53	111.15	104.14	106.54	106.62	105.98	106.88	108.32	105.99	108.42	104.2	102.89	107.37	106.33	103.11	106.34	107.54	105.2	105.46	103.78	107.58	104.82	104.4	106.13	107.05	105.8	106.93	108.58	104.22	106.67	106.65	103.94	108.83	105.66	104.8	106.67	105.47	104.57	107.25	104.47	104.01	105.52
99.512	99.003	101.03	96.212	100.95	99.112	103.74	99.662	98.858	100.38	98.831	102.98	101.44	103.15	99.138	101.47	102.83	97.99	99.041	102.05	99.386	100.98	98.014	97.737	102.2	100.23	104.15	97.833	103.02	100.42	101.37	100.88	97.392	97.888	99.728	97.455	99.788	96.527	101.47	98.593	97.636	100.87	99.996	100.28	101.18	101.47	100.03	102.07	102.49	101.88
95.529	97.883	98.031	96.761	98.649	98.646	95.086	99.02	96.74	97.349	97.1	98.862	97.526	97.628	97.609	97.61	97.044	98.296	98.474	98.604	98.836	100.09	99.959	99.139	96.12	98.086	101.21	96.434	95.203	98.053	98.026	95.936	98.057	96.94	100.58	99.392	98.695	97.69	99.08	100.04	96.674	101.18	98.888	99.401	97.941	100.15	98.085	96.455	99.665	100.29
99.295	97.667	99.266	98.43	98.362	96.4	97.851	99.426	97.245	93.838	96.317	96.994	95.953	93.359	97.857	96.336	97.085	96.406	96.984	99.518	98.993	98.216	99.099	98.204	96.168	95.116	97.828	97.397	97.187	98.026	100.41	99.127	92.727	98.621	99.494	97.368	97.145	97.359	100.35	95.773	95.735	100.17	96.765	98.295	97.273	98.376	99.812	98.469	96.151	99.019
108.82	105.21	107.49	108.71	108.9	109.57	108.45	106.74	107.95	111.9	105.88	107.88	105.17	108.95	106.66	108.62	108.52	109.61	107.31	107.87	109.8	108.9	108.91	108.02	106.33	106.26	108.92	107.54	105.28	105.83	109.71	108.24	110.38	109.59	106.66	108.09	106	104.7	107.88	106.42	107.53	108.56	110.03	105.55	108.33	105.43	107.23	108.43	108.23	111.53
104.55	108.16	105.62	108.06	104.7	106.61	109.66	105.98	108.09	104.87	104.18	106.64	108.31	109.19	109.74	107.17	108.03	110.03	109.11	107.29	109.14	109.98	110.61	106.34	108.15	108.09	108.34	108.28	108.63	106.38	108.48	107.83	104.81	106.77	107.75	107.67	108.44	105.62	106.95	104.86	106.01	109.44	107.32	108.51	107.19	109.99	109.18	106.53	110.41	110.5
106.37	107.87	109.07	107.01	105.98	107.08	106.29	104.13	104.44	105.77	107.5	103.84	105.55	106.44	106.72	107.27	106.43	105.24	105.01	103.63	107.06	108.77	105.07	108.11	105.78	104.41	104.88	107.91	104.74	110.38	105.87	101.53	105.36	109.11	105.77	106.62	105.88	103.71	105.65	110.36	105.11	106.52	107.04	102.1	103.92	107.17	106.83	108.13	104.79	106.09
108.76	107.87	109.91	110.25	108.4	108.58	109.47	107.37	109.77	107.99	110.57	107.82	108.9	108.38	106.93	107.9	107.73	108.38	108.92	109.33	108.17	109.87	108.88	105.16	106.99	109.62	106.09	108.05	108.59	109.75	106.16	109.7	106.4	110.3	109.15	107.99	105.99	105.94	109.55	108.84	108.27	108.03	106.48	107.72	107.29	108.61	109.39	111.84	108.72	109.42
102.82	101.12	102.35	100.51	103.08	102.52	99.428	99.591	99.47	99.548	99.014	100.47	100.41	99.322	103.14	101.08	99.488	100.16	98.375	101.03	101.54	100.76	103.01	101.02	100.72	98.396	100.93	100.78	100.2	100.12	99.573	101.28	97.085	100.55	102.24	99.061	102.46	104.58	102.58	105.17	101.22	100.78	100.58	101.27	104.17	100.76	100.59	102.23	102.34	98.871
97.528	99.326	97.477	97.258	96.921	96.948	99.622	97.549	99.565	102.39	98.875	96.783	96.634	97.58	98.338	98.576	98.403	98.794	99.725	100.57	99.8	96.888	97.125	98.223	96.414	98.161	99.817	96.633	98.421	99.241	99.566	94.77	101.33	97.689	97.421	97.63	96.555	98.432	96.601	99.337	97.538	96.918	96.181	94.786	97.217	98.911	100.18	99.833	99.512	99.226
98.021	101.16	99.597	101.75	102.71	96.03	102.47	99.242	100.28	99.918	102.46	100.28	101	99.967	99.701	100.83	101.62	100.69	101.4	100.45	97.279	100.05	97.188	99.265	100.32	100.87	101.56	98.815	100.48	100.85	102.63	101.51	101.84	101.66	100.99	101.13	97.338	99.193	99.78	101.93	98.691	101.67	100.29	98.573	101.96	98.639	102.18	97.596	99.706	99.172
104.49	108.26	105.23	106.8	106.04	107.39	105.35	103.08	104.43	107.89	109.56	109.23	106.08	107.15	105.13	109.99	106.48	110.32	107.38	103.96	104.72	105.19	109.78	104.2	105.79	104.54	106.59	108.85	106.41	105.62	108.65	106.03	100.05	103.09	105.54	106.39	107.8	106.49	105.4	105.53	106.41	107.52	105.4	107.3	104.55	106.21	106.41	105.79	106.56	109.78
102.17	99.508	101.18	96.971	99.874	101.02	100.3	97.847	99.588	102.62	101.06	98.67	99.472	96.796	100.21	102.07	100.21	98.359	100.26	97.553	99.027	100.77	102.95	99.407	99.771	99.799	101.63	102.54	102.8	101.13	98.875	101.21	99.812	100.17	97.353	103.01	100.14	100.84	100.13	100.41	101.53	102.28	99.399	103.09	99.893	101.45	100.08	102.47	104.12	100.51
105.2	107.37	106.69	106.95	104.71	102.28	106.04	106.84	104.63	105.07	102.92	108.04	103.76	107.55	104.81	105.72	106.31	103.97	106.42	106.51	107.27	103.79	107.66	107.2	108.21	102.36	103.38	107.28	104.55	103.87	106.4	105.02	107.6	104.67	103.44	103.46	101.52	107.83	105.85	104.47	107.39	106.77	105.02	104.33	106.26	105.66	103.64	106.08	105.31	105.98
96.364	100.09	100.72	99.968	101.93	96.998	99.837	100.12	101.22	98.17	102.93	99.895	100.05	99.747	101.07	96.968	99.595	97.931	97.991	101.88	101	99.596	100.86	102.82	99.318	97.796	99.526	102.47	101.21	103.8	101.43	104.17	103.45	100.49	99.34	102.25	100.28	100.01	101.86	104.32	96.387	102.2	99.259	101.19	99.897	98.102	102.58	101.71	99.783	99.477
106.21	109.87	108.93	109.42	107.56	108.5	106.12	105.52	111.12	108.6	111.23	110.27	106.5	108.77	110.27	107.68	108.37	106.7	109.91	108.81	106.93	108.59	107.23	110.58	107.97	103.45	104.65	108.68	108.45	110.81	106.83	107.75	111.66	108.8	111.05	109.16	106.2	109.81	109.33	109.72	109.14	106.89	104.13	110.71	107.78	106.75	107.32	107.04	112.17	107.22
105.72	108.15	109.29	105.9	107.07	108.33	109.45	109.77	107.7	108.38	110.29	109.28	108.41	105.94	109.4	108.39	108.36	108.61	106.85	106.06	111.64	106.04	109.68	108.03	106.69	107.68	109	108.46	107.53	107.34	109.5	108.7	106.33	107.03	108.74	107.47	109.3	107.63	109.62	110.26	109.66	110.01	110.59	107.89	108.49	110.34	106.21	106.16	108.03	108.53
109.19	106.68	105.31	107.72	104.82	107.19	106.32	106.55	105.28	105.6	102.79	106.42	105.27	105.24	105.76	104.23	105.73	103.4	101.66	107.65	106.84	106.37	106.27	105.65	104.69	104.2	104.86	105.92	103.49	106.54	105.17	108.02	107.35	105.67	105.23	107.13	105.08	106.89	106.48	102.96	105.28	105.51	107.75	105.24	106.91	105	106.53	106.94	109.84	104.03
104.03	107.2	105.82	109.16	103.8	106.79	108.22	106.14	104.81	103.67	105.67	106.72	105	108.6	104.15	104.71	103.63	104.15	103.68	109.01	107.9	104.21	107.63	107.39	105.42	108.53	103.83	104.42	106.86	108.65	108.64	104.36	102.88	106.96	108.54	105.96	106.72	105.58	106.83	106.93	104.5	103.72	105.07	106.52	105.64	105.87	106.09	106.65	107.06	106.69
106.09	107.99	106.74	104.49	105.77	107.69	108.5	107.99	108.15	106.5	106.73	105.86	109.78	108	108.29	108.02	110.71	109.08	105	107.95	106.27	108.32	108.76	105.23	107.51	105.82	106.4	105.63	106.75	108.3	107.17	105.17	109.58	108.6	107.04	110.71	108.97	108.51	108.42	106.78	106.38	106.69	110.71	106.51	105.68	108.78	109.1	108.27	110.21	104.84
106.53	107.64	105.71	103.07	104.98	101.84	106.06	106.45	109.91	106.56	104.92	105.36	104.89	108.37	106.56	105.81	107.83	106.96	107.85	107.39	104.05	108.05	105.85	109.32	106.9	108.76	103.78	107.42	107.09	108.85	106.61	107.7	105.83	103.45	103.55	105.84	106.98	106.1	104.37	107.9	105.28	107.66	105.23	105.23	109.81	104.59	105.61	106.65	102.75	106.36
100.95	95.309	97.15	95.234	96.948	101.38	99.444	98.507	97.602	93.704	97.753	96.591	95.846	99.228	97.454	95.411	94.722	94.81	96.297	95.422	97.862	95.485	99.02	101.03	96.229	98.745	96.658	100.31	96.418	98.129	97.813	97.648	99.451	97.622	97.73	99.286	97.559	99.066	98.157	98.603	100.84	97.519	99.86	96.057	98.009	97.605	99.515	94.505	99.971	99.713
108.05	105.75	105.62	106.35	106.47	106.01	107.73	109.14	105.94	107.18	106.23	105.17	108.51	106.94	106.14	106.09	104.23	104.84	106.4	104.83	102.28	104.88	106.62	108.14	107.37	105.33	106.37	104.4	106.13	106.31	105.34	108.85	109.89	104.33	105.49	106.67	106.08	106.93	105.04	104.88	104.72	105.4	105.01	104.12	107.22	106.47	105.77	105	107.41	106.67
100.9	105.49	104.02	101.6	105.06	105.38	102.55	100.27	103.71	103.45	100.91	99.865	101.99	102.4	105.02	104.26	105.75	104.4	105.61	103.12	101.81	102.33	100.62	100.19	103.3	100.27	104.46	104.99	103.54	102.62	103.4	100.42	101.69	104.45	102.82	103.14	104.81	104.97	102.56	103.08	102.76	100.09	105.31	106.44	101.54	103.24	104.6	100.2	100.21	102.17
109.78	109.48	112.28	107.89	111.13	109.73	109.25	110.63	111.23	110.06	109.66	111.23	110.51	110.97	109.43	110.12	106.97	107.92	112.12	110.63	109.07	108.93	107.01	108.41	108.43	106.88	110.22	109.59	111.71	109.14	110.62	112.33	109.97	107.09	110.28	110.96	110.77	109.41	110.61	109.02	105.56	108.22	113.41	111.53	110.91	106.85	110.63	110.88	111.68	111.27
106.22	107.11	106.37	102.49	102.48	106.55	105.33	106.64	107.18	109.67	104.47	106.09	103.57	108.4	105.32	106.15	109.78	106.26	105.94	104.86	108.67	103.47	105.19	107.26	106.41	105.76	107.21	108.14	104.27	106.34	104.55	106.06	105.82	103.43	107.74	105.18	102.25	104.76	106.45	105.67	111.63	107.59	106.69	106.87	105.81	107.02	105.18	105.83	104.98	105.06
104.91	104.51	108.63	106.43	104.37	105.31	105.44	105.33	104.35	107.33	104.72	105.7	104.01	105.26	108.01	106.09	104.39	107.86	104.7	107.23	104.31	104.92	105.4	103.74	108.88	106.23	101.7	106.62	103.67	106.88	104.88	105.32	107.21	103.94	105.64	106.42	105.71	105.87	105.97	104.57	104.25	99.9	105.99	110.1	107.54	100.99	105.84	103.68	106.91	106.29
106.04	105.75	105.14	106.91	105.96	107.65	107.51	105.55	104.95	105.94	104.08	107.52	107.19	107.88	107.64	104.61	109.43	108.86	107.25	107.53	110.08	106.26	108.29	105.43	108.28	108.49	106.93	105.78	105.06	104.09	109.9	103.06	106.85	109.14	106.4	108.04	107.37	107.68	106.36	107.93	105.21	104.73	108.49	106.93	105.91	108.01	107.52	105.4	109.35	106.7
98.795	98.899	101.16	99.229	98.346	97.92	97.672	97.902	95.666	98.548	100.34	98.545	98.66	96.001	99.215	96.363	95.566	102.19	97.192	96.687	96.539	102.02	94.08	99.169	94.553	95.889	98.592	95.993	96.773	99.566	96.73	96.421	99.936	98.913	97.264	98.335	98.702	99.245	96.182	100.01	94.402	96.327	96.296	99.598	99.556	98.687	96.865	100.44	100.3	98.41
109.66	111.08	112.68	108.55	112.31	112.05	109.16	108.58	111.28	110.87	108.4	107.49	112.04	111.43	108.86	111.19	107.28	110.17	110.97	111.97	111.36	109.68	110.7	112.69	107.23	109.96	112.13	111.94	108.4	111.11	108.68	108.03	113.31	112.48	108	111.19	111.19	111.77	112.73	111.58	109.62	108.35	114.06	109.74	110.34	108.46	111.82	112.27	111.58	110.46
102.39	102.2	105.31	99.929	107.18	102.05	104.71	100.83	109.02	103.79	104.46	103.94	102.3	105.42	101.14	103.36	103.38	104.38	102.98	102.22	100.32	102.8	101.41	103.13	103.3	107.06	102.82	100.61	101.3	100.67	104.24	101.73	103.88	101.58	101.86	102.36	104.08	104.69	102.74	100.25	102.06	99.108	103.08	104.23	102.54	101.48	102.69	103.38	104.15	104.56
109	109.28	105.51	104.47	107.72	108.33	107.3	108.89	108.29	106.48	106.33	107.66	107.5	107.83	107.16	105.54	107.6	107.17	107.22	107.76	108.22	109.49	108.26	105.2	109.54	108.47	107.58	107.48	107.55	106.64	107.98	106.16	107.19	109.01	105.63	108.61	106.5	105.11	107.97	103.58	109.83	108.05	109.14	109.56	108.58	107.63	107.53	109.02	106.77	109.77
108.9	107.64	108.38	108.18	110.69	107.08	111.34	107.48	107.35	107.86	106.91	108.35	107	105.89	105.4	109.34	108.09	110.38	111.7	108.52	105.97	109.42	111.6	108.47	106.36	107.63	109.89	106.88	105.9	109.83	109	106.31	104.08	108.45	109.97	107.34	109.57	107.45	106.34	109.28	108.79	108.27	105.41	108.27	110.22	106.73	113.48	108.36	108.31	108.16
95.614	98.026	97.689	98.089	98.949	98.751	97.547	97.409	94.641	97.038	98.193	99.415	96.888	98.907	94.26	96.61	95.947	98.457	95.665	98.079	98.482	99.622	101.3	97.54	98.868	96.69	96.1	98.927	98.308	97.904	97.738	95.307	98.396	98.393	97.612	96.661	97.743	98.37	95.861	99.694	95.204	99.328	101.64	96.713	94.462	97.213	95.56	100.2	98.115	98.089
105.2	102.72	105.25	103.67	106.81	106.72	105.93	106.19	106.08	106.15	105.12	106.89	104.7	103.89	103.36	105.66	103.69	104.07	105.65	103.96	105.37	104.23	103.52	104.56	104.79	104.92	108.53	105.41	108.83	104.5	104.47	104.32	107.21	105.57	106.87	105.56	106.57	107.37	106.48	104.59	104.92	105.53	103.21	104.99	103.42	104.87	103.96	105.56	107.54	103.29
109.14	106.6	108.46	104.89	105.75	107.94	106.93	106.27	105.62	103.1	103.36	106.24	107.57	105.97	103.99	104.34	105.37	104.92	104.42	104.13	106.12	106.68	106.22	108.25	105.32	106.49	106.23	106.68	105.58	106.01	104.16	104.28	105.07	105.28	108.2	104.29	106.03	104.73	104.86	108.34	109.01	105.74	107.91	107.72	105.67	105.23	103.95	109.77	103.67	105.45
107.67	107.36	108.52	110.82	109.68	112.34	111.51	109.86	111.48	108.51	110.25	111.89	111.54	110.92	110.07	107.72	107.89	111.59	107.94	111.42	111.11	107.8	111.61	107.09	109.58	112.75	110.47	113.71	108.08	113.46	113.23	111.83	109.12	112.19	108.76	111.46	111.24	110.43	112.93	110.72	109.99	108.23	111.53	110.91	113.99	110.4	110.25	111.48	112.05	108.12
105.5	107.34	105.46	105.3	107.38	104.79	106.36	104.75	108.13	105.2	108.87	105.62	106.92	106.46	104.86	104.91	107.17	102.77	107.14	106.96	102.77	103.06	108.18	107.49	105.74	104.39	107.62	107	108.25	103.59	106.36	105.96	109.24	106.4	104.6	108.88	107.84	106.06	105.29	104.61	106.55	108.28	105.84	104.06	105.89	109.25	107.26	102.75	107.66	105.47
107.87	105.08	106.49	104.5	106.31	106.03	103.64	106.73	107.3	105.76	105.68	104.54	106.83	101.84	109.25	101.74	105.7	104.84	107.05	107.14	105.96	106.37	105.19	106.08	105.86	107.1	103.29	105.21	105.86	102.32	103.98	106.52	106.49	107.81	103.03	106.61	106.11	104.1	106.91	106.11	103.57	106.21	103.33	105.18	107.21	105.49	105.35	106.2	103.11	103.01
111.23	106.55	108.83	111.81	109.8	109.43	108.5	109.17	109.42	109.37	109.44	107.55	110.34	109.42	110.89	110.46	111.82	110.22	113.6	106.56	110.83	109.41	109.99	109.19	109.61	109.19	112.5	111.31	109.72	109.91	114.06	111.75	111.31	110.53	110.76	111.9	109.99	109.25	110.96	112.43	108.69	111.66	114.12	110.92	112.43	112.73	110.43	109.79	111.98	111.81
110.93	108.68	110.85	105.82	106.2	108.64	108.8	108.79	110.32	107.08	108.3	106.82	108.81	108.64	106.63	107.54	107.86	109.91	109.2	107.44	108.26	107.66	104.45	107.11	109.1	107.2	108.49	105.84	108.65	109.55	111	106.23	106.35	106.62	109.39	107.36	108.68	110.72	108.81	109.09	110.01	107.74	105.46	105.67	107.12	106.85	108.81	107.76	106.86	111.35
109.67	109.88	108.32	112.44	110.86	112.67	109.58	110.78	110.87	111.41	109.42	110.82	107.97	108.7	110.99	110.71	110.24	112.33	107.79	110.28	112.94	114.18	111.07	110.32	111.34	107.91	113.32	109.22	106.14	109.49	111.1	112.35	109.5	110.75	108.57	109.94	108.42	109.43	112.38	111.89	105.7	110.35	110.21	109.81	109.06	113.07	112.13	108.03	112.65	111.03
107.47	103.44	109.32	108.28	110.36	102.3	103.54	107.72	108.11	103.76	105.75	105.35	102.64	106.89	103.64	104.62	105.56	108.34	109.88	107.02	106.74	107.41	104.16	106.4	106.38	105.85	104.16	106.69	102.86	106.08	109.74	109.75	105.23	105.32	106.65	104.28	108.33	107.93	105.27	105.82	106.17	106.79	106.78	104.47	103.28	107.04	106.44	104.37	107.22	103.22
109.79	110.97	104.82	106.6	105.63	108.49	107.78	106.61	106.3	106.01	106.52	105.12	107.59	104.64	107.3	106.78	106.25	107.41	109.79	104.73	108.35	104.71	105.4	106.88	111.4	107.22	104.29	106.09	107.97	108.64	107.65	106.34	108.41	106.92	105.49	107.35	105.45	105.5	107.6	107.95	105.4	109.06	109.2	106.03	107.44	108.38	113.52	108.88	108.28	112.06
107.22	105.42	108.63	105.24	110.94	106.97	105.92	106.75	108.36	108.38	105.22	108.54	107.88	108.17	107.11	109.1	106.96	105.59	109.96	107.65	111.43	108.66	105.58	114.03	105.35	103.75	109.09	107.82	105.18	107.72	109.56	108.97	106.18	109.23	109.84	108.8	106.86	106.65	107.6	110.52	108.84	105.2	109.19	108.79	105.14	107.79	106.27	108.04	109.24	106.06
108	106.03	108.48	109.1	103.72	108.33	107.4	103.29	109.6	108.96	107.56	105.84	106.26	103.67	104.69	107.7	104.67	105.52	105.54	104.31	107.93	109	106.29	108.39	104.95	106.55	105.3	105.73	109.27	106.99	106.85	105.84	105.12	108.99	104.95	108.26	105.93	107.52	103.49	107.3	107.41	106.8	109.65	104.62	107.98	105.6	103.77	106.28	103.91	108.11
107.4	104.19	107.15	104.39	106.35	104.15	106.13	107.07	106.15	108.22	109.22	104.1	105.37	104.78	105.79	105.93	104.8	107.22	107.44	103.37	108.45	108.63	103.91	105.93	105.69	107	103.87	107.1	107.46	105.65	105.31	105.22	109.46	104.59	105.84	106.05	108.66	109.67	104.55	107.5	106.37	108.28	104.5	103.81	105.98	105.67	109.2	103.63	107.78	104.89
106.14	104.96	105.44	103.09	103.23	105.01	106.63	105.21	107.41	106.38	108.13	106.3	108.4	110.99	108.98	104.18	107.18	107.44	108.9	107.44	105.52	104.28	106	105.45	104.63	107.32	106.01	106.93	105.5	106.83	105.31	106.1	105.2	105.93	107.97	108.17	105.36	104.38	107.04	108.51	105.31	106.66	103.38	106.13	105.65	105.67	103.13	103.92	103.07	108.62
105.43	105.35	107.03	106.66	108.62	108.09	104.09	103.45	106.34	105.08	105.55	106.81	104.71	105.32	105.67	104.2	109.77	104.1	107.63	104.29	107.89	105.15	105.11	105.44	107.33	104.47	104.81	103.83	104.31	104.39	104.4	108.52	104.38	105.56	108.68	108.24	106.48	105.06	107.14	105.05	104.84	104.41	104.88	105.93	101.96	104.31	106.84	105.43	103.45	107.96
104.69	106.88	105.75	103.68	106.16	106.74	108.41	104.45	107.18	105.65	104	105.55	108.29	107.68	107.02	105.84	107.13	104.04	104.16	105.97	104.56	105.54	105.7	106.52	105.45	104.88	105.28	104.77	106.98	107.31	105.86	104.37	103.83	103.58	104.26	107.6	107.51	109.26	107.71	108.89	106.87	106.19	103.98	107.44	106.03	104.06	106.89	106.18	106.82	103.34
106.12	107.39	105.17	107.07	107.21	106.46	105.62	103.89	103.54	105.81	105.44	106.88	106.61	106.82	107.16	106.23	107.37	106.78	105.51	104.83	104.4	107.39	107.15	106.15	107.42	104.7	107.91	104.04	108.35	106.97	105.36	103.58	105.53	105.11	103.88	107.25	107.97	108.01	106.63	107.42	104.89	108.2	108.29	106.34	107.38	104.82	108.58	106.51	106.55	107.39
105.11	109.65	108.46	107.52	104.96	102.43	104.18	108.06	103.78	108.09	104.29	108.78	107.96	103.3	104.72	105.25	107.77	107.03	105.93	106	105.63	106.47	105.31	104.77	105.72	104.68	105.83	106.22	109.48	106.14	105.16	106.58	107.79	107.18	104.69	106.18	107.87	106.27	107.34	105.54	106.23	106.59	109.05	106.85	105.01	104.55	111.5	108.41	102.42	106.59
107.98	109.72	109.41	108.05	107.39	106.55	107.8	109.05	109.78	105.75	107.84	108.25	109.64	108.95	108.64	107.31	107.18	104.91	109.82	108.94	104.86	106.6	107.92	106.78	108.03	105.24	108.97	109.68	110.51	104.69	108.31	110.76	109.5	109.24	107.58	105.9	111.17	107.68	107.96	108.46	108.38	106.61	107.45	108.53	107.7	105.9	108.74	107.18	108.01	107.41
108.75	108.8	109.47	108.92	107.71	106.91	106.87	106.8	110.78	107.86	108.41	111.37	108.3	107.91	106.73	107.36	107.16	107.05	109.41	107.78	107.75	108.96	107.72	107.91	110.32	107.81	106.56	112.11	107.17	108.82	109.65	106.6	105.9	107.05	110.86	108.32	110.15	107.37	109.19	108.25	105.32	107.02	108.92	109.81	111.37	107.4	109.38	108.29	108.69	108.8
108.99	104.95	106.02	103.97	109.3	107.71	106.39	106.92	108.47	108.1	107.59	104.99	108.75	107.46	106.4	109.87	106.44	106.73	110.4	109.89	109.85	107.67	105.97	110.54	110.74	111.1	106.32	108.89	108.11	109.45	110.49	107.97	107.32	109.39	109.16	109.72	108.57	107.51	112.31	106.21	106.56	106.74	108.66	106.89	109.32	109.09	107.75	108	106.25	107.32
105.55	104.9	104.95	104.76	106.34	105.78	105.9	107.48	105.38	105.33	104.97	103.56	106.01	104.74	106.21	107.61	105.22	105.93	104.76	104.04	103.13	108.03	107.42	107.14	104.88	110.18	106.53	105.14	106.3	104.14	105.72	108.19	103.42	105.65	105.86	103.23	103.2	108.29	105.55	103.14	105.1	110.36	107.2	102.59	105.77	102.15	105.67	105.82	104.92	104.59
107.29	108.56	107.63	108.75	108.44	111.05	110.26	107.85	106.17	106.88	107.61	106.97	107.97	108.19	108.95	112.08	109.04	108.34	105.82	105.96	110.26	107.18	108.17	110.62	107.64	107.06	105.2	107.24	111.03	105.95	106.69	107.02	109.83	109.64	107.37	105.92	105.14	108.57	109.27	108.27	108.44	104.64	107.9	110.53	107.46	109.52	109	109.97	108.67	106.27
107.39	106.59	105.43	104.53	104.82	103.63	110.53	103.75	108.97	106.96	106.37	105.67	106.91	105.63	106.13	106.15	108.85	112.42	103.82	103.49	107.46	103.74	106.74	109.08	106.19	107.38	109.21	107.81	107.27	107.75	106.8	105.99	105.87	106.77	106.54	105.12	107	108.54	108.99	107.38	105.32	108.99	103.9	104.58	106.82	105.73	104.42	106.8	108.88	106.3
106.4	102.34	108.68	104.33	105.36	106.92	105.71	108.75	108.32	105.89	104.99	103.69	102.53	104.94	105.27	104.51	105.65	106.27	107.31	103.34	104.38	105.84	106.52	106.41	109.09	103.25	105.49	105.67	107.81	103.26	107.1	106.44	101.83	108.37	102.7	105.84	103.64	103.62	108.13	107.22	101.4	103.06	107.74	106.65	106.39	107.24	108.07	106.22	100.92	107.72
99.862	100.18	97.785	101.21	99.257	101.16	99.61	102.18	103.13	102.7	100.11	99.069	97.892	98.897	99.489	102.66	99.658	98.07	100.65	100.16	96.158	99.532	99.994	100.45	100.78	98.405	98.932	102.62	99.328	95.842	98.492	99.311	99.566	99.802	99.575	103.35	100.88	97.285	95.62	99.429	98.922	98.555	100.9	99.731	97.948	99.405	97.531	99.417	100.02	96.816
107.1	104.28	105.36	105.37	106.57	106.63	104.58	105.08	103.75	105.13	105.47	102.91	101.04	103.86	104.83	106.41	103.18	103.4	104.05	106.6	106.06	103.44	101.39	102.9	106.65	103.9	105.55	107.81	103.04	107.38	106.88	107.33	106.44	108.1	111.26	104.22	105.32	106.02	104.32	105.08	108.42	105.08	105.91	107.2	108.01	108.03	99.209	104.31	105.47	102.55
106.26	109.13	108.34	106.61	107.8	106.5	104.42	106.51	105.18	106.3	107.19	105.7	105.45	104.45	101.03	104.07	104.78	106.23	107.12	106.16	105.11	108.11	105.23	104.62	110.86	107.77	105.31	107.81	105.22	102.9	103.87	107.05	104.88	107.16	103.2	104.66	106.07	104.48	105.66	106.05	105.1	106.29	103.6	103.36	104.88	108.03	103.39	101.64	105.02	107.58
99.722	103.59	101.19	101.69	99.077	104	100.14	100.46	98.935	101.53	103.13	97.452	102.17	99.24	102.99	101.11	100.61	101.96	103.2	101.14	101.31	102.62	97.026	100.89	98.702	100.58	100.76	96.81	101.21	99.666	102.54	100.92	100.7	100.07	101.97	102.15	96.269	101.55	98.629	99.952	105.48	101.78	100.56	100.69	100.86	102.33	102	102.04	101.52	98.662
102.22	99.97	98.06	98.699	97.249	98.195	102.19	101.38	99.993	103.03	100.02	102.93	98.817	102.4	102.62	103.01	99.741	105.05	103.96	99.898	102.55	102.9	98.052	99.423	96.518	97.85	100.01	100.02	99.456	100.79	99.845	102.78	101.43	100.26	102.1	99.263	100.73	100.24	101.47	99.234	99.852	99.249	98.111	100.16	100.96	101.18	96.526	101.17	99.652	101.32
109.91	108.86	111.37	106.66	112.17	109.15	108.84	110.15	108.88	106.88	108.54	107.71	110.04	106.3	107.53	107.55	110.71	107.44	107.32	104.9	111.98	109.54	111.12	108.15	106.03	109.26	108.93	109.67	107.95	110.71	108.49	106.58	104.83	110.28	112.72	108.41	109.25	105.58	105.71	105.53	109.29	107.6	109.14	109.01	105.04	107.45	106.72	107.26	107.68	109.23
99.141	97.721	98.982	101.32	95.631	100.75	102.12	101.13	101.39	98.153	100.19	94.62	99.098	100.62	97.232	100.8	99.252	100.22	99.485	96.973	98.459	99.706	98.073	98.085	99.953	99.05	98.655	100.07	99.65	101.44	98.41	97.256	99.903	97.712	99.083	100.2	101.39	96.173	97.931	97.704	98.568	100.63	97.425	96.343	99.968	94.64	99.789	99.538	97.02	98.634
107.22	106	106.18	107.19	109.27	104.82	104.83	103.81	105.94	102.4	104.97	105.98	106.48	103.99	107.94	102.09	103.47	103.15	105.73	105.46	105.26	105.73	106.93	104.02	103.96	104.16	108.76	105.05	105.39	105.34	108.02	106.26	104	107	107.8	106.44	105.4	101.94	104.1	104.46	101.31	104.09	107.59	104.59	107.36	106.86	103.53	104.7	102.61	104.12
107.51	109.02	107.15	107.44	109.51	107.21	107.72	107.84	108.99	109.29	107.86	106.35	105.86	109.86	107.64	108.87	106.01	107.63	109.44	108.53	107.37	107.73	107.85	108.14	109.51	106.59	108.1	105.91	111.58	108.58	105.91	108.43	108.39	110.91	109.12	110.05	110.28	108.64	107.55	106.28	109.58	107.12	110.21	109.48	109.07	108.61	106.33	106.98	108.2	107.6
110.22	112.98	111.61	112.37	111.48	112.72	112.45	111.71	109.19	108.25	110.92	112.44	110.22	109.9	110.8	109.31	111.25	112.44	109.4	110.04	109.72	110.02	110.78	109.54	108.53	111	109.41	107.44	115.65	106.63	107.62	108.61	111.32	110.25	112.8	111.2	109.37	113.63	110.19	109.43	109.88	109.12	111.78	111.24	111.15	113.24	111.72	111.65	110.93	111.01
100.75	100.31	97.708	97.206	98.375	97.403	98.059	99.521	99.285	95.861	97.794	100.47	97.653	95.998	97.621	99.082	100.79	99.934	98.975	97.303	98.725	96.907	96.062	96.98	97.967	95.041	99.63	98.023	95.434	97.604	97.872	98.184	99.973	97.933	98.755	99.222	101.85	98.015	97.746	99.648	98.679	97.397	98.059	95.257	97.006	99.578	96.232	98.017	97.214	95.629
98.16	98.895	97.781	96.703	97.26	98.503	100.59	98.292	98.277	97.495	98.32	97.114	96.906	94.125	99.443	97.424	96.945	99.264	99.353	99.281	100.25	96.58	99.805	95.289	97.13	98.376	95.269	99.979	99.678	96.473	98.251	96.763	96.908	96.312	97.723	98.016	98.096	100.01	101.75	98.502	98.205	99.104	95.713	98.925	97.989	100.02	99.682	100.88	99.053	99.585
106.66	106.41	104.31	106.13	104.47	105.37	103.65	104.49	104.33	103.27	104.94	105.31	106.45	104.61	103.34	104.75	107.8	108.22	110.34	104.15	107.09	108.68	105.69	107.78	103.96	106.07	106.15	111.04	106.63	107.43	107.1	102.93	103.69	109.08	107.2	105.23	106.16	109.04	108.67	105.97	106	108.28	109.17	105.9	112.17	104.74	106.28	108.09	106.3	104.51
103.83	107.06	104.65	105.87	107.06	104.31	107.32	106.41	103.41	106.07	109.04	104.94	104.61	107.91	104.25	106.34	106.33	108.14	104.61	104.1	105.04	108.08	108.67	106.41	109.59	103.09	108.33	105.97	104.67	107.47	107.24	101.8	103.81	102.78	105.76	105.77	107.06	105.79	103.07	106.6	106.37	102.98	103.92	106.76	105.14	105.72	104.53	106.57	104.69	105.42
104.47	106.24	105.31	108.5	106.63	104.83	109.51	106.23	108.2	106.6	107.17	107.62	108.66	104.5	106.1	105.49	109.98	107.17	110.21	106.2	104.87	107.76	107.2	107.87	106.05	105.21	105.76	108.44	104.1	105.12	105.81	103	106.88	108.7	107.19	106.09	106.71	107.33	106.66	108.29	107.35	108.15	106.93	105.93	108.88	102.44	107.63	105.74	106.58	106.16
107.24	112.17	110.24	108.38	105.97	109.15	103.2	107.35	104.64	105.58	108.1	107.76	109.75	106.06	104.93	111.11	110.03	109.07	108.96	110.45	109.56	104.83	108.61	109.94	109.87	107.41	111.22	107.98	108.71	107.2	108.56	106.82	107.65	109.73	109.22	106.92	107.51	109.62	111.23	108.41	108.17	107.77	106.69	109.43	103.97	112.62	108.24	109.32	111.41	107.94
99.629	98.133	97.892	95.465	100.01	99.099	94.264	100.05	98.326	95.589	98.045	99.007	98.85	94.607	102.07	96.887	99.039	98.474	97.705	98.227	98.953	96.075	98.585	98.343	98.738	99.562	98.066	94.142	97.954	95.546	99.359	101.13	98.309	101.45	98.94	98.451	100.14	98.721	99.401	96.509	98.49	99.594	99.473	99.979	97.085	98.393	100.61	95.989	99.053	98.538
109.83	108.52	107.89	107.89	109.4	109.58	108.91	107.53	108.6	106.67	109.7	106.53	111.2	109.43	107.31	107.5	107.23	111.61	108.52	107.32	106.61	108.08	105.79	106.11	106.35	107.06	109.3	108.14	106.89	107.37	105.98	108.6	107.12	111.84	107.26	106.98	109.02	108.96	107.92	109.85	106.71	108.92	107.38	109.23	108.46	108.63	110.34	110.53	108.79	110.56
103.54	105.67	106.14	104.75	107.57	105.62	105.98	106.51	108.96	106.16	108.01	107.01	105.45	105.92	109.53	104.29	108.32	107.1	107.88	104.55	106.81	107.86	108.91	105.2	106.16	106.46	105.81	107.38	107.36	103.87	105.21	107.64	105.85	106.19	106.43	106.34	105.56	103.84	104.27	107.53	104.02	105.4	104.77	101.85	106.16	100.55	108.25	108.35	107.34	105.1
107.22	109.02	108.22	107.92	105.2	107.15	105.56	104.93	103.82	106.94	103.56	102.08	106.94	105.28	106.26	110.53	107.89	106.28	103.73	105.46	106.61	103.32	106.78	105.65	105.47	105.96	105.52	101.84	106.63	101.77	107.67	101.83	105	104.75	105.59	105.25	106.42	106.83	106.14	105.59	107.26	104	108.17	106.52	100.95	107.11	105.5	106.71	106.2	105.83
105.91	108.98	110.48	106.01	108.89	109.7	106.89	108.74	106.38	107.92	107.77	111.82	106.86	109.84	111.86	109.09	110.13	112.13	111.82	109.67	107.65	107.44	109.32	107.33	108.51	108.12	110.27	106.72	106.46	105.73	103.81	108.11	108.33	110.39	108.38	110.67	106.99	109.49	107.67	109.61	108.7	108.88	109.3	107.9	108.95	109.96	107.75	105.99	106.77	107.88
109.87	108.67	113.2	108.81	109.06	104.62	110.45	109.69	107.74	109.85	109.69	109.45	110.5	110.41	110.92	109.64	111.77	111.09	109.48	111.5	110.76	110.15	108.55	111.05	110.7	109.15	110.45	108.24	110.92	109.54	113.25	108.38	109.6	108.07	109.07	109.3	111.74	112.36	109.09	109.85	111.83	107.41	111.6	107.64	114.16	110.77	110.57	109.31	113.14	110.78
105.18	104.41	106.75	106.25	108.05	107.08	104.67	102.83	107.26	104.16	108	107.65	106.61	108.76	107.09	106.84	106.75	102.7	106.23	104.04	103.23	104.01	107.04	106.05	103.62	106.68	108.98	105.83	108.56	107.37	105.15	107.63	105.9	104.34	106.9	109.1	104.6	105.9	102.55	106.1	105.8	105.43	105.61	107.71	105.2	107.26	104.28	105.1	108.3	103.65
110.1	110.84	109.29	110.3	107.82	106.75	110.43	107.3	111.63	110.1	108.48	109.6	108.87	108.21	108.14	104.93	108.24	107.93	106.97	108.79	109.72	105.44	109.08	107.65	109.66	106.33	110.03	109.43	108.67	108.4	107.88	108.93	108.14	109.56	108.37	108.24	107.23	106.95	107.98	108.38	105.8	107.98	110.24	105.05	107.48	107.9	106.48	107.91	105.23	108.44
108.34	111.65	106.61	111.38	109.72	106.74	109.09	109.43	106.45	108.12	107.35	109.14	109.73	108.55	106.18	106.33	106.74	106.55	104.64	106.43	109.91	108.54	108.31	108.7	109.58	105.89	104.54	107.97	106.75	106.85	107.27	106.25	108.08	108.23	108.69	107.3	107.89	107.88	109.21	107.1	110.6	107.91	110.39	106.87	107.41	110.96	110.01	109.34	108.3	107.85
105.69	105.84	103.53	104.54	105.55	105.5	106.45	107.3	104.46	104.44	106.35	104.92	106.32	103.4	109.44	104.28	108.55	105.93	104.48	107.26	104.34	105.1	106.15	104.85	108.11	105.67	107.34	106.99	104.2	106.63	108.77	105.6	105.55	106.02	104.29	107.19	105.49	106.39	106.61	103.12	102.95	104.62	103.27	109.45	107.5	105.87	104.94	108.41	104.92	106.6
109.81	108.86	111.76	110.57	116.65	110.68	108.82	110.44	111.33	108.81	110.95	108.4	110.92	109.31	114.62	110.58	110.68	108.81	109.51	110.65	112.9	112.78	110.63	110.19	110.81	110.89	111.61	110.27	112.16	111.04	110.37	109.98	112.32	113.01	112.57	108.76	112.34	113.87	112.71	109.19	109.31	108.67	110.52	110.48	111.82	107.91	108.07	110.77	112.73	110.77
106.16	106.11	105.37	106.39	106.76	107.72	106.02	105.66	105.18	104.24	108.13	107.58	108.94	105.67	106.79	107.68	107.44	108.71	104.87	102.79	108.47	107.48	103.74	105.29	104.98	107.22	106.38	106.12	105.57	108.7	106.62	106.03	107.51	105.41	106.99	103.98	102.28	105.82	105.35	100.89	102.75	105.71	102.14	103.05	105.93	102.77	105.11	102.27	108.18	106.12
104.51	103.57	107.51	105.71	106.71	101.63	103.91	108.34	103.31	105.86	106.18	106.53	102.71	106.57	101.41	105.88	103.5	104.62	106.37	105.53	104.34	102.95	103	103.07	107.05	103.67	104.98	105.22	106.3	106.69	106.02	104.89	106.14	107.51	106.21	108.09	105.6	106.91	105.43	106	103.43	105.75	106.21	108.55	108.14	105.1	106.49	104.27	103.1	105.42
96.669	98.551	100.76	101.22	96.929	100.85	96.074	99.025	97.921	98.607	98.811	97.835	97.72	99.407	96.433	99.282	101.48	100.27	98.397	98.201	99.507	100.53	101.23	99.397	99.58	99.607	96.1	98.848	100.46	100.91	98.186	97.587	98.629	100.35	96.358	94.837	97.063	100.1	98.402	98.502	101.3	97.649	97.949	98.748	97.307	100.96	98.048	96.462	98.139	101.79
105.72	109.38	105.97	103.96	107.58	107.47	104.77	104	105.3	104.5	105.83	105.53	106.68	103.75	107.22	107.83	104.91	109.95	103.52	104.24	106.61	105.7	106.53	104.34	105.43	106.1	103.78	106.63	107.02	106.58	103.87	107.61	106.99	107.39	108.4	105.67	105.14	107.51	105.44	109.01	105.63	106.8	107.5	106.4	109.5	106.9	105.71	105.27	103.86	105.84
98.023	95.402	99.58	96.4	94.513	96.794	98.481	98.322	98.589	98.673	99.289	96.231	98.433	98.78	98.838	98.696	97.967	97.95	98.518	98.985	102.37	94.004	100.65	98.551	100.66	98.805	95.09	99.544	96.461	99.796	96.758	96.785	99.445	99.968	98.939	100.51	98.154	97.75	98.694	97.499	100.14	95.099	95.159	98.526	101.01	97.826	98.68	99.076	96.727	102.51
113.67	107.57	109.39	109.9	111.2	110.21	108.83	110.82	109.44	108.84	108.74	115.65	111.21	108.94	109.25	109.64	111.42	112.12	112.03	111.21	111.53	114.58	108.34	108.96	110.41	108.35	111.1	109.81	107.76	111.88	109.17	111.29	109.09	110.24	111.38	108.02	109.1	111.38	110.7	111.26	109.68	109.94	112.74	111.33	109.33	112.6	107.69	111.17	106.94	108.16
100.27	98.255	100.27	102.7	100.54	99.465	101.28	100.52	100.74	97.009	100.2	100.96	101.62	102.83	100.62	101.92	103.12	100.41	98.075	98.217	102.8	97.377	99.696	101.53	101.64	99.251	101.21	97.715	99.454	97.978	100.81	97.721	99.023	100.62	99.921	100.5	101.84	102.91	98.095	99.357	99.712	103.15	98.11	99.247	102.6	100.55	99.44	100.75	101.43	102.23
107.53	105.88	106.3	102.13	106.91	106.71	107.11	108.26	105.17	103.74	104.54	105.42	105.22	106.63	104.06	103.81	104.46	106.91	105.94	102.37	103.99	104.71	106.74	106.17	103.78	102.15	106.03	104.4	105.14	107.16	103.66	108.87	106.63	104.56	108.25	105.85	107.17	106.07	104.32	105.28	102	108.6	105.39	106.71	105.01	101.38	105.9	107.83	106.44	102.67
105.45	108.15	105.23	105.05	110.41	105.24	108.27	106.59	106.55	107.99	108.84	107.67	108.04	106	111.57	106.13	105.12	110.74	109.38	109.3	107.73	108.06	104.66	110.46	106.11	107.54	109.73	109.81	110.88	109.86	108.97	110.21	109.2	109.13	110.43	107.23	108.46	109.24	109.46	106.74	106.61	107.23	108.91	105.93	107.25	109.71	109.26	107.41	111.16	108.4
93.994	96.215	100.36	97.284	98.242	98.501	98.547	98.419	99.792	99.225	101.37	96.123	96.997	97.909	99.734	97.639	100.55	99.182	96.985	98.879	99.519	99.3	99.078	96.606	97.898	95.035	97.127	97.829	98.086	98.673	98.636	93.231	99.073	97.287	98.845	98.059	100.79	97.379	98.359	99.837	99.306	96.995	99.495	97.124	97.9	98.449	97.372	98.74	100.2	97.33
105.82	105.76	107.83	106.21	107.23	106.55	108.17	109.1	111.99	108.14	107.61	108.82	108.67	108.99	107.69	108.47	109.42	109.78	108.16	103.35	108.53	109.99	107.15	110.36	109.75	107.15	105.92	106.15	107.43	110.01	107.46	108.72	110.11	108.04	107.42	108.13	108.2	105.33	109.36	107.88	103.2	110.6	108.61	109.37	108.18	106.06	108.01	110.35	107.89	105.26
106.52	109.08	108.46	107.29	106.34	107.54	111.38	107.51	108.39	107.85	107.15	108.35	107.57	108.39	108.55	105.46	110.15	106.5	102.77	107.57	106.41	108.3	108.67	107.95	107.66	108.73	108.55	107.34	107.6	106.94	105.72	109.64	104.33	109.11	107.93	105.66	106.7	104.87	107.83	107.66	108.87	109.04	106.65	106.91	106.7	108.82	105.47	113.16	109.38	108.38
104.74	104.11	106.72	103	107.24	103.14	104.87	107.29	102.68	106.26	107.25	105.95	105.74	107.41	104.77	107.61	104.42	102.95	104.25	106.94	104.25	109.27	105.87	106.35	103.01	105.76	103.51	106.39	107.79	104.2	105.76	102.45	107.05	103.52	102.08	102	106.64	104.29	103.6	104.35	106.11	107.84	105.14	106.53	108.2	106.43	104.36	105.26	105.12	101.74
106.01	107.04	110.08	107.21	109.38	108.31	104.06	109.74	109.47	114.02	110.11	106.25	110.08	109.39	105.32	108.98	109.44	109.17	106.48	109	107.82	108.02	105.92	106.91	111.37	107.18	106.15	109.48	108.71	108.94	106.66	107.11	107.23	108.24	109.06	108.37	107.08	108.4	107.09	107.77	107.5	105.8	108.94	108.61	110.28	110.56	109.64	110.31	111.37	109.25
109.92	109.34	107.81	106.21	106.57	107.71	109.34	107.01	108.43	106.63	105.63	107.22	108.5	106.97	107.77	107.05	109.06	106.21	108.66	106.07	107.2	108.83	110.1	108.97	108.51	106.64	111.37	110.2	109.17	109.38	109.65	106.57	107.43	105.5	108.11	105.59	108.2	110.49	107.42	109.7	106.78	106.28	108.11	104.54	106.7	106.61	109.3	107.14	110.7	108.48
98.561	99.593	98.261	97.914	96.341	101.75	98.448	97.616	98.457	98.187	98.079	95.206	98.423	97.491	94.996	101.14	100.83	98.567	100.64	97.95	97.57	98.416	95.409	99.498	98.591	101.92	98.601	98.937	96.174	96.33	96.038	99.012	96.272	97.948	99.616	98.942	99.185	100.32	97.522	96.643	96.108	99.039	99.518	97.379	98.734	99.745	99.444	99.596	98.592	94.279
110.97	108.49	105.8	103.58	108.09	105.96	106.46	108.64	108.99	108.12	108.13	108.84	105.7	105.26	108.12	107.96	110.89	105.54	110.37	108.9	110.1	108.57	107.99	108.29	107.38	105.07	110.57	106.77	107.57	105.31	107.02	105.56	107.45	110.04	107.89	106.04	106.98	107.54	108.07	106.86	109.69	105.36	109.97	105.67	108.92	106	108.04	105.58	108.4	110.01
102.25	102.62	102.66	99.967	101.76	105.68	100.97	107.38	100.9	103.05	104.67	103.59	104.54	102.14	104.54	102.35	101.86	104.34	105.09	104.96	102.99	102.23	102.55	104.27	106.25	102.37	100.93	102.95	104.13	100.26	102.33	102.41	103.98	101.66	104.07	102.39	104.4	104.02	102.96	103.91	103.82	105.67	102.4	104.27	99.316	104.16	103.59	104.37	105.45	101.27
111.56	109.75	109.1	108.95	107.58	114.55	110.92	108.48	109.91	109.8	109.92	112.74	113.2	109.88	108.78	109.54	111.17	111.08	111.37	110.09	110.81	111.07	107.48	112.64	112.63	111.11	109.77	110.32	108.73	111.44	108.95	112.36	109.4	110.7	111.52	111.94	109.04	105.97	111.04	110.26	110.37	112.05	109.13	112.95	110.81	108.96	108.27	113.36	110.87	111.61
107.47	107.18	109.34	106.4	107.88	109	108.17	108.9	109.52	107.61	107	109.09	108.96	105.19	109.14	104.16	109.06	110.13	105.8	106.26	109.92	107.55	109.33	107.31	110.82	108.06	106.23	108.45	109.77	107.16	110.42	105.83	107.73	106.66	104.99	107.31	105.81	112.21	109.54	110.83	109.83	112.23	107.85	109.96	110.93	107.52	106.11	109.84	107.78	104.08
100.45	99.321	100.66	100.8	104.19	101.57	99.425	97.625	99.013	100.89	101.33	100.03	96.309	103.28	103.79	99.449	99.344	102.04	100.08	99.823	100.36	98.769	105.2	101.36	96.776	99.438	102.22	100.66	100.81	98.967	100.68	101.57	99.269	101.74	101.78	100.36	100.24	101.03	102.86	99.964	100.07	99.064	101.38	99.977	99.721	101.06	98.576	99.29	98.185	104.76
108.23	109.7	107.95	108.33	107.82	111.09	108.53	107.26	107.33	110.09	108.42	107.96	105.21	107.24	108.05	108.65	107.93	108.44	104.84	110.27	108.18	111.23	108.69	105.88	107.35	106.61	106.14	107.01	107.88	110.22	109.75	107.97	109.22	106.88	110.6	110.04	110.8	107.87	110.22	108.78	106.88	108	106.37	105.13	107.91	107.15	106.69	110.24	108.44	108.69
99.057	95.564	92.962	97.02	101.09	97.455	100.75	97.671	94.55	99.668	94.176	97.135	98.381	98.995	99.331	99.992	96.559	97.497	101.27	95.612	98.682	97.016	98.949	97.75	95.925	95.182	96.25	97.451	99.61	98.782	99.852	95.421	99.493	100.61	101.47	96.363	97.514	100.59	96.493	98.781	97.075	98.922	98.632	95.115	95.024	98.271	98.059	99.864	96.914	96.051
107.86	112.57	111.31	108.45	108.94	107.1	110.47	109.17	111.07	109.95	111.26	107.28	113.37	111.07	110.15	109.03	110.79	112.65	107.53	111.66	110.07	109.33	112.57	105.1	113.66	110.99	111.16	109.35	110.21	112.44	111.5	108.99	111.45	108.43	107.19	110.95	112.67	111.96	114.84	112.2	111.22	109.71	108.39	108.66	112	110.06	109.85	110.12	110.13	112.64
97.258	93.527	95.906	95.787	95.502	98.311	95.816	97.847	94.059	98.923	96.37	94.72	94.768	96.861	100.22	97.572	96.746	97.491	96.62	98.76	97.441	97.407	99.347	96.035	97.711	95.154	99.961	99.65	100.19	101.49	97.486	102.2	96.349	97.696	98.497	98.714	99.705	96.599	95.856	95.895	94.858	98.773	98.665	98.723	96.986	97.262	95.766	100.02	97.786	98.627
110.06	110.34	109.22	108.28	105.84	109.2	106.52	107.61	109.31	110.53	109.85	108.56	106.76	106.67	106.78	106.79	106.52	106.75	110.12	109.35	107.73	108.67	109.98	110.47	107.07	107.11	106.38	109.21	110.51	107.67	109.57	109.3	111.44	107.82	108.11	109.24	112.57	109.19	109.21	106.31	108.34	107.68	103.45	106.91	109.68	107.12	103.58	109.15	109.89	107.17
100.01	99.264	101.3	102.34	96.843	98.461	99.725	101.3	101.33	98.336	98.094	101.66	100.97	104.03	100.84	99.289	98.988	100.41	99.234	101.44	100.3	101.69	100.7	99.9	101.45	100.51	103.43	99.478	93.585	101.62	99.33	101.88	99.774	98.241	101.17	101	98.614	97.222	100.59	97.605	99.729	100.68	99.055	100.04	97.712	100.64	99.078	101.19	103.49	98.671
107.62	105.6	105.42	109.21	109.98	105.45	108.44	107.68	107.78	102.83	109.54	106.84	109.84	108.53	106.83	105.84	107.49	104.97	108.12	110.27	108.49	106.17	110.49	109.25	110.28	106.11	110.55	108.93	111.4	107.49	110.05	108.23	105.46	109.55	106.26	105.21	107.38	105.67	110.16	108.82	108.67	106.39	107.91	108.62	108.47	107.03	106.68	110.17	107.45	103.54
109.15	108.22	108.67	105.41	110.9	110.53	108.92	106.68	108.07	108.35	108.4	111.53	105.08	107.28	109.42	108.61	109.39	107.73	105.15	105.39	106.55	104.44	106.78	108.14	106.78	108.16	106.77	107.82	108.55	107.96	106.76	107.72	106.47	107.18	105.47	108.54	106.17	109.17	108.41	105.86	109.29	108.76	107.82	107.91	108.52	107.92	110.13	107.85	107.8	108.11
109.73	108.51	108.16	108.06	110.28	105.56	104.4	107.7	109.09	110.88	111.08	107.53	109.6	108.77	107.14	107.31	105.64	109.08	107.72	108.21	105.06	105.87	107.66	108.26	111.39	106.76	105.67	110.03	106.28	108.35	106.99	110.3	103.66	108.84	106.12	108.41	107.08	108.29	107.33	108.04	108.9	108.16	108.62	107.2	107.26	107.54	107.71	110.03	107.13	108.65
98.221	101.05	100.65	99.959	96.394	97.306	101.43	95.636	98.484	97.911	96.598	98.916	99.435	101.06	98.585	96.87	98.986	99.892	99.82	97.746	98.543	101.08	96.296	97.645	95.722	97.247	99.038	95.512	97.212	99.707	99.456	100.35	97.971	94.604	98.377	96.149	100.15	95.73	100.25	98.287	97.615	95.675	95.943	100.02	98.332	98.475	98.006	100.54	96.907	96.154
106.5	104.7	106.03	103.51	108.94	103.5	102.98	103.46	105.74	105.91	104.55	107.16	104.98	104.1	103.95	106.17	104.63	106.23	106.33	105.38	102.39	106.05	104.57	106.11	106.89	106.78	105.45	106.64	107.04	106.01	107.99	103.06	108.13	105.9	106.5	105.83	104.32	108.28	101.55	106.47	107.57	105.29	107.68	106.42	105.96	106.84	108.9	104.99	106.94	109.61
110.43	106.81	107.19	107.75	109.41	107.18	108.92	107.78	108.04	108.91	107.04	107.85	111.21	104.48	108.04	108.49	111.33	104.84	107.74	108.43	110.11	106.47	107.84	109.1	109.02	108.53	104.72	108.69	108.32	109.04	108.28	109.9	107.37	106.69	108.98	109.08	108.36	109.31	110.2	107.38	111.2	107.82	109.3	108.04	108.98	109.57	106.98	106.01	106.93	106.71
104.99	107.21	104.19	107.23	106.15	106.5	109.06	104.31	105.82	108.37	107.85	106.3	105.22	105.05	105.37	104.48	105.08	106.44	105.69	103.05	105.94	108.18	107.15	107.6	104.11	104.61	107.59	106.84	105.75	107.27	109.02	107.64	104.25	108.44	106.54	108.12	105.05	108.83	107.07	106.72	106.32	107.53	105.46	107.38	105.39	106.92	106.86	106.56	107.69	106.14
104.45	105.44	107.39	102.56	106.04	104.14	102.27	106.7	105.14	104.83	105.77	106.7	105.03	105.58	104.42	105.32	106.26	107.55	103.62	103.03	106.39	105.32	105.5	108.28	105.03	106.22	104.04	104.46	105.37	104	105.46	107.63	108.48	105.58	105.17	107.29	103.82	104.97	101.37	108.55	104.9	105.24	104.25	106.47	107.96	106.89	105.21	105.69	105.18	105.43
99.425	100.63	100.1	101.08	100.14	101.36	103.25	99.634	101	97.094	100.18	96.219	98.033	97.545	100.53	99.381	99.867	98.786	101.8	101.94	100.45	101.63	102.27	100.79	99.96	99.562	102.56	99.936	101.2	97.395	102.11	102.31	101.61	100.78	104.82	101.24	99.378	99.982	102.75	102.67	95.326	98.733	99.123	101.42	98.897	99.064	100.85	101.9	101.45	97.832
110.63	109.35	110.17	108.13	109.89	111.19	109.61	107.22	108.56	109.79	108.14	111.5	105.07	110.02	111.1	107.19	108.17	107.63	111.55	110.4	107.82	109.73	109.7	106.04	109.39	103.15	108.62	107.4	110.09	106.18	104.57	108.99	108.19	107.82	108.58	106.39	106.69	111.47	108.45	104.48	111.03	109.47	110.11	109.68	107.11	110.43	110.76	109.69	106.29	105.93
105.31	102.68	106.39	103.95	104.39	104.4	107.14	103.97	105.46	107.86	102.4	104.08	104.2	103.65	105.82	106.97	107.75	104.34	103.44	105.79	105.31	106.77	104.17	107.49	104.79	107.09	105.84	106.05	106.53	107.32	107.4	108.76	102.63	102.61	105.72	105.36	105.44	106.92	105.85	107.98	103.54	104.63	107.22	105.7	104.78	109.99	105.3	105.66	107.25	107.4
106.53	106.65	107.56	103.59	104.05	106.45	104.65	104.97	104.76	105.99	105.47	106.47	106.34	105.77	107.61	106.73	107.53	103.47	103.72	107.78	108.1	105.24	106.65	104.43	106.97	105.53	105.52	105.92	105.25	104.77	104.09	103.05	105.39	105.83	104.21	104.98	105.85	107.1	107.43	106.63	103.92	106.28	104.93	104.75	104.28	102.95	106.09	104.86	105.75	105.98
100.57	100.5	99.154	102.5	98.906	100.38	100.34	100.66	101.17	100.8	102.09	100.66	101.87	98.766	101.09	97.862	101.31	101.3	101.32	97.895	99.775	97.357	98.963	100.88	98.515	99.522	100.88	102.47	101.32	99.104	99.137	100.02	100.58	100.36	99.848	99.927	99.96	99.991	98.928	100.41	98.843	99.73	97.596	98.407	99.507	99.086	103.63	100.42	100.22	102.08
97.726	96.837	99.399	99.107	96.945	99.332	95.692	99.316	96.756	96.591	96.297	99.251	98.913	99.765	97.07	98.88	99.219	97.544	100.86	99.251	97.781	98.775	98.83	98.687	98.608	99.8	97.763	96.174	100.77	99.752	97.27	97.871	96.942	100.65	96.782	96.927	99.517	96.298	99.297	98.174	99.193	99.658	97.472	97.087	96.525	98.447	95.387	96.557	98.235	99.101
101.46	100.6	98.977	100.8	99.901	103.92	100.97	100.06	100.04	102.49	99.689	99.847	101.72	100.53	100.71	100.57	100.2	100.84	99.682	97.608	97.95	103.4	101.03	106.12	101.56	101.71	103.26	100.37	99.747	99.332	100.52	103.29	100.04	102.7	99.222	101.9	98.894	100.52	99.613	101.43	101.23	101.43	104.46	99.935	97.793	101.85	103.14	100.52	100.82	101.5
100.64	100.82	101.5	100.97	100.53	100.44	100.2	100.31	98.527	96.987	101.14	98.275	98.575	98.372	99.781	101.12	103.38	100.24	97.686	97.545	99.061	101.85	98.882	97.569	100.44	100.82	101.23	98.964	98.972	100.39	97.831	100.88	103.91	100.49	101.63	97.619	100.06	103.36	99.941	99.004	99.084	100.3	101.81	100.65	100.4	103.92	100.75	102.79	98.962	101.32
106.95	107.3	104.99	104.44	105.77	106.57	111.3	106.94	102.82	109.37	106.66	110.02	106.97	106.01	107.51	105.5	106.83	109.52	106.27	109.75	103.98	106.9	103.75	107.79	107.18	105.03	105.86	106.01	110.41	105.68	106.24	106.07	107.58	107.28	104.73	102.71	105.44	103.55	108.38	107.87	108.54	107.37	106.44	105.98	106.44	104.84	108.69	103.8	106.8	105.66
108.27	110.22	108.61	107.38	108.03	109.48	112.94	107.25	107.04	110.27	106.76	109.22	108.52	108.01	107.54	105.74	109.79	107.45	108.1	109.52	109.97	107.17	107.76	105.35	109.49	103.64	107.63	111.49	107.56	106.84	108.4	107.57	108.73	106.76	109.95	109.23	108.37	108.98	107.87	106.92	107.5	108.92	105.42	109.94	108.25	110.75	112.47	110.29	108.44	110.9
106.29	105.81	105.83	107.46	108.66	105.08	104.87	104.96	106.93	103.86	108.35	105.37	104.14	103.66	106.19	106.57	109.24	105.89	105.24	106.37	104.42	106.38	104.01	107.13	105.22	106.86	105.09	104.73	105.02	106.42	106.17	104.76	104.59	106.85	107.62	103.59	104.63	103.97	107.78	105.05	107.64	104.47	107.4	106.9	104.18	109.26	106.73	104.79	102.89	104.68
106.21	106.66	107.25	106.25	106.85	108.35	106.8	104.23	107.44	104.47	106.71	107.67	106.07	106.56	107.08	105.36	107.19	107.12	107.17	105.65	104.52	108.07	105.61	104.91	108.45	109.03	104.8	104.69	108.6	108.07	102.66	108.67	104.41	108.88	107.9	107.68	107.83	107.33	104.17	105.6	104.5	107.95	108.72	105.93	108.38	107.98	106.15	107.49	105.22	106.36
106.26	106.05	103.71	106.56	106.29	104.72	106.71	106.81	106.62	104.21	103.9	105.75	107.78	104.77	108.21	105.64	105.08	103.76	108.76	106.69	103.52	104.16	109.72	102.64	104.48	106.9	105.78	106.01	104.94	105.66	107.1	104.92	107.85	102.97	105.31	108.27	108.31	103.51	106.46	105.66	104.75	105.15	105.01	105.65	107.04	107.04	105.7	110.28	104.82	104.48
108.72	104.79	107.71	108.94	106.35	107.8	106.99	105.64	107.82	100.88	105.53	108.15	106.9	106.86	105.62	108.01	107.48	103.27	107.08	107.13	103.9	103.19	104.97	107.09	107.16	104.88	104.59	105.17	107.81	103.91	105.28	106.47	105.25	107.51	107.91	106.12	107.64	108.09	105.17	103.23	107.47	106.01	105.68	107.87	105.3	106.61	106.99	103.85	106.77	103.28
105.75	105.63	109.66	106.75	106.07	108.09	108.31	106.98	105.72	104.17	109.97	105.16	106.53	104.2	110.81	105.61	108.61	106.28	107.67	106.25	107.34	103.87	108.02	105.06	103.55	109.36	105.69	105.22	108.51	106.21	109.75	108.54	108.42	108.24	106.03	108.33	104	108.18	108.09	105	108.6	105.51	106.08	106.06	106.42	104.71	106.83	106.79	108.1	102.78
110.58	105.88	110.98	107.94	109.12	107.99	107.78	107.94	106.1	108.9	105.29	107.92	109.48	108.81	103.4	108.58	107.7	108.9	107.88	107.22	108.69	107.84	107.44	106.15	106.86	103.64	106.16	106.44	110.82	110.41	107.76	107.69	109.83	110.21	110.35	108.52	110.26	108.67	106.91	105.64	107.87	107.54	106.72	110.47	108.99	109.86	107.32	110.43	107.46	108.78
106.61	108.75	105.24	105.29	110.25	106.27	109.46	107.18	105.69	104.31	105.66	108.12	110.01	107.03	103.62	107.86	106.63	105.97	104.18	107.83	107.53	109.5	105.63	105.36	109.62	109.47	106.11	108.43	105.01	106.44	107.56	106.88	106.65	105.12	106.06	107.42	106.8	108.61	106.98	104.41	106.62	106.87	107.18	105.2	105.79	109.2	103.53	108.23	107.96	106.21
109.02	108.99	109.22	109.26	106.86	110.55	109.84	108.4	110.12	109.68	110.08	105.71	111.19	111.94	108.42	109.38	107.71	107.67	108.46	113.03	110.56	107.36	109.28	109.58	110.01	107.03	106.67	106.85	110.86	108.6	107.07	106.36	106.49	106.45	111.32	108.47	107.08	109.73	109.82	107.39	106.51	111.95	108.96	108.45	108.43	109.68	110.26	108.89	109.65	107.32
99.206	98.396	100.33	98.886	97.521	96.13	99.634	97.285	99.017	98.73	99.216	98.564	96.967	98.972	94.446	95.939	96.635	100.54	98.979	96.432	95.991	95.076	97.775	97.37	98.091	98.113	96.525	97.676	99.08	96.21	97.859	99.419	97.23	97.219	98.758	98.416	99.093	98.287	98.008	98.111	100.98	99.032	98.49	97.898	99.373	98.201	97.291	99.003	98.241	97.052
105.91	106.79	108.09	106.38	102.87	106.46	104.04	107	106.32	108.24	104	107.2	107.33	104.85	103.59	105.98	105.12	110.53	103.47	107.85	107.72	106.89	107.83	107.7	104.54	108.56	103.18	105.11	103.4	105.8	107.22	105.55	107.12	105.74	106.4	106.26	109.76	104.06	106.03	106.62	107.09	105.66	105.38	106.49	104.97	106.63	106.23	105.23	104.17	108.29
105.17	107.95	109.27	106.4	108.49	105.28	106.48	106.94	106.82	111.78	108.87	105.2	108.54	108.35	108.24	105.04	105.73	106.6	107.32	108.61	104.93	108.41	106.19	106.85	104.65	104.76	104.34	106.59	106.41	106.85	105.21	104.69	105.12	108.42	105.91	103.56	107.68	107	106.89	108.17	110.16	105.93	106.38	106.27	108.94	107.4	105.42	109.49	109.63	107.96
108.41	108.76	105.73	107.08	107.95	108.82	107.17	108.07	110.21	108.6	108.82	107.34	108.09	111.94	108.71	109.69	105.48	107.89	109.76	108.9	104.37	109.91	109.03	108.76	110.63	108.85	107.37	110.98	107.63	105.52	109.19	109.93	110.45	105.26	108.54	108.35	104.78	110.56	108.44	109.42	105.53	107.52	104.9	109.27	107.94	107.76	108.68	109.33	108.59	106.63
106.34	108.67	105.09	103.11	103.8	105.88	103.6	103.64	103.91	106.07	104.57	106.31	108.75	103.27	103.64	104.85	106.53	104.75	107.36	104.6	109.17	107.11	106.15	107.17	103.52	104.82	105.36	103.64	108.27	104.58	104.62	108.14	105.91	106.32	104.09	103.67	110.67	106.66	104.09	106.66	105.36	105.22	104.93	104.89	104.27	106.71	105.65	105.51	105.88	104.38
108.46	107.4	108.15	110.66	109.18	105.55	109.85	112.52	108.76	105.94	105.63	105.81	104.78	108.15	107.95	108.74	111.32	111.62	110.92	109.25	108.37	109.78	108.3	110.85	106.83	104.62	109.28	109.7	105.78	110.55	107.67	109.75	112.08	109.07	110.41	108.6	111.78	108.8	108.98	106.2	107.82	108.17	112.37	108.29	108.17	111.96	110.65	110.12	107.66	107.62
108.79	105.97	106.67	107.48	108.43	105.16	107.33	107.17	104.9	105.13	107.88	107.7	105.07	106.36	102.47	106.4	107.4	108.3	108.08	108.11	107.03	104.43	106.78	106.3	103.98	108.74	108.8	107.36	106.4	106.06	106.04	105.92	107.22	104.01	106.44	108.03	103.15	107.05	105.93	108.13	106.57	107.89	107.2	108.64	106.57	107.3	108.27	106.03	106.45	108.3
107.72	106.85	106.71	107.05	106.84	105.88	108.06	102.94	103.12	106.71	108.31	109.08	107.65	106.34	106.24	106.57	106.02	106.9	107.17	106.9	105.34	105.67	105.53	108.36	104.35	108.53	105.8	106.98	104.4	103.67	104.62	107.88	105.81	108.13	106.45	107.13	105.73	109.65	107.47	105.73	107.14	106.8	106.77	105.93	103.78	109.45	107.41	105.94	105.17	103.12
108.54	104.79	107.71	109.91	107.69	109.9	111.58	105.84	111.16	107.4	110.74	108.35	108.98	106.62	107.19	108.74	107.95	108.95	106.78	107.4	108.05	108.36	111.06	104.65	110.16	107.74	108.86	108.09	108.71	108.16	109.95	105.43	108.27	109.59	109.02	107.76	108.06	110.73	108.32	108.53	110.22	108.84	109.06	110.4	108.78	110.37	108.1	107.76	112.28	111.25
108.13	108.45	108.87	108.12	110.53	109.8	108.2	109.89	109.97	104.89	110.91	107.39	106.85	109.82	106.21	107.52	110.94	108.51	107.15	109.29	107.74	108.34	105.87	108.45	106.18	109.61	105.92	106.49	111.35	109.56	107.23	107.92	108.67	110.71	108.39	106.37	107.16	109.99	110.15	107.95	108.57	107.27	107.88	107.92	108.7	109.13	107.24	111.92	108.42	109.66
106.93	108.91	109.66	106.23	108.19	108.06	108.66	111.95	108.53	109.35	108.33	109.23	108.96	111.24	110.22	108.26	106.62	111.25	109.7	107.85	109.69	110.51	107.39	108.04	109.42	110.28	109.26	106.85	107.24	108.3	111.23	111.99	109.03	110.45	105.48	109.11	109.06	106.75	105.93	109.11	104.09	112.99	105.82	107.94	107.65	107.84	107.97	107.33	109.5	107.17
95.565	97.038	97.072	99.452	98.676	96.113	99.711	99.591	100.13	96.402	101.14	100.15	96.037	97.305	98.71	99.033	98.342	100.75	100.58	102.54	96.235	96.054	99.459	100.07	100.67	96.102	96.323	97.876	97.076	98.361	102.85	98.667	99.488	97.031	96.929	91.961	101.07	97.475	99.587	97.389	100.87	100.8	98	100.35	97.313	100.82	97.821	98.835	98.363	99.117
105.14	108.16	105.29	105.3	104.38	110.11	104.33	103.66	103.77	104.97	108.98	102.65	106.35	105.48	105.03	107.38	104.64	103.77	104.28	104.27	106.29	107.28	106.61	107.27	106.04	105.77	103.65	105.43	102.64	102.26	108.04	104.56	104.63	102.69	105.09	106.68	106.2	109.92	101.65	107.61	105.22	103.94	103.49	102.98	104.3	107.77	105.62	104.68	105.13	102.99
104.55	106.62	106.49	102.96	106.26	106.71	108.66	106.38	105.56	105.3	108.52	105.91	103.76	106.76	108.8	106.16	108.22	108.16	105.24	105.19	106.84	107.3	105.97	106.99	105.35	107.75	106.3	105.75	108.7	108.7	106.43	105.13	104.15	108.31	106.7	107.41	107.4	105.98	105.57	106.15	107.02	107.26	108.71	107.67	108.38	105.38	103.94	104.75	105.37	109.65
100.41	101.18	96.362	99.423	98.077	98.628	99.05	96.099	101.94	99.636	97.039	96.668	99.14	95.663	99.827	96.79	99.868	100.17	100.23	99.937	97.913	100.94	102.15	98.976	99.388	101.56	96.873	97.73	98.802	102.65	97.904	98.9	100.11	95.759	97.815	98.67	98.245	100.52	101.21	97.398	97.966	98.514	100.06	96.695	100.77	99.559	101.09	99.734	99.411	97.183
107	105.8	105.96	107.63	110.63	106.6	109.29	108.9	108.46	106.82	103.96	107.99	108.13	109.84	109.04	107.83	109.69	107.77	109.8	109.28	110.07	107.96	106.17	106.75	107.48	106.29	109.15	108.85	106.22	105.99	105.57	108.38	108.27	110.04	108.92	106.54	110.55	111.62	106.39	104.53	111.21	109.78	106.93	108.03	108.91	110.67	110.73	109.47	111.69	105.71
104.79	108.29	110.16	107.75	108.87	107.25	111.93	108.48	106.31	107.13	110.45	111.52	108.89	109.1	108.74	110.29	106.82	110.28	108.64	108.58	106.17	108.76	109.96	106.41	107.33	109.1	110.53	105.92	108.12	107.81	109.22	108.37	105.21	110.39	110.4	108.8	109.39	109.16	108.78	109.19	107.09	106.48	108.25	106.88	106.82	106.47	103.78	107.6	109.16	109.97
96.406	95.756	100.31	98.54	97.773	96.838	97.464	92.536	97.415	97.296	96.556	98.349	97.617	97.869	100.33	100.77	97.441	99.559	100.72	97.749	100.74	97.433	97.823	99.31	99.093	98.791	96.792	100.62	101.26	96.493	95.571	96.218	102.29	99.4	98.786	96.132	99.922	98.096	98.048	97.07	100.5	100.09	96.467	95.484	94.194	97.586	94.399	99.787	98.95	99.63
111.14	108.92	110.15	111.24	113.05	110.33	107.83	111.33	112.51	108.96	107.38	111.93	113.83	108.74	111.94	111	110.66	108.65	111	111.17	109.84	108.35	111.45	114.37	108.66	112.37	111.13	112.33	111.72	108.65	108.11	112.9	110.65	112.41	111.73	108.27	113.03	110.83	111.19	110.18	108.18	110.39	112.99	111.36	115.08	109.85	109.2	109.2	113.31	111.99
101.71	100.76	101.81	101.34	96.582	99.514	102.94	102.86	100.77	101.51	99.526	104.23	104.82	100.49	99.885	101.18	103.01	98.957	101.18	100.78	102.14	99.846	99.486	105.85	98.552	99.735	99.588	99.167	98.516	100.78	103.36	99.965	101.32	98.574	99.947	101	101.14	99.327	101.91	101.2	100.61	99.493	99.623	98.079	100.39	103.44	99.093	100.51	100.06	99.896
101.46	106.17	107.74	103.19	106.39	103.41	106.89	103.43	107.26	105.66	102.58	106.48	104.39	107.61	106.06	102.5	106.57	105.52	107.75	103.78	105.85	105.32	105.07	103.34	108.65	106.93	105	104.33	106.32	106.57	103.18	106.3	102.59	105.68	105.47	105.88	106.47	106	106.25	105.15	104.18	104.82	105.43	101.35	102.91	105.8	104.64	108.82	106.56	103.72
112.59	110.25	110.64	109.06	112.42	111.68	109.82	110.69	110.81	112.53	111.07	110.86	111.35	107.8	110.83	111.17	109.13	111.6	107.93	112.04	110.53	112.28	110.72	109.84	110.57	110.55	111.42	111.76	109.42	109.4	108.78	110.14	107.72	110.11	110.1	112.99	108.91	111.13	110.64	111.4	110.85	109.79	110.14	111.09	111.32	111.87	111.97	111.44	114.02	110.96
107.72	108.76	107.69	106.16	110.65	111.55	105.03	110.75	108.12	107.52	109.66	108.37	106.45	105.53	105.05	112.08	107.72	106.05	106.76	110.32	110.7	112.09	110.7	109.24	109.67	108.33	109.04	107.17	108.25	109.86	107.34	109.9	107.4	109.05	108.8	109.62	106.42	110.98	109.49	106	109.9	110.28	109.76	107.39	110.53	109.19	107.37	106.7	109.47	109.3
97.671	97.912	98.186	98.743	103.27	98.029	97.865	98.907	98.116	99.926	101.54	98.011	99.078	96.461	101.07	100.62	98.598	100.44	95.246	102.64	99.427	96.941	100.97	102.14	98.859	99.918	96.517	100.34	101.48	97.973	101.42	101.06	98.074	100.38	98.246	100.02	100.38	98.013	97.35	101.46	100.19	97.973	97.839	102.08	94.754	101.09	99.166	99.943	99.26	97.902
101.84	106.27	106.49	105.9	107.42	107.37	109.02	107.63	107.45	105.43	105.7	106.21	102.35	102.78	103	109.23	104.84	105.55	105.25	108.24	108.44	105.36	105.18	108.18	106.91	106.15	106.69	108.34	107.85	105.39	103.82	107.61	106.73	105.16	105.26	107.53	106.28	103.4	106.16	105.95	103.63	108.11	107.49	107.64	106.68	111.69	105.68	106.84	106.17	105.21
107.02	106.34	105.36	105.52	105.04	108.15	105.39	104.78	106.16	102.76	105.48	103.6	104.48	106.57	106.29	103.59	103.7	103.63	105.67	105.89	106.73	106.73	106.02	108.4	105.01	106.97	107.19	104.97	106.51	104.34	107.05	104.13	105.92	108.69	104.08	103.86	105.04	104.03	105.22	103.35	106.72	105.41	108.01	103.36	108.45	102.01	108.01	105.49	105.32	103.98
107.37	104.66	104.95	108.57	105.72	106.15	106.81	107.38	107.82	105.55	107.75	104.52	106.27	107.05	105.52	106.28	106.87	104.88	106.46	105.5	107.85	107.01	106.04	104.1	105.06	102.41	104.1	104.9	106.42	106.06	108.4	106.22	109.33	105.2	109.14	106.3	103.33	105.93	107.38	107.78	107.12	106.6	105.68	106.5	107.78	106.56	106.97	104.97	104.88	106.1
105.34	104.32	104.2	105.98	103.96	108.41	105.19	106.42	107.81	104.88	103.5	106.35	106.88	104.82	106.84	108.67	108.18	105.69	107.33	105.68	101.89	105.62	106.06	104.37	103.69	103.44	104.9	106.17	105.72	104.66	105.32	104.53	103.79	105.69	106.74	107.37	107.74	105.5	104.32	106.6	102.75	104.32	107.01	107.22	107.5	101.84	106.71	105.34	105.01	106.82
105.49	106.02	109.07	108.79	107.62	106.24	107.71	107.78	106.87	107.16	106.1	105.81	104.77	108.26	110.43	109	109.11	108.01	104.33	110.36	107.14	107	108.09	106.85	107.38	107.21	109.07	109.41	105.32	105.1	109.78	106.35	107.95	106.8	105.64	110.13	108.67	110.62	108.36	108.3	105.56	108.67	111.08	107.83	108.32	108.14	106.7	109	109.12	108.38
103.37	105.48	103.82	107.77	105.29	107.82	105.36	104.23	104.5	103.11	102.8	104.6	105.3	104.8	105.12	104.24	107.69	106.63	101.61	105.21	103.97	104.68	102.8	105.79	109.56	107.16	104.43	105.7	107.51	101.71	104.13	106.33	109.44	106.63	104.88	101.11	108.61	106.64	105.61	104.47	107.75	104.66	107.05	103.97	106.25	103.55	106.72	105.07	106.63	106.52
107.55	110.66	108.56	106.69	108.7	109.77	107.07	110.51	105.45	109.85	109.12	110.29	108.92	111.04	106.62	110.24	107.41	106.43	110.71	107.74	106.72	106.73	106.98	111.78	109.78	108.08	111.59	110.25	110.92	108.47	108.63	106.5	110.65	109.55	107.38	106.85	107.82	108.93	109.91	107.65	108.44	104.41	107.57	108.41	106.85	110.57	108.5	107.53	108.54	107.36
108.09	104.04	107.9	106.7	104.46	107.1	103.77	109	104.39	105.51	105.18	105.58	106.34	105.23	106.75	107.49	105.74	106	107.45	106.98	104.29	104.76	106.84	104.53	105.11	106.19	106.07	106.81	103.15	107.11	104.72	105.82	104.69	107.75	104.79	109.93	107.61	107.64	108.24	104.29	105.81	104.35	106.91	102.69	105.26	105.99	108.27	109.14	106.33	108.3
108.09	109.26	105.26	104.31	108.6	107.74	107.83	107.51	106.13	108.14	106.38	108.08	108.11	105.08	104.88	106.52	104.57	105.49	104.95	109.26	108.97	106.69	105.46	108.01	107.1	109.85	104.12	107.82	107.49	105.4	106.32	107.71	107.65	106.77	107.91	108.84	107.11	106.83	103.33	106.25	107.13	107.68	106.55	104.71	106.59	106.46	106.35	106.8	105	101.8
104.28	108.68	104.99	106.35	105.53	103.59	103.68	104.05	108.71	103.25	104.83	105.05	103.41	103.64	104.14	107.59	108.07	105.32	107.09	105.01	104.75	106.66	105.06	103.46	104.34	105.9	106.07	107.89	108.68	104.29	108.24	107.56	103.24	103.76	107.13	104.99	106.59	106.86	105.3	107.61	103.75	105.68	107.95	106.14	106.82	103.82	103.99	103.06	106.16	106.07
112.14	111.58	111.74	111.2	112.84	110.57	112.89	109.28	108.71	111.9	111.45	110.65	111.59	111.02	112.07	106.62	112.3	105.91	111.56	107.68	108.38	108.33	112.9	111.39	110.56	109.88	110.31	111.15	105.59	112.45	111.24	109.1	111.81	109.86	113.95	113.62	110.14	109.54	112.38	111.43	114.71	114.5	110.87	109.17	108.36	104.78	109.58	108.43	109.03	110.95
104.76	106.5	104.19	105.28	106.94	104.22	103.27	105.07	104.46	101.61	105.8	105.33	104.23	106.44	104.74	107.12	105.7	107.69	102.77	106.75	107.2	108.68	108.34	109.64	107.64	106.95	106.89	105.39	107.15	105.53	105.42	107.46	107.24	105.11	105.21	102.62	109.74	105.54	106.67	105.64	106.81	107.75	105.26	102.65	105.54	108.79	106.87	104.07	106.93	104.69
104.72	103.5	105.99	107.11	107.81	106.38	103.69	103.85	107.63	106.9	108.74	108.23	107.54	104.59	105.5	106.62	105.14	105.06	106.87	104.54	103.18	109.31	107.78	106.95	105.91	107.16	105.13	105.77	105.25	106.97	106.39	107.52	106.44	105.21	105.34	103.2	104.99	106.57	105.8	105.3	105.43	105.26	102.44	103.53	101.83	106.32	107.73	103.55	104.15	103.28
107.25	108.16	108.11	106.1	109.91	109.45	107.88	108.27	106.37	107.79	107.99	109.77	107.59	110.79	108.18	107.95	105.55	109.46	108.13	109.41	105.25	109.92	109.18	109.35	107.65	105.07	110.98	107.99	108.87	106.55	108.01	109.49	108.76	109.71	108.96	110.08	109.26	108.89	109.44	108.66	107.92	109.1	108.36	109.79	108.24	107.35	109.15	108.86	103.71	109.78
108.66	106.11	105.28	107.51	108.64	104.97	108.07	105.04	102.02	106.99	105.97	106.37	105.64	108.41	108.22	104.49	104.72	106.5	107.87	104.9	105.18	106.06	105.11	102.38	104.4	106.22	103.53	104.94	108.5	104.04	106.88	104.84	106.17	106.17	105.67	104.65	108.8	109.36	107.92	105.19	105.39	102.96	107.18	106.1	108.38	104.1	105.2	105.55	106.9	106.37
99.027	96.527	98.87	101.54	97.42	98.302	97.326	97.157	100.51	100.96	97.291	95.289	98.128	97.913	100.17	100.5	98.992	97.261	97.711	97.04	97.427	97.503	96.77	97.228	96.259	100.14	98.294	96.196	96.996	97.417	98.089	100.72	97.383	94.134	97.016	96.175	98.101	98.971	98.688	96.322	101.15	96.696	97.245	94.989	97.728	102.32	97.416	100.87	98.502	97.957
110.09	107.96	106.55	108.48	108.23	110.05	107.49	106.34	106.38	108.87	108.81	106.91	106.19	110.15	110.82	109.69	107.3	108.92	108.14	109.7	106.73	107.45	108.09	109.96	105.94	108.55	109.97	107.94	109.49	106.9	106.29	104.96	105.11	106.34	106.53	106.81	108.62	107.67	107.42	107.35	106.51	108.63	108.34	109.45	107.15	109.44	106.02	108.86	108.75	105.28
97.237	99.548	98.824	97.774	100.29	96.468	98.232	98.086	97.476	97.962	99.206	99.202	97.239	98.399	101.75	97.012	96.992	98.141	98.44	99.761	100.23	101.4	100.17	101.84	95.374	98.273	98.792	99.694	101.49	101.35	97.735	99.757	96.806	102.56	101.39	97.197	99.358	99.631	100.61	100.81	100.77	100.68	97.988	98.727	99.628	101.13	99.772	98.299	96.633	100.63
106.63	105.94	108.18	110.13	110.21	109.37	104.92	107.04	108.89	106.85	107.28	108.89	109.34	105.16	107.58	107.47	109.52	109.75	110.38	111	107.46	108.97	106.57	107.73	107.39	108.34	106.11	109.17	110.13	106.67	107.23	110.11	104.8	109.73	108.24	106.94	110.57	107.56	107.95	108.06	109.53	109.08	108.37	110.93	109.07	107.27	106.64	108.69	108.94	106.72
104.8	105.45	104.91	106.36	105.3	107.08	103.99	106.97	107.95	106.63	101.85	105.13	105.48	105.86	106.4	109.17	105.89	104.27	105.42	105.3	105.99	104.36	103.86	107.52	108.36	107.86	104.11	106.61	109.42	105.27	103.61	107.27	107.31	101.87	106.64	105.51	104.5	105.56	105.63	105.72	104.92	108.06	105.53	104.96	105.06	107.14	106.92	107.04	102.32	106.63
108.83	107.37	111.35	108.93	105.21	109.02	106.39	105.3	105.29	111.38	106.38	108.71	106.77	111.43	107.59	107.68	103.85	106.11	106.75	109.42	109.99	108.45	108.96	107.21	105.69	106.04	110.7	106.63	110.28	106.45	109.74	106.53	108.11	107.15	109.82	110.03	107.78	106.67	107.03	105.88	109.55	106.75	107.48	109.18	105.7	105.65	109.21	106.67	106.68	104.81
105.17	108.31	102.2	105.78	106.31	103.37	105.57	108.19	105.44	105.94	108.27	105.05	103.54	106.54	104.89	104.54	106.51	101.76	104.65	104.64	105.63	107.38	104.48	102.63	105.45	107.35	107.74	105.33	105.78	103.11	105.94	105.51	106.05	103.72	104.18	103.84	105.19	107.24	107.77	109.87	105.53	104.78	104.22	103.8	103.79	102.12	106.53	106.66	105.41	106.43
106.41	107.17	105.7	105.97	105.72	106.42	107.68	105.08	106.31	104.79	102.88	105.5	105.65	107.57	104.24	108.79	107.37	104.82	107.87	103.2	104.2	106.51	104.96	104.69	108.98	103.88	104.46	106.02	103.17	102.33	108.05	104.8	104	107.63	106.19	100.89	103.42	106.12	107.12	106.67	104.79	103.58	105.85	104.6	103.85	104.19	105.4	105.77	105.77	104.07
101.49	103.26	105.46	109.02	104.46	105.53	104.01	104.69	103.59	103.94	107.03	105.95	107.14	104.81	102.14	105.68	106.08	104.17	104.48	105.36	100.43	105.48	105.22	108.75	106.22	99.706	106.65	106.04	108.59	104.18	103.16	104.67	104.17	104.28	106.9	107.25	110.52	102.89	104.72	105.81	102.55	106.14	103.93	105.81	104.47	105.58	103.19	104.85	105.6	106.31
100.08	98.236	98.173	101.32	99.607	103.42	99.014	102.42	100.72	99.227	101.58	100.04	99.278	101.05	101.17	99.885	100.87	102.51	99.94	98.352	98.985	101.39	104.16	102.48	98.455	99.776	102.19	101.52	101.43	99.127	102.91	98.849	100.33	98.188	103.05	99.522	102.13	99.738	99.727	102.24	100.28	101.03	98.296	100.82	101.28	100.94	99.101	104.58	103.59	100.54
107.88	108.76	109.96	111.79	106.19	111.01	111.2	108.37	110.48	109.85	110.93	110.44	109.29	110.39	105.69	111.62	106.27	107.88	107.97	111.85	106.83	109.48	110.82	107.21	110.29	107.94	107.54	105.36	110.93	110.91	107.84	108.66	108.62	106.28	107.41	107.17	109.42	108.39	108.97	106.99	106.43	111.15	111.56	106.65	109.35	107.9	108.49	105.43	109.5	107.09
108.56	106.22	107.63	108.53	104.48	107.53	107.98	105.58	109.99	107.76	108.08	108.91	110.51	107.96	106.31	105.95	109.67	108.8	109.78	109.41	108.4	107.49	109.95	109.16	105.86	108.08	109.26	108.48	108.9	108.03	107.77	106.92	111.93	105.76	110.1	106.86	108.39	108.3	111.1	107.95	110.61	110.62	105.6	107.93	108.49	108.06	107.76	106.73	108.43	107.92
103.66	102.69	102.43	105.74	100.78	104.18	102.82	101.92	102.05	103.49	102.67	101.86	105.23	103.95	99.362	102.33	103.63	102.65	104.35	102.98	100.77	103.72	98.802	102	104.88	96.624	98.348	102.93	103.54	102.72	102.49	104.39	100.22	102.25	101.84	102.95	104.07	102.49	102.11	104.65	104.99	102.13	103.6	104.11	102.05	104.41	103.71	103.13	101.71	101.67
101.26	99.563	103.05	102.61	101.28	104.27	101.03	100.96	104.21	102.8	102.97	105.34	101.45	106.34	102.2	104.24	104.56	99.429	104.46	101.9	100.75	102.2	102.58	102.01	101.77	103.97	103.53	104.76	104.68	101.94	103.13	105.84	104.63	104.32	104.52	102.83	101.2	103.22	100.08	107.31	101.05	103.76	105.16	101.56	103.11	103.72	103.35	100.51	102.36	103.42
110.81	103.17	109.06	104.8	105.04	105.8	105.49	103.92	109.3	108.48	107.74	106.55	110.07	105.36	103.46	106.67	107.32	106.34	106.94	105.86	105.58	105.24	108.06	104.43	106.44	108.92	104.7	104.39	104.37	105.24	106.11	104.5	106.04	102.86	109.33	107.01	104.04	103.49	107.34	109.11	107.45	104.71	107.24	105.94	107.68	104.72	105.71	107.64	105.95	105.28
106.61	107.4	106.22	108.31	103.85	105.3	102.8	102.87	103.78	104.44	105.16	103.71	107.48	105.74	103.31	105.28	102.75	106.5	106.12	103.53	106.53	107.61	105.56	108.86	105.84	106.42	103.73	106.66	104.71	105.71	103.12	107.1	104.88	108.64	105.96	105.77	106.99	105.62	106.05	106.57	107.96	110.18	104.37	104.1	105.53	103.44	107.45	107.37	106.26	104.81
105.54	105.32	103.51	105.52	105.8	104.25	108.5	104.16	106.8	104.9	105.64	104.88	103.72	104.74	104.98	105.84	106.92	105.12	103.41	106.08	107.41	109.05	103.35	102.44	107.98	105.84	105.55	107.89	107.39	105.07	106.24	105.15	108.23	107.01	104.84	105.96	103.35	107.05	107.3	107.34	103.67	105.63	104.92	104.86	105.13	104.98	106.59	104.21	105.68	103.46
97.506	98.757	97.16	95.232	98.177	99.858	101.02	98.156	96.907	94.056	99.457	98.495	99.665	95.993	98.89	97.899	98.786	98.426	95.5	101.57	96.417	97.304	97.402	98.722	96.736	98.948	99.652	99.186	99.544	101.24	97.923	96.007	97.193	97.728	98.302	97.245	97.397	102.6	100.61	98.522	98.927	100.15	98.882	101.04	100.69	98.153	102.15	96.382	94.047	97.781
105.18	107.36	108.16	106.24	108.31	105.01	106.88	107.52	105.73	105.86	110.9	106.62	109.76	109	106.95	105.4	106.46	106.9	108.98	108.55	106.88	109.04	107.83	109.4	107.43	106.13	107.73	108.72	106.87	108.34	106.26	108.63	107.94	110.17	105.57	106.14	107.46	108.05	105.48	108.71	107.94	108.06	107.87	109.6	105.96	107.39	109.34	112.77	107.55	105.49
107	105.23	110.34	104.11	104.8	105.6	104.73	105.21	112.97	104.86	106.93	105.31	109	107.94	107.11	105.41	105.33	106.45	104.28	103.91	105.66	107.56	107.11	107.98	104.83	105.6	105.01	106.77	105.32	107.9	104.15	107.94	102.98	105.45	106.75	104.45	107.95	106.66	104.93	108.53	106.15	105.79	103.79	106.67	107.1	109.64	106.73	104.65	106.23	106.76
107.58	108.85	111.47	108.58	110.93	110.42	109.91	111.73	107.83	109.61	110.08	109.23	111.27	112.65	113.05	110.54	110.44	108.78	107.49	108.76	113.25	109.46	111.64	109.87	114.13	107.6	111.71	111.54	111.64	110.98	109.54	110.31	111.35	110.53	107.05	110.63	109.12	106.79	112.66	110.01	110.66	111.04	112.09	106.72	110.13	113.22	110.55	108.12	109.49	109.72
101.31	100.02	101.01	101.92	101.05	101.2	101.77	99.015	100.87	99.745	100.5	100.72	99.331	100.8	99.14	100.43	101.71	100.43	101.72	99.726	102.35	100.56	102.53	98.78	100.58	100.42	101.73	100.33	98.742	98.686	102.6	100.96	101.41	100.24	98.988	97.883	101.6	104.6	102.5	100.16	99.958	100.39	99.438	97.511	96.939	102.83	101.01	101.51	101	99.378
100.96	101.46	99.961	101.96	102.09	99.886	96.431	99.203	100.8	100.86	101.91	97.907	100.83	100.78	100.29	100.33	100.24	99.193	101.74	100.55	99.297	102.35	99.158	100.52	99.134	103.79	101.63	99.992	98.474	101.37	102	101.04	99.224	99.737	100.6	100.5	98.623	99.861	99.376	100.42	99.858	97.396	101.58	99.724	99.274	99.62	103.62	103.48	100.5	100.18
99.639	102.92	98.574	100.68	98.303	101.03	98.002	101.99	100.88	103.7	100.54	99.039	102.57	104.9	100.79	103.28	100.09	98.655	99.319	102.66	101	100.07	102.16	101.39	100.92	100.43	101.7	101.94	99.452	97.077	105.27	101.65	99.45	100.81	98.094	100.88	99.31	99.639	100.44	100.17	101.31	101.01	102.33	98.477	100.67	102.88	96.78	99.028	99.445	101.09
105.3	104.55	107.42	105.8	106.13	105.23	107.9	106.17	107.07	107.91	105.04	105.49	107.94	106.96	105.46	105.54	104.33	106.93	107.48	103.48	107.38	106.85	105.58	107.05	103.46	106.77	107.16	107.55	108.9	105.57	104.98	109.49	109.53	110.4	106.44	104.04	110.67	110.05	106.92	104.55	107.2	107.61	106.69	107.26	107.51	106.72	105.46	108.98	105.87	105.64
106.68	106.5	108.97	106.5	108.58	108.24	106.39	108.58	111.74	110.91	110.5	108.63	105.49	108.7	109.24	112.26	108.46	106.42	106.79	109.28	106.78	104.54	107.46	107.97	107.96	105.82	108.52	106.68	107.95	106.67	108.82	108.8	111.28	108.61	109.2	108.56	107.75	107.96	108.13	108.9	105.3	108.31	108.39	109.64	105.55	106.2	108.08	108.82	107.56	109.98
107.78	108.37	110.39	111.54	109.13	108.25	106.13	106.95	106	108.66	104.45	107.56	108.47	106.57	109.46	109.85	108.66	109.21	107.65	107.56	111.77	109.53	108.16	106.87	108.94	109.55	111.69	108.67	110.38	108.4	110.47	110.18	107.1	108.77	109.15	106.01	109.47	110.02	106.91	110.02	107.59	107.57	107.93	108.78	108.02	106.46	108.71	105.96	104.07	107.24
108.42	107.17	107.04	106.84	107.11	107.46	108.66	113.06	105.15	111.74	106.52	108.4	109.83	110.85	109.43	107.69	108.62	108.42	110.19	107.82	108.8	107.61	105.25	109.38	108.6	111.91	108.1	109.29	106.34	107.31	111.62	109.37	107.05	108.38	107.2	106.72	105.51	110.29	108.78	105.44	107.34	107.98	108.95	107.19	106.85	106.69	106.31	106.07	108.82	106.66
104.29	106.94	107.18	105.62	103.31	106.59	106.73	106.54	105.14	105.38	106.36	100.34	102.97	107.04	106.42	106.51	104.04	108.28	108.58	103.73	106.39	101.63	105.01	106.94	103.53	106.23	105.25	104.95	104.81	106.17	106.53	105.2	104.29	102.32	104.37	105.53	105.56	107.16	107.35	108.93	108.98	104.11	106.05	104.09	104.48	105.75	105.56	103.8	103.7	108.72
106.46	103.46	103.07	103.96	104.06	103.83	102.28	104.69	106.54	105.18	106.69	105.08	103.66	106.1	104.7	106.08	103.93	104.63	104.63	106.57	105.93	106.77	103.3	105.37	104.62	101.57	104.52	106.01	105.57	103.89	108.77	104.36	105.23	105.6	106.17	103.59	104.14	106.2	110.04	106.74	108.14	105.34	106.23	107.85	108.68	104.22	104.18	103.78	109.58	103.72
107.68	106.89	111.81	110.31	109.54	109.13	109.54	108.76	109.03	106.51	110.18	109.95	109.54	109.14	107.39	109.53	110.28	108.58	107.46	109.33	106.06	107.33	107.78	112.67	107.84	109.12	110.49	109.62	107.9	108.75	107.75	109.45	109.72	108.22	109.67	108.68	110.77	112.2	109.44	108.94	107.44	109.09	106.85	110.1	107.86	110.45	106.85	107.28	109.19	110.29
104.05	106.21	103.45	104.76	108.28	103.17	106.13	102.72	108.23	105.74	107.34	106.87	107.82	103.69	106.44	103.8	106.36	104.57	107.02	104.29	106.75	105.41	104.55	106.58	105.25	106.96	106.23	104.05	107.55	107.82	100.68	105.24	104.71	105.99	105.15	106.04	104.9	104.25	101.35	107.64	102.64	108.51	107.11	107.86	107.52	108.82	105	102.24	106.43	105.03
105.96	104.92	106.73	104.98	106.36	106.79	106.97	108.45	106.19	106.44	107.8	105.14	107.76	105.78	103.06	106.55	105.4	105.23	104.46	107.19	104.5	106.31	103.34	106.41	106.06	106.96	108.16	105.03	105.34	105.25	105.85	107.79	104.59	105.59	106.95	107.25	106.39	106.24	105.73	101.46	102.07	107.85	106.26	104.88	105.04	105.53	106.49	104.32	104.74	104.05
108.14	104.83	106.53	103.28	103.26	107.17	105.81	103.93	107.38	108.26	106.44	105.83	104.47	108.37	104.89	105.68	104.41	107.21	104.81	104.28	105.24	102.49	106.42	105.28	105.15	104.4	106.28	105.64	108.26	103.04	105.38	105.62	108.56	106.49	105.74	107.97	102.73	103.79	104.12	106.9	106.32	107.78	107.01	106.98	105.04	107.4	104.52	105.33	105.94	106.32
107.05	109.51	104.5	105.91	104.68	105.96	103.79	104.32	107.81	105.19	105.49	101.99	105.04	109.22	107.16	105.68	104.95	110.09	107.08	107.67	105.04	101	104.7	106.8	107.52	103.73	105.03	104.53	105.97	104.41	105.05	104.16	108.31	104.81	103.45	105.11	104.1	105.29	107.7	104.55	107.78	103.58	106.71	106.42	104.21	104.04	105.14	108.39	106.87	108.56
106.49	109.26	105.3	108.08	107.63	105.21	106.58	106.25	106.91	106.71	104.71	104.44	103.43	105.5	108.7	103.82	107.94	106.65	106.45	104.75	106.72	106.7	108.55	105.09	109.14	106.58	106.96	103.79	106.44	106.42	108.7	104.06	108.14	108.54	106.12	105.13	107.35	107.37	102.94	106.5	108.08	105.98	104.71	103.47	109.57	107.9	106.47	103.49	105.08	107.42
105.16	105.35	105.09	104.75	106.67	104.6	106.13	106.68	104.26	105.3	105.18	103.27	103.56	106.03	109.98	105.41	101.91	104.05	103.08	106.96	103.94	104.56	105.18	105.78	104.77	103.86	106.59	104.16	106.34	102.08	108.16	105.28	109.56	107.03	103.38	107.97	105.91	104.33	106.31	105.44	107.02	105.88	107.02	106.67	107.36	106.27	106.61	103.44	106.53	101.94
104.79	105.5	105.7	106.11	105.46	106.25	106.34	105.39	109.24	108.62	105.38	106.84	103.14	107.17	108.2	108.13	106.06	105.28	101.2	106.24	107.02	107.5	101.37	105.13	106.14	103.87	105.63	106.52	105.5	104.77	106.82	106.87	107.2	105.03	108.66	106.09	108.38	103.65	106.52	104.83	105.67	104.83	104.82	106.19	107.2	105.27	104.04	107.49	108.16	107
99.298	99.77	98.562	96.937	100.33	100.33	99.85	102.2	100.26	99.278	99.759	101.86	100.81	98.597	102.09	97.766	98.519	103.34	100.38	99.977	103.61	100.93	99.494	102.23	101.21	100.59	101.64	100.47	99.256	101.21	99.224	100.61	98.366	101.92	100.09	103.38	101.54	100.01	101.14	101.07	101.89	99.437	99.249	99.69	100.52	100.77	102.03	101.91	100.53	99.728
108.91	107.34	111.01	106.79	106.72	109.78	107.75	105.96	110.24	110.17	110.73	108.9	107.37	111.06	108.08	109.41	104.77	106.89	104.96	107.37	110.48	107.13	107.71	107.97	110	110.69	105.72	105.23	107.03	108.3	107.97	106.86	108.44	107.93	109.27	106.73	107.3	110.33	108.83	111.99	108.41	110.23	109.13	108.51	106	106.79	106.97	107.66	107.75	108.52
104.74	103.11	108.41	111.66	106.72	102.79	105.16	106.63	106.6	107.83	105.55	104.87	106.8	104.88	105.93	109.2	105.44	105.21	106.59	106.18	105.23	102.09	104.41	106.69	103.98	108.11	110.54	107.61	106.26	109.68	105.51	107.53	106.15	105.13	105.26	110.51	105.93	106.79	105.97	105.99	105.54	107.06	106.67	105.26	103.16	105.66	105.82	105.08	104.56	105.82
105.49	110.29	107.57	110.15	106.41	107.6	109.98	108.74	108.2	108.12	109.22	104.42	106.25	107.25	107.84	106	105.36	106.85	109.36	107.1	108.44	107.68	106.67	108.86	107.12	106.3	107.42	105.7	105.48	108.59	109.8	107.32	106.42	110.33	109.78	106.73	108.34	107.92	105.57	108.02	107.92	106.95	107.63	110.84	108.47	111.48	108.96	111.09	107.99	107.95
96.711	96.502	96.695	95.954	99.862	96.878	96.771	97.799	99.011	97.102	97.937	96.84	98.151	96.117	95.894	94.423	99.314	98.175	97.736	97.658	98.217	97.457	97.746	96.097	101.47	100	97.969	96.033	97.377	93.635	99.398	98.429	99.008	98.689	94.695	98.776	98.896	100.24	99.519	98.482	95.889	96.132	98.118	98.399	95.656	95.583	96.794	97.399	98.39	97.351
108.16	107.24	109.9	110.03	108.12	110.13	107.82	108.77	108.95	109.7	109.15	107.58	109.12	109.88	108.34	108.84	109.58	108.38	105.94	109.88	108.58	108.75	106.65	106.2	110.29	110.01	110.27	108.53	104.12	108.03	108.74	107.93	107.16	106.54	108.63	106.2	108.28	111.09	107.76	105.94	108.68	108.61	108.78	109.05	109.24	111.94	107.02	108.37	110.22	107.42
104.76	107.92	106.47	108.96	106.52	107.44	105.84	110.78	109.73	108.95	111.08	110.22	107.56	107.54	107.49	110.47	108.64	105.69	104.72	109.26	108.97	104.84	107.15	108.16	109.12	111.95	107.1	106.88	107.15	110.7	107.46	108.75	110.74	106.61	109.97	109.95	106.37	106.76	107.66	109.68	106.6	106.81	106.21	107.69	107.54	110.13	107.31	107.47	106.83	107.35
108.03	110.61	107.11	107.64	109.17	107.99	107.11	105.83	106.52	108.03	108.58	107.52	105.34	109.97	107.17	109.4	109.33	104.3	107.72	110.04	110.06	107.35	106.54	111.05	108.65	109.07	110.31	109.07	107.76	109.38	108.83	104.4	111.16	108.24	108.85	106.27	106.98	107.89	105.45	105.79	106.63	108.32	106.13	111.29	107.29	109.17	106.53	105.65	108.99	107.94
110.63	107.2	107.98	108.64	111.95	110.08	111.64	111.48	110.68	110.88	111.25	111.56	112.77	111.05	108.46	110.62	110.95	111.29	111.17	111.99	111.15	110.03	109.04	110.88	110.66	112.27	107.46	110.26	110.96	109.52	110.72	111.23	109.31	109.85	107.66	110.79	108.9	107.05	109.66	112.45	108.96	113.03	111.18	112.22	108.08	110.44	110.73	110.25	103.92	109.69
108.85	109.75	109.02	112.21	111.05	108.97	111.17	110.87	111.42	113.1	108.54	112.17	110.59	111.35	107.62	111.38	109.6	110.78	111.43	109.98	108.62	111.58	114.05	109.54	110.33	109.06	109.16	111.39	110.72	109.74	109.51	113.61	111.25	113.19	113.19	109.86	112.39	112.18	109.26	110.58	112.12	110.67	107.75	108.98	111.29	112.93	113	110.01	109.63	111.86
108.57	110.45	109.33	107.66	108.17	108.33	107.01	109.75	109.29	109.97	104.01	106.12	107.01	107.28	105.61	112.11	110.32	110.79	108.97	107.87	107.68	106.85	106.65	107.46	109.48	110.08	107.45	105.39	108.91	109.1	107.08	109.42	106.81	107.63	108	108.61	109.48	106.08	106.87	111.46	106.04	110.4	108.5	107.64	111.02	105.93	110.14	110.38	109.76	107.92
96.707	96.274	96.429	97.422	100.14	103.07	96.678	97.565	96.127	98.592	100.97	98.235	100.71	96.812	97.714	98.515	95.548	102.38	101.45	99.025	96.391	98.6	99.606	98.73	101.56	96.992	96.668	95.948	96.743	97.728	98.785	96.903	97.427	96.723	96.035	97.424	100.57	95.114	99.251	96.654	97.036	98.239	94.277	99.042	101.13	99.56	95.562	94.498	99.455	98.855
108.75	110.47	106.91	107.86	108.27	109.83	109.3	107.15	106.96	108.66	106.49	107.25	109.33	110.03	106.9	107.6	105.75	106.01	110.95	108.22	109.05	110.77	110.93	105.7	104.95	109.38	110.45	104.66	104.92	108.27	107.61	107.49	109.13	107.51	105.77	109.28	109.13	108.21	108.35	106.38	109.93	106.73	110.05	105.42	109.31	113.35	110.36	108.78	108.31	108.53
105.8	106	103.42	103.03	102.91	106.34	108.75	105.69	104.72	103.82	105.69	104.57	107.21	107.41	105.66	106.28	106.65	106.2	103.22	106.15	103.82	106.74	105.77	103.08	107.17	104.65	105	105.04	109.68	109.14	105.46	104.72	107.84	104.98	103.87	104.7	106.02	104.65	106.51	107.35	107.53	100.69	103.37	106.07	103.53	105.63	108.29	103.64	105.17	105.66
105.46	107.94	106.33	104.98	104.32	104.3	105.29	102.3	108.69	104.09	108.44	102.95	105.16	104.92	104.99	106.75	104.64	106.89	104.95	104.02	105	105.59	105.6	109.53	107.62	103.58	104.27	108.86	105.67	104.98	105.63	104.96	101.84	106.42	106.21	104.12	103.87	102.57	107.95	108.05	106.46	104.6	104.53	101.84	108.94	102.38	107.32	107.1	104.21	102.96
107.54	107.4	107.65	106.23	107.73	110.89	108.42	108.91	106.96	107.32	107.32	108.5	109.5	110.26	109.71	106.56	106.4	108.27	110.05	109.89	109.62	110.37	108.5	105.71	106.43	108.96	107.48	105.04	110.74	108.82	109.62	106.32	107.12	109.63	110.16	105.93	104.13	109.72	110.69	106.67	107.31	106.54	107.22	109.19	110.13	107.33	110.65	110.02	108.51	108.51
108.58	106.34	108.14	107.7	107.56	105.53	106.74	105.71	105.43	104.25	105.47	105.66	107.6	108.43	105.21	107.17	104.92	108.53	105.39	102.98	107.25	108.34	106.32	106.83	108.11	105.93	103.3	106.86	105.08	107.89	108.23	105.27	105.13	106.65	108.73	105.56	105.96	105.71	106.18	109.63	104.06	106.89	105.36	104.74	103.93	107.33	107.46	106.19	109.47	107.54
109.4	107.41	103.13	105.13	107.79	98.956	103.64	106.88	105.23	105.76	106.01	105.72	104.54	107.38	102.46	103.34	104.23	105.63	103.77	104.16	106.91	103.32	104.75	104.16	105.71	103.86	107.14	104.79	105.44	104.45	107.07	105.74	104.67	107.34	105.21	103.63	105.15	105.39	107.88	107.38	105.08	103.1	105.28	105.93	105.69	108.15	109.77	102.35	106.74	104.66
112.67	106.66	107.71	109.76	110.77	107.04	106.36	108.61	106.04	105.9	107.5	109.33	107.78	107.24	108.25	107.58	108.1	107.55	108.8	109	104.29	109.75	110.96	104.95	108.11	106.98	109.03	104.88	109.33	107.29	107.51	106.81	103.97	108.85	107.77	107.21	107.18	105.6	108.34	109.35	106.12	108.42	108.58	110.6	107.46	107.65	106.23	106.85	107.69	109.11
108.34	108.79	108.39	108.27	107.53	107.65	108.13	106.33	104.91	107.9	109.48	109.7	111.71	110.93	109.78	110.47	107.17	110.76	109	106.67	106.34	107.75	105.34	107.82	106.84	109.01	108.37	105.42	105.26	109.65	110.1	110.83	107.48	108.09	108.71	109.66	109.33	105.23	107.16	107.64	109.89	106.93	110.4	108.17	108.11	107.31	107.43	110.04	107.06	107.47
105.26	106.74	105.09	105.81	107.93	105.51	105.2	105.8	103.92	106.37	105.11	105.75	105.83	105.98	103.9	104.3	107.16	106.52	107.58	105.62	106.47	106.15	103.7	105.52	104.87	106.13	105.74	104.88	107.1	106.16	107.07	106.98	102.62	102.94	102.78	106.54	103.09	106.71	105.59	102.82	106.25	106.94	105.81	105.89	105.51	103.59	106.86	105.69	106.76	106.03
110.93	106.68	103.08	108.97	106.56	106.11	110.67	103.21	106.22	106.78	107.62	108.34	109.4	108.59	106.67	108.18	109.07	107.03	107.26	105.23	108.14	110.43	106.13	105.81	107.44	108.58	105.19	108	108.16	108.46	108.75	108.55	106.89	107.75	111.48	106.65	109.24	106.4	108.32	109.26	107.12	104.54	110.8	106.77	107.54	107.38	107.51	105.89	108.37	108.02
[truncated: 50 more rows]
[truncated: 150 more columns]
