# Supplementary material for: Genetic dissection of main and epistatic effects of QTL based on augmented triple test cross design
Source: PLoS One. 2017 Dec 14;12(12):e0189054. doi: 10.1371/journal.pone.0189054 (PMC5730204; doi:10.1371/journal.pone.0189054)
Supplement: S10 Supporting Information — (ZIP) [file pone.0189054.s010.zip › z6_1200_0.5_5.csv]

107.63	104.15	106.55	105.19	107.24	110.08	112.48	111.46	107.07	110.91	108.37	105.64	107.56	105.56	104.42	106.27	107.52	109.7	109.25	106.33	110.95	106.56	110.15	107.51	112.63	107.75	105.6	113.73	104.49	104.62	110.6	106.17	109.72	113.4	105.63	109.06	107.28	106.11	111.51	107.07	106.91	107.58	109.08	109.8	106.97	110.66	107.94	108.59	105.11	108.33
109.11	106.27	105.62	111.87	109.5	109.5	110.74	108.86	108.92	106.98	110.68	107.33	113.28	103.71	106.59	111.8	109.45	108.99	103.14	114.38	109.53	107.86	104.08	108.5	107.25	109.25	109.51	100.81	108.2	105.03	103.13	102.92	105.51	105.75	105.51	106.79	102.95	104.95	101.04	110.64	106.77	109.24	105.7	110.46	109.24	105.94	107.55	106.56	107.43	105.43
103.74	103.51	101.84	98.897	106.58	105.19	100.15	101.45	103.83	100.99	100.53	102.55	100.54	108.01	104.92	99.861	101.58	106.62	102.74	106.8	104.5	105.52	102.82	99.14	105	102.27	102.92	100.58	101.42	102.36	101.63	103.81	105.61	98.889	98.922	104.04	101.07	104.05	109.29	100.94	102.82	102.92	101.68	104.8	100.44	101.24	103.42	103.67	103.97	103.35
109.77	104.93	101.5	107.2	107.03	105.67	107.63	102.77	111.77	109	111.54	112.01	106.22	109.75	106.67	109.42	106.95	106.82	105.75	108.16	108.76	112.68	102.35	106.09	109.71	109.28	109.38	107.14	109.08	110.94	108.99	106.41	109.48	107.64	108.9	104.99	104.35	108.44	105.94	106.97	106.5	108.31	109.34	108.95	107.95	113.05	106.5	106.55	110.19	106.66
107.79	104.38	108.23	99.817	108.49	105.92	107.99	102.03	106.66	110.88	104.72	103.47	108.17	108.44	104.55	104.88	104.09	105.55	110.2	104.78	100.36	100.31	106.31	108.53	104.99	104.21	108.06	105.4	102.15	109.31	105.53	104.24	104.75	104.47	106.55	105.66	105.29	102.23	104.39	106.27	108.97	104	105.69	103.16	106.42	106.97	108.14	104.93	100.29	104.29
90.206	99.415	97.507	101.28	99.989	98.613	99.622	96.901	93.32	96.689	97.385	97.214	90.217	94.069	98.775	99.963	98.466	98.737	99.024	100.5	97.131	99.24	101.54	97.426	96.334	98.014	99.798	95.97	97.902	101.52	97.808	101.39	98.148	98.212	97.763	99.932	99.074	97.833	94.471	98.604	100.01	102.6	97.567	96.25	98.286	97.682	98.433	97.897	95.942	95.099
107.41	108.7	107.54	108.7	111.75	109.5	103.2	106.27	109.84	107.28	110.55	107.48	108.69	112.33	108.97	107.65	105.22	105.18	109.09	107.3	109.86	105.04	107.94	108.76	111.52	109.45	110.48	106.34	109.63	111.32	108.46	106.03	109.1	110.55	107.47	110.91	104.15	104.21	106.4	104.67	108.46	107.6	108.55	106.2	110.08	107.14	106.91	108.5	110.47	105.57
102.81	107.63	114.13	110.75	111.17	107.04	102.19	104.18	109.16	114.37	109.25	105.42	107.74	107.73	111	108.68	106.45	109.97	109.89	106.16	110.04	108.97	109.39	108.5	111.84	105.19	108.12	110.17	107.49	111.55	107.59	107.81	107.75	106.16	105.42	107.7	105.14	108.75	104.66	105.54	105.1	103.93	112.29	107.61	109.96	107.53	107.32	103.9	114.08	106.71
100.82	98.807	98.773	101.44	98.996	96.936	98.144	97.206	94.588	98.582	99.094	98.079	99.079	95.67	101.78	99.269	97.97	97.656	99.003	97.67	101.21	101.33	97.745	95.419	96.768	100.19	99.956	101.53	95.755	94.795	98.639	97.152	98.025	101.06	100.33	97.279	97.406	96.641	97.78	98.096	101.2	98.849	98.68	98.364	99.053	98.056	97.257	98.628	99.41	98.706
99.642	98.199	102.94	100.61	99.769	102.71	99.202	99.286	102.35	101.7	99.293	99.097	102.96	102.67	103.31	99.783	102.96	99.631	99.784	102.04	98.76	102.14	100.95	98.296	99.351	100.93	100.73	99.847	103.71	99.765	101.83	101.47	104.91	100.96	101.45	100.94	97.072	98.395	98.36	100.32	103.51	102.82	105.03	103.04	101.79	99.308	100.31	100.82	100.91	103.78
106.64	101.73	105.63	103.15	104.61	105.2	101.59	107.92	101.27	108.18	100.96	102.94	103.92	106.3	107.13	102.23	104.16	106.09	103.84	106.23	103.76	108.12	106.4	105.56	106.68	99.695	111.77	105.66	106.88	105.5	106.94	106.2	103.73	102.42	107.94	106.14	106.69	103.38	108.83	105.24	108.55	104.74	101.71	104.39	107.11	108.81	104.75	101.89	104.21	106.78
106.37	106.81	105.57	105.71	109.4	110.53	103.34	111.1	111.94	102.25	105.74	103.96	106.99	107.74	103.42	102.66	106.57	105.42	105.19	104.05	102.5	106.26	106.23	107.87	106.67	105.52	102.28	109.32	105.62	104.59	111.62	104.53	103.37	102.59	101.31	104.64	107.65	106.11	107.28	106.86	103.41	104.59	107.78	107.42	104.33	104.97	106.26	102.61	107.12	104.73
110.19	106.31	105.01	105.91	105.18	111.7	105.39	107.24	107.82	105.62	108.68	107.46	111.62	106.57	104.01	107.47	108.58	108.36	107.72	107.82	100.82	110.46	108.61	103.6	107.79	112.31	105.78	108.06	106.7	104.64	107.96	108.27	106.17	105.8	108.28	111.78	109.4	106.73	110.93	109.12	109.14	111.93	105.52	105.8	110	105.87	109.23	105.51	110.84	108.2
103.53	104.82	105.85	108.36	104.31	104.25	106.72	103.89	106.96	107.96	104.64	105.22	105.54	105.53	103.61	105.19	104.99	106.29	108.86	106.39	110.05	103.63	101.73	105.12	102.9	103.36	106.38	107.32	105.03	105.11	105.24	102.17	104.55	108.12	100.84	104.9	105.49	104.37	103.56	107.04	105.32	107.55	106.56	102.7	109.8	106.15	105.34	102.08	101.48	106.21
106.67	107.23	108.25	105.19	107.97	108.94	106.85	108.36	108.63	107.28	111.74	106.64	107.11	106.95	107.34	114.62	105.87	104.53	107.25	112.14	105.8	101.59	109	103.21	109.52	110.91	107.93	110.14	105.65	105.76	108.75	108.64	108.16	109.42	108.57	107.36	103.08	109.55	110.25	104.99	109.69	111.08	111.74	104.28	107.61	106.35	107.7	108.2	107.42	111.87
112.24	106.56	103.85	107.13	107.4	104.21	104.32	103.16	101.75	107.3	104.23	107.66	104.14	102.59	107.65	103.94	104.96	103.17	106.51	101.55	104.42	109.39	109.82	107.97	106.5	108.93	104.67	106.5	105.29	105.33	105.94	103.19	105.11	106.12	101.54	104.5	105.39	111	100.71	105.8	107.61	105.63	102.76	106.93	103.03	104.93	104.84	110.16	105.46	105.72
106.01	104.5	103.66	108.54	107.38	107.94	107.71	102.94	104.78	108.22	108.34	107.35	108.56	105.52	107.6	109.78	107.1	106.59	101.6	107.07	103.33	112.04	109.63	106.3	107.8	106.26	106.47	108.03	107.78	101.79	106.99	104.83	107.56	101.91	106.23	106.81	99.672	106.4	101.74	101.43	109.42	104.71	107.05	106.44	106.87	111.63	105.87	107.48	106.69	105.24
99.93	96.572	98.686	97.507	99.795	98.289	99.347	95.168	97.778	97.593	95.843	97.373	98.419	96.572	98.788	98.237	101.14	98.487	99.545	99.324	99.934	97.706	95.186	96.056	95.268	103.24	97.097	95.095	100.59	99.817	102.42	95.581	99.316	94.026	97.309	96.764	98.118	92.07	95.276	99.148	99.896	96.889	100.84	99.19	96.772	93.746	95.766	97.4	95.476	92.293
108.1	107.44	112.79	110.89	104.99	110	105.03	107.39	106.34	106.88	107.1	107.84	105.57	106.94	107.45	107.83	107.02	104.06	107.94	107.28	109.46	110.52	103.44	107.33	110.27	104.91	107.35	101.51	110.92	105.55	110.32	107.82	107.72	106.82	109.9	106.54	111.47	108	109.91	109.56	103.75	107.76	111.15	105.09	114.98	108.23	102.48	110.31	107.02	103.03
103.71	103.36	106.96	104.39	106.96	108.56	102.66	101.64	105.19	104.15	105.14	104.57	106.51	105.67	105.85	102.64	106.21	109.52	102.12	105.93	102.58	106.11	108.23	101.57	109.57	105.64	107.32	103.95	109.27	105.07	101.82	108.33	101.69	107.76	104.58	107.56	107.08	106.6	102.57	106.33	106.26	106.67	105.04	111.56	103.68	109.41	108.91	102.96	105.61	108.86
102.13	104.22	104.77	106.89	111.14	106.98	103.99	108.18	107.55	105.41	105.53	100.84	107.2	107.94	105.43	103.97	109.58	108.29	104.56	109.35	101.22	104.84	108.78	107.73	105.06	110.99	103.56	106.12	105.26	108.44	104.64	105.83	104.33	105.42	106.29	100.26	103.24	106.51	109.89	109.31	109.91	108.1	103.56	103.57	101.95	108.1	111.83	109.1	108.61	106.68
105.72	105.35	104.29	105.38	106.15	111.04	110.43	109.44	104.8	102.83	106.22	103.29	107.7	105.02	107.6	109.14	105.92	105.13	106.04	107.21	107.75	107.17	107.05	105.82	103.93	108.05	103.01	107.45	107.39	106.1	107.32	105.78	106.57	110.05	108.63	105.65	107.53	105.93	107	104.77	110.34	106.64	105.85	105.29	110.56	107.32	107.56	107.54	104.26	107.14
96.812	103.91	98.406	97.271	98.794	102.23	97.989	92.853	98.504	97.593	97.878	95.961	99.358	101.62	99.202	96.027	98.315	99.744	101.95	98.344	99.153	98.546	100.44	100.62	98.458	100.65	99.261	99.634	100.99	96.839	95.66	91.244	100.14	94.377	101.42	96.612	96.439	100.51	98.269	95.706	100.06	98.873	96.269	96.846	99.371	100.06	97.544	99.862	98.922	100.52
98.378	94.85	102.84	97.62	99.961	97.048	97.196	100.67	101.67	97.535	99.602	96.85	97.141	97.474	95.723	98.072	96.795	99.551	96.717	100.41	100.14	100.14	97.105	96.361	104.79	98.712	95.625	99.17	97.182	96.493	98.473	100.31	97.985	100.26	98.629	102.32	93.327	95.377	100.01	94.621	101.95	98.145	100.24	98.656	100.17	101.59	96.162	98.918	97.851	99.961
100.27	102.69	103.88	106.89	102.26	106.95	105.95	106.77	109.99	105	108.66	105.34	105.2	103.96	106.2	106.6	109.81	108.02	101.92	105.48	106.19	110.03	104.16	106.84	104.85	101.84	105.61	102.38	106.61	105.18	106.58	107.03	109.66	104.12	106.61	107.89	106.76	104.89	106.39	105.9	109.8	103.8	106.22	106.02	104.15	105.74	106.86	107.69	106.86	112.38
108.42	107.47	106.04	110.76	106.67	108.89	105.48	106.15	103.62	104.86	106.85	106.35	107.34	110.45	107.68	113.93	113.02	111.18	110.21	108.57	108.31	107.62	113.11	105	108.57	110.5	112.99	107.29	106.61	107.49	104.78	110.92	106.27	106.13	106.55	107.32	108.14	102.19	108.53	108.47	107.19	109.61	110.68	105.89	107.29	107.16	113.91	111.34	104.57	108.11
107.36	105.55	106.08	102.89	108.85	106.41	104.57	106.03	104.66	104.64	112.87	106.85	102.47	104.9	108.53	106.81	103.17	108.72	105.71	109.1	109.19	100.22	109.4	108.14	105.86	107.74	100.2	108.55	105.17	105.05	103.36	102.01	103.81	104.37	104.28	109.34	109.18	105.11	106.86	108.44	105.84	108.51	103.85	109.45	105.96	107.9	109.3	108.26	107.76	107.92
96.872	97.891	98.582	97.853	99.422	101.37	97.077	101.56	104.15	100.37	97.1	99.005	101.44	101.02	96.017	97.149	98.341	99.77	97.18	99.824	101.05	99.446	94.93	98.594	100.2	100.28	100.18	98.27	97.262	96.896	95.244	99.34	96.532	98.817	97.119	101.38	94.862	99.199	97.203	99.144	99.995	95.886	99.228	97.382	97.033	95.035	96.184	99.45	96.404	96.99
110.06	103.03	108.19	108.93	105.43	102.99	109.71	107.2	106.5	105.22	104.65	106.71	109.31	110.3	105.72	103.83	108.14	104.73	107.59	104.21	104.1	104.17	105.05	106.45	109.8	105.62	108.58	105.29	105.92	105.66	113.2	104.61	104.51	105.57	106.82	104.07	104.32	106.53	102.44	109.48	102.74	105.64	104.89	107.15	105.45	108.75	106.08	103.42	105.38	105.97
109.09	107.94	104.93	105.83	108.92	108.11	100.69	103.36	108.92	105.46	103.05	106.09	104.98	104.25	104.62	109.18	107.06	109.25	101.87	100.99	107.84	106.35	103.79	104.35	100.87	108.78	103.99	104.36	104.21	106.01	105.76	109.09	108.9	106.86	107.27	104.94	103.01	104.19	108.79	107.23	105.96	104.81	106.46	103.37	110.74	111.15	106.71	107.89	112.25	102.59
107.13	105.37	102.77	102.25	104.82	102.75	105.47	103.08	107.17	107.53	110.8	106.32	108.92	105.68	109.08	106.22	104.93	104.89	104.63	102.33	104.03	105.83	104.01	104.78	107.28	106.13	101.97	106.09	107.69	105.48	105.56	103.76	102.03	106.76	102.71	106.23	104.08	105.58	101.37	102.83	108.47	104.23	104.98	102.68	106.27	108.44	105.94	105.04	102.97	104.89
110.8	103.89	103.04	105.61	104.93	104.73	104.99	109.71	104.91	107.34	106.59	109.4	100.98	107.03	104.88	111.4	107.79	105.93	105.95	107.29	105.31	102.75	104.76	104.57	106.32	105.44	103.32	103.32	104.73	111.59	107.5	106.54	105.94	105.98	104.92	105.89	99.631	99.858	109.39	106.12	107.13	103.6	104.46	102.74	106.11	107.32	102.89	108.17	103.33	106.73
99.109	102.4	99.869	94.561	96.983	98.441	99.792	99.058	97.556	100.14	95.791	102.57	92.286	97.342	103.46	100.24	98.567	97.876	101.96	99.673	101.24	98.769	98.013	99.834	97.139	99.308	98.776	101.33	97.73	101.76	97.21	97.566	99.043	95.787	100.86	97.58	101.13	102.12	101.76	99.282	97.613	99.778	100.21	97.855	92.648	101.69	95.964	99.234	95.189	96.399
104.89	104.42	106.71	103.4	106.43	106.41	108.2	103.55	103.98	106	106.42	106.01	106.05	107.48	107.54	108.41	109.64	108.3	102.52	106.58	106.68	105.73	108.79	107.59	107.23	105.17	103.35	107.48	108.35	111.25	108.63	112.03	106.92	107.42	105.34	106.21	107.5	106.47	107.84	107.4	107.57	101.36	107.02	105.01	107.88	106.98	107.62	103.74	104.86	105.44
105.09	102.7	102.52	107.36	111.95	104.57	109.93	108.65	106.38	107.14	104.46	110.44	109.94	108.92	106.69	105.88	110.88	112.1	109.57	108.83	103.93	108.94	105.92	109.48	106.14	103.97	107.12	107.61	107.81	107	106.58	107.38	104.68	109.7	108.31	112.1	108.62	110.41	108.3	108.74	106.12	105.23	108.86	111.23	108.97	108.81	109.77	107.71	108.95	107.45
108.23	107.23	108.26	107.82	108.38	106.24	107.33	109.12	109.25	111.72	112.99	109.58	108.62	108.75	107.53	104.43	105.52	108.62	107.86	107.65	105.84	108.52	103.66	110.86	108.6	106.91	102.75	106.89	109.2	107.25	103.91	110.5	107.22	112.43	105.94	110.73	105.41	106.27	102.7	107	106.37	107.36	109.53	108.66	106.96	108.24	107.16	108.69	104.05	110.08
107.88	104.56	104.13	104.21	103.18	100.78	103.66	105.01	106.07	109.08	106.02	110.81	109.88	103.51	109.68	106.56	108.65	106.02	107.18	105.71	106.2	106.36	105.94	105.6	106.87	102.34	103.96	102.58	106.13	104.77	105.62	108.19	104.21	104.26	107.06	104.85	109.56	103.94	107.19	102.4	104.35	106.28	107.68	104.71	103.62	108.38	108.77	106.49	106.47	106.78
106.01	103.71	109.84	110.06	105.61	106.46	105.65	106.15	105.59	112.33	109.04	107.88	109.5	100.85	107.39	106.94	109.21	105.87	101.84	105.31	105.48	105.48	108.3	106.93	106.66	109.56	107.28	108.08	105.71	108.96	110.2	109.17	105.48	102.01	107.05	106.5	106.45	111.18	103.58	107.08	105.18	103.41	104.86	104.59	101.57	103.92	105.23	101.84	108.75	104.61
103.97	99.291	106.28	104.94	101.48	105.35	109.95	105.89	102.06	108	107.51	107.07	108.03	103.9	104.37	109.49	106.65	103.6	112.36	107.29	106.08	107.56	102.28	111.79	106.66	106.73	102.65	105.11	106.1	106.22	108.58	107.79	107.69	106.37	105.43	102.13	108.57	105.91	107.33	102.78	108.41	108.04	103.18	107.28	103.21	104.1	107.03	105.42	103.31	102.55
109.68	104.04	108.03	105.34	109.34	105.79	108.25	104.44	104.83	109.06	104.87	109.51	109.05	106.28	108.03	112.15	103.88	112.84	107.59	111.67	111.37	110.29	105.51	106.84	105.5	107.12	106.43	107.47	106.41	113.07	107.23	108.64	106.58	108.22	109.04	107.09	108.84	110.93	109.39	112.07	110.73	108.54	106.51	107.83	109.35	106.02	108.19	107.01	108.51	113.51
98.278	96.787	99.775	99.217	100.32	98.384	98.963	99.707	98.491	101.98	94.477	99.575	93.982	98.566	97.037	99.701	98.415	100.23	100.12	99.884	95.853	97.708	98.809	99.434	97.47	96.619	99.289	98.373	99.71	99.778	99.332	99.552	102.36	99.702	96.383	100.74	100.36	96.479	97.5	98.111	97.739	103.41	97.426	97.003	100.59	96.656	95.354	98.521	98.746	101.03
99.075	93.834	97.38	98.144	98.128	100.68	95.747	96.112	95.372	98.699	99.97	100.27	94.745	100.72	98.193	98.614	96.629	94.123	98.547	96.211	102.84	95.136	94.532	97.44	99.368	96.498	97.26	99.957	96.065	99.186	101.15	97.807	98.874	97.415	98.557	100.06	99.938	97.944	98.004	100.53	99.232	99.798	99.478	100.59	99.933	99.003	104.5	97.133	95.881	94.525
97.597	99.995	99.709	98.892	98.177	97.111	98.959	99.685	101.51	96.805	96.678	96.706	99.732	98.813	96.85	99.365	101.01	99.901	95.536	106.96	98.164	100.38	95.638	96.503	95.594	99.709	96.054	96.989	99.77	97.745	98.77	98.344	97.49	96.845	95.959	99.706	94.8	98.962	98.93	101.12	96.623	95.319	93.708	95.486	96.375	96.378	97.166	91.462	100.07	97.929
102.22	103.18	103.09	105.26	105.37	103.96	108.93	102.87	104.74	108.67	102.8	106.49	106.52	107.63	102.91	105.21	104.98	103.29	107.28	106.62	107.21	101.89	102.25	103.59	103.51	106.49	106.25	104.7	105.91	102.03	102.88	103.14	105.93	102.09	108.63	106.44	103.34	107.02	102.74	106.74	104.76	106.6	108.94	105.81	103.27	107.43	107.3	103.65	107.06	107.56
106.88	106.22	110.18	108.58	108	109.53	110.85	104.1	107.01	113.24	109.58	105.37	108.13	111.28	107.49	108.84	106.98	111.29	103.92	107.25	105.72	109.95	105.82	109.45	105.94	108.62	108.03	107.91	110.22	110.28	103.66	113.67	106.52	106.64	108.25	107.9	105.44	107.05	105.67	107.66	110.05	102.62	109.51	109.68	109.88	105.86	113.45	111.85	111.08	104.39
106.69	105.92	102.69	103.05	107.36	105.87	106	111.37	104.1	108.23	102.59	112.09	105.58	108.31	103.86	105.93	104.98	102.77	105.28	106.87	102.57	108.41	107.68	101.39	108.94	107.46	104.75	103.3	108.57	105.11	102.34	105.25	105.01	104.76	106.47	102.36	105.28	108.91	105.63	102.73	105.58	107.75	101.75	109.41	103.95	105.81	103.42	102.27	102.83	105.33
106.88	103.4	106.17	102.55	106.85	102.51	104.67	105.96	103.56	103.61	104.76	105.49	107.52	108.41	105.6	104.62	107.93	108.15	106.68	105.61	102.99	108.72	102.53	101.07	109.92	105.82	107.88	103.86	106.59	106.18	108.91	105.26	107.03	106.03	103.3	106.44	106.15	104.26	107.11	107.21	99.549	102.77	106.29	107.52	107.42	104.89	109.09	104.8	104.79	107.98
104.18	99.558	102.1	104.18	105.18	107.63	105.03	105.06	104.02	102.85	102.94	102.91	102.2	101.48	104.18	100.93	103.25	105.47	100.99	109.09	98.184	101.9	102.34	104.09	102.56	102.85	103.08	104.63	105.85	101.26	104.68	102.54	102.93	100.89	104.7	102.03	104.72	99.57	99.46	99.818	103.88	100.95	100.75	105.57	100.46	102.56	101.11	103.36	95.583	106.45
106.34	107.15	107.9	111.7	108.08	105.69	108.29	109.38	108.08	109.64	108.48	111.9	105.37	105.86	107.85	103.25	110.63	106.38	109.82	109.38	111.74	111.73	103.72	114.61	104.95	106.84	109.55	108.24	107.8	106.39	110.22	102.3	102.13	108.14	110.51	109.8	103.63	112.02	106.27	102.25	110.89	109.4	104.6	108.58	110.45	110.37	106.33	107.94	111.19	108.24
96.913	103.42	96.707	98.935	96.721	94.629	96.147	96.183	99.491	97.666	96.464	95.244	98.928	99.349	98.573	98.78	94.998	98.092	100.25	97.98	102.39	94.763	96.812	98.22	98.321	97.621	98.736	99.259	101.32	97.076	93.988	99.117	99.823	95.322	97.482	98.829	93.461	99.728	97.097	98.956	100.67	99.766	100.81	103.17	97.745	96.263	98.17	99.791	99.477	97.554
109.25	110.57	106.18	104.41	109.88	105.34	103.12	103.57	103.99	111.09	103.39	107.61	103.72	102.2	106.24	105.2	107.08	105.58	104.64	110.28	101.12	107.39	109.54	106.47	108.05	106.67	106.51	105.46	102.5	105.35	105.24	108.7	102.77	107.4	104.82	108.92	107.4	104.58	106.11	106.49	108.55	105.3	105.39	105.13	104.32	107.32	101.16	105.98	104.03	108.11
105.71	110.22	106.64	108.35	107.31	108.63	108.77	112.58	108.04	104.23	108.56	107.2	108.95	107.56	111.71	101.67	106.7	106.52	109.33	104.94	107.29	107.7	110.95	110.01	107.23	110.74	110.81	111.89	106.15	106.51	106.25	108.01	110.91	112.28	106.3	106.99	108.15	105.3	110.45	110	109.17	105.06	109.88	102.23	104.49	111.72	108.1	107.62	105.27	106.84
106.68	107.57	106.58	104.03	105.14	103.62	111.76	105.77	110.51	105.03	105.14	101.54	105.68	111.55	109.14	106.25	105.94	108.95	105.39	106.48	109.82	106.38	108.58	106.64	106.03	108.99	104.84	102.93	108.98	106.43	105.37	105.38	105.55	106.2	109.24	109.21	109.47	104.55	103.4	104.56	105.46	109.3	111.28	105.25	107.12	108.62	108.44	103.87	105.3	106.69
101.14	96.322	98.044	102.58	98.886	100.82	97.923	97.122	96.348	96.202	97.022	98.477	92.566	97.268	97.931	99.386	99.012	102.01	99.493	95.355	100.03	103.85	99.773	103.17	96.702	95.917	100.73	104.14	100.14	97.161	100.17	99.155	97.249	94.779	96.868	100.83	95.227	102.2	100.66	101.39	98.972	100.49	102.25	103.06	102.14	95.736	99.177	104.48	100.98	99.48
101.09	100.76	102.59	95.42	98.603	99.738	103.56	102.53	98.842	98.832	101.81	100.25	97.197	101.55	102.26	98.423	101.04	96.552	100.53	96.126	99.824	95.346	103.02	95.014	100.47	102.59	97.62	101.36	100.37	98.958	101.1	103.22	96.552	98.409	96.981	97.762	100.99	98.834	101.71	100.19	98.22	97.373	102.19	103.04	98.146	98.431	101.13	99.373	97.777	98.587
94.595	97.046	97.388	97.605	101.82	100.69	99.501	100.37	99.398	101.24	100.49	100.16	97.522	95.041	98.108	94.031	96.639	96.361	97.635	97.446	96.888	94.465	96.799	94.514	96.816	99.031	99.761	100.61	98.645	98.929	97.401	97.68	94.842	95.961	96.395	98.594	94.356	96.685	97.81	98.053	98.091	100.07	99.846	96.677	102.38	96.748	97.129	99.398	98.733	98.905
107.33	107.84	109.38	104.64	108.57	106.12	105.89	111.44	106.98	106.42	105.94	104.21	102.16	107.51	101.34	105.52	106.63	105.07	106.78	106.66	100.33	104.98	105.75	107.19	109.96	104.35	106.74	108.98	106.18	106.95	105.57	102.71	105.51	101.59	105.91	105.48	106.82	109.92	106.08	106.71	107.15	106.27	103.24	110.42	105.27	105.83	104.22	108.82	107.77	108.87
99.644	105.2	105.14	107.35	104.28	108.06	106.64	103.83	108.41	107.57	102.64	108.54	106.3	108.5	103.43	107.12	104.94	106.19	107.14	104.15	109.35	106.54	106.12	105.46	107.35	110.42	106.7	100.86	107.8	105.94	102.17	107.55	105.97	105.3	105.48	106.46	103.98	107.41	104.43	107.11	105.23	105.26	106.5	104.03	110.91	107.06	103.22	105.83	108.23	101.23
107.43	103.57	109.41	103.43	108.44	102.78	108.22	109.54	103.95	105.35	107.4	103.53	103.18	106.54	101.24	108.97	106.43	103.37	109.71	109.66	107.46	104.84	108.72	104.78	110.65	107.12	103.17	105.99	104.06	106.71	105.21	107.88	107.29	111.06	106.18	106.18	103.64	109.4	107.13	104.76	104.56	107.59	104.88	106.63	100.33	105.58	105	111.16	107.66	106.11
112.44	110.8	106.04	110.21	109.19	110.19	107.64	108.89	105.08	108.68	104.46	105.94	107.12	107.45	108.87	108.12	105.78	110.18	108.16	106.43	106.84	110.7	113.44	108.22	109.26	105.86	107.91	110.71	107.09	109.86	107.6	105.94	108.73	108.51	109.02	109.64	105.44	109.25	105.23	106.44	109.36	108.75	109.7	105.62	105.3	105.93	104.26	105.76	107.83	107.46
97.489	98.194	99.868	102.5	99.918	101.41	104.41	104.36	98.769	100.93	100.97	98.782	98.371	102.32	101.8	98.296	97.196	97.702	98.928	97.711	96.688	96.548	100.05	98.958	101.58	102.43	102.63	102.1	105.61	100.6	99.894	105.64	98.951	98.274	104.16	101.13	99.519	97.248	100.63	101.25	99.956	102.28	101.41	98.501	98.88	99.446	99.085	100.1	97.316	103.96
105.65	109.37	101.83	106.98	108.27	101.92	108.64	108.09	109.92	102.26	105.53	104.03	104.54	107.24	105.02	103.9	104.5	108.85	104.31	105.37	104.73	107.31	105.98	103.49	109.32	104.88	105.88	107.75	100.51	109.05	104.15	106.66	104.57	106.38	105.35	105.02	107.38	104.18	104.82	106.86	104.62	106	101.83	108.44	106.07	108.4	106.77	105.06	104.9	109.69
101.21	103	98.332	101.71	99.116	100.05	97.906	101.4	98.955	96.903	100.94	95.053	99.309	98.029	101	100.84	97.511	93.526	91.815	98.296	97.572	100.72	99.352	98.904	101.67	97.636	103.4	101.07	98.685	97.751	98.239	99.069	98.895	102.4	98.89	98.279	99.775	98.625	101.74	97.657	102.71	101.08	101.8	96.858	100.11	97.911	95.632	100.69	101.8	95.417
98.936	92.299	103.23	100.3	98.68	100.26	101.71	98.275	96.069	98.923	102.06	104.23	101.68	100.55	101.26	102.93	96.153	105.33	98.802	100.29	99.727	101.67	96.511	96.052	98.038	100.95	99.912	100.83	101.4	101.32	100.43	99.912	99.857	96.233	99.309	101.34	101.44	103.76	103.66	97.622	100.06	103.99	106.01	98.803	101.96	97.306	104.74	102.05	104.65	104.93
109.62	104.59	102.62	107.93	110.15	107.4	110.02	108.78	108.44	106.41	110.78	105.66	108.15	103.42	105.84	107.49	103.38	109.6	110.87	107.08	107.05	104.74	107.86	106.51	108.27	105.29	104.14	105.12	106.6	107.84	109.86	107.6	110.82	107.47	104.39	104.69	106.87	103.3	104.35	107.82	102.96	107.53	106.6	105.9	106.82	106.86	112.62	110.61	106.31	107
108.1	106.44	104.55	108.28	108.05	110.81	105.56	106.25	109.65	106.78	108.83	107.9	107.39	113.49	107.33	103.51	109.87	105.54	106.91	109.86	107.22	108.57	108.21	108.71	108.22	103.03	107.3	105.76	109.26	107.01	110.44	108.72	105.83	105.06	105.93	108.24	113.21	106.56	107.61	104.98	110.64	107.8	110.02	110.14	101.52	108.78	105.55	107.59	108.94	107.03
108.66	106.6	105.42	107.41	103.2	105.62	105.02	112.55	103.91	106.5	109.31	106.71	106.13	107.36	105.35	104.52	112.9	101.76	106.87	102.06	114.35	107.4	103.92	107.99	107.3	105.8	107.43	106.66	107.75	107.72	105.63	106.94	105.66	106.28	107.24	99.342	104	108.98	106.07	110.8	104.09	107.71	107.54	107.63	101.89	105.56	104.44	110.64	110.83	106.68
105.52	109.1	107.38	105.95	105.41	105.59	104.89	108.34	104.58	102.93	104.2	107.76	103.05	105.59	105.22	102.53	103.9	106.54	105.7	106.98	104.32	104.28	106.01	111.89	104.06	105.15	107.85	101.39	109.11	107.76	107.27	104.87	107.45	105.97	106.62	106.81	102.06	101.67	102.66	105.98	107.02	102.09	101.64	106.73	102.95	104.25	105.26	103.26	103.5	100.6
110.7	113.03	112.11	107.19	110.86	113.16	110.32	108.68	108.96	110.4	107.63	107.72	110.7	109.9	111.77	109.1	111.79	110.13	109.24	106.65	112.27	108.28	110.2	111.31	110.07	111.96	113.07	107.22	111.88	109.88	113.16	111.8	110.32	106.32	117.41	108.27	110.5	109.15	108.19	109.88	114	113.52	112.93	110.56	107.45	115.76	105.93	115.51	109.07	109.17
99.021	100.93	100.09	104.44	101.04	103.16	97.024	92.596	103.15	95.237	101.69	99.58	97.083	102.29	103.56	98.516	102.87	102.76	103.73	103.05	99.273	102.26	99.196	102.53	96.788	99.564	97.484	100.22	98.339	100.58	102.07	101.05	103.73	102.28	101.08	101.51	102.62	100.58	99.223	99.989	101.76	96.807	101.89	104.24	102.44	98.773	96.543	103.54	100.5	100.16
105.39	106.33	107.5	108.53	104.45	105.08	104.66	104.34	105.56	105.51	103.49	104.14	105.79	107.37	103.38	108.35	107.8	109.07	109.18	103.7	108.29	106.59	106.6	107.89	106.65	104.17	103.74	105.53	109.52	107.89	107.1	104.57	106.74	107.94	105.71	102.52	111.57	106.02	104.89	104.02	109.55	104.87	109.98	103.77	104.13	105.24	106.61	106.64	108.38	106.93
103.38	106.36	102.79	106.7	106.96	108.71	104.54	109	106.77	108.46	105.63	105.05	106.67	101.31	108.08	107.35	105.95	104.96	103.89	104.8	105.35	109.88	104.32	101.83	106.76	108.48	103.65	103.24	102.2	106.37	108.93	101.99	102.93	102.06	105.46	106.24	103.68	102.26	106.86	102.83	106.44	98.742	113.78	108.61	103.52	105.53	104.42	109.32	106.2	108.69
111.44	111.27	105.01	106.75	109.35	109.96	109.26	109.41	111.94	108.08	109.98	115.1	116.02	109.37	112.04	110.22	110.93	114.13	111.04	105.17	113.77	110.68	109.07	109.1	110.31	111.81	110.3	113.47	111.47	110.98	113.63	108.64	113.49	107.75	111.66	110	110.01	114.14	112.15	111.29	107.18	109.71	113.52	114.54	110.46	111.8	112.28	110.88	114.6	110.97
94.105	98.7	97.336	99.596	98.614	102.61	98.966	95.805	98.235	99.363	92.738	95.809	95.496	97.928	98.669	96.649	98.711	94.517	96.381	97.49	97.452	96.037	97.456	92.992	96.383	98.415	99.334	97.62	96.785	96.378	99.892	104.98	98.526	97.148	100.12	100.74	94.518	95.665	98.249	97.267	97.119	99.565	97.449	97.72	98.529	98.709	96.361	99.133	97.966	98.825
104.77	110.68	105.18	107.81	106.75	107.99	107.77	104.9	107.49	106.07	104.16	102.68	106.88	108.13	107.71	103.08	100.7	111.89	105.26	106.29	105.39	106.04	106.64	108.76	103.03	107.75	107.46	105.34	106.26	109.4	104.08	108.09	108.71	101.76	105.37	108.23	106.06	107.18	106.26	112.03	103.68	103.7	105.53	106.16	107.01	104.94	107.61	106.42	106.36	103.34
111.35	106.27	113.4	111.05	108.17	101.65	104.75	105.09	106.79	112.63	107.61	109.85	109.6	110.01	106.35	108.27	104.73	106.63	103.83	105.52	103.8	106.79	105.52	106.99	109.97	108.45	110.85	105.39	106.96	109.13	109.24	108.79	110.37	113.35	107.95	111.51	103.08	108.06	104	106.24	109.78	109.49	107.92	113.51	109.25	102.35	104.09	108.23	109.73	109.14
106.38	104.82	107.1	102.89	107.82	107.63	101.98	107.65	104.87	105.73	102.28	103.8	108.11	106.13	107.72	105.59	103.19	105.63	105.54	105.13	104.98	107.46	104.39	110.29	107.34	109.79	107.26	105.1	109.1	104.06	104.78	104.63	107.35	106.07	100.99	106.39	110.54	104.16	110.1	106.13	108.71	106.54	106.24	102.64	104.08	106.48	109.31	105	103.79	102.88
107.83	112.57	109.71	107.52	108.77	110.56	110.31	113.27	107.67	109.69	109.23	109.42	106.58	111.48	108.09	108.88	110.74	106.88	108.09	110.67	108.48	111.44	107.84	108.95	111.17	111.68	108.73	110.33	108.07	107.78	106.23	106.64	111.31	108.91	107.2	111.83	109.53	104.63	102.92	114.2	105.28	108.55	109.69	108.36	109.25	110.24	107.71	109.62	108.75	109.68
103.71	110.15	109.85	107.74	107.48	104.31	104.77	110.66	103.92	105.09	103.68	106.05	103.84	110.23	102.91	104.89	109.22	105.41	106	106.74	104.99	108.6	108.28	104.58	107.78	107.53	106.71	110.23	106.01	105.11	103.8	108.16	106.46	109.4	108.24	108.02	108.83	102.11	107	107.97	107.28	109.3	106.79	106.56	102.46	101.19	104.26	109.84	107.32	107.89
107.05	111.18	109.83	106.54	113.49	107.97	107.79	109.72	105.82	111.84	112.96	108.8	107.92	105.83	106.07	107.31	109.62	112	110.06	107.28	107.55	107.29	111.41	108.87	107.58	108.62	110.17	105.78	113.32	108.35	109.11	109.7	105.82	107.85	105.59	107.82	108.21	106.69	104.49	109.13	111.07	110.21	107.92	105.72	107.84	104.6	107.64	108.46	110.65	105.84
107.17	106.99	104.93	108.79	107.27	105.84	106.96	108.86	109	108.87	103.52	108.33	105.58	104.97	105.91	109.57	107.77	110.06	107.21	106.36	111.7	109.13	105.67	108.92	107.23	108.37	105.93	108.16	107.31	105.44	109.5	111.1	107.74	107.81	108.98	103.82	110.62	106.27	107.09	108.53	105.72	109.11	107.17	107.61	107.77	112.05	110.97	107.29	105.96	106.22
107.39	106.17	110.45	107.96	108.19	110.42	110.54	108.51	107.02	109.07	110.17	106.68	105.69	110.72	109.62	110.34	106.59	111.71	109.15	106.13	107.92	105.08	104.82	102.09	109.97	108.91	106.59	108.33	106.77	110.91	109.23	109.55	105.73	106.66	112.38	111.03	106.4	109.47	111.54	107.05	107.55	107.85	108.78	108.55	109.82	107.1	108.47	104.07	108.63	107.55
109.64	105.88	109.11	102.96	107.55	109.54	103.44	102.13	105.15	105.18	107.81	107.19	105.83	107.93	102.19	107.51	109.46	103.09	107.66	104.93	103.6	103.4	103.75	106.77	103.86	105.49	109.54	101.32	105.47	102.04	106.86	104.87	101.68	108.02	100.67	104.61	109.93	107.21	104.53	107.71	104.71	104.68	105.64	104.13	105.46	106.78	102.87	104.71	101.27	108.08
108.39	110.37	108.48	109.47	105.93	105.07	110.98	111.51	106.77	106.27	106.38	109.29	111.78	112.31	108.55	112.08	109.23	107.85	111.23	104.31	106.86	110.28	111.38	110.28	106.46	108.02	111.91	106.29	109.69	105.5	109.47	105.76	108.6	108.4	112.48	106.2	109.07	104.39	110.48	106.4	104.76	113.41	107.46	109.64	102.89	104.53	109.5	113.24	108.17	104.9
98.378	93.851	101.15	95.547	99.781	97.759	97.989	100.01	92.866	96.7	98.504	98.529	101.46	100.36	98.444	96.383	96.311	103.12	98.95	102.69	96.493	98.908	97.555	97.739	98.823	96.346	98.931	97.753	96.868	96.74	93.76	96.157	95.618	101.06	94.443	95.64	98.056	98.911	99.653	94.427	98.826	98.598	98.346	96.485	96.528	94.253	99.995	97.886	97.599	101.15
105.18	105.33	103.18	106.53	106.14	108.29	107.24	106.22	106.62	109.35	109.29	104.78	109	107	107.31	110.97	106.65	106.47	105.39	106.33	105.32	108.39	106.9	106.57	105.5	112.26	107.86	108.14	102.21	106.65	110.87	108.99	111.79	104.38	108.76	108.58	108.06	108.09	106.48	108.2	103.09	108.41	108.33	106.47	104.29	103.7	108.9	105.18	106.11	105.7
107.51	106.46	113.19	105.16	109.93	109.25	109.34	105.21	108.7	108.16	106.15	109.45	107.33	109.96	105.79	109.5	108.29	109.08	111.78	111.51	107.23	105.54	107.2	110.59	108.93	105.66	105.73	111.47	109.21	106.04	107.01	109.29	106.49	108.73	108	113.76	111.63	110.01	108.21	111.41	109.73	103.68	108.86	106.41	109.81	105.03	108.92	112.02	109.92	104.65
110.99	105.26	109.59	106.79	106.93	111.02	106	108.71	106.14	112.44	108.7	111	110.84	102.84	111.68	105.31	108.3	107.3	110.7	107.08	105.3	115.43	110.63	106.1	105.07	106.67	106.78	103.91	110.15	103.63	113.22	108.52	109.44	110.71	103.01	108.75	110.38	103.7	109.7	108.73	109.73	109.85	108.21	113.69	102.95	109.97	105.7	107.14	107.04	110.54
108.43	104.57	107.71	106.46	110.32	108.52	108.42	112.5	105.82	109.21	113.2	111.85	107.25	110.15	109.26	106.09	106.48	105.49	111.05	107.06	110.16	109.79	106.49	108.13	109.59	107.06	107.94	105.49	109.52	106.25	103.75	107.74	107.3	106.38	106.85	105.04	102.91	102.87	104.45	108.99	109.28	106.11	110.37	107.66	112.56	110.21	107.56	107.46	108.5	104.72
105.13	101.07	101.82	107.09	103.29	102.68	104.9	103.87	100.26	105.47	106.88	103.69	109.74	105.47	106.95	107.45	105.35	106.19	104.69	110.94	108.28	100.32	108.36	107.47	107.52	106.03	102.82	103.12	103.24	103.89	106.8	105.19	104.41	106.26	106.32	103.12	105.62	106.51	105.81	101.78	105.02	105.48	109.13	105.96	102.4	108.23	106.89	110.55	104.98	104.62
105.44	110.87	106.35	110.44	106.49	109.15	110.65	108.15	108.06	108.73	110.48	112.87	107.17	108.8	107.03	111.84	108.17	110.11	111.9	110.17	113.52	106.85	112.3	109.54	110.18	115.43	109.7	106.6	107.79	108.58	106.21	110.39	109.62	108.05	111.74	106.34	108.69	110.69	110.13	112.95	108.95	106.78	110.96	108.97	108.34	109.66	110.22	112.29	106.65	107.15
99.339	99.856	99.439	100.89	103.22	102.81	98.183	100.78	102.37	100.33	99.559	98.616	94.887	98.643	98.084	99.95	94.121	98.367	96.645	99.293	100.51	102.93	99.693	107.16	101.28	99.045	100.96	102.77	94.802	100.33	99.335	100.77	101.17	101.21	102.73	104.33	98.657	99.645	96.442	98.484	99.675	98.039	99.945	105.35	100.52	106.07	99.875	105.64	99.78	100.86
110.42	109.56	108.56	107.46	110.01	109.51	108.7	106.89	106.71	106.07	112.54	110.81	109.97	110.02	110.1	110.67	112.78	112.83	108.13	109.17	108.32	111.34	107.29	106.5	110.85	107.84	110.47	107.98	114.12	107.89	110.31	112.34	110.09	110.07	109.3	108.73	113.9	108.62	108.84	109.74	113.2	112.55	110.82	107.97	110.65	110.45	108.38	109.89	112.25	114.18
107.45	108.91	106.12	104.86	107.55	107.06	108.61	107.29	105.89	108.4	107.76	108.13	109.07	105.29	107.76	107.48	104.73	106.52	110.76	105.63	107.1	109.51	107.23	108.19	110.84	110.05	105.99	111.24	108.59	105.83	105.82	108.5	104.5	106.48	102.2	107.46	105.96	106.06	102.25	111.01	103.36	104.57	104.8	107.62	106.96	101.36	102.73	105.58	103.43	106.82
105.05	113.35	109.59	104.19	107	109.13	108.37	108.39	108.21	109.13	109.1	108.2	105.93	109.56	110.75	107.52	107.24	108.55	105.67	107.03	108.25	107.53	108.05	110.94	113.78	106.35	109.4	108.19	107.74	108.86	108.63	103.72	106.18	109.09	108.85	106.03	104.26	105.33	108.57	111.03	106.93	108.31	109.7	106.19	105.87	108.59	107.79	108.53	104.08	110.84
111.52	104.83	111.41	111.08	108.66	111.23	110.45	115.1	106.35	106.85	111.93	109.15	109.26	105.3	114.42	113.69	108.09	108.83	112.4	105.21	111.06	106.49	107.64	108.18	107.82	109.08	107.28	107.28	109.13	105.86	112.48	110.56	112.18	107.82	102.64	109.97	110.51	109.46	105.45	106.76	107.52	112.38	111.39	113.36	108.66	111.3	108.18	109.24	108.86	110.68
107.36	105.29	103.66	110.13	106.31	106.37	100.68	105.7	109.29	105.49	109.21	105.45	109.98	109.74	106.59	104.41	108.79	103.25	104.9	105.42	109.39	106.86	104.44	107.56	105.36	108.93	104.49	102.59	109.2	108.39	105.87	103.79	107.62	107.14	107.07	108.26	104.44	111.09	105.07	101.76	108.76	107.62	110.33	108.23	101.45	104.82	107.2	100	105.59	108.07
108.55	112.53	104.49	109.7	104.11	109.2	104.85	109.52	111.01	107.91	107.65	110.27	109.65	108.29	107.44	107.32	107.01	105.76	108.68	108.29	109.55	107.68	102.61	107.16	106.5	110.82	106.93	106.8	103.82	110.24	106.2	103.92	108.46	102.57	109.27	108.59	112.32	107.81	102.48	110.33	112.3	112.04	110.48	105.48	108.61	105.69	108.61	109.13	106.78	104.68
103.51	110.33	107.65	112.15	107.96	108.09	99.88	108.31	104.53	108.91	107.2	108.27	110.7	109.25	108.72	106.7	111.42	108.76	105.37	110.12	109.55	112.76	109.59	106.94	107.73	107.75	106.99	107.05	109.49	109.31	106.32	105.24	106.47	104.48	105.59	109.89	111.61	107.83	106.78	110.13	106.47	109.52	109.22	104.09	109.62	110.01	106.04	109.01	106.74	111.93
108.77	104.59	103.67	102.86	108.37	109.84	106.81	109.78	113.79	107.28	105.02	105.87	106.53	105.56	111.12	107.46	111.37	106.87	109.6	109.78	110.56	105.2	108.11	105.85	109.66	108.02	110.52	111.01	108.16	107.38	104.74	108	107.56	110.99	105.94	108.04	103.24	110.68	107.83	109.36	106.7	104.69	108.36	108.66	108.1	109.4	103.79	110.83	111.26	110.05
107.06	110.45	102.32	106.22	106.73	104.66	105	106.51	103.11	104.77	101.79	103.73	102.88	102.94	104.2	102.92	105.88	105.84	106.22	105.35	103.49	102.82	104.99	101.15	105.32	103.58	104.45	105.33	105.72	109.27	104.25	102.33	102.73	103.15	101	104.5	105.88	105.59	103.74	108.05	107.52	105.01	106.79	106.1	102.76	107.35	107.29	104.82	99.93	107.36
103.68	112.72	109.77	113.06	107.83	110.85	109.05	109.46	109.61	113.35	109.66	106.96	106.16	103.33	108.97	108.27	112.13	110.45	103.28	107.97	105.73	111.62	111.53	108.26	109.38	108.32	104.88	111.72	106.28	105.16	108.14	107.99	108.7	110.48	107.23	106.73	109.9	108.13	102.85	101.4	106.94	106.92	106.54	110.48	110.76	110.7	106.87	108.72	108.73	108.37
104.28	103	106.71	105.75	105.99	102.82	106.15	107.33	108.53	104.46	104.83	107.96	106.14	108.23	104.33	101.86	104.15	106.36	100.41	104.66	105.91	107.09	106.8	104.6	104.87	108.11	104.15	103.72	107.32	103.07	105.71	106.54	110.02	104.68	103.84	108.13	104.05	101.36	107.55	103.73	101.89	107.7	108.01	107.53	106.12	105.69	110.1	106.49	99.594	104.91
104.17	101.81	105.28	108.53	107.14	106.72	103.18	105.93	103	110.03	111	107.11	106.72	112.05	108.45	100.77	109.05	108.9	106.75	109.93	110.33	108.11	104.18	106.54	107.59	107.26	101.54	103.85	106.67	109.42	106.49	106.37	106.88	108.1	103.42	109.61	104.09	102.56	110.58	106.39	102.83	104.83	103.22	107.99	105.61	105.77	110.52	105.45	102.84	104.34
92.974	94.57	95.25	96.554	97.988	98.552	98.889	93.159	99.014	96.951	103.42	96.952	100.43	94.308	98.07	98.947	100.4	101.15	96.976	94.712	97.715	100.1	99.855	98.697	96.976	94.605	97.674	99.034	100.2	99.812	101.34	100.42	102.6	94.301	96.597	98.53	96.441	94.214	97.533	96.962	96.218	96.992	94.108	94.806	101.27	93.578	97.78	100.49	98.733	95.632
97.993	101.3	95.995	94.506	98.232	96.139	97.137	100.11	98.914	101.52	97.34	97.162	97.859	99.627	99.613	96.991	104.39	98.014	98.336	94.056	97.341	98.315	93.871	97.635	95.252	97.656	99.465	95.586	96.09	95.877	101.42	100.45	95.985	102.98	98.821	99.899	100.88	97.736	95.243	95.417	100.25	94.117	98.274	101.67	97.506	94.362	95.887	102.16	100.52	99.217
113.49	111.76	112.95	112.58	111.15	106.74	112.22	112.17	105.81	110.47	109.96	111.17	109	112.79	114.15	114.57	112.92	109.01	110.5	107.16	109.06	115.98	110.31	110.15	105.9	110.79	109.73	107.35	109.83	106.54	106.9	109.91	111.57	112.06	111.79	105.61	109.17	110.61	111.23	108.31	109.5	110.07	111.54	113.74	106.95	109.31	111.54	109.4	108.75	112.71
101.58	104.34	104.25	105.02	109.35	106.73	104.08	107.48	108.79	107.89	103.31	109.2	105.24	103.76	107.64	101.87	105.49	106.3	105.91	104.19	104.13	114.01	103.06	103.73	106.27	104.66	104.55	108.11	101.72	104.27	104.77	108.96	107.06	107.83	105.75	106.15	107.32	104.81	105.25	106.68	104.73	109.62	108.31	107.08	107.65	107.14	105.38	110.84	109.34	107.49
100.33	102.48	99.94	103.09	96.222	98.175	102.57	102.78	99.612	99.014	97.741	101.64	98.945	102.19	99.686	98.088	97.628	105.36	101.62	95.731	103.91	100.94	99.509	99.64	100.02	99.808	101.63	101.64	98.182	102.36	98.932	99.716	100.43	96.848	103.65	104.5	101.98	103.35	101.63	97.701	98.01	104	104.72	101.4	100.25	102.27	101.16	101.59	101.94	98.163
109.16	109.87	109.13	111.39	110.9	110.52	109.65	104.67	107.3	110.72	109.2	106.6	107.63	106.86	106.49	110.92	104.99	107.56	107.27	102.89	105.85	108.39	104.48	110.79	104	111.85	110.09	110.35	105.78	109.79	110.11	114.11	106.64	106.42	109.22	108.49	108.97	109.6	105.27	106.14	105.13	108.41	108.4	110.77	106.54	112.24	107.99	111.15	107.69	108.77
108.33	105.48	104.27	102.98	107.54	102.46	105.64	101.53	104.29	106.35	105.82	107.19	107.34	103.62	106.56	104.47	106.46	103.3	101.32	106.09	107.61	106.87	106.54	104.33	105.89	104.08	104.81	106.6	106.54	102.32	102.68	107.31	105.41	102.95	110.36	104.49	105.84	106.88	107.28	106.09	104.87	105.28	101.94	110.1	108.89	104.07	100.39	105.63	106.5	105.37
104.96	105.59	106.69	103.79	102.78	104.35	109.81	103.52	109.55	108.25	104.84	102.37	108.54	103.74	103.08	108.23	104.12	106.02	101.86	108.63	101.96	101.84	111.21	106.33	106.46	107.97	105.62	107.66	98.22	107.83	106.58	102.28	109.62	104.26	103.25	105.87	103.19	103.73	104.22	107.95	103.64	109.36	105.32	103.42	104.84	104.98	105.17	108.02	103.77	101.9
109.71	104.96	109.86	108.1	107.07	111.23	105.36	110.04	109.98	106.43	111.25	113	110.09	109.8	109.41	105.51	107.22	105.35	108.71	104.08	107.72	111.46	110.06	105.15	105.15	108.59	106	105.58	106.95	106.65	108.38	105.07	107.75	112.52	107.91	109.37	108.04	111.25	108.31	105.05	108.42	111.1	111.27	105.36	109.56	111.38	114.11	109.26	110.43	108.77
100.83	98.188	99.11	100.76	99.664	101.26	98.365	103.69	99.772	103.04	100.04	96.912	101.43	98.11	100.13	94.623	104.13	99.253	101.72	101.24	96.368	101.18	95.967	97.348	97.363	102.27	100.15	102.62	97.448	102.89	95.57	99.256	104.36	99.037	96.902	100.11	101.05	98.818	96.758	100.3	103.82	97.504	110.83	102.66	99.899	100.5	100.21	98.406	101.95	96.862
107.2	109.81	109.37	112.3	104.21	105.38	109.18	110.71	104.58	108.18	105.17	106.68	110.06	108.55	107.67	110.28	106.52	105.38	106.31	107.22	109.19	106.9	110.41	107.83	106.6	103.18	107.07	110.33	107.88	111.03	106.75	105.81	107.73	109.41	108.44	106.09	110.56	104.57	112.12	107.75	109.94	108.25	108.61	106.85	106.72	107.58	111.41	105.01	105.82	104.28
98.273	107.1	105.93	99.82	102.53	97.48	105.62	101.03	102.68	104.22	103.66	101.32	105.06	105.99	104.32	105.18	103.06	97.602	99.758	103.91	99.359	102.22	102.5	99.45	103.26	106.08	103.64	101.58	104.2	98.218	102.74	106.4	98.754	101.68	99.405	103.16	101.98	105.01	100.75	104.83	97.57	103.81	97.792	99.927	104.72	98.946	107.36	99.771	102.74	101.96
103.06	105.36	105.42	105.88	106.33	102.47	106.11	102.33	107.43	104.13	110.86	106.02	105.83	108.11	106.42	106.1	103.04	111.81	103.57	107.26	105.45	104.81	107.12	105.68	105.28	109.82	110.17	106.4	107.05	102.71	102.39	107.91	103.75	106.67	109.5	106.7	107.37	104.86	108.78	105.38	107.04	107.78	107.96	104.98	110.12	107.13	109.75	104.83	108.74	105.72
107.12	111.35	112.28	108.76	111.5	110.73	109.9	112.47	108.88	107.3	107.07	110.66	107.38	105.69	104.87	109.36	109.02	107.92	106.36	110.92	111.95	108.98	105.09	105.7	108.42	109.59	106.85	105.1	106.73	106.66	107.37	106.1	104.58	107.61	105.04	110.74	106.82	108.01	107.6	106.48	110.78	105.23	105.76	107.7	109.35	110.23	113.2	106.81	107.28	108.98
106.06	106.9	107.24	106.33	103.94	107.62	103.35	108.25	103.94	101.89	103.25	107.6	106.16	107.19	106.51	106.09	101.42	110.37	103	108.84	104.94	107.27	107.23	102.62	104.71	104.41	110	102.6	101.39	102.61	107.98	106.36	102.85	107.65	104.71	104.66	103.5	103.73	108.54	104.67	104.17	108.01	101.09	103.56	105.24	106.49	106.27	109.52	101.93	107.19
105.85	104.43	102.9	103.6	102.08	104.63	105.07	106.37	106.94	109.47	106.1	100.91	106.95	111.52	105.49	109.18	106.56	102.24	108.26	106.13	103.58	101.27	104.97	107.29	106.74	104.44	104.24	108.54	107.61	105.41	105.64	104.26	104.69	102.75	108.44	106.75	104.91	103.99	102.25	108.81	105.24	109.49	104.72	105.18	101.16	106.66	106.95	103.7	101.4	107.93
104.03	107.34	108.06	102.58	103.36	109	107.87	110.32	106.07	102.34	107.49	104.46	104.64	109.08	106.12	99.712	107.55	106.05	109.75	104.47	103.5	105.28	103.59	104.83	102.39	100.7	107.09	109.01	107.44	104.8	106.27	109.85	107.13	100.96	108.82	102.24	102.57	104.78	106.24	106.97	106.86	101.49	106.83	107.25	103.42	107.3	107.57	106.35	107.03	108.82
97.889	96.036	94.354	97.193	96.012	98.333	100.08	94.274	99.891	100.44	103.39	98.943	98.27	99.757	98.224	95.763	92.974	97.234	96.556	96.941	97.136	96.538	92.935	95.31	95.789	98.897	98.801	94.767	96.195	96.299	99.357	99.919	96.432	100.13	97.516	98.583	96.326	97.59	96.008	97.708	91.95	97.965	99.751	101.91	100.29	99.498	100.38	96.908	97.344	98.876
102.49	103.9	106.8	106.3	108.13	104.47	106.85	108.75	110.71	104.59	107.02	106.82	105.1	104.25	108.3	106.72	107.8	100.52	105.3	102.77	104.67	108.12	107.87	105.24	109.5	108.28	109.14	107.58	106.91	105.95	104.76	103.55	106.67	113.91	105.72	103.42	105.27	105.25	107.87	105.88	106.77	105.56	107.34	111.61	105.12	106.19	107.38	105.7	104.02	109.26
103.41	102.54	111.56	104.2	106.72	103.85	99.7	101.78	109.25	107.25	110.45	105.05	111.08	108.58	110	106.08	105.97	106.77	109.97	107.07	105.56	110.51	109.09	104.22	106.98	106.67	108.03	106.25	107.35	100.94	109.88	107.08	106.09	106.56	104.56	103.96	106.16	106.04	108.2	104.48	106.6	110.72	108.67	104.81	106.95	107.36	108.12	104.47	104.62	106.97
101.12	110.5	102.7	104.67	110.95	106.63	104.67	104.78	107.41	104.57	104.78	105.16	104.05	107.28	107.29	108.85	104	101.82	109.07	107.46	106.92	102.98	106.92	103.76	106.71	110.17	104.52	101.5	107.06	107.18	110.34	110.94	106.89	105.83	106.21	109.62	111.92	105.63	108.38	106.55	103.86	109.52	101.83	108.93	102.8	110.04	108.99	107.18	103.55	106.95
106.68	110.39	107.66	105.86	109.69	107.34	104.03	107.15	110.56	109.44	109.81	108.95	110.84	110.84	109.88	108.99	110.47	109.76	102.2	103.86	109.01	108.75	110.52	105.83	108.5	108.84	105.35	105.87	110.29	109.86	107.76	107.65	105.53	107.6	111.08	108.04	105.17	104.69	107.56	102.41	106.22	107.19	104.5	111.81	105.96	107.12	106.98	105.95	109.07	107.15
96.39	95.735	93.842	98.112	101.19	98.537	97.078	95.278	98.077	99.766	99.697	99.354	98.831	95.638	100.52	99.444	102.14	97.124	100.89	102.23	97.063	93.99	96.47	94.744	95.136	97.259	95.779	102.19	101.87	100.27	100.73	103.24	96.488	95.115	99.023	98.925	98.217	99.587	102.91	98.85	101.18	96.932	96.103	96.574	99.436	100.05	99.409	97.588	98.569	98.769
107.93	106.29	110.39	108.47	105.96	111.03	108.37	106.76	109.9	108.55	105.51	109	108.77	102.01	107.58	101.66	108.18	108.77	103.42	110.62	106.05	106.88	109.66	105.29	109.11	107	107	107.23	111.85	106.48	108.58	108.85	107.5	103.51	104.18	103.56	111.14	109.57	106.03	105.66	112.04	107.86	108.07	107.13	104.85	105.22	110.88	109.42	107.93	112.13
106.98	105.66	104.5	106.64	104.99	106.08	102.31	105.5	111.55	104.44	107.01	103.58	102.19	107.66	102.1	99.167	110.73	104.71	104.25	107.38	104.04	105.07	112.06	102.73	104.98	107.73	107.03	102.73	104.46	103.12	109.53	104.77	105.62	100.21	108.13	106.24	101.99	103.2	103.61	104.56	106.84	105.96	104.25	105.47	103.71	103.11	103.22	110.21	101.32	105.66
100.39	100.6	103.92	101.43	96.863	95.006	101.68	98.411	101.29	97.173	99.321	97.975	96.381	98.854	102.33	99.316	101.95	99.205	101.04	100.22	97.284	102.87	99.984	99.388	104.29	98.582	104.75	101.09	98.902	101.64	97.942	96.956	103.84	95.4	101.45	102.19	103.61	100.88	98.589	96.508	102.93	103.73	99.439	93.557	102.98	100.58	104.63	101.92	103.78	97.659
107.29	108.89	103.45	107.79	105.92	103.51	104.68	105.34	104.05	106.39	108.15	106.04	106.09	105.99	108.17	106.69	105.92	107.69	107.44	104.22	105.96	106.58	110.8	104.23	104.17	112.62	106.79	108.09	103.79	104.55	102.32	109.78	111.49	108.5	105.62	104.19	104.57	104.15	105.44	102.43	106.42	104.72	105.14	105.29	104.07	106.78	106.39	106.29	109.22	105.65
108.56	107.37	106.73	106.67	107.46	102.7	102.21	107.62	106.72	101.26	108.69	102.82	107.41	105.02	104.23	107.13	105.59	105.49	105.92	102.67	107.31	103.55	108.88	106.53	102.52	104.37	102.05	107.89	107.18	103.71	107.31	105.66	104.43	108.9	106.01	103.73	108.81	107.26	105.05	106.4	109.21	107.89	106.28	103.9	106.18	106.7	104.92	102.67	101.83	103.03
100.7	93.729	98.958	100.94	100.43	96.174	95.234	95.621	96.915	99.495	96.045	98.417	99.553	99.881	95.095	97.219	96.145	102.15	95.427	98.463	97.79	98.747	95.774	104.53	98.011	99.185	96.243	98.607	97.375	96.082	94.203	98.54	99.829	100.88	96.003	98.566	96.941	99.77	99.538	100.3	94.229	99.763	99.789	95.499	98.294	101.38	93.247	95.777	94.996	98.986
108.52	109	106.75	108.65	100.37	104.57	108.21	111.06	108.32	109.38	107.44	106.45	105.74	109.45	109.54	108.76	106.36	111.74	107.74	107.31	104.39	111.79	111.27	105.23	104.44	104.13	105.96	106.29	109.49	112.39	104.91	112.4	110.56	107.37	109.13	110.07	107.21	107.17	106.56	108.12	105.37	108.6	109.21	111.84	107.92	110.81	107.36	110.64	108.03	104.31
97.534	97.722	94.961	99.377	96.147	100.5	100.99	97.146	100.15	105.1	99.162	96.769	99.62	97.152	95.759	99.857	98.65	94.917	97.651	96.746	98.893	95.976	96.623	94.844	100.39	98.837	97.438	97.171	96.821	98.831	101.32	98.166	93.478	95.011	95.696	96.54	100.79	100.41	98.566	99.469	94.237	99.532	97.908	97.612	98.498	99.078	94.871	97.688	97.732	91.664
109.76	108.76	109.05	109.01	105.88	107.08	107.35	107.62	109.81	111.12	110.95	108.46	105.33	110.96	110.65	107	109.15	109.86	106.3	110.58	113.22	111.31	108.07	113.16	109.56	109.65	104.2	109.36	106.71	107.77	111	106.42	113.71	107.88	103.77	107.54	106.19	111.7	108.55	112.72	104.36	110.36	111.87	106.28	110.2	109.29	110.7	108.39	109.09	107.64
108.34	107.46	109.93	104.91	111.19	103.94	105.25	109.51	108.06	106.7	111.16	103.39	106.79	103.79	104.02	104.93	109.95	106.4	103.79	109.28	103.51	105.64	104.71	104.72	109.67	104.53	106.25	108.59	110.78	106.59	107.9	108.39	107.57	106.33	106.48	108.37	106.15	104.11	109.59	108.08	107.06	105.55	103.55	102.72	104.96	107.58	104.48	107.76	105.62	111.18
106.96	106.23	105.58	108.8	106.16	105.8	105.73	100.48	103.09	103.55	105.72	109.61	107.18	104.52	105.9	107.71	107.62	106.62	104.56	104.99	106.12	109.5	105.72	103.26	111.18	103.09	104.84	111.15	104.08	107.31	107.3	109.55	107.03	108.01	109.93	105.86	104.33	109.09	103.39	105.96	106.79	103.43	107.24	102.03	107.78	104.64	104.03	109.64	107.89	105.65
106.33	109.74	110.68	107.5	109.81	108.14	107.45	106.86	108.26	106.54	108.39	110.64	108.35	112.07	110.14	105.2	108.08	108.06	106.99	108.46	109.01	106.96	108.79	104.37	106.56	109.93	111.37	108.17	111.21	108.7	113.5	105.15	106.8	106.92	109.97	109.25	105.76	105.33	112.84	114.54	105.83	105.88	109.12	105.01	110.9	103.81	105.3	108.53	107.59	110.81
97.573	100.48	98.447	101.73	99.417	93.738	92.38	100.11	100.48	100.21	102.24	100.68	96.262	95.881	99.451	101.35	99.87	100.16	100.16	99.416	94.897	99.47	95.729	102.73	100.8	101.71	100.27	99.876	97.297	97.969	96.809	100.26	95.194	97.968	94.311	101.46	96.631	98.016	98.18	96.314	97.167	97.908	102.86	97.055	96.476	103.99	96.819	100.16	100.59	97.766
105.05	104.64	104.07	106.24	104.37	104.69	105.53	106.43	102.69	100.42	106.72	108.49	108.93	102.56	99.388	105.38	99.716	105.87	106.27	102.15	102.76	103.38	106.08	105.76	106.69	107.74	101.63	103.51	107.06	99.606	102.12	108.15	106.73	104.71	104.11	106.69	103.83	104.68	103.47	102.97	109.98	106.8	104.7	105.17	106.31	107.22	107.57	104.58	107.68	104.87
107.35	101.87	108.59	102.25	105	106.95	106.71	105.92	105.74	105.99	107.97	103.63	104.37	104.48	106.17	110.91	104.09	106	101.95	107.6	104.62	101.2	103.84	108.04	105.99	108.24	109.49	103.15	108.93	109.04	104.18	108.36	100.92	107.39	106.93	107.74	104.24	104.47	106.01	106.93	106.83	107.85	106.17	104.53	106.36	105.23	104.74	106.42	105.02	106.36
109.09	109.42	110.82	104.78	105.49	104.87	108.76	108.27	109	108.38	103.98	105.92	108.75	108.78	108.48	108.15	105.7	109.58	108.17	107.77	112.32	102.47	111.43	103.89	108.45	105.55	104.37	106.89	107.4	107.01	108.18	103.51	113.76	107.6	104.61	109.5	107.41	105.97	109.29	109.05	107.14	105.76	105.45	109.09	110.07	107.79	108.03	101.83	107.46	111.02
108.52	107.53	109.36	110.1	105.35	109.61	109.3	104.92	110.54	110.26	107.48	110.67	110.46	108.67	109.7	105.53	103.7	112.3	112.72	105.56	105.89	103.79	109.5	107.77	111.74	106.43	108.36	113.08	104.59	112.26	108.71	106.72	108.25	112.74	104.73	106.78	109.88	109.52	111.17	103.62	108.82	107.17	106.65	105.92	109.5	109.94	113.99	110.16	101.58	105.96
110.97	104.45	109.17	110.44	106.96	107.21	105.79	111.46	108.69	106.17	106.52	105.93	111.25	105.56	103.79	104.13	108.74	107.91	108.7	108.11	106.23	110.76	111.46	107.06	109.36	109.74	107.74	102.76	108.86	109.45	112.26	108.59	107.59	110.14	110.62	109.44	107.54	110.07	112.86	105.05	106.24	107.04	109.59	109.66	104.84	105.54	112.84	108.33	101.7	106.61
107.03	108.92	112.75	111.08	109.77	109.63	105.95	110.31	107.79	111.7	107.08	107.58	109.98	107.62	111.16	110.52	109.42	109.62	109.46	108.12	111.22	108.5	112	110.62	107.22	109.82	109.02	110.99	111.41	109.42	108.11	111.48	114.32	109.74	107.46	111.16	108.85	110.04	109.29	110.65	111.47	114.78	113.55	110.59	110	106.87	114.51	106.75	111.29	108.69
101.63	99.612	110.91	101.39	106.5	107.76	109.39	111.38	106.82	106.12	103.83	107.78	102.93	107.38	104.71	104.2	107.89	104.12	101.9	104.41	107.4	103.83	104.86	103.17	106.68	106.07	106.78	101.91	104.46	108.74	105.74	102.32	99.139	103.65	104.73	104.59	110.19	110.08	110.11	108.99	110.01	107.68	104.81	104.05	110.84	106.49	107.88	107.19	109.51	110.97
105.73	104.22	112.25	102.55	105.7	104.01	103.56	100.29	106.29	103.96	108.99	107.24	105.14	110.25	105.16	107.16	107.11	103.2	107.85	104.27	104.18	101.08	102.77	107.09	101.51	108.49	104.33	107.64	103.82	105.11	105.7	107.41	107.43	109.09	105.74	101.63	103.12	105.17	103.25	101.15	106.01	105.14	108.51	108.09	108.19	106.49	105.36	108.9	101.47	106.51
105.57	109.46	109.91	109.52	106.86	110.13	102.86	110.06	110.77	108.96	107.77	106.21	106.02	111.45	105.38	105.2	106.85	112.61	112.65	105.71	105.15	109.47	106.6	106.96	108.81	110.31	105.08	107.66	108.4	112.94	106.6	111.24	103.15	107.87	110.95	104.54	108.21	105.93	107.57	106.98	110.4	113	109.69	106.92	106.51	111.77	106.56	106.16	110.17	112.95
110	111.36	111.12	111.02	106.73	112.09	111.42	108.75	112.19	108.47	106.27	112.14	109.43	110.83	108.84	115.66	104.99	108.98	107.08	112.01	111.14	110.57	104.6	110.4	112.13	110.55	107.61	109.4	110.52	116.81	106.26	111	108.13	104.65	110.76	108.62	108.32	115.63	111.78	109.31	113.01	108.31	109.53	112.9	112.3	110.49	112.34	108.46	110.55	110.45
97.657	104.5	104.07	99.127	101.87	104.03	98.178	102.97	100.25	100.07	107.31	100.93	104.83	105.33	106.97	100.01	100.69	104.32	101.81	102.21	101.7	97.778	99.082	104.89	105.03	107.87	103.36	99.423	101.77	102.69	99.857	104.2	105.94	104.04	103.31	96.64	107.64	103.68	98.551	103.52	105.6	99.119	98.596	103.58	103.62	105.26	104.89	103.61	103.69	101.64
98.909	97.998	95.248	100.43	99.103	97.248	97.143	97.441	95.345	94.384	100.17	100.52	99.571	99.383	94.23	99.334	95.043	100.63	101.76	99.454	97.764	98.961	99.047	97.684	98.973	97.32	96.125	97.546	97.652	98.538	97.709	105.02	101.44	98.908	98.49	98.753	95.138	97.756	99.209	97.866	99.539	95.005	98.62	97.982	98.5	99.183	96.405	101.16	100.35	96.665
102.53	103.2	95.992	105.53	98.253	98.792	102.14	102.64	99.561	98.79	99.725	99.472	101.01	99.132	103	98.465	104.16	100.37	99.041	101.37	100.39	100.48	101.25	102.18	100.8	100.51	97.461	102.08	104.33	102.14	100.75	98.337	103.26	99.583	100.36	99.873	105.06	98.977	96.856	102.23	100.37	100.93	101.3	101.49	101.9	100.52	96.376	99.996	104.04	102.26
106.38	112.23	107.23	107.26	106.03	108.39	108.02	104.86	109.79	105.52	114.14	109.41	105.83	112.29	107.96	111.22	107.15	109.05	111.76	106.66	110.19	107.09	107.66	106.19	111.16	104.38	108.89	112.7	107.04	107.91	106.63	108.6	110.58	112.56	106.28	107.54	108.44	107.47	109.98	113.01	109.91	109.38	109.12	107.63	111.11	108.72	104.57	107.7	109.32	109.31
105.86	100.33	106.01	107.55	104.08	104.53	109.77	104.45	109.01	103.07	107.05	108.13	105.35	109.84	103.64	106.25	107.95	104.41	108.3	108.1	105.68	108.92	106.03	106.54	108.33	106.61	105.65	102.78	104.66	103.7	100.46	105.54	101.89	106.08	106.9	104.18	111.17	102.83	108.27	106.64	102.77	108.24	105.31	107.97	106.93	105.67	103.53	104.7	101.62	106.52
106.23	114.53	108.93	110.63	108.64	108.01	106.34	106.72	109.62	109.31	104.68	109.17	107.61	108.15	107.79	114.61	111.39	105.32	115.57	110.3	108.88	106.96	109.78	111.84	103.95	110.05	104.1	107.66	107.62	107.23	109.49	108.32	111.06	110.45	110.53	112.47	111.23	109.47	105.67	105.67	105.13	106.28	108.9	106.01	105.95	108.66	109.31	111.13	109.59	110.95
105.17	110.06	105.9	105.03	105.08	110.46	102.4	106.3	106.82	104.25	107.17	103.26	108.63	106.58	107.5	103.77	107.68	102.33	104.44	108.27	102.71	103.3	111.33	104.76	104.05	106.47	105.88	107.84	102.17	111.75	108.71	105.68	100.44	107.33	109.74	106.84	106.8	107.68	109.07	103.76	99.694	105.68	105.31	107.52	106.44	105.35	109.47	108.25	104.39	104.49
105.08	107.03	108.1	107.34	110.75	109.68	104.93	108.5	106.63	107.88	109.68	105.94	105.91	108.23	112.79	103.85	107.63	105.1	112.5	111.56	104.7	107.35	105.97	106.89	110.97	110.84	108.5	112.83	104.5	105.15	104.51	106.04	110.03	111	112	111.78	107.11	107.87	108.6	111.89	109.02	108.2	113.03	108.06	110.84	106.15	103.3	107.02	106.4	104.63
97.435	99.572	97.324	96.489	98.858	97.874	101.64	101.1	99.322	94.241	97.491	95.436	99.468	97.174	99.873	99.728	97.342	98.758	100.62	98.082	99.909	97.898	97.053	98.093	98.3	95.633	98.955	99.798	96.758	95.818	96.96	94.699	96.126	96.156	95.969	98.996	99.849	100.36	97.338	99.31	98.316	98.152	97.623	95.052	101.49	96.023	95.743	100.45	98.11	93.115
109.96	110.21	108.31	107.65	101.54	115.22	105.68	112.21	105.38	111.9	103.38	104.22	106.65	112.05	109.42	105.75	108.12	109.42	106.78	107.61	108.77	108.62	111.42	105.88	110.56	113.22	111.34	104.12	105.68	106.26	113.28	103.51	108.06	104.78	108.66	105.83	107.27	110.97	111.39	111.27	104.45	110.28	107.74	110.79	105.71	108.1	108.97	111.69	108.42	110.55
110.95	104.77	104.04	108.32	106.75	104.04	113.62	108.76	104.78	109.58	106.22	103.06	107.81	106.29	108.56	107.09	108.33	110.59	106.36	105.62	108.77	102.49	107.4	106.04	104.82	105.07	108.03	108.69	107.3	110.73	104.74	107.37	107.1	107.7	105.54	108.97	104.88	107.08	108.2	106.32	107.32	105.53	106.49	108.84	107.79	106.38	105.12	111.66	103.27	108.37
100.71	102.08	106.8	102.74	109.34	103.41	101.83	102.99	107.87	107.54	106.22	106.08	110.01	108.24	109.8	104.11	104.47	106.09	105.25	107.82	108.01	103.64	106.75	109.88	107.29	103.67	101.22	106.61	105.16	106.45	104.8	107.31	104.58	102.52	108.35	106.56	106.3	105.33	103.54	110.95	106.02	110.05	106.12	103.1	107.6	102.64	103.03	104.53	106.6	110.14
89.482	96.826	94.563	99.096	95.492	99.78	98.231	94.306	99.58	98.467	99.517	97.991	100.26	95.507	92.76	97.756	95.3	94.167	93.165	101	97.296	95.36	101.92	100.85	99.315	100.71	97.048	96.387	96.946	98.534	98.6	94.678	95.926	98.482	94.948	100.86	96.054	97.335	97.995	93.917	97.35	99.745	93.871	93.61	98.411	101.84	99.132	100.42	99.684	97.361
104.84	105.67	105.03	103.8	106.58	112.78	106.47	102.63	106.19	102.94	106.57	108.66	105.75	104.71	102.77	101.6	102.93	104.21	107.29	107.96	106.41	106.36	107.3	103.29	109.7	106.2	103.92	102.1	106.78	104.26	105.75	101.75	104.92	101.15	108.91	103.49	101.32	105.22	112.36	105.33	101.17	103.34	106.41	109.36	105.19	108.33	109.56	109.95	107.21	105.48
111.31	113.59	110.87	111.35	108.02	109.29	110.91	113.04	106.82	113.47	112.95	108.55	112.85	109.49	107.48	108.35	108.89	108.18	107.98	109.14	111.91	107.8	106.79	105.36	109.16	112.19	114.98	111.22	110.95	108.05	108.96	106.27	110.54	105.49	107.8	108.41	107.14	115.9	111.89	106.73	106.53	110.49	110.27	110.72	107.85	108.17	110.94	113.34	111.63	111.88
103.16	104.66	107.8	105.92	103.38	106.08	105.37	105.45	107.43	103.25	106.11	105.67	107.36	105.68	105.3	102.13	103.2	104.96	103.29	108.63	102.31	108.5	104.75	105.15	104.71	105.84	108.64	102.46	103.94	107.15	104.83	102.57	112.17	107.75	104.23	105.32	100.51	104.81	103.64	105.94	105.75	104.69	111.85	106.38	108.42	105.02	103.3	106.53	105.17	104.38
104.87	107.98	109.37	105.25	106.06	104.74	109.2	109.36	108.68	104.3	108.52	111.33	107.48	109.13	107.06	105.06	105.9	106.86	107.05	101.44	111.18	106.84	107.35	107.31	112.49	106.95	111.02	106.76	106.87	113.34	106.92	105.13	111.05	112.15	110.31	107.99	106.44	107.84	110.55	107.13	108.63	107.92	105.4	109	108.72	112.61	107.34	103.77	106.51	107.34
106.87	105.09	106.68	110.63	112.28	109.85	106.79	109.13	109.56	107.9	107.59	111.47	107.21	110.95	113	107.48	109.1	108.48	111.64	106.65	106.67	107.15	111.66	108.52	110.4	110.07	103.67	108.06	111.79	109.17	112.18	109.07	109.56	108.56	107.37	107.85	106.3	108.06	110.6	109.01	105.63	107.97	110.04	108.29	107.67	109.76	108.05	107.65	108.84	106.36
108.16	106.42	105.57	111.87	108.36	100.36	107.36	109.69	107.75	111.85	109.17	105.97	110.35	108.45	111.68	112.81	107.13	110.62	111.39	109.49	106.84	107.36	110.61	106.6	107.14	109.8	106.48	106.25	107.26	110.59	108.66	111.95	112.17	112.95	101.77	108.06	108.2	104	106.31	107.81	110.67	109.15	109.06	104.74	108.87	106.99	103.53	109.85	104.49	105.66
108.97	107.81	106.02	106.32	105.19	102.65	101.73	106.58	107.42	104.98	104.68	106.25	102.81	110.53	103.83	107.22	108.89	103.8	107.18	101.52	106.03	106.76	103.69	101.12	108.47	101.42	105.06	103.1	102.77	102.94	106.48	107.1	106.95	105.89	104.7	105.39	100.7	106.26	103.59	105.95	107.49	106.75	105.23	104.85	108.18	100.61	109.76	102.58	105.21	107.7
103.43	110.03	109.86	109.69	109.75	104.28	107.8	106.07	104.09	109.75	106.56	107.01	103.26	109.61	111.71	108.49	109.78	109.73	109.27	110.24	111.06	104.83	107.16	108.39	107.89	107.91	111.17	110.06	107.51	108.21	108.91	107.42	110.04	107.95	107.23	109.6	104.1	108.28	106.5	107.96	107.13	105	106.07	109.43	104.43	107.29	109.52	106.14	107.26	104.29
96.276	101.06	95.024	99.36	101.26	98.156	94.341	100.02	101.93	99.881	102.12	98.338	101.02	98.715	98.09	99.964	98.284	98.497	101.58	104.39	100.36	103.96	102.55	105.59	96.86	101.2	103.91	99.752	99.275	100.95	99.089	102.68	99.633	97.972	101.26	94.72	98.953	103.98	99.403	98.481	102.38	96.496	99.802	103.47	97.013	102.89	100.71	101.31	105.76	104.45
111.87	107.45	107.18	115.74	110.83	108.63	111.98	110.62	109.88	110.17	109.1	108.06	110.1	106.31	110.27	111.3	107.32	107.35	109.46	110.06	106.42	103.64	108.88	108.48	104.48	106.82	103.18	108.77	106.52	114.81	111.01	109.12	107.06	108.06	114.32	104.37	108.31	107.47	108.92	110.24	107.29	103.56	109.69	109.65	106.65	105.8	113.26	106.3	105.29	110.71
106.23	108.08	105.99	104.99	102.65	105.52	102.83	102.99	105.76	102.98	107.76	103.86	106.37	103.95	104.01	105.43	105.59	106.5	106.8	104.74	105.79	102.33	103.96	108.15	101.8	103.27	110.97	105.64	104.66	101.6	106.53	107.72	105.79	106.88	102.56	107.33	103.57	102.46	104.37	100.45	109.9	107.02	104.37	104.37	102.56	100.66	100.13	112.01	106.86	107.75
107.32	110.45	111.37	110.02	108.49	107.97	107.31	107.55	110.21	108.13	112.04	110.1	112.14	113.05	110.51	110.55	103.73	109.73	107.54	111.23	104.72	105.06	110.13	108.87	106.9	111.28	109.06	106.44	111.25	111.22	107.67	107.54	104.61	106.15	105.64	103.88	109.02	109.74	108.14	105.9	107.68	108.61	108.3	107.88	108.72	108.41	109.4	104.52	108.32	102.74
113.79	104.77	107.06	108.41	108.25	108.19	106.3	107.55	111.12	108.54	108.94	109.38	104.98	103.11	107.69	107.59	105.93	109.18	107.32	107.4	109.34	102.06	102.33	101	108.61	108.38	105.18	107.31	109.89	104.02	107.08	107.79	105.24	105.7	106.5	109.91	103.09	106.49	109.44	104.12	106.03	103.99	107.2	104.4	108.8	106.77	106.25	111.19	107.47	102.51
106.72	107.24	109.51	109.45	109.29	106.65	106.78	111.38	107.63	105.7	109.13	109.93	108.3	104.7	109.36	102.61	106.53	110.41	105.26	109.87	106.75	110.85	110.32	106.09	105.87	110.1	105.41	107.87	105.68	110.18	105.86	109.32	104.86	109.94	109.14	105.71	110.66	108.53	108.23	109.07	109.98	107.43	109.26	106.65	109.37	107.32	103.68	110.87	110.01	105
102.08	101.15	102.68	99.624	97.108	98.849	100.33	101.08	103.63	102.77	105.58	101.98	104.07	102.96	99.536	99.176	101.68	104.24	99.788	102.77	99.208	98.059	99.585	101.27	99.009	103.29	101.98	101.56	101.55	102.78	103.1	101.62	99.115	108.29	103.18	102.71	102.7	99.3	106.95	101.42	99.632	99.835	99.786	102.44	98.603	102.14	102.32	100.67	98.916	100.5
111.39	109.76	113.44	108.42	105.34	108.41	114.3	112.47	112.43	107.76	112.19	106.24	107.81	111.28	105.71	108.76	112.28	116.85	112.18	110.79	110.11	108.1	110.25	109.59	114.89	111.88	113.04	109.08	110.76	107.96	109.09	109.08	111.05	116.02	110.17	116.73	110.52	109.59	110.3	105.88	111.88	108.22	112.55	112.16	112.02	110.44	108.56	108.29	104.54	109.68
102.51	110.2	103.52	102.54	103.33	99.501	106.44	103.55	109.73	103.66	105.5	104.82	102.39	108.41	101.56	107.38	102.36	100.44	101.61	105.93	107.86	111.21	104.65	104.59	108.45	104.51	103.01	100.02	108.24	109.17	102.63	100.35	101.06	106.95	102.45	106.86	105.16	104.82	109.32	104.9	103.88	105.41	103.12	104.73	104.34	105.39	105.56	109.88	108.28	104.22
107.32	107.47	111.14	108.05	106.78	108.36	111.77	109.88	113.15	110.08	104.96	109.05	108.58	110.86	108.06	107.68	111.47	111.72	106.21	107.08	106.87	107.84	105.86	113.39	106.64	111.03	108.37	108.7	111.39	106.39	105.65	107.74	112.07	110.34	107.07	109.82	107.29	107.19	107.62	107.86	108.59	109.52	112.81	111.73	108.92	106.05	109.51	109.9	112.31	112.1
99.063	106.09	104.78	104.04	106.03	104.86	107.77	104.55	104.58	106.67	106.39	106.28	105.83	107.56	108.97	104.97	106.89	109.77	104.87	104.35	108.33	109	103.2	104.5	102.24	105.87	105.23	101.19	109.83	109.86	105.78	107.1	106.59	103.28	104.18	104.38	105.16	101.49	105.8	104.71	104.54	112.03	103.27	102.22	105.98	103.12	104.39	106.29	109.45	103.07
103.92	107.52	110.42	109.35	107.6	103.52	102.31	107.07	110.2	110.74	107.41	111.51	105.09	103.94	108.91	107.73	105.18	104.98	106.4	105.12	104.51	105.05	107.09	101.66	107	105.94	108.66	109.43	107.22	108.12	108.1	108.48	108.38	105.69	108.32	104.23	104.74	105.96	110.81	102.46	111.36	107	106.38	106.03	109.27	108.33	107.24	106.78	109.09	105.37
105.39	104.31	111.61	104.64	109.44	106.55	103.39	103.38	105.7	106.04	105.43	108.09	103.51	105.06	108.41	107.86	107.71	104.8	105.06	105.26	110.28	110.44	104.7	107.93	108.23	101.19	107.93	106.02	106.56	106.75	106.51	110.85	108.94	105.33	105.96	106.13	109.14	106.55	107.84	106.81	107.7	109	103.12	109.73	104.35	104.64	106.23	108.29	108.71	106.33
105.33	106.7	108.57	105.22	106.98	104.02	107.18	106.69	101.76	110.57	101.99	105.8	109.71	102.89	108.32	105.28	105.59	104.46	109.62	108.42	103.59	104.13	106.27	107.95	109.5	106.48	105.84	106.65	106.05	105.03	106.39	105.22	104.99	106.3	100.28	106.02	105.33	103.77	105.56	105.33	107.18	106.27	107.39	104.75	104.29	107	108.18	102.54	109.31	102.79
105.38	108.4	106.58	106.83	105.72	104.14	104.66	104.56	106.72	101.85	107.32	104.98	104.82	105.06	106.27	105.16	106.71	102.53	107.54	104.8	103.63	110.11	105.54	107.93	102.3	107.05	108.81	105.98	108.82	104.33	109.13	107.37	108.06	105.81	106.36	104.22	105.03	105.67	108.3	107.28	108.76	103.88	105.67	105.95	107.65	102.02	104.27	102.64	104.41	107.62
107	107.68	107.29	105.13	107.26	108.04	104.69	112.16	105.15	105.87	103.27	109.87	109.53	111.53	106.98	106.8	105.82	102.86	106.38	109.49	112.59	109.21	107.44	105.64	106.46	109.36	108.71	111.14	105.84	108.66	111.17	101.43	104.58	106.9	109.25	111.36	109.06	109.55	106.99	105.01	106.92	109.44	108.23	105.57	104.92	107.83	108.72	107.31	108.31	108.4
106.24	106.54	105.59	102.14	105.53	100.04	103.84	108.09	104.77	101.74	111.55	108.5	107.06	103.42	107.63	103.88	106.64	110.99	104.12	104.95	106.46	107.79	101.77	104.11	107.08	102.14	105.04	107.12	105.83	106.3	106.62	103.9	106.03	106.11	106.78	102.78	105.66	106.04	106.8	108.63	102.94	108.56	109.92	109.26	107.55	105.94	110.09	107.24	106.32	106.09
105.38	105.27	102.39	107.02	109.73	107.4	108.07	105.35	108.25	108.02	109.08	107.75	100.31	103.32	105.68	109.21	107.97	102.25	105.2	107.5	103.02	104.88	105.28	109.05	104.2	105.7	101.07	102.68	111.36	104.47	105.49	110.37	108.07	111.37	104.88	111.58	103.57	104.23	108.52	109.19	107.06	106.31	107.56	104.55	108.17	104.44	106.02	105.82	108.18	106.84
108.3	106.96	106.15	109.92	108.43	108.4	108.01	112.65	107.92	106.02	110.01	112.4	109.97	110.08	107.07	104.34	107.08	108.5	105.16	104.77	111.13	107.01	103.73	111.89	107.3	110.78	105.01	107	107.37	106.94	104.62	104.43	106.59	105.93	106.32	108.4	107.75	106.72	107.63	109.46	102.62	104.42	107.47	107.62	109.08	104.56	108.78	110.15	105.85	104.48
103.38	112.69	110.96	109.16	110.74	105.49	109.8	110.22	108.38	107.1	103.64	108.96	105.79	108.24	105.63	109.05	103.86	107.46	109.27	105.67	108.73	108.6	110.49	104.44	107.63	104.16	111.78	105.65	111.74	111.33	107.33	108.37	110.96	109	107.93	110.86	106.94	107.05	111.07	109.21	107.69	111.96	106.45	108.79	103.26	108.5	111.15	104.97	107.61	108.22
110.14	103.02	106.17	95.522	102.03	103.74	102.35	103.92	105.15	98.299	97.974	103.25	104.98	103.17	99.832	103.84	99.756	99.263	102.03	101.82	105.45	104.86	103.46	100.64	106.44	101.13	97.926	109.8	102.29	99.599	102.84	99.872	99.702	107.02	101.59	109.67	101	100.34	100.24	104.06	102.34	104.8	105.96	99.016	103.17	103.04	101.54	102.97	100.42	103.44
111.48	106.39	117.57	114.07	105.02	109.93	111.78	109.35	107.92	109.1	108.28	110.46	108.08	107.5	106.49	108.1	111.2	106.51	106.4	106.61	105.5	108.4	109.24	109.87	111.34	107.75	108.19	108.39	114.04	107.17	105.39	109.31	109.67	110.21	108.32	104.58	105.99	108.59	113.17	108.47	108.3	105.03	112.17	105.71	113.04	108.66	113.91	108.24	112	105.75
97.958	95.855	100.32	97.668	94.37	99.075	100.65	97.241	98.94	98.103	99.01	99.608	97.622	102.56	97.759	98.944	99.21	92.676	98.477	97.626	100.8	98.042	101.67	97.959	99.361	106.98	97.361	99.966	100.62	99.545	97.802	95.923	103.4	95.389	100.7	100.18	100.22	95.235	101.86	100.71	99.144	97.299	94.806	100.49	99.899	101.37	98.358	101.84	97.837	99.76
108.11	109.67	108.31	109.65	106.81	101.26	106.81	107.44	109.31	106.41	108.38	103.9	103.52	110.81	107.08	106.48	107.54	104.22	107.18	105.78	107.56	105.98	106.75	106.87	106.31	109.96	106.47	107.77	107.92	105.99	106.55	107.57	104.55	106.03	109.42	107.07	103.46	108.7	108.38	103.17	110.65	105.06	106.79	106.01	106.33	106.33	107.16	104.04	106.46	106.05
104.18	105.94	102.94	108.16	107.9	107.32	105.33	107.74	103.47	108.85	107.34	107.35	104.03	107.05	107.64	105.87	106.87	105.02	104.6	105.94	106.24	104.33	105.66	108.6	105.53	108.57	105.07	105.21	105.91	107.52	106.47	108	110.17	107.25	103	106.14	106.66	105.28	107.28	109.19	105.62	102.98	106.54	106.17	106.97	104.97	109.05	104.56	108.03	105.43
100.97	104.98	103.82	105.65	99.67	107.01	111.3	107.88	107.67	103.53	102.19	105.61	105.37	108.44	106.16	108.28	105.41	103.48	105.99	105.95	106.1	104.72	102.25	103.76	102.02	103.66	105.91	105.7	105.89	102.94	107.57	103.58	108.12	107.77	108.11	103.36	105.85	101.6	105.17	105.62	104.3	107.03	105.52	104.99	105.96	106.58	101.94	99.882	102.02	102.37
95.549	100.86	98.354	97.094	99.036	96.274	101.09	97.488	97.271	94.819	101.01	96.019	101.93	97.248	98.672	100.11	99.9	97.846	97.32	97.143	96.471	99.962	95.392	97.244	101.91	98.334	99.169	95.429	100.57	98.332	98.871	96.473	95.428	98.376	94.292	100.43	94.178	98.476	95.904	98.838	100.24	95.587	102.85	98.158	96.559	99.366	100.97	97.522	95.07	102.82
95.794	95.786	96.339	96.982	98.997	94.967	95.035	98.616	96.433	95.515	98.219	101.35	100.4	94.582	100.85	96.703	99.727	92.378	97.497	97.183	96.912	98.991	100.84	98.15	98.252	96.545	98.563	97.424	98.403	100.81	96.427	96.976	97.531	97.078	97.008	96.693	105.31	100.72	96.584	98.323	95.921	94.533	95.386	95.776	97.369	99.21	96.346	96.239	96.869	93.903
106.96	108.98	107.56	108.35	110.54	106.68	107.27	108.09	108.37	105.94	107.93	109.02	114.29	110.77	109.64	111.84	109.9	109.06	108.12	112.36	105.41	106.23	108.6	100.89	109.53	110.95	108.75	105.88	109.86	107.1	109.2	109.88	107.03	110.58	115	109.13	106.16	104.88	107.39	108.52	101.94	107.23	108.2	107.15	105.95	112.73	104.94	108.06	106.26	111.12
104.75	106.15	108.52	105.85	106.79	103.59	99.852	106.45	105.16	99.646	108.89	105.92	103.18	107.53	104.19	104.98	103.2	103.81	108.04	106.6	104.39	110.34	103.84	104.63	100.68	103.63	109.08	105	106.72	104.06	105.66	107.83	102.82	107.27	105.47	107.76	101.66	108.04	105.31	106.84	103.36	106.28	104.2	105.54	105.15	102.56	104.42	102.75	107.45	105.18
108.42	101.47	108.22	106.14	103.61	106.53	108.24	108.55	105.17	105.94	108.55	106.05	104.02	108.11	112.69	110.49	103.74	102.09	103.5	108.9	103.42	104.5	107.25	103.42	102.01	104.31	106.06	108.7	103.27	107.46	109.91	107.61	106.66	104.78	103.02	106.4	109.62	105.94	108.13	103.79	106.01	106.5	106.25	106.93	106.42	102.81	104.98	108.24	107.08	105.22
104.92	111.48	106.51	111.59	105.2	107.48	105.78	106.87	107.74	113.51	111.3	108.37	108.96	108.65	109.13	105	111.39	108.96	111.31	108.3	108.63	107.09	106.39	109.3	107.42	109.52	105.31	106.1	108.81	110.09	109.46	107.65	110.32	105.6	110.23	111.39	110.5	110.28	107.81	109.56	105.61	110.73	110.54	108.95	105.86	108.8	105.34	109.47	106.71	109.68
100.5	103.15	105.69	107.74	100.74	105.95	104.41	97.501	105.89	107.25	104.46	104.68	108.71	104.77	107.44	103.94	105.8	105.54	106.6	103.49	106.68	104.29	108	106.78	109.07	105.71	103.73	105.07	104.4	103.67	105.48	105.53	106.87	104.71	102.96	105.82	108.62	108.14	106.93	105.55	105.24	108.45	106.53	102.75	108.2	104.35	103.65	105.21	103.63	110.5
104.56	112.4	101.61	102.85	105.85	109.56	109.02	105.57	108.97	106.45	102.91	104.85	108.38	105.83	110.45	106.67	104.86	105.8	106.82	105.12	109.3	105.42	106.96	107.23	106.65	104.67	109.4	105.79	108.6	105.18	106.84	107.47	107.22	104.02	108.5	109.95	104.08	108.32	106.24	104.68	103.04	109.9	104.53	107.17	111.12	108.58	108.47	105.55	109.82	109.01
104.57	103.86	104.57	101.06	108.92	106.59	100.32	102.85	104.58	105.23	103.72	104.94	105.3	105.25	106.07	102.27	107.99	102.66	103.88	108.83	105.81	105.28	108.32	104.16	109.56	101.89	105.13	103.25	104.2	106.76	108.07	104.69	108.28	104.29	108.52	102.49	107.08	108.07	106.7	102.88	106.87	107.93	104.97	105.3	107.91	105.65	105.21	103.21	102.16	104.09
107.21	112.87	109.38	103.91	109.1	104.84	110.41	110.58	111.69	109.6	107.87	107.99	109.97	106.13	107.21	110.5	107.8	108.5	110.54	109.74	104.22	108.04	108.33	106.95	105.54	105.92	112.88	108.57	105.78	111.07	105.69	112.41	104.47	107.73	111.83	109.42	102.22	104.7	105.86	110.06	106.92	106.26	106.56	106.18	104.99	104.25	108.06	107.73	106.53	103.28
105.99	105.48	100.94	106.34	108.03	107.67	108.7	106.57	109.22	108.46	109.56	107.36	113.73	108.27	107.3	107.29	108.81	110.79	109.21	106.49	108.78	109.48	105.1	105.43	106.14	107.37	109.65	109.28	109.31	109.55	103.23	109.63	105.72	107.71	106.59	107.57	103.87	108.93	108.79	107.5	109.19	111.54	110.92	110.27	109.97	107.59	109.3	107.18	105.96	108.73
98.357	97.548	103.23	98.405	97	96.347	93.516	101.83	97.898	94.274	100.71	95.911	100.66	100.9	104.16	98.169	101.86	104.87	96.91	99.695	97.084	95.49	99.007	100.11	98.206	98.855	99.465	97.201	99.169	95.688	102.59	99.385	99.577	96.367	98.021	95.583	97.593	98.445	97.992	93.941	94.716	95.324	99.946	96.57	94.597	100.85	99.094	99.126	97.58	99.673
103.34	107.05	106.29	107.92	104.52	111.78	110.27	101.99	105.61	107.44	110.67	108.03	108.17	106.89	109.61	104.99	104.06	105.83	103.4	114.54	108.7	100.48	106.61	107	104.87	111.1	105.77	106.16	108.25	101.64	108.53	103.61	105.94	106.57	107.88	112.31	104.05	108.67	107.65	107.61	106.23	106.52	104.72	106.03	104.21	111.75	106.15	104.2	101.62	106.95
103.08	101.81	103.47	107.22	103.25	103.25	107.05	104.81	106.29	105.45	104.12	104.05	104.61	108.09	107.37	105.05	101.53	103.87	104.16	105.17	104.51	102.53	105.2	104.09	107.18	106.04	106.38	104.92	102.88	110.39	109.34	103.06	107.02	103.39	103.32	101.69	105.36	103.44	104.79	109.72	102.68	103.07	104.79	102.58	105.4	104.75	110.11	109.23	109.6	104.6
93.522	97.01	94.636	100.14	98.49	98.811	99.108	94.235	101.79	97.956	96.852	95.927	96.169	93.338	98.171	93.478	96.783	98.239	90.397	99.64	95.913	98.183	99.04	100.01	98.289	94.506	98.77	101.83	101.06	96.297	96.805	96.384	98.548	99.066	99.598	99.762	98.396	98.968	99.362	99.37	99.072	93.605	100.54	97.515	96	96.672	100.82	104.4	96.654	98.428
104.36	102.67	106.07	108.87	108.12	106.76	107.53	111.13	107.54	103.85	107.34	113.25	108.54	107.4	103.4	109.11	107.7	108.71	103.98	107.43	107.1	103.39	107.46	108.51	110.12	104.85	104.77	106.78	104.18	104.99	105.69	104.67	107.79	106.69	106.7	108.2	109.36	108.08	109.17	103.67	106.33	104.05	112.09	108.51	106.16	109.95	101.95	107.43	104.02	103.47
96.475	98.775	98.223	100.26	101.72	100.09	100.28	100.62	103.32	98.28	98.017	102.83	100.33	98.468	98.917	98.517	100.33	99.602	99.382	97.622	100.37	97.266	97.745	95.397	96.133	94.935	96.491	96.8	99.677	98.495	99.273	101.59	101	98.604	99.11	99.889	100.75	95.938	94.864	101.61	99.441	98.653	99.662	98.225	93.775	94.914	98.609	97.137	96.575	102.67
97.195	95.972	98.414	97.18	95.914	97.191	103.8	94.899	102.54	96.191	93.922	98.971	94.405	96.904	97.453	96.448	96.463	96.087	100.27	95.709	99.183	96.396	95.419	94.924	98.545	98.868	97.218	94.79	98.578	96.913	99.322	98.046	99.194	97.719	93.575	97.102	97.686	95.526	99.117	100.12	98.648	95.458	99.289	97.703	99.817	97.697	99.57	98.856	100.12	95.827
108	107.4	108.56	108.25	97.238	107.37	106.76	105.96	103.2	101.92	109.53	109.29	104.49	104.88	103.28	105.2	105.87	106.09	101.51	105.43	109.91	107.73	106.84	107.49	104.95	110.24	104.51	102.41	103.72	109.06	105.46	107.96	103.93	104.23	107.77	106.01	109.14	106.96	107.22	106.64	104.06	105.09	107.7	104.7	108.96	105.11	107.98	106.24	109.8	104.76
96.912	93.778	97.409	93.343	104.35	97.215	100.24	98.883	98.469	98.464	99.329	96.888	96.756	97.832	94.456	100.72	95.697	95.193	99.292	100.35	95.655	100.24	99.77	98.341	99.551	99.209	101.13	96.658	95.799	99.875	101.76	97.593	97.16	94.624	101.21	95.84	97.707	92.366	97.534	94.646	92.952	102.54	99.459	96.015	99.941	97.385	98.532	98.809	100.13	94.071
99.155	100.9	98.69	98.567	97.061	102.34	99.805	97.321	100.25	99.715	99.038	102.39	99.648	102.28	103.61	99.999	103.63	102.28	102.11	105.39	99.577	99.448	98.67	103.89	99.831	97.891	98.135	98.945	102.64	97.233	103.62	100.8	101	102.81	101.69	99.269	100.01	99.977	99.78	102.26	102.12	99.981	98.737	104.02	104.99	101.86	102.1	101.22	97.453	97.165
100.05	100.55	98.39	100.08	103.52	99.008	96.478	101.36	99.51	103.03	100.04	102.75	98.637	100.63	95.421	100.04	100.34	107.19	96.205	96.736	103.08	99.31	97.094	95.762	106.69	98.434	100.75	99.165	100.12	103.18	99.783	100.03	103.91	101.72	102.44	96.944	96.425	105.81	103.14	102.49	100.65	98.885	99.396	101.56	98.022	100.22	98.74	99.755	101.82	101
100.99	107.4	108.03	106.39	107.64	109.91	103.95	104.29	107.31	103.72	104.12	104.15	103.84	103.39	109.13	104.65	103.91	107.34	105.56	106.1	104.03	108.83	103.27	106.95	103.73	105.13	101.06	104.61	108.69	105.08	106.65	108.04	105.11	100.61	107.95	104.69	101.48	107.11	108.02	103.16	105.35	104.23	106.42	105.86	106.56	106.13	105.09	105.93	104.51	105.62
108.97	106.09	107.76	107.74	101.04	108.61	109.08	107.46	108.35	106.55	113.46	104.59	106.61	107.29	106.14	103.49	104.84	103.07	106	109.62	103.46	104.04	105.92	108.79	104.58	102.98	107.54	109.73	106.06	104.94	112.38	104.97	106.1	103.85	106.33	104.85	106.48	110.33	101.7	104.18	108.18	101.61	107.55	107.09	103.89	104.14	109.33	102.28	105.44	104.7
110.8	108.69	106.42	107.12	108.15	106.17	103.48	105.46	104.09	103.54	107.1	103.91	105.95	104.61	106.74	102.3	102.82	107.3	103.72	102.94	106.43	102.08	105.48	104.95	103.87	107.59	104.12	103.93	106.79	99.927	104.05	105.18	105.54	107.47	105.73	105.35	106.64	102.78	105.46	104.8	106.85	105.37	107.44	108.64	104.74	105.11	101.79	105.61	102.75	105.78
102.14	102.84	110.68	108.07	106.8	100.97	104.28	106.96	106.58	103.23	108.03	109.62	107.25	108.72	102.6	108.05	104.74	105.24	106.8	105.37	104.24	107.59	105.65	101.54	102.56	103.91	106.72	107.35	104.74	99.554	105.9	109.21	106.34	106.36	105.78	104.32	109.12	107.91	107.66	109.52	100.93	108.59	107.49	104.88	106.11	104.53	104.09	101.37	103.2	100.46
107.09	107.85	108.03	108.56	108.1	105.8	109.23	109.78	107.93	107.78	106.42	110.73	105.82	109.16	105.53	105.76	109.98	113	107.74	106.66	110.34	110.02	108.97	110.28	110.58	107.16	108.64	107.54	109.84	108.62	111.61	105.85	111.69	107.11	109.19	106.16	112.21	100.87	108.83	106.3	106.94	105.27	108.95	107.94	109.78	107.94	110.91	110.29	107.51	109.57
103.92	98.122	98.426	98.897	99.673	97.896	95.369	98.291	96.991	99.44	98.752	97.988	104.86	99.574	94.681	99.081	91.297	95.348	100.25	101.51	100.42	98.174	97.188	97.059	100.94	100.6	94.763	98.332	99.29	96.909	100.4	97.869	100.47	101.96	99.633	99.853	96.072	96.099	97.605	105.23	99.096	98.599	97.26	97.02	99.514	94.934	101.23	95.757	95.899	99.219
99.764	97.551	100.48	99.194	98.422	97.026	98.354	100.5	96.705	99.617	99.269	103.23	95.475	95.565	100.88	93.693	96.273	97.499	97.161	100.39	98.577	92.388	96.072	98.675	95.211	95.741	96.831	98.608	100.69	95.015	97.373	97.737	99.041	97.268	94.912	99.121	100.38	99.406	96.24	93.871	99.888	98.233	101.49	93.099	98.128	97.718	95.869	101.83	97.035	95.642
108.41	110.83	106.9	107.5	109.93	108.49	107.73	104.14	109.08	109.3	104.37	109.5	111.14	109.16	112.71	106.5	108.87	105.68	110.96	110.48	108.2	109.1	111.62	109.65	108.45	108.4	106.7	109.72	108.19	105.61	107.89	105.37	110.45	106.09	112.95	103.52	104.83	106.5	108.43	105.95	107.83	110.22	108.8	106.52	108.9	105.31	109.58	107.73	109.69	111.77
112.02	107.29	105.15	106.76	109.28	110.67	107.34	104.04	106.71	108.74	109.99	107.13	110.78	110.46	112.37	105.57	108.98	107.56	106.1	107.27	110.94	105.86	109.67	107.03	108.11	104.26	109.35	108.89	111.5	103.77	112.89	111.22	105.29	107.88	105.36	113	107.25	104.33	107.69	107.88	107.56	112.49	104.91	106.45	108.46	101.97	110.15	106.66	111.54	105.53
105.16	105.65	109.64	104.21	109.04	110.78	107.06	107.04	107.54	105.03	108.59	109.18	107.4	105.93	107.76	107.77	109.17	105.47	104.93	104.17	107.23	104.51	106.32	109.89	106.18	105.68	104.86	103.95	103.11	104.39	107.29	106.92	106.39	109.55	106.22	107.34	108.88	104.55	110.56	104.78	107.55	105.67	105.99	109.14	104.31	107.81	103.27	102.32	108.26	107.48
104.48	108.88	107.87	108.41	102.39	104.19	105.26	106.51	105.28	105.35	107.72	110.96	105.3	106.57	107.99	104.65	105.88	109.26	107.26	108.26	105.7	106.57	110.64	105.68	104.16	105.14	104.67	105.45	105.39	108.19	103.77	108.47	103.87	111.01	105.96	106.5	103.61	108.96	104.19	107.2	104.77	110.18	103.62	102.18	104.96	106.64	106.98	106.77	105.86	103.55
108.17	101.63	111.19	107.71	109.92	111.58	104.77	105.51	105.43	107.54	111.08	105.87	103.5	106.6	109.77	109.02	105.18	109.96	105.81	112.02	106.29	107.54	107.73	106.76	109.49	107.9	105.08	109.44	108.09	110.41	110.51	109.48	109.73	109.54	111.46	107.22	110.74	110.47	107.85	109.23	104.87	109.52	107.07	109.63	106.26	102.85	104.99	104.61	105.37	112.03
115.46	104.35	109.36	114.36	107.12	104.23	109.29	111.48	108.01	108.42	108.79	109.9	108.59	109.57	108.87	105.6	109.98	105.2	105.98	107.34	108	112.59	108.25	108.52	105.67	108.64	100.73	105.42	113.33	104.69	111	109	104.47	109.26	109.87	107.34	110.43	106.78	106.79	110.69	109.59	110.84	105.17	105.57	107.7	110.75	106.23	102.33	109.55	108.82
104.19	108.02	107.12	107.77	110.5	110.05	104.67	105.04	109.44	107.82	105.73	107.95	109.76	110.02	111.37	108.66	106.48	108.91	109.04	111.23	110.74	108.8	107	108.93	110.07	104.89	108.21	110.02	104.57	109.03	107.81	106.69	110.52	107.54	107.92	109.58	111.76	111.35	107.28	109.02	109.62	108.88	108.11	106.98	109.57	111	114.53	111.19	109.11	106.94
103.81	108.53	110.35	107.12	103.5	108.95	108.16	109.36	105.59	109.69	109.05	105.85	110.09	106.94	108.25	107.57	111.16	106.92	109	109.84	104.03	109.96	108.28	109.91	105.81	108.45	109.49	112.49	108.98	103.65	110.75	110.47	103	109.9	107.95	111.39	110.3	105.15	110.61	110.42	108.75	108.53	112.12	109.95	103.54	111.11	102.54	107.22	107.64	110.06
109.55	112.95	109.08	110.21	103.69	107.33	107.28	107.64	104.42	104.89	108.73	109.28	108.83	109.39	109.72	109.76	108.03	110.45	102.53	108.33	108.96	108.99	104.31	104.97	110.79	105.89	106.36	104.6	106.48	103.64	109.47	105.34	107.48	104.86	108.88	109.86	111.4	107.45	102.03	107.15	108.07	107.49	110.69	111.18	108.36	104.05	106.88	108.22	111.01	104.17
102.71	102.02	102.94	108.37	102.29	103.17	106.59	105.71	102.96	104.09	105.14	106.63	102.25	107.81	107.54	104.78	106.8	109.14	103.2	104.53	107.22	104.53	110.3	104.04	104.48	107.43	106.87	111.21	106.06	107.9	105.93	104.42	106.03	103.12	108.65	107.08	100.51	109.57	100.3	108.79	104.4	108.59	104.11	102.86	107.46	105.49	105.63	102.94	101.93	104.96
101.97	107.29	105.88	107.2	105.43	104.25	108.36	101.04	106.57	108.21	105.66	107.22	106.65	110.55	105.02	106.23	105.33	105.69	104.59	107.05	107.29	105.02	102.6	105.03	107.44	107.47	106.93	107.02	107.74	105.33	104.91	105.01	109.26	108.34	99.108	105.86	104.82	106.4	101.7	105.45	107.56	105.99	106.83	107.84	106.1	108.55	107.12	110.28	107.17	104.51
105.34	106.32	101.59	107.69	108.18	105.04	105.64	107.75	106.13	104.03	103.15	104.15	102.34	109.01	105.21	105.09	102.49	105.03	104.87	105.99	103.2	106.45	106.85	106.21	102.64	102.58	106.24	103.53	109.84	104.94	106.38	108.36	103.72	108.51	109.33	108.81	105.75	107.4	111.03	102.89	109.39	108.85	104.47	106.15	98.729	108.08	107.34	108.78	105.78	107.26
101.23	97.29	97.811	97.902	99.748	94.654	97.73	101.27	105.55	100.43	97.954	96.079	97.316	102.34	97.804	97.669	103.47	99.981	98.528	95.765	99.156	97.659	96.014	98.781	100.85	99.939	96.339	95.313	100.06	99.73	101.63	96.591	99.62	98.825	96.543	100.32	100.67	101.79	99.662	101.79	100.47	101.78	96.744	100.09	99.642	97.257	104.29	98.764	101.3	95.065
104.81	103.59	108.34	102.15	107.58	109.97	103.67	104.76	106.75	106.31	102.8	105.71	105.96	99.317	104.23	102.52	101.77	103.68	108.28	109.56	108.56	106.39	104.84	105.47	103.15	104.08	107.5	107.89	103.76	107.43	102.52	109.38	103.68	107.18	105.17	103.73	103.9	103.63	110.48	108.47	101.88	101.61	111.81	103.61	104.56	107.46	108.89	106.29	105.97	104.22
105.61	106.87	108.08	108.29	105.65	108.78	102.05	106.41	103.54	105.75	105.94	110.84	104.55	107.97	105.15	105.1	105.96	109.04	108.57	110.46	105.65	103.56	113.45	107.09	106.04	104.14	111.41	109.91	105.54	105.12	108.91	108.71	107.33	104.21	108.06	106.05	106.06	106.86	105.21	105.54	99.307	105.91	108.59	106.01	100.15	101.71	108.01	107.83	106.32	103.5
107.52	107.19	102.83	109.16	106.56	105.91	106.07	106.71	101.92	109.03	108.92	107.08	105.63	107.75	108.01	110.48	106.17	110.48	104.35	104.29	106.75	106.53	108.44	105.92	102.62	107.66	103.24	108.08	105.28	108.3	102.86	107.67	103.55	102.68	100.85	107.88	103.36	103.27	107.84	106.84	107.62	105.84	107.18	104.61	102.84	104.79	105.22	108.16	109.53	101.46
107.53	104.66	102.3	109.38	109.18	101.89	106.32	107.79	107.57	103.49	103.64	109.97	107.8	106.19	106.27	109.95	105.8	103.16	106.41	108.03	102.02	104.56	106.6	104.05	105.88	107.82	103.53	103.92	106.03	106.56	109.05	106.49	105.77	108.15	107.05	108.5	104.08	105.5	107.79	108.63	107.76	101.2	102.82	105.9	101.28	99.299	101.09	102.8	112.11	107.35
103.43	107.26	103	106.98	105.46	106.7	107.15	105.44	106.9	107.19	100.17	104.04	102.77	104.31	102.65	106.15	107.7	106.34	102.93	107.58	104.68	103.75	104.26	107.32	108.19	104.9	103.96	103.46	106.36	106.9	107.53	108.56	107.37	108.62	109.63	105.84	103.71	107.62	109.29	107.75	106.5	105.52	108.6	102.76	108.88	109.65	103.96	106.3	102.03	104.6
99.1	99.067	99.482	99.523	100.03	97.405	98.154	100.63	101.87	98.485	99.807	99.372	106.18	101.1	99.146	97.911	99.088	94.39	97.715	98.855	99.255	98.12	100.82	99.004	99.389	102.18	99.88	96.509	95.195	99.737	105.43	104.03	103.53	100.98	98.349	97.784	96.428	96.654	99.101	96.038	97.753	98.196	93.872	97.653	98.684	102.42	100.19	99.895	99.57	104.35
95.788	96.537	103.27	100.29	103.3	97.478	100.87	97.933	93.469	98.113	96.613	105.88	98.519	100.45	99.546	99.07	95.887	100.36	97.712	101.95	98.318	101.78	97.876	99.016	97.31	102.51	95.986	98.663	98.318	97.092	99.732	99.458	97.347	101.61	97.741	99.648	102.92	93.725	97.084	97.224	93.13	100.8	93.961	98.465	99.263	97.013	97.143	97.339	100.41	103.51
102.59	106.27	103.58	105.03	105.03	106.68	106.48	109.02	104.87	104.03	106.81	104.87	108.89	109.81	106.02	102.69	107.98	107.94	110.68	111.6	104.18	108.23	103.02	102.5	105.12	107.27	107.22	110.71	106.59	106.92	101.53	105.25	109.61	102.46	108.2	109.4	109.36	103.59	110.1	106.67	107.79	105.83	105.97	107.57	104.13	108.02	101.3	106.53	110.19	103.59
101.08	100.79	97.87	96.898	94.005	99.487	97.767	100	98.222	97.991	97.317	102.28	96.04	99.235	98.392	97.92	92.678	97.354	100.68	93.608	102.88	98.62	96.339	99.599	99.863	101.16	102.85	96.652	97.383	94.274	97.804	101.84	101.26	91.757	96.385	99.064	95.519	98.966	100.09	97.71	101.12	94.493	97.537	100.69	95.924	94.694	101.33	101.5	98.085	96.59
106.92	109.75	110.04	110.33	107.74	111.18	108.29	108.77	108.49	110.28	107.24	111.38	109.72	106.82	104.12	109.28	106.97	108.39	109.36	105.52	104.74	106.51	109.15	108.85	109.75	104.54	110.46	109.04	105.94	108.43	107.27	110.16	109.42	104.95	108.73	111.56	108.81	110.76	105.92	108.2	111.82	107.81	108.26	108.07	108.49	111.06	108	110.48	106.39	104.36
103.82	103.69	102.9	105.36	101.18	102.22	108.41	103.02	103.62	105.61	104.32	104.8	106.21	101.22	106.62	106.32	99.652	108.03	101.39	104.01	103.03	103.35	107.85	104.67	106.09	110.86	102.43	103.74	107.02	101.84	106.91	103.5	107.31	107.89	108.1	105.61	101.81	103.79	107.15	105.31	102.67	106.06	108.2	109.57	105.78	103.14	106.75	102.93	105.5	108.91
112.85	106.97	110.46	109.87	110.11	109.9	110.63	103.74	108.39	107.37	107.83	105.56	107.66	107.65	109.06	111.01	104.82	109.71	105.94	111.04	102.41	110.12	105.93	103.52	109.72	106.08	106.09	107.34	100.69	108.71	106.73	109.52	107.77	104.52	113.89	108.17	102.9	107.11	109.37	103.5	109.46	108.67	107.69	109.53	105.3	109.21	104.26	105.84	112.79	111.86
102.86	104.98	108.48	103.13	104.57	102.66	103.34	104.18	109.34	109.63	103.26	108.25	100.32	107.13	109.8	107.2	105.97	105.02	108.89	108.7	107.53	106.51	104.82	107.04	106.61	106.22	104.52	99.779	107.75	103.29	108.59	106.84	108.55	107.75	104.7	103.06	104.35	108.64	103.12	102.31	105.78	105.22	105.57	103.39	102.05	102.97	111.01	105	107.9	106.14
105.09	108.78	106.34	108.9	106.92	107.18	109.6	107.12	108.82	110.45	110.65	114.47	112.83	107.86	112.3	105.96	106.65	106.07	105.71	112.56	104.57	109.09	104.21	107.51	110.58	110.51	111.32	108.67	108.8	108.34	105.82	106.36	107.67	109.48	102.53	108.87	107.55	110.05	108.54	107.78	107.04	111.46	108.12	111.19	112.35	108.24	104.61	109.8	105.13	110.91
108.79	107.56	105.4	102.87	110.62	108.06	108.63	106.27	109.52	111.24	117.9	106.45	110.02	108.39	109.34	107.89	111.25	114.63	109.39	105.29	105.75	101.78	109	109.18	108.92	111.15	107.85	105.01	111.5	109.04	105.22	109.5	106.96	111.58	107.34	112.73	105.74	105.07	110.26	107.94	106.22	106.87	109.14	109.59	108.74	107.99	105.6	114.53	109.03	106.07
103.99	106.93	102.27	105.11	103.86	107.03	105.23	102.95	106.92	102.98	106.77	107.73	107.02	108.21	106.05	106.06	106.64	107.57	106.88	102.21	105.94	108.17	106.01	105.76	108.42	106.56	104.87	104.09	102.69	109.06	106.92	107.27	106.62	106.3	106.69	107.26	104.52	104.13	103.07	107.3	109.07	106.57	107.11	101.72	102.14	111.75	108.3	105.88	107.27	104.81
100.62	98.17	100.91	98.118	101.52	98.381	97.724	100.83	96.696	95.068	94.198	101.27	98.725	96.699	99.721	99.367	98.431	97.713	98.687	95.35	97.272	101.45	98.661	98.112	103.44	102.11	101.3	99.808	98.64	101.3	98.78	96.281	99.522	102.9	94.225	96.056	98.075	100.29	96.175	96.292	98.429	96.196	93.836	98.422	99.731	100.51	98.492	95.518	98.21	101.07
112.26	109.14	109.38	108.72	106.83	111.12	109.03	107.81	109.8	108.72	106.92	112.46	111.72	108.79	106.17	106.97	107.15	107.8	108.69	108.67	110.06	111.3	103.08	109.51	102.48	111.2	110.66	108.71	114.34	106.81	108.55	103.24	110.09	109.86	109.42	107.02	112.7	108.11	110.37	110.9	111.84	104.62	110.46	107.59	106.03	105.62	110.63	103.94	111.15	106.55
105.64	105.47	103.48	104.72	105.04	105.26	109.76	100.43	106.34	103.21	104.22	105.79	105.47	102.9	110.02	105	108.12	103.78	102.4	104.5	106.36	109.87	105.21	103.6	107.62	107.15	105.01	102.28	106.89	103.64	104.62	107.24	105.17	106.83	106.69	105.46	106.98	105.3	105.91	103.88	106.04	104.59	102.96	107.15	105.34	106.18	100.48	104.48	106.94	104.8
106.7	108.67	105.67	108.87	108.71	113.54	109.92	109.99	111.22	107.84	108.93	115.15	112.15	109.69	110.26	108.28	112.63	110.96	107.24	109.47	104.72	105.73	111.11	110.81	108.06	109.18	110.36	111	108.78	106.52	104.01	107.53	111.5	105.64	108.98	107.84	107.86	107.91	109.7	115.35	106.91	105.73	106.31	106.9	108.36	109.22	107.3	109.04	110.68	112.88
96.196	99.863	97.894	96.168	102.62	100.93	101.9	101.89	96.648	96.828	102.72	101.95	99.53	101.62	100.4	99.875	98.512	100.47	103.03	105.99	102.41	99.722	97.32	101.33	104.08	97.071	100.56	100.47	103.13	100.69	97.621	103.86	100.06	102.91	100.95	101.34	99.31	101.2	96.187	99.622	101.81	99.596	96.612	96.44	103.43	97.629	101.33	98.186	100.1	100.02
108.91	109.01	110.43	107.66	111.35	110.69	108.6	113.32	112.98	110.55	106.46	107.64	110.77	108.77	113.59	114.86	112.53	110.17	109.56	110.19	114.11	114.6	107.94	105.96	110.08	107.58	109.67	105.45	110.01	110.08	107.95	109.88	111.59	111.85	111.59	107.81	110.52	109.04	112.08	111.11	109.51	108.06	106.5	110.71	110.1	111.75	110.56	109.06	110.01	109.1
110.05	107.86	107.8	110.05	114.25	111.02	112.19	111.06	111.87	107.31	109.72	116.15	105.27	105.47	109.98	116.55	108.69	110.57	108.28	111.71	112.72	111.71	113.43	111.04	114.98	107.69	113.93	112.05	110.16	109.25	109.44	108.76	111.33	115.81	112.92	115.7	110.22	108.88	112.8	112.89	110.82	110.23	107.79	109.95	104.96	109.36	112.24	113.16	112.49	111.59
109.65	109.34	110.6	106.92	106.74	106.2	108.53	108.58	111.64	108.06	110.44	107.36	106.38	104.77	109.79	106.41	105.09	100.94	107.33	108.32	103.23	106.85	108.52	102.08	110.31	106.34	109.19	106.07	110.24	109.38	108.41	106.89	108.29	105.33	107.86	109.53	110.63	108.05	104.32	106.24	106.8	110.12	110.32	108.85	109.47	105.63	107.61	111.24	102.85	107.58
102.87	96.686	96.989	99.256	93.888	98.406	97.728	98.66	104.01	99.94	95.123	99.671	94.947	98.441	97.01	101.41	97.125	102.86	100.1	97.004	96.283	96.582	98.343	95.627	94.107	97.708	93.56	98.357	104.23	101.72	99.943	97.107	96.022	101.06	99.401	98.285	99.306	98.638	97.852	96.309	98.071	96.597	98.421	98.205	97.315	98.099	101.28	101.7	102	97.877
99.444	98.627	97.058	99.377	97.463	97.131	98.007	100.34	100.44	101.97	98.524	99.938	100.04	97.87	100.46	98.846	103.35	98.202	101.02	97.627	99.495	103.82	99.839	97.85	98.243	100.39	99.176	100.5	104.23	97.548	101.55	101.54	102.77	94.232	99.591	105.41	97.479	98.084	98.366	97.634	98.848	102.4	102.05	93.679	104.28	100.76	101.51	98.942	98.303	97.479
107.44	107.61	108.55	104.98	107.81	108.26	107.49	110.38	105.76	110	105.87	112.55	104.26	103.57	104.59	110.03	107.45	106.52	104.99	106.37	104.86	100.19	102.12	107.28	107.12	107.22	102.3	105.32	103.28	105.98	109.78	109.54	108.08	105.59	104.79	104.97	105.97	107.67	109.33	103.73	108.84	107.85	107.08	106.13	108.81	102.51	109.16	104.65	110.75	104.03
107.51	101.08	102.24	103.06	106.98	106.42	106.26	101.1	107.85	103.05	104.59	104.05	103.41	110.04	103.36	102.91	101.92	104.24	106.18	112.45	105.82	107.96	104.24	106.6	102.81	105.25	104.61	103.33	109.02	106	106.83	103.79	101.28	110.02	104.88	111.02	107.49	100.28	101.51	101.82	109.51	105.86	105.71	101.75	104.24	103.5	107.52	102.63	110.81	106.05
98.942	98.881	98.334	94.826	99.034	94.541	99.079	97.559	103.17	100.31	96.648	96.397	98.386	102.25	98.773	98.707	97.924	98.523	102.24	98.857	99.447	103.18	98.445	97.196	100.6	96.857	96.759	96.259	98.621	99.868	99.786	100.39	99.982	95.077	99.208	94.122	100.51	96.841	101.58	97.189	93.751	98.302	99.961	97.458	91.75	96.035	96.172	97.122	97.246	98.427
106.76	106.09	107.21	104.73	102.71	107.68	108.74	102.77	105.25	106.92	108.79	108.29	105.76	105.02	107.94	101.81	101.08	105.93	106.44	106.52	105.21	105.37	107.68	105.23	107.73	102.04	105.22	107.24	107.76	106.8	99.999	104.61	110.2	110.93	107.82	105.53	106.38	106.04	105.78	105.14	105.55	107.27	105.46	106.13	103.69	102.3	103.32	109.43	108.56	107.81
101.01	97.956	98.807	98.327	98.287	98.196	97.262	97.304	101.96	100.27	101.88	95.04	99.114	99.305	101.76	96.276	95.927	100.6	98.054	101.84	98.124	98.001	97.717	97.202	98.501	101.81	99.774	99.888	95.158	98.756	98.21	97.335	97.686	100.88	100.18	100.85	98.765	96.247	96.095	100.51	99.481	101.11	98.044	95.886	101.81	102.52	98.667	94.765	97.855	102.33
111.41	107.2	106.83	104.68	109.54	107.6	106.94	107.71	112.05	106.88	108.15	100.78	108.21	109.97	106.93	108.9	103.14	113.36	104.52	104.6	111.01	108.09	110.5	114.69	109.73	112.37	113.52	105.44	107.06	103.7	106.65	108.11	110.55	106.53	105.33	107.53	108.21	108.84	111.44	106.69	108.22	106.57	104.66	105.61	106.92	106.04	104.36	108.75	109.02	110.08
102.17	103.66	106.54	108.89	107.75	108.86	105.56	107.08	104.02	104.91	104.21	103.74	108.88	104.04	103.52	107.11	102.29	107.59	104.42	107.2	102.77	105.56	106.07	100.41	105.1	105.47	106.22	106.17	105.19	105.46	106.12	105.15	108.33	103.52	101.61	107.7	105.41	107.93	108.46	102.08	105.58	103.76	102.96	109.07	107.64	103.87	110.79	106.47	106.48	106.02
99.798	94.366	104.34	97.64	97.218	103.31	93.978	101.02	94.208	100.38	99.834	98.296	100.03	98.76	95.302	94.85	93.95	93.997	97.331	98.223	96.987	102.13	101.21	95.566	101.3	98.303	93.04	100.25	95.088	96.961	102.8	96.439	92.994	94.701	94.635	99.509	94.264	98.625	100.45	97.507	99.969	98.782	100.82	97.895	96.703	97.652	96.018	93.644	95.576	94.074
104.64	105.5	105.85	108.45	107.77	104.94	108.75	111.54	106.71	106.75	106.74	104.36	101.9	107.16	105.49	103.84	105.64	102.67	103.08	106.43	105.59	105.3	108.95	105.89	102.29	105.58	107.17	106.81	106.8	102.5	105.31	102.37	103.33	104.65	107.16	104.54	104.62	105.65	104.9	105.81	106.13	105.55	104.49	111.12	104.96	100.56	108.05	101.81	105.18	105.14
105.94	102.59	109.72	106.09	105.79	105.53	108.42	108.58	108.12	105.05	104.89	103.33	104.04	109.43	104.27	104.02	104.49	105.34	103.14	106.41	100.59	103.32	103.27	106.12	105.19	104.55	104.99	99.608	110.77	103.48	107.1	103.21	107.24	106.12	102.26	105.03	101.66	102.91	105.04	104.67	105.1	106.49	104.27	104.34	105.01	103.35	103.9	105.05	101.99	109.8
113.95	107.7	108.65	105.72	107.47	115.14	106.21	101.24	105.51	111.51	105.61	104.08	110.9	106.24	106.94	107.45	111.46	109.9	107.42	105.08	110.63	108.86	104.55	112.01	112.35	105.53	109.69	114.8	108.8	107.8	105.03	110.36	111.3	109.89	107.31	113.3	105.77	111.09	112.27	106.76	107.6	112.08	105.61	107.29	105.38	109.38	105.98	105.09	111.04	112.64
109.28	106.42	111.92	109.54	110.08	110.12	108.52	108.99	108.54	108.65	109.01	105.29	109.77	110.96	107.99	109.56	109.2	108.98	109.02	110.83	109.35	112.18	107.51	112.2	107.42	106.37	105.57	108.02	107.1	105.1	106.97	108.15	107.63	110.19	107.48	110.16	104.42	103.32	106.54	113.03	108.76	106.01	104.34	102.14	110.28	107.62	107.69	102.96	107.35	106.65
97.825	105.69	103.83	103.1	104.9	107.95	106.75	106.92	103.73	109.52	103.18	105.47	101.57	107.89	102.44	107.47	105.83	107.51	109.7	101.57	105.17	105.6	109.31	108.32	102.94	106.08	107.84	108.82	107.62	105.59	108.2	101.67	108.48	103.34	104.13	105.89	107.72	107.22	105.68	104.2	106.94	109.93	106.78	106.93	106.97	105.94	107.55	103.41	109.51	105.45
107.69	108.56	105.52	107.15	109.94	104.86	109.9	109.46	109.98	109.99	113.58	104.39	109.28	110.29	105.9	109.76	110.42	109.72	107.9	105.44	106.91	109.8	109.21	105.22	111.04	105.67	109.53	103.58	111.29	110.21	109.88	105.09	110.03	105.43	107.36	108.55	107.82	105.43	106.35	110.13	107.13	107.41	106.79	106.71	109.83	111.28	108	108.66	108.16	111.32
105.53	108.67	102.51	105.31	104.34	108.07	105.05	107.77	106.33	107.69	107.08	105.56	103.9	106.12	105.64	102.52	105.89	106.72	105.28	106.03	108.58	109.76	109.09	106.8	108.55	106.8	107.53	101.69	107.9	105.9	107.05	104.8	105.6	101.67	108.27	101.98	100.64	105.59	108.07	105.82	106.84	107.06	107.35	108.45	102.81	105.93	104.98	105.66	110.43	103.92
98.973	100.62	100.68	103.93	99.641	96.852	99.872	99.534	103.18	101.07	100.22	102.14	101.12	106.03	97.624	100.19	98.007	96.838	103.69	100.54	101.14	99.724	101.51	101.37	100.39	102.27	102.84	96.472	96.622	99.939	97.91	97.64	98.862	102.02	100.2	98.627	95.224	95.83	96.133	98.032	95.667	96.697	98.508	101.48	98.053	99.256	101.33	99.203	99.336	98.221
104.74	102.97	102.71	108.73	105.17	106.03	109.48	105.9	105.18	106.31	104.96	103.51	104.92	101.75	105.94	104.32	103.88	109.64	110.18	107.17	105.4	109.54	107.2	105.56	105.13	109.93	103.57	108.25	105.65	105.26	106.28	104.85	107.28	105.07	104.51	109.28	107.84	103.94	102.49	109.23	106.82	104.28	108.83	103.94	107.62	107.8	109.33	102.49	105.12	107.18
111.65	111.79	109.54	108.16	113.17	113.05	112.3	110.21	109.68	104.94	111.28	110.22	111.38	110.73	111.34	108.61	109.77	113.12	110.9	109.83	114.72	111.7	115.18	108.42	114.43	105.93	111.24	110.26	107.86	110.36	108.64	111.96	114.26	111.77	110.3	104.69	111.56	110.35	108.4	109.14	107.23	113.55	111.27	109.97	107.49	113.18	111.62	111.35	111.82	111.57
106.03	105.92	102.4	106	107.04	107.2	104.75	100.7	107.87	106.25	108.27	102.19	104.76	105.77	106.41	105.57	103.81	105	107.84	106.43	109.11	100.91	101.79	108.52	104.08	106.91	109.88	104.87	105.09	103.86	107.45	106.93	104.03	107.16	100.83	109.95	104.49	105.03	107.49	107.3	103.32	104.6	105.26	108.59	108.6	108.62	103.82	104.91	101.9	107.11
105.09	106.85	108.26	110.7	111.35	101.64	106.79	103	109.01	102.68	107.06	109.18	106.04	112.62	106.25	108.63	105.49	114.09	109.93	106.61	110.85	109.34	110.25	107.35	110.8	105.2	110.65	108.51	107.89	108.26	110.33	105.68	109.43	106.44	112.09	105.98	107.23	104.52	106.44	114.68	108.15	112.94	108.42	109.64	105.5	107.93	106.43	105.99	107.21	109.41
109.08	110.25	110.08	102.58	107.1	109.39	110.68	106.81	109.69	106.99	110.46	112.24	108.22	107.44	112.07	106.45	105.65	113.49	106.67	109.07	105.04	109.16	111.32	109.22	109.85	110.53	109.19	109.22	107.29	106.55	107.2	106.98	106.49	105.96	106.36	108.37	108.95	108.66	108.45	107.94	107.74	111.71	104.25	106.44	107.3	109.25	107.58	108.2	106.08	111.39
95.852	101.69	100.06	96.107	98.859	101	99.557	97.547	97.829	101.74	98.644	96.447	98.588	99.503	103.63	95.666	95.669	99.514	95.791	98.589	100.25	97.623	100.22	99.796	94.035	91.442	96.937	100.57	98.294	97.311	101.62	94.693	100.21	100.46	98.974	97.008	100.21	99.84	103.14	97.562	101.69	101.31	101.8	98.041	105.4	99.23	100.69	99.026	98.281	99.142
104.15	108.59	108.74	106.3	105.69	107.52	106.44	107.75	110.15	108.7	107.87	101.22	104.4	107.23	112.44	105.63	103.9	107.02	108.06	112.98	106.86	106.4	113.66	106.44	106.08	105.8	106.96	104.53	105.37	101.73	107.16	105.42	109.16	107.04	102.37	110.62	106.71	107.88	107.17	107.8	109.95	106.14	103.17	108.56	103.47	110.82	106.59	105.58	106.89	108.11
105.86	110.64	103.45	110.31	105.62	106.82	106.17	104.72	105.99	103.86	103.07	103.74	102.4	107.2	106.81	106.12	103.27	99.591	107.53	103.05	102.92	106.86	103.45	109.57	107.23	102.68	105.64	107.82	104.83	109.84	104.53	103.32	105.54	105.39	106.27	103.79	107.53	107.56	104.01	104.61	103.22	107.73	104.59	105.77	107.05	111.59	107.77	103.92	109.54	103.86
96.844	99.693	96.941	99.898	98.712	96.85	96.077	99.814	94.291	94.277	94.636	98.088	96.891	99.466	97.475	98.596	98.696	99.449	99.186	98.242	95.818	98.582	93.724	99.045	97.355	102.03	98.579	99.471	99.467	98.951	96.707	94.185	102.36	97.849	100.94	97.682	95.892	102.09	97.912	98.081	101.71	97.178	96.463	100.11	98.538	98.377	99.93	94.101	99.622	99.127
110.37	101.43	104.02	106.36	104.83	108.47	106.86	103.23	109.45	103.38	108.58	101.55	104.48	106.5	105.59	104.7	109.25	103.12	104.55	108.49	108.34	108.14	105	109.67	111.11	107.82	104.76	108.5	106.57	103.31	104.91	103.34	108.09	112.21	106.74	106.53	105.23	109.1	102.16	104.61	103.33	108.83	102.26	106.84	105.56	109.87	105.67	105.32	108.64	102.59
112.4	111.89	107.83	107.32	114.17	112.33	107.21	112.27	109.79	110.93	110.7	113.91	110.54	110.95	108.61	112.28	110.46	111.63	108.16	110.14	111.12	117.83	110.13	107.78	107.58	109.24	114.4	113.21	112.32	108.74	110.76	109.78	107.08	114.89	108.19	108.66	108.81	106.72	108.3	110.37	112.25	107.51	107.64	112.99	112.03	109.59	110.76	113.14	104.49	108.97
106.65	107.72	109.68	111.93	106.13	110.17	110.63	106.16	107.3	105.99	105.49	107.23	112.56	105.88	110.37	108.42	109.24	111.62	110.15	109.46	105.34	107.56	109.46	104.04	107.12	105.32	104.4	107.37	112.71	112.59	105.01	107.57	108.75	110.73	106.06	108.28	109.38	107.2	108.42	109.72	106.94	105.34	108.56	108	105.21	109.1	109.98	103.69	104.76	109.34
109.32	108.73	107.1	106.89	109.69	105.39	112.2	109.99	108.22	114.1	108.72	109.17	109.28	107.79	108.72	112.04	106.6	109.49	106.05	109.87	108.91	113.98	108.7	110.2	102.66	111.76	106.94	105.81	106.65	111.88	114.38	109.97	108	112.11	110.22	109.78	109.89	110.14	110.97	106.59	102.8	106.28	110.19	107	105.36	102.61	109.44	104.82	110.06	108.4
99.322	96.956	96.961	101.13	100.27	94.455	97.549	93.92	93.639	98.096	98.174	103.53	97.669	97.494	98.552	97.367	100.07	99.6	92.073	99.1	101.88	98.817	101.03	95.646	98.67	100.65	97.92	94.624	100.79	96.332	95.29	96.489	99.088	98.742	98.696	94.482	98.958	95.183	100.27	100.9	100.44	96.915	97.991	96.206	98.355	101.12	99.586	97.439	99.61	99.419
96.443	97.82	100.93	97.196	95.825	96.273	102.12	99.643	93.969	100.47	92.368	95.015	100.6	95.67	96.143	98.775	102.54	95.676	101.81	102.77	96.204	100.36	99.852	99.385	100	103.63	97.619	100.75	100.94	98.639	103.53	95.31	95.979	99.921	96.335	96.888	101.55	97.06	99.827	102.7	100.51	97.326	99.206	93.687	94.655	95.284	94.084	99.492	97.001	100.77
107.76	109.72	107.19	105.77	105.68	114.57	108.89	110.31	104.49	107.65	105.59	109.97	108.27	101.82	104.93	111.28	104.93	106.58	103.61	106.86	104.77	101.78	106.2	105.88	110.52	109.3	110.75	104.94	106.16	107.54	109.31	109.51	111.21	109.03	101.72	108.93	106.77	111.66	110.05	103.32	102.76	109.56	109.09	104.88	108.67	106.08	108.03	106.94	109.61	104.96
107.33	109.92	111.97	106.92	111.06	111.09	110.12	107.82	109.77	106.76	107.53	111.44	108.22	106.51	111.34	105.99	111.39	109.84	106.63	107.89	110.98	109	108.54	108.92	111.1	109.16	110.86	108.43	100.3	108.83	110.24	107.3	107.65	109.57	107.83	103.92	102.89	107.99	107.6	110.83	111.67	112.9	108.81	102.17	111.11	112.76	106.46	103.37	103.01	108.71
98.552	105.34	101.01	99.87	98.142	99.652	102.03	98.652	98.268	103.26	99.727	102.18	101.57	99.649	100.04	100.41	104.93	102.21	99.952	97.649	97.183	104.56	99.043	100.46	97.055	99.104	101.15	99.21	100.25	101.08	98.487	101.02	100.37	104.68	100.77	99.878	98.831	99.429	102.38	98.475	99.978	96.778	100.69	104.26	97.284	103.51	104.9	97.359	103.41	103.32
113.64	113.15	106.14	107.83	105.25	104.11	106.02	106.55	105.9	104.76	105.68	107.28	110.82	107.76	101.15	105.76	106.09	105.72	105.51	103.5	112.48	103.15	103.63	108	112.12	109.07	105.91	104.07	106.18	105.49	106.32	109.24	107.31	106.58	107.99	105.7	102.41	105.07	109.6	109.16	110.49	104.85	103.6	107.73	105.36	105.43	99.718	106.1	111.26	109.86
107.39	111.07	107.82	111.14	110.98	110.6	110.8	112.58	111.72	111.18	107.87	104.83	112.57	110.73	111.38	110.09	113.05	107.75	111.49	110.32	109.68	107.12	108.93	108.81	110.77	109.38	114.05	108.88	108.88	110.32	109.75	108.76	106.56	108.33	108.12	111.38	112	104.98	108.79	109.74	106.8	112.01	110.18	107.57	111.99	111.29	108.85	107.57	105.15	109.45
106.49	105.31	106.58	107.16	106.21	106.46	104.81	106.37	109.24	104.76	106.91	108.5	106.27	107.83	108.78	109.44	101.84	108.54	109.4	106.51	103.93	108.16	108.28	100.77	107.6	108	111.44	105.95	104.74	99.596	104.25	106.93	104.7	105.48	106.74	110.06	113.54	103.71	106.65	106.34	103.46	103.24	108.34	108.53	103.2	109.82	109.12	108.43	104.41	107.78
101.99	108.36	105.12	101.68	103.25	109.34	100.78	107.6	105.39	104.07	108.11	105.45	103.18	104.41	105.27	104.99	102.73	104.62	105.92	100.67	105.25	103.62	106.43	107.89	105.51	101.71	106.01	107.65	105.86	105.2	104.23	104.3	109.66	106.16	102.83	110.99	102.27	105.28	108.99	105.66	106.74	104.22	102.56	105.63	106.63	107.05	107.66	105.57	106.72	101.35
109.19	106.8	108.94	109.8	109.01	104.82	109.85	101.46	107.65	108.88	107.94	100.87	102.57	107.57	107.96	107.41	110.67	110.78	111.01	106.05	105.99	103.4	108.44	103.23	104.38	106.85	111.99	109.78	110.78	107.4	105.92	103.53	106.19	103.33	105.92	107.48	109.59	107.04	99.578	104.7	104.85	108.87	110.36	103.87	107.83	108.85	104.79	103.93	109.62	105.48
102.76	108.15	104.06	105.18	107.98	104.38	105.43	106.02	101.96	103.48	100.84	106.07	112.09	105.35	107.44	106.67	109.36	106.02	104.36	106.85	108.68	106.19	103.75	109.92	108.19	104.97	107.08	109.95	104.18	104.95	103.86	106.5	101.69	107.28	105.8	104.92	107.1	107.44	106.37	109.39	109.77	104.2	105	109.04	104.87	103.55	104.01	101.79	104.16	105.07
102.03	103.18	104.1	103.05	105.91	108.46	104.84	106.4	102.21	105.01	103.63	106.6	106.1	102.45	105.94	104.01	108.34	107.98	105.31	103.12	104.22	106.4	106.26	106.42	104.23	106.82	101.76	104.5	103.48	110.37	108.91	104.51	107.37	111.41	102.95	101.81	105.92	102.11	104.44	104.29	110.25	103.59	105.85	106.86	109.74	106.81	105.09	104.78	111.08	106.89
102.44	103.35	104.78	109.4	104.95	108.71	109.37	102.81	108.12	104.87	107.81	105.76	107.32	106.68	103.19	106.39	106.65	106.51	110.23	105.09	109.33	106.25	102.82	107.38	110.31	107.97	106.54	104.81	110.44	105.54	110.84	109.78	105.46	104.27	109.08	105.14	104.04	106.29	104.18	107.82	105.22	105.32	111.33	104.78	106.67	105.1	106.37	111.37	104.88	106.28
95.04	100.51	96.167	101.47	97.441	95.793	96.825	98.72	95.311	98.95	99.74	98.368	101.62	92.692	101.97	99.191	99.584	100.74	99.269	99.738	97.475	102.01	95.385	98.109	96.167	100.28	97.384	98.588	93.999	95.891	101.1	101.7	99.545	96.183	98.479	92.87	102.25	98.291	96.283	98.827	100.71	96.885	98.791	102.58	97.989	102.69	97.981	97.675	97.185	97.609
108.98	104.52	106.21	103.84	107.8	103.48	102.47	107.71	106.18	105.55	106.83	104.18	105.33	106.25	106.36	105.68	109.08	110.35	106.97	102.22	107.19	101.35	108.54	107.01	106.78	109.8	107.16	104.72	106.2	107.33	106.36	104.59	112.14	105.47	103.57	107.07	109.11	102.88	102.35	105.86	109.58	107.35	107.74	109.78	105.99	102.82	107.39	106.06	106.16	106.62
99.027	100.5	97.749	96.245	97.629	99.066	92.614	96.241	96.087	98.615	101.95	99.422	97.325	96.023	99.888	96.846	97.298	101.55	94.927	96.594	103.52	97.409	98.775	102.01	95.905	98.473	97.42	96.961	100.14	100.08	95.97	100.81	97.639	100.74	101.3	96.96	101.89	100.22	103.62	93.438	98.585	97.736	100.5	99.629	96.713	99.513	95.345	99.98	95.893	96.59
105.87	106.22	105.8	105.61	106.75	98.459	104.66	104.23	111.22	109.43	102.18	102.47	108.95	104.36	100.69	107.69	106.07	106.39	106.65	110.76	103.22	108.61	105.3	106.74	105.65	108.19	107.33	107.2	108.2	105.2	104.69	102.68	109	103.79	108.39	107.81	103.89	103.33	105.21	106.56	108.57	105.72	109.75	105.7	107.4	104.02	107.48	105.64	106.79	110.91
101.6	95.266	96.429	102.94	97.681	99.57	101.9	101.57	97.111	99.013	101.77	96.27	96.165	97.133	98.858	99.374	99.204	100.84	94.733	98.16	98.067	97.811	93.57	99.259	99.037	96.396	97.933	95.032	99.71	97.271	96.48	98.907	99.025	100.52	100.49	101.86	105.57	99.189	96.926	97.65	97.207	96.554	97.248	97.279	98.102	99.785	95.168	98.042	100.29	102.79
99.036	102.18	97.651	99.862	94.775	101.3	101.65	99.949	95.301	99.061	96.246	101.18	102.94	101.77	96.921	95.102	97.8	103.39	99.03	99.392	96.787	99.154	95.727	98.828	96.536	98.551	97.252	101.47	98.125	98.403	94.933	98.635	99.981	95.917	94.174	98.28	95.675	94.435	97.2	100.84	95.973	97.608	94.692	95.072	98.681	101.36	97.872	97.204	100.22	99.834
105.44	105.24	108.52	109.1	103.12	106.04	109.83	104.44	101.75	113.3	105.47	106.77	107.95	109.7	104.98	103.62	107.32	102.92	108.06	108.38	105.68	107.18	103.71	108.49	106.14	110.49	100.52	106.96	103.56	107.28	106.74	106.6	108.98	109.56	102.07	106.61	102.65	102.51	103	109.19	107.95	106.98	105.23	109.97	99.041	106.79	106.68	102.56	101.7	107.39
106.6	111.38	110.1	108.97	105.19	113.99	109.11	111.29	108.52	109.09	107.39	104.79	106.28	109.01	108.96	110.59	107.46	109.52	106.11	111.52	107.61	108.19	106.46	113.29	110.96	109.28	107.04	105.34	111.22	108.9	109.45	111.19	114.08	111.51	103.76	106.18	111.22	108.65	106.17	108.65	109.67	106.91	111.44	110.54	106.71	109.67	110.14	105.07	109.9	109.9
103.08	105.75	106.34	104.18	103.83	103.37	106.69	108.17	111.31	106.51	107.5	103.58	105.3	109.18	106.47	106.33	102.23	103.4	109.79	108.79	109.85	104.81	105.1	99.779	106.03	104.03	106.8	103.72	103.48	104.77	107.56	111.23	102.99	106.67	106.17	108.93	104.21	106.44	105.96	107.54	107.32	104.17	105.99	103.51	108.88	107.58	104.21	101.92	105.46	104.15
101.12	107.15	106.22	102.31	105.5	108.42	104.55	110.1	105.24	105.21	104.18	106.22	102.42	99.881	106.78	106.65	103.91	104.51	106.72	110.49	108.65	101.01	105.84	103.02	112.32	105.5	110.03	103.3	102.6	105	111.01	103.62	104.11	99.805	105.03	110.1	105.2	106.59	101.52	104.53	106.15	103.67	103.35	108.17	103.91	104.44	104.76	99.876	101.15	106.22
107.52	107.6	107.21	111.62	103.34	109.28	104.64	108.05	109.02	107.72	107.53	105.68	106.83	108.76	105.92	103.88	105.6	107.22	102.12	106.69	107.34	108.21	105.19	104.35	106.3	102.3	103.98	106.19	105.31	106.34	105.14	106.36	104.44	103.77	110.49	102.63	108.13	109.58	106.61	105.73	104.09	110.17	102.95	103.13	104.37	108.01	108.1	103.08	104.27	108.74
96.484	96.801	99.025	96.548	95.665	98.81	97.31	94.846	97.673	98.359	98.923	100.91	99.202	95.749	97.804	96.142	95.763	96.737	99.87	97.329	104.42	97.653	99.714	101.58	99.057	100.77	99.363	96.38	98.518	100.61	98.733	100.72	98.32	96.607	95.802	96.611	100.82	96.181	99.5	101.96	101.17	96.575	100.9	102.67	99.308	98.08	97.364	99.857	97.308	100.9
104.59	102.63	105.32	110.25	107.08	106.55	106.64	104	104.44	105.01	104.1	103.83	103.38	104.45	113	105.48	104.88	101.55	106.67	107.74	105.83	108.66	108.2	103.36	108.37	106.19	105.02	108.33	103.83	106.42	102.42	102.98	104.52	103.73	105.54	101.54	107.46	107.16	108.55	103.39	102.31	105.84	101.7	107.71	103.58	109.66	111.01	103.22	109.35	106.49
99.099	100.62	100.11	97.68	101.05	103.17	98.807	100.63	100.27	100.97	98.716	100.67	106.27	100.46	98.708	103.53	97.773	102.21	104.97	103.33	102.81	99.155	103.13	101.41	99.632	95.653	101.86	101.18	99.94	101.73	100.85	99.343	100.66	104.83	104.89	101.04	99.785	100.37	99.091	101.44	101.27	96.865	103.99	102.33	102.92	101.18	102.08	101.15	102.09	98.864
102.86	102.54	104.93	101.37	107.38	106.6	107.09	103.98	103.62	106.46	105.73	105.63	107.07	104.03	108.2	107.42	106.38	101.98	101.2	102.87	107.08	107.18	105.69	108.84	108.53	105.03	102.06	108.14	106.16	105.9	104.31	108.49	102.12	103.25	108.54	104.79	104.81	105.9	104.51	106.47	107.04	108.2	105	109.46	103.68	104.82	101.1	106.36	109	104.37
105.05	109.16	108.97	108.65	102.93	107.67	106.71	107.05	102.86	101.55	104.55	109.86	106.79	104.4	104.29	107.97	106.7	105.73	104.37	107.89	102.82	102.56	107.92	108.94	105	109.22	103.62	105.17	111.82	101.78	105.74	107.81	107.25	107.51	102.37	104.46	104.59	102.46	104.95	103.1	106.59	107.26	104.43	106.26	107.03	104.02	103.82	107.35	105.19	102.61
96.201	98.991	103.12	97.04	97.624	101.99	97.941	98.101	96.461	97.987	99.746	102.86	95.195	99.129	94.941	96.317	96.886	98.894	96.093	97.982	98.608	95.56	100.69	94.688	100.37	95.223	102.32	92.536	97.82	97.322	96.134	96.706	99.627	97.473	98.422	102.81	102.2	97.895	99.061	98.828	98.929	100.23	101.31	98.924	98.872	98.577	96.859	99.607	97.81	98.931
104.84	109.3	110.1	104.98	109.54	109.15	113.14	107.27	108.81	109.98	110.83	110.08	106.66	105.96	108.25	107.31	110.97	114.92	108.44	107.54	106.21	106.99	106.23	114.74	113.41	110.48	111.42	109.22	106.29	109.71	111.84	108.51	110.72	109.48	106.69	107.82	109.38	106.73	111.03	110.66	112.44	112.72	102.52	111.28	107.04	112	108.5	108.93	108.83	107.69
108.21	110.35	102.43	104.74	106.44	106.32	103.66	105.47	107.3	101.03	103.96	109.71	105.91	102.59	103.26	104.75	104.76	104.08	107.54	103.95	109.08	108.88	100.68	104.8	102.65	103.49	103.7	109.24	106.84	109.13	106.61	106.81	108.21	104.45	103.94	104.29	102.99	108.47	107.19	106.9	106.92	103.89	107	104.99	103.85	106.37	104.39	106.07	102.09	106.72
110.97	105.07	106.53	108.54	111.32	106.11	108.92	109.29	107.36	107.56	108.07	111.04	105.52	103.45	106.1	110.35	107.87	110.91	104.6	109.2	116.08	105.7	107.59	108.47	107.63	109.06	108.79	105.96	109.25	110.62	105.65	108.79	106.6	108.97	110.81	108.77	112.49	109.9	111.7	112.82	112.02	108.97	109.07	108.03	109.27	107.41	111.51	110.58	108.14	110.2
103.01	106.5	107.35	103.37	104.37	104.33	106.36	103.54	105.95	107.78	103.55	104.9	102.68	103.57	112.09	109.87	108.89	103.86	103.8	105.02	109.51	105.31	105.13	100.93	108.79	107.21	106.69	102.49	106.53	104.89	107.85	106.7	110.35	104.26	109.19	102.21	105.04	106.08	104.37	105.14	105.23	106.18	104.61	109.18	104.47	103.38	101.96	109.67	104.6	105.87
104.36	109.68	105.13	110.42	110.35	108.16	108.31	108.1	103.87	111.26	110.34	106.1	105.49	113.09	107.6	109.61	111.32	104.67	108.49	111.14	108.86	110.44	109.89	108.93	104.44	108.37	106.4	107.86	105.64	108.55	108.57	107.14	108.69	104.97	109.25	111.7	108.94	109.43	101.78	103.96	107	107.49	103.4	107.77	108.36	107.53	107.21	106.66	108.67	109.81
100.82	101.11	100.92	101.34	98.366	97.096	97.323	99.878	98.807	101.39	95.488	101.53	100.73	98.881	104.56	102.63	100.96	104.99	99.802	98.842	99.329	97.963	105.85	98.98	94.085	105.95	101.23	99.772	102.19	97.759	101.61	100.92	104.73	95.926	99.387	93.77	98.396	95.723	101.69	95.06	101.57	104.79	97.188	101.72	104.46	101.56	99.617	97.689	101.15	99.418
112.53	109.16	111.36	115.7	106.9	112.61	108.83	108.45	112.22	110.12	110	108.98	113.49	110.93	111.19	113.03	110.47	111.9	111.39	106.4	111.12	108.32	114.39	110.09	111.49	108.52	106.55	112.83	106.27	110.81	109.05	112.55	109.61	114.6	108.36	111.75	109.09	101.64	110.87	107.19	109.04	110.09	110.33	105.23	109.45	114.84	114.76	110.49	113.89	109.59
103.85	106.48	106.95	108.52	106.02	106.05	102.73	106.57	104.89	106.24	102.11	104.39	106.89	107.59	103.68	109.15	105.53	104.88	103.52	102.02	103.14	100.73	103.03	105.97	106.61	104.34	103.63	99.347	107.51	106.94	101.88	108.27	103.48	104.23	101.36	107.84	106.97	104.98	110.96	105.71	110.44	106.05	100.1	105.79	104.12	105.75	104.15	106.93	107.81	107.91
95.709	94.666	97.592	95.594	99.852	97.838	96.898	94.17	99.837	98.434	95.003	95.629	99.514	97.899	101.74	99.356	98.623	99.276	99.065	95.611	100.62	99.929	95.782	100.62	96.324	93.218	98.115	94.75	98.307	94.184	103.31	99.019	100.99	95.499	96.735	101.34	98.052	94.127	98.198	99.676	100.11	98.948	100.83	98.538	98.554	98.374	99.623	96.724	99.093	99.904
99.531	99.553	98.279	100.46	93.821	100.31	101.06	96.519	102.08	99.705	101	98.837	97.934	101.66	96.447	97.998	96.771	97.203	95.802	98.484	96.721	100.45	100.36	99.983	99.226	96.85	100.44	94.481	98.855	95.71	96.858	99.891	97.087	100.73	96.168	94.992	101.18	95.017	103.98	100.64	100.66	95.143	97.88	99.506	98.209	98.431	100.01	92.9	95.856	93.884
99.442	100.13	99.749	96.165	98.177	97.405	99.988	96.65	98.07	96.27	100.6	102.22	102.63	97.727	96.724	99.216	98.922	102.25	100.11	96.881	96.095	98.065	99.302	97.916	99.315	100.89	99.121	97.628	100.12	95.647	96.685	99.998	95.976	99.734	98.272	98.822	98.168	95.38	99.391	100.55	98.271	94.87	98.773	97.744	97.512	99.011	98.122	96.15	102.36	98.463
105.01	103.05	97.195	98.014	97.749	103.28	99.248	98.795	102.4	99.588	102.66	98.644	98.561	101.26	101.73	102.6	96.347	102.8	101.92	99.06	97.972	100.06	95.844	101.93	96.718	98.39	99.035	101.31	98.529	99.378	97.841	102.26	101.37	101.59	98.29	96.389	103.22	101.14	100.65	100.31	98.989	99.949	100.44	98.913	97.153	105.07	103.17	96.868	106.01	102.86
98.08	98.62	100.28	97.336	97.751	101.15	98.441	99.731	101.32	97.293	102.47	100.59	96.305	101.23	104.28	97.06	98.556	99.601	100.65	97.671	99.794	101.13	101.77	97.916	101.02	105.79	97.998	98.321	100.24	98.691	100.95	99.72	96.835	97.445	98.523	99.819	104.07	98.044	101.19	99.109	104.69	100.59	104.63	101.5	98.66	102.46	97.714	103.43	98.591	96.653
105.33	101.83	99.242	100.36	103.05	111.41	100.77	104.49	102.96	102.56	104.25	99.486	102.02	97.796	104.49	101.08	102.06	101.7	104.12	100.42	101.14	101.24	101.66	104.78	101.36	100.9	105.69	104.44	103.67	104.1	100.75	101.94	104.63	102.64	104.15	104.46	103	101.14	97.446	102.79	105.19	105.81	103.15	101.77	105.77	102.01	102.48	105.53	106.75	107.05
108.37	109.77	105.7	109.36	105.37	108.94	112.24	111.69	109.63	110.18	112.41	110.21	113.28	110.64	111.03	107.46	110.5	108.64	113	109.88	106.96	108.56	107.61	113.78	110.26	108.74	111.08	112.82	108.86	108.51	112.98	109.54	112.61	110.27	111.15	108.95	107.5	113.71	107.58	111.72	111.24	107.94	112.7	106.1	109.01	108.51	105.75	109.06	108.59	110.31
102.93	107.72	106.86	109.53	108.3	107.64	107.85	112.98	110.1	107.71	108.45	109.35	111.28	107.74	109.59	109.29	110.2	105.43	110.07	109.43	112.12	106.92	108.49	106.51	109.51	103.62	108.77	104.8	103.07	107.43	108.5	111.02	107	107.61	109.39	109.68	103.77	113.36	106.71	112.91	108.82	104.77	109.29	109.01	107	108.37	103.65	108.63	110.58	109.41
92.553	97.96	101.07	101.23	96.571	96.652	102.97	98.357	101.93	101.91	99.859	101.43	103.31	101.27	100	101.38	102.03	99.824	94.788	100.71	95.849	101.1	102.18	104.8	98.788	98.311	101.43	95.877	98.488	99.833	99.46	102.23	98.687	102.93	100.03	100.18	97.172	99.324	100.15	104	99.863	101.05	99.255	96.481	103.57	105.56	98.929	99.566	101	100.29
103.31	107.37	106.3	109.07	102.68	103.74	104.87	106.56	105.19	108.69	109.55	103.66	104.03	104.09	110.45	105.37	108.51	110.29	108.35	108.39	109.91	101.06	102.86	105.98	103.62	105.59	105.92	107.37	104.58	104.27	105.63	99.502	110.73	105.98	104.22	108.18	100.45	108.02	108.32	104.66	104.31	108.56	103.35	101.79	102.14	109.14	102.3	105.25	102.35	101.74
108.25	106.01	110.38	107.79	104.52	102.72	103.45	108.05	105.67	106.28	104.72	105.21	107.59	105.52	102.83	105.64	101.41	101.42	107.02	104.85	107.15	104.99	108.07	109.89	108.42	109.11	102.08	105.21	104.58	105.51	105.14	110.79	104.41	103.33	108.84	102.97	107.51	109.03	108.45	105.61	104.07	102.27	105.24	104.41	102.38	104.66	107.25	104.58	103.17	109.95
111.83	108.93	106.57	110.05	108.49	113.18	114.64	111.28	111.83	113.49	110.68	110.77	110.88	114.75	110.23	112.21	110.53	111.99	110.85	110.32	110.11	112.51	110.36	109.26	110.91	107.85	113.56	108.83	111.47	106.48	111.56	113.35	106.35	116.01	111.56	112.35	112.38	111.86	111.81	110.14	111.04	111.26	107.62	109.07	112.27	114	110.75	109.9	106.97	109.49
109.09	105.98	103.72	105.97	105.03	104.51	104.36	107.1	108.01	103.03	107.54	105.36	107.94	105.34	107.32	106.69	110.58	107.09	103.54	104.52	102.57	105.8	105.28	104.08	108.05	104.76	107.48	106.29	107.23	106.85	109.2	105.18	106.47	103.62	99.873	107.09	105.01	103.45	103.71	108.75	106.65	105.41	106.96	106.19	104.54	103.55	103.56	103.62	106.07	103.04
106.77	106.83	107.98	104.36	105.18	106.99	103.04	101.49	105.21	102.42	106.76	102.79	108.02	102.87	105.8	108.08	106.98	103.97	105.48	105.36	101.94	109.13	104	112.19	105.19	104.44	101.48	105.81	104.18	102.11	107.18	105.04	108.8	104.59	107.34	105.05	108.35	103.65	108.16	103.08	104.79	98.123	104.31	108.25	105.63	104.84	106.61	102.78	108.25	107.71
100.85	98.836	106.87	104.02	102.69	101.55	103.56	105.44	105.34	104.8	106.61	102.69	105.57	100.55	104.41	106.11	104.16	98.647	102.57	98.972	101.38	105.97	98.465	103.16	103.65	104.4	104.97	98.43	104.95	106.91	103.24	105	101.93	101.12	106.34	106.64	107.49	106.28	99.8	102.24	105.4	106.32	103.46	103.97	105.2	102.16	102.45	105.59	107.43	103.3
102.95	108.82	106.4	108.78	108.12	110.79	105.32	108.24	105.52	104.3	107.56	104.94	110.15	105.22	102.51	104.92	110.02	106.38	105.59	108.66	110.34	108	103.23	107.88	104.7	108.54	107.45	108.77	108.44	107.83	106.77	109.55	107.41	104.32	105.67	109.95	112.17	104.53	106.19	104.61	108.52	107.52	108.19	102.48	107.86	105.99	102.66	106.87	106.8	107.85
107.12	103.16	103.99	100	101.86	103.52	103.31	102.1	103.43	110.36	107.52	106.92	107.82	102.33	106.51	107.09	102.04	104.56	107.17	107.82	104.57	103.71	104.97	102.95	106.04	105.1	106.74	107.66	104.18	105.81	110.19	105.7	108.06	103.85	101.3	106.39	105.67	107.41	105.32	102.2	105.14	108.6	103.64	108.09	106.13	105.73	104.08	107.28	107.48	107.75
97.136	96.501	91.85	102.14	97.693	95.625	95.292	93.643	102.21	99.249	99.901	101.58	95.695	100.84	95.255	100.99	99.333	103.22	97.265	98.34	95.827	99.46	99.607	98.058	94.754	94.456	99.255	97.377	100.71	96.813	103.94	92.604	94.574	97.592	97.484	102.73	101.01	95.314	97.568	97.305	94.341	99.928	97.287	100.39	99.52	97.255	96.442	98.951	97.55	100.04
108.33	105.83	107.09	111.54	111.03	108.77	106.39	109.92	105.3	108.78	106.94	109.02	112.5	109.27	110.42	107.24	105.04	106.46	108.29	111.31	104.36	110.33	108.59	106.96	105.11	106.57	104.85	105.15	111.77	110.52	110.51	108.87	106.75	107.62	104.35	107.18	105.65	107.85	104.91	110.68	109.31	104.71	105.55	105.47	109.03	108.62	106.32	108.58	106	108.87
106.81	105.8	103.29	109.35	110.28	110.6	107.32	108.35	105.44	108.36	108.61	106.77	111.21	108.73	106.78	107.57	107.4	105.91	106.64	108.74	105.18	105.52	110.3	107.91	109.92	104.82	106.76	106.81	104.89	102.7	104.47	108.54	110.04	104.4	108.16	106.02	107.05	105.81	105.8	108.98	106.07	105.58	111.64	109.75	109.33	110.23	104.26	109.3	107.36	109.04
109.67	105.09	107.75	108.23	107.39	106.3	107.22	99.676	112.03	109.33	108.29	105.24	106.71	107.97	107.87	104.53	109.28	108.15	108.77	103.33	106.27	101.39	108.28	107.6	109.06	107.42	105.51	103.92	106.81	110.36	105.42	107.52	108.44	103.54	104.6	109.5	106.15	104.09	104.18	105.95	110.74	104.02	107.44	106.66	105.95	105.97	104.85	104.67	110.24	110.36
101.42	99.479	97.9	99.221	98.689	96.361	101.17	99.497	100.31	97.63	105.3	97.948	98.964	103.71	104.63	100.33	101.58	102.03	103.83	99.97	100.12	98.81	98.402	97.437	106.63	98.633	105.23	101.74	105.01	101.88	101.9	102.52	100.67	104.16	100.56	98.529	100.8	103.85	97.251	102.79	101.51	100.03	100.39	99.637	102.63	99.893	102.99	99.074	98.228	95.358
110.18	104.87	107.83	106.91	106.88	107.3	102.86	103.84	105.31	102.78	109.96	110.19	108.05	108.8	110	110.83	109.29	108.67	109.26	109.3	108.72	105.92	104.41	108.55	109.01	104.02	110.17	108.98	110.08	104.99	109.81	107.52	107.4	108.46	107.08	111.16	105.58	106.08	108.12	106.94	105.1	112.64	106.68	107.03	106.69	108.66	107	110.37	106.5	109.25
103.14	105.89	104.58	105.72	106.53	109.94	105.23	107.63	104.98	104.69	102.97	107.89	105.35	104.86	106.04	110.02	106.58	101.01	104.05	102.49	105.23	104.95	104.95	102.4	106.59	105.5	107.15	105.6	106.82	107.38	103.19	109.31	104.07	102.52	104.7	107.01	103.35	103.07	110.39	103.19	108.85	103.77	109.47	105.31	103.96	106.79	108.08	104.5	99.235	107.4
105.83	101.76	106.51	111.22	105.37	103.86	101.82	106.9	109.38	98.52	108.23	104.48	107.89	101.47	103.47	99.466	107.23	107.93	106.21	104.21	108.11	106	104.1	108.59	105.13	106.15	106.03	106.25	104.46	105.06	105.03	105.54	102.83	104	109.94	107.94	104.82	107.6	106.49	108.5	105.57	112.01	104.18	105.37	108.14	105.34	109.76	104.71	103.29	103.75
97.876	98.586	101.83	97.379	97.422	101.97	99.601	101.55	96.962	98.981	98.361	101.06	103.08	100.08	102.29	96.491	97.967	98.248	95.384	98.253	102.49	98.467	102.38	99.626	95.085	94.65	97.709	100.7	95.261	100.68	99.227	99.062	93.926	96.158	98.208	99.632	99.69	97.216	96.168	101.49	99.594	101.15	98.524	97.656	99.72	98.386	100.39	99.821	95.955	99.59
99.586	93.39	95.892	101.14	101.2	95.671	96.484	99.394	95.843	102.05	99.124	97.822	101.32	99.348	96.828	101.48	99.773	98.419	94.332	96.803	95.673	99.873	101.96	101.05	100.76	101.56	99.788	98.266	96.844	94.485	98.895	99.008	96.856	98.981	99.242	98.946	94.626	99.936	101.43	97.559	102.03	99.632	94.869	100.12	98.057	99.115	99.713	98.096	100.21	105.81
112.65	107.64	107	109.66	108.44	111.57	107.83	110.83	113.47	107.37	109.7	106.72	111.25	111.87	108.66	111.98	114.88	111.34	111.32	110.29	110.38	113.98	111	115.67	112.61	108.36	106.99	114.66	115.23	108.49	113.61	111.15	107.63	111.22	111.35	111.02	109.85	108.99	115.67	114.27	113.53	113.53	108.68	106.75	110.32	110.1	107.84	109.14	106.52	108.8
105.75	109.23	106.03	106.42	106.48	107.16	106.69	106.42	104.3	107.52	109.5	105.13	103.31	109.93	107.35	107.77	109.02	104.7	106.29	108.81	112.26	105.37	105.3	110.47	105.89	112.56	106.53	104.97	106.7	106.09	105.71	110.18	113.04	108.87	106.24	107.29	106.31	108.38	107.68	105.85	111.2	105.62	105.37	106.11	111.9	104.58	106.96	111.88	106.27	108.2
102.85	107.12	105.04	107.8	107.49	111.44	110.03	103.39	109.68	102.83	107.81	108.75	102.61	104.05	105.33	104.5	104.94	107.69	104.44	104.85	108.4	106.08	106.95	104.61	109.08	106.14	108.05	110	105.55	106.31	104.88	108.71	102.33	106.67	108.09	107.08	104.71	110.38	106.7	105.62	108.06	107.35	107.77	104.11	107.01	110.23	106.43	108.2	105.49	104.75
100.56	103.04	102.76	106.85	106.12	104.18	106.03	106.94	107.32	107.24	105.56	108.14	106.32	106.22	105.36	102.23	103.94	107.75	103.19	105.82	103.93	107.38	103.87	104.76	109.51	107.23	106.18	99.47	106.23	106.76	104.33	106.09	105.22	106.02	102.39	105.92	106.48	105.44	106.43	105.77	107.9	100.04	106.87	103.31	102.8	103.64	103.86	107.34	103.87	108.03
111.61	103.66	111.24	109.49	109.08	104.38	107.64	109.39	108.66	109.54	106	106.13	107	111.05	108.18	107.41	109.09	106.94	106	102.54	110.57	103.82	105.13	108.93	113.43	107.38	109.69	109.94	104.34	105.33	108.81	108.04	109.08	107.19	111.7	109.62	107.76	110.47	109.65	108.43	107.31	108.54	107.12	108.6	108.05	108.73	104.84	105.59	107.23	108.34
95.673	98.791	95.374	98.777	94.224	101.12	98.004	99.495	98.468	99.734	98.329	96.566	102.97	94.498	102.11	95.422	100.18	97.987	97.378	100.49	97.275	93.618	98.552	100.22	98.924	97.856	96.443	97.014	99.549	98.587	98.029	94.838	98.551	94.287	100.82	97.808	93.881	95.917	102.45	101.06	100.29	94.125	95.477	97.194	98.154	98.551	98.698	99.074	97.795	96.271
107.12	111.03	107.25	111.4	109.46	108.56	107.53	106.67	109.92	109.56	108.95	110.61	108.63	102.48	106.55	108.31	104.62	108.3	108.02	110.74	106.34	110.13	106.36	105.22	106.32	106.4	107.03	106.93	109.33	110.13	106.66	108.45	107.12	107.61	108.41	108.11	109.01	102.42	109.7	106.74	110.27	104.97	111.68	105.09	111.18	107.2	110.79	106.43	109.74	108.68
104.81	102.53	104.61	103.81	107.44	111.01	99.675	106.67	105.88	106.17	105.6	104.07	105.9	105.55	101.43	103.71	102.93	107.26	104.53	104.6	103.14	107.37	102.64	105.26	106.56	104.07	101.68	107.33	107.39	102.91	105.06	104.62	104.96	104.37	106.8	100.88	107.97	102.88	103.14	107.59	103.33	105.98	105.4	104.01	102.46	104.41	103.52	109.19	107.21	107.78
105.53	103.22	103.56	98.635	99.132	102.15	99.168	98.853	97.786	103.53	105.79	99.827	93.972	98.772	95.421	98.629	102.15	100.05	98.932	99.307	99.081	102.05	102.27	101.11	98.701	99.591	101.28	94.614	102.52	96.327	98.95	100.91	94.74	99.955	104.94	97.667	99.928	101.81	105.08	98.6	98.137	99.251	98.86	102.98	97.616	103.19	101.12	99.29	104.1	102.8
106.43	103.93	107.12	105.29	106.22	104.02	106.43	110.64	108.34	105.53	106.46	103.42	109.3	107.11	107.03	106.7	106.57	106.31	100.56	103.62	107.03	106.24	109.67	105.48	104.22	110.85	103.56	104.62	106.21	100.81	105.52	108.13	106.6	105.49	105.17	103.22	106.6	107.87	104.85	104.21	104.51	103.01	103.13	106.84	102.14	107.65	106.64	102.69	106.24	105.44
114.2	113.7	109.88	106.54	109.04	108.81	108.33	110.73	109.23	107.7	110.48	109.88	110.94	112.03	111.71	104.25	108.59	113.4	112.06	109.74	113.2	113.64	110.81	109.6	111.95	112.4	108.02	111.89	110.47	114.39	109.74	108.07	110.65	113.1	113.11	111.62	114.24	107.17	109.05	111.99	111.81	114.34	109.53	109.36	111.92	105.51	111.24	106.83	114.71	112.45
98.333	98.141	98.021	101.4	99.674	98.968	98.925	101.51	99.471	101.92	100.55	104.22	100.44	100.53	100.17	103.35	99.814	96.493	98.027	99.021	101.2	98.698	94.841	97.035	99.974	98.787	102.27	102.14	96.93	102.61	104.64	99.936	100.17	100.3	97.275	100.5	101.61	98.137	104.38	98.233	102.1	102.24	103.69	100.57	102.18	99.715	101.5	101.84	101.97	103.58
105.23	104.45	107.79	107.4	101.17	105.18	104.87	106.23	109.06	113.77	106.43	108.63	104.72	112.05	104.91	105.74	106.84	106.81	105.84	103.36	106.43	105.73	107.36	108.16	103.38	106.75	108.91	105.38	107.98	104.68	105.02	106.44	105.28	104.17	105.49	108.94	111.39	107.22	106.55	105.45	108.67	111.45	113.9	103.89	105.73	107.71	108.22	108.57	107.39	104.88
107.4	105.03	104.18	107.71	105.59	106.96	108.44	106.61	105.4	109.53	109.87	108.72	108.74	107.61	108.65	110.24	107.74	108.94	111.98	104.74	109.11	106.74	108.7	110.25	110.55	107.91	107.56	110.18	111.7	106.59	112.2	109.42	113.41	106.73	105.17	107.37	112.17	109.73	111.12	107.96	109.98	103.67	102.64	103.18	110.9	105.08	107.5	108.37	108.84	108.75
110.27	104.87	108.97	106.47	104.22	105.56	105.22	103.78	107.18	107.15	102.92	100.13	106.21	107.08	103.16	105.1	111.45	104.81	109.78	109.81	109.08	105.42	105.31	112.96	104.93	110.63	109.25	105.14	105.61	104.52	104.9	110.94	105.54	101.65	106.9	109.96	106.58	113.39	110.06	104.41	107.97	108.17	104.38	105.91	108.53	101.19	106.5	105.23	107.75	110.63
102.36	105.36	106.97	109.06	106.02	107.91	105.99	103.22	106.26	104.26	104.14	101.39	105.52	103.2	108.26	110.39	105.92	102.26	104.58	107.71	102.75	106.02	104.93	105.46	106.2	108.64	106.24	107.2	104.89	102.85	106.97	106.43	105.96	112.04	103.53	100.2	101.4	107.05	103.58	106.93	105.43	104.42	102.86	106.7	110.77	107.57	101.53	108.58	106.98	97.524
101.32	95.494	99.213	100.76	101.04	100.46	100.61	96.177	95.59	100.86	100.21	100.2	102.44	100.03	99.383	99.063	102.62	103.82	97.66	99.328	98.86	101.11	96.623	102.68	100.03	96.659	105.49	101.01	99.381	100.33	100.33	100.34	102.74	102.22	100.39	107.16	99.38	97.088	101.69	105	98.774	106	96.943	96.778	101.44	104.79	104.11	101.06	104.44	97.151
102.33	104.09	97.838	101.29	97.404	101.08	101.07	102.63	100.29	105.76	101.41	99.435	104.89	100.7	101.85	102.56	101.93	100.33	102.34	98.285	102.43	103.55	97.899	101.08	101.97	96.411	95.224	101.06	101.22	97.871	102.58	102.42	101.44	105.29	100.73	101.93	97.65	103.86	102.09	97.698	100.32	102.04	99.162	97.901	98.258	99.256	99.1	103.55	101.63	99.556
99.007	97.756	103.27	100.73	100.64	100.72	101.1	103.85	100.55	100.14	101.96	102.69	101.46	101.57	100.97	103.43	100.86	99.676	98.156	101.25	100.9	104.17	100.96	104.28	101.25	99.148	97.977	98.989	99.803	100.74	98.127	97.669	98.281	99.831	101.11	99.46	106.65	100.52	102.76	98.252	99.052	102.48	99.011	100.68	101.48	101.46	99.931	101.57	99.353	100.81
103.61	109.07	107.46	105.76	107.67	109.26	110.5	107.87	111.67	103.38	106.01	106.55	110.3	107.74	109.26	106.42	111.26	111.55	108.74	108.92	113.67	107.52	109.91	109.21	109.1	106.7	109.61	110	110.45	109.71	108.13	104.6	104.91	110.18	106.11	106.77	108.82	105.75	107.32	110.67	105.17	104.72	114.05	115.69	114.44	104.74	109.58	111.52	105.55	106.79
107.18	102.28	106.11	106.48	111.12	111.46	104.6	110.09	106.83	109.64	110.39	107.49	107.43	107.8	105.75	109.52	108.12	110.69	108.38	106.97	107.3	109.02	107.87	108.54	110.5	106.48	106.03	111.5	106.56	108.79	106.94	106.72	106.69	109.44	115.24	111.83	109.14	109.28	105.39	103.75	110.36	104.99	101.51	104.91	106.41	105.52	107.43	108.62	110.02	112.37
106.21	108.47	108.65	106.88	105.35	105.02	106.52	105.19	105.27	107.45	104.89	106.6	105.33	102.28	106.25	105.88	104.11	104.92	107.02	104.83	108.04	102.28	105.76	104.68	103.45	106.43	110.22	103.98	105.44	107.62	107.07	108.31	104.85	103.27	103.42	104.73	105.83	106.92	103.58	102.99	103.63	105.18	106.58	103.23	107.24	106.01	101.38	104.36	102.17	105.56
100.81	96.955	95.345	96.155	96.765	97.703	96.596	95.613	99.352	98.212	96.488	97.947	97.57	91.719	99.65	98.001	97.892	94.976	93.772	102.9	99.694	95.541	98.992	96.116	98.536	100.9	93.416	101.76	98.633	98.45	101.92	96.538	103.3	94.965	97.399	99.186	102.01	98.966	96.649	98.436	97.781	93.789	97.507	99.513	100.01	97.385	101.05	94.595	95.234	98.86
110.34	106.31	110.77	111.11	109.72	108.67	106.87	108.83	114.9	111.94	106.36	105.95	111.76	107.88	110.28	106.62	109.15	110.59	110.63	106.82	106.14	106.01	109.71	105.63	108.27	109.73	110.52	114.11	106.1	106.38	110.16	114.15	106.96	105.9	109.4	110.37	109.07	109.53	109.16	105.34	111.49	106.6	106.25	107.09	115.4	114.95	110.05	109.65	111.17	109.65
98.914	100	101.06	99.597	95.334	95.505	98.76	103.72	104.53	102.55	99.257	103.37	105.79	106.04	97.73	99.591	104.15	100.99	100.84	100.57	98.437	100.8	98.722	102.27	99.73	103.12	98.998	101.04	99.593	100.59	101.5	102.96	103.19	98.122	101.17	105.06	100.06	97.726	104.81	98.488	99.262	101.72	102.44	97.471	102.41	98.005	99.551	97.428	104.67	99.87
111.15	107.38	105.11	106.89	104.42	101.74	111.87	108.37	102.84	104.62	105.28	104.29	103.48	111.7	106.88	107.42	106.58	104.01	106.67	103.55	103.25	99.952	104.86	106.04	105.85	109.23	108.31	105.54	108.02	105.7	103.23	103.88	108.07	103.05	104.82	109.52	100.42	104.5	105.72	108.84	106.01	106.8	101.53	106.31	105.7	105.71	108.33	107.64	107.09	107.02
104.81	108.41	109.96	107.64	107.46	109.33	104.77	108.47	108.36	108.24	103.97	107.13	106.98	110.25	104.2	112.44	105.43	108.18	109.02	105.95	108.16	109.63	110.18	106.17	110.97	110.79	111.23	104.21	107.18	108.78	112.71	107.5	107.37	107.43	105.9	109.48	107.98	105.1	112.84	105.97	111.8	107.15	108.75	107.26	109.98	108.97	107.94	108.92	105.81	109.25
103.49	106.1	104.34	101.67	107.86	105.26	105.57	106.27	106.36	106.14	102.49	107.25	104.61	105.92	106.23	105.29	100.33	107.16	103.17	106.64	102.32	106.4	104.97	100.01	107.14	103.24	101.51	102.83	106.04	107.86	105.97	103.33	107.27	103.01	101.92	105.16	104.58	101.95	105.4	102.86	102.64	102.6	108.33	109.89	103.87	107.13	103.99	101.37	103.65	108.04
102.73	99.096	102.87	97.88	98.325	96.023	99.966	103.43	99.159	100.53	99.766	98.194	109.1	103.42	100.28	99.104	104.2	98.734	103.41	97.302	101.84	100.77	99.04	98.526	100.87	102.51	101.3	106.22	100.02	99.546	99.197	104.24	99.414	96.892	106.3	98.355	100.21	100.07	99.55	102.83	95.696	97.253	99.248	100.26	101.3	98.272	98.707	100.92	101.85	99.427
106.38	109.49	109.09	107.04	105.39	105.12	109.84	103.87	104.75	108.93	109.82	106.12	108.7	101.18	109.82	105.96	110.16	105.17	100.59	106.72	103.64	104.73	104.42	109.05	106.8	102.26	99.04	106.57	106.55	106.34	107.28	103.93	107.16	107	103.06	107.12	106.39	106.21	108.19	104.64	105.32	108.56	108.84	103.9	106	105.02	101.36	109.32	108.28	106.43
106.15	106.16	106.84	108.17	107.63	104.41	113.79	109.13	107.79	106.82	107.83	111.62	108.55	107.74	109.34	108.57	109.46	106.78	105.87	104.4	112.06	108.76	104.47	107.45	108	109.92	107.44	107.59	107.46	109.33	109.63	105.66	107.74	109.48	112.09	106.46	105.51	110.68	104.7	105.64	110.29	106.98	109.26	107.7	108.91	106.1	108.87	103.51	108.78	112.07
107.78	105.32	109.53	105.9	106.34	107.26	105.65	104.12	105.33	108.74	107.54	104.75	111.16	108.26	105.52	107.13	107.59	108.13	108.15	108.72	105.94	107.06	101.68	104.21	103.85	106.23	107.6	103.58	105.02	105.77	105.11	108.36	108.55	107.42	106.65	107.05	104.19	108.78	107.26	106.36	106.58	105.77	102.24	104.4	106.99	103.2	109.42	107.51	106.25	104.74
101.53	98.203	97.385	93.933	100.86	99.584	93.986	97.081	95.551	95.137	98.591	98.617	102.03	98.454	104.68	99.147	99.491	96.87	103.4	98.133	103.32	97.151	99.429	97.842	94.324	101.14	96.467	102.54	101.8	96.582	95.208	100.37	101.75	94.739	97.851	101.52	102.12	99.565	105.53	98.096	101.2	96.847	97.553	103.09	96.792	102.95	101.18	100.88	97.315	98.416
99.051	92.898	96.017	90.775	97.54	99.99	96.731	99.418	99.25	95.363	98.033	99.476	97.276	96.609	98.336	97.221	99.384	101.2	99.14	98.544	101.81	95.378	103.09	99.767	97.354	97.729	99.152	97.475	99.583	100.37	95.03	94.134	99.795	98.983	101.62	98.229	98.085	95.968	101.15	103.09	95.91	100.57	97.415	102.21	96.251	98.366	94.554	100.26	97.469	100.29
106.36	104.64	103.42	102.25	108.57	106.66	105.96	102.64	103.4	105.81	105.06	104.97	104.91	111.4	107.61	106.41	108.98	104.18	106.85	101.87	109.91	105.42	105.34	101.14	104.71	103.16	104.91	105.7	107.09	104.68	107.32	103.97	107.72	102.51	106.06	103.54	107.61	106.19	107.36	105.29	107.03	108.62	104.99	106.22	102.67	107.07	105.32	109.46	106.28	106.19
110.47	107.45	100.7	106.17	104.04	107.42	104.22	106.38	104.67	107.51	103.06	102.3	108.88	106.68	109.74	106.93	105.1	108.59	107.83	105.53	109.81	107	104.78	103.12	103.05	103.57	108.14	107.84	108.39	103.8	108.12	105.57	108.77	110.47	104.09	107.57	104.59	108.58	106.1	106.13	105.85	106.53	102.52	107.03	104.75	107.72	101.74	104.96	105.16	106.15
108.48	111.26	109.16	103.38	106.57	108.71	103.81	104.54	106.3	107.77	102.94	104.13	107.76	102.45	106.68	108.58	102.98	104.73	105.02	105.89	107.6	105.49	106.36	111.62	105.15	105.34	111.67	108.4	106.82	99.194	100.76	108.49	103.85	105.29	108.66	101.64	104.71	105.94	104.77	104.24	108.66	101.79	108.11	105.17	104	111.11	100.36	104.12	106.72	104.91
102.7	101.43	101.98	100.33	104.12	105.16	104.62	102.87	103.33	103.4	102.06	102.84	101.2	107.69	102.41	105.87	102.92	100.76	103.36	99.319	101	101.68	103.61	99.282	106.55	103.3	106.61	100.39	99.026	101.65	103.66	106.41	106.01	102.79	107.65	101	104.13	98.415	102.15	103.21	99.523	99.769	102.65	99.563	99.461	99.653	101.52	104.53	104.97	105.76
96.899	96.408	101.01	100.44	97.829	98.167	97.138	102.23	98.517	103.64	97.712	93.587	101.55	99.701	99.621	98.473	93.644	94.097	105.19	98.931	100.61	97.49	97.031	99.006	101.82	97.688	98.698	99.001	98.397	96.159	95.014	101.85	92.654	98.076	98.6	99.372	98.809	98.947	99.609	95.727	95.853	100.43	98.316	94.456	100.37	99.582	97.615	97.279	98.94	96.449
107.76	109.33	107.75	111.83	111.64	104.83	107.07	104.48	105.44	113.5	108.49	110.77	108.19	104.73	106.18	110.28	115.72	105.95	107.09	107.54	110.13	109.45	108.22	107.29	107.25	104.36	109.18	112.49	107.55	107.18	103.08	109.14	109.65	112.52	104.24	109.02	107.62	105.7	109.61	106.38	108.89	105.41	106.97	108.82	107.74	111.65	110.8	110.53	108.82	104.77
102.04	100.05	102.23	103.27	99.328	103.2	103.49	98.717	102.25	101.74	103.26	99.855	101.39	99.721	101.36	107.13	99.693	99.125	101.51	103.53	96.777	103.71	102.13	101.94	101.02	100.81	101.46	98.982	99.693	99.324	98.533	101.49	101.1	99.229	101.61	103.27	102.7	100.16	102.14	100.91	101.19	98.787	99.765	103.08	98.953	97.247	99.027	98.41	100.86	98.197
110.73	109.92	106.03	108.49	114.6	107.41	109.85	107.94	107.13	108.67	113.1	107.87	108.06	104.76	106.76	107.86	109.71	109.02	109.12	107.34	106.33	106.68	107.41	104.46	106.01	106.65	109.55	106.07	111.95	113.23	105.33	106.19	110.39	108.22	105.43	108.39	104.4	110.06	109.41	107.39	108.81	108.31	104.94	110.21	108.64	110.64	109.04	109.72	107.78	106.82
109.76	106.58	105.77	104.55	103.64	110.55	105.37	105.35	102.83	102.96	105.76	107.25	99.263	103.15	103.37	105.1	107.72	107.46	103.18	106.02	101.62	105.37	105.32	108.51	105.07	107.19	105.13	106.32	107.56	104.43	105.27	106.86	109.56	103.28	100.31	105.74	103.81	100.97	103.91	103.6	105.87	104.81	106.76	103.62	101.29	105.02	113.55	100.14	108.54	106.37
105.45	104.28	107.9	105.6	111.34	105.43	109.47	101.7	104.47	105.39	107.43	108.24	105.17	107.12	110.77	110.24	103.25	105.84	102.71	108.88	107.46	105.34	102.06	102.79	107.63	107.52	107.71	107.4	100.91	105.94	101.39	109.73	107.59	102.6	110.72	106.2	102.26	108.95	106.84	102.99	106.38	104.78	107.69	109.53	106.38	109.88	107.61	103.02	106.9	106.79
112.03	110.41	106.82	112.07	114.64	108.53	109.66	109.75	113.6	113.69	111.81	110.72	112.16	108.4	113.69	112.99	107.85	109.2	108.62	112.84	109.03	107.35	110.4	109.9	108.57	113.03	115.7	109.02	112.22	112.06	111.65	105.9	114.23	110.81	109.51	111.52	110.49	113.08	112.23	109.86	112.11	112.33	108.99	108.14	110.8	107.87	109.16	110.2	108.93	107.97
109.51	108.19	111.5	112.06	106.64	112.58	108.68	113.27	107.01	110.3	111.39	110.16	116.2	110.37	115.23	107.28	106.54	108.99	107.25	113.28	106.43	109.44	110.19	109.34	111.94	110.02	109.83	109.9	111.43	113.2	112.97	108.46	107.34	110.96	113.21	112.53	117.1	112.86	109.64	110.08	106.31	112.35	114.32	110.98	114.96	108.89	106.29	109.12	113.06	110.18
98.033	97.866	99.897	100.05	97.33	99.293	100.12	96.151	101.02	96.52	99.314	101.05	95.624	98.484	101.23	102.75	100.32	94.902	97.544	99.226	98.597	96.157	100.18	98.394	98.431	98.593	103.12	94.083	95.637	98.643	97.909	98.755	92.677	103.2	98.251	96.805	96.44	97.175	97.392	97.493	99.175	97.423	99.452	96.694	97.127	98.412	98.7	96.919	94.857	95.841
109.66	107.87	115.44	108.52	112.24	108.48	109.97	109.26	111.22	108.3	111.14	114.46	109.54	109.89	109.79	111.09	110.7	111.67	113.14	110.9	109.23	108.43	107.14	108.01	112.27	108.17	111.13	110.08	108.55	109.28	109.06	106.87	110.06	112.51	110.7	114.55	114.2	109.56	110.71	110.33	108.38	111.2	110.88	108.65	109.03	107.48	110.93	105.75	112.65	111.31
108.99	113.76	108.12	110.96	107.01	108.5	109.79	108.13	111.73	111.6	105.92	108.8	111.93	108	110.71	107.3	107.82	108.41	108.73	107.07	111.44	111.64	106.87	107.86	108.26	103.53	106.27	104.8	106.22	108.66	106.8	108.86	104.99	105.21	110.43	104.3	105.09	105.68	109.72	104.22	104.65	107.38	107.85	107.52	105.08	110.62	110.51	107.53	106.34	107.5
96.535	97.867	97.727	95.758	100.34	99.19	98.483	101.92	100.64	98.443	91.097	100.57	104.4	101.18	92.944	96.598	95.224	97.922	97.252	92.37	94.071	99.015	102.19	98.953	95.745	98.02	98.012	97.836	95.373	96.612	94.467	95.846	99.57	98.713	99.45	98.196	97.947	100	100.86	99.375	99.759	97.588	96.595	96.639	96.927	98.359	97.529	98.067	100.13	97.306
106.82	103.34	105.15	107.52	112.1	110.05	107.17	109.71	109.2	107.42	106.86	113.3	104.38	108.66	109.34	111.53	109.51	108.51	106.08	109.16	108.83	107	111.55	105.91	109.12	109.11	111.79	102.65	109.13	105.08	108.84	109.73	107.38	107.73	108.67	108.21	104.71	111.46	106.98	107.42	110.98	108.79	107.19	103.26	108.31	107.43	110.19	110.94	110.51	107.03
109.15	109.16	110.44	100.78	100.34	106.31	107.43	105.17	104.59	106.47	106.01	108.68	103.85	104.6	113.49	105.95	109.08	106.94	105.65	105.64	106.9	104.58	105.74	104.1	104.09	104.73	110.37	108.21	103.82	101.43	106.81	106.66	106.94	107.86	108.09	104.54	104.86	102.36	108.04	108.6	104.68	104.71	105.62	108.65	104.06	108.71	107.79	106.75	106.84	113.11
102.34	101.27	97.523	104.54	101.35	101.84	100.12	100.95	99.785	105.55	103.37	97.649	103.39	101.22	99.625	102.37	102.62	100.15	101.75	99.789	95.557	104.08	100.08	102.61	105.14	100.06	98.811	97.568	99.944	98.981	100.98	98.866	97.448	98.188	99.125	102.59	97.343	104.18	98.544	98.22	104.44	105.81	103.37	93.759	102.9	104.97	102.21	102.5	104.06	99.448
107.24	108.33	104.62	111.11	107.33	108.46	107.05	109.36	109.71	106.14	107.94	107.99	111.05	104.54	110.22	108.37	107.51	106.8	109.74	106.73	111.89	106.08	105.76	105.65	108.57	106.61	111.27	111.95	109.75	105.6	108.33	105.47	112.93	112.27	106.41	110.19	103.28	108.38	112.78	109.33	104.6	108.99	112.44	111.68	110.78	107.36	110.5	105.89	103.26	107.62
98.721	101.53	93.831	97.152	99.896	94.404	96.116	101.29	94.417	95.006	98.32	99.694	105.47	99.213	97.26	97.133	97.736	93.497	94.816	97.537	98.865	96.391	96.059	100.62	97.494	98.301	99.591	94.376	96.059	94.847	99.591	101.15	103.43	94.054	106.82	98.65	97.175	97.688	95.205	95.947	98.826	92.981	97.928	98.649	97.822	97.884	93.525	97.199	102.21	97.308
104.66	110.77	105.59	108	110.99	111.74	111.18	107.32	110.62	108.53	111.75	107.13	106.09	109.73	109	104.2	107.21	106.71	107.7	114.74	105.46	107.27	110.08	110.43	104.69	108.92	110.74	110.65	111.43	110.15	109.1	107.59	106.58	110.05	111.52	110.11	108.86	104.08	105.82	107.87	104.93	111.21	108.02	107	104.56	108.66	111.92	104.45	108.55	103.93
102.52	105.88	99.137	108.79	107.91	104.11	108.04	109.23	111.97	99.378	108.53	103.61	107.23	110.39	108.38	104.66	102.83	107.19	111.38	101.14	112.24	104.57	107.28	102.78	104.43	107.94	106.35	108.51	102.37	106.45	108.58	106.94	103.41	103.51	105.3	105.26	106.53	109.93	106.05	105.3	101.02	105.96	106.45	106.12	106.59	106.14	101.46	104.37	103.76	108.6
106.85	112.15	105.36	105.3	110.79	108.12	107.72	107.72	103.99	108.74	106.77	109.93	107.88	108.54	103.89	105.94	104.67	109.21	107.84	108.57	109.16	109.65	107.91	110.32	108.99	105.13	106.7	106.5	107.09	105.77	112.19	109.42	107.32	109.12	107.95	115.59	108.06	110.18	109.05	110.73	109.07	105.41	106.1	105.55	107.77	108.03	105.87	107.83	106.99	108.75
109.21	112.19	104.51	107.82	108.97	107.49	110.91	104.8	107.77	105.02	105.53	111.2	106.81	105.92	108.45	108.73	106.03	106.55	111.94	105.82	107.66	107.64	103.51	108.84	105.19	106.03	107.58	110.42	109.36	104.5	112.07	109.05	104.79	106.16	110.56	107.46	105.73	106.6	104.59	107.22	106.18	106.31	107.55	108.56	104.6	103.28	109.45	105.96	103.48	102.21
106.03	102.66	107.12	107.48	103.76	108.72	101.33	103.77	103.84	104.99	101.49	107.31	102.54	107.23	106.24	103.61	105.87	107.15	104.72	108.55	107.24	106.23	106.78	104.59	107.26	103.8	111.1	112.16	102.52	104.73	104.15	104.55	106.32	104.41	104.27	100.78	108.95	105.12	106.66	106.59	108.15	109	103.17	103.97	109.34	106.88	108.41	108.38	109.57	99.653
106.68	109.14	103.33	104.24	105.61	106.05	109.87	104.97	103.45	107.65	104.76	106.2	108.29	108.27	103.95	109.25	104.59	105.24	108.78	105.27	104.38	105.14	107.72	105.86	101.67	101.73	107.87	104.11	106.31	107.55	102.63	108.47	110.46	102.58	108.01	103.62	105.73	106.09	105.6	106.8	97.222	110.41	110.35	99.481	105.95	104.1	105.02	105.32	104.76	107.79
106.12	104.73	103.8	110.93	110.45	102.18	109.39	109.77	105.93	103.35	107.02	109.19	102.73	105.25	108.53	107.13	102.79	102.57	109.66	109.18	109.32	106.39	108.62	106.83	99.53	105.93	108.36	101.7	104.21	105.78	105.55	105.7	105.59	111.22	106.87	106.04	110.15	109.44	104.9	107.92	106.41	101.75	103.38	105.25	104.36	103.76	100.84	106.12	105.53	106.33
98.313	99.793	98.371	101.87	97.999	101.94	98.076	97.364	93.975	95.87	103.87	99.915	103.64	101.24	96.209	104.95	99.946	95.868	97.169	94.993	99.477	95.487	101.3	96.366	98.62	94.511	101.58	98.588	97.421	92.109	97.634	98.587	98.889	98.578	96.516	100.51	99.65	99.791	100.39	98.312	98.161	99.795	102.09	94.89	97.5	103.02	99.776	100.55	101.99	103.13
102.31	109.91	107.74	103.87	106.78	106.51	105.94	109.71	106.14	109.95	107.09	106.46	101.87	109.72	108.79	111.53	111.44	106.99	104.86	109.31	108.41	110.91	107.5	106.63	110.23	109.42	107.57	106.14	108.58	111.71	107.8	108.61	111.37	110.23	109.01	107.28	112.82	106.27	108.59	108.32	105.5	109.49	110.49	107.33	108.77	101.6	105.7	106.73	109.13	105.72
111.11	109.76	106.46	106.88	107.69	108.98	105.61	104.16	106.44	108.2	113.44	107.75	109.75	106.92	106.79	106.33	104.86	106.7	106.7	109.36	101.89	107.57	107.23	105.92	106.44	112.47	104.65	109.74	112.17	109.82	104.75	107.72	107.17	106.16	105.45	109.94	106.99	106.64	106.6	109.26	107.91	109.31	105.21	110.72	108.46	110.11	109.11	104.48	103.16	109.65
102.55	100.49	112.42	104.89	112.45	107.13	107.04	110.12	105.59	107.01	108.47	110.59	111.65	110.2	103.36	111.25	109.79	108.81	110.33	105.88	104.27	109.5	105.49	113.17	108.26	105.61	107.17	104.37	106.99	108.05	105.11	109.69	111.01	106.82	105.92	109.65	110.54	108.7	105.7	107.6	108.7	107.45	108.53	106.43	105.47	106.29	109.89	106.31	109.05	108.83
103.85	102.92	107.22	107.67	108.83	105.17	105.49	105.18	107.02	102.96	105.29	105.54	105.61	110.47	103.17	105.16	103.6	105.01	102.72	102.75	106.66	107.92	105.48	108.25	109.63	104	108.21	106.1	110.04	107.93	104.71	107.66	104.37	105.27	104.96	104.95	107.03	106.15	106.2	107.41	108.22	109.52	105.36	108.89	108.63	103.28	108.77	110.97	105.54	106.49
106.62	107.81	108.05	106.87	104.95	107.53	111.64	108.45	108.2	107.63	109.13	102.49	108.89	107.14	109.1	109.82	102.66	104.41	106.68	109.24	105.07	104.66	106.46	107.1	105.69	106.27	100.16	106.15	103.9	105.99	104.26	104.67	104.4	104.97	105.6	105.93	109.05	110.41	106.46	107.28	109.03	106.79	108.54	106.48	111.22	105.5	108.26	105.51	105.51	109.55
106.58	108.83	108.18	105.04	100.16	106.92	102.64	101.88	106.89	109.27	107.57	104.98	102.91	103.03	105.83	104.97	109.34	108.71	105.48	110.77	107.81	104.93	103.74	106.13	103.75	103.97	106.02	109.86	109.33	108.79	108.65	106.74	106.15	106.01	106.41	104.69	105.37	102.77	105.92	101.71	106.69	105.68	110.24	111.25	103.84	111.83	104.01	107.57	103.84	111.79
101.92	96.056	99.864	100.8	98.276	99.702	101.87	104.77	97.792	99.948	99.051	93.845	102.16	101.87	99.959	102.64	99.943	103.86	102.64	102.09	101.41	97.693	101.85	104.91	100.73	99.715	98.565	96.586	102.86	96.761	97.967	103.82	104.02	98.651	105.72	98.054	100.19	101.81	98.129	97.426	103.15	97.669	98.048	98.767	98.706	98.39	101.38	99.626	104.45	99.601
99.127	97.833	96.706	101.82	97.287	98.221	97.534	96.91	99.007	100.9	98.701	96.458	94.36	97.863	96.615	100.4	94.814	95.989	100.95	96.938	97.5	101.49	98.649	100.34	97.868	102.62	96.72	99.998	98.499	93.821	101.32	96.986	100.4	96.408	94.354	100.45	98.752	99.302	97.553	103.07	98.607	98.475	98.071	98.039	99.358	99.807	103.88	94.791	102.28	95.072
107.17	102.27	104.29	104.97	106.52	108.54	105.72	107.19	105.07	105.9	107.28	102.93	105.35	107.44	110.05	103.52	107.77	102.37	105.83	107.06	107.19	103.72	105.33	106.66	106.12	102.6	106.48	103.48	106.36	104.08	102.65	104.48	107.59	107.77	105.32	103.2	102.9	104.98	105.98	105.36	109.46	106.16	102.66	106.06	105.45	102.97	109.68	107.51	106.92	101.77
104.76	110.76	104.57	106.01	105.51	105.92	107.18	105.2	108	104.16	108.52	108.8	104.58	106.34	102.19	104.11	104.36	106.58	110.16	105.47	108.07	106.56	103.07	104.77	102.77	105.61	99.085	103.69	107.16	103.96	106.65	108.44	104.38	103.33	104.93	109.13	102.18	104.94	104.15	103.02	106.37	104.83	105.25	104.42	104.1	104.71	99.849	106.23	105.79	103.65
109.47	106.84	109.45	104.94	110.65	105.56	107.59	112.25	105.25	109.32	104.64	109.48	103.07	106.14	107.1	103.2	110.57	107.85	111.89	106.98	106.03	109.7	112.47	110.34	107.68	109.61	106.78	112.71	111.29	108.59	109.32	109.97	103.18	111.52	108.66	108.49	105.43	111.17	107.08	108.22	103.83	105.61	108.19	104.98	104.89	110.87	108.44	110.02	104.56	108.15
109.11	104.96	108.77	109.1	106.59	108.42	106.22	102.96	104.5	106.87	113.54	106.9	105.95	109.49	105.63	111	108.36	108.48	109.9	110.28	105.72	109.15	101.58	109.72	110.91	107.43	114.54	106.42	108.01	109.94	107.32	105.67	108.7	105.45	105.92	104	109.37	108.03	108.46	111.46	107.64	105.95	109.57	110.29	105.95	113.02	107.18	107.34	112.73	113.01
105.91	110.06	106.58	112.27	106.19	107.3	110.82	109.55	104.3	103.95	109.74	110.63	112.12	104.58	109.07	112.66	107.88	108.23	107.3	111.62	106.74	105.69	109.57	108.93	107.73	102.31	115.07	103.69	112.41	111.3	107.65	109.57	103.81	106.6	108.36	110.37	109.23	108.44	106.06	104.96	108.2	110.78	110.39	111.41	108.25	109.03	110.86	105.73	106.36	110.95
99.937	100.55	97.673	99.278	103.42	97.336	99.911	98.999	102.3	97.648	95.215	99.043	96.327	101.84	98.875	96.669	100.06	106.17	102.21	98.121	96.307	98.429	95.311	98.701	101.18	104.53	100.48	101.45	99.953	105.18	103.18	100.76	99.744	99.502	103.27	102.1	101.9	100.12	96.223	105.12	101.64	96.828	103.71	100.18	102.28	101.75	101.82	101.62	98.73	101.75
108.77	107.87	108.88	107.46	110.41	110.55	109.03	111.22	105.22	109.66	106.18	108.43	103.31	109.89	108.36	110.21	111.23	109.53	109.35	109.18	105.18	110.79	105.16	106.94	107.09	107.42	105.97	109.53	109.66	105.03	108.68	107	112.07	108.37	105.34	110.17	110.55	108.52	108.49	113.44	107.67	104.7	109.71	108.61	108.88	109.95	109.15	109.51	106.78	107.59
105.45	108.4	108.02	110.37	108.3	106.49	109.04	106.46	110.59	108.24	109.55	107.55	107.72	111.38	108	106.02	108.66	109.01	106.88	112.37	108.23	109.84	110.03	108.73	106.39	105.05	105.19	106.48	108.55	103.23	108.39	109.25	103.33	109.09	106.3	105.81	108.64	112.5	109.11	107.66	108.91	107.77	104.32	110.24	109.55	110.62	109.73	110.52	106.97	107.42
97.923	102.66	102.48	100.77	99.899	101.22	100.95	99.49	99.274	92.767	100.05	103.85	98.23	99.678	101.25	101.28	94.573	103.04	96	103.2	97.085	99.384	101.92	100.56	100.48	99.384	99.819	103.7	98.537	103.79	99.286	96.742	102.19	99.797	101.86	100.94	100.53	98.623	102.08	100.87	101.95	100.98	103.38	101.8	96.688	102.89	97.594	99.462	99.794	101.91
96.74	96.37	100.92	96.563	100.47	99.748	103.09	103.11	98.442	97.695	102.63	102.19	100.21	96.174	103.66	102.43	97.777	96.592	96.331	95.724	97.023	99.823	102.32	99.221	98.333	99.875	101.5	94.095	101.7	96.822	97.009	98.248	98.89	97.847	98.481	102.88	98.297	100.43	98.009	98.164	99.445	97.986	103.75	103.61	95.861	102.89	98.88	106.06	95.225	96.109
105.48	105.77	107.59	107.48	106.89	106.07	109.83	105.47	108.39	107.19	106.69	106.56	106.58	107.3	105.32	107.08	111.83	106.98	111.01	110.23	112.61	103.31	103.85	107.06	107.6	107.91	109.8	112.56	105.33	108.06	107.35	105.18	111	107.17	108.17	106.47	109.81	109.68	106.15	109.11	107.07	106.5	107.59	111.12	110.16	106.94	108.07	105.76	108.57	106.63
100.74	100.94	99.797	104.95	98.014	100.08	99.226	102.43	94.168	102.32	100.17	100.37	97.334	98.599	101.7	104.32	100.33	103.81	101.59	100.34	104.54	101.43	103.64	98.287	100.28	98.973	100.89	104.91	100.72	104.36	97.757	99.724	97.411	97.948	97.137	101.62	98.188	98.538	102.56	99.799	102.19	100.2	99.44	98.62	97.173	100.62	101.17	97.985	102.24	102.15
103.97	105.99	106.58	105.9	107.73	105.75	103.55	106.58	107.64	107.74	110.2	108.46	102.26	111.37	104.12	108.21	108.71	104.74	103.47	105.79	109.55	99.673	108.65	102.06	105.25	104.34	107.49	105.45	109.39	106.33	104.27	107.03	103.95	109.67	101.17	102.32	102.87	108.51	108.69	105.18	103.83	100.03	110.71	102.47	102.83	103.05	103.83	103.69	104.67	109.48
108.74	109.23	109.57	109.36	108.91	106.91	114.15	109.95	108.12	106.9	109.65	104.6	105.85	105.69	110.01	110.87	110.3	110.7	109.79	112.26	108.9	106.98	107.91	108.92	108.94	108.07	106.67	110.13	106.92	107.54	105.64	110.8	112.72	110.08	110.87	105.13	109.27	112.66	104.31	108.23	103.73	106.97	110.63	109.41	105.73	107.64	105.15	106.86	108.75	110.41
110.21	108.74	109.29	111.46	107.99	105.81	109.26	111.24	104.88	108.16	109.11	106.06	109.71	104.79	104.93	109.41	113.74	107.85	109.49	112.11	104.87	103.63	110.33	108.65	105.04	104.05	107.98	104.17	108.7	102.02	107.5	111.18	104.46	107.44	107.34	109.97	111.03	104.36	112.14	108	105.78	104.45	105.71	112.56	107.71	111.05	106.88	109.24	109.54	107.08
105.62	104.21	106.83	108.95	105.97	105.67	107.92	106.11	104.29	104.77	108.12	112.02	108.88	104.31	112.79	109.53	108.77	103.99	106.4	105.92	101.74	107.65	104.86	105.38	105.83	111.12	109.21	106.82	106.79	108.28	104.58	104.74	109.32	106.62	108.86	109.96	104.86	102.79	109.73	108.13	106.56	103.56	106.11	105.5	104.64	108.54	111.98	105.62	106.45	104.82
97.646	100.9	99.614	97.497	98.544	99.961	94.138	96.312	98.858	97.663	96.916	97.796	99.704	97.136	97.737	101.61	95.978	100.02	99.847	98.254	102.41	96.01	98.185	102.73	100.02	97.757	97.123	97.492	96.179	97.396	97.554	98.433	98.834	97.979	97.052	97.827	98.309	98.834	98.533	97.911	98.392	97.954	100.94	96.133	97.055	97.33	97.238	97.079	99.254	101.49
106.92	106.23	106.66	112.87	108.42	104.56	107.7	108.25	105.03	105.09	106.55	105.31	108.23	108.92	108.9	105.47	103.38	107.92	106.43	103.07	106.8	111.36	109.33	100.45	109.22	106.13	104.6	103.55	103.19	102.62	104.86	106.5	104.57	105.61	107.24	106.22	107.11	104.36	106	105.05	105.62	104.14	109.65	109.25	106.14	103.97	107.72	105.67	110.74	108.16
108.16	109.37	111.92	111.05	108.85	113.1	111.08	110.27	107.85	106.98	112.71	111.11	109.89	107.89	109.89	111.42	108.89	111.76	111.26	112.65	115.36	113.06	110.53	111.51	110.86	108.59	108.05	109.53	109.17	109.51	110.86	108.27	108.78	106.93	110.49	111.32	109.72	109.02	106.76	107.63	109.05	113.54	111.8	110.44	108.55	113.34	107.64	109.59	113.73	105.45
107.44	107.15	108.24	106.83	104.39	103.8	102.04	109.37	108.3	105.84	104.98	106.79	109.45	109.46	102.99	106.51	101.99	109.52	106.54	100.91	109.61	106.44	101.65	107.58	105.95	105.85	104.01	104.52	106.11	107.39	105.74	104.4	104.49	112.14	104.09	109.15	105.31	105.29	104.65	103.36	103.68	104.8	104.9	104.57	107.44	101.13	109.68	104.14	107.45	105.62
106.29	108.66	107.71	106.58	104.46	106.83	106.93	109.43	107.11	106.52	103.64	108.26	107.55	104.71	106.42	107.97	107.37	107.87	105.09	104.82	107.57	109.04	105.35	104.13	106.82	104.28	106.6	109.41	107.92	104.41	108.18	102.51	109.2	100.69	105.39	109.81	101.66	105.28	105.13	105.34	107.05	108.59	109.17	106.51	106.25	101.76	102.3	105.14	103.08	110.05
103.25	105.6	105.12	106.72	106.46	104	104.32	107.7	107.44	100.29	99.236	105.46	104.13	103.82	104.35	102.6	103.46	107.05	106.19	105.65	105.81	102	107.22	107.68	107.03	107.74	100.68	106.63	102.46	104.14	105.48	104.95	105.78	107.97	103.54	103.62	105.41	106.65	106.26	101.12	105.49	106.66	109.57	109.93	103.88	106.63	106.23	105.68	102.89	102.49
106.82	108.32	106.06	109.56	106.3	112.47	101.41	106.26	104.73	106.71	106.55	108.19	108.1	104.15	107.99	108.44	104.78	104.99	107.46	103.62	106.19	107.64	110.51	110.6	108.75	105.17	105.86	107.4	107.28	108.38	110.23	114.84	111.3	105.75	106.65	103.75	108.76	103.81	104.24	109.09	103.25	109.34	113.41	111.94	109.03	102.75	108.59	105.98	106.31	106.46
103.25	105.66	106.21	107.84	104.42	108.01	105.55	107.99	104.3	106.42	104.83	105.74	108.1	102.76	103.73	106.27	107.72	108.29	107.45	104.6	113.41	104.6	107.22	112.99	110.64	105.54	104.13	109.05	104.49	106.38	107.25	106.45	107.07	107.49	105.69	108.61	107.32	107.05	104.23	104.15	105.21	105.11	105.87	109	102.92	108.88	103.5	108.34	106.3	107.5
107.38	108.24	109.12	105.17	110.93	111.88	110.29	105.64	103.54	106.98	107.93	109.46	104.23	109.8	106.99	109.35	107.39	107.49	109.4	105.26	109.28	106.62	106.43	108.23	104.72	105.61	110.17	107.62	107.7	107.73	106.76	105.91	109.13	107.72	109.67	106.87	107.17	110.89	100.37	108.31	109.13	110.39	107.7	104.58	110.1	108.62	101.62	106	108.53	110.36
103.29	106.72	107.85	105.92	105.88	105.33	104.22	108.96	100.48	105.82	108.14	106.67	108.35	105.99	106.24	106.44	105.72	107.28	100.15	106.5	106.64	113.06	104.62	108.93	110.98	104.7	105.23	109.05	103.4	104.5	101.82	106.2	106.48	108.11	104.96	108.59	109.48	105.53	107.7	107.7	108.86	104.57	102.47	110.61	106.97	107.52	105.85	108.3	110.43	106.78
106.07	111.23	104.96	108.94	106.86	105.9	107.21	108.99	105.87	110.22	110.53	109.19	109.52	111.52	107.96	110.26	107.6	109.46	114.44	102.98	104.21	104.99	104.7	104.84	115.56	103.39	109.04	111.24	103.54	107.14	108.52	104.05	104.49	104.83	110.59	108.72	110.36	109.8	110.86	106.59	110.7	109.78	104.41	106.41	109.31	110.93	106.46	103.32	106.19	106.91
103.93	108.94	108	99.854	105.57	108.18	107.48	107.28	103.03	102.68	108.31	103.22	105.17	110.92	106.12	109.43	107.71	104.43	102.03	108.85	107.11	103.69	107.9	105.33	107.31	105.43	103.69	106.84	106.71	107.24	102.86	104.75	104.36	104.41	104.69	102.64	107.58	101.53	101.89	99.709	111.12	104.44	104.95	103.99	110.49	101.54	107.38	111.65	107.58	105.24
106.9	102.4	104.87	109	107.94	106.49	106.81	108.91	105.4	108.17	111.35	109.55	106.7	106.19	109.48	107.95	107.85	107.52	106.97	106.91	107.43	103.22	108.81	104.73	110.18	102.47	104.95	108.09	106.07	101.83	105.9	106.97	106.54	107.82	107.18	103.15	107.55	106.14	108.01	108.17	108.35	107.22	104.7	104.09	103.99	105.15	106.58	108.79	109.65	108.6
103.18	104.01	106	107.22	105.89	107.56	101.88	103.93	105.89	108.96	108.28	108.35	106.71	103.12	104.71	106.38	107.79	105.36	106.51	106.73	108.55	106.43	104.33	108.75	104.91	103.15	104.51	102.1	109.82	105.02	104.98	105.29	104	105.55	109.58	111.88	105.23	108.68	103.31	107.67	103.27	104.86	108.83	107.38	101.89	112.18	103.46	109.88	106.61	106.3
109.99	107.81	113.18	103.84	112.34	107.72	110.57	111.36	108.6	109.11	108.84	107.38	105	110.5	110.63	108.63	102.64	108.87	107.87	106.7	108.21	109.39	112.46	108.94	108.61	110.67	107.72	109.06	104.36	105.22	110.05	107.31	107.52	106.54	106.72	101.64	110.06	109.49	111.24	108.48	110.55	104.31	108.86	105.7	112.83	111.48	109.39	110.38	110.59	107.56
107.1	106.52	103.82	105.15	105.12	111.41	108.43	111.01	106.97	108.27	109.08	105.48	108.77	103.25	108.27	105.84	104.19	105.99	106.88	104.56	105.27	105.64	103.98	105.24	102.54	103.72	104.53	104.82	100.93	107.05	104.11	101.01	102.4	106.78	105.71	104.07	101.98	104	104.28	105.11	107.61	108.47	101.83	106.69	107.85	102.15	101.65	102.95	104.05	105.6
103.49	98.742	96.925	104.2	97.991	95.402	101.36	99.105	100.61	102.61	96.027	101.44	101.07	99.711	100.38	106.01	99.422	102.41	101.94	101.65	104.39	99.968	104.57	104.27	104.24	99.008	105.43	100.88	102.5	105.76	105.1	100.68	100.77	98.258	101.17	99.627	98.381	99.652	103.46	102.68	104.84	100.44	100.76	97.206	100.78	100.01	99.129	97.983	102.26	101.39
114.31	113.72	111.54	109.15	109.88	111.65	114.53	111.34	113.17	109.91	106.23	109.44	112.46	108.39	114.3	109.38	109.91	108.72	110.41	112.85	111.9	108.84	116.19	112.5	108.96	107.41	107.74	111.15	108.06	110.94	108.91	112.95	107.33	111.77	107.12	110.3	111.5	109.15	112.26	108.21	107.72	111.35	110.54	114.33	115.51	110.71	107.54	110.86	114.11	109.95
101.07	104.25	99.808	102.95	102.28	103.87	103.53	105.68	103.84	100.04	103.57	99.95	108.33	104.17	106.54	104.07	105.59	101.26	98.514	102.32	102.87	100.18	101.3	103.36	102.95	99.111	103.26	99.566	103.56	104.71	100.34	104.12	102.19	102.14	99.09	106.34	106.91	101.65	102.37	102.57	106.87	101.53	104.47	105.37	99.561	102.14	101.66	104.71	100.89	100.14
108.6	106.04	109.85	104.54	100.22	108.37	105.63	108.99	102.73	109.72	107.56	100.45	105.37	106.76	105.96	108.59	106.07	107.56	106.52	101.73	106.01	105.33	103.88	102.6	105.96	108.06	107.64	106.15	104.03	105.45	104.73	104.95	102.06	106.61	104.74	105.78	101.12	103.54	103.05	105.82	109.62	105.98	103.85	107.51	107.18	102.09	109.24	104.07	103.62	105.8
106.79	107.69	113.5	104.56	110.43	108.25	110.69	104.19	112.57	110.57	108.62	106.27	107.43	104.9	107.79	110.18	109.02	104.7	109.94	107.1	106.88	110.65	109.77	108.72	106.99	103.91	106.78	112.17	108.66	106.47	106.61	109.34	107.4	113.12	111.69	105.97	109.24	111.41	104.98	109.39	110.88	106.59	107.21	104.93	105.87	110.31	108.35	111.83	107.74	105.35
105.92	104.03	104.39	104.8	106.81	106.17	105.92	103.59	107.96	107.21	103.22	103.73	108.9	109.27	104.78	105.27	102.07	106.61	108.89	103.5	107.37	101.14	105.83	108.33	103.57	101.34	105.76	107.76	101.72	107.23	102.95	102.04	103.17	101.76	104.01	104.53	110.39	103.51	108.55	104.52	104.73	108.78	107.69	110.58	108.08	103.44	102.25	109.97	104.52	110.96
106.74	105.99	107.8	106.39	109.03	107.79	113.36	107.64	106.24	110.61	106.6	110	102.3	108.25	112.17	107.02	107.93	110.33	110.26	107.92	109.66	108.51	107.38	111.91	110.74	107.28	107.31	106.29	113.19	107.06	109.16	110.47	107.88	108.19	105.47	107.19	109.98	112.45	109.18	111.07	109.19	106.34	109.45	109.52	107.68	109.07	108.16	110.82	108.52	107.64
105.2	106.76	97.348	100.28	103.42	105.54	105.13	106.31	104.59	100.18	103.22	107.73	109.44	106.99	105.85	103.49	103.17	108.29	106.35	106.79	104.66	106.01	104.52	100.39	109.74	109.05	104.95	106.26	103.18	102.26	101.28	108.33	106.71	103.46	103.17	105.37	108.23	108.1	103.28	104.72	107.41	106.74	104.86	107.41	110.29	107.04	102.96	107.86	110.51	104.43
106.55	105.53	105.36	104.3	104.35	106.6	104.43	109.89	107.08	103.65	104.63	105.74	103.69	107.36	103.62	105.17	105.75	108.21	101	106.01	107.7	105.47	105.48	108.76	107.45	106.83	112.1	107.52	104.6	103.71	104.7	105.14	104.12	104.45	109.73	105.46	107.6	100.33	109.11	106.06	103.15	104.95	106.51	105.85	108.81	104.26	104.03	103.65	102.02	108.69
105.75	103.17	101.48	97.307	100.6	97.312	101.09	101.2	99.946	101.51	101.2	103.16	98.514	101.48	99.681	98.12	102.9	97.817	99.753	100.96	101.15	101.8	99.473	97.915	100.94	100.69	102.26	99.198	101.55	96.82	98.071	96.422	99.474	102.08	99.153	97.856	96.515	104.08	100.07	104.82	99.573	103.58	102.9	101.71	101.75	101.32	101.44	99.343	100.95	101.18
93.617	96.857	94.69	94.685	96.327	94.708	98.172	91.999	103.36	94.645	101.1	99.08	97.4	96.958	100.88	100.84	96.409	95.16	98.428	99.38	102.05	97.778	96.45	93.262	98.664	96.871	98.203	99.448	96.623	97.778	95.958	99.916	100.28	99.762	99.689	97.358	97.678	98.443	99.397	95.222	98.617	102.31	96.101	96.663	97.728	98.553	98.686	99.564	97.852	99.435
98.728	100.98	100.56	100.16	98.366	93.505	103.46	96.772	94.688	98.755	99.203	97.969	97.571	100.66	94.755	103.69	98.41	96.672	97.921	99.471	98.785	97.406	91.955	95.158	97.35	96.646	92.941	98.362	95.512	98.372	97.997	96.633	96.197	95.661	97.086	99.288	92.214	101.02	96.732	98.338	99.858	101.17	97.048	98.971	96.565	95.014	93.424	98.215	95.995	101.38
105.37	107.05	103.4	109.28	107.82	103.53	105	102.54	106.19	108.74	102.48	106.18	105.07	106.34	100.81	104.17	101.43	105.03	110.08	106.85	100.69	106.78	107.44	108.83	103.85	106.83	104.04	103.34	107.37	105.12	105.09	103.68	102.9	104.51	106.03	102.77	102.23	105.35	106.77	108.21	105.02	106.74	107.37	108.11	110.14	105.41	106	102.23	99.649	106.51
107.08	106.49	105.01	107.47	110.67	107.1	106.4	106.22	109.83	106.22	104.54	106.57	103.81	107.14	107.9	108.72	106.61	107.93	108.89	109.89	104.91	109.93	105.7	105.77	106.49	111.07	111.11	110.83	106.21	110.24	108.12	106.16	111.92	106.54	105.76	107.99	106.48	106.11	109.8	107.59	109.87	111.5	110.76	107.86	109.75	105.6	105.41	108.94	105.65	106.79
107.96	105.83	106.87	106.98	104.09	103.71	105.87	110.23	106.49	103.19	107.1	105.97	103.85	105.38	108.09	104.3	102.85	106.29	108.71	108.41	101.96	104.46	101.97	106.11	107.08	110.46	105.3	104.87	105.21	107.09	106.71	103.9	108.94	102.69	103.42	100.8	108	106.32	103.84	108.44	108.77	100.35	103.29	103.07	109.8	103.06	103.6	105.21	104.7	103.23
106.3	108.9	103.33	106.96	107.68	102.9	109.55	105.6	106.5	102.34	100.05	108.18	106	107.54	106.36	102.41	104.85	107.33	106.59	102.72	104.67	103.81	106.58	107.85	105.16	101.66	104.1	107	103.35	108.74	102.5	105.69	101.57	107.69	102.05	101.58	102.95	102.57	103.32	104.13	104.49	102.27	104.6	101.95	105.14	105.92	102.52	105.89	103.68	107.22
103.65	103.21	107.05	107.19	105.54	106.38	104.05	106.39	106.06	100.62	106.43	99.465	105.2	103.84	106.12	106.5	108.67	104.99	106.59	105.47	104.65	106.39	107	108.33	109.93	108.4	105.46	104.21	102.36	109.73	107.52	101.4	101.48	107.91	106.19	105.87	106.73	107.69	108.35	106.35	104.13	108	109.25	106.69	106.32	106.46	104.01	105.31	98.852	104.79
105.04	104.34	105.41	106.08	103.38	102.34	103.95	106.78	107.21	104.41	104.11	108.49	109.16	104.81	108.94	104.5	104.59	105.46	105.49	108.63	106.63	104.13	102.92	103.87	107.71	108.29	103.02	104.27	104.49	105.61	109.12	101.33	109	105.01	107.4	109.7	105.9	106.57	100.44	103.06	103.36	102.02	106.18	106.26	102.63	106.21	105.67	106.92	105.86	101.54
106.77	105.94	109.21	104.2	106.41	105.46	108.23	106.27	104.91	106.71	109.26	107.14	103.23	107.95	102.43	108.04	110.65	104.3	100.79	105.84	108.67	106.97	112.17	106.11	107.02	105.27	105.61	107.56	107.57	106.05	106.7	105.02	103.91	109.41	112.04	104.68	107.97	111.76	103.26	105.83	109.64	108.74	104.92	106.97	104.58	106.58	108.71	107.23	106.43	107.3
108.39	108.88	105.04	111.3	105.63	109.88	109.33	107.23	105.34	107.74	108.56	107.88	110.65	106.36	110.03	103.27	109.95	105.06	106.73	104.62	105.75	111.05	105.79	108.44	111.09	108.03	106.24	112.07	110.36	107.32	111.54	107.59	111.47	106.06	107.31	107.03	105.06	106.66	109.34	106.59	109.96	110.37	112.84	110	107.05	106.32	108.43	110.13	110.17	108.05
108.09	107.33	105.62	108.62	108.73	105.06	109.93	106.67	109.89	109.69	107	106.78	110.94	112.84	103.67	107.93	113.96	112.04	107.2	108.56	108.01	109.15	112.71	111.72	108.05	107.64	111.33	106.62	109.18	102	107.23	107.85	106.3	107.84	108.39	110.87	108.78	111.11	107.91	107.9	106.85	104.9	107.21	110.89	111.07	110.27	110.31	106.88	108.61	108.6
105.01	105.82	100.23	104.35	96.85	101.4	100.66	107.66	105.16	101.63	100.04	100.79	103.81	103.64	99.028	102.58	101.07	103.17	99.888	103.75	103.54	102.11	103.57	101.68	101.04	102.07	99.441	105.24	103.67	96.864	109.85	102.14	100.84	106.06	104.07	100.74	102.59	103.01	105.69	103.11	101.84	101.34	102.18	103.89	101.3	104.42	105	106.06	105.64	99.009
104.37	102.29	107.1	102.57	109.4	102.9	106.49	103.61	106.09	108.35	101.91	106.44	107.28	103.71	110.39	104.13	105.43	104.78	106.41	107.72	109.95	103.8	105.14	105.21	114.45	110.19	101.1	104.51	101.33	98.905	107.29	105.35	109.12	105.64	104.83	107.36	107.75	107.6	102.69	102.66	102.61	111.46	109.45	103.32	105.41	104.77	109.07	107.93	104	105.35
110.95	107.59	107.95	111.11	110.77	105.24	110.62	109.17	114.01	109.31	106.16	105.6	108.6	107.08	110.7	109.87	106.63	110.07	111	104.87	107.28	107.55	108.28	102.32	108.37	112.41	105.5	108.62	103.18	107.03	101.6	112.8	105.94	105.7	108.22	106.24	108.92	104.85	110.34	109.07	116.19	108.26	108.5	102.6	103.84	109.46	105.22	113.18	103.63	103.61
111.72	110.77	109.79	108.05	111.57	107.13	108.64	113.49	112.16	111.08	111.29	105.98	115.26	108.67	107.69	107.97	110.7	116.86	110.52	109.18	110.71	109.9	110.61	110.52	113.89	109.02	110.88	108.95	110.55	111.59	114.51	113.31	113.14	113.78	111.67	111.72	110.84	107.38	109.41	110.43	110.16	110.7	111.98	109.76	110.66	111.19	110.22	113.81	108.5	108.66
107.53	107.69	103.62	108.23	108.36	105.49	110.26	106.86	107.32	113.55	107.26	110.71	107.14	110.93	105.04	113.73	105.28	105.93	107.93	109.91	107.25	111.44	105.31	106.08	111.81	104.93	106.61	108.23	106.89	104.85	110.54	106.91	109.01	106.64	104.34	108.35	103.91	105.33	107.13	110.31	108.41	107.63	110.36	106.02	112.95	109.6	107.92	108.54	109.6	107.8
106.85	105.37	104.64	106.42	102.54	103.23	107.31	104.41	103	103.67	105.94	107.06	107.02	105.94	105.56	104.27	106.6	105.35	107.82	104.5	104.58	103.52	103.66	102.83	104.29	106.96	111.74	106.9	101.2	107.06	105.24	106.82	105.98	108.05	108.51	108.94	105.42	100.35	107.65	106.11	109.73	108.2	102.79	105.39	107.35	103.95	102.14	108.97	107.58	103.83
106.81	103.51	107.57	108.4	108.86	110.41	110.91	110.75	110.34	110.35	109.4	109.79	111.49	109.94	110.23	109.59	108.74	105.33	106.15	108.86	108.37	103.44	110.17	107.8	112.06	107.64	106.47	103.5	107.92	107.38	111.34	110.83	111.14	107.04	112.43	108.59	109.83	107.7	103.69	111.55	109.61	111.64	108.86	108.29	100.5	108.66	105.84	109.92	108.23	107.65
102.75	101.48	102.06	99.658	99.036	98.731	99.646	99.788	97.698	98.815	99.314	100.22	100.93	98.378	100.01	101.87	100.04	98.992	97.346	100.85	99.417	100.11	100.47	100.68	102.84	100.14	100.05	97.474	105.16	103.43	99.334	99.172	100.68	101.74	97.092	100.11	96.363	95.38	99.299	101.74	100.98	99.503	100.43	96.826	98.768	98.648	96.591	105.04	103.96	97.263
108.4	109.34	110.73	108.26	107.72	104.03	103.07	102.14	107.65	107.55	106.88	108.36	106.57	108.34	107.8	105.43	105.38	106.94	103.44	107.53	104.31	110.28	108.86	106.11	105.03	107.63	104.99	106.83	108.7	108.58	107.94	107.03	105.22	107.74	109.34	106.09	107.04	108.65	105.33	107.23	109.55	107.59	107.76	111.61	105.41	104.5	105.19	105.48	104.51	106.52
105.35	107.29	104.73	103.44	103.56	105.61	109.04	106.34	105.54	107.25	103.56	103.59	101.76	106.12	108.13	108.55	100.97	107.24	106.75	105.47	105.8	105.36	107.38	101.56	103.33	106.07	104.6	107.7	106.81	106.29	108.33	106.1	105.78	100.51	108.09	102.83	106.27	103.61	108.8	109.22	104.65	108.59	105.23	106.78	105.4	105.07	110.74	107.34	104.42	107.91
106.66	109.58	105.05	108.46	104.12	110.69	104.3	106.9	105.73	105.81	107.96	105.03	109.47	104.23	104.37	107.99	107.83	107.37	106	106.6	106.78	106.21	108.94	109.24	103.74	107.92	107.06	106.82	102.45	112.24	104.67	109.99	109.29	101.79	108.26	109.53	107.11	111.84	104.06	105.62	104.25	111.82	106.96	110.1	104.4	103.8	105.87	106.34	105.07	111.24
101.25	100.14	98.822	95.484	102.08	100.01	93.969	95.474	99.265	95.554	95.589	96.645	103.89	97.459	97.269	96.827	97.69	96.82	100.69	93.705	94.3	94.331	97.095	99.498	98.898	94.719	100.19	95.746	95.697	96.708	96.425	101.72	96.515	100.45	94.416	95.752	98.22	100.26	97.899	97.923	98.587	95.652	98.823	96.464	95.57	94.232	94.61	98.945	96.196	96.167
99.644	98.081	100.89	100.14	101.09	101.69	96.613	99.754	99.919	101.16	100.61	100.91	103.15	96.572	106.99	100.91	101.13	100.73	102.43	101.6	98.661	98.383	98.539	103.61	101.87	99.017	99.107	99.24	99.581	103.55	99.605	100.12	97.155	99.689	104.33	99.13	103.94	97.816	102.49	100.39	100.53	100.4	96.269	99.322	103.18	93.893	99.797	102.51	101.68	102.39
106.31	109.17	109.2	107.26	107.48	107.33	108.13	107.62	107.45	104.94	106.11	104.21	107.48	106.94	105.13	109.11	110.35	108.23	107.32	110.06	106.83	107.72	110.33	108.41	109.79	110.09	105.43	104.06	110.46	107.91	111.01	103.85	108.1	105.95	107.39	110.97	107.83	104.74	108.76	109.37	106.75	103.41	110.12	102.35	107.41	109.88	105.98	105.57	105.71	109.37
100.86	99.184	100.39	98.122	97.555	98.687	97.93	94.847	98.894	97.98	96.341	101.65	100.06	98.427	94.214	98.666	98.378	98.962	99.849	96.415	93.701	96.573	98.466	95.311	97.037	95.849	101.42	96.032	95.02	99.437	97.385	99.214	97.453	95.923	101.58	97.007	99.305	98.23	98.926	99.674	97.524	95.902	103.61	96.699	99.083	98.536	98.319	97.842	91.235	101.64
104.17	110.3	104.95	105.42	104.16	108.16	103.88	108.48	106.95	107.78	106.08	108.7	107.59	102.37	105.78	103.2	107.42	107.31	107.98	108.25	107.98	110.48	105.12	107.29	105.81	105.77	107.94	108.94	104.46	107.36	106.43	103.36	110.73	109.14	110.58	111.69	110.09	107.22	102.92	102.16	108.25	101.42	105.24	110.31	111.18	107.2	103.93	103.73	106.9	111.15
106.22	107.79	105.76	110.31	104.94	102.83	107.72	105.94	99.432	108	107.05	103.82	106.72	103.18	100.55	106.86	104.47	105.58	106.66	104.34	107.31	105.74	104.62	103.35	105.41	109.97	106.35	109.15	104.2	103.15	105.42	109.11	105.57	102.11	106.61	107.83	103.33	106.54	103.38	107.63	104.57	106.45	104.24	105.4	107.29	104.51	102.32	104.11	103.64	105.29
107.5	107.14	106.67	103.25	111.04	105.87	109.53	109.91	104.25	108.7	111.35	107.53	108.49	112.14	107.27	109.54	111.77	105.13	104.4	107.91	111.76	110.69	109.6	110.58	103.28	109.45	106.42	108.35	108.94	108.48	104.57	104.96	108.31	110.53	106.67	105.62	112	114.24	107	107.14	108.6	101.56	105.9	107.33	111.43	109.01	110.32	108.39	112.43	106.42
99.569	102.91	96.032	99.87	95.042	97.796	96.874	99.22	103.25	100.33	99.929	97.237	98.295	95.962	94.132	95.267	107.38	97.996	101.78	93.601	94.682	97.622	94.562	102.82	101.29	100.06	95.908	98.767	98.811	96.038	97.031	99.633	99.555	101.89	103.23	95.943	98.357	97.979	97.702	103.85	100.65	93.246	96.547	97.652	97.951	97.278	95.025	96.553	98.983	95.47
108.9	111.37	109.91	107.86	112.92	110.08	109.05	114.99	110.46	104.66	112.17	111.68	108.5	109.86	109	111.49	113.63	112.03	109.14	104.65	111.06	109.34	110.82	112.28	109.01	109.25	113.99	107.2	110.74	107.63	111.79	110.29	112.83	108.61	111.2	111.49	112.97	112.18	109.48	109.38	110.25	109.08	113.18	111.1	110.55	114.12	109.49	108.9	105.82	112.89
94.975	97.111	100.86	95.918	99.192	95.912	96.462	94.942	100.56	101.79	98.873	102.68	97.304	94.356	98.074	102.03	100.31	102.44	102.38	96.591	95.873	100.29	101.2	98.834	98.752	98.731	96.319	95.201	97.152	97.955	100.39	99.834	96.636	103.12	101.78	98.295	97.637	101.09	100.73	104.27	97.635	99.094	97.569	97.022	97.202	90.508	96.896	100.85	99.681	94.647
109.24	107.42	110.32	108.49	114.85	106.08	106.83	106.88	108.8	107.33	106.89	110.37	106.48	105.84	108.85	107.81	106.61	109.01	108.98	107.56	107.62	108.5	106.96	110.99	109.46	110.13	110.96	108.47	110.8	104.95	105.96	108.65	107.41	108.36	109.29	106.76	109.51	109.49	102.41	110.04	107.12	107.46	108.25	110.5	108.18	111.85	106.79	109.24	112.63	108.03
105.55	106.83	108.3	104.74	106.9	108.88	113.24	107.91	108.4	107.23	113.62	111.02	107.23	115.76	104.15	111.15	111.01	106.97	109.55	106.85	108.98	107.8	108.76	112.96	110.67	104.64	108.32	108.96	106.07	109	107.98	109.39	111.79	107.54	112.73	108.7	111.19	109.6	106.98	107.04	104.95	106.76	108.45	108.29	109.46	107.57	107.41	105.65	112.32	112.53
99.085	99.671	98.693	95.922	100.37	99.998	95.379	97.764	98.595	96.927	100.37	97.035	97.875	97.106	98.133	95.105	95.953	98.305	97.304	95.26	97.763	102.78	100.75	94.843	97.644	97.926	99.227	101.15	92.948	99.972	98.841	97.663	95.309	97.931	98.3	96.144	99.097	97.395	97.062	100.72	99.206	97.444	93.199	99.95	99.991	98.316	103.53	93.686	100.95	96.397
105	104.49	111.44	110.69	106.95	106.49	107.34	105.95	107.63	107.72	109.54	110.84	107.74	109.27	108.63	108.55	110.54	110.49	106.54	106.06	105.97	103.7	108.61	105.37	109.72	102.49	106.92	109.52	112.97	102.48	109.97	105.38	107.06	105.06	110.15	108.72	110.93	104.11	109.67	111.72	108.76	109.39	110.35	110.62	110.74	108.64	105.39	102.29	108.52	108.36
98.731	96.348	97.114	96.985	99.409	99.312	96.189	95.413	97.989	94.614	98.724	90.999	98.806	99.708	97.1	102	98.557	96.703	95.339	97.883	98.717	102.68	98.782	98.213	96.216	99.864	98.851	95.649	97.877	100.43	96.984	97.485	99.835	102.67	103.16	97.828	97.195	97.685	96.084	100.52	98.683	93.911	98.275	100.79	98.727	97.46	97.439	97.836	99.423	100.77
108.61	109.15	106.05	108.86	107.75	112.43	108.47	106.71	111.6	109.05	109.62	106.53	106.36	112.45	104.39	108.1	110.27	110.8	110.86	104.59	102.75	107.77	107.83	109.42	109.63	106.47	108.5	109.79	110.7	104.27	107.56	109.4	106.93	108.15	109.01	110.7	110.69	108.95	106.45	107.77	105.47	109.79	110.74	107.54	110.28	110.44	106.89	105.31	113.13	107.51
102.16	100	99.792	96.582	101.81	94.751	99.311	95.896	99.264	97.18	97.304	95.067	97.562	101.79	95.714	101.03	96.597	99.999	99.762	94.756	97.928	94.236	99.072	99.285	94.55	91.842	103.91	100.24	98.647	99.939	99.871	96.759	96.26	102.3	100.22	96.838	98.615	97.077	97.42	95.037	100.57	98.554	99.719	97.231	102.71	99.28	97.73	100.99	99.911	101
102.85	97.361	96.095	95.867	101.57	96.794	96.97	102.62	101.62	102.3	99.569	100.92	97.51	98.969	94.975	96.025	99.621	98.13	100.26	105.58	94.569	97.962	100.58	96.209	99.221	97.202	102.61	100.39	99.165	94.948	101.4	95.903	94.27	98.814	98.133	96.693	101.02	102.28	101.5	98.669	97.318	96.837	101.87	101.7	97.352	96.02	97.623	102.05	97.52	99.634
111.34	109.25	107.94	111.59	112.23	105.7	112.48	107.72	108.9	113.28	107.66	102.51	109.82	109.33	109.17	107.24	110.01	105.78	104.83	107.1	110.87	112.42	109.66	102.41	108.02	109.14	109.09	109.4	110.65	109.7	106.12	112.21	111.12	106.04	109.24	109.32	113.81	108.94	111.63	106.18	108.24	110.27	108.24	106.66	105.22	109.93	112.63	106.92	110.35	109.44
107.82	106.57	106.36	103.75	105.31	106.39	107.79	106.77	105.82	107.77	104.44	107.71	105.62	110.86	105.84	106.09	106.96	106.43	106.36	105.86	105.57	105.26	106.69	103.35	110.42	109.78	100.23	101.04	104.47	106.36	110.5	106.78	103.82	105.19	103.27	109.52	103.69	111.19	103.37	105.37	113.51	107.28	102.15	105.87	104.32	102.3	108.18	105.88	106.47	100.35
103.98	102	107.41	102.21	103.3	106.03	104.9	105	101.89	103.77	102.5	102.22	101.55	101.39	105.26	102.57	106.02	97.973	101.21	99.348	105.94	103.15	107.89	100.84	102.89	100.68	103.13	98.297	103.44	102.14	99.929	102.17	100.94	99.961	101.73	103.39	101.94	101.49	104.26	104.07	99.331	101.79	103.55	105.34	98.224	101.22	109.4	102.73	105.51	105.48
99.676	98.732	94.384	100.66	95.391	98.989	94.975	101.35	97.465	98.268	92.424	98.374	100.21	95.744	99.75	101.02	98.803	95.311	99.79	100.98	98.807	98.17	99.545	94.963	96.754	97.848	100.7	100.59	97.792	99.078	97.455	101.55	98.609	98.208	95.826	101.62	95.693	93.652	96.12	99.357	93.415	100.61	96.668	98.227	97.661	96.311	98.899	93.059	97.845	99.116
106.76	107.01	107.89	106.26	108.22	109.86	109.6	113.18	110.81	109.05	104.45	105.59	111.49	111.31	103.75	106.42	112.37	105.96	107.69	108.16	110.78	105.98	108.55	107.79	109.95	107.74	106.13	110.44	104.29	107.98	108.51	107.99	108.45	106.78	108.6	108.81	104.63	106.97	106.06	105.44	107.17	110.01	110.08	109.98	108.54	108.67	106.4	110.88	107.25	110.75
102.01	102.82	106.18	104.86	108.92	104.73	105.71	108.8	105.79	104.48	107.27	104.94	106.65	100.94	107.53	107.61	106.54	105.28	107.88	104.87	110.04	104.36	105.36	107.18	107.44	102.47	104.92	108.2	108.61	104.09	102.96	104.04	110.08	103.23	111.23	103.77	106.96	108.07	105	100.06	103.73	105.72	108.73	107.07	103.74	105.69	103.48	109.26	105.61	106.66
97.555	96.846	99.794	95.665	96.807	96.074	95.918	97.366	97.929	100.65	99.794	96.494	94.812	97.302	98.89	98.729	100.6	100.49	95.357	99.949	101.12	95.7	96.429	98.548	98.561	99.407	100.95	96.446	100.7	93.001	96.892	98.705	102.34	96.583	99.975	99.233	98.824	100.03	92.414	99.21	95.979	105.86	96.18	102.59	95.281	98.794	99.051	95.258	98.767	99.758
102.14	111	104.36	103.05	107.48	105.9	108.55	109.28	107.94	111.23	107.84	107.15	107.66	111.77	105.88	109.65	106.95	103.45	107.41	106.7	109.57	105.35	102.88	103.65	109.33	110.32	107.18	108.31	107.7	109.33	105.21	104.56	103.85	103.75	108.65	108.22	109.96	102.12	104.37	105.5	113.49	110.64	103.28	106.12	109.66	103.81	106.85	106.01	107.42	102.94
107.51	106.22	108.06	107.67	109.07	112.24	107.2	104.73	110.69	107.69	109.48	107.86	110.42	106.2	108.62	102.38	110.41	106.62	109.81	109.12	109.39	110.64	110.04	107.83	100.47	106.29	106.3	105.21	109.21	111.87	107.01	107.8	111.49	112.29	108.21	107.58	104.2	108.2	110.74	109.3	108.13	107.68	110.44	107.93	104.44	111.22	108.9	104.89	103.33	111.6
95.844	98.391	105.38	100.03	97.612	97.098	100.97	101.16	96.639	100.7	95.747	98.394	97.214	100.07	100.95	98.365	96.34	98.816	101.53	100.2	101.92	97.446	99.441	97.241	103.76	98.445	95.554	98.616	95.521	95.654	100.44	96.827	101.31	101.23	100.65	97.248	101.99	102.57	95.315	100.79	101.08	97.562	95.576	102.61	98.202	101.99	99.775	99.303	101.69	98.276
107.01	108.09	107.54	111.43	110.4	108.25	106.34	110.42	108.13	110.21	111.56	108.58	109.57	108.21	108.56	109.57	110.05	112.15	110.51	106.94	106.61	109.32	104.1	105.31	109.37	107.71	110.33	110.95	109.01	110.32	102.53	111.32	106.15	107.67	107.57	108.89	106.34	114.02	111.99	105.05	110.37	107.43	110.63	110.98	110.82	105.66	104.87	105.46	112.08	108.22
108.11	106.39	102.15	100.6	102.5	104.28	104.28	108.2	106.11	99.864	108.49	100.4	105.07	104.47	105.19	104.1	106.06	108.96	106.47	106.78	106.82	104.78	101.12	102.53	103.34	106.6	107.95	109	108.72	110.09	103.78	106.05	105.96	104.88	103.44	105.63	104.46	107.62	99.7	106.06	105.74	107.54	110.44	104.15	105.46	105.43	107.19	102.93	104.55	98.713
98.674	103.71	101.61	105.54	103.55	99.587	102.86	99.992	98.244	100.06	105.69	97.923	97.785	99.108	97.861	98.34	100.26	99.072	100.23	96.296	99.989	100.69	100.78	98.111	100.79	97.456	100.65	100.45	100.88	99.482	98.323	98.925	99.041	96.665	102.46	99.775	97.626	103.12	101.55	105.13	103.35	95.499	104.74	101.42	99.432	102.31	102.33	98.295	101	102.15
110.04	98.812	111.32	109.63	107.31	106.3	110.33	108.7	103.72	104.08	110.33	110.08	110.23	109.75	103.11	110.9	105.51	108.72	106.3	108.63	105.64	106.15	107.46	110.1	111.55	105.99	109.09	106.87	109.75	109.22	109.06	105.73	111.59	110.01	109.82	108.98	110.56	106.07	107.59	108.98	108.97	104.55	109.7	110.06	108.12	108.42	108.65	108.94	104.11	112.41
110.4	110.9	106.12	108.12	107.03	105.36	108.3	102.96	105.87	112.15	108.1	106.9	103.61	105.74	105.93	111.32	107.02	107.71	110.73	109.1	106.55	107.77	109.85	117.58	111.46	112.48	108.36	107.32	109	106.97	108.74	107.87	110.61	111.31	108.33	109.57	109.03	107.59	111.71	107.53	104.77	104.46	105	106.38	109.7	107.35	108.71	109.32	108.56	112.1
109.24	106.49	104.43	103.36	104.74	105.96	105.19	105.51	103.55	108.31	104.29	107.03	105.26	105.16	107.3	104.51	104.57	105.54	107.07	99.298	102.56	104.76	105.06	103.34	109.05	105.2	104.53	105.95	106.57	100.23	104.4	108.89	105.44	106.76	104.37	104.46	103.99	103.47	107.79	105.35	108.33	104.92	106.38	102.57	106.03	108.2	102.54	105.14	109.35	106.11
99.242	96.083	99.144	103.33	99.046	99.397	101.64	102.32	103.25	101.08	101.22	103.33	99.552	101.11	98.22	100.87	98.52	98.206	101.2	102.55	98.739	100.93	100.08	106.35	103.42	103.57	103.67	100.81	107.01	98.376	102.61	103.13	98.829	102.39	100.12	104.54	104.56	102.66	100.83	102.27	102.95	100.05	99.363	101.29	97.882	104.33	101.13	101.1	100.83	101.93
106.87	106.8	107.47	105.68	109.33	109.99	111.98	110.47	107.78	106.13	106.94	112.99	105.05	105.64	107.82	107.52	113.29	102.67	111.84	107.91	110.33	105.56	109.57	109.15	109.56	106.12	108.32	105.28	105.59	105.44	111	108.99	104.34	104.45	104.54	110.52	111.47	104.78	104.6	109.5	117.48	107.54	102.98	110.02	108.85	104.31	112.66	111.29	106.89	110.26
102.16	96.995	99.226	101.29	103.09	101.24	98.075	106.64	99.218	101.56	102.41	101.15	103.49	98.921	101.88	101.53	101.85	101.19	100.49	100.37	101.39	101.24	101.38	102.39	99.334	101.2	99.357	97.764	102.42	98.672	98.404	101.98	100.38	100.76	99.735	101.52	102.11	104	106.66	100.68	104.14	97.443	101.27	103.93	101.49	96.677	98.446	104.17	93.089	97.855
97.223	98.265	102.17	98.201	99.474	99.255	97.705	96.23	98.845	98.273	102.53	94.628	97.231	98.068	99.103	98.447	94.659	100.33	96.78	96.613	103.18	95.388	95.96	96.809	96.727	98.182	96.322	96.235	100.9	94.289	98.14	98.816	99.214	99.238	96.976	98.767	98.677	98.311	98.028	96.672	102.66	99.276	96.501	98.113	101.57	98.13	98.337	96.701	92.385	95.502
109.91	109.51	108.43	108.49	111.91	108.62	108.61	107.11	110.19	109.33	110.79	109.01	108.84	111.29	112.26	108.72	108.28	114.11	110.13	110.28	110.34	107.12	106.64	109.73	109.01	106.98	112.67	106.01	111.55	109.06	114.72	112.76	111.11	108.79	110.73	110.03	111.34	105	108.96	108.08	114.55	109.63	113.26	110.6	115.08	108.01	109.41	109.65	110.24	110.86
99.712	102.21	101.39	100.76	105.23	104.5	102.22	99.421	99.855	103.78	101.8	103.26	98.974	101.75	100.18	102.18	104.27	99.803	101.68	98.71	107.16	99.944	100.98	103.78	104.47	100.4	99.302	100.8	103.96	98.821	100.74	100.92	100.08	101.85	97.318	105	99.315	102.68	100.43	107.34	104.62	102.34	101.34	101.52	100.85	97.938	104.3	102.71	101.26	100.19
108.81	108.39	108.51	103.95	110.13	105.64	112.68	106.29	105.23	111.08	113.76	110.66	109.1	108.27	113.84	110.97	106.89	108.37	105.46	107.5	107.85	106.08	105.78	107.78	109.12	109.5	107.87	108.81	110.88	106.68	106.43	105.17	107.57	111.31	104.55	110.66	106.71	106.29	104.25	109.29	110.3	107.17	107.72	106.94	106.64	108.29	109.03	109.33	106.64	107.23
114.58	112.08	105.65	106.7	107.58	107.18	110.75	106.24	109.49	108.01	108.04	105.41	108.72	108.24	109.11	106.38	107.39	106.32	109.15	108.61	105.26	113	106.23	105.11	109.92	110.56	111.34	107.81	112.83	109.52	102.97	109.84	105.73	104.64	110.71	104.95	108.56	106.53	106.93	105.45	109.57	108.85	108.93	103.86	106.28	110.49	111.53	109.09	110.06	104.63
110.02	106.92	108.91	109.58	107.52	103.57	105.15	106.15	104.12	105.07	108.74	105.61	106.31	107.36	106.91	103.84	106.1	108	105.58	100.07	106.84	107.05	103.88	103.69	104.58	108.43	104.96	110.12	107.14	105.32	105.73	107.39	104.35	105.89	103.62	103.72	103.79	104.42	107.57	102.87	105.5	110.33	107.16	106.11	107.69	105.05	106.43	105.67	106.9	102.77
105.04	105.23	106.58	110.84	107.27	104.31	108.18	104.06	106.46	106.65	110.38	105.93	105.64	109.76	108.57	106.46	107.52	107.02	105.2	102.2	110.54	107.55	105.94	108.55	106.78	108.24	105.37	103.8	107.65	105.49	104.11	106.6	109.04	108.97	107.68	108.48	107.01	105.06	105.46	108.98	111.93	105.42	105.61	108.68	108.78	105.23	108.9	106.63	104.14	107.9
105.48	108.37	105.15	102	109.06	109.61	104.66	104.85	109	101.57	108.71	109.04	106.32	109.36	101.63	107.11	107.64	107.4	102.74	112.15	102.9	100.76	106.97	104.77	107.5	109.88	105.93	109.43	105.65	109.62	101.57	106.62	105.97	105.91	106.99	105.75	109.92	101.62	108.67	107.3	113.33	105.73	104	103.54	106.91	108.35	104.45	107.1	105.45	105.22
105.62	109.15	110.39	102.15	107.77	102.63	107.46	106.3	107.41	107.02	106.31	105.36	107.52	105.6	105.08	104.87	105.49	103	106.73	100.44	104.2	109.31	106.62	107.38	106.74	106.15	108.05	107.76	105.62	102.99	105.98	104.81	101.27	103.59	107.68	106.64	106.21	108.08	106.81	106.1	106.69	104.22	106.51	106.3	104.32	108.54	107.08	107.9	106.93	105.49
105.3	109.78	108.07	107.57	110.39	107.74	107.71	107.25	113.13	105.92	110.49	108.48	106.88	110.52	107.74	103.68	106.88	106.63	107.7	109.15	102.43	102.37	107.65	110.32	108.61	105.79	106.82	107.68	109.14	105.96	106.88	108.65	108.09	104.47	107.96	108.45	108.57	109.5	110.87	112.15	107.6	105.68	108.27	105.51	104.35	105.19	107.59	107.33	111.06	103.39
101.41	106.96	106.86	102.16	108.36	108.04	101.53	104.9	105.43	107.83	103.38	109.2	107.17	109.97	107.03	103.13	106.81	107.9	105.78	103.8	107.37	108.48	104.85	103.13	106.51	106.98	108.48	108.94	109.21	104.29	106.5	109.58	106.52	105.09	104.75	103.92	103.28	101.97	109.52	103.2	109.83	107.7	101.37	105.33	103.91	110.48	107.29	107.99	111.73	109.22
108.24	109.33	111.47	106.48	107.55	110.2	110.72	108.83	110.55	109.06	105.01	111.54	107.93	111.06	107.89	109.48	108.58	108.83	110.42	109.41	106.12	105.3	110.49	111.32	105.98	107.65	109.05	104.87	107.44	111.36	109.85	111.95	108.38	105.23	105.59	110.82	109.23	108.7	109.36	109.65	109.08	109.49	110.61	111.66	106.63	109.17	110.68	108.27	103.67	106.39
105.96	106.44	104.25	107.05	106.24	110.16	107.97	112.31	108.63	102.69	105.96	106.68	106.99	106.32	114.68	109.35	108.72	108.95	111.13	108.15	105.13	112	109.38	106.37	109.11	110.42	108.29	111.93	105.03	110.92	110.53	105.91	107.67	105.57	110.4	106.55	105.33	100.25	107.16	105.69	106.69	106.86	107.15	107.98	108.74	107.92	108.35	110.96	108.6	110.89
106.41	108.91	102.86	110.21	106.46	104.04	109.84	106.16	111.47	107.31	110.48	109.47	106.94	108.94	105.33	114.35	106.26	109.6	103.89	105.9	106.12	108.14	109.22	111.15	107.61	105.78	108.27	106.06	106.01	107.45	104.37	109.96	105.03	105.81	105.76	110.66	107.21	109.88	105.5	106.56	110.81	110.67	104.65	109.45	109.45	102.64	107.66	111.06	108.79	111.61
98.29	97.3	98.39	99.453	103.75	100.67	103.9	100.1	101.4	100.21	99.922	103.23	104.61	104.48	99.542	99.665	102.74	101.8	97.768	99.019	100.62	104.36	98.638	101.66	106.66	102.62	100.33	101.9	97.129	98.549	101.6	93.206	97.838	100.26	103.3	101.86	100.57	97.79	100.9	100.32	98.925	102.15	107.16	101.22	98.366	100.99	105.14	99.08	99.515	99.596
105.3	105.89	104	108.44	108.81	103.33	101.42	105.13	106.89	105.16	103.52	104.84	106	107.65	106.12	107.4	105	104.11	106.05	105.84	106.82	105.02	102.77	108.55	102.7	104.9	108.48	103.82	107.03	107.38	107.63	103.6	105.1	106.68	105.54	103.9	104.88	101.36	109.27	106.82	105.38	108.41	105.03	105.46	104.18	104.02	104.27	107.91	106.48	105.53
102.29	101.76	100.89	97.035	103.65	98.941	94.793	95.037	99.473	101.23	101.5	99.106	97.541	102.63	99.642	103.49	98.513	100.98	106.99	101.54	102.03	98.4	103.4	98.44	99.117	104.5	96.777	106.51	96.235	100.45	100.83	101.68	99.445	101.87	98.432	103.99	100.12	98	102.14	100.12	99.931	98.532	98.779	98.556	99.164	105.26	101.36	99.267	103.1	103.58
112.61	107.25	110.31	111.18	105.03	107.26	112.93	107.19	114.06	111.44	109.96	111.07	108.75	104.93	110.52	110.06	105.41	104.63	110.04	107.67	110.34	109.55	111.08	110.06	108.46	109.52	105.5	109.27	107.85	110.15	112.61	114.98	107.25	109.59	103.09	105.26	108.61	106.8	108.61	109.83	112.15	108.1	107.77	107.92	111.79	106.84	108.52	107.84	106.4	105.87
95.786	95.891	100.11	99.83	96.721	100.58	100.82	101.21	98.368	96.825	95.008	98.04	97.908	99.335	99.38	102.65	101.22	97.79	97.456	100.64	97.45	97.098	101.38	98.335	97.043	97.047	97.204	101.43	100.35	98.931	97.842	100.06	98.968	98.035	97.098	94.538	99.279	102.19	101.45	98.057	97.611	97.604	98.251	96.386	102.19	100.71	102.85	100	97.125	96.363
105.41	105.73	108.46	105.68	109.78	106.26	107.81	105.77	104.35	105.66	106.11	107	107.35	110.09	106.79	105.64	106.13	104.81	106.23	106.88	106.06	107.89	108.72	109.47	106.98	108.08	104.48	106.57	110.81	106.31	109.7	109.63	104.16	108.65	108.18	106.58	108.91	106.91	109.52	103.45	106.74	106.95	105.38	110.67	107.6	106.79	104.62	104.02	106.8	104.75
104.96	102.07	107.19	101.46	101.38	110.42	109.71	106.81	105.69	105.17	104.87	109.39	105.04	108.78	102.13	104.05	106.28	104.83	106	105.48	106.16	106.08	105.17	106.15	108.28	105.93	106.93	106.02	104.09	101.95	104.88	103.9	107.77	106.41	104.78	106.12	100.99	105.19	108.74	105.29	106.72	103.53	106.32	105.27	105.05	104.02	106.37	100.69	104.75	105.08
101.95	108.22	106.89	104.71	104.83	105.32	107.75	103.7	108.98	104.47	103.9	100.75	104.33	102.75	102.48	107.86	107.38	103.94	103.53	100.59	104.31	106.73	105.39	107.84	106.96	106.47	105.38	102.69	106.17	103.25	104.74	102.13	101.64	102.37	104.65	109.58	104.11	104.38	104.73	109.97	106.93	107.32	101.45	107.43	107.85	109.44	101.8	103.99	104.35	106.81
107.44	107.08	112.02	108.57	110.75	109.62	108.95	109.37	110.75	110.67	111.46	110	106.11	108.23	109.25	108.9	110.83	108.28	109.61	107.35	112.85	111.91	107.97	110.48	112.27	108.53	117.57	113.51	109.36	110.48	111.29	111.04	114.91	111.61	110.93	109.75	112.92	107.33	112.94	110.14	110.31	112.19	113.7	113.2	111.3	114.07	114.56	115.84	106.85	113.41
107.48	105.16	105.5	103.07	109.03	109.08	107.4	102.31	104.28	105.62	104.82	103.8	107.2	110.11	102	106	108.17	108.86	103.57	106.79	107.66	109.86	100.74	104.63	102.2	107	100.84	103.37	104.52	108.34	101.79	106.78	109.05	108.83	103.32	106.99	107.87	108.44	112.23	106.52	108.38	108.28	105.37	106	104.78	107.64	108.15	100.12	103.66	105.99
94.356	97.574	99.495	95.78	93.046	102.75	97.918	98.004	92.314	92.867	97.5	97.743	101.94	95.966	98.581	97.206	101.18	100.61	96.435	95.118	97.091	96.944	97.22	97.707	104.4	94.517	96.049	98.202	92.211	95.183	95.538	103.5	95.975	97.726	103.66	98.892	97.9	98.031	97.875	97.132	98.895	102.37	99.677	96.825	96.765	99.642	95.65	99.623	96.307	99.878
107.44	111.01	108.27	104.88	102.16	105.52	108.69	108.4	107.58	108.03	105.12	109.14	100.41	102.43	103.75	104.72	108.89	107.46	105.16	102.31	101.61	103.59	106.01	104.07	102.84	105.87	105.37	108.13	107.65	103.81	107.07	105.95	105.53	108.16	105.54	105.34	102.33	105.28	105.78	106.14	110.82	102.78	104.74	105.2	105.4	104.31	101.11	106.63	107.05	104.67
107.36	104.19	107	103.8	109.02	105.17	105.72	110.02	104.69	107.53	110.94	103.88	104.91	106.91	107.36	105.8	105.58	107.08	106.33	108.48	107.04	105.12	105.33	108.71	111.51	106.96	105.93	103.95	108.38	108.24	104.31	106.15	105.6	104.08	105.63	104.42	102.56	102.91	111.53	103.87	111.96	106.86	105.84	107.31	106.35	106.99	105.05	106.61	108.21	104.48
104.22	106.72	107.02	104.25	109.5	109.94	107.4	108.28	103.08	105.57	105.71	107.65	109.02	108.03	106.2	108.11	107	112.34	102.81	107.55	107.36	105.23	110.39	104.97	108.02	108.2	105.27	113.39	110.28	105.79	103.74	109.14	108.31	108.29	106.6	115.78	111.38	108.23	110.13	108.14	110.73	108.29	110.08	105.88	103.75	108.97	107.26	112.29	110.07	107.89
105.81	104.5	105.92	104.09	106.91	107.68	101.59	107.49	106.78	101.91	104.34	109.15	105.69	106.02	104.05	108.43	101.97	102.48	105.84	104.92	106.07	107.45	105	104.24	104.13	103.22	101.81	102.75	109.17	103.79	106.03	102.68	108.7	107.54	104.78	102.78	106.01	107.37	108.15	106.67	106.93	105.07	105.64	105.2	111.54	107.72	105.47	103.32	105.91	106.96
111.47	106.91	108.09	110.64	112.37	113.46	107.16	112.38	106.75	104.59	116.13	106.71	108.47	109.42	112.18	111.25	110.4	109.6	105.94	108.67	110.21	111.48	105.18	104.86	110.97	109.11	112.91	107.43	111.14	105.07	109.78	106.42	106.93	105.86	106.48	105	110.35	106.06	108.59	106.32	106.23	110.87	110.94	109.15	110.16	106.29	104.31	107.9	111.43	109.3
106.12	108.53	104.98	108.43	104.32	108.38	110.1	109.5	108.83	105.64	107.85	106.24	106.05	107.72	111.14	112.75	102.99	107.18	110.2	107.15	106.04	106.7	109.38	108.33	102.91	105.22	108.25	111.39	108.84	109.36	105.76	106.02	105.24	109.22	107.63	104.72	100.86	108.45	113.51	106.8	110.53	108.17	107.74	109.73	107.72	110.03	108.77	109.56	104.21	107.38
104.34	108.96	104.77	109.92	110.71	109.3	107.12	108.19	109.97	105.13	104.42	108.12	108.88	111.97	108.05	106.64	105.61	107.54	109.61	104.96	106.91	107.52	110.33	108.12	106.33	110.7	110.22	108.71	106.3	106.91	105.95	106.84	110.04	112.32	109.02	109.48	108.76	115.21	105.96	106.64	108.78	109.18	108.69	109.51	107.06	108.39	107.26	108.47	105.98	107.64
114.27	108.74	105.93	108.87	108.6	113.93	105.13	109.35	103.3	106.75	110.29	110.69	107.2	107.84	105.56	110.79	107.22	110.11	107.8	107.12	107.96	114.21	108.36	109.46	112.37	110.27	106.85	107.21	107.37	109.28	106.95	104.58	108.11	108.91	110.31	111.32	108.52	106.33	109.1	104.36	105.41	108.86	109.94	110.85	105.8	105.78	112.72	112.27	105.04	109.31
108.28	106.12	109.89	104.89	107.79	105.57	113.48	103.62	105.83	108.19	101.24	109.17	104.08	104.52	106.06	112.66	112.68	109.79	104.34	105.68	106.77	104.87	109.15	107.01	110.54	105.76	107.25	104.89	109.19	109.77	108.92	106.14	105.5	104.71	103.42	102.91	105.02	104.9	103.63	108.17	105.44	104.59	107.13	102.49	110.44	104.06	108.78	105.44	106.19	107.82
99.129	97.567	101.67	97.546	93.855	98.63	97.382	98.271	98.845	97.884	98.786	99.317	96.652	98.235	101.95	98.907	98.608	98.234	99.51	100.8	100.63	98.963	95.323	99.18	100.36	93.314	95.568	98.431	97.455	98.54	100.49	100.33	99.515	101.51	100.18	102.9	97.963	97.271	94.554	99.153	98.252	103.08	97.551	97.723	99.857	99.363	93.948	96.36	101.84	97.318
107.77	105.23	105.72	104.72	112.01	106.28	106.16	109.14	109.53	108.35	112.73	108.14	108.57	108.73	108.79	110.19	105.78	108.71	113.35	105.57	108.5	108.46	109.1	105.78	110.69	109.58	105.75	109.2	109.95	111.33	111.65	109.47	109.1	104.85	108.81	110.32	110.73	109.56	109.73	110.24	109.59	108.61	107.21	108.23	110.06	105.87	111.54	108.89	108.67	103.91
108.25	107.16	103.55	107.18	108.71	105.72	105.73	105.34	106.95	108.65	107.12	103.87	102.95	106.02	107.83	108.52	104.12	110.74	104.67	106.72	103.34	106.27	110.7	107.5	108.57	106.79	108.58	104.73	103.95	107.88	105.78	99.378	105.43	109.35	106.07	109.2	106.46	105.8	106.74	106.84	106.25	107.55	107.41	106.57	107.2	107.12	109.65	107.79	107.86	106.3
100.98	96.678	102.48	98.333	99.322	98.356	100.02	97.91	98.895	102.32	95.991	105.24	100.42	102.57	99.081	100.22	103.58	100.55	100.46	101.1	99.231	104.19	102.07	102.99	100.18	105.33	97.773	98.771	104.02	96.827	101.16	98.942	103.74	101.02	99.629	102.25	100.04	99.036	101.61	103.95	102.27	101.74	100.61	97.501	105.12	102.14	103.8	103.87	95.213	101.46
108.89	106.77	105.23	105.43	104.42	107.36	108.62	105.67	103.92	108.69	102.57	103.3	103.76	106.7	106.87	103.59	104.46	103.46	106.71	101.84	98.781	103.58	105.91	105.97	105.42	108.58	105.99	104.28	104.34	109.09	108.54	100.96	107.98	108.07	105.84	106.73	104.25	104.89	111.79	104.73	106.34	108.12	108.35	101.89	102.84	110.29	107.21	105.01	108.54	102.6
104.37	110.24	106.86	109.06	103.3	110.46	105.82	101.03	108.09	102.74	107.17	108.05	103.9	102.96	105.41	112.37	105.45	101.86	105.36	105.39	108.14	105.48	106.86	108.74	106.28	102.4	105.61	104.7	108.45	104.9	105	105.43	105.81	106.96	107.53	103.37	103.89	106.62	108.32	109.51	107.65	108.05	103.55	105.41	106.06	108	108.37	108.42	106.91	109.64
95.447	98.281	98.442	95.314	97.766	96.815	97.11	98.435	97.741	98.016	98.286	96.359	97.719	97.846	101.14	91.993	100.36	97.216	94.639	102.32	95.339	99.241	94.651	96.947	94.847	100.54	99.966	99.899	99.317	95.996	97.343	101.71	102.37	93.977	97.054	99.272	96.505	98.853	98.654	99.768	99.379	98.172	96.179	96.81	99.069	101.99	97.117	94.751	95.585	98.635
100.98	112.02	108.59	108.61	109.06	109.13	106.42	110.55	108.14	111.62	104.89	108.8	108.22	109.84	105.44	110.05	108.6	109.33	109.46	109.65	107.85	109.76	110.52	106.36	105.66	106.44	102.56	112.21	112.56	107.98	109.17	106.69	108.08	108.13	110.14	107.08	109.55	108.9	109.23	102.03	110.47	109.54	105.81	107.47	108.63	104.61	108.37	105.57	104.38	106.22
110.54	108.1	107.64	107.24	110.02	107.21	104.9	102.94	109.76	109.08	104.49	113.45	108.35	109.52	109.69	110.68	108.54	108.47	111.2	107.73	108.48	105.79	107.41	109.84	104.06	108.58	109.83	104.03	107.85	107.94	111.62	103.86	105.81	110.67	109.79	109.16	103.43	110.9	106.87	107.28	108.62	108.92	106.83	111.32	111.1	105.26	111.65	109.63	104.71	104.69
104.48	108.98	107.82	104.8	103.15	105.22	102.82	104.94	107.63	100.59	107.04	104.85	104.68	107.13	102.28	107.78	108.07	105.93	105.31	104.91	104.77	102.16	104.35	106.77	107.31	109.09	102.67	107.34	106.29	105.5	108.25	106.46	105.86	108.06	103.44	104.76	104.74	104.21	105.96	108.34	105.63	104.12	102.99	104.39	110.05	104.04	104.81	107.41	107.98	102.61
104	110.16	110.69	107.47	106.12	103.45	107.84	111.27	106.02	107.73	109.86	104.06	109.17	110.45	107.89	112.68	102.82	107.23	111.19	109	112.32	109.67	103.79	109.62	110.08	108.04	109.15	107.9	106.95	106.25	106.31	106.09	110.86	109.24	106.13	109.26	108.36	110.69	108.53	111.45	106.14	108.48	109.91	110.49	105.8	109.81	105.83	105.94	108.79	108.4
108.2	113.59	102.9	109.31	108.37	111.24	107.66	107.87	109.82	109.85	111.02	111.56	109.22	109.77	110.09	111.26	110.88	102.81	111.77	107.88	106.61	108.36	107.13	105.83	110.45	109.32	112.18	108.18	108.66	109.33	107.59	110.56	104.82	112.19	115.88	111.32	106.03	108.66	110.68	110.55	108.71	113.66	110.92	108.18	106.99	109.51	111.99	106.55	108.9	108.28
100.94	100.45	103.55	107.96	102.65	104.96	101.01	101.54	103.83	100.39	101.69	100.99	99.622	102.36	103.27	98.902	99.675	100.17	102.95	98.97	103.11	101.48	103.82	98.453	96.276	102.84	98.655	100.91	96.746	96.947	107.44	102.3	103.11	105.12	100.45	100.13	102.33	98.801	100.8	101.63	98.143	103.69	98.089	98.516	101.61	100.26	99.317	100.52	98.311	99.577
108.33	104.62	112.65	108.54	107.74	107.99	109.6	112.54	105.37	110.89	109.93	107.47	107.48	109.01	104.6	109.72	107.84	108.66	110.42	108.18	104.98	103.16	109.79	109.35	109.81	107.95	103.46	110.01	108.91	110.38	113.53	110.08	108.44	111.09	109.93	110.86	111.2	105.33	109.23	107.61	105.52	109.74	111.15	105.5	105.41	107.7	105.35	107.34	109.58	105.79
107.05	111.61	104.54	105.19	103.78	106.72	107.7	109.89	106.77	104.41	106.83	102.64	108.57	106.87	104.69	107.01	103.2	108.94	106.38	105.41	104.51	108.51	104.03	106.92	106.68	107.93	105.35	104.14	106.29	109.22	104.53	102.99	104.64	107.06	104.72	106.23	104.63	104.39	108.38	104.91	107.78	109.75	108.19	108.77	103.07	105.32	106.73	108.53	107.94	109.83
98.957	100.04	101.23	100.15	97.059	103.74	99.624	98.825	99.459	94.711	96.407	95.485	98.816	99.891	98.902	100.22	98.939	102.33	96.071	101.17	100.46	99.669	102.15	101.22	103.21	100.57	105.51	101.3	94.087	95.891	101.54	102.12	99.152	100.3	100.73	97.789	98.99	101.01	99.406	100.21	101.05	101.84	97.228	93.617	97.024	101.76	98.783	98.938	96.706	98.635
103.83	109.36	107.55	105.95	104.93	110.08	107.33	104.92	107.57	103.37	106.02	104.2	103.37	102.73	103.33	109.32	108.59	103.57	107.15	104.73	105.35	109.81	101.3	106.05	103.02	101.31	99.574	105.83	102.07	105.13	99.321	104.93	105.34	108.26	105.53	100.7	104.98	109.61	107.26	105.16	106.59	106.58	103.08	100.44	109.21	106.88	107.12	103.49	102.64	105.76
101.81	99.224	98.261	99.89	101.46	98.887	103.52	98.292	97.662	102.63	97.677	99.379	102.26	101.05	103.35	101.49	104.35	99.404	99.454	98.695	100.39	97.015	99.107	99.193	95.077	101.54	100.25	98.605	99.39	96.903	97.375	101.34	101	98.384	94.369	99.291	98.42	100.23	99.619	100.74	100.99	98.951	98.195	99.935	100.62	99.556	93.623	100.37	107.06	100.45
112.77	109.36	110.26	107.29	110.63	109.16	106.02	109.8	111.59	109.98	109.03	111.84	104.51	109.23	109.61	105.08	111.55	107.61	109.87	113.35	111.92	111.88	108.21	108.63	109.54	110.8	108.45	110.79	110.8	108.31	114.8	108.62	109.86	108.62	109.74	104.77	109.92	111.35	109.07	107.11	108.62	107.09	110.45	111.04	105.12	109.34	104.01	104.95	104.83	110.78
99.074	102.34	94.297	97.36	100.13	103.08	98.75	98.291	99.767	102.45	102.28	100.7	99.007	96.674	102.64	96.424	104.29	96.919	99.759	99.501	101.59	99.599	98.02	101.83	103.95	101.25	103.62	96.224	93.95	102.79	98.013	105.99	98.583	100.21	102.99	101.96	97.905	102.47	100.99	100.01	100.44	99.788	100.08	102.25	101.56	102.49	99.875	102.36	99.854	105.3
100.61	101.36	101.22	97.688	97.534	98.011	101.43	99.063	95.728	99.173	100.44	100.3	96.941	100.54	100.8	101.24	98.957	95.174	100.86	96.623	98.296	96.461	99.325	99.27	96.957	98.09	97.476	97.092	100.33	98.076	100.31	98.433	101.16	98.55	95.911	99.122	102.02	101.29	99.54	95.708	100.42	94.403	93.989	100.19	101.42	99.903	96.699	96.574	95.71	101.01
108.4	104.72	106.86	109.73	106.81	106.31	110.37	108.91	110.58	109.64	108.77	110.45	107.77	109.42	102.59	109.31	110.22	108.22	111.74	103.68	109.86	109.3	108.5	105.53	108.33	111.4	106.94	105.46	111.39	109.34	106.98	105.46	106.87	110.02	105.62	103.41	110.09	105.48	106.96	105.58	109.08	110.49	108.24	107.43	104.82	111.14	107.5	108.38	106.1	105.45
97.554	99.315	98.448	98.287	99.442	95.964	99.846	95.277	95.015	97.908	100.13	97.454	96.999	96.069	96.452	96.206	95.024	95.914	95.979	96.312	97.78	99.869	98.515	97.061	102.36	95.263	95.78	95.835	99.619	95.515	95.821	97.054	98.126	98.921	101.83	101.01	101.93	97.471	99.672	100.04	95.21	99.819	99.976	95.254	98.901	96.987	96.682	102.62	98.679	95.858
109.02	103.71	103.96	108.33	103.47	107.3	105.57	103.18	105.6	101.92	105.2	101.1	107.85	104.67	108.02	105.05	104.95	108.3	105.5	103.43	107.34	105.02	109.45	104.55	108.23	107.32	105.96	107.28	110.08	108.2	108.26	104.11	101.07	105.64	109.67	100.53	104.17	102.71	107.94	105.62	108.78	107.68	101.11	105.72	104.79	107.52	109.4	104.78	107.3	104.51
113.11	108.1	107.33	111.15	114.01	106.49	105.76	107.07	104.97	111.14	105.78	109.65	108.54	108.2	104.65	111.71	107.71	110.92	107.72	107.22	108.92	112.88	117.49	111.14	109.65	108.09	110.31	107.59	111.35	105.3	110.82	110.42	108.67	110.35	108.29	107.56	105.47	106.93	107.89	105.77	111.26	108.29	112.17	108.17	105.04	107.1	106	104.14	108.86	109.81
105.86	107.5	104.4	106.54	102.88	103.2	102.18	105.11	108.7	101.2	101.6	106.24	105.47	105.01	104.62	102.82	103.06	104.76	106.23	107.3	104.28	104.65	105.44	108.14	107.5	102.72	106.03	105.81	102.97	105.27	108.19	106.55	105.59	105.17	105.91	105.9	105.62	105.48	105.33	99.595	102.76	106.11	103.43	106.05	105.54	105.31	102.88	108.53	108.67	104.56
102.28	100.07	98.433	100.29	95.864	91.749	97.551	100.44	101.15	99.319	102.12	98.786	100.61	98.082	96.546	104.62	98.582	102.37	98.759	99.452	102.53	97.93	100.45	98.196	96.265	99.322	97.9	97.042	100.42	100.19	98.463	97.082	95.923	98.772	102.41	98.952	98.528	101.66	102.3	96.567	96.32	101.97	98.911	97.048	98.253	97.265	98.786	97.358	103.69	99.53
106.17	104.86	107.1	104.42	106.67	107.9	104.82	110.35	102.21	105.26	108.67	108.28	103.51	109.19	103.41	107.21	105.63	105.54	104.86	106.1	106.19	104.48	104.9	103.81	109.54	109.98	101.66	109.63	105.96	105.44	106.37	104.47	106.22	101.91	103.11	108.06	103.21	106.58	106.19	109.31	106.07	104.65	104.65	108.09	105.63	108.23	106.8	99.345	104.57	107.01
104	101.26	102.54	108.62	106.43	106.09	106.04	108.99	101	108.77	106.19	105.49	110.22	106.1	108.61	107.62	106.83	102.49	109.52	106.55	107.44	105.48	103.78	109.04	103.25	104.3	106.72	107.16	107.96	105.88	107.22	103.44	106.75	105.05	105.15	105.99	106.87	106.57	102.74	108.67	111.33	105.76	104.98	100.7	104.23	105.13	102.89	106.71	103.36	103.15
99.444	96.938	97.549	97.489	93.576	102.56	102.8	102.78	101.46	98.375	100.68	97.388	95.283	100.92	101.51	98.517	94.6	97.588	97.545	96.259	99.106	98.953	99.37	99.885	104.16	98.941	99.97	101.39	102.43	98.957	96.107	97.406	95.023	96.745	97.09	96.926	97.886	99.699	95.035	103.96	102.07	98.843	98.517	95.398	101.57	98.988	92.432	100.76	100.28	95.566
109.68	105.68	105.57	107.97	107.21	103.7	109.56	107.46	100.98	103.85	108.11	105.04	103.34	103.77	111.16	105.28	103.67	105.65	105.46	102.88	107.6	106.35	108.64	104.29	107.8	102.71	104.53	102.44	108.66	102.45	105.22	107.61	108.41	106.04	108.12	108.07	105.35	105.86	105.71	109.34	108.79	110.08	106.39	104.25	109.16	107.45	110.46	108.93	106.01	106.79
100.54	99.005	96.865	98.056	95.271	99.169	99.102	102.49	101.43	97.247	101.92	103.43	100.62	99.194	97.341	100.21	101.4	98.148	102.75	101.2	99.433	100.3	99.88	98.024	98.562	101.12	106.12	96.814	95.591	96.968	95.641	99.479	101.73	96.034	96.935	97.534	98.3	103.71	99.961	100.4	98.337	97.574	99.852	102.34	96.107	98.668	99.828	98.946	102.99	100.51
107.73	107.51	108.3	110.24	105.53	108.59	109.54	106.32	110.04	109.47	108.63	108.52	108.72	107.33	111.48	106.59	108.06	110.1	108.44	110	109.92	110.06	114.69	113.7	108.98	106.26	106.63	108.08	110.15	107.19	108.16	106.94	109.15	105.79	111.29	110.39	109.7	108.28	108.26	110.27	109.89	106.91	106.26	109.59	108.38	103.64	108.62	107.75	108.35	113.19
105.56	103.23	109.11	105.02	106.72	103.78	109.76	106.8	106.23	106.44	107.96	108.43	104.72	105.55	105.63	102.16	104.84	109.89	107.55	104.05	105.42	104.99	107.64	110.53	109.71	106.2	106.79	108.29	102.82	108.37	102.97	107.3	104.37	107.53	102.72	105.79	106.78	106.25	105.82	108.93	105.43	108.45	101.04	103.4	105.93	107.59	107.28	112.34	107.58	105.04
108.78	108.57	104.09	106.75	108.54	110.54	109.09	109.21	106.75	109.11	110.09	106.18	107.57	110.62	106.61	109.33	109.99	106.06	106.09	103.21	107.52	108.18	107.13	109.59	110.69	106.08	106.89	109.84	109.87	103.45	106.85	107.12	104.16	107.78	103.16	105.84	107.57	104.17	107.6	112.22	104.19	112.11	106.44	106.46	109.48	104.83	110.89	107.37	109.91	106.85
105.2	102.34	106.91	106.16	102.03	105.56	110.07	103.83	105.64	102.91	107.21	108.56	107.21	103.98	105.11	103.5	104.42	107.7	107.75	106.22	108.61	106.13	105.7	107.91	102.45	104.64	107.63	108.53	103.17	108.5	104.51	105.66	110.25	108.2	104.49	108.71	110.87	106.31	107.85	104.66	109.13	109.59	105.06	105.07	107.23	113.15	111.78	110.5	106.74	106.01
104.77	105.85	103.13	102.1	110.11	110.93	112.8	104.44	108.19	106.78	107.99	105.56	103.41	102.08	107.59	108.22	110.55	107.51	104.24	103.76	105.37	103.74	107.18	108.61	106.47	101.51	109.2	104.89	111.93	104.54	99.902	107.34	103.27	104.37	109.85	106.99	102.32	104.67	109.59	107.28	106.54	110.79	104.44	106.37	108.08	103.18	105.18	104.75	104.78	103.57
98.818	97.941	97.919	100.22	96.718	98.475	98.58	101.36	99.471	98.408	100.27	98.191	101.08	98.869	97.304	100.17	97.574	100.74	99.153	91.602	102.96	101.83	100.56	102.53	103.51	101.39	96.3	100.81	96.544	99.972	101.47	100.31	96.223	99.423	100.35	99.205	98.113	95.727	97.254	101.47	99.563	101.04	99.768	97.599	101.54	97.717	101.59	99.184	98.489	96.105
108.45	102.24	105.19	106.4	106.22	106.53	104.46	108.2	109.68	107.64	105.16	107.66	103.84	108.39	109.49	108.47	102.33	104.95	110.51	104.25	104.9	102.31	103.74	109.16	106.07	102.95	103.68	104.91	101.96	102.83	103.74	104.29	103.43	109.56	110.45	104.37	108.81	102.44	104.63	105.2	102.54	105.94	104.17	102.15	107.4	105	102.04	105.7	106.24	105.25
108.99	111.68	107	104.51	108.23	106.33	109.9	107.99	104.84	109.04	108.38	110.91	107.55	106.74	108.43	104.4	111.51	111.27	109.17	110.08	103.6	113.19	107.01	109.5	106.72	107.04	107.13	110.07	114.14	108.92	110.55	110.54	104.55	107.18	104.17	102.71	108.19	110.39	108.41	108.42	111.45	112.47	105.23	107.13	110.97	111.19	111.86	109.66	110.8	105.76
106.04	102.16	107.46	105.29	104.95	107.26	103.88	103.25	106.34	105.21	105.25	103.95	103.2	106.56	105.35	108.69	105.5	105.84	104.04	103.83	107.6	101.65	99.183	104.99	105.95	105.31	105.63	104.7	110.01	105.47	107.92	107.46	107.27	106.45	106.36	104.28	105.79	107.9	108.33	104.27	107.15	105.64	104.46	103.9	106.46	104.21	106.49	103.19	110.37	106.96
108.73	107.29	102.22	105.76	105.52	108.76	109.59	110.13	103.62	108.86	107.87	105.21	108.44	104.97	104.69	107.15	110.21	110.26	107.41	105.37	105.08	105.71	107.4	109.27	104.86	103.21	107.12	106.16	106.58	103.69	101.98	106.28	108.06	104.14	110.62	103.45	104.79	109.6	105.62	109.78	108.95	104.12	105.14	107.88	106.47	106.58	105.05	106.78	111.7	102.79
109.23	113.15	112.33	106.34	107	106.89	109.74	104.09	105.64	108.95	114.51	104.45	108.46	111.87	105.85	105.08	105.39	108.12	107.91	110.52	105.69	107.81	108.54	107.09	105.23	108.43	107.76	104.4	101.3	107.65	106.21	108.96	98.88	105.9	108.92	109.47	110.23	112.68	109.12	106.39	109.9	110.26	103.75	105.59	104.84	106.25	108.02	107.79	106.96	107.97
107.38	106.02	103.83	101.38	107.15	103.97	104.23	107	107.05	103.99	107.78	101.67	101.91	104.37	107.68	106.65	105.76	106.78	110.1	105.35	108.88	104.52	100.34	104.03	103.25	106.93	103.5	104.13	109.81	105.8	104.41	107.8	105.93	109.14	104.37	106.47	107.84	108.44	104.15	106.74	105.04	108.41	106.68	107.51	113.58	102	110.95	105.97	107.46	105.96
107.95	108.31	111.3	112.8	108.94	111.45	108.57	110.44	108.89	107.28	103.57	106.62	112.45	105.93	108.71	110.54	109.34	111.15	105.45	110.19	109.92	105.82	108.61	108.27	107.9	107.43	111.04	106.33	110.22	108.27	104.81	108.34	108.42	109.28	105.61	114.52	107.88	107.12	108.7	109.42	109.98	108.41	107.36	110.13	106.94	106.7	108.87	109.14	108.86	109.22
102.27	101.49	100.61	100.61	96.008	101.2	105.42	98.176	100.41	104.54	97.713	98.04	103.15	98.255	98.298	99.238	97.96	97.481	103.43	103.91	98.697	98.602	100.07	97.07	100.54	100.25	104.12	101.77	98.212	99.164	102.05	98.708	101.43	102.84	100.25	101.74	97.781	100.5	99.871	98.794	98.994	103.05	101.31	101.17	99.561	104.54	100.6	98.804	99.364	101.36
108.4	105.57	110.42	107.24	107.43	109.62	114.44	108.42	106.95	109.69	107.11	107.82	111.05	107.14	109.94	107.22	106.91	104.44	108.4	107.56	104.46	111.45	110	107.71	110.13	107.89	109.04	105.62	103.89	109.79	111.89	109.11	110.55	105.99	108.62	108.25	107.7	106.21	107.75	108.21	106.77	106.51	112.56	110.56	109.55	105.21	106.85	112.96	109.68	106.86
97.406	95.755	98.776	100.23	99.855	96.814	101.35	99.816	99.574	100.34	97.231	98.65	102.09	99.18	97.044	98.41	100.76	95.059	96.07	100.71	102.65	94.396	97.397	99.684	97.885	99.063	97.153	101.12	96.661	100.51	100.62	96.111	96.3	100.49	99.039	101.22	99.799	101.39	99.82	98.954	96.591	97.761	93.298	95.001	101.03	102.47	98.066	97.063	97.292	98.85
104.56	104.6	104.92	103.02	109.86	109.65	108.31	107.91	103.71	104.04	104.71	108.45	105.51	105.64	102.67	108.78	104.13	106.09	111.99	102.93	107.06	107.09	108.79	105.05	107.95	107.45	106.31	104.02	102.99	106.3	106.24	99.751	103.73	108.38	108.72	104.4	106.13	105.35	110.02	108.63	103.39	105.29	98.978	106.62	106.46	105.63	107.02	100.92	102.53	103.65
106.99	107.5	107.53	103.35	107.64	105.13	101.89	107.86	108.19	102.85	103.69	106.81	106.77	104.25	106.3	108.07	107.07	107.04	109.25	107.13	105.84	105.9	105.6	103.74	106.52	110.28	102.76	105.85	108.07	108.99	106.1	107.98	103.76	109.08	102.43	101.19	107.27	109.12	105.63	108.21	108.89	106.53	104.94	104.27	111.63	103.42	105.97	104.52	109.58	108.4
109.96	105.75	104.98	103.98	103.74	107.6	105.48	103.76	103.6	107.28	105.19	103.79	103.12	105.23	104.6	109.2	111.3	103.32	105.61	106.23	106.31	104.11	109.14	102.66	109.37	107.28	109.81	101.86	104.73	107.61	103.63	107.04	102.48	109.46	108.46	104.25	105.36	102.42	106.8	106.97	106.96	110.22	111.35	109.88	106.31	102.98	107.51	106.2	108.38	107.02
111.72	104.9	112.21	108.08	108.37	109.89	107.9	106.1	108.37	106.21	107.89	109.11	111.99	105.96	112.61	103.12	108.94	109.65	112.19	107.77	108.42	113.04	108.16	109.22	109.34	108.26	110.25	106.44	109.9	106.35	108.19	108.3	107.6	108.09	103.63	107.06	108.55	112.18	105.79	108.68	107.97	108.08	109.57	105.76	108.32	107.49	106.19	109.07	105.29	110.82
101.17	100.49	97.603	97.129	98.507	99.077	96.604	97.324	98.902	95.664	104.29	97.139	97.584	100.39	99.904	98.164	98.037	102.28	98.585	99.923	98.197	96.066	99.44	98.54	95.279	96.899	97.875	97.499	102.92	99.397	97.994	103.35	98.191	100.66	94.824	98.044	99.558	97.115	97.245	98.974	97.102	98.519	105.17	99.252	95.893	101.64	95.47	100.55	98.828	100.99
107.78	104.33	106.86	106.66	101.73	105.09	105.51	105.83	103.04	104.49	108.44	100.55	106.49	103.72	104.57	107.56	109.75	106.46	106.37	107.08	105.64	105.9	104.74	104.13	105.04	104.32	105.88	102.9	103.73	108.57	104.66	107.37	105.29	104.99	105.6	103.97	103.26	105.36	107.44	105.54	105.21	108.28	104.89	107.62	106.74	100.52	105.93	109.2	100.58	109.26
105.79	108.24	104.75	103.35	105.2	108.51	106.77	106.93	104.36	103.23	109.21	104.28	104.15	100.94	102.71	109.52	105.91	104.39	107.94	105.96	101.07	104.22	102.92	101.45	102.45	109.04	104.62	99.647	99.564	105.39	102.03	108.05	106.12	102.31	105.76	106.01	104.18	106.05	105.62	102.03	105.57	108.01	103.76	109.73	105.84	109.25	103.37	105.75	107.8	102.02
107.04	103.05	107.08	105.84	104.74	106.99	101.1	103.03	105.81	105.58	108.99	106.34	106.81	104.08	103.75	103.61	109.42	108.37	107.78	98.813	106.37	109.66	107.19	102.24	107.26	101.37	105.05	108.63	108.74	105.82	107.53	102.1	107.93	104.86	108.13	105.55	106.2	106.78	100.17	99.956	107.31	105.45	104.65	103.51	108.76	110.49	105.1	105.35	108.16	105
108.6	107.64	102.23	102.56	109.51	106.2	104.89	104.58	104.4	108.21	105.36	111.08	102.09	104.87	102.95	109.83	107	109.45	108.51	106.99	104.87	104.51	107.42	102.74	105.71	103.92	104.81	103.18	106.54	106.74	105.67	105.31	107.65	101.55	106.85	107	106.08	103.91	106.74	110.22	107.86	104.93	106.82	106.2	103.7	110.69	104.2	103.18	102.46	100.78
106.52	108.67	109.95	113.21	104.76	107.4	110.78	110.29	107.77	108.49	110.66	107.36	107.58	106.05	103.85	99.996	106.46	109.51	108.59	112.5	105.07	106.51	105.93	108.91	108.25	107.21	108.2	111.34	111.42	107.89	108.97	106.5	107.69	110.08	110	107.5	108.57	107.42	108.97	108.29	108.42	106.73	109.09	109.76	113.93	105.75	113.28	109.61	108.28	103.98
107.31	108.73	104.08	107.21	104.68	105.06	108.29	110.53	105.63	103.91	107.34	106.44	104.32	107.35	106.74	107.59	107.14	107.65	109.97	101.82	106.68	106.46	109.57	108.34	109.5	104.92	105	109.49	110.38	102.3	108.03	106.27	108.12	106.19	106.59	108.87	106.77	105.09	105.59	106.48	106.9	106.61	105.01	108.36	107.24	107.9	104.7	105.98	110.56	108.98
100.59	106.76	104.16	106.57	105.59	107.12	103.33	105.84	112.34	107.63	111.32	107.86	108.03	112.6	107.54	107.02	111.37	101.84	111.65	105.82	104.05	102.06	106.66	102.04	106.75	101.05	106.19	104.57	105.03	108.4	104.74	106.12	104.56	105.72	108.01	108.59	105.23	107.47	108.81	109.56	108.83	111.24	108.68	102.64	104.75	106.4	108.37	104.97	104.41	104.9
109.59	110.89	113.03	105.53	110.61	109.9	113.26	113.72	110.85	110.21	106.89	105.34	111.94	111.11	111.38	111.05	111.51	108.78	110.98	110.89	110.56	112.08	107.8	111.01	113.03	105.25	110.59	110.69	111.06	110.31	107.02	111.07	106.48	113.18	109.35	113.8	109.93	111.76	110.32	106.17	112.02	106.5	112.78	110.45	107.53	111.56	111.01	107.48	115.41	111.06
113.75	102.19	107.36	101.65	107.63	105.89	108.39	104.46	108.13	107.38	104.93	103.18	107.65	106.38	108.6	108.69	104.58	103.99	103.95	109.85	105.31	102.99	103.49	106.96	108.3	105.22	101.82	103.88	102.98	105.98	104.15	103.75	104.31	100.16	106.67	104.74	107.28	105.16	100.55	103.55	106.54	105.14	107.33	105.77	102.17	103.81	106.99	109.59	106.24	108.99
97.129	103.67	102.4	102.57	103.64	102.8	102.7	100.51	99.741	97.294	101.47	103.16	100.13	100.91	101.92	102.22	101.42	98.86	104.28	103.28	97.575	98.202	98.302	102.97	98.961	101.28	101.03	101.44	101.2	99.012	102.41	101.43	95.55	98.958	106.95	95.803	100.61	103.48	98.121	99.947	97.659	97.238	98.171	102.58	102.97	100.2	99.518	100.49	104.64	98.257
109.87	107.26	107.91	107.98	105.15	106.55	107.99	104.23	111.44	107.46	112.15	112.4	109.38	108.02	107.42	107.02	114.52	106.58	107.6	107.13	109.52	108.48	108.47	109.97	108.94	108.65	102.59	108.14	107.61	105.34	105.9	108.74	109.55	107.37	109.22	112.41	110.74	105.96	112.27	106.62	108.3	107.13	107.19	108.25	104.85	107.35	111.47	104.66	108.48	110.67
99.388	110.05	106.3	109.25	104.9	106.73	104.77	107.71	104.43	104.7	106.55	105.76	111.43	108.97	103.55	105.89	106.17	107.7	107.52	106.48	107.74	108.18	104.08	104.9	106.07	103.36	105.54	103.04	106.39	109.2	106.86	101.79	105.84	106	107.51	108.12	106	106.8	106.39	104.42	106.3	112.27	108.59	103.65	106.3	111.48	106.03	107.39	105.51	105.47
106.49	104.25	104.12	108.82	109.2	106.8	102.06	103.89	107.73	107.24	103.36	107.12	107.6	108.93	110.47	99.903	103.86	105.58	106.12	107.63	105.32	104.26	103.92	109.13	106.43	106.25	102.95	104.43	106.34	105.55	106.35	103.35	104.13	106.34	102.54	102.62	103.36	104.4	105.38	105.5	105.96	109.85	108.81	108.33	106.16	107.13	104.57	104.93	109.19	102.01
106.76	106.93	109.63	107.89	112.14	106.15	108.93	107.99	109.11	108.05	107.08	104.88	110.8	106.19	103.73	105	106.67	99.781	103.62	106.46	105.78	107.59	108.91	107.89	105.62	102.35	108.37	106.7	106.77	107.94	104.52	111.51	106.23	103.69	105.24	109.16	106.27	109.37	109.93	111.24	104.48	101.9	107.97	109.1	104.9	110.9	105.65	104.09	107.28	107.23
101.48	107.09	104.98	109.57	104.42	103.46	109.55	106.91	105.31	109.25	104.39	106.17	105.4	103.36	110.71	103.88	103.51	104.99	106.16	105.58	102.05	107.81	105.28	106.19	105.27	103.18	105.37	103.49	106.64	98.514	102.34	105.07	101.66	104.5	105.47	109.41	106.78	105.24	107.08	107.52	106.77	105.04	105.59	105.01	104.33	107.56	103.65	106.79	107.66	107.36
107.83	102.64	106.16	107.97	110.2	109.52	106.9	105.79	108.95	105.57	107.58	103.93	105.71	104.38	111.31	108.06	102.71	102.86	105.05	102.66	106.67	104.68	106.58	105.04	103.91	109.35	106.89	109.64	106.51	107.6	107.31	104.92	103.13	107.4	104.02	108.61	104.41	110.21	107.96	107.35	106.99	104.26	104.74	100.14	104.65	107.09	107.55	107.27	106.1	108.06
93.561	101.58	97.145	100.85	95.831	91.791	97.122	95.748	99.842	99.604	98.53	97.18	98.899	100.03	99.614	98.834	100.2	96.552	100.12	95.75	98.761	98.53	99.57	99.762	100.51	100.02	98.617	99.49	102.07	99.848	94.335	100.7	95.105	101.81	96.676	100.19	96.234	94.173	97.902	95.991	94.814	98.685	95.766	102.43	96.981	96.337	94.137	96.27	96.631	96.341
112.87	102.61	109.55	107.85	104.23	106.86	110.38	111.21	108.88	106.39	106.93	107.27	109.37	108.42	110.55	107.67	105.1	105.22	107.83	108.44	106.26	109.59	109.98	112.42	110.36	113.7	109.35	111.73	109.23	107.38	104.75	109.1	108.2	111.54	105.96	111.21	108.26	105.32	108.37	111.52	108.44	105.58	111.3	109.16	108.25	112.04	107.05	109.39	106.94	112.56
106.24	111.89	107.94	111.6	109.81	107.51	106.13	108.11	108.09	110.6	111.7	106.57	105.37	111.24	111.6	106.01	108.84	109.4	103.52	106.96	106.54	114.15	109.56	101.24	108.8	108.93	109.2	105.81	110.74	113.35	102.43	106.26	112.96	108	110.21	107.02	108.13	107.87	107.78	105.66	106.82	104.54	103.52	107.94	108.17	105.44	106.99	108.43	107.7	103.05
110.3	102.97	109.86	106.77	111.44	111.88	107.42	105.81	111.72	112.68	107.65	108.93	106.81	105.17	105.54	107.28	109.37	108.49	111.29	112.8	104.14	108.39	110.61	110.5	110.63	105.67	105.89	107.45	103.53	104.11	107.96	107.74	111.23	105.53	111.09	107.88	106.73	109.33	109.57	109.38	112.13	112.16	108.54	107.87	109.48	108.85	107.5	106.69	115.24	107.25
113.3	109.45	109.11	104.03	108.07	109.05	108.1	106.09	110.6	108.58	106.68	104.05	108.08	105.24	108.35	104.78	110.02	108.93	104.73	103.31	106.75	101.21	111.33	108.24	110.4	109.64	108.33	108.6	110.05	107.96	110.22	105.16	104.76	107.11	108.71	108.62	107.79	106.5	101.79	104.4	108.78	105.31	112.27	109.86	109.7	107.7	109.5	109.79	108.43	108.65
107.55	106.28	106.9	104.63	107.59	100.99	106.4	108.33	104.35	110.44	110.93	101.43	105.38	103.42	100.57	105.42	108.05	106.73	101.39	107.71	103.63	106.34	102.05	103.78	106.66	104.39	108.15	106.35	101.73	109.24	102.35	104.37	103.54	105.42	109.74	105.32	112.14	104.53	106.03	107.93	103.95	107.32	102.64	100.44	100.56	105.74	101.65	104.86	103.45	104.84
105	107.31	107.24	105.63	108.28	102.72	104.04	111.91	109.83	111.43	107.72	105.43	108.29	104.05	105.95	108.93	113.92	108.58	109.74	109.28	105.67	105.55	107.36	107.3	109.67	107.61	108.92	103.77	110.67	108.98	106.65	108.15	110.63	106.82	105.5	104.31	108.54	106.46	109.02	101.92	109.21	102.62	101.37	108.08	105.9	103.54	105.56	101.41	106.72	110.06
103.53	104.81	109.72	112.18	112.43	109.46	107.07	109.61	105.66	106.64	105.05	108.63	106.41	100.8	107.07	109.14	111.1	110.51	110.45	106.81	106.96	109.47	108.85	108.41	105.95	107.57	111.34	110.4	108.64	106.64	108.67	108.7	111.46	109.58	106.6	110.19	111.59	110.49	108.35	105.41	108.6	108.66	104.87	109.94	106.32	105.67	111.55	106.92	109.52	109.53
102.01	102.61	103.69	103.37	105.53	106.98	103.52	102.11	107.44	103.73	107.57	107.38	104.01	108.13	106.7	109.41	107.54	107.92	106.37	106.44	109.85	107.44	104.39	101.75	107	103.36	108.41	102.91	102.06	103.58	106.89	107.01	106.07	102.35	102.23	108.14	107.88	105.29	105.57	105.62	105.9	107.82	108.61	100.74	105.45	107.89	108.07	102.82	108.82	99.464
106.92	106.82	103.57	106.25	102.27	105.18	107.05	106.45	104.52	106.74	102.57	109.43	108.34	107.82	106.86	107.3	104.73	103.57	104.42	103.66	106.31	101.56	107.38	106	108.53	103.11	104.65	108.91	102.84	107.85	105.04	108.62	105.04	105.31	103.6	105.38	107.75	105.25	103.76	100.79	107.8	112.72	101.11	105.69	109.47	106.14	106.72	110.47	100.65	106.86
107.42	106.24	109.3	108	107.43	109.78	110.94	107.06	109.46	103.98	108.69	109.17	107.03	111.05	109.81	111.17	106.32	107.78	107.69	108.15	106.06	106.47	111.42	110.1	110.1	110.48	107.19	103.22	112.17	109.67	109.78	101.35	110.07	110.85	108.73	105.79	109.7	109.48	109.62	104.41	107.9	107.83	109.06	111.25	108.33	106.92	106.79	108.72	105.11	106.04
113.1	109.85	108.27	106.1	113.29	113.8	115.84	111.51	110.18	106.5	104.84	112.01	108.66	111.33	105.66	112.25	108.36	108.44	111.64	111.98	110.56	105.02	110.8	112.27	112.7	110.63	107.78	110.02	109.69	110.77	110.9	110.52	111.8	110.98	114.38	109.35	111.85	106.61	108.68	110.62	111.72	109.87	107.73	107.52	111.95	109.06	109.69	110.16	106.24	106.69
98.898	102.93	93.876	95.838	98.273	95.242	100.85	95.88	97.352	99.1	97.302	100.39	95.371	99.4	102.7	95.877	98.485	96.426	100.38	98.809	102.98	97.624	96.009	95.066	96.864	99.985	103.16	100.21	95.264	101.97	96.462	97.921	100.45	102.37	98.305	96.328	95.973	96.525	101.04	93.142	101.35	101.64	99.706	100.85	95.648	97.437	99.679	97.016	99.695	96.932
108.38	109.26	103.09	109.1	107.63	109.73	107.6	111.76	113.26	106.51	110.64	109.39	110.72	110.62	110.3	106.53	107.47	107.23	111.51	108.56	104.18	109.48	108.4	113.28	107.51	107.24	110.23	109.84	112.13	108.28	110.37	104.84	108.03	111.42	111.25	109.16	105.36	109.43	107.98	107.56	110.11	107.12	111.64	107.45	107.9	104.84	104.99	110.78	107.46	108
105.11	102.65	106.54	105.74	107.09	108.87	111.66	107.24	105.73	101.81	105.74	103.6	105.04	103.81	105.29	105.4	107.69	105.55	105.42	104.79	104.87	105.71	102.14	101.34	107.96	106.37	105.64	108.76	102.93	112.13	106.02	108.33	108.05	107.28	110.01	109.23	103.44	104.93	108.25	105.74	106.48	106.69	103.8	107.97	102.73	106.08	106.95	105.51	108.95	103.98
103.55	108.82	106.37	104.45	104.71	101.7	107.5	106.92	109.89	103.59	105.67	103.68	107.69	105.07	102.6	108.07	106.44	108.18	103.89	105.84	105.39	109.13	108.85	108.99	107.03	108.84	102.37	105.36	104.83	105.36	106.52	106.65	106.02	105.45	105.4	107.56	108.69	108.19	110.89	104.23	108.44	105.4	104.21	105.47	107.91	105.51	107.18	104.28	107.5	109.23
105.09	108.52	109.61	106.64	103.65	105.82	105.59	106.31	109.2	108.63	109.32	102.75	110.55	109.97	107.92	106.16	107.67	104.48	109.24	109.92	111.27	108.56	107.38	108.72	105.57	110.84	107.44	110.75	108.56	110.87	104.42	106.9	112.77	105.03	105.39	110.72	111.71	106.24	108.16	109.87	104.83	107.45	108.23	105.19	108.08	110.91	106.46	109.18	108.1	108.55
104.95	105.34	107.26	106.6	102.06	104.67	105.96	110.19	104.88	108.27	106.83	105.26	108	103.45	108.11	101.36	109.76	104.26	107.18	107.73	104.97	105.44	106.07	104.82	101.44	105.68	107.47	102.49	105.89	108.06	107.31	107.64	108.05	105.85	103.1	103.71	108.26	106.68	103.89	103.42	107.38	105.14	104.72	104.4	106.72	103.16	105.35	105	106	107.07
96.642	101.29	101.34	96.392	101.23	95.104	100.64	101.7	95.972	102.52	102.02	102.61	99.701	96.358	103.96	96.411	100.74	94.597	99.693	100.43	97.027	101.77	99.407	101.45	100.14	100.3	93.609	99.674	99.064	101.15	100.41	100.62	101.6	99.3	100.1	100.3	100.73	105.22	93.962	98.148	97.498	102.48	100.8	99.608	97.001	97.224	98.71	100.69	100.05	95.238
109.08	107.49	104.93	107.81	109.23	104.29	101.96	102.75	104.73	109.46	105.58	105.92	103.56	105.83	111.67	102.75	105.65	108.29	102.84	103.01	107.27	106.95	105.66	107.02	112.22	109.86	104.74	106.54	108.37	104.25	103.83	105.39	103.12	104.65	107.17	100.67	105.6	105.86	104.6	107.78	103.98	103.49	102.95	103.18	105.92	107.56	105.36	108.23	102.2	103.3
108	100.31	104.99	105.39	100.79	109.07	105.53	104.29	108.25	110.08	104.5	108.56	103.41	105.38	102.01	107.68	104.8	106.22	107.7	102.25	108.04	108.98	107.29	108.25	104.95	102.5	106.99	105.93	107.07	106.45	109.38	102.8	110	105.52	107.82	109.74	105.61	101.68	107.84	108.43	106.54	103.76	104.7	108.4	107.07	110.67	102.12	103.2	109.1	105.33
105.18	104.05	110.9	108.92	110.49	103.54	104.14	108.45	102.7	107.56	107.26	106.73	108.82	104.66	101.97	105.19	106.67	104.1	107.77	109.18	106.03	106.27	106	107.95	108.69	100.61	105.2	111.53	101.16	103.99	105.56	105.05	105.96	109.49	107.4	107.79	106.44	104.98	104.49	107	105.48	110.22	103.94	107.65	103.19	107.08	102.49	101.48	106.3	108.79
98.322	98.982	98.362	97.927	100.78	96.866	98.428	96.453	98.018	99.597	98.312	101.2	98.906	100.34	101.91	99.261	100.71	97.072	101.74	99.264	96.583	100.49	95.412	98.219	96.775	100.33	100.57	98.634	92.325	93.002	99.014	99.779	102.63	95.72	97.297	97.974	99.898	101.8	100.77	99.097	99.52	99.665	94.501	99.022	97.018	98.376	100.09	100.65	101.23	99.03
104.95	109.82	108.97	102.57	106.73	108.76	107.51	107.64	108	102.8	108.7	110.34	103.32	105.58	108.34	102.85	105.72	106.6	104.19	110.38	107.98	107.42	105.46	102.54	106.02	103.42	107.47	104.37	105.59	109.08	106.04	102.18	102.66	104.08	109.01	100.23	103.18	107.38	107.45	106.24	107.57	101.88	103.61	106.19	106.89	103.93	101.59	102.24	104.82	107.19
100.82	104.71	112.17	105.47	104.32	107.57	106.75	104.93	102.84	103.91	108.01	104.91	111.23	103.41	103.46	105.04	108.29	107.87	107.52	107.97	102.35	104.2	105.67	104.93	105.4	104.46	109.22	101.46	103.22	108.85	106.02	104.66	108.17	104.57	100.71	101.94	106.41	107.03	100.95	104.86	105.31	106.74	108.34	100.82	107.75	105.3	109.01	104.76	108.81	105.54
101.46	100.23	102.72	102.25	103.25	95.13	98.87	97.522	92.208	100.89	97.016	94.615	95.344	100.35	98.288	94.297	96.8	98.053	97.637	96.911	97.402	97.577	97.835	98.154	97.161	95.613	96.019	100.24	98.821	97.528	103.49	94.574	97.574	99.516	101.47	98.781	101.13	98.515	98.073	97.299	94.795	98.546	100.05	93.499	100.43	93.779	96.877	96.582	97.908	97.698
107.23	108.42	108.89	110.5	109.96	110.29	110.97	108.3	112.42	104.06	110.6	110.35	110.07	107.32	111.17	105.27	109.68	102.24	107.96	104.72	107.69	110.38	107.55	108.88	104.09	104.64	104.25	103.77	109.58	111.28	108.41	110.4	110.07	104.03	109.41	107.58	110.96	110	103.63	106.44	110.89	109.78	108.71	111.03	113.68	107.07	110.64	103.81	108.96	104.13
107.3	106.27	107.15	106.5	109.82	106.39	107.77	110.3	107.43	109.12	109.26	105.27	108.73	101.85	107.81	104.65	102.67	106.07	107.26	108.03	102.38	109.74	106.24	109.39	105.08	110.08	104.9	108.81	111.86	105.55	106.41	109.3	106.51	107.8	111.29	106.79	105.71	106.76	108.87	106.7	109.62	106.79	105.35	111.72	106.3	111.15	113.78	105.19	108.56	104.29
95.318	103.41	97.02	98.405	96.195	95.641	96.628	95.429	96.64	99.442	93.431	99.365	99.005	96.615	103.75	99.862	98.422	99.507	96.181	101.78	99.113	99.693	94.729	94.187	98.135	99.952	96.182	97.943	104.06	96.322	93.513	99.329	98.664	97.797	97.21	96.348	97.561	99.614	95.254	97.24	99.884	97.298	100.89	94.807	96.993	98.009	99.657	97.41	101.71	94.164
98.743	100.09	98.952	104.27	99.656	102.57	99.809	95.859	103.02	102.82	96.885	102.83	99.065	103.74	97.845	101.3	100.05	99.914	100.6	99.076	99.219	98.714	100.28	96.206	98.905	99.851	103.06	101.04	99.788	101.95	97.508	103.28	101.39	96.799	98.05	105.67	101.75	102.96	103.02	101.05	101	97.321	98.411	99.383	99.64	104.91	98.406	103.57	102.66	95.472
110.86	105.89	104.82	103.96	103.67	103.3	110.09	109.56	104.39	110.94	105.53	104.89	103.86	105.72	106.37	105.25	107.92	108.01	104.39	104.69	105.29	104.02	104.76	105.64	106.04	105.3	105.18	109.2	111.92	109.57	104	112.93	106.07	105.84	107.18	106.38	104.7	107.77	104.85	105.89	105.84	101.94	104.48	110.6	101.81	108.31	110.56	109.8	105.85	106.84
98.18	99.61	97.115	98.733	97.634	98.785	100.12	102.33	97.725	99.235	104.63	97.048	92.838	99.422	96.089	99.199	99.394	101.77	96.846	96.075	99.275	99.187	93.063	98.339	97.409	97.562	96.652	97.349	96.855	94.807	97.284	94.494	104.76	94.146	98.974	94.845	102.98	97.956	95.83	98.729	95.886	96.646	96.389	102.61	100.2	101.81	96.55	93.669	98.007	99.637
102.38	98.396	102.86	100.5	97.953	96.389	101.41	101.11	101.84	99.521	100.14	101.33	97.613	101.6	99.034	97.405	103.83	99.325	102.16	107.95	98.101	100.45	104.65	104.68	97.175	97.475	98.932	99.599	102.88	99.532	101.18	100.46	100.61	98.846	101.53	102.31	101.14	100.79	99.378	100.6	91.307	101.37	99.54	101.85	97.072	103.62	103.94	103.71	98.913	97.044
98.475	99.264	96.794	98.283	102.33	100.31	105.49	102.89	102.23	103.03	99.598	101.74	100.04	99.044	99.735	103.79	104.59	101.33	102.93	100.79	100.56	96.691	103.26	105.7	98.275	106.18	101.96	99.277	101.76	98.822	101.96	97.585	98.277	100.94	100.35	100.4	99.126	101.61	100.72	98.713	100.02	96.697	96.398	99.776	100.39	101.17	96.954	97.086	100.62	95.942
108.92	104.3	105.86	108.41	107.91	108.68	108.56	108.42	105.39	107.28	107.41	104.98	106.77	104.44	105.6	106.97	105.36	103.64	107.42	103.94	107.63	106.96	106.26	102.26	105.6	107.28	109.9	109.63	105.3	107.71	108.5	106.75	105.6	103.9	104.59	106.11	105.53	108.26	110.07	101.22	104.85	103.49	103.57	110.65	105.32	106.18	103.27	107.23	108.49	107.52
105.13	109.16	108.27	102.18	106.77	105.52	106.37	108.71	107.23	105.18	100.03	104.08	102.41	106.39	106.48	103.58	103.15	106.89	105.36	110.74	109.96	104.7	110.07	104.21	107.18	108.89	106.15	104.18	105.7	109.86	108.65	106.69	102.94	108.01	108.02	108.24	107.27	107.23	105.53	109.17	109.59	110.65	106.11	106.68	105.11	103.88	102.12	103.89	105.06	106.62
99.25	100.08	95.329	97.667	98.298	97.704	103.11	94.111	95.868	94.661	98.286	102.31	101.92	98.525	100.49	92.139	101.75	95.073	100.55	101.89	99.738	100.31	97.695	98.15	99	98.718	92.85	96.598	94.446	95.343	99.237	100.77	95.985	99.99	96.935	96.179	98.591	99.623	98.834	98.608	96.197	101.19	100.69	97.711	94.798	96.072	96.521	98.813	99.16	96.941
108.58	109.53	106.29	111.88	109.31	104.35	106.6	111.33	106.84	102.93	109.31	105.98	106.98	109.61	110.3	110.64	110.72	104.59	104.8	102.77	106	112.75	104.78	110.34	112.82	105.11	110.12	104.88	106.75	104.76	114.4	104.52	110	112.37	106.17	110.53	106.22	105.53	112.31	107.99	104.89	108.08	104.96	102	112.68	108.51	106.97	109.7	109.85	109.74
109.12	108.29	113.45	108.17	108.27	109.32	108.93	107.09	110.12	115.6	111	105.2	109.91	111.2	110.86	111.82	110.15	112.19	110.49	113.95	113.03	113.21	114.07	109.24	112.35	108.97	109.36	110.15	110.91	108.87	108.99	110.06	111.56	110.89	110	112.33	108.17	111.29	108.99	106.23	112.56	108.17	113.11	109.51	110.29	109.95	110.78	106.97	112.46	106.97
103.96	103.23	109.47	99.733	106.82	105.09	108.62	106.16	100.43	106.56	102.24	101.75	104.03	107.99	102.64	101.09	106.3	106.93	103.48	105.11	104.3	104.92	102.21	110.49	101.46	106.69	106.43	105.43	106.72	105.5	104.66	105.84	106.25	105.39	107.19	105.79	109.78	108.77	107.59	106.58	108.7	107.98	104.55	104.71	103.1	105.95	109.99	107.37	104.36	107.75
105.3	105.84	106.93	108.78	109.03	105.31	109.45	104.84	105.8	104.69	110.44	108.22	104.75	107.77	109.3	105.84	108.49	105.61	106.49	105.78	108.23	107.7	108.67	104.24	107.36	106.07	104.73	105.55	110.86	111.23	107.45	109.31	104.26	107.05	104.19	110.52	106.76	104.77	107.77	106.51	110.79	108.75	102.38	105.47	104.97	107.9	104.42	111.95	103.96	102.92
106.59	109.21	109.04	110.47	112.4	109.33	104.18	106.98	109.48	108.53	107.09	109.73	109.54	105.61	111.94	107.23	105.03	105.02	107.31	107.88	107.76	109.16	104.82	107.16	105.99	107.23	106.2	108.57	107.44	111.49	109.98	109	104.96	106.75	107.76	107.86	110.26	111.67	109.89	107.66	108.98	109.77	101.06	103.94	105.96	103.34	110.87	104.39	112.93	109.48
106.43	108.25	108.52	109.53	107.84	112	109.14	105.7	103.93	106.4	106.86	105.85	109.08	107.56	110.39	105.31	108.44	107.79	116.16	105.29	105	111.26	104.16	106.81	107.9	109.47	105.84	106.72	110.13	108.21	110.07	109.45	110.07	107.9	112.21	106.65	112.91	110.82	108.76	109.69	107.82	106.23	108.57	111.14	112.2	110.81	108.06	106.91	110.76	114.7
108.95	108.63	105.2	109.11	107.14	109.78	108.09	107.63	109.18	111.36	109.72	111.59	107.63	108.21	106.69	107.8	111.68	107.91	105.96	106.21	104.19	107.31	107.5	106.06	104.75	107.27	107.35	106.5	106.09	107.72	109.15	105.22	105.42	107.62	112.3	109.36	112.61	106.75	106.81	104.08	108.03	104.74	108.28	106.84	105.48	110.58	103.76	106.97	107.98	108.87
105.62	106.79	105.77	105.35	104.09	106.24	105.09	104.56	109.89	106.44	102.65	102.47	106.96	101.85	106.36	104.44	104.89	104.65	107.45	107.5	103.94	107.13	107.97	107.62	101.48	107.32	104.32	103.53	104.04	106.78	102.32	106.09	101.79	114.13	104.27	106.69	102.8	108.17	105.56	103.45	106.61	104.26	105.47	104.38	103.22	107.03	107.28	107.3	108.96	106.75
105.13	106.52	103.33	102.63	105.39	108.47	103.84	106.49	110.44	109.98	105.12	106.24	105.98	102.4	105.21	107.39	106.54	109.23	111.17	106.37	105.61	102.99	101.58	103.31	103.35	102.57	108.58	98.025	104.42	106.42	110.86	106.04	106.63	102.01	104.14	106.08	108.97	103.05	104.63	103.42	112.71	107.24	103.98	106.23	105.8	104.42	104.26	103	103.31	102.09
98.993	102.53	103.67	101.77	101.7	103.25	99.799	96.675	95.967	99.747	102.82	104.26	104.64	104.66	99.375	103.64	101.54	104.84	99.199	99.722	97.949	100.3	101.12	100.63	102.94	99.634	97.87	99.691	100.16	102.31	98.366	99.654	96.535	104.27	103.45	103.56	100.62	98.766	99.426	102.73	100.79	101.21	102.14	102.22	102.63	98.722	98.658	101.26	99.131	99.972
110.56	105.28	109.98	105.68	106.47	108.44	105.53	102.7	106.61	105.34	106.67	100.4	102.19	107.06	104.78	103.47	109.24	107.66	107.69	106.64	107.67	102.72	106.24	102.66	109.09	104.74	108.09	107.43	106.59	109.22	109.12	108.06	109.87	103.98	104.43	102.37	105.84	105.4	107.76	106.34	109.74	110.91	108.85	107.33	105.99	108.84	107.31	107.36	104.67	104.41
99.595	96.936	98.192	102.28	102.36	98.663	100.43	98.325	101.63	95.059	99.216	102.6	99.683	101.46	101.16	97.861	100.88	102.57	102.78	99.621	101.84	98.384	101.71	96.519	99.274	99.996	99.022	102.38	97.826	102.72	102.12	102.44	98.24	103.76	97.93	106.03	95.184	102.53	100.79	99.434	100.77	101.42	95.613	100.17	103.24	104.74	99.021	101.22	99.16	99.624
106.01	101.99	106.09	106.06	105.77	104.83	107.26	106.3	107.69	107.84	106.35	107.83	106.06	102.68	111.48	110.11	104.21	108.22	104.76	110.29	105.27	106.45	104.6	102.57	102.81	108.74	105.11	106.52	102.69	106.72	102.47	106.64	108.04	107.56	105.57	107.88	103.52	105.66	107.57	106.07	110.56	106.57	106.42	106.67	101.87	105.3	104.03	102.89	100.45	106.34
108.28	104.69	108.03	110.15	102.07	109.56	103.83	107.84	106.9	103.19	103.9	103.54	104.81	104.75	104.9	105.73	105.08	104.38	108.78	106.93	104.79	103.94	106.95	103.55	108.51	104.72	107.83	105.36	101.91	105.57	105.02	99.871	105.11	101.77	104.51	108.81	109.35	101.57	99.409	106.7	105.03	106.11	104.97	106.66	104.88	107	104.07	101.32	108.12	104.53
104.2	107.96	107.54	107.96	105.7	112.8	105.48	104.25	105.47	111.19	105.96	109.19	102.97	103.86	109.69	105.59	108.99	103.85	106.84	108.17	106.53	108.7	109.76	111.02	104.61	107.97	107.66	104.05	110.89	105.83	108.25	106.18	108.19	102.81	110.17	104.16	103.77	108.98	108.69	106.91	105.33	104.55	104.26	108.48	100.09	101.72	107.21	108.5	111.68	102.93
105.12	106.02	107	107.1	106.39	106.3	104.33	105.73	104.11	103.14	99.408	103.56	102.67	107.26	104.51	104.77	104.57	108.04	103.5	109.07	108.46	105.06	104.85	109.31	101.17	104.59	102.23	107.33	108.28	101.43	105.42	104.41	110.06	103.67	103.72	101.39	102.12	104.14	104.92	105.31	107.92	104.77	102.24	104.08	103.14	106.85	107.57	105.81	111.83	105.78
110.61	109.42	109.89	109.32	108.08	110.29	107.56	106.37	105.62	105.53	111.62	109.43	112.07	104.11	109.06	111.8	107.49	108.95	110.35	110.19	108.87	109.75	110.74	108.11	107.95	110.49	105.1	105.61	108.26	114.59	107.75	110.42	106.27	102.81	109.68	104.38	110.91	108.7	108.7	109.31	106.98	109.72	106.48	110.89	108.42	107.88	109.63	115.74	109.1	109.21
98.306	99.869	97.776	95.039	95.906	97.574	98.053	97.687	101.64	98.304	100.52	97.92	94.43	102.06	96.369	98.131	100.15	97.283	97.962	96.787	103.38	95.1	97.118	98.886	96.543	102.05	99.914	99.672	95.321	95.692	98.379	99.598	99.929	95.734	100.12	95.128	99.379	100.68	103.66	96.471	100.75	100.65	99.201	100.52	100.83	99.721	92.422	99.958	96.589	99.502
110.31	108.96	103.69	102.27	104.26	103.53	106.52	108.78	106.59	105.68	107.14	107.58	103.26	111.78	105.38	106.27	104.73	106	99.753	105.1	107.28	103.2	100.59	103.25	104.65	106.25	102.24	108.13	102.89	105.83	100.24	103.08	107.68	104.98	103.2	103.84	108.44	103.72	106.48	106.63	106.69	105.19	108.57	103.51	107.35	103.93	103.03	104.25	107.25	104.42
107.91	110.19	107.47	109.24	111.8	111.2	106.79	104.43	111.04	104.78	107.4	107.48	107.34	110.44	108.26	109.7	110.54	107.85	107.43	110.15	104.3	109.37	106.98	109.84	102.97	113.16	110.13	110.22	109.11	109.99	110.76	106.93	106.16	103.01	110.69	112.14	110.3	104.96	107.55	107.33	111.67	111.33	107.72	109.76	106.5	111.79	107.71	106.11	106.71	107.37
111.95	114.94	113.88	107.8	110.12	111.86	112.85	111.15	112.24	107.16	105.93	111.31	106.14	112.95	107.05	109.16	111.2	110.85	108.85	109.98	108.29	113.52	105.46	107.03	109.13	106.62	110.08	109.89	109.6	108.64	111.11	106.92	111.74	113.96	109.78	109.42	106.79	111.92	108.79	105.29	109.33	108.58	110.49	109.96	112.93	107.09	109.08	112.59	106.13	115.05
104	108.05	107.63	108.21	107.87	109.18	106.56	108.52	108.43	103.02	109.5	105.11	108.1	105.52	105.79	108.74	113.26	107.88	108.19	105.47	107.77	111.58	108.38	108.18	109.24	108.26	106.27	108.56	106.14	106.89	107.23	108.51	106.83	108.75	107.29	103.94	106.22	106.04	110.47	110.1	105.92	108.44	111.61	105.55	110.12	106.54	108.95	105.76	112.21	105.21
99.491	98.616	105.05	100.3	102.11	96.264	98.871	100.7	98.672	100.63	103.07	102.48	95.828	105.15	99.371	100.29	105.99	101.09	96.923	98.383	102.49	97.381	99.379	105.23	105.19	102.41	97.657	99.027	101.1	100.72	101.67	97.972	96.55	99.171	101.17	102.1	97.572	102	100.61	95.328	100.77	101.59	102.78	101.76	101.99	95.637	104.51	96.025	99.852	105.04
108.52	112.45	107.43	109.64	110.02	110.36	111.85	109.35	108.16	103.89	105.81	110.79	103.79	109.29	107.17	111.48	106.4	108.63	106.09	109.2	107.52	113.18	108.7	108.74	106.39	104.67	107.08	107.04	110.72	108.32	110.21	110.09	106.01	108.76	110.96	106.82	111.91	108.98	107.83	105.22	113.7	105.74	105.2	107.39	110.17	108.21	109.07	109.37	108.21	108.89
108.43	107	107.13	110.56	107.17	107.52	111.2	111.96	103.92	108.47	111.08	106.67	110.36	111.88	106.74	108.34	107.92	110.45	108.24	106.51	109.91	107.81	104.46	98.593	104.2	104.56	110.85	108.54	108.12	108.33	111.94	103.04	106.84	105.93	105.82	107.05	105.92	105.18	106.59	115.76	108.42	106.64	108.82	107.87	105.25	105.24	109.21	109.11	109.98	116.53
100.54	95.512	100.32	95.83	95.33	96.128	98.511	96.066	99.506	96.137	96.795	97.447	96.318	99.407	96.701	95.837	95.872	100.41	96.411	95.417	94.355	96.432	97.059	99.26	94.887	97.756	99.512	101.82	100.84	97.385	95.95	98.864	97.346	100.99	96.403	94.369	102.08	97.863	99.833	100.41	97.21	98.379	98.911	101.72	101.66	97.827	96.847	100.55	95.313	96.318
104.95	105.79	107.59	106.68	102.99	104.13	99.117	105.74	106.16	104.92	102.4	102.49	105.93	103.04	107.87	110	102.45	104.05	105.02	103.78	106	107.78	107.06	104.49	105.79	106.03	108.48	107.87	107.09	104.87	105.68	101.08	105.55	106	105.25	103.55	108.11	105.41	101.52	108.2	102.58	107.81	100.99	107.94	104.11	107.78	103.14	108.7	107.99	104.89
100.03	95.346	99.816	96.974	102.68	97.353	98.623	98.134	97.881	99.097	99.437	96.39	97.925	97.799	98.937	96.617	100.39	98.254	101.24	97.66	98.826	98.453	98.564	96.493	94.413	95.335	96.329	94.191	99.083	96.745	96.349	96.763	98.388	98.381	101.85	97.472	96.954	96.902	101.66	94.422	99.495	97.866	98.559	94.875	97.143	100.69	99.794	98.667	100.1	96.724
101.53	104.7	106.1	108.29	106.62	106.88	101.92	104.95	105.97	106.69	110.15	108.19	107.65	105.43	105.56	103.01	102.12	106.51	105.63	106.14	103.1	107.55	107.36	106.86	108.52	103.8	106.29	104.71	105.77	106.19	103.28	104.08	107.06	108.28	105.35	102.18	102.27	107.02	102.67	105.28	101.85	106.17	104.81	102.54	107.55	105.11	106.35	110.11	105.51	105.32
99.898	98.217	102.11	100.24	102.97	101.34	101.01	102.86	102.21	101.51	97.161	97.416	97.742	102.44	99.822	99.397	99.461	102.03	96.043	99.243	100.07	100.81	102.58	103.45	99.594	101.62	102.52	100.79	100.81	99.41	103.31	97.733	102.07	105.44	98.392	100.25	98.056	97.047	100.95	96.97	99.966	106.46	99.622	98.627	103.25	99.061	101.08	100.34	102.59	95.629
105.29	107.91	105.71	106.97	106.82	107.35	106.69	105.09	103.2	106.74	108.97	103.82	104.67	104.96	107.08	106.84	107.56	103.31	110.03	108.67	103.02	100.62	109.41	107.29	105.01	103.01	104.13	106.31	98.644	107.4	104.55	107.36	101.49	107.12	107	109.15	103.79	105.29	104.73	104.55	106.38	110.9	105.25	109.2	105.48	106.6	101.37	106.13	104.11	108.26
107.6	108.06	107.14	101.05	104.11	103.16	107.45	106.43	106.6	104.29	106.51	99.728	107.04	111.52	95.983	101.46	108	107.42	106.55	111.64	103.74	106.9	110.56	108.68	107.95	105.18	105.96	104.86	106.44	106.21	101.39	103.8	106.18	107.39	106.48	107.16	107.98	102.94	107.57	101.22	102.94	105.8	103.89	98.857	105.54	102.87	104.31	105.46	106.13	106.56
109.09	106.73	109.21	107.16	104.41	107.85	104.6	105.76	101.8	107.08	111.32	106.39	107.36	101.06	102.64	103.29	109.49	106.37	103.22	106.79	102.29	104.35	109.63	104.14	109.3	110.45	108	103.65	105.15	100.63	105.55	107.69	100.33	105.05	101.9	101.88	104.3	103.72	106.29	108.45	108.09	104.17	106.32	108.19	103.47	106.76	108.47	107.15	106.88	107.26
105.28	106.07	107.25	102.29	102.71	108.72	106.27	103.27	105.29	103.16	104.02	104.66	104.3	109.83	104.23	102.52	109.83	105.32	104.81	104.17	103.55	105.63	105.22	102.07	106.42	101.77	105.36	105.5	101.57	103.11	106.51	104.11	103.06	108.63	102.92	106.61	105.63	105.71	102.17	106.51	102.63	107.89	108.07	108.31	105.79	104.06	106.8	103.87	106.01	105.98
109.54	103.14	104.03	105.74	108.16	106.16	103.02	105.15	103.37	106.39	108.47	105.25	107.96	110.03	108.71	105.51	107.18	101.66	104.49	107.62	105.62	100.76	106.01	107.81	102.43	102.73	106.5	104.82	101.89	103.87	106.88	107.94	103.41	103.08	106.12	109.23	103.92	104.84	103.59	105.5	104.4	106.17	103.47	109.98	108.19	106.9	106.76	105.54	106.57	103.32
102.73	102.67	100.64	99.273	100.44	101.33	98.508	100.97	99.993	97.96	98.72	99.831	103.82	100.31	102.42	104.36	98.991	101.23	99.245	97.119	99.461	100.06	100.51	100.37	103.34	99.954	99.936	101.21	101.96	103.98	98.998	101.89	99.536	101.94	99.696	103.95	100.27	101.28	99.432	99.829	101.48	102.54	98.679	100.9	107.56	101.74	101.62	100.4	98.782	96.238
105.99	108.34	103.28	107.24	106.38	104.97	106.31	107.19	109.58	110.94	102.41	105.84	105.12	109.05	106.95	103.57	104.64	101.85	109.48	104.46	109.42	102.72	107.4	104.48	103.04	107.13	103.4	101.26	104.9	104.61	104.74	106.22	107.3	106.91	107.38	109.48	104.6	107.08	102.46	105.96	109.39	107.34	105.33	105.27	104.45	111.35	108.09	108.56	108.15	108.27
107.41	103.76	105.79	104.26	109.46	109.31	106.56	108.52	106.2	109.7	108.06	107.18	110.92	107.09	112.78	111.98	109.9	108.16	106.81	103.53	108.5	106.94	111.2	109.64	109.86	107.12	111.59	104.91	108.17	105.65	112.21	112.21	111.46	108.44	112.23	109.25	106.14	108.43	105.87	107	107.93	104.37	109.55	106.96	108.78	113.61	110.4	109.52	107.17	104.42
101.97	103.7	101.52	100.76	93.522	98.307	99.707	101.33	98.669	99.252	96.554	101.48	100.72	100.49	101.7	99.638	98.906	101.49	97.465	107.96	99.377	100.91	98.626	100.24	99.944	106.08	96.393	98.341	100.22	100.09	104.62	101.93	99.784	99.819	99.609	102.71	101.1	96.742	102.54	98.981	99.886	103.34	102.37	100.89	104.92	101.56	101.97	100.29	96.108	99.043
104.83	107.57	103.13	105.69	106.71	103.22	108.82	103.97	100.31	107.26	109.18	109.6	96.081	102.76	104.59	107.61	103.76	109.45	102.25	103.33	103.53	101.54	104.27	102.69	106.37	103.76	107.37	106.51	110.09	106.91	104.02	106.2	102.85	108.52	103.97	105.99	109.48	102.33	107.56	109.17	105.34	107.72	103.84	102.37	104.07	101.12	101.1	105.49	109.39	104.64
107.92	105.33	107.57	106.72	111.63	110.02	110.11	108.82	108.11	104.5	106.41	107.34	106.76	106.06	108.34	103.56	110.26	111.47	110.78	109.34	112.44	106.88	108.43	103.48	111.73	106.98	107.62	107.36	109.17	104.68	106.55	110.5	109.83	108.91	108.5	106.95	108.81	107.31	110.78	111.79	107.76	110.17	110.55	108.69	107.27	106.46	108.42	111.77	107.85	109.16
108.72	107.25	108.03	112.17	113.39	108.16	110.89	109.81	108.45	105.44	102.79	111.59	111.85	105.87	109.23	107.72	109.11	108.69	111.33	110.02	108.11	109.25	110.6	112.13	106.08	106.76	110.38	103.24	107.71	108.5	108.31	110.23	105.98	108.87	106.22	108.82	105.35	110.6	106.26	109.26	109.91	107.72	103.06	106.88	107.82	108.03	110.26	105.72	107.66	109.07
110.64	106.41	106.55	106.59	106.08	105.79	99.786	110.36	111.45	105.12	107.69	102.63	105.48	103.05	107.1	107.01	107.95	108.37	107.5	109.65	102.83	105.91	110.89	107.12	109.59	108.84	109.79	106.87	109.67	105.71	105.21	106.17	107.12	105.11	111.68	109.31	110.13	110.88	108.06	110.18	103.96	109.31	110.52	106.46	107.36	111.67	106.88	103.11	108.73	107.86
104.6	103.62	101.27	105.33	105.44	105.97	103.18	103	103.11	105.94	103.89	104.11	110.53	110.24	107.09	104.83	104.44	109.95	106.45	100.04	106.16	104.76	106.84	107.93	105.64	105.98	109.12	106.15	106.57	107.26	104.98	102.65	107.11	106.67	106.8	103.04	104.17	105.83	104.65	106.92	107.91	101.55	102.46	110	108.87	106.45	103.46	106.88	105.97	103.27
110.61	109.57	107.68	108.48	108.57	109.78	108.51	105.3	106.49	110.93	104.3	105.99	109.31	108.57	110.58	103.95	106.63	108.8	105.08	106.15	110.9	104.86	107.69	111.4	109.43	108.31	109.7	103.17	107.43	111.85	103.82	109.34	105.92	109.57	104.43	108.06	110.71	106.32	109.34	109.18	105.14	104.8	112.47	111.67	108.34	109.66	107.45	109.77	102.65	108.41
105.34	109.74	107.91	107.89	105.03	111.52	101.18	105.95	106.68	108.04	108.63	108.1	104.59	104.56	109.27	99.808	104.8	109.93	106.23	108.85	107.27	105.99	107.72	104.63	103.63	102.09	100.77	108.44	108.94	104.03	106.37	111.53	107.75	107.35	102.94	109.06	107.37	110.5	105.06	104.89	108.01	105.54	106.03	110.8	102.91	106.52	103.46	104.76	106.56	106.32
106.28	102.16	108.05	107.73	108.62	106.19	102.56	103.39	108.22	105.36	101.91	103.87	106.27	100.52	109.89	106.96	106.99	105.9	106.52	106.66	111.63	105.31	107.22	105.03	107.02	107.62	104.52	105.87	104.66	105.97	106.29	104.84	103.92	107.07	106.81	98.972	108.71	105.91	106.27	105.58	110.12	109.34	105.78	103.54	106.39	108.5	101.07	105.31	102.43	108.08
101.69	98.997	94.722	99.197	97.884	101.57	102.56	96.619	95.226	98.914	97.741	102.17	102.1	98.87	99.755	96.661	98.752	99.536	96.378	94.978	97.846	101.32	97.507	103.35	101.29	99.051	96.574	100.87	100.83	98.479	98.691	99.454	99.896	98.159	96.55	97.846	99.299	98.607	94.993	94.228	102.14	96.246	93.705	98.944	99.881	101.88	96.952	103.76	99.423	97.862
100.35	100.88	100.92	99.365	100.34	105.72	93.99	99.91	104.94	97.816	102.81	101.06	105.17	101.01	102.87	101.58	101.45	100.23	101.04	99.352	105.06	100.7	103.92	100.31	105.99	102.48	95.564	99.69	102.74	99.645	100.37	100.92	101.27	97.041	100.17	96.574	99.677	99.793	98.361	99.639	104.06	98.143	97.782	101.81	101.04	100.1	100.62	97.877	97.099	106
97.951	104.97	99.993	98.207	101.43	105.36	98.056	98.912	99.221	99.443	100.72	100.18	101.3	101.63	101.65	99.156	96.072	98.668	98.072	100.62	97.514	98.232	97.944	101.88	96.976	102.85	102.38	102.2	101.8	98.368	95.164	99.736	97.751	97.766	99.142	100.66	100.93	100.18	91.873	101.65	95.583	102.96	99.447	102.25	99.711	99.477	97.828	107.09	98.319	91.783
97.471	99.564	97.789	101.51	96.128	101.77	100.53	97.258	99.754	96.9	96.077	98.284	97.957	96.105	96.939	96.408	96.493	100.62	99.419	97.983	95.573	99.883	97.057	95.54	96.033	95.567	99.149	102.12	96.872	103.17	98.282	98.533	95.228	100.08	94.364	96.963	96.105	98.079	97.329	93.096	97.68	99.077	98.371	99.122	100.06	99.925	100.86	98.503	102.01	94.584
107.94	107.57	107.72	108.95	110.42	106.41	107.25	109.03	107.21	107.62	105.94	105.4	101.91	110.07	108.18	111.07	109.28	109.17	102.73	106.36	107.44	109.5	107.53	107.54	109.24	102.23	109.32	109.53	108.29	107.1	110.99	110.86	108.3	106.16	111.48	104.37	111.13	106.97	106.79	111.44	107.99	106.51	108.17	106.11	105.87	110.13	105.81	106.79	102.69	109.95
102.34	97.079	102.49	103.48	98.325	105.63	101.39	100.46	101.96	102.19	97.156	99.098	101.67	98.306	100.23	97.277	99.617	100.35	101.09	100.55	99.317	99.19	97.808	99.596	98.776	100.47	97.13	99.107	98.197	102.32	100.81	96.605	97.706	101.5	99.278	101.44	101.24	101.08	100.63	100.63	97.288	100.44	104.57	102.1	100.67	96.289	100.07	103.62	102.63	97.503
101.19	100.17	99.346	96.052	102.3	103.95	100.11	101.56	98.979	101.2	98.77	98.151	102.16	96.83	99.614	100.89	101.08	102.53	99.193	100.12	95.458	103.63	103.21	100.49	98.568	102.09	98.929	102.61	99.795	103.73	99.645	99.119	101.14	101.7	99.808	96.896	97.222	103.01	97.439	99.065	99.362	98.45	102.37	99.671	102.77	100.36	98.446	100.43	100.22	100.62
106.17	104.33	105.24	104.99	102.85	107.95	102.44	107.92	106.96	101.84	101.79	101.2	104.82	105.7	104.56	102.75	106.08	107.76	104.28	106.11	108.12	101.07	105.65	109.03	103.21	102.69	107.51	106.14	108.68	105.64	104.9	101.94	104.55	103.92	105.5	102.45	105.18	101.59	107.01	111.96	105.56	112.98	105.25	107.81	104.99	109.83	106.83	102.77	104.42	110.67
96.185	96.445	99.31	103.36	99.408	97.626	99.617	101.65	96.351	100.41	97.193	94.726	102.38	95.908	97.015	94.667	96.335	97.409	94.484	99.755	96.753	97.036	97.136	96.779	96.782	101.69	100.3	98.071	97.926	97.625	100.59	98.736	95.271	101.06	96.741	97.991	97.823	101.2	93.758	98.205	97.187	96.805	99.184	94.319	98.434	100.57	102.82	96.43	100	99.999
102.58	104.62	107.34	104.07	107.72	105.69	104.22	100.67	107.84	107.89	105.97	102.07	105.35	105.08	107.23	104.19	101.25	103.47	109.07	104.69	106.5	106.38	109.18	102.62	101.64	107.56	105.82	106.61	104.52	104.73	109.86	108.79	110.01	101.38	109.34	104.52	107.44	108.26	106.4	106.85	110.47	104.4	104.99	104.33	104.55	105.51	105.3	109.76	104.11	106.33
89.174	100.19	97.725	99.776	94.307	98.918	99.879	94.315	96.1	98.218	104.66	95.94	96.993	97.878	94.08	96.709	98.853	96.405	102.59	95.594	101.4	97.795	96.365	95.723	97.186	101.79	97.119	99.254	93.226	101.01	95.898	94.912	101.29	99.582	96.651	100.21	101.6	98.963	100.3	97.536	96.828	99.091	100.25	98.206	100.31	98.943	96.454	94.04	99.486	97.009
106.26	106	107.37	107.56	104.7	107.19	104.11	104.93	106.99	107.38	108.93	106.14	105.19	109.21	108.99	102.39	103.55	106.18	109.25	105.14	106.76	105.28	103.73	105.98	108.96	105.19	103.61	105.73	109.68	105.13	104.67	102.43	103.77	103.08	108.82	104.82	104.33	103.8	106.98	106.26	102.62	110.69	110.83	111.41	110.01	107.04	108.95	109.33	101.66	108.71
104.57	103.33	105.09	106.83	102.94	100.97	108.19	103.35	106.44	107.31	106.48	106.05	104.66	101.53	109.59	110.41	105.87	104.33	102.11	108.49	103.2	109.33	110.09	103.85	102.34	107.09	103.66	107.4	101.74	106.74	110.94	105.78	110.19	106.16	105.84	104.33	103.97	104.24	103.71	102.13	104.09	107.45	105.22	101.62	104.58	107.89	107.06	103.58	108.54	106.81
99.234	102.31	96.661	101.53	97.927	100.04	96.511	91.407	99.003	99.4	96.95	103.77	96.3	104.68	96.877	97.73	100.41	97.674	99.614	99.453	98.819	97.197	96.882	103.37	100.11	99.468	100.67	97.382	97.487	98.397	101.59	100.34	100.41	94.488	103.17	98.871	96.968	102.61	97.015	97.409	99.328	95.297	94.441	99.261	99.714	97.088	103.78	100.36	103.43	100.52
109.96	104.55	109.03	101.64	103.7	104.24	106.34	111.14	106.7	104.53	103.17	103.13	106.75	103.64	104.25	105.01	104.97	104.8	106.11	106.17	103.29	104.33	111.13	101.47	106.11	107.05	103.35	102.2	105.41	105.71	109.35	107.84	109.3	106.13	106.82	108.49	104.32	106.5	105.47	107.2	105.72	106.83	99.88	106.67	103.58	104.44	108.98	103.76	104.41	105.31
107.57	106.84	106.46	108.22	104.24	106.35	108.55	110.26	106.24	105.36	109.85	109.44	110.88	111.81	112.39	107.68	112.6	111.92	110.55	105.24	106.85	109.44	108.99	109.98	107.04	112.11	104.28	108.3	108.55	111.24	103.17	110.41	108.44	106.38	108.57	108.49	107.34	108.62	109.01	110.55	104.72	107.65	106.9	108.2	109.49	106.81	110.09	105.83	104.18	109.77
105.01	105.17	104.64	104.11	103.28	105.43	107.41	102.5	103.67	103.94	105.63	104.79	102.63	106.26	104.97	104.51	105.79	106.87	107.09	101.38	107.17	103.54	105.74	106.58	104.92	107.7	108.92	104.65	104.55	110.72	107.32	110.64	105.87	102.11	100.27	104.99	106.5	102.42	109.42	105.71	107.5	105.07	105.38	104.59	107	105.88	105.35	105.8	107.31	103.17
109.67	109.48	102.43	103.45	104.85	105.95	107.03	106.51	104.94	108.8	106.96	106.16	101.98	104.94	103.05	104.89	108.31	109.94	108.54	102.35	107.65	107.86	107.65	110.15	109.08	108.27	107.39	107.67	107.13	108.13	104.62	108.85	104.92	105.62	107.36	106.86	103.14	106.76	109.57	105.47	108.29	105.8	102.72	104.57	102.67	104.49	103.69	106.6	108.06	108.43
102.5	100.1	99.247	100.1	101.69	94.243	98.929	99.262	99.901	103.26	105.62	98.838	99.011	97.542	103.06	99.346	99.57	98.771	97.986	97.954	102.21	102.66	103.29	101.04	103.96	99.655	97.494	99.954	101.38	96.698	99.454	99.319	102.55	99.335	99.281	104.44	100.94	95.857	100.57	100.56	101.76	97.557	104.73	98.896	102.03	105.95	96.213	97.593	100.79	105.21
96.27	103.96	100.35	99.648	102.6	98.423	98.425	102.12	99.178	100.76	102.57	100.05	98.594	97.535	92.163	96.469	99.95	97.893	96.603	96.653	96.449	98.683	96.175	102.5	99.138	97.224	102.46	95.609	100.12	100.39	99.08	98.204	101.6	99.49	97.078	99.299	98.592	100.29	92.911	100.35	103.52	102.76	98.362	102.62	103.8	99.212	98.313	98.692	100.6	99.593
100.62	98.422	99.645	98.362	98.251	94.855	96.265	102.35	99.287	98.128	95.449	96.731	100.06	99.635	93.61	93.821	97.729	98.625	102.14	96.325	98.762	95.223	95.7	99.157	98.379	93.508	93.794	98.835	96.528	95.391	97.901	100.63	97.178	99.039	99	97.569	97.311	99.761	95.864	97.827	99.206	98.273	103.75	100.4	96.551	99.852	96.551	99.976	99.994	99.323
110.96	107.89	109.19	108.19	106.99	105.76	108.47	111.6	108.01	111.34	106.56	106.74	107.76	109.34	105.93	106.07	110.74	108.1	106.84	106.83	109.04	113.36	108.22	111.98	110.33	109.84	109.88	106.72	106.6	111.5	108.57	111.53	107.02	107.19	107.01	108.22	110.45	107.95	107.42	110.5	107.81	111.37	111.02	105.3	104.79	108.9	108.21	107.71	110.14	109.11
105.22	99.201	103.24	100.22	102.26	100.07	102.63	98.149	100.31	100.92	96.221	103.23	97.789	101.84	95.875	97.559	101.23	100.63	100.98	101.53	100.46	98.735	104.79	102.39	101.89	101.57	98.991	97.223	102.18	101.9	99.609	102.15	102.28	100.59	102.96	99.254	102.23	103.19	102.29	99.421	101.6	98.932	104.14	96.677	102.52	103.38	100.91	105.04	103.17	101.23
110.89	104.7	109.6	108.5	106.44	108.32	106.21	104.38	108.75	105.01	106	103.36	108.71	107.3	104.8	103.68	109.9	110.65	104.37	106.6	102.06	107.44	106.76	107.22	104.76	109.88	106.11	107.29	103.57	108.52	107.95	104.13	107.67	102.11	102.23	106.11	105.67	109.8	107.01	108.24	106.37	106.42	107.68	105.1	100.89	102.88	105.08	101.13	106.11	108.81
98.682	96.845	103.53	98.952	101.84	98.225	104.2	99.525	102.88	96.098	105.49	98.778	104.58	100.82	100.48	99.408	102.55	99.098	102.17	96.267	101.42	98.312	94.742	102.17	97.019	100.13	101.43	101.99	98.08	100.07	96.894	96.54	100.72	99.92	102.16	103.33	99.294	101.08	102.16	96.086	98.685	100.29	101.37	105.73	100.2	99.411	100.77	102.82	104.25	96.225
103.93	108.12	106.01	102.03	108.26	110.15	98.921	101.71	103.48	104.21	106.67	106.2	105.64	101.63	102.52	101.74	104.99	109.18	104.61	109.13	105.52	104.68	105.38	101.88	104.57	103.71	105.17	105.87	107.96	103.8	105.98	105.58	108	105	101.96	106.47	101.46	105.5	105.39	105.09	108	106.88	101.58	104.94	101.24	106.92	104.28	102.17	101.09	106.79
105.76	102.58	109.95	108.47	106.8	106.75	106.75	104.25	101.96	106.08	104.57	102.19	107.44	109.11	103.1	104.9	105.24	106.91	104.26	105.58	102.57	106.14	105.55	101.96	105.1	110.29	103.06	102.36	106.95	105.32	107.87	107.37	104.05	106.35	106.12	106.12	105.53	109.96	105.85	102.53	102.71	106.95	105.22	104.19	102.01	102.06	105.24	107	109.42	101.84
107.62	107.88	108.48	108.64	104.35	107.31	101.86	103.69	104.43	106.29	108.74	108.52	107.51	104.31	103.67	108	111.43	107.4	102.85	109.03	103.89	104.58	107.43	105.34	105.24	106.4	98.917	105.23	102.54	104.23	102.87	105.98	105.59	105.67	104.57	104.62	108.18	101.93	105.25	104.53	105.51	103.41	104.72	108.26	107.62	109	106	97.564	106.96	102.97
96.049	96.084	103.55	100.39	101.65	99.399	105.03	104.53	98.335	102.64	101.42	99.812	102.59	100.03	99.098	98.382	100.57	105.52	100.44	102.28	102.57	98.783	100.28	99.405	103.69	97.059	98.632	99.508	102.79	100.77	102.45	100.51	101.58	98.441	103.72	99.81	100.08	100.77	100.42	101.53	100.22	97.125	98.195	101.81	100.35	104.1	100.59	103.31	97.257	103.85
105.41	103.79	104.75	109.07	104.88	107.41	105.34	107.92	108.43	108.98	113.31	110.84	108.88	108.39	110.6	108.49	102.25	106.55	107.45	112.62	109.3	106.53	104.84	104.93	109.02	106.03	110	107.78	107.78	107.85	109.35	104.68	102.5	110.28	107.41	113.35	108.25	107.21	109.08	108.62	107.78	107.64	107.72	105.54	110.57	106.19	104.69	108.79	108.59	110.08
115.37	107.71	111.5	107.37	111.99	110.51	108.35	108.39	112.77	108.22	108.53	109.49	105.02	108.32	114.85	109.89	110.02	110.71	114.99	109.31	105.99	112.84	110.18	110.12	109.81	105.5	108.67	112.55	111.43	112.71	114.85	112.16	108.27	106.19	106.65	112.14	108.85	110.41	111.92	105.51	108.34	109.26	109.19	113.56	109.87	105.17	105.82	109.21	115.34	110.29
105.54	104.33	105.45	108.53	105.34	103.43	105.07	108.82	108.07	100.58	102.4	103.77	107.42	103.55	103.39	107.95	106.44	107.81	105.13	106.31	108.74	101.84	106.53	102.29	109.21	102.63	106.59	106.79	103.81	104.23	103.7	106.93	106.43	109.63	106.79	108.72	104.9	110.63	107.78	106.94	105.8	100.99	103.92	103.86	101.01	109.51	104.22	106.76	106.48	101.01
110.15	104	110.13	106.49	110.89	106.18	106.91	110.76	114.21	105.22	107.16	108.4	111	100.23	110.36	107.35	110.04	106.43	103.52	107.71	107.93	106.42	109.13	104.07	112.66	109.55	109.69	109.96	112.79	107.82	108.23	109.76	109.91	108.32	111.91	109.62	110.91	106.55	105.81	107.16	105.77	113.09	102.64	108.69	105.38	109.23	108.58	106.29	109.89	108.12
97.915	98.307	98.163	94.635	99.027	98.697	98.824	95.657	97.791	100.07	101.45	94.607	96.353	100.61	95.024	100.83	105.07	97.686	96.711	103.25	99.381	97.335	102.48	97.198	95.74	100.44	103.31	96.357	94.356	100.14	97.39	95.063	98.797	102.4	91.804	94.915	98.577	95.829	96.946	99.143	103.42	99.362	99.749	98.71	100.5	99.706	99.708	98.012	101.29	103.61
103.86	103.31	100.59	108.98	102.3	109	106.64	104.9	110.11	105.5	103.35	109.32	107.74	107.24	106.35	105.39	104.7	104.46	107.21	108.52	105.06	109.5	105.29	104.31	107.35	107.09	103.94	99.663	111.36	102.27	109.52	108.48	109.69	113.2	105.83	106.99	105.77	104.87	106.06	105.11	106.14	105.61	106.64	104.46	103.76	101.52	105.4	107.12	105.83	103.87
107.43	112.35	114.18	113.64	117.12	110.6	107.85	110.53	111.01	108.53	111.64	107.56	108.63	108.54	110.46	114.2	109.32	110.33	111.31	110.52	111.66	111.12	106.22	113.24	108.18	112.7	109.6	111.67	110.17	110.17	112.22	107.14	105.09	111.25	109.08	109.02	111.05	105.77	107.62	113.91	109.64	113.17	108.56	111.04	115.14	113.11	113.57	113.47	109.94	106.94
104.33	105.93	105.61	109.1	109.62	106.76	108.59	109.64	106.77	102.96	103.27	106.53	108.18	109.67	107.94	105.09	110.68	101.41	108	107.53	111.92	103.94	108.41	102.04	107.52	107.18	105.09	109.78	107.65	102.3	107.3	106.38	106.21	107.26	107.86	104.78	106.12	112.82	106.54	106.16	107.21	111.88	106.94	103.05	105.06	109.2	105.8	108.04	109.49	101.97
106.77	103.86	106.95	107.12	106.4	108.32	104.9	108.98	106.4	105.19	105	104.99	105.32	99.414	107.89	104.21	102.09	106.55	104.19	103.41	104.76	103.58	105.32	108.14	104.66	108.26	107.28	104.16	104.28	108.23	108.34	108.72	109.3	108.35	105.14	104.78	104.31	105.22	102.75	105.85	105.18	107.76	104.28	107.92	104.53	102.29	105.08	106.35	105.09	103.75
108.46	103.32	104.46	110.52	110.93	107.97	105.12	111.08	108.53	108.16	104.73	109.71	109.53	109.33	109.72	106.62	106.99	105.16	109.25	107.68	106.78	109.78	110.8	105.75	103.51	105.55	104.32	109.68	104.12	108.29	107.02	111.86	110.24	109.92	105.08	108.27	105.06	102.95	106.52	102.95	105.14	107.05	109.48	108.54	102.26	104.33	106.03	103.97	111.8	109.32
97.242	97.758	100.98	96.333	96.182	100.44	99.191	98.52	99.525	95.409	102.04	102.86	98.158	98.272	96.457	103.17	95.266	100.19	97.224	98.555	95.839	97.155	95.064	97.687	97.011	102.49	96.527	99.404	101.47	101.81	101.2	99.35	99.491	100.91	100.9	97.197	99.229	97.674	96.983	102.05	98.481	100.96	98.293	99.119	97.783	100.5	98.081	102.03	94.523	97.293
108.89	104.55	104.94	106.13	107.1	106.94	107.2	106.22	102.9	105.53	108.05	105.31	106.46	103.73	100.64	108.72	106.84	108.15	109.94	106.01	105.68	105.63	102.11	108.11	101.35	103.57	110.57	108.15	102.72	103.72	106.84	106.95	105.29	107.75	111.16	105.15	108.68	99.838	107.94	104.45	107.63	106.05	105	104.81	102.73	110.69	106.33	103.53	107.2	107.35
103.75	100.08	99.687	97.177	102.85	104.35	109.61	100.56	102.85	103.88	104.44	104.83	105.07	100.95	101.84	100.71	99.33	99.057	103.79	107.5	102.29	103.3	106.51	103.69	103.09	100.57	103.16	103.33	104.4	102.51	101.72	101.79	100.96	104.21	105.25	104.62	105.04	104.54	103.13	104.88	103.39	104.62	104.2	105.25	102.35	108.47	104.63	102.74	100.89	102.94
105.04	106.64	103.53	106.64	103.77	107.57	107.27	101.8	106.97	103.98	102.49	105.16	102.47	104.12	106.09	109.88	105.58	109.39	105.74	107.99	104.58	103.96	107.99	106.03	106.07	102.86	105.74	104.73	103.78	106.07	105.82	103.56	104.1	104.18	110.38	105.59	105.01	105.44	102.25	104.99	107.85	100.94	106.33	105.32	103.5	106.99	106.46	107.19	105.54	107.76
105.72	101.72	103.06	109.17	104.62	108.68	112.33	104.56	105.72	105.22	106.58	108.31	102.56	108.22	103.59	107.33	103.7	109.08	104.09	109.62	104.13	106.8	106.51	108.45	100.71	107.27	102.23	103.66	103.57	106.05	105.86	103.04	105.16	109.63	105.5	109.64	105.34	106.13	110.74	104.62	106.31	104.37	110.99	106.99	104.65	107.23	108.57	104.74	106.33	104.8
104.68	105.56	108.18	110.42	106.46	107.67	103.57	106.84	103.52	107.89	104.13	111.66	104.48	106.67	107.39	109.31	107.86	107.53	107.32	102.37	105.31	102.38	105.98	108.44	106.46	104.63	108.95	104.6	102.72	105.49	109.14	103.86	103.58	109.23	102.36	105.26	105.24	105.92	101.37	102.2	111.5	105.68	101.86	105.71	103.21	109.32	104.47	103.82	107.32	104.15
105.82	108.68	112.15	108.1	113.3	112.22	106.09	113.03	105.5	110.9	114.51	111.02	106.54	108.04	112.07	109.23	109.13	105.47	111.61	112.04	107.02	108.21	109.9	106.2	109.49	106.19	104.4	107.62	106.76	113.63	105.4	108.89	111.85	106.03	107.9	100.95	100.79	108.3	107.83	111.28	107.07	108.67	113.23	110.61	105.76	112.8	108.32	104.85	111.47	112.27
102.88	107.9	108.76	106.59	103.26	110.81	103.97	108.69	103.29	103.55	106.21	107.2	106.38	101.43	104.19	105.4	110.6	105.57	106.62	104.22	110.04	106.58	106.89	102.14	106.71	104.11	108.05	106.95	108.86	106.76	107.14	110.46	101.99	103.44	108.49	106.74	106.17	103.38	103.71	107.93	106	106.89	104.26	108.08	102.87	103.97	105.63	109.58	111.98	108.46
104.53	104.25	101.06	102.94	109.24	107.7	105.1	108.26	105.95	103.61	106.26	106.93	109.09	106.94	103.78	107.31	107.8	106.21	105.2	104.79	106.2	103.55	108.28	109.68	102.71	105.84	105.11	105.59	101.3	104.94	106.91	107.14	103.86	108.12	103.99	104.08	102.92	103.67	109.59	102.96	103.24	106.71	103.32	99.372	111.08	103.96	103.73	104.53	107.24	104.33
108.94	106.08	110.94	106.12	109.48	111.85	108.97	103.13	108.62	105.78	106.69	108.84	103.5	104.94	107.4	108.92	104.22	106.71	106.53	101.32	104.5	104.29	106.87	104.85	108.16	107.18	104.34	104.82	109.17	105.88	104.9	107.76	110.95	104.55	112.74	105.94	111.65	107.43	107.84	103.76	105.9	103.57	105.61	102.54	106.46	102.68	110.13	107.89	106.06	108
104.05	102.52	104.87	105.1	105.26	102.04	105.23	108.13	106.21	103.76	105.14	105.15	104.81	107.21	104.28	104.97	104.5	103.48	104.54	105.66	108.72	108.41	105.46	110.06	105.49	106.89	106.89	103.9	104.69	103.79	101.69	107.62	104.33	104.82	108.35	103.64	105.93	106.45	106.78	99.288	108.15	107.83	103.78	107.23	106.41	106.19	107.16	108.07	109.47	103.66
102.74	108.1	101.96	103.72	106.08	99.905	105.74	102.61	105.72	104.45	107.35	107.25	104.63	105.02	105.31	100.5	105.58	107.55	108.31	105.84	106.11	105.18	106.88	104.8	104.54	106.76	108.04	102.18	112.93	106.74	111.68	109.78	110.81	104.2	104.52	106.53	107.51	112.37	105.06	103.93	105	109.88	105.15	103.63	105.72	100.52	105.57	105.1	103.57	105.76
107.82	102.14	106.08	104.68	104.79	104.37	106.15	109.9	106.19	109.54	105.09	103.82	107.27	101.85	107.91	109.61	102.77	105.94	102.33	107.42	104.76	105.21	106.31	108.01	108.06	105.48	108.95	108.57	103.83	108.84	109.2	103.57	109.88	108.2	107.58	104.21	108	103.03	109.62	105.05	109.35	106.02	106.41	104.93	105.58	105.57	105.5	108	101.46	106.04
107.55	109.66	104.72	113.28	105.61	107.79	105.45	105.03	105.31	101.48	107.89	104.39	103.4	108.01	108.43	106.84	106.57	104.17	104.79	114.26	109.33	107.66	106.2	104.55	105.4	102.45	105.76	108.43	104.54	106.99	111.13	108.42	105.33	106.31	106.22	105.6	105.3	106.52	107.14	106.17	103.47	105.29	107.96	103.87	107.79	108.68	106.54	105.97	112.12	105.82
95.992	99.551	93.559	96.286	97.136	97.92	92.977	97.921	95.806	97.733	100.02	96.199	99.094	99.368	100.45	94.343	96.211	95.349	97.399	98.529	96.098	100.97	94.386	100.63	96.725	95.084	102.79	99.751	97.986	98.212	99.13	100.43	100.96	102.15	101.68	100.69	97.933	100.39	96.724	97.009	97.042	97.463	94.949	95.58	95.951	98.689	98.004	94.844	96.232	98.764
104.73	103	107.21	107.75	110.26	104.37	102.48	106.49	105.87	105.54	110.1	108.86	104.39	104.88	104.87	102.45	104.95	106.64	102.11	103.75	104.94	106.48	106.8	102.33	105.18	107.45	107.64	109.52	106.39	112.58	107.42	105.28	109.24	109.16	105.99	108.62	105.04	107.64	108.36	104.08	112.38	107.16	107.46	107.31	100.94	104.62	106.23	108.07	104.96	107.22
106.56	104.09	97.916	99.634	99.929	97.036	102.18	102.31	102.84	102.74	100.42	99.391	105.05	96.759	102.6	103.42	102.86	98.777	101.27	108.65	104.09	100.63	100.82	102.48	101.72	105.55	104.49	101.63	99.406	103.48	101.78	103.05	99.715	99.789	104.76	97.226	103.68	103.74	101.91	105.24	102.91	104.45	100.58	105.89	98.546	104.02	101.24	102.37	102.59	98.965
109.56	110.63	108.45	104.89	107.28	110.98	106.68	108.17	105.3	108.43	106	109.68	104.34	108.34	110.73	106.32	111.08	106.85	107.62	106.16	108.05	106.01	110.04	108.98	106.11	106.28	109.43	111.08	109.55	106.78	106.5	107.95	109.88	111.54	107.92	106.86	108.87	105.96	111.4	107.18	102.43	102.36	107.65	113	110.44	109.9	107.77	112.53	111.74	107.73
103.33	107.47	105.62	109.39	107.03	108.19	106.62	102.93	108.69	107.12	100.75	106.38	107.44	105.91	103.15	103.31	106.92	106.48	104.21	105.88	102.64	104.73	108.52	111.66	105.52	105.89	108.3	106.28	103.74	107.54	108.67	105.51	110.14	106.05	106.89	106.73	104.02	107.45	106.06	105.14	104.36	109.08	106.74	103.71	106.2	108.87	105.99	105.24	103.37	107.75
103.47	106.85	107.1	106.13	104.39	104.48	108.43	103.06	107.72	104.5	105.6	105.35	107.63	104.75	105.19	104.8	107.39	104.14	101.12	110.54	104.85	109.6	107.58	107.13	108.23	105.09	110.6	109.64	103.07	105.25	100.06	108.7	105.84	108.82	105.01	104.29	109.24	104.39	104.86	102.65	108	112.04	102.96	105.17	108.75	102.88	106.41	99.777	108.62	105.86
105.96	103.66	107.38	104.62	105.6	103.81	104.1	114.43	109.7	107.31	108.4	107.51	106.18	108.08	109.4	105.85	104.54	113.54	105.5	104.87	107.43	107.91	106.87	100.61	106.32	98.717	102.75	111.27	106.04	106.54	104.75	107.26	108.23	106.69	103.09	105.15	106.4	104.97	102.22	106.15	104.56	107.37	105.01	107.41	105.97	105.1	104.81	108.26	105.92	105.64
102.64	107.96	106.47	104.35	106.47	110.95	107.92	108.12	105.36	107.12	105.3	105.41	111.06	107.65	108.22	106.47	105.48	109.77	105.76	106.61	109.17	108.48	106.2	109.72	106.65	104.07	111.26	104.55	105.7	104.26	109.54	106.83	108.82	107.46	105.66	104.39	103.79	106.57	105.34	106.74	105.51	106.65	105.15	110.11	105.56	108.35	107.19	106.55	106.48	107.15
102.12	104.79	110.03	105.22	107.52	103.9	104.48	105.63	107.64	102.16	104.97	102.33	106.91	104.15	104.56	108.26	104.51	103.82	107.86	107.89	103.86	105.71	110.82	104.97	109.68	105.14	110.57	104.05	104.97	107.37	107.02	112.5	109.21	102.54	106.94	110.25	106.59	108.68	104.86	104.41	103.62	110.42	107.23	106.07	103.47	111.53	109.55	107.66	102.94	105.69
97.938	100.48	98.161	99.394	98.29	100.33	95.752	99.75	99.94	96.864	98.99	96.914	96.924	94.725	100.41	96.809	96.328	95.707	100.15	95.662	101.29	98.985	99.078	95.947	97.076	95.877	97.321	95.213	98.809	101.22	97.583	96.847	96.89	97.314	97.606	98.645	98.964	100.06	98.096	94.835	99.866	95.504	99.22	99.802	96.253	97.706	95.918	101.16	94.88	96.49
106.6	105.37	103.76	105.44	105.77	107.23	107.06	109.82	104.85	104.81	109.64	110.98	108.35	108.62	109.89	108.52	105.37	103.35	105.08	108.16	107.65	107.47	109.49	107.77	108.1	108.2	109.09	107.9	108.8	108.31	106.72	104.34	114.26	109.96	109.31	111.12	111.06	105.55	109.51	111.27	107.26	109.16	108.91	105.76	105.22	108.6	106.13	106.23	103.72	108.55
108.59	107.59	109.42	108.62	107.73	109.34	101.76	106.82	112.55	106.46	111.58	109.17	104.9	105.52	109.33	103.23	105.71	112.38	107.34	109.36	110.04	106.51	110.41	110.03	109.22	105.85	107.13	107.43	106.48	101.46	108.01	105.22	106.04	111.69	110.36	107.25	105.37	110.14	108.76	108.43	105.4	108.97	102.6	106.83	107.52	105.99	111.42	106.98	109.79	106.89
106.37	107.41	109.54	103.04	102.69	109.72	104.93	105.71	103.6	103.97	103.25	102.16	103.45	103.75	105.49	103.48	105.35	105.33	108.81	107.05	102.21	104.99	109.85	105.7	103.42	104.47	105.35	106.12	103.02	103.16	101.59	107.04	105.2	107.05	108.84	106.88	103.3	105.48	108.05	104.81	105.54	108.16	105.72	103.61	104.1	103.98	105.39	105.58	105.23	103.84
97.198	94.74	101.11	103.66	101.45	98.91	98.476	104.14	96.06	94.994	103.48	97.471	103.85	99.464	95.269	99.438	93.797	100.63	99.812	95.924	100.48	96.108	96.538	96.864	98.874	101.36	95.541	99.822	100.21	97.424	102.83	100.82	97.861	103.27	98.888	99.641	97.239	97.565	93.456	99.12	94.531	102.2	96.63	101.61	98.137	98.777	100.34	97.07	100.76	99.576
113.07	106.21	106.4	110.56	109.09	104.51	107.31	110.14	106.73	107.68	104.41	104.88	109.06	107.52	103.56	103.13	109.08	107.48	104.41	108.6	108.28	109.7	112.06	108.74	108.79	104.17	108.56	109.7	105.04	107.57	110.56	109.7	110.39	106.85	106.01	102.59	107.62	107.29	107.23	109.37	109.2	110.68	111.77	111.12	105.08	112.12	107.83	109.79	107.24	105.29
102.67	102.58	106.85	105.41	104.23	109.83	107.45	107.28	104.41	105.86	105.13	105.21	107.78	107.13	104.58	106.18	106.96	106.15	103.5	105.62	107.89	102.75	108.34	110.83	106.06	105.66	106.54	106.89	107.65	109.3	108.19	106.17	103.55	102.76	101.96	104.58	107.06	104.76	103.48	108.01	102.09	106.49	100.99	105.26	98.484	106.61	104.94	103.72	106.24	102.62
98.32	94.779	94.696	96.579	95.176	101.62	100.95	98.186	101.21	98.342	97.003	96.535	101.14	98.304	101.87	101.05	93.875	98.04	93.597	97.287	94.683	96.196	96.903	99.993	101.04	104.07	99.014	94.1	94.165	100.2	102.1	97.04	99.508	98.746	102.35	95.048	98.041	93.82	101.18	100.45	99.42	104.48	98.858	101	101.13	98.062	98.468	100.68	94.367	96.979
106.54	106.23	109.35	104.9	108.4	105.26	106.71	108.8	110.37	106.42	107.49	108.04	106.42	104.78	105.14	108.95	105.44	107.41	107.71	109.04	107.13	110.54	102.88	108.95	105.65	109.53	104.33	107.15	103.79	104.89	105.22	106.52	105.26	106.87	107.5	109.93	106.35	103.67	103.79	111.49	106.61	108.95	105.5	107.09	108.51	109.74	110.13	108.64	103.82	107.21
110.35	106.54	109.44	110.07	108.36	106.43	109.56	111.13	107.45	107.81	107.08	109.76	111.19	110.53	105.16	105.04	109.42	106.03	104.66	106.89	108.97	108.59	107.56	111.58	112.23	111.86	107.4	109.09	109.99	106.63	108.35	108.86	113.21	112.12	108.43	113.59	111.85	104.15	111.23	108.31	109.38	108.82	105.48	106.67	115.61	108.24	109.96	109.77	107.89	110.6
99.166	100.18	97.416	102.73	98.605	99.182	98.992	105.02	101.91	103.28	100.99	100.34	102.9	99.006	99.796	100.22	100.49	97.669	101.16	99.933	103.34	97.312	98.246	98.161	96.716	99.02	100.81	102.63	100.85	103.27	101.35	104.44	102.09	101.98	102.8	99.929	106.9	101.22	98.795	101.48	102.72	103.93	98.883	99.65	99.502	99.826	102.61	101.4	103.81	103.61
106.28	105.76	105.56	107.59	104.88	104.85	107.4	108.05	103.23	104.87	104.18	105.38	103.21	108.34	104.05	104.94	105.51	103.9	104.18	103.53	104.69	106.35	104.76	106.91	103.16	103.72	106.42	103.24	101.52	104.4	104	104.27	102.48	106.47	106.88	111.43	107.28	102.57	107.02	104.34	104.99	106.61	102.07	107.31	106.34	105.22	108.61	106.41	107.05	105.93
105.31	109.03	106.35	107.72	106.57	103.81	107.84	109.57	100.23	106.43	111.31	104.6	107.15	106.66	106.44	102.83	104.14	106.28	104.7	106.31	100.67	104.44	106.59	105.82	107.81	103.35	102.61	109.43	108.22	102.63	108.24	105.59	104.2	102.86	106.26	105.51	104.64	103.7	104.17	108.67	105.39	107.68	103.94	106.8	106.77	105.11	105.15	109.12	107.06	105.51
105.92	107.27	102.76	106.63	109.54	107.52	106.87	106.12	109.04	108.78	108.42	109.97	105.59	104.63	104.47	105.36	106.67	106.39	104.13	106.51	109.12	106.85	107.73	106.65	108.94	111.43	108.29	109.26	102.82	107.69	105.99	101.3	100.97	106.84	104.56	104.45	107.25	107.23	111.33	108.25	109.72	105.3	103.68	107.55	103.86	107.85	107.57	106.71	105.72	102.26
106.36	105.32	101.43	108.64	107.1	106.13	106.8	106.7	102.98	103.3	105.8	106.82	104.45	107.19	104.49	108.88	103.34	104.52	106.88	106.28	106.53	106.27	103.72	108.97	107.31	109.3	109.43	106.43	102.32	107.88	103.13	103.29	106.18	103.11	109.91	101.71	106.51	103.56	103.5	105.9	105.88	104.26	103.75	100.15	101.31	109.93	101.93	105.57	102.95	103.26
111.42	112.77	108.62	112.28	110.43	110.5	112.02	111.28	113.33	112.49	112.53	109.38	111.68	108.12	111.53	107.6	113.44	111.07	105.93	110.5	110.8	110.83	109.95	109.85	113.68	104.68	108.69	110.1	107.85	110.61	111.04	109.5	109.04	109.13	115.75	108.87	114.22	114.27	112.18	110.66	111.91	108.31	109.54	108.72	111.46	108.62	114.21	111.92	113.39	110.78
111.13	107.59	113.99	111.92	107.17	110.45	112.26	109.61	111.09	109.06	111.05	107.62	109.1	106.4	109.66	108.54	109.73	114.95	101.56	109.64	110.14	108.61	105.69	110.26	112.34	107.32	106.99	111.47	109.41	111.69	109.37	111.78	111.14	107.69	108.8	107.46	110.14	112.05	111.52	106.88	110.92	114.57	107.56	106.92	113.36	111.38	113.96	112.26	111.98	113.15
110.23	112.62	112.72	107.58	107.11	109.05	106.91	108.08	108.04	109.08	111.63	106.64	111.28	111.73	105.5	107.53	109.28	105.42	108.05	104.42	109.17	105.85	107.66	105.63	108.56	106.33	109.99	109.07	112.88	107.12	106.38	106.65	107.24	106.35	106.87	106.83	103.73	103.76	108.63	105.88	111.04	103.2	109.58	107.46	103.64	107.08	108.61	111.3	105.85	104.79
107.21	108.49	108.53	108.98	108.91	108.72	107.45	108.25	107.11	108.84	108.49	107.29	109.23	104.23	109.92	110.55	111.76	104.66	111.64	110.31	112.1	107.45	104.55	110.54	112.59	108.86	107.88	106.97	108.99	108.05	111.42	113.07	106.28	105.56	109.15	111.36	104.49	105.96	105.8	110.84	111.37	104.97	111.39	107.56	105.6	107	104.87	110.87	110.74	108.8
101.3	104.53	101.84	107.7	111.55	109.51	108.83	105.98	107.59	109.25	109.66	105.98	108.89	105.77	103.87	106.16	104.3	102.13	108.63	105.67	102.17	106.99	105.26	107.25	103.48	99.606	107.86	106.62	105.74	106.09	107	105.11	107.1	107.99	101.74	108.76	105.93	106.3	108.68	106.59	110.39	103.88	103.3	104.44	111.05	104.19	109.11	103.92	102.64	107.77
103.98	109.35	105.17	115.56	107.55	104.33	103.64	105.48	107.74	105.74	102.23	101.2	110.62	108.95	105.64	108.63	103.41	107.39	103.71	107.78	105.78	105.17	107	108.85	101.23	106.98	108.7	108.89	108.02	103.38	106.87	105.29	103.97	101.42	105.72	108.75	110.47	105.98	112.73	107.73	106.25	105.99	107.56	106.8	106.82	109.8	107.09	107.15	103.85	108.89
105.77	108.78	106.42	108.38	106.27	107.57	106.27	105.44	109.83	108.86	105.02	106.2	111.93	108.04	110.05	105.66	104.66	110.26	111.08	107.31	105.95	110.96	105.28	111.61	110.99	108.39	108	106.78	106.54	105.53	108.89	108.89	108.15	111.36	109.44	109.9	110.2	103.33	107.45	112.71	111.6	114.58	105.85	110.92	100.97	107.88	106.73	108.52	105.78	109.53
99.168	99.353	99.393	105.74	101.55	100.07	105.2	98.506	104.4	104.99	98	96.927	99.987	103.17	99.909	92.849	98.431	98.463	103.74	102.82	104.13	100.3	102.51	99.19	99.648	102.42	102.23	101.85	104.02	94.806	104.2	100.34	99.123	99.112	104.67	98.144	101.53	93.351	100.15	98.828	105.35	99.253	102.44	101.24	105.02	99.281	101.63	102.05	97.583	98.703
106.13	111.37	108.35	106.83	109.66	106.97	112.23	105.63	108.64	109.06	109.47	109.03	108.67	110.54	106.02	111.48	109.1	103.39	111.2	110.38	108.01	107.93	105.44	107.85	107.55	106.91	111.25	106.74	110.97	112.16	110.25	109.98	109.92	105.43	108.69	108.58	106.56	105.91	104.79	109.99	106.31	107.2	106.55	105.62	111.31	108.84	111.13	108.93	109.21	105.89
110.37	112.7	108.67	107.5	110.8	109.24	107.93	108.02	106.33	110.78	108.07	103.37	107.62	107.27	111.11	107.05	106.21	113.03	109.75	103.85	105.73	106.48	108.22	110.36	111.77	110.19	109.26	109.01	108.48	110.32	108.99	105.35	111.55	112.06	108.83	108.44	101.81	103.64	106.43	102.76	108.69	112.44	111.35	107.35	109.58	108.46	101.94	109.84	112.02	109.65
109.88	110.13	112.19	108.1	112.09	108.47	106.41	107.41	107.5	108.04	110.35	110.55	106.94	108.36	108.66	106.85	107.93	111.06	104.38	108.81	108.24	105.86	105.55	109.36	109.07	106.97	106.78	107.79	110.11	107.01	103.51	104.18	107.43	104.94	106.41	105.01	109.84	107.61	104.24	108.23	107.01	105.55	110.54	107.55	114.13	109.52	112.5	106.12	113.25	108.58
113.62	107.2	106.9	106.27	108.59	109.68	107.18	107.18	111.29	106.95	107.02	108.72	110.62	109.3	106.63	106.16	112.85	107.43	106.01	107.5	106.44	110.59	108.66	113.08	105.6	108.97	107.23	108.82	109.42	108.37	108.27	111.3	106.1	109.67	110.44	105.88	106.67	107.27	113.36	110.4	108.3	114.93	111.33	106.55	112.8	111.53	108.91	108.26	110.16	103.84
104.91	107.76	109.95	109.32	113.01	109.14	108.13	110.04	111.67	103.99	106.18	112.66	107.58	107.1	110.34	110.87	106.43	106.44	109.55	108.26	104.35	107.28	106.85	109.74	111.25	108.53	112.46	106.24	104.6	105.67	107.02	105.66	107.19	106.78	104.57	111.53	107.29	107.34	112.52	106.52	105.91	111.62	110.31	107.86	108.46	108.53	111.96	105.58	113.19	112.23
96.316	94.962	100.35	95.483	99.376	91.993	94.086	96.669	96.141	98.918	99.791	96.312	96.696	95.676	94.548	97.65	99.787	97.466	95.544	99.055	97.758	102.22	99.904	98.555	98.191	97.563	95.821	101.39	101.06	96.544	99.155	102.81	99.655	98.668	98.71	104.28	98.713	97.033	97.753	94.868	98.339	103.51	98.428	94.333	97.59	96.615	96.351	97.941	96.448	99.405
107.32	103.76	110.48	104.65	102.69	105.41	105.8	106.37	109.5	104.82	105.89	108.43	110.57	103.46	107.54	103.44	103.91	108.23	106.43	111.94	106.15	100.22	104.85	103.57	108.19	106.08	109.14	104.44	107.73	108.97	104.58	105.33	106.23	106.43	101.27	105.62	107.31	104.58	106.78	104.59	109.51	106.07	101.84	101.92	102.1	104.28	106.3	108.49	104.02	109.18
102.8	105.94	105.81	105.66	108.26	104.22	103.2	107.75	103.11	108.5	106.33	106.33	106.09	105.32	107.79	106.64	111.74	106.56	105.13	107.6	104.9	104.52	110.66	105.35	103.2	108.03	108.71	105.06	107.18	105.64	104.86	105.17	107.06	104.08	110.46	102.74	105.85	103.37	108.21	107.14	108.56	105.41	106.55	106.54	110.19	103.55	108.71	104.66	104.58	103.66
110.38	105.84	103.82	103.72	105.71	107.33	103.79	104.69	103.06	109.52	105.68	107.2	108.86	105.56	102.37	105.95	109.93	104.65	101.22	106.86	114.2	107.69	105.29	103.23	107.36	105.26	107.01	105.52	104.31	106.2	104.54	104.53	106.75	101.34	109.15	102.69	105.53	109.16	106.98	110.8	102.97	104.43	101.16	106.36	101.43	102.92	103.48	105.35	108	103.35
109.04	103.41	110.75	108.57	109.98	106.91	107.99	107.61	101.44	108.09	106.31	104.21	110.7	109.42	105	101.19	106.74	102.84	104.27	103.41	106.84	105.22	108.11	108.93	105.14	102.24	107.08	103.94	107.75	110.37	106.68	110.19	103.16	107.52	106.65	107.95	107.4	106.97	104.84	102.65	110.12	106.68	106.09	108.74	103.34	107.41	106.45	105.93	107.77	103.22
104.44	106.03	103.45	110.43	104.43	104.25	110.03	106.06	102.15	109.22	107.95	108.96	107.34	103	106.66	103.67	104.54	105.13	104.35	105.69	106.83	102.01	108.91	107.08	103.22	104.65	104.77	108.95	105.92	107.26	104.2	103.65	106.69	105.09	106.55	104.53	102.78	108.71	104.93	105.03	100.83	106.79	106.95	108.82	107.82	103.9	105.64	103.59	102.66	104.94
101.77	99.701	104.98	106.16	107.57	108.53	107.21	103.81	104.46	106.01	105.89	105.01	106.46	107.83	101.86	106.17	104.25	99.539	106.21	108.51	110.53	106.61	104.77	104.74	105.73	106.95	105.77	104.78	110.52	102.74	102.93	104.95	103.76	102.24	104.12	105.94	104.27	105.56	105.36	110.92	104.67	108.55	108.42	104.3	100.92	104.57	103.52	106.73	106.43	103.7
105.34	106.52	104.56	109.15	104.81	108.62	105.78	107.73	108.65	107.17	106.48	109.71	103.38	111.49	107.56	106.83	109.58	112.86	110.68	106.73	107.3	107.12	105.16	110.27	106.47	106.85	109.55	109.02	107.23	105.35	110.64	110.47	107.06	111.91	107.87	109.65	106.83	107.52	108.94	108.43	111.71	108.27	110.36	110.44	111.15	106.58	105.53	106.58	111.72	107.36
107.54	105.49	105.42	106.85	104.78	107.47	106.41	107.19	106.66	103.05	105.03	110.4	105.14	106.1	103.62	103.23	107.19	105.53	110.89	107.87	104.64	104.63	106.54	101.35	105.24	104.68	102.66	103.58	101.81	107.54	104.49	104.68	104.37	108.77	108.16	109.68	102.83	107.87	103.57	110.62	107	103.94	106.89	107.42	107.07	103.13	107.86	106.93	104.16	105.27
107.57	113.43	108.93	107.7	108.25	106.01	108.51	103.98	103.98	105.51	105.46	106.39	104.94	107.1	104.62	111.49	102.02	108.77	102.76	108.39	102.64	106.07	107.88	101.39	113.05	102.07	107.12	104.11	105.95	108.61	105.5	103.34	104.11	106.12	103.46	101.55	104.54	110.35	106.18	106.72	104.46	105.93	107.38	107.14	109.54	105.78	109.39	109.17	107.47	106.86
107.48	106.83	106.26	105.21	101.79	107.24	103.26	109.69	105.7	108.82	107.07	107.26	102.35	104.44	104.38	109.75	106.5	106.41	103.8	100.54	101.07	106.97	106.32	104.79	106.6	106.06	105.8	112.26	107.79	105.89	107.42	106.06	105.26	107.52	106.15	104.1	106.81	104.76	105.32	109.85	111.02	108.56	106.19	102.89	104.18	104.69	104.61	103.46	105.38	105.81
108.45	104.21	106.49	102.5	102.86	106.14	102.28	108.01	106.13	106.59	106.64	109.62	103.05	105.62	106.05	104.71	104.55	109.55	105.12	104.26	109.06	107.83	103.72	107.24	104.32	107.46	103.71	105.64	108.08	104.11	108.92	99.73	103.87	107.01	107.75	106.26	108.93	106.05	100.55	109.96	107.54	106.67	105.87	105.45	106.02	110.8	107.63	104	107.74	103.37
103.99	105.48	106.9	100.77	99.772	99.042	100.94	104.52	100.69	105.96	100.6	100.08	102.42	100.93	101.87	100.86	102.79	103.32	100.17	103.42	102.68	97.434	100.08	105.1	106.52	105.91	103.68	107.16	104.66	104.59	106.41	100.89	103.08	106.13	104.25	101.8	103.26	103.66	99.31	101.32	103.88	102.41	106.25	102.67	105.77	103.22	101.17	102.85	102.15	99.051
104.36	99.463	104.2	100.48	100.85	101.13	102.24	103.25	101.67	97.174	99.808	101.53	96.991	99.922	98.556	98.219	99.641	104.11	100.37	102.41	102.94	103.23	100.46	99.262	97.567	100.12	102.55	104.48	101.78	102.51	102.6	97.318	98.166	101.07	100.06	101.05	98.59	102.81	102.64	103.04	103.02	101.39	103.88	103.41	100.01	100.83	98.012	100.12	103.35	101.42
109.17	108.62	106.81	104.35	111.6	107.09	108.13	106.21	106.28	106.37	109.8	111.53	109.39	105.34	106.03	107.1	103.41	112.76	108.07	109.92	107.51	110.58	109.88	107.46	109.23	110.33	109.43	109.84	106.8	110.46	110.55	109.71	110.11	108.42	106.66	109.3	108.85	110	108.27	102.5	108.77	107.58	106.67	110.11	108.83	112.14	104.74	108.52	110.47	108.61
108.86	105.35	111.07	103.71	102.13	107.05	107.22	107.71	109.14	104.8	111.23	104.56	98.789	108.34	106.26	108.31	106.98	108.5	111.54	107.93	103.32	106.96	109.56	106.4	108.25	104.81	108.49	99.773	111.14	105.25	106.42	103.64	108.14	109.68	108.5	104.16	105.58	107.19	109.89	102.5	107.09	107.06	103.66	102.25	104.32	107.12	104.27	108.55	104.43	106.8
97.704	95.458	99.163	93.501	94.002	94.748	95.834	96.219	97.778	98.513	97.916	97.407	101.54	98.741	98.932	94.102	97.46	96.463	98.629	99.199	100.77	97.824	99.903	100.61	94.559	98.206	102.28	96.287	101.1	99.457	100.05	96.593	99.569	97.46	98.789	97.854	95.589	95.781	100.24	97.125	98.695	91.87	95.667	99.482	97.968	101.65	99.166	101.02	97.344	97.608
108.29	105.22	105.51	107.75	104.69	108.55	107.29	105.9	107.23	109.65	107.27	106.52	103.02	107.03	102.84	105.44	107.47	105.08	104.26	110.01	106.96	104.44	106.82	108.36	105.12	109.59	108.08	102.89	105.81	106.9	108.01	106.25	105.84	106.04	104.33	105.17	106.62	104.67	104.7	104.85	110.9	105.24	105.68	103.93	103.66	104.24	103.51	107.6	108.96	104.33
105.23	108.75	105.88	109.31	108.6	107.15	104.27	111.17	108.45	106.56	107.85	105.63	107.23	108.89	107.44	104.95	108.01	111.14	106.2	105.17	107.8	109.28	112.59	105.96	110.48	106.08	106.48	107.87	108.79	106.79	106.89	105.8	106.01	108.37	107.59	105.68	109.18	108.55	105.48	113.53	109.88	108.01	108.19	107.12	105.36	108.07	107.48	107.82	103.04	105.57
107.41	103.08	104.85	101.99	104.34	104.6	106.34	107.64	103	106.68	106.46	104.58	108.97	104.47	105.12	107.51	105.7	103.23	107.09	102.7	107.95	108.49	104.95	104.71	103.66	106.9	104.61	105.02	108.42	107.33	102.29	106.93	107.78	106.69	102.54	105.76	106.12	107.54	104.76	107.77	107.75	103.53	102.53	107.2	104.47	107.47	108.41	105.45	105.14	105.51
111.09	101.54	109.47	105.13	106.4	107.09	109.79	109.71	105.18	107.98	105.04	103.8	105.64	104.36	107.29	103.97	109.49	104.64	107.45	102.97	106.1	106.72	106.33	106.03	109.98	107.13	105.86	105.02	104.74	110.4	109.82	106.91	105.43	106.97	106.09	107.53	107.54	108.79	105.62	109.8	99.793	105.01	103.33	108.01	104.83	108.11	106.14	105.17	105.43	106.86
109.87	106.99	109.09	104.13	102.31	110.83	109.43	103.34	104.24	104.99	108.86	105.28	104.51	105.56	109.46	112.92	108.61	109.22	103.68	102.45	109.71	106.83	108.41	106.4	103.76	104.77	108.44	107.39	111.39	107.77	105.45	108.4	103.84	109.49	105.95	104.94	105.04	109.84	105.04	112.72	106.06	103.07	104.72	104.88	106.59	102.62	103.54	102.35	105.17	106.13
107.8	111.04	102.79	109.12	107.14	105.29	104.46	100.98	105.92	105.93	112.19	109.18	107.66	105.9	105.92	104.2	103.77	107.92	106.38	105.9	108.75	108.56	111.92	102.95	103.99	112.43	105.88	105.97	104.76	104	107.6	107.32	107.05	106.05	109.15	106.95	105.32	110.89	106.24	102.66	107.94	108.29	107.36	104.98	105.43	101.74	107.3	110.31	105.82	104.62
105.94	106.24	106.05	108.31	104.51	110.44	107.43	108.76	101.64	103.49	106.07	104.76	103.9	108.19	109.28	106.21	103.14	107.56	101.15	102.88	108.98	104.69	107.19	104.94	109.03	106.53	105.87	106.7	106.94	102.47	101.78	104.74	106.13	108.41	104.5	103.01	106.82	109.13	103.72	101.45	103.48	105.62	107.94	109.16	109.67	109.8	110.51	106.29	106.55	106.67
109.65	97.011	107.77	105.79	103.62	108.09	105.98	105.54	102.37	105.88	106.17	103.8	105.25	109.3	104.6	106.58	105.75	106.02	105.87	105.18	105.07	107.66	103.69	103.85	106.66	107.08	106.81	99.464	105.07	103.01	105.6	100.94	103.67	106.59	107.09	103.78	105.68	103.84	106.29	104.73	107.22	103.45	108.32	106.46	107.2	107.51	106.34	107.31	106.48	100.17
113.44	112.35	110.01	110.71	112.27	113.35	106.51	114.63	109.87	107.97	109.21	113.08	106.26	110.64	111.36	110.82	110.34	113.06	112.81	109.63	109.92	114.54	113.63	115.03	108.2	109.01	112.67	113.44	110.99	110.67	106.55	109.18	110.79	108.76	110.3	110.47	115.32	107.38	111.62	114	113.67	107.12	112.01	107.96	113.74	105.42	109.49	111.53	110.97	112.76
106.39	106.79	109.7	107.6	103.76	104.59	107.57	112.56	112.23	109.95	109.87	108.66	104.03	107.08	108.58	106.24	105.6	112.94	104.17	104.92	108.76	108.15	105	106.05	110.14	108.75	106.54	110.07	104.87	105.2	108.73	106.62	108.66	109.28	108.03	106.06	109.39	110.82	111.4	106.58	107.11	109.43	102.01	107.25	111.29	111.17	110.76	106.68	107.27	111.13
105.13	105.98	109.22	110.28	111.16	103.28	108.08	103.92	104.68	101.42	105.3	105.38	98.863	102.14	102.16	105.02	106.24	103.38	105.32	103.71	108.52	103.26	105.26	106.87	107.4	103.5	109.35	106.42	105.52	106.6	104.61	112.42	109.75	105.26	106.01	105.5	106.35	103.04	99.202	108.43	106.88	106.67	107.89	105.22	103.16	103.1	104.14	111.38	108.93	106.38
110.75	105.06	106.59	103.05	106.19	108.7	104.04	112.22	107.38	107.66	106.16	102.49	104.65	104.12	108.41	104.8	107.7	111.43	105.12	105.48	104.67	107.14	113.47	104.76	104.54	106.97	103.71	104.29	106.07	105.91	106.2	109.16	104.77	104.68	104.49	106.37	104.91	104.79	105.42	108.63	109.67	108.25	107.18	104.87	106.35	106.65	109.58	105.51	109.52	104.36
105.86	107.11	107.5	112.09	107.36	109.15	106.44	105.09	106.31	101.47	105.05	106.09	109.81	107.1	107.24	105.92	108.29	107.27	103.04	104.16	105.89	104.97	107.83	110.91	106.76	107.25	108.1	107.77	106.21	103.63	102.01	109.02	106.44	108.68	108.18	106.78	111.82	103.19	105.62	109.48	105.8	104.8	109.43	107.16	106.81	106.45	103.29	105.09	103.11	104.8
97.649	94.833	96.719	95.514	98.618	97.382	100.21	100.9	98.427	97.806	98.225	101.28	96.564	97.732	95.303	101.25	96.119	99.765	98.176	98.729	95.376	95.369	96.13	100.91	95.03	94.576	96.785	97.535	94.418	97.411	92.604	97.828	98.481	100.15	95.946	97.705	95.469	96.994	100.63	98.148	97.447	95.047	99.397	94.552	98.284	99.359	100.58	95.523	101.06	102.67
102.59	98.861	96.531	99.963	99.987	103.19	102.25	98.602	93.951	94.245	100.83	98.201	96.064	99.532	102.16	99.049	95.016	96.62	99.896	98.366	100.23	96.742	99.712	94.971	103.55	101.64	101.91	96.84	97.609	95.79	94.701	97.655	100.59	98.438	98.576	102.72	99.83	94.348	97.543	92.833	98.771	97.641	98.478	99.617	99.943	97.256	96.569	98.826	95.712	100.33
95.687	97.327	102.14	99.994	97.912	100.55	101.74	94.663	96.747	99.18	99.638	99.286	100.15	98.28	98.478	94.631	100.87	99.263	102.87	104.62	104.73	98.161	97.688	101.44	100.92	96.757	94.893	99.492	97.276	98.038	97.559	100.89	98.353	101.54	99.573	97.086	102.15	98.425	99.261	98.135	96.676	100.21	101.03	99.733	103.15	99.432	97.68	99.405	96.28	95.894
111.62	107.15	109.2	112.36	111.71	113.58	111.26	111	108.99	109.7	113.81	112.53	106.18	109.26	107.07	108.43	112.05	108.42	108.47	111.68	112.8	107.03	113.08	110.41	113.53	113.2	112.29	108.62	108.92	106.73	111.91	107.63	107.92	114.29	109.42	109.36	110.19	107.56	110.01	111.01	109.79	110.79	110.91	106.89	111.11	113.52	107.32	108.62	109.11	112.55
115.18	107.46	109.57	114.79	110.56	106	111.76	111.19	111.01	111.48	113.51	113.63	108.46	108.51	110.44	112.64	104.66	110.48	108.05	110.08	107.65	106.79	114.06	108.84	107.09	107.59	112.23	115.17	112.87	110.86	112.05	110.44	107.17	108.58	112.4	112.78	109.2	111.94	111.64	108.94	113	109.83	116.12	112.46	111.41	110.58	113.45	108.82	107.94	110.15
100.79	98.319	97.417	99.65	105.11	103.41	104.91	100.09	101.66	101.73	99.417	102.66	100.12	98.33	101.05	105.46	105.12	99.059	97.721	100.27	101.75	103.11	100.12	102.01	104.47	99.213	101.51	100.15	99.709	102.17	98.51	100.16	105.75	103.04	100.99	99.326	99.877	102.43	100.91	99.298	105.94	102.37	101.1	102.52	95.426	99.57	106.07	99.789	99.789	97.963
106.36	111.16	105.41	103	99.596	108.99	105.41	107.45	109.31	105.47	104.32	102.63	104.94	107.61	107.23	103.64	106.79	104.69	102.79	106.83	105.94	104.82	110.79	105.06	111.4	103.19	102.52	105.48	107.05	104.54	108.22	107.1	106.86	107.97	105.63	109.46	107.01	107.94	105.99	109.3	106.59	109.73	106.83	101.95	106.03	105.17	105.88	103.26	105.08	106.69
101.69	104.71	107.56	103.34	102.83	104.78	107.38	111.13	102.62	104.03	104.94	106.74	106.13	108.44	105.72	107.15	99.241	101.18	108.84	108.85	104.88	104.28	107.18	108.96	104.19	105.25	104.51	108.16	106.48	103.73	104.32	99.12	102.42	101.8	108	108.27	105.65	109.22	105.74	108.38	106.47	104.52	103.86	104.42	106.89	101.59	103.66	106.5	104.89	106.23
104.73	111.22	108.56	109.13	103.39	107.61	107.37	102.82	112.78	108.96	103.49	104.06	113.11	110.42	110.15	108.15	109.6	106.3	110.09	105.48	108.48	109.95	109	110.33	108.98	106.14	110.36	102.19	104.24	107.42	108.01	103.65	109.59	109.39	114.29	109.18	105.76	108.6	106.69	104.39	105.87	105.63	104.33	109.92	108.55	111.3	108.34	107.06	108.26	111.67
100.92	102.94	101.58	97.147	101.41	99.875	101.14	103.06	96.63	95.358	104.03	101.49	104.72	103.71	97.626	96.198	95.036	100.37	103.34	101.14	101.06	101.47	98.285	100.59	99.345	101.38	101.98	101.13	97.639	94.7	98.92	100.12	102.57	101.86	102.86	98.995	101.73	100.29	100.58	96.967	106.31	104.51	100.88	101.87	99.171	96.811	103.51	97.052	104	103.75
98.814	98.657	99.889	93.706	98.989	97.961	99.169	96.962	96.324	98.227	99.693	100.78	98.978	97.866	100.95	99.992	100.17	98.584	95.252	99.136	93.881	98.033	94.46	99.678	97.8	98.805	100.68	97.668	94.854	103.01	98.679	99.795	101.82	101.15	102.58	103.42	103.34	100.65	99.763	96.786	101.24	96.085	102.34	102.6	97.477	98.311	100.39	100.99	102.56	103.09
106.19	108.37	110.58	104.53	109.59	108.09	106.39	106.91	108.42	111.69	112.66	108.62	111.03	111.22	110.3	111.54	108.58	108.79	104.85	111.47	107.95	110.2	109.25	107.26	109.75	108.2	113	108.09	104.38	108.98	107.47	110.73	107.73	106.67	114.03	107.63	107.64	106.01	118.07	106.4	109.73	108.47	107.35	105.4	105.65	108.73	107.07	109.15	104.02	113.98
108.65	107.92	111.02	111.44	115.32	111.4	112.88	107.41	108	108.21	108.24	111.6	108.37	102.13	110	104.46	111.01	111.11	107.85	109.61	107.78	105.56	109.88	110.24	110.98	109.35	109.92	112.28	113.45	112.74	107.03	107.86	106.76	111.46	110.21	106.69	111.57	107.38	108.3	109.04	113.06	107.82	104.08	107.78	103.01	105.34	111.57	112.61	107.89	112.96
106.67	102.31	108.92	105.18	103.34	106.76	107.26	106.53	107.63	113.31	108.44	101.24	102.27	101.18	109.69	107.55	103.58	106.98	109.32	104.06	106.24	109.68	102.74	106.32	106.09	100.69	104.37	108.24	101.84	104.17	105.63	105.23	108.55	107.26	107.81	107.57	103.41	106.2	107.35	108.18	102.28	106.01	104.05	106.61	102.77	108.64	101.23	105.61	106.18	106.54
99.343	99.122	98.325	98.597	98.222	96.371	98.716	100.36	99.766	100.76	97.285	101.11	101.27	99.241	99.804	100.83	97.616	100.62	97.14	101.98	96.438	98.432	101.22	100.56	95.092	100.28	98.336	97.06	99.68	98.893	101.24	97.445	103.33	102.05	99.152	103.72	96.344	101.42	98.055	100.32	94.609	99.2	95.791	99.24	98.62	98.896	96.688	102.49	99.376	97.231
108.28	107.82	109.44	106.19	113.77	112.15	113.47	109.33	109.27	109.43	108.4	106.42	111.26	106.18	107.94	109.46	111.55	108.28	105.01	107.81	108.64	108.1	106.96	113.62	106.87	106.33	106.34	107.62	104.04	107.18	111.09	107.12	102.99	110.23	109	106.33	107.33	108.06	105.16	105.49	108.29	103.43	108.89	111.91	105.07	107.73	107.63	104.04	100.44	112.96
110.44	105.31	104.32	104.15	107.72	111.17	109.82	107.68	110.23	103.48	101.65	102.99	103.03	105.11	109.9	104.4	101.19	106.25	103.84	110.57	107.74	104.11	102.41	107.85	105.35	105.08	103.17	105.93	98.993	106.99	101.59	107.72	103.84	104.21	106.71	105.9	106.6	104.45	102.65	106.9	101.86	110.86	107.89	105.71	102.11	105.61	112.66	106.5	105.41	102.46
100.92	103.23	100.99	99.596	98.544	100.87	98.321	101.01	99.328	98.176	101.29	99.097	95.11	98.778	97.486	104.35	98.848	101.68	98.305	97.989	98.271	96.608	102.54	103.41	104.64	95.323	98.931	96.698	100.79	97.867	103.69	101.85	95.949	102.29	97.832	101.02	100.27	99.941	100.76	97.518	100.16	96.951	101.76	101.16	102.03	99.294	103.94	98.515	98.834	98.66
112.24	110.63	108.41	112.43	110.45	106.88	106.07	109.73	107.12	109.32	105.16	106.04	107.28	108.65	109.9	112.73	106.42	104.5	107.53	107.4	107.09	114.34	109.41	109.43	106.78	103.9	110.14	110.08	108.16	108.65	110.07	108.77	106.48	103.92	108.6	108.82	107.62	105.59	105.9	109.98	110.43	106.75	105.21	110.21	110.34	109.36	108.99	107.79	109.81	111.64
108.44	104.47	112.07	115.22	109.04	108.9	111.62	110.58	107.46	108.2	107.65	113.73	106.21	113.03	106.81	101	109.79	113.24	110.68	105.77	108.64	110.48	110.96	112.05	110.1	107.06	109.18	101.74	106.94	106.59	107.7	107.42	110.07	107.28	109.92	108.01	111.59	108.37	111.15	111.83	107.12	110.25	111.34	103.73	108.32	107.3	108.8	107.98	107.38	108.93
110.11	100.69	106.42	107.17	108.8	105.5	104.77	103.36	105.4	107.32	103.95	107.16	105.33	103.53	108.69	106.59	105.37	105.52	106.07	104.89	105.28	103.85	109.37	106.28	104.43	109.6	104.84	105.08	109.01	109.61	104.99	109.71	105.14	107.05	108.55	109.58	106.89	108.24	106.29	110	104.88	107.63	102.63	103.07	105.24	105.47	104.25	108.37	105.87	104.65
108.56	104.2	109.44	105.19	107.45	106.57	108.68	112.48	110.84	111.04	110.54	112.72	110.31	106.35	109.09	110.56	111.38	108.03	107.06	105.7	112.2	110.9	110.05	110.14	103.6	106.78	105.41	107.54	106.4	105.28	109.68	111.11	106.76	106.36	108.14	110.37	108.37	111.65	108.34	107.6	106.88	108.31	111.56	108.55	105.88	106.1	106.88	111.78	108.18	107.59
97.729	96.562	98.869	100.6	100.21	102.28	95.414	98.225	93.865	95.914	99.098	97.908	99.304	98.071	97.941	99.211	94.187	99.264	98.122	101.27	99.97	97.929	98.076	96.438	93.866	97.116	101.65	98.695	98.175	97.512	93.852	103.08	99.343	95.566	98.507	98.465	100.16	97.977	98.881	94.203	98.584	97.324	98.541	101.73	98.601	97.138	97.065	94.375	101.79	95.32
97.845	96.887	97.414	102.35	96.46	98.613	93.613	98.136	102.6	95.194	101.09	95.802	99.833	101.1	100.52	96.58	97.326	102.35	96.902	99.734	95.786	98.499	100.14	98.468	103.57	99.052	99.437	96.133	98.66	97.588	99.354	99.693	97.644	95.174	94.796	98.424	96.544	100.73	93.855	99.068	101.44	96.919	102.33	96.486	96.383	99.646	99.179	101.5	90.761	96.52
107	106.26	105.33	103.92	104.85	109.69	106.59	101.22	104.97	104.4	105.41	105.45	110.33	103.73	103.98	104.09	100.21	105.84	105.64	108.95	103.43	104.96	103.89	103.38	105.38	106.91	104.05	100.72	108.12	107.73	108.14	103.19	106.2	101.84	106.18	102.95	100.97	105.36	104.9	108.23	112.3	104.18	103	102.58	109.96	106.39	104.31	102.37	105.7	109.08
108.26	110.15	105.43	106.84	103	107.02	107.46	104.6	108.09	99.798	102.95	105.83	104.95	105.63	107.19	107.94	108.58	104.47	105.6	102.58	106.04	105.35	109.35	108.5	105.56	106.43	106.4	105.71	103.64	106.67	105.89	108.14	108.98	101.78	108.77	101.32	108.51	106.06	106.99	107.89	105.72	104.14	106.72	110.2	106.48	108.72	106.56	105.12	106.53	104.02
106.69	106.11	102.85	103.46	107.06	103.57	107.63	110.98	104.39	103.64	106.69	105.96	104.68	100.32	109.65	109.09	103.71	103.9	109.26	105.14	105.81	104.33	105.1	107.23	107.64	107.16	108.71	104.91	109.48	105.71	104.85	105.33	107.14	110.96	105.45	105.82	110.09	105.11	104.97	106.26	111.63	106.41	105.07	106.97	104.25	107.35	102.96	105.51	109.1	104.81
101.15	101.24	101.54	103.49	100.78	96.048	106.11	96.432	95.831	98.395	97.985	98.937	102.38	102.88	100.67	103.53	102.74	99.616	101.16	103.62	98.628	103.82	101.7	100.6	103.56	96.476	98.78	101.18	98.621	97.487	99.495	101.16	102.08	104.11	99.345	96.286	99.822	101.93	94.763	99.982	95.36	99.504	100.34	102.11	97.488	103.68	101.32	102.4	100.53	101.44
106.51	105.91	106.88	106.07	106.53	104.84	106.6	108.28	108.45	107.08	104.83	111.94	104.19	102.24	103.51	104.22	102.79	102.25	106.04	107.02	107.95	110.84	103.16	101.64	104.68	106.78	111.31	106.02	105.72	105.91	106.94	105.86	105.95	110.6	104.07	106.8	107.61	110.04	105.92	103.37	108.38	102.53	107.78	109.54	108.35	107.65	106.81	107.15	105.28	103.18
108.47	104.83	104.31	107.82	106.14	108.24	106.19	104.88	106.12	105.38	109.84	108.59	103.71	105.84	106.93	106.82	110.64	110.58	110.64	104.56	105.55	103.72	106.63	106.07	113.51	103.23	108.62	98.931	102.14	110.85	109.05	105.73	107.06	105.52	107.46	103.87	103.7	106.79	105.23	107.46	105.63	103.27	105.06	109.62	101.64	108.45	104.34	108.52	102.59	105.75
97.9	98.25	98.804	101.61	96.991	94.066	99.153	103.63	100.86	99.505	103.28	101.66	101.69	101.74	96.191	102.33	96.247	106.1	97.818	100.65	100.29	98.601	100.52	100.04	105.58	96.347	103.88	103	100.62	101.22	102.27	98.913	104.48	104.17	98.58	102.35	99.304	102.43	99.229	104.46	101.21	100.77	105.52	100.08	100.73	104.94	100.77	100.37	100.46	99.81
96.346	95.536	99.798	99.815	103.81	98.421	93.756	95.598	96.447	98.759	98.787	98.75	98.443	95.343	97.555	97.942	98.65	99.847	101.45	99.259	94.776	91.816	95.494	102.4	96.694	95.814	92.574	101.64	96.654	94.973	99.871	99.144	98.061	96.641	93.665	97.732	96.622	97.89	100.68	94.553	98.69	96.3	99.473	102.39	95.296	101.32	97.2	95.333	94.06	98.133
110.08	107.05	109.3	110.15	104.91	108.57	110.59	102.56	109.36	102.71	109.13	109.58	109.65	107.5	109.21	104.97	109.14	104.55	110.09	106.13	110.08	105.31	106.19	113.51	104.56	109.75	106.5	107.6	111.69	108.77	109.17	108.07	102.93	107.32	106.48	109.02	112.53	108.39	107.62	104.02	108.91	104.94	110.98	108.87	108.96	109.8	109.76	106.05	108.7	108.24
107.41	105.7	110.78	104.24	108.87	107.22	105.18	106.07	112.89	107.69	109.34	111.02	105.42	107.49	110.68	103.51	107.7	108.56	107.01	106.85	112.4	109.35	107.93	106.15	110.93	108.97	110.94	106.14	110.23	109.61	106.37	112.46	107.82	111.69	108.14	108.55	110.11	107.67	105.19	106.47	108.24	106.59	107.94	109.07	108.49	109.81	102.68	106.59	112.52	107.1
108.24	103.67	105.72	102.25	104.18	103.1	106.44	103.3	107.31	104.78	107.13	105.33	107.19	108.37	108.23	106.58	107	104.77	107.72	104.4	107.78	106.59	109.05	106.52	107.97	106.3	107.2	106.95	103.04	107.7	104.46	105.73	110.8	104.99	104.53	109.42	110.74	107.11	107.62	105.07	108.16	109.6	110.61	107.35	108.61	108.51	106.8	105.55	104.89	111.06
107.15	104.89	108.24	105.94	109.16	111.58	108.85	102.1	105.5	108.03	104.51	106.49	108.13	105.13	108.41	107.91	109.34	104.34	107.38	109.32	105.27	104.6	106.7	106.55	105.23	105.82	105.63	107.2	107.85	103.33	108.19	104.95	108.83	107.55	107.46	106.29	105.25	105.34	105.11	103.58	107.03	103.82	108.22	104.56	103.9	104.93	107.19	102.54	104.9	109.55
111.13	111.72	109.77	112.32	114.86	109.99	109.12	113.32	109.07	113.98	111.81	109.81	110.02	112.86	109.85	109.15	112.5	112.57	114.32	110.29	114.3	109.59	108.42	110.93	107.98	108.86	110.44	110.25	108.84	108.23	110.33	108.16	108.24	111.46	110.37	106.96	105.64	104.54	108.36	110.53	110.39	110.07	115.1	113.8	115.42	111.55	107.91	108.82	111.43	112.15
102.26	99.631	99.061	100.4	101.09	95.882	103.74	100.41	101.5	102.23	103.45	95.989	101.13	101.1	101.7	100.9	101.18	99.854	98.343	104.8	99.815	99.192	99.802	102.74	98.841	98.838	99.936	101.13	103.04	98.563	100.55	101	102.18	97.189	99.769	97.76	104.37	98.979	98.645	102.06	95.555	100.21	100.38	97.383	92.333	100.92	98.213	92.787	99.153	102.57
106.56	107.07	109.82	104.66	103.06	103.69	108.81	108.04	109.35	109.99	106.05	111.45	111.03	109.59	100.78	108.65	104.39	102.76	100.3	105.11	106.83	106.38	110.77	101.34	103.86	106.4	108.35	111.06	105.83	105.96	105.44	99.85	109.39	106.74	108.88	109.46	109.29	105.68	107.36	109.05	108.91	105.68	102.99	110.13	103.93	108.64	104.83	103.2	108.37	108.64
108.91	109.82	106.3	105.72	109.54	110.31	111.14	110.29	106.4	106.71	106.6	109.69	104.56	110.7	105.81	110.36	106.17	110.12	107.33	109.05	105.66	104.96	108.05	107.76	106.83	108.47	110.77	105.65	106.29	105.45	106.06	110.89	111.61	108.61	105.08	109.57	105.84	106.93	105.65	108.34	105.53	116.45	107.89	107.23	108.58	106.14	111.07	106.59	105.6	107.86
110.99	106.61	105.2	108.7	105.33	103.94	102.07	106.09	106.63	104.76	106.06	103.22	101.61	105.58	104.51	107.76	104.47	103.69	104.99	107.44	105.08	105.29	107.16	105.42	104.59	103.99	107.16	106.19	112.96	107.76	104.82	107.39	110.75	107.13	102.6	102.85	105.94	107.97	103.75	108.04	100.21	103.93	104.39	101.26	104.68	105.1	106.93	104.36	106.07	113.29
105.92	100.73	105.3	105.83	107.73	103.77	108.44	107.26	104.56	104.48	107.99	107.5	104.94	105.79	111.23	110.54	104.88	100.45	107.31	108.18	104.32	106.02	103.34	100.3	106.15	107.74	106.46	105.08	103.09	100.33	104.67	103.96	107.7	107.6	108.32	106.73	104.5	103.82	104.88	107.66	101.9	105.08	102.18	104.27	105.08	107.36	108.14	104.22	106.27	107.67
100.06	98.504	93.886	98.148	97.632	99.723	100.26	93.509	97.525	100.29	96.945	102	98.157	96.444	97.768	95.93	95.27	94.114	99.134	98.624	100.14	100.49	99.555	101.21	99.08	97.416	100.05	101.97	102.44	101.89	99.806	99.074	96.887	98.151	97.357	97.657	100.21	99.674	97.449	93.317	95.375	93.919	100.27	100.67	100.64	96.726	96.118	100.45	95.988	99.287
108.33	110.14	108.91	107.2	107.44	108.92	106.05	106.06	108.08	103.95	112.03	115.93	106.18	105.21	106.67	108.72	111.75	106.31	110.82	109.35	106.99	107.99	106.95	109.35	107.65	105.52	107.24	107.45	107.78	108.21	110.1	110.33	108.53	105.99	106.66	102.59	105.73	109.74	108.21	110.27	107.73	106.26	108.35	102.54	109.38	109.18	111.89	113.91	103.62	108.21
107.77	104	105.04	103.38	108.83	108.35	108.8	105.77	106.85	109.5	104.76	105.56	105.04	104.03	104.2	102.56	104.55	103.39	103.96	101.88	103.76	108.36	105.28	106.76	106.78	104.58	103.7	108.58	105.85	107.37	103.18	107.26	102.49	103.69	104.74	103.92	107.89	106.16	104.53	100.64	105.58	110.54	104.48	103.4	107.43	102.57	105.53	110.88	108.97	110.13
102.89	108.48	109.98	100.95	104.05	108.53	101.62	102.51	103.07	105.62	104.54	104.07	104.56	103.31	106.71	105.07	102.15	103.06	105.56	104.45	105.93	109.66	106.75	109.29	102.3	104.05	103.11	107.29	103.74	105.79	107.32	108.79	103.12	103.73	102.64	107.49	105.38	107.68	108.7	104.86	108.72	104.82	104.45	105.96	104.74	106.7	101.74	106.08	105.1	107.28
110.45	108.74	110.39	110.83	107.51	104.85	109.87	109.38	112.43	111.14	106.76	107.89	107.82	113.07	109.47	111.75	106.46	104.87	108.63	105	108.26	109.38	103.24	110.88	109.33	108.16	108.32	108.94	107.98	107.23	108.3	108.9	111.75	107.39	106.93	107.29	112.92	106.49	112.98	109.57	110.86	110.13	109.68	106.96	106.48	105.5	104.22	112.8	102.3	113.3
103.53	108.43	103.22	106.39	104.96	103.19	102.25	105.15	106.38	105.63	107.85	111.83	110.64	106.54	103.62	103.87	104.38	104.77	105.56	100.98	106.47	104.52	107.6	105.34	109.58	106.4	105.75	110.38	103.56	110.79	104.79	105.91	111.55	109.17	106.41	107.1	106.61	109.63	105.61	106.91	105.34	106.03	103.39	108.16	104.34	104.89	108.76	105.47	106.1	106.91
105.73	108.63	106.41	108.43	106.6	108.14	107.02	109.22	107.33	108.06	107.26	107.75	105.2	105.57	107.37	103.74	110.5	107.3	107.09	106.01	106.53	105.28	104.65	108.62	106.44	105.34	106.68	104.09	111.16	106.12	105.18	108.42	109.54	105.26	101.71	109.5	108.65	102.69	108.07	103.2	107.22	108.51	102.7	106.66	110.52	106.08	103.48	104.88	105.8	106.58
101.94	103.29	106.56	102.72	108.57	106.28	106.46	107.2	106.21	109.26	106.5	110.36	108.38	109.7	108.14	112.16	107.46	110.1	108.37	108.35	106.38	104.91	107.07	108.34	110.49	103.41	110.85	106.75	107.11	104.5	107.73	107.54	102.45	105.42	102.78	109.51	107.47	112.5	105.76	105.39	107.86	107.77	105.16	107.84	104.85	107.56	108.27	109.11	108.92	107.09
105.14	108.74	106.54	107.09	110.85	105.09	109.7	108.17	110.62	107.57	109.9	109.16	112.24	110.41	109.48	107.72	109.25	109.45	109.52	106.48	113.42	108.94	107.3	108.28	109.49	108.94	108.28	105.35	106.17	111.79	105.77	112.95	103.87	105.79	106.58	111.79	109.28	105.49	109.02	106.17	107.36	108.05	108.53	104.93	111.31	107.58	106.49	108.38	105.44	104.37
103.74	104.1	103.64	104.01	102.75	104.45	103.43	103.43	105.85	101.39	102.85	104.25	105.21	103.6	105.2	104.52	103.98	108.83	105.11	108.41	108.84	106.73	105.7	101.92	107.19	103.79	103.4	98.195	106.75	110.4	102.76	105.74	107.66	103.26	106.78	103.3	102.27	104.11	105.33	107.35	104.34	105	107.63	105.48	110.77	106.02	109.03	103.65	108.89	101.57
100.11	97.402	99.662	96.513	95.161	99.601	100.06	95.009	97.366	102.98	104.14	98.842	98.224	96.753	96.946	93.994	98.509	97.849	104.09	98.081	99.35	102.29	103.42	96.25	92.654	97.687	96.636	98.408	96.244	98.926	99.54	99.83	96.127	100.48	96.785	98.267	96.885	102.04	104.08	97.729	98.036	100.93	93.025	100.65	100.07	99.604	102	97.587	97.828	103.31
107	107.89	108.59	107.53	108.73	105.68	107.68	106.37	105.71	107.03	103.66	109.89	108.48	108.44	104.39	103.8	100.42	103.93	101.49	104.57	106.45	109.21	104.41	111.57	103.01	107.68	108.52	105.94	105.56	106.66	105.98	102.78	102.67	108.11	102.39	109.14	103.84	107.72	103.63	109.86	106.26	104.8	110.79	106.75	108.19	107.81	106.27	109.35	111.03	106.34
96.62	98.115	101.54	97.209	97.428	99.647	96.385	97.294	103.28	100.38	90.473	96.784	98.357	98.335	99.952	100.9	101.8	98.429	100.72	100.09	94.328	99.704	96.484	95.831	96.807	97.916	98.962	101.34	97.152	98.339	93.01	97.505	96.481	100.39	97.591	96.644	92.167	100.18	96.67	99.521	97.537	95.781	99.762	99.41	101.16	100.85	100.8	93.449	100.04	94.904
108.84	111.72	106.37	106.91	107.77	103.78	99.204	107.83	105.1	103.52	103.85	105.83	99.273	108.17	105.62	103.05	105.11	102.5	106.99	105.25	102.41	105.03	106.95	105.39	100.76	106.2	110.63	104.45	106.15	105.89	104.42	108.9	105.18	104.97	103.72	107.12	110.35	107.72	105.15	105.28	107.78	107.11	108.02	107.51	103.84	102.87	109.84	105.3	108.16	106.93
106.1	103.92	108.35	110.03	107.55	104.56	108.7	107.73	109.17	110.55	113.44	106.97	105.13	102.22	104.83	109.55	106.31	107.95	108.15	104.65	104.03	107.37	105.78	104.79	106.45	106.98	106.27	106.21	107.12	106.99	109.52	109	108.79	106.45	105.21	109.63	106.3	110.94	102.71	107.86	111.34	106.59	107.65	106.22	108.89	106.37	107.29	109.59	105.72	102.65
106.98	107.13	104.8	108.02	107.19	108.09	105.52	111.87	112.31	110.67	103.47	116.04	107.04	108.41	110.4	109.15	105.33	106.77	106.1	108.31	109.9	108.92	108.19	107.91	106.79	110.98	109.04	109.73	105.83	108.25	109.98	106.7	111.42	108.78	106.69	105.13	107.84	112.4	106.8	108.01	106.56	107.29	105.92	105.65	107.04	104.99	110.41	107.65	107.27	110.34
97.928	102.05	101.02	101.41	102.62	102.48	94.303	100.02	97.908	101.86	98.555	98.637	100.47	103.33	101.13	103.57	100	100.58	106.67	102.87	102.2	102.41	100.26	99.731	100.46	96.702	101.72	102.65	101.83	96.332	100.38	102.01	101.81	97.634	103.83	104.35	99.71	99.662	100.58	100.29	101.42	101.39	101.78	100.31	101.35	101.83	94.87	99.568	101.74	99.797
106.29	106.2	106.03	104.4	107.03	102.89	106.3	107.79	105.88	108.34	102.23	107.89	102.07	102.92	105.1	107.24	102.21	101.82	102.94	105.98	110.94	104.44	105.74	110.6	110	102.85	106.59	106.09	103.94	105.49	106.65	110.43	102.07	104.94	107.46	107.75	108.95	104.71	108.69	105.73	102.39	108.49	105.4	108.42	103.47	105.1	106.49	108.25	109	107.13
106.58	107.2	106.35	105.85	103.81	107.24	100.49	107.7	107.8	107.67	103.06	106.04	103.15	103.58	104.4	106	104.61	108.27	103.97	110.2	105.22	106.64	110.78	106.72	105.64	104.1	102.55	106.68	105.47	107.17	107.5	106.95	105.46	105.6	103.47	109.43	107.69	100.93	108.47	105.61	107.06	107.01	104.33	101.73	103.64	109.18	108.29	100.45	100.94	108.89
107.03	106.54	105.25	106.78	104.72	107.19	104.48	105.11	105.14	102.64	102.8	107.6	106.26	99.583	108.12	105.17	103.72	103.92	105.44	106	106.17	107.67	109.03	104.27	105.07	104.34	110.02	105.23	104.25	105.2	105.95	108.84	101.53	105.96	108.93	108.25	106.38	99.331	109.89	104.09	107.94	107.19	106.9	106.5	105.37	107.88	106.08	106.59	103.52	106.48
99.372	99.482	103.02	106.81	102.05	100.4	99.312	103.75	102.32	103.14	104.39	101.33	102.03	95.199	100.32	100.88	105.35	99.481	97.768	105.2	99.843	97.582	100.53	103.17	98.34	98.642	98.184	100.27	99.428	102.14	99.365	100.62	100.4	99.601	100.24	103.53	97.833	100.91	99.04	99.192	100.62	102.34	100.87	97.684	100.08	100.91	99.506	101.19	97.785	99.759
110.77	109.4	107	108.25	110.36	108.07	107.57	108.95	108.35	109.91	105.92	106.74	108.62	110.6	100.1	105.86	108.41	106.27	110.38	109.75	105.96	110.65	108.96	110.91	106.13	108.86	109.05	106.9	110.88	107.48	109.13	105.44	106.25	111.75	107.42	110.52	108.83	106.38	110.42	112.6	108.44	106.35	112.76	109.37	105.44	111.86	110.48	110.25	107.05	107.29
104.96	109.77	106.2	111.42	107.58	111.07	108.04	106.17	107.01	113.45	106.76	107.03	112.75	108.92	109.84	106.77	105.02	113.28	102.58	107.61	110.91	109.01	107.08	108.24	104.56	112.57	109.29	105.89	105.29	105.51	100.71	106.29	108.49	105.13	110.95	110.43	107.74	105.08	105.17	110.76	106.34	109.22	114.74	108.93	112.22	108.91	108.21	105.09	111.47	108.59
106.54	104.64	104.47	103.13	109.35	104.7	104.67	106.14	110.45	105.89	102	105.5	106.97	106.96	101.8	105.67	105.08	106.62	105.74	102.59	104.95	103.52	105.11	107.75	101.31	102.55	104.05	106.37	108.52	103.47	106.34	107.66	109.19	104.69	108.86	108	105.09	106.64	104.54	108.2	107.03	104.85	110.09	109.87	105.28	103.94	104.33	107.98	104.85	104.08
100.87	106.71	104.84	107.36	101.92	102.48	107.51	106.76	102.77	105.61	104.74	104.83	104.53	106.45	108.89	102.97	105.57	104.38	104.71	102.33	100.35	104.17	102.47	104.67	108.09	107.93	104.93	105.97	107.15	108.93	108.66	106.01	109.86	104.35	108.94	106.69	102.13	99.922	105.37	105.29	106.62	104.39	108.41	107.43	104.21	104.67	106.3	103.39	104.4	104.61
102.58	111.24	108.5	112.13	106.54	110.71	109.1	110.05	112.92	107.3	108.96	103.65	110.63	108.19	111.81	105.98	108.01	104.85	109.41	109.12	105.86	111.13	106.27	110.01	110.45	107.67	110.94	106.1	108.55	109.61	109.95	103.93	105.1	110.23	107.45	110.07	104.31	110.04	109.01	108.27	110	103.67	109.64	105.3	108.58	107.92	112.08	105.51	109.88	108.16
106	106.83	110.87	108.44	106.72	103.12	101.15	102.02	106.96	105.9	103.38	107.65	106.48	103.6	106.28	103.77	101.96	105.38	106.83	109.75	103.5	102.96	103.66	104.3	107.48	110.29	111.99	105.83	107.85	109.09	107.27	104.38	102.82	104.6	110.17	107.82	103.4	108.54	105.55	106.77	106.06	103.63	109.89	101.81	108.78	108.19	105.55	108.62	103.13	103.44
100.79	97.68	96.82	97.408	98.455	100.1	94.748	94.053	97.603	98.898	101.54	102.91	103.09	97.359	93.316	95.604	97.971	104.17	97.91	100.48	95.547	99.306	99.714	100.39	96.127	99.684	101.78	103.3	99.6	99.793	95.113	94.214	100.48	96.187	96.233	101.33	102.76	95.852	95.816	99.492	99.236	98.973	101.91	98.709	101.05	97.113	102.95	95.678	98.069	101.13
104.76	109.92	108.74	104.45	104.73	108.42	107.49	111.49	110.77	110.38	109.83	105.56	109.25	105.63	113.42	112.57	107.15	105.53	112.98	109.63	108.65	107.15	114.76	107.78	106.72	111.72	106.56	109.17	105.78	109.23	108.72	110.6	110.24	109.53	110.05	107.97	109.12	110.78	108.02	109.02	108.53	108.96	109.26	107.76	109.8	104.72	114.89	108.95	105.81	107.98
109.58	108	109.86	105.76	104.33	101.83	107.86	105.6	107.84	111.42	106.97	106.91	104.94	109.36	104.03	106.98	107.52	103.76	108.66	108.47	101.72	108.17	108.51	105.1	107.47	106.55	105.11	104.22	110.02	107.94	106	108.3	107.29	103.77	107.22	108.82	105.91	108.14	108.18	106.92	106.03	107.35	109.12	108.63	106.76	105.17	107.14	106.16	104.45	109.45
106.93	109.33	103.1	102.59	103.96	108.55	100.94	106.25	109.12	103.02	104.91	105.7	108.61	106.28	105.49	107.12	104.87	101.32	104.32	107.85	105.59	104.88	106.49	103.74	103.72	103.71	103.3	109.16	100.1	104.03	106.36	106.26	106.73	104.59	110.44	105.63	107.19	106.41	106.01	105.19	103.58	105.54	104.41	105.96	108.54	106.22	106.68	103.96	105.22	106.5
108.26	109.23	106.45	107.34	105.91	106.34	104.63	103.47	105.38	106.47	107.73	109.7	105.14	106.96	103.84	107.52	112.4	102.91	104.41	104.75	102.45	102.75	103.81	107.5	105.57	103.75	103.43	109.34	105.95	110.95	106.33	104.56	106.39	104.84	106.21	103.48	107.25	111.62	103.82	106.79	110.08	101.47	100.96	108.7	103.19	110.14	104.78	105.84	102.49	107.11
111.32	111.12	109.95	109.29	109.96	109.92	109.8	109.1	111.45	109.78	106.95	112.41	112.43	108.79	114.17	113.24	111.16	111.25	111.43	104.8	109.67	107.59	111.81	108.77	111.56	109.67	111.22	111.53	108.41	112.29	107.97	108.75	109.03	107.33	115.96	111.79	111.85	109.51	115.05	103.49	110.6	109.54	110.41	109.9	107.95	114.75	112.95	107.04	110.76	108.36
94.724	96.212	98.959	99.122	98.13	98.593	100.8	97.739	97.45	101.52	99.261	101.19	98.9	98.104	95.476	95.933	101.08	99.598	97.387	98.144	93.937	94.837	99.082	97.79	97.286	98.529	92.495	95.217	100.2	101.11	100.77	98.323	101.98	94.867	98.044	99.222	100.52	96.606	99.129	101.25	94.49	97.293	103.02	93.67	99.7	94.221	97.871	104.92	99.166	94.397
104.13	105.25	103.21	103.5	102.63	109.69	104.7	107.88	105.81	106.39	104.45	98.751	106.08	105.06	102.46	105.01	103.93	106.68	105.81	105.13	108.52	107.5	106.46	110.1	109.69	108.52	102.68	106.04	107.13	110.28	105.83	104.21	108.06	106.87	106.94	103.92	108.18	104.01	103.65	103.69	106.35	108.63	98.871	107.38	106.07	105.1	102.92	105.05	104.58	107.26
101.87	99.087	105.43	98.855	99.165	101.15	101.09	102.25	97.637	97.368	100.64	103.98	99.523	103.42	99.225	100.26	102.95	98.153	104.83	101.95	96.168	99.072	98.478	101.71	98.688	104.89	101.64	98.829	101	104.54	96.432	97.383	97.485	100.08	96.295	99.946	97.336	98.317	105.22	99.556	96.843	97.385	96.781	99.544	105.97	100.92	98.234	101.1	103.99	101.82
103.36	102.5	94.08	103.53	102.95	106.74	99.316	99.67	102.87	103.29	107.07	105.34	104.32	100.7	103.17	102.22	102.95	104.07	104.07	104.07	102.88	102.53	105.6	101.27	106.04	104.25	99.246	102.11	100.79	103.27	98.887	102.87	101.84	98.307	102.9	99.778	100.34	107.8	104.14	105.23	104.19	104.77	102.76	101.85	102.03	100.19	102.55	102.88	101.7	102.35
104.01	98.019	98.528	105.82	96.958	103.16	102.07	98.22	100.97	98.253	101.36	97.718	98.711	104.25	100.59	100.17	96.447	101.7	100.83	103.85	101.39	99.138	101.58	100.49	100.75	93.036	96.463	101.53	97.07	103.36	97.798	104.53	100.22	99.714	101.46	103.2	101.27	97.043	99.417	100.56	97.012	100.18	99.001	101.59	99.828	101.75	97.632	97.732	101.24	104.36
104.32	104.13	107.24	106.95	100.27	105.92	104.99	104.59	104.07	103.3	110.73	103.05	107.41	112.51	106.74	105.9	103.88	105	107.95	105.65	102.96	106	105.81	104.72	101.73	106.1	104.71	106.08	106.95	103.57	101.85	108.73	105.04	103.33	109.8	105.75	103.28	101.13	104.2	104.76	103.42	105.85	105.37	104.33	107	104	104.93	106.19	107.87	105.58
107.26	109.17	109.81	104.02	104.99	106.87	106.7	106.99	104.96	107.32	107.7	107.29	109.95	108.23	107.2	103.6	104.62	107.67	103.12	103.73	107.28	104.59	104.73	105.74	104.45	108.49	103.7	103.18	105.19	105.5	110.46	106.83	103.17	104.02	105.9	105.72	105.8	107.57	101.53	107.12	106.24	106.17	104.43	102.27	107.14	104.64	103.01	107.29	101.04	103.48
108.13	104.29	107.6	108.5	106.88	110.03	102.55	106.26	105.22	108.68	108.88	101.1	105.93	103.72	103.89	111.06	111.31	108.41	103.17	107.08	107.84	104.8	103.56	101.54	104.56	111.52	110.82	106.5	105.83	102.48	107	107.38	111.31	106.57	103.28	106.5	102.94	105.73	104.68	105.56	103.46	107.55	108.31	102.73	110.05	106.69	107.68	106.65	105.2	102.3
101.17	101.86	102.33	106.8	105.6	105.29	102.7	105.68	107.25	105.4	109.59	103.87	106.17	105.67	103.93	105.1	104.61	105.58	104.49	106.36	108.89	102.67	105.57	105.1	107.79	105.4	105.63	105.08	107.7	105.17	107.56	103.71	106.41	106.56	109.48	108.33	105.87	107.82	101.82	106.79	104.55	107.15	106.4	103.76	103.26	101.87	102.27	103.88	103.77	107.54
106.03	109.56	107.47	106.86	107.83	103.7	103.14	103.24	109.34	102.68	107.11	108.45	105.58	103.57	108.82	102.6	107.41	102.36	106.03	103.46	109.23	103.39	106.67	105.49	104.84	106.53	104.01	105.38	104.7	105.41	105.48	104.75	108.81	108.43	105.6	104.7	103.22	106.69	105.81	108.45	102.42	107.77	103.55	102.78	102.92	105.03	102.76	99.713	105.02	106.43
106.18	105.79	106.6	107.68	109.53	107.18	109.42	107.31	109.97	110.36	111.49	104.95	106.36	104.7	102.72	109.52	107.86	103.39	110.04	106.13	112.62	107.1	106.81	107.18	107.48	102.8	107.16	111.85	105.34	109.17	107.2	109.71	108.77	104.75	106.54	108.57	108.96	109.26	112.66	106.97	108.15	104.44	105.05	107.76	107.57	112.39	108.94	107.46	108.04	107.64
106.97	104.41	104.82	110.76	110.42	107.26	105.04	105.66	107.49	105.84	107.17	104.41	108.73	101.15	104.89	105.99	108.34	107.76	106.58	108.91	108.57	104.57	106.38	107.9	107.18	104.22	109.91	105.07	107.4	107.84	109.45	110.86	102.44	103.98	107.89	109.47	102.33	108.64	107.9	109.36	103.56	107.25	102.18	107.04	106.62	106.73	102.84	102.96	104.31	106.05
104.41	108.27	113.26	111.2	108.56	109.46	110.54	107.36	111.27	110.63	108.52	109.31	110.92	107.61	106.73	108.82	104.87	109	106.08	109.22	105.02	106.24	106.21	107.73	108.19	112.11	106.29	105.21	108.64	106.29	111.67	111.28	109.14	102.87	107.69	109.16	112.11	109.43	110.2	107.62	105.22	108.16	106.04	105.38	107.72	110.61	110.83	106.93	108.61	110.63
96.56	95.465	100.35	100.87	100.08	97.981	100.92	98.121	94.804	99.383	100.34	98.099	101.08	99.692	96.819	95.571	98.611	102.24	100.56	102.04	97.968	100.01	99.855	99.16	101.33	94.33	98.267	99.688	94.797	99.365	103.12	94.325	97.622	98.943	96.539	103.61	97.098	97.776	97.779	97.646	94.295	96.618	96.478	95.198	98.646	96.658	98.068	99.706	95.059	100.68
106.43	109.54	106.42	111.05	109.67	115.62	106.13	107.82	103.41	108.39	111.94	106.87	106.37	114.6	107.61	107.42	105.3	103.89	108	109.73	103.54	105.13	113.59	109.05	109.87	108.3	104.54	107.3	109.71	110.3	107.34	105.07	110.35	108.31	108.46	105.09	105.22	111.19	110.54	111.33	114.63	105.05	109.38	110.06	110.83	111.42	110.22	109.88	109.3	106.55
102.98	104.28	106.41	102.38	104.19	104.3	105.39	106.49	106.84	104.37	105.11	105.56	102.19	108.15	105.21	105.18	104.86	104.49	109.84	106.42	105.09	109.79	103.43	107.26	101.17	104.16	106.57	103.85	104.22	104.97	104.86	105.62	101.62	104.85	107.59	108.12	108.28	105.23	106.53	108.19	104.56	102.43	103.2	107.33	103.53	108.1	105.25	109.13	104.69	106.74
106.66	107.52	107.07	109.97	111.2	106.76	107.53	108.48	104.21	108.34	109.55	109.83	110.25	109.85	104.56	111.7	107.13	111.12	105.88	111.23	107.08	104.29	110.63	112.89	110.12	105.57	106.38	109.63	104.27	106	106.21	106.58	105.42	103.89	111.19	106.66	108.09	103.66	110.72	107.18	110.85	106.24	107.93	111.01	106.16	104.87	108.91	108.25	104.94	107.67
98.508	93.541	98.686	100.23	99.523	99.152	97.735	96.831	102.08	99.015	96.049	100.02	98.518	103.55	96.308	100.53	95.812	101.67	89.35	97.69	97.646	98.923	99.598	101.66	99.737	101.74	95.988	94.504	99.806	95.531	96.545	99.581	101.72	102.83	102.1	102.38	98.464	101.16	103.25	93.164	96.772	103.11	101.51	94.482	95.448	95.538	96.669	98.742	97.881	97.954
107.76	105.74	105.83	100.1	108.52	110.1	101.89	106.36	106.86	104.51	99.841	104.98	107.88	105.9	106.76	100.36	106.69	105.32	103.42	105.5	102.27	104.76	109.03	108.8	107.56	106.75	105.84	104.13	106.19	108.5	108.17	104.66	104.69	105.76	109.2	104.69	104.01	104.61	105.25	108.55	107.65	104.5	105.8	109.66	104.77	107.81	107.02	104.62	106.48	107.54
104.48	104.66	107.62	107.62	109.68	106.93	105.79	103.6	104.99	105.14	106.88	107.98	112.55	104.6	106.34	109.11	105.76	106.02	106.32	104.9	105.1	104.84	106.51	106.73	103.67	101.04	106.52	107.94	105.93	106.04	106.42	106.65	107.07	105.6	106.75	108.94	110.13	103.71	103.63	106.09	106.03	105.62	107.18	103.83	103.95	101.54	105.3	103.26	104.4	101.95
106.68	105.42	100.4	104.92	107.27	105.2	105.03	101.81	107.12	107.17	105.7	105.99	107.13	106.57	104.35	106.49	104.11	106.38	102.9	107.11	107	106.16	103.32	107	103.73	106.45	107.65	106.49	111.39	103.56	106	104.01	102.59	102.13	107.19	106.81	105.57	108.16	105.56	107.16	106.45	106.14	99.321	105	104.2	103.99	106.45	106.54	103.12	105.78
105.89	101.67	108.88	100.68	105.5	107.92	105.18	106.89	104.73	108.61	105.21	112.07	104.52	113.95	102.91	108.49	101.82	103.99	104.02	106.89	103.2	105.11	108.28	108.01	104.69	106.09	106.39	104.9	105.3	106.55	109.08	110.09	108.52	105.76	108.68	99.85	101.93	109.39	107.42	101.88	103.62	109.97	106.26	106.08	106.21	107.79	104.86	103.74	103.98	104.54
108.33	106.03	110.53	106.26	107.97	112.5	106.87	107.4	106.66	109.68	107.78	109.21	107.8	109.93	105.61	109.09	110.29	109.91	107.53	107.96	109.3	109.84	106.16	107.6	110.84	107.25	106.29	111.55	107.33	106.51	112.32	109.97	108.29	107.84	105.72	105.22	105.69	109.5	109.94	105.42	110.18	107.42	110.09	107.81	110.18	112.24	110.97	109.64	107.52	107.07
109.11	107.8	109.52	107.48	108.82	107.66	111.47	108.57	105.27	109.05	106.99	106.77	110.08	109.82	108.48	112.44	107.98	108.1	111.34	109.15	105.82	108.41	112.07	103.92	105.34	104.49	112.29	111.94	111.44	107.61	103.9	102.88	108.84	106.48	113	107.4	105.68	108.65	104.02	109.73	108.03	106.61	105.65	111.31	107.54	108.71	104.02	110.2	111.73	111.68
96.778	94.436	100.64	98.165	101.24	99.175	97.775	95.66	96.557	99.033	97.625	100.5	96.165	98.5	96.464	97.857	100.05	99.053	96.152	99.755	98.256	100.43	102.92	96.499	100.65	96.432	100.05	96.066	102	99.328	99.784	93.996	97.611	100.56	99.787	99.637	99.342	95.284	100.06	96.548	99.652	97.922	95.151	95.809	96.818	96.292	98.515	95.965	96.716	100.33
102.66	102.17	99.881	103.04	98.189	99.944	95.612	102.6	97.752	101.89	101.25	95.631	97.943	102.28	97.861	104.48	102.99	101.78	98.258	99.466	98.828	98.184	100.38	101.75	103.25	102.22	101.75	98.698	102.45	96.656	97.254	96.939	103.83	100.41	97.822	98.877	100.36	98.968	104.81	94.66	102.25	103.91	101.92	98.977	99.401	101.61	99.952	101.15	101.48	96.396
102.29	105.01	103.51	103.27	104.73	104.28	104.09	102.52	101.3	109.57	106.96	106.34	103.91	107.5	106.31	107.76	106.53	106.01	106.33	106.86	105.84	105.77	103.43	105.87	105.12	104.34	107.5	105.81	99.225	102.07	105.7	102.03	102.99	106.61	107.36	102.93	103.71	106.2	107	104.78	104.57	106.09	101.42	104.37	108.33	103.1	108.46	105.9	103.82	104.02
109.03	110.64	107.2	110.33	107	106.71	106.66	103.14	108.01	111.48	110.04	104.04	109.25	106.72	108.37	111.11	105.77	107.77	106.91	106.37	104.95	107.81	107.27	109.68	112.81	104.28	107.98	106.32	110.12	103.43	108.17	106.46	111.76	109.37	110.8	106.9	111.84	108.38	105.57	112.46	109.9	109.03	106.08	109.22	102.59	106.84	106.93	106.99	107.67	110.19
109.32	106.66	107.5	107.85	105.04	106.8	112.21	104.62	107.49	111.21	105.86	107.56	109.62	112.01	106.46	112.16	108.48	108.74	109.3	105.66	110.41	109.54	104.04	105.41	112.33	107.14	110.19	106.61	105.73	112.35	110.14	108.76	108.24	109.13	108.5	107.01	110.48	106.7	108.51	107.39	104.89	106.68	105.36	109.11	107.9	106.81	108.18	114.17	109.34	114.08
109.9	109.38	111.26	106.52	106.17	108.15	109.53	106.11	109.05	107.99	108.55	108.05	107.72	113.23	110.79	106.02	108.59	103.07	110.21	106.32	102.7	109.77	107.81	109.83	107.19	109.68	107.22	108.1	106.77	109.52	107.56	105.32	106.99	112.8	108.36	110.05	108.62	107.84	100.96	107.29	107.38	108.09	107.44	107.26	109.72	107.31	105.85	107.58	107.19	108.04
103.75	109.13	108.18	106.48	107.89	105.68	104.21	103.29	104.84	105.81	107.27	105.75	105.58	104.27	107.54	102.78	105.99	100.54	104.05	103.86	109.05	107.9	107.1	108.14	106.74	103.38	102.11	102.22	103.78	106.32	107.68	108.43	106.14	104.63	104.08	106.26	107.83	100.5	104.75	105.93	107.69	106.23	107.22	106.08	105.16	107.01	106.24	107.21	102.39	107.5
112.72	107.2	106.66	109.79	105.78	109.33	107.92	107.93	106.03	108.31	107.59	103.77	105.55	108.77	109.47	111.81	111.34	112.51	106.93	110.14	107.37	105.9	111.26	108.25	101.4	110.43	110.13	106.42	105.63	106.86	108.2	111.04	111.07	107.91	109.26	106.99	109.7	109.88	108.1	110.71	111	107.73	108.97	107.4	108.29	105.87	105.04	109.26	106.72	112.35
107.8	107.02	104.01	106.92	105.93	106.85	104.76	105.88	104.35	105.34	108.35	106.71	104.23	104.28	104.69	103.74	107.48	104.31	105.45	106.34	105.39	101.38	106.65	106.56	109.08	106.52	109.11	101.46	108.19	109.12	106.79	106.51	99.325	108.51	107.67	105.16	107.06	102.77	102.24	105.68	102.88	110.13	107.48	105.57	104.37	104.14	106.24	108.32	105.91	106.03
108.51	106.5	110.78	101.5	103.5	108.01	103.03	106.34	102.2	108.37	107.19	109.09	104.78	105.92	98.69	101.3	103.81	104.66	104.35	101.89	106.42	106.15	106.26	106.63	109.34	103.13	104.62	107.5	105.04	108.11	108.03	101.96	108.32	105	110.39	102.68	108.35	107.23	104.63	107.13	100.89	106.72	107.35	101.93	106	106.78	106.79	103.44	100.57	105.9
104.22	104.58	102.17	103.79	100.69	99.264	105.4	99.584	96.87	100.82	100.77	101.3	104.88	103.44	106.98	97.694	100.31	99.433	101.59	102.8	103.96	98.517	102.33	103.6	104.05	99.491	106.16	100.77	97.013	100.8	104.49	99.543	99.167	99.497	100.98	102.57	99.312	102.27	97.529	100.65	104.54	103.37	105.21	96.938	101.59	99.262	100.78	97.943	103.79	101.83
102.9	102.37	108.02	103.28	105.42	108.61	105.43	104.11	102.37	107.79	106.13	108.64	104.15	106.34	106.88	108.48	105.56	101.48	104.42	104.59	104.98	105.34	104.5	107.3	101.67	109.93	106.83	106.23	106.63	106.45	105.9	106.68	107.75	107.66	105.03	105.94	105.88	106.71	106.68	102.61	104.41	106.65	110.7	106.15	107.5	105.18	105.64	111.6	110.63	100.67
100.35	100.29	96.232	100.2	95.532	98.865	99.803	99.61	100.71	98.249	101.61	100.7	101.59	101.99	101.66	99.075	101.44	101.44	102.68	100.5	100.32	100.71	100.17	102.02	101.15	101.89	102.77	103.14	102.59	99.038	95.111	101.02	100.03	101.51	102.66	104.45	101.86	102.88	103.38	100.67	100.37	102.53	98.893	101.05	101.53	98.9	100.71	103.45	98.07	99.839
108.55	107.38	110.2	108.37	105.94	105.9	106.29	102.66	105.83	101.62	102.58	107.57	104.34	110.81	102.32	104.7	104.45	106.83	110.27	107.62	108.41	108.32	113.39	109.45	106.44	103.39	105.65	104.14	109.64	109.32	103.79	100.67	110.45	104.15	103.84	104.18	105.02	107.9	106.65	104.13	106.32	105.71	109.47	105.87	109.14	104.17	106.12	105.73	105.17	107.18
110.89	110.09	105.77	108.92	107.21	105.49	103.9	102.28	106.66	108.48	103.95	104.55	101.89	107.97	108.59	105.2	108.28	104.01	106.49	106.17	104.7	105.26	105.48	105.86	105.88	105.8	105.48	107.67	109.6	105.41	105.1	106.07	105.19	104.4	105.3	106.36	104.85	107.26	106.94	104.01	106.79	105.54	105.28	108.62	105.38	106.28	103	106.05	105.88	108.5
111.61	111.35	108.16	110.04	109.22	106.38	109.89	108.39	109.74	112.97	108.7	115.04	108.26	115.7	110.86	110.76	108.15	113.32	107.03	108.22	113.06	104.77	109.77	106.1	109.25	109.37	108.2	112.18	108.7	112.56	109.6	108.45	109.84	111.2	106.53	111.48	105.98	109.79	106.32	110.83	111.24	113.48	109.25	112.99	107.57	108.75	109.48	113.83	108.19	112.75
94.104	100.04	99.25	97.993	101.46	102.81	98.497	100.42	101	95.666	97.461	96.832	97.112	100.68	97.191	101.33	97.912	98.316	99.417	95.484	98.97	102.37	94.536	98.839	98.057	100.45	98.55	97.007	101.94	97.573	100.32	96.072	95.591	99.291	94.88	96.216	96.645	100.86	99.718	98.828	100.62	96.947	96.718	101.08	98.9	96.065	97.406	101.27	96.499	100.07
102.17	107.48	105.72	107.06	105.5	109.04	109.06	106.23	105.97	104.64	107.78	103.48	108.35	106.41	105.6	103.73	109.87	102.5	106.34	105.44	99.137	103.66	101.25	108.4	106.2	108.25	108.41	101.37	104.79	104.45	105.42	104.35	107.68	105.55	110.37	100.9	106.36	103.88	105.84	103.8	106.35	103.19	102.53	104.35	104.13	107.8	101.81	106.99	107.04	106.22
105.02	111.79	109.93	107.69	108.3	104.82	103.23	100.92	103.32	106.9	105.98	102.29	109.27	106.21	106.7	109.45	109.68	103.39	103.99	102.59	107.73	108.02	105.46	107.21	103.25	105.88	109.24	106.84	105.41	102.98	104.44	105.94	105.92	104.37	104.06	106.32	103.82	106.89	105.16	102.5	111.44	105.65	104.9	106.63	104.61	102.99	104.86	105.22	105.07	111.05
105.82	105.49	107.35	108.61	103.25	104.88	108.41	105.14	105.05	104.72	102.3	111.36	104.39	107.61	105.58	102.13	104.35	106.52	106.42	102.69	104.92	105.49	101.61	108.08	106.05	104.07	109.34	108.67	106.07	103.73	100.11	102.29	108.14	105.41	100.52	105.97	107.08	103.98	105.09	104.25	107.79	107.1	104.33	106.44	106.92	108.49	108.45	106.86	105.51	104.14
106.47	103.81	107.63	105.11	105.82	107.29	103.59	102.13	101.86	102.67	103.95	104.34	112.89	107.39	104.39	101.96	104.49	107.75	106.93	105.02	104.22	104.92	107.57	103.08	107.63	107.52	106.33	103.25	105.34	101.56	107.29	102.15	104.78	107.58	101.66	104.45	107.99	104.12	101.69	108.95	109.55	100.39	108.46	106.73	107.62	104.35	105.65	105.24	104.83	111.06
96.632	100.62	102.64	95.505	96.808	98.405	98.548	96.526	97.153	98.108	99.342	97.714	96.07	95.852	93.116	94.818	98.374	93.92	99.953	96.018	99.676	96.015	98.832	102.77	95.882	97.773	97.624	98.779	97.098	99.699	99.628	98.078	96.772	95.37	96.843	101.91	96.311	98.954	97.137	98.217	96.08	97.789	94.481	97.335	103.46	98.141	101.33	99.79	93.278	96.412
106.66	108.91	111.91	107.72	106.77	106.8	104.58	105.25	108.45	108.88	106.78	105.87	108.58	105.92	106.67	109.86	106.99	102.68	102.48	106.6	107.74	106.07	110.94	102.94	105.28	113.06	102.85	106.01	107.03	104.64	103.92	105	103.13	109.5	105.51	104.95	108.74	105.31	107.06	108.05	106.31	102.53	104.12	104.48	106.48	109.63	104.98	107.21	103.4	103.1
105.75	104.19	106.09	108.85	105.84	110.92	104.73	106.24	104.28	106.7	107.1	105.11	104.34	105.59	105.35	107.29	108.01	105.56	105.02	105.63	103.97	106.67	104.15	106.88	104.2	106.82	108.27	106.16	107.36	106.86	105.17	111.17	108.88	107.55	103.45	108.44	101.6	107.9	105.19	108.09	106.71	108.55	106.11	110.35	102.92	108.97	105.98	105.26	105.02	101.67
109.64	108.28	104.38	106.38	111.08	109.38	107.48	107.61	109.32	105.82	107.63	107.29	109.08	106.5	108.67	105.9	110.57	109.02	105.34	112.23	111.68	109.77	106.74	111.85	109.52	107.48	108.41	110.84	110.35	103.75	106.16	109.03	110.85	108.45	109.12	108.06	103.63	109.36	110.03	112.72	108.87	105.42	111.4	108.02	107.29	109.73	103.33	111.08	110.31	102.74
105.36	102.1	109.61	103.32	106.63	102.75	106.47	104.54	104.24	106.88	106.5	110.14	102.92	107.05	103.14	104.39	107.77	104.31	103.59	107.95	103.29	110.09	110.05	108.49	109.2	110.54	105.26	107.28	108.25	106.84	107.69	107.21	105.59	109.16	108.14	107.04	106.69	105.02	105.68	105.79	104.34	106.92	107.24	105.01	106.49	106.78	104.36	104.06	106.3	101.94
106.28	105.07	105.78	108.32	105.09	108.1	105.75	105.06	106.94	101.67	107.2	100.85	105.53	102.31	104.59	110.2	106.4	107.9	104.15	107.78	106.86	106.94	100.5	102.89	103.11	106.01	105.6	106.7	104.22	101.23	103.77	104.9	114.25	105.39	103.36	107.2	104.83	106.95	105.56	107.96	105.18	103.36	104.35	106.69	101.24	103.65	104.26	107.68	108.67	107.76
102.7	107.14	106.44	101.1	105.75	111.11	103.46	102.03	108.03	102.99	104.87	102.46	105.07	106.48	104.28	105.04	106.72	105.21	102.22	104.12	107.78	109.85	104.01	105.23	109.45	105.35	107.72	105.1	100.91	104.31	107.62	108.52	104.18	104.82	99.838	107.33	105.2	106.81	104.94	105.17	102.07	110.11	105.91	107.37	104.24	105.82	106.77	105.69	104.76	101.85
103.12	105.37	108.02	104.79	111.69	104.37	107.96	106.98	107.59	107.78	105.62	105.07	103.43	104.55	104.8	107.8	108.6	106.15	107.59	107.19	109.21	105.11	107.8	104.26	108.87	104.05	110.47	103.1	108.78	106.98	107.78	105.8	105.35	106.03	108.09	107.38	104.21	108.86	103.09	104.43	106.36	102.46	105.76	104.8	106.73	109.73	109.13	104.45	102.41	106.39
106.87	103.97	106.2	109.11	103.83	103.94	109.91	104.57	107.41	107.89	107.54	106.9	104.64	108.87	105.74	104.75	108.34	104.1	105.62	104.46	110.31	107.14	108.22	103.8	110	103.72	102.75	104.81	107.95	106.59	106.47	105.58	103.12	104.13	108.22	108.14	106.58	106.97	103.95	107.89	108.88	105.16	106.24	108.24	104.95	103.48	104.54	103.92	105.63	105.88
106.52	110.26	100.96	99.718	107.77	100.4	103.45	102.56	105.01	103.83	104.85	106.37	108.49	108.49	106.24	109.01	108.88	101.55	107.32	102.85	101.17	108.19	105.98	106.67	102.97	105.15	106	105.38	109.28	110.93	106.18	104.66	107.28	103.58	106.93	102.98	104.1	105.71	105.85	106.75	103.41	104.79	107.69	103.37	105.45	107.43	101.87	103.82	101.33	105.09
107.27	103.52	104.94	105.82	101.76	103.85	106.16	109.42	105.88	107.06	101.38	109.2	105.29	104.37	103.76	103.73	104.2	109.28	106.62	104.4	106.22	107.5	102.94	104.55	112.31	109.87	101.97	104.2	102.2	103.38	103.41	103.79	106.92	103.45	105.55	106.52	104.56	97.672	105.29	101.14	107.48	105.75	108.51	101.39	109.12	98.262	105.47	104.32	107.28	103.62
106.35	107.43	109.3	107.94	102.88	107.02	106.05	104.1	102.57	104.79	105.05	108.46	106.07	108.56	108.58	105.4	106.18	102.83	103.33	103.65	103.69	107.35	108.32	104.89	104.5	105.41	107.42	106	104.41	105.75	105.73	103.35	106.13	105.54	108.58	107.75	104.72	107.24	106.49	106.94	105.07	107.87	105.03	103.16	106.65	104.08	105.48	103.91	104.26	107.45
99.347	105.69	98.265	99.06	99.877	99.755	97.764	102.13	99.982	97.476	100.07	99.397	97.173	98.405	99.671	99.333	102.99	103.16	103.22	97.172	100.16	100.01	95.066	98.4	98.57	101.19	96.15	96.991	100.51	96.68	101.5	98.394	101.46	97.677	98.041	99.226	97.306	99.476	98.466	96.913	99.384	97.793	96.63	100.7	103.97	98.988	97.973	98.04	96.4	105.84
96.553	95.477	99.817	97.28	92.229	99.662	100.87	93.017	95.258	98.364	98.465	101.14	97.691	98.786	96.163	100.17	93.292	96.643	95.32	98.292	99.456	100.37	94.406	96.319	100.55	100.72	96.757	100.45	97.079	95.609	97.155	98.238	95.772	95.805	96.791	97.445	96.347	99.995	103.88	95.586	95.994	96.784	94.616	97.475	94.68	92.798	99.256	99.601	96.182	99.338
107.56	109.19	106.37	105.71	109.6	107.87	106.82	103.79	105.5	108.92	106.12	103.3	105.75	99.451	105.03	104.02	107.45	104.28	105.81	104.06	100.06	105.06	108.38	104.28	106.24	108.07	107.36	103.23	105.68	103.49	104.53	104.06	106.43	108.69	106.63	104.1	108.02	108.31	100.44	104.48	100.09	106.78	104.15	108.09	103.61	104.8	103.52	106.68	107.98	107.09
107.02	110.15	111.25	106.16	103.74	109.2	106.5	107.3	105.47	109.58	106.25	107.19	108.26	107.17	104.29	100.27	106.49	105.46	104.4	110.83	101.54	111.97	103.72	103.92	103.84	107.83	104.95	102.04	105.13	110.7	105.88	109.78	105.76	104.94	109.94	105.79	104.11	103.11	102.68	108.49	107.77	104.44	107.38	105.51	109.25	101.3	104.77	104.45	112.57	103.74
105.97	107.15	109.46	107.63	107.34	104.62	110.52	106.65	107.16	106.26	107.7	106.21	107.98	105.88	98.862	105.5	106.51	105.49	106.82	104.66	109.09	102.33	105.09	108.71	111.92	104.37	106.9	108.28	104.08	105.09	105.39	107.12	108.38	107.65	105.43	103.56	105.18	102.53	109.27	106.44	105.67	107.08	102.08	104.8	107.75	107.61	104.04	102.64	102.5	104.75
108.65	102.5	107.92	98.782	107.5	104.51	106.04	102.44	105.76	104.12	104.84	108.83	104.76	107.07	106.27	103.84	101.52	106.46	109.45	104.43	104.78	105.34	105.69	102.58	104.81	107.21	109.46	102.33	100.72	104.35	106.63	103.77	108.16	105.06	109.31	105.93	107.39	108.56	106.43	102.78	106.77	102.71	107.41	112.17	104.13	104.38	103.4	109.74	105.82	112.75
109.68	102.23	104.21	104.33	106.48	103.85	107.92	105.45	106.98	103.79	105.09	103.11	102.74	108.73	107.75	104.73	111.87	103.87	109.41	109.76	109.63	108.42	104.04	109.16	104.76	105.71	109.88	104.75	108.52	104.62	103.82	107.67	107.2	109.47	102.97	106.23	107.69	105.03	103.32	103.66	106.42	108.99	108.21	105.75	104.89	103.44	105.81	109.12	109.25	109.13
102.06	93.641	97.818	94.701	99.249	100.56	99.834	99.387	99.443	97.629	95.352	97.1	94.523	95.52	102.78	100.93	100.57	96.579	98.163	99.238	97.306	101.4	100.08	101.78	97.97	97.059	98.682	98.508	99.001	99.919	92.925	101.26	97.202	98.589	97.307	106.6	98.117	101.16	99.259	96.642	95.544	98.929	97.613	99.764	97.774	99.371	100.88	98.856	93.242	94.504
101.81	105.18	106.95	101.24	108.13	108.55	104.52	102.9	104.61	107.91	102.07	107.94	104.76	107.14	104.55	107.68	106.02	104.14	105.31	105.38	106.18	106.73	103.54	103.66	102.13	106.34	107.31	105.77	104.66	104.51	105.4	106.68	110.89	108.42	105.57	110.09	106.65	106.22	102.93	103.97	109.8	103.34	109.74	105.56	108.32	99.802	103.05	105.97	103.42	104.46
113.23	111.94	111.17	111.78	109.26	109.19	113.08	112.96	111.25	110.49	111.23	115.34	113.55	109.8	108.12	110.11	109.86	112.2	108.77	111.61	108.95	108.36	109.88	107.47	105.96	109.01	107.05	111.58	113.95	110.44	115.53	113.6	109.11	110.84	108.25	114.57	109.58	108.86	106.86	111.62	112.54	112.94	104.68	111.11	111.13	110.01	109.57	111.01	108.47	109.03
106.25	104.33	105.01	105.13	108.83	106.97	103.3	109.74	103.29	104.04	105.99	104.24	104.8	107.57	107.7	105.78	108.59	106.13	105.19	102.08	105.57	103.04	106.99	103.46	104.19	109.01	104.06	106.22	105.97	105.36	102.92	106.3	103.43	104.9	106.53	106.68	108.99	105.27	101.86	104.53	103.68	107.09	108.35	103.04	109.72	105.88	104.45	113.12	103.8	101.95
95.796	99.552	96.996	100.91	98.63	95.294	97.231	96.19	104.41	101.78	97.357	98.572	98.418	95.601	99.398	97.373	97.679	95.431	97.949	100.58	93.544	100.12	101.61	96.684	98.16	97.8	96.939	98.751	99.925	97.717	98.33	98.366	93.778	99.782	98.102	96.422	100.44	102.78	98.649	99.674	95.919	99.414	95.708	99.625	97.829	95.189	97.036	99.515	97.784	97.422
107.11	106.59	105.81	104.1	107.68	104.51	104.54	106.13	105.67	106.95	108.45	103.73	105.69	105.29	102.23	107.19	109.12	106.95	103.81	103.69	105.05	105.29	105.77	107.6	101.45	107.94	106.03	102.8	105.24	102.85	111.63	108.27	110.86	107.88	105.7	109.37	101.97	106.02	104.31	104.11	102.94	110.01	107.46	106.71	106.5	105.05	111.62	105.49	108.88	106.23
105.64	106.01	106.69	109.33	111.31	109.98	108.68	102.31	111.14	100.05	108.49	106.47	112.22	110.32	110.71	109.62	108.32	107.14	106.97	106.34	106.53	107.63	105.78	107.06	107.93	107.14	103.2	106.55	107.8	107.3	104.45	111.46	107.78	107.67	109.71	106.23	107.48	106.97	105.82	110.84	107.59	104.45	107.31	107.41	104.71	107.44	109.05	102.29	111.72	105.18
107.36	103.55	101.05	106.82	102.71	101.16	104.02	105.11	100.55	107.42	107.31	111.3	106.94	107.79	103.89	104.73	104.35	102.51	107.97	102.57	103.97	106.19	105.75	104.37	103.25	107.33	107.68	99.757	105.63	104.48	105.38	105.84	102.72	106.82	104.67	106.35	102.07	109.1	102.58	109.89	105.48	103.6	103.92	107	108.44	108.86	103.06	102.84	103.37	109.52
108.25	108.49	107.2	112.62	105.97	114.08	111.4	107.44	110.3	108.49	107.64	106.26	109.15	110.66	109.35	108.63	110.97	109.18	106.81	107.96	107.26	105.2	109.34	107.87	107.68	108.84	106.26	107.83	106.4	106.3	109.67	103.21	106.58	108.34	109.53	105.24	109.34	108.95	109.47	108.68	110.79	104.89	106.83	105.61	106.45	109.58	109.31	109.02	107.93	109.28
99.901	111.94	106.62	108.49	108.47	107.88	107.19	107.29	107.08	107.16	109.74	111.2	106.62	110.97	112.84	107.65	108.75	112.82	108.2	110.49	107.93	107.8	111.87	109.05	110.51	106.27	106.37	108.59	107.55	108.98	109.79	106.01	107.76	109.13	111.45	111.37	100.56	107.86	109.67	106.55	111.35	109.48	108.64	107.15	109.7	106.39	108.58	106.86	114.8	106.96
107.04	111.21	109.23	106.47	106.86	103.44	110.02	106.4	108.3	112.77	102.31	109.62	112.27	107.33	110.69	107.18	109.35	102.62	107.45	111.18	110.75	107.91	111.03	108.89	108.21	106.63	103.83	108.38	107.68	111.75	106.14	108.75	106.49	110.55	112.52	107.26	109.13	104.78	111.62	110.98	107.65	109.83	103.16	110.28	112.72	107.4	110.89	110.21	102.61	107.15
109.55	113.39	108.63	115.67	109.15	110.93	112.49	109.53	112.1	111	108.31	107.94	116.77	110.07	109.52	109.57	110.69	110.13	112.93	109.14	109.78	105.59	109.07	113.28	111.73	110.86	114.01	112.01	113.62	106.83	108.33	110.6	114.54	111.14	108.41	114.99	112.35	110.29	109.37	111.93	111.46	110.91	112.8	109.24	111.01	116.24	109.38	107.88	111.91	108.66
103.71	98.858	99.236	99.505	100.57	99.311	99.47	97.43	100.74	99.557	98.604	101.63	100.34	100.03	98.061	103.28	101.08	101.02	100.27	98.185	100.94	102.26	97.688	102.78	102.88	96.951	105.03	102.83	102.76	102.55	96.559	101.66	101.32	97.587	97.019	107.75	98.989	101.89	101.18	101.21	99.736	101.81	98.779	97.672	104.19	101.41	100.84	102.23	96.093	100.19
113.86	103.62	107.64	106.42	110	106.45	110.53	108.47	111.14	108.95	106.53	107.04	110.88	108.83	105.17	106.43	108.38	107.96	113.25	108.88	107.02	109.38	109.06	108.58	112.6	107.99	109.06	103.05	107.57	104.93	105.49	106.6	109.02	109.77	109.21	107.51	107.6	107.38	110.47	108.05	112.43	111.26	106.5	110.44	111.71	108.88	109.89	107.88	109.42	109.42
107.28	111.29	107.56	107.64	108.59	108.06	101.45	103.39	105.01	108.83	108.44	105.42	106.63	102.58	108.68	108.11	106.47	109.12	108.16	105.02	107.42	105.51	105.96	110.56	105.16	105.06	107.22	108.24	106.81	108.76	113.2	110.78	105.7	103.8	106.47	108.92	105.86	108.54	103.7	104.67	103.77	107	101.4	109.47	109.76	107.85	109.89	103.97	103.81	108.33
110.45	104.57	110.05	110.58	107.73	105.34	105.85	108.22	108.55	107.42	108.14	109.15	105.16	112.12	108.72	104.58	104.59	102.59	107.31	106.93	108.23	108.38	109.7	107.29	110.65	108.53	107.24	103.53	109.96	108.84	109.48	103.32	107.42	111.07	105.57	108.11	108.89	104.44	107.74	108.04	111.66	111.5	108.11	108.67	105.32	107.84	110.99	107.33	109.59	104.53
109.26	108.68	104.22	106.12	105.07	104.91	108.3	104.62	108.29	105.28	105.57	105.68	105.64	105.53	103.47	107.46	110.23	106.25	107.49	115.76	111.95	105.55	107.35	109.02	106.27	110.18	107.64	104.94	106.94	109.59	108.67	109.72	103.31	106.23	107.44	106.09	104.16	110.62	103.49	112.35	106.54	109.63	107.63	103.95	104.75	104.69	110.23	111.79	113.6	107.1
105.23	110.36	107.82	110.9	108.31	105.91	108.66	109.73	110.35	106.7	105.48	111.83	100.91	109.04	107.13	111.33	106.12	109.78	107.74	109.81	111.17	107.34	103.83	111.14	109.15	105.42	105.7	109.26	107.04	108.95	111.12	112.87	110.7	109	107.8	109.48	108.37	109.67	108.97	106.72	108.07	107.66	105.28	112.04	108.69	110.95	108.04	104.88	109.14	107.34
109.66	107.3	105.61	107.49	110.29	110.62	107.73	108	109.49	107	110.09	108.52	110.41	105.6	104.24	104.42	111.52	111.03	106.97	111.92	106.56	110.23	108.27	109.49	104.12	101.65	109.79	108.45	108.38	106.32	107.79	110.2	108.21	107.96	104.7	105.37	110.79	108.44	110.74	105.3	108.54	111.44	112.02	111.2	109.16	101.89	109.74	109.42	102.88	108.8
100.39	100.05	100.55	105.23	102.21	104.84	101.19	101.41	101.62	101.32	101.3	100.25	103.81	99.83	103.02	100.91	102.89	98.987	98.869	99.694	99.003	102.97	106.96	102.46	104.06	97.834	100.96	100.99	98.425	100.91	99.875	100.76	103.21	100.8	96.386	101.27	98.469	101.32	100.86	99.772	98.435	97.887	105.16	101.88	100.49	97.873	100.39	97.024	102.08	99.384
105.62	96.338	101.82	105.46	99.639	104.69	103.66	104.07	105.86	103.84	99.934	98.701	103.09	100.47	104.51	100.21	105.55	102.04	103.36	102.37	101.38	99.287	105.85	105.83	104.08	102.74	106.22	104.91	103.51	98.157	102.11	102.27	100.4	103.18	101.84	103.1	102.66	98.748	101.93	96.468	106.39	97.531	98.788	103.48	102.55	103.6	102.48	99.211	104.11	106.07
105.71	108.63	106.57	105.49	110.78	108.82	107.31	108.1	109.07	109.7	110.71	104.7	106.12	107.68	106.9	110.01	110.47	104.5	109.2	108.76	109.71	109.1	107.09	107.23	102.17	106.07	112.35	108.11	110.59	106.31	110.93	105.19	105.53	103.51	109.09	107.2	109.9	107.32	103.78	109.42	110.28	105.86	104.87	111.44	113.05	109.43	107.94	103.4	107.48	110.56
110.3	107.57	107.33	108.17	109.06	102.74	110.25	105.72	105.88	112.46	111.66	107.24	108.58	111.69	105.92	109.31	111.17	109.79	107.45	110.37	109.52	111.1	108.54	108.17	110.78	104.55	108.61	104.49	110.75	109.28	106.97	106.55	105.59	107.99	103.95	105.29	111.13	107.19	107.59	110.02	105.46	103.08	107.28	108.68	110.24	112.11	106.84	110.62	112.82	105.69
107.95	106.63	106.82	104.05	105.8	104.52	106.27	110.39	105.52	106.32	108.38	105.92	106.34	106.42	106.83	102.54	104.48	107.35	102.93	101.7	103.59	102.39	104.24	106.83	104.64	106.34	103.77	104.96	110.69	105.84	107.02	106.74	107.32	105.27	105.86	103.3	105.76	104.51	104.43	105.39	107.11	108.97	104.81	107.75	106.57	102.27	106.72	108.11	106.69	104.4
104.53	104.62	105.96	100.66	109.43	107.77	103.87	103.16	106.23	106.49	105.23	108.86	99.822	104.81	101.58	107.06	99.004	103.98	104.89	102.5	105.4	102.96	104.17	102.29	104.4	106	105.56	106.19	106.52	106.99	104.93	106.57	104.09	103.3	105.52	108.63	106.15	109.42	106.79	108.7	109.25	107.45	107.25	106.82	105.29	107.66	105.29	102.69	107.77	107.61
104.69	104.12	107.13	106.57	103.84	102.81	105.28	104.5	104.34	105.64	106.73	103.96	106.13	105.31	105.17	103.89	103.04	106.98	110.14	108.3	104.28	106.95	108.24	103.52	106.55	109.85	107.67	105.79	104.82	108.27	110.32	108.47	101.92	108.73	103.73	105.18	103.68	103.86	105.1	102.01	106	112.68	109.37	108.92	106.19	109.85	104.05	103.49	102.51	105.62
106.28	104.98	107.41	104.25	109.11	103.52	103.53	104.03	105.27	107.83	103.57	108.64	110.04	102.08	106.38	109.96	107.76	103.54	106.45	105.89	103.84	102.82	103.18	106.72	105.72	108.18	105.54	101.52	102.65	104.33	103.43	103.43	107.49	107.16	104.01	106.79	100.75	103.48	105.08	104.42	108.89	103.19	105.11	110.87	107.64	106.64	107.24	110.64	107.48	107.86
103.22	104.55	109.85	107.68	108.29	103.53	106.54	104.55	110.26	109.23	105.98	105.59	106.94	109.29	108.7	105.6	107.93	104.43	107.35	102.64	110.06	108.29	112.37	108.49	107.49	106.9	105.03	104.88	105.73	108.24	106.08	105.78	105.91	102.13	107.48	105.89	106.27	111.77	108.99	106.13	104.62	108.43	108.1	101.88	107.73	105.83	106.76	106.36	102.21	107.29
110.15	108.88	108.34	107.29	111.78	108.13	105.34	106.15	107.38	113.09	109.55	107.76	110.35	108.77	109.6	107.07	109.42	111.23	108.66	113	108.53	107.74	109.35	107.85	105.77	109.85	108.1	106.3	105.62	106.64	109.25	106.64	108.78	110.54	108.36	104.09	108.75	107.34	104.86	109.14	107.64	106.03	109.08	108.42	111.46	110.96	103.61	109.28	108.72	112.75
109.19	112.23	108.75	105.04	105.78	111.08	103.53	107.23	102.48	106.83	108.32	108.63	109.22	104.43	112.76	106.66	104.32	108.61	105.03	109.17	104.69	107.71	105.76	110.57	112.64	107.91	103.62	109.56	103.03	109.29	108.53	108.41	110.11	109.56	105.73	112.89	105.71	105.86	108.36	106	104.65	107.7	104.66	105.89	111.83	107.49	105.87	111.95	104.93	107.59
103.7	100.95	105.35	105.6	107.47	109.97	108.54	107.21	106.92	107.56	104.63	101.37	104.82	106.78	105.49	106.28	103.58	105.16	108.7	105.51	106.82	104.06	106.45	107.95	110.23	104.65	103.61	109.46	106.94	105.62	106.19	109.1	106.83	104.47	104.78	105.89	106.07	107.36	112.88	110.74	104.8	108.07	105.59	107.71	108.09	108.57	109.62	106.6	104.76	107.76
103.05	97.525	99.412	96.378	101.84	100.24	100.5	100.29	102.44	103.6	98.429	99.89	98.308	97.746	99.914	97.925	92.085	98.969	100.19	99.633	101.63	100.88	97.843	94.274	100.2	104.49	104.23	100.94	98.775	98.453	98.929	102.51	100.01	102.66	96.521	100.87	102.6	102.2	94.982	96.134	97.427	97.237	100.9	96.395	104.4	95.583	101.9	99.137	102.6	99.657
108.68	106.69	102.05	102.96	104.9	105.27	104.51	101.71	102.91	104.47	107.36	104.07	102.38	104.03	106.15	103.42	105.63	112.86	101.29	109.12	107.05	98.242	108.87	103.46	105.85	104.86	105.43	107.5	103.94	108.74	107.51	106.32	107.04	105.78	104.13	107.73	107.68	103.8	105.79	108.9	106.26	106.64	107.53	106.43	104.83	108.68	105.17	102.12	105.7	104.71
105.61	103.24	106.37	106.54	102.39	107.22	106.27	106.43	105	108.48	104.07	103.96	105.15	109.18	105.12	104.92	104.84	103.97	110.07	105.59	105.33	107.01	109.04	101.95	110.81	102.21	110.92	111.23	105.61	105.72	105.96	104.39	105.38	108.22	106.69	104.56	109.3	112.93	107.05	104.55	108.35	106.66	108.12	104.37	109.63	106.02	111.16	109.8	106.24	104.13
107	107.38	109.58	107.19	109.41	107.19	108.01	106.75	106.12	108.92	106.22	104.28	111.05	110.94	109.96	110.86	106.84	106.88	107.12	106.72	107.37	104.76	105.2	110.68	106.67	106.86	111.56	112.12	107.37	107.98	107.95	104	109.67	103.23	105.98	108.95	114.16	106.45	110.8	110.92	105.8	104.92	108.93	109.22	106.96	105.98	105.04	113.44	106.09	109.24
109.41	106.08	101.94	105.1	101.23	103.32	97.976	103.01	103.53	103.01	105.2	104.43	99.892	98.358	101.55	102.56	101.85	101.6	98.916	106.08	105.44	104.33	98.324	101.43	103.3	104.12	100.7	99.594	103.84	103.95	105.46	100.9	104.01	105.41	99.424	104.97	101.04	102.04	103.06	105.38	96.294	104.2	102.59	103.85	100.88	102.87	100.85	108.97	103.12	101.92
102.4	104.95	110.05	106.94	102.85	104.15	106.79	106.71	102.72	109.24	110.7	105	101.85	102.42	106.79	106.49	103.23	105.46	109.72	105.33	107.89	108.2	106.76	112.02	101.72	104	106.81	107.73	107.61	109.67	108.15	104.99	108.98	109.33	104.21	105.54	108.02	110.16	103.22	105.78	111	107.66	105.01	108.78	110.87	105.74	111.98	107.23	103.14	104.09
96.152	103.8	101	90.561	99.699	96.724	96.382	96.783	103.56	97.96	94.985	95.657	96.14	103.88	96.56	100.45	99.747	100.79	96.324	95.493	97.916	94.684	91.764	100.76	97.33	97.819	100.85	104.67	102.78	101.62	93.883	102.59	100.16	99.774	94.201	100.93	101.76	103.86	98.769	100.8	100.08	96.094	98.284	97.775	94.908	95.527	96.896	103.42	101.16	97.31
99.745	104.31	101.96	98.851	100.91	102.75	99.873	100.2	98.028	99.926	97.729	101.3	99.719	99.441	101.91	103.87	101.25	95.889	100.26	100.64	97.272	102.31	104.3	103.84	103.79	104.56	101.62	105.31	99.724	100.92	102.85	101.08	98.116	99.112	94.791	99.118	100.42	103.35	99.381	102.13	96.535	102.46	104.72	100.6	102.39	100.25	99.467	104.04	95.581	102.12
107.38	109.55	104.41	105.58	109.83	108.28	108.91	111.62	109.65	107.64	106.72	110.34	108.68	106.79	108.89	108.75	108.39	107.83	110.29	107.64	102.31	108.12	107.96	107.08	108.31	106.17	110.91	110.06	103.67	107.11	107.56	106.25	111.44	112.38	111.91	107.29	108.99	109.28	105.24	110.08	110.78	110.39	105.44	107.79	103.06	111.04	110.57	108.03	112.34	109.77
102.73	104.53	110.23	105.25	102.62	103.37	100.67	104.79	105.1	103.73	105.38	107.6	105.75	109.79	105.41	105.34	104.46	103.6	104.9	105.65	103.94	107.87	106.01	106.61	104.9	104.15	106.16	106.96	104.31	102.52	101.87	108.41	105.51	105.46	109.51	106.44	111.61	103.78	106.65	106.41	107.69	106.85	108.6	101.63	106.21	102.03	103.51	101.06	103.7	106.63
104.57	109.49	107.07	107.39	104.2	108.87	104.82	108.14	103.45	104.55	104.78	101.46	105.56	106.2	106.87	107.52	107.8	103.19	107.97	108.79	106.12	103.79	104.59	107.8	106.37	108.49	103.13	106.41	108.27	106.34	105.27	105.01	107.88	106.63	104.12	107.5	101.73	108.12	102.89	103.77	107.87	103.26	106.03	108.01	108.94	109.42	100.28	107.94	105.58	106.39
108.76	106.39	105.89	106.1	105.63	103.67	102.79	104.14	105.14	105.13	103.45	104.24	102.99	110.55	102.26	106.78	108.05	106.43	107.5	108.13	108.6	107.04	104.99	105.96	106.16	102.14	101.77	103.63	108.22	108.64	106.02	109.2	106.23	107.93	111.73	106.74	107.36	106.16	104.79	105.27	104.35	108.05	109.23	110.25	107.6	102.7	108.79	109.39	107.35	106.71
109.4	106.12	104.04	101.55	104.74	103.5	102.41	106.5	105.91	105.44	108.09	108.23	106.2	103.98	101.78	101.97	106.8	105.23	104.73	105.85	107.73	111.31	108.59	105.19	105.22	105.81	107.49	103.42	110.58	106.15	109.03	104.54	104.33	107.39	105.67	106.54	105.72	106.46	104.91	104.42	108.16	107.73	107.39	103.26	108.01	105.12	104.26	105.42	105.29	103.95
112.28	109.83	111.49	104.03	110.1	109.46	109.55	109.83	106.31	109.97	102.4	109.93	109.91	110.32	113.02	109.53	108.4	105.83	106.95	108.04	109.45	107.35	106.78	108.29	105.97	111.75	110.72	104.33	105.55	112.6	116.57	109.45	107.56	108.68	107.43	105.5	103.53	109.79	106.69	110.61	108.62	107.49	107.68	105.13	104.78	104.59	110.87	103.6	107.33	111.16
95.222	99.14	95.177	96.971	99.088	95.88	97.247	98.428	97.984	93.836	97.203	101.69	97.968	99.693	98.564	99.524	95.387	96.956	98.103	97.281	93.168	95.574	101.06	94.427	100.48	98.443	99.35	99.255	98.672	94.228	98.509	96.139	94.703	99.157	99.982	95.434	95.581	98.859	95.217	101.85	99.332	103.33	100.17	94.182	100.25	98.878	100.32	99.079	98.69	93.299
107.69	106.13	103.52	107.63	106.98	105.49	106.85	105.91	104.51	105.35	107.65	106.07	108.27	107.73	105.33	104.48	106.64	106.43	101.86	103.4	107.91	106.64	104.64	105.72	104.99	105.82	106.32	103.35	104.54	110.65	105.49	105.39	103.64	108.75	105.79	102.09	104.53	105.11	104.53	103.7	104.59	104.79	105.67	105.41	107.43	105.51	102.74	108.16	109.28	108.22
111.05	109.14	109.75	110.79	109.3	114.41	114.5	113.77	111.94	113.48	111.98	105.5	110.03	108.35	105.65	117.12	113.06	109.75	106.76	111.79	104.75	110.8	111.41	109.18	115.15	108.55	110.93	110.1	113.3	112.96	107.76	112.72	109.58	110.81	108.85	112.75	110.13	110.98	106.66	111.07	116.18	116.07	107.62	107.5	111.73	106.55	112.73	111.76	111.92	109.47
109.4	106.35	106.13	102.25	111.49	105.98	109.83	104.33	109.19	104.32	108.17	105.31	105.22	105.84	104.25	108.84	108.64	108.45	108.11	106.73	108.78	102.93	105.88	107.13	108.63	108.91	107.38	102.18	110.17	102.33	102.38	104.95	104.97	105.14	107.13	105.75	107.1	107	107.01	108.34	102.48	101.49	106.05	108.88	107.06	105.68	108.39	105.48	106.01	108.77
104.24	107.98	107.29	106.94	103.74	104.68	104.37	108.13	104.93	109.04	104.57	104.45	105.81	102.94	107.79	104.89	105.47	110.73	105.22	105.56	107.62	107.75	103.66	109.65	106.61	105.24	106.3	110.26	104.87	109.13	112.33	108.07	104.83	101.31	107.7	102.88	106.43	106.28	105.21	103.82	104.62	103.89	106.31	105.92	102.57	104.64	107.52	104.61	106.45	105.59
108.27	106.27	107.82	102.42	106.65	109.61	107.56	101.71	105.43	105.24	108.2	105.16	107.05	106.72	106.33	108.71	106.77	108.33	108.31	111.11	105	105.25	102.79	103.84	107.91	108.39	111.97	106.48	107.96	106.44	104.89	108.38	106.19	103.43	100.8	108.06	111.25	104.96	108.28	104.23	109.8	107.74	103.86	106.62	105.96	115.79	104.35	108.04	106.78	108.64
103.22	102.89	105.12	108.58	109.79	107.94	110.4	102.35	108.19	108.33	101.41	108.83	107	110.34	107.44	106.12	105.29	110.26	102.02	107.05	103.68	108.6	108.67	111.41	105.43	106	104.59	108.1	99.409	108.04	109.49	105.4	109.03	104.32	107.79	111.73	104.23	104.09	104.94	105.72	108.21	107.56	105.36	106.49	110.39	105.54	106.19	104.3	107.06	109.66
108.17	108.52	108.6	109.67	104.73	109.2	116.17	110.01	109.26	107.44	109.88	110.13	106.92	111.2	110.25	105.44	108.5	109.11	105.91	105.18	110.3	109.47	104.31	112.99	105.83	108.21	102.1	103.8	105.84	112.73	104.67	104.04	112.73	104.37	105.9	110.86	106.94	110.29	104.21	109.48	107.88	110.4	107.9	108.83	111.11	108.69	109.33	107.97	108.98	103.8
103.85	106.85	111.66	107.32	103.35	100.29	103.84	109.65	105.51	102.55	105.43	103.11	104.47	105.38	102.87	105.8	100.51	105.2	104.53	103.16	104.43	104.89	109.21	105.01	103.65	102.96	103.5	104.18	106.44	102.67	103.77	106.95	108.31	105.05	108.66	105.65	103.23	105.26	108.89	104.32	107.61	106.47	105.12	109.44	106.05	105.26	107.45	103.82	101.29	105.75
97.813	100.07	97.164	99.02	99.378	100.07	104.23	102.88	98.229	101.01	100.64	98.483	105.49	100.19	101.97	94.451	100.15	99.139	97.368	99.667	93.066	97.422	98.448	105.32	100.08	100.75	98.584	104.32	96.218	101.38	95.554	99.628	103.25	100.17	99.779	99.469	98.288	104.78	98.416	99.426	100.83	99.96	97.532	100.84	102.7	98.894	98.86	102.99	102.47	100.97
98.81	98.928	97.058	94.985	94.456	98.848	99.562	101.46	99.564	98.635	101.42	97.001	100.05	98.353	99.803	101.92	95.707	99.092	97.146	97.559	96.786	98.786	97.967	103.13	97.706	96.52	96.436	96.475	94.982	99.74	98.147	98.725	98.814	97.04	98.842	97.376	94.709	95.648	98.906	97.761	101.85	99.064	100.4	99.707	98.034	95.101	97.523	101.76	97.69	95.442
106.67	109.26	107.63	108.96	111.41	108.68	108.86	108.82	107.92	105.96	108.84	106.68	107.37	107.07	105.44	108.69	112.94	103.85	108.41	109.21	105.84	110.11	109.41	104.96	108.41	108.12	106.77	107.99	106.88	108.01	101.7	109.96	109.81	108.08	108.48	107.8	106.25	107.08	109.49	106.95	106.9	104.78	110.88	107.58	110.16	108.38	101.17	108.51	109.96	104.56
105.34	105.28	106.62	105.83	107	107.36	106.02	103.05	105.23	109.02	106.62	102.04	105.97	107.57	110.16	105.24	106.43	104.75	102.16	104.88	104.88	110.23	107.52	111.09	104.92	107.37	103	103.79	104.62	104.98	105.95	107.86	109.35	101.3	101.23	105.15	104.11	107.53	104.34	108.2	106.85	103.89	107.08	103.02	101.87	110.97	106.28	104.53	106.04	104.32
111.67	109.29	105.44	113.66	111.95	113.07	113.88	104	108.46	111.31	111.15	108.6	110.95	106.13	111.22	109.63	111.37	109.61	113.27	108.74	110.99	109.37	108.39	109.42	115.68	107.02	107.77	107.99	104.5	112.47	111.44	109.66	111.21	105.98	111.43	109.27	113.42	111.17	109.96	112.1	112.7	110.04	112.01	111.37	111.62	108.95	107.4	109.55	108.02	113.16
105.44	107.31	109.44	106.66	105.53	104.26	111.57	107.88	106.84	107.96	105.23	103.74	104.04	107.61	107.49	109.29	107.71	107.78	108.42	107.47	106.86	109.76	108.84	106.24	108.56	106.25	108.76	106.09	107	105.32	107.61	111.87	104.11	110.21	104.64	106.69	107.19	108.43	105.3	110.66	110.81	108.84	110.96	103.39	109.13	104.58	111.85	110.35	108.45	104.41
111.35	100.59	110.26	108.09	106.19	105.59	108.79	101.36	106.07	103.71	108.1	109.56	103.99	107.95	109.53	108.95	109.01	110.09	110.62	110.14	106.05	108.32	110.68	107.23	104.4	101.63	107.99	108.03	108.57	103.8	108.03	107.13	107.38	110.49	106.6	107.79	109.38	108.34	103.72	107.61	106.31	113.94	109.19	110.82	104.65	106.14	105.77	105.3	111	110.36
99.483	102.76	101.42	99.063	95.907	101.6	96.236	97.042	105.63	97.201	100.55	100.22	100.9	101.58	104.72	99.996	98.12	101.16	100	97.296	101.8	103.01	101.41	97.458	97.888	100.18	101	99.892	98.956	102.56	97.076	97.885	103.68	98.351	101.06	96.663	101.29	101.58	101.16	100.25	97.554	100.52	99.971	100.61	99.541	105.11	98	99.513	97.128	102.03
108.7	106.86	104.05	105.02	104.44	103.33	111.28	107.7	105.54	109.69	107.64	107.3	103.9	110.45	110.14	107.33	110.55	105.71	107.46	110.28	107.18	102.05	106.36	110.47	107.38	106.19	108.35	110.06	105.4	107.29	109.74	110.31	108.79	106.25	106.89	110.26	109.18	108.78	109.76	106.4	103.26	109.81	105.73	111.3	111.05	104.46	109.18	111.54	103.78	107.42
99.132	99.357	97.321	96.449	102.17	99.212	100.36	101.95	96.55	95.658	99.85	98.262	95.062	102.18	101.86	100.76	97.555	96.61	96.877	100.8	100.85	96.105	95.314	96.793	95.452	96.771	101.46	98.211	95.085	99.147	100.72	95.912	96.234	95.868	100.99	97.064	100.51	98.03	97.281	97.163	100.41	96.198	100.24	97.579	97.157	97.432	99.537	100.54	98.819	98.54
103.78	111.21	103.48	107.44	107.67	104.77	104.08	106.57	109.3	104.77	109.23	106.9	108.53	108.43	103.25	106.13	109.18	102.21	104.81	104.88	107.85	104.76	104.63	106.89	103.8	110.52	106.83	107.1	106.13	104.45	101.7	106.95	105.27	106.09	108.99	109.81	105.4	107.72	104.04	109.7	100.02	110	107.46	105.77	103.15	104.78	107.26	110.62	108.71	106.54
109.77	113.28	101.79	109.34	110.11	112.81	104.6	108.42	108.59	107.57	109.02	107.27	105.58	107.03	105.37	109.28	108.53	109.86	110.41	107.42	113.61	106.84	107.94	108.86	109.77	107.13	108.04	111.9	113.47	107.87	107.6	107.5	103.67	113.45	104.31	104.78	108.09	109.37	109.62	108.1	106.38	112.5	109.67	110.79	112.03	106.72	109.17	103.2	109.76	108.37
103.35	99.859	97.763	101.39	99.939	100.95	100.55	100.06	97.078	102.28	98.28	100.04	103.97	103.59	101.54	99.632	96.39	100.59	102.75	104.29	104.46	103.04	103.14	104.35	104.25	98.137	101.89	99.939	104.74	99.885	98.661	105.46	94.294	101.46	98.64	103.67	103.8	100.24	104.23	98.786	99.259	99.16	100.08	103.53	100.84	103.61	100.88	102.64	102	100.23
108.05	109.99	108.2	106.98	105.43	110.56	106.63	104.95	108.53	107.16	106.52	110.79	108.63	110.3	110.38	108.51	110.37	106.57	108.48	103.16	106.12	106.9	112.44	107.86	110.4	107.51	112.79	113.36	106.85	112.16	106.01	110.35	105.71	107.64	110.25	108.95	106.54	105.75	108.65	105.81	112.01	109.14	106.5	109.22	109.59	109.76	108.87	112.55	105.11	108.5
95.912	94.426	101.97	98.941	99.47	100.95	99.121	96.266	94.871	99.136	96.656	95.515	96.686	99.43	99.82	99.409	99.241	100.62	97.805	99.353	101.14	100.78	95.081	99.263	94.957	92.898	95.132	101.71	99.463	92.675	100.44	100.8	96.896	100.76	98.204	99.295	96.347	98.516	98.346	99.112	99.129	93.209	95.997	99.065	98.32	95.126	96.757	95.011	99.483	97.325
103.71	105.88	106.47	105.03	105.78	102.58	104.44	105.38	104.87	107.54	104.79	109.16	108.59	106.07	104.74	102.96	107.62	109.2	105.18	109.81	107.65	106.07	105.08	102.85	110.64	107.52	104.75	106.49	109.54	107.59	106.52	101.75	106.3	108.24	104.26	102.91	106.72	109.67	103.01	104.08	103.01	101.01	105.53	102.08	100.73	105.65	103.15	108.76	106.33	104.89
106.3	111.77	106.61	112.01	104.7	108.04	108.51	106.95	107.23	104.08	105.11	108.43	107.65	103.86	107.68	108.32	110.41	102.43	108.7	104.23	105.17	104.33	103.62	105.09	105.92	108.55	108.6	105.01	108.69	103.66	107.4	105.83	104.41	106.29	103.59	106.26	108.03	107.04	105.73	106.38	94.965	104.51	104.76	107.75	106.64	107.73	109.45	108.32	109.56	103.05
101.02	109.49	105.94	105.05	107.27	104.58	108.55	109.32	108.98	101.92	104.41	104.27	107.49	106.81	110.57	108.94	107.09	102.54	106.24	105.02	104.79	104.25	106.06	101.97	101.36	103.13	104.72	104.03	103.84	105.96	108.31	107.42	109.07	105.03	101.79	99.851	106.49	104.11	106.93	105.49	107.13	104.55	107.37	105.02	104.97	108.48	108.53	108.48	107.81	103.09
103.89	103.88	106.66	104.5	102.27	108.47	104.41	108.01	105.66	105.9	104.49	109.1	102.93	102.86	108.89	108.14	105.8	108.28	101.68	108.37	101.76	102.07	103.03	105.68	106.61	107.19	107.4	111.91	108.83	104.48	103.55	108.12	105.41	106.7	106.59	109.42	101.11	104.65	107.45	107.54	106.92	104.49	106.47	106.21	110.67	106.57	105.11	106.5	106.42	105.76
98.793	99.696	99.025	101.29	95.831	98.554	97.669	98.882	95.012	95.964	94.905	99.104	95.384	96.825	98.074	101.45	98.275	102.91	96.548	98.758	99.2	97.999	94.078	100.91	100.4	100.52	99.254	100.79	95.61	95.638	98.043	97.28	102.02	102.81	97.75	101.1	99.951	101.04	100.52	100.95	96.223	99.843	97.195	93.396	97.351	99.019	98.137	97.099	99.104	97.941
99.512	96.613	95.17	98.873	97.195	98.494	102.35	102.22	98.957	99.562	104.36	100.19	101.07	97.653	99.853	101.34	99.261	99.932	95.339	103.16	98.48	96.004	102.24	97.464	99.758	99.471	97.412	96.605	100.64	95.895	94.577	98.206	97.799	97.395	93.553	98.344	97.25	93.752	98.951	98.145	97.97	101.73	96.028	99.579	98.343	100.28	96.154	96.455	97.728	102.01
105.49	112.45	102.45	108.71	109.48	99.015	105.01	101.9	103.92	102.66	106.28	100.64	107.73	98.524	103.85	108.92	109.08	104.65	109.12	108.98	99.253	111.08	105.08	101.25	104.97	107.48	101.92	109.96	107.46	107.96	104.19	108.41	100.14	109.1	104.89	107.01	102.16	107.01	107.41	106.28	105.81	106.75	110.88	103.69	108.82	106.64	104.56	107.91	105.46	103.92
102.31	104.02	99.548	106.97	103.06	104.12	100.4	100.24	100.36	103.49	97.702	104.52	103.32	99.049	106.66	104.1	102.54	107.86	101.46	101.82	102.17	103.31	101.09	103.99	101.52	107.1	103.72	100.22	104.95	104.12	99.044	106.57	99.17	104.92	106.73	104.36	102.88	103.18	101.28	107.01	105.51	104.71	104.1	100.01	99.171	104.31	100.34	104.4	97.143	100.99
104.44	106.68	106.52	106.9	106.22	104.71	102.49	107.47	101.08	104.17	108.21	100.33	107.01	107.13	103	107.87	103.8	104.75	106	104.78	105.73	106.47	103.71	106.47	104.06	104.24	102.9	106.34	109.86	109.52	106.03	106.5	104.8	104.05	104.38	108.38	108.33	106.47	103.61	103.09	104.22	108.42	103.37	107.7	105.14	107.68	104.92	104.67	107	104.91
93.991	100.31	99.743	97.285	97.652	96.914	97.052	100.33	96.292	95.876	96.567	98.31	100.31	100.35	95.672	97.511	96.556	94.717	96.006	94.118	101.92	93.823	98.625	95.786	101.29	98.469	98.735	97.524	101	101.58	97.984	97.03	96.102	96.094	102.17	99.911	97.852	99.585	100.76	100.54	99.759	97.338	95.564	99.408	104.37	97.397	99.131	96.253	101.25	96.064
96.931	98.985	101.01	95.85	101.47	102.39	98.345	99.4	100.41	102.8	101.58	95.534	101.25	102.07	96.285	97.604	98.082	97.079	94.874	101.37	99.87	98.631	99.773	101.14	98.191	102.24	99.096	99.913	98.486	99.883	96.432	102.32	104.47	100.78	97.266	97.767	100.81	99.396	99.05	97.078	97.045	99.55	100.83	95.723	98.988	100.5	101.41	98.798	96.973	98.24
101.76	102.57	96.443	100.51	102.96	98.215	99.775	93.728	95.931	95.592	96.327	96.827	99.606	96.263	97.693	98.475	101.16	101.42	99.191	98.323	101.82	98.992	97.936	99.3	98.259	100.74	98.54	96.537	100.62	98.329	99.097	98.19	101.12	95.854	102.4	99.564	100.64	104.23	98.194	97.376	95.95	101.3	102.28	95.273	98.132	99.002	96.847	95.495	95.497	100.92
105.81	110.36	106.87	103.54	107.8	108.83	103.32	107.38	107.18	105.1	106.41	103.49	104.43	107.07	102.63	104.9	104.57	104.62	97.78	101.77	105.96	106.72	104.53	107.68	107.35	110.51	103.21	107.82	103.6	100.7	109.36	104.7	107.37	107.91	102.3	108.23	107.42	107.92	105.77	107.42	101.64	107.69	103.71	103.99	112.7	106.44	108.6	106.12	106.64	105.67
109.09	107.94	107.42	102.72	106.38	107.12	109.88	106.34	109.29	110.55	109.29	110.7	105.28	106.19	108.54	105.85	105.44	109.34	105.65	107.24	112.58	107.13	110.11	105.24	109.08	107.49	107.74	106.45	106.31	108.93	107.49	105.41	108.73	106.28	109.35	110.94	108.82	107.01	111.16	110.57	108.63	109.05	110.2	107.36	106.75	109.22	103.98	106.5	109.44	108.59
93.04	100.12	93.783	99.688	99.78	96.12	95.724	92.523	94.721	103.29	98.206	94.598	97.471	100.41	96.557	96.584	99.062	99.499	94.172	98.509	96.949	96.699	100.9	98.029	101.24	96.98	98.639	98.874	98.457	101.05	102.86	95.216	100.16	95.738	99.705	92.995	98.015	97.091	96.863	93.699	94.707	98.012	96.585	103.1	100.01	97.617	100.09	96.41	99.213	100.09
105.34	109.97	106.27	102.53	107.17	106.22	110.83	109.95	103.93	108.07	102.43	105.21	108.44	108.06	104.31	105.29	108.08	109.35	108.14	106.71	104.6	105.5	104.23	106.79	111.13	107.17	104.76	105.11	108.98	105.52	106.16	110.22	108.03	108.36	106.95	110.37	104.81	106.69	102.4	109.15	110.67	105.35	106.7	108.37	109.9	106.07	111.11	105.92	107.96	103.11
105.03	108.78	107.84	102.78	105.96	108.24	110.39	106.22	104.86	106.08	103.96	104.41	105.08	104.17	107.13	109.37	105.62	107.01	112.62	103.51	105.74	100.3	109.46	106.99	106.98	104.53	105.47	105.68	106.07	105.27	106.95	104.61	107.54	102.83	105.11	104.42	105.05	104.54	104.59	105.68	106.37	103.49	102.42	104.07	102.52	102.32	103.11	105.6	102.31	107.78
104.71	103.72	104.8	107.67	108.91	111.29	106.32	107.1	103.42	101.45	107.76	107.02	104.32	103.35	104.76	103.89	106.98	106.65	106.19	103.09	109.15	109.16	106.16	104.12	105.38	105.12	103.2	105.79	107.13	104.62	103.3	103.34	103.42	105.97	106.85	102.16	105.17	105.98	105.54	106.05	103.55	104.45	105.87	106.33	106.87	104.23	107.46	106.52	103.17	105.82
104.1	101.08	107.47	109.44	107.6	106.36	112.65	110.59	105.37	106.71	105.26	105.56	106.53	104.39	108.8	105.84	109.15	109.31	107.28	106.28	108.44	110.46	104.26	100.31	102.53	108.7	106.42	104.87	105.69	107.77	106.4	107.67	107.55	106.41	104	102.71	108.41	110.52	107.7	104.18	107.19	109.01	104.54	105.56	109.65	106.9	105.36	104.55	108.82	106.93
105.3	102.6	105.26	109.41	104.97	107.72	106.32	105.04	106.4	101.67	108.43	103.56	107.01	100.15	105.75	107.49	103.57	107.33	106.88	112.03	104.5	105.93	108.01	104.2	106.94	105.93	104.57	106.02	104.68	103.63	103.76	107.86	103.63	102.42	104.74	107.19	108.84	103.47	103.28	110.16	106.34	104.52	103.72	105.82	103.93	105.05	101.35	108.55	102.51	106.71
103.85	112.35	105.16	106.11	109.51	105.89	103.32	109.1	104.25	104.93	107.12	107.76	108.85	104.39	103.48	106.09	107.15	104.44	109.01	107.04	106.11	108.01	102.74	102.95	109.43	104.9	105.59	106.94	101.56	108.51	106.06	103.87	106.57	109.31	109.42	109.59	108.84	104.69	110.94	110.52	102.42	104.93	104.78	109.58	107.53	107.45	103.32	109.09	97.968	106.92
104.93	98.689	99.007	97.8	98.322	100.3	101.69	102.28	98.164	96.036	99.283	95.593	99.004	98.28	97.529	102.97	97.239	101.95	101.49	93.275	95.501	100.42	99.538	100.75	99.821	99.606	93.918	97.002	98.608	97.228	95.966	98.44	99.662	99.52	96.42	97.871	98.396	97.304	102.4	95.247	98.735	100.62	97.459	97.034	99.529	95.545	101.42	96.768	99.717	100.55
105.91	104.74	107.04	105.84	110.79	101.03	104.72	103.57	102.12	107.3	101.15	105.58	107.8	111.63	107.74	105.97	101.32	105.95	107.06	107.75	106.29	105.56	107.05	107.33	104.94	104.93	103.83	105.65	105.37	103.61	102.68	107.19	104.95	105.69	103.81	105.25	107.01	103.67	108.87	105.28	105.17	107.58	107.99	105.87	105.81	104.55	103.14	107.76	104.08	107.81
105.33	106.49	107.21	105.96	108.51	107.89	107.25	104.98	108.58	106.14	109.62	109.71	106.97	104.96	108.9	106.95	107.03	109.9	104.97	110.89	106.42	107.23	105.64	104.31	105.74	112.42	108.08	107.85	108.79	110.24	110.1	107.45	107.17	108.36	106.37	108.18	110.63	110.06	109.52	110.49	105.79	107.97	111.62	110.66	108.02	104.69	107.03	109.02	111.43	109.27
106.81	108.65	104.3	103.7	105.71	104.36	109.35	109.65	104.42	106	100.64	109.08	103.78	104.97	105.8	107.56	101.33	101.73	108.92	108.39	106.36	105.31	104.77	104.81	104.58	103.26	104.28	103.6	106.18	111.67	105.3	98.696	103.38	101.65	106.55	108.73	102.65	111.12	107.45	109.23	112.23	106.54	109.45	106.55	105.67	101.18	101.81	108.3	103.94	106.23
99.042	100.21	104.92	99.908	99.159	98.721	103.44	97.94	97.5	99.306	97.992	100.18	97.796	101.06	99.574	96.613	97.467	97.525	98.969	100.94	98.583	101.14	101.32	95.668	95.432	98.664	96.402	102.61	95.578	99.074	102.1	98.962	95.327	102.8	101.02	98.619	100.69	98.747	99.793	100.41	105.19	104.62	97.105	99.266	99.511	98.469	104.11	99.274	102.8	102.4
105.54	105.33	106.02	105.67	103.78	105.08	108.2	105.76	106.45	107.78	103.02	109.4	108.45	103.92	100.48	101.94	107.66	105.46	107.14	108.05	107.67	106.08	101.98	108.14	107.72	101.85	105.07	101.54	109.08	109.11	107.16	106.91	105.26	104.65	109.44	106.69	100.65	105.31	107.63	104.01	107.09	107.53	108.13	105.36	103.22	100.93	102.48	104.7	106.32	104.93
104.37	110.26	103.85	103.81	108.75	105.4	109.72	102.4	103.41	103.82	107.62	107.68	104.25	105.93	107.91	98.842	107.92	102.98	102.73	106.24	109.63	105.82	107.74	104.96	106.54	105.2	105.67	105.8	109.45	106.52	105.35	104.47	104.14	108.09	102.38	107.25	108.44	106.55	103.19	108.13	106.95	104.03	106.43	105.47	104.66	107.39	102.52	104.06	106.05	104.88
103.91	110.39	105.96	108.32	108.23	103.57	105.98	107.24	104	112.41	107.21	105.64	102.65	109.06	109.8	102.54	108.99	104.01	104.56	105.08	105.65	104.36	111.59	101.3	105.48	107.88	101.56	108.76	101.85	108.41	108.44	105.79	104.94	107.42	105.91	110.41	108.23	104.83	106.97	107.51	108.31	106.76	106.75	104.44	106.58	106.23	99.598	106.3	108.85	106.04
112.27	109.27	109.92	108.99	106.65	105.16	109.39	106.33	109.53	108.6	105.5	109.7	104.52	109.94	108.23	108.66	111.87	108.79	108.75	109.53	104.22	109.18	111.86	106.49	107.38	104.59	110.21	106.41	110.47	111.42	109.95	110.55	109.94	107.03	107.9	108.3	108.8	109.54	110.58	105.41	106.96	99.562	108.07	112.14	112.11	110.98	104.88	111.86	109.58	109.02
101.46	103	105.79	105.35	105.08	103.43	104.01	105.98	110.26	102.05	108.11	104.38	101.62	104.1	105.8	107.07	103.27	106.2	110.83	105.3	107.49	103.52	109.26	105.86	104.84	107.5	109.51	105.22	109.53	105.52	102.27	106.16	104.43	101.38	107.51	111.35	105.18	103.8	107.81	103.52	107.31	108.27	109.81	106.33	102.69	108.1	104.36	111.03	102.27	107.48
110.59	102.82	107.46	105.75	103.18	106.21	106.63	106.39	108.61	107.36	105.07	103.65	105.78	107.5	105.01	103.38	104.96	104.91	105.64	105.68	106.37	102.89	104.75	111.85	108.03	100.2	108.49	106.9	105.11	104.26	105.67	108.33	102.01	103.43	105.69	105.91	103.99	103.69	105.93	109.13	113.01	107.26	103.56	103.66	112.97	105.6	107.13	103.85	102.73	104.62
110.88	104.63	111.92	110.53	109.24	113.93	106.2	107.38	108.68	106.65	104.36	108.2	106.96	110.96	110.45	112.48	112.19	112.17	110.44	110.06	104.76	108.26	112.05	111.47	108.46	108.02	105.89	109.14	108.04	104.63	112.24	110.68	109.97	108.37	108.43	104.53	106.36	107.32	104.26	109.73	111.61	107.57	108.95	106.58	106.72	113.61	109.51	111.16	107.26	108.04
109.44	109.72	108.16	111.73	112.06	109.47	106.8	107.49	106.87	109.28	111.04	106.64	110.13	107.74	106.65	113.45	114.38	109.62	103.55	106.98	107.91	107.68	109.81	110.52	108.84	110.04	107.35	107.45	110.41	111.37	101.88	110.88	108.05	103.02	108.95	110.14	107.3	106.54	108.19	111.04	111.37	108.31	107.73	112.77	109.21	115.74	108.46	109.47	106.54	104.34
105.86	108.59	107.12	106.31	102.47	108.07	106.47	107.19	104.57	105.81	102.32	102.59	103.58	107.73	109.18	105.96	102.69	100.39	106.67	104.83	103.45	101.82	101.93	100.34	110.72	109.57	108.15	102.3	107.18	103.03	103.65	101.82	105.96	110.74	104.35	105.72	108.91	110.5	105.28	101.49	108.72	105.37	104.94	108.53	105.78	106	101.81	107.25	106.01	103.55
105.49	108	107.35	106.71	108.28	104.33	106.09	104.35	104.22	105.87	103.51	103.62	105.31	106.43	106.51	103.06	108.49	100.73	105.82	110.19	104.44	105.87	107.24	107.04	102.82	105.4	106.89	101.72	103.61	106.49	108.31	109.31	108.09	107.82	103.94	109.16	104.75	105.26	105.44	104.46	105.01	103.46	108.85	107.15	110.95	104.87	105.45	106.42	103.91	105.29
105.53	106.6	101.12	107.4	103.77	104.82	104.47	107.67	105.78	107.23	108.19	104.22	106.1	106.54	106.25	105.13	104.65	104.22	110.45	103.94	102.66	106.23	106.6	104.3	109.55	103.65	102.54	110.27	109.92	104.01	104.39	106.41	105.33	105.68	106.88	102.56	108.51	103.21	107.02	106.56	104.85	107.61	104.47	107.46	110.16	103.65	105.49	103.35	104.54	104.7
108.33	102.3	105.9	107.11	103.35	104.94	108.09	104.57	108.26	104.83	105.82	107.06	106.1	103.85	105.97	107.07	105.82	105.1	100.2	105.35	103.84	107.14	106.48	106.81	105.93	106.87	103.47	104.88	107.08	103.9	103.28	106.2	106.26	104.94	106.45	106.17	105.31	105.38	107.73	109.42	109.66	100.66	101.87	108.22	104.48	106.54	105.47	108.63	106.21	99.247
108.88	109.62	106.22	104.05	104.7	105.89	99.161	106.41	108.84	107.28	103.05	102.81	110.56	104.92	106.52	107.13	108.03	109.88	107.81	107.67	106.21	108.59	107.27	107.09	108.19	112.52	105.49	106.28	105.81	106.88	106.53	109.87	105.83	102.87	104.6	100.48	105.85	106.86	107.09	104.29	112.23	106.31	107.27	105.79	107.98	106.82	107.29	109.42	104.69	106.91
98.412	97.828	100.54	99.286	98.783	99.563	99.389	98.539	102.13	100.86	102.09	98.666	103.14	101.02	99.369	96.306	100.57	100.01	101.13	100.24	103.37	97.583	101.53	98.608	101.85	105.57	100.32	97.91	100.16	100.62	99.661	100.66	104.24	98.888	99.976	102.93	99.393	102.95	103.31	101.55	99.556	102.07	100.31	97.579	99.011	100.53	102.63	102.34	101.93	100.48
107.93	110.08	102.92	111.31	105.21	105.43	107.31	108.27	107.46	105.22	109.78	111.53	109.44	107.56	111.21	107.57	109.83	106.35	108.39	105.57	109.03	109.37	106.65	107.43	104.35	105.03	105.04	113.09	112.2	105.99	102.86	109.9	108.07	107.17	113.39	109.22	107.04	108.16	110.97	109.88	112.19	110.76	105.18	108.02	107.68	113.12	110.28	109.24	108.59	111.07
110.04	105.16	108.12	107.05	103.6	109.93	107.76	104.81	107.43	105.82	101.77	103.32	102.52	108.88	104.14	107.74	108.62	106.47	104.22	104.05	107.48	110.02	107.01	104.58	109.04	103.42	105.63	106.18	107.23	103.82	106.46	106.18	105.27	105.87	106.43	107.83	105.28	107.64	106.26	104.47	110.3	112.13	103.71	105.54	105.7	107.7	104.43	101.69	102.22	111.7
104.78	104.89	105.2	106.76	106.17	110.06	106.86	107.88	108.15	104.77	103.95	107.86	110.41	105.84	107.53	104.71	107.01	107.04	106.69	106.13	106.05	108.36	104.67	107.17	102.79	106.79	109.25	104	108.42	107.76	105.39	107.28	106.88	109.82	106.1	100.33	108.04	105.68	107.11	105.81	109	108.15	102.66	106.58	107.33	107.7	109.56	103.98	107.69	105.19
101.13	98.172	104.45	97.837	102.09	102.47	100.18	102.9	106.89	98.184	97.896	102.24	92.985	105.73	102.02	100.92	99.324	96.094	100.25	97.251	101.35	103.04	96.217	100.27	100.57	105	106.52	102.16	103.28	99.786	98.573	101.27	101.7	99.653	101.59	100.8	97.223	104.2	104.79	100.4	97.536	101.28	102.39	102.84	100.34	96.781	107.43	101.29	95.978	99.452
106.48	108.59	108.41	111.8	103.9	108.23	107.25	108.48	108.84	105.04	108.05	110.75	109.48	104.75	108.91	112.12	108.52	110.61	102.75	104.49	104.08	111.5	107.32	106.36	108.18	115.67	108.82	111.24	106.34	105.22	106.75	108.84	107.4	105.67	109.79	106.67	109.97	107.37	106.55	107.48	105.7	107.13	108.97	106.22	109.65	113.07	111.5	105.8	105.2	106.65
109.67	104.54	105.49	105.78	104.24	109.67	101.69	106.44	107.23	107.74	107.51	107.4	104.69	106.22	104.08	107.68	106.05	103.6	107.67	108.16	105.45	105.47	103.72	104.8	103.7	104.13	103.28	106.32	106.63	102.75	102.52	103.38	103.62	107.9	104.1	108	104.18	105.38	102	105.1	103.26	106.74	103.08	105.01	106.56	107.42	110.08	105.38	104.24	105.98
93.217	98.105	95.363	98.585	104.33	97.789	100.32	100.15	104.19	98.309	96.829	98.176	98.236	95.938	95.849	96.863	101.8	98.934	98.748	97.069	100.47	97.729	103.73	95.916	98.697	94.92	95.583	100.45	94.171	94.264	99.651	97.808	97.324	96.211	98.39	99.091	103.12	100.51	98.842	99.981	94.563	102.46	97.095	98.564	97.322	97.288	104.33	97.769	99.593	97.006
111.26	112.36	102.16	108.76	106.14	107.24	105.98	108.28	106.02	108.1	107.23	108.18	106.2	105.32	105.58	106.13	109.66	108.19	108.2	107.29	105.59	103.41	108.22	108.35	109.17	109.18	108.1	105.74	110.78	108.91	112.18	110.62	101.96	108.34	105.53	107.5	106.82	103.97	106.94	111.61	109.24	106.51	109.71	106.41	110.62	115.04	106.18	108.65	111.78	109.56
106.52	106.47	105.84	109.25	103.63	103.15	103.16	107.71	109.83	101.66	108.73	108.43	106.99	106.57	104.56	106.04	105.55	101.68	106.58	104.93	106.72	108.55	100.65	106.02	105.78	109.31	100.57	106.63	103.1	104.72	104.61	104.19	105.63	108.84	106.97	102.25	106.64	106.2	107.02	106.66	110.83	102.47	107.84	106.95	106.03	104.45	105.45	102.17	109.12	106.17
112.47	107	108.55	108.62	108.92	113.09	112.52	110.09	108.56	111.5	109.38	110.09	110.63	107.95	112.77	107.42	112.21	113.62	110.39	112.38	105.87	107.96	109.03	112.83	106.16	108.15	119.12	109.93	115.41	114.33	110.67	111.12	108.06	109.19	106.28	109.85	113.41	111.58	107.92	109.81	106.55	111.84	111.77	109.41	111.59	114.4	109.09	113.11	113.48	113.12
104.1	105.03	103.33	103.8	107.6	102.65	104.58	102.78	104.64	107.9	104.68	106.04	108.84	106.32	106.47	106.74	104.21	103.48	104.46	103.97	103.94	107.63	104.92	106.19	103.78	105.51	108.52	107.88	103.4	104.08	108.66	109.28	101.4	109.11	106.1	104.4	108.43	105.02	105.72	104.26	105.62	103.51	105.65	110.89	102.19	108.73	104.04	103.49	107.61	108.87
103.85	107.21	109.01	108.41	105.62	110.76	108.04	107.99	105.03	108.95	104.41	110.32	106.63	108.06	105.21	107.26	109.45	107	108.33	108.35	107.86	109.62	109.26	107.78	106.37	107.26	105.03	105.57	109.16	107.81	106.77	104.97	109.13	104.74	111.42	104.78	107.32	107.42	111.58	112.68	106.21	107.84	105.99	109.03	105.62	105.75	108.93	109	106.71	105.66
108.05	107.21	105.18	104.31	106.87	108.07	109.61	106.7	110.1	105.5	108.75	107.94	112.19	112.47	108.85	107.4	111.22	106.21	105.44	106.64	107.14	104.43	110.77	108.14	108.43	105.89	110.34	105.22	108.02	109.62	111.36	107.87	110.88	106.94	109.56	111.22	107.52	104.03	107.75	109.11	111.77	105.76	106.3	112.13	111.2	107.06	107.71	103.92	108.73	106.47
114.43	108.23	110.86	106.12	109.81	109.66	104.81	111.04	107.32	108.67	108.71	111.63	111.02	112.39	114.17	104.7	110.61	111.16	115.66	111.38	108.21	112.56	111.76	109.81	113.25	104.23	110.48	108.65	112.58	113.36	109.03	111.67	107.15	108.48	113.69	109.02	107.66	108.33	110.91	106.2	111.07	110.8	109.28	108.84	112.16	110.51	109.9	114.94	109.63	108.43
110.06	108.48	104.03	106.29	108.09	100.85	106.32	108.3	107.04	105.86	105.35	105.72	101.28	106.55	107.86	108.08	107.12	106.53	104.25	105.94	107.77	105.6	104.55	103.71	107.34	102.44	105.29	101.56	108.83	100.08	104.46	106.37	106.09	103.03	108.37	105.84	103.72	107.28	107.51	103.77	105.75	109.36	107.21	110.31	108.18	106.1	107.45	105.25	106.74	110.59
108.79	110.14	101.03	105.38	106.88	106.02	105.62	106.48	107.23	104.2	110.14	107.71	105.01	104.29	105.65	102.46	108.54	110.06	102.27	108.67	104.48	105.46	106.94	106.28	109.25	106.73	105.9	105.68	103.93	109.26	101	105.02	106.94	102.11	108.18	102.74	106.78	102.63	106.5	104.57	104.98	108.11	105.11	104.23	110.3	105.94	107.07	100.97	104.71	107.23
103.48	106.51	102.94	107.45	106.19	107.28	105.31	104.99	104.42	103.64	109.5	103.11	104.96	108.48	100.03	104.65	106.27	108.02	105.02	103.03	106.12	106.68	103.1	101.9	105.12	108.41	104.14	105.39	104.99	106.86	105.9	98.846	108.46	104.51	105.75	102.9	103.99	106.15	107.67	111.49	105.79	105.71	105.69	105.88	104.44	107.64	107.57	105.13	105.41	102.95
112.04	110.89	105.77	113.69	104.04	107.73	111.35	109.33	109.09	111.11	110.66	106.67	110.12	105.26	106.76	108.39	107.38	106.18	108.9	105.82	111.52	113.61	106.81	105.48	104.64	108.4	111.47	111.15	105.97	106.24	107.68	110.32	110.29	106.19	105.06	106.3	111.47	107.69	108.28	106.87	108.82	106.92	112.75	111.2	106.83	109.8	108.3	107.32	108.74	112.11
105.23	105.29	107.3	106.15	103.24	103.71	109.11	107.6	111.57	107.41	103.15	106.05	107.5	104.74	109.31	105.68	108.18	102.27	107.36	108.13	105.55	107.87	108.13	105.85	107.99	107.33	105.77	104.82	104.28	105.38	107.46	101.32	111.03	102.4	108.64	111.04	103.5	103.91	104.4	107.24	109.57	105.45	104.78	101.61	106.46	104.03	107.09	104.99	106.41	105.83
106.29	111.72	108.95	110.05	109.48	107.73	107.18	116.88	110.26	110.82	108.19	111.32	107.06	109.76	108.19	110.82	109.19	107.07	109.59	110.53	109.53	112.19	109.23	109.66	106.13	104.69	107.92	109.36	108.98	108.1	108.25	107.31	112.46	106.65	108.55	107.3	111.08	106.95	114.16	107.81	106.94	110.09	107.63	107.31	109.32	107.92	106.59	105.88	107.63	109.22
104.55	104.48	102.69	105.88	107.57	110.69	106.85	105.18	108.23	106.28	105.1	108.08	103.56	108.37	106.21	105.54	112.68	109.96	108.97	106.48	104.01	101.41	106.32	104.23	105.59	109.72	109.77	105.76	108.87	110.02	105.74	109.47	104.13	102.88	108.16	106.38	107.46	107.18	108.39	108.13	110.09	106.38	108.32	107.25	106.1	108.26	109.41	103.68	108.51	106.4
109.33	110.95	104.62	105.91	105.29	106.8	103.72	104.4	105.89	108.61	107.06	104.28	109.26	106.47	107.58	106.45	106.7	102.88	107.51	105.94	103.42	106.88	107.55	106.23	105.09	111.17	114.2	105.33	106.26	109.03	105.75	109.09	104.16	108.55	106.86	105.91	108.74	103.89	109.77	107.49	105.33	108.53	109.65	102.19	106.19	107.19	106.05	103.45	111.41	102.79
102.49	105.28	102.31	103.54	108.57	105.42	104.88	102.48	101.96	106.64	106.26	103.21	104.03	105.83	106.76	105.19	105	112.38	105.4	104.68	104.77	104.58	106.01	106.88	107.32	106.42	105.08	103.21	106.76	104.69	108.5	103.19	110.25	105.32	101.87	106.37	104.88	105.56	104.05	111.76	105.6	101.81	105.1	102.1	107.1	104.16	106.3	102.98	105.61	107.05
96.214	100.13	96.438	106.04	98.284	95.183	99.255	98.636	100.68	97.177	100.77	98.83	97.119	97.628	96.679	98.232	103.34	96.971	100.8	101.85	103.1	100.66	97.197	102.16	100.82	102.75	96.335	101.11	100.66	98.8	96.369	98.538	98.482	97.518	98.434	97.365	97.81	99.75	97.943	100.77	91.591	93.538	98.833	94.833	97.26	100.15	95.788	97.548	101.77	97.4
107.13	103.52	101.45	109.52	106.14	110.23	107.61	106.75	106.58	110.03	102.31	106.93	108.32	102.89	104.2	106.07	107.44	104.88	106.95	104.9	108.1	105.72	106.34	108.19	101.21	106.78	104.27	102.91	105.82	104.37	109.01	109.64	107.69	105.5	104.11	104.04	106.15	102.99	108.41	104.98	105.18	108.83	110.28	102.16	105.44	102.35	106.08	105.54	104.37	107.16
107.98	109.07	108.37	106.89	109.29	108.95	105.26	107.58	110.34	107.83	109.44	111.15	105.03	109.01	110.08	105.48	105.63	110.05	111.08	105.42	109.29	105.44	105.14	111.99	104.34	109.98	109.2	104.92	103.58	111.27	106.01	106.16	109.9	111.14	107.74	109.13	106.24	106.4	109.96	109.91	106.36	110.36	109.99	103.36	106.25	112.62	108.4	109.33	109.7	107.01
105.08	104.87	103.87	103.89	104.09	106.96	106.18	108.49	99.166	108.31	106.58	107.19	102.53	106.51	102.05	104.93	108.18	108.29	107.48	107.65	108.95	105.54	111.57	109.71	105.06	106.95	107.51	103.82	109.25	104.13	108.98	106.49	106.03	102.19	107.81	106.19	106.33	106.22	109.32	105.9	107.08	106.46	104.93	105.47	105.63	104.71	102.73	108.89	104.9	104.11
104.46	108.11	102.72	106.65	106.54	103.16	107.63	105.59	103.4	105.9	103.51	108.1	109.13	103.2	104.53	107.99	105.44	106.81	102.06	111.94	105.82	104.7	105.49	106.9	104.27	104.87	103.44	107.97	102.06	103.12	107.65	106.19	108.89	102.76	111.13	105.56	105.13	104.98	104.38	103.61	107.5	107.56	110.26	102.15	106.17	107.82	108.61	101.71	106.32	102.95
101.14	103.13	104.11	108.39	106.53	107.08	103.64	107.59	108.74	105.2	101.59	106.03	107.5	106.24	99.923	101.39	105.07	102.42	107.7	107.19	105.96	103.78	104.24	105.16	103.42	105.67	107.09	100.06	102.63	106.55	105.18	106.72	104.42	105.3	101.51	106.88	104.58	103	106.78	104.42	103.85	106.48	107.96	107.31	103.03	102.34	103.95	105.46	105.31	107.84
103.31	111.73	107.69	109.49	111.27	109.76	109.35	114.39	107.16	106.44	105.53	109.31	107.33	108.22	103.38	108.84	106.08	109.78	107.27	110.71	105.97	104.3	105.3	108.91	106.34	107.75	107.61	106.32	108.53	105.2	109.19	110.57	107.42	106.55	106.6	110.92	111.72	110.38	109.6	109.06	107.26	109.23	110.18	108.8	108.28	110.6	107.57	105.98	110.49	109.43
111.08	112.19	107.66	108.66	107.72	107.98	109.4	109.56	107.63	112.1	108.91	111.74	107.67	103.18	107.55	110.02	106.37	110.62	109.07	109.9	108.53	108.42	107.79	109.93	106.56	107.89	114.13	110.44	107.59	109.79	107.67	112.44	108.67	110.14	111.3	110.85	108.23	104.47	109.82	110.84	111.68	110.19	112.9	108.84	108.69	107.08	112.58	110.22	104.38	112.41
103.85	102.8	107.31	106.6	108.26	108.58	106.04	109.1	104.86	103.03	106.87	102.48	103.04	104.34	109.5	108.58	107.67	106.15	104.88	106.83	112.06	108.74	112.83	104.12	107.28	108.09	109.11	105.32	102.34	106.89	107.68	102.78	104.65	108.73	106.53	108.48	106.13	111.16	109.16	103.4	108.34	105.49	105.76	108.44	107.45	101.25	105.61	110.13	106.52	103.67
104.83	102.52	107.21	103.24	96.508	97.504	98.121	102.09	100.82	103.34	104.59	102.58	103.95	99.161	100.91	99.96	101.68	100.52	100.07	104.8	100.67	100.96	95.349	98.561	93.387	103.28	100.53	104.29	100.25	100.97	104.15	103.67	102.58	98.821	105.31	98.423	98.896	98.283	100.94	104.17	101.25	100.43	101.01	98.281	100.25	102.09	102.78	101.2	99.888	97.812
106.48	102.23	105.5	103.82	103.3	107.67	105.96	107.59	101.13	108.76	110.69	102.43	107.85	109.82	109.41	107.57	107.71	103.67	104.3	107.28	107.48	103.17	106.49	107.06	106.67	108.15	104.05	104.92	106.59	105.58	105.58	102.36	105.17	103.16	107.19	105.16	101.22	105.53	103.98	107.33	106.97	105.1	107.53	104.92	104.28	107.49	104.56	107.46	108.45	109.1
105.76	105.85	108.76	104.79	103.23	108.28	102.72	104.4	105.96	105.96	107.46	101.9	106.19	100.93	107.55	108.86	109.4	105.74	104.3	106.11	101.93	103.78	106.61	104.58	108.57	110.65	109.16	102.4	105.73	108.29	107.23	100.68	103.86	107.02	103.86	107.84	106.21	108.76	104.23	106.96	109.09	109.01	105.3	109.1	105.14	102.32	105.78	107.75	104.01	103.99
98.567	98.56	97.525	97.821	99.887	100.19	102.13	99.663	100.98	99.369	102.24	100.33	98.53	101.04	98.632	98.153	104.73	98.038	99.015	96.11	98.813	98.262	98.487	100.81	95.06	96.884	100.03	99.318	96.844	100.58	98.368	99.276	101.08	97.371	98.426	97.345	99.953	99.679	101.51	100.94	98.937	100.11	103.24	94.669	98.158	100.67	98.912	99.091	97.686	96.875
115.95	105.7	110.06	108.93	105.06	111.01	108.23	103.49	109.17	105.89	108.52	107.47	107.27	110.36	108.81	104.81	105.57	104.71	106.85	107.57	108.4	108.87	105.85	105.75	107.04	104.22	109.45	106.66	102.16	105.51	111.01	107.99	109.68	106.68	107.94	104.98	112.87	108.66	106.93	110.02	107.79	107.46	103.24	105.41	107.61	107.89	105.65	109.57	108.39	112.52
108.29	110.39	106.53	112.26	109.32	104.32	107.03	110.93	105.57	110.93	112.89	104.56	108.65	109.66	105.85	109.54	107.5	106.26	107.98	107.92	108.4	109.53	109.32	108.55	109.53	108.67	108.54	106.6	106.25	109.78	103.65	107.23	107.51	107.82	110.25	108.37	107.03	108.09	114.18	109.23	109.41	110.32	109.71	106.33	111.46	105.41	112.2	107.27	109.87	110.81
110.45	109.59	106.81	107.82	105.04	109.34	105.72	111.99	113.06	109.5	108.46	107.66	101.16	109.71	109.02	113.53	107.77	106.55	107.74	111.78	112.27	113.01	110.62	113.73	111.73	111.22	103.17	105.76	112.52	107.41	109.08	106.97	107.96	107.21	108.53	111.53	109.76	109.29	108.02	107.96	110.74	104.15	107.23	111.45	112.32	112.76	109.44	110.04	107.57	108.95
97.473	101.04	97.444	100.44	99.446	98.489	100.78	97.918	96.768	104.62	97.65	95.88	95.962	100.81	99.556	99.166	99.249	99.188	98.192	94.465	95.537	100.81	96.586	97.57	97.875	97.829	99.272	94.56	96.4	95.451	100.89	98.223	102.97	96.355	101.12	102.32	94.12	101.28	96.18	96.592	102.05	96.881	97.979	96.304	97.48	96.213	97.582	97.941	98.076	94.639
105.12	105.53	103.19	104.57	104.78	102.59	101.5	103.86	103.55	103.73	104.32	103.17	104.72	107.92	104.05	104.17	104.8	106.23	105.83	106.62	106.16	102.83	106.92	106.71	107.28	105.26	105.25	106.8	107.43	105.81	105.47	104.59	105.63	106.6	99.505	104.08	103.75	105.66	103.99	107.49	106.35	105.66	106.69	103.2	106.57	105.1	111.22	103.91	105.64	101.45
102.93	103	106.77	107.84	107.15	102.77	102.87	101.73	103.81	103.76	104.6	107.13	104.44	106.51	109.41	102.84	104.65	107.5	107.65	108.04	104.9	105.01	103.43	107.98	103.14	101.8	107.56	107.02	101.46	108.46	105.68	109.45	104.08	104.58	107.39	106.42	105.02	106.76	106.72	106.42	108.09	102.92	107.66	110.87	105.52	106.36	107.16	111.37	104.07	101.06
102.24	99.38	100.84	97.134	102.46	98.486	97.497	104.51	104.7	101.12	100.21	96.447	97.907	99.657	94.132	100.2	99.176	101.27	98.921	99.212	100.82	104.1	98.865	104.09	102.96	100.26	102.64	101.21	99.196	103.03	101.6	99.183	97.611	99.49	105.31	99.742	97.464	101.61	102.72	98.989	98.794	101.09	93.556	95.47	99.955	97.359	101.07	99.992	100.83	96.669
100.95	105.81	103.41	105.52	109.27	104.88	107.41	107.69	105.99	100.46	110.64	105.63	107.4	106.2	104.97	103.48	105.24	106.1	102.52	105.2	111.47	105.68	106.1	104.2	104.51	105.42	103.41	107.46	105.87	101.86	109.61	108.09	104.61	102.95	103.98	107.72	105.59	104.16	107.64	105	103.71	101.48	107.1	106.06	104.95	103.52	101.9	105.28	105.3	105.49
108.74	109.31	106.44	102.79	104.25	107.02	109.57	108.57	109.12	107.85	106.6	111.13	111.14	109.53	109.82	107.72	106.8	107.89	107.77	107.22	105.71	107.48	110.44	109.77	114.07	109.98	109.6	108.35	111.03	109.2	107.04	106.92	110.34	108.6	109.31	109.44	107.29	108.56	106.32	107.44	104.32	104.99	107.2	110.84	107.11	107.84	104.96	109.24	107.91	110.55
105.08	101.78	104.42	109.96	104.37	105.28	105.8	108.66	105.11	104.76	105.5	105.19	101.89	109.57	107.03	103.04	103.66	104.36	102.88	106.38	103.96	104.92	109.24	103.09	104.73	106.8	102.59	106.57	105.83	109.49	105.78	104.76	105	109.17	107.19	103.79	110.78	106.73	107.82	107.79	104.34	104.99	99.84	103.54	108.8	105.22	104.67	101.73	103.88	105.76
108.45	106.59	110.56	104.38	108.23	105.37	107.53	106.49	106.31	106.21	108.62	108.83	109.69	105.95	107.24	108.5	108.08	104.81	108.34	110.16	105.66	104.97	108.28	108.81	106.17	108.71	105.68	108.66	110.2	110.3	110.33	107.92	105.68	101.55	104.57	106.79	111.7	103.13	108.93	103.96	106.62	105.87	108.79	106.89	105.67	106.99	106.93	107.13	108.47	104.87
111.14	109.85	109.81	109.81	108.5	109.42	110.37	109.63	112.34	108.84	111.25	110.38	115.34	110.8	108.89	115.18	115.66	110.44	110.86	115.06	109.02	109.83	111.74	110.48	110.37	110.38	112.38	111.63	109.52	109.44	109.14	111.83	110.28	108.32	111.28	111.66	108.76	106.07	105.43	108.58	110.67	111.13	110.7	108.16	108.63	106.78	110.3	110.78	110.85	105.74
103.71	107.68	113.15	108.03	108.65	107.22	108.2	104.78	106.6	109.82	109.17	105.62	106.6	111.57	106.67	108.29	105.75	109.78	109.07	108.47	106.37	107.33	110.54	108.47	105.76	105.74	107.3	106.62	106.21	105.29	104.29	108.39	108.71	112.5	102.16	110.82	108.46	110.39	109.04	106.89	107.74	106.73	108.98	104.5	108.42	110.41	110.29	110.14	109.95	106.65
109.57	111.73	107.84	103.9	109.72	111.55	109.47	107	109.54	110.38	108.98	105.57	107.52	107.65	104.86	110.23	108.23	111.83	111.93	105.44	111.98	112.06	108.75	109.09	107.89	110.07	105.34	110.02	110.65	109.56	111.31	111.45	111.05	108.8	109.69	105.78	108.33	106.46	112.79	107.48	105.96	106.13	107.61	110.3	109.19	111.25	107.22	108.29	109.56	110.39
108.21	109.47	107.85	107.15	106.62	109.38	103.03	108.07	104.18	109.32	106.08	102	106.42	108.21	105.43	106.29	105.96	106.08	105.48	104.01	107.47	109.28	112.61	107.65	114.07	104.35	106.53	102.64	107.31	111.15	107.19	110.96	105.01	108.13	112.41	110.28	106.42	104.83	107.1	105.01	108.55	108.48	106.74	106.25	113.83	110.71	106.53	105.08	105.26	109.06
107.37	105.71	106.85	107.15	109.09	108.3	105.86	107.7	105.52	103.7	106.67	105.67	108.31	104.5	109.33	108.47	106.82	104.48	109.65	104.13	108.88	108.64	104.82	105.05	107.39	107.37	108.82	105.13	102.62	106.31	106.1	107.31	105.09	103.57	105.51	107.51	110.07	107.35	106.04	104.22	106.49	106.21	105.16	105.75	104.55	99.662	108.12	101.58	101.82	109.44
112.95	110.41	109.59	108.63	111.86	111.12	110.95	112.4	111.13	109.66	111.94	110.18	111.12	111.26	108.95	112.25	105.05	110.69	112.46	111.88	113.96	109.71	110.45	113.95	109.76	111.78	108.87	111.44	113.65	106.95	105.19	112.86	106.91	110.99	111.93	106.59	112.69	111.97	107.18	115.55	109.7	109.73	114.04	115.76	116.28	110.56	111.2	110.02	105.33	107.56
106.18	101.88	103.45	99.598	105.52	106.42	108.06	101.73	103.66	107.63	111.66	104.42	106.27	104.13	96.925	106.52	106.15	106.36	104.34	107.3	109.13	105.45	105.15	107.81	103.53	107.43	106.82	105.16	104.58	106.89	104.13	105.34	107.17	108.43	107.36	105.14	104.59	107.07	107.78	107.72	105.23	106.68	103.18	104.72	107.14	107.59	102.14	103.82	105.29	103.14
101.23	101.87	102.88	99.174	98.245	103.12	100.71	99.827	107.39	96.731	101.08	104.62	97.039	102.38	97.887	102.36	99.961	101.34	95.615	102.44	98.793	102.09	102.8	95.78	101.87	102.8	95.807	99.441	102.94	100.22	101.11	97.708	100.46	100.05	100.53	98.385	102.58	99.8	98.62	96.845	97.578	105.54	101.7	101.18	98.944	95.072	98.345	96.876	99.377	101.09
107.11	104.4	104.85	110.37	106.37	109.11	110.41	105.36	107.11	109.91	108.89	108.24	110.75	109.87	110.48	109.13	111.55	106.66	106.55	105.49	108.47	106.44	108.14	110.93	108.98	108.23	113.14	104.17	108.88	106.89	110.24	106.72	106.79	109.47	106.55	105.11	109.11	110.12	105.16	111.12	105.79	108.05	114.19	107.68	112.52	105.27	112.38	107.36	109.12	107.12
108.68	103.35	103.21	106.28	110.35	105.44	103.51	106.64	106.7	106.03	108.9	107.05	107.91	104.41	108.94	108.95	109.57	107.23	105.71	104.22	109.32	110.13	107	108.63	107.29	105.12	104.49	108.19	105.21	105.27	109.14	104.76	107.8	110	105.74	108.69	102.97	109.25	105.37	104.85	103.84	109.64	108.6	106.15	105.58	107.8	108.34	103.26	104.27	102.09
104.88	107.95	105.82	104.99	106.42	106.7	106.47	104.52	101.83	108.43	109.33	103.94	101.08	106.08	110.07	107.89	104.94	107.65	104.32	106.92	107.47	105.35	108.5	106.33	104.08	106	108.21	104.24	105.31	111.1	106.05	102.61	111.23	106.61	108.68	109.18	106.96	108.1	103.99	106.2	105.71	106.35	104	106.13	105.07	104.77	110.35	105.47	106.24	105.64
111.37	110.42	112.23	110.67	109.24	113.27	116.13	111.05	109.75	107.99	107.17	108.85	114.93	107.78	112.59	108.81	114.38	110.13	109.03	109.93	114.88	104.56	112.43	110.66	112.8	108.4	111.01	111.41	113.58	111.69	112.29	107.91	111.69	106.91	109.57	108.68	105.54	107.45	111.52	109.59	107.01	109.28	110.24	107.58	112.17	116.96	111.33	113.41	110.72	115.37
106.37	103.8	107.11	103.69	104.58	105.7	105.31	103.9	99.754	106.14	105.5	103.29	104.25	103.51	106.98	103.1	101.12	106.64	104.03	99.104	105.13	103.82	102.3	107.78	108.43	109.15	109.09	106.21	104.13	102.85	106.46	106.04	107.65	103.74	104.55	107.48	109.46	107.34	105.06	104.65	102.92	106.04	109.37	105.36	107.16	105.91	112	108.72	106.24	104
109.5	105.02	106.68	106.77	107.62	105.15	110.12	100.92	102.89	105.77	103.47	111.16	106.38	107.1	108.81	106.7	104.77	103.64	105.33	111.34	106.87	105.39	107.01	107.84	103.27	106.18	105.66	107.09	104.52	101.68	108.12	107.42	105.85	106.31	106.01	106.65	106.15	107.76	105.14	104.08	107.62	108.5	103.32	108.16	106.64	106.78	104.9	104.58	103.61	106.79
105.37	105.51	105.54	110.24	107.19	104.65	105.29	108.05	103.88	106.08	110.82	106.42	103.36	110.49	104.9	107.1	106.56	107.53	104.01	103.68	107.21	108.31	105.15	108.11	109.2	103.52	113.03	107.68	104.43	108.52	111.63	105.15	110.61	109.07	112.47	107.25	109.87	105.21	102.82	107.17	107.32	108.94	108.79	105.91	107.38	108.71	110.83	111.07	109.76	105.22
95.684	102.62	96.95	100.64	98.755	99.028	94.866	100.77	100.57	95.308	100.74	96.753	93.372	98.447	98.298	92.429	101.22	102.13	94.003	97.65	99.517	94.647	100.28	94.089	98.435	92.133	98.359	101.47	99.163	96.795	95.391	100.43	100.27	97.615	96.802	95.252	95.537	96.275	95.805	99.948	99.682	101.25	95.495	94.567	97.169	96.064	93.808	97.087	99.614	101.52
106.21	108.57	110.32	107.36	110.92	107.83	103.59	103.19	107.43	108.02	109.33	104.32	101.73	108.34	101.91	105.26	103.65	100.27	109.83	102.84	102.93	104.65	103.83	106	105.21	107.98	104.71	108.2	107.5	102.73	102.05	106.89	104.65	103.84	107.45	110.41	105.82	106.88	106.66	106.58	103.89	100.6	104.13	109.04	106.13	106.13	106.17	105.8	106.05	106.24
[truncated: 50 more rows]
[truncated: 150 more columns]
