# Supplementary material for: Genetic dissection of main and epistatic effects of QTL based on augmented triple test cross design
Source: PLoS One. 2017 Dec 14;12(12):e0189054. doi: 10.1371/journal.pone.0189054 (PMC5730204; doi:10.1371/journal.pone.0189054)
Supplement: S10 Supporting Information — (ZIP) [file pone.0189054.s010.zip › z6_1200_0.8_10.csv]

97.593	98.217	97.874	97.207	99.073	98.295	98.854	98.399	99.566	98.043	99.582	99.125	98.942	97.74	97.691	98.773	97.342	98.897	97.516	98.166	98.261	97.617	97.972	98.419	97.749	99.037	98.809	99.156	98.895	96.744	98.853	98.619	97.285	97.247	97.716	99.065	98.994	98.337	96.765	97.963	97.392	98.832	97.618	96.719	98.481	96.615	98.842	96.991	99.276	99.35
99.958	100.69	99.437	98.991	100.98	101.23	98.508	100.35	101.04	100.14	101.45	101.55	99.849	102.43	101.33	99.623	100.13	99.052	100.56	100.43	99.362	100.87	101.28	101.3	99.925	99.453	98.76	100.96	98.594	99.681	99.976	100.88	100.69	100.71	102.22	102.28	101.09	99.375	101.22	100	101	100.04	99.929	99.057	100.11	99.853	100.82	99.705	100.98	99.234
106.35	107.42	105.37	107.03	105.77	104.19	104.55	106.59	104.97	105	105.61	105.32	105.87	105.78	106.15	107.71	105.56	106.49	106.48	104.97	104.88	105.62	105.94	104.89	105.14	106.27	105.75	104.5	106.45	105.99	104.22	107.59	105.55	104.28	105.2	106.32	105.9	106.58	108.51	107.67	105.63	105.23	106.43	105.9	105.38	105.72	107.22	105.22	105.49	104.92
109.28	107.8	108.46	107.46	107.19	109.15	109.02	109.41	110.07	107.64	107.63	108.41	110.04	109.32	107.63	107.55	107.73	108.61	107.08	108.19	108.8	109	107.98	108.67	106.65	106.53	108.59	108.38	108.5	108.69	108.1	108.68	109.77	107.8	108.8	108.89	110.59	108.9	108.13	107.34	107.57	107.51	108.51	108.09	109.15	108.09	107.14	108.57	109.43	108.24
104.83	106.53	104.54	105.49	105.26	107.46	105.34	106.42	105.41	105.85	106.63	104.82	105.95	106.33	105.07	105.09	105.31	104.95	105.32	105.27	103.83	105.91	106.06	105.17	105.22	105.58	105.38	106.51	103.41	105.31	104.55	103.94	104.98	105.28	106.21	107.71	103.85	105.48	105.67	107.48	105.35	107.09	104.33	105.15	105.32	104.59	105.67	104.57	106.57	106.26
105.74	105.86	106.01	107.65	105.91	106.51	106.61	107.87	107.7	108.29	107.04	108.69	105.26	105.91	104.98	106.4	106.35	107.36	106.7	106.9	105.35	106.52	106.73	106.23	107.11	105.56	106.84	107.27	106.81	106.2	106.15	107.69	107.41	106.36	106.02	105.29	106.68	106.1	107.79	106.89	106.01	106.65	106.68	104.61	106.37	105.82	107.49	104.83	107.52	107.52
100.7	100.96	101.28	100.18	101.7	101.74	100.44	101.22	99.774	101.52	100.92	101.77	100.58	99.252	101.77	101.2	99.926	101.48	101.72	100.32	100.47	98.88	101.21	101.46	99.706	99.777	100.86	99.653	101.81	100.78	101.94	101.06	99.42	102.71	101.64	100.39	100.78	101.3	100.78	100.78	100.34	102.19	100.24	102.02	99.321	100.19	100.74	102.52	100.3	99.266
107.94	104.76	105.86	104.73	106.09	104.35	104.76	105.77	104.74	106.61	106	105.87	105.22	105.57	106.75	106.54	104.29	106.49	105.09	104.75	107.12	105.89	107.32	105.69	106.44	105.68	105.23	106.39	105.84	105.47	106.05	106.02	104.16	105.35	105.7	105.57	106.31	104.27	106.42	106.73	104	105.29	105.83	105.32	106.36	106.15	107.99	107.01	104.86	105.22
106.02	106.57	106.71	104.45	105.32	105.07	106.21	106.39	106.32	105.66	106.5	106.57	107.91	106.18	106.08	107.17	105.32	106.62	105.6	104.53	104.95	104.74	104.34	105.44	106.12	105.08	106.08	106.99	104.74	105.75	106.59	104.76	105.85	105.22	106.26	103.73	105.83	105.77	105.96	106.33	105.08	106.14	105.8	106.3	105.37	106.36	104.38	105.8	105.97	106.22
105.26	106.32	104.76	106.26	105.2	105.44	105.4	104.28	105.4	105.04	106.83	105.44	104.51	104.15	105.99	103.85	104.59	105.27	104.79	106.14	105.65	106.45	106.36	104.83	105.33	104.58	104.31	105.05	106.5	106.39	104.98	106.43	106.45	104.84	106.87	105.42	105.09	105.39	105.26	105.38	105.42	107.31	104.96	104.18	104.52	107.11	105.24	105.52	105.69	105.68
101.05	100.37	99.296	101.22	100.56	100.12	101.42	100.96	99.111	101.9	98.937	100.35	99.805	101.52	99.965	101.49	100.18	100.21	100.36	101.13	101.57	100.41	100.1	99.572	101.13	101.31	98.944	101.44	99.638	101.25	101.08	100.86	101.13	101.34	100.25	100.06	100.3	100.74	100.27	99.932	100.97	101.33	101.81	100.96	100.94	99.786	101.72	100.14	101.19	100.13
104.97	106.43	105.34	104.58	106.32	106.12	104.44	105.51	105.02	105.96	105.29	106	106.85	106.29	106.11	105.6	106.21	105.64	106.01	105.34	104.57	105.47	105.36	105.44	105.56	106.52	107.57	106.06	105.19	104.83	107.16	105.87	104.86	105.15	106.22	106.08	106.72	105.97	106.88	106.71	104.88	104.63	105.16	105.85	107.12	106.25	105.79	105.71	104.81	104.7
111.02	110.26	109.86	110	111.01	110.51	108.47	109.2	108.03	110.74	110.77	110.57	108.11	109.95	109.02	110.81	110.92	110.88	108.98	109.04	110.08	110.67	109.81	111.63	110.41	111.17	110.52	112.18	109.62	110.83	112.22	110.36	110.22	112.28	112.16	109.56	109.06	109.67	109.91	109.05	110.99	111.06	111.39	109.88	110.29	110.67	109.97	109.01	110.87	110.33
100.21	99.533	99.908	100.5	100.18	100.32	99.951	100.47	99.744	101.1	98.84	101.49	101.37	98.955	100.02	99.246	100.56	99.81	100.14	100.66	99.568	99.813	100.2	101.23	100.2	101.47	100.19	101.27	100.99	100.69	99.054	100.24	101.28	99.335	100.45	101.55	99.158	99.993	102.61	101.61	100.23	98.187	100.26	100.59	100.17	99.395	99.262	100.07	101.15	99.675
106.88	108.76	107.47	107.7	108.82	107.54	108.17	109.3	108.14	109.53	107.68	108.45	108.55	108.34	107.72	108.5	107.81	107.25	109.31	108.59	108.08	108.98	109.45	108.62	108.04	109.89	107.9	108.84	107.98	107.86	109.06	109.34	108.11	108.9	107.65	108.5	107.36	108.66	109.39	106.23	108.83	108.67	108.26	107.94	107.91	108.88	108.08	108.73	109.06	110.1
98.447	97.534	99.098	97.786	95.104	99.426	98.164	98.574	97.235	99.008	98.405	97.037	96.404	98.783	97.349	96.63	98.216	98.303	98.865	98.643	97.72	97.749	98.347	96.893	96.475	96.319	97.774	100.05	97.187	98.462	98.67	97.952	97.84	97.526	97.501	98.917	99.269	97.237	96.471	98.043	97.516	97.937	97.048	97.3	98.582	96.574	97.692	97.329	97.767	98.207
105.76	106.29	105.39	105.87	105.46	106.03	104.78	105.46	104.73	105.44	106.69	106.33	107.44	105.1	105.41	104.58	106.3	106.33	104.87	106.55	106.95	106.37	106.06	104.93	106.33	105.51	104.49	107.74	105.73	103.5	106.99	105.64	105.51	105.03	104.4	105.06	105.18	104.6	105.78	104.48	105.72	106.68	106.13	106.74	106.05	105.54	106.96	104.26	106.31	105.45
106.53	107.29	107.05	107.12	106.07	107.33	107.36	107.2	107.12	107.39	107.84	107.93	106.51	107.85	107.13	106.85	106.9	107.72	104.87	106.36	106.27	106.95	105.55	105.12	106.84	105.45	107.03	105.92	109.29	105.57	108.1	106.9	108.01	107.81	108.58	107.45	105.25	107.4	107.67	105.47	107.43	106.95	107.15	106.83	107.62	105.6	106.09	104.69	107.63	106.9
107.1	105.95	104.76	107.81	105.94	105.23	105.75	106.24	104.21	104.34	106.73	104.97	105.4	105.41	105.27	106.33	104.67	106.81	104.99	105.4	104.86	105.9	105.48	105.11	104.74	106.36	105.27	104.73	104.63	105.23	106.25	104.55	105.07	104.17	105.3	105.89	106.73	104.2	106.27	106.08	106.37	105.37	105.23	105.2	104.5	105.93	105.67	105.76	105.66	105.63
110.34	112.39	110.5	110.63	111.16	110.53	110.49	109.7	110.58	110.51	111.71	110.91	110.86	110.32	111.3	111.73	110.3	109.48	109.24	111.31	109.44	111.02	110.33	109.38	111.38	111.71	111.61	107.98	109.6	110.51	109.61	111.46	109.92	110.84	111.1	108.99	110.47	110.53	112.07	110.26	110.42	110.53	108.97	110.44	109.55	111.73	110.4	110.07	110.66	111.19
107.76	108.42	105.61	106.04	104.98	105.54	107.58	106.67	105.75	107.83	107.49	107.36	105.52	106.52	106.21	105.38	106.39	107.41	103.87	106.89	105.63	106.75	106.82	106.53	105.14	104.51	106.05	106.43	108.72	105.72	105.84	105.63	108.26	106.51	106.18	106.63	104.93	105.66	106.33	105.96	104.55	107.33	105.93	107.22	105.38	106.14	105.03	105.71	106.66	105.07
105.15	104.75	103.25	104.53	104.75	105.99	105.57	103.94	106.69	105.24	106.43	105.57	105.78	107.11	107.02	105.68	105.82	105.65	106.63	105.18	106.05	105.4	107.44	105.79	105.51	105.69	106.59	105.49	106.23	105.03	107.02	105.6	104.84	107.23	105.71	106	105.5	106.23	104.91	104.27	106.23	106.63	106	104.23	106.63	105.31	105.77	106.08	107.58	106.04
102.1	105.69	105.56	105.97	105.61	106.35	105.34	106.01	105.63	105.7	106.27	105.92	105.78	105.16	105.24	106.28	105.73	106.35	103.88	104.42	104.93	104.5	104.11	104.87	104.31	105.65	106.51	106.92	105.24	103.92	105.45	103.61	105.48	105.66	106.26	104.8	105.93	104.77	105.37	105.69	107.58	105.75	104.8	105.44	104.67	105.3	103.86	105.21	106.5	104.77
106.37	107.21	106.58	105.12	106.26	108.31	108.02	103.99	108.17	106.53	105.99	108.7	104.68	105.38	106.06	106.59	105.65	106.64	106.78	108.45	108.29	105.91	106.9	105.55	107.8	104.85	107.23	105.54	106.38	105.8	106.15	107.6	105.96	105.77	107.49	106.03	106.14	105.42	106.1	108.42	106.69	105.55	105.97	105.85	106.86	106.55	105.45	106.34	107.54	107.08
106.11	106.55	106.11	106.09	106.42	107.18	106.27	106.47	106.2	107.04	107.55	106.89	106.58	107.09	106.74	105.23	106.37	107.64	106.75	106.33	105.6	104.75	108.64	105.89	106.88	107.66	106.75	107.42	106.25	107.96	106	106.15	106.34	105.62	106.8	106.37	103.88	106.51	104.59	106.05	105.66	105.54	106.57	105.65	106.08	107.14	107.89	108.33	105.1	106.41
108.54	109.5	109.18	108.07	107.81	107.57	108.9	109.62	108.64	107.06	107.87	108.27	107.03	108.07	109.1	108.65	109.36	107.16	108.11	107.8	107.81	108.91	108.77	109.71	109.17	108.89	107.83	109.28	108.55	107.6	106.81	110.07	108.86	109.26	109.93	107.26	108.92	107.68	108.79	109.77	108.92	107.81	108.03	107.98	107.94	108.49	106.99	107.29	107.85	107.74
105.54	106.6	105.79	105.82	106.36	107.44	105.84	106.69	106.23	106.6	108.13	107.35	106	105.55	106.23	105.07	105.1	106.7	106.45	105.67	106.62	105.67	106.46	108.3	106.52	106.52	106.05	106.32	105.71	106.13	105.77	107	108.22	105.86	106.57	107.28	106.69	106.66	105.15	103.81	106.54	106.99	105.99	106.95	107.98	105.7	107.47	106.77	106.76	104.98
107.5	106.68	107.14	108.64	106.58	106.31	106.54	106.87	106.68	107.42	108.66	106.9	107.39	108.82	106.53	107.81	106.52	107.51	107.12	107.46	108.47	108.89	108.47	108.53	109.7	107.34	108.16	106.86	109.68	106.99	107.66	109.01	107.99	107.45	106.17	107.07	108.36	109.54	107.49	107.24	107.76	109.46	108.23	108.92	108.86	107.98	108.2	108.19	109.57	106.36
106.46	108.13	108.86	107.54	106.64	109.04	108.22	108.35	109.22	109.74	109.4	107.4	108.15	107.73	108.96	108.78	108.86	105.74	107.05	107.44	106.02	111.1	108.3	108.97	108.18	107.5	108.15	107.22	107.71	109.25	109.65	108.81	108.48	108.6	106.04	110.51	108.78	107.94	107.35	108.24	108.78	107.89	108.9	108.76	107.3	108.01	108.31	108.89	107.48	108.19
108.39	107.52	105.71	108.05	106.9	108.44	109.73	109.23	107.31	107.26	106.99	108.88	106.59	108.51	107.93	107.1	108.51	108.48	108.68	106.41	109.7	109.45	108.41	107.84	109.29	108.08	106.44	108.14	107.86	106.35	108.34	107.55	108.94	109.59	109.1	107.5	108.01	108.28	106.48	107.15	108.38	108.4	108.99	108.87	107.2	108.23	108.86	109.04	107.9	107.82
102.95	103.49	104.56	103.08	103.1	103.18	102.98	103.42	104.39	102.41	101.98	101.07	104.08	101.93	102.1	102.98	103.87	103.46	101.99	102.08	103.38	101.55	102.34	102.1	102.15	101.09	101.73	103.62	102.61	103.37	103.36	102.86	104.08	101.36	102.57	102.75	102.88	102.61	102.73	102.75	103.29	105.02	102.14	103.79	103.37	103.28	102.31	103.45	102.64	101.45
99.585	101.24	101.43	101.32	100.71	101.14	102.41	99.965	99.271	101.23	102	97.078	100.91	102.02	101.95	100.28	100.5	100.69	101.78	102.27	102.07	98.964	100.3	101.02	101.66	101.16	100.87	100.24	101.12	100.35	102.37	101.27	100.47	100.25	99.816	101.01	103.17	99.663	100.95	101.13	101.69	101.04	100.53	101.25	100.82	100.28	100.59	102.51	101.52	100.84
106.2	106.13	105.18	105.93	105.91	103.63	106.13	104.68	106.15	105.85	106.29	104.71	105.21	105.04	106.03	105.12	107.11	104.71	104.35	106.12	104.92	106.12	106.19	106.71	106.88	106.1	106.37	103.52	104.68	104.12	106.58	104.42	106.65	104.83	103.89	107.3	105	104.95	105.29	105.47	105.42	107.5	105.8	106.76	105.56	107.64	106.88	106.56	106.83	105.27
111.46	111.39	109.85	109.54	111.13	110.13	111.21	110.51	110.8	110.3	110.74	109.64	109.56	110.95	111.8	111.78	109.18	110.95	110.55	110.34	109.5	110.19	110.85	110.13	110.76	111.17	108.91	110.77	110.56	111.76	110.23	108.15	110.4	111.04	110.49	110.91	110.38	111.31	109.85	108.96	108.74	110.25	109.54	110.89	108.96	109.72	111.58	110.19	109.02	110.29
100.37	101.19	101.31	99.549	102.2	101.37	101.63	101.46	101.49	101.09	102.87	101.26	100.25	101.04	99.014	100.2	99.886	100.69	99.885	100.44	100.4	100.93	99.921	100.48	101.5	99.986	99.684	101.58	101.29	101.78	100.38	100.7	100.77	100.28	99.818	101.64	101.68	100.83	101.35	100.96	102.38	100.33	101.05	102.16	99.605	99.772	101.48	100.72	99.928	99.797
105.49	105.01	105.19	104.77	103.83	105.5	105.29	106.03	106.09	106.37	105.23	104.78	106.5	105.5	106.46	105.96	106.63	104.71	105.74	104.81	106.55	104.76	104.37	105.2	106.23	105.06	104.7	106.33	104.5	105.63	105.84	104.66	104.08	105.7	105.06	105.71	105.19	103.9	105.12	104.36	106.76	105.65	106.66	106.03	104.48	104.97	106.54	106.59	104.77	105.8
108.84	106.2	107.33	107.35	106.55	106.38	106.61	105.9	106.05	105.29	107.75	104.02	106	106.24	105.53	106.03	105.76	107.17	107.18	105.78	106.51	106.83	107.55	106.08	108.31	106.6	105.8	105.18	105.48	106.51	106.38	105.99	106.22	106.37	107.58	106.34	107.71	107.42	105.77	106.15	105.43	106.56	106.3	107.08	106.82	105.95	106.86	107.55	106.56	108.56
107.25	107.4	105.63	106.88	105.66	105.01	105.71	107.22	106.47	106.58	106.34	105.87	107.91	107.16	105.1	107.75	107.98	105.98	106.74	107.67	104.83	106.36	106.15	106.37	105.94	106.85	106.84	107.39	106.12	106.76	107.75	106.54	105.61	107.34	105.42	106.96	106.56	107.1	106.87	106.38	104.64	107.27	106.72	106.76	104.88	106.45	106.43	106.67	106.77	105.79
105.22	106.01	105.36	105.21	105.4	105.28	106.49	106.14	107.67	105.11	105.13	104.08	105.78	105.8	107.07	106.32	106.27	105.91	106.65	105.79	106.67	105.95	106.05	104.99	106.02	104.93	105.51	104.79	105.83	105.95	105.56	105.79	105.26	105.45	105.43	105.28	106.13	103.85	107.13	106.95	105.65	106.46	106.96	105.96	105.26	105.05	105.96	106.08	105.99	105.86
105.13	106.74	106.32	106.99	106.31	106.47	106.65	106.93	106.21	107.29	106.13	106.43	106.58	105.31	105.03	107.44	107.81	106.33	106.71	106.83	107.08	107.2	104.67	106.48	107.04	105.56	106.02	107.5	106.72	106.58	105.79	107.36	106.39	105.68	106.38	108.48	108.32	106.39	107.31	105.51	106.8	106.33	107.61	106.37	104.57	107.98	107.33	105.01	106.79	105.58
107.41	107.92	108.59	109.28	107.23	108.95	108.01	106.73	107.73	107	108.62	107.81	108.74	109.56	108.3	108.68	107.68	107.98	107.02	109.14	108.79	107.44	108.36	108.17	109.8	107.09	109.06	106.59	109.24	108.65	108.64	107.13	107.83	107.67	108.36	108.23	108.56	107.88	106.38	107.69	108.79	107.04	109.37	108.8	108.35	107.9	108.38	106.98	107.11	108.36
106	105.63	106.5	107.87	106.44	106.83	107.49	107.3	106.63	107.36	105.92	107.37	107.28	106.01	107.12	107.05	106.33	105.51	106.96	106.18	106.24	107.07	105.66	106.75	106.97	106.67	107.97	105.9	105.2	106.64	107.35	107.46	106.6	106.72	106.79	105.43	106.51	107.33	105.79	106.31	106.74	107.23	107.49	107.03	106.22	105.79	106.72	106.39	106.68	106.23
99.195	98.904	97.873	98.066	98.24	98.462	99.289	98.393	100.84	98.974	97.519	100.24	98.967	100.11	98.875	98.048	98.489	100.64	99.785	98.049	99.929	98.899	98.433	99.284	99.903	98.251	99.167	99.557	99.32	98.986	98.377	99.56	98.957	100.89	97.698	97.999	100.08	98.559	97.235	99.246	99.171	100.27	99.502	97.774	99.122	99.588	100.06	98.388	98.969	98.545
106.58	106.6	107.68	104.57	106.76	105.2	104.91	105.05	106.23	105.02	105.51	105.29	106.2	104.25	104.78	104.11	106.64	105.6	106.43	104.88	106.84	104.96	105.57	107.06	106.12	105.52	105.76	105.82	105.92	106.05	105.82	105.49	105.98	105.35	105.11	105.68	107.84	104.1	105.19	103.34	104.14	105.46	105.26	106.33	106.35	105.15	105.59	103.98	105.78	106.05
111.6	108.75	111.24	111.03	111.55	110.2	110.67	110.96	111.53	110.72	110.46	111.35	110.15	109.37	110.98	110.28	110.5	108.57	110.11	109.4	111.99	110.92	109.29	110.87	108.71	111.04	111.03	110.51	110.29	112.01	109.31	110.58	109.16	112.64	110.18	110.75	109.33	110.36	110.07	110.13	109.64	110.44	110.81	111.07	110.35	112.47	109.47	110.7	111.28	111.33
106.7	106.32	105.27	105.42	105.72	107.31	106.71	105.32	107.23	106	107.27	105.46	106.35	105.44	105.95	107.25	108.31	104.42	106.51	106.86	106.5	107.28	107.18	106.33	107.41	106.17	106.65	108	106.98	105.71	106.17	106.67	106.59	106.3	106.44	107.4	106.31	106.17	108.4	107.74	106.83	108.27	105.09	105.35	106.29	106.81	107.44	104.82	105.28	106.97
109.55	112.9	110.94	111.31	110.46	110.13	110.21	109.83	110.51	109.92	110.19	110.48	110.29	109.47	111.95	111.44	110.53	111.32	111.08	110.16	111.06	111.63	111.6	109.43	109.97	110.18	109.84	108.49	110.67	109.89	109.72	109.86	109.34	110.33	110.67	111.19	110	110.88	110.54	111.47	110.21	110.69	111.14	110.01	108.99	111.45	108.92	110.17	109.71	109.67
108.24	109.56	108.29	109.27	107.05	108.53	107.25	107.67	108.71	107.12	106.9	108.23	107.8	109.86	107.08	108.25	108.4	108.02	108.59	107.61	108.14	107.68	109.47	108.6	108.54	107.41	107.89	106.53	107.9	108.86	108.56	106.69	108.2	109.84	108.86	109.34	110.17	107.39	109.3	108.94	107.41	107.87	109.74	108.53	109.8	108.33	108.66	108.87	108.49	109.32
100.17	101.51	101.61	101.03	100.79	100.75	100.65	101.2	101.04	99.741	101.68	99.867	99.143	100.82	101.45	100.74	100.11	101.54	100.15	101.69	101.2	100.11	98.119	99.201	98.859	100.09	101.45	100.63	99.933	101.49	98	99.646	100.37	101.28	99.9	99.852	99.511	99.954	100.38	101.02	100.2	99.738	99.964	102.19	100.27	100.79	100.47	100.1	101.8	99.81
100.52	100.98	101.89	101.43	101.42	99.542	101.46	101.14	100.44	101.13	101.83	100.11	99.889	100.65	102.54	100.64	101.01	101.59	100.48	101.11	100.07	99.195	101.79	101.72	100.97	102.23	101.59	101.39	102.29	100.87	101.65	101.65	101.64	100.71	99.712	101.64	101.28	101.23	101.53	101.1	100.53	101.92	101.16	100.38	101.1	99.557	101.11	101.64	102.52	101.79
105.14	105.67	105.62	105.87	106.65	104.62	105.4	106.15	106.62	105.41	104.66	106.02	106.82	104.95	107.49	105.6	104.28	103.58	104.49	105.61	105.37	106.85	105.1	106.14	106.18	106.54	104.19	106.82	106.14	105.38	104.43	106.77	105.6	105.32	104.43	107.06	106.08	104.38	105.61	104.87	103.97	105.72	107.19	106.88	107.25	105.87	105.25	104.76	105.47	104.97
102.57	100.83	100.76	99.555	101.22	102.81	100.77	101.45	100.67	101.2	101.93	102.15	100.61	100.93	101.32	99.36	100.11	101.98	102.14	101.29	99.951	102.73	100.79	100.67	101.28	101.05	100.6	101.21	100.15	99.254	100.67	101.81	101.01	101.41	101.3	102.01	101.26	101.13	101.2	101.39	102.43	103.05	100.01	102.37	100.88	99.028	100.39	100.87	102.84	99.391
105.67	105.45	105.32	105.24	105.65	105.68	106.21	107.08	107.2	106.96	106.05	105.81	105.59	105.48	107.71	106.13	106.02	105.75	107.16	106.96	105.3	106.54	106.66	105.77	107.12	106.18	107.28	105.39	106.94	106.1	106.62	106.41	105.49	105.18	106.75	107.43	104.28	106.5	106.72	107	106.57	106.61	106.95	106.27	107.07	106.54	106.65	106.93	105.92	105.57
99.732	102.39	100.65	102.06	100.03	100.79	99.247	100.56	100.67	101.14	100.85	99.89	100.52	99.948	101.55	101.09	100.66	100.04	100.68	100.79	102.17	101.06	100.04	100.66	101.68	102.48	100	100.86	101.42	100.89	101.68	99.32	99.994	101.31	100.17	100.53	100.35	100.99	100.58	100.17	102.25	102.33	99.935	99.31	100.38	100.67	101.38	100.61	99.512	98.798
97.083	97.547	98.5	98.31	96.562	98.532	98.83	97.961	98.307	98.724	98.034	97.521	97.648	99.165	97.11	98	98.955	98.309	97.838	98.416	98.05	97.861	96.456	98.198	99.469	98.579	98.35	98.032	97.292	98.304	98.5	97.412	97.312	97.764	97.903	97.884	98.944	97.071	97.297	98.432	97.142	98.346	97.878	97.725	98.328	96.387	98.773	99.323	96.184	97.398
98.366	97.259	98.599	98.532	99.159	98.444	96.971	99.087	97.583	97.946	98.58	97.549	98.831	97.561	97.931	97.242	98.534	97.258	98.675	98.497	99.061	97.581	98.298	97.62	97.561	98.194	97.892	98.016	99.19	97.214	97.248	99.828	97.861	98.704	96.116	99.222	97.936	96.68	97.495	97.507	97.015	97.745	97.075	96.595	97.772	98.061	98.567	98.798	98.492	97.714
108.18	109.15	108.34	109.05	108.07	108.21	108.22	107.36	109.1	108.6	107.96	107.83	108.49	108.69	108.33	107.53	108.13	108.41	107.91	107.24	109.49	109.94	107.81	109.51	108.23	108.69	107.19	108.26	109.72	107.05	108.15	108.35	108.21	108.77	107.38	107.02	108.22	107.87	108.28	107.54	108.46	106.8	108.25	108.03	106.97	107.92	107.55	108.93	107.74	107.08
105.88	106.08	105.64	106.93	104.33	105.26	107.25	104.95	106.08	104.96	106.48	103.74	103.71	104.6	106.48	106.05	105.34	104.21	105.34	106.04	103.94	106.64	104.06	106.65	106.32	105.73	105.06	106.7	105.32	105.57	104.42	105.58	106.69	105.31	104.05	106.45	105.32	105.04	105.5	104.85	106.1	104.83	105.06	106.06	104.92	104.61	105.3	105.46	106.04	105.85
98.921	96.907	96.553	99.191	98.704	98.676	97.513	97.974	98.888	97.865	96.777	96.637	98.893	98.422	99.66	97.008	99.448	99.093	97.788	98.759	98.157	99.76	98.206	97.253	98.113	98.525	97.694	98.357	98.333	99.411	98.205	97.193	98.005	97.853	98.582	98.233	99.205	98.415	97.153	96.977	97.374	97.952	98.039	98.2	97.626	97.762	98.357	98.141	98.129	97.904
104.02	105.66	105.23	107.08	105.4	105.82	106.03	106.22	106.2	104.77	105.68	106.61	104.58	105.82	106.19	104.83	106.67	106.87	105.51	105.09	105.61	105.29	106.53	103.92	105.18	106.97	106.42	105.88	104.41	105.67	105.57	105.09	106.15	104.97	105.2	106.3	106.76	107.15	104.87	106.08	105.08	106.63	107.57	106.27	105.91	106.06	105.33	103.65	107.24	106.84
101.94	100.96	99.632	101.47	101.3	99.876	100.56	101	99.23	100.96	102.32	100.45	99.863	99.469	100.94	101.78	100.96	101.39	99.574	100.51	101.13	100.94	100.42	100.25	100.69	101.11	98.625	102.68	100.31	100.01	100.88	101.5	101.19	101.34	102.34	101.65	101.44	101.62	100.26	101.9	100.78	102.94	100.52	101.4	101.46	100.34	100.5	101.65	101.58	100.73
110.96	110.04	111.73	111.81	110.6	110.38	111.53	110.81	109.86	110.94	111.72	110.25	110.19	109.81	110.67	111.13	110.81	111.42	109.59	112.54	109.41	110.39	110.96	108.83	110.84	111.87	111.88	109.6	109.59	111.54	110.07	110.8	111.68	110.1	110.56	110.49	109.63	109.11	109.9	109.55	109.27	110.31	111.15	110.9	110.47	110.27	110.14	110.74	110.83	110.02
108.38	108.08	106.79	108.35	106.67	107.09	107.94	106.64	107.86	108.42	105.57	107.63	108.63	107.55	107.72	108.62	108.25	106.19	106.99	109.02	109.31	106.31	107.68	107.12	106.43	107.7	108.24	107.26	108.54	108.04	107.65	108.1	108.55	108.85	107.59	107.41	107.65	106.55	108.71	110.77	107.14	106.62	107.75	107.64	106.84	106.87	107.84	108.62	107.68	108.34
105.28	104.89	105.75	105.16	105.51	105.27	105.32	106.66	104.29	105.36	103.97	104.01	104	106.14	104.79	105.17	105.42	108.04	105.5	105.68	105.81	105.52	104.71	105.05	104.82	106.69	106.14	107.01	107.28	104.61	104.35	105.82	105.09	105.6	106.51	107.41	104.58	106.11	104.08	104.9	106.95	105.19	105.66	105.17	105.91	105.61	108.16	104.7	106.54	104.41
110.07	110.15	111.03	109.19	111.38	110.13	111.34	109.18	110.83	109.66	109.26	109.98	111.1	110.67	111.34	110.32	110.03	110.8	111.64	111.17	111.02	109.9	110.93	108.48	108.79	111.2	109.44	110.62	111.18	109.61	109.81	110.93	110.2	110.21	110.54	110.53	112.21	109.68	109.03	111.25	108.83	109.8	109.95	110.79	108.77	109.81	110.25	109.94	111.29	110.47
98.139	100.53	99.785	98.578	98.203	99.541	99.719	100.33	98.602	99.089	99.546	98.788	97.423	98.744	97.424	98.053	99.644	99.103	98.199	99.443	99.859	99.496	96.723	98.67	100.26	97.755	97.97	98.756	98.938	98.149	99.738	98.708	99.785	97.917	98.747	98.283	97.914	98.171	98.359	99.86	98.89	98.239	99.457	99.042	98.366	98.906	98.394	98.59	99.646	99.328
108.62	107.48	107.58	108.8	107.19	108.26	108.14	106.95	108.26	106.6	108.41	106.8	107.88	107.91	109.01	107.02	107.94	108.43	108.52	107.69	108.58	108.41	106.9	106.14	106.58	108.47	106.8	108.66	107.72	106.97	107.34	108.15	107.83	105.93	107.75	108.04	107.83	108.28	107.04	108.23	108.4	107.81	108.24	108.07	108.94	108.98	108.64	109	107.89	106.23
108.94	109.22	108.21	109.94	109.16	106.78	107.34	106.87	108.13	107.84	109.13	109.44	109.19	109.57	106.84	109.47	108.29	108.53	108.01	108.86	108.5	108.87	109.57	107.58	108.74	110.01	107.95	109.03	109.4	108.69	109.19	107.03	108.33	109.09	108.16	110.09	109.97	107.77	108.86	109.44	110.07	109.47	107.84	108.7	110.02	109.42	106.72	109.64	107.52	108.49
107.44	107.77	106.8	108.34	109.51	107.72	108.03	107.66	108.76	109.75	106.92	106.97	108.3	108.08	107.21	107.66	108.1	107.65	106.88	108.35	109.37	107.84	107.81	108.31	109.45	108.98	108.83	107.58	107.67	107.81	108.12	107.65	108.17	107.83	106.85	108.78	107.62	107.64	108.69	107.65	108.33	108.01	108.86	107.74	106.39	108.1	108.02	108.69	108.82	108.27
99.304	102.28	100.68	100.4	101.08	101.67	101.29	102.04	101.16	99.221	100.19	102.15	103.32	100.3	99.811	100.99	99.903	101.66	101.29	102.17	100.62	102.27	102.11	100.06	100.62	100.59	101.58	102.18	102.48	100.83	98.696	101.5	101.33	100.69	100.98	99.842	100.03	100.33	100.87	99.911	100.22	101.93	100.58	101.71	100.93	101.81	101.68	101.05	100.56	101.49
106.73	106.75	106.56	105.13	104.84	106.43	105.67	107.47	105.13	104.67	106.76	105.87	105.74	104.99	105.12	106.07	105.45	105.39	106.67	105.1	103.77	106.24	103.42	106.31	105.45	105.42	104.78	106.16	107.21	104.44	105.48	106.81	105.48	105.38	104.67	105	106.04	105.94	105.96	106.05	106.09	104.95	106.57	106.63	106.31	104.89	106.7	104.8	107	104.82
104.6	107.13	106.32	107.77	106.88	106.15	108.02	103.93	106.83	105.66	105.96	105.04	106.92	106.88	108.31	106.79	105.93	107.17	105.55	104.73	106.63	105.48	106.52	106.59	105.59	106.37	105.31	105.34	105.43	106.65	107.36	106.73	107.4	109.03	107.92	106.54	105.5	105.82	108.24	106.05	104.43	106.44	107.83	106.08	105.99	106.3	105.37	106.2	106.33	105.67
107.47	108.02	106.99	107.37	110.07	107.72	108.49	107.48	108.01	107.32	106.76	107.62	107.64	108.01	108.65	107.69	106.9	108.37	109.19	107.75	106.48	107.26	107	107.82	106.65	107.65	108.14	107.53	107.3	107.42	107.98	106.71	109.45	107.68	108.19	108.55	107.14	107.25	107.81	109.01	109.38	108.6	107.39	108.52	107.49	107.29	108.55	108.37	107.8	108.44
105.44	105.45	105.16	105.07	105.93	104.04	104.72	105.83	106.75	105.77	105.44	103.97	105.46	104.98	105.98	105.89	105.68	104.86	106.65	105.05	106.45	105.88	105.29	105.91	106.04	106.01	105.86	104.16	107.1	106.51	104.37	105.44	104.63	104.61	105.45	105.22	105.22	106.31	104.96	105.5	106.71	105.98	105.86	105.36	104.82	106.09	105.28	105.45	105.72	106.79
97.365	96.717	98.369	99.128	97.882	96.551	99.145	98.204	97.81	98.879	100.61	99.49	98.832	97.415	97.287	97.209	96.874	97.27	98.13	96.807	97.848	97.305	98.831	98.345	98.271	98.843	98.597	97.165	98.932	98.345	98.115	97.173	99.168	97.238	97.996	97.819	98.721	98.013	97.643	98.875	97.598	98.332	97.868	97.386	98.892	98.565	98.03	98.246	98.815	98.723
105.32	106.76	105.58	106.09	106.47	106.74	107.34	106.85	106.13	106.78	106.4	107.14	107.13	107.29	105.65	106.32	106.72	105.86	106.66	107.97	106.63	106.42	106.84	106.37	106.25	106.58	107.35	105.45	106.78	106.71	106.58	106.19	105.3	106.75	108.22	105.56	106.01	105.79	107.3	105.83	105.49	106.2	105.43	107.46	106.44	107.52	107.84	106.17	106.15	105.77
107.93	107.93	108.72	108.79	109.42	107.97	107.28	107.6	108.09	107.03	107.3	107.5	107	109.54	109.49	108.59	107.93	108.73	106.52	107.92	108.85	108.23	108.25	108.06	108.51	109.46	108.51	109.53	107.75	108.2	109.23	109.08	107.84	107.65	109.04	107.81	108.16	107.37	108.23	108.15	109.32	108.35	107.2	109.77	109.37	105.67	108.01	107.25	108.54	107.63
100.17	99.724	99.96	100.25	99.694	101.39	100.19	99.822	99.997	98.805	100.07	100.55	99.417	101.03	100.46	100.7	99.742	99.353	99.033	99.587	100.31	100.52	100.43	101.46	99.94	99.851	100.55	100.59	99.686	101.07	99.398	100.08	101.06	100.9	100.87	99.377	99.257	99.1	101.7	100.22	99.834	99.421	100.99	101.16	98.344	100.82	100.99	101.29	101.45	100.84
104.53	107.13	105.79	105.44	104.75	106.86	106.1	105.84	106.83	106.11	105.5	107.27	106.81	105.5	104.37	105.45	106.03	104.88	105.26	106.05	104.47	105.79	106.19	106.51	105.8	103.43	105.45	105.84	107.04	106.49	104.77	106.67	105.72	105.71	105.83	104.6	105.8	107.35	105.82	105.91	105.57	107.27	106.88	105.42	105.72	105.58	106.2	104.61	105.22	106.07
101.8	102.23	103.16	102.97	102.93	101.83	101.42	104.65	103.45	103.7	102.75	100.8	103.18	103.16	103.07	103.14	103.66	103.01	102.66	102.48	100.63	102.36	103.94	103.71	103.09	103.09	101.82	103.11	102.48	101.62	103.58	102.03	102.11	104.52	104.35	102.58	102.22	103.1	102.65	102.28	102.58	103.93	102.97	103.08	103.21	102.86	102.62	103.55	104.18	101.61
97.603	97.375	96.97	97.292	97.19	97.717	98.676	98.747	98.266	97.263	97.366	98.006	97.506	97.42	98.22	98.966	98.525	97.574	96.734	98.48	98.727	98.26	97.111	97.64	95.125	98.534	98.224	98.338	99.461	97.31	98.824	99.447	97.468	97.99	97.261	99.057	97.515	97.716	98.346	98.317	97.794	99.163	97.967	96.499	97.343	98.645	97.949	97.357	97.818	97.273
100.37	100.3	101.19	99.922	101.13	100.65	100.78	99.166	99.075	100.19	100.21	100.57	101.09	100.85	101.69	101.02	100.5	102.41	99.358	100.26	102.02	99.546	100.41	100.27	101.18	99.796	102.59	100.07	100.84	101.57	101.45	99.422	101.08	101.68	100.87	100.66	99.938	101.55	101.51	98.836	101.96	100.37	100.49	99.963	101.36	100.29	100.06	99.969	101.7	103.14
109.13	109.28	107	108.13	110.55	109.3	108.98	108.02	107.75	108.12	107.75	107.7	108.97	107.77	108.24	108.45	108.7	108.03	107.74	107.79	108.27	108.4	106.99	107	107.98	109.7	107.86	108.08	109.04	107.42	107.45	108.69	108.57	110.27	108.66	108.17	109.01	106.55	107.17	107.72	107.7	109.28	107.74	106.79	107.11	107.62	105.97	108.25	108.49	109.57
104.8	105.05	106.1	106.02	105.26	105.5	105.77	105.82	107.09	105.44	104.85	105.26	106.84	106.01	105.17	106.25	106.92	105.58	105.66	105.92	105.19	105.79	106.15	106.11	106.03	106.42	107.26	105.02	107.04	106.18	103.74	106.15	104.73	105.75	104.42	105.17	105.57	105.56	104.64	105.27	104.98	104.82	107.16	107.27	105.75	103.91	105.38	105.21	106.46	104.73
96.141	97.775	96.841	99.098	98.612	98.56	98.307	97.424	96.916	98.553	97.135	98.96	99.485	98.679	98.719	97.932	97.814	98.577	97.964	97.672	98.665	97.804	97.37	98.117	97.843	99.234	96.818	97.777	98.394	98.335	97.528	97.027	98.184	98.518	98.144	98.909	98.478	98.727	96.27	96.671	96.671	98.222	99.207	98.921	96.492	97.33	97.886	96.846	98.826	97.254
107.39	107.81	108.14	107.35	107.17	109.01	108.12	107.35	107.64	107.74	108.76	107.55	106.12	108.9	108.26	107.54	108.52	108.33	109.83	109.49	109.11	108.1	108.44	108.47	108.37	108.91	107.33	106.87	107.66	108.36	107.57	109.33	107.79	107.76	107.33	107.76	108.95	108.17	107.06	107.56	108.6	109.47	108.34	107.78	108.05	109.49	109.21	109.21	109.19	108.31
106.18	108.9	108.47	108.62	107.83	108.01	107.09	108.12	107.34	108.33	109.47	108.05	107.26	109.22	107.24	107.24	108.7	107.76	108.18	108.35	106.61	107.02	108.82	107.43	106.37	108.25	107.96	109.37	108.93	107.58	107.23	107.47	107.4	108.31	107.84	108.27	108.21	108.12	107.35	107.43	108.64	108.11	106.14	108.27	107.92	105.58	106.98	106.85	107.5	108.52
108.52	108.11	108	108.83	108.56	109.18	108.7	110.59	107.82	108.47	108.52	106.67	108.34	109.13	108.28	108.41	109.42	109.67	109.25	109.21	108.64	108.04	107.42	108.75	108.61	109.17	109.51	107.74	107.73	106.76	106.9	108.28	107.67	108.82	108.28	107.43	107.61	109.84	109.11	107.82	108.54	107.87	106.75	108.71	108.09	108.98	107.31	108.59	108.42	109.4
106.58	105.54	105.04	104.27	104.4	106.51	105.21	104.65	104.94	105.26	103.5	105.78	105.75	105.76	106.82	104.75	106.74	105.34	105.53	106.66	104.36	105.7	105.86	105.56	107.16	105.22	105.82	105.22	105.83	104.53	106.73	106.87	104.62	104.43	106.43	105.43	105.51	104.74	104.65	105.62	106.31	107.05	103.54	105.92	104.84	105.37	104.77	107.67	107.48	104.44
100.85	101.68	100.16	100.7	102.09	100.19	99.854	100.29	100.51	100.37	101.2	101.47	100.77	101.33	101.24	100.19	101.03	101.3	101.46	101.34	101	101.61	99.577	102	102.61	101.1	101.1	100.17	100.56	101.15	100.92	100.99	101.75	100.92	101.61	101.19	100.6	99.618	100.02	100.68	101.61	101.32	99.11	100.98	101.25	99.02	100.51	102.02	101.36	99.991
107.85	106.7	107.15	107.72	108.17	105.41	105.69	107.15	105.17	106.81	106.47	105.81	106.88	107.75	106.88	107.76	106.2	106.68	106.25	107.05	105.18	106.23	106.13	106.35	106.65	105.36	106.99	106.9	106.3	105.82	105.51	106.35	106.61	106.49	106.3	107.02	107.51	105.58	105.6	108.52	107.76	106.22	106	108.4	107.9	105.83	107.13	106.66	106.43	107.76
107.83	106.67	105.63	106.57	106.96	108.22	105.79	105.69	107.96	104.56	106.59	106.92	107.65	106.94	107.7	105.61	105.64	107.54	106.93	105.96	105.51	105.98	106.37	106.46	107.57	106.01	106.67	106.43	107.55	104.93	107.01	105.98	106.07	105.03	106.86	105.48	105.75	107.02	104.98	107.48	104.36	105.39	105.72	106.83	108.05	107.03	107.77	107.01	106.01	107.12
101.79	99.893	100.45	101.3	100.66	100.87	101.03	101.54	100.47	100.52	100.76	100.45	102.36	102.8	99.506	99.452	102.4	100.67	99.772	100.36	98.429	101.97	101.6	100.29	100.6	98.947	100.83	99.423	100.81	100.34	101.72	100.94	100.52	101.8	100.98	101.04	100.22	101.81	100.39	99.917	101.79	99.206	99.496	101.76	101.84	101.68	102.73	100.66	100.22	101.7
106.61	105.07	104.94	106.42	106.33	105.71	104.46	105.4	106.07	103.77	105.81	105.74	105.97	106.62	106.95	106.56	105.5	105.68	105.63	106.97	105.58	105.13	105.93	106.15	106.76	105.01	106.75	105.41	104.97	104.72	106.15	105.29	105.08	104.68	106.27	107.88	105.79	106.84	106.67	105.5	104.92	105.19	107.23	105.56	107.09	105.43	106.36	105	106.5	105.9
106.42	106.68	105.46	108.22	108.14	105.45	107.06	107.37	106.25	106.56	106.36	105.36	106.15	107.59	106.83	106.48	106.93	106.11	105.34	106.55	106.53	108.59	106.23	108.11	106.58	106.26	105.94	106.87	107.48	105.34	107.11	106.03	107.14	106.18	105.19	106.39	107.37	105.67	106.6	105.56	105	105.57	106.05	106.71	106.69	106.89	105.46	105.49	106.3	105.57
109.49	107.33	108.44	108.44	106.77	108.15	107.92	107.6	109.17	108.99	108.98	109.53	108.19	107.53	107.02	108.57	108.46	109.42	108.81	108.78	107.87	107.8	108.4	108.87	109.1	108.79	109.86	109.64	108.8	108.11	109.14	108.6	108.76	108.11	108.71	109.09	107.75	109.2	109	108.01	108.77	109.86	107.72	106.92	107.95	108.62	107.25	109.32	109.88	108.57
96.635	98.057	98.498	100.25	98.209	98.487	97.413	98.2	99.477	98.31	98.55	97.5	97.768	99.482	97.466	97.344	99.187	98.097	96.327	98.882	97.09	98.266	98.847	97.912	97.938	99.163	97.689	98.948	98.482	98.352	97.091	96.815	98.211	97.58	98.177	97.639	98.115	99.098	98.715	98.321	99.042	97.768	97.341	98.35	97.668	97.594	98.16	98.624	100.09	98.145
105.75	107.08	105.43	106.2	105.59	105.24	105.89	104.89	105.03	104.77	105.5	105.3	106.3	106.95	107.7	106.84	107.03	107.02	106.66	106.51	105.87	106.64	105.23	105.22	105.83	105.94	105.84	105.22	105.21	107.69	105.74	106.22	105.64	105.03	106.12	106.24	105.52	105.73	104.89	107.61	104.64	104.73	104.17	105.39	106.98	105.38	106.27	106.27	107.68	104.89
111.19	110.63	110.59	109.58	109.59	111.74	110.42	110.29	110.46	110.93	109.11	109.81	110.9	109.26	109.91	111.07	111.02	110.46	109.78	111.57	108.9	108.87	110.24	110.84	108.62	111.02	110.61	109.98	109.57	111.47	110.37	110.08	109.14	109.5	110.1	109.91	111.23	109.54	110.6	111.69	112.04	109.71	109.95	110.12	111.16	109.27	111.18	109.37	111.26	111
109.28	107.92	107.43	108.24	106.3	107.5	106.36	106.46	106.34	107.26	106.05	107.74	106.83	106.99	109.7	106.91	108.1	107.03	108.85	107.29	107.89	108.18	108.61	107.39	106.74	109.15	109.26	106.96	108.02	108.79	108.94	106.66	107.36	108.08	108.65	107.2	107.9	108.6	107.19	107.84	108.02	107.31	107.98	107.2	108.76	109.41	107.7	106.83	107.77	106.74
103.36	102.55	102.59	103.91	102.71	104.99	102.31	103	102.07	103.06	103	103.56	104.81	101.84	102.74	103.27	103.61	101.43	102.48	102.23	101.85	103.3	102.82	103.72	100.97	104.82	102.48	102.43	104.17	102.84	102.53	102.26	103.66	104.38	103.16	103.49	104.06	103.07	102.76	103.58	102.88	102.76	102.41	101.14	102.93	103.02	101.93	102.92	102.5	103.08
108.18	109.16	106.87	107.41	109.22	107.16	107.99	107.66	108.6	108.51	108.29	107.24	108.28	108.46	106.81	108.07	109.43	106.95	107.63	106.99	107.9	106.96	108.78	107.66	107.88	108.53	106.75	107.05	108.9	108.82	106.8	108.33	107.36	107.66	107.41	109.35	106.62	109.56	106.84	107.78	106.77	108.24	107.34	107.44	106.99	110.04	107.82	108.02	107.8	109.18
108.43	106.62	109.53	108.35	109.43	107.39	108.69	109.78	108.33	109.82	109.1	108.31	107.99	107	108.16	107.23	107.86	108.44	107.3	108.43	109.07	107.37	108.65	108.67	109.63	108.65	108.67	108.88	109.97	107.88	108.2	108.03	108.13	108.81	106.92	109.64	108.35	106.08	108.26	109.35	109.29	109.59	108.61	109.26	107.98	109.33	107.42	109.33	109.56	109.07
107.45	108.49	108.22	106.25	107.79	109.73	107.46	109.73	106.71	108.01	108.11	108.13	107.93	107.73	107.12	107.91	109.78	108.73	108.91	109.39	107.91	107.41	107.37	109.01	109.39	106.8	108.54	107.97	106.7	107.78	109.84	107.62	107.86	108.32	108.12	108.43	107.58	107.18	108.2	108.28	109.12	109	109.58	110.01	107.75	107.79	107.08	108.55	109.35	107.25
103.71	105.79	105.31	106.92	106.8	106.16	106.57	106.21	105.63	105.37	105.6	105.98	107.01	105.61	106.45	106.71	106.19	105.12	105.79	105.72	105.49	106.9	106.11	103.86	105.24	105.84	105.93	103.86	105.89	107.37	105.89	104.81	106.33	106.21	106.78	106.65	105.17	105.9	105.08	106.34	107.1	105.02	105.68	106.2	107.21	105.79	105	104.04	105.78	104.74
108.28	107.64	109.11	107.84	109.72	107.62	109.42	108.54	108.58	109.35	107.67	107.5	108.62	108.27	108.47	108.24	107.35	107.59	107.46	108.47	108.93	108.01	107.48	107.65	108.78	107.64	107.68	108.3	107.81	107.49	109.56	107.1	108.57	107.39	108.77	106.88	106.5	106.94	107.56	106.48	108.05	108.52	107.26	108.1	108.45	107.42	108.53	110.36	108.14	108.26
108.64	108.27	107.74	109.2	107.64	107.01	107.82	107.44	106.9	109.23	107.17	108.78	106.47	107.89	108.33	106.79	108.04	107.26	107.63	107.33	107.88	109.21	108.26	107.37	106.9	108.35	108.64	107.37	108.38	107.75	107.97	109.53	108.34	107.98	106.7	107.58	109.06	108.92	107.98	108.84	109.21	107.34	106.66	108.31	108.88	108.04	108.41	108.61	107.46	109.14
108.07	105.15	106.77	107.14	107.15	108.15	107.23	107.52	108.25	109.34	106.97	108.94	109.5	107.72	108.83	108.19	107.53	106.52	108.09	108.84	108.4	109.26	107.18	107.13	109.12	107.98	106.31	107.53	108.34	107.67	107.52	109.76	108.28	107.23	108.21	107.18	107.76	108.41	108.07	108.31	107.63	106.57	107.93	108.03	107.37	107.09	107.3	108.38	108.76	107.12
100.55	100.85	100.26	99.887	100.72	101.77	101.53	99.564	101.17	100.22	99.195	100.3	100.64	100.71	101.73	101.22	101.1	100.75	100.24	101.12	99.079	100.72	101.04	101.06	101.52	100.11	100.42	99.505	100.25	98.852	100.63	100.83	100.14	99.828	99.882	100.81	100.45	99.641	101.4	101.01	100.94	100.81	99.811	100.29	99.872	100.09	101	99.965	100.64	100.39
106.36	107.52	107.33	109.21	107.35	107.86	108.77	108.28	107.73	107.17	107.64	108.79	108.13	107.14	105.63	107.63	106.85	109.03	108.28	108.01	108.17	107.83	107.73	107.53	110.26	107.64	107.87	107.25	107.45	107.4	109.76	107.94	107.13	108.36	107.69	108.08	107.48	107.23	107.15	107.59	108.03	108.64	106.5	107.39	107.49	106.75	107.63	107.49	107.44	107.33
107.62	105.37	105.11	105.58	105.02	105.03	106.15	106.71	105.98	104.96	106.3	106.39	105.06	106.23	106.39	105.91	105.83	105.98	104.21	105.47	106.93	107.35	105.68	105.89	105.81	106.3	104.96	106.52	106.82	105.29	104.85	106.07	104.79	104.91	106.34	105.43	105.02	105.82	105.3	106.18	105.04	104.48	105.83	105.34	104.93	106.85	104.99	104.05	106.64	106.57
106.84	107.52	106.64	109.07	108.01	108.47	107.2	107.33	108.72	108.93	108.28	109.09	108.66	107.51	107.96	107.16	107.76	107.78	108.24	108.3	108.78	108.23	108.51	108.83	108.86	110.64	107.77	108.64	107.19	107.69	108.34	107.71	107.81	109.31	108.03	108.46	106.62	106.6	107.27	107.62	107.09	106.86	107.41	108.14	108.15	107.53	108.58	107.52	108.9	108.13
106.81	105.71	107.35	105.78	106.25	105.17	106.64	105.78	106.54	106.01	106.91	106.65	106.12	106.45	105.54	104.68	106.09	106.23	107	107.51	105.71	105.5	106.3	106.85	106.42	106.02	107.84	105.23	107.79	106.4	105.79	106.86	105.6	107.92	106.76	107.47	106	106.55	107.08	107.27	106.79	108.25	107.44	106.86	107.71	105.47	106.17	106.31	106.21	104.94
110.54	110.98	110.03	110.88	108.91	109.93	109.35	111.2	110.77	110.76	110.71	110.4	109.72	110.88	111.08	109.68	110.64	110.42	110.93	109.29	111.32	110.25	111.61	112.1	111.1	109.45	109.06	110.07	110.38	109.98	109.53	111.14	110.06	110.11	111	110.11	108.5	111	109.72	110.57	110.17	111.93	110.67	110.92	110.61	111.97	110.43	111.59	111.27	110.24
97.7	97.081	98.062	97.306	99.093	98.126	97.855	99.222	99.36	98.625	97.909	99.588	99.333	98.55	98.909	98.429	97.406	96.967	96.396	96.454	97.307	97.132	98.153	96.964	97.052	98.245	99.844	96.156	97.367	97.081	98.19	98.529	96.46	98.32	99.371	99.405	98.024	98.306	98.294	99.159	96.261	98.929	98.605	98.786	97.888	97.769	98.385	98.086	97.18	97.88
108.45	108	108.75	107.34	108.21	108.17	107.09	107.54	109.05	107.26	108.87	108.76	107.89	108.31	109.13	107.8	109.19	108.13	108.46	109.04	107.56	106.36	108.23	108.17	106.13	108.33	108.06	109.31	110.27	108.41	109.31	108.93	107.84	109.91	106.64	107.67	107.23	109.03	107.53	108.25	107.87	108.22	107.31	106.55	109.18	108	109.04	107.6	109.6	108.19
107.29	107.45	107.08	106.76	107.81	105.81	106.42	107.12	108.64	105.99	106.33	106.75	106.59	107.77	106.41	107.44	108.04	106.48	106.3	107.93	107.5	105.03	105.87	107.93	107.67	107.42	105.59	106.73	106.35	106.39	106.48	104.18	106.21	105.8	108.21	105.5	107.23	105.95	106.65	107.52	105.92	107.34	107.06	108.02	105.66	106.17	105.11	107.46	105.66	106.72
108.28	107.77	108.56	106.71	108.03	108.11	107.27	107.94	108.45	106.78	107.67	107.73	106.3	107.09	108.07	108.45	108.12	107.83	107.92	106.46	108.07	107.93	108.25	107.82	108.63	108.23	107.71	107.43	107.41	109.34	106.31	106.73	106.4	108.57	108.94	108.4	108.08	107.82	107.83	108.92	107.71	107.25	107.39	107.79	109.18	107.21	109.1	108.05	107.98	108.07
99.609	99.193	98.044	98.421	99.227	97.703	98.227	100.43	99.412	99.26	99.272	99.872	99.396	97.622	99.968	98.722	98.239	98.251	97.739	99.329	96.892	98.377	99.821	97.94	97.855	98.123	98.406	99.126	99.835	97.964	98.851	100.22	99.571	98.696	99.227	97.843	100.26	98.923	97.647	98.809	98.58	99.76	98.194	99.412	99.18	99.948	97.572	98.445	98.634	98.725
110.19	111.22	111.66	111.75	111.61	109.13	109.87	112.23	110.04	111.35	111.13	111.77	111.45	110.98	111.65	110.83	110.43	110.24	109.96	108.84	111.22	110.67	110.94	110.8	109.4	111.21	110.19	110.08	110.32	110.11	108.59	108.75	111.49	109.6	110.05	110.21	111.15	109.43	110.57	111.25	110.69	110.12	109.1	112.17	108.85	109.71	109.37	110.71	108.5	110.83
105.83	106.66	106.1	106.85	105.1	106.09	107.33	106.09	107.35	108.33	106.71	108.33	106.48	106.86	107.07	105.68	107.42	106.45	106.44	107.42	107.31	104.94	105.81	105.81	105.48	105.85	108.52	107.01	106.73	107.18	107.47	106.65	106.03	108.05	105.58	108.71	105.6	106.44	107.11	106.42	105.97	106.8	106.24	108.05	106.75	107	107.3	107.09	107.52	106.49
107.56	105.53	105.57	105.96	105.95	107.27	104.01	106.71	105.18	105.79	106.53	106.37	105.77	105.98	106.69	103.7	104.38	106.37	105.87	106.89	105.24	106.99	104.82	105.48	105.65	105.91	104.57	106.4	105.32	104.57	104.65	105.25	105.44	103.47	104.83	106.31	104.86	105.21	106.33	105.13	105.71	104.97	104.56	105.27	105.61	105.95	105.05	104.31	107.56	105.74
100.33	99.819	99.722	100.39	100.69	100.99	102	100.04	100.94	100.1	99.803	100.27	100.84	100.9	101.13	99.208	100.59	99.283	101.36	102.73	100.77	101.23	99.907	101.98	100.65	101.32	100.54	100.59	100.49	101.41	99.833	100.64	99.459	100.24	100.07	100.51	100.55	100.1	101.15	101.22	100.4	100.64	99.856	99.94	100.43	101.98	100.2	100.1	102.14	101.1
97.17	97.984	97.002	96.746	96.921	97.997	99.379	98.313	97.429	96.926	97.411	98.799	97.547	97.032	99.132	98.723	95.935	98.769	98.145	97.462	98.838	96.802	97.752	98.607	99.282	97.747	97.402	99.135	98.031	95.395	97.687	98.556	97.019	98.589	97.351	97.5	98.151	97.085	96.934	98.937	98.666	98.653	99.084	97.381	98.801	97.165	98.725	98.351	97.745	98.666
108.17	108.24	109.39	109.49	107.15	108.47	109.75	109.15	108.11	109.68	109.73	107.45	107.37	110.14	108.16	109.62	108.36	108.71	108.54	108.62	109.42	107.81	106.73	108.77	108.34	107.87	105.84	109.58	110.1	107.38	110.77	106.68	108.84	108.53	108.23	108.56	108.87	107.93	108.64	107.75	107.45	109.78	108.88	107.97	107.37	108.42	108.68	108.79	109.2	108.25
107.32	106.51	105.7	103.77	106.82	105.54	106.52	108.43	107.4	108.16	106.95	106.39	106.84	106.66	106.98	106.93	105.1	106.51	106.76	105.75	107.71	106.54	106.75	104.91	106.75	106.29	106.2	105.55	106.86	107.33	106.15	105.61	108.07	107.28	104.05	105.95	107.36	105.86	106.06	105.93	106.64	105.91	106.65	106.7	106.12	105.26	104.94	106.77	106.17	105.9
100.48	102.08	100.81	100.35	98.855	101.93	99.946	98.962	100.45	101.52	99.593	101.75	101.9	100.42	100.9	100.05	99.972	100.85	99.616	100.24	99.602	100.07	100.28	99.715	100.12	100.87	101.07	100.83	99.904	101.28	100.58	99.78	100.52	100.01	100.22	102.64	98.828	101.53	101.2	99.906	102.09	100.13	100.41	100.07	101.32	100.46	100.33	99.671	99.549	99.812
103.97	105.06	106.54	105.07	106.18	105.81	105.66	105.87	106.22	106.12	105.43	104.95	104.62	107.24	104.62	106.12	105.16	106.43	104.58	105.63	106.32	105.51	104.63	105.22	107.02	104.56	104.62	104.42	105.21	105.92	105.64	105.29	106.41	106.22	107.34	106.68	104.74	105.67	105.54	103.45	105.71	104.5	106.31	105.98	105.04	105.83	105.7	104.71	104.82	104.88
106.49	105.47	106.49	107.05	107.75	106.96	107.09	107.19	104.89	105.99	105.59	107.25	104.76	106.75	105.32	107.18	106.41	105.2	108.2	105.31	105.05	106.5	107.02	106.33	105.35	106.67	105.23	106.23	106.67	107.34	107.71	105.64	106.38	105.95	106.66	105.18	107.38	107.19	107.44	106.84	105.95	105.21	107.51	107.54	106.44	106.93	106.68	105.93	105.97	104.71
107.49	107.17	108.89	107.35	108.39	108.93	107.75	109.02	109.04	106.27	108.99	107.73	109.54	107.15	109.63	108.07	107.82	108.15	108.35	109.45	108.08	108.18	108.24	108.65	108.48	106.99	107.3	108.56	109.19	108.28	106.66	107.16	108.22	106.65	109.47	106.93	108.57	106.67	106.84	109.29	107.15	109.18	107.76	108.53	109.33	107.44	108.38	109.69	108.63	109.05
97.6	98.047	97.572	98.149	99.986	98.958	97.257	97.808	98.926	98.66	98.775	98.173	97.674	98.199	97.877	98.135	97.414	98.908	98.492	98.471	97.421	97.297	97.409	98.13	98.059	98.992	98.215	98.959	97.183	97.048	98.481	97.742	98.242	97.888	96.971	98.141	97.847	98.447	97.518	97.445	97.998	98.182	97.939	97.564	98.922	97.783	98.641	96.577	97.253	98.054
104.6	105.92	105.62	105.73	105.6	105.9	105.36	106.61	104.38	106.6	105.93	106.06	104.11	107.17	107.12	104.36	105.79	105.42	106.29	107.01	106	104.56	106.43	104.33	106.77	105.57	104.87	104.29	105.88	105.36	106.04	106.76	105.28	105.33	104.58	104.58	106.84	105.51	106.05	105.3	106.03	105.84	106.57	105.47	106	106.68	105.93	105.43	105.88	105.7
105.82	106.71	105.7	106.39	106.74	107.18	106.38	106.62	106.72	106.76	106.34	105.22	105.05	106.04	105.72	104.62	105.83	106.53	105.03	105.72	106.95	106.84	106.1	105.94	107.75	104.18	105.33	106.45	106.33	105.55	106.57	105.49	106.83	106.6	106.05	105.49	106.6	105.32	105.48	105.31	106.5	106.54	105.4	105.69	105.54	106.28	105.04	106.28	106.94	104.66
97.509	97.708	98.091	98.216	98.547	98.005	97.366	98.889	98.992	98.486	97.333	98.399	98.091	96.957	100.02	97.31	96.679	97.556	97.617	98.891	97.088	97.481	97.699	96.802	98.916	97.541	98.552	99.497	99.204	96.784	98.323	97.211	97.112	96.946	97.254	96.581	98.576	96.463	98.12	97.539	96.927	97.624	97.751	97.8	97.44	97.276	97.657	97.742	98.59	98.733
106.17	104.3	105.31	105.73	105.86	105.41	104.4	105.77	105.44	105.96	106.33	104.34	105.86	107.63	105.74	105.23	105.55	104.1	105.17	104.73	107.51	104.52	106	105.74	105.18	106.34	106.02	106.43	104.84	104.38	107.03	106.48	106.42	105.04	105.63	106.41	105.05	105.72	104.57	104.54	104.7	105.22	105.06	105.39	105.67	106.8	106.76	107.18	106.02	106.29
105.18	105.56	105.47	105.69	105.63	105.06	105.41	105.23	106.29	106.24	105.25	107.31	106.3	104.43	105.17	105.5	106.24	105.94	106	104.96	106.31	106.71	105.9	105.7	105.57	105.28	105.6	105.5	105.82	106.17	106.13	104.8	105.23	106.04	106.55	104.54	106	107.24	106.49	105.36	105.12	105.23	105.57	105.5	106.06	106.58	106.16	104.5	106.6	105.09
107.81	108.18	105.5	105.31	107.67	107.1	106.41	105.08	107.02	108.29	105.24	105.5	105.87	105.72	104.93	105.27	107.38	106.07	107.43	105.51	107.82	105.94	107.55	107.33	105.15	107.5	104.52	107.15	107.93	106	106.44	106.64	105.21	105.96	106.98	105.73	105.44	107.37	107.85	105.77	105.68	106	108.33	107.16	108.01	105.92	106.01	106.05	105.83	106.05
106.8	106.36	107.67	104.06	104.56	104.39	106.27	106.92	105.9	104.49	106.48	106.52	104.49	104.2	105.96	106.4	106.75	105.37	105.86	105.83	105.83	107.04	106.8	105.92	106.22	105.47	106.01	105.92	106.07	105.43	105.53	106.37	104.92	106.54	105.01	106.1	106.62	106.13	106.38	104.75	105.15	106.8	105.72	107.11	105.59	106.53	103.93	105.92	105.52	106.71
105.58	104.96	104.91	105.79	105.19	104.53	104.17	105.6	104.76	104.32	106.15	105.63	106.27	105.8	105.16	104.97	106.95	104.97	104.51	107.34	104.91	105.93	106.72	106.68	104.77	105.4	106.86	105.65	105.63	106.04	106.17	106.07	105.53	106	107.58	107.16	106.8	105.34	105.47	106.47	105.83	106	105.64	107.38	103.9	107.12	105.59	105.54	105.7	106.55
97.945	98.91	97.669	98.835	98.01	99.107	97.121	98.445	98.232	97.205	98.346	98.666	97.906	98.296	99.712	98.258	98.713	99.202	98.385	98.391	97.021	99.627	96.845	98.475	96.621	99.894	96.439	97.568	96.893	98.135	98.878	99.193	97.569	98.849	96.146	99.185	99.499	96.625	97.084	96.974	98.782	98.76	98.31	97.633	98.147	97.642	97.757	98.115	98.485	97.433
106.25	105.7	107.87	106.71	105.87	106.95	105.59	106.58	107.46	105.65	107.44	106.89	104.61	105.99	105.48	106.7	106.17	104.69	107	105.72	107.08	107.08	106.14	106.64	106.95	105.04	106.51	106.64	106.57	105.89	104.29	107.18	105.38	106.34	106.48	107.69	106.47	106.77	105.28	107.17	106.47	106.66	106.98	106.31	105.17	106.36	106.17	106.41	105.81	105.65
104.49	105.62	106.68	105.23	106.5	105.41	107.09	105.36	105.04	106.48	104.77	106.46	105.55	106.27	107.6	104.44	106.74	104.53	105.2	105.95	105.17	103.78	107.92	105.76	107.41	106.28	106.6	106.56	104.94	105.13	106.44	104.96	104.2	105.48	105.74	105.67	106.17	105.31	104.09	105.57	104.92	107.18	105.03	105.11	106.19	104.73	105.26	107.42	106.1	106.85
105.98	105.12	104.98	105	107.14	105.74	104.91	104.6	105.08	104.63	106.47	106.13	105.8	107.57	103.65	104.84	106.69	105.03	106.96	104.01	105.84	106.3	105.28	106.28	106	104.64	103.9	104.81	104.84	106.53	104.64	105.33	106.07	105.83	106.94	104.36	106.26	105.33	106.21	104.36	104.4	106.08	105.8	104.9	106.07	104.51	106.05	104.7	105.41	104.39
106.19	106.15	107.64	105.05	108.25	106.31	106.49	107.07	107.21	104.47	106.47	107.07	105.63	105.95	107.1	108.37	107.12	105.34	106.88	107.83	106.92	106.92	107.15	104.32	104.85	106.39	107.08	106.8	106.73	107.68	106.54	106.56	106.42	105.96	105.54	107.07	107.67	105.66	106.7	107.42	106.97	105.28	106.42	106.71	107.33	106.01	107.13	106.15	108.06	107.62
104.06	103.99	102.03	102.73	103.72	101.9	102.29	102.03	101.69	102.36	102.12	101.99	103.5	103.42	101.59	103.87	101.35	102.3	103.1	102.39	103.72	102.76	102.46	102.52	103	104.34	102.45	102.62	103.68	102.97	102.2	103	102.97	101.72	102.23	102.7	102.97	101.88	101.45	101.5	103.27	101.68	102.5	103.01	102.07	103.86	103.87	101.32	101.08	103.33
96.447	97.757	98.814	97.204	98.387	96.405	99.107	96.331	97.405	97.946	98.226	98.32	99.238	98.746	98.556	98.771	99.116	97.958	97.979	97.487	96.828	98.412	96.98	96.723	96.767	98.348	97.876	96.59	99.396	99.591	96.671	99.075	98.313	98.774	99.067	99.007	97.757	99.347	97.706	97.152	96.202	97.188	98.547	99.936	97.103	97.766	97.964	96.664	96.63	98.745
107.11	107.86	107.48	108.63	106.84	108.68	108.09	106.97	107.22	107.46	107.7	108.51	107.02	109.07	108.73	108.15	108.03	107.01	108.22	108.31	108.15	110.61	109.48	107.26	107.82	108.76	108.6	107.87	107.89	108.36	108.63	107.84	107.88	107.15	108.09	107.59	108.25	106.46	107.42	109.22	108.63	109.17	108.79	108.04	107.41	107.33	108.07	106.45	108.28	108.83
110.28	109.32	110.17	110.69	112.37	109.01	111.67	109.86	111.49	108.97	110.27	110.28	111.33	111.28	110.05	110.84	111.9	109.91	110.42	109.26	110.3	112.65	110.73	110.07	110.23	110.45	110.27	111.87	110.94	109.3	110.03	110.6	111.84	109.66	109.37	111.67	111.32	110.6	110.36	110.83	110.6	108.87	111.46	110.81	109.6	110.96	110.87	111.3	108.76	110.77
107.17	104.68	105.06	104.31	105.76	106.58	104.68	106.37	105.53	106.67	106.13	106.16	105.69	104.92	107.19	105.78	107.13	104.96	105.64	105.93	105.28	106.06	104.17	106.49	105.6	104.81	105.08	106.85	105.04	105.8	105.22	106.21	107.5	105.81	106.12	106.01	105.73	104.65	106.22	107.1	106.46	105.56	105.28	107.71	105.5	104.48	105.4	106.25	106.28	105.54
107.28	106.04	107.07	105.67	107.7	106.75	108.02	105.73	105.94	107.13	107.73	106.95	106.84	106.66	106.38	106.09	106.09	107.46	107.05	105.92	105.44	105.66	107.36	106.02	106.95	106.34	106.97	106.27	105.47	107.17	105.83	105.86	104.7	107.81	106.15	105.26	108.4	106.75	105.65	106.23	106.02	107.53	105.28	106.07	105.9	106.99	106.28	106.51	106.56	107.64
105.8	107.78	107.38	106.52	106.79	106.14	105.97	106.84	107.29	106.19	106.26	106.08	104.77	106.71	107.58	106.03	105.98	107.36	107.75	106.61	106.2	106.46	105.66	107.58	106.52	107.81	104.62	105.95	106.67	107.79	107.52	106.22	105.68	106.54	106.72	106.51	105.49	105.67	107.27	106.03	105.99	108.25	107.9	106.63	106.1	108.02	107.41	105.82	106.11	106.96
110.86	105.9	108.85	108.52	107.58	107.05	107.66	109.01	108.99	108.59	109.04	108.44	108.67	108.24	108.83	108.48	106.8	109.6	108.04	109.81	106.92	109	107.87	108.34	108.07	109.27	108.66	107.89	106.65	107.56	107.67	109.72	107.74	107.03	108.94	107.95	107.55	109.08	108.13	108.67	110.27	107.91	108.87	109.26	106.84	107.22	108.5	109.34	108.03	108.49
104.93	105.24	105.93	105.77	104.78	106.04	105.82	105.17	106.55	104.94	106.11	105.23	105.93	105.93	106.78	104.53	105.03	105.56	104.71	103.96	105.33	105.64	104.96	105.99	105.41	104.85	108.13	105.17	105.12	105.61	104.54	105.09	104.58	104.57	104.83	104.61	104.25	105.36	105.55	106.96	107.58	104.96	105.7	105.75	105.94	104.86	106.39	105.71	106.51	105.61
107.44	107.68	105.08	106.1	106.23	106.94	108.03	105.64	106.1	106.98	105.82	105.9	105.75	106.43	107.28	106.41	107.33	106.32	107.35	105.64	105.72	106.56	106.52	105.14	106.43	107.09	106.69	107.04	105.92	107.51	106.99	105.44	106.9	105.83	104.99	106.27	105.73	106.31	106.77	106.13	107.44	106.75	105.76	107.21	105.96	106.72	105.41	106.4	106.44	105.47
100.21	101.34	99.589	100.78	100.18	101.27	100.38	100.41	100.83	101.1	99.655	99.896	100.39	99.66	100.82	99.957	99.444	101.09	101.09	100.74	101.28	100.82	99.971	100.67	101.2	102.58	100.13	101.65	101.24	101.11	101.22	100.37	99.648	98.345	102.46	99.438	101.58	100.71	98.779	100.12	101.06	101.26	100.18	99.208	100.44	101.03	99.612	100.43	101.44	101.37
107.25	106.78	105.82	106.56	105.78	105.31	105.92	104.68	104.72	106.67	105.03	105.3	105.74	106.91	104.83	105.72	105.66	106.24	106.5	106.65	106.19	107.35	105.74	105.62	106.66	105.61	105.69	106.75	105.49	106.78	106.45	105.29	104.8	105.45	105.74	106.83	106.79	107.33	104.55	104.76	107.29	106.55	104.71	104.85	104.56	106.42	105.83	106.94	105.63	104.85
108.3	108.67	107.61	108.04	108.2	107.7	108.59	108.12	107.56	107.1	108.74	107.03	109.74	108.83	108.41	107.82	107.89	108.86	107.92	108.17	108.09	107.1	107.5	107.57	107.69	107.86	108.6	107.15	107.64	107.54	106.13	106.67	108.03	107.67	109.88	106.35	107.98	106.71	109.4	107.84	107.27	108.37	108.3	108.12	106.94	107.52	108.53	107.48	109.49	108.2
110.73	109	109.55	108.72	107.77	108.79	108.9	106.66	107.39	109.12	109.6	107.93	110.03	108.29	107.54	108.66	107.13	107.29	109.54	108.77	107.77	109.11	108.57	108.8	108.24	108.71	106.91	107.36	109.29	108.94	108.95	109.16	107.77	108.84	108.78	108.98	107.91	110.42	108.41	108.06	109.83	108.24	109.06	109.11	108.67	108.67	109.28	105.89	109.6	109.41
104.12	104.64	105.72	106.25	105.66	105.44	104.55	104.97	104.44	107.48	106.26	105.77	106.1	105.88	105.54	105.6	105.07	104.84	106.51	105.32	104.52	105.77	106.07	104.81	106.96	105.55	105.56	104.75	104.35	104.67	106.39	106.3	105.37	105.43	104.42	105.47	106.38	103.95	106.39	105.57	106.82	106.67	107.31	107.81	107.17	105.14	104.35	105.41	106.16	104.41
107.37	106.79	107.2	104.9	106.04	106.23	106.23	105.11	105.88	106.37	106.92	106.6	106.26	105.52	107.65	105.98	105.95	106.15	105.87	106.08	104.83	106.14	106.04	104.77	106.14	106.76	106.92	106.04	106.46	105.96	108.36	105.62	105.63	106.03	105.9	105.99	105.62	106.17	108.24	107.28	105.2	105.56	104.9	107.3	107.89	106.44	106.72	104.1	106.27	105.6
106.8	105.18	106.88	106.9	105.95	106.86	106.75	106.15	104.9	105.98	106.46	106.78	105.85	107.04	105.75	106.9	105.28	107.36	106.44	105.84	105.63	107.17	106.72	105.95	107.49	106.09	107.4	105.22	107.72	105.58	106.58	106.64	105.58	106.42	105.77	106.17	105.31	106.3	106.39	105.75	106.72	105.95	106.41	105.64	105.01	106.71	106.08	106.94	107.43	106.82
106.88	109.41	108.59	108.4	108.39	108.79	108.91	106.5	109.58	108.87	107.42	109.44	107.4	107.07	107.32	107.76	106.3	108.01	107.64	107.33	108.05	107.82	107.38	108.04	108.94	107.95	107.35	106.8	108.45	106.65	107.22	108.16	108.05	108.77	108.08	109.37	107.57	107.44	109.29	107.2	106.95	106.34	107.44	109.52	108.31	107.59	107.97	108.55	107.6	107.06
104.57	106.6	107.04	105.71	106.12	106.99	107.77	105.84	106.18	107.81	106.43	106.36	108.38	106.48	106.03	107.13	107.3	107.24	106.27	106.92	107.45	106	106.27	107.82	106.91	107.56	106.91	106.8	105.63	106.35	106.72	106.95	106.52	106.29	105.13	106.83	106.96	105.36	107.5	105.93	106.49	104.18	106.16	108.01	107.29	105.61	106.37	106.32	106.41	107.78
106.92	106.97	108.26	108.13	107.78	107.07	108.55	107.33	108.91	108.84	108.17	106.62	108.62	107.2	106.72	107.49	107.45	108.52	106.96	107.12	107.3	108.99	108.2	108.46	108.36	106.84	106.96	106.7	110.2	108.35	107.12	108.21	107.41	106.9	107.92	108.1	106.17	107.73	107.01	107.34	108.72	107.31	108.44	108.96	108.35	109.22	108.12	109.86	109.03	106.87
108.27	108.28	109.52	108.14	110.12	107.88	107.55	109.27	108.5	108.07	107.75	108.27	107.36	109.64	107.78	107.39	109.13	108.59	107.37	108.95	107.28	107.64	107.62	107.08	108.06	108.81	110.42	109.5	108.21	109.19	110.26	107.83	108.87	107.51	107.24	107.85	108.38	109.09	107.61	108.72	108.65	108.29	106.2	108.51	107.47	106.26	107.42	108.34	107.39	108.23
105.62	104.54	106.47	105.67	105.89	105.51	105.21	108.14	106.68	105.98	105.29	106.16	103.43	105.94	106.85	107.11	104.18	104.63	105.47	105.9	105.77	105.99	105.27	106.05	105.31	104.63	104.71	104.66	106.46	105.01	103.87	105.56	105.83	106.85	106.87	104.96	104.85	106.01	103.88	105.52	105.92	105.45	104.67	105.33	105.39	106.37	106.18	104.41	105.03	106.06
108.36	106.98	107.73	107.44	108.55	108.34	106.62	108.39	108.1	108.19	107.72	107.14	107.3	107.25	107.41	108.62	108.38	108.19	107.19	106.68	107.9	107.17	108.79	107.88	108.19	107.72	108.06	106.61	109.03	106.87	107.77	107.32	107.34	106.99	108.16	107.38	108.04	107.83	106.94	106.46	107.32	108.71	106.06	108.64	106.58	108.53	107.74	107.65	108.15	108.38
107.93	107.44	106.81	107.49	107.87	107.72	107.1	108.48	108.56	107.44	106.93	106.25	109.41	108.32	109.2	105.52	107.97	108.44	108.15	108.66	107.87	108.68	108.71	106.33	108.69	109.15	107.71	109.55	109.02	107.05	107.31	107.64	107.44	107.48	106.82	108.32	110.01	105.8	109.74	108.8	107.65	105.74	107.03	108.75	107.34	107.9	106.97	108.74	106.54	108.61
107.06	106.02	104.64	106.2	105.65	106.32	105.83	105.79	106.15	105.03	104.53	106.51	106.64	105.39	104.58	105.72	105.92	105.49	105.47	105.27	105.91	104.43	103.3	106.44	107.11	104.97	105.89	104.27	106.22	107.76	107.46	105.12	104.34	106.64	105.89	105.87	105.63	104.52	105.57	107.22	103.7	106.13	105.7	104.94	105.71	103.89	105.23	105.56	105.09	106.14
100.05	100.86	100.73	101.71	102.92	101.8	100.09	100.6	100.73	100.72	100.11	101.42	101.58	99.757	100.08	100.66	101.5	102.49	101.38	101.63	100.01	101.07	100.56	101.13	99.789	98.918	99.028	101.78	100.88	101.25	100.71	100.69	101.45	101.08	100.94	101.81	100.52	99.516	99.955	99.71	99.868	101.58	99.725	100.4	101.99	99.505	102.23	102.87	101.58	100.74
105.93	104.57	105.76	105.09	105.42	107.16	103.92	106.22	106.9	104.89	104.72	104.76	104.28	104.81	104.95	103.9	106.05	105.77	105.2	106.76	105.57	104.89	105.67	105.53	105.43	105	105.55	105.82	105.89	104.9	105.63	105.62	105.68	105.8	106.4	106.34	107.4	104.34	104.67	107.66	106.02	105.6	105.17	104.55	103.91	105.86	106.43	104.67	106.21	104.71
106.23	105.07	105.82	106.04	104.1	105.34	105.86	106.09	106.64	107.89	106.23	106.2	106.05	104.74	106.46	106.02	106.95	103.41	107.06	105.75	105.24	104.44	104.07	104.8	103.84	106.29	105.87	107.37	106.59	105.69	104.94	104.21	104.68	104.95	104.13	105.46	105.75	104.22	105.56	104.87	106.57	105.6	105.67	105.5	105.92	106.32	105.19	105.15	106.93	106.97
98.883	98.083	98.46	98.524	98.44	97.556	99.323	97.848	99.637	98.022	99.651	98.377	98.16	100.37	98.842	97.936	99.18	99.168	97.784	99.368	97.875	97.512	98.639	100.48	98.169	98.178	98.914	98.944	99.215	97.952	98.491	99.575	99.299	98.336	99.068	98.841	98.984	99.98	100.22	99.215	98.908	97.538	98.742	98.617	98.859	100.52	98.159	98.518	98.989	98.448
100.53	100.87	100.28	100.87	99.714	99.156	99.91	99.479	99.672	100.18	99.357	99.606	100.47	101.1	100.55	98.491	99.956	100.77	99.538	98.929	99.296	99.449	101.41	99.271	100.23	100.53	100.18	100.24	100.82	100.14	100.83	99.576	100.2	101.07	100.63	98.725	100.35	99.111	102.25	99.613	99.535	100.42	100.2	100.34	100.19	98.757	99.941	99.134	101.44	100.72
97.984	96.785	98.277	99.679	98.514	98.045	97.205	98.469	97.931	96.805	99.165	98.951	98.324	97.102	98.546	99.588	98.8	97.794	99.45	99.747	96.657	97.449	96.546	97.116	97.997	97.28	98.062	99.667	98.246	98.19	98.137	98.597	97.805	99.016	98.871	97.981	98.462	99.27	99	97.573	98.54	97.701	97.196	99.517	97.562	99.701	100.27	96.909	97.657	98.52
107.13	106.69	105.07	104.68	105.71	104.69	106.98	107.92	107.14	108.15	106.79	106.27	106.87	106.45	106.33	104.98	105.39	105.95	105.15	107	107.18	106.18	106.09	106.52	107.11	106.48	106.53	107.4	107.97	107.52	106.9	105.12	105.63	105.47	105.99	107.04	105.25	106.91	107.25	107.33	105.99	106.98	106.95	106.91	106.24	107.12	106.97	105.89	105.42	107.68
98.546	98.639	100.52	98.209	101.7	97.675	99.925	98.437	98.279	99.018	99.091	97.699	97.208	100.5	99.947	98.669	99.552	99.001	99.365	96.837	99.629	98.547	98.93	98.549	98.624	99.497	99.669	99.155	97.405	99.875	98.868	97.62	99.041	100.35	98.865	99.187	98.673	99.027	98.877	99.662	99.837	100.5	98.782	99.296	98.418	100.08	99.045	98.758	98.749	97.814
105.18	105.07	105.89	106.14	105.37	105.82	106.78	106.22	104.73	106.81	105.93	105.87	105.56	106.57	105.97	104.6	106.28	105.07	105.23	106.73	105.38	104.77	104.44	106.55	105.63	105.22	106.15	106.06	105.65	105.46	107.07	105.75	106.99	106.75	106.02	106.87	105.16	106.05	105.41	105.66	106.02	105.66	105.07	105.48	105.03	105.13	107.79	105.26	105.66	106.72
105.11	107.58	105.51	104.99	105.35	107.66	105.15	106.36	105.11	105.46	107.59	105.62	106.22	105.96	106.91	106.36	107.36	105.79	107.22	107.89	106	107.65	105.97	106.14	106.96	106.02	106.79	107.1	105.74	107.22	107.64	107.25	105.54	106.3	107.89	107.1	105.78	104.84	106.08	106.39	105.19	105.14	107.11	105.9	106.52	105.86	107	106.17	108.45	106.1
100.37	101.3	101.48	101.6	100.32	100.72	103.21	100.09	101.73	101.23	100.22	103	101.01	100.52	100.9	101.84	100.07	101.19	100.63	101.8	102.44	100.6	100.3	102.18	100.9	100.29	101.73	99.711	99.823	102.07	101.22	101.17	102.08	100.26	102.54	100.64	100.95	101.52	101.52	101.13	101.37	101.6	102.48	101.57	101.89	99.315	102.16	100.91	101.37	99.728
107.61	106.71	106.45	105.24	105.87	106.39	105.59	105.41	106.65	105.06	105.46	106.51	106	106.96	106.71	105.69	104.16	104.6	105.3	107.32	105.9	105.77	104.34	106.9	104.77	105.22	104.41	105.49	107.14	106.62	106.18	105.29	104.97	104.16	106.5	106.12	105.21	107.58	104.76	105.84	104.63	106.42	105.46	105.46	105.41	106.85	105.67	105.53	106.61	104.86
109.69	108.98	107.5	106.79	108.37	108.24	108.22	108.12	108.36	110.45	108.08	109.13	108.07	110.5	108.99	108.35	107.81	110.21	107.76	109.61	107.34	107.86	107.8	108.43	109.36	109.35	108.93	106.9	108.98	107.34	108.4	108.51	107.94	108.13	108.45	108.81	108.16	108.4	108.54	108.56	109.62	109.21	107.87	109.62	107.4	109.29	109.18	107.31	108.97	108.35
105.25	106.26	104.64	106.54	106.55	106.23	105.67	106.92	104.03	105.16	104.66	104.54	105.15	107.25	106.64	105.85	107.02	106.21	105.24	106.01	108.01	104.48	105.89	106.35	106.39	104.69	106.49	104.67	105.8	106.04	105.62	103.29	103.48	104.75	107.27	105.17	105.24	104.19	106.72	105.72	105.21	107.42	105.81	104.91	106.05	106.28	106.11	104.83	105.53	104.71
107.25	107.44	108.71	106.58	106.87	108.56	106.04	107.84	106.16	106.71	106.47	106.85	106.92	106.41	106.39	106.16	106.74	106.12	108.24	107.17	107.46	106.83	107.24	107.07	107.35	108.46	109.81	107.04	106.76	106.57	106.66	107.23	107.54	105.79	105.63	105.15	106.88	107.19	106.78	105.18	107.89	106.35	106.84	106.25	105.93	107.59	106.47	106.08	105.44	106.93
106.43	105.87	106.27	107.67	105.95	105	105.08	106.54	104.49	106.1	105.24	104.16	105.04	105.25	105.83	105.43	107.28	104.82	106.35	104.38	105.3	106.7	104.07	106.02	107.28	105.13	106.09	105.35	106.38	106.62	106.04	104.78	105.16	105.55	104.93	104.8	106.19	106.26	105.22	104.35	105.97	107.42	104.73	105.46	106.19	106.88	104.9	106.94	106.13	106.31
105.41	105.62	105.65	106.31	106.5	106.31	106.24	105.8	105.05	106.39	104.42	107.39	106.24	103.91	104.76	106.76	105.35	105.75	105.46	105.51	107.07	105.1	105.59	106.18	105.58	105.06	107.33	105.39	106.9	104.75	105.67	105.67	105.39	104.92	102.95	104.84	104.69	105.45	106.03	105.85	103.57	106.45	104.66	104.72	104.22	105.02	104.62	105.26	106.25	105.65
107.58	106.76	108.15	107.27	108.03	107.42	108.49	107.2	108.09	108.56	108.5	107.17	109.36	107.76	107.85	107.31	106.77	107.71	107.46	108.35	107.15	108.98	108.46	106.26	106.72	107.15	109.07	107.28	109.29	106.36	107.23	107.68	107.83	107.33	106.97	108.46	107.95	108.24	106.1	107.56	108.35	108.22	109.57	108.13	106.91	108.15	110.07	106.39	108.14	108.09
107.34	105.45	106.46	107.26	105.46	107.19	106.82	104.86	104.93	104.72	106.74	105.93	106.07	105.88	105.65	105.87	105.88	105.19	104.81	106.48	105.36	105.94	104.92	106.61	105.71	105.73	105.5	105.31	104.78	105.55	104.31	106.86	106.81	105.86	105.36	105.86	106.57	105.73	104.67	105.65	105.78	106.78	107.27	104.63	106.56	105.06	105.91	106.36	106.71	106
106.16	107.33	104.92	103.64	104.56	105.46	105.6	105.32	106.04	105.8	105.63	105.63	106.29	106.55	105.11	105.25	105.36	105.66	105.57	106.96	105.58	105.6	104.69	107.12	104.73	107.49	106.16	105.47	105.89	105.33	105.3	105.61	105.28	104.79	105.99	106.14	104.42	106.49	104.86	104.9	104.52	106.41	105.96	106.01	105.59	105.76	106.23	105	104.7	106.62
100.99	101.07	99.193	98.677	101.89	101.4	100.66	101.24	100.8	99.946	99.807	100.64	101.97	99.307	99.567	102.7	98.224	100.34	100.31	99.437	98.156	100.25	101.53	101.93	99.666	100.78	101.21	100.81	99.736	100.82	100.09	101.33	98.977	100.29	100.99	99.38	99.833	101.02	100.31	100.94	101.49	101.91	100.81	100.76	101.54	100.87	100.09	100.09	101.54	99.481
97.337	98.3	98.284	100.11	98.78	99.19	98.249	100.35	99.524	99.819	97.935	100.1	98.041	98.807	99.311	100.72	98.058	98.839	98.091	97.654	99.418	98.477	100.47	98.933	100.6	99.596	101.99	98.107	98.923	98.029	99.699	99.714	98.914	98.119	100.29	99.073	99.861	98.701	99.567	99.384	98.158	100.46	100.16	99.005	100.21	98.784	100.19	98.075	99.179	98.268
99.514	99.75	99.952	101.29	100.15	100.85	99.233	101.64	99.628	101.17	99.436	99.769	100.03	98.612	101.71	100.31	99.948	100.94	101.23	101.56	100.05	100.93	100.76	98.334	99.77	99.226	100.87	99.625	98.325	99.776	99.963	100.84	99.492	100.93	98.802	99.995	99.656	99.837	100.73	101.59	100.3	101.78	101.33	101.09	100.86	101.55	100.89	100.39	99.139	98.364
107.29	106.88	107.39	108.68	107.3	108.27	108.9	108.59	107.61	107.53	107.08	107.25	107.39	108.77	106.74	107.51	105.77	107.99	108.75	107.97	108.9	107.14	108.48	109.04	106.86	107.71	107.58	105.99	108.08	108.33	107.97	107.58	106.14	109.7	107.6	107.58	106.58	107.36	106.62	107.55	107.9	108.03	108.57	107.64	108.89	106.97	107.94	106.7	107.38	107.2
105.42	107.21	107.9	105.92	106.55	106.12	105.45	106.62	106.22	107.02	105.05	105.49	108.38	106.04	104.79	106.44	106.88	106.63	106.16	106.85	106.87	106.28	104.79	106.21	106.2	106.45	107.39	106.39	105.6	105.44	106.38	105.91	105.9	107.39	106.87	105.21	107.66	107.18	106.8	106.31	106.11	106.62	106.86	108.91	107.84	106.49	106.19	106.11	106.11	106.46
100.04	101.28	100.82	99.258	100.1	101.19	101.22	100.48	100.91	99.911	100.75	98.683	99.922	99.803	101.27	100.47	101.78	101.66	101.07	100.62	99.618	101.47	100.19	101.22	99.577	99.918	99.861	100.62	101.66	99.471	100.37	100.46	101.32	100.14	99.942	101.6	99.438	100.61	102.25	100.57	100.7	100.93	100.65	102.37	99.758	100.9	101.09	100.25	102.58	100.22
108.57	108.04	106.61	108.9	107.96	107.36	107.54	109.23	108.63	107.54	109.48	107.65	107.93	108.45	108.56	106.7	107.63	108.57	107.03	105.87	107.77	106.82	107.96	107.23	108.02	106.3	109.29	107.58	106.71	108.16	108.88	107.26	107.5	108.27	107.14	107.49	106.61	107.81	105.95	108.52	107.07	107.3	107.17	108.33	105.59	109.13	108.25	107.45	107.61	109.89
105.93	105.91	105.51	107.07	106.76	106.49	108.13	106.16	106.2	106.19	107.12	106.05	105.1	106.91	106.67	106.97	106.92	107	105.59	108.98	105.91	105.8	106.73	105.28	105.95	106.23	106.46	106.57	106.46	106.99	104.9	104.64	105.47	107.7	106.6	107.34	105.74	107.37	107.24	105.47	107.22	107.4	106.68	107.21	105.81	107.19	106.43	107.18	106.11	106.97
107.63	108.12	110.04	109.48	108.55	108.97	107.98	108.32	109.5	109.77	109.41	108.02	110.23	109.39	109.44	109.31	108.64	108.74	108.12	107.27	108.2	109.02	108.63	108.4	108.77	110.44	109	108.74	108.53	108.53	108.23	105.96	107.6	107.49	109.15	109.22	108.35	109.43	107.91	108.52	109.65	107.96	108.71	110.16	108.39	108.04	107.63	107.73	107.86	108.03
100.11	99.67	100.37	98.457	101.03	99.879	100.51	100.99	101.11	99.437	100.31	100.89	101.29	102.2	99.887	101.62	100.34	98.913	99.435	99.339	99.526	100.92	100.29	100.51	101.38	100.61	100.66	100.1	99.819	100.46	100.32	101.34	100.36	100.1	100.71	98.536	101.22	99.314	100.39	101.33	101.73	100.14	100.98	100.03	102.44	100.23	99.666	99.973	100.22	100.47
99.076	98.324	97.743	97.996	97.916	96.632	97.959	98.626	100.15	98.337	97.856	99.339	99.626	98.462	100.13	98.624	97.49	97.282	97.611	97.339	97.976	99.158	96.575	98.288	98.576	97.103	98.795	98.951	98.564	97.979	97.949	98.002	98.454	97.946	97.538	98.282	99.136	98.172	97.629	98.085	98.597	98.957	100.05	97.634	99.42	98.765	96.329	97.696	97.809	97.44
105.45	105.26	104.11	104.78	105.82	105.94	107.04	106.33	104.48	105.54	105.89	104.99	106.52	107.07	106.08	105.99	103.96	106.68	106.33	106.38	104.75	106.55	106.14	106.35	105.23	106.83	106.26	105.18	105.6	104.11	105.74	105.07	105.18	105.41	105.32	105.89	105.1	106.04	105.5	107.04	103.91	104.62	104.44	107.17	106.19	104.85	106.6	105.08	104.7	106.66
106.95	105.57	103.92	105.49	104.83	105.88	106.27	104.92	104.18	105.53	105.96	105.04	107.31	105.66	105.35	105.32	106.06	105.2	105.12	105.53	106.31	105.33	106.73	105.81	103.87	105.73	107.44	106.79	105.04	106.76	107.33	106.54	106.64	105.5	104.94	105.27	104.61	105.28	106.65	106.49	105.62	105.82	104.64	106.1	106.01	105.98	104.19	107.08	105.71	104.23
107.47	108.05	108.23	108.66	108.93	107.03	108.81	106.8	108.89	108.19	108.53	107.08	108.97	108.41	106.82	107.29	108.64	106.77	108.56	109.23	107.19	108.51	108	106.97	106.77	108.38	107.79	108.73	107.8	107.87	108.13	107.14	107.65	108.11	107.74	107.45	107.99	108.61	107.79	107.86	107.42	108.9	106.61	108.45	107.42	108.72	107.37	108.44	108.75	106.78
107.08	103.39	106.66	104.87	105.68	106.71	106.18	105.47	105.92	106.07	105.51	105.33	105.34	105.87	105.96	105.72	106.66	107.04	105.4	107.27	106.76	105.2	105.9	106.4	106.1	105.31	105.72	106.78	104.74	105.48	106.98	107.28	105.31	105.52	106.06	107.17	105.65	105.71	107.14	105.59	106.74	105.19	105.23	106.65	105.36	106.17	105.24	106.06	105.54	107.21
109.32	109.21	107.51	109.37	108.76	108.9	108.77	109.51	107.97	108.45	108.11	108.96	107.42	108.77	108.51	108.91	108.37	108.81	108.28	109.43	107.23	106.45	107.98	108.54	109.35	108.51	108.34	107.62	108.45	108.86	107.68	108.72	107.7	109.1	108.31	107.45	108.5	109.15	107.76	108.47	110.45	108.73	109.9	108.33	109.39	108.24	107.46	108.34	108.33	108.76
106.15	106.6	109.2	104.27	105.29	103.11	105.29	106.46	105.26	105.11	103.85	105.4	105.88	105.12	106.23	105.16	105.48	106.04	104.43	103.93	105.18	106.27	106.79	105.29	107.85	104.78	104.54	105.14	106.06	104.19	103.47	106.24	105.99	105.86	106.24	105.76	107.1	106.66	106.31	105.28	107.76	106.98	106	105.29	107.03	104.49	105.49	105.67	104.75	105.83
99.192	97.896	98.288	98.665	98.119	96.975	97.9	97.868	98.779	99.15	98.66	100.14	97.617	95.949	97.362	99.319	99.182	98.7	99.037	97.145	97.579	99.1	98.601	97.206	97.682	96.771	97.148	98.209	97.924	98.974	96.954	98.589	97.615	98.055	97.211	97.516	97.698	97.207	98.089	98.45	97.002	98.886	96.171	98.557	97.908	100.19	97.523	98.712	98.397	98.137
104.02	106.19	104.19	105.18	105.27	105.8	105.72	105.85	108.46	107.52	104.83	106.07	106.02	105.28	105.99	104.9	104.47	105.99	106.42	106.92	106.65	105.08	106.69	103.76	106	106.55	106.48	106.5	106.96	105.79	105.75	105.88	105.62	106.38	105.7	107.08	106.02	106.05	107.19	106.21	107.76	104.92	105.02	105.44	105.3	106.78	103.93	105.55	103.73	105.13
105.61	105.49	108.2	107.59	106.55	105.28	107.62	105.5	106.11	108.21	106.77	107.49	107.22	106.91	108.79	106.31	107.49	107.32	106.57	107.54	105.12	109.26	105.88	107.81	106.94	106.81	105.94	107.16	106.06	106.75	105.7	107.13	106.17	105.4	106.94	106.97	107.7	107.51	107.02	107.09	105.66	106.57	106.67	104.78	107.33	105.44	106.34	105.87	107.29	105.46
97.703	99.042	97.801	98.714	99.939	98.076	100.24	98.941	97.145	97.556	99.325	98.002	97.664	97.74	98.463	98.238	98.895	97.294	96.871	99.628	98.729	97.907	99.111	99.318	97.95	99.404	99.781	96.609	97.904	98.828	99.355	98.45	98.706	98.744	97.49	100.02	100.29	97.665	99.5	99.492	98.366	98.915	99.568	100.23	99.119	98.944	97.784	99.135	99.039	97.352
110.73	109.06	108.26	107.23	108.69	108.48	107.17	108.2	109.06	108.38	108.01	109.71	109.2	109.2	108.1	108.71	108.62	108.51	108.2	109.69	109.25	109.44	108.89	109.84	109.79	108.29	107.91	108.72	108.79	109.54	109.02	108.87	108.99	108.23	110.02	109.95	109.73	107.33	108.09	109.05	108.1	108.6	108.23	109.34	108.31	107.28	107.75	109.96	109.74	107.99
108.99	108.95	109.25	109.56	105.18	109.02	108.33	108.06	109.7	107.91	107.28	108.56	109.42	109.37	110.09	109.62	109.77	107.67	107.77	108.89	108.37	109.2	108.1	109.41	108.67	108.08	109.35	108.04	108.3	107.06	108.98	108.73	107.81	108.89	109.27	109.22	107.89	108.43	108.59	109.47	108.41	107.64	109.52	109.54	107.98	108.7	109.1	109.15	108.2	108.23
110.75	110.29	110.12	112.33	111.33	109.73	110.52	109.94	110.28	111.11	110.69	111.33	111.36	110.35	110.88	110.77	109.29	110.3	108.69	110.03	109.9	111.19	110.95	110.37	109.27	111.53	111.8	109.53	109.45	110.87	110.09	109.64	111.57	109.77	109.94	110.15	110.02	109.86	108.26	112.41	111.32	109.92	110.67	110.33	110.59	110.29	110.51	111.19	110.72	111.29
98.298	98.119	98.185	98.486	96.037	97.648	97.517	98.651	96.708	97.756	96.967	97.779	98.625	99.618	97.214	97.625	96.928	99.342	98.856	98.296	98.744	97.881	99.389	98.715	97.198	98.398	97.316	97.614	97.665	98.847	98.045	97.09	98.265	97.801	98.115	98.186	99.037	97.601	98.266	98.775	98.601	97.597	96.153	98.32	97.668	97.627	98.623	98.89	97.195	96.835
105.85	106.18	105.74	105.45	106.44	103.88	106.09	104.98	103.85	107.48	104.19	103.59	105	105.18	106.03	104.7	104.87	104.69	106.24	103.99	105.14	104.35	105.92	106.36	104.53	106.07	106.78	105.27	105.83	105.74	105.52	104.79	106.29	105.22	105.95	105.63	106.68	105.23	105.61	103.5	105.5	105.35	105.72	105.56	104.67	106.16	105.01	106.6	106.65	104.68
107.27	105.04	107.52	106.9	107.26	105.79	105.38	106.54	107.1	106.99	105.91	105.88	106.61	108.48	106.57	105.95	107.28	106.76	106.85	107.22	108.35	108.42	105.82	105.84	106.26	105.98	105.38	105.42	106.7	106.79	107.54	107.04	107.08	107.84	106.18	105.24	106.02	103.7	107.08	107.54	105.09	106.35	106.44	107.33	107.15	105.93	105.12	106.28	106.44	107.31
109.11	107.65	108.02	106.27	107.44	108.34	109.09	107.72	108.44	108.5	107.53	107.01	107.39	109.45	109.66	108.64	109.01	107.52	108.53	108.49	107.59	109.76	108.46	108.8	108.08	108.13	108.47	107.69	107.8	108.22	108.52	108.42	106.87	107.93	107.88	108.12	108.61	106.75	108.08	109.94	108.95	108.47	108.63	108.98	109.57	106.58	108.15	108.53	108.44	106.95
108.82	107.21	108.15	109.08	109.89	107.59	107.17	108.1	107.08	108.39	107.98	109.03	107.99	106.64	108.67	107.84	106.92	108.02	108.17	108.42	107	107.74	108	108.18	107.84	109.2	109.91	108.01	109.45	107.06	108.17	108.61	109.17	107.44	107.94	109.14	107.6	108.15	109.13	107.8	108.17	108.91	107.49	109.8	109.33	108.07	109.73	110.04	107.8	108.36
105.42	106.54	104.62	105.69	106.42	105.37	106.07	105.27	105.4	105.36	107.09	105.93	106.57	106.03	106.99	104.14	107.25	105.07	105.42	106.18	107.49	107.12	106.08	105.01	105.57	105.5	105.07	106.48	106.41	106.75	106.18	105.81	104.36	106.32	106	105.59	106.06	106.07	105.88	107.08	106.07	105.46	104.88	104.48	104.81	106.21	106.11	106.87	105.8	105.1
111.2	108.75	111.41	110.23	111.64	111.05	109.23	109.61	110.44	111.46	110.62	109.95	111.75	108.36	111.2	109.04	109.8	110.7	110.55	112.18	109.91	111.66	109.59	110.51	109.7	109.6	110.35	110.16	111.22	111.36	109.45	109.2	111	110.77	109.89	109.47	109.81	110.86	111.16	110.76	111.47	109.76	110.5	111.31	111.23	109.27	110.43	109.37	110.42	111.23
111.76	110.31	110.58	110.16	110.98	112.59	109.99	109.77	109.72	110.54	110.31	109.68	109.79	109.31	110.24	110.12	109.25	110.39	109.89	111.17	109.55	109.34	110.91	110.48	110.16	110.42	111.45	109.71	110.8	109.9	110.94	111.44	110.02	110.25	110.98	110.82	111.26	110.1	110.8	109.82	110.37	110.38	109.96	109.18	110.61	110.19	110.43	110.05	111.1	109.56
106.37	106.38	105.33	105.77	106.03	105.63	105.97	106.32	106.43	106.77	105.97	107.76	107.01	105.65	106.37	105.85	105.53	106.77	105.85	106.52	106.93	108.63	106.27	106.98	106.78	105.29	105.78	106.29	105.9	106.73	106.13	106.41	104.78	106.06	105.81	106.13	106.79	106.05	106.7	106.77	108.17	105.52	107.1	106.74	105.97	106.74	105.52	105.4	106.1	106.44
97.489	97.628	97.728	100.36	98.007	98.649	98.954	99.587	99.569	98.601	100.19	98.723	98.789	98.223	98.687	100.2	98.147	98.529	99.582	98.549	99.024	97.986	98.97	96.937	99.632	97.265	98.048	98.094	99.634	97.26	98.954	99.526	97.482	99.53	98.755	98.21	98.756	98.649	98.083	96.968	97.58	98.454	98.161	99.26	99.16	98.139	98.169	98.213	98.428	98.915
110.06	109.9	111.19	109.81	109.3	110.1	110.02	110.57	109.38	109.67	110.89	109.49	111	109.86	110.56	109.93	109.11	110.22	110.04	110.39	110.73	110.45	109.04	111.07	111.28	110.09	110.86	111.28	110.21	110.25	110.23	111.21	109	109.95	109.71	109.42	110.83	109.72	108.89	110.22	110.25	110.05	110.03	110.51	110.24	111.15	111.92	111.05	110.54	110.6
106.39	106.21	106.37	105.96	106.84	105.8	105.85	106.15	105.81	106.26	107.5	107.12	106.47	105.87	106.64	107.19	105.79	106.02	106.34	106.82	105.59	104.33	105.65	107.45	105.61	105.52	107.26	107.15	106.32	105.32	106.36	106.71	108.87	106.44	105.84	107.19	106.01	106.17	106.98	105.41	106.33	106.62	106.06	107.8	105.33	106.97	105.55	105.22	107.14	107.97
107.97	106.55	106.83	107.72	106.69	107.34	105.83	104.97	106.04	105.61	105.16	105.23	107.19	106.91	105.61	106.78	106.58	106.66	107.17	105.49	107.63	106.32	105.9	105.95	106.45	106.5	107.5	106.88	107.45	107.06	107.22	107.01	106.42	106.09	106.32	104.17	105.65	106.66	107.77	107.52	106.91	107.05	107.91	105.86	107.39	107.23	107.56	105.63	105.83	105.11
110.66	109.39	111.2	109.79	110.05	111.03	109.26	110.03	109.91	109.84	109.21	110.81	111.22	111.85	110.99	111.63	109.93	110.11	112.02	110.15	110.79	110.82	111.99	110.57	110.28	110.62	110.98	109.84	112.18	110.03	109.01	110.96	111.94	110.33	109.07	109.35	110.18	109.28	111.46	111.27	111.33	111.48	110.11	110.08	110	112.23	109.8	109.07	110.33	110.44
104.98	104.77	106.51	105.49	105.6	105.78	104.55	105.43	105.11	105.51	105.23	106.03	107.06	106.11	105.55	105.49	104.3	104.88	103.26	106.64	104.42	105.95	106.27	105.99	106.31	105.01	104.8	105.16	105.37	106.18	104.73	107.3	106.95	105.39	105.92	104.75	105.37	106.15	103.94	106.48	103.87	106	106.35	105.42	106.37	105.69	105.58	105.6	105.5	104.43
106.36	106.24	107.43	106.23	107.2	105.89	104.85	107.91	106.01	106.84	105.58	107.91	106.96	106.46	106.66	105.29	107.54	106.3	105.37	107.36	105.48	105.58	106.8	106.42	104.81	105.31	107.22	106.68	107.06	104.63	106.03	105.97	105.83	105.95	106.53	106.19	105.05	105.81	105.34	106.26	106.97	107.66	105.04	105.78	105.82	105.79	108.38	106.84	106.79	106.78
98.894	97.789	96.913	99.215	99.063	98.375	99.832	98.96	97.744	98.941	98.292	100.24	98.64	98.791	98.175	99.335	99.593	99.403	98.999	99.398	98.565	99.354	98.637	98.555	97.733	99.252	99.999	98.612	99.217	100.17	98.769	99.956	98.485	99.498	98.585	100.06	99.122	99.244	100.51	98.26	100.29	99.663	99.114	99.58	98.257	98.826	98.476	98.71	97.73	98.162
99.12	98.564	99.148	98.284	97.652	99.809	99.146	99.223	99.851	100.05	99.234	99.86	99.243	99.007	100.51	99.539	99.289	97.332	98.199	97.91	99.588	99.039	98.258	98.596	99.672	98.895	98.862	98.747	99.184	99.927	99.824	98.598	97.97	99.18	97.674	99.673	98.605	99.985	99.445	99.25	99.78	98.886	97.602	97.969	98.493	98.577	100.16	97.962	101.06	98.242
108.61	107.83	108.65	108.21	109.11	109.24	107.76	108.01	108.39	107.89	109.58	110.64	107.19	109.16	109	109.83	108.2	109.58	108.89	109.38	107.85	108.12	108.81	107.89	110.59	108.33	107.55	106.85	108.41	109.57	107.73	108.13	108.79	109.68	108.13	109.66	108.26	106.58	109.34	107.47	109.31	110.33	107.18	108.39	108.35	106.42	107.36	106.82	107.42	109.66
107.65	106.67	106.77	106.04	106.44	105.4	105.69	105.28	106.08	106	107.72	105.18	107.98	107.71	107.94	105.21	106.39	106.42	105.08	105.81	106.12	107.6	106.76	106.47	107.52	105.56	106.3	106.37	105.77	105.78	107.89	107.14	106.39	105.47	106.6	106.34	105.97	106.05	108.61	106.52	106.12	108.21	105.23	106.03	105.69	105.22	105.64	107.05	107.02	107.11
108.62	107.59	104.74	106.3	104.9	105.58	105.49	105.02	105.86	105.38	104.72	106.25	105.79	104.64	106.14	104.43	105.72	104.6	105.97	105.44	107.08	105.08	105.85	106.26	105.86	105.66	105.57	104.62	105.6	104.04	107.13	104.62	105.42	105.24	105.27	106.14	104.9	105.03	105.6	104.66	105.82	106.21	105.26	105.49	105.61	104.69	105.45	105.74	104.25	106.4
107.7	107.37	106.63	106.43	108.59	108.85	108.93	108.04	106.46	109.36	108.82	108.87	108.48	109.01	109.53	106.35	109.28	107.17	109.37	107.3	108.19	107.45	106.89	108.05	106.48	107.53	108.81	108.17	107.09	108.32	107.56	107.02	106.37	108.59	107.12	108.37	107.72	107.66	107.43	106.75	106.42	108.48	107.31	107.79	108.32	108.13	108.16	106.44	106.55	109.05
99.615	100.41	101.33	101.89	100.19	102.9	101.15	100.87	102.03	101.36	100.34	102.09	100.42	100.83	101.69	99.527	101.08	103	102.42	99.845	99.671	101.04	100.3	101.59	101.7	101.52	100.4	101.87	102.02	100.09	100.69	101.25	100.74	100.91	100.99	100.31	100.24	100.41	99.141	100.35	102.62	101.8	100.78	100.52	101.61	101.16	99.893	100.61	101.03	101.63
105.88	107.54	106.89	106.53	107.67	106.06	107.27	105.99	107.37	106.84	106.94	107.17	106.51	106.63	105.88	106.54	105.36	105.72	107.2	105.43	107.54	107.46	105.7	106.8	106.25	105.97	107.33	106.87	106.79	108.7	108.35	105.21	106.47	106.3	104.94	106.75	107.48	104.66	106.8	106.21	107.66	107	107.73	106.11	106.35	107.03	105.26	107.87	105.93	108.15
106.91	106.25	103.96	106.57	106.45	107.25	106.79	105.46	105.21	106.02	106.37	105.77	106.36	104.26	105.88	106.04	104.23	104.11	104.86	104.72	105.84	105.41	106.21	105.91	105.75	105.39	105.58	105.51	105.94	105.55	104.41	105.25	105.39	104.99	105.13	104.05	105.23	105.71	105.97	106.23	105.66	105.74	106.44	106.06	105.65	106.26	105.36	105.29	105.06	104.21
106.66	106.27	108.3	107.84	107.9	108.01	109.17	108.19	108.86	106.7	107.84	107.42	106.76	108.34	109.18	108.3	107.07	108.69	109.19	109.72	109.11	107.63	108.04	108.21	107.94	108.41	108.33	107.84	108.9	107.89	108.96	107.78	108.65	108.41	108.17	109.35	108.79	107.17	106.71	107.26	106.84	107.27	108.74	107.61	108.52	107.52	108.4	108.46	108.03	108.73
105.56	105.86	105.21	107.03	106.87	104.83	105.86	105.69	104.53	106.12	107.85	105.14	104.89	105.27	104.5	104.97	105.84	105.28	106.03	106.33	104.58	106.29	105.47	104.55	104.46	105.14	105.92	105.83	106.19	105.36	106.97	106.27	105.29	103.34	106.84	106.82	105.96	105.96	105.61	105.77	104.59	104.62	106.59	106.35	105.05	105.67	105.36	105.48	105.54	106.23
106.13	104.76	104.83	105.34	104.82	105.62	105.24	104.4	104.75	106.74	105.51	105.9	105.68	104.45	105.98	105.82	107.1	106.52	106.42	106	106.31	105.55	106.08	107.08	103.8	105.15	104.71	106.07	106.24	104.83	105.4	105.1	104.77	106.27	105.02	105	105.56	106.05	106.22	105.77	105.81	105.13	106.63	106.27	105.42	105.7	106.98	105.16	105.74	104.79
108.67	106.87	106.69	106.42	106.45	106.06	106.95	106.16	106.72	106.43	106.41	106.42	105.85	106.48	106.75	106.3	106.77	104.84	106.55	106.71	107.22	105.52	107.55	105.21	106.53	106.99	106.76	107.54	105.66	106.37	105.47	107.15	106.02	106.34	105.41	106.56	105.91	105.3	105.52	105.74	106.87	107.15	106.86	107.79	106.49	106.83	106.66	107.48	106.64	107.47
105.58	106.81	106.74	106.74	105.79	107.09	105.62	107.02	106.58	106.85	105.68	106.3	105.86	107.25	105.87	105.62	105.38	106.97	106.22	108.72	105.94	106.29	107.46	108.18	107.2	105.17	104.75	105.37	105.35	105.79	106.26	106.38	105.54	107.07	107.41	106.78	107.44	106.84	105.99	107.54	107.98	106.05	105.43	106.56	107.55	106.15	107.08	106.49	105.09	106.94
107.26	107.12	105.6	106.79	105.54	104.81	104.36	107.48	104.88	105.42	105.02	104.52	105.25	106.15	106.26	106.37	106.59	105.36	104.41	104.85	104.97	105.5	106.9	108.03	105.49	105.1	105.92	105.48	106.69	105.8	106.09	106.79	104.6	105.99	107.26	105.92	105.31	106.32	104.59	105.25	105.56	106.01	104.06	105.41	106.13	105.55	105.56	106.01	106.94	105.16
110.55	109.48	109.27	109.58	110.03	108.96	111.04	110.01	110.08	110.2	110.27	108.9	112.3	110.11	110.78	110.51	111.54	109.79	111.58	109.94	110.7	110.43	110.21	110.24	110.31	110.31	110.5	111.09	109.48	110.81	110.34	110.31	110.52	109.68	110.2	110.05	109.63	110.45	110.03	110.15	109.71	111.13	112.05	109.81	111.49	109.97	110.32	108.87	110.83	109.05
101.84	100.17	101.02	100.25	100.21	102.18	101.61	101.34	100.95	100.85	100.79	101.35	100.07	101.87	99.803	101.21	101.11	100.4	99.736	100.34	100.23	101.88	100.28	100.37	100.98	101.25	100.95	100.72	100.87	98.885	100.78	98.777	100.74	100.96	102.21	100.35	99.185	101.28	102.1	99.319	99.726	100.74	101.74	100.74	100.92	100.22	100.59	102.45	100.11	99.471
109.35	108.09	109.7	108.29	109.46	107.9	108.58	108.25	107.54	105.58	108.62	107.78	107.51	107.1	108.44	107.08	108.79	108.74	107.34	107.37	107.44	107.52	109.49	108.43	108.77	107.15	107.97	108.2	107.7	107.12	106.69	108.79	109.06	110.03	109.67	106.74	108.23	109.02	107.16	107.83	108.08	107.83	106.78	107.97	108.75	107.55	107.98	109.37	108.26	107.1
106.61	107.03	106.51	106.68	107.98	106.24	106.17	106.42	104.14	106.7	105.17	106.77	105.55	105.69	105.55	107.71	106.53	107.89	107.16	106.03	107.03	106.4	105.67	105.62	106.62	108.02	106.52	106.03	105.98	106.67	105.48	105.79	105.78	106.13	105.09	106.15	105.9	107.26	105.65	105.02	105.96	105.48	106.92	106.34	107.35	106.62	105.7	106.52	106.86	105.52
107.19	106.94	106.79	106.03	105.74	107.42	106.15	105.14	107.58	106.23	107.03	105.35	105.9	105.57	106.12	107.33	106.35	106.33	108.32	106.73	104.96	105.56	108.12	106.84	106.4	106.92	107.09	106.33	105.77	107.18	106.85	107.54	106.31	107.53	105.64	106.75	104.66	107.26	105.29	105.55	106.99	107.57	105.45	106.51	106.77	107.42	105.67	106.21	106.16	106.33
99.372	97.541	96.303	98.153	98.114	98.316	99.449	98.937	97.678	98.711	99.084	100.06	99.681	99.406	98.103	100.05	98.756	99.273	98.481	99.082	98.715	98.927	99.341	98.741	99.899	98.374	99.642	98.488	98.156	98.154	99.279	98.384	98.771	99.971	99.858	97.937	98.703	98.437	97.528	99.318	99.455	100.29	99.082	99.243	98.6	98.626	98.947	100.02	99.814	99.088
100.15	100.86	99.865	99.491	100.13	100.56	99.808	100.29	100.76	101.38	100.21	101.05	100.24	101.45	101.26	100.88	100.86	98.968	100.64	99.068	100.35	101.37	99.353	100.74	100.1	98.815	100.21	100.4	100.95	99.979	99.136	99.965	100.07	99.829	99.398	101.31	98.852	100.62	100.21	100.53	99.055	99.812	100.06	99.862	101.73	99.674	99.543	99.954	100.04	100.77
107.86	107.12	107.25	108.55	107.53	106.69	108.34	107.89	107.53	108.15	106.09	107.75	107.38	108.89	107.2	106.83	107.99	108.46	107.93	105.51	106.36	108.39	107.82	108.16	107.82	108.05	108.61	108.86	108.61	107.64	108.59	107.54	107.05	108.22	109.42	107.65	108.42	106.89	109.28	108.23	107.1	107.31	107.59	108.85	107.42	108.05	108.86	108	106.76	108.32
97.161	97.274	98.242	100.57	99.302	98.076	97.805	99.429	99.547	98.441	98.48	98.826	97.237	97.916	98.248	98.316	98.227	97.363	98.235	98.623	99.466	98.53	97.806	98.635	97.51	97.236	96.644	99.355	97.662	99.118	98.448	97.964	97.234	98.184	98.172	99.551	97.629	99.505	99.788	97.45	98.358	99.331	97.761	97.837	96.853	96.323	97.956	98.559	97.73	97.848
105.65	105.19	106.29	106.08	105.5	106.01	106.22	105.68	105.93	106.23	106.57	105.46	105.76	106.09	105.27	105.47	106.05	104.15	106.48	106.12	105.64	105.7	105.23	106.85	104.56	104.76	105.06	105.7	107.45	105.47	105.64	104.72	105.74	106.01	104.44	106.77	106.75	105.59	106.12	103.9	105.04	104.68	105.74	106.02	104.72	105.74	104.06	105.33	104.43	106.22
100.44	99.834	102.06	101.05	101.07	100.21	101.97	98.898	102.11	101.6	101.04	101.14	101	100.67	100.86	100.82	100.95	101.38	100.89	98.791	100.59	99.645	99.726	100.32	100.28	100.46	99.313	100.48	100.43	100.2	100.63	100.45	99.984	100.6	101.75	100.28	99.747	99.449	100.63	102.05	99.723	100.54	101.15	101.2	100.35	101.02	101.37	99.794	99.63	100.43
99.005	100.59	101.01	99.124	98.526	100.89	98.642	101.15	101.26	99.277	99.199	98.723	99.572	99.39	99.91	100.21	99.104	100.51	99.67	99.661	100.53	100.42	98.856	99.257	99.316	98.719	100.99	97.849	100.31	99.995	99.689	98.994	100.82	100.85	101.03	100.56	98.847	100.91	101.05	100.1	100.76	101.78	100.38	99.346	99.267	101.03	100.47	99.191	98.956	99.221
109.33	108.13	108.41	108.98	109.11	109.22	108.1	107.61	109.3	108.93	106.69	108.26	109.64	108.48	110.04	109.05	107.41	109.7	108.19	107.25	108.84	108.71	107.41	109.12	108.93	107.93	110.47	108.09	110.45	107.66	108.27	108.22	108.66	108.87	109.69	107.95	107.77	107.73	108.31	109.22	108.69	108.08	108.09	108.33	108.9	109.32	109.72	109.69	107.63	109.51
106.69	107.64	107.84	109	107.08	109.7	108.12	108.82	107.45	107.67	106.12	105.85	109.19	107.05	108.24	107.44	108.41	107.49	107.72	108.2	107.74	106.85	108.36	107.15	107.3	108.47	107.84	108.16	107.09	108.41	108.02	108.68	108.66	108.55	109.36	106.59	106.64	107.7	107.65	107.11	108.71	108.31	109.28	107.17	108.29	108.62	108.89	107.96	108.4	106.05
109.09	108.31	109.68	106.32	108.77	108.56	109.81	108.35	109.61	107.22	108.3	107.23	108.33	108.73	108.4	109.66	109.48	107.78	107.73	110.18	110.53	108.15	108.3	108.16	107.16	107.96	106.58	108.33	107.32	108.28	107.17	108.45	108.69	108.23	108.43	107.6	108.12	107.85	109.62	108.18	107.81	105.28	109.84	106.6	109.78	108.56	107.16	107.92	110.15	107.93
106.38	106.75	105.84	106.69	108.37	105.28	107.24	106.71	107.15	106.62	107.95	106.46	106.24	105.73	106.56	106.91	106.45	107.13	106.42	106.97	106.81	107.05	106.78	106.68	105.95	106.63	105.82	107.83	106.78	106.26	107.68	106.98	107.22	105.28	105.5	106.13	107.44	106.87	106.4	105.8	106.26	105.44	106.55	107.41	107.76	106.06	108.42	106.96	108.37	107.61
100.96	99.207	98.358	99.41	99.402	99.783	99.795	99.958	98.137	98.554	100.06	98.932	98.368	99.007	97.892	99.89	97.825	100.44	98.047	98.272	98.865	100.75	99.79	99.591	99.985	98.759	97.504	98.841	99.365	100.75	99.179	98.586	97.838	99.587	99.598	97.681	99.016	99.052	98.686	99.225	98.793	99.968	99.113	100.13	98.198	98.562	99.463	98.862	98.439	99.17
99.417	96.901	97.954	98.685	98.046	100.2	99.064	98.89	99.272	98.048	97.039	98.575	98.899	97.895	98.202	98.359	98.486	99.548	99.801	97.14	97.721	99.412	98.844	98.825	99.211	98.456	100.47	100.21	99.949	96.92	98.014	97.655	99.784	99.692	98.949	99.426	98.937	99.657	98.98	97.014	98.703	99.264	97.222	98.834	98.295	97.893	100.58	98.67	100.37	98.68
105.36	105.95	104.17	106.02	105.89	105.83	106.32	106.08	105.63	104.32	105.75	107.39	104.47	106.3	104.98	106.44	103.52	104.92	106.68	106.36	105.61	106.36	104.38	105.15	104.47	104.78	106.59	105.39	105.13	104.9	105.58	105.28	104.86	105.87	106.51	104.9	104.99	105.19	104.41	105.45	105.9	105.19	105.67	106.63	104.55	104.77	104.3	106.6	105.79	106.48
107.25	108.28	108.09	106.84	106.31	108.04	107.58	107.04	107.81	107.25	108.48	107.15	107.88	107.97	107.55	109.33	108.44	108.26	107.36	107.16	107.04	107.46	108.48	109.36	107	108.26	105.78	108.91	108.18	108.56	107.94	107.68	107.16	107.9	107.55	106.59	106.93	107.02	108.69	107.45	107.45	108.1	106.54	107.57	107.31	109.3	109.46	107.83	108.32	107.94
105.91	106.16	106.09	105.64	106.39	106.3	106.41	104.65	106.88	106.6	106.15	106.55	106.88	106.27	105.41	104.32	105.02	105.26	106.03	104.81	106.06	105.46	105.78	104.61	105.39	105.33	105.83	104.59	108.6	106.24	106.59	105.77	105.63	105.1	105.88	105.72	103.97	104.91	103.99	105.49	105.68	105.58	104.95	104.9	105.47	105.45	105.12	106.13	105.81	105.15
100.02	99.685	101.36	99.923	101.1	100.65	100.09	100.57	100.36	101.15	100.65	100.74	101	100.71	99.871	100.38	99.649	100.06	102.29	102.95	99.3	102.35	99.176	99.311	100.9	100.86	99.06	101.84	101.08	100.23	99.444	101.39	99.884	99.12	98.527	100.91	99.25	98.585	100.13	100.35	101.37	98.724	100.88	100.27	99.348	99.097	102.17	100.79	100.34	100.13
106.26	105.75	105.13	107.74	107.54	106.28	107.2	107.17	107.4	105.54	106.6	106.82	107.83	106.88	105.53	107.47	105.85	106.34	107.07	105.6	105.89	106.7	107.26	107.55	105.44	107	106.68	107.24	105.3	106.09	105.74	106.42	107.15	107.27	106.83	106.87	107.81	106.32	105.15	105.29	107.24	105.71	108.55	107.42	106.74	108.58	108.75	105.54	105.64	106.73
105.61	106.72	104.67	105.16	106.42	106.3	105.82	104.4	104.26	104.95	105.39	105.94	104.28	106.28	105.33	104.16	103.94	104.83	104.78	104.41	104.56	106.88	104.37	105.95	105.59	106	104.5	106.31	105.44	106.25	104.91	105.44	105.77	103.95	105.81	105.6	105.21	105.39	106.72	106.63	106.43	104.63	103.37	104.4	105.66	106.9	105.63	104.38	107.21	103.76
105.79	106.61	106.75	106.62	106.92	106.02	104.66	105.23	105.39	105.65	106.92	105.9	104.88	105.28	104.41	105.93	105.7	105.15	104.54	106.13	106.67	106.56	107.73	106	105.8	105.25	104.74	105.11	105.65	105.97	105.68	104.88	104.3	106.03	106.43	106.1	105.76	104.6	106.45	105.1	106.25	106.17	107.18	103.59	106.53	105.95	104.42	104.68	105.47	105.39
108.26	108.12	107.38	108.51	107.25	109.25	107.46	108.56	108.92	107.48	107.73	108.73	108.23	108.7	107.61	107.01	106.88	107.68	107.02	107.89	107.2	108.47	109.27	108.21	107.84	107.85	110.01	109	107.39	107.08	106.79	107.52	109.36	106.7	106.44	106.81	108.83	107.39	108.3	107.11	107.09	106.5	109.2	108.05	106.3	108	107.34	107.31	108.02	106.99
105.54	103.51	104.26	105.82	102.66	106.02	105.34	105.13	105	106.01	106.2	107.43	106.34	105.32	104.64	104.56	104.8	105.73	105.84	106.43	105.51	105.07	104.84	104.9	105.85	105.26	104.94	105.06	105.16	103.73	106.45	105.32	105.6	105.58	105.84	105.54	105.15	106.55	105.66	104.24	106.04	105.3	103.75	104.99	106.26	106.25	104.73	105.52	106.55	105.23
101.4	100.26	102.55	102.01	100.88	102.24	102.18	100.52	100.14	100.19	100.75	99.819	101.14	101	101.07	100.77	101.02	99.481	100.05	101.14	101.21	101.54	101.33	100.1	100.27	100.91	101.62	100.91	100.86	102.16	100.9	101.99	100.85	100.71	99.98	100.08	103.3	100.83	100.39	101.55	102.18	101.68	100.35	100.88	100.75	99.682	99.863	102.56	100.35	102.74
105.56	107.34	106.64	106	107.22	106.48	106.74	106.13	106.96	107.44	106.12	105.79	106.89	106.68	105.78	105.29	106.23	105.99	107.05	106.94	106.31	106.64	107.23	107.23	107.47	105.54	105.31	106.14	106.17	107.31	107.69	105.51	106.13	105.01	107.5	106.02	106.51	106.04	106.02	106.32	106.03	106.18	107.12	107.33	106.5	105.52	105.97	106.95	106.57	107.64
98.627	99.028	98.559	98.449	97.233	98.972	98.468	97.289	98.319	96.058	98.068	98.474	96.982	98.003	97.998	99.057	96.53	97.733	98.192	97.552	97.515	98.368	96.754	96.971	97.53	98.004	97.772	97.908	97.936	98.748	97.729	99.003	96.94	98.698	98.232	96.666	98.776	99.231	98.863	98.477	99.637	98.195	97.261	98.85	98.234	96.887	99.21	95.889	97.366	97.45
105.42	106.78	105.73	105.79	107.16	106.12	106.35	105.28	106.15	106.54	106.94	105.88	105.9	106.18	104.93	105.62	105.49	104.85	104.72	105.31	105.96	106.21	105.1	105.12	105.88	105.64	104.44	105.29	105.81	104.87	106.09	104.87	104.02	104.26	105.65	105.74	105.88	106.82	106.37	104.32	105.27	106.71	103.75	105.53	106.1	104.98	106.13	104.53	106.45	106.51
108.23	107.36	108.14	107.93	107.22	106.48	107.37	107.73	107.93	107.59	108.05	109.56	108.35	107.16	108.48	109.61	108.3	107.02	108.3	108.02	108.26	107.8	109.72	108.26	108.89	108.02	108.08	109.69	107.72	108.43	107.67	109.55	106.7	107.99	106.37	106.42	106.44	109.65	107.65	107.74	107.89	107.47	107.04	107.9	107.41	107.65	109.03	108.09	107.87	107.57
97.466	98.663	98.725	99.823	97.144	97.517	97.478	97.865	99.736	98.251	98.545	97.933	99.136	98.035	98.506	97.334	97.789	97.272	97.392	96.373	98.186	98.133	96.904	98.283	97.148	97.668	98.292	98.225	98.226	97.801	97.487	97.39	97.55	100.4	97.163	97.407	98.66	99.333	98.045	97.806	98.677	98.572	97.504	100.09	98.666	97.515	97.385	97.034	98.302	98.082
99.998	100.21	99.894	99.838	101.8	100.6	100.44	99.789	99.263	101.3	101.46	101.29	100.71	99.887	101.28	101.8	98.806	100.24	99.679	99.566	98.956	99.95	101.72	100.72	101.13	100.31	101.41	99.78	100.23	98.602	101.49	101.12	99.446	100.89	100.28	100.99	100.81	99.395	100.5	100.94	100.34	99.538	100.18	101.05	100.76	99.773	100.78	101.56	100.83	99.871
106.35	104.8	104.81	104.84	106.19	106.2	105.56	106.69	105.36	107.32	107.33	105.2	106.73	106.26	106.52	105.91	105.99	105	105.58	105.43	104.7	104.79	105.71	105.89	105.02	105.57	104.87	105.49	106.37	104.5	105.11	105.05	106.21	106.39	104.83	105.18	107.76	105.18	105.31	105.56	103.71	105.28	105.19	103.9	105.76	106.4	105.44	106.27	106.84	105.69
98.754	98.774	99.144	99.742	99.268	97.12	98.481	98.323	97.579	97.731	98.481	98.772	97.188	98.881	97.333	97.267	98.907	97.72	98.944	98.131	98.773	98.768	96.443	97.416	96.601	98.556	95.785	97.61	97.647	97.146	98.265	97.801	98.4	98.898	97.864	98.342	97.889	97.225	99.794	97.548	97.259	96.867	96.512	97.475	98.149	98.735	98.439	99.125	97.939	99.13
100.21	101.91	102.07	99.888	100.67	100.27	98.401	101.49	99.124	100.7	100.88	99.783	98.645	100.39	99.169	102.18	101.6	101.38	101.06	100.39	100.84	101.59	102.28	101.14	101.75	100.14	100.65	101.28	100.69	99.642	99.555	100.57	99.736	100.53	100.25	100.24	102.04	100.47	99.233	100.82	101.52	101.29	101.56	100.56	101.85	101.06	101.34	100.95	100.5	100.33
105.21	105.91	106.33	105.69	105.42	105.34	105.74	106.45	106.7	105.98	105.17	104.28	106.61	107.12	105.08	105.73	105.56	104.48	105.82	106.45	108.05	104.69	105.26	104.81	105.64	104.93	105.08	105.96	105.65	105.35	105.88	106.4	106.26	105.39	106.65	105.31	105.36	106.72	105.19	107.16	105.33	105.39	105.55	105.07	106.51	104.09	106.29	105.98	105.93	105.5
106.71	106.16	106.37	107.2	105.83	105.25	106.93	105.01	106.13	106.25	104.09	104.99	104.83	104.89	106.53	105.48	106.17	104.01	105.84	104.46	104.82	105.56	105.18	106.95	105.65	104.26	106.28	105.26	104.78	105.26	106.16	106.38	105.38	106.13	105.7	107.14	105.63	104.59	105.38	104.92	104.39	105.83	105.54	105.65	105.66	105.18	104.8	104.61	106.44	106.09
99.332	98.111	98.153	99.785	98.919	99.461	97.637	99.041	97.724	99.515	98.133	98.601	100.33	98.956	97.481	99.029	96.996	98.722	98.305	98.702	97.862	97.826	97.272	96.643	96.92	96.843	99.136	98.291	98.45	98.113	100.19	96.366	97.757	96.991	98.596	99.13	98.323	97.997	98.542	97.924	99.183	97.712	98.259	97.067	99.527	97.533	98.166	99.829	98.538	97.984
109.9	109.53	109.95	110.52	109.42	109.62	110.76	110.59	111.31	109.83	112.21	110.59	111.09	111.13	110.93	109.94	109.48	112	109.34	110.71	109.96	109.55	111.19	109.19	110.81	110.5	110.15	109.47	109.03	109.79	108.94	110.07	112.1	109.85	110.23	109.99	110.69	110.81	108.89	110.06	108.73	111.91	111.08	110.97	109.86	109.62	110.53	110.98	110.05	109.28
102.01	103.44	103.48	104.2	103.01	104.19	102.87	103.93	103.35	104.07	102.92	102.23	102.32	102.77	102.39	103.04	104.09	102.64	102.23	102.91	102.06	101.79	103.97	104.14	103.14	102.82	102.97	103.07	103.08	102.83	102.79	102.69	103.6	102.83	102.18	103.34	103.51	102.23	104.17	101.58	103.51	103.72	102.71	103.06	101.52	103.45	101.96	104.3	101.68	102.41
105.84	105.15	105.13	105.16	106.58	105.87	105.29	105.47	106.2	104.84	104.73	105.84	104.71	104.47	104.57	105.68	103.32	105.16	105.31	106.63	105.39	107.1	107	107.43	106.02	105.23	106.49	104.91	104.18	105.52	104.85	106.73	105.09	106.04	105.12	107.35	105.44	105.12	105.19	105.03	104.77	106.03	104.93	105.37	106.77	104.87	104.84	105.11	106	106.45
109.84	108.48	107.21	107.88	109.04	107.42	107.94	108.56	108.99	107.7	107.62	108.32	108.47	110.12	108.11	109.72	108.33	109.53	107.08	106.29	107.87	108.44	108.15	108.37	107.44	107.94	108.54	107.15	108.14	109.22	108.28	108.56	109.16	108.37	109.59	109.03	108.51	109.98	108.6	109.21	107.96	107.08	109.28	109.28	109.38	107.53	110.46	107.66	107.89	107.77
101.7	101.79	101.89	101.07	101.35	99.932	98.211	101.4	102.24	99.735	100.14	101.05	101.49	99.877	99.792	99.601	100.69	102.43	98.629	99.266	100.07	100.26	101.89	100.33	101.6	101.25	102.04	100.89	99.648	101.2	101.58	100.91	100.87	100.17	100.91	101.74	100.82	101.17	100.68	100.5	101.49	102.19	101.7	101.61	99.516	100.33	100.83	100.78	99.403	101.67
99.073	99.589	100.73	101.51	100.68	100.82	99.046	100.38	101.32	100.03	100.13	99.28	99.888	100.77	99.277	100.17	99.632	100.23	100.2	101.99	99.473	101.12	100.19	100.62	99.928	98.845	99.853	100.59	99.995	101.65	100.23	98.288	101.06	100.95	98.531	99.045	100.68	98.51	100.47	102.95	99.348	101.3	100.48	101.19	99.918	99.318	99.361	100.27	100.55	100.03
98.925	97.248	97.591	98.233	96.816	96.088	97.719	97.914	98.634	99.92	98.936	98.148	98.248	99.276	97.933	97.114	98.502	98.41	98.434	97.381	99.187	99.356	99.741	97.901	98.397	97.852	97.78	96.571	99.656	98.327	100.39	98.95	98.074	99.316	97.467	97.781	99.069	98.874	97.71	98.284	98.33	97.523	97.9	96.394	98.476	97.397	97.508	98.501	96.499	97.393
100.27	98.482	99.332	99.872	98.83	99.666	99.368	99.205	98.479	97.372	99.507	97.841	98.452	98.377	98.064	99.825	98.215	99.358	100.32	99.715	99.223	99.215	97.854	97.833	99.394	99.735	101.55	96.354	98.261	98.546	99.692	99.147	99.408	99.256	100.03	100.41	99.683	98.297	99.634	99.994	99.811	97.624	98.445	99.897	99.378	97.588	99.93	99.323	98.215	98.838
104.46	105.37	106.38	105	103.57	105.35	107.05	103.99	105.65	105.48	105.91	105.88	105.67	106.75	104.42	105.57	105.4	106.34	106.31	104.07	104.64	104.29	106.21	104.96	105.38	104.88	105.28	106.78	106.13	105.53	105.48	106.37	104.35	106.66	105.22	105.69	104.12	105.38	106.1	105.2	103.89	104.51	105.78	105.89	105.22	103.91	105.82	105.79	105.16	105.41
105.73	107.26	104.11	105.91	105.9	104.82	102.98	105.31	105.73	106.24	104.66	105.18	106.55	105.89	106.17	105.51	105.77	105.24	105.5	104.96	105.32	106.06	104.39	105.09	104.92	105.85	105.59	106.91	105.84	105.12	106.66	107.26	105.99	105.93	107.53	104.07	105.49	105.69	105.72	105.21	105.7	106.06	105.75	104.86	106.91	105.48	105.88	105.2	105.27	104.69
97.47	97.637	98.315	97.054	96.264	97.842	98.37	99.067	98.566	98.515	97.131	97.069	98.118	96.69	98.018	97.175	96.202	98.695	97.839	98.587	96.686	97.082	98.082	97.91	98.54	97.302	98.429	97.24	98.343	95.198	98.063	97.752	100.28	97.481	97.884	97.569	97.972	97.94	98.813	99.387	98.095	96.962	99.69	98.191	97.828	98.145	96.651	99.711	98.354	96.435
102.71	102.87	103.07	101.8	103.45	101.56	102.57	103.72	103.42	101.91	102.59	102.16	102.8	101.76	101.14	102.4	104.03	102.62	103.78	102.61	104.11	104.5	102.86	102.24	101.88	104.93	101.62	103.37	103.79	102.64	102.91	103.14	103.04	103.96	101.64	102.57	101.45	102.81	104.15	103.45	103.05	103.63	102.92	103.95	103.95	102.78	103.28	103.84	104.04	104.12
107.59	106.38	105.68	106.5	106.74	106.03	106.34	106.22	107.12	107.11	106.06	103.74	106.59	105.68	104.76	105.04	105.03	104.89	105.24	105.5	105.93	106.64	106.18	105.41	106.49	103.78	106.3	106.11	105.7	104.72	105.64	106.04	105.18	104.94	105.39	105.26	102.91	104.73	106.2	105.96	106.33	105.54	105.2	104.02	104.97	106.95	105.85	105.91	104.73	104.08
106.63	106.47	106.15	106.19	105.96	107.64	106.2	104.81	105.63	105.38	105.55	105.52	105.06	106.88	106.1	106.11	105.62	105.15	105.35	105.57	105.95	106.48	105.25	106.42	106.38	104.85	106.61	104.45	105.57	105.11	106.02	105.97	108.05	107.25	106.53	104.38	105.37	104.92	104.96	105.47	105.22	105.41	107.18	105.61	106.24	104.56	105.83	106.91	104.21	105.99
105.31	106.17	104.64	107.34	105.16	105.66	106.3	107.15	104.95	105.44	107.19	105.04	104.91	104.69	106.26	105.83	106.38	105.79	106.75	104.91	105.05	105.3	104.28	103.74	105.73	106	105.93	107.53	106.81	105.68	105.49	105.1	106.69	105.39	106.26	106.81	105.46	105.08	104.39	105.61	106.46	104.79	105.35	106.08	105.98	104.49	105.5	105.09	105.86	105.68
105.94	105.85	107.74	106.68	105.95	106.33	105.44	106.76	107.66	107.44	104.68	106.78	107.79	106	107.28	106.41	106.76	107	106.03	107.18	105.78	107.41	107.19	107.12	106.93	106.35	107.32	106.42	105.66	106.25	104.67	105.9	107.98	107.25	106.79	106.72	107.21	106.87	106.92	106.39	107.35	107.1	105.61	106.1	108.01	107.55	106.88	106.58	106.24	106.51
108.43	108.6	106.96	109.94	108.87	106.73	108.25	109.15	108.68	109.67	108.44	108.66	108.75	108.64	109.66	108.44	108.29	108.62	108.6	107.76	108.62	108.28	109.51	109.89	106.41	108.87	108.98	108.75	110.31	109.85	109.54	109.74	106.99	109.32	108.86	109.11	109.67	107.17	110.03	108.52	108.83	109.36	107.86	107.77	108.38	108.44	107.91	108.42	107.64	108.27
104.99	107.19	106.03	105.98	104.76	105.78	106.35	107.72	105.16	107.1	105.48	106.8	106.55	106.1	107.47	106.72	106.77	106.73	106.7	106.88	107.04	107.34	103.89	105.22	105.03	106.12	108.83	105.38	107.14	105.1	105.68	106.76	106.54	106.39	105.99	107.39	105.73	106.92	105.23	106.56	105.82	106.66	105.19	105.42	105.96	106.34	107.26	106.61	106.5	106.4
108.21	108.83	108.74	109.3	109.7	107.73	107.62	110.19	108.75	108.76	111.09	107.97	108.16	107.82	109.36	108.4	109.14	107.49	107.67	108.67	108.5	110.13	107.5	109.02	107.57	108.02	107.93	107.04	108.14	109.13	106.89	108.16	110.08	109.69	108.48	108.05	109.35	109.01	108.56	108.43	107.77	109.04	107.85	108.76	110.07	107.76	109.45	107.32	107.6	108.27
100.89	99.585	101.6	100.59	100.01	101.66	99.605	100.73	99.393	100.43	100.92	100.85	101.63	98.503	98.574	101.5	101.56	99.732	101.92	100.12	100.89	99.341	100.66	99.419	101.24	99.322	98.764	99.32	100.69	100.49	100.26	99.765	99.53	101.25	99.988	100.72	100.33	99.097	97.994	100.71	101.3	100.22	98.574	99.812	99.833	98.791	99.991	100.25	99.24	99.386
106.16	107.76	105.58	104.63	105.99	105.56	105.88	106.53	104.91	106.83	106.18	105.62	106.06	105.97	106.1	104.42	106.17	105.21	105.58	105.58	105.27	105.33	107.49	104.95	105.65	105.48	104.81	103.97	104.63	104.42	105.5	106.61	105.95	104.78	106.5	105.85	105.08	105.01	103.76	104.55	106.35	105.76	105.78	105	105.7	106.04	106.3	106.4	106.89	105.17
105.24	105.49	105.87	106.97	105.96	105.72	106.53	105.35	105.78	106.84	105.12	105.36	107.27	105.17	104.49	105.91	108.34	105.49	105.04	106.05	103.42	106.68	106.96	105.63	107.36	105.74	107.1	104.81	105.5	106.89	105.69	104.96	104.84	105.38	107.6	105.56	106.76	103.96	105.94	104.86	105.93	105.64	104.85	104.94	105.36	105.47	106.25	105.11	105.57	105.01
105.08	105.24	104.98	106.5	105.35	104.86	103.63	105.77	105.22	105.59	105.54	104.82	107.18	105.43	104.81	104.53	107.46	105.03	104.35	105.16	104.2	107.5	106.24	105.78	106.31	106.66	105.9	105.43	106.92	104.75	107.12	104.23	106.35	105.25	105.92	106.01	104.87	105.41	105.95	105.6	105.26	106.92	106.45	104.99	105.28	107.65	105.61	103.72	105.83	105.04
105.42	104.13	105.33	107.58	105.49	105.38	106.6	106.93	104.82	105.14	104.7	105.98	106.26	106.79	105.58	105.6	105.35	106.57	104.55	105.81	105.93	106.49	107.23	106.74	105.65	105.58	106.68	105.86	104.76	105.9	105.58	105.59	105.85	105.91	105.37	107.03	106.78	107.18	106.51	103.67	107.05	105.37	105.57	104.94	105.43	105.24	106	106.47	105.95	105.77
100.8	99.768	101.01	100.52	99.84	99.565	100.63	101.15	100.41	102.27	100.59	98.636	100.8	101.26	101.38	99.306	100.4	100.14	99.432	99.92	101.18	100.11	101.4	101.89	100.13	101.58	100.66	100.39	101.67	100.45	101.32	99.897	100.76	100.71	100.52	100.53	100.18	100.94	101.16	101.64	100.4	101.9	99.594	101.55	100.11	99.403	101.17	100.82	98.768	100.32
99.449	98.693	99.187	99.722	99.489	99.632	100.91	100.19	98.966	99.056	99.015	98.893	99.814	98.671	100.18	99.236	98.88	99.505	98.311	99.867	98.683	98.385	98.88	99.846	100.38	98.673	98.659	98.914	98.28	100.47	98.649	99.884	99.794	98.865	98.74	98.368	98.848	99.102	97.575	98.6	99.476	98.353	99.014	99.431	99.274	97.14	98.98	99.146	98.783	99.19
108.37	107.54	107.7	107.97	108.67	109.27	110.04	108.3	107.12	106.46	110.21	108.42	106.49	109.38	109.47	108.5	107.42	108.46	106.8	106.98	109.24	108.16	108.86	106.98	108.97	107.39	109.19	107.89	108.74	108.02	109.43	105.94	106.99	108.48	107.85	109.27	109.53	107.23	109.8	109.34	109.51	109.44	109.05	109.18	107.43	107.88	108.69	107.91	106.79	108.42
104.67	104.58	104.91	103.72	106.01	105.97	104.78	105.11	105.37	104.81	105.51	106.64	105.69	105.39	106.64	106.86	105.9	105.4	105.48	106.64	104.63	106.34	105.45	105.45	104.41	105.3	105.07	106.9	105.53	104.46	105.94	104.37	106.17	106.11	105.37	106.87	106.06	104.89	103.72	104.94	105.51	106.88	105.52	105.73	105.38	106.9	105.86	105.6	106.87	105.95
107.68	108	107.42	108.64	108.67	107.94	106.91	108.46	107.97	108.51	107.94	109.01	108.21	107.88	108.66	106.72	109.43	107.45	109.62	107.33	109.22	106.23	106.93	108.13	108	106.66	107.64	107.14	106.85	107.48	108.74	107.15	107.05	107.06	107.64	108.03	107.27	109.34	108.55	108.69	108.46	107.6	108.06	109.54	107.87	107.56	108	108.45	107.02	107.27
104.55	105.61	105.56	105.71	105.32	105.01	106.4	106.53	105.36	106.18	105.49	105.59	105.62	106.04	105.57	104.93	106.13	105.84	106.63	106.3	105.83	105.24	105.47	103.58	104.03	103.77	104.79	105.35	104.71	106.41	104.78	105.92	105.15	106.32	105.38	104.47	104.31	107.16	104.27	105.78	105.3	105.09	106.2	106.04	105.18	106	106.69	104.85	104.7	106.3
106.04	106.09	106.99	106.18	106.67	107.58	106.45	105.18	107.76	107.21	106.46	105.66	107.31	105.72	108.38	106.44	106.7	105.81	106.37	106.2	106.26	106.81	105.57	104.74	104.45	105.28	106.72	107.24	107.42	106.74	108.02	105.9	105.27	105.62	106.58	105.93	105.22	106.35	105.41	106.79	105.87	106.49	105.28	106.18	106.97	105.27	106.13	107.71	105.49	107.61
108.59	109.35	106.77	107.22	107.29	106.24	107.85	108.04	110.02	107.59	107.45	106.83	108.52	108.41	106.84	108.49	109.63	107.68	107.28	107.81	107.23	107.38	107.23	107.2	107.09	107.78	107.75	107.98	107.86	107.94	107.58	109.28	109.86	107.35	107.19	107.23	107.27	107.6	108.16	108.06	107.55	108.09	108.75	107.48	107.37	108.76	108.31	107.99	106.76	107.15
106.79	106.77	108.42	106.89	107.72	107.64	107.87	105.88	105.92	107.39	106.27	105.74	107.14	108.08	105.88	106.6	105.39	107.2	107.06	107.41	107.16	106.65	106.12	107.03	107.36	105.8	106.88	105.71	107.25	107.83	106.42	106.24	105.9	106.64	105.67	107.13	106.49	106.46	106	106.32	107.42	106.37	104.16	108.19	104.98	106.08	105.3	106.57	106.36	107.36
110.51	107.52	107.69	108.12	106.57	108.19	106.79	107.12	108.88	107.27	107.75	108.77	109.11	108.18	109.05	107.79	108.4	107.47	106.46	108.77	109.24	109.17	108.18	106.1	107.08	108.72	108.77	107.52	107.58	108.9	107.18	108.57	107.33	107.46	108.89	107.28	106.8	109.13	108.83	108.09	107.07	107.26	108.1	107.54	107.78	108.04	108.5	107.47	108.66	107.1
104.97	105.96	103.73	105.85	104.93	105.84	105.64	104.97	107.06	105.51	106.1	105.5	104.74	105.74	104.41	105.59	107.33	104.65	105.08	104.44	106.35	105.09	105.84	103.69	106.84	105.62	104.99	105.55	104.95	106.4	107.09	105.8	106.13	106.35	105.07	105.02	106.67	105.44	104.93	106.39	105	104.82	105.66	105.81	106.28	105.77	105.65	105.86	105.39	106.48
109.15	108.76	108.63	107.96	108.78	109.15	107.42	108.51	107.52	107.94	107.13	108.7	107.57	107.67	107.58	108.33	108.93	108.63	107.41	108.48	106.8	107.69	106.96	108.41	107.67	108.14	109.47	107.9	107.47	108.78	108.25	108.92	107.88	108.82	107.15	107.56	108.32	106.31	109.57	106.79	108.08	108.66	107.91	107.55	107.94	106.91	107.46	107.34	107.51	107.44
108.6	108.38	108.66	107.52	106.91	106.98	106.83	105.95	108.86	108.14	106.71	107.34	109.03	109.38	107.74	107.54	107.89	107.91	106.41	109.82	109.14	107.38	108.63	107.34	108	107.15	107.5	107.26	107.7	107.51	108.1	109.12	107.6	107.58	108.55	109.24	107.74	107.21	107.5	107.2	107.81	107.79	107.76	107.58	107.42	107.4	107.19	105.7	108.36	108.71
106.22	106.32	105.46	104.89	104.71	105.91	106.75	105.8	107.59	104.94	104.85	107.27	104.78	106.54	104.98	107.1	105.42	105.67	104.26	106.43	105.52	105.83	104.98	104.95	104.33	105.05	107.39	105	107.13	103.77	105.83	105.39	106.06	105.04	105.53	105.07	107.56	105.16	106.22	106.53	107.17	106.43	104.23	105.23	104.82	106.53	106.28	104.72	106.34	105.48
105.04	104.44	105.97	106.36	105.58	107.07	104.94	106.2	106.15	104.7	106.15	105.2	104.88	106.2	106.1	106	105.55	106.37	105.39	107.08	105.15	106.34	106.32	105.68	105.61	106.31	106.11	104.79	106.83	105.68	105.5	105.66	107.38	105.44	105.3	105.53	105.63	107.91	105.61	105.95	105.36	106.4	105.05	106.08	105.53	106.08	104.63	106.19	104.53	106.94
106.81	106.49	106.83	107.37	106.02	106.86	105.62	105.59	107.15	105.73	105.62	106.6	108.06	107.03	105.82	107.57	106.16	105.07	105.94	106.22	105.81	106.52	108.1	106.66	105.17	105.41	104.63	106.6	107.07	106.75	106.74	106.62	106.56	107.93	106.5	106.69	106.63	107.57	106.43	105.1	105.97	107.36	106.64	107.53	108.33	106.31	106.15	106.18	105.91	106.36
107.17	106.17	106.97	104.64	105.17	107.47	105.24	106.44	105.36	107.06	106.27	107.24	106.78	106.7	106.21	104.15	107.28	106.43	107.59	106.73	106.71	106.92	105.48	106.92	107.38	106.34	105.07	105.27	106.5	105.98	105.55	105.54	107.33	106.69	107.26	106.04	106.06	107.27	105.59	106.16	105.03	105.91	106.48	106.86	106.45	106.1	105.87	108.67	105.52	105.67
106.21	108.8	109.56	110.28	108.25	108.42	110.78	109.36	109.3	109.34	108.89	108.14	108.1	108.55	109.12	109.8	109.38	107.23	107.37	108.98	107.46	108.24	107.93	110.84	108.76	108.46	109.85	107.55	109.08	107.73	107.91	107.32	107.25	108.59	106.77	108.03	109.15	107.72	109.17	109.79	106.94	108.81	107.29	108	109.14	108.91	109.48	108.13	108.49	108
105.57	105.85	105.82	105.23	106.7	107.79	105.9	106.39	108.37	105.29	104.86	106.88	107.08	106.97	106.09	105.35	105.95	105.73	106.07	107.66	106.24	105.32	106.88	107.72	108.61	106.08	105.48	106.01	106.63	106.35	106.73	107.24	106.96	105.68	106.72	105.51	107.34	106.18	106.93	106.39	107.05	106.92	106.87	106.09	105.67	105.87	107.06	107.18	105.85	107.01
107.89	109.02	109.06	108.15	108.01	106.22	107.72	107.85	107.5	108.09	109.22	107.89	107.85	106.47	108.31	108.33	106.96	107.01	108.23	110.28	106.41	108.7	108.98	108.2	107.44	108.3	108.73	105.99	108.54	106.96	109.22	108.01	105.79	110.22	108.64	107.14	109.67	109.56	108.96	107.93	108.87	107.33	109.65	108.97	107.35	108.19	106.77	109.52	108.1	109.99
107.8	107.88	107.79	108.79	108.01	106.39	107.74	107.49	107.64	107.15	108.49	108.38	108.16	108.52	108.65	107.37	107.83	107.27	108.22	107.82	108.27	108.1	109.03	108.55	105.87	109.47	106.53	107.84	107.26	109.54	107.3	108.81	109.54	108.25	107.51	107.3	107.1	109.61	108.75	107.91	108.33	108.88	108.96	108.15	107.52	107.85	108.51	107.51	109.03	108.48
106.09	105.62	106.13	105.37	106.34	106.75	107.47	106.3	105.55	106.01	105.83	108.59	106.37	107.09	105.82	107.28	107.03	104.77	107.28	105.86	105.86	106.03	107.23	107	108.01	107.38	105.73	106.82	107.49	105.75	106.98	106.16	106.91	105.6	107.96	108.6	107.91	106.15	108.91	107.12	107.06	106.42	107.79	106.07	106.87	106.86	107.13	106.82	107.27	106.09
105.38	107.02	105.91	106.46	104.86	105.05	105.17	104.56	105.02	106.91	105.41	106.66	104.01	105.15	106.08	106.41	104.31	104.93	107.21	106.77	105.05	106.69	105.55	104.87	106.65	105.52	105.23	104.17	106.98	105.59	103.34	105.07	104.13	106.11	105.93	106.65	105.47	105.67	105.45	105.87	104.96	106.52	106.41	105.96	105.26	106.52	106.05	105.52	104.9	106.64
107.32	107.66	108.38	107.55	108.87	108.86	108.08	109.18	107.38	109.25	110.3	108.42	108.41	108.33	106.17	107.98	108.54	108.38	108.86	108.75	108.24	107.51	107.61	108.26	108.22	107.18	108.09	110.22	108.09	108.23	107.84	108.64	108.35	108.35	108.38	107.12	108.05	107.95	108.66	107.63	108.96	108.16	108.6	108.44	109.46	107.95	108.37	108.11	107.88	108.83
107.55	110.04	107.04	109.56	110.69	109.08	108.25	108.98	108.19	108.29	109.35	107.42	109.13	108.84	108.75	108.48	109.04	108.43	108.36	107.48	108.35	107.99	107.56	109.56	108.46	107.87	108.95	107.9	107.61	107.93	106.89	109.27	108.29	108.79	109.46	109.07	107.54	107.63	108.51	106.78	108.04	108.45	106.71	107.5	107.45	108.28	107.84	109.35	108.78	108.47
99.878	98.626	98.864	96.597	99.257	99.222	98.558	98.85	97.695	97.792	99.573	99.601	99.785	98.22	100.09	99.267	98.968	99.249	99.056	97.751	98.283	99.536	98.86	97.818	99.006	98.246	97.896	99.706	99.172	98.518	100.78	98.006	100.34	99.729	97.98	98.98	100.14	99.428	99.379	98.587	100.08	97.088	98.942	98.838	98.219	99.06	98.602	99.237	98.741	99.018
97.08	98.431	98.313	97.483	98.398	99.278	96.123	97.221	98.848	98.266	98.284	96.937	97.647	96.324	97.511	98.099	98.864	96.844	97.484	98.453	98.07	97.133	98.203	97.455	95.275	98.483	97.204	96.027	96.549	98.245	96.024	96.615	97.963	98.395	98.886	98.637	97.418	96.397	97.924	98.632	97.764	98.602	97.308	97.081	98.279	97.843	98.395	98.129	97.197	97.572
97.614	97.607	97.78	98.695	100.22	97.267	96.719	99.672	98.4	99.693	98.103	99.061	98.211	96.102	97.91	97.684	99.115	99.298	98.763	98.469	98.692	97.746	98.469	98.013	99.508	98.439	98.273	97.497	98.422	98.727	99.909	100.88	97.99	98.423	97.715	98.183	98.123	99.635	99.892	97.668	97.432	97.608	98.404	97.852	97.355	97.915	98.557	98.626	98.9	97.951
105.97	106.43	107.43	108.13	106.83	107.24	106.78	107.23	107.01	106.38	107.17	107.32	106.54	106.06	106.82	105.24	106.58	107.13	107.28	105.66	106.79	106.21	106.19	105.4	107.27	108.55	106.83	106.75	106.7	106.28	105.08	106.21	106.74	106.58	107.62	106.31	106.06	107.89	106.9	106.76	106.49	104.78	106.72	108.06	106.55	108.08	106.02	107.24	107.89	105.62
110.13	109.98	110.48	109.59	110.86	111.16	111.27	110.64	111.31	111.1	110.34	109.39	109.36	110	109.46	108.32	110.65	110.51	110.39	110.06	110.91	111.14	109.08	111.13	111.04	112.76	112.1	109.1	110.22	109.84	108.99	109.89	111.01	111.93	111.47	109.64	111.08	111.27	110.49	111.2	110.14	109.65	111.16	111.45	110.33	110.61	111.7	111.7	111.08	110.55
105.65	106.02	105.84	106.79	106.56	107.79	105.87	106.02	104.73	105.89	105.94	105.93	104.63	107.16	105.2	106.12	104.71	105.97	106.03	104.44	104.71	107.42	106.6	104.91	105.58	104.38	106.23	107.15	104.93	107.32	106.08	106.58	104.88	105.56	105.2	105.77	105.1	104.54	105.56	105.19	105.54	105.14	105.51	105.74	106.39	105.28	104.46	104.22	106.19	106
98.112	98.16	98.154	98.546	98.433	99.128	99.048	98.887	97.504	98.628	99.221	99.874	100.46	99.382	98.572	99.634	99.362	98.297	99.678	99.159	98.334	100.5	97.526	99.145	99.229	99.715	98.986	97.456	98.886	100.5	99.983	97.91	96.524	98.472	99.688	98.859	99.423	98.107	98.779	99.829	98.251	100.27	100.03	100.02	97.982	98.568	99.28	99.116	98.765	96.82
106.92	105.62	106.9	105.99	106.36	106.66	106.38	106.97	105.63	104.94	105.53	105.26	106.85	106.74	106.17	106.85	106.8	106.37	105.62	109.09	106.25	107.29	106.94	107.95	105.59	107.1	108.21	104.7	107.54	106.38	104.92	105.91	106.1	107.62	106.75	106.78	105.74	107.11	106.32	108.24	105.77	105.03	105.62	106.77	106.42	106.31	105.69	106.45	106.35	107.77
104.83	105.56	103.94	106.77	107.65	107.36	105.88	106.37	106.64	106.54	106.5	107.19	105.8	107.1	106.02	107.13	105.65	106.26	106.53	106.34	108.3	108.11	106.18	105.17	105.08	105.77	106.14	106.09	107.01	108.03	106.18	105.55	105.29	105.46	106.24	105.32	105.62	105.85	105.91	105.07	105.68	107.46	105.67	106.8	106.77	107.15	106.27	107.58	107.2	106.03
101.02	101.05	100.53	100.27	100.04	100.13	101.3	100.02	101.65	100.69	99.601	100.24	100.23	101.56	101.39	99.52	100.45	101.35	102.4	99.99	99.324	101.12	101	100.32	99.739	100.33	100.39	101.69	100.56	100.51	101.2	101.97	100.52	100.83	101.76	100.2	99.964	101.42	101.03	100.47	100.61	100.19	100.78	99.952	99.219	101.12	99.733	100.53	99.343	101.08
107.92	107.09	109.29	108.01	108.19	107.75	109.57	106.91	107.8	107.78	107.44	108.07	108.43	107.33	108.6	108.18	106.81	107.7	107.84	108.18	109.39	106.69	108.6	107.3	107.22	108.5	109.67	109.01	106.81	106.68	108.26	109.17	108.39	109.03	108.01	107.65	106.65	106.58	106.73	108.64	108.84	109.65	107.36	109.58	106.02	109.33	107.66	108.03	108.17	109.38
106.49	108.08	108.79	108.46	107.52	109.18	109.43	108.4	109.64	108.05	108.85	107.58	109.14	107.52	108.58	108.41	106.84	108.75	108.54	109.56	108.04	107.33	108.5	109.41	110.29	106.37	107.87	108.99	110.38	108.41	108.23	106.55	109.35	108.63	108.49	107.13	107.32	109.21	108.15	108.39	107.86	108.34	108.17	108.59	108.52	108.36	109.3	108.13	108.48	109.56
105.96	104.62	104.37	104.57	104.98	104.94	106.02	105.57	105.84	105.4	105.3	105.59	105.5	105.6	105.75	104.37	105.07	105.45	106.18	105.23	107.02	106.09	105.92	103.84	105.87	106.3	106.2	104.29	105.7	104.92	107.23	105.14	104.09	105.3	105.28	104.88	106.28	106.44	106.09	105.83	104.32	106.38	104.5	106.25	105.03	105.9	106.08	105.05	106.54	106
104.55	105.07	103.47	102.5	102.93	102.5	101.91	101.42	102.18	102.58	101.47	103.33	103.23	102	101.3	104.81	102.8	101.14	103.56	101.93	101.79	103.42	102.37	101.98	102.75	101.78	103.56	103.06	103.06	102.1	102.18	103.25	103.17	104.63	101.9	102.34	104.51	103.16	102	102.09	103.01	101.77	101.16	103.16	103.71	101.67	103.21	102.51	103.35	104.44
105.23	106.47	105.44	105.67	104.88	104.57	105.81	106.17	103.91	105.4	103.81	104.36	107.01	105.71	107.07	105.75	105.47	105.67	105.97	105.6	105.64	106.34	105.16	104.88	106	105.5	107.28	106.08	106.58	105.71	106.77	105.6	105.26	105.53	107.42	104.69	107.26	106.32	105.51	105.21	106.5	106.49	104.83	105.87	108.06	103.91	107.5	105.91	106.38	104.73
100.2	102.83	100.53	101.19	101.28	101.52	101.55	100.8	101.58	100.74	102.56	101.31	100.44	101.16	100.59	100.09	100.84	101.25	100.81	99.694	99.718	100.81	99.342	101.41	99.396	101	100.33	102.23	102.54	101.04	100.54	100.24	101.27	100.35	101.48	101.72	100.55	99.765	101.12	98.947	100.4	101.56	100.32	100.46	101.28	100.79	100.62	98.733	101.25	101.74
97.451	98.553	98.638	99.054	98.254	98.844	97.87	98.342	98.462	98.85	98.493	97.42	98.921	97.029	98.343	97.519	97.255	97.953	98.251	97.235	98.334	98.691	98.682	98.805	98.576	97.647	97.245	97.918	99.609	95.817	97.162	96.743	98.076	97.804	97.509	98.609	97.213	98.884	97.779	98.587	97.144	97.719	98.81	98.463	97.564	97.742	97.833	98.14	97.708	97.641
108.27	109.01	108.87	106.97	106.62	107.82	107.92	107.38	109.24	105.89	107.48	106.73	108.21	107.84	106.79	106.48	108.21	108.34	107.7	107.11	106.86	106.08	109.43	106.68	107.47	107.58	108.7	106.45	107.67	107.56	106.76	106.79	105.84	108.58	107.3	107.71	108.12	109.54	106.25	105.86	107.76	108.37	107.45	107.97	106.13	108.7	107.52	107.35	108.94	107.34
104.98	105.28	106.59	105.88	105.28	107.53	104.38	105.06	105.99	105.62	105.78	105.44	104.41	105.7	106.15	106.63	105.62	105.64	105.5	105.05	107.79	105.2	106.51	105.25	106.14	105.09	105.72	105.52	105.87	105.26	104.54	107.39	105.23	106.45	106.45	107.22	106.54	105.6	105.34	106.37	105.66	106.06	106.29	104.93	105.51	105.04	106.47	106.22	104.4	104.88
109.37	109.14	109.62	110.05	108.75	108.94	106.79	107.3	108.15	108.93	109.35	108.83	108.76	108.44	108.98	108.91	109.8	107.24	109.8	108.41	109.72	109.13	108.03	109.16	109.36	109.31	108.68	109.03	108.63	107.19	107.77	109.86	107.89	108.43	108.06	109.96	109.18	107.51	109.68	108.61	108.9	108.57	108.29	108.44	108.74	108.2	110.35	107.05	106.79	108.93
106.88	105.21	106.62	105.14	106.31	105.18	106.27	105.35	104.46	107.05	104.68	106.32	106.6	105.36	105.84	105.78	105.73	104.72	105.54	104.95	105.82	106.29	105.85	105.63	106.38	104.77	106.23	106.06	105.6	105.36	104.85	104.4	104.58	105.24	104.9	106.59	105.93	105.23	105.96	104.18	106.88	106.39	104.55	105.92	105.35	105.97	105.25	106.78	104.6	104.39
106.28	104.45	108.03	106.83	106.78	107.45	106.49	105.4	107.58	107.01	106.33	107.9	107.02	106.86	105	107.53	105.8	106.15	106.94	106.42	106.13	106.21	105.98	107.52	105.56	105.22	107.66	107.11	107.09	105.53	105.78	106.43	107.49	105.07	107.27	106.18	107.67	106.58	106.16	105.91	106.37	105.79	105.79	105.51	106.88	105.47	106.7	106.12	106.95	106.98
98.859	97.939	97.369	98.316	97.002	97.988	97.135	98.345	96.936	97.829	98.839	97.804	97.551	98.871	96.958	96.939	97.066	98.958	97.655	94.993	99.465	97.436	97.63	98.563	98.015	97.94	97.799	96.327	98.906	98.841	97.822	96.461	98.01	97.346	98.104	97.961	97.712	99.326	97.555	98.015	97.108	97.895	98.123	97.801	96.833	97.649	97.085	98.709	98.836	98.132
97.783	98.068	98.186	97.827	97.008	98.6	100.26	98.553	98.115	97.653	97.502	99.017	96.588	98.585	97.881	97.969	97.335	98.022	98.841	99.154	98.138	97.613	96.91	99.009	98.122	97.825	97.665	97.474	99.158	99.068	98.384	98.09	97.949	98.731	98.963	97.343	98.27	99.817	98.377	97.966	99.564	97.946	98.66	99.194	97.371	98.415	98.483	98.359	98.762	97.363
99.165	98.25	100.6	99.109	97.599	98.842	100.21	98.453	100.03	100.53	98.439	99.545	98.198	99.526	98.455	101.42	99.119	98.468	99.104	100.25	98.808	100.17	98.888	101.24	99.5	97.986	98.838	100.28	99.462	98.4	98.919	97.561	99.136	100.32	99.57	98.824	99.907	100.79	99.676	98.175	98.22	100.09	99.67	99.687	99.888	98.234	99.643	98.665	100.27	99.268
105.52	107.3	106.51	106.54	107.43	105.74	106.63	105.95	105.37	106.09	106.12	106.85	105.21	106.85	105.7	106.84	106.72	106.64	105.24	106.59	106.19	106.5	105.76	106.63	107.42	107.46	106.33	107.05	105.97	105.83	106.63	107.41	107.38	106.13	106.13	105.69	106.4	107.93	107.01	105.53	108.06	106.9	105.76	106.49	107.04	106.35	106.98	105.51	106.55	106.29
104.68	106.59	105.46	104.56	104.66	106.04	105.89	103.5	104.01	104.77	106.57	105.63	104.54	104.92	106.45	104.66	104.72	106.93	105.87	105.87	105.47	104.65	105.75	103.87	105.15	105.32	105.75	104.16	105.52	105.73	105.82	105.05	106.8	105.53	105.26	103.41	106.49	106.65	105.42	106.92	105.27	106.62	105.45	105.27	106.42	104.4	106.59	106.1	107.38	105.24
109.45	107.97	109.04	108.63	108.46	108.16	108.37	106.71	110.23	106.92	108.94	108.07	106.96	106.89	108.38	107.68	108.11	109.03	108.03	109.08	108.92	109.36	109.04	107.83	108.06	109.06	107.31	108.18	109.79	108.97	109.33	108.88	106.87	108.06	107.83	108.1	107.7	108.39	108.7	107.99	107.56	107.86	108.12	109.22	107.58	107.64	108.22	108.24	108.73	107.54
100.93	99.94	101.49	101.56	100.42	100.82	100.38	99.207	100.51	99.714	100.8	99.885	99.804	102.31	100.53	100.83	99.796	101.58	101.12	101.33	100.04	99.061	101.82	100.32	100.4	101.39	100.08	99.245	101.1	99.513	99.928	100.01	100.68	100.06	99.723	100.55	100.32	100.19	101.26	100.71	100.54	99.845	101	99.935	100.29	100.05	101.31	100.81	101.35	100.45
99.43	100.37	98.643	99.891	98.549	98.344	99.11	99.929	99.38	99.943	99.207	99.946	98.306	100.34	98.482	99.282	99.853	98.176	97.203	98.941	100.24	97.455	99.948	99.426	98.958	98.011	98.385	99.815	99.948	97.538	99.497	100.4	97.698	100.69	98.349	99.262	99.304	98.399	97.507	99.063	97.897	98.841	100.07	98.55	98.471	98.752	99.32	98.392	98.448	99.06
107.77	108.06	109.56	107.88	109.11	108.68	108.43	106.52	108.88	108.46	108.44	106.92	109.94	109.01	108.02	107.76	109.55	107.58	106.93	108.8	107.69	108.04	108.83	108.81	108.5	108.09	108.23	109.63	108.72	107.64	106.92	108.95	108.23	108.47	110.04	107.49	107.7	109.53	108.64	108.56	109.25	108.08	107.86	108	108.16	107.48	108.49	108.36	109.93	108.16
107.74	108.78	108.07	106.74	109.15	107.71	106.01	106.58	108.2	107.02	107.49	107.73	106.71	108.43	107.28	108.51	107.44	106.51	109.2	106.44	106.32	108.45	107.82	107.64	107.13	110.28	108.4	107.41	107.38	107.78	108.75	107.64	107.91	108.07	108.29	108.39	108.62	108.63	107.61	107.99	107.4	108.18	108.4	106.79	107.5	107.83	107.24	109.93	105.37	109.5
106.08	106.03	104.9	106.12	104.46	106.5	105.74	105.15	106.04	105.79	105.34	105.27	105.36	107.17	106.76	105.04	104.3	106.25	105.75	105.71	105.16	106	104.78	104.56	105.71	105	107.53	104.61	106.66	103.7	106.03	105.98	104.44	104.96	105.57	104.87	105.49	104.65	106.43	104.02	107.19	105.82	105.85	106.01	104.6	106.41	105.75	104.55	105.02	106.46
105.39	105.08	105.64	104.85	106.07	105.33	105.16	104.59	107.19	105.14	106.07	105.37	105.69	105.77	103.08	105.93	106.32	106.84	104.95	106.75	105.8	105.42	105.44	106.66	105.56	106.37	104.28	104.81	105.95	106.06	104.46	105.12	105.16	104.36	106.27	106.57	106.07	106.17	105.89	105.36	105.88	106.43	104.6	104.81	104.92	103.89	104.93	105.49	105.72	104.63
107.16	107.32	108.01	105.58	105.51	107.05	105.94	106.05	105.18	105.95	106.61	106.55	105.79	104.32	106.06	105.35	105.36	105.59	106.09	105.24	105.73	104.78	105.83	107	105.94	105.41	104.31	106.62	105.82	104.9	105.65	105.66	103.44	106.79	105.35	105.96	106.2	105.01	105.78	105.1	105.67	105.5	106.92	104.64	106.19	104.72	107	104.73	105.31	106.62
105.54	104.37	107.26	106.1	106.09	105.63	106.21	106.78	104.22	105.12	104.8	104.29	104.16	105.37	108.27	107.57	105.96	106.31	106.65	105.03	106.42	105.64	107.52	106.52	105.21	105.74	106.04	106.42	105.35	106.46	106.49	105.61	104.39	107.1	105.33	105.67	106.06	105.75	106.81	106.53	106.31	106.75	106.37	105.12	103.5	105.71	106.9	105.35	103.94	104.9
101.47	102.16	100.71	101.3	100.81	100.39	100.61	101.17	99.271	100.37	100.18	101.14	99.558	101.78	99.983	101.04	102.04	100.84	100.13	101.44	100.28	101.35	100.35	100.31	101.45	100.99	100.9	99.382	100.16	98.844	101.1	99.175	100.34	100.11	101.72	100.73	100.42	100.83	101.29	100.51	101.74	101.62	100.64	101.42	99.81	100.28	100.46	100.47	100.62	99.653
108.24	108.75	107.67	106.15	108.63	107.48	107.69	107.65	107.16	108.36	107.45	105.35	108.65	107.53	105.17	107.54	107.25	108.25	106.53	106.96	107.44	106.98	106.65	108.14	108.77	106.77	108.96	107.43	107.58	107.78	106.36	108.07	106.28	108.19	107.85	107.56	107.59	107.7	107.89	107.38	108.96	108.56	107.74	108.61	106.96	108.36	108.5	107.32	105.51	107.52
108.65	107.37	108.08	108.83	109.25	107.83	108.33	108.48	107.08	107.81	110.59	108.71	108.46	108.42	108.98	106.86	109.23	106.85	109.51	109.08	108.93	108.08	109.43	108.41	107.75	108.72	108.48	109.16	107.01	108.98	107.06	108.17	108.48	108.71	109.34	108.77	107.51	108.57	109.32	108.55	108.79	107.72	109.56	107.54	108.44	107.57	108.54	109.82	108.18	107.92
99.654	98.169	98.089	98.883	98.408	99.599	98.123	99.771	99.028	99.007	99.356	98.457	99.636	98.369	97.744	97.869	99.809	98.14	97.852	99.409	99.279	98.742	97.912	98.732	99.084	99.556	100.64	96.571	98.697	97.864	98.13	98.439	98.563	98.84	98.285	98.36	99.858	98.883	98.805	100.07	98.315	98.629	99.225	97.886	99.567	98.559	99.665	97.416	98.213	99.268
107.12	106.79	108.29	108.29	108.53	107.58	108.21	108.14	107.1	108.26	107.27	107.63	107.2	107.86	106.5	107.26	107.92	108.07	108.88	108.93	107.86	108.47	109.55	108.2	109.21	108.43	108.83	107.47	106.7	109.69	107.61	107.34	107.6	108.96	107.05	107.93	107.7	108.23	107.93	107.65	107.71	108.49	107.03	109.12	107.97	107.52	108.46	106.92	108.86	108.42
106.7	107.74	108.28	108.71	109.63	108.59	106.47	107.7	109.92	108	106.76	108.64	107.37	108.17	107.98	108.92	108.79	108.27	107.08	109.23	107.07	109.16	107.83	109.3	108.5	108.34	107.5	108.24	107.64	107.27	107.48	107.2	108.39	109.23	108.41	109.18	105.99	107.63	108.62	108.93	107.77	108.61	106.98	108.31	108.6	106.99	108.59	107.86	107.73	108.8
96.512	98.03	97.367	98.265	96.601	98.09	97.853	98.045	96.695	97.618	97.896	97.324	96.311	97.303	96.626	96.597	97.461	99.275	96.59	97.43	97.311	99.15	99.117	98.125	96.331	98.093	98.38	96.381	99.028	96.427	98.42	96.973	96.847	98.647	97.545	96.852	96.517	98.298	98.65	97.839	97.219	97.969	98.16	97.874	99.004	98.204	97.472	97.156	97.911	97.801
104.85	104.22	106.8	105.16	106.01	104.74	105.81	105.55	104.59	107.02	106.06	105.32	105.21	104.03	105.63	104.68	104.65	105.82	107.22	105.29	105.16	105.99	105.47	105.17	106.81	106.79	105.66	105.28	105.62	106.11	104.93	104.19	105.14	105.8	106.33	107.73	105.28	104.42	105.8	105.45	105.68	105.97	104.71	106.6	106.66	105.54	105.07	106.7	105.31	105.73
107.18	107.92	105.47	108.2	108.64	105.98	105.52	106.5	106.2	104.54	105.7	106.66	107.31	105.83	107.78	107.28	106.69	107.09	106.31	105.7	106.2	106.69	106.56	106.93	106.76	106.74	105.93	106.14	106.92	106.87	106.68	107.19	105.74	108.04	104.44	108.26	105.28	106.86	107.13	105.44	107.41	107.46	106.28	105.83	106.43	107.54	104.79	106.37	105.9	106.6
98.147	97.582	97.95	98.083	98.367	97.738	99.269	98.689	96.358	97.179	98.106	98.211	97.791	99.629	97.437	97.157	99.799	98.658	97.194	97.933	98.046	98.32	98.434	98.06	97.618	99.398	97.856	98.67	97.816	98.022	97.66	97.585	98.841	97.881	99.243	96.866	96.462	96.6	98.207	98.507	98.123	97.13	96.468	97.893	97.964	97.647	98.048	97.919	98.165	100.03
106.14	105.94	105.54	107.58	107.92	107.3	106.27	106.14	106.38	106.32	107.06	105.63	107.45	105.47	105.51	106.86	106.1	105.75	106.72	107.01	105.96	105.47	107.07	105.48	105.78	106.41	107.86	106.57	106.27	105.54	106.67	106.47	106.48	107.34	106.25	105.02	104.14	106.7	105.99	103.96	107.14	106.99	105.3	105.56	106.04	105.74	106.5	106.75	107.1	107.35
105.82	106.81	105.94	107.08	105.82	104.31	105.18	106.58	104.37	106.21	106.48	107.65	105.72	106.03	104.25	106.64	105	103.72	104.78	106.09	106.31	106.38	105.41	106.32	106.61	104.68	105.56	104.88	104.03	106.6	104.94	105.33	105.51	106.22	105.04	104.78	105.47	105.15	104.29	105.58	105.99	105.96	104.2	104.56	104.61	105.53	105.52	105.03	106.09	105.71
110.5	107.92	107.6	108.02	108.61	109.05	107.58	107.96	107.18	106.65	108.88	108.14	108.29	107.27	108.83	109.4	107.28	108.51	108.82	108.63	107.42	109.11	110.4	107.45	107.99	108.52	108.25	108.86	108.68	109.57	107.6	107.28	108.51	108.6	108.8	107.81	109.72	107.66	107.31	108.94	107.53	107.59	108.33	107.67	107.83	108.05	108.83	107.51	109.16	108.97
98.941	100.43	101.11	100.28	100.98	102.58	100.38	100.31	99.369	100.05	101.07	100.63	100.03	101.38	100.59	100.93	101.53	101.24	101.44	101.61	100.46	100.28	99.889	99.884	101.23	100.86	100.08	100.11	101.39	100.88	102.2	100.92	99.641	99.958	100.79	102.56	101.14	102	100.79	101.23	100.51	101.79	100.29	99.508	102	100.55	100.48	100.88	101	101.4
99.525	101.07	101.06	101.46	102.01	100.55	100.71	99.497	101.01	100.09	101.89	100.85	101.24	99.509	101.33	101.46	99.853	99.503	98.914	100.02	100.8	99.172	101.28	100.5	100.33	100.87	100.61	101.86	100.36	99.65	99.932	99.736	101.21	99.914	100.63	99.726	100.48	99.601	100.22	100.77	101.46	101.03	100.8	101.64	99.826	100.7	101.75	100.41	99.871	100.33
103.24	103.24	102.96	101.75	102.36	101.34	101.62	102.38	103.31	103.51	102.67	101.53	103.45	102.4	102.27	102.61	104.11	102.91	102.21	102.91	101.83	102.61	101.43	101.8	102.84	102.62	102.66	103.42	102.41	103.14	101.36	102.51	102.17	102.61	101.9	102.19	101.06	102.92	102.15	103.88	102.34	103.45	103.24	104.03	102.27	103.09	102.79	102.25	102.69	103.05
106.64	104.86	106.84	104.83	105.71	104.54	105.44	105.14	106.15	105.24	105.4	105.68	105.19	106.11	105.74	105.63	106.57	104.34	106.06	106.51	105.12	106.32	104.91	106.13	106.6	106.67	106.23	106.16	105.78	106.96	106.48	106.15	106.03	104.43	106.35	104.66	104.77	105.94	105.85	107.01	106.64	105.3	104.98	105.21	106.17	105.23	105.66	105.57	105.21	106.15
108.82	108.24	107.4	109.11	107.82	108.39	106.86	107.2	107.19	107.63	108.9	106.92	108.21	105.63	109.26	107.74	107.4	108.31	107.56	107.68	109.28	108.02	107.64	107.87	106.86	108.2	106.99	107.57	107.73	108.18	106.54	108.55	106.72	106.96	108.17	108.82	106.09	108.59	108.56	107.58	107.43	108.14	107.03	107.3	106.74	108.22	109.32	108.19	108.04	107.39
109.03	107.51	108.11	110.18	108.02	107.82	109.25	107.95	109.43	107.81	107.59	109.35	108.79	109.52	109.79	108.27	109.3	108.35	108.22	108.28	107.71	106.58	108.91	108.9	109.14	109.08	108.09	108.99	108.87	108.9	108.33	109.17	107.33	109.74	109.64	109.36	108.29	108.53	109.12	109.13	108.81	108.66	108.45	109.44	108.72	108.91	107.62	109.75	109.6	109.06
99.652	100.31	101.53	99.477	100.53	101.48	102.62	100.55	100.44	99.962	100.18	100.29	101.73	99.914	99.495	100.86	100.58	100.64	101.15	101.18	101.06	101.3	100.9	101.18	101.21	100.37	101.15	100.91	100.71	101.35	101.56	101.09	101.42	101.85	100.89	101.42	101.59	100.75	101.81	101.19	100.41	101.5	100.86	101.75	102.05	101.11	99.548	102.58	101.93	100.42
111.05	110.51	111.45	109.43	110.65	109.98	110.66	111.32	110.13	110.98	110.63	110.16	111	109.23	111.71	110.38	109.94	110.96	110.64	110.88	108.99	110.47	109.68	109.98	109.72	110.94	109.67	111.4	110.8	109.06	111.22	108.07	112.41	110.27	110.67	110.15	109.44	109.98	109.96	108.61	110.26	110.82	110.77	111.27	110.87	110.57	111.68	109.09	111.68	111.56
107.22	109.81	107.52	109.04	108.9	108.61	107.72	108.39	108.93	109.53	108.1	108.97	108.31	110.16	108.33	108.51	108.04	109.2	108.78	109.01	107.41	109.44	107.83	108.53	108.89	107.69	108.73	108.73	108.55	108.58	107.55	108.85	108.12	108.11	108.27	108.46	108.47	107.85	107.58	108.92	107.79	108.24	109.27	107.65	108.64	108.51	108.46	109.78	107.69	107.93
110.42	108.24	109.51	108.91	107.5	107.84	108.53	107.17	109.43	108.67	108.29	110.11	109.05	108.17	108.92	107.76	108	107.36	109.01	109.96	107.59	109.35	108.94	108.83	108.89	108.64	109.09	107.02	108.25	109.15	106.7	108.16	107.6	108.9	108.57	107.87	108.95	109.67	107.33	109.12	107.14	109.14	109.64	108.14	107.96	106.66	108.54	109.4	109.76	109.35
108.49	109.14	108.35	108.45	108.32	109.37	108.4	109.3	107.6	108.7	109.26	108.37	107.77	107.68	108.62	108.18	109.35	108.25	108.62	107.55	108.04	109.49	109.29	107.92	108.62	108.05	109.45	106.61	107.02	106.97	108.47	109.53	110.25	107.72	109.93	108.31	107.7	109.02	108.66	107.16	106.21	110.02	109.99	108.1	108.24	107.17	108.96	109.44	107.69	105.93
108.65	107.09	106.05	107.34	106.88	107.94	107.47	108.81	108.69	108.07	107.33	107.67	108.61	106.97	107.01	107.88	106.83	107.43	108.76	109.31	107.19	107.15	107.57	106.78	107.87	108.71	108.23	107.48	109.13	107.6	108.08	108.05	107.34	107	107.96	106.76	106.67	109.02	107.01	108.15	107.36	107.07	107.84	107.42	107.59	107.03	107.62	106.98	107.62	108.94
108.75	107.42	108.02	108.16	108.58	108.59	108.7	108.94	105.52	105.49	107.88	107.14	107.19	106.96	107.33	106.42	106.15	108.29	108.41	107.81	107.74	106.41	107.72	108.56	108.37	108.42	107.02	108.6	109.18	110.04	107.53	107.7	105.9	107	107.16	108.24	106.47	108.12	109.18	107.99	107.67	107.05	108.26	108.61	107.62	109.67	109	108.97	106.64	106.09
106.35	106.79	106.36	106.39	104.96	104.69	104.62	106.15	106.19	106.28	105.7	104.3	104.97	104.3	106.81	105.05	105.54	105.65	105.63	105.78	104.67	105.39	106.38	105.07	104.89	104.75	105.83	104.78	105.47	104.63	107.12	105.84	105.49	105.19	105.86	104.95	106.99	106.03	105.66	104.82	104.62	105.14	105.01	105.93	103.95	105.21	106.19	104.96	103.32	106.07
108.79	109.24	109.67	108.06	108.39	108.8	108.11	108.48	109.84	107.35	107.66	107.38	109.18	107.33	108.17	109.06	109.33	107.63	109.08	109.25	107.87	108.61	109.36	107.64	108.36	107.64	107.8	106.69	108.17	107.76	108.19	108.47	108.19	107.45	109.56	107.04	108.07	109.12	108.21	107.82	107.38	108.2	108.02	109.56	106.9	108.25	109.31	107.86	106.87	106.9
106.67	106.22	108.75	107.87	106.01	106.81	106.8	104.85	105.46	107.23	106.06	106.08	106.34	105.36	107.54	107.84	105.35	107.22	105.52	106.7	106.83	107.1	105.79	106.64	106.34	106.32	107.59	108	107.02	105.22	106.67	106.35	105.08	105.8	104.83	105.95	106.57	107.75	105.88	107.43	106.92	107.48	106.04	107.29	107.83	105.99	107.02	107.05	106.68	107.11
104.38	104.21	105.39	106.22	104.34	105.69	106.83	106.65	104.69	106.11	104.43	105.55	107.03	104.4	105.54	105.38	106.93	105.72	106.97	108.04	106.35	104.46	103.73	106.23	105.11	105.13	105.77	105.7	106.21	105.93	104.61	106.39	105.45	104.52	105.11	105.94	105.38	105.5	104.92	105.6	106.54	104.16	105.83	105.95	105.52	106.57	104.92	105.88	105.86	105.99
106.06	106.68	106.8	105.82	105.75	105.57	106.06	107.11	107.72	105.85	108.26	107.07	107.09	108.27	105.61	106	107.35	106.34	107.2	105.57	106.93	105.92	108.49	106.89	105.35	107.9	108.18	105.59	106.79	104.97	107.32	107.94	106.52	105.69	107.38	107.74	107.26	105.18	104.27	106.87	107.29	105.7	107.25	106.7	106.49	107.19	106.62	105.07	105.84	106.99
101.24	99.841	101.05	99.798	100.1	101.14	99.422	101.53	100.96	99.851	100.25	101.88	100.78	99.822	101.78	101.83	102.51	101.61	100.57	100.28	99.766	99.62	101.07	101.01	103.62	99.85	100.96	100.19	101.03	102.3	101.82	100.4	100.37	100.95	100.92	100.5	102.36	103.02	100.2	103.12	100.18	101.79	101.46	101.29	99.334	99.76	101.41	99.625	100.95	100.67
106.65	105.11	104.71	106.25	105.85	105.97	105.53	107.33	104.18	106.64	104.21	104.81	105.77	105.37	106.77	105.47	104.58	105.56	103.81	105.12	105.84	105.61	104.81	105.14	105.64	107.08	106.7	105.08	105.79	106.2	105.25	106.48	107.04	105.64	106.15	106.59	105.71	106.29	105.31	106.6	106.68	106.34	106.33	105.78	107.37	107.55	104.57	104.74	105.5	105
104.9	106.38	106.71	105.45	106.46	104.97	104.42	107.03	104.66	106.84	105.48	104.76	103.93	106.04	105.58	104.76	105.68	105.54	105.43	106.01	105.19	106.07	105.17	106.29	104.81	105.12	105.83	104.91	106.15	105.54	104.62	107.98	105.07	105.55	104.53	106.2	104.74	105.89	105.3	104.47	105.68	106.6	105.58	105.61	105.12	105.39	104.34	104.99	106.01	106.61
110.35	110.51	110.82	111.53	110.36	109.8	110.76	111.54	108.63	110.9	109.64	110.47	109.29	109.91	110.87	110.8	109.82	110.17	109.53	110.95	110.94	109.7	110.64	109.85	112.16	110.06	112.6	111.04	110.3	110.2	109.23	111.96	109.35	110.83	109.89	110.26	110.49	109.55	109.22	111.66	110.57	110.26	109.8	111.45	110.01	111.54	111.44	111.85	110.5	111.37
106.66	104.7	104.96	105.96	106.94	106.42	106.72	108.15	107.22	105.47	106.23	105.36	106.14	106.27	105.09	105.29	106.83	104.87	107.72	106.15	106.19	106.29	105.28	105.98	105.63	106.85	106.66	106.19	105.48	106.52	105.18	106.99	107.35	105.55	106.82	105.25	106.41	105.76	106.4	107.53	106.45	104.51	107.4	105.88	107.35	106.36	106.78	105.77	107.1	108.1
108.26	108.91	107.06	110.01	109.64	107.39	107.48	109.5	107.56	109.08	108.3	109.26	107.22	108.35	109.62	110.13	108.88	110.51	108.36	109.46	107.85	109.44	109.19	108.24	108.02	108.51	109.37	109.27	107.77	108.57	110.53	110.76	108.74	107.68	107.79	108.27	107.83	109.17	107.75	108.48	107.87	108.6	109.2	107.4	109.32	107.82	109.04	108.45	108.47	108.75
96.868	98.38	98.015	97.825	98.033	99.541	98.497	97.782	98.319	97.73	97.902	99.223	99.082	97.156	98.433	98.228	98.041	98.902	98.58	97.975	98.196	96.781	98.726	98.478	98.786	97.258	97.693	97.927	99.919	98.982	98.098	98.999	98.051	96.893	97.71	98.612	97.54	97.863	97.224	97.283	97.927	98.387	98.391	99.314	97.451	98.364	97.915	98.69	97.738	97.64
106.7	104.65	106.08	106.32	106.71	104.44	104.35	106.45	106.46	105.26	105.91	105.74	105.6	105.53	105.76	106.1	105.53	105.98	104.96	105.12	105.39	106.75	104.99	104.62	106.26	106.43	105.29	105.3	105.83	105.85	105.6	104.11	105.45	106.11	105.72	105.13	104.74	106.08	104.98	107.13	105.86	107.01	105.43	106.22	105.28	106.22	104.98	106.15	106.13	105.27
98.844	99.705	99.841	97.88	98.605	99.15	97.633	97.549	97.786	98.598	98.876	100.14	97.939	98.886	97.054	98.049	99.201	99.654	98.631	100.27	98.144	99.192	97.743	98.781	97.828	96.925	97.474	98.482	97.591	97.988	97.537	97.714	99.732	98.985	100.6	99.209	99.128	97.341	99.109	98.12	99.383	99.361	98.055	97.798	99.58	99.424	99.391	98.199	98.277	98.935
107.69	107.56	108.22	107.35	107.96	107.19	109.15	107.95	108.14	108.37	107.28	108.49	107.37	106.86	108.64	107.65	107.59	107.91	106.84	107.01	107.76	108.62	107.78	107.89	107.33	107.13	108.5	108.65	108.35	107.75	110.73	107.37	108.24	106.96	107.04	107.69	107.92	107.85	108.47	106.99	108.95	108.87	108.06	106.91	107.09	109.22	107.08	107.36	107.26	108.64
106.87	109.32	107.25	108.32	108.28	108.42	107.79	107.21	107.89	108.22	107.5	108.15	108.65	108.24	107.29	107.95	109.31	107.09	109.01	107.67	106.66	110.28	107.34	108.06	109.38	107.94	107.95	108.3	107.86	108.14	107.02	107.66	107.66	108.03	108.07	108.35	107.14	107.94	106.53	108.29	108.39	107.16	107.49	108.08	106.89	108.13	107.88	106.7	106.55	109.06
107.04	104.7	107.29	108.42	107.38	106.28	106.05	105.63	107.68	104	107.54	105.64	106.39	106.11	106.59	107.06	106.56	106.46	105.95	107.99	107	106.4	107	107.58	106.34	106.87	105.94	107.13	106.02	106.93	107.79	106.44	106.8	106.39	107.21	106.65	107.28	106.05	105.58	105.87	106.12	105.79	107.49	106.89	107.32	106.26	106.72	106.15	107.48	107.12
105.04	105.04	107.29	107.04	106.37	106.74	107.51	106.48	105.68	106.01	106.99	106.39	105.13	106.06	106.83	106.8	107.09	105.28	106.94	106.16	106.3	106.26	106.45	106.91	105.77	106.85	107.21	105.78	104.91	106.16	107.62	106.36	104.97	105.98	106.73	107.08	106.93	106.84	105.65	105.77	106.45	106.09	105.76	106.65	105.68	105.41	105.37	107.13	106.15	106.59
106.18	106.01	105.04	105.53	105.84	105.11	105.75	106.25	104.78	104.67	105.39	105.86	104.92	106.28	105.12	105.69	104.93	105.9	106.38	107.34	106.94	105.26	105.62	107.79	104.99	105.65	104.85	105.35	106.06	105.5	105.96	105.01	104.56	105.13	104.99	104.19	104.53	103.78	105.4	105.06	105.45	105.38	105.77	106.93	106.25	105.78	105.3	105.37	106.18	105.43
97.646	98.892	98.168	96.504	98.262	98.125	98.476	96.817	97.504	98.085	97.294	98.265	97.613	97.78	98.648	99.513	97.859	98.5	98.304	97.546	98.08	96.781	98.92	100.04	99.731	97.278	97.116	98.49	100.35	97.757	96.589	98.815	96.838	97.943	97.536	98.244	97.943	97.087	98.67	97.065	97.893	98.445	97.646	99.283	98.06	98.228	97.62	97.348	98.872	97.518
105.13	105.33	104.99	105.3	105.3	106.24	104.7	107.02	103.83	104.87	106.47	106.47	104.25	106.34	106.01	105.73	104.54	105.34	105.14	106.64	104.87	107.51	105.13	105.97	106.8	105.57	104.96	105.9	104.8	104.88	105.82	104.54	105.54	104.21	105.57	106.25	105.74	107.09	105.99	105.52	105.82	105.28	105.55	106.33	105.18	105.18	105.42	105.49	104.55	106.57
108.85	109.05	108.7	108.07	107.31	107.96	108.43	109.06	107.3	107.93	108.45	109.28	107.67	109.19	106.76	109.52	108.82	108.91	107.79	107.85	108.23	108.22	106.27	108.45	107.73	108.37	108.13	107.39	106.71	108.34	107.87	107.02	108.36	107.39	107	107.99	108.16	108.59	108.17	107.69	109.72	108.96	108.64	109	108.07	107.91	109.56	107.51	109.32	107.52
99.149	98.613	100.93	101.81	100.7	99.271	99.907	99.92	101.23	99.719	100.1	99.868	101.38	99.666	101.4	100.25	100.24	100.33	99.375	101.16	100.34	98.369	99.089	101.27	99.553	101.93	99.479	100.3	100.33	99.487	101.01	100.52	100.03	99.594	100.41	100.48	101.31	99.704	100.06	100.18	101.4	100.07	100.18	99.561	100.99	101.03	102.07	98.845	100.23	100.2
99.713	98.577	100.19	95.634	97.376	97.543	97.309	96.378	96.994	97.07	98.54	96.835	96.969	98.685	98.813	96.746	98.133	97.445	96.538	98.312	98.769	99.045	98.281	96.621	97.058	98.419	99.715	98.438	97.665	98.522	99.977	98.879	97.251	97.328	97.483	99.07	97.692	96.985	98.66	97.677	99.348	97.953	97.424	98.921	98.196	97.583	99.321	97.792	96.733	97.171
99.49	97.533	98.203	98.256	98.423	98.048	97.2	97.083	98.058	98.19	98.285	98.372	99.083	97.551	97.085	97.766	97.375	98.869	98.188	98.414	97.403	96.927	100.84	97.227	96.223	98.362	98.338	98.806	96.361	98.985	98.35	97.862	96.88	98.973	98.465	97.144	98.22	97.516	100.35	99.542	96.363	96.975	98.65	97.642	98.759	97.734	97.542	98.056	98.327	97.312
107.73	105.97	105.55	105.35	106.91	106.62	106.46	107.4	105.41	105.1	107.72	106.44	106.35	107.7	107.43	106.78	106.1	106.23	106.25	106.02	107.03	106.21	105.57	105.84	107.01	106.22	107.03	107.74	104.79	104.65	107.51	105.56	107.32	105.9	106.63	107.16	107.01	104.26	107.78	106.52	107.21	107.35	105.42	105.62	108.39	107.04	107.38	106.07	106.9	105.2
111.04	111.25	111.37	111.89	109.81	111.49	110.6	109.28	111.23	109.99	110.98	110.23	111.38	108.81	110.23	110.52	109.46	110.53	108.86	108.43	109.92	110.6	109.51	109.62	109.43	110.78	110.4	109.76	110.98	110.5	111.47	111.24	110.73	110.04	109.47	111.87	109.85	110.85	111.08	112.06	110.11	108.47	111.21	110.24	109.35	111.54	111.66	109.97	110.79	111.08
98.48	97.722	97.307	97.612	97.882	98.167	98.175	97.624	97.576	97.379	98.289	98.763	97.379	97.837	98.444	97.976	98.524	98.835	99.385	99.727	98.29	99.12	98.279	98.695	96.461	98.527	98.313	98.406	99.447	96.639	97.87	98.871	97.196	97.729	99.293	96.425	100.19	98.142	97.182	97.856	98.552	98.431	96.609	98.261	98.908	98.24	98.65	96.059	99.413	98.121
109.2	108.32	109.2	109.48	109.53	108.29	108.19	109.2	106.76	109.34	109.04	108.09	107.64	108.78	108.44	108.73	108.01	107.55	107.52	107.83	108.46	108.12	108.25	108.31	106.13	108.16	108.83	108.85	107.58	108.4	108.22	107.93	108.96	109.02	108.81	108.19	108.37	108.16	107.84	108.08	108.07	107.41	110.07	108.98	108.62	108.09	109.38	108.33	108.93	108.31
106.2	105.94	105.82	106.53	105.51	106.93	107.72	106.57	105.82	105.7	107.69	107.69	106.79	106.18	107.67	107.17	107.2	106.73	106.17	106.36	107.35	105.67	106.72	106.33	105.37	106.6	106.02	105.53	105.5	106.76	106.28	108.07	105.7	107.17	107.61	107.47	106.47	107.95	106.51	106.49	105.4	106.01	107.08	106.99	107.57	106.45	107.04	105.78	105.81	105.53
106.52	107.04	107.6	107.18	107.84	107.42	108.83	107.35	107.92	106.77	108.08	108.11	108.39	108.01	107.68	106.44	108.37	107.53	106.9	107.03	109.38	106.96	108.13	109.05	107.65	107.26	107.8	107	108.32	108.39	106.95	107.41	108.6	109.4	107.91	106.61	108.1	108.1	107.03	107.41	107.41	106.65	107.52	108.07	106.67	107.41	107.86	106.97	108.21	107.08
105.6	105.26	105.5	105.99	105.57	104.57	106.33	107.11	106.35	106.4	104.38	106.93	103.99	105.33	105.67	106.76	105.22	106.55	105.36	105.88	106.98	104.36	104.87	105.31	105.09	105.14	105.72	105.26	106.55	104.1	105.12	106.15	106.34	107.07	104.16	106.03	105.85	106.18	106.38	105.5	105.79	106.57	104.92	105.79	106.35	106.33	105.91	105.15	105.44	105.28
101.44	101.59	101.66	102.12	101.23	101.35	100.83	100.73	100.97	100.75	101.43	102.15	101.48	101.75	101.29	99.526	100.44	99.78	100.05	100.54	100.99	100.75	102.08	101.58	101.23	101.5	100.25	101.99	101.39	100.86	101.59	100.89	100.21	100.83	103.32	101.77	99.658	100.76	99.759	101.54	100.59	100.31	100.34	102.82	101.84	102.14	103.12	101.68	100.57	101.2
105.89	108.37	108	107.26	107.25	107.13	107.62	107.08	109.05	107.52	107.05	107.59	108.54	108.1	109.16	107.34	107.49	106.14	106.98	107.96	108.91	108.1	109.28	108.6	107.86	105.75	108.1	108.46	107.85	108.5	107.46	107.41	108.46	107.7	109.04	107.88	107.37	108.75	107.13	108.65	109.76	107.51	107.77	108.21	107.59	108.47	106.43	107.16	107.1	108.52
104.9	105.16	107.08	106.99	106.5	104.61	104.79	105.78	106.9	107.17	105.23	105.39	105.29	105.99	103.74	105.42	105.46	105.09	105.1	105.45	105.13	105.97	105.69	105.23	104.53	106.32	106.69	106.76	104.98	106.67	106.23	105.79	105.4	104.66	107.59	105.21	105.12	105.56	106.8	105.94	105.65	104.07	105.83	105.96	106.92	104.61	104.84	106.68	107.59	105.08
109.42	107.12	108.69	109.64	108.71	107.86	107.86	107.84	110.13	108.67	107.27	108.56	109.37	107.24	106.91	107.84	108.3	107.58	109.22	109.45	108.29	108.71	107.97	108.78	107.39	107.43	107.65	108.21	107.44	107.25	107.86	109.09	106.67	108.75	109.28	108.59	108.27	107.93	109.99	108.97	107.96	108.81	108.64	109.75	109.23	108.22	106.58	108.69	108.66	107.7
106.13	107.56	106.83	107.3	107.67	107.97	108.32	108.21	107.11	108.76	108.96	106.73	108.35	108.61	108.1	108.12	108.77	108.12	108.04	108.57	107.04	106.9	108.2	108.32	107.42	108.26	107.67	107.32	107.95	108.1	109.97	108.29	107.99	107.43	107.91	106.98	108.89	108.12	108.94	108.26	108.41	109.5	107.33	107.45	107.17	109.56	108.05	106.86	108.04	108.61
105.01	105.29	104.75	106.08	106.61	106.38	104.11	106.18	105.23	106.07	105.23	106.77	104.26	107.05	105.75	104.96	106.18	106.14	107.14	106.03	105.48	106.15	105.82	104.85	104.82	105.36	106.31	104.47	106.01	105.44	106.4	106.18	106.7	104.38	105.57	104.69	106.8	106.29	105.9	106.31	104.66	107.93	105.26	105.04	103.93	104.94	105.21	106.49	105.77	106.69
106.84	107.24	107.23	108.55	106.19	108.77	106.17	107.15	107.15	108.57	107.42	109.22	109.04	108.29	108.11	107.92	108.11	107.46	108.99	108.92	107.39	107.14	107.59	107.01	108.48	108.57	108.85	107.73	107	107.22	108.98	106.45	107.77	107.5	107.75	106.41	108.18	107.78	109.44	107.95	106.14	108.17	107.12	107.26	108.73	107.22	108.78	109.11	107.72	107.34
109.18	107.26	108.02	109.12	107.57	108.91	108.61	108.17	107.41	107.92	108.07	109.51	106.75	109.2	108.89	107.02	109.86	108.22	108.69	106.92	109.35	105.8	107.24	108.44	108.63	108.81	109.05	110.14	106.38	107.68	109.12	107.44	107.89	109	108.21	109.15	107.94	108.82	107.53	107.09	107.58	108.43	108.81	107.79	108.25	107.72	107.5	108.6	107.19	106.7
106.58	104.75	105.15	106.87	106.76	106.71	104.31	107.1	105.96	105.09	105.11	105.5	106.05	106.11	107.2	105.65	106.27	106.37	105.85	105.8	106.84	105.57	106.66	105.66	104.82	106.09	105.68	105.72	105.99	104.86	106.51	105.45	107.07	108.32	105.15	106.7	107.07	106.05	106.77	105.31	106.03	106.79	106.42	105.8	106.44	105.65	104.01	106.36	105.96	105.9
106.88	106.3	107.59	104.81	107.4	107.02	106.79	104.3	106.43	106.16	106.46	108.02	106	106.34	106.56	106.81	106.11	106.22	105.7	106.65	104.16	106.46	107.91	107.55	106.84	104.89	106.77	106.24	107.43	105.05	105.39	104.32	105.5	104.68	104.99	107.76	105.97	107.89	107.06	105.56	105.39	106.7	106.16	106.08	106.56	105.48	106.29	106.83	106.36	105.44
98.101	97.905	98.943	99.583	97.75	98.725	99.622	99.588	98.536	98.941	100.35	98.964	98.631	99.588	98.788	98.376	99.918	100.18	99.5	99.329	98.12	99.868	98.334	99.611	99.668	98.269	99.437	98.265	99.111	99.444	99.403	97.912	99.605	99.711	97.861	99.706	98.977	97.122	99.489	97.261	98.66	101.28	97.208	98.168	100.53	99.087	98.575	97.796	99.011	98.414
107.28	108.65	107.76	108.15	107.55	108.29	109.68	108.83	109.62	108.41	110.78	108.65	108.02	107.8	107.54	107.95	109.01	108.43	108.22	108.12	106.84	109.38	108.54	109.77	109.34	108.36	107.55	108.39	109.29	108.8	108.06	107.48	109.03	109.17	108.18	108.3	107.39	109.41	108.19	108.67	107.86	108.97	107.99	107.26	108.13	109.54	109.08	107.58	108.83	107.59
107.53	105.87	107.78	108.55	108.87	106.92	109.38	109.59	108.22	108.47	107.84	106.73	107.32	106.62	106.88	106.1	109.25	109.88	107.61	108.11	108.12	108.23	108.08	108.84	107.1	107.41	108.8	106.66	107.03	107.26	107.51	107.97	107.8	108.8	109.65	108.85	107.6	107.66	108.39	108.61	107.94	109.21	106.68	108.95	105.88	108.63	109.35	107.67	108.91	109.66
105.39	105.65	104.24	105.46	105.5	104.37	105.7	107.16	106.54	104.88	104.43	105.14	105.76	106.38	105.78	104.95	106.3	106.73	106.25	105.9	106.93	106.05	105.13	107.32	104.07	105.14	106.78	106.22	104.25	105.33	105.42	105.83	105.91	106.27	105.83	105.59	105.51	104.99	106.14	105.03	104.71	105.14	104.72	105.35	106.25	104.79	105.05	106.48	104.53	104.42
99.167	97.56	99.998	100.41	99.853	98.997	99.257	99.735	99.241	97.811	100.22	99.937	98.229	99.373	98.199	98.636	99.813	100.32	98.628	99.454	95.919	99.086	98.34	98.433	98.933	99.392	98.786	99.542	100.02	99.357	97.974	99.116	98.58	99.328	97.493	99.67	99.405	99.09	99.019	98.005	98.657	98.058	98.221	99.868	98.127	98.568	97.628	97.809	100.06	99.04
107.98	108.31	109.63	109.09	108.77	108.57	107.14	107.41	106.14	107.69	107.9	107.58	107.33	108.81	109.14	106.44	108.06	108.62	108.2	108.75	109.79	107.59	109.3	107.55	109.81	109.86	109.05	109.27	107.76	107.71	107.54	109.15	107.21	107.38	107.6	108.35	107.45	107.54	107.6	109.13	108.17	107.74	108.6	108.7	107.37	107.92	108.44	107.87	107.13	107.87
105.61	106.11	106.08	105.63	106.88	105	107	108.1	107.59	106.76	106.16	107.03	107.44	105.44	104.14	105.88	108	107.11	104.49	106.58	106.7	107.09	106.73	106.55	106.63	107.02	106.14	108.21	105.49	106.59	105.92	107.8	106.05	106.14	107.08	105.99	107.2	106.95	108.06	104.2	106.27	107.74	107.85	105.79	106.86	107.53	105.97	107.07	107.33	107.22
101.53	101.6	100.14	101.38	100.77	101.54	100.03	100.66	99.826	100.8	100.5	100.12	99.463	101.06	99.393	101.82	101.26	103.48	100.98	100.82	100.87	100.89	100.77	98.869	100.7	100.53	100.6	101.57	101.43	101.23	101.49	102.39	100.35	100.27	100.25	101.19	99.902	101.81	101.21	100.61	99.341	100.19	100.45	100.95	98.97	100.17	100.03	102.16	100.93	98.55
109.35	108.21	107.77	107.91	108.13	106.95	108.84	108.88	108.82	107.14	107.7	107.09	108.5	107.96	106.61	107.32	108.09	106.97	107.43	107.91	107.34	106.25	107.3	107.47	106.57	108.21	107.87	107.99	108.59	106.9	106.94	107.71	107.69	108.67	108.08	108.98	108.04	108.13	108.49	106.95	107.15	107.09	107.12	107.33	108.15	107.98	106.4	106.36	108.06	108.87
103.02	102.66	103.19	102.33	102.96	100.85	102.98	103.45	103.87	104.13	102.1	102.3	103.61	101.63	101.31	101.93	102.46	101.98	102.42	103.4	102.13	103.29	102.93	102.9	103.38	102.9	102.38	102.16	102.62	103.93	103.29	102.31	103.64	103.15	102.22	103.12	103.65	101.95	103.24	102.63	102.1	102.82	101.99	103.23	103.58	103.61	102.97	102.16	102.91	102.3
107.44	109.13	108.96	107.81	107.49	108.38	107.96	109.23	108.47	109.19	109.66	108.01	109.63	108.87	108.34	109.44	107.08	108.04	108.63	109.14	108.1	107.02	110.16	109.11	108.82	108.96	109.25	108.82	109.52	109.17	109.17	108.12	109.23	108.16	108.66	108.63	107.94	109.95	108.49	108.35	108.15	108.47	108.51	108.94	108.22	108.36	108.21	108.12	107.97	107.61
109.52	107.97	108.53	107.37	108.96	108.79	107.55	108.07	108.78	109.23	108.17	108.25	109.89	106.96	108.05	106.84	109.32	107.36	108.13	108.12	108.64	108.04	108.95	108.74	109.11	109.26	107.37	110	110.33	107.54	108.17	107.96	107.15	108.01	109.34	107.34	107.74	108.52	108.26	108.6	108.69	107.4	107.61	109.27	109.24	107.78	106.99	108.69	108.34	107.97
107.6	106.88	108.77	108.09	108.87	108.04	107.93	107.66	107.42	109.21	108.89	109.57	110.36	108.4	107.77	108.4	108.49	109.1	108.04	109.26	109.49	108.19	109.43	109.1	107.84	107.94	107.93	108.06	108.13	108.68	108.03	107.33	106.66	106.99	108.55	107.97	108.3	108.41	107.4	109.09	107.58	107.63	108.09	109.12	107.69	109.51	107.99	108.09	108.82	110.09
100.96	100.43	100.02	101.23	101.02	99.933	100.79	100.16	100.12	101.18	99.902	100.12	101.72	99.715	100.33	100.97	100.54	100.57	101.04	100.66	100.89	101.83	102.09	101.19	101.96	100.78	99.717	100.53	100.7	101.69	99.688	99.681	100.75	101.99	98.827	100.8	101.36	101.72	100.31	100.72	99.878	100.97	100.33	99.092	101.06	100.7	100.38	101.11	100.35	102.12
105.6	104.06	104.55	105.98	103.99	106.24	106.51	106.29	106.49	106.6	105.26	105.85	103.53	105.09	104.42	106.6	105.08	107.16	106.83	104.37	105.29	104.71	106.72	105.96	104.47	106.03	105.52	104.04	105.03	105.32	106.01	104.83	105.9	104.41	105.48	104.89	106.45	107.02	107.16	106.73	106.29	105.5	105.26	105.15	106.22	105.28	105.4	106.02	104.57	106.31
108.08	107.77	106.61	107	107.47	107.43	107.89	108.24	108.29	107.63	105.95	106.35	105.96	107.96	107.98	107.09	106.48	106.84	107.7	107.32	107.18	106.32	108.55	107.36	108.18	107.62	107.64	107.68	109.02	107.76	107.96	107.5	107.61	108.8	108.21	107.77	108.08	107.3	108.82	108.1	108.13	107.79	107.24	108.56	107.73	108.78	109.52	109.48	109.18	107.73
98.157	98.137	98.731	96.935	98.826	97.906	99.696	98.002	98.146	97.07	98.182	98.294	96.421	98.922	97.437	98.529	99.039	99.583	99.022	98.473	98.614	97.615	97.609	97.712	99.14	97.351	98.148	99.305	98.726	99.509	97.3	99.266	98.012	98.106	98.185	98.54	99.128	97.91	97.606	97.185	97.914	98.779	96.57	99.206	96.949	97.826	97.862	98.194	99.07	97.951
106.13	106.06	105.65	105.76	103.76	106.09	105.98	105.64	105.72	106.24	106.09	106.24	106.07	105.09	105.2	106.35	105.53	106.51	104.1	104.57	103.67	106.02	105.37	105.89	104.55	106.01	106.17	105.97	105.66	107.33	105.34	104.61	104.74	106.51	105.13	105.06	104.08	106.36	105.12	106.78	106.27	106.04	106.76	104.1	106.04	105.34	105.64	106.3	105.46	105.78
109.9	109.6	110.64	111.91	110.35	110.04	110.09	109.18	110.71	111.66	111.31	109.29	110.38	109.94	110.71	110.7	109.8	110.79	109.68	110.35	110.68	109.86	109.72	110.87	110.42	108.53	111.24	109.22	111.54	111.18	110.28	110.8	109.42	109.76	109.77	110.43	109.03	110.29	109.81	109.16	111.37	109.53	109.57	111.12	112.36	109.2	111.47	111.24	109.77	109.27
110.58	111.71	110.34	110.23	110.49	109.63	109.95	110.91	110.63	111.37	110.2	110.2	110.23	110.44	112.12	111.19	110.27	109.42	108.98	111.42	110.75	108.93	110.04	110.31	109.7	110.59	111.19	109.26	111.42	111.49	110.09	110.5	109.89	109.24	109.48	110.49	112.78	110.34	110.89	109.39	111.01	111.97	110.04	112.41	109.38	111.46	110.65	110.94	110.14	111.19
105.98	105.57	106.76	104.82	106.91	105.27	105.18	105.83	106.43	105.82	105.79	104.38	106.59	104.91	105.82	105.62	104.48	105.95	106.18	105.4	105.71	104.58	105.3	105.83	106.79	103.88	104.99	105.81	105.83	107.61	104.49	106.28	107.39	106.97	105.99	105.7	104.24	107.16	106.58	107.09	105.14	104.97	104.64	105.82	105.36	105.72	105.22	105.47	106.04	105.84
97.489	98.72	97.526	97.088	97.937	99.854	98.038	98.018	98.649	99.952	99.54	98.348	97.33	98.653	98.439	96.95	98.591	98.849	97.521	99.712	97.849	98.866	98.234	98.38	97.699	98.769	97.088	97.513	97.229	99.774	98.47	98.784	99.905	97.499	98.604	97.613	98.783	98.471	98.835	97.195	98.568	97.436	97.375	98.61	99.092	95.77	98.367	98.263	98.152	96.906
107.4	106.17	104.83	105.69	105.82	106.56	106.95	106.29	106.67	105.64	106.51	106.88	107.62	106.41	109.6	107.35	105.58	106.87	106.49	106.29	106.71	106.87	106.38	108.2	105.92	106.81	105.15	106.84	105.34	106.51	105.95	104.04	107.25	107.25	106.32	106.16	106.69	105.47	105.05	106.85	105.6	106.14	105.54	105.56	107.65	107.46	107.12	108.17	106.95	105.16
99.445	98.634	99.046	99.314	97.79	98.4	99.233	98.482	97.671	98.561	99.049	98.752	98.481	99.62	99.355	99.127	100.1	98.977	98.463	98.038	97.869	100.15	97.352	98.426	99.196	98.239	97.217	98.965	97.133	97.596	98.499	97.261	100.33	96.87	98.941	97.511	97.67	98.178	98.153	99.223	96.904	98.716	96.996	98.726	97.054	96.105	97.406	99.134	99.327	98.185
97.412	98.531	96.631	99.396	98.634	96.367	97.349	99.418	97.836	97.073	98.434	98.453	98.181	97.666	97.612	98.488	99.394	98.774	97.673	97.05	98.623	97.938	98.427	98.624	97.282	98.598	96.927	98.288	98.163	97.649	98.065	98.192	97.249	97.895	99.769	97.966	99.052	97.363	99.183	99.858	97.523	98.58	98.066	98.346	98.589	100.04	97.288	99.09	96.573	96.478
107.55	108.66	108.9	106.46	109.42	108.86	108.03	107.5	109.1	109.48	107.99	109.39	108.62	110.12	109.11	107.38	109.05	107.04	110.11	107.81	108.84	108.05	108.56	108.71	108.58	108.08	109.63	109.67	107.82	109.75	108.23	107.31	108.51	109.82	108.31	110.29	107.42	108.34	107.96	109.52	108.54	108.38	109.44	108.06	108.11	109.9	108.55	109.91	108.34	108.72
106.31	108.74	107.48	107.9	107.31	109.42	108.03	108.67	108.82	108.64	107.96	107.85	107.51	106.47	108.1	107.75	108.28	107.07	107.6	107.93	107.88	107.12	106.72	107.47	108.71	108.45	108.46	108.59	107.71	106.49	108.57	109.01	107.86	107.88	109.99	109.75	108.52	107.62	108.34	107.74	108.61	108.34	108	107.75	107.64	107.15	107.96	108.22	108.29	108.96
106.93	107.81	109.55	107.63	107.25	106.94	107.26	108.07	108.62	108.31	108.59	108.17	108.28	107.2	107.21	107.46	107.77	105.94	106.36	107.38	109.14	106.91	107.31	108.33	107.65	108.58	106.98	107.97	108.15	108.13	106.6	108.72	108.68	105.91	107.2	107.87	106.74	105.87	109.24	109.81	107.63	107.8	107.9	108.86	107.47	108.65	108.01	108.3	108.15	108.41
107.41	107.5	107.77	108.61	108.86	106.77	107.39	107.15	108.4	108.33	108.17	108.02	108.8	108.94	107.65	108.55	109.24	109.25	106.65	108.69	107.33	108.09	108.99	108.33	108.8	105.56	107.54	108.02	108.05	108.52	107.24	108.32	108.8	108.31	109.16	107.33	107.37	109.38	109.59	108.32	109.37	108.57	108.65	107.76	109.28	108.69	106.02	108.63	108.5	107.75
106.28	106.3	105.16	105.43	104.91	106.29	106.85	107.22	106.92	107.88	106.8	107.61	105.63	105.36	106.89	107.37	107.23	106.62	107.45	107.24	107.29	107.3	107.92	106.33	106.33	106.98	104.98	107.04	104.7	105.76	106	106.82	103.78	104.91	105.55	106.18	106.26	108.54	105.93	105.9	104.95	104.52	105.75	106.43	106.94	106.13	108.1	106.92	106.59	106.8
108.77	109.11	107.64	108.52	109.05	108.51	109.08	109	108.78	108.32	106.56	107.8	108.46	108.61	108.69	107.38	107.55	109.85	109.33	109.2	108.98	108.55	107.75	109.25	109.27	107.8	108.56	108.8	109.69	109.13	110.03	107.68	107.12	107.18	108.14	107.88	108.36	108.3	107.62	107.56	108.2	109.39	108	108.16	109.18	107.66	108.57	108.71	108.4	109.27
105.34	105.42	106.04	103.91	105.04	105.58	106.61	106.26	105.97	107.94	106.3	106.61	106.92	105.98	109	104.84	107.37	106.07	109.86	104.69	106.47	106.13	105.86	105.97	106.8	105.7	106.6	107.05	106.35	106.2	106.95	106.96	105.91	105.06	107.17	105.25	106.14	105.2	106.65	105.76	106.84	105.96	106.2	106.08	106.41	105.96	105.71	105.67	106.03	106.62
106.51	107.08	107.38	105.76	105.7	107.49	105.58	107.26	105.98	106	106.1	105.44	106.47	106.4	106.79	107.1	105.56	106.48	106.07	105.93	107.85	104.51	106	107.13	105.48	106.74	106.48	106.85	105.92	106.28	106.35	106.15	106.39	106.53	106.27	107.06	105.72	107.01	106.25	106.1	106.43	106.81	104.63	107.6	107.53	105.68	106	106.13	108.29	105.57
104.9	106.85	106.44	107.82	105.78	105.51	105.68	107.55	104.71	104.61	105.12	105.42	106.28	106.49	105.7	106.6	107.03	105.16	104.65	106.09	105.32	105.96	104.47	104.88	105.56	105.32	102.9	105.1	105.62	106.37	105.62	106.2	106.76	106.45	103.79	105.8	105	105.12	105.36	105.05	104.87	104.37	107.51	108.12	105.88	106.17	107.03	105.25	105.17	107.04
105.64	105.18	105.49	106.5	106	106.44	107.52	104.88	105.99	105.52	104.9	106.85	106.12	105.34	106.57	106.62	106.35	105.48	104.78	107.42	105.89	104.14	107.06	105.26	105.4	106.12	107.18	106.02	105.58	106.19	106.03	105.64	106.08	106.09	105.89	106.8	105.56	104.26	106.03	107.24	105.71	106.05	106.69	105.96	104.66	105.85	105.1	107.01	106.35	105.44
107.66	108.64	109.17	108.19	106.78	108.81	106.91	108.29	107.73	108.59	107.92	108.38	106.9	108.39	108.04	109.16	106.72	108.82	107.86	106.28	109.04	108.69	107.06	109.25	108.5	109.26	108.56	109.22	107.78	107.98	108.55	109.27	108.11	108.66	108.02	107.39	106.89	107.4	107.48	108.05	107.96	106.78	108.21	109.25	107.35	107.41	108.49	108.88	106.34	106.54
109.59	108.57	107.9	108.94	109.08	106.95	107.68	108.07	108.93	108.71	108.14	109.14	108.78	108.71	108.31	108.33	108.53	106.65	106.69	108.82	107.1	108.93	108.7	108.14	108.55	108.17	107.59	108.77	109.27	108.9	107.9	108	108.43	107.6	106.9	108.34	108.2	108.06	107.43	107.8	108.87	107.5	107.76	107.99	108.48	108.56	109.9	108.54	109.42	107.91
98.288	98.031	98.11	98.249	97.763	97.933	98.358	97.645	98.104	98.066	97.58	98.25	96.972	98.255	96.015	97.514	97.993	98.004	98.087	98.42	98.534	96.46	96.754	97.022	98.022	97.615	98.001	96.948	96.198	96.829	96.849	99.947	98.058	97.589	98.756	96.627	97.387	96.833	99.578	96.803	99.302	98.034	98.841	98.29	98.202	95.561	98.743	97.532	98.57	98.482
107.8	106.47	108.26	108.1	107.58	108	106.32	107.21	108.27	107.18	107.58	108.55	108.4	107.89	109.38	108.43	106.2	108.13	106.69	107.74	108.55	109.2	107.85	108.36	106.07	108.42	108.4	108.63	105.82	108.88	107.85	107.88	109.27	107.16	107.45	107.81	107.92	108.7	106.95	106.94	105.83	108.53	108.78	106.3	108.3	106.98	108.07	107.39	108.92	106.96
107.96	109.76	110.03	109	107.5	109.87	109.3	108.85	107.85	107.47	109.05	108.27	107.71	108.76	107.8	108.8	109.3	109.4	108.6	109.67	107.6	110.33	108.34	108.49	108.77	107.04	108.64	108.1	108.83	108.11	108.64	109.33	110.04	110.09	109.19	109.02	108.54	106.79	110.85	109.66	107.98	110.73	107.73	107.61	109.28	108.12	108.8	107.76	110.43	108.02
107.86	108.32	107.12	109.96	108.82	108.38	109.13	106.51	106.74	109.29	108.95	108.54	108.46	109.78	108.37	108.31	108.83	107.67	108.27	107.93	107.38	108.48	109.85	110.15	107.89	107.93	107.77	108.49	108.69	107.59	105.98	108.37	109	108.47	109.04	107.43	107	109.61	108.79	107.62	110.34	107.78	108.64	107.97	107.87	108.31	106.28	108.63	107.29	109.38
109.12	107.19	108.71	106.75	108.52	106.87	105.87	106.49	107.73	108.06	107.48	106.92	108.58	108.08	109.51	108.5	108.51	108.44	106.73	108.39	108.1	107.16	108.17	106.46	106.98	108.02	107.46	108.38	108.2	107.39	107.66	108.44	107.28	107.24	108.45	108.37	107.49	107.43	108.59	107.71	107.54	108.81	107.09	107.76	108.37	107.5	107.76	108.5	108.07	108.33
105.66	107.45	105.85	106.19	106.48	106.78	107.22	106.4	106.78	107.64	107.11	105.51	106.31	105.88	107.14	105.73	105.87	106.09	108.24	106.8	105.49	106.49	105.72	105.27	106.25	106.96	106.86	105.84	105.56	108.15	105.54	106.65	105.77	107.77	106.29	107.08	105.18	106.57	106.04	104.62	106.01	106.59	108.19	104.17	105.94	105.77	107.97	106.55	106.66	107.01
108.82	108.8	108.92	107.96	107.18	109.09	107.98	109.19	107.31	108.51	108.28	109.48	109.5	108.55	109.51	108.59	107.54	108.18	110.17	109.8	108.75	109.39	106.15	108.51	108.86	109.27	107.9	108.15	106.97	108.66	108.35	108.36	108.48	108.76	109.25	109.23	109.49	107.64	109.94	108.53	110.1	109.89	108.37	110.13	109.23	107.83	108.8	107.99	108.71	108.49
100.59	100.97	100.66	99.868	100.06	100.29	99.611	100.1	101.8	98.38	103.11	101.32	102.05	102.78	101.2	99.783	99.397	101.33	99.638	99.532	100.36	97.537	100.31	100.7	100.58	101.14	101.63	100.07	100.65	101.78	100.56	100.37	101.39	99.484	101.25	100.34	101.11	100.15	100.58	99.744	100.18	101.69	99.265	100.67	100.79	100.47	99.163	100.17	101.71	99.932
100.36	102.05	99.058	99.174	100.28	99.775	100.92	98.7	99.456	101.66	100.08	99.497	98.387	100.96	99.399	101.72	98.76	100.12	100.59	99.197	100.4	101.28	99.311	100.28	99.27	100.46	99.174	100.25	99.566	99.991	101.26	102.25	101.78	98.823	101.15	100.02	99.57	100.79	100.98	100.18	99.858	99.489	99.221	99.58	99.992	100.2	100.38	98.836	98.592	99.97
100.08	100.36	100.56	101.13	100.29	101.71	98.794	100.6	99.898	100.75	100.95	102.13	101.36	101.49	100.24	102.01	100.57	101.57	102.47	100.02	100.4	102.26	100.09	100.5	100.74	102.3	101.07	99.748	100.04	101.95	100.33	100.25	101.69	101.58	101.87	100.89	101.28	101.9	100.48	102.46	100.57	102.38	99.218	101.96	101.25	100.77	100.86	100.77	100.07	99.617
106.48	105.46	104.05	105.57	105.56	106.94	106.44	106.1	105.85	105.8	106.49	104.43	107.41	103.26	104.03	105.31	107.15	104.85	107.19	104.93	105.58	104.39	106.5	105.52	105.26	105.33	105.72	105.64	106.48	105.19	104.71	106.55	103.34	105.81	107.11	105.88	105.86	104.34	105.28	105.6	105.55	106.55	104.98	106.5	106.16	105.95	106.15	106.63	106.57	104.38
107.9	107.43	108.6	107.68	108.56	107.97	107.74	108.07	106.55	107.65	108.16	108.28	108.17	106.05	108.25	106.77	107.13	108.3	107.24	107.93	107.95	108.94	108.91	107.06	108.5	108.98	107.43	108.13	106.96	108.94	107.57	106.87	107.18	106.09	107.84	106.8	109.51	107.99	108.36	109.7	107.01	108.2	107.58	106.45	106.86	108.55	108.35	108.29	107.94	108.13
107.66	106.68	105.4	107.07	105.18	105.88	105.24	105.68	106.11	106.55	106.2	104.83	106.27	107.34	106.59	105.64	105.43	107.25	107.6	107.02	107.02	107.41	106.82	106.76	107.41	106.05	105.5	105.64	107.19	105.97	106.43	106.35	105.78	107.38	107.8	105.65	107.04	106.86	105.42	104.97	105.34	104.64	105.8	104.97	106.32	106.03	106.87	106.21	105.66	106.08
107.86	107.16	108.98	107.87	107.78	108.7	108.2	108.17	109.16	106.82	109.64	107.08	109.91	107.21	108.38	107.64	107.33	108.17	109.28	107.55	107.64	106.29	108.23	108.72	109.25	108.33	106.9	109.21	107.94	107.7	109.34	106.4	109.38	106.94	107.47	108.69	108.84	107.11	108.56	107.91	108.43	109.4	107.86	108.27	108.72	107.64	109.3	108.03	107.72	108.9
101.48	100.26	100.81	100.72	103.28	101.05	99.356	101.38	99.658	101.43	98.695	100.26	99.904	101.75	101.49	96.676	99.369	100.78	101.15	99.764	100.27	99.725	100.56	102.67	100.66	100.71	101.17	101.27	101.29	100.57	100.51	99.729	101.9	99.804	100.97	99.475	100.11	101.3	101.3	100.17	100.26	100.16	99.665	101.16	100.42	100.07	100.17	101.62	101.25	100.83
106.22	105.5	106.05	106.8	107.61	106.64	105.39	106.65	105.98	105.39	106.15	105.85	107.25	107.75	107.05	105.97	107.89	106.25	106.4	105.77	105.82	107.38	106.96	105.87	105.07	105.87	105.39	105.3	105.99	105.92	107.27	105.59	107.52	106.62	106.87	105.19	106.39	105.74	106.69	106.61	107.95	105.52	107.53	108.05	106.87	107	106.08	107.76	106.74	106.51
108.47	107.23	108.31	107.49	108.65	108.04	108.86	107.67	107.14	108.09	107.72	107.52	106.89	106.83	107.64	107.06	108.26	106.48	108.81	107.63	107.42	107.26	108.75	107.91	106.1	108.23	108.25	107.81	106.92	107.35	107.96	108.88	106.88	108.61	108.12	107.84	108.35	107.41	107.08	107.45	107.33	107.59	107.44	107.47	108.3	108.4	109.87	106.95	108.08	107.41
107	106.73	107.35	106.15	106.78	105.71	105.91	106.68	106.71	106.79	107.89	105.41	107.49	106.1	107.44	107.13	106.5	104.69	107.51	105.5	107.04	105.3	105.6	107.82	105.53	106.93	106.09	105.24	105.97	107.72	104.84	105.3	105.79	107.18	107.74	108.75	105.85	106.51	106.84	106.71	106.28	106.69	107.34	106.63	107.64	106.49	105.96	105.83	106.21	107.47
100.59	100.19	100.08	98.889	102.49	100.15	101.86	100.86	100.75	99.959	100.39	101.01	101.7	101.36	101.8	100.39	98.83	100.79	99.97	100.05	101.08	100.65	100.75	99.339	100.63	100.39	99.328	100.37	99.119	102.17	101.71	100.51	100.49	100.73	101.39	100.2	102.14	100.7	100.74	99.907	101.5	99.922	100.16	99.978	99.808	100.12	100.11	101.65	100.31	100.73
106.33	106.23	105.85	107.36	106.6	106.92	107.35	105.55	106.93	106.11	106.48	108.21	106.11	106.47	107.18	106.69	106.09	106.08	107.86	106.23	106.05	107.66	107.13	106.97	105.02	108.56	105.69	105.49	106.16	106.42	107.06	105.1	106.38	106.03	106.73	105.3	105.66	107.35	108.29	106.83	108.56	107	105.88	106.87	105.46	106.31	106.47	105.47	106.23	105.76
105.93	106.47	106.83	105.87	106.35	105.28	105.28	105.81	106.98	107.36	105.96	105.96	107.01	107.44	106.23	106.66	107.6	106.86	106.21	106.51	105.88	104.89	107.73	104.58	105.4	107.38	106.35	105.12	105.99	106.17	105.47	107.64	105.55	107.89	106.5	105.83	107.07	106.63	105.49	106.14	106.26	106.01	105.52	107.28	107.1	105.57	107.16	107.1	106.11	104.84
107.24	107.28	107.86	106.9	108.43	108.49	107	108.64	108.28	107.91	107.99	106.32	106.77	108.13	108.57	108.44	107.2	107.02	108.59	107.24	110.19	108.39	107.29	108.29	107.37	108.14	107.49	108.92	108.61	107.36	106.52	107.74	109.1	106.65	106	107.67	105.76	106.68	107.34	106.54	106.43	107.97	108.83	108.95	108.17	106.97	108.22	107.96	107.57	108.55
100.35	98.823	99.197	100.21	101.4	100.4	100.32	99.409	101.16	99.49	101.14	101.99	100.11	99.583	101.79	101.59	98.973	100.12	99.077	100.4	99.734	100.88	100.67	99.21	101.21	99.037	100.42	101.34	101.54	100.03	101.32	99.962	100.18	100.64	100.44	100.38	100.33	100.32	101.71	100.61	99.105	100.56	100.27	101.66	100.28	99.73	98.926	100.99	102.63	97.42
105.09	104.95	106.35	104.35	107.35	104.07	106.17	106.84	105.06	104.98	104.09	105.52	105.56	105.2	105.56	106.28	105.28	105.21	106.11	104.99	104.85	105.33	105.49	104.95	104.67	106.47	105.88	104.9	106.32	106.63	105.53	104.4	104.47	106.01	103.97	106.76	103.84	104.28	106.23	104.07	104.78	105.11	106.02	106.84	105.03	104.79	104.93	105.2	105.64	105.76
99.604	101.32	99.868	101.46	99.955	101.34	99.412	100.45	101	101.01	99.057	99.303	101	101.75	100.79	99.844	100.47	100.15	101.46	102.25	101.33	101.17	100.74	101.21	100.77	101.06	100.96	101.29	98.797	100.93	101.17	99.746	100.9	100.88	100.8	99.716	100.3	100.08	100.35	101.25	99.95	101.1	100.16	102.7	100.63	101.95	100.41	101.03	99.182	98.294
106.52	106.61	105.7	107.03	105.95	107.07	104.97	106.94	105.94	105.02	106.41	105.5	106.3	106.05	107.11	107.05	106.45	106.67	106.72	105.44	106.85	106.12	106.66	106.19	106.74	105.97	107.29	105.54	105.91	105.32	106.22	106.8	106.94	106.12	108.35	107.51	107.23	106.81	106.97	106.76	106.05	106.1	106.1	105.73	106.82	107.15	104.53	106.36	105.85	105.44
106.44	108.58	108.28	107.08	109.31	107.54	109.77	108.5	108.29	107.64	107.94	108.27	108.07	107.09	108.16	107.58	107.26	106.88	107.46	107.63	108.38	108.84	107.23	108.16	107.66	108.12	109.34	108.71	107.91	108.21	106.05	105.97	108.67	108.72	107.41	108.36	107.59	108.01	107.64	106.34	107.4	108.64	107.82	107.02	107.95	107.84	106.76	108.19	108.52	107.05
110.34	106.96	108.09	108.5	108.71	107.83	109.44	108	106.62	108.83	106.97	107.97	107.24	106.46	107.87	108.78	108.94	108.11	108.66	106.83	107.08	107.41	108.29	108.28	106.88	109.55	107.09	106.9	107.36	106.62	107.03	107.81	106.67	108.44	109.45	108.66	107.81	106.82	107.3	107.24	108.21	107.56	107.09	108.16	107.78	108.41	109.17	108.03	107.39	107.13
98.002	98.293	98.072	99.381	99.514	98.963	97.248	97.619	98.467	99.084	100.63	97.389	98.9	99.312	98.121	99.141	99.562	97.361	98.918	99.591	98.251	98.501	98.192	98.824	98.853	99.296	99.97	99.349	97.859	97.753	98.707	99.499	98.601	100.6	100.1	98.51	99.601	99.882	98.623	96.919	98.148	98.087	98.639	99.113	98.142	99.055	99.328	97.162	99.942	99.015
109.01	109.32	108.01	107.19	109.95	108.5	110.53	108.41	108.2	109.7	110.38	107.87	109.14	106.53	109.09	108.23	109.37	108.06	109.17	106.2	107.78	108.98	107.74	107.05	107.43	108.4	108.89	107.92	108.72	110.41	108.28	108.26	108.42	109.04	109.98	108.27	109.56	108.5	108.18	108.01	108.67	109.19	109.25	107.65	108.98	109.3	108.62	108.79	108.09	108.9
100.84	99.777	99.167	102.24	98.631	101.74	98.57	98.526	99.484	100.95	101.36	98.852	100.16	100.87	100.88	103.02	99.353	101.08	100.79	99.965	101.19	101.19	101.01	99.689	99.726	100.69	100.51	99.49	101.44	101.05	101.36	100.79	99.756	100.09	100.34	100.69	101.22	100.04	98.965	100.35	100.29	100.34	98.75	99.816	101.42	99.667	98.599	101.28	99.908	100.42
105.96	106.78	105.24	105.75	106.34	106.11	104.82	105.83	106.88	105.17	105.26	104.41	107.12	104.77	106.07	105.53	105.64	106.4	105.54	105.38	105.14	105.38	105.55	106.51	105.22	105.67	105.1	104.42	105.61	105.14	105.66	106.68	106.21	105.03	106.39	106.05	105.61	105.24	105.91	105.87	105.99	104.79	105.92	105.43	106.31	105.02	106.38	105.6	106.48	104.69
105.1	106.53	106.7	106.04	105.35	106.71	105.57	105.93	104.69	104.86	107.43	105.9	105.51	104.55	106.41	105.65	104.17	106.27	107.51	105.57	107.04	105.73	105.28	106.02	106.01	105.54	104.79	106.54	105.55	105.16	106.94	105.87	107.35	104.8	106.82	105.45	106.11	105.36	105.73	106.48	105.28	107.55	105.4	106.06	106.69	105.41	105.76	105.25	104.64	106.09
106.57	105.93	107.36	107.58	106.71	105.58	106.51	108.09	105.84	107.43	106.97	107.21	106.75	107.15	107.39	105.17	105.66	106.95	108.59	107.32	107.1	105.07	106.15	106.31	107.08	107	105.94	104.76	105.51	106.82	105.91	106.64	105.63	107.64	106.27	107.28	107.71	106.47	107.24	106.61	104.73	106.53	107.41	106.69	107.19	106.26	105.61	106.87	105.74	106.24
107.56	108.08	105.24	106.08	106.31	106.51	108.12	105.3	107.43	107.36	107.75	105.93	104.26	104.6	106.36	106.97	108.52	105.6	108.22	106.34	107.77	107.26	105.83	106.95	106.04	105.83	106.57	107.32	105.22	106.84	107.28	105.98	107.78	107.34	107.1	107.43	105.95	106.59	107.98	107.47	106.75	106.63	108.18	106.3	106.58	105.66	106.99	106.86	105.87	105.23
108.54	108.4	107.56	107.52	108.07	108.07	109.02	106.97	108.57	108.84	108.95	107.28	109.73	108.48	108.36	108.78	107.85	109.08	106.89	109.13	109.19	107.62	107.87	108.07	107.74	106.79	107.9	108.62	106.78	109.55	108.74	108.35	108.18	107.14	107.01	109.86	108.87	107.81	109.11	107.46	108.29	106.94	109.31	109.06	108.03	107.48	107.71	109.17	107.86	107.71
108.7	108.83	108.58	110.26	108.94	107.89	107.74	106.82	108.54	107.13	109.19	108.15	109.3	108.78	106.7	107.61	107.64	108.12	108.27	109.1	107.78	107.57	107.67	106.77	108.35	107.13	108.51	107.96	107.46	107.65	107.44	106.56	106.71	107.45	108.16	108.85	107.18	108.23	109.38	108.03	107.64	106.86	108	107.18	106.22	106.93	107.41	106.73	107.88	108.24
105.16	106.3	106.65	105.16	106.97	107.5	106.14	107.18	107.11	106.1	104.67	106.41	106.26	108.1	106.63	107.08	106.74	107.46	105.65	105.74	106.73	106.55	106.58	107.52	106.72	107.22	106.49	106.51	106.19	106.41	106.03	106.02	105.76	104.28	107.5	107.94	105.48	105.71	105.94	106.7	105.11	105.1	105.08	106.35	108.49	108.04	108.08	107.17	105.82	106.66
105.8	106.18	106.23	104.75	105.28	107.02	106	105.54	107.45	106.05	104.48	105.22	105.95	106.35	104.81	105.97	105.86	104.74	106.42	105.17	105.46	105.04	105.77	104.73	105.22	106.38	106.52	104.08	104.6	104.61	105.9	105.1	105.45	105.62	105.96	105.65	104.68	107.03	106.01	105.63	106.46	106.43	106.44	106.7	106.17	104.8	105.04	104.15	105.76	104.29
97.97	99.821	95.292	98.878	99.524	97.914	98.036	97.54	97.848	97.929	97.331	97.141	98.024	98.031	96.869	97.106	98.209	98.342	97.385	98.29	97.845	97.786	97.511	97.298	97.45	98.589	98.04	97.607	99.029	97.961	96.7	97.242	99.07	97.109	98.307	96.876	98.325	97.149	98.026	96.679	96.251	98.068	98.258	98.486	97.888	99.155	99.037	97.705	97.609	97.181
99.788	101.42	102.39	100.03	101.29	101.95	102.22	100.38	100.19	100.45	101.73	101.41	100.84	101.81	101.08	100.61	102.28	99.505	101.38	100.05	99.911	100.18	101.25	100.68	101.11	100.31	100.48	101.62	99.102	100.8	100.78	101.11	102.87	100.4	103.14	100.66	101.38	101.62	101.57	101.63	102.51	100.22	100.34	101.56	100.46	100.56	101.27	100.28	99.254	100.99
101.51	99.879	100.13	100.67	102.81	100.29	100.02	99.642	101.28	99.684	99.66	101.21	100.29	100.02	101.92	98.857	101.51	99.322	100.04	100.66	100.71	101.73	100.29	100.67	100.75	100.59	100.47	101.89	101.39	99.837	100.48	100.02	99.567	99.164	99.78	99.32	99.801	100.46	100.35	99.675	99.827	101.3	99.919	100.16	100.17	99.248	100.76	99.334	101.46	101.08
107.69	107.22	106.71	105.43	105.69	108.18	105.75	105.54	106.62	104.89	105.96	106.35	106.01	105.13	106.37	106.18	104.93	106.81	105.21	105.86	104.99	105.04	106.71	105.09	105.29	103.37	105.63	104.76	106.66	105.42	107.2	105.7	104.71	104.99	105.22	105.91	105.43	107.35	106.04	105.36	105.83	105.78	105.48	104.66	106.56	106.01	104.92	104.87	105.15	104.9
98.547	99.651	98.879	99.319	98.233	98.513	97.677	99.045	97.56	98.153	98.986	98.45	99.825	98.168	97.99	98.304	98.523	97.89	98.718	98.89	100.2	97.739	99.583	97.257	98.805	100.68	98.042	99.448	98.967	99.582	100.18	97.187	98.947	97.525	99.47	98.135	99.673	98.8	98.296	97.52	98.627	98.877	99.593	99.945	99.856	99.724	98.994	97.841	97.715	99.642
108.55	108.1	109.53	108.08	107.92	108.57	109.1	109.22	108.36	108.02	109.59	109.45	108.32	107.2	107.73	108.16	107.05	109.42	107.38	107.69	107.98	107.99	107.54	109.07	109.54	106.82	109.9	108.39	108.47	107.47	108.36	107.3	109.53	108.07	107.47	108.3	109.8	106.86	107.82	107.05	107.52	108.6	107.41	107.44	108.96	109.16	108	109.23	108.09	109.06
105.51	105.36	106.46	104.76	105.72	104.72	105.61	105.14	104.58	105.39	105.29	105.2	105.46	105.71	106.7	106.39	105.08	104.34	104.58	104.32	106.87	105.69	103.67	105.71	107.45	106.15	106.53	106.21	105.47	104.96	106.64	105.1	106.61	104.9	103.96	103.95	106.43	106.13	107.84	106.15	106.27	104.59	105	105.08	105.88	104.98	104.73	106.57	105.45	105.13
109.02	108.23	109.11	107.2	108.86	108.66	108.2	109.5	107.99	108.2	109.68	109.51	107.88	107.53	108.33	109.11	109.94	107.46	108.85	110.12	108.6	108.25	109.09	108.29	107.57	109.03	108.84	108.74	107.24	108.4	109.01	108.79	107.97	107.41	107.93	108.83	109.48	109.5	109.52	107.21	107.14	109.54	108.72	108.34	108.75	108.44	108.8	108.54	108.45	107.18
107.45	106.78	107.2	105.86	107.87	106.82	107.94	107.86	107.32	107.02	107.46	108.13	106.37	109.1	107.27	107.45	106.9	107.72	108.6	107.25	109.02	107.46	107.35	107.67	107.32	108.08	108.35	107	107.98	106.8	107.07	108.07	108.23	107.52	108.55	105.99	108.87	107.56	108.01	106.74	108.43	108.23	107.27	105.39	107.8	107.67	108.73	108.96	106.95	109.44
98.778	98.245	97.697	98.121	99.091	98.286	97.486	98.234	97.878	98.329	98.581	99.213	97.999	98.225	97.746	96.887	98.399	97.077	97.511	97.141	97.829	96.938	98.465	96.95	98.717	97.744	99.654	98.063	97.609	98.778	99.315	98.956	96.89	98.197	97.624	97.424	98.663	98.916	98.577	97.225	99.914	97.882	98.788	99.55	97.666	97.182	98.612	96.837	98.554	98.028
105.48	105.84	105.63	107.17	107.02	106.89	106	106.22	106.64	105.36	108.22	106.76	105.55	106.56	105.43	105.75	107.22	107.01	106.19	107.71	106.79	106.3	108.1	105.74	106.34	106.03	106.79	105.36	106.7	105.07	107.62	107.19	106.07	107.36	105.3	105.35	106.51	106.03	105.04	106.85	107.39	105.5	104.67	106.27	106.17	107.81	106.18	106.05	105.88	105.9
106.82	107.97	107.68	108.21	108.71	106.59	107.47	110.8	109.65	107.49	108.31	107.75	108.83	106.07	108.7	109.08	107.76	107.94	108.03	110.51	109.41	108.33	108.93	107.58	106.18	107.75	108.22	108.76	107.79	108.59	107.22	109.04	108.49	108.38	106.92	108.13	107.59	108.51	108.96	108.97	108.18	109.05	106.56	106.79	108.72	107.84	108.67	107.77	108.89	107.4
99.788	98.63	97.299	97.818	99.296	98.98	98.162	99.251	97.146	99.152	99.886	99.018	99.637	100.15	98.091	98.04	98.869	99.217	100.01	99.353	99.577	98.981	98.736	97.775	99.312	98.685	99.699	100.31	100.63	98.528	99.163	96.451	97.159	99.441	98.677	98.658	98.821	98.318	100.12	99.435	97.222	100.23	98.802	99.669	97.763	97.657	98.074	98.244	98.573	99.405
104.42	105.12	106.39	105.87	105.98	106.77	105.2	105.61	105.52	106.8	107.41	105.39	104.8	105.73	106.51	104.77	105.01	105.75	105.02	106	105.59	106.33	106.08	106.43	105.34	105.39	107.14	105.3	105.47	105.71	105.66	105.7	107.15	104.5	105.86	106.9	105.32	106.85	104.59	105	105.19	105.34	106.74	105.92	106.12	105.65	104.53	106.11	106.57	104.9
106.85	106.03	105.1	106.48	104.57	107.13	106.29	105.6	106.22	105.83	106.22	105.73	105.32	104.97	105.76	106.75	105.06	105.81	104.67	106.45	105.96	106.12	104.51	105.08	104.68	104.46	106.82	104.52	105.38	104.48	104.89	106.22	105.97	105.3	105.91	106.42	104.44	105.72	104.42	106.32	105.95	104.01	105.13	105	105.04	106.63	107.81	104.75	107.23	106.46
103.28	103.39	102.39	103.9	104.13	103.66	103.02	102.85	102.89	102.61	102.95	102.56	102.39	102.52	102.3	102.68	103.58	103.81	101.78	104.28	101.16	102.56	103.71	102.75	103.56	102.58	103.54	102.32	102.38	103.47	102.97	102.8	102.23	102.07	102.51	101.15	103.17	103.93	103.44	103.1	105.02	103.73	103.26	102.9	102.77	102.74	102.61	102.99	104.46	103.15
109.92	111.42	109.81	110.48	112.23	109.97	110.67	110.83	111.72	110.57	109.97	110.03	111.13	110.29	110.42	110.42	110.42	110.11	109.93	109.73	109.38	110.83	109.15	110.73	112.67	110.45	109.36	108.72	111.25	109.84	110.88	109.69	110.29	110.66	111.01	110.44	109.79	109.81	111.26	112.49	109.91	109.67	110.29	110.08	109.5	111.36	109.48	110.46	109	110.11
108.76	105.99	108.86	107.45	108.93	108.77	106.1	107.67	108.6	106.99	107	108.13	107.2	107.77	109.2	107.64	108.77	108.17	109.69	108.6	106.91	107.51	106	108.07	108.58	107.06	108.53	109.1	108.48	109.88	109.09	108.19	108.99	107.89	108.23	108.03	109.44	108.34	107.9	108.24	106.28	108.75	107.93	109.37	107.58	106.93	107.93	107.83	108.72	109.02
108.73	110.23	108.39	108.83	109.25	108.25	108.19	110.24	108.3	108.57	109.28	109.64	109.84	107.45	108.62	108.75	108.23	109.55	108.08	106.86	108.7	110.49	108.44	108.79	107.76	108	108.12	108.02	108.96	107.68	108.17	108.77	108.67	109.27	108.58	106.23	108.73	111.02	109.01	107.04	108.48	109.43	109.34	109.73	109.15	107.47	108.85	109.95	108.44	109.19
108.37	107.05	107.63	107.48	108.34	108.35	107.92	107.78	107.53	106.1	107.96	107.3	108.66	108.92	108.33	108.09	106.61	106.36	108.92	108.49	108.75	109.36	106.54	107.65	109.36	105.81	107.62	107.4	108.98	106.86	108.11	106.51	108.71	108.63	107.19	108.72	108.39	108.46	108	107.05	108.72	107.44	107.43	108.76	106.72	107.07	108	105.37	108.36	106.59
105.25	104.39	105.98	105.33	106.22	105.48	106.16	106.81	107.57	105.84	106.35	106.81	105.71	104.81	106.37	106.51	105.64	107.23	106.02	105.04	105.82	105.14	103.65	107.01	105.34	105.55	106.06	107.42	105.9	105.9	105.99	106.54	104.29	106.69	105.56	103.63	105.63	107.45	106.49	105.26	104.78	105.17	104.97	107.03	107.02	105.37	104.39	107.24	106.75	108.06
100.51	101	100.02	100.73	99.099	100.27	99.717	101.78	100.09	100.22	100.34	100.34	101.81	99.521	100.39	100.27	100.53	101.08	101.64	101.85	99.77	101.01	100.51	100.35	102.34	100.51	100.24	100.39	99.011	99.993	100.93	101.22	99.574	99.86	101.73	99.02	99.884	100.24	101.3	101.04	100.12	99.368	100.32	101.2	100.28	102.32	99.586	101.34	100.78	100.93
107.35	106.94	105.3	104.5	105.51	104.83	105.85	106.56	106.32	106.83	106.2	106.78	106.19	106.5	106.16	106.33	106.1	107.67	107.49	107.45	105.24	107.09	106	105.68	107.21	107.91	106.95	106.14	105.77	106.76	107.77	107.41	107	105.99	104.89	108.24	106.25	106.41	107.65	108.02	106.85	105.73	106.65	106.75	107.6	106.23	106.81	107.37	105.95	106.01
106.39	108.32	105.51	107.61	107.26	105.31	108.42	107.66	108.31	107.98	107.54	108.78	109.7	107.83	109.26	107.32	107.97	108.44	106.84	107.44	107.61	105.96	106.87	106.28	107.31	107.13	106.93	108.26	106.73	107.46	108.08	108.67	106.36	107.69	107.8	107.96	107.28	108.72	108.33	107.62	107.45	107.21	108.35	105.83	109.08	107.76	108.69	107.27	107.71	107.49
111.24	110.59	110.76	111.46	111.96	112.13	110.47	110.49	110.58	110.76	108.23	110.63	110.97	110.48	112.15	109.93	111.8	110.71	110.69	110.19	110.6	110.15	111.66	109.74	110.28	110.67	110.11	111.07	110.79	110.04	110.6	110.36	110.09	110.69	109.75	111.83	110.48	111.58	110.95	110.14	110.71	110.11	109.82	111.17	110.76	109.29	110.85	110.54	110.07	110.37
100.11	98.105	99.518	100.13	99.239	99.767	96.394	100.37	100.54	98.559	97.612	98.506	99.479	98.861	99.159	99.091	99.999	99.248	99.963	99.998	97.69	99.917	99.255	96.895	99.556	98.505	98.669	97.591	99.45	98.087	98.61	98.629	99.168	100.05	99.31	98.472	97.893	98.987	99.368	97.192	99.748	98.671	98.552	99.053	97.801	97.46	97.555	99.335	98.5	98.255
105.82	106.09	106.46	105.62	105.89	106.01	106.5	106.5	107.11	107	106.77	106.03	104.82	107.01	105.77	105.93	106.34	107.05	105.81	105.93	107.07	106.38	107.3	106.23	105.31	104.84	106.12	107.25	106.27	107.82	107.22	107.73	106.77	105.04	105.81	106.31	106.35	105.89	103.85	107.59	106.29	107.39	106.73	106.64	106.61	104.62	106.53	106.86	108	106.84
108.7	109.2	110.04	111.06	109.35	110.03	111.77	111.36	110.82	111.33	110.89	109.26	109.77	109.5	109.07	109.25	110.47	110.41	111.87	110.15	110.56	109.34	111.66	110.99	109.13	110.73	108.89	109.67	109.03	109.64	111.34	111.09	110.13	110.27	108.1	110.3	110.55	109.07	110.42	110.6	109.71	111.05	109.82	110.95	110.45	111.89	110.08	108.46	110.06	110.74
106.94	104.27	105.76	103.07	105.17	105.15	106.39	105.22	104.57	106.62	106.77	104.68	105.25	105.12	105.2	103.47	106.13	106.62	105.92	106.44	106.34	105.3	107.47	107.01	105.91	106.92	106.16	103.99	104.88	105.53	106.27	107.46	104.39	106.95	106.3	105.76	105.42	105.88	105.05	106.45	106.06	105.66	106.25	103.94	104.2	106.1	105.63	106.88	106.31	105.21
97.378	99.275	98.494	98.928	99.236	98.959	99.093	98.056	99.622	97.475	98.806	97.776	97.846	98.918	99.708	99.017	99.467	97.787	98.828	99.431	99.275	97.376	98.063	98.952	97.531	99.052	99.287	98.976	97.76	98.357	98.171	97.457	97.104	97.527	98.046	99.13	98.062	97.205	98.449	99.51	97.734	99.434	99.182	99.687	99.134	99.348	99.874	99.66	97.888	99.893
108.16	110.42	108.36	109.35	107	109.64	109.07	107.94	109.6	107.5	108.58	107.33	108.69	107.62	110.22	108.81	108.92	108.31	107.16	109.05	109.23	109.01	109.26	107.52	108.07	107.71	109.97	109.22	108.28	109.6	108.43	109.31	107.92	108.47	109.5	109.02	109.51	109.1	109.37	107.98	109.24	108.71	109.07	107.43	109.07	108.5	108.21	108.52	108.43	108.17
108.38	108.5	107	106.22	107.68	108.97	106.52	108.68	108.42	107.88	106.75	107.62	108.05	107.36	106.59	107.71	108.01	107.77	107.85	108.58	107.66	108.11	107.76	107.21	108.24	108.23	108.82	107.89	106.45	108.16	107.44	109.86	107.83	107.02	108.57	108.28	108.27	110.7	107.98	108.32	108.41	107.13	107.47	107.25	106.83	107.57	106.52	107.75	106.89	107.53
108.28	107.31	108.11	106.34	106.72	108.68	107.02	107.31	109.18	107.26	108	106.91	106.91	107.71	109.66	109.11	108.77	108.45	107.19	108.43	107.78	109.95	107.96	108.09	107.83	108.12	107.7	107.98	106.56	108.82	107.69	107.07	106.71	107.58	109.75	108.29	106.8	107.27	107.06	107.17	106.81	108.47	106.72	107.04	108.84	105.37	109.85	108.34	107.42	107.68
107.97	108.44	108.04	107.68	107.68	108.15	109.53	108.5	107.95	107.31	108.58	107.47	108.28	109.08	107.92	109.33	108.16	107.5	108.33	108.05	106.92	108.48	107.23	107.77	107.64	109.06	107.7	108.08	108.14	107.7	106.96	107.27	107.37	107.69	107.58	107.1	108.61	108.33	108.29	108.12	106.6	108.64	106.5	110.16	109.03	107.9	106.97	107.89	108.17	108.34
105.49	106.45	103.69	105.96	104.99	105.95	104.97	106.32	106.48	106.44	106.21	106.33	105.86	106.16	105.71	105.37	103.86	104.15	105.88	104.83	105.8	105.48	106.62	103.81	105.73	104.27	106.75	105.92	104.18	105.87	106.44	104.58	104.46	106.69	106.34	107.04	105.54	106.24	105.47	106.07	107.11	105.9	104.76	105.98	104.77	105.98	105.86	105.48	106.31	106.5
108.7	107.42	108.65	108	107.43	108.37	107.98	107.07	108.75	108.8	107.99	107.1	106.71	107.42	107.89	107.45	106.73	108.4	109.01	107.52	107.69	106.23	107.37	108.56	109.09	107.89	108.88	108.07	108.76	108.57	108	108.27	108.75	108.91	108.91	108.96	107.78	108.2	108.7	108.28	107.57	107.2	108.59	109.89	108.48	109.39	107.98	109.03	109.13	107.33
107.55	107.95	106.68	108.88	109.81	106.46	107.33	107.83	107.57	108.59	107.58	108.38	108.71	107.95	108.5	108.8	107.94	108.51	107.4	108.88	108.3	108.61	107.88	109.07	108.31	109.21	106.77	107.01	107.33	107.58	107.88	109.08	109.17	107.38	108.4	107.62	109.76	110.25	107.9	108.15	108.31	108.43	107.87	107.23	108.39	107.87	109.44	109.63	108.03	108.04
108.21	108.26	107.03	106.71	109.33	109.17	107.22	109.07	107.01	106.76	106.81	108.19	109.75	108.75	108.5	108.63	108.74	107.03	108.1	108.96	108.52	107.45	108.36	108.7	106.53	109.39	107.62	106.93	107.94	106.6	108.49	108.05	107.73	109.09	107.34	107.81	107.75	109.83	109.87	109.3	109.1	108.7	107.73	107.78	108.43	107.25	106.25	108.37	109.54	109.57
100.57	100.86	99.879	101.02	101.14	100.87	100.59	99.797	100.31	100.59	100.02	101.84	99.372	101.38	100.82	99.99	99.991	100.09	101.34	100.79	100.32	100.18	101.45	99.536	100.58	99.662	100.67	99.552	99.997	100.97	99.197	98.723	100.98	100.26	98.95	101.58	99.942	98.998	98.205	101.68	100.72	99.407	99.816	100.98	101.28	99.803	100.96	100.04	100.43	101.25
108.6	109.65	108.29	108.04	109.18	106.6	107.54	108.32	107.84	108.86	107.73	108.4	106.86	108.54	108.99	108.26	108.05	107.51	109.28	108.12	109.52	108.7	108.05	108.5	108.18	110.23	108.08	107.83	107.61	108.78	109.18	108.2	106.95	108.49	109.59	106.48	107.8	107.45	109.32	108.68	108.56	106.9	108.11	108.32	107.95	109.67	107.87	108.48	109.45	109.6
101.91	101.74	101.18	100.16	100.37	100.19	101.53	100.59	101.08	98.857	101.1	100.12	100.64	99.986	101.53	100.68	101.21	101.99	100.12	101.22	102.43	102.02	101.1	100.22	100.58	102.34	100.93	100.58	101.41	101.67	101.33	100.9	100.82	100.13	100.01	101.2	102.5	101.59	102.4	101.03	101.34	99.904	100.56	101.35	101.13	101.7	101.16	100.46	102.25	100.67
97.749	97.584	99.174	97.38	97.208	98.477	99.007	96.677	96.82	97.047	97.354	98.94	99.204	97.165	96.675	99.148	97.625	97.218	99.446	98.257	98.412	98.34	97.595	98.276	98.834	96.541	97.972	98.417	97.087	97.816	96.711	97.201	98.072	98.223	97.501	97.206	99.627	97.536	98.166	97.472	97.84	98.711	97.916	98.675	96.895	97.679	97.516	97.234	96.787	97.794
100.53	99.981	98.711	95.519	97.407	97.193	98.034	98.112	100.08	97.362	98.337	100.37	100.69	99.361	98.802	100.17	98.046	100.18	99.385	96.744	99.587	98.195	97.598	99.56	98.375	98.338	99.587	97.686	99.613	99.09	100.22	97.048	98.025	98.309	98.895	98.769	99.168	99.375	98.8	99.028	98.763	98.477	98.019	97.653	97.548	98.937	99.216	100.5	99.99	98.176
105.2	103.84	105.38	106.46	105.88	105.69	106.8	104.72	105.08	105.35	106.02	105.12	104.51	105.95	107.69	104.97	106.55	104.52	105.73	106.72	105.69	105.63	104.29	106.98	105.64	106.47	107.46	105.15	105.84	104.18	105.46	107.78	106.45	104.59	104.51	104.67	104.76	104.77	106.54	106.6	106.23	105.29	105.06	104.41	104.77	106	105	107.48	103.78	104.69
100.87	100.86	101.41	102.77	101.03	101.53	100.72	100.78	100.35	100	100.54	101.82	100.48	101.76	100.65	101.26	99.926	101.34	101.68	101.56	102.05	101.45	99.191	99.688	102.17	100.99	100.99	100.97	101.04	100.1	101	100.42	101.11	99.774	100.71	101.53	103.34	102.16	101.35	100.8	101.26	102.31	100.59	101.8	99.822	101.05	102.25	101.79	100.52	101.76
100.63	100.9	100.62	100.56	100.48	98.961	100.48	100.08	100.85	100.26	99.695	99.5	100.96	100.4	100.76	100.32	100.48	99.532	101.13	100.6	102.48	99.75	101.11	100.06	100.04	102.9	100.91	100.43	101.68	100.86	100.91	100.82	100.84	100.4	101.01	100.76	99.736	99.782	99.586	100.5	101.31	100.45	100.89	99.504	101.22	100.99	100.17	100.75	100.6	99.761
106.3	104.96	104.65	105.01	104.56	106.49	106.51	105.8	104.81	104.6	106.29	104.65	105.27	106.8	105.58	105.34	106.4	105.31	108.02	106.54	106.6	105.39	105.44	105.36	105.75	104.64	105.85	106.56	105.78	104.47	105.95	105.02	104.11	105.19	104.93	105.02	105.6	106.93	104.02	107.9	104.67	107.38	105.97	105.46	104.58	105.27	104.63	103.88	104.97	106.08
107.33	107.57	108.66	109.74	107.03	108.81	108.92	108.47	107.66	108.34	107.78	107.12	107.94	108.75	107.25	109.13	106.73	108.48	108.53	106.3	105.58	107.02	109.27	107.55	108.3	107.73	107.39	107.1	108.39	107.04	106.74	107.6	107.2	109.35	107.74	106.93	108.27	107.61	108.32	107.81	106.36	108.37	107.47	106.82	107.04	108.62	107.1	108.21	108.3	107.22
101.43	99.352	100.43	101.09	99.574	99.456	99.655	99.427	100.6	100.43	100.02	99.981	100.52	100.64	101.11	99.159	102.16	99.913	99.137	100.72	99.715	99.743	97.003	99.815	98.856	99.501	100.1	100.45	101.79	101.59	99.567	100.36	101.62	99.962	99.273	99.292	100.99	101.36	100.68	100.94	100.07	99.948	99.607	100.29	99.979	99.385	99.139	99.978	99.016	100.36
106.66	105.83	105.67	105.88	106.06	106.66	104.72	105.96	106.93	106.36	106.96	107.17	106.06	107	106.16	107.5	106.99	105.85	107.04	107.45	107.52	105.41	106.12	106.06	108.58	106.18	106.23	106.71	106.75	105.86	106.9	107.32	108.17	106.84	106.38	106.02	106.8	106.03	105.71	106.63	106.08	106.83	106.72	107.89	107.79	107.03	107.2	107.29	106.23	106.04
105.87	107.59	107.14	106.23	105.85	106.05	108.78	105.72	106.11	108.09	106.09	106.26	106.33	107.68	107.79	108.2	105.67	106.31	107	107.69	106.84	105.72	106.45	107	105.86	107.11	106.65	107.06	106.41	105.94	105.65	104.62	106.38	106.72	106.32	105.79	105.65	105.74	105.09	107.06	106.23	107.28	105.68	106.77	107.3	104.59	106.74	106.81	107.04	106.69
107.22	108.98	108.48	109.28	107.88	108.15	107.36	107.49	108.91	106.85	107.08	106.76	109.34	109.77	108.2	107.12	108.02	107.31	108.02	108.11	108.98	107.87	108.1	107.84	106.79	107.88	108.02	107.44	107.5	105.84	107.11	107.61	107.11	107.33	106.8	107.33	108.63	107.94	107.73	108.19	107.87	106.63	107.43	108.27	105.99	107.77	107.75	107.22	107.62	107.65
105.79	106.1	103.67	104.24	106.49	106.15	106.41	105.63	105.24	105.22	106.48	106.75	105.32	103.6	105.85	105.65	105.81	106.21	106.78	106.23	105.2	106	106.46	105.51	106.29	106.5	106.8	105.67	105.04	105.44	105.39	106.02	105.6	105.61	104.92	105.26	104.97	106.03	105.16	105.74	106.51	106.62	105.11	106.18	105.23	106.04	104.28	106.18	105.51	106.56
108.04	107.57	108.09	108.22	106.62	108.06	107.45	107.69	107.77	106.36	109.08	108.46	106.43	108.23	106.42	109.17	107.23	107.25	107.9	108.45	107.82	108.03	106.69	108.5	107.36	107.63	107.06	109.24	106.95	106.12	108.03	107.88	108.25	107.45	108.28	106.44	106.88	108.82	107.27	108.94	106.7	106.68	108.76	107.38	108.42	107.47	107.11	105.05	106.14	107.95
106.22	106.73	104.12	104.87	105.5	105.93	105.2	106.03	105.87	106.89	107.44	107.46	106.5	106.06	106.52	105.31	104.85	106.18	107.68	105.32	104.33	105.45	106.73	106.61	106.18	106	107.03	104.56	105.26	106.05	105.6	107.25	105.69	104.62	106.65	107.56	106.7	104.95	105.54	105.88	105.54	106.64	105.3	106.09	103.96	106.52	106.03	106.44	105.73	105.47
99.86	98.209	98.268	99.638	97.926	98.628	99.187	98.499	99.685	98.969	97.828	97.842	99.688	96.271	98.118	97.551	98.768	98.403	99.713	98.766	98.181	99.932	98.806	98.233	100.23	98.177	98.706	99.565	99.263	98.298	99.456	98.388	99.234	100.42	100.18	99.243	99.109	98.67	98.756	99.231	97.921	98.338	97.471	97.693	99.143	96.96	99.355	99.399	96.444	98.794
98.594	99.622	97.038	99.373	98.235	99.045	96.893	98.466	99.728	98.181	98.753	97.997	99.571	98.037	98.635	97.888	98.435	97.528	98.47	98.194	99.368	97.868	98.634	98.238	98.45	98.48	98.092	100.05	98.533	99.648	100.49	100.16	99.497	99.708	99.435	99.546	99.605	99.263	100.49	100.01	97.423	98.636	98.118	99.382	98.617	97.826	99.231	99.795	98.382	99.208
108.43	108.85	107.88	106.85	107.66	108.4	107.33	107.21	107.66	108.03	107.03	108.42	108.97	106.77	109.84	107.94	107.35	108.11	108.52	107.09	108.75	109.63	108.3	108.94	108.19	108.7	108.46	108.4	106.87	110.76	108.18	108.3	108.65	106.87	107.59	108.22	109.29	107.38	109.19	109.15	107.81	108.66	109	106.83	106.94	108.09	106.55	107.83	109.1	109.01
105.58	106.1	107.95	106.18	106.48	106.8	106.2	106.15	107.58	105.94	107.05	106.22	106.7	106.84	107.07	106.59	105.03	106.23	105.54	105.58	105.83	106.5	106.5	105.96	106.34	106.64	105.9	106.79	104.21	105.48	105.67	106.2	105.62	107.7	106.67	104.84	106.2	106.58	106.95	107.51	105.91	106.29	106.76	106.63	105.07	106.38	105.54	105.67	106.63	106.74
106.56	105.25	106.36	106.54	106.07	105.25	104.64	106.42	106.61	104.85	105.49	104.89	106.54	105.25	105.58	106.62	105.77	105.34	105.08	105.91	105.13	106.21	105.07	106.26	105.37	104.18	105.48	105.03	104.79	104.71	105.4	104.08	105.78	105.65	106.05	104.39	105.12	104.55	107.03	104.81	105.61	104.99	105.23	106.21	104.65	104.59	106.25	104.82	105.3	104.88
108.8	110.04	108.17	109.07	108.25	109.49	109.6	108.47	108.77	108.14	107.9	109.3	108	108.46	109.49	107.55	108.31	107.55	109.58	108.28	107.94	108.32	108.8	107.93	108.64	109.36	108.88	106.85	109.21	108.34	107.07	108.21	109.31	108.42	108.48	108.79	107.57	108.49	107.64	108.2	107.05	107.86	108.19	107.31	108.83	107.93	108.54	108.91	107.37	108.58
105.37	106.34	105.64	105.63	105.15	106.73	104.2	107.11	103.92	106.04	106.04	105.08	105.71	105.94	105.24	106.29	105.59	104.44	104.71	106.44	105.78	105.51	105.76	105.72	103.68	105.65	104.74	104.82	106.8	104.46	107.04	105.77	106.98	105.06	105.16	106.88	105.54	105.06	105.79	105.24	105.43	105.35	105.14	104.72	105.02	104.85	105.92	105.82	105.99	106.25
105.48	105.27	106.14	105.46	106.38	105.54	106.72	105.85	104.65	105.98	105.77	105.77	106.61	106.96	105.27	106.32	106.3	107.97	105.22	105.19	105.33	106.88	106.51	106.21	105.87	105.59	105.9	106.34	106.21	103.85	107.89	106.71	105.25	105.24	105.42	105.93	105.47	104.01	104.57	106.58	105.42	106.23	105.26	104.57	106.36	106.86	105.46	105.76	106.1	106.52
110.28	109.15	110.68	109.76	109.68	111.07	110.89	110.29	111.33	110.47	110.01	109.5	110.68	111.01	110.31	110.49	109.9	111.26	109.09	109.62	110.86	111.24	110.35	110.1	110.83	111.14	111.2	110.77	110	109.51	110.95	111.88	110.99	109.33	110.75	108.71	110.57	109.75	111.7	110.73	110.53	111.5	110.33	111.98	109.64	110.77	111.29	110.74	110.28	110.36
106.75	104.12	105.84	105.45	105.27	105.82	106.87	105.64	106.08	105.57	105.27	106.95	104.85	105.58	104.67	106.66	106.04	106.38	105.34	105.09	107	104.51	105.05	105.94	105.44	105.8	105.78	105.65	107.6	104.63	106.96	106.88	106.83	105.87	103.95	106.43	105.06	106.61	106.54	106.18	105.3	106.34	104.69	106	106.36	106.34	107.04	106.27	106.19	105.49
106.16	106.9	106.37	105.27	106.49	106.34	105.4	105.75	105.57	106.26	107.15	107.48	104.59	106.49	105.14	107.25	105.97	105.29	104.53	105.07	106.46	105.35	107.72	105.72	105.87	105.94	105.47	109.36	105.82	104.89	105.97	105.24	104.97	105.23	107.35	105.09	104.96	105.17	106.51	106.13	106.22	105.5	104.82	105.65	105.64	104.01	105.9	105.19	104.77	107.94
105.13	104.62	106.67	106.88	105.23	105.93	106.97	106.9	104.49	106.23	107.68	105.65	105.29	106.57	106.73	106.58	105.06	105.83	106.47	105.98	106.27	105.4	105.99	107.44	106.63	105.95	106.53	107.75	106	107.12	105.94	106.05	105.71	107	105.41	107.78	107.71	107.22	106.4	107.44	106.13	106.71	106.97	107.06	106.24	105.12	105.96	105.28	107.56	107.93
100.64	100.61	99.842	99.839	99.983	99.679	100.41	100.3	99.804	100.54	100.37	99.999	99.571	100.33	101.46	100.77	100.81	99.865	99.525	101.28	98.714	99.813	100.33	100.21	99.893	100.74	98.745	99.48	101.27	100.99	99.914	98.809	101.03	101.19	99.544	99.806	99.583	100.43	98.687	99.826	100.2	100.08	101.16	99.58	100.11	100.74	98.934	100.76	101.6	100.35
100.25	99.82	98.94	102.46	98.931	101.9	99.499	99.855	100.92	100.95	100.63	98.97	100.03	99.897	100.67	100.79	100.58	99.331	100.71	99.58	101.64	99.007	99.595	99.7	100.64	99.699	99.078	101.29	99.004	100.85	101.32	100.39	98.993	101.49	100.28	99.252	100.16	100.05	99.848	99.335	99.203	99.608	99.205	101.22	100.74	99.79	100.07	98.702	100.28	99.873
106.92	106.89	105.19	106.59	106.34	106.89	104.62	107.22	106.38	104.95	106.02	104.98	105.84	105.53	107.95	106.07	106.34	106.02	106.18	106.65	105.62	105.34	106.06	107.76	105.83	105.68	107.41	105.79	106.75	106.17	106.42	106.01	105.76	106.97	106.85	104.52	107.53	106.19	107.67	106.16	106.32	106.84	106.74	105.99	107.31	107.25	106.19	105.73	107.3	106.24
104.1	105.38	106.22	104.06	105.84	105.13	105.36	105.2	106.4	107.09	105.83	106.32	105.76	105.81	107.04	107.84	105.6	105.66	106.12	105.22	104.59	106.11	104.52	105.48	104.9	107.47	105.38	106.49	105.67	105.68	106.63	104.95	106.53	105.93	105.03	104.09	107.09	105.78	105.34	105.78	106.06	105.84	105.46	106.08	106.78	105.25	105.68	105.42	106.65	104.26
105.15	104.96	105.48	103.38	106.35	106.76	105.61	105.84	105.15	105.68	106.25	105.07	106.1	105.63	106.18	106.14	106.34	106.31	106.07	105.72	107.09	106.06	107.07	106.29	104.64	105.95	105.23	106.95	105.55	105.17	105.56	104.68	103.85	105.96	106.75	105.49	105.67	105.54	104.86	104.09	105.8	106.22	104.62	105.36	105.96	106.74	105.15	104.8	107.44	104.88
100.63	100.76	101.74	101.16	100.07	100.69	100.43	101.7	100.24	102.02	101.36	99.936	101.3	99.29	100.33	100.86	100.28	99.694	100.54	100.42	99.287	100.19	99.874	98.463	101.03	99.404	100.26	99.583	102.21	102.72	101.44	100.47	100.69	101.26	100.59	100.59	101.17	100.35	99.921	101.5	99.569	101.33	100.65	100.75	101.39	99.75	100.5	101.35	99.745	102.1
106.52	106.52	106.26	106.96	105.77	106.91	105.92	106.91	107.32	105.01	106.57	106.24	107.58	105.1	107.14	106.7	106.57	107.97	107.49	106.7	105.66	106.13	107.5	106.73	105.37	106.6	106.73	106.14	107.69	104.93	105.76	107.46	105.48	106.02	107.51	106.53	107.33	105.81	106.06	106.03	106.4	106.11	107.12	106.31	105.66	106.98	105.83	106.79	106.16	105.69
107.95	108.1	108.42	109.96	107.18	107.19	107.47	108.63	109.27	109.43	108.38	108.24	108.7	109.2	109.67	108.01	109.09	106.54	106.85	109.86	108.15	107.84	109.26	107.77	108.95	107.66	107.94	109.02	108.36	107.85	108.78	107.85	107.78	109.56	109.49	108.26	108.57	109.23	108.87	107.97	107.83	108.86	108.35	109.08	109.71	108.06	108.1	108.85	108.77	108.67
107.03	105.84	105.52	105.82	105.87	105.34	107.03	105.35	106.14	104.82	105.63	106.87	103.98	105.45	105.21	106.39	106.16	105.84	106.71	105.04	104.91	105.88	104.5	104.89	104.61	107.1	105.07	105.83	105.66	105.96	105.98	105.15	106.31	104.59	106.34	105.26	106.99	104.04	106.65	104.71	104.67	106.1	105.4	105.5	105.78	106.04	105.59	104.85	106.43	105.53
106.17	105.83	107.61	105.98	107.17	104.5	105.97	104.51	105.06	105.83	106.22	105	105.73	104.98	106.46	106.41	106.59	105.89	105.94	104.11	105.9	106.21	106.26	104.79	105.85	105.47	105.39	104.2	107.68	106.25	106.08	106.1	105.65	106.11	105.88	103.49	104.51	105.49	105.65	106.03	104.91	104.74	105.84	106.29	105.98	105.16	105.39	105.87	107.29	104.24
111.04	109.58	109.58	109.43	112.21	110.23	111.43	111.17	110.02	110.56	111.73	110.72	110.14	110.69	109.34	110.07	109.49	111	110.23	109.81	111.34	109.8	109.12	108.65	108.2	110.11	109.01	109.38	111.2	110.36	111.26	110.12	110.81	109.7	111.18	109.43	110.45	109.88	110.98	108.38	111.13	110.12	109.97	111.55	111.08	109.76	111.01	109.81	110.59	111.54
100.96	101.13	100.92	100.1	101.37	100.49	99.287	99.551	98.918	100.09	99.436	100.1	99.589	100.23	98.62	100.5	100.99	100.71	99.629	99.064	100.39	99.585	100.23	100.3	101.25	99.541	101.58	100.31	101.65	100.93	99.893	100.36	99.987	100.66	99.757	99.159	101.16	100.07	100.05	100.46	100.73	100.96	100.55	99.88	100.69	99.904	100.04	99.295	99.916	99.304
98.111	99.297	98.818	98.894	98.917	100.76	99.087	99.139	98.697	99.662	99.22	98.862	100.65	98.614	98.293	98.242	98.643	98.544	99.53	99.357	98.37	96.913	99.381	97.252	97.371	100.13	98.659	97.56	98.891	99.145	99.334	97.47	99.715	98.148	99.512	99.6	99.186	98.374	99.299	97.651	99.346	100.12	98.675	100.81	98.593	97.963	98.343	98.868	96.276	98.953
99.57	97.228	97.728	98.112	97.283	98.928	98.912	98.248	99.546	97.942	97.295	96.278	97.819	97.967	99.262	98.552	98.332	98.054	98.585	98.609	96.37	97.782	98.002	98.783	97.341	96.918	99.069	98.501	99.044	98.226	98.354	99.144	98.353	97.691	98.317	99.041	99.299	98.563	97.338	97.812	98.731	99.06	98.759	98.213	97.304	97.083	98.581	97.888	98.887	98.451
97.9	98.206	99.316	98.856	99.825	98.308	99.257	98.476	99.778	98.357	97.413	97.381	98.166	98.789	98.467	98.856	98.429	98.99	98.396	98.041	98.535	98.063	98.684	98.355	100.41	98.43	99.577	99.466	99.368	98.661	99.405	98.819	99.257	99.209	99.42	98.361	99.043	98.244	99.249	99.414	99.025	97.668	99.507	98.989	99.622	98.927	98.903	99.45	97.742	98.954
98.888	101.37	100.72	99.729	99.405	101.06	100.82	100.07	99.336	100.04	100.1	100.26	100.91	100.25	100.02	99.06	100.45	100.01	101.61	100.66	99.672	98.979	101.37	100.82	99.133	101.41	98.664	100.15	99.787	99.782	100.3	100.05	98.291	101.16	99.896	99.248	99.1	98.904	102.44	101.05	98.746	100.42	99.23	100.59	101.84	98.605	100.56	99.707	99.042	101.21
105.41	104.5	106.61	105.02	105.28	105.57	106.4	105.49	105.1	103.65	104.55	107.76	105.27	105.78	105.85	106.29	106.35	106.76	106.59	104.79	105.97	105.78	105.65	106	105.75	106.3	105.95	105.46	104.4	105.62	105.11	106.18	105.96	106.39	106.28	103.86	104.97	106.37	105.77	105.22	105.25	106.06	106.76	104.85	106.25	104.77	105.91	105.87	105.48	105.71
108.04	108.63	107.9	107.67	108.19	108.86	107.93	109.35	107.02	108.39	109.06	107.86	107.87	108.99	108.7	109.24	108.91	108.56	108.79	108.82	109.01	107.62	108.92	108.62	109.09	110.16	108.58	108.19	110.41	108.35	108.24	107.21	109.35	109.06	108.04	109.38	107.38	109.58	107.92	108.72	107.76	109.01	109.17	108.14	108.83	109.65	108.4	108.9	107.05	109.27
106.44	104.92	104.74	104.43	105.33	106.2	104.79	105.42	106.19	104.2	106.01	105.82	105.7	104.91	105.54	104.67	106.03	106.67	105.1	105.47	104.97	106.95	105.58	106.19	105.75	105.98	104.88	106.28	106.19	106.04	106.68	105.15	105.81	105.51	105.33	104.39	106.52	106.68	104.07	105.19	104.76	105.28	105.65	108.06	105.07	105.67	104.7	104.54	104.76	106.67
106.68	105.52	105.47	105.58	105.41	107.11	105.59	106.01	105.92	106.19	106.9	106.86	105.89	105.25	104.43	107	106.45	105.9	105.51	105.58	106.41	107.29	106.36	105.55	105.04	107.1	108.45	105.71	106.46	106.3	105.36	106.13	105.38	105.91	106.61	105.18	104.83	105.15	105.56	105.85	104.73	104.7	104.78	106.23	106.28	106.12	105.7	105.89	105.28	106.58
96.511	97.572	99.592	99.658	98.944	97.403	100.94	99.513	99.038	97.919	97.094	99.266	98.715	99.674	98.765	97.381	97.914	98.654	97.717	100.08	96.861	98.688	98.268	98.454	98.546	97.619	99.24	99.778	97.24	97.334	97.615	96.674	97.399	98.034	98.382	98.425	99.046	97.518	98.516	98.849	98.521	98.538	99.268	98.779	99.446	98.755	98.517	98.151	98.656	97.647
109.41	108.7	108.22	110.97	109.25	110.17	109.76	110.41	111.49	111.21	109.95	109.77	110.86	110.15	110.39	109.48	111.27	110.78	109.63	109.97	110.85	111.17	112.59	110.09	110.79	112.16	110.83	111.01	111.64	111.99	109.44	109.55	111.73	110.4	109.4	109.41	110.01	110.02	110.75	110.77	110.12	110.46	110.46	108.98	110.8	109.98	110.15	110.98	110.38	111.85
105.47	107.92	108.18	105.81	105.55	106.61	105.1	106.46	107.18	106.69	107.41	106.62	106.03	106.71	105.7	106.3	105.51	106.16	106.89	106.18	108.04	105.66	107.44	107.29	105.25	106.38	106.1	107.13	107	105.44	106.52	106.95	107.21	106.31	105.44	106.71	106.89	106.88	106.25	106.56	107.33	105.27	105.77	107.24	105.53	106.24	105.3	105.87	106.41	105.01
106.16	105.73	105.78	107.26	107.95	107.19	105.59	108.83	106.42	105.02	105.73	106.69	106.47	106.78	107.19	106.21	106.27	107.78	107.21	107.3	106.4	106.3	104.44	106.57	106.18	107.08	105.94	105.04	107	106.39	105.53	107.08	107.71	106.37	106.59	107.96	107.63	106.88	105.92	106.19	105.46	106.6	106.71	107.21	107.39	107.7	107.74	106.15	107.06	108.4
106.61	104.95	105.85	104.39	106.13	106.56	105.23	104.93	105.91	104.89	106.5	105.14	106.01	106.5	105.02	105.41	105.27	104.24	105.98	106.6	105.22	104.84	105.36	105.77	105.56	106.34	106.41	105.63	105.29	106.94	104.86	105.49	106	104.99	104.04	107.45	106.59	104.93	105.66	105.64	106.37	104.35	105.68	105.12	105.77	105.46	106.99	104.63	104.98	105.57
108.11	109.02	110.23	108.72	106.73	107.44	109.42	108.28	108.29	107.89	108.47	108.51	108.37	107.89	109.22	109.39	107.59	106.77	107.02	107.56	108.37	107.06	107.37	108.1	109	108.12	108.97	108.2	110.3	107.02	108.1	108.5	108.3	106.99	109.33	106.69	107.88	108.52	107.38	108.45	107.74	106.5	109.02	109.13	107.34	108.74	110.18	109.79	108.98	109.4
98.568	96.353	98.722	99.102	96.124	98.878	97.806	98.005	96.886	97.536	99.011	98.55	97.594	96.979	99.191	98.913	98.4	98.117	98.614	99.198	97.6	97.252	98.366	98.372	98.56	97.838	97.375	98.532	96.675	98.659	98.714	97.783	99.422	96.737	97.939	95.901	98.876	99.171	99.221	99.428	98.065	97.364	98.023	98.975	98.08	98.622	97.386	98.089	97.168	99.396
105.66	106.73	106.47	103.89	105.13	104.91	105.74	103.9	107.79	105.38	104.41	106.6	107.42	106.54	107.06	104.15	105.28	106.38	105.51	105.99	105.21	104.68	106.61	106.39	105.45	104.99	104.55	105.88	105.61	107.63	106.22	105.04	105.46	105.62	105.55	106.45	106.13	106.92	106	105.71	106	104.82	106.44	106.09	106.1	105.91	106.73	106.85	106.84	105.48
105.22	104.48	105.44	105.89	107.18	106.01	107.13	105.56	105.15	105.96	104.07	105.69	105.15	105.92	105.46	105.23	105.97	104.65	105.67	106.11	105.93	105.12	105.34	105.62	106.42	104.81	106.84	103.88	104.83	106.74	106.78	106.31	105.78	105.63	104.5	104.84	105.68	105.94	105.89	104.41	106.39	106.99	105.98	106.06	104.16	105.66	106.33	105.65	104.44	105.53
106.62	105.68	107.38	105.44	104.43	104.87	104.74	104.59	107.02	105.49	105.56	106.45	104.99	105.48	105.79	106.66	105.78	104.04	106	105.23	106.1	106.66	106.75	105.25	104.52	105.28	105.51	105.04	105.5	106.48	106.17	105.24	105.49	105.9	104.89	104.97	106.4	106.13	106.25	105.76	105.21	107.03	104.23	105.63	105.55	105.23	105.35	107.03	105.08	105.96
107.15	106.45	107.23	108.1	105.99	106.52	108.57	106.13	106.51	106.41	106.47	105.98	106.51	105.74	106.78	105.78	105.86	105.87	106.66	106.07	106.95	107.23	107.02	105.65	106.17	105.6	106.7	106.04	107.73	104.2	105.8	107.29	106.4	106.01	107.07	106.27	106.05	106.28	106.44	106.91	107.16	108.2	105.65	106.02	107.2	107.06	106.07	105.42	106.51	107.17
105.48	106.74	106.45	106.34	106.61	104.52	106.44	106.29	105.43	105.79	106.13	104.73	105.66	106.3	105.37	105.67	105.05	105.48	105.62	105.08	106.89	105	105.13	106.19	106.75	105.3	106.27	105.11	107.12	105.5	106.7	105.72	104.01	105.9	105.26	104.87	104.28	106.67	106.14	105.89	105.71	105.69	105.56	107.62	106.45	106.02	105.29	106.2	106.41	106.04
105.24	104.86	104.66	105.56	104.61	105.52	106.6	106.68	104.47	103.93	105.05	106.93	105.38	105.07	105.37	105.84	105.76	103.73	104.91	105.85	104.6	103.99	106.63	104.44	105.1	104.48	105.09	105.53	106.44	104.94	106.3	105.64	104.28	105.69	104.04	106.35	105.35	105.38	106.28	105.19	106.34	105.48	105.75	106.13	104.66	105.02	105.01	105.14	105.52	105.68
98.825	98.232	98.763	97.689	97.678	98.223	98.339	96.858	97.025	97.513	98.352	96.78	98.119	98.181	97.721	98.4	98.646	97.654	98.423	98.004	98.051	97.49	97.967	97.99	97.333	97.36	97.947	97.465	98.501	98.357	96.845	98.342	98.917	98.491	97.011	99.078	98.038	97.801	97.213	98.477	98.167	98.218	97.47	95.988	97.486	98.173	98.475	98.564	99.09	98.78
98.66	97.806	98.73	97.362	98.413	97.435	97.923	99.225	97.473	98.068	97.828	97.166	99.318	97.887	96.959	97.395	97.665	97.038	97.439	98.365	96.534	97.655	98.101	97.159	98.147	98.376	98.229	97.668	97.695	97.603	98.942	97.106	98.409	97.389	96.894	97.687	96.693	98.016	98.486	98.056	99.319	97.774	98.877	98.491	97.079	97.544	98.246	97.209	98.657	97.16
108.78	108.03	108.18	108.74	107.47	109.36	108.2	108.03	108.14	108.66	108.35	109.36	108.81	108.81	109.17	109.2	108.27	108.5	107.47	107.35	107.66	108.24	107.57	109.25	108.01	109.56	106.75	107.89	107.54	109.68	107.98	109.54	108.49	109.46	108.99	109.36	109.49	109.6	109.64	107.74	108.27	107.83	107.85	109.08	107.37	107.87	109.71	109.53	109.1	107.28
98.109	96.763	98.312	98.239	97.215	97.624	97.24	99.466	97.334	97.62	96.904	97.091	98.661	97.487	97.963	98.074	96.662	99.379	98.123	97.297	99.212	98.748	98.424	96.565	96.155	98.926	97.494	97.708	96.661	97.556	97.315	97.434	98.429	100.06	98.049	99.126	97.874	98.018	98.01	97.591	97.332	99.062	98.316	99.12	98.505	97.476	97.395	98.416	97.63	99.388
107.79	108.08	108.37	107.53	108.4	108.87	107.7	107.89	107.34	108.28	107.79	108.79	106.49	110.49	108.17	108.77	108.45	109.17	109.34	109.93	108.76	108.1	107.93	108.86	106.75	108.01	107.75	108.09	105.97	108.48	106.44	108.53	106.27	107.58	109.96	109.56	107.7	108.09	106.52	108.01	108.19	108.15	109.71	107.33	106.49	109	108.23	108.91	108.37	107.23
106.07	105.81	106.24	105.45	105.99	107.32	105.68	107.07	106.43	104.86	107.25	106.57	106.43	108.11	107.18	106.84	104.23	105.65	105.64	105.84	107.86	106.09	107.02	106.76	105.8	105.37	106.41	106.12	105.72	106.13	105.93	105.87	106.33	107.13	106.2	105.68	106.34	107.28	106.55	106.87	106.28	106.7	106.45	106.57	106.11	106.32	105.77	105.67	105.87	106.48
101.53	99.439	98.711	99.89	100.89	100.01	100.18	101.2	100.79	100.16	101	99.137	99.682	100.39	100.75	101.12	98.794	101.26	99.075	100.34	101.24	101.4	101.18	98.611	100.92	100.3	100.41	100.49	99.405	101.13	99.859	99.603	99.29	99.513	99.9	100.67	101.16	99.608	98.521	99.392	99.623	99.526	100.18	100.56	100.7	99.883	100.33	100.99	101.75	99.837
98.251	100.09	100.02	97.83	99.984	99.137	98.316	100.05	99.57	98.864	98.26	100.22	99.635	98.564	99.738	99.245	97.731	98.601	98.772	100.35	96.969	99.365	99.172	98.797	97.651	98.545	97.408	99.193	98.375	99.284	100.42	97.259	99.9	98.073	99.097	99.143	99.184	97.44	97.677	97.691	98.253	99.039	98.406	97.892	98.923	100.38	98.908	101.26	99.441	100.46
110.5	109.52	108.82	109.58	107.37	107.92	108.01	109.45	108.33	108.25	108.75	109.01	107.55	108.18	108.18	109.13	108.14	107.74	107.87	107.79	108.49	108.76	109.03	108.83	107.29	108.69	108.5	110.14	106.65	109.29	108.44	108.12	108.7	108.63	108.99	108.51	108.29	108.36	108.41	106.48	107.71	108.3	107.79	108.59	108.14	108.96	108.06	108.32	108.72	108.24
97.792	97.948	99.345	97.464	98.584	98.498	96.593	99.369	96.66	98.282	99.184	98.556	97.073	98.779	98.504	95.283	96.8	98.848	97.037	98.047	98.917	97.488	99.267	97.99	98.763	97.93	97.55	97.173	98.187	97.752	98.238	97.847	98.062	97.349	97.226	98.003	97.986	97.878	97.834	97.972	98.007	99.416	98.615	99.174	96.782	98.126	98.73	98.239	97.273	97.516
110.5	109.36	111.73	110.7	109.88	109.59	109.97	109.99	109.59	112.14	110.89	112.08	110.52	110.93	111.47	111.41	110.45	110.99	110.12	111.09	111.18	112.35	111.26	110.26	111.16	110.66	111.69	111.35	111.83	110.06	112.22	111.75	109.52	109.01	109.65	110.68	109.08	109.18	110.17	110.27	111.18	110.47	111.15	110.08	109.51	110.99	111.97	109.39	110.28	111.66
104.91	104.99	103.66	106.04	104.23	104.28	108.18	104.94	104.85	105.51	103.9	105.79	106.08	105.98	105.64	104.42	105.56	105.45	106.34	106.72	106.79	106.36	105.32	105.1	106.98	105.89	106.92	105.37	105.17	103.78	106.26	105.49	105.62	105.79	107.57	106.6	105.83	105.25	105.97	105.82	105.1	105.02	106.41	105.08	104.79	106.67	105.95	105.88	105.28	105.78
105.48	105.66	105.46	107.25	104.65	105.5	105.67	106.09	105.38	104.65	104.45	104.89	108.37	106.09	108.09	106.01	105.63	105.3	105.1	105.73	106.36	105.33	106.5	106.3	106.11	107.26	106.67	104.5	106.95	105.92	104.39	105.02	104.62	106.38	106.23	105.95	106.5	106.08	103.46	107.1	105.79	105.64	106.7	105.5	104.03	105.37	105.13	107.69	105.53	104.83
110.5	110.11	111.45	109.68	110.08	109.44	110	110.94	110.02	109.8	111.44	108.98	110.64	109.92	111.43	109.83	111.13	110.86	108.87	109.99	110.65	111.11	110.56	110.85	109.67	110.17	110.7	108.89	109.66	110.07	111.36	109.3	110.79	111.17	109.06	111.01	109.41	110.79	109.67	110.69	110.11	110.1	109.87	110.88	109.86	109.49	110.16	111.46	110.24	112.31
111.56	109.95	110.79	110.49	109.62	110.02	113.16	109.63	109.21	109.83	109.01	110.92	111.3	110.74	109.94	111.48	109.84	110.52	111.29	111.3	110.6	110.71	110.63	109.56	110.17	110.75	111.41	111.8	110.89	109.47	110.6	109.72	109	110.01	111.88	110.53	108.94	108.94	109.29	112.73	109.83	110.05	110.29	110.47	110.2	111.38	111.68	110.61	111.47	110.81
97.637	99.27	95.232	96.034	98.124	97.642	98.787	97.133	97.243	98.209	98.388	97.591	97.411	97.452	97.517	97.935	96.466	97.927	97.299	97.262	98.121	96.962	97.117	97.082	97.892	98.676	98.311	97.982	98.138	97.639	98.28	98.052	98.968	98.404	97.761	98.137	96.935	97.626	98.052	96.414	97.541	97.253	98.903	97.892	98.105	98.247	98.202	97.937	99.004	98.115
100.38	99.794	103.28	99.913	100.95	102.59	100.87	100.53	100.68	100.21	99.124	100.44	98.511	101.23	101.27	99.864	100.79	98.819	101.18	100.31	100.64	101.82	101.22	100.63	101.72	100.46	99.72	100.62	101.85	100.9	100.31	101.73	100.23	100.05	100.41	99.363	98.894	99.33	100.57	101.41	101.65	101.13	99.9	101.18	100.78	100.23	100.21	99.53	101.08	100.11
106.15	105.94	106.84	105.28	105.27	107.62	105.13	106.5	104.75	106.29	105.48	105.05	104.93	106.71	105.18	106.45	107.76	107.15	105.34	103.81	106.42	105.38	105.08	105.39	106.37	105.99	107.2	104.29	104.75	107.11	103.48	104.97	106.21	105.59	107.57	105.67	104.79	104.33	105.07	105.17	106.38	105.68	106.74	105.61	104.64	105.95	105.69	107.23	105.33	105.71
107.54	108.86	106.51	109.19	107.95	108.21	108.04	108.28	107.96	109.13	106.89	107.96	107.06	106.83	108.18	108.29	107.56	108.19	107.18	107.61	108	107.18	107.25	108.69	107.39	108.09	107.67	107.63	108.35	108.85	107.24	107.43	108.77	106.83	106.55	107.68	106.02	106.53	107.79	108.29	105.47	106.08	107.08	107.76	107.54	107.66	107.36	108.38	107.73	108.15
97.943	98.608	99.761	98.315	97.223	99.293	98.101	97.265	97.556	97.842	97.839	97.687	98.443	96.859	98.453	97.307	97.496	97.345	98.063	99.077	100.07	99.164	97.736	97.885	98.944	98.199	97.489	98.057	98.136	97.891	97.104	97.69	95.986	97.517	97.458	98.439	99.576	98.591	99.319	96.844	96.301	98.363	99.377	97.57	96.87	97.393	98.501	99.27	98.047	97.577
106.01	105.01	106.41	103.06	104.83	105.36	106.88	105.4	105.55	105.41	103.87	105.78	107.18	105.8	106.24	106	105.21	105.96	104.96	105.52	104.67	104.81	105.98	106.73	105.17	107.08	105.24	105.61	107.41	105.98	105.03	106.17	106.3	105.16	105.6	104.05	105.19	106.45	106.42	104.59	104.25	105.11	106.27	105.74	104.6	106.5	105.83	105.14	105.31	105.5
105.19	104.81	106.27	106.01	107.11	106.46	105.13	105.31	106.16	105.69	104.03	105.55	105.16	105.11	106.67	105.24	104.83	104.63	106	107.01	105.12	104.89	105.13	105.42	106.9	106.19	107.49	105.47	106.68	104.68	105.49	105.42	104.55	106.15	105.17	106.15	106.03	104.69	106.45	105.31	106.56	107.25	106.99	105.26	106.88	105.54	105.95	104.8	104.93	106.35
108.47	107.98	106.45	107.62	109.59	109.35	108.24	107.37	107.51	107.31	107.89	108.64	107.12	108.88	107.89	108.92	107.64	107.37	108.31	107.14	109.69	106.78	109.23	109.78	109.71	107.55	106.84	108.39	110.31	107.81	108.6	107.74	108.81	108.54	107.85	107.06	107.34	106.84	109.23	107.14	108.08	108.65	110.23	109.89	108.94	108.2	109.85	108.46	107.08	107.35
97.392	98	97.862	98.079	97.133	97.978	99.436	97.299	98.784	97.769	97.25	96.812	97.738	97.93	98.635	98.33	96.632	98.302	98.127	96.632	97.823	98.401	98.464	99.077	98.171	97.184	97.916	97.309	98.005	98.803	97.511	98.585	98.098	97.662	99.656	97.844	96.824	98.578	98.907	98.054	98.578	98.253	97.277	98.589	98.538	98.197	97.798	96.924	98.983	99.747
106.12	105.5	105.04	105.08	106.03	104.53	106.2	106.97	104.86	105.26	105.67	106.04	105.83	105.86	105.66	104.41	105.52	105.21	105.32	104.57	105.53	106.44	106.47	104.5	105.83	107.27	106.7	105.53	106.12	106.7	104.77	105.95	104.23	104.76	105.32	104.77	104.31	106.75	104.26	105.9	105.82	104.32	105.66	105.25	106.9	105.96	106.58	106.26	106.04	105.43
107.21	108.51	107.87	108.72	107.99	107.42	108.55	108.65	108.95	109.15	107.98	107.74	106.63	107.69	108.12	108.1	108.63	108.96	109	109.02	105.86	108.56	108.41	108.56	107.35	108.12	108.93	108.08	109.04	108.44	108.33	108.98	109.61	106.45	106.89	108.2	107.69	108.84	109.65	108.66	108.05	109.55	108.07	106.95	106.99	108.61	106.75	109.16	107.89	109.88
104.21	104.05	105.58	106.14	104.39	105.7	105.67	104.66	105.58	105.95	105.39	104.61	106.57	106.68	104.74	104.99	106.34	105.18	104.34	107.11	105.42	106.99	105.3	104.56	105.04	105.01	105.94	105.7	107.11	106.04	107.13	104.3	105.21	107.83	106.43	105.65	105.51	107.1	106.95	106.23	106.37	105.54	106.39	104.8	105.85	106.54	105.2	105.76	105.9	105.11
108.32	108.12	107.82	106.8	108.96	108.52	108.26	108.96	107.08	109.02	108.13	108.9	108.63	107.63	107.98	110.04	107.42	107.77	107.75	106.98	108.39	108.48	108.4	109.4	106.72	108.13	108.04	108.28	108.38	108.7	108.05	108.15	108.5	108.75	109.73	107.42	108.84	109.01	107.62	107.49	107.45	107.92	108.26	107.53	107.35	108.93	106.8	108.55	108.22	107.4
105.75	106.2	105.48	106.52	106.89	108.84	106	106.78	105.7	104.4	105.49	106.27	105.29	105.52	105.07	106.09	106.7	103.69	104.44	106.37	106.93	105.46	105.08	106.27	104.82	105.57	106.76	105.32	106.92	106.21	105.52	106.67	105.09	106.89	106.52	105.43	107.32	105.1	105.42	105.6	105.76	105.98	105.89	106.8	106.55	105.87	104.98	105.75	105.67	106.98
104.84	107.06	106.36	105.36	105.59	106.01	106.24	106.28	104.83	105.34	104.39	105.64	105.63	105.5	107.53	105.68	106.73	104.65	104.98	103.8	106.08	103.58	105.29	105.54	106.18	105.77	105.59	104.74	105.63	104.3	106.38	104.42	105.59	107.19	104.24	103.95	106.65	106.65	105.74	104.77	104.57	106.43	105.97	106.33	104.94	105.97	104.79	104.72	105.18	104.6
105.83	105.58	106.24	106.4	104.79	106.04	104.23	107.33	105.87	105.4	105.98	105.94	105.73	104.08	104.54	105.17	106.64	105.38	105.62	106.56	103.29	104.93	106.6	105.72	105.84	105.44	104.76	104.94	106.31	105.4	106.76	105.98	106.42	104.68	106.71	104.1	105.23	105.06	106.15	106.27	105.69	104.91	104.61	105.79	104.95	105.88	105.04	103.76	104.6	106.66
110.17	110.61	110.58	110.03	110.15	109.11	110.66	110.48	109.48	110.31	108.01	110.6	109.59	109.75	110.27	110.32	110.76	110.53	109.08	110.13	109.71	111.71	110.23	109.17	110.59	110.32	109.42	110.11	111.73	110.3	110.88	110.84	109.65	110.26	110.72	110.02	109.34	110.04	110.83	110.03	110.99	110.89	111.18	110.54	110.01	110.21	109.91	110.89	110.46	110.03
107.42	106.08	105.33	106.52	105.61	106.6	104.86	104.88	106.13	104.27	104.29	105.01	104.37	104.74	104.33	103.71	105.08	104.21	106.71	105.46	106.38	106.38	105.42	105.26	106.43	104.58	105.68	106.01	106.09	105.97	105.23	105.38	105.32	106.82	105.18	105.57	105.57	104.72	105.46	105.7	106.1	106.52	105.09	106.01	106.57	105.1	106.33	105.24	104.68	103.65
98.766	98.101	98.611	98.513	97.588	98.833	98.399	98.525	99.368	100.53	98.567	98.566	99.066	98.99	100	98.345	99.214	99.013	97.784	99.723	98.109	98.855	99.173	100.01	99.357	98.556	99.291	97.675	97.473	97.926	98.373	97.78	99.239	99.693	99.757	98.153	98.231	98.322	98.489	98.231	99.521	99.521	98.337	97.166	97.676	97.493	99.918	98.929	97.714	98.125
110.09	111.34	110.22	110.38	110.55	111.39	109.11	110.5	109.51	111.77	110.19	111.14	110.36	110.58	110.06	111.78	110.47	112.06	109.84	109.83	111.71	110.57	108.63	109.9	110.86	111.75	109.81	110.42	109.31	111.25	109.6	111.47	110.39	109.3	111.59	110.65	111.08	111.34	109.97	109.7	109.21	109.5	109.78	109.68	110.83	110.39	111.36	110.19	110.98	109.48
105.49	104.77	105.52	106.5	105.06	105.99	106.38	106.2	106.13	104.3	106.32	105.75	104.21	106.29	107.44	104.8	105.94	105.53	106.19	105.23	105.97	105.81	104.75	105.41	105.98	107.41	106.19	104.63	104.61	106.39	106.18	106.02	105.11	105.64	105.75	105.31	106.22	107.11	106.11	105.7	106.34	106.42	104.93	105.98	106.11	105.07	104.35	107.11	106.01	104.81
103.12	102.28	103.31	103.29	102.53	102.52	102.88	102.94	103.57	102.3	103.59	102.42	101.35	103.11	102.04	103.68	103.08	104.43	101.34	103.01	103.48	101.54	104.36	102.38	102.34	103.03	102.29	101.49	101.02	102.71	102.65	100.7	101.25	102.75	103.47	101.43	103.1	103.24	101.51	102.47	100.45	102.27	103.78	103.01	101.76	102.82	101.69	103.75	103.31	102.97
97.743	98.662	98.871	96.664	97.889	98.947	97.553	98.754	97.709	97.944	97.95	96.988	97.669	98.723	98.251	97.571	97.575	97.981	98.023	98.149	97.587	99.242	99.41	99.694	97.863	98.689	98.842	97.922	99.197	98.028	98.336	99.607	98.053	98.116	98.572	98.798	98.905	97.124	97.926	97.582	97.255	96.093	98.552	98.126	97.734	97.146	99.857	97.129	97.791	97.768
97.617	98.285	98.583	99.449	96.212	97.347	96.573	97.395	99.492	97.177	98.388	98.099	97.517	97.288	97.531	97.883	98.106	97.357	98.22	98.275	99.093	98.137	97.531	98.062	97.5	97.141	98.414	97.745	97.756	98.195	96.739	97.259	96.574	97.668	99.458	98.131	97.805	98.398	99.458	97.513	99.115	98.392	97.022	96.531	96.956	97.947	96.524	96.957	97.984	97.85
106.11	106.23	106.47	106.67	105.7	104.21	106.75	106.88	106.35	105.71	107.14	105.52	106.52	105.7	105.32	106.02	106.51	106.33	106.86	105.97	106.79	106.69	107.43	106.62	105.42	106.28	106.68	105.66	108.06	106.74	106.51	105.75	105.05	106.42	105.9	105.23	107.58	105.59	107.33	106.65	107.77	108.21	106.4	103.89	107.34	107.83	106.51	105.1	107.44	106.17
108.32	106.54	106.43	106.56	107.18	106.35	107.09	105.84	104.42	107.99	106.35	105.78	106.49	107.09	106.58	105.81	105.01	106.27	106.14	107.23	108.23	106.59	105.74	105.68	106.79	106.69	106.77	107.97	106.12	107.52	107.72	106.83	106.43	106.62	106.69	107.58	106.01	106.07	106.96	105.96	107.48	105.67	107.14	106.87	106.82	106.58	106.13	106.98	106.99	106.38
100.87	100.53	99.625	100.43	101.3	101.15	101.53	101.13	100.2	100.29	99.883	100.79	100.98	101.59	99.684	99.379	99.674	101.11	100.71	99.614	98.89	99.267	100.67	100.69	100.24	100.38	101.45	101.53	99.974	100.65	99.826	99.68	100.04	100.7	101.26	100.55	101.85	101.01	100.23	101.64	100.76	100.34	101.83	100.08	101.03	98.592	100.52	100.98	101.18	99.998
107.12	107.6	107.45	106.51	106.88	106.91	105.83	107.42	106.87	107.21	105.26	106.41	105.42	108.37	107.35	107.02	104.27	106.25	107.62	107.32	107.27	106.26	104.83	107.94	107	106.51	107.14	106.51	108.37	107.12	107.87	105.96	105.42	106.85	106.66	106.19	107.24	106.01	105.84	106.64	104.88	106.49	106.25	106.67	106.53	105.89	106.64	106.22	107.1	107.43
110.73	108.69	108.65	108.82	107.8	109.08	109.39	107.53	108.4	108.37	109.51	108.28	108.66	106.17	108.5	107.21	107.83	107.18	107.33	107.75	108.58	108.73	108.13	109.2	108.57	107.31	108.83	109.38	107.77	108.56	109.75	109.19	109.29	109.29	108.49	108.53	108.46	108.79	109.27	109.17	108.41	108.67	109.94	110.29	106.77	108.47	108.1	106.42	108.93	110.29
106.99	105.59	104.79	106.18	104.44	103.83	106.18	104.08	106.3	106.92	105.55	106.03	105.8	106.24	105.74	104.55	106.08	105.18	105.9	105.27	107.49	106.41	105.2	104.6	105.47	104.06	106.32	106.1	104.76	105.83	106.54	105.86	105.09	106.16	107.24	106.7	105.06	105.73	106.99	106.62	106.56	105.69	105.63	105.78	106.93	105.16	107.66	105.16	103.69	105.11
108.93	111.24	111.46	111	108.89	110.95	110.49	109.53	110.29	109.46	111.83	108.97	111.06	109.03	109.56	110.47	109.24	109.94	110.29	110.21	108.67	110.22	110.67	109.82	111.07	110.94	111.13	110.42	110.97	110.77	109.74	111.43	109.53	112.53	110.31	112.66	108.64	108.96	109.03	109.52	111.57	110.02	111.03	111.3	110.47	110.76	109.01	109.37	111.33	109.62
105.53	107.48	107.98	108.17	107.97	108.44	107.44	106.36	107.3	107.35	108.18	108.09	108.1	107.5	107.27	107.49	107.5	107.08	108.46	107.58	107.98	108.26	106.66	106.72	106.98	107.84	107.85	107.27	106.93	109.22	107.31	108.71	107.93	107.65	106.24	106.17	107.96	107.85	108.42	108.6	107.98	106.32	107.36	107.39	108.13	107.56	107.66	106.93	106.26	107.5
97.911	97.548	99.23	99.421	97.565	96.692	99.208	98.16	97.6	98.883	98.096	96.917	99.087	97.755	98.525	97.834	97.315	97.416	97.674	98.382	98.159	99.407	98.452	97.312	97.568	98.905	99.043	97.383	97.711	98.894	98.132	96.973	99.234	97.027	97.401	98.776	98.916	98.146	98.067	97.422	97.807	98.084	97.177	99.135	98.035	98.881	98.414	97.759	98.322	99.253
100.09	100.6	100.09	100.51	101.25	100.15	102.5	101.19	100.61	99.842	99.637	99.526	99.627	100.91	101.52	99.88	100.84	100.61	99.809	102.44	100.61	100.19	99.654	100.74	100.13	101.94	101.96	101.08	101.57	100.71	100.32	101.53	99.584	101.32	102.4	100.78	99.854	101.82	100.64	101.81	100.99	101.8	100.31	101.04	99.639	101.74	101.1	100.29	101.39	99.556
108.13	107.07	108.32	107.44	107.9	107.72	109.32	108.16	106.82	108.17	108.45	109.1	109.7	107.73	109.17	108.18	107.54	108.93	105.8	109.02	107.3	107.27	107.68	109.15	108.14	107.23	108.06	108.52	110.03	106.54	109.03	108.14	108.81	107.71	106.9	109.76	109.57	108.31	109	108.84	107.73	108.55	107.8	107.01	108.17	107.13	109.19	107.66	109.9	107.84
106.26	105.35	105.1	105.87	107.24	107.68	105.76	105.81	106.91	106.5	106.98	106	107.02	106.55	107.93	107.15	105.55	104.2	107.64	106.67	107.12	107.91	106.35	107.42	106.68	106.38	107.33	105.34	108	107.19	108.27	106.71	107	105.6	106.43	106.17	105.41	107.73	107.81	106.72	106.23	105.26	106.43	107.36	106.01	104	106.27	107.4	106.26	106.04
107.41	108.33	108.46	108.46	108.12	107.63	107.45	109.43	108.77	109.37	107.79	108	109.62	107.67	107.68	108.05	109.94	107.59	110.4	109.27	108.28	107.71	107.81	108.49	107.27	108.35	107.53	109.85	108.13	108.55	108.25	109.85	109.24	108.13	109.08	108.09	108.22	108.11	107.1	107.96	109.73	108.39	107.72	107.77	107.83	107.1	109.41	108.8	107.26	106.86
106.28	106.73	105.75	104.63	105.99	105.91	106.33	106.7	106.17	104.69	105.52	108.47	106.64	105.45	106.48	106.33	107.43	107.72	107.44	106.2	105.83	106.45	107.51	106.51	106.17	106.13	106.91	106.97	107.08	106.07	106.83	105.01	105.54	106.91	106.78	106.73	106	107.14	106.93	106.55	106.82	104.92	109.14	105.29	106.83	107.29	106.01	107.98	106.18	106.18
106.09	104.15	105.71	105.39	106.07	106.37	105.64	105.49	106.29	106.12	105.01	106.31	107.47	104.1	105.36	104.75	104.8	105.15	107.29	107.82	105.33	105.92	106.12	105.46	105.55	105.93	105	105.17	105.83	106.61	105.95	105.7	105.31	106.97	103.66	103.67	105.76	104.42	106.26	105.1	105.58	106.43	106.37	104.99	104.53	104.09	106.16	105.58	105.22	106.6
106.37	107.91	106.25	107.91	107.63	106.96	108.29	107.36	107.77	107.74	106.45	106.73	109.08	107.98	105.55	108.92	108.38	109.7	107.54	107.35	107.33	108.06	106.74	107.19	107.88	108.08	108.87	107.77	105.15	107.13	107.21	107	107.59	107.44	107.14	107.07	106.54	109.94	107.63	106.5	108.58	108.1	107.36	107.43	108.34	107.47	107.71	107.98	106.81	106.11
105.53	106.35	105.41	105.88	106.58	105.11	106.55	104.95	103.82	105.68	105.54	104.93	106.18	105.74	107.48	106.05	105.23	105.17	106.16	105.14	105.65	105.8	105.65	105.52	104.58	105.43	106.09	106.29	105.87	104.76	105.11	105.42	106.49	106.56	106.55	105.79	104.39	105.96	104.66	106.91	105.78	106.38	106.4	107.08	105.5	105.51	106.02	106.13	105.7	106.28
106.14	104.17	105.66	106.56	104.19	106.51	105.15	105.42	105.69	105.89	105.37	105.12	104.53	104.92	105.06	105.64	104.76	104.8	105.02	105.98	104.58	106.74	106.21	105.93	104.61	105.5	104.85	104.8	105.38	105.57	106.4	106.02	105.67	105.81	104.48	105.7	105.43	106.55	104.4	104.57	105.06	105.7	105.32	105.77	106.24	104.82	108.84	106.36	105.28	104.54
105.29	106.08	105.66	105.85	105.28	106.79	106	105.23	104.83	106.23	105.74	106.04	105.86	105.28	105.26	105.51	105.48	105.8	106.73	104.6	106.62	104.54	104.96	104.84	106.2	105.68	106.41	105.23	105.52	105.8	104.54	104.2	105.19	104.55	105.56	106	105.41	105.19	106.48	106.61	106.16	104.68	104.52	105.89	105.83	105.72	106.3	105.76	104.79	106.08
106.9	106.61	105.64	106.71	104.03	105.89	106.24	106.27	105.83	106.38	107.09	105.22	105.51	104.69	105.88	106.49	107.3	106.05	104.48	106.55	104.12	105.2	106.18	106.73	105.63	106.79	106.18	105.33	107.66	106.1	104.85	106.08	105.1	106.82	106.48	107.49	103.61	105.32	106.32	105.66	107.19	104.42	104.93	104.75	106.49	106.06	107.08	105.84	107.48	106.54
104.41	106.16	105.1	106.78	105.79	104.06	106.56	105.4	107.66	106.65	106.93	105.62	104.76	105.85	106.13	105.61	105.83	106.99	105.73	106.3	107.16	105.25	105.5	106.09	106.78	105.22	106.02	104.5	106.66	107.7	106.32	106.7	105.07	105.99	104.32	106.21	105.62	104.96	105.9	105.92	106.67	106.84	105.94	105.78	106	107.4	106.38	105.73	105.8	106.26
107.78	106.72	108.18	107.54	107.99	109.48	109.4	108.69	109.38	107.58	108.46	107.58	108.78	107.04	108.47	107.93	107.84	109.07	109.05	108.93	109.14	107.94	107.31	108.37	107.07	106.77	108.51	108.88	108.45	108.16	108.86	107.06	106.49	109.11	107.62	108.03	108.96	108.88	108.36	108.69	107.32	108.82	107.43	109.79	109.1	108.91	106.4	107.89	108.39	108.81
106.07	106.14	104.98	106	106.67	106.02	105.65	105.03	103.15	106.15	105.66	106.71	106.6	106.95	106.52	105.7	105.47	106.46	106.37	105.83	104.22	105.71	107.58	107.22	107.36	104.65	106.21	105.9	107.09	106.32	104.01	105.49	106.16	105.32	105.44	105.3	105.83	104.12	109.2	106.08	106.68	105.99	106.37	107.11	104.14	104.7	107.09	105.49	106.31	106.93
97.093	98.039	98.018	97.982	97.773	97.585	98.723	97.811	97.312	98.446	98.442	98.99	98.306	98.388	99.687	99.178	97.632	99.226	98.926	97.15	98.918	97.958	98.022	99.185	97.164	98.622	97.948	98.558	98.021	98.491	97.477	97.642	98.16	97.43	97.114	97.774	97.564	98.329	97.33	97.692	97.382	98.349	99.093	97.431	98.163	97.624	97.2	98.935	99.058	98.463
98.859	97.225	97.666	99.694	99.286	97.977	99.084	98.677	97.636	98.369	96.732	98.917	97.319	98.56	98.831	98.331	97.037	97.759	98.675	99.537	98.389	98.221	99.216	99.687	97.975	97.82	98.477	98.876	98.327	96.437	97.998	99.44	98.823	100.02	98.905	98.559	97.492	96.817	97.477	99.553	99.566	98.603	99.161	95.935	98.639	98.209	98.855	98.957	97.152	98.443
106.34	106.02	105.88	106.62	105.84	106.25	105.32	106.69	105.98	104.58	105.09	105.89	105.57	104.9	106.66	104.16	104.69	106.01	105.5	105.85	105.35	106.4	104.95	106.38	106.51	104.17	105.24	106.21	106.48	106.2	106.1	107.11	105.32	106.55	105.1	105.53	106.15	105.92	105.29	106.11	105.74	104.73	106.08	104.08	104.67	106.16	106.62	105.93	106.29	105.22
101.5	99.801	101.88	99.185	101.13	99.837	100.59	99.869	98.948	101.16	102.41	100.01	99.47	101.6	101.13	102.21	99.138	100.58	101.7	100.75	99.924	99.795	99.921	101.92	99.37	100.45	99.657	101.17	100.92	99.791	100.48	102	100.2	99.845	99.905	102.21	101.45	99.901	100.37	99.201	101.09	99.148	101.02	100.47	101.54	99.132	100.5	100.45	101.75	100.56
105.1	104.11	105.2	105.51	105.25	106.6	105.64	104.34	105.61	105.46	104.69	104.39	104.74	106.2	104.57	104.7	104.83	105.33	105.96	105.54	104.33	104.75	106.73	104.98	106.57	105.23	105.59	104.49	105.91	106.97	105.45	104.09	106.95	106.51	106.47	104.96	105.92	104.52	106.55	105.51	105.93	104.97	106.5	105.13	104.83	107.08	104.79	104.47	106.11	105.4
107.36	109.72	108.26	108.26	108.8	108.63	107.03	107.57	109.22	107.98	107.38	109.16	107.51	107.36	107.35	107.63	109.03	107.29	105.79	109.36	107.55	106.9	108.9	108.45	108.73	108.51	108.56	108.75	106.82	109.07	107.24	107.8	108.17	109.73	107.48	107.96	106.01	108.67	107.05	108.74	108.13	108.49	107.31	108.38	107.24	107.52	108.74	106.55	108.26	107.88
108.56	105.46	107.42	108.21	105.85	106.28	107.35	106.59	106.06	106.52	106.18	106.7	104.19	106.12	104.35	105.38	105.7	106.46	106.56	104.8	105.87	106.21	106.43	105.52	106.7	106.34	108.45	105.85	107.91	106.93	107.29	106.6	106.58	104.81	105.81	107.86	106.54	107.84	105.58	107.61	106.64	107.03	105.54	107.12	106.45	107.38	106.71	106.84	106.32	104.74
109.8	107.8	107.54	108.12	108.28	107.76	109.6	107.47	109.84	108.7	108.27	108.03	110.1	108.53	108.95	107.76	108.72	107.4	106.93	108.53	109.17	109.31	109.18	109.12	108.28	108.54	109.16	106.91	107.58	107.52	106.99	108.56	107.71	107.5	108.06	108.52	108.94	109.71	108.57	108.54	108.01	108.18	109.48	109.07	107.59	108.16	106.95	108.22	108.59	106.65
98.956	96.887	98.681	97.631	96.995	96.861	97.901	97.887	98.603	98.89	97.843	99.202	98.14	97.454	98.007	96.9	98.488	97.686	97.224	98.21	98.955	97.829	98.164	98.443	98.346	97.847	96.41	98.605	97.163	97.877	98.227	98.066	98.039	96.679	99.677	98.663	97.601	97.067	98.482	97.637	98.067	97.499	97.449	100.98	97.307	98.034	98.414	97.827	97.822	96.706
107.5	107.24	107.1	109.88	107.66	107.05	109.09	107.62	107.85	108.63	108.85	107.19	109.99	108.23	108.33	107.24	108.12	107.94	108.86	108.26	107.99	108.97	107.42	107.78	108.55	108.73	108.66	107.91	108.32	108.37	108.55	108.65	106.77	108.5	108.46	108.2	107.83	107.71	109.75	109.07	108.11	108.66	108.7	107.76	107.57	108.79	108.92	107.26	108.78	108.33
106.06	106.83	107.77	106.17	106.51	105.66	106.48	105.99	107.51	105.04	105.98	106.09	106.26	105.86	105.42	108.05	106.21	108.11	105.19	108.65	104.55	105.71	106.21	105.72	106.54	107.08	106.98	107.31	104.81	105.75	107.35	106.69	105.27	106.01	109.39	107.01	108.13	106.36	104.74	107.57	107.08	105.76	105.55	106.78	105.05	105.67	107.3	106.57	107.28	105.25
109.31	107.97	109.68	108.73	109.18	108.15	109.01	108.11	108.82	110.21	108.18	109.97	108.3	107.33	107.3	109.12	107.09	108.74	109.29	107.63	108.22	107.09	107.9	107.72	108.99	109.51	109.71	108.07	109.15	109.08	108.31	109.14	107.35	108.26	108.19	108.59	107.89	107.44	107.75	108.11	107.75	108.48	107.97	108.94	108.76	107.14	109.12	109.75	110.56	109.18
98.248	97.658	98.832	100.55	98.533	99.076	98.906	99.981	98.991	98.924	99.043	99.288	98.922	99.328	97.727	97.743	99.216	97.96	99.434	98.502	98.795	98.611	98.736	97.42	98.773	99.072	99.111	98.994	99.885	98.685	97.936	97.676	98.434	99.137	100.22	98.335	101.2	98.772	97.8	99.341	99.535	97.699	99.267	99.004	99.284	98.262	99.185	98.09	97.584	100.43
106	105.71	105.31	107.2	105.87	104.9	105.28	105.28	105.61	105.08	105.25	105	104.82	105.76	106.26	106.17	105.37	104.63	105.38	105.49	105.81	104.28	106.03	104.46	105.78	106.09	105.16	106.12	106.3	105.42	106.17	104.7	105.87	107.37	105.36	105.85	107.83	106.65	104.95	105.47	106.25	105.81	105.34	105.51	105.96	107.67	106.58	106.5	105.48	105.93
105.72	105.66	106.23	105.2	106.7	106.63	105.48	106.14	105.88	106.6	106.89	104.51	105.61	105.29	106.08	104.38	104.68	106.88	106.71	105.49	107.16	105.83	106.26	106.81	106.83	104.74	105.16	105.99	104.86	106.93	106.15	105.6	105.69	106.51	105.76	104.1	105.17	107.21	106.16	106.32	106.33	106.01	106.41	106.2	104.48	105.03	106.38	105.5	104.67	104.92
99.052	99.682	98.602	99.071	98.145	99.326	100.85	98.881	98.28	99.527	98.702	99.69	99.567	98.213	97.165	99.349	98.074	98.497	97.966	98.508	98.969	99.404	99.239	98.743	98.502	99.085	98.974	97.395	97.704	98.556	99.788	99.607	99.338	98.949	97.753	97.002	99.035	98.924	96.415	98.508	98.677	100.17	98.085	100.57	100.33	98.339	99.042	99.605	99.551	99.08
106.38	103.22	105.71	104.91	107.31	104.37	105.69	105.22	105.56	105.41	106.11	106.62	105.14	106.43	105.2	105.75	107.06	106.45	107.1	104.24	105.54	105.66	106.2	106.09	104.69	106.59	105.9	106.56	106.3	106.59	105.47	105.35	106.08	105.65	106.93	106.47	105.72	105.62	106.3	105.05	106.37	105.39	106.69	106.33	106.18	105.85	104.81	105.85	105.87	106.59
107.08	108.29	108.1	107.12	108.54	107.19	108.42	109.72	108.63	108.45	106.14	107.09	107.82	108.71	109.04	109.24	108.04	106.34	108.5	107.49	105.91	108.92	108.72	108.91	107.7	108.15	108.21	108.02	108.59	108.16	107.92	107.19	109.74	108.35	107.71	107.64	108.88	106.23	109.27	106.99	105.64	108.33	107.79	107.03	107.15	108.41	109.04	108.92	107.34	107.77
105.71	106.84	106.21	105.97	106.46	103.71	105.5	106	106.04	107.27	107.7	104.9	107.47	105.16	106.51	106.95	105.89	106.67	105.94	106.82	105.95	106.08	107.39	106.93	106.61	107	106.27	106.1	107.21	104.78	106	106.91	106.71	106.31	107.43	107.05	107.5	105.67	106.65	107.21	107.07	105.91	105.5	107.56	106.75	106.63	105.84	106.77	104.62	106.34
109.35	108.42	108.91	108.8	108.63	108.53	109.97	107.84	109.66	107.28	109.19	107.23	108.67	109.75	108.65	110.6	110.23	107.94	108.85	108.78	106.89	106.83	109.7	108.58	109.64	107.93	107.85	107.87	106.82	108.62	108.36	107.03	108.3	107.66	109.88	109.05	107.82	108.48	109.25	109.09	107.39	108.02	110.27	108.15	108.18	109.4	109.4	107.13	107.2	109.73
100.59	101.14	100.71	100.66	100.73	100.2	99.851	99.783	99.988	100.86	100.82	101.12	100.18	100.06	100.64	102.63	98.319	99.915	101.9	100.28	102.73	99.958	100.38	101.44	100.75	100.58	100.22	99.317	102.03	102.08	100.51	98.819	100.58	98.614	100.69	101.72	103.18	99.259	101.52	100.69	99.875	100.17	100.24	101.56	99.868	99.826	101.03	100.53	101.65	100.62
109.43	108.43	108.36	107.1	107.56	108.89	106.32	108.93	108.96	108.25	107.66	108.2	108.24	109.3	108.13	108.02	110.2	109.29	108.15	109.4	107.36	107.95	108.81	108.48	107.91	107.38	106.8	108.79	110.05	107.85	109.36	108.81	107.42	107.91	108.38	109.83	110.24	108.28	108.53	108.03	108.9	109.84	108.54	107.92	108.89	109.17	109.07	108.71	106.8	109.55
107.6	108.93	108.23	106.95	106.89	109.54	109.23	107.25	108.42	109.49	107.39	109.67	108.22	108.09	108.94	109.33	108.7	107.72	108.09	108.3	107.42	108.7	107.95	108.52	108.22	108.35	108.89	107.41	107.95	107.45	108.08	109.2	109.67	107.61	107.48	109.24	108.56	108.49	109.3	108.22	108.49	108.75	109.1	106.29	107.38	107.89	107.82	108.78	107.43	108.82
106.78	107.07	106.44	106.88	106.83	108.78	105.4	106.37	106.42	104.81	106.02	105.86	105.72	107.11	106.2	106.92	107.33	105.98	107.09	106.37	106.52	105.2	107.87	106.78	105.11	105.1	107.07	106.19	106.02	106.27	108.04	104.48	106.17	106.52	105.62	105.69	105.38	104.29	105.07	105.2	107.48	108.29	108.5	106.33	106.39	104.63	105.8	106.1	105.34	107.98
111	110.94	109.82	111.52	109.72	111.12	112.1	110.44	110.78	111.66	109.59	110.1	111.53	109.61	111.04	110.05	109.07	109.94	111.39	109	109.79	110.15	111.74	109.67	111.14	110.91	110.53	110.45	110.97	110.96	111.11	109.65	111.65	110.23	109.89	109.29	109.68	110.24	111.5	109.53	111.27	110.58	110.89	109.98	110.84	108.79	110.44	110.73	109.87	109.6
105.74	105.86	105.71	106.5	107.26	105.4	106.74	105.7	105.3	105.13	106.99	105.72	105.36	105.84	105.59	105.79	106.37	107.04	104.29	105.8	105.21	106.27	106.26	104.74	106.17	104.68	105.56	106.78	104.97	104.77	104.96	104.84	106.03	105.92	105.4	104.01	105.14	105.05	106.48	104.69	104.8	103.92	106.06	106.04	106.27	107.99	107.01	106.18	107.15	107.02
100.34	100.29	99.949	101.55	101.9	100.84	100.73	101.92	100.52	101.22	101.09	100.64	99.233	100.22	100.18	98.794	102.15	99.739	100.75	100.88	101.99	100.68	99.621	100.3	101.85	100.8	99.303	99.793	100.74	100.18	99.843	100.24	102.67	99.531	99.781	99.247	100.09	99.699	101.08	102.23	100.85	101.14	100.05	100.42	100.92	99.028	100.98	100.18	100.47	100.87
107.24	106.69	105.35	105.45	106.31	105.52	107.83	106.08	108.17	106.82	107.43	106.54	106.19	105.56	107.28	104.95	107.41	104.72	107.18	105.67	107.61	106.87	107.3	107.49	105.64	106.34	105.43	105.51	108.27	106.86	107.17	107.16	107.21	106.63	106.2	106.35	106.89	104.76	105.91	107.27	106.3	106.26	106.56	108.29	105.06	104.89	105.5	106.84	106.12	106.72
97.154	96.936	98.33	98.234	99.472	98.919	99.274	99.026	98.173	97.563	96.508	97.683	98.777	97.312	97.527	98.183	97.288	96.303	97.166	97.931	98.549	97.616	98.597	98.123	99.028	98.248	97.961	98.733	96.771	98.306	98.398	97.798	96.927	97.838	97.335	98.706	96.558	98.343	97.22	99.431	96.995	98.022	96.323	98.572	97.555	98.98	99.624	99.539	99.117	98.539
98.122	98.897	96.874	97.509	97.633	98.888	97.267	95.998	97.178	97.854	98.342	100.15	96.535	97.116	97.097	97.031	97.915	98.785	98.301	97.778	97.18	97.755	98.777	98.345	97.877	96.813	99.729	98.777	98.418	97.572	96.585	98.839	97.229	98.474	98.39	98.314	98.62	99.111	97.27	97.425	97.651	97.005	98.102	99.975	98.939	97.674	97.457	99.319	99.057	97.201
105.63	105.78	105.54	106.06	106.02	105.04	105.91	103.62	106.38	107.02	105.81	106.28	105.5	105.75	104.56	104.65	105.52	105.95	108.2	105.98	106.28	104.17	103.92	104.24	105.73	104.01	105.4	104.6	104.41	105.99	106.12	105.37	106.24	107.55	106.16	105.75	105.84	105.91	105.65	105.59	105.68	104.59	107.07	104.07	105.82	105.9	107.12	104.43	105.16	106.07
98.291	99.052	99.412	98.914	98.685	98.761	97.884	98.413	98.695	99.92	98.467	96.955	99.889	99.621	99.667	99.108	100.62	97.211	99.634	98.436	98.99	99.236	99.796	102.14	99.284	98.179	98.872	99.357	99.119	100.22	97.273	99.757	98.468	97.845	98.208	98.606	99.156	97.875	98.214	98.089	99.851	99.808	99.565	98.269	99.453	98.709	99.783	97.668	100.41	97.407
108.18	108.23	108.26	108.94	108.11	108.09	106.45	108.61	109.13	107.77	107.63	108.44	106.66	107.5	107.21	108.86	108.5	108.36	107.89	107.38	109.15	107.03	108.37	109.08	108.65	109.55	109.2	107.73	109.47	108.61	108.12	109.48	107.94	109.28	108.04	108.13	109.2	107.93	109.16	109.1	107.84	109.51	106.57	109.73	108.34	109.13	108.79	109.45	106.99	108.98
108.07	108.34	108.94	108.25	106.84	108.99	107.97	108.35	108.48	108.66	110.25	109.51	109.87	107.19	107.55	109.25	107.46	108.12	108.25	108.08	107.9	108.41	107.81	107.8	109.04	109.11	107.55	107.78	109.69	108.82	107.86	107.29	108.75	108.2	108.19	109.78	108.38	109.91	108.08	109.38	107.03	107.62	108.25	108.67	108.36	108.56	108.5	107.25	108.53	108.66
108.27	108.2	107.83	107.61	108.37	108.13	107.57	108.98	107.01	107.81	107.95	109.09	106.26	106.57	108.32	108.45	108.5	108.77	107.65	106.93	107.79	106.79	107.88	108.97	107.79	107.55	106.84	108.15	107.11	109.49	107.21	107.77	107.92	108.14	106.71	107.73	108.18	107.31	108.87	108.11	109.31	107.81	109.13	106.88	107.3	108.55	107.13	108.13	108.2	108.85
105.61	108.03	105.5	106.9	105.03	107.97	105.05	105.58	104.34	106.73	106.73	106.71	106.83	105.88	105.77	104.92	105.66	106.13	105.5	105.47	105.76	105.33	106.79	107.31	106.27	104.99	106.14	106.72	105.66	106.81	105.9	104.85	106.19	105.69	105.09	106.9	107.3	107.53	106.83	105.99	106.03	106.26	106.03	106.12	104.77	105.65	105.72	105.95	106.72	107.29
98.619	99.16	99.007	98.681	98.565	98.695	97.335	98.134	98.27	97.476	96.966	97.709	98.354	99.069	99.341	97.392	98.1	98.078	96.895	97.82	100.22	99.084	98.841	98.537	96.392	97.047	97.92	99.453	96.82	98.591	97.721	98.594	98.34	98.55	99.954	98.318	100.05	97.005	97.207	98.934	98.442	97.903	96.843	98.514	99.154	98.279	98.305	98.093	97.855	97.578
99.42	98.233	99.018	97.619	98.742	99.651	98.657	97.697	98.774	99.024	98.54	99.459	98.929	97.089	98.51	98.191	99.537	97.325	99.214	99.042	98.592	98.192	98.128	97.583	98.64	99.565	97.346	99.458	100.77	99.853	100.17	99.949	99.382	98.028	97.869	99.061	98.903	98.7	99.428	100.12	98.984	98.58	97.772	97.723	98.583	97.964	99.853	98.592	98.534	98.973
105.63	106.51	106.9	106.03	105.55	104.47	106.99	105.46	107.02	106.36	105.26	105.55	106.79	103.78	106.68	104.93	105.16	105.28	106.02	107.35	103.96	105.59	105.4	105.18	103.74	106.93	104.29	104.67	106.03	106.68	105.8	104.29	106.04	106.48	105.95	107.48	105.9	104.88	104.86	106.33	104.74	105.84	104.88	105.64	105.41	107.5	106.23	105.68	103.82	106.13
97.397	98.157	98.415	98.029	98.111	98.809	97.416	97.009	97.733	98.849	97.949	97.844	97.66	99.468	97.422	97.838	97.691	98.376	98.501	97.96	97.929	98.017	99.297	98.316	98.08	99.567	98.229	99.057	97.773	99.198	99.529	97.724	99.275	98.717	96.576	99.888	98.477	97.178	98.35	97.496	96.231	98.346	99.429	99.22	98.786	97.219	98.984	96.458	97.752	97.642
107.48	106.13	105.86	105.43	107.33	106.8	106.69	106.73	105.28	106.45	105.27	106.78	104.98	106.06	105.37	106.16	105.42	104.38	104.01	105.45	107.1	105.87	107.89	105.44	107.55	106.11	104.49	105.59	105.9	106.01	106.41	104.44	105.3	106.23	106	106.3	106.01	105.88	103.96	105.91	105.71	107.06	106.91	104.75	104.85	105.89	106	106.3	104.56	105.06
106.52	106.36	106.2	105.81	106.42	107.75	105.46	106.34	107.04	106.98	106.53	105.57	107.11	106.67	106.72	105.44	107.3	107.44	106.83	107.35	105.99	106.23	106.28	106.03	107.17	104.06	107.47	107.31	107.73	105.56	106.6	106.15	105.69	106.69	105.38	106.26	108.04	106.52	106.95	105.27	107.36	106.5	105.81	106.16	106.93	106.45	107.54	107	105.61	107.36
106.2	104.71	107.25	106.94	107.27	105.31	105.31	106	107.14	106.48	106.88	104.88	105.98	105.2	106.74	106.76	106.84	107.93	108.45	105.96	107.08	106.1	106.17	106.26	106.78	107.49	106.02	107.9	106.58	108.34	106.4	107.11	106.91	107.38	107.7	106.3	106.79	106.11	105.66	107.86	107.43	106.25	107	106.9	105.92	106.15	108.18	107.03	107.66	106.49
100.83	101.28	100.79	99.696	99.801	100.39	101.42	99.971	100.6	101.46	101.54	101.55	98.844	100.13	99.989	100.93	100.16	99.191	100.99	99.958	101.71	99.04	101.67	99.339	99.882	100.7	101.43	100.55	101.74	99.987	100.54	99.967	100.28	101.4	100.98	100.53	99.296	100.81	99.595	100.67	99.864	101.25	101.55	99.997	100.33	100.84	101.55	98.758	100.97	100.38
103.22	102.69	102.88	102.84	102.41	101.88	103.68	102.76	103.05	102.17	100.77	103.89	104.34	103.62	102.41	102.23	102.86	103.9	102.11	102.82	102.66	102.15	103.59	103.51	102.3	103.96	103.02	102.08	102.51	102.55	101.39	102.73	102.83	102.38	101.78	102.84	102.9	103.22	101.8	102.72	102.36	102.78	102.49	103.64	102.27	103.23	103.92	102.88	104.49	102.88
106.14	106.02	105.15	104.73	105.67	107.48	106.04	106.1	105.53	105.85	106.65	106.13	105.76	106.89	103.49	104.81	105.36	105.29	106.79	105.69	104.35	106.36	104.84	106.07	104.33	105.34	106.75	106.19	106.78	105.29	105.45	106.04	104.96	106.4	106.51	104.77	105.74	105.26	105.7	105.98	106.33	106.08	103.28	104.46	106.8	105.52	104.98	106.72	106.73	105.75
108.15	108.31	108.17	108.8	109.19	107.1	108.24	108.76	109.32	106.95	108.49	110.05	108.69	108.21	107.55	109.08	109.64	107.84	106.53	107.88	106.86	106.9	107.74	108.07	110.22	109.21	107.58	108.6	106.43	107.03	106.58	107.36	107.74	108.48	108.14	109.32	107.46	107.39	107.95	109.27	108.89	106.85	108.2	109.19	107.58	107.72	109.17	107.53	108	109.18
104.77	106.24	104.82	105.65	105.74	105.85	105.18	105.3	105.54	105.52	105.79	106.28	104.42	105.02	106.74	104.18	105.5	104.52	105.74	105.96	103.95	106.93	105.94	106.47	107.21	107.38	105.88	106.19	106.23	106.48	104.46	104.9	104.56	104.36	105.02	104.67	104.77	105.95	104.91	105.94	106.05	106.53	104.24	105.09	105.79	105.52	105.31	107.04	105.5	106.04
103.54	106.24	108.16	107.11	106.38	106.84	106.05	107.55	105.66	106.79	106.69	107.81	105.62	106.26	106.5	107.12	107.5	106.31	106.67	107.63	105.17	105.36	106.73	106.75	106.38	107.1	107.19	108.24	107.92	106.09	107.18	107.72	106.83	106.53	106.08	107.97	107.42	106.37	106.07	106.77	107.17	107.46	106.54	106.65	105.92	105.63	104.96	106.43	106.02	105.62
106.96	107.08	104.79	107.98	106.27	105.76	107.86	105.97	106.67	106.77	106.63	107.3	106.6	108.29	107.26	106.69	105.6	105.27	106.19	106.83	106.08	106.29	107.76	107.2	106.34	105.46	105.97	106.32	106.74	106.17	106.72	106.17	105.74	106.8	107.27	106.46	106.41	107.5	106.8	106.04	106.37	105.45	103.82	107.18	106.12	105.44	105	106.97	105.66	106.12
105.97	104.41	105.74	105.46	106.67	106.29	105.71	106.35	105.97	105.99	105.82	105.52	106.72	106.56	105.29	107.17	105.09	105.31	105.77	105.29	106.03	106.29	104.83	105.83	106.79	105.14	106.77	106.25	104.69	105.78	106.92	106.08	104.83	106.68	104.03	106.08	104	106.31	106.63	107.61	105.5	107.59	107.36	105.73	104.25	105.7	105.27	106.23	106.83	105.33
109.43	107.27	107.62	108.2	108.31	106.52	107.75	107.23	107.65	108.12	108.25	107.82	109.45	107.98	109.19	108.61	109.47	106.57	110.06	109.43	107.97	108.41	108.64	108.74	107.94	107.43	107.82	107.17	108.34	107.45	109.3	109.13	107.52	108.01	108.84	107.49	108.49	107.33	105.88	107.07	109.05	108.86	108.63	107.19	107.46	107.82	107.93	109.5	107.81	105.72
105.43	105.64	106.37	106.19	105.91	104.95	104.92	105.18	106.53	104.91	105.2	105.51	105.67	105.42	105.3	106.29	105.68	106.75	106.35	106.34	106.15	105.37	105.46	105.69	105.95	105.7	105.13	105.07	104.83	104.54	106.11	105.6	104.95	105.71	105.35	106.02	104.84	104.26	105.69	104.63	104.65	104.91	105.82	106.33	106.24	106.53	106.26	104.91	103.51	106
110.12	108.68	107.63	108.73	108.27	107.44	108.77	109.24	110.34	107.4	108.99	107.91	109.06	108.73	107.9	109.1	108.61	108.09	109.3	109.75	108.51	108.78	111.11	108.52	107.99	108.01	106.91	108.29	109.25	109.21	108.35	107.76	108.23	107.85	107.93	109.51	108.1	107.06	108.63	108.27	109.63	109.66	110.6	108.72	108.41	108.62	110.32	110.37	108.12	108.72
108.34	109.24	107.92	109.09	108.77	106.48	107.72	109.04	106.76	106.98	108.67	107.06	107.33	108	107.02	108.07	107.84	108.84	108.01	107.57	108.69	110.52	109.47	109.62	107.24	106.7	108.91	107.89	107.97	108.51	107.95	106.89	108.57	107.47	107.74	109.12	106.88	109.42	109.54	108.93	106.66	109.41	108.64	109.54	110.08	109.96	109.26	107.18	108.3	108.83
99.735	97.601	98.452	98.713	99.387	99.492	98.446	98.417	99.206	98.953	97.449	99.216	100.29	99.478	98.483	98.748	98.94	98.788	98.978	97.536	99.501	99.066	99.114	99.773	98.059	99.473	99.332	98.73	99.759	99.156	98.793	98.813	99.745	97.712	99.231	98.978	99.11	98.114	97.571	99.18	97.156	98.03	98.877	97.1	99.688	98.144	99.597	98.696	98.291	98.635
104.27	106.16	105.69	105.41	105.39	105.39	104.76	105.02	105.11	107.08	105.94	106.04	105.04	105.19	104.83	105.68	106.39	105.09	106.76	106.03	105.71	106.28	105.88	105.8	105.48	105.52	106.55	105.01	105.2	105.68	106.67	106.47	105.65	104.8	106.12	104.54	105.89	104.87	104.33	105.5	104.8	105.34	103.7	105.93	105.74	104.92	104.97	105.13	105.04	108.21
105.97	106.81	106.37	106.37	106.88	104.93	107.91	107.61	105.07	107.22	105.5	107.07	106.34	105.78	105.58	106.96	105.77	106.44	106.95	107.87	107.73	106.55	105.86	105.97	107.46	106.63	106.13	107.62	107.58	105.72	106.44	106.03	107.45	106.65	105.71	105.6	105.29	106.23	105.27	106.61	108.01	106.49	107.29	105.91	106.12	105.7	106.53	106.11	107.26	106.58
108.63	108.91	110.01	109.5	109.46	109.45	109.19	107.61	109.27	109.5	108.13	107.45	108.43	109.11	108.08	109.48	108.17	107.95	108.6	107.65	108.47	108.47	108.86	108.7	108.19	108.67	107.75	108.42	107.78	109.5	108.46	109.74	109.13	108.05	110.07	108.22	108.51	109.27	107.41	106.96	110.91	110.71	106.93	108.94	108.53	108.59	109.05	109.7	107.84	108.91
108.98	108.62	108.19	107.97	109.05	107.15	110.07	109.14	110.32	106.15	108.67	108.38	107.61	108.8	107.57	108.35	108.76	109.57	108.53	107.87	107.62	107.58	109.03	107.75	108.27	108.38	107.95	108.6	109.2	108.42	107.37	107.84	109.44	106.98	107.25	109.44	108.65	109.45	107.93	107.7	108.06	108.15	108.17	108.4	107.52	107.44	108.79	108.87	107.67	109.31
101.35	102.6	100.64	100.18	100.51	100.93	100.89	100.15	101.72	100.25	99.647	101.02	100.41	103.03	101.02	100.83	100.65	98.954	101.61	100.71	100.95	100.63	100.53	100.51	98.542	99.714	98.827	100.36	100.54	99.235	99.45	100.75	99.19	98.981	99.398	100.52	100.77	101.03	98.632	99.938	99.671	99.988	99.385	100.59	100.41	101.39	100.33	99.374	99.822	99.58
105.71	107.53	105.91	105.9	106.81	106.99	106.03	106.28	106.44	105.68	107.54	105.9	107.35	107.63	104.85	105.5	106.63	107.64	106.32	108.06	106.29	107.24	105.6	106	108.73	107.14	106.54	105.7	106.94	105.66	107.37	107.29	106.46	106.16	108.12	106.18	106.69	107.46	105.67	106.16	106.7	105.52	106.3	105.83	106.45	106.52	107.76	105.97	107.94	105.21
106.85	105.43	106.25	105.06	106.18	105.79	103.45	106.9	105.35	106.19	103.54	106.67	107.72	105.24	107.14	104.92	105.47	106.51	105.81	104.71	105.92	105.92	105.7	106.41	104.57	108.43	105.87	106.26	104.59	105.77	106.41	106.22	106.94	105.61	106.54	104.41	106.85	104.69	105	105.73	104.33	104.78	103.68	105.59	106.11	104.11	106.77	105.12	106.03	106.01
100.37	98.982	98.613	100.17	99.6	98.004	100.58	99.337	97.955	99.006	99.956	98.647	98.432	98.854	97.636	99.917	98.591	98.398	99.464	98.525	99.418	99.065	98.582	99.331	98.889	98.556	99.234	100.38	99.062	100.97	98.365	99.21	100.99	99.37	97.116	98.731	99.121	99.126	99.919	98.822	100.41	98.994	98.485	99.639	98.338	100.01	99.751	99.465	99.911	99.871
106.91	104.53	106.19	106.46	104.79	106.61	107.22	107.41	105.89	105.99	105.45	104.82	107	107.69	106.82	106.77	106.69	104.52	105.6	106	105.85	106.82	107.05	107.02	105.91	107.57	106.11	105.22	108	107.27	107.62	105.73	105.81	106.28	104.8	107.77	106.35	105.43	106.57	106.29	106.63	106.63	107.07	106.9	107.63	105.85	105.98	107.01	106.49	105.24
108.37	107.68	109.73	107.97	108.24	107.44	107.75	107.37	110.2	110.11	108.14	109.55	108.45	108.91	108.65	107.4	109	109.87	107.82	110.01	109.42	109.61	106.19	108.6	108.21	109.07	108.16	107.62	109.29	110.88	106.52	108.37	109.97	108.62	110.4	109.48	107.88	109.72	108.67	108.29	108.75	107.83	109.91	107.41	109.43	108	109.31	109.32	108.75	108.56
110.05	109.99	109.82	108.25	109.07	107.45	108.16	108.71	109.69	108.35	109.32	109.08	107.91	108.04	109.04	108.2	108.01	107.61	108.19	109.51	109	108.53	109.98	109.96	106.8	109.1	110.06	108.13	109.61	107.97	107.81	109.33	107.15	108.06	107.9	109.58	109.37	109	106.87	108.06	108.85	108.56	109.85	108.31	107.98	109.78	108.08	107.89	106.68	108.88
110.8	110.88	110.37	110.36	109.83	109.67	109.56	109.55	110.07	110.69	110.32	110.72	110.05	111.9	111.03	110.35	109.78	109.39	111.56	110.23	110.04	111.2	110.68	110.95	110.43	110.48	110	110.45	110.9	109.01	109.86	109.69	110.51	110.77	110.66	111.71	110.71	110.92	110.53	111.49	111.03	110.29	110.87	110.29	109.4	110.37	110.69	109.75	109.68	110.65
106.3	106.42	105.24	106.09	107.76	105.34	106.27	105.92	105.48	105.97	105.03	106.12	105.61	107.26	106.72	106.49	105.92	107.4	106.5	106.34	107.11	106.65	107.12	107.94	107.27	105.85	106.68	107.49	105.92	106.23	106.98	107.89	106.07	106.79	105.53	105.26	104.49	105.5	105.29	105.88	107.31	106.54	107.09	105.88	105.96	106.65	106.14	105.88	105.51	105.79
106.64	108.99	109.2	107.44	108.04	108.11	108.66	106.55	107.32	109.36	107.98	107.74	108.77	108.04	109.55	107.68	108.31	107.57	108.39	108.61	108.41	109.12	107.97	108.94	108.25	108.1	107.13	107.77	109.35	107.98	109.38	107.48	109.18	108.29	108.92	108.23	108.95	108.13	107.86	108.71	108.84	107.08	107.59	107.35	106.87	108.34	110.11	109.36	107.32	109.17
107.91	108.98	108.51	108.43	110.15	108.8	108.22	107.44	108.16	108.62	107.52	106.33	107.59	109.58	109.53	108.75	109.28	108.01	107.37	106.47	108.84	108.87	107.38	107.74	109.41	108.31	107.95	108.03	109.28	107.62	107.63	107.8	108.07	108.02	108.41	109.41	109.43	108.33	109.07	107.48	108.35	107.13	108.85	107.99	108.37	107.92	106.8	109.28	106.87	110.43
108.15	108.5	107.89	107.64	108.26	108	107.61	106.97	108.48	107.88	109.11	108.8	108.42	107.13	109.12	108.2	107.71	108.48	108.52	108.89	107.32	108.13	108.66	107.4	107.85	108.06	108.09	107.59	106.5	108.16	108.47	108.21	110	108.34	107.35	108.11	107.14	109.14	109.81	108.74	110.17	106.48	107.53	107.79	107.44	108.03	109.14	110.02	110.41	110.54
109.38	107.42	108.73	107.23	109.01	108.29	107.69	107.89	107.97	108.1	107.76	107.77	108.21	108.49	107.26	108.92	106.25	107.83	107.82	106.74	107.99	108.14	105.77	107.58	106.91	106.08	107.86	107.27	107.53	109.52	108.94	107.99	108.17	106.8	109.44	107.18	108.59	107.16	107.4	107.35	108.56	107.88	107.81	107.74	108.57	108.79	107.9	107.26	108.73	106.42
109.27	107.47	109.83	108.29	107.72	108.79	107.55	109.16	106.75	108.18	108.89	109.53	108.64	108.11	108.63	108.08	108.94	108.6	108.92	108.24	108.96	109.47	108.22	108.54	109.17	108.45	108.11	107.22	108.81	107.89	107.57	109.22	108.68	108.81	108.71	108.21	108.39	105.86	107.38	108.25	107.2	107.28	108.66	108.51	107.73	106.98	108.57	108.38	108.36	106.84
108.23	107.31	107.35	108.18	108.61	107.87	109.71	107.71	108.48	109.79	109.39	107.7	108.56	108.46	108.73	106.1	107.88	108.44	107.86	107.01	107.89	107.15	107.84	107.49	106.84	108.92	108.47	106.77	107.96	109.11	108.2	108.51	107.95	106.79	108.36	107.95	107.8	107.85	107.54	107.94	106.97	107.36	107.43	109.04	106.67	109.38	108.56	107.52	108.02	106.34
104.67	105.79	105.92	105.26	106.33	105.61	106.77	105.26	106.33	105.6	105.31	105.74	104.6	104.9	105.03	107.35	105.75	105.73	106.92	105.85	104.55	104.67	106.76	107.65	104.58	105.43	105.3	104.16	105.12	106.55	106.63	105	104.79	104.78	105.52	105.46	106.91	104.7	105.06	104.64	105.83	105.41	106.17	106.12	103.92	105.79	105.86	105.86	107.25	105.09
101.32	99.164	99.861	100.28	100.19	100.67	100.64	99.789	100.65	98.765	99.98	100.78	100.59	101.52	99.382	100.16	100.87	99.87	100.4	99.489	100.33	100.35	98.558	101.62	99.806	99.847	100.77	100.78	100.52	99.995	100.29	100.12	99.973	100.52	100.45	99.35	101.05	101.09	99.836	99.57	99.983	101.57	100.12	100.93	99.817	99.477	99.173	99.51	101.6	101.12
106.78	106.42	106.59	106.46	105.19	108.27	106.4	107.73	105.62	104.71	106.54	107.1	107.49	106.29	106.84	107.79	106.6	106.07	105.48	107.12	107.33	106.77	106.04	106.42	107.17	107.19	107.49	106.12	107.38	105.73	106.94	106.06	105.96	106.15	105.97	107.29	106.9	107.91	105.96	106.84	106.05	106.84	106.47	105.7	106.65	108.11	106.8	106.66	107.28	105.05
105.61	107.29	107.4	105.87	104.96	106.29	106.4	106.13	105.99	103.59	106.83	106.95	106.45	106.08	108.39	105.14	107.62	106.97	106.31	108.91	106.53	105.74	106.35	107.36	107.97	106.54	106.36	106.36	106.75	105.34	106.09	105.33	106.52	104.88	107.81	106.06	106.41	106.35	107	107.29	107.06	106.62	105.94	105.7	105.38	106.51	106.03	107.47	105.36	106.12
106.51	105.47	107.44	106.35	107	106.38	106.21	106.5	106.68	107.38	106.7	106.87	107.09	105.72	106	107.61	107.29	107.09	107.51	105.09	105.53	105.61	106.01	105.86	106.62	105.67	106	104.3	106.39	106.68	105.57	106.01	106.33	106.57	107.11	106.01	107.28	105.38	106.09	106.98	106.28	105.61	107.6	105.75	106.98	107.49	105.1	106.09	105.12	106.91
106.23	106.05	106.03	104.73	105.01	104.58	107.56	106.56	105.54	105.56	104.88	105.85	105.63	105.57	105.23	106.81	106.7	105.06	105.78	104.47	106.74	105.76	104.99	105.71	105	105.41	105.22	104.91	105.01	106.99	105.81	105.55	105.29	104.91	105.87	106.03	105.64	105.33	104.87	105.74	105.69	102.96	104.69	106.02	105.71	105.26	106.64	105.41	105.93	106
108.46	107.73	107.44	108.63	107.88	109.03	107.16	108.8	107.67	107.82	108.86	107.72	109.94	107.74	108.42	108.58	108.47	108.34	108.13	108.85	108.01	107.46	110.5	108.18	107.33	108.58	107.76	106.68	109.09	109.55	108.23	110.03	109.08	107.96	107.52	108.03	108.86	108.97	109.36	109.27	108.25	108.42	110.08	107.99	108.63	109.58	108.08	108.96	109.88	107.4
109.74	108.47	108.77	108.48	108.52	108.62	110.06	106.39	108.49	108.85	109.94	106.86	108.45	107.21	108.42	108.08	107.55	107.95	107.41	107.35	109.2	109.24	108.8	108.29	108.2	110.03	107.76	107.54	106.55	107.12	108.67	108.55	107.96	109.2	108.32	107.85	108.59	108.24	109.1	108.23	107.03	108.14	108.59	108.99	108.88	108.54	107.32	108.91	107.76	107.12
100.66	97.683	99.437	97.594	97.61	99.831	98.746	99.58	97.473	99.505	98.338	99.782	100.24	100.53	98.44	101.02	97.112	99.634	100.24	99.253	98.812	98.511	99.946	98.281	97.86	99.157	99.39	98.328	98.757	100.09	99.56	98.219	97.951	98.309	98.732	98.275	97.296	98.549	98.325	99.605	99.055	99.084	98.944	99.934	99.837	98.167	98.81	99.092	99.105	99.744
109.59	107.84	109.16	108.77	108.12	107.53	108.59	108.53	108.2	107.2	107.62	109.48	110.18	109.89	108.69	108.75	108.29	109.64	108.92	109.07	108.39	109.09	108.91	106.91	108.71	107.02	108.42	108.37	109.77	108.6	107.67	109.78	108.67	108.71	109.22	108.51	110.1	107.43	109.12	108.18	108.31	108.19	109.21	108.55	110.41	108.9	108.02	108.45	108.56	109.34
107.32	108.14	106.81	107.2	107.83	107.2	106.23	107.57	107.47	107.89	107.8	107.63	109.08	109.37	108.35	108.08	108.4	108.11	107.81	107.63	107.64	106.77	107.71	107.77	108.38	107.7	108.8	106.89	109.06	107.74	107.42	107.62	108.35	107.32	108.43	109.35	108.09	107.95	106.53	108.65	107.09	107.89	107.94	106.53	108.28	107.44	107.74	106.38	109.08	107.92
104.55	105.59	104.55	105.04	105.59	103.95	105.56	106.29	105.63	104.89	104.83	105.51	106.8	107.2	105.85	105.9	106.17	104.38	105.56	104.26	107.27	105.91	108.15	105.78	107.98	105.41	105.19	104.74	106.83	105.73	106.11	105.04	105.96	104.63	105	106.47	107.97	104.01	106.8	104.45	106.26	104.86	105.48	106.37	105.37	105.53	105.47	105.54	106.49	106.13
109.75	111.01	108.56	107.2	108.87	108.53	109.68	109.42	108.94	107.3	109.11	108.77	109.82	108.36	108.52	109.36	107.86	109.92	108.1	110.61	108.41	109.49	110.34	109.06	108.87	107.09	109.28	107.02	109.62	108.77	107.22	109.92	108.28	107.97	107.93	107.93	108.18	107.62	109.7	107.63	107.45	106.94	109.14	109.72	107.59	109.42	108.14	110.39	107.98	107.68
106.92	105.42	105.71	107.04	106.76	105.87	106.85	106.66	105.99	106.4	106.77	105.66	107.5	104.82	105.06	106.02	106.19	104.2	106.34	106.58	105.68	107.2	106.43	105.21	106.85	106.79	105.69	105.48	106.13	106.01	108.3	107.06	105.44	107.33	107.77	106.45	106.54	107.4	106.48	106.4	106.42	106.67	105.81	107.63	106.02	106	106.68	107.37	105.78	105.05
106.93	106.63	107.74	109	107.98	107.44	106.95	107.46	108.15	108.06	107.63	107.59	107.97	108.51	106.11	108.01	107.07	108.72	108.1	106.35	108.61	108.05	109	108.55	106.78	107.31	108.5	109	107.07	107.79	107.99	107.1	107.56	107.5	108.53	107.8	108.14	109.02	106.03	106.69	108.18	108.17	107.69	107.41	108.2	107.84	106.41	108.15	108.49	106.55
106.84	106.82	109.2	107.95	107.37	108.63	107.97	107.4	107.73	106.45	107.03	107.73	106.61	108.25	107.33	107.93	108.42	108.12	106.08	108.39	108.82	107.82	108.24	107.66	108.11	109.04	108.82	107.74	107.87	107.1	108.67	106.59	108.04	108.21	108.28	106.74	107.49	107.45	106.9	107.43	107.46	109.13	106.2	108.98	107.38	106.34	107.36	108.37	106.77	108.22
98.042	98.99	100.06	99.501	98.366	97.07	99.07	97.74	99.64	97.786	99.455	98.257	97.368	96.016	98.571	97.539	99.068	98.551	98.185	99.643	99.223	98.663	98.4	98.494	101.41	99.41	98.406	98.216	97.574	99.118	98.457	98.381	98.633	98.802	99.705	98.21	99.194	99.359	97.924	97.847	99.661	99.156	97.737	99.682	97.798	100.85	99.507	97.479	99.55	99.544
97.43	98.138	98.787	98.402	99.534	97.653	99.509	97.797	96.325	97.731	97.235	97.265	99.059	99.415	96.946	98.443	98.298	98.611	99.215	99.262	96.741	97.327	97.516	98.92	98.036	98.655	98.155	96.056	97.513	98.889	98.469	97.723	98.966	97.421	97.637	97.241	98.251	98.023	96.578	97.062	98.289	97.863	97.511	100.55	100.39	98.713	97.571	99.564	99.17	98.295
105.43	106.49	106.1	106.27	105.82	106.29	105.1	106.99	106.99	104.45	107.53	106.74	106.29	106.92	106.04	106.67	106.19	106.71	106.68	105.79	105.57	108.05	105.78	104.84	107.72	106.85	106.39	106.1	106.58	106.5	105.77	105.9	107.75	107.05	106.71	107.04	106.31	106.63	105.85	106.25	106.4	105.82	105.4	106.98	106.51	107.02	106.59	105.12	107.24	106.23
100.62	101.29	99.61	99.555	100.67	100.97	101.58	99.511	99.968	101.13	99.294	100.52	102.82	101.22	101.94	100.07	101.78	98.479	100.7	100.74	99.306	99.983	100.25	100.14	100.65	100.67	100.38	100.54	99.85	101.24	101.51	99.59	100.95	101.4	101.7	100.73	99.289	100.17	101.68	100.83	98.478	100.09	101.61	99.917	99.647	100.26	100.91	99.728	99.538	99.838
101.7	101.85	100.9	100.45	100.83	101.77	100.4	102.22	100.73	100.71	99.728	100.48	100.97	101.52	100.4	99.966	102.19	100.19	101.38	100.98	101.95	99.909	99.778	99.946	101.1	101.52	99.983	99.766	100.53	99.746	100.52	100.09	101.13	100.13	100.33	100.71	101.28	99.953	99.754	100.08	98.878	100.61	101.89	99.599	101.12	99.357	100.05	101.29	98.883	100.79
98.58	98.53	97.879	98.881	98.118	97.513	99.841	98.762	98.469	97.825	96.869	97.617	98.453	97.601	97.329	98.064	98.199	97.893	98.285	97.632	97.097	97.507	98.281	97.75	98.03	98.214	98.605	97.132	98.735	98.049	97.127	98.116	97.11	98.741	96.262	98.164	97.428	98.34	97.515	97.809	98.212	98.098	97.842	96.318	97.298	96.615	97.315	97.257	96.633	95.522
108.33	108.15	108.26	107.48	107.48	108.54	108.52	108.34	108.01	108.26	105.94	107.35	107.48	107.21	106.37	107.82	107.43	109.13	108.7	108.67	107.44	107.99	108.31	107.57	108.15	107.15	107.74	106.61	109.29	107.22	107.68	107.61	107.08	108.66	108.51	107.78	108.11	107.78	109.26	108.59	107.31	109.46	107.61	108	107.3	109.39	105.72	107.59	108.13	107.74
105.97	106.85	105.46	105.06	106.76	105.66	105.25	104.79	105.82	105.13	105.59	105.7	104.35	107.5	104.63	106.31	106.31	106.5	106.01	106.48	106.77	107.01	105.83	104.43	105.53	104.7	106.23	107.43	104.89	104.89	107.18	105.91	106.19	105.93	106.11	105.99	103.17	106.1	107.44	105.48	104.32	103.41	106.96	105.12	104.65	106.76	106.97	105.06	105.52	105.77
99.675	100.2	101.23	99.448	101.48	101.1	100.21	100.67	99.794	99.866	100.81	101.03	100.71	100.54	100.13	99.389	99.932	100.24	101.47	99.339	101.09	101.71	100.72	101.08	100.35	101.3	100.45	100.44	100.29	101.46	100.58	100.58	101.57	101.71	101.11	100.33	100.31	101.46	100.4	99.891	101.14	101.69	99.893	99.693	100.01	98.16	99.39	102	100.88	102.05
108.89	110.15	108.78	109.94	107.16	107.34	107.82	106.98	108.29	109.74	108.98	108.28	108.24	107.66	107.18	109.37	107.06	108.1	109.18	108.04	107.56	108.88	109.37	107.23	108.05	110.07	109.12	110.25	107.16	108.14	108.25	107.44	106.61	107.91	108.54	107.21	108.04	109.07	108.63	108.81	107.73	106.69	107.74	108.46	108.4	108.1	108.4	107.96	107.55	107.61
109.15	107.86	107.98	108.87	108.65	108.06	108	109.85	108.55	110.03	109.26	109.56	107.76	108.74	108.76	107.77	107.08	109.84	109.58	109.36	109.49	109.22	108.84	108.4	107.04	109.52	109.11	107.88	107.83	108.45	107.7	108.94	108.41	108.38	108	107.96	108.65	108.18	107.86	109.69	107.46	108.88	107.84	110.98	109.91	108.7	108.97	109.15	107.42	108.55
105.65	105.96	105.48	104.93	106.41	104.58	104.57	106.89	105.48	105.82	103.6	106.37	105.25	106.56	104.41	107.31	106.01	106.74	105.24	103.9	106.22	103.62	106.76	106.74	104.02	105	107.17	105.71	105.21	104.78	106.44	106.77	105.3	105.72	104.85	107.45	106.7	103.86	105.97	107.09	106.22	106.56	105.91	105.11	104.23	106.02	105.89	106.36	106.58	104.37
105.07	105.97	105.76	105.92	105.32	105.88	105.32	104.24	106.25	105.11	107.76	104.22	104.48	106.91	105.81	105.86	105.99	104.98	105.04	104.44	106.21	104.33	106.48	105.42	106.13	105.18	105.86	106.67	106.27	105.87	107.03	105.59	104.38	106.89	106.42	105.75	106.3	106.06	105.7	105.97	105.5	104.51	105.54	106.4	105.69	104.54	104.83	105.78	104.26	105.27
97.867	98.424	98.796	98.777	98.498	100.26	98.607	99.635	97.688	98.152	98.353	100.51	98.597	99.898	97.796	97.385	97.637	96.455	99.059	97.314	98.473	98.275	97.954	98.449	98.559	97.703	98.046	98.888	98.018	99.114	98.89	96.951	98.32	98.046	99.255	99.212	100.01	97.989	98.037	98.391	98.009	98.921	98.575	98.63	99.242	99.388	98.521	99.797	98.378	99.218
105.59	104.76	106.31	105.23	105.51	105.73	104.97	106.58	106.41	104.65	105.03	104.68	104.1	106.3	104.41	105.89	106.59	106.73	107.47	106.13	105.4	104.08	106	107.04	105.73	105.64	105.87	105.37	106.41	105.89	105.23	107.27	104.86	106.7	105.79	105.11	104.6	104.83	105.62	106.54	105.59	106.54	106.24	104.92	105.56	105.4	105.17	105.61	105.62	105.65
102.67	99.639	99.338	101.05	100.52	100.48	100.61	101.39	99.479	101.04	101.2	100.66	101.85	100.72	99.779	98.046	100.57	99.913	100.58	100.42	99.47	100.23	101.47	101.47	99.617	100.61	98.659	101.49	100.34	101.27	100.84	99.538	101.38	100.04	98.075	99.679	99.96	101.52	98.503	99.963	101.14	100.25	102.21	100.86	101.35	99.884	100.76	100.84	98.43	100.18
99.099	98.624	98.034	98.44	98.147	98.686	99.579	98.34	97.109	98.082	99.264	98.21	99.148	99.887	100.32	98.86	97.299	99.614	98.488	98.901	98.764	99.35	98.955	98.446	98.199	100.3	97.433	98.332	98.656	99.338	98.748	98.563	99.54	98.856	101.47	99.124	98.801	97.926	98.887	98.724	99.937	100.52	98.332	98.886	99.177	99.404	98.946	99.401	98.458	99.23
98.311	97.849	97.849	96.611	97.432	97.006	97.843	98.491	97.396	97.456	97.699	98.277	97.736	97.613	98.579	97.532	98.193	99.018	98.142	97.36	97.385	97.361	97.577	98.83	96.927	97.971	99.354	98.093	98.131	96.562	98.286	97.49	96.756	95.966	97.155	97.186	97.156	97.579	96.453	97.804	97.874	97.409	100.41	98.739	99.278	98.575	97.965	97.146	96.792	98.494
100.29	99.441	100.17	100.48	100.37	101.56	100.76	101.6	100.94	100.44	101.37	100.76	99.638	99.929	101.96	98.876	99.102	100.04	100.28	98.868	101.32	100.52	99.872	99.886	101.35	101.12	100.97	100.63	99.68	100.7	101.49	100.72	101.23	100.73	98.356	100.73	99.621	99.592	100.38	100.49	100.1	100.62	100.53	99.827	101.84	100.6	99.777	100.6	100.18	102.64
107.94	108.04	107.64	108.02	106.64	108.1	107.54	108.93	107.78	108.76	107.47	106.76	108.2	106.94	109.46	107.68	108.54	107.68	108.46	105.59	107.83	107.5	109.07	107.54	107.44	107.11	107.84	109.78	107.59	107.84	109.33	109.32	108.85	106.95	108.73	108.06	107.28	108.57	107.62	108.34	108.27	108.4	108.29	108.13	107.89	108.92	107.24	108.43	108.3	108.21
108.43	108.24	110.32	107.12	109.5	108.21	109.45	106.58	108.07	108.15	108.88	107.99	108.77	108.91	109.2	107.5	107.54	108.82	109.24	107.98	107.3	109.98	107.66	108.07	110.05	109.74	108.38	107.99	107.97	107.11	107.51	109.22	107.31	108.21	108.96	108.54	108.68	107.44	108.43	108.37	108.88	107.53	108.8	107.72	109.23	108.43	108.92	109.85	107.73	107.59
97.228	100.13	97.321	99.945	98.296	99.259	96.608	98.343	100.23	98.812	98.088	98.552	98.755	98	97.03	96.694	98.416	98.641	98.601	98.591	100.23	98.714	97.353	97.011	98.452	98.32	99.108	99.59	98.319	98.39	99.714	98.902	97.46	98.758	99.39	98.546	97.183	98.459	96.504	97.527	98.898	97.665	96.852	97.794	100.71	98.704	97.922	96.766	97.709	98.289
106.64	106.24	105.48	104.99	104.95	105.53	106.28	106.35	106.54	107.05	104.8	105.23	106.26	104.36	105.24	107.13	106.19	105.28	106.01	105.25	105.44	106.96	103.68	106.3	106.01	106.77	105.48	107.34	105.37	105.28	105.77	105.62	103.01	104.85	106.58	105.1	105.94	105.3	105.37	103.91	106.19	105.89	106.13	105.94	105.31	105.41	105.61	105.91	106.09	106.51
106.75	105.6	104.81	106.42	106.47	106.67	107.06	106.53	106.22	107.53	105.49	106.46	106.35	105.6	105.59	105.82	106.89	105.87	105.46	106.47	106.49	106.89	107.61	105.91	107.15	105.6	106.64	108.13	105.77	106.32	106.05	107.62	105.68	106.09	106.11	107.26	106.11	106.1	107.09	105.86	107.68	105.18	106.53	104.96	107.42	107.34	104.63	106.8	107.9	103.62
101.12	100.42	99.952	100.98	100.01	99.972	98.517	99.888	99.836	100.79	100.09	100.66	99.846	99.69	100.66	99.696	100.47	102.01	99.634	102.32	99.59	99.525	100.29	99.893	100.66	100.26	101.2	99.225	100.99	99.319	100.07	100.26	101.25	100.36	100.55	101.13	100.56	99.732	99.937	99.277	100.03	100.26	100.93	100.88	101.53	99.896	99.528	99.4	99.668	99.619
108.03	111.3	111.47	109.66	112	109.4	110.92	110.45	109.97	110.1	110.46	111.14	111.4	110.49	109.42	111.25	110.2	109.5	109.5	111.09	110.86	109.88	110.39	109.9	111.34	110.27	110.05	110.33	111.09	112.19	111.14	109.13	110.25	110.39	111.71	109.74	109.64	110.12	111	110.29	110.87	110.16	109.67	112.63	109.56	110.12	110.69	111.54	112.1	111.26
107.89	107.9	106.81	106.01	106.95	106.86	106.41	106.85	106.26	107.47	106.52	106.73	108.63	107.52	104.87	107.32	107.07	105.15	106.49	106.6	105.85	106.8	106.89	105.47	108.28	107.26	105.19	106.16	107.56	107.88	104.7	108.04	106.41	107.19	107	106.04	106.79	106.46	106.41	106.8	107.82	106.67	107.22	108.25	105.77	106.67	107.61	106.34	106.69	105.19
100.56	101.38	100.8	100.15	100.87	100.41	100.03	100.95	102.26	100.19	100	100.57	100.72	100.72	99.861	100.67	100.59	99.652	100.51	100.29	100.8	100.46	100.08	100.18	100.57	100.66	99.925	100.82	100.62	101.45	100.88	101.12	100.26	100.88	100.2	102.17	102.04	99.143	100.4	99.795	101.66	100.66	99.964	103.26	100.64	100.37	100.6	100.58	99.805	100.46
104.84	105.73	105.28	104.97	105.72	105.63	105.87	105.03	106.03	105.3	103.52	104.26	105.38	106.4	106.62	106.46	106.84	105.08	105.77	105.57	104.85	104.66	105.32	105.95	105.92	104.95	106.18	105.26	106.42	105.8	104.76	105.17	104.85	105.3	105.76	104.3	106.06	105.81	105.18	105.34	104.85	106.04	106.47	106.24	105.08	105.13	106.04	105.24	106.03	105.26
104.57	105.06	105.7	105.33	105.82	107.44	104.18	105.83	104.95	104.99	105.21	105.94	105.69	104.88	104.98	106.34	105.66	104.78	104.64	104.92	105.75	105.37	104.19	105.24	105.19	103.63	106.78	105.96	107.05	104.75	105.34	105.45	104.96	104.6	106.01	105.87	105.27	105.53	106.51	105.78	105.66	107.26	104	106.5	106.57	105.44	106.19	105.48	104.72	104.2
98.691	96.497	97.302	98.788	98.947	99.82	98.189	97.521	98.404	99.586	99.421	97.691	97.6	97.522	99.271	97.375	98.812	98.097	98.62	97.815	97.518	99.554	98.363	98.789	98.215	97.865	98.036	97.086	97.025	99.062	99.076	98.028	98.569	98.06	98.819	98.132	97.796	98.173	97.064	98.6	98.772	97.605	98.506	97.063	99.434	97.791	99.349	97.435	98.743	98.71
98.071	97.903	98.195	97.703	98.516	98.591	99.079	97.303	97.723	97.881	98.78	97.74	97.918	98.162	96.762	97.796	99.028	97.305	98.336	99.323	99.177	98.551	97.817	100.61	96.895	99.247	98.685	96.933	97.77	98.206	98.218	96.306	98.135	97.336	98.578	98.395	98.349	97.259	98.266	98.262	98.203	97.389	97.883	99.03	97.967	98.389	99.447	98.145	96.643	97.445
109.43	107.52	107.23	109.31	107.28	108.53	108.99	107.76	109.31	108.16	109.12	108.17	108.87	109.39	108.23	110.23	108	108.03	108.33	107.86	107.25	108.5	107.71	109.91	108.22	107.97	107.93	107.67	108.55	108.17	109.59	106.63	109.33	108.84	109.3	108.3	107.69	108.05	109.25	108.57	108.59	109.05	108.67	107.81	108.54	108.94	107.46	106.69	107.42	109.22
105.73	104.26	105.18	106.34	105.78	105.16	105.69	105.11	106.02	104.22	106.85	106.07	105.69	105.81	106.17	105.35	104.94	106.95	106.27	105.56	105.31	106.2	105.23	105.68	103.03	106.11	104.88	107.2	105.36	105.56	104.25	105.33	105.02	106.07	105.51	105.07	106.12	103.46	105.42	105.26	105.81	106.28	105.47	104.5	104.02	104.4	106.24	106.17	106.31	105.13
98.149	97.383	98.282	96.657	98.048	97.968	97.595	97.806	100.11	98.234	97.557	97.002	98.128	98.885	97.314	98.102	96.059	97.385	98.643	99.16	96.215	98.348	96.548	98.13	98.235	98.587	95.154	98.668	98.901	98.379	98.187	97.415	98.488	97.425	96.935	98.358	96.581	98.969	97.583	98.238	97.978	99.341	98.68	98.605	98.539	99.699	97.525	98.353	97.785	97.677
98.133	98.965	97.537	99.197	97.893	99.579	98.876	97.066	98.542	98.295	96.878	98.275	97.69	97.466	97.67	98.967	97.742	98.663	98.777	97.366	98.713	98.473	99.682	98.387	96.988	97.347	98.71	98.451	97.365	98.95	98.313	96.477	98.637	98.676	97.821	98.834	97.65	97.511	96.842	98.523	97.904	98.745	98.36	97.988	97.325	98.968	97.431	97.513	97.689	97.043
107.47	108.41	107.48	108.01	107.08	109.3	107.12	107.11	107.74	107.57	109.16	108.29	107.06	106.81	108.36	107.78	109.53	107.03	107.54	109.03	106.48	106.81	108.43	108.23	107.5	108.42	107.38	108.9	106.98	108.11	106.67	107.92	107.16	107.68	108.9	108.28	106.75	108.75	107.86	109.03	108.53	109.56	107.17	106.83	107.35	107.55	107.2	107.19	108.39	107.88
106.54	105.28	106.63	104.41	104.32	105.79	106.08	105.56	107.45	105.4	106.43	106.92	106.09	104.62	105.51	106.9	104.52	105.55	105.04	105.6	105.78	105.74	103.53	106	105.8	106.98	106.51	106.27	105.4	106.16	105.92	105.52	104.73	107.44	106.25	106.45	105.94	106.53	106.01	106.61	106.11	104.78	107.96	105.55	105.54	106.28	106.92	105.27	105.68	105.17
108.49	108.99	108.62	108.78	109.68	107.8	108.34	107.94	108.08	108.23	106.57	107.74	109.48	107.9	107.45	107.6	109.2	109.16	108.39	107.77	107.28	109.74	109.94	108.28	109.76	106.51	108.87	108.53	107.03	107.02	107.85	107.62	108.08	106.84	107.79	106.89	107.47	108.07	107.57	108.76	110.13	108.71	107.3	108.47	109.03	108.09	108.7	109.56	107.53	107.35
98.444	98.569	97.118	98.663	97.3	97.811	97.164	98.149	99.27	97.492	97.201	98.342	97.775	98.795	98.308	95.87	95.967	98.001	97.898	98.001	99.334	98.285	96.977	100.44	99.057	97.244	99.311	99.109	97.458	100.1	98.633	99.118	97.239	98.445	98.769	99.056	99.158	97.973	98.31	96.657	96.792	97.039	99.37	98.944	96.675	96.902	98.402	99.416	98.26	99.508
101.09	100.53	101.38	101.12	100.19	102	99.388	100.33	100.86	99.962	99.656	100.79	100.64	100.76	102.48	100.45	99	101.41	102.47	100.24	100.16	101.3	101.82	102.03	100.51	100.47	100.49	101.68	100.95	101.29	101.59	101.87	100.33	101.43	102.32	101.73	101.98	100.14	102.44	101.84	100.94	100.43	101.71	102.17	100.47	101.09	100.58	100.04	101.74	100.98
108.38	106.48	106.98	106.38	106.22	106.39	106.27	105.72	105.48	106.95	106.61	108.24	107.96	106.76	105.11	106.16	106.58	105.29	106.6	105.47	107.02	107.02	106.03	105.85	106.91	106.74	107.13	106.18	105.56	107.06	106.57	106.23	105.33	106.53	106.11	105.63	104.88	105.47	105.83	105.86	105.61	106.37	107.22	107.28	105.18	105.33	107.3	106.48	106.3	105.63
107.92	109.09	108.26	107.62	107.77	109.23	108.64	106.86	108.24	108.48	109.19	108.08	109.82	110.03	107.94	109.1	108.56	108.39	108.28	108.14	108.3	109.52	108.3	109.34	107.8	109.29	108.78	107.42	107.23	109.64	107.86	108.41	107.65	109.39	106.86	108.11	107.69	107.72	109.37	110.2	107.8	108.35	109.51	107.91	107.9	107.1	106.71	108.84	107.71	107.6
111	110.97	111.88	108.88	110.66	109.15	110.42	109.86	109.56	110.07	109.82	110.36	111.18	109.91	111.25	109.47	110.18	109.93	109.59	111.9	110.07	111.32	111.27	109.66	109.79	112.58	108.95	110.46	109.14	110.75	112.07	110.07	109.72	109.73	110.2	111.56	110.56	109.25	109.6	110.21	110.51	110.35	111.5	110.32	110.72	110.46	110.52	112.3	111.39	110.92
108.9	112.75	109.65	111.05	109.71	111.5	109.82	109.88	110.33	111.51	110.28	111.71	110.95	109.25	109.86	110.03	109.57	109.92	110.02	109.78	109.63	110.83	110.85	111.44	111.3	109.62	112	110.62	111.67	110.21	111.74	111.42	110.39	110.06	111.34	110.92	112.35	111.89	109.23	110.59	111.51	111.76	109.13	110.23	110.76	110.2	110.78	109.32	110.73	111.37
106.79	107.33	108.04	106.99	106.02	105.87	105.97	105.59	104.98	105.79	105.97	106.24	106.99	106.49	106.44	105.48	105.94	104.67	106.31	108.23	106.32	105.63	106.69	105.32	106.86	108.46	106.72	106.12	105.19	107.32	107.16	108.34	105.96	105.75	107.38	107.62	106.83	106.09	106.15	107.51	107.14	106.86	107.07	104.44	106.62	106.11	106.47	105.31	105.92	105.97
98.563	97.198	99.456	97.84	100.57	98.325	98.694	98.955	99.436	99.691	100.01	99.564	99.406	96.907	98.86	99.373	99.339	100.28	99.198	99.126	98.244	100.23	99.753	98.637	98.128	96.567	98.732	98.49	97.885	97.368	99.455	97.937	99.205	98.96	99.842	98.162	98.957	96.929	98.871	99.027	99.202	99.672	100.22	98.283	98.369	97.525	99.544	98.779	97.751	100.56
107.73	108.32	108.79	106.92	107.81	108.82	107.91	106.7	107.64	108.58	109.42	107.83	107.96	108.07	108.04	109.89	109.85	107.32	108.09	108.84	107.27	107.3	107.31	108.69	108.86	106.55	107.22	109.34	108.28	108.44	108.63	108.92	106.82	108.2	107.11	108.92	108.38	108.26	108.32	108.47	107.19	109.16	108.33	108.58	109.76	107.46	108.47	108.87	109.04	107.31
107.02	106.91	107.25	108.9	108.44	108.91	107.87	107.93	107.93	107.37	108.13	108.19	107.18	109.57	108.34	108.75	106.59	107.99	107.4	106.77	106.95	107.31	106.83	107.74	107.17	108.08	108.18	107.15	107.6	106.8	107.88	107.82	106.99	107.44	108.06	107.92	107.68	108.35	106.33	107.1	106.44	108.97	107.79	106.93	107.73	105.92	107.21	106.5	107.08	108.11
106.16	107.39	106.36	106.88	106.78	106.13	106.97	107	107.27	107.03	106.11	106.7	105.42	106.04	105.48	108.26	106.59	106.19	107.6	107.07	105.59	106.54	106.34	106.65	105.82	106.55	106.16	106.04	106.57	107.24	106.15	107.1	107.38	106.25	105.84	107.28	106.85	107	105.39	106.61	107.85	106.06	108.23	106.59	106.86	106.33	104.51	105.84	107.15	107.22
106.96	105.99	107.42	107.2	106.29	104.76	106.84	105.79	105.63	104.58	106.54	106.72	106.03	105.01	105.88	104.99	107.15	107.39	105.44	107.07	106.88	104.8	105.85	106.37	107.29	106.4	108.21	107.26	106.82	106.57	106.13	106.24	104.36	104.87	108.23	105.84	106.63	106.31	106.33	105.68	106.26	106.32	105.43	107.09	106.54	106.58	106.82	108.24	107.61	106.84
108.48	108.3	109.79	108.08	108.58	107.74	108.43	108.49	108.78	109.07	109.22	108.79	108.03	107.83	109.19	107.11	109.05	108.81	108.75	107.87	109.45	108.27	107.6	108.46	109.36	107.23	107.67	108.51	107.59	109.13	108.06	109.62	107.74	108.17	107.66	107.74	107.64	109.78	107.84	107.48	107.72	107.54	110.6	108.97	108.09	109.56	107.95	108.05	109.99	109.15
101.46	101.35	100.04	100.7	99.164	101.35	100.15	101.26	101.03	100.53	100.5	99.509	101.3	100.36	100.8	99.211	101.12	100.42	100.86	99.207	100.96	99.46	99.905	98.342	101.19	100.44	100.48	100.62	99.382	99.957	99.738	99.534	101.55	100.84	99.899	100.62	100.08	100.06	99.198	99.863	100.88	99.113	99.996	101.16	100.89	100.9	100.29	101.25	100.28	100.11
106.05	107.1	107.96	106.16	106.22	106.37	105.01	106.92	106.6	107.56	107.01	105.97	105.6	106	106.47	104.06	104.32	105.74	107.49	105.93	106.84	105.12	106.78	106.55	106.67	105.68	106.28	107.1	107.88	106.95	105.35	106.91	106.48	107.92	107.33	107.45	106.16	106.4	107.34	106.88	106.86	106.38	106.78	107.22	108.06	106.24	106.35	105.46	106.8	105.41
99.09	97.283	97.686	96.627	99.159	97.569	97.583	98.744	98.702	99.271	98.802	98.404	97.802	98.379	98.307	98.409	98.255	97.964	99.576	97.594	98.062	99.41	97.199	97.483	99.014	97.823	99.958	98.282	98.373	99.208	99.164	98.586	99.142	98.991	98.855	97.79	98.707	98.011	96.981	98.12	99.95	98.238	96.878	98.467	97.639	97.344	97.316	98.567	98.706	97.95
99.386	98.143	97.697	98.115	97.259	97.361	98.242	99.289	98.109	98.476	97.534	98.256	97.285	99.33	97.244	99.402	99.005	96.804	98.07	97.676	98.118	98.585	98.374	97.905	96.926	99.03	97.896	96.858	96.908	97.162	97.724	99.228	97.514	99.159	99.54	99.106	97.254	97.91	98.958	98.298	98.782	98.015	98.719	98.432	98.791	98.024	98.846	98.36	97.1	97.192
103.11	100.61	99.922	100.69	100.14	100.59	101.71	101.23	100.77	100.7	101.06	99.936	100.46	100.53	101.92	101.82	102.43	101.7	100.06	101.06	99.921	101.44	101.88	101.71	101.31	102.58	101.49	101.57	100.12	102.48	101.31	99.204	102.23	99.903	99.713	99.279	100.51	101.68	102.28	100.63	99.791	101.66	100.1	101.01	100.59	100.02	100.68	100.68	101.86	99.732
98.336	98.354	97.8	98.767	97.651	98.394	99.308	98.185	99.146	97.962	97.408	98.181	98.894	97.817	99.384	98.836	98.111	98.084	99.034	98.507	97.544	99.535	97.311	98.495	98.361	98.266	97.039	98.17	97.634	97.665	98.473	99.341	99.078	97.826	98.253	97.541	97.233	96.72	97.768	98.578	99.789	96.983	98.732	98.232	97.353	96.814	99.213	97.676	99.206	98.208
98.35	98.789	99.273	98.174	97.486	98.608	99.492	98.727	98.387	99.524	97.952	99.968	99.14	98.007	98.373	99.014	98.609	100.51	97.575	100.07	99.827	98.558	99.243	98.377	97.725	97.883	98.938	99.123	97.917	98.078	98.473	96.808	99.221	98.751	98.604	97.741	98.803	99.367	97.926	99.87	98.928	98.772	98.254	98.203	98.569	97.827	98.09	99.071	98.854	99.062
100.96	100.65	99.645	101.1	99.791	99.441	101.5	100.23	98.417	97.958	100.57	99.701	100.42	99.567	99.542	99.986	99.806	100.86	100.38	100.61	101.84	100.19	99.887	100.43	100	99.358	99.693	102.39	100.74	100.74	100.72	98.97	98.716	101.21	101.13	100.27	99.906	101.13	99.938	100.9	100.22	99.677	101.44	100.16	99.523	101.18	99.771	101.71	100.15	101.7
106.74	107.35	106.98	108.4	109.01	107.07	107.6	107.4	107.92	107.71	108.89	108.5	108.22	108.39	107.91	106.77	107.55	109	107.64	108.35	108.03	106.76	106.92	107.94	109.25	107.67	107.85	106.73	109.37	109.09	107.74	106.85	108.78	107.39	108.71	106.91	106.73	109.49	107.03	108.06	106.22	108.53	109.23	108.54	108.43	107.84	109.71	107.62	107.46	107.98
105.26	106.07	106.43	104.61	105.71	104.82	105.38	106.42	106.64	107.41	106.36	106.28	104.71	105.31	105.43	104.55	106.18	103.68	106.27	104.9	106.92	105.73	104.73	106.36	105.77	106.32	106.16	106.1	105.77	105.32	105.61	106.18	105.41	104.33	104.27	105.87	106.13	105.2	104.38	103.75	104.9	106.28	106.27	105.58	106.73	104.5	104.23	106.88	103.77	105.1
98.022	97.564	97.74	98.842	98	97.207	97.822	98.475	98.044	97.699	98.095	97.178	98.585	97.668	98.517	96.835	98.755	97.809	97.433	97.301	97.245	99.183	99.101	97.916	97.304	95.673	97.809	99.224	97.635	97.285	97.411	97.849	97.521	98.751	97.966	96.392	97.351	98.286	99.258	98.033	97.355	97.952	99.122	96.782	98.327	96.928	99.007	97.611	99.35	98.018
106.95	105.33	106.34	106.15	106.11	105.99	106.12	107.24	108.38	106.75	104.74	107.23	106.45	105.81	107.14	105.19	105.78	105.97	107.27	107.15	107.82	107.18	106.91	108.07	106.39	106.43	107.93	106.04	106.12	106.44	105.27	105.65	108.52	106.49	107.11	107.76	105.75	105.1	106.51	106.63	106.65	106.19	106.73	106.38	106.31	106.45	106.25	107.21	105.28	107.34
106.13	105.81	106.24	104.59	105.64	106.32	106.9	104.53	106.5	106.47	105.44	105.87	107.33	105.59	105.36	106.67	105.01	106.25	106.29	107.01	104.83	104.13	106.94	104.98	104.32	107.08	104.09	105.36	106.22	104.97	106.59	104.7	105.65	105.34	105.86	104.84	105.58	106.01	103.76	105.56	105.53	104.3	105.01	103.91	105.41	105.8	103.92	105.3	105.11	105.03
106.33	108.14	107.81	108.09	108.39	107.96	107.67	108.07	107.33	108.18	108.15	108.62	108.48	108.33	108.9	107.98	108.87	108.36	109.72	107.98	106.84	108.08	106.86	107.06	108.52	107.67	106.99	106.53	109.7	106.7	107.04	109.27	106.54	108.75	107.91	109.13	107.58	109.53	108.58	108.39	109.74	107.93	107.91	107.83	107.48	108.11	108.28	107.94	108.09	108.95
96.899	99.056	98.954	98.182	97.747	98.67	96.961	99.527	99.781	98.007	97.634	99.007	98.014	99.067	98.135	98.44	97.588	98.759	98.656	99.564	98.095	98.407	97.152	98.239	98.38	97.505	98.013	97.706	98.308	96.487	97.207	98.697	98.199	98.59	98.302	99.978	97.256	97.159	97.248	99.118	97.83	98.752	98.792	97.346	98.199	95.452	98.865	98.18	98.147	99.817
97.868	99.38	98.69	98.83	97.264	98.648	96.924	96.239	97.601	96.644	97.68	98.659	98.877	97.995	97.772	98.172	97.737	96.707	97.167	97.848	97.523	98.079	96.486	97.24	96.657	98.641	97.492	98.645	97.697	97.853	98.57	98.687	97.859	97.117	96.368	99.088	96.902	97.472	98.577	97.593	95.098	97.327	98.451	98.478	97.722	98.355	96.754	98.963	98.61	98.604
109.49	107.96	106.48	107.65	108.41	105.49	107.68	107.92	108.19	108.83	108.63	107.09	107.89	108.14	108.28	107.81	108.23	107.77	106.53	108.48	108.06	108.44	107.7	107.94	108.19	107.98	107.69	108.19	107.37	107.96	107.79	107.67	108.09	108.45	107.5	108.53	106.57	107.86	106.95	108.18	108.45	107.15	107.63	110.1	107.93	108.15	108.62	105.88	107.27	106.75
105.38	104.84	103.95	105.41	105.74	105.67	106.3	104.05	105.41	104.47	104.54	105.56	107.18	106.84	104.82	105.21	104.59	105.47	104.35	104.88	106.65	108.25	104.7	104.5	105.01	105.82	105.46	105.05	106.57	105.07	105.96	105.35	104.3	106.65	103.61	105.59	107.33	106.16	106.37	104.72	105.65	106.3	106.44	105.62	105.56	106.48	105.5	105.95	105.91	104.39
99.987	100.04	98.193	97.409	99.104	97.945	98.794	100.29	100.55	99.787	98.285	98.799	99.642	98.574	99.479	98.642	98.23	99.662	98.027	99.492	98.993	97.934	99.322	99.366	98.759	98.331	98.312	97.11	100.46	98.725	98.806	99.295	98.838	98.157	97.519	100.58	99.577	98.438	99.068	99.522	98.397	99.268	98.572	98.052	98.595	101.17	98.171	98.789	98.532	99.944
108.64	106.99	107.31	109.2	107.79	107.89	108.73	109.02	108.19	108.12	108.85	108.73	109.35	110.04	107.64	108.61	108.56	107.14	107.66	108.46	107.4	108.37	108.54	107.57	109.55	107.89	107.63	107.22	108.16	109.53	108.71	109.76	108.72	107.85	107.11	107.91	109.82	108.04	107.49	106.17	108.6	108.5	108.41	108.19	109.65	108.35	108.33	106.63	107.99	109.29
105.85	106.07	107.46	106.2	107.03	106.66	106.86	106.51	106.58	107.36	107.24	107.52	106.19	105.43	104.84	106.9	105.73	108.04	109.13	107.1	107.2	107.77	107.02	106.19	107.01	106.07	106.17	108.03	106.58	106.11	106.51	107.19	106.73	108.15	105.3	107.33	106.46	105.59	107.03	106.53	107.58	105.53	107.74	107.14	107.29	106.91	105.83	104.86	105.39	107.68
105.17	106.49	106.34	106.43	107.35	105.51	107.21	105.17	107.4	107.19	106.79	105.3	105.75	106.42	106.85	106.47	105.27	105.16	107.09	105.94	107.01	105.35	105.61	104.99	106.88	106.01	106.74	106.31	104.89	105.78	106.77	106.09	107.26	106.56	106.68	105.91	106.55	106.82	106.42	107.01	108.12	106.67	108.58	105.43	107.36	107	106.41	105.34	106.31	107.52
105.59	104.35	105.77	106.75	105.14	105.15	106.43	105.31	106.23	105.96	105.32	104.91	104.38	104.99	105.33	105.87	106.86	106.07	106.29	105.41	106.14	104.65	105.81	105.67	107.18	105.15	106.09	105.47	105.69	106.99	106.58	104.82	105.16	105.08	106.59	105.36	105.33	104.37	105.39	106.09	105.08	104.86	104.26	107.02	105.65	105.47	106.3	104.8	105.63	105.81
108.44	108.77	108.11	110.63	107.83	106.6	108.36	108.6	108.14	108.78	108.58	107.85	109.8	107.41	109.14	107.94	107.91	108.35	109.21	109.01	108.16	109.35	108.62	109.58	107.46	108.23	107.9	106.65	107.94	108.35	107.42	107.45	108.22	108.33	108.36	108.91	108.26	108.7	108.15	107.5	109.41	108.72	107.54	108.01	109.43	107.53	108.77	108.09	107.08	108.79
98.259	98.765	97.219	96.631	97.892	97.343	97.477	97.682	98.368	98.608	96.804	97.868	96.491	98.419	96.801	98.293	97.737	96.44	98.815	97.79	98.511	98.248	98.018	97.951	97.765	97.556	96.98	97.422	98.017	98.128	98.892	97.499	98.503	96.912	98.299	97.832	97.136	96.413	97.382	98.303	96.754	98.582	97.907	100.21	96.625	98.218	98.234	97.709	98.436	97.431
104.93	105.07	105.7	105.48	105.24	105.77	105.98	106.01	106.27	105.94	106.28	106.69	105.67	105.73	105.86	106.28	105.1	104.55	106.09	106.6	105.95	103.83	105.69	106.47	106.2	105.9	104.91	107.24	105.87	106.71	105.08	105.81	105.74	103.98	104.93	106.11	104.93	105.8	105.82	106.57	106.65	103.97	105.04	107.16	106.88	105.63	106.39	104.56	105.18	105.9
106.81	105.17	107.5	106.16	107.18	105.47	106.57	104.37	105.47	105.37	105.91	104.54	107.42	106.35	106.54	107.77	107.83	106.52	106.16	106.66	107.51	107.04	107.56	105.75	106.66	107.35	106.9	106.87	106.11	106.13	105.7	107.57	106.44	106.35	105.75	107.34	106.24	105	106.29	106.34	106.32	106.81	105.99	106.96	105.54	106.13	106.31	108.25	107.62	106.55
100.15	100.85	98.982	101.44	99.926	100.61	100.34	100.52	100.96	101.03	100.17	98.691	100.45	99.743	101.35	100.17	101.68	99.792	101.14	100.67	99.926	101.96	100.76	100.21	101.19	102.13	101.22	99.639	100.82	100.85	99.481	101.2	98.721	100.01	100.09	99.498	99.354	100.94	99.979	100.79	100.71	100.3	98.898	100.36	100.51	100.66	100.46	101.24	101.26	99.008
109.29	106.91	107.78	108.59	108.07	106.93	107.14	109.39	107.76	107.92	109.06	108.79	108.12	108.56	109.27	108.33	107.04	107.31	106.16	108.41	108.07	107.23	107.64	109.37	108.28	108.07	108.94	108.09	109.27	107.5	106.71	108.32	108.69	107.65	108.33	107.6	108.87	107.73	107.82	107.53	107.24	109.24	108.11	108.73	108.46	108.08	109.44	107.75	108.95	109.01
105.78	104.3	105.38	106.03	106.06	104.65	108.27	106.19	105.39	106.56	106.18	105.71	106.51	107.76	105.53	104.72	106.7	106.25	104.86	105.23	106.53	106.4	106.73	104.39	108.08	107.71	104.98	105.89	105.63	105.69	105.48	107.4	106.68	105.27	105.53	106.01	106.32	107.04	106.58	105.13	104.76	104.15	105.84	106.33	105.04	106.47	105.16	104.65	106.09	105.52
98.093	100.33	100.22	100.14	98.761	101.35	99.938	99.661	99.145	100.02	100.1	100.66	101.17	99.982	102.19	97.941	99.635	100.07	100.4	100.32	99.915	100.18	100.52	101.52	100.21	101.53	100.96	100.57	100.76	99.277	100.19	100.58	99.665	99.656	99.85	99.529	99.828	99.673	99.243	100.03	101.07	100.68	100.25	99.216	101.11	100.24	99.647	100.25	96.845	100.39
109.45	107.96	107.65	106.75	108.36	108.5	109.11	108.38	110.52	109.21	108.44	108.49	107.42	108.43	108.57	107.67	109.08	107.61	109.43	109.3	108.97	107	110.18	108.3	108.35	108.77	109.1	109.68	108.06	108.2	108.75	107.54	107.32	110.87	108.08	108.79	110.34	106.75	108.15	109.41	108.19	108.64	107.98	107.71	109.54	107.85	108.84	108.09	108.73	107.95
106.15	108.35	107.46	107.17	106.9	107.73	109.16	108.44	107.19	107.38	109.11	107.23	108.19	107.9	108.05	108.43	107.19	108.43	108.53	107.59	107.57	106.9	109.05	106.72	107.51	107.79	107.53	106.76	107.94	105.39	107.89	108.91	108.51	108.6	108.43	108.71	106.99	107.39	108.06	106.14	109.77	108.37	106.61	107.08	108.38	108.58	108.14	107.12	107.86	108.1
106.64	104.29	105.22	106.48	107.68	106.25	104.96	105.33	107.2	107.09	105.97	104.86	108.03	105.84	105.26	105.43	104.47	105.65	106.61	105.21	104.79	105.07	104.9	105.6	105.47	105.19	106.49	105.18	105.29	105.59	107.04	103.81	105.19	105.97	105.65	104.72	106.06	106.15	105.55	106.33	105.04	105.38	105.81	106.19	106.25	105.68	106.46	104.62	106.07	106.06
98.244	98.936	100.77	97.424	100.53	98.938	100.76	100.28	98.605	98.544	97.954	97.56	101.24	98.923	100.14	98.603	99.087	101.52	97.803	100.29	99.031	98.748	97.716	98.294	98.759	97.787	99.829	99.051	101.91	98.571	98.639	98.943	97.889	98.671	100.51	100.48	98.614	97.347	98.092	98.427	98.926	98.809	99.75	99.88	98.075	99.418	98.096	98.07	100.4	97.998
100.71	101.07	101.29	100.51	100.47	102.49	101.43	100.72	101.79	100.23	101.45	101.03	101.1	100.7	102.81	101.86	100.78	100.46	100.33	104.03	100.55	101.36	100.19	100.95	102.09	101.26	100.88	100.61	98.986	101.29	100.03	100.25	101.02	100.41	101.02	101.68	101.26	101.69	100.82	100.7	101.97	102.49	102.3	102.12	100.98	100.5	100.13	102.51	101.8	101.46
106.46	106.79	106.77	106.57	106.13	106.21	106.21	106.66	104.68	106.61	106.59	105.27	105.67	105.74	104.47	105.78	104.96	105.99	105.2	105.71	105.08	105.6	107.2	104.21	106.36	105.28	105.64	106.65	105.3	106.34	106.06	105.64	105.27	105.89	106.75	103.92	105.24	107.47	106.13	105.07	105	105.15	106.2	104.82	103.65	105.51	105.32	104.43	104.8	105.64
107.16	106.6	106.02	105.34	107.07	105.8	105.9	107.25	105.08	106.43	106.44	107.33	103.11	105.73	106.4	106.87	106.41	107.26	106.09	107.04	106.77	106.99	106.22	109.15	106.42	107.62	105.46	106.08	106.66	106.77	105.19	106.61	107.15	105.4	107.04	105.71	107.66	106.8	106.51	106.8	105.53	107.89	105.58	105.43	107.01	106.47	107.19	105.16	106.43	105.32
105.58	105.62	105.99	105.37	104.77	105.45	106.27	105.91	104.65	105.93	105.47	105.76	104.92	108.32	105.92	105.65	104.33	105.96	106.03	105.61	104.58	103.76	107.21	106.95	105.75	104.22	105.37	107.15	105.66	104.49	106.13	103.84	106.03	104.86	105.14	103.92	105.87	106.22	104.91	105.79	103.52	103.99	106.22	107	104.64	105.3	105.63	105.15	105.68	104.9
101.69	101.79	99.398	101.34	99.9	100.93	99.998	100.6	100.12	100.69	99.954	102.48	101.86	101.07	100.93	100.83	101.35	100.8	99.977	100.39	99.506	99.695	100.21	101.78	100.97	100.96	100.78	100.36	100.55	99.806	101.08	100.8	99.761	100.54	100.38	100.34	101.07	100.57	101.36	101.65	99.606	101.39	99.576	100.08	99.598	100.36	100.94	99.765	100.44	99.737
111.85	109.3	111.77	111.19	110.23	109.87	109.28	110.92	110.09	110.42	110.08	110.27	109.32	109.69	109.64	110.04	109.75	110.91	108.81	110.16	110.77	111.09	110.01	109.93	109.82	108.71	110.4	111.63	110.01	110	109.69	110.95	110.47	111.63	110.37	110.38	109.56	109.92	110.7	111.41	112.24	111.88	110.96	111.89	111.13	109.44	108.45	110.41	110.83	109.7
106.24	106.09	105.36	105.68	106.14	104.3	104.44	106.37	106.75	107.28	106.73	107.32	105.99	106.16	106.37	106.32	106.18	108.14	107.06	106.59	107.68	107.46	106.28	107.05	106.27	106.98	106.3	104.35	106.99	108.4	106.58	105.86	107.12	105.67	106.2	106.57	107.06	106.95	105.12	105.08	105.54	105.78	106.67	107.26	106.43	107.3	107.07	106.63	106.29	105.47
107.9	108.03	108.04	106.36	108	108.47	106.72	107.44	107.88	106.98	107.89	107.65	108.07	107.03	106.62	106.98	109.17	107.01	106.77	107.66	108.32	108.85	107.93	107.88	107.98	107.39	108.28	108.1	108.66	107.36	106.41	107.41	106.64	108.39	107.95	107.4	107.81	108.2	108.57	107.9	106.85	108.26	106.25	107.93	109.03	107.09	108.64	106.98	108.71	107.49
101.17	101.56	99.701	100.15	100.43	99.019	99.527	101.22	99.694	101.69	100.38	100.44	99.418	100.35	100.45	100.31	100.08	100.29	99.259	99.007	100.2	99.674	99.463	100.21	99.264	100.64	100.52	99.839	101.5	99.175	100.6	99.443	99.275	100.21	100.3	100.59	100.53	99.646	100.91	100.2	100.24	99.738	99.855	100.43	100.12	101.83	100.6	100.8	100.47	101.42
109.44	107.98	110.7	107.83	109.2	108.74	109.35	108.07	107.97	109.59	109.13	109.58	109.06	109.54	107.87	109.13	109.04	107.43	107.2	108.33	109.29	109.39	107.73	108.02	108.66	107.7	110.33	107.56	109.73	109	108.39	109.86	107.23	108.44	108.26	108.45	108.61	109.52	107.06	107.03	108.54	107.43	107.49	108.56	109.54	107.19	107.46	107.37	107.61	107.66
101.52	100.25	101.78	101.64	101.59	99.087	98.73	100.09	100.61	100.09	98.99	100.06	99.978	99.138	99.363	101.52	100.18	99.57	100.43	99.001	102.18	101.09	100.64	102.02	100.49	100.92	100.22	99.459	99.884	99.933	100.49	99.656	101.74	99.645	99.96	99.82	99.271	99.386	100.38	100.83	101.16	100.13	100.68	99.544	98.813	100.95	99.906	101.39	101.4	100.37
107.15	107.57	107.33	107.19	105.54	105.44	105.4	105.22	105.06	105.72	105.6	106.57	106.47	104.09	106.2	105.4	105.01	105.3	105.77	107.73	105.85	106.93	106.39	107.04	106.94	104.28	104.88	105.83	106.27	105.99	106.19	106.94	106.3	105.36	104.69	105.78	106.53	104.77	105.43	106.6	106.15	105.95	104.82	106.78	105.76	105.36	105.02	107.09	107.08	106.39
106	106.19	106.15	106.75	106.24	106.35	106.68	106.17	105.3	106.43	105.62	108.21	106.42	106.32	107.47	106.12	106.98	106.2	106.78	106.14	106.63	107.52	104.28	104.83	106.39	104.96	105.92	105.63	106	106.41	106.55	108.03	108.14	106.44	105.99	105.3	106.79	106.66	105.49	106.49	106.15	107.4	106.58	105.28	106.51	106.96	106.73	106.84	106.39	105.61
107.61	107.69	107.77	107.91	108.27	107.48	106.55	106.26	108.6	108.29	107.32	108.58	107.22	111.01	106.19	109.49	109.1	107.48	108.28	106.37	108.6	108.3	107.61	107.2	107.19	108.41	108.13	108.1	108	107.33	107.9	106.91	107.63	108.35	107.63	107.95	107.33	108.71	107.91	106.37	107.14	107.63	109.87	106.94	107.37	106.86	106.57	107.91	108.28	107.1
105.61	107.76	105.92	106.37	105.96	105.02	107	105.33	107.3	106.69	106.02	106.64	108.19	105.66	104.86	107.22	106.45	107.63	104.76	105.34	105.58	107.33	106.4	106.77	106.42	106.24	106.03	107.29	108	105.77	107.67	106.79	107.09	106.19	108.03	107.33	105.37	104.06	106	106.13	106.02	106.19	107.07	105.22	106.67	105.25	106.01	107.44	106.2	106.07
107.99	104.25	106.18	105.21	106.93	107.21	106.87	106.31	104.84	106.06	106.3	108.01	106.72	106.51	104.02	106.17	106.69	106.47	106.52	105.49	107.18	106.24	105.52	105.75	107.15	105.44	106.27	105.73	105.79	104.57	106.26	106.09	107.45	107.27	106.71	107.32	105.18	105.83	105.58	106.49	107.4	106.7	106.29	106.53	108.07	107.97	105.67	105.63	107.83	106.21
103.07	103.16	102.96	102.17	102.7	102.65	102.45	103.46	102.28	102.33	103.07	103.86	102.42	103.35	101.95	103.12	103.67	103.14	102.71	100.71	101.76	102.11	102.73	102	101.71	103.73	103.74	103.16	102.96	104.34	102.38	104.24	102.84	102.24	104.07	103.34	102.16	102.9	102.9	100.47	101.65	103.03	104.23	103.77	100.7	103.42	103.37	103.59	102.29	101.75
108.72	109.26	107.34	108.31	108.36	107.33	106.95	108.45	108.67	107.38	106.57	106.99	107.22	107.69	108.89	107.37	108.09	109.21	108.6	108.05	108.21	106.38	106.52	108.22	107.52	108.24	108.1	108.45	106.88	108.62	108.38	108.68	108.6	108.08	108.61	107.78	108.23	107.03	107.37	108.82	106.09	107.78	107.59	107.18	107.95	108.96	107.46	107.9	107.52	106.73
106.4	107.21	107.21	106.7	106.01	106.79	106.72	105.65	106.18	105.27	106.7	106.58	107.05	106.8	107.65	104.78	104.96	106.19	106.82	106.36	107.08	105.07	106.86	106.32	106.4	108.52	105.47	107.07	107.31	106.83	106.53	107.04	106.67	106.3	106.57	107.61	106.02	106.18	108.43	106.55	106.83	105.01	107.09	107.32	105.96	108.49	105.86	105.69	106.17	106.57
108.23	108.76	109.2	107.63	108.53	107.64	108.7	108.8	108.32	108.93	109.59	107.38	107.75	106.53	108.27	107.17	107.98	108.59	107.69	107.51	107.14	108.28	106.61	108.08	108.82	107.81	108.38	108.28	107.45	107.68	108.02	108.62	109.28	108.2	109.08	107.52	107.19	107.8	108.23	107.68	109.33	108.95	107.83	107.8	106.61	108.2	108.63	107.5	107.32	108.11
105.6	105.99	104.06	105.89	105.47	106.79	105.38	106.02	105.92	106.96	104.98	105.32	106.52	105.27	104.95	105.11	105.44	105.32	105.51	104.59	105.42	106.84	104.63	104.34	104.84	106.67	105.72	105.55	105.63	105.62	105.63	107.92	106.17	105.5	105.82	107.04	105.31	105.07	105.15	106.31	105.19	105.68	106.26	106.49	104.48	105.1	106.11	106.01	104.75	107.62
100.44	99.615	98.118	99.485	100.1	98.835	99.007	99.325	98.817	100.28	98.715	99.032	98.374	98.13	100.02	99.529	98.546	99.047	99.272	98.267	97.685	99.641	96.546	99.241	99.119	99.643	97.551	98.921	97.411	98.362	98.856	98.894	99.67	98.678	99.303	100.21	100.39	98.806	98.617	98.318	99.743	98.832	98.794	97.919	96.907	100.2	100.11	100.02	99.831	99.828
98.544	98.533	97.75	98.426	100.03	98.881	97.72	100	98.764	99.916	98.62	99.563	100.18	98.696	97.598	99.905	96.882	99.029	98.069	97.674	99.641	98.969	99.718	98.425	100.58	99.829	99.057	97.338	98.767	99.08	97.935	98.668	98.555	99.093	99.901	97.889	99.341	98.657	98.728	99.054	99.607	99.397	99.141	99.824	99.197	99.176	97.214	98.601	100.79	97.492
106.88	107.55	107.26	107.76	106.72	108.21	106.29	105.11	106.43	106.4	106.72	106.38	107.04	108.63	105.78	106.61	105.89	106.56	107.82	107.19	107.21	107.5	107.08	105.04	106.9	106.05	105.79	106.28	107.64	106.63	106.85	106.41	108.26	107.9	107.52	105.33	107.44	107.63	105.02	107.74	106.18	106.94	107.71	107.08	105.55	107.03	108.2	108.37	105.69	107.96
105.17	105.2	104.67	104.45	105	105.56	107.52	104.76	105.81	106.2	106.88	104.13	104.92	106.12	106.99	105.67	106.11	105.19	107.38	103.47	105.12	105.6	106.27	104.41	105.87	105.98	104.5	105.75	105.01	105.92	106.62	106.64	104.77	104.74	105.6	106.01	106.21	104.95	105.81	105.37	105.47	105.26	104.27	104.63	103.81	104.68	105.29	105.01	105.41	105.73
105.27	104.66	104.75	106.03	105.11	104.52	106.72	106.28	104.13	105.84	106.55	106.63	105.37	104.66	105.74	105.49	104.26	107.3	106.24	106.17	107.33	106.4	104.93	104.71	104.8	107.26	105.6	105.68	105.31	104.95	105.29	104.53	105.57	105.58	106.7	105.8	106.14	106.81	107.06	106.34	104.47	105.37	105	105.52	104.72	105.78	104.13	106.09	104.64	105.5
106.48	105.45	106.48	105.96	105.6	105.55	106.08	106.21	106.59	105.76	105.37	105.19	105.49	107.42	104.66	105.85	105.65	105.68	105.85	105.78	105.57	105.37	105.07	106.37	104.82	105.97	105.51	105.41	106.79	107.2	104.88	104.01	104.5	108.99	106.22	105.64	107.54	103.67	107.33	104.25	105.44	106.05	106.36	105.58	106.25	105.59	106.01	106.66	105.63	104.62
100.63	101.52	99.975	99.785	100.4	100.16	101.22	101.15	100.96	100.56	99.611	98.606	100.32	100.37	100.98	100.68	100.58	99.467	101.63	100.71	99.453	99.295	100.27	99.333	100.6	99.622	98.726	100.65	99.505	101.05	100.74	101.97	98.928	101.12	100.52	96.979	99.402	98.998	101.36	100.95	100.76	100.4	99.789	99.659	99.394	100.69	100.26	100.44	100.93	101.07
105.23	104.89	104.06	104.75	105.44	105.07	105.13	107.05	107.08	105.67	104.67	104.36	106.28	105.41	105.1	107.13	105.95	104.55	106.53	106.76	105.7	104.28	106.03	104.89	104.6	105	104.47	105.79	105.87	104.35	107.09	106.16	108.64	105.17	105.81	105.86	105.81	104.77	105.25	104.7	107.68	106.08	105.96	105.91	106.1	103.67	105.99	107.48	103.76	105.62
107.26	106.14	106.83	107.46	106.94	106.31	106.32	106.58	106.86	107	106.19	104.76	106.35	106.06	105	107.93	107	106.57	106.11	106.06	108.23	106.96	107.3	106.43	107.03	106.92	106.42	107.66	106.27	107.5	105.49	105.64	105.92	105.69	107.27	107.67	105.59	107.16	107.36	106.32	106.13	107.34	106.34	106.9	106.45	107.29	105.01	107.04	106.09	105.48
106.5	107.2	105.47	106.21	104.31	106.95	105.53	107.35	105.54	104.93	105.1	105.69	105.72	104.58	106.12	104.27	105.66	104.79	104.22	104.67	107.76	105.64	104.24	107.23	104.52	105.84	104.81	105.49	105.57	106.21	103.89	104.85	105.23	105.15	105.01	103.86	104.91	106.93	104.75	105.52	106.48	105.48	105.4	103.94	104.91	105.17	105.71	106.05	105.88	105.8
107.22	107.8	105.74	110.07	106.73	106.71	108.64	107.53	106.89	109.76	105.99	107.68	107.94	107.48	107.65	106.82	107.57	108.33	108.62	109.54	108.48	106.91	107.83	108.62	108.97	108.21	107.83	108.24	107.97	108.54	109.67	107.79	108.74	107.69	109.09	108.02	108.37	107.25	107.35	107.2	108.85	107.36	106.84	106.4	107.81	108.57	106.99	108.25	107.12	107.91
97.5	98.753	98.269	96.97	99	98.877	98.369	97.271	96.836	97.845	96.265	98.188	98.989	98.065	98.081	96.895	97.159	97.375	97.956	99.94	96.884	98.142	97.406	98.425	97.052	98.072	96.666	98.71	99.538	97.134	98.493	97.638	98.805	98.759	98.687	98.571	98.034	97.455	97.282	99.942	98.305	98.553	98.868	98.957	96.591	98.644	97.489	96.963	98.366	98.07
109.67	107.14	108.04	108.53	106.14	108.77	107.5	106.8	108.03	107.97	107.16	108.99	108.37	107.33	107.88	108.89	108.63	108.01	107.99	107.46	108.51	107.05	108.59	109	107.67	106.93	108.33	107.74	108.3	109.02	108.96	106.71	107.84	108.44	106.26	109.11	108.97	109.28	107.74	107.93	108.59	109.11	108.8	108.96	108.54	108.48	107.91	108.35	107.26	108.21
106.37	106.68	105.05	104.64	106.57	106.48	104.4	105.83	106.36	105.85	106.62	105	106.08	106.83	104.4	106.56	105.25	104.06	104.95	106.28	105.16	102.94	105.23	106.44	106.38	105.7	105.43	106.54	103.9	103.55	106.99	104.53	105.21	105.72	105.18	105.21	105.74	105.29	105.29	105.01	106.23	106.43	105.64	105.99	105.7	104.44	104.06	103.31	105.21	106.35
108.69	107.57	109.37	107.73	108.64	108.73	109.8	108.55	107.24	107.87	107.74	108.43	108.76	107.98	109.23	107.08	107.25	107.99	108.32	107.61	108.27	108.71	107.66	107.87	108.39	108.19	108.3	109.02	109.11	106.91	108.3	108.64	106.37	108.99	107.19	109.92	108.82	106.7	109.92	107.86	109.75	108.23	107.45	107.95	109.38	107.74	108.3	107.07	107.17	108.48
105.7	106.5	106.62	105.67	108.18	106.06	104.9	105.05	104.25	104.24	106.67	104.53	105.54	106.37	106.55	105.85	105.3	104.65	104.57	105.51	104.89	104.51	104.67	107.42	105.39	105.22	105.75	105.32	107.12	105.21	106.22	106.24	106.04	104.78	105.9	106.13	103.96	105.5	106.68	103.69	107.43	105.63	106.14	105.74	105.27	106	106.43	103.82	105.73	105.39
101.69	102.43	102.17	100.23	100.54	100.4	101.11	99.378	100.42	100.43	100.7	99.395	101.8	99.265	98.631	100.63	101.56	99.995	101.12	100.4	101.34	99.875	99.749	102.47	100.56	101.22	100.09	99.878	100.23	101.25	101.15	101.67	100.76	100.34	101.5	99.477	101.74	100.94	99.589	102.1	100.2	101.43	100.72	101.38	100.8	99.657	99.892	100.67	100.26	100.1
108.11	108.74	107.83	107.7	107.92	108.91	107.71	107.31	108.72	107.01	108.13	107.59	107.22	109.34	109.04	107.88	106.81	107.51	107.48	107.97	108.79	107.91	108.89	108.68	108.12	107.34	107.23	109	107.38	107.8	107.79	107.56	109.22	108.09	108.51	106.68	107.69	107.93	108.55	107.66	106.99	107.24	107.83	107.79	108.29	107.91	108.37	107.79	106.81	107.4
101.46	99.154	98.521	99.028	97.554	99.643	98.768	99.272	100.35	99.705	99.657	97.835	100.26	99.429	98.129	99.474	98.791	98.694	98.793	98.893	99.315	99.202	99.015	98.184	99.189	100.54	98.491	97.94	100.66	98.827	99.583	98.569	98.682	99.459	98.097	99.628	98.634	100.58	98.692	100.97	98.273	100.33	97.683	98.877	98.868	98.851	97.982	98.139	98.975	98.549
107.13	105.25	106.42	106.31	106.98	106.5	105.79	106.78	106.37	106.27	106.81	105.59	105.21	107	106.36	106.81	106.7	104.89	106.94	106.37	105.54	105.8	106.17	106.22	106.43	106.62	105.78	105.9	108.48	106.8	106.76	106.02	107.27	107.75	105.82	107.26	107.07	107.15	106.67	107.36	107.01	106.25	105.75	106.68	105.72	107.23	105.33	107.61	106.13	106.01
105.18	105.64	106.54	106.19	105.38	104.93	106.84	106.27	106.24	103.85	107.08	104.84	104.89	105.56	106.75	105.39	105.14	105.32	106.8	106.41	104.52	105.49	104.98	107.45	105.55	105.23	106.38	104.61	105.87	103.93	106.1	105.84	105.45	105.21	103.85	105.47	105.15	104.5	104.15	105.09	104.16	105.08	106.26	104.66	105.86	106.03	102.76	104.57	106.53	106.13
105.96	106.44	105.11	105.41	104.84	106.19	105.52	105.53	107.73	107.31	106.73	105.68	105.25	106.23	106.42	107.14	105.52	106.16	104.62	107.37	105.58	107.57	105.2	105.37	104.72	105.09	105.99	105.86	105.26	106.13	106.1	106.09	105.77	103.63	104.67	104.61	106.1	105.45	105.64	106.13	105.48	104.15	105.34	104.14	106.54	106.83	106.16	104.89	105.93	104.99
106.19	105.15	105.87	105.3	106	106.53	104.08	105.23	105.44	106.03	105.78	105.27	106.47	104.8	106	105.56	105.96	104.85	106.18	105.76	107.94	105.08	105.37	106.13	105.27	106.5	105.22	105.54	106.26	106.68	104.87	106.72	104.05	105.77	106.1	105.15	106.18	105.48	105.91	105.9	104.86	106.68	106	104.6	105.04	104.94	104.19	103.73	106.14	106.51
96.871	98.464	99.761	97.78	97.547	98.372	98.717	99.317	99.129	98.553	98.041	98.85	98.663	98.402	98.301	99.344	99.324	98.107	98.474	97.968	97.503	98.394	99.327	98.099	98.327	99.747	98.264	96.307	100.01	99.289	98.739	99.608	101.21	97.532	98.725	97.746	98.701	98.333	99.61	98.608	98.693	98.555	99.324	98.445	98.471	98.644	97.284	98.62	97.702	97.792
104.47	106.31	106.87	106.67	105.2	105.49	105.35	105.92	107.25	106.42	106.2	106.65	106.5	106.35	104.88	104.48	106.07	105.52	107.05	108.28	104.78	104.83	105.29	105.87	105.42	106.27	104.89	105.78	106.93	105	105.7	105.57	106.26	106.43	105.19	104.68	104.73	105.32	106.95	105.49	104.66	105.14	106.02	105.06	105.89	104.62	103.61	105.88	104.75	105.99
108.79	108.19	108.08	107.84	107.05	107.36	109.29	107.94	107.93	108.45	107.56	108.85	108.75	109.34	107.79	108.04	108.16	108.53	107.63	106.29	108.17	107.84	107.54	109.35	107.49	107.98	107.71	108.32	108	109.04	107.81	108.83	107.77	108.33	106.82	108.01	107.54	108.57	109.13	109.18	108.36	107.73	108.43	108.63	107.45	108.08	109.97	107.12	108.6	109.03
100.11	97.971	99.992	100.77	100.12	100.25	101.23	101.98	99.652	100.86	99.77	99.595	101.42	100.2	99.251	99.468	99.395	100.4	100.27	99.305	99.276	98.506	101.11	100.68	100.58	99.836	100.49	99.427	99.057	99.627	99.045	99.58	99.901	99.363	100.61	100.31	99.312	100.34	99.157	100.97	101.26	100.74	101.92	99.983	99.358	100.37	99.681	101.21	101.48	99.209
98.882	98.13	98.576	97.807	98.411	97.388	98.16	98.707	100	97.87	97.76	97.748	97.423	99.862	97.703	96.904	96.476	99.619	98.28	98.103	99.431	97.469	98.805	97.179	98.58	99.501	98.131	97.409	98.02	97.254	97.804	96.886	98.147	95.509	98.853	96.546	97.763	98.292	100.19	98.379	99.863	100.28	98.183	98.877	98.138	97.978	97.018	97.368	97.924	99.413
105.56	105.33	106.81	106.29	105.4	107	107.23	105.79	105.14	105.7	105.37	106.58	107.04	105.89	107.48	107.04	106.74	105.15	107.01	106.88	106.3	107.07	106.15	106.15	107.55	107.51	105.68	106.24	106.09	106.73	106.97	106.42	105.09	106.23	106.32	106.02	106.08	105.95	106.61	105.32	106.65	108.42	105	106.55	108.35	107.75	107.28	106.72	105.84	106.95
108	105.88	105.09	104.79	106.52	106.41	106.66	106.37	105.67	105.92	105.8	105.04	104.85	105.4	106.44	107.71	106.1	108.14	106.76	106.32	104.77	105.24	104.24	106.36	106.73	105.74	105.19	106.08	105.75	105.15	108.31	106.24	106.9	105.67	104.06	107.08	104.64	104.38	106.22	107.14	105.38	104.05	105.04	105.27	107.19	105.41	107.03	107.47	104.92	106.98
108.84	107.85	106.91	109.29	108.13	108.9	108.92	108.55	108.02	106.89	108.23	107.48	107.47	106.93	108.38	107.96	107.21	106.94	109.79	109.62	107.37	109.2	107.46	108.91	108.04	110.54	107.93	106.84	107.06	109.28	107.98	107.99	109.73	108.37	108.02	109.74	107.85	109.9	107.65	107.28	109.21	108.82	108.13	108.74	108.65	108.55	108.13	109.31	107.62	107.78
105.55	103.77	105.24	104.18	104.89	104.37	104.53	105.98	107.25	105.97	104.98	104.25	105.64	104.79	105.03	106.18	104.17	105.84	105.89	105.44	105.92	105.87	104.9	104.66	105.89	105.08	104.84	105.91	104.33	106.61	105.38	105.03	104.37	106.8	105.03	105.68	106.36	106.26	104.44	106.36	105.44	106.5	107.25	105.48	104.51	104.65	105.02	106.5	104.63	104.69
106.39	108.08	105.61	107.62	106.91	107.47	107.35	106.02	108.59	107.08	107.02	105.64	104.58	106.22	107.03	104.96	105.65	105.77	106.44	105.18	106.67	107.31	106.19	105.88	107.31	106.12	106.29	105.27	107.81	106.86	106.49	107.27	107.64	105.73	107.15	104.95	106.94	105.52	106.39	105.1	106.89	105.85	106.84	105.4	105.34	106.67	106.41	107.75	107.2	106.43
105.29	104.86	104.97	105.49	106.33	106.74	106.06	105.98	105.97	105.61	105.89	104.26	105.54	106.05	105.37	104.22	105.34	105.28	106.06	106.02	105.74	104.98	104.35	106.2	105.76	106.31	104.97	104.76	106.19	104.97	104.48	105.88	104.44	105.06	105.89	106.29	104.72	105.91	104.96	105.63	107.95	106.95	104.91	107.19	104.12	106.79	105.15	105.46	105.48	105.47
104.59	104.53	105.9	106.36	106.24	104.23	104.82	106.17	105.33	106.37	105.34	105.39	105.39	105.3	105.02	106.38	106.05	105.32	106.02	104.45	105.4	105.72	105.73	105.54	105.15	105.7	106.37	105.64	105.61	105.2	104.6	104.91	107.38	105.63	106.08	104.39	106.64	104.82	104.19	106.31	107.25	105.67	105.71	106.29	106.69	105.56	104.63	106.08	103.74	104.8
99.382	100.63	100.23	98.968	99.425	100.94	100.51	99.939	102.32	100.07	101.25	99.486	101.33	101.23	98.606	101.74	100.97	100.39	102.06	101.6	100.8	99.951	101.57	100.28	100.47	101.15	98.655	99.925	100.4	100.69	99.489	100.08	100.67	101.37	99.51	97.428	99.927	100.63	100.59	100.38	100.25	101.2	100.38	99.534	101.43	100.85	100.6	101.25	101.54	99.085
106.38	105.82	105.94	104.85	105.81	107.24	106.71	108.68	104.59	105.22	105.97	105.02	106.17	106.27	108.26	107.53	105.01	107.31	106.3	107.61	105.69	105.95	106.24	108.28	105.74	107.5	106.86	105.69	107.54	107.66	105.29	106.47	105.68	105.52	105.24	106.19	107.3	108.36	105.33	106.89	107.73	106.56	104.85	107.32	105.29	107.25	107.63	106.54	104	106.91
107.48	107.26	108.66	107.73	107.78	108.06	108.03	106.77	107.32	109.01	109.36	106	109.69	107.03	108.04	109.06	107.64	107.59	108.15	108.18	108.13	109.19	109.15	109.5	108.65	107.8	108.08	108.71	108.57	107.76	107.48	107.69	108.67	107.48	106.5	107.5	109.26	109.27	107.46	108.12	107.78	107.69	108.4	108.36	109.16	109.05	106.75	108.64	107.59	108.44
98.895	100.62	98.517	99.712	97.683	98.958	98.501	99.249	98.11	99.147	99.926	99.656	100.18	99.188	99.139	98.744	97.913	98.651	98.432	98.026	99.075	100.03	98.244	98.795	99.395	97.082	98.367	98.974	99.187	98.23	99.778	99.937	99.025	98.37	99.359	98.016	98.847	98.513	97.673	98.527	99.62	98.455	98.947	98.625	97.073	100.06	98.935	98.542	98.003	98.349
108.86	107.39	107.69	108.4	108.69	107.38	107.42	107.06	108.86	109.7	108.16	109.25	109.92	107.15	110.22	108.21	107.87	107.73	108.98	108.89	107.96	109.81	109.15	108.28	109.12	109.28	108.54	108.86	109.36	110.27	109.76	107.38	109.08	108.38	108.88	109.85	109.38	107.55	109.51	107.39	108.69	108.68	108.25	108.34	108.94	108.93	107.19	108.41	108.37	108.64
108.22	107.22	108.56	107.49	107.63	107.2	108.61	107.57	107.08	108.11	108	107.4	107.17	107.81	106.85	108.11	106.35	108.11	108.89	107.08	107.96	106.85	107.79	108.99	107.05	107.73	106.32	108.05	107.77	108.88	107.71	107.2	106.37	108.66	108.18	108.64	108.23	108.62	108.45	106.8	107.58	108.25	106.79	109.43	107.7	107	108.8	107.12	109.03	107.73
108.61	109.07	107.81	108.81	107.72	109.31	107.14	108.82	107.83	107.84	109.3	108.36	109.01	108.85	109.77	108.68	108.02	107.98	108.71	108.51	108.18	108.5	107.91	108.34	107.53	108.24	107.9	107.7	108.79	106.93	107.72	107.88	106.86	109.17	108.39	108.84	108.04	109.13	107.69	107.19	108.89	108.52	108.02	108.9	108.7	106.73	108.37	107.8	107.98	108.53
97.834	97.675	97.689	98.767	97.249	99.246	97.078	97.98	96.741	98.863	98.494	98.158	98.962	97.059	97.337	99.057	96.479	98.491	97.537	97.749	96.737	98.072	98.239	97.418	97.355	96.528	98.257	98.816	97.522	97.179	97.367	97.552	99.541	97.231	97.08	97.763	98.233	98.505	96.971	99.35	96.203	98.77	98.382	99.754	97.495	97.979	98.801	98.518	98.111	98.568
104.45	105.66	106.03	103.88	106.04	106.05	105.87	106.22	106.27	104.22	105.99	106.59	104.25	106.5	105.72	104.84	106.82	103.98	105.09	105.23	106.99	107.35	105.54	106.63	106	104.99	106.11	106.66	106.08	107.26	104.12	105.95	104.79	104.66	106.87	106.29	107.39	105.94	106.43	105.71	105.73	105.36	106.45	107.07	106.13	105.35	104.77	104.5	106.54	104.64
107.62	107.2	108.24	107.41	107.77	108.06	108.33	108.5	108.26	107.83	107.21	108.75	108.67	108.99	107.69	107.65	108.22	106.87	107.96	108.37	107.88	108.2	106.83	108.18	108.08	108.71	108.01	108.53	107.91	107.81	108.14	108.1	108.61	108.19	107.41	108.6	108.16	109.19	109.19	110.18	108.56	109.02	109.08	110.08	108.8	108.14	108.63	107.86	106.84	107.75
110	108.59	108.68	107.63	107.37	106.62	108.2	108.73	107.6	108.55	108.43	108.53	107.19	106.86	108.12	107.93	108.01	108.11	109.19	109.35	107.82	108.69	107.87	108.26	106.83	108.11	107.54	107.15	108.27	108.47	109.29	108.84	109.04	109.49	108.31	108.07	107.4	107.98	108.12	108.76	108.01	107.47	108.25	110.55	107.04	106.97	107.98	108.07	107.5	106.76
100.72	98.939	99.327	98.272	100.1	100.44	99.76	100.71	101.9	98.371	98.653	99.984	99.897	101.31	100.12	100.33	102.25	98.946	101.13	98.369	101.34	98.127	100.82	99.136	100.04	100.15	98.956	100.98	100.42	100.16	100.04	99.455	99.492	100.74	100.25	102.14	100.88	99.545	100.27	100.3	100.86	99.758	101.87	99.844	99.02	101.54	99.553	99.018	98.739	100.98
98.109	98.027	98.524	99.633	98.569	99.518	98.961	99.411	98.619	100.3	98.625	97.987	99.752	98.479	97.578	99.156	99.452	98.816	98.551	99.429	98.856	97.377	99.852	99.357	97.858	98.383	97.835	99.076	99.94	99.013	98.967	98.007	98.149	98.692	97.275	98.463	99.333	99.038	99.69	99.25	98.667	99.374	98.757	99.428	100.81	98.485	100.22	99.851	98.612	98.9
95.611	99.578	99.705	98.577	97.573	97.42	97.449	97.225	96.755	98.89	98.966	97.78	98.872	98.785	99.569	99.769	97.354	98.467	96.861	100.1	98.188	97.588	97.663	97.794	98.33	98.546	97.987	97.329	99.343	97.099	97.791	97.621	97.525	98.496	97.337	98.512	99.831	97.495	97.667	97.64	97.81	97.732	98.905	97.214	99.039	97.069	97.662	97.288	98.441	99.504
105.36	105.13	106.57	105.72	105.26	103.94	105.76	106.22	105.37	105.38	105.89	106.1	105.77	107.57	106.11	106.85	106.66	105.54	107.03	105.84	106.18	104.81	103.72	106.23	105.63	105.96	105.71	105.75	106.5	105.52	106.07	106.46	106.17	104.54	105.18	105.06	106.66	105.56	107.04	105.47	105.82	106.14	106.69	106.28	104.94	106.03	105.53	106.89	105.78	106.01
108.33	107.09	109.41	109.02	108.37	108.48	108.34	107.94	108.65	107.6	108.8	108.94	108.53	108.91	108.37	108.57	110.27	110.68	109.51	109.77	110.01	106.52	108.9	107.02	107.03	108.43	107.93	106.45	105.95	107.97	109.9	108.7	109.05	108.15	108.22	108.1	108.69	107.93	107.88	108.79	108.63	107.73	107.47	108.06	108.69	108.77	109.69	107.91	108.35	108.25
101.5	100.63	101.15	101.58	100.19	100.31	100.57	101.25	101.65	100.33	101.24	100.07	100.93	98.657	101.63	101.57	100.93	99.914	101.06	100.52	100.75	100.96	100.54	99.882	100.53	100.97	99.862	100.78	100.52	101.49	101.78	99.591	102.43	101.64	99.467	102.03	100.28	100.05	100.53	100.33	101.42	101.09	101.86	102.36	99.587	99.866	101.2	101.27	100.83	100.59
107.01	106.31	106.86	106.8	105.85	106.7	105.96	106.47	105.72	106.18	107.95	105.76	107.27	106.74	106.44	105.81	105.9	106.85	106.69	106.52	106.06	107.8	106.33	105.32	106.57	106.55	106.88	106.48	107.39	106.09	106.17	105.61	105.83	106.13	107.38	106.96	106.06	105.04	105.22	106.58	105.75	108.24	106.83	105.43	106.47	105.98	106.9	105.71	105.73	107.58
108.52	108.76	106.57	107.73	109.04	106.99	108.09	107.88	108.33	106.14	106.68	108.67	109.15	107.91	107.17	108.07	108.46	106.83	108.7	109.45	109.46	107.3	108.02	107.32	109.21	108.48	107.73	109.09	108.03	107.43	106.55	107.78	107.93	108.05	108.14	108.53	106.65	107.25	106.3	107.54	107.31	108.25	106.68	107.53	109.16	106.9	107.51	108.2	107.27	108.74
109.81	108.52	107.27	107.96	108.63	108.03	109.29	107.45	109.84	108.18	109.5	106.93	107.77	108.37	109.11	108.74	107.6	108.7	108.35	109.36	107.35	108.94	107.67	108.38	105.05	108.34	109.15	108.18	108.85	108.82	107.93	109.7	107.92	107.1	107.72	108.73	108.77	107.53	106.15	108.47	108.49	107.65	108.48	108.35	108.85	108.9	108.31	108.16	109.37	108.95
107.25	106.67	107.52	105.74	106.88	107.64	107.73	106.79	106	107.85	105.32	105.98	106.95	105.95	107.98	106	107.2	106.02	107.06	106.16	106.52	105.77	106.57	107.91	108.27	105.61	105.98	105.47	108.5	106.61	105.25	107.22	106.39	106.54	107.48	106.71	106.59	104.94	107.85	107.44	107.4	104.97	106.72	105.28	104.36	106.36	106.88	107.77	106.1	105.98
108.99	107.47	108.36	108.05	107.69	108.28	109.88	107.29	109.22	108.63	108	108.33	108.15	107.27	108.48	108.77	108.39	110	110.12	108.03	109.68	109.81	109.39	109.25	108.05	106.21	108.33	109.08	109.26	108.14	109.87	107.53	109.27	107.94	108.97	108.43	107.53	108.12	108.1	108.86	109.76	109.43	107.07	107.57	108.86	107.38	107.51	110.34	108.22	107.51
99.026	99.773	98.061	100.34	98.464	97.871	99.138	98.237	98.921	97.706	97.382	97.606	96.848	97.867	99.869	97.78	100.06	98.74	98.311	98.904	98.155	99.228	100.69	99.615	98.333	99.031	99.622	98.213	99.314	98.23	97.59	99.15	98.109	97.85	99.995	100.56	98.971	100.44	98.407	99.91	99.592	97.851	99.808	99.786	99.393	99.314	99.493	98.492	98.807	100.44
108.15	108.78	107.56	108.76	108.65	107.14	106.72	107.17	107.79	107.85	109.29	107.6	107.29	107.36	108.29	107	108.62	108.51	108.38	107.28	108.05	107.53	108.45	107.43	108.08	107.02	106.45	107.84	107.82	107.99	108.34	107.71	108.72	107.82	107.55	108.45	108.56	107.83	108.65	108.37	108.12	109.51	107.47	109.04	107.42	107.19	107.13	107.18	107.49	106.9
106.23	107.9	105.42	107.58	105.72	106.67	106.14	107.57	104.69	106.85	105.11	107.53	105.6	108.18	105.92	106.11	107.57	107.77	106.33	106.57	105.93	106.71	106.89	106.51	105.46	104.89	107.18	106.19	107	107.24	106.61	105.59	107.3	106.62	104.3	105.08	106.86	105.86	106.87	106.43	106.05	104.82	107.82	105.89	106.07	107.7	106.49	105.79	105.85	107.5
104	104.78	106.7	103.95	104.03	105.46	107.56	106.17	103.3	104.41	104.92	103.44	105.76	106.45	106.37	106.69	107.02	105.87	105.99	106.39	105.3	105.25	104.65	106.56	104.68	105.11	105.53	106.02	105.61	105.56	104.21	105.39	105	105.91	104.71	106.66	106.89	105.33	105.34	105.88	106.09	105.46	104.88	105.06	105.45	104.35	105.75	104.84	105.51	105.84
105.57	105.58	104.83	105.4	104.77	104.86	105.37	104.88	106.54	104.94	104.51	105.59	105.61	104.01	105.83	104.86	104.4	105.35	103.68	105.87	105.63	105.58	105.67	105.96	105.41	104.95	108.11	104.93	104.05	105.67	105.44	105.48	105.73	105.41	106.2	105.84	105.51	104.59	105.48	106.97	105.68	106.55	105.46	106.62	106	105.32	106.14	105.57	105.13	106.23
108.99	108.85	107.9	109.82	108.89	108.1	109.99	106.6	106.58	108.53	109.38	107.37	108.71	107.07	109.63	107.62	108.04	108.09	108.91	107.46	107.54	108.76	107.38	108.97	108.08	106.58	109.34	108.33	108.92	107.82	108.54	106.83	108.13	108.19	108.05	108.79	109.49	108.36	107.6	109.58	108.32	108.16	107.93	107.9	110.01	109.22	108.88	109.03	109.09	108.84
100.6	99.603	101.69	99.958	100.13	100.85	100.26	100.15	99.202	99.266	100.62	100.97	100.65	100.08	100.39	100.92	99.246	98.929	97.751	101.03	100.34	99.389	98.495	100.64	100.74	100.69	99.048	99.877	99.644	99.07	101.11	100.18	99.062	100.2	98.968	101.1	100.63	100.93	101.52	101.37	99.34	101.05	99.071	99.989	100.56	100.25	100.17	99.837	100.37	101.25
109.4	107.07	108.44	108.51	107.97	107.14	108.1	108.32	109.24	108.21	108.62	109.33	109.81	107.25	108.19	107.23	109.3	108.52	107.69	108.32	107.9	107.6	108.92	107.37	107.24	107.84	107.95	109	109.01	108.32	108.03	108.51	108.35	108.53	109.76	109.28	107.85	108.41	108.12	107.31	108.69	108.65	108.01	108.68	107.92	108.72	107.76	108.59	108.14	106.39
105.85	106.51	107.7	107.03	109.32	108.03	107.49	107.84	109.18	106.6	105.52	106.51	106.32	108.15	107.66	107.7	108.53	108.7	106.49	108.92	106.96	108.81	107.39	106.91	108.04	107.96	108.28	108.87	106.18	107.66	106.77	107.9	108.17	107.25	107.59	107.08	108.87	107.53	108.53	108.66	106.48	108.07	108.23	105.99	107.56	109.07	106.99	108.58	107.33	109.34
99.022	98.487	96.737	97.517	98.641	97.599	98.003	96.498	96.434	97.383	97.922	98.021	98.071	98.266	97.514	96.696	100.08	98.926	97.015	98.258	98.458	98.112	97.284	98.098	98.335	98.32	96.789	97.129	97.535	98.782	98.037	97.984	98.391	99.093	97.013	98.793	97.523	97.128	98.48	98.056	97.997	97.492	99.27	97.629	98.159	98.098	98.074	99.332	99.288	99.243
106.86	106.69	106.4	107.59	105.99	105.51	105.58	107.22	107.01	105.69	105.77	108	106.15	106.05	105.47	104.84	107.52	105.89	106.91	107.61	106.54	106.33	107.2	107.48	106.96	104.82	106.2	105.36	108.1	106.13	106.87	106.49	105.28	106.71	106.11	105.46	106.54	107.47	107.53	105.71	106.24	108.2	106.04	105.89	106.58	107.14	106.37	106.5	106.38	106.29
107.02	108.4	108.27	106.72	109.24	107.53	109.24	108.1	109.67	109	108.02	108.72	108.58	106.69	107.74	107.54	107.08	108	108.87	108.55	107.09	108.06	106.97	108.33	106.78	107.2	108.04	108.45	107.81	108.45	107.91	107.41	107.99	109.72	107.49	107.37	108.93	107.24	108.94	107.47	107.59	107.72	108.7	108.54	108.4	106.67	107.45	106.98	108.48	107.15
106.69	106.84	106.77	104.75	105.81	106.49	105.59	105.21	104.99	105.48	104.09	105.47	105.29	105.46	106.08	105.51	104.79	105.64	107.13	107.25	105.24	105.91	106.21	107.55	105.62	104.97	107.01	104.92	106.55	104.1	105.87	104.88	103.78	105.59	105.01	105.47	105.03	105.61	105.95	106.65	105.82	105.78	105.18	106.6	105.64	107.19	106.57	106.87	104.55	105.18
100.62	100.01	100.62	100.11	99.295	101.14	100.27	100.82	101.07	101.31	101.43	101.38	98.573	99.325	102.42	99.449	99.996	100.25	100.95	100.78	101.55	99.88	99.299	100.13	100.38	101.09	99.85	100.55	100.06	98.708	102.03	100.27	101.05	100.5	99.257	101.2	99.612	100.69	98.119	100.85	101.01	98.856	100.93	101.11	98.449	101.02	101.09	99.869	98.789	99.606
104.64	105.02	105.1	106.57	106.74	105.16	106.86	105.16	105.75	106.86	104.31	105.34	104.6	105.26	105.19	105.72	105.32	107.08	106.54	107.62	106.73	105.98	104.41	105.87	105.68	105.45	105.51	106.19	105.27	106.16	104.67	104.82	106.71	106.72	105.71	105.89	105.58	105.11	106.43	106.11	105.57	104.58	104.92	106.07	106.45	104.93	105.92	104.33	105.5	105.35
104.98	106.08	106.66	106.27	105.62	105.6	106.68	106.78	106.25	104.31	105.52	104.09	105.47	105.36	107.84	107.27	104.85	105.44	105.65	106.14	106.16	105.19	104.14	104.15	104.51	105.61	103.29	104.37	106.18	105.1	105.4	105.58	105.01	105.74	105.53	106.62	106.47	106.1	104.82	105.52	104.29	105.65	105.05	106.09	105.51	105.92	105.48	105.49	106.78	107.06
108.36	109.29	107.47	108.44	109.74	106.89	109.18	107.42	109.4	108.58	108.39	107.34	109.48	107.59	108.22	107.52	109.14	108.07	108.79	108.08	108.29	109.1	108.13	108.58	107.73	109.28	107.74	110.08	107.65	108.01	109.73	109.37	109.37	107.77	108.83	107.99	107.6	107.78	108.81	109.08	109.91	108.63	109.11	108.07	108.82	108.9	110.46	108.03	108	109.25
106.64	105.58	106.77	106.27	105.82	106.95	104.35	106	105.88	104.83	105.35	104.5	106	106.59	105.98	104.82	104.69	105.46	103.96	105.96	105.66	106.13	106.54	106.47	106.23	107.01	106.58	106.7	106.62	105.78	104.76	104.66	105.56	105.55	104.96	106.72	105.24	106.43	106	106.37	106.79	104.83	105.3	105.22	106.57	105.72	105.46	106.67	104.79	104.39
97.931	97.786	98.135	98.996	98.879	97.489	96.305	96.393	98.691	97.909	98.292	98.473	99.154	96.781	99.408	98.25	97.751	98.579	99.047	97.712	98.436	99.191	99.37	97.962	98.44	97.285	97.946	97.665	96.862	99.018	100.01	97.44	99.657	97.445	99.188	96.998	99.221	98.301	98.197	98.085	98.455	97.995	97.81	98.414	96.542	97.684	98.045	98.157	96.484	95.846
100.98	100.2	101.67	100.26	101.72	101.06	99.676	100.23	101.16	100.16	99.277	102.02	99.311	101.78	100.74	99.681	100.97	101	100.35	100.56	101.04	100.78	101.07	100.83	100.29	102.18	100.41	102.09	101.14	102.13	99.161	100.32	100.83	99.83	100.65	99.308	99.924	100.67	100.31	102.62	101.37	103.25	100.76	100.45	100.26	99.84	100.06	101.5	100.3	101.19
106.82	106.42	105.23	105.52	106.17	106.27	105.75	105.69	105.16	105.23	105.58	106.16	105.98	105.1	105.74	106.36	105.96	105.78	105.63	104.52	103.92	106.47	106.05	105.06	104.61	106.34	107.48	105.26	105.41	106.69	106.3	104.36	105.26	104.13	107.61	106.43	105.48	106.41	105.06	106.53	106.19	105.74	104.66	105.83	104.38	106.22	105.07	106.05	105.63	104.69
106.19	106.07	105.33	106.41	106.34	105.45	106.32	105.29	104.69	104.97	104.22	105.65	105.2	103.75	107.65	106.06	105.08	105.66	104.93	105.5	106.5	105.71	105.54	106.42	104.92	105.41	105.11	105.57	106.38	106.53	105.2	104.79	106.17	105	105.56	104.59	104.99	105.62	107.52	106.37	106.21	105.11	106.06	107.82	106.16	105.66	105.48	106.79	107.27	106.03
98.059	98.761	99.7	96.395	99.377	98.401	100.06	98.246	99.497	99.043	97.803	97.332	99.864	97.457	99.139	97.529	99.432	99.19	98.227	98.609	100.43	98.376	98.961	99.048	97.633	99.561	99.209	98.163	98.633	99.628	98.22	98.114	97.739	98.224	98.293	99.088	98.463	98.892	99.269	98.359	98.205	99.493	100.13	98.103	99.275	99.368	99.091	98.825	99.164	99.563
106.94	106.37	105.31	105.53	105.07	105.49	106.11	105.61	105.2	104.92	106.59	106.59	106.43	105.48	104.85	106.09	106.95	106.63	105.32	105.95	106.46	104.68	106.69	105.54	106.2	105.17	107.71	106.28	105.68	106.08	105.25	107.05	107.44	105.62	105.65	106.66	104.42	104.89	105.88	106.03	105.32	105.77	105.99	104.64	104.7	105.25	106.01	106.37	105.1	105.82
106.43	109.98	106.85	108.48	108.32	107.48	108.47	108.48	108.95	107.7	107.71	108.17	108.52	108.22	108.57	108.79	109.29	108.81	109.03	108.09	108.54	107.44	108.59	109.14	108.67	108.98	108.15	109.96	107.91	107.43	108.6	108.19	108.69	108.88	107.62	107.06	108.6	110.05	109.43	108.93	110.16	108.4	109.74	108.14	108.8	108.04	108.28	110.98	108.89	108.65
107.41	107.46	105.26	106.32	108.26	108.04	106.5	107.07	106.72	108.67	107.88	108.69	108.28	106.21	107.59	107.53	107.71	107.79	107.32	106.94	107.76	107.28	107.85	107.97	107.14	108.07	107.22	106.7	107.38	107.54	107.16	108.55	107.04	107.81	108.62	107	107.9	108.23	108.01	108.31	107.58	107.91	107.49	108.05	108.45	107.21	108.74	106.82	109.09	107.09
97.812	97.854	98.571	97.868	98.303	96.834	98.725	98.334	98.13	97.615	97.282	98.011	98.611	95.869	98.276	98.074	98.1	97.176	97.861	97.519	98.047	98.122	97.928	97.216	98.926	96.801	97.558	98.393	98.663	99.302	98.133	96.22	96.854	98.224	99.021	97.726	98.425	98.63	99.123	96.779	96.882	99.296	98.14	99.415	97.07	99.248	96.376	98.123	98.475	97.045
107.59	107.05	107.38	106.03	107.14	108.04	106.95	109.71	107.79	107.76	107.81	107.07	109	107.09	109.08	108.07	106	108.1	107.97	107.59	107.97	107.09	107.69	106.36	109.85	108.14	108.56	107.78	108.88	107.03	109.02	107.4	107.12	107.51	107.71	106.56	107.18	108.14	106.66	107.3	107.72	109.03	108.26	106.09	108.64	107.88	108.12	107.12	106.73	107.36
108.77	107.29	108.21	108.78	107.44	109.37	108.58	108.66	108.52	108.81	108.42	108.53	109.38	108.67	109.02	108.9	108.2	108.37	108.38	108.44	108.51	107.27	107.89	109.4	109.2	107.98	109.27	109.27	108.03	107.68	108.88	107.07	107.9	108.46	107.39	108.64	108.12	107.69	108.89	107.62	107.81	106.4	108.4	108.91	108.1	107.44	107.76	107.53	108.78	106.2
97.758	98.42	99.973	98.441	97.543	97.063	97.289	96.956	97.203	99.76	97.413	99.152	97.563	99.302	99.516	98.091	98.155	99.15	99.015	99.63	95.928	99.007	100.21	99.292	100.66	98.997	98.922	98.694	99.288	98.735	97.436	98.996	99.981	99.377	98.203	98.949	101.12	98.77	99.199	99.013	98.842	98.729	99.685	97.01	97.622	98.72	99.497	99.188	98.608	98.333
106.38	104.81	105.16	105.97	106.76	106.21	105.83	106.53	105.29	107.25	106	105.57	105.76	107.11	105	106.32	105.7	105.33	107.4	105.25	105.73	103.86	107.14	106.56	106.42	104.99	104.6	106.14	105.21	105.17	107.44	105.99	106.25	105.38	107.29	105.57	104.85	107.05	105.25	105.53	104.75	105.88	104.8	105.52	105.55	105.37	105.86	104.69	105.63	105.46
106.72	104.82	105.47	105.3	107.58	106.08	106.44	106.18	105.26	104.26	105.71	106.07	105.89	104.72	104.78	105.17	104.29	106.07	104.68	105.07	106.54	105.73	104.79	104.44	105.49	106.85	106.05	105.59	106.25	105.69	105.54	106.16	105.96	106.02	105.55	105.72	105.69	105.33	105.73	104.92	105.78	104.46	105.34	104.3	105.13	104.82	105.67	106.06	106.43	106.49
107.69	109.43	107.83	107.35	107.74	107.31	108.81	107.75	109.5	108.46	109.3	105.75	107.38	108.48	108.08	107.26	107.68	109.06	110.39	108.73	107.88	107.87	108.35	106.37	109.35	108.05	108.78	108.06	108.33	107.46	108.46	107.9	109.52	108.17	107.9	109.06	107.56	108.3	107.67	108.4	107.6	109.89	109.71	109.6	109.38	107.93	109.73	107.83	107.63	108.31
108.22	107.35	107.59	108.82	108.19	107.87	107.9	108.54	108.8	108.72	107.86	107.52	106.02	108.53	108.1	106.05	107.8	107.94	108.25	108.02	107.97	108.23	106.85	107.33	108.2	108.33	107.38	107.17	108.12	106.15	107.33	107.6	108.01	107.33	107.07	108.13	108.39	108.67	106.92	108.31	108.05	108.06	106.96	107.6	106.48	108.92	108.12	108.49	107.51	109.14
111.18	109.45	108.97	111.55	110.79	109.86	109.92	109.37	108.81	110.99	109.64	109.47	110.93	110.96	110.59	109.49	110.92	110.34	111.94	110.22	111.28	110.95	110.51	110.5	110.54	111.62	110.87	110.84	110.58	109.92	109.84	110.44	110.8	110.52	110.58	111.06	110.85	109.13	110.45	108.67	108.87	110.83	110.12	112.24	108.8	109.9	109.93	110.47	110.08	111.66
105.33	104.49	104.24	105.92	104.2	106.46	104.27	105.4	105.68	106.62	105.41	104.61	105.31	104.67	105.6	105.71	105.94	106.45	105.41	105.81	105.15	105.6	105.67	104.2	105.81	104.34	107.07	106.31	105.09	105.98	105.77	105.16	104.8	106.59	105.61	105.39	105.37	105.71	105.57	104.21	105.15	104.35	106.83	106.04	106.16	105.62	105.58	104.91	105	105.73
105.24	104.1	106.77	106.17	105.56	104.98	105.25	105.84	106.16	105.43	106.37	105.6	105.67	105.86	106.01	105.28	105.32	106.53	105.84	105.82	105.02	106.03	105.71	105.4	106.14	104.62	105.92	106.49	105.08	106.19	105.6	104.93	106.13	107.2	105.52	106.2	106.11	106.71	105.91	104.75	105.38	105.61	106.07	105.43	105.09	105.87	105.63	104.98	106.05	105.94
110.05	110.82	109.97	110.61	112.45	111.17	109.32	110.31	111.34	108.62	109.77	111.21	111.44	110.53	109.5	110.77	110.52	111.06	111.05	111.37	109.71	109.73	110.44	109.57	110.55	109.82	110.32	109.32	109.89	110.07	110.44	109.91	110.32	108.36	110.65	110.38	110.21	110.88	112.25	111.16	109.54	109.98	110.68	109.51	110.03	109.74	109.48	111.78	110.97	109.81
106.14	106.2	106.71	106.52	105.46	104.62	105.87	108.24	105.07	107.04	106.36	106.9	105.78	106.82	105.37	105.74	106.12	104.54	107.18	106.6	105.45	105.12	105.61	106.76	107.43	105.88	106.59	106.88	107.47	105.88	106.64	107.55	106.88	106.97	106.8	107.01	106.39	107.57	106.4	105.32	106.8	106.6	106.15	106.45	107.27	107.33	107.47	106.45	106.9	108.54
105	104.73	105.12	105.1	107.01	105.55	105.43	106.71	105.49	106.16	104.68	104.9	104.62	105.21	105.08	104.42	105.47	104.71	104.96	106.61	105.57	105.36	106.33	107.29	105.95	104.53	105	105.04	104.86	106.95	105.36	105.72	106.44	106.21	104.69	105.77	105.91	107.62	106.24	105.77	105.34	104.69	106.52	106.04	105.1	107.65	105.59	105.75	103.85	106.06
109.14	107.74	107.55	108.11	108.4	108.98	107.21	109.26	107.66	108.42	109.04	108.7	108.69	106.76	107.92	107.24	108.59	107.35	108.99	107.77	109.64	109.28	106.57	108.64	108.66	108.85	107.99	109.74	107.06	109.37	108.5	108.01	108.85	106.26	108.05	107.53	107.97	109.13	108.45	106.53	108.77	107.41	106.8	107.1	108.15	106.83	106.64	108.48	107.69	107.01
108.28	107.5	107.41	109.38	106.81	108.63	108.05	108.29	108.27	107.59	107.84	107.8	107.95	110.29	108.6	109	107.81	106.79	108.21	108.67	108.75	108.88	107.57	107.29	107.42	107.68	108.5	106.55	107.35	107.95	108.54	106.34	108.36	107.16	108.78	106.6	109.09	109.11	109.39	108.29	108.07	106.29	109.3	107	108.54	107.42	108.4	108.49	106.8	108.4
107.33	105.4	105.81	105.84	104.43	105.71	105.91	106.08	104.96	105.03	105.45	105.25	105.61	105.49	105.88	106.72	106.18	105.46	104.06	105.18	106.08	106.03	103.95	106.84	105.9	106.25	105.33	105.25	104.38	105.62	104.48	104.98	106.87	106.5	104.8	106.39	104.91	105.48	106	105.98	105.47	105.08	104.76	105.1	104.12	105.3	106.07	105.33	106.59	105.57
106.79	105.92	107.39	107.35	107.25	106.45	106.03	105.8	106.86	106.45	106.76	107.6	106.12	105.92	106.6	106.21	106.68	107.11	106.42	107.33	106.34	107.18	106.34	107.96	105.32	106.83	105.59	107.64	106.06	106.91	106.9	106.23	106.48	105.64	105.03	106.13	106.26	106.59	106.41	106.11	105.48	107.86	107.39	104.65	107.04	106.31	106.61	106.03	108.13	106.47
106.19	105.69	106.06	106.16	105.1	103.64	105.68	105.99	105.04	106.43	106.35	105.45	105.2	105.89	105.41	104.86	106.54	105.46	106.76	105.72	106.55	105.23	104.89	105.87	105.81	105.65	104.29	106.11	107.17	107.11	104.96	106.96	104.68	106.57	104.65	105.48	105.09	104.01	105.8	105.77	105.17	104.91	105.2	104.82	106.88	105.8	105.4	106.37	106.06	105.32
105.06	106.85	106.91	105.59	106.38	106.65	106.57	107.24	105.69	106.31	107.59	107.65	107.31	104.91	106.41	106.91	106	107.15	106.76	106.08	105.71	104.97	107.5	106.87	106.63	105.56	106.34	106.43	105.96	105.92	107.17	105.98	106.76	107.13	105.76	106.26	106.31	105.94	106.27	106.84	106.05	107.53	104.52	106.77	107.63	106.71	105.89	107.18	107.37	107.05
108.12	107.7	107.61	107.9	108.59	107.56	105.7	108.67	107.88	108.23	108	105.88	108.45	107.91	108.15	106.42	107.09	107.45	108.25	107.2	108.92	107.08	108.15	108.68	108.23	107.84	108.3	108.98	107.31	108.36	108.2	106.85	108.41	106.97	108.02	109.18	107.95	109.32	108.14	108.41	107.64	107.17	106.97	107.92	107.82	106.93	108.11	107.13	107.13	106.78
107.42	106.61	106.94	106.77	106.13	105.6	104.88	106.11	106.35	105.6	106.77	107.45	107.15	105.77	106.28	106.93	106.75	106.62	105.77	106.65	106.49	107.28	105.8	105.52	107.52	106.83	107.1	106.36	107.78	107.51	105.05	105.84	107.13	107.7	106.52	105.35	107.26	106.53	106.1	105.95	106.67	105.94	106.45	106.15	106.09	105.76	107.9	106.07	105.13	106.12
106.28	108.33	106.28	106.35	105.18	106.89	106.02	107.08	107.94	105.51	106.69	106.99	106.17	107.6	106.03	106.06	107.82	105.93	105.82	106.14	105.07	107.38	106.01	107.23	107.03	107.83	105.47	104.52	107.69	106.5	106.85	107.35	107.44	107.85	107.17	106.75	107.15	106.71	106.87	106.21	107.54	106.23	105.44	106.14	107.5	105.49	106.47	106.46	107.62	106.62
98.208	97.739	97.248	99.058	99.259	97.25	97.794	98.764	98.605	98.883	99.308	98.23	97.932	98.841	98.494	97.043	97.288	97.11	98.506	97.584	98.165	98.818	99.617	98.626	97.183	98.386	98.257	96.774	99.139	98.028	97.464	97.965	98.72	98.9	99.202	98.706	98.239	99.38	98.976	98.598	97.031	97.919	97.99	97.106	97.972	96.608	97.969	97.235	98.118	97.426
99.176	98.929	98.152	98.692	97.826	100.13	97.228	98.365	99.496	99.276	100.06	98.146	98.883	99.674	97.542	97.515	98.151	99.442	98.252	97.917	98.689	100.13	98.365	98.898	99.888	98.656	99.907	98.952	98.083	98.075	98.497	98.598	97.875	97.956	98.308	99.927	98.252	98.524	98.16	97.941	99.617	99.439	98.995	99.407	98.037	98.412	99.358	99.681	99.631	99.214
99.737	96.876	98.704	97.021	99.49	98.432	97.898	97.002	98.193	97.543	97.86	96.755	97.077	99.065	97.751	97.226	98.163	97.371	98.28	97.65	97.533	97.523	98.303	98.714	98.394	97.538	99.615	97.72	98.825	97.363	95.762	97.59	96.938	96.045	98.713	98.002	98.39	99.466	99.359	97.346	99.109	97.845	98.263	98.097	97.964	98.607	98.192	98.35	97.534	97.411
100.68	101.57	100.08	100.71	98.307	99.667	101.12	101.45	100.41	100.43	99.154	100.73	99.774	99.509	100.68	99.854	100.21	99.453	100.12	100.54	100.69	100.59	101.32	99.063	101.21	101	98.726	99.844	100.67	101.4	99.672	100.29	100.49	101.33	99.136	100.93	99.58	100.41	99.254	100.54	99.441	100.44	99.266	99.895	99.164	100.43	100.3	99.107	101.08	100.44
108.21	109	109.26	107.26	109.39	108.33	108.42	107.32	108.29	109.19	107.54	108.7	108.29	107.54	108.59	107.94	107.81	108.27	109.07	106.42	109.05	106.79	107.59	107.43	106.71	108.96	108.84	108.44	108.58	108.6	109.12	108.3	108.58	106.71	109.23	107.84	108.25	108.03	107.14	109.42	108.97	109.95	108.29	107.56	108.15	110.22	106.6	107.9	107.95	108.56
100.62	99.87	99.457	97.989	96.797	98.341	98.555	98.692	98.658	97.622	97.423	98.618	98.979	97.532	98.574	96.619	98.536	97.934	98.291	98.855	97.737	97.498	97.701	98.011	99.294	97.421	97.825	98.846	97.888	97.322	98.966	98.677	98.129	98.316	98.831	97.924	96.939	99.574	99.785	98.237	99.315	97.793	98.709	98.42	98.458	98.303	97.428	98.869	99.228	97.574
97.754	97.362	97.552	98.221	99.188	97.562	98.64	98.174	98.437	98.901	97.569	98.013	97.687	97.194	98.426	97.68	98.006	97.345	98.032	98.502	98.6	97.757	95.59	97.539	99.035	97.455	98.106	98.252	96.946	98.532	97.294	96.196	96.229	96.994	99.118	97.248	99.746	96.55	99.116	97.594	97.953	97.194	97.869	98.419	99.404	97.993	98.115	98.434	98.708	97.38
107.03	106.52	106.63	107.49	105.99	106.75	106.69	106.75	104.34	107.43	104.89	105.71	106.28	106.56	106.02	106.52	106.67	106.42	107	105.26	107.24	106.79	106.81	105.25	107.4	108.2	105.52	105.28	106.37	104.9	106.37	107.32	105.99	106.15	106.04	105.74	106.47	106.17	104.45	104.49	106.25	105.69	106.33	108.42	106.66	105.14	106.57	107.63	105.85	105.48
97.604	97.332	98.022	98.993	97.872	98.145	99.552	98.118	99.238	98.723	98.958	98.798	98.148	96.844	97.893	98.082	99.293	98.784	98.415	98.981	98	96.825	98.904	98.118	98.524	99.142	98.814	97.857	97.621	98.77	98.225	97.495	98.161	98.686	99.124	97.352	98.149	96.474	98.864	99.045	99.139	98.665	98.045	98.614	98.646	98.424	97.031	98.041	98.736	97.876
105.89	103.84	106.03	106.38	105.02	105.9	105.8	105.89	105.05	106.82	105.75	103.96	104.67	106.46	107.27	106.07	105.13	106.41	106.11	106.55	104.59	105.64	106.08	105.29	105.64	106.52	106.13	106.4	105.77	104.92	106.04	104.81	105.04	105.55	105.86	105.59	104.98	105.12	107.5	105.39	106.76	103.42	105.61	106.31	105.29	107.88	105.68	104.81	105.73	104.43
109.23	108.58	108.79	107.73	108.65	109.37	108.8	107.1	110.77	108.35	107.59	108.45	107.29	108.86	109.74	108.71	108.6	108.98	107.11	108.57	108.4	108.37	107.54	107.24	108.18	107.97	108.32	108.97	107.41	108.63	109.3	109.39	109.28	108.45	108.96	109.31	109.26	107.2	108.3	108.36	108.23	108.28	107.25	107.51	109.22	108.99	109.5	108.86	108.82	106.93
106.31	106.21	106.39	107.11	106.39	105.9	106.58	106.73	105.95	106.57	106.6	107.05	105.44	107.3	108.14	108.05	106.8	105.89	105.21	105.89	105.73	106.77	104.6	106.68	107.4	106.77	106.98	107.45	107.94	106.54	105.95	104.31	107.66	107.07	106.02	107.3	105.64	106.88	106.8	105.58	106.06	108.95	106.96	106.86	106.16	106.38	105.56	106.13	105.16	106.07
103.99	104.83	105.12	105.8	107.02	105.96	105.75	105.57	106.38	107.44	104.67	105.53	103.46	104.53	106.19	107.19	106	106.12	105.8	106.01	106.62	105.5	104.91	104.71	105.41	106.63	107.23	106.25	106.52	106.36	106.34	105.5	105.85	106.96	105.37	105.84	105.92	104.42	105.83	104.9	105.98	107.73	105.89	105.88	105.38	106.9	106.81	104.92	105.16	105.87
109.23	108.19	107.8	108.94	107.09	108.27	109	108.04	108.83	109.21	109.8	108.78	108.63	107.85	109.26	106.58	109.01	108.85	109.28	107.91	108.99	107.91	108.55	107.96	109.37	108.98	109.44	108.73	110.18	108.89	107.86	107.61	108.87	108.63	108.85	108.04	107.91	107.96	107.18	109.59	107.23	111.31	109.3	109.73	107.96	106.97	107.51	108.65	107.27	108.96
108.16	107.65	108.82	108.81	109.27	108.26	108.85	108.47	107.86	107.19	108.15	107.15	109.12	109.96	109.86	108.17	109.54	108.46	109.49	109.56	107.89	108.97	108.64	109.53	107.75	106.42	109.11	109.2	109.71	108.63	108.95	109.54	108.89	109.13	108.69	108.19	109.24	107.81	108.28	108.41	106.34	107.7	109.09	107.73	109.43	108.03	107.59	109.92	108.78	109.23
105.94	105.91	107.3	106.86	105.67	105.4	108.03	106.49	107.52	105.65	106.33	106.83	106.45	107.77	108.31	107.16	106.54	105.03	104.94	106.23	104.92	107.07	106.94	106.49	106.09	105.44	106.65	106.52	107.03	108.22	105.95	105.41	106.24	106.77	105.17	106.41	107.24	107.01	107.51	104.44	105.95	105.69	106.56	107.97	105.28	106.96	106.6	107.48	105.8	107.32
104.45	106.16	106.14	105.62	105.49	106.4	105.77	105.07	104.87	104.28	105.39	103.98	104.73	104.87	106.55	105.97	105.1	105.4	106.34	105.69	106.23	105.87	106.31	106.78	106.2	106.92	105.35	104.77	106.56	106.01	106.47	106.13	106.57	105.68	105.46	106.5	105.51	106.67	104.99	105.47	105.73	106.02	105.04	105	105.72	106.24	105.43	105.83	105.02	105.18
101.11	100.35	99.328	99.853	100.19	100.32	100.22	98.963	100.32	97.944	100.63	100.04	99.85	101.23	100.73	103.34	99.724	100.68	100.88	101.14	99.481	100.08	99.884	98.731	101.36	99.915	100.06	99.345	100.52	101.02	101.06	99.942	100.3	101.13	100.29	100.69	100.6	100.45	99.73	99.515	100.04	102.25	99.392	99.841	101.56	101.24	99.884	99.346	99.93	97.889
105.54	105.89	105.81	106.48	106.62	106.38	104.38	108.06	106.44	105.47	104.72	105.44	106.77	104.58	105.57	106.55	104.08	106.14	105.99	104.87	105.78	107.21	106.02	105.36	105.69	104.03	107.06	105.57	106.53	105.66	104.76	105.73	105.81	104.84	105.88	105.2	104.91	104.82	106.47	105.98	105.59	105.86	106.89	105.38	106.65	105.24	104.85	105.64	104.79	103.97
103.33	101.17	102.21	100.97	101.31	103.7	104.38	102.81	103.4	102.71	102.09	102.25	102.69	102.34	103.27	103.5	103.97	103.53	102.03	103.95	102.98	102.67	102.53	104.58	102.76	102.21	104.15	103.43	103.62	102.33	103.33	104.9	103.42	102.95	104.16	101.39	103.59	102.89	101.78	103.26	100.78	102.82	104.3	103.14	103.85	102.18	103.37	102.26	103.27	104.5
109.3	108.08	107.93	107.01	110.51	107.17	107.78	109.67	106.64	109.29	107.78	105.98	108.67	109.27	107.39	107.17	108.92	108.48	107.3	109.08	109.02	107.79	107.35	108.74	108.66	108.16	111.13	108.59	110.12	107.67	108.42	107.71	106.95	107.44	109.09	108.73	108.8	108.47	108.58	107.05	108.81	110.38	108.29	108.15	108.61	108.89	107.67	109.72	108.45	108.32
97.376	97.722	96.977	97.778	98.096	98.746	100.16	97.115	97.089	98.297	96.835	97.126	98.02	97.927	98.276	97.868	96.735	99.678	97.94	98.213	98.622	98.754	96.169	97.841	99.439	96.899	98.117	98.265	97.619	98.583	98.996	99.259	97.789	98.852	97.407	98.326	98.528	97.379	97.195	97.665	98.428	98.574	99.632	97.389	98.914	97.925	98.126	98.138	98.612	99.128
97.598	97.235	98.57	99.397	99.204	99.766	97.274	97.547	96.815	97.932	97.397	98.119	95.798	96.233	99.497	97.609	96.938	98.626	98.831	95.877	97.76	98.661	97.716	98.448	98.765	98.459	97.882	98.665	98.262	98.48	97.361	98.456	98.413	98.937	97.114	98.176	98.64	98.362	98.913	97.619	98.205	97.733	96.337	97.91	99.18	98.579	98.401	98.753	97.613	97.712
104.42	105.53	105.8	106.56	106.83	104.17	106.05	105.11	106.95	105.91	106.12	107.04	105.63	105.97	104.66	105.05	105.04	106.27	106.72	105.18	106.2	105.12	105.71	107.02	106.2	104.61	105.41	105.26	105.34	106.25	104.85	105.76	105.96	106.41	105.16	107.16	106.08	104.7	104.09	105.1	106.65	106.23	104.81	105.89	106.91	108.24	104.64	105.59	106.2	106.29
99.41	96.79	97.176	98.4	98.502	98.427	97.397	97.742	95.965	96.765	97.611	99.165	97.2	98.579	98.216	97.633	98.654	98.251	95.204	99.021	97.861	97.894	97.592	97.893	97.373	96.622	97.577	98.113	97.188	96.691	97.683	98.315	97.835	96.954	98.935	98.363	99.741	97.389	98.576	97.926	98.722	96.869	98.64	99.579	99.102	98.696	97.891	97.359	99.166	97.482
104.45	106.43	107.14	105.37	107.05	105.44	105.4	105.33	106.17	105.94	105.96	107.19	107.08	106.16	105.61	105.71	107.96	105.86	107.13	105.65	108.42	105.47	108.2	105.43	107.39	108.21	105.8	107.45	106.6	105.13	107.1	105.3	107.35	107.82	106.28	106.62	105.62	107.69	106.36	106.63	106.49	106.7	107.11	106.31	104.62	107.48	105.43	106.74	106.41	107.72
97.189	97.018	97.425	97.607	98.401	98.131	97.965	99.113	97.876	95.704	97.474	97.396	97.493	97.934	98.897	96.856	98.675	96.711	96.863	98.757	97.814	97.376	98.114	99.509	98.35	97.797	97.599	98.093	97.263	97.828	96.625	98.028	97.726	99.219	98.421	99.038	97.509	98.109	99.293	99.156	96.985	98.213	98.682	99.724	98.916	99.082	97.714	96.785	100.74	98.083
106.43	105.26	105.87	105.85	107.1	104.84	105.89	104.93	105.37	105	105.42	106.15	105.09	104.32	104.58	106.01	107.56	106.07	104.77	106.94	105.8	105.94	105.55	106.39	106.06	105.26	105.21	105.67	105.83	105.55	104.94	105.51	104.3	105.6	105.13	104.36	106.27	106.42	105.85	107.88	105.17	104.77	104.65	106.07	104.98	105	107.08	105.57	103.44	105
108.21	108.78	108.03	107.89	109.97	108.05	110.71	107.88	108.43	108.2	108.09	107.77	107.51	107.79	107.91	106.8	108.09	107.34	107.9	108.9	107.62	108.7	110.59	107.69	106.19	109.38	109.39	106.96	108.08	106.5	107.29	109.95	108.24	108.31	109.69	109.05	109.91	108.33	106.61	108.98	108.1	107.68	106.98	108.69	107.46	107.84	108.53	108.5	108.22	109.9
106.94	104.92	104.93	103.93	105.75	106.06	106.3	104.88	106.63	105.74	105.09	106.08	106.07	107.43	105.3	105.64	105.59	104.65	105.25	106.65	105.45	105.49	106.78	105.4	104.85	104.66	106.91	106.34	104.6	104.85	105	105.58	105.29	104.27	104.23	105.59	106.6	106.05	104.04	104.78	105.39	106.25	106.52	105.82	104.09	105.4	106.27	106.77	105.94	104.95
106.46	107.37	107.76	107.78	106.64	106.67	108.56	109.03	108.37	106.7	107.7	106.56	108.09	107.7	108.37	107.23	106.23	108.04	108.03	106.61	107.34	106.85	106.36	108.22	107.85	107.58	107.71	107.53	108.88	108.43	108.41	109.18	108.07	107.93	109	107.94	107.52	108.94	108.19	108.06	105.9	108.07	107.98	108.88	107.79	107.7	107.68	107.61	106.87	107.99
108.2	107.61	108.24	108.13	108.86	109.54	109.91	107.7	108.27	107.82	108.93	108.62	108.01	109.16	107.67	109.9	106.88	108.51	108.31	109.76	107.67	108.42	107.48	108.1	108.47	108	107.81	109.23	108.82	108.09	110.01	107.57	109.29	108.42	107.51	107.91	108.91	108.84	108.48	108.69	109.34	108.4	108.34	108.65	107.64	108.21	108.95	108.25	107.88	108.58
104.55	105.06	105.97	105.71	105.86	106.92	107.25	106.09	105.71	105.64	105.28	104.69	105.53	105.74	104.6	106.99	106.41	106.53	104.91	105.62	106.29	105.91	103.97	106.36	106.07	105.9	105.82	105.53	106.2	105.75	105.22	105.23	105.85	105.44	107.73	105.51	106.25	104.9	106.02	104.83	106.82	106.66	105.56	106.18	106.58	106.23	104.9	107.65	106.05	106.37
104.59	106.22	104.21	105.56	104.8	107.66	105.57	105.08	106.67	105.79	105.12	105.6	106.08	106.09	106.34	105.84	106.2	105.62	105.78	105.68	107.24	105.07	105.81	105.6	106.77	106.11	105.59	105.52	104.91	106.38	105.55	105.51	103.56	105.23	104.94	105.98	104.73	105.92	106.46	104.86	105.2	104.38	105.62	105.04	105.66	105.44	106.53	105.02	104	106.12
110.34	109.94	110.58	110.9	111.13	110.98	109.63	110.45	110.88	111.3	110.21	110.53	109.71	111.74	110.29	111.47	110.53	112.59	111.25	110.58	107.9	110.38	110.11	111.42	110.51	110.14	110.67	110.71	110.59	109.44	112.19	111.35	110.7	109.88	111.11	109.58	110.41	109.53	111.51	109.37	110.29	110.29	109.6	109.83	109.58	109.45	110.68	109.74	110.64	110.27
100.5	99.69	100.66	98.724	99.315	99.345	98.775	99.112	99.077	102.32	98.435	100.32	99.737	100.64	100.01	100.71	100.49	99.515	100.12	99.732	100.95	99.985	97.822	100.6	99.533	99.793	101.21	101.34	101.88	100.12	99.343	101.07	98.337	99.751	102.01	99.781	100.19	100.64	100.9	100.64	99.636	101.13	99.89	101.52	99.746	99.667	101.73	98.702	100.56	100.02
107.68	106.63	109.73	110.08	107.91	109.37	107.36	107.31	108.56	107.6	107.51	110.2	109.02	108.22	108.26	108.88	108.05	108.97	107.25	106.41	108.97	109.11	109.18	109.05	109.58	108.47	107.41	108.17	109.28	108.81	109.1	107.6	108.28	108.34	107.53	107.99	108.56	108.48	109.18	109.02	108.74	109.07	108.44	108.92	107.66	108.07	107.91	108.09	107.25	109.06
105.06	106.09	104.74	106.01	106.6	105.33	105.67	105.11	105.06	105.58	106.2	105.4	105.78	106.14	104.16	106.46	105.74	105.3	105.52	107.31	106.23	104.87	105.87	105.45	106.08	105.52	105.78	106.28	106.28	105.94	107.14	105.87	105.83	105.05	105.86	103.35	106.27	106.93	104.92	104.78	105.1	104.43	106.86	105	105.26	103.35	106.11	106.27	105.75	105.06
105.2	103.74	106.01	106.11	106.9	104.9	106.44	107.72	107.71	106.22	107.43	105.11	105.7	104.76	107.6	104.26	106.96	105.94	104.65	105.93	106.02	106.81	105.16	105.34	105.11	106.25	105.7	105.79	106.66	106.93	106.04	106.59	105.34	105.17	104.95	107.16	104	105.47	106.38	105.36	103.18	106.36	105.23	105.03	105.57	105.57	106.82	105.55	105.88	106.62
106.04	106.79	105.66	105.6	104.98	105.51	105.48	106.27	105.99	107.33	104.53	105.16	104.18	104.13	106.02	105.98	105.51	106.08	105.42	107.33	104.12	107.08	105.96	105.09	105.58	105.83	105.45	106.36	104.83	105.07	107.74	105.02	105.26	105.16	105.62	105.75	105.33	106.86	105.48	104.81	106.41	105.74	106.46	105.89	106.63	104.25	105.89	106.9	106.87	106.63
105.92	105.24	106.26	105.05	107.12	106.66	104.96	105.81	106.95	104.59	105.97	105.88	106.75	106.87	105.52	105.96	105.54	105.33	104.97	105.62	106.8	105.59	104.53	104.44	104.73	104.96	105.7	105.44	105.67	103.2	106.83	105.28	103.83	105.57	105.82	106.14	104.73	105.03	105.95	104.63	105.33	106.4	107.42	105.1	106.08	106.05	104.95	105.86	105.46	106.16
111.63	110.42	111.13	111.05	111.56	110.31	110.36	109.43	111.38	110.42	111.47	109.64	112.06	108.47	108.76	110.75	110.04	109.51	110.11	109.59	111.85	111.85	110.13	111.47	109.82	110.82	111.24	110.58	109.09	113.01	109.39	110.46	109.58	110.44	109.72	109.59	110.85	112.14	111.05	110.28	110.78	110.14	111.19	111.72	111.54	110.14	110.76	110.57	110.1	110.46
107.86	109.09	109.37	108.7	108.05	107.88	108.97	107.66	108.89	107.59	108.48	108.44	108.06	108.57	109.16	108.9	107.62	109.97	107.75	108.13	106.53	108.04	108.24	106.53	108.05	107.92	107.79	108.16	108.78	108.82	108.15	107.39	108.3	108.11	108.17	107.2	108.45	109.13	108.59	107.6	108.91	108.05	107.79	108.8	107.22	107.32	109.03	108.39	106.27	107.08
101.55	99.425	101	100.24	100.37	100.38	100.1	101.83	100.4	101.53	99.27	101.1	100.98	101.54	98.723	99.461	101.89	100.59	100.68	102.01	100.34	100.72	98.916	101.48	100.93	100.02	101.96	100.41	101.69	98.769	101.41	101.39	101.72	100.48	101.42	100.59	99.799	100.95	99.924	102.24	99.915	101.32	100.88	100.41	100.09	99.805	101.04	100.79	102.71	100.31
108.07	108.84	109.44	109.52	108.75	108.37	107.9	108.72	108.92	108.26	107.92	108.1	109.38	108.64	108.41	108.41	108.38	109.05	108.51	107.23	107.85	109.44	108.06	108.03	107.85	106.92	107.24	109.79	107.13	108.9	107.57	109.47	108.56	107.53	107.6	108.14	107.14	107.29	106.89	107.87	107.14	108.52	106.53	107.63	106.8	108.82	108.29	109.45	107.41	108.12
99.96	101.35	101.59	101.41	99.63	99.145	99.94	99.993	99.528	101.31	100.19	100.69	100.99	101.68	99.233	99.681	101	99.78	99.442	100.61	100.02	99.729	100.39	101.31	100.08	100.58	100.36	101.8	100.04	100.66	100.6	101.19	98.637	101.64	102.25	100.23	99.665	99.265	100.92	99.968	100.75	97.986	99.521	102.75	99.731	101.96	101.2	99.665	101	98.916
105.19	106.03	105.22	106.63	105.4	105.06	105.62	105.98	105.56	106.12	106.38	106.36	105.41	105.96	106.17	106.66	105.91	106.02	106.43	105.72	103.93	105.49	104.68	106.75	106.6	105.85	105.48	106	105.85	104.93	106.06	106.2	105.31	104.68	103.49	106.48	105.08	105.42	106.4	106.06	106	107.2	105.53	106.06	105.44	105.88	106.5	105.35	104.18	106.83
104.1	105.21	106.47	105.87	105.68	105.22	106.95	104.86	106.5	105.35	105.57	105.69	106.03	105.62	105.04	104.58	104.75	107.15	106.94	107.53	106.91	106.47	105.48	105.1	104.97	106.35	106.07	106.98	105.33	105.99	105.51	104.86	107.15	106.81	104.71	106.13	106.73	107.19	107.95	105.78	106.24	106.46	105.61	105.62	103.86	104.14	106.84	104.31	105.22	105.44
110.22	108.1	109.75	108.59	109.39	109.43	108.02	108.55	108.8	110.26	108.24	109.45	108.71	109.22	108.5	106.77	108.9	108.9	106.71	106.49	109.47	109.13	108.88	107.4	109.07	108.4	107.12	108.09	107.99	108.28	108.15	108.01	109.8	107.26	109.06	109.73	108.11	107.54	107.62	109.09	110.33	108.63	107.8	107.83	109.74	109.44	108.83	109.04	108.05	106.42
105.64	106.13	105.44	105.51	105.18	106.2	104.44	106.26	105.73	106.26	105.84	105.93	106.52	105.02	105.54	105.13	106.97	104.65	104.3	105.86	104.85	105.97	106.96	105.87	105.28	106	105.95	107.09	105.67	107.52	105.86	105.03	105.36	106.73	106.44	105.02	103.97	105.34	106.34	105.2	105.69	105.59	105.31	104.29	105.71	104.63	105.46	105.08	107.1	105.85
106.76	106.37	104.62	105.15	106.05	104.91	104.23	105.06	105.5	104.85	104.06	104.55	105.43	106.8	105.52	103.56	106.89	105.56	106.87	106.81	103.97	107.73	105.36	105.83	105.16	105.55	106.01	105.45	104.57	105.06	106.44	103.84	105.12	105.7	104.89	106.72	106.55	104.37	106.13	104.45	106.42	105.49	105.01	105.51	105.91	105.48	107.43	107.13	106.55	106.84
106.1	106.3	104.82	105.48	104.84	106.62	106.09	106.1	107.37	105.29	105.39	106.46	105.21	105.63	103.82	105.86	106.2	105.72	106.48	106.63	104.86	105.82	105.37	106.15	107.23	106.2	105.51	103.51	105.83	106.16	105.79	105.99	104.89	105.29	103.28	106.48	107.29	105.51	105.75	106.48	103.33	105.28	106.03	105.8	108.13	107.07	105.06	106.18	106.35	106.37
106.11	103.85	106.1	106.98	106.72	106.08	105.28	106.02	105.41	106.12	105.51	106.09	106.97	105.87	106.63	107.3	106.08	105.89	106.08	106.85	107.01	105.27	103.4	105.78	104.48	106.32	106.06	105.09	104.78	105.02	104.7	105.78	105.81	105.83	105.84	104.65	106.5	104.71	107.58	106.92	104.32	106.22	103.77	105.05	106.11	105.19	107.04	106.75	103.68	105.49
100.28	99.468	97.679	99.852	97.013	98.035	98.739	98.086	98.298	98.712	97.716	97.592	99.623	97.082	97.727	97.649	98.83	99.052	97.053	98.385	98.849	98.613	97.256	97.911	95.917	97.007	98.127	97.435	96.37	97.544	98.639	97.589	97.709	98.698	99.101	97.517	97.36	97.961	99.276	97.064	98.885	98.25	97.363	98.659	100.5	99.247	96.952	97.616	97.668	99.036
108.29	108.76	106.74	107.08	109.35	108.1	108.29	108.83	108.63	107.1	108.96	107.66	109.72	107.93	106.93	109.29	107.21	108.76	108.94	109.6	107.59	106.49	107.24	108.02	108.31	108.1	107.29	106.32	109.29	107.83	108.28	108.69	108.94	109.41	106.86	109.46	108.73	106.78	109.27	109.98	108.4	108.91	108.64	107.57	109.02	109.44	108.25	107.76	109.48	108.84
106.69	107.67	107.09	107.15	109.73	107.93	109.22	108.36	107.22	108.58	108.57	108.28	108.8	107.29	107.64	108.27	107.85	108.56	108.32	106.42	108.57	109.21	108.68	106.55	108.76	109.2	107.8	107.29	109.73	107.41	108.95	109.35	107.46	107.27	108.72	107.25	107.52	107.1	107.49	109.55	107.01	107.67	108.09	107.5	108.12	108.46	107.73	108.09	108.47	108.23
106.19	105.94	105.01	106.25	105.64	104.64	106.39	103.53	106.36	105.3	106.6	105.9	104.75	105.31	104.43	104.27	105.95	105.42	106.68	106.71	106.78	105.02	106.49	105.7	105.89	105.3	106.19	105.35	105.32	105.15	105.32	104.58	105.2	104.65	104.37	107.69	106.24	106.22	104.9	105.76	106.74	104.18	105.24	105.17	105.81	105.59	105.92	105.9	106.4	104.68
105.19	107.37	106.08	105.61	104.98	105.75	103.96	106.11	104.63	106.2	105.13	104.84	106.48	106.37	105.48	106.79	105.22	105.86	105.8	106.49	105.45	105.2	106.26	105.76	105.61	104.54	105.06	106.76	104.08	105.85	106.98	106.1	105.15	105.71	106.8	106.43	105.14	105.17	103.83	106.16	105.45	105.14	105.61	104.41	105.28	105.98	105.93	105.81	104.38	106.51
106.96	105.48	106.87	105.74	106.29	107.39	104.71	106.54	106.36	105.78	106.93	106.6	107.14	104.54	105.54	105.95	107.73	106.37	104.65	105.36	105.91	106.96	105.69	106.1	104.86	106.17	106.02	105.62	106.65	107.74	105.95	107.81	106.06	106.26	107.45	106.84	106.4	104.93	106.03	106.16	106.44	105.85	106.81	106.4	107.46	107.8	105.96	105.96	106.39	106.84
107.69	108.22	108.75	107.35	108.29	108.59	108.74	108.13	108.13	108.63	108.01	106.06	109.93	107.46	109	107.51	107.87	107.66	107.22	108.43	108.87	105.78	107.95	108.61	107.5	107.97	108.07	107.43	106.65	107.03	109.44	107.39	109.12	107.64	108.39	109.03	106.38	107.78	109.08	107.89	109.28	107.79	105.98	106.93	108.96	108.67	106.95	107.87	108.13	107.8
99.652	99.359	101.18	99.484	101.21	100.4	100.92	100.3	101.63	100.42	101.13	100.14	100.93	100.47	100.51	100.37	99.64	98.882	101.2	99.414	101.05	99.374	101.07	100.42	101.29	100.66	101.09	100.65	98.878	99.674	99.9	99.844	101.41	101.05	99.95	99.323	99.784	100.35	100.86	101.53	101.12	100.61	100.99	99.709	100.75	99.844	100.01	100.83	100.72	100.23
99.028	99.933	101.84	101.15	100.46	99.933	101.36	101.62	101.41	100.88	101.12	100.51	102.06	101.91	100.24	100.54	100.29	101.2	101.72	100.26	100.03	99.799	101.17	101.96	99.701	100.12	100.36	101.71	101.82	100.49	100.33	101.93	100.82	100.04	100.87	100.58	100.69	101.07	101.48	101.04	100.52	101.92	99.267	101.05	100.53	100.93	102.84	100.06	100.25	99.982
106.83	105.7	107.15	107.28	105.56	107.45	106.27	106.17	106.32	106.69	106.63	106.63	105.4	105.96	106.38	107.19	105.19	105.28	106.91	106.2	105.86	106.62	106.33	105.96	106.42	105.96	106.45	107.02	105.45	106.32	107.05	105.87	105.96	105.51	106.23	105.2	107.35	107.59	108.04	106.67	105.13	107.08	104.79	105.71	106.13	106.95	105.24	108.45	106.65	107.14
108.71	109.44	108.64	108.23	109.25	107.57	108.93	108.08	107.71	108.94	107.75	107.89	107.93	107.9	107.83	107.6	108.64	108.36	108.83	107.07	107.43	108.18	109.42	109.13	108.83	108.61	108.54	108.67	109.4	109.65	108.81	107.65	109.51	107.66	108.65	109.24	107.4	107.47	108.44	108.23	107.56	108.57	108.62	108.47	108.1	108.63	109.29	111.81	107.38	109.07
108.02	108.78	108.45	107.4	108.41	107.78	108.91	109.53	108.18	107.08	108.38	107.04	107.85	108.83	107.41	108.01	109.63	108.43	107.77	109.64	108.04	109.45	108.58	107.91	107.21	108.32	107.82	109.02	107.93	107.67	108.98	108.2	109.52	107.86	108.13	108.14	107.21	110.28	108.55	108.64	110.3	108.21	109.15	107.93	107.83	107.82	107.2	108.46	109.4	107.89
100.69	98.803	99.762	100.34	100.7	100.16	101.54	99.186	99.145	101.15	102.17	102.47	101.18	101.02	98.845	102.18	100.59	99.997	101.19	101.59	101.13	100.2	99.484	101.77	101.47	100.76	99.556	99.484	101.77	101.66	100.38	101.8	101.56	100.4	100.75	100.35	98.144	98.976	99.459	100.49	99.812	100.47	101.46	99.114	98.618	100.12	101.07	101.98	99.639	99.655
107.71	105.65	106.84	104.5	107.2	105.05	105.8	105.89	105.77	105.2	106.52	105.45	106.31	105.08	104.23	106.51	105.48	105.45	105.79	105.44	105.08	105.86	104.98	106.26	104.7	105.95	106.52	106.8	104.73	106.1	105.96	106.69	106.53	105.83	106.87	105.57	106.29	106.02	105.68	105.47	106.68	105.54	105.48	105.99	106.21	106.7	105.62	103.87	106.7	106.48
97.369	98.624	98.254	98.223	97.027	98.027	97.354	96.009	97.906	96.53	98.037	98.062	97.709	98.534	98.729	98.424	98.943	97.844	98.087	97.132	97.551	97.968	97.34	98.038	100.13	96.543	98.236	98.276	98.95	98.45	98.319	96.505	96.868	99.949	97.746	99.871	99.135	98.082	97.545	98.914	97.389	97.207	96.711	99.076	99.398	97.552	98.588	95.893	94.948	96.598
105.9	106.01	105.47	107.29	106.73	106.91	104.99	106.38	107.68	108.09	107.2	107.86	106.79	107.09	106.66	106.2	105.66	106.5	107.13	107.18	105.7	106.65	106.2	107.69	107.7	107.13	106.86	104.82	106.23	106.76	106.41	106.36	106.04	107.27	105.41	107.4	106.15	107.04	107.71	106.35	105.6	106.81	106.91	105.77	105.62	107.87	107.56	107.78	106.31	105.98
100.05	98.54	99.903	99.583	99.196	98.83	98.455	99.614	98.626	100.22	98.69	97.751	97.687	98.243	98.666	99.217	98.487	99.401	98.976	100.19	98.816	98.815	98.488	100.4	98.737	99.827	97.549	98.875	98.81	99.914	98.69	98.53	99.424	98.737	98.877	97.833	99.791	100.02	99.985	99.148	98.533	99.703	99.004	98.794	99.058	99.953	98.011	96.496	98.222	98.633
108.09	105.49	107.9	108.48	105.73	107.19	106.28	109.22	107.82	108.47	107.23	107.77	106.25	108.48	108.58	107.78	108.12	107.84	108.73	107.12	106.98	107.73	108.81	107.4	109.01	107.54	107.49	107.59	106.49	105.97	107.53	107.65	106.45	108.9	107.01	107.49	106.71	108.43	106.99	109.66	107.24	109.09	109.17	107.91	107.49	109.15	106.46	106.38	107.46	106.12
109.14	108.7	107.52	108.72	108.14	109.16	107.67	108.35	107.08	107.42	106.89	106.5	106.96	107.47	109.01	109.1	108.2	109.19	107.56	108.76	108.45	108.32	110.27	107.68	106.84	107.03	110.1	108.68	108.9	107.07	107.65	108.71	107.98	109.04	107.31	108.97	107.49	109.5	106.72	107.92	107.99	108.84	108.25	107.47	108.49	107.37	107.26	109.57	109.33	108.29
98.933	99.743	97.879	97.816	98.237	98.644	98.206	97.906	99.27	98.886	99.592	96.891	97.758	100	99.564	97.51	98.612	98.149	99.019	99.984	97.368	98.215	99.174	99.244	100.39	99.208	99.046	99.923	98.658	98.017	97.492	98.863	98.501	99.515	99.764	99	100.22	98.132	100.66	97.899	98.266	98.867	98.866	99.635	96.692	98.647	98.624	99.722	98.046	99.231
109.06	109.1	110.46	107.97	109.28	108.67	107.66	108.67	109.19	108.91	108.59	108.79	109.16	108.14	107.48	108.83	106.97	108.84	108.03	108.23	107.66	108.94	108.11	108.75	110.74	108.92	108.52	109.07	107.53	107.22	109.07	109.41	108.29	109.3	109.74	107.91	107.5	106.27	110.36	107.96	107.39	108.8	109.18	108.19	109.56	107.74	108.85	108.69	107.64	111.32
99.625	102.13	99.055	100.29	99.16	100.31	100.39	101.11	101.35	102.16	100.65	101.52	101	100.59	100.68	102.52	98.886	101.63	100.64	100.95	99.759	101.48	101.04	101.99	101.22	101.51	101.73	100.91	100.73	101.62	101.46	103.36	100.96	101.2	101.17	101.2	100.86	100.21	101.31	102.66	99.986	101.07	102.73	102.76	100.47	100.82	101.87	102.07	100.16	99.248
102.55	103.05	103.17	103.37	102.77	100.39	103.26	104.36	102.04	102.76	103.85	102.79	102.13	101.89	103.46	103.04	102.39	101.92	100.77	101.83	102.3	101.56	101.32	102.48	102.7	102.88	103.76	103.37	103.26	103.83	102.28	103.11	103.39	102.62	102.38	103.23	103.25	102.52	101.63	102.26	101.78	103.3	102.72	102.25	104.82	102.96	103.67	102.26	103.28	102.1
108.06	106.3	107.77	108.21	107.42	107.58	107.01	108.33	106.26	106.94	109.11	107.1	108.6	107.1	107.49	108.34	108.14	106.93	107.77	107.57	107.69	106.83	108.54	107.44	107.19	106.75	105.93	109.5	107.07	107.08	107.89	108.3	108.22	107.97	108.91	108.18	108.02	108.97	109.39	107.94	107.32	107.46	108.32	108.48	106.56	108.26	105.89	107.61	108.84	108.34
97.884	98.794	98.224	98.566	99.18	98.006	98.723	97.829	97.711	98.557	98.905	98.105	98.725	97.955	99.403	99.725	97.792	98.593	96.691	97.198	99.513	98.078	98.518	98.126	99.223	98.773	98.18	97.487	97.339	98.173	98.847	98.005	98.275	98.804	98.451	96.909	97.361	98.064	97.874	98.209	96.991	97.951	98.25	98.339	99.344	98.117	98.111	98.992	96.396	98.461
98.723	99.797	97.959	98.903	98.928	98.048	99.779	99.459	99.336	98.19	99.16	98.965	99.848	99.91	98.499	99.37	98.484	97.618	100.16	99.599	99.253	98.484	98.562	98.283	98.975	98.863	98.391	98.959	99.717	100.46	98.144	98.244	98.479	99.945	101.28	99.335	97.137	98.779	98.969	100.23	98.276	97.723	98.605	99.137	99.42	99.583	98.936	98.628	98.457	98.194
112.09	108.88	111.46	110.8	109.81	111.22	110.89	109.69	109.9	110.68	110.7	110.23	111.04	110.45	109.93	110.05	111.06	111.44	110.02	109.2	111.83	110.42	109.77	110.33	109.53	110.31	111.07	112	112.41	110.49	109.73	109.8	111.29	113.35	110.99	110.55	110.45	110.42	109.92	110.87	111.62	110.35	110.53	110.1	111.35	109.42	111.05	111.08	111.12	109.62
106.55	107.43	107.4	105.87	107.62	107	106.71	106.35	107.39	106.85	106.32	107.68	106.1	107.14	107.63	108.54	106.1	107.23	107.23	106.51	106.53	106.6	107.08	107.34	106.57	106.38	106.24	107.27	107.45	107.26	106.32	105.37	108.42	105.45	106.21	108.6	107.18	106.57	107.16	105.79	107	107.79	105.88	106.99	105.99	105.48	107.9	105.99	105.64	106.56
106.38	105.31	104.41	105.17	106.18	106.31	105.05	103.7	104.7	105.03	105.08	105.08	105.21	107.13	105.7	106.28	106.54	106.42	103.86	106.16	106.47	105.09	104.93	105.17	105.7	107.06	106.29	106.79	105.92	105.25	105.69	105.69	105.79	106.37	106.88	105.67	105.79	105.76	107.31	105.16	106.08	105.14	104.44	104.09	105.59	104.43	106.24	104.35	106.51	105.96
105.39	105.43	105.23	106.22	106.27	105.22	106.29	104.91	105.12	105.27	105.14	104.8	106.77	105.4	105.74	105.24	105.91	106.27	105.28	104.72	105.88	106.42	105.16	106.04	106.54	106.58	105.12	105.43	105.59	104.94	106.3	105.33	107.27	104.42	105.03	104.84	104.19	107.44	104.77	104.9	105.69	104.57	103.94	106.33	105.29	105.42	104.35	105.67	104.15	105.98
108.91	107.87	107.85	107.19	107.41	108.74	108.23	108.21	108.65	107.67	107.85	108.5	108.58	107.53	106.63	108.21	108.14	108.72	105.99	107.5	108.92	108.98	107.36	107.93	106.54	106.77	106.82	107.5	107.41	107.68	108	108.71	108.41	107.9	108.39	109.46	108.15	108.91	107.33	108.89	107.75	109.38	107.58	108.08	109.79	107.83	109.68	107.15	108.44	107.76
109.45	107.28	106.57	108.18	107.48	108.18	107.92	109.2	109.18	106.72	109.06	107.61	109.38	108.14	108.14	109.56	108.46	109.2	107.44	109.32	107.97	107.09	108.8	109.28	107.71	108.65	109.38	109.35	107.41	109.22	107.02	106.81	107.25	108.62	107.33	109.97	108.14	109.09	108.62	108.03	108.23	106.93	108.53	108.24	107.95	108.49	108.86	108.14	109.62	107.17
105.58	105.34	107.74	105.68	105.86	106.62	104.29	106.5	105.85	105.12	104.88	105.1	105.15	106.79	106.09	104.46	105.59	107.13	104.82	106.46	103.76	105	104.76	105.86	105.85	106.86	105.72	104.12	105.79	105.57	105.05	105.86	105.95	106.95	106.21	107.26	106.56	104.66	107.53	106.18	105.07	105.95	107.4	107.06	107.49	104.72	106.21	105.49	103.5	104.89
105	106.03	105.2	105.78	107.45	105.86	105.02	105.75	105.83	106.28	107.2	106.39	106.3	107.01	106.7	107.31	107	106.39	104.87	106.05	106.97	106.71	107.29	105.77	106.37	106.34	106.69	107	108.33	107.26	106.4	106.55	106.02	106.87	107.09	106.28	106.33	107.19	106.35	107.89	107.18	106.07	105.53	105.03	106.32	106.6	107.06	105.25	106.67	106.99
106.92	105.78	105.68	105.19	106.11	106.94	107.09	106.65	106.81	106.31	106.81	106.51	106.16	107.51	105.8	105	107.65	106.62	105.47	108.28	106.28	104.42	105.6	105.81	105.31	106.23	105.68	104.75	106.02	106.07	107.58	105.59	105.93	105.92	107.65	106.31	106.17	105.19	105.77	105.95	105.18	106.94	105.75	106.54	106.66	105.59	107.56	106.65	108.1	106.72
100.62	99.296	100.36	99.569	99.956	99.999	101.17	100.09	99.004	99.3	101.49	100.14	100.51	101.12	100.05	100.01	100.11	100.57	97.79	99.599	100.3	99.233	100.76	100.97	100.16	100.76	99.316	99.694	100.12	100.83	100.54	99.721	100.5	101.25	100.59	99.742	99.678	99.718	100.2	102.58	100.25	101.06	98.638	99.884	99.336	99.957	100.72	100.93	100.01	100.35
107.86	107.94	106.7	106.96	109.86	108.41	106.01	107.1	108.83	106.87	107.49	107.43	107.55	107.28	106.71	109.3	108.2	107.33	107.79	106.61	107.41	107.23	107.23	107.97	108.23	107.26	107.59	106.36	108.41	106.75	107.03	106.92	107.32	108.92	108.21	108.59	108.68	109.25	106.1	108.98	108.79	107.92	106.94	107.42	108.21	107.85	106.66	108.33	107.69	107.6
107.84	109.09	109.64	108.56	108.5	109.56	107.36	108.35	109.14	108.97	109.62	107.22	106.7	108.96	108.87	108.63	108.44	109.33	109.18	108.5	108.36	108.07	108.34	107.98	109.05	109.3	108.99	108.1	107.97	108.82	108.81	110.43	108.04	107.72	108.73	109.27	109.56	108.26	108.31	107.54	108.98	108.61	108.25	108.66	108.02	110.48	108.24	107.76	109.79	108.08
106.96	105.22	106.29	106.19	107.79	107.08	105.69	106.24	105.26	106.36	105.41	107.92	105.64	106.45	105.98	104.82	105.27	105.28	107.69	106.49	106.65	105.65	107.02	105.71	105.98	105.01	107.4	105.84	106.64	106.17	107.61	106.81	105.48	105.81	105.26	106.36	106.16	107.12	106.99	105.97	106.42	106.72	105.61	106.35	107.21	107.41	108.1	106.95	105.02	106.37
105.3	106.33	105.74	104.91	106.44	106.26	105.15	105.72	106.37	104.85	105.93	105.74	105.74	105.09	105.44	106.01	105.15	104.31	105.67	106.1	105.88	104.49	105.98	105.43	106.08	105.12	106.67	106.4	105.49	106.27	106.28	105.58	104.17	105.25	104.73	105.97	104.67	105.83	105.83	105.08	104.87	105.11	104.7	105.64	103.95	105.89	104.49	105.12	106.22	107.45
105.82	106.29	104.86	105.98	106.15	104.4	104.67	104.37	104.31	106.99	105.68	106.85	104.85	104.72	103.96	104.27	105.96	105.31	105.93	103.62	106.55	106.96	105.47	106.67	104.05	107.46	106.71	104.62	104.91	104.92	106.06	105.59	104.42	106.1	106.3	107.2	105.84	105.5	105.43	104.93	106.47	105.38	105.69	104.37	105.62	104.19	103.66	105	105.81	106.57
96.77	98.077	98.071	98.008	97.434	97.571	97.835	98.071	97.834	98.731	97.307	97.139	97.328	97.436	97.223	97.739	97.464	98.456	97.774	97.301	97.747	97.381	98.177	98.232	99.392	97.782	97.086	97.372	97.668	95.423	98.607	98.689	98.682	98.567	99.479	98.63	97.342	98.77	98.074	98.749	98.725	96.879	98.174	97.594	97.752	98.358	97.921	100.04	99.639	99.326
106.1	107.35	106.48	108.69	107.79	107.8	108.57	107.24	109.76	108.87	106.88	108.06	109.18	107.16	108.19	108.37	108.8	108.01	107.46	107.15	107.11	107.4	107.79	107.44	107.11	106.43	108.77	106.78	107.77	107.67	107.04	109.49	106.73	109.26	108.16	108.13	106.44	108.89	108.75	108.41	106.91	108.12	107.8	107.15	108.05	110	106.97	108.26	108.8	108.3
107.01	107.6	107.43	106.74	107.2	107.16	107.74	107.55	106.28	106.63	104.96	105.17	106.7	105.7	107.03	106.77	108.35	106.32	105.5	106.25	106.51	107.58	107.45	105.69	106.53	105.2	106.49	107.91	107.33	105.79	108.02	107.36	106.59	108.55	106.62	106.32	106.84	106.62	108.05	105.41	107.81	105.57	105.48	106.9	105.65	106.74	105.57	107.76	105.93	105.39
99.409	98.021	97.838	98.535	98.749	96.989	97.877	98.121	97.667	99.636	97.757	98.739	98.445	97.012	98.484	98.393	98.835	98.392	98.093	97.106	98.342	98.961	98.323	97.384	99.403	97.579	98.87	98.721	97.763	97.843	98.14	97.869	99.246	99.729	96.562	96.984	97.068	97.915	98.789	97.673	97.377	97.377	98.89	98.979	98.422	98.743	99.075	96.981	97.825	97.556
108.64	108.32	106.64	106.88	107.13	108.76	107.25	108.14	106.91	108.45	106.66	107.29	108.56	106.93	108.94	108.18	108.62	108.84	106.99	107.1	107.81	107.06	107.63	108.42	107.66	106.95	106.8	109.34	109.32	108.49	107.49	108.99	107.1	107.87	106.81	108.64	108.06	107.06	106.06	105.92	108.77	108.35	107.3	107.02	106.64	108.76	108.16	108.55	108.74	106.59
105.36	106.54	106.29	106.83	105.34	105.36	105.52	104.56	107.38	104.27	105.97	105.71	105.13	106.14	105.79	106.81	106.21	104.25	104.56	105.18	104.46	105.64	106.81	104.78	106.48	106.16	107.12	104.31	104.46	105.69	106.98	104.12	104.67	105.93	104.12	106.06	105.57	104.99	105.79	104.18	107.16	104.8	105.05	103.94	104.42	105.38	106.05	105.95	106.28	104.68
108.66	107.84	107.46	107.52	107.46	107.16	106.94	106.42	108.57	108.24	107.38	106.45	107.76	108.98	109.73	108.69	107.92	107.32	108.1	106.63	107.81	106.85	108.57	108.66	107.54	107.21	109.26	108.21	106.47	108.77	108.33	106.63	107.79	108.14	107.99	107.67	108.2	108.54	109.02	107.68	109	107.39	109.7	108.93	107.75	107.52	107.51	107.85	107.59	107.5
98.419	98.571	98.003	97.817	97.363	96.834	97.406	97.209	98.366	98.541	97.341	97.073	99.058	98.024	98.726	98.02	96.808	97.428	96.391	99.956	96.364	96.966	97.434	97.69	97.036	99.563	97.353	98.05	98.101	97.135	97.116	97.769	97.199	97.73	99.248	99.156	98.473	98.631	97.328	97.553	97.518	98.702	97.769	98.831	96.512	98.791	97.346	96.712	97.589	98.328
107.51	105.89	106.66	104.63	104.85	105.8	105.54	106.78	104.32	107.13	105.7	105.03	105.56	106.11	106.74	105.95	105.71	105.52	104.03	105.99	105.03	105.59	104.1	105.71	103.13	105.72	105.11	104.87	105.44	105	105.01	105.17	106.88	105.06	105.79	105.47	106.43	104.78	106.31	105.78	105.45	105.18	107.23	105.62	107.17	105.11	105.42	106.53	104.07	105.41
108.58	107.39	107.53	105.92	107.21	107.35	106.24	105.04	105.8	105.67	106.03	106.69	105.36	105.76	106.85	105.58	106.79	106.22	107.56	107.27	107.76	106.92	106.76	107.47	106.6	108.12	106.37	106.72	106.41	106.2	106.61	105.61	105.93	107.47	106	106.36	107.32	106.31	105.67	104.08	106.04	106.32	105.32	106.83	107.35	107.33	107.09	105.96	107.55	105.48
105.21	106	105.03	105.33	105.69	105.58	105.31	106.99	106.59	106.16	106.48	105.03	106.61	105.24	106.01	107.77	104.34	106.54	106.09	106.63	106.12	105.62	105.84	105.01	106.21	106.66	106.85	105.51	107.03	108.08	106.88	105.03	104.68	105.19	105.42	105.51	106.16	106.64	107.05	105.39	104.86	104.92	105.32	105.78	105.98	105.94	106.88	106.69	106.73	105.85
99.749	100.67	100.54	99.886	98.122	99.408	98.973	100.52	100.86	99.054	98.931	99.068	100.18	100.27	99.821	99.745	101.61	100.24	101.38	100.37	100.21	99.113	101.02	98.708	102.99	98.568	100.05	100.08	99.834	98.678	102.16	101.48	100.14	99.565	100.81	99.063	99.759	100.07	100.75	100.28	99.696	100.63	101.15	101.43	98.646	99.455	100.92	101.73	100.82	100.44
105.97	105.44	104.7	105.5	104.92	105.51	104.44	104.64	105.1	105.84	106.08	106	103.95	106.34	105.71	106.9	104.7	105.62	105.17	105.15	106.81	105.51	105.56	107.51	104.77	104.37	106.34	104.81	105.69	105.22	103.78	105.34	105.01	104.01	105.42	104.4	106.19	105.24	106.88	104.76	103.87	104.76	107.01	106.53	106.21	106.46	105.37	104.24	105.52	104.56
97.991	96.887	98.892	98.385	98.864	99.026	98.17	101.99	98.922	98.555	99.143	98.785	99.106	98.659	99.699	98.943	98.179	97.505	99.127	98.889	99.089	98.576	99.345	98.029	97.558	98.857	99.776	101.05	97.996	99.228	100.58	97.222	98.955	98.962	97.198	99.996	99.088	100.37	98.71	99.955	99.025	97.762	99.849	97.191	98.671	97.91	98.729	98.28	98.965	99.504
105.92	104.72	105.27	105.19	105.3	106.85	105.41	104.16	106.93	106.1	104.35	105.43	104.97	106.03	105.81	106.5	104.9	105.51	104.93	106.28	104.55	105.31	105.78	105.13	104.81	106.4	105.16	105.03	106.7	105.85	104.4	104.82	104.42	105.03	105.67	105.26	104.74	104.6	105.29	106.03	106.84	105.1	104.29	105.67	105.99	104.97	107.03	106.63	104.94	105.29
107.01	106.31	108.49	107.3	107.76	108.3	107.11	107.45	109.26	107.33	107.89	108.88	109.27	109.05	107.9	107.47	109	107.84	107.46	107.13	107.58	107.17	108.42	106.87	107.71	107.99	105.77	107.21	108.64	108.4	108.37	109.79	107.56	108.41	107.66	106.23	106.83	108.6	108.03	108.45	108.88	106.89	106.33	107.67	106.22	107.05	107.48	107.16	107.75	106.88
101.3	101.45	99.874	100.44	100.09	100.14	101.33	98.762	100.87	100.79	100.78	100.1	101.31	101.61	101.81	100.64	99.9	100.03	99.026	97.889	100.15	100.19	101.24	100.41	100.98	102.89	101.73	100.56	101.55	99.525	99.308	101.32	99.772	101.13	99.948	102.56	100.12	100.16	100.76	99.758	101.02	100.64	99.168	101.15	99.204	100.58	100.42	101.1	99.857	99.735
105.81	104.17	105.54	105.48	105.94	105.58	106.11	106.04	107.17	106.47	104.02	105.33	106.64	106.91	104.12	105.95	106.04	106.2	104.4	105.75	103.57	105.98	103.78	105.07	105.65	104.54	106.58	104.97	105.44	105.71	106.81	106.07	105.76	105.65	105.82	107.53	105.88	104.95	105.89	104.85	107.43	106.29	107.37	104.91	105.09	105.33	105.71	105.66	105.67	104.75
105.16	106.53	105.82	106.07	106	107.82	106.74	106.43	106.29	105.78	105.48	104.86	105.95	106.91	106.81	107.61	106.1	106.09	106.99	106.96	108.77	107.21	105.91	106.21	105.4	106.33	105.28	105.95	106.58	105.29	107.3	107.23	106.68	106.6	106.44	106.46	106.57	105.71	105.49	105.26	106.2	105.82	105.16	105.7	106.25	106.22	105.5	107.24	106.27	106.22
109.71	107.26	111.05	106.97	109.65	106.9	109.04	109.63	108.71	109.46	108.37	108.81	108.63	108.63	107.91	108.74	108.47	108.66	108.34	109.12	108.11	109.79	106.04	110.33	108.96	108.25	108.96	109.56	109.07	108.53	108.51	108.49	107.47	108.58	108.93	107.69	109.63	108.81	109.47	109.54	109.47	108.94	108.6	108.89	108.74	108.18	108.09	109.03	108.24	108.49
106.02	105.8	106.64	105.49	106.03	105.76	107.72	105.94	106.33	105.98	106.12	107.27	106.67	104.87	107.76	106.36	105.36	105.69	105.68	105.91	104.08	107.34	106.13	108.73	106.08	106.13	106.82	105.65	106.63	105.49	105.03	105.62	106.93	103.65	104.85	105.76	106.28	106.16	106.82	106.17	105.05	104.78	104.27	106.66	105.12	105.74	106.24	107.71	105.54	104.07
106.88	105.07	107.17	105.44	105.7	105.23	106.02	106.59	105.97	104.85	105.02	105.04	105.72	105.57	106.33	106.19	106.13	104.47	105.18	108	105.64	105.21	106.25	105.42	106.14	105.64	106.81	105.69	104.84	105.64	106.18	105.32	105.59	105.89	107.19	105.81	105.74	105.68	105.83	104.91	106.94	106.56	104.59	105.79	105.44	106.13	106.1	104.62	105.24	106.08
109.4	108.26	108.23	107.3	109.69	108.62	108.49	109.18	107.26	108.4	109.49	109.37	108.42	107.89	108.99	108.41	107.63	107.71	107.29	108.98	107.86	109.41	108.23	108.63	109.37	108.77	108.41	108.85	108.37	108.45	107.47	107.42	109.34	108.87	108.23	109.58	106.32	108.71	107.74	108.19	108.03	107.6	109.46	107.11	109.6	109.45	107.68	110.21	109.51	107.97
104.69	105.38	105.64	106.06	107.1	104.92	107.48	105.66	105.4	106.25	106.53	105.76	105.86	105.64	106.08	104.98	105.01	106.28	107.22	105.44	106.03	104.71	106.65	104.55	106.26	106.54	106.32	106.71	106.75	105.22	106	105.59	105.81	106.77	105.43	106.8	106.99	105.71	105.55	105.01	104.86	105.81	104.19	105.79	105.63	104.06	106.11	105.25	104.95	104.81
108.54	106.89	108.23	109.8	109.18	109.93	108.06	107.97	106.72	108.83	108.49	108.38	108.17	107.56	109.15	108.97	109.28	107.14	107.33	107.2	108.95	108.86	108.5	109.22	108.77	109.28	107.72	109.02	109.35	108.24	109.27	108.31	108.39	109.18	108.18	108.69	109.14	108.91	108.68	108.02	107.92	109.35	109.66	109.62	109.62	109.41	107.6	107.99	109.28	108.82
106.02	108.68	106.51	105.96	106.14	106.89	105.78	107.35	107.57	106.7	106.95	107.04	107.83	107.29	108.25	105.84	107.36	106.59	105.8	105.83	106	105.09	106.48	108.47	107.64	104.94	105.12	105.97	105.4	107.63	105.58	106.57	106.36	106.51	106.07	107.6	105.8	106.1	106.15	107.25	106.91	107.81	106.63	106.49	106.6	105.99	107.17	105.47	106.97	106.56
105.56	105.57	105.01	106.32	107.88	105.97	106.31	105.6	105.45	107.1	104.56	104.85	106.56	105.95	105.81	104.74	105.73	104.6	105.25	105.9	105.92	106.08	105.57	105.08	106.9	105.7	106.47	106.68	107.36	106.41	106.16	105.94	107.7	106.63	106.3	106.81	105.71	106.71	107.16	106.99	106.03	106.98	106.27	104.09	106.69	106.35	107.26	105.14	107.36	105.96
108.49	106.69	107.33	107.08	105.82	105.88	106.84	105.87	106.08	105.78	105.17	107.74	106.48	106.69	107.19	106.39	106.79	105.77	106.9	105.84	105.49	105.8	108.37	104.81	106.02	105.55	106.04	107.56	105.21	106.47	106.07	106.33	107.22	106.7	107.17	107.5	106.41	105.68	105.85	104.93	107.23	107.98	107.51	107.02	107.76	106.15	105.52	107.63	105.32	107.64
110.48	111.3	110.92	111.27	109.38	111.82	109.42	110.36	110.85	111.44	108.97	109.92	111.43	109.53	111.72	110.63	110.82	110.61	109.26	109.74	109.83	110.28	111	108.37	111.24	111.76	111.63	110.87	110.67	111.24	110.44	109.49	109.59	108.99	110.37	109.77	108.96	111.34	109.63	111.63	111.21	111.97	111.21	109.29	109.81	109.45	110.7	111.4	111.31	109.98
108.15	107.97	108.25	106.61	109.21	107.16	107.97	106.8	108.4	108.37	106.75	107.35	107.3	109.03	107.47	107.64	107.88	107.54	107.12	108.32	108.51	108.07	107.74	106.65	108.59	107.75	108.52	107.72	107.18	108.06	107.92	108.17	108.07	106.95	107.42	107.82	107.31	107.56	108.43	108.45	108.11	107.57	109.38	107.88	110.34	108.63	109.39	107.49	109.11	106.94
109.62	110.02	109.15	107.92	110.04	109.22	107.34	109.11	108.69	107.78	110.02	109.45	108.37	108.15	108.31	109.37	108.26	110.29	108.39	107.77	107.36	108.57	109.65	108.85	108.65	109.22	107.59	108.39	107.94	109.66	108.53	109.65	107.34	109.37	107.13	108.46	108.97	108.85	108.07	108.7	107.93	108.92	109.18	108.36	107.85	108.64	109.59	108.54	108.46	107.74
104.74	104.31	105.48	105.23	104.28	106.2	105.47	104.88	106.32	106.19	106.13	105.2	105.25	105.77	106.98	105.86	105.61	106.56	106.93	105.75	105.59	106.17	106.37	104.83	107.18	104.44	106.24	105.8	105.1	105.51	105.4	106.6	107.09	105.57	106.45	105.44	106.91	105.77	105.12	104.69	104.34	104.65	106.33	106.47	104.6	105.12	106.53	105.27	105.2	105.47
105.51	105.05	105.51	105.66	107.4	105.87	106.05	106.99	104.8	105.49	103.57	105.57	107.13	106.52	105.08	105.05	105.92	106.37	105.52	105.82	106.44	105.14	105.3	107.86	105.7	107.21	104.98	106.07	106.79	105.53	105.6	105.65	104.44	106.13	106.25	105.08	106.98	105.15	103.17	104.68	105.32	104.92	106.53	104.7	105.75	105.6	106.01	104.45	105.63	105.75
97.095	99.474	97.117	97.715	98.825	97.966	98.561	97.704	99.065	95.836	97.923	97.771	99.687	98.49	97.973	98.506	98.875	97.355	99.02	97.129	97.88	97.455	99.806	97.952	98.898	97.527	98.323	97.723	98.853	98.402	97.625	97.898	98.375	97.114	97.726	98.64	97.354	98.029	99.089	97.708	99.218	98.813	97.791	99.633	96.734	97.624	98.349	97.479	98.145	95.993
98.007	96.673	99.521	97.547	98.213	99.427	98.418	97.999	97.449	98.402	98.446	98.89	96.428	98.632	98.39	100.36	98.743	98.785	97.748	97.122	97.388	98.934	97.534	98.704	99.516	96.917	96.884	97.197	99.104	98.764	97.253	98.899	97.508	97.069	98.44	97.695	98.398	99.485	98.961	97.433	97.144	97.229	99.324	97.758	99.146	98.825	99.224	96.965	97.928	99.176
108.83	108.19	107.96	108.67	108.94	109.34	107.74	108.45	107.97	109.08	108.33	108.3	110.46	107.68	109.61	108.16	109.85	107.76	108.76	108.3	107.76	107.9	107.5	109.34	107.06	106.97	108.62	107.49	107.92	109.06	108.85	109.35	109.04	108.48	109.45	108.84	109.04	107.85	108.86	109.66	107.44	109.7	110.2	109.93	108.86	109.19	109.17	108.06	108.76	110.05
104.94	106.75	106.25	106.3	105.54	105.24	105.38	105.91	104.99	106.11	107.01	105.6	104.68	105.28	107.25	104.93	107.83	105.33	106.09	106.34	104.89	106.8	105.83	106	104.3	105.04	105.55	106.55	104.66	106.64	104.81	105.86	106.35	104.99	106.4	105.14	106.1	106.74	105.83	106.88	106.32	106.39	105.51	106.86	107.23	106.14	105.66	105.5	105.81	105.16
102.36	101.79	102.22	102.58	103.09	101.65	102.13	102.52	101.92	103.54	102.69	102.6	104.78	103.36	102.14	103.06	101.4	102.3	102.13	103.42	102.98	104.08	101.7	101.91	102.27	104.1	102.92	101.59	103	103.77	103.83	103.54	104.43	103.84	103.96	102.87	103.08	102.87	104.28	102.13	102.38	103.73	103.24	104.83	103	103.25	101.9	103.64	101.92	102.99
106.72	106.27	108.67	107.66	107.05	108.43	107.15	105.49	108.66	107.48	109.43	108.79	106.24	108.2	109.24	106.4	107.6	106.27	108.12	107.73	107.41	106.11	107.78	106.79	108.6	106.64	107.3	108.71	107.65	108.12	107.72	107.33	108.4	108.34	108.32	107.01	105.84	108.52	108.54	107.63	107.77	107.86	108.71	108.36	106.41	109.81	107.27	108.16	108.04	108.65
109.07	107.39	108.97	107.95	108.92	108.59	109.07	108.63	106.77	107.59	108.63	107.46	107.51	108.92	109.46	109.19	107.2	108.56	109.12	108.72	109.23	107.04	108.66	109.56	107.16	107.81	106.62	107.37	107.98	110.25	109.09	108.22	108.03	107.87	107.93	108.55	107.99	109.18	107.17	107.56	109.78	108.35	107.66	108.69	107.69	109.74	108.84	107.65	107.52	109.78
108.81	108.95	108.44	109.54	107.28	108.62	108.66	109.82	107.67	107.59	106.9	106.67	106.57	107.48	106.15	109.21	107.72	108.14	108.22	109.18	108.58	109.07	107.14	108.98	107.76	109.62	109.56	108.17	109.95	107.68	107.42	109.41	107.2	108.35	108.8	108.74	108.92	108.32	108.5	106.57	108.81	109.38	108.68	108.4	108.12	109.69	108.21	108.91	107.6	106.85
107.79	104.91	105.48	103.69	106.52	106.35	107.48	103.84	104.26	106.06	106.55	106.14	105.69	105.86	106.26	106.38	105.59	105.78	105.25	105.98	105.1	104.27	106.37	105.65	105.4	104.57	104.79	105.16	105.05	106.24	104.39	107.16	105.24	105.74	103.61	105.44	106.04	103.44	104.45	104.52	105.31	106.23	105.91	107.29	107.42	105.12	106.06	105.85	106.08	105.38
95.861	98.009	98.544	97.839	99.013	97.82	98.657	97.768	97.973	97.946	98.538	97.881	97.228	98.103	98.596	97.866	97.07	97.415	98.5	97.728	97.085	99.289	96.751	97.923	97.25	98.319	99.006	98.711	96.86	98.517	100.14	98.733	98.526	99.572	97.948	97.969	98.107	97.066	97.312	98.539	97.335	98.444	96.358	97.477	98.69	97.231	98.49	97.275	97.408	98.862
106.4	108.63	109.11	107.18	107.96	109.26	108.27	108.14	108.94	108.96	108.74	107.87	106.87	108.87	108.18	108.72	107.18	107.25	108.35	107.91	107.63	108.44	107.9	107.62	108.69	109.55	108.06	108.18	108.83	107.81	106.64	107.75	108.15	109.39	106.53	108.86	106.62	110.11	107.79	107.96	107.76	107.64	108.03	110.81	108.6	108.64	109.21	108.71	108.24	108.36
107.15	106.21	106.02	106.97	106.98	106.15	107.07	106.41	107.19	107.07	107.03	105.2	106.13	107.54	106.74	105.93	105.3	105.66	106.04	106.77	106.23	106.78	107.46	105.49	105.12	106.75	106.37	106.92	108.23	106.06	104.31	106.58	106.9	107.4	106.15	107.06	106.45	108.8	106.46	105.28	106.35	105.65	107.39	104.64	105.74	107.35	106.71	107.51	106.52	104.89
106.73	108.99	108.63	108.14	107.76	109.25	107.81	107.97	109.27	109.26	109.8	108.62	110.18	110.75	108.66	107.23	107.67	109.05	109.1	109	108.83	106.99	108.88	108.76	108.78	109.29	109.45	107.92	108.6	107.77	106.94	108.18	109.88	107.77	108.32	109.19	108.12	107.94	108.14	108.07	109.58	106.96	108.84	108.83	108.31	108.26	107.61	108.25	109.62	110.27
107.41	106.32	106.85	108.36	106.86	106.27	106.32	105.66	106.53	105.46	107.65	106.58	107.2	108.32	106.44	105.61	106.39	106.42	105.62	108.45	105.86	108.42	105.33	106.91	106.49	106.42	106.31	106.82	107.5	108.03	105.41	106.37	105.9	105.99	106.84	107.34	106.26	107.09	107.92	107.4	107.37	107.42	107.77	105.57	106.97	106.76	107.9	106.72	106.59	106.48
106.83	106.95	109.24	107.73	107.33	108.06	108.06	107.66	108.3	107.52	107.37	107.41	107.15	109.02	106.02	106.92	107.73	107.73	106.94	108.11	108.94	107.5	108.4	108.91	107.46	108.68	107.32	107.37	108.42	108.61	107.42	108.68	109.1	107.29	106.1	107.56	107.94	107.11	107.56	106.84	107.79	108.52	107.36	107.81	107.42	108.54	108.01	107.79	106.36	107.35
105.3	108.09	106.32	104.43	107.06	106.91	107.77	105.12	105.17	105.77	104.99	106.19	105.55	106.32	106.96	106.94	106.56	104.32	105.6	106.3	104.94	105.52	105.31	107.29	104.22	104.94	106.11	105.77	105.4	106.14	104.45	106.71	104.59	107.24	106.61	106.52	105.6	105.12	105.09	107.84	105.52	106.05	105.32	105.58	104.64	104.15	107.65	104.52	106.17	106.37
109.62	108.62	109.33	107.52	109.1	107.28	106.92	108.84	108.97	109.04	107.77	109.85	108.12	108.25	109.39	110.33	109.16	108.83	109.05	108.38	107.19	108.34	108	109.34	107.73	109.01	109.67	107.92	109.19	108.51	107.49	107.83	108.7	110.48	108.69	107.96	108.84	108.07	110.49	107.23	109.48	107.85	107.44	108.48	107.06	109.67	108.83	107.35	109.18	108.53
105.01	104.41	106.69	106.17	105.78	105.57	105.08	106.48	105.72	106.67	107.33	106.56	104.83	105.65	106.32	105.68	107.68	105.18	106.3	104.83	105.47	105.56	105.63	106.61	106.37	107.07	106.59	105.23	106.24	105.84	106.06	105.49	107.18	106.44	105.61	106.16	104.59	105.16	105.78	105.69	106.17	105.47	104.71	106.12	105.29	106.03	107.9	104.53	106.06	106.87
105.6	105.68	105.7	106.29	106.9	108.15	105.65	105.02	106.12	107.49	105.7	105.63	106.08	107.14	105.72	106.05	108.87	106.5	106.34	105.55	107	106.94	107.29	106.93	105.79	106.49	106.25	107.45	105.97	106.9	105.88	107.48	106.82	106.44	105.65	106.29	108.07	106.49	106.06	106.62	107.94	106.16	105.98	107.51	105.64	105.77	106.56	105.59	106.79	106.8
106.08	105.95	103.78	105.5	105.48	106.4	105.82	104.88	106.67	107.06	103.62	105.94	105	104.8	106.78	105.9	105.23	104.26	106.18	106.25	105.72	107.3	106.61	106.25	105.76	105.32	104.15	106.97	105.93	104.98	106.15	106.29	105.49	104.75	105.51	105.73	106.54	106.05	104.77	105.78	104.41	105.35	106.22	106.85	105.78	106.87	105.43	105.54	106.02	105.58
111.13	111.92	110.74	110.57	110.88	110.66	110.7	108.8	110.35	110.51	111.11	109.51	110.58	110.01	109.41	110.33	110.24	109.92	111.78	110.56	111.03	111.25	110.86	111.24	110.2	109.88	109.58	110.78	110.41	110.82	110.25	111.18	109.89	109.66	111.17	110.99	110.88	110.68	111.27	113.24	109.08	110.88	109.52	109.97	110.57	110.32	110.48	110.49	110.05	109.91
107.8	107.28	107.56	106.88	109.19	106.01	107.71	107.94	106.67	108.6	106.93	108.78	107.92	107.3	108.13	109.1	106.7	107.79	107.87	109.12	107.27	106.73	107.06	107.89	108.03	108.21	107.69	107.3	107.69	108.57	107.55	107.93	106.62	106.55	106.54	106.93	107.27	107.24	106.74	106.08	107.79	106.93	107.58	108.02	109.26	107.61	107.91	106.72	106.72	107.51
98.462	98.205	98.496	98.881	98.11	98.079	98.385	98.328	97.334	98.669	97.006	98.611	97.356	97.534	96.984	98.123	98.265	97.914	97.484	99.744	98.471	97.688	97.41	97.847	97.882	98.064	96.327	96.827	98.565	97.799	99.858	98.396	97.279	98.597	97.905	97.313	98.901	98.145	97.723	97.723	97.632	98.385	97.953	98.979	98.773	97.862	98.338	97.557	98.791	97.938
106.32	107.75	108.28	108.83	109.03	107.79	108.59	108.04	107.16	107.33	107.71	109.33	108.67	108.46	107.96	108.26	106.71	109.28	109.43	109.42	107.55	107.3	108.36	107.89	108.98	107.81	107.63	108.2	108.67	109.3	107.14	108.7	108.41	106.98	107.92	108.27	108.9	108.37	107.82	108.4	107.2	107.49	106.91	108.4	107.84	108.97	108.98	108.14	107.11	107.07
99.489	96.915	97.429	97.782	98.543	98.135	97.285	98.247	98.352	98.324	98.237	97.483	97.378	98.07	97.881	99.986	98.239	97.013	96.87	98.794	97.654	99.595	98.342	96.191	98.531	98.935	97.766	98.476	99.733	96.41	98.571	99.507	97.855	98.608	98.732	96.08	98.484	98.271	98.674	98.439	96.928	97.226	98.363	99.044	98.007	97.363	97.968	98.684	99.306	97.075
106.75	106.1	107.67	107.81	107.51	108.66	108.11	107.18	110.75	108.32	106.31	108.93	108.94	108.09	106.56	107.44	108.38	107.46	108.75	107.37	109.44	107.99	105.45	106.59	107.94	106.97	106.08	107.54	108.71	107.38	107.63	107.89	108.04	106.49	108.12	109.43	107.79	107.3	106.81	107.84	107.17	107.55	108.03	109.13	107.99	107.24	105.56	107.94	109.69	106.93
99.337	98.467	98.762	97.357	97.527	96.811	97.88	98.001	97.411	99.718	99.025	99.311	99.256	98.021	97.885	98.379	97.587	96.856	99.138	97.514	98.352	98.134	97.106	98.188	97.527	98.443	97.33	97.434	97.39	97.952	97.626	98.188	97.821	97.783	98.879	97.929	97.276	98.467	97.997	98.868	98.221	98.411	97.969	98.672	97.594	96.662	98.311	97.019	99.153	98.353
105.52	106.85	105.81	106.82	107.13	107.09	106.81	106.39	106.08	106	107.56	107.89	105.57	107.3	105.27	104.97	106.71	108.39	105.95	106.27	106.48	106.8	106.17	105.96	106.54	106.09	106.69	104.26	106.91	106.09	107.11	106.68	107.53	106.52	107.34	106.39	106.51	105.59	105.46	105.7	106.23	104.84	106.12	106.85	106.58	108.1	106.64	106.84	105.96	105.68
103.92	104.26	105.72	106.27	104.61	106.94	105.48	105.45	105.66	104.98	105.41	105.43	104.7	104.55	106.6	104.53	105.78	105.89	105.32	106	105.83	106	104.77	104.68	107.06	106.26	105.12	105.21	105.52	105.38	107.04	105.15	106.48	106.79	105.37	105.66	105.43	105.31	106.26	105.67	103.98	106.16	105.11	105.14	105.28	105.94	105.37	105.14	106.84	104.66
106.06	107.09	108.89	107.57	108.15	107.22	107.88	107.25	110.31	106.68	108.19	108.63	108.74	107.39	106.82	108.77	106.8	108.15	108.74	108.62	107.49	108.72	107.41	107.53	108.03	107.78	108.9	107.59	106.68	108.16	106.15	108.09	106.44	107	108.65	107.24	108.2	106.85	108.34	108.81	108.33	107.21	107.27	108.36	105.83	107	108.48	107.11	108.11	106.87
106.22	104.54	105.54	105.78	106.51	104.83	106.29	105.25	106.44	106.02	104.7	104.85	105.12	105.4	104.38	105.9	104.92	105.86	104.79	105.92	105.4	107.57	104.21	105.88	104.99	105.95	104.63	104.71	104.41	104.6	104.27	106.48	106.55	107.09	105.77	105.43	105.79	106.57	106.13	106.24	105.61	107.16	106.27	106.68	104.72	105.38	105.37	105.36	105.25	105.05
106.61	106.21	106.31	104.09	105.48	105.77	104.9	103.95	105.4	104.82	104.62	106.11	104.41	105.91	107.16	107.17	105.83	106.54	104.34	106.32	107.05	104.5	107.19	105.66	105.76	106.62	104.7	106.37	106.61	106	105.35	106.43	106.55	105.15	104.03	105.37	105.78	104.04	105.71	106.04	106.54	107.05	104.73	105.34	104.66	105.98	105.3	105.91	105.68	106.64
97.527	99.207	98.124	98.554	98.385	97.874	97.637	97.374	98.825	97.814	97.454	97.458	98.062	98.308	98.637	98.981	97.498	96.892	97.884	98.816	96.664	97.098	98.474	97.448	98.409	98.708	98.191	99.432	97.66	97.951	96.781	97.352	98.387	97.448	98.573	98.099	96.354	97.15	97.808	98.267	98.553	97.748	98.443	99.757	99.074	98.672	96.859	97.884	96.364	98.73
106.78	105.88	106.61	105.84	105.84	106.37	104.87	105.16	106.14	105.83	105.39	104.41	105.66	105.41	106.29	105.21	106.81	104.71	106.59	106.16	105.66	106.76	105.42	106.89	106.14	105.31	105.45	105.19	104.38	104.14	107.87	105.61	106.8	104.66	105.59	107.45	105.17	105.34	104.94	106.22	106.49	105.67	105.53	105.63	107.51	105.13	106.29	105.35	104.49	105.5
108.2	107.66	108.33	109.47	107.28	107.93	107.26	107.15	109.66	108.49	106.77	108.82	107.8	108.24	109.11	108.18	107.23	107.5	110.12	107.69	106.45	108.32	108.87	108.81	107.2	108.53	108.05	108.8	107.88	107.72	108.35	108.06	107.82	109.76	109.52	107.91	105.74	107.53	107.8	108.93	108.29	108.03	108.1	110.34	109.24	107.74	108.79	108.93	107.4	107.19
105.58	106.89	109.48	106.54	109.52	106.52	108.3	108.3	107.1	107.48	108.05	108.16	110.05	106.99	106.56	106.65	107.06	108.29	108.1	107.54	107.57	107.29	108.34	109.35	108.89	107.47	108.16	107.99	107.6	107.29	107.86	109	108.16	107.55	108.13	107.8	109.04	107.9	109	108.65	107.75	108.88	108.85	107.81	108.74	107.74	107.71	107.17	110.15	106.94
98.431	98.264	97.494	97.25	97.76	97.609	97.527	97.591	97.484	98.236	96.901	97.409	96.948	98.677	98.235	97.835	96.43	98.301	97.611	98.348	97.741	96.83	97.154	98.56	98.471	98.732	98.481	97.279	97.223	99.538	97.856	98.269	97.384	96.005	97.615	98.051	98.772	97.675	98.377	97.03	99.141	97.5	99.766	96.464	97.305	97.166	98.123	97.202	99.271	99.063
107.53	107.63	106.7	106.96	107.23	107.64	106.04	106.57	105.94	107.12	106.15	106.44	107.2	106.8	104.04	106.23	107.14	105.65	105.39	107.26	107.34	106.2	106	106.65	105.79	108.71	106.97	107.93	105.67	105.84	106.57	106.31	107.09	106.08	106.56	107.14	105.98	106.3	107.8	106.21	105.83	107.65	106.34	106.12	107.9	106.46	108.13	106.92	106.72	105.85
106.9	109.78	109.78	108.56	109.48	109.43	108.62	108.11	108.51	108.47	109.41	108.27	108.64	109.45	108.99	109.09	110.17	108.53	108.63	108.53	106.93	109.38	109.04	108.49	108.81	107.51	109.56	109.3	108.42	108.03	108.97	107.58	108.53	109.39	107.29	108.51	109.2	108.79	107.53	108.79	108.69	108.64	109.43	108.35	108.27	107.74	108.49	108.26	109.61	107.48
106.35	105.99	105.84	107.48	106.89	106.28	104.66	105.69	107.1	107.63	104.74	105.99	106.61	104.63	105.7	108.14	106.66	105.17	105.4	107.2	106.29	105.79	106.77	107.12	106.59	106.14	105.11	107.51	105.79	107.85	107.75	105.63	107.31	108.47	107.23	106.99	106.55	105.52	106.19	106.21	107.03	107.11	106.86	107.91	105.1	106.75	105.69	107.3	104.96	105.48
106.52	107.11	108.56	106.26	107	107.95	107.7	107.4	108.18	108.13	106.52	107.3	107.32	107.96	107.45	106.54	107.22	106.52	107.32	109.65	108.18	107.46	107.41	108.27	106.99	107.86	107.78	107.35	107.81	107.05	109.61	108.87	107.84	108.03	107.41	108.95	106.88	108.08	108.99	108.36	108.24	107.15	106.68	107.89	107.75	106.84	107.49	107.21	108.93	108.44
108.29	109.08	108.42	107.94	108.27	108.06	109.34	107.48	108.6	107.77	109.05	107.77	107.74	108.81	108.52	108.39	107.1	106.59	108.62	108.96	108.32	108.52	107.15	107.95	109.47	110.86	107.49	108.67	107.71	108.37	108.75	107.41	107.51	109.47	107.49	107.62	106.87	107.68	108.55	107.94	107.67	107.07	109.18	107.57	108.75	107.64	110.12	109.27	108.76	107.4
109.45	106.87	107.29	108.52	108.5	108.8	106.95	108.13	107.85	106.1	108.01	107.94	107.58	107.41	107.05	107.03	109.53	108.98	108.64	107.31	107.45	107.31	107.57	108.05	108.7	109.13	108.88	107.12	108.1	109.17	108.34	109.05	110.24	107.67	107.37	110.7	106.95	108.17	106.58	107.48	109.21	106.63	109.26	107.94	108.68	108.72	108.97	108.01	107.55	107.68
[truncated: 50 more rows]
[truncated: 150 more columns]
