# Supplementary material for: Genetic dissection of main and epistatic effects of QTL based on augmented triple test cross design
Source: PLoS One. 2017 Dec 14;12(12):e0189054. doi: 10.1371/journal.pone.0189054 (PMC5730204; doi:10.1371/journal.pone.0189054)
Supplement: S10 Supporting Information — (ZIP) [file pone.0189054.s010.zip › z6_1200_0.8_5.csv]

99.494	97.467	98.752	99.945	97.729	98.425	101.54	99.455	102.04	101.17	100.18	99.251	100.57	99.885	100.54	100.04	98.231	101.15	97.029	100.69	99.495	102.49	99.28	99.276	99.929	102.4	102.48	100.5	98.853	100.35	100.36	101.63	99.5	99.921	102.09	101.27	99.638	99.768	98.007	99.244	100	100.02	101.41	99.41	99.885	101.01	102.41	99.861	101.18	100.91
108.16	109.7	109.33	108.89	107.36	108.01	105.5	108.84	108.76	109.08	108.58	106.9	108.34	108.56	107.07	108.62	107.03	107.28	106.61	108.01	108.51	107.53	109.28	105.61	107.88	108.35	109.74	108.89	107.73	105.57	108.52	108.06	109.9	107.21	108.74	108.18	108.03	108.38	108.09	111.47	109.38	108.23	106.37	109.83	108.82	108.56	108.25	110.89	107.92	109.4
106.77	105.89	106.11	106.77	106.89	105.99	105.8	108.38	108.33	108.07	108.39	105.52	104.9	108.07	107.75	106.38	107.33	105.15	105.35	106.08	106.25	106.56	107.71	105.11	108.4	104.04	106.72	108.64	106.38	107.65	106.61	106.15	108.53	106.05	106.54	104.72	107.51	108.75	105.64	105.37	105.92	107.58	106.21	107.8	106.34	105.33	104.56	108.72	107.64	106.07
97.44	98.939	98.707	96.637	98.108	98.339	97.085	96.378	99.148	99.954	99.266	98.209	99.008	97.906	99.165	96.937	99.089	96.601	99.218	96.089	98.016	98.879	98.841	100.42	102.19	97.218	100.41	97.227	98.695	99.732	97.9	96.818	101.05	98.623	99.582	97.206	98.075	98.575	100.96	99.014	99.347	98.237	98.814	97.94	98.024	99.911	101.68	102.46	98.765	100.94
105.02	106.6	106.23	105.11	105.7	106.61	103.5	105.41	102.9	104.27	105.19	106.27	106.76	106.8	107.26	103.61	104.4	105.17	104.82	103.44	103.61	105.39	106.63	105.54	105.88	106.05	107.27	105.72	104.82	106.91	105.61	102.75	107.38	107.84	105.74	106.45	107.04	104.66	104.36	106.18	106.66	105.1	106.87	105.85	105.8	108.18	103.82	107.19	105.76	104.81
108.91	104.82	105.53	105.95	105.07	106.08	105.86	107.79	106.57	106.64	105.03	107.65	108.15	104.94	105.79	107.48	106.14	105.68	107.17	107.39	108.25	104.44	105.68	106.55	105.95	107.9	103.95	105.93	105.26	105.83	107.21	104.55	107.92	106	104.29	106.83	105.24	105.73	106.71	108.25	105.22	107.18	106.67	105.86	107.59	107.76	106.69	107.58	107.13	106.88
99.071	99.665	97.59	97.052	97.55	98.998	96.632	98.674	97.324	99.249	98.888	98.912	96.802	99.279	95.893	97.081	99.701	97.93	98.263	97.297	95.831	100.49	98.46	99.69	97.827	98.4	98.335	98.26	97.296	98.292	98.583	96.825	96.796	99.836	97.428	99.266	95.756	99.269	98.87	98.076	98.967	96.93	98.473	97.592	98.391	98.829	98.56	100.02	96.407	100.94
106.67	106.53	107.18	108.6	107.32	107.46	106.52	108.13	108.07	107.02	105.71	106.94	109.33	107.56	110.03	106.95	108.35	106.21	107.09	107.38	107.86	107.99	106.57	108.61	106.89	108.41	109.3	107.01	108.01	106.39	109.35	108.59	111.51	107.59	109.23	109.08	108.73	108.2	106.31	107.23	108.43	108.79	107.88	107.88	107.51	107.11	108.44	106.77	106.85	107.54
99.939	96.957	98.673	97.631	98.6	99.854	99.557	97.017	99.794	100.06	99.978	98.277	98.39	98.144	101.81	99.43	99.39	97.41	98.281	99.048	99.05	97.473	97.478	99.484	97.25	101.96	98.85	97.94	99.432	100.28	98.333	98.507	98.613	97.487	99.256	97.039	97.949	99.057	98.441	98.311	98.78	97.84	98.188	99.164	100.02	99.874	100.32	101.37	97.949	97.049
97.441	102.35	101.53	100.53	100.36	104.3	100.2	99.331	100.44	101.63	100.67	100.51	103.41	101.23	100.88	99.854	100.27	100.55	100.48	101.04	103.02	98.681	101.62	97.845	98.201	100.28	101.37	98.775	101.22	101.22	99.402	99.917	99.023	101.3	101.55	100.5	98.103	100.5	101.24	99.381	100.84	98.041	100.43	99.033	100.54	97.729	102.55	99.25	99.409	98.439
108.58	106.87	107.28	108.09	104.9	107.42	107.56	106.52	107.66	106.71	108.29	105.73	110.17	108.51	107.52	109.27	106.25	108.01	108.39	107.95	107.73	106.01	107.35	107.77	107.42	107.97	108.08	107.52	109.54	107.6	108.78	104.93	103.48	109.49	108.74	107.04	109.03	107.93	109.85	107.8	108.14	107.59	105.16	106.65	108.87	107.36	108.9	109.5	105.79	107.81
108.76	109.68	109.03	107.78	106.28	108.11	109.33	107.21	107.9	109.48	109.11	107.15	111.2	107.17	106.07	110.03	109.21	106.12	109.01	109.43	107.72	107.42	109.16	106.9	109.01	106.99	109.43	109.38	109.38	110.25	109.72	108.98	110.35	108.14	108.28	109.31	110.02	108.69	108.25	108.82	108.54	107.67	108.51	107.08	108.43	108.67	106.73	108.69	106.48	107.03
99.114	98.432	98.936	100.56	101.34	100.42	99.51	97.476	99.437	99.027	100.41	99.98	100.41	99.645	99.857	98.821	102.27	100.85	100.68	100.39	98.641	100.14	98.761	101.32	99.734	100.36	98.176	98.438	100.27	99.264	98.722	100.11	99.762	100.86	101.43	99.716	99.229	102	100.69	99.076	101.93	104.37	99.682	98.493	98.067	101.28	99.74	98.751	99.157	99.034
106.63	108.85	108.32	107.62	108.43	107.07	106.62	111.08	110.1	108.96	108.46	109.66	108.93	106.03	109.45	107.91	109.19	108.35	108.54	110.6	106.73	108.7	108.11	107.09	107.82	107.05	108.79	108.12	108.85	106.89	110.58	110.37	107.13	109.05	107.82	106.48	109.33	109.08	108.05	108.88	107.12	108.31	108.52	107.43	107.14	108.7	108.54	106.48	109.03	107.53
105.86	105.66	107.28	105.35	107.03	107.13	106.27	106.22	104.89	107	107.64	104.25	107.39	108.89	106.98	106.38	106.3	105.24	105.84	107.07	108.34	106.03	108.29	106.28	106.92	105.02	105.53	105.68	103.85	104.92	108.6	106.22	105.5	106.68	106.14	107.09	106.28	109.33	105.96	106.4	106.95	105.71	107.18	107.73	107.01	105.87	105.47	105.8	107.34	106.73
102.18	99.836	100.29	99.886	98.862	100.76	101.37	100.65	101.13	101.62	100.89	100.37	99.971	101.76	99.403	101.64	100.3	101.74	102.02	100.6	103.54	98.77	100.02	100.17	99.12	101	100.15	99.674	102	98.764	99.543	99.889	100.25	99.259	102.76	99.12	98.106	98.574	100.82	100.1	100.16	98.2	102.81	101.74	101.87	101.64	101.31	100.08	98.935	100.32
98.812	97.644	97.944	98.118	96.627	98.37	96.702	98.978	97.618	98.064	99.193	97.123	99.426	98.138	99.028	97.105	100.17	98.455	99.781	95.779	95.239	97.714	96.786	99.399	98.337	98.204	97.544	98.977	101.86	99.035	96.556	97.258	98.477	96.49	96.915	98.566	97.866	99.098	98.462	96.985	98.39	96.971	96.978	99.758	96.871	98.257	100.47	98.068	97.362	96.908
104.92	102.07	105.12	105.21	105.92	104.35	105.78	106.17	106.71	105.32	107.46	105.6	105.13	106.35	106.54	105.88	104.91	104.78	107.37	106.64	104.97	106.98	105.06	105.37	105.89	104.54	105.25	104.81	106.43	106.69	106.05	106.4	103.73	105.72	104.22	106.73	106.14	104.57	102.16	107.48	105.27	105.92	106.07	104.81	106.4	106.51	104.11	102.04	107.07	106.83
108.67	107.34	107.3	108.09	107.87	107.12	106.46	107.02	107.97	107.78	108.48	107.85	106.18	106.32	108.03	107.42	107.43	107.94	107.64	106.75	108.05	107.64	106.63	106.55	106.44	108.28	107.18	105.5	109.13	107.11	108.7	107.96	108.11	107.68	109.15	107.95	108.43	109.86	108.41	106.2	104.42	108.82	104.88	109.2	109.72	106.33	108.17	107.75	109.03	105.45
106.83	107.04	106.14	106.6	104.73	106.86	104.2	106.97	105.74	105.3	102.87	105.63	106.58	104.49	105.08	103.88	107.89	105.09	104.7	106.73	102.99	105.12	106	105.38	103.96	107.55	106.84	104.87	106.54	105.64	104.66	105.96	106.15	108.03	104.58	105.02	105.95	106.08	104.63	105.37	104.06	104.3	104.39	107.65	107.39	106.52	104.62	104.14	103.99	104.36
98.453	98.661	98.83	98.187	99.564	101.13	98.504	97.521	100.5	98.997	98.77	98.787	99.081	98.012	98.129	96.898	98.96	98.242	95.246	96.155	97.747	97.335	98.642	97.524	97.644	98.909	97.514	97.859	98.699	99.714	97.463	99.9	96.82	96.912	96.59	97.093	97.568	100.71	98.832	97.793	96.071	95.836	99.529	96.98	96.621	99.055	97.484	97.4	99.349	96.996
106.23	105.68	106.55	106.03	106.08	106.15	106.64	106.92	104.37	108.44	108.23	106.25	104.22	106.54	106.94	106.49	104.55	107.02	108.06	104.43	105.41	105.38	107.63	107.4	106.74	105.94	106.29	105.13	106.61	106.25	107.55	105.76	105.45	105.88	106.05	106.54	105.19	106.29	105.76	105.21	107.26	105.89	106.19	107.34	105.78	107.75	106.45	105.55	104.66	105.78
98.113	97.33	100.37	99.536	98.271	96.49	100.03	100.05	96.543	98.401	99.175	97.949	99.816	99.226	99.203	97.097	99.24	97.511	98.8	97.658	99.025	98.298	96.206	99.16	97.876	96.781	98.448	97.512	97.001	97.357	98.265	100.05	99.76	96.504	98.177	99.069	99.152	97.013	98.706	97.665	97.396	98.955	99.911	98.796	97.749	97.788	96.647	96.757	98.537	95.031
109.2	107.45	106.22	106.22	108.94	108.43	106.57	106.14	106.27	107.81	107.56	107.29	105.87	109.74	103.91	106.28	109.03	106.32	107.96	109.34	108.85	107.42	106.63	107.32	108.93	108.49	106.21	108.38	110.86	108.79	110.23	107.93	106.06	106.57	109.49	108.16	108.38	108.05	107.84	107.5	109.66	106.73	108.14	108.85	105.61	108.99	106.07	108.13	108.17	108.56
99.785	99.108	101.16	99.931	101.49	100.63	100.63	100.34	99.77	98.487	100.66	98.707	100.96	99.095	98.592	100.99	96.599	99.603	99.821	100.24	97.43	100.65	101.05	99.493	99.48	100.02	99.053	101.04	101.08	101.05	102.13	99.378	102.23	101.11	100.16	100.62	100.18	100.59	100.22	100.54	99.863	102.06	99.293	98.744	100.12	99.19	100.08	99.141	102.37	100.52
105.48	106.35	105.64	107.18	104.86	106.58	104.4	106.33	103.56	104.07	105.66	107.37	104.82	105.51	104.41	105.03	106.48	106.35	106.5	103.01	105.4	106.27	106.46	105.1	103.89	106.93	108.33	104.8	103.43	107.1	106.62	106.33	105.92	106.25	103.47	106.73	104.82	105.39	105.92	103.95	104.76	104.94	107.35	107.29	103.94	106.13	106.21	105.28	106.38	104.38
106.76	107.08	104.36	108.83	106.57	106.47	106.59	105.93	106.53	105.66	106.22	106.68	109.23	109	104.69	104.28	107.55	105.28	108.5	106.64	105.48	106.89	109.23	104.04	107.11	105.84	106.35	106.23	106.59	106.75	103.67	107.35	106.28	105.34	108.31	106.23	104.87	107.56	108.91	104.29	109.21	105.07	105.24	105.19	105.92	104.28	107.29	107.43	104.67	106.48
97.419	98.137	97.169	98.852	97.788	101.45	98.718	99.657	100.7	98.196	99.363	100.41	100.4	99.012	97.372	97.912	96.832	100.1	100.18	101.87	100.58	95.478	98.397	99.574	98.767	100.07	98.522	99.782	100.14	99.072	98.012	98.113	96.948	100.25	98.472	99.776	98.217	98.008	102.36	98.619	100.36	98.122	97.354	98.296	99.686	99.631	99.048	102.48	98.073	100.84
107.88	107.05	106.92	107.28	106.19	109.55	107.16	106.04	108.26	108.39	107.72	107.49	107.8	106.53	106.08	107.36	107.16	106.8	106.17	106.09	107.67	108.71	109.46	108.31	106.66	109.26	109.86	107.56	108.17	106.74	108.05	108.02	107.71	106.43	108.81	107	109.04	107.72	107.78	106.03	106.06	109.39	107.59	107.23	106.38	109.02	107.4	107.58	108.03	108.37
106.44	106.91	104.45	105.49	106.44	108.56	106.77	108.54	105.97	105	108.11	106.72	106.86	106.37	103.2	105.12	107.21	105.47	105.29	106.15	106.15	106.73	105.82	106.94	105.87	107	107.64	104.92	107.63	106.82	106.11	105.87	106.66	106.16	104.59	107.91	106.83	107.76	104.77	107.8	106.69	106.45	106.91	107.37	103.99	107.76	107.65	104.37	106.32	107.24
109	106.89	106.95	109.55	108.52	107.28	107.19	106.8	106.48	106.16	107.07	107.11	108.71	107.75	105.52	107.49	106.91	107.51	110.4	108.66	108.27	107.15	108.9	106.01	106	109.28	106.34	105.14	106.96	107.76	109.65	107.29	107.98	107.87	110.72	108.39	106.58	110.13	106.55	109.25	109.18	106.36	105.8	106.55	108.01	106.93	108.68	108.22	110.43	109.86
109.7	107.55	107.84	106.85	111.73	109.97	108.5	107.82	108.7	108.36	107.9	109.27	106.36	107.95	108.17	109.17	108.73	109.21	109.25	106.51	109.64	108.91	108.42	108.92	107.71	106.29	108.13	107.68	108.26	110.53	108.43	106.77	106.69	108.31	110.01	110.17	109.35	109.57	109.25	107.65	109.73	107.2	107.61	108.44	106.97	108.7	109.83	109.78	109.76	106.93
107.53	110.12	104.86	108.41	106.92	108.23	105.95	110.14	105.98	109.54	107.64	107.34	108.09	106	107.7	107.82	109.9	107.85	107.58	107.34	106.15	108.06	106.62	108.58	108.13	107.65	106.54	107.74	106.71	107.22	109.1	106.4	110.83	110.13	105.98	106.12	108.61	107.59	106.33	109.19	107.57	107.82	107.42	107.9	107.32	107.08	107.01	106.2	107.88	106.57
107.23	106.94	107.03	109.94	108	107.85	109.36	108.28	106.85	106.61	108.5	105.58	106.59	110.1	107.67	108.29	108.23	108.5	107.31	108.61	107.25	109.72	106.73	108.45	106.15	110.07	104.45	108.27	106.3	106.53	108.88	108.72	109	108.46	108.77	106.13	107.91	108.46	107.21	109.5	107.27	107.52	109.21	111.71	110.21	107.21	107.95	107.36	111.54	107.83
105.11	105.08	104.43	104.26	104.49	106.25	105.34	106.79	104.73	105.09	106.01	104.6	106.89	105.52	106.18	106.35	106.49	105.73	104.26	104.14	105.6	106.4	105.94	104.51	106.39	105.51	104.32	105.38	104.69	106.14	104.35	105.65	105.82	104.88	106.24	107.96	105.8	106.48	104.41	106.75	105.85	107.17	105.28	105.29	104.57	104.7	104.91	106.29	105.7	104.02
107.29	108.48	107.97	108.64	109.62	108.74	108.93	109.62	109.16	110.43	109.51	107.87	107.42	106.11	106.04	109.13	108.43	107.59	109.61	108.86	106.89	108.43	107.66	107.62	106.64	109.17	107.28	109.24	107.85	108.76	109.23	107.92	108.38	107.11	108.96	108.76	108.19	106.91	108.45	108.64	107.86	111.46	109.77	108.19	107.67	110.95	107.9	109.04	109.39	107.37
99.711	97.54	97.148	97.805	98.586	98.275	98.737	97.201	97.828	98.085	97.186	97.72	100.2	99.919	97.629	100.36	97.306	97.955	98.004	99.747	99.26	95.749	100.31	97.092	96.541	97.999	98.399	97.64	98.705	97.799	96.905	98.746	99.18	99.139	98.55	99.36	98.007	98.286	97.642	98.061	100.77	96.545	96.092	98.495	97.698	98.491	96.951	100.46	97.105	98.038
102.5	101.04	100.77	100.66	100.06	101.16	102.7	100.94	100.33	100.06	102.18	101.51	103.48	99.327	100.81	99.91	99.416	100.73	100.23	100.5	98.129	102.13	99.299	101.09	102.87	99.276	100.95	103.5	101.09	99.62	102.5	100.98	100.53	98.587	101.19	101.39	100.03	102.52	102.5	101.42	104.26	101.55	101.21	102.12	101.23	102.12	100.46	101.77	100.33	100.12
101.56	100.61	101.56	99.417	98.413	99.029	100.76	98.215	99.512	98.262	98.047	98.743	96.963	99.937	97.942	96.903	98.688	97.462	101.92	99.118	99.189	97.588	97.627	100.23	97.012	100.61	98.383	99.366	98.919	97.608	99.053	98.739	97.921	98.485	98.958	99.36	99.23	98.552	100.36	96.842	98.578	99.533	97.817	98.761	99.498	99.76	97.744	97.774	99.986	100.93
107.44	107.43	106.58	105.81	106.23	106.79	105.49	107.71	106.17	107.43	105.44	105.85	104.36	104.27	107.31	107.38	105.04	107.45	105.35	105.45	105.68	105.08	107.99	106.18	106.47	107.93	109.53	105.14	106.32	106.5	106.49	106.09	106.52	107.98	105.5	106.81	107.37	105.25	104.31	104.81	106.42	106.35	106.13	104.46	106.61	105.24	107.52	107.43	106.6	106.88
107.29	106.6	106.91	106.5	106.13	107.52	106.47	104.48	105.79	106.75	107.09	107.02	106.08	105.19	106.12	107.82	106.2	105.96	106.99	106.74	106.13	106.65	106.36	107.58	106.98	106.58	107.66	105.16	106.62	105.19	107.14	107.2	107.58	103.93	107.59	106.63	107.28	106.9	104.28	104.84	105.39	106.53	105.36	106.05	104.47	105.5	107.29	104.35	106.41	106.18
107.16	107.87	107.22	106.87	109.78	108.18	107.4	109.42	108.5	109.21	107.15	106.4	107.47	109.66	106.6	107.47	104.7	108.34	109.73	106.98	108.33	104.11	109.11	108.14	106.88	105.36	108.71	108.27	108.72	108.23	107.96	104.2	109.77	104.59	106.55	108.01	106.96	107.46	108.41	105.45	106.22	107.43	107.23	107.43	105.72	108.79	106.49	108.57	108.74	106.91
106.83	109.81	108.3	111	106.77	108.66	107.42	107.32	109.9	107.02	108.24	107.91	109.76	105.64	106.19	107.76	107.51	106.17	108.54	107.46	110.42	106.77	107.49	106.35	107.38	109.05	104.81	108.39	105.99	107.71	108.17	107.47	106.61	107.5	108.18	110.12	108.23	107.59	104.76	108.32	105.44	106.58	106.47	111.02	109.93	107.66	108.25	106.65	107.26	109.13
96.877	98.295	98.79	96.627	96.303	98.698	96.456	97.093	96.194	96.181	99.787	98.973	97.801	98.007	99.188	98.753	99.924	99.068	97.23	95.721	96.889	96.431	97.499	98.104	97.998	99.377	99.486	99.178	98.865	98.724	98.285	99.336	98.898	98.797	98.608	98.943	95.123	97.236	98.913	98.155	99.748	97.325	94.925	96.951	96.719	97.744	98.158	99.304	98.179	98.92
105.82	104.77	104.41	104.44	104.53	105.07	105.92	105.44	105.87	106.27	105.04	104.17	106.36	106.15	104.92	105.92	107.24	106.52	104.61	103.84	106.55	106.35	106.85	104.78	105.95	107.47	104.75	105.89	104.21	108.29	105.85	107	107.83	105.44	107.94	104.78	104.7	102.97	107.74	105.58	105.28	106.03	105.9	105.99	105.17	105.66	104.67	107.64	106.14	105.16
105.56	104.72	106.87	104.53	103.12	105.33	106.95	105.89	107.92	107.08	107.37	104.96	105.86	104.51	107.43	103.88	104.03	108.76	107.45	105.44	106.86	106.88	104.46	106.76	105.78	106.26	104.27	106.68	104.98	105.27	105.22	103.89	104.31	105.36	106.33	105.89	103.28	105.57	106.51	105.39	105.7	106.04	106.33	106.89	103.62	106.59	105.53	106.04	104.62	106.35
111.81	110.38	111.63	110.12	109.5	108.66	109	110.4	109.1	112.7	107.12	110.65	110.14	109.42	109.67	109.09	111.51	109.74	111.11	111.08	109.27	110.5	110.88	109.54	109.09	109.77	111.86	110.42	109.41	110.04	110.75	110.72	111.1	111.76	110.78	110.66	110.41	110.42	110.32	109.75	108.53	111.24	109.58	111.58	110.78	110.16	109.7	109.49	110.6	113.12
107.8	107.71	108.46	108.48	105.56	110.57	107.59	106.05	108.26	109.78	108.53	108.36	108.19	107.11	109.19	107.09	106.98	108.88	107.8	108.28	109.81	107.75	108.39	108.09	105.69	107.02	108.23	107.54	107.65	106.87	107.32	109.06	107.97	108.01	108.7	106.54	106.3	108.69	107.28	106.41	110.77	107.56	109.44	109.03	107.33	110.38	107.62	108.68	106.11	105.78
105.18	108.5	105.59	104.23	104.3	106.52	105.28	106.29	105.81	106.02	104.89	104.99	104.71	105.66	105.84	104.15	107.11	106.46	107.56	104.41	107.29	105.34	107.27	105.38	102.99	104.02	106.26	105.67	105.97	107.19	105.84	104.77	105.35	108.25	106.3	105.87	105.74	105.49	103.89	105.21	106.05	103.98	107.45	105.73	105.9	107.3	106.24	105.44	105.75	104.18
104.58	106.28	105.55	104.93	106.6	103.68	104.06	105.33	107.94	104.11	105.43	106.86	105.69	105.34	105.34	103.96	106.38	106.69	105.68	106.87	106.75	105.74	105.73	105.6	107.55	104.44	104.08	105.02	105.89	105.04	109.1	105.93	104.41	104.51	106.76	107.56	105.91	103.69	105.48	106.43	107.71	103.09	104.72	104.08	104.67	105.87	108.22	107.06	105.27	106.05
107.86	107.09	107.94	105.24	105.75	106.06	107.6	106.72	104.55	104.63	106.89	105.89	106.66	106.15	104.91	106.89	106.89	107.66	106.79	107.31	108.72	105.72	106.31	104.95	107.35	107.71	107.99	105.97	106.02	107.22	105.48	106.13	106.64	107.67	105.85	106.66	105.52	106.34	107.7	108.14	106.68	107.56	105.5	106.58	105.1	106.34	108.03	105.49	105.43	104.14
104.43	103.42	103.18	103.33	105.34	102.49	102.5	101.2	103.74	99.212	101.7	102.48	101.56	103.53	104.06	103.09	104.2	102.81	103.66	100.66	103.07	102.25	102.79	102.21	102.28	103.73	103.35	103.14	102.7	102.19	101.53	103.34	101.01	104.6	101.8	101.01	100.45	101.98	101.87	101.86	102.87	105.18	101.76	103.2	103.95	103.8	103.13	102.33	104.77	101.66
97.921	98.819	98.73	98.183	100.99	99.855	97.699	99.636	99.516	96.404	98.608	98.595	99.668	98.125	100.68	100.3	100.99	98.207	98.806	99.166	98.428	100.78	97.882	99.652	99.094	98.011	100.74	99.747	100.03	98.182	101.54	99.605	99.616	98.481	100.19	98.077	100.46	98.705	99.286	100.5	98.243	101.14	99.844	99.975	100.47	98.642	100.28	99.44	98.626	99.418
105.32	105.08	106.14	105.03	106.03	105.94	104.54	105.45	105.55	104.32	107.13	106.31	104.54	106.89	106.42	105.28	106.22	104.83	105.74	107.28	105.67	103.02	104.48	107.66	105.5	107.26	105.66	105.93	105.58	108.43	105.49	105.44	103.81	105.04	106.5	106.01	104.95	104.92	106.96	106.04	107.83	104.27	104.37	104.27	104.61	105.07	106.46	105.98	106.05	107.04
106.04	107.25	105.98	107.2	105.42	106.71	107.29	108.14	106.64	107.13	105.69	108.31	104.27	105.91	105.12	105.85	106.33	107.08	107.5	106.78	107.32	105.98	105.53	106.09	106.33	105.22	106.23	105.71	107.23	104.87	107.45	105.51	107.3	106.12	108.75	107.36	108.19	105.67	107.09	106.19	107.82	107.49	106.56	104.52	106.43	106.62	105.48	105.51	106.66	108.95
107.13	105.32	105.36	106.2	104.3	104.27	104.46	106.69	106.65	107.6	107.66	105.67	105.77	103.79	105.36	106.85	106.53	104.73	105.88	104.04	105.64	105.18	102.48	106.33	104.17	103.58	104.82	107.84	107.73	104.25	105.55	106	105.83	108.26	104.23	105.52	105.66	107.03	107.73	106.87	105.73	106.85	104.79	103.39	104.76	109.05	103.99	108.32	104.69	104.52
104.84	103.7	105.86	106.63	105.14	108.53	104.82	106.15	106.34	107.29	104.3	106.58	107	106.02	106.28	104.02	104.82	104.59	104.71	105.39	108.7	107.49	105.93	106.43	105.17	104.37	106.48	107.84	105.59	104.88	105.97	104.7	105.55	105.54	105.05	105.98	106.68	106.45	107.46	107.55	105.73	104.94	106.58	104.49	105.24	103.33	106.15	104.75	106.26	106.66
107.25	108.08	107.19	107.76	103.94	108.87	109.32	107.76	107.36	105.82	107.08	105.25	105.42	106	106.57	105.71	106.76	107.35	108.04	108.52	108.19	106.3	106.82	106.36	110.51	107.25	107.62	105.22	104.79	107.31	107.28	105.43	104.83	104.73	106.46	107.51	108.22	104.69	105.78	107.4	105.25	106.15	109.16	107	108.71	104.73	105.43	105.55	107.16	109.04
107.8	108.05	108.06	108.33	106.67	109.56	110.04	106.94	108.76	108.93	108.83	106.99	105.44	107.78	107.71	108.12	107.18	108.63	108.85	105.92	108	107.36	105.92	107.88	109.49	107.08	107.06	109.21	106.44	109.57	108.97	108.04	108.02	110.38	105.51	106.23	108.54	107.58	109.96	106.97	107.46	109.4	106.63	109.77	107.66	105.53	106.82	108.97	106.81	106.47
108.98	109.61	109.57	107.9	109.66	105.75	106.78	107.95	106.81	107.35	108.36	106.11	108.42	109.94	107.2	106.67	105.44	109.58	106.88	108.65	110.74	107.3	107.89	106.5	106.94	108.9	107.22	107.09	105.58	106.75	107.77	106.84	106.47	107.66	107.76	108.33	107.19	108.36	108.96	108.53	107.01	109.25	106.44	108.17	110.35	107.2	107.42	107.41	106.47	109.54
107.21	107.31	105.68	108.9	109.07	106.67	108.63	106.09	106.71	106.74	108.38	106.76	106.52	106.99	109.94	106.23	110.04	109.86	107.5	106.87	107.41	106.83	108.75	105.95	109.24	107.66	108.89	108.56	107.98	109.62	109.43	107.88	110.42	107.96	107.87	106.89	108.01	109.26	107.65	107.25	107.59	105.13	108.16	109.5	106.99	107.61	106.65	107.87	107.36	106.01
108.63	106.58	107.72	108.31	109.12	111.7	107.23	109.23	109.65	110.04	110.45	107.49	108.21	107.92	107.88	106.45	108.94	109.22	109.38	108.64	108.26	107.43	106.06	107.96	107.48	111.33	107.98	106.72	106.28	111.75	107.06	110.31	110.5	111.21	108.29	109.61	109.25	105.97	107.15	106.75	108.33	108.54	107.7	105.82	107.4	109.45	110.22	109.47	110.81	106.99
110.18	109.48	111.18	109.94	110.66	111.67	108.37	112.43	110.73	109.43	111.42	110.15	109.9	112.55	110.84	111.5	111.48	111.73	112.14	110.78	111.72	110.34	110.57	110.32	110.87	111.56	110.52	109.85	110.34	112.01	111.87	112.48	111.06	109.05	109.62	111.06	113.48	111.19	109.92	109.84	112.95	111.14	108.93	109.55	110.11	110.9	109.89	109.87	108.3	111.08
108.92	109.49	107.75	107.74	109.11	109.84	110.1	109.03	110.07	109.93	106.85	110.75	110.51	107.65	106.48	108.74	108.72	108.37	110.38	105.6	109.59	108.64	107.05	107.24	108.33	106.14	109.45	106.77	109.28	107	108.98	109.07	107.84	109.98	107.83	107.14	110.61	106.49	107.87	109.88	109.17	108.15	107.67	108.31	108.87	107.89	107.19	108.93	108.04	107.67
109.33	106.15	104.54	103.6	105.54	107.49	107.99	106.81	104.39	105.48	106.3	106.18	107.39	106.49	106.67	105.99	107.72	105.85	106.64	106.37	106.81	105.36	106.08	106.9	107.91	107.59	107.21	107.2	107.49	102.53	105.99	108.72	108.36	105.6	107.38	104.4	104.59	103.87	102.72	105.58	106.04	106.11	106.12	105.92	106.62	106.41	106.92	105.67	106.04	102.56
101.69	98.068	98.799	96.6	98.182	98.567	99.034	98.092	97.338	96.888	99.443	98.607	96.946	97.668	98.288	97.919	97.99	98.931	99.401	95.633	99.487	99.823	98.67	96.79	97.294	97.371	98.197	98.535	98.149	96.248	98.02	99.104	99.541	99.668	96.728	99.033	96.85	98.376	97.612	95.073	96.745	99.64	96.916	96.886	97.857	98.779	97.417	96.942	97.534	100.94
109.54	108.01	109.08	108.12	108.91	105.66	108.02	109.02	108.58	107.42	107.19	110.61	107.62	107.52	108.95	107.03	107.96	107.53	108.21	110.82	107.45	107.23	109.67	108.39	108.25	109.06	108.28	109.69	106.12	109.58	108.03	108.89	109.1	108.89	108.72	108.54	108.66	106.66	108.74	105.42	108.52	108.24	106.74	111.23	110.93	108.68	108.14	109.81	110.17	106.71
98.15	98.035	99.661	98.26	96.378	98.832	98.454	96.243	96.944	97.735	97.46	97.063	99.044	98.019	97.624	98.186	100.02	96.278	96.429	98.75	98.375	98.313	96.933	96.423	97.845	98.338	98.581	99.385	99.579	100.18	97.056	97.455	102.24	98.046	98.774	98.087	96.249	98.028	96.351	100.1	96.836	96.817	97.131	98.557	98.483	97.004	95.598	98.525	98.43	97.869
105.04	104.61	107.61	106.66	105.15	105.95	109.84	104.47	105.02	106.05	107.15	105.34	106.55	104.96	106.87	106.22	106.9	106.4	108.58	106.6	106.62	104.76	107.07	105.53	108.89	105.84	104.56	107.37	106.38	104.67	107.47	106.19	106.67	106.38	108.31	104.53	106.38	106.38	105	105.73	105.25	107.36	105.63	106.19	108.48	105.97	106.81	105.03	105.31	104.84
100.5	100.55	100.89	102.58	97.231	99.803	99.78	101.33	103.58	101.53	100.06	101.4	101.42	101.14	98.478	100.77	101.49	101.6	99.552	100.35	100.17	101.4	100.3	101.14	100.3	100.64	99.38	99.928	99.83	101.14	98.222	100.32	100.82	100.43	100.77	102.52	99.519	100.04	100.17	100.79	99.997	99.221	101.46	99.482	101.94	100.02	101.88	99.946	102.06	101.23
105.16	104.07	104.91	105.62	106.76	105.58	105.28	103.68	106.92	107.08	108.95	106.12	108.5	105.53	105.98	109.05	107.43	106.88	108	103.02	105.99	104.17	105.45	104.87	105.76	104.8	104.62	105.94	105.02	107.04	105.77	104.74	104.94	104.31	105.58	106.89	104.25	102.58	105.79	106.26	107.44	105.95	106.96	104.34	107.64	103.6	105.14	107.11	106.14	103.99
107.11	106.4	101.71	105.96	106.81	105.85	107.59	105.56	104.77	106.89	106.74	106.8	106.48	104.5	106.91	103.67	106.45	105.38	105.8	107.3	105.12	105.92	104.71	104.54	104.75	107.02	104.96	105.1	105.84	107.21	104.71	105.42	107.45	104.78	106.72	107.06	104.86	104.68	105.19	107.1	105.17	106.35	107.12	104.39	103.89	105.97	105.05	105.07	104.52	108.5
104.34	105.34	103.57	108.01	103.49	106.4	104.42	107.34	108.37	105.94	106.29	107.68	103.54	107.03	106.43	106.11	106.18	104.29	107.46	107.25	104.19	103.61	107.5	108.27	106.1	104.35	106.8	106.03	107.23	105.64	106.96	105.86	107.35	107.56	104.52	104.45	103.96	104.69	105.13	104.71	107.18	106.05	106.11	106.63	107.56	106.49	107.45	105.62	107.08	107.07
109.28	110.56	109.28	108.63	107.59	107.37	107.64	107.95	107.5	108.83	109.31	108.41	109.78	108.57	108.4	107.86	110.27	109.27	110.32	108.48	106.97	106.99	111.01	109.26	109.09	108.73	109.55	110.97	107.8	107.19	109.19	108.24	111.21	108.93	110.18	109.3	109.29	108.87	106.6	106.52	107.58	108.91	108.52	108.93	109.47	108.06	107.39	111.39	109.23	110.07
103.25	105.65	102.82	102.76	103.81	102.61	103.6	101.57	100.63	103.91	103.41	104.34	103.49	100.6	101.4	103.34	101.94	103.49	103.1	104.27	103.33	105.66	101.52	100.98	103.58	102.36	104.46	104.51	102.79	102.49	103.1	102.78	101.32	105.69	100.36	102.55	102.28	101.28	100.93	103.56	103.64	100.46	101.01	104.64	101.26	104.51	101.27	101.8	103.92	103.47
109.2	105.79	105.75	107.65	105.91	105.06	105.81	105.71	106.56	104.95	103.88	105.71	105.95	106.5	106.6	105.91	104.47	104.97	105.28	103.01	103.18	105.92	106	103.5	104.3	105.06	105.85	105.09	106.38	106.95	104.45	104.26	105.34	105.45	107.12	104.72	104.87	105.17	106.06	107.86	104.82	105.33	105.87	104.16	104.44	106.72	104.37	105.43	102.89	106.58
107.16	103.99	106.88	105.54	106.59	105.99	107.5	104.98	106.06	105.61	104.95	103.66	107	106.86	105.71	104.68	106.8	104.53	104.43	105.73	103.83	104.71	106.79	105.32	104.43	105.44	106.37	107.72	105.69	106.26	103.83	105.55	104.31	105.45	105.48	105.5	106.18	108.73	103.83	104.23	106.76	106.64	104.05	106.2	105.39	105.57	105.91	105.89	105.2	103.66
107.16	106.38	109.81	106.16	109.05	107.98	107.84	108.64	109.24	108.47	106.24	108.34	108.69	106.35	107.18	107.93	108.63	109.39	107.74	107.23	107.6	107.06	109.25	106.7	109.09	106.05	107.34	109.04	105.5	108.22	108.06	107	108.21	106.26	106.59	107.73	107.22	105.22	106.75	110.05	108.85	106.36	106.01	107.8	110.57	107.29	107.39	106.38	107.64	105.77
106.22	108.29	105.54	106.98	105.29	105.11	107.96	106.58	107.5	107.61	106.67	107.09	104.22	106.49	107.24	106.57	105.52	107.89	105.02	106.13	104.78	109.5	107.72	103.45	106.46	107.42	105.71	106.24	108.41	105.63	105.62	108.03	108.08	106.91	106.25	105.73	109.48	108.23	107.54	106.78	105.6	105.73	107.39	107.69	104.89	105.24	106.16	108.38	105.48	106.17
105.31	107.33	103.25	105.26	103.06	104.36	105.48	105.63	107.66	106.35	106.58	107.16	103.46	105.81	105.06	107.26	102.98	107.12	105.32	104.23	106.21	105.15	106.22	103.6	106.79	106.38	105.56	105.96	103.1	106.05	105.68	105.43	106.68	106.51	105.55	105.81	105.75	104.36	104.33	105.23	104.44	105.25	106.8	105.65	105.68	105.17	105.14	106.46	106.96	106.18
97.902	96.828	97.791	98.043	98.284	97.535	96.382	97.158	97.826	100.13	99.151	96.132	98.796	95.876	100.33	97.259	98.796	97.798	99.873	97.925	97.841	98.028	97.114	97.551	96.628	97.861	97.196	96.572	97.859	98.547	98.918	97.339	98.258	98.304	97.911	96.762	97.724	99.447	100.13	95.957	98.332	98.926	98.002	99.032	96.768	98.018	98.065	97.497	98.677	98.818
106.74	105.14	102.57	104.04	104.46	105.87	106.63	105.68	105.29	105.47	105.01	105.39	107.16	104.69	103.85	105.27	107.81	106	105.4	104.5	105.27	104.64	104.8	104.68	104.31	106.2	106.09	106.12	105.9	106.21	105.54	106.41	105.62	106.59	106.56	105.01	104.51	103.65	106.31	105.32	104.73	105.03	105.09	105.28	105.65	105.28	103.87	104.63	106.96	106.47
98.568	99.976	100.77	99.76	101.83	101.86	98.845	101.7	102.09	99.564	102.01	100.62	102.05	99.676	99.617	102.01	100.53	101.38	100.94	102.43	101.65	101.81	102.16	100.51	99.324	101.16	99.767	101.51	100.53	99.553	103.16	99.421	100.02	101.84	101.38	101.02	99.628	101.29	99.178	100.57	100.39	101.86	101.66	99.448	98.469	100.64	101.23	103.99	101.13	100.4
105.65	106.63	104.23	105.11	103.84	104.63	106.45	106.22	104.18	108.54	105.63	106.06	106.65	104.39	104.75	105.34	106.95	104.88	104.92	104.69	105.75	108.08	106.54	104.25	106.44	105.25	102.61	105.75	107.49	104.33	102.69	106.69	105.23	105.29	103.89	105.55	106.05	107.79	106.39	105.82	104.38	106.61	104.55	107.33	106.04	105.86	104.02	104.18	105.82	103.72
106.85	104.84	108	106.03	105.62	106.08	105.37	105.12	106.33	105.48	105.37	105.93	105.64	103.39	105.57	106.43	104.76	106.72	105.52	105.32	107.59	105.63	104.76	104.78	106.69	105.26	105.79	106.71	106.3	104.12	106.19	106.18	107.45	105.93	104.95	106.09	104.51	106.19	108.9	108.71	106.3	104.21	105.99	107.66	106.16	106.43	104.17	103.23	108.64	104.31
109.41	107.46	105.46	109.46	105.67	107.7	107.12	111.49	108.12	106.85	106.67	108.24	108.96	107.99	106.66	106.84	107.56	107.22	107.65	107.63	108.36	109.98	108.75	107.71	108.89	109.58	108.07	107.43	106.03	107.33	106.87	107.41	107.43	107.86	105.64	107.65	106.92	109.24	110.16	106.75	108.9	109.76	109.05	108.54	106.85	106.81	106.18	108.19	105.91	107.9
107.1	108.96	105.8	104.99	104.76	106.07	106.51	107.58	106.55	105.24	105.73	106.48	107.54	106.18	106.27	106.99	103.97	104.61	105.35	106.21	105.71	105.19	105.1	107.18	106.17	105.58	108.15	104.15	106.32	106.01	107.08	104.46	105.57	106.46	104.8	107.97	103.54	105.56	106.43	104.62	103.37	107.44	106.5	104.5	106.46	106.84	103.92	106.8	107.63	106.85
108.54	109.91	107.54	109.29	107.54	107.88	107.09	108.09	107.71	108.22	109.72	108.88	108.32	106.54	108.45	108.23	108.26	108.44	108.49	107.96	107.21	107.78	106.11	107.1	109.29	107.45	109.01	106.14	108.73	107.69	107.53	111.63	107.53	109.01	109.31	107.92	109.27	110.02	109.57	107.96	110.86	109.03	110.7	109.27	110.16	109.11	108.28	108.13	109.88	107.01
105.51	106.33	106.02	106.55	105.24	106.59	105.25	106.34	106.57	105.41	104.18	104.16	103.17	108.72	106.55	105.39	106.78	107.23	106.69	104.49	104.3	105.04	106.15	104.13	105.34	106.78	106.22	106.48	105.83	106.71	105.14	106.54	105.36	105.42	105.55	104.16	106.06	105.43	108.01	108.57	107.14	105.43	104.49	104.9	105.24	103.71	103.92	106.09	104.23	106.06
108.14	108.91	108.64	109.48	107.45	107.81	108.49	110.08	109.59	106.98	107.16	109.92	107.81	110.52	108.73	108.55	109.39	108.8	108.27	106.88	108.65	108.26	109.49	107.52	108.64	109.52	109.25	107.79	108.2	109.3	109.55	109.33	109.61	109.15	109	107.38	107.94	108.15	109.34	107.8	109.21	107.47	110.28	106.97	108.59	108.37	110.27	109.11	109.83	107.96
109.21	104.1	105.96	108.34	108.1	107.28	108.83	105.11	106.78	107.16	106.95	106.97	107.65	108.85	106.01	107.29	107.22	108.39	108.83	108.69	106.22	108.06	108.96	106.04	108.28	107.02	106.19	105.92	107.4	106.6	110.65	108.26	108.07	109.3	107.93	107.19	106.14	106.54	106.09	107.57	105.94	108.71	107.95	106.44	106.41	108.12	106.28	108.27	107.37	106.95
103.76	105.23	107.04	104.03	105.2	105.59	105.53	104.54	105.37	106.17	105.89	105.68	105.08	106.93	107.35	105.83	105.97	106.95	106.48	105.69	104.41	105.87	105.79	107.08	105.33	103.73	105.92	103.08	106	105.87	104.72	105.27	103.82	107.85	106.26	105.75	104.76	105.36	106.84	105.26	104.22	103.8	106	106.34	106.9	106.97	104.7	105.47	107.7	106.96
98.805	98.203	98.746	99.615	99.448	97.883	98.027	99.023	100.61	98.687	99.116	99.052	97.102	101.21	97.585	99.782	97.079	101.07	99.946	98.349	96.062	100.54	98.561	97.089	99.176	98.886	99.075	98.702	101.54	100.04	99.683	98.346	98.305	97.75	97.103	100.21	99.62	100.21	99.009	98.959	97.61	100.78	100.98	99.557	99.312	102.15	96.609	100.69	98.108	100.41
105.31	106.45	107.96	106.9	106.11	107.84	105.08	106.1	106.51	106.39	104.09	107.06	107.61	105.91	106.97	106.2	104.5	106.22	107.47	105.15	107.44	107.84	107.11	106.65	105.23	107.63	106.7	105.99	106.72	106.46	107.5	108.83	105.45	105.35	108.14	104.61	107.06	107.39	106.44	105.99	106.63	107.64	105.42	106.07	105	106.63	107.89	106.07	106.7	106.48
106.91	105.86	106.53	105.92	106.05	105.87	104.28	104.24	106.65	105.83	107.78	107.28	104.69	105.84	107.53	106.38	106.32	105.59	107.18	105.18	106.35	105.58	106.69	105.88	104.87	104.36	108.02	105.78	103.96	108.04	103.89	106.42	106.73	107.18	105.41	106.08	103.87	106.19	106.59	106.56	105.29	105.82	103.09	105.55	105.8	106.76	103.28	104.58	106.45	106.29
108.63	109.47	109.13	109.63	109.44	108.03	107.09	108.19	109.31	108.46	110.62	107.64	110.69	108.32	108.35	108.16	107.1	108.3	110.66	110.64	107.63	106.16	107.36	109.87	107.96	105.62	107.96	108.85	110.28	109.37	107.74	107.42	108.22	110.93	110.18	106.92	110.57	108.25	107.3	108.62	107.42	110.49	107.62	109.12	109.44	108.95	105.97	109.94	109.37	109.47
109.64	109.37	108.34	108.33	109.17	106.57	108.67	108.24	106.36	108.43	107.67	107.85	108.96	107.96	109.26	108.53	107.99	106.65	107.44	107.44	104.96	108.82	110.19	109.33	108.31	110.26	110.39	110.78	108.83	108.32	108.78	108.13	107.87	107.79	105.93	107.56	107.42	108.11	109.45	109.7	109.1	107.73	110.17	110.19	107.85	106.91	109.57	109.14	109.66	106.96
96.029	97.878	97.029	95.616	97.461	98.147	99.171	95.814	96.978	96.271	98.325	97.945	99.071	98.677	98.009	99.895	96.476	99.128	99.228	95.846	96.273	98.642	95.763	98.668	99.795	99.5	97.991	98.561	97.077	96.334	98.568	98.753	97.374	97.378	97.636	97.758	96.325	97.326	97.501	98.877	96.909	96.736	96.545	96.993	100.01	97.081	100.84	98.429	98.411	98.336
98.033	96.835	98.619	98.672	98.326	97.964	99.203	96.267	98.593	99.785	96.383	97.781	95.086	96.677	96.618	99.59	98.649	95.327	99.502	101.04	96.286	98.371	95.617	96.709	100.04	97.664	96.443	98.091	99.092	97.794	99.404	97.374	98.035	98.569	97.103	99.466	95.326	98.01	99.143	97.036	97.443	96.899	99.029	96.561	97.16	97.694	98.022	96.932	96.259	96.943
99.445	96.833	99.352	100.38	98.896	97.274	99.097	96.675	98.823	97.687	96.868	98.582	99.265	100.36	97.88	96.203	98.541	100.8	99.713	97.276	97.019	100.68	99.909	98.906	98.373	96.975	96.599	99.021	98.597	96.867	98.555	98.386	97.763	98.956	101.05	98.776	99.215	100.95	97.164	96.953	97.699	100.18	96.557	100.2	97.1	100.01	98.533	97.708	98.662	97.368
107.41	108.39	108.07	108.27	107.44	108.52	109.43	107.56	106.23	107.56	109.68	107.97	109.78	109.23	107.53	106.61	107.96	108.57	108.43	106.6	108.12	108.26	109.67	110.48	106.9	109.65	108.61	106.32	109.09	109.04	108.12	108.67	107.89	110.16	109.2	108.4	107.95	107.64	108.56	106.48	109.74	108.92	110.64	109.59	108.58	110.53	106.36	110.3	108.53	107.75
100.53	99.558	99.315	100.05	101.55	101.07	102.97	100.99	96.956	100.25	100.57	99.27	100.53	100.89	101.84	100.04	98.624	100.2	100.96	99.412	101.59	100.12	102.46	100.97	99.59	100.55	99.142	99.72	99.387	101.47	100.14	101	99.568	100.56	100.19	99.194	102.61	96.449	101.22	101.38	100.9	99.824	101.08	98.513	101.77	97.891	100.86	101.08	99.619	101.06
107.78	109.84	108.45	109.61	107.57	108.15	107.26	108.82	108.06	106.46	107.04	108.45	107.78	109.8	109.39	108.8	107.01	106.7	109.06	107.66	108.27	109.89	108.1	109.48	110.52	106.07	108.33	109.51	110.31	106.87	110.55	107.91	108.6	107.48	106.71	107.1	108.65	107.95	109.14	106.73	108.15	109.01	109.47	108.97	109.27	108.61	106.47	108.63	109.56	108.05
109.15	109.55	107.3	108.98	107.9	107.45	108.03	107.23	108.83	108	108.81	108.09	109.46	108.53	108.28	108.05	106.64	106.29	108.07	109.73	109.02	107.29	107.49	109.38	107.21	109.21	108.37	109.61	109.3	109.19	106.68	107.81	109.16	109.2	107.25	108.82	107.89	107.47	106.97	107.72	109.85	108.99	106.81	109.62	108.81	109.67	108.93	109.78	108.44	110.17
97.562	97.873	98.006	96.884	99.382	96.273	97.738	98.091	96.854	98.524	97.698	96.578	98.33	97.449	97.492	98.489	97.507	98.856	99.472	100.28	99.074	97.281	98	97.809	98.331	96.304	100.44	98.028	96.726	96.798	100.12	97.695	97.94	98.071	96.368	95.822	95.494	99.65	95.755	99.561	96.488	98.066	99.637	98.663	96.351	100.38	98.633	99.227	98.36	98.046
101.65	101.73	102.32	102.27	103.65	103.3	102.16	102.41	102.48	102.99	102.75	102.99	102.52	103.42	102.64	105.11	103.37	101.34	101.33	102.5	102.41	103.37	102.63	102.07	102.09	103.06	103.02	100.99	105.24	102.26	103.64	104.65	101.43	102.23	104.64	102.18	102.03	102.34	103.77	103.3	100.9	103.48	102.73	100.39	104.69	103.67	103.71	104.86	101.63	104.18
106.15	105.04	106.76	104.18	107.98	103.79	103.98	106.18	105.58	107.88	105.95	106.93	105.16	105.91	105.31	104.08	103.21	107.17	106.59	105.47	103.45	105.05	105.54	106.5	104.59	106.6	107.04	104.92	106.03	106.56	104.67	104.44	104.69	108.38	106.54	105.72	107.19	105	105.2	104.61	104.72	105.91	106.29	104.86	104.47	103.62	107.28	106.84	105.25	106.21
98.369	100.23	99.835	99.935	101.78	98.933	98.638	102.46	98.409	100.47	101.88	99.884	100.43	99.403	97.717	102.78	101.22	100.04	101.13	100.35	100.37	100.71	98.271	100.72	98.905	98.891	100.93	100.26	101.11	98.853	100.13	99.518	99.794	97.944	99.762	100.49	101.18	101.05	99.031	99.387	99.501	102.4	99.33	98.013	100.03	100.57	102.43	100.47	100	98.671
110.11	109.39	110.1	110.22	110.73	109.19	105.7	106.08	107.73	110.35	109.31	107.54	108.11	108.99	108.27	109.93	108.46	107.51	110.56	107.63	109.69	107.34	108.57	106.97	107.04	109.12	108.59	109.58	110.44	107.78	107.47	107.72	107.55	107.11	107.64	109.62	104.73	110.85	110.61	107.81	109.04	109.41	109.36	109.12	107.67	109.62	110.46	108.26	108.85	108.03
106.58	106.6	106.69	106.17	106.88	104.35	108.25	105.63	107.54	105.39	103.94	105.74	104.08	105.24	107.03	103.92	108.75	103.5	102.62	103	105.79	105.57	104.97	106.17	107.69	106.15	106.98	105.61	104.63	104.77	102.8	104.79	108.24	104.45	105.87	105.13	104.67	103.71	105.37	106.1	105.13	103.75	106.3	103.81	107.84	106.18	106.79	105.72	106.03	106.75
107.03	107.14	107.89	109.39	104.61	106.61	105.62	108.34	107.87	109.58	108.42	105.97	107.59	109.4	106.92	108.83	109.53	108.35	108.56	110.56	108.35	106.88	107.69	107.99	108.49	106.89	107.79	106.23	108.02	110.37	106.36	107.98	107.37	107.95	107.16	106.24	106.42	110.32	107.29	106.95	107.99	108.43	109.37	109.44	106.76	106.31	108.69	109.37	107.73	107.61
97.494	97.143	97.428	97.042	99.515	97.857	98.366	99.181	95.959	98.218	98.315	96.681	98.087	99.007	99.618	97.875	99.579	98.949	97.437	96.994	96.628	98.569	98.69	98.122	99.3	97.529	98.157	93.585	97.343	98.488	98.434	96.779	96.921	98.524	99.919	96.763	98.931	98.077	96.06	96.152	97.247	99.012	100.27	97.882	98.173	97.545	97.31	98.934	98.772	97.179
105.68	105.7	106.68	105.8	107.06	102.88	105.3	105.15	105.13	107.59	106.34	106.36	108.97	106.71	106.64	105.44	105.6	105.1	107.09	108.09	105.71	104.03	106.24	106.22	105.55	106.94	105.56	107.88	104.92	104.55	107.04	105.48	106.78	106.52	105.27	107.58	104.65	104.96	104.06	105.32	106.77	104.82	108.48	107.11	106.81	105.98	106.89	106.76	107.42	107.06
106.35	106.96	111.01	109.86	108.55	108.65	108.57	109.39	107.6	108.91	109.02	107.69	110.08	108.71	108.8	109.64	107.06	107.28	108.42	107.64	108.87	107.8	109.7	109.57	106.87	108.86	108.68	109.35	107.33	107.23	109.41	107.4	107.64	109.01	106.58	107.09	107.86	107.95	106.48	108.53	108.19	109.15	107.95	108.37	111.05	106.98	108.35	105.2	108.74	110.73
108.35	108.32	105.96	104.64	105.04	105.66	107.18	107.53	104.63	105.05	105.83	104.8	104.25	105.04	107.19	106.81	105.92	105.95	106.9	108.14	105.74	108.43	105.81	105.2	108.64	104.29	106.99	105.45	105	107.54	106.23	108.27	108.37	108.34	105.87	104.09	107.21	103.43	106.47	106.69	105.69	106.58	105.54	104.94	105.09	107.76	106.93	107.77	104.29	108.06
108.38	110.06	108.73	106.53	111.22	108.41	109.32	108.33	104.86	107.89	108.15	107.37	107.16	108.66	107.17	108.17	110.22	106.81	106.33	108.5	106.82	106.33	107.97	107.62	108.11	107.12	109.02	110.08	107.79	108.12	110.51	108.13	106.89	106.05	109.77	110.33	108.49	108.41	108.98	109.52	106.77	107.08	109.46	106.51	110.39	108.74	110.17	109.08	108.18	108.72
104.76	105.95	106.03	105.79	105.47	106.02	106.14	106.09	105.84	107.06	106.37	104.7	103.89	105.75	106.35	105.43	105.37	105.65	107.81	107.12	105.8	103.51	106.33	106.03	106.39	108.11	106.59	107.11	105	106.85	105.7	106.28	105.18	104.68	107.36	105.42	106.6	106.41	104.89	106.11	105.96	105.35	106.08	105.33	103.65	106.89	106.02	107.29	104.91	107.29
100.67	100.24	96.434	98.406	98.507	98.469	99.433	98.754	96.764	99.28	98.764	98.487	96.387	96.638	99.972	96.949	96.352	98.079	97.548	97.612	98.982	99.217	98.152	99.545	100.27	100.61	100.75	97.878	98.491	97.335	99.265	95.873	97.228	97.997	97.938	99.109	98.849	96.873	98.871	100.62	98.822	96.677	98.771	96.786	96.684	97.813	98.954	99.781	99.269	96.978
106.13	105.24	106.86	104.67	106.44	107.55	106	106.22	107.95	104.83	108.27	103.04	106.09	103.99	105.84	106.83	104.38	107.03	108.39	105.14	104.87	106.44	104.68	105.7	106.29	107.52	107.09	104.83	106.52	105.16	104.44	103.5	106.87	105.18	104.61	106.16	105.01	104.91	108.23	106.35	103.74	105.81	108.88	104.96	106.56	105.86	105.85	105.99	104.45	104.96
107.97	108.87	108.71	108.01	109.28	107.43	108.62	109.97	108.66	109.88	107.57	107.41	108.61	108.93	109.9	110.17	108.79	108.15	106.05	109.09	107.71	110.72	107.05	108.94	107.14	109.15	109.87	109.22	108.63	108.5	108.93	107.79	109.09	106.93	107.71	108.78	109.35	109.11	109.54	107.56	111.65	109.27	108.35	109.56	107.54	109.8	111.1	111.64	109.15	109.07
102.91	105	106.03	108.33	105.64	103.9	105.1	107.03	107.02	105.72	105.01	105.96	107.52	106.99	106.03	104.06	103.4	105.51	104.83	105.11	106.97	107.66	106.64	103.86	108.58	105.14	106.82	108.11	107.01	105.91	106.54	104.33	107.33	105.97	105.51	106.89	105.27	104.02	104.76	105.98	106.72	104.3	107.7	105.17	106.49	105.78	105.78	107.37	103.97	107.86
109.43	108.82	109.25	110.31	111.08	107.82	108.54	108.71	108.14	110.84	107.03	110.4	108.59	110.37	108.56	108.78	108.13	110.31	109.21	107.82	107.53	106.77	109.22	110.74	108.04	108.7	108.26	109.29	107.26	106.89	110.78	107.19	108.18	109.93	108.13	110.37	107.89	108.68	110.35	108.29	107.63	109.37	109.77	109.57	108.27	107.77	110.13	108.47	106.3	108.51
107.91	108.2	104.74	106.19	106.87	104.78	108.39	106.02	107.43	107.06	108.59	107.87	107.99	107.16	108.66	108.63	105.03	107.33	106.82	108	107.69	106.82	107.23	108.57	107.36	106.6	107.89	106.7	105.27	104.16	105.66	106.79	105.53	106.55	107.06	107.24	108.19	106.81	105.01	106.99	107.39	105.54	105.78	106.53	106.43	103.79	107.54	107.1	108.67	105.95
105.87	104.12	107.78	104.86	106.67	106.77	104.27	107.5	105.83	105.83	106.6	105.39	104.97	106.13	105.19	105.36	108.84	106.68	105.49	105.14	103.65	105.08	107.15	106.04	108.06	105.17	107.22	103.91	106.28	103.5	105.83	108.21	106.44	106.5	104.48	106.58	106.93	103.42	106.75	106.56	106.82	104.11	105.48	106.21	104.61	106.28	105.08	103.67	106.98	102.66
106.83	106.65	106.82	106.85	106.4	107.19	109.61	108.82	108.7	106.78	107.56	105.96	106.86	107.07	108.94	108.76	106.76	106.91	109.95	109.24	107.16	107.12	108.1	108.52	107.01	107.89	108.18	107.99	107.78	106.02	109.66	105.87	107.21	105.3	109.78	108.4	108.25	107.09	109.19	106.53	107.42	108.93	107.19	108.28	108.29	107.15	107.45	106.26	108.15	106
110.28	108.41	105.85	105.46	106.14	107.12	108.5	107.97	104.07	106.47	108.1	107.14	107.95	108.53	105.81	108.02	107.49	107.75	105.03	107.47	107.75	107.25	105.2	107.55	107.55	106.5	109.55	107.64	107.61	107.06	106.24	106.84	107.1	109.18	108.73	110.29	105.47	107.17	108.87	106.73	108.57	108.18	105.85	106.72	106.56	107.78	107.55	108.89	107.55	107.65
108.61	108.82	109.01	109.91	108.45	106.87	108.49	109.11	108.69	108.72	109.82	107.37	110.33	109.04	108.99	108.28	107.63	107.5	108.73	109.39	109.3	108.63	108.29	110.42	108.09	110.02	109.14	110.41	107.56	109.04	108.37	109.71	108.6	109.44	109.88	106.8	108.63	108.72	110.63	108.97	109.03	107.52	109.56	108.91	107.57	110.46	107.29	108.83	110.35	110.1
96.911	98.489	98.613	96.598	99.047	97.911	98.07	99.043	99.364	97.066	95.737	98.051	97.355	97.786	95.873	95.988	97.512	98.076	99.883	100.13	95.605	98.891	98.892	98.218	101.12	97.334	96.363	98.972	99.023	98.696	98.724	98.769	97.884	98.466	96.702	98.817	96.356	100.07	96	98.685	99.19	99.159	97.623	97.67	98.484	99.534	97.829	96.574	97.165	98.057
97.382	96.015	99.221	100.12	99.577	97.167	98.257	97.235	98.125	95.801	97.892	100.47	97.58	97.862	96.896	95.03	98.984	96.933	97.225	96.351	96.855	97.787	98.715	95.259	100.95	97.922	98.131	98.448	98.446	96.709	97.852	96.77	97.693	96.551	98.158	98.888	98.859	100.81	97.877	99.974	100.35	97.881	96.788	99.575	96.937	97.974	99.656	97.826	99.1	97.513
102.15	105.91	104.23	107.4	104.81	106.43	107.11	108	106.93	104.59	106.75	107.3	107.98	106.52	107.22	108.21	107.52	106.39	105.84	106.02	106.81	106.19	107.31	105.12	104.93	106.52	105.55	107.14	104.98	105.59	107.09	106.05	106.64	105.39	105.36	105.42	107.01	106.61	106.04	106.39	106.87	109.74	108.23	105.68	103.89	105.17	107.03	106.17	105.54	108.02
98.252	99.256	98.842	98.897	96.703	98.31	98.459	99.861	99.558	95.66	100.31	99.173	100.03	98.911	99.377	98.969	98.22	99.195	97.457	101.23	97.833	100.04	99.919	99.871	101.32	100.28	96.338	97.306	99.865	96.976	97.359	97.247	98.581	98.218	98.367	98.362	98.628	98.467	99.621	98.921	98.945	97.94	97.241	97.074	100.76	98.7	98.749	100.31	99.7	98.839
111.14	108.98	110.49	111.88	110.26	113.3	110.56	109.33	109.25	109.72	111.84	110.88	110.82	111.45	109.31	109.18	109.81	112.27	107	110.01	110.62	109.19	109.71	110.91	108.93	110.01	111.46	108.15	111.84	110.55	109.5	111.94	107.87	110.01	110.75	110.13	109.64	110.56	111.88	110.57	112.21	110.78	111.07	109.73	111.25	109.88	110.55	113.41	109.59	112.1
110.63	112.35	108.67	110.91	107.6	109.48	112.26	108.58	113.33	109.99	110.34	109.7	111.07	110.05	110.14	109.95	110.57	112.32	112.67	111.5	110.9	109.41	110.52	110.09	110.76	110.56	108.98	109.95	110.65	111.8	111.44	112.47	110.01	108.81	108.98	109.97	109.2	107.95	109.98	110.18	110.53	112.05	109.14	110.75	109.92	108.77	109.43	109.67	107.46	110.74
97.552	99.532	98.106	98.343	97.292	97.394	100.5	98.184	98.433	97.683	98.591	97.811	96.858	98.241	96.694	96.556	98.616	98.206	98.429	97.046	97.442	98.107	97.238	98.846	98.241	98.305	97.763	95.836	98.679	99.791	98.287	97.039	97.615	96.742	97.213	99.848	98.22	99.075	97.374	99.718	99.928	99.448	99.859	96.559	97.084	99.741	101.07	96.346	96.591	97.741
109.53	111.28	108.58	109.67	110.02	111.52	110.2	109.5	110.38	112.17	111.65	110.1	109.26	108.74	112.7	111.43	110.58	111.51	111.35	109.6	109.76	112.68	109.41	109.08	113.06	111.07	111.12	111.42	113.14	109.92	111.29	111.67	108.46	109.89	111.09	109.91	109.41	112.83	108.96	111.25	111.28	111.18	110.25	110.75	110.04	111.61	110.85	110.73	111.38	108.77
108.44	109.99	107.23	107.66	107.88	108.06	108.47	107.39	109.92	108.69	108.73	108.29	108.49	109.19	107.97	108.73	106.99	109.03	108.08	108.72	110.26	106.96	109.7	109.42	107.1	109.38	108.69	111.11	107.51	108.35	109.88	108.72	108.75	108.27	108.41	107.23	107.02	108.98	107.59	108.31	109.83	107.87	107.5	110.11	107.72	107.44	106.93	109.34	106.95	104.9
108.52	107.38	108.66	108.45	107.49	108.38	108.68	108.72	106.65	107.39	108.33	107.92	106.93	106.19	108.82	109.13	109.53	107.34	108.12	107.4	108.83	107.68	109.49	108.18	108.44	108.87	108.63	107.4	110.1	105.51	107.57	108.14	109.53	107.97	107.35	109.03	110.01	107.79	109.68	110.22	105.83	107.88	106.97	109.56	107.35	109.29	106.29	109.37	108.56	109.61
98.491	98.002	96.871	99.788	97.996	96.597	99.852	99.459	98.09	97.466	97.969	100.96	100.01	96.679	97.72	98.763	98.139	98.84	97.669	98.193	97.893	99.719	98.712	99.905	98	95.759	97.306	98.438	95.55	98.979	99.843	96.392	98.645	97.825	96.208	97.903	98.19	100.53	99.635	97.924	98.094	96.239	96.478	96.867	97.58	97.325	98.583	96.916	97.075	97.582
109.19	109.89	109.96	108.61	107.7	108.6	105.74	107.81	109.13	108.85	109.51	108.62	109.27	106.6	108.63	108.54	108.21	108.54	109.25	106.24	111.02	108.82	110.03	106.77	108.32	110.79	108.73	110.15	108.14	109.91	109.52	107.23	108.79	109.84	108.59	105.65	107.33	108.83	109.18	106.55	105.27	107.98	108.22	107.74	107.39	107.96	109.08	108.4	106.38	109.71
107.58	105.27	106.19	104.81	105.99	107.02	106.69	107.26	106.73	106.32	107.55	105.25	107.88	106.86	108.37	106.31	107.23	106.49	105.76	105.72	107.08	105.84	106.3	105.22	107.44	108.76	107.73	106.22	105.36	106.35	106.8	106.67	107.6	106.83	103.75	107.16	105.71	109.74	107.91	106.13	106.85	106.43	106.03	107.9	107.37	105.32	104.4	107.45	105.66	106.27
109.6	106.94	107.15	107.36	105.64	109.08	108.55	107.64	108.41	107.99	108.97	108.44	107.26	107.44	107.95	107.3	106.15	107.29	107.36	106.94	106.99	107.69	107.68	106.77	107.6	109.02	106.8	108.23	107.19	110.11	106.22	109.27	107.95	106.9	108.75	105.79	108.12	107.37	108.32	111.09	108.31	108.82	109.17	108.91	106.15	108.91	109.22	107.22	106.84	107.63
98.908	100.28	98.172	97.252	101.23	97.786	98.183	100.33	100.3	97.856	98.692	99.957	100.75	97.79	98.972	100.22	100.1	99.891	98.182	97.053	97.728	99.023	97.067	100.61	99.287	98.774	98.463	100.34	99.584	99.122	97.983	99.161	96.841	97.805	98.825	97.889	99.741	98.082	98.741	98.256	100.49	98.354	99.754	98.761	99.524	98.51	98.175	99.204	99.393	100.65
95.628	98.478	98.865	98.104	99.064	95.24	100.55	95.612	96.96	100.23	100.26	99.788	98.285	98.397	97.174	98.156	97.949	98.036	97.54	95.731	98.649	97.556	99.089	98.789	99.466	97.108	98.439	98.029	96.605	99.153	97.98	98.382	100.97	99.569	97.513	97.658	100.87	98.379	97.64	98.558	97.437	97.121	96.014	98.2	99.438	98.052	98.829	96.376	100.17	96.771
108.23	110.72	109.51	106.4	107.38	108.28	108.04	108.26	109.56	107.65	109.46	109.13	110.55	109.03	108.62	110.21	107.19	108.29	109.17	108.13	106.87	109.34	107.12	107.82	108.77	109.21	107.13	108.42	107.15	107.4	106.62	109.6	110.42	111.03	107.8	110.51	108.67	107.9	107.74	108.45	107.26	108.73	106.82	106.49	108.2	108.32	107.25	107.55	105.79	107.84
107.34	109.1	107.27	107.29	105.6	106.73	109.25	110.8	107.31	109	106	104.19	106.52	109.01	109.56	106.02	106.84	110.06	107.57	107.36	108.53	109.05	106.91	108.22	105.04	109.14	106.54	110.03	108.42	106.8	107.99	107.4	107.68	109.9	107.79	107.78	107.5	108.52	107.46	106.75	107.99	107.56	108.12	107.27	108.25	109.21	106.11	105.95	106.29	108.48
106.25	107.24	109.29	111.49	107.13	107.2	106.66	108.47	110.9	110.14	107.51	108.85	107.52	107.24	109.79	109.97	109.3	107.72	109.35	109.95	107.25	107.55	110.01	109.39	108.57	108.2	106.99	109.02	105.55	109.4	107.38	108.81	108.8	110.64	107.16	110.22	110.97	107.57	106.46	107.08	108.72	106.29	109.72	108.76	108.58	109	109.06	108.51	108.43	108.33
107.99	105.52	108.51	105.14	106.53	107.72	107.21	109.38	107.38	110.14	107.85	106.29	107.52	108.28	108.04	107.12	109.58	109.97	107.68	107.82	108.52	107.4	109.1	106.79	108.36	108.5	106.38	106.6	108.18	106.21	107.03	108.05	107.32	108.28	106.24	108.8	105.71	107.99	106.49	109.08	109.7	107.85	105.93	106.74	108.89	110.44	109.25	111	108.76	109.55
96.976	96.682	98.37	99.715	99.599	98.261	100.19	97.686	98.229	98.085	100.94	97.766	99.464	98.169	99.795	98.324	98.179	100.79	98.15	99.073	96.423	99.276	97.02	97.998	99.49	99.61	101.4	98.916	100.28	99.426	96.707	98.946	98.342	96.12	98.282	99.563	99.501	97.898	97.937	98.524	99.239	99.47	98.078	98.613	98.472	99.341	97.168	98.48	98.844	99.066
108.85	108.01	109.03	108.58	105.53	107.82	108.16	106.3	109.56	107.78	105.89	110.29	106.48	107.59	107.34	108.64	109.88	109.48	105.56	108.64	107.66	109.24	107.58	107.8	108.11	107.46	107.99	107.52	108	108.38	108.37	108.86	107.39	107.49	110.03	107.25	107.85	104.28	108.21	107.01	106.82	109.18	108.43	108.61	108.67	108.16	107.15	107.19	106.53	108.5
106.93	109.61	109.27	109.57	107.11	109.54	108.42	108.23	108.96	107.89	107.81	109.18	108.57	108.34	107.6	110.81	108.71	107.41	109.08	106.94	104.31	109.08	108.88	107.48	108.74	108.95	108.89	109.28	108.33	109.63	107.73	106.08	108.79	109.64	109.02	107.48	105.99	109.02	107.02	110.85	108.16	108.59	108.84	107.98	107.78	107.02	108.1	109.33	108.72	109.65
104.46	107.42	108.16	105.23	106.33	107.03	106.32	106.99	106.99	103.98	105.8	104.58	107.37	105.93	105.61	105.5	108.02	105.93	105.84	106.45	102.69	103.93	105.25	106.79	105.81	103.99	106.14	105.64	106	105.79	104.17	105.85	105.18	109.76	104.37	105.35	107.61	106.28	105.98	106.18	105.84	107.3	105.73	105.25	104.95	106.21	107.29	107.31	106.46	103.91
97.995	96.293	97.201	98.891	97.015	97.091	98.242	100.3	98.2	99.035	97.805	98.605	99.494	100.18	100.25	97.985	97.11	99.906	100.47	98.612	98.002	98.073	100.34	98.795	100.36	99.998	98.412	99.384	99.17	98.736	100.63	97.352	98.015	98.824	100.33	97.613	100.09	96.927	97.376	98.114	97.989	99.399	99.782	100.05	99.739	98.953	97.807	98.66	99.06	95.27
105.72	104.03	105.63	105.27	105.87	105.68	107.13	104.21	106.16	106.59	108.25	106.18	103.74	108.21	103.92	105.52	105.64	102.63	107.28	106.57	106.14	103.64	103.31	107.27	104.19	105.18	104.08	105.55	104.27	104.94	104.46	104.36	105.48	106.93	105.73	105.96	104.25	104.57	105.72	106.32	106.39	105.65	105.4	105.23	105.48	104.92	105.46	107.14	105.6	104.04
102.79	105.62	104.68	105.11	105.48	104.93	105.87	107.01	106.68	105.21	106.06	106.17	105.45	107.7	105.6	104.28	105.66	106.51	104.21	104.23	107.69	105.46	105.5	104.28	104.24	105.5	104.75	106.82	106.34	106.33	107.7	106.74	106.82	106.57	104.92	103.67	106.89	104.91	105.52	103.65	105.73	106.68	104.96	104.82	107.65	105.93	106.24	106.25	106.33	105.87
98.852	99.658	100.28	102.48	101.58	101.31	101.03	99.256	100.68	102.14	99.013	100.83	99.849	99.611	100.11	99.336	101.57	100.34	100.76	100.59	100.59	103.27	100.27	99.989	101.26	101.31	101.97	100.19	99.608	98.756	101.14	101.4	98.463	101.54	100.01	102.61	103.04	101.11	100	100.47	101.6	98.807	100.79	98.001	102.01	98.976	100.6	99.615	101.92	100.03
98.689	96.411	98.441	96.904	98.301	98.486	97.741	100.2	99.565	97.384	97.303	97.365	97.064	96.452	95.556	96.246	97.542	97.248	97.863	98.602	98.086	101.25	96.21	98.16	96.411	98.63	98.446	97.46	98.468	96.053	99.4	97.809	98.66	98.578	97.843	93.534	96.299	96.355	96.605	96.376	98.323	97.048	96.699	97.897	97.689	96.476	96.435	94.629	98.967	100.2
105.25	105.6	106.31	105.42	104.35	106.38	105.65	106.21	104.8	104.46	108.02	105.59	105.58	104.97	104.48	108.12	106.53	104.79	108.15	108.22	105.8	107.88	105.47	106.71	105.91	104.77	105.85	104.6	105.03	106.83	107.45	106.94	106.12	104.46	105.79	105.36	105.83	107.59	103.82	103.81	107.62	105.9	107.14	105.14	104.32	104.41	104.76	104.77	105.65	104.25
101.28	98.871	100.55	98.942	101.73	99.975	102.52	99.163	100.41	99.783	99.961	101.66	103.73	101.21	101.09	100.8	99.648	100.39	100.7	100.9	100.8	100.84	102.64	99.786	100.28	101.06	102.21	100.12	100.8	103.51	103.29	99.858	102.9	99.632	101.41	103.71	102.45	100.34	102.22	102.33	99.207	99.47	101.9	101.7	100.6	100.87	101.06	98.193	100.94	99.892
108.51	108.16	108.25	108.3	108.29	107.1	109.81	110.04	107.58	108.9	108.2	108.03	107.52	108.41	108.34	107.34	108.29	109.56	107.04	109.2	110.37	108.07	108.64	107.78	107.71	107.69	108.7	108.56	106.95	108.49	106.87	105.8	109.34	109.13	107.62	109.67	108.06	109.81	108.17	106.01	108.74	109.14	110.56	107.08	106.17	109.9	109.23	108.46	108.41	108.46
104.59	108.84	108.31	107.46	106.92	108.14	108.5	108.23	106.58	108.35	108.5	107.39	106.78	108.05	106.6	107.55	108.53	106.16	110.01	109.7	108.15	107.01	110.12	109.04	108.62	108.44	106.73	107.17	108.09	108.96	107.57	109.26	110.26	107.39	107.43	106.83	108.19	106.27	106.39	108.54	107.74	107.85	107.03	108.22	107.32	108.2	109.25	109.21	106	106.24
103.46	105.27	107.25	104.89	107.7	105	105.33	105.91	106.78	105.49	102.88	105.14	102.34	104.71	105.89	104.6	106.68	107.33	106.24	106.15	104.62	104.24	104.39	105.32	104.88	104.83	105.3	106.45	104.03	104.07	103.48	104.01	105.64	105.05	104.63	105.93	105.11	105.86	105.34	107.12	107.66	105.21	105.53	105.4	106.75	103.93	106.55	106.56	102.63	106.02
107.74	103.13	104.28	105.85	104.67	104.53	106.66	106.54	104.35	105.39	105.75	106.13	104.73	107.93	106.23	105.5	104.26	106.27	107.48	105.93	104.83	104.55	106.18	105.47	104.95	103.57	106.07	104.34	106.06	104.87	105.82	103.42	104.09	103.9	104.68	104.34	102.91	105.41	106.65	107.27	106.66	107.15	104.86	104.53	104.79	106	107.13	103.08	106.39	105.86
106.59	107.05	105.69	105.03	106.86	105.64	105.59	104.45	107.14	107.5	103.65	104.36	103.99	105.25	108.09	103.92	105.16	103.51	104.71	106.29	108.09	104.87	104.59	103.7	106.59	107.45	106.38	105.57	108.01	106.38	106.14	104.76	105.59	105.38	106.62	105.59	103.06	107.29	105.45	105.91	104.04	105.57	107.27	105.07	106.12	107.01	105.23	105.41	106.28	103.19
105.27	104.44	106.58	104.2	105.63	105.2	108.76	108.69	106.93	102.97	105.29	103.39	107.31	106.97	107.34	106.74	106.8	103.43	105.89	104.88	105.97	105.5	105.27	105.95	105.09	105.49	107.22	104.72	107.64	106.37	106.24	106.92	105.27	106.87	104.43	105.42	106.67	106.88	106.4	106.07	106.73	105.94	103.3	105.02	105.74	108.56	105	106.75	107.87	105.19
112.48	110.07	110.93	111.19	111.97	111.17	108.59	108.47	110.49	110.42	110.67	110.56	110.17	109.84	108.58	108.73	109.66	111.3	110.99	109.53	109.81	106.98	109.7	111.1	109.49	108.56	111.38	109.66	109.56	109.19	111.67	109.95	109.88	110.79	113.81	108.75	110	109.35	109.31	111.91	113.29	112.39	109.85	110.91	111.12	110.74	109.53	110.91	109.36	112.34
98.131	98.498	99.178	97.532	102.42	97.938	100.98	98.403	99.047	101.42	101.61	97.759	98.83	102.68	100.41	100.91	99.515	101.5	96.496	97.104	98.349	99.3	99.416	99.536	100.08	96.679	97.637	99.187	97.358	100.09	98.228	98.128	97.943	98.162	97.996	98.268	97.508	99.045	98.937	101.59	98.659	99.596	101.95	97.637	97.181	99.636	98.578	97.292	99.584	98.642
107.32	105.86	108.36	107.53	105.3	104.91	106.84	106.72	103.77	105.6	105.82	105.21	104.23	108.46	106.34	105.81	105.13	107.06	105.29	106.28	107.57	106.94	106.68	107.93	105.64	105.78	105.28	106.12	107.2	106.02	105.53	107.62	107.01	108.94	107.3	106.43	106.04	107.84	105.31	106.21	106.12	106.69	106.78	105.87	105.45	105.6	107.14	107.36	104.99	105.89
107.56	104.83	108.87	110.66	106.22	107.98	107.17	108.03	106.07	108.19	105.36	105.12	108.72	107.63	106.83	104.96	105.82	107.41	106.71	106.82	103.68	105	105.23	106.64	106.99	106.38	106.4	105.2	106.31	107.4	105.98	107.09	106.78	107.32	105.52	106.76	107.08	106.86	106.8	107.7	105.86	105.77	106.81	106.97	105.15	106.11	106.8	106.96	106.17	106.7
109.63	110.58	111.71	109.16	109.07	109.53	110.69	108.63	110.77	110.6	109.35	110.81	109.72	110.62	111.12	109.69	109.82	110.44	111.27	109.41	109.91	108.81	110.38	110.71	110.08	109.46	111.72	112.16	109.36	111.46	112.29	110.96	110.55	110.25	111.31	109.97	108.61	110.83	112.24	110.65	110.12	110.94	111.27	110.24	112.77	112.46	110.73	108.73	111.57	111.99
98.728	96.882	99.061	97.974	98.092	97.142	96.922	97.296	97.469	97.475	97.039	98.377	96.154	97.44	97.582	99.132	96.31	97.213	97.508	100.14	98.927	97.096	97.179	98.482	96.4	96.966	98.665	97.785	97.444	97.319	96.101	98.339	98.065	97.502	97.146	99.67	95.279	98.79	97.589	99.878	97.462	98.562	96.927	96.849	99.873	97.514	97.251	96.551	95.467	96.014
103.52	108.13	105.74	105.39	106.41	104.25	105.14	107.23	104.31	106.62	106.37	104.94	103.67	106.81	102.92	104.99	104.38	106.04	105.67	106.32	106.14	106.15	107.34	105.3	103.42	108.11	106.74	105.74	105.95	105.46	105.26	104.21	104.48	105.36	106.03	107.17	105.42	105.17	106.16	104.7	105.83	107.55	105.23	105.77	104.72	106.16	106.18	103.06	106.49	103.24
98.195	98.456	99.228	97.547	99.487	97.353	97.981	99.19	98.315	97.234	98.696	97.528	97.889	96.982	97.954	99.218	98.714	98.652	101.17	98.362	98.825	98.219	98.653	98.941	98.695	96.796	96.739	99.653	98.066	99.388	98.202	100.1	97.141	98.269	98.922	97.358	98.159	97.943	98.157	97.338	97.038	98.643	98.311	100.05	99.135	99.613	100.13	97.604	99.214	97.318
110.16	110.58	109.3	108.66	113.26	110.56	110.85	109.19	113.88	111.66	110.77	110.57	110.41	112.34	110.89	111.46	110.22	111.99	108.92	109.19	109.87	113.21	111.32	109.59	109.72	111.52	111.97	110.1	113.03	112.1	110.85	108.79	109.4	110.93	111.75	111.97	111.5	110.05	110.4	111.99	111.13	111.02	111.59	107.69	107.89	109.38	110.36	109.97	108.84	109.15
109.61	106.71	107.88	109.21	108.4	109.45	107.66	109.37	110.33	107.58	108.78	108.61	106.42	110.15	106.45	109.66	107.88	109.6	107.93	108.57	108.18	107.98	106.51	109.76	108.78	109.43	109.91	108.9	108.96	107.98	107.9	109.55	108.07	109.63	108.26	107.39	107.6	109.77	109.46	106.71	109.77	108.8	107.89	109.59	108.65	109.21	110.13	109.3	109.5	107.29
98.626	100.83	98.192	98.46	100.29	101.37	97.151	98.891	96.921	100.21	98.446	98.816	96.786	98.242	99.397	98.805	96.561	99.222	100.14	97.596	99.434	98.271	98.799	98.568	96.411	97.362	98.338	99.178	100.99	100.64	99.422	98.869	98.542	97.164	99.101	100.7	98.137	100.01	98.956	100.06	100.56	99.406	96.135	99.016	100.04	98.966	100.9	98.874	99.491	99.68
104.99	106.76	105.45	107.18	107.69	102.89	106.39	105.64	105.4	106.69	105.19	106.53	105.87	104.41	107.71	105.81	104.17	105.44	104.81	105.77	107.39	105.9	104.23	104.19	106.29	106.94	105.97	106.95	106.22	106.76	106.8	102.74	106.19	106.77	104.59	107.53	105.57	105.46	104.42	106.07	104.7	108.43	105.5	103.36	106.25	104.54	104.31	106.6	106.11	106.29
108.18	107.56	106.86	107.69	106.1	107.27	106.96	107.2	109.6	107.32	105.7	105.37	106.05	106.89	107.66	107.85	109.12	105.83	108.43	107.61	108.93	108.54	105.78	106.66	106.59	106.65	106.73	106.75	108.42	107.44	109.38	105.87	108.82	108.99	108.45	108.41	108.87	108.16	106.61	105.73	107.75	109.34	108.62	107.89	109.99	108.7	107.84	107.02	108.19	106.53
105.72	107.56	106.3	106.68	106.63	106.45	105.5	106.86	105.61	104.59	104.91	104.82	104.62	105.95	105.13	106.84	104.77	104.64	105.35	104.68	105.12	104.51	106.21	103.49	108.77	105.42	105.73	105.83	105.77	104.54	107.42	104.54	103.93	105.72	104.89	105.46	104.84	103.91	104.53	104.44	106.27	105.12	105.27	103.92	106.71	107.51	105.23	105.63	104.8	104.88
102.72	107.03	108.92	106.32	105.17	104.8	105.08	105.17	106.48	104.43	106.04	104.31	106.23	105.17	105.48	106.84	105.89	104.4	107.11	104.8	105.52	103.9	108	107.72	107.49	107.72	105.34	107.66	106.33	104.44	106.21	104.33	103.26	103.48	105.84	105.63	105.87	106.69	103.43	102.82	106.28	104.54	107.4	106.69	105.62	105.72	106.59	106.41	105.43	104.76
106.01	106.62	108.12	105.83	105.85	106.63	107.89	106.86	104.63	105.02	105.66	104.91	106.57	106.58	105.78	104.35	105.29	105.66	106.54	106.1	106.76	106.64	107.03	105.15	107.29	104.42	105.67	106.21	107.96	106.24	103.97	104.85	105.26	105.7	105.68	107.44	105.96	105.56	105.11	104.47	107.19	107.82	106.02	103.85	105.29	105.76	105.37	107.82	104.36	107.48
107.49	108.77	107.32	106.87	108.07	107.61	110.53	106.15	107.61	108.78	108.28	111.79	109.97	107.63	108.07	107.15	107.52	108.48	107.91	106.8	107.5	108.45	105.67	107.58	108.99	107.73	109.42	107.87	109.13	107.97	109.09	109.59	107.38	106.85	107.31	108.97	108.8	106.45	108.19	109.43	108.64	110.69	108.42	108.74	108.41	107.84	107.64	106.05	108.54	109.51
105.03	103.92	105.02	106.33	107.73	106.27	105.92	107.22	105.16	105.2	105.43	105.17	106.91	105.35	104.86	107.01	103.9	105.48	103.87	104.33	103.2	105.9	104.71	105.92	105.62	105.08	104.26	107.23	105.81	105.75	106.76	105.09	102.9	105.03	105.93	105.41	106.16	104.82	105.03	104.34	104.45	105.62	107.19	108.37	104.08	105.11	107.6	106.53	105.62	104.64
105.28	103.89	106.08	106.09	104.55	106.18	104.84	106.24	105.73	105.99	106.6	106.15	105.49	106.17	105.58	106.66	105.26	107.11	107.23	107.08	106.67	106.66	106.71	107.48	105.36	107.8	105.49	104.9	105.93	104.61	104.7	107.04	105.59	105.74	105.73	106.25	106.78	105.25	104.6	106.29	105.99	106.35	106.25	107.21	102.86	107.14	105.55	105.41	105.68	106.14
107.97	106.22	106.91	109.82	108.1	106.83	108.5	108.48	109.04	108.12	109.71	107.24	105.62	106.01	107.38	107.02	109.69	108.84	108.56	105.56	109.84	110.1	106.46	110.43	108.32	105.59	109.97	109.38	109.78	108.52	108.31	108.73	105.73	108.63	108.34	108.6	108.61	108.56	107.37	108.31	110.61	106.4	107.37	107.5	108.32	108.68	108.57	108.4	108.91	108.79
107.47	106.78	107.34	108.09	104.95	105.8	107.31	108.65	107.76	107.12	104.97	104.51	105.88	106.81	105.33	106.3	106.58	107.19	108.1	106.55	104.18	105.59	107	106.43	105.37	106.3	104.99	105.71	107.23	104.45	106.46	106.68	105.71	105.89	107.85	107.4	107.01	107.51	106.62	106.02	106.02	105.65	106.55	110.23	105.14	106.44	105.45	107.07	107.02	105.74
106.23	107.79	105.51	103.14	104.76	104.9	103.59	104.78	106.38	105.9	103.89	104.98	104.69	106.56	104.89	107.3	106.79	106.21	105.09	106.13	106.65	105.39	104.6	105.01	105.74	104.8	107.99	104.13	108.92	106.4	105.18	105.14	105.69	106.96	108.62	106.06	106.49	106.18	106.88	106.17	109.03	107.71	106.56	104.63	106.75	107.29	104.7	106.39	105.2	105.41
104.94	105	105.49	105.74	106.79	105.35	105.86	105.24	107.01	108.26	104.57	105.72	106.56	105.89	108.22	107.43	106.32	104.31	107.34	106.98	106.41	107.37	108.57	106.16	105.96	106.61	105.53	105.58	106.14	109.69	107.56	105.84	106.78	107.27	108.43	108.74	107.45	106.1	107.93	105.73	103.78	107.39	103.31	102.98	104.95	108.8	105.36	107.15	108.67	105.3
99.943	101.28	100.34	99.8	100.49	101.54	100.82	101.22	101.93	99.599	99.024	102.99	101.81	100.35	100.1	100.21	100.63	99.438	101.39	101.15	101.21	99.436	100.26	98.918	99.528	100.42	99.564	98.196	99.077	101.24	102.05	102.95	99.75	100.63	100.74	101.48	99.773	103.08	100.99	99.938	98.921	101.94	100.6	101.27	101.17	104.02	101.84	100.54	101.94	100.54
105.53	106.12	104.66	106.55	104.08	106.42	104.69	104.48	107.94	106.56	106.62	106.81	106.94	105.37	104.77	104.09	106.66	105.27	104.11	104.46	107.47	107.15	106.2	107.55	106.22	106.49	107.02	105.97	105.01	104.91	107.06	104.64	108.09	106.25	108.02	107.16	105.79	104.81	106.58	103.92	105.36	107.16	104.21	105.89	106.37	109.72	107.59	103.59	104.46	105.98
105.96	108.23	105.17	105.74	105.61	106.43	105.28	103.93	104.7	107.54	106.91	104.1	106.5	105.3	101.84	106.74	105.04	105.6	105.1	104.33	105.12	105.67	107.33	107.49	104.52	104.98	105.64	107.44	105.96	105.38	104.58	106.28	103.93	102.6	105.34	105.09	104.86	104.22	104.59	106.48	104.11	106.69	106.32	106.27	104.67	103.86	106.43	105.22	105.43	107.42
106.47	106.26	106.16	106.04	106.33	107.16	105.34	105.97	105.61	107.77	108.38	106.78	107.04	107.38	105.78	104.74	103.76	107.22	106.93	106.48	108.35	109.62	105.66	104.02	106.89	106.48	105.72	107.03	109	105.7	105.84	107.66	106.84	107.66	108.18	105.92	107.18	106.41	106.01	105.25	107.84	104.73	106.19	106.48	108.39	107.11	106.97	104.86	106.8	110.8
113.18	108.62	111.12	108.2	112.21	109.07	111.73	111.9	112.06	109.82	109.31	111.83	108.26	111.61	109.83	111.21	110.01	110.57	109.79	111.65	110.1	111.34	111.01	111.97	111.05	111.22	109.66	109.36	113.42	109.98	107.86	111.39	110.89	108.95	111.58	110.68	109.71	111.2	110.03	111.7	110.01	111.55	111.6	110.46	110.17	110.07	110.43	108.28	109.34	113.8
106.49	105.32	106.44	106.2	103.47	105.39	107.64	107.18	105.9	104.93	106.16	107.3	105.93	107.61	102.95	107.01	104.82	106.4	104.91	107.46	103.15	104.96	103.75	103.92	105.28	105.74	105.83	105.25	105.19	106.17	104.83	107.5	105.46	106.03	107.61	106.19	104.21	105.76	106.48	106.09	105.18	104.37	106.44	106.41	105.74	103.59	109.21	104.36	104.55	105.8
108.98	109.27	108.98	109.86	106.2	105.47	110.7	107.67	106.36	108.45	107.94	110.12	107.34	107.13	107.13	108.26	109.05	110.38	107.04	109.5	108.97	109.71	106.76	107.61	108.31	108.01	107.77	109.71	108.82	108.93	109.49	106.2	107.46	106.81	105.08	107.05	106.5	106.79	108.79	109.25	106.5	109.21	109.65	108.82	107.81	110.17	107.68	106.77	108.94	107.8
100.36	100.32	100.95	102.29	99.596	100.77	99.597	100.51	101.73	100.73	100.94	101.68	101.16	98.988	99.749	101.43	101.94	100.77	98.339	101.19	100.89	98.462	99.996	97.951	99.41	102.39	100.86	98.481	100.52	98.304	101.14	99.367	100.44	101.48	100.49	99.629	102.05	99.833	101.5	99.024	98.724	99.809	97.992	101.78	100.08	99.331	98.266	98.279	100.31	99.923
109.26	110.34	110.71	111.04	110.25	111.51	111.18	110.34	109.09	110.02	110.51	110.04	109.43	110.17	111.18	109.93	111.45	110.69	109.5	110.92	110.31	108.69	109.16	111.84	109.38	110.31	109.66	107.14	111.07	110.12	109.74	110.16	112.45	111.54	111.83	109.09	114.13	110.36	110.95	109.49	108.07	108.83	109.74	108.81	111.63	109.75	109.87	108.89	111.52	109.8
98.569	98.64	98.939	100.21	101.94	101.97	99.055	104.54	102.19	102.24	101.82	100.47	102.47	101.25	100.47	99.174	101.03	100.9	100.9	101.63	100.85	101.55	97.505	101.91	100.11	102.49	101.49	100.41	101.01	99.919	102.75	100.22	100.12	102.95	99.549	101.38	101.22	102.43	101.89	101.05	99.114	99.18	98.263	100.13	99.293	100.66	100.42	99.529	101.09	102.66
105.2	106	105.94	107.34	106.26	105.24	107.24	105.38	105.59	109.31	102.19	104.28	104.6	105.59	105.64	107.28	103.66	105.08	106.24	107.14	105.58	105.11	102.44	104.65	105.22	104.8	104.86	105.67	106.46	108.27	105.72	104.29	106.11	103.78	104.86	105.33	106.03	107.49	105.6	105.74	105.03	106.14	105.48	105.51	104.67	105.39	105.85	107.18	108.32	102.72
106.6	104.6	105.16	104.22	105.01	106.06	105.75	106.5	106.04	106.74	104.91	108.77	105.74	105.95	105.81	105.24	106.21	107.2	106.87	107.96	106.01	105.51	105.88	105.32	107.03	104.28	107.28	106.41	107.61	105.59	106.46	107.9	107.03	107.6	107.16	106.97	104.14	106.26	105.7	104.74	106.16	104.59	105.74	106.51	104.48	106.42	108.8	106.26	105.74	106.74
97.467	98.328	98.031	99.392	99.105	97.716	97.359	98.454	99.037	96.685	97.726	98.089	97.331	97.39	98.422	100.23	97.546	98.784	97.744	97.17	96.317	97.803	98.247	97.155	98.15	100.25	98.897	96.948	96.183	98.612	98.557	98.916	97.39	96.765	99.219	95.534	97.181	98.68	98.079	99.133	99.224	98.999	96.875	99.32	96.764	100.79	96.872	99.023	97.872	96.227
106.21	104.62	105.36	106.32	104.9	106.88	107.77	106.91	105.28	105.33	107.19	104.87	104.17	105.63	107.45	106.43	104.88	106.05	107.61	106.83	107.49	105.58	106.56	104.61	105.94	107.02	106.04	105.92	105.16	105.39	104.95	105.22	104.07	106.11	107.01	105.89	105.52	107.12	103.94	103.81	105.21	106.09	103.99	105.72	105.23	107.61	106.53	106.18	105.62	105.42
104.64	107.13	107.45	103.37	106.01	106.3	105.11	104.91	107.35	103.4	103.18	104.72	107.71	104.28	108.83	107.24	106.01	104.03	106.9	105.45	106.6	103.77	104.79	105.39	105.08	105.48	107.09	104.89	106.99	103.72	105.72	104.58	107.95	105.06	103.75	105.46	104.13	106.3	105.56	106.66	104.02	105.45	107.5	105.95	105.15	103.55	106.07	104.8	105.15	105.33
107	106.22	106.64	103.09	105.69	106.16	107.18	105.28	105.03	106.94	108.98	108.07	106.77	108.83	107.18	105.47	108.93	109.32	106.91	106.53	105.88	105.64	106.95	105.66	106.32	103.43	107.32	108.64	106.53	104.93	104.04	106.03	106.57	105.52	107.1	107.16	106.07	107.06	107.96	106.07	103.69	104.72	107.64	106.64	107.07	106.47	105.74	107.82	108.82	106.27
105.57	104.11	102.41	104.39	106.53	105.11	106.37	103.05	104.67	106.32	106.75	105.69	106.02	106.31	104.57	105.97	105.98	105.92	103.2	104.32	104.43	107.18	105.75	103.41	108	105.84	104.44	104.87	107.35	108.02	105.14	106.24	106.66	107.12	106.89	106.36	104.97	104.59	105.1	105.73	105.31	106.16	103.43	105.61	105.2	106.67	106.56	106.56	105.48	106.86
105.73	106.27	106.29	106.74	104.33	106.6	104.38	106.42	106.39	104.53	106.71	106.38	105.42	106.98	105	106.8	106.23	104.27	108.64	105.84	105.46	105	104.78	105.75	105.16	105.22	105.85	102.93	106.27	106.2	105.88	104.22	104.52	104.89	105.33	104.8	106.23	108.08	103.61	105.05	107.37	104.81	104.47	107.27	105.65	105.18	104.05	106.77	105.97	103.87
105.51	108.9	106.81	107.09	109.59	106.51	109.11	108.85	108.32	109.8	109.66	108.65	107.96	108.39	109.47	109.15	107.64	109.1	109.27	107.68	109.9	105.91	109.16	107.6	108.09	108.83	108.17	109.25	108.11	107.54	109.28	107.17	108.59	111.39	109.14	107.2	107.63	108.46	108.49	109.94	107.62	107.99	110.6	110.39	107.38	109.35	110.38	108.48	107.85	109.74
106.39	106.06	106.53	107.06	103.44	105.09	103.55	106.16	104.42	103.21	104.07	106.21	103.88	102.79	106.78	106.73	104.42	105.84	105.84	105.55	103.98	107.29	104.01	104.65	104.41	106.58	105.27	107.33	106.1	105.31	105.93	105.21	106.39	104.11	106.15	108.54	105.18	103.41	104.34	103.84	107.15	104.18	104.61	103.22	104.42	105.72	106.56	107.18	106.07	105.9
99.946	97.305	101.42	100.81	102.54	102	101.94	100.41	102.06	99.811	99.148	98.583	101.89	101.63	99.998	101.79	98.895	102.56	99.697	99.688	101.08	100.88	98.531	100.38	101.01	99.912	100.07	101.96	101.15	101.05	99.204	99.186	100.32	98.995	103.13	99.11	100.72	99.605	101.49	98.272	101.1	98.72	100.91	101.72	101.38	98.726	100.08	101.22	99.974	101.79
106.4	106.63	106.17	107.61	107.55	107.48	107.1	108.63	107.44	105.15	108.45	106.73	106.28	106.49	106.47	105.97	107.7	105.81	104.66	107.72	107.95	107.17	105.29	107.14	105.17	105.62	102.41	105.22	106.16	105.77	105.48	103.73	107.06	107.18	106.63	104.96	108.13	105.11	105.8	108.39	106.1	106.59	106.36	109.2	108.71	105.7	105.31	105.74	107.86	108.03
106.4	106.36	108.17	104.83	106.27	103.09	107.37	107.27	104.63	106.61	106.67	105.76	108.21	109.16	105.22	107.09	108.2	107.23	106.66	108.25	109.79	106.58	106.65	106.79	106.18	103.72	106.79	106.27	103.84	105.42	106.02	106.14	105.66	105.64	104.83	107.1	106.41	104.84	105.43	106.67	109.54	107.79	106.72	104.61	106.19	105.18	105.82	105.01	106.91	106.18
108.83	108.74	107.57	107.7	108.97	106	108.16	108.98	108.7	109.64	110.21	106.53	107.27	107.14	109.77	108.78	109.96	107.63	108.41	109.75	109.48	106.88	109.33	107.31	109.32	110.45	108.12	108.31	111.69	107	109.09	109.86	109.24	108.84	109.22	108.04	110.06	110.06	109.7	108.31	109.6	109.01	111.61	109.98	106.58	108	107.81	109.38	107.6	108
105.6	104.9	104.68	106.24	104.63	106.05	104.76	104.88	106.96	103.55	106.89	104.97	106.27	105.85	103.22	107.82	106.66	106.68	103.48	105.65	105.54	105.76	107.05	107.83	106.75	104.36	105.68	106.56	103.35	105.67	104.65	105.61	104	105.41	105.66	104.54	105.61	105.32	106.01	105.84	106.49	106.73	107.86	108.17	104.94	105.14	106.91	107.96	108.13	104.23
107.96	104.68	107.66	105.25	106.55	104.74	106.94	104.66	105.55	106.59	103.37	103.37	105.9	106.6	107.24	104.34	104.83	105.73	104.9	105.08	105.28	106.98	105.67	104.71	105.64	105.91	104.24	104.05	107.04	104.43	106.2	106.74	106.88	105.64	105.77	105.08	103.67	105.22	106.34	104.93	104.74	103.2	105.47	105.08	105.65	104.12	106.17	107.73	104.8	107.66
105.49	106.02	105.98	105.8	106.83	106.92	104.89	107.03	107.31	102.92	104.9	104.34	105.85	106.07	106.04	107.19	103.54	106.76	106.23	104.8	106.64	107.45	104.4	106.5	105.6	105.41	107.12	104.6	106.77	106.53	106.8	106.49	106.37	107.55	103.58	105.89	105.35	104.96	104.31	104.77	106.04	104.4	105.71	105.98	105.95	104.25	104.55	105.88	103.92	104.01
103.61	103.99	102.76	102.84	103.76	103.24	103.09	104.02	103.44	103.49	103.32	104.62	103.07	103.25	103.45	105.14	104.63	104.66	103.34	102.24	101.78	102.23	103.87	104.26	106.3	102.7	101.42	103.06	105.53	102.85	102.51	102.6	101.44	102.27	102.33	102.15	103.58	99.654	102.25	103.1	104.53	100.77	103.44	103.34	102.54	103.98	104.14	103.09	102.89	102.98
106.76	105.44	104.89	106.55	105.95	106.21	107.06	107.14	106.79	107.1	105.39	106.21	107.46	105.31	105.22	105.67	106.05	104.64	105.07	106.38	105.4	107.31	105.89	106.02	107.02	103.68	103.03	104.97	104.65	107.83	106.7	106.17	102.73	105.92	107.05	105.08	106.19	105.4	104.71	105.39	103.74	108.31	103.8	108.38	104	104.84	104.57	105.78	105.85	106.02
109.41	108.17	108.47	110.17	108.68	108.71	108.01	109.38	109.55	106.64	108.85	108.71	109.18	109.34	109.03	109.52	109.17	110.42	109.28	108.08	109.44	108.76	108	111.8	110.8	107.69	107	106.71	109.21	107.56	108.61	110.49	108.72	109.11	109.64	108.84	109.58	107.98	107.24	107.28	110.04	111.26	109.48	110.24	109.28	107.47	107.93	110.13	108.47	108.51
97.033	99.014	98.111	97.446	96.528	96.59	97.353	97.076	100.05	96.069	98.274	97.176	98.519	98.149	98.886	98.8	97.398	97.141	95.726	97.615	99.216	99.856	98.943	96.345	99.231	98.83	98.607	98.044	96.294	98.89	97.916	98.356	98.431	98.083	97.487	98.659	96.788	98.042	97.239	99.596	97.048	98.253	98.182	97.153	97.492	98.342	100.9	99.431	97.697	98.612
105.53	107	105.72	105.81	103.48	106.62	103.89	107.02	104.8	107.88	106.34	106.65	104.98	104.96	105.53	105.18	104.18	105.64	104.39	107.83	107.69	106.2	105.79	104.8	105.79	109.14	103.16	104.25	104.78	106.62	105.82	105.37	104.43	107.94	106.98	105.71	107.39	105.02	104.87	105.56	106.65	105.89	104.94	104.59	106.18	106.32	106.62	104.86	105.62	105.28
108.7	106.35	106.85	106.93	106.57	107.89	108.15	107.16	106.91	107.38	107.08	107.57	109.5	109.22	109.7	109.42	109.36	108.23	106.96	109.4	110.62	108.95	108.41	106.93	108.45	108.72	108.61	109.88	108.55	107.35	108.98	107.38	109	107.48	107.7	108.02	109.18	108.94	107.77	107.04	105.63	108.55	108.08	107.7	107.76	107.75	107.7	111.45	108.99	107.92
109.36	107.78	109.02	109.51	108.42	110.33	108.48	108.46	107.08	108.6	108.84	106.16	106.45	107.74	106.34	106.08	108.51	107.38	108.75	107.89	107.76	107.34	107.69	108.94	109.22	106.96	108.3	108.24	109.21	109.95	110.21	110.49	109.73	109.53	106.02	106.75	106.35	108.6	107.5	106.5	108.63	108.28	110.09	110.7	107.98	108.98	108.62	108.09	108.23	108.95
99.117	98.52	100.78	98.555	98.04	97.295	97.755	99.655	96.28	98.413	97.897	98.331	97.12	99.216	97.151	98.105	98.809	95.994	97.524	99.409	97.483	96.609	97.13	97.558	98.513	98.017	99.003	97.081	96.562	98.796	99.472	98.076	99.375	98.208	97.803	97.738	97.766	96.38	96.817	97.749	99.216	97.148	98.972	97.502	99.38	99.201	99.59	95.381	97.676	96.396
108.9	105.64	108.49	108.05	108.51	109.61	107.57	107.4	107.86	110.02	107.58	109.25	107.23	110.14	106.27	107.74	107.09	110.34	108.2	107.04	107.38	107.72	107.81	107.33	110.81	110.92	109.92	106.89	108.9	110.17	107.89	109.66	108.71	106.97	107.96	109.46	107.78	109.08	109.59	109.52	109.41	108.76	111.11	108.11	108.62	107.54	109.72	108.16	105.93	108.99
108.69	108.88	106.28	106.99	108.93	108.69	108.66	108.58	110.41	108.49	107.72	110.14	108.2	109.07	108.18	109.77	109.63	108.08	109.77	108.77	110.89	110.8	108.78	108.62	107.17	108.96	105.96	107.89	106.75	107.74	109.01	111.13	108.01	107.93	110.3	108.38	109.78	107.29	108.71	107.78	109.27	107.52	107.72	109.7	108.73	107.63	106.77	108.43	108.35	109.4
105.3	107.26	107.48	107.74	108.01	105.7	107.36	109.43	107.52	108.41	108.86	107.49	109.36	106.85	107.72	108.63	108.78	107.44	107.36	108.63	107.74	106.49	109.27	107.07	108.74	109	110.5	109.15	108.29	108.4	105.72	106.72	107.81	109.42	106.48	106.31	108.17	107.03	108.31	109.79	109.78	106.06	107.47	106.16	107.25	107.89	109.91	108.94	105.85	110.59
103.41	104.46	108.11	108.96	102.65	106.2	105.79	106.83	106.22	107.12	103.62	106.87	104.7	107.4	104.49	105.09	106.59	105.9	105.68	106.48	104.94	104.31	106.65	102.44	106.17	105.84	106.13	107.07	106.62	106.32	106.1	109.3	102.86	104.31	104.28	105.91	105.18	104.87	106.15	104.41	106.2	105.33	106.56	105.57	104.16	104.99	105.35	106.25	106.19	104.69
106.57	106.29	107.22	106.21	107.17	107.94	105.29	105.52	105.06	107.89	105.38	103.8	105.48	106.92	108.72	105.46	105.47	106.19	105.36	106.93	107.08	106.72	105.67	105.49	105.54	105.55	105.98	107.99	106.81	108.93	105.92	105.62	108.49	105.67	104.21	106.96	106.92	108.81	107.71	108.04	107.85	107.33	107.18	108.04	108.88	108.58	106.75	105.9	107.55	106.55
105.07	104.62	106.94	106.35	105.89	107.84	107.86	106.98	106.05	107.5	105.16	105.7	105.18	105.64	106.16	106.57	108.03	108.2	105.97	107.16	107.56	107.34	108.43	105.44	104.84	106.45	106.58	105.47	107.36	106.28	107.43	107.71	104.99	107.3	108.36	105.43	106.3	106.52	106.15	106.72	105.91	106.94	106.69	106.98	105.12	108.06	106.65	105.82	106.73	106.64
111.07	111.17	110.05	111.1	109.73	111.31	110.63	108.29	111.36	110.1	111.9	112.34	110.52	110.75	111.88	111.16	110.69	110.66	109.32	111.25	111.09	109.31	110.2	110.55	111.13	109.27	108.85	110.13	109.11	111.44	109.58	109.2	111.89	112.6	110.37	108.91	111.54	111.22	109.62	111.73	109.82	111.43	109.5	108.96	111.06	109.3	112.49	111.05	108.93	109.65
105.74	107.07	106.33	106.08	108.08	105.8	106.22	107.05	105.2	106.69	104.97	105.66	106.31	106.4	108.03	106.81	106.12	106.76	106	105.97	107.85	107.31	106.51	105.12	106.76	106.66	105.58	104.29	105.06	108.63	107.93	106.36	106.23	107.11	105.41	107.73	105.82	105.1	107.04	104.77	107.21	106.66	107.79	105.66	106.2	106.83	107	105.36	105.63	105.85
106.38	106.06	106.47	107.19	105.1	103.07	105.81	106.27	107.84	104.95	106.74	108.27	106.18	106.06	105.24	105.26	107.54	105.37	108.97	108.75	104.47	107.3	105.79	107.45	106.72	104.86	105.96	105.01	104.88	108.54	107.29	105.55	108.33	104.74	103.5	108.64	106.96	107.4	103.12	104.85	105.69	106.71	109.38	106	108.29	108.96	103.04	106.25	105.88	106.71
106.86	105.33	108.24	107.15	104.39	104.55	105.59	106.79	105.45	104.63	107.69	106.02	105.89	105.86	105.22	102.4	105.56	104.13	106.9	106.96	104.83	106.28	104.21	105.98	105.8	104.99	106.83	107.46	105.16	106.78	107.61	106.54	104.69	107.42	105.67	103.85	105.47	106.62	103.87	104.23	103.67	105.71	105.84	105.13	105.36	105.93	105.63	105.08	106.56	107.2
107.17	109.58	109.21	106.32	108.55	106.86	106.03	108.67	109.68	110.82	106.66	110.26	107.77	107.84	107.82	109.74	108.43	106.07	108	107.44	109.86	107.69	107.37	108.95	107.78	109.78	106.81	108.89	107.19	108.68	108.62	108.89	109.52	107.75	105.85	110.49	107.44	107.35	106.35	110.11	109.35	107.29	107.82	106.57	108.37	110.02	110.05	106.5	108.63	106.7
104.09	102.79	105.87	106.04	104.61	104.61	105.09	104.29	103.6	103.8	103.5	106.03	106.18	104.23	106.39	105.42	106.19	104.8	107.43	104.11	104.43	105.14	106.05	107.07	104.38	105.94	104.13	104.4	105.75	105.98	106.37	106.02	106.68	104.94	106.23	105.78	105.33	107.99	105.14	105.82	104.94	105.39	106.16	104.75	105.3	103.78	105.57	106.49	104.45	104.78
105.4	107.4	107.28	105.9	105.48	106.99	106.12	103.56	106.94	106.93	108.76	106.9	107.39	107.42	106.44	105.87	107.53	106.05	105.24	105.06	105.8	106.66	107.68	104.78	106.08	105.16	105.67	106.03	106.5	105.96	105.6	107.11	106.75	105.77	104.1	107.28	108.02	107.98	107.85	105.26	106.61	107.16	106.35	106.72	105.9	107.65	106.98	107.6	105.86	107.3
108.47	108.02	108.28	108.2	107.33	107.5	107.71	108.01	105.53	108.5	109.02	108.99	109.51	108.12	108.68	107.16	108.07	109.14	108.18	108.98	110.1	107.03	106.9	108.97	106.62	108.35	107.31	107.41	107.05	107.93	105.73	107.6	109.36	109.04	108.35	107.2	108.31	107.94	108.43	107.57	109.55	107.32	107.72	107.2	108.57	109.93	108.13	108.49	107.45	108.82
99.949	99.12	101.63	98.56	96.156	98	97.32	97.724	97.294	99.271	98.654	99.055	100.45	99.048	96.201	97.425	98.636	98.969	96.87	99.703	95.033	97.149	97.011	98.227	97.864	97.865	97.401	96.587	95.672	97.223	98.039	99.388	99.026	98.032	96.924	97.085	96.776	96.722	97.752	96.025	98.148	97.798	96.829	94.797	99.258	99.196	96.54	98.587	99.177	98.791
98.398	100.44	99.292	102.19	100.96	102.09	100.41	98.907	100.54	101	100.57	98.666	102.9	98.244	100.39	102.11	102.87	100.71	100.66	101.59	99.699	101.68	100.74	99.149	100.07	98.388	100.6	101.61	98.81	100.73	100.27	99.824	98.399	100.45	98.625	100.63	100.79	100.44	100.75	100.55	100.71	102.44	100.49	99.461	99.609	102.95	101.01	102.61	99.517	99.17
107	105.78	106.89	106.32	105.28	104.67	105.23	105.53	106.14	106.6	105.49	107.03	106.66	106.77	104.86	105.18	104.69	105.11	105.5	105	104.45	105.14	105.96	104.49	108.22	103.28	104.09	106.13	105.13	103.65	105.63	105.98	105.88	105.87	103.96	104.84	107.02	103.96	106.92	106.93	105.46	105.29	103.11	103.49	106.91	103.86	106.86	105.97	107.08	104.98
100.8	99.068	101.36	99.269	100.13	102.87	99.617	101.83	99.092	103.19	101.34	100.52	102.04	101.01	100.82	100.59	99.453	98.794	103.31	102.64	99.97	100.31	101.45	101.02	102.84	100.9	98.339	101.35	100.49	97.091	101.35	102.13	100.29	100.09	99.471	101.88	99.935	102.24	101.59	101.56	101.08	102.32	99.823	100.56	101.27	101.16	100.98	99.65	100.92	100.62
99.89	97.653	98.656	99.992	98.422	98.066	95.7	98.636	99.862	99.259	100.52	99.966	100.75	99.524	97.444	99.622	97.074	100.74	98.528	98.168	99.713	97.75	98.248	98.119	97.908	102.59	100.19	97.619	99.739	98.793	99.627	98.578	99.628	94.937	99.499	98.551	98.09	99.435	100.63	98.617	98.56	99.334	94.455	100.1	97.838	99.978	97.37	100.77	100.68	95.633
110.56	108.38	106.83	107.7	109.59	107.94	108.27	108.17	108.54	111.02	105.89	108.54	108.57	109.08	107.54	110.14	108.87	110.68	109.8	105.5	107.86	110.15	106.85	107.52	108.51	107.62	109.03	109.18	108.69	107.32	106.92	108.11	107.66	108.04	108.43	110.39	105.56	109.02	107.58	110.85	107.75	107.07	109.01	108.11	107.75	107.16	106.72	109.64	108.05	107.96
99.544	99.965	100.02	100.21	100.59	99.771	99.898	98.174	101.06	101.21	99.043	101.71	98.693	99.875	99.101	100.65	99.014	100.98	98.927	100.66	100.41	100.43	103.74	102.35	98.934	100.34	99.854	100.75	99.998	100.3	96.762	98.718	101.3	99.946	99.345	99.321	99.904	99.967	97.547	103.33	99.823	101.85	101.34	99.812	102.38	101.08	100.48	99.729	99.156	100.18
107.18	108.98	108.44	110.86	109.42	109.45	105.22	107.52	110.24	109.33	110.49	110.2	107.38	109.32	108.04	111.49	108.02	110.47	109.24	109.27	109.4	110.29	108.87	107.95	106.4	109.19	107.53	107.06	109.82	108.77	107.99	107.82	108.65	107.17	108.32	108.51	107.94	109.71	108.2	106.49	109.69	108.53	110.8	108.01	109.23	109.33	107.85	105.87	108.42	109.18
106.85	111.42	106.99	110.05	106.9	107.34	108.15	106.62	105.63	109.55	108.71	108.31	108.74	109.05	105.87	108.03	108.53	108.68	109.21	110.03	105.98	109.36	110.54	108.36	108.78	107.89	107.57	108.65	108.77	108.96	107.33	109.06	110.26	109.22	109.65	108.3	112.39	108.11	107.62	108.71	109.64	109.49	107.82	108.08	108.99	108.35	108.8	106.71	108.87	108.18
101.83	100.25	101.17	99.122	101.33	100.72	100.06	100.73	100.98	101.39	100.92	101.7	99.223	102.47	98.994	99.893	98.283	101.08	100.64	101.59	101.71	100.64	98.359	101.51	101.35	99.6	98.908	97.76	102.48	99.291	98.811	99.947	99.981	100.38	101.49	99.357	98.689	102.25	102.08	100.96	102.22	100.44	100.5	100.03	99.309	102.66	101.01	101.06	100.39	104.37
105.67	108.59	107.07	105.05	107.01	105.62	107.98	105.69	106.88	105.75	106.37	106.28	103.55	105.87	107.11	106.21	106.58	104.07	105.29	106.03	106.04	105.14	107.97	108.05	106.17	105.36	105.64	105.14	107.93	105.36	106.1	104.13	106.8	105.56	104.83	106.44	103.06	107.86	104.98	104.7	104.44	106.24	104.4	105.88	104.51	103.33	107.56	104.83	107.64	105.86
107.78	106.06	105.75	107.11	109.72	109	108.51	109.85	107.44	108.74	106.51	106.34	108.77	107.71	107.31	108.8	107.99	108.08	106.31	106.82	110.51	107.92	108	106.01	107.94	108.05	108.62	106.48	106.93	109.31	107.49	107.24	107.9	108.86	107.04	108.25	108.8	108.49	107.08	108.09	108.52	108.69	106.3	109.56	109.67	108.82	107.38	107.35	108.1	106.18
107.68	104.77	106.93	104.16	105.84	105.84	105.64	104.45	105.12	105.33	107.23	104.08	106.88	105.92	106.1	106.03	107.03	105.2	104.62	105.7	106.46	105.02	107.33	108.42	108.15	106.33	106.15	104.75	105.73	105.13	105.96	103.89	105.66	106.42	105.67	105.01	105.41	106.54	105.28	105.25	105.01	107.36	105.14	105.11	104.94	106.34	105.25	104.34	105.52	105.47
104.96	106.18	104.77	106.37	109.32	105.83	104.78	105.37	105.56	104.19	104.61	105.97	105.04	106.77	104.43	104.68	106.89	103.87	104.91	105.9	103.24	106.77	105.58	108.47	105.66	104.26	104.63	104.41	106.6	105.72	105.42	104.02	105.37	103.35	102.84	106.44	104.79	104.64	105.6	106.17	105.13	103.38	105.21	104.72	107.38	105.25	105.96	106.89	106.2	105.83
104.79	105.79	105.13	105.46	103.95	104.95	105.1	107.92	108.31	107.56	106.01	107.23	103.85	105.81	105.32	105.9	104.61	105.78	105.79	106.17	106.32	105.78	105.58	106.07	105.15	104.6	105.42	107.09	106.11	106.84	104.97	106.5	104.04	106.77	106.25	105.21	106.22	106.35	104.96	107.33	104.92	106.52	105.27	105.75	106.72	104.84	106.87	106.37	105.58	106.37
110.42	109.6	109.77	109.85	110.63	110.53	109.37	111.26	109.93	111.41	109.35	108.74	109.93	111.31	111.14	111.44	109.88	110.81	112.86	110.58	110.58	112.36	112.25	109.49	111.91	110.45	109.85	107.89	109.11	110.21	111.87	110.56	110.49	109.97	109.56	110.4	110.58	112.14	109.44	110.88	111.69	109.81	111.03	113.08	111.55	109.68	111.38	110.54	111.54	109.12
107.21	106.98	106.61	107.58	106.68	108.65	107.44	105.83	104.15	105.48	104.38	104.96	108.49	103.65	107.61	106.56	104.39	104.96	106.02	107.08	106.35	106.27	106.36	106.1	106.89	107.26	108.77	105.87	106.25	108.06	106.79	109.32	105.32	106.68	105.45	105.25	108.44	106.15	107.31	106.14	105.83	106.72	105.25	107.68	107.46	106.97	106.22	106.51	105.14	105.95
113.04	108.52	109.19	110.8	111.64	111.95	110.74	108.94	111.2	110.43	110.87	111.2	110.43	109.8	112.01	109.8	108.71	111.17	112.3	109.15	109.06	111.62	109.89	111.91	111.66	109.01	109.81	111.62	110.46	109.41	109.6	109.24	112.09	109.27	110.5	109.86	112.24	110.23	109.83	108.95	110.59	110.88	110.91	109.73	111.7	111.77	110.55	110.76	109.29	109.42
106.86	106.32	104.65	107.01	104.74	104.96	103.38	106.78	106.46	105.35	105.65	102.96	106.32	104.35	104.63	104.55	105.25	103.04	107.11	106.09	105.01	107.64	108.07	107.75	110.11	103.73	106.66	106.23	106.21	106.82	106.81	105.44	102.9	103.15	106.73	103.26	105.52	103.68	105.31	105.25	106.82	107.13	107.81	105.93	104.93	105.49	105.68	105.56	106.25	109.66
108.42	108.9	109.39	110.01	109.35	108.78	108.49	108.03	107.75	107.15	110.21	109.96	107.97	108.15	108.51	109.1	108.4	107.9	108.27	112.59	105.79	105.94	107.86	107.25	107.76	108.28	106.67	108.48	108.8	106.6	108.28	109.48	107.77	108.25	108.99	109.02	108.92	109.21	108.89	109.91	106.78	107.23	108.99	109.91	107.34	108.63	110.2	108.51	107.41	110.46
109.33	105.08	105.79	105.85	103.41	106.36	105.75	105.77	106.26	106.1	107.25	104.49	104.12	105.62	106.61	103.05	104.92	108.2	105.23	105.9	104.77	104.71	105.66	104.71	105.14	106.21	104.33	105.79	109.02	107.52	108.03	104.07	105.48	105.43	103.96	103.71	107.29	107.56	103.4	106.07	106.73	106.18	107.13	104.28	105.51	107.48	106.26	104.43	104.14	105.53
106.28	107.5	106.37	108.3	108.88	107.22	108.86	108.39	111.3	108.08	107.28	111.07	107.89	106.56	108.1	110.18	107.44	110.01	109.36	107.41	108.67	108.33	107.66	108.15	109.05	107.08	106.96	109.28	107.55	109.71	106.94	108.12	107.68	106.25	109.02	110.13	108.73	106.84	108.45	108.5	109.06	108.77	108.25	109.6	109.18	108.46	106.93	107.87	109.51	105.7
106.96	105.95	104.73	107.26	106.55	107.61	105.42	105.1	108.54	105.24	106.32	105.15	104.87	107.39	106.1	103.61	106.38	107.33	106.05	105.1	106.25	107.26	105.84	105.23	106.3	105.45	106.77	106.86	106.23	104.94	106.22	105.7	106.18	106.55	106.46	105.41	105.66	105.28	103.77	104.39	105.17	106.69	105.46	106.62	107.5	103.28	104.48	105.7	105.43	104.59
108.6	107.28	108.1	110.34	106.43	109.34	111.15	109.26	109.27	108.03	107.29	107.42	108.13	106.53	110.16	108.38	108.22	106.07	107.74	105.69	107.54	109.44	108.97	108.56	110.4	105.49	110.36	109.45	110.21	108.41	107	106.54	109.02	106.24	106.9	110.89	109.03	107.85	107.74	104.71	108.95	106.65	107.62	109.94	107.54	107.93	108.35	110.69	110.16	109.2
107.82	103.65	104.93	106.19	107.13	105.96	104.48	105.11	108.52	105.86	106.39	106.36	104.36	104.89	106.89	105	106.08	104.63	104.45	107.27	105.68	105.51	106.34	103.33	105.17	106.19	106.92	106.37	105.21	107.2	106.07	105.29	103.78	105.64	106.15	105.98	107.16	108.9	106.37	107.69	104.24	106.48	105.11	104.72	104.41	107.44	106.38	104.84	107.4	106.69
107.26	104.63	104.98	106.42	105.85	105.35	105.86	106.21	105.71	103.25	107.63	107.21	105.24	106.84	107.36	105.42	108	105.13	106.65	105.75	105.32	106.7	106.98	106.11	105.92	104.71	107.89	105.21	106.65	104.53	104.33	104.88	103.19	106.36	105.84	107.1	105.45	106.26	106.56	104.45	105.52	106.75	107.13	104.33	106.56	104.68	103.17	105.69	105.08	105.12
107.71	109.81	107.71	109.46	109.04	109.49	107.57	108.29	107.99	106.68	107.48	110.09	108.24	107.91	108.7	108.02	108.16	108.81	108.26	107.62	109.69	106.96	107.75	107.11	109.21	108.26	107.72	107.94	109.84	107.28	107.21	107.67	104.18	109.41	107.99	109.58	108.05	107.31	108.05	108.68	108.87	110.11	107.19	108.48	107.51	106.96	111.55	109.11	108.69	108.78
102.23	102.9	101.77	103	104	101.5	103.31	103.71	101.89	102.99	102.98	102.27	101.27	102.68	101.35	103.17	100.71	105.07	102.15	103.88	102.77	102.8	103.65	102.5	103.93	103.51	103.17	100.48	102.81	104.53	101.8	104.51	101.17	102.1	103.04	102.6	102.03	101.15	105.3	101.74	101.9	101.53	101.87	102.01	101.17	101.49	103.95	101.36	102.72	102.67
107.12	106.59	106.05	106.73	107.48	106.28	106.93	105.67	107.99	105.82	105.97	106.04	107.55	106.73	107.2	106.67	106.83	107.61	105.18	107.82	108.31	108.53	105.48	106.25	106.58	108.46	106.5	105.68	106.53	105.42	106.93	106.71	107.26	107.09	106.57	107.32	105.92	107.03	105.62	107.6	104.43	108.28	108.06	106.15	106.72	105.43	105.21	109.62	107.95	107.26
106.61	107	106.05	106.96	107	106	104.79	104.95	105.66	104.3	104.75	104.32	105.46	103.69	105.77	103.9	102.72	102.5	105.56	106	104.21	104.2	105.95	107.5	107.26	106.95	105.35	106.36	106.28	106.59	104.35	104.98	107.35	106.06	105.54	105.1	106.4	106.68	105.98	106.1	103.08	103.35	106.18	105.24	107.95	107.05	104.58	106.28	103.43	104.14
108.1	105.93	105.91	106.29	107.08	106.21	107.95	108.07	106.1	106.74	105.97	104.24	104.71	105.52	106.66	106.41	107.85	108.55	106.2	108.67	107.28	104.85	106.82	108.08	108.34	105.88	106.41	105.99	107.22	108.63	108.81	107.43	106.29	105.96	106.27	108.53	107.7	107.53	106.65	108.4	106.78	107.27	106.04	107.41	105.41	108.53	108.01	106.5	106.18	105.73
107.02	108.27	109.05	109.33	108.84	107.76	106.99	108.84	109.6	109	108.3	107.02	109.63	107.41	107.21	106.34	106.63	110.29	107.62	110.44	107.94	108.21	110.13	109.67	108.83	107.68	110	109.22	107.71	108.82	108.57	107.81	109.62	108.27	109.38	107.08	109.09	108.69	108.1	108.51	106.92	110.06	109.66	106.13	107.29	106.88	108.13	104.37	108.24	107.76
109.86	108.89	109.83	110.81	107.88	106.88	108.55	109.85	109.21	107.89	109.17	108.86	104.98	106.65	108.69	108.92	108.31	110.2	108.45	110.09	106.86	107.35	110.52	105.46	108.83	110.56	108.29	110.3	106.68	107.94	108.1	107.74	111.07	108.96	108.66	108.16	109.65	108.62	107.55	107.77	106.83	110.52	107.18	108.5	106.83	107.97	108.27	108.81	105.13	107
105.26	106.2	106.4	106.36	107.02	105.98	105.19	105.39	106.39	105.9	105.42	104.39	106.87	104.84	105.89	105.54	104.04	105.96	104.59	105.39	104.11	103.94	107.13	105.33	105.19	105.25	104.75	104.95	107.44	105.06	105.66	104.29	107.28	105.06	104.15	108.83	105.94	104.98	105.96	105.4	105.05	105.53	106.23	105.62	103.91	104.68	105.35	107.34	106.47	105.57
105.18	107.47	106.27	105.49	107.12	105.16	105.4	107.29	105.47	107.07	105.66	106.35	104.97	107.53	104.53	104.38	106.77	107.42	107.2	105.8	104.59	107.96	105.17	107.46	107.31	103.8	107.24	102.29	105.06	102.9	105.88	104.85	107.8	106.86	104.38	105.61	105.75	107.18	105.2	106.56	107.95	105.25	105.71	103.72	104.76	107.54	106.17	106.01	105.84	105.83
108.99	106.98	108.52	107.63	107.81	108.21	109.79	108.62	108.5	108.44	107.52	109.51	107.48	108.79	108.71	108.21	107.82	108.5	105.61	108.11	108.9	109.47	108.9	108.17	105.76	109.49	110.59	107.56	107.2	109.03	108.01	109.67	111.49	108.85	109.11	110.04	107.56	106.87	107.96	106.59	108.75	105.91	106.83	106.55	108.25	107.83	109.78	107.62	109.54	106.14
98.833	102.13	101.98	99.221	99.18	99.339	101.76	101.9	100.11	101.06	98.564	100.28	99.381	102.83	100.9	99.578	99.933	100.12	98.806	102.05	100.63	100.09	102.09	98.329	101.37	100.32	99.468	99.404	101.09	102.43	98.325	100.85	100.44	102.37	102.37	104.12	100.81	101.5	100.42	98.937	101.68	100.86	99.561	101.29	100.32	98.768	101.51	100.53	101.14	98.899
109.13	106.46	108.35	108.27	110.17	110.25	109.02	106.91	108.54	108.1	107.25	108.43	109.73	108.35	108.47	107.71	109.81	106.59	107.65	107.11	107.5	108.29	109.17	107.31	108.22	106.5	110.81	109.79	111.3	108	108.02	108.14	109.54	111.01	107.53	108.43	110.71	107.81	106.65	107.86	108.34	109.01	109.34	109.48	110.57	109.83	108.55	109.21	107.4	108.94
108.54	105.63	107.9	107.23	109.44	106.63	110.76	106.38	109.21	109.5	109.39	108.61	105.98	107.38	109.51	108.05	107.22	108.58	107.9	105.71	108.11	108.26	107.55	106.8	105.39	107.89	108.75	106.78	109.4	107.87	108.41	108.18	108.92	106.57	109.09	105.11	107.41	107.67	110.39	108.27	107.62	107.88	106.04	108.36	108.57	108.13	110.19	107.56	107.02	110.59
107.23	109	104.9	107.48	108.65	109.09	107.74	107.3	110.05	108.59	107.89	109.43	106.92	108.72	107.72	109.02	110.06	108.39	106.34	105.73	108.62	107.2	107.31	107.2	108.89	109.15	107.53	107.96	109.37	105.92	109.93	105.78	107.64	106.34	109.27	107.77	106.44	106.67	106.69	107.53	107.11	107.89	108.78	106.97	106.84	108.5	107.84	109.93	108.93	107.98
98.703	98.744	96.649	99.141	100.31	98.6	97.242	96.849	98.156	98.839	97.706	97.532	97.84	96.02	97.442	96.67	98.156	98.525	99.051	96.87	99.764	96.29	97.729	98.416	96.771	96.951	96.91	96.89	99.603	95.995	98.235	98.666	98.651	97.874	98.266	100.85	97.053	96.64	98.55	98.751	98.143	97.979	97.798	97.175	99.318	98.478	99.284	96.303	97.558	96.431
97.145	97.834	98.455	96.427	97.594	98.448	99.346	98.033	98.461	98.088	97.481	96.737	99.208	98.725	97.573	99.643	99.25	97.156	98.361	100.86	96.998	99.908	97.528	96.406	97.857	95.874	95.133	97.711	98.572	98.04	99.46	98.046	98.681	97.797	96.802	96.939	97.512	98.956	96.542	98.603	97.595	100.53	98.533	97.257	97.019	99.076	98.156	97.246	98.629	98.329
107.06	106.27	107.04	102.97	105.47	105.17	104.58	106.7	105.35	106.33	105.72	104.79	104.69	105.77	105.15	106.42	107.1	106.47	105.16	106.44	105.3	106.31	103.81	108.16	105.59	104.94	107.41	106.84	104.95	105.9	107.97	108.11	106.86	104.01	107.37	104.75	103.62	107.09	104.99	105.81	104.95	106.11	105.2	102.61	104.43	106.99	106.22	105.65	106.53	106.75
105.29	108.92	105.5	103.63	103.83	107.2	106.65	107.41	104.27	105.82	106.19	106.36	104.92	105.38	106.33	106.34	104.67	107.5	104.92	103.37	105.32	106.85	107.2	105.87	106.59	107.29	105.91	106.39	104.43	105.16	104.45	108.01	106.43	105.26	105.87	105.85	103.09	107.41	106.21	105.02	107.31	103.16	104.06	105.09	106.18	104.76	106.68	105.4	105.46	105.54
98.667	98.105	99.019	98.523	98.469	97.329	96.687	96.07	97.85	96.99	98.864	99.57	99.686	98.978	97.02	97.432	99.167	95.101	99	99.544	97.731	98.779	98.736	98.524	96.417	99.641	96.902	98.902	97.678	98.412	98.051	100.52	97.634	98.043	98.538	97.662	96.351	99.118	96.718	96.993	98.122	97.994	98.424	96.498	99.692	98.154	96.603	99.817	97.314	98.683
103.73	103.98	105.41	104.43	106.18	106.06	103.85	105.15	105.73	105.11	104.68	106.75	106.77	106.5	105.61	106.71	105.54	105.99	106.62	105.5	106.71	103.77	106.28	107.33	104.03	104.86	105.11	106.84	107.14	106.33	104.62	107.29	106.73	104.52	104.77	105.98	107.52	106.71	106.18	105.43	105.6	104.93	106.32	108.07	106.04	106.55	103.8	105.02	104.96	106.75
109.63	106.6	109.88	107.31	107.72	108.64	107.79	107.08	107.7	107.73	107.95	107.9	108.61	107.95	108.52	107.59	106.06	107.26	106.54	106.79	107.61	105.49	108.59	107.95	107.47	108.25	108.02	110.14	108.4	108.36	106.58	105.5	108.11	108.17	108.48	109.37	108.39	107.49	109	109.06	109.71	107.75	107.66	108.89	108.16	106.85	105.61	106.95	106.26	107.04
108.06	110.07	110.45	107.03	107.24	108.62	109.07	108.32	109.03	107.89	107.73	109.13	108.04	109.54	106.51	108.23	108.87	108.45	107.87	107.08	106.34	108.08	109.57	109.61	106.59	107.71	108.11	107.85	106.67	107.03	110.85	105.57	106.36	106.24	106.72	107.55	106.81	106.02	108.59	107.24	108	106.58	108.17	108.3	106.8	107.55	110.4	107.09	108.69	109.92
109.46	108.57	107.51	108.03	106.51	107.24	107.26	108.94	109.05	108.79	106.16	108.78	108.64	108.32	106.91	107.16	107.77	107.5	109.56	108.82	109.64	109.3	108.31	108.87	107.34	109.16	108.77	106.29	108.51	106.71	107.09	107.17	106.48	107.29	107.58	107.08	106.02	108.99	107.35	106.03	108.41	107.49	108.46	109.48	107.1	107.94	109.44	106.3	107.96	108.78
97.11	98.725	97.636	99.165	100.1	102.21	100.47	97.553	97.609	97.977	98.384	98.43	98.912	98.724	99.526	98.431	95.218	99.964	100.49	100.01	96.014	99.98	100.58	98.012	100.45	99.954	100.13	97.876	99.122	97.094	101.31	99.423	98.834	98.282	97.944	96.891	96.762	98.056	98.789	99.607	97.509	99.583	99.795	100.57	98.071	97.665	97.293	97.992	100.64	98.319
107.22	108.67	106.17	107.31	107.11	108.75	106.32	108.86	107.87	107.99	108.95	106.08	107.3	106.91	107.16	106.37	108.2	108.77	108.53	109.28	106.09	106.95	108.21	107.05	108.08	106.45	108.45	108.47	107.49	108.55	107.19	107.24	107.64	107.17	107.46	108.44	108.11	107.05	108.55	107.96	110.03	107.53	108.39	108.46	109.23	108.43	108.61	108.52	107.34	106.01
105.35	105.34	102.32	107.2	104.45	104.15	104.81	104.36	104.82	104.11	104.4	105.4	105	104.22	108.24	102.91	106.39	105.16	104.65	106.42	105.1	105.47	105.46	103.99	105.19	104.18	107.67	106.53	106.83	104.86	105.97	104.24	104.68	104.3	105.57	104.95	107.12	104.82	105.57	105.63	106.85	108.16	105.46	104.4	104.37	106.12	106.21	104.43	104.8	106
105.87	106.51	106.42	105.77	105.01	106.69	106.77	106.85	106.39	107.63	105.33	106.99	105.68	106.71	105.8	106.01	105.9	106.51	104.52	108.8	106.86	107.52	104.36	107.95	105.7	105.01	106.2	105.75	106.4	106.2	109.33	108.62	105.75	106.93	107.6	106.86	107.38	106.27	106.74	105.31	107.05	107.59	107.88	106.99	108.4	107.63	105.49	107.53	106.63	108.35
109.45	107.34	106.87	108.12	111.05	108.36	107.08	107.88	109.78	108.82	106.17	107.98	108.13	107.93	108.33	108.28	109.47	108.14	109.69	108.72	108.5	109.28	108.54	109.12	108.79	110.25	106.84	109.48	108.85	107.97	108.98	107.58	108.55	109.34	109.2	106.53	108.56	107.38	106.95	108.48	107.07	108.64	110.37	108.15	109.09	108.22	109.52	107.14	109.06	106.82
106.57	107.3	107.61	107.72	109.72	107.13	107.05	106.69	106.24	107.19	109.42	107.8	105.1	105.88	107.09	108.23	107.51	108.02	105.88	107.57	107.34	106.01	106.77	106.85	108.04	108.06	109.14	108.05	107.3	105.7	108.73	108.37	108.13	106.31	109.31	107.14	105.55	108.43	108.63	107.49	107.45	108.12	106.7	107.68	109.05	107.57	107.98	104.95	109.44	106.84
109.76	108.04	107.72	107.66	106.46	107.26	107.26	110.22	106.87	110.36	108.48	109.09	107.05	110.21	106.75	108.78	106.55	109.11	108.52	110.36	108.75	108.57	108.34	109.32	108.46	108.51	106.13	107.47	109.1	108.78	108.6	107.81	106.87	107.7	109.89	110.44	109.1	110.71	107.65	109.05	109.53	109.29	111.61	106.84	109.64	107.32	107.84	107.95	107.36	108.29
108.9	109.82	108.9	109.27	107.95	107.02	107.07	106.44	106.28	110.32	106.39	108.05	109.74	105.76	107.18	107.93	108.58	107.19	108.34	108.05	106.47	109.44	106.4	106.36	108.4	107.38	109.11	108.91	108.16	106.17	107.94	105.65	106.59	108.06	107.42	108.12	109.72	106.64	105.25	109.47	109.79	106.89	107.65	107.14	108.61	105.45	107.82	108	109.37	106.16
100.17	102.83	103.06	101.29	100.03	99.473	100.49	99.145	101.22	99.982	101.31	99.715	99.548	101.07	101.99	101.7	100.64	103.15	100.35	102.62	100.47	102.65	101.3	100.5	101.17	101.71	99.749	99.286	101.54	99.07	101.7	100.71	100.99	100.34	100.53	100.94	100.11	100.7	99.54	101.92	98.876	99.905	99.706	100.97	101.19	102.28	100.8	98.646	99.324	99.5
106.95	107.7	108.9	108.85	107.44	107.08	107.13	107.88	105.25	106.55	105.7	110.03	106.77	109.22	107.75	108.88	107.51	108.63	106.98	106.25	105.85	108.56	107.96	108.07	107.51	110.29	106.56	106.63	108.19	107.39	106.97	108.53	111.88	108.18	109.69	107.09	106.55	108.57	108.02	107.79	107.6	109.46	107.06	108.5	107.44	108.96	107.75	105.95	108.34	106.96
108.51	107	107.84	107.68	107.85	108.48	108.99	107.14	109.5	108.96	107.28	108.17	109.23	111.17	110.45	109.53	107.79	108.62	106.27	107.64	108.06	109.88	108.3	108.46	109.19	106.22	108.45	107.79	107.92	106.47	105.97	108.17	107.14	106.51	108.72	110.19	107.01	109.36	108.76	108.69	110.59	107.54	107.01	107.85	108.93	108.6	109.05	108.8	108.18	108.53
105.77	104.76	103.68	106.81	107.98	105.03	105.03	106.24	105.74	105.72	105.69	107.38	105.62	105.51	106.59	105.43	107.08	104.93	105.86	104.35	108.6	104.69	103.5	104.35	107.03	107.33	106.27	104.87	105.51	106	105.74	107.21	106.28	106.33	107.89	105.82	104.72	106.74	107.96	104.84	108.3	104.2	107.34	106.02	105.3	105.76	106.33	104.89	106.31	105.04
108.28	108.53	109.73	106.79	105.65	109.19	108.94	110.19	109.15	108.29	106.24	107.4	110.04	107.84	108.51	108.08	111.37	106.57	106.08	107.62	111.04	106.34	110.82	109.67	108.36	105.67	107.68	109.83	107.2	108.17	109.22	108.23	108.33	109.67	106.25	107.8	108.72	109.13	107.53	108.41	107.74	110.3	107.51	109.31	107.37	107.54	109.96	109.36	108.34	109.28
105.77	105.48	105.29	105.26	103	106.05	103.07	106.04	103.46	105.03	106.95	105.63	107.19	105.27	105.93	105.62	105.25	106.01	105.82	106.77	103.04	105.39	107.06	106.08	105.52	106.72	106.6	107.19	105.23	103.49	104.66	108.08	104.98	106.44	105.73	105.9	105.3	107.01	105.37	106.28	106.52	103.98	107.59	104.36	105.38	104.73	107	104.98	104.26	104.43
100.44	98.417	98.609	100.15	98.248	97.132	99.842	99.519	98.734	99.566	99.535	96.281	99.665	99.228	99.788	99.482	99.053	97.782	99.491	100.39	99.859	99.41	99.019	100.3	98.046	100.96	99.645	95.412	99.625	99.453	98.791	99.345	99.63	98.174	100.32	96.907	100.1	99.131	97.413	100.4	99.521	99.836	99.794	99.718	98.858	99.982	99.217	99.005	99.408	97.511
105.53	103.6	104.47	105.23	107.47	108.13	106.7	105.1	106.29	107.37	106.93	106.83	105.37	107.37	106.37	106.71	105.3	106.83	105.37	106.15	106.48	104.88	107.38	108.67	104.93	108.67	106.87	108.74	105.3	106.3	105.03	108.21	106.81	106.52	107.92	106.4	105.97	106.35	107.9	108.03	106.33	105.02	105.66	105.57	107.4	106.95	106.98	104.4	108.52	105.05
99.393	100.4	98.675	98.282	98.8	99.657	97.091	96.868	99.528	98.497	97.221	99.479	98.112	98.196	101.2	99.776	100.47	98.174	98.111	100.31	98.928	99.152	99.188	99.415	101.11	100.81	100.52	100.68	98.676	99.346	97.919	99.067	98.272	99.933	98.493	100.27	98.179	98.628	99.316	101.18	99.09	98.598	99.503	96.836	100.23	99.675	101.23	97.548	98.912	100.88
102.81	105.14	105.64	106.89	104.89	105.56	101.42	107.03	104.85	106.02	104.8	106.22	104.66	105.81	105.01	107.02	106.93	106.03	104.38	105.16	103.04	107.21	105.5	106.44	108.42	106.75	105.1	105.11	106.94	104.74	104.83	105.97	104.86	104.36	106.13	106.7	105	105.84	107.24	104.49	105.79	105.14	107.3	105.42	107.16	105.64	105.64	106.03	106.44	106.87
104.64	104.2	105.57	103.94	106.98	106.08	104.72	103.73	105.25	103.53	105.54	106.85	105.3	105.39	105.08	106.37	106.07	108.25	102.99	105.65	106.38	106.36	106.35	106.42	106.82	106	106.85	105.39	107.07	106.35	105.74	107.99	105.91	105.37	103.94	107.45	105.98	104.61	104.66	104.31	106.05	107.72	104.88	106.29	103.02	106.11	105.6	103.22	105	104.34
108.39	106.3	107.87	107.11	108.07	109.98	107.65	108.78	107.61	107.77	107.17	109.32	108.22	108.39	107.89	107.67	108.36	106.73	108.76	107.17	108.47	109.01	109.52	107.71	107.9	107.72	108.04	106.63	109.11	105.08	108.47	106.62	109.96	108.46	106	107.19	106.53	109.11	110.05	109.62	109.07	107.12	106.44	110.91	106.6	107.66	109.57	108	104.88	108.5
99.517	97.893	99.711	99.529	98.318	96.249	99.115	97.01	98.964	97.776	99.977	98.39	98.573	99.121	98.384	97.438	100.36	99.789	97.338	101.85	98.741	98.907	99.661	96.768	99.417	97.379	99.541	99.518	99.364	99.224	98.937	100.75	99.555	99.526	99.046	98.112	98.088	99.507	101.48	99.641	100.17	99.184	98.779	96.781	98.676	99.185	97.423	97.21	99.46	99.367
108.5	108.93	113.17	110.73	110.24	112	109.03	110.38	110.24	110.2	110.09	109.17	110.03	110.68	111.05	109.23	108.24	110.44	107.73	111.27	109.49	111.78	108.66	111.69	113.36	110.66	111.03	109.88	110.84	110.34	111.96	111.46	108.54	110.2	111.25	109.85	110.6	113.07	111.35	110.3	110.75	112.8	112.28	109.08	110.57	110.92	111.54	110.26	111.21	111.66
106.34	103.2	103.89	109.31	104.87	105.43	105.48	107.19	106.35	106.62	106.65	105.24	106.87	105.18	105.08	106.63	106.57	106.6	105.03	106.72	105.33	105.29	105.48	108.16	105.15	106.53	107.08	106.19	106.31	105.54	107.99	104.13	106.31	104.92	105.53	107.13	108	108.53	105.93	106.87	106.43	104.4	108.38	104.31	107.69	103.91	105.38	105.49	106.84	108.17
106.32	108.7	108.04	109.02	109.98	106.56	109.35	105.97	108.88	107.39	108.45	106.14	108.96	109.22	108	108.55	110.57	110.02	109.54	107.45	106.19	109.65	111.35	109.22	108.58	109.02	110.1	108.57	108.74	110.67	108.53	107.23	108.76	106.18	108.8	108.39	107.94	107.79	109	109.76	109.23	109.26	109.85	107.53	107.55	110.6	108.92	106.78	108.7	108.69
105.31	103.62	106.17	105.82	103.35	106.45	104.69	107.79	105.8	108.05	104.36	107.35	106.69	104.85	106.34	107.52	104.83	104.91	106.44	105.55	106.47	104.88	105.83	105.55	107.44	104.65	106.97	103.95	104.92	106.13	107.03	105.49	106.86	107.67	107.08	105.5	105.3	107.52	104.75	105.66	106.28	104.92	105.59	106.77	105.64	106.68	105.9	105.59	105.91	105.08
96.32	97.218	99.708	96.54	97.946	99.836	98.485	98.65	96.95	96.381	98.197	100.47	97.93	96.828	98.211	95.727	97.888	98.789	97.767	98.143	98.143	97.758	96.832	99.495	98.417	97.913	98.556	100.79	99.158	98.241	98.633	97.462	97.626	97.873	96.56	98.04	98.24	99.931	98.686	100.3	100.38	97.993	96.387	100.38	96.036	99.429	97.504	96.583	97.953	95.957
108.55	109.16	107.76	107.64	109.25	110.17	109.87	109.5	109.56	109.37	109.49	111.57	109.62	108.94	107.47	107.5	109.36	107.56	110.86	108.17	110.58	109.11	109.65	108.89	108.94	109.51	108.9	107.04	109.07	108.73	109.2	109.5	107.1	107.85	108.18	107.03	109.96	110.47	108.38	108.76	108.85	108.07	109.02	107.49	110.69	106.95	109.1	108.41	107.31	108.12
107.95	106.09	109.03	109.43	108.22	107.82	108.49	106.27	108.82	108.41	107.97	109.13	106.93	106.74	109.95	109.98	107.04	108.2	108.76	107.97	105.85	107.73	105.9	108.53	109.85	109.64	107.4	107.2	105.82	108.1	109.57	108.98	108.45	109.48	105.76	108.45	107.75	109.63	108.04	108.09	107.02	108.3	106.33	109.82	109.38	107.7	108.45	107.86	108.39	108.62
103.84	105.99	106.39	107.12	106.59	105.99	105.25	107.79	104.89	104.53	102.08	105.5	104.43	107.53	105.09	106.4	104.8	108.21	106.1	105.16	105.89	104.42	106.31	103.62	107.18	108.18	106.14	104.28	105.65	107.63	106.88	105.92	104.03	105.53	103.89	106.15	106.59	106.26	105.43	104.01	105.47	105.32	105.53	106.26	104.56	106.66	104.92	105.72	105.66	105.35
104.75	106.96	104.98	103.46	107.33	106.79	105.06	104.42	107.39	108.12	105.49	105.29	104.21	107.16	105.65	106.01	105.02	105.83	103.46	105.42	103.96	108.05	107.9	107.84	106.21	106.36	105.96	106.73	106.22	106.81	103.61	105.7	103.9	105.49	105.1	104.66	105.29	106.19	105.6	104.94	108.16	105.77	106.72	104.24	106.75	105.46	104.57	106.43	107.01	105.01
103.75	105.51	106.36	106.07	108.44	105.83	107.4	107.03	105.48	106.58	105.06	106.31	105.26	103.46	105.54	108.76	104.95	104.74	105.83	105.41	106.47	105.4	107.62	107.03	106.25	107.01	108.53	106.74	106.3	104.75	105.77	105.84	106.44	105.55	106.12	104.87	108.89	106.92	105.81	104.96	107.08	110.31	106.74	104.87	106.56	106.37	107.25	106.06	107.37	104.22
102.33	104.11	102.77	101.92	103.84	102.89	103.25	103.78	102.33	101.96	102.91	103.42	101.46	101.32	102.93	101.22	103.39	103.7	104.31	101.92	103.36	101.37	100.52	104.19	103.34	101.29	99.84	104	101.87	102.68	102.81	101.71	101.91	102.55	103.7	104.32	102	103.15	99.004	102.66	102.88	101.77	103.4	103.92	101.42	105.53	104.17	102.71	100.95	104.06
108.22	107.54	108.1	108.02	105.74	108.49	107.77	106.37	107.83	107.72	107.53	108.73	107.15	106.15	107.02	108.31	109.87	107.25	107.73	109.73	109.29	108.94	104.59	107.51	107.2	106.78	106.82	106.85	108.05	106.89	108.54	108.27	106.67	107.52	107.62	108.61	109.17	108.58	106	106.88	105.8	108.99	107.4	108.47	107.94	108.64	107.2	109.81	106.3	107.51
106.42	105.99	106.65	105.08	108.2	105.9	106.64	104.04	107.82	106.02	105.79	107.58	108.9	108.21	104.78	105.89	107.61	104.98	106.09	105.73	106.71	105.23	107.25	107.42	106.04	106.82	106.48	107.5	107.1	105.67	106.29	105.25	102.71	106.43	107.21	108.64	107.57	106.06	108.18	104.08	106.54	105.43	106.45	108.39	107.39	104.52	105.84	105.81	107.81	106.09
105.97	105.88	107.55	108.66	107.84	109.64	108.35	107.82	107.82	108.32	108.06	108.36	109.52	106.71	108.01	106.34	107.87	107.96	107.22	107.43	109.12	107.41	109.25	106.92	106.24	106.45	107.21	109.89	109.91	109.78	110.38	106.4	108.84	110.32	109.02	107.55	108.21	108.07	104.6	109.81	108.23	108.82	106.87	108.43	108.65	105.97	107.24	107.49	108.41	107.65
98.6	98.493	97.655	99.025	99.025	99.127	95.154	99.645	97.426	97.922	96.256	96.757	98.831	98.877	99.302	98.483	98.205	98.559	97.166	101.46	98.107	98.122	98.702	96.077	97.667	98.923	99.722	100.78	99.432	99.796	97.478	97.969	98.515	98.265	97.827	97.28	97.962	99.611	98.598	99.069	98.475	98.784	99.767	95.416	97.313	97.249	97.392	99.187	95.715	98.817
109.07	109.21	107.76	111.19	108.57	107.19	109.68	107.2	108.9	108.73	109.35	107.31	107.63	108.36	110.46	108.64	108.67	107.3	111.83	109.03	110.46	110.29	105.32	110.53	109.69	108.58	107	107.67	108.09	108.64	108.37	109.68	107.23	106.98	108.48	107.5	109.81	107.21	107	106.24	108.31	110.03	106.35	107.55	110.31	109	107.62	109.73	109.35	108.11
107.29	109.64	109.01	107.37	107.19	107.63	109.1	108.15	105.94	107.96	107.31	108.88	107.36	107.37	111.27	107.74	109.13	109.26	108.07	109.12	108.31	106.51	106.53	107.1	108.89	108.28	108.58	108.13	111.06	107.35	108.06	109.39	106.84	109.14	105.56	105.44	107.72	107.66	110.38	106.14	108.24	107.19	106.87	107.71	109.38	109.87	107.48	107.07	108.75	106.84
106.81	107.32	108.05	105.65	104.67	105.36	107.38	107.73	107.44	106.74	105.05	110.02	106.32	107.17	106.62	108.4	106.44	107.42	104.21	107.35	104.1	107.34	106.88	104.11	106.95	104.96	106.51	106.06	107.25	107.71	105.47	105.11	105.8	104.85	104.65	107.29	106.97	106.66	105.06	103.95	106.34	105.41	107.62	106.27	105.3	106.99	105.94	105.45	105.89	106.04
107.89	107.26	109.25	109.12	109.5	105.24	105.75	108.12	106.44	108.62	107.55	107.31	107.49	108.63	108.4	110.7	108.32	107.97	108.06	108.74	106.87	110.11	108.19	108.52	107.99	107.71	105.34	108.17	108.17	106.22	107.61	109.99	108.79	107.04	108.44	107.79	108.08	108.4	110.05	108.98	105.99	106.92	108.11	108.92	109.2	109.42	106.82	109	107.03	107.51
100.88	101.14	99.559	98.737	98.185	101.39	100.71	100.13	101.42	99.45	98.531	98.949	100.43	100.7	100.53	100.83	99.84	99.86	100.18	100.66	99.255	100.25	100.54	99.335	98.532	100.77	101.37	99.028	97.846	100.68	101.42	98.215	98.398	99.416	99.974	102	98.788	101.48	101.46	99.141	102.87	98.12	100.08	100.6	100.16	101.67	99.807	100.01	99.89	100.45
100.27	99.7	101.3	102.03	97.904	101	102.09	99.983	100.8	99.348	101.41	101.17	97.732	99.358	100.94	101.5	97.389	101.07	99.616	99.702	98.503	99.43	99.874	99.533	100.32	100.57	101.98	100.88	102.51	99.759	102.45	100.39	101.47	100.88	100.8	99.242	101.81	99.736	98.463	100.91	102.22	100.98	99.262	101.18	99.288	101.57	100.57	98.99	98.55	101.93
107.33	108.59	106.19	108.16	107.34	107.88	108.45	105.04	105.85	106.06	107.34	106.63	107.11	107.6	106.02	106.38	107.61	105.27	108.13	105.88	105.09	104.27	108.7	107.9	106.27	107.43	106.64	106.29	105.02	105.47	105.08	104.17	106.3	104.83	105.41	105.64	106.35	108.21	108.9	107.89	105.2	107.79	108.85	106.46	106.8	106.72	104.3	108.91	106.61	107.89
106.39	107.01	105.69	105.97	105.89	107.34	106.39	107.07	106.84	106.59	108.59	106.6	104.14	108.61	105.81	106.69	108.13	105.68	108.35	107.61	105.24	105.82	103.87	106.5	107.66	107.36	104.65	105.95	107.33	104.75	106.28	106.77	108.84	106.63	106.58	107.78	106.16	104.36	109.69	109.53	107.66	106.81	108.08	106.3	106.16	106.08	105.58	109.23	105.82	107.07
99.785	100.94	101.22	101.43	101.71	100.8	102.42	101.68	99.809	101	101.43	100.01	98.624	99.452	101.55	99.946	99.93	102.09	97.633	101.92	98.747	100.41	102.41	100.66	103	98.616	100.1	102.33	99.283	99.373	102.97	100.77	102.65	102.03	99.396	100.84	102.04	102.66	101.93	99.433	100.03	101.61	102.31	98.024	100.69	101.76	101.14	101.85	100.3	99.135
98.178	97.19	97.609	96.905	98.947	97.182	97.999	98.177	97.412	100.05	99.067	96.429	97.291	97.37	98.53	98.021	97.313	97.622	96.124	96.676	98.766	98.497	97.662	98.554	97.525	97.192	97.292	98.182	97.264	97.825	96.369	99.466	99.46	95.62	97.775	97.776	96.959	98.23	97.201	96.962	98.079	98.651	99.556	97.971	95.989	97.65	98.335	97.066	95.85	98.244
97.68	98.802	98.229	97.31	98.51	97.665	98.473	98.031	97.47	94.754	98.889	97.032	98.032	97.95	98.44	96.396	98.306	96.568	99.273	97.707	98.533	97.174	95.592	97.97	99.267	97.013	98.835	100.56	97.943	96.739	97.723	97.488	100.93	98.017	99.456	98.069	98.273	98.51	98.249	97.113	99.315	98.497	94.425	99.437	97.08	98.043	97.243	97.308	97.321	97.847
104.99	105.71	104.14	105.24	105.48	106.85	106.83	104.89	106.18	106.1	104.41	104.89	104.9	105.97	106.59	106.55	106.13	104.35	106.43	105.33	104	104.9	106.57	105.7	103.24	104.04	105.98	107.04	106.06	104.3	104.72	107.6	104.02	107.87	106.92	104.28	107.85	106.75	106.52	106.1	104.16	105.45	106.87	106.23	106.97	104.75	106.03	107.68	106.98	105.16
105.03	104.38	105.25	106.07	103.89	107.47	104.87	104.88	106.11	105.37	105.42	106.09	106.67	105.61	105.97	105.87	106.56	104.91	103.46	106.59	104.59	104.63	106.03	106.06	107.8	105.36	106.01	106.03	103.93	106.19	105.94	106.31	104.53	105.99	106.42	106.91	104.02	104.93	103.82	105.97	106.87	104	105.53	105.29	103.97	102.49	105.39	106.02	105.22	104.95
108.16	106.53	108.44	108.49	108.3	108.23	107.87	108.05	107.08	109.75	107.82	106.5	108.44	108.02	108.83	106.26	105.95	108.3	106.31	107.68	106.16	108.53	108.1	108.72	108.78	108.08	106.8	108.77	109.62	108.27	110.6	106.49	107.24	110.62	107.14	107.59	105.88	109.07	107.28	108.14	106.5	110.54	108.41	106.39	105.78	106.62	109.65	109.22	108.18	107.16
108.26	107.89	106.89	109.44	105.89	107.45	108.72	109.38	108.12	106.91	107.91	108.07	108.39	107.84	108.3	108.34	107.75	107.96	109.08	106.61	109.99	108.97	107.28	108.1	105.84	106.54	106.4	108.79	108.7	105.99	107.07	108.85	106.26	105.94	106.8	107.57	109.51	108.89	107.22	106.76	107.73	107.19	109.16	107.06	107.29	107.04	106.46	107.59	107.66	106.79
106.73	108	106.62	106.42	106.99	107.72	104.66	107.79	105.12	105.84	107.44	106.14	105.9	105.14	107.56	106.01	107.66	107.55	106.67	105.76	105.58	105.8	106.87	108.53	106.51	107.22	107	107.39	106.04	108.59	107.29	104.66	106.91	105	107.27	102.81	107.29	106.34	106.84	107.84	106.13	107.54	106.62	105.85	108.1	106.83	106.24	109.37	107.83	105.92
107.26	107.03	109.13	107.34	109.36	107.62	108.24	109.51	108.82	106.84	109.79	108.63	108.08	108.74	107	110.83	107	109.11	109.04	108.18	107.58	108.51	108.84	107.63	108.28	108.02	111.44	110.15	110.37	109.41	109.06	112.3	109.67	109.79	109.72	108.05	106.22	109.29	105.9	107.93	107.13	108.19	109.36	110.28	105.9	107.93	110.47	109.99	107.95	110.7
104.78	105.73	105.87	105.53	106.76	105.26	104.07	105.29	105.85	106.82	104.33	104.19	106.03	106.45	105.66	107.41	108.22	106.49	105.67	106.26	104.43	104.37	105.06	105.54	103.2	107.5	106.01	105.06	105.94	103.76	106.6	106.62	105.69	105.87	105.86	106.31	106.44	106.34	106.53	106.59	104.78	104.53	107.12	106.87	105.87	106.61	104.8	103.6	107.11	105.43
106.89	105.77	107.57	105.85	107.11	106.4	103.17	106.41	107.95	107.18	106.1	107.56	108	107.81	105.95	106.57	104.94	105.74	106.18	106.68	107.03	107.66	105.25	106.22	106.65	105.26	105.51	106.91	105.61	107.98	107.05	105.68	105.55	105.12	108.15	105.42	106.24	106.66	106.94	108.3	105.89	106.71	104.26	105.79	107.5	108.95	106.69	107.39	105.16	105.7
103	107.2	107.37	106.55	106.25	108.07	105.59	107.05	106.45	104.94	106.54	104.45	105.85	105.44	107.07	104.16	105.54	105.55	105.03	107.19	105.83	103.55	107.37	105.37	104.14	106.14	103.33	104.93	103.82	107.06	106.92	106.85	105.21	109.28	105.19	105.78	106.15	105.4	103.16	105.43	105.23	104.68	105.64	105.72	107.08	106.47	104.53	104.73	107.3	104.67
106.93	105.73	107.42	107.28	108.67	108.75	106.54	107.4	105.93	108.59	107.55	109.21	104.57	107.05	109.92	107.57	107.33	106.74	109.78	107.32	107.38	106.15	110.2	107.01	106.21	108.97	108.87	109	108.81	108.77	106.69	106.79	108.49	106.55	108.86	108.09	105.89	110.09	106.14	110.01	105.74	105.11	106.67	108.83	110.02	108.38	107.91	108.44	106.81	107.45
108.34	106.1	109.18	107.26	108.59	108.94	108.32	109.67	108.45	107.59	108.27	108.5	108.56	107.26	109.07	109.02	107.54	109.44	107.84	108.58	109.6	107.54	109.66	108.65	108.69	108.98	109.82	110.35	109.91	106.15	105.26	108.03	109.95	107.44	107.92	108.6	109.67	106.97	109.26	107.95	106.53	108.74	107.02	107.95	106.64	106.07	110.53	108.51	107.48	109.33
101.25	99.717	97.56	98.884	97.171	98.948	101.72	99.548	98.694	98.609	99.069	97.598	98.845	101.06	97.423	98.021	97.886	98.125	100.46	99.296	98.668	99.107	99.657	99.37	97.187	99.544	99.166	99.258	97.894	98.76	99.074	97.443	99.544	97.549	100.4	100.29	99.222	99.034	100.4	100.56	98.71	98.126	99.028	100.39	101.35	99.377	98.029	98.863	96.516	100.42
109.37	108.51	109.58	106.85	107.57	108.48	107.75	109.18	109.51	108.87	108.42	107.31	109.97	109.88	107.22	108.13	108.94	108.7	108.17	109.82	106.92	107.94	106.93	108.04	108.44	107.92	110.41	107.53	107.31	109.68	109.2	109.71	109.07	107.63	108.3	108.33	107.11	107.96	107.81	108.53	107.56	108.23	107.59	105.96	107.51	107.39	107.36	108.83	109.77	108.76
108.03	106.87	109.22	107.85	108.87	108.27	106.73	108.31	109.79	108.46	108.68	106.91	109.08	106.77	108.89	108.85	106.03	107.52	107	108	109.01	108.17	110.65	107.06	110.19	107.95	107.55	107.11	109	109.23	105.72	108.03	109.16	106.9	108.05	109.07	109.38	107.89	108.66	108.51	108.57	109.07	110.12	109.17	106.21	107.92	107.44	109.53	109.25	107.25
104.73	106.18	106.77	106.19	107.65	106.3	107.09	106.63	105.32	104.72	106.84	105.91	105.27	106.09	107.46	105.55	105.86	106.65	106.45	105.76	104.58	104.77	107.23	105.79	104.58	106.03	105.94	104.45	104.76	106.4	103.86	105.99	106.06	104.6	105.06	106.52	102.57	106.53	104.42	108.18	106.49	106.51	104.81	106.49	105.61	105.58	107.94	104.09	104.2	104.32
108.91	107.6	107.78	108.95	108.18	108.11	105.26	109.65	108.63	111.67	108.48	107.62	109.79	108.42	109.24	108.69	108.44	109.33	108.45	106.74	110.95	107.48	109.99	108.79	109.39	109.13	112.94	108.09	108.48	109.89	111.14	110.05	108.77	109.22	108.29	106.98	108.26	107.79	110.84	109.2	109.53	108.66	111.19	107.24	108.86	109.92	109.52	109.19	107.16	107.45
102.19	103.97	102.29	101.35	104.27	101.58	101.66	104.74	104.49	100.81	104.31	102.27	104.48	102.6	103.14	103.37	105.5	102.23	101.91	101.27	102.49	101.9	101.83	101.81	102.47	103.29	104.36	103.07	105.18	102.17	103.64	102.21	104.77	104.43	103.24	103.05	103.56	102.49	103.01	102.1	101.93	102.65	103.44	103.72	105.93	102.75	100.21	103.49	102.1	102.14
104.09	103.98	107.55	106.72	106.32	104.46	105.91	106.45	106.13	106.48	106.89	104.52	105.96	103.87	106.53	104.91	104.78	102.95	105.47	105.92	105.85	104.71	106.29	103.25	106.79	105.92	103.71	107.76	105.74	106.8	105.15	107.29	105.8	108.28	109.2	106.25	104.48	105.39	105.13	104.85	105.45	106.58	108.18	106.85	104.24	103	105.59	103.96	104.05	104.37
106.28	106.04	104.1	106.99	105.82	108.62	105.71	107.72	106.39	107.79	108.32	105.9	107.06	105.68	103.52	105.61	106.82	107.94	105.81	104.62	107.7	106.41	106.44	105.85	105.36	106.38	105.4	105.48	108.16	104.44	106.69	106.72	106.47	105.24	105.86	106.79	107.93	105.13	104.44	107.57	107.1	106.86	107.89	106.27	109.17	105.56	106.6	107.2	106.69	105.3
105.61	105.26	106.33	104.95	105.05	102.79	106.17	104.71	104.35	104.67	105.03	105.62	103.85	106.57	106.04	106.41	105.23	106.9	105.27	104.74	104.77	106.59	106.98	106.56	104.61	105.53	105.43	103.27	106.84	105.66	108.1	105.13	104.89	103.49	105.54	107.94	104.57	107.91	103.71	106.03	105.73	107.55	105.71	105.85	106.13	106.88	105.73	104.29	104.49	106
108.24	109.55	106.69	107.61	105.89	108.96	109.46	110.23	109.1	107.83	108.17	108.89	108.08	109.34	108.07	107.2	108.44	104.28	108.09	109.36	108	109.91	108.43	107.33	106.78	110.47	110.54	111.11	107.05	110.18	110.6	109.96	108.14	108.97	110.4	108.08	108.86	106.19	108.38	109.88	109.02	107.19	107.93	107.95	108.23	109.34	110.29	107.71	109.19	106.98
109.88	111.81	111.04	111.45	109.11	108.51	111	110.39	110.83	108.02	107.83	110.05	110.23	111.19	112.29	109.95	110.68	110.96	111.02	112.4	108.28	111.78	108.55	109.72	108.11	109.81	110.76	109.14	109.66	110.61	111.6	109.91	109.52	108.81	108.16	109.04	111.02	111.7	110.44	113.3	111.03	111.74	111.52	111.18	109.06	110.7	112.27	109.49	111.16	109.43
108.55	107.12	107.16	108.8	105.18	108.08	105.89	105.89	108.27	105.94	106.14	106.41	106.14	104.93	106.08	105.44	106.5	105.76	107.8	106.43	107.31	105.97	105.89	107.21	105.24	105.37	105.68	107.15	104.1	105.46	106.45	106.35	107.64	105.49	106.99	107.82	105.63	106.92	105.89	105.65	106.33	106.68	106.84	106.23	108.18	107.05	106.19	106.61	105.02	105.88
99.752	100.08	100.36	99.017	101.05	101.11	100.04	100.08	98.557	99.553	100.17	101.18	100.31	97.954	99.437	101.1	99.544	101.8	104	100.77	101.8	98.797	100.83	99.879	102.73	101.15	100.09	100.13	99.844	97.912	100.96	100.78	102.22	98.496	100.37	102.1	100.06	102.8	99.967	100.9	98.871	97.583	97.764	100.42	99.271	101.02	100.83	99.618	102.31	101.04
101.59	101.55	97.702	99.951	101.14	98.931	99.074	99.5	101.54	100.08	100.39	100.13	103	103.85	101.18	99.717	100.96	101.82	100.88	99.652	99.809	100.33	101.31	99.241	101.64	103.25	101.44	101.79	101.44	101.69	100.04	102.12	101.36	99.96	100.26	100.29	100.62	102.91	101.77	100.71	101.79	99.111	101.45	102.19	101.9	102.66	101.37	99.317	102.49	101.56
107.86	105.83	102.45	108.9	105.62	105.05	103.01	107.09	102.85	106.24	105.97	105.58	106.1	103.99	106.2	105.4	103.87	105.63	105.76	104.86	103.46	106.45	106.63	104.31	104.73	106.93	104.9	106.36	103.48	106.94	105.54	104.85	106.18	104.62	105.59	107.16	106.73	106.3	106.58	107.41	103.86	106.35	105.57	105.19	107.31	105.27	106.59	106.29	106.27	106.39
108.24	106.49	107.97	106.97	106.83	107.05	107.47	109.34	108.01	107.34	107.57	109.49	109.85	106.93	109.81	105.2	109.55	110.17	108.46	109.16	107.56	106.37	107.42	108.29	109.61	108.95	109.12	109.04	108.13	107.62	108.39	108.89	106.19	107	109.42	108.06	108.21	110.56	108.55	107.77	107.96	108.56	110.47	108.29	108.29	107.89	108.4	110.17	108.25	107.77
108.05	107.51	105.56	107.72	105.94	104.52	103.86	108.66	105.03	106.37	107.65	104.2	106.12	109.5	105.05	105.67	108.63	107.09	105.55	107.01	105.12	105.78	106.83	107.97	105.07	108.16	107.74	108.31	106.81	106.05	106.34	108.77	105.88	107.01	109.16	107.64	106.22	107.51	108.21	105.06	106.96	106.24	107.65	105.98	107.29	107.55	107.43	107.26	107.88	103.73
109.57	108.69	106.2	107.29	107.21	108.58	110.44	105.97	106.98	106.17	107.16	110.34	106.28	109.24	106.92	106.7	107.55	105.95	108.71	106.78	110.11	108.72	109.44	107.02	106.26	106.91	106.05	108.36	107.41	107	106.11	107.45	108.02	107.79	108.67	108.15	107.42	108.81	109.22	107.55	109.54	104.03	107.61	111.21	109.18	106.83	106.79	109.68	107.96	107.94
100.13	95.928	99.692	98.587	96.838	97.15	98.658	100.66	97.583	99.611	97.808	98.572	98.438	101.47	100.57	100.64	99.033	97.409	98.53	97.951	96.839	98.236	97.885	100.57	97.708	97.622	100.54	97.827	98.769	97.676	100.18	100.09	98.875	98.334	99.78	102.11	100.59	98.94	98.992	99.247	98.69	99.185	99.233	99.009	100.95	98.396	96.578	98.076	99.313	99.805
106.41	105.93	105.03	106.61	104.82	106.88	106.2	106.48	105.22	104.95	104.25	103.36	105.26	105.3	102.54	103.72	105.45	106.31	103.94	105.74	105.38	103.5	102.26	106.29	105.36	105.63	107.06	105.09	104.84	104.08	104.41	105.6	105.28	105.85	105.75	106.61	105.63	105.99	104.24	103.22	102.88	106.26	105.8	105.95	105	106.13	104.74	105.2	104.43	105.23
106.11	106.83	105.87	106.59	105.57	103.51	106.03	106.68	105.32	106.26	105.08	107.54	105.99	107.7	106.42	106.1	105.07	105.12	103.69	106.17	104.43	104.58	104.98	105.07	104.53	107.3	105.03	105.03	105.64	104.96	106.92	106.01	103.76	105.49	102.4	107.31	105.48	107.5	105.53	108.14	102.39	106.37	104.86	107.46	104.97	105.11	105.01	104.69	106.61	106.07
105.9	104.21	105.91	103.53	106.64	104.33	103.97	107.11	107.75	106.01	104.53	104.94	106.86	106.68	107.18	106.54	107.14	106.42	105.01	106.84	105.3	104.43	104.49	104.39	106.13	104.39	104.65	103.35	104.35	105.99	107.76	105.73	105.5	105.56	102.75	104.19	106.8	107.87	106.14	106.09	106.59	107.94	103.73	103.42	104.74	107.63	106.93	105.12	103.71	107.6
106.76	106.63	107.02	109.52	107.17	108.78	108.51	107.31	111.17	107.43	108.97	109.27	109.11	108.41	107.98	108.91	107.8	110.01	108.44	109.7	106.82	108.48	106.73	107.09	107.83	106.73	109.18	109.43	108.08	108.97	107.27	105.75	108.17	108.29	106.21	107.38	106.45	110.31	108.01	106.64	106.81	109.46	108.9	109.75	107.07	108.1	109.43	107.61	108.27	108.39
107.89	105.63	104.85	108.4	107.19	104.95	106.26	105.62	106.8	106.08	106.18	106.64	105.76	104.91	106.21	106.13	107.86	107.78	107.09	106.75	106.68	106.67	106.82	108.26	105.99	108.74	106.33	106.39	108.44	104.42	106.36	106.93	106.61	105.04	106.9	107.76	103.65	105.02	105.33	104.74	106.61	107.54	106.91	104.14	107.09	108.34	106.29	107.01	107.51	105.29
104.45	105.11	104.16	106.94	106.43	105.95	105.06	104.85	107	104.5	108.06	106.82	109.21	106.27	105.03	104.89	105.08	106.79	104.63	105.76	105	103.79	105.06	104.87	103.74	107.05	105.95	104.97	108.68	105.02	108.3	104.56	105.39	101.55	105.26	106.13	104.9	103.69	105.22	107.32	105.28	106.23	105.57	104.42	104.75	105.6	103.89	105.39	108.35	106.94
101.08	100.85	103.96	100.12	101.11	102.24	100.88	103.87	101.3	99.453	103.29	99.197	100	101.7	99.182	98.678	99.915	101.51	101.05	101.47	99.537	101.45	99.582	102.47	98.753	101.24	102.23	99.816	101.11	100.79	100.69	101.59	99.799	103.53	103.44	100.43	103.58	100.77	102.08	100.48	101.19	101.05	100.65	101.74	102.58	99.699	100.9	103.49	101.44	101.66
106.3	106.44	106.33	103.06	108.3	106.53	104.95	107.1	107.07	104.9	106.9	104.93	104.88	104.01	105.93	105.56	106.75	105.04	106.19	103.32	102.8	103.48	106.93	106.59	105.24	106.96	104.58	105.58	105.62	105.38	106.57	106.22	107.41	106.52	106.42	105.84	105.16	105.61	105.59	105.21	104.52	107	106.35	105.41	105.41	105.69	106.94	106.22	106.31	106.93
98.399	99.331	100.81	97.94	98.504	99.125	100.49	98.236	100.18	97.254	100.56	99.105	100.13	100.5	98.752	99.003	99.233	98.927	97.478	98.16	98.307	101	101.48	98.317	99.457	98.97	98.005	97.683	97.211	99.954	100.8	97.193	99.21	98.548	98.894	97.706	97.128	98.641	99.009	100.49	97.529	98.893	97.197	100	100.03	100.26	99.354	101.16	97.45	100.04
108.29	108.5	107.91	109.35	107.28	108.59	107.78	106.06	109.46	108.87	107.09	107.59	107.76	107.63	108.88	107.76	108.94	108.08	108.39	105.2	108.22	106.65	106.75	106.94	108.43	108.58	106.18	108.62	107.35	107.82	108.4	109.24	108.91	109.81	107.52	108.07	107.11	106.86	107.16	108.29	109.18	109.78	108.32	108.75	106.65	107.24	108.88	107.28	108.09	106.63
107.04	106.35	105.77	106	105.33	106.65	108.19	104.34	107.13	105.47	107.98	106.1	106.57	104.32	106.34	108.91	106.82	107.71	106.43	105.38	106.76	107.13	107.15	109.44	107.07	105	106.44	107.36	104.69	107.32	107.04	104.68	106.03	105.77	105.03	106.97	107.34	109.2	106.73	106.43	105.77	105.5	107	105.72	103.94	108.49	104.35	106.56	106.44	109.94
98.892	99.276	99.403	100.03	98.478	97.753	100.06	96.472	98.873	97.683	99.749	98.911	98.386	98.792	96.875	98.634	99.759	96.377	101.79	98.446	98.859	97.954	99.601	100.16	99.623	100.32	98.313	99.079	98.376	99.068	96.656	97.11	100.71	98.72	98.364	99.627	98.777	98.166	99.602	98.394	97.852	99.733	98.87	99.085	100.55	98.238	100.14	98.25	98.565	98.357
107.04	107.05	107.46	107.47	106.13	108.94	107.02	109.52	106.06	110.08	106.7	108.11	110.12	108.97	108.89	109.29	108.79	107.27	110.5	107.22	108.8	108.65	108.66	107.89	109.24	108.71	108.45	110.01	107.71	106.93	108.91	109.92	107.78	109.4	108.73	108.25	106.31	107.2	105.54	109.83	107.58	108.43	107.9	108.51	108.89	108.53	108.21	107.39	108.65	107.64
106.95	103.82	106.77	106.34	104.52	102.87	105.5	104.77	103.49	106.24	104.65	105.73	106.33	105.71	106.06	105.64	106	106.42	107.5	107.91	105.86	105.51	103.89	105.9	103.54	107.45	103.58	106.12	104.83	105.86	105.94	106.29	105.86	104.58	107.92	104.82	108.12	105.28	105.34	103.6	103.51	105.94	105.77	108	105.04	106.2	105.33	106.51	105.66	109.97
106.39	107.86	106.07	105.89	107.83	104.49	109.26	106.92	105.44	107.01	105.46	107.53	103.75	107.44	107.02	107.76	104.45	106.99	107.51	106.96	105.58	105.47	105.18	105.2	105.87	105.38	108.63	106.15	108.36	107.92	107.62	109.25	107.2	106.93	108.86	105.97	105.25	105.27	107.3	107.2	105.41	105.95	106.99	107.51	105.86	105.53	106.81	107.32	106.91	106.44
96.738	98.364	96.748	100.26	98.857	98.338	98.394	97.665	96.774	97.539	97.517	98.54	100.86	97.611	98.555	96.838	98.525	98.188	99.361	97.805	98.466	97.981	98.415	98.781	100.51	98.77	99.995	96.556	97.903	96.634	98.675	98.889	98.13	97.366	98.786	97.75	97.447	98.726	97.852	96.316	96.772	99.966	97.519	97.397	98.959	94.954	98.381	96.215	98.446	98.794
105.25	106.02	104.72	105.99	107.45	106.8	105.99	105.29	105.24	106.6	104.62	105.97	103.84	106.43	104.99	104.01	103.73	107.31	105.41	106.04	108.19	108.49	108.03	106.23	105.45	103.92	103.22	106.82	104.63	106.15	106.92	106.36	105.21	105.34	104.77	105.05	104.9	106.33	105.11	105.14	105.7	105.72	107.06	102.69	104.39	104.55	105.69	106.2	107.45	105.19
99.12	96.698	95.99	99.01	97.716	97.028	97.942	96.494	98.144	96.909	94.54	99.309	98.196	97.856	95.814	98.204	97.514	99.496	97.42	99.757	96.658	98.071	99.17	97.799	97.491	99.069	99.761	97.202	99.293	99.639	96.068	99.984	96.615	98.41	97.82	97.407	100.23	98.167	98.979	97.159	96.904	98.06	98.136	98.198	97.284	98.404	97.957	100.22	96.636	98.738
104.72	105.94	107.93	108.85	104.55	105.13	105.73	106.48	104.98	107.15	104.05	107.24	103.83	105.85	106.54	104.64	103.05	105.27	105.66	107.78	105.7	105.93	104.53	104.8	103.82	106.79	105.46	106.15	107.73	104.95	104.09	104.52	106.14	106.47	104.56	106.39	104.83	107.5	104.72	104.1	106.07	105.63	106.49	105.14	105.36	107.84	104.25	106.45	104.94	106.01
106.53	109.89	106.46	103.57	105.96	107.14	103.03	107.35	104.66	105.13	105.95	104.04	105.92	102.92	105.12	107.02	104.21	105.68	105.09	106.95	105.79	104.73	104.97	105.55	105.95	104.84	105.95	106.6	105.54	107.61	103.35	107.02	105.12	106.47	106.53	104.82	105	106.39	105.29	103.88	106.07	104.45	105.91	105.61	105.78	106.76	107.41	105.92	104.05	104.89
107.71	109.49	107.66	107.5	108.64	108.81	109.64	110.04	106.64	108.71	105.91	107.22	108.01	106.96	109.21	106.87	107.81	109.33	107.96	107.54	109.05	107.18	107.79	107.79	109.85	109.48	109.21	106.73	109.37	111.38	106.66	107.54	107.55	107.48	107.27	109.77	107.77	108.51	109.01	107.54	110.15	109.82	109.44	108.32	109.89	107.87	108.22	105.8	105.59	108.69
99.184	98.06	98.167	100.06	97.686	96.796	97.789	99.347	97.422	99.847	94.728	97.479	97.189	96.013	98.09	96.484	97.454	97.091	96.716	98.169	97.206	98.328	97.025	99.848	97.035	95.911	97.901	99.553	98.365	97.568	96.622	94.955	98.209	99.493	98.707	96.915	98.969	97.584	97.243	96.374	98.214	97.569	97.417	97.495	98.69	98.273	101.02	96.981	100.15	97.398
108.65	109.75	110.13	105.63	107.32	107.32	107.79	107.47	109.07	107.34	107.6	109.8	107.39	107.4	107.94	107.9	108.32	109.41	108.21	107.22	108.64	108.7	108.99	108.74	109.75	105.85	109.74	107.57	107.6	107.17	109.96	108.06	109.5	107.07	109.09	109.1	106.44	110.16	107.06	107.16	109.44	110.32	108.72	106.82	107.46	107.05	108.14	107.87	108.87	107.26
105.72	106.68	107.29	105.49	105.94	108.01	106.19	105.52	109.51	105.64	108.84	103.07	104.42	107.42	105.87	104.7	107	106.61	106.49	104.58	107.69	106.24	107.17	107.12	102.74	107.52	106.27	105.45	105.54	107.93	106.02	107.6	106.9	110	105.81	107.87	106.31	106.62	107.89	104.39	105.62	107.83	105.86	105.27	105.05	106.2	104.82	104.6	106.01	105.7
108.77	107.35	109.1	109.02	106.85	107.47	106.61	105.36	107.86	107.19	108.04	107.68	107.44	108.26	106.75	107.43	108.64	109.68	107.79	105.92	107.86	106.78	105.89	107.61	106.23	106.07	105.64	109.85	107.87	110.63	107.86	108.12	106.96	107.1	108.17	109.49	108.96	107.97	108.57	109.99	108.62	107.89	109.39	104.78	107.54	108.27	108.02	106.59	109.04	107.82
99.905	101.08	99.448	99.077	99.976	99.156	101.26	99.678	100.52	100.81	100	100.17	99.502	100.58	101.09	101.27	99.17	101.62	100.82	101.73	102.11	101.89	101.09	101.93	100.35	100.02	101.7	101.34	102.15	101.77	101.4	99.261	99.279	99.914	102.25	100.78	100.11	100.44	100.53	99.205	100.75	101.51	101.74	101.11	100.09	100.73	99.877	99.154	100.75	102.3
99.853	98.847	99.564	98.675	97.893	100.71	98.868	98.19	98.951	99.056	99.917	98.229	103	99.998	97.485	98.381	99.526	98.159	99.279	101.29	98.703	98.117	97.462	99.603	96.079	98.421	99.88	98.26	97.443	99.503	99.078	98.463	99.142	100.19	98.718	98.508	99.896	97.942	100.96	98.322	99.51	98.045	99.543	98.973	99.197	98.327	99.802	99.34	97.455	100.29
106.06	106.74	103.61	105.61	106.61	105.51	107.65	105.66	106.47	102.09	105.26	104.58	106.16	105.07	106.75	104.9	105.75	105.08	102.96	105.88	103.61	105.46	104.53	106.06	106.39	107.2	105.14	107.17	107.32	104.4	107.92	104.62	104.89	106.54	104.69	104.75	107.53	103.7	105.51	107.4	106.06	105.4	104.83	105.34	105.39	104.64	105.36	105.9	107.98	106.02
105.79	107.89	109.76	107.94	108.48	109.46	106.63	109.21	107.72	108.59	107.46	107.99	109.11	106.68	104.77	108.11	107.34	106.99	108.08	109.05	105.6	108.83	107.58	108.24	108.36	106.93	108.31	110.24	107.77	107.34	108.18	108.81	108.58	109.15	107.44	107.89	107.16	106.68	106.27	108.08	107.34	111.31	106.35	108.19	108.51	107.45	109.68	109.57	107.45	108.05
97.708	98.03	98.688	98.383	98.682	97.649	101.74	98.265	98.032	100.57	98.91	98.341	97.359	100.01	99.039	99.3	99.409	97.669	98.714	98.196	97.241	98.872	97.857	97.442	99.447	98.044	99.33	98.385	97.944	100.15	99.394	98.972	99.045	98.545	98.326	99.068	99.727	97.281	99.753	97.371	99.491	100.23	98.368	98.484	96.586	99.813	97.242	99.751	95.277	97.213
107.94	106.64	103.87	105.03	105.74	103.34	107.26	106.37	105.67	106.59	103.23	107.12	106.84	105.22	105.5	105.34	106.18	104.19	105.39	105.47	106.23	106.34	106.67	106.24	105.13	104.41	105.02	107.17	106.47	104.91	106.26	106.27	104.06	106.15	107.54	106.62	106.63	106.48	105.38	104.32	107.85	106.39	104.6	105.36	103.52	106.45	104.63	102.42	106.74	106.26
99.79	98.36	98.647	98.4	98.772	98.719	100.89	101.03	99.173	99.326	98.034	97.094	101.31	100.27	98.446	97.924	99.516	98.674	100.13	98.944	99.592	98.629	99.429	97.881	98.972	96.479	101.49	98.297	98.142	100.89	98.448	97.075	97.656	98.519	97.632	99.809	98.185	99.97	100.77	98.895	98.402	100.97	97.138	99.314	98.778	97.277	101.35	100.92	100.11	97.52
107.77	105.33	106.54	106.44	105.69	105.66	104.81	104.19	105.09	104.16	105.05	105.94	105.23	102.51	106.52	105.75	106.8	104.98	107.17	105.96	104.8	104.4	105.43	105.99	106.84	106.96	106.37	107.38	104.06	107.09	105.75	104.55	107.22	104.86	104.44	104.76	105.87	105.54	105.03	106.21	106.49	104.96	103.95	105.13	106.98	104.78	105.57	105.1	106.24	106.12
109.8	106.95	109.17	108.62	109.77	109.88	105.92	110.13	107.76	109.59	109.27	110.84	107.55	109.03	108.06	107.39	108.18	109.06	108.77	109.3	106.37	109.41	106.83	107.36	108.39	107.93	107.16	108.03	110.52	111	109.65	107.35	108.12	110.42	109.81	109.07	110.35	108.81	107.03	108.95	109.98	108.24	110.72	108.72	108.58	108.1	108.71	109.09	105.59	108.31
108.23	107.21	105.71	109.22	105.61	108.17	107.93	108.16	110.3	109.59	107.28	107.98	107.86	108.49	107.53	109.65	107.76	107.58	107.49	107.15	108.91	109.53	107.09	107.94	108.82	106.71	107.17	109.7	109.22	107.41	108.45	109.66	110.42	108.44	109.31	107.9	108.94	108.14	110.17	110.11	108.53	107.65	107.83	108.51	106.6	110.34	108.39	106.36	106.67	110.86
97.23	97.446	99.117	98.659	98.023	97.309	97.892	98.612	98.653	99.152	96.918	97.606	96.831	98.777	96.693	97.42	98.995	96.443	97.996	99.254	97.978	97.284	97.807	98.833	97.445	97.434	97.661	98.894	100.03	100.96	95.528	97.809	96.502	98.229	96.817	97.042	96.18	98.696	96.393	98.024	97.707	97.982	99.161	98.942	98.747	96.413	98.359	98.987	98.369	97.321
105.49	106.96	106.29	105.62	107.79	107.82	106.24	105.87	107.29	104.4	107.52	106.37	106.16	105.14	104.65	105.45	107.35	107.68	105.13	106.34	108.17	105.43	106.73	107.28	105.03	106.92	105.67	106.1	105.96	107.77	108.55	107.45	105.26	105.8	103.45	103.63	107.17	106.24	105.89	106.76	106.96	104.54	106.8	104.75	105.95	105.41	106.64	107.32	106.13	107.19
111.34	110.94	111.31	111.04	109.25	111.24	112.47	105.95	112.55	108.12	110.83	112.41	108.58	109.33	110.86	110.17	111.56	110.64	110.76	110.92	111.48	108.2	109.08	108.96	109.26	109.44	110.65	109.64	111.4	109.37	109.67	107.83	111.33	110.84	112.78	109.91	110.51	111.75	109.31	112.06	112.46	111.15	111.6	111.39	112.89	112.43	112.13	110.25	109.07	110.99
107.27	104.15	105.07	104.39	106.48	105.27	105.36	107.47	103.22	103.94	108.91	107.2	106.07	105.44	104.51	105.63	106.27	105.06	107.6	105.49	104.72	106.06	105.85	105.7	104.69	107.04	106.58	103.33	106.93	104.67	106.25	107.54	107.87	101.68	107.44	104.9	107.28	105.34	105	105.51	105.07	105.68	104.58	106.97	107.37	105.57	109.37	107.39	104.16	103.85
105.6	104.96	105.71	106.79	105.31	104.32	106.82	106.69	106.83	107.34	105.29	105.54	104.69	105.93	106.21	103.8	105.74	106.32	105.98	105.76	103.73	106.28	106.45	104.99	105.61	105.37	104.52	106.34	104.84	105.67	107.83	105.33	105.11	102.54	107.59	107.98	105.94	104.37	105.43	105.65	104.64	104.14	104.48	105.83	104.2	105.51	105.18	105.44	105.53	106.78
97.592	99.418	97.976	96.901	100.26	97.02	99.152	98.384	97.575	99.185	99.017	95.241	100.95	99.173	99.266	99.569	98.506	97.632	97.909	98.469	95.991	98.435	96.853	95.719	96.901	97.252	98.791	96.803	99.477	97.284	96.953	96.93	98.998	97.195	97.28	97.949	100.75	97.913	99.13	97.264	97.099	97.8	97.87	97.396	97.291	97.481	96.854	97.942	98.386	97.291
106.46	104.97	107.44	104.84	103.73	108.75	103.29	104.3	102.84	106.05	105.56	107.09	104.16	106.61	106.33	104.77	106.16	104.41	105.25	104.94	106.93	107.2	104.11	106.67	105.91	107.82	104.51	105.57	105.42	104.96	106.51	102.18	104.8	105.95	105.65	105.84	104.2	106.11	106.07	104.49	106.68	104.36	105.31	108.52	102.48	105.63	107.46	105.44	107.4	105.79
105.57	108.65	105.98	104.18	103.55	104.94	102.94	105.25	106.43	105.06	106.32	103.9	103.14	104.9	105.83	104.61	104.38	106.84	104	106.21	106.61	106	106.26	103.6	107.65	107.69	106.54	103.74	103.65	104.84	104.3	106.24	103.42	105.55	104.81	105.76	104.23	106.62	107.12	106.73	105.23	107.01	106.83	106.71	104.51	106.16	105.1	104.69	106.71	104.15
105.46	107.78	106.55	107.73	107.21	106.49	106.41	105.9	106.96	105.58	105.16	104.28	107.26	108.48	103.78	107.59	106.81	107.19	104.09	104.6	106.79	107.05	108.01	106.02	105.5	106.77	106.41	105.3	104.77	105.38	105.21	106.13	104.35	107	106.27	105.67	108.25	106.6	107.14	107.45	107.23	104.55	106.67	105.61	106.13	106.11	106.25	104.73	107.24	105.37
102.4	102	102.08	104.92	104.76	102.85	103.25	103.31	103.43	100.61	102.21	102.8	101.43	102.65	102.8	102.9	105.01	101.41	103.22	100.53	101.64	100.52	102.06	104.73	101.82	102.38	103.85	102.87	102.41	101.52	102.29	102.36	102.08	103.07	104.73	101.78	101.8	102.85	101.81	102.04	101.19	102.15	101.91	102.8	103.88	103.65	102.26	101.56	102.32	103.57
99.006	96.975	98.251	98.53	96.729	99.485	98.158	95.749	98.225	97.698	97.279	97.416	98.841	97.19	98.87	97.232	98.531	98.35	98.863	98.151	96.226	99.202	99.237	98.988	95.686	98.872	97.291	98.998	98.264	99.618	97.666	99.725	96.447	97.448	98.196	97.663	97.271	96.93	96.166	98.323	99.016	96.211	98.294	96.673	97.6	98.856	98.73	97.124	97.493	98.848
107.34	108.25	109.33	109.84	108.4	107.18	108.42	107.57	107.34	108	108.59	112.32	109.22	108.35	110.69	108.23	109.28	108.95	106.04	106.24	109.42	108.31	108.07	106.86	110.48	109.59	107.95	107.98	109.12	109.98	105.98	107.85	106.51	108.97	108.57	107.67	109.67	109.83	106.93	108.59	109.73	108.53	107.34	105.61	108.58	106.8	107.87	107.62	109.33	109.69
99.858	98.549	96.615	98.35	95.81	99.611	96.949	98.042	98.739	96.185	99.889	98.926	95.868	97.198	98.368	97.815	98.375	99.198	99.463	98.618	99.583	99.431	98.858	101.02	99.019	100.08	99.229	99.731	98.634	99.428	97.806	100.33	98.87	97.533	101.39	98.245	99.112	100.09	97.543	97.772	97.802	98.407	98.287	99.931	101.3	96.401	100.37	99.369	98.334	100.37
106.46	106.94	104.79	106.48	102.82	107.88	104.86	104.78	105.47	104.99	103.67	108.27	103.83	105.38	107.3	105.82	105	106.11	105.96	104.5	104.79	103.58	105.34	105.91	104.03	105.06	105.31	105.99	107.17	105.58	104.57	107.19	105.63	105.91	103.57	104.82	103.67	103.95	106.2	106.93	106.65	104.6	103.7	106.52	106.59	104.11	105.29	105.22	106.75	106.3
106.97	110.5	108.12	105.78	109.47	108.82	108.08	109.04	108.63	110.18	108.87	110.14	108.65	106.4	108.01	108.04	108.75	108.9	107.25	108.4	107.83	109.71	108.12	109.46	107.6	111.11	107.54	108.81	107.52	108.27	108.54	107.26	110.03	108.36	108.71	107.89	108.69	107.8	108.47	106.8	107.91	107.08	109.25	107.93	108.11	108.01	107.77	106.66	108.32	109.81
107.78	107.87	106.57	103.85	107.59	107.15	105.31	107.87	105.47	108.58	106.71	107.52	106.56	105.81	106.1	104.92	105.44	106.67	105.07	107.32	107.41	107.59	107.36	105.13	105.24	104.68	106.89	106.19	105.29	104.9	107.45	105.81	109.15	105.74	105.25	105.05	107.77	107.39	104.62	103.33	106.49	106.3	105.34	107.75	105.57	105.63	106.64	105.52	106.95	105.91
97.737	98.16	99.137	95.602	97.92	99.563	98.503	97.085	99.252	97.84	98.774	98.397	99.946	96.351	96.672	98.74	96.83	100.03	97.585	97.289	100.85	96.17	99.015	96.989	95.791	99.53	99.234	100.37	96.449	98.414	98.296	98.991	100.16	99.666	99.008	96.817	98.389	95.348	96.295	98.188	99.839	97.26	97.612	98.569	97.787	99.702	95.961	95.044	97.157	97.154
99.964	100.75	100.07	99.378	98.094	99.554	99.746	99.579	100.12	100.6	100.25	101.88	100.97	99.893	100.32	99.449	99.694	101.66	98.649	100.81	100.4	100.32	99.284	99.643	99.576	99.027	98.971	99.625	96.936	99.259	102.94	97.147	99.331	100.99	100.7	101.6	101.12	101.97	99.646	100.63	100.79	99.732	100.07	101.25	100.07	101.63	99.35	100.98	101.29	97.193
107.96	108.88	107.64	106.61	108.22	109.99	108	106.75	108.17	109.65	108	106.93	107.75	107.8	106.27	105.41	107.56	108.33	109.69	108.47	106.73	108	108.13	110.49	108.23	108.2	109.55	108.21	107.32	107.87	107.24	108.62	108.04	109.57	108.52	108.11	106.42	104.49	107.12	106.84	107.11	110.01	108.28	108.98	105.99	107.88	106.32	108.3	107.65	105.86
113.27	110.01	109.16	111.27	110.28	111.32	109.52	109.6	111.18	110.96	110.49	110.34	111.48	108.48	111.63	109.38	111.72	109.6	107.96	111.1	110.96	114.03	108.93	108.85	110.69	109.99	110.97	112	110.93	111.42	110.29	109.79	108.46	111.41	111.39	112.87	110.72	110.81	109.61	109.64	109.51	112.69	111.59	111.08	112.14	110.45	114.02	108.81	110.72	109.84
104.45	106.74	105.63	106.87	104.9	105.7	104.85	104.68	106.48	106.69	105.39	104.88	107.75	105.83	104.56	105.4	102.74	107.71	104.72	108.54	107.48	105.66	105.58	105.7	105.68	106.16	107.19	103.64	104.91	104.68	105.96	104.16	105.14	105.28	105.66	104.22	105.1	105.98	106.46	104.77	104.1	105.7	105.45	106.85	106.3	105.66	106.81	105.55	105.6	107.02
98.969	97.409	97.087	100.18	99.061	98.813	98.54	100.08	96.561	97.783	98.557	97.035	100.6	99.03	98.619	97.13	99.811	100.12	98.749	96.212	98.375	97.262	99.434	96.992	100.26	98.818	98.184	98.662	101.42	98.344	97.886	99.505	97.823	99.973	98.878	100.81	97.442	98.749	100.28	99.153	97.873	98.03	99.678	100.2	97.616	100.02	99.553	99.961	99.209	100.44
100.92	101.87	101.65	101.93	101.52	100.96	100.36	102.25	100.39	102.4	98.976	101.78	99.487	100.4	103.38	102.65	98.789	101.23	101.1	100.33	99.607	100.28	102.19	98.475	100.62	100.03	100.04	100.51	101.04	100.82	96.443	100.08	101.33	100.84	101.86	99.329	99.823	101.71	99.585	101.82	100.96	100.94	101.04	100.79	99.453	103.33	101.06	101.16	100.44	101.89
107.88	109.38	109.09	107.62	108.2	108.32	108.62	106.51	107.63	109.07	110.65	108.68	109.61	106.59	107.14	107.73	107.46	107.33	108.19	108.69	109.33	108.11	107.6	108.32	110.39	105.22	108.76	108.4	107.83	108.96	106.18	108.7	106.36	110.3	106.08	106.12	109.17	108.26	108.02	106.54	106.96	107.22	108.98	105.7	106.25	108.03	105.8	107.61	106.52	109.92
106.36	105.72	105.12	105.28	106.97	108.23	106.41	106.42	105.12	104.77	108.54	103.23	106.78	107.15	107.27	108.92	105.4	109.21	107.26	104.85	106.54	105.16	107.38	105.9	106.89	105.61	105.8	105.65	106.98	107.11	107.05	106.75	107.34	107.32	107.65	107.76	107.46	106.76	105.97	106.99	105.49	107.69	106.56	107.8	106.25	107.28	104.9	106.5	105.47	109.05
108.2	110.73	108.69	107.92	109.51	108.8	108.44	107.5	107.43	108.53	107.9	108.57	107.96	106.33	107.25	107.22	107.25	107.41	107.93	108.14	106.99	109.08	106.73	105.31	107.28	108.61	107.23	108.83	108.88	108.16	106.4	109.53	110.5	106.43	108.87	107.8	108.46	107.92	109.66	106.29	107.65	108.54	107.89	109.19	108.48	107.06	107.89	107.49	107.03	106.84
107.52	109.17	108.05	106.19	109.28	107.52	108.37	107.65	108.98	107.21	108.9	109	109.15	107.51	106	108.21	107.39	107.58	110.53	109.72	109.66	107.92	107.67	108.99	107.93	108.47	110.6	107.66	108.57	109.22	109.29	106.33	107.25	109.65	109.03	109.88	110.78	109.62	109.9	107.98	108.21	108.71	107.99	108.01	108.32	108.08	109.14	106.22	109.21	110.32
106.79	105.84	105.04	103.6	105.79	106.59	104.89	106.49	105.98	106.47	106.53	107.34	105.9	106.01	106.66	107.26	106.43	105.58	104.68	104.76	105.25	106.62	105.59	105.89	106.26	105.55	104.92	104.53	105.81	105.55	106.34	104.9	104.91	107.52	104.72	107.15	106.17	106.09	104.42	105.26	104.83	106.39	106.37	106.09	105.96	106.17	105.33	105.63	106.74	105.58
107.13	105.75	107.2	104.69	103.59	107.2	106.32	106.74	106.6	105.74	106.46	105.56	106.69	104.92	106.63	105.81	107.2	104.72	105.2	104.3	106.47	106.5	103.7	106.22	106.33	108.54	104.66	105.87	107.57	105.88	104.03	105.27	106.24	105.84	104.38	108.04	104.53	105.7	106.03	105.27	107.43	103.96	105.08	105.8	105.65	105.95	105.52	106.5	105.28	103.79
104.61	104.67	102.76	106.82	106.78	105.84	105.51	105.24	106.09	107.21	106.27	105.5	106.4	103.04	107.47	106.48	104.34	106.73	105.79	103.34	107.44	108.23	104.67	103.38	104.64	106.04	103.85	105.7	105.48	105.56	107.05	106.6	106.11	105.22	108.19	107.56	105.52	105.98	105.89	106.17	105.82	105.76	105.31	104.23	104.11	104.94	107.59	104.03	105.94	106.95
107.52	108.56	105.85	109.27	107.36	112.86	107.88	107.81	108.22	109.39	107.44	109.7	105.77	108.81	109.59	106.66	108.53	105.93	105.27	104.95	107.08	109.89	109.88	108.88	106.17	108.15	107.01	109.21	110.72	107.57	106.26	107.25	106.82	108.45	110.15	109.25	109.34	108.91	109.01	107.92	107.17	107.43	107.34	108.32	107.95	105.05	109.31	109.51	108.14	109.74
97.303	98.094	99.123	98.174	98.101	100.15	95.841	97.575	99.448	98.275	96.087	99.241	97.278	97.712	97.41	98.949	96.01	97.733	100.4	97.137	98.096	97.551	95.848	97.939	100.14	98.332	98.903	97.987	98.362	97.868	98.02	100.24	98.686	98.234	98.607	97.967	97.414	96.791	100.01	98.043	100.18	98.681	97.677	97.861	98.121	98.416	97.845	99.919	96.133	96.752
106.63	104.84	105.75	106.36	105.96	108.47	106.02	106.42	105.52	106.05	105.24	106.82	108.08	107.09	105.42	107.32	105.93	106.17	105.43	106.23	106.31	104.76	106.08	106.89	107.18	105.3	104.37	106.43	105.79	105.33	105.29	105.44	107.58	104.57	104.84	103.98	108.33	106.55	105.9	104.41	103.91	104	107.66	104.56	104.14	103.67	107.1	104.56	102.65	104.56
107.84	109.44	107.3	105.27	107.65	107.38	105.45	107.74	110	108.03	108.04	107.6	108.24	107.26	107.36	107.92	107.01	107.09	109.09	107.94	103.61	107.92	108.5	107.01	110.14	108.43	107.98	106.61	107.51	106.19	106.75	107.01	106.82	107.45	105.79	106.94	107.04	106.69	108.15	107.28	108	105.86	107.59	105.21	107.9	108.43	106.01	109.28	109.33	106.8
108.79	106.41	104.24	105.07	106.95	104.53	104.48	103.83	105.31	105.38	105.25	105.59	105.17	105.82	105.85	106.4	108.13	106.26	104.71	105.55	106.16	107.87	106.13	105.62	105.25	104.95	105.34	105.54	102.83	103.69	106.46	107.15	105.79	107.84	106.54	104.81	102.75	106.01	106.52	104.84	104.45	106.29	106.95	104.41	104.48	106.02	104.99	105.53	107.94	105.89
107.97	107.36	109.45	108.7	106.2	105.91	108.74	106.69	108.04	108.4	108.75	105.28	105.7	108.35	106.45	108.59	108.46	107.15	106.81	106.13	106.83	107.17	107.6	109.8	107.15	108.78	107.84	109.88	106.79	107.83	109.18	107.64	106.92	107.32	107.52	108.32	105.79	109.29	106.84	108.02	106.8	108.28	110.28	107.13	107.42	108.82	106.98	110.6	108.94	106.98
107.17	108.88	107.54	107.37	107.65	107.99	110.12	108.39	107.72	109.19	107.95	110.08	107.88	107.31	108.99	108.06	109.68	106.7	107.24	108.94	109.17	107.98	107.44	106.99	109.72	107.13	107.03	106.73	105.1	108.4	108.2	106.44	111.42	109	108.93	108.76	105.26	106.48	106.32	108.32	107.22	107.13	108.55	107.83	110.1	108.76	108.7	107.62	108.85	106.41
108.63	107.33	109.1	107.39	109.4	105.68	110.55	109.13	107.18	107.96	107.65	106	108.81	109.82	107.95	108.98	110.02	109.46	107.51	106.97	106	107.61	109.5	107.25	106.99	109.1	107.44	109.78	106.92	106.65	106.58	108.03	108.58	108.82	105.04	107.42	110.49	108.28	108.53	105.93	106.36	108.15	105.46	107.63	108.7	105.85	105.79	108.24	105.71	104.16
107	105.07	107.08	106.88	108.3	105.22	106.31	106.05	105.24	105.84	108.2	106.05	105.66	109.15	106.99	105.09	109.34	106.23	104.74	106.6	105.35	109.28	105.49	105.47	106.98	105.99	106.92	107.24	106.06	107.83	108.61	106.41	107.65	105.75	106.74	105.08	107.75	106.98	107.5	104.34	105.65	108.16	104.85	105.21	106.78	106.98	106.11	107.68	105.65	106.65
105.36	103.73	106.86	106.05	105.17	105.38	105.4	104.4	102.4	105.46	107.08	105.48	105.75	105.98	106.87	105.22	105.38	103.93	106.04	104.35	104.8	106.17	105.91	107.24	107.9	105.82	105.61	106.81	105.63	105.28	108.08	106.41	104.94	107.73	109.2	109.22	103.95	106.38	107.27	104.18	105.97	103.99	105.86	105.95	106.57	104.63	108.86	105.49	106.67	106.96
109.32	110.73	106.8	105.71	110.03	107.99	108.34	108.7	108.86	107.25	106.92	108.72	109.15	106.52	107.49	109.28	106.39	108.35	107.8	107.6	109.33	105.24	108.77	107.13	109.07	111.75	107.65	110.84	107.44	107.24	107.86	108.06	107.65	107.18	108.93	108.45	107.56	109.41	110.1	107.52	107.48	107.45	109.74	110.32	108.24	106.34	108.59	104.91	108.3	109.07
105.81	107.4	104.12	104.93	103.94	107.66	106.15	104.77	105.54	104.56	106.64	104.53	103.89	105.49	106.19	104.31	104.62	103.89	105.25	104.09	106.39	105.31	106.2	103.23	107.04	106.73	106.49	105.65	105.42	105.54	103.77	107.4	105.96	106.08	105.36	104.83	104.94	105.96	107.3	106.31	106.13	106.05	105.4	104.42	104.41	105.03	102.92	105.99	105	102.9
96.564	97.797	97.826	98.062	99.252	97.839	96.517	96.4	99.039	96.69	96.518	97.133	97.98	99.498	97.998	96.619	96.851	98.186	95.651	98.855	100.57	98.66	99.77	96.987	99.263	98.605	96.539	97.55	100.01	98.681	97.546	96.972	97.862	96.208	96.642	97.577	95.636	96.119	95.984	96.978	100.49	98.355	96.966	97.412	97.176	98.527	99.154	98.833	96.554	99.007
98.64	97.799	99.048	97.687	98.484	98.027	98.554	98.665	98.861	99.42	96.582	97.83	98.047	98.709	98.353	101.04	98.757	96.418	100.16	100.48	100.56	98.798	96.786	100.19	98.639	98.264	100.2	99.68	100.49	98.992	100.65	100.96	99.342	98.09	99.586	99.263	99.029	99.818	98.304	100.3	98.39	99.091	99.317	98.413	99.294	98.659	97.604	98.319	97.721	98.636
99.551	97.188	96.978	98.635	97.899	99.314	100.33	97.95	97.729	97.857	99.033	98.396	97.251	98.08	98.159	98.887	99.758	98.236	98.921	98.251	97.215	97.157	99.548	97.741	97.819	97.2	96.221	97.89	98.973	96.952	97.046	98.58	98.834	99.663	98.15	96.681	97.625	98.044	98.825	98.492	97.953	96.133	97.846	96.542	98.426	99.483	99.563	97.566	99.207	96.6
107.04	106.02	105.53	103.86	103.81	103.09	105.38	106.46	106.9	105.46	106.35	106.28	107.15	106.12	105.11	106.9	109.24	104.5	106.97	104.45	104.15	105.6	106.74	107.29	104.16	104.57	104.58	104.5	103.73	108.25	107.02	106.25	104.55	105.5	104.96	107.76	106.87	103.76	106.29	105.99	106.21	106.64	107.62	105.14	104.96	104.54	104.72	105.87	108.78	106.2
105.99	108.17	106.78	104.92	106.17	106.76	108.8	104.62	107.42	105.49	108.14	106.09	107.37	107.56	107.41	107.03	107.25	105.57	106.64	106.72	107.26	106.52	108.27	106.68	106.22	105.66	106.68	104.16	105.38	106.7	106.04	106.46	106.79	105.54	105.95	104.98	108.46	105.16	108.29	104.38	106.52	104.54	105.48	105.73	105.87	107.3	106.18	107.23	104.73	106.52
109.42	107.32	110.13	108.42	109.27	109.02	107.19	108.72	105.31	108.98	108.57	106.67	108.26	111.2	107.98	108.67	107.72	107.02	108.58	106.42	108.4	110.3	108.27	106.79	108.06	108.82	106.34	107.3	107.68	107.6	107.48	107.6	108.88	109.67	109.18	108.13	108.36	107.89	110.27	109.23	107.78	107.6	108.35	109.15	106.74	108.38	108.6	106.83	106.12	107.7
107.6	105.46	104.83	107.13	107	105.58	106.08	103	106.14	107.49	105.41	103.31	104.27	106.56	106.7	104.79	104.65	107.49	105.4	105.13	103.32	103.76	106.33	104.31	105.84	104.37	105.2	104.36	105.98	106.6	104.34	105.94	105.53	105.77	105.72	105.03	105.81	105.56	106.7	106.77	106.35	106.21	104.69	103.78	106.98	105.37	104.54	104.62	105.26	105.78
103.2	106.64	107.3	108.7	108.61	106.79	106.39	107.04	107.51	105.05	105.94	107.34	104.63	107.41	106.92	107.13	105.07	105.78	105.63	104.7	104.96	106.56	104.89	104.66	104.51	106.43	105.07	105.59	105.44	105.6	107.1	107.13	104.42	105.37	104.86	105.68	106.05	105.07	105.46	104.7	106.88	105.75	102.91	106.22	107.07	106.66	107.13	104.15	105.2	107.67
100.99	98.657	100.41	100.7	102.22	100.11	99.904	98.796	98.168	100.18	100.04	101.37	101.46	101.71	101.2	101.49	102.15	101.27	102.56	100.72	99.843	102.33	99.943	100.3	100.53	98.624	100.35	100.23	100.85	101.01	100.99	100.43	99.643	101.33	100.71	99.319	101.2	98.259	100.71	99.767	101.57	98.973	100.54	98.489	99.779	100.06	98.405	100.51	102.47	99.255
107.7	107.53	106.09	104.57	107.15	105.66	107.26	107.87	106.13	104.69	107.78	107.42	104.73	107.19	103.28	106.96	106.51	107.2	106.7	106.93	108.79	107.35	104.79	108.16	104.74	107.26	106.72	107.1	106.61	104.32	105.37	106.65	104.83	105.35	105.64	105.42	105.14	105.77	104.82	106.93	104.79	107.25	107.91	110.34	104.36	106.44	107.53	105	107.56	107.84
104.34	106.34	105.01	105.53	105.39	107.55	103.7	104.14	104.51	107.22	105.4	102.51	106.55	107.99	105.59	107.3	105.15	104.62	106.88	106.65	107.41	106.57	106.87	106.87	104.66	106.45	105.33	106.86	103.5	105.22	107.94	105.72	106.43	106.33	105.72	104.86	107.03	105.14	104.75	105.16	106.41	106.87	105.52	104.8	106.75	103.83	106.15	106.28	107.29	105.72
108.87	107.95	107.42	106.9	108.36	108.08	106.69	106.4	108.29	109.29	108.78	108.4	107.85	107.87	108.94	106.07	105.93	109.84	108.11	106.65	109.83	108.97	106.31	109.55	107.86	109.48	109.08	108.94	108.72	109.64	110.22	108.35	107.64	108.07	107.72	109.9	111.67	111.02	107.55	108.4	107.86	108.62	108.51	109.1	108.13	108.3	109.68	106.93	107.99	108.73
107.43	108.4	108.2	107.59	108.53	108.25	104.65	108.07	107.7	106.53	108.11	106.71	105.41	108.35	108.35	109.32	108.16	106.89	106.98	109.68	107.62	103.82	110.01	107.69	108.72	108.02	107.45	109.1	106.47	106.31	107.34	107.1	107.95	109.48	108.93	108.35	105.48	107.59	106.51	108.39	108.93	107.91	109.06	108.71	107.54	107.8	107.65	109.74	108.81	109.76
98.007	100.22	98.655	99.924	101.51	101.61	102.03	99.369	103.69	98.162	101.81	98.969	103.18	100.68	99.908	102.36	101.27	101.26	102.07	100.42	100.03	100.8	102.33	100.49	100.51	101.23	102.04	101.53	100.32	102.48	99.804	99.29	101.12	99.522	102.3	100.41	101.07	101.25	102.55	98.201	101.34	101.63	100.85	98.584	99.53	101.69	100.05	99.606	99.768	100.82
110.85	108.4	106.14	109.72	107.74	109.28	108.86	108.71	107.68	109.94	109.87	108.95	110.58	107.26	108.9	108.04	108.38	108.07	108.85	111.02	107.45	109.43	109.12	108.43	108.02	109.26	108.73	109.28	109.66	108.71	109.38	108.2	110.07	107.86	110.5	108.24	110.14	108.71	108.01	106.11	109.02	108.16	106.09	109.56	109.2	110.35	107.94	110.26	108.07	108.64
105.8	107.44	105.25	105.73	105.55	105.86	105.8	104.15	106.66	106.7	105.18	104.35	105.45	105.14	106.09	105.62	106.29	106.34	105.3	106.23	105.75	105.29	104.48	105.16	106.47	105.08	104.04	105.78	104.13	106.1	107.92	103.91	105.8	106.61	106.71	106.41	107.1	103.97	104.64	107.06	104.33	106.18	105.39	107.58	106.81	107.35	104.8	105.49	108.07	105.6
104.18	107.21	107.97	107.51	105.57	107.2	105.5	105.42	107.49	105.78	106.94	106.77	104	106.19	107.08	105.54	106.65	107.95	108.42	106.95	107.24	106.38	106.19	106.77	107.35	106.2	107.31	107	105.88	106.66	108.61	107.33	106.29	107.95	104.72	109.16	105.81	105.05	106.15	108.61	106.46	107.23	106.61	106.58	105.6	106.11	108.15	107.73	104.74	107.6
106.68	105.47	105.24	106.43	105.18	107.47	108.05	105.73	106.37	106.31	105.46	107.01	107.03	107.46	107.12	107.9	106.94	106.71	106.11	107.45	107.57	107.39	106.86	105.95	106.99	106.22	107.02	107.25	106.4	105.95	108.21	107.33	108.18	107.14	106.69	106.53	107.41	107.5	107.93	103.52	103.02	107.8	108.14	104.97	108.95	108.51	104.76	107.68	101.48	105.06
107.78	106.69	105.49	107.76	107.29	107.8	102.99	105.89	104.64	103.38	105.99	103.65	108.6	104.83	105.9	106.68	104.92	105.23	107.27	106.83	106.4	105.55	106.75	106.04	105.57	105.14	108	106.55	105.83	109.02	106.64	106.57	104.41	104.14	105.25	106.27	104.99	104.26	102.74	106.91	104.09	104.42	105.29	104.13	106.28	105.72	105.17	107.07	108.09	106.18
108.43	108.11	109.03	108.31	109.26	109.05	108.98	106.91	108.9	109.65	109.81	111.21	108.71	108.87	107.84	109.35	106.33	109.37	110.26	107.96	107.04	108.33	108.85	107.69	107.25	107.67	109	107.68	109.06	109.84	108.05	108.87	109.06	110.45	109.12	109.38	107.94	107.93	110.22	110.44	106.32	110.34	109.47	108.32	106.37	107.87	109.15	107.38	107.7	108.64
101.42	102.33	101.56	101.42	100.5	99.255	100.01	99.95	100.08	101.19	101.1	100.03	100.54	99.835	103.01	99.528	99.464	102.18	100.92	98.912	99.614	99.3	100.39	100.59	99.532	101.53	101.12	100.89	101.2	100.16	100.13	100.4	98.839	98.952	99.248	98.463	99.894	100.57	100.82	100.74	97.77	101.33	99.966	99.915	99.559	103.46	100.28	100.57	102.31	99.53
105.63	104.55	102.87	106.41	104.96	105.24	106.76	105.52	103	105.54	106.5	104.21	106.54	104.36	105.66	104.64	108.36	105.66	104.71	104.45	107.02	107.24	102.74	107.06	105.69	104.96	106.54	108.22	105.45	107.21	103.25	107.68	103.85	106.82	107.2	105.52	106.43	105.24	104.54	105.1	107.54	105.9	105.3	106.75	106	104.63	106.78	105.79	107.43	106.12
106.47	107.82	108.36	110.22	109.27	107.17	106.72	107.03	107.1	107.41	107.24	108.65	107.76	109.48	107.41	107.11	106.22	107.97	108.71	107.62	104.85	107.58	107.56	107.99	110.16	106.37	111.71	107.8	109.12	109.24	106.79	106.2	108.21	106.04	107.5	108.41	105.86	107.31	107.48	108.65	107.9	108.89	109.11	107.6	108.91	106.71	109.26	108.35	107.28	107.44
100.81	99.088	100.38	96.488	99.535	99.751	100.16	99.242	98.681	100.62	99.236	95.86	98.979	100.32	100.17	97.598	98.58	99.953	96.913	98.41	99.254	98.918	98.954	97.548	96.202	101.59	96.578	98.568	98.598	100.45	98.442	99.754	98.782	99.411	100.37	99.48	98.46	98.467	97.468	100.77	97.213	99.617	98.481	102.05	100.32	98.042	97.022	99.336	99.018	99.024
108.29	108.3	109.09	110.1	107.03	108.21	108.09	108.46	106.87	110.51	108.11	108.89	108.87	107.69	107.11	107.8	107.94	107.98	111.56	106.98	107.84	108.88	107.13	108.19	107.55	107.44	106.95	108.12	108.43	105.81	108.89	109.11	108.19	109.06	107.44	107.75	105.43	109.25	108.74	109.45	110.27	107.91	109.65	111.01	109.77	110.24	108.46	108.16	105.86	108.6
99.718	99.138	98.919	96.593	98.402	96.733	95.165	99.189	98.978	98.689	98.42	97.698	99.353	99.162	97.458	97.644	97.272	97.613	99.299	99.26	98.522	97.795	97.465	98.85	98.658	97.603	98.214	98.811	95.342	96.554	97.505	98.477	98.743	97.999	98.981	97.39	95.35	100.89	98.257	97.989	96.599	98.291	97.202	98.49	95.404	96.282	98.619	96.692	97.32	98.093
104.4	104.83	105.5	106.27	105.91	106.93	103.14	104.13	104.76	104.98	105.96	104.31	105.91	105.2	105.46	104.9	102.16	105.58	104.94	105.89	105.31	104.48	105.45	106.36	106.83	105.42	106.48	106.41	107.4	104.87	103.91	104.5	105.16	106.42	108.59	106.54	103.09	106.51	104.39	105.36	105.08	104.76	107.63	105.5	105.8	106.47	107.05	105.51	104.68	107.33
108.68	108.29	105.95	105.15	108.14	106.21	105.55	106.9	107.43	104.97	105.17	106.3	108.23	106.07	106.28	106.73	104.22	109.79	106.96	107.22	106.2	107.09	104.42	105.96	107.04	106.76	107.07	107.45	105.75	105.3	105.43	105.12	106.8	108.64	106.17	106.11	105.08	106.44	107.12	106.72	107.2	107.86	106.04	107.16	107.54	107.2	106.38	105.23	108.64	105.83
106.26	108.23	108.62	107.99	106.82	108.87	107.28	108.37	108.41	106.97	110.31	106.47	107.99	109.25	106.64	108.18	108.1	108.89	108.4	109.39	108.06	107.41	109.26	107.06	106.64	107.64	107.66	108.91	107.33	109.86	106.9	108.08	106.37	109	108.02	108.09	109.19	107.9	106.48	108.41	107.12	108.34	105.8	107.95	108.13	107.23	106.77	106.83	107.93	110.1
107.92	107.95	106.38	108.13	107.64	109.83	106.67	107.47	109.14	108.81	107.83	108.28	108.8	107.66	107.73	107.44	110.51	108.3	110.84	108.83	109.98	107.19	108.62	107.83	106.73	108.75	108.19	109.36	108.95	106.93	111.1	112.41	108.81	109.54	109.29	107.87	108.61	108.94	107.26	108.25	110.18	108	106.31	106.11	108.72	108.03	106.9	109.66	108.15	110.18
101.19	100.15	101.83	100.47	101.13	101.7	100.54	101.06	100.36	98.352	103.66	100.13	100.36	100.14	99.388	101.61	101.73	97.097	100.46	100.76	99.005	101.71	103.38	99.414	100.91	101.84	101.27	100.09	100.56	99.637	100.74	100.78	100.31	102.26	100.88	101.17	98.974	102.09	101.87	100.52	99.799	100.38	101.45	101.1	102.85	103.18	100.26	99.072	102.94	102.59
107.69	107.34	105.13	106.13	106.66	105.06	105.05	105.86	106.33	106.59	106.37	105.37	104.13	108.35	104.73	105.35	106.5	105.94	106.62	102.87	106.03	104.98	104.69	106.77	105.52	106.78	107.63	105.91	103.12	106.71	105.58	104.39	104.79	106.73	105.62	107.58	105.12	103.71	106.67	104.46	101.48	106.71	106.44	104.09	103.94	104.82	105.83	104.19	105.48	106.35
106.37	105.12	104.97	106.08	105.67	105.67	106.75	107.15	106.79	104.06	105.43	107.58	105.53	106.28	106.65	108.19	105.82	108.92	106.16	106.26	108	105.33	104.77	107.12	108.09	105.04	106.19	105.62	107.79	104.16	106.74	107.29	108.19	106.21	105.61	107.32	106.53	106.61	104.82	108.05	107.31	104.05	104.98	107.32	106.92	105.12	105.73	106.3	105.82	107.61
105.29	104.22	106.45	105.68	104.72	105.22	106.77	105.97	107.65	105.12	105.03	107.42	107.2	104.05	104.09	108.03	104.43	103.88	107.29	106.98	106.23	107.04	105.62	106.84	105.44	104.36	104.61	106.57	107.06	105.6	104.26	105.41	105.02	105.48	105.37	105.71	105	105.25	107.42	104.32	107.09	105.83	103.18	106.7	105.72	106.7	105.94	107.97	103.54	106.01
97.043	98.607	98.338	96.266	98.944	97.561	98.72	98.456	96.639	102.12	97.307	99.386	99.669	99.094	101.61	96.257	97.354	98.258	94.919	96.346	98.389	96.76	99.691	98.031	96.373	95.779	98.229	96.356	97.92	97.089	97.077	98.115	97.187	97.921	99.062	99.823	99.381	99.018	97.719	98.26	98.8	98.066	98.931	97.533	99.009	98.576	100.67	98.471	99.108	97.612
109.75	108.84	108.08	106.47	106.86	110.67	110.09	106.47	108.83	109.46	108.42	108.83	110.55	108.53	108.15	106.43	107.84	107.05	107.2	109.24	108.23	108.97	108.35	106.39	106.62	108.11	108.84	110.38	108.87	106.66	106.75	108.05	105.86	108.42	107.99	109.51	109.89	108.3	107.88	109.58	106.88	110.47	108.73	108.26	108.69	107.55	112.3	110.43	108.69	109.82
108.83	108.87	110.67	106.89	106.65	108.06	107.79	107.46	106.72	107.94	107.16	110.62	106.68	108.5	109.85	107.6	106.34	108.9	108.85	108.86	108.85	108.38	109.36	107.78	109.85	109.58	106.29	106.47	108.52	108.92	111.16	108.8	106.16	111.59	107.2	109.38	107.97	107.64	109.45	108.54	110.26	107.46	107.87	108.88	111.77	107.11	108.73	109.57	109.74	110.4
108.64	107.55	109.61	109.12	109.76	109.01	107.82	106.64	110.62	106.99	108.15	108.18	110.75	107.71	110.32	109.62	109.58	110.51	108.5	109.28	107.52	107.56	106.02	109.46	107.38	108.38	109.21	109.03	110.95	108.31	108.49	107.52	109.18	106.43	106.61	107.14	108.05	107.04	108.44	109.01	108.97	108.61	108.04	108.22	107.09	106.58	108.55	109.24	108.32	108.46
110.29	107.39	108	108.25	108.69	110.11	108.06	107.67	107.92	108.35	107.26	107.13	105.63	105.71	107.89	109.92	108.06	105.74	109.24	107.24	108.9	108.56	108.34	107.41	107.43	107.19	106.98	106.94	107.57	107.54	108.13	107.82	108.77	109.06	108.67	109.23	107.98	106.36	106.96	110.91	107.72	107.87	107.64	106.71	106.85	107.44	108.75	108.13	107.32	108.64
107.95	105.97	107.42	107.53	106.76	105.57	107.74	105.57	104.25	106.29	104.43	104.26	104.84	107.9	105.82	105.99	105.84	105.82	104.62	103	105.07	105.41	102.44	106.63	107.65	105.61	105.83	104.97	105.55	104.42	102.97	105.84	105.54	106.5	105.86	106.54	105.25	105.81	105.4	103.27	107.15	105.95	105.18	105.26	103.82	106.47	103.1	105.99	105.95	104.37
110.55	108.32	109.98	107.93	109.13	109.45	109.6	107.5	108.84	110.49	109.28	106.42	109.11	107.48	108.31	107.85	106.75	110.32	109.43	107.83	107.99	109.73	108.52	107.97	107.82	107.39	108.84	108.61	109.55	107.53	109.76	110.38	108.83	107.91	108.28	109.18	109.65	110.36	107.94	107.79	107.84	110.17	108.25	108.26	109.98	109.73	109.03	107.82	108.44	108.82
105.67	106.49	104.73	105.09	105.51	104.69	104.71	106.04	105.8	105.39	105.9	105.61	106.71	105.69	105.95	104.33	108.2	108.5	104.93	106.25	105.93	104.52	106.15	107.58	104.07	104.59	107.07	104.22	105.13	106.9	105.91	105.07	104.6	106.37	107.21	103.25	104.15	103.95	104.26	104.87	105.52	104.97	105.64	104.8	105.56	105.32	105.08	103.85	106.18	106.34
98.144	95.595	98.214	100.98	98.752	97.387	98.242	97.71	100.14	99.518	101.01	96.319	101.48	98.451	98.972	100.94	97.803	100.02	97.575	99.67	100.23	98.179	100.27	99.921	99.988	98.111	99.83	97.731	101.02	100.09	98.656	98.275	99.091	97.336	97.045	99.196	99.935	94.921	100.08	98.526	96.707	98.427	100.84	98.997	97.749	98.03	97.921	97.323	98.526	100.44
104.65	105.49	104.92	106.51	106.65	105.26	104.97	105.79	104.22	105.94	105.46	103.55	105.26	105.02	104.7	105.31	106.73	106.13	108.98	104.02	105.86	106.55	104.61	106.98	107.66	105.54	104.48	103.57	105.05	106.67	103.37	108.38	104.78	103.08	106.63	102.8	106.02	105.15	105.71	106.58	104.89	107.39	105.83	105.41	106.16	104.87	107.45	105.03	106.7	106.29
104.83	105.9	106.01	105.93	106.53	108.07	108.19	106.27	105.59	105.58	104.88	105.46	107.45	105.91	107.16	106.4	106.48	106.48	106.24	107.4	104.64	108.28	104.28	105.93	106.86	107.82	105.77	106.82	105.54	108.08	104.92	103.97	106.16	107.06	106.82	108.1	107.93	108.81	107.12	104.18	107.9	106.45	107.62	105.73	106.23	105.96	107.64	106.33	107.1	105.69
106.51	105.16	104.79	105.57	103.69	104.11	106.94	105.71	105.94	105.69	105.28	104.92	104.58	107.63	104.6	104.57	106.51	105.13	106.5	105.79	107.34	106.12	105.74	103.09	106.81	105.8	107.48	103.73	102.67	105.52	105.08	107.64	105.23	102.97	104.05	106.69	104.26	105.79	103.82	106.27	106.16	104.63	105.53	104.11	105.65	107.23	105.16	107.01	104.82	104.56
111.25	106.75	110.6	109.05	108.29	109.52	109.78	108.41	109	106.76	106.67	107.06	108.81	108.68	107.9	111.3	109.42	108.47	108.19	109.68	107.35	108.41	109.25	108.82	108.09	110.68	106.98	106.71	107.8	107.93	106.95	109.13	108.27	109.48	109.7	108	109.49	107.34	107.22	109.49	108.28	107.99	108.01	110.13	109.66	107.7	107.31	108.65	109.23	107.02
105.51	106.1	107.34	106.4	103.62	105.71	106.56	107.37	104.16	106.62	104.77	106.19	106.14	105.49	107.84	106.88	105.83	106.53	105.23	105.07	105.83	102.15	104.67	105.65	105.34	105.42	104.72	105.9	105.63	104.21	103.58	106.34	107.25	104.89	106.95	104.66	106.13	104.35	105.77	104.75	105.57	104.92	104.67	104.48	106.03	105.29	104.2	104.15	103.98	104.45
111	110.65	110.68	108.74	112.11	111.02	106.41	111.02	111.37	109.66	109.59	108.55	109.01	108.74	109.95	110.97	110.83	109.89	111.83	111.63	112.2	110.91	111.4	110.16	110.21	109.55	109.97	109.5	110.86	109.24	112.17	109.01	110.42	109.81	108.36	108.59	109.87	110.01	109.96	110.7	110.85	110.46	111.34	110.18	109.19	110.37	110.1	108.35	111.77	109.13
103.17	106.25	104.19	104.81	105.5	108.78	105.48	106.1	107.28	106.01	104.19	105.84	104.02	106.02	104.64	104.68	105.83	106.35	105.34	107.59	105.19	108.45	104.07	106.2	105.14	105.28	106.69	105.43	103.28	104.89	108.43	106.83	106.46	104.46	105.86	104.87	103.58	102.38	109.63	104.94	104.83	105.61	107.95	103.21	105.43	103.4	105.11	106	105.46	106.63
100.69	98.824	101.5	102.04	100.26	97.105	100.81	100.81	101.24	102.42	101.7	100.84	99.708	101.72	99.736	98.043	100.19	98.927	100.16	98.899	100.09	98.522	101.6	99.885	100.03	98.874	102.71	100.66	99.768	98.827	99.795	98.362	101.55	97.997	100.9	99.492	101.03	99.922	101.66	100.79	100.08	98.442	100.21	98.239	98.591	99.535	99.898	99.949	99.048	101.69
105.99	105.94	106.19	105.94	105.66	108.76	105.57	106.71	105.96	104.84	106.1	106.14	106.61	105.21	103.88	105.64	105.76	108.02	108.17	105.05	105.42	107.49	105.17	106.76	104.39	104.9	104.47	106.06	107.37	104.53	105.61	105.43	103.71	105.11	107.1	104.71	105.68	106.03	107.35	105.9	104.83	104.43	106.5	105.55	106.81	106.84	106.9	104.71	105.29	104.63
104.98	105.28	106.33	107.34	105.86	105.04	106.28	103.84	105.66	105.96	105.04	108.72	107.2	106.43	103.83	106.9	103.66	104.94	104.3	105.3	107.62	105.43	104.08	105.5	106.39	105.92	106.01	107.49	105.01	105.79	105.15	107.36	105.25	105.16	104.88	104.56	106.83	104.11	107.07	104	105.22	106.41	106.86	106.06	105.52	106.17	105.65	105.86	104.14	104.25
100.07	97.82	98.912	99.899	98.862	100.1	98.503	96.062	98.883	100.85	98.817	97.741	99.165	99.041	99.992	98.308	98.662	99.769	99.763	99.766	98.122	99.101	99.807	99.642	98.017	98.973	99.287	98.147	101.39	98.439	97.37	101.47	101.66	98.036	98.694	99.579	97.754	99.474	98.777	98.433	99.356	100.17	101.11	99.609	97.343	97.887	98.785	99.536	98.83	97.26
99.671	96.675	98.868	95.28	97.059	97.175	97.95	98.057	99.266	97.667	97.802	97.684	97.707	95.696	97.239	99.48	98.948	99.29	99.292	96.079	100.6	98.845	96.736	96.182	98.418	98.35	97.004	97.635	97.948	96.788	97.254	98.295	98.829	96.421	97.303	98.905	99.271	98.144	96.005	98.198	99.006	97.173	98.13	96.958	97.592	96.138	98.084	97.732	99.128	96.174
108.11	108.76	108.66	107.95	110.22	109.02	110.42	110.16	107.49	108.21	107.02	108.33	108.34	107.91	109.52	108.56	106.74	109.86	108.32	109.83	109.26	107.12	109.06	108.46	107.74	108.25	109.19	109.12	107.7	108.86	108.71	109.18	108.06	107.21	109.47	110.62	108.79	107.91	107.86	109.94	108.04	108.13	110.24	108.63	109.22	110.73	108.5	110.31	107.53	111.44
107.59	107.44	107.23	108.45	108.61	108.31	109.17	107.6	107.49	107.39	108.46	107.55	108.27	106.44	107.22	109.71	107.61	107.09	108.44	107.68	106.22	111.06	107.47	109.13	107.35	105.97	108.33	107.98	109.12	107.44	108.69	109.82	108.74	107.13	106.24	108.77	108.46	106.86	107.09	107.35	106.93	106.67	106.45	108.05	106.61	106.92	105.86	108.79	106.41	107.05
108.21	105.51	103.56	108.42	107.27	107.42	105.42	107.57	106.84	107.21	106.73	106.45	105.63	106.36	106.24	108.08	104.36	105.02	105.85	105.88	106.01	106.79	106.28	106.22	106.36	105.76	107.65	107.23	107.82	105.89	107.53	107.73	105.76	105.2	105.81	106.44	106.3	108.55	106.81	104.23	106.5	106.76	104.58	105.4	106.62	105.79	106.5	109.09	106.13	106.55
99.449	101.19	100.74	99.471	100.64	99.609	101.51	100.96	100.28	101.44	101.67	100.7	101.25	102.52	101.9	100.29	96.301	100.66	102.71	100.54	103.69	101.59	100.46	101.08	100.61	102.36	101.98	98.57	101.17	99.063	100.45	100.51	100.97	98.886	99.67	102.26	99.896	100.89	100.89	102.25	103.14	100.8	99.277	100.45	97.408	100.87	102.67	101.46	103.4	100.65
101.33	99.685	99.448	98.329	99.137	99.167	99.687	102.16	100.24	100.27	100.9	99.886	98.318	100.62	97.386	98.054	98.306	101.15	101.29	99.92	100.59	99.684	101	100.56	99.619	99.835	99.597	98.96	101.05	100.82	100.81	99.629	97.794	100.96	98.615	100.96	101.07	99.117	100.61	101.8	100.32	102.04	98.219	100.04	99.572	98.611	100.41	99.327	99.188	103.7
107.69	109.42	107.27	111.66	108.55	107.72	105.64	108.37	106.32	109.12	107.13	109.52	107.71	111.3	108.26	109.73	107.83	107.98	107.93	107.93	109.59	108.16	110.36	109.96	106.78	108.62	107.91	107.68	108.42	107.32	106.36	108.65	107.12	108.06	109.05	107.59	109.13	109.52	108.99	106.15	110.74	107.41	107.5	107.49	109.19	107.69	107.95	107.68	107.81	105.64
99.079	100.81	97.601	94.434	97.276	96.159	99.806	97.905	96.652	98.699	100.48	97.802	97.433	97.078	97.249	97.663	97.336	99.531	99.663	99.694	99.104	97.854	98.474	97.022	98.944	98.564	98.183	98.857	97.054	98.119	97.751	96.719	99.37	98.603	96.435	98.101	98.243	98.354	98.769	98.367	96.435	97.513	98.092	97.886	98.185	97.249	97.44	100.36	97.423	99.481
107.7	110.53	110.23	107.81	110.16	107.61	110.4	107.42	110.04	106.61	108.16	109.06	108.22	109.87	109.88	108.13	107.86	107.48	108.27	108.75	108.93	109.13	110.32	111.3	109.26	109.2	109.36	109.19	107.97	108.57	109.05	109.77	109.24	108.96	109.12	108.73	107.99	107.87	107.65	108.58	109.79	106.14	107.48	110.18	109.29	107.63	108.38	109.22	109.02	108.61
106.64	108.93	108.86	106.5	108.94	108.03	108.34	104.85	106.47	107.46	105.61	106.06	106.88	108.5	106.49	108.79	107.58	107.41	109.03	105.77	107.63	109.11	109.96	108.64	105.27	108.92	106.25	106.71	106.63	109.64	106.16	109.01	107.42	107.22	108.24	109.88	106.55	105.61	105.83	107.49	108.86	108.68	106.83	109.83	106.24	109.24	107.08	106.29	107.15	108.71
107.12	106.74	105.53	107.21	105.74	105.9	106.29	107.8	107.47	109.77	105.35	105.96	107.12	104.9	107.62	103.74	105.39	107.5	104.78	108.15	106.57	106.61	106.34	105.66	107.43	107.99	107.16	108.29	104.64	105.96	106.52	105.9	106.86	105.41	107.42	106.62	105.52	106.56	106.5	107.06	106.51	106.29	107.86	104.74	106.63	106	108.29	106.68	107.5	105.37
105.05	104.83	106.42	105.98	103.4	106.13	108.06	103.02	108.24	104.63	106.42	104.91	105.53	105.91	105.42	105.85	106.17	105.75	105.4	106.92	105.74	104.32	106.66	106.5	107.01	108.73	107.98	105.23	106.05	105.01	104.67	103.53	107.17	106.48	105.82	105.42	106.23	103.81	106.31	103.51	105.56	105.18	106.71	105.89	108.77	106.59	105.2	107.66	106.3	107.29
99.711	98.373	102.17	99.19	98.239	95.992	96.983	100.12	98.623	98.034	98.01	97.513	99.617	96.726	99.382	97.576	97.948	97.299	96.554	97.207	97.467	97.383	96.288	98.19	96.167	97.129	98.489	96.499	96.102	98.95	99.011	95.99	98.289	96.959	97.992	96.436	96.342	96.44	96.688	99.013	99.374	96.681	96.59	96.926	98.467	96.098	98.547	98.719	98.723	98.543
99.361	101.76	97.847	97.843	100.14	102.04	99.267	98.222	101.26	101.71	101.88	99.272	102.65	100.96	99.3	102.62	101.31	100.25	100.38	97.893	101.56	100.73	101.54	100.78	99.949	102.76	101.44	99.085	98.918	99.426	99.368	99.196	98.001	98.735	101.82	101.24	100.72	99.47	99.646	98.652	101.32	99.66	101.41	100.58	100.44	102.04	99.201	97.65	100.94	100.16
109.06	107.49	108.65	109.36	107.58	106.92	107.71	107.39	108.39	106.7	107.56	108.96	107.53	106.57	109.64	107.55	108.43	111.37	106.37	108.42	105.66	108.33	108.26	110.53	107.45	107.7	107.2	107.9	108.3	107.11	105.3	106.59	109.42	103.29	105.39	108.29	109.17	110.5	108.81	106.59	109.39	109.45	109.28	109.91	107.37	110.35	108.51	110.03	107.76	108.38
105.4	104.23	104.22	106.58	107.26	107.41	104.36	107.26	105.26	104.41	107.03	106.08	104.99	104.82	106.06	105.9	104.46	104.18	104.63	104.64	106.36	104.96	102.35	105.9	107.58	105.61	103.83	106.72	105.68	105.73	106.57	106.79	107.33	107.35	106.69	106.88	106.18	106	104.46	105.61	104.86	106.24	107.79	106.6	106.84	105.08	107.24	107.22	105.77	104.97
106.18	106.77	106.37	104.31	108.26	106.29	106.09	107.96	107.93	105.53	106.87	105.34	105.72	105.37	107.3	106.1	106.73	105.32	104.58	106.94	104.94	107.57	107.05	109.7	105.38	104.54	107.13	105.74	106.79	105.49	106.95	107.96	105.1	105.68	106.31	105.88	106.44	107.16	107.9	105.16	106.21	105.88	106.58	104.89	108.14	105.23	105.47	106.4	106.98	104.1
97.063	99.057	99.299	96.959	96.909	97.778	98.159	96.915	99.724	95.381	97.414	96.693	98.833	96.614	97.588	98.299	98.519	99.708	99.537	98.121	98.625	97.897	98.238	96.898	98.155	97.064	98.727	98.566	96.757	97.324	98.213	99.555	98.514	100.47	96.034	96.686	96.557	95.649	99.002	97.823	97.255	98.131	96.474	97.918	99.124	98.244	98.381	98.209	95.789	96.128
100.82	96.941	95.981	97.456	97.12	102.41	98.326	98.308	99.289	100.3	97.863	96.633	96.541	98.861	100.19	99.182	97.763	99.604	99.804	98.555	98.122	98.614	98.877	96.007	99.704	99.03	95.231	100.9	98.09	99.761	97.997	98.534	97.901	97.77	100.73	99.902	98.496	98.633	100.71	97.722	99.442	99.492	96.235	96.866	99.741	98.822	96.281	95.917	100.67	98.463
99.498	98.487	97.614	98.905	97.412	96.475	96.799	98.293	99.009	98.001	98.182	99.473	98.523	99.373	98.331	98	95.408	98.267	97.205	97.267	98.071	96.963	98.551	98.31	98.288	98.467	99.189	98.363	97.174	99.947	98.018	97.928	99.843	97.978	95.255	98.698	98.757	97.504	96.87	97.677	100.21	95.564	97.61	96.106	100.01	98.648	98.378	97.125	98.66	99.602
104.63	106.81	106.72	106.56	103.6	107.57	103.62	105.77	105.13	108.59	105.85	105.97	105.89	106.26	107.77	105.68	105.45	105.49	106.55	107.2	106.21	105.32	104.82	104.24	104.78	104.87	106.09	105.94	105.39	105.57	104.74	105.93	104.34	104.87	106.52	107.12	101.78	104.47	105.45	106.04	105.49	103.84	103.81	104.03	107.87	107.63	104.26	106.39	105.79	103.81
100.81	100.44	100.62	100.88	100.89	100.47	98.121	101.1	100.21	101.17	100.05	99.774	100.94	99.331	99.587	100.73	100.52	99.12	102.28	99.704	101.19	100.68	100.82	100.71	101.19	101.15	99.66	102.64	102.96	100.53	101.02	101.91	100.7	102.45	101.72	101.04	99.435	98.883	102.08	99.638	98.836	99.857	99.649	101.04	102.19	99.571	99.608	102.01	100.69	101.33
99.796	99.966	98.66	98.877	101.03	97.569	99.194	99.706	99.36	100.29	97.689	101.09	97.111	99.595	97.727	99.659	98.903	97.845	98.237	99.071	95.671	98.143	99.354	98.918	99.885	97.888	98.748	98.422	97.078	99.699	100.23	98.147	101.61	99.394	98.419	98.296	97.556	99.621	99.122	99.001	96.608	98.262	99.081	97.779	98.787	98.11	99.604	97.989	100.69	96.344
95.673	99.473	99.469	99.456	97.94	98.107	97.323	96.975	96.073	96.288	97.815	99.031	97.532	97.105	97.666	101.14	98.561	97.874	97.595	99.724	98.831	99.744	97.145	97.939	97.945	96.74	93.746	96.015	100.08	97.671	98.149	97.502	98.431	97.968	95.997	98.326	97.811	99.742	97.214	98.773	99.247	95.932	97.749	96.323	97.485	101.51	97.267	97.725	98.426	98.064
107.42	102.76	108.05	106.05	104.53	106.4	104.91	104.82	108.41	102.99	107.38	103.56	105.09	105.49	105.77	107.18	107.37	104.22	106.67	107.66	106.24	105.73	106.08	106.41	107.35	107.82	105.55	107.15	106.89	105.26	106.76	105.99	104.53	105.52	103.46	104.75	103.77	105.2	105.34	104.87	106.37	105.58	105.75	106.07	108.18	106.29	104.7	105.23	103.87	106.65
109.2	109.65	107.47	109.3	106.12	107.29	110.65	109.1	108.87	106.18	106.96	106.86	110.23	107.65	107.34	107.13	104.9	107.69	107.1	107	105.93	108.82	108.4	109.48	105.35	107.15	108.43	108.62	109.89	109.63	108.01	107.53	108.64	106.76	108.5	107.7	110.19	108.82	106.13	108.27	107.57	107.98	107.99	108.5	106.98	108.96	108.48	108.25	109.13	107.97
109.06	109.53	110.05	111.03	108.07	106.71	108.49	107.74	108.85	108.61	108.25	107.27	108.47	107.04	107.17	110.2	109.42	108.15	108.73	111.53	109.34	108.19	108.64	108.44	108.09	108.69	107.88	109.31	108.36	109.3	108.65	108.16	108.77	106.54	107.7	109.83	107.11	108.22	106.63	109.42	107.88	108.02	109.33	109.65	109.1	110.46	109.54	106.15	108.47	107.54
109.16	106.35	106.62	107.11	107.26	105.3	104.75	106.78	103.16	105.7	107.76	105.67	106.88	107.87	105.34	105.56	105.18	106.16	105.44	107.07	105.91	106.11	106.9	104.95	105.46	108.41	106.57	107.74	106.1	108.02	105.95	107.56	106.65	105.5	105.53	106.77	106.67	108.16	107.11	105.42	107.68	106.26	103.6	107.75	105.54	105.44	105.02	106.3	105.38	104.75
109.45	107.22	106.02	107.98	107.71	108.46	108.61	105.64	108.14	106.98	108.49	109.65	105.7	106.99	108.51	107.59	108.56	106.87	109.5	107.6	107.96	107.01	109.77	108.26	106.99	108.64	106.94	106.95	108.43	108.21	109.97	107.5	110.05	107.97	108.4	106.41	109.4	108.55	108.13	108.38	108.43	107.94	107.23	106.6	107.2	108.53	107.99	110.12	108.15	108.67
108.22	109.12	110.79	108.85	107.09	108.99	111.22	108.04	107.87	109.77	106.8	106.65	107.18	108.59	109.88	108.4	107.48	110.35	108.85	107.54	110.66	107.67	107.34	105.22	109.74	108.41	108.34	108.48	107.8	109.44	107.8	109.56	108.22	107.04	109.1	107.36	109.83	107.74	108.11	104.55	109.54	106.88	110.93	108.16	109.05	109.12	106.54	111.59	107.58	110.03
104.89	104.87	106.22	103.95	106.78	105.72	106	105.82	105.91	106.27	107.23	106.27	105.1	106.18	106.37	106.59	106.49	105.89	105.04	108.06	107.49	106.68	106.69	105.55	106.53	106.32	104.62	105.48	106.66	106.45	105.83	105.84	104.67	103.98	106.9	104.77	105.92	105.44	107.25	107.37	105.2	102.86	107.04	105.7	103.94	105.7	106.37	106.69	105.8	105.7
108.66	109.21	109.19	107.32	107.12	107.1	108	106.04	111.14	109.67	107.15	109.39	107.63	106.01	107.71	106.98	107.48	108.75	107.98	106.25	107.91	109.28	106.03	109.1	108.24	109.48	106.57	106.25	104.52	108.56	107.01	108.03	107.99	107.79	109.25	107.69	109.42	107.85	106.05	107.35	105.1	106.6	105.58	108.94	106.26	109.19	107.4	110.89	109.36	108.72
109.32	106.08	109.38	107.1	108.72	108.58	109.64	109.45	107.05	109.77	106.35	108.02	108.77	107.59	107.15	107.85	107.96	108.29	111.02	109.2	108.19	109	108.91	108.57	107.7	111.32	109.13	108.52	106.23	109.26	106.56	107.62	109.25	107.3	109.26	109.14	108.78	107.83	109.43	110.97	108.41	108.7	107.22	109.52	107.95	109.56	108.83	109.69	108.76	109.28
110.64	110.4	109.79	113.27	108.92	106.23	109.93	110.39	109.72	110.77	109.34	111.13	110.58	110.97	111.41	109.8	111.13	108.67	107.57	112.26	111.53	107.63	109.03	110.95	109.09	110.67	110.41	111.23	111.09	108.7	108.93	109.91	110.24	111.29	109.27	110.31	108.7	109.76	111.89	110.07	110.11	108.24	110.93	109.74	109.37	108.96	110.01	108.99	111.7	108.54
110.62	108.48	110.63	111.57	112.42	109.32	108.39	109.76	110.72	107.22	107.83	111	109.92	110.79	110.79	112.62	109.34	109.94	109.65	110.32	109.86	109.88	110.67	110.25	108.99	110.16	110.94	110.42	112.4	108.26	110.72	110.87	113.32	107.6	109.26	109.25	111.69	113.02	109.47	109.95	110.43	110.42	110.38	110.2	107.75	111.9	109.79	109.01	108.81	113.18
107.75	106.74	106.71	108.11	108.52	106.55	105.77	105.94	107.82	105.88	107.92	105.18	105.87	108.26	106.25	105.33	104.4	105.66	106.17	107.16	105.31	106.12	106.02	108.98	106.06	107.21	107.02	108.06	105.31	105.61	107.99	106.9	106.24	106.37	106.6	106.43	105.87	105.71	107.04	105.74	107.47	107.81	104.69	107.26	103.99	106.09	107.7	107.92	106.82	105.95
98.025	99.583	99.341	96.685	97.928	99.241	96.855	99.5	99.16	98.957	98.588	96.499	98.425	97.74	98.09	97.558	99.559	99.771	99.191	96.463	100.81	96.064	98.114	96.071	98.895	98.802	98.027	97.566	96.751	98.046	96.982	100.57	98.037	96.738	97.602	98.074	97.549	97.345	98.561	97.504	98.335	99.1	99.306	97.901	98.539	97.453	93.982	99.274	99.306	99.447
109.46	108.18	110.26	110.77	107.76	107.92	108.98	108.75	107.29	110.23	112.1	108.3	109.97	109.22	110.06	106.17	108.39	106.94	108.1	109.09	108.5	108.62	107.64	108.07	108.09	107.93	109.95	105.58	109.09	108.23	108.54	108.68	106.75	109.98	108.95	107.38	106.91	108.62	107.46	109.54	108.89	108.04	109.96	106.78	107.63	109.93	107.72	108.35	107.37	109.32
99.883	98.891	100.56	99.254	103.66	101.16	101.34	100.22	100.81	103.58	98.728	100.71	99.434	97.642	101.33	97.4	103.44	100.73	101.1	98.63	98.758	100.59	99.52	99.057	103.24	101	101.51	103.81	100.65	102.51	100.95	99.584	101.4	101.19	101.5	102.68	103.91	100.19	102.74	99.451	99.881	102.02	101.58	100.69	100.3	101.01	100.89	100.6	101.84	101.72
100.11	99.543	98.547	101.75	99.64	100.71	102.28	98.172	100.1	100.54	100.87	103.03	98.798	99.563	101.47	100.32	102.66	99.393	100.77	101.12	102.11	100.65	100.53	100.64	100.79	101.09	100.95	100.06	101.73	101.78	100.76	101.38	99.183	99.458	99.125	100.02	100.96	99.772	99.912	100.24	100.52	100.1	98.16	99.379	101.89	100.52	98.493	100.64	101.8	99.656
107.01	104.75	106.32	105.3	105.11	106.98	105.3	106.62	104.86	104.36	107.04	104.6	104.84	104.66	107.35	107.45	104.31	104.67	105.16	104.95	105.67	106.04	104.48	107.04	104.42	106.15	107.38	104.34	105.75	107.24	105.26	105.81	107.05	106.97	106.53	106.8	105.63	105.17	106.5	104.73	105.16	105.26	105.19	105.45	105.23	103.83	107.55	106.22	104.26	107.53
106.69	105.72	105.71	107.02	105.79	105.57	107.58	105.68	106.09	105.29	106.87	107.39	106.73	106.61	106.33	106.34	104.23	106.23	105.19	107.26	108.77	104.23	104.25	105.7	107.44	106.21	105.77	107.64	104.83	105.32	106.61	106.55	106	106.34	105.3	105.88	104.83	106.9	104.11	105.58	107.9	107.32	108.23	107.26	105.7	104.91	106.1	106.06	105.29	108.28
108.62	110.69	110.34	108.55	111.17	108.41	108.68	109.07	107.46	109.67	108.24	111.78	107.96	107.17	108.5	108.76	107.85	110.19	107.5	109.14	110.63	106.93	108.25	107.52	107.93	109.71	109.76	109.4	108.32	108.64	108.45	108.46	107.48	108.27	109.32	106.09	108.96	110.58	109	109.64	107.49	108.76	108.76	108.23	107.83	107.31	109.01	107.91	110.36	109.05
100.22	100.98	102.43	100.17	102.46	99.265	100.61	100.71	101.87	100.66	99.829	100.26	101.31	99.538	101.06	100.54	100.97	103.45	99.595	101.06	102.11	98.976	100.14	100.3	99.867	100.4	101.32	100.99	100.94	101.19	102.6	100.6	99.403	101.67	100.04	103	100.48	102.41	100.97	100.93	100.13	102.11	100.54	101.71	99.616	101.57	99.889	100.82	98.848	101.7
105.93	105.44	106.05	105.34	103.94	108	105.62	105.44	106.35	105.56	105.12	105.2	106.47	106.59	105.96	106.39	106.01	104.88	107.72	105.42	106.95	105.59	105.46	105	106.74	106.67	105.64	106.2	107.27	105.45	106.98	105.75	106.6	104.32	106.14	105.26	107.48	105.27	104.95	105.06	106.84	105.98	104.55	103.08	106.93	104.6	105.51	107.06	106.19	108.01
106.53	109.75	108.39	106.21	108.47	108.05	107.17	107.88	106.27	108.29	107.75	106.92	108.4	107.36	107.05	107.3	106.44	107.66	105.97	107.66	106.78	105.74	109.14	107.23	108.09	107.57	109.17	107.81	107.85	109.05	106.44	108.22	106.96	106.23	109.23	109.09	110.77	109.85	106.74	108.81	108.47	108.39	105.3	106.67	108.14	105.98	106.93	108.62	106.65	107.73
105.46	104.04	105.39	104.32	106.55	105.43	106.21	105.38	103.33	103.86	103.25	105.58	105.07	105.09	106.04	106.91	107.49	105.45	105.45	105.91	106.2	103.89	105.95	106.66	107.79	104.62	106.26	105.46	104.87	105.63	106.79	105.3	105.43	106.14	105.66	104.24	104.36	107.98	107.26	105.21	106.89	106.23	105.77	104.53	107.32	105.75	106.52	105.77	106.54	104.76
106.52	106.36	105.83	105.01	106.27	106.22	105.75	106.67	107.91	104.62	108.61	108.83	108.05	106.6	106.42	105.4	106.14	107.91	105.39	105.47	106.23	104.12	107.29	107.97	107.89	109.06	106.89	106.97	108.94	105.93	105.81	106.87	104.85	104.62	107.81	107.2	108.33	107.07	106.93	108.14	106.89	106.53	107.56	107.73	107.75	105.45	104.13	105.07	105.02	105
106.02	104.23	104.7	104.86	106.27	106.32	104.66	104.8	103.35	105.16	106.19	106.05	106.51	104.14	103.84	105.32	105.83	104.77	105.24	107.13	103.62	107.31	105.22	106.24	106.73	107.42	106.58	104.18	105.14	105.25	103.98	103.83	104.22	105.18	104.33	105.28	107.02	107.45	105.36	107.39	105.97	105.84	104.95	106.6	105.31	105	106.76	106	103.62	106.35
107.47	107.54	106.44	106.47	107.27	106.4	105.64	106.29	107.73	105.39	104.93	106	110.59	105.79	108.63	107.74	105.76	107.84	106.88	105.34	106	106.69	107.6	107.32	106.17	107.45	107.74	105.89	106.1	107.48	104.27	103.28	104.3	105.88	105.19	107.21	108.21	104.53	107.51	106.07	106.81	104.97	107.77	105.28	104.66	104.36	107.96	106.16	107.07	106.97
105.72	106.7	106.86	106.83	107.98	109.35	108.71	107.94	111.17	107.64	107.48	107.13	108.48	109.21	108.94	109.72	110.46	108.35	108.64	107.81	106.91	110.77	109.25	109.25	107.49	108.85	109.23	109.19	107.68	109.81	109.7	106.76	108.24	108.49	108.32	107.27	109.29	107.42	107.07	109.01	109.86	107.35	108.28	108.94	109.24	110.08	107.41	108.34	107.53	107.21
107.61	106.28	109.5	108.17	109.61	106.46	108.65	105.58	107.33	110.57	106.87	109.79	106.4	108.17	109.49	107.51	106.03	108.43	109.45	108.88	108.49	108.75	107.55	107.85	108.78	106.97	107.47	109.34	109.13	108.8	108.94	106.14	109.26	107.08	108.82	105.76	104.73	109.89	110.48	111.07	108.44	109.3	106.25	108.55	105.24	108.72	108.2	107.21	108.26	108.59
108.53	109.28	107.42	109.27	108.46	107.63	109.48	108.71	107.16	106.24	107.36	106.93	108.15	109.11	106.84	110.21	106.4	108.27	108.47	108.65	108.65	108.32	107.52	108.2	107.39	106.98	108.21	106.68	106.67	110.06	109.11	108.49	108.25	107.76	108.82	108.32	107.55	107.83	109.39	111.4	111.81	108.13	107.95	109.62	109.61	106.76	109.79	106.33	108.78	105.91
108.29	106.64	104.65	105.19	105.52	102.62	106.16	106.51	105.48	104.85	106.2	103.49	108.55	105.42	105.84	104.57	106.47	104.9	105.37	106.85	105.05	106.53	106.87	105.35	103.98	106.58	106.23	103.31	104.9	104.24	104.88	107.28	105.58	102.86	105.94	106.49	107.19	106.38	106	105.38	109.03	105.48	106.62	108.57	105.27	106	106.68	105.58	105.41	106.56
107.31	106.51	104.05	106.67	106.43	108.79	107.14	107.59	107.24	105.81	105.8	107.99	105.73	108.82	105.82	107.06	105.46	107.01	105.24	108.51	105.98	108.8	107.93	107	104.76	106.37	105.48	108.2	106.78	106.8	107.17	107.56	106.9	106.82	105.59	105.83	105.98	105.79	106.28	108.44	108.59	109.18	106.29	106.2	105.27	106.48	107.06	106.6	106.03	106.21
108.26	108.64	108.43	106.19	107.81	105.88	106.69	107.55	109.38	110.05	109.29	107.86	107.54	108.23	108.7	108.17	108.91	109.99	108.82	106.98	109.26	109.56	109.67	109.18	107.86	108.54	107.17	108.84	109.01	108.28	106.64	110.22	110.96	109.59	109.53	107.82	109.4	108.9	105.44	109.72	108.03	107.39	109.38	107.59	109.72	108.14	108.73	107.79	105.43	106.61
105.97	105.16	104.34	106.46	108.09	105.12	104.93	107.37	105.86	107.17	104.91	105.63	105.11	106.88	104.8	104.71	107.44	106.81	103.96	104.3	106.67	106.69	103.62	105.48	108.01	105.02	104.82	105.82	106.32	104.05	105.06	106.59	105.46	103.67	105.02	106.63	107.97	106.05	105.76	103.87	105.52	106.02	105.01	105.21	105.42	105.9	105.17	105.57	103.93	107.18
109.81	108.85	109.33	106.05	108.67	106.72	107.9	107.97	109.26	107.86	106.53	107.98	108.94	109.1	109.13	109.48	107.18	106.53	109.51	108.47	107.34	108.1	109.65	108.8	109.71	107.85	106.96	109.8	109.87	108.5	107.58	108.68	107.94	108.19	107.26	107.6	108.51	108.13	108.74	108.19	108.79	105.54	108.6	108.55	106.68	108.24	108.06	108.31	108.99	107.08
98.851	97.512	99.933	100.76	97.634	97.463	97.893	99.941	96.891	97.536	97.473	97.898	97.114	98.2	97.426	97.294	97.081	97.546	98.835	98.406	97.609	98.449	97.18	98.195	96.226	97.544	97.757	97.736	97.553	97.216	98.211	97.058	96.537	96.549	99.028	98.69	97.254	97.805	100.04	98.847	96.048	96.04	97.373	96.612	98.34	98.052	98.897	98.501	97.562	97.635
108.31	109.64	107.73	108.44	108.2	107.96	110.42	109.41	107.7	107.94	109.83	111.29	109.07	109.08	109.35	108.26	106.62	108.17	106.03	112.33	108.83	108.05	107.31	107.26	110.42	109.35	106.95	109.62	107.38	107.6	107.78	107.92	108.15	109.08	108.65	107.23	107.64	108.88	108.26	107.19	108.72	106.41	110.35	108.49	109.03	108.75	109.54	108.77	110.5	108.22
107.73	106.63	107.82	108.26	106.46	105.97	105.09	106.87	107.64	107.93	106.83	108.84	107.57	106.01	106.14	107.54	109.27	106.53	108.05	104.97	107.04	108.25	105.63	107.69	106.6	107.47	104.44	105.5	106.14	106.83	107.43	106.24	105.86	106.12	109.49	106.44	107.02	107.5	106.28	106.11	107.79	107.51	106.06	106.87	106.03	108.31	106.33	107.24	108.9	108.23
109.09	110.2	109.18	107.99	106.33	107.5	110.2	108.85	109.12	107.8	106.83	106.11	107.83	107.74	108.31	107.99	107.96	107.67	107.9	107.44	109.12	109.79	108.37	108.54	108.27	109.16	108.01	107.91	109.02	106.9	106.5	106.81	107.3	108.72	110.28	106.98	104.39	105.31	111.24	105.81	106.14	106.59	107.82	108.51	109.79	107.94	106.71	107.85	105.11	105.83
106.77	108.09	109.1	105.86	107.54	107.61	107.78	107.55	107.69	106.81	108.99	107.97	109.27	109.92	108.35	106.61	106.73	105.76	106.69	106.76	108.07	107.66	106.18	106.1	108.11	107.12	108.69	108.25	105.44	107.99	108.85	108.61	107.65	106.54	110.77	107.22	105.76	106.13	105.94	108.45	107.74	107.99	108.34	108.06	106.97	106.81	107.5	108.85	107.95	108.49
108.07	108.45	105.83	105.91	106.31	104.99	106.36	107.17	105.55	107.63	104.23	105.17	105.41	106.51	105.39	106.57	104	104.92	106.65	108.04	106.65	105.55	107.64	107.24	104.17	106.86	108.03	107.13	107.1	105.75	104.99	108.26	105.41	106.74	106.13	104.92	107.44	105.42	106.48	105.35	104.62	107.25	109.08	107.5	108.24	106.88	106.62	106.77	106.69	106.84
105.35	105.62	107.08	104.66	105.18	106.1	107.33	105.34	106.22	106.48	104.7	104.98	107.79	105.84	105.08	105.42	104.79	105.74	104.89	106.29	104.8	105.85	105.63	107.72	107.25	105.41	106.76	107.28	104.14	106.26	106.55	107.02	105.39	107.06	106.17	104.03	105.75	107.04	106.84	108.54	106.13	104.26	106.75	107.64	106.95	105.02	106.76	105.7	105.22	106.56
102.75	100.9	99.661	102.54	99.224	101.16	101.84	100.07	99.239	99.483	99.772	99.468	98.525	99.979	100.57	100.88	98.388	100.76	101.23	100.03	101.9	100.6	100.34	101.1	99.794	99.876	101.92	100.81	100.32	102.78	101.62	99.922	101.79	99.442	101.91	99.565	102.56	99.891	100.42	100.74	98.379	101.86	100.33	100.19	101.72	102.65	101.12	102.85	101.18	100.95
101.12	102.23	101.59	103.46	102.16	104.54	105.11	103.12	100.55	103.38	103.35	105.26	102.93	105.37	102.76	103.51	101.99	102.35	103.85	103.9	101.84	102.91	102.87	101.5	102.94	101.84	101.03	105.14	102.87	103.62	101.58	103.42	103.77	104.82	101.38	103.16	102.47	100.38	102.33	101.11	101.61	104.21	102.29	103.02	103.12	100.42	102.18	101.05	103.08	103.11
105.8	107.4	105.03	104.8	103.72	105.15	106.75	106.14	103.61	105.25	104.6	106.53	106.56	105.69	108.35	107.4	104.5	104.23	104.5	105.43	101.99	105.87	103.47	104.26	104.98	103.55	104.81	104.77	104.24	105.68	103.71	105.96	105.9	105.25	104.99	104.19	105.04	105.26	104.41	104.94	104.49	106.98	106.25	108.13	106.15	104.92	108.77	104.12	106.7	106.57
103.61	105.48	105.8	106.36	106.02	104.36	107.17	105.91	104.59	106.63	106.49	104.8	106.01	105.63	103.52	105.1	105.78	107.44	105.59	106.25	106.94	106.12	107.36	104.63	106.96	105.02	104.07	106.56	104.53	104.58	104.19	106.14	105.76	106.09	104.93	104.8	104.71	104.83	107.34	106.54	106.92	103.17	104.11	105.51	105.41	105.41	107.84	105.68	106.34	106.47
109.77	107.49	107.91	107.62	110.09	107.57	108.18	108.91	105.56	109.41	107.91	107.27	106.06	108.18	106.34	108.93	108.47	109.89	106.52	108.25	108.96	109.52	107.44	109.6	107.78	109.27	106.86	107.68	109.52	109.57	112.28	107.57	108.84	107.93	108.81	109.41	106.83	107.53	109.18	108.34	107.9	106.52	107.79	108.99	110.92	108.78	106.61	108.6	106.72	107.49
101.9	101.21	100.83	100.94	99.319	101.18	98.563	102.79	102.34	100.49	102.53	99.316	102.88	101.47	101.26	101.75	101	100.05	103.85	102.56	100.62	102.03	99.787	100.61	102.7	100.95	101.53	102.11	100.31	102.22	101.71	102.94	99.033	98.474	100.6	101.47	100.45	101.4	100.57	100.43	100.98	102.42	100.54	100.19	98.939	99.545	100.67	100.24	99.083	101.17
107.73	105.54	106.57	104.29	107.9	106.53	105.65	106.23	104.89	106.4	106.66	106.06	104.58	108.28	104.92	103.62	107.01	105.48	103.85	104.75	107.01	108.18	106.47	105.73	108.32	108.07	105.54	107.76	103.33	106.15	104.09	104.52	104.41	106.12	104.57	104.99	107.25	106.49	105.85	107.83	104.57	106.01	107.51	105.62	105.94	106.24	104.76	105.9	106.14	106.36
109.02	106.89	108.64	107.8	107.64	108.24	107.15	108.92	108.35	108.28	108.11	107.43	109.21	107.15	107.62	107.72	109.44	111.08	108.36	109.2	108.36	107.71	109.26	108.04	108.11	109.74	109.71	110.97	109.05	108.53	107.69	109.63	106.53	107.14	109.78	108.86	105.57	111.4	109.18	108.77	107.47	108.85	108.7	108.48	107.13	109.17	108.86	108.11	107.26	108.4
107.13	105.22	106.23	109.37	103.88	104.87	107.03	105.58	106.66	104.39	105.74	103.59	107.45	104	105.33	105.21	107.99	105.73	107.96	107.37	103.43	106.82	108.22	105.43	105.79	107.41	108.44	105.03	105.77	106.18	106.21	105.94	109.59	106.66	106.38	107.62	105.83	105.78	106.35	104.53	107.67	107.18	107.51	107.71	108.18	106.25	106.55	107.7	107.59	107.78
108.71	107.17	109.27	107.52	110.08	109.2	107.62	107.49	108.49	109.15	107.37	109.05	106.52	107.27	108.68	106.45	107.71	107.84	107.52	107.61	109.34	106.8	109.31	108.45	106.89	108.24	109.17	107.88	107.74	107.67	109.29	106.29	106.84	108.86	108.18	109.01	109.62	108.09	110.41	108.03	106.48	109.58	107.71	107.96	108.01	105.84	108.64	109.94	108.28	107.59
104.88	101.43	106.11	103.57	104.49	104.35	105.52	104.5	103.88	104.68	106.8	105.6	105.02	105.49	106.01	106.63	104.01	105.08	105.65	106.33	106.07	105.06	106.69	105.44	102.94	104.63	107.34	106.42	104.71	101.85	105.17	105.33	107.42	105.7	105.6	105.49	106.08	106.76	106.06	104.48	105.83	107.45	105.94	102.96	104.88	104.57	105.21	103.62	103.79	105.2
97.059	99.015	98.634	99.136	98.952	97.337	98.958	96.024	96.386	97.95	97.737	97.956	98.505	96.347	95.476	100.1	97.09	98.957	96.928	100.32	99.349	101.01	97.796	98.806	99.796	98.21	96.518	99.838	96.489	100.94	97.752	98.99	97.949	96.178	99.794	97.108	98.628	97.346	100.13	98.856	99.542	95.71	97.054	97.304	99.738	99.293	97.767	98.092	98.464	96.775
110.08	110.78	109.97	107.49	108.19	106.99	107.61	109.48	108.55	108.64	106.96	109.1	107.4	108.48	108.93	108.19	108.43	109.74	107.86	106.1	109.74	106.31	109.3	110.02	107.77	108.7	108.74	110.33	108.31	107.29	105.65	108.09	110.51	108.52	108.74	109.04	110.6	109.74	109.55	108.74	106.52	109.46	109.13	108.42	108.89	107.14	107.89	107.93	107.14	108.99
97.666	99.826	100.06	99.184	99.375	98.166	99.755	97.953	99.057	97.551	99.328	98.301	100.09	97.681	98.709	98.153	97.668	98.842	96.984	98.251	100.08	98.141	96.293	99.42	97.981	98.425	98.378	98.616	97.901	99.036	97.713	100.05	97.797	99.408	99.952	97.343	100.36	99.392	99.034	98.573	98.184	98.367	97.64	99.641	97.542	97.097	99.443	99.914	98.885	96.38
100.37	100.41	100.72	100	100.77	99.188	100.62	101.48	101.54	100.11	98.79	99.899	101.56	100.63	101.15	98.362	101.98	99.77	97.987	99.775	101.07	99.691	101.29	100.85	100.28	98.718	98.971	101.21	102.62	100.7	101.85	99.018	99.459	101.7	101.63	103.03	98.881	100.34	99.929	102.02	99.81	102.01	99.815	100.96	102.01	99.567	100.88	101.6	101.68	100.11
97.657	98.66	97.187	97.526	98.035	98.245	98.656	97.274	98.332	99.02	98.775	96.464	98.262	98.786	98.018	97.069	98.545	99.261	97.484	97.933	97.22	98.826	96.631	96.602	96.634	98.736	98.519	97.882	98.767	97.384	97.463	97.414	98.395	95.65	98.962	99.054	94.922	97.799	98.894	97.604	96.492	97.342	97.836	100.27	98.645	97.778	96.449	98.009	97.566	98.495
106.55	106.41	106.24	104.27	104.57	104.42	107	104.93	104.95	106.95	104.19	107.66	103.64	105.15	108.07	108.27	104.55	107.12	106.45	105.45	104.96	105.71	106.59	105.6	106.85	107.17	104.95	104.39	105.86	104.87	106.04	108.72	103.51	105.75	103.61	105.93	104.13	106.77	106.11	105.26	106.28	104.63	107.18	107.01	106.6	105.08	108.2	103.89	104.78	106.68
103.45	100.09	103.73	103.89	102.8	101.91	104.48	104.45	102.53	100.72	100.83	102.2	103.97	101.44	101.46	103.76	102.68	103.39	106.01	101.94	102.25	101.96	102.7	102.65	103.89	104.59	102.84	103.69	102.21	104.65	103.73	101.19	102.31	101.08	102.02	101.81	104.13	99.79	105.61	103.41	101.37	102.74	102.08	100.86	102.23	102.2	103.78	102.48	101.97	103.05
103.3	101.4	103.77	103.96	103.21	102	103.1	104.56	104.42	102.99	101.84	102.52	102.14	103.15	101.19	103.6	103.23	100.68	103.43	103.9	101.04	105.45	103.07	103.37	102.11	101.02	103.78	100.99	103.48	101.43	101.42	103.02	103.59	104.42	104.09	102.13	103.56	102.37	102.12	102.86	102.08	103.76	103.72	105.9	104.1	101.84	103.74	102.41	103.63	104.75
108.93	107.3	106.47	107.38	106.46	106.56	107.98	107.25	108.71	110.19	109.92	106.21	108.25	106.96	105.62	108.8	110.63	107.77	107.01	108.88	106.8	109.25	108.45	106.36	108.01	108.55	108.75	107.81	107.72	106.91	108.09	106.33	109.52	108.6	106.48	107.54	107.99	108.46	106.56	106.15	109.01	108.24	106.49	108.29	107.72	107.13	108.72	107.72	109.34	106.58
104.22	104.29	106.48	106.76	104.45	103.6	106.44	104.17	106.83	106.35	105.09	105.83	105.15	107.08	104.78	106	103.69	104.67	107.43	104.73	106.05	104.71	106.06	106.31	106.25	105.22	104.69	108.27	106.28	102.53	105.51	107.27	104.9	105.32	107.79	105.9	106.51	105.36	103.97	105.42	105.59	104.05	106.5	105.61	105.92	107.05	104.56	105.82	105.53	106.62
106.41	107.09	107.18	107.18	105.61	104.45	105.94	105.09	107.16	105.07	108.14	107.9	107.18	106.69	110.57	107.44	106.71	107.26	106.45	105.65	105.52	106.53	107.35	107.99	107.66	106.26	106.74	108.17	107.41	106.34	104.92	106.22	105.34	105.07	107.54	108.07	106.75	106.4	107.24	108.4	107.09	106.31	104.82	106.04	106.63	107.83	106.08	105.66	107.77	107.06
105.96	105.42	106.02	105.35	104.18	104.73	104.35	104.77	106.73	103.05	103.81	104.84	103.48	106.7	105.02	107.73	104.28	103.89	106.82	105.22	104.46	105.69	106.41	104.5	105.44	106.91	105.11	108.57	106.59	107.14	107.37	105.91	106.5	106.14	105.73	108.39	105.19	105.83	105.38	106.31	106.32	104.41	104.23	105.53	105.63	106.12	104.17	105.04	104.4	104.4
107.01	109.66	108.72	108.71	106.52	108.77	106.05	108.29	107.1	106.78	107.68	107.51	107.68	110.7	107.43	107.89	107.65	107	108.38	107.87	110	107.32	108.34	108.24	105.98	110.01	109.02	107.11	109.05	107.34	108.74	110.02	108.48	108.65	107.86	108.54	107.9	109.45	112.01	108.59	108.81	109.6	110.08	107.98	106.15	108.81	110.85	108.12	109.96	108.43
97.086	100.12	100.57	100.12	102.34	99.553	99.816	100.8	100.13	99.183	99.677	101.52	99.266	97.684	103.29	101.22	100.51	101.21	99.225	101.22	101.79	100.87	100.38	101.5	102.12	101.4	99.223	101.32	101.61	100.1	99.955	98.809	98.401	102.09	103.34	98.804	100.42	98.911	101.36	98.692	101.54	98.503	99.322	100.99	100.72	101.68	101.55	100.8	101.03	98.202
106.74	105.85	106.69	105.44	106.58	105.06	103.94	105.7	106.42	104.58	103.35	105.74	106.23	106.74	106.96	106.31	105.64	104.91	104.53	104.38	105.69	106.58	105.82	105.06	104.98	103.17	105.22	106.35	104.1	104.75	106.45	105.13	106	105.36	105.37	107.61	104.31	105.44	105.22	105.03	105.62	107.78	104.97	105.87	104.07	105.84	103.29	107.68	104.38	106.32
105.82	106.72	106.58	106.35	105.32	104.65	106.82	106.08	106.41	104.98	105.9	106.53	106.66	106.87	105.65	104.61	107.76	104.43	105.86	105.77	108.14	107.37	104.66	105.96	104.6	106.07	105.99	106.14	104.9	105.98	105.78	104.05	104.82	107.63	105.51	106.16	104.77	105.89	105.7	105.08	106.44	106.43	105.27	105.07	104.87	105.44	105.75	106.54	106.06	105.62
107.8	109.72	107.75	108.53	107.6	108.77	108.14	106.84	106.31	107.51	110.61	107.66	107.81	108.42	107.37	109.09	111.43	108.89	109.27	108.16	107.14	108.97	108.82	109.75	110.22	107.05	108.49	108.48	109.36	108.17	109.36	109.85	109.53	107.86	109.26	109.13	109.89	108.69	107.76	108.52	109.86	107.41	109.91	110.2	109.4	107.39	106.9	107.82	109.14	109.89
98.492	96.773	98.668	94.792	96.824	96.461	95.809	97.807	98.274	96.209	96.841	97.075	96.256	96.751	98.283	96.403	98.265	97.334	99.684	98.165	97.513	97.729	98.163	99.087	98.163	98.147	96.602	97.822	98.57	97.534	98.076	99.019	98.13	96.598	99.336	97.07	98.326	98.153	98.775	98.345	98.039	99.368	97.799	95.906	97.471	97.79	99.296	99.63	98.573	97.059
107.26	107.54	105.72	108.27	105.87	107.91	106.82	104.26	106.04	104.75	104.4	105.74	104.83	108.59	105.12	102.38	104.73	106.85	105.44	102.76	105.11	104.5	105.39	104.67	105.44	106.52	105.26	104.34	107.42	103.21	109.36	106.26	106.47	105.9	104.77	107.29	106.64	106.18	106.28	104.03	105.4	104.89	105.86	105.43	106.18	104.16	106.01	107.62	104.02	107.08
107.68	108.6	108.38	107.58	109.38	107.88	108.41	108.8	108.35	107.21	107.48	108.18	109.07	108.13	107.97	106.85	107.17	106.81	108.99	105.73	109.81	107.29	109.12	106.43	107.62	109.85	107.44	106.87	106.37	108.63	107.71	106.16	107.81	107.95	107.01	108.38	105.84	105.48	107.26	111.83	108.72	109.12	109.21	110.35	108.25	110.73	109.04	108.32	108.44	108.09
106.19	104.44	106.98	104	104.94	106.82	104.87	105.41	107.11	105.73	106.03	105.93	106.6	105.54	104.17	105.87	105.58	105.11	104.89	106.81	105.91	106.67	109.39	106.79	106.91	103.06	105.75	106.14	105.25	102.86	102.87	107.02	105.57	107.14	107.8	106.5	107.22	105.47	106.07	104.99	106.08	105.92	103.48	103.98	105.77	105.11	103.95	108.21	105.38	105.63
110.33	109.7	109.09	109.39	110.34	108.69	107.84	106.98	108.93	108.68	105.06	109.24	107.21	109.98	109.04	109.65	109.64	105.88	107.53	107.84	108.3	106.36	108.75	108.13	108.17	109.8	110.03	108.77	107.26	107.34	108.57	107.69	107.43	107.95	109.34	110.06	110.35	106.96	106.52	108.91	106.57	107.2	107.28	108.29	106.67	108.58	108.91	107.04	109.64	107.26
110.37	108.24	109.36	107.82	108.22	109.13	107.15	107.44	108.57	108.28	109.52	107.87	107.6	109.74	108.32	105.42	105.87	109.88	109.58	108.94	106.64	109.39	111.02	107.22	108.45	107.76	109.27	108.85	106.74	108.49	107.28	107.17	107.25	109.36	108.03	110.53	109.64	111.14	107.02	107.42	110.62	107.82	108.08	108.57	110.6	108.07	107.92	109.41	107.01	109.89
98.503	99.852	96.004	98.791	99.263	97.824	95.002	97.844	97.91	96.603	97.121	95.546	99.32	100	99.68	97.465	98.668	97.853	98.394	97.466	98.432	98.76	96.632	99.261	96.755	97.397	96.516	97.339	96.694	99.931	98.596	96.779	101.16	98.441	95.559	97.376	97.451	98.971	97.999	99.238	97.087	95.293	96.579	97.723	96.681	98.6	97.651	98.671	97.301	98.162
104.38	106.99	106.02	106.78	105.53	108.46	106.67	107.85	105.14	107.03	106.29	105.87	106.81	105.43	104.41	107.04	106.46	108.23	106.71	106.49	106.61	107.2	107.64	105.68	106.94	104.32	105.49	106.57	106.33	103.13	106.66	106.31	105.26	108.48	105.84	105.58	105.38	105.55	106.16	106.01	107.29	106.24	107.71	105.24	108.67	104.63	107.86	104.71	107.35	105.07
106.49	104.47	103.46	106.26	105.77	103.05	107.1	104.7	104.63	105.43	105.14	105.36	106.21	105.75	105.65	106.88	103.57	103.79	104.85	103.82	106.07	104.71	107.12	105.37	103.93	104.58	105.83	104.52	105.9	107.49	106.64	106.69	105.77	104.14	106.26	105.5	107.05	106.83	105.18	105.77	104.19	107.18	105.09	104.63	104.54	105.99	105.61	106.91	106.99	105.2
104.52	105.27	105.9	107.06	104.98	104.72	104.56	105.67	106.52	106.07	105.67	106.16	105.28	105.24	105.3	104.42	104.48	104.77	105.92	105.93	105.9	105.14	106.29	108.18	105.38	104.3	106.59	105.65	106.88	105.25	103.58	107.48	105.18	105.98	103.32	106.84	102.41	106.64	107.34	105.37	106.84	107.22	106.97	106.02	104.07	105.82	105.73	106.03	105.09	106.49
107	108.62	106.64	109.6	108.61	109.81	107.01	108.75	107.57	106.71	108.62	107.17	107.48	107.4	109.96	107.52	107.93	107.6	109.77	107.25	108.5	107.42	108.8	108.1	108.45	109.72	110.33	108.71	108.46	108.42	108.91	107.25	106.25	106.57	109.12	107.38	105.74	108.08	110.49	108.56	106.99	108.46	109.56	107.89	108.17	107.03	108.1	108.43	109.38	108.55
106.55	106.41	105.67	107.58	105.51	105.3	105.89	104.82	107.55	106.67	103.77	104.49	105.37	106.34	104.81	103.87	104.99	104.98	105.84	105.47	107.26	106.62	106.47	106.13	104.43	104.65	104.54	106.62	104.84	103.98	106.25	105.43	102.92	105.52	106.43	104.19	106.6	107.53	105.52	107.75	102.7	106.03	105.19	103.96	104.25	105.28	105.79	107.83	106.16	106.23
110.14	110.08	109.46	111.59	110.15	111.82	110.58	109.66	108.27	108.83	113.75	109.03	110.63	109.54	111.85	111.1	110.03	111.86	110.37	110.39	110.66	111.16	111.56	109.41	108.33	109.57	112.05	112.6	107.97	109.99	111.82	110.7	113.41	109.85	111.66	111.93	110.11	109.41	107.91	111.1	112.1	111.05	111.38	109.35	110.77	108.96	110.84	109.95	110.29	110.36
105.72	104.18	105.19	107.27	105.93	105.57	105.28	106.47	107.26	107.16	105.27	104.9	106.9	105.38	107.46	106.02	105.24	106.32	106.58	108.18	104.74	106.95	107.06	105.55	107.04	105.34	104.72	107.31	106.28	107.17	108.35	107.08	105.17	108.62	107.03	106.76	106.47	109.48	105.01	107.46	105.84	107.74	104.62	105.62	104.87	105.76	103.07	105.77	103.76	107.51
107.27	108.9	106.98	108.57	107.73	106.18	109.77	108.16	108.68	107.77	108.28	109.87	109.72	108.16	106.68	108.23	104.75	108.34	108.33	107.17	108.48	107.49	106.36	107.04	109.59	109.55	109.02	109.8	108.33	107.14	110.15	108.53	109.06	107.89	110.36	107.31	107.15	108.5	109.88	107.49	107.13	106.77	105.93	108.49	109.49	108.67	110.15	109.07	108.5	107.68
103.36	106.18	105.84	103.54	106.6	105.79	103.87	104.92	108.26	107.51	106.35	108.66	104.22	105.1	105.86	105.88	108.53	104.71	105.94	106.48	105.16	105.36	105.63	105.54	106.04	107.61	104.2	103.72	106.82	106.09	105.67	103.1	105.53	105.17	105.37	103.35	103.6	104.64	105.94	107.19	106.26	104.45	108.17	105.99	106.25	105.07	105.65	102.78	105.47	107.58
109.92	108.09	109.07	108.7	109.16	106.87	109.17	108.58	108.55	108.7	108.16	111.63	106.82	109.19	108.01	107.04	108.96	110.52	109.74	108.89	108.4	109.52	110.42	108.47	109.92	107.53	108.8	107.66	110.52	109.43	105.91	107.76	109.18	107.03	107.69	109.89	110.23	108.69	107.08	108.95	106.96	108.84	105.95	107.74	110.62	106.65	108.38	108.43	109.74	108.81
98.131	97.935	97.329	99.736	98.833	96.873	97.473	96.288	96.438	97.253	96.941	98.687	97.727	98.862	98.535	98.821	96.993	98.639	100.2	96.45	98.489	97.787	99.116	95.452	96.548	95.916	99.811	96.207	98.448	96.504	96.524	96.83	98.416	100.08	96.67	97.348	97.845	96.749	96.615	96.752	96.292	97.371	100.01	94.963	98.35	97.378	99.677	98.933	97.693	100.29
106.51	105.59	107.1	105.73	107.55	106.43	107.6	105.92	107.53	103.88	104.04	105.6	106.08	107.47	106.35	105.25	103.75	106.51	107.21	107.24	106.69	107.06	108.15	106.34	105.17	106.68	104.52	104.9	106.38	106.35	105.33	107.29	106	107.08	105.29	108.21	108.11	107.65	108.49	104.09	105.03	106.33	106.05	108.36	105.07	107.01	107.03	107.43	104.33	105.84
106.57	107.04	107.14	106	103.63	104.82	106.54	105.92	107.59	107.12	104.79	106.15	106.32	104.95	106.66	105.27	106.58	107.52	106.01	104.86	104.75	105.71	105.71	105.42	104.9	104.91	106.23	105.62	103.28	103.84	106.95	105.58	103.78	105.37	105.83	105.69	103.77	106.24	105.04	105.51	106.55	106.82	107.43	104.16	105.7	105.59	106.28	105.82	105.8	105.06
107.21	106.2	103.87	108.21	106.2	109.69	106.17	105.69	108.33	105.82	106.97	104.17	104.86	106.7	109.97	105.75	107.95	106.41	104.41	104.8	107.53	107.87	105.17	106.65	105.89	106.51	107.91	106.86	106.85	108.26	104.09	106.95	108.62	103.35	108.53	106.28	106.7	106.91	105.31	105.33	109.59	106.22	108.99	106.78	107.5	107.18	106.75	108.65	105.95	107.4
108.55	107.34	106.34	105.88	111.34	108.07	108.85	109.33	107.47	108.28	107.84	109.06	107.07	107.23	108.12	109.71	107.63	107.45	109.63	108.02	108.94	108.99	108.38	110.4	108.51	108.87	107.32	107.72	108.47	109.3	110.67	108.15	109.02	107.36	107.18	108.59	110.4	108.05	109.62	109.88	107.09	107.17	106.79	109.35	108.72	106.87	109.06	109.66	109.07	110.73
106.22	103.9	104.51	104.24	105.96	106.68	105.87	108.81	105.12	107.81	103.85	105.83	104.3	105.88	107.96	108.2	108.2	105.45	106.74	105.26	106.97	104.51	105.23	105.92	103.64	105.06	103.92	105.89	105.25	106.26	104.93	104.91	105.66	105.35	106.65	106.99	107.52	106.6	105.2	105.86	106	105.93	106.66	106.14	105.15	106.19	107.04	106.28	104.54	107.63
107.92	105.32	106.94	103.22	106.21	105.24	107.12	107.99	104.92	107.27	104.93	106.54	104.62	106.66	103.81	105.92	106.67	104.2	105.75	106.77	106.05	104.84	104.49	104.79	105.1	107.21	104.52	105.72	106.83	105.18	107.1	105.16	106.27	106.28	105.08	107.55	103.59	107.73	104.39	104.99	104.94	103.98	106.19	106.87	106.81	105.21	107.01	105.72	105.61	106.12
95.653	99.588	97.17	98.669	98.513	98.857	99.705	99.562	97.684	97.615	99.499	99.348	96.93	97.84	98.943	97.174	98.569	98.323	96.624	98.516	97.69	97.029	98.307	100.27	96.436	100.11	97.446	98.96	97.862	97.748	101.33	99.142	97.796	98.775	96.265	98.647	97.361	99.995	97.108	98.398	97.597	99.158	95.829	99.188	97.734	100.97	99.198	100.64	100.14	98.423
105.66	103.98	104.53	102.59	106.77	103.6	104.3	105.16	105.53	105.68	107.53	104.91	107.14	106.66	106.85	106.24	104.85	105.95	104.07	105.14	105.65	103.64	105.25	105.03	107.47	104.8	105.12	107.34	107.13	104.62	105.54	108.22	105.78	105.41	104.3	106.04	106.15	106.49	106.79	106.52	106.55	103.43	105.9	105.18	107.17	107.15	103.17	106.33	104.37	105.05
103.38	104.79	106.52	106.63	105.77	107.85	103.17	105.58	104.9	106.27	105.74	103.83	106.67	105.7	104.75	104.48	104.6	104	105.46	106.12	106.49	106.92	104.41	105.07	106.43	105.12	105.64	107.23	103.9	106.11	106.26	106.85	107.51	107.31	105.98	108.11	105.42	107.57	105.77	106.09	107.69	103.24	105.24	105.87	105.17	105.57	105.35	106.57	104.66	107.79
98.021	97.673	99.052	97.728	99.303	101.03	97.877	98.752	100.64	100.25	98.948	100.18	97.923	97.544	96.953	97.421	99.597	102.3	100.99	99.626	97.567	96.779	99.961	99.523	97.852	99.072	100.78	98.944	98.005	99.304	101.05	99.114	98.557	98.581	97.059	98.843	98.859	99.445	99.178	98.162	101.06	99.75	99.207	98.164	98.78	97.248	98.762	98.007	98.284	98.784
109.2	107.06	108.79	109.2	107.49	108.49	109.57	108.76	107.04	108.14	109.49	108.57	107.91	107.55	108.45	106.42	108.98	107.79	108.29	108.78	109.43	107.52	109.04	108.59	109.84	107.52	109.28	108.65	107.49	107.06	106.91	107.58	108.81	110	108.33	108.2	108.66	107.77	111.1	109.05	108.52	109.93	109.04	107.96	108.91	108.74	108.22	108.97	110.07	108.72
107.59	107.01	105.64	106.3	104.71	106.85	105.44	107.36	105.57	105.19	106.97	106.66	104.3	106.97	106.65	105.28	106.22	104.77	104.46	107.45	106.5	105.54	104.84	104.13	104.28	102.42	105.4	106.14	103.72	104.43	105.26	104.87	107.25	105.78	106.68	104.87	107.98	105.43	106.46	105.76	104.45	105.8	105.92	105.93	105.4	105.42	104.64	105.56	107.49	106.5
107.89	107.71	108.57	107.56	107.69	108.68	110.04	108.94	109.35	107.79	108.12	109.76	107.76	107.14	105.85	106.36	107.64	110.39	110.48	108.2	108.09	110.98	106.94	110.13	107.8	108.11	109.66	110.57	107.98	105	108.98	108.52	107.94	108.25	109.03	109.96	107.99	108.76	107.56	108.27	110.76	109.74	107.59	107.3	107.9	104.93	110.77	108.48	106.93	109.18
106.82	107.89	106.73	105.39	106.43	105.45	108.29	107.29	106.68	103.91	108.51	105.12	108.14	107.04	104.58	105.77	104.3	105.45	106.43	105.28	106.68	106.59	106.32	104.35	107.79	107.77	106.29	106.43	105.88	105.19	106.57	109.67	107.33	106.68	106.2	108.69	106.97	103.94	105.92	105.92	105.78	106.3	105.12	106.24	106.14	107.26	107.02	108.14	106.95	105.57
104.37	104.99	105.99	105.64	106.08	106.81	107.15	106.3	105.64	104.81	105.89	105.49	105.26	104.18	106.07	104.26	106.03	107.41	105.88	105.26	105.46	103.69	106.8	106.6	106.11	105.4	107.31	104.03	105.74	105.67	105.96	105.84	105.22	103.67	106.71	104.29	105.91	108.55	105.81	105.47	107.03	105.12	105.17	106.63	105.4	106.38	105.48	105.49	105.46	105.9
108.19	108.94	108.64	106.81	109.92	105.72	106.61	107.26	109.74	109.24	108.74	105.69	106.33	106.87	108.11	108.03	105.94	106.72	105.95	107.45	107.57	108.48	106.57	109.81	107.19	109.03	109.26	107.92	108.03	108.38	110.22	109.12	106.87	109.12	108.36	107.51	107.36	107.63	108.38	107.14	107.11	106.17	108.44	109.06	108.03	107.32	106.32	108.68	108.58	105.53
106.41	105.79	107.52	107.46	109.94	106.47	106.89	108.04	109.28	106.44	106.95	106.87	107.13	111.64	107.93	107.87	108.62	108.18	108.01	109.67	109.41	110.23	106.06	107.89	107.78	108.7	110.22	109.81	107.55	106.49	109.88	106.3	106.94	107.81	108.13	109.26	110.05	105.9	107.95	107.85	108.57	108.95	105.52	106.25	108.41	106.48	108.78	108.74	108.52	108.54
110.29	109.76	109.29	113.18	110.7	112.03	110.27	110.44	110.8	111.84	110.29	109.69	110.52	108.21	112.15	109.73	109.16	110.84	109.52	110.71	110.55	110.27	109.06	109.17	110.76	111.36	110.16	111.65	111.08	109.56	110.16	110.06	110.97	110.66	112.09	112.25	109.99	109.4	112.12	109.67	109.78	111.16	110.2	110.18	108.1	108.92	110.07	113.62	107.42	109.4
102.05	97.141	99.112	99.823	99.015	100.16	99.671	99.446	99.416	100.09	98.892	102.18	99.169	99.735	99.927	101.82	96.583	99.775	99.984	99.511	98.904	97.59	100.41	101.48	97.195	99.546	97.492	99.888	100.48	100.02	100.19	99.476	98.413	98.507	99.025	100.96	102.1	100.49	99.182	98.413	97.656	100.84	100.45	101.97	99.347	99.465	100.14	100.09	100.21	97.197
109.54	109.59	107.39	110.02	108.49	108.77	109.41	109.85	108.57	107.81	108.83	109.44	108.58	106.97	109.28	106.71	108.52	108.01	110.55	110.75	105.6	108.75	108.02	108.25	107.73	108.45	108.49	108.65	107.88	108.16	109.24	109.58	110.01	108.52	111.14	109.22	110.03	109.21	110.28	109.28	108.36	108.1	107.49	109.18	108.03	108.64	107.15	107.69	107.2	107.21
97.254	97.247	100.27	97.958	98.467	95.427	98.216	99.337	101.39	98.246	98.767	99.451	99.104	99.027	97.988	95.995	99.832	99.118	96.922	100.69	95.27	98.516	97.658	98.131	97.343	98.174	97.306	97.441	97.029	98.425	99.907	97.903	98.768	97.502	95.494	98.147	98.035	97.245	99.085	98.833	101.23	99.494	97.31	98.477	100.66	99.282	98.298	97.394	99.037	98.193
109.97	108.61	109.97	109.59	109.84	107.55	109.74	107.53	108.83	107.78	107.27	106.87	108.97	110.92	108.93	110.31	109.6	107.41	107.94	108.5	105.16	108.05	107.33	109.56	108.09	107.32	108.14	108.22	108.61	110.54	108.75	107.82	108.06	106.71	106.65	108.64	109.72	106.6	108.61	110.38	109.64	108.89	110.29	108.16	109.9	108.14	110.81	107.57	109.29	108.96
110.16	110.59	112.1	110.8	109.33	111.03	111.27	108.36	110.5	112.62	111.23	112.66	109.47	108.77	109.75	109.63	108.89	108.93	111.02	109.99	109.19	110	109.3	111.41	112.61	109.41	110.42	111.13	109.09	110.98	110.93	109.26	112.02	111.11	110.44	109.78	109.81	111.52	108.11	107.87	109.89	111.01	110.59	110.83	111.26	108.94	112.11	109.54	109.86	111.62
105.2	105.57	107.71	106.53	105.77	105.62	106.9	105.23	105.71	107.56	106.01	105.61	106.8	106.7	109.11	108.44	105.97	102.6	105.6	105.92	106	106.15	104.76	106.58	105.68	105.37	108.72	106.36	106.73	107.56	107.11	105.7	107.72	107.68	106.32	105.09	104.83	105.67	107.92	106.25	105.85	106.4	107.65	107.78	106.09	105.15	107.62	106.56	105.54	103.15
106.63	105.23	107.76	107.34	105.34	103.37	104.49	103.6	103.8	107.67	103.96	103.27	105.16	104.83	106.57	105.2	103.19	106.23	107.29	106.9	104.15	104.63	107.96	105.52	105.61	105.12	105.04	105.06	104.19	105.54	106.59	103.89	105.43	104.37	106.98	104.36	105.78	106.72	107.02	101.81	103.41	105.23	106.17	105.64	105.36	104.63	104.4	104.91	105.2	105.95
107.6	108.73	108.38	108.96	105.58	109.22	110.95	105.32	110.12	107.6	107.77	107.85	107.35	108.37	107.93	108.44	109.74	108	107.5	109.69	110.98	108.84	108.93	107.76	109.07	110.19	109.1	109.93	109.73	109.12	109.05	108.21	106.58	109.22	106.72	108.63	108.4	107.53	106.01	107.9	107.1	107.72	110.52	108.34	110.11	107.94	107.21	108.02	108.86	109.71
108.65	109.77	106.93	106.05	107.43	108.63	107.23	109.54	106.09	108.42	108.03	107.66	109.23	107.34	106.78	108.55	108.77	110.68	107.89	104.51	108.24	107.54	108.88	109.12	107.33	105.82	108.62	107.33	106.67	106.15	106.43	107.3	107.8	108.28	108.35	108.86	107.2	106.55	107.24	107.17	109.01	105.27	107.69	107.19	108.5	106.59	108.9	110.07	109.52	105.16
96.972	97.914	97.904	98.843	98.687	98.474	98.036	97.33	98.26	96.834	99.449	96.731	98.287	97.797	96.4	96.967	97.21	99.697	98.817	99.312	97.48	97.699	99.323	97.817	99.097	96.202	98.886	98.414	97.914	98.361	98.158	97.788	99.149	98.723	97.545	97.251	95.953	98.197	97.787	97.364	98.38	99.094	98.343	95.987	99.489	99.542	97.373	98.299	99.108	98.042
107.06	106.36	104.32	104.96	107.68	105.61	104.39	105.29	105.43	107.95	102.55	106.72	103.99	103.96	106.38	107.23	105.15	105.75	105.02	105.91	103.78	105.32	105.49	103.65	106.52	106.35	106.4	106.69	104.27	105.96	104.46	102.85	105.39	105.61	105.28	105.21	104.24	103.09	106.91	107.26	104.49	106.03	105.93	104.59	106.24	106.48	103.86	105.28	105.97	105.94
105.82	104.91	104.94	103.99	104.05	104.36	104.53	105.02	108.7	104.21	104.28	106.98	104.17	104.51	105.95	106.45	106.32	105.48	105.98	105.76	105.92	105.85	106.76	106.14	105.72	105.82	106.2	104.65	105.28	105.66	106.3	105.24	107.21	104.46	103.57	106.18	106.64	105.73	106.74	106.38	104.56	105.95	105.32	106.51	103.95	105.57	105.77	104.23	102.47	102.55
109.34	108.14	106.56	108.06	106.88	107.92	108.95	106.61	109.86	106.23	106.36	108.2	108.08	108.53	106.66	107.19	104.61	107.81	108.96	107.77	108.95	109.18	108.1	108.2	108.4	105.4	109.86	107.99	105.78	110.66	107.51	109.44	104.72	106.34	106.71	107.35	108.82	107.43	108.74	108.75	109.88	106.19	108.24	107.28	107.74	106.76	106.25	107.79	105.9	109.25
108.01	108.65	109.13	108.17	108.06	107.91	107.98	109.03	107.06	107.18	107.99	108.02	107.4	106.19	108.84	105.67	109.28	107.07	109.33	108.6	107.91	108.14	108.56	108.78	107.38	108.68	106.72	109.31	107.78	107.94	107.87	107.63	110.77	107.11	106.82	106.3	109.07	108.38	106.04	106.59	107.15	108.01	108.76	106.19	104.72	106.48	106.55	108.87	108.58	108.37
97.466	99.011	98.078	97.185	95.371	98.966	98.999	101.53	98.658	99.912	99.854	99.635	98.921	99.052	98.15	99.793	100.43	98.621	98.015	98.505	98.527	98.121	98.879	101.12	98.442	98.632	97.089	98.511	99.619	97.847	98.636	99.846	98.502	99.466	96.07	98.013	96.898	97.767	98.278	97.626	99.592	98.625	97.262	100.26	100.73	98.03	98.425	97.685	97.677	99.528
106.73	107.25	107.92	105.63	106.82	106.36	104.9	103.89	105.42	107.12	105.76	105.91	104.27	106.01	104.94	105.13	104.78	105.87	105.74	106.09	104.59	106.12	104.83	104.64	107.18	103.89	105.5	106.44	108.66	106.39	108.22	105.14	104.03	106.99	107.23	105.74	107.36	103.12	105.76	104.46	107.34	105.62	104.23	105.46	104.72	105.93	106.65	106.18	105.37	105.59
107.79	107.47	107.28	108.77	108.37	109.77	107.13	108.05	109.61	106.64	107.57	109.57	108.79	107.45	107.8	110.21	108.95	108.5	107.04	108.23	107.01	106	108.73	110.19	107.36	107.61	109.02	109.03	109.12	108.06	107.28	106.97	107.17	110.2	107.35	107.89	107.68	109.95	106.78	106.67	107.61	109.45	107.04	110.01	107.69	108.4	106.81	108.16	107.62	107.26
108.32	109.7	109.88	109.41	111.45	112.7	110.27	111.71	108.16	110.73	109.92	109.93	109.97	108.75	111	110.02	110.38	111.42	110.13	109.44	111	110.66	109.71	111.6	109.41	110.7	111.56	108.59	109.3	112.04	110.86	109.27	111.89	109.59	110.84	109.64	110.07	112.12	110.88	110.77	109.58	111.8	111.5	110.26	111.34	112.5	113.38	111.73	108.69	111.16
108.53	109.92	105.71	106.68	105.82	108.47	108.09	109.35	109.42	107.18	109.77	108.6	106.61	108.94	108.14	107.92	108.31	108.74	107.68	109.63	107.15	108.03	108.34	105	107.67	107.01	107.57	107.69	107.74	107.7	107.76	106.71	107.39	107.45	108.33	109.09	109.76	105.95	105.3	109.27	104.91	107.63	108.68	108.65	110.37	108.66	108.1	107.62	105.02	107.95
99.161	97.316	97.615	97.719	99.126	96.471	97.429	98.868	99.194	97.973	98.593	97.643	96.65	98.403	96.328	98.516	98.717	97.521	98.166	98.824	98.141	97.196	98.847	97.081	99.474	100.34	97.945	99.463	97.729	100.03	97.233	98.148	97.653	96.636	98.863	98.708	96.727	98.724	97.843	96.308	97.793	98.415	97.301	98.809	98.966	99.403	96.717	99.677	99.019	97.609
104.83	103.56	109.05	105.55	104.91	107.24	106.59	105.96	107.46	105.94	106.32	105.21	109.26	107.28	106.23	106.17	107.11	106.36	105.37	105.75	106.43	106.54	107.79	106.45	107.3	105.78	106.94	105.98	107.44	107.04	108.58	107.52	104.72	106.3	105.36	107.91	107.14	108.04	106.05	104.84	106.06	105.94	105.07	106.48	106.81	109.04	107.92	106.98	105.19	105.15
106.84	108.58	109.69	107.02	106.17	110.08	106.3	107.94	109.28	108.58	105.36	109.25	105.73	106.96	107.5	105.48	107.33	108.21	108.68	104.48	108.63	108.98	107.49	108.05	108.21	107.02	107.18	106.83	106.66	107.32	107.06	106.81	108.09	107.64	105.55	108.24	106.01	108.56	107.38	109.78	107.21	109.12	107.81	109.91	107.83	107.8	108.24	108.62	106.13	107.48
113.27	109.3	108.13	108.68	109.86	111.57	110.72	109.35	107.38	112.38	110.99	109.21	109.71	109.91	111.52	109.52	113.22	111.19	110.27	110.91	110.33	107.62	109.73	111.41	109.85	110.64	110.75	108.34	109.68	112.06	110.54	110.23	108.04	107.32	112.46	110.89	109.14	110.98	110.98	108.65	109.15	111.62	108.38	111.25	110.55	108.2	110.2	111	111.1	110.11
102.01	102.33	101.09	101.88	99.409	96.625	96.667	100.93	99.486	99.965	102.37	99.773	101.41	103.58	100.11	100.5	100.71	101.57	103.1	102.39	100.47	100.09	100.94	101.54	101.03	101.41	99.465	103.88	100.06	99.797	99.888	100.92	100.1	99.891	99.747	100.36	101.29	98.895	100.92	99.41	102.45	99.535	100.88	100.91	100.73	99.482	102.66	101.43	101.41	100.61
104.72	106.24	105.49	107.29	104.58	104.6	107.6	105.06	103.45	105.3	106.69	105.23	104.23	105.42	104.99	107.66	103.59	106.67	106.13	104.83	103.79	108.92	107.5	105.62	105.3	105.48	104.9	104.62	104.63	106.37	104.82	104.15	106.57	106.6	106.81	105.75	105.5	106.11	105.61	105.85	105.23	103.93	107.59	105.56	104.94	105.73	103.46	106.18	106.37	105.37
106.28	106.12	107.52	108.4	107.3	106.78	109.4	108.62	107.3	104.69	108.64	106.98	108.77	106.47	108.19	107.05	107.95	107.89	108.71	104.67	108.42	108.49	106.73	109.04	109.04	107.9	107.19	109	107.6	107.47	108.54	109.77	108.13	109.99	106.19	108.81	109.39	107.66	108.02	106.19	107.26	108.7	108.52	107.26	106.51	107.32	106.66	108.99	108.18	109.84
109.6	107.25	108.77	109.1	109.95	107.84	106.28	107.23	107.31	110.88	106.03	108.86	108.8	108.19	107.92	108.21	108.96	108.9	107.94	109.91	108.97	109.74	106.81	110.27	106.78	108.22	109.86	108.53	107.69	108.43	108	107.06	108.03	108.02	107.24	108.52	111.27	107.56	107.98	108.08	108.85	108.54	109.08	107.78	108.67	108.54	105.31	108.41	108.38	107.11
95.514	97.664	98.063	96.75	98.184	97.658	100.09	97.62	99.541	97.159	97.731	98.215	101.19	100.59	97.648	97.25	98.533	99.204	98.485	97.528	99.469	95.247	96.615	96.054	98.476	96.085	97.577	97.825	97.924	98.209	95.831	98.906	96.787	98.857	98.057	97.466	99.289	98.153	97.598	96.773	98.807	99.911	97.126	96.284	98.945	97.649	95.911	101.23	96.729	100.12
110.06	108.01	110.74	110.02	111.05	110.45	111.12	109.33	111.99	110.16	110.72	109.66	109.05	109.39	109.88	111.48	110.71	112.34	112.16	111.33	109.37	111.59	110.66	110.55	109.83	110.12	112.41	112.04	109.45	110.12	107.79	111.48	110.42	110.91	109.86	110.27	112.18	108.89	111.39	109.43	108.87	110.78	109.29	109.14	110.5	110.57	108.87	108.76	107.17	108.37
107.15	106.85	105.37	104.66	106.36	107.51	106.86	105.83	106.07	107.05	105.15	106.49	106.89	106.17	104.66	106.24	104.16	106.65	106.43	106.23	105.53	103.47	104.9	105.59	104.85	105.16	105.66	105.12	103.81	105.65	106.18	104.2	106.16	105.33	105.11	109.12	103.2	104.86	105.86	106.73	106.49	104.82	105.02	103.33	108.01	104.62	105.31	105.38	107.45	106.51
111.2	112.18	108.95	109.18	112.14	110.89	111.98	109.93	109.03	109.98	110.01	110	110.18	108.84	112.62	110.78	109.15	110.36	110.17	111.11	109.57	108.84	111.17	110.27	109.87	109.48	112.1	110.47	108.75	108.49	110.86	109.12	109.33	109.46	111.2	108.77	108.74	112.23	110.26	109.82	111.92	110.52	110.63	111.34	111.25	110.71	111.03	111.15	108.5	110.97
108.93	108.91	110.44	107.5	110.71	109.55	107.88	107.28	109.12	108.6	107.88	109.27	107.31	110.44	106.26	108.41	107.9	107	107.58	109.27	106.98	107	107.62	108.3	107.72	110.9	106.96	108.7	108.31	108.41	106.96	108.55	108.13	109.02	110.01	107.99	111.66	111.16	109.53	109.42	109.77	108.73	108.58	108.57	107.21	110.81	109.16	109.31	107.8	108.01
106.29	109.3	105.74	106.13	107.24	104.99	107.9	104.25	106.47	105.72	108.64	107.35	104.74	106.29	105.95	104.69	104.46	106.35	106.45	104.98	104.39	105.23	106.51	106.34	104.84	106.88	106.5	105.82	104.01	105.56	105.07	106.55	105.88	103.87	105.06	106.67	107.96	107.42	105.93	103.53	104.4	105.26	104.31	106.67	106.23	107.61	105.1	105.33	105.82	106.55
109.49	106.15	105.93	105.09	107.69	106.11	107.12	108.77	106.41	106.41	106.35	106.43	106	107.27	105.79	105.73	107.72	104.79	107.03	106.22	106.99	103.4	106.51	107.57	106.28	106.28	104.3	106.15	104.94	104.8	104.68	104.94	106.18	106.21	104.88	107.91	107.05	106.41	107.52	107.77	108.35	106.43	106.71	109.08	108.17	104.16	106.28	104.69	106.16	106.55
106.02	106.39	106.07	108.3	105.34	104.86	104.69	105.1	106.2	104.65	108.16	105.81	105.12	106.57	107.22	106.29	106.91	106.66	105.49	105.66	105.66	105.67	105.77	102.58	105.21	104.61	104.89	108.73	107.44	107.23	104.35	105.26	105.73	104.46	105.3	103.88	107.26	105.34	108.21	105.84	106.12	103.67	106.12	105.3	103.77	105.52	104.74	106.44	107.88	104.84
105.57	107.13	105.12	107.45	105.7	105.39	105.2	101.98	105.9	104.75	105.77	106.81	105.46	105.95	104.72	105.26	107.26	104.32	104.9	104.96	105.92	106.49	103.55	106.6	106.52	103.85	105.89	106.39	104.06	103.85	105.02	106.16	105.27	104.58	106.43	105.45	106.36	104.01	105.59	107.11	104.1	105.04	103.59	102.89	105.61	104.87	104.45	105.63	106.39	106.82
107.36	105.61	107.6	107.4	105.32	105.31	107.57	106.44	106.3	106.98	108.05	105.33	105.74	102.82	106.03	106.98	104.82	107.02	106.45	106.23	105.61	106.2	106.75	106.27	103.59	105.12	105.08	105.19	104.1	105.05	105.54	104.99	105.07	107.35	104.98	104.97	108.61	106.43	104.68	104.81	105.31	106.3	106.12	109.17	105.71	105.22	109.52	104.96	107.36	107.83
101	98.098	96.352	98.5	99.331	97.348	98.515	96.113	97.58	99.142	96.82	97.348	99.932	96.505	99.487	98.03	98.141	97.841	97.385	99	96.466	97.166	96.757	98.547	96.93	98.512	97.429	97.714	98.879	99.951	96.363	97.376	97.918	97.335	98.028	99.688	97.082	99.212	98.318	98.142	97.836	97.183	98.8	94.075	99.156	99.419	97.987	99.523	98.015	97.432
97.532	98.543	98.618	96.73	96.837	98.903	98.031	97.866	100.33	96.78	98.093	97.701	100.23	100.53	98.063	101.82	97.554	97.625	98.286	100.34	98.727	98.025	98.655	96.221	98.602	96.834	96.079	97.474	97.848	100.44	99.232	97.5	96.562	95.434	99.107	97.612	96.918	98.301	98.214	95.359	97.037	99.159	99.103	98.277	97.907	98.686	96.991	99.271	97.097	97.27
105.23	106.53	105.52	102.8	105.85	104.29	104.67	104.94	105.74	107.13	104.62	106.33	106.68	107.31	109.29	106.21	105.21	105.27	105.7	107.29	105.92	106.18	105.39	104.73	105.16	104.08	105.95	104.46	106.7	107.1	106.22	106.96	107.59	104.59	103.81	106.17	105.14	104.47	104.46	105.78	103.97	106.85	105.16	105.96	106.63	106.65	106.22	106.43	104.81	106.77
97.12	97.97	97.955	98.889	95.685	96.447	97.835	98.509	100.3	98.339	99.942	98.197	97.939	99.452	97.958	98.941	95.706	98.065	97.358	98.39	97.014	98.406	97.067	98.564	98.849	98.692	96.687	98.064	96.75	98.059	96.182	99.837	98.416	97.651	96.351	97.595	98.456	97.333	98.364	99.338	98.739	99.74	98.554	95.507	97.61	99.691	98.199	98.477	96.426	98.683
104.17	107.36	105.51	105	104.99	105	106.29	107.47	106.44	104.43	106.96	106.31	107.16	104.26	106.44	105.2	106.13	104.62	105.09	107.84	105.9	108.03	104.67	104.45	104.2	105.16	104.04	105.49	105.32	105.4	105.94	104.35	106.01	106.56	104.82	106.09	105.03	105.29	105.18	105.69	102.71	105.06	106.28	103.42	107.76	105.58	105.9	105.11	106.16	105.25
106.71	111.83	112.14	107.97	112.35	110.14	110.94	110.9	108.59	109.68	108.27	111.26	108.77	109.53	109.33	106.93	107.78	108.41	109.53	110.19	112.13	111.58	109.92	110.92	110.88	109.94	108.84	111.42	111.07	112.29	112.96	110.19	111.6	111.42	110.35	111.21	112.05	109.33	112.07	110.66	109.5	110.93	110.45	110.22	110.63	113.25	110.65	111.94	111.29	113.38
108.88	104.93	106.83	105.62	105.12	106.4	107.8	104.05	105.01	105.97	105.53	107.06	106.17	107.2	105.32	107.62	107.89	108.79	106.95	104.89	107.44	105.16	106.48	104.67	107.9	108.85	107.35	107.69	105.7	107.64	104.04	108.64	104.84	105.99	107.74	105.09	105.17	105.47	106.92	107.53	105.99	106.73	105.12	109.56	107.42	105.78	104.19	106.78	107.18	107.63
105.44	105.02	104.54	107.01	107.17	103.42	105.13	104.41	106.76	105.13	104.9	103.84	107.43	105.38	106.48	106.91	104.03	104.86	104.52	106.45	102.61	106.65	107.8	105.77	105.35	106.68	106.25	105.05	106.98	106.73	106.03	104.82	105.26	103.59	105.09	105.95	104.48	104.43	106.72	105.33	106.07	105.28	106.68	103.97	105.08	106.76	104.93	105.72	105.72	107.55
101.61	99.4	100.92	99.506	101.25	101.34	102.54	100.2	102.05	101.5	99.193	100.22	101.85	101.62	101.12	100.07	99.733	102.35	98.984	99.521	101.99	100.96	101.38	101.19	101.83	99.378	102.02	99.434	99.356	101.32	98.302	101.47	100.68	102.21	99.262	99.425	101.94	99.431	101.49	100.15	100.91	98.238	102.37	101.7	101.25	102.07	100.41	98.721	99.601	101.19
108.04	107.66	108.14	110.65	107.68	109.94	108.8	107.14	109.7	109.02	107.96	109.04	107.9	107.35	109.38	108.3	109.35	107.54	106.67	107.02	107.16	106.62	109.98	108.58	110.78	109.78	109.25	109.37	106.48	107.69	110.93	108.83	106.29	107.47	108.28	108.56	105.86	107.14	108.02	110.11	106.06	109.69	107.82	108.25	107.51	110.43	108.54	107.69	109.98	106.88
105.05	105.65	107.39	104.09	103.17	106.33	105.77	105.91	105.52	104.19	107.47	107.82	106.54	104.53	106.5	107.44	103.89	105.48	106.98	106.47	104.47	104.91	106.07	107.31	105.2	106.4	105.76	105.59	105.05	105.38	105.72	106.43	105.58	105.13	104.21	105.96	104.82	103.86	105.93	105.66	106.14	106.63	107.28	106.34	106.45	105.95	106.92	105.02	106.13	104.06
109.41	110.05	109.36	109.39	109.27	108.94	107.38	110.13	109.29	107.61	107.22	106.98	107.04	108.47	110.78	105.49	110.82	109.04	108.76	110.51	109.14	107.78	110.73	108.15	109.8	108.09	109.37	107.94	111.42	108.09	110.05	109.98	108.08	110.05	109.6	109.89	108.25	109.19	107.41	109.49	109.96	106.57	109.48	109.04	109.57	109	109.04	110.06	110.39	105.27
106.88	106.64	106.17	106.7	108.1	106.49	105.8	104.92	105.67	106.26	105.86	106.11	106.8	108.88	107.68	107.68	105.81	106.63	105.85	105.32	106.38	106	105.57	104.99	107.91	105.95	104.57	107.48	106.06	107.63	106.98	107.42	105.98	106.68	106.38	106.19	105.65	105.11	105.48	104.22	106.33	105.59	104.87	105.54	106.47	108.57	106.28	104.63	107.77	107.19
97.924	100.81	99.21	96.234	98.869	98.718	98.872	96.828	99.947	101.34	99.128	99.298	99.696	99.455	98.112	98.592	97.321	98.145	99.252	99.403	97.486	100.14	101.21	97.914	99.174	99.741	97.598	101.87	96.128	98.593	100.2	99.17	99.368	99.428	98.146	97.819	102.47	98.854	99.559	98.481	99.539	97.834	98.126	99.105	99.124	97.855	99.278	99.854	98.488	98.332
98.09	98.264	98.416	100.93	98.349	99.15	98.889	100.24	99.88	98.116	99.913	98.047	98.722	100.39	98.548	99.064	100.68	101.03	99.887	98.873	99.573	98.218	100.03	98.683	99.781	99.506	99.847	98.546	97.222	97.351	98.938	98.302	99.334	99.81	97.588	99.901	99.904	99.444	99.69	99.383	97.325	99.294	95.949	97.494	98.18	98.724	98.227	97.876	99.063	99.87
107.79	105.82	102.69	103.88	106.39	105.13	104.48	105.37	106.86	105.5	103.29	105.95	105.97	102.46	102.87	104.8	105.76	106.36	104.21	105.32	106.97	104.79	104.04	107.98	104.65	104.43	104.33	106.61	105.92	105.87	105.77	108.2	106.21	105.83	106.7	107.61	105.75	104.51	107.05	105.35	106.33	106.85	105.49	104.36	104.95	105.43	106.69	105.11	105.55	104.49
106.39	105.54	105.01	106.08	106.92	105.98	104.76	106.66	105.87	104.39	106.07	108.12	104.99	105.71	104.73	104.67	105.39	107.81	107.25	104.3	105.1	106.33	105.58	105.98	105.73	106.75	104.08	104.4	104.55	105.82	106.06	108.16	105.98	106.28	106.25	106.44	105.68	104.87	105.58	105.7	104.63	107.06	105.66	102.93	105.43	104.95	106.95	106.03	105.89	103.92
105.91	105.69	104.48	104.55	106.45	108.31	106.49	107.61	106	107.34	106.1	107	105.81	107.68	104.15	105.72	104.87	106.02	104.05	104.88	106.35	104.4	105.59	105.9	107.19	106.95	105.36	106.48	105.06	106.34	105.94	107.62	106.34	106.77	104.41	104.01	106.95	109.12	105.5	107.17	104.84	106.93	106	106.36	104.9	104.6	105.87	104.95	103.66	105.58
105.6	105.17	106.38	104.61	106.41	105.36	106.2	104.92	105.97	106.96	104.71	105.47	106.19	105.18	106.15	106.97	105.81	105.65	104.78	107.04	105.43	105.5	105.18	105.47	105.22	106.44	103.02	107.41	104.43	104.02	104.94	107.13	105.56	105.88	106.77	103.93	105.7	105.59	104.29	106.08	106.47	105.22	105.79	106.05	107.07	106.38	107.35	105.21	106.64	105.93
110.78	108.72	109.83	111.84	112.34	110.24	109.74	109.44	112.49	108.41	110.89	109.27	110.39	110.45	109.69	111.25	110.94	110.8	111.91	112.92	111.65	111.86	111.68	109.2	110.8	109.12	109.49	109.67	111.05	110.01	109.25	112.73	111.68	111.21	111.88	109.73	109.94	111.66	111.69	110.07	109.76	107.48	110.03	112.12	108.85	111.32	111.36	109.09	112.29	110.66
109.46	108.85	107.85	109.3	109.34	107.78	109.64	110.56	107.51	110.1	108.48	109.71	109.71	106	109.68	110.37	107.16	107.14	109.56	106.6	109.51	107.67	109.22	108.69	110.25	109.73	108.71	108.01	108.19	107.21	110.02	108.59	108.6	109.93	110.72	107.78	108.78	108.98	110.74	107.94	108.22	109.84	108.06	107.13	108.82	108.94	109.2	108.7	107.23	108.32
105.02	108.61	106.07	105.48	105.16	104.48	105.66	106.3	106.31	108.46	106.07	107.12	105.52	107.53	110.14	106.83	106.44	107.41	105.46	107.28	106.49	106.14	108.11	104.38	106.9	106.94	106.67	104.75	107.8	107.37	106.26	106.22	106.29	107.71	103.37	110.04	105.82	108.18	105.39	107.05	103.81	104.89	106.62	103.61	107.13	106.03	105.01	106.6	107.01	106.36
98.059	95.711	96.956	98.56	97.337	96.77	97.18	97.619	96.322	96.839	97.878	99.329	95.949	98.475	97.916	98.665	98.738	99.462	98.059	96.437	96.358	99.134	100.67	98.081	99.138	96.881	99.769	99.202	98.938	98.544	97.777	96.623	94.835	96.657	97.772	97.597	98.473	97.676	99.114	96.638	97.42	96.689	98.931	97.962	98.443	98.836	97.602	98.652	98.67	95.873
98.98	101.04	101.44	99.54	99.814	98.667	97.603	99.048	99.877	102.55	101.54	99.952	100.86	99.217	99.875	102.47	98.641	99.88	100.96	101.61	99.401	101	99.247	101.08	101.88	99.42	100.19	101.11	99.113	100.34	100.42	99.685	101.57	97.471	99.351	98.719	99.188	101.56	101.91	99.164	98.292	100.04	99.238	101.71	101.05	101.79	100.25	100.1	102.59	100.52
106.73	111.03	107.88	109.11	108.88	109.31	106.45	109.01	106.92	107.67	110.51	107.81	107.69	108.81	109.8	109.23	108.22	108.03	108.15	110.32	105.53	107.6	108.73	108.38	107.46	109.26	106.25	108.5	109.19	109.13	108.77	109.55	106.44	108.76	110.45	108.61	108.99	109.35	107.51	108.09	109.05	107.7	107.71	108.96	106.99	108.86	105.6	109.12	109.81	109.57
105.19	107.54	106.19	106.35	106.68	107.4	106.84	105.6	106.34	103.75	105.52	106.83	107.76	105.75	105.91	105.84	105.86	106.51	106.16	106.51	105.51	105.14	106.3	104.55	104.36	107.07	106.58	105.1	106.24	105.66	105.15	105.54	105.01	108.37	107.62	105.19	104.28	105.61	105.74	105.71	105.46	106.53	106.55	107.89	104.24	106.04	107.79	105.23	105.18	106.92
106.49	108.49	108.3	109.41	108.88	108.82	107.89	108.96	108.59	106.64	108.78	108.22	107.73	107.73	105.84	108.67	107.15	107.48	108.29	107.21	108.31	108.64	108.6	107.4	107.67	107.52	108.07	106.94	107.04	110.23	109.5	107.25	107.44	108.21	108.78	109.11	107.21	106.84	106.57	107.47	107.43	109.56	106.25	108.19	107.23	108.16	109.04	107.83	107.36	105.41
105.54	108.78	106.87	107.4	107.79	107.46	106.74	106.89	108	108.77	106.62	107.51	106.15	105.27	106.92	106.9	107.95	107.89	106.97	108.49	107.65	107.72	108.1	107.8	108.58	107.96	105.26	108.77	108.1	106.98	107.87	108.77	108.07	108.89	109.23	108.48	106.8	107.51	109.45	109.31	109.49	106.85	108.17	106.86	108.05	107.97	106.69	108.91	106.24	108.41
107.38	107.79	107.88	107.71	108.96	108.78	109.3	109.89	108.23	109.9	110.02	108.95	107.74	108.46	109.09	108.35	109.06	110.4	108.69	107.49	106.88	109.2	108.2	107.79	108.82	105.01	108.05	108.55	108.19	109.43	109.35	107.51	108.36	106.16	108.46	108.07	110.06	105.76	108.11	108.99	106.76	106.29	106.74	108.52	109.37	110.58	109.24	110.16	108.94	108.05
106.99	103.51	107.39	106.62	108.47	105.01	106.68	107.3	106.85	105.01	108.9	104.96	107.54	107.11	106.74	105.74	106.71	107.35	104.79	105.82	108.55	107.28	105.86	107.82	104.99	107.8	107.02	105.59	107	107.51	110.02	105.5	107.21	104.77	107.49	106.18	105.88	105.6	106.24	107.26	106.58	106.28	106.31	104.31	107.79	107.79	107.73	105.06	105.58	106.66
100.53	101.89	100.73	100.56	101	102.37	100.32	104.25	100.27	103.68	101.73	98.045	100.39	101.1	99.107	102.46	100.52	99.102	101.79	100.65	101.57	103.01	101.54	101.56	101.09	98.606	102.62	102.65	98.619	99.193	101.61	99.828	99.315	99.108	100.15	100.07	99.941	101.48	99.527	99.376	102.14	101.25	100.92	101.42	100.36	102.89	102.41	102.15	100.19	101.23
105.9	105.69	105.39	106.31	107.88	105.98	106.57	104.1	106.79	105.23	106.01	105.75	106.29	105.54	107.09	105.82	105.69	107.5	105.68	104.66	107.15	106.26	107.44	105.4	104.78	106.27	105.37	106.38	105.15	105.85	107.17	105.1	107.31	105.2	104.06	104.49	105.99	103.84	105.2	103.69	105.86	104.4	107.13	106.71	104.84	106.99	105.08	106.16	106.3	106.83
106.39	108.08	107.86	109.84	108.26	110.1	109.28	108.24	108.94	108.41	107.62	110.15	109.52	108.56	109.04	107.48	107.42	109.51	107.49	108.01	109.01	107.43	110.46	108.83	108.58	108.85	107.29	109.35	108.75	108.37	108.22	108.39	108.58	108.84	109.44	108.46	108.52	109.77	109.88	107.99	108.55	108.32	109.88	111.34	110.29	107.42	108.52	107.09	109.94	108.8
104.56	103.22	101.69	102.52	105	101.69	103.5	103.73	103.66	103.46	104.09	105.34	102.55	102.57	104.59	102.46	103.77	102.59	105.31	104.38	102.43	103.83	105.75	102.6	103.14	105.69	102.43	104.56	104.41	101.93	104.29	102.94	104.05	102.87	102.44	100.69	102.17	102.21	103.38	105.04	103.66	102.78	103.8	99.812	101.62	102.46	103.72	103.82	101.15	102.52
106.11	105.49	108.75	107.63	105.12	103.76	104.97	106.27	105.93	106.62	105.19	105.07	105.41	103.15	107.32	106.31	104.62	105.91	105.23	104.7	106.5	105.85	104.64	108.17	104.86	106.12	106.81	106.7	104.8	107.84	106.35	105.13	103.79	105.15	105.79	106.97	104.62	107.94	105.54	105.85	104.43	105.71	107.08	106.74	106.5	105.55	103.94	107.32	104.36	107.62
99.157	100.42	100.24	100.19	100.93	100.81	101.25	98.492	100.21	100.39	98.509	101.08	100.17	99.945	98.862	99.981	100.29	99.582	98.674	98.417	100.31	100.27	100.55	98.316	99.02	99.089	99.128	102.12	101.94	99.577	101.03	98.883	101.24	100.54	101.85	101.81	101.07	98.911	99.251	100.71	99.947	103.36	99.479	99.59	99.148	100.8	99.838	98.791	98.253	102.72
105.5	106.66	104.74	105.09	104.08	104.14	107.31	103.99	104.74	105.73	107.61	106.23	104.45	105.67	106.19	102.96	105.12	104.94	103.68	105.01	103.95	107.55	104.53	106.42	104.8	106.7	103.66	105.38	105.92	107.54	106.22	103.86	106.58	105.81	107.3	104.46	105.57	107.51	107.27	107.12	106.12	104.82	105.8	105.42	107.37	105.63	106.49	105.87	105.62	106.8
98.221	97.943	98.204	96.302	97.36	97.771	98.08	94.406	97.173	95.909	98.181	97.661	98.206	100.35	98.637	96.022	97.697	98.422	99.424	97.277	97.891	97.835	99.102	96.06	97.757	98.959	98.594	98.56	99.708	99.545	97.394	95.453	97.806	96.828	98.468	97.074	96.959	96.978	96.212	97.686	97.972	96.449	97.87	97.306	99.182	95.298	97.635	98.96	97.715	97.877
107.8	106.77	103.12	105.29	105.21	104.57	105.36	104.11	104.24	106.98	104.21	104.23	105.91	105.02	104.88	106.96	103.16	106.51	105.76	105.51	104.27	105.96	105.14	104.05	104.89	106.09	104.35	106.14	107.08	104.19	104.81	106.48	104.76	107.46	106.48	106.72	106.01	104.84	106.53	104.92	105.26	103.9	104.33	106.28	106	108.18	102.98	107.08	105.39	107.71
106.24	104.67	106.43	106.86	107.81	108.84	105.81	106.34	105.87	105.22	105.94	105.97	106.96	106.02	106.62	106.82	106.9	106.4	106.04	105.72	105.35	105.41	107.08	109.16	105.26	108.09	107.78	108.15	107.27	106.89	105.8	106.49	105.66	106.52	105.94	107.27	105.4	105.36	106.6	105.57	108.56	107.08	103.45	106.05	107.67	105.79	106.54	105.4	108.51	106.48
105.83	106.12	105.79	104.73	106.47	105.58	105.79	106	106.63	105.18	105.02	107.6	107.55	106.7	105.8	106.75	105.82	106.95	109.55	105.17	106.85	104.03	106.24	105.52	105.24	104.69	106.94	105.73	107.08	106.58	107.84	104.28	107.13	105.98	107.33	104.86	107.76	107.76	107.72	106.61	107.3	105.88	106.74	103.89	104.71	106.95	106.29	109.06	105.6	105.54
108.81	109.38	106.27	109	109.71	109.26	108.06	107.74	109.74	108.05	105.14	109.49	106.84	108.28	111.5	108.99	108.3	108.74	105.21	109.91	108.34	109.35	107.7	109.22	111.08	106.26	107.94	109.36	109.53	109.41	107.62	109.72	108.56	108.86	110.32	110.42	108.14	111.75	109.53	107.66	107.64	109.18	108.57	109.97	107.98	107.62	108.85	109.68	109.25	109.65
107.02	106.96	107.64	105.3	107.46	104.18	105.46	104.68	105.76	106.29	107.8	105.77	104.49	107.08	107.17	106.31	105.72	106.09	104.77	104.9	107.15	107.42	107.39	104.52	104.45	105.44	106.66	106.36	108.09	104.67	107.62	106.65	107.01	105.8	104.75	106.4	107.35	106.64	106.62	104.64	106.45	107.68	103.66	104.93	105.75	104.6	107.27	108.89	105.82	106.16
97.433	98.379	98.623	99.149	98.268	97.318	97.153	98.757	98.336	96.392	100.37	96.897	99.383	98.29	97.705	100.23	97.476	96.675	96.831	101.11	97.595	98.954	99.764	98.286	98.69	96.764	99.52	98.187	95.141	97.95	96.666	97.62	94.544	99.494	97.225	99.665	98.106	98.294	97.02	98.642	99.321	99.219	98.438	97.314	98.663	96.375	98.139	98.005	95.17	98.203
105.64	106	107.47	104.72	104.43	107.65	105.95	106.65	107.08	106.78	106.88	107.12	107.57	106.4	105.79	106.91	108.19	105.34	106.69	106.63	106.43	105.91	108.88	105.94	106.8	107.53	107.16	108.74	104.99	106.73	105.43	104.44	107.48	106.95	105.23	107.42	104.03	106.68	105.83	106.1	105.09	106.91	105.78	106.06	106.06	107.16	106.2	106.68	105.35	106.39
103.06	104.7	102.43	102.62	102.87	102.14	101.87	103.16	101.36	102.36	101.81	100.01	105.34	105.1	102.82	101.54	101.3	102.83	103.61	102.77	100.42	102.24	105.17	103.52	103.51	103.55	102.3	101.28	103.45	103.83	105.24	103.63	103.56	102.32	101.46	102.79	101.88	103.02	102.93	102.53	102.5	103.15	104.1	104.15	101.69	104.04	103.81	105.33	100.85	103.31
105.45	107.04	105.7	104.73	105.1	104.2	107.1	107.31	105.74	105.83	106.75	105.59	106.75	106.53	104.47	104.98	104.73	103.94	105.79	105.48	104.48	106.39	106.78	106.88	105.78	106.14	106.42	106.37	105.01	106.81	106.67	107.11	104.51	106.21	107.49	106.03	107.94	106.32	105.18	106.26	107.03	105.36	105.63	107.02	104.63	106.92	106.04	104.49	106.52	104.94
95.95	98.366	98.513	97.532	99.501	98.406	98.885	98.491	97.703	100.91	97.664	98.827	98.364	99.626	97.384	98.936	97.828	98.434	98.366	98.47	97.825	98.086	96.464	98.235	99.441	98.673	98.14	97.273	97.751	98.162	98.031	97.124	99.053	99.992	96.639	99.114	96.743	97.533	99.122	97.833	96.564	97.512	99.477	98.311	98.589	99.182	99.483	99.951	96.998	96.446
108.34	105.7	106.6	102.55	105.04	107.27	105.51	107.99	106.07	109.21	103.81	107.34	105.65	107.34	106.34	104.46	106.48	104.02	102.95	104.43	107.16	106.36	107.93	104.87	106.97	104.28	106.9	106.65	106.09	105.92	107.48	107.89	103.76	105.59	105.81	104.08	106.64	105.47	107.43	105.95	105.34	104.32	106.8	106.6	105.22	105.11	103.13	106.48	106.13	105.51
107.51	107.85	110.38	108.92	108.75	108.67	110.04	109.95	108.79	109.14	108.71	107.47	107.91	106.87	107.51	108.22	108.87	109.37	107.87	106.97	109.42	106.84	109.9	107	108.14	108.86	109.67	107.23	107.97	107.5	109.19	106.82	106.7	109.27	108.53	107.99	107.65	108.26	106.6	105.98	108.75	106.73	107.3	110.92	109.04	104.9	108.76	107.82	108.47	108.51
106.91	105.87	106.65	105.42	104.53	106.28	105.79	106.21	106.91	105.74	105.17	105.22	107.78	104.74	104.62	106.59	106.29	106.72	105.77	104.63	105.21	108.57	104.81	107.03	107.41	106.8	104.35	105.16	104.26	107.28	104.98	105.64	105.14	104.49	106.04	104.71	107.17	107.08	105.33	107.36	104.24	107.65	105.47	106.18	104.9	103.18	108.68	102.92	106.12	104.92
98.903	98.868	96.125	96.795	99.909	98.12	99.074	98.883	98.205	101.78	99.395	99.88	97.903	99.496	99.571	97.436	99.42	99.986	99.355	98.719	97.762	99.216	98.835	98.974	97.046	98.223	98.49	97.288	98.292	96.741	99.127	99.307	99.766	99.577	99.817	98.757	98.856	98.746	97.893	98.565	98.049	99.365	98.371	97.684	102.12	97.925	99.376	96.393	97.904	97.669
104.43	104.87	105.1	107.19	104.94	107.66	105.94	105.13	103.97	105.94	105.76	106.63	105.84	105.1	107.46	109.19	105.68	105.98	107.6	106.69	103.79	105.75	106.17	106.45	105.66	107.56	104.51	106.22	107.88	105.92	105.38	104.12	105.9	105.44	104.22	106.65	105.95	105.89	105.01	104.67	105.35	106.42	104.71	104.9	102.71	103.84	104.28	104.23	104.62	105.56
96.907	97.296	97.212	97.773	95.922	98.863	98.599	97.329	97.774	96.887	99.168	98.78	97.403	97.363	96.598	97.164	97.555	97.128	97.819	100.25	97.718	99.888	96.72	98.542	97.444	99.284	97.987	97.114	98.399	97.425	96.899	97.263	96.925	96.333	96.916	98.212	99.528	96.922	95.776	97.289	98.746	98.058	97.679	98.171	97.496	98.592	99.377	96.38	98.947	99.296
105.08	103.55	102.15	106.38	103.95	102.79	105.21	104.27	105.99	104.65	105.82	104.02	105.75	105.23	106.4	104.59	106.67	105.25	104.4	106.32	105.21	104.47	105.01	105.61	106.2	106.68	104.78	107.24	102.96	104.97	106.85	106.87	107.85	106.05	105.25	105.63	106.24	103.72	104.86	104.46	105.49	107.1	106.19	105.9	107.4	104.88	106	105.63	104.17	105.27
97.685	99.928	97.396	99.342	100.27	97.6	98.106	98.36	97.925	97.581	99.146	97.427	97.772	97.478	97.189	96.598	98.679	96.595	101.21	96.632	98.867	98.341	97.703	96.717	99.198	97.037	98.951	97.687	97.42	95.1	96.834	98.704	97.297	99.301	98.407	97.766	97.379	98.598	97.218	94.79	99.777	95.878	94.705	97.701	98.793	98.353	99.763	97.532	98.478	100.14
106.48	106	101.46	107.57	104.29	104.65	105.48	106.22	104.44	105.77	105.23	106.33	107.92	104.98	105.82	105.94	105.9	105.91	104.97	106.39	105.14	104.58	105.7	105.1	103.61	107.11	106.59	105.64	107.6	105.45	103.56	104.81	104.63	106.19	106.37	105.54	106.05	105.93	105.45	105.59	107.05	107.12	104.85	105.39	104.95	102.27	105.79	104.54	105.69	106.89
104.39	106.1	104.9	105.96	106.02	105.03	107.02	106.23	106.38	106.37	105.39	105.18	103.87	108.05	104.26	102.71	104.94	106.76	102.7	104.25	107.05	105.47	106.33	105.17	105.71	106.75	104.66	108.6	106.74	104.78	103.35	106.71	107.72	104.99	104.89	105.11	106.49	106.86	105.43	104.55	105.02	104.48	104.39	108.76	107.78	105.19	107.55	106.11	103.75	107.51
102.1	99.844	102.2	103.71	101.1	102.48	98.974	101.31	99.317	100.89	103.1	101.33	101.34	99.359	101.76	101.66	101.46	102.57	101.73	99.791	102.88	99.707	101.83	99.288	100.61	99.019	101.53	100.54	101.54	100.86	97.743	102.07	103.49	101.13	99.801	100.06	98.957	98.506	100.22	100.78	101.9	101.62	101.35	101.45	99.231	101.06	101.8	99.135	102.28	102.84
106.13	106.23	107.06	107.38	104.34	106.01	105.44	105.81	105.8	106.95	105.62	105.8	103.99	103.37	105.79	104.01	106.24	105.85	104.93	106.37	105.7	107.69	104.45	103.74	105.02	104.18	104.71	108.49	105.12	105.97	104.19	106.49	105.73	104.45	106.58	105.46	104.57	106.02	105.99	108.3	104.87	106.05	107.6	104.51	106.96	105.57	106.94	106.16	104.43	107.08
111.67	110.28	110.06	111.53	111.02	112.4	108.79	111.54	110.18	109.51	110.65	111.35	109.04	109.69	108.24	110.22	111.17	108.76	111.31	111.3	108.79	110.06	111.01	111.33	109	110.25	110.99	111.48	108.24	110.64	111.32	111.09	111.19	110.62	110.19	110.96	111.83	108.8	110.13	108.08	111.24	111.87	110.78	109.82	109.75	109.3	109.87	111.15	109.76	110.48
108.45	107.24	106.91	110.34	107.48	108.68	105.7	108.36	109.26	108.9	106.53	107.41	108.22	107.73	106.75	109.83	110.73	105.67	107.68	107.08	107.82	109.86	110.51	107.73	108.36	107.43	107.46	110.82	108.87	107.2	109.29	108.68	108.14	107.14	108.06	110.94	107.43	106.85	107.12	110.61	106.64	107.17	106.81	106.99	107.18	106	109.06	108.32	107.42	106.67
106.65	105.68	106.74	106.13	108.03	106.56	105.97	104.6	105.96	106.22	106.93	106.7	106.01	105.9	105.37	106.6	107.16	106.21	106.98	105.75	106.03	106.32	106.9	108.32	106.79	108.82	106.93	103.55	104.51	107.57	108	106.64	105.78	106.88	106.15	106.96	106.43	107.38	107.64	106.43	105.91	106.86	107.31	106.22	106.88	105.51	105.74	107.04	106.19	106.25
107.67	106.09	106.64	106.7	105.63	105.68	104.32	107.56	105.28	106.74	105.68	106.01	104.54	104.94	103.47	107.89	103.13	105.85	105.03	105.77	105.31	104.46	105.35	108.77	105.19	105.66	105.44	103.46	106.92	107.51	106.63	106.41	104.19	106.03	103.66	105.36	106.14	106.19	104.93	103.91	105.49	103.05	107.18	106.24	104.07	105.24	104.64	105.34	105.7	106.67
109.7	107.6	106.88	110.13	107.36	108.54	105.51	108.3	109.59	109.15	108.03	107.16	106.15	106.71	107.61	106.37	108.03	107.79	108.37	106.61	107.34	108.41	107.09	107.55	107.47	105.62	108.37	106.82	105.7	107.34	108.39	109.42	107.55	106.91	107.33	108.19	109.46	105.25	108.16	106.93	108.01	109.09	107.13	106.65	108.91	107.84	107.86	110.06	107.49	106.8
110.31	106.93	107.94	109.22	107.75	107.15	107.7	109.11	105.67	107.24	107.66	108.38	107.95	110.03	107.65	109.39	107.21	109.32	109.15	108.18	107.96	108.88	109.35	108.61	107.22	108.56	110.09	109.35	107.71	107.08	108.38	106.08	108.43	108.21	107.91	105.52	107.02	108.7	108.99	107.61	107.85	107.34	106.96	108.3	106.39	108.42	108.67	107.94	110.49	109.09
108.54	105.88	107.27	104.68	105.78	106.41	106.72	106.92	106.84	107.09	107.64	107.18	108.19	106.28	106.25	107.71	108.08	106.88	105.82	109.05	107.36	106.37	107.59	105.16	104.74	107.15	106.29	106.11	107.95	105	106.9	105.94	105.87	106.36	104.35	107.58	106.38	105.14	105	105.63	106.77	105	105.6	107.51	105.58	107.85	106.18	104.02	107.41	106.79
100.63	101.96	98.84	98.824	102.11	98.802	102.76	101.87	100.86	98.533	100.58	99.576	102.78	101.32	102.92	99.832	100.37	101.7	100.06	98.732	99.702	100.54	99.961	99.95	100.63	99.684	99.452	101.52	100.36	100.34	102.22	103.28	99.399	101.51	102.08	98.557	99.948	103.11	100.2	100.93	99.691	102.08	101.59	99.904	102.36	103.24	100.55	100.29	98.507	98.581
108.36	108.98	108.48	108.56	108.14	105.65	108.7	110.89	105.7	109.02	108.35	106.36	108.75	109	108.37	108.57	108.93	108.14	106.71	108.75	108.38	106.83	108.21	106.81	109.92	108.46	109.09	106.47	108.41	107.22	108.65	107.7	107.73	107.21	110.7	111.67	110.45	108.7	108.9	106.46	106.58	107.05	107.41	107.69	106.85	108.55	108.35	108.29	106.8	108.1
102.14	97.931	97.941	97.654	97.161	97.327	98.73	97.402	96.751	98.411	96.77	101.25	97.943	99.727	97.274	97.39	97.755	100.04	97.817	96.63	96.929	97.699	96.932	101.56	97.694	98.131	97.189	96.461	97.818	96.158	98.545	98.435	98.07	97.169	97.624	96.8	97.979	99.476	97.221	99.219	98.406	97.936	97.563	98.439	98.542	99.422	98.968	97.095	97.826	99.014
102.1	99.739	101.14	97.686	100.72	100.83	99.847	100.48	99.701	98.902	100.43	102.15	99.417	99.238	99.493	99.174	98.483	100.89	100.58	97.382	99.544	101.21	101.83	100.55	100.49	101.15	97.293	101.51	98.873	101.34	98.204	102.01	100.98	98.27	101.18	101.1	99.262	102.9	100.47	101.92	100.64	98.168	100.19	99.914	101.2	100	96.861	101.06	101.98	98.981
107.69	106.05	107.78	108.24	106.42	107.3	107.1	106.37	107.62	108.5	107.31	105.9	106.95	106.69	107.9	108.51	108.29	106.73	106.97	107.61	108.02	107.56	107.28	107.47	109.49	107.36	107.23	109.18	106.26	106.92	108.41	107.66	104.24	108.1	110.53	106.32	105.35	106.76	105.36	109.21	106.98	108.41	110.17	107.96	110.11	107.77	109.36	105.98	106.41	108.93
104.7	106.09	105.17	104.42	105.75	104.91	106.43	104.64	106.56	103.34	104.12	104.65	108.39	105.98	105.77	104.65	103.85	106.68	107.44	105.29	105.34	106.5	103.31	106.12	105.63	103.58	106.45	104.27	106.87	107.07	105.52	103.67	104.68	105.3	104.75	106.67	105.47	105.54	105.26	108.1	102.72	106.04	105.81	105.71	105.59	104.2	106.26	106.56	104.57	107.05
106.15	105.39	107.03	107.06	104.75	105.83	107.92	103.35	107.31	108.4	108.71	104.81	104.36	104.43	104.63	106.64	105.14	105.35	107.26	106.35	105.66	107.25	108.22	106	107.49	107.33	103.47	106.22	107.7	106.64	105.46	108.24	104.11	105.89	104.57	106.2	104.31	105.36	104.91	105.99	105.19	107.18	104.39	108.67	105.61	105.32	105.23	105.67	106.62	104.96
107.2	107.07	106.17	111.06	109.67	109.07	106.64	108.98	108.39	108.66	106.78	108.24	110.45	106.35	108.1	108.57	107.71	107.98	107.43	110.05	106.93	107.73	108.68	105.71	107.89	108.78	110.06	108.43	106.71	109.45	107.57	110.03	107.7	110.86	107.65	108.14	108.56	108.15	107.55	109.91	107.41	107.89	109.16	107.81	108.38	109.21	109.07	106.69	108.41	109.6
109.07	108.21	108.66	108.42	108.42	108.32	107.26	107.8	110.14	109.13	108.47	107.59	105.96	107.77	107.92	105.54	109.69	105.18	107.02	107.97	108.6	107.6	109.42	108.81	109.72	108.89	109.26	110.69	107.71	106.92	106.36	108.63	108.67	110.35	108.08	109.18	108.5	109.09	106.82	107.66	109.81	107.96	108.66	108.98	108.07	107.01	107.89	109.51	110.47	108.9
107.45	105.3	106.02	103.84	104.53	104.43	105.95	106.65	106.17	105.44	104.2	105.59	105.83	105.53	106.07	105.71	104.63	105.72	104.7	105.29	106.88	106.56	104.88	104.23	106.42	105.83	105.09	106.64	107.62	105.43	101.8	104.24	105.68	105.94	104.83	104.85	105.77	105.9	106.42	106.77	106.52	104.65	106.87	103.67	106.64	106.27	106.35	105.1	105.46	104.29
107.69	108.61	104.82	104.73	105.74	106.34	106.52	108.12	102.69	104.94	105.81	105.72	105.85	103.34	105.82	104.43	104.9	107.4	105.32	105.17	103.45	106.62	103.74	104.88	107.31	107.53	105.3	106.17	106.07	105.69	104.47	107.91	105.12	106.08	106.42	105.75	105.59	104.24	106.39	108.24	106.63	107.79	103.29	104.97	106.2	105.19	105.62	103.63	106.75	106.1
105.36	106.82	107	108.08	105.83	106.58	107.37	107.13	105.44	105.08	108.83	104.93	105.34	106.95	105.2	106.3	107.6	106.16	106.45	106.56	107.22	107.52	105.39	106.33	107.54	104.76	103.24	104.26	109.92	107.8	106.81	107.59	106.9	106.76	106.3	107.04	106.07	105.79	105.32	107.49	107.47	106.19	109.69	109.44	105.14	108.11	107.19	106.53	108.22	107.59
106.59	106.49	104.06	105.03	104.02	104.36	108.67	107.28	104.2	104.2	104.24	104.37	104.7	104.21	103.27	104.33	108.37	105.05	104.86	105.22	104.41	104.62	105.42	105.61	105.24	106.87	106.14	105.67	105.73	107.36	105.34	107.01	106.5	104.43	106.89	106.47	107.01	104.46	105.82	105.54	105.46	103.85	106.21	104.12	104.85	105.46	106.32	104.04	106.83	106.78
106.42	105.97	105.81	104.49	105.35	104.26	103.93	105.51	106.17	108.48	105.54	104.68	105.54	106.12	104.68	106.27	104.83	106.25	104.97	106.23	105.98	103.7	104.01	106.63	104.5	104.28	105.53	106.17	102.64	105.4	106.35	102.9	105	105.67	104.32	103.84	105.25	106.85	105.71	105.54	104.85	105.26	103.82	107.19	104.87	105.23	106.72	106.51	103.55	107.51
104.84	105.72	104.73	105.27	105	104.43	106.54	105.66	106.08	107.18	104.67	106.88	103.77	107.53	105.88	105.28	105.8	105.53	107.29	108.54	105.9	107.8	105.7	106.09	108.65	107.21	104.54	106.3	106.41	105.55	104.24	105.93	104.2	104.91	105.61	105.38	107.96	105.62	108.78	103.55	105.8	103.66	104.7	105.68	105.19	106.13	106.43	104.7	106.08	107.11
98.776	94.691	99.141	99.595	98.784	99.49	97.262	99.002	99.014	96.719	97.636	97.567	99.307	95.307	98.305	98.129	97.967	98.481	97.932	97.17	95.936	99.055	97.572	98.209	98.658	97.539	98.75	97.259	97.73	98.887	97.566	97.853	97.906	98.484	94.211	96.517	98.377	96.532	97.926	98.339	95.758	96.205	100.08	98.924	98.001	97.479	96.253	96.618	95.696	97.527
109.56	108.45	108.52	108.29	106.55	108.23	108.43	110.59	106.55	106.11	107.34	105.99	107.27	106.69	109.24	106.66	106.75	109.38	108.57	108.12	108.6	107.79	107.35	108.25	107.94	105.86	105.25	108.16	108.26	106.04	108.72	109.02	107.36	106.95	106.85	110.18	109.52	109.19	106.99	109.23	109.34	107.2	106.22	108.56	109.58	107.5	108.27	105.88	106.61	110.28
107.87	109.02	109.36	105.91	104.24	108.3	109.48	106.5	109.02	107.26	105.45	107.27	109.09	109.39	109.02	108.31	106.89	108.75	107.8	109.57	107.7	108.46	108.17	108.12	106.83	106.79	106.3	108.5	108.8	107.77	108.56	109.81	108.72	108.57	108	109.76	106.53	108.41	107.78	107.31	105.4	109.77	108.66	108.59	108.49	106.86	109.19	107.55	108.41	107.66
99.499	98.177	97.862	98.23	100.85	96.965	99.808	96.725	97.624	98.587	97.979	98.999	98.665	95.213	97.927	99.094	98.82	98.132	99.093	99.399	97.34	99.299	93.825	96.635	98.202	96.093	98.658	97.016	98.943	99.597	98.832	96.778	96.631	96.557	99.509	97.793	98.409	97.766	98.546	98.638	97.724	98.657	98.285	100.95	99.819	97.407	98.084	99.054	98.025	96.856
105.55	106.4	104.77	105.45	106.97	107	106.34	107.86	108.16	105.04	106.78	107.42	104.75	105.55	106.55	105.42	108.39	106.26	107.27	107.25	104.4	105.15	105.93	105.91	103.54	106	103.58	106.44	103.01	107	105.72	105.48	104.83	105.58	106.52	105.5	106.12	106.25	105.16	106.3	104.87	105.33	107.31	105.77	106.5	105.67	105.98	106.88	106.35	105.38
100.05	98.359	98.11	97.78	95.594	98.494	99.665	96.423	103.04	97.976	98.958	98.931	99.72	96.977	98.477	98.13	100.83	99.015	99.512	100.93	97.892	97.242	98.581	99.174	95.31	97.125	97.651	97.597	98.61	99.71	97.125	97.434	97.613	97.617	97.129	99.241	100.08	98.846	98.974	99.143	98.993	100.57	97.208	98.069	98.033	98.679	96.403	99.336	96.799	97.086
108.53	107.2	107.68	108.86	108.19	107.15	106.4	109.89	107.64	107.74	108.62	104.75	109.13	109.32	107.38	107.42	109.51	109.18	106.65	108.12	109.97	108.55	105.35	108.69	107.99	109.2	106.9	108.37	107.87	106.64	107.25	105.89	108.55	108.05	108.33	106.12	105.68	107.82	107.45	108.9	106.67	107.35	107.05	108.03	106.99	111.22	107.22	105.73	110.32	109.83
105.41	108.69	109.34	108.62	107.44	110.3	109.1	108.95	107.56	109.28	107.6	110.06	106.92	107.67	107.19	107.63	109.86	108.28	109.47	109.42	109.81	107.41	108.26	109.21	108.85	109.1	107.4	105.69	108.11	108.39	106.19	111.33	107.97	108.19	109.66	107.97	107.16	107.72	108.17	109.28	107.28	110.47	111.52	107.51	110.77	108.96	108.92	108.36	106.61	107.48
107.71	106.05	105.88	104.87	106.73	107.29	105.9	106.38	105.18	107.47	107.49	105.39	104.47	103.16	105.12	106.6	105.6	103.26	105.79	105.56	105.38	106.77	107.03	105.09	104.87	108.4	105.13	107.54	106.4	103.07	105.22	107.2	104.53	103.83	106.58	104.1	105.49	104.46	105.87	105.22	108.83	108.17	103.98	107.91	106.18	105.2	104.87	107.01	103.4	104.85
108.11	106.78	103.94	103.8	105.84	106.94	106.54	108.68	107.65	105.86	105.8	106.61	105.17	108.4	107.74	107.33	107	105.92	107.29	106.54	107.07	105.11	108.39	107.52	105.75	106.4	107.05	104.13	105.81	107.48	103.89	105.21	103.78	105.9	106.05	105.01	105.4	107.19	106.45	106.28	107.01	107.66	108.56	106.51	106.41	106.43	105.08	106.1	105.68	104.52
98.799	100.28	97.578	98.016	101.05	98.28	98.313	98.12	99.006	97.096	97.654	99.097	98.598	98.192	96.812	99.578	98.168	98.912	99.631	98.074	98.771	99.557	95.757	99.206	98.558	96.693	97.896	100.24	99.309	96.463	97.444	98.143	98.067	99.62	97.35	98.053	97.246	98.246	100.28	99.641	100.52	97.482	98.945	101.59	97.619	99.276	98.353	98.922	97.316	97.402
107.01	108.21	109.09	109.14	107.71	108.06	107.13	107.44	107.95	107.13	107.12	108.49	107.66	107.97	107.76	107.3	107.68	106.77	106.98	106.86	108.37	106.32	110.36	105.86	109.28	108.87	106.99	109	107.48	109.72	108.4	106.78	107.53	108.22	107.87	107.04	108.98	110.45	105.37	107.08	107.57	106.27	106.65	107.97	106.61	107.38	107.56	108.64	109.12	106.21
104.88	107.08	106.05	105.33	106.32	104.13	107.09	106.2	106.49	106.16	105.64	103.98	106.94	105.19	106.6	107.32	105.89	105.71	106.37	108	106.44	107.38	105.46	107.34	106.22	108.89	108.42	105.79	106.78	106.61	104.87	106.54	104.4	106.52	105.87	104.47	107.45	106.16	105.85	106.1	105.55	107.94	107.1	106.2	106.94	106.39	104.72	108.74	107.88	106.22
109.9	108.38	109.59	110.55	110.54	108.44	111	110.74	110.12	111.89	110.31	110.35	110.7	111.98	111.21	110.01	111.97	112.52	111.53	111.23	112.07	111.98	110.99	111.61	111.53	110.07	109.63	108.53	109.79	109.19	109.5	107.85	111.49	109.68	110.65	112.44	109.78	111.53	110.26	110.36	110.69	111.43	111.96	108.39	111.36	109.79	110.64	109.2	110.51	110.39
107.7	103.61	104.98	107.44	104.47	105.61	103.72	105.47	104.7	105.88	106.22	106.89	105.18	105.81	105.91	103.86	106.38	104.07	106.71	107.01	105.93	107.94	103.99	106.44	104.04	106.32	106.06	105.81	105.57	107.11	106.87	105.31	104.71	105.58	104.05	106.34	104.21	105.81	104.44	103.56	104.75	104.43	102.67	105.51	106.56	105.44	104.61	106.43	104.94	105.27
105.99	106.75	110.16	107.78	106.47	106.35	107.05	107.69	108.32	107.17	108.47	107.92	106.61	108.89	106.9	105.13	107.99	107.92	107.66	107.44	106.96	105.92	106.59	108.1	106.83	109.73	106.9	108.85	107.4	108.9	108.52	107.2	109	106.76	108.44	108.79	110.63	108.02	103.72	107.53	107.99	109.11	107.32	107.23	106.88	107.76	107.58	108.74	107.86	108.31
99.172	96.852	97.564	96.853	99.051	99.069	98.36	99.971	97.994	98.406	99.796	97.387	98.693	99.546	98.515	99.822	98.094	98.62	98.494	97.776	101.02	100.44	100.76	98.737	99.417	98.23	98.38	100.33	98.15	100.78	100.85	100.68	100.33	99.725	98.948	99.649	99.713	98.466	98.244	98.283	100.01	99.131	100	97.594	98.98	100.06	99.369	99.971	100.51	100.6
98.005	97.421	100.1	94.647	96.957	98.712	100.94	98.049	97.4	99.173	99.082	97.146	98.687	98.195	97.205	99.435	98.097	99.826	98.221	100.31	99.11	97.72	99.216	98.63	95.722	96.324	98.724	98.71	96.709	99.128	97.425	96.53	98.259	99.54	98.1	97.169	96.385	98.114	97.012	99.622	98.023	98.458	98.699	99.002	97.352	97.487	96.725	97.165	98.828	100.73
98.83	100.56	99.625	98.476	99.372	99.999	100.14	98.558	100.24	98.777	98.869	100.66	99.255	99.004	99.277	100.13	96.964	98.618	99.397	97.389	99.285	98.746	98.346	98.69	100.12	97.65	99.856	98.224	101.99	100.72	100.12	96.814	99.958	97.557	96.82	97.893	99.253	100.08	98.66	101	98.957	100.55	100.01	101.64	100.5	99.116	97.865	97.797	98.136	98.879
107.09	108.52	109.79	107.85	110.31	110.09	108.52	106.69	107.43	109.87	108.71	105.92	109.24	109.32	108.69	109.31	108.75	108.35	107.76	107.89	107.65	108.84	107.45	107.93	107	107.08	108.31	110.17	109.2	108.15	108.51	109.47	108.02	107.46	107.59	109.24	109.37	108.8	108.8	107.29	107.52	110.26	108.88	107.87	108.41	106.75	105.48	109.97	108.68	109.97
104.93	102.43	101.94	102.11	102.83	103.3	102.88	103	101.91	104.53	104.03	103.21	102.76	102.08	102.29	102.79	103.93	102.54	103.75	103.36	103.32	103.01	103.33	104.1	102.65	100.15	102.59	102.48	102.92	102.27	102.53	103.59	103.8	102.26	100.42	104.35	101.32	103.84	104.09	100.49	103.12	102.37	104.47	100.6	104.96	103.54	102.3	103.75	102.07	102.06
104.06	105.87	104.74	106.23	104.61	104.69	107.57	107.02	104.71	104.97	107.38	106.06	105.83	104.7	106.01	104.91	105.03	105.26	106.56	104.62	104.97	105.16	104.25	107.25	105.4	103.7	106	106.79	106.3	107.16	106.5	106.26	104.24	105.57	106.77	106.18	104.81	103.5	106.69	104.42	104.71	105.05	105.77	104.99	104.47	106.86	106.08	104.8	104.57	105.78
104.57	107.35	107.2	107.09	105.81	104.05	106.95	105.48	106.46	108.48	107.18	106.98	106.08	105.33	106.12	105.42	107.39	106.45	106.49	106.87	105.16	106.97	106.34	106.32	107.29	108.58	108.06	105.36	108.55	104.59	107.71	107.36	105.27	104.19	107.35	106.3	108.06	106.39	105.27	108.6	109.06	106.23	105.95	105.57	106.62	108.06	107.03	106.13	106.2	105.04
109.54	107.07	107.24	107.32	109.06	108.29	107.57	108.25	108.16	107.05	110.48	107.81	106.2	107.89	111.09	108.92	108.44	108.66	107.18	108.71	107.12	109.33	109.57	108.68	107.85	108.22	108.87	110.36	109.58	111.15	108.09	108.83	109.2	108.94	109.85	108.3	108.29	108.53	110.06	110.33	109.36	109.19	106.03	109.71	109.22	109.62	107.51	106.47	109.32	108.65
105.78	106.35	106.2	104.53	105.87	106.68	106.66	107.04	108.04	106.87	103.31	106.16	106.44	106.72	107.24	103.19	107.25	106.54	106.33	106.17	106.13	109.24	106.62	105.24	105.71	106.55	107.13	107.16	108.14	105.66	108.2	107.34	107.88	105.6	104.52	106.46	108.51	105.85	104.79	103.61	108.57	106.46	106.09	106.31	107.39	106.81	106.25	106.52	106.96	106.19
105.33	105.95	107.26	105.53	106.94	105.81	107.94	105.6	107.38	105.67	105.4	104.44	105.37	108.16	106.53	104.35	106.17	104.37	104.33	103.79	107.18	106.27	105.54	108	105.88	105.23	106.45	104.66	105.19	104.76	107.1	102.9	106.72	106.88	105.32	106.74	105	105.95	107.42	107.73	108.46	103.77	106.23	103.95	105.99	106.1	105.79	105.68	105.47	106.75
107.17	105.51	103.16	106.67	107.46	104.02	107.39	105.67	106.14	105.8	106.78	103.04	106.17	105.33	105.18	103.94	107.29	104.77	106.64	104.12	106.99	106.52	105.23	105.35	103.95	104.99	106.2	104.28	109.16	106.38	105.31	105.83	106.4	107.65	106.64	103.81	105.63	106.56	106.18	104.94	105.51	107.24	105.1	104.84	106.03	108.16	104.94	106.9	102.76	105.14
105.94	103.95	106.28	105.25	103.59	104.78	104.11	103.7	106.59	105.5	104.85	107.67	104.54	105.7	106.63	106.43	104.98	102.95	103.31	103.06	104.27	103.34	105.86	105.1	104.25	104.13	107.73	104.44	109.65	105.99	105.3	105.33	105.73	105.94	106.45	104.17	105.05	104.67	103.94	108.11	102.58	104.83	107.94	107.14	106.93	108.13	105.01	104.3	107.68	104.19
106.67	107.88	108.81	106.93	107.14	107.59	106.11	108.62	107.93	108.42	108.23	106.01	107.47	108.95	107.48	109.43	107.11	107.95	107.12	108.11	109.05	109.67	106.88	105.86	109.38	109.49	108.79	108.26	107.27	107.78	108.96	108.47	108.08	107.32	109.13	108.75	108.06	107.99	108.57	107.86	107.01	107.86	104.73	107.05	107.26	107.94	108.67	106.28	106.96	108.4
108.75	107.71	107.89	106.58	108.69	108.04	108.7	109.21	107.8	105.34	109.52	107.91	108.82	107.69	107.79	109.12	109.28	106.48	108.7	107.27	108.38	108.7	109.41	108.37	109.61	108.76	107.83	107.81	106.51	106.53	109.22	108.82	107.86	108.39	107.51	108.26	105.75	106.84	107.42	108.09	107.46	108.1	107.16	108.95	106.63	106.48	110.63	109.52	108.46	108.65
107.28	104.14	105.43	106.66	104.87	106.26	103.79	105.56	105.6	105.41	106.57	105.55	104.13	104.33	104.86	106.93	106.03	105.68	106.06	105.97	106.29	105.9	108.1	105.12	105.25	106.19	107.79	104.89	105.13	106.7	106.81	105.31	106.27	105.52	107.64	105.81	105.16	104.18	105.34	105.79	104.89	104.03	105.42	106.17	105.12	105.97	104.9	105.81	106.24	104.93
102.06	102.22	101.8	105.49	102.58	102.54	103.67	103.76	101.06	100.73	102.36	101.93	103.83	103.74	102.1	102.75	104.08	103.22	103.45	102.03	102.12	101.4	102.66	104.3	104.21	99.94	100.99	101.92	102.14	102.88	102.25	103.5	101.36	101.88	103.21	102.44	101.64	101.96	103.41	102.17	102.37	103.03	100.33	100.48	104.6	103.22	101.65	105.47	102.43	102.38
105.31	108.26	104.89	103.31	106.15	108.23	108.07	106.6	106.42	107.9	105.2	106.02	106.46	106.36	103.52	106.75	106.9	106.94	106.75	106.31	105.22	107.97	106.5	105.73	107.43	105	109.21	107.94	107.76	107.14	105.81	107.3	107.53	107.71	105.81	107	107.11	105.48	106.01	105.17	105.33	107.83	107.86	106.58	107.39	105.05	106.66	106.82	104.55	106.42
111.27	110.81	109.48	108.39	109.25	110.71	111.56	109.93	109.43	111.69	110.94	109.77	109.94	109.32	108.7	111.26	108.7	110.75	109.8	108.97	111.29	109.79	110.48	109.12	110.85	111.4	109.38	111.33	111.39	109.51	111.38	109.85	109.35	112.33	109.65	111	109.87	110.66	112.48	109.05	108.46	109.71	111.26	110.61	109.83	111.83	111	109.54	109.94	108.98
108.25	108.97	108.59	107.63	110.19	107.33	105.94	110.54	109.08	109.3	105.91	107.69	107.47	109.94	106.93	108.91	107.94	109.22	106.51	107.95	107.94	109.33	108.24	106.65	108.94	107.99	110.13	109.12	110.97	106.89	108.95	109.66	107.01	107.51	107.06	107.65	109.81	107.59	107.17	107.41	107.92	107.93	109	108.12	108.66	109.78	107.78	107.95	108.5	108.87
109.88	108.46	109.47	109.45	108.95	107.13	105.71	107.14	107.9	107.97	106.92	106.8	107.9	109.77	109.77	104.16	108.26	107.87	107.47	106.89	108.01	107.63	107.61	110.17	108.84	110.1	107.68	106.15	109.62	110.32	110.52	107.19	108.74	105.98	106.96	106.94	108.97	107.66	107.82	108.26	108.96	107.73	107.59	108.28	105.4	108.38	108.67	108.77	111.04	109.27
108.03	107.86	107.84	107.58	107.94	108.22	105.18	106.94	105	108.96	106.42	108.9	109.6	108.42	107.09	106.91	108.17	107.29	108.01	107.35	106.94	107.97	109	109.28	108.97	106.68	106.72	109.87	105.68	106.92	105.29	108.64	106.71	107.67	109.07	106.85	109.2	108.06	108.25	105.78	107.58	108.2	107.39	106.85	107.57	107.8	108.35	109.17	104.29	110.9
108.89	106.66	106.97	106.7	106.41	106.88	103.88	109.17	106.16	105.99	105.85	104.34	108.04	107.26	106.1	107.48	106.55	109.4	105.23	106.06	105.12	103.09	105.21	104.7	108.05	103.88	104.98	105.13	105.75	105.7	106.57	107.24	104.73	105.24	106.23	106.88	106.62	102.53	107.33	108.58	107.31	105.7	107.71	108.02	108.19	106.66	104.5	107.27	105.15	106.67
106.27	105.03	107.8	104.23	106.66	105.14	102.39	107.13	103.33	104.53	105.05	106.04	103.02	104.81	108.09	106.36	107.17	104.97	106.5	106.18	104	105.72	107.75	106.2	104.16	104.6	107.14	107.19	105.93	105.59	107	105.03	105.16	106.5	105.44	103.29	108.09	105.68	107	105.72	103.85	106.11	106.29	104.82	106.76	106.19	105.02	103.89	106.21	105.85
104.97	107.19	107.26	108.13	108.01	105.84	105.8	106.37	105.85	106.12	105.81	106.15	106.84	106.44	105.67	104.69	105.94	105.54	105.33	106.8	106.02	107.59	106.31	106.12	107.21	104.91	106.26	107.34	105.56	104.4	106.38	105.09	106.93	105.33	106.51	107.47	105.75	108.86	107.92	106.46	105.92	106.04	105.85	105.56	103.89	107.68	105.79	107.56	106.57	107.41
107.35	105.66	105.33	106.45	104.18	104.38	105.51	106.9	103.88	105.73	105.86	104.89	104.33	106.82	105.98	104.29	104.3	102.65	106.69	103.69	103.65	104.87	103.54	104.55	106.48	105.26	104.9	103.68	107.56	106.28	103.97	105.08	107.69	104.46	105.03	106.85	106.44	106.76	104.48	108.45	105.33	104.81	105.52	106.11	104.98	103.83	107.72	104.11	106.62	105.67
109.08	109.71	111.37	108.6	111.75	109.5	109.69	110.25	109.85	112.17	109.44	110.55	110.55	108.25	109.15	112.36	110.59	110.76	109.26	108.96	111.78	110.33	110.31	111.99	112.6	110.46	109.59	111.83	109.01	108.9	110	111.33	111	109.62	109.97	110.72	109.49	109.25	110.47	110.32	110.02	110.63	110.46	110.92	109.85	110.86	108.12	111.04	109.95	109.32
106.91	110.19	109.44	106.4	108.56	107.26	107.29	108.81	106.68	106.94	105.32	108.49	110.02	107.94	108.76	108.91	107.76	108.69	108.03	108.18	106.09	110.86	109.08	109.1	108.01	108.47	108.3	106.47	107.92	108.07	106.72	107.66	108.09	107.78	107.68	107.88	109.07	107.41	108.1	107.42	108.09	105.66	106.12	108.21	106.83	108.62	108.77	108.94	106.91	107.64
98.837	95.819	97.853	97.193	101.1	98.192	100.99	97.926	99.309	99.238	97.332	98.843	99.041	96.451	97.991	100.16	98.452	99.287	97.079	94.112	98.026	100.03	96.862	97.049	98.936	96.528	98.655	99.408	97.894	97.749	98.865	99.744	98.257	100.3	96.619	96.594	98.461	97.118	100.38	97.73	99.915	98.894	97.257	96.126	98.16	98.772	98.512	99.436	98.982	98.817
107.23	106.92	109.77	106.58	106.79	106.78	110.53	110.17	107.92	106.77	108.09	106.91	106.78	107.71	107.49	107.19	107.68	107.84	108.02	109.15	105.22	106.14	107.1	107.86	106.88	107.25	105.5	108.33	106.92	110.44	108.45	108.83	107.92	108.87	111.22	107.84	107.69	107.93	105.91	108.85	108.02	107.36	105.34	108.64	108.83	106.26	107.85	110.42	107.37	104.11
97.506	99.685	99.601	96.745	96.674	97.579	96.329	98.934	95.5	99.156	98.885	97.94	99.133	97.779	97.147	97.097	97.811	99.959	98.718	99.377	98.031	96.81	97.384	99.625	96.564	99.863	100.93	95.942	98.203	96.771	98.351	97.058	96.793	100.08	98.52	99.931	99.828	96.429	97.476	98.512	99.189	98.826	97.154	97.505	96.28	98.999	96.171	97.039	96.963	98.748
106.22	105.69	107.22	104.01	106.35	105.12	104.94	106.05	106.23	106.8	107.88	104.78	106.03	104.51	106.15	104.28	107.95	105.47	107.06	107.76	105.56	107.82	106.93	105.07	105.76	102.86	107.43	107.76	104.43	104.29	106.44	107.64	104.63	106.78	105.81	102.05	108.12	106.12	105.08	104.65	105.7	106.04	105.46	105.44	104.33	105.96	105.61	108.77	103.8	105.62
105.12	105.83	107.41	105.63	104.82	101.94	105.48	104.5	103.12	104.38	106.4	107.14	106.18	103.64	106.48	103.51	104.42	103.36	104.78	104.3	108.06	108.24	105.66	105.18	104.8	104.69	106.13	106.42	103.66	103.98	105.73	104.69	106.28	104.28	105.18	107.4	106.31	107.23	104.94	104.74	105.48	103.54	104.52	107.19	105.23	106.25	105.26	105.87	106.01	102.57
108.93	108.97	106.18	105.87	109.75	108.67	108.73	109.51	108.24	107.02	107.98	106.77	107.62	109.92	106.98	108.91	108.9	109.33	107.77	107.33	109.62	109.73	106.52	109.94	110.91	107.82	109.86	108.6	108.7	109.01	109.46	109.63	109.33	109.79	107.36	107.79	110.14	108.08	109.99	108.62	110	108.71	109.57	108.79	108.68	110.86	106.73	108.06	108.96	111.13
106.63	104.7	106.25	106.76	104.9	107.5	105.62	107.11	106.46	105.39	105.58	104.4	103.63	104.66	105.42	104.37	108.31	107.13	105.54	105.89	106.78	105.25	104.25	104.93	103.12	104.9	105.33	107.68	106	107.29	105.15	106.5	106.3	107.88	104.59	104.57	107.59	104.75	107.41	104.78	104.73	105.5	108.93	104.8	107.71	107.28	105.92	107.1	106.59	104.67
105.34	104.64	103.4	108.22	105.28	106.23	105.52	108.22	105.51	108.15	106.09	106.16	106.6	105.94	105.16	104.81	107.02	104.49	106.85	106.22	106.79	106.21	107.1	105.86	107.57	107.18	105.58	106.46	106.01	107.39	106.58	107.53	105.25	108.37	106	107.36	108.46	106.89	104.61	107.24	108.93	106.13	106.55	108.11	108.23	106.2	108.42	105.85	106.65	107.7
106.3	106.19	104.08	107.37	104.27	104.63	105.72	107.04	105.87	104.44	106.05	105.02	104.46	105.54	106.28	105.61	104.82	105.53	104.07	102.56	104.44	107.49	105.31	107.45	107.17	106.96	105.79	106.26	106.21	105.65	105.74	106.1	104.94	107.22	106.43	106.38	105.13	105.38	104.07	104.34	104.67	105.07	102.7	105.32	107.05	106.23	105.8	102.74	105.97	104.31
105.89	105.87	105.67	104.13	105.48	108.08	104.21	107.66	104.07	105.94	105.65	101.67	104	108.26	106.33	106.04	105.06	108.24	104.94	106.3	106.97	104.81	105.11	106.82	104.35	106.07	105.7	105.97	105.06	106.03	105.02	105.1	105.73	105.68	105.31	107.71	110.1	106.01	105.4	107.84	106.16	103.2	105.16	103.8	105.22	104.75	106.15	103.98	105.74	106.9
108.39	107.86	109.84	108.98	106.34	107.25	108.85	108.7	108.83	108.16	105.71	109.35	109.77	107.57	106.66	107.71	107.6	107.45	108.38	108.71	107.89	107.14	106.98	107.87	106.65	108.47	109.29	106.63	107.61	107.91	108.03	107.7	106.44	107.78	108.23	107.57	106.55	108.77	106.73	107.55	108.43	108.89	108.12	107.1	110.4	107.74	106.58	108.11	107.24	108.25
109.15	109.23	110.03	109.51	107.86	110.79	108.16	108.77	107.11	108.04	108.54	108.12	109.13	107.17	107.41	109.05	108.96	109.11	109.91	106.54	108.64	107.74	105.75	108.64	106.14	108.64	107.52	106.89	108.48	107.77	106.97	107.8	108.52	109.49	107.9	107.01	107.41	106.52	106.15	108.33	107.23	107.73	108.53	109.44	108.26	108.94	107.75	108.02	109.37	107.24
106.44	103.46	103.86	104.37	101.37	106.17	102.95	107.32	105.07	105.77	106.16	105.69	104.92	106.28	104.4	102.87	104.22	104.85	105.24	106.2	104.73	104.67	103.27	106.83	105.01	104.35	104.75	105.32	104.32	103.31	104.75	105.6	105.26	106.2	104.13	105.32	106.56	105.09	105.54	107.49	106.51	104.72	104.5	105.23	105.3	104.83	104.33	107.05	104.65	105.09
96.989	100.13	99.815	97.474	99.307	99.967	96.907	98.062	99.498	97.915	100.28	101.06	100.14	99.706	100.73	101.66	100.1	100.42	98.804	98.272	100.98	96.049	97.048	98.182	98.175	98.771	98.432	100.3	97.799	98.046	99.456	99.895	98.196	98.592	101.72	97.655	96.766	98.928	99.697	98.556	99.582	99.54	99.393	98.648	100.68	97.006	98.099	100.2	96.68	97.916
108.64	105.13	105.23	104.47	106.16	106.21	105.67	107.1	104.05	107.73	107.49	104.98	104.82	105.2	104.36	104.44	103.92	105.31	104.13	101.65	106.01	106.43	105.17	104.89	104.6	104.95	105.07	106.39	107.28	105.55	106.28	106.36	107.02	104.24	104.22	106.64	107.56	105.2	106.59	105.95	105.21	104.84	104.67	107.92	106.08	105.18	104.32	105.31	107.12	106.55
106.11	107.02	106.47	104.84	104.12	104.82	105.65	105.93	103.81	104.97	106.73	105.27	104.04	105.14	105.82	107.31	104.44	105.68	106.75	105.74	105.94	103.23	104.99	106.56	103.7	107.27	103.79	104	104.76	104.1	104.9	107.23	105.42	107.17	107.52	106.54	105.79	106.46	103.37	105.09	105.56	107.56	105.81	108.53	104.62	105.49	106.13	106.88	105.04	107.66
105.02	104.93	106.52	105.58	104.5	107.38	107.14	106.5	102.77	106.79	104.93	107.68	107.29	105.6	107.45	106.94	107.66	106.16	107.23	106.92	107.9	105.67	107.65	107.04	108.62	106.16	107.52	105.94	107.09	104.77	104.84	107.99	106.34	105.59	107.83	108.99	107.39	105.33	104.46	106.96	105.27	106.32	104.84	104.82	105.62	106.06	106.67	107.82	106.93	106.07
109.03	108.06	107.99	106.07	107.27	107.15	107.61	108.19	108.86	108.21	108.09	108.26	106.82	108.46	107.42	109.08	107.83	107.89	108.93	108.4	108.27	108.28	109.21	108.02	107.06	106.95	110.3	106.79	108.09	108.88	108.14	106.13	110.2	108.42	106.83	109.02	108.08	105.15	108.38	106.5	106.51	108.54	107.86	108.53	107.48	107.49	106.97	106.86	106.24	108.63
108.51	110.33	108.4	109.26	105.9	108.24	108.5	108.87	109.87	109.92	109.26	110.13	107.66	108.66	109.12	107.88	108.88	108.92	108.06	109.55	110.13	108.9	107.73	107.57	107.2	107.51	105.37	107.77	109.04	107.71	107.97	108.49	107.42	109.24	107.54	110.29	108.27	108.36	108.16	111.7	108.32	108.58	110.38	107.84	110.26	110.62	106.09	109.44	109.71	110.74
108.86	106.76	109.45	108.44	107.14	109.1	107.78	109.12	107.45	109.02	107.71	108.98	109.8	108.41	108.56	110.18	109.34	109.08	108.6	109.4	108.18	109.3	108.12	107.91	108.6	107.2	110.2	107.32	106.83	108.31	109.12	110.69	107.14	109.83	107.12	110.15	108.55	107.49	108.07	109	109.19	107.88	109.22	108.23	106	109.61	108.54	108.32	108.3	107.63
108.75	108.16	108.03	108.74	105.61	107.1	106.28	108.57	109.04	108.5	109	110.92	109.29	108.75	107.99	108.33	108.92	109.5	108.67	107.57	107.83	108.03	106.95	109.83	108.62	107.27	106.73	107.22	107.06	108.34	106.35	108.08	108.43	108.5	109.18	107.94	107.53	108.16	110.25	108.01	106.24	110.59	105.91	107.88	107.79	107.35	106.64	108.79	106.21	107.49
105.26	105.16	107.81	105.7	106.34	107.16	107.01	105.74	105.43	106.45	107.36	105.45	106.09	105.39	108.08	105.05	108.09	106.25	103.94	107.79	108.82	105.06	105.63	106.34	105.61	105.64	105.96	107.88	105.65	105.94	108.5	104.76	106.37	106.42	106.92	106.43	105.12	106.09	106.92	108.72	104.87	107.76	106.5	105.66	107.97	107.31	107.26	105.57	109.58	106.33
106.37	107.03	105.7	107.92	106.35	106.75	105.06	106.02	107.11	104.5	104.97	105.86	106.16	106.86	105.29	105.94	104.46	106.52	106.2	107.82	106.32	105.42	105.41	104.6	104.64	105.91	106.56	102.85	107.6	104.77	105.14	106.01	107.59	105.37	104.3	107.21	105.93	103.31	106.66	107.04	103.34	105.58	105.06	102.75	107.11	104.52	103.36	105.64	105.32	105.58
106.91	105.64	104.58	105.44	104.75	103.45	104.69	106.75	101.28	106.59	108.67	104.72	103.38	103.64	105.14	107.25	106.44	105.69	105	106.07	106.18	108.72	104.67	105.81	107.69	107.76	104.58	105.97	105.78	104.52	106.72	106.1	105.74	107.66	108.48	106.3	106.2	107.37	103.42	103.68	104.52	106.02	105.51	106.18	107.06	104.76	105.51	104.34	107.08	106.16
98.271	99.291	96.917	96.571	98.592	97.456	98.701	96.995	96.939	98.716	98.824	97.899	98.969	97.747	97.493	100.18	97.369	98.323	96.317	98.337	98.38	96.41	97.058	97.611	98.203	97.177	98.943	97.025	99.118	96.712	99.879	98.286	97.371	96.698	98.515	95.336	100.02	97.811	98.557	96.514	98.154	100.77	97.313	97.385	97.643	95.691	97.562	99.061	99.287	97.562
98.551	96.561	98.863	98.604	97.779	97.242	98.334	98.865	96.368	98.335	98.868	98.546	97.706	99.849	101.37	98.013	98.898	98.989	96.126	97.576	95.714	98.839	98.42	100.46	99.396	98.025	99.146	98.552	98.828	99.386	96.798	95.975	99.943	98.332	99.606	97.017	98.672	95.825	99.156	97.241	100.34	96.908	99.464	99.744	98.961	98.487	98.698	100.08	97.572	97.967
107.36	108.05	106.72	107.77	108.89	109.65	106.4	108.76	108.15	109.15	109.19	108.69	108.63	108.54	106.61	110.24	108.59	107.11	108.09	107.84	106.67	108.7	109.97	106.72	109.51	108.05	108.01	109.44	109.95	108.08	107.47	108.93	108.86	107.57	106.94	105.16	108.52	106.99	109.21	109.46	106.41	107.61	107.25	109.89	109.04	107.8	108.68	106.99	108.19	109.19
105.81	105.84	105.87	103.12	106.29	104.22	105.99	104.96	104.74	104.48	104.09	106.58	106.31	103.63	105.86	107.37	105.2	104.21	107.98	105.79	104.72	104.48	105.92	104.25	105.16	105.36	104.94	103.67	106.09	106.95	105.03	105.12	104.8	104.49	104.25	106.53	104.26	104.89	104.9	102.6	104.36	108.44	104.1	105.66	106.1	105.44	105.53	105.12	107.47	106.02
96.349	99.831	99.017	99.241	99.431	100.16	98.018	99.404	97.898	100.02	96.84	98.686	99.79	98.055	97.038	97.804	96.973	95.962	98.596	97.933	98.908	99.27	98.757	99.188	97.328	96.918	99.809	98.061	100.15	98.007	98.411	97.5	99.573	97.656	97.328	97.735	99.494	97.317	94.137	99.063	97.65	97.201	98.256	98.749	97.861	97.113	98.194	98.68	96.951	97.204
94.958	97.106	99.529	96.999	97.389	97.987	97.864	98.056	100.51	96.782	96.571	98.931	98.258	97.024	95.807	98.735	97.156	97.817	97.204	96.724	96.922	96.305	97.729	98.076	98.904	96.968	94.553	98.929	96.855	96.941	97.539	98.136	97.745	96.896	97.884	98.067	97.787	97.525	96.683	96.578	98.532	98.163	98.052	97.449	98.357	96.673	98.963	98.208	99.476	98.328
98.44	98.858	95.235	98.793	97.082	100.58	98.761	99.853	96.585	97.478	97.083	98.175	97.674	98.131	98.435	99.752	99.038	95.388	98.365	97.582	98.818	96.307	99.009	98.5	99.546	98.612	98.377	99.191	99.4	97.982	97.308	96.906	99.336	95.308	99.142	98.771	97.477	97.442	98.304	97.765	98.898	98.379	100.32	99.853	97.05	97.82	98.194	97.039	96.856	96.781
111.91	109.93	110.19	111.22	109.31	111.92	110.56	110.91	109.39	113.2	109.91	108.91	110.52	112.13	108.57	108.76	109.01	108.54	111.02	111.84	110.37	110.33	111.27	110.54	112.47	109.46	109.98	109	109.8	109.35	110.49	110.67	109.76	113.17	111.83	110.19	110.72	110.1	111.31	111.55	108.56	109.48	109.01	109.13	110.64	110.11	109.74	109.5	108.61	109.87
97.613	99.768	97.761	97.047	98.718	97.017	99.968	97.644	98.309	97.753	99.577	97.95	98.324	98.819	98.935	96.428	98.22	98.335	98.688	100.84	99.393	100.56	96.521	97.569	97.836	98.976	96.078	97.222	97.172	97.107	98.041	97.258	99.033	99.879	99.457	101.69	98.035	99.21	98.697	98.994	98.736	97.997	98.288	97.137	97.818	98.643	97.832	98.608	97.053	97.616
106.07	107.46	106.88	107.2	105.79	105.46	104.66	105.94	105.83	106.74	106.76	106.12	104.96	109.7	106.23	107.21	106.16	104.24	107.23	108.48	106.56	107.8	109.31	106.69	105.71	105.06	108.45	105.63	105.83	105.63	107.38	104.32	107.41	105.91	105.14	106.35	107.19	107.31	104.99	106.94	106.44	106.89	105.33	108.76	107.67	105.33	106.35	107.56	105.18	106.11
107.84	109.06	109.1	108.87	108.08	108.24	107.28	109.07	111.18	109.86	106.03	108.81	108.31	107.8	108.49	107.56	108	108.76	108.67	109.44	107.91	105.41	107.48	107.86	107.62	108.24	109.39	108.96	107.75	107.27	108.11	110.62	109.31	108.76	109.19	109.59	108.74	106.85	107.57	106.41	107.88	108.19	111.26	109.66	107.99	108.87	108.79	107.81	106.41	109.69
107.48	106	108.6	107.15	105.35	105.56	105.3	104.86	104.91	105.85	105.91	105.63	106.37	108.72	107.5	104.72	106.03	107.36	104.1	107.84	107.14	106.52	106.73	107.03	104.21	104.7	106.2	105.18	106	104.19	106.16	104.41	107.37	106.88	106.66	106.39	106.13	107.25	105.38	107.09	107.47	107.8	107.73	106.47	107.02	109.62	105.69	105.13	104.08	104.34
108.32	107.73	108.82	108.68	107.66	107.87	110.98	107.36	108.13	108.68	108.92	107.12	107.55	109.81	108.63	107.44	109.96	108.83	107.31	108.05	110.34	109.12	108.89	108.51	107.91	107.71	107.42	109.95	108.79	110.77	108.39	108.96	105.98	108.15	106.44	107.99	106.91	109.51	107.88	107.63	108.86	106.4	108.51	106.81	106.65	106.04	108.91	108.62	109.46	107.97
109.6	108.08	108.61	106.31	109.21	110.58	110.03	109.15	110.32	108.38	108.24	109.22	108.22	106.93	111.48	109.47	110.34	109.11	108.96	107.77	106.44	109.97	106.8	108.63	109.77	109.52	110.73	109.41	109.25	108.33	109.78	107.33	111.3	107.25	107.9	108.38	108.71	108.68	111.18	108.39	108.99	110.69	107.4	106.45	109.3	109.94	109.09	107.57	110.17	109.45
110.15	109.16	108.08	110.32	107.39	109.14	108.6	110.31	107.92	109.26	106.81	108.32	108.7	105.36	109.63	107.98	109.07	108.32	109.29	109.14	108.27	108.72	106.58	109.02	109.73	105.71	107.27	106.55	108.6	106	106.58	107.73	105.5	109.91	109.88	107.49	107.65	108.97	109.51	108.82	109.15	106.97	108.99	109.17	110.16	108.96	107.84	105.72	107.41	108.23
108.45	105.1	105.9	105.68	106.42	106.35	106.24	106.25	107.07	105.95	107.05	106.97	104.32	105.91	106.95	105.48	105.75	106.82	107.46	107.71	105.56	107.23	106.91	106.26	107.02	106.22	106.4	105.5	108.33	107.44	107.94	108.74	106.51	106.25	107.63	107.76	105.9	107.51	107.29	109.24	106.25	106.57	105.93	105.72	106.1	105.19	107.92	104.81	106.35	106.72
98.447	99.092	98.139	99.425	98.783	98.63	98.746	97.639	99.249	99.763	100.22	98.477	98.287	96.683	98.65	98.542	98.774	97.683	97.35	97.81	98.666	98.924	98.781	100.18	97.522	98.093	97.749	96.651	100.33	100.32	97.904	100.82	99.494	100.59	97.923	96.727	101.02	98.558	100.31	100.22	98.54	100.02	100.56	98.851	96.868	98.306	96.259	99.135	99.457	97.767
106.12	105.15	107.04	108.99	106.88	104.77	106.12	105.81	105.98	102.5	109.46	106.49	106.32	107.07	105.19	105.18	104.8	104.56	105.91	105.65	109.06	106.92	103.82	105.47	106.58	105.65	105.15	105.19	107.02	106.05	107.71	104.09	105.22	105.56	106.45	104.95	107.47	107.01	107.31	105.33	105.85	105.85	106.26	106.81	104.66	106.59	107.53	105.4	103.7	104.85
107.69	107.88	106.62	106.74	108.32	108.08	107.82	109.21	107.15	109.6	106.69	110.45	110.93	107.79	106.37	105.63	106.52	107.58	109.84	108.26	107.89	109.88	107.08	107.21	108.3	107.81	106.67	108.02	107.95	106.81	106.65	109.42	106.32	106.51	107.24	105.05	108.07	106.52	106.86	104.42	105.03	109.05	106.71	106.27	107.11	107.75	107.88	109.14	109.82	107.76
110.5	108.94	110.49	110.78	109.03	110.42	112.66	110.3	108.59	110.94	112.03	109.75	108.49	109.34	107.79	111.15	111.55	109.66	109.77	110.44	108.92	109.73	112.53	111.55	110.49	109.77	110.93	109.71	110.74	110.44	112.53	109.76	110.73	111.3	110.93	109.28	109.96	111.38	108.57	110.39	112.9	111.27	110.9	113.55	111.18	110.92	110.6	109.91	110.74	110.18
105.27	105.55	104.92	104.42	101.88	103.06	108.25	105.85	105.52	104.7	105.69	105.24	103.91	105.56	105.71	108.04	105.85	101.55	104.91	105.78	103.95	106.91	106.76	105.61	105.85	103.31	107.13	107.51	106.63	104.68	106.77	107.72	106.44	103.16	108.84	107.12	105.28	104.92	104.3	106.44	103.58	105.31	102.55	104.05	102.72	106.18	103.87	106.46	106.17	105.49
100.11	101.01	100.68	98.865	102.28	100.53	99.237	99.734	100.41	98.84	99.498	98.403	97.851	100.1	100.39	100.57	102.16	100.82	99.958	101.67	101.26	101.3	99.175	101.79	97.839	101.87	100.34	99.619	100.93	100.43	102.74	100.07	100.39	99.438	99.648	101.33	100.56	102.89	101.43	100.19	99.678	100.68	99.757	99.038	98.645	100.98	98.936	100.72	100.08	99.189
108	107.41	108.86	108.24	110.29	109.45	108.97	107.92	106.97	106.67	110.26	105.82	109.13	105.42	107.81	108.01	105.76	110.29	107.92	106.22	109.55	108.17	108.3	104.2	106.83	108.28	109.96	106.91	108.98	108.81	107	107.45	108.24	109.25	109.79	108.76	108.81	106.41	108.08	108.57	108.56	107.5	109.86	109.45	108.6	109.43	108.17	108.09	110.15	109.48
107.95	105.74	106.03	106.06	106.01	107.05	103.56	105.84	103.97	104.68	105.99	106.91	104.89	106.21	107.55	108.65	105.6	109.08	106.81	105.15	106.53	105.46	105.28	107.53	110.13	105.99	107.95	107.75	104.98	106.51	106.57	109.35	107.48	106.97	108.03	108.73	105.45	105.14	107.26	103.55	104.85	108.12	107.39	105.47	106.94	106.78	103.1	106.19	109.51	106.84
107.48	108.04	107.28	108.25	107.01	105.95	109.75	109.29	108	107.95	108.04	106.49	108.52	109.8	109.58	108.27	110.58	105.81	108.63	107.67	108.93	107.16	108.93	109.65	105.93	107.7	106.86	108.61	111.17	108.37	107.53	108.07	108.32	105.63	108.39	109	110.21	108.55	107.97	107.41	109.48	107.56	106.74	108.64	108.36	108.49	109.36	107.5	106.48	106.58
107.48	104.8	107.16	108.34	105.78	105.24	106.59	104.06	105.36	106.08	104.27	104.04	105.57	103.49	106.79	103.8	105.97	103.15	105.13	103.58	108.53	106.35	104.39	103.96	105.36	105.06	107.04	106.5	105.3	107.45	105.14	106.21	104.42	105.13	105.24	105.16	105.39	105.63	106.9	104.18	106.44	104.45	105.36	105.91	105.18	105.2	105.15	107.79	104.6	106.14
107.77	108.9	109.06	107.88	107.61	106.35	109.36	108.3	107.41	107.2	106.95	107.41	107.68	110.8	110.89	107.67	107.19	107.49	110.88	106.8	109.7	108.52	110.1	110.51	108.62	107.74	109.76	108.63	108.15	108.09	108.16	108.55	108.11	107.71	108.56	107.09	109.71	109.52	108.87	107	108.44	107.56	107.86	107.35	107.59	108.47	109.7	108.33	107.71	108.59
106.94	108.33	107.54	105.54	108.64	108.59	107.74	109.07	107.85	106.67	105.41	106.22	107.09	111.17	109.59	108.7	105.96	107.99	106.37	107.35	109.55	106.16	108.36	107.22	107.51	107.79	107.2	107.86	109.89	110.79	110.57	111.12	106.53	107.54	107.77	110.54	109.2	108.79	108.64	109.2	108.24	107.05	107.64	108.85	108.25	108.24	108.8	108.18	108.67	107.68
108.44	106.59	108.53	110.18	106.93	107.17	109.2	109.13	108.96	108.39	106.19	108.33	108.05	105.6	109.68	105.08	108.22	109.74	110.15	111.84	107.56	108.12	107.15	108.19	105.8	107.58	107.45	107.26	108.12	107.89	107.18	107.27	107.77	105.91	106.48	107.77	108.31	105.93	107.02	108.54	108.6	108.24	108.95	107.42	109.04	108.11	106.77	108.45	108.7	107.67
106.84	107.51	107.21	107.56	105.34	107.45	105.89	110.43	108.48	108.12	108.29	106.53	107.3	106.21	107.26	108.12	107.36	107.78	108.09	108.39	109.72	107.25	109.56	107.15	107.71	109.81	107.2	107.13	108.34	106.47	109.14	108.45	107.2	106.1	106.25	108.14	105.74	107.95	109.21	110.04	107.05	108.35	107.47	108.84	106.79	107.4	107.74	109.23	106.8	110.06
107.25	106.63	106.92	107.17	106.58	109.11	109.99	106.28	108.43	109.03	109.07	108.29	107.34	107.7	107.32	108.75	106	109.31	107.93	107.39	108.77	107.64	108.44	106.71	108.71	106	107.22	105.44	108.67	109.22	107.55	110.16	106.56	106.52	107.26	110.05	107.26	106.7	107.91	106.1	108.5	106.68	109.04	108.78	107.36	109.76	108.4	107.21	106.12	108.7
99.503	96.667	100.58	98.28	96.787	97.083	100.13	98.773	98.031	95.587	98.936	100.54	99.165	97.573	97.353	96.618	98.289	98.231	99.051	97.792	98.236	99.355	98.63	97.929	98.274	99.374	95.814	96.975	97.486	97.647	98.631	98.427	96.789	96.353	98.364	96.971	98.17	98.964	97.802	98.192	99.787	97.331	96.403	98.155	99.056	99.607	98.749	99.634	98.344	97.974
106.36	107.1	105.51	107.12	106.75	105.75	105.72	103.08	105.5	105.5	103.92	105.14	104.63	104.45	104.75	105.91	106.87	107.45	104.66	107.47	107.96	106.15	105.68	106.09	102.2	106.61	105.05	106.7	104.87	105.38	107.72	103.6	107.09	105.2	107.19	106.42	104.05	105.73	105.82	106.33	104.27	104.83	106.41	106.54	105.06	105.47	106.14	104.43	107.5	106.13
105.4	105.84	104.63	104.33	106.39	106.12	104.68	106.9	104.79	105.55	105.91	104.89	104.09	106.55	106.3	105.3	105.97	108.34	105.69	105.61	105.16	106.09	102.9	106.73	104.52	106.08	107.14	106.29	108.34	105.59	104.21	106.4	106.16	104.62	106.6	106.26	106.08	105.96	106.45	103.78	105.07	105.87	105.38	106.12	104.82	103.79	104.19	104.72	104.39	108.7
98.595	98.451	100.36	98.424	96.193	98.458	97.588	98.301	100.69	98.607	98.356	97.671	100.06	97.598	97.421	97.001	96.661	97.663	99.172	96.863	96.883	97.973	100.09	101.94	99.391	97.14	99.148	98.856	96.121	99.327	100.02	99.043	99.31	98.051	100.94	97.814	99.769	99.983	97.396	98.669	98.769	96.249	98.441	96.513	95.588	96.368	97.389	98.14	96.418	98.078
108.21	108.35	109.29	109	108.14	106.74	106.54	109.46	109.31	106.9	109.71	108.51	107.56	108.37	107.94	107.52	109.98	109.32	107.43	108.74	109.93	109.61	107.59	110.21	109.78	107.19	107.58	108.92	108.96	108.13	108.87	107.55	107.87	107.44	108.2	107.74	107.92	106.86	109.9	107.17	109.48	108.95	107.78	108.16	107.09	105.25	107.79	107.64	108.21	106.1
108.36	109.27	108.73	108.88	110.95	111.96	108.19	111.45	109.57	111.14	110.2	111.99	109.85	113.19	109.33	108.86	108.33	109.4	110.59	109.61	109.86	108.66	112.96	110.61	108.3	108.84	111.56	109.36	110.67	110.4	110.37	108.88	112.7	109.64	108.82	109.81	111.26	107.96	108.9	109.64	111.83	111	113.17	110.06	109.29	110.21	110.06	110.55	112.04	110.97
104.17	106.95	105.68	103.13	106.75	106.59	105.99	106.32	104.61	106.27	105.32	105.61	106.1	104.31	105.81	106.47	106.61	105.62	106.92	106.09	106.44	105.75	104.93	104.81	106.59	105.79	106.47	104.11	103.74	106.31	104.4	105.66	105.13	105.33	104.62	106.54	106.95	106.03	107.15	106.45	106.17	105.61	105.08	106.63	104.91	103.69	107.76	104.06	104.85	105.75
106.14	106.1	106.08	103.24	105.93	106.04	105.32	104.78	104.6	106.75	107.61	105.86	104.27	105.75	103.16	105.93	104.51	104.82	104.52	105.37	106.52	102.8	105.13	105.53	105.52	104.2	105.64	107.35	105.12	102.94	104.65	105.36	104.58	104.4	104.96	105.45	105.82	104.37	106.5	106.9	105.81	105.67	105.42	106.25	104.78	106.04	104.15	105.14	106.05	105.64
105.62	108.04	107.09	106.03	106.48	106.84	109.69	106.76	105.08	106.8	109.3	109.55	107.94	108.59	107.04	105.68	107.83	107.57	108.28	106.87	107.67	107.85	107.29	108.71	109.27	108.84	107.48	108.54	104.83	108.72	109.78	108.79	109.02	106.93	108.58	106.77	106.31	106	108.7	111.2	108.39	107.73	106.56	107.55	105.69	109.34	108.88	106.37	109.16	108.19
104.97	107.08	106.2	105.95	105.71	105.61	104.76	103.98	105.32	107.31	105.75	107.67	106.26	108.05	107.71	108.34	105.41	108.24	105.82	105.32	108.58	108.34	105.5	107.15	107.38	106.3	104.12	106.41	103.49	103.52	106.03	107.6	105.64	107.1	104.89	106.56	107.3	108.49	104.51	105.39	107.74	107.06	107.46	107.13	105.24	109.94	108.41	105.12	107.95	106
98.688	97.864	97.601	98.286	98.788	99.933	97.385	100.77	100.16	97.3	97.122	98.335	97.807	100.65	98.823	99.557	97.351	97.925	97.625	99.236	98.867	99.714	98.197	100.19	98.846	99.176	98.715	97.1	99.025	100.24	98.84	99.551	97.906	98.541	97.904	97.771	96.575	98.793	97.887	99.176	97.676	98.52	98.196	98.621	99.408	97.629	97.517	99.052	97.704	98.555
107.13	107.49	106.3	105.22	106.41	108.21	108.63	104.34	106.65	104.57	104.54	107.52	106.94	105.84	105.36	104.93	106.42	105.88	108.56	107.71	106.87	105.52	106.13	106.27	107.28	108.93	107.41	107.44	106.65	104.54	106.55	105.04	106.98	105.14	107.13	107.67	105.53	106.28	104.29	104.75	107.14	106.8	105.41	107.12	106.83	107.38	107.54	105.31	106.61	103.09
104.78	105.37	104.49	104.95	107.37	106.33	103.93	106.55	105.32	106.42	107.96	104.93	106.82	106.45	107.18	105.15	106.78	105.46	107.83	107.2	108.68	106.6	105.46	106.33	106.34	106.07	105.65	107.1	106.03	107.2	106.7	105.95	106.13	104.88	108.17	106.94	107.85	104.6	106.08	106.48	104.39	106.27	106.34	106.66	107.63	107.99	109.08	106.16	106.09	105.79
107.74	107.37	107.23	108.2	107.37	108.79	108.06	105.81	106.33	106.71	106.32	105.6	107.15	106.13	106.3	105.92	105.89	106.05	106.9	106.38	106.47	107.61	106.99	105.07	107.27	107.17	105.71	108.87	108.29	108.16	107.25	108.08	106.68	105.76	106.05	105.55	108.51	105.72	106.23	106.35	104.64	105.8	107.07	103.72	106.9	106.67	103.88	106.82	105.17	106.81
111.66	109.81	110.15	106.65	110.9	108.92	110.6	112.32	110.01	110.6	108.98	112.14	110.67	109.65	108.19	112.17	111.4	110.89	110.45	110.7	110.19	108.74	112.15	109.76	110.21	110.74	109.73	110.15	110.55	110.67	109.24	113.22	110.21	109.56	109.1	112.09	109.97	110.76	112.08	106.91	110.35	110.84	110.64	110.5	111.04	110.63	108.5	109.88	112.83	111.36
103.64	103.54	101.1	101.56	103	100.94	104.3	104.97	102.59	102.95	107.83	104.63	103.62	101.54	102.71	102.47	104.86	104.48	103.63	102.34	104.56	101.29	102.43	101.31	103.09	102.97	105.01	104.82	103.77	103.88	104.63	101.95	106.15	103.35	101.51	103.55	102.72	102.65	102.31	101.72	102.25	104.9	103.3	103.03	102.73	102.77	101.93	105.03	102.14	100.26
98.667	96.024	97.833	98.023	97.976	96.783	98.103	98.316	98.31	96.697	99.074	97.307	96.762	98.952	98.335	96.374	98.406	96.723	99.327	98.552	98.878	99.905	98.264	98.452	97.398	96.094	97.467	97.199	96.567	100.1	96.377	98.805	97.879	96.717	97.312	97.794	98.583	98.123	97.744	99.873	98.539	96.517	97.161	96.833	97.62	98.411	97.888	97.953	95.262	98.377
107.91	108.11	108.22	108.99	108.3	108.62	109.43	107.21	107.37	108.35	107.96	107.29	107.54	108.7	108.87	107.38	108	108.1	109.83	109.01	108.01	108.54	108.72	109.16	108.93	109.51	106.2	107.38	107.95	108.55	107.31	109.15	105.81	106.28	107.79	108.02	109.33	106.8	107.79	109.44	106.57	108.81	108.57	106.58	107.64	105.53	107.47	108.71	106.13	107.08
97.628	96.311	96.925	98.099	98.344	97.767	98.008	96.972	98.871	96.97	98.736	99.224	98.95	98.834	97.395	95.144	97.63	100.07	98.34	96.06	98.21	96.666	97.633	98.514	96.241	99.645	97.916	98.926	98.208	96.663	100.03	96.564	99.043	99.787	97.726	97.325	99.171	99.605	98.86	97.37	98.148	98.563	100.59	97.502	98.993	97.925	99.2	99.542	99.225	98.985
103.96	102.98	102.68	103	103.77	102.93	105.12	102.68	102.58	101.17	102.15	102.87	102.81	101.8	103.92	102.64	101.43	102.74	102.48	102.41	102.07	102.94	103.98	102.91	101.17	101.71	101.49	104.35	103.22	103.1	101.34	101.01	102.32	103.92	103.07	101.16	102.03	102.89	102.72	101.21	104.46	101.78	102.44	101.04	105.31	101.74	102.2	104.32	102.43	104.1
106.53	110.3	108.62	107.8	107.17	109.99	106	107.42	108.56	108.99	108.25	106.79	106.19	107.6	108.54	108.2	107.67	107.75	108.16	108.6	110.07	110.14	109.69	109.81	106.16	108.71	110.79	108.45	109.56	106.04	109.75	109.47	106.84	106.3	108.63	108.76	107.22	107.89	108.45	109.82	109.55	107.55	108.58	107.91	107.79	108.08	108.95	108.27	109.29	109.06
99.3	102.82	102.02	101.55	100.32	99.891	100.68	101.11	99.108	101.53	99.713	98.793	99.77	101	102.03	100.92	99.962	98.706	101.28	99.291	103.39	98.789	100.8	101.82	102.12	101.01	97.418	99.623	99.579	100.73	99.111	98.885	98.522	101.15	101.53	101.33	98.329	103.07	102.88	100.31	99.71	99.891	102.05	100.25	99.468	98.412	101.16	99.963	99.271	100.5
106.66	106.7	107.18	106.5	105.06	107.32	105.31	107.91	105.98	106.93	107.85	104.17	106.84	105.94	103.94	105.66	105.45	104.27	109.81	105.35	105.38	105.55	105.82	108.38	104.01	103.83	109	106.29	107.75	106.84	105.06	107.63	107.16	105.14	104.57	105.49	106.21	107.21	106.55	107.57	105.93	106.37	106.02	105.62	106.21	105.87	106.16	105.2	107.43	107.12
107.98	108.32	107.38	106.35	106.03	105.48	104.41	105.39	105.25	106.58	103.4	105.2	107.02	107.04	105.77	105.34	106.64	105.49	106.39	105.78	105.67	108.23	105.92	104.5	105.79	103.85	106.94	106.91	105.61	105.05	106.94	105.73	105.41	106.16	107.87	104.73	107.36	108.41	106.55	107.42	105.49	104.69	107.37	105	105.86	105.23	105.02	106.74	106.22	105.31
110.8	112.16	112.52	112.26	107.46	109.9	109.75	110.53	110.62	110.55	112.97	109.9	107.57	110.84	106.62	109.67	108.82	110.34	110.25	112.04	112.04	110.44	109.96	110.33	109	109.63	110.1	111.67	110.68	110.96	112.23	108.89	110.71	109.76	111.88	110.08	110.99	111.25	110.58	112.34	111.86	110.89	108.64	111.25	111.48	110.68	110.44	109.66	110.42	109.51
107.45	109.9	108.74	109.06	107.93	108.96	109.18	108.51	109.26	107.48	107.85	108.97	108.22	108.26	107.49	109.33	108.34	106.86	106.73	109.43	107.29	107.29	108.67	107.97	106.94	108.49	108.2	108.8	109.43	108.86	107.4	109.21	107.69	106.83	106.26	106.32	108.36	109.69	109.89	108.69	110.01	107.58	110.34	108.62	109.21	107.22	107.57	109.9	109.57	110.09
106.62	105.84	104.02	107.04	104.25	105.19	106.73	105.52	104.59	107.36	108.95	106.02	106.01	104.03	105.64	104.76	105.32	105.52	104.5	105.21	103.96	106.75	105.21	107.79	105.46	106.63	106.76	103.33	107.49	106.49	103.69	104.79	105.58	105.17	105.31	105.67	104.36	106.39	106.18	105.56	104.72	105.4	106.85	104.58	106.89	107.16	107.79	107.82	107.24	108.13
105.48	103.19	105.42	107.18	106.63	108.07	102.93	104.42	106.38	103.85	105	105.34	105.83	103.82	105.36	105.73	105.92	105.12	104.6	105.1	105.61	105.76	105.33	107.15	104	106.97	105.51	107.17	105.16	105.41	106.48	105.34	107.76	102.38	103.76	106.21	106.01	104.89	106.95	106.54	105.94	104.95	106.85	104.42	104.66	106.54	106.58	104.9	105.68	106.09
104.69	106.87	104.25	108.16	106.09	106.86	105.77	104.61	105.52	105.3	106.62	106.75	105.24	105.57	103.32	104.97	104.75	104.99	105.25	107.84	107.12	105.08	108.52	105.72	106.86	107.58	106.01	107.01	105.91	104.09	104.62	106	105.19	103.85	103.76	105.11	105.74	105.17	107.37	104.18	107.26	102.85	107.12	106.7	104.76	104.09	103.97	105.63	105.86	107.41
104.31	106.14	107.47	106.39	105.73	105.29	105.51	106.87	108.23	105.64	105.06	107.41	106.77	107.1	105.74	104.4	104.74	105.62	107.82	106.19	107.99	106.72	105.96	106.43	103.23	107.01	105.46	107.24	106.38	104.76	107.04	106.18	105.15	106.06	105.2	105.55	107.23	105.74	105.77	104.22	106.15	105.56	105.73	105.8	104.86	108.93	108.59	107.34	107.22	105.48
107.79	109.56	110.27	107.99	108.68	109.65	107.06	108.35	107.55	109.48	106.64	108.65	109.63	107.26	107.17	108.8	110.62	109.91	107.87	109.18	107.02	109.24	109.11	107.34	108.73	107.68	108.42	109.04	108.68	110.79	106.38	109.39	110.4	108.64	107.78	106.79	109.58	108.71	107.23	108.78	107.09	106.78	105.66	106.95	110.56	108.88	108.36	109.38	110.89	109.78
108.35	109.11	107.98	110.87	106.92	108.89	107.28	107.61	108.62	108.81	106.32	107.24	106.51	105.03	109.38	107.38	108.13	109.42	107.28	106.84	109.15	111.06	107.63	106.97	108.78	108.67	108.84	107.83	107.74	110.7	107.88	108.37	111.44	108.92	108.28	108.47	108.55	108.27	108.66	108.73	107.74	109.98	108.87	108.27	106.97	108.53	107.89	107.59	109.57	108.19
105.5	105.02	104.36	104.84	104.65	105.65	104.13	104.99	104.08	106.09	107.3	105.39	103.28	105.45	105.67	105.74	104.84	105.23	104.21	106.13	105.59	104.94	105.13	104.67	103.32	103.43	105.14	107.63	106.61	105.31	107.05	105.91	106.18	107.01	104.33	105.95	104.87	106.76	103.95	105.34	105.67	106.3	104.19	104.87	106.35	104.23	102.46	104.46	108.04	105.61
108.29	108.36	107.1	108.83	106.34	106.36	109.12	107.06	109.94	107.68	110.26	108.5	108.3	106.68	109.55	108.61	108.18	105.4	109.55	110.21	110.42	107.83	107.75	107.4	107.33	108.92	108.49	109.99	107.7	106.75	111.22	107.84	108.54	107.82	109.31	107.74	109.66	109.72	109	106.55	108.58	108.58	109	110.29	109.6	110.13	109.19	111.11	107.11	107.94
105.57	106.66	107.52	107.2	107.61	104.98	107.47	105.46	106.96	104.31	104.61	106.85	106.7	108.53	106.89	105.51	105.54	104.53	105.52	108.18	105.25	106.91	105.39	106.13	104.93	105.21	107.45	108.64	105.85	106.41	106.08	105.33	104.3	105.53	107.25	106.84	105.62	105.95	106.45	108.53	106.7	106.94	108.59	107.11	107.18	104.84	106.53	108.15	106.25	103.46
97.526	101.43	100.42	102.93	101.02	100.49	101.81	100.14	102.11	99.131	99.591	101.64	99.558	100.56	103.16	101.72	99.799	102.39	97.308	100.22	102.35	101.5	100.91	101.18	101.93	101.6	101.5	99.888	99.324	100.01	101.39	98.535	100.05	100.11	100.72	101.29	100.97	101.28	101.52	99.89	99.591	101.91	102.47	103.71	100.44	102.8	98.556	101.57	102.14	101.95
106.05	107.37	106.28	105.52	105.81	107.26	107.15	105.58	105.98	107.58	103.53	106.46	105.89	104.76	105.37	104.56	105.31	105.67	106.77	102.15	105.26	105.48	106.75	105.9	107.37	105.41	105.07	107.48	106.24	106.65	105.29	104.03	106.38	106	103.82	106.32	104.77	104.89	108.03	106.06	107.5	106.84	105.77	105.41	105.2	107.46	105.82	104.55	103.6	104.13
106.32	103.93	104.2	107.9	105.85	105.79	106.19	107.72	106.01	107.01	104.54	105.6	105.9	106.28	107.78	106.66	105.97	105.57	104.01	106.05	104.97	107.63	106.66	108.38	106.84	105.98	106.89	107.37	107.87	105.92	105.41	105.26	108.51	106.25	104.64	104.6	107.15	108.68	103.63	106.47	106.73	105.36	105.87	104.81	105.61	104.18	105.3	108.41	105.97	106.9
109.84	106.77	108.07	110.27	109.61	109.09	108.11	107.55	108.02	110.54	108.41	108	109.35	109.52	105.2	107.72	110.05	108.38	108.69	110.36	107.77	110.89	107.9	110.55	109.38	109.73	106.44	108.05	107.79	108.48	107.16	106.82	108.82	107.33	110.45	107.1	108.27	108.85	108.05	106.35	108.97	108.45	110.14	109.31	107.15	108.08	107.02	108.55	109	110.43
100.58	98.297	99.967	95.776	97.503	97.992	100.69	98.073	98.386	98.891	96.352	96.176	98.405	96.263	97.74	98.189	97.869	100.03	96.848	98.792	98.923	97.804	97.762	96.495	97.157	97.484	98.025	96.047	96.759	97.28	98.532	99.135	100.4	98.651	99.058	97.994	97.58	97.402	97.802	99.63	98.928	97.478	97.922	99.34	99.229	100.19	98.744	97.463	96.102	96.034
105.49	105.8	107.89	106.31	108.06	107.27	106.78	103.01	106.11	108.52	107.5	108.36	105.23	105.8	106.68	107.27	106.01	106.73	106.15	106.52	105.69	104.05	105.51	105.7	105.32	105.98	106.67	106.24	106.94	106.44	108.43	104.31	107.51	106.62	105.94	106.05	107.8	107.61	107.18	106.64	105.82	107.2	105.67	104.14	105.44	102.45	108.21	106.49	107.67	105.91
101.37	103.11	103.57	102.37	104.51	101.64	101.23	102.97	100.27	102.51	102.67	103.58	103.69	101.66	102.51	101.52	100.39	102.6	104.15	102.91	103.14	102.94	103.69	101.27	100.98	102.94	102.21	103.28	102.44	101.94	103.54	102.46	104.58	103.71	102.97	101.42	103.31	101.15	101.74	102.07	102	103.49	103.22	102.81	101.71	101.64	102.53	102.26	104.14	100.61
105.62	106.66	107.42	106.79	106.32	107.99	104.69	106.85	108.22	109.18	104.93	105.7	105.78	109.3	106.53	106.27	105.53	107.32	105.34	106.79	105.12	104.2	105.36	107.8	106.25	105.16	107.94	107.54	105.24	106.5	107.96	108.35	108.34	105.48	105.46	107.76	104.88	106.62	104.7	107.04	105.85	105.6	108.3	105.61	105.05	107.05	104.93	107.94	107.52	105.93
106.22	103.32	104.76	104.58	106.2	105.63	105.83	108.26	105.38	102.95	104.53	105.76	103.77	107.42	105.96	106.7	106.6	106.54	105.91	105.3	105.83	105.05	105.59	105.6	104.42	107.1	105.31	104.45	104.65	104.39	104.81	106.86	104.89	106.58	104.6	105.13	106.63	105.17	107.51	104.73	107.11	105.74	105.51	104.84	105.04	107.3	104.33	106.33	105.74	104.91
106.02	106.5	105.67	107.65	107.62	103.8	105.63	104.91	106.2	106.14	104.41	106.68	104.75	102.64	106.24	106.55	105.76	108.18	104.77	102.17	105.58	105.34	108.78	104.93	105.89	104.81	106.87	106.43	106.2	104.92	108.83	103.84	106.15	104.41	104.83	108.58	105.98	105.97	106.71	106.72	105.94	105.77	106.57	106.99	106.34	105.97	105.48	105.4	106.74	105.14
106.97	106.05	110.07	107.01	106.7	106.94	107.96	104.52	107.25	108.8	106.56	104.38	105.3	107.04	106.33	106.27	104.3	106.05	106.4	105.62	107.89	109.38	106.42	107.55	104.44	108.02	107.73	104.66	107.05	106.19	104.89	104.14	104.82	104.53	104.23	106.23	107.49	108.82	108.79	107.22	105.77	107.83	106.26	107.86	107.37	107.39	106.51	105.75	106.79	106.05
107.7	107.67	106.01	106.96	104.89	108.07	108.56	108.44	107.05	107.54	106	109.96	107.42	108.6	108.11	109.04	108.53	106.18	108.26	109.4	108.42	108.6	106.96	106.57	109.31	109.11	108.44	108.47	107.3	105.9	107.59	106.96	106.42	108.05	107.75	108.18	105.78	109.56	106.95	106.78	109.79	107.74	110.32	109.6	107.98	108.45	107.61	106.91	106.26	108.78
105.09	106.02	105.46	105.25	106.06	107.16	105.38	106.27	105.06	103.91	107.33	106.82	104.74	105.66	105.62	108.63	105.51	105.03	104.37	106.52	105.85	106.65	105.24	104.68	106.24	103.65	104.9	106.11	105.4	103.9	105.35	104.43	104.03	107.69	105.91	104.33	105.33	105.72	104.66	105.46	105.13	105.58	105.19	106.45	106.01	105.11	105.26	106.16	106.62	105.04
110.07	108.12	109.58	108.44	109.92	108.65	106.87	107.39	107.88	107.83	107.1	106.5	108.22	108.84	109.58	107.06	105.92	107.16	109.06	107.64	106.59	107.75	108.28	109.3	109.76	107.9	107.08	108.66	108.04	108.12	109.24	108.49	107.47	107.81	106.21	109.93	109.02	106.41	108.31	108.38	106.64	107.82	108.88	110.08	107.53	107.87	107.09	104.24	107.48	108.33
99.231	100.03	102.73	98.997	100.27	100.93	100.64	98.326	98.645	102.96	99.975	100.09	99.598	98.529	98.452	101.25	100.62	101.24	99.608	100.79	99.047	100.72	100.94	102	98.809	99.76	101.53	98.232	100.58	100.52	101.4	101	101.1	100.76	99.242	100.76	100.23	101.21	100.21	99.161	99.663	100.91	99.777	100.27	100.48	97.956	102.67	101.31	98.858	98.13
100.13	100.74	99.393	100.66	100.57	100.06	99.133	100.28	98.798	99.423	100.38	100.33	99.391	98.557	100.95	99.179	100.61	100.4	100.45	101	100.78	101.24	100.7	99.424	102.04	99.356	100.35	102.51	101.43	99.998	100.35	99.901	101.27	98.347	99.616	102.51	101.73	100.87	101.45	102.21	100.13	102.2	100.94	101.77	100.28	101.29	99.331	99.962	101.18	99.296
105.38	103.86	107.46	105.81	104.77	106.01	104.01	103.95	106.66	104.95	104.5	104.75	105.91	103.95	106.68	105.26	103.64	106.81	105.31	105.46	106.72	105.76	107.71	106.69	103.92	104.19	106.27	104.67	106.66	106.7	106.75	104.83	106.69	104.94	104.09	105.55	105.56	105.5	104.72	105.99	105.05	107.34	107.74	103.77	103.11	106.87	105.6	106.97	105.85	105.78
107.53	108	107.44	105.72	107.17	108.19	108.63	105.47	107.2	104.81	107.13	107.4	107.09	106.14	103.8	106.39	105.23	106.27	108.75	108.08	104.77	106.88	105.81	107.8	105.31	106.91	106.51	105.38	105.41	106.67	106.25	104.72	105.73	106.25	106.16	107.05	106.59	108.22	106.24	104.72	105.05	107.61	103.99	106.01	104.56	107.49	106.83	107.71	106.77	107.59
105.42	104.24	106.72	105.56	107.86	106.19	108.56	106.82	104.87	105.3	105.56	106.12	105.86	106.79	105.66	106.2	104.89	106.06	105.68	105.56	106.01	105.09	107.66	105.87	106.98	104.54	107.55	105.07	106.84	103.88	105.53	104.08	104.62	106.94	105.67	104.32	105.36	106.16	105.44	106.12	105.31	106.71	105.58	105.53	104.72	107.35	105.37	105	105.57	104.98
105.82	104.95	105.18	105.02	105.85	104.37	106.51	106.22	103.62	105.74	103.73	105.82	104.73	106.79	107.01	105.38	101.88	109.75	105.8	104.94	106.28	103.8	105.36	105.91	104.94	106.14	105.23	104.74	104.44	105.02	105.57	106.74	103.12	105.57	103.35	103.71	108.17	105.39	105.57	106.51	104.78	104.52	104.39	105.11	105.99	106.32	104.34	105.3	106.13	104.8
108.67	107.38	107	106.67	106.1	107.15	107.12	108.06	107.48	108.83	105.47	107.21	107.21	108.24	106.11	106.05	105.33	105.93	106.69	108.64	104.47	106.88	107.99	107.32	105.86	106.79	107.15	106.82	106.94	106.43	107.51	106.98	106.92	107.89	106.47	105.94	106.32	107.12	107.44	107.45	108.02	107.03	105.71	106.04	108.43	108.2	108.59	106.35	105.38	109.4
108.46	110.07	107.23	108.24	107.95	109.93	106.79	108.14	109.38	111.72	106.67	110.38	107.31	110.31	107.35	109.36	106.92	107.14	107.57	108.53	108.54	108.89	107.59	106.12	106.26	106.87	111.21	105.76	107.94	108.46	107.99	106.87	108.76	108.44	108.62	106.5	108.36	109.22	108.51	109.28	108.21	109.56	108.26	109.47	107.96	108.49	107.28	106.97	109.09	109.61
107.18	107.5	109.02	110.31	108.01	107.91	108.78	110.37	106.82	106.51	109.41	107.61	110.29	107.68	106.96	106.58	109.41	107.93	110.18	106.55	108.63	110.44	108.41	109.19	107.77	107.49	109.65	107.72	107.46	108.32	106.32	108.04	108.64	107.52	108.85	108.69	109.57	108.74	107.77	108.28	108.5	107.49	106.99	108.38	106.98	108.37	105.77	109.59	108.17	109.67
108.46	109.54	109.27	111.15	106.27	107.49	106.89	107.84	106.56	107.83	107.09	110.05	107.32	108.43	107.85	105.91	108.04	104.6	108.95	108.7	108.61	107.43	109.5	109.05	106.62	106.58	108.8	106.73	109.23	107.92	110.57	109.28	108.64	107.92	108.16	106.48	106.87	107.75	107.18	107.35	106.89	107.93	107.72	106.56	108.31	107.78	104.57	108.74	107.67	104.72
105.23	105.6	105.36	107.76	105.24	105.25	106.59	106.15	105.84	105.56	106.09	106.35	106.11	108.51	105.7	106.42	107.33	103.99	108.18	103.42	103.35	105.24	106.26	107.16	105.22	105.65	106.5	106.23	105.77	105.77	107.7	107.18	104.42	107.4	106.57	104.7	104.33	106.29	107.03	106.66	109.55	106.58	107.64	106.67	105.31	105.91	107.13	105.62	107.41	105.74
107.1	108.55	108.44	110.68	109.27	109.11	109.26	106.87	110.61	110.4	109.84	107.1	109.47	107.44	111.77	106.54	105.93	108.06	109.61	108.53	109.02	108.84	107.47	108.37	107.81	108.7	107.42	108.06	108.72	106.43	108.6	108.03	107.49	109.17	107.84	108.64	105.62	109.57	107.25	109.61	108.7	107.12	107.49	108.08	107.49	109.71	108	108.46	107.15	109.12
105.42	103.5	105	105.32	105.48	105.35	105.72	105.91	106.04	104.46	106.71	106.84	105.07	104.53	106.66	106.53	105.72	106.37	106.1	106.38	104.06	105.48	106.13	106.83	106.58	105.01	105.51	108.04	105.06	106.98	106.99	107.23	107.35	104.82	104.29	104.82	105.72	104.2	106.32	109.11	104.85	106.87	105.55	105.58	105.29	106.3	106.52	104.81	106.05	104.39
112.11	111.1	111.49	110.08	110.11	112.21	111.88	110.06	109.56	110.89	110.95	108.95	109.66	112.05	110.09	112.34	110.03	112.04	110.55	109.71	110.62	110.99	110.68	110.03	107.63	112.17	111.02	110.04	109.92	109.84	110.95	108.46	110	112.22	111.05	109.62	110.57	109.76	110.38	109.45	109.67	108.58	112.38	109.67	111.79	109.74	108.73	110.74	108.27	111.79
106.21	107.27	109.79	107.84	108.32	108.44	106.24	108.47	108.16	105.66	107.3	106.73	108.25	107.29	107.32	107.54	106.55	108.05	107.61	107.92	108.97	109.73	106.39	107.32	110.14	106.16	106.52	108.62	105.89	108.42	108.42	108.88	108.17	106.82	106.2	107.42	106.44	108.06	107.21	105.58	106.69	106.58	107.35	104.87	107.28	106.81	107.41	107.29	106.31	107.12
107.95	106.13	105.59	105.71	105.96	105.09	104.3	105.58	105.07	104.33	104.34	106.82	104.67	105.99	106.82	106.69	104.16	105.06	104.96	104.4	105.04	107.92	105.71	103.02	106.15	107.64	104.2	104.33	106.92	104.24	107.07	105.62	105.49	103.18	104.27	103.31	105.67	105.17	107.06	104.59	103.32	106.73	104.72	105.77	105.84	105.76	105.83	106.6	104.26	106.46
109.56	113.27	111.9	111.99	111.57	108.21	111.36	110.55	110.19	109.4	109.7	110.05	108.54	110.93	108.93	110.32	111.17	110.78	109.85	111.44	111.03	111.69	108.68	109.02	111.99	108.47	110.91	110.9	110.59	111.18	111.35	109.15	109.09	111.97	107.79	111.64	110.39	109.42	111.56	110.64	110.54	110.34	112.12	110.52	109.35	108.24	110.94	109.55	109.23	110.94
107.46	104.77	106.82	106.41	105.1	106.72	105.21	106.23	107.44	105.97	107.6	107.83	107.48	105.81	106.04	105.74	106.41	106.3	105.26	107.05	103.12	106.56	106.19	107.42	107.42	105.88	106.29	106.06	103.59	108.02	107.31	106.38	107.8	105.22	106.87	105.21	104.51	109.09	107.58	105.08	106.81	105.88	106.72	107.25	105.29	108.39	105.79	106.25	106.93	106.5
103.58	106.26	105.72	109.01	106.16	105.3	104.1	105.97	105.17	106.48	105.76	103.78	105.67	102.3	106.05	106.49	104.02	105.31	107.66	105.34	105.37	106.06	105.71	105.58	105.94	105.57	104.4	106.33	105.18	103.89	106.92	106.22	104.24	106.05	104.07	104.98	106.02	104.24	106.46	103.94	106.75	106.02	105.27	106.33	104.97	104.27	105.57	108.43	104.49	105.31
103.56	106.82	105.67	108.59	105.52	106.01	107.55	106.69	103.09	104.89	107.91	107.27	107.44	107.09	106.2	105.92	105.64	104.17	106.51	105.97	107.82	106.32	107.56	107.13	104.31	106.32	108.8	107.01	105.78	105.74	106.37	105.1	108.26	107	107.81	106.8	106.62	106.8	107.26	109.43	107.33	106.56	106.2	105.86	105.94	106.15	106.63	105.69	104.65	107.39
106.4	105.47	104.91	104.35	106.24	104.42	102.67	103.2	105.23	106.43	104.33	106.86	105.8	105.06	105.86	104.9	106.39	105.86	105.8	105.14	105.86	107.34	105.44	105.26	107.67	104.21	106.12	106.5	106.58	104.49	103.74	106.44	105.74	105.78	106.6	104.65	104.72	105.97	105.61	106.22	105.03	107.69	104.67	107.12	108.41	106.82	106.51	106.27	104.99	104.98
100.59	104.05	98.925	101.4	102.32	100.88	99.312	100.19	100.19	103.15	100.81	99.361	99.946	101.45	100.68	100.55	101.31	100.32	101.58	100.12	101.35	98.349	99.116	99.651	100.45	101.99	102.51	101.26	102.12	101.31	100.16	101.32	99.732	100.23	100.98	99.074	101.28	97.911	100.19	100.79	100.73	101.39	100.58	101.36	102.69	101.26	100.63	100.83	101.05	103.37
105.01	106.19	106.2	106.22	105.31	105.18	105.96	104.44	106.02	105.65	106.49	105.7	106.36	103.44	105.4	105.92	105.15	102.32	104.23	105.8	105.9	107.59	107.09	105.78	105.07	106.99	105.46	106.26	107.27	104.64	105.48	107.16	104.44	105.89	105.48	103.21	106.68	103.5	106.26	105.84	102.75	107.71	102.87	106.67	105.87	105.71	106.76	106.42	105.63	105.96
108.44	105.84	106.58	107.27	109.72	106.94	105.75	108.69	106.63	109.83	112.3	108.78	107.86	107.04	108.39	108.44	108.45	107.97	108.31	106.37	107.79	109.12	107.42	108.3	107.13	108.19	104.87	107.93	105.63	109.18	107.65	107.09	109.23	108.1	108.83	110.66	107.08	107.71	106.87	108.76	106.6	108.3	108.33	105.17	107.47	110.17	108.31	107.61	111.62	110.08
107.37	108.45	108.54	107.19	106.32	108.69	109.08	107.7	110.38	108.64	107	109.41	108.94	107.37	107.51	109.95	108.46	108.08	105.96	108.02	109.61	107.3	108.3	109.62	108.72	109.7	107.4	109.86	108.57	109.12	107.72	108.95	108.69	107.97	109.02	108.97	109.71	108.93	108.48	110.78	106.47	107.71	109.17	107.5	109.05	109.2	108.44	103.96	109.41	109.35
98.376	98.997	96.682	97.81	99.19	98.763	98.738	96.552	98.975	98.227	98.355	100.28	99.239	98.23	99.111	100.25	98.435	100.68	97.687	97.657	98.83	100.29	101.49	97.937	101.16	99.675	99.706	96.804	97.284	101.62	99.197	97.842	99.722	100.46	99.272	97.55	99.566	100.77	98.191	96.52	97.937	100.16	99.18	98.629	98.342	98.553	99.734	97.383	100.48	98.857
107.1	105.5	108.96	107.67	108.7	105.88	110.21	110.71	107.12	107.78	108.31	108.76	106.84	106.96	108.49	108.72	110.07	108.28	105.25	110.83	108.75	106.62	108.73	109.05	108.35	107.81	107.6	107.81	110.46	111.22	109.81	108.84	107.96	107.69	108.24	109.13	109.1	108.66	108.34	105.73	109.91	108	108.26	108.82	108.14	108.01	109.2	109.89	108.74	108.84
98.194	96.695	100.29	97.135	99.303	98.38	98.379	98.31	98.025	97.837	98.718	96.358	97.861	97.296	98.416	96.229	99.311	98.398	97.287	97.739	98.16	96.411	98.916	95.404	97.101	97.783	97.605	98.276	98.746	98.709	97.455	97.996	97.867	97.765	99.219	97.901	99.289	99.893	96.412	96.207	98.141	97.721	98.398	98.587	100.12	97.808	97.275	99.785	98.119	97.501
106.66	108.89	106.13	106.23	105.6	107.13	106.04	104.34	108.11	106.65	104.69	108.41	106.34	106.67	105.93	110.27	107.4	106.84	106.45	106.2	106.04	108.47	108.73	107.75	106.28	108.49	107.37	106.47	107.12	107.58	107.68	106.98	108.64	106.17	105.08	107.9	106.95	105.23	106.5	106.2	104.86	109.52	105.37	105.88	106.34	107.79	107.43	108.66	107.06	106.23
95.483	99.093	96.381	99.877	100.16	98.485	98.349	97.83	99.608	96.264	97.128	98.563	98.3	100.03	98.859	97.022	97.283	97.296	98.079	97.128	97.953	99.171	99.533	97.928	95.728	100.31	96.184	98.584	98.466	98.839	97.163	100.48	97.271	99.431	99.03	98.865	98.776	99.17	98.196	98.486	94.668	99.237	96.654	97.804	100.3	96.889	99.268	96.994	97.152	97.651
103.03	102.16	101.53	101.41	101.35	99.589	100.92	99.81	100.42	100.34	100.99	102.25	100.67	101.39	100.88	100.51	99.196	101.47	100.78	99.983	100.36	99.753	99.717	97.685	101.19	100.32	102.17	101.49	100.77	100.34	99.146	100.15	101.42	102.14	104	100.73	99.108	99.724	100.04	102.45	102.08	100.84	99.999	100.05	100.85	102.15	101.22	101.98	100.36	100.18
104.57	105.38	107.75	108.34	106.78	106.92	105.58	106	104.4	107.84	107.94	106.77	105.17	103.95	108.07	106.58	108.86	106.57	107.74	105.77	105.75	107.74	106.17	107.8	104.2	105.89	104.87	107.12	104.9	107.96	102.82	105.73	108.8	108.27	105.96	104.1	104.78	106.03	107.35	106.71	105.65	107.13	106.5	105.44	106.34	107.34	107.1	107.27	106.42	107.72
108.57	109.29	107.14	107.54	109.09	109.57	107.64	110.12	108.12	107.4	107.39	109.51	108.42	109.41	108.3	111.25	109.42	109.63	109.21	110.3	106.53	109.35	107.62	109.42	107.82	109.24	107.58	109.94	110.52	106.73	107.47	108.71	108.5	109.43	108.2	107.17	108.74	109.76	106.65	110.92	105.74	109.49	110.07	106.36	109.17	106.1	107.83	109.46	108.77	108.02
96.532	96.927	98.893	96.365	96.832	99.728	98.736	98.806	98.819	97.27	98.336	97.396	99.158	97.792	99.769	97.865	98.859	98.002	97.675	99.042	95.916	99.12	97.642	94.434	97.028	98.661	97.315	98.303	96.464	98.606	98.255	97.813	98.183	99.926	96.594	98.977	98.711	98.689	97.163	96.524	98.744	99.914	98.616	99.092	100.1	97.244	98.298	98.315	97.859	97.932
99.2	99.059	99.51	97.883	97.275	100.67	98.81	100.96	99.587	97.464	98.372	99.033	99.434	101.28	99.781	99.148	101.11	98.873	99.51	99.478	98.059	97.296	100.02	100.02	98.86	98.99	99.652	99.612	100.12	98.914	98.599	100.68	97.547	99.573	99.987	98.128	98.539	98.656	100.67	98.871	98.769	101.44	97.729	96.847	99.228	98.508	98.101	98.369	96.415	99.138
99.587	99.164	98.816	100.36	99.765	98.463	96.686	98.238	99.117	98.706	98.384	100.05	97.618	98.654	100.19	99.207	97.922	100.36	99.657	99.767	98.646	98.592	97.762	99.282	99.996	98.522	101.63	96.996	98.169	100.07	101.19	98.609	99.345	97.508	101.99	97.28	100.17	100.64	99.279	97.541	97.721	100.1	96.908	98.708	100.45	98.15	98.147	96.814	100.25	99.509
97.932	97.518	98.969	98.426	99.339	98.705	98.573	99.29	97.862	97.617	99.344	97.52	97.602	99.392	97.6	98.142	100.86	98.257	99.632	99.086	97.974	99.763	97.516	98.378	98.273	100.03	98.277	98.1	100.07	99.133	98.694	99.781	97.914	99.761	98.931	100.7	97.792	99.716	99.409	99.046	98.969	99.403	100.82	97.572	101.48	96.347	96.623	97.726	100.69	97.523
108.81	106.83	110.44	109.83	106.86	105.78	107.96	108.92	107.39	106.69	108.55	107.41	108.94	106.87	108.72	105.82	107.46	107.7	108.33	110.16	108.01	105.46	107.72	107.63	106.95	106.6	108.08	107.72	106.54	109.68	107.21	107.97	109.82	110.91	107.45	108.73	107.34	110.15	106.19	109.99	106.2	108.71	109.95	107.71	108.57	107.31	109.21	105.79	108.41	109.52
107.56	108.61	107.11	110.24	106.73	108.96	107.6	107.71	108.33	110.11	106.4	108.21	107.96	107.84	107.28	108.78	110.08	108.1	108.63	108.65	107.33	108.03	107.6	107.01	109.56	108.05	106.58	107.65	108.21	106.21	109.06	106.91	107.28	109.12	109.62	105.98	108.67	107.08	107.24	108.57	107.03	107.92	108.83	109.14	108.59	108.79	105.5	107.62	108.67	107.03
106.75	104.99	105.92	105.97	105.05	107.84	106.41	106.07	105.5	104.44	107.04	106.34	107.62	103.65	103.77	105.18	105.54	106.84	106.12	104.78	104.6	106.86	104.67	104.97	106.46	104.84	106.3	102.73	102.8	103.81	105.07	105.6	107.12	106.38	106.15	106.07	106.7	106.03	104.74	105.56	104.02	107.91	103.73	107	103.66	105.65	106.46	103.91	105.47	105.51
103.06	101.61	103.88	101.77	105.09	102.11	102.26	102.3	103.48	104.22	104.46	103.63	103.54	101.8	102.68	102.33	102.05	101.88	101.77	102.88	104.24	102.61	102.55	105.33	102.54	102.63	100.91	102.13	102.45	103.2	102.29	105.24	102.85	101.38	104.19	101.9	103.66	102.01	102.53	102	101.82	101.1	103.76	103.01	101.1	99.461	102.95	104.02	102.29	101.83
107.41	103.91	105.86	106.29	104.82	106.74	105.15	106.59	105.96	103.85	108.23	103.53	106.95	105.61	105.85	106.67	106.84	107.8	107.32	107.83	107.03	106.33	105.8	105.15	107.01	105.68	106.51	106.08	105.65	103.29	106.81	104.36	105.38	103.41	105.42	105.53	107.62	105.94	104.24	105.41	105.12	105.15	104.28	105.85	106.39	104.61	107.71	105.92	107.08	104.61
97.637	97.842	98.12	100.32	96.676	96.335	99.201	96.47	100.5	96.538	98.287	98.733	98.059	100.27	95.979	100.25	97.623	98.282	99.672	95.298	98.128	96.372	96.092	98.93	96.743	98.818	97.926	98.906	99.293	99.311	96.876	98.848	96.702	99.318	97.522	97.188	97.714	99.208	99.11	99.163	96.5	100.81	97.318	99.612	96.432	98.486	99.191	98.222	96.967	100.02
105.42	105.88	106.75	105.56	105.43	103.96	105.78	106.5	104.45	103.59	106.15	105.71	106.21	103.7	105.56	105.67	106.48	104.69	106.34	106.88	107.21	106.81	106.91	102.97	107.29	106.26	106.28	103.36	105.67	105.61	105.21	106.58	108.02	104.03	106.86	106.88	103.74	105.77	104.72	106.16	103.75	105.21	105.35	105.72	106.24	104.91	105.42	105.07	105.73	104.99
109.43	108.46	109.35	108.51	108.07	109.57	108.79	109.22	108.27	107.84	111.56	110.37	110.76	109.55	109.65	107.41	106.35	107.99	110.03	107.03	107.23	110.5	108.76	109.82	110.74	109.37	107.96	108.66	106.78	107.36	109.07	107.06	109.27	106.72	107.96	108.95	108.44	108.46	110.65	109.84	111.03	107.41	111.44	109.36	106.1	108.59	107.82	108.85	109.61	111.25
108.01	108.3	107.27	109.13	106.39	107.94	109.42	105.26	108.3	106.44	108.62	106.34	107.46	107.67	108.19	107.9	106.38	109.22	107.1	107.67	108.84	104.94	108.74	106.06	106.88	105.29	109.55	108.78	109.65	106.46	108.3	109.98	107.07	109.98	107.8	107.46	107.82	106.6	106.27	108.95	107	108.61	106.54	107.03	109.7	108.93	107.12	107.11	107.66	108.15
107.01	105.06	106.96	105.68	106.67	107.52	106.73	105.2	103.78	106.09	106.43	104.72	105.17	105.8	104	104.83	104.96	106.65	105.19	104.96	107.14	104.4	107.18	105.66	107.08	107.84	104.81	106.21	105.46	104.89	104.48	105.08	105.79	104.11	104.92	104.83	106.87	105.63	106.04	105.39	106	103.38	104.26	105.72	104.6	108.49	105.58	103.81	105.42	103.71
107.8	108.04	108.26	110.26	107.62	108.21	109.97	107.69	108.07	107.15	108.38	109.08	109.73	107.5	109.31	109.15	109.55	105.47	108.09	111.27	107.72	109.76	109.65	107.52	108.77	108.73	107.31	108.6	109.99	108.51	107.79	109.12	108.32	108.28	107.16	108.61	107.43	107.7	108.76	109.79	107.09	107.04	107.16	108.35	107.9	110.76	108.5	109.64	108.5	107.79
107.2	107.11	109.53	109.29	108.2	108.65	107.66	106.68	108.53	107.06	110.29	105.77	109.34	106.65	108.48	107.83	106.3	107.16	107.97	107.58	107.82	106.25	110.55	107.99	108.87	109.29	108.81	107.93	106.27	108.59	108.14	107.93	106.9	106.68	108.86	107.58	106.86	107.93	108.78	107.82	108.51	107.63	108.49	108.76	108.04	107.7	107.23	108.05	108.97	107.81
105.38	105.59	105.14	105.45	106.05	106.06	106.68	103.81	106.12	106.66	107.2	107	107.73	107.17	107.01	106.41	107.11	108.16	106.34	107.18	107.47	108.09	106.6	107.71	107.12	104.44	107.52	106.07	107.16	108.27	106.44	107.06	104.75	106.07	106.18	106.7	105.43	107.41	107.36	106.8	107.89	105.47	104.95	105.54	105.63	106.75	106.59	105.79	105.07	106.05
100.92	102.3	103.85	101.46	101.89	102.76	101.83	102.89	100.34	100.4	101.28	104.04	101.05	101.94	99.324	98.475	102.7	99.698	100.82	100.66	98.984	101.8	100.45	100.52	100.87	101.23	100.97	99.43	102.29	101.02	100.11	101.09	102.52	99.092	104.21	98.33	99.943	101.49	101.32	99.686	103.08	101.63	101.49	102.31	101.85	101.17	100.2	100.72	100.24	101
107.45	105.98	106.21	107.16	104.04	106.3	106.2	105.57	104.58	105.77	104.78	105.74	104.41	103.51	105.19	106.87	104.74	106.34	105.71	104.92	105.91	105.5	107.52	103.87	105.95	106.21	105.23	107.14	108.55	104.95	106.77	104.79	105.4	104.69	106.02	104.45	106.38	107.09	105.76	104.79	105.75	106.76	103.7	105.85	107.12	107.03	107.42	104.22	106.81	103.45
101.2	99.934	101.08	101.19	97.795	101.24	98.406	101.73	100.97	100.98	99.879	101.19	100.84	99.051	100.43	100.98	102.48	102.59	102.41	100.46	100.72	101.74	99.66	99.258	101.2	99.359	99.279	100.24	99.871	100.07	102.01	100.44	100.13	101.74	101.27	101.27	98.404	103.2	100.96	99.873	101.34	101.38	101.34	101.73	103	100.8	101.98	100.21	100.84	100.55
109.53	108.25	109.4	108.95	109.22	106.94	106.43	108.31	106.09	108.71	109.15	111.13	105.9	107.94	108.14	109.12	108.96	110.31	106.89	108.3	108.55	107.3	108.93	106.32	108.01	108.36	109.4	106.92	108.59	107.52	109.07	107.03	108.73	107.19	108.5	108.76	109.19	107.06	107.86	108.42	110.49	111.08	108.28	107.88	106.82	110.33	107.28	107.66	109.34	108.12
107.85	107.51	109.84	110.51	106.84	106.75	106.56	107.93	107.3	109.22	108.37	104.89	105.94	107.71	106.9	109.66	109.06	108.89	106.38	108.53	108.07	109.59	107.75	108.58	107.48	108.88	106.74	108.95	109.32	108.05	108.3	106.1	107.25	106.38	107.6	105.66	106.91	107.21	107.09	108.26	104.4	109.69	106.72	107.66	109.1	108.35	108.84	107.21	109.36	107.19
102.31	104.83	104.09	106.25	104.64	103.11	104.87	108.68	106.79	107.19	106.36	104.64	105.24	106.4	106.86	106.16	103.48	106.94	107.41	102.53	104.83	106.56	103.93	105.7	107.38	104.33	106.32	106.53	105.32	105.12	105.1	106.82	107.09	104.84	103.68	106.04	106.21	105.31	107.13	104.26	103.91	106.83	106.08	102.78	106.89	106.4	107.97	104.85	104.71	104.28
97.705	97.477	98.045	96.377	99.178	96.981	98.422	97.166	96.91	98.567	96.897	98.98	98.868	94.254	97.604	96.734	96.041	96.85	99.613	97.57	98.359	98.288	97.638	96.422	98.44	98.327	98.561	98.556	98.696	97.796	97.364	97.995	99.551	100.12	96.774	99.26	100.05	97.235	96.014	95.288	98.73	98.485	95.085	96.764	97.676	98.555	98.611	96.356	98.42	97.942
108.38	108.23	109.26	109.35	109.07	108.68	107.71	108.91	110.47	111.2	109.12	108.77	107.14	109.3	108.19	106.73	108.23	108.51	108.1	107.11	109.32	107.27	107.21	110.59	106.76	109.55	107.81	108.1	107.69	108.47	106.93	107.05	110.49	107.32	109.51	107.9	108.53	109.87	108.29	108.92	108.92	110.14	107.12	107.13	108.55	108.66	109.28	109.51	108.93	106.34
107.55	107.25	106.81	108.55	109.61	108.2	106.64	109.09	109.58	108.05	107.68	109.14	107.12	109.96	108.88	109.46	109.45	108.77	109.45	107.81	109.67	110.92	107.52	108.6	107.3	107.59	108.1	110.01	108.9	108.43	109.79	109.41	109.18	107.91	110.64	109.02	109.86	107.76	108.23	108.87	108.36	107.02	107.33	107.47	108.02	107.74	106.47	106.96	108.59	109.36
106.36	105.88	104.57	107.81	105.72	103.83	104.69	105.42	104.39	107.97	108.83	106.74	107.37	106.79	107.14	103.94	106.88	107.22	105.37	104.22	106.12	106.48	105.88	107.23	105.04	106.69	106.74	106.48	104.85	104.22	104.69	105.59	106.91	106.35	106	107.1	107.1	105.99	107.13	108.24	107.95	107.96	107.28	106.59	107.61	105.24	104.29	107.63	106.56	108.47
99.69	97.115	97.972	97.362	97.83	99.241	97.158	96.768	97.599	97.312	97.516	99.839	96.112	96.889	98.519	97.767	95.481	98.364	97.765	98.8	96.021	99.021	99.695	96.326	97.646	97.172	97.745	99.491	98.038	98.302	98.72	97.479	95.567	98.135	96.816	99.141	97.517	98.687	98.614	99.897	98.275	99.309	98.437	99.467	99.589	96.929	96.664	98.347	96.926	98.46
98.068	99.476	98.408	97.154	97.73	99.927	97.337	95.951	99.246	97.151	96.562	98.861	98.237	99.881	98.813	99.119	100.28	98.263	99.515	97.459	98.306	98.676	100.34	96.8	98.187	99.437	99.376	97.276	100.29	99.99	96.122	97.513	96.881	97.647	98.583	98.504	97.486	96.671	96.926	98.702	99.78	98.228	96.578	96.687	99.289	98.48	99.002	97.156	97.954	97.052
106.62	107.81	107.34	107.01	105.03	106.77	106.44	106.43	108.28	105.18	106.93	106.09	108.79	106.49	107.4	102.58	106.92	105.35	104.73	105.38	107.51	106.1	107.83	107.98	106.43	106.22	107.62	104.81	105.32	104.8	106.46	107.02	105.49	106.02	107.04	108.27	107.93	108.33	107.25	106.89	106.77	105.94	105.23	104.42	107.21	108.15	107.6	106.46	105.82	103.16
99.41	96.712	100.34	96.513	98.433	100.43	99.043	100.03	97.818	97.295	99.082	98.064	97.37	100.53	97.674	100.38	99.749	99.026	96.024	98.215	97.209	99.5	99.66	98.189	101.37	99.449	97.864	98.533	97.907	96.715	98.347	97.196	98.773	97.817	99.684	99.374	98.346	98.199	98.726	96.784	97.104	98.016	98.463	98.465	102.33	99.75	99.676	99.963	100.36	100.15
108.25	107.05	106.89	106.34	106.15	106.94	108	107.74	106.78	106	108.05	106.44	107.36	107.96	105.85	105.68	105.22	105.21	107.37	105.84	108.79	107.36	106.3	106.16	106.58	105.07	105.92	106.75	106.85	105.64	105.61	105.86	107.83	104.5	107.53	105.83	106.57	107	106.03	105.33	109.05	105.73	106.47	105.9	107.41	105.39	108.17	106.65	105.55	107.44
103.71	103.73	105.73	105.1	106.64	103.97	104.78	104.77	106.29	104.94	103.1	104.72	105.64	104.67	106.87	105.12	103.7	105.26	103.17	104.13	104.04	105.05	107.19	106.2	105.3	106.61	105.41	106.76	106.4	105.89	105.69	107.05	105.7	105.93	106.27	106.06	106.11	102.42	106.5	106.07	106.51	106.22	105.39	106.4	104.62	108.29	104.32	106.74	106.04	106.11
108.46	107.56	110.85	106.84	108.36	110.73	108.44	109.3	105.45	109.03	109.27	107.7	106.92	109.84	107.82	108.25	107.82	107.35	111.77	108.24	108.79	106.89	107.9	106.94	108.18	108.62	108.65	106.49	108.55	109.83	107.96	109.84	107.55	106.48	105.99	106.2	107.25	107.87	108.15	107.1	109.16	108.15	107.69	105.72	106.79	108.51	108.31	107.48	107.96	106.01
105.53	104.1	105.61	105.01	109.05	104.47	106.08	105.87	105.98	105.43	106	105.99	105.65	106.19	103.42	103.47	105.9	108.5	105.82	104.61	107.64	106.08	105.47	103.67	106.13	104.51	106.34	105.88	105.85	105.81	105.59	104.87	105.09	107.68	105.4	106.25	105.57	105.31	106.47	104.42	102.97	108.51	106.13	106.91	106.83	107.11	105.09	107.51	104.51	107.46
97.14	99.53	97.164	98.335	98.913	98.875	99.216	99.949	97.931	99.251	99.729	95.574	98.569	98.482	97.063	95.495	97.249	98.257	97.738	97.35	96.89	98.342	98.175	98.306	97.066	99.785	99.713	100.22	98.35	97.454	98.571	99.502	98.92	99.278	98.013	99.579	96.454	99.341	98.236	99.125	99.183	97.725	96.938	97.54	99.018	96.227	97.387	98.666	96.121	97.928
108.74	105.43	107.45	108.05	108.91	106.52	106.25	106.32	106.19	106.09	105.95	106.2	105.21	107.42	107.4	106.69	106.62	106.14	106.97	106.9	106.54	106.04	106.85	106.63	103.73	106.06	105.87	106.17	105.82	106.84	105.99	105.75	106.92	108.74	107.55	108.21	105.67	107.98	104.83	107.92	106.81	106.06	107.96	108.47	107.55	105.32	106.8	106.34	106.74	105.7
100.01	100.9	100.78	100.1	100.47	101.14	101.95	102.26	100.24	103.39	100.35	101.4	99.686	101.66	101.99	102.16	97.53	98.647	100.07	101.31	100.02	100.75	100.28	101.58	100.22	101.3	103.59	100.29	101	100.73	101.02	100.99	100.56	100.41	103.41	101.93	101.84	100.22	99.967	100.31	100.49	101.75	99.595	99.836	100.23	101.21	99.139	101.25	100.27	102.63
109.54	107.08	109.32	108.12	107.75	108.23	108.95	109.77	106.64	108.24	108.63	108.28	108.36	109.02	109.01	105.39	106.65	106.95	108.1	108.99	107.16	109.55	108.27	107.32	111.06	108.16	109.23	109.58	109.03	108.1	108.51	108.96	108.32	109.85	107.42	109.1	109.17	109.18	108.92	106.76	107.86	107.62	109.38	109.83	107.7	109.74	110.34	106.54	106.34	108.07
97.427	97.357	99.13	98.388	95.198	97.232	98.348	100.83	99.307	98.276	97.204	98.505	100.03	97.318	97.682	97.588	98.628	97.542	99.19	96.999	100.12	97.541	97.524	98.235	97.414	96.886	99.7	98.594	98.643	98.251	97.773	98.48	97.144	98.564	97.334	99.265	97.754	96.836	97.426	98.46	97.384	99.561	96.751	99.303	99.542	98.234	96.049	98.627	98.789	100.36
108.94	110.84	108.74	107.77	106.17	108.03	108.61	107.11	107.36	107.71	108.91	110.1	108.04	106.03	109.74	109.45	108.12	109.99	111.28	107.95	110.21	108.48	109.01	106.17	108.35	106.81	108.18	107.1	107.6	108.1	110.41	107.81	107.59	108.54	109.08	106.35	107.32	109.35	108.7	108.65	106.89	109.15	110.89	108.85	107.35	107.55	107.24	108.51	108.9	107.5
96.343	99.549	97.275	101.88	98.901	98.47	98.18	97.262	99.03	96.81	98.027	96.358	99.498	98.804	96.171	100.39	99.579	96.294	98.895	98.994	99.033	99.052	98.298	96.746	98.66	100.25	96.115	96.904	97.198	98.611	98.707	97.033	96.739	98.341	97.655	98.573	95.402	99.01	97.091	98.166	100.11	97.577	98.285	97.386	97.621	96.159	98.495	96.29	100.49	98.514
106.67	105.24	107.73	106.22	107.56	106.64	107.77	107.39	105.7	109.91	106.34	107.24	107.38	105.16	106.1	107.49	106.97	107.37	107.51	107.2	106	106.33	107.53	108.41	107.56	107.34	104.58	107.34	105.99	106.72	105.58	105.06	104.72	107.6	105.41	106.6	104.95	107.4	108.11	108.11	107.2	106.92	106.26	107.85	104.24	107.24	104.02	107.25	105.52	106.37
108.88	107.22	106.06	106.35	105.69	106.28	105.8	108.9	107.48	107.71	105.33	104.82	104.3	106.63	105.7	108.17	108.1	105.61	105.92	106.89	106.8	106.15	107.62	106.16	107.77	104.32	106.42	105.66	106.56	106.78	104.9	106.29	104.52	105.23	107.16	108.39	106.27	106.12	107.29	106.69	105.51	105.44	106.35	104.98	108.11	106.24	105.74	106.28	106.23	107.49
99.061	103.19	100.32	100.87	101.54	99.896	102.01	102.13	103.98	97.521	100.99	101.18	101.08	101.47	101.1	101.3	101.46	99.392	99.884	100.62	101.05	100.96	99.763	100.17	101.48	101.83	99.432	100.67	104.03	102.13	102.6	100.79	99.992	102.09	100.29	101.42	100.83	101.27	101.3	101.15	99.52	101.64	99.727	101.31	103.9	100.3	101.01	100.08	99.692	100.35
105.18	103.34	106.63	103.15	105.75	105.62	105.72	104.93	105.77	105.38	106.21	106.54	104.76	102.32	103.87	106.15	106.49	105.08	104.38	107.19	105.08	105.66	106.33	106	103.73	106.34	104.62	106.77	106.52	104.16	104.41	105.45	106.26	106.32	106.32	103.17	103.51	104.68	106.67	105.25	105.87	105.32	103.3	106.46	105.88	102.75	105.24	102.94	106.42	105.24
110.1	107.57	108.46	109.24	108.42	108.96	107.71	107.61	108.47	111.18	109.26	106.13	109.56	107.25	108.59	109.19	109.35	108.56	107.48	107.34	108.05	107.73	107.37	108.44	108.51	107.87	106.07	110.06	108.92	109.33	110.09	108.7	110.48	108.55	109.36	109.32	108.92	108.5	109.17	109.61	108.15	107.41	108.31	107.94	107.06	108.93	107.62	108.57	107.55	109.79
106.02	104.47	104.46	106.17	106.07	108.58	106.41	106.56	105.62	106.2	104.73	105.86	105.1	104.57	102.81	107.12	106.69	106.77	105.08	103.78	105.69	107.1	105.73	107.12	107.67	102.42	105.26	105.8	104.88	107.21	105.57	104.56	106.13	103.36	106.8	106.18	105.69	105.95	106.56	106.16	106.63	106.17	106.98	107.65	107.16	106.32	107.23	107.23	106.07	107.36
106.5	106.03	106.67	107.41	105.11	105.55	107.37	106.42	106.37	106.22	106.28	106.35	106.54	108.96	107.39	103.53	105.99	106.54	105.52	105.56	105.84	105.71	105.37	107.25	107.01	107.01	106.53	105.24	106.41	105.07	107.53	106.03	104.23	105.22	105.44	105.26	106.16	107.1	107.58	106.47	105.97	106.92	105.31	106.41	105.71	107.66	106.81	105.61	105.64	106.28
107.95	109.08	107.97	110.1	106.2	108.76	109.33	110.25	109.37	109.27	109.25	107.73	108.84	108.54	109.22	107.63	110.8	109.58	106.65	109.72	107.27	110.79	108.2	105.73	108.99	106.15	108.54	107.96	108.79	108.15	109.71	108.77	109.52	110.89	106.44	108.06	108.15	107.02	108.83	107.85	108.33	107.55	106.92	106.77	108.53	109.35	108.6	108.08	108.2	107.05
108.03	105.99	107.54	107.46	106.85	107.21	107.13	107.29	108.11	106.89	106.79	108.08	107.39	108.86	108.03	108.86	108.71	107.19	106.33	108.68	108.26	109.14	108.43	106.63	107.44	109.06	107.18	109.67	106.86	107.22	107.05	110.16	108.67	107.25	106.55	108.42	108.08	107.04	109.97	110.3	109.54	108.54	106.95	107.59	108.96	106.1	105.08	108.59	107.46	106.25
106.65	107.48	106.7	105.56	107.17	103.4	106.63	109.19	105.2	105.33	107.07	105.07	105.3	103.08	103.56	106.54	108.9	106.56	103.87	107.38	105.07	106	108.04	107.86	106.57	103.98	106.15	104.95	106.59	105.99	106.41	108.4	105.91	104.5	106.34	105.24	103.55	103.79	104.97	105.18	106.22	106.37	105.26	104.46	105.9	106.27	105.22	106.17	104.8	105.25
105.76	105.53	105.93	104.91	106.09	105.64	107.52	104.78	105.22	106.69	105.52	107.39	104.53	105.48	105.05	107.43	104.64	104.51	104.91	107.16	105.32	104.29	104.38	103.42	106.17	105.85	103.11	108.06	104.42	106.74	103.57	105.46	105.82	107.09	106.18	105.01	106.51	106.33	106.86	105.27	104.94	105.49	106.45	105.19	103.22	106.27	105.04	105.09	105.67	103.59
105.82	105.66	105.84	105.43	104.43	105.65	105.72	105.4	103.78	105.97	105.68	107	106.4	104.64	105.03	106.88	104.57	104.65	104.18	104.99	104.56	104.82	105.36	104.44	109.48	106.49	106.92	103.46	106.59	104.5	103.49	104.13	105.75	105.38	103.66	101.81	107.3	104.85	105.64	104.54	108.38	106.69	104.74	105.3	105.24	105.48	106.38	106.61	103.33	105.15
107.5	108.77	105.31	105.9	104.44	105.08	104.32	106.25	107.3	105.11	106.27	105.35	107.24	104.41	106.77	106.93	107.03	107.76	103.29	105.32	105.87	105.89	103.72	105.07	104.56	104.9	108.5	104.96	104.97	103.67	103.31	106.66	105.33	105.01	105.52	106.1	105.96	107.4	106.14	106.73	106.58	106.55	106.31	103.4	106.94	105.52	105.13	107.64	108.89	107.4
109.55	107.19	105.87	106.88	108.83	108.56	110.65	108.64	108.37	109.34	109.24	109.24	108.92	110.47	105.22	108.98	109.68	108.71	108.24	108.49	108.42	110.41	106.98	109.78	109.4	109.57	106.81	109.34	110	108.53	107.84	107.02	110.91	106.75	106.62	109.4	107.81	108.95	109.75	108.78	107.75	108.95	106.45	108.49	104.99	107.01	107.35	108.2	108.07	109.1
104.6	105.83	106.02	105.86	105.27	105.46	105.64	103.78	107.14	103.42	105.88	104.57	106.23	104.04	102.74	105.49	105.17	104.79	105.78	105.67	105.04	105.41	103.75	103.3	106.9	107.82	104.57	105.66	107.19	106.83	104.68	104.25	103.71	107	104.61	105.4	107.22	105.7	107.17	107.28	107.29	106.63	106.36	105.52	105.61	105.91	104.33	106.01	107.21	105.41
101.98	102.7	97.76	97.379	100.18	100.96	99.319	98.191	100.96	100.16	100.07	99.436	99.794	101.42	102.48	100.66	101.42	99.945	100.02	102.77	99.08	101.86	101.22	97.629	100.39	100.92	100.17	101.73	101.37	98.567	101.16	98.715	99.667	99.943	98.293	98.534	101.76	97.321	99.273	101.3	98.12	100.09	101.25	99.943	101.69	100.55	100.04	99.738	99.697	100.6
107.93	106.6	104.69	109.07	106.92	107.68	108.08	103.99	107.27	105.29	105.57	105.59	106.15	107.91	105.91	105.22	105.8	106.54	107.91	107.58	106.33	105.5	105.85	108.37	105.95	107.55	107.04	106.76	105.15	105.44	105.22	106.78	104.81	105.68	108.11	108.24	106.69	107.71	107.56	108.22	108.25	107.49	107.2	107.3	107.2	108.65	107.46	105.11	107.66	107.02
104.84	106.91	105.73	104.55	106.37	104.82	105.87	105.04	104.96	103.93	105.56	105.57	103.93	106.88	102.93	106.63	105.1	104.76	104.85	107.09	105.74	105.89	107.67	104.96	108.23	103.93	104.83	106.19	106.46	104.42	104.63	105.43	106.8	105.88	105.57	105.31	104.02	105.81	105.3	106.77	105.2	103.67	106.06	105.12	106.33	106.63	106.01	102.73	105.12	106.39
106.56	106.4	107.66	106.86	107	107.08	105.68	106.73	108.99	106.68	104.97	106.17	108.21	106.98	106.73	109.77	108.1	107.78	105.56	106.1	104.13	106.29	104.07	107.16	107.77	107.03	106.54	107	106.54	106.64	104.87	106.38	104.43	108.43	106.84	107.77	106.29	106.23	107.58	106.39	108.07	106.39	106.5	106.79	103.94	105.52	105.44	105.71	103.45	106.05
104.88	104.42	104.37	106.69	104.89	106.67	106.95	106.6	104.75	104	105.55	106.22	105.35	106.32	105.23	107.48	105.83	108.13	104.59	106.9	103.99	107.09	105.52	105.48	104.79	104.33	105.9	105.7	105.36	105.24	105.78	105.86	107.04	105.85	104.07	105.43	106.55	105.34	107.61	104.11	104.35	105.15	104.88	104.59	107.87	103	105.34	106.52	104.75	105.04
106.82	103.15	105.5	106.9	105.34	106.66	105.19	106.42	106.85	106.19	106.4	107.43	104.36	105.69	105.5	106.28	106.43	104.86	106.55	103.97	105.95	103.3	104.88	104.59	106.63	104.78	104.69	104.64	106.52	104.91	104.81	106.54	105.23	105.39	106.38	109.22	104.61	107.77	106.38	107.21	106.36	106.24	106.68	105.55	105.06	106.97	105.15	105.85	106.15	104.77
107.39	107.36	108.96	108.42	106.81	107.76	108.2	108.98	110.33	108.18	107.49	108.49	110.06	110.77	107.45	108.27	108.13	107.41	107.99	110.01	108.59	108.76	109.23	108.17	111.06	108.57	109.56	109.79	107.67	109.4	108.56	108.07	108.64	107.53	108.31	110.12	108.68	110.69	108.85	108.1	107.31	110.28	109.15	106.07	109.77	109.16	110.88	110.84	110.7	108.39
107.65	107.68	106.77	106.82	107.16	108.32	106.99	107.01	111.7	107.23	106.58	107.88	108.81	108.66	105.86	108.75	107.83	106.5	108.09	108.11	107.24	107.27	109.7	108.28	107.68	108.69	107.11	105.57	108.63	108.34	109.79	105.21	107	108.03	108.29	107.75	107.09	108.48	108.58	108.59	105.69	106.18	108.12	108.29	105.05	106.8	106.35	108.23	107.39	108.89
107.35	106.16	107.21	107.14	105.49	106	105.13	106.23	104.8	106.14	108.03	106.94	107.04	108.39	105.57	107.81	108.58	105.52	106.91	104.34	104.48	106.2	104.81	108.69	107.36	106.47	108.19	108.29	106.87	107.49	107.65	106.89	106.8	104.82	109.05	105.45	106.71	103.51	106.18	107.13	105.58	104.89	104.42	105.47	106.88	107.96	107.33	106.96	104.04	105.66
106.54	107.78	105.36	105.04	108.25	106.46	108.41	107.99	107.43	105.23	107.18	106.74	106.91	106.72	107.52	106.85	108.49	107.94	107.71	107.46	106	107.67	108.74	106.07	107.96	105.55	106.21	108.01	105.58	106.7	109.82	106.58	107.71	107.39	107.25	107.5	106.25	104.86	103.57	105.96	106.43	108.29	105.62	104.69	109.02	105.72	104.38	107.05	108.49	105.31
96.411	96.446	98.795	99.389	98.575	95.249	97.505	97.412	99.212	98.431	98.163	97.081	97.976	98.525	98.037	95.005	99.262	97.674	98.745	97.149	99.581	96.945	98.984	99.297	99.189	98.974	97.092	97.212	95.191	97.286	99.374	100.14	97.255	97.73	99.468	93.539	97.744	98.147	97.782	98.488	97.546	96.665	98.929	97.758	97.555	97.48	98.364	97.674	99.067	97.205
105.85	105.16	104.44	105.13	105.3	104.95	105.44	106.76	105.13	107.13	106.14	105.83	104.22	104.05	106.64	106.16	105.53	105.84	106.37	104.76	104.91	105.56	106.9	105.26	105.85	106.34	105.33	105.66	102.73	104.87	104.89	107.27	105.24	104.89	107.27	104.72	105.6	104.71	106.41	105.91	105.49	104.66	104.5	106.54	106.75	106.32	106.78	105.27	106.28	104.98
108.26	108	110.23	108.66	108.47	107.37	109.15	107.56	107.03	107.88	111.36	109.02	106.67	110.01	108.23	107.41	108.22	107.89	109.05	108.65	107.04	109.19	108.06	110.18	108.99	108.08	108.67	107.18	109.62	109.17	107.76	107.44	105.83	107.78	107.71	110.62	107.77	106.66	106.32	107.72	108.9	107.24	106.3	111.33	108.93	108.75	109.11	106.67	108.91	108.8
108.02	104.11	104.78	106.17	106.28	104.9	104.51	107.24	104.52	106.82	105.13	106.5	104.44	104.97	106.78	107.07	106.22	103.87	105.4	107.58	105.18	105.47	107.21	106.98	104.61	106.92	104.63	107.13	104.19	105.11	104.92	106.24	104.81	105.25	104.73	105.69	106.5	105.18	106.86	105.09	104.54	105.7	104.1	105.84	105.23	104.88	104.89	107.22	107.26	105.77
102.75	101.04	103	102.4	103.02	103.11	102.54	103.82	101.4	104.94	102.39	103.02	102.83	102.12	102.85	104.36	103.09	102.85	102.73	102.74	102.45	103.61	102.28	103.59	101.52	102.85	102.56	103.5	102.56	101.59	99.39	101.92	102.73	101.92	101.93	101.99	104.25	103.53	101.9	103.56	102.85	101.34	104.16	101.5	102.77	103.49	102.93	102.29	104.11	102.48
100.16	101.72	99.14	99.933	103.36	102.27	102.59	102.25	100.2	102.46	103.27	99.757	100.12	103.31	101.21	101.26	101.34	100.79	100.92	100.47	102.05	101.22	100.63	101.3	100.23	101.94	102.58	104.32	103.89	101.74	100.63	101.49	100.48	100.79	99.856	103.21	100.01	100.97	101	101.54	101.84	101.33	101.05	100.7	100.59	102.43	100.06	100.59	101.78	100.1
108.62	107	107.36	111.07	105.69	108.87	107.7	108	108.23	104.95	109	109.8	107.14	109.78	108.26	108.35	107.01	109.87	107.69	109.95	106.74	107.92	108.01	108.29	105.92	108.71	108.14	108.42	107.68	107.88	108.37	108.95	107.72	107.82	111.08	106.5	106.65	108.03	107.73	109.16	108.88	109.3	107.86	109.12	107.86	110.13	108.91	109.05	109.1	108.84
105.96	102.31	107.46	105.26	106.51	102.01	104.53	107.65	104.51	103.8	105.8	107.8	106.54	104.71	106.75	106.65	105.18	105.54	106.53	105.09	105.3	102.83	105.73	103.71	106.29	107.66	106.44	106.94	103.85	104.75	106.68	108.74	106.69	105.33	105.99	105.1	108.4	108.13	108.84	104.04	106.45	104.56	105.68	104.2	105.26	106.6	104.74	105.56	107.73	104.75
105.35	105.33	105.28	107.68	106.04	104.9	106.39	105.48	106.09	105.33	104.46	105.32	103.03	107.27	106.64	105.72	104.71	105.59	104.17	107.47	108.31	106.88	108.39	103.95	108.21	105.45	106.16	106.1	107.23	106.52	105.3	106.42	107.19	105.68	106.52	105.12	107.29	108.54	107.33	105.5	105.97	105.61	105.05	103.62	104.59	107.05	105.97	105.12	103.83	106.72
109.92	109.67	110.2	110.06	109.37	108.51	110.27	110.99	109.67	110.25	110.6	108.85	110.8	108.82	108.7	109.45	108.16	112.23	110.24	110.74	110.53	110.03	111.69	112.76	110.45	111.8	111.37	111.79	105.97	109.87	110.63	110.72	108.54	110.91	111.77	111.22	110.87	108.92	108.92	110.7	110.42	111.41	109.66	109.18	110.97	110.22	110.13	111.51	110.74	110.86
109.52	108.99	108.17	105.93	107.52	107	107.91	108.55	109.48	109.46	106.58	107.81	108.22	107.85	109.59	108.58	108.68	107.33	107.91	107.53	109.14	108.98	108.39	107.22	107.96	109.19	105.99	109.23	109.31	108.35	109.02	109.38	109.88	107.64	108.14	106.83	107.92	108.96	106.67	109.52	107.88	106.48	108.74	107.83	109.84	107.46	108.05	109.22	107.44	105.26
109.71	107.6	106.89	109.87	108.82	107.82	107.72	110.02	109.48	109.3	105.85	109.86	108.91	109.35	108.39	109.12	109.73	106.8	108.27	107.64	106.79	108.42	108.29	107.89	107.85	108.51	111.39	108.24	106.93	109.08	107.47	109.32	109.69	108.06	108.74	107.65	111.87	109.15	107.91	109.22	109.13	106.51	106.32	109.25	108.54	109.71	108.13	108.62	109.52	108.75
97.104	100.03	99.777	99.906	100.59	98.659	99.604	97.346	98.889	99.872	98.559	98.864	100.35	96.714	98.617	97.395	100.46	99.156	99.64	99.419	97.92	100.07	98.4	98.875	100.57	98.216	98.671	98.712	100.07	98.684	99.633	99.932	97.37	99.558	99.43	97.408	99.91	99.996	99.233	99.563	99.784	98.49	99.126	98.828	100.17	99.997	99.311	97.405	99.347	98.094
107.04	108.98	109.01	107.78	108.81	107.29	108.49	105.35	108.06	106.37	108.31	107.83	109.19	108.7	107.89	106.79	107.35	107.34	106.51	109.07	107.13	106.78	108.03	108	108.15	107.34	107.56	107.19	108.04	106.94	105.73	110.58	108.14	108.55	107.62	106.25	107.14	108.6	108.52	109.28	107.9	107.97	108.19	108.39	107.96	111.7	106.96	106.3	106.47	107.91
105.19	107.31	104.86	105.25	107.59	105.5	105.55	108.55	105.79	106.84	107.67	107.11	107.27	106.67	106.72	103.57	108.77	106.92	106.35	106.24	106.79	107.38	106.9	105.36	107.11	105	104.58	108.8	106.79	106.46	106.47	104.64	107.31	104.55	104.41	106.47	104.32	104.35	104.92	105.38	107.74	108.31	106.4	104.76	105.57	107.29	105.71	106.53	108.5	106.28
99.826	101.71	101.11	99.252	99.563	102.96	98.262	100.66	101.29	101.92	102.73	100.11	101.13	98.359	102.55	97.545	102.49	98.675	101.75	101.2	98.635	103.01	98.955	99.221	101.09	102	99.443	101.62	100.99	100.2	100.03	100.5	100.27	100.88	99.937	98.498	100.36	99.523	100.09	97.826	100.18	98.768	98.805	101.15	98.856	98.865	101.11	99.678	99.505	98.998
104.24	107.7	106.58	106.7	105.25	102.42	104.04	103.37	104.93	105.87	106.01	103.45	105.45	106.6	106.04	105.68	106.38	106.42	106.19	104.17	105.23	106.46	105.82	105.27	105.81	103.12	107.03	105.63	105.36	103.46	105.95	106.79	104.98	106.61	105.56	104.28	105.82	104.52	104.19	103.37	105.35	107.6	103.08	104.47	104.4	105.22	106.23	104.82	105.61	105.35
108.63	110.14	108.99	109.28	109.87	112.81	108.69	112.85	108.47	111.45	110.97	111.08	107.74	110.79	111.92	108.99	110.73	110.68	111.23	109.27	111.45	110.58	110.24	111.41	109.41	109.29	109.85	110.91	109.22	111.04	110.46	112.92	107.51	106.98	111.07	109.95	108.61	109.62	112.2	110.89	109.84	110.65	110.87	108.22	111.04	110.39	109.92	110.65	110.33	111.42
105.83	105.59	105.73	106.66	106.82	105.61	104.88	103.38	104.47	105.28	107.97	104.65	105.6	104.25	105.89	104.47	104.14	106.01	104.27	106.65	104.44	105.39	105.57	105.95	106.83	106.02	105.16	104.03	106.06	106.77	106.45	104.34	106.2	105.79	106.41	105.29	106.62	107.36	107.28	104.45	106.91	106.29	105.97	105.7	103.13	104.65	102.89	104.9	106.3	106.72
108.28	110.2	109.89	107.63	108.6	108.39	109.16	108.11	108.58	107.53	106.42	107.27	109.07	108.94	108.62	108.31	105.3	109.26	105.73	108.18	109.15	107.85	108.33	109.29	106.39	106.39	106.39	106.19	108.04	107.92	107.44	106.89	107.97	107.86	107.45	105.13	107.24	107.63	106.32	108.28	106.22	105.4	108.44	107.08	106.26	106.4	108.17	107.45	109.69	107.43
107.29	109.2	107.58	107.95	107.68	111.82	109.98	106.83	108.78	107.23	106.62	106.7	108.07	106.86	109.26	108.52	109.68	109.32	107.74	108.55	107.6	108.08	108.97	108.45	106.44	110.11	108.04	108.5	108.3	108.98	107.99	109.31	109.33	107.88	108.48	106.14	107.13	111.53	110.07	109.47	109.07	110.13	108.96	108.85	109.74	107.08	107.28	108.42	108.31	108.13
98.592	99.555	97.494	97.71	97.675	96.963	98.861	97.931	100.16	97.244	97.975	98.667	96.696	97.809	97.373	99.345	97.681	98.082	96.48	97.677	99.846	98.831	100.1	97.285	96.926	99.26	99.887	97.453	97.594	95.432	98.22	97.7	98.643	98.225	98.477	97.524	95.874	98.493	97.846	97.928	99.031	97.779	98.522	99.047	96.339	99.712	95.834	99.461	98.392	96.364
109.35	106.05	108.27	107.87	107.51	107.6	108.64	106.51	106.39	109.25	108.45	108.11	108.02	108	106.72	108.8	107.68	105.96	106.25	107.19	106.33	107.88	108.59	106.97	106.97	108.3	106.72	110.17	105.88	110.14	108.47	105.81	107.14	107.6	106.59	108.08	107.73	109.24	109.42	106.56	106.99	108.67	107.46	109.06	106.83	107.91	106.31	106.35	106.37	108.88
108.22	106.6	108.57	110.02	106.36	109.09	107.63	107.57	108.84	108.24	109.02	109.35	108.04	108.99	107.96	108.85	108.85	110.36	106.52	109.03	108.76	108.39	111.2	108.78	109.41	109.92	105.81	107.05	107.35	108.32	108.38	108.5	109.17	107.44	108.97	108.85	107.48	109.33	108.5	108.6	107.4	107.58	107.65	108.52	108.77	110.66	106.99	108.19	107.36	108.2
107.51	106.14	108.32	105.83	104.66	105.67	105.26	108.26	108	105.58	106.03	106.52	105.66	103.56	107.87	107.84	105.27	107	104.63	106.4	104.65	107.42	106.71	107.69	106.79	107.05	106.74	107.91	106.31	106.19	105.73	105.75	108.25	107.86	106.11	107.6	108.71	105.15	106.47	105.78	105.9	109.1	106.7	106.9	107.68	105.83	106.82	105.88	105.55	107.52
105.08	106.04	104.57	106.25	106.27	104.45	106.65	108.22	105.42	107.56	107.12	105.64	106.2	105.28	106.21	105.14	106.53	105.67	106.55	104.73	104.68	107.35	106.23	107.37	105.25	105.34	103.64	106.48	105.67	103.69	106.09	104.42	105.25	104.64	106.56	104.08	104.94	103.07	106.4	107.09	105.57	105.11	105.86	103.32	105.32	105.32	105.63	101.62	105.07	106.61
108.61	107.48	104.59	106.07	104.59	107.99	104.25	106.73	106.2	105.49	105.5	106.41	105.48	105.81	105.45	106.36	106.16	106.37	104.84	104.94	106.03	105.48	104.83	105.45	106.4	104.86	105.13	105.86	104.93	104.02	106.2	103.72	105.44	105.93	104.33	105.02	104.87	105.63	105.49	103.66	105.72	106.03	104.43	105.28	106.41	106.53	105.08	105.4	107.24	105.11
108.56	108	107.75	105.95	111.02	108.7	107.87	107.34	108.8	108.65	105.92	107.5	106.9	106.76	108.51	109.3	108.41	106.27	107.11	105.32	106.51	108.07	106.62	109.25	110.54	107.73	107.78	107.58	109.78	106.74	108.05	109.8	108.13	106.44	109.08	109.26	105.49	110.12	108.65	108.67	107.95	108.8	108.13	108.54	106.71	107.64	109.28	108.33	108.03	107.2
102.03	99.517	99.219	99.37	99.551	97.764	100.11	97.402	98.097	97.12	97.723	98.885	97.867	99.194	99.396	98.67	99.88	99.964	99.477	97.698	98.56	98.661	98.249	97.491	96.979	99.7	98.234	97.544	98.16	97.882	98.512	99.684	96.374	99.458	99.377	98.698	99.085	98.502	98.999	97.967	99.647	98.828	100.3	98.054	97.67	97.654	98.447	98.163	98.319	98.338
107.25	106.03	107.6	106.02	107.21	105.91	107	105.62	106.65	105.86	105.37	107.11	106.9	105.21	106.72	106.94	104.68	106.6	107.08	107.31	105.74	107.03	106.76	106.34	105.59	108.15	105.67	105.01	104.82	107.07	107.54	106.24	106.39	107.73	108.1	107.24	105.92	106.52	106.12	106.28	104.65	107.66	106.26	104.33	106.67	106.07	107.4	104.01	106.75	110.42
105.25	105.71	105.9	108.27	106.72	105.12	103.12	105.37	106.13	106.61	105.65	107.76	105.48	107.71	106.24	106.83	107.13	106.24	104.92	106.74	106.09	107.06	106.65	105.45	104.02	105.67	105.19	106.15	105.8	106.77	106.69	105.9	105.44	104.98	107.04	107.77	107.19	106.61	105.41	106.22	106.14	105.42	106.18	105.43	105.3	107.17	103.21	104.72	102.95	104.25
103.8	105.15	106.76	104.8	105.24	108.55	104.03	103.45	105.28	107.65	103.57	106.45	106.22	104.47	107.41	103.99	104.98	105.55	105.23	105.09	105.43	104.46	109.87	107.24	104.35	104.21	107.37	107.84	106.65	105.35	107.6	106.76	105.83	105.03	103.91	105.25	106.88	104.87	105.1	105.8	106.59	103.82	105.1	105.67	105.02	107.03	103.68	103.77	107.38	105.95
106.81	106.45	105.72	106.17	110.37	108.67	105.5	107.94	104.39	105.32	106.47	105.03	105.74	107.6	106.09	107.44	105.92	106.01	107.04	104.82	107.14	107.88	107.66	108.21	106.66	107.42	105	108.1	107.23	105.17	106.7	107.09	106.56	104.64	105.82	104.4	106.95	105.93	105.98	106.9	106.4	106.18	105.69	105.25	105.65	107.79	105.95	105.54	106.44	106.77
101.51	101.63	100.7	101.87	102.92	102.43	102.61	103	99.622	100.13	100.07	101.42	99.478	100.9	100.92	100.19	102.19	99.377	101.63	101.7	101.82	101.43	99.612	101.94	99.454	101.39	98.624	101.2	100.24	101.42	100.93	98.639	99.979	98.886	101.04	99.249	101.32	102.24	102.37	100.54	99.154	100.23	100.52	97.843	101.86	98.09	100.18	101.83	101.35	101.24
101.72	99.957	101.72	100.47	100.53	103.95	102.75	101.5	101.19	98.433	101.07	101.62	103.63	99.913	102.59	99.739	99.261	99.631	101.37	99.766	101.43	100.43	101.54	100.75	100.12	100.43	102.13	102.74	98.891	100.69	98.334	99.677	101.75	101.16	102.8	102.23	101.68	103.89	101.19	103.94	100.52	101.17	99.79	102.99	99.605	100.25	99.204	103.66	102.07	100.27
107.11	106.97	108.95	107.12	108.84	109.94	109.32	109.69	110.13	108.76	109.06	109.35	107.66	108.02	108.41	107.65	109.71	108.64	107.17	107.55	105.59	109.21	107.22	110.16	109.35	103.84	109.11	108.73	108.63	108.58	108.97	106.78	107.49	109.59	110.6	106.79	109.32	107.04	107.09	105.26	106.35	107.76	106.38	107.32	109.8	108.02	108.63	106.99	106.8	109.24
101.2	101.33	100.56	99.785	98.217	99.605	101.22	99.688	100.66	102.93	99.257	99.692	100.1	100.28	99.639	97.81	98.962	101.5	99.709	100.49	100.78	100.22	100.3	98.608	99.738	99.371	97.623	100.34	101.2	100.32	99.526	101.52	99.642	98.567	101.72	99.361	100.75	101.17	100.53	100.13	101.1	100.02	99.257	97.941	99.452	98.848	101.18	98.684	100.98	99.239
110.08	107.18	107.76	107.52	108.28	109.31	110.16	109.06	108.85	108.18	108.08	108.01	105.83	107.65	107.19	107.36	107.32	109.5	107.2	108.58	107.82	107.12	108.45	107.05	107.91	108.73	106.95	108.6	108	109.52	108.94	108.58	110.63	106.7	107.98	107.99	107.63	106.95	106.84	108.71	107.2	107.58	107.25	107.5	107.14	108.66	106.74	108.93	108.83	108.44
105.32	104.68	105.54	105.74	104.76	106.45	105.12	106.53	105.93	106.29	105.6	105.8	105.71	105.27	104.05	105.8	107	107.05	104.3	106.84	108.15	105.89	103.82	104.53	103.91	105.2	106.14	104.76	106.55	106.38	107.34	106.6	106.3	106.1	105.4	103.41	105.79	107.63	103.92	104.52	105.87	105.6	103.63	103.91	102.78	103.24	106.51	103.16	106.05	105.79
105.23	106.26	105.87	104.83	104.36	107.5	105.83	104.41	105.09	105.33	104.94	105.19	105.85	104.05	106.5	107.36	105.95	107.05	105.31	107.35	105.3	104.13	104.93	105.04	105.27	106.68	105.56	104.9	104.62	102.69	104.37	106.81	103.86	105.7	105.45	105.88	105.33	107.46	106.04	105.86	107.73	104.64	107.64	106.74	105.69	105.89	108.93	107.98	106.39	104.55
100.5	99.051	99.1	98.358	98.301	100.38	98.823	99.645	97.298	95.902	98.445	97.648	95.999	98.246	97.84	100.84	98.133	95.724	97.336	98.594	99.127	97.782	98.537	99.777	99.011	98.045	96.426	100.27	97.602	97.425	100.52	99.075	99.185	99.296	97.134	96.6	96.613	98.061	100.48	97.802	97.188	101.37	98.504	97.959	96.809	98.751	100.24	99.469	96.211	98.101
108.98	107.14	108.07	105.86	104.56	106.31	106.27	103.3	106.28	104.35	106.48	104.29	104.35	106.23	105.39	104.09	107.4	107.09	107.44	105.24	105.52	104.62	107.59	104.87	106.15	106.2	106.01	104.8	107.47	104.16	104.75	103.74	105.95	103.21	103.89	105.24	106.83	105.24	105.15	105.11	106.54	106.69	105.4	104.76	105.05	108	104.54	105.04	107.58	105.86
107.88	105.93	104.51	104.82	107.25	106.39	104.14	107.02	103.5	106.73	105.01	104.56	106.64	107.07	107.19	105.54	107.52	106.65	104.21	105.04	107.53	103.81	106.48	102.89	107.05	106.3	105.76	107	104.81	104.16	104.05	106.89	106.39	103.58	106.13	106.96	106.83	106.09	104.97	106.53	105.15	102.59	107.63	105.63	104.15	106.71	108.18	106.58	106.3	105.78
100.62	97.625	97.468	99.558	97.807	97.104	97.077	97.892	97.935	97.667	97.45	99.457	99.405	98.562	96.755	97.181	98.107	99.448	97.147	100.18	99.411	97.469	98.209	98.256	100.32	97.472	98.988	98.565	96.654	99.067	99.075	97.161	97.109	98.431	96.999	97.522	96.675	98.083	100.07	96.578	100.58	99.727	99.586	98.358	100.34	97.275	98.727	97.655	99.597	97.582
105.11	104.35	104.49	105.43	107.9	106.32	105.53	105.11	105.74	107.27	105.72	105.24	106.29	106.17	107.89	106.28	105.17	105.68	105.43	106.45	106.14	106.44	105.4	107.61	106.94	105.92	105.91	105.84	105.01	106.43	106.38	104.63	105.88	105.62	105.33	105.18	104.76	105.22	103.93	105.33	106.78	106.17	105.27	106.53	105.78	105.38	105.37	106.34	105.92	107.07
110.07	106.82	108.27	109.19	109.65	111.46	110.34	108.56	110.57	107.69	107.75	106.67	107.09	110.02	107.64	107.93	107.54	108.7	107.59	109.04	108.18	108.77	109.72	111.34	110.55	109.22	109.8	107.99	109.11	109.59	109.67	107.21	109.18	108.32	109.69	106.62	108.77	109.69	110.94	108.36	110.98	106.31	110.07	106.5	109	107.04	107.79	108.6	107.43	110.29
97.624	99.461	95.732	95.428	98.844	97.623	95.604	99.465	97.973	98.688	100.6	98.868	98.553	97.223	98.134	98.306	98.292	97.032	100.11	94.533	95.9	96.105	99.301	99.867	98.533	98.175	97.316	96.619	96.725	96.84	97.176	98.653	98.859	96.747	98.523	97.605	97.547	97.132	97.87	98.453	97.362	97.518	98.724	98.447	97.636	96.419	94.865	98.527	97.419	96.113
108.02	104.99	108.91	106.55	106.36	106.14	104.48	107.27	105.29	103.58	106.2	105.49	106.64	104.42	104.96	104.98	106.13	106.28	106.43	104.45	105.74	106.01	104.25	105.44	107.8	106.73	103.64	107.47	107.18	105.3	105.82	105.91	108.07	105.45	105.5	106.46	106.25	104.42	107.92	105.34	105.67	103.17	105.4	104.09	106.91	107.1	103.92	107.39	105.62	105.77
105.96	105.8	108.69	107.43	106.39	107.27	106.67	105.56	106.43	106.06	107.84	106.02	108.72	107.2	109.46	108.7	107.93	106.9	106.59	106.73	108.7	107.4	107.76	104.47	107.42	106.56	105.95	106.66	107.22	106.03	107.03	103.2	106.51	105.75	105.37	105.78	107.89	105.61	106.68	106.99	107.66	108.72	106.91	107.64	106.46	105.62	107.85	105.39	107.33	107.91
112.14	110.8	109.46	109.46	111.14	110.17	109.37	109.81	109.76	112.51	110.66	112.17	107.8	109.46	110.6	108.87	111.78	109.17	112.6	110.43	112.16	110.69	110.81	110.43	108.72	110.92	110.69	110.43	111.78	111.48	111.44	107.5	107.95	111.83	112.6	109.94	112.84	111.96	108.42	111.53	112.76	110.88	109.29	111.54	112.74	108.59	109.59	111.01	110.52	111.35
104.95	100.11	103.07	101.51	101.27	100.42	98.844	102.87	100.03	97.969	103.58	101.3	98.79	100.34	101.58	100.84	101.56	101.54	99.195	101.02	100.34	99.591	100.37	101.04	98.887	100.97	100.41	99.776	102.92	102.92	98.601	100.47	98.996	98.575	100.5	102.34	100.44	102.51	100.56	101.33	100.77	99.838	101.65	101.55	100.48	101.4	99.682	100.24	100.36	101.51
99.243	100.28	100.25	99.738	101.07	99.559	98.509	99.013	99.87	101.3	100.9	100.66	102.59	100.09	100.39	100.13	100.53	100.54	100.39	97.617	97.388	100.53	99.102	99.613	97.474	99.363	98.846	96.383	101.63	100.52	99.881	100.86	99.237	98.525	98.45	98.59	98.087	100.27	98.668	99.548	98.568	102.71	99.544	99.991	99.158	101.26	102.2	99.137	101.31	98.656
110.07	105.74	104.77	106.66	107.28	105.68	106.16	105.66	105.51	105.33	107.95	105.97	106.36	107.27	105.47	106.67	106.9	107.18	107.79	104.68	106.75	106.76	106.99	108.21	106.29	105.22	105.78	107.01	104.82	106.31	103.68	106.41	107.89	105.85	106.3	105.7	109.88	105.78	106.84	107.5	105.12	104.53	105.66	105.73	105.23	107.11	105.24	104.57	107.71	106.83
98.689	97.391	99.63	100.63	98.099	97.388	100.34	96.523	98.536	97.009	98.595	99.808	96.947	99.099	99.069	97.876	97.983	98.534	97.33	97.686	97.768	99.391	97.828	98.582	99.325	98.697	99.266	100.73	97.962	99.026	97.215	99.285	97.999	97.188	97.046	96.478	99.341	100.5	99.982	96.82	98.625	98.47	98.049	97.807	97.731	98.613	98.869	98.91	98.543	98.162
109.68	108.45	107.44	108.39	108.68	106.06	106.38	107.78	105.55	108.05	109.29	107.3	107.98	107.84	108.01	110.13	108.25	107.82	109.67	107.46	108.55	107.72	106.84	106.78	108.31	109.22	107.99	107.64	108.42	107.76	106.98	108.98	107.58	105.89	106.45	108.22	108.16	105.89	107.95	106.56	108.13	110.05	109.78	107.09	107.43	109.39	108.53	107.83	107.86	108.72
106.24	106.33	108.16	108.35	107.62	105.87	106.37	105.41	104.84	107.21	106.1	107.04	106.86	104.58	107.73	107.65	105.91	106.6	108.2	109.25	106.22	106.83	105.75	106.59	105.74	106.35	105.78	101.88	106.62	105.87	107.29	104.72	105.46	106.25	106.33	106.71	108.81	107.31	106.14	107.3	106.35	106.79	104.27	106.74	108.26	105.82	106.28	106.99	108.4	107.37
98.624	101.94	96.409	101.29	100.38	103.24	100.3	97.724	98.705	98.866	100.5	101.9	101.43	99.693	99.445	100.95	100.16	97.682	100.89	98.751	102.26	100.09	100.17	100.96	101.41	99.662	100.54	101.52	100.1	99.124	99.38	98.1	101.81	100.66	98.906	98.024	99.586	102.51	102.49	101.42	101.64	99.589	99.381	101.83	100.1	101.1	101.11	100.91	100.41	99.055
99.065	101.36	103.29	99.823	100.7	100.46	101.52	101.51	100.3	99.722	101.14	99.94	100.45	101.17	101.84	100.65	99.789	100.82	100.95	102.96	99.017	99.663	101.9	101.23	101.4	101.37	102.03	101.25	100.94	99.248	101.52	100.16	100.01	101.14	98.104	102.48	100.96	101.99	100.06	100.59	98.767	99.863	100.97	100.79	102.49	100.7	101.46	98.483	103.28	100.79
107.87	110.76	109.86	106.26	107.74	109.33	107.38	108.66	106.32	108.44	108.85	108.54	108.7	108.51	110.17	106.62	106.71	108.93	105.14	108.96	111.44	109.56	108.52	106.37	107.82	108.24	108.26	107.78	111.78	108.74	106.29	108.07	109.65	109.51	110.19	109.82	108.41	107.4	107.97	110.14	110.15	108.8	108.96	109.82	108.54	107.13	107.58	107.84	108.44	106.86
106.13	108.12	103.8	105.6	105.74	107.06	105.88	105.8	104.9	104.65	104.44	104.43	107.08	105.5	106.59	105.41	105.06	105.41	105.67	105.16	105.88	103.67	104.85	104.49	106.64	104.76	103.13	107.06	108.03	104.91	108.35	104.05	106.53	106.01	106.3	106.91	105.46	107.13	106.05	108.94	105.72	105.22	104.91	104.59	105.45	104.1	105.14	105.32	106.01	105.36
109.48	107.03	105.85	104.34	106.67	105.09	106.79	105.69	107.34	106.94	107.18	105.54	106.22	106.63	106.4	106.56	106.74	106.75	107.15	106.19	105.65	106.48	105.58	108.39	107.24	107.12	106.05	106.2	106.53	105.75	104.58	105.33	107.6	103.53	105.94	106.07	105.34	106.36	106.85	106.07	105.91	106.78	105.18	105.86	106.49	107.47	105.77	106.23	106.1	108.97
97.294	98.155	97.37	98.56	97.681	99.467	100.96	99.205	98.798	98.045	102.14	100.78	98.826	98.856	99.133	99.856	99.347	99.059	99.884	100.63	98.077	99.278	100.64	99.186	97.121	98.455	99.237	97.772	97.928	98.77	99.081	98.52	99.429	99.219	97.294	98.335	100.52	97.338	98.754	100.12	99.083	98.809	98.949	98.948	98.115	99.992	99.232	100.2	100.31	99.003
109.91	111.26	112.35	107.94	112.9	112.3	110.36	110.94	109.69	110.77	109.31	110.28	107.25	110.97	110.91	111.06	110.61	110.99	110.11	111.59	108.94	110.36	110.1	110.72	109.38	108.6	109.07	107.66	108.14	112.37	113.76	112.88	107.47	109.1	112.26	108.48	111.55	111.7	111.74	112.61	110.4	110.64	109.03	110.52	109.04	110.14	110.02	109.65	111.17	111.9
107.7	110.56	110.36	109.57	108.01	111.65	111.64	111.09	112.51	109.9	111.92	109.43	109.57	110.12	109.41	108.95	111.09	110.94	109.84	110.5	112.5	110.4	107.99	111.31	108.44	111.09	112.68	111.82	109.5	110.14	109.14	110.77	110.62	109.47	110.68	111.62	111.16	109.8	111.64	112.77	111.82	111.58	110.62	112.02	110.79	110.84	110.48	109.53	110.67	112.07
103.63	104.29	105.38	107.02	103.47	105.1	105.37	105.15	105.41	103.64	106.89	106.02	105.92	104.66	106.22	105.36	104.63	104.88	106.17	105.44	105.13	105.98	107.09	104.1	105.16	105.48	104.96	108.27	106.39	106.5	104.62	105.5	107.68	104.26	103.65	106.47	104.71	105.93	105.27	104.57	105.52	108.26	104.76	105.38	105.13	101.94	104.91	106.58	107.49	105.52
109.43	110.31	107.6	106.72	107.47	108.1	106.6	107.63	107.81	107.94	110.73	108.52	110.03	110.48	106.89	105.7	109.46	107.56	111.49	108.67	109.55	108.88	109.15	109.25	109.78	108.44	109.45	108.8	109.96	109.16	109.3	110.02	107.49	107.64	108.61	110.38	107.68	109.96	107.54	107.77	109.03	109.84	108.25	110.18	108.92	106.8	109.45	106.89	106.46	108.95
112.05	111.46	109.19	111.05	110.05	111.06	110.12	110.26	111.41	111.93	109.83	111.6	113.18	111.34	111.29	110.14	110.75	109.96	108.14	111.09	109.71	110.48	110.04	111.23	110.33	110.55	112.44	111.96	110.52	110.09	112.5	113.48	110.14	111.06	110.35	111.79	110.26	109.52	110.95	111.46	110.72	109.9	110.49	111.11	109.72	112.37	109.06	110.33	110.08	111.34
109.86	107.83	106.6	106.55	106.66	111.62	108.93	106.77	106.07	108.98	107.63	108.29	106.52	107.72	109.08	108.41	106.74	109.67	109.08	107.63	109.29	108.08	107.64	108.79	106.09	106.83	110.16	107.31	107.94	106.25	106.98	109.02	109.94	109	107.17	109.06	106.84	108.54	109.02	110.51	106.25	106.31	110.63	108.58	107.39	106.95	108.27	108.86	107.14	107.75
109.07	113.33	110.74	111.62	113.19	110.78	109.93	112.66	112.94	107.6	111.68	110.97	108.97	112.12	111.16	108.76	108.46	111.21	110.7	112.18	111.29	111.46	107.33	107.79	109.53	110.74	110.96	109	110.5	107.41	110.93	108.26	110.18	108.67	107.58	111.56	109.18	109.35	111.27	110.99	110.25	109.89	111.92	110.52	109.72	110.22	111.04	111.98	110.48	108.15
107.27	105.82	106.9	108.46	108.71	107.18	107.37	108.09	108.32	106.23	106.62	107.44	106.59	108.94	107.39	108.71	107.9	107.23	109.75	107.5	107.12	108.4	107.2	106.87	107.58	107.21	106.64	108.3	107.26	107.28	108.9	108.12	107.97	106.56	109.02	108.25	107.7	106.96	106.69	106.24	108.92	109.19	106.75	106.39	108.65	107.69	106.88	105.92	107.25	105.45
99.388	97.273	97.322	99.737	96.911	99.032	95.805	96.205	97.876	97.894	97.238	98.286	97.68	97.428	96.139	99.52	100.08	97.146	96.571	97.91	98.628	97.553	98.572	97.392	98.737	99.779	98.42	96.198	98.79	98.998	98.188	97.637	98.318	98.185	99.953	97.98	98.338	95.73	96.634	98.56	97.952	96.544	96.475	100.6	96.999	95.031	98.105	96.354	100.7	97.346
108.72	108.19	109.04	109.5	107.96	109.03	107.14	106.51	109.24	106.16	108.08	109.35	108.96	111.46	107.43	108.77	108.16	107.16	106.94	110.37	110.26	108.41	107.64	109.07	107.74	108	106.45	110.34	107.39	109.31	108.73	109.42	107.15	110.4	107.81	106.58	108.29	107.15	108.7	108.85	108.22	107.78	109.35	107.38	107.92	105.54	106.6	109.09	107.86	109.16
106.41	105.2	105.61	106.08	105.77	109.44	106.68	105.49	108.38	106.96	106.99	109.14	105.7	106.57	109.09	107.44	106.3	108.09	105.79	106.19	106.64	105.01	106.58	107.62	106.02	104.11	105.4	105.77	108.06	104.55	106.58	106.7	105.37	107.91	104.77	104.3	105.9	104.57	104.06	105.29	105.39	107.76	105.86	105.85	107.91	106.38	106.42	106.65	106.67	107.21
107.11	104.98	107.51	106.62	107.89	107.07	108.48	106.44	106.49	105.15	106.17	106.3	107.13	107.93	107.67	106.9	104.69	106.21	104.49	106.7	106.08	106.9	104.98	106.86	107.89	104.18	103.81	107.02	107.02	104.59	106.69	106.11	106.93	107.63	104.94	107.22	106.46	106.71	107.3	107.13	107.27	105.75	108.83	103.69	107.8	105.86	105.56	106.41	105.27	106.99
104.43	108.04	106.73	105.22	107.18	108.98	104.98	104.37	106.66	106.65	104.34	104.59	107.85	103.72	107.59	104.32	104.04	105.27	105.67	106.44	103.58	107	104.56	106.53	107.27	105.91	103.26	105.71	104.29	107.14	106.26	105.62	104.87	106.37	106.24	106.09	105.21	107.72	106.58	103.1	107.22	107.25	106.18	106.75	107.95	105.51	104.78	105.55	105.74	103.42
98.275	97.683	99.163	98.238	99.687	99.004	99.076	99.664	101.07	98.193	98.371	98.876	97.259	101.67	96.69	98.205	98.811	100.32	99.239	99.636	99.851	99.817	99.105	98.585	98.939	97.042	98.495	97.29	98.998	99.14	99.648	98.088	98.307	101.53	99.226	98.737	99.438	99.772	100	99.046	99.279	101.53	99.46	99.334	99.472	99.598	98.669	97.369	99.845	99.645
104.92	104.98	105.95	105.68	105.44	105.55	108.33	104.95	106.04	106.84	107.48	105.23	108.17	106.91	108.71	105.23	106.69	106.12	107.04	107.53	106.85	107.13	107.07	105.72	105.13	106.4	105.44	106.37	107.06	106.47	107.72	105.82	108.19	107.82	103.37	105.41	106.62	103.88	108.77	104.64	107.66	104.72	106.26	106.85	105.48	106.17	108.87	107.12	105.5	106.48
106.45	108.43	107.8	107.32	107.96	109.12	107.13	107.77	107.86	108.99	107.2	109.45	109.3	110.02	108.52	109.7	110.78	110.65	108.32	106.73	108.93	107.48	109.58	109.13	108.89	107.47	109.6	108.57	107.9	107.74	111.02	109.05	106.62	106.98	108.5	108.91	108.91	109.71	107.53	109.24	106.53	107.51	109.25	109.19	108.94	107.63	106.31	108.04	107.69	107.74
105.85	104.84	106.94	103.76	103.51	106.7	106.47	104.92	104.76	106.19	105.49	107.45	104.67	106.11	104.72	105.65	105.78	105.32	107.76	106.55	105.47	106.04	103.17	103.32	102.81	106.31	106.21	105.38	105.79	106.08	103.19	107.21	106.28	105.71	109.57	102.52	105.91	106.25	107.34	105.03	106.67	104.11	106.14	103.57	104.49	104.81	106.5	105.53	106.53	105.47
104.29	102.91	106.16	107.12	107.42	105.68	105.78	105.16	104.96	105.4	106.64	106.17	104.12	103.99	103.8	105.17	103.68	103.92	106.59	105.24	105.37	104.74	104.57	105.82	103.47	105.93	107.53	106.06	104.63	105.12	104.59	105.84	106.19	107.46	106.55	106.85	105.68	102.3	106.17	106.58	107.5	106.97	106.71	103.91	106.6	106.92	104.8	105.28	106.65	106.21
96.894	97.813	99.457	99.452	99.256	101.11	98.474	100.16	98.739	97.151	99.63	100.21	98.15	98.566	98.5	99.329	97.337	96.828	96.845	98.582	99.371	98.271	97.008	97.54	98.321	100.73	98.686	99.24	96.376	97.542	99.54	99.008	99.17	97.428	97.448	98.526	98.561	97.764	98.381	99.899	99.876	97.563	97.466	99.449	99.769	98.327	97.941	99.4	100.09	97.758
97.411	99.21	98.701	96.263	97.548	98.275	99.849	97.194	98.566	99.244	98.927	97.009	98.799	99.432	98.436	98.251	99.433	98.655	97.113	98.709	99.648	98.455	99.478	96.386	98.722	99.672	97.316	96.472	98.199	97.653	97.423	96.573	94.857	97.301	97.507	99.664	97.899	98.131	96.697	97.95	96.937	98.623	97.333	96.659	98.634	98.632	95.218	97.709	98.32	99.63
97.712	99.212	98.003	97.699	97.444	98.978	99.263	96.879	97.169	97.547	98.15	97.163	96.925	97.526	97.763	99.262	97.974	96.682	99.506	99.313	97.943	96.524	99.103	98.383	96.882	95.792	97.438	95.897	99.033	100.15	97.069	98.983	98.642	99.078	98.242	96.39	100.64	97.682	98.943	96.454	98.302	99.504	99.179	101.18	97.466	96.882	97.25	97.303	98.903	97.424
106.54	107.46	106.46	105.75	107.97	106.14	106.37	104.95	106.24	107.9	107.19	106.16	106.42	105.1	105.39	105.95	105.8	106.49	107.51	104.67	105.75	107.56	105.59	105.09	104.67	103.78	105.14	105.32	105.46	107.12	108.38	106.16	106.22	104.68	108.2	106.82	105.57	106.1	105.82	104.12	106.41	106.83	106.17	106.31	105.5	105.69	103.66	107.5	107.48	106.15
104.78	105.09	104.17	106.14	105.08	105.47	103.91	106.82	105.21	105.93	106.36	103.98	107.88	106.06	105.41	107.53	106.33	107.58	105.48	105.63	108.55	106.34	102.64	106.88	106.5	103.48	108.65	104.1	105.36	105.22	107.26	106.54	105.61	106.02	107.11	105.92	108.26	103.63	107.73	105.35	102.45	105.54	105.48	104.95	105.41	106.03	106.88	105.2	105.47	105.68
96.391	101.7	98.481	97.954	98.096	97.553	97.3	98.472	95.245	99.785	99.075	97.012	99.333	95.718	96.793	97.83	98.939	97.136	100.02	99.092	96.541	96.515	96.788	98.976	96.701	98.602	97.119	97.422	99.909	97.58	102.34	98.708	95.637	97.281	98.911	96.43	98.783	96.817	99.872	97.711	96.48	97.365	96.719	98.898	97.748	98.434	98.057	98.843	98.67	97.101
107.3	106.58	105.43	105.2	106.37	106.35	109	106.16	107.32	107.52	107.47	105.66	109.01	107.34	106.13	105.45	106.63	105.65	107.26	103.53	106.62	108.05	106.32	108.54	106.29	106.19	107.96	107.3	105.72	105.83	105.83	105.93	106.79	106.79	106.91	106.86	107.7	107.88	108.97	108.08	106.19	106.04	107.69	105.5	107.18	106.64	106.37	106.65	105.14	105.83
106	106.91	106.63	104.3	107.61	105.06	105.87	105.23	105.57	107.34	106.36	105.75	106.17	104.64	106.24	105.93	106.28	105.23	102.52	105.8	106.79	105.04	104.29	104.87	103.87	104.96	107.68	105.58	106.88	107.44	105.47	105.62	106.46	107.01	102.81	104.15	105.32	105.58	106.64	105.74	103.87	105.41	105.31	105.64	107.23	103.38	103.67	105.63	105.98	104.16
104.51	106.27	105.1	106.78	106.8	105.89	107.22	107.55	105.74	107.87	105.37	104.28	105.38	104.09	105.55	105.21	104.81	106.21	104.12	106.33	105.33	104.9	104.76	103.62	104.67	105.05	105.14	103.45	107.84	104.32	105.1	105.66	107.18	104.88	108.03	105.67	108.25	107.08	105.13	104.82	107.58	106.33	103.17	105.43	106.35	107.83	106.19	105.12	105.05	106.68
107.89	107.02	109.81	108.9	106.83	105.11	109.43	109.19	107.98	109.27	107.89	109.69	107.06	107.12	108.5	107.61	110.19	110.5	107.13	108.18	108.87	108.99	109.07	108.54	108.87	107.76	107.3	111.02	109.48	106.05	107.65	106.49	108.62	107.27	105.39	107.03	108.96	109.25	107.9	108.35	109.83	107.57	108.53	111.51	106.92	107.14	108.11	108.33	107.28	107.95
102.45	100.37	101.91	98.751	99.655	97.98	100.94	98.574	99.934	100.55	101.13	99.826	100.72	100.9	101.54	100.09	98.51	101.88	101.18	101.31	99.797	100.65	100.04	101.69	101.67	98.578	101.72	102.31	100.89	100.76	101.43	99.688	100.13	102.27	99.576	100.91	101.42	101.24	100.33	100.93	100.02	99.989	98.789	100.95	98.916	101.28	99.954	102.68	100.47	100.48
106.77	108.43	108.1	106.62	108.21	107.94	105.99	107.86	107.66	106.02	108.4	108.65	108.02	107.04	105.97	107.55	107.37	109.37	108.1	109.01	110.11	109.26	108.63	108.92	108.63	106.89	109.51	106.75	107.68	109.08	107.26	107.34	108.13	107.56	107.84	107.17	106.86	108.02	109.76	106.41	107.96	107.05	107.62	108.36	109.28	109	108.06	107.96	107.16	105.39
106.19	107.49	107.69	108.36	107.38	107.98	109.07	106.94	106	107.32	107.42	109.98	109.63	106.42	107.24	105.93	106.76	107.32	107.14	107.92	109	106.56	107.74	105.66	108.77	107.66	109.35	107.32	106.42	106.47	108.18	108.02	107.95	108.1	106.89	105.62	108.86	107.98	107	109.17	109.39	108.53	108.57	107.88	109.16	108.9	109.8	109.04	109.97	106.76
106.71	107	104.92	108.98	104.81	108.34	108.81	108.42	105.36	103.18	104.45	106.07	105.5	107.01	106.78	105.77	107.38	107.62	106.12	106.93	104.85	104.99	105.18	104.8	107.72	105.84	107.66	105.51	107.82	104.71	107.01	107.64	107.22	107.07	107.93	106.2	106.88	109.38	106.05	105.87	106.73	107.58	109.09	106.45	105.04	106.02	106.13	104.97	105.68	106.53
108.03	104.94	106.95	107.11	107.05	103.81	104.8	105.37	110.76	106.19	104.6	106.51	106.42	104.62	107.46	105.78	107.05	104.43	107.47	104.43	104.43	104.02	105.29	105.71	104.31	104.23	104.56	104.81	104.96	107.46	107.99	105.11	105.27	106.85	106.12	106.55	104.81	105.41	104.83	106.12	104.47	105.03	104.61	106.97	105.28	105.42	104.36	103.77	105.33	107.45
110.44	108.69	107.42	108.84	107.62	106.97	108.82	109.76	110.4	108.47	108.72	107.43	106.55	107.83	108.51	108.91	108.45	107.71	108.76	109.32	107.51	108.56	109.9	108.14	107.88	106.73	106.77	107.71	108.03	109.03	106.64	109.77	107.73	109.3	108.39	108.14	110.98	109.13	107.03	107.07	109.08	107.48	107.27	106.91	109.05	108.71	109.55	107.74	108.86	110.47
105.8	102.9	106.05	107.34	106.81	103.55	104.4	104.36	105.51	105.55	106.44	105.77	106.87	103.91	106.35	105.15	107.22	106.98	106.56	103.86	105.31	102.89	107.07	104.28	105.76	106.57	105.25	103.88	105.15	105.35	106.29	105.86	106.44	104.56	106.08	104.45	106.04	105.49	104.39	103	108.2	107.57	106.42	106.47	106.64	104.75	104.81	104.54	105.86	104.93
106.44	109.13	109.16	107.09	107.11	108.19	110.46	108.95	107.77	106.63	107.64	106.77	106.91	108.07	108.64	107.13	110.18	106.62	106.31	106.96	108.62	110.41	105.67	107.12	106.51	108.42	107	109.22	107.36	107.59	108.57	107.25	109.14	106.87	109.5	105.71	107.02	108.84	109.47	107.31	108.53	107.71	106.76	109.26	109.06	108.18	107.03	105.99	108.66	108.82
97.089	97.767	96.408	97.13	98.148	98.483	97.34	97.27	98.739	101.01	98.966	98.773	97.282	98.782	97.916	97.137	97.4	98.199	97.538	100.45	98.788	97.557	96.031	97.965	98.946	97.874	96.406	100.49	98.149	99.18	97.99	97.851	98.682	99.399	97.846	96.332	97.647	100.21	97.504	98.894	98.564	96.181	97.492	97.588	94.606	98.537	95.984	97.162	99.394	96.986
107.38	106.65	106.75	104.17	107.59	104.69	107.59	104.47	105.77	109.83	106.72	105.82	107.14	105.95	106.08	102.66	105.3	106.48	108.73	108.45	105.06	108.67	106.71	106.47	106.72	104.77	106.94	104.79	105.82	104.26	105.58	107.86	106.11	106.89	105.45	106.49	105.24	108.63	107.62	105.81	108.27	107.28	107.37	106.61	108.07	105.69	107.98	105.4	105.71	104.41
105.67	106.15	106.24	107.51	109.26	107.93	106.41	106.33	105.69	107.9	105.7	103.61	104.93	106.26	104.96	106.97	106.12	105.95	104.16	106.53	106.03	104.74	105.06	106.74	106.73	104.98	105.96	107.69	106.25	106	107.24	105.12	106.26	108.2	104.51	105.49	106.36	107.9	106.59	106.69	107.3	107.66	107.22	105.77	106.32	106.45	108.37	106.83	107.4	106.23
107.2	108.75	106.62	106.72	106.64	104.22	105.49	104.82	107.72	107.32	105.45	107.69	106.92	106.7	106.26	107.86	106.39	105.64	103.61	107.87	105.43	106.35	107.26	107.54	106.26	104.41	105.82	105.06	106.8	108.07	105.1	104.72	107.73	106.99	104.53	106.91	108.17	104.71	106.53	106.58	105.72	105.58	108.22	106.78	105.44	106.03	104.88	106.15	104.88	107.81
101.01	96.731	99.557	100.04	99.596	102.21	102.88	100.29	101.23	101.53	101.12	99.03	99.363	97.83	100.21	101.51	99.236	103.46	98.606	99.643	101.36	99.984	100.71	101.27	99.452	100.78	99.092	102.06	98.966	101.82	102.43	102.04	99.861	98.383	99.888	100.56	99.94	100.32	101.23	99.096	100.84	97.91	100.56	100.96	100.65	101.65	99.1	100.59	99.273	99.398
106.1	107.93	107.98	104.97	106.39	107.93	103.92	105.22	107.18	108.75	105.94	105.98	107.08	106.36	106.23	104.92	107.29	106.39	106.97	104.88	107.38	106.15	106.72	104.96	107.05	109.24	106.83	107.24	110.95	105.92	105.35	107.43	108.68	107.21	106.31	106.2	105.84	105	106.07	107.23	106.23	105.65	106.52	105.68	104.45	107.09	104.88	107.66	108.03	108.22
105.74	106.25	104.35	104.7	105.28	106.71	105.36	105.56	106.57	104.57	104.19	105.87	105.86	104.43	105.43	105.31	104.6	108.02	105.36	105.3	105.02	104.2	104.26	103.91	102.33	105.75	104.88	105.4	105.14	105.15	108.7	105.96	106.3	104.85	105.15	106.83	104.26	107.58	106.23	106.22	105.45	105.15	104.85	104.3	106.01	106.29	107.68	105.36	106.15	107.57
106.99	108.04	108.17	107.36	107.41	107.22	107.98	107.44	110.55	110.62	107.91	105.87	108.23	108.1	106.62	109.06	105.35	105.84	108.67	106.79	109.36	105.59	106.71	108.15	107.13	106.81	106.66	107.47	109.23	107.15	107.02	106.77	106.87	110.42	109.55	109.8	107.42	107.5	108.56	108.18	108.4	109.6	109.89	107.27	106.78	108.53	107.42	106.94	108.92	108.64
105.08	108.08	105.77	104.63	105.26	109.11	108.39	106.52	104.5	105.08	106.7	104.58	105.43	105.07	104.38	105.05	104.08	104.54	105.41	106.76	106.25	104.43	104.17	107.01	108.26	104.78	105.61	106.58	105.2	104.66	105.5	104.46	106.04	106.48	107.12	105.9	104.16	102.6	104.26	104.61	102.95	101.72	103.87	105.46	108.58	105.6	103.4	104.21	104.48	105.9
106.28	107.42	109.1	107.59	108.02	107.2	106.26	107.02	106.27	109.36	107.14	111.45	106.65	106.57	109.05	108.46	108.51	108.37	106.83	109.27	106.72	108.24	107.54	107.72	104.36	109.44	104.53	108.23	106.78	106.81	107.92	109.26	106.47	106.98	108.14	104.91	107.28	104.5	108.47	109.66	108.01	109.34	107.48	109.83	106.76	107.28	106.12	108.74	108.21	107.48
107.52	105.22	105.14	105.52	106.5	104.47	106.06	106.7	106.84	104.66	105.62	105.34	105.53	105.41	104.52	106.73	104.79	107.34	105.47	107.02	105.91	106.34	103.43	106.29	104.98	105.45	106.03	106.62	104.23	105.87	107.9	105.72	108.13	106.64	103.61	105.63	107.43	104.08	104.64	105.92	103.96	103.69	106.94	105.42	108.51	103.07	105.04	108.38	105.7	107.26
108.86	109.24	110.39	108.54	108.08	108.78	108	110.52	108.2	108.03	107.09	109.37	106.44	109.79	110.41	108.81	107.55	108.2	108.19	109.08	108.24	110.09	110.67	108.86	109.8	110.58	107.18	109.61	109.16	106.05	111.01	108.68	106.23	108.86	108.28	108.1	107.82	108.84	108.75	106.72	109.44	108.08	104.99	109.68	108.36	108.9	106.67	110.54	105.41	110.5
100.71	104.41	101.69	103.04	104.39	104.6	104.63	103.38	104.86	103.22	101.4	102.55	103.67	100.67	102.5	106	102.67	102.79	102.09	103.16	105.98	103.8	103.55	104.34	104.67	100.36	105.7	103.85	103.68	102.95	103.8	105.19	103.2	102.57	100.29	103.12	104.8	101.7	103.11	101.77	101.52	101.29	102.43	103.62	101.6	103.99	101.55	103.55	102.94	105.1
107.36	109.38	106.49	111.39	108.85	109.33	108.29	107.92	108.38	108.13	108.79	108.68	109.03	107.74	108.14	107.74	107.25	107.66	107.85	108.03	108.37	108.14	107.76	106.94	106.24	108.4	107.64	107.17	106.14	107.86	108.33	107.83	107.66	107.66	108.37	107.5	107.88	107.93	108.65	105.6	108.67	108.36	106.54	107.07	108.69	109.31	105.32	109.41	106.33	108.71
108	110.19	107.59	107.12	106.18	107.26	107.11	107.64	108.8	107.75	107.7	106.71	105.98	105.84	107.91	106.25	106.57	103.59	109.83	108.81	106.59	109.06	107.45	109.45	105.3	108.08	107.56	105.81	105.18	109.12	106.19	109.36	109.76	108.89	109.75	108.6	107.17	108.49	106.73	108.89	105.33	109.4	106.26	107.33	107.47	108.32	108.09	108.17	107.39	108.36
109.01	106.17	107.77	106.27	106.77	106.35	106.48	104.34	107.18	107.48	107.96	105.66	107.33	105.55	106.29	105.65	106.21	109.05	102.81	106.27	106.42	107.76	107.46	106.44	106.01	106.07	106.82	107.31	109.88	106.22	106.27	106.97	107.31	107.5	106.45	106.14	103.83	107.46	107.41	105.88	104.32	108.24	105.62	107.82	104.58	105.31	106.88	107.03	107.95	106.32
105.14	105.32	104.35	108.16	103.81	107.14	105.41	104.31	107.2	105.18	106.74	108.1	104.74	105.96	107.17	105.49	105.75	106.38	103.72	104.85	105.71	105.69	106.11	106.6	104.88	109.91	105.47	104.55	104.63	104.53	106.3	103.99	105.58	107.4	105.34	104.28	102.92	108.12	106.41	105.27	104.51	106.3	107.05	104.54	109.07	105.79	107.28	105.3	106.38	106.78
109.18	107.09	107.73	109.57	108.72	111.6	109.97	107.33	107.01	108.36	110.07	108.65	109.07	108.95	107.29	109.81	108.33	107.66	108.69	107.38	107.31	109.63	108.79	109.48	110.12	108.25	108.71	107.56	107.5	106.54	109.78	108.97	108.68	107.98	109.4	108.68	108.11	108.46	107.28	106.8	106.93	107.83	108.89	110.03	109.86	107.6	107.44	107.45	108.78	109.39
98.913	98.904	95.955	97.206	100.55	98.07	97.708	97.859	96.582	98.636	96.786	95.527	99.533	97.497	101.39	97.549	98.006	98.517	97.067	98.022	98.488	98.564	96.517	95.879	97.857	98.523	96.838	97.363	96.428	98.413	98.493	97.033	97.361	96.179	98.403	99.109	98.033	97.936	97.801	98.462	98.255	97.741	101.13	98.022	95.91	98.701	100.2	98.033	99.093	96.751
107.52	107.04	107.37	107.52	107.78	103.84	107.58	106.34	106.52	105.59	106.61	105.87	107.65	106.48	106.92	106.86	104.38	105.4	107.42	104.46	108.18	106.16	103.84	106.3	104.33	104.37	105.5	105.48	107.67	102.95	107.01	103.52	105.79	106.25	107.45	107.36	105.79	107.44	105.77	105.77	105.79	105.64	107.36	105.45	106.08	106.03	105.39	103.69	104.92	105.89
108.15	109.01	108	108.65	110.44	108.5	108.46	111.05	107.97	108.47	107.34	109.67	110.12	106.93	109.24	111.35	108.42	106.5	109.31	107.57	110.72	106.02	106.79	108.94	108.01	107.78	107.24	110	108.11	108.03	108.27	108.37	108.56	109.34	110.91	106.81	110.46	105.97	110.42	107.29	107.66	109.87	109.76	107.82	109.47	107.02	109.73	105.26	108.13	110.02
105.02	105.58	107.36	102.9	104.39	104.56	106.15	104.82	105.19	105.06	107.59	107.7	106.23	106.1	105.34	106.12	105.32	104.28	105.92	103.57	105.42	108.12	107.39	104.74	103.87	105.21	104.22	105.4	105.89	106.56	105.23	104.02	104.88	105.34	107.65	104.92	106.39	107.55	104.35	103.46	105.5	105.82	105.78	107.44	103.65	107.38	105.3	104.48	105.68	105.99
104.37	103.01	104.04	105.71	105.21	106.56	103.11	106.78	105.21	104.12	104.54	106.4	109.76	106.36	105.85	107.62	105.96	105.38	108.49	104.71	104.38	105.4	104.97	106.89	105.95	106.31	104.5	106.32	103.1	106.83	105.92	107.84	106.68	105.83	106.15	105.52	106.05	105.88	105.3	108.25	106.94	104.84	104.34	108.04	105.84	104.29	106.38	106.35	104.31	106.43
105.17	103.5	105.79	104.54	104.88	105.2	106.29	103.25	105.48	105.33	105.32	106.43	106.5	105.24	105.23	106.15	105.82	102.93	106.2	105.91	107.08	104.89	106.75	106.38	105.56	105.01	105.82	104.95	105.76	105.43	106.77	106.5	104.92	105.05	106.93	106.04	104.8	106.43	104.26	105.77	108.01	105.2	106.36	104.79	107.35	106.15	105.77	106.76	105.06	105.38
104.36	107.61	104.63	102.11	103.93	107.09	107.58	104.58	102.39	107.43	104.88	103.58	105.28	105.7	106.38	104.34	104.84	105.17	105.92	105.12	104.96	104.37	105.43	105.86	105.2	107.12	106.54	103.55	107.01	102.98	105.41	105.55	104.88	106.09	106.02	103.39	106.04	106.39	104.68	106.67	106.08	104.18	104.7	104.03	106.44	105.79	108.41	106.74	106.6	102.36
98.331	97.917	100.76	98.746	99.062	97.696	97.432	98.799	101.87	97.884	99.352	97.165	99.54	100.06	98.186	98.828	99.72	96.312	100.51	99.321	97.219	97.946	98.546	99.81	98.3	97.387	99.386	97.13	96.95	97.315	99.284	99.983	98.962	99.094	99.499	97.905	99.355	98.955	97.923	98.52	100.01	98.234	96.214	99.789	98.535	98.679	99.842	101.08	98.752	100.54
101.27	99.565	99.844	100.69	100.09	101.2	100.64	100.41	100.34	101.17	97.575	100.58	100.49	100.32	103.24	100.42	101.99	98.993	99.566	102.11	102.16	102.77	101.08	100.85	100.56	99.099	99.679	99.589	99.528	102.39	100.39	101.13	99.694	101.54	101.78	99.495	99.885	101.29	99.84	102.1	100.64	100.6	99.656	100.76	100.23	100.47	102.8	99.403	100.1	101.86
95.699	97.443	97.409	100.3	98.885	96.332	97.738	98.154	98.385	99.016	99.47	98.008	100.89	97.024	98.769	99.891	101.65	98.516	98.813	97.245	100.69	95.942	99.891	97.256	100.53	98.868	98.727	100.59	98.365	99.47	99.702	98.983	98.511	99.435	97.51	99.047	98.133	99.075	98.469	98.248	100.62	99.187	98.511	97.32	100.96	96.558	99.05	98.827	95.109	98.535
109.59	109.33	108.19	107.33	108.73	108.14	107.42	106.97	107.3	109.97	107.62	107.6	107.31	107.65	108.48	107.09	107.78	106.11	108.8	106.05	109.09	108.11	108.55	109.45	108.49	109.49	107.21	108.11	109.87	108.25	111.16	108.59	106.75	107.13	106.93	108.78	106.68	108.66	110.47	107.11	107.86	108.16	108.42	108.64	108.29	109.75	109.09	106.78	108.38	109.11
104.7	104.62	106.59	104.88	107.98	103.71	106.82	105.73	107.64	106.56	105.73	102.34	103.81	105.51	106.47	105	107.85	107.18	107.4	104.46	106.15	103.85	105.49	106.97	103.89	106.61	105.63	103.93	107.65	104.81	105.14	105.4	106.41	105.88	105.57	105.49	106.1	105.11	106.01	104.61	107.28	105.14	104.55	106.78	107.55	107.18	107.58	105.8	107.48	103.22
104.38	108.36	107.81	104.91	104.11	104.11	106.25	106.06	105.13	107.8	105.29	104.61	106.06	106.01	105.85	105.14	105.74	104.94	108.23	104.3	105.52	104.14	105.71	104.54	107.19	105.73	106.43	102.73	103.92	106.15	106.13	105.3	105.49	106.44	107.69	103.21	106.7	106.29	108.35	104.1	105.13	106.2	103.86	106.15	107.82	106.47	106.95	107.23	107.85	105.99
108.36	107.17	108.68	107.75	107.46	107.91	106.52	107.57	109.27	108.48	108.07	106.18	107.75	107.52	107.71	109.6	106.59	109.62	108.01	106.67	108.09	107.75	107.39	108.74	106.12	106.91	108.42	107.96	105.25	107.12	107.91	107.62	106.16	106.4	107.91	107.64	107.99	107.18	108.89	108.11	108.51	107.06	107.94	108.59	106.32	105.49	109.61	107.27	106.97	108.1
104.45	104.36	105.84	104.66	106.68	105.02	105.82	104.8	107.01	104.74	104.91	105	106.14	103.84	107.51	104.32	106.68	108.77	106.22	104.53	105.93	106.28	106.69	104.06	104.72	105.99	104.97	103.95	105.77	105.79	107.05	106.78	106.72	103.82	105.24	107.41	104.67	108.73	104.4	105.3	104.82	105.35	102.01	105.84	106.92	105.64	105.35	107.85	103.4	107.65
106.37	103.64	104.89	104.44	106.25	105	105.84	105.73	106.65	103.33	103.87	106.65	105.81	104.78	103.59	105.7	106.15	104.08	105.64	105.32	106.53	104.76	108.28	102.79	105.66	107.27	105.31	105.58	105.93	107.75	104.76	107.14	104.88	107.09	106	105.69	107.16	104.53	105.42	104.1	107.91	103.9	104	107.36	109.01	104.27	106.18	106.31	108.51	104.79
109.12	106.88	110.32	106.79	108.82	108.33	107.93	109.42	108.35	108.01	108.17	108.68	108.58	109.9	107.85	106.69	106.93	108.59	107.78	106.85	109.46	108.17	110.05	106.67	109.22	106.58	110.62	104.34	107.41	108.09	109.42	109.81	107.28	109.53	107.46	106.89	108.61	109.36	109.04	107.64	110.25	107.87	107.12	107.49	108.58	108.65	109.39	107.62	107.79	109.05
106.26	106.37	106.04	105.13	105.01	107.19	102.99	106.81	105.47	106.47	106.65	104.59	105.49	105.95	106.2	105.54	106.48	104.5	105.02	103.51	105.13	106.85	105.65	104.71	102.98	105.69	104.31	106.27	104.94	104.91	107.64	104.61	104.32	105.13	106.85	106.85	105.72	104.66	107.16	103.6	104.43	104.57	106.42	104.84	105.72	102.98	105.78	105.81	107.03	104.2
99.877	98.087	100.99	97.517	97.409	98.354	100.03	102.15	98.578	98.898	98.955	97.544	100.65	100.01	97.845	97.761	97.728	101.43	98.556	99.721	97.429	98.232	99.215	97.692	99.117	100.2	97.908	97.437	99.654	97.567	100.17	98.454	99.713	100.66	98.963	100.19	97.545	98.976	99.896	98.072	100.86	99.229	98.473	99.327	98.885	99.965	100.32	97.121	97.723	97.801
105.98	105.79	106.41	105.47	104.82	106.01	104.16	106.11	104.07	104.43	106.94	104.32	107.15	103.11	106.48	105	106.52	106.23	105.58	107.9	106.7	105.33	105.19	105.74	107.4	105.63	104.76	105.92	107.57	105.65	105.33	106.28	103.78	108.35	105.93	105.2	107.3	105.27	102.99	106.09	106.41	103.99	106.65	104.95	106.23	107.53	106.79	105.29	107.17	106.79
98.931	102.61	101.69	101.96	100.67	99.805	100.28	100.29	100.37	100.4	98.751	100.95	97.474	102.07	99.177	99.251	99.998	102.16	101.41	100.84	100.91	98.804	98.157	101.79	102.15	99.545	100.06	101.4	100.56	99.707	99.744	98.923	97.899	99.459	99.463	100.94	99.223	101.31	102.58	101.46	100.61	99.571	97.833	99.379	99.761	100.06	99.69	101.51	99.718	100.14
96.753	96.578	97.511	96.048	98.72	98.653	98.388	99.095	98.989	98.407	95.445	98.012	98.489	96.478	97.451	98.669	97.202	97.314	97.917	95.515	98.914	98.264	95.58	97.334	96.117	98.071	98.26	97.422	98.052	97.972	97.505	97.539	97.341	98.435	96.753	98.479	99.214	99.197	99.586	98.587	97.965	95.324	99.289	96.292	99.717	99.179	96.519	97.215	98.658	97.242
107.03	106.02	104.77	106.94	106.08	104.89	107.82	105.82	105.37	106.54	106.06	106.87	106.98	107.67	107.45	104.58	106.8	105.54	104.03	105.93	106.25	107.1	105.3	104.68	105.9	107.49	107.88	106.42	104.46	104.57	105.19	104.63	107.34	106.76	107.18	104.63	104.85	106.32	105.02	105.74	105.24	105.49	106.14	108.41	105.78	103.36	106.24	106.5	105.89	104.38
109.84	107.18	107.61	108.92	110.64	109.43	107.81	108	107.8	111.6	108.24	109.02	107.53	107.36	110.16	106.8	107.37	108.54	108.52	109	108.81	108.15	107.69	108.01	109.57	107.16	106.38	109.27	109.67	106.94	110.86	107.54	108.8	106.59	109.43	109.49	108.58	109.31	107.65	106.85	108.55	108.44	111.95	107.66	109.81	107.75	109.23	108.42	109.13	108.65
99.869	98.51	97.681	97.449	99.495	95.762	96.446	98.529	97.798	98.927	98.479	96.257	95.046	98.408	96.871	98.81	94.537	97.689	99.472	95.504	99.961	96.968	98.846	99.251	98.956	96.555	96.639	97.243	97.826	97.03	98.563	99.81	97.41	97.098	98.062	97.109	97.378	99.246	98.74	98.828	96.171	97.527	102.76	97.206	99.666	98.88	98.661	97.466	96.719	97.9
107.06	107.98	109.56	107.26	107.64	107.73	109.03	107.32	107.17	108.19	105.6	106.69	107.53	109	108.99	108.47	108.32	107.17	108.35	108.62	110.37	108.36	106.46	108.01	108.23	109.29	108.22	109.25	106.08	106.22	107.93	106.69	106.41	108.43	105.48	109.33	105.28	108.26	107.93	109.12	108.62	109.28	108.27	109.76	108.45	110.72	108.75	106.52	108.05	108.37
99.978	100.21	98.215	101.8	102.71	102.89	101.97	101.75	101.32	99.913	102.43	100.02	99.464	100.55	99.676	102.14	101.99	100.67	100.25	98.639	103.87	101.74	100.75	102.4	101.75	101.05	100.74	100.44	99.937	102.44	100.13	102.01	99.157	99.728	101.58	97.554	101.57	101.63	100.32	98.193	98.924	100.12	100.93	101.79	102.49	102.51	100.07	98.77	101.36	100.11
101.2	99.514	99.073	99.059	98.626	99.224	98.363	102.09	100.59	99.825	100.28	100.79	98.024	100.44	100.93	99.963	100.16	99.188	98.735	101.8	101.37	98.712	99.459	100.37	99.059	100.95	100.25	101.96	100.91	99.441	100.2	100.57	100.57	99.973	97.346	100.16	97.321	99.664	100.2	101.68	96.888	101.37	101.02	100.41	98.907	100.25	99.772	99.387	99.093	99.41
107.78	108.22	108.49	110.54	108.96	107.21	107.85	107.13	106.66	107.94	105.58	106.13	105.79	106.3	110.39	109.77	106.01	110.04	106.8	103.8	108.47	111.42	108.4	107.7	106.72	108.18	108.97	108.84	106.15	110.36	105.45	110.97	109.29	109.47	110.58	105.5	106.38	107.57	105.72	106.8	108.69	107.93	109.18	107.13	106.48	106.18	105.21	107.78	106.38	104.35
107.33	108.33	109.54	108.41	107.47	109.44	106.78	108.19	106.98	106.39	107.91	109.1	107.58	108.74	108.75	107.81	109.32	109.45	106.02	110.89	109.08	107.42	109.06	106.83	108.72	107.11	108.89	110.01	107.57	109.95	108.33	108.09	110.08	109.36	109.01	109.17	108.55	108.32	107.09	106.68	105.63	109.09	106.26	109.02	105.15	107.78	107.94	109.87	108.25	107.39
107.93	105.84	107.53	102.19	104.68	106.89	104.2	103.02	106.82	106.5	106.55	105.51	106.21	104.79	105.74	106.65	105.63	105.34	105.13	106.73	106.53	107.52	106.46	105.51	106.18	107.08	106.06	106.75	104.93	105.79	107.34	107.52	104.49	105.52	106.73	107.72	106.99	107.17	107	103.86	105.77	106.66	105.75	104.95	105.14	104.8	106.84	106.34	103.37	105.86
96.624	96.713	97.95	97.485	97.264	97.823	97.989	97.382	98.866	97.51	97.914	100.53	99.311	98.353	96.648	99.642	96.608	98.022	97.791	98.416	98.615	100.44	98.841	99.867	96.567	99.905	98.831	97.209	97.304	100.01	100.18	98.849	96.829	97.35	97.135	99.476	96.573	98.334	100.31	98.699	96.482	100.13	98.959	98.609	96.651	99.462	98.303	97.629	100.12	96.106
98.294	98.468	97.444	97.723	98.054	97.738	98.363	94.566	97.702	98.362	95.572	99.083	98.994	98.815	98.261	98.931	96.398	98.873	96.55	99.023	99.33	98.431	97.555	96.227	98.127	98.748	97.345	98.312	96.467	95.712	97.474	94.847	97.326	97.904	99.924	98.546	98.218	99.129	98.583	99.174	96.547	99.161	99.845	95.507	95.627	97.555	101.25	97.793	96.387	99.323
104.03	105.78	107.57	105.47	106.15	108.14	104.22	104.54	108	102.97	107.97	105.88	104.84	105.86	106.42	105.26	104.65	105.68	105.03	105.85	105.19	106.39	108.59	105.32	105.13	107.39	105.59	105.06	107.99	104.28	104.06	105.41	104.19	106.83	105.01	104.98	106.29	105.62	105.14	104.23	106.37	107.4	107.85	105.18	105.13	105.21	104.76	105.06	106.61	104.79
104.34	104.79	106.75	105.47	104.83	105.27	108.52	107.87	107.44	106.35	107.12	105.79	107.49	107.14	106.47	105.06	107.14	106.35	106.7	105.06	105.14	108.66	105.72	107.63	108.88	105.35	105.52	105.86	107.72	105.16	105.07	107.28	106.52	108.23	108.4	103.35	108.24	104.8	107.44	107.44	105.09	106.79	104.95	107.84	106.52	108.06	107.59	106.48	106.33	106.05
106.38	104.15	104.84	107.1	105.21	105.3	106.06	107.04	106.47	105.73	107.45	106.43	108.3	106.05	105.04	104.78	106.19	108.26	106.3	106.94	106.86	106.97	107.72	105.82	107.59	106.65	108.05	106.74	105.8	106.53	107.44	107.1	108.25	107.39	106.64	106.11	106.46	105.27	106.34	106.71	104.8	106.64	104.3	106.25	105.96	104.44	106.61	105.81	107.63	106.25
106.14	105.35	106.44	108.08	106.01	106.35	106.88	107.12	104.75	105.76	102.99	107.38	103.83	105.33	106.1	107.52	105.49	106.87	106.63	105.69	105.32	106.5	103.01	104.76	105.32	106.08	106.72	104.35	106.31	104.78	106.35	106.36	107.2	105.42	107.73	107.35	104.29	106.67	104.65	105.47	105.48	104.05	104.46	106.63	106.98	104.79	104.57	107.32	107.96	104.18
98.314	100.17	99.662	99.947	99.189	99.647	98.058	101.18	98.959	98.005	98.939	99.018	97.506	99.319	100.09	99.148	99.375	97.964	99.601	98.875	97.55	95.379	99.406	97.132	99.109	100.45	98.999	98.879	98.224	96.693	97.603	98.982	98.393	99.068	97.624	99.741	97.95	98.86	99.713	99.627	98.96	98.579	98.259	100.42	100.13	99.842	98.406	100.36	96.548	99.551
104.23	106.12	103.25	106.51	106.3	106.24	107.15	106.52	105.23	103.32	104.04	104.45	104.79	106.47	106.71	106.48	106.63	108.28	106.82	105.61	106.12	105.52	105.46	106.2	104.55	105.39	103.51	107.12	104.38	105.17	106.92	106.45	106.27	106.62	107.51	105.9	105.15	106.29	106.86	105.54	106.25	105.67	105.21	104.77	103.32	103.13	104.42	104.44	105.8	103.82
99.388	100.33	98.355	98.345	100.01	97.375	99.55	98.543	97.218	96.491	98.536	100.18	99.024	98.465	96.112	98.107	99.103	97.962	98.237	98.632	97.76	99.336	100.23	98.185	97.321	97.167	98.409	96.609	97.902	95.866	98.438	97.237	98.041	100.55	98.83	97.477	96.599	97.837	96.89	98.743	97.628	97.615	98.898	96.893	97.788	96.551	94.615	97.224	96.307	98.412
107	106.83	106.23	105.79	107.27	103.98	105.98	105.05	106.25	105.06	104.83	107	103.94	104.14	106.69	107.43	105.71	107.27	106.68	103.89	106.3	104.35	108.05	103.95	103.73	104.78	104.9	106.09	106.29	106.03	104.49	106.56	105.48	104.81	106.38	105.74	104.82	105.36	104.41	105.88	107.64	107.54	107.21	106.04	107.98	104.65	105.29	105.25	105.93	106.69
106.94	105.23	104.98	106.66	106.11	107.23	106.96	104.9	106.7	106.5	106.64	106.05	105.48	106.15	105.39	107.44	106.44	107.32	106.72	106.45	104.46	106.73	106.18	107.5	106.95	108.11	105.2	107.43	106.17	107.17	103.92	105.15	107.12	107.75	106.01	106.16	106.63	106.14	105.95	107.36	106.52	103.84	106.4	105.25	107.19	107.28	105.47	107.6	106.91	107.68
106.87	106.09	106.11	105.03	107.63	105.33	106.09	105.73	106.47	107.5	106	105.07	106.59	104.46	105.78	106.73	104.32	107.1	106.65	104.6	107.87	105.93	104.46	107.26	107.48	108.74	105.95	103.62	105.58	106.99	104.29	104.91	105.53	106.25	105.37	105.82	105.15	106	104.02	106.76	108.22	107.59	106.25	105.96	107.42	106.3	107.33	106.41	107.01	109.17
108.04	110.85	110.43	108.22	109.76	108.11	108.4	107.86	109.22	108.38	108.97	107.68	107.87	109.95	109.68	109	105.94	110.15	108.54	109.01	110.35	110.46	106.07	108.67	108.61	108.37	109.77	107.46	110.58	107.85	108.57	108.14	108.45	110.81	108.62	108.94	107.26	108.88	108.63	111.19	108.58	108.25	106.65	107.66	112.12	110.37	108.51	107.18	109.56	108.3
106.17	106.79	105.81	107.98	106.05	108.92	105.41	104.95	106.71	104.75	105.59	104.94	107.49	104.07	104.12	104.49	106.36	105.33	103.44	108.41	106.79	105.86	104.43	104.99	104.97	107.15	105.99	106.19	107.47	106.56	104.04	106.09	103.27	105.74	106.95	106.01	103.75	105.33	106.95	104.74	105.45	105.54	103.86	106.57	104.53	108.36	107.59	104.78	104.73	105.41
97.564	100.27	97.466	97.305	97.094	99.032	99.585	95.917	98.808	97.086	98.681	98.052	97.628	96.812	97.334	99.983	100.57	96.613	97.359	97.616	97.147	98.599	100.24	97.061	95.675	98.623	95.919	97.705	94.68	98.847	98.515	97.853	96.959	96.925	98.894	99.047	99.15	99.922	99.02	97.517	98.107	97.166	99.677	98.43	99.677	97.128	98.764	97.557	97.635	99.187
[truncated: 50 more rows]
[truncated: 150 more columns]
