# Supplementary material for: Genetic dissection of main and epistatic effects of QTL based on augmented triple test cross design
Source: PLoS One. 2017 Dec 14;12(12):e0189054. doi: 10.1371/journal.pone.0189054 (PMC5730204; doi:10.1371/journal.pone.0189054)
Supplement: S10 Supporting Information — (ZIP) [file pone.0189054.s010.zip › z6_1250_0.2_10.csv]

94.281	106.12	96.575	97.371	97.787	101.2	103.41	99.52	104.46	105.15	97.859	100.06	102.02	102.37	96.503	96.972	97.234	98.771	105.03	100.35	93.869	101.14	100.74	100.5	99.503	102.23	99.256	97.896	98.419	99.966	109.64	101.33	100.1	103.03	103.93	101.59	96.087	95.293	94.228	100.02	102.17	103.05	99.396	99.855	106.82	104.02	99.468	101.94	99.998	94.2
108.6	105.17	110.74	111.2	107.5	106.6	110.57	108.54	107.97	108.57	107.71	110.03	100.12	107.62	98.908	110.42	111.22	106.88	109.13	109.65	101.23	105.29	109.5	109.17	110.06	109.31	103.77	110.37	107.4	107.56	105.5	103.55	104.19	114.32	106.95	103.95	110.91	109.61	107.39	104.4	110.88	101.13	109.47	102.77	104.76	100.47	103.14	111.4	103.54	113.07
103.09	108.28	103.04	109.86	103.58	111.64	112.4	103.14	106.54	107.9	100.98	107.59	97.173	108.75	103.21	111.36	107.5	103.91	108.17	98.986	101.59	107.35	106.45	106.76	112.28	108.23	106.76	108.55	106.18	104.28	104.69	102.52	108.86	104.53	108.58	101.82	105.48	99.433	105.65	109.56	101.06	103.91	106.62	102.06	107.98	104.44	112.19	103.24	101.23	105.71
110.48	105.71	109.81	110.84	109.83	114.03	113.58	109.25	110.91	111.35	101.45	102.45	109.15	104.54	106.73	114.59	104.38	104.47	108.74	110.32	110.97	114.29	111.15	100.55	111.3	108.57	107.35	105.79	109.82	107.67	111.89	108.4	108.13	111.6	110.41	108.26	108.8	110.8	108.7	106.98	111.24	111.43	112.05	102.29	105.59	114.44	117.79	103.41	108.92	107.41
114.38	114.02	107.13	108.28	111.47	110.3	109.2	109.51	107.26	109.76	107.67	113.91	105.73	103.62	107.7	107.51	108.66	105.69	105.07	109.67	108.56	109.08	109.14	107.96	108.2	110.32	108.27	113.8	109.5	105.28	107.83	101.39	109.65	101.06	108.42	102.07	102.96	112.55	98.245	111.97	109.04	104.65	110.08	111.87	104.55	105.56	105.14	109.04	102.59	106.89
112.33	106.66	100.66	106.78	112.96	108.67	110.7	106.48	105.47	111.81	109.5	103.06	108.71	110.55	105.01	107.13	105.19	107.33	108.75	112.21	110.45	108.07	114.07	109.18	115.19	112.09	108.37	108.32	109.61	113.29	102.47	107.27	106.49	109.61	109.5	113.12	107.7	101.4	111.24	109.88	106.96	106.92	109.2	109.96	107.78	112.2	105.74	107.24	108.47	110.12
101.8	99.979	105.49	100.82	104.13	100.83	105.82	103.45	100.84	104.59	105.41	102.01	106.66	99.574	99.278	102.28	97.193	104.13	103.42	99.069	98.688	103.21	100.79	104.58	95.227	97.159	106.24	99.225	100.95	100.83	96.2	96.492	101.33	105.49	103.06	98.421	111.62	92.812	100.61	102.86	92.499	97.132	101.14	97.529	103.55	101.12	99.367	95.919	101.71	103.19
100.78	103.78	100.54	106.23	95.053	102.6	107.44	105.73	102.19	105.79	99.713	99.713	102.48	97.982	106	101.79	96.668	106	106.62	103.52	108.17	99.552	101.59	100.21	102.68	105.54	106.29	101.53	100.03	97.235	110.52	99.63	108.69	107.07	105.31	101.83	99.918	104.6	103.28	101.97	101.38	110.84	104.71	102.6	100.77	100.32	100.22	98.211	103.44	93.025
94.616	93.098	96.431	98.139	99.28	106.04	98.334	94.637	92.43	99.848	100.9	101.82	96.997	100.85	100.1	103.44	98.124	96.348	92.192	101.67	103.27	97.933	104.87	95.92	97.723	97.532	96.435	97.385	99.472	97.876	100.33	89.448	93.403	100.47	105.98	102.08	94.787	96.988	91.754	94.809	96.482	102.05	93.258	98.493	98.34	101.61	93.429	92.875	102.51	92.844
105.33	103.11	117.15	104.09	111.91	104.66	106.28	105.51	108.94	102.91	111.26	109.31	111.5	112.83	101.67	117.23	110.11	108.47	110.12	107.92	114.06	104.66	105.7	107.81	108.79	107.76	117.88	108.81	111.26	106.58	110.1	107.68	109.03	107.63	109.29	113.82	115.59	109.8	106.55	98.132	108.53	106.92	112.16	110.73	105.35	112.52	108.71	105.68	106.62	113.38
108.63	106.05	111.92	107.96	104.87	109.79	105.01	103.48	103.23	103.81	109.45	97.745	98.627	104.88	113.67	105.85	103.49	107.01	105.08	109.77	106.44	107.56	109.91	104.84	101.68	102.12	106.73	103.91	109.88	105.25	106.45	101.51	114	105.44	109.49	103.21	102.21	113.37	107.78	102.16	104.03	102.94	109.75	102.83	107.71	105.28	109.83	103.95	107.05	108.36
111.79	113.63	102.68	110.01	108.14	107.19	107.65	101.89	106.36	105.41	108.81	111.11	108.33	105.85	110.57	108.33	112.57	105.17	103.56	117.18	105.44	113.77	110.42	118.57	106.91	105.6	108.09	109.15	105.86	109.46	111.34	111.89	106.87	108.41	113.75	107.52	108.99	107.61	107.63	104.65	108.96	106.92	107.53	113.09	107.51	113.8	105.74	111.72	108.13	109.36
109.66	107.66	112.39	107.84	109.37	111.04	108	110.41	108.44	111.78	109.4	106.02	109.8	116.08	110.72	111.8	111.76	108.78	103.34	113.64	103.89	107.06	109.94	108.06	104.12	114.27	104.75	101.34	108.82	110.31	104.13	110.02	112.68	114.19	106.92	112.9	109.9	108.69	107.79	106.98	110.79	113.16	112.79	109.89	109.91	109.84	109.5	114.96	116.41	112.18
104.97	110.93	107.62	112.96	109.13	108.18	108.32	108.28	106.52	106.28	109.58	101.05	112.93	112.28	109.03	110.4	111.86	106.16	109.24	110.98	107.73	111.91	104.29	113.41	107.76	101.34	105.26	106.05	102.02	105.03	101.83	113.54	113.37	108.8	111.59	114.94	107.08	106.29	104.5	105.77	113.64	112.65	105.79	108.84	106.4	108.96	106.49	102.76	107.68	111.86
102.26	105.03	99.843	110.5	109.5	112.37	105.01	105.9	101.11	104.08	107.64	105.92	106.98	109.04	111.46	106.14	106.42	105.74	108.52	107.99	110.71	104.89	107.35	94.622	102.57	105.95	109.65	104.82	104.27	105.4	111.22	106.34	112.45	106.33	105.17	105.02	103.4	110.64	104.66	111.37	110.29	106.86	104.94	107.98	107.66	106.08	101.35	101.22	104.5	107.64
107.08	111.69	112.14	108.64	106.79	109.86	108.16	105.67	109.07	102.89	110.09	113.46	105.35	110.57	102.81	104.81	111.52	104.03	108.97	105.78	107.74	104.5	105.94	108.83	108.73	108.1	103.17	111.67	105.4	103.89	105.37	109.38	102.47	109.8	111.3	113.99	116.75	112.43	104.93	107.89	110.78	112.27	112.55	103.56	113.67	106.77	111.31	111.15	107.11	104.83
110.1	102.14	102.32	105.98	107.89	100.88	108.26	107.87	100.17	103.62	110.98	99.415	104.3	108.74	106.83	108.12	106.04	108.2	101.92	99.04	102.81	101.19	106.65	96.325	113.25	102.22	105.09	110.87	112.26	100.5	103.69	102.08	107.24	102.64	105.02	104.6	104.93	110.24	106.01	105.28	100.61	106.31	107	111.75	106.81	106.69	114.78	108.08	108.53	103.65
104.84	113.98	104.11	108.65	109.78	113.55	109.52	98.949	107.26	102.92	109.15	116.53	107.43	110.65	110.06	105.92	103.5	110.19	106.09	101.82	111.15	114.67	112	104.66	109.01	110.4	100.53	110.79	105.46	100.69	111	110.79	110.59	108.6	105.2	109.83	109.61	111.57	108.09	110.77	103.34	113.02	104.08	110.42	105.42	111.42	105.66	103.87	113.06	106.38
104.43	112.78	108.24	109.5	109.23	114.11	107	104.85	107.1	108.03	110.18	104.94	110.18	106.9	105.9	115.62	109.35	108.73	110.19	107.22	109.73	111.91	110.14	115.62	108.74	106.52	102.25	108.1	111.84	107	109.42	114.64	108.2	109.1	107.59	107.45	107.51	105.95	111.23	110.89	109.16	111.91	108.03	114.75	108.3	118.32	111	112.37	113.18	104.24
107.73	110.63	104.68	106.93	105.4	103.39	108.92	107.88	102.44	107.82	102.51	102.64	101.93	102.26	111.71	105.55	102.82	114.71	113.61	103.21	108.83	105.24	106.84	104.59	106.17	107.39	103.38	111.44	103.62	106.46	111.8	111.23	110.6	108.18	106.38	108.66	110.37	104.27	100.88	97.881	105.95	106.32	101.87	105.28	110.7	107.21	106.66	111.87	104.28	108.14
109.31	104.87	105.29	113.38	114.89	107.55	115.28	107.23	105.15	105.08	110.39	110.5	110.69	104.09	106.81	110.17	111.35	106.79	103.22	104.36	103.33	107.86	110.36	107.98	104.54	106.7	107.5	108.18	104.18	111.05	106.75	104.7	107.35	107.55	106.84	110.8	109.34	106.17	100.04	110.56	104.28	112.3	112.26	107.55	104.9	112.22	100.71	102.71	109.71	110.08
107.93	108.36	104.1	107.56	103.88	106.58	110.86	108.71	105.46	102.17	106.36	99.152	104.84	108.61	107.02	104.89	111.18	101.79	105.14	99.564	104.77	110.55	111	107.54	108.08	103.59	108.76	116.56	105.81	105.08	102.92	104.38	101.91	109.32	103.2	106.41	101.5	104.41	107.83	109	103.96	105.58	105.47	106.34	106.31	108.29	98.388	100.54	104	103.05
109.48	106.69	108.28	102.28	106.75	104.68	104.74	110.87	105.77	103.51	107.78	103.25	100.75	103.72	102.39	105.02	103.03	109.47	104.24	101.57	102.04	102.99	102.39	112.39	105.52	104.28	108.78	105.29	109.99	106.03	106.09	103.86	103.98	113.28	106.66	109.15	102.26	104.4	103.58	105.38	101.47	104.96	106.14	106.16	106.78	112.4	104.17	111.05	102.59	102
108.98	109.79	110.54	108.41	107.97	109.22	114.02	104.09	115.31	111.88	108.66	103.07	109.3	110.02	111.45	111.27	107.94	109.05	109.49	108.95	105.62	104.89	98.775	103.48	109.01	111.14	104.26	108.69	111.41	109.42	108.46	104.27	109.66	112.54	102.86	112.25	110.54	106.25	110.54	107.48	99.067	104.62	115.15	107.95	98.755	109.68	108.87	103.84	110.29	112.48
110.81	108.47	108.85	107.41	113.3	103.87	106.81	109.26	107.79	114.74	106.13	103.16	105.02	113.01	103.2	109.03	112.81	105.1	102.65	103.05	112.63	113.49	105.49	101.27	103.85	105.34	107.67	105.63	109.42	108.18	108.6	112.86	107.5	107.01	102.96	111.6	112.47	100.64	104.42	101.18	106.91	102.51	108.08	111.14	106.45	104.87	105.87	103.34	103.88	112.45
97.05	93.916	103.61	103.78	100.75	97.314	103.26	96.942	97.728	100.44	100.46	100.79	101.75	93.472	101.17	101.55	103.8	101.33	99.734	104.76	100.14	99.509	95.567	99.479	99.04	95.227	110.82	94.115	98.793	100.47	100.8	98.732	94.503	98.409	97.905	99.731	98.882	98.324	100.83	91.819	101.18	93.23	98.318	97.996	91.447	97.293	100.36	102.9	97.288	99.078
107.59	105.8	104.49	106.79	106.26	103.35	101.25	103.74	106.93	107.45	105.81	101.39	103.79	109.37	110.45	105.14	103.49	112.18	104.82	104.09	104.49	102.4	106.47	105.77	111.18	108.89	110.43	108.3	108.85	103.62	106.81	106.36	107.87	108.09	110.6	105.26	105.39	102.36	100.14	102.44	105.62	108.14	102.21	103.91	102.9	102.63	106.26	104.45	112.34	101.87
99.138	99.268	100.25	96.152	98.287	98.044	97.799	105.74	105.82	102.98	101.5	95.439	104.06	101.86	100.94	99.38	104.08	103.59	105.13	99.086	101.02	100.86	100.17	100.25	100.34	99.275	97.835	103.24	108.51	99.064	103.4	100.33	102.75	98.626	103.11	98.582	102.73	99.447	100.7	97.762	100.31	96.926	98.045	98.103	99.201	100.37	94.182	94.061	101.08	105.66
108.67	106.98	108.6	110.7	109.31	102.64	111.96	106.6	113.26	114.78	110.74	109.52	106.12	105.18	105.33	111.4	112.44	108.84	111.49	110.06	108.13	108.72	103	107	104.76	106.67	113.34	107.35	102.82	106.45	112.16	106.35	115.38	111.53	111.61	104.51	107.74	105.03	113	103.87	103.49	111.12	109.52	110.35	107.99	111.52	111.83	102.38	105.52	102
106.7	96.372	108.52	107.47	107.25	107.97	108.55	108.72	100.41	108.92	112	107.68	107.56	113.84	106.44	111.84	107.07	110.38	110.02	107.45	105.68	109.59	112.44	111.38	107.41	108.71	108.09	104.15	116.75	104.83	111.6	107.97	114.53	108.49	111.5	101.24	107.63	110.53	111.51	108.95	111.56	106.97	107.72	108.88	112.19	108.26	114.31	97.618	112.47	109.18
97.957	100.68	99.379	99.594	103.09	95.298	97.753	100.06	98.291	108.95	102.71	101.92	99.992	95.508	101.13	99.297	104.05	98.777	96.431	99.893	98.875	99.85	103.05	101.36	102.68	105.29	94.785	97.802	94.548	94.378	98.771	97.511	102.93	97.496	96.318	98.819	101.35	102.92	102.74	93.068	99.162	101.96	97.744	96.999	104.18	108.2	95.875	106.26	98.615	111.37
104.49	99.083	96.241	94.701	98.153	96.29	97.926	97.695	91.869	92.082	95.609	100.35	103.49	90.999	97.241	98.058	100.85	95.635	97.1	109.71	98.618	91.777	102.31	97.074	96.028	96.817	93.764	95.486	97.233	91.989	95.922	98.027	105.11	100.03	96.013	96.624	103.64	98.474	96.275	97.053	99.583	95.287	97.344	92.337	95.886	98.577	99.443	93.757	98.47	98.122
103.32	113.32	107.35	97.327	106.38	110.24	105.81	108.52	107.01	100.28	100.5	97.981	107.91	105.66	105.42	105.29	107.14	98.925	104.84	103.45	101.79	103.75	107.24	106.13	102.02	104.18	102.67	107.88	107.4	105.21	105.85	101.92	104.02	106.05	108.56	111.4	106.03	106.78	104.05	109.87	103.23	104.94	106.51	103.37	112.23	100.67	103.89	104.8	103.79	106.45
113.34	103.25	101.87	108.86	102.45	109.51	103.62	104.08	105.14	100.16	111.21	110.6	100.7	106.19	99.502	103.24	110.5	99.682	107.28	104.42	105.95	105.99	102.23	107.2	106.86	103.71	103.07	99.361	111.63	108.6	105.59	110.85	105.67	104.4	97.464	109.39	105.36	106.06	108.1	105.99	108.49	105.85	105.3	101.65	104.93	106.3	107.28	98.596	105.93	108.83
103.58	105.49	101.32	106.93	108.69	115.3	111.59	111.5	111.72	106.34	108.81	110.12	104.33	111.11	110.92	108.46	110.68	107.26	107.78	105.58	112.67	106.03	117.64	109.58	105.7	109.25	107.87	107.72	111.34	105.21	107.09	109.46	113.66	115.89	109.04	100.98	112.45	102.54	106.28	107.08	105.44	110.76	109.56	109.51	112.27	110.11	111.64	109.57	107.73	111.54
103.48	94.293	97.737	98.759	99.168	102.9	94.033	96.201	97.965	96.81	95.098	97.77	100.17	95.361	94.954	98.835	93.311	103.42	100.08	94.847	98.568	95.219	97.91	96.604	98.392	94.669	99.39	98.232	94.618	91.207	102.91	96.737	96.494	100.77	99.861	99.935	91.818	95.517	94.966	99.922	96.557	99.544	95.64	100.06	99.744	96.366	97.469	99.811	99.169	99.447
96.583	95.628	94.298	96.48	102.04	90.09	101.82	99.521	102.4	98.731	95.418	99.573	99.562	96.444	94.387	95.814	98.018	96.924	95.504	103.71	99.696	100.42	102.73	96.035	102	97.027	98.372	94.602	96.483	98.563	98.338	98.809	96.817	96.11	97.384	97.432	95.761	95.174	94.572	97.327	102.5	100.42	96.602	95.695	103.78	98.747	104.22	98.382	91.358	103.04
105.53	105.44	105.49	103.81	107.08	103.12	100.79	105.13	109.11	107.96	105.57	106.06	107.26	106.08	104.7	105	100.62	107.76	107.89	106.62	100.35	106.3	112.13	104.56	107.13	100	113.03	105.75	102.57	107.32	107.26	101.13	110.51	106.34	107.43	104.02	106.95	107.13	103.31	109.08	111.86	101	108.2	105	106.45	100.32	105.94	111.19	103.98	101.3
103.69	105.7	111.31	104.29	108.03	114.05	104.84	106.26	103.37	107.54	106.11	105.67	104.47	105.99	104.46	104.26	108.26	107.69	104.17	107.69	104.07	105	104.36	108.62	103.95	116.19	109.65	104.48	106.6	109.47	109.48	111.37	106.72	106.43	99.499	106.95	107.79	110.56	101.96	104.02	103.42	104.78	105.65	103.93	106.18	112.81	111.03	109.3	105.83	105.18
102.94	103.4	103.44	101.6	111.48	104.35	100.1	105.87	107.31	105.13	100.74	99.767	103.13	109.05	103.27	110.72	103.03	100.98	110.33	108.11	108.16	105.7	106.88	109.35	107.95	105.8	103.35	103.89	105.94	108.1	113.85	103.94	104.35	105.76	106.17	112.37	105.92	99.962	110.77	99.787	106.44	106.72	111.62	104.28	106.67	108.24	107.52	109.17	106.87	107.96
100.87	108.71	110.05	104.35	105.57	114.63	108.29	106.37	109.51	108.02	105.51	105.24	108.36	113.6	107.01	109.4	106.26	100.37	105.87	114.31	104.64	107.85	104.08	104.1	108.77	105.26	106.91	105.36	104.32	101.61	114.1	105.64	103.38	105.27	101.44	109.52	103.1	103.96	107.59	106.54	104.64	109.66	103.32	108.18	110.28	103.81	106.1	106.15	105.64	107.07
101.5	93.349	100.19	100.33	97.248	98.73	100	98.318	92.505	97.181	96.33	97.427	92.443	95.772	100.15	95.047	97.788	95.637	100.4	100.27	98.219	101.77	93.629	95.976	99.064	95.8	100.28	101.13	96.982	96.268	98.412	96.791	98.325	100.26	99.271	97.189	98.379	100.79	104.61	98.724	99.403	101.87	95.472	96.532	101.35	97.396	102.28	96.459	102.67	96.399
105.13	109.78	96.899	108.62	103.56	101.94	110.9	103.33	110.19	103.17	104.01	101.62	107.09	108.33	101.42	113.43	105.84	107.33	104.78	112.28	109.56	106.77	102.67	106.25	100.24	107.68	106.29	105.31	102.62	109.64	106.01	107.24	98.575	105.07	102.98	102.87	111.82	108.81	105.22	105.77	109.45	106.56	108.28	105.15	100.97	107.58	98.71	101.96	101.42	108.59
106.55	97.069	106.03	106.22	116.46	103.01	100.86	112.45	109.2	108.59	106.2	103.96	105	110.5	109.39	106.46	105.37	110.34	104.77	114.43	110.1	108.79	102.71	105.07	98.747	103.86	108.56	109.6	102.93	103.59	112.44	111.4	113.2	110.35	109.44	103.64	117.26	111.18	114.18	101.26	109.81	111.2	104.5	109.69	107.42	105.98	103.92	107.08	110.2	114.3
107.51	106.43	100.27	105.95	109.44	104.42	96.367	103.77	104.74	97.9	106.15	104.94	102.07	105.93	101.42	105.3	109.83	106.3	104.5	109.3	112.86	106.22	104.41	104.82	109.26	106.17	108.46	107.78	103.15	102.33	107.25	104.2	112.35	107.54	108.01	106.67	106.03	105.5	108.17	105.59	105.96	103.42	103.66	106.37	104.28	111.53	108.8	105.43	107.89	99.456
110.21	106.96	103.84	109.45	109.63	106.23	108.03	112.05	107.21	104.67	117.76	113.6	111.37	109.18	109.62	108.96	110.03	112.15	105.14	101.14	109.53	121.35	113.68	106.87	106.7	108.69	106.05	105.21	115.46	108.23	107.44	109.63	103.66	111.65	100.57	110.25	104.46	106.78	110.51	105.82	108.35	104.78	111.4	109.16	114.74	110.21	105.83	110.18	111.23	106.57
101.16	102.46	106.89	106.22	105.15	105.91	104.6	106.6	108.92	98.314	107.64	104.31	102.16	104.44	103.13	107.85	105	107.11	102.73	115.42	99.25	104.8	104.54	103.35	106.14	104.96	105.24	109.86	103.94	110.1	105.98	105.06	111.11	105.2	104.26	108.51	107.29	105.9	100.3	107.95	108.45	103.13	103.59	105.12	104.24	104.08	103.89	104.44	101.91	108.56
107.47	115.01	108.31	109.93	112.59	113.61	107.09	106.56	109.89	108.6	104.47	110.11	104.77	108.1	105.48	109.84	111.88	111.93	108.03	111.43	112.81	111.11	106.74	106.74	107.74	102.61	106.18	104.18	105.83	104.2	107	102.94	110.52	106.47	111.36	103.54	112.07	108.19	103.31	105.98	112.89	104.57	104.54	110.02	108.29	107.71	110.71	116.53	112.11	104.54
101.12	108.1	106.06	107.72	103.18	106.93	106.32	109.13	110.13	112.42	115.47	106.46	102.8	105.95	109.21	108.72	109.77	105.53	111.8	107.06	113.53	108.73	105.48	103.61	107.53	98.591	110.79	103.91	107.86	110.11	105.05	104.51	112.17	103.2	111.41	108.17	105.04	107.13	101.39	104.54	101.64	102.5	109.45	108.2	109.08	110.12	106.86	105.73	109.76	108.07
102.86	102.14	106.13	102.47	108.07	106.25	109.73	110.87	102.84	110.31	107.22	108.82	98.239	100.71	102.29	106.14	105.05	105.49	99.722	109.62	112.08	100.61	109.73	105.64	106.16	105.3	104.88	103.73	105.41	107.12	111.94	102.63	107.66	104.61	101.46	97.761	110.66	106.33	109.86	100.81	105.06	107.33	105.24	107.42	108.55	103.09	111.05	110.02	105.99	102.62
107.94	110.57	106.5	103.46	99.308	107.57	103.44	105.59	114.81	105.16	112.51	104.9	106.34	112.04	112.56	110.08	102.11	112.69	111.61	108.68	109.9	106.07	109.44	111.18	101.66	110.19	105.88	103.55	114.71	106.49	112.14	102.23	106.05	104.74	107.6	114.32	102.44	108.84	112.66	108.53	106.18	105.01	113.09	110.58	105.57	111.26	107.77	106.1	105.79	111.07
110.72	110.54	112.41	101.41	106.55	115.13	115.18	110.76	107.26	107.02	108.54	112.01	111.67	109.54	109.26	105.41	114.08	109.58	114.9	107.66	106.98	106.83	107.57	105.96	107.82	106.04	106.1	105.52	104.76	110.21	107.66	108.51	110.41	112.35	104.71	106.42	108.42	107.14	109.96	107.88	111.59	104.34	114.27	104.18	109.82	110.13	106.28	108.84	108.13	107.97
106.23	110.27	103.1	105.79	105.92	101.32	102.31	108.4	110.94	108	108.9	105.28	107.13	106.7	106.03	113.25	112	109.97	104.45	107.24	105.56	102.27	103.82	100.41	109.46	109.7	110.59	108.89	113.11	107.85	107.78	107.21	104.2	110.16	98.977	107.92	108.65	109.13	106.44	107.18	108.4	108.59	111.96	103.54	107.85	110.8	108.3	102.99	102.73	106.59
104.33	105.92	106.14	105.19	106.64	101.63	108.9	106.33	107.04	102.78	107.37	112.76	107.3	105.04	106.09	102.55	97.298	103.46	109.84	107.05	110.89	108.11	106.88	108.6	105.23	104.55	107.09	113.23	109.57	110.24	106.06	104.09	106.35	105.32	107.76	103.87	106.81	106.78	102.41	110.15	101.18	113.47	106.28	101.08	111.5	112.59	102.55	108.02	103.04	104.32
106.84	107.72	107.84	108.72	106.96	110.86	114.93	108.1	106.46	107.61	109.12	106.2	110.88	104.48	107.83	104.81	111.05	109.47	99.734	111.24	109.34	109	102.11	107.37	105.42	106.8	111.34	105.57	107.59	107.05	111.2	110.17	115.2	104.82	108.4	107.6	107.87	115.24	107.63	112.33	109.74	111.13	110.56	105.42	105.61	116.15	107.21	109.03	106.45	108.54
103.77	98.725	94.097	96.364	95.25	102.4	96.242	96.997	96.326	102.53	97.967	99.633	97.626	108.09	93.791	102.46	102.26	100.1	91.636	97.916	99.362	97.83	99.649	96.544	97.293	96.085	100.26	100.02	97.829	99.03	96.488	96.65	101.45	101.24	96.008	94.769	96.953	98.207	97.256	104.32	92.826	94.505	98.422	97.804	104.77	98.444	101.37	93.887	98.903	99.485
94.287	90.712	100.2	95.624	103.15	97.649	103.59	100.01	95.25	100.04	99.774	98.677	95.396	99.579	100.38	98.897	98.078	100.16	98.792	100.43	92.536	102.42	101.03	96.474	98.956	103.12	94.443	95.434	103.61	97.077	96.219	97.264	104.92	103.14	91.62	97.778	99.498	102.68	93.198	102.5	94.236	98.66	97.653	93.876	97.987	93.97	99.144	98.985	100.66	97.029
108.77	107.47	109.42	104.23	112.44	114.02	112.26	111.58	109	112.07	108.73	117.48	106.48	110.08	114.56	110.41	114.62	108.77	111.52	107.87	109.71	110.93	116.34	109.39	111.8	114.59	105.2	111.79	112.63	108.06	107.93	110.5	112.34	105.98	107.27	112.51	110.67	107.73	111.56	110.34	111.05	117.72	108.72	104.59	111	109.97	111	106.25	102.64	105.65
111.27	111.9	105.17	106.81	108.38	103.34	107.88	103.8	103.62	109.84	108.4	109.42	104.64	108.31	106.1	107.31	106.61	108.63	110.95	111.92	109.49	101.83	109.66	110.65	98.554	106.29	109.38	114.99	110.26	114.4	109.75	110.1	103.74	104.54	109.43	108.75	109.69	114.92	106.64	113.01	110.28	108.79	106.03	107.91	112.3	114.25	107.2	112.54	104.4	104.83
100.74	96.879	101.55	101.6	97.346	99.673	97.676	96.018	99.225	96.304	96.676	103.39	100.06	98.76	100.15	100.27	96.833	97.855	102.31	100.06	100.65	96.752	95.928	92.841	101.49	98.926	99.891	98.67	103.74	100.04	96.129	97.295	92.576	102.88	102.66	97.353	100.95	97.366	94.936	103.32	99.191	102.85	91.818	95.97	93.741	92.114	100.53	100.09	97.565	99.588
101.48	101.31	99.755	97.007	105.16	105.32	103.17	103.95	99.345	101.2	102.41	103.15	107.57	102.05	102.9	94.547	98.725	103.12	99.65	101.86	94.78	98.705	103.19	105.18	98.575	96.268	100.63	101.01	103.23	94.659	95.354	103.04	102.54	95.573	99.004	96.1	99.515	103.36	100.34	96.183	104.68	103.72	101.37	95.955	96.487	105.82	101.22	96.8	94.487	106.73
109.3	113.35	111.34	104.54	111.4	110.66	115.56	106.03	100.9	116.52	112.61	108.77	112.28	108.98	107.07	106.73	111.22	109.3	110.09	109.75	106	104.24	107.06	108.66	116.96	109.92	113.06	111	112.26	104.87	110.7	111.51	110.4	105.32	104.59	110.47	109.4	111.21	107.51	111.21	112.69	109.3	114.93	107.61	107.43	116.14	111.5	109.3	109.96	111.42
105.18	108.24	103.23	113.1	99.814	101.77	98.847	104.11	99.925	104.93	109.47	103.81	100.33	105.68	102.51	106.92	106.06	97.891	107.25	105.77	107.83	100.66	109.57	101.74	115.19	105.19	104.22	101.09	106.73	106.24	103.97	107.11	105.34	104.01	98.698	109.05	103.81	104.85	105.14	103.75	108.65	106.07	110	104.27	108.16	108.26	111.5	102.42	108.62	105.76
101.56	103.95	106.04	105.52	108.67	103.95	106.64	104.14	106.15	99.506	105.9	110.6	106.79	96.054	102.71	115.13	101.35	100.25	101.91	101.1	106.62	108.56	103.89	104.36	106.65	105.56	108.52	100.39	102.36	106.1	108.4	112.46	101.73	104.3	110.2	101.64	107.01	106.8	102.15	105.63	102.5	107.97	102.99	108.82	104.47	104.36	98.704	107.28	103.18	108.16
105.12	109.79	103.75	103.88	107.05	108.38	106.75	109.72	100.95	103.48	112.18	107.59	106.05	114.72	103.93	109.45	109.03	106.75	112.53	105.86	106.81	103.15	113.15	97.948	104.29	105.66	110.29	106.95	106.51	108.44	104.35	105.47	101.33	99.556	97.978	111.34	101.13	105.52	100.7	107.01	98.512	103.85	106.46	107.71	104.36	105.91	104.53	105.51	108.34	105.17
100.63	102.17	102.13	105.07	104.58	105.09	112.37	102.34	104.38	107.07	114.54	109.47	105.37	109.16	109.48	109.26	105.51	109.51	101.43	100.52	101.59	104.22	106.66	101.71	101.6	101.91	108.54	103.48	104.14	103.65	108.24	110.33	111.93	108.13	98.966	103.29	107.3	107.95	99.94	108.13	108.69	104.6	102.36	107.87	102.95	100.32	101.56	105.64	106.41	101.87
108.7	105.89	102.83	112.67	112.87	107.52	111.33	108.02	105.47	107.4	102.23	111.59	111.94	114.39	106.79	105.67	115.59	118.62	114.76	113.07	106.21	107.46	109.41	101.78	110.24	109	115.05	112.13	110.5	106.67	103.68	111.91	105.46	109.48	111.27	107.94	109.1	102.56	111.07	106.44	102.76	105.22	108.95	114.29	109.35	107.22	104.37	114.06	110.41	108.49
108.4	103.87	103.78	107.37	107.87	104.72	109.21	110.18	103.51	103.22	107.71	104.8	112.78	106.03	106.66	106.77	107.88	103.37	106.01	109.34	102.16	106.52	104.43	107.5	110.88	109.26	106.34	103.21	106.81	111.37	103.36	106.38	105.59	103.7	106.43	102.11	106.13	101.02	104.41	103.86	108.24	106.85	106.98	103.8	106.71	104.53	105.6	99.917	103.06	106.26
108.29	114.02	114.74	96.729	110.04	109.37	110.24	111.34	106.29	106.42	110.86	102.8	107.09	112.54	107.73	106.52	111.63	102.48	109.88	105.49	99.462	103.62	111.76	106.69	114.54	113.06	111.92	104.66	111.68	105.5	105.71	109.32	104.96	110.31	108.12	106.92	114.77	108.35	111.8	108.05	110.58	102.58	105.18	110.1	112.32	106.61	108.87	111.31	108.45	100.66
101.93	104.53	101.77	105.25	107.66	103.19	106.99	105.75	99.973	107.04	99.147	98.014	98.389	98.126	97.425	104.53	109.68	111.29	102.55	106.3	101.7	105.75	96.839	100.58	108.4	103	105.07	102.96	104.38	98.279	100.58	100.19	108.18	103.2	96.034	101.02	101.92	104.47	104.9	104.57	102.84	105.1	104.8	99.888	100.91	105.29	99.516	106.81	104.83	103.7
105.53	110.15	101.64	108.17	101.66	101.97	100.72	101.83	109.09	107.83	102.72	112.35	107.59	109.72	103.49	107.78	104.94	105.25	107.53	100.82	109.26	108.05	106.19	111.84	101.09	101.12	105.11	107.71	105.92	104.8	101.38	105.31	103.88	108.74	112.87	109.86	106.48	99.421	100.11	106.3	106.39	110.71	103.87	100.47	105.42	108.79	108.07	102.4	106.97	102.07
106.92	102.84	107.2	98.69	110.08	109.34	105	102.92	108.01	105.07	104.31	106.43	109.23	106.52	106.91	109.19	107.82	101.93	108.57	101.73	108.57	101.89	110.34	106.84	102.08	100.49	100.57	102.38	107.57	102.01	105.88	103.55	105.05	103.51	105.8	107.54	106.06	98.012	100.81	100.27	102.37	99.344	109.06	115.89	104.61	100.28	102.72	106.67	109.6	100.69
104.03	106.23	102.81	101.49	106.94	111.78	101.07	102.05	103.6	107.68	113.64	111.71	106.39	109.91	107.05	103.85	103.96	107.95	108.81	106.85	108.46	110.44	103.92	103.1	103.42	104.65	109.4	105.78	101	109.12	110.41	103.63	110.02	103.82	109.59	106.68	105.72	101.48	100.08	103.98	100.98	106.03	106.52	106.16	109.99	105.28	110.74	111.76	100.86	108.36
105.32	110.02	106.41	99.215	100.01	108.69	104.05	101	107.01	104.89	99.039	107.82	104.91	109.13	102.09	103.16	108.47	105.74	106.68	109.6	106.99	103.2	108.11	105.44	103.55	108.09	97.706	105.46	106.34	102.52	110.63	102.3	104.84	105.55	100.29	101.96	100.52	108.84	102.51	109.68	105.04	104.8	109.33	111.85	105.83	105.8	104.67	108.22	107.27	102.21
104.46	103.47	106.73	111.58	110.1	108.79	107.72	108.79	108.48	110.68	111.36	105.75	111.7	106.08	109.64	113.23	108.37	104.86	105.4	106.61	110.28	108.16	105.18	106.04	109.08	108.3	112.29	108	101.59	110.93	108.81	113.71	110.29	109.99	104.45	111.18	106.72	112.46	109.95	109.3	103.52	106.62	105.06	107.92	113.57	107.82	104.04	110.97	106.49	107.46
105.44	116.14	112.2	103.21	106.66	110.63	104.39	109.13	110.85	114.5	106.85	107.29	110.01	108.64	107.03	107.25	102.11	107.18	112.31	105.96	104.6	116.71	105.19	112.54	109.46	114.49	109.02	104.99	105.37	109.63	105.11	110.4	107.7	107.59	113.88	102.94	105.8	107.86	112.09	109.15	107.17	105.54	111.39	110.09	109.09	106.87	114.8	107.7	107.86	110.72
98.957	101.65	101.94	97.574	99.841	104.99	101.21	100.01	101.22	99.752	105.97	99.21	100.77	102.68	104.21	100.01	93.627	94.844	104.01	101.48	101.31	102.97	105.87	93.644	93.616	100.07	96.928	104.31	96.744	97.065	103.78	100.91	93.341	98.471	103.74	95.702	103.56	103.95	103.19	101.57	95.432	103.42	95.353	108.62	99.482	99.557	99.292	104.67	96.915	100.1
106.18	103.25	107.52	110.25	107.45	100.91	107.93	109.61	109.09	112.17	104.81	107.28	113.18	108.62	105.07	104.32	107.5	111.5	109.96	109.54	105.25	106.45	102.12	109.71	110.48	110.13	107.72	110.58	101.54	104.72	114.75	108.9	102.96	113.12	109.74	112.52	106.42	103.35	106.54	105.35	109.41	106.05	103.31	100.99	108.3	106.93	108.76	104.29	105.84	101.69
107.53	102.21	106.56	106.47	104.66	103.99	98.608	106.86	108.94	110.71	104.54	102.7	106.67	107	104.78	103.45	100.46	104.2	108.63	106.38	111.21	105.41	102.59	103.98	101.22	105.06	107.67	106.35	103.23	103.11	107.45	97.497	104.4	99.553	101.61	102.37	105.38	105.41	105.68	107.13	111.4	106.23	102.95	102.04	109.13	108.86	103.73	107.49	106.83	106.38
102.42	102.71	101.84	106.08	104.71	109.5	105.51	107.42	110.59	112.43	116.32	103.23	102.77	107.96	105.37	108.26	111.54	109.9	108.55	110.77	103.78	105.47	103.41	100.64	102.37	100.65	105.89	100.92	107.59	100.07	103.23	104.7	103.54	109.7	111.31	96.132	109.92	108.92	107.42	105.73	109.71	104.34	98.755	99.862	110.82	103.18	102.57	106.07	106.74	101.35
104.01	98.114	99.276	97.281	109.55	97.071	103.59	98.907	102.84	101.54	104.85	105.58	98.26	103.9	103.66	107.37	105.53	102.08	97.542	98.667	98.139	101.47	102.25	111	107.13	103.55	103.44	97.66	103.14	100.45	102.47	96.042	104.55	98.691	104.37	104.46	105.32	105.35	99.893	97.859	100.94	101.13	95.779	103.58	94.591	101.31	97.158	95.917	91.965	99.996
99.678	110.54	107.85	109.89	101.24	111.16	110.11	104.89	104.86	110.08	111.93	105.92	105.52	105.7	107.35	106.25	110.25	101.14	105.27	103.44	106.54	108.88	103.35	105.31	110.43	107.01	99.496	107.36	104.76	108.65	104.99	110.17	103.85	105.09	105.21	111.12	108.88	107.12	102.45	105.66	103.48	105.82	105.36	106.35	108.2	102.65	104.92	97.016	106.12	106.32
99.76	100.59	105.35	95.891	94.657	100.44	97.879	94.763	99.229	97.519	92.989	96.267	96.175	98.181	99.219	103.89	108.37	98.578	95.763	97.884	103.7	97.771	103.89	106.9	97.128	97.761	92.956	101.39	93.846	99.454	99.434	101.66	99.8	102	98.154	102.14	102.72	94.057	104.42	95.368	104.98	98.823	97.922	101.86	100.08	99.858	100.03	98.878	96.635	99.067
111.17	107.16	111.84	110.03	108.11	111.82	107.88	110.01	106.31	104.45	106.11	116.94	106.03	103.28	110.43	112.65	112.26	102.7	107.93	105.54	104.05	108.95	111.06	102.45	105.11	111.18	103.16	112.71	104.78	109.09	107.38	110.48	108.29	107.65	107.34	112	110.14	107.15	103	105.03	106.98	105.17	109.5	105.29	113.81	110.37	109.42	108.1	112.61	103.07
102.7	102.37	102.6	107.4	105.32	103.88	106.28	106.83	100.84	103.44	113.57	112.01	103.06	102.86	108.12	104.24	109.81	104.94	111.3	100.85	100.74	105	108.65	112.23	103.82	104.82	106.87	107.12	104.56	103.73	102.39	108.26	106.19	102.12	105.91	104.85	104.3	103.6	103.94	114.5	105.77	101.4	107	101.83	108.33	109.34	100.83	106.66	107.21	107.44
102.89	111.52	109.03	108.06	105.04	111.2	105.27	108.81	104.84	111.56	110.25	114.21	110.34	109.61	107.91	105.6	101.6	104.09	109.72	109.45	112.6	108.41	105.69	108.66	103.9	104.52	107.21	108.72	107.01	108.93	106.23	104.14	107.79	111.07	105.93	103.99	106.98	104.37	106.23	112.92	103.67	107.63	108.13	106.21	106.73	106.89	113.91	108.31	106.73	106.72
106.86	106.11	107.77	103.44	106.6	114.14	113.04	106.24	110.63	106.77	106.96	106.08	107.59	106.96	108.28	112.81	108.4	103.86	109.2	114.29	103.02	112.33	107.81	104.65	109.42	108.7	110.5	110.92	108.96	106.99	112.79	109.99	107.75	102.42	109.69	106.05	106.77	107.58	111.78	109.99	110.31	104.61	108	111.82	105.7	112.76	105.36	116.92	111.03	109.2
103.47	105.75	105.22	101.29	107.68	106.37	111.36	103.72	109.78	104.82	108.01	107.52	105.05	104.53	113	101.29	109.88	107.54	117.62	110.18	105.28	110.2	105.84	110.2	107.81	106.12	106.03	107.33	114.08	108.1	103.28	102.58	105.3	106.39	109.27	106.1	108.05	108.14	106.37	105.1	109.51	104.46	112.65	105.15	104.04	106.72	101.4	110.16	104.55	107.5
110.42	108.08	105.27	105.38	107.29	113.96	108.29	109.62	109.89	113.3	109.54	107.36	110.25	110.75	108.03	111.36	111.7	110.11	106.6	110.11	110.51	111.19	105.1	118.9	113.26	111.48	111.02	108.89	101.61	108.26	107.06	112.08	109.46	109.8	112.85	106.66	105.96	108.87	106.31	105.91	108.33	115.86	105.61	109.14	107.13	115.88	111.86	105.88	106.92	113.12
99.368	96.7	94.845	99.927	98.23	95.365	92.081	102.84	106.56	103.19	95.538	96.785	101.72	99.814	101.09	101.49	103.75	100.58	96.744	99.72	100.01	94.69	98.985	94.16	94.528	98.23	102.88	98.034	99.718	93.852	91.809	102.05	94.422	93.901	103.6	95.327	92.461	99.043	102.15	97.874	96.076	97.589	103.27	96.749	101.45	91.264	105.69	95.312	105.66	102.85
110.37	103.84	108.84	107.7	101.32	105.93	111.91	114.16	113.41	104.14	107.8	108.93	105.99	105.96	107.23	109.3	110.08	110.29	110.29	108.98	111.73	107.7	112.94	113.19	107.81	104.58	107.01	111.29	105.66	107.74	104.97	111.51	104.92	103.88	112.74	106.65	104.92	108.88	105.58	105.15	104.36	104	107.53	108.82	105.73	106.58	100.59	111.16	107.46	110.65
103.39	102.19	104.03	104.26	106.58	104.23	102.17	100.86	100.2	101.27	106.79	104.53	97.219	102.42	102.67	101.85	106.84	101.46	97.921	107.37	107.92	102.47	97.782	103.38	99.157	102.36	103.17	100.69	105.59	105.34	107.32	109.6	108.14	104.94	104.24	101.29	98.945	93.453	107.04	106.09	103.98	100.42	107.91	104.29	104.45	111.33	106.01	107.41	104.32	106.68
113.03	112.03	104.66	102.72	113.63	107.53	111.19	107.52	105.2	105.04	101.89	112.53	107.22	106.89	110.98	116.75	103.2	108.5	111.58	104.78	109.07	102.73	104.67	107.67	113.84	108.89	101.46	106.37	107.27	111.96	108.77	105.35	108.95	108.53	110.8	110.67	106.49	107.19	108.49	101.16	108.96	107.05	108.53	101.4	107.39	105.19	110.81	108.89	113.22	109.16
108.34	111.62	108.45	114.74	109.34	107.91	110.44	108.86	98.605	100.63	103.47	101.28	108.87	109.21	108.14	106.93	110.3	106.63	114.15	112.86	112.01	100.8	105.55	110.89	108.18	113.14	103.43	109.75	108.5	111.39	110.1	108.08	110.4	104.62	109.59	104.87	103.92	113.55	112.75	99.594	104.68	111.78	111.06	111.27	103.5	102.77	107.63	106.2	106.08	99.621
105.93	114.87	108.03	105.88	109.9	108.74	112.39	114.06	110.78	114.77	113.44	111.22	112.97	104.71	112.43	109.3	104.77	106.25	111.83	110.8	108.86	110.33	113.83	112.6	107.49	107.48	109.22	109.33	110.53	112.56	112.58	109.2	109.31	112.92	112.75	106.32	112.02	111.45	113.46	108.02	112.39	111.2	104.73	109.08	109.86	117.06	102.95	106.08	106.47	113.11
105.47	106.73	105.79	106.86	110.26	104.9	107	110.08	109.41	106.98	110.65	111.69	105.01	108.06	106.4	112.71	103.98	110.64	109.29	106.74	108.56	110.02	103.3	105.18	110.13	110.07	105.42	103.52	105.92	110.32	106.3	107.55	105.22	106.7	108.76	100.17	106.7	110.66	105.43	106.82	107.03	107.83	104.18	107.95	100.77	107.92	100.3	108.24	106.06	111.44
106.28	109.06	102.33	108.8	105.1	105.56	100.56	106.63	105.97	105.83	103.94	104.34	98.597	101.55	107.43	102.77	99.281	105.43	107.24	109.05	107.01	103.29	109.29	111.53	105.34	108.64	103.66	110.27	109.04	109.53	105.68	105.02	98.342	106.72	103.73	109	105.25	107.87	103.43	105.52	104.98	102.49	106.83	111.94	111.03	104.97	100.19	106.56	107.8	106.86
107.71	104.34	107.05	106.01	104.46	105.44	105.15	106.61	104.4	106.88	108.33	108.15	104.53	108.26	110.17	106.74	102.91	102.84	99.003	106.72	104.45	111.53	106.23	110.86	110.02	98.258	103.42	102.72	107.59	101.45	102.67	98.651	103.73	108.04	103.64	103.91	110.41	104.11	101.09	104.77	98.473	104.67	103.08	106.14	109.52	105.02	109.84	109.02	105.77	109.05
107.07	110.54	104.51	104.92	115.96	110.24	106.74	112.24	107.54	113.27	107.03	111.3	111.11	104.9	111.44	111.49	110.46	111.57	114.73	107.6	115.02	111.88	113.56	112.14	111.63	111.17	113.23	110.1	111.95	103.83	110.22	115.92	115.69	107.55	110.75	112.25	112.03	110.03	107.38	109.7	104.45	110.55	112.55	106.45	110.89	111.92	113.18	111.13	103.6	111.96
98.22	92.878	102.41	101.44	103.51	95.836	100.66	97.267	107.67	107.51	103.78	100.97	108.01	93.35	97.526	96.779	106.95	93.85	99.685	103.26	100.34	106.53	91.863	96.676	101.95	100.31	99.286	100.34	98.445	99.037	100.03	102.71	111.66	98.498	102.37	98.714	96.333	93.37	103.85	103.17	104.9	104.77	102.65	106.35	103.25	103.06	95.799	103.23	101.33	108.35
97.121	95.543	103.12	101.64	106.67	102.58	105.93	103.14	98.33	98.333	100.12	99.318	98.332	102.73	106.49	104.82	101.1	96.189	101.41	96.651	97.935	99.914	105.87	101.46	91.567	103.13	105.89	95.856	98.301	106.84	99.267	97.387	102.16	103.11	102.11	103.61	104.01	100.09	102.93	97.03	105.31	93.153	100.41	101.35	102.53	105.44	100.01	97.082	101.52	94.983
99.363	100.49	102.98	108.96	108.26	108.32	108.44	105.42	107.24	106.68	106.5	106.68	103.57	109.04	111.78	113.8	102.74	104.83	108.07	113.06	105.42	111.28	106.72	111.76	106.69	105.82	104.38	111.09	113.39	97.977	111.43	107.04	114	105.69	104.7	107.22	110.37	110.79	109.75	106.14	106.71	107.68	108.29	109.42	111.41	100.59	103.72	110.48	109.47	107.98
103.65	106.25	112.78	108.33	108.89	98.406	107.9	108.9	106.98	109.19	105.16	105.28	109.72	111.98	103.86	111.02	106.82	107.12	108.11	114.37	110.03	100.89	105.75	100.15	104.42	110.86	101.65	102.81	104.98	101.38	106.71	109.37	101.41	100.54	107.01	106.81	108.66	108.74	103.95	110.96	104.75	113.73	104.93	110.61	103.17	106.24	96.353	106.03	108.06	107.82
104.93	98.49	99.369	103.75	98.048	108.8	97.678	98.074	98.956	94.327	101.11	97.313	97.716	99.351	98.135	97.213	97.167	101.62	96.014	99.275	94.973	101	97.832	96.62	98.542	100.29	100.81	98.682	101.42	106.11	100.06	97.978	100.45	99.463	102.54	103.79	101.22	96.65	101.54	100.94	102.58	97.565	104.22	99.112	98.344	101.85	96.738	97.443	105.9	101.89
100.24	92.974	103.58	95.634	98.933	96.341	106.45	99.973	95.319	96.022	99.938	104.82	97.131	104.1	101.09	105.76	99.226	101.92	101.97	102.74	99.542	99.183	99.587	100.3	105.24	97.854	104.02	95.988	101.67	96.648	104.96	103.32	99.095	99.041	101.29	97.28	100.62	98.544	100.93	94.472	99.542	104.77	100.35	102.57	95.821	98.102	102.96	102.32	110.25	101.61
103.6	104.23	105.88	104.26	105.49	109.57	103.45	108.37	103.99	101.16	104.61	107.2	102.88	113.11	107.28	111.8	109.59	103.13	107.89	105.42	105.45	105.56	104.5	107.79	106.33	106.54	110.26	102.5	107.08	112.38	104.38	107.02	103.44	111.06	102.08	104.09	104.92	105.76	105.69	108.18	103	101.41	102.44	103.36	102.37	105.59	105.4	100.01	103.34	105.07
97.824	100.7	97.101	101.35	109.72	99.677	95.043	97.442	99.173	89.437	99.163	103.41	99.149	98.176	100.04	99.44	97.794	102.05	97.337	96.496	93.506	100.36	99.024	99.808	93.283	102.05	103.63	97.816	96.053	93.242	99.042	95.935	98.212	100.08	96.69	102.72	99.444	95.156	95.247	96.448	91.539	102.56	97.452	93.512	100.43	94.621	98.652	103.69	91.548	98.384
103.96	108.1	104.55	105.53	105.53	104.01	102.73	101.21	99.314	107.21	113.92	102.11	92.963	102.72	104.89	105.01	112.57	101.43	105.12	105.64	108.66	102.34	108.46	104.21	103.06	105.76	107.11	112.23	103.35	103.95	106.58	103.78	109.79	107.68	107.62	103.19	102.88	105.71	108.2	106.85	106.42	108.86	103.21	107.68	108.26	112.79	104.83	111.61	108.92	107.06
97.463	101.92	97.189	98.912	92.772	98.611	99.288	107.24	100.03	95.781	100.18	104.68	93.452	103.36	98.222	104.52	98.61	89.118	97.996	99.399	98.058	100.9	98.176	95.967	101.81	100.83	104.66	99.771	94.759	97.543	96.691	102.39	104.58	92.22	103.61	102.4	97.596	93.927	105.44	101.11	99.3	92.835	99.548	96.808	97.916	95.369	94.895	100.33	98.149	101.49
112.21	112.01	105.45	110.18	106.3	109.82	104.06	108.22	111.48	107.91	109.54	102.47	111.85	106.74	111.57	108.77	115.9	109.68	112.48	103.38	112.8	100.73	102.22	109.56	107.11	104.65	103.32	106.54	111.02	104.86	101.66	102.09	107.36	105.83	101.91	113.02	100.79	103.53	102.01	98.778	104.44	111.28	103.99	107.65	109.71	109.77	105.44	109.75	104.67	103.67
106.71	108.87	100.95	105.08	112.7	106.83	104.25	96.894	98.346	107.04	107.94	107.28	105.28	103.9	102.17	103.21	106.12	104.62	102.87	105.01	108.21	107.24	104.33	109.54	105.86	108.53	107.92	101.18	106.12	102.78	115.84	104.5	104.5	107.79	105.28	109.06	106.28	109.96	107.37	108.18	106.37	108.89	106.69	98.43	106.99	106.64	100.86	106.95	108.47	112.31
104.63	108.1	108.57	109.04	106.38	106.39	107.42	105.75	106.12	110.96	102.82	106.7	106.43	108.26	104.47	106.68	106.32	108.37	103.07	105.07	109.23	106.54	102.81	102.16	113.08	105.79	105.91	106.28	105.72	107.19	105.18	103.08	100.49	107.77	103.88	106.9	101.79	106.89	102.87	104.83	105.13	109.94	111.72	103.35	114.21	105.88	112.85	110.96	104.07	102.15
97.682	104.89	103.49	106.02	100.66	112.66	110.76	110.91	104.28	104.04	103.08	103.12	102.75	110.23	102.25	107	107.08	104.47	105.93	108.71	99.575	105.41	108.05	101.03	103.88	105.69	102.68	107.37	104.96	107.66	100.91	108.48	109.06	108.12	106.25	105.41	105.7	111.9	102.07	108.6	101.32	107.38	101.63	106.26	103.67	103.27	103.26	105.74	108.58	107.59
113.38	104.27	109.94	104.92	111.13	108.81	102.14	113.9	106.91	110.6	110.4	102.5	114.43	107.26	102.74	111.38	108.97	111.35	108.53	109.01	109.87	107.13	110.71	110.75	111.95	111.65	115.02	104.26	106.54	114.25	110.24	111.06	108.32	113.09	110.31	111.67	106.37	112.81	106.17	101.85	111.9	106.83	112.36	108.77	109.2	113.18	106.01	113.9	107.99	113.12
104.37	102.37	108.91	109.22	106.95	110.08	103.68	107.57	107.47	99.477	107.54	108.69	103.49	95.007	106.85	103.66	108.08	107.65	103.92	111.39	107.13	104.46	108.29	107.72	107.27	102.32	107	106.76	104.89	102.38	102.89	108.61	107.14	110.99	103.93	108.15	107.62	101.5	106.92	108.44	106.91	100.24	111.23	114.34	102.75	98.623	99.658	101.86	112.54	102.87
108.12	105.83	107.35	107.12	112.03	108.06	110.78	105.8	107.8	103.4	110.44	105.07	100.93	114.21	102	102.07	111.3	110.67	103.97	106.52	102.41	108.96	111.55	107.7	105.75	111.35	106.95	103.92	112.48	110.67	104.45	111.96	116.15	113.48	110.04	107.65	103.13	107.18	107.94	106.77	106.08	108.2	107.66	108.41	109.91	105.21	108.32	107.56	111.46	111.52
104.85	106.07	105.39	106.25	107.72	109.8	99.672	109.09	107.16	108.69	103.81	103.98	101.02	100.55	101.97	104.36	104.19	104.71	106.12	106.24	107.35	105.07	105.95	104.57	110.47	111.86	109.45	102.37	107.3	106.43	112.43	100.04	108.54	105.18	104.61	101.74	101.69	106.93	111.09	104.8	105.53	108.6	101.48	105.73	106.1	100.27	107	100.86	106.89	106.01
110.8	107.19	107.05	105.19	110.69	98.475	107.76	107.34	108	108.54	112.04	108.66	110.71	109.29	111.7	104.87	113.86	103.56	109.89	105.88	105.44	102.77	111.92	104.27	103.49	104.36	108.66	112.89	107.47	106.18	108.72	112.24	112.46	108.64	113.9	107.28	106.91	109.32	113.88	104.6	104.14	111.1	114.03	109.04	107.01	115.07	112.75	111.04	109.67	104.95
103.34	111.2	102.59	106.95	111.12	107.48	107.75	109.26	104.18	114.37	112.75	110.47	113.19	102.89	108.26	107.68	108.78	105.32	115.7	109.17	109.09	107.64	112.99	108.44	108.44	108.6	110.8	108.02	105.8	106.9	107.64	113.72	111.14	106.85	105.84	109.11	107.25	105.71	106.01	110.32	116.64	104.4	107.75	112.06	109.92	109.48	110.34	98.796	109.66	105.59
105.17	103.69	104.65	106.25	102.88	107.42	106.01	101.91	104.28	112.79	105.25	101.29	108.42	98.632	100.41	108.61	106.29	108.26	104.9	107.49	111.23	107.51	108.51	105.7	104.04	108.64	107.5	101.82	99.848	107.93	108.51	102.15	110.65	103.52	105.39	109.63	106.04	113.23	106.92	102.64	106.11	106.42	108.4	106.23	108.27	101.76	105.81	111.44	107.54	106.57
112.83	102.51	107.38	111.74	108.62	109.53	113.77	111.53	113.84	110.12	99.606	103.5	108.5	105.69	109.76	111.4	108.28	107.92	110.26	109.79	104.88	108.32	106.76	111.16	110.6	107.03	104.58	108.22	99.111	111.63	109.57	105.97	113.24	105.68	106.52	104.37	105.84	104.11	108.51	106.76	107.83	109.56	104.44	109.09	112.06	111.3	113.69	105.42	109.38	101.86
103.67	107.53	106.87	103.62	100.14	104.83	108.02	106.77	110.03	106.59	106.78	102.21	103.43	107.11	99.993	104.24	105.72	104.61	103.65	105.92	107.68	109.74	104.83	101.96	102.33	111.56	109.84	106.14	110.19	104.73	102.32	106.87	98.859	107.45	108.75	106.95	102.84	108.54	103.34	104.96	107.02	111.76	102.95	108.11	109.33	108.54	103	106.38	102.39	103.57
109.47	103.59	115.89	110.44	110.72	101.68	108.34	110.5	104.26	102.69	106.78	106.21	112.23	113.89	115.67	105.15	108.31	115.13	103.66	109.09	113.39	103.92	106.99	104.93	109.08	106.09	112.02	106.21	110.49	109.22	109.52	108.82	108.9	109.73	109.44	111.83	100.21	107.37	111.94	112.66	113.99	112.45	107.44	106.4	108.59	110.74	114.27	110.58	101.66	107.47
107.86	112.93	115.16	112.77	104.3	104.18	109.09	110.5	115.83	109.5	103.3	108.45	119.29	107.65	104.86	111.58	111.41	111.44	108.39	113.43	119.75	109.9	107.32	108.98	107.06	109.42	109.74	109.41	112.52	106.92	110.14	111.42	109.31	108.36	109.98	114.88	112.02	114.26	110.38	109.58	112.07	105.02	113.84	108.23	107.8	109.12	112.48	117.22	107.54	109.17
108.32	107.66	107.54	105.46	108.85	110.78	109.89	100.5	104.95	114.84	103.81	109.28	106.55	105.94	107.52	106.1	98.158	102.06	104.43	104.67	108.72	112.83	104.29	99.592	104.77	107.16	99.218	109.39	108.76	105	105.25	102.61	109.96	107.98	106.89	105.81	110.37	105.74	101.8	110.54	104.35	107.6	106.71	105.44	109.53	112.97	110.16	102.39	103.96	108.61
107.75	109.05	105.9	103.9	105.01	108.82	102.74	108.09	105.96	106.73	106.65	103.17	109.37	112.26	105.82	109.15	117.27	101.74	105.03	100.89	106.93	107.97	108.97	109.88	110.32	106.59	106.33	108.27	104.55	107.09	106.97	103.02	110.76	107.76	104.97	113.74	103.56	107.45	105.8	105.78	99.591	103.9	101.44	104.04	102.8	105.92	110.43	110.02	105.07	100.82
106.21	101.46	105.24	101.64	104.13	102.5	108.36	105.19	109.6	94.813	105.91	104.91	101.6	105.14	105.16	108	109.68	101.83	105.63	103.21	101.06	108.67	106.04	101.46	110.13	104.27	99.404	105.85	107.76	107.65	105.72	101.31	109.09	102.36	104.15	106.14	105.23	109.12	111.1	105.81	103.96	107.02	112.27	112.29	105.74	106.65	105.83	102.18	108.53	99.98
107.16	107.62	110.78	103.44	103.48	106.98	102.44	102.1	102.68	108.01	102.48	105.72	100.53	105.37	103.38	100.58	104.31	108.45	105.28	105.49	108.23	102.55	103.78	110.38	99.725	105.57	105.24	105.59	104.55	101.56	99.869	103.66	113.47	101.77	107.18	104.53	103.94	107.16	104.84	111.06	103.01	101.6	104.14	102.9	108.33	111.43	103.85	103.3	101.35	106.5
103.94	107.44	107.9	103	107.11	105.22	105.26	106.66	107.68	107.58	99.709	109.75	103.64	102.72	108.12	108.75	102.99	103.99	101.23	106.86	104.48	108.67	105.05	109.88	105.16	107	105.74	112.57	105	105.91	111.67	98.894	110.34	108.44	106.18	104.53	108.8	99.973	108.88	105.78	108.45	101.9	101.54	100.08	106.02	108.1	99.67	109.22	106.39	108.33
106.5	100.98	102.22	109.88	104.87	104.59	106.48	109.65	108.92	109.11	105.78	102.44	105.88	97.58	103.67	102.76	103.06	108.73	109.87	106.12	104.39	105.66	102.13	105.7	104.12	106.2	98.3	98.301	102.45	114.76	101.88	97.19	110.2	109.48	100.54	108.87	101.17	98.381	103.38	111.01	106.98	108.25	105.31	110.8	105.85	109	105.59	112.14	103.66	106.29
100.01	106.79	107.64	109.88	109.85	102.96	106.8	101.94	101.21	110.96	111.8	104.58	106.18	107.85	101.54	103.69	98.751	99.837	106.66	104.68	104.27	107.83	108.15	107.49	103.41	110.91	110.5	107.27	105.27	104.04	106.87	108.57	108.51	103.59	107.77	102.1	107.55	102.44	107.63	105.92	107.16	110.3	100.47	108.53	111.8	103.32	104.69	106.82	108.71	108.08
108.88	105.36	114.12	108.64	107.6	112.91	101.4	113.41	112.34	111.77	106.25	107.36	115.32	101.32	114.28	111.01	105.99	103.77	107.15	97.335	111.83	108.15	103.73	106.04	109.73	112.96	110.62	111.12	109.44	107.6	110.41	107.17	111.12	110.65	108.78	104.76	103	105.07	108.87	111.24	110.11	105.28	112.68	111.74	104.63	110.84	112.84	108.9	109.47	113.39
108.47	105.99	107.3	102.73	104.15	104.32	107.42	106	106.92	102.57	104.19	112.58	109.79	103.25	98.888	110.12	105.39	104.91	101.14	106.46	107.63	107.06	108.48	111.34	106.67	104.32	105.12	101.52	102.42	101.91	100.78	103.62	102.87	105.03	99.255	104.17	106.07	103.31	102.4	105.52	115.65	103.62	109.52	102.52	106.34	107.68	107.08	103.23	108.67	103.11
97.462	100.26	97.961	101.52	99.822	95.045	100.97	99.653	104.36	97.225	94.21	99.573	100.24	98.727	104.24	100.66	94.842	92.508	101.91	105.87	101.76	98.381	94.394	104.97	101.47	101.7	98.14	102.79	100.96	101.57	98.435	94.869	100.29	97.829	104.14	94.871	94.935	94.708	95.686	99.848	97.837	104.42	95.585	103	100.66	99.592	92.363	96.782	97.48	95.913
104.58	102.96	105.01	97.326	105.64	107.42	109.22	102.2	102.85	112.07	100.5	110.94	110.06	106.4	101.27	110	104.21	104.72	110.56	112.78	102.77	104.45	104.7	102.91	108.94	102.82	104.54	103.93	99.116	112.16	112.09	108.17	106.98	107.45	105.16	103.12	105.53	111.32	110.97	100.65	106.04	111.62	102.41	106.82	108.2	106.45	112.57	110.39	112.47	101.37
105.88	101.34	107.87	106.43	105.81	105.18	103.95	110.79	106.79	104.55	104.91	112.34	102.56	103.02	104.74	105.22	104.07	108	106.1	104.15	103.34	111.32	105.57	104.99	100.03	110.94	106.22	107.31	108.89	108.07	112.99	105.77	108.24	106.32	107.65	111.86	107.64	104.87	106.75	110.37	109.21	104.6	100.15	108.53	106.8	101.46	113.47	102.71	113.78	108.58
104.7	112.18	109.13	108.3	116.29	117.88	111.66	114.02	107.98	106.88	111.3	112.15	107.11	109.04	102.17	103.97	110.21	118.3	109.79	105.5	115.36	109.89	116.15	113.62	110.66	110.79	123.16	113.91	110.3	110.36	108.46	111.23	111.28	105.81	107.71	105.7	114.06	109.46	109.64	114.42	116.5	106.21	111.78	109.87	108.02	107.54	106.64	107.61	113	108.69
102.48	96.86	101.32	94.935	99.843	92.432	96.576	94.583	97.42	94.9	94.152	90.997	98.438	97.621	93.616	98.808	96.537	96.327	95.275	101.2	101.17	99.158	104.9	93.001	97.064	91.101	94.986	97.898	98.313	101.46	100.63	101.98	90.555	97.675	96.714	96.305	100.78	97.024	94.316	93.93	91.994	102.04	92.469	95.41	89.829	92.031	100.54	89.013	98.335	102.45
118.63	106.8	109.44	103.18	106.38	106.58	110.54	106.24	109.45	106.26	109.1	108.88	110.44	105.54	109.12	114.72	108.75	104.44	102.87	109.68	116.72	117.88	110.75	112.58	111.08	109.49	112.03	110.14	108.58	108.02	105.71	106.95	106.95	115.03	110.5	108.05	104.22	108.56	105.4	108.33	113.24	110.63	113.73	106.82	108.55	100.5	113.54	110.97	109.77	109.7
113.12	103.25	107.09	109.04	105.49	106.59	106.93	110.99	107.57	106.02	107.66	106.04	105.04	107.31	112.58	115.4	110.94	104.91	104	103.38	105.79	109.4	109.98	107.57	108.16	108.96	109.46	112.26	105.42	107.28	111.35	112.58	111.63	107.69	107.84	108.83	108.36	107.24	108.2	106.34	109.33	110.43	106.32	110.57	109.3	105.9	106.66	111.34	101.07	105.97
114.4	109.42	110.86	109.95	103.87	110.68	112.5	105.3	106.52	106.82	102.99	101.05	108.63	101.7	108.37	110.47	102.35	107.76	102.19	104.37	103.3	110.79	111.46	104.19	106.55	107.73	106.82	105.95	101.32	107	105.27	109.83	107.65	110.05	112.39	106.39	104.86	109	107.9	110.65	107	109.21	107.3	107.27	104.35	109.82	103.6	99.289	107.99	107.74
103.66	109.32	104.15	111.4	104.15	107.76	107.92	110.08	111.58	105.83	105.97	109.48	107.24	100.32	111.65	103.61	113.38	106.69	109.45	104.86	109.14	104.03	104.79	103.25	111.19	111.69	108.55	108.25	106.32	113.92	111.81	103.35	106.87	104.18	107.84	107.65	106.82	104.6	112.44	101.91	108.93	110.07	106.7	104.07	110.71	107.34	105.38	107.16	111.27	110.47
99.174	108.68	113.87	101.87	100.86	107.52	102.87	104.27	114.09	103.05	106.23	100.12	110.36	105.6	102.59	113.43	99.962	102.76	110.17	109.17	103.09	102.88	106.1	108.27	101.68	108.42	104.23	106.55	108.22	105.68	103.76	101.95	105.12	106.4	107.72	105.06	108.42	102.65	111.42	104.42	107.03	107.76	105.13	105.53	110.54	105.08	111.31	102.84	100.54	106.12
116.62	107.97	112.24	109.62	108.46	104.23	103.41	104.96	105.21	103.68	105.56	111.1	106.3	103.73	104.81	104.92	108.9	103.9	105.16	107.71	105.45	112.34	105.15	103.92	108.02	107.63	109.88	104.83	98.195	106.14	103.8	110.95	102.95	102.48	111.11	107.22	107.09	111.36	110.54	107.32	105.11	107.4	110.71	107.57	111.38	105.7	96.394	110.5	108.04	105.44
108.14	109.63	104.47	104.5	99.853	101.32	105.46	102.45	105.88	110.66	105.5	113.27	109.53	100.82	105.84	105.3	102.86	108.34	110.76	106.13	103.63	99.098	103.83	107.69	109.24	106.33	108.38	113.78	106.4	106.17	104.86	106.53	106.53	102.85	101.61	106.86	103.09	106.11	106.5	101.76	108.46	106.49	107.31	111.3	104.53	103.52	106.12	102.92	103.8	107.47
94.705	100.39	99.415	102.19	103.64	101.57	102.04	100.57	95.266	95.231	101.99	97.78	104	96.274	99.839	103.7	96.272	102.2	97.948	101.22	96.526	95.809	101.8	99.694	102.92	90.871	98.761	97.873	101.71	98.404	103.98	97.675	97.367	98.451	98.284	102.61	98.081	106.89	100.32	102.95	105.97	93.539	96.226	107.21	100.96	100.64	105.89	103.63	99.878	105.16
104.05	98.071	104.86	102.26	102.26	101.51	97.295	105.44	100.11	100.39	106.02	95.834	94.436	102.16	103.48	99.389	107.8	103.26	102.58	102.05	99.22	104.14	99.697	100.9	99.395	98.392	102.63	97.017	96.122	96.466	98.309	97.938	100.69	99.941	109.45	104.07	99.738	100.49	104.51	91.173	99.406	103.87	104.69	102.53	100.32	96.32	100.8	99.271	95.797	97.929
108.32	102.8	110.44	108.49	109.44	108.18	105.29	114.31	112.58	112.72	103.48	108.44	102.17	105.42	107.7	108.41	109.72	108.23	104.86	107.79	109.08	110.23	110.38	108.02	107.6	106.43	112.85	108.46	115.19	107.74	101.02	110.41	108.84	108.33	106.38	110.64	113.69	106.44	111.21	103.56	105.67	107.82	120.26	110.83	105.21	105.61	113.79	116.7	108.64	112.43
108	110.25	104.62	107.11	109.46	106.67	109.53	116.94	109.83	107.43	102.58	104.32	111.17	110.3	110.44	103.3	110.39	104.68	109.03	111.78	105.06	116.19	110.33	108.44	113.02	109.26	108.03	100.72	110.99	104.76	106.1	106.34	119.27	112.99	110.24	106.98	106.76	108.82	109.83	108.33	102.03	113.72	109.09	103.33	111.11	111.12	104.53	107.71	107.07	107.27
107.36	109.87	108.5	104.45	111.84	103.89	110.39	113.54	104.51	95.812	107.33	106.37	102.09	105.76	111.57	103.34	105.55	106.76	104.2	106.66	102.98	108.73	101.09	103.74	107.28	104.18	106.74	105.47	109.3	103.03	104.58	104.76	108.52	106.26	104.14	103.04	102.25	103.99	104.34	112.04	107.48	105.99	107.58	95.589	106.94	105.86	102.91	108.45	107.45	102.02
108.75	109.42	107.76	119.74	106.23	112.64	113.04	114.84	113.08	113.84	112.98	108.52	112.02	108.34	111.59	106.25	109	109.87	110.85	108.86	111.68	110.06	108.94	102.67	112.67	114.06	108.51	111.62	107.3	111.73	113.23	105.37	106.66	111.68	112.17	114.94	111.88	114.13	109.34	102.07	114.21	108.32	108.56	111.68	111.08	110.99	111.39	107.32	109.98	108.74
106.51	108.66	111.01	102.1	106.3	105.38	105.99	108.88	100.34	105.32	102.81	100.35	102.8	112.34	98.937	103.89	111.17	106.82	107.82	109.16	109.08	109.21	104.28	107.37	111.63	105.8	111.8	108.56	103.69	110.25	100.85	108	109.85	101.45	107.36	98.187	99.263	102.7	107.43	103.06	108.34	107.24	98.448	105.41	102.03	102.41	105.66	102.62	107.4	104.18
102.75	101.97	101.4	101.39	110.88	100.93	100.64	106.27	108.27	102.05	107.08	105.7	110.84	111.73	107.55	103.64	105.95	104.68	106.21	104.48	98.659	106.69	97.475	106.65	101.27	103.49	103.12	110.3	107.61	102.98	101.28	105.87	103.43	106.75	105.44	107.1	109.37	102.23	100.33	105.11	100.93	110.75	109.67	107.37	106.22	107.18	103.5	106.37	104.66	105.56
108.89	105.79	107.46	102	102.04	102.01	103	110.85	110.33	107.22	105.49	105.91	104.78	104.95	107.36	104.2	107.97	106.19	104.16	102.04	103.32	102.14	108.58	105.22	103.47	101.91	101.67	101.32	103.01	98.143	104.21	106.98	104.02	109.83	108.06	109.25	102.26	95.829	109.16	103.49	104.32	102.17	100.5	98.114	106.04	105.39	109.32	112.81	107.98	107.75
102.2	111.83	109.73	110.34	110.4	107.26	109.32	109.82	106.01	104.93	108.94	107.46	107.97	108.93	100.52	103.21	115.71	105.96	116.15	102.51	109.03	108.13	107.11	103.59	109.99	110.14	105.3	104.63	108.52	97.322	102.38	107.99	106.71	108.05	107.8	104.41	106.13	106.5	106.48	101.03	105.24	109.85	106.43	109.37	112.95	113.02	110.82	106.89	110.23	103.28
114.05	111.31	103	104.9	106.21	101.88	106.4	110.2	102.19	103.97	104.57	103.44	106.5	103.1	109.75	101.73	105.58	107.93	105.8	104.74	101.99	107.61	108.43	107.56	103.04	108.19	103.6	104.38	102.85	107.2	100.78	105.55	113.73	107.39	108.62	106.94	104.63	106.75	104.48	103.91	101.54	102.62	102.63	112.1	101.04	100.12	114.4	109.11	105.67	103.19
113.55	112.77	107.91	109.04	109.81	105.34	112.72	113.39	109.69	112.27	110.65	112.7	114.05	111.21	111.86	110.74	113.77	112.37	113.27	108.9	108.12	110.31	110.5	107.53	110.68	118.21	112.38	103.23	112.65	114.37	108.2	111.86	110.62	115.35	115.11	114.8	109.2	108.05	119.16	110.59	107.49	109.67	105.32	116.43	111.15	112.74	113.79	109.71	108.99	111.56
109.94	109.11	108.47	102.35	106.59	111.31	109.38	114.31	107.3	106.48	107.75	105.24	113.4	108.55	107.55	110.63	99.481	110.41	99.827	110.67	101.45	105.7	109.49	109.93	105.37	111.69	111.54	105.31	103.21	113.5	106.05	107.03	104.4	110.88	108.18	108.29	114.41	106.79	102.52	110.49	108.04	108.44	108.08	108.01	107.8	112.35	108.95	105.11	108.37	111.06
106.73	100.41	101.4	105.03	107.38	107.74	104.15	107.98	107.24	104.95	100.9	104.2	101.99	106.08	104.63	109.75	108.67	107.62	103.79	105.89	103.87	102.77	112.57	103.79	102.96	103.51	102.94	105.55	107.72	107.09	108.65	105.2	108.38	100.94	112.16	103.44	106.81	107.97	103.32	116.81	99.651	104.36	101.86	99.871	105.62	110.86	104.85	104.54	104.03	104.44
105.94	108.13	102.77	109.29	102.75	106.04	105.56	110.96	107.93	105.76	105.05	106.41	107.44	107.59	107.89	108.24	107.33	111.12	109.13	109.71	106.42	105.78	106.77	108.26	110.7	113.65	108.98	104.65	105.98	105.56	111.56	109.65	102.25	105.39	104.58	109.92	113.84	113.35	107.47	111.88	103.03	108.54	103.87	108.07	102.31	106.9	107.52	109.06	112.88	103.8
103.28	110.8	111.01	105.84	107.07	104.17	103.81	106.3	116.36	111.15	111.71	115.19	110.36	110.48	108.86	111.35	113.24	106.83	103.77	103.95	108.02	105.86	105.75	107.89	110.26	114.58	109.7	102.58	100.5	110.48	110.48	104.59	113.2	107.86	106.51	107.51	107.81	109.03	101.84	110.5	108.3	106.66	111.03	106.48	111.35	109.17	105.36	109.21	107.87	106.4
96.717	107.75	111.03	110.96	109.72	107.46	111.42	106.7	99.629	105.41	107.6	99.548	103.71	103.83	103.71	104.65	107.7	103.23	103.92	102.24	107.03	101.99	103.48	105.85	102.6	99.056	107.12	102.4	100.47	105.72	103.55	110.5	109.82	101.85	106.54	99.978	106.09	105.07	103.92	103.92	100.05	108.67	102.24	103.53	113.62	107.13	103.2	101.32	108.43	106.34
109.54	111.15	106.17	106	97.309	107.43	104.13	107.99	105.05	107.6	110.84	103.06	105.15	104.59	112.44	112.76	104.31	108.88	107.88	109.92	113.91	96.112	109.47	100.14	105.63	103.07	106.72	108.43	113.22	102.79	107.64	109.07	104.95	107.42	109.56	104.58	99.284	109.49	108.42	109.55	112.36	97.279	108.97	103.71	110.63	105.22	107.15	109.34	110.52	108.6
104.28	110.04	101.01	111.94	107.06	104.49	109.2	107.61	109.6	102.77	105.37	101	104.12	101.35	100.36	110.52	104.35	99.546	102.09	103.78	107.48	108.75	103.73	105.73	107.89	106.02	113.39	105.95	114.13	105.75	99.547	100.73	107.52	104.81	105.92	108.22	113.54	100.19	102.64	102.41	107.81	103.43	104.5	108.21	111.3	102.01	106.12	108	101.33	106.11
109.31	110.58	107.23	100.79	105.42	98.06	103.29	102.54	104.73	104.14	111.44	106.55	107.82	102.21	104.97	107.65	112.15	105.86	103.98	106.1	103.18	108.6	109.2	106.55	109.33	100.82	107	104.14	111.27	106.49	99.187	104.89	103.85	101.95	103.08	102.78	110.68	107.24	104.67	115.29	105.44	108.84	107.9	105.07	102.52	107.52	105.36	97.427	108.49	108.67
107.82	104.76	107.61	107.65	106.93	104.13	105.07	110.95	103.73	108.34	105.74	104.29	103.39	99.335	106.91	108.19	104.74	107.34	110.63	103.12	111.6	111.88	103.07	107.36	98.501	97.867	109.05	109.21	106.29	115.23	101.92	104.66	104.2	108.95	101.4	110.36	115.89	104.66	109.02	106.8	107.67	106.95	106.21	109.08	107.88	107.41	106.75	106.38	102.74	98.569
106.77	110.2	105.51	105.43	108.18	110.15	105.72	108.82	104.81	104.61	106.08	106.54	103.02	108.04	104.32	103.36	108.74	100.73	103.43	106.01	102.16	110.29	103.05	98.376	105.65	105.18	106.18	105.07	101.87	111.63	101.24	101.86	106.28	100.62	104.14	105.12	96.716	104.03	105.79	106.38	103.51	107.12	103.04	104.9	108.21	103.9	102.88	106.87	107.55	103
111.13	106.8	98.823	107.95	107	101.45	104.1	105.44	104.6	102.17	107.43	108.17	105.52	105.39	104.38	101.61	105.92	105.53	110.69	108.91	108.46	106.51	110	107.26	110.56	108.98	102.73	100.22	105.53	111.89	107.47	103.24	106.83	104.64	101.96	105.31	101.22	105.83	108.54	105.71	104.77	106.71	106.62	104.75	105.87	107.75	106.69	106.9	106.9	110.92
100.26	93.797	101.06	101.2	95.566	97.354	100.35	101.56	96.564	94.717	101.58	94.827	101.14	100.3	95.782	99.678	96.752	101.72	101.9	98.055	92.487	93.869	95.822	97.427	97.235	97.035	100.83	95.785	99.486	94.179	99.621	97.76	93.941	99.51	99.461	95.935	97.89	103.21	98.181	98.319	101.43	95.919	104.17	99.685	100.93	91.135	98.684	95.082	98.349	99.984
108.43	104.57	104.98	110.81	104.3	102.03	105.96	110.39	111.09	104.29	99.785	105.21	107.69	100.87	106.03	107.05	110.42	107.07	102.07	106.32	109.1	109.39	101.25	110.84	109.72	107.18	100.64	106.67	103.63	101.09	105	105.43	105.52	105.12	107.62	110.1	96.967	105.48	102.27	108.93	101.16	99.681	100.11	103.65	103.44	107.45	106.27	113.21	108.84	105.24
106.05	106.55	105.37	106.6	113.66	107.81	110.59	102.7	108.75	107.61	106.01	108.28	100.07	112.47	107.04	113.51	112.25	99.761	105.15	112.68	107.69	100.71	108.92	107.87	105.73	107.91	106.73	109.27	105.61	113.78	102.37	105.71	109.51	108.87	104.01	108.2	109.23	103.49	110.27	108.49	101.13	109.11	106.52	107.97	106.63	111.6	106.32	107.12	104.99	111.84
111.47	110.93	113.21	110.28	105.38	109.17	110	112.56	108.82	112.73	118.82	105.93	112.65	103.02	109.74	116.71	112.17	107.73	111.3	108.25	116.29	114.75	110.21	118.92	108.76	104.73	116.52	110.81	110.84	113.7	119.44	116.31	109.41	108.36	116.08	107.98	112.45	111.43	110.11	109.76	109.04	98.895	108.74	112.6	110.83	114.23	109.38	107.34	109.37	109.49
107.46	112.45	107.77	110.62	104.77	108.78	106.19	103.09	111.09	106.63	106.51	106.34	105.94	103.79	106.59	106.72	107.54	107.42	103.2	106.27	105.87	105.66	107.28	106.68	108.84	107.46	104.2	102.76	105.6	106.73	110.46	105.89	115.2	109.99	105.36	102.43	107.98	108.85	102.65	106.26	107.15	111.08	102.85	106.57	109.61	113.46	104.76	102.47	110.97	106.35
99.544	101.37	100.31	98.013	97.894	99.673	95.665	97.767	102.1	94.71	99.868	101.03	91.581	102.43	98.692	106.34	96.683	100.05	96.283	107.55	91.901	101.72	96.805	98.933	103.53	100.87	103.15	102	99.495	102.83	94.03	98.067	97.849	96.283	101.7	100.63	101.58	97.242	99.103	100.43	98.188	104.48	93.163	101.48	98.248	92.832	94.845	100.38	93.364	103.79
99.512	107.25	107.18	110.89	103.05	105.97	102.39	105.06	112.07	103.58	99.404	103.18	108.46	102.1	105.54	105.98	108.65	107.03	108.48	104.07	104.2	106.8	101.57	109.31	106.3	108.56	106.4	111.04	101.1	108.44	103.61	110.61	103.64	102.6	107.43	104.46	103.97	111.16	96.721	106.14	104.59	101.36	109.6	107.42	109.29	99.738	104.69	105.83	112.43	103.35
99.82	101.36	97.31	100.12	101.65	97.737	96.863	100.76	96.4	101.7	103.31	105.2	101.33	99.813	88.605	95.099	98.87	103.22	96.337	97.099	96.001	103.57	100.39	98.07	102.36	97.13	98.067	93.234	95.286	98.227	100.08	98.253	98.631	91.951	98.706	97.81	98.9	94.657	101.32	93.765	95.033	98.775	107.97	95.485	98.764	96.938	99.488	93.352	96.488	101.62
96.636	100.63	101.14	104.8	105.22	97.372	97.694	102.09	99.487	93.654	104.01	101.72	100.83	108.52	101.45	104.78	101.91	102.91	100.78	109.29	96.9	105.16	100.22	91.937	103.42	101.86	97.492	98.368	97.648	100.94	96.684	102.14	104.92	100.32	104.83	98.236	98.607	99.093	100.85	101.53	97.959	94.36	93.882	97.658	103.7	93.394	101.42	103.38	101.2	102.48
100.54	106.42	94.187	96.433	93.072	99.697	99.011	97.201	96.122	94.271	94.265	98.029	103.85	100.82	95.839	103.99	100.76	96.079	88.404	96.41	102.81	99.867	100.9	96.465	96.702	102.11	100.4	102.98	93.15	100.18	105.83	101	98.488	99.013	103.61	96.4	95.484	96.352	96.897	98.428	97.943	91.813	98.638	98.003	96.419	101.9	97.594	99.189	90.829	98.868
99.877	95.01	95.544	105.38	101.6	93.879	105.81	96.26	97.511	102.08	94.72	100.22	99.814	97.24	103.59	96.328	101.75	100.42	101.49	98.898	94.755	104.46	101.36	98.322	98.325	88.231	93.127	100.1	94.558	92.708	106	98.076	102.36	100.49	99.105	92.473	97.186	98.496	96.238	96.494	96.158	93.972	100.35	101.12	100.02	99.418	95.232	101.06	102.18	102.51
109.26	106.46	107.99	107.79	103.08	107.5	108.77	113.15	100.82	115.03	100.85	101.59	111.02	104.47	108.95	104.95	109.49	111.75	106.35	111.46	102.49	106.57	106.06	107.26	102.65	107.16	106.46	104.34	115.16	105.99	107.9	106.61	113.28	102.89	108.07	108.76	101.24	104.97	103.79	107.92	105.72	104.86	105.16	103.14	102.3	108.02	109.87	106.06	111.64	104.25
101.9	96.04	95.09	98.78	96.667	104.1	103.48	98.001	95.005	100.77	99.9	98.721	98.423	100.92	96.157	96.194	100.26	96.794	97.704	99.802	98.955	100.72	95.81	94.958	100.2	98.723	99.333	95.934	99.152	98.21	97.009	96.825	97.834	96.618	97.809	99.897	98.531	102.47	106.48	97.284	99.024	97.721	99.936	99.505	98.361	96.8	102.68	100.58	90.274	97.549
102.02	103.32	100.55	105.73	96.136	99.717	104.16	96.76	107.39	98.284	94.782	102.69	97.477	99.729	99.537	102.81	92.618	105.23	98.599	100.97	95.736	95.692	100.19	93.827	95.544	100.05	99.093	93.534	100.2	103.68	97.084	96.734	101.83	96.542	101.03	97.333	93.171	97.691	100.6	99.319	101.76	98.037	100.44	99.471	98.724	95.873	100.87	99.924	99.007	101.64
97.16	99.349	104.14	100.32	100.53	100.35	99.134	99.304	100.41	103.65	101.1	101	104.84	99.152	95.629	96.756	108.72	93.655	100.42	91.847	99.841	98.546	101.15	100.51	100.58	100.88	99.358	105.41	96.899	104.88	104.39	101.87	103.58	98.395	102	103.73	98.207	102.06	103.24	101.99	102.11	102.3	101.26	103.36	96.649	103.66	106.64	99.251	103.45	103.96
105.77	106.13	105.01	104.82	110.43	104.89	107.11	107.53	99.88	103.48	101.35	108.37	108.71	103.42	104.08	109.26	104.6	108.79	111.41	107.23	101.78	107	109.13	101.69	105.95	102.82	107.87	103.87	104.29	102.48	107.98	108.09	109.61	107.3	105.13	108.38	111.88	110.2	105.56	110.44	104.03	112	111.47	104.09	109.56	110.33	107.48	100.03	106.23	108.09
105.57	91.444	92.261	96.874	96.483	95.253	98.947	98.346	96.51	97.524	102.55	96.211	99.405	102.81	100.83	103.42	97.623	99.083	94.44	100.73	98.059	100.96	94.007	97.401	97.505	99.063	93.523	98.681	100.16	101.56	94.404	99.921	102.2	101.39	98.582	97.77	99.28	97.337	100.16	101.77	97.809	100.16	104.67	97.434	98.25	100.71	100.35	100.38	96.93	96.052
108.46	105.88	104.55	105.1	98.658	103.96	108.97	105.1	107.99	101.89	101.81	97.314	100.4	108.88	108.68	103.51	112.7	104.86	107.71	101.78	104.45	98.129	107.91	104.2	99.403	101.37	99.919	102.34	105.34	105.45	101.32	103.58	107.44	110.41	107.59	113.03	109.52	103.31	105.7	107.09	105.51	110.21	109.68	109.23	106.61	102.55	109.14	108.46	106.46	102.82
107.96	116.69	104.48	104.6	120.62	103.92	104.14	102.25	105.85	107.12	112.92	110.73	104.71	106.04	107.73	107.11	108.68	107.08	112.85	110.77	110.86	112.59	104.52	107.9	103.14	111.14	107.73	106.19	114.32	108.58	108.45	110.03	106.68	114.04	109.44	112.52	107.56	110.42	108.31	109.22	104.26	106.86	108.04	109.35	110.14	107.11	109.28	109.73	112.94	106.25
103.16	100.87	102.83	107.36	100.96	99.921	99.277	95.831	101.12	103.43	105.17	101.26	96.624	93.111	103.06	96.589	102.1	99.188	106.84	103.71	101.7	98.458	98.099	102.6	103.99	97.592	95.233	104.67	103.6	99.491	103.54	98.367	101.86	96.867	97.07	102.99	106.53	99.642	100.36	100.1	96.706	94.632	100.75	94.173	101.12	101.37	95.496	102.6	91.248	96.514
99.388	102.43	98.906	101.35	101.19	97.014	102.56	96.4	97.456	105.3	97.222	100.41	99.506	101.18	102.03	99.801	98.63	99.69	97.778	102.87	100.33	101.66	98.965	103.79	101.27	101.49	103.61	95.486	106	98.829	102.68	96.552	97.785	101.41	106.9	90.901	98.87	99.377	99.978	101.89	98.724	101.63	104.17	104.73	101.15	98.919	101.5	100.55	104.63	100.76
111.64	109.92	108.97	104.7	104.48	106.71	105.27	110.68	111.06	108.65	100.82	109.74	108.05	109.45	105.71	116.06	109.76	102.99	104.82	107.51	110.18	112.7	100.23	109.79	107.38	113.39	109.09	111.56	110.66	106.93	110.29	110.46	106.91	109.25	105.8	105.05	104.38	108.69	107.62	112.88	109.06	110.02	112.29	107.31	110.89	113.98	107.6	107.23	107.28	104.62
107.11	109.22	108.23	108.29	106.24	112.22	107.08	109.29	110.12	102.91	104.32	112.2	113.43	107.56	110.73	109.07	110.39	110.06	117.48	105.49	104.26	104.61	110.19	112.42	110.35	101.33	109.57	106.85	111.69	104.52	108.56	105.8	112.44	108.16	102.94	107.26	114.82	114.82	110.15	105.49	105.02	108.62	106.28	108.51	112.97	104.16	106.13	107.78	111.45	104.52
104.64	104.96	104.41	103	103.54	101.38	107.19	107.29	102.7	104.05	103.52	106.74	103.93	104.97	107.63	108.24	104.86	107.71	101.51	101.34	102.8	105.72	103.88	104.46	101.3	105.93	110.45	106.23	101.2	111.02	98.108	105.17	101.85	107.72	107.56	103.16	99.514	103.26	99.671	101.12	107.5	101.28	106.85	103.53	110.68	102.7	102.53	106.94	98.415	105.87
111.74	103.31	106.72	113	106.79	110.11	109.81	110.57	108.35	106.55	106.86	112.52	110.81	108.14	103.78	107.41	107.44	112.06	110.61	103.13	108.28	100.74	111.23	109.79	112.97	107.6	107.28	110.97	106.46	116.7	108.15	106.53	111.28	109.18	109.87	110.77	106.53	108.41	107.72	107.3	109.06	105.71	108.16	108.57	107.15	108	106.88	108.14	109.95	107.75
111.49	107.13	113.01	105.02	106.23	103.1	106.44	100.64	106.02	110.13	109.77	103.53	105.11	101.58	106.23	108.97	105.69	102.02	103.6	107.53	113.03	108.1	106.42	105.62	101.06	103.5	101.27	108.48	105.17	96.939	105.22	103.98	107.91	102.14	101.63	107.26	103.37	111.58	109.59	107.61	107.35	104.94	107.73	104.22	107.72	105.62	104.26	107.07	104.86	108.44
102.42	111.26	112.83	106.33	108.81	103.89	104.92	108.72	106.37	107.82	108.81	116.57	111.44	106.98	104.63	104.51	108.13	109.8	107.82	108.81	103.49	102.58	108.5	109.38	102.59	107.46	108.75	107.26	103.55	111.69	109.25	102.14	106.34	102.24	104.07	107.97	107.83	105.89	103.86	105.09	103.12	103.5	104.64	106.11	111.36	104.91	105.11	110.14	110.83	105.5
113.33	120.1	110.52	105.56	111.81	109.21	105.6	110.18	105.27	110.87	103.66	114.4	107.07	106.15	104.23	112.79	115.46	111.64	106.96	109.93	107.27	113.96	108.27	108.57	103.16	105.82	109.11	104.03	108.05	111.75	106.57	109.37	108.61	110.19	109.13	101.38	108.92	111.51	107.42	112.32	107.71	104.09	108.97	111.15	102.08	109.02	113.79	111.54	108	109.09
106.01	100.42	104.92	103.21	104.93	109.69	103.48	100.41	101.86	105.48	106.53	104.95	99.921	108.54	102.05	101.9	104.19	106.55	105.22	101.23	107.15	104.76	105.23	110.39	103.92	99.6	109.67	101.85	107.16	104.63	109.88	111.42	106.07	108.99	108.69	108.65	97.28	99.445	105.75	107.87	102.28	107.69	110.55	106.35	101.21	111.21	109.29	106.87	102.11	105.39
107.24	105.84	102.47	107.61	110.8	107.77	107.31	103.25	109.82	108.07	101.51	109.56	111.37	106.3	105.38	111.98	101.35	108.55	111.4	105.32	105.6	104.25	103.41	106.19	103.78	112.51	107.29	110.3	102.37	109.03	101.18	106.77	102.85	103.81	111.16	103.82	106.05	110.03	103.35	105.01	107.55	103.04	98.913	105.54	107.29	112.46	107.74	102.99	102.86	98.477
105.31	106.73	108.97	108.07	105.14	103.76	110.54	107.58	104.05	105.55	107.47	101.61	104.39	102.53	104.2	113.27	105	107.66	98.877	96.76	101.75	103.5	102.2	105.56	110.21	107.9	98.811	108.57	104.52	106.27	102.96	112.49	104.96	108.54	105.22	102.98	106.29	104.35	107.41	108.54	108.9	108.96	110.63	105.58	109.53	103.99	102.29	105.22	102.66	99.521
96.28	95.916	104.59	97.832	102.13	93.438	97.138	97.958	103.08	98.841	100.82	102.76	99.867	99.949	98.545	99.796	100.28	101.24	100.35	101.92	100.99	91.004	96.241	102.27	98.972	105.09	98.252	101.18	96.515	102.43	96.457	100.5	100.59	103.15	97.473	102.53	99.693	99.365	104.84	98.527	98.033	105.51	100.66	99.732	102.4	101.92	106.76	101.97	99.579	101.18
109.6	112.43	109.47	109.77	111.85	104.42	105.05	111.27	111.09	113.53	111.59	98.698	109.01	108.43	102	104.91	114.26	107.87	109.47	112.68	111.69	112.16	109.56	110.24	99.16	105.1	108.28	107.49	106.54	107.25	102.78	112.45	106.46	100.7	111.56	102.8	100.82	104.68	109.64	105.58	107.71	104.83	110.3	112.86	108.49	114.65	113.02	105.41	105	108.84
108.06	112.09	107.5	107.89	102.89	108.23	106.58	103.16	105.57	109.87	111.93	105.96	103.77	105.3	101.79	107.64	110.92	109.47	106.66	104.1	106.19	111.63	101.71	109.5	104.5	102.41	106.94	105.1	105.19	106.68	110.45	110.4	104.96	103.44	104.19	109.17	109.7	101.77	111.53	114.85	110.15	112.68	102.48	106.14	108.65	109.89	106.02	101.67	106.77	111.23
111.8	100.97	106.36	102.65	110.73	116.33	97.339	102.29	110.26	112.5	105.03	105.96	109.87	113.96	107.07	103.15	107.75	101.96	100.26	105.81	105.93	102.45	111.45	111.08	103.33	106.2	109.26	101.27	113.3	105.1	107	100.87	111.68	112.5	106.84	103.32	111.19	103.14	112.18	103.86	113.72	103.59	101.37	107.46	113.38	105.43	103.72	105.75	108.79	108.75
99.277	103.39	99.144	102.51	99.047	99.139	95.804	99.72	95.726	94.905	97.464	102.82	100.54	105.14	105.93	94.056	102.61	100.63	98.505	100.65	99.076	98.96	102.24	100.13	100.39	101.46	100.12	92.851	101.98	100.53	96.168	99.589	102.21	99.324	95.597	102.03	105.55	99.014	98.635	95.51	98.378	98.403	99.577	99.623	96.781	99.79	99.082	100.31	97.319	97.885
103.61	101.81	99.489	97.849	102.18	97.181	101.03	101.56	96.687	103.15	98.733	100.7	104.29	100.76	98.568	101.91	102.92	99.864	105.26	110.92	106.94	96.675	103.62	104.86	98.631	102.75	105.71	101.61	93.441	106.9	99.877	97.632	96.918	94.023	101.92	105.18	104.03	94.917	100.17	96.628	95.9	95.217	102.17	104.56	93.151	101.96	100.24	107.96	102.96	107.14
92.85	96.78	98.274	98.298	99.119	98.156	103.77	98.518	95.347	101.81	93.76	95.935	96.015	100.36	97.185	100.26	99.29	97.285	93.531	102.31	98.683	102.12	99.201	93.025	100.8	97.195	96.823	99.593	92.673	102.28	97.514	96.965	91.571	98.228	97.386	97.372	97.722	95.661	103.79	98.69	101.36	97.485	99.298	96.895	100.07	95.957	103.9	96.736	102.56	96.202
98.338	92.735	98.553	102.2	95.233	100.54	98.99	96.194	93.967	99.334	99.57	98.783	102.69	104.63	95.219	103.8	93.392	99.004	95.207	94.814	93.058	104.53	87.08	98.882	102.48	98.232	97.018	102.74	96.09	98.922	94.589	93.553	95.34	99.352	95.656	102.73	94.472	97.794	95.374	97.058	103.15	97.035	105.23	98.047	100.22	106.04	93.519	98.626	99.661	98.328
104.52	108.07	100.62	105.06	117.46	108	109.79	102.16	111.02	108.01	108.13	104.17	104.9	112.98	110.11	110.81	112.16	102.72	108.29	110.91	107.95	99.381	101.26	103.93	105.49	113.02	106.36	106.64	111.46	108.2	106.84	104.3	101.02	105.29	111.15	110.53	105.23	108.03	111.43	104.96	110.94	103.95	104.71	108.81	109.88	105.5	110.76	107.08	101.82	109.55
110.9	105.55	106.86	106.34	102.33	106.92	99.394	104.77	107.48	113.91	105.29	110.43	110.51	113.75	108.08	109.32	108.67	106.58	103.93	102.91	105.58	101.33	106.08	95.288	105.09	103.84	108.64	105.7	107.11	100.79	110.17	101.32	110.04	105.22	105.45	102.16	107.83	102.82	107.02	106.81	104.94	106.54	105.44	105.05	108.13	105.84	108.62	107.11	107.42	104.73
103.27	108.8	108.87	115.09	106.96	110.64	106.69	104.51	109.75	114.21	115.35	104.25	113.12	103.98	107.62	103.07	108.77	106.31	106.27	108.71	106.89	108.2	105.37	109.42	105.27	111.21	102.06	104.82	105.53	110.94	109.53	112.06	106.04	108.53	108.87	106.9	104.78	117.5	109.62	110.39	114.89	113.3	112.55	113.3	104.34	104.88	109.29	107.99	110.18	98.743
100.33	96.61	95.01	105.06	96.054	97.75	92.088	95.997	95	97.769	93.4	92.443	100.26	98.261	99.476	95.219	97.8	98.748	93.531	97.368	97.036	95.798	95.293	96.184	100.64	99.607	104.72	98.936	103.2	105.05	100.5	94.263	100.77	101.48	92.902	91.193	97.63	103.31	99.083	99.451	101.33	102.53	93.869	99.89	101.86	95.731	99.089	90.691	96.529	95.274
111.67	97.616	108.22	113.51	108.63	111.03	113.21	105.76	109.93	104.44	106.34	109.91	107.89	103.5	114	106.83	109.82	106.05	106.59	104.81	109.16	108.19	113.43	108.62	108.06	104.25	105.68	105.08	108.16	108.17	108.75	105.38	108.96	106.04	111.51	110.33	98.67	108.29	100.78	99.634	109.28	101.45	108.3	104.87	112.44	112.73	110.49	109.47	110.05	105.73
96.498	99.385	95.909	104.09	106.46	96.305	99.03	101.59	95.522	99.097	106.41	99.415	103.93	100.48	104.69	102.89	103.3	105.46	98.295	98.13	98.826	104.58	99.639	98.704	94.247	104.39	96.089	99.581	103.41	100.93	96.639	100.04	105.5	107.74	103.26	99.755	94.539	103.46	106.42	103.38	102.23	102.63	103.68	99.22	102.02	101.19	103.86	92.521	99.981	104.05
109.86	112.23	107.69	103.82	107.85	107.12	108.1	103.34	112.93	104.64	104.81	109.55	111.1	108.72	106.04	108.29	108.97	108.61	111.5	105.54	102.5	107.8	105.4	103.68	109.57	109.79	104.71	104.29	106.49	112.45	110.72	109.36	108.13	104.26	110.97	110.38	110.05	104.59	107.77	109.96	104.71	105.68	104.07	111.48	112.97	109.73	111.09	108.42	104.03	106.03
99.159	98.869	103.7	94.611	93.292	100.5	93.847	99.677	98.275	93.258	94.655	93.864	99.8	98.756	98.312	100.81	96.994	96.164	100.54	101.92	95.963	96.638	99.43	93.363	107.18	100.43	103.97	98.322	99.905	102.36	96.101	101.31	95.886	98.318	94.161	97.914	99.979	99.351	102.4	97.286	96.28	92.039	93.4	92.647	102	96.506	102.02	97.772	95.274	95.977
107.51	107.15	108.24	107.98	99.947	109.33	107.12	101.41	102.29	102.79	108.01	111.31	101.78	100.06	108.77	104.82	106.84	107.78	102.24	101.24	103.12	109.2	100.31	101.58	108.96	111.48	105.07	104.66	110.09	111.23	102.79	107.75	100.69	102.76	104.66	105.76	105.22	110.47	102.01	104.9	108.63	106.76	106.96	104.96	102.31	108.57	109.44	102.49	108.25	105.89
95.423	103.06	99.795	95.478	103.41	97.411	94.31	97.6	97.93	99.459	96.788	92.772	100.9	102.31	97.486	101.11	97.778	93.165	91.885	92.306	102.38	102.82	101.32	100.6	95.889	99.661	95.751	96.379	96.898	100.55	100.36	100.87	103.09	95.425	95.405	100.5	91.951	96.143	94.951	97.618	98.129	100.38	101.51	95.835	99.268	101.87	97.307	97.045	98.542	94.583
107.84	100.55	108.02	113.31	112.88	105.65	110.71	106.14	104.24	102.63	110.8	101.44	104.79	104.86	109.14	109.8	111.32	107.99	105.3	105.27	107.93	111.13	102.33	107.89	112.89	104.4	108.77	104.7	111.5	108.27	108.66	99.736	104.13	98.76	107.7	105.14	109.67	107.48	103.58	102.35	108.51	111.55	105.15	105.22	106.12	111.72	108.54	103.86	107.34	110.5
102.82	92.651	96.105	94.116	92.931	100.93	95.902	94.44	101.99	99.795	89.982	97.318	100.07	102.27	93.589	97.996	94.077	100.92	98.044	99.95	100.92	96.297	101.4	97.013	103.26	95.166	104.04	97.174	94.402	94.669	101.87	98.601	97.211	97.304	100.81	101.01	92.171	95.235	99.078	94.186	102.69	99.897	95.169	97.289	99.155	98.809	100.07	99.335	98.24	102.75
111.95	98.935	100.22	106.26	110.29	108.19	100.52	105.41	110.92	113.7	108.14	106.67	106.44	104.96	110.09	112.6	98.249	101.54	105.25	107.08	100.4	106.05	108.52	104.58	100.44	101.1	104.83	106.69	102.87	110.2	109	111.76	107.61	105.63	105.51	105.62	106.83	110.58	103.45	105.24	103.03	104.64	106.39	108.62	105.03	106.13	109.79	102.21	109.39	101.93
109.56	108.5	114.47	107.81	112.1	108.65	109.78	113.7	107.63	113.97	114.92	110.78	104.12	112.9	108.75	113.58	109.32	110.48	99.268	109.83	113.8	114.64	111.53	107.89	108.8	110.25	111.76	114.72	109.93	107	115.21	110.46	110.32	114.06	105.92	112.25	110.92	109.87	112.07	110.64	114.17	109.49	109.05	111.7	112.1	110.51	112.72	109.27	110.22	113.23
101.99	105.19	110.67	104.42	104.64	110.09	109.69	102.96	109.63	105.76	110	107.14	105.68	112.8	107.9	103.37	114.01	110.83	108.29	103.2	105.35	106.31	105.06	105.72	105.17	105.58	103.36	104.16	111.72	100.94	101.03	106.25	102.82	107.57	102.63	101.79	106.66	101.93	101.67	100.43	103.76	115.24	101.94	111.34	104.55	112.64	103.83	108.4	104.87	109.71
108.39	105.15	105.54	102.39	106.9	97.781	105.85	106.86	106.86	109.88	100.09	107.33	103.07	107.15	104.59	109.61	106.22	102.65	106.52	107.95	102.46	109.38	105.01	100.85	106.74	110.24	99.067	98.283	111.85	103.49	107.04	113.73	103.86	103.83	104.79	98.823	100.88	97.905	108.59	105.7	104.19	105.56	99.277	107.68	103.4	99.211	102.81	106.14	102.37	108.69
105.27	104	102.2	104.71	104.21	99.013	105.55	101.84	108.87	103.7	105.61	102.55	106.93	104.54	104.72	110.25	107.19	110.86	105.58	103.56	101.01	103.55	113.25	106.44	108.73	103.22	108.66	100.12	106.56	103	107.98	102	99.349	106.98	101.46	103.15	103.96	107.54	96.808	111.31	101.98	105.59	107.2	102.88	104.78	106.34	111.67	103.52	106.95	103.33
111.12	102.57	104	105.6	109.3	103.51	109.78	103.94	111.22	107.3	109.75	103.23	104.05	105.33	107.96	104.89	108.87	106.49	107.03	105.79	108.96	105.13	108.18	106.45	106.23	106.53	108.61	106.43	99.678	103.04	107.81	99.218	101.45	106.33	107.95	101.81	104.4	103.39	108.42	105.92	98.74	107.58	104.1	109.25	111.1	103.02	106.59	103.65	103.73	111.47
109.52	107.98	108.92	110.35	107.89	102.81	105.73	108.28	114.68	109.65	109.66	107.94	102.13	112	112	108.17	107.82	103.69	102.19	112.71	111.21	109.5	106.84	102.03	107.89	109.06	109.78	108.29	111.99	110.85	110.41	114.91	105.74	106.98	105.22	110.71	102.32	106.21	102.67	114.69	104.25	105.74	101.96	104.81	109.51	104.36	107.36	112.9	111.68	109.85
111.11	107.83	111.69	108.71	107.41	110.99	112.58	108.8	106.75	112.3	106.85	102.69	115.74	107.16	106.95	113.33	110.6	111.61	108.42	104.73	108.27	111.7	109.18	107.43	102.17	108.56	105.51	109.47	109.5	109.71	106.66	106.92	111.43	110.06	111.3	111.48	108.32	105.25	101.61	108.99	104.36	110.08	104.19	107.53	102.69	105.75	114.59	109.47	103.77	106.82
101.13	97.38	97.763	97.543	101.96	105.03	95.974	100.68	101.29	102.83	99.119	95.133	96.996	94.048	94.882	100.2	90.936	100.87	101.41	92.07	102.4	101.99	93.351	97.919	100.9	98.471	99.299	97.209	94.305	98.319	106.83	98.119	93.752	102.21	99.963	102.82	98.906	102.32	97.883	97.662	102.1	98.673	96.65	97.676	98.671	99.1	93.276	94.203	104.18	96.1
102.77	105.55	101.09	103	109.17	108.97	106.53	101.83	107.07	100.49	101.07	105.9	103.5	104.37	110.48	103.04	104.32	106.13	107.22	111.03	106.26	106.6	110.36	102.49	105.76	104.85	107.25	103.38	107.63	100.94	106.7	111.29	101.25	99.274	100.94	101.34	107.3	102.82	111.68	104.52	109.71	103.37	105.35	103.15	105.03	99.507	106.34	102.98	109.67	110.61
102.81	105.08	104.1	108.54	111.02	98.939	105.66	106.73	105.57	107.64	105.4	99.708	106.36	100.25	105.84	107.7	100.78	105.64	106.01	108.77	99.522	104.06	103.71	105.64	103.07	104.64	107.44	105.72	111.21	111.21	109.04	107.12	111.94	105.15	106.01	106.71	103.39	109.07	106.81	105.5	105.62	101.64	110.73	101.35	108.45	99.432	106.13	107.31	103.06	103.85
107.83	106.38	106.45	106.55	105.31	105.82	99.818	102.88	100.82	108.82	106.02	103.92	106.51	107.18	104.99	105.29	108.09	100.09	101.82	110.91	105.49	102.04	101.6	106.98	104.81	100.4	100.33	102.17	110.8	99.333	103.94	113.56	107.18	106.4	106.4	103.09	105.6	110.11	106.18	109.11	104.18	106.14	106.84	106.04	108.62	111.8	109.36	108.99	112.12	101.78
102.81	107.11	105.95	110.16	104.36	104.29	106.07	105.51	101.78	111.58	107.16	105.87	113.86	101.11	114.88	105.13	104.53	104.49	104.31	102.38	106.61	113.29	106.81	106.27	107.02	108.57	109.19	113.45	117.71	102.74	103.57	110.71	103.01	107.48	106.4	103.68	105.83	101.81	108.17	106.42	106.4	110.38	101.91	103.03	110.7	108.66	105.86	99.959	107.09	105.52
100.88	107.42	97.857	106.22	104.46	104.52	108.07	104.48	99.402	106.57	99.576	104.72	112.13	107.46	103.23	106.35	111.98	100.73	101.73	108.88	104.08	104.75	105.4	109.14	111.55	110.81	108.82	108.2	100.43	109.09	103	102.34	110.66	105.36	107.48	100.87	100.87	112.45	102.34	108.34	106.94	105.36	105.27	103.67	100.33	108.44	109.34	103.17	103.47	102.51
100.93	100.32	89.67	103.05	100.78	95.032	98.754	98.168	99.402	91.952	101.11	106.86	95.877	98.429	99.65	93.654	99.02	90.674	94.988	94.093	95.012	98.62	96.586	92.344	97.871	95.184	97.582	99.291	96.247	91.629	97.855	97.537	97.097	96.294	96.629	101.06	97.698	99.332	94.736	97.694	98.793	91.396	97.362	94.733	99.274	95.815	94.393	100.89	99.322	97.764
102.55	106.37	98.044	107.99	111.15	104.32	104.29	107.15	107.59	109.01	104.44	108.23	104.93	101.6	106.22	111.17	103.04	108.39	104.78	106.2	98.186	106.1	102.25	107.98	100.63	100.96	106.92	108.03	108.48	103.02	106.47	106.1	105.86	105.24	104.69	112.46	101.17	103.76	107.92	102.51	109.57	101.03	101.48	111.4	110.72	110.93	107.05	111.17	102.15	109.68
99.814	102.98	103.62	100.8	94.018	104.97	101.37	94.628	107.22	97.684	94.806	104.06	97.032	100.91	104.81	98.178	100.81	105.78	93.272	100.71	99.694	98.89	101.15	99.501	108.69	99.458	98.818	97.605	99.288	99.877	101.47	99.847	96.406	104.56	96.195	96.953	104.09	101.01	96.821	101.6	99.874	100.2	100.38	100.08	94.161	98.566	97.329	96.527	105.57	99.876
113.9	106.35	116.91	103.16	110	110.25	104.49	110.51	103.51	112.08	106.84	104.87	108.29	105.85	106.48	109.02	103.05	108.28	114.07	113.5	109.98	107.28	105.55	113.29	110.11	104.52	107.66	111.02	109.61	111.01	103.66	114.08	102.71	107.96	108.64	106.61	102.09	108.32	107.3	115.61	110.32	103.69	110.23	107.03	108.84	108.55	107.66	105.94	105.78	103.26
104.76	108.41	102.54	106.79	106.11	108.45	101.58	108.28	106.74	106.51	99.471	99.74	100.49	109.56	112.38	104.9	108.93	102.85	106.07	111.17	107.29	110.57	111.8	103.44	106.37	108.59	103.86	107.83	108.13	96.184	107.08	100.68	104.93	100.07	110.14	108.52	107.95	102.75	107.4	103.54	103.29	102.55	107.62	106.8	104.11	106.83	109.7	103.49	104.82	108.91
104.06	110.09	107.54	110.88	105.37	103.05	116.78	106.74	109.38	111.57	111.26	106.47	111.15	109.35	109.18	103.51	102.26	104.85	106.13	107.35	112.21	110.05	108.26	117.9	103.27	109.11	105.45	103.73	108.27	110.74	108.52	110.59	105.79	108.77	106.06	111.49	111.88	111.13	104.27	101.99	107.6	113.98	101.12	107.72	109.56	106.96	110.75	109.02	105.83	112.85
106.07	108.11	106.25	103.3	105.57	105.11	107.39	102.37	104.78	110.19	102.4	110.64	108.03	104.19	105.08	106.55	105.15	104.16	105.83	102.24	112.89	109.58	109.97	107.16	105.99	103.94	105.93	100.6	108.52	105.68	109	102.07	112.44	105.39	109.33	102.61	106.51	104.43	106.82	99.442	106.7	106.96	104.33	107.24	106.16	101.82	105.02	102.19	106.82	104.14
108.63	110.09	107.44	108.17	113.23	100.64	111.84	107.21	103.65	112.12	107.79	105.85	107.62	110.27	109.8	106.69	108.19	110.01	100.62	110.47	111.42	106.51	105.75	109.8	109.23	104.58	116.56	110.78	109.49	108.75	108.52	112.64	109.83	104.98	108.42	113.03	110.21	106.61	107.19	105.83	116.75	106.47	104.9	109.28	109.4	107.32	107.47	103.23	103.95	110.32
102.1	103.78	109.93	108.33	109.56	107.23	105.81	99.663	101.95	108.27	110.35	110.48	109.7	110.48	102.57	110.78	101.39	109.62	109.02	108.37	104.41	102.77	104.38	106.17	110.54	107.88	115.3	111.78	106.71	103.18	99.564	104.28	106.31	108.83	109.6	107.89	109.08	103.68	105.59	102.64	104.52	105.49	101.71	103.05	110.99	107.28	105.46	114.24	107.63	106.76
105.94	104.71	109.95	110.69	114.22	111.04	107.2	112.07	116.86	101.51	113.98	104.89	111.69	102.44	105.1	101.17	112.9	109.49	107.96	107.26	110.31	106.58	105.4	109.9	105.28	100.85	101.41	116.69	111.66	106.64	107.43	110.48	118.15	111.24	110.6	108.09	107.37	111.58	104.3	107.27	109.88	110.16	105.98	106.14	104.6	114.81	104.99	110.62	111.14	112.83
106.23	112.57	108.66	113.36	104.35	106.16	110.82	110.44	106.28	118.71	109.69	101.89	107.62	113.88	110.84	108.47	111.76	103.02	111.28	108.27	106.44	108.19	106.32	114.46	109.75	115.67	113.1	101.83	109.09	108.9	113.71	111.76	108.52	108.91	110.04	113.38	109.25	100.92	109.48	105.63	117.73	111.37	107.45	107.28	114.91	105.85	112.23	110.07	107.68	107.58
100.28	107.31	107.04	108.94	106.74	103.6	104.59	104.9	105.79	107.16	103.02	106.24	112.37	108.98	107.07	108.75	101.5	109.99	104.34	112.03	107.68	101.14	107.68	102.53	107.62	108.19	106	106.8	100.18	104.72	105.19	109.71	106.11	109.64	104.03	102.75	106.89	109.94	108.56	110.82	113.37	109.17	101.43	103.25	103.96	103.27	107.48	104.35	106.63	107.62
111.56	104.61	101.71	109.46	104.09	107.95	107.69	102.55	106.54	102.17	106.81	106.98	110.44	112.65	112.44	101.26	107.25	104.07	105.22	109.54	103.96	109.89	105.59	98.138	103.61	101.11	99.424	102.75	107.06	106.32	109.21	101.6	97.453	98.411	100.83	105.39	101.42	104.87	98.968	104.34	105.31	105.5	108.86	104.4	104.35	110.24	103.58	109.17	102.81	104.49
106.02	105.58	105.66	105.38	101.6	108.74	109.09	109.26	102.95	109.23	105.29	102.21	108.8	98.368	103.12	106.28	102.99	106.53	106.78	99.405	101.46	102.63	100.77	103.1	103.91	111.78	102.72	114.26	108.44	105.24	100.4	103.09	110.71	108.56	102.72	104.96	105.08	104.41	105.65	107.31	98.472	99.412	101.38	101.9	105.86	102.52	109.63	102.11	100.01	107.05
110.63	110.05	110	107.2	104.64	112.2	116.4	111.89	105.97	109.09	112.06	113.22	104.64	104.53	106.93	107.85	108.1	105.93	103.72	109.74	112.41	112.47	112.34	109.03	101.84	99.511	104.5	105.09	105.56	106.74	109.19	111.45	107.18	103.53	102.97	108.03	98.429	107.54	110.6	103.68	109.94	110.35	113.83	103.89	105.76	107.13	111.68	102.45	106.66	109.45
108.88	109.55	114.4	109.19	112.66	102.75	112.67	107.48	106.95	105.86	103.46	106.23	110.52	109.21	115.77	109.04	111.9	109.53	105.99	109.58	106.73	105.57	113.67	112.61	107.81	107.26	102.45	110.79	110.29	102.36	104.93	114.5	109.53	106.93	108.71	109.26	105.75	105.57	106.31	109.61	112.38	109.68	110.83	105.29	106.09	110.05	110.7	106.71	111.89	105.46
101.51	106.07	101.5	111.74	104.43	108.03	103.65	105.93	106.21	105.2	105.33	112.03	103.85	106.83	107.8	110.33	108.33	102.3	106.61	105.44	104.44	105.82	101.38	109.7	105.13	109.09	102.16	104.84	108.02	101.93	106.98	101.47	104.61	108.04	103.28	105.31	109.57	109.46	108.92	107.24	113.49	107.87	102.13	108.5	106.81	110.19	114.43	104.06	100.07	105.23
104.22	113.22	110.83	109.95	107.43	113.5	113.66	110	108.15	107.95	111.72	108.68	111.46	110.27	105.24	114.7	107.57	112.6	106.8	110.35	111.51	112.5	112.18	105.04	113.68	108.15	109.46	107.21	116.55	111.17	112.41	114.19	110.13	106.56	106.94	104.95	110.65	114.37	117.91	111.55	107.46	109.28	108.32	109.06	107.58	111.93	111.39	108.7	104.36	111.66
109.46	103.89	100.73	110.5	105.11	107.87	107.31	99.371	110.2	106.37	99.991	107.24	103.34	107.76	109.67	103.82	101.8	103.5	107.37	114.38	108.3	101.56	108.81	111.77	105.83	104.38	99.048	107.89	109.56	104.74	114.06	108.13	109.35	100.51	111.21	101.8	102.69	110.67	100.6	107.51	103.52	106.65	105.37	109.06	103.66	103.63	106.62	114.26	99.548	106.87
97.538	91.025	102.49	98.516	98.336	97.98	101.19	99.843	98.735	98.965	100.47	99.884	100.94	95.169	103.73	100.24	95.495	93.868	95.911	101.49	97.67	98.065	95.627	100.12	97.378	103.83	93.912	96.306	99.447	93.398	97.66	99.512	101.09	103.27	96.842	97.438	99.088	100.69	99.091	97.144	103.71	103.52	104.67	97.998	101.07	92.547	95.977	94.977	102.33	99.613
106.83	95.282	103.43	101.7	101.32	98.897	97.819	101.13	93.594	100.39	102.8	99.207	100.26	105.28	104.64	95.216	98.475	104.31	98.587	92.605	97.714	101.79	94.015	94.522	100.59	102.39	101.35	101.38	96.074	101.36	100.27	98.001	99.964	100.47	104.79	97.529	103.12	99.087	104.7	97.977	97.83	100.75	102.97	96.249	100.75	103.53	100.01	99.867	95.055	101.78
106.19	101.55	105.33	106.54	106.6	103.92	101.73	101.82	107.09	105.26	107.82	106.85	106.03	104.7	100.47	104.87	106.73	100.89	108.25	103.78	102.79	107.24	106.37	112.18	104.46	103.41	98.054	104.53	102.76	104.13	100.29	106.71	103.58	105.18	106.25	110.19	104.12	111.05	110.58	100.61	107.54	110.66	109.44	105.99	104.37	102.55	109.18	111.51	102.84	103.34
104.75	108.93	111.96	101.16	108.05	113.77	102.31	107.76	103.69	103.41	108.67	111.65	101.21	103.19	101.41	111.21	105.52	107.64	105.82	103.01	111.53	108.74	103.72	109.06	107.42	106.37	110.68	103.06	108.88	107.93	103.73	110.88	103.77	103.46	107.98	100.74	109.52	109.18	108.37	104.2	103.68	107.49	100.83	105.22	111.02	114.76	103.6	103.72	103	104.19
106.9	109.5	112.68	110.45	104.63	110.47	108.14	110.23	105.25	108.83	103.73	114.03	110.01	103.41	114.58	107.31	112.6	108.57	111.22	104.49	109.15	113.12	112.36	108.82	108.83	109.17	110.4	109.26	109.46	103.27	113.12	112	108.61	119.54	112.79	109.53	102.96	108.71	110.77	111.21	106.06	108.53	112.01	110.25	107.36	104.12	111.56	110.19	104.39	106.62
107.96	113.75	113.4	109.06	107.12	112.59	106.58	110.1	99.741	103.9	105.53	99.95	106.26	108.84	110.48	108.15	98.481	104.66	106.64	109.79	104.96	108.84	104.79	102.34	111.24	105.63	112.63	102.3	104.82	111.23	105.76	106.54	108.76	114.69	107.03	108.43	109.79	103.65	108.59	108.23	108.48	109.51	106.26	105.54	110.68	101.41	113.04	110.14	104.93	104.26
100.79	101.79	97.832	104.83	98.538	100.14	100.84	97.702	97.072	104.5	97.739	95.528	98.793	102.98	102.57	100.24	97.597	102.18	99.681	99.425	103.29	101.37	101.7	102.64	97.239	101.13	101.15	95.632	96.409	100.93	101.25	103.73	101.61	94.341	101.4	101.59	97.416	101.37	103.31	96.675	99.474	103.23	101.36	96.917	94.615	97.789	101.33	100.27	98.898	96.879
108.7	98.439	105.63	96.481	99.064	99.636	100.92	101.24	102.17	101.17	97.318	99.36	102.39	106.38	98.131	103.15	101.68	102.48	100.59	101.73	93.31	101.27	106.53	102.93	103.11	98.88	103.46	104.08	106.08	100.38	99.142	98.468	96.434	106.39	108.02	102.67	102.66	102.7	100.09	110.96	100.13	105.97	105.1	101.27	100.56	98.62	100.29	107.56	102.21	104.86
102.94	104.83	111.95	107.44	111.78	104.84	104.59	106.47	107.32	108.4	98.153	106.2	106.2	107.1	107.91	109.57	110.26	105.86	109.02	115.94	101.28	110.66	101.98	105.13	105.26	113.46	115.63	107.22	101.85	103.16	107.65	105.54	103.23	102.01	106.83	103.2	113.19	107.9	105.49	107.49	97.159	105.94	103.55	104.76	109.1	105.64	106.92	104.45	108	111.55
100.65	108.59	100.22	105.13	107.17	100.81	97.527	101.72	106.31	101.06	101.97	105.95	104.17	105.26	104.27	106.24	103.03	108.86	105.33	103.44	107.92	104.14	103.46	105.19	107.59	106.12	106.95	101.66	106.25	105.84	111.22	109.66	106.11	99.079	103.9	107.24	109.01	107.82	104.52	107.19	101.88	104.08	108.36	105.71	108.19	109.55	106.54	104.05	104.8	107.03
110.95	99.848	106.14	107.96	108.89	106.54	103	104.87	108.32	103.82	103.97	106.3	108.08	104.21	102.34	100.99	107.77	103.59	103	107	104.76	104.19	107.58	107.69	117.9	99.628	104.94	104.24	104.23	106.63	105.05	104.15	110.81	103.93	103.58	99.943	105.36	111.92	102.91	109.19	101.8	111.17	109.19	107.8	115.48	106.03	106.91	107.62	106.15	109.41
103.84	105.21	109.33	106.96	105.22	90.635	102.16	99.949	106.52	107.05	103.7	99.364	109.91	101.42	104.04	108.05	106.05	99.555	105.58	109.78	103.21	109.03	108.6	103.9	104.45	113.16	106.16	100.9	107.35	111.39	104.17	108.8	112.49	104.81	99.661	110.02	99.527	100.86	104.1	106.86	101.47	96.585	100.73	106.73	109.24	108.06	106.9	102.9	106.95	105.63
112.69	107.82	107.19	108.92	112.22	105.19	110.47	104.03	115.83	111.29	105.09	107.84	109.11	111.1	110.75	107.66	105.04	106.55	104.96	106.52	109.94	109.76	105.05	109.12	100.44	112.94	103.13	106.8	108.94	110.42	109.51	110.05	108.7	111.97	98.804	105.61	107.51	108.29	114.01	112.35	116.31	111.34	108.42	100.14	110.31	105.34	108.93	109.22	107.63	105.43
100.44	92.291	99.572	99.305	102.45	96.179	97.433	100.02	102.43	94.765	95.61	101.59	100.87	98.197	100.49	95.048	100.11	97.705	98.059	101.89	93.228	97.582	105.25	94.305	106.02	99.342	98.859	101.5	100.77	98.196	102.14	99.602	94.013	101.12	95.826	93.827	94.09	96.56	97.251	100.67	100.7	98.944	102.02	96.644	104.46	100.18	97.495	99.528	96.384	100.47
109.33	100.93	109.37	109.06	106.82	102.33	105.77	104.57	103.48	102.54	108.54	100.12	106.23	106.87	103.91	106.81	103.09	109.79	113.69	109.96	110.81	104.91	100.39	113.77	103.97	115.74	110.74	104.17	106.7	102.76	105.16	110.25	104.95	104.71	109.61	108.77	103.12	109.34	109.89	108.98	106.12	104.63	112.15	106.47	110.16	109.22	105.42	108.97	102.61	103.71
103.7	97.859	99.132	94.362	94.286	101.79	106.27	96.41	101.46	101.6	103.18	99.709	97.125	103.71	102.32	98.175	91.942	99.64	98.63	102.97	93.01	98.06	100.61	97.745	102.96	97.91	97.355	99.032	101.68	101.43	102.9	100.65	98.383	100.96	97.1	98.711	106.26	99.966	103.67	101.19	101.57	98.986	96.218	99.332	98.643	103.77	100.45	90.053	98.143	93.985
102.98	106.34	115.04	105.46	115.54	108.44	105.31	115.95	103.98	109.1	111.25	110.7	106.87	108.53	111.72	109.67	107.02	109.91	106.82	109.44	106.02	106.4	102.21	106.2	110.38	105.48	106.28	106.78	102.04	110.54	108.39	105.95	112.85	107.42	108.3	110.46	99.775	107.09	104.02	107.38	103.37	100.31	112.35	104.15	106.2	110.69	104.24	108.8	101.08	107.74
106.57	105.28	102.58	104.84	106.96	98.487	106.26	103.68	105.95	107.08	110.52	104.57	109.06	101.48	98.524	107.59	104.32	110.83	107.06	107.18	100.76	100.3	107.14	104.02	108.45	103.85	103.23	103.76	102.39	113.62	102.22	99.599	98.522	100.17	111.84	107.6	106.33	104.37	107.02	100.99	104	106.35	102.55	108.12	108.45	108.5	105.66	103.65	103.4	103.29
96.93	95.273	95.959	101.02	101.54	96.935	95.76	95.974	87.567	98.328	93.989	96.295	99.01	102.11	99.956	99.563	100.68	99.502	101.18	94.899	97.691	91.668	98.216	102.71	93.332	100.05	103.6	95.454	98.543	102.37	98.694	93.738	91.994	97.344	98.112	90.787	95.55	94.281	104.93	94.926	102.58	98.393	99.42	97.882	98.063	94.335	92.784	91.893	101.12	96.373
96.424	100.65	95.306	99.664	94.512	103.04	96.145	106.12	98.327	96.563	103.63	106.72	96.511	93.378	96.721	96.588	98.209	100.67	99.363	98.315	97.494	102.56	100.98	93.398	96.83	97.59	98.714	101.14	95.84	99.912	95.087	101.54	98.313	100.93	96.312	104.67	99.238	97.22	98.327	99.128	101.42	105.04	95.633	99.381	91.543	96.103	106.26	100.38	98.593	101.83
102.19	94.61	107.98	107.14	103.3	97.228	100.79	100.24	103.45	103.04	97.594	100.72	100.94	99.106	100.23	95.899	102.11	96.172	99.793	100.64	103.99	105.23	98.881	105.81	99.181	101.01	101.26	110.55	97.157	99.365	107.24	95.309	100.93	102.44	102.69	103.1	100.74	99.376	107.22	96.45	105.72	99.125	98.901	93.165	102.78	99.268	101.59	106.79	101.54	100.93
102.59	99.135	109.23	107.68	109.35	101.89	106.56	104.15	105.82	105.17	101.71	105.64	107.26	110.8	103.53	104.73	109.04	106.86	105.32	107.28	103.45	108.26	102.21	103.79	103.72	109.44	107.08	103.21	111.22	104.43	109.05	107.49	101.77	102.31	104.34	106.38	107.97	111.77	105.99	103.22	105.1	104.07	108.45	106.07	103.98	108.74	97.368	109.79	103.98	103.16
102.54	96.59	98.206	104.83	107.07	102.48	98.504	99.87	100.8	89.583	105.33	101.7	103.83	99.872	106.05	106.43	105.71	101.05	102.56	97.623	98.37	98.697	101.09	101.52	98.045	100.17	98.381	99.362	100.33	100.85	99.749	97.231	90.732	102.24	94.371	102.06	102.87	96.54	106.12	100.28	104.62	106.58	98.381	105.68	98.27	99.386	98.027	101.61	98.331	93.864
110.86	103.81	104.24	107.89	102.61	112.27	104.98	111.71	106.14	107.53	103.71	98.951	97.357	102.23	109.49	107.59	107.32	100.1	104.56	107.87	104.46	113.11	106.94	102.19	110.33	106.3	108.11	106.27	106.99	107.02	109.34	106.43	103.65	110.06	106.29	107.83	110.25	104.25	114.25	102.91	104.3	108.97	114.91	100.87	100.01	108.76	104.98	105.52	109.1	104.41
109.47	107.47	115.17	111.53	111.12	110.88	115.69	109.16	114.44	109.76	111.07	111.41	111.53	110.35	106.75	108.69	114.04	110.73	110.75	108.47	106.02	109.84	114.62	114.3	112.91	108.76	113.88	109.63	113.78	112.19	113.33	110.42	109.67	106.23	105.79	116.04	110.28	109.45	109.78	107.4	111.63	115.17	113.78	104.66	113.08	116.62	107.49	104.52	110.88	109.95
110.47	103.85	107.83	106.41	108.36	105.12	106.18	113.28	107.3	107.4	113.39	104.63	107.74	102.87	106.97	111.39	107.07	118.11	109.38	106.67	103.91	101.12	105.88	108.06	110.65	104.53	103.47	105.86	105.01	105.33	105.68	102.57	106.82	101.3	100.17	109.55	104.16	105.25	104.39	107.32	109.35	109.78	108.92	106.19	106.97	108.3	105.68	107.66	108	105.75
107.16	101.73	103.59	100.91	112.92	103.28	104.91	112.1	109.82	102.26	108.01	106.13	103.85	104.16	105.19	101.59	107.31	107.64	106.2	108.85	106.15	110.51	100.36	109.54	108.96	103.09	107.91	99.953	110.59	108	103.98	107.08	112.97	97.858	100.95	110.28	102.58	105.7	107.66	99.889	106.61	108.27	112.34	106.4	104.39	106.07	104.57	103.11	108.39	104.63
98.603	101.58	95.619	100.62	101.05	96.312	96.601	96.168	103.28	101.52	100.13	100.33	96.206	103.94	91.996	96.015	98.423	92.921	96.021	106.38	99.686	102.7	100.82	97.853	102.06	90.887	105.48	106.78	102.78	95.071	87.555	100.84	93.854	102.77	98.172	97.584	95.922	92.12	95.863	97.093	101.75	95.844	102.07	100.58	101.48	94.178	98.245	103.62	99.581	97.157
101.27	104.49	105.44	114.03	104.3	108.34	107.21	100.54	111.54	98.718	105.73	105.35	108.3	106.9	109.2	105.29	104	104.39	103.18	104.27	111.16	106.65	109.78	102.62	110.43	105.36	108.19	113.36	102.54	101.89	108.2	114.59	103.4	110.14	108.67	111.33	113.25	112.05	109.82	105.84	104.2	109.39	106.22	108.36	101.94	104.88	100.88	107.73	108.27	110.96
103.06	107.73	105.58	111.15	106.2	103.86	104.83	106.25	104.84	108.71	99.88	104.85	104.65	104.2	103.99	106.37	107.84	105.77	108.55	107.55	104.12	101.79	107.74	109.29	106.44	113.37	108.9	105.98	101.98	105.3	105.94	106.64	107.46	107.01	106.93	106.94	101.1	107.55	105.94	106.09	109.46	106.34	99.924	109.78	102.81	104.85	109.03	98.657	101.32	100.91
100.71	103.27	101.33	96.755	105.12	104.11	104.26	102.61	99.229	98.921	104.93	98.06	96.721	98.472	99.994	99.898	103.74	104.27	103.23	100.94	96.969	94.308	101.98	95.945	104.45	101.21	101.59	99.116	97.894	104.39	98.459	97.359	93.458	96.994	99.767	100.55	101.46	102.88	99.791	100.11	100.34	89.375	98.372	103.16	100.05	100.45	92.602	102.46	98.625	98.767
105.6	104.1	103.18	102.98	103.49	98.934	105.86	112.88	107.47	101.97	106.66	104.09	103.11	108.03	109.01	106.98	102.46	93.223	107.01	109.22	109.13	103.06	115.02	110.34	106.61	108.4	106.67	104.6	103.82	112.56	108.41	109.18	108.63	103.03	109.72	103.23	100.97	107.98	99.601	107.27	102.73	112.47	104.83	105.35	113.62	100.02	110.72	105.85	103.84	97.937
97.888	104.78	104.05	99.552	105.59	95.622	104.25	94.236	100.98	104.02	97.499	100.32	96.668	96.193	102.09	100.48	99.141	100.15	100.46	92.791	98.562	99.19	95.894	100.23	102.01	102.97	101.59	101.66	96.918	96.986	103.19	103.7	104.74	101.73	97.247	100.93	93.473	100.81	98.708	97.582	102.92	101.43	103.76	95.016	99.625	93.119	95.538	104.32	104.91	102.75
113.06	103.92	114.61	107.83	110.38	106.25	113.35	107.72	107.61	108.53	106.38	110.94	106.85	102.18	105.67	110.46	111.3	110.7	105.86	105.03	108.35	110.31	106.01	108.96	108.93	104.31	112.83	111.75	102.46	110.77	105.87	107.74	107.11	109.25	108.33	115.04	105.34	101.48	103.88	108.3	110.73	107.84	108.79	114.2	104.46	107.19	107.61	101.22	112.19	112.37
100.51	99.002	106.2	97.494	104.39	97.955	89.13	95.621	104.56	96.908	97.87	94.437	97.691	98.394	100.16	100.89	97.836	104.65	95.29	106.02	99.372	98.23	95.699	103.15	98.577	95.464	107.46	99.8	102.19	100.24	95.941	95.84	103.68	98.8	98.01	97.997	99.907	97.107	93.944	97.402	101.32	100.03	95.299	99.123	105.25	100.4	93.232	102.4	95.122	92.184
108.15	104.88	105.84	108.39	115.95	102.15	109.28	112.02	106.08	111.34	110.12	110.95	101.21	108	109.55	106.4	110.14	109	109.68	113.51	111.35	106.9	110.59	104.9	109.72	102.87	108.71	109.96	107.81	111.15	111.54	110.71	105.14	111.83	109.53	103.65	106.32	99.926	108.53	112.26	109.09	106.18	105.03	109.76	108.41	114.26	106.5	101.49	111.66	106
109.71	103.17	105.49	107.73	104.59	102.9	106.52	110.31	107.9	112	111.97	101.61	103.71	113.56	101.52	110.08	108.86	109.75	109.96	104	109.78	109.46	110.59	106.08	103.76	105.71	108.26	103.82	113.07	104.41	109.01	105.74	105.16	107.27	110.4	109.81	104.23	106.12	106.71	109.26	113.01	106.81	112.14	108.67	107.18	110.93	103.72	109.36	107.19	112.44
103.75	95.774	100.74	96.637	96.658	98.839	96.952	95.13	92.773	99.534	96.214	92.848	99.3	94.756	97.353	100.08	95.585	96.346	96.941	98.928	97.18	97.521	94.585	96.375	99.175	96.669	101.3	87.856	95.607	101.12	96.999	94.596	91.355	102.07	98.355	97.085	104.83	94.725	91.386	99.881	92.854	99.85	98.734	94.053	100.74	101.92	97.505	93.809	100.96	90.94
104.43	109.26	107.6	107.33	106.46	110.23	105.22	109.07	107.55	98.301	103.59	105.1	103.14	105.5	107.9	108.39	105.74	105.62	104.78	105.66	109.97	104.77	110.41	110.66	102.39	103.64	109.09	103.1	105.87	104.93	105.34	110.16	113.89	103.35	109.11	112.65	105.63	109.09	104.5	102.9	111.17	108.8	102.41	102.4	105.62	101.54	107.41	103.86	107.48	108.67
103.92	95.387	100.31	100.21	96.039	103.55	100.86	102.01	96.408	98.619	96.121	104.11	96.886	97.867	101.31	99.842	95.675	102.58	101.35	101.27	98.848	95.18	93.147	96.696	97.609	92.851	94.92	101.64	96.79	96.688	99.737	100.68	98.232	98.954	99.609	96.561	95.338	101.89	99.038	100.12	101.35	98.244	99.233	102.04	100.16	99.134	99.572	100.01	96.673	99.294
110.05	107.75	103.6	107.15	106.49	104.55	106.53	104.84	106.84	100.71	102.33	102.16	105.55	95.401	99.799	105.45	108.33	105	107.98	108.44	108.9	108.08	105.41	100.89	103.56	107.72	107.83	110.12	102.32	102.97	107.03	110.9	106.2	109.08	103.48	106.61	103.88	106.57	109.93	102.15	106.73	109.24	108.94	103.53	106.72	105.38	105.52	106.95	99.011	108.34
102.02	103.47	99.708	96.487	93.211	100.5	99.04	104.16	100.98	101.22	100.83	95.276	94.787	96.768	103.41	100.82	89.349	95.778	98.549	95.527	94.679	107.21	92.975	97.237	101.64	97.08	98.91	93.005	103	97.667	98.287	103.05	97.21	94.07	97.662	97.146	99.126	102.69	94.871	100.36	100.59	104.3	96.444	94.993	106.01	94.837	94.209	98.705	97.268	97.039
112.92	110.81	113.69	108.35	111.77	102	104.48	117.47	103.09	107.53	100.61	107.15	104.66	104.75	110.82	105.41	96.868	102.25	109.3	106.41	108.22	103.24	99.712	108.09	102.39	102.65	105.34	111.61	107.36	104.06	104.19	108.19	106.31	99.222	105.41	109.66	104.28	105.15	105.16	113.14	106.06	109.09	109.49	110.88	104.65	108.85	108.19	99.438	112.97	104.66
98.404	113.72	107.02	103.79	108.56	109.45	104.75	106.65	106.77	107.74	103.85	107.03	108.33	111.76	101.37	108.86	106.38	104.31	101.97	100.34	105.67	107.51	107.49	105.43	103.94	109.17	111.83	109.6	101.23	106.94	103.77	100.02	105	108.03	107.24	100.09	103.92	103.91	111.2	100.79	105.4	103.39	109.39	104.25	105.3	106.79	103.84	101.8	105.5	106.49
102.42	101.3	90.705	92.96	96.189	104.93	98.744	102.08	98.784	92.687	97.69	91.967	94.221	94.171	95.406	98.215	99.073	102.07	93.496	106.69	95.016	100.83	95.749	102.84	104.69	94.938	103.89	97.198	96.312	97.544	105.09	94.728	105.58	98.842	95.295	88.809	101.89	95.808	106.01	97.041	97.493	96.052	100.29	98.174	95.829	101.89	99.643	98.442	97.814	97.533
107	100.72	99.931	105.41	102.73	105.77	106.71	115.76	112.3	114.35	112	104.31	101.02	110.7	109.9	102.11	103.47	106.59	105.37	101.95	108.07	99.423	104.4	103.84	111.31	100.64	107.01	106.72	101.97	110.25	106.39	101.17	102.74	108.43	110.7	113.06	109.94	106.54	108.98	106.58	106.64	109.93	105.43	103.49	108.76	109.32	107.64	100.94	107.02	101.17
103.1	108.57	98.744	107.56	110.28	106.41	104.38	105.74	110.93	109.13	107.39	103.2	106.99	108.86	104.98	112.77	102.24	103.38	111.54	105.04	102.8	108.36	96.81	110.12	104.29	102.4	107.44	103.73	106.09	103.81	107.7	98.311	104.53	102.83	107.59	99.111	106.41	102.89	107.27	101.18	108.08	111.88	107.6	110.22	109.11	103.01	104.54	107.58	108.48	108.56
99.763	94.641	99.672	97.695	98.888	97.716	103.81	99.766	95.01	97.619	100.68	100.46	97.137	100.44	96.197	93.963	97.825	98.929	95.64	93.094	95.475	92.092	95.824	99.167	102.03	90.339	102.17	106.73	103.1	95.371	95.078	100.77	100.04	96.79	101.36	96.477	91.021	95.76	101.27	96.287	101.02	96.214	95.211	99.589	96.132	96.125	95.233	100.99	97.554	90.184
105.33	103.33	104.15	107.05	103.55	111.61	107.11	101.17	102.88	102.85	107.68	106.28	106.17	109.17	105.79	104.91	101.47	105.61	102.51	113.68	101.35	105.05	104.54	105.36	103.93	103.28	105.3	106.8	106.85	111.98	108.04	103.33	107.18	101.96	107.04	107.89	104.83	104.17	105.75	104.56	107.73	106.74	104.86	103.99	101.54	107.62	109.28	111.97	100.19	109.75
108.54	113.44	109.62	99.3	112.24	108.31	110.98	111.51	110.52	110.75	109.23	115.52	108.27	110.84	110.74	109.1	110.42	105.23	107.18	108.37	112.51	112.63	114.78	109.19	112.3	104	112.57	113.78	102.57	102.58	106.44	104.31	109.35	104.9	107	107.87	100.82	102.49	104.8	109.7	108.32	108.12	110.89	108.61	111.75	110.41	108.56	105.19	110.11	109.38
103.82	100.37	110.15	108.35	106.71	110.06	103.96	112.83	106.14	105.54	105.76	106.07	108.02	106.33	111.16	111.13	105.92	99.515	103.95	107.02	103.5	105.08	103.61	110.54	106.24	104.37	109.94	107.08	101.4	100.87	105.47	103.13	103.81	107.87	98.763	103.17	108.17	108.33	104.41	106.52	103.64	103.02	103.61	105.45	107.45	104.04	101.15	104.73	107	108.96
108.91	105.46	108.47	111.32	107.41	100.64	98.576	108.18	108.18	106.04	104.95	105.95	111.45	103.04	109	109.09	107.09	105.42	102.72	102.43	106.62	99.067	101.16	101	99.661	101.61	106.05	93.287	103.2	105.18	98.186	96.779	110.5	101.53	110.64	105.35	110.99	114.42	103.32	103.53	106.02	110.95	102.64	111.76	103.88	102.93	110.11	105.96	104.99	104.54
108.15	110.22	102.89	107.54	103.92	101.32	102.74	109.27	107.95	109.05	102.42	102.31	100.07	107.13	100.16	104.44	106.01	103.97	101.91	105.66	106.43	102.19	110.35	102.7	99.831	103.68	106.89	101.87	99.233	109.11	115.67	111.67	98.039	107.09	100.85	108.24	103.97	108.38	106.12	112.21	105.77	103.42	107.94	108.59	102.84	107.31	107.15	104.15	102.42	102.12
108.28	103.98	106.72	104.73	112.42	106.74	107.4	106.63	101.46	104.88	102.47	104.15	111.3	108.66	102.6	105.83	103.15	104.62	107.19	104.24	101.13	102.42	106.63	105.22	109.93	101.45	106.64	106.08	108.13	107.09	104.71	104.67	109.9	104.1	105.75	102.67	102.53	101.88	107.13	108.42	107.53	105.79	103.92	105.55	106.71	106.67	108.22	110.5	105.48	108.41
107.43	109.2	99.423	103.98	101.46	99.625	110.78	111.15	103.3	106.09	102.77	107.15	101.93	101.66	107.31	107.56	104.01	106.12	103.21	107.57	109.36	106.55	101.89	104.72	99.39	103.53	110.55	105.44	106.43	106.94	107.54	104.73	112.96	108.49	106.2	105.29	109.48	100.3	103.7	103.09	109.13	107.65	112.41	102.58	108.34	110.46	101.13	103.3	99.695	105.9
103.42	110.22	111.31	111.28	113.42	110.66	102.62	104.2	105.11	105.97	107.73	111.33	106.99	102.01	111.5	105.31	109.18	106.05	115.71	108.65	114.28	107.1	109.35	109.53	104.14	109.28	114.09	108.97	110.93	108.41	103.39	109.28	112.59	112.12	110.72	103.92	111.16	108.23	109.02	101.89	111.63	109.64	110.8	109	103.23	107.23	114.84	102.83	104.22	100.94
107.53	108.06	111.35	105.24	109.47	103.57	111.86	112.3	110.88	112.19	111.28	107.59	113.75	109.06	106.87	109.8	115.32	111.34	109.93	109.16	116.97	112.51	105.6	107.49	104.52	111.64	111.04	105.3	112.99	108.55	109.65	109.75	108.34	116.11	107.12	105.2	108.99	108.6	109.44	105.97	117.29	106.79	108.36	106.32	112.21	110.5	106.02	111.4	111.54	109.05
107.86	104.85	108.32	106.36	106.99	109.28	103.28	102.54	105.06	105.76	106.84	111.28	110.35	109.85	112.06	106.02	108.1	111.87	100.9	108.12	105.05	104.7	103.75	109.14	106.12	98.994	107.29	108.05	105.27	106.6	104.24	107.94	109.02	105.83	107.14	109.32	110.33	104.71	106.87	107.8	112.74	102.16	115.33	104.25	105.63	104.31	103.93	108.26	105.02	106.05
115.8	103.96	100.32	113.33	102.94	108	107.17	109.96	104.36	111.65	104.63	106.71	102.91	105.26	100.99	111.8	108.92	104.01	103.57	106.54	109.21	108.55	97.784	103.19	106.56	101.78	98.413	108.93	100.55	105.47	107.17	106.34	101.8	105.08	104.41	105.28	105.17	99.07	101.18	106.21	106.48	103.41	108.08	105.06	106.3	103.61	103.06	107.47	106.55	97.275
109.31	102.03	108.07	107.03	107.73	111.93	108.56	108.68	105.62	109.48	95.53	108.78	109.16	112.67	105.9	106.36	103.64	110.13	104.27	106.05	113.71	107.56	110.94	104.67	104.75	113.11	110.77	105.66	113.44	107.33	104.24	105.86	110.95	108.48	109.55	109.06	102.58	104.8	106.39	109.4	107.97	108.54	108.5	98.707	107.95	104.63	108.22	109.9	109.25	109.33
109.86	108.89	114.72	108.99	107.38	106.28	108.04	107.35	113.44	112.13	111.6	109.73	108.78	110.6	104.23	110.15	111.68	106.31	107.96	115.76	105.55	108.56	105.09	103.31	104.91	104.71	104.23	106.1	109.87	105.01	105.18	107.5	106.45	112.54	111.72	111.32	103.94	110.59	113.08	108.91	103.06	107.9	110.59	112.37	110.75	108.25	110.29	108.2	109.57	105.4
110.28	104.25	109.57	113.23	112.4	108.9	106.02	101.35	105.94	111.6	106.46	112.56	111.16	110	106.47	112.59	105.05	111.46	118.31	101.15	102.11	106.95	104.8	103.21	108.54	109.27	105.93	102.74	98.8	110.24	104.8	104.43	107.15	100.11	107.36	106.98	109.78	110.13	108.22	107.22	100.27	106.21	112.95	110.25	109.85	112.55	103.41	108.61	112.87	109.56
99.958	108.86	108.86	109.44	108	103.2	108.82	101.27	102.78	112.13	107.07	103.34	111.7	109.24	109.64	111.67	105.98	104.25	107.29	104.81	102.03	103.18	107.18	109.4	105.71	103.99	106.94	108.71	105.4	108.67	101.48	103.25	102.89	107.78	106.94	101.21	106.96	103.27	102.58	102.32	105.42	107.05	104.81	105.53	111.24	108.05	107.65	106.72	106.03	107.46
101.1	106.05	107.17	108.51	108.68	107.88	105.08	113.76	102.72	104.28	102.06	102.21	106.54	106.69	104.15	105.25	108.41	109.42	104.79	105.62	108.99	99.38	104.67	103.95	108.67	103.05	103.9	101.91	103.5	103.68	103.92	104.56	112.16	107.9	100.98	108.34	104.98	105.69	101.3	106.1	103.36	97.667	111.14	104.91	103.63	102.59	106.77	99.122	106.05	110.07
99.972	97.019	95.379	100.96	97.456	100.81	92.097	95.271	93.047	103.56	100.93	96.085	102.18	95.481	97.466	99.908	93.868	98.013	96.209	93.188	98.179	93.487	95.43	98.459	100.38	96.888	92.965	101.07	100.18	100.79	104.1	91.831	100.7	99.2	95.514	96.266	102.34	100.62	94.457	100.46	97.239	93.939	101.83	97.084	99.677	96.717	91.435	97.211	86.487	96.08
115.36	111.77	111.63	104.24	107.31	113	105.99	107.79	110.16	109.05	100.57	110.87	109.22	107.18	107.78	113.77	108.07	105.29	110.3	105.7	111.09	104.3	102	107.64	106.33	108.22	104.38	107.49	110.95	101.38	101.67	107.53	112.85	107.77	109.75	105.54	107.44	108.32	113.43	113.1	109.52	108.65	110.74	110.36	103.32	108.47	109.86	111.11	105.53	106.08
104.94	101.71	105.86	108.83	103.26	106.56	103.87	106.03	109.11	109.21	101.47	105.02	108.52	105.93	107.05	102.01	110.51	110.51	103.28	105.45	105.09	104.68	111.53	103.67	104.96	110	101.3	111.64	109.27	109.82	105.8	98.892	105.31	106.9	102.48	109.42	109.13	107.85	104.42	100.12	102.06	102.63	111.09	110.57	107.03	98.839	103.54	103.85	104.86	105.43
109.89	107.82	111.68	108.45	112.72	105.22	105.91	107.11	104.64	105.18	104.17	100.91	106.15	111.17	113.67	111.46	106.45	113.68	109.44	110.97	106.08	103.46	110.94	106.83	110.25	110.78	106.56	107.69	104.44	108.59	107.22	112.55	115.87	109.74	109.78	113.73	109.84	107.35	104.85	108.27	114.93	113	108.78	111.03	106.36	105.25	109.9	107.36	112.52	109.67
110.46	109.69	103.51	106.33	101.43	107.76	105.84	104.33	106.41	108.36	103.62	106.3	107.04	98.776	103.16	104.37	106.84	105.89	109.87	103.79	102.58	104.42	98.923	107.61	110.08	109.04	107.06	104.1	104.14	107.74	107.92	107.19	114.56	107.33	109.86	106.64	105.83	104.45	104.99	113.48	105.66	102.44	104.52	105.78	108.24	109.28	104.83	102.88	105.51	110.34
110.38	108.23	109.23	111.49	104.73	108.82	108.63	104.12	102.93	110.09	101.62	112.37	108.29	108.49	100.22	101.95	102.31	108.78	104.58	107.22	108.02	108.29	101.82	112.14	106.57	112.39	104.97	108.54	103.29	104.91	110.24	113.02	111.69	108.19	105.55	108.46	103.69	105.63	107.12	106.36	105.92	108.5	106.49	107.18	109.18	100.44	103.71	112.76	111.28	104.48
94.176	100.21	105.45	97.806	107.04	96.063	92.003	98.828	103.41	100.86	101.2	105.64	92.791	102.01	96.234	97.602	94.496	107.55	99.399	99.345	104.48	103.71	104.68	96.106	97.027	103.58	101.28	100.93	103.39	101.36	101.92	105.33	105.75	95.09	107.04	103.52	99.045	106.22	99.006	103.4	104.44	102.91	98.068	105.44	104.59	98.917	103.23	100.73	94.797	101.05
100.87	101.62	102.09	103.48	112.64	103.27	101.68	107.27	96.881	107.72	106.7	103.6	104.64	103.7	105.27	101.16	103.19	108.39	99.575	112.45	105.03	105.24	107.17	113.63	105.97	103.95	103.98	103.95	104.97	108.63	113.86	105.97	107.17	104.19	105.06	102.38	102.52	109.27	105.65	107.85	101.82	106.8	104.73	113.43	99.954	108.96	106.78	102.58	103	101.6
95.724	95.451	94.069	97.788	100.95	98.941	102.44	96.589	104.44	99.255	92.658	97.562	97.956	100.67	95.953	93.865	98.157	104.74	96.351	104.26	99.735	100.99	100.7	96.304	97.03	96.732	101.19	98.93	99.668	102.71	97.551	105.37	97.107	95.834	99.885	101.23	100.4	95.377	96.315	102.26	95.558	100.78	101.42	98.924	101.69	98.014	101.03	107.3	99.732	102.97
103.2	112.51	102.6	104.42	105.34	108.34	104.8	106.31	104.37	103.73	103.99	107.51	108.5	103.65	102.89	99.261	107.77	110.88	105.24	104.5	108.43	105.74	107.45	111.91	106.99	110.01	105.95	101.56	109.5	103.09	106.23	110.37	108.17	97.888	110.2	113.08	104.35	101.43	111.86	111.52	105.66	103.46	108.18	112.86	106.64	102.32	109.67	104.16	107.81	105.06
96.592	97.987	102.71	96.729	103.74	102.75	97.937	103.07	93.867	101.94	107.16	102.82	103.96	103.58	107.65	90.08	103.41	101.64	104.53	98.529	102.36	103.98	105.79	100.78	101.94	99.474	101.55	103.48	94.428	98.614	97.762	106.76	103.37	104.54	96.686	104.72	102.15	101.18	101.68	106.23	105.71	103.77	101.86	105.77	100.75	99.201	100.74	102.05	102.32	108.8
97.93	97.609	94.076	106.88	104.68	101.36	98.45	104.19	100.99	104.17	101.12	100.76	92.946	102.1	103.69	100.92	99.935	102.47	105.24	97.047	95.666	101.85	96.283	101.08	99.319	100.53	100.88	99.221	97.245	102.47	99.884	99.143	100.27	103.56	98.489	99.752	101.63	101.2	102.65	96.682	98.5	108.04	93.536	96.908	100.6	101.79	101.52	98.142	106.81	99.023
100.89	108.86	104.56	99.603	111.11	105.26	102.11	109.09	102.27	106	102.46	108.59	106.58	99.707	108.85	103.3	102.28	106.12	101.6	105.54	99.122	103.84	104.13	107.57	107	105.44	102.34	104.18	103.67	102.1	104.34	101.84	105.87	105.34	114.57	109.94	111.44	102.3	102.48	105.79	102.77	108.72	110.21	103.02	105.38	109.61	108.72	106.7	109.19	101.63
109.17	107.96	113.31	113.91	107.75	108.88	107.34	110.1	109.05	109.23	112.38	110.38	102.12	112.3	105.26	110.95	109.34	110.45	106.85	110.28	110.32	107.89	111.13	109.58	108.98	102.1	104.81	112	106.86	104.8	110.08	112.43	104.54	107.27	109.45	116.26	108.68	106.93	109.86	105.73	113.32	109.85	104.79	108.13	109.03	105.32	108.58	105.61	104.37	104.43
108.58	105.25	106.95	105.71	102	106.07	104.83	104.97	112.34	108.11	99.831	105.41	109.86	101.57	108.15	102.55	102.82	104.41	102.23	112.07	113.24	100.43	107.39	107.15	102.85	102.55	108.94	99.27	107.81	105.01	99.411	102.88	103.58	109.4	103.47	105.84	106.29	101.25	103.66	104.04	102.48	108.85	104.14	104.26	110.11	102.48	107.26	102.34	109.74	102.07
111.08	115.24	115.49	113.53	109.62	118.89	114.21	110.2	106.03	113.75	106.49	113.81	112.75	115.37	113.28	113.79	109.14	100.67	117.17	112.24	114.73	108.13	111.63	104.53	112.9	109.91	111.68	108.22	110.51	112.22	112.24	109.79	108.41	106.18	116.07	113.83	106.88	106.74	113.38	101.27	110.16	113.94	115.35	114.31	114	111.17	106.21	111.42	106.25	111.99
117.56	108.29	106.23	108.37	105.34	103.91	105.75	106.33	110.43	107.68	109.31	109.53	104.31	108.03	108.9	113.79	110	113.36	108.74	102.43	108.5	108.25	111.54	105.81	114.26	106.11	112.05	107.58	111.86	105.71	105.44	112.02	111.25	101.96	111.17	107.52	103.56	104.93	105.59	113.42	107.81	109.52	110.8	108.91	103.11	103.83	103.87	110.87	108.91	106.87
95.376	104.2	99.821	101.55	95.667	99.727	101.9	105.26	98.541	102.34	98.522	97.799	98.1	104.15	94.249	103.36	103.99	101.34	107.52	104.61	99.54	102.57	102.5	103.35	101.16	97.563	103.32	104.01	98.619	104.1	103.86	94.817	100.08	97.359	97.161	94.261	95.721	101.13	102.1	107.46	102.26	98.676	96.789	98.82	99.792	90.854	104.98	97.191	102.49	101.13
104.77	97.249	98.497	103.45	98.397	105.1	96.512	98.23	90.617	101.71	100.34	104.06	100.53	98.116	99.226	96.677	91.774	100.02	101.19	101.29	94.331	104.5	96.479	103.09	91.852	96.448	98.183	89.486	103.61	95.325	92.608	93.211	95.067	97.425	91.352	92.248	96.646	99.357	93.025	104.38	95.988	101.08	94.265	94.164	99.781	94.182	99.559	96.867	90.366	96.956
105.24	95.842	99.377	102.43	102.05	102.67	101.22	100.54	99.124	100.6	103.68	102.97	101.81	100.87	105.94	95.349	105.57	99.984	104.06	99.375	100.39	96.855	103.75	106.42	105.67	100.63	100.13	100.31	107.9	99.852	101.67	101.92	105.78	104.11	100.83	102.79	99.86	104.01	94.441	96.799	94.577	100.01	103.37	107.32	103.17	102.48	104.35	100.71	103.32	100.83
110.15	112.12	106.56	111.94	106.43	110.27	111.48	107.78	105.07	109.92	110.01	108.1	107.69	107.85	113.84	109.83	110.57	106.88	106.59	107.19	111.84	107.24	113.9	109.31	106.73	106.78	105.31	104.59	106.19	106.16	105.84	110.26	106.64	110.02	105.37	110.6	107.6	100.26	107.27	106.89	108.38	107.02	104.51	110.08	115.79	110.17	110.75	114.12	105.91	109.93
103.66	103.52	105.32	106.99	107.27	105.27	101.56	106.94	107.86	107.88	106.25	108.55	108.26	106.47	106.85	109.87	101.63	103.38	105.1	107.84	105.09	105.34	108.61	100.74	106.64	102.76	105.95	104.38	110.07	103.57	103.9	110.93	105.48	112.97	102.9	105.97	100.65	105.3	103.95	104.71	109.98	115.37	106.52	108.37	107.55	102.57	104.72	101.79	106.17	104.08
98.077	100.55	101.94	102.64	100.74	102.11	100.74	103.02	99.132	97.698	100.19	106.76	113.18	97.02	103.69	99.201	102.44	102.36	100.91	97.509	95.414	103.1	97.425	101.73	97.404	99.955	100.79	102.85	98.444	99.387	100.76	104.62	96.77	99.752	103.25	94.369	97.388	103.78	96.071	98.765	100.61	97.371	96.604	94.558	97.455	97.703	104.33	99.745	95.275	106.21
108.93	107.6	106.2	107.01	104.7	101.27	101.57	103.13	107.17	104.26	98.758	110.1	106.48	105.94	109.85	111.41	104.68	105.16	110.3	104.36	108.8	108.08	105.18	104.54	104.91	99.91	106.16	105.58	109.88	113.18	103.37	107.61	104.36	106.2	102.89	102.05	99.119	101.97	109.51	100.57	99.624	106.91	107.4	105.6	108.33	106.92	106.91	100.41	107.66	100.75
97.136	100.39	100.37	96.601	102.26	95.534	97.659	98.48	97.622	98.475	102.42	98.354	100.4	99.272	98.461	93.986	97.494	96.634	98.937	95.218	99.603	99.194	100.22	99.383	98.104	95.87	96.582	103.95	94.673	101.42	100.97	101.15	98.451	96.546	100.86	100.59	101.79	92.106	103.18	99.853	94.37	101.96	99.597	96.275	99.141	92.206	96.36	98.615	94.765	93.704
104.18	104.21	106.46	100.77	106.87	105.53	102.74	101.29	106.3	101.67	101.21	104.31	108.33	106.96	112.34	108.13	100.72	106.09	99.846	104.16	105.14	106.5	105.28	103.82	105.8	108.44	99.369	105.86	104.9	98.072	107.58	100.07	101.04	99.102	108.21	102.76	108.27	109.57	104.24	113.14	105.61	107.45	105.43	106.62	108.23	104.07	106.49	102.84	107.29	103.87
107	102.19	103.98	102.1	98.892	106.49	105.14	108.92	109.55	112.28	106.17	103.82	105.18	100.94	106.77	100.67	106.5	106.02	106.08	108.78	110.48	103.82	103.87	111.31	103.37	105.24	105.51	102.33	105.18	107.53	109.26	106.35	107.98	106.32	99.981	97.221	104.79	105.43	100.47	102.44	105.15	105.59	102.75	102.2	109.92	108.14	110.5	99.22	109.01	105.29
101.88	95.017	99.208	94.65	102.38	99.008	99.71	94.833	97.651	100.51	96.66	91.408	100.33	103.51	98.8	98.097	99.145	96.111	98.157	100.94	100.31	98.25	95.714	101.35	100.57	99.652	98.759	99.981	101.14	101.13	105.14	105.79	103.64	101.62	94.85	97.901	97.903	97.488	105.81	95.637	100.12	97.843	94.001	95.925	105.65	100.53	98.225	95.981	101.47	94.171
107.78	108.34	107.95	105.1	109.34	107.75	108.46	113.18	110.22	103.39	111.4	107.61	108.89	96.946	106.72	108.37	102.3	105.84	112.06	105.67	111.55	114.77	112.64	109.37	108.23	105.89	104.71	107.23	107.55	110.43	110.73	114.46	107.7	106.8	110.99	107.03	106.93	109.26	104.59	105.42	109.19	106.77	112.05	108.44	106.09	111.28	113.09	112.77	111.2	107.39
114.76	106.09	103.99	108.87	111.07	106.97	109.77	108.42	110.28	109.68	98.95	107.51	107.6	104.96	99.273	111.17	106.92	114.01	107.59	106.51	109.06	108.12	110.61	107.45	113.17	104.57	109.14	101.86	110.33	101.8	109.43	113.38	103.56	109.97	110.93	107.3	106.2	109.29	112.04	103.36	107.98	108.23	106.66	109.37	103.99	107.12	107.54	104.87	107.6	109.85
101.03	98.477	99.156	98.265	106.52	104.33	108.46	98.255	101.17	96.191	102.03	97.764	99.743	104.27	99.697	99.777	103.99	102.81	97.594	101.78	99.107	99.9	96.772	102.57	98.168	100.32	103.78	97.164	106.41	99.196	98.423	94.468	103.84	97.033	101.63	103.37	97.436	97.911	97.946	104.1	96.694	107.3	106.55	105.13	99.825	97.321	95.511	101.05	99.854	101.43
109.98	106.15	112.59	114.99	106.42	108.63	106.04	111.39	103.55	110.18	106.22	107.15	105.52	110.32	106.13	103.28	110.33	112.8	108	104.62	111.13	105.38	104.44	111.52	106.86	108.84	108.86	110.92	109.25	109.42	104.89	108.06	109.85	102.05	103.21	103.06	107.07	107.49	113.08	106.61	109.02	111.38	103.39	111.8	107.38	112.31	113.2	105.16	106.74	110.74
105.31	107.19	108.77	107.28	113.54	104.71	100.12	110.12	104.82	105.94	103.87	98.291	104.82	106.93	102.78	105.06	103.6	109.52	106.27	99.935	104.83	107.98	105.44	97.337	108.96	104.63	105.44	107.02	105.67	108.81	109.1	107.17	105.04	104.73	112.11	107.77	105.73	102.12	106.85	102.45	104.23	103.64	103.68	110.2	102.32	104.66	106.79	104.77	101.59	102.72
103.12	103.65	110.41	109.77	105.13	106.4	104.14	106.14	108.24	114.22	109.31	103.35	100.69	105.84	101.28	108.56	102.32	105.25	110.99	104.05	106.66	110.14	98.162	103.07	99.392	103.82	104.84	103.38	106.56	107.73	100.37	101.48	107.32	104.06	107.87	108.5	105.04	110.88	109.9	108.6	109.24	105.14	107.65	105.45	100.46	99.638	105.2	106.7	110.26	107.74
112.82	105.46	112.35	108.87	103.47	108.7	104.26	109.71	110.41	100.51	108.12	111.62	112.04	111.34	109.62	105.08	112.16	103.79	105.31	100.95	112.61	111.48	107.22	103.82	108.86	113.27	102.04	110.97	102.47	108.02	109.06	109.47	109.7	112.44	108.56	106.71	109.04	108.88	107.7	108.32	109.44	108.51	106.87	108.13	116.02	99.23	109.91	109.94	116.26	110.04
105.3	98.857	90.911	100.16	94.153	101.78	95.533	97.405	102.45	99.325	101.15	107.33	103.86	101.15	94.946	92.934	103.77	98.982	98.584	103.05	93.191	96.216	105.11	96.359	100.47	102.17	98.875	94.837	104.19	102.48	101.88	104.04	98.792	101.57	92.008	95.061	97.458	100.19	97.463	94.276	100.82	97.249	104.44	101.02	95.793	96.857	102.01	99.68	99.762	101.94
112.06	104.48	98.38	111.53	104.17	107.63	109.89	106.71	102.09	104.94	104.56	108.19	107.57	101.37	104.75	102.48	104.82	99.13	106.97	111.9	105.73	108.44	101.16	106.08	103.57	108.86	105.13	107.05	107.97	107.21	105.38	108.73	105.87	103.37	109.89	104.15	106.14	101.79	104.53	102.13	107.64	106.6	107.67	111.05	104.23	110.62	105.32	102.96	100.88	110.1
107.28	111.11	107.7	106.99	108.43	107.17	105.25	108.1	102.27	108.12	104.88	106.18	101.84	105.37	101.77	101.93	99.145	109.91	102.92	104.97	109.18	105.88	110.14	98.818	110.1	103.68	107.14	109.42	104.92	104.05	106.22	103.49	104.48	103.84	106.82	100.23	108.66	105.67	106.07	112.09	109.96	108.58	104.75	107.93	104.3	107.55	106.47	105.94	105.27	106.47
110.81	109.75	109.06	109.47	107.16	105.76	107.57	106.85	105.9	107.31	106.67	113.74	108.73	110.55	106.17	105.19	102.81	105.91	109.82	108.21	109.25	110.41	108.68	112.39	104.88	110.84	108.54	115.68	107.66	105.55	110.48	108.94	107.59	110.44	105.54	109.49	110.65	107.07	107.21	110.47	113.12	104.61	111.75	105.69	105.74	102.55	103.17	105.95	107.19	108.33
102.93	106.72	104.78	107.45	103.39	105.81	103.72	107.43	95.79	104.46	105.01	108.06	105.3	104.58	111.23	105.75	103.15	105.7	106.93	104.46	107.39	111.38	107.91	99.407	113.13	109.81	109.45	103.21	110.79	106.75	101.21	105.05	106.87	102.62	104.26	102.64	110.74	112.14	105.94	99.34	105.09	102.21	106.72	103.91	102.08	104.34	111.92	99.411	101.96	106.3
105.14	116.31	100.5	107.57	107.33	107.72	104.04	113.17	106.54	108.92	104.77	106.03	104.39	110.54	109.96	113.94	108.69	109.69	108.42	107.87	104.33	115.55	108.85	106.38	111.43	114.26	112.62	105.43	110.55	107.87	105.88	107.8	109.52	107.19	107.6	106.21	105.05	108.64	112.11	106.18	102.74	112.27	109.85	105.33	101.73	110.55	115.78	108.92	110.18	107.28
110.24	115.51	110.87	111.45	110.21	116.3	111.99	108.21	113.07	108.17	104.61	108.77	106.41	109.38	106.85	110	110.74	107.1	107.82	117.24	114.87	112.91	111.27	107.23	110.04	101.68	105.69	113.53	113.52	107.02	113.41	106.28	109.46	116.92	107.92	113.94	105.89	107.51	114.29	111.12	106.18	108.98	114.33	106.63	113.45	113.09	108.47	109.05	115.61	112.54
109.69	116.9	110.98	108.98	113.47	110.21	106.45	104.59	119.14	108.37	110.49	108.91	107.71	107.2	106.32	104.11	111.21	113.47	107.04	112.67	109.9	113.72	108.2	115.24	111.06	114.73	107.7	113.23	110.38	111.96	112.97	108.84	115.42	112.63	117.76	110.17	110.44	115.2	117.15	109.21	109.45	113	110.46	101.22	110.58	113.07	110.91	110.66	108.02	112.94
111.15	110.69	100.33	109.02	102.56	98.52	103.73	108.12	104.06	106.4	109.49	108.06	109.33	110.04	115.55	107.18	105.54	103.61	116.82	103.19	116.3	103.65	105.68	108.4	114.6	107.69	113.43	108.75	106.89	113.73	100.37	108.53	103.94	107.45	108.63	106.35	108.66	109.5	103.13	116.81	105.74	110.82	104.52	110.2	113.23	109.05	110.05	106.63	106.42	105
102.2	97.465	99.168	102.77	106.89	101.95	100.62	106.46	95.739	100.39	99.993	102.67	103.34	99.429	104.76	96.883	101.04	97.723	98.213	105.95	101.52	96.951	101.92	96.495	100.88	98.556	99.686	101.59	98.314	101.97	98.628	93.464	95.676	105.78	97.115	95.365	101.59	100.87	93.113	98.374	101.18	94.317	100.78	94.616	102.51	100.92	101.5	104.95	107.36	98.745
110.98	110.06	106.94	105.85	112.65	111.5	107.27	111.19	109.61	111.1	111.84	110.99	102.92	112.94	110.54	106.24	109.9	110.26	107.02	112.51	105.28	109.56	108.73	103.17	106.93	108.76	111.03	110.37	106.98	102.71	110.55	112.47	111.8	104.76	105.42	110.13	105.86	107.96	109.86	106.95	104.93	109.4	107.59	102.75	110.08	103.32	105.92	106.3	104.69	108.68
97.329	98.788	99.288	101.85	99.563	100.08	104.63	98.99	103.68	104.27	99.623	103.1	101.17	98.503	103.86	100.63	97.174	103.49	101.32	102	100.02	100.29	103.37	100.06	102.74	105.63	107.2	104.76	98.315	94.736	98.042	100.18	102.46	96.989	102.69	100.47	96.465	94.243	102.69	97.385	104.37	109.34	99.325	103.25	103.35	98.667	100.13	105.31	104.29	96.291
109.7	107.72	106.18	106.94	108.36	109.23	107.26	113.22	112.83	106.4	106.43	106.55	108.61	109.68	101.53	108.91	111.2	112.58	108.14	106.67	110.43	106.78	111.66	101.77	107.77	110.7	108.22	112.7	115.06	111.62	115.85	104.62	107.41	109.9	112.84	111.44	105.96	105.4	109.22	111.74	105.67	106.52	105.77	107.96	106.3	108.83	110.41	108.85	108.16	102.99
108.25	110.67	101.4	110.79	106.51	109.72	105.64	109.76	110.96	110.17	108.42	108.24	107.96	107.77	104.48	110.02	109.74	107.71	116.15	108	105.71	104.61	107.69	107.92	109.07	109.47	105.09	103.82	107.84	113.67	113.45	107.4	109.38	109.52	108.07	103.56	106.19	106.26	110.65	106.36	108.17	110.73	113.43	106.33	106.58	109.12	104.36	106.09	104.64	102.91
96.61	100.63	99.592	100.47	98.443	94.984	98.519	93.213	96.723	99.708	94.747	104.73	95.84	98.251	96.621	98.052	96.651	93.347	93.03	98.512	95.187	99.973	102.59	96.867	95.836	99.068	100.24	98.211	97.018	95.045	97.665	93.318	94.209	98.148	100.08	95.283	104.46	97.074	95.844	102.61	101.08	99.979	95.821	96.013	96.037	97.483	95.643	96.635	98.338	97.402
98.068	97.202	99.146	101.69	100.55	102.12	94.699	95.694	100.39	98.859	99.054	97.123	99.591	98.571	96.059	99.651	103.79	102.15	101.79	101.08	99.502	99.068	96.621	107.22	99.05	97.221	99.887	94.92	104.66	100.79	97.19	103.08	100.47	101.39	109.16	100.54	98.326	98.833	96.908	103.21	95.107	100.63	103.44	102.65	105.01	100.08	98.961	94.719	100.33	93.674
114.43	112.58	112.56	110.94	110.62	104.16	112.89	112.47	109.38	109.62	110.71	100.65	112.53	114.2	113.46	112.71	110.81	118.61	114.06	106.88	110.32	109.31	109.19	109.63	108.7	119.23	107.34	101.74	112.9	110.33	112.59	109.28	112.03	108.6	108.17	108.37	109.23	110.5	114.89	115.53	111.58	110.66	116.11	110.36	110.19	113.26	113.75	115.59	106.32	111.45
111.75	108.78	116.65	114.01	100.96	107.09	109.23	109.27	105.88	110.35	114.84	110.02	108.26	105.75	107.32	109.66	110.33	107.07	105.99	114.86	112.02	111.15	110.37	103.76	103.36	114.24	110.37	112.22	111.19	106.33	104.19	111.74	104.73	111.66	110.5	102.32	109.63	113.23	108.11	105.32	104.54	113.01	110.77	105.32	111.17	108.23	104.57	102.27	107.66	106.77
107.12	111.95	108.13	108.15	109.73	108.29	104.9	111.16	100.78	108.39	106.03	107.2	112.88	107.15	104.83	105.28	109.89	102.32	107.66	103.23	103	113.07	109.84	105.92	109.26	105.5	107.81	107.23	109.5	102.87	111.07	115.45	102.87	108.91	110.21	112.71	111.57	105.21	105.88	110.55	112.86	111.31	115.52	108.53	110.39	101.94	105.08	103.61	110.17	107.41
104.71	100.92	105.9	112.55	104.38	101.64	102.3	106.45	108.53	110.96	107.66	107.5	111.65	113.56	104.08	104.89	104.16	110.84	106.24	106.81	102.54	105.5	110.39	107.83	105.8	107.61	109.46	106.53	104.12	103.64	100.74	108.75	108.64	107.03	115.69	107.55	111.22	105.92	103.62	105.36	102.84	108.44	111.47	105.23	110.6	106.26	102.32	106.95	112.53	102
108.27	109.23	106.34	116.96	109.03	109.99	103.24	102.6	107.58	104.35	108.63	104.97	107.96	107.18	107.1	109.04	102.67	111.85	102.47	108.52	109.58	108.11	107.91	107.26	113.64	111.88	110.59	109.08	107.93	109.97	111.77	106.01	106.62	109.74	106.83	106.45	102.47	101.4	109.75	112.36	111.62	110.75	104.25	104.2	108.76	112.57	115.62	109.04	108.69	105.44
110.17	105.22	112.64	112.06	107.27	109.19	106.35	104.67	110.91	111.15	107.74	110.63	104.19	113.21	113.92	108.55	107.22	105.52	113.45	110.77	106.29	102.98	108.69	107.05	112.38	104.66	108.9	104.86	110.95	106.56	110.92	109.26	109.65	104.57	104.04	107.15	108.33	110.23	114.25	108.07	113.34	108.74	109.68	105.54	106.27	107.29	109.43	101.97	116.13	106.32
100.01	106.08	106.87	99.023	108.08	108.17	103.2	106.98	105.14	106.83	106.46	107.03	111.04	102.54	102	101.47	108.32	114	104.67	107.09	106.77	107.33	109.26	109.41	105.23	100.58	104.86	108.57	105.13	110.09	106.83	109.37	109	105.79	111.65	107.94	101.01	100.48	102.87	103.33	111.13	105.41	104.87	107.22	106.02	106.5	100.48	103.2	103.31	104.61
102.62	103.01	106.76	108.86	112.89	110.89	105.99	115.29	109.16	110.65	106.56	108.82	112.45	108.79	113.07	109.08	113.64	111.36	110.88	105.42	108.83	117.03	108.77	112.84	115.68	113.13	112.62	107.4	109.45	104.7	113.92	107.79	109.43	116.42	107.18	110.02	110	104.48	112.15	113.44	114.54	111.44	112.58	109.85	108.92	112.03	112.6	108.47	109	118.05
106.15	101.06	103.15	112.02	105.82	108.96	97.162	107.72	113.7	106.12	106.42	110.77	110.88	110.7	105.32	110.06	107.02	107.21	109.98	101.74	106.15	108.66	107.49	106.83	107.01	107.79	105.57	102.07	100.35	103.44	99.09	105.01	113.34	99.728	104.67	106.25	105.25	104.93	103.33	109.83	106.98	114.98	101.95	106.88	105.96	107.89	112.32	106.71	107.98	108.09
108.4	108.31	106.43	114.31	107.84	108.03	100.82	102.06	106.27	106.28	107.91	103.12	109.2	104.42	111.79	104.48	103.83	99.645	103.34	99.415	107.51	104.81	100.87	110.44	106.28	107.07	107.9	110.41	100.31	103.73	105.11	99.968	104.37	104.27	104.64	102.33	107.31	106.2	110.14	103.31	103.26	106.86	108.77	108.85	108.21	108.58	103.59	104.88	101.42	108.24
110.9	108.31	112.23	109.34	115	110.3	108.31	104.52	102.02	106.87	101.73	109.76	110.33	113.61	106.29	112.83	106.27	105.85	106.67	105.62	106.32	109.28	111.18	111.72	102.14	104.89	107.95	108.82	113.13	107.48	109.5	102.7	110.18	112.32	109.45	105.85	112.14	111.95	116.92	109.57	108.49	109.61	112.98	106.66	107.06	114.67	107	113.63	111.05	111.44
107.09	113.22	109.03	112.39	101.33	105.58	101.09	106.48	103.09	111.59	99.103	118.16	110.94	102.63	106.69	102.89	102.04	113.79	109.22	103.35	113.05	110.84	112.77	108.89	109.05	105	105.43	105.72	109.05	107.72	106.89	108.56	108.66	110.54	108.84	111.62	105.83	105.69	101.54	105.14	109.75	109.69	108.92	107.5	103.73	102.97	104.16	108.03	100.95	108.87
96.831	103.69	106.65	104.11	106	102.91	95.76	103.64	102.33	98.07	90.864	92.153	101.99	102.18	97.109	102.03	101.18	98.568	102.1	95.044	100.27	103.26	88.957	104.49	100.53	96.186	96.538	104.01	98.078	107.63	100.43	103.61	101.43	97.793	102.52	95.44	103.94	100.66	101.39	110.81	99.204	101.69	108.03	101.27	99.85	101.41	97.88	106.5	97.837	102.54
112.24	114.29	110.26	108.3	106.26	105.65	108.35	104.17	104.57	105.39	110.47	105.08	109.3	108.39	105.16	110.91	109.86	109.18	106.51	99.626	108.56	107.19	110.15	107.54	111.57	107.26	110.07	105.62	103.24	111.92	104.77	106.88	105.39	106.22	105.63	112.92	109.17	106.55	108.99	110.45	113.94	111.14	108.77	110.71	105.55	111.62	106.51	108.69	110.25	105.48
105.72	106.86	109.24	104.61	111.59	108.42	101.94	106.62	102.18	100	107.68	100.41	104.93	109.21	104.06	103.85	107.4	108.78	109.15	100.67	110.01	111.02	107.07	106.3	96.811	109.51	103.9	104.58	108.2	104.04	103.59	106.65	107.13	101.24	104.97	104.16	100.21	105.93	101.82	105.67	106.9	102.12	104.71	106.8	109.14	106.36	105.16	108.77	109.08	104.85
102.3	107.72	106.03	103.93	112.25	107.25	104.48	114.2	109.36	111.7	104.94	107.26	111.1	105.49	112.59	107.4	111.47	113.68	112.41	109.5	107.39	105.96	109.37	106.93	107.31	112.59	108.32	106.08	105.22	110.74	108.64	111.69	108.72	103.02	110	107.12	107.47	108.53	109.79	104.88	105.45	105.21	111.13	101.74	111.93	101.21	102.34	103.77	107.45	99.909
112.22	112.67	111.85	106.53	107.32	108.75	114.21	106.73	105.63	103.29	106.51	105.98	109.5	109.3	107.14	107.63	106.85	105.28	109.89	104.49	104.06	99.406	108.1	106.05	110.37	106.61	112.43	111.85	103.48	113.75	106.16	108.54	114.39	110.47	105.26	105.67	101.41	104.84	112.07	111.25	111.52	108.8	110.08	103.31	112.49	116.74	106.93	111.85	101.93	111.37
104.46	108.92	111.07	107.8	107.71	101.62	110.7	105.13	107.15	104	102.82	113.54	105.92	107.97	111.49	109.38	104.91	107.12	113.52	114.79	108.71	111.62	98.647	107.69	111.7	115.08	104.38	108.31	113.11	108.28	102.37	115.46	112.02	107.5	108.89	112.61	115.13	111.63	102.7	107.94	112.6	107.77	105.44	114.39	107.52	110.71	103.8	106.29	103.63	113.14
106.13	111.76	105.98	104.52	104.36	104.34	106	103.45	105.14	111.94	102.98	104.16	110.4	104.4	101.29	108.37	106.06	112.58	106.71	103.5	112.19	104.4	99.653	99.458	105.52	108.89	104.62	100.62	106.53	107.21	106.75	106.57	106.12	110.8	110.23	106.56	104.86	104.51	105.4	108.09	102.43	106.25	105.96	110.34	105.47	104.31	104.84	104.85	104.46	103.29
109.92	108.42	106.55	108.24	103.84	108.12	102.8	107.36	111.83	106.55	98.413	111.25	105.67	106.18	105.89	108.74	108.88	99.533	104.15	111.41	101.36	103.15	108.24	103.25	110.75	104.35	109.52	106.34	100.36	111.03	107.61	109.86	108.84	105.34	104.11	104.28	104.8	108.11	111.35	107.91	103.52	110.41	110.16	107.9	107	110.42	105.49	98.732	96.507	98.154
105.13	99.134	97.807	94.25	103.58	98.914	101.43	96.811	99.416	100.57	100.67	104.48	97.254	102.34	102.72	104.01	102.92	100.97	108.76	99.361	97.455	101.99	103.7	100.24	101.99	103.06	95.255	103.54	98.165	97.57	101.01	99.129	106.65	96.479	97.99	99.271	102.63	99.626	97.217	98.103	100.22	96.168	98.954	94.207	101.67	101.14	105.15	99.122	95.757	102.9
101.42	104.84	99.826	103.05	102.88	98.477	100.49	103.21	92.456	108.62	104.98	109.71	93.649	97.805	97.948	96.225	98.235	97.817	96.876	93.131	102.66	88.652	99.171	99.13	105.44	102.09	96.115	100.83	104.38	101.79	97.568	109.02	99.188	95.986	100.27	102.84	103.77	90.284	97.183	101.93	97.174	99.164	97.343	107.19	104.81	100.53	102.98	104.48	101.96	102.04
105.86	105.37	104.79	104.42	108.49	105.15	98.068	102.08	96.969	104.75	104.07	109.78	101.05	101.56	113.26	104.29	102	108.33	102.63	113.75	106.95	109.09	102.2	109.21	105.85	111.98	109.67	104.04	98.508	106.73	103.65	103.53	103.68	105.55	105.36	104.55	111.84	107.56	105.6	106.13	107.17	104.71	110	106.6	105.84	100.41	103.66	107.94	107	101.88
106.73	107.56	103.6	108.03	100.85	108.65	107.18	105.07	109.92	109.48	107.64	108.08	109.73	110.92	113.5	101.51	106.52	103.78	111.59	105.82	112.37	102.65	103.28	106.37	102.82	104.66	109.28	103.59	108.75	110.02	101.05	107.55	108.34	103.72	105.68	108.4	114.65	104.12	105.09	106.83	106.62	105.98	111.05	103.93	107.12	105.97	110.47	102.61	104.92	103.84
109.18	106.91	108.64	109.81	108.38	110.54	107.93	102.5	107.31	105.52	108.03	113.83	107.06	107.43	106.02	107.29	104.54	105.31	106.35	109.82	109.38	99.634	108.25	102.59	102.63	107.98	108.8	99.023	109.68	104.45	106.66	105.13	115.31	103.16	104	115.1	110.17	106.8	106.89	110.08	111.41	103.62	106.2	105.4	108.54	112.87	109.42	107.61	104.98	106.51
103.23	106.02	108.2	110.32	105.89	106.54	101.77	106.04	107.59	104.5	100.22	108.87	110.24	109.28	108.89	112.32	110.21	109.25	109.24	107.21	110.67	110.96	104.22	103.58	102.81	107.95	103.08	108.46	106.94	105.43	104.56	99.755	107.15	109.19	104.95	105.44	106.3	110.02	108.62	101.39	100.29	100.67	105.57	104.53	105.76	106.13	108.3	102.07	104.41	108.38
108.92	101.74	102.65	105.17	105.44	99.978	101.74	104.38	100.16	105.73	107.01	102.56	108.81	106.9	105.27	106.71	106.34	103.93	105.32	107.84	104.21	101.36	103.59	104.43	100.7	109.95	105.75	108.37	103.07	105.82	102.83	111.24	108.65	105.73	109.14	104.61	103.17	106.29	108.77	105.66	107.18	104.69	107.89	104.73	104.54	97.781	101.74	104.81	104.85	104.36
94.707	98.548	96.602	96.462	105.73	93.146	95.917	102.06	99.367	98.479	104	99.575	98.023	98.287	97.174	97.729	99.535	99.232	103	98.606	98.075	94.955	97.606	95.238	100.47	95.692	97.481	93.547	104.09	97.12	93.342	104.14	103.63	99.77	99.301	98.15	95.861	93.614	99.445	95.397	99.742	89.479	100.27	98.328	99.647	98.397	94.382	95.836	99.969	92.509
107.69	106.98	106.09	104.79	115.4	108.22	104.11	105.36	107.62	107.58	101.13	110.31	100.63	104.09	103.92	110.46	106.48	108.39	110.59	108.88	107.46	108.56	110.52	109.29	113.75	100.17	106.15	102.46	99.71	104.38	107.33	103.51	101.01	111.99	106.34	106.58	109.38	108.65	106.89	100.77	108.53	109.04	105.01	103.36	103.37	106.25	105.36	102.46	108.7	104.41
107.01	102.31	111.8	107.29	108.46	111.36	110.4	111.24	110.09	110.69	107.54	108.61	115.07	109.78	107.4	106.92	103.27	107.42	100.84	104.94	106.82	102.45	111.24	101.64	99.668	104.13	103.79	106.37	109.7	101.88	111.03	103.92	113.4	104.59	110.6	112.04	107.34	107.39	109.35	112.67	109.98	105.17	102.79	108.47	108.97	108.2	113.39	113.61	110.59	111.14
110.56	110.61	104.02	107.34	105.65	112.52	110.79	110.48	108.85	109.38	105.51	107.22	112.64	104.96	110.71	105.17	107.04	107.65	106.16	116.31	107.09	107.01	108.57	107.55	109.91	111.07	114.96	106.89	115.25	107.52	107.88	110.85	108.33	112.68	109.36	109.84	111.01	111.57	103.47	104.05	109.88	109.15	111.27	106.31	104.77	107.17	101.94	108.66	106.31	116.49
108.51	104.8	107.53	104.95	106.74	109.29	103.11	110.73	110.86	108.83	109.64	108.16	105.93	114.84	111.18	110.26	102.34	107.31	105.01	101.64	107.63	108.41	102.07	105.5	105.62	105.93	103.28	110.22	112.3	112.81	109.82	110.31	110.93	104.91	110.63	110.26	117.15	103.5	106.23	107.68	109.31	110.04	108.44	109.96	101.12	107.06	110.53	107.61	110.09	112.33
108.05	104.68	111.15	112.85	111.15	108.62	115.56	106.89	109.43	111.72	111.06	114.94	107.67	118.33	111.71	112.62	112.15	114.81	108.37	111.79	115.63	112.05	106.51	109.9	100.26	108.42	109.48	104.36	110.55	107.32	105.67	107.95	118.05	111.12	110.06	112.27	105.79	111.46	111.29	111.66	105.13	105.98	108.54	105.16	117.16	109.88	112.17	114.11	111.3	107.26
100.35	113.41	111.1	115.03	100.37	105.05	116.34	105.63	115.65	108.99	99.863	114.7	111.98	109.74	105.64	103.02	105.8	106.76	108.52	108.24	111.31	109.54	103.89	108	111.12	110.58	110.11	106.83	106.13	104.28	106.89	109.29	107.97	110.13	112.81	107.78	110.64	106.24	107.18	115.29	102.69	103.79	101.17	110.96	106.89	111.41	102.69	104.73	102.96	110.01
110.28	106.56	109.85	106.94	109.29	104.13	106.06	112.48	115.02	105.63	114.21	110.24	106.33	108.71	107.73	109.2	104.62	111.07	112.36	106.07	112.82	106.29	108.59	111.67	114.2	109.56	105.56	110.03	105.96	105.18	112.14	104.62	106.05	108.73	112.37	113.65	108.05	112.41	110.78	102.46	112.98	106.19	103.73	113.19	106.35	106.59	114.02	107.19	109.62	109.13
108.25	105.64	106.57	104.36	108.38	104.72	108.94	99.238	106.78	105.23	104.53	100.12	107.46	102.46	114.39	107.74	110.36	98.752	112.57	102.99	106.74	107.47	108.45	106.98	106.12	101.87	106.62	104.2	103.19	105.65	102.36	99.193	105.3	107.98	101.44	104.5	107.15	101.9	113.27	109.28	109.25	102.77	107.47	104.39	97.961	101.63	111.05	103.66	110.62	108.23
102.9	104.12	104.43	107.6	108.34	105.49	109.35	109.96	106.55	106.67	103.5	106.57	101.55	108.54	101	105.1	104.01	108.89	108.11	111.82	97.781	105.01	101.24	102.87	106.9	101.59	108.28	100.94	108.31	102.82	102.95	100.26	107.59	108.76	107.1	104.03	110.73	108.16	104.48	106.95	105.23	100.77	103.67	105.4	99.453	106.66	106.26	106.8	111.26	103.16
104.43	106.08	105.54	105.14	110.46	111.71	107.98	100.74	103.86	105.88	106.68	112.08	106.88	105.36	103.3	107.41	105.61	108.26	101.9	103.83	101.84	111.32	105.35	103.28	107.19	111.83	103.13	108.27	108.42	106.42	108.58	108.19	105.38	107.62	105.21	108.39	102.46	102.44	117.84	102.28	107.89	105.21	108.63	111.7	100.91	109.43	106.02	105.12	107.52	107.49
103.19	101.05	106.98	109.97	105.63	107.8	107.2	107.1	105.83	102.81	108.05	111.12	109.39	101.37	101.21	109.98	99.516	108.97	104.86	110.93	101.34	107.41	107.61	109.16	100.85	109.02	111.69	102.91	99.929	102.64	96.614	107.33	100.46	111.57	106.55	106.16	104.89	106.51	104.94	108.15	107.16	109.66	105.74	108.79	107.63	108.14	101.91	110.31	107.86	108.35
112.22	107.63	112.42	111.27	115.34	107.38	113.66	111.81	111.99	111.68	111.5	112.32	111.33	101.64	108.37	109.07	116.06	105.94	116.97	110.13	110.29	112.23	105.58	112.86	113.36	106.47	112.9	109.82	109.52	114.31	111.07	113.61	113.84	103.68	108.35	110.66	112.52	109.66	111.18	108.56	106.99	113.89	115.65	114.99	113.39	109.8	107.96	112.11	114.91	112.26
88.87	100.92	97.191	99.732	98.694	94.069	99.775	101.21	101.95	100.16	95.959	92.419	97.081	101.7	99.228	100.36	94.298	100.79	101.45	100.53	101.67	92.013	99.304	96.227	96.521	95.7	103.25	96.635	103.99	101.87	101.22	102.93	93.098	103.47	101.21	100.13	93.879	100.66	101.68	99.218	101.88	99.995	101.13	101.94	98.358	99.751	98.304	100.19	104.85	98.668
104.46	97.285	99.339	101.02	95.963	96.432	100.24	97.364	101.87	94.564	99.126	98.668	98.081	95.481	95.594	98.543	101.89	91.466	98.93	98.215	98.531	96.168	96.448	93.174	90.595	93.123	101.9	103.95	96.343	101.95	99.785	99.745	102.32	94.373	99.548	101.27	100.23	97.618	98.774	95.992	103.73	101.32	100.84	98.747	98.806	97.157	97.894	97.508	99.096	99.67
100.57	104.33	105.03	101.49	104.31	99.556	108.16	103.02	105.49	109.6	105.94	109.8	110.13	115.01	107.34	101.14	101.81	106.29	104.49	109.58	107.42	112.65	101.99	103.02	107.27	100.08	105.69	105.93	105.13	109.07	100.86	107.59	100.79	114.14	106.85	109.45	106.01	106.05	100.91	105.35	103.99	98.123	107.96	104.29	103.73	106.85	103.97	106.01	105.24	102.78
109.25	105.71	112.12	105.24	109.19	104.88	106.03	104.13	107.69	108.36	104.07	103.65	114.09	105.09	105.85	109.32	111.32	107.72	110.34	110.09	108.91	101.11	113.25	108.54	106.24	113.72	104.84	108.98	104.12	104.95	110.32	105.64	103.55	107.05	104.72	108.88	107.24	109.79	98.208	109.52	110.57	118.51	105.32	107.48	104.97	107.67	109.38	106.61	104.73	110.25
105.74	101.96	111.42	110.41	110.22	107.76	106.31	110.75	111.63	104.91	109.79	103.15	106.51	108.53	107.75	102.94	106.86	103.25	110.09	116.59	101.12	114.46	111.64	104.5	105.9	110.36	114.09	112.45	109.88	111.74	111.19	110.12	112.36	108.93	108.61	114.84	107.92	113.41	104.21	105.17	108.04	105.69	106.22	106.02	110.04	110.41	109.27	105.27	102	102.45
105.35	100.61	101.02	105.67	105.63	102.33	107.85	102.74	110.16	105.63	109.77	110.29	108.09	103.4	105.78	103.78	104.02	102.88	104.38	106.1	109.01	107.93	101.42	113.17	106.69	98.022	103.29	106.61	106.21	103.59	106.8	107.87	108.97	104.09	108.23	101.55	105.84	102.68	107.38	105.14	107.9	107.23	104.57	103.63	112.35	109.47	107.22	101.06	107.12	109.23
116.64	102.14	110.91	109.35	106.94	106.58	108.15	111.76	117.6	117.37	109.69	111.25	106.08	107.26	107.17	107.23	109.84	110.53	112.18	114.06	119.15	107.38	105.51	109.48	116.06	106.76	117.46	108.36	108.46	107.56	112.04	105.62	111.57	109.66	110.84	107.87	116.02	113.01	108.72	107.56	110.32	107.06	109.46	111.15	107.62	118.38	105.76	121.16	112.36	112.45
112.1	104.34	106.17	109.1	110.44	108.67	109.64	103.11	105.68	105.88	109.47	112.44	109.69	108.28	101.48	101.9	106.5	104.73	103.91	111.82	106.13	110.13	108.13	104.91	105.29	109.02	109.12	104.75	106.45	108.08	106.32	108.52	103.7	101.4	107.06	109.07	105.91	108.12	109.47	106.31	108.71	105.72	104.17	111.45	108.03	108.11	105.45	104.11	108.92	101.26
105.71	109.01	110.27	105.49	110.28	108.83	108.38	103.45	106.53	109.52	104.99	106.23	108.08	114.04	108.23	104.18	109.06	102.69	106.27	110.83	100.01	104.08	106.83	103.99	103.84	102.18	109.34	107.52	106.23	106.08	102.67	108.22	106.87	104.78	105.98	111.04	104.1	113.19	101.28	111.4	106.92	105.26	106.51	101.13	110.95	106.59	104.16	105.3	107.9	104.22
111.77	108.68	109.04	110.58	108.37	115.46	112.85	104.28	108.24	107.26	107.11	114.24	107.26	113.25	107.17	108.25	107.81	112.45	111.22	110.52	109.39	111	107.26	111.44	111.77	111.88	107.6	111.44	108.06	108.42	114.17	104.81	107.81	110.93	107.35	116.32	112.52	111.41	110.89	102.29	106.16	110.88	110.55	107.55	115.51	114.12	113.41	115.37	104.76	108.87
96.74	96.084	96.037	100.82	104.24	93.854	100.56	97.919	97.531	95.126	94.182	95.667	101.45	103.5	97.871	101.2	91.522	101.3	95.15	102.18	93.386	104.19	93.078	101.77	96.443	91.221	95.009	95.592	99.528	96.72	98.144	103.77	94.981	93.133	98.679	91.265	99.167	95.966	98.826	101.05	91.973	99.395	99.434	92.796	98.558	96.874	103.43	98.274	91.367	100.54
108.27	114.79	114.03	109.41	110.37	111.71	112.43	117.24	115.41	110.63	111.84	109.03	113.35	112	110.17	112.92	110.45	112.35	111.76	110.63	105.65	105.82	108.55	111.68	105.27	107.92	103.8	114.09	110.58	110.7	117.25	102.64	105.93	109.81	112.58	112.3	111.66	109.74	112.53	111.8	113.45	112.6	108.02	109.13	109.24	109.7	105.39	109.41	109.25	108.46
102.59	109.97	103.69	106	104.84	101.98	104.48	102.85	98.606	109.84	105.69	107.24	105.65	103.29	113.12	107.75	103.2	104.71	107.71	112.46	103.9	104.01	103.73	110.98	100.75	104.11	103.72	107.08	105.18	101.04	101.32	97.409	105.94	107.43	106.71	104.48	108.16	107.43	101.91	99.048	105.15	106.3	105.47	111.15	98.595	100.01	104.66	100.82	104.62	107.89
111.31	108.46	98.717	105.07	100.54	104.99	105.65	111.46	101.69	105.4	103.32	105.3	102.89	102.25	106.44	104.54	104.7	105.07	100.7	102.97	106.01	105.63	104.76	110.3	104.73	100.76	102.31	105.47	109.51	107.83	111.34	107.37	105.07	105.77	103.38	104.64	106.97	103.82	104.63	103.5	105.41	106.34	101.16	106.69	106.28	103.68	103.4	111.48	103.86	108.75
104.33	94.906	100.13	93.734	98.76	96.56	99.697	96.806	95.969	104.27	96.763	94.175	93.393	99.473	97.394	91.171	103.38	101.58	99.219	100.13	99.844	99.919	95.275	96.059	99.487	96.045	100.02	99.362	96.213	98.502	97.103	99.353	93.036	103.26	98.62	96.922	101.24	90.677	99.418	93.363	101.56	97.986	97.575	101.3	93.857	97.049	93.707	95.947	102.35	97.618
106.86	108.91	111.39	103.73	103.46	109.56	107.59	108.15	108.16	107.04	107.79	112.6	109.15	110.34	103.33	112.37	112.05	112.74	110.5	102.27	111.58	109.37	111.34	105.55	117.93	109.8	96.052	112.57	109.6	109.25	108.13	104.68	106.95	113.49	105.44	107.2	113.39	107.64	105.84	110.28	108.49	106.66	109.65	103	111.23	106.08	107.24	106.33	105.97	108.87
104.04	110.86	105.26	109.16	107.16	105.03	101.56	105.07	107.28	104.36	105.64	98.185	101.82	102.72	104.44	105.22	98.338	105.61	112.07	109.82	107.3	111.02	105.75	109.3	107.78	102.1	98.899	106.6	100.72	107.78	105.64	105.75	108.93	105.72	101.43	103.76	102.04	105.01	103.7	100.23	107.13	104.35	103.85	102.92	98.299	104.35	104.74	106.9	105.21	110.91
97.542	98.588	100.86	104.3	99.941	100.15	99.855	102.19	96.094	104.66	91.904	101.84	100.6	100.72	103.93	99.965	101.01	97.842	97.949	106.32	100.3	103.05	106.5	103.21	98.637	102.67	101.63	98.848	100.83	103.51	105.63	107.3	100.44	99.254	102.47	109.8	100.01	104.96	100.37	92.336	96.486	102.75	97.285	104.38	92.758	88.583	97.791	103.36	96.688	104.5
104.54	104.22	104.1	103.24	101.37	108.04	101.44	107.16	99.093	105.41	106.68	98.268	105.95	108.03	104.39	106.8	108.55	100.32	107.97	104.79	104.76	106.89	106.43	104.55	113.14	102.43	103.16	100.47	106.24	105.48	101.77	103.2	104.93	102.06	103.57	105.42	105.24	104.76	101.29	104.94	99.394	104.03	106.02	109.11	111.96	104.38	97.271	109.12	102.67	107.63
104.01	105.6	108.92	107.01	103.46	98.658	107.79	97.764	103.71	107.2	104.42	104.82	108.38	104.41	109.51	100.08	101.27	108.85	109.1	111.58	115.8	107.03	104.75	103.42	106.12	105.07	105.11	112.75	109.16	106.54	110.54	111.46	102.66	109.26	101.73	106.89	109.13	106.17	102.67	106.53	101.76	102.39	101.44	104.68	104.71	108.7	110.25	105.62	106.19	104.6
107.47	109.27	106.4	107.45	106.81	99.778	109.77	102.2	105.1	106.73	104.17	103.91	106.43	108.58	105.45	104.99	106.08	104.08	113.1	108.7	106.35	105.17	106.18	100.88	107.87	106.63	105.74	111.72	104.12	105.53	110.38	103.03	105.91	115.16	108.69	104.71	110.1	103.54	109.09	110.45	101.1	106.12	109.66	103.1	104.15	105.82	105.79	109.73	107.18	110.8
103.45	103.9	108.34	105.68	106.71	107.77	100.31	108.1	109.45	106.47	106.84	103.74	101.62	116.14	104.31	104.63	103.28	109.49	108.04	101.22	108.79	106.98	103.8	107.81	103.07	106.05	102.89	104.38	109.32	104.24	100.43	109.98	107.42	101.83	112.25	103.62	104.4	105.46	105.23	108.24	104.32	106.56	104.91	102.57	101.47	103.23	108.2	106.42	107.99	104.06
107.32	110.99	111.83	109.15	108.45	103.56	103.62	112.06	112.62	108.54	117.89	109.77	110.99	110.45	105.39	108.04	105.39	109.7	111.3	106.36	112.04	100.52	102.08	110.87	103.78	104.49	116.25	110.07	106.19	113.03	105.22	104.77	102.19	106.47	104.95	114.1	108.31	109.34	114.15	112.37	109.44	108.57	103.72	109.18	108.89	109.08	114.65	103.8	112.57	107.97
110.08	102.24	106.14	97.941	106.27	108.46	106.4	107.11	100.38	101.8	108.71	108.86	101.99	109.47	103.02	108.41	105.72	101.42	108.33	109.74	102.65	110.73	108.69	98.439	98.028	107.87	111.87	108.63	108.95	107.47	105.87	103.07	106.69	102.33	108.19	106.92	107.88	104.54	109.66	112.47	104.38	104.03	102.37	100.75	107.31	107.14	101.61	109.5	107.28	106.11
107.95	95.141	98.02	97.553	96.647	104.67	107.4	103.94	101.46	98.996	99.366	97.766	98.331	103.19	100.23	95.174	99.409	105.39	105.3	103.94	99.401	98.932	103.97	99.113	96.582	107.35	96.377	105.14	97.435	103.89	98.041	97.119	95.522	96.946	100.41	99.783	97.451	98.252	99.948	98.307	100.54	101.22	102.98	105.68	101.36	102.54	98.905	103.59	97.587	106.09
105.18	112.55	109.11	103.57	111.64	104.92	108.28	102.59	103.15	107.66	107.43	105.38	114.9	102.4	106.08	109.76	100.59	102.94	114.71	107.9	114.97	108.63	100.27	106.05	105.21	107.51	102.24	106.54	108.46	107.34	107.82	105.67	106.54	107.96	107.73	108.72	107.95	103.46	109.69	109.59	102.44	103.4	108.03	100.28	103.8	100.75	109.94	106.97	109.51	110.04
108.01	113.2	110.58	109.33	105.72	106.01	107.82	107.2	111.47	110.03	107.74	109.31	110.41	108.29	106.75	103.13	106.47	103.56	108.93	109.29	104.67	110.99	111.53	106.45	109.22	108.13	107.21	104.21	105.55	112.01	107.83	107.29	106.74	111.67	105.56	106.72	104.43	111.57	114.67	110.57	113.71	109.65	107.17	107.01	107.67	105.99	109	106.44	113.82	108.64
94.124	93.602	99.937	103.4	98.195	96.904	106.93	98.111	92.364	99.34	100.54	99.224	92.774	99.832	103.73	101.47	94.496	101.17	98.435	99.434	100.9	101.1	98.892	100.17	102.96	98.294	98.4	100.28	97.227	97.298	98.449	96.202	97.362	98.146	93.952	97.454	101.52	102.23	96.211	105.43	101.39	95.992	96.804	105.07	93.994	97.898	99.706	92.418	95.611	99.566
107.63	107.01	104	106.6	110.39	109.32	112.19	103.31	107.97	103.7	106.77	106.55	98.373	111.58	108.87	97.184	112.23	107.11	101.58	113	109.82	110.02	108.77	109.48	105.88	109.48	106.78	106.53	110.07	111.16	109.73	107.7	111.25	108.59	104.88	108.11	103.14	106.89	111.89	104.75	104.82	99.948	104.7	110.33	105.34	104.78	106.53	103.63	108.12	105.07
106.59	106.87	103.74	107.69	100.84	109.8	104.53	108.63	106.47	98.669	101.04	104.78	109.23	109.53	105.07	103.05	109.86	109.55	106.58	104.68	103.69	104.77	101.77	102.06	101.64	107.84	110.52	109.91	102.77	110.77	105.13	107.64	106.79	106.95	106.8	96.138	105.4	106.36	109.9	109.27	110.38	108.95	104.66	106.68	110.72	107.59	105.18	108.13	104.69	105.51
103.75	112.25	104.67	103.42	109.74	104.26	102.65	115.7	111.82	104.17	107.05	107.23	110.35	108.79	105.78	105.75	108.02	109.3	107.01	107.84	107.97	103.6	101.34	99.946	103.39	107.88	106.06	112.05	108.19	108.9	109.35	111.55	107.76	111.12	107.67	110.23	106.93	107.26	111.82	108.16	111.84	114.84	106.71	108.03	109.39	108.38	113.25	110.56	112.55	106.48
108.35	107.07	107.89	107.95	99.023	111.52	110.73	103.39	110.52	108.21	103.41	106.63	103.69	107.94	110.09	109.92	107.54	99.854	106.62	108.6	104.9	104.89	108.49	104.22	101.86	106.87	106.69	109.91	104.49	105.9	106.62	103.79	100.16	102.87	103.61	104.8	106.3	107.49	100.41	110.23	103.58	106.18	102.94	106.43	103.62	104.53	108.76	102.08	104.42	111.84
101.66	105.55	112.98	107.29	104.3	102.57	102.07	105.48	110.41	107.52	108.04	108.28	108.99	107.93	110.39	111.02	105.82	107.73	106.39	107.91	113.11	108.12	108.5	105.99	106.42	105.1	107.58	107.83	104.96	109.02	110.32	110.62	105.88	112.08	112.72	107.49	111.97	109.02	104.49	111.81	111.23	105.44	104.69	111.33	99.977	109.68	106.96	112.04	109.12	110.36
100.03	102.17	105.02	105	108.18	109.35	110.68	106.48	114.22	108.91	112.68	115.8	110.02	112.71	107.11	106.32	108.4	105.57	105.64	106.68	108.57	106.77	106.1	113.81	110.28	104.65	108.05	112.32	107.27	115.12	105.09	102.52	104.58	108.33	109.93	105.92	103.19	109.79	102.01	106.34	103	112.85	107.63	110.21	112.64	107.16	110.91	103.38	108.03	113.58
110.88	98.454	107.94	108.62	108.09	108.54	110.16	104.43	102.94	105.61	109.01	106.75	105.89	101.57	102.61	103.22	105.52	105.21	107.31	111.59	108.69	103.74	106.47	108.64	105.89	110.81	104.1	107.14	104.7	110.21	105.7	106.92	112.03	102.61	110.45	102.51	106.76	109.95	96.89	100.04	107.52	110.94	104.49	107.47	107.14	102.38	101.89	106.25	103.19	101.99
97.425	105.23	97.595	99.612	103.15	96.978	96.141	95.658	97.953	103.92	99.519	99.802	97.829	99.367	102.27	94.216	98.151	100.47	97.641	102.28	99.142	92.935	102.8	97.922	101	97.835	99.564	98.586	100.27	98.311	98.389	93.448	95.607	97.711	105.71	97.213	104.66	101.79	101.34	103.61	97.63	98.458	99.884	97.851	97.161	93.359	96.143	98.389	102.26	93.956
109.07	108.2	104.58	105.73	113.21	104.25	106.75	108.73	110.19	96.773	103.53	114.96	110.57	102.84	105.44	105.42	110.02	106.9	107.11	110.24	113.64	110.36	106.11	108.61	102.93	109.3	108.11	107.04	103.49	103.27	106.01	97.873	107.09	107.89	111.39	108.27	109.8	110.62	104.91	104.81	109.56	107.89	107.56	107.29	101.62	103.94	103.6	103.93	104.83	107.49
98.074	95.927	101.49	106.48	98.958	100.74	102.46	106.25	96.383	101.93	95.432	94.016	98.333	100.67	104.55	101.03	98.076	98.919	97.205	105.31	96.121	100.11	102.03	106.15	92.819	97.346	104.96	93.399	101.34	97.744	96.336	95.567	98.474	102.5	97.097	99.158	105.6	94.199	100.27	104.57	97.072	102.61	97.314	100.83	94.87	99.448	98.776	100.52	97.51	98.767
92.496	104.63	103.61	97.078	100.62	97.596	102.8	99.251	104.16	97.845	107.3	96.83	99.966	103.45	98.842	103.94	102.75	101.03	101.01	95.825	100.73	102.49	96.55	103.14	102.91	95.267	102.5	98.144	95.523	98.343	98.334	97.364	104.13	116.85	109.51	100.03	104.72	99.152	101.66	96.814	108.48	102.98	101.56	103.15	93.804	106.11	99.51	105.65	105.35	102.25
102.66	108.33	109.63	111.41	105.53	109.3	100.38	109.87	113.45	108.31	107.08	109.38	110.92	111.04	106.55	107.68	107.02	109.7	103.86	102.08	114.1	111.99	104.75	106.76	110.52	106.54	108.58	109.81	108.49	108.99	102.92	111.15	99.749	106.39	106.37	106.83	111.62	107.3	109.16	107.33	107.87	105.76	109.08	107.9	105.33	106.76	107.94	108.89	105.83	104.33
102.86	107.72	96.515	98.142	102.74	99.491	96.631	98.233	101.07	101.34	100.77	104.32	108.56	106.82	104.52	99.728	98.434	103.38	103.97	101.46	93.405	102.44	100.22	103.23	93.11	92.269	101.36	94.848	96.218	99.34	103.07	101.14	96.964	96.142	101.71	103.21	92.567	102.47	102.64	96.191	100.83	101.89	103.71	99.279	99.16	102.34	94.455	89.783	105.24	97.523
100.3	101.95	99.879	100.17	101.51	104.18	98.5	98.94	100.01	105.91	99.768	103.2	103.2	95.739	99.391	101.84	100.79	105.78	95.74	101.33	94.211	105.51	95.755	98.07	99.223	101.72	97.009	102.83	96.918	103.72	97.916	98.408	102.66	94.573	97.995	101.12	101.4	100.03	104.67	93.301	106.84	102.22	101.98	97.241	99.908	103.67	103.08	103.99	100.47	104.09
101.93	98.607	96.97	102.73	101.38	98.251	94.126	101.55	98.496	94.716	100.74	101.46	99.394	96.42	98.403	99.722	99.309	94.104	98.767	103.85	97.37	104.56	107.95	100.29	98.379	96.329	100.47	97.472	99.846	100.45	95.632	100.14	102.71	97.581	97.167	97.529	99.958	96.635	98.555	102.25	98.109	97.667	103.59	96.394	97.783	100.78	95.663	100.25	101.9	98.571
107.39	110.67	105.5	107.97	102.41	113.06	113.47	105.55	106.1	100.03	108.17	108.17	103.91	99.907	104.72	109.86	99.143	105.71	105.64	106.51	109.85	105.36	109.6	104.18	108.15	101.6	108.24	101.27	98.489	107.38	106.9	106.46	97.771	105.39	107.61	106.19	112.6	101.95	102.6	103.72	104.44	102.76	108.74	107.35	97.709	105.38	106.21	104.04	101.87	103.21
97.738	103.76	102.65	97.849	98.984	105.07	100.74	105.61	95.705	97.457	99.446	100.16	98.413	101.19	100.79	105.76	98.039	102.79	96.261	97.789	100.8	97.051	101.48	97.225	96.594	105.24	100.95	101.37	98.365	92.878	95.769	101.03	97.672	101.81	97.371	94.254	100.57	99.317	102.57	95.597	96.437	102.5	102.63	102.43	99.835	102.41	105.98	102.28	107.69	103.82
107.65	102.41	103.14	114.43	105.17	107.78	101.94	106.32	110.85	106.14	102.12	110.65	112.17	104.88	109.38	102.91	100.48	106.53	100.43	108.05	104.42	106.08	100.76	112.35	103.57	111.35	106.85	107.96	103.27	111.53	105.63	114.27	108.68	109.53	103.58	109.23	111.61	110.96	106.41	109.55	102.41	102.62	106.89	104.1	102.91	106.21	103.44	101.67	109.03	105.15
109.5	107.92	106.28	104.14	109.64	109.09	114.18	105.22	101.47	108.42	107.84	106.4	106.53	108.07	103.61	109.12	104.16	107.4	103.96	104.91	106.39	111.61	112.62	111.41	102.87	105.27	104.92	106.49	109.58	108.85	108.3	110.23	111.93	108.97	104.81	107.55	107.56	102.53	104.17	106.2	109.69	103.41	107.12	103.37	108.32	111.61	111.64	102.97	103.8	108.78
98.075	92.488	100.12	96.097	98.824	93.477	100.56	100.91	101.22	98.705	100.72	98.135	96.717	106.08	96.973	94.102	104.49	96.219	96.43	99.82	93.901	94.642	94.219	97.822	96.306	105.68	96.47	96.586	101.04	94.711	97.074	95.729	94.003	92.966	104.13	96.81	100.63	99.492	95.178	98.454	98.159	101.19	91.079	98.729	97.686	98.958	97.964	96.316	101.68	97.884
99.431	99.832	98.508	97.006	102.21	99.791	93.62	101.98	99.087	93.979	104.58	100.74	103.57	88.786	103.68	98.799	102.44	99.482	102.92	99.827	98.27	101.43	103.64	101.68	101.73	101.95	96.177	101.97	98.644	98.661	93.582	99.96	99.76	105.13	101.16	100.8	101.75	97.392	94.231	105.74	101.98	97.751	105.37	95.433	101.53	99.928	98.701	101.59	104.28	100.84
106.78	101.16	108.33	108.84	102.28	109.27	104.26	99.49	106.04	109.12	106.08	109.76	104.63	112.65	104.91	106.35	107.62	105.36	108.42	103.37	107.13	104.72	105.25	101.03	102.18	99.163	101.58	108.17	98.924	105.95	101.49	106.99	99.952	105.83	99.068	103.48	104.24	104.13	104.12	101.42	106.75	105.95	102.62	104.74	110.4	102.76	107.99	102.68	109.06	104.17
103.68	103.67	105.98	102.99	103.68	109.15	103.9	104.04	100.26	102.77	104.53	108.17	109.23	113.18	111.07	105.01	102.09	107.56	106.51	104.51	110.89	113.8	101.56	108.69	108.7	107.65	105.16	100.65	106.72	102.83	105.05	102.08	107.95	105.47	102.4	108.51	108.3	108.03	102.07	99.995	106.14	106.15	103.49	94.791	105.13	103.73	102.58	107.92	99.223	106.34
107.68	107.74	106.94	106.04	107.11	107.36	110.54	108.54	109.46	118.74	99.844	109.2	114.33	113.97	104.03	98.742	104.03	108.48	108.01	104.08	104.59	107.15	109.51	110.17	106.65	107.54	105.42	106.73	108.12	99.334	107.21	113	110.63	113.8	106.38	102.06	108.42	110.52	104.12	108.42	104.87	101.7	104.7	110.77	107.67	109.7	101.63	102.53	108.91	105.37
110.72	110.2	111.86	108.18	111.96	115.17	113.71	110.95	110.8	107.66	107.78	107.12	108.27	110.17	110.69	105.02	111.62	107.27	116.32	109.19	112.19	105.11	111.21	104.9	104.12	110.05	107.96	114.02	104.56	111.17	115.07	111.2	107.01	114.9	112.33	108.21	106.65	113.54	108.9	114.57	111.44	113.2	110.4	112.13	106.16	114.92	109.47	114.87	105.96	109.77
103.3	107.47	107.25	103.38	103.54	107.44	101.87	106.68	105.7	106.71	107.71	104.66	106.51	109.59	106.69	106.83	100.71	106.35	106.23	110.09	105.76	108.88	102.25	103.46	116.53	105.85	105.23	103.31	105.28	100.9	100.65	99.616	102.37	105.89	109.39	106.52	108.33	102.35	102.28	102.53	101.8	110.35	107.31	106.66	97.456	107.25	104.06	106.01	103.02	109.04
106.75	105.08	108.43	112.88	105.05	107.16	111.38	104.61	108.1	105.61	110.15	103.5	105.23	116.84	105.61	111.07	102.07	114.58	111.5	108.22	109.35	106.23	110.86	108.98	104.54	105.07	112.19	106.74	110.54	107.06	98.271	106.07	111.08	110.89	114.11	104.3	110.72	106.63	109.39	108.52	108.17	109.51	103.13	110.19	103.33	117.82	110.44	108.6	111.15	107.3
106.62	108.3	110.04	108.22	109.18	114.71	108.67	111.24	105.28	118.36	102.37	110.58	106.34	106.17	110.22	113.47	109.42	108.04	106.6	109.54	114.93	111.54	113.37	110.66	111.63	109.11	110.65	109.64	116.03	111.64	108.46	108.81	108.56	105.96	110.92	109.39	110.16	112.59	114.02	113.74	112.75	115.47	110.93	106.22	108.01	112.26	113.69	116.02	113.14	107.89
102.89	102.97	104.28	108.7	104.02	102.01	101.84	104.97	108	105.4	103.88	105.81	107.05	109.22	103.08	105.16	105.07	105.63	111.04	107.46	96.429	109.38	108.12	107.6	114.29	104.73	104.85	101.65	105.24	104.49	110.6	110.28	104.08	110.64	106.43	109.92	97.418	107.01	105.83	108.66	103.45	104.34	108.22	109.03	106.24	105.77	104.25	102.92	110.38	103
107.73	110.07	114.06	113.58	109.64	112.12	110.68	110.26	107.05	121.73	111.49	109.73	112.63	111.29	105.37	110.7	103.95	105.38	108.61	109.11	103.6	105.15	106.62	110.81	105.8	103.96	107.34	101.16	108.96	107.81	116	109.63	106.03	101.38	103.24	106.11	111.06	106.34	110.02	109.04	105.3	106.34	103.17	107.86	105.75	113.54	104.51	105.74	105.84	104.56
99.439	100.59	104.82	102.64	100.67	103.64	102.52	101.17	101.43	101.82	96.583	103.54	95.224	96.508	95.434	102.67	101.79	97.972	98.061	98.817	105.1	98.395	101.39	103.25	102.66	100.23	97.209	97.157	96.591	100.06	105.04	96.342	98.533	100.24	97.872	105.59	99.867	98.223	105.23	98.826	98.893	98.712	109.99	101.56	99.439	98.517	100.91	102.49	100.87	101.83
95.344	96.415	95.681	96.543	98.078	98.906	95.986	104.12	99.678	100.91	100.47	92.7	96.341	91.177	100.5	102.89	102.72	94.075	97.216	92.148	98.513	99.9	96.211	98.324	94.665	95.708	92.576	101.73	92.352	91.476	96.724	96.752	102.23	100.1	95.092	104.45	99.749	92.331	100.69	97.038	98.259	93.991	100.75	95.731	104.15	95.964	102.58	97.999	98.941	97.376
100.15	111.76	107.44	111.84	104.8	107.21	106.98	105.62	104.22	106.81	102.18	109.1	106.85	99.296	109.21	102.85	109.27	103.37	106.97	107.72	104.85	103.92	110	102.52	108.81	108.29	100.22	107.04	110.05	99.542	108.01	109.95	103.54	107.65	107.32	106.01	108.88	105.34	103.23	107.12	108.31	107.48	105.67	107.62	103.7	107.25	104.03	105.27	107.3	100.57
99.943	105.52	103.09	107.21	107.21	107.51	108.18	102.86	107.79	98.812	108.38	109.38	108.49	108.96	106.41	101	105.49	106.65	110.68	108.43	101.44	112.8	106.84	106	109.18	106.73	100.65	103.89	108.32	101.85	112.19	111.73	105.22	103.49	110.63	101.54	108.61	113.29	108.37	100.7	103.21	110.67	108.55	109.29	104.68	106.44	111.96	104.13	105.24	106.6
103.15	97.407	95.353	97.158	100.32	96.885	97.376	105	98.383	99.02	98.854	96.907	99.249	99.75	101.03	93.727	102.88	100.71	94.495	94.948	101.88	95.984	103.54	98.384	103.43	100.25	99.733	94.626	96.067	93.071	97.782	95	93.562	103.29	94.578	91.067	98.2	97.941	104.43	96.046	101.32	96.646	96.161	96.379	99.341	92.468	88.941	100.28	94.306	96.438
103.54	109.69	100.22	103.13	100.92	116.4	113.43	109.31	108.29	109.79	116.1	97.125	103.86	103.53	102.32	105.73	108.88	110.98	106.64	103.81	105.51	102.42	100.22	112.61	98.629	106.03	101.26	115.15	103.43	106.08	105.82	113.42	109.43	105.33	107.45	103.7	104.74	104.79	103.7	110.91	103.06	108.18	100.51	103.89	106.11	106.11	110.35	104.34	103.82	104.05
101.01	106.93	102.13	95.712	98.404	102.61	99.994	104.12	97.552	97.504	96.5	98.741	90.628	93.411	96.976	95.67	99.133	93.368	101.51	100.62	105.73	95.363	96.456	98.152	101.66	95.088	98.419	94.471	101.37	98.447	99.457	98.774	95.525	99.119	102.82	102.98	94.491	100.27	87.865	99.758	102.57	95.321	96.77	90.686	95.7	106.98	95.824	94.556	98.485	99.838
98.922	103.33	104.51	108.1	102.18	98.188	111.75	108.88	98.849	106.92	110.58	106.26	109.93	106.92	110.83	108.84	104.29	107.25	109.24	105.82	108.01	98.692	108.74	112.05	112.69	105.37	110.99	100.1	106.2	103.47	105.42	110.22	112.53	106.28	100.8	108.93	107.39	110.04	100.86	104.42	104.27	100.1	99.36	107.89	105.07	101.98	101.02	110.8	110.3	107.66
94.921	95.488	93.159	101.7	101.77	97.324	95.625	99.507	99.398	103.49	100.61	103.48	100.01	99.732	95.43	97.564	97.581	98.053	92.917	94.738	96.72	95.959	102.38	97.724	101.03	97.632	96.117	105.34	97.991	94.227	97.357	99.779	96.085	97.148	97.518	95.57	90.927	97.344	90.676	102.06	97.303	94.344	97.098	95.389	101.99	99.425	97.753	94.668	99.464	98.922
106.24	103.99	102.9	110.17	110.63	106.99	103.92	105.24	107.41	98.838	106.63	106.6	97.338	112.56	100.12	104.02	101.85	111.03	104.52	103.93	111.04	110.88	100.78	103.53	112.42	105.26	108.38	107.35	107.91	115.49	106.66	106.76	108.13	105.33	95.465	101.7	109.1	105.29	105.99	105.56	104.96	107.27	104.81	108.13	103.72	105.43	107.22	108.38	104.96	98.819
110.33	108.11	104.62	106.74	111.62	107.96	100.12	105.17	107.24	107.44	107.64	110.61	113.49	106.04	112.32	102.65	105.57	103	112.23	109.21	105.24	111.21	105.29	105.76	109.9	112.28	101.69	105.64	106.32	111.63	112.22	100.48	106.67	107.52	112.25	110.99	105.65	104.78	109.29	110.61	101.67	105.84	108.85	107.19	105.42	109.18	109.97	106.05	106.49	112.95
102.48	107.68	106.5	101.84	105.62	102.33	101.72	105.51	105.69	105.03	110.52	107.85	105	105.5	105.47	102.44	108.1	104.95	102.52	108.62	104.13	98.829	103.96	106.95	107.42	106.82	99.087	108.19	106.62	109.33	111.69	109.47	104.6	100.5	101.47	104.7	107.44	103.42	105.89	108.44	104.94	108.36	104.47	102.46	107.79	106.73	102.73	102.51	100.39	107.09
105.16	110.5	111.05	112.84	109.72	113.46	109.93	111.87	105.75	105.77	104.67	108.58	109.64	106.24	99.583	103.19	108.75	113.72	109.86	108.22	111.04	108.28	110.46	108.12	103.25	112.78	113.84	105.75	99.831	105.6	107.13	101.01	109.31	109.2	113.96	108.36	113.64	107.38	109.35	101.59	103.17	114.91	107.14	108.29	109.79	112.36	106.64	106.8	108.92	105.24
111.55	107.16	112.53	99.851	107.01	99.665	107.64	109.25	107.54	110.44	108.97	100.07	107.49	101.96	106.37	102.04	106.77	109.64	105.84	106.48	107.97	108.66	107.15	103.72	103.24	105.82	108.1	104.67	100.8	111.95	99.572	102.58	104.71	113.06	110.65	101.25	102.58	104.93	104.27	101.9	105.29	105	108.49	100.67	105.85	109.32	101.01	107.02	98.019	102.1
104.42	113.39	111.99	108.81	104.88	113.28	105.33	111.5	107	110.4	108.86	114.79	104.11	109.77	102.22	101.99	108.56	110.88	102.15	109.92	107.99	110.57	109.94	108	105.4	100.59	96.99	107.41	103.37	106.75	108.68	109.51	107.61	112.22	104.05	105.56	112.61	102.49	104.44	108.11	105.46	101.42	108.49	100.34	103.83	103.77	105.37	105.76	105.24	104.95
110.15	112.89	111.07	108.32	107.1	111.59	115.93	112.97	111.47	110.34	104.25	113.18	104.71	112.29	113.95	115.34	111.21	105.53	110.6	107.24	110.23	112.28	109.55	104.72	110.19	111.11	108.92	107.93	109.35	111.43	107.72	104.66	108.97	104.35	109.79	109.29	110.19	115.14	112.1	104.47	110.82	110.45	110.92	110.88	106.47	106.06	105.74	109.31	108.64	108.31
111.86	109.48	107.16	103.28	101.59	104.65	108.57	111.37	107.12	103.99	103.26	107.2	101.7	104.19	100.39	111.71	105.93	107.31	105.78	100.79	107.47	105.1	109.37	106.26	100.79	112.34	108.65	98.513	107.49	107.57	107.76	98.464	103.3	105.53	107.38	108.21	99.724	103.79	105.2	103.19	110.22	102.18	104.03	104.26	104.28	111.67	105.27	108.46	104.37	108.14
107.42	109.79	108.87	100.99	104.05	104.22	106.52	105.56	112.51	105.54	108.94	111.28	109.13	108.09	101.69	106.35	108.19	109.71	109.61	107.66	102.57	102.9	108.67	105.21	106.51	106.23	107.46	104.33	106.52	108.3	108.42	101.44	108.33	104.28	104.26	105.73	106.33	109.44	103.07	98.899	105.14	105.34	106.77	113.27	108.41	111.03	111.12	106.9	99.119	104.03
103.3	107	101.62	101.47	100.11	97.939	100.33	100.54	105.62	100.47	91.794	96.72	102.8	100.9	93.751	95.609	101.36	100.16	103.47	103.3	100.5	96.802	103.99	104.95	98.879	98.624	95.7	103.16	99.497	100.74	101.98	97.352	99.841	103.87	97.35	101.09	98.196	102.56	97.239	99.936	102.04	107.07	100.05	97.562	104.77	98.961	100.48	93.316	100.14	103.46
104.29	106.88	108.72	104.89	108.51	103.16	105.71	100.58	110.05	109.22	104.14	108.71	106.15	108.35	105.59	104.67	106.84	108.18	102.5	106.68	109	102.72	109.54	106.79	103.85	108.47	106.98	108.73	107.6	105.38	102.15	109.05	101.86	97.859	104.37	103.96	106.84	107.1	104.6	104.6	102.7	108.31	105.45	104.86	104.17	104.48	104.06	104.4	107.23	105.1
106.13	105.92	108.25	106.79	109.35	103.65	110.05	112.35	107.75	108.86	113.34	103.94	106.64	112.43	106.4	111.2	107.41	107.1	102.76	108.91	105.88	108.41	110.45	106.41	110.61	105.04	109.52	105.12	101.27	110.42	102.37	109.2	100.87	110.91	106.29	105.86	109.73	106.84	105.94	110.02	109.87	110	111.31	112.06	103.54	106.9	108.09	107.99	108.24	110.29
104.33	102.63	111.97	109	107.14	107.54	102.55	108.3	108.14	106.92	103.36	105.23	106.5	106.04	106.13	99.625	112.58	105.25	98.783	108.81	108.35	100.68	113.91	106.55	109.6	102.66	104.67	106.76	106.11	108.43	110.27	110.52	113.1	104.13	102.83	110.91	108.23	103.61	101.99	100.99	109.82	106.98	104.73	104.52	104.47	108.15	97.887	103.98	109.3	108.02
109.77	110.55	106.64	102.67	112.19	98.29	110.06	105.93	109.22	103.01	104.69	109.5	101.33	106.14	106.55	99.919	111.96	116.17	103.26	110.12	107.81	107.29	105.55	103.75	101.37	108.02	112.53	96.16	107.02	107.43	106.36	105.41	109.98	108.13	100.85	108.02	103.6	105.8	107.93	108.5	100.92	110.92	115.29	106.74	105.75	104.77	101.04	107.95	105.22	101.03
106.73	110.4	105.87	105.8	102.81	109.57	103.34	103.18	106.46	106.18	108.56	113.83	106.54	104.77	109.51	107.77	104.26	108.78	105.8	112.68	114.36	106.7	111.3	105.36	111.45	107.2	110.61	112.37	112.77	108.52	108.65	109.86	99.681	105.53	107.2	110.42	110.8	110.03	107.27	107.12	105.2	101.97	107.52	113.14	102.58	110.13	108.75	110.86	109.49	109.78
102.51	102.87	108.27	101.09	104.99	111.63	107.82	104.31	103.37	105.95	100.76	106.15	107.25	105.32	108.5	104.27	112.95	105.89	109.96	104.76	104.76	104.05	102.58	108	106.79	103.81	106.54	94.776	107.37	109.05	99.813	106.05	106.05	109.06	108.33	105.14	102.48	110.4	104.09	112.3	107.09	102.34	109.03	111.38	111.26	109.45	111.27	104.24	95.211	107.2
98.771	91.384	97.924	96.666	105.04	101.38	98.381	99.095	105.1	102.61	100.82	100.86	99.655	100.14	103.16	97.31	96.852	101.7	95.531	96.141	105.45	96.677	99.574	102.41	99.095	106.41	105.4	99.924	101.85	97.926	101.92	101.19	102.21	101.53	92.909	106.24	102.64	100.67	105.34	98.007	99.327	99.76	100.83	98.524	100.55	99.335	100.94	103.43	101.83	99.253
108.15	107.5	104.95	109.42	107.3	110.86	103.79	109.2	106.12	111.7	109.08	107.42	103.61	109.27	102.24	106.53	108.35	102.36	105.5	108.69	107.55	114.73	113.4	104.06	109.32	104.23	110.79	106.06	103.39	107.07	105.23	105.56	111	108.12	106.6	106.51	106.25	108.39	101.58	115.78	107.51	107.08	107.21	106.45	106.99	112.05	107.84	108.89	101.66	105.73
105.06	102.26	100.96	104.93	93.626	102.04	99.836	106.52	100.58	101.49	105.85	101.07	104.17	99.717	95.749	98.422	101.59	105.01	107.43	104.56	93.621	100.87	95.789	97.453	103.36	101.68	96.679	96.109	97.555	103.96	101.44	99.65	104	100.68	100.33	103.8	99.736	108.03	104.23	101.62	97.407	98.92	97.314	100.47	99.448	99.953	97.801	99.282	107.61	98.212
110.74	109.97	108.69	109.47	102.11	105.74	110.8	104.79	106.84	103.44	103.61	114.57	106.53	104.28	112.02	106.9	106.1	109.64	113.03	101.6	108.55	106.48	114	104.31	107.84	113.13	111.72	116.08	102.09	109.76	105.57	103.34	109.71	110.3	112.19	107.43	107.18	114.73	111.4	114.18	109.68	108.67	104.21	107.86	109.17	107.3	112.5	109.29	108.94	107.96
106.52	110.44	106.7	110.43	110.46	109.86	104.37	104.89	104.63	104.5	104.68	111.87	112.85	104.97	107.82	107.66	110.53	109.68	104.9	102.74	112.27	105.74	105.81	108.81	110.5	107.41	110.6	100.78	107.98	107.75	106.72	105.26	107.58	104.78	111.09	106.62	113.5	98.334	102.29	109.61	106.59	107.32	109.78	107.42	104.59	103.83	107.67	108.71	111.16	106.48
102.93	105.86	106.02	108.83	112.5	108.17	107.12	111.53	105.49	104.97	104.72	105.77	103.94	112.34	111.49	104.43	108.64	100.09	111.46	109.35	104.94	98.71	109.41	106.33	101.64	106.51	106.27	107.97	111.26	102.54	104.62	107.54	100.51	104.95	100.2	105.25	105.28	105.4	104.4	106.45	101.88	107.89	104.15	110.14	105.19	105.65	98.479	107.46	110.08	107.54
106.91	109.28	107.06	104.79	104.39	112.13	107.57	97.751	105.57	109.78	106.07	112.64	103.53	102.09	107.55	109.64	105.74	105.7	105.48	111.09	106.03	105.51	101.66	102.19	102.67	109.5	101.84	108.35	106.43	108.35	109.18	105.34	105.14	107.31	111.3	110.49	106.89	103.59	113.72	108.37	102.27	111.5	107.32	111.35	109.73	104.88	104.71	103.31	104.75	107.55
106.06	96.921	97.139	104.67	101.95	101.45	95.672	100.67	100.16	106.63	101.03	106.37	97.671	100.29	98.848	96.623	107.04	95.273	100.22	101.71	100.86	103	100.56	101.32	101.37	93.926	100.47	95.312	99.833	104.85	99.882	101	100.49	100.08	100.7	104.51	100.12	101.09	105.86	98.341	99.204	106.11	93.281	98.332	101.59	97.568	100.5	97.941	99.196	99.915
114.73	101.77	112.65	113.61	108.54	107.62	115.92	117.65	106.41	107.8	112.12	110.65	108.01	113.14	110.2	105.79	110.82	111.02	107.34	113.79	101.46	114.11	112.23	114.76	113.58	108.77	110.83	108.52	109.31	107.75	114.18	104.99	105.01	109.65	113.06	108.12	107.08	110.35	105.34	108.89	110.15	112.04	111.95	115.98	113.08	112.47	111.16	116.38	112.39	111.17
103.96	103.12	101.54	107.97	107.93	107.85	103.86	106.25	104.87	103.91	112.91	113.25	103.31	102.23	106.89	108.89	109.39	109.41	109.32	102.55	107.69	108.72	105.22	110.21	107.09	111.45	111	100.25	100.04	107.99	107.38	106.12	101.53	106.71	106.17	103.66	100.65	108.58	103.39	104.39	102.69	107.7	108.74	104.6	105	106.52	102.99	109.27	111.69	107.83
99.71	100.13	100.38	99.083	96.296	98.887	96.319	99.305	105.5	104.44	104.17	96.31	102.13	104.91	98.38	101.28	106.22	104.32	113.61	101.99	103.4	97.078	98.979	99.425	94.773	103.89	103.39	105.48	94.874	101.96	101.68	102.48	104.79	101.01	99.939	105.71	106.5	99.604	103.95	99.055	98.198	102.37	101.32	97.314	102.61	98.133	101.45	93.53	97.312	100.66
105.48	105.94	103.08	109.17	103.52	108.01	101.56	111.48	106.36	103.02	107.49	105.54	107.48	104.89	104	107.77	101.5	108.52	100.95	101.32	102.92	109.36	109.17	101.45	113.59	101.24	98.691	101.76	113.24	109.86	106.11	105.66	107.67	99.461	105.93	105.33	109.13	111.43	100.4	106.35	106.93	109.08	109.14	103.36	104.2	113.32	108.59	104.68	105.49	102.51
100.08	102.7	101.8	107.49	109.78	107.63	109.86	104.3	101.61	108.04	99.134	100.4	102.04	108.98	98.585	109.41	111.62	102.11	100.1	103.32	111.87	104.34	108.52	103.8	102.77	104.87	107.71	102.83	107.36	106.45	103.8	111.87	101.43	105.75	104.17	99.616	104.44	106.4	104.3	106.04	100.47	106	104.93	107.71	101.58	103.91	107.32	100.85	104.53	104.65
106.59	108.2	106.87	113.25	105.14	111.46	108.33	101.63	114.94	111.07	106.4	104.33	106.68	107.54	109.17	112.41	105.36	105.29	107.76	104.8	107.97	109.22	99.84	103.79	108.35	107.2	106.3	107.95	108.06	104.05	107.22	105.36	103.31	109.03	116.75	100.04	108.2	116.27	106.92	105.62	109.27	109.65	109.08	105.69	105.16	106.55	106.17	113.86	102.73	109.06
107.62	104.17	107.68	108.7	103.42	102.14	102.57	107.21	107	104.67	112.88	104.11	111.77	112.56	113.75	110.31	106.27	102.6	110.53	114.87	111.11	101.22	104.57	108.44	115.08	109.91	107.33	104.82	104.57	101.61	107.01	109.32	104.81	110.98	101.25	99.965	102.71	102.39	103.72	106.22	98.596	101.27	106.89	110.88	107.97	105.67	96.785	98.841	96.661	112.08
104.7	104.85	107.72	106.29	108.95	100.46	105.46	110.54	105.79	106.58	102.72	108.86	109.03	110.24	103.39	102.85	108.29	111.53	105.85	100.16	105.81	110.86	102.38	101.16	106.61	105.87	104.52	107.87	109.61	109.03	103.48	105.59	103.47	107.33	101.97	104.69	103.16	105.41	108.71	103.59	112.73	107.94	107.7	105.91	105.18	102.88	106.1	103.55	107.51	104.53
99.949	98.165	94.18	98.16	97.681	98.769	94.856	98.744	98.727	99.45	93.82	97.903	95.232	101.97	100.97	98.862	101.49	100.4	100.49	102.11	102.35	95.031	96.374	99.668	98.714	94.741	99.914	97.502	101.88	99.197	101.16	96.529	103.74	93.939	99.743	97.129	97.848	98.406	96.157	101.34	105.15	101.87	95.332	96.481	90.11	93.81	101.57	96.595	104.5	101.46
103.07	104.77	99.869	98.99	101	103.68	95.058	101.57	103.51	99.516	100.12	103.77	97.481	101.64	108.86	99.78	102.69	98.68	94.559	99.026	103.77	95.778	99.005	98.627	105.72	96.683	101.47	100.99	96.299	103.35	98.744	100.41	98.637	101.16	107.47	105.89	105.4	100.07	104.02	97.372	107.9	101.25	100.04	96.199	98.151	103.31	95.553	100.77	103.15	103.39
110.62	109.73	109.14	112.9	110.15	105.31	108.26	103.16	110.77	105.94	108.48	112.9	106.11	110.54	109.16	109.9	109.24	109.56	108.02	103.83	109.66	107.76	104.24	104.44	103.42	103.98	113.72	108.03	114.09	111.23	104.97	107.57	107.93	104.94	110.52	100.65	108.09	105.25	110.82	106.4	106.77	109.41	111.95	111.48	105.79	112.54	110.83	106.91	112.04	107.78
105.74	106.64	109.2	107.7	111.51	116.5	109.46	108.55	106.05	106.59	106.94	105.57	108.52	113.61	110.62	107.21	102.73	109	115.13	111.78	108.04	109.45	114.36	106.4	107.1	108.15	109.56	107.77	106.19	109.13	108.61	109.57	105.21	107.27	105.77	111.28	112.53	108.4	104.92	109.88	104.75	111.66	110.72	113.03	105.99	112.52	108.46	109.75	107.92	104.9
106.83	110.47	105.79	104.66	111.61	106.8	101.85	104.52	102.18	107.52	105.88	101.72	104.43	106.71	104.68	108.23	113.26	111.46	110.43	108.25	106.06	105.43	105.83	106.82	103.42	104.1	102.54	104.93	112.08	102.66	102.49	106.81	114.38	107.36	100.39	106.94	109.57	106.94	104.31	105.79	99.948	104.51	102.63	108.57	107.37	99.905	103.08	103.43	105.8	104.55
108.61	109.72	108.54	110.17	107.86	111.19	106.82	108.63	110.88	107.44	111.61	109.41	104.54	105.69	110.88	108.19	95.688	112.28	109.07	107.7	104.43	110.77	108.83	107.6	107.91	116.51	111.37	110.82	108.95	113.97	102.73	111.19	111.21	108.15	108.59	107.29	111.71	112.45	110.38	109.95	115.1	109.16	109.82	103.98	112.6	110.48	107.25	105.03	102.87	106.85
104.75	107.12	104.85	101.15	111.49	106.44	106	105.9	109.41	105.61	109.01	105.19	108.23	110.85	107.13	104.3	110.22	104.65	101.67	102.94	107.53	105.31	103.45	101.6	106.91	104.52	105.91	105.8	108.63	98.435	109.39	106.93	105.55	103.83	105.52	107.22	98.099	103.98	108.33	106.1	103.92	111.58	106.57	105.2	113.94	110.62	106.85	108.03	106.31	111.19
106.29	89.053	97.885	97.438	98.872	99.444	101.74	105.64	96.193	102.23	100.37	95.344	96.468	98.452	106.73	90.04	98.144	101.26	102.75	102.37	99.566	99.611	107.24	101.58	100.88	102.84	103.52	102.39	94.854	97.545	98.7	91.212	95.238	99.762	105.51	97.47	98.986	101.56	99.719	98.126	99.517	96.701	92.026	97	98.248	99.104	101.65	94.133	102.51	97.672
108.58	107.35	112.61	112.58	112.23	104.79	113.85	109.01	108.59	110.63	110.13	109.73	104.54	110.5	105.86	111.88	104.66	109.53	110.6	104.2	106.69	112.07	106.69	110.71	108.42	111.13	109.14	112.44	111.19	114.96	114.69	110.99	110.87	107.08	109.96	112.08	105.94	107.86	115.93	108.91	107.05	112.01	106.6	111.16	115.56	110.23	106.81	122.09	113.56	112.35
110.26	108.87	100.44	108.69	96.75	110.3	114.85	105.51	106.29	109.48	104.37	111.88	105.47	112.23	108.09	109.64	104.79	107.06	108.89	107.34	108.38	107.01	106.6	106.35	105.64	110.78	103.74	96.848	113.27	101.76	107.23	104.7	100.41	109.78	108.61	108.83	103.41	106.32	101.27	101.5	105.65	104.61	103.63	111.89	108.91	106.75	99.506	108.65	102.74	108.9
100.68	94.879	100.32	94.742	96.441	101.34	97.448	96.175	96.712	95.496	97.32	101.15	96.654	96.875	102.4	97.664	99.938	97.707	96.064	96.465	98.661	97.327	98.092	99.784	93.971	106.3	97.538	100.81	97.626	99.421	102.15	101.09	102.1	97.743	97.583	95.149	102.56	101.35	99.645	101.4	95.266	96.995	106.69	98.06	99.939	97.258	99.483	102.57	97.057	100.83
113.75	107.69	108.74	108.12	112.58	108.74	101.53	112.1	110.19	106.25	112.14	114.92	114.66	106.92	106.64	108.12	108.72	102.95	103.99	111.68	104.83	107.1	112.66	101.61	109.02	105.49	101.62	105.95	106.68	111.2	103.37	100.14	112.87	104.55	109.67	111.86	106.95	107.73	112.69	114.96	111.94	111.21	108.74	97.383	107.69	109.39	109.47	108.76	111.97	110.68
108.04	101.51	107.65	105.99	111.9	109.64	107.68	104.67	103.62	100.39	101.54	109.41	106.08	102.37	105.39	104.82	102.27	105.1	108.99	109.52	104.68	106.03	101.4	111.18	108.84	109.97	105.54	100.82	105.41	102.43	105.7	105.26	103.75	109.35	108.93	107.18	106.3	105.43	103.9	104.95	112.51	107.12	98.287	108.9	106.98	110.34	103.47	104.64	106.39	106.9
97.513	99.558	97.044	97.579	101.33	99.887	98.294	101.01	90.391	96.853	98.958	96.29	107.79	96.002	104.22	104.52	100.9	100.83	99.459	102.73	102.01	101.83	98.314	104.3	97.258	96.768	95.577	103.35	103.58	101.23	107.22	104.57	94.304	99.418	98.108	100.18	96.819	98.403	100.32	93.027	100.61	97.651	99.405	99.7	99.488	102.68	100.71	94.983	104.19	97.187
106.61	107.09	103.93	106.62	104.03	100.19	110.91	109.46	102.32	103.15	106.74	110.57	110.23	99.57	107.41	111.61	104.47	110.03	105.87	97.765	106.29	107.27	110.36	98.192	101.96	106.87	104.2	106.74	109.24	104.02	104.91	104.72	105.52	102.1	108.85	100.47	106.64	100.06	103.6	107.76	101.84	103.85	107.13	106.49	105.54	103.45	109.85	109.15	102.92	103.35
110.34	107.14	106.5	104.74	106.65	101.19	107.47	105.47	109.25	95.25	112.31	104.05	108.3	104.26	100.86	106.11	109.11	113.65	106.87	104.24	103.83	101.69	105.5	105.47	108.12	101.49	109.89	111.61	108.48	104.53	104.85	114.46	105.73	104.24	103.81	102.86	102.12	103	109.92	104.33	104.67	103.72	105.78	102.53	110.87	112.06	110.37	111.38	103.81	103.44
109.61	107.77	103.99	110.87	112.45	106.42	107.24	112.12	108.47	109.4	105.24	114.97	108.61	108.56	105.81	105.29	104.59	110.35	110.23	108.32	114.23	109.36	106.23	113.4	106.09	112.41	110.97	108.23	103.13	106.09	111.44	115.67	106.74	112.72	112.49	114.39	111.54	110.23	104.86	104.98	105.63	107.62	108.49	97.106	105.44	103.96	109.27	108.14	111.93	107.59
111.92	104.2	104.39	102.53	101.88	107.57	108.57	102.6	104.2	107.88	108.73	103.7	108.75	105.48	110.43	109.89	106.46	118.48	115.64	107.17	107.57	104.41	107.9	107.63	105.45	109.6	103.46	104.89	110.22	110.03	105.06	106.85	103.54	110.84	114.91	108.06	106.29	113.48	112.76	101.79	107.47	108.55	108.35	109.05	107.05	111.43	104.55	103.22	105.69	105.77
106.6	110.8	109.15	111.51	105.1	108.77	109.26	103.1	111.43	109.59	106.28	108.04	108.1	106.36	105.71	105.58	115.2	107.41	104.2	110.98	106.28	109.72	107.84	109.81	102.06	112.4	110.16	110.63	110.19	116.11	101.44	109.23	108.8	110.15	114.1	107.65	110.93	109.82	106.58	103.34	109.6	103.14	106.09	109.77	108.71	104.14	109.35	109.64	104.74	104.03
110.12	102.02	104.01	111.5	109.75	109.11	104.79	108.87	108.6	104.92	101.88	105.15	102.12	104.17	106.83	103.94	105.23	107.51	104.63	101.93	107.56	109.57	108.49	106.8	111.56	100.55	99.238	104.32	107.88	106.78	104.61	112.74	110.41	107.98	104.86	106.52	105.63	110.27	107.98	103.14	103.25	103.31	98.151	112.06	111.48	105.83	106.41	106.76	106.02	108.41
110.41	112.75	102.14	103.57	110.36	110.82	110.22	107.85	105.44	110.64	109.62	108.02	107.6	108.54	107.11	105.36	109.44	112.35	110.94	103.87	112.32	108.18	104.79	111.08	114.07	105.7	108.06	108.77	107.7	104.87	110.35	103.43	112.9	104.09	110.18	110.61	100.9	102.82	105.36	106.02	108.67	108.95	111.36	102.08	101.06	108.13	110.37	103.97	102.44	105.17
109.78	108.86	110.78	115.23	113.06	111.02	104.57	104.77	108.02	104.95	109.78	104.42	108.14	111.93	107.65	99.95	107.03	107.51	109.72	103.52	105.54	110.48	101.88	108.78	102.68	102.81	109.63	108.03	106.59	111.29	108.42	107.57	111.28	107.04	108.98	113.29	107.56	112.41	110.31	107.32	106.92	103.6	108.86	103.89	107.27	110.14	109.37	105.06	108.4	109.4
107.1	95.531	103.72	111.73	106.51	104.87	108.33	110.37	104.23	101.88	100.65	100.72	110.51	101.27	102	100.34	103.83	106.26	102.85	101.2	103.21	107.22	99.977	109.71	99.873	99.505	101.89	110.21	103.58	102.43	102.55	109.06	109.37	104.29	101.95	107.4	93.756	104.39	108.78	101.44	108.3	111.51	112.82	97.271	101	108.69	106	106.03	110.57	101.41
101.74	91.749	96.138	99.291	100.97	98.594	90.583	96.285	102.89	90.374	101.19	91.031	96.607	98.395	98.881	99.93	92.189	100.53	101.06	98.571	97.307	95.576	105.48	97.995	98.066	100.89	90.023	98.475	96.206	96.552	95.66	95.424	99.634	101.79	91.47	96.177	94.44	97.027	99.458	97.788	95.272	100.66	99.463	100.6	97.91	99.646	95.883	96.51	98.851	93.552
105.53	108.35	108.9	108.35	112.87	111.44	112.34	108.65	111.49	113.95	111.42	111.08	110.77	112.01	106.2	113.03	116.27	106.74	106.63	106.65	107.02	113.84	110.08	107.34	104.99	109.74	105.44	109.83	107.96	107.57	107.43	109.86	106.95	101.13	109.29	110.72	111.96	107.33	106.61	107.11	112.41	109.9	111.73	103.72	113.28	116.06	105.65	104.56	112.48	108.12
104.19	111.68	110.03	114.07	109.96	108.4	109.15	105.41	102.2	108.98	108.66	102.13	106	108.07	105.28	107.49	104.23	110.71	108.14	107.69	103.69	107.1	99.75	106.31	106.97	111.35	107.04	108.09	104.42	106.42	105.89	104.24	104.53	107.22	103.57	113.48	108.7	98.83	101.08	102.4	109.8	104.67	104.42	101.08	109.09	108.7	96.835	108.05	105.08	112.78
107.35	111.97	104.78	104.29	102.52	103.81	107.36	102.55	107.17	106.94	101.25	103.33	107.77	103.3	107.38	106.38	105.24	99.919	99.182	107.31	101.99	106.18	102.29	101.58	104.12	106.01	108.17	107.87	109.38	107.57	103.23	110.03	106.75	104.55	104.48	112.27	106.33	101.27	103.64	102.41	103.32	104.05	111.15	106.43	105.55	108.03	106.21	110.83	108.88	107.66
104.77	105.43	110.17	103.09	108.47	109.35	105.17	105.67	105.62	100.72	107.99	96.703	107.32	114.17	103.11	99.962	100.77	102.64	106.81	106.68	111.16	104.14	105.35	103.85	105.37	110.9	110.36	111.64	105.45	107.86	105.92	102.05	101.24	107.38	107.54	107.73	102.19	102.92	109.93	104.36	106.77	105.48	106.38	105.8	108.35	106.03	108.49	105.75	108.06	100.47
102.28	110.66	107.77	107.74	107.38	109.92	110.43	112.26	101.93	110.34	108.31	107.96	111.83	104.83	111.77	105.24	109.93	106.29	101.1	112.29	106.48	109.17	115.42	106.24	107.88	108.96	103.7	102.49	106	105.4	100.43	102.35	102.67	103.57	106.99	106.69	108.33	109.89	104.96	107.81	109.14	106.7	103.35	107.62	102.78	104.4	102.19	102.89	108.63	108.99
110.52	109.11	115.35	108.1	109.17	107.83	112.76	105.72	109.9	113.05	108.33	114.32	110.98	110.53	101.03	108.14	106.59	105.38	109.12	114.64	108.64	106.23	109.58	109.35	105.06	106.94	106.96	107.88	108.6	107.31	108.41	108.91	113.92	108.27	105.15	111.65	108.61	107.1	105.86	106.7	104.49	106.73	107.2	106.22	111.44	111.5	106.33	109.13	106.87	105.31
103.29	107.73	106.74	103.92	111.23	107.59	107.57	104.8	110.19	106.75	102.2	111.37	102.28	105.75	112.38	106.67	105.88	105.91	109.18	109.99	111.73	103.53	109.02	98.863	109.23	103.72	106.39	107.44	103.36	99.433	101.78	107.29	105.36	107.5	104.51	106.95	101.29	107.82	107.17	97.906	100.7	108.37	98.869	104.12	104.64	104.78	111.89	103.41	104.53	102.42
100.24	100.75	95.38	92.023	96.427	101.08	103.57	101.41	94.37	100.57	93.738	94.197	104.43	97.073	102.23	98.034	98.873	98.341	99.851	98.944	91.911	98.294	90.658	94.331	98.68	92.425	98.86	96.405	97.203	100.81	92.435	97.847	97.484	98.288	95.251	100.14	97.429	91.98	97.385	102.5	102.18	97.28	106.98	98.294	93.722	101.11	100.26	95.726	96.641	93.028
99.188	106.09	107.69	104.31	105.34	105.17	113.2	101.5	105.68	109.98	108.63	105.51	109.56	105.49	110.36	110.66	102.78	97.565	110.81	104.16	107.8	105.1	109.38	100.59	104.5	108.77	105.89	105.01	106.11	106.02	103.72	104.38	98.255	109.95	106.96	106.98	113.3	102.44	105.92	106.34	112.28	101.32	100.29	106.08	109.75	111.45	108.65	106.91	112.59	105.5
97.84	101.79	97.748	94.273	99.214	106.17	102.1	104.04	97.33	101.36	100.17	97.93	94.685	101.04	102.7	94.186	97.76	96.837	106.44	103.87	102.33	100.5	98.674	101.51	101.99	98.771	96.969	101.22	99.984	99.704	95.978	99.525	97.794	101.13	102.89	95.996	98.527	103.7	97.262	95.069	105.19	95.591	106.79	98.68	97.524	100.6	99.478	100.63	98.582	102.84
104.08	106.64	107.93	103.61	106.42	108.46	106.02	100.6	104.47	107.51	110.48	106.75	104.89	106.47	103.82	100.47	107.85	107.57	107.03	106.5	109.96	103.08	102.21	106.21	108.62	109.01	107.78	107.65	105.88	107.1	105.6	106.58	110.6	105.58	106.9	105.7	105.57	105.03	113.2	108.82	108.65	106.83	105.25	102.37	103.17	104.58	108.28	102.82	110.86	107.4
110.55	104.53	100.6	101.26	114.83	101.19	109.95	113.83	107.17	110.29	109.5	111.36	113.33	104.77	107.84	109.41	106.66	108.74	112.39	107.06	104.68	107.16	112.17	106.03	108.84	110.07	110.92	109.68	110.17	105.9	107.33	111.89	102.47	103.98	102.04	107.48	105.94	106.9	106.44	104.28	104.41	110.09	106.38	112.02	113.52	109.64	112.36	110.05	103.32	108.4
104.8	100.92	106.09	105.07	104.55	110.72	105.27	109.93	108.47	110.13	108.53	105.27	106.75	109.09	109.48	107.22	104.98	105.77	108.38	108.84	110.03	103.4	106.98	105.92	108	103.51	106.92	106.91	104.97	113.07	109.18	106.35	95.902	101.02	104.42	105.15	107.62	99.759	107.33	105.79	105.52	111.59	109.58	104.17	99.831	110.66	107.44	106.05	105.32	107.78
101.58	104.32	104.41	110.15	109.91	113.58	111.08	112	110.12	104.23	108.52	103.73	108.69	110.55	114.24	107.07	109.03	107.38	114.14	105.94	105.34	111.67	106.45	110.63	105.89	115.12	106.93	107.58	103.95	107.43	102.87	111.09	110.77	105.83	113.88	108.05	103.66	103.5	104.92	112.83	111.68	108.95	106.2	110.56	109.59	107.42	105.5	109.49	112.5	106.27
104.23	104.35	104.81	105.37	109.98	100.68	107.49	103.22	105.57	104.96	107.46	98.664	110.6	101.9	106.75	103.36	102.61	105.47	105.1	106.33	103.85	99.045	105.35	108.64	100.33	100.86	100.04	106.73	101.27	110.33	105.72	103.26	111.01	105.6	102.68	104.41	106.61	105.34	109.67	100.84	105.62	102.68	107.93	106.29	102.88	103.44	105.87	106.93	111.71	101.09
98.319	109.65	103.27	102.68	100.03	99.631	99.486	98.992	98.979	100.98	96.668	99.271	100.71	96.958	97.22	99.268	96.479	97.032	94.501	103.01	98.149	103.46	99.092	100.49	95.051	90.878	100.76	103.93	102.63	96.179	102.16	96.664	99.547	95.702	94.701	100.26	99.866	100.97	95.481	92.305	97.29	98.826	99.908	102.78	99.133	96.492	92.23	97.438	100.18	98.531
103.46	104.39	98.279	102.44	99.58	98.729	102.62	96.306	96.103	97.763	107.57	98.98	105.05	106.03	106.03	103.6	104.27	102.05	105.17	106.13	101.98	94.628	102.6	98.593	102.77	98.316	102.89	101.48	94.597	104.69	97.827	100.5	100.6	104.08	99.03	103.19	98.749	100.86	100.96	101.27	100.16	102.53	103.76	101.86	99.089	96.865	96.697	99.346	100.42	100.55
103.13	106.34	116.86	107.19	107.16	109.31	109.08	106.6	109.45	111.24	109.12	107.31	108.74	118.35	102.02	108.46	106.52	109.92	111.62	112.54	111.05	104.21	109.6	101.21	115.76	105.98	111.29	111.37	106.42	106.88	104.06	115.57	103.25	104.26	114.37	108.29	101.4	111.41	105.63	107.32	105	107.41	105.73	112.64	111.68	105.41	109.15	106.08	107.42	111.17
112.02	110.09	106.49	103.75	114.14	106.31	109.51	112.26	105.16	110.89	107.12	109.49	103.59	109.98	116.56	108.49	110.92	108.03	112.93	112.49	111.52	107.67	110.76	111.15	105.58	109.06	109.8	108.61	103.71	110.55	111.03	110.68	107.92	107.2	104.54	111.08	107.62	109.01	108.9	114.84	110.2	110.61	111.68	110.81	107.79	112.32	109.85	107.3	115.27	114.46
103.14	103.83	104.04	106.73	106.43	105.62	102.85	100.43	107.08	111.47	105.26	106.21	101.35	102.09	109.3	104.76	108.52	105.78	105.94	111.73	100.39	104.06	114.17	106.28	109.67	96.436	103.45	110.59	103.29	113.29	106.69	103.19	108.17	100.55	105.49	103.47	109.62	102.03	106.99	115.22	103.8	103.46	100.4	104.09	104.14	106.45	109.46	103.15	104.38	105.1
103.74	106.43	103.14	109.86	99.621	97.171	107.16	104.65	107.28	114.24	107.14	110	116.17	102.37	108.06	104.53	104.6	109.96	107.35	111.17	105.35	106.51	109.5	102.33	100.68	111.51	97.566	114.58	106.66	104.69	103.26	110.87	105	100.43	107.64	105.42	102.88	108.15	101.46	104.27	97.419	106.28	102.07	107.73	103.53	107.38	106.82	110.52	103.84	108.06
91.65	91.417	102.16	96.223	98.022	96.715	94.075	95.137	95.882	99.329	91.316	96.938	94.334	98.645	101.18	96.401	93.414	97.027	96.439	90.308	99.331	100.13	94.141	95.242	99.208	96.891	101.52	95.612	98.751	102.09	100.03	102.62	96.075	100.32	93.381	99.664	101.55	94.076	97.075	97.58	90.846	96.528	92.516	90.648	96.019	99.001	98.046	100.11	100.58	105.7
110.39	109.16	99.45	111.3	104.05	109.46	103.22	113.06	109.18	103.67	106.83	115.89	111.57	105.31	106.39	105.43	105.6	108.06	116.72	105.78	108.8	103.79	110.22	107.84	110.04	103.87	110.69	112.43	112.6	106.43	102.83	115.87	110.92	111.46	103.34	106.92	106.16	105.09	110.61	106.01	113.3	111.11	105.76	108.93	108.7	103.99	116.72	102.33	109.98	108.1
102.46	97.633	101.19	106.08	100.46	99.914	94.566	105.15	96.775	96.02	94.431	104.76	97.427	99.332	95.223	100.27	101.37	98.535	99.382	100.26	97.804	101.62	100.91	101.9	100.98	99.817	99.761	98.595	100.1	107.01	97.687	101.32	103.06	100.48	96.832	107.19	94.682	101.89	99.942	101.25	95.35	91.013	96.07	105.04	99.543	101.31	92.534	95.438	103.05	102.25
111.21	109.49	105.75	113.59	114.11	107.14	104.36	106.42	109.13	107.89	106.15	112.94	113.62	103.56	109.69	114.97	108	109.84	107.02	108.12	114	116.14	113.16	110.81	105.35	106.64	106.72	110.75	111.98	115.76	108.51	107.99	108.96	103.56	107.24	106.45	105.39	109.84	113.69	111.99	105.29	105.29	112.61	109.7	114.9	107.46	99.519	109.82	107.37	106.42
98.41	99.241	104.24	106.13	108.85	110.76	108.81	102.74	103.44	106.13	101.56	107.51	110.95	105.62	107.07	104.87	105.75	100.9	101.44	103.69	101.28	107.82	105.74	109.26	99.582	105.61	104.73	107.4	101.31	112.89	106.62	104.92	108.99	106.17	102.32	113.73	109.87	102.75	105.03	109.63	107.71	104.21	101.17	110.24	105.69	102.15	103.39	108.74	99.66	101.01
98.901	105.61	105.51	99.085	107.6	102.83	108.47	104.19	105.76	109.03	105	104.43	109.04	105.29	104.93	107.25	108.68	101.08	104.3	109.53	105.42	98.812	103.75	107.28	102.8	106.13	105.93	111.87	107.84	104.24	102.47	108.91	102.01	106.09	112.39	107.28	103.83	99.553	106.62	110.85	103.08	106.2	101.07	108.03	100.84	103.26	104.86	101.28	97.492	104.22
117.08	110.03	111	110.22	111.21	104.3	109.53	103.67	110.03	112.19	110.7	107.65	112.27	102.34	108.66	110.43	117.96	104.38	102.86	111.4	108.27	114.18	110.3	108.32	110.67	106.41	114.43	103.76	104.13	110.91	111.34	103.99	110.33	108.9	105.96	109.82	116.47	107.8	105.78	110.75	111.05	105.21	103.16	108.79	104.83	104.04	110.42	101.21	112.04	104.33
100.14	103.56	97.762	96.723	104.03	95.999	102.09	99.56	97.022	95.764	95.394	101.82	95.115	96.158	94.238	96.778	101.6	96.374	99.066	94.701	100	94.707	95.397	99.142	98.55	104.73	105.92	98.453	100.17	102.78	101.12	95.402	97.205	98.77	94.888	104.24	98.796	102.87	93.581	100.32	94.896	93.786	94.283	95.729	94.736	97.505	98.835	101.78	98.197	98.253
109.42	100.68	105.09	107.37	103.4	103.87	97.555	107.93	100.58	112.58	102.47	107.73	109.23	107.35	106.31	105.57	107.92	107.53	107.85	107.26	106.8	105.98	108.92	112.54	107.03	111.32	106.32	104.33	112.04	103.6	110.63	104.11	107.14	101.18	104.78	108.39	112.92	104.76	106.4	102.97	108.17	105.84	103.33	116.37	103.79	103.21	106.87	111.35	110.75	107.95
104.64	105.08	104.99	105.62	107.38	106.47	108.59	113.77	112.35	106.95	104.72	102.07	106.71	102.17	106.65	108.03	101.64	100.94	104.74	111.53	105.66	106.98	105.57	110.31	108.58	106.56	105	102.48	107.72	106.4	105.81	107.6	109.51	102.46	105.01	108.77	115.58	109.59	106.29	114.98	107.34	106.21	105.63	103.66	106.97	114.76	103	105.97	99.972	108.84
112.92	110.44	107.81	98.582	100.72	104.92	103.19	98.933	105.4	104.29	104.38	105.43	108.64	102.53	95.852	103.12	113.2	103.84	113.15	104.45	109.51	109.45	105.31	96.253	111.16	110.75	106.68	107.04	107.81	98.236	114.1	104.24	101.83	107.4	105.01	103.71	100.53	106.48	98.812	97.197	108.88	106.88	105.59	103.42	106.27	107.98	111	106.21	101.89	107.42
103.83	116	106.36	106.85	103.97	110.45	108.14	105.13	107.49	107.24	101.6	109.57	108.19	109.52	108.42	107.62	105.5	106.63	109.19	108.87	110.03	108.76	109.41	106.34	105.3	110.89	108.36	98.243	106.34	102.41	109.08	111.16	110.23	104.91	107.28	102.9	113.97	104.69	105.61	108.86	111.09	103.32	108.41	107.51	111.08	108.02	102.2	108.34	104.08	100.06
113.92	102.24	105.1	105.55	105.16	104.04	105.65	107.99	104.44	111.25	105.91	110.62	110.04	110.19	107.82	103.13	106.77	107.18	104.45	105.2	103.96	102.24	106.28	102.99	113.57	106.27	116.37	101.68	105.22	103.84	109.46	110.28	101.71	107.36	103.41	105.85	104.97	107.92	102.98	103.26	106.17	107.58	105.95	106.57	109.93	106.46	112.81	113.52	98.872	104.65
107.78	100.94	106.04	104.74	105.11	107.16	103.8	102.92	100.18	107.1	106.83	104.77	106.22	103.53	112.21	106.27	108.84	105.02	105.89	105.26	112.07	109.04	111.23	106.52	104.42	113.43	105	107.1	108.77	107.9	97.481	109.51	106.08	111.85	104.62	100.5	110.46	101.71	110.19	104.13	101.15	107.1	100.3	106.87	106.12	106.08	109.3	101.31	100.93	101.81
110.65	110.93	114.29	105.91	111.18	104.78	109.1	110.34	105.87	109.02	108.14	106.79	108.63	105.09	107.31	106.87	117.15	104.02	110.74	106.67	107.3	105.17	109.11	110.48	108.77	112.81	104.1	105	105.48	113.79	110.25	110.33	110.72	101.99	103.21	109.72	111.58	106.53	104.69	108.92	106.88	108.67	115.42	112.14	101.05	107.36	113.69	106.24	105.41	108.28
101.79	108.29	100.26	106.38	107.67	99.409	101.92	106.09	108.33	108.3	103.65	106.57	108.45	105.38	102.06	105.06	102.74	112.23	96.336	104.37	102.07	107.22	109.13	103.72	105.3	108.87	107.51	101.59	103.78	108.75	106.46	101.44	106.05	101.69	105.48	104.71	102.4	104.77	102.89	102.67	104.01	106.1	104.48	103.31	105.1	103.47	105.93	110.16	113.1	101.06
98.587	99.324	93.88	98.601	95.364	97.666	104.29	95.852	94.251	99.027	91.204	96.694	100.58	96.331	93.153	99.506	95.277	101.58	98.608	108.67	100.32	96.284	98.481	98.063	100.08	96.016	96.626	97.39	100.43	97.566	95.569	100.88	95.649	96.101	97.114	99.694	96.774	97.889	95.647	92.203	99.059	91.743	103.2	98.863	103.53	99.946	98.383	97.259	97.859	103.16
105.57	102.54	101.61	107.65	108.88	107.37	104.77	104.5	101.72	109.87	101.23	106.2	112.29	103.83	99.163	109.45	108.23	106.2	102.53	105.45	107.67	107.28	107.26	96.643	103.61	107.83	111.51	107.5	105.41	106.91	98.726	106.29	103.48	104.44	111.06	105.3	107.31	107.21	101.75	102.55	109.84	103.83	111.25	109.93	117.05	102.98	109.06	108.81	109.38	106.68
103.56	100.65	101.97	98.832	103.84	107.53	107.24	102.61	103.21	103.32	103.06	103.76	111.15	101.56	99.244	102.34	107.36	101.58	104.63	106.73	102.21	108.5	97.093	103.75	102.54	105.33	101.08	102.92	113.3	108.73	102.58	103.53	101.16	102.27	108.31	102.85	101.13	106.1	107.14	102.28	106.47	104.21	99.161	111.65	101.54	105.1	101.54	108.41	106.87	104.78
113.04	112.5	101.96	112.71	110.12	114.05	108.36	109.67	109.7	99.631	105.76	104.23	111.41	110.21	109.59	109.19	107.99	112.32	107.14	107.89	101.95	106.38	109.56	109.39	111.26	107.76	106.59	111.77	115.5	105.29	108.54	106.54	106.02	110.67	109.59	109.67	106.68	112.72	107.47	110.33	110.26	107.09	107.21	103.33	110.11	106.17	104.58	109.58	109.93	106.01
95.924	94.925	102.56	99.998	101.15	104.54	104.04	100.09	98.069	101.36	103.16	103	99.573	105.83	103	102.04	101.57	106.69	94.857	99.09	105.23	100.62	96.363	102.43	103.7	105.91	96.287	103.4	106.19	104.01	106.95	96.235	101.11	99.014	95.548	101.56	100.59	104.27	100.56	102.64	102.11	98.942	96.697	97.878	101.3	103.06	96.959	105.17	96.502	101.38
107.51	105.61	106.46	113.82	109.33	110.5	102.19	107.4	104.82	109.51	104.23	109.54	105.76	106.93	108.11	100.69	103.29	105.23	110.49	113.88	107.41	110.91	101.87	112.94	113.16	104.07	102.15	106.49	109.93	113.03	107.27	112.45	112.11	112.7	106.7	109.75	110.07	106.46	106.46	107.39	106.38	108.27	107.84	107.96	109.39	106.38	107.21	108.79	114.19	111.97
105.32	98.156	104.17	101.48	106.04	102.25	102.84	103.49	94.352	104.71	106.31	108.45	112.44	99.874	106.11	109.79	111.55	102.17	100.67	107.1	107.89	108.3	106.68	103.48	105.51	96.221	102.45	106.29	103.4	109.26	110.93	109.9	104.98	113.43	107.74	106.94	102.87	109.74	105.75	104.52	103.01	108.17	97.389	105.61	101.33	105.8	103.33	102.62	106.07	103.07
108.88	113.08	110.59	104.09	107.54	109.45	108.1	112.16	104.6	105.42	102.11	117.55	109.04	111.62	105.77	111.06	102.87	104.15	112.08	110.26	107.87	109.98	114.67	115.27	104.7	107.12	100.35	107.32	110.51	107.73	104.6	113.56	111.47	107.52	109.76	110.03	105.08	112.81	101.41	109.25	114.3	106.78	106.61	101.89	102.86	107.7	102.57	109.84	105.94	113.2
106.12	107.18	106.72	106.46	107.92	104.71	108.47	110.48	101.71	115.67	109.84	105.67	109.71	106.03	106.29	109.63	111.88	109.96	106.1	111.54	104.59	107.37	107.72	105.98	106.99	108.68	101.35	107.84	102.5	107.99	102.87	103.98	102.04	112.32	105.03	101.48	103.91	109.18	107.38	102.33	107.88	108.59	109.25	102.48	105.91	103.73	104.13	104.73	106.76	103.17
107.63	107.28	113.38	103.52	109.33	105.91	108.58	103.13	105.58	110.1	107.31	108.18	102.78	107.15	103.62	109.62	112.75	107.53	111.92	106.85	110.57	108.88	112.01	103.28	109.77	105.45	104.55	105.56	102.05	103.63	105.95	103.31	102.67	111.43	104.5	106.03	104.68	108.23	107.53	115.32	110.44	105.68	108.65	117.64	108.25	109.84	113.68	109.33	105.96	108.61
110.12	109.91	106.02	113.13	110.91	115.37	112.44	107.39	109.75	109.16	109.65	105.49	108.47	109.38	111.81	112.22	108.82	113.69	107.97	118.71	107.67	104.96	107.47	112.09	106.15	106.36	110.64	109.94	110.75	111.67	104.07	107.77	102.5	113.09	112.95	106.74	109.15	109.49	116.9	110.12	114.41	108.47	109.54	111.1	111.26	102.73	108.23	113.77	114.25	105.59
101.54	107.72	105.39	103.31	108.44	109.34	106.13	108.52	97.803	107.89	114.46	102.29	106.89	109.47	107.98	111.03	111.2	111.49	105.24	106.82	108.58	109.77	108.87	103.54	110.3	103.29	105.11	103.42	104.89	104.16	108.31	105.22	109	109.23	106.47	109	112.33	100.11	118.82	111.92	108.81	104.17	96.924	110.56	103.66	107.61	113.51	104.49	110.5	105.23
104.63	104.59	103.7	111.43	108.48	112.22	110.06	107.21	107.62	106.57	111.3	105.38	104.01	106.31	107.76	109.42	105.03	105.53	102.44	107.45	103.57	107.5	105.44	108.63	107.65	110.74	108.52	103.85	106.74	105.29	110.43	110.68	111.67	110.71	106.92	112.5	110.66	114.15	111.46	110.85	103.31	106.27	107.04	102.98	107	105.74	105.03	103.55	109.64	106.86
105.96	113.45	106.85	109.42	106.5	114.01	111.28	107.38	105.71	113.62	108.52	108.17	112.63	111.16	105.55	102.02	108.75	111.44	105.17	112.47	106.15	107.06	102.45	109.38	106.13	111.77	104.93	109.12	108.35	109.35	107.95	107.48	103.25	106.27	107.03	107.3	107.96	111.67	115.13	104.21	106.87	106.54	105.05	112.14	105.04	102.91	109.64	109.59	112.4	107.02
102.31	108.52	104.29	105.86	106.17	112.01	100.25	112.25	107.5	111.14	100.59	107.78	109.56	109.57	107.17	105.27	114.66	106.63	103.48	104.59	112.03	104.13	110.36	109	107.83	109.27	106.27	106.15	104.99	102.46	107.04	105.16	112.01	104.6	106.52	104.59	111.96	108.68	100.73	107.89	108.83	102.52	101.91	106.15	109.92	106.36	113.91	107.38	100.76	107.46
112.38	108.25	111.66	112.66	103.94	107.76	111.97	117.5	110.39	100.17	113.41	110.74	111.85	115.81	116.22	109.02	112.54	107.61	112.05	120.3	107.91	113.8	112.12	106.67	110.33	114.13	113.63	113.49	107.97	110.68	112.32	111.15	118.3	103.04	115.95	111.12	115.76	117.18	110.45	105.44	107.14	110.1	110.84	112.5	105.57	108.88	106.62	113.92	116.78	107.23
105.28	101.65	103.26	105.6	105.41	107.54	105.7	108.46	102.86	105.97	108.87	102.43	107.72	102.94	102.6	99.184	105.05	110.22	104.12	101.43	107.68	111.31	105.68	107.61	97.153	100.53	108.48	110.32	99.531	109.73	104.72	109.49	107.14	105.65	103.48	102.48	109.71	101.6	103.57	99.203	108.56	109.85	105.86	107.42	105.83	102.34	103.2	102.72	96.649	109.96
97.136	100.09	103.36	93.317	94.146	100	103.79	96.797	102.57	92.746	95.657	103.81	97.25	98.726	97.475	100.68	101.74	101.14	106.26	97.677	92.888	94.475	101.2	97.209	101.01	100.2	91.443	94.294	96.516	99.386	101.03	96.236	100.41	100.88	100.24	92.292	98.527	91.929	98.585	92.147	96.399	95.569	95.038	103.73	91.048	93.19	96.124	93.124	100.92	98.73
92.509	97.726	92.823	95.02	99.116	101.14	101.44	94.019	96.267	91.436	102.4	96.632	99.95	90.847	99.719	104.39	97.596	96.092	95.157	99.028	97.298	101.72	98.462	98.565	101.11	95.809	101.62	93.23	101.55	94.837	100.39	98.713	101.08	94.462	98.704	96.244	98.463	96.914	100.57	97.171	96.658	92.009	103.04	101.8	99.727	98.563	94.727	92.276	94.42	97.239
93.762	97.567	98.312	106.89	99.042	94.004	100.18	99.368	93.041	100.62	100.21	97.192	97.867	92.678	100.21	102.23	90.053	98.596	101.76	101.58	99.286	94.907	95.382	99.949	98.857	99.122	99.587	95.92	103.42	92.558	101.98	103.58	98.902	95.707	96.357	100.34	97.481	98.865	94.402	94.905	102.91	96.427	95.793	95.819	105.37	98.322	92.179	99.388	105.8	96.882
105.95	103.25	102.37	104.5	105.15	104.96	105.41	108.32	99.696	106.23	110.41	102.72	103.04	102.55	99.618	103.97	103.72	104.64	107.85	107.71	108.66	106.02	102.02	100.7	100.29	108.69	97.67	107.6	99.201	106.22	107.83	104.74	109.37	104.87	105.51	102.6	104.86	97.766	102.26	107.99	105.04	109.98	102.84	103.22	98.358	105.11	104	104.92	108.68	97.873
103.26	105.79	105.91	102.88	104.7	106.53	106.74	107.84	107.77	104.17	111.96	102.17	102.93	103.17	108.46	104.94	101.86	102.62	113.87	106.47	109.36	103.69	114.21	108.94	107.67	105.98	111.36	104.07	107.16	111.41	106.15	104.43	107.07	104.1	106.44	109.98	101.46	105.55	104.4	106.26	111.17	105.05	103.39	100.67	104.77	114.43	103.33	100.87	106.51	99.221
105.89	102.19	107.82	102.35	104.07	108.54	106.9	104.67	108.7	98.999	109.26	99.648	101.13	102.03	108.86	102.26	102.73	108.06	110.26	104.44	104.58	102.08	102.25	110.6	106.99	104.65	110.46	105.73	106.58	103.11	108.08	110.36	105.05	108.46	106.04	107.04	103.1	99.946	101.61	104.99	99.699	111.01	108.14	106.91	98.51	108.94	110.57	107.27	106.75	107.46
111.46	102.07	102.69	107.04	108.06	112.39	106.96	108.36	102.46	100.04	102.9	102.89	113.8	108.48	110.9	107.6	108.5	104.42	107.03	107.74	102.51	104.69	107.36	103.37	106.7	102.86	105.65	104.57	107.27	105.19	101.15	103.77	107.52	103.67	104.83	105.4	107.68	105.14	111.22	102.88	105.17	103.42	108.07	102.9	111.24	113.84	105.92	107.34	113.63	115.61
106.43	106.38	104.8	106.74	103.82	113.94	104.73	100.13	109.91	106.42	95.187	110.57	109.17	104.79	103.58	105.02	104.32	102.81	111.89	107.62	106.86	102.11	107.95	108.95	109.12	111.56	107.76	102.05	110.24	109.39	106.57	107.97	106.08	108.9	110.98	102.85	100.3	104.8	109.07	103.61	100.86	107.09	105.54	105.09	108.8	111.43	109.35	111.06	103.11	107.76
108.97	105.72	103.54	108.29	109.03	106.52	104.38	100.81	109.84	107.7	113.18	106.53	104.03	107.6	107.27	102.93	113.88	109.15	105.95	110.55	117.41	107.46	110.88	107.06	108.81	105.26	110.13	113.92	108.27	109.5	101.67	106.87	103.46	107.48	110.91	110.07	108.41	105.09	116.15	111.88	108.41	110.38	113.61	108.83	102.91	114.66	111.42	104.41	114.04	109.79
107.41	105.08	109.87	104.59	108.22	105.23	101.6	105.11	104.4	105.79	106	107.69	107.24	109.14	106.86	105.1	98.741	104.81	108.19	102.51	111.75	101.55	103.95	99.697	102.81	106.31	104.5	109.77	107.62	105.28	105.79	105.07	99.64	100.66	107.33	113.17	110.22	106.64	110.65	110.04	103.34	104.38	95.869	108.52	105.14	106.23	105.18	109.98	98.136	110.23
103.73	106.77	108.17	103.67	108.61	108.56	112.12	107.11	111.47	104.23	102.21	109.38	105.44	110.73	102.05	111.83	105.91	105.13	108.5	106.82	110.08	113.73	113.71	112.26	108.18	110.04	109.4	105.51	111.59	113.91	114.15	105.84	111.97	106.08	108.57	115.21	110.93	111.2	106.22	102.19	101.53	97.754	104.65	108.35	113.06	106.67	107.08	107.94	108.44	105.7
103.87	99.663	102.62	96.926	98.507	97.596	91.425	100.56	96.665	101.43	99.453	102.31	103	94.583	102.21	99.659	101.56	95.557	100.08	101.4	101.8	97.7	93.018	94.811	96.78	97.266	96.651	94.785	95.467	98.622	97.652	100.35	101.2	98.186	101.92	99.245	100.07	94.867	98.711	94.132	99.369	90.645	98.682	100.49	103.84	99.048	93.035	99.013	100.1	100.28
107.42	102.76	106.31	100.06	103.9	101.36	106.56	106.54	102.03	109.8	100.89	109.65	105.8	101.34	107.12	108.67	110.9	101.35	102.62	106.52	107.56	102.04	106.05	101.29	104.18	105.99	105.15	106.29	101.65	104.98	105.54	104.92	108.48	100.8	104.2	102.22	106.76	105.91	107.53	103.9	103.03	110.83	105.14	100.59	106.11	108.3	101.12	106.04	109.77	108.62
105.99	109.11	102.94	105.94	103.35	106.6	107.51	109.61	102.06	104.7	107.07	96.437	107.38	107.29	111.63	104.26	106.74	105.64	100.23	102.83	110.99	110.09	106.67	100.85	103.83	104.38	103.26	106.1	101.34	104.41	109.39	102.12	103.88	109.82	117.26	111.01	108.64	107.08	110.48	106.15	103.04	105.02	105.01	107.7	108.78	111.08	106.02	106.42	107.09	103.29
113.73	104.87	112.53	105.46	110.71	107.6	105.29	113.03	114.98	104.56	115.46	117.97	103.5	105.63	106.12	109.84	114.01	112.09	110.69	111.39	116.04	117.76	109.35	111.5	116.02	109.5	108.65	113.22	115.42	110.85	105.95	107.58	111.37	107.55	116.65	109.51	111.13	109.37	108.45	105.48	111.54	112.52	110.61	111.12	113	107.46	107.91	108.97	106.92	113.01
108.13	111.5	104.72	102.93	100.47	104.19	101.82	105.72	103.85	105.87	106.52	108.44	107.74	99.031	108.34	108.21	107.05	110.3	107.9	107.18	106.9	103.9	109.89	102.91	106.32	105.98	113.24	108	102.99	110.74	106.84	104.9	109.71	106.44	102.77	109.87	105.67	107.51	104.05	111.7	108.01	101.62	102.9	106.81	105.7	105.27	108.57	107.93	108.5	108
98.439	107.82	107.21	103.82	111.29	111.26	106.47	114.76	107.46	109.9	114.74	112.82	109.06	107.57	110.6	107.71	112.15	101.26	107.67	108.37	110.45	108.55	109.74	114.37	103.99	111.78	114.09	107.78	110.88	113.81	112.96	112.65	108.82	112.38	104.7	112.49	104.52	104.12	104.52	103.3	111.24	110.08	112.36	101.15	106.21	106.37	110.13	104.03	109.59	107.38
100.7	94.89	96.137	95.995	99.107	94.676	98.549	102.43	96.99	105.74	99.857	101.96	99.528	97.093	98.02	98.9	95.806	98.89	96.844	103.02	101.73	100.66	99.161	97.214	99.136	98.003	99.248	101.24	105.26	103.69	103.05	106.39	97.29	97.803	97.493	97.448	101.32	103.98	96.535	97.081	90.711	102.15	96.534	99.787	101.32	96.683	93.171	95.484	100.54	97.852
111.14	112.96	111.32	107.68	120.23	111.52	112.64	103.35	108.35	116.41	108.33	116.59	114.2	103.53	108.51	112.3	104.93	111.35	105.55	111.41	108.63	102.66	108.11	109.89	105.94	103.65	109.04	114.06	112.03	107.09	106.68	110.03	111.28	114.02	111.99	107.72	106.71	112.23	114.21	113.94	103.52	103.34	109.93	112.3	114.01	111.43	109.58	111.27	112.15	109.79
102.49	101.79	97.816	104.4	99.277	101.79	99.336	101.97	100.45	103.75	98.281	93.886	95.454	100.32	102.84	99.928	103.97	100.33	98.968	97.445	99.514	97.87	99.905	97.237	107.15	100.53	95.143	101.77	101.46	100.44	102.07	102.44	97.969	100.89	98.711	100.13	99.79	96.785	95.086	100.91	101.81	102.93	99.596	103.79	100.96	97.129	98.695	98.875	94.37	98.546
105.17	108.97	104.34	103.69	103.95	106.66	104.62	106.16	106.57	104.4	102.65	105.66	104.27	110.17	103.84	103.62	106.89	106.08	108.72	108.6	105.73	103.01	112.5	106.06	110.29	105.91	107.23	103.37	108.43	105.67	108.05	111.54	107.33	113.3	110.55	111.47	109.73	107.48	102.4	107.97	105.74	108.4	105.19	109.32	105.07	102.68	107.71	104.92	103.18	106.59
106.78	108.78	109.22	110.02	109.22	105.03	111.58	114.53	109.44	106.79	108.52	105.82	107.37	106.73	105.43	112.59	105.02	105.56	104.93	110.86	114.13	105.68	112.19	110.73	104.82	106.53	107.34	114.31	110.96	106.07	109.11	108.52	112.04	106.48	112.87	107.7	105.08	104.58	106.92	105.5	109.03	109.49	111.5	110.77	105.71	105.06	108.09	110.76	104.52	106.79
100.56	104.42	107.16	103.61	105.17	102.14	110.55	104.73	104.53	106.64	103.36	108.35	107.33	103.56	108.03	109.7	103.49	107.96	105.87	105.16	104.95	101.14	100.76	106.83	99.421	108.74	104.67	101.11	103.18	103.18	105.73	104.16	106.65	102.1	109.06	100.46	110.01	102.16	117.34	105.45	109.59	102.02	101.3	100.64	106.5	102.12	112.94	106.92	107.73	109.27
109.54	105.61	108.68	104.52	105.61	108.37	105.3	114.82	101.39	103.61	101.03	108.71	97.682	107.81	100.55	104.12	110.23	103.98	108.84	108.44	105.99	109.71	97.593	105.91	110.87	106.77	104.2	101.42	108.26	106.98	101.09	107.33	96.758	101.56	106.54	111.61	106.13	105.3	110.76	107.26	111.07	111.62	106.91	109.86	101.29	109.04	110.15	102.11	112.27	95.608
103.2	99.564	107.39	103.67	106.35	108.51	101	104.9	104.14	106.29	106.66	106.57	105.83	106.96	110.64	108.59	105.89	102.88	103.4	103.94	105.45	104.52	106.18	100.56	108.23	101.09	104.69	103.98	105.44	108.39	107.22	103.04	111.05	105.89	104.08	106.36	102.46	102.39	101.1	102.06	107.67	100.82	105.55	105.07	111.66	108.21	106.75	105.23	105.47	111.25
109.42	109.27	108.06	110.73	109.45	110.12	109.55	108.37	111.54	105.39	113.08	107.28	108.58	103.94	99.417	113.3	103.46	112.74	105.6	109.67	110.12	107.01	105.15	112.29	108.85	111.08	105.72	100.73	107.13	112.92	106.63	105.25	112.98	103.31	109.79	102.3	107.02	104.82	101.57	109.05	107.45	103.28	105.11	106.96	110.08	109.8	109.8	106.45	114.73	108.99
101.27	101.69	100.72	100.59	102.3	99.849	99.256	98.269	97.714	97.071	93.268	100.16	100.78	102.09	103.05	99.824	109.42	97.92	102.18	107.53	107.25	100.32	97.365	97.524	98.217	105.22	99.338	93.729	104.15	98.109	100	104.33	96.372	102.44	105.88	101.59	98.784	100.92	95.657	105.61	96.583	98.708	100.39	102.94	102.52	98.82	96.902	97.704	103.65	94.707
96.356	100.26	97.934	97.823	99.654	96.255	95.08	100.08	97.654	100.19	96.275	97.47	101.85	98.804	91.808	99.003	100.77	96.011	101.84	93.461	105.32	90.374	97.865	99.766	98.49	106.88	97.069	97.003	104.36	97.191	98.945	101.18	101.64	98.296	99.077	96.467	99.028	101.04	98.876	100.76	96.749	94.985	95.948	102.32	102.85	106.47	99.344	99.058	100.01	106.71
105.92	106.34	106.31	111.6	105.09	108.64	110.22	114.02	111.05	112.6	105.39	109.87	107.46	112.9	102.51	103.89	107.13	108.04	103.52	104.83	110.63	107.72	108.75	114.21	107.01	111.27	107.05	101.18	108.28	107.9	113.55	109.25	110.03	113.64	105	106.1	105.73	110.42	108.15	101.85	104.3	111.22	112.36	107	110.01	101.87	116	107.43	111.15	107.36
96.871	108.42	107.59	107.19	103.7	103.68	106.24	103.27	109.44	104.02	103.67	109.11	106.13	106.72	109.67	104.22	108.66	108.64	115.02	107.76	108.5	107.81	101.95	96.204	102.37	105.09	109.71	109.2	99.85	102.39	106.86	104.84	105.77	101.57	113.31	109.89	110.47	109.53	106.07	105.02	107.66	106.25	106.52	105.35	103.6	106.81	108.95	105.91	104.35	100.53
113.17	109.01	111.41	110.79	106.59	107.09	114.33	103.8	107.28	108.09	112.46	114.39	105.45	109.72	102.47	111.24	105.7	105.7	105.92	111.35	105.64	109.82	110.38	107.1	104.54	108.32	108.33	108.89	108.95	110.04	104.47	110.15	107.95	106.6	106.61	103.33	106.88	101.49	109	100.95	106.08	113.11	108.1	103.61	99.576	102.94	108.56	106.77	102.39	104.68
99.112	101.55	94.567	101.65	100.62	97.883	96.64	95.801	102.35	100.1	107.19	100.35	99.446	104.7	99.624	98.289	101.04	98.333	97.209	96.937	103.5	93.16	99.127	96.882	102.16	95.374	99.788	97.662	96.398	95.472	102.51	102.19	104.91	97.292	96.074	96.922	93.217	99.156	97.902	97.258	102.17	98.564	93.701	99.111	98.604	100.44	103.15	101.52	103.47	98.575
102.68	100.86	107.16	107.69	107.67	102.66	110.64	110.19	107.77	99.02	109.43	103.26	106.7	99.602	107.4	109.05	100.44	107.14	109.61	111.64	102.37	106.94	108.61	102.74	109.87	103.71	106.71	108.56	107.15	111.49	105.5	108.26	100.6	102.65	109.63	104.41	105.82	102.57	107.61	101.78	98.823	104.88	106.12	106.71	110.03	110.62	102.05	108.71	104.12	108.29
105.38	99.11	108.38	106.39	106.84	104.44	106.29	109.77	106.68	107.04	105.43	109.58	108.54	103.42	109.27	107.3	108.42	106.28	103.01	103.24	106.73	112.63	102.68	110.68	107.71	98.407	107.17	110.17	107.79	107.56	101.78	104.23	108.72	103.4	104.88	108.53	107.55	105.32	101.28	107.66	109.7	111.05	109.32	106.17	102.72	105.34	100.16	106.08	106.93	109.8
108.85	112.59	109.29	104.49	105.81	104.93	101.57	103.51	110.27	107.64	106.06	110.54	105.57	105.1	108.24	113.51	108.07	106.79	110.75	106.09	104.46	104.86	107.09	108.5	101	102.33	108.28	107.51	109.76	105.77	102.33	108.6	114.12	112.6	105.47	110	113.63	106.71	101.38	105.21	105.19	101.69	105.76	105.41	110.74	103.99	103.06	101.76	107.29	106.94
100.86	108.24	111.26	109.11	117.11	107.64	112.33	105.21	103.75	100.89	105.42	105.55	105.65	108.08	110.27	103.79	108.5	105.54	107.63	101.57	111.42	111.5	103.76	101.39	112.16	104.45	111.38	107.49	115.69	105.34	108.76	103.52	101.55	110.73	103.6	108.24	99.834	111.38	108.71	108.47	108.19	112	106.65	105.91	113.73	111.24	106.38	105.21	115.76	112.85
107.13	113.85	109.67	107.01	106.87	112.1	114.2	112.31	110.83	105.03	109.15	111.52	107.44	109.39	116.9	112.21	110.3	112.33	111.73	108.8	105.55	114.66	110.56	108.61	107.4	110.24	112.71	111.19	112.4	110.34	109.5	111.7	112.24	108.42	110.51	112.05	112.51	110.71	107.09	109.64	109.19	107.88	115.85	109.37	108.2	109.27	108.51	109.67	118.81	112.49
109.17	113.49	109.95	101.58	113.54	108.3	109.7	109.52	103.34	108.66	105.3	106.51	108.17	116.1	108.8	108.68	109.72	108.97	112.17	109.49	112.75	105.48	108.92	112.99	103.21	99.424	108.44	105.52	111.52	109.71	105.77	106.11	113.53	107.11	109.26	108.12	104.73	109.05	106.4	108.72	108.44	104.82	111.25	111.36	105.42	103.94	107.98	103.3	108.45	106.71
105.29	102.43	108.43	108.14	104.71	106.32	113.98	98.485	107.23	106.24	104.24	107.32	108.63	111.72	104.16	98.455	101.79	108.94	116.23	103.89	113.75	112.86	100.76	107.97	109.01	106.04	99.108	101.6	103.52	109.95	106.49	105.3	110.87	105.7	107.99	99.388	108.04	104.43	106.13	107.04	110.82	106.1	106.97	109.2	100.71	102	104.93	101.82	101.73	108.41
111.32	111.45	114.24	111.99	108.13	114.48	108.31	112.06	108.88	112.15	111.93	107.67	109.11	104.09	112.6	106.52	112.65	119.76	106.93	107.58	107.98	114.26	109.05	108.62	112.13	101.84	112.59	108.32	108.26	112.05	109.12	110.47	109.33	113.48	110.18	107.41	108.89	109.91	107.21	112.3	110.98	109.82	110.18	113.05	107.68	109.69	119.06	111.07	117.8	119.35
108.02	109.5	103.06	108.69	109.55	105.74	109.37	108.66	107.01	114.14	111.35	103.96	105.69	110.98	108.34	108.12	113.15	114.54	105.05	105.77	108.33	112.33	104.44	109.04	111.24	106.89	110.1	108.73	110.29	108.71	104.06	107.15	103.5	107.52	104.4	110.68	107.24	109.68	111.75	111.79	107.2	117.79	106.74	107.36	104.45	105.98	108.41	101.28	101.54	105.87
104.2	102.88	103.59	108.75	102.2	108.84	102.22	113.16	103.67	106.49	104.98	110.9	105.28	111.48	105.41	99.851	103.05	107.39	107.45	105.27	105.41	106.11	106.08	99.205	106.03	108.17	110.58	105.78	106.49	104.79	106.13	103.72	103.79	107.06	105.11	103.13	105.32	107.92	106.73	99.654	103.81	106.41	106.34	105.44	108.71	106.3	104.95	105.46	106.12	104.41
102.95	101.35	105.35	109.7	104.06	104.89	106.11	108.46	100.03	101.63	106.04	109.66	107.1	103.28	102.52	104.34	115.66	102.85	107.45	105.75	103.15	102.18	102.6	100.94	110.12	105.05	104.54	113.5	107.18	108.51	105.34	102.73	104.14	108.13	110.3	101.3	102.96	107.18	104.79	106.54	103.17	107.4	105.57	110.73	99.641	107.22	106.68	103.65	100.48	104.97
106.41	105.86	104.2	105.61	110.52	102.95	103.98	104.76	112.72	105.3	110.9	98.007	104.17	111.73	107.31	103.65	103.62	107.7	105	107.37	107.2	104.94	108.56	102.12	107.33	103.95	106.19	106.8	99.582	105.25	109.09	103.59	103.64	109.88	103.45	103.55	103.3	106.13	108.43	106.43	98.966	101.48	103.68	100.11	106.49	105.78	104.46	103.83	103.18	106.18
104.41	103.32	100.88	109.72	96.369	103.74	97.39	99.379	104.39	104.29	100.84	106.89	101.78	106.75	102.84	101.07	101.73	106.88	105.24	107.59	97.584	98.929	100.4	106.87	105.7	101.86	104.5	101.77	106.27	102.71	105.06	107.13	101.51	98.477	104.15	103.68	104	100.32	108.75	105.52	105.3	96.885	101.8	102.83	108.65	103.37	101.12	97.659	101.33	107.62
111.14	102.12	111.57	107.27	110.68	99.104	102.78	106.85	107.69	104.73	106.17	106.18	107.52	106.75	109.97	114.39	101.43	108.81	110.78	105.22	109.22	105.61	107.97	109.59	115.15	106.4	110.03	111.72	105.82	102.76	110.26	107.72	106.27	113.05	104.43	106.93	108.74	106.27	109.49	105.56	103.32	108.7	109.32	111.4	100.33	104.48	104.45	102.47	106.62	105.33
100.97	100.52	105.98	104.54	108.9	116.43	105.78	103.95	104.52	103.74	108.39	113.01	107.75	104.4	108.87	105.76	101.95	110.44	104.67	101.5	103.94	102.47	104.78	108.48	109.33	107.49	105	102.09	108.54	104.81	107.93	108.24	112.11	104.16	104.02	102.96	104.51	102.07	114.04	109	102.77	102.05	103.45	108.83	107.25	106.62	106.75	102.95	106.21	103.59
110.41	112.25	100.78	104.67	105.28	107.89	110.42	111	108.88	103.85	112.62	102.31	109.84	112.24	108.61	105.76	107.17	105.35	104.57	108.72	105.48	107.04	105.09	110.35	107.1	105.47	115.56	113.5	108.42	106.76	106.68	110.83	110.92	117	112.97	109.98	107.16	106.99	109.35	105.72	109.71	101.62	112.24	109.46	107.14	102.16	106.23	110.09	105.7	114.19
105.87	100.98	111.02	109.37	114.4	107.8	104.7	114.92	105.19	112.7	109.1	106.3	112.52	105.15	113.37	106.61	114.74	110.95	110.3	110.62	106.32	117.05	115.94	105.08	105.86	104.36	108.35	110.31	114.7	105.38	110.24	113.18	100.45	112.28	104.21	111.14	109.17	111.18	108.9	107.69	106.8	108.24	106.51	109.97	108.1	105.89	107.16	108.67	109.97	103.35
112.37	111.05	110.45	113.08	102.63	107.32	106.25	101.39	108.61	107.96	109.44	107	108.3	109.04	103.8	107.19	110.08	111.36	108.42	108.37	109.97	109.47	108.14	105.76	110.42	98.398	105.78	109.19	105.69	109.44	107.26	109.04	107.47	104.14	105.43	114.08	112.2	104.92	105.77	114.44	109.84	109.35	100.64	105.51	110.44	103.05	109.6	110.98	114.67	106.38
108.68	106.06	106.7	106.81	104.54	102.86	112.52	102.08	99.677	109.52	107	104.66	108.37	107.89	112.31	99.126	105.16	105.1	98.716	103.37	106.86	105.42	98.421	107.33	101.52	108.5	104.22	107.13	100.14	104.14	107.44	105.87	98.944	103.8	106.76	107.95	106.66	106.02	100.68	105.88	99.068	102.01	104.83	105.48	99.06	105.06	98.504	102.25	101.69	104.88
101.44	101.68	106.74	106.4	101.89	112.11	111.19	106.93	112.79	105.16	102.26	107.53	100.11	103.04	104.2	101.2	106.32	98.259	98.729	102.09	106.1	105.73	105.19	107.11	104.96	106.58	109.34	107	106.57	112.06	109.76	112.04	105.62	113.15	101.06	102.02	103.27	105.23	107.14	99.643	109.04	110.67	107.83	108.22	105.53	103.41	106.98	97.869	105.85	98.383
114.62	113.72	111.79	108.94	111.94	102.68	108.79	107.63	105.09	107.51	106.28	105.91	102.29	106.91	111.99	105.88	113.87	103.05	107.33	107.32	100.78	105.89	104.88	108.14	109.27	108.88	115.34	109.69	108.39	100.21	111.02	105.16	108.89	108.31	110.86	105.44	105.8	112.44	104.11	106.01	108.14	109.1	109.22	112.39	103.6	104.04	105.38	102.32	108.42	106.36
90.195	94.446	99.332	99.044	94.18	102.44	97.066	99.693	98.597	102.5	99.459	94.629	101.53	97.474	97.069	94.503	97.432	101.91	96.798	101.23	98.131	98.239	99.072	103.07	93.702	107.78	99.816	97.355	101.04	96.683	98.023	100.41	96.22	98.115	97.203	98.254	104.31	95.17	100.01	101.24	101.09	97.214	92.859	94.393	98.596	97.011	98.129	100.91	100.63	102.22
102.9	101.14	95.683	97.614	104.61	98.501	96.245	98.179	96.972	105.61	97.859	101.6	103.8	100.76	102.31	101.11	101.25	108.08	102.25	97.559	98.959	104.55	93.368	100.67	98.485	101.25	99.119	101.78	104.03	104.71	99.009	102.89	102.52	96.957	98.229	98.612	100.38	102.35	105.91	104.9	98.191	100.45	105.13	96.175	108.47	100.04	106.37	96.676	104.53	99.822
97.65	97.076	105.17	104.42	100.12	103.19	97.771	101.07	102.23	105.03	105.05	102.47	101.89	104.45	94.015	97.094	105.57	108.89	105.4	98.421	103.41	102.14	100.19	103.97	100.67	96.89	102.33	102.09	98.409	98.198	105.72	96.416	100.16	99.795	98.238	93.462	98.337	100.47	102.49	103.26	97.593	98.717	106.83	94.933	105.16	99.024	97.128	105.65	101.28	101.42
99.718	99.308	103.68	97.635	104.99	100.41	102.87	100.42	106.72	104.1	100.72	108.81	100.4	101.25	103.15	108.51	101.41	102.45	106.8	105.2	107.15	109.37	99.125	105.02	98.115	103.22	104.68	100.01	99.591	105.64	99.562	104.81	103.71	99.262	102.44	106.38	103.53	101.1	105.12	108.72	100.1	103.52	103.87	99.869	104.87	105.61	106.19	103.83	101.09	101.43
114.78	109.91	108.23	113.22	110.37	101.84	108.12	104.61	102.39	110.04	103.16	111.76	112.69	109.88	109.99	112.81	108.95	109.84	104.5	112.55	108.29	108.21	109.22	100.79	106.16	105.76	101.74	105.51	109.56	103.12	108.15	114.05	102.09	104.51	104.63	108.07	107.06	106.63	114.42	99.964	115.23	109.19	108.55	103.75	109.28	104.52	109.44	109.97	114.81	111.98
106.39	105.28	108.03	106.96	101.62	112.57	107.58	103.4	99.096	101.59	100.73	103.69	104.04	100.47	106.08	107.31	111.01	104.65	107.33	105.5	104.36	100.24	102.85	105.32	102.62	106.64	106.15	109.84	112.27	104.14	102.19	108.77	107.11	102.88	105.36	108.24	104.05	102.88	107.41	106.29	107.19	105.11	102.51	107.82	102.62	105.63	100.01	103.13	104.93	111.56
106.98	108.69	103.19	110.24	110.34	106.56	109.25	112.94	114.19	107.65	106.12	113.05	105.24	108.49	106.14	105.19	105.71	102.22	111.82	108	106.24	110.86	108.39	107.91	108.04	110.16	110.24	107.25	109.41	106.13	107.01	110.38	111.53	102.88	111.27	110.35	106.85	105.62	103.76	114.56	110.76	108.53	106.14	106.45	105.54	104.35	109.02	105.58	110.33	108.93
104.84	104.87	106.75	109.18	109.5	105.55	101.15	108	106.82	102.19	111.45	107.08	104.69	106.05	101.59	104.92	105.67	115.37	108.05	109.1	108.16	109.04	102.78	109.11	109.35	104.76	102.05	101.52	103.82	105.86	102.62	113.25	105.75	105.46	107.34	98.399	97.698	104.58	105.98	109.07	101.13	107.47	106.75	107.17	111.08	106.72	107.34	105.78	108.86	102
105.16	107.72	105.62	112.89	109.34	107.27	107.68	112.94	110.87	112.38	114.33	116.96	107.93	107.38	109.19	111.48	111.31	106.18	109.3	104.83	109.38	104.39	105.67	110.09	99.399	108.21	108.1	100.91	104.82	110.28	108.71	106.49	107.37	106.75	109.17	107.93	107.09	110.06	111.3	101.58	111.46	107.47	115.92	107.3	101.56	114.09	108.97	108.7	109.15	104.69
98.969	95.062	93.588	98.663	100.27	95.632	98.645	104.28	100.6	95.326	91.545	97.702	103.84	99.972	101.51	94.864	93.896	97.748	99.293	100.84	91.932	98.778	99.388	99.827	97.208	102.01	98.974	97.006	92.535	91.23	100.37	95.813	95.888	97.02	97.323	94.639	103.89	94.826	93.932	96.17	95.809	95.621	92.453	95.834	101.79	95.006	99.242	99.177	100.1	99.248
105.27	107.08	105.65	105.87	109.84	106.56	109.84	104.36	113.35	103.33	106.04	103.47	109.8	105.88	104.95	106.28	108.59	107.04	107.22	103.94	102.04	101.08	107.46	102.63	106.72	101.98	109.06	101.99	106.13	108.4	100.11	100.4	102.74	110.34	102.18	106.99	103.58	106.8	105.41	110.48	103.6	103.65	106.93	103.42	106.21	107	100.85	113.43	110.47	104.13
105.82	102.57	105.88	109.41	105.06	106.31	112.02	106.93	112.18	111.63	104.12	109.43	115.65	102.85	107.87	113.16	113.18	100.99	106.54	105.68	110.35	110.15	106.3	108.5	103.52	108.8	100.03	108.51	104.02	106.49	113.52	112.84	107.4	100.8	102.28	112.19	110.16	110.18	113.09	109.97	105.47	105.66	101.5	104.57	120.74	119	112.28	108.07	109.18	105.13
107.25	109.41	105.87	109.12	108.49	105.59	100.85	106.64	110.12	102.63	104.29	100.99	109.8	109.29	104.56	104.5	100.75	111.18	103.04	107.56	105.02	103.58	99.972	106.08	104.79	103.26	111.2	112.45	100.52	103.34	100.77	103.73	105.95	105.18	106.45	109.08	104.79	108.77	100.99	108.55	102.61	101.75	106.39	108.1	102.31	107.53	101.27	103.71	106.45	117.03
105.08	104.11	107.4	109.76	102.28	98.776	105.68	108.7	104.49	107.4	106.68	100.73	100.45	103.17	103.42	106.11	100.89	111.45	105.99	105.49	109.85	105.53	108.85	110.84	103.69	106.51	105.36	106.42	103.68	97.709	102.51	105.41	103.98	102.98	113.03	108.42	106.1	103.57	112.07	104.7	101.8	110.44	104.39	97.187	106.01	105.41	103.12	109.93	113.68	101.99
109.79	102.72	102.85	108.62	104.61	104.61	106.33	109.45	111.3	106.18	115.88	104.8	111.04	105.08	108.37	110.22	109.38	107.41	109.13	105.61	114	113.76	106.71	107.49	107.14	107.06	105.81	104.89	109.73	104.59	106.59	101.55	104.28	114.29	106.89	106.59	109.45	108.34	109.73	108.09	102.02	107.07	106.14	111.77	107.9	106.22	109.98	110.17	104.71	106.88
101.23	97.223	105.7	100.26	102.65	95.8	102.63	100.02	98.787	102.3	99.478	100.34	95.025	100.09	99.274	111.52	94.361	101.03	104.15	99.194	100.73	96.541	105.49	108.23	99.112	106.53	101.2	103.94	100	99.481	101.17	103.28	97.691	100.24	97.6	96.645	100.68	103.65	97.921	95.574	105.78	104.33	102.21	102.9	97.742	98.847	107.11	106.8	95.963	102.9
107.09	107.95	99.231	105.58	106.8	109.68	102.85	108.76	105.97	98.556	104.06	113.68	111.21	103.72	106.24	112.99	104.58	106.71	106.65	106.76	98.607	103.62	108.05	102.63	102.45	106.46	113.57	101.7	103.22	105.82	106.95	104.77	106.41	100.85	106.79	102.2	100.4	108.79	106.02	108.41	104.95	106.82	107.46	104.02	105.18	99.361	109.41	110.19	108.56	100.12
104.79	108.61	106.58	102.74	109.36	102.51	111.18	114.02	108.06	104.08	115.86	109.2	101.37	106.58	106.9	102.28	102.08	109.8	113.7	106.91	106.58	108.43	108.07	110.28	102.38	111.58	109.95	99.461	104.16	103.22	108.26	108.19	103.59	114.08	101.94	110.73	108.44	107.47	109.11	108.7	111.55	108.73	110.8	114.79	109.87	109.2	105.92	110.77	110.9	106.43
106.58	107.31	105.74	105.26	111.49	106.05	107.07	103.48	108.07	102.52	108.37	107.82	105.39	103.69	101.81	103.54	109.34	105.91	106.73	103.42	103.57	106.57	108.19	97.169	99.981	109.33	104.02	102.84	106.1	106.95	102.14	103.55	103.63	105.1	101.26	105.88	105.93	102.01	100.78	106.07	102.6	108.16	110.31	106.66	101.45	114.07	99.032	100.48	105.56	102.68
103.27	108.63	100.44	109.03	107.67	101.98	110.35	104.84	107.45	110.22	103.4	107.95	108.92	107.68	110.16	104.03	112.11	97.402	109.02	105.85	112.9	104.11	104.84	105.01	95.876	102.87	105.66	103.02	105.83	108.82	99.315	108.54	103.82	98.691	106.29	101.44	107.92	107.27	107.15	101.01	106.67	106.89	101.51	101.64	100.17	105.96	99.207	106.16	102.08	105.61
105.96	111.07	108.64	108.56	108.53	104.71	103.54	102.29	100.92	106.8	106.39	104.56	107.46	105.2	103.22	104.26	114.53	109.17	101.42	102.95	109.46	109.57	105.06	102.38	112.36	106.63	104.97	114.56	107.84	105.02	104.78	104.5	105.93	104.15	110.13	104.89	107.79	108.44	107.9	101.79	106.02	111.71	108.54	113.38	104.54	109.34	107.19	107.28	109.03	104.72
107.14	107.73	99.907	106.63	105.3	105.13	113.95	111.61	101.64	104.47	111.59	115.87	102.69	109.46	112.5	109.41	107.97	106.11	105.54	108.14	101.63	111.27	97.883	104.03	111.45	105.74	103.69	102.26	110.56	106.81	101.1	108.46	106.27	105.34	103.4	107.47	106.78	111.04	108.41	107.45	104.46	98.528	99.367	107.74	99.174	107.31	105.28	107.85	108.41	103.98
105.83	102.82	108.19	103.47	107.54	110.69	105.22	110.79	110.38	110.15	109.52	108.98	106.88	102.62	112.86	108.45	108.87	113.86	112.43	108.2	104.97	109.39	102.62	107.53	109.39	108.24	110.59	110.04	108.89	105.01	104.41	109.88	109.6	104.89	102.58	108.59	109.66	103.91	105.49	109.04	109.37	107.61	105.15	111.09	112.69	107.75	109.43	106.73	109.61	111.54
109.21	109.47	104.7	98.421	103.44	108.83	114.86	105.08	102.61	109.9	105.36	106.11	105.1	101.32	106.29	107.56	102.65	108.14	106.02	99.327	106.31	107.68	105.19	112.76	103.54	104.08	103.33	100.24	106.72	106.11	105.03	108.94	105.9	107.3	96.521	105.95	103.37	102.84	105.14	101.97	108.08	105.63	102.8	98.4	106.28	100.13	107.74	102.89	96.79	104.83
104.68	106.36	107.2	109.99	107.95	109.72	99.463	102.58	105.13	109.91	104.84	103.29	106.41	101.7	105.66	103.06	106.86	102.24	105.5	104.59	102.78	105.8	104.43	109.11	113.46	102.51	100.05	106.9	105.3	108.56	105.16	103.68	105.54	107.11	108.22	100	105.5	105.66	102.25	106.31	109.48	104.72	107.25	102.9	103.31	99.203	106.93	104.23	103.91	104.9
105.71	101.72	104.86	105.21	100.81	112.63	104.98	107.45	103.6	103.16	108.08	110.35	101.21	108.29	107.82	103.91	107.75	100.04	114.25	113.02	103.99	105.21	107.37	104.88	105.07	102.01	100.51	110.1	107.18	102.14	101.79	103.43	101.29	107.25	100.85	108.9	108.62	100.25	104.04	111.16	102.83	109.4	105.56	105.06	103.82	103.46	95.935	111.09	102.76	107.57
108.03	109.92	102.63	108.94	107.39	109.55	108.05	103.42	104.14	109.83	111.49	108.13	106.95	104.42	110.57	102.75	109.06	109.32	105.6	106.68	109.85	99.875	105.87	108.12	107.81	109.49	114.46	100.13	99.912	109.27	103.84	105.75	105.27	111.14	107.28	112.56	111.66	115.91	106.12	108.96	100.33	102.9	103.71	99.958	109.59	106.62	112.83	104.41	105.54	107.1
107.49	97.646	107.19	99.641	104.96	106.14	111.55	102.18	108.03	106.14	103	107.53	106.27	109.3	100.97	107.01	101.11	100.79	106.02	108.75	111.01	106.89	107.48	103.03	99.597	108.5	99.602	102.05	102.41	107.18	102.55	105.97	108.5	109.91	104.57	114.69	113.74	108.72	103.22	106.12	105.5	105.93	109.16	105.2	101.28	104.05	108.65	104.23	101.28	110.62
102.6	110.54	114.24	98.707	108	105.21	107.1	110.99	102.92	102.91	107.15	110.73	104.5	105.02	105.02	106.06	109.9	105.29	110.89	109.54	102.41	109.04	104.9	105.9	106.42	113.2	104.54	109.91	107.59	110.51	111.68	97.698	106.39	104.18	114.82	107.17	115.57	107.35	104.99	110.07	111.4	103.79	105.66	113.19	108.68	107.06	108	114.64	104.87	105.98
100.23	103.01	106.8	100.5	105.89	111.22	105.21	105.88	104.26	107.83	105.44	109.95	99.892	109.68	100.73	110.06	104.21	101.75	102.9	102.6	105.24	103.74	102.22	104.01	108.55	106.43	101.6	105.56	104.71	105.32	109.12	104.55	103.62	105.15	106.23	106.03	108.17	109.92	106.4	101.4	108.43	104.66	107.33	99.922	108.71	104.92	109.39	106.83	105.07	106.95
105.84	107.08	112.48	103.26	108.49	104.32	102.43	107.64	113.58	105.92	100.64	107.59	103.59	104.85	104.06	97.607	107.94	105.66	106.11	110.39	104.4	104.16	105.3	108.86	108.82	106.74	103	106.83	104.01	102.51	107.1	104.76	100.26	102.76	104.7	109.65	104.25	108.18	105.79	100.39	109.81	106.19	103.55	107.57	106.07	102.57	99.594	102.26	103.25	104.12
97.711	101.87	108.05	110.28	107.03	108.64	98.066	109.14	106.04	103.7	100.1	108.78	111.69	106.36	110.73	110.8	101.79	104.99	106.73	102.7	106.18	108.25	98.392	102.86	108.75	108.84	102.66	111.77	96.655	110.72	105.74	108.23	107.36	109.21	105.24	107.27	104.22	111.08	107.33	109.8	106.39	106.61	102.93	109.95	103.37	105.03	102.03	109.25	103.02	101.52
108.6	106.69	109.16	104.64	106.41	102.05	102.19	110.51	105.58	107.51	102.67	100.16	104.09	102.16	106.8	104.97	107.98	105.05	97.752	111.92	105.31	110.01	107.95	105.97	103.99	107.51	105.62	105.67	114.26	101.79	98.998	109.44	104.51	101.11	105.49	109.45	98.415	103.14	105.15	104.46	105.72	100.86	108.42	104.95	107.52	105.83	101.91	106.75	103.98	108.01
106.92	106.59	107.02	106.61	108.97	105.01	110.5	105.34	108.48	104.68	109.73	108.15	106.59	104.66	105.36	108.2	109.13	108.91	107.29	104.68	101.37	113.05	106.77	105.28	112.11	104.82	105.08	107.22	103.54	101.78	110.67	104.9	110.34	112.64	112.39	104.48	101.72	109.88	106.44	109.72	109.31	107.28	110.31	104.88	111.46	109.6	103.64	114.38	112.61	110.17
99.586	112.44	113.23	104.82	107.02	107.07	104.5	112.36	105.47	103.53	107.34	111.36	99.908	104.8	103.69	110.65	106.36	116.66	107.93	104.35	111.26	108.02	100.98	106.56	105.46	108.1	102.27	102.76	110.86	103.83	108.42	105.22	100.46	104.58	101.33	106.71	103.5	107.32	100.73	103.61	110.25	102.46	102.49	101.79	106.86	105.07	102.47	107.7	109.19	103.61
106.52	103.92	109.19	107.07	105.06	106.79	105.4	109.35	108.95	101.41	100.21	100.88	105.81	107.36	99.087	112.52	105.3	106.94	106.05	106.91	104.01	104.58	101.43	105.18	109.69	106.51	104.37	104.6	109.58	99.818	105.12	107.03	100.88	102.57	104.7	106.61	101.88	106.92	106.87	102.23	111.63	105.87	107.58	99.201	109.15	115.2	106.01	102.78	103.36	110.15
103.09	113.31	106.87	103.79	113.68	104.63	105.58	107.53	105.6	102.81	108.81	107.24	107.39	112.37	107.9	113.16	107.55	104.33	110.22	110.41	109.13	110.02	102.08	111.63	109.77	98.139	101.51	109.56	101.91	104.01	108.04	107.16	113.58	107.41	102.61	106.05	106.32	116.02	106.01	108.82	106.8	103.08	101.53	103.16	100.94	101.22	102.86	108.37	106.96	108.73
92.83	99.226	90.282	99.008	92.393	95.953	97.713	100.66	93.969	101.61	97.609	99.469	97.767	98.693	93.282	100.16	98.467	104.68	99.606	91.27	95.889	99.422	96.899	100.04	92.414	95.095	95.144	99.416	94.712	98.745	96.819	99.061	91.523	102	96.204	98.442	101.14	93.006	100.11	95.424	98.459	96.364	100.21	98.121	101.44	99.025	95.641	100.06	96.498	96.365
106.3	111.07	110.25	102.57	106.21	109.37	105.26	107.14	99.17	106.24	102.32	107.27	102.68	109.15	113.06	103.46	106.03	109	108.52	100.46	111.62	112.95	103.52	107.39	105.28	112.77	108.88	107.3	112.02	104.81	109.12	100.43	107.66	105.96	100.42	104.35	104.84	107.07	105.99	106.51	100.56	106.19	102.59	108.48	105.03	105.51	109.28	106.28	101.2	111.62
114.19	106.99	104.41	102.12	108.11	108.97	97.668	104.59	102.5	103.68	105.54	106.26	113.85	109.98	104	106.02	102.78	105.9	103.59	100.51	105.8	99.97	108.68	106.44	105.14	108.54	103.78	108.77	106.81	110.36	102.23	105.63	109.8	113.68	105.55	110.25	107.51	106.21	104.31	104.19	111.02	112.87	105.7	101.42	106.35	100.11	103.87	105.8	98.397	112.91
100.42	94.958	103.42	97.659	100.44	100.62	92.218	100.54	98.615	98.332	100.47	100.06	102.39	102.89	98.99	108.73	101.67	99.17	98.877	102.07	101.06	104.82	94.528	102.95	101.38	97.55	99.704	99.842	107.1	105.24	102.63	100.7	101.28	99.712	97.033	102.77	101.44	98.624	106.81	98.25	101.5	100.78	96.303	100.95	101.9	98.626	99.601	102.28	95.748	97.918
111.15	110.05	107.67	104.19	109.55	101.91	106.68	104.88	105.84	104.88	109.89	102.72	110.36	104.81	110.55	102.72	108	107.58	114.62	106.14	108.65	105.06	105.71	107.06	110.82	107.14	104.21	110.32	105.12	113.14	115.59	103.53	106.04	104.67	103.49	106.58	108.74	108.11	103.15	104.53	106.51	107.85	106.95	98.981	106.49	109.52	107.85	103.32	112.13	113.56
94.297	104.72	100.09	100.56	107.66	99.624	100.35	106.01	95.586	95.713	105.54	99.628	95.62	103.42	97.555	102.51	99.978	102.04	100.4	94.46	91	100.61	104.52	101.93	100.93	97.248	101.86	100.26	101.53	98.649	98.643	95.48	97.626	102.93	102.57	96.604	102.72	93.094	104.92	105.93	100.16	102.18	100.34	104.63	102.99	102.47	105.46	96.746	99.652	93.476
108.6	108.7	101.72	114.82	104.8	114.02	109.01	105.96	109.03	104.72	101.41	105.79	111.1	111.44	107.11	106.93	111.77	111.7	107.44	107.22	109.7	102.34	103.19	107.23	113.36	104.26	107.97	110.22	109.39	106.65	105.99	109.56	107.98	106.56	113.7	112.98	106.39	109.37	108.03	106.38	112.31	106.49	109.47	106.84	109.38	105.81	113.46	111.9	108.54	105.97
103.35	109.85	101.78	110.88	115.17	101.04	104.58	108.52	101.32	103.15	104.58	111.15	99.322	102.95	97.984	107.54	100.7	105.95	103.57	101.44	100.71	107.37	109.54	104.55	109.31	100.12	102.43	108.45	101.23	100.64	98.471	101.44	100.02	104.9	104.96	104.95	102.59	99.578	107.19	104.57	103.09	103.7	100.75	96.61	99.748	107.53	104.03	102.6	105.6	101.81
107.67	103.52	109.8	103.26	103.62	105.67	113.99	110.41	106.21	98.258	105.64	104.39	103.25	110.91	109.17	102.72	99.799	106.27	106.55	100.86	103.52	106.37	110.04	114.48	102.87	103.79	102.12	106.11	102.41	107.29	106.91	104.38	106.74	109.3	107.34	107.51	104.23	106.78	114.7	104.08	101.29	111.35	104.34	100.18	101.06	100.94	106.77	104.31	103.12	107.83
106.63	105.05	112.48	113.38	107.94	109.91	107.04	114.13	103.52	118.16	109.71	114.52	104.9	107.19	107.97	110.5	109.19	113.94	100.73	105.95	110.84	104.8	110.96	109.13	115.19	103.38	113.51	105.75	110.7	107.58	104.07	109.05	115.82	112.84	108.4	106.37	105.01	116.18	110.64	110.58	106.17	111.24	107.28	103.05	112.75	102.47	114.57	110.65	104.34	114.12
103.17	115.29	108.1	109.7	110.71	104	112.86	111.75	105.81	106.81	112.88	108.79	107.57	106.59	107.47	110.87	106.92	111.79	104.86	110.61	111.48	109.72	112.12	108.94	102.7	113.74	113.86	109.61	110.06	107.7	105.91	110.15	107.89	106.31	105.9	105.34	107.95	110.18	108.21	102.94	107.21	107.51	101.76	105.39	112.01	107.79	112	105.89	109.22	110.38
110.34	107.42	111.55	107.29	111.28	111.7	107.57	115.05	110.25	108.65	106.56	110.38	105.87	107.12	106.93	104.26	109.92	109.18	110.6	107.91	101.91	106.94	108.12	105.99	104.94	108	106.77	106.22	107.86	108.68	111.21	104.09	107.76	107.04	108.45	108.68	108.79	114.11	106.5	114.67	110.96	109.84	108.45	109.2	106.16	105.7	115.28	110.96	107.91	106.17
100.67	103.41	102.44	99.898	102.98	100.45	104.25	101.59	105.43	100.27	98.803	103.92	99.93	104.75	101.53	98.313	98.354	92.908	106.04	97.338	96.166	95.396	102.12	102.76	96.804	106.56	101.17	99.883	103.92	104.18	99.209	107.96	102.98	100.45	98.88	102.45	98.172	97.62	101.46	91.235	96.17	103.29	98.907	102.77	103.34	98.444	100.11	99.676	103.6	103.9
96.255	100.02	97.132	97.973	102.03	96.895	102.84	97.425	98.492	95.807	95.634	99.874	95.578	97.669	97.933	99.765	96.588	94.319	99.523	100.4	100.47	101.43	100.31	100.07	93.623	103.89	101.28	93.947	96.531	96.699	103.67	100.83	103.22	101.48	99.997	95.793	98.913	99.71	98.342	100.47	102.46	101.24	100.37	104.97	103.83	99.664	97.697	92.574	102.7	101.66
110.81	102.05	106.66	101.99	115.43	106.63	104.12	107.72	108.95	107.61	103.92	108.38	104.97	114.66	108.86	103.34	109	106.41	106.87	106.81	115.51	104.77	107.19	105.92	111.57	105.27	105.65	109.66	104.92	106.53	104.88	100.25	110.88	106.72	112.23	103.26	106.52	108.36	103.47	103.97	107.85	104.94	102.16	105.77	114.04	103.08	106.51	110.47	102.67	108.48
111.77	113.1	112.42	104.91	116.62	107.47	107.34	111	106.25	103.3	107.89	104.02	110.2	101.49	107.41	105.42	108.37	107.62	107.94	108.72	112.83	104.76	111.85	102.67	104.84	103.19	105.88	114.47	113.94	103.59	109.69	107.08	101.86	110.07	101.58	112.31	115.41	111.49	108.45	112.07	112.14	103.56	115.67	105.24	104.47	112.49	113.97	110.62	107.36	109.71
100.34	105.68	100.05	93.903	97.887	103.4	96.049	98.49	100.44	98.132	102.09	99.571	96.495	99.741	97.483	94.381	97.955	97.66	93.453	92.397	98.583	98.811	100.23	94.819	103.41	102.33	102.32	97.758	97.463	96.302	92.685	99.291	100.22	97.303	93.678	101.43	100.91	100.22	98.994	92.273	97.051	101.02	94.44	101.71	90.906	101.06	91.767	93.665	102.7	100.34
98.68	93.475	100.36	100.94	92.715	100.63	103.85	102.74	97.063	100.01	94.404	96.71	101.29	96.068	95.73	95.03	95.805	99.756	95.296	94.308	93.356	102.13	100.25	99.3	97.134	104.98	103.24	98.332	97.353	97.675	99.373	98.625	94.289	96.885	101.31	95.859	98.414	98.483	101.6	98.686	88.83	103.7	95.986	98.486	103.42	91.264	98.174	97.301	97.789	101.97
100.56	93.948	100.49	102.53	99.588	97.753	97.25	96.325	96.492	102.76	99.715	93.429	97.465	105.11	95.735	99.605	99.211	95.865	101.04	97.121	101.27	95.247	99.185	102.81	95.824	103.86	96.606	93.372	99.08	94.813	101.88	101.75	101.27	94.202	96.725	98.268	100.47	96.917	103.5	101.97	97.778	103.72	100.96	97.568	97.083	102.39	95.622	99.195	90.69	101.27
104.14	112.13	106.8	102.19	103.95	107.05	103.76	103.74	110.19	102.19	104.39	102.97	106.62	102.05	102.27	104.73	108.83	101.01	103.69	105.69	101.99	102.28	102.76	105.69	109.43	102.62	107.94	104.48	104.51	105.63	105.07	111.05	107.48	108.75	106.39	111.58	107.52	104.14	107.76	107.48	101.07	108.2	106.27	103.65	105.18	104.94	100.45	109.34	104.76	106.53
105.8	106.81	106.88	97.806	106.07	104.24	106.39	107.25	106.16	105.71	106.39	106.73	99.645	108.8	103.36	105.51	112.29	99.717	107.37	104.15	105.32	110.89	110.84	100.23	102.52	110.65	103.5	102.85	101.63	107.18	105.16	103.77	109.31	99.142	104.42	105.42	100.62	109.26	108.06	105	107.5	110.83	104.91	105.05	100.43	105.69	106.2	99.046	109.93	108.28
100.05	103.72	104.3	105.06	103.52	109.28	108.63	105.44	109.37	105.38	106.74	106.94	105.05	109.17	109.98	110.84	107.24	101.47	104.33	110.95	110.42	104.42	107.47	108.8	106.91	102.9	107.41	108.84	109.21	106.73	108.56	108.93	99.161	101.95	105.46	107.27	105.62	107.75	103.15	105.05	106.21	96.465	113.65	111.52	103.89	104.54	104.52	99.827	109.91	106.71
118.73	110.52	110.45	110.99	107.65	112.5	112.37	110.18	105.02	112.75	109.65	106.05	104.25	106.3	114.1	106.88	111.3	111.21	107.37	101.65	113.4	107.45	106.57	105.41	106.48	108.66	108.42	107.1	110.79	104.39	105.91	113.37	111.42	105.73	112.97	108.67	108.12	107.39	106.68	102.39	112.64	114.03	104.45	108.74	110.25	109.05	109.1	109.54	106.61	105.83
100.16	113.67	108.28	108.18	105.09	109.06	100.69	109.44	109.26	111.26	106.16	105.98	102.62	106.37	98.475	106.43	102.86	109.13	104.93	106.61	111.89	103.14	110.08	105.66	112.03	106.52	110.38	110.93	110.57	108.45	112.2	108.83	110.44	113.18	107.55	104.31	108.54	112.1	111.95	108.38	103.29	107.99	110.98	111.03	108.57	106.5	110.9	113.75	108.81	105.23
106.14	105.43	97.873	104.93	100.78	111.81	103.98	109.22	104.54	102.96	105.4	104.85	112.95	106.46	101.84	103.83	105.02	108.51	109.2	109	113.99	107.56	115.56	113.15	101.31	108.22	107.24	102.19	110.05	99.578	104.56	105.95	108.8	105.1	105.93	103.13	104.06	102.93	103.1	108.56	104.44	104.54	103.1	110.34	104.94	107.9	103.28	114.13	105.33	108.03
100.72	104.16	105.92	106.59	110.1	105.19	104.33	107.49	103.78	109.21	106.36	109.17	106.31	109.11	107.9	106.83	104.29	107.86	100.08	103.79	103.29	110.47	102.46	106.29	106.11	105.74	107.11	109.08	108.48	105.24	105.67	99.881	111.56	101.13	103.77	102.84	107.85	98.608	103.16	112.42	107.37	109.91	113.24	104.23	104.04	104.1	109.02	107.77	99.587	106.85
114.45	110.59	105.5	104.36	100.51	109.73	105.12	105.69	109.48	110.43	112.81	114.4	105.27	113.14	112.38	107.04	107.87	107.79	108.35	113.06	110.59	105.57	106.27	103.43	108.51	108.12	108.86	109.98	112.46	108.46	110.99	106.34	117.54	109.73	110.79	104.86	109.64	106.86	111.46	108.74	108.12	96.92	109.35	104.13	105.76	113.17	108.17	103.6	106.46	105.53
110.33	102.25	106.29	102.75	105.3	103.95	103.06	110.23	107.79	107.64	100.36	110.84	103.82	106.78	102.7	109.62	107.93	112.25	105.4	103.53	100.36	107.88	111.22	101.83	104.36	107.08	105.72	105	104.57	106.34	109.57	108.46	105.37	104.09	102.91	101.95	108.34	111.96	108.52	109.81	107.68	109.96	106.01	101.73	106.99	102.91	98.047	104.83	105.56	104.03
112.29	108.15	105.08	104.74	103.3	113.66	106.09	109.52	109.82	107.95	110.58	105.01	109.78	103.73	105	108.52	106.44	109.08	104.15	107.67	106.58	102.32	111.91	104.03	104.71	108.92	113.91	113.33	108.72	106.76	109.45	109.64	105.18	104.47	110.73	109.49	105.85	105.73	103.88	111.57	107.27	111.38	105.39	107.78	108.34	106.35	112.12	109.87	114.19	107.75
116.72	107.07	115.6	109.37	112.5	107.38	112.06	104.48	103.76	105.09	117.99	105.54	109	111.1	109.26	108.62	107.45	105.05	112.69	108.64	112.03	104.86	114.48	108.24	108.5	112.98	113.43	109.68	103.17	100.34	113.32	106.89	108.69	114.47	102.69	110.15	105.66	107.25	107.96	109.83	108.13	105.22	111.91	108.5	102.89	104.56	109.5	108.2	107.99	114.51
104.97	110.72	102.57	106.04	102.21	109.19	108.83	101.89	108.13	104.36	106.76	109.09	99.159	107.16	105.42	110.94	108	109	113.45	107.1	104.45	101.15	109.22	107.86	109.65	106.52	101.18	109.76	107.21	109.02	103.76	108.21	103.71	99.442	105.82	108.1	112.62	109.55	103.87	103.84	99.359	111.98	104.24	107.06	109.53	103.74	109.54	108.72	96.035	110.43
109.64	108.85	103.26	110.7	110.8	106.24	111.78	98.957	107.36	97.601	110.04	103.68	102.74	103.32	108.76	106.06	112.82	107.11	102.13	100.72	103.91	107.6	105.48	113.61	105.43	104.98	105.27	103.2	107.21	107.22	101.95	107.18	103.97	109.79	103.48	106.91	106	106.87	104.18	102.85	110.66	108.53	103.69	102.64	104.88	107.25	106.44	108.49	100.7	102.77
97.667	97.335	97.422	101.59	98.638	102.11	98.395	99.787	95.435	102.68	106.47	96.653	101.54	94.815	95.952	95.539	97.71	100.25	91.426	99.115	99.602	99.153	99.35	99.655	100.33	99.179	92.924	99.279	102.67	95.977	99.822	94.682	96.332	102.92	95.696	88.097	98.351	103.65	98.307	96.949	99.401	99.392	102.07	102.03	94.056	95.115	96.659	93.306	98.549	98.879
111.69	108.87	102.15	110.27	108.88	101.99	103.21	104.07	105.61	108.12	104.33	106.42	103.11	109.71	109.06	102.35	105.43	105.5	108.62	106.79	102.31	108.69	105.22	101.23	111.72	104.48	105.55	100.44	113.67	105.22	110.11	109.17	107.88	102.63	103.64	111.11	107.09	103.15	108.12	101.76	106.15	102.26	108.43	101.52	103.83	113.48	104.02	110.32	106.58	107.47
100.12	102.16	100.22	98.126	96.569	96.914	103.41	101.04	97.271	100.04	101.48	93.352	98.833	101.17	95.659	96.186	99.385	101.48	92.935	97.285	101.48	96.349	105.05	97.79	97.97	95.889	101.33	99.326	96.351	106.49	97.595	101.39	98.964	96.776	93.984	93.432	100.06	96.396	96.578	98.702	100.88	102.31	101.81	102.02	94.943	101.64	101.44	98.165	97.002	98.745
103.04	108.41	111.18	103.69	103.56	107.55	110.06	111.32	102.57	98.946	106.36	112.98	107.07	105.52	113.73	110.66	111	106.75	108.92	109.58	104.29	106.09	107.1	100.59	108.1	109.08	100.79	111.79	105.26	110.16	110.53	114.61	109.41	105.28	117.06	104.51	102.18	109.85	110.08	108.78	103.68	104.24	105.33	107.63	100.96	101.83	111.76	108.38	111.32	103.78
99.906	99.323	97.322	95.521	94.431	105.07	102.35	101.87	93.97	101.01	107.51	99.979	100.28	103.14	104.19	96.976	98.199	96.039	106.53	99.625	101.22	103.95	101.69	108.44	93.187	105.69	99.037	101.26	99.289	104.24	101.4	96.207	97.177	102.19	106.39	97.095	98.71	100.72	101.59	97.554	98.907	97.466	96.29	98.162	103.64	99.972	94.375	109.31	103.28	98.127
110.45	115.12	104.79	111	120.03	106.98	105.03	118.37	115.49	106.13	109.43	111.41	105.35	113.07	107.5	112.97	112.82	108.38	112.84	112.35	110.44	112.67	114.45	108.16	111.76	107.18	111.67	112.81	112.23	107.01	112.15	110.36	109.13	115.14	112.8	106.64	113.02	110.43	113.39	108.03	114.73	104.93	111.24	112.22	108.39	108.58	109.75	105.82	110.82	106.32
109.69	108.56	106.01	103.47	108.68	109.4	105.1	112	102.75	110.64	109.95	109.13	107.91	106.78	110.53	106.16	107.23	113.68	107.3	110.1	107.13	116.93	115.32	107.57	101.68	113.67	104.76	112.71	114.98	108.66	109.55	109.76	107.42	109.62	108.25	109.07	104.91	106.63	106.1	103.49	107.68	107.84	112.8	109.84	106.77	99.242	104.48	107.62	109.43	109.43
106.4	103.59	104.64	108.99	109.81	107.79	107.57	112.85	107.83	108.07	104.19	108.06	104.12	110.73	108.11	104.83	108.67	107.15	113.23	112.22	104.61	108.71	109.48	110.69	104.36	106.5	102.38	105.42	111.5	114.29	107.88	101.8	109	109.66	104.22	116.05	113.03	111.02	108.27	108.07	118.13	112.81	109.73	110.3	109.89	104.34	111.37	112.7	106.76	105.15
106.26	105.21	102.43	109.63	108.79	111.47	107.4	103.47	107.57	109.53	108.66	104.56	105.23	102.3	110.17	105.85	111.88	112.69	107.32	109.25	104.01	103.49	112.35	106.79	110.54	107.36	108.19	108.73	104.95	108.78	110.35	107.22	111.14	110.4	102.28	109.79	105.65	106.9	111.45	110.94	109.3	115.2	110.25	104.81	107.42	111.45	111.8	110.11	110	110.9
107.92	101.49	102.68	106.38	105.94	101.53	108.35	108.29	110.65	112.76	105.19	108.48	102.29	105.73	110.29	106.07	107.52	105.3	106.57	109.88	109.88	105.84	105.91	109.99	105.7	106.6	106.34	108.19	104.87	109.52	113.26	100.48	102.87	108.03	108.74	109.8	108.32	103.58	106.51	108.1	107.19	109.51	106.63	110.49	104.89	108.23	107.57	110.47	105.97	103.24
107.24	108.5	110.03	105.02	102.99	105.13	108.22	108.99	107.45	108.09	109.87	111.51	107.12	111.94	105.2	110.11	105.71	103.17	102.2	106.29	108.38	113.5	105.56	101.4	107.43	107.48	112.12	104.66	109.9	111.69	111.99	110.79	105.81	113.96	112.05	108.51	107.99	110.48	107.52	107.88	109.46	109.74	116.69	108.35	103.69	108.2	117.08	108.32	114.1	107.48
108.1	106.69	109.41	105.57	103.2	107.66	106.73	107.51	108.03	105.02	109.03	99.463	103.94	112.55	104.89	106.81	110.29	106.94	113.08	111.08	109.08	106.03	106.17	106.2	109.63	111.5	110.33	112.18	110.6	104.94	108.74	108.71	108.64	109.14	104.48	112.76	111.15	103.31	109.32	116.41	108.35	110.69	105.9	110.1	110.1	106.57	108.66	112.93	106.82	108.11
108.37	108.37	105.4	109.67	109.68	112.7	107.72	108.26	110.2	101.25	106.01	104.4	104.63	108.25	101.33	106.4	107.44	110.86	107.19	103.1	104.81	103.39	110.19	102.94	109.45	102.71	106.91	111.27	101.61	103.01	101.46	109.29	98.678	112.46	110.7	101.85	109.22	115.45	104.62	108.14	104.56	107.37	104.32	110.25	106.5	105.73	103.02	109.3	99.764	109.17
97.486	97.877	104.09	104.23	100.84	96.303	102.05	97.759	98.692	98.944	93.526	91.969	100.64	94.008	90.792	100.35	101.29	94.318	101.7	101.4	98.496	101.04	95.055	100.29	97.725	98.53	99.811	95.87	92.303	94.227	96.473	105.87	106.45	101.88	102.85	94.179	92.937	96.656	96.247	93.269	97.764	95.447	100.79	104.05	97.969	97.003	99.214	92.416	99.348	98.835
101.13	107.75	108.19	107.11	107.62	112.7	106.05	107.63	100.45	104.14	102.87	106.86	107.45	102.75	102.51	104.63	106.83	104.45	102.14	102.97	103.55	104.49	106.66	110.12	107.46	107.42	104.56	106.63	106.67	101.71	115.56	100.11	103.56	106.03	104.55	105.85	98.84	110.19	105.7	109.21	103.72	109.6	103.49	105.29	105.11	107.23	108.4	109.37	99.661	103.58
103.11	106.61	106.73	106.45	111.95	105.99	104.34	103.86	110.73	105.69	100.41	99.219	103.32	100.48	109.6	105.69	108.22	108.82	102.04	102.79	100.29	101.94	111.15	107.89	102.39	108.76	111.77	109.96	107.35	105.5	103.82	107.8	101.28	99.048	99.587	108.12	109.3	101.38	103.48	111.33	104.66	102.88	105.8	114.22	108.48	103.07	108.79	100.03	101.89	105.66
111.08	107.43	101.28	108.54	105.66	104.51	108.9	102.79	106.14	106.91	114.09	108.85	108.43	104.53	111.17	111.36	109.08	101.86	105.61	99.144	103.07	105.25	107.95	101.36	100.75	105.2	107.77	103.13	106.48	105.24	101.69	106.62	107.44	103.47	98.611	103.23	99.473	104.72	102.88	106.42	104.44	110.98	108.68	107.92	106.57	106.44	104.88	103.61	110.61	106.02
108.37	103.91	109.03	101.57	106.36	105.92	109.71	107.89	108.58	110.44	104.5	107.04	109.41	109.43	104.39	101.59	107.84	103.83	103.93	109.5	105.89	104.64	104.47	108.95	106.06	107.05	110.59	107.03	109.66	108.24	114.18	106.94	102.17	109.87	108.31	109.53	111.39	109.66	104.11	104.71	106.12	112.6	111.19	111.86	110.54	112.6	103.58	107.22	110.64	106.88
97.737	93.485	93.648	100.26	96.626	104.51	102.16	104.42	103.78	94.914	99.588	94.523	94.252	98.463	97.853	96.572	102.55	100.41	100.46	95.325	96.059	96.656	102.67	101.85	103.2	97.782	94.133	99.268	103.81	97.953	102.84	99.196	90.349	104.82	101.18	96.765	97.361	99.3	103.37	100.38	96.763	97.263	93.522	96.222	105.19	105.79	101.28	90.831	97.998	90.996
113.62	104.38	112.38	108.51	106.2	111.48	108.52	111.06	112	106.6	115.88	109.36	108.75	110.8	110.53	110.08	110.79	105.24	109.79	110.84	116.27	110.89	108.78	111.8	110.76	106.3	111.21	117.69	109.33	111.47	106.91	107.77	109.42	111.69	112.35	113.62	106.01	113.34	116.61	110.38	106.74	113.21	107.93	105.96	107.01	109.38	110.12	108.13	107.49	112.69
89.688	95.325	99.662	93.037	98.996	99.342	95.655	94.695	105.03	97.383	95.918	94.667	95.218	95.967	105.46	99.959	100.29	97.227	99.941	94.398	96.763	100.09	100.98	104.86	98.61	101.69	97.989	97.994	96.504	101.88	97.347	103.11	96.383	95.76	93.372	94.491	97.991	93.038	99.771	92.811	90.466	100.94	101.06	97.327	98.504	92.894	92.796	97.334	98.526	94.551
107.09	106.24	107.79	102.22	100.21	103.45	108.13	107.17	102.53	98.283	107.83	106.82	102.62	98.513	107.13	106.31	101.32	102.78	104.49	103.16	104.05	105.4	101.19	107.17	108.98	111.17	105.03	103.58	97.449	111.72	103.9	108.82	106.32	102.68	109.15	99.453	104.81	104.52	103.06	100.99	106.47	96.594	103.21	107.56	102.57	107.96	110.42	104.08	101.92	103.28
111.64	104.61	108.18	114.48	108.18	105.75	106.27	109.45	105.6	110.86	110.54	107.97	102.25	106.03	111.09	112.33	112.43	106.29	107.78	110.56	104.19	108.62	108.34	109.04	104.54	112.47	106.57	101.7	103.22	113.21	109.94	110.24	106.48	106.9	110.67	106.79	113.24	100.09	108.72	109.37	109.04	108.71	112.66	108.3	111.28	112.67	106.29	107.61	103.94	116.72
106.8	100.62	101.48	98.162	102.88	100.4	106.79	104.11	101.11	99.724	97.971	101.73	105.03	100.23	104.73	94.546	101.14	100.72	104.43	103.26	108.26	102.32	100.73	104.73	97.444	99.73	102.33	107.08	96.259	101.4	98.696	98.033	90.934	104.6	96.109	104.82	101.21	101.87	100	99.014	105.45	105.64	100.41	101.47	99.7	102.05	98.979	99.977	95.823	100.92
96.868	97.64	90.785	98.765	98.226	98.632	103.65	96.069	97.694	97.686	99.144	99.819	95.264	98.227	101.16	98.299	97.062	99.359	98.494	98.998	97.26	106.69	100.44	96.817	95.956	96.361	97.948	100.18	103.48	97.45	99.212	100.43	100.62	102.05	102.08	96.467	93.203	100.13	104.56	99.41	99.841	98.42	100.97	99.554	98.614	98.653	98.349	98.504	99.808	95.216
105.83	98.229	105.5	100.18	105.78	102.1	114.15	104.35	108.67	111.91	111.75	105.14	100.28	107.55	112.57	107.34	104.72	102.92	98.311	109.08	107.23	103.49	106.21	102.96	103.86	110.62	106.42	111.18	104.5	98.119	111.35	104.5	103.46	102.16	101.03	108.46	104.94	100.34	107.93	107.96	101.8	103.63	109.27	102.4	103.29	104.02	105.61	99.696	102.89	105.52
110.53	109.45	105.96	110.52	106.18	105.76	103.05	107.15	104.15	106.1	110.84	107.4	102.39	112.03	107.41	107.51	104.98	102.15	109.28	104.84	106.65	107.8	105.22	107.11	104.52	109.48	104.56	106.48	106.48	103.25	104.15	109.14	109.47	106.48	105.77	101.73	108.66	110.46	105.7	106.97	110.2	106.86	104.7	104.47	99.462	108.46	111.23	110.02	105.57	108.62
102.33	103.18	99.129	101.09	97.139	96.84	102.5	104.01	101.49	97.576	96.492	105.57	97.912	100.87	100.29	90.925	102.21	94.427	101.63	105.31	93.119	97.161	105.99	106.23	99.004	102.83	98.574	99.431	98.479	103.98	102.7	94.679	100.13	97.855	100.27	99.572	98.228	98.499	97.89	100.12	101.28	102.98	102.63	102.16	101.31	101.03	103.99	101.93	104.84	100.32
108.3	103.11	104.49	105.48	104.44	111.34	105.65	107.53	104.15	107.99	109.12	106.18	106.97	108.3	104.66	104.29	106.77	111.34	107.47	97.631	108.44	107.79	104.32	106.89	104.82	107.68	105.3	106.06	106.51	102.3	98.873	107.4	108.89	107.63	107.78	101.77	106.12	108.69	105.47	106.69	98.332	108.89	106.41	110.74	105.15	108.46	110.62	116.34	102.87	104.15
104.03	104.3	101.52	103.97	105.59	105.94	106.96	105	106.44	105.67	107.41	107.56	104.99	104.75	106.45	102.23	106.52	98.48	102.5	104.62	108.16	103.35	108.47	104.78	107.2	102.43	104.4	104.76	103.38	105.07	104.45	109.15	113.48	105.49	108.16	100.87	109.8	104.23	103.59	109.66	101.07	104.14	108.41	109.3	106.7	104.85	110.28	106.76	104.16	101.75
100.49	95.267	96.828	101.63	99.349	103.52	101.54	94.893	97.345	99.312	100.34	99.07	95.575	95.477	96.547	97.34	97.135	96.128	96.676	103.19	97.54	96.997	102.12	106.5	98.671	98.978	94.732	96.271	96.745	99.959	103.17	102.22	94.043	98.376	96.663	98.29	96.198	98.279	95.064	100.7	98.283	94.748	99.029	89.99	104.97	98.522	95.037	101.11	95.269	93.105
99.025	95.298	100.49	95.421	95.986	98.205	99.782	99.606	106.96	96.163	93.221	102.46	94.047	98.15	104.9	100.45	95.854	104.22	94.807	94.432	96.146	103.94	99.246	95.266	92.436	102.57	94.15	98.089	94.937	99.862	92.763	101.54	95.395	100.36	103.65	97.829	93.367	99.221	98.617	96.03	99.792	100.8	97.761	98.499	97.058	99.712	98.624	95.93	94.778	98.005
111.25	103.78	111.82	106.34	111.37	103.87	109.57	110.77	102.07	99.67	111.23	110.03	108.1	105.31	107.34	105.85	99.69	111.54	109.26	103.28	106.78	104.02	108.68	100.49	109.24	111.35	112.37	113.13	103.21	114.03	111.01	109.09	107.36	109.08	111.08	109.93	109.11	104.99	102.22	109.65	104.38	108.9	104.79	108.63	113.23	110.13	109.47	115.71	111.32	99.177
102.5	106.3	105.35	108.24	106.22	105.13	106.56	104.43	107.57	113.01	104.14	107.63	106.37	107.47	105.09	105.25	106.13	105.57	109.84	110.07	107.4	103.03	106.87	112.11	106.13	107.59	109.54	107.83	109.06	109.76	102.43	105.7	110.75	106.73	108.4	101.76	108.71	103.25	111.4	102.51	107.67	105.29	102.81	107.37	111.19	105.81	108.02	102.13	104.49	108.79
116.37	106.08	108.21	106.91	102.53	104.31	111.47	110.56	108.47	110.75	104.61	108.26	108.19	108.18	113.17	109.06	109.65	103.77	110.17	109.17	110.3	109.69	105.92	107.71	110.76	112.4	106.58	111.65	105.74	109.75	103.77	106.35	113.11	106.34	109.11	108.27	110.18	106.84	110.5	110.95	101.1	109.25	109.11	105.07	104.2	114.57	100.14	106.87	108.83	107.81
101.75	103.54	113.16	100.96	103.5	99.59	107.15	105.22	106.37	102.76	104.3	107.36	107.76	102.26	109.75	105.42	106.29	102.18	106.58	102.68	101.73	107.26	105.03	110.88	100.54	108.61	104.52	111.13	109.24	105.56	107.97	103.56	109.09	108.15	101.39	108.89	103.77	113.2	106.72	102.14	111.84	112.16	105.79	108.48	107.39	107.04	107.01	104.87	109.3	102.15
102.88	107.65	105.02	110.62	107.67	108.83	113.22	103.46	101.42	106.53	110.73	103.7	107.7	110.29	108.96	105.35	104.99	98.646	107.42	110.67	105.36	105.07	108.25	102.98	108.61	103.77	110.41	115.15	113.97	110.11	107.96	106.5	112.69	104.25	109.25	109.97	109.01	106.48	106.78	104.3	110.27	109.79	107.58	102.33	111.22	109.63	110.46	109.93	107.86	103.36
99.212	94.592	99.214	98.04	101.77	100.21	101.12	98.302	100.94	92	96.548	97.716	100.95	92.4	93.774	102.56	102.93	101.28	100	97.258	99.412	101.14	98.483	101.35	97.687	96.276	104.94	98.663	94.433	98.703	104.19	94.28	99.924	100.1	93.962	94.337	101.59	96.656	99.224	94.107	103.49	97.843	96.045	103.2	101.17	99.499	102.95	95.556	102.42	100.32
100.14	97.71	93.172	102.57	92.461	97.071	99.911	98.692	100.27	90.828	100.87	97.307	92.32	97.439	101.61	100.46	96.346	104.36	95.672	100.78	99.205	96.563	99.755	98.601	93.595	105.07	102.93	92.438	94.155	100.04	101.43	100.72	95.944	94.222	96.948	96.171	99.443	99.226	93.662	96.493	103.31	100.91	99.125	98.309	94.754	94.726	103.59	96.816	98.066	100.95
97.645	104.27	102.03	90.655	102.33	101.49	96.006	95.809	105.5	97.231	91.749	98.916	99.34	104.32	97.096	99.798	95.384	99.003	92.902	105.41	100.83	99.739	101.8	93.731	104.26	101.46	98.173	94.75	99.338	97.789	93.281	99.029	100.95	91.26	100.73	101.87	93.122	95.953	97.942	100.59	98.156	100.55	103.57	98.28	97.897	94.194	99.908	94.493	95.295	99.688
98.118	101.99	98.811	102.11	96.143	98.038	97.2	99.617	96.63	94.712	106.95	102.14	102.08	103.02	102.21	100.73	93.812	101.95	101.96	103.92	105.32	96.866	97.66	100.86	99.054	102.94	98.549	101.45	93.003	98.612	99.513	100.45	106.09	102.13	99.391	100.69	96.851	101.37	105.53	98.294	96.752	100.92	99.926	96.384	97.776	100.86	105.1	96.867	99.87	105.07
105.45	103.61	111.81	109.18	104.28	107.21	100.41	109.79	102.37	107.76	101.1	118.68	101.95	103.18	103.45	109.96	103.81	103.49	99.817	103.9	100.68	107.71	102.88	109.54	101.47	106.89	102.75	103.2	98.362	106.99	109.85	105.4	104.66	105.73	99.594	103.77	105.3	100.61	105.26	104.11	101.44	103.58	105.33	104.52	105.17	98.302	100.68	105.95	101.02	109.16
111.57	105.92	108	104.82	104.98	106.48	103.18	105.43	103.77	109.08	100.54	112.05	106.42	106.1	110.63	106.43	103.78	113.14	105.09	103.56	110.25	106.75	101.25	109.93	100.72	103.23	108.49	106.7	106.9	103.99	110.25	108	111.48	113.11	111.45	105.17	104.14	107.84	103.63	106.63	108.4	103.87	103.98	103.24	104.47	110.97	104.15	103.19	102.44	104.73
107.63	107.66	104.79	102.67	108.11	102.96	108.23	104.96	102.93	104.71	103.92	111.1	102.08	104.3	105.92	105.27	109.12	107.93	107.58	103.73	103.18	109.02	107.19	105.35	108.17	109.38	111.09	104.31	105.63	107.7	103.53	103.77	108.42	111.03	105.65	107.71	107.02	101.17	107.62	102.22	102.26	109.01	109.13	109.91	109.1	101.24	107.16	105.95	103.31	111.38
92.275	99.55	93.683	98.759	98.515	99.264	98.287	101.22	100.5	102.34	92.379	95.264	101.74	98.222	101.29	94.368	95.213	103.76	97.024	94.858	95.666	96.707	99.11	93.216	98.551	102.55	98.429	101.79	98.732	96.969	102.5	105.19	96.883	100.45	96.923	99.525	96.628	96.46	95.668	96.115	98.977	101.02	97.621	94.386	102.36	101.03	97.686	99.258	99.124	103.02
108.73	102.31	110.43	104.23	106.4	108.03	105.81	103.62	108.81	111.05	112.77	108.77	108.68	107.71	103.97	111.53	101.54	102.98	112.36	101.56	108.13	111.65	110.45	112.68	107.36	111.91	106.5	106.72	105.87	106.45	110.17	105.02	105.98	114.21	108.31	109.41	114.21	106.03	105.05	117.4	100.13	107.3	114.34	106.78	109.4	110.96	108.81	103.36	103.02	103.99
102.97	104.6	106.74	107.91	107.74	107.64	113.62	108.08	115.63	102.92	105.22	105.31	114.95	110.6	106.77	107.48	103.96	110.66	101.7	109.34	105.6	108.24	111.05	109.4	105	113.18	110.12	106.01	109.16	111.58	101.9	106.85	105.13	106.46	105.32	103.82	106.79	105.65	115.73	107.27	110.42	114.01	109.97	105.51	110.31	108.94	104.92	108.76	110.48	108.67
97.767	102.03	100.08	99.883	97.469	103.35	101.74	108.47	104.37	99.18	104.86	103.65	98.753	103.59	94.294	98.506	95.022	105.23	99.537	109.18	103.4	105.75	98.499	103.86	105.38	104.7	99.232	101.29	97.804	99.655	106.44	105.76	100.46	108.89	94.787	98.554	98.741	102.18	94.717	96.812	103.22	101.15	100.02	100.08	104.08	96.022	102.38	104.85	96.802	101.73
110.01	100.99	102.86	101.17	98.384	100.27	102.51	99.286	104.02	94.573	95.143	95.207	98.299	104.72	99.893	99.474	93.675	96.064	105.27	101.56	101.5	103.18	102.71	98.675	95.306	103.49	102.67	104.7	99.256	100.85	101.51	103.22	104.36	99.524	101.2	102.54	102.42	99.945	96.954	95.297	93.295	102.47	103.07	99.288	99.119	104.1	99.227	101.35	107.96	104.27
114.45	103.85	107.11	106.97	109.06	97.959	105.46	110.47	104.66	105.55	111.67	108.94	101.23	108.72	110.08	110.75	103.25	105.08	107.55	103.07	116.21	106.61	106.51	102.8	104.28	105.33	107.1	105.5	104.98	102.27	108.78	105.28	105.03	103.28	102.67	110.48	110.26	102.78	110.35	104.77	112.4	108.3	104.08	100.9	116.43	104.43	112.4	108.65	102.14	105.89
96.833	100.06	92.227	97.401	95.436	101.73	103.31	104.94	102.58	98.61	100.32	99.794	96.523	99.251	95.13	99.825	98.079	91.952	102.29	98.344	92.725	104.17	94.109	102.23	95.137	102.01	94.411	98.778	95.605	93.38	95.714	100.89	101.92	93.396	98.264	97.089	98.945	94.339	97.328	98.219	95.246	104.18	98.429	96.101	91.622	100.49	97.352	95.646	97.106	100.89
112.94	112.46	114.47	107.69	114.35	106.29	106.24	112.63	107.61	108.98	111.11	104.75	108.79	106.1	107.43	112.55	105.76	112.8	110.95	110.19	111.73	110.07	117.79	115.25	111.53	107.18	111.75	107.79	116.48	109.32	109.42	112.76	115.26	111.7	105.72	106.34	109.73	114.05	109.68	112.34	114.47	116.36	112.26	112.57	106.26	107.5	108.86	107.46	109.47	109.99
105.83	100.99	109.68	112.15	103.65	102.68	109.91	112.86	110.07	106.23	101.45	104.97	108.69	111.98	112.81	115.14	107.03	108.01	104.93	102.96	105.51	109.79	108.76	112.46	105.13	103.04	107.5	112.88	111.25	108.83	99.734	114.11	112.5	105.01	112.78	108.16	110.44	112.34	111.09	110.41	110.07	108.86	112.73	105.08	106.31	104	105.29	108.1	104.74	102.19
104.53	100.26	97.163	95.908	101.68	97.909	103.65	98.365	99.587	97.971	96.349	95.712	95.782	97.149	95.954	97.939	97.344	91.486	96.103	98.528	100.84	91.453	96.057	103.91	96.825	99.264	98.407	92.705	101.15	97.503	97.445	99.57	98.518	100.82	102.44	101.97	100.38	99.79	92.242	100.1	101.67	101.67	102.93	94.149	94.203	99.571	100.7	100.37	98.543	93.335
101.48	106.29	105.19	105.74	102.47	99.451	110.42	106.76	106.55	109.94	102.84	105.44	100.63	109.36	107.4	105.85	105.69	108.07	105.73	103.11	103.57	100.54	112.14	105.32	100.28	108.67	112.41	101.07	105.97	104.54	102.62	109.08	110.7	108.66	105.89	102.87	106.6	103.85	107.15	97.418	101.38	102.12	105.82	105.08	106.21	108.85	101.86	102.13	112.97	104.26
102.12	100.19	102.06	103.72	101.92	98.888	102.11	97.489	101.14	93.481	90.791	98.669	100.12	89.481	96.711	100.8	97.464	102.93	95.237	98.04	96	98.358	99.153	100.12	100.01	98.093	98.354	93.957	96.771	95.811	99.736	93.307	103.02	91.553	90.607	95.013	93.042	95.373	98.947	94.237	91.784	91.06	96.296	93.983	98.64	100.06	88.702	101.41	97.77	96.487
113.23	101.96	106.06	108.66	107.75	104.18	104.71	102.03	109.21	110.46	108.04	112.57	109.35	108.55	105.19	102.38	104.67	103.52	109.2	108.44	103.18	111.62	103.94	113.1	112.81	105.09	104.3	104.12	110.64	111.57	105.85	109.98	109.47	107.34	112.26	101.11	105.97	109.49	98.782	105.58	109.98	105.51	107.28	100	107.7	112.95	112.41	103.89	106.55	102.31
100.67	103.39	102.53	110.19	101.14	109.18	107.72	108.65	100.54	101.72	106.8	108.62	106.85	108.45	105.31	105.65	106.87	103.54	105.16	102.85	103.68	109.43	102.8	112.65	112.2	110.28	112.05	103.86	112.27	105.17	103.78	105.91	101.74	103.21	107.05	104.1	105.92	104.39	105.17	101.73	105.67	104.78	102.49	109.71	105.9	105.62	105.4	109.14	103.9	111.65
117.16	114.27	110.97	114.75	112.69	104.22	106.45	105.42	115.29	109.19	110.47	112.23	111.28	107.42	111.37	116.62	118.2	101.84	110.47	109.24	108.07	112.9	110.33	105.48	111.59	108.78	112.67	113.17	114.6	110.16	110.19	113.45	108.82	117.76	109.99	110.16	104.13	115.72	107.58	111.78	111.66	105.4	108.78	112.66	109.73	111.98	105.6	108.85	108.21	106.49
105.2	106.9	103.06	105.71	102.8	109.5	104.71	102.49	111.78	106.64	105.13	105.81	110.29	101.99	107.31	107.64	100.4	108.94	101.01	107.79	110.55	109.52	108.52	108.63	106.38	108.25	102.28	104.37	112.63	111.24	112.66	107.54	106.39	101.06	116.42	107.15	107.41	107	107.2	107.45	104.11	107.23	107.12	110.95	105.12	99.458	106.27	107.56	109.7	101.29
110.5	113.97	106.52	101.73	110.45	107.39	111.15	102.59	104.33	110.29	106.47	103.4	105.44	104.68	105.93	108.39	109.3	108.3	106.49	113.68	114.22	105.96	108.84	109.59	106.29	102.91	105.15	105.17	105.59	106.67	107.02	107.79	101.6	109.74	101.58	103.56	104.86	100.58	106.92	108.57	103.61	100.03	101.58	104.49	111.79	108.11	105.68	106.42	109.69	101.86
113.33	106.84	100.38	106.43	115.52	113.6	106.72	108.51	108.75	105.94	107.45	106.15	108.6	112.51	107.77	103.36	113	108.16	103.03	107.68	106.64	105.7	111.11	112.2	110.77	109.97	108.77	104.01	108.47	107.5	111.35	110.89	103.37	101.3	103.7	104.98	102.32	118.11	112.08	112.56	109.75	111.88	109.04	104.59	111.42	111.3	103.94	108.4	99.202	111.07
94.708	100.99	98.042	97.01	105.12	99.698	103.05	99.889	104.38	102.85	99.987	103.29	104.65	98.023	94.803	92.223	102.46	96.339	95.438	97.272	96.425	102.3	99.923	96.693	100.73	101.38	98.494	106.21	107.57	100.67	99.5	95.796	101.77	102.08	99.573	105.79	95.957	103.97	106.06	105.67	103.91	99.213	97.404	96.442	105.77	100.1	100.67	100.01	104.49	99.479
97.749	101.05	110.43	103.96	104.97	110.01	102.55	105.36	104.02	106.43	116.42	107.43	105.85	104.41	105.79	103.01	104.89	107.69	113.05	101.58	98.348	104.28	107.97	102.21	109.2	98.518	106.44	107.15	101.68	110.09	103.55	109.75	105.92	107.84	105.98	105.87	105.05	105.59	108.34	108.42	105.38	104.07	113.3	105.59	108.28	108.24	106.2	115.02	105.42	101.01
108.67	112.09	105.67	107.33	103.2	105.8	111.54	102.58	100.76	107.2	107	111.04	106.2	102.38	112.35	100.72	105.96	105.82	102.26	106.22	107.84	96.772	111.36	109.07	108.47	103.38	104.95	109.58	99.092	105.32	107.87	105.88	101.5	109.41	106.15	107.74	104.12	103.49	102.45	109.94	104.47	110.03	112.05	103.4	103.94	102.24	109.28	103.64	104.76	103.59
104.63	106.41	102.66	105.33	101.04	107.14	108.23	100.63	103.82	109.77	100.12	105.39	102.38	109.29	102.1	109.05	108.86	108.63	107.47	108.93	100.72	103.96	105.66	105.39	105.45	108.26	107.25	114.28	104.03	108.59	96.759	105.16	101.1	110.42	105.35	97.78	105.55	108.94	111.17	104.5	106.47	111.18	105.04	107.08	109.37	104.18	111.01	106.52	103.5	106.49
104.44	109.16	99.275	102.72	103.1	106.58	109.2	101.36	101.89	100.52	98.326	97.488	98.192	103.95	103.79	100.57	109.17	99.337	94.635	94.977	96.982	104.36	106.85	104.99	99.489	99.503	102.3	94.421	99.305	99.804	106.98	97.656	98.145	101.05	107.95	101.51	103.57	103.72	99.111	101.25	106.02	102.63	95.673	103.85	99.978	100.43	101.59	96.562	103.76	97.1
107.82	116.59	107.94	109.52	112.61	112.19	108.98	108.31	112.68	115.16	104.77	109.37	111.67	114.81	108.52	111.23	113.23	101.97	110.47	114.79	101.21	110.08	104.39	107.13	110.06	109.72	114.89	113.66	109.45	104.05	114.25	111.69	120.3	111.17	112.07	106.39	109.31	103.27	100.49	110.02	106.73	111.67	111.78	114.87	110.99	108.3	116.07	110.01	105.72	111.4
100.6	106.31	103.05	94.662	102.03	100.9	100.31	93.538	98.794	97.083	97.528	100.39	87.399	98.904	97.378	97.765	102.84	91.52	102.62	94.403	96.947	99.742	98.077	94.683	100.85	100.27	99.567	100.57	104.44	101.72	98.992	101.18	99.395	102.86	103.65	94.387	99.434	104.97	98.392	102.04	94.439	104.03	106.82	105.24	102.56	89.34	101.13	102.42	99.646	101.66
114.21	116.39	112.79	106.66	108.66	104	115.99	112.09	112.51	109.81	104.99	115.38	104.19	112.61	116.04	108.57	104.6	112.91	110.11	113.68	103.52	109.25	109.82	106.07	107.7	111.65	109.81	111.95	109.69	107.51	106.26	105.01	110.25	108.55	107.6	108.54	105.24	108.78	110.65	108.07	112.09	113.99	113.09	106.98	109.8	116.05	112.19	114.74	111.54	114.77
98.208	101.46	101.15	95.95	104.08	96.15	102.32	102.21	107.12	98.423	101.86	106.51	95.987	98.472	103.93	99.593	101.78	104.25	96.885	100.4	102.91	98.541	98.73	103.54	98.85	98.149	99.493	98.529	104.98	98.85	102.8	101.38	101.73	98.026	100.01	96.247	102.04	93.58	102.06	104.25	100.07	98.607	100.41	98.689	105.79	111.82	96.579	98.888	104.89	100.62
111.97	113.41	110.97	108.12	108.84	109.44	110.92	105.94	105.11	101.4	105.97	116.61	109.52	103.97	108.61	107.55	102.09	115.67	105.2	109.83	104.1	110.24	110.32	100.08	104.26	105.14	105.48	106.22	110.16	110.06	110.14	107.69	111.87	111.22	107.95	116.32	107.34	105.86	104.71	104.6	108.44	102.07	106.54	108.69	105.37	114.32	111.6	108.6	114.55	109.61
111.39	114.97	109.93	106.53	109.01	109.08	110.09	108.16	106.47	111.45	102.33	106.77	112.32	112.5	110.89	114.64	115.68	111.19	104.35	108.3	107.16	108.71	106.32	103.98	105.76	112.48	107.33	113.68	111.48	111.4	108.91	107.99	109.72	109.05	108.84	107.44	106	100.06	110.67	107.08	111.01	110.77	107	104.68	110.36	104.72	106.73	108.18	111.72	102.23
108.1	107.71	111.29	114.45	100.32	101.9	113.06	103.3	105.85	106.1	110.62	107.71	106.02	109.46	105.45	102.62	113.79	108.43	104.57	104.75	101.89	111.38	106.54	109.07	103.96	109.3	111.07	100.41	107.01	106.72	108.76	106.82	107.94	108.81	108.46	105.97	96.196	113.28	105.99	110.95	105.76	100.76	101.47	107.02	106.12	105.08	111.75	102.84	108.13	107.59
103.79	106.09	104.5	107.39	102.54	105.78	110.67	105.75	109.09	104.65	104.17	108.58	107.82	106.44	100.36	109.03	105.17	107.11	110.36	102.21	104.66	104.99	108.3	97.475	105.22	107.96	102.2	109.12	101.02	106.31	110.82	107.23	104	106.86	106.14	101.96	107.74	103.24	104.99	104.83	107.38	105.42	109.07	99.635	111.35	100.49	106.32	107.41	103.94	101.88
99.855	97.787	95.478	95.322	97.577	106.76	98.425	105.33	101.25	105.06	97.575	99.027	97.445	98.077	97.116	94.68	99.543	100.11	96.334	102.92	100.02	98.097	98.046	96.691	98.438	100.15	105.32	105.9	97.844	96.36	96.882	98.796	100.81	96.793	94.379	94.096	107.79	95.888	99.671	101.53	102.45	101.02	99.703	96.584	95.514	103.29	101.08	101.19	98.94	104.45
103.94	106.12	111.74	103.42	112.45	109.07	106.93	108.62	102.92	99.046	101.05	103.31	104.61	103.6	106.31	108.6	104.93	103.99	100.76	103.35	100.25	101.01	108.42	107.25	103.86	105.97	114.66	107.08	106.24	107	105.5	105.25	101.84	102.35	109.43	107.26	109.76	109.57	105.96	106.71	100.49	106.19	103.59	107.2	109	103.68	105.2	107.35	102.13	107
105.79	102.88	98.738	103.55	105.27	105.3	102.29	107.56	103.85	103.96	108.41	102.04	100.22	104.23	99.03	106.67	110.02	103.88	104.78	102.12	109.07	106.57	110.53	103.42	105.85	107.72	109.45	105.97	105.27	105.41	107.83	101.73	98.615	104.77	104.51	104.78	106.15	99.694	105.08	110.47	103.34	102.44	109.19	108	114.29	103.25	107.14	103.51	107.38	101.05
112.2	103.8	103.77	103.38	112.42	117.91	112.77	108.66	106.55	102.24	107.81	102.3	111.9	120.3	111.66	109	120.93	112.31	113.77	108.47	110.43	112.29	109.78	108.98	109.3	111.61	104.13	108.68	110.16	108.65	115.74	110.74	116.15	114.07	111.73	114.31	103.69	108.66	110.91	113.53	112.55	108.67	105.64	113.64	105.54	107.62	116.34	109.6	113.62	108.57
95.72	100.36	100.21	99.189	97.519	98.979	101.8	95.197	101.93	97.192	94.753	97.849	101.72	99.737	103.54	100.87	97.531	96.732	97.406	93.738	93.599	96.664	98.586	94.494	100.96	101.76	96.464	96.891	104.28	98.28	99.123	94.85	98.36	99.352	99.464	101.94	98.602	96.915	95.979	100.48	100.61	106.2	103.03	100.79	100.94	100.36	96.734	100.65	104.32	94.948
104.25	108.6	109.83	110.4	106.91	113.66	107.41	103.57	109.7	105.59	107.1	108.46	107.77	107.55	105.64	105.65	115.36	101.2	105.17	104.2	111.66	108.69	107.17	102.33	106.21	103.19	105.52	109.18	109.82	104.9	102.42	113.09	110.57	106.91	111.58	106.27	102.73	105.16	104.39	110.79	105.5	107.62	110.39	103.32	113.15	111.18	110.69	111.18	109.11	107.59
96.11	95.715	93.859	95.325	92.545	100.86	96.698	97.391	94.063	95.678	97.865	101.95	91.672	104.24	94.613	97.604	98.078	99.763	96.653	103.15	91.847	100.17	101.46	101.51	99.283	100.19	102.05	100.62	97.198	92.376	99.601	101.49	97.304	97.919	97.527	94.369	105.08	104.05	104.12	100.81	97.365	99.432	98.778	102.26	96.667	97.873	97.417	96.987	95.642	95.117
106.74	110.06	108	109.99	110.28	109.18	105.44	107.33	101.87	102.13	104.05	100.58	109.91	104.9	108.94	112.31	105.16	104.09	106.36	100.1	110.19	99.106	107.65	107.88	103.9	103.71	102.72	111.44	111.35	110.44	100.12	103.46	109.02	106.12	105.11	109.46	104.78	110.62	105.12	105.63	116.69	105.28	114.54	108.93	105	108.16	102.06	107.11	106.19	102.85
111.58	107.33	112.66	106.29	98.335	107.18	104.92	103.55	111.31	107.57	111.71	107.32	107.1	110.12	108.56	108.9	100.17	102.44	110.08	104.1	108.35	108.8	112.81	108.07	113.69	108.84	108.75	107.79	111.88	109.99	108.37	104.88	113.31	110.89	109.13	108.45	108.94	113.16	105	105.93	107.87	106.76	107.83	110.69	109.14	108.77	105	108.6	106.13	109.11
107.78	109.6	101.79	109.4	109.25	108.47	114.29	103.2	104.35	99.663	110.06	102.79	108.89	105.34	107.57	107.36	106.82	109.72	111.88	103.87	107.63	98.613	108.99	106.14	110.01	107.22	107.1	112.97	106.11	102.31	104.5	105.39	104.69	105.5	101.22	105.45	108.04	109.96	108.52	107.71	105.66	107.78	112.68	107.1	117.81	106.12	104.16	109.29	108.44	107.01
105.56	109.31	113.34	107.59	111.34	102.66	109.6	110.96	107.27	110.68	109.94	110.51	112.84	109.32	105.35	111.27	106.05	108.5	111.22	109.53	109.47	107.42	108.79	112.47	111.84	111.8	115.25	110.96	111.12	108.87	109.76	108.81	109.39	109.1	110.86	111.62	115.5	106.72	110.53	103.16	107.46	109.02	103.67	112.27	105.38	108.75	112.75	98.996	112.65	114.99
113.41	111.32	103.69	115.13	103.19	106.79	107.78	110.63	107.37	112.1	102.11	109.14	104.55	110.83	108.96	106.35	99.792	105.81	116.8	109.71	106.64	111.22	104.14	109	106.41	109.89	103.51	106.84	111.54	103.91	104.91	111.29	114.18	109.23	107	114.17	104.16	109.52	103.93	103.26	108.27	103.09	106.76	108.23	113.43	102.93	106.66	108.01	109.11	107.05
110.18	99.592	112.12	107.9	106.03	105.49	110.16	103.11	105.16	107.34	104.32	108.78	104.51	107.53	107.1	104.67	105.68	107.89	96.286	106.59	103.83	107.44	105.42	111.82	103.33	108.66	106.38	105.17	110.84	106.84	100.44	104.77	112.33	110.3	107.48	108.27	107.13	116.77	112.79	104.82	112.5	105.82	101.16	109.75	103.62	105.5	108.24	111.23	106.16	106.19
112.17	105.42	105.15	112.67	109.9	104.63	105.61	113.05	102.3	107.94	111.33	108.2	111.29	114.72	104.71	114.27	110.43	108.29	109.89	107.8	110.33	118.58	108.95	106.81	112.56	108.61	110.47	113.07	105.17	104.77	105.88	104.83	104.37	101.81	110.46	116.57	106.24	111.46	107.22	111.4	108.78	104.78	108.64	111.29	107.3	105.39	111.06	111.91	109.84	107.19
104.25	106.48	109.01	105.75	103.76	99.288	102.52	106.61	104.22	108.8	108.29	104.85	104.05	102.35	105.41	106.18	103.25	102.17	105.89	103.83	101.77	109.22	104.84	107.74	111.13	103.72	99.429	98.838	104.85	101.09	107.3	106.54	101.89	108.68	107.65	102.11	104.44	107.95	111.16	103.09	108.09	101.41	111.25	109.27	105.3	104.89	102.35	100.53	110	109.44
97.606	97.047	99.272	99.856	92.725	99.686	99.789	100.05	91.832	102.71	95.192	92.546	95.703	91.457	96.015	93.459	95.603	95.834	96.601	98.207	98.529	97.361	95.556	99.431	100.7	93.298	93.886	98.729	94.262	93.769	98.408	100.76	93.847	102.71	97.576	103.52	98.288	92.075	104.53	93.379	95.003	96.464	93.908	96.37	101.95	102.51	92.662	103.81	94.346	95.937
109.97	108.18	105.41	104.28	107.34	110.32	109.5	110.45	109.57	107.87	106.49	112.15	104.13	107.81	115.75	101.53	108.55	107.47	104.26	113.69	108.82	109.46	102.73	112.52	107.02	109.19	111.87	111.22	108.78	102.17	110.15	108.21	106.94	102.76	111.85	110.04	105.79	103.32	110.66	109.79	110.95	109.41	112.38	103.59	111.22	105.59	112.55	110.03	106.34	109.47
102.1	98.942	106.59	103.25	100.6	96.298	100.88	98.523	98.875	101.92	98.157	101.76	94.703	104.91	95.883	98.681	101.85	96.088	103.91	97.613	98.465	106.73	101.16	96.956	101.02	109	94.566	100.46	98.294	101.06	106.49	104.78	103.24	99.084	105.42	98.366	103.07	100.26	103.69	103.94	98.207	103.08	102.4	99.835	100.02	95.266	97.76	104.91	103.29	100.83
98.552	107.12	104.41	107	109.94	106.41	101.78	107.22	100.44	103.33	112.21	106.03	109.11	100.71	101.22	102.37	108.16	111.6	102.59	112.51	101.08	105.06	102.66	102.58	100.17	111.41	115.1	108.84	109.05	108.78	105.62	108.27	109.13	103.84	99.347	112.55	104.48	104.86	111.75	107.25	106.94	100.47	112.15	113.37	108.07	109.05	107.75	108.96	112.94	108.01
106.41	109.16	107.22	110.14	110.2	111.61	113.95	103.91	107.22	103.3	103.03	105.13	107.18	104.48	102.96	105.05	112.03	102.36	107.66	101.22	104.8	101.92	105	102.55	110.83	112.58	107.71	105.51	101.95	104.93	109.5	103.39	106.54	99.619	102.01	107.2	102.83	108.39	107.28	105.82	113.96	106.77	111.4	105.45	106.18	107.16	106.07	108.1	107.76	105.91
115.33	110.99	111.54	108.87	102.08	110.96	105.46	112.21	110.03	112.68	102.22	110.12	117.6	103.68	110.25	107.36	113.94	109.14	105.97	108.34	106.44	100.55	109.29	108.44	109.84	105.49	109.43	101.67	103.11	106.41	104.19	102.18	112.9	106.46	105.17	107	109.92	106.07	108.15	109.26	103.33	112.15	104.87	112.04	111.01	103.27	112.01	110.18	110.5	112.74
100.46	106.1	106.23	104.81	107.42	104.39	108.03	107.16	103.62	105.56	102.09	105.66	109.08	109.84	97.89	102.86	106.79	101.52	103.21	107.86	110.78	105.88	107.33	104.42	105.94	105.5	102.71	109.02	101.4	101.99	104.87	103.13	106.6	104.16	102.09	118	105.37	104.49	106.73	106.74	110.77	107.25	107.58	104.72	109.37	99.562	114.58	106.38	102.44	103.53
105.14	99.8	100.26	100.16	101.02	99.121	101.32	101.51	106.34	98.871	101.06	106.59	102.64	101.04	100.28	101.25	101.72	101.64	104.53	99.722	98.739	95.522	106.67	99.714	101.71	99.126	99.777	97.63	100.97	97.971	101.47	96.044	103.1	95.576	100.33	101.53	103.64	102.44	101.46	100.09	96.06	98.459	105.02	98.388	97.087	105.53	100.51	98.574	103.52	101.21
108.18	106.78	109.58	107.18	111.59	103.46	104.81	107.82	106.07	103.65	101.37	101.52	109.18	106.92	102	102.06	107.43	106.4	103.23	109.02	101.59	108.67	108.18	100.06	106.22	107.29	103.43	110.03	104.57	102.47	106.87	106.18	110.09	102.41	107.31	107.43	110	105.15	109.89	106.75	109.33	104.97	99.258	103.46	109.66	106.84	105.81	105.76	104.4	106.59
103.03	99.938	110.26	104.71	106.07	105.66	102.41	111.03	106.4	102.95	104.22	99.617	109.29	107.93	107.57	98.107	104.67	102.03	104.84	103.4	105.98	107.15	103.43	109.54	103.5	111.47	105.55	116.65	104.07	104.96	108.11	106.06	104.98	106.16	109.66	96.198	101.58	100.7	112.57	105.22	107.68	105.9	102.52	107.17	105.32	105.35	99.875	113.44	110.37	104.6
107.51	109.45	98.805	99.422	110.25	104.7	110.7	108.21	108.66	108.26	97.966	105.31	106.46	104.25	109.15	102.49	106.18	106.53	102.55	104.65	105.69	106.27	103.78	98.35	109.49	106.94	109.54	106.99	104.47	101.69	106.08	104.88	106.92	102.7	108.38	106.05	111.59	111.18	103.53	113.1	100.27	108.37	102.41	111.3	110.33	95.195	109.51	106.79	100.59	100.94
109.17	102.38	111.31	106.71	111.26	111.72	108.56	108.1	101.79	118.93	100.88	108.33	101.2	110.11	105.99	108.75	107.84	110.22	108.15	108.1	106.59	112	104.69	107.35	113.78	109.96	106.34	107.09	107.38	103.22	103.11	111.71	110.57	108.15	107.08	112.9	107.84	105.63	104.23	108.72	105.81	108.27	104.08	107.7	107.41	105.57	107.36	111.22	104.96	106.17
106.27	105.51	109.63	105.4	107.22	107.02	106.41	107.65	105.68	101.15	100.08	107.95	108.55	97.671	100.79	108.08	99.842	104.27	108.02	105.22	100.91	100.16	97.53	113.69	101.39	104.36	105.31	106.81	109.34	103.14	105.78	100.77	105.21	105.16	104.95	102.35	115.53	105.14	105.54	101.69	103.34	103.47	107.83	107.57	106.36	106.54	106.72	102.38	109.96	109.5
108.18	103.37	116.15	103.27	108.32	103.06	108.58	103.45	103.86	102.38	103.34	107.1	104.03	104.78	101.8	110.03	106.72	105.49	94.476	106.95	97.657	108.2	105.28	106.01	107.07	103.41	109.65	111.48	103.91	111.74	109.9	108.76	106.19	107.51	105.13	107.12	107.59	109.01	108.69	109.4	106.46	111.92	98.416	108.95	104.49	103.94	100.52	104.91	104.81	109.2
93.648	97.672	95.313	99.535	95.394	97.368	100.79	96.592	94.557	100.86	97.967	93.716	105.96	102.14	100.55	95.629	99.476	100.38	105.01	97.017	95.762	97.74	98.617	99.285	100.9	102.85	89.403	97.391	98.733	99.899	101.48	100.07	97.376	96.753	94.89	97.239	98.385	96.25	95.318	101.33	101.3	96.134	97.203	96.755	98.088	96.068	98.532	104.06	99.353	98.787
106.92	103.24	104.97	108.82	106.57	103.3	107.57	105.64	107.69	104.55	110.86	103.51	100.22	104.35	108.69	106.13	108.6	101.36	103.54	107.82	109.44	106.9	105.8	107.44	106.35	103.71	108.05	111.52	107.23	104.33	108.71	101.62	105.32	104.57	106.49	101.31	99.801	101.8	108.5	104.15	104.32	111.12	106.03	100.15	106.13	105.11	98.88	104.12	103.54	101.48
111.59	105.64	116.96	109.82	108.15	110.55	115.51	111.11	113.7	107.93	111.66	116.49	110.89	109.41	109.32	112.09	107.86	108.35	121.82	112.73	116.5	104.17	111.94	110.16	113.42	109.26	111.67	108.86	110.23	108.18	110.42	113.65	111.79	108.25	110.56	109.78	105.36	107.7	110.35	105.51	115.13	113.31	107.66	107.72	113.04	106.96	104.86	110.64	109.96	107.38
109.39	107.28	102.45	105.39	109.11	109.84	107.82	115.78	108.53	103.1	107.67	107.05	107.41	108.76	107.68	105.07	105.83	109.17	107.45	105.25	109.83	109.51	115.18	104.47	106.37	105.81	110.11	111.84	115.36	105.04	110.89	109.57	107.02	104.29	108.04	108	106.74	108.8	102.5	106.82	106.48	110.32	103.19	107.47	105.3	110.11	105.17	109.3	107.33	105.86
107.67	109.45	103.99	101.62	111.3	111.04	111.9	107.81	105.28	108.28	112.14	109.55	110.42	107.51	102.88	111.55	103.3	102.95	106.06	103.79	111.37	106.5	111.09	106.45	108.45	112.54	109.54	108.27	108.37	105.22	100.4	105.47	108.02	113.11	109.63	110.43	107.64	112.63	107.82	110.84	107.52	107.16	108.41	110.89	108.49	107.7	105.95	107.4	111.97	110.42
97.482	93.598	100.75	101.99	97.573	95.589	96.737	93.389	102.41	100.5	99.46	102.38	99.562	97.883	96.825	102.56	104.09	105.53	100.21	101.71	104.37	101.91	103.69	99.133	99.824	103.76	99.512	100.66	109.81	103.76	98.475	98.796	102.42	105.95	93.826	101.73	95.883	96.846	102.54	98.152	101.48	103.4	104.43	95.247	99.919	98.72	94.996	99.196	100.16	99.074
107.84	104.93	105.79	104.47	112.06	107.86	102.78	104.81	107.28	104.86	115.02	114.99	105.62	99.488	112.88	107.07	108.88	110.64	111.34	105.49	108.57	106.61	106.4	105.29	104.43	106.44	110.57	108.79	109.15	104.21	105.91	111.19	107.68	105.69	112.61	108.95	109.04	113.74	109.71	105.74	113.38	114.61	104.2	106.51	104.45	110.8	109.95	113.85	107.29	108.3
106.94	106.01	107.72	106.12	106.83	105.97	109.97	103.21	111.38	101.1	104.17	113.03	97.718	107.97	96.728	107.78	112.4	108.78	116.14	113.99	101.25	114.08	107.24	108.25	104.47	112.89	104.32	107.22	107.1	109.24	110.84	113.94	109.88	104.93	103.76	107.33	110.55	102.63	112.48	104.32	107.3	111.54	107.86	111.72	102.17	103.33	106.13	102.27	110.34	107.94
110.75	107.08	105.86	108.08	102.05	110.15	109.58	107.73	98.86	101.33	108.59	104.01	110.47	102.22	104.34	103.18	106.63	105.4	106.12	103.2	109.4	97.703	106.52	103.52	101.92	114.22	102.7	101.67	108.5	104.79	102.7	109.86	107.77	103.31	104.04	107.1	104.37	105.05	105.23	108.66	101.87	106.79	105.41	103.99	106.36	106.38	108.46	105.64	105.67	109.23
89.509	98.768	100.78	95.466	99.976	93.017	90.889	97.558	94.559	99.749	100.01	95.328	96.479	95.052	100.99	95.62	100.86	94.644	91.629	100.19	91.372	94.241	98.26	100.7	97.959	98.791	99.994	91.5	96.004	99.4	97.017	100.71	100.92	94.596	97.817	100.04	97.812	102.46	91.647	94.909	93.621	102.25	101.23	98.857	97.86	93.908	98.549	106.34	97.065	96.372
95.707	94.993	94.351	98.605	96.031	101.79	103.44	96.359	95.251	94.214	91.884	102.92	97.063	98.214	94.263	101.13	103.56	101.35	93.832	96.081	96.662	96.818	97.738	95.45	103.9	98.467	102.16	102.76	98.056	98.994	97.809	100.12	97.752	95.623	95.448	96.309	88.558	95.218	97.761	98.888	99.524	101.76	95.365	104.75	96.092	100.82	96.949	96.78	90.487	94.258
103.11	101.88	106.75	110.73	104.58	105.43	100.65	107.36	108.93	110.38	105.08	108.34	106.58	106.9	109.88	106.12	107.21	99.997	108.87	105.71	108.57	98.378	106.88	99.058	103.67	107.53	104.41	103.17	104.18	99.006	105.78	103.2	109.84	102.1	109.6	110.33	103.82	104.54	102.47	101.11	106.12	104.97	104.67	105.81	106.08	111.34	114.74	111.57	102.6	102.7
107.63	97.76	98.015	99.742	100.69	101.73	94.122	102.93	98.203	91.172	105.3	99.153	106.36	99.048	97.611	98.525	98.108	100.74	97.034	98.016	102.55	95.17	99.299	97.903	89.831	100.81	102.94	94.069	97.811	92.689	99.206	100.71	98.591	101.59	97.886	98.966	95.302	101.75	95.416	100.8	100.26	97.611	106.73	99.341	97.117	99.195	104.13	96.403	94.683	99.157
111.5	110.02	108.29	105.09	101.71	102.41	106.56	113.56	105.51	114.83	104.4	111.55	112.85	109.25	107.69	110.93	107.95	102.46	108.01	108.51	110.32	110.84	105.75	113.67	105.41	108.14	99.514	107.99	101.85	115.47	108.83	108.86	107.76	104.89	105.71	106.88	105.7	113.71	107.52	103.74	99.957	112.21	104.84	107.79	105.61	105.95	105.88	104.97	108.91	107.2
111.17	107.35	97.253	104.84	103.17	108.35	104.52	115.57	110.55	113.01	109.95	107	107.65	108.94	102.07	103.57	99.919	105.02	104.79	100.29	104.19	107.96	104.16	107.11	106.02	105.68	108.67	109.53	106.32	101.84	106.67	102.83	106.92	109.91	106.48	104.01	105.59	106.13	102.76	108.67	101.43	102.74	108.71	103.97	108.21	103.39	105.11	101.74	105.22	99.993
100.5	105.16	105.96	107.37	96.765	101.97	103.22	102.95	103.54	106.26	109.21	109.21	107.3	109.25	103.19	103.04	108.96	107.56	107.57	109.46	109.89	109.15	108.98	106.85	104.34	105.18	104.96	100.98	105.02	109.53	103.88	105.69	111.4	99.043	103.03	107.01	103.39	106.06	100.55	108.68	102.75	108.15	106.53	108.46	101.44	107.74	100.34	103.52	104.31	110.97
100.18	103.52	102.21	99.913	101.49	99.888	100.01	97.898	101.84	105.55	102.04	99.201	97.848	104.49	102.71	101.59	102.09	92.978	95.002	98.865	101.51	99.376	103.64	102.34	101.19	99.049	103.98	104.86	92.867	101.23	93.875	100.79	98.814	97.24	94.902	102.27	103.85	102.56	98.081	99.061	106.71	98.603	98.774	95.469	98.346	95.761	97.104	102.66	98.79	96.126
102.7	101.74	100.85	105.95	106.36	101.05	93.422	106.49	99.432	99.156	102.71	91.618	99.663	107.08	100.79	104.19	101.52	100.82	99.587	96.264	104.1	101.91	99.781	98.753	100.91	103	102.13	101.4	99.287	103.16	102.16	94.157	101.04	100.69	103.98	97.569	103.05	101.36	98.514	102.58	98.525	99.982	100.41	97.812	96.096	97.456	99.478	106.71	102.19	97.373
100.06	100.14	97.136	99.144	100.57	95.778	96.007	99.906	97.13	92.172	103.48	99.15	98.625	106.45	98.982	95.369	99.546	98.177	95.286	97.521	96.5	96.927	99.495	99.165	97.557	93.596	104.27	97.365	95.121	93.534	100.63	100.69	102.4	95.889	94.522	95.248	99.786	101.14	95.437	94.725	93.65	95.757	95.015	99.098	100.31	98.742	96.788	93.338	96.962	101.87
107.79	106.82	114.57	114.86	104.97	112.54	114.09	108.73	109.23	101.89	110.31	109.88	111.77	104.85	103.05	107.64	108.76	106.21	111.29	109.86	107.81	104.25	107.67	108.59	101.8	109.37	108.71	104.86	114.32	110.28	110.09	116.28	107.9	108.94	112.18	102.89	110.52	105.93	105.1	112.65	109.64	109.22	112.42	109.92	106.88	106.2	113.52	112	106.45	112.25
101.98	100.32	94.148	93.58	101.51	96.565	95.028	95.28	100.49	105.14	101.57	94.855	96.886	96.817	97.554	95.892	85.377	105.3	99.416	94.237	94.491	96.538	101.82	101.14	96.099	103.47	100.46	95.197	99.172	102.21	99.328	94.662	94.142	100.87	95.775	90.494	97.539	100.62	90.965	103.98	92.895	98.812	93.517	96.087	100.94	95.398	97.971	99.928	100.57	99.208
115.47	109.4	113.14	110.89	105.17	113.36	111.11	107.17	113.72	105.84	109.31	109.77	109.97	103.36	105.76	103.92	108.08	113.01	105.62	104.2	101.18	109.66	107.69	113.08	117.49	112.08	103.97	107.56	109.57	107.19	110.3	104.32	114.72	117.94	105.89	111.13	102.12	110.36	110.17	109.7	108.19	111.68	107.23	103.8	111.57	106.34	106.03	111.79	109.64	107.09
101.71	103.72	98.123	97.948	108.08	97.639	103.04	103.11	106.69	106.18	98.077	93.732	106.44	100.19	97.319	102.8	102.5	105.6	103.66	94.407	103	96.633	99.731	107.25	105.4	103.24	103.19	100.96	101.78	100.83	96.601	99.024	102.35	94.748	103.14	106.25	100.56	104.05	96.127	96.448	102.72	100.55	101.96	95.8	105.05	104.1	104.85	101.05	100.75	102.27
104.97	106.21	114.87	101.38	103.08	108.86	110.12	103.56	109	106.91	105.32	112.34	114.55	104.14	107.24	109.2	103.6	106.4	111.24	106.66	109.1	106.92	107.51	104.63	110.66	107.58	104.6	106.9	107.4	106.61	109.67	105.52	110.63	108.25	104.06	107.74	109.16	106.96	107.01	112.4	109.14	109.14	108.15	113.15	105.87	108.05	111.22	110.56	106.14	106.38
111.28	106.3	109.55	111.46	108.15	102.19	108.52	105.54	107.34	104.13	109.77	108.58	105.03	109.22	112.65	104.51	108.49	104.67	101.34	106.49	104.6	104.45	109.19	102.32	105.57	112.17	110.55	109.46	106.76	107.85	109.15	100.76	103.42	111.81	110.28	113.63	102.61	112.51	107.58	107.88	105.66	110.18	111.9	108.18	103.26	106.09	111.65	109.5	109.02	105.36
106.29	102.67	103.93	107.98	108.39	104.97	110.65	109.12	112.37	104.42	107.56	105.01	113.49	107.26	107.53	106.52	103.23	111.42	109.15	110.66	108.83	108.85	102.89	110.56	106.91	108.98	109.24	108.49	106.53	108.54	108.54	106.91	101.03	108.09	112.4	104.31	106.07	109.46	111.4	111.61	109.44	105.29	102.44	115.25	110.05	106.91	109.93	110.48	106.73	107.3
104.69	115.79	107.47	105.69	107.21	112.91	101.83	112.21	108.45	112.36	106.38	113.93	105.38	103.93	107.85	107.22	107.43	104.63	111.64	107.9	105.83	103.87	117.13	107.38	106.77	112.69	106.06	110.34	106.42	115.47	114.06	109.72	113.09	104.25	108.38	108.54	110.29	111.58	108.61	109	112.16	108.46	102.37	107.28	106.08	111.47	113.31	111.16	106.62	106.44
110.74	105.25	105.43	105.43	107.63	109.37	100	104.02	102.83	107.41	101.44	105.64	100.14	103.78	110.01	102.21	103.46	101.81	106.86	109.91	107.9	101.91	102.6	106.63	109.41	101.11	106.54	105.51	106.8	105.33	107.89	115.18	97.533	106.28	112.18	104.07	109.23	104.11	112.95	104.38	100.53	103.05	101.39	105.29	100.98	104.24	103.4	110.26	105.84	107.54
106.28	105.36	107.21	114	115.43	103.1	111.45	106.4	110.37	109.58	106.05	108.95	107.15	108	108.9	106.08	109.9	108.15	110.36	107.39	109.52	105.47	107.87	108.68	106.41	105	103.64	110.59	110.55	109.69	107.32	109.28	109.95	110.63	108.79	105.28	104.73	106.42	107.44	104.66	103.59	108.63	113.35	105.7	107.13	104.86	105.47	107.65	101.29	107.79
95.162	99.741	98.286	97.988	100.2	97.555	95.169	98.852	96.515	99.93	100.43	97.054	92.82	94.653	96.61	98.424	98.048	95.495	103.9	97.117	103.16	96.726	99.285	99.453	100.84	97.384	99.779	98.595	96.044	96.496	96.753	102.7	96.008	96.026	95.366	101.47	103.32	92.187	90.648	97.268	98.044	105.28	96.622	96.831	103.84	98.229	97.53	97.098	105.53	103.05
108.1	109.52	109.56	107.58	107.24	107.65	103.2	107.53	101.39	105.64	107.65	106.12	103.44	99.827	107.27	101.75	109.14	108.68	104.14	101.28	107.62	98.006	101.04	106.5	107.63	102.12	108.92	101.97	107.71	104.56	114.55	110.65	109.29	101.3	103.35	110.94	103.62	104.96	99.147	104.12	103.12	108.79	110.4	102.76	105.56	100.55	105.37	108.45	105.45	102.55
104.64	109.12	102.98	102.72	108.81	104.31	106.41	102.25	104.64	105.88	103.56	105.61	106.77	100.24	107.44	106.88	108.46	108.45	107.88	101.92	107.58	106.4	104.4	104.19	104.65	100.66	108.67	104.8	102.56	105.27	103.41	102.78	105.22	105.08	103.6	104.39	104.29	107.73	105.04	101.08	110.08	100.12	106.78	108.06	106.46	106.99	106.85	104.53	107.07	105.83
103.5	98.447	103.07	104.12	95.462	95.743	102.25	106.86	107.12	99.597	98.27	102.45	95.484	101.65	108.94	94.892	99.978	103.55	97.781	98.293	104.84	105.02	99.64	96.06	103.07	98.068	98.119	103.35	99.128	96.025	100.84	95.505	101.15	100.94	100.68	100.96	105.22	103.01	99.65	102.02	97.057	101.56	97.533	95.069	97.393	97.545	95.607	100.23	94.735	104.54
103.73	113.73	102.38	108.05	105.68	103.37	107.99	102.9	107.48	113.82	105.81	105.48	105.57	104.31	111.14	107.07	112.7	107.54	106.59	112.34	107.28	107.53	107.18	107.62	108.18	107.62	108.36	107.05	109.97	109.19	104.37	108.64	109.45	100.13	113.87	99.272	107.3	110.38	103.01	102.18	113.24	109.73	109.21	108.84	109.16	105.66	104.46	102.92	114.24	109.25
97.3	100.9	100.77	102.55	101.48	101.61	96.38	105.7	95.953	102.22	91.853	97.618	98.888	97.14	90.9	102.16	101.15	95.197	103.68	96.682	97.136	99.521	102.4	102.06	98.125	98.413	103.35	101.74	105.27	100.43	97.547	101.09	96.961	107.76	99.712	101.13	93.618	96.285	101.35	105.1	97.291	97.559	96.861	96.513	98.268	103.99	93.263	103.51	100.55	101.08
104.46	103.82	103.52	102.71	111.61	106.23	102.22	106.41	104.44	105.47	101.5	100.94	99.58	107.87	110.53	101.05	104.23	103.43	102.34	111.76	99.43	106.04	104.69	102.52	103.5	107.76	105.26	113.42	106.97	104.49	98.097	106.59	111.38	103.86	100.56	107.19	110.66	100.46	104.73	102.35	101.34	103.77	108.48	108.12	103.67	106.8	104.76	98.204	102.84	106.87
107.06	104.8	108.35	109.12	106.44	108.93	113.85	109.42	104.49	109.91	109.91	113.34	108.06	105.14	106.77	102.4	110.26	109.2	108.78	105.73	111.47	107.6	109.91	107.34	108.89	99.747	105.62	109.16	107.76	109.93	107.06	110.15	109.99	111.42	106.27	108.19	110.8	107.19	106.87	104.77	104.66	109.94	110.2	107.09	106.25	107.03	109.28	107.59	104.1	105.27
98.499	94.886	104.33	96.783	102.73	103.53	99.075	99.373	99.691	103.7	100.05	98.856	95.857	100.48	98.774	93.066	93.902	99.896	98.859	97.538	94.811	98.482	99.808	95.403	96.292	100.89	95.362	99.94	97.052	97.86	94.723	97.147	102.4	99.627	102.25	100.93	96	95.209	97.687	98.741	96.354	93.965	105.39	99.845	95.343	95.079	91.738	97.092	98.07	102.64
96.009	98.389	100.24	95.516	97.245	94.569	99.901	91.413	98.941	97.977	95.445	93.791	100.32	97.647	96.57	103.08	98.227	96.836	99.886	94.872	99.123	98.909	95.264	97.209	95.72	96.136	100.56	100.18	96.7	97.356	94.017	102.77	96.204	95.328	95.888	97.915	100.59	95.839	96.309	92.43	88.81	99.965	90.532	100.17	94.403	99.596	96.618	99.726	96.889	100.1
108.57	105.42	100.75	106.31	106.08	108.32	106.77	105.66	106.41	104.07	104.54	113.81	101.15	110.39	112.88	109.51	108.21	107.87	106.02	106.67	107.48	107.19	100.84	100.64	104.82	110.02	103.29	107.37	106.32	102.87	112.4	100.39	101.86	107.9	108.48	109.63	101.28	110.03	104.34	103.71	103.58	99.394	103.85	102.16	100.34	100.95	110.31	101.59	108.8	113.73
107.76	101.69	105.42	105.58	108.48	103.21	104.26	106.17	105.61	106.1	109.02	100.88	103.87	103.52	110.72	101.58	106.99	107.46	106.34	104.78	105.39	112	109.53	101.03	107.78	104.66	105.33	108.15	100.49	108.36	103.21	109.74	99.737	112.2	107.41	110.46	107.23	107.19	100.4	101.69	104.58	101.49	112.55	102.02	110.43	105.21	108.29	104.93	105.88	109.01
107.89	112.01	104.86	104.63	104.2	94.966	101.3	106	106.68	104.28	104.3	111.53	99.754	107.89	104.5	105.08	103.65	101.46	113.24	105.65	105.08	104.19	107.73	105.29	107.31	102.69	100.39	103.28	101.31	102.53	100.49	107.84	108.32	99.453	105.89	103.01	107.65	108.57	99.664	101.96	99.562	108.63	107.95	112.6	103.5	103.34	112.13	99.259	102.45	103.59
111.5	106.25	102.57	109.49	107.64	103.5	106.56	113.13	107.74	107.38	107.78	105.32	110.05	106.06	103.8	110.98	103.71	103.61	106.59	110.35	107.21	111.57	100.32	103.29	106.75	109.01	110.43	99.802	111.61	104.54	109.14	103.05	110.13	107.4	109.87	108.33	104.81	100.14	110.12	112.98	101.99	105.36	105.98	111.14	106.62	107.7	111.31	99.782	103.32	107.39
110.22	104.03	111.04	109.96	101.56	111.17	109.67	115.21	103.74	109.49	104.35	109.66	109.66	109.45	112.39	98.833	103.33	104.57	109.87	107.45	110.55	109.46	113.27	106.06	109.52	103.76	100.67	109.99	104.29	113.94	109.86	108.88	112.3	108.93	109.55	110.72	105.84	105.37	107.7	104.59	103	107.52	113.01	108.06	100.75	110.13	114.58	107.8	104.25	109.18
106.94	108	105.98	111.32	103.71	107.24	109.48	107.1	113.25	105.79	106.19	111.67	106.93	106.68	108.75	109.53	101.68	107.27	112.99	103.35	104.23	115.83	109.48	113.44	107.12	117.03	104.07	105.02	104.11	108.85	113.64	112.68	106.92	105.51	107.83	107.79	111.26	101.31	108.43	110.98	105.38	106.8	102.58	109.42	108.71	104.88	104.56	104.07	113.85	114.38
109.33	105.02	112.27	108.99	113.33	105.73	111.91	103.02	109.28	109.14	108.75	108.97	103.7	106.92	108.2	107.67	106.98	106.58	105.73	106.85	106.64	109.46	106.14	107.51	111.58	108.52	108.25	107.68	112.12	109.94	108.52	104	99.844	106.08	106.05	111.03	111.23	112.83	103	111.9	106.11	111.81	107.25	103.71	110.28	104.36	107.08	106.83	112.07	110.37
108.44	100.57	103.58	110.33	109.34	104.27	102.03	100.63	103.1	109.56	108.73	115.8	106.76	107.13	104.74	106.24	103.75	108.44	104.44	106.32	107.46	100.66	101.93	114.43	107.7	111.27	105.51	103.39	107.81	105.84	108.79	106.34	104.06	105.39	98.584	108.93	98.244	103.63	105.48	106.14	109.47	108.51	104.83	105.63	106.44	104.91	102.98	111.13	107.74	100.44
107.21	108.93	113.48	111.55	110.4	113.07	112.1	106.1	106.3	101.76	115.63	107.08	105.34	114.38	110.46	113.62	111.09	109.75	104.61	109.44	108.25	114.38	105.52	103.5	109.41	104.13	105.68	103.37	105.77	103.7	109.4	109.65	103.91	109.58	108.32	107.47	108.45	111.64	111.15	106.2	107.33	107.09	109.6	101.23	111.44	104.53	109.17	107.17	112.06	109.99
106.34	106.36	100.5	105.49	106.52	111.15	102.83	101.5	108.05	108.92	103.23	104.66	104.97	106.17	104.19	114.65	110.41	112.64	108.76	104.22	106.4	108.39	105.21	103.79	107.98	108.69	109.52	102.18	108.16	107.8	113.25	101.99	103.27	104.04	103.94	105.95	105.29	104.4	105.44	104.61	108.15	104.36	105.56	106.39	100.53	107.56	103.06	104.4	111.34	111.3
101.04	102.97	103.4	104.77	104.83	108.97	111.41	106.35	111.71	101.95	106.97	102.86	103.62	106.28	107.41	113.57	105.89	100.99	107.24	104.31	109.67	106.91	106.61	102.06	106.39	105.41	103.88	107.2	108.35	108.17	109.07	107.19	100.95	103.74	106.42	110.36	106.27	102.31	104.52	109.78	106.44	107.63	106.26	111.51	102.5	108.69	105.52	108.61	104.92	104.03
105.96	103.72	101.05	109.3	102.88	109.18	108.93	108.68	103.69	101.9	105.17	99.38	105.37	106.25	108.05	107.74	103.82	105.24	102.03	106.25	104.79	113.1	106.64	109.12	103.74	108.48	109.94	101.8	108.64	103.55	105.38	101.36	103.61	107.57	106.87	109.07	109.08	102.41	103.16	105.17	99.331	104.16	100.9	104.81	104.46	105.59	106.58	104.9	102.04	107.42
109.7	105.22	107.25	106.53	106.77	109.9	108.4	104.22	111.85	107.73	105.82	110.98	100.42	105.27	108.31	104.53	107.65	102.38	103.59	104.17	108.64	103.58	102.72	114.48	104.81	105.39	103.31	103.52	104.21	98.642	102.37	113.71	102.8	105.79	112.75	105.53	103.02	112.35	107.25	95.612	102.66	103.69	109.36	95.553	110.11	101.38	104.01	102.99	108.49	104.14
109.01	104.03	109.64	108.87	105.89	107.49	105.36	103.88	107.18	101.2	106.69	108.2	108.21	106.59	101.84	106.95	112.37	104.33	107.76	104.1	106.38	109.67	105.16	103.88	109.86	109.93	103.77	110.1	109.32	105.93	104.33	111.91	100.16	111.59	108.05	104.01	112.44	108.81	99.58	101.07	103.39	104.36	108.22	108.87	104.13	97.449	108.06	106.47	110.82	101.03
110	113.46	112.78	105.46	109.05	111.25	111.85	109.28	107.14	111.21	103.02	107.43	104.78	112.09	103.37	112	105.7	111.97	110.7	107.74	104.21	112.44	102.3	110.68	108.62	109.69	108.71	106.36	110.33	107.73	111.87	115.32	111.6	102.43	105.19	104.81	115.13	102.66	103	102.7	108.78	114.25	105.9	105.64	108.71	109.7	107.19	106.1	104.73	101.39
111.18	111.52	110.43	105.68	110.83	103.16	110.92	101.88	111.44	107.32	108.36	105.05	101.99	103.62	103.98	104.39	112.09	106.01	108.68	110.86	106.44	106.89	115.43	105.53	107.73	113.29	107.02	105.55	109.39	108.5	105.4	106.22	109.82	110.5	112.36	109.28	113.67	109.03	111.75	110.12	108.78	108.45	108.91	116.99	111.53	109.63	108.74	110.2	105.98	105.96
109.04	101.39	109.27	109.74	114.04	104.94	111.03	102.2	108.79	108.94	104.96	107.78	106.01	103.47	109.8	106.54	104.05	104.68	106.31	103.24	104.93	106.81	106.05	107.47	106.52	102.06	111.47	99.119	98.91	105.55	105.63	109.04	112.98	103.91	109.18	104.1	97.494	104.39	106.39	103.44	107.25	107.61	106.86	103.54	101.97	104.59	112.5	103.52	102.64	104.25
106.42	104.58	107.61	108.12	107.48	112.58	108.82	105.65	108.83	107.84	109.39	112.8	108.84	110.79	104.5	108.16	107.46	107.36	103.42	110.93	108.52	103.43	107.6	110.45	110.32	113.07	108.66	105.67	106.98	105.51	108.65	105.05	110.1	108.08	107.16	106.37	105.06	109.41	111.89	109.65	100.97	106.56	104.51	105.34	110.76	108.45	108.91	109.59	109.35	98.93
112.39	109.56	104.92	110.6	109.45	102.09	106.26	112.43	108.22	109.81	113.69	107.81	107.88	101.75	112.56	109.11	106.89	107.54	108.63	111.07	103.61	107.35	117.57	110.15	107.7	104.83	108.12	107.26	104.74	108.15	108.13	106.47	110.53	109.11	109.11	113.27	111.72	104.98	114.34	109.89	105.35	104.06	110.68	105.54	102.98	109.17	108.39	112.59	108.29	112.35
103.9	111.19	109.96	105.78	107.25	107.67	109.7	107.23	107.13	110.11	110.12	106.1	109.5	104.96	111.08	104.38	107.62	111.82	107.27	105.54	106.59	108.68	103.58	112.4	108.73	111.06	109.45	102.23	105.74	111.94	102.38	111.17	111.77	105.83	106.26	102.96	103.23	104.73	113.13	104.59	104.58	105.19	103.22	103.68	107.19	103.8	107.4	106.66	107.91	104.03
104.84	106.2	108.72	109.62	106.99	115.02	107.93	109.84	105.12	112.12	109.86	109.25	107.51	114.23	111.27	107.07	110.45	104.77	107.82	111.92	108.31	106.26	103.83	111.02	104.27	107.58	112.82	109.53	108.36	116.03	106.27	109.33	107.12	106.11	111.67	104.87	112.57	106.99	112.14	101.74	108.87	110.31	106.94	105.73	112.98	110.13	107.11	107.03	111.73	106.01
109.34	109.76	102.07	107.2	107.07	110.62	109.01	105.17	108.98	104	111.16	106.01	101.39	101.14	107.16	106.26	105.64	105.02	105.04	101.24	109.2	106.01	108.29	108.92	106.16	107.3	101.43	106.62	111.63	105.82	104.92	108.56	103.68	102.27	106.71	110.25	111.13	102.09	109.58	104.19	108.72	102.43	110.45	105.72	104.4	109.15	104.63	107.04	100.21	109.55
107.3	106.16	104.59	100.95	104.86	108.4	104.69	103.58	105.64	105.97	111.54	107.22	105.5	112.19	109.01	109.99	102.58	109.84	111.34	105	104.88	100.74	109.01	108.29	107.8	103.68	110.22	106.45	105.47	106.04	111.36	102.6	105.34	108.52	104.57	107.17	104.79	101.73	99.285	97.719	107.32	102.67	111.47	105.46	102.27	104.34	105.46	104.22	96.811	103.67
108.69	111.39	104.53	109.39	101.58	113.19	109.31	105.33	102.63	104.79	103.13	110.07	101.51	106.63	107.15	104.79	102.2	109.03	105.78	106.8	104.48	106.76	103.69	104.69	106.84	107.68	103.97	111.57	103	107.26	105.41	106.88	102.33	110.7	108.09	102.69	103.98	106.7	108.51	107.88	102.45	105.21	100.03	102.15	112.29	108.95	104.46	106.28	111.89	108.38
103.3	101.62	104.58	108.67	106.24	101.18	103.06	110.34	105.74	104.6	107.34	105.79	105.59	106.74	106.25	107.14	104.14	105.06	104.42	105.18	102.81	102.96	103.64	102.92	107.33	106.79	108.58	103.53	105.18	109.22	105.07	106.13	106.29	105.25	103.85	113.23	107.19	104.43	112.27	108.84	101.92	105.99	108.98	107.26	102.56	104.73	111.77	107.97	103.3	102.73
101.85	111.66	106.25	97.554	104.33	107.5	110.02	100.26	102.99	111.14	105.14	104.69	103.92	106.88	101.28	106.34	105.45	111.69	107.45	108.22	101.07	104.13	108.04	108.04	111.27	110.89	108.08	107.48	104.5	105.47	102.55	102.1	106.81	107.33	115.03	109.03	109.72	116.61	105.4	110.54	110.25	109.15	108.9	105.33	113.27	109.91	105.68	105.4	109.75	108.47
107.48	105.6	101.38	106.46	109.53	104.45	99.127	110.29	99.505	102.04	108.17	105.55	103.99	100.35	109.49	108.56	108.46	106.3	105.46	107.24	108.66	106.85	105.69	100.4	107.21	105.87	113.68	110.54	101.15	101.36	104.52	111.67	102.98	103.51	105.69	98.815	107.19	107.8	105.35	98.557	103.55	106.74	110.82	101.16	104.95	104.09	104.18	104.42	101.8	109.72
111.8	111.56	106.69	109.46	115.32	118.78	112.77	113.68	111.07	113.26	107.4	109.38	111.5	107.8	110.32	110.4	105.78	115.43	114.89	113.55	112.39	110.51	108.62	106.22	106.49	104.49	111.22	108.16	113.42	111.01	107.32	105.67	108.83	109.37	106.44	111.62	114.63	104.21	110.34	113.36	109.56	115.09	106.93	114.01	112.66	112.62	120.01	105.26	102.83	110.51
99.67	103.81	93.36	101.59	103.31	101.29	98.545	105.31	99.435	98.911	104.69	95.939	103.22	101.12	101.52	98.865	102.12	104.24	94.485	101.9	95.935	97.652	97.105	99.109	101.26	91.777	96.549	95.608	90.701	90.968	93.131	101.69	100.14	101.68	95.242	98.063	97.074	97.061	98.118	100.26	99.156	96.519	96.251	98.766	97.051	95.747	102.9	93.511	100.67	94.867
104.39	110.51	107.56	107.69	105.28	106.43	104.3	105.1	102.16	99.71	107.32	103.02	104.87	105.06	108.31	103.71	107.75	107.47	113.21	108.06	107.34	101.56	103.44	104	107.9	104.31	107.64	104.39	101.06	107.92	102.2	103.55	105.19	104.71	103.43	102.27	107.33	103.86	101.19	103.58	102.21	105.36	106.09	111.71	108.98	102.71	110.62	114.55	103.47	111.74
106.47	113.52	108.37	111.35	109.03	101.22	106.29	103.45	108.8	109.75	105.36	105.68	102.38	113.88	113.32	106.55	106.86	109.2	102.51	97.401	108.16	108.98	108.51	102.88	98.646	111.66	108.43	107.19	104.28	114.45	104.6	111.81	107.83	110.72	109.81	102.7	109.07	103.53	111.13	112.12	109.52	108.03	113.66	108.3	108.29	110.13	107.87	100.32	101.94	103.9
95.547	98.048	100.5	97.22	102.2	105.05	99.091	100.72	98.072	97.56	98.196	99.167	99.574	97.559	94.644	95.771	97.9	97.293	101.06	102.32	102.38	95.512	102.5	100.8	94.95	100.58	95.918	95.576	97.319	106.35	99.212	106.05	99.428	100.1	99.933	95.453	89.211	98.936	97.837	105.73	99.096	103.45	95.546	97.271	97.027	103.15	96.199	99.697	99.016	95.72
101.41	97.527	104.25	97.054	96.425	101.08	99.892	99.123	93.996	99.563	99.025	100.63	97.833	103.55	93.109	95.537	98.67	103.77	99.996	101.15	97.826	99.59	100.82	100.85	104.81	101.95	95.984	101.98	110.04	100.18	104.34	101.2	100.27	106.8	104.5	102.28	104.25	100.22	96.947	104.32	103.84	99.399	99.206	107.82	103.88	102.74	100.15	106.77	95.854	101.38
110.23	109.54	111.41	110.39	102.7	109.88	107.09	103.48	107.58	108.86	102.47	105.49	98.358	106.12	106.93	104.72	103.89	104.66	105.83	109.38	108.32	109.94	108.46	104.2	112.31	115.42	105.31	107.16	111.41	116.78	105.21	105.64	109.72	109.85	105.83	107.37	108.79	107	104.2	104.84	113.71	105.29	111.06	110.86	111.86	107.21	107.33	113.88	108.1	105.15
108.22	111.15	107.71	109.28	111.36	110.76	106.65	108.14	119.22	109.78	106.11	109.63	104.88	110.05	102.93	111.34	109.44	105.79	115.49	109.61	104.5	112.23	106.34	105.76	100.61	101.93	101.76	106.04	112.25	104.34	111.42	104.69	111.75	111.49	108.44	112.58	110.53	109.65	107.85	109.22	108.58	106.82	107.92	114.99	110.86	108.64	104.64	112.37	109.75	108.87
107.94	107.18	104.12	105.72	103.65	106.19	108.18	104.64	107.1	110.03	110.84	109	106.22	107.27	107.75	105.22	109.24	106.68	109.18	103.59	118.5	103.47	105.74	103.55	106.79	110.67	108.69	103.39	112.69	105.64	109.83	114.09	112.92	103.4	105.43	107.49	102.72	107.34	112.93	108.82	105.76	112.17	108.78	106.22	104.94	112.84	111.5	107.33	104.71	106.88
108.22	108.11	111.73	108.86	112.65	109.42	110.34	105.61	112.59	106.76	110.88	102.84	105.35	107.85	105.53	111.85	111.91	109.33	106.72	109.88	106	105.33	110.93	105.69	110.56	112.95	109.15	108.67	108.56	112.27	104.16	104.95	103.86	109.61	107.1	108.26	102.21	105.72	100.85	112.19	103.05	103.24	108.73	104.87	110.77	106.11	111.63	107.89	105.66	105.87
113.9	102.04	100.15	106.04	108.47	108.94	103.45	107.8	105.89	100.41	107	103.53	104.95	103.83	110.02	105.86	106.91	108.71	110.08	109.81	106.97	104.63	107.1	105.41	106.42	107	109.9	105.94	98.8	105.77	103.74	111.62	110.21	110.6	111.7	109.92	106.45	102.16	105.72	106.82	107.61	111.49	105.63	104.67	107.6	106.95	103.06	102.46	108.25	102.55
113.31	107.47	109.44	112.47	107.76	108.94	111.65	112.25	113.27	107.91	107.64	117.31	108.81	107.78	104.34	111.49	108.81	111.64	110.98	113.65	108.44	111.95	106.99	109.66	112.01	111.59	112.67	106.55	111.95	110.74	115.79	112.01	110.41	113.16	108.72	109.85	109.6	110.97	100.57	115.04	109.5	109.48	105.67	106.21	111.06	108.21	116.45	114.97	106.49	108.64
107.31	101.71	105.73	111.54	107.66	105.64	113.9	106.58	104.61	102.57	108.74	108	109.21	108.85	105.44	102.3	115.86	106.16	107.61	106.52	103.23	103.88	101.87	114.04	110.09	109.38	108.76	110.55	111.3	110.74	103.97	109.78	105	116.05	104.89	111.25	109.11	105.14	108.29	104.79	111.6	109.56	108.89	102.96	114.22	109.92	104.32	103.27	108.76	103.58
109.77	105.2	109.16	106.29	102.36	109.04	108.95	108.24	108.4	112.27	106.42	112.87	115	99.781	110.34	108.47	106.59	104.89	112.32	109.07	108.61	110.8	103.4	114.69	105.78	108.02	107.32	106.92	106.28	111.49	112.14	114.52	102.16	103.71	107.72	111.48	106.44	107.28	105.41	106.78	109.66	101.72	103.64	110.32	103.23	103.4	106.75	106.24	107.76	117.66
100.65	102.87	93.628	87.034	95.376	101.14	91.115	96.538	98.455	103.75	93.848	98.739	95.838	100.15	96.271	95.142	98.94	95.072	100.04	98.469	101.1	96.619	90.732	94.376	92.842	103.76	95.178	96.514	95.898	94.057	100.11	97.89	98.053	96.914	101.85	96.368	101.2	94.67	99.107	94.406	102.25	96.523	102.67	100.32	92.168	103.01	100.54	95.128	94.753	98.102
107.64	105.71	106.99	107.93	99.849	101.44	107.37	108.39	103.96	111.84	108.2	104.59	105.3	105.84	106.47	104.09	104.78	110.12	107.63	110.27	103.83	103.19	97.748	99.702	100.71	103.08	103.12	99.69	108.57	107.94	103.85	105.7	105.87	105.38	107.22	105.58	103.13	104.17	108.13	109.2	105.61	106.42	106.68	100.37	112.01	109.84	109.5	103.22	98.523	108.31
104.7	104.39	109.29	103.68	104.95	107.65	107.58	104.89	104.4	109.28	101.5	107.78	100.62	113.61	111.99	106.55	108.47	100.02	109.71	105.04	109.8	98.713	104.49	105.06	106.56	111.62	99.872	112.22	113.18	105.93	110.24	109.63	100.88	103.46	108.86	107.55	104.83	103.31	107.26	110.25	111.56	113.22	109.55	103.62	107.65	109.98	97.303	100.95	100.67	107.85
99.857	103.64	102.12	91.89	99.081	100.69	91.652	102.4	101.19	101.22	96.272	102.09	105.27	102.6	97.959	101.64	98.851	100.87	98.734	103.97	96.01	95.141	103.87	97.801	100.82	102.74	104.97	103.24	100.58	95.316	96.387	95.974	98.6	100.58	105.56	106.04	100.16	97.151	109.42	102.17	91.875	96.965	101.42	104.53	100.54	105.99	102.1	98.77	101.23	96.772
102.18	96.613	100.08	104.8	100.62	92.331	95.521	97.925	101.35	97.983	96.822	97.592	105.05	96.11	101.79	100.23	97.497	99.588	91.555	103.43	99.838	98.3	102.39	100.61	102.3	96.063	100.63	100.6	100.47	102.18	100.05	100.82	94.369	105.61	98.587	97.735	99.532	100.09	100.05	100.47	106.05	100.15	95.67	98.035	97.591	102.4	97.711	98.753	97.927	97.051
97.779	94.377	97.305	98.433	97.247	102.1	103.7	104.02	95.042	96.244	97.569	97.5	103.55	97.061	98.258	100.74	91.377	101.43	98.908	103.72	95.955	98.174	98.017	97.362	105.7	101.7	101.77	105.27	99.697	101.45	100.52	97.055	102.76	97.309	103.24	97.908	99.607	104.21	94.176	96.144	103.01	98.029	101.5	100.06	99.741	105.19	97.936	98.521	100.05	95.953
104.97	98.971	100.54	99.871	101.51	102.76	99.746	103.29	102.62	99.408	97.184	99.143	103.91	99.515	95.842	97.937	104.22	94.893	102.52	101.17	101.18	99.129	102.03	98.834	102.46	94.677	103.59	94.66	96.578	99.567	101.54	103.28	104.29	100.13	99.245	99.277	98.898	98.241	105.94	100.44	98.609	97.624	95.513	91.057	104.9	100.39	99.868	97.993	99.869	100.15
99.763	92.347	95.836	100.52	96.694	101.2	98.481	96.448	100.76	100.15	104.3	95.438	95.471	99.136	105.67	95.462	93.731	104.79	95.04	97.494	101.51	100.94	100.47	100.3	104.07	101.88	96.666	101.95	96.712	94.3	95.687	100.93	99.526	94.151	105.24	100.31	100.22	96.751	105.68	95.258	105.23	97.614	95.341	101.59	100.67	97.398	97.597	95.693	94.569	93.544
108.46	101.64	107.02	104.25	109.25	115.5	107.87	103.76	105.24	105.11	115.04	106.52	107.13	104.84	108.31	113.11	112.83	112.67	108.25	103.13	107.8	100.91	113.06	113.13	108.81	104.59	108.23	105.47	109.73	108.81	108.39	105.78	106.61	112.25	109.14	110.66	103.71	107.17	108.44	113.88	105.82	104.67	106.24	108.6	105.24	105.13	109.46	103.54	105.56	106.13
112.72	109.54	106.53	110.04	110.43	103.76	106.17	109.17	109.36	109.91	111.92	113.48	104.7	111.82	110	102.7	105.75	104.44	107.59	109.78	110.1	112.01	110.51	104.56	109.8	108.5	109.72	112.88	104.52	111.7	110.35	107.36	108.19	107.52	108.86	100.41	109.9	109.01	108.63	107.13	111.32	116.11	108.6	112.9	112.71	106.69	110.9	106.64	102.73	115.4
107.22	102.39	96.988	95.149	97.971	94.958	102.02	100.72	98.304	97.395	97.269	107.64	96.985	95.789	98.153	98.307	100.24	101.55	96.756	98.209	94.508	92.836	100.96	93.043	98.418	103.82	100.57	91.109	97.798	100.5	100.2	96.897	100.58	92.166	101.97	100.97	97.429	94.513	95.212	98.236	95.38	97.078	93.207	93.212	96.014	104.81	102.3	97.308	99.788	99.115
110.95	108.14	108.23	107.2	110.73	100.56	108.22	106.58	107.1	111.75	110.39	105.89	102.47	102.4	95.829	106.05	107.9	107.01	112.42	112.02	105.69	114.92	103.65	107.83	101.22	107.66	107.1	100.98	107.22	110.04	109.2	103.84	103.33	109.8	105.18	109.36	106.22	110.39	113.47	115.5	107.99	107.44	105.11	106.69	106.59	109.79	110.72	103.38	110.94	108.54
98.327	95.009	99.707	97.138	91.089	96.308	97.177	97.416	101.57	100.36	100.7	96.667	97.042	102.21	103.08	100.64	100.34	97.556	95.351	98.46	101.9	105.99	98.745	93.927	99.739	90.522	99.433	106.55	98.371	97.619	105.14	101.77	95.739	98.861	104.61	95.238	99.423	96.301	96.139	95.265	98.771	98.923	101.86	99.357	96.449	93.673	97.571	94.375	102.1	92.607
93.992	95.976	99.617	103.42	91.775	94.227	96.519	95.84	94.436	97.571	91.779	101.4	99.839	104.12	93.819	95.256	100.76	99.558	94.047	92.329	97.663	96.916	97.569	104.26	100.68	99.333	94.663	102.6	102.69	102.27	94.323	101.43	97.759	97.5	95.357	96.898	96.008	94.923	101.82	99.339	97.989	99.114	99.321	104.85	99.954	96.446	90.282	99.67	95.445	100.7
113	109	113.35	119.31	114.58	111.72	104.66	108.95	109.24	115.32	111.52	109.77	109.46	115.29	106.36	105.48	112.29	108.28	109	104.46	117.81	111.88	107.52	116.42	110.59	111.86	105.88	108.33	113.3	111.8	105.73	108.57	120.47	110.55	113.11	107.5	109.76	110.96	108.41	109.64	104.09	115.2	115.58	108.97	107.95	106.55	113.24	112.72	110.52	112.92
111.18	101.87	106.72	108.72	104.88	107.7	107.05	102.11	105.19	103.21	102.71	103.73	102.93	99.993	108.59	107.38	101.93	108.17	105.59	107.88	101	104.04	113.93	104.93	106.12	110.14	108.08	104.57	103.82	109.1	102.45	105.57	108.69	107.97	107.31	107.88	106.3	103.71	102.21	106.5	107.59	105.65	106.84	106.78	111.86	104.86	105.84	106.91	107.53	112.73
100.07	102.22	101.75	103.98	104.34	90.173	100.77	101.19	105.12	104.11	100.62	93.132	98.193	105.85	103.43	101.91	96.693	100.18	105.98	97.379	97.637	96.755	103.01	100.42	97.278	102.86	98.903	96.132	97.297	99.478	97.62	99.918	104.57	99.054	101.8	97.278	102.57	94.478	104.07	100.3	102.07	99	104.12	107.72	104.75	92.22	98.733	94.766	104.15	98.736
107.79	108.42	106.4	104.66	111.18	103.75	103.25	109.25	108.46	105.83	102.47	109.25	104.18	105.21	110.01	110.25	108.09	102.43	111.43	104.83	103.06	106.25	110.09	112.47	107.35	103.44	112.02	110.91	112.26	111.1	112.86	106.92	109.12	108.28	104.47	110.23	106	113.32	106.94	105.5	107.05	112.5	104.09	106.78	112.81	103.08	107.75	109.33	109.55	109.41
105.62	104.44	109.92	102.78	101.16	99.031	104.17	99.116	108.2	108.19	101.62	99.741	100.71	109.77	103.37	113.15	110.21	102.95	105.85	102.03	105.15	103.39	106	111.11	107.93	107.4	108.81	107.52	104.07	115.46	108.67	105.22	107.78	108.9	102.29	104.71	108.42	103.6	105.26	109.22	106.25	109.88	107.6	103.1	111.78	98.437	105.43	107.95	109.5	104.47
106.37	107.44	105.84	106.78	107.8	106.98	102.97	107.66	109.09	106.26	111.31	110.7	104.61	114.16	107.16	106.59	100.33	109.73	107.86	108.63	108.17	105.84	112.32	110.01	108.3	112.42	112.83	106.52	109.74	107.69	111.28	106.29	103.5	110.09	103.69	103.58	106.24	108.09	104.63	112.14	114.44	108.65	103.57	109.27	111.47	114.87	106.08	102.08	108.91	114.09
107.99	106.1	109.16	108.24	105.87	105.24	110.24	97.672	109.12	105.13	107.89	109.91	105.01	105.63	109.3	107.17	100.91	102.72	110.05	108.38	110.95	100.83	102.5	102.93	108.1	103.08	105.7	102.37	105.58	98.711	111.51	102.57	106.54	107.35	104.88	109.71	98.435	102.68	107.94	99.962	101.19	105.88	112.27	105.76	104.83	107.44	103.32	110.07	104.16	102.68
111.79	101.9	112.34	109.75	112.64	108.49	108.6	110.44	107.77	107.75	106.95	103.45	106.58	107.18	110.31	102.98	115.68	111.99	109.34	115.9	111.63	110.13	108.21	110.43	114.39	108.47	112.01	113.67	106.03	112.48	100.34	110.15	102.99	108.05	107.21	100.66	109.09	113.21	109.18	107.18	106.57	106.43	112.49	103.22	106.05	111.92	110.52	108.66	108.47	105.79
108.91	108.15	109	108.63	108.58	106.65	112.75	105.89	104.24	110.12	108.01	109.28	111.89	103.62	104.1	104.61	107.5	103.1	109.5	108.81	109.12	107.51	110.62	98.824	110.37	103.91	112.84	106.25	107.79	108.84	110.41	101.02	103.12	104.79	102.68	101.93	104.54	106.6	101.49	110.74	114.5	107.67	105.61	111.66	108.87	108.74	110.12	105.34	111.26	105.11
106.76	108.71	104.75	112.31	110.37	109.95	103.35	106.91	113.9	105.72	107.72	104.39	106.78	106.89	103.81	105.91	103.35	101.93	102.72	106.49	110.04	105.29	106.63	112.37	104.63	106.2	113.36	106.42	110.46	106.58	105.61	109.98	110.76	107.77	103.53	107.07	97.969	106.69	105.57	103.95	101.07	103.7	106.86	106.37	107.69	108.17	101.97	97.404	107.5	109.84
98.661	105.86	103.48	101.54	95.404	95.156	99.132	97.024	102.64	104	101.64	107.52	102.4	101.17	101.62	101.05	95.237	102.79	96.979	102.86	102.1	100.69	106.61	97.825	102.39	97.265	98.245	106.56	102.5	101.81	103.11	110.08	98.857	97.914	104.7	102.24	104.97	94.205	99.22	104.82	93.956	98.696	96.683	100.36	100.71	97.308	97.273	92.443	100.18	102.91
108.42	110.11	106.64	106.26	111.02	111.5	112.84	104.05	104.26	110.14	105.4	108.8	107.49	100.1	113.41	110.95	112.49	114.95	105.46	100.84	108.69	106.43	109.67	107.18	110.67	101.33	107.79	120.41	108.86	108.19	102.51	99.942	110.31	109.09	105.94	107.74	109.54	109.35	110.84	109.33	112.93	105.26	107.09	104.57	109.79	110.59	103.29	101.96	108.11	107.61
98.66	102.04	104.68	101.21	101.5	102.37	98.899	105.01	101.4	103.57	102.27	101.56	96.271	99.998	101.66	97.21	107.85	99.136	95.098	98.642	107.9	95.665	101.9	92.57	96.464	102.84	98.89	106.07	100.14	100.37	96.931	95.834	99.751	99.445	101.66	106.41	102.25	96.434	100.34	99.105	98.248	104.08	94.764	98.927	110.35	97.524	101.88	101.03	106.44	102.95
102.88	105.85	107.71	104.98	104.51	99.34	108.28	111.19	104.68	102.42	109.04	106.42	101.55	103.06	102.1	110.97	104.29	108.58	107.98	111.18	111.95	103.19	105.12	113.79	103.39	107.72	100.73	108.61	107.6	107.06	101.01	103.12	108.39	98.831	108.8	105.57	103.88	101.66	106.65	103.59	101.46	109.18	102.73	107.86	105.68	105.33	107.72	104.39	110.26	101.2
104.78	101.07	101.5	100.95	98.138	96.764	98.758	94.104	99.264	98.972	99.269	99.501	95.099	94.187	102.77	99.717	91.939	97.918	98.709	99.132	97.996	100.19	98.575	93.219	99.212	101.93	96.045	98.625	98.183	96.468	95.058	98.395	90.047	102.31	96.732	100.2	93.737	97.129	100.53	94.81	97.306	101.99	105.24	97.11	93.345	98.308	101.61	98.364	101.74	95.019
114.56	109.26	114.07	108.49	109.4	111.96	110.33	113.21	107.47	105.83	116.06	111.91	109.63	112.66	116.95	105.8	116.21	114.27	107.37	110.47	110.48	110.72	113.51	115	107.69	108.22	117.34	113.78	112.34	107.94	113.11	115.62	110.89	108.46	109.14	102.72	105.71	106.23	107	113.29	108.67	113.06	110.37	108.89	109.24	113.88	112.67	115.65	117.53	113.03
107.1	107.8	105.45	108.01	114.62	114.53	109.81	109.73	110.91	105.93	108.62	103.36	110.95	109.53	113.38	113.69	110.52	112.18	107.5	107.49	107.8	107.68	105.45	111.3	111.82	104.66	106.81	112.6	109.15	115.39	103.83	111.51	108.06	110.93	110.99	107.79	105.47	104.91	103.63	111.43	108.23	104.18	112	103.21	110.73	106.32	104.11	110.09	105.66	108.29
106.42	113.52	114.27	104.96	114.73	106.19	108.43	110.87	106.22	108.29	107.42	116.21	107.16	108.02	104.13	105.05	112.42	107.86	109.81	112.06	114.06	105.6	110.32	117.35	112.07	103.25	108.34	103.89	107.5	106.87	105.01	108.83	104.3	113.67	107.54	109.82	101.22	109.56	114.08	103.6	111.22	110.33	110.15	113.93	109.06	111.65	114.41	105.66	103.72	103.76
107.13	103.17	108.2	110.15	109.26	110.35	104.55	105.77	108.93	105.84	100.71	103.26	101.47	105.66	104.02	109.71	109.25	103.5	106.68	107.3	102.17	105.72	102.22	106.42	110.12	106.4	104.82	102.71	100.83	103.23	105.21	104.02	103.88	110.12	105.43	109.3	104.22	100.63	106.46	100.67	102.38	102.89	105.9	105.04	109.59	103.17	106.65	105.34	103.61	100.2
107.81	108.13	111.36	99.144	104.7	110.84	108.56	108.45	112.44	100.03	104.06	106.13	108.95	105.12	99.556	108.97	103.19	104.25	109.52	106.05	108.98	107.23	107.19	102.52	111.78	111.5	109.69	103.18	103.66	103.64	103.19	101.41	109.5	110.22	108.91	108.2	105.01	102.45	106.58	110.59	106.21	104.05	109.45	112.32	107.31	108.11	107.23	109.26	110.2	106.81
103.42	105.3	110.34	97.813	106.95	105.17	109.73	106.11	101.14	100.58	106.2	104.45	103.87	103.81	109.82	106.19	106.26	110.64	109.65	103.91	110.42	106.46	105	110.3	102.39	103.49	109.38	102.25	102.64	104.89	102.93	105.35	111.92	108.6	104.33	105.3	107.76	109.23	107.19	105.63	108.39	106.05	101.61	104.55	104.74	105.92	106.7	107.36	102.05	106.13
109.21	106.03	106.62	104.13	109.23	106.29	111.14	109.63	106.11	111.12	114.79	104.03	109.1	105.32	106.11	106.17	105.24	108.33	104.3	113.52	104.51	108.84	116.11	108.86	109.55	102.1	103.1	103.86	106.49	110.33	110.98	115.44	115	105	110.14	115.01	103.55	106.93	112.48	105.47	114.83	112.83	112.9	108.39	106.86	107.81	109.55	115.09	112.56	108.89
100.76	112.29	105.68	110.34	114.48	103.93	111.89	109.64	107.28	110.92	107.27	112.88	110.82	106.05	111.19	104.2	112.49	110.62	110.27	109.25	112.4	112.21	109.31	112.12	109.02	108.18	117.14	111.41	107.48	111.77	114.47	114.44	110.75	111.35	111.3	107.84	108.11	109.58	110.68	114.18	108.67	111.43	109	113.51	107.28	108.54	107.63	107.33	105.25	115.97
100.74	100.44	107.89	101.84	99.9	99.866	98.063	103.09	97.312	100.97	98.321	104.08	106.1	103.43	102.99	95.56	97.375	105.13	104.28	103.07	97.416	102.2	97.486	103.4	100.98	99.606	96.636	100.06	101.5	101.35	101.88	101.97	100.43	104.94	111.58	95.258	105.26	104.86	99.692	96.688	98.001	103.45	105.53	94.674	100.85	97.393	95.858	106.3	99.936	100.44
113.45	108.36	105.4	111.35	100.48	102.83	102.81	110.74	100.38	102.16	107.02	105.01	107.21	100.46	102.43	105.87	112.92	106.4	107.09	112.55	109.81	103.92	109.38	107.7	101.96	102.74	102.85	108.53	105.78	100.77	107.33	105.14	108.38	106.94	108.08	108.86	112.84	110.22	102.32	112.11	111.42	104.63	107.65	104.54	107.71	97.085	102.95	107.27	105.39	102.76
104.57	98.427	100.67	97.146	101.61	93.645	95.4	103.23	94.663	97.388	98.523	98.808	92.936	96.506	97.734	101.03	99.194	94.646	96.332	96.686	102.26	98.791	97.133	97.42	96.464	97.287	100.33	97.119	95.824	95.603	104.51	100.34	95.252	101.42	96.396	94.858	97.057	99.638	99.499	103.29	95.682	96.944	98.843	102.79	101.62	100.86	95.005	98.192	94.12	101.98
112.38	102.84	112.16	110.31	107.48	102.94	110.58	110.48	112.45	110.03	117.14	109.51	110.95	106.87	114.74	104.55	106	107.58	107.4	110.69	106.04	107.4	105.65	104.84	111.88	108.46	104.82	102.44	108.95	109.7	104.23	108.38	112.62	108.64	100.5	112.99	103.73	110.03	102.92	107.73	104.06	104.48	103.38	108.96	107.53	109.56	109.74	106.3	103.17	109.58
100.9	100.01	104.41	98.872	96.681	99.708	99.406	100.94	99.284	102.31	103.57	97.35	102.8	101.54	98.021	100.73	102.68	92.332	106.64	99.198	94.093	100.56	99.823	95.78	99.366	103.8	104.88	101.11	93.385	92.644	101.7	98.417	99.054	91.404	103.29	96.364	98.256	100.77	98.797	93.273	98.673	96.613	99.548	96.305	101.66	101.19	97.9	99.83	102.5	98.292
106.7	104.11	104.58	104.08	106.74	99.354	104.61	106.13	108.79	106.93	104.8	100.53	105.22	106.86	106.66	102.46	117.12	106	106.62	106.06	104.78	102	100.86	106.28	103.16	111.55	103.47	106.87	103.46	106.62	101.97	107.53	109.5	109.93	105.1	103.95	106.5	105.9	111.78	101.34	106.83	107.12	109.38	110.91	98.492	108.01	110.36	103.33	97.66	105.27
111.5	103.84	104.24	107.17	109.59	108.56	109.5	111.23	104.56	101.75	107.29	98.439	109.83	107	107.24	106.88	106.65	104.41	107.26	103.38	104.86	104.83	109.79	99.29	101.31	109.59	111.72	105.03	107.47	103.79	104.41	111.77	106.69	106.37	109.65	99.749	101.98	109.85	107.79	110.34	110.21	108.57	102.16	108.49	105.08	105.02	99.958	103.89	102.66	110.21
93.526	97.424	99.595	102.89	99.225	99.005	100.47	102.98	97.822	98.965	106.35	94.037	95.582	103.81	95.747	96.659	101.28	103.61	97.478	99.004	93.477	96.448	100.4	100.1	102.01	97.788	105.85	94.468	104.29	102.01	104.27	94.297	108.42	102.43	99.78	98.283	104.11	100.87	104.62	103.31	97.533	98.818	100.07	102.43	96.043	95.687	103.19	101.67	99.917	95.891
90.955	102.54	102.27	98.304	96.014	96.468	97.482	102.47	101.46	95.43	102.91	102.72	97.158	98.335	98.242	100.85	95.884	98.396	100.81	97.189	98.755	97.071	104.59	98.483	96.938	97.716	101.94	95.211	97.86	102.12	102.25	93.838	95.58	102.2	96.351	99.866	102.87	88.763	98.263	97.894	100.25	94.976	97.657	101.56	95.721	97.384	94.444	96.853	92.762	92.651
105.59	106.75	109.57	101.12	107.72	106.66	101.79	101.77	108.6	96.279	99.31	100.82	105.69	106.17	104.11	101.78	108.57	105.92	106.99	106.7	101.54	102.18	106.13	108.76	107.71	101.53	101.63	102.81	102.74	108.62	102.76	101.73	107.43	103.16	102.52	104.76	109.21	107.17	106.71	106.8	107.29	108.18	104	105.38	102.3	101.61	104.49	115.41	106.63	106.35
92.204	98.132	100.26	98.904	100.07	98.791	99.488	100.6	103.43	98.693	94.861	97.027	93.453	98.767	97.253	99.962	97.239	99.612	103.66	97.313	93.969	98.053	97.93	98.449	97.736	96.002	101.34	94.758	98.352	105.04	98.9	102.47	94.246	101.17	95.088	94.353	100.55	95.874	92.333	94	97.438	103.05	95.859	99.626	96.798	95.96	96.355	94.409	98.727	99.429
100.84	107.81	109.28	103.69	101.93	107.4	109.98	110.17	109.01	104.86	107.81	99.466	103.52	108.44	102.25	105.85	102.64	113.4	103.5	103.5	104.21	108.02	99.575	109.36	105.2	108.78	105.52	103.37	107.13	108.46	107.67	106.91	107.12	102.47	95.088	106.8	109.62	101.06	102.33	106.07	103.54	105.43	106.29	110.51	99.832	105.99	98.607	106.48	104.18	104
106.41	104	106.51	103.24	103.03	107.19	109.34	100.03	106.06	102.68	100.5	107.1	108.14	107.98	101.13	106.92	106.34	109.08	105.16	99.284	105.67	112.54	108.81	107.19	102.5	113.05	107.95	105.63	108.97	109.91	104.07	110.25	104.39	104.88	98.316	105.16	97.523	103.51	109.23	112.95	103.34	98.898	103.97	104.36	104.17	105.68	108.46	110.99	109.33	106.81
107.36	101.86	106.27	103.04	108.25	104.06	108.4	103.07	102.47	107.54	107.04	103.02	104.14	102.67	110.51	103.93	105.25	106.11	98.988	103.6	104.78	102.54	107.84	101.13	105.05	104.89	101.23	101.56	100.84	107.5	109.29	104.99	108.39	109.82	110.09	103.47	112.62	98.72	104.41	109.02	100.63	107.88	104.69	101.06	105.74	102.84	102.8	104.95	101.75	105.37
103.78	110.09	106.9	106.29	109.28	106.8	106.66	106.51	111.7	103.93	107.17	105.04	104.45	103.5	110.89	104.45	108.99	100.9	106.88	105.64	108.59	108.18	110.08	108.3	110.35	106.44	106.89	106.95	111.46	106.89	105.61	105.35	108.06	105.55	111.65	110.22	109.8	108.51	105.43	104.53	107.43	105.04	107.53	104.24	106.55	103.05	111.29	108.48	106.34	103.24
91.153	98.775	98.911	99.771	100.73	96.551	95.312	97.191	102.19	99.75	104.15	97.851	94.206	102.03	94.812	95.774	97.007	102.02	92.45	99.955	100.38	101.6	99.703	96.883	98.382	93.911	99.555	95.316	102.89	101.82	97.41	98.819	95.512	99.208	103.7	96.803	104.92	98.035	99.761	101.05	100.53	102.99	101.33	98.323	95.041	104.49	98.961	99.064	99.638	101.78
110.02	115.23	109.22	109.48	106.11	113.67	105.97	111.6	112.21	109.99	114.19	110.06	111.06	106.14	106.86	108.73	105.14	113.08	113.19	113.15	105.55	112.99	109.4	107.42	105.29	107.54	103.23	107.89	109.75	111.49	104.45	108.92	109.63	110.33	108.03	105.2	104.62	106.94	108.65	105.38	110.52	106.71	106.03	110.8	107.02	110.91	114.58	105.75	112.78	109.12
111	106.53	107.64	101.55	104.81	103.06	100.76	103.32	108.36	101.78	110.38	106.95	110.02	102.74	101.48	105.38	107.77	97.598	101.98	108.55	102.75	103.16	104.76	106.09	103.62	107.09	106.61	106.82	106.38	101.63	93.1	102.95	101.56	106.37	106.74	106.85	108.14	108.83	106.03	106.5	107.94	106.21	109.49	109.07	104.99	106.11	107.42	112.49	100.05	108.76
107.47	109.79	107.55	100.73	106.5	105.31	101.96	105.17	103.98	100.79	105.04	110.66	104.22	106.55	100.09	108.51	104.43	101.96	101.92	102	108.92	103.01	106.03	104.87	99.515	103.81	105.8	106.23	106.67	106.91	101.6	107.46	108.24	110.35	106.05	110.34	102.94	106.85	106.47	105.94	110.32	103.08	98.954	106.64	108.98	107.05	105.84	107.72	106.62	107.43
108.34	102.65	101.32	109.17	108.54	106.46	100.62	101.28	108.62	109.03	102.33	99.33	102.09	115.2	108.37	107.37	104.76	103.17	102.02	107.69	102.53	101.29	108.47	101.71	100.77	107.19	108.03	103.8	108.9	110.29	107.03	108.05	108.59	105.94	99.367	111.87	108.57	99.99	105.43	109.59	113.15	106.88	109.58	104.39	102.75	110.72	105.68	104.78	108.04	102.52
106.29	101.48	111.48	106.1	110.47	110.42	106.21	98.652	108.84	105.18	108.07	100.48	107.06	114.34	102.88	101.98	111.34	107.28	107.68	110.78	110.57	107.31	111.22	106.89	111.49	109.69	107.55	107.77	97.076	103.99	105.45	101.74	108.03	101.7	109.89	103.78	109.82	105.22	104.08	108.37	103.27	101.55	108.4	112.23	102.69	105.15	107.3	104.98	104.94	104.89
106.84	109.56	100.09	107.36	105.78	108.45	104.64	107.02	105.39	105.42	108.62	107.19	103.29	110.37	101.34	107.95	111.26	106.99	110.4	109.9	101.23	110.74	103.88	107.43	109.65	114.19	112.71	105.86	105.08	106.08	109.4	106.46	114.77	112.44	108.21	113.9	104.99	106.01	111.11	104.32	102.97	109.27	110.64	106.63	107.84	113.44	104.77	109.88	106.41	105.48
112.79	106.49	106.65	105.15	102.49	105.06	109.72	105.58	112.4	111.38	109.22	108.78	108.13	107.75	107.44	106.11	108.23	110.05	113.97	104.35	105.64	102.56	105.46	110.86	108.17	120.76	100.87	107.85	106.91	108.09	107.73	105.86	109.88	105.35	112.93	113.52	105.22	106.17	109.43	115.25	113.02	110.64	115.93	101.62	112.31	105.64	109.34	112.36	108.38	106.86
108.24	102.99	106.29	100.89	99.047	107.4	109.29	111.13	97.784	109.29	107.07	104.58	106.67	102.08	104.92	102.5	103.72	106.18	107.63	108.25	109	97.654	108.89	106.3	107.28	108.23	116.48	102.64	98.009	105.59	103.63	105.58	108.73	106.5	106.69	107.61	105.07	107.88	102.7	99.531	107.67	108.58	103.89	102.26	105.44	105.93	111.75	105.66	106.56	110.43
115.39	111.4	110.63	110.2	110.73	109.36	112.53	118.38	110.23	107.69	109.33	111.44	111.62	114.32	112.62	107.48	110.17	105.03	114.35	108.83	113.06	108.1	112.62	105.57	108.82	113.85	109.18	112.95	111.93	111.15	109.82	107.32	107.88	109.75	107.39	112.05	109.58	114.29	108.36	111.7	113.02	105.62	111.06	112.54	112.31	112.63	115.33	117.66	111.73	112.92
105.17	107.94	100.12	105.44	105.84	110.65	104.84	108.33	113.53	108.55	99.249	110.53	107.11	103.91	103.67	110.48	104.02	99.484	107.47	105.04	112.08	105.02	97.505	104.42	108.11	105.4	102.37	104.47	107.88	106	106.19	106.67	106.7	105.29	109.4	105.46	107.15	99.804	109.98	100.4	105.98	103.29	110.4	107.21	102.29	107.25	103.9	102.17	104.97	107.58
107.1	104.32	108.08	98.707	107.54	110.01	109.82	108.19	107.01	105.18	109.17	105.66	102.85	105.23	104.28	102.11	108.85	106.52	112.16	105.24	108.18	103.58	110.43	105.99	105.83	102.83	103.06	102.88	102.16	104.2	103.57	104.91	107.87	104.55	113.58	110.41	105.1	104.82	107.6	103.66	105.79	102.98	111.37	103.93	112.32	109.96	108.06	105.4	108.99	104.48
102.85	100.98	99.718	101.91	99.616	97.324	103.97	100.27	101.4	101.05	95.943	104.75	102.42	100.77	100.42	102.6	105.59	100.5	99.242	102.22	102.84	106.13	106.2	98.567	102.86	99.65	108.18	99.495	105.09	102.32	97.529	100.56	99.83	102.74	96.709	97.221	100.35	103.41	99.334	104.53	98.231	95.285	96.27	103.94	94.753	101.96	94.496	103.17	99.391	103.76
112.23	104.11	108.28	111.21	109.83	107.6	102.86	105.69	110.28	108.91	112.79	105.82	104.88	96.974	105.75	109.57	110.36	108.31	106.01	101.63	106.91	110.42	106.87	110.28	101.17	109.36	108.53	109.34	104.87	100.29	103.11	112.52	115.04	103.05	105.14	105.63	104.05	105.93	94.057	100.63	113.91	107.27	98.674	104.71	109.67	100.37	107.5	111.79	113.68	110.53
100.34	97.812	95.529	97.972	105.17	95.279	95.461	104	97.456	100.67	100.46	103.29	95.887	102.86	102.53	95.991	104.38	97.925	100.73	95.026	98.827	94.115	91.757	98.282	101.51	101.97	100.13	94.151	107.11	87.96	96.554	103.76	95.672	97.946	99.24	95.924	100.52	103.25	93.837	98.924	99.719	95.263	98.356	96.378	101.67	100.45	106.61	98.672	101.87	100.14
105.49	114.08	104.35	108.49	109.14	110.61	109.17	105.08	101.72	114.15	110.61	106.01	109.84	107.42	104.72	109.03	105.19	105.84	108.36	113.49	110.17	108.68	116.52	108.17	105.62	111.47	106.88	112.74	109.43	107.79	109.8	107.11	108.98	111.08	107.66	109.04	103.65	108.32	110.09	110.6	106.51	111.98	108.58	111.99	104.14	108.15	112.75	102.68	111.25	108.2
97.231	96.466	106.97	101.69	107.37	95.671	104.18	101.16	107.27	97.561	103.96	102.31	103.45	101.06	100.17	102.09	101.6	99.245	103.97	91.363	99.776	101.09	100.43	102.41	100.76	105.47	103.21	102.31	100.69	101.34	100.4	105.8	93.931	96.352	96.686	96.362	98.762	100.93	96.562	100.12	97.612	99.323	103.2	98.355	96.303	101.98	99.713	100.17	101.67	107.56
105.74	114.63	112.05	110.81	113.11	119.31	106.39	110.03	110.68	107.21	115.28	111.68	105	108.57	108.62	115.94	107.67	113.77	117.96	117.01	113.97	108.74	108.86	108.19	116.79	109.96	107.82	112.96	108.68	108.79	114.35	113.92	110.12	113.55	106.25	110.75	112.46	114.05	115.98	112.02	108.47	108.75	110.96	111.19	109.43	104.6	115.68	112.21	106.86	106.5
102.09	103.37	90.845	94.872	97.268	102.52	93.246	98.248	93.865	98.518	91.572	94.823	98.393	102.24	101.05	96.63	96.302	99.532	93.336	100.81	97.446	95.794	97.195	101.02	108.01	103.64	95.138	93.797	99.324	93.72	95.323	98.466	97.887	101.33	90.111	98.964	97.316	104.34	98.914	92.204	101.63	96.182	102.77	93.525	101.81	98.416	93.538	95.41	97.847	100.14
104.04	103.51	104.97	105.95	106.74	103.73	109.33	103.65	108.97	108.09	102.36	107	110.15	106.78	102.83	101.27	103.43	108.66	105.1	105.98	106.02	103.1	104.9	108.84	107.01	99.694	102.02	105.27	106.3	102.92	111.68	104.55	94.754	107.86	105.77	109.9	107.02	112.62	106.71	106.13	104	113.71	107.51	108.64	102.28	104.93	106.83	107.62	108.49	107.28
108.27	101.98	107.39	109.17	107.75	107.67	105.53	105.18	109.89	112.13	105.48	111.84	108.7	105.94	114.43	105.21	105.93	108.42	98.974	104.57	112.43	108.88	112.63	105.88	107.63	107.93	110.29	110.5	112.01	105.7	112.03	103.17	114.48	116.01	105.83	108.39	102.72	106.57	108.48	104.73	108.41	114.15	108.04	110.66	113.12	107.12	107.48	107.22	110.51	106.17
108.82	103.99	112.67	107.03	109.54	102.86	107.76	108.25	108.11	105.08	110.08	104.81	112.66	106.79	103.27	107.82	113.16	108.48	110.36	107.06	99.319	106.51	109.6	106.66	116.36	108.41	107.8	103.53	113.64	110.02	107.89	107.85	107.17	109.9	110.31	106.43	106.58	106.79	106.41	108.26	107.65	106.27	99.66	109.68	109.61	116.55	104.32	106.76	108.33	106.46
108.28	112.12	106.62	111.23	109.14	108.53	110.98	105.87	109.05	105.16	102.62	102.31	103.63	112.18	102.05	106.75	111	109.96	113.1	108.66	110.22	111.94	104.01	108.1	112.26	103.69	105.1	105.53	110.12	109.48	107.67	104.42	107.01	107.14	103.8	108	104.93	101.62	104.78	107.63	111.04	111.82	100.79	106.59	101.74	104.32	105.81	105.63	114.04	109.22
109.26	106.71	103	106.72	110.79	105.84	118.78	105.96	101.85	110.95	110.62	108.48	112.44	111.18	111.68	102.62	113.41	111.28	112.23	109.97	109.48	111.89	108.35	106.63	108.66	103.61	106.21	108.84	110.08	108.02	106.88	111.41	102.4	106.72	114.13	103.93	111.39	101.27	106.42	111.67	110.63	112.67	106.72	102.54	114.7	108.33	108.29	106.43	108.58	115.88
103.89	101.07	104.77	107.56	111.21	109.2	102.71	106.48	106.67	104.76	98.924	102.74	104.93	109.65	111.09	107.89	108.51	104.81	101.7	105.18	106.23	105.65	102.02	100.88	107.82	103.84	105.85	106.47	103.42	106.73	108.31	103.06	108.25	104.14	103.67	107.6	106.57	103.62	102.02	108.2	101.49	107.47	106.04	109.02	105.96	107.45	111.37	110.43	103.03	102.49
102.12	106.47	106.38	99.694	97.955	109.5	108.97	105.29	103.95	104.77	109.99	106.92	113.09	102.84	104.33	109.46	112.17	112.71	105.09	108.32	108.57	106.04	101.95	105.74	108.36	112.11	109.26	108.1	106.23	107.43	102.78	99.397	110.16	106.99	109.3	108.84	105.56	104.76	108.09	102.64	109.82	106.7	106.79	106.39	109.09	105.38	107.62	104.94	102.14	103.91
99.824	109.82	102.38	107.79	108.3	109.68	107.07	104.47	99.893	111	105.42	105.09	109.91	110.04	107.38	108.95	103.81	110	109.06	106.23	112.96	106.26	110.37	111.86	110.21	108.07	110.87	108.17	105.06	111.89	103.6	107.24	111.57	106.1	112.94	111.57	109.35	110.28	106.25	105.63	103.59	104.63	112.06	104.82	104.71	110.16	112.66	108.99	110.87	105.46
105.32	110.04	105.48	108.8	108.52	114.48	112.66	107.3	100.49	106.28	104.69	109.69	112.37	114.67	107.05	105.03	107.2	104.33	109.88	104.4	106.92	105.7	107.04	111.8	107.36	100.09	114.28	109.86	106.65	110.69	106.42	108.89	109.53	111.2	105.01	102.92	98.961	105.95	103.6	107.33	107.29	99.584	109.73	103.92	103.98	106.03	112.84	109.54	110.58	109.7
108.86	109.76	109.99	106.97	106.55	102.3	116.35	105.78	110.38	98.997	100.42	106.36	105.55	107.54	106.21	112.91	109.82	117.39	107.77	103.87	109.1	106.5	107.99	112.22	108.75	106.49	106.37	101.38	108.96	109.4	100.57	108.78	112.85	103.46	107.9	107.99	100.79	106.39	112	104.24	103.71	105.35	105.9	105.2	104.88	110.41	100.11	117.37	112.38	114.66
97.326	99.514	93.293	94.992	101.18	97.471	97.247	98.652	100.97	97.593	97.503	95.15	99.696	96.104	102.07	94.388	104	89	103.92	97.212	97.483	100.25	98.125	99.014	100.24	95.977	101.45	97.499	101.05	97.571	98.684	106.25	97.776	95.223	96.553	107.78	94.393	103.35	99.042	103.18	99.863	99.183	103.81	96.343	92.977	103.62	98.95	98.381	99.76	98.155
111.72	105.37	105.98	109.76	108.17	116.87	108.92	112.14	105.69	111.38	110.45	108.25	110.49	115.23	110.59	112.69	106.52	114.54	106.85	110.63	112.84	109.94	108.78	112.71	109.51	110.23	113.74	117.28	115.44	114.5	112.14	113.91	104.97	109.75	109.82	106.8	107.95	112.81	117.19	108.29	116.4	106.38	112.39	108.93	110.66	108.94	112.61	113.2	108.93	109.75
106.56	103.25	115.86	111.46	106.94	108.42	115.51	111.91	107.89	110.71	111.33	114.21	110.11	101.95	107.59	114.83	107.74	113.13	114.09	112.78	106.62	108.71	112.44	111.17	114.09	110.55	111.06	106.55	116.15	110.03	110.29	113.52	109.82	112.17	112.64	110.16	111.59	119.11	108.92	112.03	113.64	111.36	108.88	111.25	109.61	114.42	113.47	107.47	115.78	109.95
103.8	102.13	113.52	109.24	113.48	109.75	107.81	105.55	103.76	104.9	99.6	103.01	107.61	99.526	106.53	101.17	102.64	100.76	103.18	108.44	101.79	114.05	107.97	107.49	102.14	107.93	97.859	107.92	108.88	108.4	108.07	111.85	98.729	104.42	106.18	106.84	113	106.26	108.59	103.95	104.43	107.56	104.64	107.26	101.72	101.3	104.98	100.97	101.13	102.13
109.6	106.08	101.76	101.32	106.07	110.32	108.24	105.81	108.98	103.54	102.82	99.274	108.81	106.72	99.951	107.65	105.18	103.5	110.92	107.46	106.68	105.6	108.67	109.47	105.71	106.65	106.69	112.6	102.46	104.03	107.04	107.97	97.306	111.59	95.19	105.91	116.13	102.58	98.484	108.25	105.87	110.27	109.18	105.24	107.28	107.34	105.01	109.52	101.29	105.32
106.12	103.13	108.45	105.32	104	108.21	106.45	107.42	103.2	108.6	102.47	104.56	101.06	102.17	103.07	102.67	108.77	105.09	103.56	102.03	111.51	105.05	108.42	102.15	104.18	102.2	104.26	104.92	102.47	107.85	102.33	104.1	107.32	113.92	108.04	106.94	110.13	104.84	106.26	106	97.264	108.36	107.29	112.39	97.684	104.71	100.27	106.95	103.88	107.19
91.077	100.98	98.416	95.517	101.26	97.483	97.558	93.424	99.728	99.975	98.299	97.548	103.18	98.089	96.916	99.753	99.984	97.082	97.472	93.425	95.109	101.37	97.291	104.06	95.197	103.03	96.145	94.009	94.447	99.944	93.342	96.127	98.027	93.804	103.35	96.892	96.005	96.992	101.8	99.259	100.4	97.427	96.442	103.73	97.685	101.72	95.075	94.269	96.937	101.89
104.04	104.77	105.87	105	107.82	105.14	106.02	102.82	110.21	102.19	112.61	106.96	105.98	104.86	107.67	114.52	104.55	107.45	101.09	104.87	106.15	105.55	106.17	104.58	104.49	100.64	102.72	107.81	99.928	104.92	100.16	104.83	109.19	104.24	107.44	105.23	100.55	109.73	98.497	105.5	99.032	108.97	111.16	103.23	101.8	106.07	105.4	105.24	106.89	107.5
103.13	104.17	105.25	106.6	100.81	107.11	104.98	107.19	105.18	107.98	101.78	105.08	106.21	102.47	102.61	109.06	104.07	104.88	112.29	110.33	105.88	102.92	103.99	99.488	104.66	101.92	106.26	108.31	106.02	104.87	110.37	99.672	106.14	112	107.54	106.81	112.71	99.322	106.64	103.73	105.07	103.95	101.68	108.9	108.99	104.38	100.36	107.21	103.74	105.12
106.32	103.05	105.55	114.71	104.29	104.99	98.923	108.86	111.11	111.69	108.51	107.2	103.38	103.29	105.64	106.52	108.28	110.13	104.59	105.38	102.8	114.34	100.88	107.06	101.96	108.7	109.03	108.57	100.65	105.08	110.76	105.76	106.87	106.21	109.37	108.48	108.41	104.35	110.18	105.34	111.32	107.67	101.9	108.44	113.51	106.59	106.49	105.07	106.99	108.23
97.008	93.873	98.02	102.96	96.363	99.039	102.56	101.32	95.312	96.978	108.93	96.827	100.19	98.887	96.787	103.46	102.44	102.24	100.93	92.811	98.424	98.751	99.309	96.075	104.45	93.084	96.204	106.68	98.123	100.62	101.69	97.026	99.878	93.454	102.75	94.812	107.07	102.9	97.534	103.37	102.63	103.45	100.95	100.44	106.64	103.17	99.751	102.17	97.06	99.03
107.1	103.35	110.16	104.16	109.35	108.76	108.44	102.4	112.99	106.45	103.21	102.23	110.99	109.67	106.93	106.36	98.93	110.27	110.27	104.71	105.55	106.61	103.33	108.44	108.63	109.68	105.48	105.56	110.39	109.95	104.51	105.91	105.13	100.99	100.68	104.1	109.8	111.6	106.14	106.07	105.95	108.7	104.18	110.02	105.18	112.03	98.065	106.47	108.97	107.15
100.8	101.58	95.124	102.84	100.65	99.734	93.883	98.982	97.185	98.043	102.08	99.489	94.909	96.534	102.23	98.062	97.56	96.983	93.186	101.31	98.244	98.641	91.051	93.026	95.745	99.32	93.074	96.469	98.086	103.1	97.841	99.927	105.66	101.35	94.258	97.334	97.773	99.408	103.33	98.026	97.871	95.664	93.613	97.401	98.977	97.74	95.379	99.916	97.709	92.012
108.93	107.33	106.01	105.7	105.7	104.91	111.29	102.21	109.31	106.08	110.63	110.81	109.89	104.34	108.69	98.893	103.76	113.78	105.03	105.46	115.62	108.37	116.57	112.05	112.8	103.43	110.95	99.861	112.65	101.61	109.31	105.49	108.75	110.78	106.84	112.77	105.68	104.62	110.06	114.37	106.27	109.1	107.04	108.55	112.53	109.21	110.91	110.3	110.61	110.94
98.537	96.292	101.35	99.085	98.023	98.156	96.408	98.897	98.178	105.02	105.33	95.611	104.95	98.291	96.817	100.45	103.19	97.579	102.86	98.754	101.55	97.513	107.53	93.552	96.338	98.706	101.92	98.571	101.67	98.478	105.86	92.343	101.65	97.729	106.58	105.45	100.92	92.94	98.132	101.1	98.243	93.078	100.41	103.25	100.82	95.727	95.448	104.5	102.78	93.628
105.34	110.94	104.3	108.06	114.89	105.11	103.69	104.18	102.74	104.58	105.84	113.73	102.19	98.08	100.08	103.13	104.2	103.23	105.82	105.03	104.33	106.17	108.55	102.28	103.02	104.73	113.51	104.28	105.68	98.863	106.19	107.63	103.89	103.29	108.16	96.188	113.4	104.81	103.55	100.93	99.493	106.28	105.8	107.92	101.18	110.67	102.31	108.28	111.45	108.64
96.103	96.673	97.939	94.087	97.123	102.96	100.11	93.625	95.76	95.9	98.991	93.739	96.027	94.931	99.629	99.723	99.537	109.27	92.203	98.397	98.42	95.296	98.56	100.75	94.141	100.48	96.292	93.321	95.7	100.6	97.169	102.51	95.486	101.09	98.043	99.308	91.714	94.424	98.72	98.457	102.47	97.662	103.18	101.04	97.828	93.969	96.824	99.36	95.286	93.247
105.24	106.37	106.61	108.96	102.11	102.19	108.45	99.179	106.34	106.67	102.05	107.44	108.8	104.14	101.58	108.01	103.5	99.434	106.05	101.03	106.43	110.69	111.26	101.7	109.81	103.48	108.85	105.38	104.35	107.24	112.36	105.3	105.3	103.62	104.06	110.84	102.18	107.72	110.81	113.3	104.13	101.22	104.38	109.23	101.38	105.43	104.82	105.68	110.05	114.22
112.21	103.86	109.5	106.19	109.39	100.74	106.9	106.56	108.97	107.94	114.78	107.06	103.22	105.59	104.58	107.52	99.419	107.82	102.52	107.45	102.22	105.6	107.62	103.69	97.874	106.88	102.74	107.75	104.32	106.26	110.69	101.95	104.18	104.18	105.73	103.43	106.47	102.43	113.12	108.28	100.13	108.38	109.58	104.06	110.52	101.55	104.17	108.02	110.7	101.71
110.71	100.54	108.39	104.04	107.23	104.98	108.64	108.96	99.317	105.19	104.75	101.97	107.03	106	100.02	104.67	106.64	109.17	109.4	104.7	112.33	105.52	108.16	101.97	103.99	105.05	101.25	105.37	100.21	103.72	107.39	105.18	102.59	105.57	99.689	107.1	107.18	107.03	108.3	104.8	109.87	104.17	109.96	105.45	107.26	113.17	111.51	109.13	105.5	100.81
102.31	94.611	99.389	98.432	104.53	104.26	102.5	99.4	103.5	104.95	99.22	104.49	101.06	99.084	97.499	103.7	104.13	99.028	101.28	97.702	96.73	98.163	103.12	100.07	98.373	102.51	96.415	97.841	100.97	110.9	98.464	106.92	105.19	98.419	100.71	95.549	102.18	105.73	100.42	102.08	102.67	100.86	104.99	105.37	105.8	102.21	98.199	101.37	98.201	94.049
113.19	107.65	107.23	107.1	102.83	108.83	112.4	111.15	110.26	103.47	105.3	110.53	111.15	104.19	111.6	109.97	105.97	109.38	108.86	106.81	112.21	107.82	104.32	112.2	112.66	109.65	100.37	111.08	108.43	111.71	107.17	105.89	104.21	111.7	104.31	108.22	100.06	110.99	113.14	113.46	111.24	115.11	106.6	113.69	105.98	108.89	106.64	106.11	103.02	113.06
103.82	109.12	114.94	106.13	101.16	104.59	106.17	102.81	106.05	106.15	103.43	107.33	105.7	107.92	101.47	106.78	108.58	109.91	110.93	103.31	105.65	100.55	107.25	103.26	102.61	107.32	99.02	104.84	104.72	102.9	110.18	103.27	106.59	105.37	100.38	102.36	103.06	108.76	108.27	112.51	105.32	103.93	105.89	103.81	105.41	107.4	108.66	102.97	103.79	105.82
108.84	108.16	108.58	114.35	110.23	110.17	107.84	111.17	108.88	109.01	106.56	107.74	106.61	111.43	112	106.32	105.77	107.38	107.88	109.12	110.21	108.24	106.58	105.01	102.27	104	114.19	111.58	107.77	115.86	110.1	108.45	107.05	103.98	110.53	116.19	107.82	106.45	110.77	110.98	104.49	107.96	111.14	108.31	113.54	106.16	116.27	110.72	109.07	112.33
102.19	111.15	112.46	104.3	104.09	106.17	109.28	106.18	107.37	111.98	107.56	104.67	111.54	106.07	106	116.11	104.96	110.03	108.6	109	108.52	108.84	103.62	105.79	101.52	107.84	109.88	109.56	103.49	102.51	112.77	106.9	108.09	111.66	108.95	112.15	104.54	114.78	109.25	107.08	105.6	109.57	110.15	105.33	107.23	102.25	110.04	104.87	111.05	108.82
105.53	104.62	113.9	109.18	108.7	109.77	105.69	103.39	107.88	108.87	111.71	114.1	113.62	100.63	109.46	105.26	113.26	108.09	108.96	108.54	101.84	104.84	108.99	104.56	110.71	113.47	105.35	113.44	113.92	108.82	104.43	107.82	100.27	108.39	108.19	105.51	112.49	110.24	103.67	109.76	108.22	115.47	109.39	107.12	108.13	111.83	108.73	101.32	112.37	106.48
109.37	107.96	109.98	108.6	105.24	102.69	106.64	111.41	109.85	108.55	112.34	116.56	111.29	107.7	106.22	112.14	108.18	109.78	110.94	108.26	106.83	104.18	109.96	111.54	112.84	103.92	109.19	112.95	113.33	108.96	104.59	107.99	110.63	108.59	104.65	106.85	102.28	106.11	109.46	113.31	110.92	112.02	104.64	101.73	112.81	103.71	114.08	105.59	109.44	109.59
105.99	110.78	109.69	110.81	113.2	107.69	105.5	101.38	107.06	111.43	102.89	108.85	106.29	116.16	103.38	107.57	106	108.82	111.77	105.14	107.18	111.64	105.44	106.83	111.45	101.97	113.77	106.95	108.85	108.11	104.28	111.99	110.52	108.16	112.77	109.9	113.37	110.51	107.48	105.97	107.76	106.96	113.16	105.41	107.66	113.01	109.47	113.26	109.67	108.48
108.04	103.27	101.56	106.34	99.364	107.97	106.42	105.86	115.28	106.71	104.42	105.73	107.21	100.47	105.41	111.27	104.79	108	106.44	109.54	108.15	103.46	108.94	105.85	102.7	101.56	105.08	103	104.35	105.27	97.578	105.43	102.24	98.472	112.42	104.05	101.04	108.7	107.88	105.15	104.12	105.63	104.01	101.7	109.84	96.993	110.81	103.2	112.59	109.88
91.774	94.622	98.457	99.883	99.412	94.258	96.559	106.06	102.16	103.41	104.07	97.891	96.847	96.49	100.33	102.99	93.812	98.416	102.6	101.66	103.15	96.2	97.94	89.92	94.401	100.16	101.78	96.15	98.732	98.082	99.465	97.309	87.877	93.145	103	102.41	97.104	97.872	94.24	100.42	98.073	100.05	103.11	97.363	101.55	104.02	96.321	97.775	96.359	100.89
104.41	102.94	104.48	113.91	103.13	105.97	111.23	104.62	104.29	102.86	100.17	103.05	106.28	108.97	104.23	109.32	111.17	105.01	103.29	104.66	107.4	107.04	108.77	102.5	108.5	104.34	102.41	106.95	101.86	104.81	102.17	103.55	110.05	109.09	110.11	106.58	100.83	103.44	105.28	104.02	103.41	105.4	100.25	102.22	110.83	106.12	105.17	103.32	112.01	106.07
98.052	102.49	93.849	95.253	100.38	101.63	107.41	95.901	100.85	97.631	93.535	93.269	99.239	93.15	96.752	96.968	95.567	100.23	97.91	96.43	99.92	103.21	103.89	98.321	100.98	96.313	105.19	98.785	98.946	95.697	91.483	98.572	101.12	99.572	102.4	106.49	95.761	100.87	102.31	93.616	94.325	89.932	95.932	108.43	100.89	97.632	103.61	97.765	98.757	104.75
111.87	109.42	106.87	109.88	102.98	107.37	112.55	109.93	112.37	112.89	102.32	107.42	105.02	107.49	103.95	108.94	110.24	113.1	106.13	110.08	104.31	103.35	105.03	105.14	102.86	111.11	105.95	111.79	108.45	107.25	109.21	110.27	103.1	109.1	110.23	107.58	115.23	105.42	110.82	104.14	105.6	111.49	110.66	101.92	114.39	109.1	107.26	104.9	107.24	115.34
107.27	110.2	105.06	106.37	107.21	107.43	108.93	103.03	107.67	104.56	109.21	106.79	108.48	98.706	108.89	106.94	110.62	107.05	105.45	101.04	98.422	108.02	104.54	103.11	105.62	107.11	104.71	104.27	105.78	101.1	106.4	107.12	107.7	103.89	104.19	105.97	105.71	107.37	104.98	105.49	108.75	104.59	109.13	112.66	106.06	105.12	106.08	108.78	110.77	106.05
109.97	107.69	108.43	107.36	111.15	109.98	109.22	103.24	106.67	106.09	109.84	104.59	108.13	106.77	105.56	102.8	104.41	111.36	110.46	107.6	108.09	102.88	106.51	110.84	107.46	104.54	105.96	103.37	106.68	106.42	106.45	106.55	105.85	111.98	102.8	109.49	100.26	103.72	115.93	112.04	106.36	109.3	113.79	106.79	103.88	105.81	106.15	103.23	110.14	106.4
105.25	106.19	109.39	103.63	106.34	112.8	112.26	102.47	104.02	106.16	108.09	109.26	109.66	110.1	105.09	107.2	104.66	109.61	103.51	110.02	104.16	114.15	104.52	111.89	100.9	109.64	105.15	98.181	109.26	105.4	110.51	102.72	111.29	102.36	112.52	108.47	109.49	109.48	106.47	110.4	108.25	102.88	106.01	105.85	112.31	106.5	111.4	110.12	106.02	114.76
106.85	103.52	104.2	103.32	108.41	103.71	99.406	104.75	106.38	106.88	104.87	105.71	101.19	99.655	108.76	106.56	111.19	106.47	113.96	106.31	108.29	110.39	111.49	104.9	103.28	102.37	107.34	106.89	110.6	109.59	105.97	102.84	108.92	109.18	104.32	109.67	106.59	99.874	111.32	108.6	112.64	104.33	103.9	105.13	105.26	105.92	110.76	108.5	106	114.35
94.964	106.62	95.113	101.89	97.037	91.162	96.89	91.56	105.49	96.189	99.523	97.641	99.353	105.11	101.87	99.146	91.863	94.067	95.017	96.926	98.661	99.653	98.482	98.448	101.82	96.09	101.47	102.33	98.863	95.209	101.09	98.798	98.164	93.578	95.614	95.231	102.75	100.66	99.474	95.875	100.9	96.721	98.923	102.39	96.67	99.281	100.7	96.448	105.73	97.409
101.73	107.19	108.42	106.55	108.27	108.2	101.22	110.4	101.31	106.64	106.69	106.56	111.31	111.31	105.47	106.75	98.435	116.13	101.94	107.95	102.84	103.45	105.02	106.89	103.63	105.57	103.46	102.9	106.23	102.21	106.77	101.1	104.33	106.54	110.39	105.69	105.25	103.38	109.47	105.34	106.91	106.48	106.84	104.59	108.62	104.69	103.66	101.91	113.96	104.77
105.85	100.84	104.27	101.71	108.01	97.074	98.502	103.61	100.79	99.053	99.809	106.5	104.76	100.61	101.9	97.208	97.187	97.305	97.642	99.56	101.62	102.57	103.82	96.866	99.373	103.01	98.513	100.44	100.25	100.85	104.67	106.26	95.492	96.701	100.2	102.2	100.73	107.5	104.93	97.786	101.83	99.9	104.33	105.9	97.477	102.14	99.026	108.06	104.44	98.201
105.84	109.95	102.86	107.18	110.69	107.17	105.6	110.89	107.67	109.17	106.71	101.76	103.62	109.34	108.34	108.11	97.105	103.46	101.58	109.02	108.21	103.24	105.1	105.99	107.4	105.86	99.053	107.38	105.68	104.82	105.2	101.34	107.55	107.14	111.71	106.69	100.4	101.51	104.86	113.34	101.54	104.16	105.9	108.07	103.4	105.24	105.54	106.89	107.1	106.34
104.58	103.07	98.793	106.32	102.91	105.15	108.38	101.73	99.785	105.51	102.39	110.96	104.11	105.65	108.53	103.14	105.65	101.92	103.54	108.15	108.58	101.68	103.29	102.91	109.7	107.37	105.82	101.01	102.54	106.45	103.18	105.57	102.54	111.67	98.512	105.24	105.74	105.95	105.99	103.63	102.9	106.39	110.65	101.73	102.25	106.85	104.92	103.9	107.26	106.16
106.19	101.29	103.73	108.08	107.4	104.96	106.14	99.995	105.95	101.28	102.82	107.12	104.3	100.81	110.38	116.09	108.81	104.78	106.17	104.05	106.03	111.11	111.01	104.15	113.38	108.42	106.09	106.53	107.9	116.06	109.36	104.13	106	103.63	104.57	106.01	105.91	106.53	106.09	97.947	101.61	99.702	107.33	103.12	106.87	105.58	102.5	105.4	105.26	105.84
96.361	107.87	103.85	95.076	96.544	107.8	99.546	102.7	103.33	102.85	98.691	96.204	100.46	96.177	97.92	96.951	102.67	99.072	97.403	105.98	102.24	98.401	99.434	101.26	104.37	92.995	98.871	94.909	100.28	99.134	101.68	99.03	94.367	100.87	98.858	101.68	102.64	97.747	99.828	96.922	100.52	95.273	98.84	95.821	98.053	98.105	101.7	98.315	106.46	102.83
110.07	107.28	107.67	107.04	106.49	110.84	110.84	107.44	108.42	105	103.97	110.14	104.64	107.64	107.67	104.68	109.47	104.81	106.95	113.76	106.85	106.79	107.02	109.96	107.17	101.54	106.7	108.15	106.63	106.93	104.23	109.32	108.58	106.52	104.01	102.29	103.53	104.26	116	107.95	106.13	105.4	111.27	111.01	105.83	110.57	111.21	111.29	106.03	108.53
103.68	102.73	106.72	105.71	112.86	107.8	104.38	103.59	106.6	106.25	98.553	102.66	106.98	110.54	102.62	104.21	106.07	103.35	107.08	104.24	109.04	114.17	105.4	109.12	107.13	106.16	109.22	106.17	103.83	107.9	106.23	111.03	100.54	109.13	107.69	106.4	103.35	105.14	102.19	103.69	112.71	103.67	103.86	106.43	98.147	110.33	101.13	102.16	105.97	107.63
114.81	109.06	109	106.54	99.379	106.53	105.33	116.49	106.49	104.19	110.25	106.73	109.64	110.37	103.87	105.48	114.72	110.42	110.19	112.13	106.51	105.43	112.24	109.95	111.33	113.31	111.09	107.49	103.12	107.23	108.02	107.99	107.94	109.66	105.7	107.69	109.21	110.51	109.02	106.35	109.81	112.68	106.73	101.46	107.98	113.43	107.96	112.17	104.49	108.08
106.48	114.51	106.63	111.32	110.37	107.62	112.27	111.87	110.49	108.05	111.5	116.07	109.94	113.62	110.01	109.9	106.05	109.81	111.87	110.51	109.66	118.2	109.58	111.86	113.57	111.28	112.97	110.56	112.9	109.27	109.22	108.83	113.66	112.61	112.22	112.72	104.96	114.47	107.11	111.88	109.94	111.97	111.14	105.27	112.02	118.83	115.16	102.71	114.94	106.98
108.78	107.8	108.33	106.86	109.26	107.6	114.45	113.95	102.12	113.78	102.94	110.48	106.35	110.57	105.06	106.96	115.84	111.32	108.17	108.11	109.43	115.15	107.39	112.05	114.88	111.32	108.97	107.65	111.44	108.19	114.37	111.93	117.69	115.86	112.38	105.48	111.99	112.17	105.07	106.66	109.14	102.72	110.04	104.88	117.85	113.25	118.65	116.28	110.96	104.4
107.88	103.59	107.92	106.38	109.12	113.9	106.66	113.19	102.85	111.31	104.36	110.63	103.84	106.67	103.81	99.954	104.12	102.51	106.14	109.14	103.52	109.64	106.07	107.94	106.39	103.76	101.62	108.7	106.24	108.12	106	104.93	110.84	99.161	105.69	108.72	101.89	104.83	107.86	108.75	102.91	106.57	103.22	107.31	105.03	108.45	104.78	105.68	105.6	105.68
94.335	110.55	116.6	101.42	107.89	108.51	103.66	107.94	106.79	111.35	102.96	100.09	102.57	110.82	102.72	108	101.28	103.46	102.73	108.06	116.43	108.49	104.29	100.02	103.67	103.85	105.7	105.41	106.32	102.87	107.39	101.98	111.87	107.55	105.95	105.6	111	98.144	105.57	106.72	104.81	105.08	105.87	108.33	103.87	107.97	107.23	108.6	105.61	104.11
110.13	93.835	105.92	105.06	98.294	107.44	108.89	105.68	106.52	106.33	102.22	108.49	105.52	104.5	101.97	109.02	111.97	103.26	102.91	109.28	102.76	112.07	104.89	99.826	101.04	107.59	106.42	107.68	102.62	104.51	104.45	104.7	105.53	99.271	108.91	98.529	101.16	105.46	111.03	110.01	106.63	106.41	107.22	100.12	101.38	108.88	102.66	106.21	100.56	112.11
109.12	100.37	111.74	102.03	105.32	109.5	108.77	107.44	106.51	109.15	103.63	104.55	106.25	111.6	109.73	106.73	111.46	105.95	105.67	111.05	104.78	109.23	111.71	102.83	106.51	108.01	105.41	112.05	107.83	106.54	109.93	107.41	108.92	110.98	112.56	103.98	111.1	107.56	105.46	101.32	108.61	110.53	108.91	107.12	108.46	110.86	103.5	111.07	109.45	109.16
110.52	110.1	108.34	104.83	107.89	111.79	110.79	107.24	106.61	109.15	110.91	104.71	101.47	108.68	101.32	105.9	110.02	109.6	110.19	106.82	114.9	107.54	103.33	107.85	106.57	106.45	110.79	109.5	108.29	109.25	109.39	107.03	105.94	100.69	111.75	115.51	104.22	110.56	104.77	104.94	110.72	104.68	109.41	108.36	107.33	105.1	107.66	109.02	106.13	109.15
102.17	98.319	100.03	101.17	97.754	99.828	104.32	97.718	101.51	95.288	101.83	96.722	103.98	101.63	97.697	99.891	103.58	101.6	99.993	104.7	99.446	97.856	103.29	102.78	99.696	100.89	101.74	98.813	106.07	101.59	102.45	100.12	97.408	94.711	105.67	98.136	110.7	94.662	103.82	102.73	99.938	103.06	101.12	99.18	101.58	97.842	99.589	104.03	101.38	100.14
113.56	109.73	108.22	109.65	108.09	104.11	109.28	116.84	103.53	113.41	108.32	99.311	106.41	104.06	108.08	109.95	110.83	109.9	111.81	104.77	109.12	108.52	99.788	110.23	107.67	108.8	100.85	107.79	107.8	112.25	109.18	107.92	110.15	109.49	109.06	105.71	111.09	110.09	108.23	106.27	111.38	107.12	104.82	108.03	104.1	106.58	113.9	112.26	109.37	109.71
105.1	106.66	106.88	108.02	106.07	104.26	108.01	106.65	101	101.52	105.76	113.79	104.73	113.86	105.88	104.05	101.11	105.4	103.52	106.71	109.92	98.25	106.61	107.1	104.13	105.88	105.11	101.49	103.74	106.65	109.61	103.71	114.53	106.46	106.87	104.82	105.96	106.49	107.42	108.12	111.45	114.51	107.1	100.61	113.62	108.11	105.98	104.69	107.21	107.13
104.08	109.38	114.16	109.78	109.04	117.67	114.91	109.38	110.51	104.59	105.79	102.93	115.35	112.36	116.01	111.34	107.08	107.94	106.27	110.74	106.95	111.24	104.39	110.87	108.86	111.31	115.53	111.99	107.84	112.37	111.55	109.18	105.27	105.55	108.71	108.29	107.46	115.07	108.87	105.12	114.96	109.32	111.89	111.09	108.4	109.7	117.14	114.41	105.97	106.98
110.48	104.83	107.61	109.21	103.14	113.96	115.89	104.48	110.93	106.19	105.97	106.95	109.85	103.76	105.77	106.52	106.09	104.73	109.46	104.62	108.09	109.83	105.28	103.04	109.68	106.08	107.75	115.51	106.52	111.05	111.14	110.42	102.76	108.09	106.5	105.65	103.47	108.98	107.33	106.72	104.65	111.17	109.24	106	111.25	106.1	111.06	104.07	106.32	102.62
109.36	106.22	111.53	110.68	111.34	109.07	107.91	109.16	107.14	107.21	107.38	110.45	115.57	106.82	100.39	106.46	108.77	109.43	110.68	112.34	108.16	109.38	107.6	108.87	106.02	108.41	105.47	106.85	106.92	109.57	102.85	109.92	103.51	110.68	101.83	107.21	115.89	112.07	101.51	111.15	110.7	103.5	106.22	109.29	105.99	115.21	110.42	100.25	105.52	102.56
109.6	106.38	102.21	103.64	111.79	104.81	109.93	113.32	113.42	101.4	110.38	112.19	114.32	108.61	113.21	109.1	112.27	104.54	106.33	103.09	109.68	101.29	113.45	109.27	105.55	103.29	109.97	102.56	108.46	107.7	116.62	112.58	107.73	107.03	111.13	104.67	104.69	110.53	110.37	106.33	111.41	97.651	108.62	106.26	104.47	100.61	104.05	108.46	107.98	104.3
93.079	98.078	97.133	94.442	106.03	104.16	95.844	101.92	102.65	97.544	100.99	98.902	103.13	101.04	97.608	100.28	93.998	95.144	103.54	97.032	95.896	96.154	94.908	98.178	94.519	98.969	97.957	97.758	102.03	96.855	99.64	96.333	91.097	98.566	106.63	92.415	98.297	102.24	103.9	99.76	100.92	97.953	94.293	96.76	96.604	98.036	106.48	99.76	94.167	93.543
99.037	101.62	96.548	95.319	98.489	95.121	98.834	102.53	103.19	97.691	99.522	93.539	97.844	97.828	97.551	99.14	99.666	98.815	100.89	97.653	98.955	92.033	96.609	97.687	100.8	101.52	99.985	94.446	97.165	103.07	97.685	98.209	102.15	94.812	95.957	95.189	97.834	99.464	100.28	100.97	98.855	94.502	97.054	92.91	100.95	95.089	98.797	97.357	102.58	98.798
102.88	103.9	108.92	103.37	110.36	106.39	105.32	99.099	104.51	105.55	103.89	106.86	102.54	105.64	110.09	105.37	104.64	109.53	100.05	107.8	100.06	101.19	103.9	107.88	106.81	106.53	109.36	104.7	105.08	102.55	108.14	103.64	109.07	99.178	104.5	105.47	105.98	106.46	104.28	106.58	104.53	101.92	99.86	104.6	106.35	104.35	107.03	107.12	100.44	102.07
104.79	109.91	103.63	109.34	109.03	109.37	106.98	103.4	105.77	107.56	110.05	109.44	109.83	110.27	106.98	108.98	111.64	106.59	106.02	115.85	100.1	107.82	104.8	107.4	113.63	105.16	110.45	106.39	107.4	111.11	109.86	103.02	106.95	113.77	106.93	102.85	106.51	106.17	114.36	104.72	104.69	105.4	103.73	107.62	105.65	110.79	103.3	106.65	111.97	108.61
102.43	104.63	108.47	107.27	103.87	99.412	109.8	104.93	108.35	107.79	103.17	101.99	103.82	102.03	99.718	104.86	106.58	108.97	108.12	101.97	104.42	103.82	101.25	109.07	109.65	110.35	106.03	111.17	104.54	110.39	103.46	107.6	100.74	109.41	106.62	105.86	107.23	108.49	97.948	111.27	103.56	108.48	104.25	102.36	102.37	106.2	102.75	107.76	101.29	111.76
103.78	102.91	101.89	105.82	107.95	102.08	96.313	107.08	103.92	108.96	111.16	110.88	105.96	101.06	104.12	96.288	101.54	105.27	106.1	100.11	111.61	100.29	103.69	102.7	104.11	106.96	112.77	108.1	106.67	101.08	103.47	108.89	100.35	107.59	101.94	109.58	101.09	99.817	107.8	105.89	108.91	108.5	104.24	109.62	106.31	110.61	104.1	102.46	108.91	104.91
108.45	105.65	106.81	106.84	107.31	108.85	115.99	105.75	108.22	105.55	100.82	111.72	111.85	110.82	112.67	107.63	111.81	110.44	104.34	106.48	112.45	105.97	113.43	103.65	108.98	108.12	107.27	106.45	115.7	108.9	108.86	108.06	114.53	104.09	107.92	108.48	109.22	105.34	108.36	107.26	103.23	113.63	110	111.58	112.97	108.31	107.04	107.69	108.36	109.8
108.45	107.91	103.49	103.95	99.573	102.87	107.21	105.6	105.48	105.27	104.02	114.3	105.64	104.97	101.58	105.57	106.4	102.23	106.61	105.93	107.77	102.17	113.82	106.15	109.1	108.14	102.64	109.22	106.57	109.3	108.29	109.19	103.81	100.27	108.05	105.05	116.96	108.5	103.5	105.56	106.34	102.98	109.89	110.08	106.31	106.53	110.06	108.28	108.33	105.1
105.98	108.04	107.1	111.9	102.58	110.22	110.43	108.89	109.84	111.36	108.89	106.15	102.09	104.56	108.63	106.69	112.64	99.035	104.4	111.09	109.19	106.3	109.05	106.62	107.35	109.31	107.57	111.96	110.78	106.93	112.24	104.21	112.15	105.96	110.54	108.66	109.96	107.48	113.12	106.83	110.18	110.02	102.21	107.05	108.41	112.39	109.67	108.3	105.91	103.69
107.64	109.06	107.99	106.08	108.24	109.36	105.13	106.1	102.69	106.33	106.14	107.33	109.06	113.34	112.14	108.61	110.04	107.5	104.91	104.68	105.35	103.75	111.01	105.11	107.45	113.36	102.69	117.35	106.3	110.6	105.19	108.62	111.57	110.72	103.68	108.17	111.13	110.7	107.48	111.55	105.5	106.4	102.81	110.44	104.87	112.07	107.92	102.91	103.78	105.57
115.47	106.65	99.345	111.39	109.49	103.38	106.64	99.294	107.94	107.74	103.53	107.02	105.6	106.44	111.08	103.41	104.33	103	107.79	111.21	104.55	107.21	103.25	102.99	105.72	103.1	107.04	106.39	106.43	105.4	103.51	109.41	105.56	102.46	100.83	111.93	102.58	109.48	109.85	107.83	110	105.42	104.03	103.94	110.66	104.39	104.07	103.25	104.46	107.12
108.85	110.56	104.12	108.22	111.88	108.57	107.64	106.4	108.23	109.61	104.37	104.91	106.89	111.65	106.86	106.87	105	106.44	108.04	109.01	111.44	109.14	105.99	108.21	109.06	113.77	112.43	112.71	103.57	110.05	106.26	114.12	104.28	114.33	112.09	101.9	110.66	109.22	109.5	112.21	110.74	110.96	107.46	109.41	111.62	110.41	107.43	106.24	106.38	104.7
108.74	108.15	112.31	112.34	109.44	106.87	111.42	108.51	107.14	103.62	115.8	109.93	109.35	106.71	112.25	110.43	102.95	113.32	108.92	109.29	110.85	105.44	107.19	100.91	108.93	104.98	111.17	102.23	108.48	106.23	108.24	109.49	100.67	104.62	101.13	102.25	109.98	107.95	114.53	110.93	106.23	107.81	106.84	110.03	112.09	103.31	106.92	100.63	106.97	103.52
97.399	94.352	99.172	98.509	99.235	99.919	102.37	101.41	101.11	89.4	96.172	100.99	98.554	100.76	94.7	99.632	98.779	100.29	106.78	102.09	97.16	99.821	103.74	103.09	99.024	100.84	98.64	99.716	98.922	102.5	95.009	99.742	103.65	102.58	94.862	102.26	100.97	96.809	101.81	101.85	100.14	95.472	100.88	102.56	102.14	97.517	102.02	101.12	106.36	95.809
108.86	105.85	108.61	106.74	106.04	103.93	99.138	110.09	104.25	106.86	108.63	107.39	105.5	110.58	108.83	105.62	113.3	108.46	100.29	108.33	111.73	104	100.4	104.19	106.53	111.67	110.85	106.84	103.92	117.12	108.3	111.62	103.47	106.11	108.03	105.86	111.8	107.58	109.55	111.2	107.59	108.93	106.58	111.56	105.48	102.05	103.09	99.395	108.92	100.31
101.15	100.97	93.865	101.98	96.786	98.456	101.07	95.708	95.046	92.676	105.11	103	100.37	93.254	96.576	109.26	95.507	102.7	99.154	101.89	101.74	97.284	96.368	101.22	99.693	96.655	89.267	106.66	104.01	101.78	98.166	99.687	100.83	94.501	95.763	102.89	102	99.805	102.12	95.528	95.407	94.446	101.92	102.07	104.55	96.368	97.798	93.331	98.667	94.97
102.41	116.43	111.72	108.06	110.68	107.58	98.91	110.86	111.08	99.155	111.14	110.62	103.51	107.02	106	108.28	104.49	110.18	103.48	104.18	107.65	104.78	106.34	105.05	102.15	108.6	111.12	107.94	106.33	109.97	112.71	103.07	104.4	105.96	108.93	109.56	102.8	105.57	108.04	105.88	109.77	108.4	108.73	108.62	105.34	109.8	106.37	107.47	108.71	111.8
106.85	108.54	106.32	104.37	110.39	104.49	104.53	103.56	110.23	110.11	103.87	107.9	108.58	102.08	105.57	106.87	104.9	101.33	116.47	108.93	110.09	108.09	102.31	106.87	104.56	108.09	106.06	107.26	107.77	108.05	102.13	102.64	104.47	103.58	106.4	114.7	110.75	111.22	106.31	106.14	112.49	111.37	108.89	105.75	107.13	102.7	110.14	108.01	111.48	111.48
96.682	94.624	97.193	98.34	99.225	100	103.01	104.42	93.948	95.186	102.01	98.382	105.59	100.23	99.996	103.52	102.79	98.097	102.13	101.18	95.386	104.17	97.304	99.949	98.23	103.69	98.2	98.67	104.05	98.863	100.13	100.13	98.916	96.273	103.12	99.747	103.79	95.685	100.01	100.48	97.427	97.744	94.928	97.47	96.093	103.24	103.77	100.24	104.98	97.386
111.62	110.58	105.54	107.93	109.1	112.07	104.23	108.46	111.14	105.76	112.48	111.45	107.67	108.06	110.52	103.59	102.74	106.37	106.95	107.53	109.61	106.93	110.08	110.89	110.88	111.14	109.26	108.61	111.21	109.2	108.97	108.52	103.01	109.47	111.28	107.25	104.38	110.95	105.91	113.08	103.56	105.48	109.79	109.45	110.51	105.52	109.74	105.97	109.26	107.6
108.71	108.15	113.77	104.57	108.55	107.18	107.69	108.27	108.89	108.5	113.26	106.72	105.84	113.82	112.27	112.94	107.05	108.44	107.05	107.11	110.08	110.84	108.09	104.85	101.15	112.2	108.14	108.57	110.16	109.08	106.13	110.71	109.32	107.37	110.79	108.48	101.99	109.24	109.27	101.44	106.74	103.26	106.29	104.28	111.33	110.33	105.55	107.56	104.54	104.41
108.38	111.56	109.52	105.66	109.04	106.61	107.75	106.07	107.03	112.7	106.42	106.95	113.25	108.7	108.86	109.07	104.92	108.09	111.97	108.19	104.53	100.73	113.51	108.4	110.18	106.07	102.32	112.19	108.78	113.02	103.98	109.44	106.12	108.42	113.62	112.65	108.04	107.46	108.35	102.02	104.11	109.02	108.42	110.04	112.29	108.84	110.75	112.02	111.63	106.44
107.41	102.37	113.49	116.82	107.37	101.37	108.86	106.78	110.12	99.978	104.06	109.39	114.72	104.39	104.84	107.45	108.5	108.39	111.09	108.55	103.68	103.79	103.68	105.92	108.25	107.78	102.56	108.82	104.45	106.23	108.37	104.85	109.98	103.51	106.42	105.8	103.5	104.62	107.64	98.457	107.39	105.87	103.81	104.52	100.38	104.7	107.41	106.4	106.58	100.18
100.66	109.58	105.52	105.46	100.61	103.82	107.25	108.2	105.69	101.76	98.248	112.96	100.48	112.55	112.18	101.58	109.69	105.41	99.512	108.25	108.75	106.02	107.39	106.47	105.28	101.37	102.29	102.96	102.23	105.93	106.04	101.96	104.98	108.76	103.46	108.76	106.36	105.52	107.38	104.92	102.1	108.32	106.85	111.74	105.82	103.61	111.16	103.57	105.82	105.19
98.345	100.21	103.21	97.302	104.35	100.76	99.235	98.642	100.52	95.721	98.559	102.62	101.17	97.34	96.532	97.482	103.67	104.11	102.57	102.97	99.081	98.511	94.831	94.959	103.14	95.641	103.53	100.32	97.623	98.633	97.097	100.46	97.388	99.494	98.686	103.22	99.52	103.35	101.85	94.157	104.51	104.23	99.534	103.29	98.397	103.36	100.27	101.61	99.93	106.75
110.71	107.22	108.07	101.18	104.29	112.93	112.47	112.5	101.58	106.44	108.01	107.22	106.84	103.56	105.53	103.94	115.27	109.36	107.45	107.21	110.25	107.64	107.59	109.75	106.31	105.75	103.36	102.68	110.73	109.91	108.53	114.47	105.43	111.48	105.55	107.67	111.59	105.86	108.8	113.91	110.51	105.29	108.55	108.26	108.88	110.21	111.12	109.19	106.42	108.68
103.79	103.87	107.24	108.38	105.31	105.54	110.75	110.53	109.24	106.45	103.77	108.94	96.397	108.94	107.22	101.21	107.4	105.06	102.96	104.21	110.49	104.13	110.65	99.618	106.53	106.32	107.65	108.27	109.23	107.72	106.54	107.82	112.28	104.48	102.16	115.34	105.59	107.08	104.45	102.65	107.46	108.64	101.39	106.55	101.36	106.63	103.91	107.17	106.05	107.01
101.99	100.8	101.09	97.457	94.097	100.56	99.349	95.374	105.27	100.36	101.41	107.23	99.574	100.36	101.34	99.393	98.994	96.218	97.115	97.451	100.23	98.012	99.401	98.728	95.953	106.06	91.576	104.68	96.274	96.897	97.085	99.249	101.48	100.57	96.257	97.511	99.211	99.197	94.277	104.11	94.821	96.867	98.433	98.612	101.13	96.756	92.116	104.57	98.137	97.342
112.73	108.21	103.87	113.32	108.13	102.95	108.98	105.15	108.2	110.08	108.69	110.39	109.86	111.18	108.51	107.9	108.64	112.69	111.33	102.66	105.42	101.71	105.92	105.55	110.36	116.67	108	109.55	106.33	111.43	106.51	107.69	105.79	111.12	112.1	108.93	107.41	109.79	103.4	103.94	108.3	118.07	105.53	106.51	110.44	110.88	106.7	112.58	103.14	106.47
104.08	102.2	107.53	107.69	108.05	98.795	108.86	110.4	101.17	104.87	106.5	111.23	105.44	106.6	103.47	107.59	101.59	105.94	105.96	106.3	102.29	101.48	107.19	107.88	109.95	112.19	100.31	109.11	111.69	100.74	109.21	107.4	107.99	101.78	106.74	105.63	104.31	106.08	105.73	106.65	102.35	106.31	114.25	101.27	104.47	102.19	101.85	107.93	105.15	102.7
106.99	107.14	108.41	106.07	111.7	104.59	103.84	110.3	105.37	106.87	102.07	108.6	98.34	109.36	110.85	104.76	108.06	106.72	104.1	107.06	104.28	110.82	106.87	104.61	106.18	109.29	107.71	100.22	98.361	110.1	101.77	109.28	104.59	107.74	98.494	109.01	101.62	105.3	99.497	109.78	107.91	110.19	108.89	111.39	107.45	102.27	101.95	99.78	101.87	102.2
108.46	107.92	109.37	101.43	107.86	103.14	107.43	104.5	108.73	105.6	108.24	102.64	104.93	107.56	108.22	103.89	104.66	103.71	103.2	103.68	108.29	97.112	105.85	106.25	103.18	109.35	104.71	108.55	106.68	107.62	102.34	105.81	105.11	107.74	106.01	104.6	111.43	108.84	101.95	107.67	108.5	105.78	107.69	106.95	100.05	107.58	110.36	105.7	102.15	107.17
109.81	105.03	103.65	103.97	111.8	108.73	110.45	108.64	100.63	107.77	110.69	104.01	103.46	107.57	105.05	110.75	110.39	107.19	99.564	108.47	102.58	107.06	111.97	109.09	107.02	106.96	107.04	104.28	103.58	105.33	106.44	112.85	107.48	103.33	99.88	106.35	105.84	103.73	107.35	102.83	104.95	109.47	101.8	105.21	114.15	108.02	105.23	102.04	112	107.51
101.92	110.58	107.6	113.49	107.79	105.37	100.78	107.4	107.82	104.27	109.37	106.86	111.03	104.81	106.25	108.78	102.45	108.88	103	103.63	106.25	102.76	105.33	105.89	104.52	102.28	107.07	104.66	106.56	104.18	100.76	100.04	106.01	106.69	108.44	106.38	106.93	108.25	106.61	111.51	107.77	108.13	97.026	105.43	102.4	107.33	110.29	103.14	101.47	108.22
105.36	108.37	106.09	105.32	100.63	107.17	105.33	107.14	103.03	113.03	115.5	111.38	106.49	107.47	108.12	105.57	104.94	101.31	106.85	101.47	110.04	97.741	111.64	104.71	105.66	100.21	105.83	105.55	105.86	107.78	106.74	108.11	108	105.63	108.02	106.76	105.14	114.4	106.4	106.69	100.55	107.24	107.51	107.3	105.56	110.51	101.34	103.09	114.01	105.23
99.93	106.38	107.72	98.089	94.698	104.23	105.27	98.417	99.022	111.31	101.7	101.19	98.679	101.38	99.804	99.307	95.052	99.408	100.57	99.029	100.75	101.02	102.32	103.44	101.7	103.58	95.028	101.86	99.246	103.13	102.71	105.26	103.93	102.67	101.97	103.42	96.972	99.675	98.46	99.94	105.89	103.65	93.272	104.81	102.39	103.7	97.385	102.27	105.05	92.647
101.14	107.23	103.73	102.78	108.65	103.61	106.07	106.86	104.06	103.36	100.4	98.914	108.61	101.4	104.79	104.11	104.32	101.03	108.12	106.97	105.86	98.671	109.48	109.72	104.91	108.56	100.62	103.71	109.57	104.01	101.78	108.71	108.26	105.84	105.71	101.11	98.874	107.34	102.98	104.3	100.71	108.31	102.33	105.46	109.7	108.6	104.36	103.17	108.43	103.6
93.127	100.3	96.295	91.963	91.666	91.839	93.465	94.644	97.406	100.67	101.23	97.118	90.261	99.484	88.811	97.585	98.238	96.255	96.988	97.303	98.494	97.689	97.72	100.82	99.018	95.304	98.437	98.896	103.97	98.555	98.854	96.809	98.101	97.032	95.013	94.475	93.976	95.911	94.589	104.69	93.183	93.909	100.46	94.586	99.46	85.968	96.487	99.302	95.282	96.231
108.3	103.86	106.55	105.52	107.85	110.92	107.37	111.12	104.05	106.72	110.74	116.11	102.9	109.65	109.56	109.75	106.78	114.17	107.4	105.97	111.98	108.95	108.12	109.41	112.9	101.7	105.56	107.57	111.89	112.24	110.83	111.55	105.83	112.23	113.61	108.64	105.77	110.65	107.59	108.55	114.16	108.61	101.92	102.95	104.9	110.91	102.99	109.7	106.22	110.51
107.64	101.48	104.94	99.932	105.16	106.04	103.54	105.93	104.59	104.15	108.04	108.18	102.74	106.85	109.23	102.16	111.08	108.08	111.2	102.06	104.23	109.5	105.52	114.21	105.67	101.55	100.6	106.56	108.97	102.4	99.289	107.21	104.39	99.338	111.97	102.5	102.78	104.16	104.95	107.78	106.1	107.97	103.73	108.41	110.27	108.81	103.82	107.13	101.25	103.41
106.35	110.89	106.03	114.83	113.83	107.11	105.22	108.43	102.68	102.61	107.27	106.72	109.63	99.998	112.68	111.83	103.08	106.64	110.77	107.25	107.01	103.19	109.72	110.79	101.08	106.05	109.4	107.87	111.78	106.68	106.08	105.99	112.56	109.16	105	106.75	104.07	106.34	107.84	109.78	103.36	114.5	106.76	101.33	105.48	108.1	107.54	107.83	111.42	108.36
110.47	104.17	104.25	101.69	98.253	103.32	110.18	111.49	103.8	112.24	105.63	107.99	106.5	103.98	97.602	107.27	104.34	105.49	108.93	104.62	110.61	105.86	110.01	109.92	107.56	110.39	101.79	115.41	107.01	104.55	100.57	105.8	112.84	109.08	109.19	103.28	105.44	101.75	104.93	108.56	103.84	106.02	109.82	106.67	103.38	113.15	109.25	108.37	110.18	107.64
108.6	108.77	107.9	113.66	107.64	110.56	106.77	117.56	112.16	101.41	113.45	111.77	105.68	109.52	108.43	110.06	108.74	111.57	106.31	105.42	111.91	109.26	108.81	106.39	112.58	107.37	109.83	108.96	103.11	113.66	106.79	107.35	112.46	105.45	110.75	114.3	114.32	114.71	108.66	104.54	109.12	108.62	110.17	109.76	108.17	106.63	108.28	110.2	104.92	109.1
97.449	97.178	100.61	92.512	94.399	97.896	92.603	98.286	99.181	98.965	94.484	99.125	96.272	96.525	94.432	102.09	104.33	107.08	93.978	101.72	98.621	102.11	93.654	95.167	94.757	96.202	98.542	96.717	101.44	104.19	99.315	105.17	94.616	103.53	95.987	95.103	94.693	100.48	96.883	93.956	94.18	102.61	98.078	96.746	93.87	96.124	98.934	96.414	97.369	98.893
106.93	106.74	100.18	107.88	106.41	102.19	99.914	99.741	102.29	104.98	103.06	106.72	104.28	103.2	103.17	106.92	105.93	102.72	105.64	109.38	109.79	106.91	101.25	108.56	108.64	110.34	110.54	107.31	105.9	110.55	108.8	105.07	102.46	100.41	108.83	98.698	100.43	94.113	112.67	103.42	107.29	102.55	106.88	104.63	105.72	104.58	99.64	106.38	106.95	104.62
103.65	104.99	106.08	105.96	103.24	105.6	111.42	110.85	109.04	104.94	109.12	104.19	107.34	103.08	106.95	109.6	99.871	105.33	105.02	105.92	107.66	101.55	107.1	100.79	108.22	101.12	103.93	105.19	107.08	110.95	107.52	106.8	106.5	102.49	108.48	108.89	105.65	108.83	102.23	108.58	110.18	106.98	106.27	104.44	106.71	102.6	106.51	103.03	105.54	103.62
104	105.2	96.499	103.51	105.6	107.45	107.06	107.72	100.54	111.41	112.63	94.876	107.87	107.77	102.63	98.178	102.39	106.75	97.939	109.15	105.48	110.8	105.68	109.62	103.06	108.44	105.94	106.9	108.06	99.597	106.52	107.12	108.15	109.77	106.22	111.67	108	105.91	97.224	101.51	101.09	109.63	102.93	113.9	111.34	116.08	108.58	103.19	107.34	107.04
114.59	109.26	110.33	100.33	106.79	101.47	107.13	109.69	102.24	107.28	103.13	106.12	113.07	102.38	100.26	109.85	104.8	104.53	104.72	95.23	103.15	108.11	108.94	111.24	101.1	103.46	104.39	102.93	107.6	106.02	105	109.11	110.75	102.6	105.46	101.66	104.92	107.77	110.17	109.86	106.92	106.06	99.103	98.677	104.63	100.45	105.71	106.76	105.42	107.3
114.55	104.49	109.97	108.17	100.8	108.67	108.96	103.39	107.79	103.62	116.92	109.75	105.91	102.89	108.64	100.47	109.57	105.55	108.56	103.99	101.8	107.25	106.65	104.15	108.08	109.69	103.02	105.75	100.67	106.05	108.98	107.44	108.43	96.87	105.76	110.18	103.13	106.99	103.87	100.94	104.33	104.28	108.65	109.59	108.12	106.16	105.76	110.32	107.97	106.68
108.94	109.56	104.23	103.8	98.963	108.72	107.88	107.95	109.11	105.32	99.666	99.226	104.08	109.39	104.25	102.84	110.79	102.77	102.7	103.23	102.22	108.05	111.43	104.43	109.08	104.2	105.31	105.03	113.38	110.87	108.31	104.93	102.14	102.14	109.78	109.12	109.33	109.91	104.21	109.18	103.17	103.89	105.27	99.877	106.27	107.16	100.92	102.89	110.89	102.84
108.25	105.33	104.73	106.36	104.44	104.41	103.13	109.69	103.43	114.03	103.46	113.4	111.61	108.28	103.35	109.21	107.34	101.4	108.13	103.62	107.91	113.63	110.78	111.54	108.76	108.46	110.15	106.25	112.83	108.72	111.8	110.05	102.46	112.65	107.31	110.11	102.48	107.91	110.13	110.91	101.32	103.11	106.82	109.75	108	112.05	103.12	111.7	106.89	105.15
98.959	103.16	97.563	101.79	100.56	97.366	102.94	101.11	96.388	92.242	104.8	99.601	100.13	98.593	102.65	100.17	103.15	98.459	98.986	103.99	99.036	103.73	97.634	94.643	104.76	95.129	102.79	99.6	103.92	98.743	97.564	102.46	92.752	102.41	98.3	96.446	96.103	107.2	99.881	101.27	95.687	102.88	98.656	96.889	97.951	102.96	99.756	103.31	99.211	97.1
109.71	113.23	107.3	103.9	102.57	105.81	110.23	116.23	107.38	104.96	103.49	102.83	104.26	108.87	101.04	105.45	106.09	100.88	108.85	107.91	114.04	105.76	109.65	104.38	98.926	103.91	106.46	109.38	103.77	106.97	101.19	108.45	104.48	105.77	103.03	110.9	105.46	110.64	96.707	103.75	107.89	101.29	103.22	108.03	108.09	109	107.51	101.77	108.25	106.06
101.4	112.14	106.31	110.89	109.17	103.92	102.14	103.84	105.72	102.26	106.38	107.73	99.108	108.66	110.64	95.479	107.42	107.34	104.12	104.9	103.74	105.93	108.66	103.89	103.13	106.19	103.26	103.98	106.41	101.99	105.22	104.56	100.42	110.5	107.22	105.96	105.27	106.37	98.198	106.83	106.45	110.01	104.88	108.87	106.31	103.67	108.81	102.16	104.45	107.59
106.58	103.89	103.01	103.62	98.797	102.06	104.77	99.943	102.16	104.31	103.9	103.47	115.6	111.45	108.73	102.13	100.74	109.76	105.93	109.17	108.23	100.06	109.1	105.3	103.6	109.4	107.61	100.66	97.248	107.83	110.92	104.81	102.18	104.52	102.94	100.9	103.02	105.32	106.25	108.9	107.49	108.65	106.79	109.35	102.35	111.81	106.24	111.34	109.35	100.65
102.11	104.52	106.52	106.63	108.31	104.45	102.75	109.2	109.97	106.49	103.61	105.31	106.01	107.79	112.49	117.26	107.73	108.77	112.42	109.59	99.479	112.66	108.61	114.2	107.99	104.34	105.71	109.94	107.56	105.34	104.38	113.21	100.68	116.81	111.82	107.08	113.88	103.61	107.03	113.08	108.91	110.02	103.95	107.78	106.18	108.17	106.05	110.51	101.76	110.57
108.54	113.55	109.43	110.04	108.82	112.09	106.72	105.37	113.56	109.2	109.21	108.05	104.88	114.76	108.74	106.01	106.48	110.49	107.11	110.26	112.56	112.92	109.36	110.22	106.5	113.92	109.61	114.85	110.75	109.19	110.21	112.06	107.48	113.94	111.01	112.71	114.4	111.88	108.95	113.16	112.74	105.35	114.27	114.64	112.24	112.59	113.4	114.27	102.8	106.29
115.5	111.37	103	107.05	106.71	104.49	106.42	112.3	107.55	108.56	110.36	105.86	111.2	100.72	103.66	105.01	98.91	109.18	101.63	107.87	112.99	107.61	109.7	111.55	103.63	102.32	104.72	112.67	109.47	107.41	100.7	107.58	107.57	105.56	110.65	105.72	108.74	107.74	112.8	107.56	109.45	103.89	110.51	107.61	107.62	110.28	109.12	114.45	109.54	105.14
104.84	105.47	104.68	106.31	106.28	100.73	105.48	107.81	101.72	109.67	107.19	109.54	105.56	105.38	98.712	109.25	107.6	109.07	102.59	106.47	105.72	109.36	105.78	101.56	108.5	107.15	105.45	112.76	105.77	102.48	107.74	110.45	103.6	103.29	107.41	102.98	106.52	111.42	106.39	105.48	109.38	100.27	104.91	102.84	104.79	103.57	105.49	97.814	103.8	105.82
108.22	104.36	108.06	106.56	111.94	115	106.36	104.42	107.08	107.42	106.67	106.48	107.76	102.89	103.3	111.86	102.14	106.75	111.86	104.41	111.78	100.78	109.47	106.72	110.79	102.11	110.11	111.07	108.47	101.25	102.64	111.34	105.38	109.49	111.23	106.96	108.19	102.84	110.54	113.99	104.1	109.12	110.4	107.91	111.17	111.11	110.02	109.89	108.15	104.67
108.36	110.91	111.74	107.41	105.53	101.98	113.45	108.96	102.75	106.45	101.83	104.6	104.15	110.41	107.16	108.19	103.34	111.16	111.93	113.93	100.6	106.37	103.58	107.88	109.5	109.16	112.12	105.63	105.7	108.01	107.23	103.68	109.93	115.67	109.5	105.77	112.82	112.37	105.22	103.77	110.97	106.9	105.96	112.21	104.04	110.31	109.68	111.05	109.5	107.2
104.98	104.47	111.09	104.76	106.18	100.07	110.12	106.66	104.55	108.09	101	99.263	105.82	105.53	108.88	104.31	102.48	104.02	97.321	105.8	102.64	111.39	104.25	104.47	104.75	105.74	103.12	107.73	98.225	101.91	105.22	108.18	104.85	103.7	106.25	101.26	108.34	110.93	102.27	106.54	105.26	98.743	109.62	103.32	108.72	106.82	104.11	103.48	106.76	109.74
97.48	104.54	97.713	99.369	96.836	107.02	98.06	101.53	106.09	99.22	100.64	107.37	98.164	96.407	99.478	105.77	102.79	102.78	98.252	98.926	105.58	101.89	105.15	99.982	100.53	109.17	100.41	100.44	100.47	101.36	99.465	100.35	99.673	96.263	102.65	105.11	102.8	99.801	98.535	98.78	100.73	96.215	105.9	99.475	99.201	100.9	100.19	95.479	96.976	103
103.85	107.39	111.82	104.81	100.25	106	106.31	102.66	105.88	107.17	102	102.81	103.14	108.61	104.86	106.18	102.17	105.87	106.91	105.54	104.06	102.64	105.2	108.7	107.4	107.86	105.26	105.97	101.57	104.02	108.39	107.53	110.76	109.18	109.84	101.93	107.18	104.66	108.62	101.94	98.936	102.28	103.89	110.87	102.99	107.43	113.92	106.66	98.801	102.08
104.12	106.74	109.18	105.05	103.52	107.82	105.34	106.8	97.136	108.81	103.98	106.66	106.93	110.35	110.16	102.62	103	104.85	105.33	105.82	108.68	107.06	106.57	109.5	107.78	102.34	104.4	105.9	112.63	101.29	113.55	105.77	104.97	108.85	115.47	108.67	103.49	109.8	102.02	101.02	109.01	100.73	109	107.14	107.45	101.16	105.09	105.64	106.65	105.21
94.634	99.521	99.935	100.55	101.41	98.421	103.31	98.075	99.996	95.521	98.836	100.12	96.749	99.394	98.033	94.492	97.074	99.009	103.21	98.374	101.9	101.76	99.167	98.015	98.687	104.04	101.23	101.17	94.386	97.03	96.14	100.95	99.473	97.567	99.777	94.257	96.076	96.579	96.107	93.589	96.922	102.39	103.3	99.541	95.45	105.51	100.2	98.728	93.702	95.812
109.12	109.45	107.38	110.34	103.23	105.09	103.85	107.31	107.49	106.66	116.22	105.55	106.32	106.71	106.35	111.79	106.55	107.81	105.43	104.04	107.37	108.32	110.36	110.09	110.6	109.16	115.32	107.1	107.06	106.35	105.3	104.37	107.2	109.32	109	102.24	107.8	108.26	111.7	109.1	108.45	106.61	110.22	108.46	111.19	102.56	104.68	107.78	115.68	111.63
99.202	102.26	98.774	100.03	103.13	95.756	104.85	97.235	96.336	98.468	94.29	101.23	103.6	103.76	101.05	97.208	97.719	97.849	95.515	102.74	98.508	101.63	96.55	103.82	91.891	99.974	102.07	99.956	100.12	94.783	101	100.44	99.228	95.636	100.53	98.347	99.272	104.7	100.51	93.936	100.37	94.074	97.111	99.064	98.421	95.611	96.368	96.111	106.76	92.25
107.6	106.01	109.97	107.38	101.02	112.08	103.2	109.04	109.84	108.57	104.28	107.16	104.48	106.04	107.24	104.2	112.59	107.58	107.89	106.69	107.9	108.51	106.5	106.82	112.8	112.51	110.81	108.78	108.1	110.35	111.78	104.39	110.4	107.47	115.01	105.48	105.83	110.97	110.39	103.55	111.48	109	110.91	104.31	109.13	107.02	102.61	105.16	110.72	115.95
103.54	98.052	99.051	102.29	101.3	96.365	94.565	98.161	99.813	100.45	101	94.063	98.716	100.81	101.84	95.494	96.117	101.58	101.12	93.913	94.517	96.417	102.21	102.11	96.193	97.636	99.09	97.55	98.531	89.095	101.22	97.572	92.872	98.96	106.08	95.367	97.466	90.642	105.12	95.29	96.852	99.707	94.805	98.101	103.25	101.24	92.764	101.15	100.16	93.439
105.49	103.78	117.53	102.21	100.38	104.72	113.14	103.88	113.82	111.15	107.96	100.86	112.02	113.84	108.61	102.79	109.37	114.16	108.32	109.42	110.32	107.75	106.44	111.36	111.01	116.75	110.35	108.99	113	107.13	102.5	110.67	110.01	104.02	103.86	110.82	107.52	104.27	107.92	107.46	115.59	108.81	107.01	106.59	109.79	109.59	123.78	108.69	112.69	112.21
108.38	110.94	102.49	99.288	106.83	107.16	108.97	109.04	101.54	104.27	104.77	100.92	103.71	107.31	109.59	111.4	101.54	101	111.72	102.93	106.84	106.79	105.2	113.27	97.984	108.82	107.43	105.01	109.49	102.97	110.19	104.22	105.43	102.57	107.9	100.72	103.45	103.03	112.93	106.89	104.98	106.58	104.32	102.51	109.34	110.29	103.37	107.93	99.811	95.122
103.91	104.72	111.66	109.86	107.84	106.94	112.86	105.37	109.85	107	106.85	107.42	100.39	106.37	102.23	106.58	101.09	106.42	107.79	107.56	109.97	97.597	102.77	100.08	106.58	109.22	106.52	105.44	103.36	107.86	104.11	109.23	102.5	107.51	101.56	102.74	106.87	108.98	105.78	103.19	102.22	110.67	114.84	106.45	104.58	112.45	107.78	106.84	102.93	108.53
104.38	107.38	105.45	102.46	97.305	103.4	102.35	98.888	98.626	105.78	104.89	101.05	100.18	105.3	98.477	104.85	97.804	105.26	102	95.714	101.84	103.09	104.38	100.51	101.59	101.07	104.93	92.45	104.28	101.68	98.038	102.41	100.56	100.94	102.32	98.281	94.982	107.89	100.58	99.779	103.23	104.06	101.02	109.9	105.65	106.24	102.08	99.328	101.18	107.45
104.56	104.71	102.44	107.3	107.51	103.25	107.42	107.21	112.69	105.58	107.61	108.02	104.1	100.57	109.19	103.32	109.52	105.6	107.34	104.14	104.77	103.73	104.64	103.73	101.74	112.82	107.27	106.65	109.81	110.63	106.25	103.62	108.48	105.74	100.2	107.25	100.61	113.16	106.29	108.49	102.58	106	110.36	107.96	103.55	102.92	102.61	112.17	105.29	103.03
94.303	94.756	94.596	97.461	93.802	100.2	93.821	97.091	93.168	93.396	96.016	93.485	95.71	101.39	95.174	92.577	96.307	95.468	97.307	94.861	93.524	97.503	91.537	96.585	101.76	101.49	95.851	96.177	103.35	102.14	102.17	94.851	100.23	99.028	97.332	100.66	93.132	99.711	92.694	95.372	96.93	104.27	94.044	95.863	96.911	93.018	93.686	98.213	106.13	96.366
98.318	98.165	98.263	100.48	97.656	103.65	95.545	102.3	96.794	102.71	98.357	104.06	102.88	103.65	103.98	107.93	104.83	100.94	96.269	96.8	104.15	99.045	102.7	105.72	96.582	97.688	102.86	95.398	103.48	105.05	101.42	99.518	100.06	103.75	105.97	101.11	104.39	103.79	101.24	98.498	99.483	96.575	104.42	104.49	100.44	94.064	94.031	98.276	102.01	101.21
100.62	98.822	99.659	96.636	100.58	93.922	95.554	95.329	100.9	96.39	96.906	104.86	97.588	98.899	96.447	107.19	95.994	101.97	95.869	94.799	98.259	98.347	98.202	96.773	96.687	96.431	98.66	100.51	102.15	98.628	102.26	101.88	100.28	99.593	100.78	99.772	99.438	105.31	101.41	106.17	91.283	94.898	90.444	86.385	98.716	102.34	97.558	96.742	93.462	96.122
111.54	104.32	108.21	108.05	116.05	100.66	109.48	108.53	99.207	113.61	103.61	107.07	109.12	110.44	107.91	104.74	109.2	107.22	111.09	107.67	105.54	107.25	105.27	106.82	109.56	104.59	110.19	108.37	116.03	113.8	110.08	103.17	109.21	108.41	109.89	108.51	106.73	112.82	109.18	104.07	109.44	108.33	107.63	111.15	112.62	106.21	106.91	106.28	109.48	106.56
111.08	102.52	111.13	108.93	105.99	105.46	111.1	104.25	105.31	107.07	104.82	105.18	103.08	105.58	101.16	109.78	108.07	104.88	108.92	106.53	108.14	102.91	103.37	107.02	106.04	103.7	107.61	101.11	103.98	102.84	108.06	101.43	102.49	101.98	103.45	106.08	114.43	112.69	100.95	109.78	103.86	104.04	108.15	108.59	106.16	107.32	103.78	106.79	101.89	106.25
96.133	95.83	91.638	102.48	94.356	99.553	96.447	99.352	93.845	100.64	94.362	99.586	98.588	98.773	100.84	95.851	98.143	92.107	96.951	94.489	100.65	105.42	96.28	104.45	102.75	95.588	98.073	91.597	103.04	98.971	96.289	93.618	98.366	100.13	96.583	97.928	97.861	92.825	98.399	95.49	98.048	97.391	97.847	95.763	98.067	97.512	99.781	98.942	100.54	98.829
103.41	108.13	106.46	103.73	104.12	105.13	96.504	101.16	105.33	109.23	107.29	110.32	107.62	108.45	105.55	102.22	105.24	97.356	109.11	109.21	106.26	105.18	111.43	106.65	102.43	105.81	109.61	110.65	102.74	108.14	101.25	101.33	98.924	109.56	105.3	113.15	98.631	104.74	110.14	103.46	104.33	105.4	106.67	106.73	103.05	109.84	103.16	102.96	100.22	105.14
101.77	102.18	106.92	103.18	102.45	111.33	110.59	108.22	104.81	104.85	110.37	108.77	105.72	110.22	103.71	111.86	105.14	105.69	108.17	109	106.87	102.38	103.08	111.66	109.01	116.24	108.39	103.16	105.05	109.05	108.51	101.63	107.41	103.09	105.92	115.67	111.67	107.25	109.25	107.44	104.09	108.62	105.5	103.64	109.86	107.01	100.49	101.38	107.66	110.53
105.43	114.69	101.2	111.09	105.52	114.72	103.4	106.13	100.85	103.76	110.12	108.37	111.18	107.22	109.97	100.39	108.34	103.03	109.53	116.55	110.56	104.06	109.95	107.3	108.62	107.85	108.72	111.51	108.33	107.89	105.27	107.21	104.22	107.54	111.49	106.61	109.22	108.38	108.7	104.18	106.03	114.09	114.1	109.52	108.53	105.73	116.44	107.52	103.87	113.96
106.47	105.25	105.04	110.62	110.19	108.85	110.12	113.04	105.52	101.55	112.44	107.26	105.55	103.9	109.66	102.45	111.09	107.6	103.29	104.25	106.69	109.49	104.59	104.52	106.68	111.21	108.66	109.35	107.84	106.65	109.98	103.96	105.57	105.97	108.4	102.6	108.82	111.93	105.51	110.03	107.44	104.59	101.44	106.32	106.37	100.66	104.71	105.04	105.93	104.16
97.049	92.879	99.291	102.69	101.9	100.82	96.582	103.29	102.6	96.227	100.54	97.133	94.443	99.533	100.01	99.763	101.32	101.3	96.634	107.76	96.764	95.767	102.09	102.01	102.64	106.68	101.75	99.79	97.79	101.42	101.91	101.22	97.469	101.86	97.599	103.18	107.26	99.302	95.738	102.4	99.887	101.69	100.17	98.72	108.5	100.43	94.565	105.46	108.41	97.802
106.35	102.91	104.66	106.63	108.29	114.64	109	109.3	106.51	103.44	106.02	105.85	103.66	108.2	109.14	111.05	105.99	99.48	100.19	105.2	110.61	109.36	102.08	102.13	102.68	106.14	107.56	108.94	104.8	103.47	100.93	103.8	108.68	111.02	107.64	106.99	102.23	109.26	111.48	105.72	107.71	104.07	106.24	111.82	114.02	104.51	103.6	108.41	108.24	102.18
110.01	114.7	108.04	107.69	101.72	108.21	107.24	108.57	103.6	98.896	107.64	103.59	112.41	110.1	105.84	107.62	106.22	108.23	107.21	106.67	106.31	104.37	110.8	104.23	114.07	109.59	112.42	110.15	104.65	103.33	105.57	109.33	114.33	110.92	102.57	110.53	101.38	113.13	111.13	106.44	105.97	106.55	104.33	112.69	108.15	107.3	112.26	110.3	104.07	110.9
95.741	95.45	92.847	92.896	98.806	105.41	98.558	99.381	101.44	94.799	97.047	93.492	100.22	103.02	99.339	93.633	98.015	97.702	98.377	98.159	98.17	91.143	100.42	96.601	95.693	101.85	103.41	96.901	99.353	94.92	101.37	100.51	103.01	97.073	103.37	100.2	100.36	102.19	96.658	100.25	101.02	97.848	99.061	93.729	103.19	101.4	99.214	97.108	96.478	101.2
100.82	103.5	109.92	110.32	101.84	98.387	105.1	107.05	101.84	99.321	100.91	103.72	96.907	107.81	100.88	103.08	104.07	98.172	104.63	92.322	106.59	95.791	102.62	104.86	105.86	98.164	96.592	104.49	101.38	96.791	101.49	95.977	102.98	100.27	99.953	100.44	103.19	99.874	104.3	98.202	101.28	97.907	101.71	96.494	102.67	107.47	94.201	99.446	101.96	96.008
89.121	91.397	89.098	102.21	102.26	91.052	101.8	105.67	99.138	98.062	96.735	101.19	93.812	101.36	102.68	101.63	105.24	94.966	97.405	100.23	94.73	99.599	100.23	94.328	97.015	97.737	102	97.357	92.362	102.15	99.023	96.308	97.11	101.24	103.43	102.96	97.965	96.536	98.817	100.25	102.31	95.143	106.83	97.831	98.659	97.699	99.06	105.18	99.157	99.899
108.51	106.63	109.35	105.62	110.3	102.86	110.41	112.94	105.38	105.63	108.66	105.9	109.5	112.69	104.21	109.53	110.92	107.15	106.95	106.97	103.66	114.82	110.94	109.69	105.26	106.96	108.17	110.1	106.3	107.5	107.75	102.74	107.73	112.21	110.55	103.99	113.4	109.45	109.99	109.97	106.56	110.43	107.07	105.79	105.34	113.73	112.14	104.29	109.05	105.16
106.6	108.69	108.32	109.25	107.13	115.09	114.18	111.14	110.5	106.96	105.75	109.91	110.12	104.69	106.13	113.83	106.29	108.29	103.66	106.03	107.53	110.54	107.27	104.99	113.41	107.45	109.53	105.26	111.44	102.98	109.7	101.64	103.34	112.86	104.49	101.53	111.45	103.15	108.03	103.54	102.79	108.64	106.68	104.73	110.02	105.16	114.19	108.64	112.44	115.41
104.38	105.92	112.88	103.6	107.57	102.49	106.67	112.51	109.95	105.47	110.82	106.1	103.96	103.19	98.044	110.04	108.74	111.25	105.71	105.26	109.11	100.1	104.38	108.83	107.7	104.05	95.805	112.82	105.62	106.05	105.65	106.86	99.627	98.603	107.1	108.5	104.96	110.06	112.56	101.37	108.9	103.69	105.98	108.85	103.78	101	105.66	108.27	105.04	104.74
103.05	108.1	110.09	107.68	106.78	105.35	99.957	100.92	109.52	97.809	96.513	101.86	102.26	99.293	102.13	99.462	106.64	107.64	100.31	110.67	103.2	107.83	102.65	104.73	104.78	105.47	104.55	107.61	107.6	98.864	103.55	102.47	102.23	109.07	102.32	103.37	98.131	99.287	101.62	102.92	108.25	105.51	101.18	96.144	104.82	102.07	102.6	106.76	97.667	97.259
99.102	98.173	96.708	101.3	98.639	99.138	101.15	103.15	101.41	103.79	99.982	99.946	105.74	104.01	101.41	95.259	108.94	99.803	98.062	95.45	103.31	101.61	100.03	102.38	99.45	99.318	102.59	98.633	105.43	95.525	99.058	100.36	98.39	100.72	97.223	99.14	91.787	102.17	104.92	102.78	104.41	100.29	98.304	95.583	106.73	104.51	103.22	97.336	96.043	104.57
104.27	106.69	105.54	106.64	114.26	107.28	109.51	114.46	106.5	108.28	102.43	103.08	102.4	111.57	105.98	106.71	107.43	110.1	115.37	101.55	113.66	110.77	108.82	105.23	107.34	99.177	113.14	100.86	116.39	107.98	111.9	109.85	102.03	107.94	114.76	107.17	110.34	110.48	105.81	107.49	107.34	110.27	107.68	108.6	105.68	106.01	112.7	112.23	106.79	109.6
98.643	94.676	103.88	97.201	97.021	103.72	97.822	91.672	96.049	96.66	101.96	99.296	96.523	94.758	95.802	102.35	96.698	98.077	97.688	97.269	98.472	100.22	100.12	99.947	101.07	101.57	102.09	93.672	93.13	102.66	101.2	98.109	95.928	95.261	101.5	93.572	98.552	100.29	97.407	94.127	97.814	97.243	94.834	96.365	100.5	101.47	96.884	97.874	98.472	94.924
90.809	99.229	92.94	93.373	101.79	106.38	98.055	100.97	97.731	99.716	94.766	95.62	94.066	105.01	101.48	101.21	92.094	93.085	101.32	96.157	103.61	104.02	95.836	92.953	101.53	94.363	101.29	98.844	95.713	96.794	100.53	97.199	97.408	101.7	95.962	102.34	97.68	96.603	100.5	96.947	102.05	103.36	94.769	97.117	101.71	99.965	96.609	96.895	99.191	99.48
103.79	104.98	110.47	107.98	108.88	103.92	105.18	97.488	99.605	106.77	104.98	112.04	99.316	103.6	103.72	107.4	108.76	107.08	106.47	104.29	101.47	101.17	100.36	103.89	108.51	109.93	103.63	102.17	102.79	111.06	104.66	104.25	113.02	102.26	111.64	105.39	107.86	110.05	109.27	105.77	105.09	102.69	103.78	107.66	111.28	110.86	116.16	107.79	106.69	106.99
102.77	102.22	108.27	105.12	110.19	108.82	103.39	106.77	109.66	101.09	109.4	106.25	106.51	113.7	106.1	107.97	109.54	113.06	109.47	108.13	103.49	109.64	112.71	106.54	106.85	104.11	105.23	102.02	103.85	103.36	111.38	101.57	112.87	101.07	113.41	104.89	105.04	113.72	108.06	110.12	106.93	104.38	109.57	107.65	108.52	107.94	115.12	109.68	109.02	104.52
111.65	100.73	100.74	105.1	100.7	106.89	103.91	101.82	111.57	104.12	100.2	103.59	103.61	103.62	107.08	103.93	106.26	110.39	103.24	102.51	105.23	102.14	109.76	114.6	104.71	108.14	108.07	104.67	106.85	100.73	106.64	102.01	103.21	105.48	109.09	108.11	101.93	103.75	107.14	109.53	103.04	111.57	104.51	106.22	106.89	106.94	104.92	105.59	109.2	107.15
105.41	110.15	105.41	106.53	110.07	111.37	108.77	103.16	109.57	111.29	113.92	111.69	103.87	109.25	108.68	110.47	103.78	108.74	109.2	105.89	100.48	109.52	109.85	107.93	107.25	107.41	108.07	103.52	105.15	106.16	109.99	106.26	106.35	111.45	105.35	110.07	107.31	109.07	115.5	106.32	104.31	108.56	106.32	109.04	109.86	113.51	107.54	102.7	107.83	109.33
115.19	108.63	112.35	103.37	105.13	106.88	105.09	108.83	106.92	103.38	101.83	107.46	100.34	102.07	109.09	108.73	105.55	107.89	106.2	107.24	109.34	107.25	104.69	101.51	105.71	103.75	104.9	100.64	103.64	101.76	108.99	105.24	106.55	100.63	109.7	106.25	97.227	105.18	113.77	112.26	111.34	108.51	96.083	103.91	99.126	106.28	107.23	101.22	103	106.31
106.08	106.78	107.72	104.55	102.09	109.85	112.5	109.57	111.28	111.36	112.4	111.37	112.91	110.9	112.18	104.92	109.89	106.84	105.73	107.44	109.71	110.22	106.3	99.726	110.57	108.12	111.5	103.53	105.15	111.07	101.39	116.79	109.11	109.48	106.2	105.24	111.17	109.38	115.18	107.59	108.72	107.18	110.56	111.21	111.48	107.26	110.73	106.34	115.5	105.43
107.79	107.9	106.38	107.25	104.91	109.04	110.31	106.86	103.68	109.82	105.14	104.27	106.34	102.81	110.18	103.33	112.31	108.16	109.8	109.64	117.65	111.36	101.71	105.36	108.05	108.7	103.23	108.96	104.41	102.17	107.55	102.03	114.19	104.41	103.32	109.32	106.68	102	103.51	103.86	103.35	104.35	105.38	106.7	102.79	107.32	106.9	104.47	106.94	100.67
113.2	100.2	110.13	104.18	107.39	105.01	104.11	112.68	109.75	107.25	113.55	106.42	105.37	105.47	103.49	107.17	114.33	105.67	104.76	110.92	104.7	107.7	111.55	110.97	111.64	106.93	112.05	113.76	108.14	106.84	111.64	106.14	105.35	110.9	108.6	107.05	106.96	106.07	113.36	108.23	109.38	106.31	105.54	105.58	108.18	106	103.06	107.24	112.21	107.65
110.1	106.06	106.21	109.15	107.15	106.08	110.91	109.54	107.1	103.82	106.36	112.5	111.69	109.37	107.84	106.91	106.45	111.89	111.6	107.64	109.24	100.66	110.15	105.22	101.13	107.87	105.42	107.14	106.93	109.25	108.71	108.89	104.54	105.28	110.69	112.33	108.86	106.19	111.17	104.12	107.82	112.62	116.02	105.07	108.23	109.23	110.38	108.05	111.92	111.05
107.08	110.14	108.48	102.72	110.48	106.22	109.44	108.98	108.23	111.82	116.09	105.56	110.15	100.23	106.71	113.71	107.85	100.91	107.91	105.14	105.66	110.22	106.29	106.47	105.38	109.96	103.83	114.93	112.49	110.98	115.81	106.62	112.51	108.24	111.72	104.33	106.67	101.64	109.94	112.82	104.23	109.76	107.29	106.33	103.08	112.92	109.39	105.12	106.66	98.54
106.19	117.5	106.49	104.8	109.9	109.83	104.33	105.6	106.54	110.67	103.26	105.92	116.63	107.68	113.48	106.6	111.57	109.64	107.43	108.13	112.04	106.14	113.56	105.45	108.8	108.18	109.16	107.41	110.19	106.3	106.46	105.41	100.69	110.46	109.27	115.89	108.28	107.9	105.77	109.57	106.78	111.42	111.08	106.99	105.53	107.54	112.54	105.44	105.68	106
105.66	103.79	108.93	108.09	102.46	101.19	104.38	108.23	107.6	102.85	104.51	101.22	107.45	108.87	104.02	109.15	111.67	102.8	110.12	104.31	103.34	110.04	106.34	107.96	105.32	100.48	101.11	105.69	104.73	107.09	108.45	104.68	102.51	101.07	116.51	104.63	107.54	103.83	104.11	99.695	109.03	104.82	102.26	105.26	106.52	98.017	103.89	112.59	102.49	103.75
99.76	103.34	100.29	98.783	97.12	96.996	98.665	101.65	102.45	102.51	101.78	100.38	96.267	98.131	97.735	90.717	107.33	99.302	97.819	99.481	100.7	99.647	97.588	100.12	98.008	99.406	103.35	96.621	105.71	106.47	100.88	104.83	98.826	101.22	101.1	97.734	99.367	101.76	98.308	102.24	105.13	108.72	96.438	99.703	97.156	95.445	103.9	100.34	95.924	96.162
104.82	99.885	109.86	103.67	104.55	113.19	99.358	110.26	103.39	110.7	111.41	111.08	105.11	107.6	104.95	109.82	99.35	106.63	103.44	98.159	101.17	109.32	106.12	108.95	104.94	112.39	106.86	107.94	101.01	105.14	105.27	105.78	103.22	102.81	107.69	103.86	102.68	103.42	107.25	101.32	107.77	104.92	102.97	99.363	99.244	102.98	104.77	102.93	105.16	103.7
103.86	107.77	103.91	111.73	103.61	109.52	102.55	107.7	112.28	102.98	107.94	100.09	105.89	109.61	104.65	103.68	106.35	108.14	111.69	115.25	103.47	111.76	108.06	105.76	106.05	111.84	112.83	109.5	107.31	113.87	109	111.93	104.82	106.77	112.86	112.13	101.11	113.01	104.42	116.08	101.1	109.69	109.85	109.5	109.42	111.19	106.96	111.61	111.29	111.33
108.78	107.09	102.6	112.02	101.74	105.24	105.7	108.87	106.49	104.64	110.7	107.1	106.09	104.61	106.77	108.88	113.4	104.83	104.62	107.76	108.32	111	108.75	102.38	109.05	112.25	109.73	112.57	108.15	115.26	104.52	111.07	101.03	106.36	105.05	113.53	107.69	113.58	110.61	112.17	112.82	101.47	103.54	111.43	103.81	103.92	106.87	105.56	111.96	106.7
108.94	103.67	108.19	114.28	104.29	108.42	107.72	108.63	116.16	105.58	109.54	114.36	109.04	104.86	108.12	109.29	109.59	103.72	108.94	103.86	108.81	109.65	109.9	108.2	106.69	108.9	111.08	105.54	106.66	102.19	105.58	108.81	110.1	114.38	110.69	109.21	110.21	106.15	112.36	106.59	103.75	106.28	115.75	106.06	109.44	106.99	110.69	108.16	107.59	107.37
105.03	106.63	107.37	106.62	110.59	108.33	100.13	101.94	102.95	105.68	107.76	111.32	104.66	113.96	104.2	101.6	105.84	105.12	101.12	108.92	109.68	106.39	109.46	102.91	101.74	105.01	109.4	105.15	107.19	112.53	107.45	107.28	111.82	108.69	111.51	111.11	104.46	105.27	102.01	105.51	110.95	101.92	105.55	105.74	100.46	103.5	102.26	103.06	103.47	103.34
103.46	102.59	107.7	99.625	101.73	104.64	100.98	110.02	104.98	106.94	96.466	104.22	108.32	107.48	103.59	105.74	113.46	106.74	103.79	109.22	103.83	109.73	106.51	106.61	103.26	110.59	105.93	103.58	108.87	104.96	112.93	106.56	107.92	103.42	107.43	106.97	110.97	112.26	109.66	108.18	105.05	113.18	107.3	104.86	105.24	98.533	109	103.74	109.42	104.09
[truncated: 100 more rows]
[truncated: 150 more columns]
