# Supplementary material for: Genetic dissection of main and epistatic effects of QTL based on augmented triple test cross design
Source: PLoS One. 2017 Dec 14;12(12):e0189054. doi: 10.1371/journal.pone.0189054 (PMC5730204; doi:10.1371/journal.pone.0189054)
Supplement: S10 Supporting Information — (ZIP) [file pone.0189054.s010.zip › z6_1250_0.2_5.csv]

100.33	119.03	108.29	105.05	109.36	109.37	112.85	105.49	108.09	107.98	106.48	108.56	113.31	109.07	109.63	102.89	110.48	105.31	111.16	110.47	105.81	107.93	113.96	107.61	111.01	112.83	108.82	110.34	104.93	118.63	110.26	103.63	106.17	104.01	104.32	102.74	104.66	114.25	104.4	111.72	110.07	105.54	107.95	96.657	114.03	109.16	114.66	110.33	112.98	114.26
107.03	109.86	111.05	103.99	107.16	108.91	107.54	106.6	117.04	117.32	102.16	108.72	112.5	109.99	117.91	111.52	111.71	121.11	112.22	109.79	99.264	104.03	107.91	106.56	103.47	111.76	107.4	108.4	112.66	107.59	109.11	115.72	103.05	104.84	111.83	117.65	112.12	108.71	110.14	112.24	112.25	100.96	115.2	105.83	112.19	108.25	110.11	103	115.03	111.04
114.4	99.944	101.81	98.412	111.23	102.27	109.25	102.25	106.49	103.13	110.19	103.17	112.57	102.51	98.337	105.62	105.86	110.77	108.96	101.6	110.14	109.87	103.92	114.81	108.37	109.3	109.16	103.86	104.63	105	103.93	110.93	103.33	98.354	105.52	104.07	110.92	111.49	105.7	107.9	110.84	104.97	94.813	112.51	110.97	107.8	112.53	103.45	105.34	102.21
114.18	99.983	103.48	108.15	112	108.22	112.08	97.051	97.15	103.94	103.5	108.38	111.63	105.04	103.94	111.98	108.27	101.65	103.8	93.784	98.021	97.737	113.67	103.59	114.89	108.9	107.13	109.88	109.35	98.755	102.91	110.01	106.04	98.789	103.77	99.977	102.41	107.47	104.04	106.2	107.84	104.72	109.42	110.51	106.48	100.35	105.81	106.98	103.15	105.91
104.13	106.77	103	95.044	96.359	111.64	109.26	107.74	101.6	108.18	108.35	103.31	98.815	105.57	110.82	101.05	109.06	102.51	111.32	110.48	110.41	101.7	110.33	111.24	110.07	114.88	100.07	97.14	102	105.13	107.73	114.75	105.88	109.4	110.11	100.61	113.84	105.75	104.56	115.52	107.37	111.16	98.834	98	109.79	103.16	114.97	113.18	109.45	100.78
107.02	107.86	102.04	109.33	100.54	104.37	108.76	101.1	105.08	108.42	98.61	105.33	103.99	113.89	104.08	110.78	114.56	107.91	111.41	103.1	100.1	103.35	104.87	108.32	100.37	105.06	104.03	98.857	101.28	101.55	110.69	113.71	109.35	113.88	100.78	110.52	108.05	99.931	100.74	104.39	105.5	98.168	103.38	106.84	111.42	99.764	101.4	112.06	110.2	100.11
99.224	101.25	105.71	96.654	107.88	94.097	105.03	103.37	101.91	102.42	98.229	103.16	100.47	96.236	94.278	94.946	95.725	102.59	92.997	94.877	102.2	89.347	92.729	100.36	101.01	96.433	96.461	97.076	103.58	97.793	100.95	101.44	100.78	108.92	104.46	104.16	102.93	94.531	104.28	107.91	96.57	104.75	102.2	100.82	99.659	99.385	93.878	101.48	96.862	92.831
106.02	108.44	110.49	104.75	118.33	106.38	101.73	102.05	109.99	104.97	103.49	110.25	115.71	117.32	117.25	111.06	106.74	110.56	109.19	112.73	109.91	117.61	101.35	104.3	102.13	96.289	106.54	114.31	111.84	106.88	105.98	102.73	106.5	105.81	108.82	105.71	107.24	106.7	102.38	104.87	112.67	105.85	109.81	103.87	111.82	113.86	114.78	105.29	112.66	103.23
112.04	111.15	109.23	108.9	111.92	110.88	109.66	102.99	108.3	110.7	113.42	114.04	103.75	101.56	117.79	118.35	104.37	113.43	110.14	102.85	105.09	104.91	108.41	107.84	105.72	108.72	116.23	105.71	101.47	108.65	107.49	100.45	117.65	112.14	108.8	117.44	102.71	116.47	104.45	109.75	116.08	117.28	110.7	114.95	110.02	108.92	102.64	115.4	100.68	110.41
106.02	111.14	105.29	111.24	119.08	108.81	113.64	109.74	95.957	108.91	108.7	111.03	105.37	118.9	111	118.77	107.35	111.79	99.745	112.86	118.83	118.52	121.61	109.32	106.76	104.11	108.38	119.17	107.62	106.81	112.89	117.51	104.02	117.58	112.77	104.29	114.12	105.98	106.68	111.13	112.58	108.03	104.8	111.74	102.49	116.39	108.3	112.05	105.48	103.44
98.17	103.82	88.449	105.07	98.896	105.38	102.96	99.63	96.763	101.12	98.611	96.674	93.819	102.22	101.99	100.76	101.57	101.25	105.63	96.292	105.16	98.368	96.242	85.313	92.623	95.427	92.929	100.84	91.301	90.301	98.156	95.501	104.43	98.622	104.1	106.1	101.15	92.448	97.201	94.655	96.848	87.136	100.35	96.445	98.936	92.752	106.45	100.05	98.377	92.309
110.38	111.17	102.53	108.31	115.67	107.16	103.23	111.09	106.83	114.56	112.8	107.68	110.09	112.63	105.34	109.68	103.01	107.67	108.35	109.66	107.64	103.05	105.47	110.79	109.89	108.2	108.16	103.74	107.21	104.18	108.86	100.59	107.25	101.39	107.22	96.985	107.51	114.48	108.33	103.2	104.71	107.59	108.36	108.37	113.03	109.28	109.94	107.9	104.77	107.9
114.03	108.98	113.36	118.8	102.06	108.67	101.93	111.14	108.99	112.67	113.96	110.86	106.81	104	113.8	103.26	113.96	114.14	103.3	100.46	106.79	110.26	112.53	109.07	107.73	109.13	103.85	99.361	104.26	110.32	109.72	105.81	104.77	104.78	106.28	108.78	110.41	108.75	109.67	102.79	110.91	112	110.15	105.31	117.95	107.79	112.13	104.3	113.22	125.87
107.88	104.09	108.82	102.56	108.85	108.14	96.398	101.14	100.74	108.35	109.39	111.9	106.78	113.04	113.77	103.16	113	110.78	115.05	111.37	116.94	106.69	104.23	107.8	108.67	111.78	112.15	112.41	110.58	108.43	116.45	110.54	106.72	102.51	112.32	111.37	102.12	113.25	105.85	104.31	109.99	112.25	108.86	105.02	115.61	107.53	110.49	106.29	117.27	105.63
102.69	97.945	94.843	103.3	103.44	96.841	102.58	98.655	102.49	101.02	93.897	101	100.69	98.062	103.51	104.75	103.94	102.76	99.433	108.33	87.821	99.036	106.27	102.58	104.37	102.84	103.22	94.166	95.513	99.886	97.425	102.1	103.85	97.361	110.26	111.66	98.57	104.51	105.45	90.873	97.967	93.114	96.214	108.29	105.22	97.063	90.498	97.567	103.92	103.58
114.3	109.22	108.57	114.44	115.02	99.393	112.22	116.4	106.1	108.7	107.77	115.15	101.12	108.21	105.29	108.51	107.27	110.73	106.21	100.69	107.88	109.86	106.41	103.24	98.689	105.37	112.29	119.19	111.09	103.06	109.46	103.41	108.1	106.5	108	108.42	97.16	107.28	105.61	107.03	99.887	107.07	106.69	93.808	104.57	105.83	106.69	110.56	105.97	110.35
99.2	100.99	93.365	100.97	96.853	98.498	102.25	99.11	96.534	94.533	87.57	97.512	96.893	90.394	98.859	104.77	98.835	100.91	96.764	94.012	98.353	97.4	100.7	94.763	92.491	104.36	99.972	101.89	100.65	95.444	101.7	101.27	105.11	95.499	102.39	98.694	102.34	94.558	99.378	105.67	84.012	100.03	97.7	93.947	107.7	93.765	100.23	97.461	86.041	102.65
104.37	110.65	109.05	103.32	108.01	106.03	113.72	104.13	104.88	108.6	106.31	111.01	105.21	106.65	115.17	104.87	112.66	99.84	107.65	102.84	114.35	100.61	118.56	115.75	109.97	102.98	107.26	95.888	111.29	108.61	104.35	109.33	110.45	108.27	110.09	108.37	107.44	94.689	105.22	112.65	107.43	106.84	110.92	103.8	104.56	95.843	109.98	104.99	94.952	106.14
117.17	101.59	106.32	102.11	99.624	104.29	104.61	106.43	102.6	94.575	109.15	100.12	109.12	105.6	114.77	104.17	99.812	101.86	110.53	103.49	105.18	104.77	110.18	98.758	104.4	110.6	99.6	107.67	107.06	112.48	111.04	99.846	104.9	108.87	106.23	96.242	114.49	109.51	107.09	100.11	99.296	105.83	107.85	109.95	115.67	101.02	101.58	116.28	106.69	100.86
102.81	105.49	101.95	107.72	108.02	105.27	105.21	110.62	108.16	110.5	96.949	100.47	103.1	101.53	106.84	100.88	99.685	111.28	100.13	102.26	101.53	100.62	104.42	105.26	104.02	100.8	103.19	106.57	101.81	111.2	107.58	107.07	106.19	112.27	110.78	103.03	113.24	102.71	111.73	104.95	102.43	104.05	100.53	108.99	105.85	105	113.16	105.75	100.87	109.31
114.93	100.76	107.37	100	108.1	106.48	106.86	106.15	109.6	105.36	106.06	112.02	92.873	105.4	108.88	109.06	97.865	117.75	110.68	111.57	107.91	114.68	108.93	105.85	112.05	110.22	107.23	99.768	110.53	102.87	106.58	112.58	117.06	104.63	109.85	113.45	113.19	109.81	113.05	108.18	107.1	99.56	104.04	112.82	112.11	102.95	102.03	112.08	106.15	110.3
105.24	107.26	100.76	109.18	104.14	118.26	103.9	109.42	111.16	108.88	112.8	115.36	104.17	100.96	113.98	109.61	103.73	106.46	105.97	110.29	100.98	97.956	105.01	105.2	98.111	104.45	109.37	112.31	101.09	112.54	109.47	109.92	110.88	114.67	100.66	108.07	103.32	106.5	106.56	108.96	101.36	107.17	112.49	103.99	105.47	110.16	109.54	122.68	106.77	111.38
114.21	101.6	109.32	111.29	107.63	104.1	105.59	106.13	104.61	101.87	112.79	112.44	97.276	106.53	107.01	100.62	105.36	103.13	105.68	105.32	107.45	106.29	92.698	110.13	120.51	109.42	113.1	100.49	106.68	108.49	100.17	106.4	112.01	112.38	98.724	105.07	106.39	101.26	101.95	113.41	101.63	99.509	110.95	109.25	104.19	106.54	101.89	105.89	103.57	114.46
107.67	106.23	109.42	109.89	111.88	111.96	113.72	109.78	105.34	116.39	104.73	110.94	104.27	111.21	103.1	103.96	104.1	102.46	114.96	107.14	109.72	106.76	109.54	106.19	108.65	111.28	116.12	107.69	110.64	109.74	110.66	106.83	109.09	114.1	108.39	108.16	105.67	113.22	101.02	108.98	111.85	111.08	106.53	104.73	112.56	116.61	109.85	113.37	111.63	101.17
106.74	111.56	103.58	117.09	102.17	112.54	110.71	110.75	99.66	101.81	102.77	108.33	108.17	103.2	109.46	102.54	101.26	99.759	100.82	107.24	104.27	108.95	97.794	112.58	118.25	103.01	106.13	106.81	105.39	103.1	105.11	98.061	98.167	109.08	110.26	103.97	112.44	110.86	105.05	108.37	97.307	104.5	98.752	106.78	108.62	107.08	113.63	109.36	95.154	105.06
107.21	101.16	110.82	112.38	102.03	97.082	109.9	109.75	103.64	104.4	103.58	107.66	105.39	110.3	96.908	106.67	103.3	107.45	101.09	113.03	106.37	107.98	106.54	100.47	102.52	110.8	105.31	104.02	109.7	107.45	113.55	108.15	109.79	103.2	103.52	108.38	110.9	103.48	106.55	110.32	102.24	110.14	114.57	104.03	107.37	105.72	107.05	105.62	100.4	102.93
108.34	104.65	111.44	114.17	114.18	104.12	100.03	109.73	111.18	122.66	113.82	109.29	102.53	115.85	101.94	111.68	107.28	108.62	115.46	105.58	112.81	108.33	108.34	108.15	105.6	102.99	109.2	105.55	97.162	106.42	101.44	106.29	105.46	114.52	109.59	106.31	111.44	112	111.13	106.82	106.28	114.99	117.15	109.59	103.45	115.58	107.01	110.45	102.87	110.43
104.7	107.22	107.04	116.39	112.98	110.24	110.02	113.09	110.82	104.66	107.76	120.28	115.13	95.737	118.29	106.44	109.67	109.62	110.02	115.89	109.11	98.887	111.3	102.51	101.53	109.54	103.56	105.6	105.46	99.893	108.3	100.61	106.59	110.63	111.95	108.41	107.42	115.18	99.513	105.8	120.07	104.02	106.11	101.38	105.54	113.43	105.58	102.97	103.44	111.14
101.86	107.73	105.68	119.7	101.29	111.45	108.08	95.402	108.35	110.34	97.642	103.78	100.89	104.15	100.11	104.66	112.64	103.29	107.41	114.32	109.8	112.42	101.18	102.99	108.76	103.12	108.5	102.33	111.5	111.3	110.96	104.78	111.66	106.23	106.06	115.54	104.53	111.03	102.2	106.65	100.97	104.63	102.37	104.82	103.89	113.69	102.33	103.04	110.92	102.87
98.416	105.67	103.94	109.98	113.55	104.04	101.5	106.71	108.51	105.84	102.51	102.5	101.51	106.86	108.13	106.84	98.358	109.35	103.46	108.72	102.7	105.89	102.34	106.69	108.64	104.27	100.38	104.88	100.94	101.16	102.02	108.47	112.09	106.68	98.919	109.78	113.36	108.29	111.24	100.82	108.39	108.85	117.51	105.09	96.734	108	104.14	107.22	100.21	110.17
104.65	107.02	102.01	104.21	101.25	108.02	106.38	107.13	106.18	107.98	101.14	114.56	109.13	103.32	110.33	110.61	102.66	102.77	108.43	103.39	108.11	112.96	104.45	113.85	111.59	101.69	106.65	109.45	110.89	107.41	109.11	103.99	97.892	108.26	119.86	105.96	111.37	104.26	109.15	107.26	109	108.8	108.01	109.94	104.58	107.4	110.11	114.56	102.41	110.37
104.88	109.28	109.41	109.22	101.56	100.75	113.22	104.78	109.87	110.78	99.666	106.22	95.598	103.73	104.39	110.96	108.47	109.7	101.81	108.2	103.78	101.6	101.63	102.96	107.92	115.73	100.29	110.56	118.35	95.433	113.9	108.47	103.17	112.93	107.56	106.23	99.691	107.78	108.11	97.549	110.61	103.49	116.79	103.71	103.87	107.06	95.598	108.19	107.55	109.15
102.74	97.085	108.87	103.21	104.4	104.72	117.22	109.55	111.42	104.52	105.63	99.4	96.288	105.46	92.683	103.72	108.94	110.25	100.66	103.07	116.95	104.49	110.8	108.81	111.22	103.26	94.865	114.85	101.88	112.57	107.67	111.87	107.03	111.99	102.89	104.76	101.22	96.673	99.295	107.54	101.08	110.4	111.46	103.4	114.76	101.51	107.78	113.52	101.87	101.74
111.57	111.18	107.65	106.65	105.91	114.13	106.78	110.21	116.13	111.23	110.52	116.04	99.454	112.43	112.01	104.88	109.89	109.11	105.89	114.9	110.37	108.29	111.53	108.86	107.82	116.08	123.73	103.76	113.2	107.05	113.2	106.78	118.23	106.29	118.71	111.81	112.14	109.26	110.31	111.44	112.63	104.6	112.12	112.49	118.88	121.58	104.55	111.66	107.31	102.07
97.523	109.83	109.26	107.32	103.02	107.15	106.87	104.13	107.22	111.56	106.65	113.91	102.17	103.79	112.46	113.14	99.688	119.18	105.38	117.19	105.51	116.37	112.82	107.78	107.71	109.49	115.9	117.37	111.91	106.55	102.89	109.78	106.64	111.58	102.94	110.92	108.65	112.1	97.435	108.18	109.66	103.15	104.35	113.63	114.41	109.07	114.8	114.91	105.82	119.9
107.36	109.45	96.702	105.79	102.88	107.11	100.7	109.22	106.46	109.13	112.03	99.613	102.79	105.08	101.32	101.31	102.33	110	97.419	110.45	97.364	106.8	106.52	106.42	106.02	110.94	102.34	104.69	109.9	110.1	100.96	107.45	107.2	108.41	105.99	101.13	107.94	110.77	107.35	98.257	107.11	103.39	108.06	103.74	107.63	98.68	107.27	110.4	110.04	98.882
99.431	94.981	99.37	103.79	97.009	91.44	100.88	97.95	106.72	96.024	103.62	98.564	100.13	98.82	101.09	102.29	98.124	106.26	97.48	104.37	100.87	98.973	113.43	93.383	103.48	104.51	103.53	105.66	99.849	100.86	100.22	104.8	102.76	95.958	104.9	102.74	104.61	90.133	109.06	97.548	98.843	102.21	101.24	101.86	88.049	102.47	91.934	98.788	108.01	104.43
116.2	114.17	100.63	104.03	106.11	102	104.74	109.78	103.59	114.34	115.36	105.32	110.87	115.1	106.78	107.19	113.29	112.63	106.32	117.23	107.07	101.16	104	99.188	111.69	105.76	103.7	111.3	106.12	107.76	111.9	109.44	110.25	104.6	121.72	101.38	103.58	110.3	100.38	108.68	112.07	112.78	103.1	101.19	107.62	112.23	106.73	105.12	115.75	103.66
104.44	103.39	102.03	100.78	101.37	100.2	108.67	110.12	104.79	111.9	96.965	103.42	106.97	98.471	102.1	105.15	114.24	107.51	111.62	101.47	105.67	110.65	100.04	103.52	109.36	100.94	104.01	102.24	107.72	110.6	109.94	104.66	101.96	104.06	112.73	97.57	110.66	103.92	104.24	106.2	116.63	108.7	105.62	104.06	101.01	102.38	101.31	103.82	109.78	102.59
96.37	103.43	102.6	108.82	104.76	108.68	103.88	108.27	119.34	103.68	103.69	108.1	109.23	107.3	111.54	105.74	105.92	108.22	108.67	102.54	105.5	99.921	101.8	104.56	110.04	104.21	103.01	108	101.34	110.47	102.51	104.49	99.742	105.69	110.8	112.12	106.13	101.4	103.55	110.58	99.041	107.94	102.94	106.43	113.59	91.879	114.82	106.5	104.62	105.83
104.25	103.63	104.82	107.02	95.122	104.61	101.67	109.81	104.46	99.514	106.57	106.86	108.26	106.9	106.55	99.59	100.34	103.45	106.05	107.04	105.91	110.12	114.51	107.53	108.01	107.42	97.796	110.74	99.942	110.22	104.92	101.6	99.506	104.46	110.33	105.25	104.54	115.16	101.99	107.88	102.15	99.825	102.56	105.8	111.52	105.07	106.54	111.45	110.97	103.89
102.45	99.057	100.03	103.15	101.26	105.71	100.56	107.36	107.29	109.27	102.3	105.75	106.14	99.13	115.11	100.35	102.9	103.29	105.55	103.3	104.37	103.93	110.32	102.3	113.75	101.62	114.16	100.47	109.77	103.59	102.95	109.52	102.37	102.18	103.39	106.77	111.72	104.92	105.47	111.6	106.56	103.33	111.01	107.71	109.1	103.31	102.81	101.88	111.75	96.139
105.33	108.86	96.405	106.06	104.69	96.226	110	106.9	100.22	101.73	96.373	99.688	105.81	105.78	97.769	99.245	101.31	97.833	93.327	98.837	92.966	102.33	96.04	107.63	105.5	102.81	98.707	108.2	104.74	100.45	95.586	100.08	100.65	98.271	94.754	101.65	97.59	101.38	104.12	104.71	99.301	96.915	93.601	97.385	99.346	94.659	100.31	104.48	89.368	97.603
101.73	96.531	94.145	102.13	98.382	103.66	93.995	95.863	86.901	99.21	97.602	90.673	88.644	106.67	97.611	97.78	107.06	97.873	99.796	98.605	87.45	89.713	102.8	98.583	106.94	101.3	101.03	97.737	109.74	102.29	99.76	90.973	94.472	104.45	98.516	89.341	97.527	92.628	92.875	98.015	91.605	90.81	102.8	101.41	101.63	110.45	103.02	94.832	98.642	104.41
105.48	106.66	111.23	108.08	104.89	104.07	104.31	109.31	115.51	106.71	111.12	110.71	100.74	105.52	109.98	107.23	97.467	108.29	103.14	106.81	91.64	96.878	106.98	106.44	101.21	104.01	103.06	114.21	96.763	104.9	109.22	112.99	100.4	106.78	107.82	106.72	112.43	107.67	109.75	98.78	104.59	104.66	111.15	100.66	105.45	109.5	108.49	103.27	109.12	109.84
104.19	111.34	104.21	101.61	107.57	112.23	103.31	104.86	112.36	108.24	106.26	102.21	100.98	112.73	99.687	99.176	109.24	112.27	110.9	97.836	101.4	108.24	103.48	107.24	102.93	110.05	117.01	113.8	110.59	112.64	112.77	101.9	112.67	108.96	105.55	106.2	101.43	95.15	110.06	110.66	105.56	105.23	115.68	110.03	104.89	104.95	101.67	106.49	110.27	105.62
96.626	86.684	92.784	95.823	95.054	98.594	88.351	97.223	103.28	98.802	95.419	107.64	95.111	100.47	99.34	100.6	97.65	91.734	98.048	94.732	103.03	101.41	95.834	96.4	96.389	89.089	102.86	104.01	101.3	100.69	104.57	99.801	102.21	99.483	107.15	98.571	101.34	105.14	102.69	99.514	93.644	95.595	97.35	109.52	97.935	89.302	98.713	99.235	99.03	103.05
110.26	107.76	106.57	105.14	108.62	109.77	106.8	107.33	104.73	116.94	116.03	111.36	107.63	104.9	110.63	100.5	100.6	103.21	107.3	110.39	103.44	104.22	117.09	116.37	112.44	107.15	100	108.67	113.05	113.69	110.79	108.05	110.68	104.7	111.08	96.923	105.08	105.2	115.69	104.73	101.86	114.46	107.51	114.62	104.79	110.18	109.95	110.13	118.08	103.77
106.77	111.9	115.3	101.34	114.6	106.36	109.41	110.33	111.35	96.954	107.21	104.36	106.06	102.44	109.54	107.6	103.06	114.18	105.99	104.8	108.13	102.54	91.755	101.82	100.14	116.53	109.11	105.12	107.25	107.27	106.71	111.35	109.27	102.76	103.67	106.56	110.04	108.02	108.43	111.77	100.68	96.229	104.04	104.37	110.46	89.968	113.09	111.9	104.94	98.399
107.4	101.53	107.62	111.15	104.73	96.822	105.53	107.47	103.04	103.2	99.296	109.56	92.801	102.97	104.88	108.87	110.8	111.14	108.87	107.21	102.23	109.49	110.22	109.54	106.28	110.09	106.53	103.98	104.1	114	112.94	101.85	108.32	102.11	103.14	110.97	106.02	101.98	103.12	110.96	112.91	107.86	103.47	109.99	101.44	94.824	106.52	107.78	113.2	105.07
114.09	116.31	107.3	112.89	111.42	112.4	107.51	117.87	110.06	110.12	109.17	105.25	114.41	113.79	114.91	106.61	107.26	111.48	106.9	105.71	112.99	110.98	105.38	121.44	113.33	109.32	103.52	104.19	106.7	113.43	106.64	117.87	115.26	112.93	110.63	111.61	108.5	112.06	110.02	111.26	111.35	116.24	110.12	106.96	115.24	107.57	103.71	108.95	103.93	106.72
112.57	112.32	111.26	114.99	101.28	115.83	107.21	104.67	89.828	113.94	102.22	111.97	106.32	104.05	106.44	108.68	107.76	109.88	100.48	109.46	109.54	107.79	108.16	102.65	103.16	100.73	99.49	113.19	104.53	104.65	108.99	100.22	114.68	106.41	104.3	111.24	108.69	106.07	107.36	107.14	108.79	109.04	109.92	113.65	100.67	112.13	112.44	109.65	104.75	102.65
107.39	109.1	104.16	109.36	110.65	101.29	109.1	112.02	109.09	113.31	110.51	102.27	109.28	103.12	106.31	102.78	110.66	105.68	105.18	104.19	109.41	108.12	114.78	108.09	105.5	108.97	113.2	106.79	110.7	89.662	104.28	108.85	109.1	103.22	113.05	108.58	104.72	112.71	109.07	116.25	106.9	107.69	119.8	113.42	107.7	119.21	111.55	108.15	112.15	105.38
103.22	102.53	106.43	109.97	105.2	110.78	97.837	113.14	107.09	105.61	100.53	110.4	107.1	104.98	100.29	109.93	112.77	109.66	113.2	94.663	102.88	96.981	106.09	102.01	109.04	107.28	102.12	112.51	118.27	98.529	102.12	101.34	112.86	99.342	106.85	107.06	105.15	104.52	98.406	100.77	106.64	100.43	107.47	105.19	106.34	106.61	108.29	105.46	111.36	112.54
106.28	111.99	102.96	112.97	116.15	104.41	105.49	102.12	108.64	116.24	109.41	104.79	113.69	110.56	101.9	110.68	105.5	109.66	108.77	106.4	96.941	110.09	114.26	109.25	109.39	101.56	112.31	116.23	103.81	104.5	107.06	105.58	101.87	109.07	111.88	108.67	107.11	101.73	110.8	116.65	111.14	119.78	110.88	110.15	107.82	118.74	110.95	113.03	105.16	110.03
92.266	114.02	105.16	106.35	104.22	106.87	108.31	96.814	104.32	111.06	108.83	97.401	101.84	117.8	106.94	108.01	110.82	106.18	107.97	106.79	109.11	105.21	111.81	107.8	111.97	107.98	100.95	109.68	107.52	108.16	112.6	109.35	105.21	104.91	111.44	116.19	99.813	107.4	106.68	115.52	110.3	110.07	111.36	108.61	101.55	103.93	103.98	104.68	117.66	113.95
119.43	103.91	110.24	104.06	113.77	114.05	112.97	116.07	112.55	108.74	109.76	110.51	106.76	112.84	112.31	110.79	108.77	112.75	114.82	113.09	111.22	102.56	112.54	113.81	109.02	112.81	116.32	109.45	117.4	117.27	115.07	114.33	103.79	110.47	113.83	113.12	108.59	107.87	109.65	108.27	104.97	121.12	114.1	105.53	119.06	121.14	111.05	118.15	105.46	105.33
104.07	115.92	96.709	110.82	101	105.62	104.85	97.54	102.3	99.336	108.96	101.19	105.88	106.18	102.53	99.885	106.35	104.75	109.08	96.683	105.39	105.03	104.16	108.06	101.78	96.402	106.94	104.86	107.56	109.92	105.4	102.61	100.47	103.27	105.1	102.87	104.48	99.687	105	105.97	100.64	106.29	108.37	99.697	107.83	116.89	102.46	100.29	96.83	111.87
99.72	105.65	101.28	105.66	93.963	107.7	107.17	97.813	100.09	93.467	104.04	97.049	96.823	89.741	96.685	104.77	88.642	101.85	99.496	96.443	89.97	106.29	94.07	101.16	101.74	107.18	98.395	92.954	106.8	105.65	96.909	110.96	96.656	101.88	97.236	103.55	97.945	88.759	97.574	98.798	97.018	97.936	103.88	103.2	94.53	97.523	93.673	99.848	93.513	101.22
108.62	115.81	105.1	113.26	106.87	103.18	104.6	105.81	109.59	102.79	110.19	109.69	109.79	103.63	108.07	99.317	108.11	107.35	107.92	106.04	108.39	109.67	100.7	110.36	100.02	109.89	118.75	110.98	96.312	106.71	101.47	111.42	110.4	102.9	111.77	110.87	112.41	121.2	98.825	104.47	112.31	110.21	108.04	114.68	106.06	105.1	112.43	113.85	110.71	112.34
106.03	96.403	109.32	109.5	93.525	106.49	107.94	100.8	101.52	103.93	111.52	104.84	105.03	100.3	103.49	99.081	105.68	102.94	103.69	96.193	97.969	97.871	109.87	113.45	109.2	102.84	114.73	101.45	96.603	108.07	107.97	108.46	98.557	99.435	108.01	98.379	102.82	106.03	115.02	111.55	99.804	112.17	104.09	104.63	105.29	110.48	119.85	97.823	106.26	102.9
107.36	106.21	104.73	108.56	105.36	102.27	110.74	108.15	113.25	110.44	111.34	109.12	115.95	111.87	112.06	104.49	115.08	100.51	106.55	109.02	103.82	117.53	111.2	112.5	107.25	108.59	112.58	99.589	108.01	103.79	104.26	108.42	107.29	119.77	112.45	105.46	110.88	107.89	102.67	105.83	100.01	107.76	109.55	106.86	105.32	111.74	113.45	106.61	106.05	111.96
103.36	106.4	108.68	100.42	109.95	99.321	107.8	107.07	109.1	111.2	87.053	109.85	102.93	103.9	108.18	107.56	106.7	101.48	113.51	98.709	98.109	110.2	111.98	106.95	100.77	101.7	107.78	104.32	105.39	114.81	101.53	110.24	108.99	108.91	99.685	102.21	106.01	99.333	98.828	105.72	108.92	116.55	115.82	106.75	100.86	101.64	115.99	106.08	106.6	100.7
97.699	89.822	97.017	107.48	98.199	99.911	91.573	97.87	92.811	87.348	98.608	97.591	95.342	103.54	97.613	102.26	89.776	97.634	94.09	102.06	104.03	94.313	100.2	103.05	95.812	97.724	97.588	95.991	97.718	99.858	95.216	98.76	97.218	95.104	90.696	91.498	109.38	101.22	102.55	105.94	105.25	88.581	100.2	90.074	98.827	97.871	102.71	99.496	102.3	100.27
97.777	97.041	93.091	97.199	90.167	93.12	94.873	91.382	90.15	91.149	91.379	96.659	91.242	101.44	99.613	102.73	89.982	107.92	104.45	94.366	96.318	103.49	100.76	91.672	97.493	99.659	97.37	101.67	108.5	103.08	99.528	93.786	93.522	96.626	95.215	105.25	100.86	94.86	102.21	106.6	100.24	95.92	97.441	105.87	96.439	96.232	100.48	94.324	92.302	98.427
114.78	110.73	111.37	114.32	104.06	108.71	104.95	114.24	112.66	106.21	108.65	104.21	99.386	97.449	104.05	106.82	112.3	103.36	110.57	104.92	110.14	118.45	100.48	102.59	109.78	101.04	109.35	105.47	108.48	106.06	109.11	107.54	104.74	112.46	105.09	101.97	108.51	107.09	109.57	110.23	111.22	100.98	110.07	105.04	109.64	112.77	110.83	105.84	107.59	116.93
111.03	113.55	98.914	98.578	96.467	107.7	106.9	105.17	109.02	107.81	103	103.74	105.42	97.326	109.22	97.607	106.21	100.5	116.34	111.59	100.2	116.44	114.81	106.63	106.11	103.15	104.31	107.14	110.27	112.18	112.31	102.37	101.69	102.73	100.55	102.63	98.558	107.81	103.87	112.02	108.2	108.45	111.75	113.7	110.2	113.89	103.7	104.8	111.85	98.772
108.03	113.29	106.21	117.19	104.74	111.03	113.18	110.39	116.8	108.62	110.37	107.15	109.39	108.54	106.96	114.99	112.79	113.01	117.47	111.88	112.8	109.16	102.89	104.45	118.97	100.6	111.01	105.41	115.96	116.85	118.94	102.7	117.33	104.88	98.716	103.77	113.43	107.47	117.19	107.51	114.15	108.52	107.88	103.55	104	112.59	109.78	118.06	115.62	113.35
105.64	100.02	106.83	105.79	112.41	102.66	106.24	110.4	112.68	106.82	107	105.26	109.76	101.28	104.6	124.6	112.23	110.12	101	94.915	110.76	107.49	115.27	108.92	111.43	115.27	115.25	102.15	99.637	113.65	107.12	105.67	118.33	105.02	101.81	116.38	110.43	111.27	109.12	106.06	106.14	108.21	105.8	111.47	106.27	98.863	112.34	108.15	114.43	108.04
105.9	104.65	107.14	101.4	112.14	118.94	106.95	110.55	112.86	104.5	116.47	110.96	98.422	111.27	99.258	105.59	111.64	111.55	114.14	116.65	111.06	111.91	99.22	108.43	105.12	106.83	109.35	110.7	105.75	113.77	113.2	106.64	105.81	98.159	110.61	102.29	104.22	115.12	101.92	111.31	113	105.25	101.71	107.64	104.36	97.078	103.01	115.2	109.71	112.2
104.19	92.86	101.02	100.49	102.29	100.57	111.22	93.378	104.92	97.639	97.686	98.275	102.96	100.18	98.844	102.51	106.61	103.64	96.811	102.99	103.65	101.66	93.701	105.21	103.18	99.579	97.435	100.03	108.63	96.596	103.28	100.69	103.47	95.332	104.68	94.296	101.38	97.492	97.947	99.714	98.341	97.658	100.03	99.373	94.904	105.86	97.306	97.371	90.241	106.89
103.66	109.14	108.91	108.6	103.9	108.68	114.33	102.87	105.86	106.24	106.44	117.2	113.08	110.34	117.03	102.77	106.81	108.55	109.43	104.25	110.71	106.27	102.23	107.3	109.01	102.35	114.9	109.04	110.1	106.98	102.86	95.845	120.7	106.47	108.89	107.05	108.75	111.53	110.61	98.479	102.91	108.75	120.97	106.85	110.73	105.67	101.91	108.98	110.39	104.11
93.193	93.959	105.72	97.847	102.28	112.49	96.379	91.716	102.72	97.915	98.042	109.83	98.987	104.14	100.8	102.79	107.2	97.838	98.757	106.56	94.944	100.63	102.28	102.17	95.303	112.46	101.56	111.02	98.528	104.18	105.01	95.175	106.42	101.67	100.67	98.803	105.51	99.335	96.177	107.04	105.9	101.72	109.54	96.613	99.861	95.768	99.906	97.569	101.12	106.79
106.01	108.53	99.538	102.2	97.771	113.3	107.04	108.99	110.3	104.63	104.07	109.48	109.21	103.26	104.54	110.95	103.59	110.63	104.59	105.87	109.21	101.72	113.58	101.12	102.37	104.97	107.39	108.54	103.11	101.77	113.65	101.7	98.175	105.74	103.87	108.95	101.41	106.23	110.97	106.9	101.15	102.55	100.11	102.57	99	104.64	103.87	108.22	102.76	107.56
85.59	101.43	100.25	101.64	102.71	101.46	99.146	102	104.99	102.09	104.81	106.93	103.04	100.35	104.12	100.63	100.59	93.228	98.133	100.02	102.4	107.01	106.75	103.89	97.247	98.864	102.32	97.262	95.958	93.341	96.491	98.12	99.517	102.76	104.41	96.341	90.493	102.04	94.955	102.33	101.56	101.01	100.07	90.703	106.6	97.045	110.76	88.733	103.29	100.58
110.04	100.58	107.32	105.91	104.11	109.46	105.08	106.7	111.41	108.54	117.14	111.72	117.48	99.286	105.69	103.46	109.77	103.08	108.4	106.24	99.901	97.015	110.7	114.06	113.63	104.34	109.04	112.53	107.67	100.7	112.42	104.23	109.11	104.19	101.29	111.82	100.78	104.23	102.61	109.64	102.62	98.138	106.34	107.2	100.77	113.44	109.72	109.57	106.75	108.76
109.61	93.997	110.83	112.55	114.06	105.91	106.01	97.515	108.9	107.03	105.7	98.989	103.95	107.3	109.42	108.83	109.52	105.88	103.66	105.81	102.53	99.071	108.78	99.754	102.85	96.324	107.06	113.52	105.52	111.59	100.48	101.59	108.38	103.76	96.767	105.5	110.79	104.63	105.4	112.46	105	104.01	106.39	112.82	112.52	99.462	105.18	104.26	98.079	104.49
104.24	110.46	107.59	114.05	111.98	103.44	108.83	117.52	102.49	113.93	106.9	110.26	112.43	106.76	112.98	105.03	106.18	105.83	113.13	106.1	113.61	109.4	99.363	110.58	112.53	117.12	105.85	110.1	106.16	113.57	115.12	102.39	118.33	112.36	102.84	116.77	111.79	113.47	113.07	104.82	113.72	116.7	105.57	112.54	103.33	113.07	114.01	109.3	98.294	108.45
103.09	100.64	96.012	103.14	97.163	102.17	116.06	109.72	104.44	108.46	97.583	101.41	106.34	104.88	104.75	103.68	101.01	107.47	106.4	103.59	106.32	114.52	103.54	103.3	96.053	99.129	96.889	106.33	114.02	103.28	109.34	111.45	101.11	112.53	103.74	97.476	107.4	106.41	106.53	99.48	101.89	109.59	108	108.97	104.16	106.55	102.84	100.82	105.08	110.43
106.04	104.62	107.04	106.98	108.57	98.544	103.53	109.62	110.05	110.48	103.87	94.627	106.99	104.82	109.56	108.02	102.2	102.36	103.66	105.34	108.02	107.66	107.82	96.752	120.19	113.46	105.22	100.84	110.21	104.82	107.39	108.99	107.56	96.902	107.5	103.4	106.32	104.83	111.58	102.21	114.79	95.485	104.91	98.931	105.01	110.02	102.88	106.48	105.47	111.63
101.1	98.377	95.822	102.95	86.577	105.83	97.006	92.265	98.859	97.378	101.96	103.86	105.43	97.52	94.913	101.98	103.83	90.818	104.91	100.15	90.412	91.906	94.88	100.37	94.795	79.209	100.03	98.792	99.783	99.589	101.42	102.59	104.05	98.617	99.01	102.06	95.732	90.327	94.147	110.25	101.15	101.97	104.06	97.107	98.727	102.04	100.65	103.22	99.525	99.05
112.42	109.33	108.94	112.27	109.22	108.09	102.87	104.53	108.51	104.88	102.8	107.66	112.25	103.23	94.592	118.3	110.21	112.02	103.85	106.7	102.86	106.46	108.25	117.86	109.73	110.93	108.88	107.8	105.14	107.77	101.27	108.62	110.72	111.8	105.69	111.4	114.73	109.92	109.13	111.32	111.73	108.45	101.61	100.95	112.74	114.55	104.14	110.8	99.582	106.04
101.01	101.82	96.413	95.694	96.321	94.999	98.872	99.381	94.399	95.789	95.245	91.936	94.309	94.22	101.05	101.51	98.275	105	95.711	90.405	96.439	91.994	97.588	104.49	88.623	91.807	97.33	103.29	99.637	100.49	100.89	92.845	95.903	105.02	102.31	104.6	91.079	97.344	96.483	98.174	100.35	93.811	101.29	99.909	92.038	101.28	95.829	91.96	96.12	93.572
95.024	102.03	99.257	93.562	92.694	98.222	97.595	92.326	94.19	102.09	107.38	96.293	97.18	95.134	98.032	93.131	92.452	98.354	100.81	94.84	99.368	102.85	98.896	101.59	99.006	97.898	105.69	101.08	96.02	101.18	96.823	92.934	91.319	106.18	103.57	90.127	101.78	94.771	105.37	102.54	100.03	94.127	105.51	97.159	97.743	97.796	94.393	96.688	107.48	106.96
97.529	100.3	98.317	102.59	96.385	99.292	96.241	100.17	108.16	100	93.338	103.72	97.622	102.45	105.4	95.89	98.616	107.95	95.773	99.208	94.679	99.657	101.76	98.583	103.79	108.57	98.578	101.69	97.379	103.17	100.16	101.36	89.864	100.29	106.74	105.11	100.58	104.22	96.051	103.43	109.52	100.6	89.191	98.042	92.593	101.48	100.87	101.38	101.76	100.64
98.596	107.65	100.69	97.793	101.78	108.39	106.98	111.26	104.18	107.52	106.08	95.208	110.16	101.49	101.91	102.93	112.55	107.18	106.33	101.44	106.44	96.289	91.544	103.9	102.75	107.3	107.23	101.39	109.12	110.44	104.66	114.71	106.23	100.77	107.66	105.3	103.58	102.89	107.61	104.26	102.81	107.82	112.94	108.83	112.7	99.183	104.89	118.01	99.186	104.12
111.7	100.42	96.596	108.68	113	113.45	105.35	103.09	111.49	111.99	101.68	103.97	95.671	98.795	109.85	111.99	96.998	100.03	109.7	111.2	99.995	96.785	91.718	104.51	105.83	103.49	107.3	109.22	101.72	103.76	109.07	100.84	97.879	105.97	108.99	105.33	108.45	94.086	106.63	111.74	104.88	109.14	103.96	101.68	112.27	97.464	103.11	102.52	96.398	98.355
110.81	100.38	104.4	101.65	101.21	108	103.87	105.3	105.52	110.67	101.54	102.31	98.392	108.3	106.02	97.576	114.03	102.07	101.07	105.6	99.66	102.78	105.84	102.71	108.67	114.9	100.65	105.02	113.45	106.58	106.52	109.94	110.6	106.06	103.49	93.809	104.82	112.63	105.98	103.55	107.48	110.93	103.08	103.17	98.669	98.243	103.15	105.79	106.13	109.21
102.35	105.11	109.95	105.3	104.86	107.64	96.351	107.21	110.93	105.91	119.01	101.97	103.63	109.88	118.6	113.8	106.33	108.32	108.31	99.341	103.69	102.22	107.24	120.15	99.589	108.04	108.36	106.05	107.82	98.56	105.15	106.88	103.54	114.83	112.14	109.22	104.94	104.08	107.53	97.343	109.88	100.46	115.34	109.14	109.25	110.44	107.73	110.19	107.93	99.253
99.268	100.57	98.572	104.13	108.05	99.339	102.8	99.642	93.027	93.913	103.11	97.508	101.45	97.366	99.736	95.697	104.1	93.882	99.451	107.51	95.073	111.64	105.17	100.87	98.386	95.316	106.57	96.84	90.441	102.67	99.412	95.19	95.426	91.206	107.45	98.291	102.47	102.96	100.2	107	97.069	94.16	100.07	106.46	92.711	95.977	105.11	101.68	96.685	100.86
102.32	101.63	100.88	110.3	96.329	111.01	101.43	101.41	110.66	103.11	111.14	110.33	107.18	111.14	109.92	100.23	106.03	110.79	101.36	105.87	110.16	110.98	100.49	109.04	109.01	100.81	113.11	102.86	102.34	106.54	110.34	109.44	100.64	100.79	111.37	102.53	91.675	108.14	108.95	99.352	113.68	101.66	107.05	99.698	109.88	105.66	114.82	96.911	102.5	120.43
99.64	98.231	104.73	99.679	102.22	108.26	105.98	114.99	112.57	113.37	107.8	116.77	103.9	109.18	112.89	106.62	114.48	99.526	104.69	100.77	105.76	107.58	107.56	110.43	101.91	105.14	105.95	109.4	106.02	100.81	106.16	107.34	112.55	111.17	108.05	105.67	108.3	100.26	102.78	105.78	107.96	101.91	109.29	111.59	106.25	102.51	107.06	107.9	109.27	111.22
109.18	105.07	105.02	99.072	100.31	112.64	98.942	109.45	101.56	98.822	113.17	104.29	101.23	106.34	103.53	108.41	107.49	103.28	105.33	105.31	103.03	109.76	107.69	109.35	106.93	107.78	107.29	103.03	109.92	106.38	100.99	96.268	108.57	109.18	105.9	118.38	109.6	108.85	111.91	107.86	106.95	106.48	108.81	109.23	103.76	114	107.96	104.13	101.69	106.85
101.15	107.69	106.62	105.87	110.35	103.33	112.85	110.14	107.31	109.27	110.92	107.65	105.11	110.19	104.69	105.02	109.52	106.41	106.36	117.65	109.44	116.03	110.06	104.87	100.85	105.08	111	111.39	104.99	107.44	114.74	110.93	102.55	104.18	101.85	105.71	104.67	110.81	103.85	99.662	99.079	102.38	112.49	102.67	98.585	114.44	109.67	92.934	106.55	110.11
113.88	103.1	113.15	106.24	105.42	103.34	99.174	98.361	98.723	110.94	110.36	102.47	106.32	113.25	106.75	103.6	106.19	104.48	101.09	103.01	103.97	118.19	108.95	102.9	108.82	102.49	99.837	107.34	110.64	91.802	110.57	109.43	108.44	102.59	100.17	118.27	108.78	103.29	99.747	102.06	98.996	104.48	107.24	107.19	104.5	104.46	101.56	99.913	104.2	107.49
106.87	110.3	111.12	113.81	109.13	110.76	111.32	111.18	107.08	107.54	109.58	105.91	104.79	104.68	112.69	113.01	111.14	119.17	104.4	112.07	122.21	113.88	110.14	110.36	117.56	111.51	107.96	120.35	113.08	101.5	107.69	116.88	112.81	105.92	106.21	109.1	111.36	118.06	110.79	109.23	105.42	110.33	107.35	113.83	111.21	103.96	107.25	114.63	109.3	105.09
111.6	112.19	100.07	117.34	100.37	105.23	110.76	105.45	109.77	104.93	114.86	107.02	112.35	110.08	111.45	102.1	116.79	113.93	104.35	111.9	101.76	105.44	110.04	105.92	103.25	107.07	102.29	110.86	106.67	111.85	105.31	108.68	97.459	107.26	107.43	109.68	107.27	109.15	106.09	104.37	104.72	108.55	103.92	117.58	117.13	102.94	101.12	115.01	107.59	107.71
108.25	104.54	106.2	93.895	104.87	100.87	110.33	115.66	112.24	99.923	100.69	106.74	106.46	105.74	112.28	114.71	107.72	102.86	93.505	105.14	110.05	116.27	114.77	103.91	101.26	109.12	105.5	101.5	111.09	99.523	107.66	116	101.23	98.61	108.29	109.16	104.8	101.15	110.63	106.69	99.515	102.3	97.899	103.53	93.587	107.07	102.35	111.21	105.24	100.17
112.45	104.89	104.78	102.85	97.282	111.84	106.2	106.74	105.27	103.67	104.87	102.74	101.88	101.48	104.89	112.02	106.98	109.61	105.01	122.73	108	108.34	107.72	118.64	109.3	105.58	104.75	108.12	106.04	102.51	108.48	108.83	108.08	121.51	108.08	103.59	106.21	105.32	109.44	102.44	106.93	100.75	113.98	102.98	103.46	113.41	103.6	106.57	116.31	97.299
98.796	108.74	103.32	110.32	105.96	102.97	111.58	104.32	106.18	105.58	106.13	104.89	106.18	105.86	105.92	96.896	101.06	108.08	112.55	106.23	109.24	105.98	104.49	107.75	96.3	107.54	100.74	106.37	106.15	104.06	104.13	114.12	113.07	103.26	105.35	103.59	113.8	95.075	110.11	111.07	99.532	92.523	104.92	108.75	110.84	105.38	100.43	113.21	109.41	102.84
107.51	103.61	113.89	106.02	105.73	104.38	111.77	105.84	102.36	113.74	109.88	101.8	113.45	105	108.96	108.52	107.39	107.77	108.89	105.05	114.11	104.14	108.94	103.32	102.27	101.91	113.83	110.14	112.42	110.02	109.9	107.44	105.61	112.11	107.19	106.61	114.81	110.02	101.91	106.04	105.48	105.28	96.409	113.25	110.53	100.06	112.01	115.8	106.75	110.34
106.96	105.91	108.15	110.08	104.58	111.07	106.03	115	108.49	103.74	106.91	103.27	100.75	113.6	103.82	107.22	96.785	100.11	108.6	111.34	108.16	103.89	116.18	106.31	121.63	99.028	107.88	110.31	107.82	103.66	117.54	109.87	110.87	113.23	104.32	103.97	104.72	114.42	112.34	116.82	105.91	107.54	107.03	101.42	108.08	101.87	99.063	97.848	112.58	104.14
108.5	103.21	100.61	109.48	111.73	98.293	103.23	112.27	104.58	104.14	113.16	111.75	104.69	104.93	120.56	109.26	100.22	110.06	100.3	92.432	105.7	103.79	106.35	105.82	102.54	105.37	108.55	100.42	102.49	97.666	108.45	105.71	103.88	110.17	109.92	98.876	103.44	105.68	103.21	111.63	111.5	110.58	102.45	106.41	103	109.09	104.1	118.5	99.219	101.09
106.69	109.2	107.79	112.75	100.07	105.76	105.08	102.89	110.4	105.4	105.96	107.41	111.26	103.98	105.56	109.17	101.44	94.371	104.19	117.19	121.06	105.08	111.54	103.71	107.87	101.81	112.87	105.68	110.48	103.58	102.27	108.81	102.62	102.87	110.87	102.16	106.78	106.46	108.29	101.32	112.46	103.34	106.75	108.9	112.23	108.63	108.32	99.011	101.07	108.81
103	106.35	107.53	112.6	105.63	111.43	102.61	98.608	98.201	110.06	107.55	99.957	100.39	107.62	111.26	106.23	118.07	109.88	108.43	106.73	105.97	101.21	112.14	105.33	105.99	106.16	110.75	102.72	103	110.02	102.72	107.63	98.828	103.67	111.57	103.78	102.25	101.62	104.11	98.896	110.13	109.6	100.1	102.52	98.769	106.94	99.31	101.72	106.56	100.03
116.22	108.96	116.22	106.07	110.42	114.04	114.46	109.15	111.02	114.33	113.39	108.65	112.55	105.6	112.92	101.27	108.67	108.04	111.63	116.51	113.38	114.28	106.87	101.93	110.68	106.15	103.19	110.28	112.03	111.48	100.76	105.38	105.1	112.95	112.37	113.17	109.5	108.68	115.19	119.86	107.89	117.54	123.54	120.57	108.54	105.87	115.57	110.58	110.5	107.63
101.34	110.04	108.12	111.96	102.42	111.81	99.941	105.46	104.89	111.69	109.23	95.925	110.14	114.23	106.48	102.08	97.273	108.41	103.46	106.52	108.04	98.571	96.075	97.616	107.48	100.59	113.21	107.57	112.86	108.53	119.52	98.516	94.338	114.89	109.27	102.74	102.14	96.944	98.523	109.45	106.68	104.32	109.12	105.02	105.21	109.08	104.04	103.27	104.51	107.83
107.67	109.35	100.02	107.2	110.06	101.96	114.02	100.22	115.02	110.11	106.48	106.66	105.13	106.3	105.23	100.16	103.74	105.21	97.289	113.42	107.86	111.78	108.64	109.11	99.02	104.91	102.53	103.67	98.227	100.08	107.01	108.28	102.82	103.76	108.33	108.1	111.18	104.54	102.63	105.83	105.35	110.94	109.01	106.34	101.81	112.68	103.6	110.13	100.65	108.37
103.91	90.758	98.305	99.005	103.35	105.03	102.45	103.6	94.52	96.959	101.87	98.303	113	97.989	99.453	95.28	103.69	98.242	93.388	95.77	104.22	97.733	100.93	105.5	102.45	86.393	96.12	96.941	91.011	106.09	104.46	106.49	104.21	106.66	103.61	99.705	98.456	95.104	95.268	99.947	101.32	103.21	103.67	102.78	100.12	100.77	95.12	98.074	98.303	101.02
96.724	97.574	103.88	91.189	104.19	98.419	96.657	97.359	97.417	97.415	99.533	104.72	99.866	103.85	94.881	100.49	94.591	93.832	92.847	98.922	102.22	99.358	103.36	101.57	93.977	99.48	96.776	101.81	102.87	105.32	105.64	88.881	100.23	99.393	104.24	92.955	93.17	101.67	98.799	100.4	102.53	98.758	89.258	93.822	100.69	107.35	94.289	90.56	96.856	99.315
112.23	98.286	100.61	101.97	102.34	104.66	107.35	104.63	97.789	109.63	91.514	117.52	99.69	110.66	102.02	103.44	106.71	109.09	115.12	113.85	95.041	108.06	104.28	104.6	105.86	106.16	109.46	103.57	111.89	109.15	99.011	103.37	108.69	104.53	106.72	105.8	97.025	103.24	109.32	108.38	99.317	104.99	102.39	101.11	103.4	105.9	99.5	113.1	107.02	100.34
95.629	105.07	103.75	106.93	94.093	101.01	104.74	97.623	99.241	104.84	106.25	100.16	96.799	89.727	97.629	101.66	106.08	95.783	93.976	84.936	93.941	95.79	99.062	96.596	101.26	103.2	95.213	104.78	100.23	97.296	95.639	104.74	92.33	100.73	92.816	95.645	97.189	98.259	100.85	98.867	103.49	100.12	92.823	95.229	93.687	99.593	99.387	104.28	100.92	98.281
104.02	106.24	112.53	103.56	117.21	105.07	118.97	108.23	105.11	112.1	107.26	118.72	103.64	107.14	110.85	110.64	99.142	107	109.9	113.94	104.13	106.69	105.22	101.82	108.89	117.34	108.81	114.99	107.72	113.74	109.54	115.07	106.32	107.55	111.17	110.22	110.36	112.43	116.89	106.16	102.82	117.58	92.592	120.34	112.65	106.88	116.5	103.69	106.51	110.18
107.14	104.88	102.96	105.4	111.58	110.42	110.34	110.97	107.24	98.712	108.71	108.01	108.51	105.27	111.64	121.75	109.76	106.27	110.23	108.98	105.73	108.35	102.98	105.18	108.61	110.65	105.81	104.97	113.23	104.17	107.55	102.44	103.1	113.21	105.45	111.91	101.65	101.35	102.3	114.2	104.98	106.06	109.89	104.55	106.77	112.31	110.44	110.87	112.46	112.03
94.415	94.979	103.79	98.734	94.138	94.441	95.315	98.085	94.988	98.775	101.05	98.852	97.752	104.4	96.471	88.632	95.76	98.096	90.714	99.874	94.225	102.76	103.11	85.216	102.51	101.58	86.462	96.093	94.059	93.624	96.275	96.339	89.674	100.92	98.621	98.915	105.71	105.81	103.93	99.898	98.591	99.977	97.272	95.895	94.557	97.18	93.41	94.979	93.062	94.985
107.71	104.32	109.25	103.14	108.03	107.99	111.01	114	114.78	104.58	111.59	108.46	112.03	99.019	106.5	120.52	95.892	112.43	106.91	98.188	109.57	97.455	108.55	111.2	109.32	114.21	112.02	101.94	106.19	98.51	111.69	110.73	101.65	97.028	110.29	112.92	104.84	111.11	109.2	106.7	106.54	110.78	103.3	104.13	104.96	95.126	113.01	114.38	109.9	94.907
116.49	101.62	106.26	112.14	105.73	104.65	103.06	107.99	100.62	102.25	109.59	103.99	103.33	108.66	117.51	107.49	116.64	111.12	104	100.37	91.891	100.42	107.14	107.19	112.9	104.01	105.87	108.44	104.05	108.04	103.12	93.656	102.68	101.73	104.09	107.48	102.98	111.23	107.41	111.68	101.36	105.94	110.37	107.02	112.79	100.88	96.839	114.96	107.33	100.95
108.84	110.89	106.59	106.01	106.23	109.34	101.59	109.27	111.87	105.34	107.16	101.97	108.94	100.71	100	107.12	107.5	110.42	105.54	105.44	105.67	107.69	108.44	114.66	102.17	97.779	103.8	119.33	97.533	103.69	104.14	105.54	100.53	108.86	108.59	105.46	119.74	106.52	110.08	110.23	111.1	98.464	102.65	106.43	108.01	107.86	112.59	103.87	102.11	109.51
109.93	103.07	114.66	111.14	103.8	105.63	106.86	107.42	107.61	110.91	98.281	114.39	115.02	112.74	118.13	108.57	108.19	103.27	120.5	98.905	106.54	104.97	108.75	111.57	104.04	100.6	107.04	103.38	105.99	110.43	106.78	111.83	106.23	104.85	107.38	101.44	106.2	110.35	107.46	106.82	109.43	105.62	112.99	105.78	102.92	117.46	109.76	111.48	98.443	110.34
103.22	113.06	112.9	119.55	108.91	109.67	104.17	101.45	103.62	94.781	98.454	100.66	101.09	103.19	103.72	101.16	110.73	107.9	102.33	106.85	99.696	105.1	105.81	95.015	115.63	105.71	103.08	106.75	92.566	103.45	109.3	115.97	99.393	109.57	97.243	113.35	109.39	103.35	102.46	103.49	103.78	96.405	104.1	106.48	107.47	99.812	114.97	107.55	111.75	106.29
104.54	99.42	110.36	106.25	109.76	109.86	112.33	107.36	102.73	112.24	100.14	112.06	103.4	106.17	110.01	101.25	109.45	111.51	106.51	109.98	110.92	103.14	105.28	98.098	108.96	113.05	98.178	99.916	106.28	105.58	107.97	102.21	94.674	110.87	103.06	103.89	104.98	104.04	102.05	103.1	104.73	100.34	98.511	103.04	107.2	101.28	101.74	110.41	101.51	100.95
107.75	115.16	110.13	110.07	110.3	108.06	107.37	114.31	106.75	108.65	108.59	102.63	99.364	113.57	105.54	97.384	109.83	110.96	102.97	104.28	102.14	105.34	118.37	117.57	113.04	116.91	111.01	114.42	110.36	107.76	108.14	105.96	110.02	104.95	104.49	108.39	120.16	108.22	108.27	97.009	109.49	111.65	109.79	111.28	108.83	109.93	111.68	109.62	106.33	111.26
100.92	109.06	107.4	105.81	102.82	107.29	99.712	103.17	109	106.12	99.406	114.37	115.83	101.2	110.03	105.78	99.787	100.82	109.36	100.26	102.25	107.09	94.521	103.55	105.23	100.35	102.99	102.59	112.24	105.42	112.51	99.625	103.77	108.34	100.97	107.27	98.538	109.05	103.88	100.7	107.69	104.19	103.77	107.02	108.35	103.17	93.928	101.76	106.9	107.05
100.02	103.6	105.16	98.624	105.61	108.75	109.45	109.41	105.63	104.27	104.27	108.7	100.58	98.598	102.78	110.98	109.33	107.99	105.78	109.39	100.17	103.57	107.47	103.31	106.78	96.799	110.39	100.91	101.72	99.601	114.4	107.16	101.45	115.17	98.347	109.54	103	103.61	97.559	105.29	102.46	110.02	102.64	100.35	110.8	112.59	106.28	102.14	107.1	103.09
108.17	96.281	107.23	108.78	112.43	111.52	115.18	110.8	110.77	107.5	109.85	106.92	112.03	109.71	111.88	115.29	102.79	100.55	106.15	108.09	111.83	105.53	101.94	110.4	103.35	109.62	111.45	107.23	108.65	114.51	115.82	103.35	112.19	104.45	115.06	115.69	107.02	114.29	112.32	105.77	116.32	101.35	106.16	108.56	113.75	101.65	108.09	110.82	108.74	109.12
107.91	103.7	107.52	110.4	112.58	102.42	104.7	101.94	98.632	114.4	104.41	99.21	114.09	102.79	106.66	102.5	107.28	94.405	106.6	108.93	104.48	110.79	107.04	112.2	107.75	92.101	108.48	104.21	107.05	105.44	104.01	102.25	107.01	106.82	105.41	108.27	113.18	108.93	99.957	107.26	103.37	104.57	105.17	108.73	108.38	113.65	114.94	111.46	108.57	111.73
111	101.6	108.4	105.45	102.26	110.81	107.02	106.68	111.11	104.24	109.5	93.666	110	112.01	113.87	111.05	107.88	104.27	105.62	110.61	104.06	109	108.35	117.37	112.23	103.68	108.82	102.82	105.66	106.49	107.91	109.82	104.61	115.86	103.77	112.3	108.34	107.86	110.91	110.67	114.36	106.46	109.22	100.82	105.23	109.68	108.43	109.43	102.16	116.11
105.45	102.86	110.08	106.06	101.85	105.21	104.91	109.16	106.3	107.38	102.24	109.24	107.64	113.72	107.27	113.72	107.93	101.27	108.33	100.55	101.8	95.123	96.52	104.24	107.35	110.82	102.45	109.87	111.51	110.73	110.12	107.95	103.68	101.92	98.412	107.82	102.61	99.813	111.26	106.39	110.97	109.69	99.98	98.248	105.62	109.36	104.59	109.05	118.28	108.27
112.77	108.07	101.03	106.5	109.03	111.84	113.58	109.5	106.65	99.318	108.66	107.22	110.92	113.81	106.63	107.84	104.73	117.86	110.5	113.02	105.44	103.17	116.89	106.3	108.32	106.35	96.214	108.42	100.63	108.46	110.43	105.77	104.8	112.47	107.19	104.61	95.984	107.9	107.48	112.34	106.72	109.66	100.44	114.76	112.72	108.52	102.09	102.13	109.26	106.94
106.45	99.558	107.01	101.21	110.07	112.22	108.45	106.36	104.57	110.87	103.52	117.83	103.45	109.98	109.81	108.03	101.18	108.39	117.64	109.69	102.85	106.68	103.7	98.623	114.15	99.283	107.42	106.61	111.46	112.83	107.03	110.39	103.12	102.03	106.18	106.29	100.95	100.38	102.49	112.75	112.5	107.39	103.07	105.42	107.21	111.45	99.7	104.62	111.75	113.75
103.95	95.25	100.75	89.625	105.18	106.01	93.172	100.25	100.36	104.37	99.993	102.23	101.99	95.557	95.53	95.75	106.17	115.56	105.79	96.288	110	106.94	102.17	107.57	98.138	103.13	94.782	103.59	102.5	104.25	99.662	107.15	101.78	91.707	95.02	100.9	107.85	99.871	109.93	106.9	102.19	99.693	100.16	98.411	112.41	109.6	109.64	106.44	109.45	97.029
104.92	104.17	100.7	106.78	110.43	105.32	99.432	107.18	106.65	101.82	107.03	104.73	106.69	99.27	107.16	100.06	108.1	102.84	97.129	102.59	111.12	103.68	98.079	106.93	107.05	102.32	106.66	103.69	101.83	106.58	108.32	103.8	100.78	105.85	104.53	103.36	102.02	119.06	101.28	102.6	112.34	97.641	115.66	99.315	102.77	104.23	105.23	103.63	105.92	110.14
107.03	108.32	112.18	110.45	104.43	110.2	104.85	102.15	111.44	104.1	112.24	105.95	102.45	108.56	101.8	109.9	107.8	103.06	106.97	112.69	106.43	111.13	104.28	108.4	116.21	98.732	110.74	110.15	111.01	110.41	117.44	104.16	103.64	103.84	98.526	104.96	109.71	96.775	114.68	92.944	100.25	103.91	94.78	98.875	107.35	104.3	100.63	108.71	109.08	105.58
99.101	107.53	107.71	101.95	114.41	107.44	106.64	107.59	99.396	110.83	99.853	111.45	101.35	107.99	110.71	107.46	114.51	107.97	100.33	116.35	103.07	105.87	99.392	92.801	114.11	98.312	104.31	96.729	108.58	103.93	109.32	105.62	105.13	109.76	107.97	103.2	108.4	108.88	105.85	93.601	104.13	104.91	102.73	104.83	108.22	112.81	100.49	118.61	103.89	106.37
105.09	109.15	102.26	100.23	105.78	96.671	102.29	107.59	107.26	112.05	99.993	102.37	110.82	109.61	106.43	107.47	103.88	106.99	103.4	98.503	106.24	107.35	106.11	98.643	109.09	105.56	105.38	99.867	109.25	106.84	96.897	106.38	108.46	101.03	100.89	102.19	109.2	112.92	109.13	106.83	105.31	100.72	109.59	112.71	104.23	96.983	109.25	107.54	102.07	105.06
102.62	111.45	108.87	111.64	110.75	105.97	106.65	108.92	107.31	107.23	108.55	113.55	113.41	97.65	108.81	103.78	111.28	101.69	99.324	105.55	114.82	103.5	115.67	99.198	106.7	104.7	106.41	102.03	112.77	114.92	113.64	103.14	115.93	107.99	116.93	102.74	108.14	104.71	109.55	102.23	104.24	109.31	117.59	111.7	110.63	114.99	109.27	108.4	101.47	107.77
102.68	102.9	105.64	103.96	106.88	106.47	114.39	110.9	103.77	110.6	107.13	114.01	100.18	105.51	108.83	104.99	106.52	111.4	111.97	99.215	101.53	107.08	104.28	102.59	101.19	102.24	111.26	110.1	107.13	109.47	103.94	104.11	101.91	103.72	106.81	113.93	114.14	105.17	106.89	114.99	95.04	112.64	105.88	109.3	103.78	108.29	102.74	100.46	106.09	110.18
107.51	107.85	100.1	108.59	103.02	107.71	110.81	105.87	103.1	104.18	106.02	104.42	117.18	109.59	107.15	104.23	113.3	101.7	114.24	103.77	108.27	102.38	107.99	111.24	106	111.08	105.78	108.36	117.64	105.34	106.18	103.54	115.17	108.02	109.47	111.13	109.67	104.02	100.03	95.165	110.79	115.08	99.2	106.01	112.67	112.79	101.93	108.41	102.04	107.59
113.68	106.28	107.63	110.52	104.89	109.19	97.272	97.487	102.39	107.94	101.06	109.9	104.28	111.53	110.56	103.24	112.21	109.13	102.46	106.15	101.91	107.58	99.17	98.617	103.06	111.01	102.34	104.06	113.32	109.14	102.38	101.61	106.29	105.65	110.4	107.64	89.942	105.24	102.79	103.56	105.5	108.21	110.78	109.08	110.3	101.3	106.75	112.7	111.35	106.53
106.7	112.01	105.44	98.612	98.416	103.25	107.31	100.84	102.52	104.8	101.83	105.85	101.88	110.32	102.78	100.13	110.52	113.2	110.33	110.09	98.224	115.44	103.84	101.82	118.23	99.17	100.56	105.97	102.7	113.53	107.52	107.26	105.62	108.06	104.69	98.172	102.91	109.65	110.27	100.75	109.03	101.35	100.02	100.98	96.99	99.45	101.57	101.66	109.33	110.15
92.749	99.505	98.624	99.228	93.818	95.8	100.15	106.62	95.593	104.36	94.81	96.42	95.898	95.191	107.34	111.97	92.642	108.65	101.01	102.19	99.564	105.24	102.05	107.85	94.793	93.672	107.68	100.95	105.64	95.193	96.062	100.47	95	110.08	94.921	93.071	100.34	92.437	94.018	98.338	90.41	94.187	99.228	100.41	95.903	98.44	94.901	102.98	94.086	97.427
113.01	96.492	112.71	111.92	104.16	117.35	104.89	101.29	102.83	103.64	108.65	109.89	106.06	102.96	91.833	111.86	106.12	111.57	109.09	102.14	95.315	109.43	113.15	101.62	109.41	107.8	108.65	104.69	104.15	106.93	98.928	109.35	114.66	104.07	110.32	109.62	107.64	103.37	101.43	115.17	107.73	105.78	93.188	102.6	114.55	108.17	115.81	105.34	111.38	104.73
103.22	111.14	108.63	100.64	101.61	102.44	116.45	99.172	108.83	103.29	111.29	105.71	103.97	98.349	104.22	102.08	111.39	101.61	112.56	104.93	109.4	102.52	104.53	105.49	100.3	102.43	100.25	107.96	109.69	117.27	103.41	100.39	102.4	99.832	97.002	113.83	111.68	104.81	104.93	111.43	115.94	104.37	100.49	111.16	112.37	111.22	105.51	101.25	104.39	107.86
109.17	104.74	113.68	110.7	111.48	104.78	110.87	110.05	114.08	105.61	110.28	115.04	112.39	111.02	98.192	106.3	109.76	110.53	110.27	106.93	110.53	103.06	105.18	111.02	109.22	108.43	106.67	103.28	111.79	104.82	111.02	108.36	102.34	107.68	105.7	108.1	105.12	113.17	113.6	105.72	112.47	101.63	101.48	108.5	99.997	104.81	114.37	104.19	98.474	103.01
102.43	112.61	107.81	102.53	108.65	103.61	106.36	100.7	104.64	107.73	107.71	96.217	107.68	109.16	102.65	100.7	107.81	107.08	107.74	104.44	107.66	106.08	110.89	104.06	102.43	103.03	95.233	104.73	108.15	108.09	109.72	109.55	112.16	110.4	100.93	109.03	108.78	103.56	118.95	112.97	105.02	100.84	99.015	102.28	103.04	106.79	111.55	100.43	104.13	106.19
100.22	95.451	107.35	102.01	100.66	94.856	111.83	98.031	99.32	97.443	110.7	99.269	95.56	105.55	101.24	100.57	96.399	89.008	103.47	94.945	89.37	100.19	99.345	110.12	95.188	101.7	104.97	96.572	101.1	98.363	96.458	104.67	96.803	98.115	96.992	98.68	91.375	102.36	98.998	102.23	94.808	95.078	100.46	102.24	97.9	101.73	92.855	102.65	103.59	97.019
99.072	107.93	102.16	111.89	111.6	105.16	104.16	102.13	99.919	108.12	107.87	101.3	114.71	101.8	102.88	102.27	113.4	106.48	113.68	106.16	108.81	104.98	109.28	98.861	93.982	107.67	110.05	106.23	99.44	103.63	109.04	103.83	104.11	101.29	104.36	107.37	117.39	106.41	114.97	108.9	116.32	106.33	100.72	105.99	116.83	108.65	108.44	111.57	101.93	100.25
105.8	109.48	100.68	107.56	98.817	106.02	102.77	109.45	102.81	101.35	112.71	110.49	104.23	111.33	115	104.94	100.69	114.4	108.05	116.81	112.75	97.738	105.03	108.14	100.14	99.366	95.016	110.25	106.24	103.13	96.17	102.86	109.13	101.06	112.04	106.84	104.1	98.117	101.05	109.23	95.888	101.77	104.78	118.44	109.33	107.86	112.75	105.91	111.25	97.139
105.62	99.085	101.83	99.008	100.35	107.2	102.83	113.87	100.8	114.54	104.21	97.289	95.121	111.03	106.36	100.08	103.76	104.39	116	106.33	107.85	104.33	98.001	107.04	110.49	104.05	104.73	109.27	99.407	98.247	107.99	113.37	112.35	109.67	107.39	100.1	108.36	111.17	112.94	107.96	114.09	101.68	106.69	95.814	103.44	99.423	103.18	94.977	103.33	117.02
105.39	101.25	103.32	109.45	115.5	103.56	112.63	113.94	103.32	109.59	102.69	105.85	105.38	104.3	108.02	99.823	108.02	102.25	103.27	103.65	106.77	106.49	110.12	101.25	110.95	106.58	97.528	104.36	105.6	104.02	100.87	100.89	109.15	101.28	115.51	113.92	109.37	106.1	114.9	108.81	100.37	100.18	105.84	105.08	108.47	106.54	104.65	103.68	108.07	104.78
98.093	96.099	95.307	97.762	98.16	95.057	96.106	101.26	101.26	92.442	95.877	95.133	99.049	101.23	97.52	107.18	99.174	102.1	86.069	96.469	97.931	97.998	101.6	93.413	109.02	102.15	102.87	102.3	90.567	96.614	102.49	98.067	96.361	101.18	96.588	101.64	105.7	99.617	96.729	99.658	91.568	102.71	93.623	99.195	94.604	93.3	101.55	101.74	98.266	94.616
100.17	105.26	101.45	114.93	109.12	112.98	106.83	118.57	102.47	102.26	111.11	105.21	105.74	110.19	109.36	105.28	101.44	108.02	121.46	114.11	106.33	112.37	117.27	110.31	103.49	110.58	111.5	109.68	118.43	106.63	104.23	110.22	107.43	108.18	110.3	105.04	111.48	109.38	121.73	103.32	110.23	109.36	104.95	115.19	107.26	113.23	116.09	118.14	108.56	102.32
99.433	94.861	110.28	112.68	101.53	106.07	103.53	108.39	112.48	108.69	112.6	108.33	107.78	101.58	104.67	106.21	106.09	104.39	107.71	106.59	114.97	106.08	105.5	101.48	99.838	102.68	112.05	105.21	105.11	102.94	107.3	110.62	111.49	100.33	112.46	103.75	112.16	109.26	102.96	100.23	97.371	103.84	115.31	101.1	109.13	108.44	101.01	101.79	108.65	107.34
92.297	94.19	90.375	96.086	93.977	86.799	99.935	101.91	105.68	96.312	98.868	99.549	94.753	96.626	91.212	97.173	94.187	100.53	102.33	98.369	92.59	94.357	98.053	91.755	99.454	97.943	99.797	98.161	102.98	102.6	95.347	99.049	100.6	107.57	95.067	97.328	96.542	100.53	94.181	103.05	104.89	101.47	93.86	100.93	100.55	98.397	89.159	93.861	87.931	98.392
97.101	109.72	95.978	100.49	113.31	103.48	103.79	104.2	106.47	112.07	101.15	101.3	101.92	112.81	98.717	104.42	111.4	109.52	97.972	108.13	100.95	108.35	103	102.37	108.38	117.61	102.88	107.98	102.23	104.49	100.86	102.82	101.06	107.57	108.22	111.7	104.49	111	99.296	101.69	102.7	104.63	99.109	103.74	111.64	102.11	112.57	109.11	98.31	111.52
108.58	96.442	107.54	104.84	105.27	106.69	115.6	101.65	110.28	102.75	112.36	102.43	113.05	95.014	99.402	107.19	107.62	103.97	101.15	108.7	109.51	111.11	106.65	113.05	103.25	112.48	98.724	109.12	105.24	105.37	95.879	106.26	104.41	101	103.44	102.13	108.44	103.13	103.44	104.54	112.87	104.96	102.28	111.33	109.14	98.724	106.27	102.9	106.66	104.6
104.23	103.95	102.58	103.76	106.38	104.22	106.04	112.4	106.17	102.97	112.59	107.63	102.61	103.15	106.32	108.86	105.04	107.06	111.84	103.5	110.07	112.65	111.32	109.37	110.95	95.841	107.17	107.64	108.46	98.49	107.1	107.48	100.44	102.15	98.909	106.35	100.62	112.33	104.4	104.52	106.56	100.34	101	110.52	112.4	104.93	103.79	106.97	105.47	112.71
104.57	100.14	109.16	114.47	106.87	105.62	113.33	105.21	107.37	116.62	110.59	111.01	106.88	110.21	106.99	110.94	112.46	100.99	107.71	111.82	106.92	117.79	103.12	110.75	111.58	109.83	111.32	113.37	103.1	110.01	108.61	104.55	108.3	101.74	99.624	118.81	107.97	110.77	110.67	104.84	108.13	100.4	92.277	110.7	115.42	116.65	109.13	106.28	109.55	106.46
109.95	109.33	101.09	103.13	105.22	103.29	114.7	105.04	108.55	112.44	105.21	109.27	105.32	110.22	104.73	103.76	112.89	101.46	103.08	104.4	95.901	101.16	111.96	105.24	109.84	113.38	104.91	107.75	110.9	113.8	108.01	111.14	108.23	105.84	107.15	112.13	116.02	109.99	107.91	101.59	103.48	104.11	115.18	109.37	110.04	110.54	106.75	108.31	102.42	107.27
111.21	106.96	112.25	111.19	111.15	101.07	113.61	111.4	106.32	108.66	103.82	112.22	105.53	113.49	110.03	103.56	106.19	108.19	104.71	99.104	105.5	106.07	112.54	102.62	114.12	100.83	111.31	103.53	102.38	103.14	105.69	102.62	99.892	108.72	106.26	114.87	111.55	107.42	107.3	109.98	109.32	108.12	116.2	101.86	111.8	106.28	105.63	104.56	107.39	101.04
92.859	109.82	95.566	102.86	95.677	99.927	95.359	106.35	97.097	102.76	103.47	107.66	99.86	100.89	102.58	96.673	106.85	103.14	98.441	96.921	104.9	101.14	103.62	105.62	98.341	105.76	97.137	91.221	99.603	101.93	104.63	101.72	96.464	100.89	94.877	102.93	96.601	101.07	95.825	98.024	109.68	102.75	103.04	101.45	105.71	106.76	98.049	96.646	95.997	104.82
98.956	109.13	108.06	109.67	101.76	107.71	107.28	104.61	113.37	105.8	110.91	112.48	109.15	110.52	100.36	104.89	105.52	98.56	104.92	111.14	111.34	108.21	102.26	106.36	108.58	106.68	105.85	105.01	109.15	113.45	105.26	113.69	103.17	102.31	108.69	101.45	111.98	112.26	100.8	104.78	108.64	100.36	104.91	96.616	108.12	103.22	111.87	100.78	103.33	102.67
93.348	103.48	103.89	105.79	99.341	97.957	102.8	96.65	98.257	95.59	102.33	94.336	101.46	101.14	102.56	103.6	99.974	99.847	100.2	99.245	102.99	92.385	97.751	97.624	104.75	98.847	102.15	96.752	99.866	106.13	96.026	94.947	103.16	105.75	101.95	98.256	102.5	99.926	97.325	98.398	89.516	97.046	102.67	97.235	97.74	93.36	100.65	100.59	108.4	107.17
98.815	94.005	96.541	90.02	101	93.434	97.458	90.512	95.032	96.417	110.06	96.292	98.718	90.431	102.35	98.831	94.739	101.69	98.63	106.64	90.388	95.569	109.45	104.34	108.1	100.52	95.455	96.409	106.41	103.9	101.13	94.537	102.75	87.076	96.159	96.215	94.727	91.629	101.64	106.21	95.174	104.09	99.952	88.249	100.8	92.326	100.71	102.62	99.426	107.29
101.9	108.32	108.15	112.38	107.55	103.14	115.27	110.96	105.81	107.14	113.16	111.8	109.71	109.12	104.59	115.26	101.8	112.35	106.35	112.14	113.75	106.92	108.44	114.42	111.24	111.8	107.95	108.47	101.74	111.11	99.963	104.64	108.26	106.12	102.22	104.2	112.52	116.18	109.37	111.55	107.49	118.93	111.66	120.57	107.72	113.09	110.84	120.41	109.01	102.99
91.913	96.482	100.81	102.72	98.816	95.591	99.949	105.86	94.615	96.207	98.69	105.04	96.762	101.06	95.394	104.08	102.21	98.039	103.83	94.995	104.31	96.098	107.47	100.99	109.99	95.442	95.827	110.01	96.194	96.266	100.81	101.21	98.884	90.847	103.45	98.214	101.92	98.758	100.64	107.48	99.875	97.744	96.736	104.64	100.74	99.972	96.622	105.57	106.19	102.01
103.24	94.543	97.616	89.42	110.38	99.515	106.76	94.339	92.99	98.555	96.698	93.108	102.74	96.991	98.942	97.169	103.26	99.165	94.189	93.531	96.566	94.884	94.271	96.63	96.422	97.503	102.38	95.271	107.66	89.812	96.303	105.11	94.479	102.23	91.152	99.584	101.44	102.54	93.062	101.68	99.465	93.358	99.699	102.38	104.47	96.205	99.046	102.64	99.383	88.933
112.26	115.02	109.2	111.09	110.91	99.048	106.97	112.44	103.78	110.31	109.1	105.9	95.288	96.813	103.42	97.981	110.06	105.58	107.8	104.18	108.76	94.441	110.29	100.89	101.98	103.27	108.4	106.46	108.89	108.56	103.87	109.02	111.31	113.21	110.43	104.43	110.51	107.54	97.974	100.55	109.66	104.6	105.32	116.17	107.89	114.35	101.64	103.26	100.31	108.75
106.31	112.44	110.11	107.83	109.74	103.16	109.82	105.33	108.34	111.46	117.3	104.62	112.7	116.24	113.01	114.17	108.73	110.36	110.24	109.35	111.99	112.35	110.17	120.79	117.78	105.46	112.62	115.84	112.53	108.65	109.02	111.05	106.5	114.93	106.56	115.53	104.82	114.36	117.3	107.06	114.44	105.54	110.65	107.11	110.54	112.41	103.43	104.19	111.84	114.19
105.61	104.62	100.77	107.35	107.21	106.09	119.18	97.277	100.07	103.97	105.78	109.02	102.96	106.65	121.71	118.76	101.6	106.86	105.02	95.361	110.56	109.1	93.212	102.68	110.39	109.1	106.53	105.04	112.48	110.08	119.42	106.05	111.3	107.34	106.37	113.2	112.69	109.11	99.591	107.76	102	113.51	101.08	94.275	114.32	112.01	97.908	102.39	102.13	97.594
95.283	110.74	106.51	99.605	93.168	97.3	106.14	98.581	101.97	101.65	91.163	105.07	110.61	106.48	105.18	102.19	102.81	93.497	99.826	103.99	93.115	99.023	99.027	102.32	93.463	100.14	100.25	95.468	103.03	101	106.86	102.99	112.64	95.045	98.45	102.03	95.706	98.149	97.072	99.814	104.51	98.608	107.81	99.704	97.99	99.445	101.71	98.561	109.62	94.512
109.01	111.16	112.16	111.74	105.46	100.2	106.41	102.68	91.951	95.211	104.97	108.29	98.38	111.09	104.26	107.9	99.914	98.356	106.67	108.16	97.437	111.36	104.2	105.64	104.52	107.06	105.74	95.933	105.69	105.35	110.46	105.75	111.29	107.24	103.32	107.28	108.15	107.78	105.53	93.11	114.81	115.57	103.19	107.55	114.88	100.7	106.79	108.27	100.83	114.59
104.49	95.948	107.22	100.73	103.89	100.72	102	97.436	112.48	106.7	98.566	100.59	116.71	104.53	98.666	112.45	97.543	111.17	106.46	99.053	106.52	98.263	94.814	111.11	105.19	105.1	116.84	105.14	99.153	96.588	108.31	101.3	108.7	112.9	105.28	102.26	107.11	107.07	102.49	102.26	95.493	108.77	102.54	104.43	111.57	103.9	106.61	111.85	102.97	97.942
111.72	113.72	103.02	110.61	101.97	106.68	107.47	109.04	111.75	105.46	119.59	91.839	109.95	113.64	113.66	99.055	107.86	96.49	108.76	108.56	104.89	101.94	109.09	104.39	106.42	108.56	98.563	112.61	114.02	95.878	104.62	111.21	102.3	108.16	104.85	103.46	106.32	113.19	102.98	101.01	109.29	95.226	98.529	104.57	110.21	115.2	98.364	104.31	100.79	100.61
109.27	100.49	102.17	109.2	112.31	105.53	107.57	104.68	114.63	102.69	99.653	99.593	108.26	107.23	113.55	104.23	107.81	106.47	108.35	96.737	99.716	101.81	98.747	111.02	106.32	104.97	100.29	113.21	105.56	113.03	109.53	111.22	109.08	108.76	101.59	104.01	102.46	111.64	106.64	107.17	112.55	103.71	106.6	104.28	101.87	106.38	110.81	108.3	104.08	108.03
97.711	104.11	105.83	92.604	87.652	104.16	92.74	99.064	92.46	100.31	98.369	94.759	97.428	104.61	99.854	89.725	104.57	112.19	100.98	97.783	105.03	101.21	98.715	97.909	99.73	87.435	91.487	98.437	98.203	105.49	100.72	97.348	100.1	101.66	99.288	103.37	106.22	89.723	107.59	101.22	91.847	108.62	104.94	101.49	95.177	96.506	94.979	94.892	97.909	97.985
111.71	105.88	109.54	97.947	106.32	110.85	111.01	103.59	109.38	109.29	120.2	103.78	94.76	106.68	105.22	111.46	107.77	117.41	97.113	106.91	107.81	105.6	114.34	104.67	105.8	108.44	113.56	109.26	110.17	108.94	109.72	106.37	111.63	104.21	108.79	112.12	101.67	110.63	105.55	112.39	108.31	109.35	106.05	100.74	104.58	110.16	107.22	113.69	106.71	108.67
110.38	107.84	103.47	108.47	110.45	106.67	108.37	106.65	104.28	103.01	114.55	112.52	103.55	112.58	106.57	96.482	103.17	112.43	107.42	102.83	103.93	109.48	98.838	115.11	99.427	102.7	102.76	109.18	105.56	107.12	101.56	115.92	98.413	105.32	103.72	114.64	101.39	100.73	105.1	120.99	107.67	102.24	105.15	94.788	103.68	99.238	102.91	106.96	96.649	104.15
110.57	105.88	104.42	116.93	108.44	102.32	113.55	106.14	107.67	113.24	102.38	110.41	112.2	108.48	110.95	106.1	110.98	104.96	111.07	106.68	108.54	111.08	108.89	107.43	104.6	106.41	105.11	108.05	107.12	106.51	106.07	113	100.67	107.16	103.36	104.49	101.47	99.26	117.79	107.57	109.89	112.46	102.89	102.92	100.54	106.56	105.32	103.09	111.12	114.05
111.96	106.64	110.21	102.8	106.57	110.47	109.84	97.001	110.44	112.65	106.58	106.09	106.4	111.65	107.48	98.433	105.45	113.29	99.976	99.971	109.59	111.6	100.12	104.6	110.38	105.28	104.84	104.09	101.85	109.25	108.67	105.55	90.757	114.41	102.8	107.24	109.94	113	99.59	110.34	97.931	102.87	112.29	106.74	100.48	107.98	100.15	105.2	103.22	97.485
100.97	97.775	99.248	104.32	106.45	106.65	110.53	107.81	102.61	116.66	99.188	101.6	107.95	101.84	95.737	109.81	97.025	102.46	106.39	106.39	108.84	104.34	109.35	102.2	100.3	111.16	103.7	107.8	103.24	104.98	103.34	102.06	115.28	107.13	105.09	104.66	109.49	108.41	100.64	110.67	107.94	104.36	105.25	101.57	100.44	103.35	101.16	97.59	108.24	107.06
102.77	97.137	99.39	104.05	96.211	94.751	99.615	108.27	94.746	96.864	93.565	99.118	102.4	94.837	100.98	98.637	94.834	107.07	96.068	103.44	106.22	102.64	101.61	98.844	106.03	106.49	103.4	101.27	96.867	97.391	95.692	93.827	102.7	101.47	92.639	93.845	101.11	99.164	89.01	95.14	102.08	102.67	106.17	95.544	99.75	104.37	102.83	92.725	97.55	101.47
100.7	97.159	92.887	86.927	97.977	95.88	100.63	104.43	98.425	98.747	95.712	102.82	98.168	97.687	96.141	100.47	92.866	93.652	96.879	103.58	97.238	93.691	94.407	113.04	99.38	101.4	95.343	101.62	97.788	97.866	99.63	91.056	104.57	101.8	90.326	105.49	103	95.988	104.41	100.61	96.928	100.56	104.15	103.15	100.99	96.952	103.95	92.362	96.2	98.21
97.532	104.05	102.5	115	114.08	107.67	101.89	95.171	109.31	99.139	105.38	102.56	104.11	94.186	108.68	103.79	104.37	105.82	99.574	105.88	110.94	108.51	100.68	106.77	101.61	99.509	113.73	96.402	105.02	105.05	101.04	98.515	108.64	104.16	103.88	111.62	107.23	106.19	105.14	103.78	107.8	106.22	102.97	98.461	99.696	116.18	111.54	101.5	106.84	105.76
103.81	109.17	101.14	108.52	108.28	109.71	101.38	107.54	112.27	111.54	110.34	97.753	114.37	104.3	111.12	109.77	105.58	98.616	111.7	111.32	111.07	103.39	107.6	103.12	108.31	111.52	109.42	112.46	114.88	108.17	106.85	105.19	106.42	101.76	113.54	113.33	113.74	113.11	104.67	113.46	107.86	101.07	106.71	111.66	110.02	114.92	103.45	109.94	109.39	108.97
102.86	104.67	105.44	107.31	105.82	105.35	91.788	104.86	104.65	115.66	99.205	98.065	103.76	105.43	102.83	98.026	101.97	107.48	107.86	106.51	100.07	104.19	104.4	101.42	106.24	110.73	101.47	115.28	104.76	104.23	105.89	102.93	98.626	106.45	100.04	102.96	117.87	118.78	107.18	101.25	106.63	112.46	102.78	109.69	111.33	101.09	112.98	113.15	99.445	103.39
90.791	100.73	97.178	105.39	96.098	106.7	99.202	102.72	90.796	101.61	97.004	90.962	91.14	98.658	97.818	100.46	90.817	90.806	101.65	93.011	92.971	95.159	97.201	103.75	90.772	99.842	98.66	90.244	92.979	97.989	102.21	98.147	98.582	97.207	93.197	103.94	94.105	93.961	94.001	94.242	101.49	91.674	96.977	98.887	94.616	95.077	94.89	97.014	105.68	87.383
106.06	109.48	105.44	113.19	97.842	110.4	111.4	112.01	108.01	106.64	106.29	101.38	108.64	100.27	104.2	103.37	112.29	95.5	109.25	103.43	107.09	99.835	103.69	113.47	99.525	92.8	100.85	114.74	98.163	108.02	108.5	106.39	102.62	102.67	108.12	110.18	98.744	107.8	103.3	102.84	109.83	100.14	110.24	96.658	105.47	96.958	110.5	95.195	107.84	97.53
101.3	98.851	114.35	98.539	102.6	104.01	102.12	92.531	105.45	110.2	103.22	101.13	112.03	108.53	108.69	104.95	105.16	110.82	111.92	92.832	115.51	103.62	111.68	110.24	108.72	106.54	100.76	108.33	101.69	102.52	105.25	107	109.51	107.83	102.2	103.02	110.28	102.88	111.52	102.61	105.95	98.608	108.78	97.648	114.88	115.51	119.9	100.79	100.3	103.23
103.78	110.39	101.66	109.49	101.64	102.48	104.43	98.063	106.29	105.13	107.28	113.7	99.026	101.05	108.3	106.34	112.29	102.01	93.727	113.73	106.06	106.71	102.75	97.426	106.24	95.872	117.73	102.41	107.84	108.03	98.641	104.78	95.962	95.517	99.551	107.53	109.88	99.151	109.72	99.737	102.15	99.234	110.31	101.57	104.46	103.63	101.47	106.36	104.28	106.69
102.73	99.702	97.819	100.37	106.73	95.926	110.75	92.816	91.994	98.362	99.217	91.887	100.25	91.722	96.876	99.301	101.66	91.455	93.29	100.65	93.608	97.533	93.147	108.02	96.818	99.899	100.34	105.02	98.552	101.18	105.89	95.419	93.344	95.951	91.107	97.065	97.116	100.71	104.47	93.272	102.81	94.071	92.15	96.463	91.918	94.43	97.512	92.718	101.83	97.524
96.271	100.76	102.09	99.825	102.45	107.3	103.16	105.08	101.9	109.83	112.71	99.248	102.22	100.88	109.18	101.14	107.13	97.196	101.08	104.56	94.33	109.7	101.2	98.282	105.56	109.36	98.73	104.35	106.22	106.99	106.14	111.4	99.856	103.26	107.85	102.25	99.506	107.93	100.2	114	101.19	113.55	113.46	102	103.71	107.07	99.935	101.13	101.57	106.28
107.59	99.727	114.95	101.93	97.978	103.77	106.49	106.8	107.77	107.27	105.03	104.84	105.19	102.82	111.38	107	104.1	106.75	115.42	102.47	108.99	111.14	111.76	98.969	107.94	107.1	107.95	109.2	111.64	109.13	103.18	106.97	110.33	106.27	112.25	110.71	110.96	105.66	115.65	103.57	101.87	109.6	106.35	114	105.42	108.5	126.25	117.31	102.82	106.31
105.1	97.196	100.96	101.72	94.878	98.54	96.03	85.689	95.279	101.69	95.6	102.21	98.955	91.287	97.661	92.533	99.774	99.936	97.71	110.91	109.63	93.22	93.723	93.475	92.939	92.903	95.442	96.603	94.734	103.9	101.46	93.696	89.09	94.277	86.554	105.9	101.96	98.515	96.922	101.81	97.261	94.901	104.73	95.712	92.615	105.81	102.17	102.15	99.809	96.741
102.73	102.46	115.2	103.86	113.7	106.36	96.709	106.45	106.2	110.31	106.14	112.7	98.832	106.68	110.57	102.58	108.81	108.07	103.2	105.37	106.48	105.91	103.73	112.52	105.76	102.79	105.71	102.93	106.88	100.1	101.99	111.05	100.44	95.049	109.51	107.52	107.02	102.22	99.093	105.75	106.58	95.829	108.88	105.3	99.333	109.24	106.82	110.17	105.33	104.82
109.87	105.38	105.08	108.24	111.56	109.21	101.59	112.85	102.9	106.54	102.36	102.62	110.72	109.21	106.57	107.5	110.64	115.97	109.56	114.67	106.48	110	106.51	103.62	112.91	103.1	106.08	102.16	105.44	102.61	109.83	111.3	102.6	107.5	111.74	116.46	111.35	108.46	106.6	103.74	112.5	118.57	104.87	108.25	107.25	113.34	113.37	104.39	110.18	103.16
105.98	98.58	109.13	104.42	111.69	102.82	108	103.04	109.1	104.75	107.72	111.16	111.42	106.6	101.85	98.795	111.51	103.57	113.23	107.46	109.67	105.44	104.97	100.33	108.98	107.59	105.03	97.703	104.87	106.98	107.22	108.09	103.33	111.36	108.23	99.28	107.05	110.53	109.45	103.65	102.63	104.22	98.766	101.91	104.59	114.18	103.51	110.05	112.56	97.243
101.2	115.61	111.74	118.05	109.93	107.85	120.79	104.2	101.32	114.66	118.6	100.35	98.075	100.87	103.58	102.36	115.62	106.55	113.89	103.4	114.4	109.19	102.52	107.49	106.87	106.78	102.14	106.81	98.692	94.085	107.7	110.02	109.1	115.22	108	108.99	103.21	105.42	104.11	114.78	107.59	102.51	113.54	107.34	105.49	107.6	108.33	108.42	111.48	112.1
114.47	111.92	104.2	104.63	103.16	102.69	108.19	102.33	106.66	108.36	112.33	102.9	98.719	110.13	103.95	109.91	97.318	103.49	100.93	110.09	106.39	102.17	106.1	106.89	111.57	117.24	104.36	109.07	100.21	115.36	116.22	107.49	109.29	109.68	91.096	108.21	102.69	109.24	108.73	99.7	107.71	106.77	106.05	111.45	102.63	113.84	101.47	101.83	103.19	108.31
103.87	104.98	97.316	115.22	104.22	99.812	101.48	93.856	93.793	102.05	100.78	98.661	94.89	106.26	101.32	108.46	108.51	106.61	101.32	103.52	104.97	100.52	100.55	104.87	100.97	100.29	100.22	104.85	104.66	95.527	90.75	98.808	91.672	98.161	107.32	99.279	95.532	100.61	95.647	102.24	97.049	102.18	99.143	103.86	92.905	104.52	103.24	101.54	97.388	109.96
106.87	105.72	108.37	116.73	111.08	104.45	103.96	102.81	107.08	102.46	102.29	100.01	104.54	113.81	117.07	105.05	110.72	103.85	110.11	105.79	107.32	103.32	101.95	113.16	118.88	112.4	113.86	105.72	109.79	108.51	105.62	112.42	104.4	103.4	103.71	103.29	108.71	107.66	113.24	100.04	111.33	109.09	106.79	104.33	106.02	109.97	108.2	110.78	118.22	122.47
109.42	104.62	107.4	114.82	108.58	94.689	110.79	105.22	103.27	109.82	104.87	108.46	103.95	103.01	108.26	97.04	98.361	101.1	95.896	105.37	99.579	97.432	107.99	108.84	94.279	112.55	109.53	104.16	108.06	107.33	108.42	104.47	105.71	101.28	105.52	110.45	99.992	96.522	118.57	101.1	103.97	103.62	110.45	99.699	93.92	109.08	103.7	100.97	114.88	99.489
96.259	106.81	92.244	95.772	92.61	100.78	91.368	100.88	101.49	90.615	99.162	98.388	98.721	103.85	103.5	93.308	102.16	98.182	103.46	93.371	98.237	93.735	103.41	87.024	97.338	103.13	100.04	107.48	95.9	101.6	95.737	94.661	86.345	103.07	99.213	100.86	100.94	104.47	98.056	95.451	94.938	95.284	101.45	96.519	92.436	95.798	104.42	108.92	95.747	95.963
94.847	106.69	102.95	111.52	94.309	97.294	103.21	96.837	105.68	98.163	92.895	101.63	93.477	104.4	104.9	105.18	104.11	100.49	94.581	101.64	102.17	94.971	105.42	99.119	97.637	104.19	105.44	98.758	106.07	98.273	100.42	97.978	109.41	102.36	111.4	105.97	106.68	88.213	105.66	104.41	103.05	100.86	93.175	98.88	106.91	104.8	97.245	101.63	111.01	102.43
111.09	100.89	101.02	108.51	105.32	117.73	110.31	118.65	113.36	117.03	107.92	101.31	108.3	101.74	106.84	99.158	105.79	110.39	110.12	113.86	96.804	107.55	105.53	109.52	106.93	114.58	99.984	111.01	100.5	102.98	108.73	102.58	107.92	109.45	115.19	107.33	103.71	109.52	112.08	111.28	106.58	97.423	110.26	112.17	109.95	117.35	112.38	112.63	114.82	108.74
114.84	111.09	114.92	107.02	106.82	116.99	94.136	111.31	110.38	101.59	106.39	102.44	112.34	116.36	109.21	104.61	107.28	100.36	110.87	111.7	114.58	109.05	95.626	99.175	97.623	107.25	98.69	102.86	105.06	110.83	103.69	111.44	97.285	107.83	109.16	104.68	110.84	99.435	109.33	112.89	108.32	109.74	111.91	113.96	97.215	102.7	105.53	109.58	99.205	96.81
115.22	105.73	104.77	109.61	112.13	106.76	111.15	99.657	110.86	105.34	110.03	105.83	105.61	109.78	114.2	110.07	104.02	113.07	112.22	104.27	94.843	112.94	111.96	107.66	110.54	118.29	105.41	112.38	108.74	114.15	118.49	120.66	109.19	109.57	106.18	115.1	110.04	115.59	113.05	100.54	115.07	111.99	112.22	106.84	113.94	108.14	111.93	110.49	115.87	122.22
104.03	104.05	109	103.83	104.38	115.32	115.33	112.42	107.39	108.15	105.47	114.24	104.22	109.37	113.37	106.44	111.81	105.76	100.99	110.01	114.89	108.16	112.4	108.59	112.23	112.73	107.61	115.44	101.09	102.38	109.56	103.84	105.31	106.13	111.52	107.82	100.61	106.57	103.11	107.99	108.56	118.47	104.37	107.76	117.34	107	104.4	105.12	122.89	112.05
98.751	101.45	106.49	95.959	96.875	93.582	96.142	105.61	99.411	105.48	98.806	100.75	104.61	102.33	93.333	106.21	109.73	99.874	101.4	101.85	102.31	106.15	101.74	103.72	97.868	99.126	101.92	106.75	103.81	102.31	105.29	106.41	101.41	107.23	93.789	92.926	96.225	100.26	95.366	96.34	97.988	102.6	99.277	95.739	91.295	103.2	93.357	102.22	93.869	101.76
96.538	98.868	105.92	100.4	93.98	107.79	100.07	95.787	99.67	97.443	93.739	98.379	105.84	97.729	99.145	97.113	98.717	106.52	102.03	93.155	98.389	104.44	106.48	98.872	97.562	108.99	103.74	96.149	109.45	96.466	100.49	93.109	100.84	101.06	101.02	99.446	96.938	100.71	97.11	102.77	99.128	102.28	94.017	101.7	97.594	97.304	95.286	107.27	104.03	94.617
104.55	115.99	100.99	114.59	105.61	105.22	109.73	110.81	114.2	113.3	108.47	105.99	114.91	99.865	106.96	110.23	104.85	113.43	117.91	106.36	110.17	108.51	105.7	108.27	111.75	105.5	110.07	110.23	101.45	105.72	105.98	105.82	106.98	104.57	105.5	114.74	115.52	101.32	107.07	104.82	103.8	103.7	110.95	111.71	108.06	106.96	109.51	113.75	105.09	119.75
97.434	92.318	97.924	103.51	101.02	104.4	104.91	104.21	98.55	102.17	99.383	106.67	102.36	99.817	104.88	97.203	90.874	102.78	96.827	100.61	103.47	96.47	98.958	103.84	103.91	105	88.138	105.11	108.86	101.92	105.56	98.706	99.617	112.15	93.821	90.782	94.915	93.098	103.56	104.05	99.213	102.24	101.94	109.67	105.78	107.56	107.66	102.92	104.39	96.038
103.31	108.73	104.53	105.07	114.91	107.13	105.4	113.69	104.22	114.54	105.76	102.92	110.29	105.7	110.52	112.6	116.03	106.07	111.95	109.27	103.49	99.549	104.87	111.23	111.31	104.55	106.88	110.28	112.49	109.51	120.16	113.45	103.59	103.44	107.81	107.1	111.32	106.65	114.8	104.29	111.93	111.1	106.41	100.31	108.65	107.16	105.9	101.91	109.2	101.47
97.047	95.632	112.73	95.553	103.46	103.53	107.29	96.274	97.911	95.879	103.25	98.735	98.057	94.577	97.233	98.597	94.478	94.696	101.24	97.986	97.214	106.96	97.357	98.327	102.14	94.454	97.356	100.51	96.692	95.098	95.028	92.088	103.07	100.02	94.633	91.267	103.98	96.475	88.577	95.983	98.143	99.151	101.8	104.76	100.63	102.37	91.348	97.958	98.019	104.37
104.74	103.4	110.87	108.17	116.78	97.02	111.5	108.01	103.64	109.85	100.87	107.64	102.47	118.41	105.97	111.04	105.74	110.31	110.44	110.51	101.59	102.27	109.28	107.59	110.9	101.4	114.53	103.57	120.69	103.61	104.27	103.43	93.085	111.32	110.65	105.37	103.19	101.58	104.44	103.93	104.96	106.94	109.74	103.49	109.97	109.67	99.591	114.94	112.48	103.75
108.44	108.39	114.79	107.01	107.31	108.11	111.43	110.68	111.52	100.28	107.95	110.72	110.15	117.64	103.02	106.41	102.99	106.85	98.621	108.67	112.44	111.64	110.81	116.18	109.53	115.07	110.88	108.16	110.54	102.06	107.97	102.99	114.69	103.19	104.63	105.6	113.24	108.16	100.42	104.06	111.62	110.86	102.03	112.15	106.4	101.48	98.749	113.59	109.83	107.89
109.73	98.426	98.004	111.51	104.94	103.65	103.52	102	109.79	104.11	102.51	108.2	104.33	97.77	103.39	106.53	106.92	107.41	107.16	107.97	112.82	114.54	105.74	101.21	110.43	108.12	113.11	114.24	97.554	107.39	98.635	110.31	106.91	111.58	108.66	106.25	116.07	108.83	103.23	104.47	99.749	101.01	107.4	114.52	114.17	107.1	114.95	101.49	108.28	105.41
106.41	105.3	115.23	111	115.44	104.64	118.19	112.46	116.11	110.58	117.71	112.95	109.76	106.62	116.89	105.69	111.41	111.88	109.02	109.09	116.73	105.05	112.59	121.74	112.97	112.57	112.74	105.43	108.77	112.56	115.82	104.11	108.41	114.06	107.18	107.54	120.25	109.7	104	104.41	114.41	105.85	113.37	106.29	111.11	120.59	111.47	101.16	110.45	111.17
102.16	105.16	102.34	101.48	103.8	117.55	107.2	102.11	105.97	102.15	108.4	103.85	102.76	109.3	109.81	102.54	104.81	110.44	102.04	111.27	102.26	102.68	107.22	110.45	108.73	109.83	96.932	107.82	105.6	100.35	92.145	97.73	113.04	107.69	98.133	102.69	104.12	105.43	115.02	101.6	106.18	103.65	94.604	107.65	115.22	105.72	98.47	104.19	95.821	113.23
105.77	101.87	106.2	112.61	103.2	110.8	110.16	106.01	103.42	107.16	99.238	104.09	107.35	108.79	108.9	112.34	111.27	109.28	108.99	104.7	107.69	107.86	100.43	107.87	104.75	109.51	110.52	99.325	116.06	106.19	100.86	98.027	111.2	104.52	107.73	98.52	103.6	98.517	107.65	105.97	100.04	99.968	104.68	107.12	106.63	98.232	106.96	111.38	119.32	108.37
95.065	96.961	97.335	95.698	96.208	98.705	86.677	90.859	98.353	93.598	104.33	99.993	97.488	96.439	105.67	96.338	99.444	109.06	93.329	100.36	93.664	105.95	91.056	91.728	91.966	105.99	105.66	91.94	99.563	96.031	101.96	97.242	92.82	101.84	105.21	107.21	104.98	94.537	99.066	100.31	96.013	99.369	92.824	103.52	106.06	114.2	101.78	92.033	100.61	101.42
96.824	113.11	107.87	114.56	101.21	111.36	110.22	107.88	109.16	104.98	111.04	112.41	105.27	108.71	110.04	105.16	115.95	112.45	105.13	112.23	125.21	109.62	111.39	106.97	113.3	103.98	101.17	112.57	99.936	112.4	115.01	111.03	107.9	118.54	108.22	108	122.84	100.96	108.48	104.63	112.92	115.07	111.92	117.03	115.44	105.72	108.68	99.375	109.64	108.34
115.86	116.62	113.93	110.24	109.91	104.24	116.19	112.15	109.38	111.11	108.27	111.49	113.57	117.71	109.04	113.09	104.04	98.787	110.08	112.33	105.54	103.27	105.71	116.51	116.69	111.96	105.11	111.81	116.4	111.01	102.16	112.6	117.38	106.1	110.25	108.59	110.51	111.45	103.78	112.09	112.71	110.89	114.25	115.67	108.7	109.23	110.87	112.77	112.81	109.88
104.34	106.27	111.69	104.59	109.91	102.99	107.92	110.16	114.71	116.54	108.59	106.97	106.2	116.66	111.1	99.211	104.24	110.34	109.45	99.616	103.98	107.75	105.65	107.11	113.71	112.57	112.25	111.15	112.53	111.68	108.05	106.78	113.32	100.02	105.65	112.53	108.25	106.55	110.8	109.06	103.46	109.36	115.21	103.89	104.92	117.31	107.62	107.5	100.47	114.07
112.09	102.24	99.946	113.92	105.48	103.56	102.06	95.521	99.482	106.41	112.08	105.81	114.02	105.96	105.51	99.981	99.866	105.88	105.74	108.21	108.65	99.517	97.891	100.35	107.34	106.04	105.05	102.31	104.29	107.41	107.17	97.58	102.26	106.86	113.24	99.433	104.85	95.167	99.32	105.47	97.119	97.855	110.56	106.63	92.348	116.26	110.16	105.22	102.24	98.581
98.028	102.71	102.48	105.1	97.826	100.78	99.824	99.73	98.235	93.987	103.83	102.76	90.209	98.963	94.623	100.21	102.95	88.934	100.56	99.047	110.55	95.981	105.67	99.761	96.688	97.757	96.151	102.89	96.264	100.2	101.36	98.416	94.563	95.758	102.01	95.757	109.55	97.24	108.06	99.22	103.34	98.602	100.17	102.08	101.02	99.721	97.098	108.47	98.229	102.22
103.25	107.01	101.69	106.6	106.21	115.67	104.79	109.59	117.23	101.95	108.03	111.57	111.63	117.84	111.78	104.72	95.018	108.72	113.71	111.15	109.99	111.56	114.16	113.32	105.92	107.63	102.95	114.37	99.735	111.08	113.85	107.4	112.79	108.24	104.38	120.31	111.75	107.94	110.43	102.54	107.05	104.3	104.1	108.56	107.7	111.24	110.14	104.71	101.52	111.27
96.835	95.29	99.799	113.87	105.33	103.38	103.11	105.63	94.487	107.9	101.61	108.32	106.59	104.47	107.85	101.44	102.22	100.06	106.24	104.81	104.59	106.76	109.01	111.07	112.15	101.1	101.01	108.97	119.49	105.74	100.6	97.713	108.41	107.32	104.25	109.63	108.06	103.08	105.74	113.04	87.94	102.32	102.9	102.8	101.66	107.9	107.64	108.81	112.28	111.43
101.74	100.8	95.986	102.74	106.27	95.998	96.62	92.412	98.72	90.636	98.814	101.69	104.48	92.395	98.95	94.108	103.82	90.815	95.683	91.203	91.379	101.08	97.803	95.992	99.343	101.15	95.888	104.73	87.985	102.42	100.2	95.498	104.84	92.659	103.35	105.87	99.06	100.37	90.147	94.821	101.99	99.464	99.014	103.6	91.931	97.322	101.22	91.239	99.678	104.54
110.15	102.39	107.78	113.9	104.94	107.37	106.3	104.97	107.76	107.51	105.94	111.98	104.98	107.58	103.99	118.06	109.36	112.91	104.76	104.05	109.22	110.91	97.927	106.31	101.81	109.03	106.97	114.75	110.69	106.78	111.82	96.708	110.41	108.57	112.76	111.31	109.17	107.45	108.56	107.25	103.19	108.26	105.54	99.698	103.07	119.59	106.12	100.56	103.12	111.23
115.13	119.39	100.44	115.36	114.79	106.5	113.07	109.22	110.7	105.1	110.76	107.67	108.3	120.74	112.1	111.39	109.04	113.5	96.991	101.41	113.17	103.67	101.83	105.76	114.42	104.78	106.4	104.4	112.25	113.45	104.78	106.95	108.31	110.44	100.72	105.44	115.35	116.6	110.54	102.42	106.97	117.69	102.86	110.72	103.26	106.81	110.77	110.34	117.77	110.72
108.71	105.99	108.77	108.13	107.19	112.16	109.47	119.02	111.46	110.95	117.02	98.332	108.64	105.75	104	110.66	105.08	108	111.47	110.5	111.51	111.86	104.64	105.39	111.13	108.6	110.51	108.83	106.35	115.33	109.07	104.05	107.35	109.17	107.92	101.15	112.12	113.16	113.28	121.18	104.71	107.15	111.43	106.75	114.33	110.81	119.14	108.59	103.82	110.57
100.07	96.084	101.77	99.6	94.822	100.52	96.373	101.26	97.319	105.58	95.27	93.241	99.903	97.261	90.535	100.89	92.739	94.348	95.839	97.773	105.4	95.219	100.38	97.492	94.799	102.67	89.01	98.681	89.262	99.73	95.639	101.31	102.41	95.811	96.24	98.703	110.12	100.89	103.76	97.918	87.059	104.1	99.504	94.907	93.735	99.332	94.294	100.71	98.057	96.866
103.42	109.01	112.81	112.13	105.79	108.36	120.24	108.29	110.47	106.15	105.34	113.79	114.64	103.73	107.87	107.86	108.34	111.63	105.23	114.32	106.55	109.79	111.98	106.18	92.725	109.63	104.52	103.38	114.31	107.96	112.03	110.03	107.6	111.25	103.98	107.79	101.62	101.73	108.14	113.17	117.97	104.18	115.32	113.67	112.98	109.87	110.1	101.49	105.83	107.79
99.667	91.885	113.36	100.03	102.18	109.14	109.56	103.9	98.588	103.78	111.45	101.73	105.98	95.658	104.51	102.06	105.04	105.11	110.65	107.21	101.8	100.13	97.214	107.39	102.89	104.17	103.83	108.79	104.48	102	109.4	111.1	103.14	113.14	100.13	110.27	113.29	104.26	104.88	98.908	94.406	101.07	115.48	102.07	98.376	104.51	103.11	106.61	92.61	104.36
110.77	108.5	111.78	107.68	103.11	102.73	115.02	104.98	116.14	110.26	99.272	106.13	107.24	106.73	99.143	109.3	98.724	108.4	107.17	102.66	103.98	105.37	110.84	105.47	112.48	118.04	102.03	104.37	98.338	107.67	98.153	107.66	115.39	113.9	105.33	104.64	105.27	103.56	103.34	108.58	111.05	95.147	106.83	107.89	109.4	105.51	104.51	103.71	106.24	111.04
111.98	101.23	113.77	116.78	108.22	111.31	109.35	111.27	107.67	106.77	97.278	110.19	106.06	107.74	107.56	110.94	107.95	101.01	98.996	105.81	116.79	109.84	117.28	115.79	112.43	100.33	105.42	101.62	111.56	108.27	99.7	113.22	106.9	112.27	106.96	102.62	113.61	103.33	114.03	107.92	115.22	111.17	102.15	109.95	101.32	116.56	106.58	105.49	110.1	107.58
109.28	108.49	105.54	105.35	101.07	104.89	100.94	103.21	101.21	98.807	103.59	99.691	100.89	110.45	104.35	104.75	105.09	108.33	105.4	104.18	111.98	113.68	105.33	109.55	105.06	104.37	101.53	104.07	108.82	107.79	100.55	103.79	102.94	104.33	107.24	113.94	108.15	115.04	104.07	102.94	107.37	106.37	105.07	108.58	109.78	101.7	116.4	109.47	96.442	98.206
104.39	104.74	112.64	105.67	112.94	109.89	99.817	111.97	99.824	102.43	112.01	110.06	104.46	103.31	108.98	100.86	104.08	105.44	110.16	103.61	103.28	101.44	104.96	104.46	102.56	106.77	109.03	105.01	106.75	112.48	110.42	109.2	117.75	100.96	106.51	98.568	107.97	108.75	104.77	101.12	113.94	102.04	105.15	101.48	108.71	107.2	101.84	101.96	108.05	109
108.62	111.46	106.13	109.87	109.13	103.69	110.2	112.21	96.277	107.46	105.1	111.49	109.85	109.2	107.11	103.02	107.59	106.49	105.96	102.41	97.534	103.14	101.27	104.38	101.45	106.18	109.31	105.14	105.54	103.84	108.72	93.74	105.05	107.83	99.386	98.143	105.63	103.55	90.638	109.56	105	106.03	111.86	104.75	102.43	100.67	110.25	108.68	108.14	107.02
112.12	105.59	107.65	104.91	105.88	106.21	92.436	101.48	96.949	112.81	110.94	116.46	109.86	113.92	112.06	109.4	106.48	100.79	114.75	106.45	96.095	99.722	112.32	107.25	107.83	110.89	100.99	107.18	106.7	112.17	110.61	103.46	106.09	105.15	103.96	116.42	96.597	109.45	100.23	96.891	108.38	107.2	106.29	114.23	108.23	106.76	106.9	101.94	101.48	100.38
103.28	107.89	106.12	105.08	109.63	112.11	104.51	111.4	113.92	108.97	102.35	112.37	108.55	109.3	103.34	109.51	107.46	106.3	111.9	107.68	105.03	111.23	112.54	112.44	98.447	117.22	109.59	107.33	107.76	105.26	106.22	115.82	105.42	104.41	106.75	106.07	113.24	110.26	105.68	107.22	107.95	105.17	107.87	106.61	104.36	110.03	97.1	101.45	107.19	108.2
103.25	100.74	110.35	108.7	102.44	105.23	104.72	104.91	109.47	99.419	108.04	111.59	106.31	95.69	112.83	110.83	111.68	113.58	105.76	106.57	111.03	113.77	105.56	112.66	101.38	108.51	99.331	111.05	102.7	108.24	109.75	110.77	117.43	111.23	109.23	108.47	108.91	104.71	107.33	111.44	112.7	108.4	110.06	109.19	100.21	113.52	99.936	101.14	106.35	102.4
85.302	105.92	92.783	103.31	91.193	95.903	97.058	103.47	106.39	93.447	94.875	103.49	95.129	99.775	94.091	93.157	102.48	96.641	95.981	92.243	96.123	99.125	92.965	88.62	93.641	103.74	99.973	96.677	93.173	97.692	86.68	97.987	99.801	94.53	88.817	102.37	95.756	98.492	103.8	94.574	91.855	92.748	94.98	90.967	101.52	92.807	93.876	101.54	100.65	90.921
99.881	99.712	109.67	106.8	105.71	104.51	105.84	109.1	103.4	108.92	109.03	107.68	101.12	102.06	99.665	101.46	103.27	91.893	109.91	112.1	110.56	106.91	99.317	104.75	102.41	107.1	105.95	98.998	106.94	106.53	103.75	104.49	102.06	102.54	102.34	116.42	112.27	107.52	103.06	103.33	110.82	112.15	104.64	103.67	104.94	111.07	96.399	102.02	113.64	98.087
104.47	104.81	105.8	100.32	105.28	113.64	107.53	103.66	113.85	99.301	107.78	108.8	115.52	113.89	107.72	101.8	107.57	105.6	103.81	101.43	102.75	111.05	107.4	109.44	117.15	98.696	100.69	105.87	111.05	105.81	111.5	106.05	108.29	101.86	99.921	110.61	110.41	103.09	110.68	107.67	96.086	108.92	103.08	103.09	111.71	113.71	108.48	109.55	103.48	109.05
104.89	111.2	120.16	110.45	106.3	102.16	110.54	99.011	109.6	110.32	103.48	113.59	103.66	108.54	104.05	105.16	103.87	102.68	98.9	100.46	105.94	106.88	103.82	105.78	106.82	113.42	111.35	101.68	102.08	112.48	106.65	100.11	105.93	94.934	101.02	110.29	110.2	112.06	99.348	112.63	118.24	101.77	95.785	103.85	97.524	107.72	103.66	101.34	105.9	100.39
102.73	94.334	99.428	99.747	105.71	96.01	98.98	96.746	102.1	105.9	106.3	100.84	95.915	99.211	102.31	100.24	97.157	100.79	105.24	100.63	100.56	96.381	103.94	103.67	104.48	107.52	105.89	98.533	94.45	101.5	95.416	98.985	105.07	107.01	96.8	98.504	102.3	106.29	101.93	100.44	102.13	103.97	102.9	101.58	94.99	104.54	92.175	102.3	101.18	95.808
110.52	101.12	102.42	100.14	102.48	105.3	102.18	110.6	103.46	105.49	108.13	112.79	100.91	103.83	110.51	109.62	105.4	100.4	96.683	107.71	97.954	103.34	105.85	97.748	103.44	113.92	101.25	101.57	109.81	108.78	101.43	102.67	116.01	92.121	97.542	107.35	100.01	102.78	105.53	103.76	104.95	107.62	112.77	106.93	103.79	108.42	106.42	103.59	107.48	109.39
113.72	99.494	110.96	104.43	112.46	120.03	108.06	105.94	107.98	112.05	107.58	116.82	111.81	99.926	104.86	102.5	105.19	109.54	106.73	107.95	110.85	104.43	106.73	104.17	113.15	111.43	101.29	102.65	115.26	108.92	113.62	110.77	110.52	110.6	112.55	117.6	105.28	107.43	103.62	108.79	98.244	107.21	105.49	104.32	103.54	105.76	110.87	108.06	106.71	106.12
110.77	104.99	108.95	109.82	110.44	106.61	102	108.5	107.61	112.41	109.57	106.27	105.95	105.87	108.13	114.35	110.05	111.55	106.34	111.73	104.25	102.43	103.4	114.34	112.26	99.775	104.97	104.16	107.44	108.2	109.7	114.34	111.41	102.24	112.11	111.78	108.91	101.87	112.8	113.58	106.99	109.22	105.08	100.79	116.58	105.49	101.87	108.41	102.45	100.63
109.26	101.34	116.82	113.62	100.83	102.47	115.23	106.63	112	111.78	109.03	115.44	111.35	115.96	107.65	115	116.59	106.07	106.27	106.93	105.75	111.45	103.87	112.14	97.326	117.49	105.09	101.93	109.48	109.16	108.67	107.55	105.28	112.19	110.99	111.68	100.96	107.09	105.12	106.01	113.79	108.64	105.59	101.23	114.26	104.51	106.91	110.2	97.786	105.52
103.09	113.36	103.81	109.93	110.51	115.45	108.08	108.07	107.78	105.73	111.03	106.35	107.48	105.95	106.73	97.408	111.43	94.093	113.28	105.53	104.27	97.23	111.59	104.52	108.97	103.62	109.93	108.98	102.04	111.42	110.4	113.8	110.33	106.39	109.45	98.663	109.85	104.06	100.84	105.75	103.03	101.51	105.04	101.74	101.91	111.97	105.47	100.14	110.3	102.03
106.17	106.44	118.93	108.91	108.67	104.14	107.1	100.81	105.36	101.51	110.45	104.37	105.76	102.52	108.17	103.17	105.02	108.81	98.215	116.48	100.41	111.31	107.18	101.8	108.93	111.27	101.99	107.13	106.76	105.56	109.59	107.78	108.09	107.61	108.48	106.16	104.79	113.28	98.053	112.45	108.23	97.26	101.51	109.34	105.23	107.22	105.77	100.18	104.36	103.3
97.582	103.34	96.418	103.29	100.54	101.14	92.351	90.421	95.535	95.601	95.884	102.07	103.51	95.722	95.957	112.99	103.2	95.034	100.75	104.86	102.6	100.21	102.41	104.57	100.6	93.73	98.087	98.63	102.59	90.145	95.53	101.44	97.865	99.515	96.307	101.88	93.221	104.4	99.014	95.67	101.19	101.27	99.861	107.77	109.82	101.52	107.89	96.674	93.595	101.03
108.8	111.16	107.09	111.5	107.88	100.77	108.17	103.35	97.545	99.29	110.75	109.15	107.39	118.87	112.11	100.56	103.53	106.03	100.92	105.34	104.86	97.917	107.86	109.23	112.67	95.987	99.987	104.33	107.81	111.44	105.79	108.65	102.82	108.9	99.46	112.9	102.45	106.24	115.43	104.98	93.818	105.4	103.84	91.849	103.36	112.19	100.7	100.43	105.3	102.82
106.02	114.25	108.67	117.71	110.43	114.98	99.639	103.62	112.19	118.34	122.38	114.58	111.38	99	118.74	107.3	108.34	116.28	113.74	114.15	109.98	116.78	107.77	116.52	109.44	107.47	105.3	117.21	108.17	115.92	108.23	99.801	111.04	109.34	109.3	107.12	108.26	110.64	109.79	111.34	113.82	120.16	119.59	111.62	109.33	104.88	114.95	116.43	104.62	116.95
113.98	114.41	108.44	97.203	111.2	111.57	106.04	107.71	114.07	107.68	107.64	103.72	109.68	103.73	102.23	107.42	112.86	101.66	108.79	109.63	105.58	103.1	104.19	105.12	101.98	115.8	107.66	98.757	112.67	109.13	106.01	103.47	109.15	112.22	109.36	104.33	112.87	105.27	105.55	100.28	111.48	103.58	100.44	112.12	103.05	109.84	103.88	95.22	107.2	105.61
96.376	102.47	106.11	93.379	98.034	92.239	92.078	101.44	93.77	105.59	103.44	90.894	99.731	96.999	103.6	98.634	90.267	85.543	95.331	94.854	101.16	101.22	101.06	100.24	98.698	96.205	92.033	89.583	107.42	99.961	95.148	89.457	93.844	99.087	95.534	96.459	99.568	99.775	91.726	94.666	104.89	100.34	92.248	98.845	103.22	101.33	96.692	104.24	100.89	91.671
111.21	110.34	111.96	105.97	113.65	118.52	107.38	110.25	109.41	111.51	109.95	106.35	113.65	110.42	111.5	108.37	95.801	105.38	114.45	118.62	115.04	106.99	114.01	118.19	106.18	107.27	113.6	108.46	115.6	120.06	114.93	103.69	117.1	107.99	114.03	110.98	110.52	108.88	112.26	107.02	119.42	112.6	110.9	106.23	109.36	105.62	117.08	117.12	113.65	109.87
103.55	97.381	101.4	99.379	104.67	101.11	88.078	102.95	89.622	105.84	98.923	107.16	100.49	106.6	94.475	99.034	97.394	95.177	96.243	91.563	103.93	94.946	104.69	96.315	100.46	104.33	104.73	99.566	97.49	101.64	100.85	86.899	96.1	92.906	99.523	86.795	96.372	102.41	106.68	96.352	101.03	98.907	100.03	101.67	97.3	95.671	106.36	101.95	106.49	94.655
105.21	105.57	104.45	110.3	109.56	99.979	114.92	110.88	108.13	101.77	104.64	105.38	102.39	96.726	98.461	101.41	102.22	107.81	119.08	100.04	112.67	107.93	108.62	100.77	100.89	103.2	102.41	108.63	96.346	105.89	109.51	101.74	99.651	109.97	102.19	102.91	101.83	105.55	104.63	109.9	113.92	99.975	110.7	114.88	101.52	108.9	103.97	104.93	104.73	100.04
103.83	101.8	113.92	106.59	113.41	106.42	101.23	112.95	102.71	101.06	106.67	116.76	110.76	103.24	112.14	105.07	108.75	108.06	106.7	109.8	104.27	102.96	106.52	112.42	105.92	103.13	105.18	111.76	114.23	102.94	108.99	108.61	111.88	108.69	109.23	109.53	109.33	116.12	109.88	106.95	103.02	112.46	113.37	104.95	106.88	104.67	104.27	100.68	119.98	104.24
107.03	106.57	113.97	110.22	107.82	107.94	114.58	103.6	102.71	98.734	103.26	104.63	113.21	103.93	108.03	110.44	105.99	104.51	104.35	111.15	108.08	112.85	100.84	106.22	108.8	103.45	99.954	108.57	107.24	108.66	106.07	108.13	105.67	101.93	107.3	114.25	105.3	103.84	107.28	106.54	96.743	111.21	107.64	105.38	114.5	106.27	105.27	101.35	106.11	108.56
101.76	101.03	99.049	101.12	105.01	105.25	99.468	106.5	104.21	98.962	102.01	97.588	110.1	105.79	101.62	98.5	107.71	107.16	109.34	104.32	102.43	104.65	110.16	101.98	102.89	99.524	109.47	102.76	108.68	110.8	105.56	99.238	113.95	107.77	113.69	106.08	102.45	101.34	106.45	106.2	113.85	112.46	105.24	104.36	103.73	105.06	111.15	107.82	97.354	107.24
97.993	117.87	101.42	101.15	115.5	101.97	104.71	114.61	113.86	104.43	110.18	106.75	103.96	100.81	106.54	96.477	109.79	100.3	112.48	106.4	100.33	110.31	101.78	107.94	108.55	106.31	108.76	107.31	106.58	114.36	108.74	106.57	107.22	102.29	104.95	95.717	103.21	97.822	108.09	111.23	111.43	103.77	100.68	97.12	110.62	116.73	98.534	107.81	100.23	106.76
112.75	106.72	107.18	107.39	101.39	113.74	105.07	100.9	110.02	113.41	100.18	103.95	110.34	99.587	101.94	99.688	98.393	104.55	105.56	106.99	111.43	96.663	105.8	109.08	110.84	105.49	108.68	118.35	93.811	104.78	106.18	113.59	102.72	96.234	111.45	102.02	108.35	102.42	104.71	116.93	110.85	101.02	104.86	99.139	106.34	105.68	113.49	117.18	106.78	110.32
110.68	105.93	99.813	102.73	107.47	105.1	104.9	109.64	110.39	103.24	110.31	113.11	105.21	105.76	107.04	108.71	102.11	104.93	104.9	107.05	119.79	108.91	104.45	101.22	104.12	110.86	95.528	101.72	110.88	110.61	111.11	105.06	104.04	103.53	105.46	105.85	109.74	113.59	106.81	104.35	102.45	112.75	108.88	105.86	113.53	108.57	112.24	113.57	112.78	102.6
111.9	113.01	100.64	114.22	107.93	101.23	106.18	109.87	105.04	104.52	108.1	107.53	111.51	109.71	101.68	109.11	105.5	104.09	105.82	100.31	103.9	106.53	108.23	110.71	102.35	105.38	108.81	107.89	101.47	109.01	103.06	110.87	105.35	103.54	104.6	101.49	111.72	110.32	101.7	101.88	112.9	105.17	112.17	115.54	104.44	106.47	101.04	106.64	110.11	103.39
97.089	95.563	99.258	100.91	108.05	97.422	114.12	104.39	104.28	103.74	98.851	98.087	99.642	107.67	100.79	103.32	99.223	96.212	105.53	100.7	99.257	99.61	99.708	99.993	108.49	104.17	106.88	105.35	98.582	101.27	101.73	102.99	107.19	104.68	103.57	95.782	102.85	112.31	101.33	94.387	98.799	111.11	101.83	93.204	104.55	95.802	100.48	98.597	83.155	101.86
104.8	104.68	108.16	107.51	105.11	103.09	108.78	107.25	116.4	108.92	108.65	108.93	103.02	118.09	107.27	102.17	109.97	103.82	102.86	102.34	97.677	107.97	100.43	111.54	116.75	112.09	111.43	110.56	101.99	103.5	111	104	101.69	111.72	112.95	103.04	106.99	109.23	113.39	113.19	106.42	106.2	103.36	112.68	108.25	110.59	107.46	114.78	100.59	106.56
95.069	112.23	105.75	102.69	115.35	104.34	110.65	109.1	111.82	102.61	100.91	113.58	109.62	98.028	97.438	101.6	108.82	107.15	108.14	115.16	104.69	104.77	110.06	97.327	108.26	106.57	103.18	109.53	108.56	104.92	105.11	107.68	112.32	106.65	103.44	106.32	101.44	105.47	97.86	108.32	107.55	104.98	108.12	105.98	111.66	112.28	108.74	106.75	99.84	110.21
111.01	114.57	111.31	106.74	97.721	101.53	103.09	113.87	108.42	109.44	103.05	116.52	108.44	103.54	100.31	99.929	102.24	104.85	105.65	112.34	109.07	108.58	111.84	98.652	114.47	102.38	107.95	108.83	112.04	105.44	109.28	101.12	103.66	106.64	104.34	106.69	103.32	104.57	113.8	109.82	108.73	98.631	100.21	94.75	111.76	99.234	98.752	108.16	117.29	103
111.46	106.99	111.44	114.5	103.95	111.43	114.37	106.61	106.16	106.96	108.41	107.99	99.122	113.52	106.26	113.76	116.61	112.79	110.24	106.28	97.33	109.1	101.43	109.38	117.41	114.46	106.29	109.78	106.1	108.57	104.74	105.99	110.98	114.46	103.72	105.5	106.15	107.74	109.43	108.08	108.82	115.67	111.72	112.81	103.31	111.44	104.1	102.75	103.22	107.73
112.49	112.85	110.72	105.15	104.51	105.47	110.53	111.86	109.31	112.7	99.188	113.44	99.503	106.89	119.05	106.36	105.89	113.54	106.17	108.03	105.84	101.57	101.23	100.42	93.517	108.42	110.3	109.4	101.76	108.65	114.46	104.63	107.93	105.6	99.145	104.33	105.19	106.55	110.04	104.48	104.12	107.89	104.1	101.88	102.88	112.8	98.539	110.42	103.32	107.9
103.82	115.14	104.01	108.69	100.55	107.82	111.68	102.66	111.68	111.34	115.82	112.59	104.58	106.4	112.39	116.06	108.73	113.39	110	103.36	105.34	106.23	95.564	107.74	113.92	96.12	106.7	112.41	110.74	117.39	104.46	107.31	108.9	110.28	114.54	100.44	112.41	107.09	104.29	101.2	108.04	101.48	107.11	104.17	101.93	108.13	102.34	113.91	111.04	113.16
108.62	103.59	101.54	111.8	102.33	101.09	109.22	108.23	113.81	112.18	103.15	107.61	96.374	104.63	102.13	103.03	111.11	104.03	111.17	104.89	98.348	103.83	108.27	98.153	104.2	106	107.35	110.22	106.19	110.32	106.12	108.58	111.11	110.19	107.22	100.83	117.12	112.86	103.87	105.88	103.29	102.44	105.56	102.96	94.958	104.29	100.44	109.34	104.4	105.94
91.148	101.6	89.425	104.38	96.409	104.91	100.8	93.327	99.992	99.898	95.301	101.44	97.203	101.3	94.624	90.648	96.342	102.32	98.844	98.292	87.454	98.296	105.47	104.59	103.67	101.87	91.915	92.895	92.081	102.38	104.48	94.257	107.24	102.72	103.32	97.013	98.108	95.174	94.933	100.58	103.39	101.6	93.084	105.97	98.327	99.193	92.333	101.84	98.91	90.713
108.34	115.96	106.9	112.47	113.82	105.67	99.561	97.039	110.49	105.62	105.89	111.2	110.46	114.17	119.89	102.34	102.87	115.58	96.637	107.17	117.61	102.94	106.73	111.74	114.14	114.7	117.57	113.69	101.25	106.22	114.89	110.5	104.26	100.91	107.27	109.67	104.33	112.58	115.49	109.24	109.47	104.1	106.65	96.328	101.97	111.45	95.345	108.37	101.68	106.92
118.5	103.42	114.09	106.49	108.53	116.83	106.72	114.55	111.84	116.47	111.59	113.78	112.88	110.62	104.15	112.38	109.95	117.63	109.22	116.83	99.448	108.22	108.74	102.95	112.19	109.3	104.09	102.24	115.01	111.31	110.28	116.34	105.78	100.39	114.17	120.18	108.56	108.76	112.01	105.99	111.22	115.81	113.32	113.42	104.25	109.46	113.02	114.91	109.52	121.73
98.512	98.696	104.01	105.66	110.25	104.16	101.06	107.49	104.19	104.1	109.25	99.434	106.29	106.63	104.21	96.208	101.34	104.76	102.37	100.73	102.71	116.51	103.83	106.04	106.77	114.41	101.31	102.26	110.03	111.08	100.17	90.068	94.263	114.13	107.53	106.38	114.81	109.79	114.13	104.08	104.56	108.98	103.31	107.4	114.59	98.855	102.65	105.57	97.088	108.28
101.32	95.555	108.65	108.65	98.352	106.37	103.08	95.843	103.08	109.98	107.94	102.18	102.69	102.36	97.122	111.4	106.63	102.55	105.31	89.502	98.92	102.11	100.42	110.79	111.79	102.68	106.64	106.59	104.72	108.02	107.25	102.48	103.5	105.75	104.65	108.71	103.19	104.5	108.98	104.07	100.45	100.45	99.867	110.24	104.15	93.33	105.37	107.14	112.76	103.27
90.802	90.603	100.83	103.49	98.841	98.508	106.95	103.99	97.234	85.72	94.603	91.736	97.305	96.299	99.976	97.239	92.129	91.081	93.862	103.94	102.13	91.951	95.33	89.978	91.894	94.988	91.256	91.233	93.925	97.217	96.461	101.75	101.83	99.759	99.737	102.81	104.93	101.44	95.048	96.785	100.26	94.891	88.027	99.741	102.02	100.78	91.326	101.9	91.571	90.999
107.7	104.17	109.15	112.01	108.03	100.11	104.53	118.24	107.11	101.82	98.089	109.75	113.62	119.72	103.82	100.96	99.893	110.29	105.7	114.78	109.69	104.4	112.62	103.84	108.57	105.09	104.26	109.57	110.33	104.99	111.48	111.05	107.69	116.42	106.98	105.53	104.43	111.42	104.53	109.91	109.74	108.38	109.99	99.407	121.82	108.14	105.99	111.34	107.5	105.04
101.26	111.15	106.41	96.423	100.88	112.61	102.65	106.66	108.73	109.79	105.25	111.72	98.219	106.21	109.2	99.486	110.68	116.07	117.72	108.84	111.12	107.09	112.5	107.22	106.52	111.32	97.996	111.24	97.471	99.662	96.89	107.54	102.68	105.66	101.49	110.03	107.68	106.22	105.57	106.22	107.93	103.41	113.1	102.44	112.95	101.46	103.13	103.41	106.2	104.97
104.6	114.85	109.33	113.81	103.69	107.09	113.3	107.12	108.36	107.59	111.47	112.12	110.92	116.43	102.67	113.21	118.49	106.95	115.86	107.85	116.92	112.01	107.85	109.85	112.1	113.95	113.94	111.27	102.35	109.66	112.64	106.94	114.4	112.35	116.69	108.96	113.74	112.08	106.16	104	108.05	115.33	105.98	118.31	106.24	107.03	104.7	108.66	104.23	109.3
103.75	103.5	100.09	103.91	106.45	94.584	113.52	95.809	91.127	99.537	96.281	100.96	94.441	109.59	111.44	94.428	107.07	96.687	90.837	97.477	95.533	101.76	98.048	103.47	102.21	110.34	104.28	101.43	104.85	97.702	107.86	102.99	104.54	97.357	100.68	95.112	100.06	101.62	108.54	103.12	110.46	99.44	97.795	98.732	95.253	107.61	105.57	105.71	96.095	103.08
109.91	110.99	104.18	103.53	116.31	106.31	115.97	109.6	102.59	110.53	110.17	113.89	108.92	104.42	116.21	116.34	106.99	106.12	112.34	108.19	110.91	113.26	110.24	103.19	105	97.151	110.35	100.12	110.42	104.24	98.341	107.36	106.64	106.29	98.507	102	108.01	110.25	113.5	106.22	106.56	109.62	105.44	97.377	111.21	110.8	102.07	103.78	108.19	110.41
101.8	105.51	114.39	97.922	109.84	110.57	119.26	106.73	104.79	110.86	116.21	110.57	114.94	105.26	105.55	110.56	109.11	111.87	115.68	108.14	110.82	98.161	106.13	99.801	113.83	91.75	110.43	108.26	102.63	105.32	109.46	104.76	106.85	110.73	112.65	109.69	113.26	113.87	110.42	97.69	115.27	106.14	108.92	100.44	104.03	110.62	113.2	108.4	105.37	107.86
108.17	103.42	112.21	101.72	109.03	103.89	102.51	115.93	108.96	112.38	104.54	113.33	105.84	107.26	99.82	106.98	119.43	107.14	112.56	108.02	105.66	110.91	103.61	112.94	105.03	105.81	107.78	107.66	113.67	116.88	107.56	107.59	106.76	107.9	106.08	103.37	102	110.04	108.26	115.24	108.69	112.39	107.86	108.34	106.32	109.86	112.05	107.84	108.79	106.57
105.05	101.85	107.95	107.81	119.77	109.13	110.27	97.774	107.15	104.78	117.05	108.4	106.68	111.64	112.99	107.7	107.64	108.21	102.6	109.89	108.13	107.18	108.9	89.703	102.51	105.51	109.05	102.61	106.75	111.41	112.04	107.11	107.17	106.83	106.69	106.86	107.72	104	114.69	107.24	101.26	102.51	105.63	107.74	103.9	101.51	105.5	98.366	111.38	110.85
100.88	99.9	101.61	95.982	93.203	91.455	90.436	99.545	92.637	99.198	99.638	93.596	93.579	98.604	88.652	98.297	95.105	93.493	92.229	103.17	102.75	96.726	99.215	103.34	90.74	93.401	98.629	96.053	104.16	104.32	91.896	103.72	98.068	88.236	101.27	104.22	99.817	98.514	91.962	94.026	100.97	94.765	95.193	95.5	96.02	109.64	90.98	93.71	99.819	98.404
110.67	107.23	104.69	108.78	108.67	106.01	99.949	111	106.74	110.01	113.95	107	111.04	110.33	108.04	109.27	107.77	109.31	104.29	108.63	112.09	111.96	99.755	106.72	105.95	103.73	103.45	110.01	101.68	110.33	94.444	106.83	107.97	96.982	114.46	105.06	103.09	114.21	106.14	108.39	112.1	107.16	97.522	103.94	105.97	105.97	112.22	103.36	106.2	98.723
115.45	101.65	105.17	112.62	106.73	99.782	105.18	113.99	107.36	106.73	103.29	109.18	102.33	106.45	113.66	115.74	102.04	109.13	115.19	105.51	109.13	112.97	109.45	107.46	110.48	107.72	105.27	98.815	109.24	112.15	113.91	104.08	105.47	110.66	114.53	107.82	107.23	110.79	99.318	100.01	104.71	110.82	109.99	107.15	111.84	103.89	111.26	106.81	113.44	104.26
123.02	114.12	115.71	103.99	109.17	112.85	110.56	113.45	121.56	107.44	111.3	109.44	107.86	116.81	117.67	111.06	104.6	117.77	109.22	118.97	112.36	117.12	108.17	113.48	107.09	116.57	103.66	102.4	112.72	114.38	109.82	109.67	109.2	107.78	111.65	108.4	112.58	114.9	115.62	109.42	118.16	116.47	112.91	113.41	103.37	114.78	109.71	107.13	117.02	112.39
113.84	107.68	114.65	99.695	111.04	105.5	108.78	110.8	110.37	108.3	105.22	110.98	114.31	119.88	112.84	114.3	110.44	112.06	115.75	115.63	106.24	105.54	114.31	113.58	113.7	106.93	104.08	112.23	108.86	106.94	110.66	113.17	111.91	114.73	111.32	101.66	109.6	111.27	111.97	115.3	112.03	109.88	106.12	111.95	111.56	108.87	111.63	114.78	117.65	116.84
103.28	110.45	106.28	108.74	100.16	105.62	108.73	102.84	104.92	95.904	115.58	105.84	99.84	98.411	96.924	115.2	107.01	104.18	99.445	111.61	96.345	114.4	110.65	98.833	106.49	107.91	106.77	107.22	107.8	115.66	111.92	103.26	103.38	100.18	110.34	102.73	109.15	106.56	106.6	105.56	112.29	109.7	112.37	108.87	113.56	107.78	112.8	101.57	104.39	101.65
103.81	108.71	113.8	100.1	111.54	113.08	106.85	105.76	108.08	112.39	105.07	106.65	102.13	107.01	110.96	102.09	102.2	103.72	102.37	105.01	109.09	103.1	105.28	100.81	110.66	107.62	108.47	114.38	112.93	107.14	107.35	107.56	106.99	104.67	110.47	102.51	111.73	98.461	102.03	110.99	103.77	103.08	112.36	114.74	105.56	114.15	107.28	110.36	111.4	120.22
91.214	99.297	90.208	101.67	91.922	89.878	99.234	100.26	100.88	101.24	99.837	96.848	101.1	106.07	102.09	104.62	88.38	96.926	94.214	97.824	103.46	99.841	88.516	112.42	100.12	100.72	102.5	106.57	100.95	106.15	96.152	94.128	98.961	104.84	101.45	95.545	100.55	102.44	100.71	115.23	98.147	99.351	100.03	103.73	100.41	97.094	99.722	103.41	99.979	100.44
102.72	101.01	110.95	100.08	96.551	102.84	113.59	115.13	96.645	113.02	109.83	99.367	108.43	113.81	102.06	109.3	103.85	109.9	108.03	105.14	118.29	104.82	97.038	104.07	110.41	108.75	95.519	104.88	94.441	108.56	108.82	105.01	109.35	96.155	114.13	101.29	102.99	101.19	120.7	100.4	107.99	102.26	104.85	107.16	112	113.02	108.52	104.15	100.84	91.778
95.096	104.38	101.89	95.897	91.329	99.38	96.873	103.22	100.53	102.8	93.006	105.76	90.175	97.855	93.598	97.272	100.33	109.59	94.682	100.42	96.628	93.626	92.33	100.23	95.894	103.71	109.29	108.97	102.05	91.813	100.55	96.546	108.74	99.066	105.53	101.98	105.65	96.521	99.215	108.19	104.4	92.36	107.33	103.1	104.2	110.51	104.87	89.743	105.12	109.94
103.85	102.38	103.85	111.55	121.3	103.4	116.35	109.94	111.05	109.9	101.46	109.02	106.46	105.2	111.46	109.06	111.13	110.24	103.2	115.01	106.32	114.87	107.45	102	101.28	115.41	105.1	99.381	102.15	112.2	106.56	111.87	113.85	110.51	117.68	114.52	107.1	113.65	102.8	113.25	114.96	110.91	106.85	101.21	104.98	106.52	97.885	106.59	110.06	105.41
107.68	107.6	98.754	106.62	100.11	102.05	102.12	110.05	112.08	107.54	105.75	101.29	101.22	95.855	114.76	104.37	106.42	110.35	109.31	106.66	104.94	100.63	104.84	101.72	102.85	100.79	111.73	110.37	106.18	105.93	106.95	112.07	108.34	107.19	106.67	96.648	105.95	109.82	109.37	103.91	109.57	103.55	102.02	114.94	107.17	105.72	109.14	99.021	97.255	103.27
109.86	116.3	103.13	104.91	110.58	105.97	112.67	106.38	115.66	104.41	109.25	104.23	113.4	106.05	109.49	107.18	109.26	104.01	103.94	107.88	109.39	107.61	102.46	105.5	115.45	104.93	105.17	103.9	115.92	106.07	95.816	113.36	102.57	112.27	100.73	118.86	99.262	101.65	106.41	104.08	111.29	109.32	99.458	107.23	98.573	116.27	102.73	106.43	106.37	106.43
108.02	100.33	109.21	109.92	106.02	115.01	110.44	108.35	107.26	106.13	115.22	114.09	108.31	112.44	108.3	109.88	110.18	104.1	108.92	105.42	97.922	107.38	102.89	117.34	111.47	103.4	107.16	108.83	115.41	111.88	112.14	107.2	114.28	98.099	109.21	110.22	109.57	109.52	106.6	105.3	106.47	106.8	116.18	110.91	108.76	106.65	107.27	104.65	100.37	99.68
103.87	109.1	113.47	102.65	97.755	115.07	106.47	119.48	107.56	106.48	106.86	117.18	104.12	116.21	117.65	110.46	118.04	107.74	106.26	111.94	106.08	110.56	110.41	107.4	115.24	110.98	106.95	102.05	105.61	116.04	111.1	114.05	106.71	113.75	105.38	113.22	98.975	107.22	110.51	109.18	121.6	115.4	110.51	114.32	103.94	111.99	103.89	107.19	118.5	101.01
106.56	96.595	102.14	105.59	97.096	115.46	101.8	113.89	103.21	107.93	109.99	105.39	95.935	100.79	103.33	113.87	112.31	100.85	103.53	107.92	112.98	108.3	100.45	105.9	100.22	100.88	104.63	114.6	100.42	103.71	98.789	99.049	103.75	103.47	101.1	96.168	113.53	106.46	108.09	111.22	106.42	108.59	117.65	115.2	104.32	114.57	110.59	110.18	104.09	108.2
105.82	108.79	104.1	104.79	114.79	107.35	103.49	108.38	97.286	109.54	109.5	102.91	99.052	107.53	100.85	108.39	106.7	102.46	93.162	103.11	111.38	119.39	103.29	105.69	102.91	101.86	98.889	108.4	105.18	105.98	113.45	104.23	119.39	103.02	103.02	106.37	112.66	98.365	107.97	102.11	109.33	102.44	102.95	106.75	113.92	112.53	112.52	106.3	115.78	112.51
107.85	103.48	106.78	104.02	108.42	103.07	106.42	111.91	107.3	107.32	112.21	109.43	104.26	102.13	106.2	107.68	105.61	114.46	103.73	106.09	100.7	109.31	113.54	104.93	110.66	105.76	108.69	103.99	105.38	110.05	115.35	102.63	112.93	97.709	117.35	117.5	109.43	103.73	102.76	104.78	101.5	110.32	101.76	104.92	110.52	97.517	107.3	106.32	102.21	106.88
116.52	108.06	109.23	108.35	112.62	100.97	103.18	109.7	103.94	117.96	97.547	113.37	112.59	119.89	105.72	108.86	107.48	112.02	108.11	104.2	109.24	109.07	112.97	109.24	109.78	114.65	109.65	108.12	105.68	103.33	109.6	99.582	111.4	112.8	103.86	114.43	102.04	107.87	107.51	110.65	109.03	108.1	103.13	108.08	105.69	121.68	113.41	102.68	107.16	103.89
109.86	109.53	106.5	100.84	101.55	111.08	107.91	112.4	109.11	99.17	104.66	105.04	107.23	108.73	118.02	110.36	109.36	108.18	105.84	107.18	99.177	113.55	102.14	106.92	103.86	108.01	99.605	105.63	112.74	107.22	113.82	107.52	106.72	109.04	108.18	108.47	101.73	115.27	102.17	113.29	102.88	112.71	106.62	109.63	114.17	104.11	108.02	107.63	110.29	102.69
106.12	105.6	106.88	102.1	102.96	109.71	106.29	106.75	94.307	114.76	101.96	110.37	102.01	110.42	97.481	101.27	105.87	102.8	104.2	113.44	107.41	108.66	113.16	110.16	98.143	106.69	108.61	101.39	95.164	103.66	104.79	108.22	104.23	101.35	114.7	107.71	111.7	97.709	92.267	107.54	102.86	109.71	98.77	104.81	110.34	106.84	98.03	98.379	110.78	102.79
107.84	105.6	112.24	107.19	118.13	107.02	111.54	107.84	107.52	111.6	105.84	112.64	108.01	112.49	100.87	106.98	111.63	110.67	108.53	105.53	107.89	106.9	111.61	110.78	107.72	102.96	108.27	104.58	104.99	106.72	108.04	113.85	106.37	112.34	111.67	104.89	111.84	107.6	107.66	104.45	109.07	118.04	102.08	112.54	108.08	107.7	110.28	98.309	107.56	104.03
106.17	89.449	107.85	91.71	104.37	98.471	96.868	96.934	98.17	97.595	98.977	99.372	95.45	101.48	91.445	100.74	94.347	93.204	102.66	96.351	96.876	99.327	105.48	100.61	99.722	105.91	99.752	100.03	93.097	103.3	98.117	93.859	103.16	99.687	100.37	91.711	105.71	97.847	100.68	97.571	100.07	97.219	104.97	97.065	95.48	104.15	103.63	98.152	109.65	99.55
112.06	115.33	103.91	99.528	93.956	98.466	106.86	109.5	108.46	112.1	108.39	107.29	113.78	102.18	103.35	115.89	99.309	103.05	114.7	107.99	111.39	106.73	105.77	104.66	107.81	118.19	110.96	109.27	110.07	103.35	106.59	105.34	103.71	107.95	110.76	111.15	105.8	111.43	108.7	100.84	109.14	103.78	110.87	110.56	103.77	109.37	109.62	106.11	108.21	114.04
99.461	111.12	106.13	106.88	105.75	105.54	115.31	110.68	108.41	98.955	110.04	108.15	90.996	97.629	104.99	104.11	96.041	113.95	106.23	113.32	107.94	119.33	106.49	94.419	116.41	111.71	111.09	113.69	106.45	103.29	107.26	107.08	111.36	110.41	106.68	109.45	111.62	98.799	100.5	112.45	105.74	104.55	108.7	108.01	113.97	110.43	99.977	112.36	101.32	106.36
104.8	97.896	110.56	105.9	100.97	97.833	102.55	106.54	102.51	110.19	114.44	101.18	111.19	99.154	95.067	106.86	107.13	107.43	109.89	100.81	106.42	112.86	103.29	98.074	104.94	105.79	103.04	107.49	112.16	105.32	111.18	111.44	108.26	104.42	107.18	117.09	96.981	107.87	102.07	104.63	107.69	103.33	113.1	108.7	101.74	105.57	101.88	95.385	107.85	106.52
107.15	99.578	100.82	102.05	106.2	109.74	101.06	105.26	107.32	100.7	109.91	106.38	114.47	103.56	102.31	108.98	106.58	108.73	105.7	110.28	101.44	109.69	105.69	98.819	106.99	101.59	113.36	99.673	107.07	106.07	105.48	117.09	105.48	111.28	98.46	108.9	105.37	113.56	97.907	114.5	111.48	110.8	97.913	105.57	101.87	107.86	102.05	104.66	104.43	108.88
111.76	112.03	112.81	105.38	98.918	107.12	104.3	112.41	102	103.97	104.4	101.37	101.87	103.09	110.04	108.71	110.95	105.82	118.82	103.78	105.52	102.46	113.69	103.85	111.35	103.09	107.39	98.566	102.62	108.68	101.26	113.57	103.65	108.04	115.43	104.7	116.12	103.52	107.29	108.88	103.35	107.64	97.384	99.715	110.33	101.22	107.9	109.45	110.91	108.27
101.26	102.41	104.78	112.08	108.14	104.95	102.55	104.57	105.22	112.96	102.27	108.37	116.21	106.28	106.8	108.28	104.26	102.93	102.38	99.773	105.46	113.56	100.81	112.4	104.59	106.23	110.06	110.13	93.541	109.74	103.02	103.18	113.85	108.91	101.08	101.49	106.09	109.87	104.45	112.85	109.85	103.09	106.86	108.6	101.12	106.26	115.4	104.33	101.48	104.11
98.412	93.674	98.007	98.875	101.09	104.81	106.37	100.91	103.7	93.136	100.19	101.07	98.615	94.551	101.74	101.85	102.57	99.696	93.54	105.92	95.389	104.99	100.77	104	100.05	100.14	96.448	94.756	95.808	100.19	100.88	99.96	104.63	90.044	90.07	99.553	102.45	95.337	96.761	100.02	103.12	98.825	93.048	99.392	97.41	94.646	100.78	98.066	95.125	107.06
98.213	103.24	112.03	107.52	111.9	102.74	103.9	115.74	108.43	105.98	114.64	107.84	104.4	109.19	102.12	107.91	105.64	111.34	108.42	109.73	102.81	119.62	109.66	108.54	102.31	115.3	105.62	107.06	110.58	93.576	107.13	112.83	105.64	113.38	100.01	108.41	102.9	111.46	111.05	110.75	109.06	97.75	112.45	104.12	103.06	103.9	105.95	101.97	109.05	109.35
104.78	112.73	112.06	111.54	109.36	112.4	113.3	104.16	108.53	109.46	104.49	105.58	102.16	115.87	96.386	113.9	106.05	108.38	112.62	111.73	91.2	115.25	113.11	112.72	106.19	110.62	107.52	122.21	99.401	101.13	106.92	107.61	108.56	103.49	115.55	115.6	110.8	108.69	112.43	112.78	101.77	102.87	105.19	111.16	112.68	117.42	100.15	99.017	110.55	111.56
88.415	95.782	104.19	97.173	98.599	101.5	95.573	104.47	106.48	102.39	109.11	93.463	103.32	95.87	103.23	98.188	100.22	111.38	98.65	96.589	103.5	109.52	93.23	98.038	96.827	102.01	104.77	104.74	94.482	100.02	96.233	89.415	101.94	102.99	93.922	103.5	93.281	105.96	98.188	104.36	98.853	94.527	94.667	90.969	88.733	89.957	93.7	98.82	100.43	103.53
102.81	103.94	109.06	99.358	100.67	106.92	103.21	106.19	108.36	108.32	103.44	110.36	101.87	100.41	109.56	109.99	100.02	101.89	110.02	102.3	99.45	103.45	102.96	106.3	105.83	110.75	102.54	100.59	104.52	100.39	106.67	102.18	103.05	111.6	105.62	105.82	105.31	105.55	102.24	95.227	103.99	102.04	107.2	114.5	110.55	110.91	105.82	105.75	103.63	112.18
101.45	88.724	96.52	101.52	94.038	96.489	93.251	101.52	101.81	96.023	107.31	92.813	91.303	97.322	99.738	96.121	96.697	99.255	97.379	98.641	94.623	95.007	104.79	95.548	100.47	88.586	87.774	103.29	93.659	99.599	104.34	95.962	99.491	93.319	105.53	94.685	100.87	98	96.79	101.27	95.339	93.655	99.604	100.22	101.8	95.101	92.398	96.159	104.95	100.53
113.55	106.17	110.25	114.71	110.24	105.17	113.99	110.59	112.78	108.64	112.62	113.03	102.91	109.9	106.64	114.64	115.63	107.32	108.53	105.51	112.22	110.73	104.28	114.65	98.613	110.5	109.4	106.02	115.54	109.5	113.75	111.18	112.03	101.98	105.11	101.84	108.2	104.63	116.77	98.298	109.71	107.13	113.43	109.47	111.55	106.35	114.72	107.4	116.22	113.41
103.71	103.84	106.82	108.92	109.02	112.03	114.01	109.16	110.14	106.37	111.62	103.2	110.18	109.66	111.66	107.5	105.6	104.38	117.34	102.75	99.543	111.46	108.67	111.64	100.74	104.26	109.89	99.101	106.67	113.36	108.23	111.24	114.87	100.3	114.34	109.55	113.36	104.64	109.59	109.84	110.41	104.88	104.36	111.98	117	109.26	105.89	106.55	111.1	106.36
107.17	100.4	103.85	109.72	111.43	107.69	115.21	104.27	101.08	107.32	106.89	101.36	109.34	107.15	105.53	100.32	107.34	103.71	109.91	105.73	100.13	107.9	111.65	110.43	106.85	101.71	104.63	115.16	102.32	107.91	101.4	108.92	111.38	107.23	102.01	105.12	102.07	100.28	100.7	112.03	100.59	107.79	96.608	106.86	108.44	105.61	108.59	107.47	108.32	97.857
102.84	113.6	111.2	106.8	111.2	111.48	112.69	115.4	106.73	110.28	106.03	98.661	102.93	116.02	101.1	103.63	110.04	109.67	103.49	104.49	107.76	112.93	115.51	111.01	113.22	105.46	101.98	107.65	112.08	111.43	107.55	117.48	107.43	109.62	109.17	105.98	109.21	116.47	112.23	115.31	102.46	113.96	98.647	101.23	111.78	109.72	108.25	110.09	113.12	101.59
95.813	95.159	101.92	101.29	92.771	100.23	99.894	97.63	102.26	99.791	95.207	90.73	100.13	104.1	93.967	104.13	96.676	109.15	96.763	100.52	103.86	100.21	91.27	103.18	94.187	106.9	98.689	106.11	92.075	92.363	96.137	103.33	97.099	98.436	96.036	107.33	95.415	98.551	93.573	94.828	94.644	97.823	97.053	92.727	91.761	100.67	104.73	102.69	109.14	100
101.14	104.9	101.81	107.04	106.21	102.02	104.52	104.45	112.04	111.43	112.59	102.86	102.57	101.36	115.97	101.85	121.04	99.329	112.18	108.61	111.22	117.66	108.4	109.02	97.815	101.32	105.82	110.64	109.89	103.3	106.25	105.51	105.22	104.99	110.3	105.78	95.367	106.55	99.025	109.48	107.82	101.04	108.63	112.66	107.73	109.13	109.18	116.43	100.8	108.77
108.79	105.61	105.93	108.5	97.993	113.6	110.85	108.2	102.34	117.34	108.58	110.58	104.67	101.92	113.99	106.89	99.35	106.09	103.45	102.44	112.51	100.14	104.1	101.17	103.81	100.31	104.83	106.37	102.44	112.35	107.13	101.61	105.2	101.52	101.25	106.47	100.32	106.81	105.79	113.89	109.69	105.63	109.88	99.513	113.67	117.11	103.57	112.03	110.69	93.857
101.6	98.869	109.61	110.45	115.82	100.89	109.47	108.93	114.43	106.42	97.895	107.86	103.41	108.51	103.33	103.7	111.86	103.67	105.55	101.7	95.744	104.29	106.54	109.96	105.36	115.4	110.29	102.71	107.26	100.17	105.91	109.9	111.33	111.16	111.78	106.51	97.932	116.95	92.863	99.716	107.71	107.08	106.34	100.12	106.52	90.809	107.08	106.35	106.71	108.02
93.842	98.048	98.798	95.39	102.9	94.295	105.28	94.773	96.136	90.812	99.964	102.58	101.81	85.676	99.08	98.739	99.788	94.791	91.438	97.234	102.17	102.5	89.557	104.64	95.047	94.86	92.934	102.12	97.697	94.554	96.448	101.35	97.842	94.161	104.13	92.618	100.19	95.798	93.014	94.265	90.892	95.993	107.65	97.979	105.05	104.81	102.13	105.09	101.29	99.235
104.37	100.25	111.37	108.14	102.49	110.86	104.66	102.57	102.34	105.97	105.23	113.58	106.95	108.57	96.547	105.15	110.66	110.29	106.65	101.42	104.76	103.3	116.69	108.35	106.2	114.86	104.1	104.61	109.71	114.74	102.14	107.67	99.054	107.44	107.64	112.94	99.85	103.51	109.3	110.82	108.39	107.01	111.01	109.52	110.1	100.86	108.49	97.287	105.01	98.757
104.03	103.52	113.56	107.35	113.44	102.39	111.41	107.03	108.19	114.87	104.52	102.69	109.14	106.79	104.4	108.74	111.91	104.15	103.54	106.31	103.73	107.1	103.81	105.6	117.6	119.79	107.44	105.27	105.12	101.78	110.19	102.59	109.63	111.99	113.55	103.68	115.77	119.1	105.25	113.64	109.63	111.89	101.44	114.42	109.1	106.7	112.01	118.34	118.48	105.31
111.32	110.5	110.74	115.45	107.74	105.91	104.7	113.76	106.85	114.79	105.57	107.12	103.54	109.23	105.92	103.01	111.64	112.41	110.64	111.1	112.41	110.63	106.91	112.81	102.47	111.21	111.32	101.93	115.87	100.36	108.08	105.42	102.72	111.14	107.43	107.23	104.35	102.8	109.37	109.2	106.63	109.98	95.413	109.03	106.85	110.75	105.68	112.21	112.05	106.38
99.186	108.11	103.55	113.34	101.96	105.22	105.93	111.7	97.879	98.073	110.44	108.45	111.71	101.44	104.79	108.88	105.75	102.73	110.11	106.26	111.14	112.18	112.3	110.19	106.01	114.1	104.94	106.62	109.14	110.05	95.063	104.9	109.97	103.32	105.14	99.627	101.52	117.17	111.1	99.351	105.69	109.49	100.85	109.04	103.33	101.35	100.6	106.63	109.13	99.727
109.46	107.01	112.38	107.19	111.21	107.87	100.68	102.77	117.1	113.31	105.2	104.78	114.26	105.33	110.57	105.89	98.576	102.8	110.49	106.68	108.1	100.15	110.08	105.79	103.59	114.18	107.72	116.76	116.78	111.53	98.772	111.14	99.414	109.39	106.83	112.62	105.15	114.73	109.24	109.75	113.34	103.19	107.94	109.91	104.19	103.35	109.91	97.11	109.73	114.69
100.84	108.96	114.16	105.01	105.13	109.77	116.08	100.68	115.96	100.57	110.88	115.89	116.98	115.57	101.8	115	108.7	113.04	112.55	113.9	108.51	104.31	103.14	111.12	113.36	109.86	107.98	104.96	119.29	114.58	110.08	105.89	109.92	108.03	122	104.6	115.36	109.06	105.22	97.122	107.79	112.47	111.36	106.98	106.77	103.92	100.74	111.17	112.4	103.2
103.53	100.3	110.12	97.046	104.9	104.33	101.96	103.99	109.18	114.76	109.96	104.34	109.03	103.83	98.79	102.13	104.5	106.36	96.448	110.7	103.07	107.56	101.08	107.8	102.71	96.587	106.05	112.29	102.58	106.01	106.92	100.76	103.44	107.4	108.5	107.98	94.636	98.418	94.102	99.838	101.99	107.74	104.59	99.199	106.12	101.76	111.4	102.81	103.46	97.505
108.7	110.92	108.25	105.39	108.9	108.13	105.81	107.9	94.781	100.3	111.38	116.89	101.19	119.12	110.21	107.68	107.54	112.09	103.74	106.73	116.81	109.48	103.04	105.35	98.71	109.37	104.27	107.95	99.358	106.93	111.96	105.49	101.19	108.38	117.78	103.33	101.63	105.63	108.54	102.93	103.69	109.16	98.388	112.43	91.57	101.78	110.15	103.64	107.2	103.42
112.99	102.06	99.402	102.17	100.36	105.42	97.358	101.65	94.582	106.19	108.5	96.197	110.88	104.96	85.702	103.45	100.35	93.151	104.02	107.07	104.78	99.911	101.96	100.54	94.83	98.82	98.261	114.11	98.969	101.04	100.21	93.29	97.451	102.7	106.38	106.05	107.14	109.64	105.36	104.55	100.03	108.8	102.09	96.559	92.042	90.117	101.17	94.247	101.35	106.55
97.863	94.305	98.127	99.262	100.74	100.18	100.31	99.615	100.85	106.53	95.241	100.16	108.43	94.615	99.392	90.955	100.35	104.66	99.576	101.75	96.244	102.21	99.606	97.24	101.89	95.314	97.8	107.87	97.982	100.8	107.44	96.542	106.1	98.071	104.51	93.814	103.61	92.975	99.527	98.039	100.44	92.6	110.58	102.26	92.916	91.371	103.13	101.12	103.86	104.35
98.366	104.67	101.39	96.786	96.192	102.42	100.02	96.92	91.209	90.41	101.14	94.41	88.493	101.87	105.05	105.07	97.562	106.89	90.633	102.03	87.89	100.06	99.26	94.959	94.653	98.337	109.34	100.24	96.808	99.884	91.803	96.55	98.296	96.009	92.487	98.072	93.137	98.765	95.352	92.714	102.57	102.4	104.06	96.781	103.57	95.705	101.23	94.618	97.142	105.17
101.82	97.479	95.895	105.54	97.389	99.591	104.71	105.28	90.786	84.904	107.92	102.68	99.124	91.817	100.01	100.05	111.14	103.23	95.185	100.07	101.14	101.16	94.008	101.54	99.739	99.15	109.74	106.61	106.23	102.87	96.682	99.41	92.199	107.32	99.802	100.01	110.52	110.95	99.336	100.9	110.74	96.058	107.98	93.64	98.965	106.55	101.76	104.98	96.585	105.05
108.59	107.95	109.35	103.09	114.93	109.63	117.9	108.7	112.47	100.06	107.68	115.76	104.85	111.92	108.89	101	104.74	107.73	100.94	108.16	108.6	109.41	111.11	100.68	98.298	108.68	105.69	112.75	109.31	109.05	101.12	106.5	108.93	108.31	102.95	114.39	113.17	108.51	108.3	103.71	110.53	112.47	109.2	112.75	118.24	113.9	100.68	102.69	103.06	110.37
111.16	110.25	104.94	99.88	108.51	111.53	108.45	107.69	113.15	112.96	107.29	110	108.55	105.97	108.92	100.53	104.98	112.05	114.75	102.76	113.38	112.37	100.83	100.78	110.89	106.97	114.01	104.33	119.15	111.5	109.24	101.31	111.28	106.09	105.38	118.15	111.31	106.14	111.9	110.19	110.09	100.41	105.07	108.46	110.03	102.47	104.78	108.57	102.43	97.543
94.97	101.26	105.79	97.595	98.934	105.71	98.013	103.92	103.47	102.85	97.519	96.155	100.77	102.47	106.72	106.89	109.28	99.412	94.888	91.33	103.82	102.94	105.87	110.03	101.91	107.38	99.538	96.714	100.72	97.076	106.86	103.87	103.41	102.84	100.81	99.162	96.946	103.09	101.56	101.97	106.25	102.59	101.07	112.25	106.8	99.176	105.03	100.63	102.85	98.903
110.4	95.717	105.47	102.82	104.3	98.975	99.738	99.264	111.11	110.23	102.86	110.57	99.137	108.75	106.2	102.03	105.85	105.5	106.49	102.48	104.34	110.41	101.4	102.03	110.16	106.55	106.81	111.46	111.74	109.58	94.594	109.39	106.75	97.849	114.22	104.96	104.68	99.187	107.81	100.59	115.08	100.87	108.32	108.13	104.53	107.66	107.47	106.31	105.66	102.57
97.64	94.754	91.319	104.39	86.594	99.506	89.163	99.749	102.63	100.1	106.68	98.78	101.14	98.816	94.874	96.283	104.91	101.37	96.557	98.378	95.301	101.1	114.83	99.291	96.357	96.373	100.27	96.83	102.86	98.289	94.131	95.353	92.323	93.277	95.478	105.19	101.48	93.773	102.32	102.11	98.551	89.356	95.549	104.34	100.86	96.182	101.85	95.063	107.64	91.757
99.716	98.936	109.48	107.91	102.97	104.01	102.55	100.51	105.4	111.81	108.24	105.33	99.26	102.22	101.88	109.81	111.22	107.47	114.75	117.36	114.07	107.44	98.821	99.781	113.55	104.78	100.37	101.17	98.953	106.36	100.36	101.87	117.35	102.27	97.977	109.73	105.23	105.22	107.01	104.3	112.98	107.31	105.64	107.7	105.22	109.45	115.09	116.97	104.31	100.81
102.55	106.72	104.86	110.22	115.39	102.55	105.15	115.35	115.27	107.99	100.87	105.25	111.71	106.97	108.03	115.51	112.83	103.97	110.49	108.15	101.09	111.38	107.95	98.972	107.24	107.99	105.1	103.96	100.7	106.88	108.23	102.42	119.02	114.04	109.62	107.76	108.56	107.52	108.61	107.52	107.06	110.92	102.23	104.57	111.61	104.41	106.49	110.54	116.01	111.32
99.529	107.03	108.48	111.32	108.51	101.45	111.22	103.26	89.303	97.668	104.73	95.939	108.67	100.63	109.75	110.18	110.38	103.49	107.68	110.45	113.11	105.96	99.709	100.4	104.77	108.78	95.081	110.14	109.47	106.52	112.38	100.83	112.64	105.84	105.93	101.49	104.22	102.83	105.37	104.47	107.7	98.724	103.49	111.05	105.3	102.5	111.23	99.335	123.3	103.71
105.42	107.27	97.506	100.1	99.431	95.125	100.7	101.44	93.311	98.946	98.148	96.872	99.245	97.488	99.308	98.449	101.02	93.888	97.179	92.317	103.36	94.427	96.915	95.835	101.01	95.257	96.749	99.23	100.34	97.253	97.31	92.004	91.288	93.02	105.4	97.661	94.312	97.483	99.957	97.498	85.185	104.7	100.46	99.017	96.023	97.876	101.23	94.161	87.04	92.008
111.82	104.22	106.64	105.99	102.29	105.62	107.71	113.26	111.39	108.36	109.26	101.19	98.042	114.44	110.62	103.96	105.21	106.99	99.094	103.52	103.58	103.28	110.18	107.85	105.36	99.733	105.94	107.13	105.43	110.85	109.89	102.64	105.79	102.87	100.82	107.92	104.89	109.6	111.09	110.74	105.98	113.63	111.19	99.642	115.47	97.381	115.74	105.6	110.32	105.57
107.14	104.49	106.93	99.327	97.706	98.281	105.24	107.59	109.11	105.53	97.419	105.08	103.37	100.91	103.27	106.79	101.58	100.45	101.86	105.8	105.57	105.39	106.75	107.02	106.13	101.72	104.23	101.04	110.05	109.1	106.28	101.91	103.37	107.18	103.01	105.42	101.47	101.53	107.67	104.36	100.69	105.5	107.94	106.83	106.87	112.68	105.8	107.13	102.13	101.57
104.16	109.18	106.49	103.14	102.6	109.57	108.46	105.14	104.12	97.626	100.73	104.65	106.06	101.94	100.76	100.76	98.766	103.8	113.49	115.01	110.33	96.594	104.01	103.09	105.19	98.752	104.59	111.69	111.07	105.67	96.015	107.27	101.78	104.57	109.66	110.45	101.65	109.64	100.18	106.28	97.83	103.09	102.25	112.3	102.08	97.921	104.9	104.92	96.771	106.29
108.24	106.66	112.75	108.6	111.66	115.2	107.71	103.33	109.42	113.73	102.13	106.04	114.85	97.111	119.3	111.12	110.23	104.29	107.29	111.36	102.64	115.3	107.52	107.5	106.73	106.81	111.07	115.13	109.36	106.19	112.05	114.47	105.72	109.51	112.4	102.65	114.4	108.6	111.15	115.04	109.99	104.64	111	109.92	120.44	112.87	113.86	109.63	110.63	118.79
112.41	110.38	106.16	109.77	108.01	108.11	105.96	108.76	105.72	102.38	110.22	109.4	114.34	104.6	118.46	103.07	107.14	107.06	109.47	110.41	114.2	111.57	102.24	121.35	103.03	102.06	100.83	99.24	102.88	105.56	98.554	98.523	110.43	105.49	109.33	102.03	105.04	113.35	108.98	114.46	100.87	100.98	115.43	110.54	109.48	104.22	107.98	103.87	105.52	112.15
108.82	97.912	104.42	113.84	108.73	102.43	97.635	102.24	109.26	103.76	110.95	103.09	102.96	101.72	114.47	98.634	114.39	105.4	104.83	111	106.15	104.91	105.2	99.123	105.29	105.44	108.55	105.3	100.4	112.57	106.39	107.78	105.74	103.22	102.3	102.87	104.71	96.787	99.431	94.658	101.72	100.8	106.38	104.7	107.44	104.69	103.54	104.62	114.63	115.29
107.44	97.743	105.71	103.17	110.16	104.85	106.78	107.72	107.63	108.09	114.74	99.231	110.61	111.85	107.48	93.729	104.09	109.64	101.73	107.48	108.92	109.05	121.01	105.52	104.88	104.11	106.78	109.58	105.26	107.66	112.2	113.1	105.61	106.73	91.506	105.96	106.04	105.98	105.11	110.09	112.24	105.94	112.23	106.84	107.34	102.1	108.3	105.78	105.72	105.92
100.28	96.949	94.153	89.476	97.197	93.384	101.76	101.48	94.676	89.688	90.389	96.845	93.495	99.357	100.93	89.004	90.536	100.45	100.73	96.22	95.401	99.617	98.847	104.24	92.64	87.577	96.673	100.06	100.44	88.7	100.67	98.149	104.71	94.407	109.86	99.96	98.162	91.768	90.824	104.56	95.843	93.615	98.842	96.89	96.816	110.11	95.134	93.834	101.37	105.35
105.49	100.9	95.758	105.74	92.744	100.04	94.732	108.77	101.22	98.166	105.05	97.043	98.904	99.727	105.51	107.17	101.26	102.27	97.163	99.63	102.11	98.994	105.77	103.87	102.04	103.04	98.297	98.038	104.14	103.87	96.823	95.395	102.17	89.598	102.66	105.89	104.67	91.507	104.12	105.03	106.39	97.493	99.411	102	104.67	99.637	104.01	108.74	105.68	102.85
110.51	100.09	107.17	109.78	99.969	105.94	108.51	118.53	117.89	110.41	108.22	115.79	97.87	105.36	104.27	114.14	120.11	106.35	111.34	104.39	108.89	106.26	106.54	110.27	105.9	113.17	107.05	112.98	107.98	110.3	106.22	105.95	105.07	108.6	112.96	110.35	115.52	110.88	107.28	114.9	112.12	110.05	103.82	107.71	107.54	107.17	104.97	110.08	114.18	112.85
100.45	103.21	93.141	102.74	103.88	117.15	115.49	104.61	105.85	109.11	107.33	98.879	101.5	100.59	111.57	107.93	102.37	97.632	105.55	109.81	101.61	108.05	111.32	110.15	106.09	102.64	106.6	97.209	104.69	106.82	107.39	104.43	108.93	105.29	108.3	108.02	103.57	100.89	119.55	97.287	104.5	104.85	115.49	105.31	108.15	114.6	95.145	105.53	102.34	107.44
106.37	94.596	106.33	97.023	95.91	97.879	95.529	98.231	97.144	102.31	107.32	100.51	93.368	91.771	91.62	90.706	103.7	109.14	103.36	104.16	99.508	98.075	92.185	99.1	99.508	101.97	102.32	94.542	97.351	101.01	95.708	102.51	100.46	89.345	101.64	98.709	93.698	96.988	100.97	94.781	102.23	93.125	94.325	94.442	99.618	91.204	98.662	105.58	98.721	97.021
95.909	108.92	98.817	102.83	100.97	96.689	101.57	97.348	92.647	96.41	99.777	100.66	97.15	104.73	98.993	99.976	107.09	95.565	99.011	96.544	95.066	93.171	96.74	98.108	105.99	103.06	103.13	96.139	105.96	100.93	103.19	98.694	103.95	103.71	95.372	97.109	105.27	101.56	99.575	94.909	89.283	99.862	101.41	110.4	98.299	97.099	101.05	106.88	101.17	103.21
91.202	105.91	94.125	95.659	97.829	107.24	111.37	89.142	105.35	90.533	103.08	100.39	91.469	102.11	97.826	89.571	102.03	90.726	99.247	91.757	93.863	97.531	100.01	95.972	106.78	96.154	98.198	99.785	91.617	94.942	106.02	99.317	99.572	93.922	96.587	87.033	102.92	103.95	96.234	102.82	95.464	104.87	101.33	91.537	93.03	102.1	99.179	99.218	92.38	99.737
108.32	111.32	104.98	109.42	108.32	110.26	106.68	112.23	122.5	111.49	110.69	107.08	113.08	113.44	116.18	117.97	119.34	110.19	111.86	111.21	108.5	100.36	115.19	117.06	113.05	118.79	117.33	110.38	111.25	104.33	103.35	110.82	107.33	111.28	121.21	102.42	110.46	115.33	102.6	112.29	111.33	115.16	112.41	112.96	109.94	115.76	113.24	109.62	110.35	111.2
115.78	110.77	107.09	98.268	121.02	112.53	114.77	98.329	116.85	112.45	105.55	105.36	103.77	103.74	109.22	101.77	98.649	110.07	116.37	123.08	110.61	104.75	108.12	112.17	106.56	113.23	107.82	107.48	105.38	112.18	110.23	102.3	110.1	109.23	114.25	113.85	109.64	117.41	104.63	102.34	106.02	111.51	101.21	98.91	111.92	108.56	108.64	98.044	108.2	116.6
95.96	94.978	95.596	99.958	104.44	102.82	104.11	103.79	100.03	100.61	101.64	107.35	102.33	98.189	104.15	93.569	101.35	106.95	90.118	100.59	93.668	108.81	102.07	97.008	96.278	100.52	109.32	87.653	98.558	101.21	100.44	85.836	95.253	95.879	101.55	96.664	95.992	98.399	98.574	90.297	104.24	89.611	97.438	96.017	97.252	95.309	97.388	108.52	99.66	98.328
103.6	106.51	107.26	108.87	113.81	107.37	110.57	110.6	102.02	108.55	105.81	114.17	108.53	105.82	98.421	107.2	114.11	111	98.742	114.47	112.49	111.56	106.68	112.65	104.57	114.63	116.34	111.38	110.67	107.5	114.96	110.51	106.58	114.9	103.94	108.24	110.18	107.37	104.88	113.2	113.63	112.55	103.9	117.72	112.79	110.15	103.81	114.33	108.53	100.76
103.14	113.49	102.85	111.61	111.24	104.91	111.49	108.96	113.25	106.37	103.21	110.76	112.53	107.99	102.58	99.616	111.89	104.03	103.86	100.33	112.31	110.13	102.19	106.23	111.4	112.68	105.76	98.535	111.98	101.97	102.67	103.16	110.89	117.74	107.51	104.92	100.93	112.4	103.24	112.92	107.95	109.85	114.78	108.7	107.04	114.49	108.19	109.78	110.59	108.41
101.68	101.27	100.77	104.41	100.84	102.51	94.983	98.132	104.31	102.19	103.44	98.844	101.73	102.17	109.36	97.849	110.14	101.66	92.631	108.12	98.53	104.02	105.88	99.757	102.66	101.08	96.348	101.32	113.77	99.26	97.891	99.447	103.98	99.28	104.05	104.52	95.31	88.419	113.32	96.016	99.185	104.56	99.095	97.925	102.33	97.057	101.44	96.108	101.88	103.37
104.2	105.79	100.92	104.37	113.19	105.23	111.96	101.97	101.5	103.03	106.83	111.55	98.517	109.91	110.55	107.8	115.58	108.51	112.22	99.191	109.16	102.09	109.16	104.97	98.901	109.99	106.84	102.2	109.43	114.78	115.98	108.06	109.57	105.44	104.65	112.11	109.04	102.13	113.25	105.4	114.01	104.62	115.55	107.66	102.44	109.54	104.81	108.27	106.88	103.66
113.47	112.59	122.02	114.83	109.19	107.81	107.08	108.76	113.63	113.94	99.348	100.14	103.12	106.09	115.17	109.23	110.86	111.09	107.26	105.3	106.96	106.85	104.73	108.22	106.8	107.37	100.59	119.57	105.04	107.47	101.55	106.24	104.11	111.67	100.13	109.34	100.86	100.86	102.32	102.31	109.75	114.1	110.25	113.06	106.51	102.31	111.76	107.29	102.07	102.52
105.23	99.018	103.34	106.88	101.77	98.739	99.97	96.097	101.94	100.35	96.171	90.289	110.85	94.589	95.499	98.628	97.165	100.88	93.291	101.14	107.72	95.226	98.609	98.392	100.17	100.44	98.239	95.31	95.522	97.637	99.918	103.95	100.91	101.66	94.493	100.47	94.758	102.33	106.08	101.48	99.144	99.774	100.06	104.31	91.432	103.34	97.316	95.432	94.559	98.925
108.14	99.052	102.65	106.29	102.88	98.594	100.85	99.295	99.513	97.704	92.841	105.73	93.621	97.761	97.386	100.64	91.753	99.253	102.55	97.559	111.36	105.66	105.94	96.355	100.51	97.482	97.622	94.101	103.62	107.5	94.817	98.247	98.169	94.62	101.84	100.84	108.45	98.512	103.62	99.524	105.96	108.62	104.21	94.368	101.31	105.11	101.28	102.76	100.19	91.931
95.767	103.97	106.47	109.96	104.81	104.1	99.991	92.393	94.475	98.617	95.104	98.145	101.55	99.718	104.41	107.53	96.048	94.946	113.37	101.29	102.74	99.278	103.1	99.082	98.274	105.02	96.75	99.324	100.58	98.8	97.909	100.92	107.41	95.479	107.93	107.32	96.647	103.72	99.897	97.272	103.48	98.641	101.81	104.93	92.665	103.32	97.373	90.955	94.119	99.04
108.79	108.76	106.29	103.6	109.34	113.05	120.48	107.93	107.61	103.12	118.54	111.5	105.91	107.43	95.757	114.46	102.63	109.97	101.94	108.32	103.71	107.05	109.41	111.18	106.7	104.35	98.713	105.29	106.93	106.79	102.5	104.08	105.07	108.86	103.84	99.285	110.85	107.89	102.42	101.83	99.746	102.52	113.03	110.76	116.08	106.39	108.52	109.3	102.95	113.76
108.17	101.88	98.886	113.93	104.25	108.91	104.17	111.63	102.82	104.92	106.21	114.46	109.63	106.17	102.71	106.97	107.53	108.6	106.18	104.4	95.483	106.57	103.67	115.84	100.61	100.1	103.69	105.98	105.48	104.36	102.03	105.61	108.17	108.03	107.3	101.04	93.004	110.67	99.563	100.11	96.41	108.01	108.16	103.85	104.34	115.39	109.68	115.49	109.44	106.36
101.99	104.63	95.946	93.871	92.364	92.376	97.857	91.778	92.446	96.145	96.175	90.63	104.56	107.12	100.4	100.56	90.06	88.445	105.22	94.733	98.148	91.82	100.54	98.367	90.341	102.94	100.52	96.527	91.566	103.06	100.42	95.342	96.604	99.55	103.85	98.973	87.128	93.969	93.061	100.08	91.426	102.79	97.841	97.469	106.24	96.244	97.848	91.047	89.485	93.896
116.45	111.89	111.1	112.14	109.73	108.21	112.09	106.14	106.25	102.11	103.95	103.62	104.9	106.49	105.5	110.4	104.1	104.45	103.17	104.26	108.67	110.73	109.44	108.1	106.68	112.19	105.66	107.84	106.26	110.73	101.88	111.95	109.76	106.91	97.313	100.33	110.15	107.02	109.23	117.37	115.86	107.59	107.22	103.09	108.26	107.63	112.45	109.59	102.69	103.18
100.48	101.18	108.42	113.41	101.5	97.429	97.806	105.71	92.813	101.48	97.887	102.18	103.7	101.65	99.37	96.299	98.942	102.12	104.06	94.917	112.01	106.29	107.04	97.482	101.84	100.78	106.98	97.083	103.1	101.92	110.12	107.56	108.86	100.33	107.04	101.26	104.25	99.662	93.054	95.929	104.42	103.27	109.76	108.19	97.709	100.99	101.28	110.12	104.02	92.28
110.39	111.11	112.31	113.39	103.53	96.362	111.32	112.15	98.949	105.54	104.16	106.27	111.89	103.02	113.56	97.453	107.66	105.7	108.89	104.66	103.43	106.61	113.66	109.93	108.69	103.49	107.44	107.64	106.17	114.15	104.25	105.28	103.01	98.267	108.87	105.59	113.99	108.4	117.65	98.971	108.67	112.11	106.86	108.24	102.8	105.5	101.66	106.26	99.893	113
101.31	98.105	103.34	94.365	100.35	99.429	103.33	104.87	92.354	96.742	90.373	92.76	94.356	96.902	100.68	101.85	100.31	94.869	107.43	98.541	97.63	92.52	94.507	104.6	97.207	101.04	92.519	100.64	101.2	101.75	95.126	95.605	99.087	99.108	104.8	94.94	89.28	102.27	102.36	101.7	106.63	101.24	101.82	99.045	100.73	94.405	98.216	108.05	97.918	102.25
104.6	113.89	90.424	104.28	103.17	98.61	100.02	95.02	93.879	99.443	104.51	94.887	94.933	99.211	108.21	92.845	97.645	107.76	100.53	101.32	96.817	99.071	96.997	91.739	89.778	101.03	99.334	102.93	103.98	106.52	107.28	100.14	100.23	100.26	93.611	98.685	93.946	108.37	106.54	102.46	101.74	97.885	100.98	98.406	89.245	102.47	97.393	93.846	93.124	93.338
101.55	104.4	110.95	96.865	114.08	101.19	114.96	112.31	107.89	107.75	106.41	105.58	105.93	105.88	99.124	105.16	108.38	111.64	101.88	94.454	113.69	109.96	106.56	112.49	113.1	108.17	113.31	106.4	114.55	118.85	102.51	107.75	104.33	109.21	105.65	104.21	107.79	105.49	97.9	115.68	102.64	108.96	108.92	108.67	110.31	105.23	110.32	108.05	105.95	107.87
105.57	105.47	107.48	108.53	107.77	102.43	106.19	113.64	98.214	105.01	104.02	101.09	106.78	110.43	106.08	105.01	102.38	108.45	102.27	112.42	102.95	106.85	103.14	108.26	97.94	111.06	96.242	113.47	103.57	110.57	98.647	110.39	114.92	109.58	104.78	103.57	113.74	103.89	96.785	103.71	107.88	109.16	104.33	95.883	109.86	99.153	115.78	109.45	110.45	106.99
94.309	99.29	96.338	95.908	92.148	95.099	95.22	108.7	97.396	101.32	105.12	108.25	101.03	99.902	91.824	98.001	101.99	90.213	107.32	101.46	92.099	93.708	99.994	104.39	95.903	100.26	91.238	94.483	88.524	90.721	101.36	94.026	97.157	107.26	92.204	96.641	106.73	96.182	99.442	103.75	98.35	93.261	102.46	98.504	99.287	93.718	99.085	97.671	93.084	103.1
119.33	110.85	105.01	99.607	111.9	105.5	108.75	107.17	109.91	105.26	102.19	109.73	106.84	112.04	108.12	105.57	104.12	107.2	112.27	112.33	98.302	110.76	112.14	107.24	109.17	100.95	110.35	114.84	101.31	114.24	105.67	115.49	104.83	111.48	104.25	108.49	104.77	106.42	113.04	114.54	104.45	99.421	111.53	97.748	100.55	111.38	101.8	103.31	110.42	111.81
104.43	103.09	111.02	106.03	98.029	109.32	107.39	106.36	112.6	101.45	106.25	108.74	108.34	100.15	112.41	110.99	109.07	108.22	105.45	99.489	104.79	110.65	93.671	104.05	104.55	99.714	104.29	104.72	103.05	102.99	96.071	100.48	90.673	101.11	101.72	108.32	107.76	105.85	106.59	102.51	100.82	94.431	107.88	100.14	100.03	102.89	105.62	106.27	110.73	113.28
107.94	106.96	105.87	102.51	98.541	101.49	103.76	107.12	109.95	108.4	107.8	110.49	104.38	97.414	101.7	108.12	93.809	104.5	102.43	100.24	108.63	105.02	94.5	107.59	114.18	102.21	112.24	103.55	109.85	116.41	103.94	103.37	108.59	106.37	106.64	95.034	109.44	105.21	103.3	98.398	107.33	98.443	108.56	106.07	110.72	101.31	100.16	103.77	106.47	103.24
103.76	105.68	104.27	108.06	105.24	113.37	107.95	107.06	104.13	111.26	114.9	110.9	105.78	112.19	101.03	107.07	106.88	105.74	109.42	105.49	103.45	98.783	112.04	109.41	95.978	111.85	102.48	106.44	112.82	108.53	110.26	109.06	105.45	106.07	116.58	115.45	115.37	105.84	99.946	108.63	109.49	107.45	114.63	112.72	117.79	100.63	106.12	108.65	109.75	110.33
103.37	106.74	104.96	103.8	115.72	103.33	99.274	112.33	104.23	106.66	111.29	113.05	110.88	116.34	105.75	99.276	102.08	112.53	105.64	113.24	104.65	108.76	110.98	107.58	113.14	98.462	113.11	114.85	107.75	99.059	103.07	111.73	111.44	119.78	112.26	102.07	110.12	119.04	112.34	99.634	105.08	102.61	100.73	103.66	106.58	110.74	112.19	112.14	108.8	106.1
121.18	102.04	103.21	115.13	98.894	109.53	116.63	108.94	109.68	110.59	114.58	110.62	112.31	107.61	108.74	113.53	104.05	111.67	107.56	97.843	107.73	98.705	105.95	110.84	110.23	109.82	104.39	108.62	107.85	103.58	111.92	120.46	105.58	100.34	109.2	108.52	115.63	109.44	103.95	106.18	108.12	109.08	108.63	109.26	106.41	109.55	105.78	109.54	113.94	104.06
111.67	109.18	100.32	112.28	109.64	113.34	105.38	111.47	108.35	107.13	112.66	110.37	106.84	108.61	109.09	111.54	104.5	110.75	111.52	114.74	113.76	113.42	108.18	113.52	109.44	111.81	108.25	112.77	109.4	104.54	115.94	112.34	110.46	105.99	112.19	99.742	116.63	119.75	107	111	115.38	106.29	109.84	112.31	105.21	110.81	105.32	110.04	114.91	115.73
112.14	111.07	112.03	100.05	112.09	113.86	105.46	109.32	105.68	109.61	104.25	105.7	115.23	109.99	106.06	116.24	112.8	105.56	110.44	99.145	113.69	107.19	110.32	103.23	101.45	98.312	110.87	111.25	106.25	112.29	107.34	100.06	108.57	101.67	110.34	103	113.62	112.53	102.33	104.51	110.28	99.256	116.08	106.88	112.93	104.8	111.76	112.7	108.39	112.64
110.3	114.17	102.23	105.99	99.025	111.22	96.057	103.28	109.44	101.56	108.82	103.45	106.24	112.95	106.41	100.67	116.25	101.64	111.78	105.76	107.72	108.57	83.794	103.04	98.219	107.49	105.53	99.316	113.56	99.165	99.098	110.58	106.76	95.474	111.9	107.29	109	104.35	113.24	106.34	92.888	113.15	108.47	99.239	105.28	108.17	102.87	109.6	98.046	104.09
116.68	108.38	105.91	105.05	99.095	116.32	101.32	102.66	100.62	109.04	102.48	105.53	98.745	105.05	115.2	102.89	107.93	102.93	100.48	109.69	102.25	112.49	107.55	108.87	110.18	107.42	98.201	113.03	100.5	105.62	105.39	103.28	103.35	102.31	99.047	101.17	106.62	106.41	102.39	111.46	114.06	103.91	112.58	108.7	112.57	97.297	98.486	109.17	104.42	108.61
111.83	103.38	100.8	102.61	107.82	104.16	115.79	103.41	116.29	111.98	106.99	102.52	104.77	104.05	110.22	98.808	115.99	105.96	101.46	101.28	98.686	107.44	109.17	95.017	111.73	99.05	112.7	105.07	109.56	107.85	102.9	106.78	107.88	104.94	112.33	106.28	112.72	107.29	109.91	98.51	113.68	100.15	101.66	106.23	109.35	106.98	111.45	111.47	104.1	105.54
107.2	102.04	108.19	111.55	100.72	98.527	108.5	110.24	111.05	106.42	110.75	103.83	106.64	104.98	99.099	108.56	98.65	107.83	113.07	99.469	101.69	113.42	107.62	115.49	109.95	100.62	115.93	110.35	104.61	106.26	108.29	113.07	112.11	105.89	104.88	109.53	100.34	117.14	101.84	99.256	108.69	101.74	108.14	120.12	110.52	110.78	107.55	106.07	112.22	110.67
111.79	97.654	105.36	109.77	105.6	98.77	115.45	103.94	115.87	112.37	104.02	106.43	113.23	106.57	109.13	95.845	104.68	115.15	110.67	103.85	111.72	105.2	94.11	99.955	102.38	105.51	105.34	98.809	106.69	102.77	104.1	105.68	96.448	105.76	109.93	105.54	96.201	102.68	105.26	107.61	116.32	98.713	103.85	103.24	107.21	107.53	105.15	106.97	105.1	101.43
104	104.09	110.34	116.86	109.04	107.33	107.05	99.612	100.38	105.05	110.97	102.17	111.9	100.58	115.35	101.1	100.62	100.45	101.47	109.54	103.11	104.16	105.04	102.25	102.13	109.08	99.101	105.3	109.56	100.74	117.79	105.11	107.38	104.35	103.7	109.86	94.052	107.68	104.91	108.95	110.69	104.63	100.3	105.54	106.09	104.94	112.79	98.003	107.32	107.63
117.61	101.42	101.65	104.99	105.9	112.76	117.35	115.99	102.26	106.43	117.24	108.08	107.27	103.83	105.56	96.546	97.712	118.17	105.88	104.8	109.36	101.7	114.01	108.3	112.1	109.83	106.58	102.71	110	109.04	96.751	110.03	112.79	103.59	106.65	108.78	107.66	110.05	109.3	112.33	109.35	106.61	111.99	113.85	106.27	107.33	112.57	98.031	112.65	113.51
93.461	96.693	99.028	94.394	95.422	93.999	103.4	92.368	108.63	99.29	98.305	93.121	96.696	98.405	102.38	100.21	103	100.15	91.352	101	98.196	92.382	93.902	101.05	97.319	100.98	104.45	94.269	102.8	97.991	97.202	99.548	94.98	104.82	89.649	93.364	104.16	100.32	96.944	96.015	98.339	98.711	98.535	92.111	84.042	94.435	100.62	84.27	98.892	91.153
108.53	110.07	109.72	110.75	110.5	108.06	117.31	115.04	106.34	111.51	107.39	109.57	109.11	96.81	110.98	102.92	105.91	111.93	112.9	110.96	101.99	109.08	119.85	107.19	109.91	107.22	109.77	107.92	102.08	114.54	101.77	100.37	112.74	108.07	105.11	103.04	91.059	114.13	112.92	110.66	104.61	111.77	108.52	109.06	106.39	105.17	102.51	114.99	97.418	104.42
97.92	90.056	94.072	98.495	93.74	93.48	97.297	97.686	90.587	95.465	109.79	100.52	96.023	98.377	106.67	97.391	108.85	98.776	99.6	94.829	94.302	90.916	97.726	106.61	97.758	96.646	101.35	100.25	93.269	102.74	91.894	100.04	103.8	92.75	92.082	103.03	101.2	101.59	99.203	101.7	99.202	101.72	90.162	103.13	97.29	97.495	102.66	105.73	103.47	96.434
105.78	100.99	104.9	104.57	112.52	109.31	102.61	108.18	107.05	106.05	109.49	112.64	111.78	99.308	105.87	111.82	112.5	108.08	105.77	110.47	114.17	110.25	107.27	109.07	104.54	109.96	101.5	109.14	105.14	100.06	110.94	106.11	106.71	99.681	99.659	100.66	109.57	111.26	105.37	108.55	102.94	111.69	102.95	112.75	101.54	102.69	106.74	103.83	103.97	100.98
102.68	106.98	105.56	105.35	109.05	103.86	93.466	96.8	102.48	109.64	103.17	96.94	107.83	116.47	110.29	108.5	103.51	103.58	97.331	107.26	103.45	108.13	109.74	101.17	108.6	101.69	101.09	106.48	102.35	113.77	97.511	104.94	101.4	104.79	111.12	113.14	108.76	103.3	107.43	110.85	102.11	101.59	109.53	103.77	104.52	109.05	107.31	109.87	103.3	106.18
98.283	104.02	105.17	107.37	103.27	97.701	104.26	106.65	109.98	109.02	114.22	112.28	103.75	97.014	97.404	110.8	100.34	102.81	105.42	103.08	104.3	110.28	99.856	111.21	108.95	107.74	94.524	109.42	107.01	107.71	111.83	101.66	105.7	112	108.98	109.71	112.3	104.08	106.99	100.02	116.55	103.57	117.71	109.13	110.92	106.21	112.85	104.06	98.474	103.44
101.14	104.59	109.56	101.65	103.91	108.2	104.08	109.55	104.58	113.52	111.43	111.52	97.234	104.91	109.69	108.26	101.56	109.06	105.89	106.58	105.65	107.04	103.42	104.27	107.33	102.93	99.876	104.77	106.47	103.85	109.27	104.48	104.86	98.105	112.55	113.15	116.31	116.47	103.09	110.95	111	109	104.86	117.51	106.17	99.963	108.72	102.03	108.78	102.85
95.949	108.74	102.52	105.25	109.25	114.28	107.4	105.81	102.32	104.47	107.39	107.28	102.84	110.16	109.16	99.132	107.65	111.9	106.35	112.38	106.04	111.83	106.33	105.25	107.41	107.83	99.132	103.21	104.21	103.49	103.52	107.95	105.66	101.08	101.25	102.09	105.3	104.4	106.38	108.71	104.1	100.07	101.53	107.12	105.28	117.36	114.63	103.7	104.83	101.54
102.13	97.301	98.737	99.662	102.28	100.39	97.416	100.97	99.341	99.592	103.36	98.535	104.55	101.51	97.178	100.37	100.1	97.98	97.869	94.77	93.931	94.895	97.426	104.44	103.92	99.019	104.25	90.014	95.855	98.208	93.308	100.02	91.718	94.607	107.32	97.81	98.58	106.39	102.49	98.551	90.861	103.06	108.54	98.768	102.96	97.431	106.05	97.717	102.59	101.67
105.1	119.42	106.78	109.87	110.21	102.2	100.29	103.03	107.47	111.71	115.15	107.43	107.95	105.77	108.97	111.61	105.37	106.77	118.9	98.067	112.37	107.05	109.53	112.83	116.49	111.33	104.6	110.8	109.94	109.44	106.56	105.92	110.61	103.42	101.11	111	108.32	111.6	114.82	101.04	107.77	109.48	105.98	110.77	113.88	100.06	106.24	105.18	108	113.15
109.53	105.36	105.12	111.6	115.43	111.47	104.74	107.42	108.57	106.83	101.82	107.96	104.18	113.32	115.42	104.73	115.68	112.86	99.698	108.02	105.15	104.61	111.88	104.44	115.03	109.16	99.171	107.23	113.42	105.62	103.14	108.31	108.44	104.79	107.99	113.91	111.02	111.73	110.19	111.54	99.693	105.08	101.35	103.68	104.57	106.27	105.28	107.23	100.78	112.28
117.81	97.537	105.67	113.55	107.93	106.24	101.05	105.2	99.311	110.5	108.88	101.01	99.586	105.74	111.32	99.547	103.85	111.91	102.64	106.55	109.83	108.93	98.463	108.92	109.99	101.92	112.14	104.86	97.598	109.11	101.96	105.53	114.63	109.77	105.08	113.27	108.59	102.19	108.61	106.63	104.19	104.65	115.18	108.6	111.52	105.16	113.21	109.49	105.25	101.54
100.88	99.957	100.39	106.35	100.11	107	103.82	107.02	104.48	108.51	96.864	109.91	97.775	102.72	105.24	109.66	102.3	101.87	97.601	106.24	105.03	106.48	101.96	112.79	103.9	111.54	114.65	107.53	108.36	114.19	100.11	103.08	114.37	116.49	103.96	96.874	111.89	105.03	105.73	109.64	103.81	105.58	108.52	105.94	102.57	105.83	101.63	101.64	109.65	98.264
99.23	94.457	96.212	96.856	85.746	96.868	93.466	104.98	98.433	98.769	103.14	94.919	89.763	95.35	96.119	93.446	105.66	97.093	98.603	102.39	101.84	92.99	108.35	92.112	102.31	95.096	97.124	99.845	93.51	96.924	97.917	99.291	102.09	96.389	85.39	97.67	99.719	96.017	100.47	108	93.205	98.159	96.64	89.866	98.48	91.613	97.062	96.136	96.463	96.847
95.056	97.415	90.61	97.378	99.483	92.658	98.358	90.798	97.276	107.95	93.154	105.15	97.429	97.143	96.421	100.06	99.673	95.123	97.609	92.749	102.46	98.596	101.71	102.5	98.988	84.931	102.27	97.82	97.49	98.734	94.022	105.42	99.648	91.897	99.088	102.65	99.801	94.84	95.826	86.715	94.992	98.901	93.586	90.86	82.136	103.96	96.386	100.47	102.94	106.47
113.91	115.11	104.46	103.84	106.18	117.23	111.43	105.96	104.5	112.83	109.08	107.58	105.8	111.97	106.91	101.24	109.26	107.71	120.9	105.25	116.96	113.48	105.27	109.48	100.27	117.17	105.13	105.55	101.45	109.71	112.71	102.1	114.21	97.183	101.14	103.14	102.44	109.26	107.38	111.58	114.74	104.39	111.65	107.57	106.04	101.47	108.88	108.97	104.95	115.25
97.533	104.04	97.227	100.26	106.87	96.594	101.13	107.57	95.792	96.132	97.39	91.5	87.68	96.802	92.245	102.24	103.13	101.32	96.513	96.314	104.59	97.125	95.012	104.68	101.95	96.714	94.671	100.05	86.127	102.35	98.219	97.691	100.82	105.08	102.24	95.914	96.56	103.3	92.687	96.385	100.5	101.57	98.735	95.221	89.131	101.45	100.6	101.18	101.96	107.21
112.44	102.42	111.81	97.499	101.53	101.55	101.7	103.37	101.75	97.901	100.92	99.683	106.03	110.73	109.27	105.62	101.51	103.24	112.16	95.067	101.34	104.15	97.519	115.6	106.02	105.25	113.01	97.878	112.92	106.6	103.43	107.38	106.93	108.6	103.64	106.32	95.974	104.56	103.72	106.81	104.49	107.14	102.56	103.07	101.6	103.4	112.62	103.17	98.617	105.92
106.76	97.398	108.03	104.05	101.03	97.686	109.56	100.23	95.79	100.78	110.72	88.32	104.89	92.613	99.152	103.42	92.733	100.64	104.8	105.21	95.837	95.528	105.48	103.34	94.369	94.295	94.702	98.347	99.076	96.95	105.09	100.92	97.648	106.66	101.75	100.49	107.07	99.233	103.48	109.06	101.11	105.85	104.65	99.245	94.869	101.44	98.663	100.58	99.072	98.439
96.445	106.91	105.13	102.56	107.77	101.37	101.2	111.3	104.29	112.51	105.56	105.59	107.68	98.789	105.92	110.11	108.87	100.75	110.92	105.64	105.02	105.95	109.15	119.44	107.24	109.32	97.773	108.43	112.52	108.49	105.4	106.24	102.81	113.03	105.63	102.06	115.49	101.89	106.66	109.48	115.36	105.13	110.31	105.72	109.24	93.138	110.46	102.36	114.99	100.02
110.79	103.78	101.41	110.8	109.5	109.15	112.63	101.13	108.35	108.75	104.85	111.61	105.53	103.78	112.2	103.83	113.31	109.49	106.82	103.39	109.98	101.13	109.21	109.19	111.26	107.61	105.9	108.71	102.55	107.31	106.46	107.73	104.86	103.15	109.44	107.6	110.32	107.52	108.43	110.38	107.7	105.99	109.66	107.93	112.84	108.53	114.69	105.26	105.26	107.14
91.606	97.552	100.76	98.32	96.256	90.482	105.16	100.92	109.23	105.26	97.898	105.25	101.95	100.31	107.45	98.2	105.2	99.028	103.84	101.35	95.622	100.68	95.018	93.2	96.032	100.65	100.85	93.084	101.41	105.7	100.66	94.177	101.71	100.84	102.57	94.758	100.11	95.33	105.28	99.736	96.974	102.39	103.36	106.71	97.134	103.15	102.18	107.48	99.461	94.903
106.95	117.94	104.05	98.431	105.72	102.6	119.97	109.69	110.79	104.97	108.96	109.64	115.41	110.82	109.79	107.85	104.57	114.63	100.81	104.14	112.08	110.19	104.83	101.36	111.74	106.34	107.99	110.7	106.78	97.409	111.62	107.54	106.51	106.71	102.59	102.45	106.57	107.23	106.44	107.14	102.43	104.77	105.37	102.49	110.05	110.83	105.25	119.93	107.83	108.15
108.5	102.01	103.47	112.52	100.97	100.72	100.19	110.76	103.36	111.28	103.97	106.58	107.09	101.21	108.58	110.03	103	96.217	100.46	100.97	101.12	101.76	105.74	103.86	113.7	100.29	96.284	106.08	101.53	99.379	108.46	113.9	107.77	105.77	106.53	100.9	104.05	104.8	119.06	103.13	104.09	107.2	108.12	102.59	106.35	116.31	98.519	107.23	108.96	115.42
96.098	97.475	109.18	98.464	97.113	92.271	105.64	96.913	98.826	98.468	100.7	94.657	107.45	101.78	98.842	86.768	95.042	94.268	96.879	97.562	95.44	107.19	98.208	96.154	98.571	92.899	89.444	99.994	109.38	94.334	96.403	102.15	98.419	101.04	92.366	101.11	98.435	91.649	106.69	101.69	105.68	100.6	95.885	98.252	93.907	98.491	93.365	98.027	99.765	104.73
104.28	103.44	99.086	106.37	97.684	99.004	92.473	96.082	100.29	95.126	101.66	97.472	100.69	103.75	100.06	96.491	98.902	93.776	108.18	110.7	111.06	103.6	99.21	99.73	102.83	106.69	97.503	93.462	109.55	108.98	102.39	101.14	110.03	94.668	93.815	97.441	104.08	95.891	93.35	104	98.844	101.11	104.86	105.91	102.3	101.42	102.87	101.46	101.92	97.634
108.38	106.31	105.15	100.57	114.99	108.09	114.66	107.75	107.54	101	106.13	103.63	107.54	107.25	96.133	111.99	112.8	107.71	106.94	105.37	100.29	100.06	104.32	95.063	113.75	105.97	109.48	102.26	103.53	108.06	112.25	104.09	108.97	114.4	102.34	112.88	114.29	102.59	104.24	104.7	108.57	116.9	101.57	103.7	97.391	99.123	102.83	106.57	98.174	106.26
110.45	107.77	114.44	112.11	101.77	107.52	112.1	112.45	116.31	102.07	108.03	110.62	101.6	109.97	112.78	103.18	106.4	111.83	104.82	106.73	106.31	108.2	106.72	122.87	104.66	103.64	106.2	103.09	105.56	105.17	102.65	108.8	115.02	113.09	110.58	104.43	101.76	101.59	115.57	109.69	112.68	111.39	108.24	107.82	102.53	116.12	103.7	108.69	105.86	105.06
98.268	105.67	105.12	111.45	113.1	104.24	103.63	111.5	109.66	112.13	114.26	107.44	100.62	104.29	111.24	95.972	107.55	105.97	105.66	102.24	106.15	100.37	102.6	110.96	107.39	103.2	106.89	103.87	108.99	99.194	106.08	103.18	109.64	105.95	103.24	104.41	104.44	103.18	103.46	103.71	110.87	101.82	109.22	106.95	103.63	102.34	108.61	103.89	105.37	113.27
104.87	109.46	110.55	107.16	110.18	107.14	105.1	107.39	107.05	99.675	110.84	98.146	109.07	105.01	110.17	108.96	116.51	117.46	103.72	99.088	111.77	116.09	111.67	112.09	110.43	112.85	112.44	120.15	103.52	109.95	108.58	115.59	106.32	102.69	102.71	108.96	101.19	100.92	107.01	105.33	107.49	106.58	105.77	112.62	107.88	113.11	101.4	112.13	109.18	108.65
101.02	109.27	110.34	104.88	98.579	113.73	112.36	111.51	111.81	115.4	98.033	113.35	115.4	112.44	106.13	101.46	104.55	101.31	97.916	100.7	111.85	104.83	107.3	104.4	96.832	110.75	102.94	101.23	109.56	108.51	99.103	107.88	102.41	106.89	109.65	107.98	105.56	107.87	106.27	109.18	109.23	107	101.54	110.43	102.01	106.66	97.961	105.09	116.3	105.45
108.95	106.55	105.62	109.13	99.536	102.92	98.026	107.91	108.89	113.68	102.64	104.99	106.12	100.83	91.054	100.98	100.45	105.07	106.2	108.72	102.21	102.24	99.406	107.61	114.57	103.46	102.28	105.34	102.32	109.04	110.28	105.93	108.66	97.336	109.8	108.92	110.05	109.4	106.19	97.384	105.28	102.12	100	107.05	110.35	109	104.56	104.02	104.37	103.85
97.018	97.454	103.43	102.47	100.08	95.411	97.577	99.29	100.75	103.85	99.183	94.694	109.29	101.55	100.44	101.37	113.32	95.279	98.706	99.232	100.58	105.37	103.37	98.276	92.388	102	109.09	101.84	100.63	92.137	86.635	104.02	109.14	103.48	99.584	102.99	100.33	95.721	98.07	107.07	92.74	106.8	99.438	106.73	96.929	109.57	94.495	102.03	102.28	103.26
112.78	101.6	104.43	109.6	101.48	105.91	103.27	100.51	107.63	100.95	105.09	96.919	103.3	106.98	108.93	103.56	101.31	109.7	99.107	108.02	107.23	100.74	106.19	94.454	107.82	102.72	110.11	104.49	104.95	99.478	102.8	103.41	99.152	113.87	104.05	109.26	101.15	105.71	117.76	102.72	108.35	105.74	102.6	113.08	106.83	106.07	112.15	98.622	107.77	102.94
100.05	101.79	101.53	111.43	109.36	101.76	101.58	104.88	104.25	96.404	106.61	100.67	100.26	109.54	102.51	103.08	88.89	101.85	111.46	102.21	111.5	102.04	95.189	103.93	100.5	110.88	104.85	101.42	101.28	97.053	94.762	104.82	104.59	103.37	102.56	98.096	100.99	104.11	108.18	96.679	108.47	100.58	100.65	105.41	105.36	105.14	105.87	103.41	101.06	98.727
111.97	94.374	108.72	101.07	107.87	110.36	103.67	95.484	112.07	101.76	107.75	99.916	102.12	104.65	110.62	109.73	103.22	105.4	108.82	110.81	107.06	113.79	106.29	102.93	108.51	108.95	98.062	105.14	102.7	109.06	102.46	102.53	110.34	101.08	101.83	108.53	106.77	113.17	109.18	106.12	113.15	109.11	97.226	112.22	107.84	108.17	108.15	109.59	106.32	95.622
103.57	104.03	105.01	105.52	100.22	104.29	105.17	108.8	101.41	109.23	113.21	101.42	109.01	107.11	106.59	106.41	108.61	107.04	108.51	102.88	109.03	98.734	103.45	110.03	104.2	108.5	106.02	107.15	98.359	106.3	102.49	108.42	102.68	106.47	107.35	111.18	109.17	101.39	97.809	99.888	112.16	103.06	100.1	106.92	103.64	109.57	107.94	119.71	105.95	106.12
101.29	107.39	99.788	107.31	108.23	112.22	105.22	99.744	106.25	115.71	102.39	111.72	103.71	109.02	101.91	103.84	110.31	102.69	95.65	101.45	101.13	110.61	97.994	110.97	96.086	102.98	108.26	95.585	111.63	106.7	106.23	112.23	106.11	105.74	106.27	105.99	111.49	106.11	107.71	97.017	106.8	105.83	97.762	103.01	102.51	110.11	111.29	105.33	106.55	102.75
109.66	106.33	108.96	117.2	110.05	106.17	109.83	102.25	99.641	101.83	109.01	106.04	112.57	109.45	99.309	106.05	97.872	113.57	108.56	95.481	113.98	102.77	109.8	118.48	109.29	105.16	107.96	102.36	114.46	111.01	103.36	102.13	103.75	113.56	117.14	108.08	105.51	105.38	112.38	114.93	105.88	112.51	116.78	109.81	113.51	106.98	107.38	108.46	94.344	115.37
107.12	94.165	102.38	99.992	103.92	109.72	101.52	96.198	94.032	87.572	107.21	100.23	103.8	99.066	99.217	105.17	100.89	104.2	92.406	91.867	104.58	98.198	100.4	101.11	95.36	103.23	98.102	102.09	110.46	101.25	102.71	101.31	104.53	107.62	100.94	101.55	103.03	87.929	101.59	98.067	96.558	98.04	107.34	104.76	89.963	103.09	113.8	94.995	101.93	99.552
103.08	106	108.61	110.03	102.1	97.79	103.21	110.98	104.58	105.1	110.49	110.34	95.359	99.783	101.22	105.18	99.308	95.414	106.02	109.31	96.829	108.65	108.67	105.02	104.93	98.797	107.49	106.76	101.76	102.63	101.36	95.886	105.78	108.51	107.82	94.197	107.48	99.763	111.78	114.9	105.96	107.3	107.05	109.14	103.25	103.09	102.53	103.66	112.07	99.885
100.96	109.04	97.238	105.17	95.178	99.815	102.24	92.358	100.32	98.065	90.81	91.584	90.046	92.547	95.73	102.52	103.65	94.593	99.238	115.02	96.104	92.49	100.37	106.31	96.132	95.442	95.202	88.967	99.121	97.825	93.951	97.948	91.487	99.979	92.859	100.39	92.824	102.69	100.69	98.372	97.825	103.17	88.962	101.79	97.885	97.84	96.853	94.638	92.777	94.81
104.37	96.045	102	92.416	103.3	103.09	100.88	102.16	94.097	100.56	95.915	96.483	94.499	92.785	100.79	104.29	111.63	99.221	102.82	97.932	107.19	101.87	96.802	100.49	99.62	101.8	106.46	100.46	103.37	103.38	106.1	105.31	94.344	104.21	103.3	105.14	106.61	101.82	102.64	95.363	104.69	99.598	96.453	97.978	100.14	102.26	110.02	97.456	103.81	97.978
105.64	104.08	99.25	100.57	103.87	104.76	95.808	95.84	105.48	107.46	106.72	111.09	114.64	108.23	105.5	109.45	113.47	103.12	115.22	109.1	101.25	106.93	104.35	93.024	105.32	109.2	103.55	106.25	110.72	110.88	109.86	112.99	108.13	103.29	97.196	106.62	107.88	111.68	98.14	110.36	104.44	106.5	109.89	108.26	107.73	108.26	103.36	107.8	106.83	104.31
112.19	104.7	98.408	116.6	113.62	102.3	105.89	113.79	104.34	115.56	118.38	111.61	104.67	108.71	118.57	105.7	119.47	107.11	101.66	104.75	107.3	116.69	112.4	112	110.36	107.5	101.61	113.52	111.1	112.5	107.61	104.58	117.33	114.42	120.77	104.69	106.2	108.2	109.97	99.946	107.7	107.21	110.41	107.68	106.44	116.59	100.6	112.64	103.1	118.4
86.746	99.116	99.994	99.486	97.259	88.26	93.382	98.061	103.62	97.77	91.85	93.963	98.653	99.895	95.344	91.884	94.198	99.331	99.554	90.131	98.729	94.452	101.28	95.776	100.03	97.777	93.324	91.047	96.256	95.354	102.34	91.703	99.886	100.43	104.04	96.723	104.17	93.105	102.37	95.276	96.88	101.21	98.767	100.34	95.075	93.784	96.398	99.293	101.58	97.211
110.5	113.51	109.13	100.76	103.47	109.22	115.69	111.87	106.19	97.078	106.67	109.88	106.5	112.31	104.85	112.32	104.91	109.72	98.742	108.87	99.931	103.84	94.875	108.74	101.53	100.58	104.9	98.179	100.91	109.44	113.55	109.94	105.57	109.51	99.391	102.55	103.15	95.642	103.86	99.288	107.36	95.353	96.882	107.03	103.42	113.88	109.98	111.48	107.73	102.98
92.835	93.702	96.055	108.63	86.254	98.982	94.237	96.266	98.446	102.14	98.565	96.393	92.997	98.719	100.34	90.548	100.21	99.143	98.55	93.78	100.44	96.862	96.191	89.656	95.796	98.079	106.69	96.425	99.927	95.184	97.002	100.73	101.99	92.688	100.23	98.043	102.71	91.725	94.308	99.092	94.607	92.185	90.333	98.033	105.38	97.467	107.14	85.03	97.714	98.605
94.889	94.884	101.09	90.857	99.45	92.532	101.73	103.6	94.328	96.262	94.045	92.725	97.938	109.43	94.401	92.263	94.151	98.417	91.193	97.932	100.96	95.674	97.269	91.069	93.643	93.896	95.397	83.196	97.991	103.11	106.27	95.241	91.781	103.42	106.52	92.644	102.75	97.334	93.432	102.87	95.124	90.588	96.173	107.45	89.058	101.66	103.19	90.606	100.16	93.189
98.92	107.56	115.19	104.3	111.61	102.93	103.66	111.43	107.34	109.41	104.43	109.03	95.894	101.96	96.887	103.49	116.02	114.88	109.73	103.3	102.99	105.08	105.51	103.8	105.25	106.94	98.957	100.98	108.52	108.17	100.15	101.93	110.41	105.97	103.81	106.87	96.89	104.17	111.49	98.311	94.418	105.48	94.955	101.6	103.45	102.34	109.41	105.47	125.48	111.43
103.7	107.09	90.321	103.11	115.51	90.095	95.873	98.692	101.4	97.908	96.371	109.14	103.97	96.917	93.988	100.12	99.29	99.558	97.562	95.008	92.401	107.96	97.121	107.55	101.15	99.389	102.85	102.43	110.15	95.362	98.205	103.35	96.978	100.62	99.697	103.55	100.56	104.58	103.09	95.786	98.885	106.41	97.206	99.374	99.782	95.855	100.14	102.38	102.72	94.756
93.409	103.8	102.73	103.44	97.098	108.96	101.32	100.54	115.6	97.183	99.361	104.7	99.197	103.97	116.08	103.38	99.043	100.36	106.06	110.88	103.07	98.457	104.92	104.89	105.13	101.97	102.14	103.08	104.45	103.16	104.73	103.55	103.57	101.46	111.83	107.94	112.58	107.62	106.78	103.34	105.21	90.039	104.46	110.7	102.09	97.757	101.86	103.38	100.08	98.811
111.74	105.68	103.86	112.85	108.8	111.47	111.82	106.25	105.02	107.32	117.65	100.62	112.92	109.84	104.92	97.259	108.4	113.53	115.4	97.366	100.27	110.21	108.35	106.36	104.15	101.66	105.43	106.5	98.109	106.17	102.71	104.49	105.99	103.06	102.5	102.2	99.252	111.39	103.94	99.816	104.15	110.61	111.23	111.89	106.73	102.1	107.58	116.69	106.08	111.22
104.45	101.65	119.76	102.76	107.56	112.65	98.199	104.41	106.36	113.82	92.298	114.84	109.02	112.07	91.899	111.4	96.493	101.86	107.23	110.7	107.57	109.26	107.51	110.79	108.13	99.688	106.8	104.64	111.79	114.19	102.33	103.66	111.05	107.03	101.35	106.98	106.05	110.09	106.19	102.67	102.57	113.27	104.92	105.33	110.88	98.395	112.53	112.21	106.88	99.032
108.52	111.71	105.44	102.94	108.71	102.55	102.86	110.5	101.29	110.45	111.68	109.64	109.38	98.731	104.6	102.35	111.23	110.33	109.91	107.61	109.68	105.17	106.02	99.334	112.89	99.964	110.39	106.31	105.65	109.88	110.77	101.65	102.73	101.63	105.95	105.58	104.79	105.27	101.84	111.07	99.879	105.52	108.08	103.89	109.03	112.15	106.82	103.73	103.73	104.59
103.7	96.145	101.83	109.51	108.98	103.62	106.19	109.38	106.06	106.65	101.49	104.31	101.21	108.46	104.55	100.73	101.35	112.56	100.16	103.53	105.42	104.58	102.15	99.191	94.081	107.64	106.45	98.675	105.91	104.1	108.17	110.37	102.94	103.01	110.46	99.521	105.63	115.45	106.68	101.76	110.47	103.59	106.81	108.46	102.83	104.36	107.83	103.36	114.3	105.91
91.846	99.269	97.149	109.25	103.9	100.95	91.729	101.33	107.32	103.46	100.33	103.56	100.67	96.008	91.273	93.196	99.131	105.01	97.913	91.516	104.9	99.329	96.634	101.89	101.06	99.768	106.62	92.93	104.71	107.37	101.28	93.726	107.93	103.9	109.42	94.663	99.452	96.501	104.3	98.785	102.24	103.45	97.975	98.863	104.78	107.76	95.419	99.024	97.364	106.34
92.99	100.99	102.76	107.75	109.5	102.66	104.89	113.11	114.67	102.64	103.3	112.98	108.68	115.01	109.77	111.53	103.67	103.88	110.08	112.03	93.957	101.28	93.651	114.02	108.97	106.38	102.42	105.68	104.68	102.31	103.33	102.04	104.32	102.98	107.3	106.61	99.792	97.946	94.283	106.74	107.58	99.661	104.8	102.51	104.5	102.86	114.14	100.12	103.54	112.21
103.77	107.76	104.78	103.25	104	99.056	102.08	101.59	99.171	107.92	115.19	109.38	109.45	107.19	99.351	105.88	109.8	102.82	110.08	102.24	99.667	106.64	104.17	107.36	106.4	106.63	105.51	103.96	100.7	109.99	103.92	103.06	103.23	104.44	110.28	101.06	110.54	108.51	102.09	104.16	102.7	103.79	110.62	107.8	106.74	114.23	105.18	108.35	98.106	104.28
111.43	105.94	103.4	100.86	105.18	105.72	115.74	108.57	103.96	106.84	101.57	99.099	106.12	102.23	109.1	105.53	107.03	108.09	108.32	106.54	102.01	107.14	102.32	105.93	106.81	108.43	105.44	110.35	108.92	99.682	112.76	95.91	108.5	106.69	103.07	102.62	104.39	104.89	103.88	106.25	107.13	107.01	116.26	108.83	101.75	101.58	105.92	104.02	108.64	109.12
88.457	97.89	105.03	97.527	104.16	94.687	101.33	96.901	104.52	99.488	97.479	101.11	94.985	99.819	96.278	93.406	101.02	103.71	96.417	101.71	101.32	96.912	98.622	102.92	104.03	105.91	86.894	98.259	99.914	90.593	100.45	99.723	98.443	93.528	99.387	95.471	95.595	104.7	100.14	99.029	103.06	99.477	100.84	98.709	103.91	98.859	92.557	101.16	101.04	93.596
100.27	97.565	105.58	96.867	102.33	104.11	92.487	106.54	95.665	108.46	95.101	96.024	104.87	106.21	109.75	94.656	99.599	95.608	93.156	113.83	92.284	91.48	100.57	96.088	100.18	94.878	96.451	87.22	93.142	102.5	104.09	96.877	96.449	96.899	101.34	97.119	97.332	99.305	93.51	100.66	100.34	85.709	93.645	105.55	93.543	100.06	101.92	88.324	97.048	99.316
110.28	110.51	110.98	109.04	109.73	112.87	101.44	107.93	105.5	110.3	109.26	107.92	105.93	101.16	100.63	114.09	114.89	106.51	113.03	114.49	107.82	116.27	99.223	110.38	102.5	114.97	109.39	111.71	109.32	105.12	113.53	105.8	114.2	113.38	100.72	114.15	104.3	107.56	104.13	104.01	110.38	104.15	111.8	107.44	109.33	100.99	111.49	102.63	105.1	107.96
110.14	102.31	91.951	98.928	107.83	106.21	108.07	105.96	115.83	111.96	105.99	102.11	109.41	105.51	103.82	111.65	110.81	104.59	108.97	112.48	111.14	106.16	107.72	103.3	109.83	105.42	117.53	112.47	108.6	103.35	104.96	111.12	104.64	100.05	110.81	111.26	116.4	113.7	110.26	106.21	112.11	102.95	116.93	114.31	105.37	102.32	101	111.62	108.59	102.44
113.35	95.993	104.65	113.4	112.11	103.88	106.45	106.13	108.73	91.982	106.97	106.46	103.79	96.902	109.24	101.07	110.13	103.74	95.823	104.06	92.335	106.51	111.99	119.54	107.67	108.12	103.96	95.418	104.15	105.69	109.22	106.11	112.66	111.05	109.41	104.25	109.64	103.64	98.634	104.84	105.44	106.27	107.15	103.06	103.52	109.35	112.48	101.97	106.05	104.73
112.14	102.89	111.46	111.14	109.71	114.01	106.24	107.89	100.05	101.08	103.62	101.68	105.08	106.17	117.17	99.91	108.25	109.97	121.12	109.89	107.79	102.98	110.56	111.3	98.879	107.42	103.24	111.38	105.75	110.38	102.14	114.12	102.29	107.37	102.88	107.73	116.08	107.77	105.27	103.35	100.81	101.49	107.13	94.595	103.96	108.11	109	103.13	108.3	104.84
110.57	108.74	105.8	103.67	107.11	108.7	111.47	113.41	113.5	102.04	105.22	105.98	108.66	112.23	113.23	111.41	112.57	106.18	93.332	102.87	104.61	114.85	100.88	104.51	105.31	102.67	106.87	106.23	106.96	111.95	106.15	104.4	106.57	108.48	110.06	109.59	102.34	114.91	99.91	106.51	110.8	107.68	105.79	103.87	107.54	114.23	95.268	112.76	109.67	100.72
99.144	95.018	99.118	97.016	100.53	97.788	97.513	102.16	101.21	94.456	97.462	107.85	89.335	99.415	104.96	89.664	97.153	101.83	97.223	87.795	95.003	94.382	104.9	100.34	99.774	108.21	103.32	96.934	93.785	103.3	97.429	88.217	96.655	99.867	98.896	94.662	97.872	93.545	102.08	110.52	97.361	93.116	103.99	98.721	93.674	106.06	100.39	100.66	105.17	90.333
105.57	109.84	113.31	109.55	104.85	103.07	111.15	106.45	109.73	104.44	100.1	100.6	111.94	103.5	113.94	115.01	103.42	101.23	102.01	109.22	106.62	111.74	113.38	108.92	108.65	105.41	105.86	113.61	105.23	101.78	108.62	108.79	108.4	118.79	105.33	114.66	104.51	117.43	102.12	109.61	99.572	112.95	111.53	100.4	112.81	109.55	103.19	114.39	105.59	113.17
102.19	100.49	96.116	89.065	104.36	99.244	96.191	95.96	99.379	94.015	99.2	98.61	95.828	99.317	95.523	99.986	96.371	106.63	103.85	99.48	100.93	103.14	107.12	96.368	97.501	94.527	97.883	93.183	98.232	101.79	106.39	98.032	102.35	99.53	99.638	90.522	96.029	95.309	91.948	109.55	101.35	102.4	92.893	103.63	95.345	95.003	89.186	93.705	97.897	104.26
93.216	97.844	99.577	96.289	97.993	93.62	100.37	99.286	97.994	97.157	106.66	94.422	94.599	94.271	106.71	99.556	94.484	102.82	97.77	104.13	101.33	99.603	98.393	109.4	98.319	114.28	96.326	98.216	101.66	101.96	93.774	104.4	103.09	103.54	106.58	96.973	96.304	106.4	98.746	98.833	103.04	93.872	108.65	98.933	100.85	98.324	99.113	99.295	95.81	108.79
103.73	109.4	112.55	112.3	112.72	104.89	106.09	106.91	118.53	115.69	109.54	112.26	109.43	106.41	114.63	103.94	112.21	105.45	107.65	102.06	119.08	114.63	97.321	110.48	107.71	110.3	107.3	111.43	102.43	110.56	103.38	109.68	103.25	104.22	114.99	123.35	106.43	101.75	116.5	111.3	108.48	110.91	106.43	106.19	100.76	114.61	103.6	113.97	97.256	111.26
102.03	109.41	110.48	103.94	108.64	110.49	110.04	109.18	108.78	100.77	112.46	106.99	104.46	107.84	101.8	101.55	103.31	99.516	109.85	101.39	101.77	99.86	104.58	107.89	101.11	100.69	106.89	101.15	109.17	104.83	98.56	110.92	109.24	100.23	114.75	110	108.02	106.25	96.485	108.66	108.32	108.78	100.35	106.29	106.49	104.34	103.79	102.17	103.08	101.77
108.61	93.593	96.912	100.14	98.828	106.12	101.88	99.663	95.463	93.132	97.868	102.37	105.26	104.19	89.362	99.075	96.046	94.768	98.398	97.4	93.649	98.69	105.57	100.97	94.512	91.815	89.496	94.987	99.075	102.04	98.451	95.565	104.15	93.18	94.157	103.18	98.89	96.161	97.337	103.74	97.996	94.803	93.056	100.37	93.177	98.621	95.551	102.35	92.979	101.29
104.31	108.42	114.53	103.24	107.22	106.14	104.53	101.59	101.05	94.366	106.58	105.52	102.8	91.701	99.402	106.27	102.46	89.494	105.77	103.83	99.242	101.78	105.19	106.22	104.02	102.87	112.37	103.47	110.26	109.02	100.87	96.728	105.55	104.1	105.14	107.51	108.63	100.75	99.034	97.413	105.41	99.873	102.99	111.09	109.09	104.48	107.7	100.73	108.1	117.69
103.49	103.16	105.74	102.48	105.36	114.3	109.79	105.76	100.6	107.1	109.16	105.82	108.56	110.51	101.42	99.678	100.8	98.207	105.69	100.39	106.51	110.47	100.41	107.94	106.02	100.65	109.88	95.863	95.844	107.61	95.553	107.84	101.1	102.85	107.32	102.11	106.88	100.01	99.174	99.263	114.05	106.03	105.54	107.25	110.84	102.29	109.49	99.72	108.04	105.16
116.28	110.35	108.01	104.41	110.44	102.17	111.15	109.79	103.75	117.13	114.12	103.44	114.77	107.18	109.33	98.923	108.77	108.4	115.07	105.77	114.59	107.51	110.06	112.1	107.34	104.05	112.42	110.81	107.86	97.496	104.53	108.68	108.58	109.52	117.34	109.56	107.95	97.862	108.64	109.36	99.093	112.38	108.37	107.32	105.15	101.35	106.81	110.86	109.88	108.13
110.34	103.94	114.55	105.63	102.25	98.747	102.73	107.31	107.45	107.99	109.66	104.21	103.8	106.53	98.796	94.141	120.28	99.247	98.83	98.361	115.55	106.71	115.36	105.98	104.76	102.84	110.82	101.62	98.152	104.43	89.768	102.56	95.834	107.72	105.15	99.229	108.32	112.27	105.04	109.56	100.99	102.04	104.96	112.85	105.05	97.84	107.41	92.275	113.38	108.86
107.67	108.94	102.57	94.245	102.69	110.24	108.59	108.88	105.29	113.08	108.38	107.81	102.52	100.69	109.42	104.89	98.148	103.36	101.52	102.82	105.39	113.18	108.86	99.295	103.97	106.91	108.14	99.289	109.53	109.19	109.28	109.58	103.65	101.98	102.69	114.42	104.44	104.93	107.65	114.51	95.784	105.42	103.32	104.94	101.26	106.19	112.85	106.41	101.46	115.78
107.42	113.93	108.78	110.99	110.79	117.08	111.96	107.07	110.77	104.69	113.37	107.61	107.89	106.18	114.51	108.44	113.97	114.98	120.07	108.28	111.12	96.032	109.35	113.52	107.7	115.68	105.35	117.36	105.78	117.2	107.34	110.46	110.33	120.74	106.21	102.01	120.25	115.61	110.79	125	111.62	110.65	105.54	116.24	114.21	111.39	109.4	119.86	112.6	112.91
95.892	101.94	106.96	97.132	95.508	99.538	103.71	98.116	100.7	101.78	101.25	100.79	93.139	99.702	96.739	94.973	98.651	98.757	101.81	97.638	93.714	101.71	105.24	97.954	103.43	95.857	92.971	101.62	99.87	100.78	100.01	108.1	99.815	91.004	95.467	98.287	97.545	92.323	90.031	101.77	97.646	92.788	97.66	103.1	94.038	102.6	97.991	103.34	106.36	101.61
106.82	108.45	108.17	108.37	104.89	108.64	95.93	109.65	102.73	108.26	105.51	108.74	106.37	105.96	94.998	108.71	111.56	105.57	103.97	113.42	104.68	108.62	100.12	100.72	108.48	116.07	104.58	103.16	104.71	100.51	104.9	115.44	101.86	105.18	101.36	109.28	97.571	108.72	109.24	103.11	108.6	109.1	110.65	115.15	99.702	108.45	104.57	105.06	112.91	107.88
101.62	113.14	108.73	105.14	107.35	111.44	104.84	109.33	118.39	105.64	111.62	109.81	102.72	108.77	115.81	104.29	94.435	101.11	107.44	102.66	105.96	106.3	108.32	106.84	104.94	101.83	104.7	110.22	114.96	112.34	107.25	121.55	114.56	98.584	107.9	111.06	105.73	100.57	97.795	108.61	113.59	111.63	100.83	107.12	102.86	109.45	106.86	102.14	106.8	103.6
103.96	118.76	107.04	109.7	102.67	114.22	105	112.48	98.785	110.83	107.49	113.06	111.8	109.72	111.5	100.49	109.17	111.13	103.63	106.45	110.67	102.24	118.33	110.9	109.97	104.2	111.74	101.87	114.1	114.58	106.99	111.74	99.892	114.14	106.78	120.2	107.48	107.69	110.43	108.33	117.53	116.16	104.08	112.72	108.38	107.36	113.76	109.46	106.27	107.75
92.419	83.705	101.18	98.859	103.39	100.45	100.52	92.513	97.636	98.44	92.553	98.996	93.612	95.269	94.988	97.824	93.748	87.006	103.15	92.669	99.336	98.799	96.142	93.519	106.93	96.859	94.313	98.601	103.59	96.749	99.801	93.408	98.483	97.267	101.63	100.04	105.47	103.38	99.35	95.132	96.235	93.827	97.861	96.575	105.8	92.985	105	92.914	102.71	97.43
110.52	117.95	105.84	109.41	108.84	100.8	107.95	101.29	106.78	107.12	112.59	109.21	110.68	110.81	116.98	110.59	102.2	95.632	110.48	109.73	106.55	100.33	97.95	107.34	110.57	105.24	108.03	113.34	113.39	117.3	107.23	117.65	100.25	109.13	101.15	107.06	111.75	108.87	114	107.38	110.16	115.62	117.52	104.65	108.25	103.25	103.4	101.4	114.15	109.41
106.42	112.86	103.62	112.69	108.69	101.08	108.97	105.15	108.68	105.84	109.18	108.65	99.547	98.028	106.13	109.57	106.96	105.74	99.255	108.34	100.83	106.58	108.71	104.01	98.283	106.53	98.087	104.78	99.555	95.259	108.53	108.09	102.25	104.85	107.91	109.67	106.03	103.67	100.69	99.43	106.37	92.452	112.46	103.17	103.32	108.05	99.745	95.47	112.87	101.05
103.63	106.95	102.6	98.321	108.4	102.9	109.98	106.6	99.148	100.49	112.15	109.81	106.91	97.238	105.54	105.38	102.84	105.65	112.39	111.35	113.12	96.036	117.33	104.23	105.94	109.61	103.48	102.5	112.04	108.2	110.67	94.617	105.47	108.92	104.85	103.11	102.49	101.38	100.78	103.36	109.13	108.9	111.85	97.787	105.95	104.04	111.88	103.22	106.99	111.39
100.14	100.75	102.23	105.92	96.682	96.396	94.871	98.23	104.94	95.797	104.02	102.89	105.76	111.62	99.161	98.051	94.11	104.34	103.78	101.39	96.846	98.591	96.831	101.95	108.53	107.47	98.249	93.389	94.562	107.03	99.552	99.763	102.69	105.8	99.142	98.618	105.03	98.36	92.471	93.086	97.791	108.11	99.574	108.34	98.424	98.903	99.471	96.449	100.08	116.17
106.49	91.806	101.96	98.989	96.614	90.795	93.92	97.02	96.059	94.513	95.28	106.52	108.32	99.81	98.035	103.51	95.79	101.72	104.19	89.665	97.53	101.8	100.6	96.724	93.167	101.93	96.768	94.027	105.09	98.848	107.95	94.75	98.751	92.505	92.815	109.63	94.173	95.712	99.308	95.658	104.46	100.8	100.92	100.13	93.757	99.531	95.829	104.52	99.041	102.53
96.612	94.236	100.59	95.469	94.711	102.1	103.73	98.859	92.973	98.884	94.078	92.918	90.61	97.483	92.829	95.357	99.745	99.372	94.432	96.7	93.514	101.01	93.574	98.821	103.12	99.524	97.375	99.588	103.82	93.605	98.049	100.54	103.69	106.45	95.753	100.38	91.289	92.961	102.88	93.434	101.41	100.85	97.055	94.945	100.27	97.233	91.404	101.79	85.875	96.846
100.36	109.83	102.05	107.22	108.26	111.39	111.87	97.985	103.03	105.49	108.06	103.19	104.83	105.84	101.77	102.64	103.59	106.22	100	110.97	105.78	102.67	101.48	111.45	112.44	103.29	104.26	114.98	105.18	99.56	111.74	103.38	111.55	99.81	104.25	103.35	99.398	101.53	107.37	105.5	113.2	107.07	106.96	110.36	98.446	99.144	104.76	104.68	109.83	109.94
102.18	109.87	96.956	100.89	106.05	104.47	107.68	102.21	111.63	107.08	112.56	110.42	114.38	101.49	94.535	104.46	108.08	115.45	102.89	113.07	107.24	110.16	105.69	107.36	104.08	102.75	106.16	94.727	101.66	105.28	110.36	112.17	111.21	115.58	108.06	100.62	102.75	114.99	103.91	100.02	112.72	105.82	100.16	99.317	109.95	112.58	103.43	108.68	111.27	101.21
104.09	113.64	106.16	101.73	104.34	101.99	106.05	102.53	106.01	109.35	95.178	103.21	118.45	101.22	101.37	102.15	110.64	107.64	111.49	110.96	109.88	109.85	104.92	102.57	111.7	107.46	102.34	98.014	107.13	104.19	107.9	105.37	106.51	113.18	112.66	116.19	105.5	110.39	104.65	113.96	112.78	110.35	111.83	102.82	106.89	102.98	110.15	98.836	98.688	105.63
111.6	110.93	106.59	100.79	112.88	106.55	107.25	102.3	112.97	98.527	105.26	105.61	113.12	111.92	114.08	111.58	106.49	108.34	105.12	108.45	115.25	106.8	105.3	107.89	116.18	112.5	102.59	103.86	105	113.38	99.006	111.05	104.48	107.38	104.27	101.35	111.66	113.56	107.46	102.4	104.57	107.81	105.66	110.58	108.79	100.88	110.24	105.29	113.23	101.95
101.35	100.86	103.37	101.77	109.52	106.52	109.25	101.97	101.31	111.44	101.28	108.75	99.228	101.28	110.35	99.715	109.56	100.27	103.28	102.69	102.97	103.19	109.69	105.2	109.05	102.28	97.993	107.02	105.3	104.58	99.036	109.91	105.44	103.7	96.711	109.1	101.85	105.7	109.54	114.46	105.01	109.29	112.59	108.8	115.11	102.06	103.83	108.11	104.15	104.51
98.724	107.22	105.49	105.28	95.624	105.62	109.06	107.53	101.83	104.86	101.5	95.258	100.52	99.509	96.164	106.25	102.9	96.415	104.6	98.482	109.38	101.26	104.29	101.49	101.43	105.47	96.519	91.702	101.13	93.818	98.125	106.22	94.175	92.623	102.5	101.13	102.69	99.001	100.1	99.168	101.09	94.685	102.25	94.745	99.025	110.54	110.06	104.84	113.24	95.844
108.6	103.99	111.44	105.31	104.07	104.44	109.99	96.697	109.81	96.3	96.599	108.67	108.86	110.27	109.24	104.95	95.11	107.85	108.14	102.68	111.18	113.94	96.71	106.09	112.06	106.38	112.01	105.92	107.17	108.44	106.18	104.85	114.3	106.45	100.49	105.94	98.393	104.21	100.52	112.12	99.507	105.98	110.63	105.02	102.66	114.52	97.1	109.55	96.721	106.52
103.27	106.34	108.9	104.24	111.25	106.66	109.68	102.79	107.61	104.28	106.39	103.98	104.8	111.18	111.15	104.44	102.55	97.31	106.31	103.6	97.519	100.47	105.3	101.83	109.14	105.94	107.04	100.05	107.77	107.51	98.894	109.27	111.37	105.39	112.72	108.37	108.5	100.36	103.11	113.17	102.53	106.22	107.84	109.48	111.48	97.234	122.73	101.15	105.6	98.929
107.59	101.2	99.767	107.02	103.67	109.55	100.01	110.25	115.59	95.359	112.96	100.95	106.11	103.16	106.35	102	100.38	106.68	115.69	106.99	115.6	112.78	107.34	110.39	103.4	104.4	104.85	106.44	99.228	105	116.91	99.102	109.05	115.74	103.55	108.17	113.67	109.31	116.63	106.04	104.09	92.284	108.21	104.82	108.96	102.98	103.01	103.43	117.72	106.51
109.83	104.68	103.72	118.93	106.29	110.28	106.11	111.62	109.51	108.29	102.02	99.241	110.56	117.2	111.92	108.85	107.73	104.9	104.76	107.57	107.9	103.11	107.4	105.3	117.26	108.31	104.35	109.71	103.39	108.66	110.25	104.15	106.62	116.38	116.9	116.61	106.31	104.02	110.75	110.69	106.39	101.17	102.98	101.07	104.89	105.47	112.46	116.14	113.46	104.37
110.01	105.27	100.98	99.256	102.46	108.23	103.75	109.1	105.66	105.61	104.4	103.95	106.64	99.259	120.01	106.69	110.59	109.23	101.77	102.41	102.97	105.66	104.8	96.591	99.571	101.31	102.82	100.91	99.185	105.67	111.23	93.421	110.97	107.42	107.27	109.09	106.78	96.289	115.62	115.96	101.22	100.79	105.14	105.2	102.81	104.6	100.54	105.29	99.568	108.35
113.98	105.9	117.6	107.77	106.53	110.66	108.9	106.47	106.9	107.21	110.34	113.64	104.52	114.11	109.6	103.94	107.16	106.59	105.42	110.58	106.97	113.04	112.99	118.93	118.05	107.85	110.53	109.82	114.86	103.64	109.43	111.65	110.81	120.87	116.31	110.21	112.78	109.68	111.42	107.91	101.64	105.15	115.92	105.89	111.5	102.96	112.07	104.46	108.08	113.2
111.39	103.37	94.97	103.55	107.21	104.55	104	96.55	102.71	98.544	104.36	93.372	107.02	104.21	108.23	112.35	105.06	109.94	102.11	104.45	100.02	104.28	105.6	102.58	108.4	100.25	105.41	94.941	107.06	110.39	102.38	108.02	103.31	108.37	102.08	111.05	110.41	107.21	100.69	110.31	99.539	92.852	99.276	104.99	112.42	109.82	106.06	105.33	102.6	108.82
113.19	106.27	114.9	112.58	117.31	106.79	115.81	110.17	108.2	103.86	105.46	101.23	111.14	102.47	107.22	121.78	105.63	106.78	108.36	116.8	109.26	117	111.55	114	111.39	106.07	108.1	112.43	110.09	107.34	109.47	107.44	110.8	97.994	122.05	108.09	110.08	107.62	111	108.59	114.53	103.17	100.88	115.47	104.65	90.752	107.26	96.419	108.02	111.96
105.12	101.06	96.691	98.848	93.919	97.447	95.803	95.156	94.152	98.32	90.725	105.25	95.051	106.78	101.24	96.123	95.85	105.9	101.83	101.49	104.03	95.355	101.49	99.308	101.29	97.764	103.08	111.01	104.55	106	93.96	97.373	99.603	100.36	95.635	99.762	97.53	102.87	106.51	105.98	101.09	101.55	100.72	95.143	108.71	96.344	91.319	93.674	96.161	96.25
103.94	108.41	105.19	108.42	99.746	114.04	112.21	101.48	104.9	105.35	106.66	102.15	104.94	112.54	98.931	104.5	107.98	94.109	96.905	111.61	103.4	112.76	105.44	103.71	107.69	104.6	105.76	100.61	111.7	106.63	101.33	104.14	99.873	108.7	109.76	104.41	109.81	103.73	109.67	110.46	105.44	110.54	103.66	107.42	107.01	104.25	114.33	111.51	102	97.731
94.192	91.05	95.786	104.96	101.07	104.65	103.09	104.5	100.05	96.589	100.48	99.462	97.874	93.221	96.279	97.708	98.799	99.073	97.197	108.32	95.049	95.217	107.53	96.846	99.239	100.71	106.43	97.589	101.9	106.29	97.658	102.76	95.183	104.43	97.777	102.59	92.353	96.134	96.972	102.96	95.95	101.91	99.15	96.003	93.285	100.3	97.475	105.65	103.58	105.27
100.06	107.68	106.97	107.37	105.42	102.06	116.41	112.27	108.84	112.86	110.64	99.979	100.34	106.19	102.62	107.21	102.56	105.08	103.21	105.11	109.22	102.68	98.734	113.82	100.03	111.76	107.32	106.59	114.03	105.15	99.954	96.72	111.25	101.27	102.85	109.69	103.41	102.31	108.29	104.14	106.13	107.98	103.68	108.54	108.24	104.45	99.061	101.93	103.48	100.73
112.5	113.63	118.82	96.423	112.37	100.89	115.6	102.7	103.02	102.04	114.48	102.05	110.82	105.01	110.35	110.47	111.43	103.8	109.09	109.3	103.03	109.77	105.54	108.85	100.77	113.1	109.65	110.18	108.1	99.991	101.5	108.72	115.62	110.35	115.09	99.969	107.77	114.01	108.65	98.254	115.38	105.92	96.647	108.14	99.296	111.97	104.27	108.66	117.84	112.9
101.77	106.57	102	112.55	99.91	104.74	108.52	111.58	101.15	109.5	109.26	104.97	108.82	111.19	105.4	114.14	121.32	108.99	105.28	102.75	105.72	108.13	101.33	103.34	104.94	102.56	109.59	106.7	102.67	109.04	107.66	105.5	111.45	114.34	109.17	107.39	100.64	102.86	104.9	112.57	111.12	115.11	111.08	105.31	109.32	103.31	107.05	102.24	104.45	101.58
105.64	110.6	105.9	102.47	105.01	112.22	108.54	104.14	97.074	112.23	103.01	118.44	104.11	102.6	108.51	111.54	106.8	108.84	104.45	105.6	105.09	103.72	105.58	107.79	98.137	115.99	103.31	102.43	90.699	102.39	105.25	109.55	105.12	100.89	104.9	107.17	103.61	95.626	101.82	113.74	107.84	107.75	104.06	108.38	101.76	113.61	106.75	111.69	106.93	105.17
107.57	100.94	112.84	103.26	108.95	100.91	118.41	109.01	105.51	109.66	109.44	108.42	106.41	110.35	106.33	103.53	109.73	108.92	106.61	110.05	109.81	113.13	102.15	114.05	109.2	109.75	108.08	106.88	105.6	104.58	99.09	105.09	109.42	101.84	115.08	108.94	106.06	108.97	116.15	101.69	101.62	109.23	113.13	110.1	106.39	108.95	115.86	104.97	114.35	110.08
105.03	103.81	102.42	104.52	95.187	103.88	112.8	109.6	114.76	99.907	102.61	110.37	113.25	100.81	110.69	108.97	100.24	103.76	110.46	103.61	116.16	106.67	99.783	99.13	106.52	105.38	107.36	108.72	107.26	107.07	104.45	109.11	109.98	102.05	103.31	100.41	104.94	111.59	111.16	103.4	107.17	97.915	109.96	101.32	99.515	105.44	107	109.9	102.65	105.46
101.56	107.74	108.69	111.6	113.39	103.7	111.85	101.97	107.05	111.68	99.052	108.97	111.15	110.55	107.72	110.5	106.53	100.94	106.05	109.29	112.54	110.93	119.54	107.78	103.56	114.85	108.24	116.63	102.61	108.06	106.06	103.08	103.77	107.31	104.61	108.64	110.31	110.2	98.437	102.68	104.27	116.1	100.46	102.99	115.52	104.96	106.62	102.09	109.94	111.67
97.611	110.95	106.99	104.96	111.48	104.4	103.17	112.49	104.96	101.46	108.83	100.52	99.098	114.45	98.215	115.11	113.07	107.68	91.139	106.37	107.8	104.6	106	111.27	103.88	97.074	108.75	100.74	104.58	109.4	104.07	107.42	105.81	95.569	108.27	105.13	108.38	116.7	111.05	106.4	106.72	109.43	101.27	112.11	109.72	102.86	104.13	100.6	97.047	103.5
107.98	89.457	93.631	95.533	93.45	94.18	101.67	96.372	95.116	96.42	94.515	95.207	101.19	101.6	102.21	99.549	96.903	99.421	108.49	89.338	108.48	96.104	89.063	95.738	101.29	99.875	100.97	96.242	95.622	100.53	94.409	97.448	95.365	102.5	97.535	106.55	99.973	99.141	94.933	97.336	106.08	98.466	94.649	96.452	104.01	103.78	92.566	105.09	104.77	98.908
101.42	108.5	109.18	100.88	116.4	105.77	102.64	101.23	107.59	116.47	109.36	105.73	103.45	99.954	123.6	107.19	113.11	114.85	107.29	104.34	102.22	105.71	109.27	107.97	103.85	104.24	112.5	104.96	110.67	97.626	107.01	111.32	103	105.42	103.06	107.99	110.02	103.82	97.908	109.04	104.15	103.63	120.17	109.05	112.3	105.55	105.46	102.92	107.27	114.06
106.32	98.399	103.98	109.36	110.9	107.21	113.92	107	106.69	106.17	102.91	108.37	110.49	99.286	109.55	108.27	108.14	102.04	109.44	102.67	108.03	102.32	111.37	108.28	106.09	100.04	107.7	103.47	105.5	105.78	107.24	104.03	100.72	99.473	106.26	100.74	112.64	109.16	117.68	105.62	106.59	113	105.41	112.64	108.09	104.3	97.824	107.55	105.34	102.24
98.516	93.355	109.74	95.171	99.819	102.56	95.434	97.613	96.113	101.98	93.031	91.073	93.243	98.199	98.019	98.521	104.8	97.473	98.182	102.55	103.63	98.3	92.333	98.272	98.472	90.21	96.105	96.95	94.29	99.675	101.31	98.563	91.934	102.42	97.201	99.45	98.489	97.598	99.843	97.722	103.39	101.7	96.817	97.819	105.47	96.265	92.55	102.39	107.57	100.08
107.77	101.76	102.14	101.82	101.94	108.67	98.312	104.68	110.9	100.45	108.06	104.01	104.79	108.78	99.099	100.57	98.817	97.442	106.46	104.86	105.93	103.65	105.97	105.27	106.35	108.17	97.879	105.03	95.159	103.34	106.46	112.47	103.22	114.38	103.42	110.84	100.72	105.91	106.71	104.79	102.4	102.17	108.56	113.29	111.48	102.79	100.94	98.811	105.67	101.8
95.155	93.671	98.184	99.716	104.73	107.2	100.04	102.88	105.31	97.67	108.92	98.886	103.58	99.953	102.16	108.05	101.85	102.93	94.304	102.62	111.17	107.53	94.883	108.13	99.974	104.17	98.383	104.37	100.21	97.111	92.931	101.27	102.24	103.37	99.226	111.69	110.8	98.817	104.82	102.59	100.99	102.79	101.41	92.838	102.79	103.58	116.66	107.43	97.847	105.47
104.11	109.99	107.09	106.53	105.36	108.81	97.684	107.51	103.68	108.85	96.771	102.91	109.81	102.98	102.93	96.788	107.44	103.65	111.8	108.82	104.75	114.6	101.46	106.74	105.08	105.08	114.83	107.35	94.51	108.69	104.82	110.93	99.494	101.42	106.3	113.87	104.65	99.64	105.87	104.35	104.52	112.66	112.55	95.741	104.63	108.92	105.99	110.2	104.1	107.41
103.11	107.21	108.72	102.73	102.36	106.51	109.69	108.69	112.31	106.02	104.05	109.69	110.02	107.19	99.535	108.24	112.6	107.89	105.06	115.49	107.42	112.57	102.19	101.5	111.4	109.84	116.15	123.01	102.57	108.66	105.36	107.79	109.89	101.5	103.4	103.84	96.975	106.95	108.64	112.97	106.59	109.52	110.42	109.41	104.93	118.65	102.26	111.49	99.254	96.962
110.92	110.08	105.79	101.92	111.1	104.38	104.29	107.85	113.06	111.03	112.99	105.14	110.88	109.07	103.94	109.54	104.34	105.05	103.04	105.85	109.02	106.59	113.71	101.57	111.57	100.84	110.75	105.06	111.5	114.19	101.92	101.29	101.68	108.43	107.71	107.31	108.22	116.39	112.27	105.16	106.52	115.21	108.52	105.16	107.88	107.41	105.35	104.6	107.56	107.33
97.9	108	100.55	116.52	107.82	112.17	109.48	108.79	114.05	110.56	110.78	111.82	111.5	104.04	108.58	107.29	105.6	118.55	110.35	114.72	103.33	112.38	104.92	115.55	106.96	107.36	102.51	104.03	108.64	105.7	118.07	114.85	100.99	118.24	99.557	103.04	112.39	108.46	110.53	112.75	112.38	103.94	112.17	105.57	115.28	106.97	102.5	104.07	105.3	110.72
109.71	106.58	99.115	110.37	101.31	99.796	106.93	107.33	96.243	117.68	105.67	107.86	101.23	110.45	107.54	103.04	110.39	107.88	110.51	102.96	102.32	109.48	107.21	102.07	108.49	107.44	101.94	103.41	110.8	111.45	105.29	115.52	98.725	113.83	106.88	101.26	108.56	110.33	101.34	106.81	105.18	109.63	109.66	98.72	110.43	98.183	105.1	108.55	109.98	111.98
92.683	115.66	109.2	109.84	98.054	111.5	108.31	107.13	105.68	105.41	118.78	108.79	107.35	116.49	111.27	106.55	107.37	114.06	106.35	109.35	105.29	101.07	111.63	118.86	101.54	104.02	111.58	104.44	109.96	110.78	108.3	106.49	96.095	113.45	107.04	107.58	106.66	106.47	109.82	97.045	105.89	112.82	115.91	101.61	115.37	109.94	107.04	102.05	111.7	107.65
106.78	112.54	111.32	102.09	102.79	104.69	109.61	104.25	106.5	100.74	109.79	108.22	101.83	114.2	111.95	103.79	108.87	107.66	117.23	106.93	103.86	101.83	106.82	104.35	109.5	106.64	114.21	114.81	112.26	102.04	113.45	105.77	112.17	111.75	107.97	108.87	98.558	110.18	116.84	111.75	117.97	104.54	105.85	111.76	111.87	106.74	102.97	111.98	109.05	96.386
90.026	108.36	106.76	93.98	103.83	92.155	104.32	95.252	94.426	101.03	107.16	100.1	104.76	93.609	94.712	97.078	104.15	94.615	95.618	101.16	98.903	99.679	100.94	93.789	93.24	92.135	99.61	95.714	101.48	97.583	107.81	95.195	98.197	101.69	98.733	102.43	100.59	103.28	103.66	101.21	99.215	99.879	95.783	101.53	97.461	97.993	96.129	97.253	94.645	100.72
106.3	98.45	99.581	96.909	102.97	102.83	107.6	96.725	100.43	101.64	98.544	104.14	103.65	101.59	102.39	107.58	104.19	94.21	100.73	110.32	108.97	103.89	94.541	102.7	101.65	99.741	105.5	102.87	101.94	106.26	107.45	109.51	107.92	98.827	104.72	97.872	98.022	99.667	108.85	101.43	99.633	101.98	90.356	101.31	106.58	109.17	101.04	102.44	109.94	98.198
100.13	97.762	103.84	94.247	100.64	92.743	93.852	93.956	94.196	91.244	96.004	99.116	91.632	97.89	99.873	103.35	95.632	97.715	103	95.221	94.895	101.04	96.324	101.57	99.31	92.73	97.295	97.103	94.597	100.86	99.725	105.19	95.277	97.41	89.851	97.707	97.579	99.674	99.002	100.7	97.81	99.417	92.523	96.231	102.2	93.143	95.393	96.688	94.794	90.385
108.27	112.52	110.31	99.612	104.8	104.86	106.02	108.86	104.88	103.99	107.39	117.16	106.87	103.37	97.937	103.1	100.21	107.2	103.2	106.13	102.46	103.92	101.77	109.58	102.88	115.36	100.04	108.65	97.174	100.53	101.21	110.88	100.34	104.06	102.15	110.27	103.22	110.45	108.12	115.61	101.51	100.77	108.29	102.32	103.46	103.89	99.154	108.36	109.61	102.16
103.4	112.67	110.03	114.72	102.89	111.28	112.75	109.11	112.9	103.48	108.16	110.4	106.74	106.51	105.58	121.19	110.47	114.53	101.48	110.7	108.89	101.76	112.63	112.55	108.9	106.34	105.37	111.19	110.97	100.92	115.38	107.18	104.62	104.88	107.22	110.57	102.59	109.48	111.62	109.1	101.47	101.29	109.2	107.72	106.51	109.24	106.34	109.35	111.53	110.04
111.44	112.41	111.75	94.666	107.04	104.64	103.49	106.5	103.63	103.53	109.49	105.27	108.41	96.5	108.06	109.81	105.7	102.99	113.4	106.7	103.88	103.74	103.29	101.5	106.8	106.58	111.58	102	111.91	113.59	109.39	94.583	103.94	97.232	109.55	106.04	107.08	106.19	107.47	104.78	102.08	113.91	102.58	109.85	110.27	105.35	108.73	109.16	104.86	104.8
102.49	96.859	104.15	87.895	95.036	99.051	102.88	102.42	94.387	104.81	99.731	98.35	93.695	102.26	98.447	103.46	97.536	102.73	103.17	110.34	89.135	104.9	92.918	101.48	97.453	103.22	92.64	102.09	100.48	96.905	92.652	108.76	92.985	103.26	97.106	91.247	96.448	90.247	86.071	99.053	105.54	101.58	104.17	104.86	101.84	105.22	94.661	103.09	99.784	104.25
109.15	111.72	113.19	116.24	104.17	110.18	109.84	116.94	107.82	111.78	105.68	109.15	107.16	108.08	116.44	107.2	100.88	116.98	118.85	102.37	99.667	102.46	100.68	108.97	105.34	117.13	111.82	107.02	103.72	100.76	106.94	106.12	99.829	116.23	113.97	104.7	112.56	104.33	102.19	105.35	111.61	105.98	109.59	106.03	105.56	106.41	113.62	103.44	105.38	112.32
94.464	98.401	98.103	104.41	87.701	106.02	101.75	101.69	96.63	102.46	105.63	108.4	104.12	107.27	105.32	98.996	96.733	102.82	95.802	106.77	111.79	99.46	100.31	103.45	99.999	95.906	99.646	98.367	105.03	96.772	107	99.009	100.39	102.8	99.495	96.436	100.26	100.8	103.29	105.08	97.16	100.63	94.993	95.034	104.47	94.899	101.39	99.903	113.2	106.62
106.94	108.28	105.87	103.42	107.29	117.49	105.43	114.96	117.66	101.75	109.55	96.963	98.018	110.77	105.97	104.36	108.02	109.33	102.44	102.64	113.17	101.92	103.58	116.21	108.59	111.42	100.22	109.89	108.45	111.42	110.02	111.58	110.03	115.52	104.26	105.35	106.78	103.62	101.33	111.52	104.69	110.06	106.75	112.23	113.9	102.91	97.979	113.01	103.99	110.78
104.1	106.72	101.88	109.78	104.48	117.21	107.95	107.81	106.85	110.49	100.74	105.89	106.01	94.876	110.05	102.98	105.41	105.04	108.66	108.72	117.23	100.75	109.45	105.54	99.934	111.9	109.24	102.28	116.99	102.42	107.62	115.07	104.61	106.68	104.05	111.73	109.84	115.42	100.54	106.7	106.52	111.83	114.81	112.06	110.11	108.14	105.26	113.34	118.86	108.39
101.72	106.75	101.98	101.04	103.53	101	116.4	110.35	101.36	102.4	100.75	101.62	99.755	99.678	99.702	110.97	101.75	97.866	103.99	101.65	100.84	107.25	101.23	98.276	106.42	97.446	99.084	113.89	112.1	92.871	104.23	101.13	105.97	105.45	105.94	94.055	113.32	105.85	107.98	95.31	108.32	98.99	93.41	96.784	105.94	97.519	99.514	104.84	109.04	96.977
104.51	110.29	101.65	109.79	108.9	101.94	108.46	111.1	107.82	109.67	101.72	110.26	107.45	114.61	107.4	107.56	112.65	112.06	103.45	107.96	110.26	110.24	100.22	103.79	106.14	107.48	105.55	104.93	111.93	110	109.55	106.04	103.59	107.08	115.14	103.22	115.07	108.17	110.09	108.78	110.91	102.65	115.7	99.823	110.39	103.01	115.18	120.34	113.56	113.65
105.48	99.923	107.9	105.75	97.859	109.68	99.65	101.9	98.335	112.74	96.938	101.98	92.804	100.35	108.29	96.653	101.9	100.33	106.69	100.98	110.43	100.03	99.972	103.28	93.984	92.545	94.991	94.284	106.8	101.94	97.799	105.53	102.11	103.47	99.432	98.711	111.16	93.815	102.56	97.303	92.174	92.936	100.06	106.95	100.28	101.69	93.189	101.44	97.572	104
112.46	111.78	105.82	116.12	100.61	112.25	106.87	116.77	109.43	109.7	118.01	115.44	102.91	104.33	119.54	106.26	102.52	109.13	109.56	103.37	113.05	118.66	105.63	108.72	111.47	112.55	116.91	115.02	117.01	113.42	103.94	109.65	109.74	118.33	115.44	99.372	114.92	111.87	117.78	113.46	105.5	111.5	119.54	112.98	112.77	110.77	112.13	116.33	111.59	112.91
100.57	106.14	103.65	111.4	98.858	113.76	106.59	103.69	101.02	104.36	110.39	112.27	100.15	94.291	107.51	107.96	103.47	104.36	107.02	101.91	106.08	107.5	99.084	109.49	95.299	110.62	107.28	104.37	113.58	104.7	99.723	107.1	113.99	96.463	103.09	101.98	111.3	105.79	108.86	108.61	105.42	99.104	101.57	113.66	107.99	102.44	100.72	96.099	115.96	110.13
100.27	99.523	99.27	102.25	103.21	105.44	110.3	104.49	106.37	103.93	105.67	103.52	96.31	94.13	102.29	108.84	111.7	107.6	111.76	105.33	100.78	104.99	107.8	112.13	104.11	109.58	105.11	108.26	104.59	108.52	95.09	108.76	104.1	113.53	107.88	102.95	105.05	99.865	101.44	105.88	108.94	111.97	106.12	97.737	109.4	105.9	108.45	101.62	103.36	102.7
91.847	101.51	92.652	98.052	90.883	91.352	91.857	97.081	100.56	103.13	98.42	95.653	103	100.25	102.18	95.471	88.809	93.709	96.891	98.553	103.35	101.66	106.4	97.114	102.7	97.463	83.087	96.078	92.944	99.493	93.032	97.461	94.621	88.739	93.117	91.376	100.67	102.63	104.42	100.61	90.686	96.007	103.53	97.54	110.93	92.669	94.442	98.953	97.624	96.553
97.737	107.58	92.046	96.192	94.067	95.824	101.67	101.48	87.891	108.61	103.8	97.404	94.192	102.85	102.57	96.136	98.709	102.59	99.055	106.44	90.307	103.88	97.891	94.75	100.62	92.258	103.73	102.63	99.459	110.18	97.637	88.945	103.43	95.802	98.896	102.64	97.337	88.627	92.875	99.436	105.44	96.142	98.148	96.167	96.605	105.33	93.777	100.72	99.347	99.924
102.07	105.59	110.73	118.63	115.17	104.65	114.1	111.15	107.98	117.14	106.23	97.017	103.98	107.99	113.26	112.56	104.47	109.45	117.17	108.13	111.43	113.65	98.094	111.12	109.78	104.6	112.52	107.79	109.96	97.867	103.43	98.095	96.368	108.77	108.18	109.36	111.89	108.29	103.97	101.24	105.73	108.4	116.69	105.62	93.563	111.36	99.767	111.15	109.15	108.15
95.878	97.192	110.96	108.56	99.035	106.64	105.46	106.07	97.728	99.559	95.146	109.96	95.207	98.577	99.188	99.933	93.908	99.222	97.645	100.09	97.759	100.83	95.591	111.91	105.22	94.368	96.433	95.83	100.88	105.55	98.295	103.84	94.507	104.07	97.505	106.93	95.647	109.24	104.13	105.05	98.631	96.185	100.18	97.165	102.19	102.22	93.884	100.23	97.766	100.08
109.39	100.55	103.67	107.98	105.7	109.06	100.66	106.36	102.62	99.434	105.99	104.96	112.45	104.68	99.886	101.08	105.73	103.25	116.61	104.44	105.62	104.87	112.66	99.624	108.51	93.451	108.43	108.3	94.502	108.34	108.54	103.2	106.54	110.36	103.13	106.95	108.49	109.52	109.37	112.61	105.39	106.11	103.31	109.6	100.45	105.87	106.4	103.06	113.24	103.78
109.93	106.71	113.22	105.27	103.57	101.38	106.7	107.46	107.84	102.2	110.5	106.73	100.79	116.43	113.63	101.78	112.14	110.09	100.44	108.93	102.14	104.46	109	114.41	100.53	106.51	109.9	104.89	115.96	101.19	100.91	103.11	115.72	100.01	111.71	106.84	108.66	98.981	104.74	103.88	107.25	105.38	102.69	107.61	100.9	97.975	109.75	102.37	102.63	116.48
98.162	104.32	108.89	101.61	110.08	106.65	105.77	106.89	109.58	96.296	111.91	108.9	102.9	94.644	109.45	102.53	111.44	115.71	105.22	94.483	108.43	98.929	106.77	105.48	105.23	109.22	102.01	104.62	108.48	103.41	103.42	108.73	99.001	110.94	110.41	101.14	102.3	117.34	102.53	105.11	112.88	96.938	112.45	105.64	106.49	108.46	107.58	105.45	105.02	109.22
106.18	106.85	101.8	104.61	110.45	106.26	107.59	102.91	107.25	104.65	106.87	108.26	101.24	106.47	94.697	111.25	106.88	104.65	108.82	111.76	99.26	105.45	106.58	100.12	105.71	98.115	106.52	113.96	116.3	104.88	105.82	105.53	95.687	101.9	105.81	114.04	106.85	108.76	108.63	103.85	96.856	100.06	103.65	103.55	112.6	102.95	97.686	112.19	99.347	104.02
102.45	106.13	104.77	108.41	99.764	116.01	96.57	107.03	113	111.98	107.22	101.12	101.83	96.635	106.02	111.79	108.18	98.849	111.58	103.96	116.75	107.17	105.57	107.74	108.5	113.61	104.58	100.11	114.64	107.03	107.62	109.93	102.25	100.06	110.03	110.55	108.76	108.85	99.151	105.69	106.99	111.75	98.27	109.81	109.18	100.39	106.73	96.829	109.55	117.16
113.63	115.62	107.21	110.82	107.08	102.01	107.79	105.32	113.26	116.32	105.56	119.05	109.42	99.517	108.9	106.8	115.05	107.95	112.81	117.4	105.08	109.06	106.49	103.37	109.59	113.23	102.45	108.16	105.59	105.58	108.8	108.49	109.57	105.7	114.81	108.54	113.87	104.15	108.11	103.62	114.19	109.05	117.2	109.41	110.29	109.73	107.77	113.79	115.05	108.56
102.15	104.86	103.54	110.1	110.34	109.71	110.03	104.8	102.13	103.14	108.14	113.41	106.16	111.18	110.81	105.23	115.26	102.52	107.65	97.309	109.72	108.59	106.9	93.296	107.85	104.75	101.97	113.63	102.07	98.481	107.01	106.11	100.17	111.15	107.26	108.28	105.83	94.277	113.83	113.51	100.13	103.4	103.17	114.57	111.05	95.82	103	97.71	109.89	107.02
98.676	99.423	107.42	100.7	110.12	99.913	102.41	111.18	103.59	101.22	114.31	107.94	103.22	104.57	103.93	101.99	106.04	104.3	95.482	104.98	108.8	104.28	102.34	108.46	108.23	108.44	115.69	106.77	112.69	108.43	98.419	108.64	99.013	109.26	109.16	108.54	102.48	98.271	108.29	97.234	108.78	106.66	106.77	107.59	105.68	101.14	108.69	89.345	102.97	96.575
100.31	104.88	107.78	103.4	111.09	106.97	108.07	111.99	104.45	108.57	102.43	104.52	108.79	108	106.35	110.1	110.21	110	101.56	107.46	103.86	105.43	112.77	101.69	104.29	103.28	114.9	111.86	107.59	107.5	113.8	117.39	104.21	115.78	109.62	107.19	110.5	111.56	108.03	111.12	103.52	110.18	109.68	105.68	107.41	105.8	112.14	109.79	114.52	106.2
103.85	111.28	117.8	114.49	118.92	105.6	109.33	107.33	107.64	114.24	108.64	112.89	115.5	113.1	113.76	112.2	105.02	109.44	107.65	112.05	114.67	104.33	108.39	107.77	108.06	112.55	113.02	114.58	110.43	108.46	109.44	112.17	113.28	106.77	98.234	108.96	116.25	107.59	113.27	107	106.28	117.82	102	111.21	113.5	121.57	106.93	108.49	104.24	108.22
111.13	105.82	95.516	107.02	114.27	100.53	105.9	113.07	104.87	104.27	106.12	107.26	93.119	108.36	95.578	116.12	105.47	112.99	103.12	103.46	101.36	101.76	113.17	105.91	98.615	113.29	95.96	93.515	109.3	107.59	109.38	102.64	104.89	99.168	98.587	100.56	105.86	106.78	97.261	109.82	110.91	99.556	110.59	117.64	106.38	105.95	97.108	105.48	103.35	110.25
111.88	109.09	106.36	104.2	108.26	91.38	115.21	110.51	105.24	102.68	111.79	108.88	105.74	98.452	97.047	110.41	99.935	98.101	105.84	100.57	109.51	114.74	104.59	108.65	108.72	103.9	107.01	109.46	102.9	108.8	97.937	115.51	104.02	106.8	103.24	102.54	108.54	104.82	107.48	112.68	97.926	109.01	104.69	102.1	106.67	99.718	115.77	103.7	99.604	111.53
105.08	107.99	108.9	99.589	107.79	108.97	100.27	105.61	109.63	103.02	105.46	97.286	97.523	104.58	106.39	102.18	108.42	90.566	102.66	98.98	106.26	112.15	104.47	100.08	102.09	108.04	108.61	98.11	110.39	104.79	101.3	106.9	102.77	102.06	109.88	112.33	106.91	111.08	105.47	97.197	99.198	103.72	101.86	108.96	102.16	100.31	106.4	112.72	109.75	98.564
109.69	109.63	112.69	105.58	103.14	115.26	114.13	115.28	110.43	109.92	112.58	110.93	106.77	109.7	103.78	113.03	102.25	102.84	114.99	104.74	103.74	107.8	104.88	99.429	102.38	107.45	107.42	103.74	108.63	97.333	105.38	108.97	105.61	107.61	116.92	113.78	112.38	105.42	111.61	108.33	102.11	108.97	108.08	103.9	105.57	116.09	105.81	105.2	102.89	114.81
110.5	114.11	110.47	110.62	111.07	106.71	112.73	109.89	110.78	111.45	111.69	115.19	116.44	101.04	112.22	108.4	120.83	110.32	111.07	111.19	108.39	113.54	105.47	117.64	111.67	107.74	117.22	107.39	105.69	113.84	107.85	106.9	110.84	115.7	113.92	112.76	108.32	111.88	106.73	106.62	123.21	114.41	108.15	112.82	111.59	107.54	113.86	117.63	111.89	107.45
103.94	103.22	96.62	96.708	98.774	104.19	95.262	105.62	104.25	98.986	98.632	103.1	98.872	100.02	105.89	104.08	89.574	98.829	86.682	97.695	95.721	94.706	99.099	103.48	99.369	105.83	98.845	100.91	104.72	96.616	101.31	98.766	97.438	90.782	94.944	92.975	95.261	95.95	100.28	100.95	102.9	99.705	102.47	96.514	102.48	92.194	90.779	94.661	100.92	86.399
108.77	101.39	121.11	105.16	107.89	100.78	103.22	107.56	103.09	108.59	104.15	111.37	97.041	100.77	105.7	109.64	103.79	109.52	105.25	101.03	104.23	114.36	107.01	112.47	106.52	105.04	114.89	108.57	99.358	101.14	109.71	105.27	107.86	105.92	101.76	110.53	98.832	108.29	101.66	111.34	100.38	112.38	103.41	101.72	107.47	100.26	104.23	114.35	106.55	102.79
109.55	108.84	103.82	100.55	103.97	112.47	100.2	97.465	107.91	108.81	103.82	110.53	100.34	109.67	108.54	106.29	109.65	98.377	98.827	105.59	103.08	105.86	102.29	102.31	103.6	113.31	101.33	104.29	100.34	105.46	104.78	96.585	102.45	114.63	97.566	105.3	99.727	105.32	112.82	106.19	107.56	108.86	110.49	97.866	110.18	113.88	105.71	101.64	91.942	103.45
110.98	109.25	116.43	108.74	106.68	107.96	107.87	105.68	111.65	104.84	108.3	103.74	112.24	118.19	110.93	118.83	101.24	111.72	99.508	103.71	110.04	111.96	116.16	102.78	107.41	101.47	102.95	103.38	105.46	109.83	109.53	105.72	106.85	107.83	100.86	111.9	113.83	107.81	104.5	111.37	110.88	108.79	107.83	97.472	99.124	103.89	116.2	107.39	110.91	99.326
102.65	114.22	113.61	115.36	116.3	103.02	102.5	105.32	113.83	106.41	109.12	105.58	107.43	110.18	107.45	100.43	116.44	104.11	112.36	117.53	108.86	112.42	111.86	107.54	108.98	108.97	106.86	107.1	106.83	104.81	105.29	115.94	105.41	109.23	109.3	102.23	110.14	104.87	102.45	103.92	104.41	107.66	112.3	107.12	105.83	111.09	106.08	113	103.65	104.6
105.01	110.05	98.72	94.128	97.893	96.711	105.11	89.402	110.48	103.84	94.452	100.51	104.44	99.417	93.109	101.39	108.86	97.448	98.211	103.16	99.906	94.688	105.75	101.94	96.695	103.32	105.42	98.841	101.42	104.49	101.86	102.43	96.352	97.747	97.618	99.44	101.44	100.74	95.648	101.08	96.343	97.622	99.609	98.232	100.98	92.196	104.45	94.103	96.459	98.4
101.28	91.05	96.52	103.35	102.52	98.2	102.69	96.308	101.84	98.389	102.17	101.08	104.59	99.16	96.826	107.2	95.396	106.99	99.488	100.38	106.08	103.39	106.79	101.09	91.543	94.784	98.793	101.28	102.7	98.235	104.63	107.47	100.36	105.28	94.588	93.476	100.63	91.325	100.11	104.38	90.324	87.116	91.809	92.377	110.62	103.04	92.05	102.6	94.181	100.4
103.36	96.188	103.35	96.042	97.227	103.21	104.56	100.43	107.81	110.7	105.86	100.05	102.16	101.81	105.44	99.231	104.81	99.27	103.07	106.06	94.639	113.33	105.08	104.48	100.34	107.24	99.432	101.21	118.28	111.59	102.74	108.23	101	97.971	93.709	115.84	100.51	102.43	107.56	95.225	99.641	108.58	103.53	101.44	105.07	103.8	105.12	101.64	112.97	104.01
109.92	98.793	101.52	109.85	100.65	103.87	95.125	107.31	103.59	103.72	102.34	94.693	94.344	103.67	97.712	104.61	102.58	101.67	100.93	95.167	105.81	97.743	108.49	105.7	111.46	108.28	95.779	101.97	96.883	97.264	94.998	103.38	97.523	99.064	97.506	101.13	103.36	105.19	108.6	94.916	100.92	94.658	100.71	100.39	100.18	111.83	97.202	95.558	103.52	104.15
106.5	106.2	113.67	118.04	103.53	112.95	109.73	105.43	105.16	103.66	109.26	114.34	113.99	97.588	116.51	105.77	109.58	110.74	115.31	116.52	110.19	109.92	111.2	116.3	110.04	106.81	107.09	107.37	114.34	108.78	113.92	115.67	104.49	108.77	100.56	102.23	115.24	105.57	107.76	106.98	117.09	101.82	111.05	98.722	111.49	114.5	113.73	113.55	113.74	109
108.03	103.53	95.936	95.118	95.15	111.26	97.233	95.812	93.436	97.65	105.33	96.951	99.113	101.25	98.751	90.965	94.335	98.996	100.57	100.75	104.69	92.666	93.863	101.85	105.68	95.717	98.384	95.512	94.908	96.614	105.96	95.66	94.273	100.76	98.095	98.477	97.977	98.662	103.92	99.467	96.07	97.712	98.762	109.18	98.123	99.37	95.909	99.268	91.674	95.955
107.51	107.23	104.34	106.83	105.41	111.72	104.05	100.97	116.36	104.35	111.07	114.97	108.7	98.176	110.72	107.11	107.62	110.91	113.9	107.26	107.59	110.97	102.96	112.32	101.46	109.91	109.55	98.905	114.93	103.31	102.63	110.9	106.51	113.7	106.51	107.27	99.976	107.1	111.21	104.65	109.72	111.06	99.573	112.42	103.58	106.2	100.44	104.75	120.06	105.3
110.92	108.22	111.33	103.7	117.45	99.143	103.8	109.17	102.19	101.71	101.56	106.06	107.39	119.46	104.42	95.349	108.31	113.31	102.07	114.76	100.66	104.08	109.01	108.77	99.758	105.07	116.86	116.73	102.63	105.77	119.01	109.11	106.06	101.88	108.16	101.94	110.42	109.37	102.68	97.196	110.18	103.67	107.56	107.25	111.27	102.59	102.22	106.03	102.28	106.54
109.98	99.7	115.32	102.67	102.82	109.68	106.86	113.45	105.16	104.06	103.41	105.42	104.55	104.66	106.18	108.92	113.62	101.03	103.02	104.51	108.3	103.32	104.33	113.25	106.96	105.2	110.37	116.88	103.71	106.96	113.99	107.84	102.54	105.43	103.35	114.46	112.05	101.62	112.82	109.3	111.81	108.05	107.26	110.88	104.24	101.48	107.66	111.11	116.85	107.84
100.23	104.86	108.76	98.431	107.7	111.53	110.7	112.94	111.12	98.117	101.69	103.22	106.13	99.921	102.88	118.56	101.95	100.74	111.32	103.26	101.15	105.17	97.97	102.43	100.7	102.09	105.18	109.57	101.19	105.86	110.48	103.55	110.82	102.43	110.7	103.77	110.99	109.19	112.34	103.88	115.4	109.96	112.45	103.06	102.9	109.15	108.42	94.265	109.1	101.37
105.98	104.94	102	107.97	97.748	99.656	103.04	97.56	98.707	110.27	109.43	99.96	99.479	105.23	98.858	102.45	101.12	107.65	102.72	111.23	109.09	107.6	101.99	106.78	114.27	109.01	107.67	99.481	104.2	106.19	114.6	105.2	101.35	113.02	101.27	101.36	114.68	105.33	104.36	102.02	111.08	121.43	108.21	103.49	115.36	104.15	104.47	107.48	108.44	103.89
106.55	111.78	115.28	102.52	114.73	104.97	110.43	107.11	110.3	110.82	119.97	105.34	106.74	108.81	114.35	113.04	111.29	119.03	118.45	101.93	112.77	107.02	109.64	110.94	106.76	110.04	100.63	108.08	112.19	114	100.36	118.33	111.65	98.967	109.14	106.37	98.608	113.43	112.71	120.46	105.86	108.18	106.52	107.54	109.93	110.45	102.89	104.09	112.88	111.49
95.145	98.281	98.425	90.47	95.841	96.964	94.666	96.376	103.43	96.197	99.867	94.224	94.689	98.51	99.033	102.25	92.761	94.111	102.2	97.362	100.98	96.507	95.654	90.472	97.005	106.18	89.715	100.35	97.192	102.26	100.62	98.268	93.211	96.629	92.257	97.986	99.537	92.875	105.83	110.06	102.9	93.671	95.295	99.781	98.929	90.665	108.26	94.889	94.85	107.84
108.12	105.48	106.66	103.05	112.63	104.57	103.52	111.79	112.39	111.38	109.19	105.99	106.17	111.67	102.13	108.18	108.9	110.12	108.34	106.42	110.79	110.66	105.52	108.37	94.135	106.44	104.64	117.71	108.19	106.2	103.18	106.6	110.27	115.03	109.86	108.34	111.53	112.91	117.12	114.57	114.58	111.71	105.63	107.74	102.72	108.51	112.66	113.75	102.87	118.47
108.93	114.54	116.47	102.52	113.85	109	109.29	100.44	106.21	106.55	92.653	107.15	110.39	107.69	109.48	105.16	103.32	99.741	116.27	105.71	109.98	102.13	111.15	101.26	109	110.94	99.399	108.72	105.1	98.313	109.23	97.359	100.83	106.95	101.22	105.14	101.08	112.54	97.409	112.38	109.78	113.49	106.77	105.16	115.46	109.69	110.31	112.32	112.1	109.02
98.985	100.42	107.46	105.72	112.23	106.22	105.53	105.12	93.597	106.25	111.78	103.99	99.768	109.25	103.94	113.97	102.37	98.024	101.7	101.36	99.424	106.51	101.66	106.42	105.27	97.138	96.144	103.81	108.9	105.04	102.47	100.08	105.21	101.31	109.78	105.86	112.39	111.07	107.49	104.09	115.23	103.34	101.49	112.68	111.09	110.13	107.47	103.26	109.92	102.29
102.18	107.52	98.414	115.78	103.45	102.12	99.649	106.25	98.162	100.65	106.66	109.82	105.75	106.48	112.92	104.53	105.89	109.14	109.88	113.67	102.51	102.36	104.9	121.36	104.04	109.82	102.58	114.56	109.5	109.42	119.5	100.75	105.36	98.879	108.76	99.035	103.38	102.88	106.29	112.42	110.95	112.86	107.93	104.81	106.4	102.94	102.78	107.44	100.29	113.18
98.534	93.205	97.095	95.451	93.466	103.22	97.382	95.223	99.372	96.523	97.623	97.893	103.61	101	101.76	99.771	102.58	97.298	99.732	102.64	94.412	90.928	93.011	96.724	98.755	107.48	94.233	100.33	92.293	102.3	98.833	102.66	93.638	105.77	96.368	102.11	101.29	105.95	94.336	94.404	92.902	99.45	96.523	88.12	99.401	97.861	99.77	92.497	99.998	98.929
111.74	103.35	101.98	103.04	103.88	84.45	105.15	106.17	102.26	113.49	106.2	106.12	110.18	97.983	103.92	103.26	104.71	103.66	93.499	98.655	102.02	110.91	104.64	105.14	104.55	99.927	105.67	111.97	110.19	99.703	108.58	111.95	104.08	110.47	109.76	106.07	111.44	108.04	105.33	107.18	108.91	108.04	104.16	102.44	110.31	101.04	100.95	108.29	109.05	106.97
100.69	108.95	101.92	102.41	112.72	105.09	108.36	109.9	103.89	108.14	108.84	105.26	97.994	110.06	99.499	104.74	99.309	111.13	104.84	106.26	97.142	102.4	110.94	104.91	106.87	108.4	116.16	98.069	112.55	110.84	108.17	103.96	107.69	108.77	105.33	103.02	99.094	110.18	109.36	98.465	106.07	105.45	106.39	107.9	103.7	108.5	111.57	107.34	99.015	111.62
114.51	109.58	109.36	105.33	106.94	107.4	108.16	103.67	115.2	105.76	106.57	101.33	101.2	101.23	110.24	108.09	112.19	106.55	113.5	96.723	104.71	109.52	99.194	104.92	104.06	100.51	108.13	102.29	109.11	114.09	108.5	97.702	101.42	109.06	106.44	108.68	115.85	103.16	103.31	104.99	100.96	101.76	104.53	100.07	99.537	109.56	108.51	104.76	103.67	114.85
106.13	112.25	112.8	109.7	107.96	106.63	111.4	109.93	109.59	100.89	102.99	100.77	111.38	111.82	101.03	107.52	103.24	107.12	105.41	115.43	103.6	101.46	100.65	111.83	113.26	105.58	104.48	105.37	111.66	114.61	112.39	104.48	106.13	112.16	106.93	110.51	106.11	101.31	112.79	108.3	112.05	103.55	110.77	106.22	110.02	104.43	103.41	111.7	116.08	108.36
112.56	99.384	96.009	110.2	110.11	105.86	108.86	104.13	116.08	115.74	106.89	98.808	102.59	106.76	102.9	102.76	112.76	104.29	99.655	99.111	101.47	109.59	115.88	105.41	97.163	95.281	107.49	106.05	104.99	111.35	106.17	112.53	113.05	110.88	108.9	99.416	103.92	103.25	111.1	110.1	111.1	108.83	103.63	101.86	113.49	105	105.14	107.9	91.246	105.62
114.05	116.65	113.23	117.73	111.12	103.43	105.52	111.4	109.48	111.39	126.75	115.39	109.3	106.1	116.1	100.34	113.46	111.72	119.35	100.8	105.87	111.26	110.08	106.21	105.4	107.27	111.87	105.8	112.49	109.86	106.06	105.5	112.13	101.82	118.03	116.09	112.03	107.64	108.81	115.85	105.26	106.88	115.15	113.95	111.2	109.91	110.86	109.77	103.41	97.883
105.09	116.94	105.63	110.19	103.97	101.01	111.05	99.535	108.97	100.54	111.53	101.19	97.262	105.37	110.1	108.76	100.85	103.12	104.18	109.22	110.69	102.79	103.73	108.77	101.08	109.03	108.73	106.46	107.37	106.94	102.36	109.83	104.65	101.06	110.02	102.65	96.154	107.64	106.71	112.47	99.778	108.24	109.16	100.53	101.74	107.8	97.169	106.45	102.09	106.83
93.209	113.73	97.426	110.9	104.95	109.56	112.08	106.55	111.26	109.63	105.01	101.55	107.67	112.35	101.03	108.89	103.26	103.75	107.81	112.76	106	104.11	102.47	109.66	107.49	110.52	116.52	106.23	106.02	112.93	114.17	106.52	112.72	103.28	102.91	111.55	112.09	114.65	105.96	103.93	108.08	108.91	104.8	114.15	99.318	108.49	101.3	109.35	107.29	111.6
96.416	96.608	103.35	102.47	103.28	100.44	94.121	91.756	101.7	104.32	92.816	91.15	98.232	98.593	97.084	101	100.89	104.07	102.64	97.558	98.366	93.432	92.759	93.828	102.99	97.858	98.955	92.125	102.83	98.786	90.465	93.692	101.89	101.3	96.108	98.991	94.514	92.996	102.41	91.36	99.375	100.94	96.325	95.754	102.52	103.71	99.359	106.58	100.9	84.043
105	103.94	120.99	113.28	109.8	108.19	109.33	109.21	105.4	116.24	107.18	102.72	116.24	112.43	115.3	114.44	112.14	107.22	110.81	104.07	104.75	116.87	101.24	106.74	103.07	112.97	104.7	113.1	109.13	110.13	113.42	112.24	105.54	112.51	111.21	108.01	105.11	102.53	106.88	109.62	104.43	105.16	106.49	107.91	113	106.6	111.6	115.58	113.66	110.05
106.68	109.61	108.11	106.22	106.54	100.77	105.98	113.32	101.53	102.44	100.19	108.19	110.16	97.351	98.994	102.41	106.62	109.79	106.74	109.1	99.291	106.26	102.5	111.88	109.58	101.71	115.98	97.937	107.64	105.47	98.77	104.9	99.085	102.39	110.97	113.81	110.7	112.07	108.56	108.99	120.47	105.87	107.39	97.916	112.67	104.21	105.78	105.01	106.32	102.23
107.06	104.49	112.26	113.25	113.67	109	110.03	104.25	106.17	120.49	103.1	107.46	105.58	102.04	112.63	106.43	112.27	109.61	112.01	103.58	111.14	108.34	114.27	104.78	110.54	111.17	114.34	108.92	110.1	104.64	106.48	101.6	100.95	113.78	105.04	114.25	105.53	109.25	107.2	105.47	109.11	119.45	103.49	118.28	113.68	96.862	108.67	110.06	117.4	110.96
102.2	95.453	92.562	96.743	86.728	94.938	95.563	97.137	97.129	102.53	103.66	105.4	103.14	101.33	101.62	93.781	98.907	97.436	100.3	101.78	100.04	93.562	95.237	98.605	92.745	90.499	99.494	102.71	99.707	91.542	97.186	103.96	97.686	91.989	108.13	97.353	98.093	92.175	91.331	100.03	94.119	96.334	96.382	103.74	102.88	93.657	100.63	91.626	91.993	94.598
109.15	106.52	113.3	115.36	109.6	110.38	103.27	101.02	105.02	105.57	100.74	108.52	98.389	103.18	106.43	104.84	97.707	103.38	103.81	110.79	106.62	122.66	106.22	100.3	98.74	112.72	100	103.08	102.44	103.98	109.66	107.01	102.07	109.71	106.18	112.61	100.82	100.96	99.535	117.87	102.08	114.47	98.923	106.43	101.74	107.26	104.68	107.09	108.44	97.679
107.73	108.52	105.02	109.17	112.54	109.31	111.33	116.33	108.94	111.1	108.48	108	104.95	115.52	103.29	108.97	93.211	110.73	107.41	111.91	110.58	106.54	110.66	105	103.28	110.21	110.03	99.887	106.77	120.48	109.26	112.06	105.17	109.9	110.57	109.04	105.19	101.56	105.03	114.65	117.96	112.25	104.62	111.26	109.08	101.36	99.967	114.34	108.69	107.87
106.44	101.71	98.655	106.89	100.97	111.84	110.87	99.542	108.34	110.98	107.55	108.74	108.93	117.33	108.06	104.08	109.96	93.183	100.94	106.55	102.45	108.55	107.24	102.59	102	101.79	102.6	106.99	109.85	111.17	103.78	108.42	118.13	105.74	100.3	99.245	107.24	113.06	101.38	104	111.62	115	113.38	99.601	111.41	110.97	107.99	104.05	106.34	105.43
103.8	103.94	95.76	103.76	91.117	103.65	100.47	91.576	97.764	104.96	96.212	95.625	92.273	101.99	95.563	91.752	100.42	101.98	96.838	97.71	91.82	92.279	102.56	97.771	93.595	94.983	103.53	103.26	106.17	100.38	99.565	98.941	97.891	110.44	92.615	97.803	100.37	94.485	90.222	97.418	96.935	111.62	93.868	98.869	100.74	91.799	98.007	106.03	105.43	101.57
106.24	112.02	113.45	102.91	111.34	105.42	108.02	122.06	107.31	111.37	115.78	112.46	110.26	100.94	110.25	112	107.37	106.94	105.39	109.59	117.06	107.43	116.44	111.36	106.47	112.77	102.31	101.18	113.52	112.3	100.93	102.28	106.06	109.4	110	111.2	105.99	111.77	115.29	95.48	102.55	103.66	108.44	105.17	102.02	108.25	99.718	110.13	104.78	109.86
100.51	102.44	108.21	113.87	111.83	112.77	107.01	105.31	97.117	109.92	105.71	110.48	102.49	94.81	99.498	111.93	105.93	110.76	104.77	100.32	98.991	100.05	95.487	106.18	105.83	97.481	111.7	106.65	99.992	106.58	101.24	108.17	102.85	98.294	104.66	97.514	106.53	106.17	109.05	95.974	107.61	110.6	102.68	118.74	102.57	119.93	105.06	100.79	105.13	101.12
100.44	94.88	101.43	106.74	100.92	98.063	103.12	105.59	100.89	93.022	96.483	101.33	101.78	103.22	95.218	94.952	104.36	106.16	98.109	98.985	102.3	101.79	96.398	99.793	98.293	99.893	101.71	108.37	103.99	98.573	95.33	99.495	102.26	99.62	95.937	107.46	101.68	88.671	109.28	104.97	101.89	95.702	109.36	100.6	94.553	98.969	103.02	95.929	109.04	97.604
102.85	101.58	105.64	105.04	100.09	93.944	97.176	93.042	98.867	103.6	102.49	108.23	105.22	96.905	95.296	95.351	106.43	114.89	107.24	105.63	106.78	96.463	99.035	100.93	96.932	105.28	105.24	93.118	97.02	90.705	104.92	96.411	106.2	94.845	93.833	101.76	106.81	97.408	97.099	97.272	104.38	102.76	99.261	94.77	97.331	94.947	95.155	105.79	106.46	102.82
104.3	107.68	106	104.21	110.65	112.83	103.39	100.84	112.37	102.81	106.83	107.56	106.37	105.94	117.16	105.42	91.564	113.73	100.48	109.65	101.87	105.78	105.8	115.81	102.73	105.2	101.53	103.71	108.98	112.48	107.51	105.41	109.54	110.97	111.85	111.18	108.41	116.18	111.11	101.66	113.3	106.8	106.46	102.72	103.07	110.02	109.96	108.58	109.01	103.98
106.87	109.71	99.087	108.8	105.27	108.95	107.91	108.46	108.51	109.08	109.77	109.07	104.15	113.25	118.1	111.81	108.2	106.37	105.91	108.08	105.41	111.06	106.08	102.67	110.56	106.17	106.27	113.66	105.03	104.56	98.862	104.78	103.52	113.1	112.69	105.45	112.67	101.77	119.52	118.74	110.39	114.72	105.99	97.466	102.7	117.03	109.39	102.8	107.56	107.4
101.58	109.06	104.07	98.899	109.81	110.21	102.75	103.63	107.13	105.56	105.39	103.55	110.56	108.58	113.87	106.5	106.26	103.85	117.93	107.24	110.05	102.49	102.82	102.57	107.96	109.59	104.92	103.78	105.05	92.88	109.96	114.56	104.26	113.4	102.77	107.96	105.61	100.42	104.69	118.67	109.46	106.32	117.26	105.39	110.35	102.12	103.9	116.67	104.37	108.19
105.25	104.51	108.25	101.75	102.59	105.18	105.55	100.25	106.46	110.95	110.89	99.745	106.6	106.66	102.42	104.94	108.72	98.167	112.98	113.91	101.72	105.79	104.93	109.27	113.38	106.97	101.1	102.28	102.06	109.21	101.03	103.36	106.52	111.68	106.1	110.25	112	108.73	109.79	106.68	107.46	99.122	105.68	105.26	110.01	104.95	109.16	103.35	108.24	104.33
102.12	108.35	104.84	102.8	100.81	99.686	104.1	99.743	98.615	103.46	102.37	97.163	105.09	104.44	95.173	91.976	105.08	100.65	98.401	90.685	98.368	96.878	106.76	98.484	102.3	100.56	91.412	100.36	100.07	99.231	103.18	99.231	94.01	102.14	98.082	97.668	99.056	100.88	103.63	97.105	97.562	97.968	92.157	90.537	101.42	92.187	101.98	97.627	95.569	93.716
97.944	91.782	98.118	104.56	94.338	97.433	100.76	101.71	92.711	106.71	99.525	89.41	97.055	95.247	90.058	106.86	97.024	99.948	102.59	88.816	95.619	98.764	103.12	106.23	98.737	93.152	94.274	107.1	92.141	99.485	102.92	102.95	104.4	109.88	98.387	93.098	94.084	99.391	95.357	95.691	95.345	99.091	100.47	103.91	96.141	97.032	104.07	99.504	89.87	94.322
103.04	96.908	92.979	97.811	95.213	99.74	99.429	96.847	94.906	106.52	102.32	100.25	103.85	102.36	101.35	100.43	100.16	109.5	99.514	100.82	101.36	93.473	96.803	92.492	93.934	104.78	91.726	93.715	94.178	98.004	95.965	92.63	97.511	99.962	102.87	92.711	97.514	96.653	87.487	93.828	105.88	99.385	96.82	95.677	97.559	96.844	98.592	100.4	104.06	101.43
96.845	97.415	103.28	99.949	99.443	102.85	102.13	105.81	95.749	109.59	100.66	93.864	98.759	95.24	106.8	101.38	102.88	95.761	100.94	97.806	99.306	101.38	102.51	95.079	109.52	93.259	105.52	96.896	105.64	102.06	95.324	91.857	108.43	99.755	99.443	100.46	97.911	109.26	97.237	99.462	91.668	96.561	95.917	84.852	102	106.05	98.652	96.385	103.87	101.82
101.12	108.99	106.72	108.01	100.92	115.88	108.16	107.98	109.14	104.88	112.06	111.26	107.08	108.57	110.71	107.44	112.9	108.46	106.43	104.51	102.74	107.51	108.02	104.04	104.4	108.98	105.87	105.7	112.78	112.28	109.84	105.78	97.685	98.36	102.58	108.59	107.81	104.11	104.61	109.76	102.36	114.04	105.8	110.92	108.14	104.42	106.97	110.57	110.83	110.36
97.847	110.21	97.659	109.28	105.25	99.542	99.405	103.14	114.73	107.3	110.9	98.114	106.26	106.95	106.12	97.704	100.45	102.69	107.35	107.62	107.25	116.7	100.13	111.3	104.92	109.88	97.936	109.52	98.49	105.07	99.353	101.19	109.07	105.93	97.296	108.63	101.88	111.75	108.41	101.44	108.79	99.65	111.56	103.65	105.47	103.19	105.79	100.14	110.65	102.72
103.7	111.47	111.46	109.64	110.45	106.68	100.46	107.74	109.11	111.53	108.87	109.62	116.78	106.57	108.63	113.76	108.25	106.36	110.46	113.09	107.56	117.15	122.64	103.15	118.29	98.496	108.97	113.13	106.83	103.41	109.35	109.62	106.75	100.53	107.56	110.36	112.95	111.67	110.05	110.16	112.9	107.09	104.87	110.31	113.02	108.92	106.71	110.89	105.24	107.19
108.19	106.52	102.66	110.2	103.73	103.86	105.25	98.998	107.53	112.29	114.89	109.08	106.2	105.68	99.752	105.6	108.71	107.3	104.96	110.21	101.49	104.31	101.94	112.81	107.48	109.21	104.06	103.37	112.69	99.398	111.61	107.68	106.89	95.448	94.971	91.615	99.264	117.34	107.62	106.14	107.53	102.27	103.25	91.371	102.48	99.595	103.65	105.39	96.512	109.55
101.22	115.56	112.8	109.06	105.08	101.9	106.69	107.01	100.42	101.46	114.35	104.48	103.37	117.58	106.24	114.15	106.5	120.8	105.03	110.23	107.91	106.41	113.72	108.62	113.33	105.22	97.913	110.98	106.7	105.53	108.78	105.87	103.02	103.84	105.33	109.39	95.577	101.68	107.79	105.19	106.06	97.291	111.1	105.01	108.42	98.718	108.26	103.23	103.83	97.647
108.48	103.5	105.51	103.05	109.52	115.49	116.78	107.34	104.99	102.05	104.46	115.48	105.41	110.04	114.92	107.79	108.72	114.2	107.22	112.22	110.78	103.02	111.34	100.43	107.3	103.01	108.16	107.56	102.21	118.84	98.363	110.73	105.26	108.58	102.82	96.696	114.63	96.546	104.83	106.66	97.578	101.93	102.92	99.377	113.19	104.17	111.44	104.67	101.9	108.86
102.43	106.56	105.66	102.92	102.08	102.39	100.62	109.42	99.414	106.4	95.709	108.16	109.74	101.88	106.87	102.71	104.94	96.276	106.13	102.57	109.39	108.48	118.52	102.35	98.47	105.89	106.55	102.21	114	105.52	102.32	102.65	103.74	107.9	105.06	98.872	107.42	107.41	110.18	115.92	108.95	98.282	101.08	102.13	101.04	101.47	105.8	108.75	94.654	104.67
101.15	105.63	98.081	108.69	102.58	107.45	105.59	108.57	107.32	104.34	101.7	99.976	100	105.85	99.225	102.01	93.802	115.36	114.15	106.36	105.96	108.29	110.3	97.617	108.32	97.88	103.03	110.68	98.856	108.01	105.23	109.42	106.64	102.59	106.74	105.33	100.38	105.92	109.94	111.59	110.29	111.42	111.43	103.01	112.01	109.85	105.98	108.67	97.547	108.75
114.53	100.29	99.063	110.91	103.03	111.33	114.06	103.64	101.83	101.07	98.711	106.43	106.06	111.33	113.12	101.97	113.26	102.44	104.19	102.87	108.25	107.44	106.46	113.56	103.23	111.79	107.18	107.95	115.16	115.92	106.24	107.22	107.58	102.04	115.17	117.74	117.7	96.507	106.45	118.34	104.42	112.33	107.31	113.3	101.15	116.75	109.28	105.91	113.46	102.88
116.21	110.47	108.94	107.06	103.07	104.64	105.99	109.1	102.51	108.55	103.24	102.77	110.34	109.22	103.28	114.48	111.71	107.44	101.64	108.98	104.02	113.69	103.83	108.86	112.21	111.98	110.83	100.3	106.71	100.21	112.06	103.24	102.8	110.73	112.02	111.02	112.79	103.5	102.53	98.01	104.29	107.71	104.62	107.36	105.01	112.28	101.96	106.11	106.84	104.52
105.33	93.25	111.12	103.75	99.263	105.88	97.357	101.91	96.237	102.24	102.69	99.084	108.38	105.8	107.2	96.003	106.86	101.77	100.65	97.395	99.344	105.45	101.8	93.167	102.47	96.29	99.744	105.15	107.4	94.896	102.92	102.8	97.161	106.95	109.57	99.124	99.168	98.599	98.79	94.942	88.755	103.79	95.247	104.5	98.9	95.037	99.667	102	100.32	107.58
100.29	105.17	104.19	100.02	118.66	99.691	109.73	102.66	115.07	101.93	104.89	112.72	96.193	104.75	100.82	106.3	104.96	105.17	99.114	112.03	107.67	104.87	104.95	107.67	112.07	105.17	95.89	107.55	105.41	101.25	109.45	106.27	106.65	102.34	118.26	108.2	98.552	91.302	104.42	96.657	98.073	106.83	100.73	95.048	110.88	106.5	110.8	107.23	101.28	96.154
105.03	102.05	109.25	101.23	100.89	105.27	97.681	116.63	101.12	102.43	102.39	101.33	109.91	108.86	106.93	101.12	107.79	111.22	114.54	102.61	102.46	106.01	105.29	104.85	98.507	107.42	94.448	102.91	107.73	104.69	111.8	105.05	104.66	102.15	103.38	106.12	107.35	103.76	104.36	103.38	100.9	105.07	101.68	105.85	106.01	106.29	103.81	101.39	97.749	106.99
107.71	111.8	114.03	108.47	116.66	110.15	112.48	118.72	108.48	109.51	104.26	106.16	110.62	105.35	111.01	103.27	99.561	103.93	107.81	107.66	108.94	106.96	111.04	123.86	116.76	110.47	108.61	110.07	115.58	108.84	99.826	99.919	107.24	110.99	109.31	107.84	108.22	114.08	106.95	113.78	98.684	115.33	105.91	118.06	112.57	117.11	105.45	112.12	107.06	109.17
107.43	115.82	110.13	105.2	111.12	106.85	98.296	108.02	106.18	100.78	114.82	107.07	96.092	104.66	107.25	100.37	112.08	104.5	101.49	108.38	104.17	107.57	106.01	108.56	107.2	104.85	108.11	109.65	108.42	107.66	108.16	100.6	106.6	107.93	106.73	107.11	95.481	106.24	104.81	100.99	116.04	104.96	106.31	114.88	101.76	103.21	105.03	98.928	106.07	106.97
111.03	100.47	106.3	106.91	111.86	112.3	101.59	108.99	108.06	108.84	105.82	105.42	108.86	98.078	100.24	112.45	107.49	112.61	102.68	104.19	109.94	107.44	108.85	115.64	104.6	106.76	99.828	106.32	110.45	103.9	105.68	107.35	107.11	103.1	101.23	107.92	108.61	102.53	113.96	109.33	121.11	108.64	99.389	103.29	107.09	109.97	110.93	107.8	104.94	109.6
99.046	106.91	105.56	109.61	105.03	104.15	98.485	93.576	104.76	104.84	107.76	108.09	110.64	99.113	101.58	102.94	105.56	113.45	107.74	112.32	101.4	102.87	97.853	106.7	108.61	106.44	108.76	107.95	98.937	107.58	103.77	93.894	110.76	115.88	113.83	105.25	105.68	104.62	105.82	102.22	106.73	111.41	104.35	98.312	107.34	103.53	107.37	105.43	101.62	106.51
102.3	114.43	103.5	97.716	106.13	101.63	103.48	105.22	104.45	117.54	98.663	105.25	108.73	108.3	98.022	101.19	112.84	96.386	112.95	109.26	106.01	100.98	115.67	100	98.524	110.64	101.64	102.86	95.564	107.09	109.59	102.53	97.11	110.19	106.64	100.24	113.85	103.16	100.16	104.06	101.37	112.53	114.31	111.95	101.9	96.752	108.7	109.62	102.58	102.65
99.758	106.1	97.262	104.38	93.151	101.03	100.24	104.96	100.69	93.421	106.92	97.015	97.811	102.88	103.66	105.65	105.64	94.296	98.559	90.371	104.45	94.449	101.94	94.639	105.43	102.84	113.13	104.66	97.751	91.938	101.97	102.69	100.26	100.85	99.893	97.813	96.768	106.15	98.238	99.345	104.3	100.32	103.69	100.82	92.43	96.814	96.914	107.64	103.85	99.622
102.22	102.06	96.816	99.25	104.05	105.42	105.27	97.547	101.9	92.857	100.41	102.95	98.388	95.03	111.14	109.81	105.52	104.39	109.57	98.233	99.208	98.079	114.28	90.747	103.4	91.015	100.74	101.33	98.242	93.253	99.334	99.62	104.41	101.51	100.1	100.52	97.844	90.312	102.47	104.32	101.07	99.078	105.46	91.656	101.26	96.836	105.61	101.42	101.46	95.68
107.59	98.261	101.42	107.8	110.9	103.8	104.03	97.07	100.8	106.97	103.74	105.68	104.26	100.61	100.95	108.63	99.964	101.89	101.49	110.39	101.51	95.743	105.01	100.8	107.63	105.15	105.3	100.75	106.56	101.24	103.8	97.788	106.19	105.76	111.86	101.97	98.475	110.25	112.39	105.87	100.54	100.45	109.15	99.053	103.91	105.61	103.02	101.35	106.35	101.78
104.82	98.836	100.88	97.501	92.22	100.74	90.116	91.305	94.345	98.981	99.089	104.97	97.006	94.024	96.012	107.84	98.714	99.229	100.42	87.252	105.63	102.85	98.313	100.38	100.99	98.382	95.884	101.62	100.13	102.29	103.6	89.847	94.819	95.267	100.81	100.56	94.375	96.488	103.14	98.566	106.49	106.32	100.91	91.457	90.581	101.94	103.27	104.21	100.56	95.891
100.39	103.61	106.13	105.35	108.81	108.64	101.04	102.37	109.15	107.78	112.91	106.06	106.42	94.272	103.52	105.48	107.58	109.39	104.67	101.66	105.31	107.94	97.501	100.72	103.97	104.31	102.03	114.93	107.13	105.78	112.13	107.38	100.17	106.24	106.45	103.5	106.22	110.73	104.85	100.88	100.99	106.32	109.22	106.66	101.49	109.66	106.71	103.35	110.53	101.7
104.97	106.04	103.24	102.07	109.21	110.71	105.12	108.42	109.03	100.23	103.04	110.92	99.267	102.59	108.84	113.99	109.81	102.45	104.75	104.77	101.31	102.24	104.99	107.22	99.072	106.43	101.09	103.76	105.13	111.91	107.56	115.08	100.02	105.64	96.19	112.86	108.72	103.15	112.21	104.9	102.32	106.88	103.5	102.95	110.49	108.32	106.19	105.65	101.89	104.26
101.64	101.97	107.3	113.23	105.33	108.12	109.19	106.91	106.8	101.17	103.22	103.6	94.49	100.27	101.01	107.29	110.65	112.15	105.59	102.45	109.77	114.67	107.71	103.88	106.99	105.01	110.64	103.07	103.07	105.17	104.53	108.3	107.49	108.06	104.62	115.59	112.7	110.33	103.49	108.03	105.8	111.59	116.99	111.91	106.36	101.72	97.761	104.96	96.328	99.666
107.46	101.17	99.715	107.23	99.549	99.893	103.24	104.11	105.46	103.45	97.554	97.685	98.566	105.61	106.2	95.97	105.56	110.54	108.66	103.43	108.19	111.54	95.435	106.61	107.21	95.871	103.77	93.067	106.8	108.83	103.01	104.12	100.46	102.86	109.57	103.32	100.65	110.72	98.474	92.553	99.251	104.07	102.22	104.99	103.67	98.928	105	98.641	101.15	101.93
106.72	99.737	103.06	112.14	111.78	108.35	105.9	98.063	113.78	109.8	106.93	107.93	114.32	104.88	103.32	112.19	101.15	104.07	96.506	98.007	103.07	105.01	109.75	107.85	108.49	105.33	110.82	110.44	106.1	100.05	106.55	116.04	100.62	103.9	107.98	103.77	104.45	108.17	102.85	108.75	105.33	107.68	97.727	120.05	104.52	106.96	112.91	109.27	107.38	105.97
106.45	106.13	108.53	101.57	102.01	106.71	106.12	104.94	107.12	94.335	100.85	103.02	100.33	102.64	101.06	105.44	104.96	104.63	106.27	115.3	96.876	101.55	97.807	98.221	107.27	102.43	95.685	103.29	102.48	93.714	97.733	104.76	98.297	107.85	97.127	99.073	103.56	108.39	106.58	100.53	102.52	102.56	103.57	97.334	103.6	95.561	110.15	104.12	102.44	108.77
114.94	106.9	111.4	105.87	107.77	107.75	102.83	107.58	121.92	113	107.16	102.25	114.28	101.74	111.72	113.84	106.95	116.16	108.62	106.68	114.75	107.02	115.06	107.08	113.21	108.08	106.8	111.91	106.49	105.6	107.78	108.43	119.42	107.97	112.37	109.32	113.19	107.2	104.29	108.09	111.79	119.57	117.46	102.69	113.98	107.04	109.05	105.3	115.65	110.12
97.141	104.64	103.63	105.11	110	109.1	109.09	106.47	103.32	102.97	103.11	100.37	103.09	112.17	109.48	98.484	106.29	96.57	110.7	106.83	97.944	111.59	97.916	111.03	101.51	112.6	118.29	106.07	110.86	105.36	105.14	99.466	106.63	104.24	103.24	108.59	111.92	104	102.5	99.653	102.66	104.9	103.16	115.38	108.65	108.79	106.64	107.67	95.48	105.59
111	109.37	113.04	102.01	105.6	109.27	112.43	109.31	103.98	114.76	108.38	112.88	109.26	100.47	104.91	108.27	118.45	108.2	103.83	108.37	112.71	108.96	110.6	103.42	102.94	104.2	110.78	113.25	107.08	107.32	105.18	114.36	104.75	106.55	111.8	107.27	110.18	106.09	113.57	109.97	111.28	108.73	117.65	111.12	105.9	107.94	108.79	111.86	98.866	99.963
93.894	108	102.43	107.63	99.027	110.4	106.53	100.83	108.45	100.97	110.27	101.42	102.97	100.86	104.64	107.89	101.48	106.39	102.11	111.3	102.7	100.6	107.43	112.14	105.12	98.997	105.28	105.27	102.95	112.05	108.56	100.89	96.886	99.53	112.57	102.59	111.44	103.51	106.57	111.29	105.98	104.75	105.74	100.27	105.87	106.88	109.88	115.11	100.9	105.53
106.21	101.73	105.89	111.66	99.811	108.41	101.13	105.04	111.92	97.004	111.49	110.84	108.62	115.33	107.29	110.01	111.45	106.94	106.77	104.58	104.51	105.01	115.03	107.79	115.5	108.01	103.87	105.58	96.328	111.1	110.68	116.89	115.43	100.15	103.72	109.62	109.33	98.521	108.83	105.93	117.28	104.13	110.51	104.09	109.29	106.32	108.06	111.35	114.81	109.3
95.254	108.6	106.42	97.426	99.019	95.819	113.29	104.84	93.855	103.23	104.46	102.06	97.932	101.92	102.98	109.34	99.026	102.15	110.59	101.35	95.553	91.51	103.6	102.07	101.47	99.429	100.71	105.03	95.102	102.08	100.79	98.75	105.42	100.81	98.964	95.169	105.12	102.31	103.18	101.81	101.15	90.267	99.464	101.62	97.519	99.493	99.618	91.337	97.753	90.664
108.36	105.98	103.17	110.44	105.62	102.96	105.68	99.372	105.11	115.89	105.22	107.61	107.29	103.27	98.004	106.76	102.99	115.64	110.32	111.79	102.34	106.92	115.22	99.341	114.53	107.52	104.29	107.48	100.51	100.76	100.87	112.55	101.81	106.05	103.94	101.79	106.09	97.536	108.1	103.7	114.79	111.2	110.91	101.24	107.94	107.18	110.06	107.67	98.119	104.85
105.74	111.54	109.58	105.08	112.84	108.27	106.07	106.81	102.26	110.02	112.51	101.15	96.717	103.22	91.923	95.266	106.71	100.03	100.44	103.06	107.47	100.18	107.27	107.76	106.83	110.11	108.55	104.05	111.17	105.87	105.18	108	93.82	107.34	104.78	105.53	97.072	100.58	101.77	118.03	113.1	100.83	98.165	104.17	108.13	108.41	105.65	100.01	108.74	105.9
114.83	106.56	106.38	108.86	101.86	109.73	109.3	106.77	97.914	105.8	116.5	101.03	109.97	103.94	98.042	100.99	114.11	103.56	103.26	103.43	103.27	108.46	99.494	108.67	100.89	103.05	107.77	105.69	99.372	103.57	106.15	109.87	97.946	103.62	97.924	95.254	106.75	104.93	108.4	107.34	109.77	109.01	107.36	114.27	107.32	104.1	100.02	104.69	107.19	102.94
106.88	102.15	101.24	106.01	102.46	98.663	116.73	109.93	103.8	105.66	101.38	108.84	103.39	116.75	100.98	113.33	105.62	98.233	98.649	108.21	103.54	105.48	106.05	106.13	105.49	104.36	108.92	106.49	105.74	104.76	108.34	98.659	107.23	100.92	104.32	100.79	108.85	105.65	107.03	105.56	103.12	108.11	101	106.72	109.57	106.54	111.42	99.003	109.24	110.22
111.27	117.92	101.32	105.95	112.24	100.59	101.16	108.92	102.16	104.29	104.21	102.75	112.36	105.37	111.74	109.31	105.23	106.78	114.04	100.32	102.54	105.18	99.316	98.243	111.66	111.35	104.43	105.73	106.17	93.452	108.4	103.11	109.42	113.49	112.8	104.07	108.54	115.78	100.35	101.16	114.6	105.12	107.27	111.02	105.22	102.33	110.05	101.87	111.21	98.575
102.87	105.86	106.68	110.52	109.91	101.18	100.34	107.5	104.67	102.08	110.1	101.72	107.64	108.75	95.805	114.73	108.99	111.34	106.72	103.01	104.66	105.48	106.75	101.92	102.14	100.94	107.4	97.272	100.43	103.73	107.79	103.03	106.07	101.74	115.15	110	112.87	104.08	112.26	101.79	106.55	108.3	102.63	110.41	105.07	114.54	111.58	110.27	104	98.73
102.43	109.26	97.083	99.496	98.718	96.573	98.192	93.856	109.38	105.54	104.51	96.852	97.819	86.626	102.65	100.23	106.22	98.234	100.99	97.01	103.31	91.993	112.73	106.17	97.075	102.6	98.244	88.302	88.744	97.035	99.188	92.023	90.073	101.34	102.17	106.84	100.38	86.233	99.116	95.969	100.98	102.39	91.128	98.904	88.16	98.235	97.573	101.17	99.478	106.3
110.97	99.355	99.619	113.26	104.11	102.47	107.79	104.43	98.385	107.58	103.94	103.96	111.24	111.41	103.8	106.31	107.52	109.66	109.77	102.6	112.55	101.47	108.48	114.64	106.65	114.52	116.72	114.21	103.02	97.731	107.25	103.11	106.71	110.2	106.15	111.26	107.16	99.576	107.73	102.44	102.91	108.34	112.72	104.61	106.78	117.28	107.17	107.26	101.63	105.48
103.82	103.47	103.11	102.72	110.12	106.8	112.07	105.48	115.28	118.23	115	113.54	110.31	106.65	108.78	112.82	105.48	109.62	105.7	119.47	112.2	111.09	102.49	107.37	111.1	109.56	97.58	97.542	110.68	118.88	107.45	102.61	107.65	110.54	110.82	111.94	110.62	107.71	101.9	112.75	105.6	108.84	98.459	104.26	104.91	110.03	111.13	109.45	106.23	103.47
108.94	100.25	101.38	102.85	104.76	113.01	117.27	114.24	112.03	108.49	105.87	106.77	116.54	109.26	102.9	113.26	106.18	106.97	107.19	108.97	111.2	112.41	111.47	102.8	107.64	111.21	105.73	109.95	115.18	110.65	110.37	99.022	110.84	105.4	107.16	111.29	118.39	113.82	106.97	106.48	111.95	105.37	99.865	115.13	104.76	107.35	109.15	112.17	103.68	110.05
105.37	109.73	106.02	108.7	100.67	104.93	107.52	99.053	115.22	106.67	101.53	99.777	112.83	106.43	104.15	114.91	108.9	105.44	101.52	102.78	107.72	104.6	96.853	103.55	113.07	109.33	109.4	113.84	100.85	106.8	106.07	113.31	96.41	100.13	111.73	103.38	109.16	109.09	103.79	114.67	112.99	104.21	110.06	109.9	113.03	108.69	104.62	108.06	99.521	104.11
108.84	102.17	100.4	106.59	97.171	95.539	102.75	108.87	99.969	101.75	101.56	98.061	99.728	101.14	106.05	107.66	101.62	102.83	102.45	100.18	95.77	90.847	95.191	98.374	97.883	102.17	102.19	92.586	104.87	90.502	92.29	97.129	106.96	91.594	106.62	101.96	87.613	99.251	101.14	103.52	105.84	95.35	92.214	110.41	113.1	100.71	97.607	102.75	100.29	92.743
105.31	103.42	117.41	101	99.709	105.29	104.26	112.46	105.14	107.81	105.95	101.1	107.72	105.86	107.14	108.66	101.21	99.496	103.03	102.15	108.39	106.52	104.32	105.92	109.78	108.83	100.28	96.319	98.568	103.84	106.23	106.57	103.34	102.17	101.94	105.77	103.84	103.56	104.89	106.55	100.16	110.94	100.97	103.42	106.59	102.53	108.75	101.21	107.21	105.88
103.87	103.21	105.4	112.58	107.41	114.14	105.61	112.93	102.34	107.52	107.29	107.1	107.36	94.639	109.98	101.41	115.36	102.55	112.13	113.32	106.89	107.35	110.62	98.624	110.48	112.89	110.29	103.35	97.271	111.05	109.9	111.9	103.17	102.39	107.12	112.57	106.54	98.735	113.31	101.62	112.08	108.45	109.01	105.78	111.71	110.8	106.02	98.338	101.32	104.01
106.69	113	110.47	109.31	108.65	115.22	112.02	110.48	100	107.28	107.53	108.12	103.15	100.57	108.66	106.63	99.679	103.34	103.58	110.49	106.53	102.17	105.41	106.7	106.58	117.73	105.19	98.73	112.14	107.5	103.9	91.482	110.81	101.07	111.44	103.8	104.62	107.3	101.18	105.28	108.92	106.79	110.12	109.29	93.122	112.16	110.74	96.084	103.72	113.21
108.53	101.2	109.35	98.533	111.25	108.23	104.9	112.76	110.83	115.25	104.12	114.06	105.5	116.98	104.71	111.64	111	104.95	110.83	113.26	107.66	102.82	117.02	98.491	109.82	105.7	108.47	112.84	109.8	103.73	104.77	102.42	102.08	103.4	107.53	107.07	106.48	105.28	101.04	109.56	102.64	104.62	110.15	112.88	106.93	105.77	110.59	115.59	116.35	121.99
99.207	105.15	100.78	102.82	102	106.02	115.39	107.32	108.82	103.36	101.76	105.86	113.92	103.7	100.47	109.32	101.05	114.95	117.29	104.55	107.33	108.21	102.01	104.76	111.88	108.83	108.66	107.76	107.19	107.31	103.62	109.83	107.36	108.55	111.16	109.52	105.26	108.6	106.02	107.92	105.23	110.65	115.48	103.81	107.71	100.85	104.22	115.74	108.86	101.34
100.24	108.22	109.51	93.744	97.509	99.491	99.627	93.07	91.464	108.07	95.542	103.66	91.536	95.079	96.713	97.342	95.55	100.71	92.916	78.042	98.824	95.255	97.671	100.16	97.574	94.112	94.59	99.627	95.937	100.02	95.464	104.16	95.589	102.8	102.81	99.459	99.304	104.12	91.665	97.862	94.604	102.2	92.66	99.846	103.81	101.34	104.06	99.129	93.244	84.32
105.36	99.515	100.97	102.93	104.54	101.73	98.922	102.08	97.008	103.6	100.65	106.99	115.69	112.59	102.93	103.35	101.17	104.4	106.59	112.12	110.65	104.66	112.33	108.96	105.64	110.71	109.91	105.23	107.76	99.268	90.213	103.81	116.27	108.61	105.42	103	98.531	110.2	104.95	97.858	113.58	106.25	99.296	110.86	108.01	112.78	104.51	105.18	110.71	102.47
109.93	96.059	101.58	102.14	106.25	110.07	108.29	102.98	108.14	97.514	112.76	106.47	103.07	102.91	109.43	104.83	107.86	108.37	98.816	107.16	106.62	99.752	108.59	100.9	106.95	112.14	96.161	106.82	107.83	99.418	112.49	106	107.1	107.86	105.59	101.11	107.77	119.72	114.25	108.17	109.57	103.76	99.353	108.87	105.4	108.7	111.25	102.44	104.44	108.88
101.72	102.04	97.603	103.38	97.911	97.426	106.14	99.156	104.06	97.725	97.183	99.806	98.514	97.27	87.444	99.061	102.31	98.058	100.04	105.79	105.41	95.072	106.98	103.83	110.22	100	102.82	107.71	104.79	98.02	99.894	92.539	104.54	108.25	99.673	102.08	93.769	96.354	97.346	98.454	100.02	110.46	96.808	102.66	90.251	97.49	98.304	99.486	93.731	91.11
95.263	95.094	92.234	102.6	106.35	109.21	99.842	99.165	99.107	93.849	95.665	96.029	92.988	96.234	91.494	99.679	97.288	98.63	96.847	102.12	102.75	92.268	94.495	91.6	96.437	96.051	102.55	101.07	95.772	101.21	99.117	96.083	102.3	106.43	96.222	98.19	94.868	98.779	101.99	94.82	91.43	102.58	98.493	95.888	96.944	95.167	95.207	106.56	98.044	101.75
115.4	116.09	104.27	112.6	109.18	102.81	107.42	126.98	103.67	99.563	108.99	114.8	118.17	110.64	104.39	118.42	110.56	122.35	110.53	108.04	110.31	105.97	113.72	109.29	101.18	113.56	112.71	113.39	119.59	107.23	106.47	106.44	112.76	117.31	116.17	105.29	104.21	111.57	115.58	116.09	109.46	119.55	105.58	109.83	110.11	105.99	114.86	107.26	114.56	102.13
102.69	107.05	102.37	97.167	102.91	102.12	101.28	103.26	103.1	110.57	90.448	102.82	105.01	107.43	105.86	105.86	98.15	99.765	90.021	101.85	102.67	105.43	103.61	97.666	102.79	99.434	99.413	95.249	97.405	109.26	106.89	98.676	98.147	106.95	105.44	107.18	98.77	103.65	104.59	108.2	104.45	100.64	100.57	102.59	102.65	102.79	96.353	104.34	108.65	113.32
95.942	102.51	96.512	101.14	100.64	102.28	101.95	108.99	88.291	100.25	104.19	108.24	100.2	102.43	107.14	92.69	95.951	98.631	100.94	101.66	98.941	101.25	100.32	90.543	101.04	90.652	107.54	99.173	104.22	101.43	96.15	103.33	97.56	100.61	107.71	110.12	98.898	99.535	88.02	100.74	94.326	89.418	94.688	94.142	97.801	99.04	105.32	97.753	93.293	88.162
112.74	107.4	104.91	109.91	113.19	108.62	103.25	103.81	106.66	114.74	111.48	109.73	100.14	115.98	105.2	103.73	101.36	107.57	109.21	106.8	112.53	108.88	107.36	112.5	103.68	105.52	113.36	105.62	116.24	103.46	106.83	103.95	99.701	111.83	105.85	118.74	109.23	102.66	108.56	100.77	104.4	106.81	105.87	104.92	109.65	106.95	110.57	105.25	107.57	100.07
95.706	112.1	108.07	108.71	102.07	114.69	111.15	107.52	112.68	112.83	111.55	98.673	104.77	108.99	112.9	99.217	102.34	109.19	106.81	108.56	101.92	108.92	109.92	99.569	106.83	105.73	105.52	110.18	108.25	104.68	106.96	104.69	110.65	100.35	107.67	100.36	115.46	107.62	102.19	101.15	108.87	104.33	106.64	108.39	110.68	111.7	112.92	112.26	109.82	106.02
100.18	110.6	104.98	105.14	107.41	105.22	117.51	99.123	104.69	99.376	104.74	111.39	104.22	114.18	108.37	112.22	101.72	108.17	103.78	91.517	108.01	102.97	103.05	106.2	111.64	103.59	113.2	106.57	111.72	108.19	102.29	104.7	109.09	111.25	109.17	102.47	114.9	111.93	108.09	110.06	116.71	106.5	109.19	101.09	104.54	104.47	114.79	105.82	115.07	106.93
108.32	106.6	105.04	106.9	108.73	96.799	96.623	101.8	109.11	100.43	104.04	94.549	103.02	114.36	107.5	100.64	105.86	113.63	110.54	106.63	99.422	107.78	105.09	99.425	102.49	108.08	103.86	102.69	109.77	113.97	92.536	99.557	115.31	110.64	97.159	110.72	108.44	110.72	113.12	107.5	94.453	107.74	107.66	106	103.02	112.81	101.47	100.44	112.27	101.29
104.7	107.7	101.7	114.38	106.88	111.56	108.69	112.15	103.58	111.62	98.992	109.99	100.79	97.516	100.61	101.93	108.28	100.76	103.78	109.78	114.5	107.34	103.44	108.04	103.58	109.45	112.32	105.89	101.61	97.459	97.077	105.49	108.99	105.99	106.8	98.238	102.5	99.629	95.725	110.71	98.956	98.675	105	112.84	99.682	111.42	115.8	104.25	97.93	108.91
114.88	101.87	111.46	116.13	109.33	105.65	112.38	108.33	102.39	104.58	110.65	106.37	109.18	106.25	109.56	109.94	114.78	106.68	104.66	112.88	102.59	97.741	102.26	108.96	110.95	99.042	117.34	106.18	110.39	105.49	102.99	107.96	101.16	111.58	107.31	110.64	111.73	116.25	107.25	108.6	103.87	107.22	106.77	99.074	116.78	110.02	102.25	110.24	108.3	106.43
103.59	109.3	108.32	104.44	109.62	110.51	103.1	113.75	107.2	112.78	109.35	108.11	109.87	108.2	104.38	109.84	103.79	109.38	105.42	104.69	103.19	95.424	106.25	110.59	109.38	112.06	106.8	108.97	106.79	112.6	106.36	112.77	106.23	106.52	108	109.32	111.52	103.81	112.02	109.85	107.97	106.64	118.52	109.86	109.21	111.04	112.35	105.59	101.75	110.26
116.13	108.02	104.53	104.26	108.7	110.23	105.28	115.29	108.54	109.37	101.56	118.24	105.88	107.32	105.29	110.35	101.75	109.87	105.22	111.19	109.49	94.506	106.78	102.34	97.995	106.74	106.42	106	112.82	111.11	100.34	109.11	102.58	100.39	104.12	102.12	97.048	101.21	112.74	101.72	108.49	103.02	99.414	110.69	106.88	107.56	110.19	106	103.84	107.13
106.77	111.71	104.45	106.5	101.75	109.14	103.59	105.58	108.58	105.72	110.14	114.43	109.16	107.72	109.1	106.34	102.09	99.21	101.74	113.79	101.04	108.22	120.63	103.8	103.61	117.33	106.18	108.76	103.5	113.86	98.363	107.79	112.33	97.328	104.15	106.92	110.75	101.36	107.22	102.17	109.44	104.22	108.55	104.14	102.78	101.55	110.99	102.39	104.32	105.91
108.92	104.09	105.85	113.93	103.42	105.46	105.39	105.06	103.93	105.97	106.3	106.92	106.9	102.47	112.14	107.09	108.25	106.81	104.42	106.92	103.74	97.404	101.63	109.88	101.14	110.03	103.94	106.38	106.32	106	114.05	108.51	108.77	116.75	103.65	99.666	107.6	100.44	109.19	107.62	106.63	110.61	100.82	103.89	104.69	100.07	110.05	103.92	111.09	108.57
104.22	101.57	98.251	95.995	99.541	94.63	101.43	102.01	98.835	101.93	101.61	99.802	101.47	102.49	96.106	99.112	99.57	98.329	107.86	101.77	94.547	97.094	109.05	98.976	103.74	100.93	95.841	96.961	103.73	98.916	96.537	99.898	99.211	105.14	99.695	99.239	102.78	94.943	94.95	100.26	99.005	107.28	104.28	96.929	105.06	106.24	97.589	102.11	104.54	104.58
102.75	102.21	100.33	106.18	105	104.21	98.812	95.461	104.18	95.98	103.32	108.74	85.064	113.08	104.58	102.57	106.99	98.608	108.67	105.81	103.67	103.29	101.78	105.88	104.61	108.23	107.01	108.54	112.41	108.88	101.34	99.193	107.76	105.22	107.82	104.61	103.21	104.03	104.17	100.58	99.358	106.18	110.46	109.16	108.06	100.19	108.73	107.81	108.65	113.52
106.35	104.46	106.08	108.96	108.8	102.44	107.46	98.736	110.12	106.65	103.65	106.51	109.03	110.88	113.76	105.95	104.5	110.99	111.48	106.46	102.07	109.87	109.36	115.77	122.41	108.95	103.9	108.81	111.07	107.82	103.26	100.21	113.08	106.56	108.13	102.56	105.44	108	108.32	111.12	113.92	96.046	107.11	111.25	110.04	105.72	106.25	108.22	107.04	109.96
103.78	101.79	111.29	98.342	107.38	115.48	111.06	106.95	99.098	108.3	101.71	114.38	101.21	92.935	105.38	101.38	104.98	113.14	106.8	104.31	114.74	104.22	105.52	109.1	107.95	107.75	112.75	107.8	104.89	103.83	107.12	99.002	107.46	104.34	99.422	99.281	99.74	102.39	103.46	101.17	107.67	112.02	109.43	116.54	97.038	101.55	103.54	103.81	109.56	108.58
109.61	107.12	103.55	103.63	112.5	117.78	92.184	99.135	95.064	113.97	109.69	106.46	107.56	100.87	113.53	105.29	100.18	115.07	111.78	106.94	99.794	101.8	107.32	110.93	103.97	107.13	96.209	104.29	103.53	101.26	106.1	103.21	101.82	104.91	105.9	98.017	109.35	102.86	107	101.67	100.28	104.35	103.26	105.43	108.55	100.47	116.55	108.52	107.66	114.3
96.943	103.6	100.37	95.893	111.8	99.843	89.118	99.538	99.756	101.35	94.928	98.473	95.692	96.678	94.611	95.374	97.664	98.673	94.908	105.29	103.59	90.988	95.383	97.579	99.98	93.275	100.27	89.489	90.056	93.718	105.61	90.58	93.712	99.252	93.731	97.142	96.114	87.774	99.48	96.713	106.19	105.16	95.896	98.022	103.51	104.46	100.65	99.065	99.89	91.582
111.27	98.734	114.37	112.67	103.7	112.21	108.24	105.95	100.07	102.4	111.53	103.98	106.04	101.41	102.45	107.13	97.386	105.73	107.5	104.29	98.497	103.3	97.317	109.48	98.598	93.107	111.09	91.053	104.32	104.88	103.55	100.56	104.29	103.99	101.85	110.68	111.6	96.115	104.66	110.58	108.42	103	106.96	111.45	111.88	108.88	109.87	100.96	106.93	113.04
107	112.08	109.75	112.16	102.6	120.14	106.45	107.03	102.27	111.6	103.66	114.71	105.8	114.08	104.44	103.13	117.07	113.43	104.07	100.87	111.41	107.58	116.68	111.78	109.71	112.16	120.72	105.77	104.38	108.15	107.76	110.56	104.79	104.03	101.35	106.78	98.215	102.55	121.81	111.51	110.95	106.23	112.7	108.77	113.5	110.49	111.45	114.37	105.65	111.67
100.11	102.06	95.222	97.873	104.1	100.75	94.654	95.752	102.34	100.61	104.2	95.022	94.21	92.177	98.907	101.11	101.25	104.97	97.489	99.886	102.12	92.387	104.88	95.746	102.36	96.547	96.861	104.8	91.991	101.36	103.91	105.3	104.99	94.42	98.223	101.75	98.439	103.57	98.817	85.42	94.68	109.63	80.645	103.88	111.53	99.887	97.055	95.51	110.46	92.912
113.74	104.52	101.59	102.96	101.74	102.91	102.88	102.87	111.08	104.96	104.85	108.34	105.84	97.153	106.56	116.81	100.51	113.46	104.91	107.39	109.59	102.78	107.79	107.87	101.23	114.35	113.88	112.47	101.7	107.77	100.31	106.74	107.2	114.2	115.14	108.74	109.96	113.96	103.85	110.21	103.23	102.51	117.92	106.15	98.784	107.28	97.439	106.58	107.57	102.53
111.92	112.32	113.19	111.24	111.23	112.27	108.61	116.39	108.2	106.9	104.45	115.4	103.23	111.96	102.3	98.368	104.83	111.07	109.63	109.35	105.77	109.66	105.6	112.97	103.59	104.22	109.99	108.6	113.33	105.67	105.92	110.92	120.96	105.71	108.02	108.92	114.15	114.6	110.74	110.91	108.86	107.36	101.57	112.33	111.78	106.36	103.38	109.32	110.13	107.11
100.72	102.1	97.337	101.71	117.34	99.268	96.687	101.61	107.69	104.69	97.034	95.55	102.23	109.76	99.62	100.43	101.16	104.65	95.635	100.05	106.19	98.368	103.47	111.91	104.19	107.95	102.01	99.274	104.8	95.352	94.813	102.72	101.1	99.123	93.531	101.46	96.162	109.58	92.618	99.223	113.94	98.581	99.532	92.895	104.08	99.227	101.34	99.429	94.504	96.255
105.24	115.06	115.99	104.44	107.5	108.5	104.59	108.44	106.49	104.05	98.301	117.8	92.78	111.82	117.89	113.31	117.07	103.22	109.93	105.94	95.371	111.1	107.04	109.16	103.86	100.35	107.81	107.36	107.69	101.55	106.43	110.48	103.98	106.57	109.21	98.913	117.95	105.99	105	112.85	105.78	104.19	114.69	106.93	114.42	117.28	122.77	98.937	104.66	98.454
104.26	114.45	104.15	108.43	110.87	113.53	103.9	103.52	108.14	100.33	109.44	97.62	105.68	100.83	104.63	116.98	99.889	114.68	92.853	115.91	106.23	109.57	104.47	105.54	103.17	98.674	102.9	98.688	106.4	101.37	110.17	103.52	103.74	109.25	105.8	106.43	99.243	95.527	113.44	101.23	113.46	89.733	102.78	103.89	111.4	108.08	109.89	104.18	104.84	110.52
115.4	102.19	110.49	110.93	105.79	118.81	106.54	107.58	99.691	105.28	113.2	112.37	99.669	104.9	113.02	106.79	106.96	104.31	111.14	108.26	110.84	111.59	107.33	99.221	108.62	112.39	110.08	112.21	106.45	102.6	113.5	103.11	114.09	104.63	110.74	104.31	116.54	116.57	104.12	104.78	107.49	105.18	107.24	117.53	107.39	98.921	101.23	106.15	108.54	111.57
105.3	108.8	108.87	104.51	111.96	104.91	110.98	98.865	101.99	116.73	112.12	104.23	112.88	116.59	109.94	99.495	103.04	109.06	107.12	110.61	108.23	105.42	105.4	106.87	98.225	104.56	103.86	110.13	104.2	102.02	105.96	101.02	104.64	108.57	110.97	112.85	111.28	110.41	117.04	111.68	118.88	108.99	110.56	107.5	117.53	107.38	116.32	108.73	105.43	111.65
104.14	96.626	108.26	105.3	102.11	107.58	109	106.92	103.89	99.765	100.67	100.7	109.46	114.05	104.45	115.22	106.08	114.23	105.56	98.056	108.71	104.02	105.75	97.661	102.31	116.3	107.72	97.598	107.08	108.71	116.01	110.13	96.142	106.09	106.88	103.61	98.534	103.96	104.24	109.64	99.842	99.661	98.664	107.95	102.89	108.47	108.36	106.41	106.94	102.42
108.03	98.523	105.57	99.209	104.4	110.42	99.584	111.52	100.12	103.25	104.95	104.99	109.23	106.76	97.994	109.66	98.955	102.19	101.11	111.76	103.79	105.57	109.6	102.44	103.11	112.39	113.48	106.21	103.47	106.44	108.53	98.648	112.32	107.81	110.28	110.01	98.079	104.82	113.51	106.42	100.81	104.77	116.38	102.76	104.99	112.87	103.46	109.09	106.75	104.96
103.54	92.776	95.779	104.37	92.883	100.6	91.848	97.949	104.22	102.93	95.334	100.97	103.32	102.23	104.36	94.507	95.694	101.19	92.93	100.68	98.351	101.42	102.16	95.665	97.057	95.611	104.86	93.999	105.25	97.423	101.47	99.775	100.63	106.58	97.362	92.765	90.874	101.03	95.162	98.555	96.116	91.726	105.28	100.12	92.588	105.56	101.26	107.83	95.853	103.62
90.037	94.687	97.65	100.18	96.688	103.32	95.139	104.84	96.183	94.842	98.59	102.59	105.24	94.168	92.724	90.485	100.97	106.77	89.907	94.935	98.622	100.1	97.101	95.4	94.412	103.96	101.39	103.74	99.914	89.846	103.62	96.094	96.075	93.372	96.944	93.02	102.49	97.42	100.18	87.306	105.89	106.88	95.729	104.17	94.375	85.158	94.103	102.46	100.09	95.814
116.81	100.78	105.76	112.31	114.81	112.17	119.27	109.08	107.74	118.88	104.03	98.673	100.74	107.51	101.27	104.53	98.097	109.2	99.886	109.39	114.58	112.9	112.9	114.41	101.7	108.93	116.51	110.11	114.22	104.01	110.25	105.42	104.77	108.82	104.41	110.24	99.116	106.02	114.74	106.56	111.92	114.79	113.85	113.24	115.04	110.04	105.45	111.54	109.77	111.09
100.93	103.21	105.47	110.12	97.594	107.73	104.89	111.44	100.8	105.11	108.43	106.91	105.18	105.67	108.34	103.98	107.05	110.72	107.25	105.79	107.6	108.51	97.788	106.24	104.63	106.4	105.66	113.34	111.41	107.87	105.81	99.691	108.74	101.01	104.31	108.84	99.257	109.39	106.9	93.731	100.71	103.5	110.43	111.14	104.78	111.19	111.6	114.88	93.037	112.61
103.03	103.32	99.179	94.582	98.477	95.103	98.777	104.61	99.012	104.63	97.797	108.18	107.45	103.23	94.366	107.91	95.857	104.98	98.353	99.723	93.028	103.91	94.379	96.702	109.83	93.221	97.045	95.681	97.751	93.637	100.16	110.21	90.803	103	99.791	103.71	97.496	97.434	96.234	95.904	97.784	98.33	99.496	90.311	98.528	98.233	106.17	91.135	97.245	91.453
92.155	98.141	93.957	101.26	108.26	98.603	98.236	104.96	97.196	97.091	96.1	94.396	99.598	97.112	83.754	94.064	92.751	102.91	99.391	99.53	90.067	99.365	95.123	96.841	98.167	105.54	88.885	90.044	96.792	104.77	95.091	97.555	103.54	90.352	92.941	98.656	96.672	90.294	104.84	102.54	104.27	100.14	98.104	105.87	113.91	98.676	103.42	102.56	102.63	100.01
106.45	97.616	107.75	106.46	100.63	95.317	110.59	96.365	100.29	92.867	99.731	96.27	103.08	98.451	97.008	99.169	110.34	100.96	100.86	103.73	102.09	105.04	100.32	94.275	101.26	95.597	102.7	103.83	111.49	109.63	102.15	109.15	107.13	104.93	100.97	101.21	90.392	105.42	102.91	111.2	101.69	99.967	104.71	95.73	107.66	96.425	104.47	107.58	96.201	100.73
103.2	104.78	107.67	108.8	106.06	100.31	104.91	106.8	103.78	96.863	111.5	105.39	101.08	112.07	102.8	102.27	104.34	108.87	101.97	101.51	113.88	107.49	105.13	106.75	112.13	101.78	106.84	103.97	110.46	98.19	113.94	100.76	110.28	103.2	103.68	109.82	104.76	106.57	99.826	104.3	96.627	110.01	99.467	102.32	108.63	105.24	97.553	108	113.49	101.51
109.71	106.71	118.92	106.07	108.03	115.09	110.73	98.261	108.35	98.907	111.43	108.53	114.35	116.14	93.438	106.01	114.35	107.04	102.47	99.4	109.83	114.29	110.63	114.75	112.14	113.31	114.63	103.76	106.1	106.45	105	97.795	106.97	108.94	106.73	108.72	106.14	101.86	105.3	109.89	104.62	117.78	106.67	123.57	104.18	109.77	108.14	114.54	112.87	102.29
110.64	107.13	105.27	102.58	105.7	110.27	109.22	115.39	100.21	114.23	101.73	112.17	113.29	108.99	107.84	112.77	104.95	115.66	107.11	108.51	120.64	121.03	114.33	103.83	111.11	109.18	110.59	112.46	100.86	110.13	98.976	122.14	105.74	114.94	109.29	111.21	113.57	106.87	107.08	107.85	114.3	109.78	104.12	114.57	107.6	111.67	105.6	107.97	109.29	100.16
112.84	112.57	102.93	103.56	115.78	103.77	105.42	103.91	103.79	101.93	101.65	116.92	107.09	110.46	100.39	110.92	104.42	95.559	106.36	107.8	101.03	103.65	104.42	108.58	106.84	110.63	114.44	101.84	102.39	106.88	110.06	104.66	103.34	108.83	104.13	98.119	103.27	105.41	102.72	105.71	104.78	102.76	105.92	117.88	96.515	109.3	108.27	103.93	107.65	108.5
107.11	107.41	108.88	100.02	105.51	114.93	103.88	106.37	107.31	112.92	109.96	113.11	119.03	108.44	105.61	106.65	111.77	103.22	108.59	112.82	106.57	107.51	105.82	116.4	107.36	112.57	102.36	104.83	107.56	112.11	105.08	105.31	105.78	104.49	107.49	112.01	111.76	111.74	101.65	104.15	100.65	109.21	108.61	108.61	101.77	117.12	99.14	105.54	106.12	113.48
99.299	100.8	98.804	95.711	93.586	98.167	92.564	104.03	93.136	109.41	103.59	100.74	101.98	99.101	93.21	101.57	107.77	95.771	90.96	96.816	99.753	96.041	98.51	105.83	97.784	98.065	93.933	92.398	95.96	103.32	101.42	93.398	96.889	95.337	94.016	98.557	93.163	90.617	96.056	102.34	103.83	99.815	91.974	107.89	89.105	97.242	90.727	99.402	97.563	99.505
101.14	108.65	105.45	104.6	106.45	100.07	115.82	110.54	102.11	105.59	102.68	97.135	100.75	98.351	106.52	110.08	108.42	105.58	106.44	99.107	109.24	103.25	107.2	110.83	106.43	106.66	104.73	100.38	105.53	112.5	109.35	99.789	108.75	111.89	109.38	112.7	94.335	102.68	110.39	100.45	106.17	100.34	106.03	119.93	107.47	101.16	112.4	107.08	94.288	110.97
100.11	96.526	107.59	102.38	101.02	105.85	91.141	95.283	100.62	98.018	95.5	102.15	93.32	93.304	91.499	98.027	97.925	105.25	90.167	95.796	97.806	101.63	98.938	87.951	100.02	106.49	100.74	97.297	100.8	95.439	93.879	98.28	99.098	99.371	84.961	93.228	106.11	104.06	104.73	91.954	103.47	100.58	99.51	99.593	99.243	103.63	97.179	95.279	99.742	101.77
106.71	110.42	109.64	115.69	111.84	103.82	99.863	105.73	104.61	111.21	107.83	100.21	105.19	109.47	110.06	111.11	106.69	116.33	104.8	117.1	113.76	105.05	105.66	109.07	106.71	106.9	109.33	103.53	104.94	103.51	98.565	106.17	108.87	115.42	111.62	104.62	110.18	100.3	95.47	111.34	113.16	117.1	111.56	111.48	110.66	111.27	109.65	103.46	107.84	106.64
104.11	111.4	118.21	97.9	109.65	115.17	111.64	110.32	102.83	113.14	117.72	107.19	102.71	110.28	108.02	107.19	115.46	112.53	119.26	100.35	116.78	105.52	104.74	103.48	113.82	97.458	111.11	105.14	108.42	110.27	105.84	114.07	108.4	105.14	104.86	99.019	104.54	105.14	111.87	106.37	108.88	114.1	112.62	96.235	119.51	104.48	113.06	112.44	110.71	116.28
103.5	112	101.12	103.13	100.49	105.72	107.69	99.629	98.459	102.01	98.696	109.49	106.56	108.22	110.87	90.839	109.37	104.29	114.74	110.68	107.85	105.9	110.86	106.25	107.63	106.14	102.37	107.26	105.92	98.952	105.4	111.77	111.09	106.89	103.45	106.07	110.1	103.26	109.66	100.42	105.12	107.28	100.37	103.81	106.23	102.81	104.6	114.27	98.36	107.79
104.5	97.935	110.01	104.13	110.98	109	99.417	107.63	104.46	109.27	101.32	113.05	102.45	101.3	106.24	112.25	101.66	110.82	101.6	107.42	112.42	95.415	93.28	108.14	96.484	103.05	107.41	112.33	108.85	100.4	114.82	100.21	113.96	109.81	104.85	107.54	105.35	108.43	107.82	105.93	105.79	102.46	109.51	104.64	106.92	105.54	101.93	106.78	113.35	111.67
101.53	100.64	97.796	100.03	102.8	97.847	108.33	95.608	98.653	101.66	93.054	99.514	101.7	113.97	101.5	94.62	99.522	94.545	97.573	99.185	103.83	97.743	98.792	109.89	93.026	91.626	90.738	98.653	102.71	99.668	99.087	100.34	102.35	101.3	98.417	94.084	97.415	94.241	107.91	95.727	98.758	101.41	92.944	92.408	98.193	94.531	95.577	92.985	94.584	102.22
99.812	90.24	97.801	95.537	100.84	97.658	98.056	101.34	89.692	105.73	93.96	93.541	92.672	96.987	98.418	102.78	103.06	97.846	93.442	100.67	97.063	92.689	92.923	104.6	105.14	99.517	101.14	99.965	90.23	92.825	94.046	97.347	100.26	99.434	103.59	98.837	91.593	102.37	101.9	94.668	98.279	98.316	100.34	101.69	107.63	98.415	101.64	96.312	95.018	93.067
114.62	112.86	106.05	105.55	108.21	117.16	106.62	115.61	112.45	110.81	113.34	114.7	110.06	113.15	103.29	120.25	115.99	111.72	112.18	105.26	103.35	113.29	108.58	116.59	111.46	105.15	110.44	111.1	106.72	102.76	110.39	112.04	114.56	114.85	113.07	115.16	102.75	110.87	107.05	107.64	107.08	109.92	107.64	106.73	116.22	113.76	122.57	113.6	106.66	117.72
90.565	102.81	101.48	108.32	93.503	95.133	101.75	95.616	102.51	102.23	91.502	88.393	100.45	97.541	103.86	99.374	99.973	98.298	103.53	92.672	102.34	100.7	94.034	102.95	94.245	93.868	96.748	105.06	102.75	101.52	102.12	95.28	98.538	94.98	87.616	93.673	104.78	105.16	99.964	100.62	102.31	103.48	93.991	104.54	91.732	90.539	96.13	106.28	89.59	104.36
102.24	103.49	101.44	110.02	105.26	107.87	114.54	106.36	108.13	102.64	102.13	104.65	107.64	114.79	113.41	101.36	110.7	102.36	112.66	99.415	109.02	106.49	99.375	103.61	108.98	104.69	108.35	99.346	110.46	111.52	100.22	103.88	105.44	104.48	106.66	107.83	102.26	98.111	104.67	111.71	107.29	98.844	100.53	109.18	95.759	108.6	112.38	101.16	107.1	99.304
94.953	100.87	102.16	99.684	97.372	98.941	102.4	98.05	94.971	93.933	91.862	105.47	102.23	110.38	97.998	98.728	105.28	97.757	105.99	108.92	104.69	100.66	94.439	103.1	93.923	102.57	102.63	105.24	102.67	97.338	91.552	94.29	89.362	104.19	109.72	88.331	101.45	92.095	98.041	94.561	95.9	95.074	102.05	102.75	85.307	100.6	94.97	88.257	96.588	103.95
98.312	90.537	94.065	105.7	96.845	104.92	89.306	104.56	96.085	99.812	97.403	95.627	99.791	92.721	98.436	88.678	96.953	101.12	98.158	93.918	107.8	97.078	93.023	94.774	106.55	97.352	115.93	101.29	102.3	96.042	99.278	98.258	98.813	94.487	104.12	102.23	104.4	100.31	88.47	95.132	101.83	91.764	96.239	96.062	94.016	92.287	97.044	103.39	96.937	86.23
93.838	108.41	89.678	102.66	92.326	94.378	101.33	98.405	88.347	94.624	95.205	103.13	87.421	103.94	95.299	96.914	96.528	94.464	97.215	91.901	96.162	101.76	107.4	108.77	95.295	93.255	97.924	92.379	102.51	96.769	98.942	108.96	93.744	95.803	100.03	101.39	90.799	103.49	110.59	105.05	99.398	100.54	97.886	97.46	101.64	97.13	100.6	104.64	101.17	95.764
104.08	109.56	114.66	103.64	110.01	111.19	98.171	112.31	109.94	98.075	109.65	109.1	108.21	113.47	101.57	112.05	109.67	105.74	109.9	99.301	109.85	105.26	108.95	109.26	99.955	114.47	101.81	109.61	111	109.9	108.47	102.5	105.02	104.57	117	101.29	112.67	112.82	111.23	110.31	110.77	111.21	113.59	109.33	107.97	109.29	106.87	111.64	110.88	106.89
105.78	108.62	102.78	107.46	117.26	108.29	102.14	119.77	116.04	114.07	116.69	111.6	117.46	111.87	120.4	113.05	114.43	118.37	109.66	115.66	117.52	110.63	117.81	107.27	114.32	109.31	105.36	114.55	123.53	113.39	112.9	110.17	106.84	119.52	116.39	105.63	102.48	113.61	114.32	109.21	112.05	104.54	114.25	114.78	113.48	115.44	111.3	103.89	117.96	112.24
109.42	113.67	102.32	109.85	109.47	112.13	103.91	102.2	107.54	109.92	98.708	99.147	105.29	110.74	108.66	97.203	107.57	106.6	100.41	101.2	104.61	103.89	102.61	100.29	107.46	100.15	105.79	99.113	100.86	99.554	106.07	111.14	104.73	109.36	104.73	109.11	105.09	103.43	105.76	103.35	111.21	103.32	106.58	114.94	108.83	105.82	103.81	110.72	110.75	109.94
103.47	109.69	105.44	96.768	101.18	106.71	113.96	105.36	110.5	110.37	104.66	100.39	97.034	97.734	105.76	105.32	105.21	102.87	105.93	103.52	114.64	106.88	106.94	103.42	112.02	101.36	98.196	110.22	116.65	104.25	103.42	93.265	107.37	111.08	107.48	102.55	108.34	105.01	108.48	105.19	103.46	97.985	108.08	107.03	107.5	106.84	107.56	108.14	97.897	105.72
116.63	105.45	97.029	109.57	105.14	105.85	107.22	112.47	105.52	105.01	103.96	106.4	112.68	106.86	104.49	106.34	106.43	112.2	106.28	112.52	99.361	114.74	113.38	101.42	104.82	107.52	110.48	101.15	108.53	105.63	112.29	107.42	113.24	109.14	103.55	107.39	99.909	113.61	105.76	110.63	109.29	111.29	113.88	103.62	107.7	109.36	109.26	112.24	113.92	110.23
119.53	105.8	112.21	112.08	112.93	111.55	102.29	93.212	102.98	107.61	101.78	107.31	115.56	103.81	108.4	108.23	100.11	103.59	96.463	112.28	112.59	104.55	107.18	103.85	100.29	104.51	113.15	101.48	107.69	103.38	113.11	106.21	95.893	104.94	107.19	98.212	115.68	101.89	100.77	107.01	115.57	113.38	110.3	114.2	105.31	109.18	97.745	114.09	99.246	109.99
102.67	98.469	102.28	103.27	112.45	100.95	106.48	116.02	104.35	103.97	108.07	106.69	106.33	108.38	104.07	101.86	112.79	94.918	110.2	101.64	110.85	107.41	107.55	108.02	100.39	107.26	114.46	112.27	106.12	98.84	105.45	114.36	111.88	103.22	115.13	98.267	110.35	114.37	105.58	104.83	105.24	109.03	104.53	103.97	102.66	102.72	101.11	123.68	107.61	103.29
94.182	105.5	102.49	90.931	98.31	98.454	85.751	106.92	107.47	94.352	99.516	95.481	89.237	99.927	100.42	100.58	106.31	98.814	96.227	96.434	106.4	100.5	91.392	96.218	101.81	97.688	106.22	96.975	112.29	100.11	93.079	91.987	101.61	102.11	98.625	109.33	101.82	95.434	99.682	105.51	101.85	95.394	103.18	90.686	92.895	100.14	96.502	100.77	100.11	102.59
101.13	103.82	99.243	108.06	99.152	95.726	94.192	99.124	109.24	98.742	101.5	94.069	98.513	104.33	97.978	95.089	95.631	102.08	103.41	98.037	103.99	87.017	101.49	103.78	104.39	97.217	92.483	100.15	101.89	95.737	91.557	92.836	97.422	94.525	94.872	93.363	91.37	96.798	99.859	102.85	91.774	96.446	95.948	95.814	91.159	100.57	102.25	96.721	92.942	91.649
108.79	111.59	110.12	113.95	109.52	114.1	105.82	111.86	114.06	112.64	113.54	115.3	109.01	108.69	120.86	118.04	107.03	114.47	119.54	103.82	106.91	111.12	112.34	118.81	101.47	109.7	115.13	110.29	109.77	105.55	102.37	107.39	108.27	102.46	112.52	101.05	116.32	118.64	106.43	111.24	110.31	119.89	110.06	99.642	99.27	115.77	111.59	108.46	102.22	106.05
96.582	97.881	97.114	107.34	98.686	98.997	106.82	102.62	100.46	103.49	100.25	94.928	102.01	88.632	98.891	98.72	88.032	92.199	97.276	102.05	98.577	98.339	97.815	101.49	97.29	95.136	90.205	102.08	97.409	94.257	103.57	100.51	93.521	103.42	93.314	95.391	93.152	101.43	95.812	98.154	93.041	101.16	94.887	110.57	95.861	94.868	101.4	102.69	96.492	100.47
105.69	107.49	116.93	103.23	107.39	112.33	109.82	118.71	110.57	105.06	99.94	104.99	113.33	116.71	103.16	106.12	109.53	107.14	102.39	108.08	108.04	109.44	94.626	103.14	105.78	106.88	114.82	110.01	119.11	110.39	115.38	102.13	109.13	109.97	103.92	118.22	109.31	113.06	108.72	99.361	110.44	107.83	104.39	111.13	111.97	109.96	105.54	109.5	113.12	107.28
110.48	108.08	111.43	108.86	105.72	99.07	107.8	103.56	109.32	108.21	95.751	113.78	101.11	102.95	103.48	102.85	103.57	109.64	105.96	104.11	109.8	107.42	104.72	93.785	101.11	105	98.337	105.55	91.968	101.94	106.1	103.95	106.15	106.48	106.05	107.62	113.29	102.95	106.83	114.42	111.89	109.95	107.07	99.299	103.92	99.404	106.07	106.91	98.431	105.65
106.02	102.45	104.86	109.21	113.5	104.67	107.44	106.46	102.98	105.27	106.4	109.19	107.2	105.99	102.95	102.05	105.43	103.67	114.5	108.85	109.87	112.27	112.16	101.68	92.726	110.54	97.886	98.66	97.703	107.35	109.09	100.76	99.338	107.14	111.54	97.328	104.71	106.46	93.334	103.69	100.22	105.76	93.605	102.82	103.34	107.92	112.09	98.047	104.92	102.13
109.08	104.14	104.49	110.04	105.91	105.97	100.87	104.91	105.63	114.51	111.7	113.02	112.6	111.23	118.13	101.79	108.14	102.52	111.67	110.72	113.24	109.08	105.56	108.24	113.25	99.465	109.66	106.28	107.4	105.9	109.33	111.8	108.61	103.95	112.7	119.65	101.27	109.43	112.32	112.39	104.84	119.3	113.17	100.11	98.934	102.8	111.95	99.111	99.286	99.399
93.786	96.988	95.052	96.62	92.402	97.655	101.08	102.52	105	97.816	99.203	103.19	98.904	98.729	100.18	106.59	99.549	98.403	98.231	100.11	99.317	96.708	102.99	99.655	99.536	90.988	105.09	100.67	100.05	97.339	101.52	104.24	98.815	104.35	97.723	97.502	94.467	98.616	106.15	95.363	109.56	99.339	100.63	96.382	107.07	101.39	99.598	106.69	106.21	95.791
107.33	95.824	108.39	109.86	109.71	103.81	101.47	114.47	113.48	103.25	104.72	101.58	116.81	111.09	99.98	105.84	111.84	96.077	106.35	108.63	105.58	107.4	105.71	107.8	112.03	116.6	102.13	111.01	101.77	105.45	116.85	109.08	108.15	97.81	110.29	101.26	99.472	114.2	111.32	97.783	108.78	114.56	109.74	119.66	101.69	108.94	109.58	102.41	109.89	105.04
100.29	95.767	107.17	108.24	104.78	98.969	106.29	112.96	104.3	105.44	103.78	108.94	99.754	102.88	109.84	94.81	95.182	101.19	104.37	105.72	110.06	102.16	107.45	103.28	101.56	114.78	99.842	103.99	111.29	112.63	100.06	106.79	111.57	96.214	103.25	108.38	103.77	107.49	107.59	109.78	104.67	106.31	110.43	108.55	109.76	105.17	104.32	106.23	105.66	103.75
109.2	113.32	113.65	116.68	115.3	99.998	110.41	110.48	104.48	113.89	111.54	106.88	108	107.35	113.45	112.48	99.78	109.93	113.48	103.02	103.79	104.21	113.18	110.98	110.49	112.57	108.54	105.07	100.14	110.87	113.54	111.87	102.45	109.89	109.92	105.24	108.21	115.16	109.87	114.19	104.26	114.3	106.93	115.57	109.22	109.07	112.28	113.39	111.34	109.4
114.59	109.13	104.44	108.23	118.34	107.71	108.27	106.62	105.24	102.92	103.52	109.8	112.72	106.57	111.52	106.48	111.22	101.86	111.91	110.03	110.21	114.9	113.69	113.94	100.63	109	102.03	105.64	105.24	103.28	105.71	111.84	114.66	112.04	106.65	114.28	108.92	110.56	110.78	100.74	116.2	108.67	111.73	110.01	113.38	109.7	112.68	108.89	110.21	114.11
108.16	100.19	109.09	103.99	107.24	111.21	113	99.209	104.8	101.18	108.7	112.72	110.66	109	108.42	111.15	99.129	106.42	105.28	105.15	113.77	122.13	109.8	108.3	106.87	101.89	99.219	105.99	102.63	110.35	99.941	105.61	111	108.92	101.92	114.19	114.65	111.85	105.96	116.14	103.18	108.23	103.14	109.72	106.36	105.89	107	114.13	109.03	116.06
115.44	94.467	109.95	108.59	99.587	110.22	109.35	115.76	117.7	119.48	107.84	112.39	114.36	106.14	109.99	104.8	96.033	109.89	109.78	113.34	111.94	105.67	111.24	94.218	114.33	106.54	109	104.04	114.49	102.44	106.42	111.02	106.2	109.33	121.76	111.09	107.77	105.77	102.61	111.13	105.31	104.86	107.62	115.68	104.53	104.86	105.53	114.75	107.29	103.77
105.42	102.97	104.97	104.7	109.89	103.68	98.547	104.37	103.9	112.15	104.78	115.84	116.13	108.03	97.235	107.48	103.52	99.717	109.37	94.582	112.73	105.11	114.94	105.55	105.49	112.78	104.86	103.08	112.25	111.57	103.83	109.8	108.16	114.62	108.58	103.61	113.23	111.05	110.05	107.03	100.88	111.73	105.37	109.25	104.17	107.53	107.1	106.43	107.57	113.37
114.34	109.75	103.18	108.03	110.21	106.05	107.96	106.81	112.66	110.74	105.46	95.498	106.72	105.57	107.59	109.1	116.47	120.24	106.58	115.77	105.69	111.28	104.52	113.37	103.05	106.98	101.72	111.91	102.83	116.56	104.11	114.88	113.56	113.03	112.84	107.04	108.41	108.09	109.75	108.47	114.93	109.79	112.11	107.66	109.97	114	108.98	121.62	112.82	103.36
105.92	102.25	102.92	102.85	103.13	106.82	97.05	98.377	106.98	101.95	103.64	108.19	110.59	97.116	105.18	100.27	99.869	100.91	113.22	104.32	106.21	108.98	100.35	105.56	104.38	100.85	109.26	102.46	110.62	100.54	108.61	106.73	98.155	108.82	98.796	106.77	101.04	114.68	99.613	103.6	94.454	101.23	109.1	101.84	102.61	109.47	104.44	100.09	102.19	102.87
110.97	102.27	104.84	107.72	111.56	109.12	102.98	101.52	103.91	107.35	101.42	110.98	111.21	109.73	114.63	101.21	106.19	102.87	109.97	103.85	98.384	98.922	111.5	101.56	102.9	95.577	110.16	105.4	99.207	102.35	110.42	114.29	104.78	116.85	97.448	109.53	108.78	100.25	101.13	106.11	107.41	103.21	109.66	112.08	115.31	108.62	109.95	102.01	108.98	101.87
103.99	102.91	109.18	100.77	104.37	104.79	101.82	107.46	115.61	111.35	99.259	103.82	98.481	106.34	107.07	108.32	105.55	108.38	102.6	113.17	113.86	110.73	113.5	106.21	97.313	104.5	110.69	105.16	108.06	110.04	108.24	108.26	108.08	115.45	115.46	109.11	108.2	113.36	101.93	100.32	101.38	101.54	98.38	108.85	110.07	116.27	109.78	109.82	102.57	110.3
95.246	103.66	80.001	97.193	99.661	97.415	102.03	98.637	96.652	98.362	101.04	103.15	101.03	93.112	98.216	93.714	93.575	98.702	93.236	95.773	97.046	94.849	87.844	104.63	102.29	91.385	95.514	102.06	96.94	101.38	97.905	103.9	97.976	104.36	100.17	105.95	97.881	100.12	95.028	106.6	98.373	107.89	89.8	93.57	88.683	101.56	100.96	92.981	97.638	97.109
108.79	102.17	107.55	110.37	113.86	107.84	110.43	110.95	93.436	111.87	109.73	108.66	108.2	109.99	102.07	103.46	104.65	109.16	106.77	104.26	103.35	106.23	99.481	104.73	96.433	105.42	102.74	105.77	104.76	112.92	101.3	99.395	114.17	100.89	101.59	104.97	109.96	99.435	106.92	105.88	101.88	103.44	103.66	105.91	116.65	109.2	94.514	106.73	114.44	109.94
105.62	102.92	107.14	103.95	102.83	107.14	103.26	110.84	112.39	102.39	105.85	103.73	112.88	111.67	101.95	108.2	107.33	105.06	103.24	110.16	110.99	109.13	108.56	99.279	100.17	105.92	104.16	106.26	104.49	106.92	114.23	105.08	110.09	107.06	101.79	103.31	109.8	109.44	118.71	104.22	99.502	105.81	105.07	113.54	104.34	106.32	109.31	105.19	114.59	105.95
101.48	110.03	105.52	101.28	104.19	98.212	111.92	111.17	108.07	105.64	101.28	110.27	104.11	111.28	103.13	102.42	116.78	106.76	105.31	96.684	112.35	114.71	112.47	104.81	108.43	113.88	111.85	109.75	114.09	101.97	110.78	113	117.89	107.8	103.86	99.583	105.63	104.8	116.57	111.83	107.96	102.95	107.53	107.19	107.39	115.4	112.45	106.96	107.45	112.63
105.16	102.78	102.33	108.51	105.25	101.81	106.7	112.35	92.463	108.44	105.48	106.98	107.14	108.19	100.11	104.9	100.35	102.75	100.58	113.08	102.55	108.41	109.2	114.97	108.03	99.331	105.11	109.9	103.49	106.43	102.54	108.32	104.92	107.43	105.76	107.77	106.37	106.23	106.23	105.03	101.89	105.42	99.27	99.98	106.78	106.14	101.15	108.13	102.99	108.37
110.04	103.63	109.47	97.106	101.44	114.17	105.42	102.88	101.6	110.85	102.61	111.25	103.9	102.88	111.73	109.15	108.71	108.74	117.33	114.68	110.58	104.03	98.255	105.38	99.639	112.99	104.08	110.14	108.8	110.98	103.08	96.617	107.99	105.51	107.11	110.18	109.38	117	102.92	101.1	114.74	103.77	105.56	104.29	103.6	106.3	98.924	101.44	103.87	101.21
105.37	111.04	102.43	106.61	112.52	108.81	107.15	106.27	102.6	104.39	106.97	101.22	102.84	114.32	113.33	108.05	110.64	117.99	110.28	108.81	112.12	104.59	107.08	101.7	104.97	109.06	107.49	100.5	104.28	114.34	98.275	107.69	107.94	107.47	109.63	108.92	110.72	104.93	102.55	103.38	102.74	112.45	105.4	116.03	112.18	105.31	106.41	104.9	109.95	100.6
103.45	110.78	113.66	108.09	102.77	103.55	118.23	107.04	105.25	109.04	111.79	108.07	102.76	103.45	113.08	112.23	106.72	107.28	110.54	120.5	105.11	109.52	104.93	100.28	106.29	117.61	106.12	112.25	105.13	109.5	108.44	105.82	110.6	113.91	113.15	109.46	107.13	107.42	102.96	114.72	111.37	104.28	112.61	118.44	111.47	101.45	108.03	112.26	109.99	109.61
111.47	107.58	105.41	109.98	110.79	116.59	99.076	118.16	109.64	107.46	101.84	107.47	106.95	103.26	106.68	115	108.95	110.52	119.76	104.12	115	98.466	102.98	108.08	110.16	102.1	104.79	101.27	114.58	106.55	113.88	98.525	111.57	102.28	106.95	103.45	111.13	103.08	96.371	110.96	110.61	113.54	105.31	102.61	96.074	103.58	110.49	107.57	113.8	111.46
106.51	116.81	100.46	107.38	109.6	107.27	105.93	107.09	107.39	115.69	117.73	111.84	117.22	111.16	104.68	113.57	113.11	107.67	113.14	103.06	113.32	105.34	105.02	103.67	109.84	107.78	105.99	114.86	101.74	107.15	102.77	106.66	108.27	100.75	121.46	110.57	106.85	103.2	100.77	112.72	103.41	102.52	107.35	105.88	107.83	107.16	103.84	103.62	114.25	109.21
111.29	101.4	112.72	98.864	110.71	113.4	102.94	102.31	109.45	107.86	109.64	108.08	99.288	111.79	106.96	110.65	107.23	106.82	107.63	97.156	112.28	102.88	101.58	111.64	114.15	108.48	106.82	104.96	103.07	104.71	117.45	101.8	99.944	104.75	113.14	110.5	110.97	109.49	104.77	104.97	115.38	104.46	110.39	106.51	113.44	115.94	95.836	111.13	112.01	109.04
101.96	110.63	103.15	113.19	105.91	109.32	105.83	107.92	108.27	113.29	112.2	105.04	103.35	103.98	102.14	87.286	102.81	115.15	95.982	102.08	105.76	102.83	116.08	98.358	98.123	99.074	105.06	107.16	103.38	100.45	112.29	110.32	111.8	112.04	104.12	102.28	105.97	109.73	110.1	111.97	107.29	101.32	103.92	101.32	98.673	98.828	102.95	103.03	102.26	111.25
100.15	96.978	101.31	92.15	101.09	103.29	101.47	109.75	96.73	98.582	109.33	97.605	95.812	96.898	101.9	96.07	96.983	95.138	95.375	94.784	98.874	95.746	109.83	94.948	97.495	97.418	98.255	99.779	102.81	94.577	90.942	108.63	102.53	103.67	104.09	102.47	100.19	95.482	98.434	105.13	94.368	99.746	94.4	101.44	91.409	102.08	97.889	98.121	98.719	103.61
109.15	108.86	108.47	114.27	95.159	109.73	110.79	104.34	106.54	108.38	101.83	108.5	104.76	109.81	102.8	109.65	106.85	101.94	103.42	109.3	112.84	104.59	100.67	102.99	110.02	109.13	110.81	99.72	109.82	103.58	110.31	111.18	115.21	105.04	104.51	99.37	102.32	107.85	104.47	99.219	107.98	98.453	100.5	101.58	105.21	96.532	106.43	100.2	105.39	105.64
103.25	104.71	101.37	106.97	107.99	114.25	102.37	99.204	105.04	108.89	100.03	108.59	115.93	111.27	112.36	111.06	105.87	101.33	105.65	101.89	99.042	103.71	97.802	103.98	110.78	99.856	101.53	104.51	96.693	93.305	110.02	113.01	102.91	109.3	103.03	104.7	108.43	96.954	98.428	106.52	111.95	103.87	108.63	101.68	108.91	105.09	105.92	106.82	112.59	111.06
108.35	102.65	112.95	112.1	106.3	108.59	107.58	104.34	102.39	111.58	110.53	102.71	116.37	105.9	100.73	100.65	104.82	108.98	105.68	109.05	110.03	108.06	106.73	114.44	112.27	111.12	110.72	110.23	95.143	114.65	107.96	113.71	112.09	105.99	107.95	102.32	107.54	98.914	105.07	116.84	119.61	106.08	108.05	104.19	101.88	108.03	113.25	111.08	105.96	108.83
109	105.53	106.11	107.7	103.84	101.4	111.85	114.26	109.85	101.49	107.63	111.9	102.22	111.46	105.97	108.4	98.2	107.38	106.51	101.15	103.34	102.44	99.711	105.24	108.62	98.914	101.31	103.41	104.45	101.19	108.94	102.52	103.83	110.23	107.41	103	105.9	99.846	104.12	102.56	97.391	101.95	112.28	105.37	106.84	105.09	106.62	113.35	98.209	105.02
104.86	106.16	114.76	107.23	117.91	107.87	102.72	107.76	106.74	103.01	108.29	111.42	112.3	107.25	104.87	110.14	110.08	107.86	100.51	108.2	108.13	104.18	112.02	111.33	110.89	97.322	101.74	100.67	103.19	111.62	104.16	105.04	104.64	98.157	103.51	112.82	103.54	104.47	97.736	104.64	106.61	107.93	102.43	104.42	109.47	99.717	106.24	110.34	103.19	107.56
108.37	109.11	108.67	105.2	107.84	100.82	107.33	114.87	105.3	103.5	121.15	111.97	104.56	103.28	105.09	108.47	112.45	105.01	101.44	107.4	108.74	114.14	105.2	106.31	108.32	106.57	105.5	110.98	102.23	102.28	106.52	108.71	103.4	103.51	106.83	113.7	106.38	107.44	108.99	107.73	104.99	105.95	114.22	94.538	98.224	105.24	102.89	101.36	109.55	106.5
104.44	96.279	105.39	99.92	113.89	100.68	110.89	112.38	104.88	104.95	100.77	90.457	98.831	100.19	101.93	101.38	100.57	102.24	104.18	99.685	99.949	109.5	103.06	106.97	100.59	111.83	108.08	105.8	101.28	101.33	104.77	104.06	116.42	112.08	104.63	103.07	99.268	97.893	107.6	102.11	104.18	108.29	106.11	114.32	109.96	107.91	109.34	105.54	102.11	102.72
109.4	96.118	112.33	111.24	110.63	113.03	101.15	104.83	102.11	113.52	103.07	112.36	106.1	110.89	101.48	118.96	102.47	107.4	106.7	104.12	100.77	104.07	103.23	92.221	101.99	100.17	103.12	103.58	108.54	106.6	111.04	107.19	109.5	101.54	103.45	105.01	106.45	109.5	99.179	100.04	108.28	110.79	110.82	112.42	104.94	102.01	105.46	114.89	97.342	95.875
107.97	110.94	107.22	99.17	103.07	112.66	108.94	100.4	102.82	107.19	122.45	104.68	110.11	110.54	101.72	106.16	100.89	96.14	115.29	100.15	108.62	95.896	103.58	100.85	107.08	111.5	105.36	103.2	108.37	112.68	93.122	105.34	92.563	108.55	107.12	110.91	106.08	103.92	111.13	119.66	110.98	100.34	107.51	107.83	107.22	104.13	100.17	101.51	106.18	105.76
101.33	92.242	100.04	97.908	95.199	98.916	92.318	98.809	99.002	103.83	100.69	104.1	100.01	95.125	92.822	98.519	90.948	87.114	100.79	97.416	101.73	86.911	94.061	103.79	103.44	98.073	111.32	96.139	96.774	101.55	101.6	103.07	93.009	93.148	108.58	97.169	103.1	98.654	95.825	98.529	100.56	92.253	91.864	106.16	98.083	97.982	95.709	98.983	101.42	95.069
96.294	95.643	94.731	90.653	104.75	104.68	96.547	99.554	101.21	93.997	104.65	105.31	103.94	97.592	102.52	99.527	91.593	110.53	90.132	101.07	93.718	101.73	94.503	102.28	101.43	96.343	109.3	101.21	98.369	96.446	93.813	103.45	103.95	101.63	94.905	101.92	110.53	100.57	97.511	106.14	94.14	102.27	102.48	89.494	105.5	100.43	97.452	107.53	98.933	105.62
113.77	100.71	110.17	115.63	108.45	105.23	103.79	101.34	109.16	95.533	101.59	101.76	99.265	94.039	100.65	102.27	111.19	105.36	100.32	110.18	102.04	101.93	91.552	105.35	109.53	105.2	107.64	102.64	108.05	94.968	100.89	100.69	102.75	105.83	109.46	111.64	105.94	108.48	103.87	99.602	108.38	107.14	103.9	106.12	101.96	101.62	107.15	108.7	104.32	105.11
98.64	98.302	87.575	87.106	94.793	103.38	89.803	92.806	104.68	89.119	103.73	96.736	101.26	95.24	102.91	93.763	94.781	105.43	96.018	100.97	91.936	107.09	98.768	93.266	97.875	95.734	101.23	98.248	94.911	94.21	101.75	99.771	90.264	89.598	103.31	91.014	92.182	91.607	100.77	99.981	102.86	106.04	86.634	92.257	92.516	102.55	88.225	101.19	100.79	109.21
105.98	101.46	106.42	109.39	102.49	114.87	105.8	103.23	102.56	97.393	110.45	98.256	97.516	100.68	104.27	102.66	102.98	109.46	105.64	104.13	108.67	108.03	103.56	104.21	108.96	104.86	108.83	105.66	107.38	111.71	106.79	100.93	113.54	107.11	103.4	104.77	107.25	108.42	102.36	115.12	99.166	101.21	105.62	113.66	95.329	112.16	104.03	107.89	109.36	106.45
106.88	100.68	105.96	96.321	107.78	100.23	103.02	94.888	96.126	96.624	105.57	95.935	86.838	102.7	104.62	93.685	100.85	94.662	102.78	104.09	98.067	106.41	98.575	94.729	102.83	100.93	99.96	100.92	108.4	100.33	97.13	104.52	100.15	105.29	97.839	105.77	95.731	102.9	96.649	106.69	105.72	102.28	101.12	102.14	99.08	100.27	96.388	105.79	96.027	101.99
105.32	105.95	104.3	103.39	105.68	101.1	106.33	109.43	105.24	108.39	98.177	106.66	112.92	104.81	106.65	105.18	108.96	107.17	103.86	109	105.19	107.38	104.72	101.41	90.742	97.409	110.24	109.64	107.99	106.38	105.08	108.2	112.53	108.53	105.52	107.34	105.63	111.38	106.31	112.55	115.69	103.37	102.76	101.82	99.181	110.94	103.26	111.87	111.83	107.1
113.25	111.48	113.6	119.45	112.6	105.21	111.26	109.08	110.4	110.83	111.93	113.14	110.65	116.51	107.37	118.76	121.33	109.91	110.2	108.86	108.73	110.3	117.01	118.7	111.64	104.4	113.39	111.01	106.12	114.79	106.05	115.94	115.4	113.82	110.97	110.64	115.19	109.09	104.07	120.67	103.65	107.4	104.09	115.14	106.4	107.69	111.37	107.24	109.08	115.92
94.571	104.07	100.08	98.151	98.527	94.266	101.4	98.386	107.46	87.055	103.56	94.032	100.42	96.488	91.054	105.32	104.95	100.09	97.073	99.428	91.927	95.637	95.68	96.404	101.46	99.389	97.199	88.853	104.26	100.43	93.191	94.6	99.84	95.224	97.805	98.541	93.778	88.636	93.374	92.963	95.361	94.906	90.595	107.47	100.1	104.27	98.859	98.269	93.799	96.077
105.85	100.93	107.67	105.8	100.21	112.88	108.98	103.91	111.76	108.67	101.92	110	113.96	114	107.4	101.06	111.12	112.85	97.551	108.16	101.87	107.15	107.98	114.81	105.33	106.7	110.28	108.67	114.78	111.65	110.13	115.88	102.51	110.67	106.01	108.99	105.42	103.17	109.9	111.44	100.47	101.45	108.18	114	117.36	114.49	104.27	99.41	101.77	115.96
106.98	112.34	107	108.6	114.51	96.495	100.99	114.12	120.79	106.93	111.96	103.29	106.4	110.09	101.03	107.99	106.11	114.39	107.08	114.13	100.3	94.843	107.19	113.35	113.85	111.36	104.09	110.45	110.19	108.92	108.98	104.69	106.31	116.92	109.08	108.25	106.16	111.32	112.83	101.83	104.21	101.11	115.91	97.714	106.49	117.24	110.21	106.62	112.27	115.66
113.36	119.03	114.36	110.8	110.38	96.607	101.09	114.89	114.28	108.79	113.13	105.9	105.11	107.27	107.89	114.02	109.63	103.51	109.2	111.45	109.04	105.58	110.46	110.8	112.6	107.99	112.71	108.42	104.8	104.88	99.711	113.56	104.53	111.2	100.42	104.19	100.79	105.48	106.96	109.91	107.49	100.6	102.82	113.92	100.64	108.33	101.06	115.3	109.6	106.72
111.64	102.64	107.33	105.81	106.43	106.83	102.95	116.19	108.91	108.52	111.31	106.44	110.07	109.98	100.57	112.07	107.34	98.786	113.46	108.06	104.09	100.44	108.62	108.07	105.45	100.34	104.01	107.19	120.46	106.29	99.245	107.73	106.22	101.19	119.75	101.89	107.51	106.32	104.47	106.14	100.46	108.54	96.545	103.72	116.73	105.29	100.84	107.93	109.84	108.56
101.64	105.77	113.4	112.03	100.93	111.75	105.69	120.82	118.57	106.44	106.26	112.01	110.65	107.98	112.04	110.93	99.179	107.8	107.58	101.11	110.13	116.1	112.59	111.74	111.22	119.46	111.48	113.69	99.264	107.34	106.63	110.01	108.96	111.59	106.64	112.25	100.45	105	112.3	109.84	105.85	107.46	105.13	108.33	111.03	109.55	102.63	111.06	111.24	107.47
105.7	98.952	106.02	109.52	100.42	115.83	122.62	107.96	111.41	111.1	112.63	112.27	102.84	108.36	103.96	106.41	106.74	104.18	106.63	114.23	111.73	108.19	116.13	102.85	101.45	109.26	108.16	106.31	102.33	108.52	110.24	107.03	113.21	109.5	105.37	110.35	99.199	113.4	109.81	108.87	113.66	105.58	95.83	102.86	106.45	111.74	110.49	108.62	104.24	110.42
106.21	105.66	106.75	112.36	105.41	114.16	99.912	108.13	102.08	103.82	111.62	101.16	104.8	103.04	107.07	102.83	110.52	100.3	108.02	101.84	108.54	111.87	106.69	109.75	105.42	112.14	102.07	102	107.24	107.46	105.74	110.23	113.94	102.25	104.49	99.045	104.32	114.87	110.18	111.98	115.21	111.13	109.18	111.73	101.36	109.38	104.31	107.91	110	108.15
117.11	105.78	109.88	110.64	110.49	105.66	106.3	104.94	101.6	103.23	113.69	105.98	112.67	105.61	103.99	106.65	113.66	110.61	98.502	105.62	99.452	110.74	116.78	103.23	110.73	116.63	101.85	103.01	106.03	106.72	108.4	117.49	108.16	108.68	107.91	98.449	105.82	117.2	109.56	112.27	118.68	105.15	112.3	116.69	106.79	112.86	106.44	105.04	102.76	106.96
112.02	108.45	99.699	110.26	106.57	109.36	108.36	104.98	106.49	113.39	107.44	108.35	111.41	96.839	105.39	110.62	104.04	115.87	110.21	107.45	109.11	120.94	108.16	111.58	112.95	102.01	105.27	117.07	105.14	105.47	106.63	116.86	103.34	104.72	113.46	104.97	108.14	111.46	107.57	111.83	114.6	110.64	103.81	113.08	108.35	110.03	112.94	106.42	106.13	106.24
103.46	103.3	104.48	96.868	106.79	102.57	100.44	113.47	96.531	95.459	94.723	94.821	96.903	106.99	95.28	99.199	103.21	107.07	94.957	97.663	102.36	103.49	102.08	102.2	98.223	104.03	98.266	99.552	98.636	101.46	103.87	103.95	101.2	102.41	91.043	101.61	98.573	97.115	105.1	107.77	95.902	98.954	95.871	102.49	106.16	98.464	102.4	100.46	103.51	103.29
105.62	97.775	110.18	104.86	102.92	102.43	112.09	101.72	102.9	106.36	108.75	111.71	108.58	107.92	99.6	106.81	104.23	109.75	106.44	107.66	100.59	107.08	104.56	102.85	101.04	106.14	103.61	109.52	104.43	107.03	110.88	111.47	106.79	115.99	112.72	104.9	97.278	108.48	110.66	108.89	108.15	97.151	111.62	98.603	101.8	107.71	108.22	111.69	101.9	109.15
110.65	108.36	103.62	95.213	106.6	114.55	98.264	106.51	111.15	112.9	107.75	114.25	112.74	99.985	109	119.65	98.929	110.08	105.75	114.47	102.08	118.66	106.34	112.88	117.96	108.04	106.9	113.4	109.91	96.129	108.13	103.75	102.74	112.56	98.241	113.84	106.05	109.99	105.51	111.22	101.81	102.6	98.794	100.75	118.53	109.34	106.26	107.4	110	106.54
104.88	99.309	106.63	102.24	110.15	112.45	105.69	105.37	112.14	101.86	113.5	98.107	110.31	101.56	110.54	104.66	96.447	110.5	96.188	104.99	103.42	106.37	107.91	100.71	111.6	104.14	102.74	109.86	105.15	109.77	103.7	113.52	100.39	108	110.08	109.96	110.31	103.43	104.32	107.51	111.56	104.14	100.35	107.57	99.577	108.47	114.25	107.75	105.5	98.731
110.33	103.72	101.08	108.63	99.618	113.94	107.74	98.334	98.731	114.67	114.56	91.061	108.27	108.65	105.05	105.43	105.58	104.72	104.08	106.47	105.13	101.86	110.92	100.38	109.09	104.72	112.45	102.98	112.21	112.35	110.28	102.17	116.39	113.36	100.8	107.57	111.91	107.93	101.47	101.42	103.29	104.34	103.78	100.61	98.706	103.05	106.85	102.69	104.74	101.69
104.21	105	100.81	110.79	95.163	108.07	105.93	112.21	112.63	108.24	104.86	107.21	112.92	109.97	111.87	107.4	106.52	107.29	106.99	109.56	102.88	116.33	102.73	105.28	107.03	112.2	103.22	114.74	106.57	105.84	99.546	110.54	102.12	103.7	116.28	108.77	108.42	108.09	111.69	111.97	105.16	100.17	108.76	107.61	106.41	104.79	111.77	107.51	102.83	111.31
100.44	110.98	114.21	104.61	114.16	117.18	99.957	101.62	113.21	104.91	99.805	108.71	101.65	109.84	111.42	108.47	105.33	113.49	116.4	109.09	107.83	108.5	99.807	105.19	103.83	104.11	112.41	100.79	100.87	110.06	108.22	107.75	113.75	115.77	109.7	98.399	111.47	106	109.01	102.84	100.8	104.03	112.58	112.51	115.37	109.19	104.11	112.92	117.33	103.1
100.11	97.342	106.81	92.902	91.422	99.24	92.153	100.31	102.67	94.578	95.857	100.57	101.68	101.32	107.15	100.67	103.51	95.164	104.33	100.52	106.41	101.43	98.351	95.364	97.113	106.39	106.49	107.08	102.39	100.65	101.53	102.87	105.89	101.51	94.149	104.4	108.99	97.022	108.96	99.755	104.23	103.92	91.779	103.17	92.108	106.41	111.48	95.98	97.519	96.512
96.448	105.11	99.129	112.23	106.54	105.51	98.545	111.06	99.769	110.75	110.3	101.22	112.37	103.82	108.75	109.94	103.92	99.565	97.034	114.31	103.84	99.759	107.52	108.07	107.25	115.02	105.79	104.31	98.438	111.21	108.18	107.93	107.01	103.36	92.881	109.74	106.97	112.74	106.32	101.66	97.762	100.46	99.693	109.42	105.22	109.57	103.85	104.98	100.98	107.35
109.23	119.14	113.47	112.27	116.19	111.43	112.56	112.62	109.24	106.7	105.69	106.95	106.77	105.35	111.24	107.54	110.12	105.59	114.76	115.24	112.6	113.92	111	115.01	109.92	115.49	108.23	110.81	118.03	110.89	110.79	116.69	118	103.6	106.28	108.97	108.44	105	115.84	110.96	113.81	113.13	113.07	114.56	108.6	115.28	109.17	102.42	115.95	110.41
110.82	108.81	106.8	106.34	110.8	106.06	100.43	112.57	108.93	109.12	111.05	102.33	105.23	112.55	105.8	115.01	99.701	104.42	99.363	104.1	105.84	109.36	105.31	103.05	99.165	104.37	109.44	99.863	109.24	112.55	100.42	104.54	107.37	111.05	100.67	98.854	112.51	106.64	108.55	98.932	104.03	101.5	105.37	107.5	98.913	107.82	103.68	106.41	107.89	102.47
106.29	102.11	109.31	112.23	106.14	103.41	104.5	103.75	108.47	101.51	105.43	108.31	105.67	110.12	104.62	106.32	100.35	101.8	116.61	110.39	108.54	107.21	102.01	105.03	104.82	103.71	104.85	100.71	107.43	106.38	104.2	108.02	97.118	102.35	102.69	97.532	101.18	108.65	105.01	103.72	101.17	104.23	101.2	106.86	110.99	105.83	113.36	109.23	108.82	97.863
115.28	104.43	113.25	109.26	108.52	110.36	113.89	107.52	107.63	113.8	113.05	112.16	116.68	112.26	112.88	106.4	112.13	102.98	107.33	107.26	109.87	114.41	105.21	112.81	117.22	109.3	104.75	104.31	107.47	115.64	107.16	108.8	110.25	115.45	113.23	110.61	108.68	111.5	110.28	110.8	115.55	114.75	113.75	115.6	116.44	114.09	101.89	112.3	112.72	106.12
112.27	115.44	102.71	108.46	111.58	107.41	105.82	107.11	97.882	110.6	104.22	108.42	102.3	109.22	98.078	112.83	104.1	107.3	112.5	102.8	101.12	102.46	104.69	108.27	105.64	100.27	99.378	99.675	107.27	108.89	102.37	96.077	101.96	110.01	104.47	108.32	94.07	106.03	96.89	109.4	117.59	108.27	110.25	111.24	99.56	100.2	106.29	108.95	106.75	100.17
96.881	97.441	95.412	95.018	104.12	96.992	106.16	101.75	107.4	102.11	97.239	98.801	102.89	108.03	103.26	106.68	102.21	94.765	101.27	113.38	91.076	103.18	98.479	101.67	100.03	102.81	101.52	112	104.11	104.92	99.746	95.346	106.57	101.12	104.36	100.8	97.496	97.34	98.216	102.34	95.706	106.41	99.561	100.5	103.99	108.5	99.027	104.75	106.98	96.842
94.78	107.45	102.66	98.414	103.07	95.818	98.58	104.91	98.005	99.2	95.233	112.08	95.915	100.61	101.25	105.05	98.907	106.56	98.599	103.14	103.23	102.49	89.882	105.22	99.587	102.88	104.62	103.29	107.68	106.42	107.71	100.8	100.11	104.64	105.17	100.78	106.88	100.49	100.2	99.358	108.72	104.34	98.561	101.58	108.66	91.55	96.736	104.52	94.559	100.4
108.34	103.85	101.06	103.21	103.7	100.36	107.5	102.69	102.27	102.02	110.31	103.01	99.452	102.28	101.9	99.865	107.58	110.12	107.44	102.65	110.23	98.488	104.78	113.61	112.95	102.21	105.31	100.41	106.58	107.87	114.39	106.08	105.06	116.15	110.33	103.28	104.27	113.11	100.97	107.1	106.05	107.59	111.45	105.24	106.79	101.71	101.91	111.72	106.74	111.79
109.26	107.71	111.93	113.42	105.75	104.61	105.36	107.33	107.74	111.22	115.18	106.95	104.38	108.62	105.75	102.4	107.27	112.1	99.626	105.93	108.36	105.19	108.67	106.15	119.07	103.59	107.59	105.25	110.22	100.67	106.11	114.23	104.93	106.32	108.7	106.46	114.04	118.62	104.33	111.46	111.83	114.62	113.87	106.75	106.92	107.1	101.15	105.67	104.84	105.43
98.453	109.82	99.19	89.1	90.984	98.825	103.21	106.4	111.86	99.656	101.2	100.77	92.64	92.189	93.892	104.41	95.143	91.873	92.881	92.523	103.3	96.903	99.447	95.67	92.55	100.79	88.424	100.2	90.666	103.48	90.185	93.099	99.964	101.3	102.79	100.09	93.433	98.908	102.93	96.91	97.191	91.025	92.104	99.438	87.992	104.98	100.16	94.356	91.609	87.727
112.46	102.17	106.43	114.45	112.93	99.21	110.58	114.51	106.52	103.73	102.91	104.18	104.53	110.94	109.03	107.76	104.47	106.24	110.3	106.54	114.81	111.75	114.08	112.18	117.77	103.4	94.252	108.53	117.19	106.09	112.84	119.75	111.21	111.83	114.85	115.41	112.15	110.14	111.07	107.46	98.76	111.86	101.55	104.99	110.89	103.02	106.29	105.11	119.34	100.59
111.32	106.74	116.41	111.25	101.71	109.22	105.68	106.76	112.92	111.38	107.76	106.6	115.14	99.241	105.66	106.46	104.71	104.44	113.85	113.71	109.69	115.13	104.8	104.54	113.31	109.21	114.26	117.54	103.16	107.38	110.05	112.07	114.22	109.23	112.47	107.62	121.57	110.75	98.902	117.54	103.88	111.1	120.08	114.36	104.45	113.95	117.27	119.77	111.75	107.47
104.69	92.499	102.53	95.764	99.497	102.7	108.84	106.42	110.17	97.398	101.21	109.72	98.31	105.47	104.29	101.61	101.67	97.767	100.17	104.27	99.513	105.19	94.206	97.029	96.641	109.1	112.01	108.55	98.745	101	96.541	98.43	100.76	105.42	105.18	105.47	97.096	107	89.472	103.8	113.48	94.734	98.564	100.49	94.003	98.374	98.614	98.176	98.449	102.44
104.11	101.32	106.51	109.53	113.7	110.78	111.42	109.63	115.95	110.49	99.139	109.76	118.93	96.279	110.01	103.33	111.79	104.82	110.82	114.05	99.811	114.69	114.15	108.26	108.49	107.01	105.49	102.36	114.18	99.998	98.516	107.53	112.58	109.4	105.84	108.38	108.28	102.35	112.82	101.97	114.67	119.71	110.42	112.8	104.93	101.93	109.5	107.5	110.18	111.99
96.886	92.168	100.04	105.37	99.731	96.059	97.988	99.115	94.347	95.665	106.4	103.05	98.887	105.53	103.86	102.41	103.62	95.006	98.632	92.486	98.988	98.694	97.622	89.543	96.879	88.517	98.406	103.83	103.83	99.829	99.944	95.137	101.7	93.79	96.6	104.6	91.183	100.44	95.058	91.952	92.181	98.898	106.21	94.938	91.028	98.774	100.15	99.293	93.905	98.863
98.505	112.32	115.36	105.99	110.28	104.08	114.39	111.96	98.538	102.98	107.85	111.69	96.556	110.09	109.51	108.6	99.779	108.06	107.07	102.96	108.86	107.93	108.06	107.31	97.106	103.55	109.75	110.47	110.88	113.65	104.75	104.23	111.05	101.22	112.65	115.43	108.12	110.1	115.64	117.57	106.32	113.82	100.49	112.58	112.92	111	107.3	110.74	107.31	113.02
106.88	106.01	100.02	103.09	102.08	96.214	104.66	106.95	107.77	109.03	107.3	110.9	102.69	106.3	111.72	107.45	100.17	107.5	108.68	102.59	107.12	95.978	100.99	101.79	110.2	106.84	107.98	113.52	107.15	103.83	104.95	111.5	102.69	107.15	104.16	107.25	106.19	104.16	108.11	108.51	112.99	116.54	120.76	105.19	113.28	109.94	107.99	105.33	105.09	107.06
111.57	99.578	113.08	109.49	107.33	105.14	106.54	114.17	111.17	113.47	114.96	107.03	108.13	113.58	106.97	108.54	110.66	112.16	104.39	106.56	112.86	104.71	103.64	103.08	114	110.52	103.69	112.76	105.85	105.65	107.59	115.52	112.39	112.19	104.4	100.59	109.34	107.86	112.99	107.88	103.17	107.21	115.43	101.77	113.56	108.56	100.96	105.15	112.01	105.13
105.42	103.52	87.956	100.65	90.564	93.049	99.686	98.521	94.107	100.12	93.736	96.687	98.6	102.25	102.54	81.376	106.46	101.7	105.43	97.054	99.596	96.926	83.842	98.03	104.33	97.969	97.478	96.845	96.091	96.747	99.951	99.65	104.29	99.198	100.73	92.988	100.97	93.814	95.378	100.84	100.51	99.663	93.838	90.033	96.081	106.43	94.351	97.698	94.384	91.721
96.307	99.014	101.82	100.8	92.741	99.621	104.7	101.55	96.018	91.187	100.49	96.669	96.88	100.67	91.161	98.339	97.796	102.43	98.483	96.673	96.656	100.08	109.85	102.57	102.21	99.916	90.359	106.31	99.796	101.31	98.324	104.33	108.68	100.96	107.64	98.821	99.227	97.012	94.801	103.22	105.48	106.17	97.684	110.71	93.288	96.145	90.462	90.128	102.78	90.951
99.601	107.59	109.24	106.69	104.31	102.06	105.95	102.47	106.94	100.79	105.28	98.506	104.03	105.49	98.425	104.39	111.78	108.07	111.25	107.68	108.05	106.51	104.99	103.58	110.26	101.98	109.71	104.8	106.96	105.36	100.45	110.48	105.67	92.629	100.02	107.36	108.52	104.2	103.01	111.63	103.57	110.13	104.57	99.004	106.69	104.83	103.08	107.51	105.97	104.83
102.95	111.53	103.1	113.14	108.19	118.3	103.51	106.95	110.19	111.82	105.42	106.73	114.02	102.72	108.42	110.98	113.91	105.46	115.6	109.9	114.44	100.11	110.3	112.96	105.53	106.47	109.8	102.08	106.69	110.73	112.48	111.29	112.31	110.11	99.024	111.6	127.71	114.62	110.73	116.54	114.83	106.19	106.33	105.7	113.29	100.08	118.41	113.03	111.28	116.14
111.61	104.58	102.51	114.23	99.701	107.87	105.65	118.92	106.38	103.7	109.82	103.36	103.07	109	98.477	111.27	109.86	105.15	110.28	101.23	104.31	105.08	96.967	109.66	111.49	106.11	105.31	105.03	97.311	101.51	101.67	108.29	111.56	108.56	105.56	102.43	98.074	110.85	103.08	106.38	104.44	109.01	102.36	103.51	108.15	104.8	110.46	106.66	108.03	113.08
110.5	103.36	109.76	111.87	100.65	106.28	105.51	105.17	103.05	98.054	105.95	111.56	111.4	112.94	106.14	98.862	109.45	111.42	90.926	98.53	109.44	100.98	107.07	106.97	113.49	107.59	110.63	108.81	103.96	94.691	108.63	113.71	111.51	111.68	106.69	98.875	107.34	103.04	106.11	115.39	107.85	108.83	109.3	114.13	107.76	107.79	115.33	98.799	109.72	105.82
104.02	109.7	107.82	103.3	108.77	113.95	104.25	103.1	95	101.61	102.39	104.75	107.17	101.09	106.87	105.14	111.01	104.83	100.79	110.6	104.13	112.82	105.46	109.17	109.12	116.49	114.46	100.96	107.05	100.94	106.97	107.04	104.93	105.42	106.15	112.69	112.54	111.73	112.29	107.7	107.6	107.68	100.45	112.85	109.4	106.74	108.99	107.97	110.6	115.58
100.35	107.41	107.62	101.04	110.42	109.48	98.977	107.26	110.57	103.02	104.26	102.26	103.27	95.975	101.62	102.05	102.94	95.723	111.31	106.6	100.03	109.85	102.26	106.67	94.779	104.4	106.87	117.28	109.21	110.88	100.18	104.74	107.78	104.38	108.19	100.54	107.9	115.24	106.4	95.378	103.4	111.11	107.53	110.98	104.04	105.2	110.74	112.43	101.82	100.84
94.054	91.89	100.4	99.936	100.9	95.131	98.485	102.85	106.22	94.864	97.434	97.556	99.412	102.66	99.298	95.334	99.119	103.94	91.091	90.815	99.092	97.579	106.95	95.58	106.35	94.408	101.31	100.38	97.559	96.805	102.24	97.451	103.02	94.987	108.24	92.391	97.637	92.724	108.17	90.686	99.136	99.57	100.56	100.88	95.321	100.57	98.057	99.113	111.36	97.847
109.78	108.27	109.56	105.21	102.95	107.34	99.17	101.6	108.36	101.23	102.82	106.85	117.88	103.48	92.543	100.45	114.84	113.06	95.471	109.94	102.02	103.14	102.09	107.45	105.98	104.18	113.4	93.401	109.46	111.19	107.14	107.53	108.81	106.1	100.45	110.27	110.58	106.51	104.19	96.725	104.32	105.9	104.53	107.29	106.7	102.48	105.79	104.5	99.254	108.08
111.62	107.46	105.95	109.85	111.34	105.92	112.52	107.32	107.96	102.32	107.39	101.21	110.1	112.33	105.38	105.4	101.33	110.39	111.67	116.68	105.52	107.58	109.82	106.03	107.42	110.23	109.9	116.86	107.74	107.16	106.83	114.03	102.34	111.26	113.06	108.59	110.29	111.76	107.67	104.78	110.38	113.77	105.88	110.68	102.52	113.4	106.05	105.24	112.81	102.22
108.42	112.47	118.5	117.19	105.18	109.69	117.05	118.19	107.96	105.05	112	104.78	101.72	101.82	106.39	106.47	105.23	106.1	104.36	108.47	105.24	107.2	110.32	115.85	105.33	109.61	115.25	113.76	107.79	118.06	106.91	105.11	108.91	108.74	100.88	113.32	100.59	111.76	111.58	117.65	113.28	106.66	93.215	106.6	110.17	114.23	116.5	100.34	101.41	114.99
106.91	110.76	113.35	114	105.07	113.66	105.38	109.09	109.62	108.22	109.4	109.23	107.84	103.19	105.38	104.39	97.643	108.11	107.73	102.87	107.69	105.85	114.01	100.92	110.94	99.95	112.11	109.24	113.51	102.21	116.35	104.09	102.71	118.09	111.12	105.81	105.2	99.952	104.8	103.09	102.56	104.65	104.89	105.59	115.9	110.12	108.54	107.97	100.14	108.56
98.481	99.831	100.94	98.477	98.909	104.94	102.38	101.15	103.99	96.869	106.74	96.344	90.047	98.302	102.24	99.614	99.038	95.683	100.98	103.06	104.32	94.635	104.23	96.605	110.17	100.66	113.16	103.35	103	106.3	108.38	101.35	105.44	102.03	107.75	97.6	103.51	87.317	110.01	103.92	99.682	99.149	100.88	90.795	91.519	95.018	97.568	101.39	95.392	99.344
109.26	107.13	104.83	111.96	108.56	104.78	97.884	104.77	117.49	107.94	106.17	103.16	97.89	113.16	114.41	100.49	106.75	103.42	104.87	103.54	99.52	113.53	103.54	106.19	107.55	114.73	110.68	96.976	106.29	107.47	94.993	105.48	108.28	107.97	106.2	117.08	109.08	102.28	101.82	103.24	100.59	108.45	116.84	105.63	104.34	113.95	105.63	109.59	94.705	105.66
95.801	92.506	99.867	102.49	91.542	99.526	106.3	91.564	87.211	98.519	99.415	94.23	88.877	91.165	107.9	98.258	95.393	99.538	103.93	92.787	99.05	93.471	101.27	103.3	100.04	98.345	97.895	96.83	95.178	93.501	103.59	104.21	92.551	94.93	104.04	99.833	94.88	98.12	96.192	103.87	95.855	98.16	96.576	101.99	105.38	105.8	100.11	95.691	96.08	103.67
107.39	109.78	111.63	105.15	112.84	114.75	101.95	113.27	112.12	114.99	107.01	110.41	109.27	110.48	108.66	111.38	111.28	116.23	118.99	116.08	107.12	100.11	108.21	108.07	109.86	112.24	107.38	111.44	112.15	104.99	111.55	102.74	120.2	117.17	102.66	110.94	102.19	106.67	116.32	108.73	103.59	103.6	109.55	107.24	105.47	110.3	116.77	110.64	106.11	112.84
102.11	93.57	116	110.39	107.59	111.65	114.07	112.38	97.789	107.61	101.39	106.68	103.29	107.21	108.87	104.75	103.3	102.58	113	110.67	111.03	103.22	102.3	106.31	108.06	107.98	110.3	107.65	103.94	107.89	106.54	113.27	103.43	103.53	106.08	95.068	103.5	113.71	99.955	108.9	107.62	104.52	103.55	104.08	104.91	94.949	108.43	112.78	104.98	101.5
99.722	100.43	101.54	104.79	108.65	117.83	110.26	102.85	108.35	112.66	106.79	112.28	113.59	98.616	104.2	108.35	101.68	101.15	100.7	104.17	105.87	99.6	103.05	109.63	107.65	101.9	105.6	106.85	111.51	105.73	103.51	99.24	106.93	103.27	106.42	99.444	107.72	101.82	113.03	112.63	111.1	110.45	109.31	109.64	103.68	103.37	112.05	103.68	101.51	111.57
111.68	112.74	107.93	111.71	103.11	110.61	109.71	101.73	106.81	103.22	105.88	97.911	105.4	110.61	105.92	103.53	111.79	107.34	102.6	102.65	100.67	112.3	106.64	113.28	106.29	110.98	105.33	110.25	107.12	115.13	107.91	111.5	111.19	113.01	112.75	101.16	109.61	105.56	103.83	108.56	111.23	111.77	110.64	103.42	112.2	106.34	112.13	109.59	112.04	106.88
108.7	112.11	106.06	109.37	109.15	96.889	100.4	109.68	105.18	108.2	104.9	110.42	110.44	107.3	107.51	111.33	108.92	115.98	112.09	107.77	103.22	112.57	110.14	110.7	105.35	117.35	101.41	109.33	119.25	106.88	107.59	111.11	113.54	114.34	108.91	107.32	106.78	103.92	106.16	117.5	111.32	104.26	111.96	107.49	121.09	113.42	106.78	104	106.5	103.1
97.029	113.11	104.12	115.24	111.45	108.23	101.76	106.53	105.7	115.92	109.44	106.19	105.84	107.27	104.62	110.86	108.73	104.48	106.31	103.12	114.38	104.16	105.97	108.6	107.77	117.54	120.95	108.44	108.6	109.62	101.53	105.72	105.29	99.605	99.996	103.31	104.67	106.09	107.58	103.45	108.19	102.13	109.88	108.04	103.68	110.59	105.8	106.77	102.56	104.72
95.692	106.06	102.79	102.77	96.686	96.733	97.258	108.01	94.307	103.1	102.34	95.053	96.15	94.696	100.72	105.08	93.963	108.49	97.633	107.18	100.47	96.999	99.613	107.02	100.27	97.488	104.24	104.69	94.422	98.318	105.1	100.7	102.13	110.35	101.39	99.924	96.909	91.136	95.47	95.766	91.234	103.75	90.226	101.4	104.99	97.899	96.71	98.096	103.71	101.29
96.784	100.97	105.23	99.175	94.207	108.5	101.11	99.024	96.035	92.031	107.39	95.909	108.65	103.02	102.26	99.006	93.001	88.311	114.06	103.54	102.86	99.729	100.18	106.21	91.709	100.21	96.626	103.06	101.63	93.667	107.9	97.493	101.53	95.806	98.596	96.329	92.461	104.37	99.819	98.75	96.788	104.89	93.744	99.249	100.23	104.54	97.019	98.9	101.97	100.98
99.732	97.855	106.9	106.28	115.56	102.99	108.61	107.34	111.68	105.72	109.99	106.54	105.23	108.9	103.15	104.6	105.68	113.63	105.19	107.81	109.48	101.21	106.74	97.306	107.23	99.133	101.53	106.02	108.26	109.98	112.7	108.75	101.62	110.09	110.34	112.73	98.031	110.53	108.41	99.798	99.551	109.31	106.96	106.79	104.54	112.61	103.71	107.73	105.35	114.15
109.44	107.83	113.78	111.31	113.58	105.53	104.92	101.21	114.23	113.43	110.75	105.2	99.782	116.78	109.64	109.58	116.6	106.87	117.44	111.9	117.49	112.67	120.98	104.09	114.39	125.98	111.67	116.4	113.35	113.99	115.8	102.12	112.38	116.4	101.77	107.3	107.44	111.54	113.59	103.04	112.43	116.07	103.11	105.78	113.81	113.28	103.43	114.18	116.16	109.51
101.86	113.61	106.73	109.94	103.75	107.19	102.23	106	96.765	103.73	110.82	102.47	104.13	94.617	100.57	105.18	113.48	102.28	102.57	110.11	112.36	100.04	113.62	107.75	106.45	111.71	95.929	99.435	107.69	110.33	107.97	102.42	103.42	99.971	112.59	100.4	113.39	113.12	100.63	95.191	108.94	103.33	103.3	103.6	111.77	110	109.4	108.77	109.51	103.28
108.39	109.86	101.12	101.93	98.468	95.876	104.52	102.86	105.34	111.24	102.92	99.515	100.92	101.33	115.69	106.64	103.49	104.64	106.72	118.29	114.08	111.04	111.48	110.19	107.99	110.68	114.65	105.92	103.56	101.71	102.74	106.97	106.29	102.81	106.68	107.95	117.82	104.03	103.31	119.01	113.08	108.47	106.08	110.62	107.62	103.39	104.39	116.9	107.39	112.75
104	114.55	102.51	97.614	103.61	114.16	107	106.89	110.63	106.22	100.66	105.75	107.49	100.56	102.07	101.92	106.83	110.01	111.02	111.19	104.67	102.71	108.65	106.59	99.392	98.821	104.88	110.32	116.22	108.81	109.17	111.85	103.9	119.21	100.61	116.91	109.47	104.41	99.415	105.3	108.42	107.47	98.127	103.76	117.88	103.44	104.37	99.272	104.05	112.44
101	118.76	105.36	97.082	97.588	115.38	102.91	100.62	96.924	112.72	101.11	104.19	104.9	105.72	110.05	105.63	119.11	101.95	101.3	106.44	108.71	102.68	103.03	95.392	106.75	111.62	108.52	100.26	106.02	110.59	108.04	115.63	102.51	112.11	103.83	98.765	104.85	111.82	100.37	100.08	102.68	104.54	111.68	111.73	110.23	97.055	115.36	104.06	102.39	113.63
102.84	112.15	106.55	111.13	105.47	100.32	115.39	109.4	111.25	106.38	117.29	111.27	104.92	107.1	103.39	109.12	108.7	107.77	105.46	110.63	121.78	116.34	109.28	107.63	111.07	106.06	108.45	96.213	105.98	102.14	108.14	100.67	113.14	100.85	113.07	113.81	103.19	98.262	100.79	99.5	103.31	108.84	107.55	103.11	112.48	100.67	109	112.37	109.84	109.96
101.53	103.04	98.492	94.286	100.62	106.12	96.364	91.17	93.777	95.73	93.143	91.36	98.244	101.27	92.048	104.92	98.796	104.49	102.19	93.697	97.798	97.408	96.403	102.85	98.1	99.529	96.368	99.999	102.75	90.613	98.339	95.821	92.142	94.457	104.79	94.431	100.78	93.317	89.285	100.22	94.257	92.64	93.895	102.42	95.432	93.917	104.74	95.788	103.47	101.36
114.44	99.483	99.764	106.82	100.37	107.52	109	102.94	100.77	117.14	100.94	102.12	105.55	109.2	107.14	104.48	112.01	112.48	109.61	106.26	105.02	107.92	101.22	103.21	107.5	108.94	104.7	111.17	115.16	108.13	101.39	107.71	105.65	103.43	108.74	103.99	107.97	105.05	107.32	108.87	104.5	99.096	94.137	102.02	105.82	109.54	105.36	110.94	107.76	108.28
102.02	100.49	105.96	109.3	103.11	109.27	110.95	101.7	109.53	111.31	106.35	99.118	97.339	104.82	104.72	111.15	106.71	107.32	100.73	101.55	105.38	112.96	104.32	103.96	109.73	109.24	103.04	97.586	113.71	101.3	110.01	100.26	98.545	112.29	108.82	103.64	100.72	101.77	105.4	111.15	99.888	102.57	102.64	103.81	113.1	111.52	92.391	108	105.34	107.02
96.432	99.645	97.723	104.68	100.01	82.177	100.08	93.551	98.873	93.856	102.67	102.63	93.757	99.897	97.869	96.112	102.53	95.238	99.124	104.25	91.635	102.06	89.879	99.679	102.2	98.684	102.16	106.77	97.262	97.254	89.907	102.44	100.48	100.72	92.418	96.177	110.13	97.561	99.076	102.49	109.65	98.803	95.101	101.34	103.47	94.697	96.119	98.644	94.105	103.57
111.33	114.61	112.18	108.45	95.418	110.5	107.84	97.166	117.04	100.42	110.72	106.86	102.43	106.28	121.16	110.34	96.61	106.04	105.77	99.248	113.17	109.02	108.75	115.85	108.72	104.35	104.66	102.54	105.52	105.04	107.78	110.43	108.86	112.1	103.55	105.84	103.13	107.13	95.169	116.93	107.95	99.577	103.01	112.73	97.297	108.54	106.41	108.45	107.04	110.19
106.98	99.803	104.54	104.2	111.3	99.862	111.91	99.59	100.99	106.98	110.96	106.47	112.73	103.13	104.7	101.96	98.876	105.13	106.36	108.34	99.73	104.02	109.73	116.89	110.92	103.22	105.21	111.67	100.9	103.32	105.03	101.91	100.68	101.93	108.83	107.13	100.3	103.86	112.82	110.86	107.13	107.21	104.85	104.52	104.33	105.83	105.79	107.75	96.223	115.16
102.79	106.93	106.71	95.899	110.44	99.569	108.88	106.31	105.9	100.64	103.3	108.21	102.17	109.64	110.59	100.77	106.53	110.5	98.936	110.23	105.54	97.972	103.43	112.42	105.79	104.88	99.304	108.6	101.23	111.89	102.56	105.57	102.63	118.74	108.13	92.32	109.25	102.81	100.67	94.501	114.91	103.01	103.12	103.89	107.26	87.43	115.44	113.94	101.1	104.16
101.16	107.97	102.62	106.61	112.6	107.87	107.39	108.65	103.65	106.19	112.63	103.86	113.04	100.22	103.29	110.62	114.08	112.55	110.5	109.13	108.35	115.79	106.43	109.12	103.68	98.94	106.78	107.52	112.8	102.53	106.5	114.49	109.01	109.86	104.77	110.59	104.09	107.9	108.85	105.38	116.24	102.45	107.09	109.86	102.55	116.2	113.3	104.92	117.89	104.14
107.96	103.79	106.36	98.769	103.98	107.38	112.91	100.21	115.8	97.12	93.334	108.36	104.79	105.78	101.36	107.34	106.73	112.36	100.63	103.76	105.11	106.65	108.56	111.69	101.74	101.31	108.34	103.82	104.69	112.02	108.12	107.92	101.85	105.07	104.38	107.97	96.43	112.64	101.54	124.06	100.75	104.56	103.28	111.91	108.02	102.33	103.81	109.78	100.29	111.64
101.35	109.85	98.698	94.046	106.2	101.79	96.278	101.4	91.942	94.946	97.987	103.6	103.13	99.376	110.33	102.05	98.829	96.489	100.33	99.015	103.81	97.6	94.456	97.675	93.5	102.34	97.954	108.57	94.025	95.338	102.64	97.44	107.89	108.83	107.48	94.225	103.01	98.718	107.37	101.15	100.36	99.813	104.16	93.754	100.61	89.286	106.04	107.96	113.62	105.6
102.41	104.03	101.1	111.55	109.16	101.99	102.32	107.53	107.19	102.73	107.07	107.02	105.89	112.29	100.57	105.3	100.99	108.79	110.54	98.773	107.75	107.09	105.29	98.987	106.12	106.44	110.5	105.67	104.61	112.76	108.07	113.72	101.97	110.23	105.28	102.05	99.888	101.81	111.57	103.21	111.1	107.61	106.8	110.48	103.75	102.9	99.293	107.02	109.94	101.09
113.51	102.52	113.65	106.81	99.387	103.68	98.408	108.59	105.87	100.79	116.56	103.71	106.06	109.92	110.15	95.017	104.45	106.36	108.11	112.13	109.13	114.52	104.24	111.35	118.71	101.23	101.28	112.67	108.83	103.5	104.7	113.91	113.82	109.17	105.21	103.27	103.64	115.46	103.86	104.5	108.23	97.717	109.09	111.24	93.942	112.08	110.54	103.61	110.13	102.56
111.3	103.91	106.38	113.66	94.543	106.25	112.39	99.084	110.39	106.77	112.59	92.892	106.07	102.4	104.42	106.71	102.88	106.94	100.12	102.9	109.87	99.008	105.22	107.56	105.09	111.87	103.65	104.02	108.46	106.39	104.18	97.212	110.07	102.49	100.11	111.32	108.11	111.59	111.89	108.81	109.49	98.68	106.56	101.44	103.15	112.65	104.32	104.4	105.82	107.3
106.6	109.1	106.78	109.44	111.78	105.56	112.62	119.13	108.24	109	99.13	101.56	105.84	109.24	111.88	102.84	107.33	107.86	111.73	107.67	112.82	115.43	105.09	105.01	116.37	108.41	120.01	105.2	98.25	112.17	102.24	101.62	106.58	107.54	110.24	104.34	108.01	107.05	103.85	110.39	106.87	109.53	106.52	111.2	106.14	118.14	105.57	111.55	111.63	104.36
92.392	92.42	101.56	101.34	99.07	102.27	95.567	99.343	97.602	91.131	96.074	96.689	97.854	102	104.32	103.86	100.09	92.571	98.238	109.5	101.18	93.742	105.14	95.727	98.837	101.18	102.78	95.518	101.83	102.32	92.343	102.58	100.2	102.15	98.019	99.326	95.955	102.62	92.624	96.128	102.57	106.01	94.805	99.896	96.041	100.62	99.48	100.32	103.13	88.446
106.42	109.43	104.26	112.1	112.55	99.212	95.26	102.36	111.37	116.69	105.28	114.94	115.22	109.33	107.19	106.6	104.47	107.67	109.19	103.77	101.88	113.61	98.626	103.53	97.004	104.63	104.35	109.66	100.61	104.6	102.95	108.89	103.01	110.41	104.62	108.87	115.78	97.441	109.81	103.69	110.12	115.04	108.88	100.82	112.76	101.76	105.21	112.99	106.52	115.46
112.48	106.58	99.522	110.94	98.499	96.962	97.773	112.97	108.99	103.74	106.27	104.09	109.92	110.51	101.13	96.059	101.39	100.2	102.43	117.12	100.55	104.39	106.51	96.04	101.2	110.36	95.463	114.89	106.62	103.61	101.14	103.25	105.31	100.98	103.4	105.08	98.522	102.88	107.62	107.28	102.49	103.77	105	106.41	109.01	99.536	109.04	99.756	108.01	107.45
108.02	112.22	106.84	109.93	111.82	105.96	108.22	106.39	102.18	99.596	110.35	108.02	112.44	111.73	102.55	101.97	108.85	108.52	103.77	100.18	100.69	102.88	107.59	107.58	111.45	116.31	109.12	105.37	109.83	109.78	110.87	110.97	108.67	107.36	117.46	116.66	105.82	101.25	109.93	103.59	109.29	106.32	106.7	107.44	105.18	109.63	114.79	105.96	102.8	107.77
108.29	105.11	100.22	113.02	105.38	100.81	104.99	96.037	102.44	100.2	107.39	103.54	105.36	103.95	105.65	104.92	101.7	102.56	112.44	104.52	100.82	117.28	112.47	102.8	104.37	110.23	102.65	106.74	108.67	101.96	115.72	108.24	103.13	105.86	109.24	115.36	107.77	103.01	107.63	116.67	102	102.25	113.08	97.391	101.77	101.41	106.97	107.23	108.82	112.48
100.07	109.74	95.234	96.053	97.996	92.754	99.099	96.943	99.168	103.35	111.56	102.28	96.567	104.35	94.592	93.885	99.933	95.607	102.01	96.305	98.713	101.61	93.46	99.984	93.078	101.54	94.051	97.473	98.421	97.41	99.647	93.804	102.49	99.805	93.652	106.82	102.52	92.913	88.962	96.507	103.28	102.53	94.465	102.67	97.856	102.54	92.074	99.092	97.062	93.465
101.99	101.82	106.24	108.87	104.52	98.578	96.318	110.73	96.046	111.32	105.42	94.77	102.14	104.78	108.4	99.196	115.43	102.25	102.68	108.65	106.74	110.33	111.83	97.506	113.52	111.37	101.11	105.02	110.11	111.67	106.26	109.88	108.82	110.25	94.228	101.5	101.34	110.7	103.42	111.22	106.91	104.14	112.16	99.854	111.09	103.96	104.55	97.478	97.726	117.52
99.115	103.89	108.24	101.09	106.94	102.02	106	116.39	102.75	102.48	105.46	108.81	100.83	106.28	102.46	115.16	104.04	110.96	112.32	98.67	111.08	111.38	111.49	112.6	107.73	105.84	105.78	112.05	94.466	105.41	105.59	109.35	103.19	109.85	106.84	102.54	106.62	106.19	116.45	111.31	106.29	107.57	109.9	108.19	106.75	110.26	111.93	118.34	108.81	117.31
99.585	109.51	107.71	108.86	103.92	106.97	97.137	104.89	110.91	106.07	108.04	110.01	109.96	101.22	109.42	107.07	109.1	100.81	97.553	113.72	101.97	104.73	110	112.63	102.36	103.5	113.02	104.62	110.88	112.45	105.98	107.48	112.24	104.8	107.78	105.87	112.43	104.61	106.24	108.02	109.05	114.49	102.18	120.85	105.36	103.63	110.07	95.672	102.69	102.21
107.42	105.28	107.04	98.601	103.3	104.15	110.81	113.76	105.51	107.95	113.34	113.68	112.1	106.99	113.52	116.27	110.84	105.25	101.15	110.11	109.91	115.17	108.42	93.317	111.56	118.58	111.8	109.95	111.41	106.53	109.37	105.18	108.78	104.32	115.16	103.96	108.22	110.52	115.97	104.33	113.12	109.11	101.38	109.24	105.81	101.8	103.44	104.43	104.87	110.92
100.43	98.993	100.93	96.161	102.47	109.54	101.57	93.34	103.63	113.7	107.7	99.493	100.2	98.919	106.68	102.5	104.34	93.462	103.94	98.583	99.577	103.21	102.5	106.94	102.27	108.49	102.34	105.27	97.402	100.49	103.74	110.67	97.128	94.494	102.16	94.17	103.6	104.18	98.204	98.729	92.602	92.478	110.36	103.18	100.9	103.08	99.635	94.374	106.23	103.29
105.88	104.61	106.01	112.3	105.3	110.95	100.52	99.91	102.75	108.89	112.24	111.01	106.06	105.58	108.36	96.184	106.39	109.06	103.65	112.36	109.09	110.03	102.93	107.3	112.79	104.42	103.18	108.39	107	100.23	102.63	115.59	109.32	109.5	110	113.17	102.68	106.18	102.68	108.88	113.86	94.057	107.05	99.73	108.81	110.68	106.93	101.06	105.71	108.94
100.97	109.2	107.24	99.596	112.71	109.69	103.42	108.7	107.73	108.61	110.87	108	103.69	111.01	99.816	114.53	110.18	105.62	108.86	105.81	116.34	108.65	97.906	102.09	105.8	114.93	101.41	105.12	105.85	109.78	108.25	99.652	105.87	100.41	102.46	109.46	104.26	104.23	106.84	107.44	103.8	107.49	109.28	109.54	114.3	100.28	102.27	102.27	94.147	99.948
99.705	106.64	104.07	104.46	101.44	109.28	108.71	104.26	104.79	97.837	103.19	99.231	110.09	106.9	100.24	105.84	106.38	113.49	110.15	117.88	115.95	107.13	112.36	104.3	113.56	106.39	103.55	105.83	107.43	100.21	115.78	107.54	107.85	102.73	97.845	101.41	100.26	99.87	107.36	104.37	112.61	100.54	104.51	105.36	110.86	105.74	101.32	100.51	103.32	111.17
97.828	94.884	99.143	97.075	101.26	104.02	102.35	95.964	97.602	100.9	89.323	89.923	101.34	94.267	96.792	104.74	98.764	99.459	105.36	105.16	94.146	107.67	102.54	106.05	102.35	100.67	104.07	95.278	101.73	100.45	95.284	104.71	95.798	99.17	104.94	97.151	98.178	98.736	107.13	102.78	100.74	99.735	98.481	91.715	102.95	92.936	88.965	107.16	100.89	97.791
114.68	109.55	111	106.73	108.44	112.29	115.24	119.98	100.77	104.87	98.648	111.99	110.46	107.1	113.9	113.56	106.1	113.24	109.85	113.81	103.42	115.36	111.15	105.56	98.263	110.22	103.5	104.05	106.82	110.87	108.2	111.67	106.54	96.977	114.99	108.89	108.55	104.02	108.41	105.03	102.2	118.03	102.55	98.258	105.17	116.35	102.77	117.83	103.41	104.4
114.71	106.14	112.04	112.02	109.28	109.83	99.331	100.32	106.27	105.27	113.97	103.81	104.94	108.98	114.22	100.83	107.95	108.55	110.26	108.48	110.11	117.97	103.24	104.8	104.47	98.861	108.57	114.55	111.78	110.47	103.31	98.517	111.84	113.05	112.56	114.11	104.43	107.06	112.19	106.23	106.39	104.26	107.13	105.23	109.27	105.55	109.84	111.07	107.26	98.327
103.41	107.23	109.96	112.95	107.06	108.32	98.804	105.71	108.4	101.03	114.95	106.33	122.06	116.52	107.06	110.85	100.77	116.35	107.07	108.01	106.24	104.43	103.82	113.16	115.81	111.4	116.47	105.29	114.11	106.67	113.57	120.26	112.51	106.4	107.61	103.89	118.33	105.96	105.99	100.38	107.85	112.8	108.99	109.33	107.03	112.55	107.29	102.92	104.25	100.32
105.13	98.466	108.42	105.77	107.27	107.53	101.21	94.939	106.82	97.655	108.38	105.79	103.42	105.9	102.96	98.056	112.07	107.83	109.3	114	89.712	106.66	109.84	107.21	113.88	108.84	102.37	102.26	109.8	105.52	103.63	106.99	108.82	103.12	100.09	104.39	105.77	107.89	106.88	105.48	107.43	99.964	106.38	108.59	107.93	101.88	102.8	106.85	109.17	105.1
108.39	101.48	98.119	109.41	108.29	98.174	106.67	98.553	102.78	109.18	107.79	105.64	104.72	100.74	106.1	109.31	108.76	100.64	102.2	104.07	101.51	106.96	100.65	108.03	107.48	108.01	100.49	98.607	102.07	96.349	101.51	109.63	106.79	112.05	107.75	105.85	105.11	97.763	103.31	108.4	109.93	106.91	108.22	111.48	103.37	104.68	109.02	102.89	112.29	111.58
98.686	111.99	113.16	106.94	106.15	101.64	113.28	110.88	105.98	97.538	96.21	114.02	99.877	107.92	103.1	104.62	107.87	104.5	110.15	107.78	114.13	104.64	97.139	105.51	102.92	111.96	106.23	105.45	105.39	104.26	110.91	104.37	112.2	107.09	101.66	106.84	112.12	105.55	106.38	114.81	108.88	111	107.82	104.28	104.64	109.14	115.61	114.41	105.7	113.62
109.55	103.92	108.41	103.48	104.41	108.39	113	113.81	105.41	103.51	107	110.69	106.38	105.93	114.41	103.94	103.09	105.24	107.81	111.18	102.56	106.51	105.37	106.8	104.76	109.5	117.96	114.06	106.19	107.93	111.25	104.38	101.38	103.54	100.39	106.72	113.06	111.65	107.54	103.87	111.34	105.44	101.37	110.69	106.08	107.72	110.23	117.09	107.78	105.58
105.75	97.316	111.39	101.26	99.095	112.01	106.6	106.31	116.05	110.36	107.02	107.97	110.11	105.84	107.4	102.52	117.11	109.19	103.84	103.29	104.01	109.24	99.489	120.04	100.98	111.28	117.39	102.89	107.45	98.594	105.66	109.44	107.27	107.12	100.93	106.52	102.48	102.71	106.12	109.11	103.75	101.22	105.12	100.08	102.97	96.249	99.487	107.91	101.56	98.986
113.37	108.73	112.64	111.11	104.28	103.39	114.32	103.09	99.466	94.163	103.56	106.84	108.66	103.94	109.32	99.181	105.31	100.5	102.53	104.45	102.41	115.68	103.48	104.16	99.753	103.39	101.97	104.64	105.83	110.42	103.62	107.21	104.1	99.079	104.18	108.19	103.64	108.2	113.71	106.52	104.86	103.75	104.04	96.809	112.63	97.404	101.56	106.36	107.26	106.37
100.54	97.716	100.86	93.122	89.395	97.639	100.75	93.082	105.95	102.57	98.238	95.358	101.55	97.023	98.768	100.81	93.794	98.491	99.334	103.19	97.807	103.93	107.6	98.194	90.928	101.52	94.393	107.26	88.997	88.116	97.03	94.186	97.456	99.499	97.591	92.991	95.615	99.724	102.58	100.83	98.162	104.04	94.394	97.3	108.34	94.728	92.128	94.977	107.48	93.25
100.58	99.313	100.51	99.165	105.1	91.631	102.87	91.706	108.2	102.62	106.3	95.904	102.98	98.991	109.9	100.38	103.65	101.59	104	100.98	96.304	102.42	96.656	98.829	102.64	95.216	102.37	98.531	97.296	98.434	95.757	99.634	108.64	98.116	100.13	104.75	102.13	97.617	97.936	101.92	97.389	97.845	98.833	96.381	103.67	101.36	106.53	96.884	99.986	101.33
108.21	95.684	108.21	108.64	110.39	110.69	101.17	107.99	103.61	109.36	106.44	111.64	112.81	97.047	106.5	89.045	109.91	102.35	104.13	103.86	106.97	107.06	103.91	104.87	107.88	109.18	108.07	98.544	102.3	100.82	112.74	111.26	104.5	104.62	108.13	104.57	112.42	106.19	104.49	107.71	107.35	98.407	107.2	101.44	110.3	110.06	96.527	99.023	111.52	111.69
108.91	113.97	98.478	112.9	114.88	104.36	111.17	97.799	112.35	113.68	106.58	102.21	110.92	102.47	111.9	99.945	107.99	102.07	110.12	102.45	97.321	110.83	104.2	112.05	102.8	101.02	108.61	110.71	104.29	110.02	114.58	103.35	110.66	108.79	106.16	101.29	101.99	111.99	104.11	106.19	113.78	106.41	105.39	104.05	107.91	108.46	114.42	111.96	108.81	105
115.15	115.15	106.44	114.97	111.52	108.46	114.67	112.77	115.16	104.25	100.79	114.45	105.26	113.06	119.81	116.57	113.58	116.74	124.2	111.03	118.7	110.31	118	109.86	110.08	107.3	113.45	104.75	109.1	104.36	107.93	104.71	109.18	106.72	114.22	100.78	113.8	110.82	110.83	117.43	109.41	111.58	122.87	113.07	106.72	113.83	117.13	108.2	116.72	108.92
108.66	114.45	98.345	109.22	107.52	105.53	103.87	103.04	106.97	104.5	103.81	105.92	102.29	114.31	108.53	107.91	95.855	103.37	109.82	110.46	105.95	106.74	107.31	100.29	112.28	107.32	117.81	101.82	104.9	106.24	111.87	108.04	98.734	110.5	110.63	101.33	109.31	106.34	105	112.8	96.589	103.3	108.64	105.09	103.42	109.65	107.75	101.06	108.12	104.35
106.38	107.44	105.9	101.43	106.68	108.4	110.08	115.02	103.17	100.53	111.68	105.13	105.84	100.95	101.72	112.59	103.79	111.24	112.66	112.17	109.62	111.96	98.942	111.04	107.08	109.13	106.96	105.43	97.553	106.26	107.93	99.882	111.97	111.77	121.67	101.93	111.86	115.31	104.96	105.75	110.77	105.67	111.16	112.37	109.14	120.33	107.27	104.46	107.09	108.63
104.81	104.51	112.27	108.7	108.85	109.04	102.52	111.51	106.99	108.01	111.46	109.58	110.84	112.47	114.06	102.06	116.39	94.398	98.717	107.57	102.22	111.9	109.43	116.34	100.01	117.62	108.79	109.5	97.992	108.94	107.95	112.03	106.08	104.78	111.51	98.143	105.7	109.47	100.43	113.53	113.09	101.62	105.69	107.29	103.74	106.74	104.82	109.15	113.13	110.22
95.837	104.99	95.83	100.45	93.469	107.48	100.86	99.929	95.041	96.398	100	109.09	97.014	85.699	107.37	101.38	98.373	113.86	100.75	103.82	106.29	108.1	96.564	100.58	95.152	94.018	99.106	106.01	96.999	98.171	110.08	93.503	98.939	101.05	103.76	103.87	97.612	94.902	107.19	95.959	95.011	104.23	99.912	98.492	106.65	99.029	98.152	94.102	100.44	109.2
104.29	108.44	108.92	100.51	105.14	108.07	110.31	111.84	107.34	106.51	110.63	104.57	108.85	106.47	107.04	98.839	107.88	108.94	109.65	111.64	110.13	109.86	109.44	110.97	108.09	114.38	109.43	114.84	106.44	109.77	101.79	99.276	113.08	104	105.84	105.09	104.88	117.28	115.29	108.71	105.88	108.44	108.3	107.67	102.4	116.58	113.48	112.94	101.47	110.99
112.21	103.73	110.86	106.09	102.27	105.83	110.19	110.1	107.44	104.75	108.17	112.39	108.52	106.26	99.355	111.9	110.48	106.81	107.27	105.06	106.61	100.94	114.61	115.06	100.22	106.57	116.43	104.48	100.97	98.827	104.59	100.7	104.03	107.42	97.021	113.11	107.39	111.97	106.45	115.12	97.036	111.21	106.57	111.82	107.17	102.82	110.01	102.38	100.69	108.95
93.431	99.569	101.4	100.71	92.306	105.37	97.529	109.79	100.87	96.609	104.4	92.245	100.91	94.003	109.51	98.301	99.142	102.06	99.327	102.98	96.048	112.07	100.03	102.19	94.974	99.942	96.277	98.125	105.85	102.41	100.28	97.523	97.339	90.177	100.09	90.78	101.18	98.933	102.78	96.403	104.67	94.754	100.34	97.95	108.38	93.108	92.809	99.911	102.65	89.63
99.254	102.34	104.53	98.738	109.86	101.67	105.82	104.53	107.61	111.62	100.12	105.05	105.6	110.51	112.03	103.21	96.344	110.13	98.072	94.791	104.95	104.29	111.03	106.27	107.45	103.66	105.31	100.31	106.51	108.05	108.04	112.49	106.49	100.2	99.966	98.038	99.932	107.76	106.12	113.71	114.75	108.09	116.72	105.82	103.66	106.19	103.83	109.16	101.55	102.02
104.37	110.79	92.307	107.44	101.84	108.55	106.02	113.56	98.241	98.037	107.48	100.56	108.83	112.47	101.56	105.19	110.06	107.23	115.16	110.51	106.97	111.74	118.44	110.05	104.76	101.93	101.03	108.6	116.76	114.95	103.38	100.29	100.68	104.14	98.426	113.53	109.14	104.75	98.223	106.36	114.58	100.04	109.29	95.144	106.55	114.77	97.911	106.77	96.975	97.604
105.34	104.31	103.18	101.65	102.78	104.09	102.09	112.88	107.1	98.242	104.18	107.88	102.86	99.198	102.29	109.84	114.78	95.676	109.56	97.74	103.55	112.98	110.43	101.61	108.87	100.42	109.24	115.85	111.86	107.88	109.41	109.19	108.32	98.877	103.05	106.77	112.61	108.88	110.92	107.91	105.96	101.39	99.541	104.86	109.02	100.79	106.84	111.29	105.97	113.21
101.4	106.22	112.35	121.81	101.24	103.3	105.13	104.52	93.849	103.42	105.6	104.06	104.83	107.19	116.73	98.305	106.17	101.63	96.406	98.719	104.97	105.53	100.58	112.53	111.67	104.91	113.69	105.96	102.7	105.63	110.71	108.83	106.52	103.7	104.05	111.93	97.275	106.25	112.14	108.82	108.44	110.36	98.824	100.65	109.6	110.37	106.85	102.63	100.39	106.75
90.088	98.216	97.563	91.567	93.189	101.52	108.76	98.979	90.138	99.155	107.54	93.217	90.462	101.83	105.21	103.05	102.54	90.615	101.4	108.53	98.135	94.798	97.357	95.299	96.634	101.07	103.72	96.068	96.37	85.875	103.25	101.29	97.879	106.02	103.53	95.763	100.11	101.55	86.812	91.883	104.79	95.336	101.1	95.476	102.34	104.22	100.14	99.708	107.48	99.563
97.121	113.14	109.29	104.64	109.62	105.39	110.93	103.55	106.32	109.36	99.244	110.51	102.93	109.97	102.89	110.02	107.02	103.92	104.61	106.35	105.89	99.789	99.355	108.48	107.78	109.87	110.63	113.41	113.2	101.31	113.47	105.08	102.7	95.971	100.49	101.78	119.65	105.51	109.91	98.16	106.37	105.42	95.011	113.22	112.07	104.6	97.057	104.97	102.99	106.37
110.54	96.906	107.41	102.05	97.024	114.17	93.712	107.65	100.6	110.91	117.16	108.55	106.27	110.25	105.93	102.46	119.05	109.76	108.16	106.31	108.97	106.91	95.308	111.43	106.52	106.5	112.36	109.06	109.02	107.71	111.45	99.128	104.13	116.62	116.3	103.85	115.69	109.7	112.07	100.55	101.71	106.99	110.04	103.1	113.95	103.34	111.41	103.28	102.83	109.48
115.4	102.72	105.34	101.15	107.12	104.95	116.82	107.09	114.04	110.37	118.63	109.77	107.8	110.86	101.54	104.85	108.59	110.13	97.884	103.68	105.15	107.19	107.34	109.67	109.8	104.69	111.73	104.84	109.5	108.51	104.31	111.09	108.63	108.88	110.23	107.34	104.4	110.21	97.649	112.87	114.28	105.4	106.77	107.44	108.05	100.43	90.442	102.97	103.24	112.6
108.96	105.46	101.41	102.18	106.45	101.74	108.18	101.25	110.43	107.63	101.37	101.4	102.91	99.371	109.37	104.17	118.77	96.813	103.91	105.05	115.66	100.28	92.527	106.49	103.23	106.59	101.39	111.64	106.63	104.12	112.99	113	100.44	111.07	107.03	102.77	101.2	106.01	104.6	107.92	103.54	108.31	113.31	101.36	107.91	106.28	103.64	104.98	105.26	103.14
104.22	107.03	100.43	106.73	104.78	105.72	97.498	101.21	107.95	105.15	106.57	112.18	114.15	108.02	103.98	103.38	110.21	99.544	112.96	101.31	108.71	107.37	101.78	111.2	112.49	108.8	103.01	112.56	111.91	102.08	113.43	101.64	104.39	108.52	104.48	105.12	107.8	110.05	104.79	101.28	106.38	97.984	101.67	99.103	105.22	100.73	106.65	112.03	108.36	100.49
106.92	109.11	103.85	96.554	108.51	111.56	102.41	104.8	108.37	103.72	109.91	111.1	109.27	107.98	112.53	104.97	105.97	110.77	108.91	106.69	103.57	102.07	113.09	119.83	118.48	108.36	102.92	100.28	108.51	102.41	99.315	108.2	102.58	111.47	106.05	107.32	102.21	107.12	117.93	112.04	98.534	106.85	116.26	104.51	114.89	106.5	110.2	115.18	108.32	115.52
90.701	103.69	102.09	95.258	102	105.76	110.73	102.04	101.7	96.606	102.42	94.822	102.44	97.044	98.148	111.94	96.753	94.138	96.817	99.643	103.08	104.48	102.91	104.47	101.39	98.391	101.21	104.09	106.64	106.82	98.289	101.65	105.1	95.463	99.39	103.05	103.5	98.501	98.875	103.68	98.117	103.9	95.731	89.115	104.16	99.469	99.016	92.657	97.841	98.917
93.905	97.774	95.882	99.54	100.99	100.97	92.494	100.26	91.746	100.19	95.042	98.037	94.677	102	101.91	100.09	98.456	93.263	91.041	99.741	99.979	104.55	101.92	101.01	90.403	100.93	102	96.024	98.256	104.04	97.27	105.61	92.213	86.396	99.108	101.63	98.165	101.69	94.438	94.835	94.712	102.08	109.53	88.365	93.709	101.71	97.304	100.44	98.115	103.16
100.35	96.936	98.814	83.26	99.438	95.46	83.683	105.35	92.602	98.726	102.35	99.648	93.251	89.749	94.114	97.249	96.259	102	92.775	100.97	91.357	101.49	99.236	92.405	108.99	96.489	100.96	87.297	97.481	104.47	98.665	94.502	95.257	90.861	94.031	97.793	104.96	100.3	106.41	105.63	92.903	107.61	94.137	95.126	100.48	101.83	96.926	98.41	92.903	99.347
101.08	106.1	103.58	101.78	109.43	96.26	102.83	103.14	105.52	106.66	95.929	106.49	111.8	108.03	103.04	100.98	108.46	109.11	114.63	105.37	112.41	95.517	106.35	108.36	107.58	108.63	106.02	101.34	104.59	114.65	116.14	109.17	109.46	110.29	120.45	114.07	112.36	106.37	103.07	117.05	106.77	110.12	103.88	100.54	99.298	105.24	105.43	101.41	95.462	92.945
112.1	117.6	112.51	113.08	105.35	108.19	110.57	102.94	108.16	110.49	118.34	105.98	111.41	105.79	108.73	118.83	116.96	104.56	113.24	112.41	103.86	113.5	111.19	114.27	104.76	102.12	99.951	116.25	114.3	110.22	110.91	113.2	112.41	111.58	112.96	110.41	103.96	105.59	118.68	101.45	104.75	112.37	116.21	110.58	110.15	109.46	110.81	116.17	108.78	103.49
106.72	102.93	106.78	105.28	103.14	97.367	95.26	108.3	98.32	109.32	110.86	105.2	107.26	106.45	110.65	100.08	111.2	97.747	106.31	106.7	96.395	109.7	101.82	112.75	105.57	112.83	109.2	110.13	103.15	100.07	108.13	108.82	95.33	108.38	101.27	100.27	102.04	103.4	98.48	105.7	104.92	108.21	104.68	99.101	102.7	104.48	108.48	102.99	104.35	112.74
104.67	96.819	97.586	100.76	101.58	107.59	113.77	103.15	104.75	106.44	107.57	103.84	109	106.13	111.16	102.45	105.86	103.05	106.13	100.62	99.94	114.2	109.91	107.77	106.18	109.45	99.317	100.5	107.63	107.26	111.87	116.2	100.08	105.33	91.657	101.39	108.17	98.905	101.58	100.86	111.09	117.94	111.6	106.74	103.17	96.4	105.09	108.62	99.177	106.8
108.8	110.53	95.818	105.56	105.96	102.26	94.486	101.52	99.138	104.82	103.78	109.16	109.71	98.773	101	110.49	103.77	103.62	107.43	101.95	104.84	98.716	108.68	101.16	105.11	113.95	108.21	107.43	102.71	109.16	105.4	104.62	101.86	106.82	91.308	103.75	106.09	113.45	97.704	96.082	95.357	104.5	99.92	100.56	100.04	109.66	111.5	103.46	107.46	105.42
97.831	106.81	98.916	94.795	97.111	110.56	101.27	103.13	97.905	91.71	106.11	101.73	106.7	97.699	99.765	100.81	102.13	101.04	106.14	97.431	101.77	95.199	99.979	96.652	98.175	108.52	103.15	105.93	104.23	99.347	110.68	106.37	98.25	99.275	93.063	94.12	89.408	100.27	96.317	100.34	98.577	98.187	106.93	100.77	100.55	107.02	110.43	117.94	99.972	106.68
105.02	98.929	97.718	103.74	111.29	106.02	100.99	103.14	103.41	113.56	101.48	98.737	108.78	101.52	108.58	108.06	103.46	117.04	104.4	104.23	102.73	98.132	96.204	110.43	106.55	103.14	103.84	102.03	109.09	104.34	98.638	109.27	109.99	110.08	101.03	114.62	106.27	95.356	109.21	105.86	101.08	105.67	106.97	108.61	108.08	104.06	109.91	100.81	107.23	104.2
109.38	105.18	110.95	113.34	109.32	106.22	112.02	111.23	116	111.2	106.93	111.73	109.93	110	115.37	100.94	105.23	106.79	100.18	112.66	108.19	109.23	112.62	119.1	107.39	122.62	113.55	111.41	101.69	111.65	101.88	111.21	109.98	105.66	111.83	107.58	106.77	100.87	109.52	99.38	117.07	118.81	114.69	108.53	104.54	114.35	109.83	109.35	109.81	106.35
109.6	110.81	100.02	108.9	106.05	112.17	103.91	102.3	107.21	105.57	122.33	107.36	100.22	111.73	108.35	110.62	101.35	98.64	102.82	100.78	106.95	105	114.94	108.65	106.18	103.99	102.21	106.06	109	103.29	100.29	105.66	104.34	105.79	103.9	94.406	107.24	97.073	112.03	100.16	104.82	113.65	104.4	104.65	101.17	101.81	96.367	100.1	98.151	106.97
108.88	105.12	103.97	113.44	106.28	113.87	106.14	101.02	100.73	107.89	111.36	117.99	104.15	109.27	112.94	107.04	108.9	104.97	102.03	106.72	116.22	111.15	105.81	107.78	105.64	108.01	102.62	115.7	109.33	101.72	106.54	107.39	104.64	106.93	115.63	104.61	115.36	107.26	98.649	116.39	110.66	104.87	111.17	101.55	112.48	103.19	103.07	104.62	115.1	107.41
108.91	112.97	107.71	110.9	104.21	105.79	113.18	111.67	113.47	113.78	103.53	115.42	121.07	109.83	111.8	113.09	117.15	114.17	111.21	103.2	113.76	108.38	103.96	106.74	112.54	105.1	121.72	107.96	109.49	100.96	104.17	105.78	111.27	116.55	105.34	102.66	112.39	114.66	108.59	103.03	108.74	111.47	111.87	109.78	115.3	105.06	105.87	99.356	107.96	111.31
99.085	108.18	102.11	106.79	101.92	102.8	101.09	108.04	98.108	108.89	104.42	104.3	107.68	105.75	109.79	110.37	103.59	110.02	107.98	108.72	97.477	114.87	106.24	104.63	99.1	106.39	103.96	107.56	107.46	98.554	99.572	95.606	103.74	111.58	100.21	102.99	100.1	104.67	106.11	107.44	105.27	111.94	100.77	109.43	108.31	108.58	106.4	103.98	102.19	113.85
109.44	100.38	102.87	99.512	97.838	103.63	101.16	104.12	102.62	99.006	107.98	106.81	104.23	100.44	111.74	98.227	108.54	110.11	104.5	104.17	117.05	109.24	101	111.25	102.57	101.35	109.11	114.35	108.32	107.8	100.96	102.35	103.67	114.71	105.9	99.339	102.76	105.15	107.21	106.51	103.13	108.34	98.33	103.4	101.85	102.33	107.87	115.59	107.06	106.48
94.136	109.85	105.33	102.7	103.36	117.19	105.79	98.709	106.9	111.23	99.946	104.18	101.39	106.36	104.46	109.94	102.76	112.86	106.98	100.66	108.64	105.92	109.55	104.17	106.6	109.34	103.38	101.14	115.01	102.18	101.16	104.49	98.106	108.14	91.13	94.604	101.9	105.11	100.65	108.45	113.69	104.98	104.85	101.12	115.27	103.22	102.57	121.02	100.13	109.31
103.35	103.76	110.98	109.14	109.36	99.264	109.78	108.26	103.11	111.02	120.15	104.54	107.17	102.41	99.796	106.68	106.7	99.475	113.17	103.38	112.72	114.09	110.6	109.79	100.76	105.94	106.97	101.39	104.48	103.43	103.06	105.86	106.45	105.42	109.72	106.61	97.015	102.36	105.81	115.22	104.32	101.93	113.95	109.31	103.73	102.42	106.13	101.35	97.458	106.19
115.31	106.38	106.61	112.78	108.35	111.73	123.7	114.66	101.27	107.94	111.07	100.84	104.77	104.14	109.08	109.89	110.44	107.63	108.28	101.77	102.35	107.04	109.58	103.29	104.82	98.778	114.42	106.65	109	107.41	101.98	107.71	102.41	102.11	111.21	107.52	109.78	108.38	106.45	108.98	111.02	107.71	106.84	110.29	112.51	107.44	113.13	102.55	110.85	108.78
119.31	101.07	107.88	112.03	109.28	105.28	109.96	105.04	96.649	96.214	101.27	96.422	107.7	107.11	109.35	111.17	118.44	106.54	102.2	108.7	107.53	100.13	102.15	108.26	111.78	106.63	107.91	98.444	109.74	106	104.98	106.36	105.32	112.63	104.35	103.96	107.51	109.71	107.74	104.93	104.83	105.62	114.28	110.54	101.73	116.62	111.21	109.6	108.35	107.89
109.79	99.38	107.14	103.89	106.01	107.01	99.862	116.87	103.36	107.75	110.27	103.32	107.64	105.77	100.7	102.68	106.61	108.12	97.659	110.38	109.29	107.05	113.44	106.74	111.26	103.18	109.75	109.81	107.39	107.07	114.64	108.21	100.07	105.4	115.82	105.83	106.12	108.57	108.92	104.61	100.58	109.83	106.81	104.05	109.16	109.54	114.96	111.77	103.24	109.2
102.33	113.16	100.4	109.18	111.44	106.23	102.7	111.96	113.47	115.34	108.97	109.25	107.04	103	107.91	102.76	110.7	106.02	104.21	106.89	106.4	108.6	112.71	111.6	104.38	114.87	101.59	104.67	106.35	108.49	106.6	113.95	111.48	107.93	102.93	108.34	112.18	109.02	96.892	100.45	113.73	98.704	103.05	99.514	103.67	105.45	102.39	105.85	109.57	102.56
98.893	97.992	96.949	103.36	111.09	106.91	100.32	99.533	92.235	97.627	99.681	98.358	102.62	98.423	97.556	98.414	94.248	87.424	95.13	105.93	91.568	100.76	106.67	95.939	88.322	107.11	95.883	105.19	105.6	96.081	101.72	96.527	105.82	98.803	98.872	101.65	100.41	102.35	98.29	100.75	88.687	100.89	95.203	102.11	98.682	107.45	98.186	103.07	100.88	102.26
102.13	105.8	113.73	106.1	116.45	106.79	107.44	110.83	107.88	100.02	110.37	114.28	111.84	114.76	109.62	108.79	106.51	113.08	110.75	110.29	110.65	100.69	102.18	115.16	105.89	106.49	106.22	109.45	110.97	116.18	110.37	97.795	116.04	109.99	103.87	113.77	105.38	104.26	103.38	117.96	103.3	108.96	118.48	111.06	106.57	102.94	107.44	114.09	107.44	107.7
109.48	112.45	105.38	100.84	98.753	118.06	113.39	104.42	117.47	96.86	110.16	100.6	103.53	112.44	111.14	110	105.03	99.512	109.54	103.32	110.82	98.064	106.14	110.77	108.61	103.56	113.22	105.62	103.31	106.81	110.84	106.69	107.03	105.19	115.24	104.86	106.21	114.37	106.55	114.64	100.98	110.08	108.42	114.12	105.72	106.65	101.96	107.54	112.01	104.03
97.197	96.629	101.98	104.45	112.91	104.87	97.086	96.584	108.44	108.85	106.52	101.91	104.23	110.96	103.67	105.47	108.35	101.04	107.08	107.29	110.95	98.875	105.11	108.89	104.85	108.93	100.96	114.53	112.72	97.684	104.65	98.65	107	106.86	100.29	103.11	106.77	109.23	101.29	110.36	99.254	110.64	103.94	102.63	99.039	102.8	109.64	113.51	105.65	95.474
113.05	101.45	102.01	106.46	113.27	101.2	113.45	94.218	114.83	104.48	102.5	109.75	104.18	105.44	105.44	105.87	115	99.274	116.47	119.98	107.42	109.53	102.3	107.12	107.03	97.059	108.45	109.22	104.71	106.66	108.4	103.2	105.7	100.73	116.17	105.82	104.48	110.97	104.26	110.13	118.32	102.91	97.745	107.99	111.09	100.14	104.51	108.17	111.57	99.949
102.31	110.26	98.356	110.44	106.4	109.44	102.95	102.21	106.51	109.31	103.67	106.29	110.04	100.55	106	104.94	97.457	107.53	102.81	111.03	99.97	103.55	106.09	112.06	106.21	106.29	110.58	104.6	103.1	106.44	109.35	97.043	107.58	103.65	105.23	109.96	100.46	108.65	102.65	104.2	112.59	103.25	100.15	100.31	106.86	101.59	94.731	111.3	102.35	112.35
112.75	104.07	109.08	107.27	110.86	108.14	113.72	104.93	106.22	110.58	108.43	113.49	102.29	104.31	106.27	97.059	110.53	96.483	102.29	105.76	102.54	102.51	106.55	103.38	104.91	99.66	107.59	107.59	98.845	111.38	104.59	102.03	99.304	103.02	100.91	103.21	101.39	97.907	108.99	105.96	110.02	113.27	110.34	113.46	106.24	111.54	102.12	106.83	103.73	102.18
95.485	95.84	115.15	98.641	101	99.851	101.08	105.64	93.823	95.756	100.11	104.66	99.636	96.191	102.55	96.011	95.168	99.031	95.107	101.47	93.67	106.22	99.844	97.974	97.102	101.36	97.985	99.232	103.89	97.57	97.346	109.17	97.478	95.838	102.6	102.34	98.187	106.62	96.297	104.04	99.986	92.319	98.37	98.613	98.457	102.54	94.879	100.96	104.44	106.65
108.01	109.72	102.65	96.404	96.714	107.47	104.79	97.195	102.99	112.56	99.151	104.42	114.52	103.15	106.8	107.77	108.24	102.14	113.1	102.49	101.65	112.03	106.5	106.46	112.66	109.36	108.17	106.43	111.26	117.82	108.83	112.7	113.09	106.26	110.74	107.93	112.44	116.18	101.89	109.38	106.77	107	108	111	107.4	104.94	109.99	112.96	105.03	105.51
99.577	103.32	102.38	97.754	110.66	100.14	103.91	109.19	111.24	103.33	98.963	106.34	108.05	107.82	103.19	105.73	112.53	110.51	111.51	110.41	107.89	99.949	103.68	101.58	109.55	111.29	107.83	108.19	111.19	107.85	108.87	105.74	106.07	98.269	114.6	107.96	99.804	97.799	104	108.72	101.71	115.29	102.56	99.111	112.51	105.98	109.28	108.07	113.22	103.07
98.846	94.523	99.383	96.019	91.489	102.93	86.277	94.301	95.211	86.677	100.05	94.901	98.637	106.08	104.15	96.353	97.475	103.35	100.38	92.614	94.591	89.716	98.92	91.5	100.36	96.543	106.08	100.99	103.54	98.731	95.17	100.62	96.695	99.2	93.701	94.664	93.216	100.62	97.103	101.88	103.39	92.539	89.179	98.55	89.375	91.281	96.889	89.25	96.842	91.29
97.818	103.81	100.83	97.201	105.27	98.96	96.702	102.23	102.79	99.13	100.06	90.795	101.11	96.348	100.34	99.105	96.174	110.89	89.144	91.501	97.713	97.731	94.653	90.793	95.942	107.38	99.752	99.564	98.871	91.416	103.92	99.909	104.08	94.543	99.574	103.77	108.33	93.851	96.022	95.7	102	97.776	101.97	99.135	88.306	106.2	99.713	99.093	99.381	94.508
107.32	98.52	105.75	105.95	97.456	112.91	97.603	109.4	97.613	108.2	111.64	108.87	107.49	107.76	95.033	102.45	105.44	114.07	112.63	101.55	99.228	104.5	111.87	108.86	105.68	102.59	108.16	101.05	108.64	98.38	98.28	100.22	96.938	107.09	103.06	102.01	107.73	100.28	99.785	111.25	107.75	104.96	109.41	110.77	98.016	114.84	107.66	101.84	108.69	100.62
108.71	107.14	112.34	113.36	102.86	111.45	112.4	105.06	105.19	101.72	104.08	104.65	106.39	108.27	110.69	99.95	105.86	111.32	108.58	106.42	107.06	109.72	109.91	110.54	105.61	106.86	105.48	106.34	107.02	101.71	99.643	110.54	99.977	112.22	101.46	95.668	106.61	103.23	113.13	114.23	103.53	110.59	97.465	109.5	109.28	102.03	106.94	111.98	106.94	114.88
108.4	99.987	100.48	105.94	107.13	108.7	97.408	98.657	105.13	102.23	108.71	105.44	109.15	105	107.63	107.47	103.75	112	109.18	101.1	112.41	111.82	108.76	109.94	102.32	100.53	110.09	104.7	113.72	103.98	103.25	107.34	102.68	105.29	113.69	101.41	106.62	95.281	103.74	97.018	104.84	105.93	114.23	110.49	100.72	100.79	105.81	97.286	112.31	104.58
98.574	112.06	101.66	104.76	110.59	97.974	104.55	110.7	98.333	105.1	110.82	100.52	107.63	99.134	99.416	113.31	113.25	107.44	103.16	96.798	111.49	95.16	107.17	109.19	105.47	107.41	101.57	114.16	103.95	108.89	103.83	109.89	107.27	107.8	105.32	109.84	104.74	105.53	104.19	100.04	111.35	119.79	105.9	103.63	100.89	103.14	107.42	100.63	103.98	98.506
105.19	104.59	112.8	104.54	107.04	108.03	109.04	102.45	103.07	108.78	98.836	105.12	107.91	107.71	103.79	111.63	108.8	108.32	98.05	104.66	112.3	105.98	109.16	98.747	109.88	105.99	106.99	108.52	102.21	97.999	113.09	107.01	105.21	108.23	105.51	106.97	101.26	109.75	110.53	108.8	108.87	108.08	96.387	98.763	104.55	108.99	107.65	109.47	108.64	110.36
104.3	95.481	96.595	101.62	102.55	106.13	102.79	97.056	102	108.88	107.62	110.01	97.382	94.387	94.977	101.99	103.65	102.37	94.767	111.49	103.44	99.099	101.01	104.62	100.12	102.92	100.09	103.93	103.75	96.503	94.983	97.359	99.6	104.29	103.67	99.322	109.47	97.033	101.32	93.447	102.8	95.626	106.45	98.857	107.34	96.458	106.23	105.81	104.89	105.31
97.866	105.01	100.32	106.4	102.36	101.21	117.91	106.31	106.64	110.66	111.88	112.37	110.71	107.45	109.22	102.14	107.65	97.794	107.92	104.5	113.57	109.91	105.79	108.09	110.48	105.56	104.35	108.8	115.89	104.86	97.106	108.89	112.25	107.53	109.18	110.73	114.67	107.78	108.44	108.21	102.37	110.68	112.62	107.61	106.75	108.93	110.41	106.84	112.16	119.08
110.85	106.83	105.13	99.807	107.76	103.23	102.61	113.13	111.75	106.85	102.74	114.21	104.46	106.35	116.81	109.85	112.25	114.12	110.36	103.31	111.07	110.8	106.81	114.02	111.85	104.53	105.38	113.58	109.3	114.68	113.19	105.5	105.18	104.82	107.94	104.59	105.12	114.7	106.39	111.08	108.11	110.09	111.71	112.02	110.04	102.45	102.05	112.99	107.51	110.05
102.52	107.9	107.41	108.72	97.16	107.52	100.49	105.97	97.066	112.41	105.5	113.19	103.96	114.32	99.058	113.99	112.67	100.4	107.25	110.61	113.52	98.068	117.71	108.11	112.6	104.78	110.38	105.2	108.81	105.5	117.66	111.32	106.87	103.31	108.86	117.3	101.17	111.46	110.84	100.62	104.3	107.81	111.62	115.05	99.578	104.4	107.41	109.72	106.53	111.46
102.71	112.07	109.52	108.77	110.38	106.72	105.83	114.46	101.28	110.4	110.33	104.17	109.75	104.89	108.31	108.95	106.42	99.598	106.05	104.36	111.44	102.64	112.95	96.309	97.562	106.66	103.18	108.51	113.49	113.41	103.53	105.29	105.85	115.31	110.28	108.5	105.77	99.529	113.46	110.86	93.947	103.34	112.43	104.33	95.55	104.3	108.65	104.98	106.03	101.5
113.41	100.43	103.52	99.259	106.65	113.33	106.62	114.5	91.564	104.59	110.58	106.51	107.24	106.91	102.48	110.18	108.03	111.76	118.07	103.62	108.65	118.47	105.08	107.04	102.26	107.43	107.89	108.7	114.62	112.76	111.15	110.66	104.18	116.48	111.09	102.31	113.55	105.44	109.01	99.843	116.69	103.02	99.762	106.84	101.57	114.97	99.025	102.85	100.57	105.06
110.34	105.24	103.27	108.09	105.96	112.98	108.47	107.89	105.42	111.76	105.85	102.34	108.94	110.33	108.62	106.96	110.95	117.57	110.85	103.84	111.29	99.023	103.61	111.12	112.43	106.76	108.44	104.86	106.75	108.27	109.04	114.92	104.99	106.4	104.06	106.04	101.67	114.2	104.51	105.73	104.56	107.39	112.73	107.25	107.08	106.84	109.43	104.46	106.01	106.91
109.92	102.45	94.861	112.32	105.01	106.46	104.03	113.83	109.92	105.39	102.68	100.7	97.525	110.56	101.29	110.86	105.56	103.23	115.2	113.52	112.2	112.52	118.75	97.943	106.59	100.72	117.1	108.37	104.25	104.09	104.52	103.67	106.46	111.19	109.52	103.26	103.42	106.03	103.64	113.37	99.566	99.065	98.493	104.13	108.05	107.12	105.74	107.45	107.51	109.94
108.61	108.31	108.66	108.7	102.26	107.64	103.14	111.05	111.7	106.16	118.57	109.99	109.6	112.28	114.62	113.8	103.11	113.79	101.88	103.89	114.29	102.51	115.98	114.43	108.74	112.92	113.23	111.13	107.2	119.5	113.3	113.52	111.43	104.77	109.02	102.71	100.11	116.74	114.89	114.64	112.25	105.53	112.61	108.16	103.22	100.93	105.96	111.58	110.21	107.76
109.89	107.32	109.33	105.48	113.17	115.77	112.57	114.27	110.4	114.79	107.82	110.95	113.68	116.22	108.56	112.06	118.84	106.25	113.35	119.39	101.53	117.18	107.02	117.65	106.78	111.27	123.18	112.65	101.81	107.98	106.9	105.07	104.98	106.08	109.54	106.21	107.22	120.88	110.4	107.75	115.61	115.12	107.03	114.35	119.23	108.56	113.46	108.46	111.73	109.37
108.28	109.41	100.28	114.39	107.64	113.2	108.19	107.56	111.19	105.04	103.8	110.18	102.89	111.18	105.24	111.67	110.76	111.44	113.13	91.324	95.353	109.08	108.52	107.42	111.62	103.89	112.22	106.67	104.12	111.24	111.33	107.6	104.55	106.46	107.25	109.07	122.51	108.02	103.16	108.98	109.08	120.71	108.38	110.85	118.94	107.73	106.44	106.4	112.95	112.6
103.71	99.728	95.545	92.431	99.306	101.21	101.4	101.89	92.154	95.24	101.45	96.059	103.55	90.562	90.502	107.59	106.69	92.752	98.208	105.53	98.722	104.71	99.364	103.65	96.105	95.956	97.481	102.02	107.21	96.959	96.336	106.67	99.299	100.33	95.127	103.81	97.761	106.36	103.11	101.71	96.018	108.04	100.59	104.29	96.745	104.04	99.835	102.3	103.69	95.944
111.69	105.64	107.45	107.27	107.66	111.32	108.19	103.1	115.98	115.92	110.2	110.46	104.46	107.37	101.51	111.07	106.85	101.83	104.95	109.54	113.27	110.37	108.52	102.64	107.62	102.26	113.78	111.81	102.79	106.82	109.34	100.58	109.05	103.48	107.15	106.23	104.77	102.55	105.26	102.77	117.74	107.29	107.73	116.52	109.2	106.58	112.26	110.56	113.87	104.54
112.84	111.28	118.24	110.12	106.16	114.33	114.15	116.58	107.68	112.03	112.49	107.74	107.98	114.21	110.53	108.02	107.82	111.19	109.4	106.87	107.52	114.39	113.8	104.96	103.12	111.54	101.31	112.22	113.23	113.07	107.8	114.16	111.24	118.68	117.95	111.84	113.22	107.9	111.33	107.07	111.68	103.28	111.47	113.86	120.78	110.91	107.16	114.21	101.71	113.18
91.383	99.597	95.409	96.66	88.223	94.829	99.163	97.19	99.561	97.84	102.89	94.841	99.012	99.081	100	94.352	95.109	109.15	93.393	98.709	92.258	103.57	94.27	94.193	95.623	87.886	94.191	105.69	97.396	106.32	97.215	99.571	104.45	94.291	101.57	97.893	98.959	99.379	97.134	99.366	104.55	93.715	100.66	93.064	101.86	101.33	100.89	99.354	107.68	102.97
109.29	109.52	105.36	100.13	95.406	106.15	103.4	109.35	103.95	108.7	106.48	104.96	108.03	109.49	101.37	95.338	110.73	99.492	109.45	103.04	109.61	112.18	115	100.91	110.1	108.01	99.823	109.43	106.12	109.61	106.36	107.46	109.65	105.9	110.87	107.69	104.42	108.52	110.02	106.13	106.24	102.43	98.947	110.91	98.548	105.54	99.126	107.07	109.33	101.96
102.57	99.529	108.29	108.36	107.53	102.54	100.27	105.9	112.01	107.26	110.82	100.91	107.6	106.13	111.49	106.43	107.27	107.4	105.98	108.36	102.34	106.3	109.37	101.35	101.75	113.03	107.78	107.1	100.72	108.86	98.013	106.82	105.55	95.701	112.32	101.67	110.43	114.59	108.78	111.2	110.53	107.47	118.98	108.07	108.81	102.07	114.4	109.27	109.74	103.94
106.46	98.519	111.28	107.69	109.93	108.63	104.51	104.97	101.53	105.89	105.52	112.27	103.81	103.49	101.75	110.16	102.28	109.14	110	108.05	109.24	110.92	109.92	103.27	104.97	102.18	118.96	105.2	106.96	101.15	112.42	93.674	102.09	106.12	108.24	114.74	114.07	113	106.78	100.09	107.27	105.01	109.12	105.69	111.36	107.22	98.584	98.507	106.78	106.24
101.52	108.82	115.09	113.2	108.28	107.13	112.52	113.22	103.45	104.27	107.98	114.25	100.8	111.1	118.02	106.02	114.43	112.34	106.36	113.87	109.15	109.64	107	107.96	110.66	115.13	120.52	114.03	106.63	116.97	112.52	113.98	114.2	113.96	116.54	112.38	105.97	117.46	115.99	114.93	107.27	103.55	109	108.66	110.16	109.34	115.98	115.04	114.04	108.04
101.69	109.85	105.73	104.94	109.46	106.26	104.46	105.78	115.75	96.744	99.845	115.5	103.17	112.9	92.433	112.59	111.97	96.828	101.89	110.81	104.24	104.45	97.103	109.99	96.507	105.31	106.68	104.88	98.213	104.74	98.995	111.57	104.59	107.61	99.914	116.11	111.35	105.24	104.34	97.823	102.97	107.09	106.11	102.85	109.67	114.43	94.233	100.83	96.794	96.211
102.72	99.952	91.586	110.3	108.51	105.83	101.57	111.59	106.74	118.65	106.96	106.19	106.75	108.3	101.48	102.33	117.56	107.37	101.67	109.94	104.74	106.49	105.29	101.46	100.9	98.554	102.85	110.29	108.99	111.16	110.26	109	108.08	101.03	116.16	105.56	105.81	99.249	103.96	104.52	102.09	99.085	106.82	99.774	102.68	107.47	108.93	109.99	108.9	100.78
108.43	96.389	105.25	97.729	101.62	103.02	104.52	85.232	97.845	93.468	105.1	97.385	96.392	93.198	102.65	94.041	98.827	96.621	89.648	97.647	91.436	90.552	97.664	104.5	98.944	94.091	94.9	95.656	100.96	103.19	94.1	90.967	107.06	96.431	90.707	97.31	96.728	99.18	97.404	100.58	91.241	91.691	106.01	103.62	99.618	97.835	94.06	102.81	109.23	95.761
108.78	102.5	107.1	115.12	108.03	106.09	113.31	110.69	112.58	116.62	101.84	106.82	108.65	113.23	106.24	110.46	99.007	98.894	116.52	101.11	101.85	104.25	109.38	106.17	107.45	103.37	104.25	108.88	99.3	100.91	102.97	113.35	103.19	106.63	104.03	100.88	114.08	109.45	99.06	107.91	99.809	109.26	94.868	107.97	103.65	102.27	112.65	107.95	112.45	109.53
100.27	106.18	105.31	107.74	109.09	110.81	98.101	111.31	106.37	96.317	102.61	107.34	107.94	101.43	99.29	105.67	121.56	101.15	111.23	106.08	100.81	106.99	114.25	107.23	102.53	101.96	101.04	103.46	98.552	98.116	101.51	107.88	110.33	106.21	108.08	105.44	106.08	111.25	102.21	103.69	103.67	100.84	95.952	113.38	102.93	106.46	102.66	105.04	108.09	106.03
107.68	99.563	106	100.98	108.85	104.28	100.97	99.322	101.32	100.92	105.41	99.548	99.891	106.41	96.108	101.85	107.67	107.45	105.4	103.95	109.15	111.32	100.35	112.52	102.95	108.08	102.4	109.61	112.45	108.8	110.51	107.46	104.88	104.53	103.52	106.78	115.43	102.28	107.18	105.26	109.61	106.33	104.8	103.63	102.9	109.79	101.33	102.61	110.86	102.42
107.56	106.47	111.15	100.5	103.93	101.61	109.16	99.909	107.78	101.35	107.59	105.33	92.752	101.85	105.23	100.78	105.66	106.9	102.94	98.101	109.49	107.72	109.07	100.93	103.75	96.076	102.71	110.29	105.44	103.23	108.93	106.86	104.33	103.43	113.83	107.48	103.31	108.39	108.31	106.75	106.52	101.17	98.032	105.71	104.81	110.87	101.15	109.51	111.73	100.22
112.56	110.72	112.06	111.4	105.13	104.94	111.64	99.971	109.83	100.26	115.35	103.73	113.17	110.47	110.11	104.39	105	97.745	109.72	99.772	110.74	103.35	104.7	100.75	105.19	105.4	96.275	116.35	102.19	117.15	107.86	105.71	104.82	108.71	99.347	109.2	105.25	105.99	104.22	103.37	100.72	109.6	107.93	104.47	107.81	114.01	111.27	100.75	105.25	108.47
99.876	105.3	104.18	104.74	97.479	110.07	91.741	107.53	102.73	102.37	93.869	102.59	103.5	93.824	95.674	99.134	108.92	105.39	102.97	100.13	110.84	103.58	102.66	101.02	106.76	95.571	98.848	108.76	100.52	108.53	105.05	98.813	106.21	98.953	105.29	102.48	107.47	102.34	108.94	109.76	105.01	96.667	105.28	98.787	102.97	94.616	102.63	99.715	105.79	107.12
110.67	106.65	116.51	113.87	114.75	107	114.2	101.68	105.18	115.91	111.14	101.92	114.81	106.89	95.549	113.86	110.66	107.53	114.14	118.85	117.21	105.86	105.78	113.78	110.42	109.05	112.31	103.58	115.6	104.39	113.68	103.05	110.06	117.37	106.46	110.91	105.04	97.866	110.85	109.22	106.65	107.41	115.36	106.21	115.59	114.66	103.51	103.37	112.46	104.78
103.7	113.3	105.35	102.69	98.232	104.17	101.25	103.77	107.25	94.959	110.55	105.13	104.83	111.35	112.02	105.9	102.98	99.076	106.11	109.61	101.52	104.12	105.4	101.13	112.83	105.53	102.58	109.79	104.99	109.58	100.56	103.32	106.6	106.74	108.14	104.12	108.99	111	109.75	103.07	109.07	106.08	105.16	102.94	108.83	103.45	103.79	107.43	103.53	93.721
102.98	107.79	108.38	108.78	110.95	112.19	109.19	107.82	115.36	101.92	101.45	106.16	101.24	107.83	104.75	97.953	108.62	107.93	104.27	112.13	114.76	106.77	108.24	116.4	102.26	111.76	111.77	103.61	108.16	109.8	112.51	99.86	102.18	107.33	105.57	106.01	108.08	105.75	108.06	109.76	106.42	105.29	106.37	112.08	100.7	100.09	102.53	114.63	105.28	112.47
94.854	112.92	112.72	105.7	107.28	108.03	107.52	112.96	104.16	97.712	110.22	111.47	112.92	104.44	108.77	108.59	104.77	106.62	102.3	105.36	100.14	105.61	107.11	114.85	108.64	100.08	112.79	104.83	102.23	110.33	98.163	107.85	112.63	119.74	104.97	103.56	110.53	94.886	105.03	105.96	103.04	108.46	118.57	104.54	110.61	103.04	108.5	110.48	103.54	108.21
99.784	110.66	111.09	108.45	109.01	109.18	104.14	118.05	102.61	114.43	105.37	107.82	111.36	107.34	106.39	108.79	101.9	102.39	96.815	110.49	106.69	96.892	104.81	107.1	113.9	106.27	108	112.73	112.57	109.01	111.22	108.43	99.861	113.59	100.79	99.472	104.03	100.8	108.41	104.31	105.55	114.43	107.09	103.85	105.73	109.92	107.96	106.69	103.36	109.85
102.18	112.43	90.54	112.82	109.39	107.43	105.36	107.62	101.71	108.2	104.81	112.88	107.68	106.65	106.01	104.42	98.572	105.28	107.16	110.27	108.27	98.158	103.46	103.84	100.48	104.66	109.7	108.5	106.44	100.91	108.01	111.6	97.439	96.404	108.86	103.44	104.29	108.16	113.61	93.489	94.459	106.55	97.466	97.561	100.15	107.66	110.99	108.18	92.407	102.91
97.196	99.574	107.5	106.82	101.11	111.65	113.45	111.17	110.33	105.3	103.92	104.49	110.43	96.3	104.29	101.07	100.33	111.34	100.2	105.63	109.79	102.45	110.27	103.64	102.74	101.23	104.15	105.37	99.369	109.66	93.215	99.497	108.92	101.17	102.78	106.35	116.29	104.09	102.18	107.96	104.84	105.74	109.33	103.24	110.18	104.51	110.07	108.12	102.02	103.97
114.29	114.05	113.67	116.4	107.65	111.25	110.76	107.47	101.68	112.25	114.42	112.7	101	114.26	108.46	112.88	116.12	102.18	113.34	115.36	111.78	107.62	99.258	112.67	110.79	107.62	116.1	113.12	113.12	105.02	113.23	109.86	106.65	100.99	105.63	109.17	103.84	113.92	116.78	107.75	114.59	109.92	113.95	110.19	115.03	114.97	116.16	105.5	109.03	100.42
101.68	104.89	105.14	112.36	103.52	103.63	103.6	108.09	115.08	107.08	105.16	93.881	110.28	105.17	102.45	107.82	106.41	106.61	113.34	105.33	107.72	115.12	110.62	99.979	98.943	104.76	100.69	109.23	110.87	103.71	103.2	111.51	115.05	109.45	117.61	105.41	101.39	111.71	106.8	114.07	105.9	109.79	100.53	115.37	103.61	108.61	111.45	110.38	107.43	113.13
110.44	105.45	109.2	111.06	116.96	106.74	111.81	108.08	114.44	100.77	102.94	97.871	111.8	112.86	106.95	102.61	100.59	107.77	107.49	107.52	112.01	114.84	110.23	112.05	107.76	104.49	105.54	107.23	114.12	107.8	113.24	104.42	105.95	116.44	111.49	111.58	107.4	108.56	106.38	107.26	112.46	107.93	109.49	99.432	99.959	111.64	108.1	107.87	115.74	103.15
98.127	102.17	107.13	101.6	101.04	99.77	107.99	102.88	110.4	101.3	108.05	99.417	100.48	109.63	112.08	111.25	115.98	103.59	102.08	96.435	108.72	112.73	99.063	116.34	100.37	110.13	97.245	112.27	103.41	106.47	107.99	103.57	109.73	104.69	114.78	102.61	104.81	103.7	110.94	96.203	108.73	107.44	116.66	108.27	105.53	98.886	108.18	108.06	105.79	106.22
109.29	103.66	106.15	105.05	107.33	112.08	97.388	106.53	107.29	112.02	111.26	101.36	109.21	104.98	106.07	102.01	98.699	97.251	104.19	99.875	104.16	105.24	102.02	109.1	96.935	110.16	113.24	104.66	99.203	108.7	105.33	107.42	94.378	108.65	110.46	101.71	107.34	102.69	105.26	104.55	103.98	108.1	108.04	101.22	106	101.93	100.03	100.87	103.92	105.69
102.2	111.92	110.36	108.29	98.539	115.33	100.73	107.85	106.83	106.62	110.4	104.18	105.03	109.45	113.05	111.64	108.38	108.37	112.33	114.19	112.46	106.12	116.47	108.29	120.01	107.7	113.41	111.39	105.81	106.24	107.31	106.27	113.25	105.77	118.31	117.72	105.39	104.95	113.11	117.26	116.46	110.4	112.03	116.14	115.93	108.56	111.89	114.59	111.06	109.89
99.094	117.42	100.78	107.61	107.91	108.74	103.95	111.07	107.2	106.46	107.13	108.11	111.62	113.3	108.33	108.44	105.3	103.56	100.18	101.55	114.56	105.9	101.65	107.25	106.96	107.03	103.92	105.5	109.23	110.69	104.53	109.83	98.822	108.97	104.23	105.77	107.44	112.47	109.78	107.64	100.62	110.82	102.19	102.38	110.81	106.01	101.53	101.75	96.922	109.59
97.939	109.08	112.91	103.35	105.93	112.64	115.78	114.08	106.4	110.78	107.36	120.52	109.49	109.41	103.97	107.62	115.05	109.22	104.95	112.03	100.57	104.9	107.82	113.15	104.11	104.53	116.81	118.08	112.29	113.4	107.34	107.17	111.97	103.32	103.12	107.57	105.71	115.75	106.87	105.23	108.62	109.53	106.49	104	110.26	109.04	103.58	116.34	108.17	109.03
108.76	116.14	108.86	112.79	109.59	116.09	109.77	116.49	110.58	105.47	118.14	114.59	112.46	115.21	102.39	102.72	103.12	111.02	100.34	117.14	109.36	111.19	106.34	114.46	108.49	113.29	106.44	115.45	114.14	115.19	116.72	102.28	103.95	106.92	105.66	108.39	102.68	112.84	115.99	111.34	100.61	107.02	115.04	107.71	107.79	106.31	105.54	111.79	101.59	115.61
107.38	101.26	106.83	107.88	113.93	101.06	109.71	108.77	104.64	104.16	115.73	98.25	114.75	113.15	108.63	99.854	107.14	101.9	105.63	110.78	105.12	103.88	108.43	103.78	104.15	110.9	110.91	117.52	103.17	115.8	103.36	111.62	113.74	109.19	111.16	116.29	115.07	113.6	114.52	97.694	101.85	104.51	106.52	110.09	113.72	101.46	109.05	107	120.1	104.44
106.15	112.74	104.61	102.31	102.16	111.01	104.43	108.83	117.52	103.44	97.644	109.38	101.48	106.75	111.58	102.07	114.84	113.56	98.709	112.86	114.13	105.79	105.74	107.24	114.12	115.78	102.31	112.66	109.52	105.33	103.65	115.61	106.17	109.69	105.63	111.9	110.29	122.83	109.42	114.07	97.332	103.52	102.69	95.185	107.42	110.22	106.24	104.62	111.36	113.94
112.21	101.39	100.85	115.57	105.94	106.6	110.36	101.26	106.35	103.72	105.59	105.61	108.94	117.13	114.99	115.38	106.46	111.92	109.18	101.31	103.44	115.7	106.85	92.787	107.6	103.4	104.46	110.61	108.57	109.22	108.22	111.15	112.47	108.22	104.26	113.67	104.38	106.49	107.61	115.61	105.16	107.5	105.09	105.64	109.86	104.47	117.43	112.34	107.41	108.53
107.34	111.1	102.51	102.72	111.46	106.52	103.75	95.675	114.26	108.13	110.09	97.533	113.84	104.61	105.06	105.99	113.59	109.94	105.5	108.32	91.909	103.48	101.44	107.37	105.93	109.52	100.77	102.75	98.349	105.35	111.1	111.98	99.358	109.51	107.13	113.82	113.6	115.13	109.7	102.82	102.35	107.74	101.14	111.96	109.55	108.82	101.52	106.23	106.15	90.646
105.99	109.38	109.4	111.49	111.18	114.92	120.11	108.1	108.84	106.59	105.11	113.01	102.92	105.32	112.4	107.66	108.53	107.65	105.7	108.07	106.43	103.95	116.26	109.7	111.57	112.46	109.47	112.78	111.73	115.55	108.29	103.67	117.69	123.01	102.71	98.29	107.53	118.8	99.533	113.31	110	112.38	113.9	102.53	99.377	106.2	100.87	114.8	118.36	103.25
98.91	106	104.5	104.82	110.24	103.47	105.7	100.74	113.1	113.33	109.13	106.29	108.71	100.92	103.74	96.117	110.03	107.01	96.828	109.1	99.644	106.48	110.03	102.44	107.49	112.43	102.94	101.13	103.46	108.58	107.01	103.89	107.2	106.53	107.23	103.98	102.67	112.51	105.2	100.2	108.63	110.73	111.03	98.6	111.89	108.24	100.57	110.54	98.239	98.888
108.73	108.79	113.04	110.15	99.508	99.726	114.36	109.17	101.24	109.17	120.03	102.98	103.08	116.31	112.87	115.01	103.93	111.77	111.04	109.12	112.36	107.31	106.39	115.04	116.03	118.86	114.13	111.4	110.74	113.97	109.06	104.24	109.91	107.9	109.96	112.31	110.78	117.9	114.5	108.35	119.44	111.82	103.68	105.16	111.57	104.84	107.6	112.87	107.54	114.08
107.24	109.65	108.15	105.56	101.74	109.5	110.46	111.13	96.957	108.55	101.33	101.75	103.83	109.15	105.33	98.949	98.195	105.04	106.76	108.38	108.58	107.57	107.01	108.56	105.28	111.72	108.23	105.56	104.74	99.777	111.31	105.42	105.51	101.65	101.18	107.98	93.204	108.68	106.81	105.29	97.435	104.19	99.101	102.05	100.18	103.1	100.39	99.438	99.383	109.68
99.647	99.844	86.171	94.586	93.229	93.429	103.49	105.97	100.4	95.519	100.12	96.364	98.383	92.864	98.322	105.98	94.097	93.596	103.99	93.944	99.17	94.068	97.346	101.32	95.256	91.972	95.067	96.259	97.895	106.18	107.21	99.362	97.603	94.717	108.3	98.075	93.39	93.52	97.991	90.978	103.89	95.69	95.709	98.27	97.054	93.804	91.641	98.222	100.59	103.66
98.573	107.58	108.51	121.85	108.34	113.72	104.91	107.78	104.58	106.64	111.52	108.63	108.75	103.64	112.65	111.23	102.37	107.06	110.93	110.48	105.74	108.69	106.58	113.37	107.34	115.44	112.49	112.97	119.47	119.42	112.9	100.93	106	102.49	98.4	101.57	99.288	108.31	109.42	111.55	112.85	111.41	114.26	112.07	103.45	110.13	101.05	117.93	114.29	116.39
99.771	99.512	104.19	102.17	98.595	110.96	105.91	92.874	106.96	98.382	101.39	95.911	98.611	104.82	98.957	99.556	106.54	102.42	91.138	95.82	92.708	103.06	103.08	103.21	99.926	97.736	103.31	100.85	108.23	104.15	98.444	98.073	99.203	105.06	105.56	97.755	94.503	95.302	107.67	102.12	97.805	102.82	105.89	102.32	94.333	95.354	105.92	110.86	102.91	99.523
110.53	102.45	111.13	104.64	113.22	103.35	114.6	113.97	109.09	112.35	109.23	109.32	99.66	112.05	108.01	104.76	105.92	107.81	103.19	107.5	117.95	110.93	104.57	109.01	102.39	111.1	110.39	107.23	107.75	105.94	106.5	98.713	106.39	108.06	111.47	105.61	110.69	111.5	107.35	114.74	112.46	107.65	104.31	106.24	105.41	99.027	104.41	115.56	116.87	108.64
93.295	99.839	101.91	97.49	95.75	106.78	95.659	110.73	96.699	107.12	97.976	92.145	97.958	113.74	99.283	99.164	99.126	100.31	96.315	102.91	97.165	89.707	92.922	96.794	101.76	108.82	93.865	101.59	99.411	100.22	100.78	93.901	101.79	108.86	104.64	89.625	94.74	102.3	102.36	99.448	97.846	98.397	105.26	100.29	94.873	99.431	96.736	97.441	100.95	94.616
102.64	109.71	104	107.75	105.54	103.4	100.21	98.174	97.497	100.91	102.32	107.21	96.398	102.43	98.332	102.69	97.026	108.17	100.82	99.364	106.62	106.26	101.07	96.609	106.13	104.5	102.43	100.72	104.45	103.83	102.37	105.62	102.8	92.498	103.93	102.17	102.45	97.865	101.3	96.094	102.01	98.127	108.19	100.71	99.035	109.16	96.336	102.19	95.306	102.27
93.378	106.06	97.438	96.126	98.4	94.696	91.01	99.129	104.04	98.061	84.189	98.218	97.434	85.157	104.7	99.843	95.838	100.05	94.122	105.22	98.598	98.949	107.49	100.19	98.294	89.862	101.84	99.244	102.19	98.069	102.19	99.389	98.573	98.763	95.983	94.508	94.89	101.14	94.23	96.289	103.99	95.719	100.36	94.905	87.445	92.988	88.923	92.331	94.903	93.218
98.723	89.334	109.72	100.99	110.39	116.59	110.35	109.7	109.27	113.15	114.92	116.02	118.16	110.23	96.426	117.17	112.27	116.13	107.03	110.32	107.61	108.72	104.65	108.14	105.7	115.23	108.98	110.55	105.3	113.16	110.39	103.04	112.86	107.56	103.94	108.45	115.36	109.11	109.64	109.94	110.33	111.39	116.29	107.81	117.69	111.67	109.48	105.61	103.31	110.93
105.33	109.29	105.97	108.94	107.91	103.28	110.57	108.58	116.25	110.46	107.63	95.357	113.22	118.31	113.34	111.51	115.02	104.37	100.73	117.26	107.84	112.68	112.59	106.8	111.43	107.49	108.76	96.858	112.76	103.48	119.48	114.1	103.1	105.85	110.01	113	115.88	106.43	115.64	112.58	104.91	108.46	106.99	106.01	102.55	101.28	108.71	110.98	104.2	99.284
98.196	96.529	97.925	98.485	97.026	95.718	99.848	95.082	93.018	95.085	95.736	101.21	97.372	100.05	94.959	102.07	97.089	100.14	98.298	94.964	97.422	95.841	98.791	97.128	107.06	95.134	104.19	97.535	97.347	98.767	98.77	93.311	103.24	109.78	102.49	101.27	97.778	96.735	98.774	92.46	104.7	92.366	105.52	94.096	98.602	104.28	103.14	98.795	92.712	106.1
110.57	102.02	109.72	106.25	111.1	104.21	112.78	106.17	117.6	115.11	110.22	103.79	118.81	110.16	104.26	99.307	103.01	111.62	117.02	100.59	105.38	110.06	112.03	94.19	105.45	112.41	104.87	108.29	103.6	110.57	111.88	107.05	105.16	115.34	100.73	112.38	98.901	99.24	109.1	108.53	101.72	110.59	105.18	108.72	103.28	115.84	97.083	109.53	116.67	106.53
99.634	107.13	100.85	102.9	99.524	97.974	100.37	101.32	105.14	105.56	89.872	96.744	99.437	101.38	100.93	91.303	100.44	96.338	106.73	98.535	102.22	95.315	101.65	91.99	101.43	103.45	98.322	99.418	100.52	101.38	105.7	101.85	105.84	100.26	108.1	99.195	101.45	88.331	96.611	97.194	96.662	105.73	100.92	93.725	99.82	92.924	103.73	96.427	100.62	103.78
110.48	109.99	99.333	107.69	99.303	106.38	103.29	102.62	108.77	107.12	103.08	104.06	106.3	110.42	107.09	102.2	110.93	100.72	109.42	111.21	109.44	104.02	111.17	102.55	104.99	112.83	106.57	95.909	109.95	97.844	105.84	106.79	109.35	101.99	106.54	105.84	99.813	106.9	106.66	101.26	102.02	104.58	110.77	103.55	109.72	106.1	116.22	97.657	107.57	105.12
105.47	114.18	99.866	117.47	111.39	110.7	104.25	101.31	102.02	105.35	99.292	114.65	99.215	98.25	99.749	114.51	104.3	101.29	108.15	105.48	96.665	107.3	101.76	108.27	100.48	97.85	104.84	113.04	100.9	101.96	98.741	107.83	111.32	100.59	107.42	95.638	111.03	96.327	108.13	101.25	107.61	105.18	102.99	109.66	98.88	102.96	108.75	104.78	109.49	103.17
113.69	104.76	107.45	112.18	107.24	95.896	106.71	97.36	96.162	108.19	107.48	104.01	107.29	102.75	111.42	107.34	104.36	105.22	109.62	101.51	99.573	111.49	101.96	101.39	109.46	110.56	105.41	100.77	103.55	103.32	104.52	106.32	107.85	107.94	101.86	97.182	112.46	93.88	102.7	103.59	108.25	103.53	106.23	106.37	111.05	107.6	110.02	112.06	103.55	101.2
109.6	109.97	104.16	107.24	110.5	119.08	106.31	109.75	100.93	115.26	107.52	108.43	112.25	111.38	120.55	103.27	113.35	112.52	115.94	108.9	110.93	115.6	118.31	109.64	109.23	110.53	109.06	109.26	109.4	114.96	106.7	113.23	114.86	112.54	114.36	112.47	109.5	102.11	104.69	111.47	112.36	111.46	101.29	114.2	107.16	114.56	111.07	101.04	115.05	112.46
107.09	105.64	111.43	107.41	106.84	101.09	113.13	101.96	106.49	113.29	107.49	106.1	109.84	111.87	99.286	112.49	92.958	107.36	99.774	117.94	97.25	110.96	97.738	104.94	103.78	108.19	103.48	101.11	111.6	106.56	112.78	100.38	102.48	106.99	107.19	112.19	100.69	108.22	102.08	104.89	107.25	105.42	101.3	115.44	116.16	105.3	105.7	112.12	105.32	108.74
113.84	105.7	110.57	115.35	109.12	108.85	104.23	114.81	99.592	110.47	112.94	102.98	107.78	107.36	119.95	117.99	102.67	104.81	121.94	108.55	107.9	108.8	117.5	117.8	114.57	108.59	115.35	106.69	110.8	117.62	100.57	104.25	104.62	107.55	101.58	114.31	115.07	109.98	114.61	107.93	116.54	110.46	107.34	113.8	109.72	114.56	106.23	101.62	106.49	112.72
109.19	91.866	102.26	95.124	92.011	94.828	101.88	108.8	99.051	99.037	100.33	100.92	94.978	96.184	98.879	105.64	95.012	102.97	97.522	102.09	99.474	96.031	108.46	108.6	102.36	108.33	102.7	97.339	91.226	102.03	91.595	104.63	95.069	104.8	108.64	91.714	92.572	97.185	97.065	90.905	99.514	105.83	97.582	94.226	90.71	97.913	98.883	106.03	100.5	92.204
109.55	103.32	99.969	103.2	100.77	110.6	108.59	108.77	101.1	95.398	104.13	101.7	107.68	112.12	101.52	103.41	108	97.53	112.36	109.9	98.798	105.48	105.59	113.6	102.76	103.02	108.06	110	98.071	106.46	101.21	99.542	102.98	101.91	104.23	105.29	106.94	107.78	108.5	105.92	111.16	98.852	110.23	109.09	97.775	106.8	100.13	108.81	108.52	104.54
104.16	101.6	99.435	113.34	99.593	105.42	105.12	106.07	98.22	103.8	112.36	109.38	106.56	104.41	95.751	104.26	110.78	97.168	107.25	103.21	115.3	105.2	88.879	105.8	110.68	107.32	98.482	103.47	112.78	104.97	106.52	96.247	104.85	115.27	102.3	112.14	106.25	110.67	104.79	105.77	101.66	105.72	93.413	107.25	105.79	108.34	99.113	102.63	103.49	107.1
101.35	106.48	112.72	106.9	107.67	106.63	113.61	106.74	106.08	105.73	100.64	106.17	105.64	114.24	111.39	103.85	100.75	108.61	111.43	101.37	100.8	105.03	116.06	105.59	103.13	108.54	98.115	107.75	110.64	110.4	103.14	110.74	106.46	105.68	106.16	103.66	108.62	113.5	110.63	110.58	108.94	111.96	105.55	107.57	111.53	99.549	105.48	105.01	111.31	104.9
104.1	108.98	106.36	102.81	102.3	107.67	104	108.82	102.62	99.238	109.28	107.19	100.59	100.24	113.24	106.98	115.74	105.18	111.21	109.71	100.56	96.311	100.18	106.5	105.73	107.62	102.4	105.06	103.15	103.53	96.658	100.9	108.54	106.98	108.77	103.36	104.5	112.66	113.06	98.931	99.262	107.38	107.17	104.1	115.54	104.28	107.78	100.68	99.915	106.2
111.25	109.5	113.37	102.48	108.87	117.34	112.93	105.77	104.83	111.75	105.21	104.68	111.11	108.16	105.26	113.68	114.41	105.6	107.16	109.34	115.1	106.88	112.53	107.41	104.76	109.34	110.23	107.07	114.34	111.09	114.64	98.758	110.85	114.63	109.89	111.81	107.18	106.16	112.26	118.2	107.69	108.4	108.44	99.064	106.36	106.61	115.26	112.08	101.73	113.7
104.49	100.43	100.88	94.576	100.24	99.565	100.63	94.813	95.13	101.53	105.42	102.52	104.28	96.863	103.86	103.84	98.396	95.853	99.187	103.18	89.5	101.13	89.303	98.375	95.815	103.17	99.237	94.964	91.688	99.075	97.323	97.173	102.51	101.94	101.55	109.06	89.423	95.626	104.27	101.74	103.15	105.13	95.843	106.02	91.054	93.476	89.227	98.228	107.71	105.31
108.35	114.84	105.49	101.92	113.34	113.01	112.38	107.31	103.53	110.4	113.18	103.24	98.453	99.043	98.453	108.56	103.89	111.45	113.42	115.43	97.783	110.33	107.34	119.62	110.34	101.55	109.56	111.45	97.667	115.51	107.45	110.95	110.7	113.08	105.24	109.96	112.54	112.32	94.207	106.63	108.95	109.45	104.27	111.76	104.95	103.74	104.32	110.46	100.92	104.02
100.61	101.75	115.35	101.75	109.83	101.42	106.12	115.79	108.09	101.04	106.13	101.34	102.13	111.42	103.31	103.3	106.31	103.11	98.5	101.55	113.19	103.84	108.9	97.575	108.38	102.7	98.634	105.61	113.57	105.46	104.6	96.774	103.94	106.57	107.81	103.86	99.936	105.44	114.05	112.04	109.92	105.04	106.6	111.2	102.73	101.18	101.13	101.05	109.22	110.17
114.81	108.79	101.86	105.41	100.12	114.99	107.79	111.5	107.48	115.39	100.57	109.6	109.6	109.52	109.85	109.03	105.05	104.6	110.38	106.6	109.2	105.42	103.06	108.15	107.86	107.31	96.318	107.97	109.73	109.78	104.85	104.55	114.15	105.99	106.06	109.52	114.53	100.52	115.29	110.72	104.15	111.43	105.01	102.15	105.58	110.86	104.44	107.26	106.42	111.88
103.49	99.737	100.42	97.063	99.01	86.534	105.32	91.215	98.964	96.576	93.676	94.978	94.58	96.006	91.2	93.926	96.038	97.316	98.646	96.528	97.66	95.715	100.11	97.601	96.547	99.477	103.6	97.794	95.439	95.113	94.277	97.621	96.867	98.307	97.38	99.935	96.654	94.405	94.45	97.945	97.896	98.672	96.939	95.014	96.495	97.796	100.65	99.318	107.9	100.72
104.52	101.79	106.04	102.94	105.48	100.61	96.724	102.3	106.53	116.97	105.57	95.699	103.33	112.51	106.4	112.29	106.64	113.23	112.3	102.56	107.56	108.06	105.95	99.566	101.63	104.61	108.49	99.79	108.31	101.1	94.16	110.07	97.432	106.9	103.03	110.83	109.07	104.78	110.4	107.94	111.72	106.94	116.96	99.855	111.65	107.21	115.17	108.49	101.17	103.35
99.641	100.15	107.04	92.529	95.959	97.776	102.14	94.715	93.95	101.29	98.156	97.031	98.881	97.155	95.663	96.892	95.755	97.816	103.77	98.75	100.29	102.63	101.31	96.149	90.879	97.9	105.12	89.927	94.804	104.41	108.6	103.46	99.304	95.492	91.605	92.887	94.271	100.72	90.642	95.458	84.208	96.232	104.53	97.38	97.98	97.397	99.573	103.36	102.85	96.428
105.35	107.6	107.2	109.27	110.13	104.08	102.6	111.97	106.31	113.53	118.74	109.91	100.75	108.21	110.14	103.51	104.91	115.32	119.56	110.06	113.67	106.34	114.65	104.44	117.59	109.52	105.25	108.14	113.36	113.02	110.93	104.88	114.93	115.15	103.6	100.45	108.14	103.41	111.69	103.55	116.68	104.35	112.42	108.43	106.69	117.51	112.28	109.98	102.46	106.74
105.15	109.07	106.58	105.55	109.07	106.28	100.21	108.16	103.22	109.2	111.07	113.46	110.4	111.01	113.19	100.95	103.44	99.699	110.4	109.98	119.18	107.61	101.89	111.39	99.796	112.84	111.5	104.68	110.07	102.65	99.607	109.22	103.8	114.56	107.07	106.62	98.252	108.05	109.05	101.06	107.87	102.31	110.53	113.56	99.611	104.13	113.71	105.97	99.198	113.89
105.05	110.61	105.32	101.11	102.48	100.19	100.48	112.58	116.38	99.154	111.44	96.706	113.39	101.41	107.11	101.64	108.89	102.82	109.11	105.32	106.91	97.702	106.32	107.09	106.49	103.26	100.79	105.11	102.64	104.89	105.59	111.48	97.055	110.96	112.63	113.3	107.14	105.51	96.677	108.33	107.22	99.639	111.84	103.04	103.21	101.08	115.58	113.97	110.46	110.24
101.43	114.95	105.69	112.84	114.89	111.3	110.49	110.86	111.19	104.08	95.368	110.57	104.57	107.4	94.863	101.12	109.5	107.53	112.16	101.59	95.839	108.56	113.08	107.65	106.09	110.84	110.49	102.43	110.29	106.23	103.37	109.19	98.981	100.61	111.56	110.57	111.53	107.16	116.93	108.95	105.36	109.67	115.94	107.05	100.34	108.54	107.21	104.83	112.09	113.12
91.508	100.34	96.417	92.81	107.92	97.983	96.941	91.844	104.3	99.921	100.42	90.668	105.09	91.103	100.43	93.231	100.62	94.546	100.99	95.8	93.018	103.35	112.54	99.167	100.64	99.648	95.97	107.55	97.733	97.937	103.63	94.828	101.25	98.432	93.975	103.02	100.98	103.37	98.267	104.1	103.26	98.992	94.457	97.376	102.51	92.354	90.3	94.319	95.168	101.63
103.14	104.95	100.6	113.04	106.59	112.28	109.27	98.603	103.34	106.34	99.022	107.95	105.97	98.591	106.97	105.91	106.97	108.41	110.43	105.93	103.8	105.75	101.73	111.81	103.23	110.38	100.81	110.39	111.66	111.26	104.52	108.02	109.9	109.67	109.71	107.13	96.289	108.45	104.64	113.89	107.25	101.89	105	105.99	113.66	96.199	102.52	101.53	107.18	115.2
105.43	106.2	101.68	96.501	105.87	106.25	111.35	112.26	108.97	103.19	108.21	112.49	114.15	111.26	113.44	102.73	113.76	95.586	112.66	105	107.65	108.15	104.51	104.37	105.83	110.45	110.14	106.67	103.98	107.73	108.83	111.06	104.78	102.08	112.87	110.06	111.31	98.217	108.67	114.93	106.05	107.21	117.71	99.835	102.06	106.34	107.09	114.41	99.834	113.52
112.48	103.39	115.07	107.66	106.18	101.17	105.75	110.25	101.67	104.56	110.19	115.15	110.59	111.27	109.37	109.27	105.65	105	102.05	105.84	103.77	108.98	112.33	114.35	107.62	108.06	105.14	113.62	101.1	109.39	106.92	102.69	101.57	101.13	116.56	104.92	111.25	105.36	110.46	110.71	101.33	106.44	112.12	102.26	103.88	104.16	111.32	109.23	101.92	114.84
101.02	108.97	109.77	112.9	104.07	107.31	119.38	101.08	101.37	102.46	105.34	106.96	110.67	106.93	116.75	108.24	110.93	106.41	111.99	114.96	107.94	104.49	114.43	107.96	121.13	104.59	109.67	109.49	104.01	117.62	106.91	109.37	104.59	102.01	108.85	104.76	109.83	110.1	103.04	108.7	111.35	113.84	107.85	108.22	108.14	112.39	107.76	110.17	112.32	109.14
96.602	108.71	105.06	101.11	107.87	110.78	113.01	111.99	104.92	104.94	113.28	104.4	110	111.33	107.61	105.34	114.93	99.832	110.84	102.51	117.08	114.26	102.74	109.91	112.87	110.28	105.21	112.99	103.57	110.57	104.83	107.84	105.14	101.68	108.72	107.4	101.7	103.13	113.92	108.69	102.58	112.12	107.94	105.5	114.38	109.6	112.65	110.96	124.21	109.52
108.88	105.59	100.39	105.6	107.88	98.515	105.11	109.31	104	110.14	108.52	108.39	100.62	96.458	105.18	103.26	119.94	107.5	105.34	108.58	98.803	107.02	108.76	106.76	106.21	105.6	110.63	99.886	104.84	106.98	99.249	111.32	113.21	109.41	104	116.16	105.15	107.67	107.26	104.55	100.8	108.36	99.9	104.89	102.37	97.541	100.16	112.16	103.88	108.4
98.447	98.272	97.884	96.525	93.152	94.089	104.31	104.85	94.301	103.59	84.482	95.773	110.71	98.284	102.55	97.767	103.43	107.07	97.022	103.57	97.575	95.666	103.19	107.82	101.59	96.528	93.674	107.05	100.47	96.399	107.08	106.84	101.36	101.17	99.279	98.781	96.921	106.2	99.007	97.33	100.57	90.31	98.305	88.318	109.02	98.61	95.097	102.11	103.31	99.775
116.77	111.39	115.07	110	106.72	102.05	111.04	110.58	112.64	105.96	107.36	110.29	111.09	114.79	106.09	112.35	109.93	111.58	109.4	113.26	110.37	108.89	110.78	106.09	97.827	109.11	104.49	103.93	114.05	109.75	106	111.1	112.01	103.09	103.18	111.6	115.35	108.77	113.32	110.63	114.06	108.8	109.94	109.51	100.56	110.88	109.04	105.39	113.73	107.85
101.51	98.228	99.711	91.043	97.919	97.677	93.097	96.439	99.539	103.82	92.716	95.831	94.454	94.118	97.649	102.51	97.557	98.194	90.624	92.706	97.456	104.34	97.199	103.92	93.015	107.69	97.731	100.57	100.72	97.718	92.259	90.99	99.508	101.63	96.731	96.449	92.887	99.437	94.91	98.609	99.08	102.94	102.21	103.74	102.98	96.048	99.312	88.344	97.978	100.78
110.44	112.19	114.03	104.22	106.05	106.95	104.33	100.79	111.77	106.36	106.14	109.76	96.151	109.53	108.27	117.96	105.47	107.6	108.39	109.08	99.917	105.11	106.82	110.82	109.94	109.58	95.969	109.46	113.9	111.85	103.47	110.87	102.36	109.48	107.95	104.44	104.51	104.92	93.949	109.16	110.75	112.1	109.77	106.21	104.14	98.987	106.81	104.56	111.8	106.77
94.139	100.74	95.434	106.93	95.359	93.916	102.81	103.58	103.32	96.869	108.19	103.79	109.44	92.265	105.37	98.457	101.76	99.646	101.08	94.708	98.264	99.965	91.136	101.4	94.042	97.074	97.367	101.13	94.474	88.474	96.729	86.949	96.909	97.924	99.102	100.3	99.867	94.135	95.993	97.483	109.42	108.13	90.08	102.26	91.75	102.65	97.68	96.87	98.853	103.8
101.41	111.79	110.46	114.02	102.67	100.42	97.158	115.83	111.54	112.4	108.44	103.8	111.27	105.46	96.595	110.5	101.05	102.3	101.95	102.62	107.24	98.864	109.67	90.266	99.401	106.2	109.99	107.17	112.85	102.19	107.01	105.63	104.04	110.09	111.87	108.24	109.1	102.93	101.87	107.39	108.33	112.51	115.15	99.544	105.83	105.77	110.6	111.37	102.96	97.737
98.425	101.44	95.652	95.392	100.75	105.33	104.28	98.513	100.59	90.405	95.083	96.834	98.214	86.359	106.82	96.087	98.78	103.53	91.81	96.064	99.078	94.44	98.52	105.28	93.07	104.08	106.88	104.29	97.054	100.52	102.73	100.7	95.643	100.11	92.782	94.073	92.441	101.52	101.91	95.303	101.76	96.945	104.74	91.06	90.229	99.026	100.27	95.839	100.44	93.632
108.53	105.51	99.793	104.74	113.8	99.333	104.05	103.39	102.17	111.56	99.74	107.98	110.38	109.09	99.958	104.59	104.67	101.42	113.67	110.97	104.5	101.26	113.08	107.48	108.88	111.78	102.25	104.44	107.37	96.604	95.528	110.24	106.26	104.84	111.22	110.99	101.32	104.62	105.22	107.23	105.12	103.66	102.62	104.22	99.371	108.61	102.33	109.91	102.68	108.47
103.63	111.03	100.08	104.84	97.12	104.19	100.47	112.39	109.84	110.67	103.61	100.6	115.72	104.4	109.24	113.18	109.13	113.57	110.75	111.96	111.87	105.95	118.5	105.39	107.66	98.024	109.64	107.68	117.59	109.37	114.68	106.57	108.65	109.55	111.67	99.797	106.33	108.9	112.39	110.13	105.95	112.92	105.18	115.36	101.28	109.57	108.03	105.37	111.68	103.47
108.23	106.91	106.15	113.18	105.24	113.64	110.81	107.53	108.36	105.24	101.96	102.44	109.2	113.87	109.85	105.57	107.78	111.93	106.4	109.79	110.29	113.82	106.33	107.68	109.25	109.15	114.1	105.92	108.32	105.27	111.53	116.69	111.88	108.53	109.22	106.5	116.31	109.01	112.54	109.47	109.08	111.76	109.55	106.93	114.74	105.58	107.24	101.82	107.33	106.28
102.73	93.474	119.95	110.94	105.07	114.47	114	113.92	103.26	100.32	107.79	121.6	109.41	107.4	102.9	107.38	108.6	113.66	119.98	109.92	102.83	112.8	110.56	113.1	112.51	107.09	113.35	109.45	110.87	106.7	101.73	108.74	114.09	107.76	113.05	107.78	110.63	107.02	111.55	112.71	107.62	108.13	112.79	111.88	110.65	115.2	106.36	108.78	112.37	111.08
92.154	114.73	101.93	98.492	103.45	113.12	98.919	106.61	99.106	107.21	101.34	100.92	111.44	107.09	111.89	104.32	116.46	110.89	104.03	106.57	104.74	104.86	103.35	108.81	108.2	104.01	109.1	110.37	109.1	101.61	99.232	100.9	110.81	104.2	110.27	98.021	105.45	106.97	107.09	97.171	102.59	107.01	106.74	105.17	98.64	92.638	107.87	114.69	107.96	107.08
100.82	102.9	114.37	98.503	99.668	97.673	108.01	106.28	111.95	108.08	110	101.34	105.79	109.57	101.67	99.93	103.92	97.469	108.78	104.74	109.65	110.83	113.22	105.8	110.53	111.29	102.49	106.01	115.59	91.255	107.36	104.99	116.6	109.91	113.09	105.46	104.29	114.23	98.21	100.06	109.65	104.32	98.987	111.79	109.18	101.32	108.07	114.53	102.21	105.09
100.91	100.08	114.16	110.12	107.07	109.53	110.76	110.63	102.54	113.26	107.99	104.88	97.587	118.09	110.05	111.57	109.13	103.19	102.9	98.721	108.34	109.86	103.14	107.87	105.69	110.64	113.73	115.04	110.12	98.703	100.85	99.293	113.64	111.61	109.87	120.98	108.5	106.99	114.21	108.98	102.39	108.93	98.254	110.39	106.06	115.71	105.05	111.21	108.8	117.64
109.02	105.83	107.2	95.187	103.4	110.32	104.65	112.51	105.32	90.159	100.15	106	103.38	100.91	105.68	101.88	93.747	107.37	103.02	103.05	105.61	98.104	105.82	107.85	108.45	109.47	110.54	115.51	107.13	105.25	108.89	105.74	106.42	103.95	106.35	106.56	106.7	107.49	108.38	105.92	110.24	101.35	113.74	99.2	107.62	114.75	108.22	112.27	107.51	103.51
107.23	103.37	102.72	116.16	104.88	109.8	113.58	100.01	103.02	105.69	102.49	104.01	106.13	100.38	106.61	107.34	100.72	109.73	114.41	101.36	108.21	108.65	102.63	102.22	106.11	101.43	104.21	112.53	99.032	106.29	110.72	101.88	107.17	106.99	99.372	109.18	104.37	113.57	99.099	105.75	118.01	113.85	108.56	102.35	109.74	98.482	114.4	94.598	108.15	106.7
106.23	112.01	101.13	106.22	116.59	101.84	100.53	99.954	102.12	104.52	93.509	98.762	107.43	105.3	103.3	107.08	113.04	105.67	100.67	99.184	104.5	109.11	101.65	103.32	103.27	106.28	109.23	103.04	102.55	105.79	107.13	101.08	104.43	105.71	98.492	104.56	107.19	105.88	111.96	93.639	102.16	110.57	108.83	105.27	97.904	106.89	109.59	110.88	102.2	104.69
105.75	103.35	92.854	101.48	107.3	100.8	105.24	100.01	106.73	105.8	108.05	101.62	97.529	116	103.06	108.13	107.24	109.88	105.8	105.56	104.67	105.13	105.39	101.44	106	111.96	103.25	113.7	101.06	111.57	101.48	104.41	95.402	110.96	104.95	95.954	107.99	103.24	116.51	101.63	97.457	101.19	105.9	108.89	108.37	101.81	100.02	103.69	108.29	103.27
104.54	112.63	105.7	108.29	103.91	119.04	106.27	113.27	108.51	110.03	110.44	114.77	110.75	115.09	106.45	113.69	119.85	101.66	115.37	115.72	113.72	119.71	105.02	119.91	103.89	103.2	112.49	110.75	114.32	109.89	106.93	111.13	105.45	108.56	111.73	110.11	108.86	116.81	114.65	112.3	111.64	112.99	108.42	104.73	105.71	107.99	106.35	102.98	109.62	108.82
109.45	110.08	113.8	114.38	100.47	100.88	98.204	115.89	113.04	102.9	101.74	105.35	116.3	113	108.11	107.45	110.51	108.64	105.63	106.01	112.1	114.21	112.81	105.71	104.29	102.54	113.18	109.46	104.12	110.21	115.86	103.94	108.21	101.68	107.99	106	109.77	105.6	115.02	103.28	106.33	106.58	110.11	119.87	106.8	112.8	106.9	106.37	102.75	111.27
102.5	100.54	116.82	109.43	97.546	113.01	109.76	109.53	113.46	112.16	109.3	106.48	110.09	101.35	109.73	105.42	111.28	105.89	111.09	115.43	107.16	101.18	109.49	107.18	104.04	102.2	104.01	108.4	101.96	110.03	110.07	97.629	106.87	100.71	102.9	109.29	105.49	97.413	101.33	103.47	106.97	115.13	114.67	106.52	109.67	101.57	104.29	103.97	111.99	109.2
109.7	114.12	105.73	109.6	94.323	99.985	110.05	95.22	114.63	102.73	114.79	106.21	115.85	106.79	105.78	108.39	104.14	98.416	111.67	109.24	110.47	108.99	105.02	109.56	110.58	106.08	97.94	102.75	104.68	92.476	110.9	112.41	106.59	106.92	117.59	104.7	110.11	105.13	110.86	106.4	105.93	103.29	113.32	104.63	105.29	104.29	114.7	116.56	111.91	109.47
109.52	110.26	102.71	113.21	110.59	107	95.373	111.48	107.17	103.62	104.45	102.13	114.37	104.8	105.64	90.047	102.41	108.53	106.98	106.93	102.75	102.9	98.764	108.35	97.265	102.53	107.69	110.01	110.26	104.26	99.744	110.48	102.33	103.76	104.96	105.32	111.51	100.01	104	111.54	104.31	107.9	100.66	108.07	103.98	107.7	113.93	104.85	104.48	108.7
98.267	105.03	94.515	109.84	109.65	107.47	106.24	103.92	118.18	105.89	111.88	106.55	102.72	109.13	98.487	108.41	99.742	112.12	105.22	108.42	104.56	99.223	109.36	101.2	101.15	97.26	96.495	96.686	107.91	108.16	96.431	106.22	99.178	96.151	104.37	105.56	102.11	107.95	104.79	108.77	105.68	113.3	98.488	114.13	110.92	105.81	110.61	106.77	108.47	95.644
114.63	102.19	110.89	105.16	112.69	117.95	110.05	114.83	108.49	102.99	94.031	111.94	97.123	101.02	106.55	106.13	110.28	109.46	101.73	108.05	111.76	108.3	120.53	109.1	107.82	103.05	106.09	105.06	107.68	110.67	110.05	107.84	98.455	102.94	111.27	110.16	103.95	102.37	108.15	110.5	110.71	106.48	104.84	109.21	109.47	109.64	110.12	107.05	109.46	106.77
104.9	105.48	101.55	99.974	105.68	105.52	110.87	113.43	94.077	98.022	110.63	103.77	109.89	101.43	101.99	106.44	108.68	107.5	99.956	115.45	106.44	116.36	103.3	108.97	98.885	97.22	102.63	106.58	111.47	112.62	103.56	106.77	109.04	104.65	114.64	106.31	110.37	102.9	112.43	105.93	100.17	100.8	103.9	111.29	105.61	113.42	107.74	98.471	111.85	111.26
102.21	102.02	102.62	93.908	92.877	98.978	100.61	102.7	95.185	101.83	108.38	96.317	98.147	87.684	92.643	93.614	97.345	95.592	97.112	97.195	101.33	107.05	97.689	98.545	93.804	91.584	89.616	100.34	95.708	93.795	91.121	101.03	104.35	96.774	98.413	99.544	101.59	89.082	97.354	101.55	89.457	99.916	91.743	97.477	94.168	99.599	103.51	99.547	98.23	93.916
115	105.94	109.53	109.79	110.66	99.665	108.89	106.43	105.62	111.53	114.01	113.3	113.43	109.24	104.42	110.12	120.97	116.38	110.56	106.59	108.04	110.62	102.68	106.74	110.23	109.91	119.8	111.95	104.43	112.29	112.7	111.54	111.88	110.4	116.11	108.5	116.3	93.853	113.21	116.95	106.42	111.99	106.86	105.18	113.71	98.723	106.4	104.61	107.22	108.35
106.55	107.12	108.09	110.59	102.49	102.37	102.03	107.01	102.06	110.17	105.2	106.8	105.54	101.05	103.26	104.34	115.17	106.29	115.41	105.63	106.58	104.52	107.33	115.32	104.58	106.83	110.37	111.1	97.339	106.37	115.65	105	106.04	102.04	111.45	106.15	111.43	105.38	105.25	100.96	104.53	109.37	104.99	107.32	110.95	100.56	111.03	102.74	107.68	107.49
104.39	110.77	92.294	114.02	107.69	109.64	106.22	107.14	101.36	100.22	105.95	98.268	107.9	110.8	109.56	102.58	102.81	107.89	103.09	98.418	102.08	107.69	103.69	107.35	110.92	108.81	110.48	109.44	102.11	108.5	102.17	109.07	110.63	109.77	98.424	106.46	104.13	102.52	105.31	97.554	102.06	109.15	105.27	102.84	103.38	101.18	107.13	118.32	98.196	104.25
101.9	95.492	91.979	96.327	111.86	108.28	99.969	103.05	102.18	100.36	101.93	107.58	109.4	97.579	98.403	101.33	109.62	99.668	97.837	99.592	106.11	105.14	94.684	98.913	101.82	102.36	98.742	96.886	106.57	100.74	101.86	104.38	97.283	97.728	94.803	94.684	108.68	98.872	101.46	99.805	103.48	95.675	103.38	96.273	99.267	95.421	102	94.981	112.66	96.831
103.73	110.34	106.9	110.6	106.46	99.917	108.11	106.01	108.92	110.07	105.08	114.47	114.11	107.69	109.3	101.58	105.49	110.97	106.32	108.66	103.85	107.2	116.61	109.05	108.95	114.95	105.19	113.02	106.55	106.81	113.42	102.24	103.95	111.69	119.4	107.46	108.48	106.77	111.41	118.25	109.78	106.48	108.19	110.25	109.41	105.12	106.12	110.07	99.34	110.98
106.8	113.72	99.954	107.6	104.67	108.56	104.62	92.638	110.58	114.31	106.78	105.4	103.93	106.26	106.1	109.52	113.86	104.15	107.79	104.92	113.23	115.64	116.54	106.24	112.18	106.44	109.2	99.983	102.88	103.82	107.97	108.61	103.95	98.877	98.601	105.79	100.27	102.58	95.176	113.52	111.65	94.704	105.74	104.65	108.39	104.96	105.69	106.89	113.87	103.76
110.66	111.42	109.48	107.68	104.69	102.48	112.64	115.18	102.52	104.4	107.55	103.78	106.33	108.7	104.79	105.47	120.39	110.49	121.01	99.405	105.12	110.05	106.78	95.159	107.35	108.97	103.29	105.91	106.26	105.43	102.63	108.43	107.37	120.16	101.84	112.92	106.82	107.58	102.26	103.47	102.13	105.12	99.462	113.35	112.32	120.66	110.66	109.7	107.93	105.82
100.81	93.899	94.242	97.838	99.452	104.02	98.44	101.96	96.954	88.166	101.57	95.221	93.302	103.08	103.62	98.318	102.59	104.88	103.22	101.86	98.672	99.645	93.456	98.261	105.78	102.03	96.254	93.666	95.2	97.704	101.17	95.772	98.522	92.272	93.183	89.182	96.578	97.113	99.949	98.73	92.745	105.43	109.17	91.003	105.75	100.38	90.119	92.066	90.246	102.11
110.84	110.41	98.276	96.3	109.76	107.95	105.78	110.64	102.66	105.2	95.829	104.6	102.47	111.84	101.01	106.4	103.32	107.18	102.53	109.64	108.27	111.43	105.12	104.21	109.77	106.15	108.18	105.15	103.37	109.4	98.924	112.7	99.826	102.66	107.74	107.97	96.783	109.28	105.25	103.68	110.3	101.54	101.85	102.96	107.14	108.02	106.95	97.719	112.07	104.84
107.37	113.14	111.05	104	96.291	106.17	108.65	96.735	107.99	110.06	107.74	104.35	107.09	105.98	104.12	108	111.3	113.48	113.06	110.92	105.53	112.17	96.021	112.5	107.63	103.56	115.26	102.37	102.58	103.49	110.47	104.28	113.45	112.49	103.68	103.74	105.42	113.62	113.09	114.66	109.3	112.97	107.89	94.864	103.83	105.11	101.07	109.61	120.62	107.99
106.43	111.55	106.42	107.32	101.55	110.59	103.91	109.99	106.84	112.95	97.571	100.59	107.44	105.79	104.36	109.27	114.41	111.44	101.96	105.95	107.65	107.31	107.24	108.48	108.81	113.98	119.43	98.882	105.46	108.53	111.95	102.63	113.28	98.643	111.07	103	102.23	105.07	107.97	105.3	102.52	108.52	99.988	111.32	108.46	109.06	106.69	114.39	99.847	98.759
108.91	107.53	108.48	110.1	104.75	99.884	116.73	110.42	102.45	103.87	111.53	102.75	107.42	110.86	111.24	114.93	118.81	111.78	103.58	110.36	108.94	110.07	103.77	103.97	102.11	111.75	110.33	108.27	104.43	118.09	107.5	105.42	109.01	119.62	115.66	104.26	107.88	108.04	103.21	104.62	107.95	110.38	117.46	101.91	105.15	106.82	112.82	120.56	109.47	107.15
100.22	109.84	110.53	109.6	99.61	110.28	104.64	114.84	93.635	98.756	107.13	107.79	110.2	113.14	107.05	103.12	107.78	106.55	108.91	104.44	104.68	105.78	103.56	108.52	110.14	105.38	106.53	106.1	110.3	110.78	108.63	98.176	105.07	106.9	112.29	109.62	96.787	112.32	96.693	104.56	109.89	98.103	101.54	104.33	108.76	110.27	108.76	107.98	98.439	101.98
110.67	118.91	108.19	112.04	109.57	107.51	104.95	109.18	114.36	103.38	117.39	107.05	117.89	114.42	111.37	114.3	113.76	104.81	110.36	112.52	115.44	107.31	114.68	116.82	115.63	105.6	110.73	108.74	111.45	115.5	118.97	113	109.24	113.93	116.24	109.05	115.25	112.39	110	111.8	117.87	107.95	109.35	98.386	104.72	107.33	112.86	116.54	108.39	104.51
108.64	102.36	109.07	115.12	106.73	116.36	102	115.13	107.6	99.599	108.64	107.51	104.77	102.83	110.75	108.44	106.57	107.29	105.28	118.19	115.26	111.66	104.66	108.48	103.17	119.71	107.11	105.25	112.65	110.53	111.89	104.83	106.88	108.11	95.735	109.12	116.22	116.42	106.8	111.5	110.73	109.87	109.09	103.84	103.55	112.18	106.44	107.57	103.04	98.694
109.57	100.62	99.55	107.85	103.13	103.73	96.505	103.23	95.826	97.307	107.09	95.667	102.07	102.67	106.65	102.45	109.19	99.503	100.32	95.715	110.13	99.405	102.6	105.94	101.17	103.58	108.19	102.37	100.48	101.28	103.27	100.1	102.17	103.24	99.631	104.84	104.41	103.26	109.41	96.856	97.187	106.45	99.519	106.7	107.44	101.13	102.88	100.71	111.22	103.5
100.57	110.38	89.965	110.7	96.567	110.13	107.45	109.08	99.729	103.99	108.3	105	109.98	110.74	108.12	112.81	100.7	103.07	104.77	104.91	110.47	106.18	113	98.303	90.968	111.79	107.64	101.15	93.551	107.97	113.38	103.12	96.078	102.55	109.22	103.5	104.12	97.938	102.27	108.42	113.42	107.98	105.19	96.28	102.89	109.51	106.29	110.49	97.507	109.5
104.67	103.16	118.74	112.61	99.503	110.65	106.98	103.57	112.16	107.83	102.2	112.74	103.68	98.506	103.17	111.14	102.19	100.56	98.887	105.95	101.55	101.84	105.85	104.5	115.15	102.35	98.89	109.69	108.75	105.78	109.24	100.1	113.64	104.29	104.95	109.07	110.24	106.31	104.08	112.17	103.68	111.88	101.95	98.355	103.61	106.27	109.39	101.16	105.9	112.28
108.67	97.411	100.85	102.69	118.21	110.53	104.78	113.9	112.15	110.8	105.03	115.37	112.58	106.71	111.15	100.73	107.43	103.99	110.79	108.2	105.48	117.04	105.57	114.12	104.99	112.57	121.53	108.68	105.71	105.94	103.37	98.8	102.33	108.93	114.61	116.92	111.88	104.16	106.51	106.45	109.8	119.19	109.1	112.93	112.01	111.59	107.25	112.58	105.33	113
110.25	101.08	108.03	107.69	100.88	104.37	107.06	102.78	99.218	108.39	111.16	108.78	111.3	100.49	101.66	104.25	104.78	108.83	104.01	106.16	107.03	110.22	106.57	103.79	102.31	106.51	111.55	117.93	103.5	108.45	102.41	102.62	110.32	112.92	108.27	106.43	114.85	96.55	97.285	107.21	103.45	107.78	107.9	112.89	114.16	112.01	106.14	102.74	106.47	108.17
105.59	109.34	108.56	111.35	95.876	101.13	102.93	108.98	101.73	107.48	107.3	99.096	109.19	110.82	102.99	111.63	108.8	103.48	103.19	99.626	102.39	101.49	102.54	101.28	108.51	92.521	103.23	110.21	102.55	106.13	108.99	95.918	104.68	102.05	99.505	100.52	109.78	104.59	108.23	105.85	104.17	104.12	100.93	97.45	111.84	108.27	107.33	98.925	103.67	103.95
102.13	96.266	104.8	110.02	102.75	103.65	97.727	105.95	101.32	105.22	102.52	96.72	99.203	101.03	96.956	102.06	99.47	100.88	99.295	92.333	104.41	100.18	100.19	112.11	94.389	101.43	95.601	104.36	99.103	94.716	96.607	100.65	99.654	106.44	103.76	99.375	93.433	98.771	95.679	105.76	104.34	105.44	98.189	105.62	100.55	105.86	94.379	103.78	101.65	99.547
104.5	104.56	101.67	100.85	107.87	113.37	115.97	105.53	111.56	109.66	116.08	104.79	107.36	114.72	105.71	107	102.81	106.13	104.44	107.35	113.49	100.33	106.88	109.36	114.1	112.4	107.94	107.1	110.16	104.24	106.6	111.39	107.73	110.44	106.32	108.96	116	105.4	104.08	100.59	118.25	109	114.6	104.37	112.21	112.67	112.1	114.81	99.67	117.05
108	112.32	113.84	105	104.25	115	111.4	100.74	114.17	106.91	112.1	107.36	104.26	117.27	115.09	111.47	103.07	113.82	110.57	113.16	109.78	114.31	119.57	104.37	110.06	103.08	108.82	110.61	103.45	109.47	115.93	107.91	103.81	110.66	105.72	109.91	105.75	115.62	114.84	101.38	110.6	103.8	100.74	102.82	112.02	102.19	103.9	107.86	102.48	98.347
109.82	98.104	100.51	105.45	114.16	98.221	103.77	103.91	96.592	109.73	107.88	105.19	102.94	105.75	111.36	104.45	107.92	103.09	105.18	99.206	103.93	108.02	113.38	99.339	110.12	108.57	109.35	109.6	97.445	99.34	114.88	105.44	98.815	103.23	102.54	103.94	104.57	106.71	107.02	102.28	110.85	108.26	108.41	114.62	104.68	109.46	112.71	98.15	102.57	110.34
108.91	96.844	111.68	108.04	106.9	103.09	106.27	103.56	102.22	104.21	103.49	100.69	99.068	116.59	102.18	106.66	110.09	107.95	101.91	108.09	110.83	117.28	113.08	104.75	112.12	107.93	116.61	107.3	108.23	117.05	99.324	114.53	111.36	106.96	111.32	102.93	100.98	108.38	105.9	100.44	110.9	111.69	106.47	108.37	111.74	99.43	107.88	106.62	110.37	105.65
109.55	106.6	103.09	115.61	109.55	107.66	108.9	109.3	112.48	106.43	102.75	102.29	104.23	110.96	100.45	105.32	109.78	116.01	109.16	114.4	100.63	116.18	110.54	108.34	106.36	114.84	106.3	110.87	108.38	107.63	109.67	114.62	102.69	107.09	110.06	111.53	109.16	106.36	105.94	102.75	107.55	106.9	109.94	107.77	101.28	106.18	107.05	108.57	107.59	107.95
98.633	96.711	99.22	99.993	96.242	94.785	97.206	105.3	96.267	108.1	89.331	82.867	99.58	90.852	99.459	98.225	96.066	103.83	102.46	88.27	89.947	99.231	94.468	97.279	98.608	93.903	101.92	94.998	92.896	89.134	97.963	111.77	106.17	102.28	94.783	107.66	98.754	104.92	99.533	104.34	98.984	93.696	98.798	96.004	95.825	94.681	96.305	102.43	100.97	100.89
105.12	109.12	109.36	112.44	105.88	113.09	113.15	114.83	102.81	113.31	116.61	96.564	106.31	105.71	107.24	113.25	102.53	106.34	113.2	101.76	113.46	106.41	97.545	112.52	109.6	107.79	101.82	112.08	110.22	115.72	100.89	113.84	105.75	112.38	108.08	104.55	107.46	107.22	106.99	101.25	115.43	107.18	101.78	116.94	109.42	105.09	109.36	110.46	105.75	102.81
105.49	103.77	103.35	102.65	115.23	107.29	105.22	110.23	100.04	109.78	111.35	111.28	109.14	101.77	111.89	98.933	96.521	102.06	100.45	100.18	109.46	107.96	99.418	101.38	102.72	103.75	108.88	104.85	108.5	109.74	105.65	112.97	105.27	109.71	111.87	111.69	108.98	112.87	105.91	105.23	98.591	104.42	104.46	110.58	106.6	108.67	101.44	99.233	108.34	106.58
106.5	108.53	111.79	96.081	103.55	112.35	107.07	101.09	110.41	110.1	101.47	96.356	109.7	107.82	106.7	109.57	104.87	103.12	101.67	108	109	104.74	107.18	103.3	115.3	116.63	104.26	108.05	108.14	107.01	118.31	102.51	108.32	108.75	110.94	108.56	111.35	106.61	99.813	103.22	107.46	110.41	99.06	102.67	107.46	103.86	102.53	104.61	107.12	103.01
116.49	112.46	111.73	109.25	105.25	103.16	111.53	113.08	116.37	102.93	109.27	111.72	100.14	105.43	111.11	105.36	101.86	118.53	109.26	105.96	103.36	120.77	105.51	101.75	97.919	109.6	104.86	111.91	111.15	105.63	99.092	109.94	112.44	103.08	107.6	104.69	103.82	109.91	106.23	115.61	105.54	99.845	112.83	104.31	112.43	110.36	120.02	103.64	110.22	112.68
96.1	99.3	100.14	96.924	105.79	100.14	122.45	104.59	95.622	100.1	97.975	96.303	96.103	106.1	95.19	101.81	99.157	103.2	94.872	96.183	101.78	93.834	87.42	105.04	103.16	102.28	101.71	95.946	105.08	95.592	94.964	99.838	97.288	105.65	95.922	105.46	92.88	99.934	101.4	94.4	100.38	98.262	101.56	97.806	107.46	98.945	98.575	99.21	92.75	103.47
112.42	103.8	103.14	114.14	109.32	109.47	105.46	109.36	104.5	113.28	111.75	105.52	101.53	103.62	108.88	108.62	112.11	109.52	112.11	102.93	111.52	107.47	99.253	103.29	106.53	102.49	109.5	109.62	116.45	110.19	109.9	103.7	110.4	112.13	105.32	114.69	101.27	107.47	100.8	105.17	106.06	110	109.92	110.54	110.9	100.83	106.41	105.99	111.97	102.49
104.2	96.175	109.67	107.54	101.61	112.7	103.35	104.45	107.41	99.681	104.97	103.81	110.41	106.2	106.28	100.38	105.95	101.67	107.74	107.78	110.38	106.21	104.17	107.25	110.94	103.94	107.29	104.34	107.44	106.16	113.04	107.78	107.57	105.02	104.89	100.57	103.89	100.86	105.46	110.59	104.21	108.5	115.69	108.16	97.607	113.09	105.66	103.01	97.049	109.36
101.76	105.95	101.75	103.18	103.41	94.72	103.91	95.855	109.23	94.661	98.837	107.41	94.294	107.6	110.1	106.17	104.11	97.139	104.97	90.442	98.689	99.273	100.33	102.91	95.99	93.944	105.05	100.75	97.001	91.086	101.54	101.83	102.59	88.201	100.69	103.27	97.89	100.31	97.373	91.975	91.214	105.66	101.13	110.43	103.24	97.654	101.21	97.865	96.872	98.477
107.83	104.79	106.38	100.17	98.551	111.7	110.53	107.97	109.49	113.01	104.29	109.6	102.87	107.17	108.25	103.98	105.72	107.38	109.55	108.24	105.68	104.85	101.87	108.45	116.19	113.54	97.767	106.09	101.94	113.69	103.86	110.66	102.55	109.17	112.15	113.42	105.44	115.99	110.33	104.93	109.86	113.48	107.13	104.31	109.5	112.58	118.55	107.18	101.34	107.19
106.09	112.02	106.61	110.24	104.79	110.62	105.73	101.87	97.098	107.14	106.47	106.17	103.74	109.08	95.551	102	108.08	104.73	100.8	106.66	100.29	103.41	114.18	105.65	117.77	109.56	106.02	103.47	103.44	106.31	105.55	101.69	100.22	101.79	106.98	101.75	103.52	96.425	108.67	101.93	119.87	97.086	101.55	105.33	108.87	114.27	102.84	99.674	108.79	105.09
111.46	109.83	101.39	115.28	104.51	100.74	108.12	101.66	104.53	100.24	109.14	107.76	110.69	105.81	116.18	102.22	102.38	103.96	110.32	109.86	108.04	113.27	102.93	100.97	108.99	101.61	120.16	108.82	110.94	110.91	103.73	104.77	101.07	106.44	111.57	100.06	107.3	106.86	104.28	105.68	107.87	99.204	110.9	114.42	115.14	108.14	99.356	110.42	105.55	103.14
104.03	103.37	112.48	111.01	113.42	117	114.44	110.46	108.15	108.25	121.21	115.27	117.48	110.38	105.34	106.95	109.21	111.59	111.3	112.31	121.71	106.81	107.27	104.94	115.94	115.8	119.99	113.18	109.77	113.17	107.78	114.02	113.38	107.69	117.65	111.93	116.44	107.52	113.99	109.06	112.19	107.4	108.41	111.73	109.19	112.1	113.68	114.88	111.96	112.94
111.27	107.77	110.63	102.64	110.73	108.02	104.26	104.83	112.86	108.28	113.65	110.89	115.56	103.27	114.3	105.48	106.64	101.13	103.75	115.7	113.61	102.9	108.61	101.49	106.26	107.35	115.01	106.79	104.61	117.75	110.71	103.23	106.1	115.69	103.3	104.67	109.76	115.78	107.56	106.76	107.36	116.96	98.778	110.58	108.71	113.42	106.18	111.16	110.1	110.84
103.33	107.72	105.2	111.27	109.73	109.5	110.27	113.05	118.76	101.89	110.68	106.88	100.55	106.85	113.05	99.139	101.34	109.86	102.62	97.093	108.72	105.05	106.3	99.743	104.92	105.59	108.97	107.65	97.869	106.25	102.88	103.07	104.78	106.27	104.25	111.63	92.37	102.36	103.21	105.09	99.719	109.54	112.13	101.56	98.465	110.46	112.93	110.07	110.4	110.31
106.28	109.83	107.78	118.41	97.293	106.32	109.22	116.7	107.92	110.27	106.97	110.79	105.88	110.81	108.1	105.04	104.64	114.08	112.05	110.44	104.56	109.13	108.28	107.58	103.4	110.78	109.73	110.86	100.98	108.18	109.7	114.46	112.82	108.78	109.92	107.64	101.1	111.26	101.96	109.35	112.43	105.62	107.55	108	114.42	117.53	113.5	107.54	99.946	106.85
105.74	106.24	109.64	111.95	102.03	106.12	109.45	99.514	109.17	119.99	118.78	107.28	113.3	107.58	102.88	108.84	104.48	105.07	105.9	113.76	103.76	106.1	113.47	107.4	106.59	95.66	109.07	111.3	102.29	104.41	105.75	102.83	104.51	101.99	108.11	109.11	104.99	115.5	104.05	108.93	112.96	116.72	106.79	113.33	104.09	119.34	114.41	113.87	112.82	115.99
107.6	114.34	109.17	102.54	108.29	106.66	105.46	105.25	107.2	106.37	104.33	103.56	108.49	109.9	106.6	102.27	107.99	109.71	113.46	97.148	99.744	119.27	111.07	102.36	116.31	107.3	97.684	109.65	114.38	108.93	104.84	110.65	111.18	103.63	110.52	114.09	112.06	111.27	111.92	106.13	108.06	103.01	106.45	102.45	113.64	101.94	106.01	111.29	109.66	102.98
103.2	102.57	111.25	105.27	106.69	109.53	100.76	107.86	111.47	109.82	99.923	108.08	113.37	104	111.35	97.535	95.325	108.2	112.69	102.84	108.68	97.761	102.46	104.94	109.31	112.16	118.49	97.414	100.9	109.37	117.44	99.891	103.57	108.76	111.29	106.08	101.68	103.44	99.165	101.16	105.65	106.79	113.61	102.87	101.57	105.94	106.75	104.19	119.47	106.99
112.82	106.31	111.76	111.42	108.5	104.27	105.51	104.55	112.87	99.065	110.23	115.88	107.71	108.73	105.87	104.2	105.92	108.61	102.23	109.69	109.79	106.87	111.08	105.06	113.11	104.87	109.27	105.64	107.71	112.08	113.62	113.25	112.28	108.16	111.47	109.82	107.15	103.79	101.58	105.97	106.91	113.81	114.58	106.73	114.5	111.09	114.18	108.75	110.37	107.22
105.2	99.53	94.36	94.794	96.709	100.21	102.15	96.65	104.99	88.04	98.187	94.719	91.682	100.28	98.615	100.05	100.37	100.16	96.484	94.106	85.138	92.601	97.546	100.51	96.764	95.404	96.212	106.43	90.887	97.046	98.005	91.199	99.976	95.893	98.378	103.27	100.91	95.827	100.52	108.24	102.53	94.955	99.411	99.487	101.79	106.9	99.813	104.3	89.704	101.14
118.21	107.19	109.71	103.58	104.22	113.87	104.41	114.35	107.86	101.28	112.99	119.56	111.5	98.972	103.61	108.12	104.38	114.51	106.43	110.61	109.75	110.49	104.55	110.24	102.44	113.84	109.41	104.98	114.25	109.03	112.23	105.86	112.21	104.18	110.88	110.39	113.89	106.42	104.34	105.54	100.84	112.48	101.53	114.3	112.98	99.102	110.6	105	103.28	104.44
113.15	110.67	106.24	116.49	106.59	104.84	99.511	115.06	113.31	104	111.91	107.21	104.95	101.43	113.09	106.22	106.76	108.29	105.71	112.08	105.61	108.11	116.19	109.08	117.36	103.82	110.25	110.45	111.63	111.29	110.62	104.43	108.65	106.89	114.62	105.08	110.63	107.45	111.77	111.54	107.37	97.214	102.41	97.296	105.64	112.21	109.13	110.09	109.02	107.28
107.51	112.02	108.11	109.38	109.96	110.02	106.56	110.67	98.421	111.59	103.64	112.03	109.63	119.5	100.27	114	107.17	114.03	109.96	114.18	106.22	105.98	109.91	101.79	109.64	96.196	108.82	111.87	113.36	105.27	106.68	101.93	94.934	115.95	110.58	110.21	103.24	103.02	103.11	99.041	101.54	108.78	105.18	106.72	114.1	108.46	111.98	97.233	100.01	105.1
107.5	113.64	99.537	109.4	104.29	108.52	122.51	104.77	119.94	108.31	114.35	103.99	111.28	108.7	113.95	107.41	102.52	97.751	114.12	105.94	102.1	110.02	106.43	107.75	111.52	109.78	105.64	99.083	111.08	102.87	111.22	108.67	108.6	109.41	106.96	107.48	108.9	115.52	108.32	100.71	98.509	105.28	107.51	96.413	113.55	104.38	99.591	109.29	105.75	108.95
99.57	99.58	108.82	95.511	103.91	98.849	103.86	87.217	97.784	102.65	93.683	92.243	96.316	102.39	103.15	107.36	104.65	100.24	98.446	97.066	94.883	91.421	93.127	93.302	96.711	105.31	93.35	96.367	103.87	98.397	97.37	103.65	96.78	98.931	95.972	100.53	95.753	98.153	104.1	102.05	90.221	98.376	93.767	93.204	99.168	90.825	97.093	89.352	102.62	90.847
114.98	100.12	106.14	106.78	101.04	108.61	110.42	99.004	97.434	109.92	108.58	107.48	98.63	106.29	98.617	109.78	101.78	110.11	102.32	99.236	111.98	111.86	101.84	119.01	108.03	108.56	110.89	103.09	105.23	111.91	104.41	108.18	102.16	99.347	99.713	98.611	105.06	108.04	107.05	107.12	108.24	98.581	104.92	107.39	100.28	103.33	104.15	106.95	104.32	104
108.23	108.61	105.79	105.11	99.568	113.69	111.38	105.05	105.09	110.41	111.28	104.44	104.64	104.1	103.28	110.85	108.05	105.14	115.27	114.06	113.65	110.15	110.36	96.383	105.14	106.45	114.96	112.02	100.3	104.95	105.35	105.74	104.61	102.29	111.43	107.67	112.54	104.15	100.21	102.62	111.45	111.44	110.17	108	97.352	106.45	101.12	109.73	105.93	94.007
109.08	100.56	104.28	114.36	106.59	106.09	113.38	99.52	104.22	100.79	114.13	105.28	112.24	96.386	109.46	105.72	102.08	100.48	107.74	104.63	106.98	110.81	110.67	108.62	112.23	116.92	106.11	102.05	103.7	100.66	106.16	105.35	100.13	95.862	116.36	110.23	108.55	108.95	104.09	99.494	103.89	100.99	110.86	102.91	107.62	108.48	99.495	109.81	109.34	112.57
107.76	103.17	100.84	100.35	103.41	117.47	106.54	109.87	106.56	107.74	104.17	101.91	104.05	109.88	111.37	91.591	110.93	107.83	112.26	113.05	110.68	103.81	108.59	107.25	110.48	109.1	111.86	104.16	104.79	114.26	104.33	105.98	105.07	107.3	102.98	106.62	113.31	108.7	97.775	110.45	110.56	102.79	108.27	110.03	105.83	114.27	102.39	108.34	101.64	101.18
109.31	109.38	92.22	105.22	105.43	118.71	102.25	110.8	103.87	111.86	108.84	98.642	108.3	112.36	106.18	97.276	105.12	107.99	113	109.53	107.63	116.88	109.08	107.55	107.77	114.66	110.79	108.55	105.16	109.69	107.72	108.56	103.03	101.31	110.14	106.79	103.82	106.32	102.29	114.14	112.09	111.17	114.19	106.56	109.8	111.08	106.19	110.47	117.02	106.64
118	111.01	110.48	115.29	107.42	101.99	110.75	111.9	110.71	92.42	98.45	112.09	106.08	111.26	100.56	107.2	90.927	107.2	105.14	102.48	104.58	105.64	112.45	102.63	99.239	101.34	108.79	104.47	107.2	99.982	111.41	103.46	114.16	103.89	99.553	103.57	114.35	104.22	102.85	106.7	109.8	108.01	102.78	105.9	103.73	101.34	104.65	110.17	107.14	105.6
93.381	107.77	99.761	101.59	101.15	99.481	93.186	102.39	98.924	97.019	101.14	104.03	98.653	94.866	108.49	102.9	109.65	94.935	105.8	97.836	114.64	100.99	103.81	105.16	106.14	91.484	99.368	97	104.7	105.64	101.44	98.079	95.588	100.87	112.3	102.48	88.271	102.41	103.08	91.002	102.17	95.727	93.243	102.75	97.858	98.072	100.16	104.93	93.524	102.7
98.342	103.45	99.673	96.48	106.41	98.372	102.3	109.36	96.972	101.96	99.693	105.56	86.811	96.233	92.194	101.44	97.669	96.045	97.25	99.908	100.76	109.25	103.46	99.438	96.155	108.32	105.17	99.729	109.98	91.689	97.502	106.3	98.841	102.93	95.939	99.213	99.762	98.863	115.53	92.027	101.14	106.68	87.528	100.16	100.18	105.7	106.31	94.804	101.19	105.93
107.22	108.7	108.63	117.02	108.98	113.17	113.17	102.68	111.09	115.61	112.3	104.52	109.09	110.94	115.9	108.69	104.95	99.084	105.12	106.65	114.73	106.6	106.69	111.74	110.65	112.4	104.21	118.21	115.79	113.26	109.44	105.65	106.18	108.85	109.81	113.53	115.86	117.15	108.64	109.34	108.2	118.97	107.62	105.78	111.06	102.79	105.13	114.83	116.02	105.11
104.46	101.63	95.584	94.2	94.938	103.74	102.97	104.94	95.901	107.88	97.495	96.991	99.762	105.66	101.15	109	103.36	99.159	103.76	102.64	95.758	101.25	97.763	96.024	101.05	95.83	103	97.326	106.21	99.927	101.4	102.71	99.84	98.023	98.148	106.38	101.55	100.65	106.58	103.33	101.77	110.26	101.15	106.68	112.61	99.448	100.72	100.84	108.5	92.215
95.003	96.335	103.08	101.83	90.435	98.723	96.185	102.12	99.403	104.72	90.593	90.929	97.924	89.569	96.92	97.005	101.25	88.832	89.195	94.757	95.042	90.46	97.153	103.1	97.322	97.046	102.56	97.063	96.035	97.856	99.107	98.659	92.542	102.85	88.394	99.863	95.854	92.654	97.483	93.668	96.668	103.17	99.113	97	99.906	97.978	100.14	101.4	101.03	99.37
101.74	101.42	108.01	100.49	107.06	100.16	108.22	105.25	108.4	115.37	110.04	103.9	117.65	105.09	105.44	109.75	105.34	107.49	103.3	111.87	106.77	100.96	107.49	105.4	107.51	97.065	92.539	111.9	107.94	108.46	103.66	106.59	98.522	104.84	109.68	106.27	109.05	96.987	103.87	107.34	103.47	103.32	105.51	100.19	102.32	102.15	109.3	101.26	107.52	102.65
100.52	102.11	102.6	100.39	105.28	93.361	99.35	90.961	103.93	99.651	100.75	102.64	89.358	97.979	98.71	97.632	94.864	99.788	98.262	99.061	104.83	106.26	101.7	97.562	94.998	96.353	100.06	96.06	97.036	99.723	98.436	105.66	101.9	103.65	93.214	97.166	93.528	96.326	100.69	102.99	106.79	102	102.54	105.44	106.87	104.78	98.906	95.869	97.762	100.83
[truncated: 100 more rows]
[truncated: 150 more columns]
