# Supplementary material for: Genetic dissection of main and epistatic effects of QTL based on augmented triple test cross design
Source: PLoS One. 2017 Dec 14;12(12):e0189054. doi: 10.1371/journal.pone.0189054 (PMC5730204; doi:10.1371/journal.pone.0189054)
Supplement: S10 Supporting Information — (ZIP) [file pone.0189054.s010.zip › z6_1250_0.5_10.csv]

108.83	108.9	109.42	107.91	112.23	106.64	109.04	105.13	109.27	108.09	109.39	109.02	109.32	109.36	109.98	109.19	108.29	108.49	108.47	110.07	109.22	106.57	108.51	111.74	109.72	106.21	107.58	109.55	109.45	108.62	109.42	109.23	108.41	104.88	111.23	111.49	108.76	111.59	107.46	106.14	109.09	108.91	112.83	107.86	110.5	108.4	109.44	106.67	107.74	108.13
96.697	97.577	97.846	96.701	101.2	99.378	97.971	97.683	96.935	98.442	98.285	99.567	94.293	96.366	97.79	100.18	100.43	97.376	98.601	95.605	98.746	99.322	97.173	98.713	100.47	99.113	95.387	99.912	98.969	97.203	96.764	102.3	97.811	98.471	100.34	98.954	99.133	97.747	99.527	101.82	98.473	95.62	97.905	97.074	97.258	98.749	95.312	100.52	98.403	100.69
99.377	98.986	98.44	101.19	97.287	102.39	100.19	103.47	103.15	100.22	97.733	97.715	102.14	97.875	99.151	99.56	101.73	101.92	101.36	100.81	100.69	99.832	100.36	103.31	100.7	100.83	101.6	101.26	98.772	97.035	99.054	101.65	103.38	98.212	100.89	101.34	100.28	101.64	101.16	99.749	103.7	99.675	99.858	98.378	101.07	101.51	101.43	99.721	98.438	102.05
105.52	104.7	103.04	106.84	104.95	105.57	107.23	103.79	106.84	106.25	108.3	106.38	104.78	108.44	106.32	105	103.73	108.36	103.43	104.79	106.49	104.84	106.23	103.66	106.53	104.64	108.29	104.67	107.68	106.74	105.46	106.34	104.54	105.75	107.6	108.06	108.87	106.17	107.83	107.2	103.71	104.27	106.29	106.27	107.28	105.5	103.74	105.05	105.84	104.46
110.63	106.56	107.5	106.04	107.86	109.08	106.92	105.78	104.79	107.42	108.57	107.4	104.84	107.28	109.25	109.62	110.4	107.97	108.79	107.23	105.79	106.36	110.44	107.41	109.08	110.14	108.13	107.04	105.33	106.16	107.36	108.63	108.84	105.62	108.11	108.11	105.14	107.57	107.66	107.2	105.94	104.7	108.37	109.25	105.74	107.7	108.72	106.76	106.91	107.05
107.96	101.79	104.53	102.2	105.5	107.79	109.25	102.93	105.11	107.43	105.35	106.64	104.59	106.16	106.16	108.76	109.34	105.87	103.63	107.11	105.39	106.47	105.68	107.14	104.28	106.31	109.59	106.66	100.76	105.52	106.03	106.61	107.37	106.94	107.09	105.8	103.56	103.88	100.96	106.81	102.62	104.96	105.38	105.17	104.94	107.42	105.68	102.99	104.17	103.93
106.16	104.91	106.99	102.57	107.45	106.69	104.52	104.22	102.45	105.43	105.45	106.1	103.1	105.89	105.66	104.42	105.21	104.6	105.43	102.5	104.32	101.53	105.96	103.92	107.05	106.39	103.5	102.92	103.4	107.81	105.27	104	107.31	105.69	107.49	105.52	107.63	103.11	102.8	104.85	105.99	108	105.64	105.65	102.35	104.64	106.67	107.45	105.26	105.8
105.86	106.86	109.17	108.29	104.01	105.2	102.4	105.01	102.86	106.26	106.1	102.84	106.92	107	107.83	107.12	106.99	103.75	108.38	106.35	106.67	107.95	106.56	105.33	109.68	107.21	107.44	105.55	107.83	106.13	104.76	105.19	107.09	108.13	105.52	106.69	105.37	107.47	105.51	104.64	105.96	106.67	106.52	106.16	106.38	102.49	107.55	105.25	106.92	102.63
108.97	109.11	108.22	104.88	108.63	108.53	109.91	108.59	108.92	108.06	109.04	112.34	106.48	108.71	108.88	106.88	108.89	111.23	106.61	105.93	106.7	106.12	105.16	108.69	109.72	109.06	106.77	107.66	107.24	109.83	108.77	108.66	109.45	111.18	110.74	110.03	108.24	107.55	107.25	106.97	109.78	107.17	110.02	104.32	108.56	106.3	109.66	108.28	107.58	109.24
103.29	104.55	108.1	104.95	107.07	105.66	102.58	103.01	106.63	108.43	104.66	104.53	104.88	107.13	106.33	106.07	102.27	106.75	105.65	102.79	102.83	103.2	105.38	103.81	103.64	104.78	102.06	106.75	104.87	105.68	110.21	103.88	105.85	104.88	105.59	105.05	104.91	105.12	105.17	105.33	106.15	103.1	107.27	110.51	105.66	103.67	107.11	104.04	105.49	105.85
106.36	108.97	106.57	106.27	108.15	104.19	107.52	106.84	108.42	106.65	105.3	105.55	104.86	106.56	107.69	103.51	107.2	103.56	109.89	107.95	104.36	106.07	104.63	108.7	104.05	102.14	105.81	109.16	107.96	102.94	107.66	105.09	104.84	108.66	106.86	109.77	104.04	107.4	103.03	108.56	105.95	106.26	104.06	107.65	105.27	104.74	106.77	104.47	106.18	110.97
105.96	109.59	107.67	106.07	103.64	107.22	105.38	107.66	108.96	101.17	107.45	104.53	106.46	104.58	103.63	106.13	106.3	104.86	106.33	104.9	106.67	107.85	106.26	108.14	107.68	105.39	105.98	107.44	104.41	107.18	104.27	108.01	101.73	102.8	106.41	108.52	107.8	106.54	105.28	106.43	109.7	105.75	104.63	107.16	106.77	105.8	105.84	104.22	109.04	104.85
105.03	104.3	107.56	107.14	104.74	103.07	101.39	106.48	105.14	106.74	106.58	101.48	105.75	104.28	108.12	107.97	102.94	107.65	106.82	102.6	104.86	107.58	105.88	106.36	103.2	104.12	105.92	107.98	104.78	104.11	106.04	103.19	106.22	109.24	104.57	106.59	105.14	105.31	104.46	103.03	104.28	107.52	105.58	105.36	106.78	106.56	103.89	105.35	110.26	104.1
96.072	96.38	96.653	99.085	99.121	97.326	100.08	97.51	96.232	99.792	100.1	95.273	95.926	97.568	98.356	102.23	97.399	99.942	98.534	96.047	99.188	99.835	97.048	97.909	94.184	96.042	97.173	101.13	100.42	98.235	99.138	98.629	98.622	97.088	98.396	100.79	95.945	94.86	96.317	97.92	98.324	97.42	100.93	96.755	96.487	96.529	96.066	99.913	98.393	96.899
98.234	100.89	101.08	94.978	97.866	98.328	101.26	100	98.403	99.144	99.529	97.158	97.075	98.664	99.754	100.03	100.47	98.108	103.4	97.071	97.756	98.512	102.48	98.599	101.81	99.065	99.742	98.323	98.794	95.265	94.897	96.907	98.256	98.522	96.614	100.48	100.93	95.478	99.03	97.962	98.799	100.49	95.46	100	99.629	96.627	96.689	99.37	99.74	97.805
101.86	107.26	109.16	105.55	106.43	105.74	105.18	106.08	104.28	105.03	104.92	105.39	102.2	105.58	107.32	108.27	104.14	102.99	104.2	105.13	103.82	106.42	104.23	107.12	111.1	106.22	106.01	107.27	105.38	106.11	109	105.8	107.83	103.25	107.58	104.47	107.78	106.06	107.96	103.4	106.71	106.42	107.54	103.67	104.47	105.27	106.69	104.04	105.05	105.21
108.44	109.26	110.83	111.86	111.69	106.17	108	106.33	107.46	108.87	108.99	108.34	108.53	105.58	108.76	108.47	108.59	108.01	107.78	108.12	109.39	104.82	105.63	108.13	110.66	113.36	107.84	105.13	109.39	108.68	109.64	108.77	109.24	110.78	108.35	109.44	104.6	110.12	108.42	108.44	108.41	109.25	109.09	106.65	109.44	107.84	106.28	106.17	109.62	106.33
106.34	109.15	106.09	104.24	106.8	108.18	106.56	106.42	103.87	107.17	106.02	104.49	107.25	105.19	106.81	106.01	106.67	108.6	103.82	107.64	109.32	103.74	104.5	104.2	102.65	106.76	105.08	106.62	104.05	107.78	108.13	107.98	107.01	104.69	106.22	105.64	104.75	105.24	103.26	107.36	107.97	105.44	105.29	103.59	108.04	105.51	109.49	106.84	105.49	105.02
100.51	100.74	100.59	98.369	98.685	104.17	102.33	98.403	98.185	102.59	102.75	102.5	100.92	101.35	101.89	102.37	101.69	101.16	101.93	100.73	99.503	97.998	99.607	98.793	99.342	100.68	100.1	101.49	101.83	103.78	100.09	97.462	103.14	101.8	102.11	101.57	99.584	99.255	103.9	100.62	101.37	100.85	102.13	103.02	100.12	99.901	102.32	102.01	97.429	102.8
105.99	109.1	106.85	106.27	104.03	105.5	107.38	103.75	104.87	105.14	103.88	103.71	103.84	107.45	106.08	104.62	106.25	105.83	105.84	104.82	105.57	104.26	103.61	105.54	105.96	103.77	107.8	105.06	103.59	104.2	106.19	105.36	101.02	103.87	106.04	103.98	104.35	102.62	103.46	107.13	106.39	107.08	108.87	107.94	106.95	107.79	108.3	105.6	104.33	105.34
98.021	96.464	96.502	96.918	98.685	96.308	102.38	94.692	99.005	101.35	99.338	95.052	97.063	99.655	97.86	99.868	99.311	97.057	98.052	99.945	100.66	98.523	94.32	97.39	97.378	96.871	97.187	97.721	99.069	97.738	101.99	99.151	97.047	95.846	98.082	94.01	97.655	99.795	95.407	97.642	96.382	97.118	99.729	97.539	98.242	98.057	98.4	97.564	99.07	99.376
109.62	108.6	107.14	108.32	110.31	108.49	107.4	107.9	109.38	109.81	109.36	107.29	109.16	107.9	107.54	108.64	105.36	109.93	110.8	107.44	109	110.62	107.78	107.42	108.39	110.74	109.02	108.36	109.95	111.56	106.38	108.55	105.8	109.21	109.89	110.41	110.65	104.29	109.17	106.78	108.6	111.95	112.41	110.58	110.13	110.16	105.83	107.98	108.35	109.8
105.88	107.27	105.35	106.31	105.88	109.84	106.14	106.19	105.52	104.13	106.25	107.49	104.96	106.45	107.78	106.68	107.49	108.12	107.19	103.4	107.31	106.59	105.83	106.34	107.16	104.77	109.89	107.22	106.81	102.67	103.75	106.17	102.62	106.14	106.61	104.77	104.49	105.84	102.32	107.12	107.23	104.27	104.81	107.33	109.22	105.66	106.57	107.02	104.11	104.72
107.61	109.5	107.92	110.89	108.03	106.4	104.99	108.32	106.01	107.07	106.97	107.22	106.55	104.64	107.56	106.66	104.14	108.51	107.95	106.62	107.71	106.56	104.79	104.63	108.27	108.05	108.81	106.01	107.6	107.39	106.04	105.55	105.76	104.94	107.31	106.09	107.1	105.53	106.24	103.51	107.55	105.73	109.21	106.34	109	108.18	108.36	107.69	105.16	107.39
101	96.96	101.28	100.08	98.959	100.36	99.579	102.65	99.875	100.58	101.77	100.08	100.04	100.94	99.692	99.157	104.06	101.31	103.15	97.527	104.34	100.4	105.09	101	97.316	101.14	100.31	99.845	100.81	101.96	98.325	99.737	100.89	101.26	101.93	99.01	102.37	97.359	100.34	102.96	100.25	104.76	102.58	98.501	98.767	101.87	100.12	99.495	100.62	101.67
107.36	106.99	105.86	104.56	107.01	104.26	110.07	105.63	105.24	107.46	105.11	107.72	103.88	108.97	105.75	105	104.73	104.94	104.18	103.08	106.93	102.56	102.28	106.24	104.4	105.71	105.32	104.86	106.48	104.88	101.79	107.16	105.56	104.66	105.65	106.45	103.99	105.42	109.3	105.41	104.32	104.42	104.01	105.52	103.47	106.21	106.95	103.38	105.89	106.11
113.02	110.95	112.45	111.12	110.24	109.97	112.32	112.06	110.2	110.72	111.46	111.4	110.51	108.88	109.55	109.43	108.94	108.94	112.48	111.41	111.96	109.95	110.24	115.42	111.19	111.85	112.4	113.3	108.25	109.08	111.71	114.12	110.42	107.13	112.96	109.49	108.02	108.5	111.75	111.19	113.15	111.19	111.09	108.57	111.12	110.29	111.51	108.07	110.33	110.4
108.16	106.37	106.78	106.49	105.26	110.75	109.84	111.02	107.41	110.44	107.61	105.33	108.41	110.95	108.77	108.24	110.63	107.38	108.97	106.01	108.54	108.87	106.84	107.55	110.82	109.84	105.95	108.81	105.89	110.26	112.3	106.87	105.71	110.78	109.46	109.52	106.78	110.65	106.84	109.13	107.45	105.31	107.9	106.16	110.8	102.06	105.82	106.4	108.2	104.23
104.23	107.42	107.32	105.45	107.1	105.51	106.57	103.14	106.83	106.24	104.38	108.1	110.23	107.58	104.35	104.94	107.48	105.68	107.59	106.34	108.97	106.29	105.58	104.37	104.93	105.23	104.75	107.01	104.58	106.65	106.58	106.73	105.39	109.03	105.15	107.72	106.89	105.14	106.63	108.67	107.38	101.81	105.48	103.35	103.17	104.91	105.75	104.19	104.98	107.84
109.84	109.99	111.39	110.32	107.08	107.87	107.43	112.26	105.65	107.95	106.67	108.69	110.19	105.87	110.04	104	108.52	107.5	110.21	107.35	109.28	108.82	110.15	109.93	108.36	108.08	106.56	110.17	109.76	105.41	108.26	108.09	109.12	110.38	105.84	109.09	108.74	109.89	106.7	107.7	110.21	111.67	108.84	108.76	108.47	108.83	109.37	104.27	109.19	108.34
102.01	101.96	99.985	98.177	102.07	101.61	103.49	102.83	101.64	98.082	103.6	100.61	102.59	103.14	102.62	98.431	98.858	97.106	100.22	101.73	101.91	101.24	98.296	98.15	99.094	98.586	98.401	98.037	101.84	98.659	99.989	100.83	103.12	102.84	100.87	100.68	97.894	101.96	98.72	100.6	97.566	102.22	101.39	99.733	100.53	101.17	97.226	100.2	100.96	103.46
113.82	109.75	111.25	111.81	111.86	110.85	111.48	111.12	112.02	111.45	109.47	110.8	111.72	110.9	112.24	110.96	109.23	110.15	110.97	109.87	108.56	111.15	112.86	109.48	112.83	111.91	112.64	111.04	110.44	108.49	111.92	108.66	109.13	111.85	109.48	108.52	111.44	109.28	109.8	112.21	110.53	110.33	110.06	109.22	108.04	115.92	109.45	109.35	107.59	111.78
106.31	107.27	106.36	107.63	108.21	108.19	109.15	107.6	105.01	106.99	111.54	108.38	107.2	107.91	105.98	109.41	109.25	107.61	109.98	108.59	107.95	111.07	111.02	110.78	105.64	108.92	107.48	107.6	110.48	110.21	104.64	107.72	107.4	109.32	109.77	109.38	107.04	109.42	106.45	109.39	103.86	110.7	109.26	108.38	111.82	108.29	106.44	105.35	106.91	109.02
98.225	101.94	102.84	100.25	99.907	98.571	99.866	99.338	101.8	98.746	103.39	99.428	98.812	99.56	98.628	98.045	101.54	99.137	101.38	98.626	101.33	103.33	101.01	100.41	103.75	98.842	103.04	100.03	98.86	103.52	101.61	102.28	98.866	101.16	104.14	98.69	100.66	103.02	101.2	99.832	102.68	100.39	101.16	102.24	101.45	99.816	100.69	102.07	102.96	98.972
110.53	110.75	111.04	110.38	107.66	110.99	108.4	110.03	109.66	111.11	108.21	116.1	111.41	109.31	109.74	110.98	109.55	109.38	111.62	111.44	106.1	110.55	108.54	108.77	109.46	109.03	112.11	107.82	113.59	110.81	110.78	111.54	106.87	109.16	110.2	113.78	108.48	110.35	109.98	110.57	112.09	110.88	112.59	110.97	108.98	109.78	110.24	108.47	109.92	107.94
104.92	108.19	101.32	106.28	108.17	108.45	106.12	107.7	106.64	107.69	109.5	108.18	107.36	106.74	107.05	106.72	104.38	109.89	105.75	109.54	102.55	107.81	107.28	105.51	104.96	108.04	105.75	103.97	105.56	106.63	104.49	105.23	107.23	107.46	107.57	104.43	108.31	108.48	107.77	107.34	102.74	107.47	104.55	105.89	109.15	108.38	105.89	108.09	106.05	106.27
103.1	103.46	105.35	105.81	110.15	106.2	106.46	104.43	108.91	105.1	107.22	105.92	106.87	104.7	106.05	104.47	106.62	104.23	108.21	104.97	106.43	107.38	105.51	103.66	104.89	108.69	104.22	104.72	105.01	107.03	106.73	104.32	107.34	104.38	105.2	105.87	105.31	105.99	108.12	106.43	104.41	105.86	107.22	104.8	107.01	105.74	107.04	105.4	107.29	107.23
109.08	110.78	111.36	111.22	106.94	109.11	104.93	110.66	107.61	109.12	107.51	110.89	111.08	106.27	109.09	108.14	106.67	107	105.34	106.98	107.88	107.06	101.96	108.07	109.19	106.64	108.1	107.37	109.61	110.49	108.08	108.97	106.21	106.98	106.84	105.23	106.74	108.37	106.89	110.43	109.42	107.9	108.78	103.31	105.69	108.1	108.91	110.38	108.21	108.19
104.73	105.89	105.86	103.07	104.65	103.9	104.59	102.48	107.58	107.04	106.26	107.3	105.59	107.39	107.89	108.15	107.21	105.1	103.31	106.06	105.36	105.5	105.17	102.34	102.13	107.95	102.06	103.98	104.9	107.75	105.4	108.12	103.12	105.9	104.66	107.5	105.4	104.11	103.58	107.93	104.04	101.81	105	105.48	106.24	106.52	106.16	104.88	105.68	106.38
108.84	108.67	107.53	110.53	108.64	109.67	109.35	110.01	106.19	106.21	108.85	105.68	108.14	110.25	108.63	107.86	108.55	108.52	103.93	108.91	105.55	108.05	108.73	108.76	107.9	107.23	108.92	108.4	108.9	106.9	108.88	105.16	106.54	112.65	107.46	108.76	107.01	107.7	108.14	108.09	107.19	110.86	105.07	106.61	106.86	107.19	105.39	109.73	106.68	111.06
99.393	102.46	102.59	101.58	101.03	100.5	100.38	105.18	102.95	102.7	100.25	102.09	99.609	100.12	102.02	100.61	99.003	100.98	98.805	101.53	98.933	101.27	102.64	100.62	100.15	98.985	99.619	101.04	100.5	103.51	100.72	99.982	100.9	102.22	101.17	102.18	101.09	103.66	101.04	98.906	101.56	100.8	101.84	102.81	101.85	103.37	102.09	101.96	102	101.31
106.21	108.38	108.47	106.61	107.57	109.07	109.37	106.2	107.1	105.95	107.81	110.62	110.53	106.93	108.31	108.03	109.64	108.16	107.96	106.02	108.89	108.39	109.66	108.4	105.69	110.37	109.63	106.04	107.1	106.58	111.04	105.1	105.67	107.77	109.99	109.13	105.42	108.81	108.49	108.96	108.5	107.94	106.61	110.87	109.61	105.09	107.49	109.47	107.05	108.91
102.04	100.81	98.686	100.69	98.481	98.318	101.91	102.74	100.61	98.268	104.09	99.761	101.33	101.38	102.56	101	98.121	103.01	98.536	101.44	103	100.2	100.95	101.73	102.95	103.41	96.856	100.67	102.59	101.47	100.93	96.81	102.94	100.18	101.66	101.69	102.58	100.31	98.318	100.77	100.45	98.552	101.51	104.47	99.142	104.75	97.591	97.539	102.08	103.22
95.511	100.32	98.659	97.955	98.669	99.039	100.33	101.67	98.683	98.055	99.035	97.196	99.372	96.822	100.35	96.354	98.567	101.11	96.474	100.55	99.534	100.29	99.091	98.734	101.63	100.15	98.505	101.23	98.704	96.045	99.444	99.427	98.937	98.971	98.178	97.953	98.686	98.173	99.67	99.802	100.85	99.711	101.05	99.967	98.179	98.9	98.803	98.178	100.53	98.577
101.91	101.73	100.52	99.095	100.7	102.21	102.28	99.105	105.3	101.43	97.862	102.17	97.318	99.898	102	102.42	103.72	100.05	99.478	99.895	101.18	97.357	100.86	99.181	101.83	100.54	96.206	101.16	100.52	97.635	99.261	101.77	101.4	102.56	99.619	101.46	98.809	101.14	99.845	97.79	100.83	101.13	101.14	99.882	99.815	98.678	99.05	98.584	99.466	101.76
107.43	105.76	106.58	104.9	107.79	105.99	106.76	108.41	108.77	106	106.62	106.84	108.08	107.23	108.83	107.91	104.27	107.61	106.46	108.06	104.59	107.36	105.03	105.98	106.64	107.74	106.38	108.52	108.97	107.68	106.11	109.01	110.12	104.89	107.77	107.1	105.95	106.12	107.09	103.76	105.68	108.56	106.36	108.56	105.56	108.98	105.18	106.53	105.79	106.24
97.357	99.714	97.329	97.596	97.361	98.981	95.752	96.353	96.236	97.854	97.872	100.38	101.21	98.484	97.995	99.07	95.279	99.259	98.063	97.722	96.57	100.15	97.607	95.296	97.029	94.098	99.691	97.959	97.789	97.561	99.499	97.804	101.09	100.67	98.654	99.86	97.36	98.044	98.115	98.273	98.324	99.008	96.544	98.699	96.445	97.45	99.344	98.781	97.793	97.689
103.55	102.04	99.771	101.32	101.96	98.245	101.77	102.47	98.739	101.9	98.86	99.459	102.3	102.65	98.769	100.38	101.02	100.45	101.78	100.08	102.37	99.358	103.37	104.6	99.578	101.37	100.51	98.811	101.38	99.047	101.6	100.69	100.08	99.144	102.1	101.08	101.64	102.58	98.51	100.61	101.69	97.984	104.03	99.759	100.68	105.55	100.63	100.33	99.042	99.661
108.47	109.66	107.76	111.3	110.72	106.31	106.97	114.32	112.99	111.07	110.87	109.19	107.8	110.81	109.91	113.71	109.57	108.69	108.99	112.38	110.82	111.95	111.06	109.09	106.16	110.01	109.75	112.56	107.96	109.81	112.09	112.89	112.7	109.75	109.96	108.35	112.07	110.32	108.73	107.57	111.72	109.41	107.83	110.32	106.06	109.67	110.76	111.49	110.1	110.03
104.89	109.41	110.46	107.5	105.98	108.27	107.95	109.34	107.18	107.64	109.46	110.7	108.01	106.66	110.22	108.04	108.1	106.65	108.64	106.63	107.11	111.22	108.73	108.2	108.92	108.14	112.39	107.99	110.01	104.9	106.17	107.43	109.54	109.36	109.65	108.53	108.94	108.73	108.04	111.93	110.8	111.16	106.63	106.46	106.36	109.97	108.21	107.49	111.11	109.06
104.72	106.18	108.32	106.44	105.2	106.9	104.61	105.26	106.96	102.33	104.83	106.51	107.36	105.32	107.04	106.72	106.31	107.04	107.08	103.79	104.69	107.16	109.69	101.7	105	103.93	104.28	106.18	105.29	103.53	103.75	105.23	106.71	106.37	102.57	110.1	105.93	105.65	104.56	109	106.68	103.27	107.25	102.68	105.6	103.53	107.75	105.81	104.66	106.05
111.37	104.41	109.21	107.23	109.76	108.54	105.18	109.33	108.92	108.21	111.61	110.17	107.68	110.23	109.49	108.81	105.4	109.84	109.33	112.01	110.13	111.11	112.71	108.83	112.1	110.43	109.45	110.86	107.85	106.73	107.88	108.64	107.52	106.82	108.9	106.22	108.47	110.08	110.99	106.25	108.8	108.35	109.77	106.46	108.83	105.1	111.63	111.43	109.48	107.77
107.48	107.29	109.68	107.43	106.99	107.67	109.93	107.72	108.92	109.84	110.66	106.36	106.29	106.76	109.15	107.43	108.78	106.58	107.67	110.14	105.93	108.87	108.05	105.72	107.11	107.51	104.21	108.26	110.3	103.3	111.58	107.44	109.5	104.96	105.81	106.05	106.37	110.2	108	107.84	104.1	105.58	103.85	107.88	107.79	108.89	107.93	105.74	106.62	105.98
97.236	99.565	99.171	97.12	93.773	98.591	99.864	94.99	100.41	98.477	98.9	97.819	96.301	97.846	96.676	101.31	99.036	99.646	96.36	98.965	97.63	95.458	96.989	97.202	98.969	96.101	99.066	95.21	99.826	97.893	99.669	99.639	98.087	96.476	98.344	101.27	97.503	97.016	96.473	96.99	99.077	97.19	96.436	96.827	97.928	98.404	96.389	97.394	98.444	98.318
109.52	111.21	114.64	111.5	110.92	112.25	111.24	107.46	109.78	109.1	106.55	108.89	108.4	110.01	112.83	111.25	111.59	109.89	108.98	111.37	112.68	111.4	113.15	109.73	109.37	111.31	108.58	107.96	109.92	109.24	110.04	112.24	107.96	110.27	109.61	108.28	112.49	112.88	109.87	107.78	108.92	113.55	111.45	109.16	110.57	111.06	110.06	110.76	112.23	112.47
104.52	105.8	108.48	105.49	103.34	109.5	108.09	106.27	108.02	104.27	108.05	104.34	105.12	107.45	102.09	107.63	104.02	108.82	107.36	106.08	104.83	106.87	106.26	106.65	108.91	104.73	104.3	105.77	106.65	104.46	106.49	109.05	104.98	106.68	105.3	105.12	104.85	105.8	102.25	101.47	108.62	109.61	106.3	104.56	103.25	106.5	107.94	103.89	105.82	107.01
105.69	103.2	99.472	102.77	102.78	101.88	99.621	100.91	103.58	102.32	99.007	103.9	101.96	100.12	102	99.377	103.56	103.93	100.95	101.03	100.17	105.02	99.765	96.556	100.31	101.11	100.38	100.91	101.68	103.53	99.594	102.37	99.07	100.67	98.687	100.9	100.51	101.07	100.98	101.49	101.16	99.226	100.03	102.8	98.407	100.76	102.07	98.522	99.016	100.44
108.36	106.39	103.27	106.33	108.01	101.11	104.74	107.38	105.97	104.57	108.63	104.69	105.29	103.83	106.07	105.99	110.22	104.46	105.63	105.35	103.77	106.72	107.01	106.75	107.02	105.71	106.64	107.14	105.34	105.03	104.75	107.29	105.7	106.93	108.55	108.88	105.65	106.96	106.82	105.05	104.48	110.3	108.23	108.52	107.67	106.93	108.68	106.7	106.29	103.56
104.18	106.47	110.16	108.96	112.49	107.94	106.27	108.44	108.61	103.83	107.86	108.79	107.63	104.6	107.11	106.99	109.37	108.02	108.71	109.71	108.3	109.14	110.62	106.43	108.23	107.81	108.47	107.71	109.19	108.73	108.88	108	110.62	111.44	109.89	108.69	110.97	110.99	106.07	108.15	104.42	111.57	106.43	108.66	109.11	107.63	108.16	108.5	106.57	106.92
108.84	106.71	107.56	107.12	110.06	109.09	109.7	108.36	111.65	108.44	107.91	108.93	110.6	108.71	106.66	109.62	107.07	108.92	109.33	107.65	111.23	109.81	108.29	109.92	108.17	108.05	106.4	110.15	108.02	110.06	110.5	110.34	110.65	108.52	109.56	108.44	106.28	109.45	110.04	107.77	107.24	109.39	107.9	110.48	107.36	106	111.53	106.26	109.77	107.95
108.81	103.55	103.88	105.46	107.01	107.03	105.94	105.26	107.53	106.35	101.28	107.67	106.78	104.18	104.52	103.15	106.58	102.04	107.81	103.3	105.26	102.12	105.93	104.86	104.59	109.55	105.61	108.44	107.21	107.58	108.11	105.03	107.38	104.85	105.64	107.29	105.83	105.98	107.16	105.77	108.89	107.27	103.97	109.38	107.39	106.73	106.91	105.67	106.3	104.14
106.88	103.55	107.18	109.16	104.7	105.32	104.09	107.3	106.87	107.52	107.75	107.34	104.91	107.52	106.91	106.77	104.43	108.09	104.58	106.63	109.36	104.51	107.64	106.19	108.09	105.03	106.12	105.68	108.03	109.57	107.04	105	107.52	106.36	107.36	108.55	105.71	107.86	105.57	108.58	107.48	105.41	106.99	108.84	108.37	107.52	107.02	107.25	109.25	107.75
106.25	106.24	105.98	104.14	106.35	104.88	108.3	105.02	108.85	108.47	106.78	107.54	106.29	105.8	105.69	104.98	105.33	106.93	106.67	105.46	104.71	103.35	107.14	105.73	106.79	106.36	107.63	106.3	107.04	103.04	104.63	104.92	110.41	105.23	104.93	105.1	108.09	106.24	104.81	108.15	105.54	106.11	107.45	106	106.6	103.79	106.17	108.72	108.18	103.63
111.3	110.35	110.68	108.93	111	108.23	111.19	109.24	110.11	107.66	111.17	107.22	109.85	112.97	115.55	106.8	109.57	112.05	110.23	110.73	109.85	109.02	109.27	111.41	113.18	111.83	111.98	110.96	107.64	111.83	112.71	112.8	109.13	109.19	108.46	111.41	108.42	112.54	113.06	107.6	113.1	110.36	112.25	113.67	107.25	106.33	108.8	112.02	111.63	111.93
111.46	108.36	108.28	109.21	110.1	109.95	107.95	106.35	113	106.05	110.56	110.82	106.76	105.26	107.64	108.89	108.21	108.91	109.13	108.71	109.35	110.6	109.92	105.84	107.03	106.94	106.39	110.73	109.94	113.39	105.99	107.32	110.09	108.18	107.55	109.46	110.09	106.85	110.69	106.23	111.08	109.37	109.85	107.97	109.79	107.54	107.92	107.9	113.01	106.7
107.96	111.96	106.38	109.48	107.84	107.38	111.48	106.79	109.86	109.19	107.28	106.03	108.26	108.51	110.49	110.45	112.59	109	106.77	107.1	109.92	108.81	109.95	108.46	106.36	107.36	109.06	106.02	108.65	106.45	108.79	108.99	109.59	105.44	108.24	108.69	107.66	109.45	109.68	108.16	109.11	110.22	106.84	109.62	111.9	106.04	110.71	110.88	107.89	108.27
108.74	106.69	107.73	105.25	110.96	109.74	107.67	108.79	107.3	106.73	108.57	107.57	107.87	106.95	107.01	107.89	104.36	108.23	106.3	108.52	111.38	107.98	107.33	113.17	104.28	108.87	107.88	106.12	107.82	110.64	108.22	106.63	108.26	109.85	107.94	107.1	108.74	106.11	110.31	107.88	106.69	107.24	106.75	106.2	111.7	105.97	110.33	109.75	107.68	112.23
106.19	106.81	104.17	104.81	109.48	104.09	106.63	104.4	104.95	106.63	105.18	107.96	107.37	104.64	105.59	105.15	108.85	107.61	103.85	105.2	107.33	108.07	106.9	105.14	105	103.66	108.91	102.42	108.02	104.52	108.07	108.04	106.13	108.67	105.93	104.88	106.08	104.78	107.33	105.5	104.19	106.19	102.78	102.77	105.35	103.33	106.81	105.88	103.59	106.47
100	98.246	99.702	103.74	101.85	97.903	98.826	98.635	100.69	100.74	100.25	98.989	98.113	98.884	99.706	100.77	101.86	102.37	98.037	102.89	99.655	101.43	97.761	100.06	100.65	96.104	99.363	102.04	99.413	100.68	100.6	99.781	100.62	100.93	100.4	99.687	98.863	102	103.49	99.043	100.23	99.076	99.062	100.07	98.727	99.912	100.13	102.27	99.063	99.422
97.734	95.915	97.195	97.393	95.493	94.778	97.336	98.365	95.582	100.62	98.525	95.923	97.89	95.749	99.027	98.736	96.119	98.474	95.538	99.162	95.888	98.193	98.244	98.533	98.611	98.798	95.068	95.353	101.07	96.107	99.142	96.745	100.3	97.867	96.253	98.259	97.395	99.409	98.849	95.337	98.574	99.806	98.943	97.548	98.636	100.17	98.459	98.167	96.174	98.532
97.798	96.648	99.594	101.84	97.886	100.74	99.777	100.55	97.85	94.636	99.003	98.138	97.188	96.031	99.054	98.947	99.322	99.544	99.755	97.37	96.077	97.241	98.136	100.8	98.803	100.03	99.091	100.4	98.847	99.484	97.376	96.543	99.078	98.364	95.126	97.032	96.207	98.599	98.181	98.101	97.401	98.901	99.347	98.542	95.891	95.645	94.383	97.799	97.136	101.14
99.951	97.907	100.36	100.65	101.91	99.209	99.901	101.02	102.73	99.251	99.922	98.252	103.94	96.571	98.905	99.22	97.59	100.25	98.184	96.253	97.984	99.867	98.503	97.807	100.89	101.79	103.71	99.681	102.47	100.38	100.74	103.58	102.11	101.64	99.564	102.12	102.7	98.528	104.45	101.56	101.35	102.11	100.3	101.01	101.86	101.19	100.98	101.74	99.711	102.43
112.3	108.7	108.42	106.67	106.99	108.44	110.18	109.1	109.01	108.7	110.38	107.66	107.62	110.11	107.38	107.38	111.32	107.85	108.79	108.5	107.04	108.95	110.52	108.99	109.21	105.98	107.52	109.6	108.91	109.25	109.14	109.68	110.24	107.56	109.67	109.89	104.6	108.86	108.03	106.85	106.67	111.16	107.13	107.02	106.99	112.12	108.48	106.19	111.75	110.27
104.69	102.68	106.88	103.19	102.85	104.7	103.94	105.92	103.78	105.91	109.8	105.75	103.96	103.47	105.16	103.37	109.74	104.3	107.8	104.53	102.81	104.54	101.59	107.67	105.18	105.67	105.88	105.97	108.27	108.29	103.23	105.72	105.13	105.73	108.17	103.7	105.09	104.4	103.16	105.96	105.3	105.6	107.1	103.76	107.14	107.34	103.72	105.95	104.27	106.11
98.545	98.195	103.53	101.9	100.09	100.79	95.644	99.702	100.66	100.13	97.741	98.898	99.38	98.357	100.51	96.914	99.786	100.28	100.8	99.124	104.05	105.76	97.255	100.43	98.919	99.348	100.41	102.21	98.01	96.174	98.551	103.48	98.711	97.885	100.2	98.49	100.97	98.909	98.913	102.78	97.943	102.18	101.68	101.62	103.36	96.876	101.29	101.84	101.58	99.875
99.088	101.84	100.2	97.444	101.35	97.832	99.79	100.06	98.59	96.943	98.826	99.304	97.226	98.914	96.658	100.76	99.378	98.51	100.65	98.789	99.999	97.737	101.79	97.824	99.902	98.345	100.89	99.646	97.62	99.582	101.38	100.23	100.48	99.972	98.426	97.074	95.583	97.969	98.295	97.509	102.22	98.287	100.05	98.345	99.354	98.659	99.822	98.763	99.022	97.316
110.2	109.91	111.8	111.23	108.68	112.8	110.34	108.55	109.38	110.95	109.69	112.29	110.49	108.66	109.28	110.27	105.56	110.23	113.25	109.29	114.68	109.11	109.73	110.26	109	110.12	109.41	109.84	108.16	113.97	110.25	110.25	112.75	109.87	110.69	110.55	109.5	109.7	109.57	111.2	108.88	108.41	105.51	107.54	110.9	111.09	111.31	109.38	108.42	108.93
108.76	110.43	103.82	105.59	108.04	108.83	108.57	110.02	106.72	108.05	108.21	107.69	109.55	107.97	109.42	105.5	108.81	107.03	109.09	106.26	109.07	109.92	113.21	108.43	109.66	107.58	108.06	110.24	106.93	111.59	110.98	102.94	109.29	109.06	107.09	109.21	107.86	107.6	109.75	109.63	107.39	109.07	111.07	108.71	108.48	108.2	106.22	108.15	108.61	108.43
107.92	109.82	107.43	107.52	109.68	107.17	108.55	108.3	105.02	108.35	108.2	108.32	109.72	111.4	107.21	107.16	108.09	109.18	107.78	109.51	108.31	106.1	107.35	109.36	106.51	110.25	108.38	109.51	105.29	109.76	108.02	108.73	107.1	106.89	105.68	106.67	107.86	107.44	108.73	111.23	107.66	108.48	105.84	110.08	109	107.58	109.38	106.23	108.79	106.68
108.66	106.3	107.01	107.98	105.83	109.24	106.93	105.71	108.49	106.62	108.14	111.2	109.41	109.97	110.3	108.2	110.29	105.99	109.77	107.45	108.01	109.25	109.93	110.33	105.51	109.8	108.3	104.99	110.88	106.49	107.32	108.29	104.87	105.89	110.54	107.83	108.23	107.06	104.38	110.37	108.26	110.75	108.82	109.03	105	108.4	109.32	107.61	106.57	109.51
100.86	108.4	108.82	105.82	105.23	106.01	106.67	106.92	104.37	107.92	106.96	107.78	103.9	102.79	105.24	107.67	107.75	104.97	106.02	107.38	106.9	106.17	100.88	102.43	104.45	101.3	104.64	104.71	103.42	107.63	103.19	106.4	103.67	105.56	107.98	106.37	108.48	105.49	106.97	104.47	106.62	101.97	107.07	104.36	103.88	106.44	104.03	105.89	104.32	104.6
111.02	107.38	111.81	110.17	109.78	110.82	113.34	109.06	107.97	113.07	110	110.05	107.19	112.58	112.95	110.66	111.38	109.68	110.6	109.97	107.71	110.49	110.55	108.24	109.95	112.74	112.8	107.72	110.53	111.62	109.08	109.44	111.42	109.63	114.57	107.62	108.16	110.19	111.31	107.7	108.03	109.58	108.86	111.93	109.67	109.58	111.83	110.3	110.52	108.91
98.676	101.68	100.41	98.935	100.09	99.168	99.951	102.75	99.783	99.701	99.687	101.29	100.38	101.6	102.22	98.289	99.607	102.35	103.02	98.941	100.72	98.873	100.66	99.473	100.22	101.44	99.796	100.17	101.8	99.854	100.72	102.44	100.48	100.98	99.499	97.878	98.599	100.91	98.235	101.11	104.09	102.7	98.529	100.14	101.67	99.41	101.67	99.679	98.552	100.67
102.1	107.77	107.61	107.1	105.93	107.76	103.16	106.55	104.4	106.72	108.15	107.15	104.24	106.55	107.48	106.78	103.25	104.73	106.14	106.1	105.91	105.7	103.64	106.34	105.99	104.59	109.36	106.03	104.86	109.47	105.1	105.71	107.94	105.04	105.65	109.48	106.21	103.46	105.7	106.21	105.18	108.28	108.27	105.66	105.74	108.69	107.49	106.27	105.49	105.44
104.01	107.68	107.93	106.96	105.47	105.39	104.29	108.16	108.86	105.97	108.61	108.4	106.27	107.53	107.52	108.73	104.48	106.45	106.71	107.15	102.64	105.12	103.67	104.98	105.56	107.29	106.18	107.55	107.31	106.56	108.14	111.38	106.27	105.74	106	104.18	107.95	111.71	108.08	109.79	105.55	106.49	107.96	106.24	109.08	109.37	105.98	105.58	106.43	104.02
106.53	108.85	108.9	112.02	107.44	107.76	112.96	107.24	107.87	108.03	108.8	108.44	104.98	107.75	108.93	112.4	107.78	108.31	106.56	107.05	108.72	107.84	108.12	108.85	107.33	106.01	106.81	111.2	111.45	108.89	105.78	108.12	110.14	106.08	108.65	107.64	105.82	111.08	108.48	107.73	111.53	106	108.47	108.16	110.18	108.63	108.19	106.87	113.2	110.5
101.09	97.027	101.04	101.17	101.91	100.59	102.39	100.28	99.057	99.994	101.34	98.058	99.942	100.64	101.24	100.17	101.12	100.28	99.412	101.99	101.22	101.09	100.59	100	101.76	101.07	101.93	99.482	101.44	101.02	101.16	100.91	101.04	100.02	100.43	100.44	101.19	98.368	101.43	100.52	97.432	99.843	100.89	101.1	103.72	98.591	102.27	101.43	101.12	101.74
109.76	106.97	105.52	103.08	107.59	106.84	106.35	105.2	103.71	102.73	105.18	106.59	109.34	106.85	105.57	104.54	104.78	106.3	108.49	104.84	106.3	106.1	107.42	105.42	108.1	106.01	105.59	103.31	106.23	106.3	104.67	108.3	107.63	104.68	107.52	110.59	104.51	108.01	107.83	106.28	110.43	106.75	104.02	105.91	106.92	107.85	106.75	103.91	102.89	105.45
107.42	107.36	106.28	105.65	106.35	102.91	106.25	105.13	106.74	104.57	109.53	105.46	107.72	104.42	109.51	106.33	109.06	106.72	108.32	107.15	109.59	108.29	105.34	107.11	105.67	106.64	106.83	104.97	104.91	106.36	106.02	108.65	103.99	107.68	105.13	107.37	104.82	104.75	108.78	107.39	106.58	105.22	102.84	104.34	103.43	107.51	106.37	106.56	107.04	108.99
98.516	98.04	98.495	96.852	96.333	100.34	97.994	98.037	95.693	99.283	97.859	96.472	99.424	96.425	98.116	96.989	95.89	98.21	96.347	99.304	101.59	99.996	98.428	100.97	96.754	98.653	99.125	99.965	95.731	100.29	95.63	99.37	94.781	100.15	98.119	97.932	96.398	99.265	97.126	99.087	98.762	94.926	96.536	101.72	96.25	100.67	98.221	100.13	100.22	98.538
107.01	104.07	106.94	102.68	103.2	104.74	105.08	106.8	109.23	105.96	104.56	104.19	107.65	105.64	107.79	109.3	104.71	108.31	108.34	106.56	107.41	108.51	107.59	104.02	103.16	107.34	106.35	106.91	104.07	102.49	107.42	110.17	101.91	106.73	107.15	107.36	108.08	105.03	105.58	108.78	106.75	104.8	104.97	107.62	108.29	107.99	109.51	106.38	105.34	104.7
105.13	106.44	106.77	106.63	106.37	107.19	103.52	105.35	107.03	109.35	105.62	108.37	106.73	107.46	105.22	105.9	104.14	108.81	102.43	107.1	104.12	103.85	105.37	110.84	105.38	106.88	105.96	102.64	101.91	102.29	105.58	105.47	106.41	107.45	104.63	106.97	104.1	105.72	105.19	105.36	106.15	106.45	103.51	108.03	108.1	103.01	105.89	105.68	106.65	106.38
107.47	108.48	107.51	107.8	107.85	107.63	107.3	105.24	106.47	105.31	107.21	108.62	110.93	109.42	108.23	109.39	109.73	109.13	106.87	112.51	108.41	107.69	111.81	108.86	106.34	108.07	109.43	106.15	105.93	108.75	106.51	109.57	109.89	107.5	109.57	108.03	109.65	106.85	109.38	109.8	107.37	108.9	108.62	105.9	108.99	106.9	108.39	106.57	108.27	108.06
96.519	96.908	97.149	97.308	97.84	99.765	97.993	99.084	96.447	97.736	96.861	99.766	99.937	97.815	97.11	98.926	98.322	94.736	98.924	97.277	98.93	99.002	99.27	95.351	97.674	100.08	98.149	102.82	100.01	97.967	93.788	99.158	97.373	97.92	95.648	99.416	95.881	98.034	102.23	97.281	98.291	97.247	98.704	96.983	94.827	100.21	97.501	94.432	102.29	98.598
108.07	110.4	109.81	111.46	112.76	110.53	106.62	109.05	112.6	111.92	109.57	109.61	107.93	114.19	109.19	107.67	111.23	112.85	111.62	110.43	110.46	109.47	111.42	114.1	109.78	111.73	109.97	108.36	110.77	110.31	110.34	109.49	112.22	110.27	112.1	111.88	115	110.5	111.89	113.13	114.21	110.77	110.55	109.3	110.83	108.8	109.78	113.11	108.72	107.14
109.73	109.79	108.49	106.26	110.16	105.92	107.53	110.01	109.32	106.24	107.9	106.16	108.76	108.55	105.46	106.78	108.17	109.63	109.64	105.95	108.06	107.08	108.18	105.82	110.85	111.17	107.95	107.9	106.43	109.31	112.39	106.48	113.18	110.61	109.67	108.71	111.38	108.15	107.4	108.34	108.97	106.41	108.65	109.23	109.3	106.67	106.92	107.18	110.09	109.42
108.58	108.11	104.2	105.33	105.23	106.78	110.4	104.88	107.91	104.58	105.72	104.02	106.29	108.34	105.48	104.83	103.17	106.99	106.52	104.94	106.56	107.04	103	102.64	105.68	106.63	105.66	108.54	105.07	105.85	107.55	106.71	107.7	102.81	103.98	105.03	109.36	107.1	106.76	106.64	111.27	106.84	104.6	106.27	106.75	104.91	109.96	107.69	106.78	106.26
106.98	105.27	106.23	105.24	106.33	107.89	105.43	109.45	104.74	105.34	107.2	107.54	108.87	105.97	105.2	109.75	106.66	107.25	104.79	106.38	107.39	107.93	103.94	104.74	106.36	107.26	108.58	105.12	104.22	105.87	104.85	106.62	108.36	104.51	106.58	106.76	107.14	106.61	109.16	106.09	105.89	105.98	108.5	107.89	105.87	107.41	104.75	104.82	105.54	103.93
98.825	101.15	100.35	100.3	101.63	100.38	100.98	95.734	100.54	100.31	98.257	98.872	100.5	101.28	98.356	97.516	101.4	98.986	99.633	99.405	96.131	102.26	100.37	101.65	99.722	99.907	100.41	98.535	102.06	100.96	99.37	101.84	100.71	101.56	98.64	101.21	97.493	97.605	102.24	104.09	101.18	98.893	98.23	98.54	100.85	95.642	102.6	99.165	101.26	100.56
103.58	106.55	105.82	107.82	107.05	105.58	104.33	103.84	105.86	107.12	106.07	105.15	105.69	105.64	109.49	108.08	106.32	102.37	106.36	108.2	104.34	105.11	107.08	103.92	102.38	105.45	104.46	105.49	107.07	102.81	104.65	109.66	104.46	107.15	106.24	104.75	102.98	110.9	105.29	106.9	102.37	105.3	105.78	104.89	107.61	105.12	110.2	106.23	105.73	102.27
99.073	97.302	96.176	97.68	96.083	98.78	99.879	94.716	94.355	97.86	99.106	98.847	99.946	98.719	97.961	98.996	98.377	98.843	99.502	95.488	97.389	97.253	98.523	98.569	101.15	99.96	97.568	97.774	100.91	99.618	95.467	97.45	98.91	99.085	99.108	97.93	99.826	100.19	96.263	98.598	97.147	96.95	99.752	96.662	96.458	94.086	99.887	98.277	99.17	98.247
105.17	108.93	109.21	104.9	104.02	107.3	106.92	107.1	106.59	107.46	108.07	106.44	104.25	103.39	106.34	102.6	102.04	105.32	105.67	104.5	108.16	108.53	107.53	106.51	104.78	106.01	105.42	108.27	106.66	105.82	107.08	105.67	104.67	105.66	106.53	107.58	108.12	107.19	110.49	108.47	103.2	100.06	108.73	107.66	102.21	104.93	104.6	107.61	105.38	105.71
98.137	101.52	100.34	100.87	100.47	102.41	98.419	99.091	103.38	97.49	103.54	103.21	100.72	102.67	99.259	99.374	100.1	102.32	100.74	97.7	99.253	101.86	100.39	99.186	97.563	99.448	102.41	101.65	100.37	99.078	102.3	101.34	98.03	100.78	99.135	102.4	102.21	98.287	103.62	99.172	103.06	103.14	101.25	99.192	101.94	101.99	101.41	102.18	100.44	103.26
100.35	95.138	97.317	96.904	100.4	98.899	98.501	100.51	98.384	98.776	102.86	97.524	100.58	102.48	98.902	99.16	100.54	99.153	100.41	100.2	100.09	102.18	98.581	103.65	102.84	99.45	97.337	100.82	97.814	99.245	102.46	99.229	100.8	99.591	101.11	102.05	100.93	100.48	100.09	101.25	101.15	98.26	102.44	100.43	98.123	97.808	102.92	101.1	102.46	100.64
107.82	107.1	103.99	105.57	106.17	105.41	107.79	102.97	106.63	103.76	107.97	104.04	107.34	104.97	108.72	106.95	105.17	107.01	104.04	102.6	105.26	107.22	105.11	109.24	112.01	105.95	107.03	104.22	106.91	106.27	105.26	106.6	103.27	105.12	108.05	103.88	105.7	104.57	105.21	105.11	108.05	101.4	104.29	108.16	105.11	105.45	107.19	104.19	108.75	106.63
109.98	108.76	110.62	111.86	109.27	111.42	105.81	107.07	106.32	109.29	110.09	107.31	105.17	109.4	110.13	107.29	108.32	109.62	107.69	108.93	108.85	108.98	109.35	108.35	110.49	110.93	108.57	110.33	109.26	109.33	109.22	107.25	111.24	108.29	110.7	105.9	108.48	106.97	106.76	105.98	108.73	109.86	108.71	109.64	107.04	108.23	107.91	106.95	105.72	108.34
101.91	107.66	104.95	106.68	107.81	106.87	106.66	106.16	104.77	105.47	106.17	107.11	104.05	104.43	107.39	107.38	107.71	105.58	105.56	106.39	109.94	107.65	104.27	108.16	105.27	105.12	105.71	106.54	105.66	103.09	104.57	104.41	107.57	104.96	105.28	105.58	107.62	108.64	103.87	107.04	104.73	104.49	105.44	104.83	103.72	109.25	109.39	104.17	106.56	105.33
110.16	105.84	110.03	107.97	111.02	107.54	109.05	107.12	108.09	109.63	106.75	108	110.46	107.88	109.52	108.66	108.46	107.97	110.18	108.87	104.33	106.18	106.82	108.08	108.78	104.8	106.55	107.92	106.69	109.99	106.68	109.81	108.93	109.68	109.16	107.81	111.02	112.28	108.6	106.68	108.32	106.97	105.69	108.95	109.39	107.49	107.08	110.15	108.68	108.14
96.576	96.703	94.751	99.071	98.258	96.742	97.727	99.574	95.916	99.299	100.31	98.026	95.308	97.211	100.75	95.355	99.374	96.825	95.299	97.772	97.615	96.133	97.469	97.164	98.5	97.215	96.268	97.978	95.935	101.86	95.124	96.738	101.49	96.91	96.966	99.163	96.273	98.956	98.568	99.167	97.485	96.622	98.842	100.52	97.356	99.91	95.599	100.09	99.948	96.722
99.59	98.287	100.71	98.618	100.32	97.243	97.255	97.147	98.882	99.831	96.947	96.87	100.36	95.523	98.985	97.853	96.865	94.544	96.2	98.318	95.25	100.03	98.284	100.27	99.232	95.517	98.115	95.786	100.97	94.906	98.576	100.12	97.49	97.886	99.45	97.596	100.09	97.063	97.62	98.273	98.415	97.163	100.94	98.551	98.793	98.679	97.092	99.37	98.471	98.832
100.07	97.654	101.06	97.234	98.575	100.14	95.228	94.499	95.718	98.466	100.36	95.99	98.563	100.06	98.81	98.89	99	97.423	98.806	100.49	102.92	98.298	99.257	98.519	99.031	100.77	99.186	100.61	98.209	98.155	99.303	98.458	99.889	96.739	97.441	97.12	97.599	94.622	100.24	98.158	99.341	101.42	96.478	100.92	98.089	99.688	99.714	99.676	98.597	102.67
107.01	105.14	101.17	107.68	106.87	109.79	106.78	108.57	104.79	106.16	108.02	106.87	105.94	107.49	106.65	104.55	106.46	104.19	107.68	107.3	107.45	105.21	108.47	109.31	108.97	108.23	106.61	106.81	103.09	106.18	106.29	105.18	106.42	105.8	105.18	105.03	102.62	104.64	106.29	109.03	105.1	104.65	108.39	109.24	108.62	104.1	104.8	106.42	108.11	106
111.3	109.08	107.38	107.75	107.9	109.03	107.92	111.47	108.92	107.93	109.96	111.45	109.72	107.74	105.21	105.2	110.58	109.54	109.05	106.71	105.17	107.68	108.21	109.43	108.5	108.12	110.17	107.14	107.92	107.3	108.04	109.28	107.67	111.34	108.11	111.22	106.15	106.91	108.23	105.39	108.41	105.87	109.87	108.89	109.74	110.48	109.05	108.72	110.87	109.33
110.32	108.42	110.26	105.64	109.71	107.87	106.41	106.55	108.21	106.3	110.93	109.79	106.64	110.39	108.34	107.88	108.47	107.51	107.75	110.22	109.22	104.73	107.07	107.81	109.34	107.39	107.85	107.04	109.6	110.09	108.25	107.52	107.43	110.93	109.35	109.51	104.8	107.29	106.82	106.36	107.29	107.8	107.97	107.73	107.38	108.08	107.51	106.8	109.1	108.13
97.222	96.446	99.575	97.572	98.57	100.16	95.024	97.276	98.155	100.43	98.018	100.25	98.05	95.683	97.792	100.41	99.361	96.921	96.038	98.109	98.865	100.52	97.682	98.028	99.195	97.714	99.236	99.677	98.191	99.298	96.209	97.84	97.804	98.538	96.1	94.768	97.871	97.928	97.561	99.749	99.098	94.105	96.758	99.026	97.897	98.069	96.762	97.833	96.914	98.638
103.71	100.83	103.52	100.87	98.628	100.2	97.711	102.17	99.669	99.297	100.35	98.651	101.15	98.455	102.14	100.16	99.637	100.05	101.55	100.66	101.09	100.21	101.06	100.37	102.63	99.382	97.891	99.338	99.621	99.666	98.985	98.709	101.43	99.454	101.85	102.85	101.52	100.21	102.02	98.515	100.97	100.38	99.251	100.98	99.801	105.5	98.517	99.47	102.18	101.68
113.46	108.23	109.26	110.89	111.84	112.56	111.73	109.72	109.55	109.19	109.63	111.61	107.89	107.45	108.65	111.26	108.06	110.25	108.26	109.51	109.56	108.15	110.81	112.06	110.48	111.09	110.85	110.72	107.7	109.24	107.25	110.51	110.71	109.96	109.9	112.46	108.94	113.3	112.97	109.37	112.61	112.67	110.83	110.24	108.65	108.75	111.06	107.17	109.14	112.2
107.42	108.39	106.91	104.36	109.09	108.92	106.91	109.31	105.76	107.97	106.48	109.74	109.62	104.79	107.33	105	107.4	109.4	107.99	108.32	105.84	106.16	109.81	109.56	105.15	107.28	109.45	107.73	110.56	107.06	110.72	105.89	107.33	107.72	108.74	109.04	108.28	105.96	111.97	107.99	108.83	106.3	108.37	109.53	110.05	106.78	106.91	106.65	109.76	105.16
106.34	109.26	108.95	110.39	106.85	107.3	108.15	106.01	103.21	108.31	107.82	107.9	108.12	108.06	105.78	108.3	107.95	106.6	109.01	107.6	108.36	109.98	106.7	104.56	108.35	109.47	110	105.6	110.85	110.17	108.64	107.14	108.17	105.92	108.13	108.42	104.66	106.64	105.49	108.31	108.57	107.08	106.81	105.46	108.59	107.23	109.01	108.25	104.07	107.63
109.11	106.15	108.93	106.93	107.33	107.77	110.65	108.19	106.83	108.23	110.59	110.09	107.99	110.49	109.28	105.82	110.7	108.06	107.32	108.17	111.23	106.36	107.02	109.93	110.94	103.59	109.24	111.46	108.54	107.34	105.87	106.19	107.68	106.77	107.9	107.45	107.76	106.58	106.88	109.36	107.75	108.23	106.56	106.79	108.79	106.19	109.42	106.82	105.47	108.36
105.03	103.02	106.6	104	106.5	102.73	106.34	108.89	106.69	103.92	104.05	105.63	106.93	106.25	104.93	107.76	104.79	104.63	103.46	107.49	107.09	106.08	104.56	105.8	106	104.05	107.74	108.2	103.95	103.87	105.31	106.47	109.6	104.33	107.67	104.42	103.39	103.61	104.56	106.78	107.3	105.81	104.88	102.3	107.55	102.49	105.93	106.81	105.11	104.8
99.195	94.749	96.892	98.338	98.976	99.496	100.39	100.4	96.861	99.73	97.875	97.947	97.441	96.289	102.28	96.01	98.114	100.32	97.23	101.93	98.797	99.985	100.08	97.377	97.195	91.838	98.981	98.073	99.811	97.079	95.419	97.249	99.024	96.645	98.584	95.496	98.541	95.123	100.43	99.112	95.251	98.247	99.838	98.554	98.105	96.231	99.262	99.955	97.933	98.569
105.93	107.14	106.06	108.03	107.84	109.83	108.84	110.21	105.59	112.65	110.13	108.16	109.01	106.27	106.64	105.77	105.26	105.98	107.53	107.51	109.22	107.81	109.37	107.34	110.25	106.45	107.24	106.36	107.17	105.75	106.62	107.98	105.3	105.77	106.36	110.91	105.39	105.7	109.36	106.31	107.17	110.56	108.49	111.89	109.46	108.14	107.73	108.79	106.52	108.44
108.51	106.72	107.61	106.69	110.85	109.96	109.97	108.33	107.02	106.74	106.01	109.75	106.72	106.3	110.09	106.57	108.23	107.82	109.65	110.13	110.08	106.64	112.05	108.24	110.85	106.98	111.82	109.77	108.59	108.72	104.62	107.36	111.51	107.21	108.23	110.72	106.77	110.26	107.74	107.56	105.3	106.02	106.36	108.16	108.21	106.4	108.35	112.13	109.82	109.99
97.524	99.401	95.975	98.183	98.845	98.298	97.889	96.132	96.635	99.347	97.878	99.213	98.754	95.079	100.96	99.563	96.552	98.095	98.359	102.14	97.648	99.719	99.488	100.71	97.967	99.591	100.18	96.267	99.026	97.832	93.518	98.886	97.195	99.662	98.845	98.434	100.69	97.539	99.265	99.849	99.459	98.548	98.508	95.434	97.116	98.257	97.766	96.622	97.388	96.748
107.51	104.81	108.45	103.95	109.5	106.64	107.54	104.26	107.93	106.59	108.07	108.91	109.7	105.25	110.08	108.9	105.83	105.95	107.95	105.03	109.73	109.07	111.24	106.47	107.69	108.3	109.19	105.44	105.12	110.6	109.13	108.29	111.5	108.92	110.33	110.31	108.95	105.43	107.19	108.72	106.33	108.02	103.91	106.93	107.48	107.21	106.08	108.27	106.66	107.15
98.148	100.13	100.98	98.706	100.92	99.54	97.173	99.005	100.73	98.163	97.735	98.686	98.22	100.95	100	98.849	99.39	100.37	97.764	99.867	98.563	98.703	97.303	100.99	99.448	97.157	98.55	101.2	100.63	99.5	101.21	96.874	98.977	99.655	97.483	96.428	102.45	100.69	99.135	98.267	97.252	98.244	97.959	98.642	98.616	97.42	96.149	100.04	98.438	98.518
104.34	108.6	108.18	106.74	106.8	109.37	107.61	104.98	109.59	107.3	109.8	107.99	107.92	105.79	105.47	106.22	108	109.79	105.92	106.07	108.39	105.75	109.62	109.85	108.68	109.68	106.46	108.98	105.21	112.25	107.27	109.65	109.95	107.4	110.02	108.75	109.02	105.44	110.29	105.21	108.39	108.06	106.57	105.7	108.14	107.33	104.57	108.2	110.19	108.42
106.64	111.42	109.34	108.92	109.26	108.19	107.43	111.38	107.63	106.17	105.88	107.43	108.86	105.42	107.98	104.97	106.09	110.25	107.42	110.37	108.83	107.69	105.15	107.44	107.49	109.8	107.83	107.25	107.87	106.65	110.63	106.06	106.74	106.29	106.76	106.66	109.94	106.68	106.58	104.64	105.98	108.85	104.24	107.69	109.45	110.08	109.42	106.08	109.77	106.96
101.07	100.7	98.392	104.41	101.68	101.47	98.04	97.696	102.28	102.15	105.53	102.01	102.49	99.176	102.38	101.15	100.74	100.33	98.814	100	101.11	100.54	100.66	100.76	102.92	102.8	100.46	97.156	103.21	101.96	101.19	98.861	103.45	100.05	101.92	100.47	100.45	102.81	96.457	101.81	101.63	101.66	101.67	99.583	99.919	101.42	98.286	103.18	98.691	101.99
105.69	106.23	111.13	107.83	107.16	109.74	110.31	107.19	109.94	108.79	104.02	109.44	107.11	107.25	106.55	110.32	106.87	106.6	108.25	109.53	107.74	107.71	109.23	109.09	105.97	109.61	108.61	108.49	110.21	106.75	107.91	108.09	104.53	109.63	108.3	111.12	108.15	106.22	107.96	110.38	107.31	110.11	108.47	107.53	111.14	109.45	107.83	110.49	107.52	109.96
103.79	105.8	104.49	108.67	105.63	108.28	106.32	105.83	103.9	105.41	107.15	102.85	108.57	105.16	106.34	106.53	105.09	108.65	101.41	106.38	103.25	105.99	106.57	107.47	105.79	107.56	104.32	106.31	106.21	106.79	103.6	106.65	106	104.11	106	105.55	105.02	106.06	106.26	107.45	104.92	110.65	106.87	102.72	104.07	104.24	106.67	105.7	106.82	104.39
107.15	107.19	109.48	106.85	105.05	111.2	108.74	103.24	108.66	105.45	107.05	110.13	108.19	106.74	107.75	107.14	105.88	109.84	107.16	105.68	108.42	108.17	105.58	110.2	106.9	114.55	106.71	108.18	106.3	108.22	107.01	106.71	106.61	108.93	105.92	108.66	108.29	110.17	109.02	108.66	109.15	110.29	106.2	107.61	106.61	108	107.56	107.45	108.87	105.52
104.98	106.04	104.43	111.28	110.34	105.42	107.5	107.06	111.19	107.57	108.74	108.32	102.97	108.54	105.88	110.18	106.57	107.47	108.7	109.98	106.02	108.25	109.35	107.2	106.44	109.53	110.53	106.97	108.24	106.43	109.27	109.93	107.49	113.3	107.66	107.99	107.34	109.87	107.66	104.68	105.25	108.95	108.73	106.14	106.69	110.05	106.46	106.86	107.41	108.45
103.91	107.64	103.75	105.58	104.18	104.38	104.71	104.5	104.99	105.73	108.85	103.96	106.28	106.69	104.89	106.52	104.77	106.39	104.29	103.06	102.77	104.5	104.19	105.51	106.61	107.58	107.45	106.6	104.34	102.82	108.48	107.31	106.36	105.28	105.48	108.29	106.62	107.87	104.23	107.3	107.33	108.06	106.08	105.36	106.41	103.98	108.59	105.42	102.7	105.23
102.39	103.34	102.48	101.58	102.44	102.53	104.57	103.95	105.53	102.19	104.17	100.26	103.21	104.18	105.73	102.72	104.56	102.48	102.56	103.72	102.45	102.04	103.3	99.78	104.14	104.55	101.9	102.71	104.21	103.8	103.75	103.05	100.94	104.89	101.38	102.94	101.3	102.94	107.11	105.64	104.5	103.8	102.25	101.15	99.734	101.02	100.7	102.98	104.38	101.61
97.797	99.785	97.134	96.263	97.481	96.246	97.034	98.661	94.813	98.699	96.62	99.382	95.895	94.959	98.158	96.558	97.012	99.143	95.758	99.765	99.573	99.099	98.994	97.886	95.33	96.958	99.862	99.138	98.896	97.086	98.806	100.13	97.084	96.847	99.794	99.628	97.079	96.988	96.215	96.916	99.393	94.133	95.932	94.908	97.68	97.337	99.845	97.042	97.02	96.986
106.14	104.89	102.66	104.74	106.07	107.25	102.58	106.87	104.08	108.94	108.33	105.79	108.43	106.8	104.82	106.98	107.13	105.85	103.36	105.99	103.63	108.63	104.09	107.5	107.67	102.45	109.59	108.7	104.51	105.72	105	104.11	110.64	103.37	105.62	106.69	104.35	108.66	103.82	106.67	107.75	107.21	104.88	105.04	105.2	107.86	106.48	106.54	104.95	109.48
102.85	106.41	107.11	102.69	106.09	107.24	105.29	106.66	107.28	108.24	106.46	106	101.73	104.62	104.58	103.14	108.71	106.88	109.23	109.65	104.53	106.2	105.35	106.28	105.02	104.54	106.04	105.22	106.02	107.63	105.52	109.01	105.04	105.59	108.51	106.48	104.86	106.61	105.58	107.48	106.66	105.67	108.05	104.27	104.26	105.16	106.87	106.35	103.5	105.97
95.642	97.811	94.191	94.59	99.343	98.304	94.303	94.619	101.68	99.24	99.072	98.572	99.406	97.011	98.735	98.566	98.842	96.034	97.273	94.776	98.566	96.342	99.894	96.576	97.196	99.081	98.271	96.716	97.014	96.771	99.02	97.501	99.254	96.968	97.72	97.079	97.945	97.415	97.36	100.3	98.691	98.521	97.297	95.328	99.503	101.84	96.805	96.871	96.568	97.193
99.821	101.17	100.11	103.08	100.5	99.329	101.28	100.99	103.76	99.781	98.448	101.86	99.372	98.1	101.23	100.41	101.9	101.21	101.05	102.35	100.86	102.13	99.416	99.601	103.16	101.99	99.571	97.299	102.46	100.98	100.5	101.09	102.9	99.983	100.71	102.35	101.66	99.517	98.967	103.37	100.73	103.92	96.993	100.57	98.097	100.56	98.629	102.72	99.546	99.852
105.79	105.49	106.05	104.75	108.52	103.43	104.8	106.15	108.9	108.13	105.89	103.98	108.39	108.44	106.44	108.76	104.11	107.92	106.9	106.37	105.31	106.84	106.92	109.2	107.53	104.73	104.53	106.05	106.5	107.52	105.36	107.32	107.2	105.03	107.56	108.67	106.61	105.83	107.57	107.28	105.73	109.8	105.98	106.06	104.48	106.88	110.56	110.14	108.14	109.08
94.924	98.746	99.896	97.401	95.633	98.85	101.49	97.504	96.766	98.592	97.456	99.359	96.632	98.995	98.282	97.585	99.352	97.353	100.44	99.801	96.495	95.894	103.11	97.648	99.178	98.742	98.863	97.607	97.179	97.229	99.133	100	95.751	99.664	99.145	101.22	94.823	96.135	95.98	98.384	97.901	95.814	98.871	100.69	101.26	99.25	98.408	97.321	97.96	99.049
107.21	107.24	109.05	107.24	107.84	109.99	109.23	107.96	107.94	110.69	104.94	109.23	110.42	107.4	108.66	108.12	104.45	108.95	107.87	108.98	107.12	108.35	108.41	109.34	109.37	110.01	111.53	109.01	109.42	108.78	104.53	111.31	107.57	103.76	109.19	108.68	106.93	106.68	109.13	108.11	111	106.58	108.97	105.91	108.15	107.09	105.88	108.7	107.14	107.87
105.02	104.92	105.32	108.38	104.22	108.47	106.79	108.39	106.04	103.85	105.79	106.41	107.49	107.69	105.53	107.01	107.47	104.84	106.83	109.06	105.19	106.65	105.48	106.36	108.15	104.41	103.41	104.44	106.4	104.75	103.63	105.55	105.63	104.27	106.49	107.23	105.98	104.99	109.35	105.98	106.34	108.24	104.77	108.18	107.43	103.32	107.19	107.61	107.19	106.12
101.5	101.81	100.92	99.166	100.01	98.185	100.54	98.846	101.54	99.945	101.9	99.063	101.99	100.02	100.36	96.7	100.94	99.133	99.473	99.475	103.22	99.144	102.57	102.98	101.75	97.461	99.088	100.8	98.758	98.987	96.207	100.8	101.31	101.92	102.08	98.495	99.349	100.45	101.75	103.93	102.88	100.49	99.688	98.484	101.57	103.54	103.86	101.23	99.388	102.28
102.88	105.26	105.83	105.53	105.43	107.82	106.46	104.3	104.87	104.29	107.61	105.36	106.8	106.05	107.2	104.28	105.71	107.12	109.78	104.01	108.33	106.88	107.64	107.76	107.2	105.65	104.38	108.09	105.86	103.83	104.36	104.6	104.77	102.53	103.84	104.18	103.81	105.85	104.65	106.86	105.41	102.09	107.75	106.64	103.81	104.24	109.81	101.39	106.31	106.52
104.07	104.96	106.12	105.21	103.53	103.93	107.47	100.11	106.95	106.44	105.87	104.83	108.54	107.49	105.9	107.58	104.07	105.57	104.69	107.1	104.85	106.66	106.08	104.93	106.19	105.89	104.62	105.81	103.04	105.37	103.44	106.27	107.06	105.47	104.75	106.21	106.9	105.13	105.13	105.06	103.2	104.39	103.65	105.74	103.95	104.5	104.64	107.68	104	104.37
107.26	105.34	106.51	107.87	106.01	106.2	108.76	107.43	107.27	108.71	108	107.57	101.68	106.64	105.5	105.37	105.21	108.45	104.12	105.65	106.02	107.43	104.51	108.63	105.56	107.9	109.64	105.99	109.34	105.94	107.29	105.77	105.74	108.09	105.6	102.62	105.04	107.68	105.89	108.02	109.31	109.25	103.28	105.04	104.67	108.13	104.74	108.93	104.25	106.24
107.98	106.27	108.54	106.78	106.16	110.11	104.91	109.3	110.41	105.54	108.09	107.93	109.04	109.81	105.89	107.14	108.23	107.19	109.38	109.71	106.39	109.09	107.76	107.21	108.55	105.9	111.15	108.2	102.53	106.67	105.43	106.16	107.08	109.6	107.56	108.7	105.48	110.33	106.59	105.62	105.58	107.38	106.23	106.6	106.19	106.92	111.31	105.3	106.51	109.6
98.213	99.662	99.291	98.984	99.132	99.059	100.64	96.663	99.531	97.599	97.899	101.5	100.42	100.11	97.511	97.699	98.704	97.009	102.06	98.343	99.808	100.07	100.82	97.475	96.508	100.54	99.734	99.766	99.034	100.47	99.369	99.307	98.11	99.727	101.26	100.44	99.704	101.52	96.503	100.15	99.576	99.526	97.558	100.63	102.27	97.091	98.557	99.656	99.036	100.77
103.29	106.2	107.03	106.82	106.9	107.89	106.88	105.9	102.97	102.69	104.64	101.23	106.96	106.67	105.29	108.14	104.54	105.28	107.04	107.62	103.28	104.98	102.16	104.61	109.11	105.75	105.27	105.49	106.89	105.9	106.69	104.21	107.12	106.05	101.56	106.92	105.54	103.24	105.08	105.78	107.15	106.29	105.79	108.3	109.3	106.54	103.09	106.78	107.01	104.66
110.09	106.77	111.45	112.17	110.55	111.13	109.74	110.65	111.06	110.15	110.16	110.06	108.34	107.21	108.53	109.8	112.07	108.77	111.69	109.04	113.16	112.99	110.17	110.45	109.04	112.62	111.74	110.23	111.62	113.66	112.18	110.41	106.06	112.23	107.73	108.98	110.6	112.99	111.26	111.92	107.68	110.75	109.62	112.63	112.35	107.35	114.43	110.2	111.16	112.49
103.12	106.48	104.74	105.51	106.37	104.12	108.16	107.11	102.34	107.79	104.71	105.13	102.92	110.78	102.67	108.95	109.2	105.07	109.23	105.75	105.15	105.79	107.44	106.73	105.02	105.73	104.67	104.85	102.69	105.21	109.05	106.78	103.47	105.53	104.21	103.37	104.57	103.62	106.57	107.49	105.11	105.39	105.05	107.19	107.57	108.08	104.05	103.18	108.98	106.43
100.7	97.536	96.277	100.97	99.896	100.74	99.667	100.84	99.823	100.35	97.776	98.242	98.069	98.218	101.83	94.627	97.319	94.816	99.933	98.246	101.77	101.15	97.301	98.478	98.477	99.687	96.436	99.333	100.65	99.199	98.36	100.24	97.298	98.536	96.923	100.51	95.972	99.73	100.48	98.186	96.644	101.04	99.792	97.571	95.121	99.891	98.567	96.866	99.514	100.17
97.539	96.014	98.056	97.787	98.245	99.945	99.82	97.587	98.651	98.016	100.92	98.369	95.986	98.277	96.55	98.285	96.992	98.118	96.614	99.739	96.626	94.181	99.089	100.46	96.483	98.891	102.65	99.212	97.946	98.28	95.04	100.6	97.263	97.231	97.764	99.56	98.921	100.19	96.271	96.759	98.105	97.776	99.708	94.747	97.295	96.668	96.775	96.955	97.796	95.751
101.46	103.52	96.21	99.75	99.115	100.57	98.682	100.97	99.183	101.53	104.69	99.02	103.29	98.923	100.96	100.02	100.21	97.886	102.81	101.46	101.92	103.37	100.66	102.9	97.969	97.343	100.66	101.1	100.88	99.105	99.497	101.21	99.067	98.974	100.55	98.854	101.88	105.53	100.38	101.71	99.913	101.74	104.44	98.821	104.43	103.17	102.92	100.98	103.97	100.31
107.99	109.31	109.19	107.22	109.03	108.76	108.84	106.89	106.56	109.65	105.12	108.09	108.11	104.76	106.95	106.93	105.66	109.7	107.85	107.71	108.16	107.88	105.75	107.97	106.94	105.12	108.05	110.61	109.85	108.12	107.11	108.84	107.19	107.33	107.72	108.19	106.42	108.49	109.15	104.74	106.48	105.43	109.19	106.21	106.51	108.63	108.13	108.36	106.38	108.72
99.949	98.161	97.488	97.854	98.604	97.081	95.568	100.54	99.026	94.047	95.016	99.512	97.322	98.272	99.317	95.605	98.24	98.931	101.38	99.677	98.296	97.307	100.84	100.46	97.477	98.263	98.136	96.338	97.367	100.42	98.272	98.571	96.127	100.36	98.329	97.706	97.762	96.905	97.187	96.883	98.615	95.122	101.23	97.089	97.799	101.51	95.491	98.946	97.301	98.907
99.824	98.23	101.89	98.637	96.132	97.384	98.279	96.43	98.988	97.966	99.677	95.972	97.038	101.84	98.263	98.432	98.819	100.99	101.19	97	100.73	100.55	96.259	99.337	98.265	99.486	97.951	98.405	98.484	99.761	99.347	95.03	96.724	97.343	97.986	97.662	98.321	95.73	96.026	100.34	99.389	99.76	97.179	101.03	97.68	98.478	98.484	98.655	95.198	96.153
102.57	103.48	107.26	109.19	106.63	108.83	106.56	103.04	105.06	106.96	107.68	104.35	103.74	105.89	105.02	106.07	105.76	109.5	103.4	104.25	103.12	103.43	107.5	104.43	104.48	104.28	109.57	101.69	103.79	106.98	103.52	105.3	107.29	106.03	109.97	105.07	106.58	105.95	105.75	103.61	102.36	107.42	105.53	105.96	103.66	106.62	107.03	105.27	109.99	102.97
107.29	106.77	104.97	105.91	106.09	110.93	104.24	107.88	103.98	106.9	106.34	110.12	105.71	109	110.1	108.12	107.32	108.7	106.95	106.28	108.3	106.4	104.94	109.73	107.37	108.93	109.09	108	110.77	105.23	109.37	107.6	109.72	107.04	108.44	104.65	109.9	110.65	107.62	110.82	109.76	106.72	109.06	110.76	109.92	106.1	109.01	109.66	110.29	109.82
103.77	104.71	106.38	108.69	107.41	107.33	104.03	106.84	104.89	103.24	104.71	104.32	107.54	110.05	106.49	105.29	107.18	106.36	104.52	106.2	105.47	106.41	105.29	106.22	109.94	109.83	105.78	106.75	103.82	107.05	104.75	106.71	100.59	109.17	105.52	104.93	108.51	108.09	104.75	104.51	105.62	104.85	107.99	108.42	109.26	105.38	105.49	107.19	106.72	105.22
100.94	100.53	100.48	102.2	102.92	101.95	102.29	100.76	101.02	100.33	101.24	100.62	104.45	98.429	101.88	101.16	101.12	103.05	103.8	100.71	104.37	101.19	96.947	100.47	100.61	99.522	102.05	100.28	102.31	103.6	101.67	101.32	100.76	99.668	102.05	99.439	101.01	100.34	101.87	100.3	101.93	104.17	100.08	103.14	100.49	99.758	100.56	100.13	101.27	101.78
107.67	106.67	108.77	105.71	107.66	107.54	107.96	105.15	108.3	107.32	108.33	105.08	105.13	108.33	110.51	104.47	104.45	106.39	102.84	105.3	106.1	106.27	105.57	107.96	107.2	104.9	106.82	103.86	103.93	108.97	103.84	109.1	110.68	107.19	106.17	105.02	103.94	109.32	105.57	106.72	110.43	111.36	107.32	105.95	105.27	108.05	105.16	104.05	106.97	106.05
105.63	109.42	110.35	110.48	111.14	113.16	107.76	110.23	109.52	111.4	108.97	110.85	106.35	106.82	108.59	108.78	108.24	108.45	108.82	108.2	108.44	110.12	107.92	108.49	108.86	107.89	110.92	109.23	103.95	107.45	110.66	112.12	110.7	110.91	106.29	109.59	104.76	107.16	105.29	108.65	108.14	108.31	111.27	109.48	109.01	108.71	109.93	105.74	109.32	109.14
103.07	105.31	104.76	109.62	108.2	107.09	107.64	107.91	108.42	104.81	108.1	103.61	105.32	104.89	103.51	107.02	103.91	108.26	103.04	103.23	102.48	103.83	107.98	104.27	106.97	104.84	107.23	102.38	104.68	102.46	105.53	103.44	107.68	106.11	105.24	106.99	104.78	106.61	109.24	106.32	104.96	104.95	103.74	105.42	107.27	106.29	102.43	104.65	103.29	108.65
108.32	106.66	108.48	105.54	109.89	108.19	105.18	108.5	108.29	106.76	107.14	109.22	110.81	106.16	106.8	109.37	109.87	108.45	107.37	106.86	107.57	108	108.02	105.77	109.88	105.53	109.69	104.12	108.98	110.52	108.52	107.52	106.21	108.17	106.67	108.23	107.01	109.03	109.83	108.61	110.46	107.38	107.38	108.58	108.92	112.19	108.75	104.95	110.84	105.46
102.9	109.01	108.8	108.75	104.52	105.64	106.83	107.57	105.46	108.45	101.92	106.07	104.94	108.63	109.04	105.8	104.12	105.22	108.35	106.9	107.59	105.57	106.07	106.76	106.55	106.27	106.49	108.34	108.07	108.97	108.9	102.94	102.52	106.02	104.45	105.21	105.66	104.26	105.86	107.75	108.76	105.79	105.13	107.03	106.39	103.31	104.35	105.29	106.66	105.05
108.47	104.69	108.13	104.23	107.98	104.67	105.76	105.31	106.47	107.02	106.4	104.6	106.75	110.28	99.815	107.82	105.37	105.58	108.78	103.07	105.89	105.42	106.55	105.14	105.77	105.73	107.06	106.42	108.39	105.38	107.38	106.46	105.89	106.88	105.71	103.81	106.87	104.99	104.75	100.4	106.15	102.5	106.3	106.73	105.23	101.47	110.23	106.53	105.01	105.25
106.36	106.3	106.01	105.86	101.56	104.99	106.66	104.64	106.28	105.04	104.29	106.32	104.79	105.94	107.56	108.11	104.77	103.84	105.06	105.46	108.43	106.75	108.84	106.15	105.79	106.1	109.45	106.29	104.7	101.31	105.81	104.57	106.03	103.02	104.31	105.46	105.25	106.81	104.29	106.39	105.94	104.04	105.44	105.12	105.6	106.41	107.11	105.32	103.23	105.11
106.68	105.84	104.31	107.48	103.86	104.55	103.67	104.13	104.53	101.42	105.43	103.59	109.19	105.4	103.65	106.67	105.32	107.72	105.18	106.21	104.11	104.08	105.4	104.28	103.26	103.77	107.86	106.61	103	106.2	105.42	107.37	108.49	102.93	99.685	104.03	107.39	107.8	108.64	104.97	105.95	101.24	104.97	105.96	105.61	104.6	104.22	103.79	104.26	108.52
98.689	100.4	96.139	98.288	99.469	99	98.673	99.353	95.06	100.41	97.542	101.36	103.14	98.226	97.829	97.786	100.53	98.93	96.079	98.267	96.871	100.24	97.666	97.096	97.997	99.981	98.276	98.132	98.37	100.73	95.534	95.936	97.391	99.789	99.766	98.232	101.05	97.744	96.934	101.32	94.379	98.326	102.13	93.745	98.26	95.945	101.19	101.02	99.709	98.916
109.23	107.78	107.5	107.15	109.12	107.39	109.86	108.52	106.74	107.81	109.79	109.91	108.75	109.5	107.2	108.69	110.04	109.83	111.89	105.17	111.58	108.96	111.69	109.87	110.6	109.91	109.77	105.18	106.85	110.45	108.9	107.99	111.86	108.35	108.35	106.62	108.78	107.35	109.55	108.37	107.68	110.57	109.36	108.16	111.23	107.03	106.33	106.67	109.61	106.7
109.22	107.67	108.71	107.48	107.84	104.85	108.68	106.63	105.59	112.62	107.59	106.62	108.82	108.49	107.58	109.57	108.61	110.61	109.18	106.51	109.42	108.53	104.31	110.23	110.02	109.56	108	107.67	107.35	108.83	107.49	108.44	108.22	107.03	108.65	107.77	109.31	106.58	108.33	107.32	110.46	110.51	107.22	107.72	108.54	106.83	108.48	109.95	107.34	108.65
107.67	110.02	111.23	108.92	105.98	108.68	108.18	108.8	107.26	109.12	106.41	106.68	113.49	105.94	107.18	109.45	110.2	110.57	107.16	106.14	110.47	110.22	109.62	106.83	106.98	108.78	106.3	110.06	106.48	108.56	107.25	106.96	111	108.03	107.73	108.78	108.07	104.83	109.96	112.33	107.02	106.98	110.79	106	106.36	107.52	109.87	105.62	108.59	109.98
102.89	108.28	106.23	106.3	104.72	104.65	105.99	105.12	108.12	109.52	107.81	108.88	109.93	108.61	107.84	109.04	109.11	104.13	109	109.84	105.71	110.52	105.35	106.63	105.77	106.7	106.36	109.13	104.09	108.21	106.49	107.64	106.86	107.1	106.76	106.34	106.52	106.41	105.94	108.55	110.76	103.12	108.29	107.68	106.77	104.3	105.33	108.15	110.92	106.21
97.503	102.22	99.411	95.548	97.276	95.923	98.489	100.94	98.655	96.203	101.2	97.37	101.07	97.238	96.326	100.56	100.21	100.12	99.814	99.226	100.05	98.873	96.829	101.6	101.41	97.248	98.117	95.871	97.52	95.285	97.229	98.37	95.181	98.02	98.655	97.883	96.762	98.754	98.521	95.483	97.404	97.582	99.422	98.646	98.189	101.34	97.497	100.01	97.533	99.352
106.32	108.76	109.65	110.97	106.89	111.23	108.25	107.82	112.76	111.42	109.55	107.48	109.9	112.41	108.01	110.1	111.01	112.45	110.31	107.2	112.03	110.93	111.07	111.92	109.49	112.82	111.84	112.81	110.91	109.93	110.62	109.49	111.77	113.4	110.43	111.51	109.55	108.73	110.05	109.52	110.58	106.64	109.99	110.92	112.36	112.52	111.57	112.84	108.95	108.8
105.52	104.63	105.23	105.16	103.07	107.84	103.35	106.17	107.76	104.72	106.04	104.4	104.68	106.12	105.12	105.3	103.53	105.43	103.33	104.48	105.01	104.83	108.39	107.83	106.78	106.26	104.67	102.58	106.64	104.51	109.21	105.69	106.31	106.58	104.6	101.63	106.95	106.2	103.89	107.76	108.62	105.29	104.41	108	105.35	104.67	104.58	106.69	104.29	106.73
109.24	110.02	105.46	108.35	110.46	105.88	109.8	105.68	107.95	107.18	111.01	108.63	107.24	107.12	108.32	106.75	109.65	108.63	107.62	109.03	107.48	110.78	106.69	104.37	111.88	109.87	104.73	107.04	106.51	106.82	110.89	108.16	104.15	105.95	105.79	105.68	107.71	107.32	110.09	108.45	108.39	106.17	109.72	110.54	105.71	108.43	107.13	109.16	106.87	107.44
100.27	101.72	104.27	101.89	101.56	102.74	100.33	100.86	100.45	100.5	99.178	98.494	97.855	100.25	97.252	101.86	100.11	102.18	101.1	104.05	102.83	99.935	100.12	98.181	102	99.758	99.496	100.87	98.369	101.5	100.65	102.13	98.96	101.16	100.62	98.996	99.217	101.56	99.203	99.555	100.87	98.33	99.222	100.95	102.79	101.98	99.898	103.6	102.88	99.608
105.54	106.79	107.73	108.78	107.22	105.66	105.75	108.5	107.47	105.79	106.62	110.74	107.41	109.76	107.48	106.98	107.72	106.32	111.41	108.25	108.76	108.14	107.2	106.22	108.34	108.86	107.47	107.09	110.36	110.13	105.51	109.28	108.13	110.62	109.6	104.13	107.86	107.64	108.28	103.92	107.03	110.38	108.97	108.18	109.16	107.79	107.7	108.12	109.79	109.22
108.39	106.62	108.17	110.68	108.18	108.19	108.86	110.49	108.14	107.53	110.07	106.4	107.13	107.43	111.49	111.33	108.91	110.64	106.16	109.48	109.81	108.36	110.63	108.94	105.55	107.76	109.84	106.8	111.77	109.03	111.11	112.15	107.8	108.11	109.23	108.74	108.33	109.43	106.92	104.57	104.78	109.7	109.56	106.05	107.33	105.77	107.99	106.37	103.89	106.51
108.12	106.65	108.45	110.27	109.95	109.03	109.16	106.65	106.49	108.64	107.97	108.74	111.24	108.44	110.07	106.27	107.27	105.48	111.56	107.12	107.86	109.22	108.28	108.75	110.59	107.07	107.37	108.3	106.22	109.57	106.43	103.6	106.05	107.74	106.22	107.66	110.63	107.19	106.62	105.26	105.05	107.22	110.4	108.01	106.45	106.86	107.49	107.84	111.84	107.56
109.72	111.36	112.28	110.27	111.12	107.02	111.95	110.1	111.11	109.43	107.6	112.96	110.06	111	111.17	111.98	111.95	110.9	108.41	108.74	112.94	111.88	112.9	113.94	112.19	113.69	110.06	109.07	111.84	112.53	110.22	110.6	109.01	109.77	110.36	108.76	110.25	111.65	111.32	110.37	110.64	111.19	110.42	109	108.9	104.69	113.93	113.5	108.53	111.64
99.478	99.997	98.39	99.713	100.21	101.17	103.06	99.515	100.12	98.469	102.66	103.43	100.41	96.961	102.41	102.16	101.7	101.5	98.114	98.906	98.732	101.39	104.01	103.19	102.44	97.591	98.535	103.43	100.25	102.44	100.48	99.87	103.1	102.35	100.55	99.467	103.04	101.05	97.86	98.75	100.94	98.889	101.67	104.31	98.125	98.969	102.42	97.693	101.51	99.771
107.81	106.23	108.21	107.41	104.87	107.25	106.53	106.83	107.13	108.01	106.98	108.12	107.6	107.47	109.21	108.8	105.39	108.31	105.56	108.36	110.08	111.92	107.57	106.34	107.44	111.06	110.43	109.11	104.77	108.49	106.36	109.59	110.27	105.72	108.98	110.68	105.02	106.37	109.41	106.19	108.35	107.34	108.87	108.48	107.58	109.46	108.28	106.37	108.41	107.66
98.945	101.49	98.896	97.492	97.239	96.142	93.304	96.355	99.225	96.377	98.684	97.144	100.48	99.773	95.103	97.67	99.174	97.093	101.12	99.17	95.051	97.292	93.839	98.103	97.1	98.584	95.847	95.595	94.844	96.334	100.15	98.972	97.241	96.025	96.966	98.235	99.048	96.475	101.21	95.744	99.42	99.418	100.77	98.682	94.402	95.459	98.465	97.215	94.725	99.619
101.02	100.41	104.05	101.27	100.72	102.6	101.35	99.413	103.58	101.12	100.41	94.463	99.144	100.96	100.16	102.51	101.88	101.03	100.57	102.47	101.44	100.75	103.96	100.86	100.7	101.79	101.21	103.29	98.565	99.86	102.76	100.23	102.49	99.448	103.46	101.57	101.82	101.34	99.749	98.852	100.68	99.368	97.377	98.753	99.521	101.76	104.84	101.59	99.002	102.52
96.389	100.23	98.373	95.277	97.853	97.187	100.12	100.39	100.12	97.661	97.698	98.078	94.949	101.35	99.899	101.57	101.32	98.561	100.21	97.8	100.6	102.44	96.63	100.46	99.591	100.41	99.419	98.872	97.356	97.887	98.603	98.251	100.8	95.899	98.423	98.628	98.178	102.22	97.318	98.903	98.158	98.561	100.4	98.754	98.11	99.295	102.41	98.352	98.955	98.754
107.59	106.91	107.78	107.5	112.38	108.75	112	107.11	110.9	108.69	112.2	111.18	108.19	109.51	109.31	109.55	106.92	107.8	109.39	107.47	111.29	106.17	110.67	105.62	107.44	111.84	111.88	112.4	108.06	110.5	107.94	106.85	109.88	110.48	108.28	109.59	109.46	108.1	105.83	110.53	109.03	109.06	110.83	106.51	107.71	108.82	106.42	111.1	107.81	108.56
108.93	107.92	105.58	109.92	107.38	107.77	105.41	108.97	111.06	107.71	105.43	110.73	110.36	111.23	109.89	109.78	106.91	107.68	108.02	110.71	106.93	110.3	110.47	110.04	109.47	110.57	108.46	107.34	107.34	105.12	110.51	108.66	107.25	109.45	109.54	106.53	108.13	106.09	106.06	110.55	109.11	108.82	105.81	104.96	106.45	107.49	109.33	109.53	108.82	108.07
108	105.78	104.5	103.87	107.36	106.91	110.95	106.36	107.18	108.83	106.66	104.97	108.58	106.05	105.43	105.46	105.7	108.09	104.26	105.59	106.31	105.11	103.38	107.28	104.78	105.93	104.91	107.03	104.34	104.57	105.7	103.72	103.58	106.86	108.18	104.45	107.02	105.86	107.09	106.37	105.77	105.74	104.54	107.07	104.36	105.89	103.27	105.32	103.64	104.19
108.46	113.09	108.55	107.56	112.89	111.35	109.53	113.75	112.09	106.28	110.91	108.78	113.17	109.33	110.43	109.48	109.08	108.37	110.23	109.3	108.48	111.66	111.18	108.29	109.04	109.53	109.77	109.45	114.59	111.43	111.41	110.78	111.71	113.88	108.17	111.02	112.72	110.98	111.18	111.92	112.5	111.28	105.05	109.19	112.93	114	108.91	112.12	110.6	112.68
102.04	104.4	104.63	104.88	106.73	106.3	106.4	104.42	104.04	103.76	103.38	107.03	106.84	107.08	104.69	105.23	105.95	108.97	105.6	105.25	105.77	105.95	104.97	107.51	105.42	106	104.38	107.49	106.28	105.38	107.68	105.98	104.62	108.4	104.32	107.78	103.49	108.39	103.45	106.68	104.42	103.67	106.49	107.11	103.45	106.49	107.27	105.34	104.76	106.68
104.46	107.29	106.68	106.46	104.52	104.96	106.45	101.5	106.39	106.29	104.03	108.08	107.24	105.66	106.16	102.52	104.18	105.49	104.04	103.59	106.68	105.1	104.29	102.92	106.33	103.91	106.01	108.32	104.58	105.52	107.02	105.36	104.98	107.28	107.48	105.52	105.17	106.26	105.04	105.97	104.28	104.77	105.31	105.66	106.32	106.49	106.86	104.86	105.29	105.12
105.37	104.99	104	109.37	108.96	105.96	107.96	103.71	105.35	108.18	110.94	106.03	104.23	106.54	105.35	104.3	103.68	103.16	105.58	104.4	107.55	105.65	105.64	102.02	102.21	104.61	103.63	104.57	105.95	107.94	106.08	105.97	107.77	107.1	106.46	102.7	104.49	104.56	105.84	105.75	105.67	107.3	104.21	106.37	106.89	106.93	106.28	106.68	105.35	108.38
98.678	98.011	99.914	99.802	100.35	95.407	99.065	97.963	98.167	97.74	100.41	97.531	97.789	97.778	96.501	97.558	97.946	96.04	97.25	99.319	96.757	98.916	99.249	101.73	97.169	99.274	100.01	101.21	96.763	100.45	98.436	96.651	99.179	100.23	96.428	95.043	100.48	97.149	100.87	97.635	97.286	99.328	99.27	97.26	98.854	96.776	97.33	98.942	102.26	101.96
109.13	108.36	103.3	106.88	108.13	106.75	108.38	100.9	107.22	106.53	107.52	106.52	107.95	107.72	102.63	106.7	103.38	104.38	108.35	108.43	108.98	107.41	105.86	108.65	107.38	107.64	105.91	109.13	105.31	107.36	107.69	107.34	106.6	106.49	106.92	103.8	104.41	107.97	105.09	104.93	105.48	106.17	105.78	105.79	109.7	104.53	104.89	107.77	102.41	107.38
105.32	106.06	106.08	104.09	103.06	106.46	104.85	109.55	106.98	105.07	106.65	103.82	108.02	108.49	104.68	107.38	104.1	107.44	108.98	104.15	105.49	107.52	106.48	105.33	106.3	105.31	107.46	108.57	105.21	105.53	105.92	107.91	105.79	104.79	103.87	107.88	104.8	107.1	105.14	104.82	104.59	106.15	101.9	106.53	106.54	106.71	105.69	108.63	104.21	105.45
110.21	107.1	107.4	107.69	112.11	106.83	104.39	106.88	109.29	108.73	107.8	110.48	109.04	105.34	107.82	107.1	105.4	104.82	109.14	105.79	107.6	108.64	110.12	106.75	105.48	107.88	107.4	108.48	109.48	109.14	105.05	106.66	109.76	105.62	107.87	111.74	103.79	109.69	109.61	109.51	109.59	108.4	106.01	110.34	108.01	109.17	111.96	109.31	107.32	107.76
98.885	97.197	98.681	99.739	97.617	96.26	97.724	99.118	97.047	98.468	97.137	96.158	98.172	97.498	96.28	96.174	101.56	100.06	100.48	97.53	98.09	96.723	98.704	98.214	98.387	96.905	98.504	95.444	97.329	96.519	95.86	101.73	94.724	100.27	101.05	98.788	100.27	97.411	98.685	95.936	97.691	98.917	99.359	98.696	95.437	99.78	97.371	98.534	98.673	95.038
106.88	104.35	108.81	105.5	105.77	108.37	106.24	105.64	102.15	105.74	106.06	106.14	105.24	105.57	104.14	107.45	106.41	107.59	106.63	108.56	106.8	103.71	105.77	105.85	103.92	106.35	105.34	104.64	106.86	106.36	108.17	103.54	104.87	109.06	102.96	104.15	104.36	104.6	102.67	104.58	107.64	107.97	104.65	107.43	104.74	102.7	106.68	107.26	105.55	105.45
109.41	104.28	104.47	103.79	103.78	106.55	109.17	105.5	105.58	103.14	105.1	108.42	103.51	106.02	106.28	108.04	107.47	105.3	108.01	102.81	103.77	108.15	106.2	105.97	106.17	106.34	104.32	107.21	106.3	104.55	106.99	104.38	105.18	108.63	103.05	103.42	105.23	105.52	106.47	105.42	106.31	102.09	105.1	105.8	105.45	103.85	104.28	107.44	108.36	105.41
111.06	110.56	107.83	110.07	111.06	111.98	111.92	111.64	110.37	112.28	109.86	110.88	109.04	111.75	109.77	109.89	107.58	109.78	109.96	109.38	109.39	110.48	109.68	111.23	112.49	111.24	109.9	111.92	109.29	108.23	109.37	111.01	112.01	109.19	104.91	108.81	106.66	108.9	109.74	107.72	109.86	111.96	112.32	110.95	109.42	107.85	105.26	109.83	111	106.06
103.59	105.15	105.55	106.56	103.35	105.24	107.4	109.12	107.58	106.44	107.99	108.39	106.94	105.86	108.56	105.41	106.19	106.81	105.54	104.42	105.27	108.66	108.44	105.35	108.95	106.54	108.07	104.19	106.66	105.31	107.04	106.96	107.21	105.54	107.07	105.71	108.67	106.93	107.91	105.29	107.39	104.95	108.01	105.39	109.28	105.25	105.73	108.69	106.18	107.95
99.124	98.18	100.83	100.07	99.634	101.13	103.53	99.011	99.674	97.787	101.6	100.28	99.199	102.61	100.32	100.76	102.08	98.174	99.821	100.35	100.02	98.732	97.001	102.9	101.49	100.96	100.48	103.45	97.652	98.355	101.1	101.62	100.39	97.621	100.34	101.52	99.497	101.33	101.17	99.999	101.23	101.33	100.26	101.16	100.21	101.58	101.55	100.82	99.851	101.19
102.56	106.66	104.63	104.03	108.03	107.43	105.22	110.09	108.63	106.18	107.54	105.89	106.4	108.77	107.86	109.75	108.34	109.38	107.66	107.45	107.41	106.19	103.64	106.39	104.98	107.52	105.02	106.97	104.94	106.43	108.5	111.03	109.28	105.37	108.83	102.43	108.03	105.67	109.04	109.06	108.74	105.3	104.97	108.27	104.86	106.31	107.41	105.56	107.02	108.83
105.71	104.72	110.11	106.83	106.09	104.76	106.52	107.31	105.63	104.08	108	107.48	105.05	106.19	103.21	106.96	106.85	106.84	106.92	106.26	108.24	106.44	103.83	108.92	106.98	108.59	106.68	105.63	107.64	105.14	106.69	106.44	106.33	104.33	106.34	106.17	106.14	105.2	106.98	110.18	105.73	106.22	109.26	109.27	106.83	103.47	106.69	109.1	107.7	107.73
96.601	95.459	96.376	98.615	100.58	101.7	93.861	95.827	99.25	98.243	96.164	97.35	96.34	97.61	96.275	95.921	96.955	97.84	97.275	99.895	98.594	99.21	99.145	99.689	95.83	102.69	96.008	96.566	98.428	97.901	97.327	98.184	96.729	97.391	97.86	97.157	97.227	99.995	97.453	99.367	97.94	97.14	99.118	96.037	98.692	96.938	96.113	95.152	98.914	97.233
105.98	104.55	103.25	107.96	105.93	105.61	102.86	105.41	104.39	105.31	105.45	104.3	107.05	105.95	109.43	105.46	106.83	107.12	107.39	105.82	108.86	105.94	103.7	108.37	106.88	104.25	107.29	108.8	108.41	108.77	104.69	106.86	108	107.82	108.38	106.38	107.67	103.59	107.88	106.22	108.59	108.64	106.36	104.78	107.04	107.69	106.86	108.78	105.37	102.56
106.96	108	104.72	106.68	105.75	109.37	104.64	108.54	106.04	106.34	108.25	108.22	108.23	105.67	109.09	104.93	106.97	102.51	109.52	106.29	108.59	105.82	108.29	108.5	107.69	106.39	105.7	108.04	106.75	110.08	106.75	108.86	108.11	106.26	102.58	105.14	109.3	106.08	106.69	106.76	108.41	105.82	107.23	105.84	103.96	105.19	103.82	106.36	108.36	107.96
106.93	105.86	106.65	108.02	107.17	106.98	105.65	104.87	107.05	105.9	109.45	103.96	104.47	104.82	106.23	104.96	105.78	105.54	105.54	106.62	101.96	103.83	105.08	105.13	108.52	107.77	106.03	105.04	106.54	108.9	106.22	106.77	107.63	106.16	107.09	107.98	108.07	104.53	105.76	108.43	104.22	106.65	106.59	106.76	106.09	105.75	108.08	107	105.33	106.68
106.15	106.62	102.32	105.46	105.92	104.87	106.19	106.6	102.69	103.85	107.08	110.48	104.55	104.49	106.64	106.15	104.51	104.98	103.6	103.18	105.47	102.52	105.4	104.2	103.42	107.32	104.89	105.75	104.98	104.09	106.02	105.91	106.71	104.81	107.58	104.61	103.84	105.54	106.43	106.04	107.1	108.35	102.2	105.39	105.28	105.71	108.19	104.9	107.1	105.32
97.965	100.79	98.382	100.51	100.31	98.784	99.864	99.933	102.85	98.251	100.8	96.954	101.65	97.341	96.493	99.638	98.732	100.59	101.25	98.288	99.238	98.971	101.69	99.846	99.084	95.6	95.806	98.434	99.289	102.51	98.033	96.25	97.108	97.994	97.693	97.931	99.927	101.14	98.841	94.813	97.056	97.644	100.83	99.429	98.615	99.857	96.372	96.6	100.84	97.151
107.27	108.07	107	109.29	103.19	105.62	104.75	104.48	103.6	106.01	105.67	106.25	107.67	105.17	108.59	107.01	104.69	106.37	105.81	107.85	105.52	103.64	109.24	105.98	102.92	106.12	105.37	103.63	107.17	106.95	106.28	107.75	108.45	105.87	105.88	107.64	102.64	104.04	106.46	106.43	106.61	107.13	106.51	107.76	107.41	106.93	107.22	107.01	106.25	106.85
109.16	108.83	106.35	107.27	108.08	107.13	108.61	104.96	109.09	109.19	112.93	105.12	107.42	109.14	105.77	107.71	108.36	111.76	111.28	107.47	108.9	110.52	106.77	106.12	107.97	105.86	105.87	109.88	109.82	108.99	105.33	108.1	109.68	105.29	105.71	109.57	110.28	107.97	105.44	108.13	107.17	106.75	107.98	111.45	108.97	110.44	107.38	109.38	107.27	106.64
109.11	106.87	108.58	108.03	110.22	107.04	110.84	108.81	107.58	108.15	108.43	108.35	108.05	109.9	108.67	107.11	105.6	108.27	105.62	108.51	103.67	107.74	107.61	108.43	108.88	105.94	107.85	109.65	104.22	110.51	108.85	107.51	104.8	104.49	108.51	109.7	109.37	108.09	105.2	107.17	105.67	108.11	109.59	109.96	106.5	108.28	110.94	109.27	107.14	108.64
107.29	105.59	105.56	105.26	107.11	106.82	110.19	109.54	106.36	106.45	107.14	107.5	105.67	107.18	104.05	103.92	103.11	105.57	104.76	106.89	104.17	105.14	105.59	106.78	109.64	101.57	104.94	107.57	108.74	105.8	103.72	106.06	105.19	105.5	101.25	105.1	104.27	106.61	108.16	105.83	104.45	106.36	103.68	105.57	109.7	103.02	107.1	109.54	105.07	107.3
105.58	105.64	106.85	104.61	103.51	104.45	105.81	102.93	105.54	103.5	107.05	105.87	103.27	104.08	102.56	106.31	105.26	107.21	103.98	104.25	103.4	105.08	104.5	105.08	106.26	104.97	106.41	106.05	106.23	104.78	108.4	105.11	106.41	109.56	105.27	102.12	106.67	106.53	102.84	105.82	104.94	105.66	106.82	105.42	105.99	105.79	107.16	105.2	104.91	105.04
106.97	104.1	104.63	105.76	105.1	105.94	106.02	105.89	105.4	103.74	106.65	106	105.8	102.35	106.73	103.96	103.67	103.62	107.6	104.13	102.62	107.19	106.74	106.83	105.03	103.97	106.56	105.32	102.85	106.49	105.71	105.63	103.85	105.51	106.02	107.11	107.75	101.79	104.97	106.15	106.91	106.74	107.47	105.45	107.07	101.37	106.12	104.21	107	107.8
104.16	104.62	105.49	104.89	106.4	103.31	108.31	103.62	105.57	106.22	104.29	105.78	104.15	105.32	106.39	104.27	105.41	105.4	105.81	104.88	108.56	106.15	102.32	105.58	105.24	106.92	105.53	107.96	107.91	105.08	105.63	106.53	109.04	107.2	106.71	105.17	105.25	108.41	107.53	107.59	104.38	107.92	105.02	104.47	108.39	105.48	105.48	107.29	106.47	105.67
109.91	104.06	106.08	105.52	105.4	106.07	106.85	105.75	105.98	106.42	105.77	104.54	105.84	106.72	106.02	105.7	105.7	107.98	106.75	104.99	109.71	107.46	108.58	102.38	109.69	104.25	107.83	105.19	108.13	106.51	106.48	105.55	107.6	107.3	105.76	107.69	108.4	105.25	104.98	107.91	107.18	106.52	107.05	107.32	109.46	106.05	106	106.86	105.5	105.03
98.282	98.214	98.892	99.507	99.404	100.14	100.06	95.139	101.35	98.569	100.23	97.002	96.14	97.993	95.943	100.59	98.693	101.61	98.388	97.899	99.262	98.53	97.1	98.961	99.351	100.18	102.15	99.062	98.082	98.14	96.612	100.36	101.04	99.288	96.46	98.635	99.025	98.22	98.243	98.057	103.24	96.49	95.253	99.457	98.207	97.781	96.008	97.588	100.75	97.016
106.73	111.85	108.35	108.31	109.66	107.24	107.6	108.95	107.99	108.69	107.82	108.61	106.82	107.97	106.17	109.09	108.35	109.45	109.29	112.4	109.49	109.88	108.31	107.83	109.06	107.93	109.18	110.53	110.96	107.71	109.06	107.07	111.11	109.52	111.86	109.88	106.03	106.24	111.36	109.44	109.67	106.37	108.39	108.09	109.86	113.02	111.14	108.69	108.84	109.1
107.18	103.68	106.64	105.21	105.73	105.49	106.34	105.21	102.2	107.28	104.04	107.01	104.67	106.15	106.96	105.24	107.19	104.77	107.46	107.53	107.32	102.14	106.32	105.03	104.46	107.78	106.46	108.5	103.8	105.03	105.93	103.93	106.11	103.5	103.06	106.89	105.74	102.71	103.74	106.23	103.45	107.86	104.86	104.46	104.39	106.49	104.54	106.08	104.54	106.24
108.34	112.1	110.18	112.88	110.88	111.27	112.65	110.02	107.11	111.53	111.68	109.44	109.73	111.67	108.67	111.46	108.54	108.74	109.26	110.77	110.76	111.47	109.91	110.76	111.35	107.96	111.21	113.15	106.75	110.65	111.62	111.84	110.65	109.13	111.79	110.17	112.35	110.02	107.17	108.74	112.66	110.46	110.53	111.1	111.41	111.31	111.45	106.11	107.56	111.49
99.799	97.424	101.82	101.43	100.03	102.15	99.23	99.006	100.75	101.14	99.306	101.2	106.05	100.74	101.61	100.26	100.11	98.998	99.498	100.89	98.623	100.64	101.75	101.11	100.86	98.292	99.538	102.27	100.61	99.807	100.9	101.29	101.27	98.632	102.3	98.895	100.02	101.14	100.5	98.989	100.74	102.53	100.59	101.91	101.51	97.969	98.867	101.89	99.602	102.16
96.064	98.774	94.932	100.04	94.764	98.091	100.15	100.91	98.448	97.362	100.69	95.158	99.411	97.245	97.1	97.292	98.199	95.485	99.292	98.408	99.916	96.939	100.55	100.4	99.438	96.516	97.799	94.069	98.3	97.08	97.552	97.634	98.391	99.15	98.142	95.782	100.1	96.815	98.899	100.51	99.111	97.509	97.974	97.763	99.462	98.985	95.478	98.138	97.491	96.421
108.17	105.87	108.73	99.872	107.08	106.57	106.79	107.12	104.72	106.53	107.29	104.55	105.65	106.99	105.77	106.18	105.6	107.57	106.55	104.76	105.52	105.93	106.25	104.51	103.76	105.63	107.01	105.75	105.16	106.58	104.77	102.85	104.91	106.24	105.32	104.5	107.18	106.03	106.87	105.46	106.53	106	109.31	103.16	103.84	103.93	108.47	103.82	107.29	103.03
99.491	96.381	96.951	96.716	94.71	101.83	98.636	98.492	95.876	96.396	96.907	96.773	95.824	99.817	95.931	97.149	100.01	96.492	95.361	96.492	96.618	97.27	94.885	95.786	100.83	101.71	99.371	98.926	97.533	97.722	98.825	93.888	97.275	97.246	99.361	98.89	97.43	98.497	95.734	99.481	98.693	96.118	94.677	96.084	99.206	97.291	97.667	98.208	96.45	97.961
111.61	110.5	109.28	109.58	111.21	111.89	109.29	109.55	112.58	111.92	111.65	108.62	113.65	109.31	110.7	110.49	110.06	111.75	113.36	111.72	106.96	109.9	112.44	111.16	109	109.68	111.53	112.22	112.32	108.74	111.08	107.82	109.84	111.3	109.54	108.16	109.62	108.4	110.67	108.57	111.53	110.24	106.82	111.64	110.84	110.48	110.94	111.06	111.24	110.44
105.16	104.25	103.32	102.35	100.75	103.35	100.81	100.03	99.464	101.06	102.04	104.13	99.381	101.14	104.21	102.5	100.26	101.27	101.51	103.5	98.942	102.59	102.51	101.73	102.43	98.153	101.78	102.52	101.22	98.702	100.57	100.93	99.315	99.775	101.72	98.386	101.62	100.46	100.73	103.12	98.459	103.41	102.91	101.46	104.63	98.009	100.78	101.51	100.39	98.688
104.29	103.24	104.19	106.4	108.24	109.33	104.28	106.49	105.64	105.83	108.28	108.18	107.72	105.48	102.47	105.95	105.32	102.13	104.81	106.84	106.6	107.4	102.24	105.86	106.99	106.01	103.67	106.65	106.21	103.51	105.88	105.14	103.57	104.72	103.86	106.66	105.29	107.71	104.91	108.24	105.97	104.66	107.34	106.49	105.38	106.89	105.11	102.88	103.7	106.28
104.87	108.6	109.62	106.6	109.98	108.94	107.22	108.6	111.75	107.1	110.87	109.96	106.97	106.34	103.17	108.41	108.58	108.41	109.88	108	107.09	108.59	111.02	109.26	109.74	108.23	106.24	108.94	108.15	108.7	108.55	107.42	106.87	112.37	111.28	109.19	110.53	109.7	112.26	107.56	111.06	110.86	108.22	107.03	108.25	106.38	109.47	108.57	110.41	107.31
97.117	97.724	100.93	97.645	98.042	96.947	98.55	97.416	100.29	100.32	101.57	101.49	98.876	98.538	96.705	95.601	98.031	98.415	97.819	100.35	98.076	97.234	99.173	99.521	102.49	98.918	98.46	98.646	99.457	100.72	97.221	101.31	100.64	100.99	97.643	100.3	101.66	99.852	100.09	100.82	102.72	100.98	98.725	94.906	101.01	97.506	99.104	102.11	98.259	99.418
105.22	107.23	106.73	106.86	106.93	106.55	110	108	105.97	108.38	110.49	105.02	108.64	107.54	105.66	106.76	106.32	107.5	105.45	107.01	105.91	107.87	107.84	109.58	109.04	104.83	110.13	109.39	107.97	109.57	109.15	107.62	105.84	107.35	109.58	105.54	109.25	105.34	105.86	106.88	108.52	108.66	106.78	107.28	106.61	108.17	106.97	110.32	107.94	106.8
105.48	108.25	108.23	107.65	108.19	106.64	108.08	106.84	107.57	107.4	106.71	109.11	104.11	107.2	108.65	108.5	104.6	106.88	106.14	107.93	107.93	102.73	106.04	108.16	106.27	109.64	108.23	110.37	106.48	106.68	110.58	108.85	106.34	104.95	106.93	107.4	104.71	109.39	107.72	109.61	108.46	107.1	111.31	105.24	106.53	107.63	107.07	109.73	107.57	106.18
108.97	108.13	107.75	104.04	105.77	107.96	105.42	108.37	106.94	106.38	108.06	106.69	103.91	103.22	109.42	106.91	107.23	107.1	108.69	105.6	105.4	106.5	107.11	108.53	105.12	106.22	107.27	106.17	105.86	106.24	103.31	106.44	105.21	104.89	109.19	107.56	104.27	105.29	108.22	108	108.06	105.02	108.43	104.88	106.53	106.66	106.04	109.24	108.5	108.62
108.12	106.81	109.85	107.36	109.22	104.58	109.66	106.8	104.35	110.21	108.04	107.01	107.59	109.58	109.34	109.32	108.64	105.86	107.45	106.85	107.94	106.12	107.39	107.16	111.43	106.42	110.08	108.31	107.74	107.99	108.3	107.61	108.44	108.91	107.64	110.73	110.01	106.89	106.71	107.51	107.32	106.5	110.01	105.19	110.78	109.3	108.9	107.5	108.39	107.19
96.478	100.42	101.64	97.587	94.263	95.2	100.26	97.156	100.84	97.693	97.296	98.601	97.13	95.623	100.21	98.94	99.748	99.267	97.295	97.183	97.812	98.511	96.165	95.508	99.735	99.584	100	98.216	94.652	98.249	99.596	98.152	100.85	100.54	98.958	97.486	97.672	98.163	95.979	97.202	97.837	96.773	97.448	99.818	96.812	96.981	97.603	98.153	101.65	98.519
104.94	107.11	106.47	106.31	105.68	105.16	104.36	107.18	107.71	109.1	105.87	105.13	104.59	107.04	102.34	107.37	105.04	110.06	105.5	104.42	105.07	105	101.82	108.51	105.35	106.65	107.68	105.75	105.41	104.76	103.63	107.34	106.18	106.91	107.34	107.85	103.42	102.72	108.82	108.85	104.67	107.42	105.7	104.11	105.37	104.52	102.46	107.06	105.03	107.73
106.6	106.05	108.09	106.87	109.78	107.87	106.36	106	103.69	109.04	103.67	109.24	107.82	109.48	106.86	106.06	106.39	104.28	107.82	110.31	108.84	105.57	108.45	107.34	108.67	105.96	106.04	106.32	108.3	107.59	110.2	103.98	108.26	105.55	106.55	109.68	109.51	108.62	108.74	107.51	109.95	110.71	107.04	107.5	110.57	107.34	109.49	106.91	106.85	106.32
103.85	106.85	109.56	103.15	105.66	106.7	105.75	107.01	107.4	105.1	104.62	104.77	103.74	105.19	107.65	103.98	110.21	104.39	106.44	101.67	100.38	102.79	102.3	108.55	108.05	107.44	104.69	105.97	106.2	107.74	107.81	106.32	102.39	106.13	105.11	107.44	105.24	103.98	105.51	103.45	105.74	106.7	105.58	105.93	104.58	103.75	106.74	103.99	104.04	105.33
103.64	104.67	105.09	110.72	106.34	107.24	104.56	108.6	108.32	105.16	103.09	109.1	102.6	111.1	105.77	103.27	104.84	108.35	106.92	105.31	104.24	103.65	103.62	103.18	105.88	105.76	108.33	104.57	104.64	105.38	105.97	105.64	104.48	104.45	106.51	106.96	106.86	110.14	104.39	107.26	104.11	104.74	105.86	104.79	106.52	104.46	105.45	104.99	104.6	104.34
110.54	109.28	107.89	106.54	107.44	111.6	107.61	106.44	109.8	112.3	107.52	109.4	106.58	109.28	107.45	109.18	112.39	110.48	112.49	108.42	109.02	108.21	107.11	109.53	109.47	108.23	106.88	109.04	108	109.82	110.23	111.08	111.76	108.3	109.98	108.56	109.08	109.46	113.2	110.22	104.79	107.76	110.8	109.78	106.36	108.05	109.94	111.06	110.36	110.25
110.15	111.62	112.09	110.19	108.87	111.49	109.53	111.34	112.51	114.98	109.57	111.07	112.56	110.41	110.48	112.74	113.99	112.14	108.89	110.59	109.19	108.62	109.77	113.35	110.66	109.61	113.56	111.69	108.76	108.54	108.79	111.8	108.27	111.27	110.76	110.14	111.47	110.91	111.47	111.83	112.59	109.73	109.83	107.84	111.36	111.42	109.41	113.79	107.9	109.84
106.23	103.89	104.7	104.95	105	108.91	105.96	106.69	103.75	107.59	105.51	104.54	104.26	102.99	103.12	102.78	108.62	105.12	106.56	107.69	105.15	105.45	104.38	106.92	108.09	104.49	105.52	104.75	108.07	106.62	104.08	102.5	106.7	105.25	107.7	109.63	106.74	104.09	105.55	108.48	105.28	105.21	104.36	106.99	103.8	104.36	106.19	105.42	106.47	107.12
106.01	108.55	107.29	105.25	103.63	104.28	104.86	106.46	108.22	105.16	106.71	106.12	106.13	106.98	105.26	104.19	106.41	108.72	105.72	106.31	107.68	105.5	104.6	107.12	108.04	106.6	108.95	108.69	109.9	106.1	107.64	108	106.73	103.93	105.59	108.8	107.39	106.47	106.56	106.25	105.58	108.34	103.88	105.16	106.46	104.48	107.51	112	105.03	106.05
106.14	105.85	105.24	108.89	103.02	107.45	106.03	108.59	106.71	106.9	109.67	109.02	108.7	103.64	106.46	107.69	107.33	104.88	103.07	105.78	109.74	103.14	104.46	106.8	105.67	106.12	106.64	107.33	107.17	109.19	107.83	107.6	106.35	106.78	104.7	105.13	104	106.61	103.74	104.18	107.94	105.79	106.05	105.23	107.86	108.26	104.7	105.12	102.48	105.81
103.52	104.57	107.67	107.01	104.59	104.61	104.75	109.92	105.71	105.17	106.08	106.27	106.15	106.75	107.61	104.46	105.77	104.83	105	104.45	108.67	105.5	106.71	107.43	106.06	101.88	105.21	107.18	106.33	107.44	107.21	104.91	105.36	101.54	105.74	104.95	104.68	106.51	102.57	107.26	103.32	106.95	105.77	103.9	103.51	100.45	106.03	107.37	102.55	101.29
110.94	107.8	106.05	106.56	106.47	109.04	106.44	105.93	104.57	104.56	105.37	106.59	107.99	103.03	107.38	110.31	108.92	108.34	107.59	106.85	110.79	105	108.74	109.61	106.26	107.54	109.6	111.3	106.66	107.11	108.85	107.44	111.04	109.07	108.1	105.55	107.64	107.84	108.44	108.09	107.33	109.78	109.52	110.14	106.02	108.42	107.34	107.76	111.36	108.05
108.82	108.69	106.79	107.87	110.15	107.08	108.15	110.72	106.15	109.61	106.94	108.75	105.63	109.81	108.89	108.29	104.19	111.76	111.08	108.41	110.06	106.13	109.22	106.18	106.86	109.47	106.38	105.78	107.36	109.48	105.66	106.51	104.66	110.22	103.46	107.08	108.44	110.99	108.77	109.49	107.53	107.87	105.94	106.34	107.07	108.99	109.19	110.01	107.37	106.15
97.096	98.161	95.334	98.287	95.194	102.47	97.775	95.57	98.539	98.373	95.539	99.228	97.126	98.786	98.05	100.32	98.516	98.435	97.046	97.16	96.896	98.736	96.148	92.617	98.908	92.659	100.75	101.73	98.186	97.09	97.265	100.34	99.064	96.575	95.32	96.915	97.731	97.389	98.547	96.582	100.72	98.084	99.805	96.957	98.66	98.065	102.03	95.802	95.722	98.579
107.49	109.6	109.67	105.13	105.04	110.09	108.84	108.41	106.16	103.71	108.89	109.37	106.95	109.24	107.56	108.76	108.33	106.3	109.09	107.81	111.29	104.57	107.68	105.54	108.61	106.79	107.65	110.94	108.54	108.06	107.66	106.1	109.23	107.61	107.34	104.53	107.12	107.9	110.91	110.17	107.46	108.31	107.21	107.58	108.79	109.44	108.36	107.23	110.33	108.76
107.15	104.63	105.99	108.08	106.96	107.54	109.44	107.78	109.03	110.06	108.89	107.62	108.03	109.01	107.53	107.07	108.79	107.49	109.69	109.14	107.65	105.66	107.15	109.19	109.56	108.83	109.76	108.91	110.34	110.33	104.92	105.95	108.78	108.64	108.27	108.34	108.39	110.56	107.37	107.98	108.41	109.38	107.71	108.35	109.19	109.35	106.98	107.08	110.01	105.65
107.21	105.86	108.6	110.32	104.44	109.04	107.3	107.34	107.97	109.71	105.65	109.26	104.21	106.82	105.79	108.64	105.84	108.65	107.86	107.56	109.21	106.84	109.96	108.68	109.95	109.25	109.02	110.61	108.05	108.06	110.04	108.97	107.1	108.92	107.87	107.88	107.88	106.31	107.86	105.25	108.72	107.45	108.69	108.16	104.21	107.57	109	106.37	106.83	108.86
105.92	109.72	108.25	110.99	107.62	105.93	109.61	107.85	108.51	107.75	106.11	108.05	108.64	104.93	112.54	109.21	110.32	108.02	107.41	104.89	106.09	107.38	106.96	109.05	107.81	108.25	106.77	109.79	109.16	104.94	108.07	107.4	110.47	111.36	106.43	107.47	106.77	107.81	109.58	105.56	108.82	108.89	110.09	112.18	105.36	106.13	108.62	107.95	110.83	108.36
95.559	98.507	98.706	99.291	97.076	101.15	96.863	97.614	98.662	99.031	95.791	96.726	99.052	99.799	99.681	98.912	99.484	97.378	98.98	98.863	98.284	95.614	98.176	97.224	98.069	98.607	98.816	97.567	101.35	99.109	97.103	98.896	97.307	98.27	96.954	102.34	95.442	97.918	99.723	95.705	96.213	99.403	97.073	100.9	99.398	99.245	97.117	95.138	96.565	100.03
105.67	107.96	108.26	104.66	106.71	102.45	103.38	107.08	105.77	108.6	106.9	105.24	105.1	107.65	104.68	107.47	103.41	104.91	105.28	105.75	106.56	105.76	105.14	103.85	109.2	110.3	104.69	104.84	108.09	102.55	105.72	106.34	109.08	106.48	104.36	106.8	103.65	110.42	106.36	107.47	104.29	107.87	104.85	105.32	106.97	110.07	104.74	104.34	106.11	103.38
108.87	107.86	107.22	108.38	104.54	108.77	109.37	108.46	108.54	108.3	110.1	110.95	108.74	107.81	111.72	111.07	105.98	111.6	110.08	109.62	107.38	111.06	108.18	108.32	108.87	106.91	107.02	105.19	111.1	107.71	108.76	107.81	108.33	106.92	112.33	107.54	107.72	109.15	108.63	106.76	109.12	110.94	106.33	108.62	108.5	107.92	108.31	107.95	110.68	107.39
107.42	105.88	114.4	108.45	111.56	109.56	106.52	106.09	108.07	107.32	106.19	111.03	108.15	106.34	108.01	107.55	110.16	107.33	103.81	107.3	107.54	107.73	108.95	110.57	104.53	108.33	108.68	108.03	107.64	106.82	109.74	105.79	109.93	108.57	110.36	104.97	107.57	105.66	108.92	108.06	108.36	108.03	107.58	109.88	110.82	109.51	107.7	108.68	104.83	105.41
107.13	109	104.72	109.14	109.71	106.9	105.72	104.41	107.37	105.67	104.16	107.2	103.66	107.59	103.68	108.6	108.02	106.58	104.8	104.88	107.46	106.69	103.07	106.88	106.74	106.6	104.61	107.25	105.76	104.81	108.33	104.61	106.79	103.89	108.43	104.17	107.26	105.62	108.05	107.91	109.97	108.48	104.12	106.3	111.04	107	104.65	104.28	105.64	107.78
98.453	96.309	98.689	99.499	100.36	95.506	98.16	100.49	98.297	99.511	98.532	96.891	98.226	97.424	98.167	98.971	97.73	100.63	98.437	97.048	97.945	97.802	96.916	98.086	96.317	98.147	99.326	100.86	96.253	98.97	98.166	98.862	96.002	96.071	98.788	99.022	96.399	97.75	99.497	98.628	95.863	98.01	96.196	98.881	98.141	94.475	96.779	99.577	99.151	98.731
109.48	106.06	108.54	108.63	107.77	107.98	107.23	110.79	107.09	108.59	107.09	108.01	105.09	106.13	108.79	107.59	110.75	109.71	107.65	109.11	106.78	108.05	107.57	105.75	110.53	107.49	107.69	110.26	108.23	107.36	106.28	107.88	106.51	109.03	105.36	109.42	109.23	104.05	109.12	105.68	108.41	108.45	105.34	107.94	108.21	105.55	105.81	107.16	107.59	107.97
111.01	110.79	108.06	104.85	109.99	106.96	108.05	108.31	107.47	107.24	109.46	111.31	110.9	112.04	108.21	109.61	107.45	108.4	109.18	108.55	111.08	107.58	109.76	108.38	108.91	107.91	110.07	111.29	108.08	108.25	107.51	106.83	105.9	109.45	108.13	110.01	108.66	111.16	107.82	107.05	109.46	109.85	107.28	110.27	110.73	108.69	109.6	110.26	109.45	109.33
109.67	107.15	106.32	107.55	105.56	106.15	109.27	106.93	110.94	109.56	106.52	111.23	108.94	107.61	107.74	107.44	109.2	108.41	107.47	105.01	107.78	103.48	108.65	107.28	110.49	102.47	107.49	107.18	105.14	106.54	104.87	108.09	106.68	107.26	106.48	107.6	110.45	105.9	105.1	109.74	105.48	105.37	108.51	104.35	106.47	105.55	108.57	107.86	107.29	106.01
105.53	110.4	107.79	110.13	109.35	109.34	107.33	109.62	107.64	111.62	112.27	109.58	107.45	109.28	108.91	105.61	106.74	109.9	110.08	106.95	108	112.28	107.13	108.34	106.7	109.77	108.27	110.07	108.66	108.28	105.96	109.93	107.69	108.45	111.47	106.9	106.61	107.09	108.81	110.43	108.67	112.52	106.79	108.2	107.69	106.88	108.32	105.82	108.75	107.09
103.86	104.83	107.34	105.83	103.23	103.72	106.03	107.47	103.44	106.64	106.54	104.77	104.64	104.11	104.7	105.12	105.29	106.34	105.7	108.91	106.76	107.59	107.7	107.59	104.2	105.3	106.56	105.34	105.64	104.98	106.12	104.21	104.69	102.12	102.14	104.62	106.67	102	105.96	107.27	108.07	105.35	106.47	110.23	105.6	105.23	107.09	105.12	107.13	106.37
98.435	101.04	102.45	103.62	103.86	102.14	97.812	100.37	101.05	102.22	102.41	99.314	101.07	99.904	100.3	101.44	101.41	101.82	99.845	97.198	102.4	100.76	101.38	98.281	98.376	101.74	96.989	98.989	98.928	103.16	103.93	101.29	102.84	100.62	99.515	98.758	98.309	99.775	100.56	99.913	99.007	103.06	99.729	101.11	101.88	102.09	97.549	97.9	100.52	99.49
105.13	104.79	104.63	106.34	111.02	106.64	103.84	105.29	103.87	103.81	105.38	103.5	103.5	108.8	106.28	103.05	108.09	108.94	105.33	104.18	107.91	107.92	103.76	106.3	105.15	109.56	103.73	103.83	108.7	105.48	104.77	106.89	106.71	106.49	107.09	106.29	105.8	107.74	104.97	103.53	108.59	106.69	105.92	107.65	107.59	107.9	108.6	106.68	102.15	104.96
104.54	105.97	109.49	105.65	103.31	106.84	102.7	105.68	103.29	105.28	106.03	107.05	107.89	106.92	109	101.15	107.2	104.27	103.73	105.74	104.73	107.03	109.05	104.38	105.06	104.24	105.83	105.78	104.89	107.18	105.26	103.66	105.06	104.79	105.85	104.83	102.42	104.29	105.06	105.48	105.34	110.43	105.67	105.41	106.38	100.33	106.23	106.31	103.85	104.67
106.62	110.27	110.47	110.54	108.57	108.16	111.34	108.23	106.86	109.83	107.04	106.33	105.36	111.48	107.93	107.16	109.17	108.02	107.26	109.27	108.23	109.84	106.09	106.84	109	108.97	107.26	106.21	107.24	107.68	108.58	105.14	109.48	108.96	107.42	105.59	105.17	107	107.51	109.66	107.66	106.64	107.54	104.86	108.73	106.9	105.16	111.45	110.96	108.1
101.61	105.38	102	98.065	99.299	100.55	101.52	102.61	101.92	100.3	101.07	99.314	100.14	101.19	101.35	101.34	103.31	101.06	103.54	104.57	99.76	100.82	103.51	99.314	101.54	102.28	101.69	99.504	101.12	101.27	103.19	99.768	101.55	99.895	101.5	97.998	102.06	100.71	101.34	100.75	101.62	98.223	101.53	100.49	99.723	101.36	101.06	100.86	104.91	100.73
108.28	108.07	104.64	104.93	106.18	108.95	103.95	105.68	106.39	103.85	106.94	106.21	107.81	107.54	104.58	108.81	105.83	106.85	105.38	105.96	108.01	104.26	107.79	106.41	103.89	106.39	104.23	105.48	106.49	106.3	102.73	105.84	106.35	109	109.08	104.65	108.98	110.87	105.1	103.16	105.92	106.09	108.69	107.92	104.61	104.09	105.66	106.57	105.87	109.32
96.334	99.075	99.121	101.15	99.457	95.662	99.441	99.073	103.03	99.122	98.308	99.604	97.584	98.464	102.15	98.507	99.47	98.083	98.232	98.582	98.166	98.135	99.74	98.793	97.805	98.616	100.81	100.97	98.977	99.597	96.363	100.82	101.16	97.838	98.645	99.333	99.259	99.134	97.917	100.4	99.675	99.902	100.18	98.981	95.999	99.287	101.47	97.082	96.3	98.212
110.37	107.5	107.26	106.47	103.85	107.24	106.26	105.94	108.29	107.27	107.29	107.05	105.06	109.86	104.81	107.22	101.81	108.84	104.04	107.42	108.24	106.64	105.19	104.95	107.34	105.23	104.54	107.98	107.54	105.32	104.58	107.13	105.25	106.05	105.71	107.01	103.66	106.14	103.69	105.54	109.34	109.41	104.82	105.06	102.48	104.57	107.78	106.25	107.77	107.68
96.28	98.36	100.67	99.055	100.34	97.758	99.335	99.087	99.197	99.348	97.072	100.1	91.599	98.717	98.951	97.864	98.175	98.546	97.88	99.896	97.335	97.966	98.815	100.11	97.267	101.19	100.61	100.97	99.948	100.27	97.643	96.273	101.53	97.324	98.758	96.765	98.487	98.151	100.61	101.21	96.553	100.91	97.735	97.616	98.3	97.84	98.837	97.329	95.507	97.401
110.93	112.13	109.58	112.93	108.1	112.37	110.51	110.1	112.02	111.83	110.22	111.54	108.65	110.73	108.49	110.03	111.28	110.11	109.89	111.73	113.62	109.76	110.42	110.27	109.33	111.19	108.8	111.86	109.29	108.63	108.82	109.42	113.62	110.17	112.16	110.68	114.04	111.78	111.44	111.45	106.29	112.01	108.97	108.72	109.65	108.26	111.57	109.92	110.98	108.96
107.37	104.01	105.96	104.08	105.34	103.97	106.09	106.13	105.64	106.27	104.41	104.45	109.59	108.38	104.81	105.97	106.25	106.62	107.17	109.08	106.78	105.18	106.04	105.27	109.22	109.06	107.29	105.4	102.95	108.22	105.89	108.65	106.27	102.48	107.12	107.71	105.07	112.03	109.67	104.93	108.8	104.97	107.08	107.77	106.58	106.02	107.6	105.11	105.9	109.95
106.53	110.94	106.39	111.35	105.16	109.99	108.05	106.07	102.69	107.58	106.69	111.33	107.36	106.96	108.72	104.33	111.62	106.18	110.18	106.11	107.53	109.63	108.18	104.8	107.75	111.48	109.11	111.87	104.27	109.01	110.85	109.4	107.77	105.94	108.85	110.31	110.04	109.26	103.58	108.45	107.98	109.95	108.57	105.66	111.38	110.13	108.68	110.38	105.22	105.75
105.82	102.56	108.49	110.25	109.01	106.67	106.08	106.41	110.23	107.37	108.84	108.85	107.41	106.48	109.5	105.77	106.91	105.23	110.07	104.98	109.15	104.89	108.95	106.71	106.83	109.31	103.68	109.35	108.05	108.39	105.88	108.83	108.42	106.59	108.9	105.97	111.76	110.48	107.21	106.01	108.14	107.72	105.72	108.92	107.12	107.77	110.5	109.26	106.8	108.56
108.1	106.09	108.92	108.09	104.84	110.28	109.61	106.36	108.2	109.39	110.69	108.78	106.13	106.9	108.32	105.68	110.42	111.33	106.72	106.38	107.16	109.44	108.46	108.82	110.77	104.95	108.03	107.78	108.39	105.09	106.62	106.58	107.46	107.87	107.26	105.15	107.99	106.98	110.53	107.08	105.92	108.47	107.79	108.09	107.22	107.19	112.83	106.96	109.48	108.66
99.857	100.91	96.687	98.11	100.28	99.81	99.767	101.26	96.824	99.202	95.11	97.901	99.762	98.112	99.191	98.221	99.31	95.956	99.146	97.689	96.5	100.54	100.87	98.131	98.513	98.384	99.589	98.745	99.029	101.36	94.968	99.485	99.24	100.06	99.269	98.47	99.362	100.86	97.801	96.14	98.707	98.823	97.425	100.79	95.658	100.11	98.187	98.498	98.179	100.26
105.84	110.03	108.02	106.61	106.42	106.17	107.21	109.18	107.88	109.2	104.91	109.31	106.99	109.65	108.41	108.41	109.09	108.06	108.33	105.89	109.56	107.2	110.12	107.48	112.57	106.77	113.35	106.26	106.13	109.01	107.43	109.47	104.6	107.02	107.07	108.8	107.87	108.63	108.52	105.64	107.56	105	107.64	110.41	110.78	106.8	110.93	107.57	107.92	107.66
106.16	108.59	105.15	102.85	105.96	105.12	104.7	103.75	103.84	109.55	106.67	106.92	106.36	106.49	105.82	105.26	107.54	104.68	109.48	106.38	106.23	105	107.73	105.07	108.43	105.65	107.44	107.94	104.94	104.43	105.34	107.89	109.91	105.64	105.15	106.38	107.75	107.32	107.7	108.3	109.07	107.29	106.89	103.48	106.69	107.11	107.71	104.36	107.13	105.97
106.12	102.29	106.72	107.36	106.53	104.37	104.65	104.9	101.88	104.94	103.68	108.41	105.85	106.72	107.77	107.03	106.25	105.53	103.39	110.38	103.78	108.01	105.38	106.32	108.18	103.91	105.9	108.1	109.21	104.86	106.42	109.12	103.61	107.5	105.93	105.4	106.62	103.19	105.56	104.46	106.53	106.63	106.99	107.76	107.13	104.59	108.7	108.24	106.48	104.28
109.44	108.28	105.9	104.92	108.3	107.06	108.25	109.21	105.79	108.49	111.59	107.14	108.73	108.36	107.31	110.68	107.35	111.63	110.58	108.44	107.9	107.87	110.22	106.75	107.97	110.95	109.84	109.55	106.66	110.29	106.62	108.52	105.17	107.8	111.79	108.26	109.56	106.85	105.75	108.64	111.89	107.4	110.18	105.94	110.74	111.59	108.69	108.88	108.52	111.11
108.01	108.76	105.9	105.95	107.16	104.25	105.12	103.66	108.43	107.9	107.67	108.27	103.79	106.5	108.21	105.2	105.3	105.25	106.2	108.68	105.5	104.63	104.01	106.41	108.86	104.93	103.35	107.63	104.8	105.74	104.75	106.71	105.97	104.9	103.12	102.37	106.26	109.24	109.69	106.72	105.65	106.46	108.72	110.8	104.14	106.55	107.29	106.29	103.8	104.36
104.83	106.38	108.48	108.28	107.54	106.94	107.4	105.66	106.46	108.06	106.58	107.07	102.96	107.31	107.72	107.32	107.15	105.04	107.77	106.55	108.43	105.82	106.08	104.86	105.27	106.87	106.43	107.03	105.8	108.02	108.03	105.75	106.01	106.19	102.63	106.74	108.73	108.34	106.69	104.92	104.47	107.47	107.49	105.62	105.47	105.54	107.81	105.67	108.12	106.9
100.57	101.51	96.759	99.854	100.15	99.807	101.62	100.31	98.149	100.43	97.15	98.186	97.87	98.642	98.694	98.643	98.846	100.58	98.442	98.163	99.009	99.758	100.83	101.42	100.12	98.399	101.94	101.01	98.622	97.136	97.749	96.209	100.68	103.01	96.77	97.11	100.8	98.303	98.901	97.78	100.82	98.558	99.393	97.35	102.88	97.321	101.65	99.702	99.618	98.092
106.86	107.85	106.42	104.54	104.71	107.05	110.2	108.01	105.12	105.98	107.42	105.58	104.61	105.44	107.19	108.12	106.21	106.77	105.97	106.77	104.83	106.05	107.63	106.48	108.31	103.91	104.8	106.6	104.39	105.65	108.51	106.45	106.49	105.07	108.85	103.45	105.66	107.86	108.45	106.23	106.8	106.05	106.29	105.23	106.2	106.99	108.79	105.3	108.83	103.75
107.68	104.97	108.73	109.84	106.27	109.38	108.53	110.94	105.02	108.68	105.77	109.56	106.48	107.26	107.46	107.77	109.45	105.98	108.76	106.03	105.54	108.62	106.87	107.22	107.31	105.41	104.63	108.55	108.88	109.48	105.69	106.52	106.9	106.45	108.13	109.93	108.5	108.22	109.29	108.59	106.76	108.36	108.35	109.52	106.63	108.95	104.62	106.38	106.95	107.47
104.57	103.47	107.09	105.98	105.68	103.43	106.08	105.76	102.89	105.52	107.33	102.82	104.15	106.3	104.73	104.38	105.56	104.14	105.5	106.69	105.48	107.47	108.83	105.8	104.82	104.27	108.89	104.56	106.46	105.75	105.97	104.95	105.04	103.6	105.23	104.99	106.48	106.45	106.7	107.52	103.71	106.23	107.41	105.46	104.85	105.61	106.81	105.55	104.89	106.79
107.04	105.58	106.85	106.92	105.28	104.77	107.65	107.46	105.77	107.76	108.19	104.27	104.74	107.36	107.1	103.7	109.34	107.94	103.13	106.42	106.26	105.06	109.17	107.31	107.34	108.62	104.91	106.46	105.98	114.13	106.69	106.98	106.43	110.7	106.37	106.39	107.47	107.31	105.88	104.52	105.37	108.19	105.52	104.28	104.87	105.87	106.34	104.2	104.55	106.33
104.95	107.84	105.57	104.78	104.89	107.17	104.24	104.39	103.19	107.02	105.21	107.43	107.35	106.21	105.12	106.37	105.31	106.44	104.88	107.24	102.62	107.88	105.79	103.02	106.65	105.45	105.35	101.57	103.88	107.91	106.89	106.92	105.15	108.32	107.17	102.29	105.38	105.54	104.37	105.77	106.47	109.43	107.09	109.29	107.5	104.65	106.45	105.13	105.73	108.17
105.74	108.49	108.05	105.63	106.07	107.74	107.3	107.09	110.81	108.31	107.66	106.06	107.9	110.68	105.91	107.42	107.64	108.31	109.51	108	104.33	109.36	107.83	108.67	107.31	108.29	105.65	108.75	106.93	106.94	106.89	106.09	109.74	108.37	108.89	106.5	108.87	106.96	107.97	107.53	108.43	106.24	108.69	104.82	107.72	109.59	110.91	108.96	110.39	107.59
110.5	109	104.49	105.22	107.48	106.77	104.38	105.88	105.06	103.46	105.15	105.83	105.19	104.59	106.49	106.32	104.54	106.33	106.07	107.36	106.45	107.85	109.46	107.94	107.73	104.69	103.15	105.36	105.23	108.93	104.64	107.67	109.29	111.16	107.27	111.12	104.8	106.83	102	103.42	108.86	106.83	106.56	105.33	107.12	107.69	106.34	104.66	106.05	106.74
108.94	104.01	105.91	106.69	105.43	101.85	106.73	106.09	104.02	106.28	108.39	107.88	103.79	108.56	106.23	107.88	104.11	105.52	105.37	104.94	105.58	103.79	102.77	104.79	106.55	106.19	104.09	104.32	102.82	104.86	106.03	107.56	107.29	109.31	106.73	107.38	106.4	106.37	104.03	109.05	105.46	106.2	105.89	106.66	107.79	105.9	103.75	105.86	105.35	103.56
109.72	111.27	106.92	108.88	112.72	108.83	109.4	109.85	109.69	108.62	105.96	103.61	105.81	109.4	107.34	106.57	110.6	104.82	109.27	109.91	108.03	107.06	108.43	107.25	109.9	106.57	108.71	110.56	109.75	109.95	109.02	109.15	108.38	103.28	108.91	106.65	109.14	110.69	109.46	106.78	110.85	109.65	110.08	109.61	108.29	109.34	106.77	105.37	107.75	107.88
109.1	106.49	106.62	108.1	108.16	103.31	106.43	111.23	108.11	110.94	107.18	106.97	108.19	109.18	108.64	109.2	108.53	111.31	108.23	110.76	110.22	105.33	108.83	107.18	106.45	111.15	108.76	105.63	109.19	109.65	108.42	109.44	110.53	105.74	104.78	112.19	103.81	108.82	108.26	106.22	106.64	107.53	105.45	108.52	106.29	106.22	106.56	108.28	108.11	106.97
110.32	105.37	107.59	109.05	109.4	104.83	108.66	109.71	106.53	111.34	109.37	108.08	110.91	108.87	107.28	110.2	111	108.27	106.2	108.93	109.17	111.53	108.74	110.81	107.31	109.76	108.63	110.57	109	106.3	108.79	107.29	106.41	107.95	107.21	105.8	107.07	108.57	109.91	107.97	111.22	109.2	104.1	109.34	106.55	107.71	106.12	111.9	107.69	106.79
108.59	106.15	106.89	105.14	104.74	106.03	108.78	104.63	106.47	104.77	103.67	105.88	108.82	104.31	105.04	107.31	108.19	107.34	104.32	103.81	105.91	104.68	105.73	109.99	105.86	104.52	106.75	107.18	109.2	109.14	102.11	102.46	103.11	103.97	107.25	107.62	104.76	106.97	109.11	104.99	104.77	106.79	107.6	104.97	105.8	103.22	106.96	106.39	103.97	105.62
103.72	107.83	106.56	105.7	104.43	105.91	106.69	105.7	106.84	105.95	107.92	107.09	105.98	105.95	108.42	105.26	105.82	105.79	107.29	104.97	106.17	104.85	107.53	103.97	105.3	103.79	102.63	106.41	103.13	104.68	107.05	107.86	103.63	105.92	107.62	105.82	101.9	104.1	106.12	103.97	105.12	108.46	101.73	106.08	106.21	104.48	106.03	103.36	105.98	104.75
109.38	112.64	106.94	108.24	111.35	106.65	105.26	110.07	108.14	106.78	106.02	108.81	109.88	107.35	109.49	108.01	108.36	106.67	107.61	109.03	111.07	111.8	109.25	106.94	107.01	106.56	107.07	106.41	106.68	109.84	109.41	108.76	106.7	108.51	108.73	109.83	109.06	108.08	105.93	106.58	109.61	110.79	106.86	108.64	107.75	108.32	110.13	106.64	110.49	110.34
108.79	107.12	108.29	107.78	106.97	110.09	106.19	106.91	108.6	104.76	108.69	108.71	107.48	107.65	108.47	109.39	106.3	107.22	111.22	109.36	106.96	105.19	109.56	109.81	106.79	107.08	107.17	108.11	107.93	109.9	109.81	108.13	107	107.87	108	108.94	109.16	109.86	110.68	107.01	112.58	110.69	107.47	108.62	106.65	110.9	106.49	106.05	107.44	108.81
107.53	108.39	113.43	109.98	110.96	113.33	111.07	110.81	111.21	114.35	108.56	108.56	111.76	110.44	107.87	110.28	107.61	111.72	110.58	110.95	109.47	109.1	108.71	111.64	110.08	110.37	108.26	109.05	110.19	109.35	108.84	111.28	110.18	108.18	112.07	108.87	107.67	113.02	109.95	112.29	113.14	110.26	108.38	113.26	112.2	111.04	111.51	108.92	109.77	114.25
111.98	109.96	109.72	112.66	110.43	111	109.44	110.66	109.77	110.42	110.47	111.27	113.99	108.62	111.07	110.58	106.12	109.09	112.26	109.39	109.42	108.93	110.44	109.43	109.12	110.63	108.21	108.44	109.23	111.69	108.76	114.77	111.31	111.56	111.78	111.64	110.75	109.15	107.8	109.3	111.06	110.26	108.32	111.12	109.55	109.17	111.27	109.09	109.88	110.73
107.88	111.07	107	109.87	108.68	108.88	106.77	112.66	107.4	109.73	108.08	108.18	106.71	110.02	106.53	107.18	107.57	111.05	108.67	107.84	106.62	103.67	105.35	110.03	109.51	109.23	107.67	110.18	105.88	111.68	110.04	111.01	108.56	106.29	110.27	106.35	108.05	106.44	106.48	109.14	109.77	108.01	110.47	110.13	109.39	111.19	106.64	106.54	108.37	108.81
107.62	107.39	110.16	107.3	107.02	105.59	108.18	105.63	106.43	110.64	106.93	105.68	107.26	105.73	106.03	106.48	105.94	105.2	108.94	103.53	108.68	108.94	105.86	106.84	107.79	107.85	106.61	107.81	104.49	105.09	106.45	104.17	106.28	107.44	108.03	107.58	105.95	107.4	107.95	107.09	104.92	104.75	107.99	108.87	103.8	105.15	107.58	106.05	104.65	108.86
106.46	107.83	105.23	105.25	108.6	107.88	107.55	107.51	105.58	108.77	107.9	110.98	107.5	108.99	107	108.89	106.63	107.09	108.1	110	107.32	110.66	110.58	108.87	110.77	107.61	109.04	109.24	106.61	106.9	107.6	108.43	108.19	110.33	107.13	105.79	107.02	110.52	106.49	106.82	106.05	106.54	107.59	107.03	105.6	108.11	106.01	106.52	109.49	108.88
106.59	107.88	103.85	104.32	107.81	106.41	106.5	104.6	110.01	105.91	105.96	106.53	104.74	104.64	104.52	104.51	107.44	104.35	108.5	104.27	105.65	102.97	104.74	101.55	105.99	105.19	106.99	107.32	107.9	106.97	106.21	103.37	104.87	104.31	103.2	103.37	104.48	105.23	103.9	103.64	104.38	106.27	103.95	104.24	104.55	104.57	106.18	102.89	107.27	106.3
100.54	101.92	101.22	100.12	100.16	99.643	97.143	99.778	99.902	99.658	101.35	99.954	100.48	97.97	100.29	100.02	103.75	98.859	104.66	98.018	98.985	102.63	101.3	97.78	100.46	102	99.251	101.48	101.07	99.982	98.878	100.83	98.771	101.28	102.66	100.39	99.309	99.847	102.06	97.846	100.53	101.52	100.65	99.327	98.775	102.01	98.474	98.304	101.17	101.16
102.8	105.2	104.93	104.78	110.13	107.22	105.7	104.72	107.49	107.31	110.58	105.95	105.37	107.46	103.95	106.91	108.73	105.57	105.43	103.92	105.4	102.96	106.14	102.54	106.46	107.28	105.22	107.37	104.4	104.06	107.08	107.71	108.77	105.22	106.35	105.2	103.17	100.42	107.12	104.54	103.42	108.57	105.76	104.76	106.33	107.04	105.15	103.5	106.88	108.67
105.35	107.59	108.56	106.35	104.76	109.84	107.23	107.12	104	106.38	105.79	106.86	107.3	108.58	106.95	105.36	105.99	107.28	108.65	109.83	106.61	107.76	108.04	105.48	106.21	106.12	106.38	107.45	105.69	108.52	107.95	104.26	107.48	106.73	106.23	104	106.47	104.66	107.26	104.35	104.07	108.96	106.09	106.63	105.89	105.9	107.78	107.78	103.32	104.1
96.637	97.848	99.214	96.953	98.311	98.43	99.736	99.935	100.46	96.243	102.68	100.3	100.96	96.72	96.321	100.15	97.43	98.505	98.771	98.769	100.95	99.658	99.106	99.794	100.03	100.27	98.144	98.611	100.76	98.138	97.891	99.164	100.97	97.25	98.753	96.837	101.53	99.394	98.451	97.228	101.96	94.62	98.149	101.23	99.791	97.951	98.648	96.436	96.695	96.624
106.71	107.38	109.91	111.21	107.08	107.71	103.65	109.93	106.52	104.93	106.9	109.38	108.26	110.75	107.75	108.7	108.4	110.13	109.37	109.46	109.27	108.46	110.35	110.43	106.55	110.66	107.78	107.31	107.26	107.22	108.9	108.25	108.67	106.65	107.37	108.56	109.19	108.19	109.52	108.62	109.64	108.05	108.05	107.46	109.46	111.09	107.3	107.24	110.22	106.9
107.59	106.23	105.44	103.67	106.69	106.93	99.864	104.41	103.01	106.7	106.97	106.61	104.82	104.73	111.65	105.84	110.54	103.71	104.09	104.3	108.52	103.96	108	106.01	104.55	104.6	101.9	105.3	106.44	103.09	105.39	103.72	104.44	104.49	109.03	102.16	106.04	106.54	105.03	106.11	105.15	108.84	107.52	105.44	107.04	107.73	103.66	103.65	106.55	103.73
97.25	102	101.9	100.94	97.211	97.415	100.05	96.834	96.135	97.685	99.657	99.507	96.103	98.049	101.17	96.753	96.943	96.41	97.9	98.609	101.29	101.43	100.37	97.817	97.798	99.118	97.41	99.259	100.42	97.198	98.823	98.05	99.39	97.274	96.676	94.377	96.977	98.453	98.306	99.442	93.788	100.01	99.185	100.98	100.22	97.066	98.168	97.346	96.004	98.271
105.72	107.05	106.77	104.38	105.61	106.4	107.24	107.69	105.85	107.4	105.74	104.8	103.5	105.13	106.65	105.47	107.62	105.64	107.08	104.08	104.26	105.16	104.37	104.13	106.11	104.07	108.46	107.37	107.22	108.13	105.96	108.04	103.54	105.61	106.67	103.7	107.34	106.79	109.24	106.89	103.81	106.03	106.04	105.47	108.98	105.97	108.74	104.95	105.3	105.62
107.27	107.15	105.13	107.46	106.37	110.47	109.35	107.18	108.76	106.83	112.09	108.69	105.77	105.64	108.49	105.19	108	105.89	108.78	108.8	109.25	107.57	106.54	108.72	107.51	104.04	107.16	107.15	109.3	110.17	108.27	112.38	105.92	107.47	110.66	108.59	107.28	107.85	105.96	107.91	109.74	112.75	106.43	108.23	108.92	108.41	108.85	107.55	107.43	108.74
108.52	108.07	106.2	108.93	107.58	109.29	108.69	109.98	110.02	106.49	110.16	109.04	107	110.09	106.67	108.38	109.1	107.19	105.76	109.55	105.74	106.56	110.23	106.49	108.44	109.91	111.58	109.11	107.49	108.04	108.04	108.59	106.8	107.33	108.04	108.23	108.76	106.31	108.41	110.08	110.32	108.15	110.05	108.13	109.95	107.82	108.81	107.51	107.66	107.44
111.36	113.14	109.94	110.98	108.47	110.98	108.44	112.37	112.94	110.14	112.72	110.29	112.09	110.32	111.39	112.26	109.03	111.17	111.03	112.5	110.98	107.23	110.47	111.3	110.21	110.44	110.36	112.08	110.86	111.29	109.52	109.96	107.29	107.81	110.75	109.17	107.67	113.04	109.1	106.91	110.15	111.39	111.65	108.48	111.98	110.76	110.86	108.97	114.81	109.54
104.96	110.17	107.79	111.74	106.39	108.27	107.64	106.97	110.73	106.64	107.04	108.7	106.28	106.67	106.72	107.63	107.69	108.87	108.36	108.51	105.5	103.38	107.22	108.38	109.23	108.81	103.17	106.22	107.32	110.3	109.77	108.55	107.2	104.57	107.68	106.96	107.62	105.87	107.55	109.39	106.1	105.85	109.36	107.54	110.05	109.85	105.34	107.47	107.4	108.65
106.73	105.67	101.86	107.58	107.68	104.17	110.83	105.06	106.24	107.89	106.84	104.46	104.89	110.32	105.32	107.37	108.36	106.97	103.15	108.69	106.28	106.63	108.39	104.01	107.69	109.82	107.04	104.66	104.41	107.66	106.46	106.04	106.39	107.46	106.5	108.89	108.89	105.95	105.01	107.94	105.44	103.86	104.5	107.29	106.78	105.34	104.9	107	109.04	106.16
97.978	99.83	97.718	94.716	99.081	99.656	101.39	98.73	99.208	98.377	101.92	100.7	99.64	95.832	98.03	100.64	96.627	95.086	98.825	99.029	96.835	97.826	100.64	98.41	101.32	99.487	100.42	99.895	97.762	100.79	99.308	97.165	98.643	100.99	98.991	96.08	99.416	94.087	100	99.478	101.26	96.682	99.39	99.165	98.538	95.218	99.648	96.495	98.621	97.817
106.61	102.85	105.77	105.61	106.34	107.09	105.66	104.33	105.75	107.08	107.12	106.9	106.08	106.2	105.49	105.48	103.7	103.2	106.7	106.5	107.79	105.47	106.98	100.3	104.28	108.03	103.29	104.5	104.81	108.64	106.63	105.64	106.15	107.2	102.09	105.94	103.53	105.9	104.67	104.66	104.88	105.17	103.29	105.16	104.03	105.17	104.06	107.08	106.66	102.88
110.33	108.68	108.26	109.67	108.92	105.43	109.11	106.1	109.81	105.95	109.15	110.73	111.4	111.98	110.38	109.76	109.65	106.45	108.39	107.16	108.33	106.19	107.68	109.27	107.81	105.1	110.05	110.85	106.95	109.12	110.87	109.95	110.77	108.93	110.1	108.06	110.18	109.56	107.59	109.75	105.42	104.64	105.19	111.28	106.97	108.35	107.52	107.38	106.34	110.17
104.88	108.81	105.75	107.48	103.23	104.88	109.91	104.67	107.95	103.66	107.93	107.42	104.69	104.66	105.08	108.07	106.47	105.32	107.72	107.46	107.25	105.77	105.53	106.17	107.41	105.83	107.16	107.04	103.19	108.94	106.31	104.68	107.83	105.99	104.48	107.51	107.1	107.56	105.43	104.21	106.82	105.97	108.19	108.53	108.2	104.14	109.42	106.26	106.88	107.76
107.97	106.56	105.94	104.95	103.77	106.12	105.86	104.53	108.74	104.02	108.59	105.2	105.72	104.1	105.31	106.23	106.61	108.64	108.89	105.17	107.76	107.43	109.02	107.42	103.95	105.26	109.02	103.8	107.93	109.35	104.01	108.24	105.22	102.44	107.98	104.53	110.57	109.66	106.83	106.06	109.17	104.42	108.13	105.13	107.56	104.82	108.6	106.87	106.07	105.98
99.822	100.78	100.5	101.9	102.47	99.59	99.525	100.98	102.49	98.908	100.61	102.31	100.86	102.23	103.25	100.38	101.59	100.75	98.782	100.53	99.302	100.96	99.642	99.38	101.11	100.97	101.51	102.73	97.567	101.35	101.48	101.75	101.23	100.06	99.337	97.866	101.17	102.02	100.03	99.171	101.48	102.5	99.401	99.084	99.475	99.968	100.99	102.41	103.74	99.369
106.74	107.19	105.96	107.53	103.01	104.91	103.17	106.83	107.35	105.96	109.15	107.23	102.45	106.31	104.6	105.8	108.34	106.11	106.73	106.2	105.14	104.97	107.13	104.74	107.23	106.53	107.24	107.45	103.65	102.02	105.81	107.61	105.19	103	107.81	103.62	107.96	100.99	105.2	105.09	105.77	105.77	107.36	103.15	106.04	106.1	105.51	104.24	109.38	104.32
107.52	106.9	105.23	105.67	107.59	108.01	103.03	108.52	104.35	104.14	106.91	104.57	103.35	105.89	105.43	105.04	106	105.98	105.78	106.56	105.05	107.49	104.86	105.36	108.13	106.93	101.43	105.89	101.78	104.74	101.65	109.19	107.15	102.52	105.09	102.73	107.53	106.21	105.53	108.54	106.14	103.55	107.47	104.04	102.44	105.6	104.9	109.03	104	107.28
106.56	108.05	106.75	108.05	102.27	104.72	103.67	110.11	105.11	104.27	107.63	109.57	103.49	103.25	103.15	106.1	103.68	104.62	104.66	106.24	104.6	106.83	104.03	108.61	104.42	105.11	107.24	107.12	103.39	105.8	107.28	105.35	103.97	105.81	108.23	103.83	106.34	105.74	104	104.75	108.98	103.31	106.29	105.17	104.5	105.52	107.51	106.96	106.12	103.48
102.61	106.78	103.59	108.69	106.36	105.76	105.76	105.09	105.16	104.67	107.69	103.95	104.33	106.07	104.9	106.17	103.38	107.78	105.51	103.69	107.31	108.45	102.53	105.87	106.42	104.46	106.62	106.03	104.74	106.59	104.08	103.4	106.54	104.59	105.94	103.12	106.9	106.22	107.96	103.45	104.94	102.21	107.09	108.86	103.75	107.43	104.89	105.79	107.04	104.61
103.35	98.973	102.07	97.223	99.779	100.95	100.02	101.68	98.997	102.88	97.338	100.53	100.2	99.207	102.9	100.83	100.46	101.22	100.97	100.14	98.725	101.91	103.26	100.96	99.846	99.367	100.65	103.1	103.97	95.809	99.238	99.391	102.94	97.767	99.892	96.78	101.08	101.93	98.589	98.082	99.602	100.48	101.57	100.29	100.08	101.74	98.316	102.12	100.53	100.02
100.55	99.272	98.492	101.75	99.175	100.91	100.17	102.39	100.25	103.17	98.911	101.33	98.529	101.98	99.991	99.293	96.366	99.292	98.844	101.58	98.144	102.12	98.337	101.69	97.832	102.59	101.34	98.189	100.92	101.18	98.348	102.21	101.07	101.25	100.02	100.81	100.9	98.987	100.33	100.36	99.301	99.638	99.79	99.307	99.422	103.18	100.15	100.25	102.04	98.81
99.875	99.216	97.912	96.663	99.866	100.54	97.812	100.34	99.77	100.51	96.922	99.25	99.384	100.1	98.965	97.685	99.397	96.738	99.787	97.951	99.065	98.818	97.627	101.32	99.768	102.75	98.337	99.414	97.926	95.671	98.517	98.119	99.5	98.846	102.05	99.436	98.389	95.213	100.74	99.882	101.31	98.455	98.628	96.618	98.982	99.887	99.819	98.025	98.944	93.852
104.05	107.39	108.43	107.35	103.81	107.14	106.9	108.22	106.82	107.33	108.47	108.79	108.75	104.81	105.37	105.36	108.13	106.65	107.65	105.62	104.08	110.41	105.84	105.37	106.49	106.58	107.07	104.93	106.04	109.99	106.94	106.76	101.22	105.76	104.88	103.47	103.27	104.91	107.18	104.43	104.33	106.03	106.77	108.15	108.24	108.46	107.86	100.3	106.97	106.47
107.77	107.25	107.85	108.37	106.82	109.69	109.05	104.29	107.09	107.51	107.74	109.15	110.2	107.47	107.37	112.07	108	108.33	107.39	106.71	107.31	107.04	106.12	107.66	109.49	111.49	106.2	104.9	107.75	106.26	107.01	103.92	110.03	104.8	110.42	106.15	107.15	108.64	105.86	109.57	107.51	105.51	110.4	109.72	108.98	107.28	108.78	109.44	106.94	108.55
109.1	109.38	109.26	104.6	107.12	109.3	109.28	112.16	105.72	109.52	108.03	107.98	107.49	110.05	106.72	106.02	111.74	106.61	108.09	109.71	107.66	106.04	108.94	108.19	109.93	109.69	107.51	110.78	106.91	107.24	109.45	110.57	108.11	110.48	109.64	107.19	106.28	108.18	106.86	107.67	107.2	109.33	105	109.4	107.16	106.64	110.91	108.87	109.5	112.43
97.065	104.03	100.79	99.01	98.639	99.4	97.149	98.126	96.435	99.795	98.376	98.346	97.495	97.442	98.947	96.741	99.798	99.936	97.603	100.64	97.905	97.46	96.636	97.889	95.829	96.903	99.735	99.431	101.17	99.267	96.294	98.643	99.474	99.152	99.011	100.99	97.247	97.923	98.333	96.887	98.347	96.843	98.597	99.696	98.075	98.461	97.181	96.064	98.071	95.142
109.8	108.74	110.21	104.41	105.76	106.54	106.26	107.66	108.74	105.55	106.96	107.45	108.03	107.15	109.81	106.44	112.96	108.74	108.32	109.24	108.41	110.77	105.28	109.37	107.18	108.39	110.11	108.71	109.39	107.82	107.4	109.2	109.19	107.62	107.63	106.53	109.11	109.9	107.36	109.14	109.12	108.11	107.06	108.88	106.84	109.6	108.16	108.54	107.92	106.42
106.61	104.68	108.9	110.33	107.43	106.82	110.44	109.62	111.37	109.25	115.06	109.86	110.99	107.26	108.41	109.21	108.34	106.23	111.43	110.64	110.18	111.11	108.27	104.46	110.84	108.03	108.82	103.83	107.03	108.69	109.68	104.59	107.83	110.15	112.44	109.01	108	107.92	110.74	107.81	108.52	109	110.36	111.63	110.97	108.97	107	109.44	107.05	106.9
105.95	104.9	104.44	106.73	108.02	106.27	105.32	104.67	106.33	104.77	107.63	105.46	106.19	107.69	109.57	105.38	105.97	103.15	104.78	104.2	108.16	105.69	105.67	103.32	103.37	106.13	104.16	105.86	105.96	105.11	107.45	105.17	104.3	105.26	107.98	103.97	105.75	106.53	106.95	106.08	107.67	105.67	106.01	106.64	103.65	106.2	108.85	103	107	102.27
107.53	104.36	104.76	105.1	102.82	107.99	107.94	104.46	105.04	106.72	105.83	107.31	104.39	105.57	106.83	108.04	106.21	104.8	104.37	107.2	104.11	104.97	105.03	101.48	108.27	104.36	108.64	107.99	101.45	103.62	107.06	109.34	105.41	102.3	104.93	107.49	106.98	107.27	105.05	107.12	104.05	108.89	104.34	105.91	106	106.89	104.63	105.53	102.69	102.79
101.7	100.87	98.411	102.76	102.87	99.255	100.46	100.05	99.329	97.003	99.487	101.4	103.72	99.449	100.46	99.572	100.43	101.69	101.57	99.814	100.68	98.764	99.879	101.47	104	102.35	103.05	99.705	98.779	100.17	102.3	99.336	102.84	97.781	100.04	100.06	100.91	101.5	103.34	98.727	104.1	101.19	102.64	101.87	101.15	99.516	102.36	97.74	100.86	101.32
103.85	106.18	105.92	102.94	108.26	105.98	102.85	104.12	105.13	104.29	104.36	102.23	106.02	108.29	105.38	108.17	107.56	103.73	106.29	103.58	104.79	104.44	106.08	108.41	104.87	108.19	106.34	103.73	102.79	101.56	104.43	103.3	106.17	104.64	105.27	105.5	106.34	102.96	104.33	105.82	104.55	106.56	101.88	106.89	106.5	105.29	108.62	102.16	107.58	103.74
106.9	110.2	109.8	108.87	110.03	109.33	108.68	106.25	104.34	106.19	108.68	110.24	108.34	106.76	106.03	108.1	106.52	111.03	110.03	106.07	109.39	106.22	107.08	110.02	104.65	109.22	107.05	110.7	109.42	109.08	106.02	104.85	106.3	108.83	106.2	106.74	105.65	108.53	107.2	105.34	107.03	106.73	109.75	106.97	105.51	106.6	104.49	108.76	107.54	107.33
105.8	108.4	105.75	104.31	105.38	104.61	104.95	107.21	104.37	100.57	106.53	108.41	106.82	104.59	104.83	108.64	107.71	106.07	106.02	104.31	106.81	106.57	106.04	108.5	109.78	103.41	104.11	105.77	106.61	106.97	105.42	106.45	107.09	108.17	105.8	104.57	107.91	105.42	106.24	108.42	107.57	103.66	103.95	108.13	107.18	105.58	105.87	106.57	106.38	106.16
108.1	108.51	106.72	106.04	110.07	106.97	109.56	106.59	106.51	106.71	107.83	106.47	106.07	110.22	107.71	105.64	112.14	108.35	108.39	107.69	109.57	107.18	106.75	110.2	106.4	105.65	112.12	112.62	106.41	109.98	106.7	108.43	110.46	107.26	108.69	110.16	111.37	108.98	110	107.9	105.76	108.65	108.74	108.45	108.48	108.61	107.52	108.67	110.26	105.71
109.87	108.47	107.94	107.4	108.07	107.55	106.32	108.26	105.65	106.41	109.64	108.43	107.36	109.53	108.26	110.07	109.58	107.87	107.91	109.97	109.8	108.28	112.04	109.55	109.67	109.76	108.66	108.9	107.64	107.9	109.52	109.28	109.04	110.27	106.32	109.72	109.13	106.75	105.68	107.81	109.4	109.51	109.92	105.89	108.17	106.42	106.43	109	108.53	107.67
98.13	93.616	98.394	98.072	96.293	94.39	99.231	99.369	100.58	97.691	99	97.318	97.142	99.809	95.845	94.577	98.335	102	100.27	97.632	100.18	95.601	98.812	98.516	98.316	101.15	94.501	100.52	98.812	98.95	96.991	99.846	101	100.13	95.003	96.859	99.981	96.223	99.336	99.217	98.618	99.969	96.76	98.674	98.385	98.13	98.418	97.686	97.413	96.335
104.02	106.04	107.27	105.75	107.54	107.34	106.91	105.86	107.27	105.18	105.53	106.2	103.85	105.11	107.81	107.25	104.47	106.37	106.09	109.05	108.07	107.1	105.41	105.71	104.4	106.88	103.74	106	108.09	110.33	104.62	106.43	108.83	105.56	107.52	107.84	106.77	102.67	105.61	106.59	108.42	104.8	106.37	106.35	107.17	106.59	106.82	108.5	106.11	107.2
105.3	106.65	105.79	105.54	108.91	105	106.89	106.32	103.8	104.28	103.4	107.2	106.01	101.65	105.75	104.77	106.57	105.04	104.07	104.64	105.9	102.9	101.63	103.73	105.76	107.6	105.07	106.77	105.01	108.88	106.79	104.21	106.77	105.56	104.12	105.59	103.75	107.85	103.8	104.92	106.6	104.81	107.37	104.86	104.46	104.76	108.68	107.53	103.97	109.14
108.45	107.22	109.47	110.01	108.8	109.55	107.01	107.01	111.21	109.53	108.55	107.34	106.47	107.93	107.52	110.41	107.82	109.8	111.4	107.66	109.17	108.46	109.21	107.87	106.84	109.65	107.28	109.5	107.66	111.7	109.04	108.95	107.5	106.68	109.03	108.09	112.07	108.86	109.1	109.14	107.13	111	108.15	107.92	108.89	109.79	108.24	108.14	111.39	107.63
101.79	100.83	99.829	100.89	101.21	100.87	98.514	98.372	98.407	101.86	98.823	103.98	99.842	99.99	99.146	100.98	99.407	100.74	98.972	100.69	101.86	101.27	101.84	102.19	104.06	101.11	98.789	99.985	102.82	100.72	99.356	99.946	98.253	100.71	102.31	98.796	103.8	103.52	97.822	101.75	100.28	102.01	98.358	102.23	99.145	99.436	99.167	101	102.71	100.45
103.49	99.754	100.9	99.902	105.29	102.36	99.171	99.398	101.85	100.52	100.57	101.65	100.73	102	101.21	96.559	101.92	101	100.98	100.64	99.644	97.612	96.488	96.569	100.88	102	94.976	100.84	102.69	100.81	100.98	101.7	99.879	100.15	99.043	101.31	97.508	101.89	98.837	101.24	99.438	97.919	99.537	100.14	100.4	98.504	101.07	100.82	100.25	99.364
108.64	106.69	105.71	107.06	106.29	111.31	106.39	110.57	110.29	111.77	106.04	106.61	105.74	110.49	109.32	105.9	110.29	109.47	107.65	107.58	107.58	107.67	110.09	107.17	110.33	106.18	109.19	108.87	109.46	108.25	109.67	108.31	108.71	105.76	109.91	109.46	109.01	110.23	111.92	106.19	107.14	109.61	105.83	108.19	107.52	109.31	107.2	108.31	108.56	109.65
97.779	99.969	99.058	99.117	99.276	99.933	97.153	99.342	97.318	100.7	98.427	100.05	99.359	99.195	98.345	99.269	99.527	100.13	97.631	101.78	98.329	99.942	94.991	101.01	99.484	100.54	99.724	97.553	100.03	103.29	95.843	102.18	98.113	100.48	97.78	97.01	97.9	100.16	96.075	96.193	100.09	99.686	99.056	98.809	101.44	97.166	98.551	97.902	98.919	100.16
102.96	99.676	101.39	100.68	103.27	99.533	100.77	103.09	99.612	101.12	100.27	99.056	100.74	99.089	99.545	97.768	102.01	102.87	102.75	97.526	98.856	100.97	100.91	103.33	102.34	101.05	100.16	102.12	99.285	100.49	99.976	100.57	101.92	99.713	97.365	101.83	98.3	100.83	100.41	101.69	100.29	103.03	99.941	101.75	101	101.74	99.684	102.31	101.54	99.754
112.06	109.85	107.55	108.15	108.01	104.48	108.96	109.01	108.99	106.99	107.79	109.01	108.8	108.27	110.35	107.34	109.79	107.23	105.71	107.49	108.34	108.33	109.51	108.73	106.69	108.74	108.23	111.46	108.71	106.11	110.72	109.31	110.52	109.11	108.8	107.39	106.48	110.45	108.54	106.33	111.73	109.2	110.19	107.71	106.47	109.48	109.12	105.09	109.57	107.17
100.76	100.1	101.45	97.933	102.37	103.2	102.71	105.98	102.01	104.23	103.34	100.42	103.05	101.51	102.27	103.64	105.35	105.16	100.57	99.877	103.73	101.78	104.89	103.68	104.13	103.47	101.31	102.21	104.82	104.56	102.83	103.02	99.867	100.42	100.52	101.37	101.98	103.21	105.89	101.02	102.15	108.04	103.04	102.73	102.23	100.82	101.24	104.22	102.25	103.66
107.28	106.92	110.42	106.28	108.53	108.86	107.99	109.14	108.08	110.02	108.35	108.66	107.35	110.96	109.39	108.97	109.64	107.32	108.11	112.3	106.87	108.17	109.45	107.61	107.95	106.8	111.43	108.89	108.08	108.29	110.68	109.09	109.01	108.47	109.7	106.06	108.09	108.03	106.33	111.7	109.57	105.31	110.72	107.73	110.6	109.2	111.26	109.57	108.89	107
107.59	109.37	109.14	109.64	108.57	110.78	107.15	108.85	105.91	107.39	110.39	108.77	109.12	109.77	105.95	109.29	105.17	109.64	109.52	108.93	108.34	108.37	110.26	107.08	109.38	108.37	109.1	108.43	107.93	109.06	107.53	108.25	106.95	107.64	110.57	105.95	109.01	107.07	105.89	106.09	107.17	108.7	109.11	110.29	106.25	108.8	108.18	108	109.64	106.7
100.72	98.346	99.875	95.152	96.881	98.176	100.18	98.476	96.744	101.6	99.732	99.445	98.136	100.85	98.116	98.882	98.626	100.64	97.892	99.372	98.304	100.25	95.641	101.33	97.411	99.085	97.823	96.388	100.28	99.261	97.729	96.418	99.119	102.86	96.561	99.536	98.542	98.213	101.32	98.056	101.62	100.63	101.71	100.36	100.57	97.246	102.01	98.147	93.469	100.89
108.37	103.38	102.81	108.35	104.11	105.7	109.72	104.18	107.78	108.52	104.71	109.12	109.02	105.38	107.32	106.22	106.59	107	109.12	105.7	109.06	107.2	108.28	104.8	107.98	108.31	110.69	104.68	108.76	106.06	105.17	105.79	103.71	104.5	106.34	105.09	108.91	108.45	107.22	108.3	103.71	108.18	106.26	104.29	103.8	105.74	105.04	107.78	106.13	104.97
104.55	104.47	104.65	107.73	104.33	107.33	103.01	106.85	107.05	105.33	104.74	106.98	102.72	102.84	105.15	105.56	105.56	107.89	103.62	107.85	105.65	103.92	107.12	105.64	107.37	106.8	105.51	107.68	104.3	103.43	106.26	104.69	107.44	105.36	105.7	108.94	106.9	106.31	102.99	108.7	106.34	103.23	106.45	105.61	104.1	103.65	102.38	106.07	105.11	104.45
109.64	111.7	107.25	108.21	105.66	105.16	105.35	110.1	111.46	108.76	107.43	107.75	108.13	109.87	109.1	104.56	112.96	107.8	107.3	107.74	108.53	106.82	107.08	109.44	107.03	108.32	105.66	109.37	110.75	110.17	106.75	108.52	109.33	111.9	110.25	107.65	112.4	105.43	110.19	108.31	106.62	108.1	109.37	106.6	105.14	110.41	104.38	107.84	108.01	108.57
109.97	110.72	106.57	105.79	108.03	109.18	109.97	110.69	104.47	107.23	109.68	107.92	106.41	109.31	108.09	106.89	110.89	107.5	107.25	105.65	107.91	107.41	108.47	109.21	106.5	109.84	111.28	107.77	110.77	108.82	111.64	108.91	108.16	109.22	108.02	107.76	105.01	108.78	108.3	107.84	108.59	107.57	109.04	106.72	107.7	108.76	104.96	108.42	107.19	109.25
98.13	100.06	97.325	97.898	98.144	100.34	100.57	98.922	98.549	98.541	99.288	100.49	101.58	98.93	95.155	100.7	101.07	96.417	99.148	96.101	96.335	100.61	97.999	95.559	98.765	98.016	101.11	98.13	97.581	99.476	102.03	97.422	96.372	97.97	100.33	95.681	101.72	99.415	98.778	99.38	99.363	98.824	97.605	101.99	99.013	96.378	99.277	99.945	98.629	99.435
106.87	105.8	103.93	106.48	106.3	107.66	104.85	108.87	107.46	107	105.43	106.73	108.27	103.77	107.01	105.34	105.06	107.99	105.23	104.59	109.27	110.31	104.77	106.54	109.13	107.18	104.08	108.59	106.41	107.32	105.21	103.56	107.4	108.42	102.57	105.91	105.73	105.31	106.65	108.05	107.07	105.73	106.96	106.33	107.79	108.5	110.46	104.17	108.66	105.34
106.62	105.9	108.21	108.85	108.82	109.17	107.13	107.91	109.99	108.38	107.71	106.55	108.56	110.34	109.92	105.21	107.35	108.25	105.63	106.6	109.02	108.47	110.54	105.55	110.74	108.09	108.05	107.85	108.29	108.94	107.44	107.63	109.44	107.5	107.46	104.38	110.47	105.76	107.51	110.78	107.55	109.35	109.29	107.72	110.63	107.38	107.25	106.65	114.22	111.28
100.36	96.662	98.855	98.986	99.513	97.032	100.07	98.287	98.777	101.49	98.423	99.109	95.266	94.34	100.44	98.27	99.373	98.837	100.71	98.176	97.941	97.711	99.626	97.368	96.668	98.766	101.66	97.061	98.818	99.657	100.71	100.02	99.199	93.458	97.149	97.478	97.394	102.64	98.476	99.563	100.58	97.154	97.374	103.44	97.34	99.186	98.105	100.47	98.891	97
101.68	106.53	107.36	102.89	102.48	106.04	107.16	105.77	103.63	103.05	102.76	105.92	102.85	105.54	106.54	104.93	106.62	104.52	106.38	104.57	103.53	103.77	105.42	107.36	106.39	103.46	107.69	107.12	104.08	104.32	105.05	104.9	107.03	105.57	105.4	105.33	104.64	104.15	103.37	106.53	104.17	103.59	105.17	106.22	105.53	106.29	104.41	104.99	103.95	107.03
109.6	111.31	108.63	110.47	112.47	113.65	110.98	112.96	112.61	109.62	110.83	111.51	106.81	111.18	113.36	109.78	113.8	113.16	114.56	109.74	111.8	111.96	112.35	107.71	110.83	112.49	111.13	112.3	109.64	109.62	107.63	110.92	110.27	107.73	112.11	110.71	110.87	109.95	108.63	110.04	109.01	111.66	110.08	107.49	109.02	107.52	112.63	113.7	108.18	112.4
103.93	100.28	100.45	99.807	100.76	99.65	101.31	100.12	102.62	103.5	103.26	100.38	100.59	101.87	99.65	96.503	100.99	99.091	99.22	102.77	101.19	102.46	100.81	99.553	99.731	100.29	98.161	102.23	98.519	96.66	97.329	99.286	100.46	104.33	103.18	99.628	103.13	102.14	99.978	101.78	101.98	102.24	99.644	100.88	102.1	103.8	101.64	101.46	103.07	101.15
102.24	108.74	104.67	104.7	104.48	106.09	105.2	105.8	107.65	103.2	104.56	106.98	105.77	104.11	106.29	108.51	106.35	104.81	105.39	109.55	105.54	104.24	104.88	106.55	107.74	105.44	104.68	103.64	105.51	111.18	105.9	105.39	107.61	104.11	106.57	106.91	102.72	105.23	107.53	106.16	105.35	104.88	104.02	105.94	105.66	103.09	107.78	103.48	100.1	105.14
106.42	103.78	102.74	107.11	103.76	103.62	106.89	107.65	106.03	106.81	105.01	105.33	103.51	105.05	105.03	110.02	109.09	103.9	105.1	104.76	104.02	104.47	107.05	106	104.62	105.65	108.31	102.45	105.34	107.13	103.49	107.26	104.26	104.84	107.21	105.33	102.97	107.45	103.28	105.01	109.1	105.98	105.48	104.02	106.53	105	104.86	107.39	105.63	104.23
111.43	112.74	113.53	108.62	111.38	110.84	110.1	110.65	111.8	109.25	109.81	111.26	108.57	107.05	110.97	108.99	109.41	113.07	111.76	109.4	108.69	113.21	109.65	110.81	108.94	112.4	109.29	111.31	111.72	111.71	114.71	106.99	110.27	110.56	108.76	110.1	110.78	111.3	110.33	110.17	110.8	108	106.4	110.8	107.79	111	110.88	111.51	106.77	110.18
107.21	104	103.13	105.52	104.25	104.48	105.99	105.67	106.77	104.18	107.01	106.47	104.37	107.82	106.79	103.22	107	105.8	103.22	106.11	105.71	107.87	108.36	105.17	106.3	105.64	106.42	111.2	105.27	104.51	107.28	107.22	108.51	108.7	108.66	107.08	110.54	106.53	102.74	102.77	101.23	104.31	106.05	107.47	106.34	106.97	103.82	107.55	106.37	106.28
106.32	104.03	104.39	102.57	103.92	107.17	103.05	103.94	104.93	105.25	108.17	105.3	106.94	107.46	107.63	106.01	107.4	107.35	102.97	107.07	103.64	108.12	103.01	105.51	107.76	107.56	108.04	106.39	104.55	106.35	102.97	108.97	108.58	105.7	106.26	106.63	107.97	101.21	104.22	102.79	106.76	106.36	105.85	107.58	105.41	102.26	104.94	110.39	108.67	104.42
104.2	105.84	102.61	104.59	105.3	106.25	102.94	108.76	104.85	104.01	106.52	103.9	105.61	105.93	105.25	108.89	108.85	106.41	104.67	111.77	104.43	106.45	104.4	108.68	102.69	106.13	104.39	104.7	105.23	104.25	106.09	104.21	104.16	104.47	106.68	106.16	106.1	104.77	102.62	105.66	104.85	105.48	106.77	103.93	107.99	103.88	106.47	109.7	104.77	105.86
94.58	97.758	99.311	97.594	97.351	100.48	101.17	98.439	100.36	96.141	96.771	99.131	96.77	98.732	100.08	94.989	99.708	100.83	95.783	97.544	96.319	98.246	97.494	102.39	98.121	97.995	98.574	98.891	102.52	98.91	100.17	102.39	97.989	97.789	100.77	98.385	98.83	96.191	98.245	96.567	99.153	99.438	99.846	97.665	98.407	95.208	98.281	98.297	97.306	100.3
108.57	110.31	106.83	109.05	107.69	109.59	104.11	109.55	105.94	110.91	108.67	107.49	108.79	109.9	108.44	108.14	107.29	108.65	107.36	108.06	106.75	110.56	105.79	106.01	108.96	108.78	110.37	110.46	109.19	105.5	104.94	107.07	105.48	106.63	109.06	110.21	107.92	108.82	111.5	109.97	104.67	107.11	107.35	105.98	109.39	109.7	108.58	110.15	107.99	108.54
98.089	99.844	97.009	99.446	97.009	97.985	98.611	98.707	100.75	96.312	98.81	98.231	95.763	94.341	95.72	99.346	100.36	97.462	100.63	99.183	101.78	99.675	99.701	98.182	99.258	94.674	99.652	100.42	99.668	96.031	99.121	98.038	97.583	97.842	95.921	96.609	99.904	97.734	97.101	98.739	95.431	95.316	96.932	101.7	97.495	98.729	97.207	98.516	99.193	98.881
98.375	98.377	99.033	97.683	98.68	94.922	100.01	96.266	97.69	96.144	98.312	95.398	97.912	97.785	98.317	94.585	100.31	98.313	99.478	99.254	102.22	97.513	97.871	94.682	100.23	99.342	97.424	97.083	98.866	95.877	101.63	98.67	98.702	98.123	98.475	97.095	100.32	98.366	97.685	95.85	95.054	99.067	93.024	98.148	96.798	101.07	95.585	94.291	100.77	96.378
97.952	99.577	100.01	103.02	102.53	100.48	100.64	99.8	99.131	102.47	102.82	100.14	99.98	96.781	102.54	99.203	102.56	103.16	101.85	102.12	100.58	98.88	106.18	100.27	100.78	97.414	101.78	102.45	99.176	101.86	102.29	100.2	100.33	103.63	99.335	99.65	101.88	101.6	100.41	102.18	102.45	100.65	103.36	103.15	99.327	100.47	101.27	98.75	101.9	100.81
98.646	100.11	101.22	99.54	99.365	98.876	98.627	96.08	96.852	100.8	97.873	97.372	101.76	96.454	95.897	99.242	95.121	96.904	94.508	96.492	102.57	98.295	100.46	99.34	99	98.441	101.06	96.307	97.201	99.584	95.2	95.68	98.831	96.241	97.819	99.446	99.652	101.48	99.067	99.013	97.992	100.44	98.649	98.592	96.239	99.786	98.554	95.441	97.58	98.7
106.54	106.42	106.72	102.82	105.58	105.39	102.84	108.16	106.65	108.5	106.73	108.25	103.62	105.51	104.72	105.5	109.42	105.75	107.15	105.02	108.99	104.83	105.37	107.41	109.22	107.67	102.12	106.93	106.08	107.01	104.67	107.68	107.98	104.77	104.75	106	105.39	106.37	108.51	106.73	109.79	104.92	106.2	106.6	103.95	108.33	108.74	104.94	106.49	108.1
104.38	107.36	105.12	110.21	106.16	106.51	106.32	105.97	105.36	107.5	105.2	105.85	106.43	105.93	105.44	102.68	108.67	105.82	108.03	106.66	107.77	104.1	108.34	109.37	105.99	108.19	105.03	104.7	105.31	107.41	103.77	109.97	104.86	104.75	104.3	106.63	106.34	105.87	109.64	108.39	104.92	106.93	108.7	105.15	104.44	105.22	106.3	104.98	104.65	107.05
104.81	105.18	104.01	104.96	105.24	105.44	106.05	109.26	104.89	104.09	105.62	108.49	103.79	107.75	106.71	105.85	107.27	105.42	103.54	107.61	109	108.32	105.94	105.83	108.18	106.8	103.84	107.32	106.44	105.6	105.81	107.18	107.74	107.5	108.55	104.42	105.59	106.18	106.99	105.47	105.85	105.24	106.17	103.13	105.59	108.97	105.04	107.5	106.94	105.16
107.51	107.79	109.26	106.88	105.65	109.08	104.72	106.33	105.69	105.62	104.95	105.84	104.99	104.61	103.23	108.56	104.4	102.85	101.13	103.07	103.72	104.64	106.29	101.5	104.33	106.77	103.52	103.43	104.74	104.21	102.95	104.02	108.83	106.55	104.84	106.02	105.11	105.17	106.39	103.33	106.79	105.63	106.61	105.11	105.27	104.83	106.61	106.92	105.92	106.82
98.408	97.294	94.797	98.292	97.622	98.887	96.322	97.398	102.83	95.197	98.85	96.354	98.439	98.64	97.614	101.67	97.933	96.915	97.294	98.812	97.167	95.445	98.324	98.02	99.018	97.249	98.782	97.024	95.163	98.277	100.71	97.644	95.53	102.67	97.156	97.838	98.664	97.757	100.98	96.883	98.398	98.068	98.252	96.77	103.67	102.29	100.71	99.018	95.45	97.57
109.05	108.8	110.7	108.08	105.81	109.67	109.26	109.84	107.37	107.67	104.56	104.78	107.9	106.22	107.53	108.09	105.78	107.46	107.66	108.25	109.11	107.05	109.55	107.78	107.92	110.23	107.9	103.56	108.74	108.81	106.06	107.12	108.85	110.9	105.41	108	105.63	107.66	108.13	108.1	111.32	110.6	104.07	109.98	109.3	108.58	106.79	111.83	107.92	106.24
107.22	109.53	104.59	105.47	104.68	103.55	105.92	103.96	106.96	106.56	105.31	106.53	106.97	104.86	103.55	105.53	103.07	105.66	105.04	102.54	106.32	101.47	102.83	106.79	104.12	107.05	108.67	102.86	109.23	107.42	104.7	105.31	104.4	106.76	104.97	105.98	106.25	103.35	105.33	104.37	105.28	105.94	103.97	102.97	105.9	105.83	106.48	107.02	104.07	107.44
108.47	104.67	110.34	109.63	106.66	107.33	106.79	106.85	110.51	107.44	105.91	108.84	106.98	104.48	109.07	112.39	109.17	103.92	111.05	107.36	108.69	108.82	107.93	108.58	106.99	108.9	108.25	109.67	109.61	108.2	108.67	109.44	110.08	108.54	107.58	109.04	108.67	105.31	109.98	110.08	106.83	105.24	107.51	110.3	107.06	108.41	109.51	106.95	107.27	107.59
110.13	111.06	109	110.05	112.17	112.93	109.51	108.8	109.16	110.72	110.91	108.4	112.1	108.21	108.7	106.83	109.26	108.41	111.3	110.79	110.4	110.55	113.77	113.8	107.12	107.67	109.09	110.51	107.76	108.85	112.3	113.4	109.98	110.05	109.61	110.99	110.06	112.25	109.32	109.73	108.97	113.75	110.48	106.22	108.54	106.98	107.29	108.97	110.93	108.35
111.06	104.49	107.26	107.54	107.14	109.79	104.04	104.97	110	108.57	107.22	107.73	108.5	110.09	108.22	108.34	107.58	108.26	109.6	108.14	107.71	107.85	109.17	109.97	107.89	105.25	109.93	107.17	108.95	108.54	107.71	106.55	107.18	107.85	106.7	107.58	108.94	110.21	104.87	109.23	108.01	106.46	107.6	106.41	109.1	107.46	106.37	107.19	108.29	107.42
106.06	105.69	106.48	106.13	105.38	104.57	107.94	102.27	106.3	104.54	105.65	106	107.78	104.67	104.46	106.51	107.51	104.41	105.69	105.19	105.39	104.94	105.36	105.34	104.61	105.01	106.48	104.59	105.23	105.38	104.68	108.66	109.59	104.38	102.96	100.89	108.42	105.64	104.45	105.13	104.88	107.09	107.69	108.12	104.16	104.89	103.95	102.98	105.46	107.45
108.14	113.05	110.27	108.94	110.04	109.59	111.53	108.15	109.84	113.42	105.35	109	108.37	109.21	110.76	110.08	110.52	112.22	109.96	107.93	113.64	109.41	111.5	110.88	111.28	110.3	110.46	108.48	109.32	111.01	105.23	109.44	109.11	111.69	111.32	109.37	111.1	110.89	113.36	110.81	109.57	114.37	109.14	111.87	112.61	106.45	108.55	113.08	113.51	111.97
106.99	107.04	106.21	103.4	105.49	105.56	109.27	102.19	104.42	104.11	107.1	107.29	106.51	102.22	104.72	106.4	106.43	104.71	104.64	107.8	106.59	104.32	106.56	107.87	105.27	105.34	104.65	105.64	109.03	107.65	104.84	105.97	109.2	103.55	106.29	108.74	106.82	105.87	103.62	105.7	106.19	104.78	103.93	104.82	107.36	106.33	106.63	106.09	105.58	106.21
103.25	104.51	108.07	104.6	104.57	105.25	104.14	107.87	105.85	106.4	107.62	106.1	108.03	107.13	105.1	104.13	105.27	107.31	106.41	105.82	104.58	107.2	107.72	105.86	108.33	106.61	104.37	108.55	105.51	108.43	107.1	104.36	103.3	104.98	107.31	110.28	105.46	105.54	104.97	101.99	107.95	108.36	105.19	106.13	107.56	107.06	107.32	106.5	105.56	105.06
104.6	106.2	102.41	104.86	104.96	104.38	104.86	106.23	104.07	105.35	107.12	107.56	107.42	104.15	103.72	104.47	102.66	103.47	100.5	106.27	105.77	107.3	106.32	106.25	106	107.17	106.3	107.41	103.34	105.87	103.52	108.67	109.35	105.04	108.02	105.97	104.67	106.84	105.32	102.62	104.13	105.2	106.33	106.58	103.03	104.42	104.47	107.98	108.04	103.39
110.23	108.21	108.45	111.34	106.93	110.71	108.69	110.33	109.91	105.94	105.77	109.5	109.64	109.66	109.89	108.38	108.22	109.55	109.11	107.25	111.39	105.05	109.59	109.66	108.42	106.6	108.54	108.11	107.7	109.65	112.3	105.49	108.89	109.78	110.37	107.34	110.55	109.37	106.11	109.3	108.86	107.92	110.15	110.49	108.47	111.27	108.06	107.3	107	107.72
98.318	100.99	101.94	101.03	100.82	101.2	99.573	100.28	100.87	102.26	100.59	99.403	102	99.557	100.63	98.636	100.2	102.32	100.64	96.762	100.49	103.88	100.25	99.691	101.77	100.12	101.95	103.47	101.62	97.551	105.12	102.1	105.94	101.12	104.5	101.14	102.54	102.18	102.28	100.39	103.47	101.73	99.206	99.989	99.901	98.352	99.464	100.8	101.27	105.3
98.449	98.914	99.252	97.459	97.542	95.526	97.96	98.298	97.639	97.486	100.23	101.59	97.685	98.531	99.319	95.8	97.399	99.901	98.241	100.93	95.329	97.823	98.55	96.222	98.957	95.732	100.47	99.724	99.871	98.295	98.639	100.36	98.422	97.941	99.453	100.34	99.37	98.479	97.586	96.323	98.617	97.566	97.615	96.652	97.099	96.984	97.659	98.463	101.9	98.296
99.873	97.951	97.585	97.087	101.57	102.48	95.494	99.385	98.213	99.304	98.629	100.76	100.99	97.083	97.019	98.855	98.941	99.069	100.59	98.439	99.003	97.732	98.331	99.727	95.943	99.275	96.777	98.29	99.617	101.38	96.465	98.016	96.523	96.228	98.021	99.993	100.34	98.801	98.21	102.6	100.28	100.79	100.5	100.3	100.2	98.975	94.884	98.051	101.17	96.386
98.146	96.407	100.79	96.003	97.633	97.098	98.308	98.359	97.786	101.24	97.146	95.04	95.873	99.161	100.26	101.63	98.186	102.23	99.229	100.72	99.21	98.784	98.836	99.505	99.593	97.442	100.31	97.935	100.62	98.69	98.357	100.43	98.079	97.982	100.91	97.665	100.29	100.2	99.571	100.36	97.152	101.71	99.457	100.37	97.145	99.174	102	95.946	96.592	101.84
97.196	97.288	98.175	100.01	98.436	98.4	95.334	98.224	97.417	97.102	97.316	99.664	96.421	100.01	96.987	96.768	97.048	96.154	98.183	96.993	96.736	97.818	99.407	96.883	98.096	101.18	99.663	98.772	99.603	101.24	98.064	99.199	101.11	99.265	97.726	97.791	98.057	98.966	98.78	97.35	98.532	95.951	98.146	97.634	98.433	94.943	97.201	98.799	94.578	94.25
111.79	111.99	113.59	107.73	111.47	111.58	110.58	107.89	109.77	103.02	112.85	107.77	112.33	111.27	110.24	110.37	110.97	112.75	106.85	113.29	110.07	110.34	111.15	110.69	107.89	108.56	110.22	110.41	111.32	111.22	108.74	111.59	109.4	108.76	112.28	112.12	110.07	108.8	111.21	114.36	108.71	110.57	111.47	109.84	107.47	108.48	110.97	109.88	109.28	110.22
108.8	104.93	107.29	106.57	108.57	107.19	109.47	110.62	109.69	109.62	112.84	109.05	106.65	108.98	110.29	107.02	107.6	109.73	109.21	108.92	105.74	107.79	106.68	108.22	107.88	107.59	109.14	109.11	111.06	109.3	111.29	109.98	109.66	106.6	106.44	111.42	108.67	105.12	106	107.89	109.54	107.01	109.17	109.3	105.39	110.29	109.38	105.55	106.88	107.81
110.73	107.18	108.95	106.25	109.41	108.56	109.73	107.54	109.42	108.13	106.45	109.6	109.98	111.72	108.73	112.38	108.97	108.56	106.82	107.03	109.16	108.81	106.39	112.29	111.36	110.8	109.55	109.73	108.22	108.08	109.48	108.43	108.76	110.67	108.32	109.73	108.85	110.97	111.48	109.58	106.61	108.61	108.78	110.59	112.81	107.22	107.94	105.79	109.83	105.62
106.45	109.87	108.17	109.2	104.05	109	106.22	105.09	106.09	106.17	109.44	106.05	110.16	106.93	105.16	106.65	110.8	109.12	108.14	104.35	109.47	109.33	109.03	106.53	107.09	106.93	110.2	105.83	109.02	107.47	110.71	105.77	105.64	106.3	106.25	108.85	104.17	108.77	108.59	107.07	107.94	106.42	106.27	109.33	108.31	107.27	108.19	110.79	108.77	108.89
100.39	101.12	99.03	97.398	93.986	98.778	95.691	96.423	97.233	98.809	95.574	96.547	96.098	94.876	98.955	98.785	98.684	98.823	95.488	98.304	97.304	98.056	98.722	94.612	98.748	98.24	98.495	96.26	98.617	96.876	96.588	94.042	96.355	97.423	97.78	99.276	97.044	95.898	97.396	100.11	101.37	100.8	100.12	100.13	98.105	99.511	99.472	96.879	97.776	99.337
109.28	105.26	106.07	110.15	105.94	111.07	106.46	109.26	104.43	106.31	108.77	108.99	106.86	109.3	107.26	104.36	107.09	109.11	109.45	107.71	109.38	106.72	107.6	108.95	105.32	106.29	106.5	107.11	106.95	105.5	110.1	108.68	103.6	107.44	107.17	113.48	107.51	106.34	108.72	106.75	107.99	108.65	109.12	109.06	106.74	108.58	108.31	105.97	106.71	107.21
97.698	97.1	98.788	98.523	94.625	95.399	97.393	99.079	97.06	100.09	98.57	98.476	99.397	98.048	98.586	101.86	98.111	99.631	94.376	99.635	100.33	94.949	99.709	100.63	98.142	98.768	98.046	99.981	101.47	98.361	95.224	99.828	96.908	97.382	95.085	98.661	97.005	102.66	99.434	95.443	97.015	96.538	96.727	96.435	94.356	96.386	98.729	94.769	96.888	99.7
100.14	94.09	95.731	96.077	98.34	97.777	97.794	99.18	99.145	98.67	96.28	99.334	100.1	98.744	95.448	98.313	99.818	98.414	99.926	99.933	98.702	98.501	97.673	96.355	99.597	96.602	100.88	97.078	97.855	99.219	96.735	100.61	98.655	94.988	98.512	95.958	98.796	100.16	96.561	97.107	98.832	98.18	98.246	98.127	100.65	95.84	100.4	97.774	94.588	99.042
97.716	99.582	99.239	99.831	98.204	92.206	99.452	97.819	98.367	99.306	95.781	96.841	96.426	98.662	96.926	99.206	97.295	99.767	99.557	99.351	97.366	93.87	100.2	99.577	96.505	97.623	96.765	98.139	101.2	97.879	101.31	99.233	96.03	97.622	100.06	99.305	96.31	98.064	99.822	98.914	95.666	97.696	98.383	98.985	98.171	98.212	97.344	97.738	98.021	99.328
99.689	97.688	100.53	97.718	98.922	97.472	96.395	98.549	100.43	95.877	98.252	101.46	101.39	98.458	98.754	98.888	98.744	99.48	99.595	97.619	101.11	100.84	97.891	95.122	98.207	97.973	99.733	99.043	97.067	99.418	99.047	101.06	99.696	97.572	96.418	98.622	98.753	99.526	97.331	97.936	101.23	97.196	99.625	100.24	100.38	100.93	96.144	99.214	99.706	96.744
99.665	96.347	96.809	97.118	97.503	99.172	102.75	98.876	100.02	98.246	100.04	97.237	100.75	99.415	97.195	100.3	97.778	97.266	97.113	96.89	99.493	99.877	97.861	98.617	97.287	97.818	98.377	95.913	99.707	97.578	99.838	99.051	96.753	98.74	101.84	102.66	98.647	97.898	98.258	95.485	96.144	97.979	96.294	95.708	98.627	98.231	96.512	99.778	98.32	98.892
104.87	105.7	106.26	103.35	100.47	107.5	108.94	103.86	105.02	103.32	101.36	105.61	102.47	106.47	107.28	104.75	105.64	105.27	106.67	108.4	107.98	107.8	106.38	105.95	106.82	101.5	105.14	107.02	105.43	103.83	105.14	104.87	104.83	104.67	106.48	105.15	105.37	104.38	103.61	106.81	104.31	108.08	104.67	102.92	105.76	104.6	106.17	106.3	103.47	104.98
106.6	103.93	108.72	105.88	108.51	105.57	106.77	104.18	104.16	106.43	106.25	105.43	105.9	105.38	109.16	105.02	108.35	109.32	106.78	104.14	102.46	105.29	107.97	104.36	109.08	105.66	107.35	105.33	105.75	109.18	105.86	108.25	105.61	105.69	108.94	109.42	104.9	103.83	109.67	108.36	105.33	105.03	107.28	107.94	108.76	103.93	109.04	107.3	107.37	105.88
104.7	107.15	105.2	105.78	107.49	108.4	107.88	105.29	106.29	106.95	104.98	105.75	107.41	102.38	103.9	109.16	107.85	104.57	106.78	105.87	109.36	108.51	108.39	105.2	106.54	104.77	108.5	107.13	112.05	107.28	106.01	107.3	105.4	105.54	107.27	105.84	107.35	107.09	106.41	106.67	108.72	105.06	105.01	105.55	106.38	103.22	107.1	106.73	105.79	107.91
102.66	98.812	95.898	100.92	97.887	95.822	97.702	96.972	99.059	100.27	97.993	99.061	101	97.461	97.584	97.265	94.27	100.29	95.44	96.202	94.19	98.678	99.473	98.684	96.557	96.858	98.39	97.522	99.427	94.241	99.662	99.529	98.829	94.299	101.09	97.744	99.613	99.839	100.11	100.82	97.287	97.839	100.54	98.209	95.514	95.682	98.442	100.15	97.737	97.884
103.12	104.71	98.217	99.858	101.65	101.27	100.41	103.42	103.89	103.44	101.77	99.104	102.21	99.427	104.53	101.83	101.62	100.82	100.94	100.66	99.258	101.79	102.73	102.02	104.38	102.79	101.09	101.28	101.8	102.85	104.41	104.35	104.42	101.15	102.39	105.01	103.01	103.55	103.36	103.33	104.7	101.58	101.02	103.42	103.71	102.42	101.76	102.17	106.21	105.31
105.78	106.28	108.4	105.04	107.84	108.19	107.22	108.49	104.49	109.4	109.37	103.02	109.13	107.84	109.63	104.4	109.73	107.88	110.57	109.51	106.32	107.01	105.8	109.34	108.17	108.89	107.54	110.79	109.12	109.43	108.89	107.4	104.67	107.78	108.9	104.6	109.92	106.68	107.4	108.73	109.22	107.74	107.66	106.02	109.41	108.44	106.18	107.5	106.12	109.91
110.5	105.68	104.69	106.52	107.25	105.91	105.48	106.45	106.4	105.8	104.35	106.47	105.87	105.63	103.13	102.67	107.56	107.95	108.22	107.46	103.36	105.18	109.11	105.78	106.56	108.37	107.75	103.26	106.96	104.71	105.72	105.86	106.29	106.92	106.38	104.07	105.97	105.72	104.96	105.26	108.05	106.22	106.63	103.37	104.23	105.67	106.08	104.22	104.54	106.97
102.86	107.02	107.02	103.4	107.19	104.84	104.48	104.46	108.49	109.08	104.01	106.12	108.8	108	106.92	105.13	107.87	106.34	107.14	102.89	105.59	107.64	106.31	105.04	109.45	106.41	105.35	105.22	105.06	102.11	104.16	104.86	104.21	104.49	108.17	105.52	104.27	106.19	106.97	106.8	104.63	105.39	108.98	106.11	105.52	109.99	102.91	105.69	103.29	101.55
109.14	111.94	109.13	112.54	108.29	108.91	111.92	108.62	110.38	110.16	112.8	110.89	109.33	108.29	114.48	110.36	110.45	111.89	110.27	110.1	112.08	111.44	110.84	110.95	108.62	107.13	109.46	111	109.34	111.87	109.73	109.05	110.87	111.61	112.15	110.24	108.06	107.6	112.37	114.39	110.68	108.2	110.81	109.6	108.2	108.54	112.37	110.27	110.56	112.88
107.55	108.86	108.36	110.52	109.38	108.05	109.08	110.66	107.08	108.27	109.52	111.05	108.1	108.85	106.43	109.3	110.55	108.13	106.86	109.9	108.69	107.68	109.33	105.49	106.93	105.92	110.78	109	111.46	109.67	108.86	105.35	108.98	110.03	110.12	108.13	107.68	108.04	107.86	109.39	105.43	107.86	105.59	109.38	107.02	106.81	109.63	111.81	107.5	108.99
106.4	107.1	106.68	105.49	106.72	106.08	107.82	108.14	107.54	108.33	108.46	104.98	109.6	107.45	108.57	105.26	106.34	106.27	109.27	106.81	110.03	106.96	104.95	105.88	107.47	109.36	106.81	110.4	108.96	104.85	104.97	106.63	108.75	106.3	106.57	106.24	111.67	108.48	110.14	108.59	107.46	107.47	109.68	109.12	106.72	110.11	104.72	106.2	110.23	106.18
98.69	100.99	100.04	104.82	96.628	101.18	100.82	98.947	101.93	97.39	99.152	99.164	99.376	96.54	97.57	98.98	98.459	100.26	98.326	99.08	96.135	96.318	98.831	96.158	98.483	100.97	97.519	99.584	100.72	98.714	102.03	99.253	101.45	101.3	98.847	100.64	98.208	98.912	96.042	98.607	101.31	95.93	96.864	99.761	95.766	98.31	97.373	98.367	100.07	101.23
108.12	106.5	107.36	109.27	108.28	104.56	105.67	106.33	103.7	110.18	108.38	108.24	105.83	105.92	107.66	109.88	106.25	109.48	105.77	105.21	106.97	106.84	107.01	109.41	107.9	107.22	107.24	102.43	106.88	105.37	109.2	108.27	106.15	105.64	107.81	107.58	103.77	108.25	105.13	108.95	105.69	110.12	107.06	107.77	107.18	107.3	106.03	110.11	108.23	104.86
107	107.18	107.59	107.66	108.37	104.65	105.29	106.23	107.61	106.91	110.53	108.74	108.55	104.7	109.6	109.91	106.42	106.96	105.96	108.62	107.15	104.39	106.55	107.05	105.47	110.42	107.45	103.12	105.16	103.74	104.04	108.95	103.94	105.01	107.63	105.78	105.01	106.17	107.37	107.27	104.05	104.63	111.46	103.54	107.56	104.61	106.74	109.62	107.36	106.15
102.01	105.15	106.39	101.99	106.53	107.41	102.46	103.91	102.48	102.68	101.72	101.87	101.3	101.15	103.66	100.67	101.92	105.39	105.75	103.02	105.09	104.41	104	105.92	103.99	103.58	104.95	105.33	104.05	102.1	103.66	100.1	103.95	100.24	100.85	103.63	102.85	101.79	101.57	103.91	100.03	101.9	101.76	101.83	102.54	102.08	102.16	103.66	104.2	99.985
98.367	98.392	96.99	95.37	97.144	98.587	95.917	98.855	99.453	97.905	96.276	100.64	97.65	98.8	99.772	98.431	96.77	97.494	99.291	98.96	97.82	96.791	95.97	98.515	99.485	98.195	97.704	98.025	97.506	100.82	96.828	97.303	99.812	98.952	95.494	99.268	97.758	98.069	96.487	97.059	96.395	101.14	97.845	100.73	98.101	98.568	97.47	99.742	97.455	97.829
95.167	99.962	99.521	100.5	97.435	98.633	99.53	96.526	99.431	97.148	99.924	99.026	96.25	101.25	97.44	97.952	99.593	96.154	102.17	99.056	99.997	98.521	99.537	99.285	99.622	96.875	100.25	98.531	99.239	95.157	100.32	96.903	98.302	97.212	98.789	97.615	97.913	99.618	98.211	99.3	97.638	97.123	100.21	101.27	99.521	94.733	100.77	97.314	99.525	98.42
101.77	99.51	96.22	97.724	98.048	99.176	96.126	96.147	94.628	99.896	99.079	94.942	95.234	97.985	97.686	98.918	98.991	100.49	98.246	96.925	94.143	97.503	98.029	97.432	96.163	100.35	98.863	97.736	98.092	98.275	98.61	97.221	98.131	94.966	99.18	100.16	100.89	98.643	94.323	97.14	101.01	97.176	95.607	100.92	96.561	93.547	96.424	99.511	98.179	96.672
99.185	98.288	99.908	100.24	98.298	98.787	96.83	96.956	100.29	99.641	99.206	99.668	96.92	100.2	99.532	99.567	99.988	98.528	97.012	100.43	100.07	98.029	98.348	97.501	98.85	97.203	99.289	101.78	100.76	101.12	97.559	100.48	96.779	98.574	100.35	97.545	100.33	97.851	98.662	97.465	98.972	99.768	98.194	98.945	100.39	99.53	100.04	97.961	99.25	99.685
108.34	109.31	107.59	106.47	108.51	109.23	107.07	106.65	103.62	105.34	108.03	113.38	107.21	107.12	106.04	107.68	107.36	105.17	106.13	107.52	109.03	105.58	108.28	108.44	108.78	106.61	109.8	109.62	105.92	105.26	110.35	108.86	109.03	105.47	108.24	107.82	107.84	109.65	107.16	104.41	105.79	110.61	107.84	108.14	104.52	106.79	108.15	106.57	104.89	107.98
99.115	99.023	96.877	101.54	98.864	100.5	99.692	97.796	102.6	96.919	97.582	98.81	96.317	100.3	98.415	101.85	98.079	98.84	101.01	97.666	100.6	97.258	98.931	99.793	98.019	99.683	101.38	97.51	94.559	98.933	99.939	100.57	103.1	99.799	98.077	98.051	99.18	99.427	99.85	99.155	98.197	98.969	98.918	97.757	99.645	95.901	100.02	98.514	101.69	98.419
106.58	105.08	104.72	104.66	108.4	107.15	107.31	104.92	106.39	106.12	109.61	103.13	102.46	104.31	107.11	103.86	106.21	108.68	105.2	107.83	103.69	105.93	104.77	104.92	106.73	104.47	105.62	106.64	106.1	107.04	104.71	103.07	107.3	102.62	106.09	106.18	104.66	106.06	104.23	106.23	107.86	104.85	104.36	106.14	105.01	106.88	105.27	104.82	104.96	104.61
106.02	110.66	106.2	108.44	107.7	108.78	108.37	106.83	105.71	108.85	106.83	108.51	108.65	108.19	106.34	111.38	107.17	109.1	108.01	107	105.27	109.1	107.57	109.85	105.85	106.92	107.79	107.28	108.78	105.52	109.76	107.21	110.05	108.92	105.99	110.75	108.16	110.52	107.01	108.32	108.91	108.33	109.19	105.71	106.82	108.19	109.62	109.35	110.49	110.98
107.19	108.31	111.66	107.92	105.36	110.21	108.48	105.8	106.05	107.32	105.12	108.08	109.16	108.06	105.63	111.14	108.58	103.48	105.09	110.22	103.99	106.36	106.83	108.54	106.96	104.92	106.8	105.5	107.03	104.5	109.56	108.08	109.6	107.21	105.55	106.59	109.42	107.56	107.92	106.05	109.52	108.67	111.06	105.51	106.86	105.74	104.94	107.51	110.27	107.76
102.47	100.57	101.68	98.013	103.11	104.98	101.47	101.31	101.01	101.1	97.088	99.121	98.926	101.52	101.76	100.84	102.64	100.02	103.96	102.02	101.23	102.93	99.582	101.68	98.978	102.08	101.94	98.279	100.73	98.99	103.55	101.25	100.17	100.69	100.6	102.04	100.63	99.327	96.827	99.745	100.69	97.984	101.37	101.16	105.61	99.823	100.61	101.16	98.819	99.982
106.57	106.35	106.76	108.64	106.33	107.42	106.8	105.98	106.86	109.53	107.41	108.84	109.1	106.91	108.14	106.52	111.98	109.32	107.34	108.04	107.68	107.59	106.9	105.83	110.93	107.82	108.1	107.2	106	103.84	106.18	109.91	110.33	107.82	107.39	108.63	110.05	110.01	109.08	109.36	108.97	105.6	105.84	108.22	106.93	107.6	109.05	104.08	109.31	108.79
111.03	109.38	107.28	111.23	107.16	107.95	110.78	111.18	107.43	107.35	114.2	108.84	108.03	109.43	106.48	108.17	109.42	106.4	106.8	111.56	109.05	109.44	108.83	113.25	108.16	108.42	109.02	107.62	108.96	107.3	108.12	104.74	106.96	107.8	107.98	108.07	109.03	105.21	107.05	108.81	109.3	108.54	107.83	109.12	108.14	106.52	106.22	108.68	109.92	104.83
102.55	105.53	105.66	101.87	104.89	109	108.16	105.26	106.5	104.38	104.1	105.03	104.49	105.81	105.9	107.28	107.37	107.76	105.4	108.15	106.1	108.07	108.43	105.19	103.43	107.7	105.84	106.62	108.01	105.67	104.74	104.87	104.62	109.02	105.2	104.54	105.55	104.55	106.5	102.29	105.85	107.81	107.2	106.09	105.59	105.76	105.7	107.25	107.92	105.64
110.02	109	110.59	107.98	106.81	105.73	109.45	110.17	108.63	114.94	109.98	108.72	105.6	109.28	106.27	110.69	107.65	110.94	107.92	107.24	108.03	107.6	108.45	109.14	108.41	111.94	108.3	105.22	107.78	106.29	107.46	111.13	109.23	110.16	103.94	112.1	107.82	107.15	110.77	108.77	109.82	108.72	107.5	109.73	108.39	106.56	108.54	106.86	108.85	109.19
104.37	104.08	106.03	105.37	104.37	105.35	106.63	103.33	104.23	106.7	109.04	105.99	104.85	107.65	109.44	107.1	105.32	107.62	104.73	106.21	107.18	105.47	103.76	106.7	105.15	109.5	106.53	106.37	103.56	106.31	104.69	105.08	101.71	104.94	105.27	102.65	104.18	106.36	104.37	104.37	106	107.47	103.49	106.85	105.81	107.28	108.27	106.81	103.26	105.83
108.25	110.17	109.27	107.22	108.61	107.13	105.5	107.68	108.72	110.72	107.66	107.12	107.44	109.01	108.52	108.56	108.62	107.66	107.06	108.08	107.39	110.5	107.56	111.9	110.16	108.62	106.58	109.61	106.72	105.63	108.45	106.9	107.45	109.28	107.28	107.32	107.51	108.06	108.18	111.59	107.66	108.03	109.84	105.72	107.51	109.33	108.04	107.84	108.46	103.86
104.93	104.67	103.1	102.86	106.63	103.66	106.36	104.58	109.45	105.1	102.62	109.33	105.71	107.55	106.65	107.87	106.55	107.3	105.66	101.59	105.95	106.77	105.24	104.54	109.63	107.73	106.86	103.21	104.93	106.9	108.45	107.65	104.04	106	105.73	105.84	106.17	106.87	105.47	107.59	109.29	104.39	102.89	105.67	104.34	105.74	105.73	107.26	108.31	107.29
104.68	104.43	106.32	106.13	107.02	106.76	105.9	103.54	105.93	106.09	104.49	105.93	103.58	108.14	104.7	104.79	104.28	103.66	106.15	107.89	105.32	107.32	108.02	107.04	106.75	110.61	105.06	105.76	106.08	107.15	106.77	106.67	106.51	110.38	106.65	106.46	106.84	106.66	106.5	105.21	105.83	106.08	105.56	107.67	107.08	106.21	106.03	104.79	104.44	107.19
102.39	98.6	104.25	100.51	101.82	104.8	99.572	100.28	99.132	99.88	100.92	100.88	99.417	99.185	102.24	103.76	105.97	100.61	100.25	98.932	101.93	98.614	98.285	102	101.97	101.28	99.279	98.628	102.7	99.094	101.76	100.42	98.831	103.63	102.2	100.95	102.2	102.39	101.12	100.61	99.917	98.582	98.214	98.716	101.3	100.17	102.94	100.88	100.36	98.657
98.32	97.013	101.17	94.463	96.718	98.923	98.004	98.155	96.959	96.852	100.05	96.006	98.908	98.981	100.71	98.551	96.97	100.67	98.502	97.842	98.61	98.7	100.19	97.862	96.438	96.683	98.533	99.992	95.249	98.896	96.882	100.51	98.719	94.344	97.828	98.678	95.265	97.881	98.772	100.23	97.217	97.333	101.03	98.002	100.89	100.56	99.27	99.361	98.113	99.073
97.44	97.958	98.47	97.533	97.879	97.166	98.986	97.789	101.96	97.698	96.071	100.16	101.61	98.973	96.38	99.859	94.724	98.594	98.363	97.975	95.202	98.404	99.478	99.624	101.02	100.19	101.16	97.571	98.154	97.535	99.462	98.064	98.075	98.942	99.881	101.28	97.849	96.946	98.394	100.8	96.069	97.815	97.22	97.935	99.8	98.372	97.883	97.533	102.85	98.771
104.77	103.14	103.26	103.87	102.66	101.96	103.9	101.39	101.02	101.94	102.66	107.53	101.02	102.04	100.05	106.41	104.31	101.09	104.32	105.21	101.04	102.52	104.3	100.14	107.6	103.39	102.05	103.52	104.37	99.281	100.37	102.76	100.78	102.31	104.61	103.1	103.63	104.87	105.23	100.69	102.81	101.51	107.78	103.96	103.58	102.62	103.51	101.25	102.98	105.88
111.04	108.9	109.14	105.72	106.05	108.45	107.93	109.04	111.91	110.94	106.17	113.39	110.57	107.89	110.34	108.66	111.69	109.92	107.17	108.84	111.51	110.87	110.27	107.36	112.81	108.88	112.53	107.45	109.74	109.52	109.07	108.91	107.59	108.49	106.55	113.3	114.18	112.25	110.93	107.3	110.02	110.07	111.62	110.8	108.89	111.1	111.2	114.43	111.14	110.83
108.52	110.89	109.94	109.19	106.95	109.94	110.49	104.94	111.16	109.03	108.09	107.39	107.67	105.27	107.06	108.72	109.12	109.72	107.86	111.34	107.98	108.73	111.66	107.08	107.81	108.32	108.78	109.52	106.23	109.26	110.58	108.5	109.48	110.82	109.33	109.85	103.99	107.07	107.42	110.8	108.41	109.66	110.67	110.46	109.4	107.15	106.88	110.31	106.68	107.95
107.04	107.03	108.4	106.79	109.53	106.62	111.17	111.39	108.84	111.01	108.6	107.67	108.36	110.1	107.52	106.09	107.4	107.77	109.01	107.61	109.05	105.02	109.14	109.36	107.18	110.15	107.44	110.42	106.52	108.8	108.05	109.81	106	106.17	109.48	110.92	109.47	105.28	109.49	107.86	110.38	107.2	110.14	108.79	106.63	107.05	110.87	107.87	107.4	110.63
100.92	97.964	101.09	96.486	98.518	98.897	99.037	95.593	95.092	97.849	98.802	99.431	95.404	98.368	97.635	96.765	96.923	99.335	99.264	101.38	95.284	99.104	99.524	98.315	98.567	99.087	101.42	96.366	96.898	97.188	95.826	99.691	99.17	98.783	99.423	97.965	100.56	97.449	97.14	96.601	95.747	99.917	99.82	102.72	95.523	98.837	102.03	99.666	98.478	100.41
106.89	109.36	104.59	106.77	105.24	107.42	105.82	106.05	108.69	106.13	105.17	108.46	107.82	106.54	106.96	107.61	109.84	107.37	108.48	107.69	103.47	107.75	108.44	108.69	112.47	108.3	106.21	107.31	105.98	108.09	107.69	110.2	108.28	108.1	108.51	106.54	106	106.92	106.98	107.73	105.64	107.8	107.3	108.33	109.56	105.38	106.81	107.3	105.95	107.18
107.7	106.6	108.62	105.39	105.77	103.56	105.78	104.88	107.72	107.63	103.4	107	104.47	101.91	107.82	105.78	104.2	106.27	105	111.58	106.19	105.97	106.18	104.51	104.72	108.05	104.49	106.83	102.93	104.58	109.42	107.29	105.63	103.96	104.77	105.51	109.81	105.91	105.16	103.59	108.21	102.7	103.89	104.89	104.07	106.22	103.56	106.04	106.21	103.29
96.65	100.66	95.863	100.18	101.65	100.19	96.618	96.336	100.26	99.195	99.845	99.833	96.097	99.979	98.846	97.96	97.694	99.276	100.33	97.388	96.983	96.45	95.4	98.597	98.434	97.559	98.816	95.618	96.586	98.218	102.43	96.069	95.332	100.89	98.553	100.47	96.871	99.295	98.936	99.752	98.452	96.462	99.952	101.87	98.089	98.8	99.874	101.21	97.087	99.362
105.39	105.48	105.2	106.62	104.89	104.74	104.2	104.82	106.65	106.76	107.65	106.91	105.71	101.91	105.14	104.23	105.4	106.18	107.58	104.07	105.01	102.51	106.61	106.1	106.16	106.19	106.44	107.43	104.31	104.53	104.13	108.71	104.28	106.4	106.53	104.82	106.76	103.77	103.71	105.32	105.91	103.14	105.98	105.51	101.56	106.78	106.62	105.46	106.55	105.79
105.99	105.4	110.22	110.36	108.92	107.41	107.3	106.51	107.94	109.36	107.95	107.76	106.61	107.33	109.98	106.76	106.03	106.51	106.9	107.58	105.24	106.22	108.98	107.41	107	109.07	108.07	108.86	109.2	108.09	106.81	106.98	110.78	107.69	106.91	106.94	105.23	103.78	108.08	109.37	108.52	107.17	107.95	109.68	108.11	105.71	108.81	109.81	107.51	111.26
99.656	100.87	102.34	99.106	98.82	100.64	98.157	99.007	99.664	97.642	94.038	98.609	97.847	98.955	100.39	97.935	96.606	97.221	97.607	96.111	96.633	100.24	99.353	97.378	97.847	96.439	98.749	97.183	96.449	94.611	102.29	96.6	96.98	95.847	94.589	96.87	97.569	95.574	98.236	99.558	94.954	101.3	100.13	98.417	94.298	97.518	97.439	97.597	97.319	97.479
99.659	99.719	99.746	99.643	102.28	99.161	101.22	97.733	99.147	97.617	102.8	99.03	100.06	102.13	102.73	96.323	100.12	103.32	101.44	101.26	100.25	100.48	101.29	99.694	99.892	97.922	99.963	98.853	102.47	100.4	100.09	100.26	101.77	101.29	99.585	101.03	96.134	102.75	99.31	100.56	98.583	100.54	99.841	100.4	104.02	101.67	100.04	104.68	101.13	100.82
105.06	108.22	106.19	105.05	105.86	108.46	104.83	105.56	102.79	108.06	104.93	107.84	108.35	109.61	105.97	103.35	107.41	105.22	106.49	105.27	104.62	107.33	107.87	102.01	107.33	108.56	105.81	102.36	103.34	106.63	104.47	106.1	105.5	104.04	105.61	105.15	105.56	105.24	104.9	106.8	105.46	105.2	106.79	103.32	105.09	106.1	102.3	105.82	104.81	103.76
104.79	107.34	103.93	110.47	107.25	104.71	104.09	107.59	110.45	109.4	108	108.9	105.72	105.03	105.27	106.94	107.45	106.36	102	107.39	107.92	109.76	109.51	106.68	108.73	104.11	105.49	105.38	103.55	108.06	107.46	107.26	106.88	105.84	106.44	109.8	105.94	108.37	103.95	105.45	107.47	102.8	104.98	106.81	106.28	106.08	108.52	107.68	105.41	105.01
101.67	99.322	101.85	95.809	98.521	100.53	99.245	102.07	98.653	102.99	100.73	103.59	105.33	102.05	100.19	97.602	99.142	100.27	100.32	105.03	100.36	101.75	100.17	101.73	98.94	99.763	96.774	101.7	100.71	98.711	101.19	101.29	102.21	101.35	101.21	99.748	99.741	102.57	103.25	101.99	101.22	101.74	99.458	101.66	102.44	99.03	98.603	99.244	103.68	101.83
94.678	98.118	94.932	98.048	100.31	96.071	98.449	99.25	99.163	100.35	101.85	102.62	96.74	95.717	96.567	96.171	95.874	98.194	98.63	96.462	98.583	97.194	99.191	97.789	99.579	98.811	98.068	98.666	100.15	98.659	98.721	100.73	99.58	97.433	99.72	97.951	98.254	96.642	96.591	96.213	98.927	99.194	103.17	95.765	96.545	97.926	94.63	97.683	98.273	99.068
107.82	108.79	106.23	109.61	111.52	108.39	110.43	109.52	109.42	109.25	108.25	106.87	106.36	109.53	112.11	108.04	107.59	112.19	109.04	107.32	107.14	106.88	109.09	107.15	110.87	110.76	108.49	106.58	108.97	111.78	104.81	109.64	106.87	107.29	107.8	106.64	107.92	105.92	107.19	109.39	110.32	110.27	109.56	110.33	110.06	111.01	108.05	107.31	105.88	110.54
112.64	106.76	106.68	108.6	110.92	109.83	110.68	108.77	107.45	110.91	109.14	111.19	108.47	109	107.44	109.85	109.67	108.1	107.55	108.49	108.67	105.64	110.06	107.15	108.97	109.66	111.36	108.02	109.72	107.33	110.17	109.79	108.36	107.93	108.41	108.65	108.58	106.21	106.87	109.38	105.36	108.34	108.82	108.97	107.91	111.37	104.07	109.54	108.09	109.74
107.27	107.52	109.88	107.33	110.45	109.56	109.27	107.73	107.86	107.25	106.56	109.29	110.64	106.89	107.06	108.49	107.02	106.99	108.41	109.67	107.55	106.58	106.29	110.93	106.66	106.93	107.07	109.26	108.94	107.66	105.79	109.95	109.27	108.95	105.44	108.15	106.67	105.45	106.71	107.78	108.24	107.2	105.3	109.39	107.28	107.66	109.41	106.97	107.67	104.97
103.65	107.26	104.86	105.96	106.98	104.34	106.71	105.86	106.03	104.86	104.83	103.13	105.79	107.39	104.54	104.95	104.98	105.81	108.47	103.42	106.62	104.61	103.64	102.35	105.56	104.31	107.86	103.86	108.52	107.37	106.1	103.16	105.46	104.81	106.74	106.17	106.21	106.32	104.6	105.11	106.77	107.37	109.53	106.75	107.69	106.7	105.05	104.65	105.36	101.7
107.92	107.99	110.35	108.88	107.17	110.18	107.78	106.77	105.8	107.51	107.79	106.97	109.35	106.61	106.73	105.17	107.8	108.43	107.74	106.77	103.69	109.28	106.18	108.31	108.76	107.79	109.03	107.84	106.58	107.72	108.05	107.47	109.11	107.4	108.39	111.55	104.25	106.11	109.33	105.96	109.28	105.19	110.91	109.7	109.4	109.11	108.37	105.56	105.98	109.95
106.68	104.7	105.95	106.12	106.11	108.08	107.46	106.88	109.9	103.81	109.03	108.34	110.85	107.22	106.28	106.03	106.03	109.12	106.54	105.25	106.93	109.75	106.62	107.31	106.86	106.8	104.29	105.53	106.59	108.05	105.33	107.86	106.98	104.9	107.23	107.32	106.43	107.15	105.63	103.47	106.95	107.47	105.09	105.23	106.67	107.1	107.34	107.47	105.47	108.25
107.59	109.01	107.63	104.68	107.11	108.48	110.18	108.08	108.84	108.11	112.82	109.84	107.44	106.18	106.75	107.89	108	109.21	107.62	110.58	107.44	107.91	106.58	109.54	107.21	103.24	105.07	107.69	109.03	106.98	107.96	112.93	107.53	108.84	107.86	107.36	108.54	109.73	106.88	105.57	108.82	108.24	107.82	107.55	108.59	107.39	109.06	105.57	107.35	106.68
110.63	106.76	107.24	107.43	107.87	107.97	107.97	107.65	107.66	106.12	107.13	108.26	107.27	106.83	108.25	110.34	106.96	106.67	108.6	105.21	104.82	109.07	109.91	108.8	105.46	108.78	109.07	106.61	108.33	108.72	108.55	107.99	104.31	107.12	109.51	107.1	108.69	105.8	107.5	107.07	108.13	104.02	110.36	111.31	110.71	105.63	108.27	109.15	108.08	107.76
102.09	102.67	103.28	101.23	102.04	98.567	99.653	99.606	104.22	99.865	103.64	100.83	100.12	100.31	104.16	100.69	102.93	97.832	102.24	103.26	101.9	104.37	99.238	100.7	98.891	98.972	100.34	99.891	101.75	99.453	101.8	103.48	101.13	100.17	100.85	102.04	103.88	101.88	103.47	101.4	100.55	101.5	102.82	99.087	104.59	102.63	97.778	101.69	104.59	100.61
103.61	104.16	102.89	105.47	102.08	106.08	101.26	105.28	106.86	107.25	107.8	104.2	107.28	105.42	104.52	102.63	104.11	105.9	106.14	103.67	106.11	106.87	106.4	106.17	104.66	106.18	104.84	104.48	105.23	103.67	108.5	106.1	105.58	106.83	102.27	106.24	106.91	105.53	105.06	101.54	106.77	104.12	104.73	105.79	105.78	106.52	105.31	105.47	106.1	103.27
107.85	103.05	107.67	104.25	103.69	104.53	105.69	105.58	102.96	106.42	107.2	105.14	103.74	106.55	103.91	107.32	104.85	106.54	105.79	105.81	103.26	108.35	104.86	106.7	103.29	106.07	106.75	107.82	102.69	102.83	105.9	107.58	107.1	104.83	104.41	106.9	106.53	107.27	105.29	103.56	106.34	107.55	105.57	108.89	104.89	104.17	104.92	106.51	109.93	104.96
107.03	105.99	105.21	107.01	109.56	109.06	111.93	111.39	108.75	109.19	110.3	111.3	108.83	107.12	107.97	108.17	111.88	107.89	108.32	111.48	107.57	107.17	110.48	107.15	106.84	106.84	105.35	108.52	108.89	109.89	107.84	109.21	108.3	108.84	107.28	106.58	110.6	106.4	108.26	108.15	108.35	105.92	109.36	107.8	107.63	108.16	110.31	109.39	107.58	108.88
107.17	106.62	108.02	105.58	107.98	108.01	104.59	106.76	107.18	107.34	109.62	106.37	108.07	106.59	108.82	106.4	108.92	107.95	107.49	105.71	107.14	108.09	106.81	107.75	106.96	106.15	107.8	110.12	106.91	106.67	105.42	107.12	108.36	109.64	106.71	106.66	108.4	108.75	105.51	107.81	109.32	106.28	109.26	111.63	106.62	110.14	111.51	106.89	106.49	108.91
102.14	101.03	99.598	100.97	101.52	101.28	99.895	100.46	102.25	100.96	101.44	97.819	99.827	98.849	104.28	102.98	101.32	103.46	101.68	102.81	102.19	100.83	98.867	100.82	102.27	101.07	102.15	102.01	101.32	101	100.04	99.924	101.59	100.53	99.068	101.99	101.81	100.74	101.17	101.31	103.12	102.3	99.887	95.001	102.23	104.12	99.591	101.35	102.65	102.12
107.56	103.11	105.69	107.89	108.95	104.98	103.77	104.62	104.2	105.42	108.69	105.08	106.29	107.02	104.94	105.3	103.14	101.9	108.8	107.41	104.45	107.14	105.61	105.91	106.02	102.83	103.68	108	107.77	103.02	107.13	103.41	105.79	105.9	107.46	104.92	108.22	108.36	104.42	106.23	105.08	106.25	103.83	104.4	107.27	105.64	108.91	105.92	105.96	102.86
111.32	106.17	107.09	107.67	107.75	109.21	106.72	109.73	107.97	109.09	107.85	109.41	109.3	106.29	109.76	108.32	109.55	108.41	108.54	104.88	106.96	108.11	107.17	108.75	105.53	111.1	109.6	111.85	108.96	108.02	109.5	108.21	106.65	112.09	107.3	106.7	108.55	108.66	109.84	110.74	109.9	110.39	109.41	104.41	109.85	106.69	107.04	108.88	108.14	109.29
97.365	97.188	97.105	98.108	100.2	100.18	101.37	99.848	98.115	98.652	97.777	96.377	99.448	97.446	98.268	101.65	95.729	97.361	99.49	100.13	100.55	97.827	96.787	96.833	99.369	100.21	99.569	96.793	99.009	96.174	97.232	102.74	99.147	99.578	99.151	99.353	101.89	99.194	98.189	98.06	95.825	100.63	96.7	99.86	100.16	101.29	98.417	97.21	101.45	98.293
107.65	107.84	106.45	107.49	103.36	105.31	106.96	107.35	106.93	110.22	105.9	103.92	102.93	102.67	106.08	104.94	104.6	107.82	105.49	107.19	103.49	103.6	106.72	109.65	104.01	111.78	106.42	105.73	106.65	107.05	109.46	105.6	105.19	107.97	107.08	106.09	107.76	107.66	104.63	103.79	105.22	104.91	109.51	106.77	102.06	104.86	103.55	105.14	107.17	106.87
106.36	110.6	108.83	108.57	109.31	106.44	108.77	107.5	105.8	107.68	110.29	107.69	109.16	107.59	109.39	107	108.32	107.07	109.06	110.47	107.52	106.93	107.25	109.93	108.56	108.13	105.9	107.22	106.97	109.49	107.83	104.57	109.9	109.21	110.7	109.67	107.73	109.25	108.22	108.41	110.71	107.76	110.43	104.36	109.98	107.12	108.16	106.64	107.81	106.44
107.06	110.11	109.52	107.39	107.84	107.92	108.52	106.46	106.54	109.19	106.16	106.6	107.7	109.35	109.07	108.1	106.91	106.48	109.56	109.07	110.09	111.19	107.81	107.79	107.09	106.76	106.57	110.52	108.71	110.48	106.83	105.82	105.74	107.86	110.5	111.07	107	108.91	105.46	107.55	107.58	105.92	108.33	109.93	109.66	107.89	107.77	106.57	104.44	108.89
108.47	109.09	107.41	106.15	107.76	107.22	107.98	107.16	104.63	108.81	107.39	108.82	108.98	109.22	109	107.97	109.39	110.1	108.49	104.85	107.79	107.77	104.68	107.84	104.33	108.32	106.21	104	107.42	109.86	110.76	104.46	108.01	107.75	109.93	108.25	110.55	108.46	109.82	106.62	105.61	110.71	105.77	107.49	105.51	108.21	108.27	106.24	108	106.34
105.26	104.75	106.65	108.8	104.02	104.36	106.04	103.81	106.43	106.95	107.02	103.96	104.74	104.03	105.14	108.96	105.23	110.18	107.05	107.41	104.34	103.73	105.71	105.39	105.12	105.66	108.18	108.42	108.43	108.82	105.98	108.23	102.62	106.44	105.39	106.06	105.76	105.66	103.68	106.62	108.89	104.16	107.06	106.65	105.9	108.23	104.63	106.59	104.26	103.28
106.58	108.27	110.73	109.37	104.48	110.62	105.1	108.21	108.32	110.72	111.88	107.55	109.4	111.81	108.49	108.52	108.05	108.59	109.82	109.95	110.36	104.88	108.61	109.81	110.66	112.78	108.73	105.87	107.18	108.97	110.76	108.13	108.51	108.4	112.65	109.32	108.88	108.96	108.92	108.5	109.8	110.29	111.73	108.8	109.13	109.48	109.46	105.42	110.33	108.72
107.21	104.19	105.77	105.55	105.81	105.05	102.34	104.81	107.97	105.91	109.15	105.66	106.36	109.73	105.87	104.04	104.64	105.64	108.02	105.9	105.78	107.1	105.82	105.87	102.37	107.84	106.81	104.92	103.51	105.76	106.03	102.98	104.06	106.6	105.32	105.07	107.03	104.95	104.47	106.23	105.61	107.51	107.08	104.81	105.51	106.89	105.12	105.27	105.31	105.82
108.11	105.21	111.4	107.21	104.13	106.46	106.51	108.97	110.67	106.86	110.21	111.03	109.97	111.8	109.11	105.64	109.75	106.49	108.97	108.2	112.27	110.39	107.63	111.12	109.71	108.94	109.91	107.51	111.01	106.43	105.46	110.77	108.09	109.36	109.13	111.96	109.51	110.68	105.78	106.03	108.13	110.1	109.67	107.81	110.72	108.8	105.11	108.29	107.92	107.96
106.79	108.83	105.79	106.31	109.79	107.56	106.53	106.79	101.96	106.91	104.05	105.21	103.89	108.29	107.27	104.33	107.14	106.65	103.62	104.82	102.48	101.93	107.61	104.06	104.58	108.31	103.92	103.62	103.34	106.31	107.57	105.47	107.56	106.8	107.53	106.85	106.97	105.71	106.39	106.8	104.99	104.69	106.75	104.3	103.94	103.37	104.76	105.7	106.75	105.72
106.73	103.9	106.82	104.64	107.35	102.53	104.82	105.63	105.11	106.15	105.03	101.97	104.05	101.76	108.73	106.18	104.77	104.54	108.31	105.87	101.97	105.04	107.59	103.32	105.62	109.24	106	108.01	105.26	100.21	108.25	106.86	100.27	104.17	106.22	104.19	105.47	110	104.53	103.93	104.33	106.13	107.41	103.71	106.73	104.5	104.78	104.86	107.89	105.88
104.03	106.54	107.76	105.43	110.39	108.01	109.43	104.05	105.9	106.42	105.65	107.23	103.54	105.65	106.39	106.49	105.97	108.66	105.91	107.85	108.87	105.78	107.27	104.35	104.89	106.57	106.77	111.47	107.14	108.07	103.54	105.42	106.33	106.4	106	104.3	108.44	105.97	106.81	105.53	106.64	105.43	106.96	106.28	105.72	105.89	104.41	106.92	107.48	105.9
99.405	99.724	97.86	99.591	101.82	99.254	101.39	98.083	101.67	102.23	98.931	99.406	102.18	101.68	100.71	99.435	100.27	102.25	101.52	98.82	100.29	99.149	99.64	99.808	98.7	98.846	99.647	102.96	100.74	101.44	100.67	102.87	100.74	100.93	99.851	96.402	103.63	100.31	101	99.519	99.283	100.46	98.228	99.102	98.005	98.355	98.341	97.843	100.13	100.12
106.7	109.49	109.07	108.11	109.06	109.48	110.11	107.34	107.63	110.37	108.89	106.66	106.55	107.43	108.43	109.68	107.16	110.01	110.41	111.73	109.41	108.73	107.96	107.45	106.66	105.03	107.9	107.06	108.87	109.12	110.81	109.2	106.79	108.36	109.12	110.33	108.81	106.54	109.81	106.79	111.37	108.23	107.08	109.36	110.73	106.76	106.96	108.42	107.45	109.15
101.29	101.05	101	98.094	104.29	98.789	98.221	98.705	97.642	102.06	102.11	103.24	101.32	103.81	100.92	102.77	101.78	100.46	102.04	102.05	102.75	101.24	101.5	101.4	97.104	100.65	97.484	100.83	104.06	99.354	101.52	96.741	102.77	102.3	100.55	97.771	99.773	99.148	101.22	102.1	101.38	102.2	99.979	100.33	100.28	99.686	101.77	98.966	102.53	100.68
105.43	103.2	106.73	105.55	103.87	107.91	104.45	105.68	107.35	106.47	106.42	105.64	105.84	107.35	104.24	107.48	105.85	102.69	104.49	105.92	103.34	105.7	105.88	105.63	105.54	108.34	108.11	107.15	106.05	106.05	112.4	107.13	104.75	106.77	103.92	104.64	106.27	107.02	102.64	108.41	105.92	104.56	105.07	105.65	103.8	109.12	109.53	108.65	104.98	107.67
102.61	100.82	100.3	97.573	99.554	103.33	102.49	100.02	101.1	99.834	100.06	102.66	102	98.788	100.12	102.94	101.81	98.15	101.8	102.45	102.43	101.98	104.18	100.86	102.94	103.94	101.44	98.574	99.424	101.61	102.41	98.041	101.37	100.52	98.554	100.26	103.7	101.74	100.88	100.12	99.464	103.73	101.96	101.69	100.46	98.468	99.535	101.13	101.51	101.64
110.33	110.27	107.25	108.93	108.63	111.42	107.88	109.12	106.46	109.94	109.66	106.19	110.24	107.95	106.06	105.65	108.83	108.47	107.25	112.04	107.45	106.31	106.93	106.09	110.44	108.31	105.7	111.88	110.4	110.47	106.62	109.23	109.42	105.4	107.88	110.77	111.64	110.77	108.49	105.68	106.18	108.55	107.9	106.49	106.15	104.72	107.67	110.14	107.91	106.09
100	98.602	98.257	101.1	102.96	99.59	101.81	99.797	96.323	99.572	100.71	102.95	98.887	101.13	98.316	98.177	99.668	97.495	101.88	102.27	100.43	101.06	100.6	100.59	100.44	99.818	100.12	98.87	96.297	98.872	101.2	100.42	102.41	96.573	97.209	101.41	96.753	98.852	102.33	98.084	102.83	100.76	100.89	98.275	100.58	100.78	100.31	101.03	100.69	98.341
106.27	108.48	104.27	107.44	109.96	107.13	105.03	104.52	103.48	107.9	109.32	108.23	106.01	106.11	106.7	106.09	106.56	107.77	107.97	106.52	104.85	107.68	104.24	106.29	108.44	106.43	107.47	102.9	106.29	102.77	109.26	105.67	106.4	106.55	107.59	108.19	108.49	104.24	104.18	107.19	106.61	104.72	105.67	109.06	108.22	106.32	108.29	106.56	109.88	103.62
107.13	108.85	104.85	104.72	104.31	105.3	106.23	104.14	105.08	108.26	104.45	108.3	105.22	103.85	101.01	102.51	104.36	110.09	106.93	106.86	105.19	106.37	104.58	102.97	104.2	107.45	105.88	104.98	103.58	106.06	104.08	105	102.87	106.25	107.16	109.16	104.03	107.04	105.13	105.16	106.46	105.2	106.16	102.02	102.88	105.75	104.44	107.18	105.5	102.68
100.68	98.968	100.7	99.235	101.3	101.95	100.82	103.42	100.46	100.02	100.68	102.71	101.04	103.77	100.74	100.91	99.511	102.42	100.84	100.58	103.23	100.67	101.82	100.84	101.52	100.98	100.5	100.25	99.314	97.871	100.97	101.59	99.739	97.971	99.764	100.24	99.142	99.779	99.059	99.977	99.143	99.665	101.27	104.24	99.417	101.34	100.95	97.852	103.92	97.318
105.23	103.1	106.33	106.73	101.29	105.51	105.58	107.94	108.27	106.44	106.66	105.27	105.97	104.47	106.69	104.52	107.27	105.14	101.27	102.18	103.18	107.73	108.48	106.48	109.93	105.14	108.05	103.52	105.95	107.03	101.6	102	104.18	104.81	104.53	102.3	104.56	105.82	102.16	106.83	104.1	103.1	109.44	105.16	106.22	107.88	103.54	106.98	106.46	103.14
94.957	100.03	101.95	98.383	97.782	99.336	100.33	97.794	98.21	99.004	98.616	100.34	98.225	100.75	95.979	98.309	99.864	93.872	98.614	101.6	95.983	94.122	95.363	100.91	96.892	98.945	98.235	99.573	96.526	97.609	98.791	100.36	97.119	97.441	100	97.588	96.733	97.735	99.715	100.61	97.841	99.464	98.503	99.091	96.834	97.315	99.326	98.073	96.246	96.953
101.51	99.475	100.13	101.26	100.95	100.31	102.05	102.19	100.01	102.14	100.59	100.55	100.79	102.87	101.03	99.835	99.906	98.036	98.577	98.427	100.82	99.161	99.255	102.11	99.165	99.062	102.77	99.977	100.25	105.02	102.46	100.47	99.085	103.39	100.64	101.36	98.178	101.38	103.88	98.342	99.441	100.25	100.17	100.58	102.16	102.02	101.46	98.938	99.1	99.917
108.08	108.49	109.14	108.7	111.34	107.56	107.53	108.94	109.76	106.26	108.4	108.25	106.89	108.26	104.28	109.18	109.21	105.5	107.27	103.17	108.54	107.96	106.48	111.14	106.01	109.43	107.52	108.47	108.49	107.26	112.79	108.6	104.61	108.92	106.97	106.53	108.06	109.85	107.49	106.04	105.92	107.38	109.75	107.68	107.64	108.21	109.63	109.48	111.63	106.96
111.48	110.97	113.31	109.54	109.87	111.49	109.42	110.98	112.88	111.24	110.5	112.76	109.4	109.41	112.48	109.96	107.91	110.93	109.4	110.62	107.78	111.37	109.82	111.91	108.15	110.61	108.44	109.68	110.53	110.34	107.98	111.37	107.87	107.95	108.94	110.44	111.35	111.05	110.61	112.67	112.23	108.54	110.13	106.97	110.05	112.13	110.99	111.34	109.09	110.09
104.94	106.2	108.79	109.61	109.08	110.35	105.55	108.96	105.94	105.47	109.13	108.98	106.68	106.22	108.5	110.69	108.4	107.29	104.07	104.85	104.44	110.67	108.46	105.14	107.03	104.55	108.64	109.07	110.02	106.43	107.51	111.69	108.17	107.57	106.74	111.34	108	106.69	105.8	106.96	105.23	107.36	109.65	107.91	103.59	105.14	109.69	107.95	112.55	107.47
106.66	107.07	104.89	105.05	104.3	105.73	107.67	103.45	109.97	105.33	103.66	108.41	103.93	106.15	105.74	104.26	107.47	106.27	104.46	107.29	111.36	108.97	105.41	103.97	105.62	107.18	110.67	106.77	107.37	103.32	105.47	106	106.16	106.68	106.63	106.35	105.19	106.42	104.9	103.68	104.47	105.9	106.26	105.56	105.42	107.26	103.97	108.25	101.61	107.2
99.001	99.501	95.896	95.958	100.89	99.518	96.34	98.309	99.379	103.26	97.944	96.785	98.826	99.143	101.04	98.917	98.537	95.081	97.551	98.676	97.417	97.984	98.758	98.881	96.047	97.505	97.649	99.463	97.891	100.3	100.28	98.522	98.456	102.21	97.126	98.881	97.501	98.698	95.401	98.946	97.716	97.729	95.86	99.169	96.477	100.19	101.36	96.404	98.823	97.826
107.74	105.67	110.23	107.47	110.18	109.8	108.74	104	106.38	107.56	105.28	110.07	105.4	106.85	105.95	105.9	110.07	109.76	109.76	107.08	105.98	107.99	105.24	106.51	105.19	105.77	104.94	107.2	108.8	105.93	105.65	110.17	104.01	110.08	110.91	105.76	106.44	107.57	108.03	105.99	105.64	106.78	108.46	108.35	110.6	109.25	107.85	106.72	106.39	110.24
104.88	104.51	102.91	105.88	108.03	103.36	101.74	109.04	104.84	103.98	103.82	107.28	108.63	109.42	102.11	105.91	104.74	104.89	104.05	105.2	103.37	106.29	103.76	105.04	103.92	104.66	101.67	106.53	105.58	103.77	104.45	105.35	102.37	104.95	104.75	107.56	102.74	104.76	108.14	103.14	105.94	103.27	108.75	102.72	109.73	107.88	105.4	107.52	108.87	108.29
104.93	108.69	104.93	102.89	105.62	105.88	107.88	106.46	104.72	105.64	110.72	104.47	107.95	103.16	105.86	102.02	103.19	105.98	105.85	105.22	106.54	106.1	104.47	101.67	103.75	105.43	105.12	106.77	104.61	106.44	108.42	109.68	105.76	106.16	103.25	104.29	105.76	105.07	107.64	105.17	106.89	106.14	108.33	109.26	106.2	110.63	104.41	104.41	107.84	105.31
108.42	109	107.26	106.61	107.36	109.04	109.55	105.99	105.85	107.8	106.95	107.22	105.74	107.46	104.62	107.42	107.23	103.95	108.67	105.08	108.14	107.71	107.52	110.14	111.44	109.72	108.31	104.7	109.11	107.67	107.69	108.84	109.67	111.3	107.49	105.86	107.73	109.73	108.66	107.73	109.14	106.43	107.88	107.65	111.11	109.68	107.45	108.43	108.19	110.56
105.23	106.02	107.82	103.6	107.69	103.39	105.15	102.46	105.53	105.58	103.52	107.33	105.35	105.77	102.82	102.6	104.76	103.25	105.34	106.74	107.36	103.06	105.21	108.79	105.6	101.59	106.16	103.37	107.35	107.93	105.87	107.33	108.73	105.45	104.71	106.56	104.37	105.25	105.78	104.59	103.92	106.44	105.12	104.51	102.41	110.8	107.22	105.08	104.68	103.73
107.35	109.9	106.75	106.44	105.43	104.76	106.86	108.62	108.97	110.33	105.52	103.9	103.42	107.44	102.78	105.67	107.85	105	106.17	104.79	107.05	106.93	108.4	105.79	104.76	109.35	105.83	104.43	107.46	106.95	108.23	106.12	105.79	105.53	109.07	103.85	106.83	107.24	108.58	106.6	106.08	103.62	105.94	106.17	108.24	106.86	105.16	102.48	108.24	108.36
109.85	107.18	107.56	107.74	109.52	108.8	105.79	107.87	109.6	109.36	109.61	111.07	111.33	109.93	106.84	111.78	110.73	107.61	110.19	106.8	108.79	108.02	106.97	109.66	106.9	112.51	108.27	108.4	107.71	108.46	107.05	106.15	105.48	108.22	104.99	108.58	108.34	108.69	106.34	108.62	106.34	106.88	107.75	108.1	109.15	106.88	109.5	109.04	105.74	112.17
106.03	105.33	109.39	109.23	104.33	108.42	112.41	108.51	109.05	107.73	108.99	106.59	109.14	103.77	105.36	111.53	107.7	108.19	109.36	107.32	106.38	109.29	109.52	111.22	110.8	110.73	109.07	108.74	105.46	110.19	107.11	105.08	109.37	109.91	109.25	105.73	108.51	111.76	110.38	108.54	107.62	105.87	108.87	109.89	104.33	110.24	107.94	106.91	106.15	110.58
102.58	98.698	99.938	101.42	103.3	99.073	99.432	100.24	101.76	100.27	101.51	97.371	100.45	102.36	102.92	102.1	99.344	101.12	101.69	100.43	99.712	101.15	98.759	100.44	100.3	97.452	99.182	103	101.41	101.72	102.83	103.04	95.883	99.889	105.11	101.74	99.074	103.22	97.939	102.78	98.825	98.599	103.84	101	101.48	102.59	99.492	99.187	100.84	100.03
105.83	106	105.98	108.93	106.31	107.14	104.89	109.33	108	104.13	107.84	104.79	105.04	105.28	107.06	106.16	107.19	104.8	108.79	106.21	105.6	103.35	106.99	107.53	104.73	104.18	105.23	105.29	105.73	107.96	106.09	109.81	103.17	105.62	101.99	103.66	107.55	103.51	105.11	106.75	104.65	102.97	104.73	103.76	103.42	106.49	104.6	104.91	107.5	107.75
105.55	108.14	108.79	107	107.52	106.91	106.17	109.18	106.43	106.89	107.7	106	106.19	105.46	106.19	106.06	104.58	106.97	103.5	104.84	103.1	104.6	107.13	104.58	102.32	106.96	104.62	106.46	108.29	106.49	104.95	107.57	106.25	108.47	109.87	106.72	107.63	104.88	105.09	108.1	104.61	106.25	107.69	104.93	108	106.86	109.64	106.54	106.02	104.94
109	109.29	107.53	106.04	106.91	108.68	103.7	108.1	106.15	104	106.71	107.76	108.22	105.69	104.96	108.3	108.09	107.68	107.41	107.59	105.71	106.2	108.87	108.87	106.04	105	104.91	106.22	106.34	108.12	105.35	107.37	108.31	106.01	106.93	109.2	105.05	103.96	108.18	109.34	105.59	106.86	106.43	109.04	106.85	107.7	108.11	104.93	105.45	106.01
111.69	107.91	107.94	108.32	103.49	108.24	109.36	110.13	107.92	106.52	107.44	107.87	108.98	106.97	111.26	107.89	110.85	105.75	108.83	106.83	110.24	109.43	107.9	107.61	106.87	110.28	106.75	105.59	109.04	107.24	110.18	112.58	109.4	106.52	109.33	112.98	108.77	107.27	107.32	109.25	105.28	104.95	112.24	108.14	108.19	106.27	108.29	110.76	107.69	111.73
105.71	105.97	103.51	107.39	103.64	102.3	106.59	105.22	101.5	103.36	111.14	105.59	105.98	107.16	105.1	106.32	105.1	103.84	106.27	107.49	105.19	106.22	103.82	106.69	107.91	107.39	101.86	104.08	110.11	105.36	104.87	106.8	103.7	103.41	105.11	106.91	105.08	106.17	105.59	107.66	106.72	104.64	107	110.41	107.54	105.3	106.64	104.58	106.73	106.07
107.81	108.47	108.77	110.3	109.05	105.58	106.41	108.31	111.07	107.25	107.09	107.45	110.52	104.5	107.79	105.76	105.82	106.75	106.13	108.86	107.47	108.04	105.97	105.09	106.02	106.86	107.98	107.91	104.6	107.4	106.4	107.47	108.35	108.3	108.82	108.85	106.88	107.19	109.04	109.93	106.84	104.27	109.83	108.44	107.74	105.84	108.77	109.87	103.38	105.48
109.53	111.72	110.35	109.16	106.75	109.11	106.66	111.01	108.28	110.67	110.66	107.53	105.76	108.93	106.64	106.98	108.25	107.52	106.21	109.34	107.69	108.1	109.26	106.98	106.55	110.57	108.44	107.83	107.06	110.71	109.32	106.92	109.11	109.3	109.35	108.14	107.67	107.72	107.8	106.56	108.33	109.07	108.58	109.16	107.38	110.06	106.99	110.14	106.67	105.98
108.2	109.71	110.15	109.53	108.5	105.39	105.94	108.57	108.91	109.23	109.02	108.95	108.47	107.32	108.42	105.84	106.77	103.52	107.64	107.93	108.02	108.73	106.64	110.86	109.57	110.5	108.32	108.61	109.29	107.37	106.42	105.53	107.01	107.05	105.79	106.9	109.04	108.75	109.86	105.46	110.1	109.51	108.42	107.75	107.53	105.4	110.07	107.22	105.44	107.75
107.09	110.5	108.91	108.75	110.13	107.21	107.59	107.26	106.81	107.93	107.05	111.2	104.12	107.9	107.55	108.43	109.74	107.96	108.04	107.02	107.3	103.7	109.29	109.26	106.91	110.37	110.25	107.48	104.85	109.71	110.71	110.37	108.28	108.33	107.05	111.4	105.8	107.45	108.1	110.93	110.26	106.04	108.37	110.87	107.97	111	110.6	108.05	107.39	107.31
102.69	106.47	106.99	106.36	106.31	108.63	106.66	103.99	103.85	103.2	102.58	102.44	104.5	107.16	106.72	106.39	108.56	107.08	105.4	105.26	108.74	106.82	110.53	107.21	107.23	108.06	104.56	103.48	103.56	103.36	107.14	105.65	106.97	106.62	108.62	104.62	104.47	106.88	105.51	106.05	105.41	105.69	105.54	106.27	106.74	103.53	105.44	100.45	105.07	107.78
103.62	105.22	106.37	107.3	108.2	102.93	106.07	106.25	105.16	105.24	104.5	105.58	106.91	104.14	105.4	108.31	108.09	105.89	104.52	102.35	105.8	103.63	105.14	105.13	104.71	103.72	107.52	105.52	106.98	106.85	106.75	105.91	108.36	103.22	105.79	104.43	103.55	104.14	104.87	103.35	106.35	103.47	102.78	107.61	107.14	107.39	105	103.82	108.44	109.72
104.68	107.3	105.27	105.91	104.73	106.61	103.99	107.36	106.84	107.9	106.47	103.54	108.86	105.57	105.65	106.53	105.97	108.13	103.29	104.19	106.96	101.81	107.45	103.86	103.79	105.32	104.23	104.01	107.82	105.85	106.72	103.69	107.61	102.93	105.88	103.62	107.73	102.55	105.44	103.41	108.57	106.54	107.05	102.71	107.68	102.87	104.06	103.96	107.9	103.83
101.41	99.837	99.064	100.53	100.59	101.94	100.35	99.491	100.69	97.45	99.188	100.24	102.15	100.16	102.06	99.84	100.24	99.179	98.943	98.892	102.09	100.77	103.92	103.41	99.188	102.02	100.44	99.208	97.157	101.29	100.2	99.742	99.628	101.17	99.708	100.84	99.712	100.01	100.71	100.8	102.66	99.351	100.77	103.62	100.69	97.68	100.08	100.48	99.966	101.04
98.749	97.865	98.419	98.349	98.303	96.831	99.01	96.658	96.051	97.076	100.08	93.591	96.875	98.075	97.083	96.448	99.944	95.315	99.296	96.931	98.583	102.01	97.21	97.71	97.834	98.895	97.812	97.238	97.928	95.819	98.921	98.349	100.25	97.977	97.998	99.23	97.048	98.199	97.396	97.691	98.897	97.856	98.386	95.968	98.899	97.319	98.504	98.056	98.214	95.198
107.75	108.11	105.81	107.4	108.13	108.03	110.38	108.48	109.97	105.79	107.4	107.47	109.28	109.09	106.47	108.19	105.62	108.05	108.8	105.09	109.34	111.93	106.04	106.94	105.78	109.6	105.94	109.47	107.63	108.93	107.46	106.91	108.11	106.73	107.59	110.95	106.82	108.66	104.35	108.08	107.32	107.41	107.57	107.73	106.07	106.94	107.59	107.42	109.18	106.22
107.11	107.3	107.06	105.27	104.55	102.92	105.96	105.97	107.92	104.7	105.55	106.56	103.17	104.66	106.8	106.67	107.71	106.34	105.32	104.15	104.07	105.11	105.76	104.89	103.13	103.41	109.17	105.14	104.44	104.44	106.23	107.43	104.99	106.85	105.43	110.69	108.12	102.81	108.13	103.66	105.01	104.61	103.03	107.14	106.12	105.11	104.09	104.76	107.42	104.76
99.35	101.04	100.94	100.59	104.1	99.662	103.81	100.72	100.68	100.53	100.22	102.98	102.05	100.41	101.43	103.19	102.54	99.483	100.14	100	100.87	98.325	101.03	101.6	96.784	98.966	100.41	100.04	99.066	99.188	99.91	102.18	98.581	99.251	99.222	99.915	103.1	101.46	100.52	98.186	98.3	100.88	99.196	100.82	100.89	100.06	99.019	96.956	101.03	101.81
103.64	103.52	104.59	105.13	98.357	102.33	104.28	103.22	101.86	103.77	102.59	105.98	104.89	104.91	102.42	100.43	99.457	100.86	102.76	103.23	100.12	103.77	103.91	104.69	100.4	104.19	100.76	102.29	101.02	101.45	100.78	101.61	105.11	101.3	101.31	103.19	104.64	100.21	103.58	103.77	104.84	103	104.84	106.05	104.12	102.12	101.13	106.1	104.68	101.67
105.94	106.08	105.09	105.23	105.6	102.67	107.27	102.78	106.84	106.88	103.53	105.32	108.96	105.68	105.87	107.55	106.14	105.59	110.17	102.49	105.25	106.51	105.31	103.45	105.62	107.62	103.83	109.27	105.46	105.82	107.02	108.12	103.46	105.24	105.54	105.03	107.09	105.66	104.69	105.86	105.46	110.22	105.35	106.18	105.97	106.39	108.98	106.39	103.34	106.87
98.182	97.26	92.941	97.641	97.007	97.915	99.508	99.195	100.5	102.27	100.91	97.895	95.022	94.179	94.545	96.691	101.28	96.079	100.57	100.04	97.108	100.98	97.172	100.14	97.049	97.029	95.952	98.653	98.784	98.676	98.706	97.942	97.293	96.802	98.018	98.964	101.19	98.531	95.567	99.079	97.294	96.811	97.572	99.207	95.135	98.419	96.333	95.799	101.59	99.072
109.22	111.44	109.03	109.99	110.42	110.39	109.77	113.12	110.43	111.24	108.68	109.18	109.58	108.77	110.83	109.41	110.91	107.73	111.11	109.64	109.56	109.95	109.34	107.1	110.69	110.95	111.78	110.01	110.91	112.71	111.38	110.75	106.76	110.01	111.27	111.8	110.49	112.68	111.24	111.35	108.7	110.84	113.42	107.21	109.53	108.47	110.52	106.22	112.21	110.21
104	108.21	105.72	104.08	104.25	104.98	105.84	106.29	107.93	109.09	103.89	107.12	103.49	107.92	107.83	102.85	105.52	106.35	107.35	104.14	103.04	106.91	105.7	103.61	104.72	105.24	104.69	104.89	105.98	108.52	103.59	105.64	110.04	103.33	106.55	104.9	106.66	105.5	107.18	105.65	105.3	107.37	107.68	107.58	104.4	103.56	106.15	105.54	105.65	107.23
107.89	103.51	106.33	105.47	108.33	101.93	105.28	104.28	103.38	106.47	103.28	105.81	103.35	107.46	108.02	101.3	108.94	104.92	106.08	106.94	108.59	107.26	102.24	106.26	105.97	104.3	106.66	105.19	107.21	105.95	107.7	107.8	108.82	105.14	105.07	104.98	110.32	104.58	106.29	105.97	106.77	106.66	106.35	108.03	104.5	105.94	106.25	106.21	104.09	106.58
104.57	103.89	106.07	106.6	105.85	108.26	104.87	104.99	107.28	104.9	106.49	108.35	103.34	103.51	102.28	108.23	107.5	103.95	103.72	102.45	105.16	105.19	106.36	105.09	107.35	104.17	106.62	107.15	106.76	105.71	107.03	106.57	107.27	103.78	104.66	106.51	103.59	102.49	102.89	103.55	106.23	106.11	102.52	105.82	105.52	110.28	103.78	104.73	105.42	104.79
104	101.1	100.6	97.899	98.417	105.13	102.11	101.32	98.803	102.64	97.847	100.24	98.837	96.583	101.69	99.101	98.455	98.759	102.84	104.81	97.872	98.281	102.36	102.55	97.802	102.5	102.14	99.859	101.49	98.74	102.14	97.17	99.986	99.896	99.763	99.963	99.04	101.01	100.83	100.17	101.86	95.851	98.95	99.981	100.17	101.86	97.288	101.44	98.103	97.747
105.02	104.2	103.45	105.25	105.34	106.46	106.9	104.18	103.24	106.59	104.83	103.56	107.7	105.56	106.84	105.34	105.7	106.2	102.51	105.81	104.98	105.23	104.91	109.96	100.91	104.61	106.3	103.83	108.71	104.69	102.06	108.82	103.55	106.86	104.15	108.78	105.8	102.25	105.58	104	105.25	106	105.19	106	104.53	104.82	105.37	104.92	105.61	104.71
105.3	109.9	107.56	105.84	105	106.75	104.54	105.29	106.66	105.28	103.71	103.67	103.72	104.34	107.35	105.94	106.86	104.57	107.27	106.03	105.47	104.99	108.83	104.82	103.65	107.55	103.12	103.93	104.16	107.52	109.61	103.19	107.53	105.7	104.74	106.27	105.58	108.07	105.26	105.36	105.5	106.41	105.84	103.47	105.52	106.31	105.25	108.31	103.47	104.2
106.73	103.63	106.76	108.88	106.64	107.99	106.6	104.71	107.16	105.88	106.49	104.34	103.39	105.54	105.77	104.04	105.38	106.7	104.79	107.16	110.04	107.36	108.73	108.03	106.6	106.91	104.76	105	105.6	107.7	106.7	103.08	106.42	106.9	106.41	106.24	108.6	107.25	108.93	108.18	105.41	105.86	105.86	109.62	105.68	103.63	108.39	106.52	105.46	104.47
108.4	105.88	109	108.15	107.71	107.96	109.04	109.01	107.02	110.65	107.42	107.52	108.97	108.28	107.55	108.15	105.87	106.31	107.58	106.06	107.56	107.73	106.9	108.27	110.8	107.84	108.94	108.37	110.07	105.29	109.8	106.6	108.95	110.96	107.39	104.8	106.3	108.7	106.62	106.39	109.53	105.48	110.51	107.03	108.8	106.94	108.45	109.05	108.51	109.75
98.03	99.413	94.977	98.146	98.25	97.858	94.303	97.582	98.771	99.283	99.191	100.42	97.435	97.503	98.551	97.526	98.983	95.584	99.245	100.06	98.141	95.694	95.424	98.648	98.934	99.925	98.786	97.909	100.18	97.117	95.365	98.712	96.938	97.065	98.678	98.475	99.818	98.83	97.099	99.58	98.707	95.714	94.691	95.937	94.989	99.108	98.466	96.926	99.524	97.759
106.07	109.12	107.38	107.44	107.51	108.88	105.28	107.18	110.13	105.98	105.4	108.28	107.77	103.69	109.36	107.52	108.89	110.4	107.34	107.71	109.27	107.33	107.79	110.62	109.16	110.5	107.62	108.83	108.41	108.48	106.58	106.75	107.55	108.85	107.56	107.2	108.72	105.61	108.08	102.35	107.73	108.08	107.66	111.6	110.11	106.96	106.53	108.61	108.61	106.49
109.57	107.86	111.27	105.14	107.71	105.97	106.75	110.03	108.72	107.17	107.27	105.91	110.09	110.4	108.92	108.9	108.08	109.38	106.85	108.84	107.79	107.73	108.19	110.96	108.92	109.26	106.08	109.41	106.88	105.75	108.57	107.78	111.16	107.95	107.34	108.61	106.7	105.77	110.1	109.34	106.76	108.16	107.11	107.34	108.13	108.79	106.86	107.53	106.95	104.62
99.584	98.801	96.648	100.14	100.05	99.193	98.609	99.646	98.168	97.271	96.595	96.312	100.31	97.457	100.57	96.81	99.379	97.842	96.871	100.68	98.329	99.654	95.449	98.848	97.513	100.35	95.813	96.528	96.653	98.199	96.385	97.574	96.86	96.838	97.704	99.985	97.966	97.177	97.887	97.486	99.746	98.457	97.964	97.663	97.29	98.904	99.744	97.337	101.05	96.975
105.48	108.61	104.17	106.73	108.86	106.94	108.95	105.95	107.15	105.68	104.65	105.44	104.56	107.81	108.64	106.28	105.93	103.78	107.15	106.48	105.15	106.59	109.72	102.56	108.62	108.63	105.39	105.21	102.44	105.73	109.08	104.57	106.32	105.68	107.85	108.45	105.17	105.8	108.03	106.72	107.07	105.79	105.08	107.86	105.29	107.36	102.21	108.16	107.08	105.67
106.19	105.72	109.06	106.71	103.84	107.18	104.56	106.71	103.93	101.19	106.76	103.67	104.65	105.86	105.77	106.4	106.1	105.92	106.92	108.34	99.938	106.02	110.29	102.97	107.11	103.97	107.49	105.43	104.06	106.65	105.59	104	107.94	105.3	105.92	104.05	100.9	106.62	104.69	105.29	104.34	103.83	106.69	105.82	105.04	109.06	107.62	103.8	108.65	103.69
108.17	108.61	103.58	105.72	105.68	102.02	105.03	107.21	108.94	107.78	107.96	103.95	106.91	106.49	103.57	105.11	106.6	102.37	106.04	103.05	105.22	106.38	105.05	106.43	106.84	108.26	109.17	103.04	106.82	106.21	106.02	106.01	106.1	107.7	105.03	106.01	107.05	106.19	104.95	107.27	102.43	105.04	104.41	106.03	101.53	105.41	105.1	103.91	104.38	104.88
107.52	106.03	103.09	105.75	105.68	104.28	104.68	104.11	107.01	107.12	107.64	105.67	109.73	107.22	105.04	106.04	106.72	107.5	106	104.22	107.27	104.49	104.23	106.34	109.14	105.33	108.28	107.88	107.94	106.86	106.42	105.35	105.09	106.98	105.56	107.76	106.11	108.3	106.26	107.29	104.49	107.62	104.14	106.72	107.3	104.46	106.9	105.94	107.24	107.54
106.34	106.45	103.18	104.19	104.04	102.6	107.01	104.27	106.41	104.67	106.28	106.18	102.4	107.34	105.37	106.28	103.84	106.15	105.31	104.67	104.12	106.48	104.84	106.33	107.16	108.07	104.11	106.97	106.93	105.48	104.81	102.4	103.04	108.61	105.05	104.46	105.5	105.3	106.63	111.12	105.22	105.89	105	103.91	102.53	105.11	107.54	104.21	105.31	101.75
107.22	108.77	111.42	109.46	105.41	107.21	108.33	108.68	109.16	108.51	108.3	107.74	110.46	108.95	111.9	108.94	106.1	106.17	109.2	109.08	110.22	108.95	106.19	111.96	107.18	109.57	106.73	109.29	109.76	105.94	108.97	108.64	108.39	107.7	104.12	107.14	108.16	107.11	108.74	108.85	110.24	106.55	107.41	107.4	110.22	107.85	107.88	107.02	109.56	106.79
100.82	102.01	102.77	100.64	101.73	99.461	104.2	100.01	98.027	101.08	97.996	102.66	102.78	99.981	99.455	100.2	97.345	102.17	99.847	101.6	99.821	102.32	103.02	101.93	102.83	101.1	101.81	101.57	104.04	100	97.585	100.64	102.46	103.65	103.03	102.29	103.79	98.153	100.83	102.16	102.7	100.83	102.92	100.91	100.65	100.11	101.03	102.4	101.17	101.73
102.79	102.03	103.61	103.51	103.32	101.57	103.6	102.64	98.777	96.97	104.11	101.51	101.45	102.66	103.12	103.8	104.53	102.7	102.69	103.13	100.93	101.3	102.17	99.741	104.59	105.53	106.33	101.1	103.01	103.81	99.81	102.41	102.03	100.19	103.89	105.12	103.03	102.99	101.45	102.77	103.04	104.29	102.43	102.2	100.87	104.67	105.98	103.2	101.67	102.33
101.29	100.74	98.843	97.394	99.343	100.55	99.803	98.581	101.54	100.06	101.7	100.25	98.31	98.738	99.348	99.379	97.35	97.561	96.765	98.112	97.5	101.97	99.705	97.345	98.646	96.065	98.236	97.544	101.32	95.408	96.652	96.048	97.6	98.259	100.27	100.03	98.576	101.48	96.483	98.144	99.26	97.784	101.03	98.644	100.41	99.273	98.802	100.17	100.46	97.056
106.26	113.26	109.85	109.13	108.66	111.14	111.84	107.92	109.83	108.55	105.96	107.25	109.4	108.93	112.6	108.19	109.02	105.45	109.49	108.28	110.41	108.08	108.15	110.1	112	106.16	108.96	109.37	109.84	109.8	107.82	107.71	112.29	108.56	107.75	107.69	108.93	107.1	108.02	110.68	109.26	108.15	108.58	108.52	104.96	107.31	110.1	108.71	111.08	108.1
103.53	107.06	106.34	107.47	105.11	106.64	104.96	102.25	106.97	102.16	105.05	108.5	104.69	103.63	107.77	106.53	107.43	107.01	105.53	103.84	109.49	107.45	105.13	105.79	104.2	105.27	105.29	105.89	107.32	105.66	106.29	102.21	104.51	104.63	107.23	105.52	107.56	107.25	106.35	103.81	105.91	103.07	103.94	101.92	108.78	104.18	105.5	103.04	106.43	104.75
108.11	104.3	106.93	105.45	107.77	105.41	103.72	105	108.3	103.4	103.25	103.66	104.67	108.37	103.84	105.09	104.86	110.16	104.45	106.24	104.66	103.65	104.97	105.99	109.21	108.39	108.18	107.27	106.61	102.61	106.34	105.52	104.8	106.87	103.74	105	102.86	109.64	103.48	103.2	105.88	104.43	106.11	108.88	105.38	104.55	107.24	105.87	105.79	108.24
109.96	107.7	107.74	107.12	108.91	106.65	111.77	107.72	107.63	106.05	107.37	108.79	107.85	108.53	108.97	108.27	108.9	107.33	104.93	106.72	110.43	110.04	108.61	105.85	102.94	109.08	106.94	108.02	108.47	107.82	105.61	107.45	108.66	107.21	105.61	106.33	110.9	110.21	107.57	108.29	109.35	107.56	111.13	108.11	108.56	106.33	107.93	108.79	104.76	108.52
106.19	104.86	104.82	105.56	105.26	102.75	107.21	103.97	109.63	105.6	108.97	108.22	103.54	104.11	103.54	103.04	106.98	106.88	106.91	108.26	107.27	104.37	104.19	107.65	106.42	104.63	104.68	104.05	107.44	104.41	103.61	105.53	105.2	107.38	101.68	104.13	108.76	104.9	106.06	104.53	105.48	107.49	104.5	106.29	104.82	104.14	103.1	107.86	104.1	109.46
108.39	110.04	108.58	109.06	109.44	112.18	105.47	108.74	109.51	110.06	109.26	110.3	109.54	108.41	104.81	107.27	110.93	107.67	105.76	108.16	107.2	109.42	110.1	106.45	108.2	106.6	107.03	109.57	111.25	108.4	108.47	107.09	108.89	109.04	110.65	107.02	109.33	108.39	107.61	105.74	110.93	107.49	109.84	106.97	109.31	108	107.37	111.3	109.94	109.03
106.98	109	106.18	105.84	104.02	106.95	106.71	107.54	103.64	104.99	103.47	104.71	107.03	109.16	106.97	105.16	107.85	104.78	105.26	105.72	105.8	103.34	105	104.37	103.99	107.16	101.3	105.17	107.2	105.24	102.99	106.16	107.5	105.61	103.04	103.5	106.17	109.48	105.85	107.33	105.02	103.57	100.96	107.42	107.92	108.17	109.7	106.47	108.23	104.69
104.04	104.19	104.33	107.48	105.28	105.38	109.2	104.12	105.52	107.78	106.27	102.87	107.36	110.21	108.17	106.66	104.51	103.65	107.11	105.89	106.77	106.6	103.17	106.06	106.51	105.06	107.93	106.93	106.1	104.54	104.19	107.48	107.07	103.83	103.56	105.37	106.25	105.65	107.19	103.67	104.09	105.61	108.17	102.33	109.01	104.3	104.54	107.12	104.62	105.92
109.11	112.11	110.46	112.59	111.62	109.47	109.97	108.5	110.19	111.16	107.89	110.37	109.1	108.06	111.1	107.03	110.93	110.47	107.83	111.65	112.21	113.36	110.53	111.08	110.71	110.26	111.7	109.35	109.59	113.42	112.58	109.62	108.91	111.89	112.03	110.78	112.43	111.66	111.38	107.53	112.44	109.57	109.77	111.43	109.56	110.85	109.88	108.85	109.92	108.16
109.99	107.86	108.76	112.77	112.56	109.86	110.36	111.74	109.28	111.49	109.93	111.32	109.43	108.88	110.36	111.42	108.86	111.82	110.91	111.03	115.42	108.58	109.81	109.04	108.95	111.94	111.78	112.97	112.24	109.34	110.31	111.33	109.45	114.64	109.85	110.84	110.34	108.52	111.58	110.12	109.5	111.53	110.17	111.57	108.84	107.51	113.41	111.43	112.47	108.45
98.26	98.447	99.172	99.17	98.859	100.55	101.04	95.598	99.543	96.094	100.18	100.92	99.716	99.576	100.59	99.374	100.1	101.92	97.649	97.076	100.67	98.979	97.968	98.093	98.43	102.29	100.24	98.604	96.753	99.608	99.764	100.78	98.407	97.074	98.076	97.751	99.931	98.462	99.445	99.659	100.58	95.634	99.599	96.715	98.865	98.015	97.975	100.04	99.672	100.15
106.9	107.99	107.97	106.83	107.92	105.22	108.84	108.24	107.38	108.17	109.76	109.4	109.37	106.24	109.79	108.68	106.57	108.69	106.94	107.07	110.62	111.22	109.29	107.35	109.25	107.04	108.31	109.28	109.14	106.62	107.18	109.02	108.3	108.97	107.09	108.33	106.66	107.26	109.36	110.92	107.54	108.07	105.48	106.14	111.15	107.3	109.21	110.2	105.5	109.7
109.38	110.41	108.45	106.9	105.2	107.84	109.16	107.1	112.25	108.74	110.79	107.79	110.76	107.82	108.68	107.4	105.82	111.4	108.35	106.14	107.9	108.31	109.09	108.43	106.31	108.96	110.1	108.54	108.28	106.95	109.55	107.45	108.35	107.87	106.17	109.48	107.99	108.79	107.1	110.57	108.08	106.21	105.89	112.24	109.82	110.91	107.91	108.37	105.78	105.55
106.2	103.58	105.65	105.91	107.5	104.08	104.8	108.12	107.02	101.65	107.91	106.17	104.57	102.88	106.25	107.15	108.77	106.02	105.87	106.01	105.01	106.42	105.35	105.6	104.13	106.94	103.66	108.3	106.65	106.36	105.59	105.04	106.47	105.49	105.36	107.91	105.09	107.9	104.32	104.79	108.19	105.17	105.6	107.79	107.45	106.36	106.79	107.28	105.81	104.44
108.06	107.16	111.15	106.86	109.19	108.63	105.19	109.42	109.41	108.94	109.54	110.73	108.06	106.92	109.62	111.34	110.04	110.87	107.51	110.12	106.54	106.72	108.46	107.74	109.51	105.78	108.24	106.3	107.12	105.52	108.44	108.13	110.46	107.25	111.1	106.63	109.06	108.01	106.12	107.65	110.03	107.62	109.08	110.53	110.46	111.18	109	106.58	105.68	107.82
97.355	99.901	94.501	96.384	98.628	98.488	100.86	101.16	97.479	97.326	93.492	99.074	96.96	97.959	96.941	95.781	100.05	95.705	98.894	98.133	95.512	98.012	98.068	98.355	96.551	98.707	98.395	99.121	96.652	95.077	96.666	96.898	97.748	99.369	98.791	99.831	95.241	96.333	97.718	95.582	96.888	95.453	97.745	96.604	97.366	96.449	99.283	96.154	100.59	102.35
107.09	107.84	108.23	106.18	108.85	107.06	107.12	109.21	110.2	108.02	107.5	104.76	110.97	108.53	108.55	107.8	109.69	108.58	107.33	107.8	107.12	108.33	108.7	109.48	110.31	109.14	108.77	108.69	108.49	106.71	108.27	104.78	108.12	111.19	106.99	112.35	109.39	109.49	112.1	108.52	109.29	104.84	111.26	108.38	111.25	111.63	109.96	109.31	106.35	105.16
109.6	106.66	108.04	110.23	113.27	110.38	108.59	109.89	110.66	107.45	110.02	109.04	109.74	111.58	106.96	107.22	103.57	107.02	105.59	105.22	109.63	104.77	105.72	107.93	107.21	109.2	107.68	108.25	112.32	106.59	106.7	108.56	108.38	108.56	110.16	104.68	106.26	111.06	107.19	107.29	108.39	107.35	108.14	107.56	107.57	106.39	107.69	108.82	105.94	107.12
106.87	110.09	105.15	110.46	108.78	109.71	107.14	109.21	107.86	107.08	110.15	107.07	110.44	108.58	109.93	108.45	105.72	110.21	106.53	110.26	108.99	106.59	108.99	109.26	106.8	108.7	108.48	108.5	108.84	112.36	108.14	105.56	110.72	106.8	110.28	109.55	108.47	109.56	109.22	107.2	109.44	108.38	111.38	107.24	109.87	102.8	106.05	109.04	107.2	106.53
105.36	105.98	106.74	102.89	104.3	106.2	105.04	102.47	107.8	104.07	107.14	105.39	106.21	105.22	106.57	103.48	109.31	109.14	103.22	106.55	105.94	106.98	104.83	103.27	106.36	107.7	104.36	103.1	103.22	107.19	107.75	107.42	106.79	105.88	104.29	106.83	105.85	107.83	104.71	104.8	107.55	106.42	104.98	106.5	104.74	103.94	106.61	103.98	106.71	103.16
104.53	107.1	106.41	108.14	103.66	104.98	104.97	104.28	105.74	109.35	108.08	104.79	104.2	105.72	102.49	106.88	109.54	108.25	109.31	105.79	105	107.84	106.87	102.75	103.87	105.87	104.85	106.18	104.79	106.16	104.13	107.69	109.53	104.48	105.59	103.34	106.13	103.11	106.76	105.04	104.65	108.56	106.22	105.51	104.87	104.45	109.23	104.77	105.7	104.37
100.46	99.288	100.15	102.24	100.2	99.488	102.67	104.48	99.527	102.3	101.12	98.395	102	101.85	103.13	98.785	98.959	101.26	99.984	101.46	101.47	105.15	99.005	101.03	98.875	105.3	100.61	101.9	100.81	100.16	99.928	101.19	101.27	100.63	102.57	102.47	99.148	101.27	99.319	101.96	99.181	102.23	100.35	98.276	100.55	99.035	100.9	100.52	97.485	99.271
102.91	106.62	105.56	102.95	108.43	106.78	107.59	107.37	106.13	106.69	107.61	105.98	104.38	108.49	105.14	104.09	107.29	105.46	103.76	107.39	104.96	102.59	102.65	106.7	104.74	108.23	105.79	104.97	106.12	106.7	104.79	105.74	104.91	108.86	107.78	104.26	106.34	104.91	104.92	105.86	105.57	106.77	102.79	104.36	104.42	103.72	103.18	106.07	107.02	108.53
111.36	109.79	110.77	112.59	111.71	108.33	112.59	109.44	107.61	113.11	111.84	112.61	109.62	110.22	112.29	111.73	111.52	111.25	110.74	109.03	110.93	110.49	111.31	111.04	111.05	110.88	108.93	109.1	109.29	110.17	110.16	108.57	108.68	111.03	111.87	111.78	112.98	107.61	111.04	108.7	112.66	114.58	112.67	109.87	108.96	109.78	110.73	109.75	111.18	108.24
99.773	101.56	102.08	99.156	97.55	102.98	102.33	100.24	102.1	99.053	99.732	99.397	102.4	101.56	98.881	101.9	102.84	98.158	100.78	100.76	102.76	97.442	101.54	98.945	101.74	97.72	101.58	102.19	99.636	98.786	99.656	101.09	101.21	100.5	101	101.69	100.27	103	100.48	99.918	106.54	95.927	99.996	102.85	102.58	102.25	98.958	102.41	100.84	98.305
110.41	112.85	108.99	107.03	110.81	111.26	108.14	109.98	107.83	109.96	108.74	109.55	114.78	112.27	110.56	109.61	112.7	107.06	111.65	109.89	113.97	107.26	111.09	109.42	110.05	110.04	108.92	115.11	110.49	110.31	108.96	107.46	110.1	109.35	110.87	111.8	111.38	110.24	110.76	110.66	112.09	111.28	109.22	112.53	110.28	108.81	110.87	110.34	111.13	111.37
107.93	107.08	111.96	106.82	110.3	109.81	107.11	105.5	106.97	105.27	104.39	109.74	104.02	110.31	109.37	104.84	108.12	106.94	105.98	110.08	109.15	106.74	105.95	110.95	109.64	108.36	107.5	110.25	110.76	111.61	108.81	107.65	107.24	106.96	109.63	109.1	107.9	105.32	105.21	108	108.69	108.37	107.5	108.11	107.88	106.87	110.32	110.68	109.56	105.41
107.78	105.07	108.39	106.66	108.24	107.59	105.83	106	106.7	107.02	106.93	108.23	107.78	110.7	108.51	107.38	108.41	109.38	106.83	109.05	106.95	107.19	108.99	108.27	106.59	105.54	107.26	107.79	107.69	111.56	109.56	108.27	107.33	108.03	109.54	107.06	110.31	108.84	107.28	108.4	107.74	110.1	109.62	108.1	106.27	109.93	109.45	112.09	106.76	108.9
106.17	107.09	108.63	109	109.07	109.24	105.52	110.35	106.44	109.53	110.89	106.25	109.39	110.12	107.69	110.62	109.31	114.03	107.96	107.01	108.49	108.58	108.14	110.63	110.36	105.76	108.28	106.8	106.12	109.31	106.9	109.6	108.18	107.58	109.13	109.84	111.34	108.93	110.72	107.04	106.83	107.32	107.58	107.65	107.81	107.67	107.62	109.69	109.26	105.62
107.5	106.12	105.6	107.3	106.71	108.97	106.79	105.63	106	109.11	107.4	107.46	107.84	105.84	103.03	105.59	108.07	106.09	106.22	105.28	103.57	106.8	109.09	108.27	108.24	103.44	104.95	105.83	106.66	106.4	106.28	107.86	106.8	106.33	105.79	109.35	107.11	105.77	105.17	106.74	103.33	104.5	106.04	104.95	107.75	102.69	106.96	107.68	107.25	106.24
101.96	97.922	101.65	96.976	98.516	97.896	99.476	96.411	99.238	99.954	96.773	99.29	98.758	98.667	96.275	99.196	97.641	97.607	98.9	99.336	100.05	101.43	102.57	103.46	98.813	99.105	98.191	100.81	99.162	99.816	94.791	99.033	97.065	99.525	97.941	101.14	96.106	96.832	102.59	95.873	100.15	96.478	102.71	98.088	99.498	101.84	96.336	97.048	99.711	97.838
103.55	110.14	109.11	107.78	106.67	106.07	107.24	105.03	106.66	106.38	109.03	102.11	106.74	106.4	103.85	104.24	103.43	105.54	104.45	105.13	107.69	105.42	106.7	108.03	107.08	109.72	104.49	108.26	107.52	106.15	105.52	106.81	110.22	104.66	105.22	107.34	105.33	105.54	107.09	103.92	107.71	106.35	110.04	104.7	106.98	105.63	107.58	105.03	110.77	103.92
105.76	104.27	104.57	108.81	105.38	103.39	103.86	106.89	102.83	106.83	104.89	104.54	106.76	103.58	105.53	105.62	106.42	107.88	105.78	105.86	101.57	109.09	103.02	105.58	104.18	104.2	103.8	103.65	103.93	107.67	104.89	105.99	106.26	108.34	105.75	103.81	106.31	106.51	103.69	105.11	106.67	101.22	108.67	104.89	105.39	107.34	105.25	104	104.85	106.03
99.588	99.697	102.17	96.527	97.023	97.884	99.118	96.216	98.625	101.97	96.834	98.878	94.432	99.025	99.213	100.04	95.852	100.53	98.585	99.082	96.447	99.926	98.252	99.832	96.895	100.08	101	98.08	98.208	101.36	96.163	94.991	97.288	98.093	98.431	93.505	96.416	94.336	98.358	99.551	98.636	99.112	99.424	96.436	95.892	95.455	100.53	99.905	98.24	100.56
106.74	107.49	109.72	105.03	109.28	107.17	109.28	107.94	111.02	108.37	107.91	108.38	108.43	106.17	111.04	108.32	107.17	107.71	108.75	104.53	108.64	108.46	107.69	108.74	106.24	107.52	110.36	106.67	107.47	105.43	106.67	107.45	107.5	108.14	104.81	106.88	107.32	107.62	110.04	108.7	108.86	106.77	107.94	107.46	111.11	105.78	108.76	110.24	109.97	105.58
103.29	108.1	110.57	107.13	109.69	111.43	106.08	109.22	109.04	106.93	109.47	110.36	109.09	108.78	106.92	107.69	111.04	109.75	108.97	107.66	104.7	111.02	111.49	105.74	110.91	111.06	106.14	106.17	106.27	107.8	108.4	108.92	109.94	108.34	107.92	108.09	107.13	108.43	109.53	108.41	112.71	109.79	108.16	110.8	107.65	107.96	108.32	105.79	107.08	108.65
110.1	110.55	108.74	107.97	108.54	107.85	108.01	105.87	108.55	107.67	106.98	105.99	109.03	107.71	110.05	107.12	109.51	109.1	110.51	109.22	108.49	108.79	107.22	110.71	108.94	108.35	104.97	109.92	107.14	105.57	108.22	108.39	112.18	105.58	110.49	107.58	107.96	107.68	107.32	107.54	109.54	111.41	109.8	106.61	109.61	109.77	110.18	111.29	113.08	109.34
102.71	100.65	101.84	103.3	99.258	101.71	97.628	101.96	102.76	101.33	98.94	102.25	99.66	102.47	100.22	102.42	98.802	104.09	100.05	97.071	99.238	99.394	100.96	98.931	102.25	99.205	101.47	98.644	101.29	101.81	97.618	102.42	97.998	99.642	100.26	101.21	100.5	100.24	101.84	100.21	101.3	101.49	99.992	98.487	100.76	99.576	99.286	100.13	98.498	99.742
99.762	100.91	101.57	99.373	100.37	98.754	100.75	100.7	101.27	102.74	101.01	100.56	97.284	100.92	96.938	99.731	99.182	101.01	96.653	104.25	101.68	99.408	100.3	100.59	98.25	101.44	98.478	100.48	97.929	100.36	97.293	101.82	101.54	100.72	100.93	100.47	97.465	98.211	100.38	100.12	101.02	95.84	99.546	98.879	102.84	100.85	99.262	99.318	98.892	101.33
104.6	106.31	106.11	105.47	107.75	106.64	104.65	105.96	106.07	106.35	104.31	104.47	103.92	103.55	107.95	109.65	106.73	104.36	103.9	108.17	105.87	103.44	105	105.49	106.21	106.3	106.33	106.71	106.68	104	101.03	106.4	106.26	107.93	104.97	106.71	105.3	104.87	108.16	106.1	104.44	104.13	106.02	103.73	104.48	105.92	101.51	101.67	105.38	107.83
105.25	104.32	105.14	106.33	105.61	104.78	105.96	105.88	106.28	103.97	105.95	104.28	105.47	108.18	103.83	104.78	105.17	110.8	108.55	105.69	104.48	103.96	101.64	106.27	105.45	105.83	109.83	106.7	105.15	106.21	101.8	107.29	106.24	106.12	106.09	105.6	107.8	106.38	105.3	106.07	107.85	106.07	107.05	105.81	107.96	105.4	107.07	108.23	107.31	105.34
108.54	110.49	105.31	111.26	110.68	109.68	108.67	110.2	106.08	108.32	108.21	106.58	106.9	106.97	107.71	110.29	111.12	107.66	108.75	109.29	108.52	107.05	109.29	109.35	107.24	107.17	107.07	106.85	109.84	109.55	108.29	108.56	110.69	108.29	106.73	111.5	107.69	108.95	107.96	107.27	108.06	105.37	104.49	105.95	106.51	108.07	110.51	113.26	107.94	104.41
105.81	104.41	107.05	108.52	104.8	109.55	103.82	105.45	108.23	106.11	106.28	107.25	106.31	105.5	105.18	105.26	107.27	108.24	103.69	106.11	107.81	106.58	106.06	106.35	105.95	104.39	105.03	105.68	104.98	107.08	104.32	106.72	109.78	108.32	105.08	107.71	107.55	102.77	107.48	104.72	108.21	107.89	106.94	113.62	108.6	104.64	105.13	101.65	104.49	102.03
110.04	112.65	109.68	112.23	107.61	108.85	111.7	112.49	111.25	109.58	108.05	109.74	108.64	109.88	110.92	110.3	110.24	109.13	109.17	109.93	113.51	111.61	109.95	111.49	106.93	107.97	108.47	110.49	111.98	114.8	107.48	112.75	111.29	109.96	111.62	109.8	109.69	109.39	111.79	110.49	113.18	111.53	107.79	107.94	107.42	109.1	111.56	111.11	107.78	112.39
100.67	98.717	100.9	97.162	95.31	93.817	101.11	98.071	96.927	97.054	100.54	95.325	99.188	100.69	98.88	96.279	99.295	101.68	98.531	97.888	99.608	99.07	95.942	95.652	96.738	95.33	96.218	97.084	95.829	98.576	97.928	98.05	98.243	97.103	97.837	98.029	96.157	97.036	100.34	99.541	97.584	97.229	99.531	99.373	96.712	96.012	98.705	96.855	97.962	97.694
105.29	102.58	98.434	104.44	101.68	104	102.45	103.25	101.83	103.46	98.322	101.54	103.09	102.77	102.83	97.819	101.66	103.32	103.91	104.21	101.84	97.937	102.7	102.96	104.45	103.11	100.43	99.683	101.05	101.6	100.46	104.76	103.74	105.52	100.95	100.67	101.59	103	103.85	99.426	101.46	103.61	104.99	98.862	101.41	103.19	105.86	102.12	101.58	103.34
98.989	99.016	98.389	99.027	97.167	100.21	99.639	101.39	101.64	101.21	99.582	102.46	101.98	100.26	97.606	101.05	98.275	99.072	100.39	98.659	101.92	98.709	102.27	99.333	99.662	100.86	99.844	98.126	98.093	101.59	98.893	99.236	100.62	96.204	99.713	99.532	98.224	96.645	97.699	96.659	101.39	102.73	100.92	100.58	101	101.08	97.913	100.46	100.06	99.562
102.91	105.27	103.62	106.2	106.2	106.72	107.66	104.39	106.4	105.75	103.41	104.57	103.86	106.78	102.52	104.43	107.53	106.4	104.18	107.8	105.59	108.54	105.88	106.69	104.34	106.66	105.78	105.22	103.9	107.14	105.94	106.12	106.1	106.55	105.84	105.05	105.86	107.74	104.95	104.87	105.87	105.31	103.36	102.97	107.79	101.19	104.52	104.73	104.76	107.42
106.39	106.67	108.51	108.59	109.57	107.43	110.72	106.85	106.76	108.62	107.04	107.89	104.05	109.67	109.01	107.65	109.61	105.78	109.82	105.86	105.56	105.04	107.81	107.17	108.29	107.95	107.23	111.72	107.77	108.12	109.38	108.5	104.35	108.62	106.8	105.93	111.23	109.4	111.12	110.01	109.09	107.18	108.37	109.49	107	107.28	108.76	107.58	110.7	106.15
110.52	106.03	109.64	106.5	105.35	106.24	105.19	109.69	104.73	106.73	108.96	105.94	103.52	102.17	108.36	107.44	103.85	107.25	107.39	106.22	106.31	102.86	108.47	102.7	103.72	107	107.2	105.6	102.15	106.82	103.41	107.17	106.29	107	110.01	109.12	104.44	105.53	107.74	106.25	108.16	105.57	110.28	110.46	105.02	106.29	108.19	107.02	107.31	105.58
108.84	106.01	107.13	109.24	104.17	106.52	105.41	105.47	105.48	105.14	104.7	105.53	107.18	108.26	107.71	103.3	108.41	103.84	106.21	107.91	107.05	106.54	107.37	104.27	107.64	105.54	105.85	108.04	108.39	105.67	103.13	106.33	106	109.35	105.08	107.63	107.52	106.02	110.18	106.7	107.7	105.84	107.8	110.85	108.99	108.17	108.4	107.48	107.1	106.13
105.12	107.13	105.24	103.72	105.68	106.01	104.05	105.4	103.79	108.07	105.67	104.1	106.12	104.44	102.28	105.12	105.39	103.12	105.4	108.07	103.83	102.27	108.14	106.69	106.24	102.93	109.05	105.72	102.85	107.3	104.34	108.03	109.01	105.86	104.38	104.46	106.44	105.28	108	107.46	107.74	108.48	106.89	103.98	106.12	105.71	104.03	105.88	107	107.78
106.66	110.58	108.81	105.86	106.21	111.35	110.07	107.25	109.45	105.45	108.05	107.68	110.21	105.21	109.11	106.54	109.44	106.42	108.08	108.56	106.51	109.49	108.48	106.03	109.91	106.91	105.54	108.35	105.5	104.12	108.78	108.75	107.93	107.62	106.71	108.48	109.47	110.13	108.02	108.78	109.04	109.91	108.48	107.15	108.51	105.87	106.31	107.64	107.91	106.74
107.41	105.56	103.39	105.29	105.15	107.02	106.79	103.23	103.69	106.19	105.2	104.09	103.91	106.15	106.71	105.17	105.25	105.56	108.86	104.52	109.52	106.35	106.02	104.96	105.53	103.91	104.5	104.32	103.8	104.85	106.63	101.38	102.47	107.19	107.68	106.68	108.76	105.19	105	107.67	106.35	107.04	106.49	104.09	103.86	104.11	105.95	105.89	104.36	108.41
102.22	101.74	99.759	101.68	99.953	99.885	101.62	97.814	100.79	101.35	100.74	102.55	100.96	100.17	100.21	102.53	98.334	103.83	99.899	101.02	99.347	100.47	97.953	100.13	98.864	102.24	99.366	100.31	101.76	100.95	100.93	100.68	102	98.981	100.59	98.019	104.74	101.38	99.312	98.746	99.28	100.92	102.26	100.18	100.04	100.95	99.902	98.605	98.207	102.12
112.19	110.2	109.52	110.66	111.63	106	107.5	112.05	108.25	110.75	111.27	111.52	109.05	113.4	109.6	109.45	112.57	110.76	110.75	110.79	112.6	111.77	109.47	115.69	109.01	111.2	110.46	110.95	113.17	109.14	109.14	115.18	110.73	107.73	111.54	111.03	109.88	110.94	110.84	110.07	109.62	108.08	112.57	110.94	110.63	111.1	113.12	112.04	109.83	111.14
108.14	104.11	102.83	104.88	104.9	104.46	105.49	106.69	102.71	106.01	108.41	105.27	105.76	106.83	105.81	105.77	105.37	103.81	106.16	110.5	104.78	106.7	110.69	106.19	103.84	104.05	103.54	104.64	107.19	106.24	106.13	104.91	106.06	104.39	105.8	105.02	108.8	105.91	105.77	103.66	105.29	105.08	108.9	105.83	106.47	105.91	104.35	104.85	105.81	104.98
102.7	100.11	101.76	99.965	98.139	101.15	99.876	100.22	99.07	102.12	97.13	102.54	99.663	99.907	99.036	101.49	101.86	98.575	101.02	97.77	98.573	100.03	99.703	101.46	99.609	99.524	102.06	102.43	102.42	100.23	98.648	101	100.36	101.53	97.432	100.81	101.7	100.92	101.4	99.956	97.022	100.82	102.48	99.639	101.87	99.229	100.27	99.731	102.68	101.21
104.72	107.17	106.72	109.5	107.12	105.83	106.16	109.24	109.35	104.58	104.98	101.97	105.18	105.74	106.88	104.15	107.56	103.98	106.15	106.54	109.01	105.07	108.42	107.15	107.93	107.02	107.49	107.71	103.02	106.15	106.73	104.43	108.39	105.86	104.89	105.31	103.54	105.08	107.67	105.37	105.55	108.59	108.29	105.55	104.75	105.34	107.67	106.79	104.83	106.88
110.38	107.41	109.09	107.83	106.37	105.42	106.05	111.19	110.05	110.56	106.09	111.46	104.5	107.03	111.13	109.79	109.23	106.94	111.16	109.49	107.88	108.62	105.49	109.04	105.72	108.32	107.12	108.05	109.31	107.51	108.53	112.02	106.4	107.56	107.69	107.05	105.71	109.04	110.74	106.24	106.58	107.35	106.02	104.21	104.07	108.53	107.69	107.07	107.41	108.64
105.12	102.15	104.65	102.48	108.24	105.45	102.65	104.83	104.92	105.14	108.1	104.67	105.74	107.34	106.86	107.6	103.47	105.54	102.92	103.34	105.77	103.28	109.23	108.16	107.51	106.13	107.64	107.7	106.54	106.04	104.12	108.4	109.79	106.45	105.17	106.85	106.67	105.96	105.44	106.89	108.28	108.38	103	103.47	108	107.38	108.66	108.56	104.29	103.83
99.207	98.051	98.661	102.11	99.297	98.305	95.379	99.112	99.328	101.92	98.782	98.364	100.25	97.847	100.28	99.308	100.6	99.045	97.161	100.16	98.827	101.42	98.506	100.02	98.425	98.815	97.006	101.03	99.264	101.51	99.025	100.33	101.89	97.908	100.93	96.398	97.323	97.843	99.618	96.409	99.605	93.806	98.365	98.503	101.12	97.99	99.379	100.62	95.605	97.756
108.15	109.14	108.24	106.51	110.58	108.48	109.78	109.96	109.8	109.51	109.28	111.86	108.2	108.06	107.58	110.65	107.65	111.27	110.02	108.74	107.59	113.26	106.77	108.94	108.72	110.38	107.03	109.6	107.19	105.82	108.06	111.07	110.99	107.1	109.04	106.86	107.67	109.06	109.55	111.22	106.63	108.52	105.8	109.43	107.79	106.35	108.69	108.77	106.22	108.91
106.16	109.48	107.53	109.17	106.57	111.36	106.74	105.48	108.18	106.38	107.89	108.66	107.97	106.87	110.12	105.92	108.16	110.43	109.69	107.51	108.47	108.3	108.4	107.28	108.71	103.25	105.36	109.12	109.78	107.23	108.35	108.37	110.16	105.22	108.88	106.71	108.74	110.46	112.32	110.96	106.37	109.05	108.19	106.51	109.69	105.42	110.26	107.66	109.91	109.05
105.61	104.29	106.01	106.05	107.22	104.24	106.01	106.34	106.61	105.32	102.44	105.58	105.4	106.68	109.05	106.87	106.85	105.62	104.72	104.86	103.5	103.88	107.28	104.48	107.91	108.43	105.78	106.63	102.94	106.61	103.45	110.83	104.43	103.97	106.48	106.52	103.45	103.33	107.27	105.1	105.18	107.11	105.58	105.82	106.95	106.89	109.28	107.2	107.7	107.84
108.01	108.58	109.36	108.54	107.89	105.38	103.89	108.76	105.68	108.66	104.62	106.43	107.01	105.09	109.49	104.01	102.98	104.72	105.24	105.8	105.46	104.17	105.4	107.76	105.29	107.63	106.45	105.18	105.59	106.33	105.84	107.31	107.24	104.13	106.3	106.3	103.39	105.01	109.85	105.78	107.06	108.13	105.29	108.16	106.97	107.54	105.75	104.15	102.13	106.69
107.59	105.2	104.57	104.65	109.55	106.09	102.77	106.38	105.99	108.07	106.9	105.03	108.95	105.03	107.57	108.97	105.46	104.41	104.34	105.45	106.87	101.84	105.99	110.12	109.2	108.41	106.68	105.23	104.04	110.16	103.95	106.96	107.05	107.35	107.8	108.06	102.31	102.61	107.13	103.83	107.24	107.4	106.99	104.06	105.1	104.53	102.51	107.89	106.7	105.82
102.39	106.76	107.04	106.23	107.9	102.62	106.92	106.75	105.33	108.62	103.89	108.75	107.57	107.86	104.79	103.21	108.75	106.87	106.18	104.66	107.63	106.15	105.47	103.38	106.2	109.5	103.36	106.5	106.54	104.52	108.03	105	105.28	105.86	106.79	103.49	108.76	107.55	104.45	104.92	104.61	105.94	106.04	107.04	104.22	106.19	106.83	105.28	108.04	107.76
96.455	97.409	98.816	99.34	97.631	99.064	98.503	99.124	94.524	97.926	98.277	97.985	98.026	100.21	99.436	96.062	100.51	97.167	99.207	101.6	99.684	98.385	97.763	96.534	98.485	94.373	99.521	99.323	98.395	96.95	98.465	96.829	95.894	95.25	100.19	97.972	100.39	94.287	97.926	97.611	99.734	101.09	95.594	98.261	94.877	95.683	101.04	99.116	97.826	92.971
98.22	101.01	103.28	101.99	99.245	101.93	100.79	102.08	100.07	102.89	102.37	100.91	97.051	97.674	101.13	102.86	102.11	99.181	99.689	98.385	100.75	99.176	102.28	99.76	103.42	100.27	99.407	98.822	98.349	101.42	101.89	103.21	100.5	100.27	100.34	98.784	97.963	97.122	101.46	97.367	99.795	99.352	102.22	100.04	102.52	97.947	102.37	102.1	97.497	100.67
96.973	101.38	95.894	100.57	100.07	99.072	99.58	99.34	96.471	99.31	99.659	97.63	98.612	100.37	100.93	95.604	98.4	99.084	96.856	97.081	100.61	99.774	98.738	97.061	97.059	98.83	96.924	98.301	100.93	96.964	98.541	96.448	98.528	97.65	95.612	98.767	97.89	97.654	95.403	96.93	99.007	96.261	99.983	98.596	98.967	97.452	97.793	97.144	98.873	99.589
107.65	108.56	104.6	103.04	103.73	102.31	103.13	105.3	109.54	104.29	104.62	102.22	105.74	106.6	106.77	106.47	106.13	108.5	104.74	104.94	105.83	104.89	105.37	104.25	107.05	109.1	105.08	106.57	107.21	105.86	104.69	104.58	106.3	105.99	104.44	103.11	105.04	103.97	102.67	105.57	106.18	103.47	105.77	104.01	103.63	105.18	107.35	106.36	106.57	108.41
109.22	107.54	104.77	106.3	105.08	107.35	107.07	105.43	103.08	106.8	104.22	104.67	105.43	106.31	106.27	102.28	103.04	107.68	104.48	105.22	106.3	106.19	107.55	105.96	106.32	105.73	105.02	103.69	106.84	108.28	104.98	106.21	107.03	105.04	105.99	106.42	106.14	103.48	106.54	104.86	106.05	104.25	105.72	108.26	103.82	107.86	106.14	105.66	107.29	105.48
107.92	107.14	106.72	106.6	107.85	107.05	104.99	107.76	108.9	108.2	106.22	105.35	105.69	104.59	108.69	108.17	110.43	108.11	109.15	104.4	105.2	106.62	107.93	105.73	105.62	106.46	108.49	110.98	109.49	108.97	107.94	106.05	102.58	106.52	106.25	105.24	105.9	104.88	107.47	103.48	105.41	107.42	109.4	106.62	108.19	108.29	102.66	105.84	104.28	106.67
99.638	100.65	99.372	100.9	101.04	99.561	100.29	99.662	98.294	99.998	99.462	102.2	97.263	99.298	100.38	100.38	101.45	100.55	101.72	100.99	103.48	102.7	100.47	98.975	99.996	104.05	99.989	101.19	98.717	100.1	100.52	99.297	98.887	98.58	101.58	101.28	98.902	98.963	101.68	97.965	101.82	102.66	99.168	99.108	103.49	101.34	99.594	103.53	102.44	98.822
93.81	97.173	97.314	96.321	96.722	99.935	100.54	97.884	99.003	98.936	100.34	96.473	97.87	97.917	97.513	95.803	96.98	99.867	100.77	98.354	99.305	96.641	102.97	96.187	96.362	101.92	97.197	99.358	95.413	95.999	96.781	94.799	101.98	97.161	97.897	98.818	99.145	97.517	99.557	96.294	99.328	95.71	99.535	98.789	100.77	96.648	97.749	99.658	99.593	95.51
108.79	104.81	105.86	109.01	111.68	106.98	106.98	109.48	106.68	108.56	109.63	106.93	109.05	107.94	104.03	106.21	104.14	107.9	110.59	106.32	109.17	108.48	105.23	106.31	108.2	106.14	106.51	112.28	110.5	105.43	107.58	106.07	107.43	110.14	103.58	107.43	107.8	109.81	106.36	107.84	108.85	106.88	107.58	107.93	108.72	106.9	106.84	108.69	106.6	106.44
103.32	102.94	102.92	105.55	106.63	104.41	104.91	102.63	98.634	104.55	101.27	104.49	102.46	103.82	103.37	101.99	102.36	102.41	102.83	106.28	102.32	101.32	102.28	104.46	105.05	101.44	101.47	105.45	102.78	105.97	102.16	104.79	102.82	102.29	102.63	104.8	103.92	103.32	106.36	104.51	105.13	99.547	103.03	104.58	102.19	102.62	100.89	103.13	106.45	103.73
108.02	106.31	111.43	112.52	109.54	107.21	112.35	111.02	113.63	109.39	112.69	109.15	110.94	107.57	106.77	106.6	111.18	112.04	108.33	109.68	111.27	110.57	114.76	108.41	111.2	112.53	111.65	109.8	110.86	109.42	112.9	112.46	111.41	108.89	110.56	112.48	110.94	111.34	108.74	110.13	109.63	111.46	112.54	110.28	110.36	113.14	111.33	109.46	109.54	110.24
106.48	109.93	105	106.99	111.77	108.39	106.19	105.36	108.81	107.39	112.13	105.21	110.4	105.85	106.6	109.31	104.49	109.36	109.45	106.47	108.57	108.16	109.67	109.08	108.95	109.46	108.49	106.72	105.76	108.35	106.7	108.19	105.59	106.67	107.56	104.89	107.25	107.19	106.47	106.57	110.06	106.73	109.39	109.03	108.17	105.74	109.69	110.29	108.79	110.43
107.96	107.34	108.09	108.71	106.26	108.84	108.08	106.85	108.18	107.81	105.07	107.66	107.12	111.54	109.14	106.94	108.77	108.42	108.84	106.6	107.84	110.07	109.65	108.05	107.92	106.54	108.93	109.67	107.72	108.03	106.05	110.54	107.01	108.64	111.89	110.85	106.64	107.52	106.25	106.42	109.97	106.49	107.49	108.41	107.14	110.94	111.4	105.41	110.9	107.63
101.53	98.34	102.66	101.34	99.995	101.98	98.986	104.62	100.38	100.82	99.836	102.71	97.466	101.81	98.227	101.94	98.779	100.1	99.481	99.626	101.04	98.596	102	100.39	99.792	100.04	100.8	101.95	99.77	103.43	104.09	102.28	101.25	99.44	99.949	96.334	102.68	100.34	101.34	102.16	101.5	102.27	100.86	99.181	97.681	100.19	99.404	102.21	100.79	99.246
97.375	99.232	99.938	97.22	95.417	98.13	94.635	96.679	98.696	97.619	97.664	100.67	96.459	99.671	99.907	98.039	98.594	101.75	99.032	96.495	97.005	99.521	99.79	100.74	97.791	97.743	95.686	96.005	96.91	97.139	97.955	96.89	95.9	97.432	96.371	98.673	95.783	97.334	98.057	101.74	97.532	100.5	100.24	94.944	97.339	97.623	98.798	96.731	101.49	100.43
109.87	108.38	106.5	111.16	108.41	107.01	107.49	109.21	108.24	107.21	109.43	105.9	109.09	106.06	108.35	110.43	107.55	110.77	110.83	107.77	106.96	107.12	108.66	108.54	106.75	105.8	106.02	108.18	108.35	107.84	106.31	108.03	112.24	106.51	107.85	105.77	105.16	107.05	106.79	107.77	107.88	109.76	108.03	106.73	107.89	109.26	108.66	110.7	106.71	107.4
99.253	99.437	99.675	99.825	102.34	96.844	100.31	97.826	99.276	98.833	95.353	98.271	96.681	101.53	97.733	97.471	99.346	98.255	97.251	98.817	100.98	97.325	101	97.666	100.63	98.276	97.96	99.334	101.84	101.49	97.166	98.886	98.772	96.628	99.985	102.3	98.908	99.326	101.33	96.598	100.03	101.05	98.178	101.21	97.431	97.69	102.35	98.504	96.643	99.018
110.54	110.03	106.78	105.01	108.59	109.23	102.86	109.01	104.75	107.27	105.24	105.27	109.24	108.12	109.49	109.65	107.04	107.13	107.65	107.59	106.65	109.77	109.95	109.8	110.63	108.67	109.44	110.52	108.61	108.88	107	109.44	108.11	107.64	108.21	108.93	108.85	107.47	107.96	109.77	108.52	111.65	108.56	109.68	109.1	107.3	110.68	109.45	108.02	109.16
105.66	106.9	107.2	107.31	106.76	106.83	109.08	109.69	106.62	106.41	108.41	107.98	103.93	109.63	110.31	107.91	107.34	110.43	111.58	109.45	106.91	105.96	107.98	106.34	108.9	106.84	106.07	108.16	105.24	106.11	107.58	111.6	104.66	109.22	104.09	109.39	108.35	109.22	105.31	109.41	106.79	106.63	107.39	107.26	108.26	109.82	108.21	107.21	105.28	109.15
107.31	106	108.14	106.17	106.3	101.82	106.54	110.99	108.07	108	105.86	106.22	104.34	105.76	105.59	102.78	109.91	105.19	106.1	105.77	109.61	106.24	105.88	107.66	105.52	103.47	106.77	106.46	105.53	106.08	103.63	103.81	107.22	105.63	106.23	102.52	106.54	102.73	106.4	107.65	107.07	104.38	105.89	106.34	109.02	109.48	108.46	105.82	105.45	105.64
98.8	100.98	98.365	99.938	98.512	99.035	97.231	101.13	98.409	100.62	98.158	97.665	100.76	95.217	99.554	97.299	99.456	97.282	98.199	97.395	99.835	100.44	98.053	97.845	96.102	99.995	97.341	98.334	99.237	98.766	100.37	98.92	100.3	97.512	96.697	98.656	98.084	97.519	98.109	97.463	101.99	99.536	100.29	99.392	97.127	97.806	98.172	96.669	99.737	97.415
112.4	112.06	112.51	110.2	111.68	110.07	108.96	109.94	108.08	108.63	108.35	112.41	111.33	107.34	113.3	109.7	109.39	108.12	112.86	111.15	108.01	111.72	113.06	109.06	110.35	109.08	112.19	111.5	112.11	108.5	110.01	107.77	110.01	107.69	114.48	113.4	112.22	111.22	111.78	111.87	111.84	111.6	106.61	110.29	110.23	107.37	111.44	110.74	110.06	110.85
104.05	106.04	104.63	107.6	105.14	106.76	107.37	108.2	104.79	105.79	104.77	103.91	104.26	104.32	107.62	105.62	107.31	106.22	104.99	105.84	104.86	103.47	104.35	107.39	104.31	108.01	106.04	104.38	106.73	107.63	106.89	106.15	105.87	108.27	105.58	104.43	108.95	110.43	104.86	104.22	108.63	104.14	108.19	104.6	105.67	107.59	110.29	107.75	105.62	108.67
109.11	103.42	104.7	107.29	109.81	105.02	104.35	107.26	108.8	104.24	107.62	105.21	108.22	107.04	105.34	104.62	105.72	106.31	105.09	107.33	105.22	105.69	107.46	105.56	107.16	104.2	107.47	107.21	104.06	106.79	105.4	107.92	106.48	106.41	102.84	107.72	104.2	110.61	106.07	105.37	106.67	104.4	106.54	106.66	107.3	106.95	106.6	103.79	108.15	105.55
100.73	100.35	100.08	101.17	101.75	99.287	100.79	100.57	102.63	101.58	101.27	99.236	100.02	98.265	100.38	100.77	100.25	99.994	102.78	98.808	100.8	97.633	99.777	100.93	99.616	99.839	103.11	100.41	100.29	100.41	102.27	99.599	100.91	98.429	99.904	101.77	98.432	100.48	100.31	100.69	103.95	99.919	101.01	103.66	98.229	100.35	100.03	98.001	100.99	105.8
107.28	109.53	105.52	107.31	109.73	108.92	105.96	108.58	105.14	107.63	108.12	110.13	106.26	106.12	104.87	107.88	106.74	106.14	109.93	108.98	107.53	106.05	109.64	103.03	107.47	107.07	108.19	106.36	107.23	107.61	108	109.56	107.17	108.2	108.09	108.85	109.51	109.45	108.9	107.32	107.62	109.49	108.08	106.93	110.41	109.19	109.05	107.52	108.45	108.53
108.27	103.34	106.35	108.45	106.25	109.02	102.98	105.34	106.99	106.7	106.74	105.88	103.88	105.13	106.22	103.1	105.05	103.94	106.87	104.61	106.91	105.94	104.82	105.16	105.87	108.12	103.6	106.9	105.53	105.83	105.72	107.36	108.03	103.53	102.96	106.15	104.13	108.48	105.44	103.61	105.01	108.81	105.99	102.98	103.42	107.14	106.81	104.64	103.71	108.05
105.31	106.47	104.95	105.29	105.07	105.82	103.99	107.55	104.04	110.09	103.78	107.53	107.03	107.91	108.58	102.9	106.66	106.5	108.3	106.14	108.14	104.96	105.42	106.17	104.15	104.19	106.12	101.48	104.55	103.93	107.02	108.42	106.6	104.54	105.58	105.54	105.61	105.5	103.83	107.47	100.94	105.57	106.77	104.21	105.63	105.84	105.97	104.33	105.41	104.71
108.5	109.22	106.66	106.16	107.42	103.68	106.07	107.92	108.09	109.34	109.42	108.06	108.39	107.27	107.91	110.11	109.56	108.45	108.93	105.88	109.7	108.74	109.51	108.02	106.81	106.75	106.77	109.12	106.38	107.43	106.72	108.08	107.2	102.26	107.89	110.72	107.33	106.94	108.34	110.14	107.42	108.7	111.29	108.43	107.62	107.31	109.85	106.73	107.37	109.91
107.44	106.07	104.04	105.6	103.51	107.57	108.06	106.69	105.13	102.46	105.74	108.21	109.59	104.55	104.52	109.18	106.24	104.47	103.18	104.53	104.29	106.41	106.73	107.17	108.55	107.67	108.44	105.66	104.61	107.03	104.35	104.4	105.22	106.47	103.81	103.62	104.3	106.62	104.53	103.37	105.58	107.09	103.37	102.36	105.64	105.8	106.01	106.13	105.72	107.93
107.59	106.36	105.81	106.59	107.83	104.04	109.19	105.68	108.27	108.27	106.13	104.87	104.4	107.92	102.58	106.44	106.48	106.27	105.62	106.89	107.83	104.06	104.33	107.14	108.42	104.55	103.27	109.49	104.47	105.22	107.5	107.88	109.38	107.53	103.81	108.2	102.4	105.95	110.42	107.53	106.2	105.05	107.07	105.86	108.17	107.49	107.09	104.86	107.91	105.37
109.47	109.14	106.15	107.23	111.74	107.97	107.28	109.47	106.63	108.54	107.78	106.63	108.33	105.28	107.86	111.13	106.91	107	106.29	110.11	108.64	108.02	110.44	107.61	107.24	107.13	107.82	108.79	109.84	103.59	106.77	105.67	106.62	108.28	107.76	106.71	108.35	107.25	108.26	109.62	109.29	107.06	105.42	107.43	108.14	106.87	109.15	109.13	107.32	108.99
104.69	103.29	100.23	99.57	98.979	99.107	99.35	99.086	99.812	99.122	100.43	102.98	101.52	96.348	101.38	100.81	100.77	99.952	101.42	99.061	98.627	100.35	99.463	99.957	97.28	100.83	103.24	99.608	101.93	100.05	98.892	101.7	97.282	99.804	100.79	99.902	100.89	106.32	100.35	101.09	104.78	102.52	102.85	100.18	99.731	98.876	99.6	101.03	98.793	98.064
106.45	105.68	106.92	105.62	107.76	104.77	109.37	107.31	104.36	107.45	103.4	109.38	110.33	108.6	110.61	106.3	103.84	106.61	105.97	106.45	103.6	106.66	106.05	105.19	107.28	110.56	106.53	107.72	107.96	106.97	105.27	106.05	106.86	105.22	107.72	107.76	107.44	107.06	106.71	106.64	105.79	109.59	106.39	107.03	107.85	106.06	109.2	108.04	106.69	106.31
96.343	99.458	95.282	98.617	96.349	96.976	98.531	97.431	98.1	95.705	96.57	98.123	97.624	97.914	95.551	94.005	95.084	100.86	98.836	96.962	96.539	97.423	97.893	96.187	100.01	97.068	96.465	102.59	98.306	99.792	98.764	94.311	98.924	97.644	99.687	101.92	98.574	96.864	98.059	100.08	98.438	97.658	99.363	98.279	98.359	99.095	98.254	94.936	99.746	96.327
108.07	106.49	105.24	108.7	109.43	105.69	107.83	107.21	102.36	105.24	106.37	107.49	106.08	104.41	106.47	104.42	105.16	106.84	107.54	106.48	105.66	108.85	107.24	106.87	105.72	106.29	105.57	106.23	106.48	106.93	106.57	103.96	105.12	104.49	106.16	104.28	108.39	101.64	107.17	105.59	104.86	106.15	104.82	104.03	108.2	105.61	106.28	108.37	104.02	108.77
108.42	105.83	103.3	104.67	104.03	105.29	106.09	108.48	103.8	107.52	105.88	106.39	105.9	105.71	105.99	101.46	104.34	104.09	107.58	101.55	106.31	105.58	104.33	102.72	104.31	104.51	106.27	106.98	106.45	107.4	105.68	105	104.45	109.12	106.29	102.93	103.47	104.88	110.52	102.54	102.86	105.53	107.58	103.04	106.49	106.15	100.53	103.76	104.86	109.3
103.99	103.39	103.13	107.69	105.85	103.99	107.29	108.56	108.44	107.09	105.46	107.21	107.83	104.37	106.48	107.51	107.2	105.44	104.51	106.99	108.54	106.18	104.12	107.53	106.27	104.25	107.94	106.43	106.04	103.57	105.32	107.21	103.2	103.07	106.06	104.48	106.85	107.65	103.31	106.04	104.25	108.4	106.16	107.3	105.53	107.07	108.99	104.89	104.15	107.34
100.2	100.57	102.8	100.74	101.6	101.8	101.26	98.685	102.31	100.62	103.01	101.21	98.835	100.98	101.13	101.28	99.85	99.464	101.58	100.88	101.68	101.57	100.99	102.34	103.61	102.27	102.09	101.39	99.738	100.2	98.327	99.973	99.384	100.61	101.43	102.55	100.08	98.921	99.85	99.155	99.694	101.1	101.5	100.33	99.698	98.415	99.662	99.179	103.98	98.801
108.54	108.03	109.14	110.85	106.73	103.7	107.47	109.86	112.22	110.51	108.75	111.51	107.42	110.93	105.9	107.63	106.68	108.49	108.39	110.86	107.34	106.78	104.85	108.68	108.45	108.76	109.35	106.53	108.64	103.7	107.08	108.11	108.75	107.3	109.2	108.8	105.17	107.74	110.68	107.8	104.98	109.57	108.52	109.08	107.88	109.62	107.74	106.35	109.4	106.99
102.93	103.57	106.54	103.44	105.01	107.72	106.97	106.12	105.84	103.99	106.89	108.78	105.8	106.31	103.39	106.36	101.65	104.69	106.05	103.66	105.63	106.13	104.25	101.72	106.56	106.1	102.97	105.15	104.52	106.43	106.67	106.4	106.88	108.03	104.34	106.02	107.13	102.12	104.5	105.82	105.2	105.2	107.22	105.5	105.58	106.31	102.57	106.53	107.52	106.4
106.31	103.89	110.21	106.89	105.99	107.08	107.86	107.78	101.42	107.94	106.28	104.05	106.39	103.9	102.73	105.63	104.39	105.95	108.34	106.79	106.3	103.61	106.57	107.64	107.32	104.74	104.33	107.7	105.64	104.68	106.27	104.98	106.25	105.93	106.49	104.42	108.79	106.97	107.92	107.29	108.1	104.09	105.64	107.44	106.56	104.32	105.29	106.14	108.27	110.48
107.98	105.76	107.85	106.07	106.9	106.69	104.6	102.57	105.49	106.11	105.36	105.23	107.19	107.41	103.78	106.36	107.81	105.3	106.76	107.46	106.49	105.23	105.37	108.27	110.62	106.35	106.21	104.73	105.74	107.54	109.24	104.47	102.82	106.43	107.09	110.39	106.57	110.43	103.88	104.6	103.97	102.13	107.26	105.89	107.42	105.97	104.21	105.5	106.82	108.35
107.02	105.21	103.99	104.64	107.22	104.39	103.43	105.08	105.04	107.47	107.15	107.38	106.48	106.07	105.9	109.86	107.41	106.96	103.41	106.13	107.08	106.63	105.06	106.99	105.95	107.39	106.28	103.67	107.34	102.32	102.55	104.17	104.76	108.59	108.52	105.1	107.65	105.99	110.15	106.52	106.18	107.11	107.09	104.55	105.95	105.46	107.23	105.4	104.72	107.2
103.73	108.14	108.31	102.99	108.27	106.31	107.81	107.41	107.82	106.04	106.56	107.95	105.83	108.04	109.78	106.64	106.94	104.12	104.79	106.35	108.08	105.6	107.43	107.38	102.78	106.77	106.33	106.89	104.39	104.99	106.02	103.26	104.92	105.23	104.06	109.6	105.58	108.64	109.06	107.77	106.54	103.58	104.99	103.39	102.15	106.34	106.63	106.64	108.94	105.53
100.51	98.633	103.49	100.58	97.105	97.933	99.588	100.92	98.174	100.78	99.782	97.515	98.138	99.797	100.16	96.852	98.06	99.098	101.78	98.327	99.221	99.754	96.523	97.375	99.108	96.533	96.764	96.669	98.12	98.072	97.553	96.259	98.098	95.37	94.911	98.062	101.42	96.004	99.661	97.268	98.847	99.912	98.736	100.08	96.406	98.056	97.004	94.73	97.726	96.273
100.74	100.06	97.147	103.42	102.87	100.11	99.587	105.11	104.26	101.2	101.61	99.212	97.596	99.533	101.02	102.23	102.72	98.976	98.91	103.63	103.05	101.42	100.32	97.612	101.15	101.43	100.92	100.47	101.4	99.663	97.749	99.257	101.69	103.07	100.97	100.85	102.92	97.936	100.31	101.28	99.845	98.18	100.94	100.32	96.771	100.71	100.59	100.14	100.42	99.883
110.85	107.94	106.4	107.12	103.6	106.77	105.56	106.19	104.3	105.54	106.06	105.84	106.5	108.81	104.92	107.34	106.51	106.48	107.24	106.89	106.28	104.07	107.5	106.71	106.72	106.67	107.31	103.53	105.61	106.3	104.25	109.43	105.65	103.69	103.18	106.12	106.94	105.51	103.71	103.1	106.69	108.18	105.79	107	103.86	105.83	107.87	104.54	107.52	105.47
107.9	105.56	107.08	106.01	104.67	106.66	104.5	105.73	104.09	106.37	106.86	107.9	103.26	108.88	106.67	106.96	103.35	103.68	107.93	106.11	104.59	106.65	103.93	107.09	109.6	105.83	102.84	106.19	105.81	104.89	105.17	107.89	103.03	108.73	104.84	106.08	106.64	103.62	107.34	104.18	107.08	105.57	104.96	106.87	104.47	105.93	102.64	106.08	105.29	105.07
107.14	108.18	108.99	107.79	108.86	105.18	108.17	107.62	108.39	107.37	106.79	109.58	108.04	107.17	109.78	106.95	105.7	107.24	106.04	108.73	106.44	107.1	107.56	106.84	109.05	108.56	110.11	107.13	108.36	105.41	108.35	109.18	109.37	109.67	106.16	107.79	107.54	105.65	107.97	108.69	107.59	106.76	108.66	111.96	107.84	110.34	106.24	104.3	110.32	110.72
108.42	107.99	109.48	108.04	106.8	107.72	107.01	107.23	109.02	107.64	110.25	108.14	109.53	107.01	105.83	106.83	108.72	109.01	109.73	109.19	110.2	109.21	105.55	108.36	110.81	108.49	109.99	111.75	111.81	107.72	110.64	105.01	107.7	110.06	107.96	108.51	105.5	108.1	106.86	108.62	108.61	106.27	108.92	108.14	109.75	107.16	110.95	106.24	106.48	107.64
111.52	113.08	110.79	110	110.78	109.13	112.19	109.97	109.36	109.39	110.41	106.88	109	112.49	110.72	108.22	109.94	108.98	109.56	111.8	111.04	111.68	108.64	112.14	110.22	110.1	111.46	112.89	108.27	112.02	110.09	108.28	111.46	111.79	112.5	109.85	110.07	106.21	108.24	109.42	114.78	109.62	109.73	108.58	110.19	109.48	109.87	110.12	108.53	109.84
106.7	106.87	105.84	106.22	107.81	105.6	105.71	105.54	107.13	102.99	106.19	107.14	107.33	106.46	106.12	107.71	108.73	104.53	104.83	108.05	107.45	107.36	104.95	107.07	107.92	107.08	105.46	107.29	110.45	107.07	106.6	106.55	108.66	106.2	106.84	104.57	108.04	104.76	108.88	107.12	106.35	105.74	105.05	109.35	105.7	106.98	105.43	104.32	107.24	105.65
107.19	105.08	104.55	103.63	105.84	108.24	103.95	105.88	107.75	109.64	106.9	104.82	106.55	108.23	107.58	105.77	104.95	104.63	105.88	107.87	105.83	105.52	106.4	108.15	107.12	105.48	108.92	105.79	105.37	105.93	104.47	109.06	107.01	109.92	109.07	104.6	105.85	110.21	105.94	105.96	107.15	107.37	104.71	106.33	102.94	106.06	107.02	106.99	106.08	106.57
99.097	98.613	98.094	98.757	99.231	96.739	98.262	97.966	97.372	100.18	98.415	98.777	97.59	94.92	97.446	98.746	99.541	96.892	96.625	97.766	99.303	98.093	97.93	98.923	99.26	97.579	97.278	96.791	96.69	100.25	99.267	99.315	97.757	96.309	97.013	97.451	98.217	96.293	98.275	97.966	97.397	99.987	98.213	96.956	99.207	98.7	98.186	102.99	96.433	99.268
106.67	110.06	110.2	110.34	108.7	110.78	111.24	110.33	110.57	110.04	110.47	111.05	110.23	111.49	109.75	109.78	110.27	110.01	110.49	109.13	108.73	112.72	112.37	110.26	110.03	107.77	110.5	112.62	107.57	109.91	107.58	111.58	111.34	109	110.75	113.03	112.03	108.59	109.33	108.78	109.27	110.29	110.27	106.82	112.13	109.97	110.72	109.9	109.49	113.51
109.08	106.99	111.25	111.09	108.49	110.83	109.47	107.16	106.65	109.7	108.95	106.1	108.76	107.9	106.47	106.92	106.27	108.56	107.32	108.16	105.77	105.98	107.59	108.55	109.46	107.33	108.27	106.91	104.44	106.82	108.8	105.27	106.35	109.76	107.05	109.55	106.96	107.94	106.55	109.88	108.19	109.56	108.17	105.97	107.17	106.66	109.78	107.46	107.46	107.04
105.43	107.98	108.71	108.32	109.12	108.04	108.34	106.92	108.64	108.27	110.35	104.52	107.34	108.08	108.62	109.73	109.5	106.99	107.08	109.07	108.68	109.35	112.14	107.79	108.17	108.5	109.44	104.34	106.34	107.03	108.69	107.1	106.3	107.5	104.7	107.37	110.23	108.81	109.88	107.9	108.23	106.3	108.08	109.57	106.94	106.76	108.17	111.21	110.2	108.21
97.258	96.161	97.324	96.562	98.907	97.884	95.932	96.862	99.561	97.921	99.501	95.796	98.597	97.117	96.377	98.41	98.291	97.76	97.987	98.934	100.41	96.089	98.942	96.409	101.53	99.151	98.465	97.34	97.986	97.785	98.878	95.01	97.351	93.822	97.299	97.996	99.791	98.058	100.1	94.972	99.983	98.518	96.077	96.887	98.982	95.055	99.195	97.437	98.275	99.389
106.97	104.56	106.47	105.19	104.4	104.72	105.2	105.77	107.01	102.41	106.86	109.46	106.98	106.95	106.3	103.78	104.28	106.39	108.59	108.9	106.36	104.86	103.21	102.16	108.24	109.61	105.78	105.69	108.12	107.13	105.04	104.76	102.2	104.89	105.56	106.36	106.64	106.06	102.65	105.94	107.67	107.41	101.79	102.89	102.65	103.73	105.23	107.85	105.4	105.34
104.01	109.27	107.64	107.67	106.36	104.56	108.51	105.93	107.11	102.73	107.14	105.54	105.57	106.87	107.29	107.18	106.75	102.62	107.04	106.1	110.47	106.08	107.56	106.23	103.97	108.58	107	106.55	104.44	106.02	106.33	104.72	106.83	105.03	104.17	104.98	105.62	105.35	108.01	104.8	107.66	107.21	107.18	109.48	108.08	107.34	106.68	108.31	105.52	105.84
99.202	94.787	98.948	101.91	96.039	97.795	97.027	96.316	101.35	100.08	99.433	97.091	98.578	96.922	96.8	98.15	96.766	100.37	97.122	95.128	98.749	99.497	94.92	100.8	96.543	102.19	97.539	98.013	98.242	97.376	100.69	98.382	97.739	99.865	97.92	97.998	98.051	99.747	99.889	98.126	101.38	93.84	97.862	99.795	100.28	97.985	95.949	96.472	95.401	99.901
105.99	106.99	107.67	105.86	107.02	100.51	102.73	105.73	108.35	105.51	105.23	105.07	106.35	103.74	104.47	105.87	105.33	104.96	102.73	100.95	106.84	109.23	104.65	102.19	107.24	106.4	108.51	104.33	106.77	104.17	103.3	105.55	107.4	107.69	104.2	108.38	106.99	104.06	106.36	104.9	104.26	107.55	105.39	107.31	107.65	106.7	101.65	103	105.66	103.26
105.89	108.72	106.55	105.93	107.79	111.07	106.53	110.35	107.26	106.64	106.21	109.17	109.03	108.54	106.95	108.34	111.05	109	108.81	111.01	106.17	108.87	107.58	109.04	106.49	108.94	106.45	109.16	109.68	109.4	102.99	107.24	108.55	110.39	108.17	108.49	110.47	107.73	105.93	106.84	106.87	109.77	107.47	110.01	107.38	110.63	108.02	108.51	108.92	107.42
97.429	101.55	101.7	102.01	97.965	101.01	101.35	99.863	102.94	99.306	100.79	102.66	97.438	100.25	101.12	99.037	99.817	99.607	104.27	101.53	100.82	100.22	101.45	98.63	97.872	101.88	101.04	99.703	102.19	103.51	100.48	100.2	103.24	100.29	104.96	101.61	101.64	99.786	99.392	102.09	102.94	103.55	101.75	100.16	100.37	100.22	99.566	102.47	103.59	99.479
101.8	98.751	100.32	102.2	102.07	100.54	99.768	103.8	102.2	101.09	99.19	99.249	100.61	99.072	98.385	101.3	100.83	102.56	102.21	100.02	99.119	98.901	98.583	100.01	103.24	100.41	97.83	100.84	100.19	99.075	100.98	100.21	100.49	98.535	101.89	100.53	101.6	99.397	99.883	97.902	98.888	101.33	100.04	102.28	98.912	97.343	98.78	103.62	98.834	99.197
102.22	106.38	107.61	103.99	106.31	106.66	106.27	105.06	106.63	103.59	104.78	105.79	103.48	107.57	102.11	107.47	106.48	104.94	107.54	108.23	105.43	105.21	104.16	104.38	107.82	103.12	103.02	106.49	106.53	103.27	110.5	104.71	106.02	105.39	100.34	102.76	109.99	106.76	103.16	102.3	106.15	107.35	106.76	104.66	104.09	109.3	103.11	108.21	107.49	107.65
109.5	105.64	106.5	108.98	106.62	109.49	110.03	109.41	107.4	105.52	106.25	108.79	109.26	111.73	107.19	109.54	106.99	108.16	106.62	106.01	104.43	106.82	110.18	108.28	107.91	111.03	110.9	108.9	103.94	106.94	105.83	106.48	111.02	110.05	106.27	109.31	107.14	106.27	109.89	106.17	107.64	109.66	108.2	106.47	107.54	109.31	109.93	110.69	109.1	107.17
107.8	104.47	105.15	105.03	106.1	106.06	108.75	106.72	104	106.8	108.88	106.97	107.3	105.76	103.87	105.15	105.61	103.23	105.33	108.76	106.95	105.14	105.36	106.54	107.74	104.33	105.39	107.92	105.2	106.96	102.51	107.9	105.38	103.41	103.34	108.69	104.47	107.25	106.47	104.79	104.22	109.17	107.78	103.97	106.72	107.56	106.78	107.93	104.12	101.42
108.3	104.6	109.02	109.47	108.69	107.35	113.15	107.53	105.45	107.31	104.34	107.7	106.93	108.17	110.26	108.78	108.55	108.98	110.19	108.14	106.26	109.83	110.16	107.44	112.21	109.49	109.25	109.85	110.22	109.5	106.18	107.63	105.84	106.28	109.9	107.05	106.96	107.13	113.22	109.06	105.41	110.44	108.26	105.49	108.95	109.55	108.02	108.25	109.91	108.69
101.88	98.77	101.86	104.66	100.74	102	97.614	98.055	98.12	99.668	101.31	99.005	99.987	102.23	99.808	98.799	100.64	102.33	100.21	100.76	101.6	99.597	100.7	97.194	98.19	101.89	102.6	99.242	101.5	100.38	98.448	101.56	101.49	99.103	99.768	101.25	101.49	102.91	100.78	100.25	98.169	100.45	104	100.75	100.68	101.83	102.78	99.109	100.71	98.222
105.89	105	103.62	106.27	105.35	106.8	104.76	105.78	105.87	103.01	106.16	103.53	103.66	103.14	107.43	105.41	109.07	104.96	105.96	102.91	107.35	107.77	105.92	104.13	103.33	106.06	105.25	105.21	109.24	106.71	107.09	105.41	107.79	105.93	107.86	105.63	102.34	106.11	106.1	109.06	104.56	103.56	104.26	104.43	100.37	107.1	104.91	104.91	105.52	107.9
108.47	106.95	109.09	106.21	110.09	106.57	109.73	103.51	108.84	110.65	109.52	111.77	108.16	105.78	108.06	105.72	108.46	108.03	106.84	109.03	105.37	109.08	108.52	111.23	106.54	108.59	110.31	107.75	108.81	104.95	106.66	105.99	110.23	109.88	106.78	108.17	108.61	105.57	109.58	110.4	108.19	105.18	110.21	105.54	107.67	106.94	108.33	105.67	105.57	107.43
98.255	96.737	97.138	96.486	99.344	98.761	98.342	97.986	99.004	97.682	96.632	96.431	96.822	93.701	100.15	96.366	98.933	95.763	98.166	101.02	98.779	101.76	97.051	96.234	96.443	99.693	99.355	97.576	99.195	97.316	94.875	96.705	98.869	96.376	100.8	101.81	101.13	97.507	96.971	97.655	97.056	100.65	97.855	99.326	101.59	97.214	97.419	96.43	97.816	97.905
98.887	97.838	101.26	97.819	103.78	96.806	102.11	96.086	98.385	98.436	94.342	99.549	99.168	98.961	98.339	98.255	100.69	98.381	99.401	96.588	97.624	100.18	98.354	97.376	97.873	96.47	99.183	97.768	97.896	96.166	98.185	97.448	100.02	98.192	98.72	96.407	99.086	99.807	96.324	97.033	96.893	99.472	96.589	100.27	97.137	99.114	98.887	97.916	97.502	98.546
104.61	105.64	103.68	107.15	106.59	108.89	107.17	108.98	104.46	104.7	103.79	107.24	106.49	104.81	107.66	106.36	105.54	106.95	103.23	105.01	104.22	109.13	105.63	103.85	104.2	103.95	106.42	107.21	107.46	107.8	105.18	104.99	108.58	106.98	104.92	108.04	103.61	102.37	106.59	107.76	102.54	107.36	107.73	107.56	103.98	104.92	100.06	109.27	104.54	104.67
99.027	98.907	96.677	97.504	97.224	96.93	100.15	99.271	94.852	97.969	97.617	97.637	96.182	99.199	95.357	97.097	99.833	101.96	98.873	97.635	98.783	98.389	97.976	97.834	98.002	94.929	99.537	100.48	97.671	97.003	98.067	98.052	96.474	96.723	98.636	96.762	97.698	96.671	95.772	93.765	97.564	98.745	96.364	95.147	95.776	95.602	97.533	99.32	97.453	98.365
106.53	104.65	106.7	106.21	104.49	103.56	106.87	108.82	105.01	102.83	103.17	107.45	105.03	106.29	105.15	107.01	106.56	103.89	104.47	108.57	105.5	104.83	103.74	107.45	107.51	102.39	106.39	105.59	106.55	107.28	106.51	103.91	107.72	104.35	108.07	107.22	104.01	108.4	103.85	105.57	105.4	104.69	104.27	105.21	105.38	104.72	107.27	105.24	102.91	108.97
99.861	101.3	101.82	100.65	100.47	105.13	102.2	99.836	101.05	103.18	100.26	101.58	99.324	102.25	100.18	101.7	100.07	99.28	101.58	101.73	99.49	99.377	99.58	98.408	99.866	100.66	101.01	101.08	100.23	100.02	101.89	101.47	102.92	104.62	100.61	100.14	102.38	100.64	98.273	99.668	98.253	98.867	100.11	101.27	99.377	97.934	99.988	102.03	99.282	101.75
109.71	108.51	108.56	108.15	103.84	109.56	108.39	104.84	111.05	106.21	108.69	103.95	107.83	109.57	106.8	106.18	107.82	110.71	107.45	108.13	109.15	107.3	107.59	109.35	107.56	110.86	109.24	107.35	107.03	108.03	108.23	110.29	107.81	107.12	105.53	108.52	105.82	107.54	106.85	109.67	108.91	106.84	111.11	109.13	109.38	104.98	109.82	110.28	108.7	106.22
104.19	108.98	105.31	105.11	106.65	109.48	105.61	108.29	109.27	108.21	105.74	107.47	108.31	106.16	108.79	106.09	108.56	104.64	102.65	107.05	106.77	104.1	105.69	106.67	108.48	108.84	105.62	106.66	109.36	106.73	105.71	108.39	109.59	107.59	107.86	106.85	108.46	107.19	108.89	107.87	106.54	104.68	105.22	107.19	108.02	105.59	105.9	108.93	107.38	107.04
104.04	104.71	104.38	106.75	103.65	106.17	107.74	105.87	107.4	110.41	105.52	102.57	103.8	102.66	106.35	105.92	104.01	109.27	106.52	104.08	105.74	108.16	105.86	108.51	105.49	105.63	103.4	102.24	105.77	105.43	105.43	105.27	104	102.68	106.87	107.84	104.93	103.95	105.08	105.13	106.72	101.99	107.63	103.6	104.82	105.24	106.86	106.61	106.87	106.7
105.69	106.16	108.06	111.69	105.81	105.37	108.2	106.52	105.71	105.72	105.81	104.64	108.93	111.11	105.13	108.18	107.83	110.51	108.01	109.68	105.05	111.01	107.41	102.53	104.02	104.93	107.52	104.28	103.28	104.05	107.32	105.26	108.51	107.87	106.3	108.28	108.06	104.85	108.1	104.49	109.6	103.1	106.7	105.11	108.54	107.93	106.29	108.08	108.78	106.02
96.062	98.639	97.188	97.204	100.08	96.624	97.011	94.66	97.974	98.035	97.354	97.468	95.985	96.901	98.317	99.302	96.843	97.527	98.065	96.171	97.851	99.24	99.221	99.883	96.738	99.428	95.901	101.73	97.612	94.685	97.598	99.266	99.858	98.859	97.993	97.634	98.914	98.622	97.8	97.345	98.691	98.178	97.254	94.498	98.947	99.809	95.34	99.184	99.136	97.931
101.19	103.57	100.26	103.78	103.07	99.964	100.41	102.41	99.462	100.57	100.54	100.54	99.171	100.49	102.59	98.235	102.88	100.08	101.38	101.41	100.63	103.14	97.722	102.56	101.21	100.49	100.49	99.145	100.91	101.24	104.21	100.67	102.46	102.54	101.72	99.808	98.055	100.05	98.496	98.282	100.79	99.194	98.039	100.07	99.215	103.39	102.97	101.37	100.21	101.51
106.7	106.23	106.47	105.92	109.63	104.51	104.6	105.18	106.62	107.94	109.11	105.37	106.41	106.18	105.77	104.36	107.58	106.92	108.31	101.73	107.81	105.74	109.06	103.46	106.3	108.46	104.73	105.73	109.38	106.15	105.59	108.32	105.52	104.81	105.5	102.19	103.47	105.89	106.03	106.31	105.66	105.36	107.91	106.19	106.17	105.72	110.29	104.71	105.96	105.65
106.66	107.19	108.95	107.21	107.54	104.61	107.13	108.63	106.86	102.93	105.58	106.28	105.28	106.11	105.53	105.25	108.19	106.23	105.83	104.71	105.41	108.66	104.57	103.45	108.46	105.6	108.82	106.28	107.25	106.6	104.15	107.99	106.82	108.82	106.13	103.08	106.29	105.49	106.19	105.69	107.26	103.32	103.9	104.66	103.67	107.43	103.13	102.73	111.07	107.71
104.29	107.04	105.5	107.1	108.05	105.43	109.07	104.05	106.31	105.88	108.33	105.97	105.91	106.24	109.51	106.06	106.52	106.17	106.93	104.22	103.68	109.11	103.52	105.06	107.68	106.85	106.6	105.21	102.61	106.09	107.57	107.89	106.13	109.55	104.59	105.91	104.75	107.45	108.94	108.19	105.4	104.75	108.07	105.52	105.45	104.77	107.69	108.9	107.25	107.18
107.41	106.26	110.8	102.87	104.56	109.77	108.15	107.08	106.06	108.4	108.96	108.08	105.57	108.26	111.37	105.53	107.02	109.18	109.26	103.97	105.71	107.51	106.31	107.59	105.97	108.98	107.96	107.74	107.26	108.88	108.02	107.81	105.49	106.53	107.65	104.99	103.35	108.23	109.68	108.06	106.66	106.26	107.48	106.72	107.32	105.3	109.51	108.53	107.45	106.34
102.66	105.81	107.58	104.83	104.75	106.49	106.03	106.55	107.26	105.1	107.57	105.76	106.61	105.08	106.95	107.24	105.31	105.03	106.4	107.39	104.08	104.2	106.13	106.86	102.21	104.81	102.46	104.14	106.49	105.73	107.85	107.78	104.9	107.37	103.06	105.12	108.21	107.25	105.18	104.28	105.56	103.05	104.07	106.02	105.24	107.11	104.73	104.93	108.62	107.17
99.315	96.625	100.9	103.7	99.977	98.312	98.018	97.835	95.836	99.159	99.018	98.816	96.89	96.802	97.787	98.901	98.611	97.727	98.613	98.844	99.915	98.356	100.1	99.885	97.509	100.4	99.507	98.124	99.368	99.837	97.723	96.997	97.61	96.93	98.408	98.705	97.543	96.684	99.263	97.678	99.626	96.395	99.498	97.054	97.335	97.956	100.58	99.636	98.168	100.44
102.69	107.18	107.24	106.92	106.73	105.52	105.42	102.03	106.59	106.59	103.35	108.33	105.46	104.33	105.01	107.85	106.4	104.73	104.61	107.93	103.74	107.4	105.69	106.73	104.95	108.71	104.95	104.67	103.95	105.92	107.17	106.67	106.12	103.82	103.49	105.6	102.92	102.99	105.07	108.9	106.91	107.31	104.58	106	106.49	106.65	104.06	111.42	107.65	105.53
108.2	108.54	108.95	108.06	109.47	108.57	107.53	106.2	107.26	105.29	107.52	108.62	106.73	108.21	109.5	109.8	107.38	110.78	108.67	108.25	109.89	109.51	110.75	109.74	109.52	108.14	107.37	106.3	108.31	107.06	110.41	108.07	103.6	107.77	108.16	107.27	108.54	107.22	106.83	110.29	106.08	107.76	108.5	108.69	109.53	111.16	109.29	110.62	108.52	106.94
106.84	104.51	103.76	105.12	108.07	110.09	105.97	103.39	105.91	109.98	108.53	106.99	104.08	108.2	104.03	107.82	107.8	105.3	104.88	107.45	103.65	106.54	106.37	107.63	106.82	106.78	108.42	107.6	107.31	106.9	109.62	105.86	107.09	105.43	104.99	105.19	107.55	104.41	107.14	106.57	105.83	104.13	108.88	106.29	103.89	103.16	106.11	109.08	106.21	106.01
98.54	98.897	99.871	97.119	97.969	96.372	96.077	96.921	97.952	99.063	97.13	101.22	99.25	101.04	98.008	95.621	100.07	99.677	97.514	96.867	97.677	100.69	92.435	96.996	97.767	98.836	98.919	99.191	97.701	98.258	98.136	97.795	97.335	97.103	99.587	94.926	103.07	99.865	96.027	99.947	98.702	98.288	99.194	95.164	98.371	96.305	97.627	99.282	102.65	101.74
101.06	99.806	96.417	98.47	94.748	97.801	99.489	97.101	99.383	95.491	100.66	97.866	99.348	100.19	98.507	98.662	97.743	102.19	100.26	99.308	96.709	99.178	102.18	98.78	97.925	101.4	97.685	96.878	98.403	97.66	98.107	98.735	95.991	99.174	98.722	100.4	99.119	99.561	99.615	100.22	99.385	98.674	98.83	97.534	98.917	97.915	94.917	99.506	100.46	97.469
108.38	104.92	106.97	106.23	106.52	104.67	102.5	107.28	107.8	107.59	104.27	107.49	104.71	107.87	105.85	103.56	106.42	102.09	105.68	107.12	106.55	105.29	104.68	104.29	104.03	109.64	109.14	107.34	105.25	105.92	104.54	106.36	107.06	106.87	103.87	106.06	105.89	106.65	105.24	104.94	107.24	105.75	107.32	104.75	106.09	108.95	108.23	107.61	105.37	105.63
104.04	106.63	106.63	103.38	105.31	107.19	106.59	105.31	103.31	105.97	108.52	103.91	105.93	106.06	106.48	105.32	105.55	104.45	104.14	106.91	103.51	104.71	102.44	106.08	109.86	104.68	106.37	102.92	103.52	103.52	104.92	105.94	105.77	104.38	102.21	103.02	106.4	105.34	103.49	107.9	106.76	102.29	106.63	106.6	103.87	104.76	105.62	109.86	107.69	104.99
104.84	106.32	111.33	110.48	106.38	109.54	109.14	109.55	106.31	110.06	109.04	108.03	107.95	109.08	109.47	107.68	109.64	109.52	108.02	107.75	109.22	109.66	105.09	106.94	110.73	108.38	108.63	106.28	106.31	109.5	106.95	110.31	109.63	109.68	108.26	107.25	106.81	109.52	108.71	106.35	110.9	107.96	108.63	105.48	108.16	108.06	109.85	108.06	107.91	108.36
104.55	109.32	106.45	104.74	105.51	104.46	111.03	104.5	107.79	104.7	104	103.17	103.67	105.29	105.5	104.37	106.73	105.38	103.27	104.6	103.08	106.09	105	106.53	106.2	103.49	108.35	108.08	105.11	104.72	106.62	106.36	104.01	104.46	105.97	105.8	105.52	108.62	108.83	105.96	107.05	106.72	103.8	105.97	106.96	105.47	108.12	104.93	105.6	108.38
103.9	106.13	109.46	105.64	105.52	103.28	106.61	106.57	105.13	107.28	107.04	103.94	106.35	107.73	105.94	102.36	104.68	108.89	102.04	103.94	105.59	105.16	103.48	105.36	107.72	105.39	105.98	104.89	106.47	105.71	105.99	108.87	102.97	102.07	105.34	107.42	104.54	106.22	106.6	105.85	104.03	106.47	109.29	108.29	103.24	104.21	103.27	104.06	102.45	104.69
106.85	107.21	110.69	108.25	108.35	108.42	109.39	112.23	108.52	108.49	106.6	106.11	110.12	108.17	107.83	109.11	110.28	108.34	109.85	105.4	109.43	107.72	108.75	109.61	107.39	107.2	107.36	106.83	107.16	103.68	105.2	106.31	108.92	109.83	110.14	107.2	106.27	103.67	106.79	109.3	107.98	109.16	107.45	110.86	106.84	107.24	108.3	108.42	105.94	106.32
108.07	110.37	108.3	109.94	106.12	108.99	108.57	108.09	108.12	109.19	105.27	107.01	108.48	107.68	107.76	110.49	108.47	108.87	108.72	105.19	110.19	108.02	111.08	108.42	109.8	109.97	107.62	106.46	107.9	107.72	110.35	109.53	109.13	107.19	107.16	106.06	109.01	107.63	105.08	108.83	105.72	106.52	108.84	107.85	106.82	106.13	106.35	109.88	108.5	109.36
102.9	104.09	107.83	106.29	103.82	109.05	107.25	107.7	107.41	107.06	108.01	106.59	104.17	108.19	102.05	108.31	102.9	109.86	105.91	108.68	105.3	104.03	104.79	107.28	103.19	108.27	107.14	106.44	105.66	104.96	105.57	107.53	107.62	108.43	105.74	108.04	106.07	108.13	105.78	105.62	109.24	106.22	108.04	107.09	106.36	106.59	106.57	106.51	107.59	105.98
98.784	96.089	99.984	97.698	100.64	99.561	97.908	98.686	99.968	100.09	100.11	100.01	101.57	96.479	98.613	97.473	99.621	98.282	98.56	94.911	96.919	99.661	100.63	99.051	96.36	97.972	100.12	99.72	102.33	98.857	99.448	99.983	100.21	97.75	96.122	97.76	101.38	96.382	99.123	98.498	98.746	101.16	98.961	97.195	100.22	99.857	99.454	97.129	98.014	96.556
107.72	108.14	108.51	109.76	107.9	108.81	102.86	106.05	108.55	110.26	107.51	109.43	107.04	107.34	108.01	108.18	109.17	103.99	105.57	108.85	109.2	104.97	107.68	109.64	110.93	109.53	107.7	105.35	109.72	110.08	105.29	108.75	108.82	108.51	107.5	107.5	106.9	105.05	105.39	105.95	107.64	105.22	105.96	106.73	105.51	108.79	109.92	108.84	107.19	107.6
110.94	110.82	111.35	111.17	110.09	108.94	107.91	110.2	111.5	108.11	110.72	111.05	114.16	109.28	110.15	108.46	110.25	112.81	108.84	110.76	109.12	111.17	109.77	109.93	110.22	111.12	111.03	108.9	111.05	111.28	112.92	108.78	112.19	107.78	111.32	112.44	110.67	110.28	109.57	109.59	111.03	113.39	110.41	112.19	111.18	113	111.48	109.1	111.49	108.3
105.34	105.31	104.62	106.64	106.71	102.1	105.65	101.78	105.37	107.76	109.8	106.2	105.98	105.54	107.18	103.15	106.51	106.37	105.36	108.11	103.14	105.9	104.08	103.68	103.85	108.71	107.3	103.06	104.32	104.53	101.2	105	103.16	101.95	106.39	106.26	105.97	104.72	106.85	109.6	105.39	104.93	104.12	106.25	107.48	107.84	106.79	106.3	106.57	104.31
109.08	108.95	108.56	108.69	111.09	108.06	106.39	107.72	106.86	108.77	109.7	107.55	107.15	109.23	106.3	109.19	106.52	107.01	107.06	106.45	109.7	106.92	108.19	106.28	105.65	105.99	106.95	108.48	110.3	107.47	108.6	108.56	108.67	106.28	110.71	110.69	105.47	109.72	108.26	110.16	106.77	108.96	103.85	111.03	110.64	108.64	109.29	107.74	105.97	109.51
98.741	97.323	100.23	96.882	98.48	95.525	101.78	100.1	99.731	96.64	99.799	98.526	99.49	101.39	97.144	100.41	100.72	95.259	98.684	101.76	98.706	99.119	97.326	99.088	98.677	99.053	98.694	97.821	97.774	97.711	96.842	98.393	96.981	101.02	98.39	96.201	99.106	96.639	95.172	96.104	98.799	101.05	96.364	97.798	96.16	98.213	100.26	96.676	99.469	98.159
109.3	106.56	107.53	106.74	112.82	107.12	111.51	108.29	108.58	108.34	108.38	110.85	108.01	109.45	108.03	110.91	107.71	108.53	108.14	107.03	105.3	107.78	105.23	107.3	109.92	107.2	111.2	111.1	107.78	108.66	107.73	108.8	107.36	106.18	108.17	110.7	111.88	110.29	105.96	108.93	103.21	113.26	109.83	108.43	106.38	106.84	105.96	106.9	106.86	107.79
104.32	107.2	106.53	106.75	104.33	109.63	109	103.99	105.94	108.12	102.78	109.86	106.41	108.74	104.63	105.35	104.64	105.29	104.41	102.57	106.39	103.06	105.37	108.17	106.13	106.66	104.42	105.31	104.58	106.77	106.29	105.76	108.81	105.06	107.85	107.93	106.52	107.7	108.87	103.84	104.64	107.91	106.37	107.11	105.43	108.85	102.16	103.26	109.77	108.46
97.218	97.914	99.511	101.26	101.03	101	100	100.77	97.811	98.055	102.22	95.215	99.91	98.476	100.3	102.83	99.312	98.997	100.37	100.15	99.971	98.622	98.971	100.37	98.774	97.547	97.378	100.2	100.25	99.753	100.65	100.5	102.36	99.812	101.38	100.01	99.323	98.024	97.536	100.1	103.82	98.765	99.73	98.295	102.16	101.68	98.936	101.04	100.32	104.06
106.42	107.05	106.52	106.75	105.34	107.54	106.58	107.62	104.25	106.12	105.98	104.92	105.46	108.15	103.4	105.63	107.63	108.22	103.14	105.49	108.91	109.36	106.41	104.47	104.58	103.83	108.18	107.37	105.05	106.51	102.7	107.78	106.08	105.01	105.89	108.14	107.28	106.98	102.92	106.41	103.81	102.56	106.52	106.16	102.46	106.26	109.32	104.47	107.06	107.21
105.48	105.87	104.1	106.54	104.24	103.06	106.87	104.81	104.06	104.48	105.4	105.49	106.51	105.82	106.12	107.2	107.65	106.09	105.67	106.77	106.03	104.89	108.12	104.93	107.51	105.23	105.28	103.82	106.57	104.98	106.28	106.01	107.78	102.11	104.74	103.77	108.35	107.72	107.89	108.57	105.71	105.94	107.26	106.23	107.8	106.59	108.88	106.27	102.57	105.57
111.94	109.42	111.36	110.87	114.77	112.23	110.1	113.07	111.39	108.7	111.55	112.21	110.82	108.88	113.46	111.2	110.01	110.17	107.86	109.67	110.9	111.15	110.83	111.38	109.37	109.98	111.63	110.19	111.09	113.83	109.02	112.46	107.78	112.32	110.29	112.73	111.6	110.95	109.23	110.25	111.29	110.14	112.21	109.99	112.69	111.71	112.78	110.18	109.77	108.15
107.96	107.22	104.48	105.44	104.18	105.79	107.54	103.46	106.8	104.48	105.96	108.6	105.12	105.2	108.1	103.16	106.77	105.48	103.59	104.98	105.64	107.43	107.3	105.56	105.01	108.41	103.19	102.99	108.33	104.19	105.61	106.84	104.01	104.64	105.34	106.33	105.31	104.57	105.41	105.88	104.2	105.95	108.79	104.17	106.04	104.92	104.4	105.48	105.12	102.25
107.57	108.69	107.65	109.98	108.75	109.14	110.88	109.68	109.19	106.11	108.69	109.09	109.84	109.86	109	104.96	107.2	107.1	109.3	106.83	107.43	108.14	106.61	107.23	106.12	109.78	110.39	108.41	109.09	106.74	111.6	106.89	107.56	110.91	107.25	108.72	108.01	106.42	107.8	108.02	107.85	108.18	109.83	110.51	109.73	110.79	107.73	109.72	104.58	106.68
109.19	103.03	105.18	108.15	108.43	109.2	107.65	103.82	105.94	107.31	104.99	105.57	107.04	105.12	107.62	107.36	105.65	107.13	107.01	107.26	107.4	104.61	104.43	109.35	105.62	109.08	108.5	107.73	104.27	106.85	105.72	107.26	106.4	106.04	103.23	103.13	105.44	106.24	105.85	107.43	103.46	109.09	106.4	107	106.2	104.51	108.66	107.68	105.79	106.31
104.99	106.67	103.15	105.53	105.58	104.5	107.26	106.97	105.03	107.05	106.05	101.47	108.9	104.87	107.29	104.74	101.55	108.82	104.78	102.38	107.41	104.66	109.33	107.99	107.94	105.02	106.02	102.32	106.37	106.5	105.16	103.48	108.59	104.35	106.8	107.43	106.44	106.09	105.19	105.25	106.78	106.01	107.67	105.09	108.21	104.42	107.25	105.31	107.09	104.48
98.167	95.236	100.05	99.729	96.456	95.768	100.85	98.904	95.05	100.62	97.928	99.687	94.074	98.722	97.607	96.289	95.239	93.154	99.968	100.46	95.317	101.81	95.546	94.13	96.072	98.598	99.031	98.78	98.032	96.613	99.534	98.826	96.878	99.261	96.456	95.196	99.673	100.67	99.418	100.09	99.094	99.435	95.53	99.991	98.977	97.838	95.601	97.221	99.4	98.606
104.76	101.41	99.907	101.68	100.83	102.04	101.56	99.617	100.12	99.903	100.67	97.875	100.8	94.583	100.35	99.911	105.47	102.14	99.278	97.231	99.59	102.29	98.336	100.86	104.11	97.674	101.89	103.25	100.17	103.7	98.031	100.63	101.63	101.68	98.225	101.94	101.13	100.1	100.12	95.545	98.888	101.17	98.972	97.738	101.49	101.4	100.21	100.75	100.89	99.926
107.18	106.31	106.65	105.97	111.84	102.71	109.83	105.52	108.86	108.44	108.35	107.18	105.67	109.37	108.06	108.74	108.7	109.84	109.38	105.06	108.18	110.36	107.55	109.71	107.85	105.45	107.31	105.82	108.78	106.47	111.51	107.14	107.61	107.27	109.3	108.21	110.95	107.86	106.29	104.48	110.13	105.75	105.71	106.31	107.72	108.43	108.03	105.75	107.44	108.37
107.27	109.49	106.85	105.36	107.72	112.69	108.79	108.78	107.36	112.2	105.71	106.29	109.76	108	111.5	110.04	111.07	106.42	108.65	106.05	108.89	108.14	106.55	108.9	107.15	108.9	110.05	107.04	106.41	106.58	106.18	108.42	111.4	108.33	108.69	105.98	112.31	109.12	107.59	107.57	110.18	106.19	109.78	108.28	107.87	108.83	109.36	111.49	108.37	110.29
108.32	106.93	106.15	106.13	105.36	105.5	106.85	106.63	103.07	108.96	106.32	107.09	104.63	105.29	107.09	104.7	103.76	105.93	102.1	105.49	102.9	108.8	111.25	103.95	108	106.5	104.94	105	105.29	106.34	108.53	107.65	106.78	105.69	108.71	104.54	105.55	105.69	105.43	106.89	108.72	101.95	106.52	104.69	104.91	106.05	105.53	104.1	105.75	107.06
106.3	109	104.86	110.43	106.47	108.54	106.43	108.33	106.01	108.91	112.1	108.13	109.25	107.38	108.06	110.44	107.15	109.5	109.53	108.5	107.17	106.08	107.21	110.04	108.18	107.57	107.41	110.55	106.68	106.06	105.77	108.46	111.16	110.02	108.47	109.4	107.78	112.78	105.95	105.37	107.16	107.95	109.03	106.09	108.04	108.73	108.4	106.94	109.47	110.63
107.6	108.89	102.63	108.02	103.07	107.27	107.2	106.89	107.11	109.43	105.97	106.96	105.3	108.1	105.34	104.14	107.51	105.54	105.98	107.65	104.59	105.94	104.39	105.69	107.33	105.21	102.92	106.59	107.28	102.68	103.93	107.51	105.35	100.98	107.9	106.54	108.01	104.21	106.56	108.12	103.33	102.75	103.13	104.22	104.34	106.82	102.29	108.87	102.7	105.59
101.99	102.82	101.97	101.11	99.806	100.2	103.06	99.313	97.807	100.08	100.78	98.357	99.538	99.077	102.85	103.94	99.769	98.459	99.31	100.7	102.05	100.56	100.47	100.15	99.682	99.882	99.573	100.85	102.3	104.16	99.243	100.54	98.317	99.729	101.63	102.02	103.35	103.98	100.71	100.46	98.964	100.67	100.13	100.34	99.853	99.305	102.63	101.49	99.761	99.838
104.95	106.52	106.98	105.98	104.08	106.46	104.51	107.13	106.11	105.7	105.47	105.17	105.38	106.21	107.31	106.13	107.99	103.16	104.93	107.4	104.4	108.13	103.44	103.39	107.04	107.25	105.7	106.41	108.03	108.94	111.04	106.91	104.1	106.6	108.54	106.71	105.15	106.03	106.46	105.39	105.17	107.45	106.95	104.2	104.23	106.35	103.63	104.94	106	104.55
107.04	104.73	109.52	109.15	108.58	104.91	107.07	108.65	108.05	109.56	105.6	107.35	108.16	107.09	108.27	107.73	107.05	108.48	105.96	106.96	110.22	107.49	107.2	108.26	107.42	109.05	107.72	104.55	111.85	108.16	109.44	110	110.13	108.53	107.04	106.73	108.23	106.87	108.7	108.16	106.3	108.74	107.42	107.96	108.85	107.65	107.26	106.14	105.91	109.56
108.09	110.23	107.22	104.9	105.92	106.4	105.56	106.82	106.08	107.32	107.82	108.24	103.25	106.63	103.72	106.85	104.66	105.23	107.89	107.54	106.08	105.89	107.68	104.88	104.88	105.18	108.8	107.82	106.34	105.84	105.53	108.02	108.36	109.04	105.99	107.32	105.61	106.16	103.67	104.55	106.63	107.35	107.58	105.4	108.53	108.71	105.05	104.15	109.16	108.56
108.77	106.95	106.59	108.04	109.02	108.52	108.07	106.89	107.39	106.23	107.49	106.28	108.03	108.24	109.49	109.57	108.17	110.61	108.61	105.39	107.34	109.48	108.43	107.86	106.49	107.39	108.02	107.53	107.89	108.13	109.71	108.93	105.85	107.45	108.06	108.41	105.21	110.5	108.4	109.53	112.25	107.7	107.83	109.2	111.23	105.65	110.68	106.87	107.27	109.52
109.12	108.29	109.39	109.6	104.64	107.35	107.25	111.75	109.32	109.36	107.19	107.26	107.98	110.11	108.39	108.12	108.13	108.06	106.75	107.91	108.49	107.15	110.12	111.45	109.34	106.95	109.08	106.56	107.83	107.36	105.98	109.82	106.25	110.4	109.8	106.32	108.09	109.73	108.28	106.16	106.02	107.49	109.73	108.75	108.49	109.48	110.37	109.76	109.59	108.76
105.33	105.8	106.17	107.35	104.74	102.42	105.1	105.97	105.6	106.86	104.48	106.06	105.42	103.79	107.06	108.8	104.67	105.23	106.53	104.42	106.79	106.31	105.44	103.71	105.23	103.42	105.92	107.29	105.37	105.05	104.9	105.43	106.24	106.11	103.26	106.12	106.44	106.41	104.63	104.88	105.81	104.95	104.55	106.96	105.72	107.58	106.26	105.67	104.86	107.94
92.815	98.485	97.2	96.9	97.026	98.184	101.64	96.178	97.556	99.299	99.333	98.927	97.86	99.65	95.423	98.559	97.342	101.77	96.661	98.55	97.778	98.511	96.657	99.934	97.835	96.575	95.863	98.494	97.769	100.48	100.47	96.055	96.954	99.33	96.814	99.916	102.2	98.047	95.293	96.391	95.363	99.23	97.641	98.263	96.132	99.402	98.04	98.447	99.962	98.631
101.57	98.986	102.82	101.13	99.589	102.79	100.23	102.78	101.87	101.77	99.567	101.63	99.92	102.55	103.97	99.851	99.729	103.49	100.35	100.9	99.253	101.16	98.896	100.69	102.85	100.25	102.35	101.74	101.25	102.08	101.05	100.98	103.05	101.79	103.77	97.447	103.5	99.605	101.26	101.77	101.34	100.58	103.88	103.41	98.573	99.879	100.1	100.53	99.663	103
110.31	107.3	105.34	106.21	108.03	109.76	108.31	108.01	110.72	108.64	109.42	110.88	104.93	108.3	105.3	105.77	108.48	107.94	107.68	110.16	105.48	102.51	105.49	109.23	108.08	107.99	111.44	111.61	107.4	107.25	110.52	107.95	107.08	105.14	106.73	108.33	108.75	107.49	110.15	105.15	109.41	107.32	105.25	110.07	108.59	110.41	107.53	110.67	106.61	108.53
110.52	110.56	109.52	107.09	105.66	107.77	106.89	110.09	110.82	108.75	109.57	106.04	107.78	111.99	105.09	109.13	107.97	108.46	109.74	107.54	110.58	108.5	109.04	105.65	106.93	109.35	108.21	107.99	110.03	110.48	108.74	104.63	109.75	106.76	108.16	106.35	108.67	107.31	108.31	106.9	110.24	109.83	109.69	107.51	108.28	106.64	108.17	110.64	105.47	111.52
98.251	98.682	98.943	98.699	97.99	99.732	99.962	98.886	98.191	99.032	97.759	99.027	98.763	98.317	99.468	100.6	99.107	96.869	97.528	96.968	99.164	99.517	99.722	97.631	97.588	98.637	100.44	97.935	99.891	98.497	98.663	97.777	101.03	97.021	98.48	98.637	102.32	97.645	98.554	99.365	100.3	99.973	97.109	97.752	99.551	96.642	97.549	98.513	100.87	97.706
108.27	113.51	107.24	109.27	107.97	107.25	104.49	106.84	110.28	107.59	108.43	107.06	108.3	107.62	109.23	105.21	105.99	108.82	107.9	107.77	108.19	112.13	107.24	106.23	109.03	108.81	109.36	108.47	109.77	108.76	103.53	108.08	108.21	105.24	106.73	110.15	108.42	107.63	107.21	106.16	109.07	105.34	111.6	111.3	109.21	109.93	107.22	107	111.05	107.51
106.69	106.19	107.19	108.1	106.07	108.72	108.99	108.63	111.68	106.65	107.44	109.01	108.95	106.57	108.49	107.59	109.04	106.7	106.97	107.69	108.34	106.2	109.06	107.61	110.44	106.11	107.3	108.32	107.21	107.17	106.01	108.72	112.47	106.14	111.2	108.52	106.32	111.3	108.43	110.26	106.38	107.37	111.16	106.73	107.6	107.46	105.96	108.96	108.16	107.27
107.64	107.13	109.5	107.03	105.63	106.58	103.79	110.53	106.72	109.07	107.76	107	107.46	106.81	107.87	108.34	109.33	107.47	109.33	108	109.14	109.01	104.17	107.23	103.58	108.42	108.67	107.26	111.02	107.85	108.38	107.86	107.18	106.4	107.37	111.13	105.92	110.13	111.67	105.42	108.72	104.89	107.87	110.04	109.11	105.36	109.56	106.38	109.6	108.04
103.95	106.94	108.48	107.33	106.89	105.47	104.64	105.32	104.82	105.35	106.3	105.67	106.3	101.31	105.91	106.23	102.76	106.71	107.55	103.84	108.15	107.67	106.68	106.01	108.31	105.68	106.45	108.19	107.21	107.37	103.76	104.42	105.73	104.21	104.38	105.12	105.62	106.9	102.2	105.12	101.82	103.57	107.39	103.28	106.54	105.79	104.04	105.52	108.59	105.21
107.99	110.03	105.78	106.85	107.11	109.26	106.57	106.02	106.36	107.35	109.34	104.56	105.6	110.12	108.13	107.25	106.09	108.65	108.55	107.37	109.82	108.75	109.59	105.81	107.25	105.69	107.25	110.38	107.77	107.82	106.49	109.76	108.34	109.26	106.12	108.34	105.3	106.63	109.48	107.29	104.24	107.04	110.14	106.83	107.11	106.45	108.04	107.63	108.04	105.53
94.048	101.28	95.535	99.815	97.683	98.723	99.57	97.031	97.274	98.963	97.172	100.47	99.716	95.682	98.662	96.557	96.27	99.339	94.518	96.958	98.599	95.336	101.17	98.752	97.779	97.968	95.911	98.56	98.733	100.84	95.342	100.89	96.277	98.051	96.736	97.143	100.29	98.478	96.104	100.34	100.68	99.917	95.693	96.924	97.71	95.505	96.9	97.045	100.51	99.834
105.57	103.5	106.23	105.84	106.18	104.53	106.37	105.4	105.97	105.92	103.02	106.33	103.15	106.86	108.17	104.29	105.09	102.73	105.26	106.28	106.98	104.6	108.35	104.01	106.61	107.76	106.72	104.02	100.99	108.17	107.85	105.9	103.38	106.48	104.88	106.38	107.85	106.54	104.42	103.49	102.97	102.38	106.58	108.38	107.64	100.28	105.4	105.35	104.5	107.86
100.56	100.39	99.278	100.82	99.35	100.93	95.361	97.901	97.828	99.596	96.505	98.613	96.658	99.374	95.863	97.769	96.094	98.525	100.74	96.543	96.058	95.944	96.972	98.371	95.188	97.199	98.106	96.052	99.629	96.467	98.067	100.07	97.572	98.13	98.065	99.145	97.992	96.358	98.623	98.163	98.627	98.599	98.553	99.105	96.589	94.368	96.884	98.559	97.049	97.184
101.93	102.17	100.12	99.984	101	101.86	102.46	100.87	99.529	100.33	100.31	100.02	100.13	100.96	100.87	98.934	105.53	102.72	98.578	100.27	99.63	98.891	98.888	101.08	102.27	104.35	103.2	101.62	100.25	100.57	100.77	103.16	101.78	99.468	97.982	100.13	103.4	101.76	104.54	98.682	101.41	100.06	102.21	100.91	103.41	101.24	102.28	98.981	101.01	97.553
104.84	108.92	107.45	108.34	110.47	106.68	107.03	108.89	110.3	108.03	107.16	110.33	108.81	107.57	109.56	107.92	109.41	107.98	109.41	107.81	108.06	111.79	108.09	107.7	106.67	107.35	107.17	105.79	104.99	107.55	107.41	109.72	108.41	104.87	104.29	107.65	108.29	110.16	106.26	106.72	108.97	105.33	107.98	108.29	106.77	109.06	106.88	107.49	108.34	105.76
109.57	109.88	109.47	108.06	107.66	108.47	109.53	109.8	108.47	107.25	106.02	109.07	108.57	105.87	111.56	109.43	110.78	105.64	110.46	107.17	106.98	111.08	109.3	104.65	109.1	110.44	110.39	106.77	106.67	106.76	105.29	108.07	108.69	104.77	107.46	105.53	107.25	107.1	108.95	110.16	105.62	107.22	106.75	109.27	109.17	111.02	106.39	107.56	108.68	106.43
106.92	107.02	103.5	107.3	104.25	103.6	102.74	108.31	101.38	104.65	105.37	107.97	106.02	105.71	106.57	104.97	107.14	105.45	106.87	103.17	107.55	106.08	104.74	108.36	105.01	105.04	106.88	104.73	107.45	106.85	105.06	103.41	105.79	108.18	104.45	106.94	106.42	108.8	106.09	105.79	105.06	107.07	107.04	104.96	106.58	105.62	105.01	106.44	106.07	106.24
109.83	112.64	112.39	112.28	112.24	108.92	108.34	110.87	111.2	111.76	111.67	110.01	108.99	109.89	109.79	111.04	105.97	107.31	107.43	113.08	105.59	109.51	111.15	109.14	111.33	110.09	109.76	114.02	109.29	111.11	116.46	110.69	108.51	112.57	109.85	108.59	110.63	108.78	109.16	111.52	110.8	114.21	110.26	109.89	110.22	111.23	105.99	111.66	106.44	109.27
104.47	100.86	101.07	101.22	102.36	98.908	98.741	101.82	100.7	103.44	102.19	99.614	97.963	100.28	101.77	102.02	101.6	100.24	100.25	101.65	102.08	101.3	100.48	104.93	102.36	100.44	100.23	101.14	101.36	100.49	100.36	100.7	98.384	101.25	101.61	101.97	100.91	99.16	100.89	98.623	96.198	102.54	103.04	104.04	101.36	100.77	101.3	98.358	102.24	102.27
104.59	106.48	106.04	105.9	107.05	104.85	105.01	105.92	106.05	104.92	105.63	105.53	105.45	105.58	105.02	107.1	107.67	104.76	105.59	106.89	106.06	105.47	106.85	106.6	105.77	106.05	106.3	106.57	108.21	105.11	107.05	106.32	106.31	105.42	106.68	106.09	106.47	104.84	106.72	104.01	105.28	106.69	103.46	103.13	105.37	107.51	104.79	103.96	104.27	105.4
104.73	104.23	105.32	106.36	102.72	105.69	103.56	105.9	105.69	105.98	103.51	106.83	104.15	102.21	103.72	107.11	105.98	104.95	103.36	106.28	107.21	100.75	101.86	105.93	103.68	105.9	103.3	104.86	104.85	103.8	103.19	104.23	108.53	107.09	107.59	104.22	105.01	104.05	106.43	107.91	104.64	103.19	104.09	106.1	106.78	103.29	104.37	106.78	105.38	107.03
108.09	110.27	107.8	107.7	111.99	108.49	107.03	111.75	110.53	109.73	107.12	109.94	108.33	107.11	107.8	106.03	108.34	106.42	108.28	104.1	107.41	109.64	107.35	108.63	111.17	110.07	109.71	108.88	111.45	110.53	107.63	109.01	106.98	107.57	107.39	105.73	110.32	108.65	107.15	108.86	109	107.86	106.3	109.74	106.57	106.81	109.19	108.88	106.54	111.41
98.091	103.93	99.924	101.37	101.54	101	101.26	101.43	98.832	98.893	102.01	100.17	101.8	101.42	99.716	100.79	103.49	100.14	99.808	102.89	97.97	96.76	100.32	100.89	99.306	95.883	100.31	98.546	98.012	100.54	98.377	99.014	101.11	99.331	100	98.308	100.81	97.898	99.649	99.42	101.95	99.818	97.197	98.117	99.145	100.11	97.064	99.303	100.57	97.137
105.96	99.752	105.01	105.15	105.51	106.47	106.27	104.19	104.9	109.23	105.47	104.27	105.07	105.81	106.96	106.36	107.54	105.24	105.9	107.06	104.44	104.28	106.96	106.29	105.64	107.79	105.08	105.66	104.13	106.33	102.87	108.04	102.7	107.71	103.72	107.32	110.37	107.4	107.68	102.78	110.27	104.85	102.12	105.25	104.88	104.03	106.65	103.95	105.37	104.03
102.02	105.79	106.2	106.26	109.54	103.36	103.2	109.86	100.74	104.27	107.66	103.74	103.91	102.79	106.07	106.78	107.65	102.56	105.04	105.9	105.01	107.71	104.61	105.08	104.06	106.65	104.1	102.66	104.06	106.05	105.62	105.08	104.67	105.27	105.62	104.2	105.88	108.22	104.84	105.51	111.1	105.11	107.2	106.87	105.06	106.47	107.55	103.47	106.55	105.41
97.402	100.73	95.873	100.04	96.737	99.396	98.679	96.283	96.344	98.86	97.644	97.958	97.644	99.654	97.463	97.56	98.19	97.498	95.774	100.16	99.076	97.555	97.227	98.441	96.284	98.619	100.7	99.393	95.45	100.09	95.522	97.384	100.09	101.64	98.41	95.815	97.918	98.496	98.266	96.677	98.32	101.35	97.047	100.87	99.083	96.685	97.685	96.93	95.667	97.782
104.25	104.35	106.73	106.18	105.58	106.75	104.85	107.64	105.46	104.43	108.55	105.02	106.42	108.32	105.44	102.37	106.58	106.53	106.4	104.52	104.1	103.43	107	103.15	106.54	104.64	103.98	104.94	106.25	102.69	101.89	107.45	106.66	106	106.68	105.84	103.04	103.14	105.82	106.68	103.43	109.07	106.32	103.88	106.93	109.41	107.16	102.99	105.9	104.98
108.78	107.15	108.66	107.13	102.89	108.17	107.73	106.94	106.86	105.27	107.73	108.86	104.39	107.17	104.14	109.4	106.1	103.12	110.36	107.76	104.04	105.83	106.18	103.68	106.37	106.96	110.55	108.39	105.31	106.44	107.84	107.07	103.94	104.77	107.19	106.24	106.72	105.28	106.01	105.82	107.15	108.66	105.01	106.04	107.28	108.25	108.72	108.78	104.03	107.24
105.62	104.09	106.85	103.24	106.04	107.52	108.08	107.43	103.86	105.98	103.91	106.63	109.02	105.94	104.51	107.82	110.91	103.86	109.56	105.45	102.83	105.96	105.22	108.35	107.12	105.55	106.93	102.34	105.46	106.81	107.86	104.19	108.44	105.03	105.16	104.7	104.11	107.46	102.72	107.02	106.59	108.86	105.25	102.58	104.91	103.46	106.02	107.14	105.73	101.26
107.5	105.63	108.33	105.51	106.25	108.79	108.93	105.85	109.85	109.61	107.2	106.23	110.42	109.09	108.28	107.27	110.04	105.16	103.96	106.15	108.01	110.82	103.9	107.42	107.2	107.39	103.66	109.43	103.84	108.18	106.56	108.51	108.63	108.81	105.76	104.93	108.71	106.48	103.71	109.58	108.53	107.6	107.77	108.02	105.96	107.75	107.97	110.32	104.9	107.99
106.72	103.54	104.72	106.68	106.27	108.7	107.02	104.07	107.35	105.18	102.7	111.25	106.62	104.66	104.32	106.65	107.17	105.54	107.72	107.73	108.64	104.05	105.1	105.7	106.73	105.75	108.6	105.39	105.32	105.74	104.42	107.2	108.04	107.02	104.86	106.1	103.88	103.48	107.16	108.72	104.58	104.85	103.78	105.59	106.34	102.92	108.43	107.87	104.02	106.4
98.24	94.395	97.803	98.651	97.254	98.348	97.805	97.285	93.682	99.504	97.347	97.813	97.492	99.246	96.376	97.082	95.09	96.689	100.57	96.876	96.617	97.328	96.611	98.506	97.226	97.941	98.642	97.029	98.096	98.084	96.99	96.831	96.431	98.451	94.015	101	100.17	98.129	98.886	99.703	97.515	99.838	99.445	96.229	99.054	98.286	97.472	100.23	96.205	99.008
108.6	107.04	108.46	108.5	105.8	107.68	110.94	105.33	108.99	113.42	110.21	109.07	109.18	109.28	107.68	107.09	107.81	108.6	111.26	111.3	105.87	109.06	105.33	109.16	106.4	106.54	108.58	109.41	102.74	109.04	105.74	106.7	106.95	108.87	107.67	106.63	109.41	106.93	108.6	108.87	110.69	106.92	108.32	107.92	109.9	104.33	112.56	104.6	108.48	107.47
108.18	106.05	106.81	104.83	107.1	106.25	107.57	104.85	107.6	105.73	104.6	104.25	104.73	105.96	104.22	107.59	107.69	106.18	104.65	106.24	107.55	107.4	105.46	107.3	105.72	105.76	104.44	103.78	107	104.15	105.75	104.66	103.31	104.95	106.56	106.31	106.63	107.3	103.07	105.02	105.6	105.81	105.06	102.18	106.04	106.41	107.88	105.62	106.81	104.81
102.44	106.15	106.77	105.57	107.85	106.06	109.2	106.85	107.35	105.96	106.87	107.44	106.28	107.02	107.48	107.21	105.42	105.93	106.84	110.25	103.51	108.93	108.32	106.14	107.72	106.27	107.39	107.67	108.75	106.78	105.1	104.61	108.6	107.34	107.63	103.06	107.88	107.85	108.09	106.24	104.65	105.35	106.84	106.93	106.75	107.96	105.66	104.13	105.75	105.85
109.54	111.85	109.98	109.61	109.9	109.68	107.74	108.37	110.59	111.05	111.4	112.31	110.73	109.37	110.48	111.68	112.03	109.81	111.14	110.71	109.41	109.77	107.53	108.9	108.55	112.44	109.48	108.69	109.21	110.78	111.45	116.32	108.26	110.24	110.48	112.62	114.35	113.05	109.97	108.54	109.63	108.08	112.5	113.19	110.08	111.88	109.32	111.29	112.52	111.84
106.35	104.32	105.42	108.42	106.48	107.91	104.02	108.44	104.68	104.78	105.6	107.82	105.77	104.85	105.61	106.46	104.63	109.06	106.44	106.94	106.96	106.18	105.9	102.37	105.07	106.1	110.14	110.65	107.06	104.64	105.83	108.48	106.61	105.68	107.68	107.13	104.08	109.18	105.41	104.35	106.21	106.17	106.59	102.32	108.64	103.8	107.35	107.41	104.75	106.18
104.51	106.33	107.38	105.74	108.05	107.93	104.2	108.57	105.8	104.2	108.72	102.13	106.73	104.38	104.63	105.21	108.72	104.74	105.65	105.03	105.04	106.56	107.33	104.26	105.36	108.53	104.95	104.82	106.31	107.56	106.58	106.2	106.11	106.18	104.67	106.78	101.77	104.5	108.52	104.04	102.9	105.98	106.44	105.5	109.03	107.54	104.25	106.42	103.36	107.96
105.69	106.26	106.59	106.5	106.81	108.94	106.57	106.16	110.87	108.13	109.02	112.64	110.4	108.42	108.41	103.56	106.83	107.3	105.83	110.32	108.83	109.6	106.31	106.35	110.37	107.99	106.77	110.89	107.61	109.39	103.02	108.83	109.34	109.04	107.51	108.31	106.89	107.63	108.34	109.55	108.06	108.18	106.08	108.01	112.95	106.94	107.34	108.74	105.45	108.12
103.24	104.21	103.71	106.02	105.84	102.92	107.84	105.34	105.55	108.44	103.27	106.56	106.44	107.64	104.45	105.82	107.84	104.23	107.1	108.48	103.97	104.91	104.53	106.8	105.56	106.27	106.3	107	104.71	103.58	106.33	107.96	105.9	105.61	106.94	103.5	106.88	107.22	104.07	105.9	105.15	105.93	106.18	102.98	103.75	108.03	107.52	107.2	108.98	105
109.18	105.25	104.98	101.27	106.24	105.69	105.97	106.83	105.75	104.03	104.3	107.86	106.38	106.08	105.65	105.5	107.09	105.3	106.44	105.81	106.27	103.23	107.4	106.45	102.58	106.23	103.34	105.13	106.22	104.4	105.78	106.66	105.6	107.41	105.81	106.63	104.75	106.66	106.22	104.05	104.52	104.76	107.6	103.7	107.13	103.01	104.7	105.64	104.82	109.14
104.38	107.76	106.58	109.51	111.68	105.56	109.51	107.72	107.81	108.78	106.98	109.56	107.64	108.36	106.04	108.09	106.72	108.05	111.97	107.24	109.6	110.76	106.32	111.84	107.27	104.02	108.97	110.76	106.3	104.93	108.52	108.92	109.1	111.07	107.49	110.52	109.01	104.96	106.75	107.11	107.9	108.24	107.12	106.35	107.15	108.05	105.63	111.85	110.1	109.28
109.47	106.6	107.2	107.14	106.53	106.98	107.66	104.15	107.09	102.95	108.45	105.8	107.03	108.27	106.32	105.25	107.34	105.95	107.15	109.13	106.36	107.7	106.71	107.91	105.62	107.09	108.15	106.06	106.21	108.82	108.91	106.67	106.19	105.61	104.44	107.86	103.97	107.77	107.27	107.4	103.44	105.38	106.45	108.07	109.85	109.57	109.69	108.07	105.92	106.39
107.3	102.27	105.8	106.41	103.95	105.34	107.92	103.29	104.85	106.85	102.09	104.38	105.36	106.31	104.84	104.16	108.32	106.25	105.74	104.15	102.42	102.79	102.41	104.4	106.91	101.95	105.31	104.4	108.9	102.89	105.78	106.34	104.86	104.04	107.45	107.06	106.98	104.49	106.36	104.75	106.42	103.05	106.48	107.85	104.81	106.34	102.88	104.62	106.44	107.18
107.52	107.07	104.35	105.61	107.22	105.3	109.32	105.28	107.67	106.84	100.34	104.21	107.16	106.18	107.27	107.13	106.25	105.12	106.57	106.14	108.61	108.22	104.28	105.96	108.04	112.01	105.64	107.67	107.05	109.51	104.91	105.41	105.91	107.89	108.85	106.69	109.22	105.64	107.26	108.66	104.33	106.48	102.49	105.01	105.52	108.04	106.52	106.11	109.93	109.49
107.6	107.55	104.24	108.04	106.51	109.19	109.76	108.69	107.55	112.15	105.91	109.35	109.49	107.82	111.14	106.47	108.23	110.84	107.39	106.71	106.34	107.94	108.15	110.63	104.76	107.58	108.55	108.88	107.72	108.08	109.07	107.59	106.11	106.96	106.54	106.98	105.79	108.61	108	106.46	103.26	106.71	109.76	110.02	106.94	106.41	111	110.01	109.44	112.31
109.35	107.93	106.17	109.92	107.01	110.46	106.87	109.33	109.05	106.99	109.82	106.96	106.32	105.81	110.26	111.07	110.03	108.98	110.29	105.74	111.69	106.36	108.08	108.06	106.21	108.65	108.44	106	107.93	108.53	108.64	106.33	107.35	108.26	110.67	107.43	107.64	105.11	111.46	106.87	107.32	107.58	110.87	105.12	108.04	108.52	108.9	110.61	107.86	107.58
108.59	106.57	110.15	107.74	110.18	108.79	110.33	109.49	109.04	106.42	110.04	109.93	108.67	105.85	112.76	106.19	110.08	107.26	106.45	110.53	109.22	112.88	109.71	107.44	110.92	109.38	110.11	106.04	107.13	106.59	105.47	108.95	107.01	108	106.97	107.78	110.12	106.82	112.6	109.38	106.61	110.08	104.28	106.32	109.27	109.96	110.31	107.9	107.37	109.01
110.47	111.77	106.35	109.29	107.62	106.21	107.68	108.2	106.26	106.14	106.91	109.01	105.46	107.33	106.02	109.51	110.45	108.14	109.29	106.38	106.44	106.81	109.62	108.09	105.74	106.29	106.14	108.3	105.43	109.04	106.67	111.23	107.62	107.43	108.91	105.67	107.68	105.14	105.14	105.24	107.81	108.96	108.48	107.47	107.02	108.87	107.25	107.3	109.83	106.31
106.14	105.47	105.19	105.34	107.09	103.4	108.57	103.3	105.71	104.48	106.58	107.67	102.2	105.48	105.87	107.53	106.84	106.31	107.47	109.37	105.53	105.82	105.5	105.09	107.85	103.04	104.11	105.87	107	105.44	102.62	106.19	108.5	106.44	104.84	107.46	107.12	103.76	106.14	102.32	106.88	103.56	105.85	102.05	106.27	103.88	107.08	102.47	109.97	104.84
109.87	105.52	109.49	108.09	106.09	108.86	106.75	108.53	107.12	107.54	108.9	107.88	107.14	107.52	109.37	105.68	107.69	107.23	109.87	111.59	106.87	105.9	109.57	107.62	109.45	108.74	108.99	105.27	108.06	109.07	108.2	110.19	106.94	107.44	110.05	109.42	108.33	109.44	109.85	108.22	110.08	109.87	107.99	106.37	109.44	105.69	107.95	109.79	105.44	109.29
108.09	107.13	104.83	106.54	105.95	106.52	103.28	107.39	107.24	102.69	103.26	105.04	102.84	105.2	105.03	103.38	103.88	106.01	105.09	103.25	106.58	106	108.32	104.17	107.63	105.04	109.76	104.63	106.97	106.91	104.8	110.13	105.43	105.87	103.18	105	107.57	105.4	106.76	106.44	106.39	107.63	102.85	103.37	107.29	104.65	108.35	104.23	103.98	107.23
104.6	107.05	104.61	109.36	104.36	107.89	107.35	106.99	108.5	104.36	105.87	106.63	103.43	106.35	106.34	105.29	105.79	106.94	106.17	105.76	105.73	105.08	105.95	104.89	104.08	107.85	105.26	106.88	105.68	106.11	106.72	107.07	107.43	103.63	104.02	108.07	105.02	106.24	104.66	106.05	106.18	102.26	101.72	104.51	107.11	103.65	105.65	104.23	105.67	109.42
103.04	102.86	103.43	97.067	100.59	101.86	100.2	100.91	100.05	101.13	100.7	97.871	101.86	100.13	102.15	106.05	103.57	100.13	98.153	101.53	101.71	100.5	102.6	98.639	102.88	98.981	102.44	97.417	100.42	102.87	99.841	104.75	100.28	103.14	98.282	101.13	101	102.79	105.47	99.376	99.719	99.996	101.53	101.5	98.936	96.701	101.41	98.525	99.868	98.76
94.303	100.45	99.24	99.074	98.593	100.43	100.53	97.596	94.564	99.119	96.255	96.499	98.84	97.065	99.677	98.746	98.616	97.221	102.69	97.361	98.636	102.27	99.554	98.994	98.341	99.262	99.155	98.54	100.44	97.616	99.04	95.834	96.551	97.844	95.841	100.59	98.05	98.723	97.304	101.49	101.27	99.672	98.894	98.255	99.353	96.237	98.894	99.792	100.05	94.819
110.41	107.74	110.68	106.95	105.91	108.47	111.53	106.88	109.24	108.25	110.48	108.37	106.99	108.58	105.8	109.72	109.73	105.74	105.87	107.75	107.68	107.04	108.55	106.82	108.42	108.91	108.09	107.99	108.76	108.65	107.07	106.81	106.45	106.97	107.28	111.07	113.94	106.67	106.55	105.58	110.15	107.07	107.91	106.65	106.82	107.85	106.22	106.35	108.59	108.75
109.06	107.23	107.46	109.56	109.48	107.95	111.27	108.04	107.37	112.83	107.25	106.15	110.09	108.48	109.71	107.16	111.04	106.01	109.18	108.19	108.1	110.69	109.25	110.12	109.81	107.2	111.05	106.67	106.61	105.89	108.12	108.58	109.06	107.82	106.49	108.88	110.1	110.66	106.51	107.1	110.52	106.15	105.75	109.72	110.21	109.33	110.19	110.58	110.36	105.82
100.09	101.49	96.128	95.9	98.148	97.392	99.823	98.062	100.01	97.063	99.278	97.472	98.602	96.638	97.329	96.948	100.91	98.606	97.492	101.97	99.895	98.736	95.829	99.641	98.841	100.55	98.465	99.2	94.909	96.722	100.56	98.515	94.603	100.36	99.308	96.473	99.028	98.088	100.51	97.273	97.722	101.28	100.05	94.3	97.728	100.92	98.833	96.814	97.495	97.396
107.06	107.72	107.53	105.49	101.83	108.88	108.2	104.46	108.29	106.24	107.59	107.51	108.3	104.16	106.36	106.42	107.13	108.47	103.95	106.34	103.44	105.26	105.7	105.58	104.39	103.04	106.99	108.92	108.75	104.26	105.86	108.88	107.1	105.67	99.921	106.25	105.75	104.63	105.32	105.55	105.03	110.02	108.14	106.89	106.43	106.69	106.15	107	109.59	105.89
103.31	99.267	102.72	102.19	103.05	99.489	100.8	99.955	103.83	99.86	102.01	101.19	98.708	101.73	100.85	100.77	101.06	100.32	102.23	98.482	99.142	101.47	99.782	99.705	101.37	100.34	100.79	99.823	102.73	102.61	99.621	97.693	102.72	100.22	102	97.485	102.44	102.79	99.767	101.52	100.61	100.39	101.82	100.46	102.09	102.72	103.46	101.92	103.48	95.574
105.79	105.53	105.75	105.41	108.68	105.88	107.5	108.98	108.04	106.76	106.71	106.02	104.9	106.65	105.35	104.99	109.58	107.27	109.59	110.31	108.11	104.44	106.23	107.17	107.67	105.36	101.7	107.07	106.04	102.64	107.56	107.25	106.06	102.36	104.82	106.32	105.33	106.88	104.91	106.49	106.34	109.48	106.6	105.67	106.27	103.95	104.91	104.96	107.86	108.51
105.38	106.39	101.78	106.15	104.7	104.86	107.62	107.57	104.57	107.83	107.24	107.56	106.4	104.63	103.79	106.03	108.07	102.59	108.08	104.97	105.03	107.96	106.67	104.32	106.13	105.2	106.21	103.69	104.73	100.21	102.65	105.6	105.52	105.29	105.46	106.34	104.15	106.28	104.23	103.79	111.77	103.93	102.02	105.78	109.22	103.12	106.23	105.12	106.63	104.38
108.59	110.23	105.13	105.86	106.69	105.69	110.69	107.59	105.78	106.21	108.87	108.84	105.72	107.04	106.47	108.03	106.36	106.43	108.86	111.44	110.04	110.49	105.22	110.34	111.4	106.8	107.74	109.13	109.07	106.78	107.9	110.34	108.34	107.72	108.09	107.71	105.68	107.06	108.01	109.49	108.3	107.55	108.13	109.69	106.44	110.12	107.77	108.97	109.51	109.04
109.25	108.14	103.39	108.13	106.12	105.27	107.57	110.3	105.49	104.83	105.29	103.45	106.18	103.51	104.84	106.66	107.9	109.2	108.41	105.25	107.04	102.46	108.42	104.1	106.6	106.84	103.27	105.21	104.51	103.88	107.1	105.31	107.29	103.84	106.93	105.64	109.85	104.78	107.73	107.5	103.86	109.18	109.51	106.62	106.13	105.67	101.7	106.84	107.96	107.48
104.76	108.28	105.85	107.88	103.52	106.66	106.85	104.14	111.04	107.04	111.41	108.8	105.74	107.38	106.54	110.69	105.79	106.37	104.82	105.42	106.37	107.83	105.63	109.09	106.81	110.35	106.42	108.65	108.67	104.5	105.81	111.16	109.56	108.39	109.62	107.44	107.72	111.03	106.69	106.01	108.87	107.27	107.96	105.86	108.56	110.01	107.01	109.08	106.14	108.92
105.99	107.68	107.12	105.53	108.19	107.77	105.17	104.16	109.46	109.24	104.77	107.33	107.13	105.89	109.01	102.72	103.97	106.61	105.87	106.13	107.23	105.98	106.13	106.85	108.06	105.42	104.43	106.17	107.02	104.24	107.55	105.35	107.44	105.1	104.89	104.17	105.56	104.2	109.39	106.11	105.84	106.02	103.71	109.16	105.12	106.05	104.07	105.45	107.45	107.14
108.2	107.33	108.74	107.05	109.72	103.96	104.61	103.43	107.27	105.09	104.91	107.42	110.07	107.84	107.35	106.55	107.4	106.7	109.73	108.27	108.63	104.34	106.48	109.14	108.8	107.38	105.29	109.28	106.06	106.05	104.59	107.37	104.92	108.86	105.11	106.89	106.39	108.16	109.44	106.31	105.55	108.76	108.96	109.38	105.87	104.68	107.21	106.73	107.16	107.77
102.59	102.3	99.476	100.7	101.36	98.615	99.361	101.23	101.73	101.62	98.699	99.303	100.03	98.991	99.819	101.71	101.73	97.295	100.23	97.497	100.85	101.41	99.434	95.563	102.24	103.38	97.678	99.576	101.75	99.239	103.23	98.592	102.32	104.21	100.16	102.03	101.12	101.51	100.76	99.219	96.653	102.78	102.68	100.02	100.21	100.14	99.529	99.007	100.97	100.71
105.27	104.08	105.85	107.52	106.39	108.2	105.87	104.32	110.8	105.69	109.53	104.9	108.1	111.61	104.8	107.87	106.38	108.92	105.25	104.33	102.02	107.81	104.5	106.13	108.83	107.72	110.11	105.81	107.55	106.11	104.37	108.49	102.31	105.47	106.71	106.16	105.98	107.14	105.96	105.96	109.77	104.63	109.15	108.65	105.98	108.45	107.31	106.71	103.74	107.73
108.56	109.15	110.84	111.87	112.85	110.23	111.67	109.93	111.04	109.15	108.91	111.11	112.59	111.29	110.55	112.28	110.46	115.21	111.24	110.01	109.88	108.77	110.2	112.18	106.43	107.52	112.23	110.7	111.28	108.84	109.96	111.27	107.51	111.71	109.52	107.23	108.99	108.84	110.49	110.55	108.69	112.4	112.27	112.5	110.5	113.17	109.41	111.4	110.8	107.16
106.05	105.28	107.32	106.6	105.06	105.22	105.63	103.81	103.84	108.56	106.2	106.94	106.05	107.22	106.93	105.28	104.59	106.16	106.43	103.8	109.05	105.44	106.12	105.22	104.51	105.81	107.34	104.34	107.11	104.66	104.48	106.06	106.68	102.84	104.17	106.63	104.53	106.49	101.54	106.2	108.09	104.65	106.33	105.56	104.23	106.36	105.17	105.38	101.31	101.81
106.81	106.76	106.98	105.64	105.7	106.49	105.09	106.86	103.44	102.05	107.81	104.61	107.96	103.2	105.58	104.01	104.66	102.91	106.3	107.89	101.16	106.17	108.26	107.16	104.84	107.12	107.43	106.36	107.75	106.43	105.51	104.56	103.43	104.77	108.8	107.18	108.5	106.55	105.77	107.49	106.22	106.05	107.71	103.83	102.46	107.2	101.73	108.46	106.52	106.73
104.6	105.93	104.67	104.31	106.9	104.56	106.64	107.17	104.98	104.6	106.46	105.16	105.65	103.66	101.64	105.3	104.63	107.49	107.61	104.47	105.93	103.11	107.7	106.06	103.97	108.68	106.15	104.24	101.04	108.51	110.01	107.92	102.21	106.54	107.95	103.44	106.27	104.59	107.13	107.12	106.57	110.37	106.55	102.9	108.97	104.46	104.41	106.38	107	105.71
98.556	101.75	97.594	99.807	96.529	101.34	95.91	99.445	99.264	101.05	100.32	99.411	99.55	97.77	96.052	97.623	99.074	98.91	100.59	102.46	100.05	100.13	97.259	100.06	100.24	99.038	96.639	96.312	97.723	102.48	97.284	98.215	97.191	95.189	101.52	98.244	99.168	97.619	98.188	99.614	95.753	99.072	99.392	96.368	99.186	97.015	99.92	99.465	98.046	99.492
106.4	107.77	104.8	109.57	106.73	103.91	104.19	106.86	106.46	106.57	106.43	106.38	106.1	105.28	105.61	107.32	106.23	106.17	107.7	103.98	105.21	103.92	104.26	106.53	106.57	108.32	106.55	104.11	103.05	106.55	106.33	106.63	103.46	108.64	104.07	107.18	106.12	107.9	102.61	105.39	107.39	103.82	105.61	109.08	103.5	105.34	107.02	106.84	102.94	108.38
106.51	107.76	109.98	108.45	108.75	110.05	106.6	107.69	106.21	112.06	107.17	110.18	104.84	109.6	108.9	109.13	105.54	106.7	104.97	108.66	109.53	109.24	106.09	109.07	107.88	109.69	109.83	107.23	108.41	106.7	109.39	110.67	108.91	109.8	107.87	109.03	109.4	108.07	106.98	106.2	106.57	108.72	106.41	107.79	108.48	107.45	108.21	109.01	107.91	105.74
106.19	108.41	104.02	109.11	106.95	107.74	105.57	110.29	108.85	106.65	107.49	104.55	108.13	107.7	109.23	108.25	108.17	108.81	108.88	110.72	109.35	109.89	108.32	108.17	107.91	111.34	106.91	107.26	110.46	107.42	106.49	107.56	109.57	108.55	108.92	108.09	108.88	107.26	106.69	107.44	108.53	109.44	107.72	110.21	104.66	108.26	109.47	107.52	106.24	106.41
107.42	106.22	109.49	109.43	108.67	107.65	108.84	111	106.29	106.36	108.19	112.44	110.42	105.4	108.54	110.25	107.89	108.6	107.87	108.73	107.07	111.59	111.73	107.33	109.14	112.7	108.87	106.88	107.95	108.55	109.76	106.89	106.14	109.04	112.7	108.09	110.49	106.92	109.49	109.42	109.57	107.73	111.55	106.16	108.34	109.84	109.1	110.26	111.2	108.48
108.64	106.21	106.71	105.88	107.81	107.86	108.15	107.98	105.74	108.64	105.46	109.88	104.92	104.19	106.39	109.72	107.27	105.56	103.51	105.39	104.5	106.26	104.72	105.32	107.21	109.7	105.37	107.59	106.75	105.55	107.59	106.75	105.57	105.67	105.85	106.06	106.09	105.61	106.47	104.13	108.98	107.38	107.01	111.12	108.44	107.58	105.14	104.89	105.38	107.86
106.97	105.91	107.79	104.44	105.98	101.42	104.72	104.9	105.37	105.24	107.15	106.27	104.79	107.6	106.41	105.85	105.02	107.89	104.03	103.38	104.13	106.3	108.52	103.51	105.15	106.31	103.94	106.81	104.94	104.48	106.31	105.12	106.54	105.64	105.54	106.92	103.85	105.16	104.98	107.92	106.25	104.64	108.57	106.93	108.2	103.69	104.94	104.27	104.78	104.12
108.08	109.53	110.58	110.1	112.69	112.43	110.95	110.01	112.82	109.79	113.02	111.58	108.85	109.52	110.24	109.89	108.96	110.03	109.18	108.13	111.4	113.38	111.52	110.36	111.38	112.26	109.57	111.1	109.92	109.93	109.44	106.18	108.69	108.14	108.99	110.66	110.46	111.96	110.2	110.04	105.44	109.34	107.5	111.33	109.62	110.52	108.96	109.72	111.41	111.38
103.75	103.81	107.39	106.54	104.04	105.73	104.94	106.85	106.74	103.85	107.93	106.48	103.81	103.31	104.44	106.49	107.1	108.5	105.99	107.01	106.54	106.67	106.24	102.78	106.84	103.78	107.1	103.25	106.05	105.49	105.81	105.78	104.66	103.8	107.81	104.28	106.32	107.68	104.12	103.19	107.38	104.54	106.11	103.29	108.89	105.18	105.4	106.9	103.79	107.06
106.09	104.99	103.01	106.37	106.09	102.92	107.91	103.83	105.43	104.38	102.24	104.08	103.09	102.07	106.58	107.79	105.67	103.32	102.81	105.71	104.36	108.94	102.13	107.51	106.4	103.78	105.68	104.56	102.4	107.4	105.77	107.52	101.03	103.87	104.97	104.11	103.51	106.31	106.44	105.01	106.03	108.85	103.78	107.09	104.53	106.99	106.42	104.11	107.82	107.44
107.7	105.43	107	106.55	108.61	109.21	109.13	106.71	108.19	105.67	107.69	110.76	107.2	107.38	109.7	110.64	107.74	109.72	106.48	109.53	107.26	108.06	111.34	108.97	104.59	109.4	108.72	105.67	107.69	106.93	109.36	107.89	107.95	105.24	106.83	109.3	103.41	105.85	108.7	105.45	106.27	107.4	107.28	105.69	103.05	105.58	106.9	106.18	107.89	108.52
102.75	102.22	104.21	98.594	98.678	104.65	102.31	99.11	102.06	101.21	103.23	101.04	101.27	99.489	104.99	101.91	100.8	98.632	100.51	99.85	100.29	99.978	98.778	99.06	100.22	100.89	98.341	103.26	100.56	100.05	99.198	102.78	101.98	98.539	99.189	100.08	101.49	95.573	103.43	100.41	101.55	98.851	100.18	102.32	99.759	100.22	98.003	100.98	101.28	102.02
108.48	107.9	105.8	107.66	106.58	107.94	107.33	103.76	107.93	104.65	107.27	105.56	107.25	108.54	108.07	109.58	108.41	104.83	106.17	106.11	108.66	107.1	107.47	106.07	105.73	103.51	108.46	108.59	107.72	107.79	106.75	106.59	103.98	101.51	105.37	105.11	102.99	106.28	107.8	105.1	105.34	104.81	106.11	107.67	106.49	105.95	106.71	108.52	109.78	104.57
108.23	106.09	108.79	106.08	104.77	104.57	107.25	102.88	106.07	104.96	103.96	104.94	105.46	104.12	108.96	104.82	102	103.53	104.93	107.86	103.28	106.28	103.81	105.43	103.33	105.11	104.2	106.04	105.78	106.28	106.52	111.12	100.49	106.23	108.17	106.23	105.35	105.95	105.61	106	107.66	107.16	106.25	106.49	105.65	102.07	107.13	107.26	103.68	106.5
105.56	108.02	106.49	108.65	108.72	106.29	103.79	108.79	107.75	110.05	111.76	109.71	104.37	108.21	106.67	106.26	108.59	108.66	106.77	105.93	108.03	108.62	111.73	108.29	107.57	109.7	108.27	108.93	109.65	108.89	109.77	107.81	106.21	105.64	106.78	108.87	105.9	108.32	106.32	106.95	109.25	110.86	108.71	108.76	107.86	105.62	107.63	107.79	107.34	109.65
108.39	107.68	107.52	105.52	106.26	109.96	111.63	106.92	106.05	107.48	111.28	106.74	107.66	108.35	110.56	108.18	108.65	108.95	108.17	107.3	108.82	107.81	108.22	105.32	108.46	105.17	108.05	108.7	106.37	106.1	105.93	105.69	103.39	109.29	105.93	108.01	103.7	104.35	106.56	105.29	106.19	106.91	106.98	106.97	107.12	106.94	108.63	111.76	108.09	105.75
93.543	96.16	98.536	96.404	100.77	95.535	97.827	95.798	97.105	96.184	100.16	96.8	99.141	97.517	95.832	97.791	97.996	97.165	97.536	97.495	101.38	93.368	97.362	98.589	97.904	98.7	99.294	97.823	100.73	97.428	97.391	98.283	98.639	98.932	95.716	102.91	99.563	98.156	97.186	96.627	96.3	97.14	97.343	96.079	98.391	98.714	95.255	97.6	98.145	99.858
103.27	103.25	106.89	106.53	106.53	105.21	104.31	105.73	106.92	104.58	106.12	105.61	105.76	102.89	108.06	104.02	104.7	106.08	104	104.03	105.83	105.15	106.92	106.13	103.43	105.53	103.8	107.76	108.32	106.99	105.1	104.63	108.26	104.63	105.6	106.43	103.37	102.25	103.68	105.95	105.25	104.8	105.51	108.04	105.32	105.09	104.94	104.21	107.44	106.72
100.08	95.174	100.18	95.957	96.479	97.515	94.47	97.361	96.389	101.38	97.021	99.546	98.779	98.284	98.044	98.965	93.316	98.817	94.455	98.203	98.711	98.733	96.316	100.27	97.826	94.776	99.379	99.74	97.407	92.181	98.074	99.164	97.636	94.8	96.839	99.601	96.956	99.483	96.019	98.483	100.87	102.98	97.359	99.66	100.24	99.571	96.588	95.676	100.24	95.195
98.351	102.26	102.69	98.192	99.377	99.692	99.213	97.334	102.24	102.15	98.05	100.69	101.73	101.62	99.472	98.325	97.619	96.93	99.533	100.69	100.78	100.79	99.225	100.72	102	101.41	98.184	99.163	104.34	100.87	98.528	101.35	102.13	101.09	101.31	100.46	100.06	102.69	101.8	101.1	100.65	98.954	101.12	97.628	100.2	101.02	102.97	101.59	100.18	101.9
99.63	98.015	99.139	101.28	98.457	94.053	97.92	93.516	98.523	100.08	101.17	99.63	99.113	97.103	98.665	102.43	97.566	98.355	95.688	99.278	94.525	98.55	100.83	99.214	98.929	97.333	98.85	97.528	98.793	101.23	96.041	98.719	99.477	98.008	96.9	99.64	97.243	97.76	99.401	98.038	97.916	99.238	97.648	97.758	98.545	99.385	100.05	100.4	101.08	98.745
101.77	96.551	102.04	101.32	98.548	98.913	104.09	99.535	104.46	104.05	100.51	99.673	103.86	98.775	102.39	98.978	100.92	101.84	99.372	101.38	102.78	102.84	104.24	100.66	103.85	99.897	103.51	100.31	101.4	101.65	101.19	99.048	102.06	98.379	101.26	100.15	100.23	98.896	100.4	102.05	98.651	99.642	100.13	100.62	98.989	101.35	104.1	103.1	100.41	102.95
105.01	107.04	109.37	105.04	107.86	103.87	103.61	107.4	104.55	105.13	105.37	105.84	102.54	105.55	103.99	109.53	107.67	105.81	108.47	105.42	106.02	107.4	104.21	106.93	107.68	106.61	107.53	103.04	105.48	106.02	104	109.6	105.8	105	106.26	103.09	107.38	104.09	103.72	106.05	106.86	104.52	104.74	107.8	104.43	103.09	106.34	106.52	104.56	104.97
105.58	106.7	100.19	107.38	109.81	106.31	105.77	105.15	104.39	104.31	105.13	105.41	105.53	105.35	107.46	104.9	105.5	107.55	104.77	106.93	104.34	107.25	103.54	107.38	107.67	103.56	105.45	104.1	106.47	105.07	106.09	105.19	105.8	104.27	108.9	103.56	105.28	107.77	106.79	105.9	107.23	106.07	108.45	109.26	105.8	103.21	107.94	106.5	106.89	104.25
108.51	107.99	108.08	105.49	110.33	107.81	109.54	104.94	103.36	106.31	108.6	103.37	106.41	110.64	109.28	107.74	106.42	109.06	106.06	103.92	109.88	105.96	108.4	108.41	107.66	105.5	108.06	109.15	108.49	107.08	107.89	108.42	109.44	105.71	108.37	106.78	106.67	108.39	109.24	110.16	108.71	105.14	110.17	105.44	107.73	107.64	108.6	105.59	110.03	108.55
98.536	98.238	97.085	97.025	101.22	98.129	99.04	99.016	98.48	98.685	97.297	98.48	96.352	99.355	97.433	96.136	97.79	96.501	98.705	97.829	98.613	94.457	101.04	99.144	96.58	99.234	100.65	98.272	96.25	97.544	99.666	99.3	98.644	99.371	98.013	98.657	100.45	96.908	98.52	98.279	96.329	95.319	98.71	98.684	98.812	100.03	96.81	98.293	99.201	96.011
104.9	106.75	104.9	107.93	106.17	105.15	108.59	106.11	104.01	108.84	101.62	105.94	108.73	107.97	106.05	106.09	103.62	106.64	104.92	110.57	109.67	106.26	106.91	104.15	106.02	107.99	105.75	102.53	109.26	108.09	108.79	107.01	108.2	108.46	107.33	103.83	107.58	109.66	106.59	105.09	106.79	107.59	105.05	106.11	108.64	105.41	104.59	105.98	109.42	107.69
109.99	108.62	109.32	108.73	108.68	108.84	108.69	109.82	109.45	110.63	108.27	107.14	107.58	107.58	108.86	107.96	107.19	108.96	107.11	108.72	108.14	111.33	106.25	110.8	106.37	109.29	107.82	105.12	106.54	109.62	106.25	109.59	107.46	105.53	105.99	109.6	108.98	109.34	107.02	107.88	108.06	108.25	106.06	105.71	108.81	112.04	107.3	109.41	110.3	107.91
106.19	103.54	108.55	106.56	103.56	105.13	101.61	105.61	104.06	105.13	100.65	105.07	106.41	106.58	106.38	104.67	107.56	107.94	107.84	107.12	105.84	103.52	106.64	102.37	102.75	107.36	108.81	104.55	103.91	109.55	102.86	103.93	106.41	104.81	105.16	104.7	107.72	107.59	105.96	107.21	103.18	105.25	103.33	104.47	106.62	104.47	105.47	105.83	110.22	104.47
107.88	108.87	109.46	107.68	107.32	108.59	107.74	108.93	110.89	107.96	109.91	108.18	103.53	110.42	104.09	109.33	104.76	109.76	107.62	108.47	106.15	108.4	108.91	107.59	109.12	105.22	110.47	106.86	109.76	110.91	110.18	108.27	104.88	106.04	105.81	108.07	106.72	109.98	108.25	105.98	108.14	106.68	107.71	108.06	106.96	107.22	110.24	106.92	107.18	107.53
96.846	100.75	100.29	97.361	97.738	97.255	99.528	97.153	94.49	99.107	102.23	99.792	98.329	99.876	101.21	96.136	96.728	100.7	101.31	99.004	97.285	100.63	101.5	97.636	100.3	99.611	95.349	99.795	97.976	97.74	98.104	99.939	99.115	100.5	98.596	101.3	99.035	98.092	97.645	96.232	97.876	97.203	101.55	100.86	102.29	99.23	99.105	96.306	96.281	98.461
95.753	98.131	97.546	97.33	95.779	98.114	99.001	99.141	94.793	98.78	98.174	98.293	98.23	96.039	99.116	98.889	96.93	94.148	99.41	98.099	100.66	100.65	100.89	97.419	98.257	99.838	98.824	99.944	96.087	98.33	96.071	97.565	96.789	101.17	98.791	99.678	98.41	99.136	99.167	97.57	97.07	96.377	99.999	96.791	95.738	96.961	100.84	95.883	95.733	97.439
106.43	105.81	111.65	109.86	109.36	109.65	104.4	109.62	109.53	109.56	108.79	105.33	110.21	106.39	106.4	109.1	109.97	107.79	108.82	106.72	109.9	106.94	109.65	109.28	106.58	109.6	109.79	105.29	107.77	113.24	110.88	108.76	109.73	112.38	110.01	108.59	109.14	111.31	104.43	108.77	106.82	109.75	108.13	107.78	108.19	111.77	110.7	109.68	109.47	107.41
107.32	109.69	108.65	107.65	108.18	106.28	109.1	104.3	108.74	107.39	104.02	104.11	106.47	107.2	108.45	105.7	106.29	107.19	105.15	106.96	104.12	106.37	107.19	106.35	104.45	107.17	108.28	106.03	108.68	103.67	105.89	104.48	108.95	107.95	105.25	105.21	105.91	104.34	106.8	105.72	102.87	108.77	109.05	106.47	104.42	106.34	104.45	106.34	107.13	106.77
103.96	107.77	107.62	103.59	103.72	106.92	106.4	105.24	105.71	109.15	106.74	105.12	107.86	105.72	106.01	105.33	109.62	107.1	107.71	106.37	107.97	104.78	105.99	105.49	104.78	109.62	103.04	107.72	104.88	104.48	105.42	106.08	108.22	104.1	109.27	106.12	105.09	107.32	104.36	106.69	102.36	106.84	104.55	106.72	109.24	104.63	103.56	106.44	108.5	106.98
109.04	109.53	110.77	108.15	109.53	111.05	109.51	110.11	108.49	106.11	107.28	109.49	109.17	110.24	107.17	105.64	110.5	105.78	109.5	110.66	109.44	109.74	108.91	107.19	108.7	107.21	109.9	110.17	112.27	107.77	108.46	108.94	110.19	110.67	108.92	108.86	108.5	108.81	108.5	106.52	109.09	108.08	111.23	107.71	113.26	107.74	109.89	110	108.04	105.74
97.586	99.617	97.215	98.218	97.554	97.535	97.461	96.697	97.139	101.18	97.644	94.767	98.818	99.497	95.577	96.995	97.351	99.081	95.273	99.77	99.115	97.267	99.032	97.24	96.677	99.798	96.327	96.161	95.797	96.033	102.05	99.034	98.245	95.858	99.652	98.06	98.99	100.83	101.24	92.608	97.963	98.519	99.271	93.831	98.572	97.096	98.201	99.318	97.162	97.99
106.67	103.3	104.53	105.55	105.38	106.96	105.08	106.58	108.12	107.53	105.83	105.08	105.02	105.24	107.29	101.11	109.67	107.07	105.73	104.55	106.08	107.53	103.26	106.67	105.68	108.79	104.3	103.89	106.6	104.91	103.67	108.64	105.97	107.22	104.63	103.08	106.83	104.25	107.38	103.6	105.26	105.49	105.82	104.2	108.16	106.72	105.96	106.98	104.75	105.75
103.57	108.6	106.69	104.84	105.55	107.87	105.46	102.78	106.49	102.73	106.79	104.49	104.2	104.33	105.12	103.88	106.7	104.65	108.39	104.72	106.67	105.95	106.49	107.15	107.5	108.12	104.68	107.39	106.34	104.85	107.23	103.15	104.11	109.77	106.18	106.13	105.37	103.95	104.53	106.85	105.65	106.52	105.76	106.22	105.76	103.3	102.56	106.02	107.38	104.21
108.04	112.45	107.13	107.61	108.13	108.88	110.49	109.33	109.6	106.79	108.48	107.51	106.56	108.29	108.96	106.79	106.58	105.29	106.42	107.2	106.45	107.21	109.96	106.57	106.13	105.76	108.27	109.12	108.96	107.31	110.29	105.6	106.91	109.12	109.52	106.18	105.31	110.39	109.69	107.19	109.24	108.37	106.15	107.69	106.24	107.38	105.33	107.6	104.54	110.04
110.61	108.26	111.15	111.52	110.3	110.83	111.14	109.55	109.57	105.5	111.5	113.3	106.43	110.47	110.74	113.47	112.17	112.49	111.45	112.44	110.76	111.03	109.16	109.14	108.24	110.34	112.11	109.44	111.1	110.25	107.15	110.08	108.44	110.25	111.1	108.7	109.11	113.43	109.99	111.15	111.55	107.88	108.79	111.43	109.12	108.42	112.09	109.37	112.93	112.01
96.539	97.955	97.708	100.5	100.58	99.308	96.961	99.151	96.869	97.475	101	101.36	100.01	103.29	99.987	97.957	98.277	99.116	101.91	98.794	101.08	93.936	101.43	98.316	97.36	98.812	100.69	100.47	97.55	95.837	97.234	100.86	98.324	95.918	98.848	98.246	96.932	98.42	101.28	98.643	97.295	100.37	98.901	100.21	99.932	100.18	98.018	99.613	98.866	97.081
108.14	107.05	107.91	107.22	105.44	109.23	108.99	109.83	108.73	111.44	106.31	108.85	108.92	111.98	103.2	105.95	109.65	107.37	106.64	110.31	107.82	107.3	114.3	108.67	109.05	109.74	110.04	101.26	107.17	110.7	108.14	108.21	111.33	109.28	108.12	109	107.59	106.24	106.53	108.04	109.71	106.35	106.08	109.44	107.52	106.31	107.8	104.25	110.78	108.67
104.32	106.96	105.9	104.86	104.67	103.22	104.66	106.03	107.46	103.05	105.02	107.12	106.36	104.77	103.98	104.22	101.98	104.06	104.68	107.93	103.9	104.18	104.88	106.08	109.14	105.18	105.58	103.92	107.96	106.17	106.89	104.49	103.75	107.07	106.14	105.95	105.53	104.74	106.52	105.12	103.91	104.27	105.74	106.75	105.84	106.04	104.21	104.43	104.43	108.15
104.47	107.01	107.25	102.31	104.21	108.01	109.36	104.18	101.36	105.26	107.15	107.41	105.7	106.3	103.12	102.25	108.78	105.23	106.53	107.83	107.11	104.78	108.62	102.5	104.25	104.81	105.22	106.23	105.12	108.25	109.95	105.01	107.35	105.53	105.59	101.98	106.6	107.06	105.72	104.4	103.8	104.55	105.8	104.45	108.55	109.44	105.61	103.61	107.5	104.55
106.11	108.86	114.09	107.74	105.49	104.86	110.34	108.6	108.15	109.45	107.93	108.07	105.7	107.48	110.24	105.67	108.65	106.62	106.83	109.08	107.7	109.87	107.56	107.54	106.94	111.57	111.32	110.01	107.09	108.84	107.36	106.95	109.65	110.64	106.05	109.61	110.45	109.34	109.03	106.96	108.46	107.58	109.12	106.04	107.79	108.5	108.21	108.74	105.45	107
103.39	99.651	100.96	101.95	102.82	101.24	100.06	101.01	100.52	100.37	103.38	101.52	100.8	98.897	101.37	102.01	99.388	98.442	104.56	99.894	98.256	99.632	100.16	102.77	102.58	99.711	102.01	99.958	101.12	99.449	97.255	100.72	103.64	99.382	99.528	99.498	99.577	103.76	100.73	98.308	97.557	99.85	99.206	101.51	103.34	99.695	99.922	102.06	101.74	102.44
104.8	108.16	105.36	104.6	108.54	109.08	103.85	106.73	101.03	107.62	104.11	109.78	106.2	105.77	107.2	107.18	106.51	106.3	106.52	103.64	104.02	104.51	104.31	103.02	110.86	106.8	106.65	102.68	104.94	107.08	109.28	104.98	104.14	106.16	102.34	106.9	108.06	106.38	108.38	108.85	104.31	105.93	103.69	109.29	104.25	108.78	106.21	108.04	105.17	104.42
106.77	105.07	109.13	106.76	106.05	107.21	106.77	105.57	106.69	106.1	105.22	105.52	105.03	103.99	105.44	105.09	104.44	104.14	107.4	105.32	107.67	103.01	106.63	103.39	103.79	106.32	105.14	106.65	104.62	103.21	108.58	102.81	105.9	104.68	107.96	106.82	103.18	107.47	105.36	108.81	105.2	103.56	103.03	106.35	105.9	106.11	105.71	105.17	101.67	107.5
104.7	106.84	104.07	106.35	109.47	106.69	107.5	102.58	105.58	108.2	105.68	104.74	104.29	105.27	105.43	106.14	104.12	103.39	106.5	104.94	107.08	102.84	104.91	106.62	103.28	104.73	102.21	107.69	103.41	107.17	105.51	105.55	107.58	104.18	105.14	105.95	110.32	103.94	106.95	109.62	104.67	106.59	107.63	103.5	107.53	105.09	106.09	103.18	104.82	104.72
102.14	101.57	101.05	99.843	101.92	100.91	98.151	102.45	102.58	102.85	98.738	102.65	98.057	100.07	99.272	102.13	101	102.9	98.368	100.58	100.11	103.24	100.45	98.827	97.333	100.89	98.986	99.238	100.52	100	101.21	99.874	100.33	100.11	100.8	100.93	99.165	99.486	98.352	99.845	100.75	103.38	100.65	101.39	98.915	101.55	101.6	99.697	97.901	100.47
106.54	106.13	107.78	104.76	105.16	104.97	107.5	104.79	103.28	107.39	105.34	103.79	104.89	105.35	107.51	106.75	104.09	106.37	103.08	108.19	103.82	107.4	108.45	104.68	101.05	106.45	100.84	106.12	106.7	104.26	107.94	107.91	104.99	104.55	106.99	106.93	104.96	107.05	103.83	104.8	107.45	107.7	104.68	104.65	104.38	105.68	105.68	104.56	107.27	108.87
97.047	97.571	98.272	97.904	98.998	99.051	97.113	99.941	98.419	97.779	98.347	95.824	98.365	97.745	96.3	97.331	99.104	98.547	96.187	96.052	99.451	96.276	96.93	96.905	94.897	97.846	97.899	93.39	98.563	98.543	97.879	97.889	97.593	96.636	98.958	98.717	97.932	100.51	100.25	98.978	98.597	97.799	99.206	98.833	102.22	96.193	97.5	99.126	99.342	97.583
106.22	104.48	99.674	106.38	105.34	105.17	105.95	102.7	105.24	107.07	104.88	108.45	107.09	107.35	105.87	105.63	107	105.82	110.54	104.51	104.64	108.19	107.77	107.33	107.23	105.7	104.92	107.43	107.01	105.84	106.58	106.5	103.72	101.98	106.33	103.07	106.92	105.13	105.2	105.53	107.73	104.23	106.03	104.22	105.6	106.84	102.95	103.85	103.13	103.78
105.27	105.24	104.98	104.34	105.46	109.58	106.85	106.69	105.37	107.19	109.37	104.04	107.1	104.9	104.73	108.66	104.32	106.68	105.02	104.87	106.56	103.36	105.28	104.21	108.67	102.98	109.19	108.42	106.55	104.87	106.11	104.3	104.48	103.99	103.36	106.37	105.9	106.38	104.91	103.8	107.7	103.47	107.27	102.81	106.67	104.61	106.41	104.1	102.71	108.55
99.163	99.441	98.143	99.74	101.52	97.217	99.778	98.97	98.106	98.926	96.978	99.143	98.507	99.573	99.14	98.631	97.715	99.213	99.958	95.658	94.254	96.28	100.27	97.198	98.493	98.61	97.208	97.909	97.589	98.588	99.737	103.32	96.338	99.213	101.23	101.79	99.392	96.977	95.96	95.824	95.15	99.173	99.049	99.045	95.518	98.229	97.471	99.134	99.765	100.29
103.9	103.71	100.52	102.38	102.85	98.75	101.58	101.5	101.51	100.63	101.94	101.5	101.22	101.46	102.54	102.13	104.05	99.079	97.918	102.5	100.3	101.13	102.16	102.23	100.59	98.004	100.04	97.453	100.29	99.252	98.776	99.127	103.84	102.1	100.15	101.62	100.23	104.05	101.01	99.957	102.14	100.56	99.858	100.4	100.85	99.171	102.06	100.42	102.74	102.12
108.22	105.35	106.95	107.01	107.86	109.63	107.02	109.61	108.16	106.13	108.61	110.96	104.69	108.47	109.68	106.56	106.34	108.26	109.03	107.34	107.25	107.65	110.38	106.92	108.48	107.86	107.93	107.91	107.99	107.92	108.56	107.53	107.89	107.44	108.2	107.56	109.38	107.34	106.42	107.37	107.8	110.27	106.19	108.77	110.19	106.87	106.58	107.96	110.31	109.14
104.9	105.55	107.37	102.8	107.1	105	107.63	106.48	104.66	105.72	108.09	105.91	106.3	103.1	106.26	107.99	106.1	108.6	105.72	105.48	107.62	106.96	103.34	109.14	106.8	104.99	104.83	107.94	106.97	103.45	106.07	106.98	108.05	105.69	107.01	104.09	108.55	104.6	106.58	102.18	104.24	107.44	105.65	103.03	106.2	108.09	104.73	104.27	106.71	108
98.406	99.738	98.796	94.598	98.437	98.29	98.846	98.897	97.804	97.976	95.627	98.443	98.322	99.568	97.44	98.553	99.232	99.85	94.236	97.249	97.709	96.032	96.598	98.671	99.465	97.325	98.05	99.297	98.374	97.285	100.74	99.434	97.828	97.705	97.458	100.02	95.7	98.302	95.23	100.85	95.844	96.461	99.157	97.636	98.789	100.06	99.476	98.551	97.829	97.261
99.056	98.245	98.95	103.15	100.77	102.93	99.593	99.213	101.84	99.901	99.792	96.521	101.35	99.658	100.46	98.187	100.67	98.997	103.05	99.293	102.21	101.09	100.21	100.27	104.35	97.518	101.14	100.52	100.21	103.48	100.77	102.31	100.21	101.89	99.502	100.22	99.197	100.27	101.06	98.763	102.61	98.031	102.81	98.901	99.687	100.91	98.828	101.49	104.8	102.34
105.45	105.37	105.37	101.52	106.33	105.65	108.14	104.73	106.88	109.09	103.86	106.18	106.24	105.15	106.03	102.26	104.76	106.62	106.92	104.1	103.87	102.95	104.92	105.56	103.34	106.68	102.57	108.93	108.57	106.6	105.42	107.55	107.88	105.01	102.97	104.8	107.04	110.29	105.6	103.83	104.4	106.32	102.09	104.97	105.22	103.16	106.8	107.07	102.53	108.55
109.72	109.22	109.33	110.58	114.08	110.97	113.44	109.45	109.57	108.96	108.75	110.99	109.09	111.85	111.63	110.57	109.98	111.73	113.97	108.39	110.75	112.68	108.77	110.41	110.64	106.82	111.27	107.69	112.08	109.23	108.99	110.46	106.49	109.56	112.34	109.36	109.1	107.48	108.12	110.95	109.59	108.61	109.83	110.85	110.76	108.84	111.08	109.82	109.14	109.38
106.83	104.9	103.69	103.03	104.2	108.68	103.57	104.74	106.85	102.72	104.99	105.58	107.03	102.92	105.06	106.14	106.35	106.13	105.91	108.42	109.3	107.15	106.93	108.05	105.51	108.54	104.26	105.18	104.54	102.83	105.52	104.04	105.43	104.28	108.02	107.67	104.9	105.61	104.63	106.33	104.48	105.47	105.28	106.02	105.73	107.1	104.22	107.43	108.46	108.11
109.5	107.72	108.89	105.22	107.35	104.18	110.67	108.8	105.45	108.79	106.35	106.46	107.88	110.43	109.75	106.74	107.96	107.47	108.79	109.15	110.02	109.79	110.23	106.87	107.66	109.92	109.55	106.86	109.2	105.01	110.56	112.29	103.81	108.17	104.99	110.32	109.8	110.54	111.72	105.65	109.15	108.78	109.13	109.19	105.88	109.21	108.13	104.93	106.01	108.62
99.833	99.787	94.771	99.611	102.19	94.576	98.867	99.114	99.153	97.704	94.781	101.07	102.64	95.984	99.611	97.969	97.56	96.532	97.86	97.366	96.556	97.35	98.01	98.818	100.39	97.108	99.177	97.949	98.114	98.741	100.39	98.875	96.481	100.31	99.064	97.307	97.588	98.237	95.372	98.358	98.916	99.103	98.927	103.17	98.87	93.834	98.254	97.497	97.359	99.591
99.124	102.23	99.683	102.56	102.75	101.12	100.2	96.388	101.17	98.027	97.866	101.45	101.6	101.53	99.684	100.37	101.52	102.11	99.15	102.67	101.83	100.54	101.38	99.706	99.359	102.56	98.792	98.797	98.76	101.91	103.76	100.22	104.12	101.87	96.298	103.05	103.1	101.5	102.61	100.88	101.24	99.235	101.52	100.37	98.943	101.88	100.17	100.51	101.12	99.208
107.71	110.02	106.23	108.81	109.15	105.71	105.96	110.07	105.84	105.95	111.09	109.09	109.79	110.07	107.63	105.47	105.91	108.32	107.98	105.74	105.11	105.26	108.57	105.65	108.15	106.25	107.41	105.77	110.32	104.84	110.96	107.58	108.53	108.54	103.51	104.9	106.95	114.19	105.91	107.93	104.67	106.39	107.37	109.14	110.94	109.62	105.76	108.52	107.94	104.74
107.16	107.62	107.21	104.28	105.3	104.69	107.95	106.99	106.42	105.37	107.37	105.36	106.98	102.79	104	105.83	106.39	106	104.54	104.5	105.57	110.32	106.51	105.23	106.95	107.35	106.68	107.61	105.82	105.39	105.61	106.63	106.2	107.36	107.78	107.59	106.24	107.12	106.64	107.77	103.41	105.72	104.29	108.62	107.96	107.07	105.81	105.68	106.71	107.82
103.2	104.49	105.15	102.6	104.66	109.69	104.26	106.06	107.36	108.49	105.12	106.01	105.35	106.26	105.03	104.22	105.42	106.8	104.49	102.78	104.3	104.75	103.71	104.49	104.25	106.81	103.16	106.32	105.07	103.88	103.89	108.69	102.79	106.62	105.78	103.17	105.85	106.52	105.38	104.84	106.88	105.75	105.05	108.07	103.96	104.54	105.35	107.94	101.9	104.47
107.64	106.11	108.28	107.46	109.9	107.37	109.66	106.95	107.59	106.01	108.26	110.84	109.18	109.41	108.13	107.14	110.46	108.78	109.12	107.38	107.24	108.91	107.94	108	110.9	108.05	109.95	107.76	108.82	106.74	108.78	112	109.28	108.79	108.36	112.21	109.93	108.16	105.36	107.71	106.35	111.72	106.94	105.85	105.58	110.94	109.24	107.62	109.2	108.68
98.57	97.179	95.574	97.948	100.19	96.213	94.879	99.621	98.559	98.2	95.628	100.31	100.48	97.13	97.987	98.131	96.843	98.579	96.151	95.4	99.171	98.006	97.4	99.929	97.228	100.28	96.846	98.223	99.656	98.137	98.064	95.831	97.177	101.41	99.683	98.306	99.637	97.05	99.449	100.28	100.96	99.387	97.927	96.79	97.973	99.723	99.198	97.606	99.298	97.458
95.729	100.84	97.972	96.692	97.548	95.421	100.12	97.682	98.109	99.871	99.984	99.496	97.362	97.555	100.13	98.362	97.356	97.849	98.255	98.602	96.62	96.362	96.929	99.439	94.057	101.29	100.02	99.366	96.819	101.05	98.051	97.233	98.781	96.851	97.835	95.14	93.543	100.05	98.439	99.83	95.072	99.817	96.869	100.93	97.692	99.303	98.426	95.582	99.372	96.743
97.525	96.919	97.805	97.628	96.019	97.231	100.63	97.849	96.822	99.47	96.298	98.922	99.064	96.157	99.291	98.86	96.83	96.979	97.19	99.289	99.365	100.33	98.301	100.4	97.048	100.45	99.848	98.4	101.83	97.321	99.835	100.2	96.386	96.958	99.06	97.785	96.829	98.457	96.845	97.255	97.188	100.71	97.51	96.758	97.649	97.012	96.381	98.956	96.913	99.051
97.264	96.302	95.959	97.986	101.12	98.585	99.315	100.63	99.515	101.88	100.88	94.644	99.197	98.145	99.188	97.402	97.115	96.34	97.692	99.366	97.508	99.024	99.04	100.04	102.55	97.18	96.79	101.29	97.848	97.95	96.561	98.324	99.864	100.11	100.55	98.041	97.369	99.792	96.088	98.896	97.088	97.709	101.41	96.805	96.748	98.094	99.737	97.435	96.367	99.733
106.66	104.28	106.29	106.1	105.71	104.49	106.09	106.55	103.28	106.42	104.73	106.36	108.06	105.9	107.19	105.06	107.87	109.46	108.99	106.53	109.74	105.1	106.86	103.98	106.04	105.66	106.7	104.56	105.57	105.55	106.38	106.71	107.03	104	107.77	106.28	105.82	106.66	104.47	105.72	105.85	105.36	105.31	107.34	103.58	106.29	104.58	107.91	103.4	107.91
109.46	107.17	109.73	110.12	108.83	110.17	108.4	110.9	108.95	111.03	111.79	107.93	111.01	111.63	112.55	110	110.33	114.58	112.24	112.32	111.42	111.06	109.73	107.82	110.06	111.34	109.32	108.37	109.09	109.17	109.65	111.94	113.06	107.37	110.06	109.99	110.41	112.92	111.1	111.6	108.19	108.95	113.32	109.84	108.56	113.1	112.78	109.39	111.38	109.77
104.29	105.68	106.98	107.18	108.21	107.31	106.66	106.64	106.17	104.4	105.29	108.39	105.42	109.15	105.61	107.87	105.39	104.98	106.71	107.87	105.44	108.67	104.94	109.59	104.76	104.21	104.74	108.34	104.51	103.9	105.01	106.23	108.11	105.21	105.76	105.9	107.75	103.72	106.19	108.54	108.52	104.91	107.23	104.32	106.11	103.51	104.37	103.41	106.84	106.45
112.97	107.37	112.72	109.77	111.59	109.56	109.95	111.49	111.12	110.77	109.69	110.47	111.34	113.77	109.98	109.21	111.14	109.16	109.78	109.1	109.61	109.31	110.07	108.8	111.06	108.4	110.86	110.58	110.38	111.58	108.42	107.43	110.01	111.06	110.94	109.5	110.11	112.3	110.19	112.67	110.79	109.8	112.01	115.11	111.74	109.86	111.56	108.62	108.11	112.41
110.4	112.5	108.32	112.34	113.06	110.78	112.13	112.1	108.64	114.71	110.89	109.03	112.01	115	112.5	112.59	108.27	110.39	110.64	112.74	110.4	109.07	108.44	110.23	109.26	110.35	111.14	110.26	110.4	110.75	111.38	107.6	111	111.16	112.46	110.77	111.63	109.23	112.95	105.09	110.1	106.41	112.9	109.07	109.64	109.37	112.91	109.67	108.99	109.51
104.91	105.37	108.81	106.42	107.67	104.7	104.99	105.86	108.21	106.08	106.32	105.84	106.53	107.46	107.54	105.19	107.33	107.58	109	104.78	104.29	107.52	107.68	103.53	103.29	103.78	101.48	107.17	107.49	107.77	105.46	107.94	106.12	104.51	104.07	106.07	107.24	105.18	106.46	107.21	103.55	106.35	109.2	106.99	106.08	104.82	105.06	104.27	105.4	102.65
100.49	100.28	97.43	95.764	100.3	102.74	96.051	98.234	96.588	96.684	99.819	97.63	98.861	97.85	97.253	98.494	97.029	97.124	96.444	95.311	97.952	98.294	95.657	97.971	99.29	98.493	96.814	97.065	95.525	97.505	100.34	100.51	100.21	101.04	99.386	97.84	100.95	97.051	98.395	99.106	98.39	98.636	99.695	101.84	95.544	97.479	98.39	100.89	99.067	101.85
106.77	107.18	104.43	105.38	104.06	107.02	102.56	107.06	102.82	106.43	106.03	104.68	106.29	103.18	106.33	106.81	107.63	105.21	106.45	107.81	104.04	106.34	108.27	110.61	102.17	103.45	101.08	107.82	104.81	106.46	102.38	103.7	104.01	104.72	106.29	104.02	108.48	107.8	106.07	101.05	104.43	109.21	105.87	106.02	105.7	107.42	107.18	101.98	106.85	107.1
103.02	105.43	105.11	105.34	108.16	104.61	107.39	105.63	104.98	102.22	104.39	108.37	106.34	105.44	104.45	106.32	106.92	107.1	105.94	109.1	107.19	106.48	105.07	105.95	105.65	108.22	107.74	106.18	109.28	111.37	108.23	104.93	106.08	105.83	105.78	103.91	105.54	103.52	107.91	106.9	106.02	108.5	104.57	101.9	104.22	108.32	105.02	105.82	103.49	105.23
107.37	105.26	104.23	102.83	108.38	105.62	103.09	104.39	104.74	103.72	102.43	106.14	106.19	105.5	108.69	103.85	105.58	107.42	106.28	104.54	106.12	106.9	105.99	104.49	104.57	105.14	103.86	107.38	107.25	101.02	103.9	104.26	108.87	106.64	106.23	103.51	105.85	106.22	107.87	108.75	98.865	106.1	106.75	106.89	105.15	105.19	106.95	106.57	104.63	105.89
104.48	104.84	105.87	104.09	106.4	105.07	102.09	105.29	106.52	107.9	108.11	106.8	103.09	108.48	106.5	105.47	106.05	107.52	103.03	105.77	103.84	106.08	104.66	106.83	107.21	102.91	107.95	106.69	106.42	106.23	106.04	104.84	106.9	104.95	106.12	106.02	104.72	102.38	106.87	105.05	106.86	106.64	102.3	106.69	106.34	103.89	105.06	106.74	105.03	104.08
99.007	99.595	100.79	96.318	98.13	100.46	99.454	103.82	102.49	102.56	99.788	101.36	104.64	99.268	101.56	100.48	99.149	99.188	103.66	99.409	100.73	100.92	103.5	100.23	99.451	98.533	103.33	97.083	100.95	100.81	99.765	99.558	100.85	102.2	98.338	103.03	98.422	100.69	101.24	97.859	98.898	102.57	100.34	100.35	101.81	101.62	98.448	101.26	101.9	101.7
99.243	99.217	99.498	97.621	96.203	97.78	98.723	97.185	98.351	95.247	98.283	97.443	95.979	97.498	98.877	96.692	98.283	99.022	96.62	98.391	100.71	96.752	99.228	95.701	102.39	96.429	99.715	98.587	97.953	99.086	99.73	98.911	100.14	99.349	100.33	96.488	96.723	100.33	99.643	95.46	96.057	99.32	98.202	95.722	97.918	98.393	95.474	94.786	100.81	99.734
106.95	107.63	109.42	107.65	110.82	105.29	105.99	107.58	105.27	107.6	108.64	110.34	109.93	106.44	107.33	107.01	105.19	109.32	105.84	110.1	106.96	107.3	106.45	108.72	110.7	107.38	109.35	106.22	108.97	108.41	106.79	109.11	105.63	108.31	110.18	111.1	106.38	110.82	106.48	109.08	108.72	111.83	105.38	109.38	103.79	107.27	108.57	107.23	108.65	104.68
104.6	105.74	102.16	106.9	107.53	105.46	105.94	108.98	106.7	107.38	106.52	105.59	104.61	101.6	105.86	105.15	106.44	102.06	105.4	104.96	102.02	106.62	104.98	108.88	106.02	105.06	106.06	106.27	103.38	109.23	105.95	107.01	104.9	104.34	109.4	105.08	108	106.71	106.49	107.85	106.65	107.44	101.68	103.88	105.59	102.26	105.27	104.83	104.57	106.5
108.4	107.33	107.35	105.91	106.12	105.64	107.88	105.41	105.5	105.12	106.82	108.84	104.86	104.78	104.58	106.3	106.1	105.5	105.58	104.6	106.68	105.75	105.18	107.09	110.16	105.9	106.54	100.91	110.07	103.96	105.57	105.71	106.8	107.65	108.49	107.67	106.14	105.87	106.24	109.33	108.04	106.28	106.09	108.12	106.83	107.94	107.17	104.74	105.43	105.62
103.8	104.52	105.5	105.79	103.22	108.16	108.16	107.94	105.29	103.32	105.66	102.51	107.35	104.66	105.76	106.52	108.44	107.19	106.77	105.91	105.67	104.17	105.95	106.47	108	102.48	105.04	108.44	104.52	105.67	101.65	103.08	105.69	107.32	104.6	109.51	105.75	106.74	104.33	105.29	108.1	107.26	106.64	103.59	105.6	105.85	106.51	106.18	105.54	105.47
101.16	98.647	97.379	98.34	100.79	100.87	97.284	96.65	97.675	97.694	102.4	96.09	95.744	97.067	97.936	96.19	97.176	99.459	98.533	97.38	98.166	96.255	97.944	101.58	97.602	97.052	97.18	98.268	97.853	98.968	98.231	97.911	97.361	97.572	98.506	97.196	95.419	98.054	98.665	97.418	100.88	96.902	97.73	101.24	98.846	98.955	100.54	99.228	97.215	100.9
105.83	108	104.89	103.47	105.17	104.42	107.11	104.81	105.01	104.83	106.56	104.16	105.32	107.97	106.94	104.43	104.96	108.08	107.87	105.58	102.44	104.12	105.98	106.23	107.03	107.94	108.76	100.78	106.55	103.27	102.51	109.48	106.1	105.14	104.39	106.65	105.23	105.12	103.88	104.27	107.21	103.25	104.95	105.18	107.43	106.63	104.23	103.53	105.83	104.6
97.653	101.16	98.558	96.621	99.532	98.114	99.499	98.711	97.846	98.831	97.595	99.889	98.338	97.9	98.941	98.004	97.649	97.692	100.2	99.547	98.852	99.243	97.503	97.724	97.571	95.266	97.313	97.496	98.138	99.47	96.895	99.872	96.254	98.349	98.701	97.047	94.002	97.211	98.478	98.495	98.907	98.991	96.727	97.407	100.78	98.847	97.688	97.713	94.758	98.801
97.671	96.92	100.99	98.479	96.811	97.326	99.408	97.37	97.478	98.638	99.478	97.756	99.607	94.971	101.45	98.817	100.19	98.723	99.19	96.849	99.992	97.094	96.588	95.049	99.187	97.774	95.8	97.717	99.037	99.067	97.895	98.92	97.256	96.652	97.855	98.304	98.535	100.83	96.934	96.514	99.178	98.122	99.729	101.96	99.304	99.765	99.353	98.818	97.935	101.74
105.19	109.11	107.42	106.36	105.55	110.4	107.69	108.21	109.09	108.07	107.85	107.87	104.97	109.62	111.16	108.62	108.29	107.71	107.47	107.92	111.7	111.6	108.05	104.33	106.4	112.05	109	107.24	106.69	107.95	106.22	109.79	109.47	107.4	107.88	107.55	107.5	109.76	105.75	109.89	107.98	110.12	107.61	108.51	108.7	107.11	106.44	108.33	106.9	109.68
108.68	110.03	109.44	111.38	107.82	107.55	109.1	108.58	113.14	110.76	109.01	109.94	108.64	106.58	111.8	110.14	110.71	113.19	110.98	110.41	111.38	110.61	107.24	110.86	109.95	109.85	110.71	112.36	110.28	108.33	110.68	111.47	108.67	109.87	110.91	111.5	111.32	107.81	108.59	110.28	110.21	108.19	110.34	111.11	112.65	108.39	112.11	109.6	111.09	108.38
108.19	107.57	108.33	108.87	109.39	108.27	110.65	108.18	107.34	107.86	108.36	106.29	110.19	108.15	106.98	107.94	111.12	104.93	110.49	109.57	109.15	105.83	107.87	107.92	107.88	112.12	105.26	107.7	112.11	106.92	110.46	109.98	107.63	109.55	107.42	107.82	106.99	108.96	108.09	108.26	106.18	110.62	105.67	106.04	105.4	106.65	104.43	109.04	108.69	106.11
100.52	99.73	97.149	94.985	95.932	98.65	96.939	99.666	95.419	96.976	94.918	96.882	94.642	96.722	98.462	97.996	96.695	95.932	98.024	99.223	100.02	98.04	97.379	97.785	98.459	101.17	95.853	99.652	98.968	98.487	99.02	96.641	96.379	95.278	98.611	97.275	98.371	94.984	97.158	102.36	93.642	99.766	95.259	100.66	97.108	98.759	96.109	99.585	99.48	98.393
108.45	108.22	106.58	103.96	105.65	107	107.24	106.66	103.69	108.73	105.78	107.08	106.81	105.31	106.17	106.13	105.96	105.7	106.8	104.02	108.18	108.77	104.54	105.27	109.24	108.21	107.03	106.95	104.06	103.79	107.85	110.7	109.96	105.64	109.21	104.75	103.2	105.09	106.23	106.37	108.54	105.82	105.89	104.6	106.09	107.71	107.04	105.25	104.87	105.37
99.963	96.967	94.293	96.628	97.93	101.39	96.71	99.305	99.578	98.722	99.164	95.774	97.521	99.327	97.214	96.606	99.001	99.226	99.103	95.465	96.732	97.308	98.2	97.541	97.755	97.731	99.027	94.017	97.768	95.451	97.986	98.469	98.984	97.851	97.258	96.435	99.349	97.611	99.508	97.828	95.191	98.385	99.128	97.247	97.922	97.621	97.117	99.061	100.93	95.919
111.78	110.59	109.29	106.75	105.52	106.64	106.28	108.87	104.56	110.89	105.76	108.41	107.69	107.78	111.53	109.24	108.95	108.42	111.07	108.63	107.59	105.57	107.95	105.98	108.4	109.72	106.92	107.56	103.82	108.27	107.04	105.96	106.8	110.18	105.87	112.18	108.32	109.2	108.96	106.88	108.4	108.47	108.4	107.11	107.75	106.28	104.51	102.23	109.8	108.92
99.1	101.75	96.504	97.392	100.13	97.921	98.852	99.158	99.237	98.743	97.299	99.652	94.661	98.562	96.257	100.12	95.657	97.662	98.364	98.291	98.282	100.47	99.277	99.724	99.952	99.218	96.41	100.99	96.569	97.801	97.273	94.837	95.941	95.241	95.067	98.111	98.164	97.562	96.481	96.305	95.556	99.644	96.777	95.893	95.84	99.796	96.679	98.114	99.056	97.19
108.65	108.51	108.33	106.56	108.25	108.4	107.61	109.18	104.56	106.45	106.64	108.68	109.32	105.66	106.55	107.43	107.44	105.46	105.44	108.89	111.57	109.88	110.86	108.91	103.56	108.91	107.49	107.72	108.87	110.68	105.92	108.74	110.25	105.13	108.17	110.94	107.06	107.4	107.63	109.26	107.48	107.58	106.16	107.14	104.39	108.07	107.94	107.21	108.19	107.54
98.36	96.853	97.567	98.458	92.577	98.442	97.573	94.108	99.264	99.738	98.827	97.987	100.6	97.637	98.273	97.589	99.135	98.791	98.316	97.629	98.939	99.193	101.06	98.723	97.153	95.428	96.376	96.743	97.425	99.864	98.517	95.88	98.36	97.794	100.49	98.249	99.494	95.659	100.75	98.429	98.795	100.85	98.165	97.232	96.388	96.088	98.47	99.261	99.996	98.398
106.82	108.79	107.43	105.8	107.06	107.89	105.94	106.52	105.58	104.95	109.48	111.25	110.19	107.42	107.16	105.98	108.64	106.79	110.54	108.19	108.05	108.42	105.85	112.18	110.45	110.73	107.21	109.55	105.74	107.33	107.95	112.23	105.2	107.59	107.98	106.81	107.94	108.61	107.3	106.9	109.29	106.15	112.7	108.74	108.67	107.05	111.41	107.81	106.11	107.49
108.05	108.07	106.22	106.57	104.31	107.29	108.74	103.01	107.55	110.47	107.87	104.33	107.28	106.81	105.71	108.54	106.96	107.59	104.05	106.99	107.44	104.13	103.84	108.62	105.62	104.97	105.93	104.92	107.21	106.46	107.27	108.53	105.07	106.36	105.7	101.13	108.2	105.61	105.06	108.69	107.3	102.77	104.45	106.17	108.94	106.2	107.26	107.3	109.79	108.29
107.99	105.96	109.58	109.73	105.27	107.67	112.89	106.73	106.68	107.67	106.78	104.96	108.11	107.9	105.78	104.07	106.86	107.84	106.74	109.15	108.82	104.76	110.71	111.09	108.02	110.16	105.28	107.85	105.11	107.77	109.07	105.56	104.39	105.89	108.84	104.18	107.81	108.26	109.84	108.51	111.96	107.41	105.62	111.57	108.73	107.72	111.57	107.77	106.07	108.4
97.273	97.195	98.461	97.84	98.259	98.384	101.2	100.04	99.784	97.966	97.69	99.857	100.68	100.52	99.884	96.895	98.664	96.785	98.228	99.617	98.869	96.904	98.933	97.929	98.912	101.21	97.97	99.575	100.32	98.786	98.095	96.689	95.877	99.174	98.581	97.706	96.146	98.783	100.19	95.96	97.447	99.67	99.431	100.19	99.994	101.54	100.21	98.787	99.356	98.072
109.64	105.28	107.98	111.8	105.73	108.05	104.97	110.57	111.57	108.63	106.62	109.21	106.62	106.3	108.05	107.28	105.5	109.16	107.82	108.96	109.94	107.74	105.93	105.72	108.5	107.75	105.63	109.11	108.18	109.23	108.72	107.51	106.06	106.93	107.78	111.42	109.2	108.31	106.53	107.73	107.88	105.22	109.49	106.7	107.4	106.94	108.51	108.36	107.4	107.23
110.63	110.66	108.58	111.11	111.73	113.56	108.56	109.83	109.08	109.08	114.8	110.21	111.84	109.86	109.03	112.08	109.97	111.93	111.11	114.69	111.01	110.14	110.42	111.03	110.49	108.08	109.99	108.64	110.37	110.9	110.85	108.13	109.8	110.64	110.89	113.99	109.09	110.16	109.94	111.26	109.91	109.22	110.85	112.74	112.54	113.65	108.15	108.09	109.13	109.35
100.32	98.571	99.557	98.704	94.435	96.923	98.28	98.92	97.947	100.74	101.13	98.43	98.426	98.589	96.503	96.827	97.565	98.613	98.376	98.439	97.876	96.865	99.589	96.904	100.24	94.299	98.271	98.18	98.343	99.994	96.134	103.08	100.99	99.548	99.175	99.151	98.68	97.355	98.508	96.555	96.722	99.201	99.767	98.282	98.808	98.359	96.873	98.321	98.231	98.831
102.69	107.4	105.19	104.12	107.12	103.46	106.75	103.32	105.82	107.35	104.02	105.02	104.29	104.47	102.66	102.98	106.86	105.86	103.75	104.81	103.27	106.85	106.87	105.31	105.76	105.69	103.76	108.9	103.58	104.4	110.23	103.6	106.05	107.38	105.67	107.11	104.68	105.9	107.53	104.98	104.26	105.95	105.17	104.95	106.75	104.32	105.13	103.77	106.49	108.04
101.33	97.707	101.74	101.33	103.16	100.1	100.23	103.23	103.33	101.93	105.5	101.37	100.99	98.971	99.544	99.932	101.86	100.21	101.4	101.66	103.45	100.73	98.414	99.1	100.78	101.7	100.19	99.604	101.14	99.803	99.053	99.109	102.6	100.5	99.486	100.76	100.76	101.88	100.74	101	100.75	100.39	100.99	102.11	103.56	99.852	104.14	101.24	101.29	95.887
108.19	110.78	107.5	107.98	106.22	101.37	105.7	108.62	104	107.05	104.66	106.11	108.6	105.09	103.2	107.71	104.51	108.35	106.61	104.68	109.12	106.83	108.68	109.87	107.24	107.47	105.39	108.26	102.77	106.62	107.79	109.16	108.4	106.79	108.38	106.76	103.97	105.24	106.58	105.69	103.87	109.23	100.86	104.97	106.34	107.65	104.01	105.26	105.44	107.81
109.55	109.9	108.16	108.6	109.69	110.67	110.68	111.02	106.68	107.72	110.64	111.72	106.36	109.61	109.69	109.83	111.42	108.63	105.66	109.58	107.86	109.15	108.93	108.28	105.7	108.83	106.79	107.81	109.49	106.91	107.18	107.31	107.76	108.26	109.64	107.15	108.95	109.33	106.78	110.48	109.15	107.93	109.52	108.02	107.72	107.47	108.03	105.25	107.73	105.73
105.99	106.53	104.13	105.34	103.28	104.42	102.94	107.34	107.58	104.44	106.77	105.66	106.89	106.95	105.16	104.46	104.82	105.36	104.83	105.17	103.48	109.14	107.18	107.13	107.41	105.22	104.58	104.22	108.22	104.35	103.84	105.14	102.33	104.46	109.06	106.5	103.85	103.34	105.66	108.78	106.35	104.28	104.44	105.29	104.99	105.2	105.88	103.46	106.37	105.42
103.58	106.41	106.59	105.24	110.87	106.03	107.21	105.3	105.52	104.93	103.78	104.38	106.43	106.57	103.75	107.4	103.65	103.51	107.59	106.4	105.99	108.19	105.63	101.03	105.97	106.59	104.44	105.61	103.06	106.77	106.41	105.98	104.05	103.41	106.44	104.03	103.45	106.92	103.6	103.34	105.08	106.23	106.39	104.49	105.71	104.65	105.5	103.39	104.55	102.83
106.45	106.29	108.04	105.06	103.24	107.05	106.55	106.48	108.04	106.69	106.1	103.97	101.82	108.58	106.28	106.84	106.56	107	105.6	107.82	104.66	103.45	106.61	106.48	107.88	104.87	102.18	103.84	107.04	109.41	104.93	105.13	106.98	105.76	105.15	104.92	105.5	103.38	107.77	105.91	104.85	106.58	103.82	103.24	104.54	105.99	105.29	104.88	106.58	106.32
96.891	96.85	97.84	99.267	101.14	100.25	98.959	99.746	98.343	97.658	96.344	100.1	99.121	99.543	95.805	98.439	102.19	99.028	100.63	100.85	98.579	100.77	96.061	98.799	98.585	99.917	101.33	98.29	96.052	95.87	98.113	96.034	97.55	99.65	97.569	97.435	98.758	100.57	97.649	100.6	97.45	99.904	101.29	97.018	100.36	99.934	102.65	100.94	98.761	100.1
106.03	107.32	105.25	105.11	107.03	107.2	105.29	107.68	105.54	105.86	105.44	106.2	103.08	105.68	107.2	105.56	106.12	107.16	105.86	108.02	108.67	106.97	105.55	106	106.15	106.6	106.59	107.23	107.82	104.21	108.66	106.85	109.6	105.57	108.03	107.75	104.61	104.77	106.92	106.41	103.73	103.75	106.27	105.92	105.54	105.44	106.36	104.28	105.67	104.6
98.879	97.483	99.477	97.118	97.207	97.998	96.445	96.064	98.314	100.89	96.05	98.296	98.076	98.724	100.41	99.51	99.771	99.92	96.774	94.849	96.868	100.13	95.209	98.437	99.398	96.877	100.52	98.899	98.893	97.766	98.992	97.781	96.572	96.74	96.815	99.551	97.776	98.891	96.889	96.131	95.586	97.516	96.585	99.272	101.63	97.579	94.547	97.678	93.632	96.211
106.74	103.63	104.64	106.87	106.81	104.05	105.76	107.53	108.46	106.71	106.39	106.07	106.51	108.01	105.63	108.48	107.56	107.86	104.34	103.38	105.6	104.02	101.95	106.32	108.52	106.67	106.65	106.17	103.96	108.52	105.1	103.93	108.61	105.55	106.72	107.45	106.67	106.46	109.1	103.96	110	107.85	107.59	104.15	105.49	105.61	105.5	106.16	107.3	108.08
107.01	107.85	109.29	106.57	110.11	107.16	108.34	105.23	107.63	107.62	107.76	109.69	106.91	105.8	109.37	110.24	104.57	108.01	109.92	106.05	107.67	108.62	109.16	105.9	109.35	108.61	107.56	106.7	108.32	109.6	109.49	107.56	109.56	105.97	109.21	106.53	107.51	107.29	104.65	109.69	110.6	103.1	108.99	107.3	106.3	106.85	108.43	107.19	108.83	109.5
108.22	103.08	104.2	105.9	102.8	104.23	104.76	106.11	108.45	101.49	105.63	105.25	101.61	104.87	105.91	112.52	105.37	104.93	103.94	105.09	104.69	106.37	106.89	105.12	108.53	105.37	105.19	106.69	106.6	103.94	106.39	105.6	107.86	108.68	109.61	103.27	106.22	107.59	106.21	106.8	105.98	107.28	108.45	105.11	104.14	104.94	104.9	105.21	107.01	109.42
105.19	102.88	105.47	104.96	104.19	107.2	104.91	107.89	104.48	106.45	104.5	105.11	102.39	104.85	104.61	107.28	105.81	106.56	107.54	107.42	103.85	107.57	108.02	105.6	105.15	104.55	104.71	106.44	105.54	107.15	102.84	105.48	108.72	104.36	104.38	103.98	107.86	105.23	105.4	104.96	101.76	104.57	106.89	102.03	104.27	105.7	105.03	107.64	103.79	105.14
108.88	108.27	107.52	108.08	107.78	108.84	109.58	108.8	109.62	109.91	106.46	108.37	108.63	107.25	108.38	109.25	106.27	108.05	105.87	108.87	110.77	105.61	107.41	108.59	110.1	106.27	107.31	108.58	108.43	108.3	109.84	109.12	106.89	109.85	106.85	108.22	107.76	108.91	110.07	109.2	108.72	105.74	107.92	107.52	107.63	108.2	109.48	107.2	108.43	110.47
108.44	103.67	104.94	107.26	108.48	107.47	106.22	106.48	108.54	106.46	109.19	99.939	108.19	101.78	106.64	105.45	107.86	109.09	108.47	106.87	106.03	107.94	111.13	107.07	106	106.35	104.51	106.5	105.25	107.85	104.31	106.07	107.56	104.68	109.39	108.36	106.55	105.6	106.6	108.01	106.58	105.25	105.54	105.63	109.78	105.36	106.94	106.93	105.62	106.19
99.663	99.589	99.772	97.347	100.4	99.467	97.976	98.903	100.51	99.461	98.582	98.86	96.055	97.508	98.666	101.05	96.059	98.013	99.143	97.977	99.807	97.822	96.953	98.3	99.031	100.93	97.463	95.553	98.794	102.22	101.32	99.44	98.71	99.232	96.007	99.389	97.52	98.666	96.782	98.526	99.025	98.161	96.918	97.039	100.98	100.11	97.11	100.09	101.5	97.076
108.81	109.5	106.96	106.34	108.54	106.3	106.37	112.03	112.4	107.82	106.04	106.14	107.31	107.74	105.76	104.93	108.38	107.25	104.19	107.9	108.99	108.19	110.92	108.62	108.16	104.61	107.12	108.28	107.39	109.94	107.47	106.16	107.82	109.18	109.4	108.35	105.24	111.66	108.39	106	111.1	107.76	108.75	108.3	104.07	106.23	107.9	105.96	109.2	109.13
103.16	101.43	105.23	105.47	103.49	109.34	103.89	108.1	104.69	105.35	105.52	105.56	105.7	105.53	106.41	108.48	106.33	106.68	106.63	106.01	104.35	103.17	108.5	107.68	105.04	108.43	103.62	104.64	107.09	106.24	102.98	106.15	103.36	103.59	104.88	106.01	105.2	103.73	104.85	108.06	104.32	110.07	106.91	104.82	106.18	100.86	106.62	105.92	107.05	105.91
101.92	105.29	105.47	101.43	102.43	102.07	105.3	102.62	107.03	105.31	107.11	103.84	107.77	104.33	108.03	106.35	106.98	108.9	101.86	106.46	106.71	106.21	105.77	109.01	107.98	104.57	108.9	106.32	106.72	104.63	102.92	107.01	104.87	101.83	104.82	107.36	106.82	105.55	104.72	104.12	105.46	104.59	107.44	104.85	106.98	106.96	107.52	103.25	105.45	107.72
108.29	109.1	107.56	108.05	109.36	103.77	107.73	106.82	105.27	106.37	113.73	111.79	105.74	106.87	105.22	108.23	109.26	107.18	106.48	107.05	105.1	109.3	109.47	106	111.78	107.85	111.04	106.62	109.97	107.7	106.4	110.55	110.96	106.99	105.88	111.37	107.1	109.17	106.91	107.32	106.72	108.82	108.01	108.05	110.1	105.99	107.86	106.16	107.03	107.16
105.53	110.29	103.44	106.56	106.11	104	105.85	108.59	107.6	106.86	105.07	106.61	108.21	106.18	107.77	109.27	108.38	108.17	102.79	103.48	107.31	106.62	107.59	106.22	107.12	108.03	107.45	103.21	107.34	107.29	107.13	105.55	105.52	106.49	106.46	105.55	105.56	103.44	107.23	107.73	110.1	107.48	104.96	106.88	106.89	108.48	107.48	105.59	104.3	106.22
108.31	106.68	107.3	107.53	109.8	108.06	105.54	109.06	106.36	106.11	108.44	109.05	106.47	108.82	109.08	107.38	107.86	107.84	105.97	103.68	109.52	110.37	108.17	107.19	106.78	109.05	107.71	109.74	106.72	107.59	106.07	107.02	105.32	108.62	107.99	109.08	108.99	107.43	109.74	105.9	108.91	110.42	106.02	108.76	107.4	110.28	107.59	107.19	108.66	109.29
104.45	105.58	102.96	106.81	105.15	109.08	107.26	106.66	104.97	103.37	105.71	106.4	108.19	102.79	107.95	105.99	106.51	106.38	107.2	107.16	103.3	104.62	105.84	105.35	106.49	106.46	111.04	105.38	103.56	102.53	102.1	104.04	108.51	103.39	104.93	107.82	108.43	105.56	106.82	105.45	107.67	106.26	105.92	107.26	103.17	107	105.03	107.68	108.17	105.26
106.35	106.81	106.14	106.25	105.25	106.93	103.66	102.55	106.54	106.28	107.39	104.74	107.96	105.78	102.6	106.62	105.02	102.2	103.94	107.77	105.48	106.76	105.89	105.33	103.09	105.32	103.63	106.64	107.49	105.6	107.46	107.82	105.13	105.78	106.55	106.26	106.54	104.55	103.87	104.61	102.95	104.72	100.56	105.26	103.77	107.66	106.26	106.85	104.12	104.45
99.309	100.73	99.981	98.655	98.713	99.124	97.72	98.271	100.74	99.68	101.22	103.83	97.415	98.68	100.7	98.814	102.25	99.189	98.327	100.9	101.14	98.194	101.2	98.268	100.4	102.25	101.91	100.37	99.367	101.06	99.888	97.625	101.15	98.528	101.88	102.31	97.972	99.299	101.58	100.16	99.347	98.913	99.516	98.011	100.77	100.89	100.13	102.2	101.5	98.824
105.24	103.42	104.47	104.27	108.53	108.82	107.53	107.9	106.04	106.14	109.64	102.62	107.15	105.85	104.33	109.14	104.7	108.03	108.45	104.98	105.74	104.93	103.63	104.8	107.36	104.94	109.06	106.28	105.92	108.72	105.37	104.81	108.02	108.26	106.84	106.79	107.41	102.53	103.44	104.7	107.77	102.26	104.86	106.95	107	107.17	106.13	106.99	107.87	104.43
98.002	99.877	97.145	102.52	98.046	97.356	97.987	99.199	94.98	95.613	98.975	98.277	99.42	98.324	94.98	96.745	98.354	96.226	99.233	98.476	97.457	97.449	98.089	100.77	100.29	99.736	97.791	100.01	97.718	95.279	98.288	95.783	99.488	95.046	96.511	96.727	98.11	98.009	97.585	100.05	99.643	96.513	96.482	96.347	100.96	96.783	97.091	97.212	96.788	96.588
107.83	108.85	107.52	108.13	107.2	107.45	107.17	107.97	104.37	106.4	106.51	108.19	107.56	107.44	104.9	109.49	107.8	107.78	107.69	109.31	107.55	110.43	107.14	108.94	108.18	108.53	108.42	110.26	106.75	110.9	106.48	108.88	110.89	108.3	107.75	109.9	106.69	109.14	105.87	106.92	108.62	106.47	108.06	110.87	108.9	106.78	110.86	105.55	110.96	109.15
107.59	107.63	103.34	107.57	108.6	108.27	108.3	108.91	107.53	106.18	111.52	105.09	107.3	108.65	108.01	111.58	109.24	106.61	107.22	109.01	109.4	106.48	108.12	109.25	106.95	112.83	108.56	109.73	108.13	106.49	112.05	110.88	110.48	105.89	109.34	110.38	110.75	108	108.83	107.57	106.79	109.34	111.56	109.08	105.68	109.71	103.92	108.66	108.17	110.1
110.01	107.19	106.94	112.61	108.76	109.61	106.7	111.76	111.27	108.32	108.75	107.82	108.67	108.53	109.95	110.69	109.14	107.25	109.8	106.83	111.11	106.24	110.81	107.99	107.4	106.25	107.74	105.65	108.76	110.54	108.03	107.67	106.74	110.81	110.26	110.4	108.31	107.69	108.65	107.71	107.61	108.35	108.31	108.43	108.41	110.86	110.53	106.6	105.47	107.35
103.01	107.03	102.53	104.9	103.29	106.21	105.45	107.4	106.89	107.32	104.07	103.01	100.87	107.59	103.97	100.6	106.58	105.5	107.88	108.84	104.59	106.03	105.8	105.62	106.29	105.88	103.3	104.84	109.22	102.92	109.71	106.33	107.31	104.07	106.74	104.31	101.55	105.37	106.03	104.38	109.19	106.55	105.9	104.98	103.03	105.58	108.6	104.75	103.73	104.63
106.02	104.87	108.9	102.73	103	107.02	106.99	105.44	107.7	104.82	102.47	105.81	104.13	106.5	106.36	104.79	106.03	107.25	107.54	102.59	104.25	106.19	105.67	105.13	103.94	104.26	106.56	105.26	103.14	105.29	106.49	109.56	107.02	107.48	104.6	104.4	105.33	105.65	104.1	103.2	107.93	110.15	105.98	102.81	104	102.49	106.89	104.15	104.35	102.89
102.53	99.689	100.25	100.46	101.59	103.66	101.16	102.19	101.23	105.42	99.302	96.523	101.92	98.895	100.88	100.62	99.668	101.87	101.6	100.15	99.57	100.71	99.835	99.777	101	103.89	102.34	101.35	102	101.04	100.48	100.04	101.25	100.07	99.373	97.152	101.73	101.68	102.74	100.13	100.33	102.38	102.54	102.25	101.41	99.497	103.97	100.04	99.736	102.36
106.23	105.97	109.13	109.35	108.91	110.31	106.13	106.39	109.64	110.02	108.9	107.8	106.59	110.32	105.6	109.66	110.66	107.26	108.5	110.39	109.76	108.67	108.31	111.05	106.56	108.42	108.17	106.91	107.81	109.61	108.73	107.32	111.72	107.96	107.97	106.63	109.78	108.07	109.44	107.01	106.9	111.09	108.81	107.3	104.91	108.62	108.1	108.87	109.99	109.89
95.822	100.66	93.951	97.029	95.631	97.246	97.794	97.113	99.302	97.947	99.452	97.365	97.843	96.858	97.403	95.943	98.765	96.125	100.55	99.636	98.445	97.373	99.249	94.114	100.13	96.633	100.36	97.169	96.229	98.359	96.786	95.809	96.405	97.876	97.8	99.713	98.403	98.593	96.862	100.86	99.49	95.792	94.381	96.204	100.5	99.874	101.15	99.739	98.423	100.33
104.36	108.73	105.04	106.08	107.64	105.78	109.09	107.32	104.07	106.26	104.28	105.58	105.57	107.7	107.06	106.99	107.42	106.48	109.21	108.64	103.65	103.83	105.46	107.78	102.58	105.07	108.49	105.69	106.39	105.23	108.89	104.18	108.49	107.52	104.4	103.96	107.19	105.11	110.3	106.58	102.25	107.75	106.93	108.65	102.74	105.96	107.01	107.61	103.42	105.03
107.48	106.23	106.19	108.29	104.6	103.95	104.99	105.9	105.07	107.8	105.8	106.81	105.8	107.04	103.67	105.7	108.43	108.24	104.93	105.74	107.7	102.95	105.27	105.61	104.54	107.95	102.77	106.93	104.41	105.95	104.59	109.55	106.71	106.11	106.62	106.08	107.86	104.18	104.05	105.58	107.34	107.14	106.22	106.53	104.42	106.06	105.54	103.87	104.82	106.66
110.15	110.72	106.12	106.73	106.69	106.26	109.71	109.56	106.2	106.5	108.51	108.66	106.97	110.17	105.35	107.92	107.26	106.75	104.48	105.66	109.16	106.74	110.91	111.51	104.87	106.74	109.17	110.6	105.61	108.7	108.42	106.21	108.57	109.9	107.43	111.06	110.38	104.13	106.8	107.52	106.58	109.84	106.82	107.23	105.51	107.6	108.78	107.73	107.69	111.68
105.95	109.09	107.13	108.28	112.21	109.08	110.25	108.1	107.51	107.39	111.2	111.5	108.51	109.58	109.22	111.12	110.04	108.5	108.31	109.48	110.18	111.73	110.8	110.13	106.54	106.84	106.69	110.26	110.58	107.61	110.58	109.45	108.42	109.18	107.38	109.99	108.45	107.24	106.88	111.5	106.78	112.13	108.21	108.69	106.38	107.95	113.03	111.74	109.27	110.51
106.23	108.31	107.71	109.18	107.98	105.97	107.37	109.62	109.73	112.31	106.76	109.42	107.31	109.62	106.55	109.03	105.62	108.05	109.6	110.19	107.82	108.48	107.27	106.85	108.22	108	106.24	111.62	106.86	106.75	111.71	109.53	110.34	110.45	107.14	107.48	106.5	110.1	109.34	109.33	106.52	108.73	107.01	107.08	107.12	109.21	108.8	107.8	106.66	110.21
100.19	97.129	99.695	97.537	97.294	100.13	97.679	95.913	99.881	100.68	99.806	98.21	98.647	102.1	98.306	96.76	100.29	96.081	98.136	96.321	98.887	99.648	98.516	98.928	100.47	100.26	100.42	96.958	96.642	100.74	99.619	100.55	98.317	98.142	100.87	97.473	98.481	104.47	99.921	97.653	99.984	94.745	96.573	97.977	96.976	97.751	100.2	98.125	101.9	100.14
97.666	103.23	97.025	99.505	102.31	102.47	98.155	97.987	100.07	100.87	102.03	99.125	98.948	100.72	100.44	102.43	101.65	102.09	103.05	97.906	101.93	99.717	98.157	101.15	101.48	99.96	99.22	101.06	101.24	102.17	103.1	99.885	101.19	99.125	97.986	100.42	100.53	99.945	99.752	99.364	99.494	96.658	98.781	98.097	100.15	99.867	102.57	99.78	97.814	98.46
105.3	106.84	104.95	105.4	106.03	107.55	102.36	105.26	105.6	107.56	105.44	106.6	105.3	106.1	104.53	108.43	106.19	106.36	106.95	107.46	106.43	103.27	108.95	104.93	103.1	107.49	105.65	102.93	102.53	106.61	106.39	105.65	105.46	109.07	107.37	106.25	105.11	105.6	104.82	106.97	105.53	106.24	106.9	106.64	104.97	107.86	104.73	101.78	102.74	108.04
107.5	104.17	112.29	106.12	111.89	108.7	109.51	110.09	108.98	107.62	105.05	107.55	107.38	110.48	107.65	110.62	106.94	109.64	108.95	107.96	109.31	105.59	110.15	108.11	108.72	108.95	108	105.88	109.33	109.36	108.32	104.94	105.65	108.27	110.41	107.34	109.48	109.52	111.72	109.65	107.58	111.99	106.09	109.69	108.13	112.11	107.65	105.02	109.07	108.88
107.23	106.97	100.16	107.97	104.72	106.36	107.87	105.44	104.07	105.14	104.49	105.54	104.94	105.18	106.1	104.78	104.22	105.09	105.09	106.59	106.07	106.79	106.73	107.55	107.44	105.68	105.77	103.79	105.95	104.3	108.02	107.89	104.76	107.01	104.18	104.03	106.33	105.45	105.79	106.83	105.52	107.65	105.07	103.33	105.12	105.91	104.39	104.29	104.88	108.68
99.054	98.529	98.664	99.969	96.665	98.45	100.31	95.971	99.909	101.08	96.932	97.975	98.036	98.29	101.64	97.948	96.586	96.349	95.807	100.24	95.925	98.784	97.583	102.89	98.447	98.109	99.299	99.702	101.83	97.806	99.135	100.65	100.38	97.331	97.196	100.84	99.188	99.04	98.552	97.231	97.315	98.441	96.97	102.37	97.324	98.241	101.69	95.69	98.654	95.042
108.42	105.65	104.93	104.4	104.82	105.48	107.23	108.8	107.96	106.25	105.4	110.6	104.09	105.92	109.37	105.11	106.05	106.11	105.77	103.34	108	106.35	106.87	107.27	107.38	107.75	105.89	108.35	109.58	104.82	106.45	107.91	105.61	105.22	107.1	106.38	107.18	104.15	104.06	107.93	105.34	107.62	104.97	107.96	106.8	104.46	108.18	103.93	109.31	103.74
102.33	106.96	105.03	106.22	106.49	101.2	104.68	107.45	100.91	107.27	104.72	107.78	107.22	103.39	104.19	104	103.44	108.63	109.68	106.73	105.67	106.28	105.61	104.69	108.35	107.28	107.36	106.41	104.75	107.66	103.58	104.93	101.67	105.41	103.62	105.98	105.45	106.42	106.38	109.27	106.91	105.47	106.09	104.09	108.58	106.22	108.21	106.18	108.72	104.47
106.28	107.24	106.55	106.11	105.01	105.09	107.09	108.06	106.65	105.15	107.54	102.95	107.12	103.84	104.19	104.17	108.34	107.68	102.63	105.15	106.22	107.55	105.43	103.74	105.9	103.3	106.84	108.08	108.05	104.32	105.5	107.31	103.81	107.17	109.09	102.36	105.11	102.93	105.26	105.03	107.38	106.22	104.72	107.66	105.7	105.16	106.7	105.29	108.29	103.75
110.51	108.73	107.41	109.45	108.75	107.18	109.84	108.32	109.87	110.07	110.45	109.54	108.87	111.1	104.1	107.96	107.95	110.3	107.55	110.28	106.8	107.91	112.05	106.4	107.4	109.3	105.84	110.04	108	109.24	108.75	104.58	108.11	107.38	110.01	106.7	106.21	108.51	107.52	108.18	106.78	108.54	106.06	109.51	108.78	109.98	109.4	112.03	108.75	108.29
106.77	104.06	103.94	104.53	104.74	104.37	102.52	108.27	106.19	105.12	103.73	103.94	106.7	107.11	105.77	106.77	104.1	107.8	104.81	101.94	107.39	106.19	101.88	104.24	107.24	107.18	107.54	103.46	105.19	107.08	105.34	107.58	104.84	103.34	105.24	105.38	106.78	106.89	105.27	104.93	105.81	105.83	104.34	103.27	104.31	107.43	102.53	102.48	108.47	106.4
105.02	105.04	105.25	106.72	104.96	105.03	105.24	104.15	108.16	104.89	104.61	106.55	104.8	103.99	105.28	106.71	106.36	105.68	103.12	107.24	104.88	109.2	107.07	106.83	104.05	104.78	105.03	104.92	106.59	107.2	106.14	104.44	107.29	104.79	104.08	109.09	104.01	106.26	105.93	104.63	106.43	105	105.74	105.72	104.88	106.03	107.2	106.7	105.58	105.39
107.69	104.99	103.78	102.39	104.88	106.62	103.13	105.1	103.41	105.63	107.1	109.34	106.84	102.47	104.63	102.46	105.09	106.49	103.71	103.73	105.31	107.12	103.2	104.99	102.83	108.15	107.77	101.01	104.09	107.47	105.58	105.81	106.46	102.82	109.64	104.45	105.72	105.24	106.75	105.41	106.77	105.01	103.32	102.53	107.5	102.72	104.88	104.71	105.69	107.66
102.54	102.24	101.72	102.2	101.72	99.182	101.89	106.18	100.44	103.91	101.26	104.35	100.68	106.7	100.47	100.36	105.45	102.22	104.82	100.55	103.22	104.26	102.5	105.91	100.34	103.4	101.63	103.22	102.11	103.83	101.23	101.85	101.4	101.66	102.84	101.86	99.695	101.29	102.12	101.23	104.06	104.55	101.64	102.13	106.18	100.87	102.82	102.52	103.28	101.69
101.84	100.5	99.343	100.84	100.77	100.64	100.82	100.28	101.54	99.224	100.58	99.549	101.77	101.29	98.798	99.397	101.14	100.02	100.42	101.87	100.37	100.94	100.58	102.42	99.491	100.89	103.35	100.67	103.38	100.11	100.98	99.604	101.54	104.72	100.82	103.31	98.32	101.03	99.916	98.508	102.46	100.05	99.9	101.5	101.1	99.209	102.05	98.348	98.786	104.45
103.01	104.13	103.5	106.73	107.11	103.92	106.26	108.45	103.21	100.43	104.55	106.62	103.78	103.82	104.31	106.85	104.01	105.89	105.61	105.95	107.76	106.36	106.42	107.31	107.2	104.77	106.57	103.24	107.38	106.74	106.34	106.9	103.43	106.64	103.33	101.54	103.39	104.24	103.96	106.04	107.24	109.06	107.95	104.73	104.8	103.95	105.98	105.02	107.98	107.04
108.45	106.63	105.43	107.32	109.71	106	106.52	102.02	104.98	106.47	105.64	109.06	106.43	105.81	106.61	105.92	107.55	106.39	107.03	106.04	103.84	105.49	107.52	106.03	103.29	105.85	102.91	105.13	101.64	108.67	103.71	104.36	108.64	107.17	107.18	107.49	105.16	104.11	105.16	104.92	104.57	105.46	105.19	105.98	103.79	104.74	106.3	105.54	106.08	107.82
100.58	102.3	103.22	98.82	101.15	101.48	99.594	97.332	103.29	99.147	100.8	100.3	99.944	101.18	104.78	99.476	98.904	101.16	99.988	102.7	99.388	102.97	100.22	102.92	102.71	100.94	100.02	101.96	101.75	98.77	99.412	101.65	100.96	102.56	102.5	100.09	98.262	102.22	102.06	101.8	99.06	100.77	104.03	100.81	104.86	102.77	102.81	102.36	102.21	98.535
104.25	106.11	106.34	104.85	103.03	105.61	108.37	105.44	103.49	104.92	103.97	105.8	104.16	108.04	105.77	106.38	104.41	108.41	104.46	105.57	105.55	105.31	108.39	108.05	106.15	102.16	107.07	106.82	105.35	105.2	104.1	106.72	103.3	104.24	105.93	106.18	105.45	103.8	106.59	105.09	103.02	103.15	104.77	107.17	102.95	103.54	103.07	108.56	104.88	104.8
107.08	105.94	105.93	106.08	102.67	108.06	106.38	102.73	106.13	101.44	104.01	107.73	106.12	105.77	104.93	105.47	109.87	106.56	103.95	105.61	106.96	103.65	103.74	105.6	107.83	106.04	103.56	108.3	107.12	106.74	103.74	108.65	103.25	106.4	104.48	105.69	107.76	103.17	103.32	106.59	104.96	108.55	105.42	104.84	105.88	107.89	107.03	106.58	105.63	104.14
108.88	111.17	107.39	106.16	109.04	107.84	107.75	108.05	105.53	105.99	110.06	106.32	109.12	110.31	105.61	108.55	109.41	110.73	110.41	105.67	108.5	109.81	107.76	107.83	107.81	107.53	107	108.58	109.91	108.88	107.67	105.24	106.6	110.13	110.4	104.81	107.38	109.05	106.95	111.76	109.19	105.9	108.46	107.57	103.68	110.85	110.26	108.21	109.44	108.4
109.9	111.56	108.24	111.44	108.8	112.77	111.46	109.63	108.98	113.62	109.39	111.14	112.52	111.35	109.61	106.59	109.55	114.8	109.16	113.68	110.34	110.86	111.36	114.81	108.32	112.06	110.29	110.43	112.26	109.48	110.07	109.34	110.08	108.81	108.63	109.94	108.04	110.54	111	111.93	110.52	109.01	112.9	112.85	112.76	109.27	110.58	112.24	111.58	110.47
105.18	101.1	102.96	105.19	101.01	102.77	99.285	102.84	101.23	102.85	104.99	100.88	105.1	100.96	102.9	103.61	103.11	100.62	100.17	104.37	105.22	99.029	101.99	101.65	100.91	102.01	102.35	100.91	102.34	104.11	104.25	103.05	104.95	103.39	100.78	102.09	101.35	99.846	101.93	104.29	100.53	103.07	101.94	103.19	102.35	102.89	105.18	99.359	105.66	104.89
107.11	110.19	108.68	109.2	106.7	106.9	107.32	104.44	110.23	107.35	105.96	108.94	107.89	105.4	108.05	107.94	106.97	105.96	109.8	109.92	109.3	106.01	105.33	105.45	107.1	105.78	106.18	107.14	105.93	106.52	109.82	112.04	106.85	109.88	105.2	107.92	105.96	107.23	107.6	106.16	109.29	106.1	111.41	109.97	107.03	107.39	107.39	106.81	107.25	108.05
113.63	106.9	107.38	106.34	110.29	109.68	109.94	108.72	107.81	105.92	111.08	110.48	109.8	107.93	110.61	110.77	107.16	104.9	109.92	107.67	106.79	108.46	109.31	110.34	109.22	107.59	109.04	106.11	112.2	110.54	109.35	108.79	106.93	108.85	108.44	110.99	108.13	110.77	108.79	108.9	108.34	109.81	106.74	108.2	110.53	111.35	109.6	109.81	107.23	107.58
106.54	106.93	106.46	108.3	103.9	107	106.75	107.1	104.01	105.44	105.57	104.84	105.46	106.56	106.31	102.02	104.6	103.72	108.1	108.03	107.67	103.99	104.99	105.7	103.12	104.02	109.97	105.82	103.86	105.8	106.16	104.14	105.43	107.26	105.85	105.34	106.11	104.76	105.98	104.46	107.07	105.83	104.38	106.01	104.18	106.92	107.5	103.87	107.8	106.73
106.09	104.63	108.69	107.21	104.09	103.48	105.91	106.19	105.48	109.19	108.21	107.19	104.9	104.54	109.29	106.9	105.91	103.93	104.93	105.49	105.59	105.88	104.79	106.24	107.03	106.67	105.26	104.29	108.04	102.37	105.2	102.48	106.44	105.57	102.85	106.31	106.38	106.33	103.99	105.74	105.04	106.53	105.76	105.46	102.27	106.57	105.92	107.92	104.04	107.95
102.51	100.2	101.69	101.37	102.93	101.04	100.64	100.49	102.14	100.38	97.962	101.72	102.68	101.72	103.09	100.82	100.52	100.51	99.244	102.51	99.807	101.12	103.4	100.82	100.88	97.982	99.184	101.61	97.875	99.309	99.765	100.72	102.07	100.52	99.047	98.626	103	102.27	101.27	100.93	100	97.989	103.13	100.31	96.905	101.03	98.302	99.36	100.31	101.62
100.64	99.184	100.92	99.867	103.02	101.2	99.773	101.95	101.11	99.431	99.167	103.43	103.34	100.05	97.496	100.26	99.392	99.902	98.26	101.28	100.38	100.67	98.613	100.31	101.79	101.62	100.48	97.21	98.843	99.178	99.103	100.99	97.634	100.77	102.27	99.244	101.34	101.69	101.61	99.844	100.85	98.323	100.86	102.14	97.504	96.433	103.17	100.61	98.444	99.49
109.64	108.91	109.65	107.99	106.03	107.5	108.26	108.8	106.04	112.29	108.05	106.96	110.85	108.15	106.45	108.16	104.24	104.76	108.96	107.34	108.46	109.25	107.21	105.42	110.39	105.41	108.8	108.39	108.54	107.35	109.11	108.26	108.09	106.61	107.51	108.76	106.9	111.53	111.56	107.45	107.88	110.58	108.28	107.45	108.12	103.74	110.09	107.3	109.14	107.46
106.2	108.04	106.13	106.51	106.23	107.45	107.55	104.23	107.98	105.28	110.74	107.37	109	105.42	107.69	106.46	105.63	106.66	107.06	105.77	106.23	109.08	105.35	109.09	108.27	106.28	108.24	107.62	106.09	105.2	106.82	106.73	103.48	104.8	106.69	106.05	103.77	103.66	105.38	109.91	108.33	104.49	108.61	106.55	106.92	108.48	104.86	106.19	105.88	106.87
101.99	99.672	98.529	104.86	99.421	100.58	100.07	102.23	98.945	99.626	97.542	98.143	103.36	98.967	100.3	102.31	98.497	103.03	104.3	98.36	97.309	100.86	101.16	101.74	102.81	101.04	99.075	98.324	102.9	103.29	103.17	103.05	100.73	102.42	100.19	98.648	98.131	102.02	99.203	100.05	98.791	102.28	101.99	101.21	99.241	100.42	102.84	99.45	101.55	99.622
105.98	106.54	108.46	109.5	109.71	109.05	106.05	104.76	109.87	106.92	110.91	106.62	109.66	109.49	108.24	107.62	109.11	106.99	108.57	111.2	109.78	106.55	108.99	110.18	107.85	106.79	108.52	108.49	105.55	107.65	107.75	109.58	111.48	108.32	108.78	107.25	106.54	107.95	110.39	105.44	108.69	107.71	106.85	104.6	106.97	111.21	106.97	105.64	109.11	106.94
99.343	92.166	98.05	98.332	99.696	97.698	99.698	99.014	96.957	97.226	100.38	96.817	98.071	98.899	96.765	96.978	98.717	97.462	100.28	100	97.778	97.678	95.813	97.171	96.502	100.23	97.176	98.128	98.108	101.16	98.012	101.84	97.885	100.01	97.228	98.047	99.969	98.007	102.52	98.314	97.318	99.611	100.51	95.997	97.27	97.291	99.497	97.06	95.405	98.581
111.28	111.69	109.68	112.53	111.76	111.23	107.71	108.16	108.95	109.31	112.73	110.9	108.75	106.25	111.62	111.33	111.07	111.37	110.45	112.61	110.65	111.17	106.78	111.94	108.17	109.69	111.66	109.96	110.6	108.61	109.46	107.8	111	109.43	109.1	110.04	109.91	112.63	109.63	112.18	109.03	110.98	110.39	108.7	111.23	111.52	111.53	109.92	108.56	111.51
102.99	105.29	107.18	103.64	108.12	104.02	108.66	107.22	107.14	105	106.33	108.03	108.56	106.19	107.52	105.54	106.3	109.73	105.34	106.99	106.86	105.83	102.19	106.72	107.44	106.13	107.04	105.72	106.76	109.47	106.16	106.73	107.58	106.95	106.12	107.69	107.7	107.92	106.88	106.2	108.04	107.23	108.34	107.19	104.42	104.06	104.52	104.33	106.89	105.73
102.76	107.97	108.7	107.49	106.59	108.63	108.86	105.47	106.06	104.78	105.89	104.04	108.33	108.47	108.01	106.96	106.09	109.37	106.16	105.51	105.51	108.61	104.58	106.28	107.62	107.91	104.4	107.37	109.75	108.01	106.88	108.47	107.16	108.39	108.78	106.43	107.76	105.59	110.01	107.15	106.14	103.23	105.21	105.73	106.67	105.84	105.69	104.79	107.65	105.64
105.37	106.65	108.32	107.56	103.84	105.38	103.95	106.23	107.58	106.26	107.12	106.83	104.9	104.56	107.43	105.71	106.16	104.2	106.94	107.98	105.01	107.55	104.89	107.75	101.9	104.81	100.99	103.74	107.68	105.25	107.39	109.5	106.15	103.87	104.01	105.27	109.28	102.73	104.76	108.92	100.07	104.84	104.03	103.03	105.39	104.73	105.43	107.38	108.75	105.52
102.82	103.75	108.67	105.32	107.05	108.37	103.92	104.82	105.51	107.98	106.41	108.17	108.32	106.44	105.25	105.01	107.1	105.04	108.72	104.02	104.52	105.66	106.16	105.43	103.98	108.26	103.74	106.66	108.46	107.77	107.88	108.4	104.28	104.36	107.46	103.98	105	106.49	109.64	104.89	105.97	106.49	106.67	105.13	108.16	103.78	107.93	107.42	105	105.89
98.881	97.485	101.41	100.2	98.991	103.47	101.46	101.94	100.67	98.633	98.031	100.62	102.03	100.59	100.64	99.94	100.71	98.194	101.4	104.26	99.139	97.494	99.975	101.84	101.1	101.47	103.09	102.16	101.29	98.531	100.53	99.166	99.741	99.62	101.98	99.701	101.39	103.67	96.75	100.93	101.08	99.928	100.19	100.23	99.922	100.58	97.974	103.9	101.34	100.65
107.28	106.2	105.12	109.64	108.76	109.56	105.84	108.47	106.02	109.29	107.97	105.49	113.94	107.98	108.12	108.02	107.45	107.85	107.78	106.86	112.08	110.46	108.02	109.09	106.28	107.76	107.01	108.63	109.88	109.8	111.68	108.57	110.43	107.12	108.83	109.92	108.03	111.98	109.5	107.38	106.09	111.13	107.13	109.64	107.72	110.1	109.72	107.8	109.87	109.73
100.41	97.405	97.315	96.975	102.96	99.011	98.965	99.575	99.915	96.962	98.572	95.507	96.201	99.328	98.486	96.899	100.27	97.438	96.74	101.4	97.446	99.226	99.124	95.542	98.484	98.181	101.71	94.799	97.749	99.325	96.642	100.29	97.69	99.359	98.451	95.295	99.614	96.529	98.314	97.065	101.09	101.69	100.05	101.09	102.27	97.938	96.966	99.543	97.988	98.185
108.36	108.67	107.8	109.82	108.09	112.09	107.68	108.56	109.11	112.05	108.24	109.68	109.53	111.32	108.58	106.47	110.31	111.43	111.69	108.07	108.01	105.94	107.5	108.95	107.3	108.79	106.97	106.27	105.99	111.69	109.02	111.63	108.31	110.02	106.38	109.54	109.28	107.72	108.85	110.59	110.49	107.37	107.41	109.66	108.07	110.19	108.93	108.84	107.66	106.14
107.52	106.72	110.9	106.39	107.67	106.67	107.92	107.31	105.01	105.27	105.55	108.22	104.73	108.11	104.59	104.55	106.02	107.62	105.18	107.24	105.17	104.05	104.66	105.31	106.62	103.94	101.33	106.79	105.43	104.91	104.19	105.65	106.29	104.66	107.2	107.03	107.72	102.94	104.3	107.24	105.84	106.21	108.04	103.22	102.89	103.32	105.46	103.44	102.72	102.84
106.98	104.31	104.12	105.74	106.89	105.07	104.34	108.98	104.91	105.89	105.32	106.34	102.7	103.57	104.52	107.3	104.17	104.45	102.5	102.8	105.61	105.48	102.34	106.7	102.74	105.83	107.54	107.63	104.83	102.76	103.19	104.02	102.93	107.82	102.35	102.86	104.27	105.01	104.15	107.88	105.85	105.07	103.13	105.9	107.53	102.45	103.82	106.35	104.83	103.05
107.2	105.43	105.17	106.73	108.73	107.67	107.79	108.15	108.31	107.4	103.67	102.77	104.15	105.21	108.29	104.37	109.73	107.17	105.97	105.15	105.7	106.11	107.05	105.17	106.99	109.59	107.79	103.96	109.35	105.14	105.29	104.34	105.12	105.37	105.4	106.42	109.99	104.65	104.21	107.56	105.59	107.38	106.63	108.74	103.27	104.21	106.78	105.29	106.29	107.38
110.59	106.85	109.95	107.2	107.09	106.47	105.77	109.96	108.62	106.89	109.53	108.01	106.34	108.78	105.14	106.26	106.76	106.05	111.18	105.71	109.98	109.18	106.24	111.93	106.8	107.31	105.27	108.59	110.25	110.28	109.1	106.52	109.01	109.31	106.23	108.73	109.87	109.56	107.87	106.83	108.94	109.18	109.5	108.17	109.87	109.05	107.59	108.39	110.27	105.01
107.16	109.32	108.12	105.36	110.95	110.19	110.58	107.33	110.44	106.66	108.06	110.24	106.35	108.39	110.47	106.44	106.89	108.17	108.59	106.7	107.12	106.99	106.89	108.6	106.87	108.65	106.16	107.81	107.86	106.47	107.36	105.88	106.5	104.9	105.04	108.55	109.22	107.12	109.21	108.46	107.5	108.87	107.64	104.28	109.6	109.37	108.36	108.96	106.02	110.7
103.23	104.51	104.15	106.75	107.03	107.48	99.966	105.97	105.87	102.25	101.96	105.01	107.92	105.19	104.26	106.8	105.56	107.68	101.43	109.27	110.17	106.94	104.62	107.35	105.27	105.54	103.74	105.2	102.92	106.05	104.15	107.17	107.37	107.01	104.53	103.78	106.49	105.07	104.87	104.61	106.9	104.26	104.82	106.15	105.01	105.01	108.9	106.77	105.42	106.51
96.873	96.481	98.896	99.413	96.106	97.47	97.063	98.828	96.886	96.43	98.701	99.122	97.13	97.637	93.772	96.671	99.956	96.929	102.1	98.121	96.505	99.403	97.609	100.03	96.071	99.74	96.543	97.055	95.543	101.32	96.957	99.041	99.51	99.808	97.997	98.851	97.592	97.67	99.148	99.838	100.12	94.875	96.317	101	99.385	98.076	95.842	99.195	98.635	99.543
99.583	96.984	97.224	95.444	98.69	101.32	100.82	97.105	99.639	95.775	94.579	97.7	99.257	98.158	93.834	97.115	97.507	97.43	99.129	101.57	99.782	100.46	100.7	99.408	97.282	98.94	95.803	97.941	98.26	98.861	97.523	101.45	98.17	101.12	101.25	99.367	100.05	100.81	97.458	97.541	96.571	93.815	95.509	97.99	97.88	98.023	98.469	96.914	98.35	99.351
107.16	104.63	106.7	104.67	109.58	104.78	103.55	104.39	106.01	105.96	107.59	105.39	105.62	103.25	105.38	107.89	107.23	105.05	105.06	106.37	102.34	105.45	104.5	106.3	102.44	106.11	106.55	104.9	105.63	104.83	104.87	103.18	107.4	105.64	104.85	103.9	104.36	106.1	105.75	103.69	105.21	104.29	106.36	104.09	106.21	106.58	107.01	105.33	104.94	105.67
106.08	107.57	106.45	106.51	106.01	107.61	103.63	106.1	105.48	108.93	105.91	107.6	105.07	106.36	108.08	105.29	109.1	105.71	107.01	105.6	106.37	107.08	104.96	106.4	106.21	108.93	105.45	106.5	105.24	105.44	102.46	105.12	106.95	101.79	104.47	104.72	105.97	107.7	107.46	104.36	104.97	105.06	109.72	104.35	105.84	108.81	106.95	106.42	106.68	105.64
107.15	107.54	109.09	111.82	106.97	109.37	108.77	110.89	106.32	110.61	108.98	107.87	108.94	106.38	110.39	106.25	110.52	107.12	107.44	106.95	106.38	107.24	111.18	108.65	107.92	108.06	106.83	108.7	109.08	106.41	109.53	108.95	109.85	111.01	102.64	110.7	110.03	108.15	108.89	107.96	107.58	108.01	109.5	107.48	110.07	106.52	110.06	107.75	107.83	108.29
105.8	106.11	109.34	108.67	107.37	105.11	104.44	106.25	109.54	108.57	107.82	108.29	107.04	109.02	110.24	110.49	112.08	112.47	109.86	107.29	106.1	107.05	108.88	106.81	107.21	107.23	109.33	109.59	105.14	107.96	108.82	106.61	105.72	108.89	107.74	106.57	104.81	103.56	104.34	110.64	109.26	106.17	106.22	106.94	107.92	111.18	110.06	106.24	110.28	106.07
102.95	106.99	109.67	107.3	108.96	107.4	107.07	104.08	103.34	103.71	106.34	105.41	106.69	107.06	104.57	105.25	101.26	103.59	105.49	103.03	108.09	105.93	107.33	106.55	105.75	103.13	102.51	103.22	103.66	107.06	104.8	106.41	104.96	103.66	103.36	106.68	102.77	104.99	105.82	104.39	103.47	105.16	106.52	105.51	103.47	105.34	108.62	106.32	107.82	106.35
108.51	110.65	107.07	108.08	106.4	104.73	109.86	108.85	108.87	108.31	107.7	108.95	105.84	109.63	105.28	107.65	107.39	104.91	108.64	105.67	103.53	104.14	109.06	106.67	105.36	106.68	107.8	108.44	105.64	107.88	109.68	111.32	108.84	107.13	110.01	106.69	107.59	106	109.87	111.42	108.82	109.11	108.66	106.58	105.16	106.27	107.04	108.65	108.18	108
106.04	108.68	104.12	105.83	107.14	106.26	105.25	109.97	107.28	107.09	107.89	105.29	108.72	107.8	107.39	106.83	105.74	105.22	106.98	105.83	105.92	106.56	108.03	102.8	105.67	105.84	105.06	109.09	105.88	106.7	103.54	106.58	105.81	106.7	109.48	107.57	108.96	108.81	105	111.04	105.48	105.2	106.31	107.37	106.35	105.81	108.35	106.74	104.4	106.3
103.94	106.88	108.2	104.44	107.27	104.16	106.66	105.59	106.3	104.17	102.96	105.37	106.64	107.32	106.45	104.76	106.11	102.41	106.32	104.85	101.86	104.58	103.38	106.23	105.37	107.36	103.61	106.33	105.3	105.91	105.81	104.57	102.57	104.55	107.63	106.47	105.32	104.63	105.9	102.53	103.97	107.2	106.14	104.42	103.89	102.82	103.98	108.06	106.35	104.1
110.5	107.18	107.68	110.78	108.8	107.19	104	111.38	106.32	107.14	107.47	106.62	107.91	109.19	104.45	107.08	105.04	110.52	107.8	108.78	109.73	105.57	107.3	108.17	108.22	105.48	106.83	104.86	106.19	105.56	108.51	111.06	107.01	106	108.01	108.11	107.53	105.33	107.76	108.39	108.96	107.67	109.04	109.3	107.04	108.62	106.64	110.83	105.92	108.05
106.61	107.2	106.96	104.88	105.14	108.04	104.28	108.64	106.66	103.72	105.99	106.41	108.58	106.07	103.26	105.44	105.45	104.72	106.74	108.02	104.49	106.05	106.62	105.6	104.88	103.09	107.71	104.7	103.35	107.08	107.56	108.04	107.04	104.99	105.89	103.39	105.42	109.02	107.18	107.1	104.5	107.52	106.12	105.08	104.01	106.27	107.35	106.57	104.25	106.44
103.29	109.88	109.18	109.05	104.36	108.69	106.28	109.15	109.9	106.28	107.8	109.84	107.08	109.03	109.96	109.92	108.29	109.66	106.09	107.93	108.53	112.77	105.97	105.8	107.43	110.08	106.55	106.99	108.15	108.35	108.46	108.47	106.61	105.81	109.37	112.62	105.69	108.79	107.7	107.77	107.54	109.15	105.08	105.78	105.29	108.4	107.68	106.64	111.67	108.79
104.49	106.73	105.8	100.76	106.93	109.65	103.99	108.15	105.46	106.55	103.75	107.2	106.78	105.59	102.31	106.81	105.36	101.84	106.45	103.87	107.11	107.13	103.66	108.55	107.31	104.42	105.88	107.77	106.18	106.04	104.66	105.13	101.91	102.03	105.81	105.25	103.44	101.61	103.63	106.1	103.02	105.36	106.97	106.17	106.95	106.12	102.75	106.1	105.31	103
103.72	102.89	104.34	105.97	103.28	110.09	109.53	106.39	107.33	104.39	106.04	104.08	105.47	105.33	106.79	108.02	103.39	104.58	105.93	107.83	104.87	106.26	103.59	102.44	105.13	105.52	104.93	108.01	105.69	105.99	104.84	108.73	108.69	105.23	106.33	106.09	106.07	105.49	102.35	105.6	106.74	102.13	103.49	105.01	102.16	105.61	106.77	104.32	105.15	105.93
106.83	108.22	107.51	107.8	105.74	106.15	104.55	107.57	107.22	107.34	110.17	105	103.54	110.19	107.78	109.9	104.94	107.46	102.81	106.99	105.84	108.15	107.22	108.24	108.78	107.91	109.83	107.18	105.22	106.5	109.02	107.47	109.38	108.76	108.41	109.67	107.06	107.47	105.05	109.86	108.1	107.19	106.72	104.06	106.68	109.47	111.6	109.1	109.36	108.14
108.54	107.24	108.1	107.21	112	106.01	111.22	105.16	109.09	105.71	107.07	108.41	105.57	111.5	109.26	109.12	107.62	105.49	109.65	109.16	107.34	107.91	108.61	108.33	109.51	110.43	111.58	109.8	106.32	104.48	109.01	108.96	107.18	108.96	108.31	105.7	109.24	109.37	108.04	108.19	112.22	111.05	108.77	109.17	105.79	104.61	110.94	106.9	107.43	109.37
105.36	104.58	102.76	103.02	106.83	105.96	106.74	104.36	109.54	110.33	107.52	107.78	105.22	106.61	105.31	107.25	108.71	106.87	107.38	110.48	107.76	107.68	106.03	104.27	105.58	107.81	109.11	105.97	105.67	105.38	106.07	105.98	106.22	105.97	106.94	105.64	107.43	107.33	107.45	105.46	103.83	103.44	107.97	107.53	108.32	104.51	107.02	105.67	106.89	105.35
106.06	107.96	103.47	104.68	107.33	107.38	107.5	110.21	110.23	110.28	112.24	106.74	108.42	107.69	105.68	109.21	108.31	107.34	107.59	107.99	107.75	109.84	109.44	109.31	109.07	109.4	113.55	110.2	108.88	107.91	106.83	106.8	104.52	108.03	106.87	107.57	106.15	107.51	108.1	109.01	107.37	109.65	108.73	108.71	109.1	106.27	109.01	107.75	104.1	110.23
108.56	110.74	107.65	106.98	105.06	105.82	108.14	107.62	107.53	104.05	105.52	107.29	108.46	106.46	104.3	108.46	110.22	103.04	103.79	105.93	107.11	107.15	107.93	107.07	103.01	106.7	107.54	102.4	110.36	107.55	106.58	109.77	106.71	108.55	106.25	107.11	103.83	103.64	107.34	106.74	105.71	105.31	107.03	101.28	109.6	107.13	105.75	107.54	104.63	107.61
96.683	98.202	99.75	98.82	100.13	96.764	98.61	97.011	93.702	95.411	97.252	101.01	97.098	96.727	98.645	94.601	96.107	98.011	100.36	98.219	99.408	94.662	99.189	99.108	98.403	101.32	97.143	96.963	99.035	98.672	97.653	95.735	98.867	98.432	98.114	97.122	94.796	98.275	98.931	97.779	97.333	99.609	97.739	97.099	101.35	94.113	100.43	99.327	99.009	99.404
108.07	106.79	108.54	107.05	110.62	106.86	108.77	107.24	109.36	108.7	108.54	107.92	107.77	109.34	106.08	107.81	102.94	111.59	107.37	107.26	107.45	107.02	108.7	108.33	109.5	108.72	110.93	110.27	109	109.33	108.54	109.64	107.26	107.85	110	107.42	106.25	109.97	109.37	110.2	108.31	106.96	105.52	107.43	106.86	108.58	109.2	108.94	110.21	107.24
104	103	107.44	105.52	106.2	104.53	107.55	101	106.19	104.85	103.24	109.63	107.79	104.28	107.01	106.46	108.69	106.08	107.28	105.98	107.49	105.71	105.33	106.93	101.5	105.77	106.73	107.99	101.47	103.76	106.44	105.23	103.58	101.88	106.35	104.27	107.05	105.15	103.32	107.23	103.18	107.55	106.49	104.24	105.01	103.41	107.44	107.78	102.19	104.26
102.63	104.46	108.38	105.42	103.91	107.16	103.53	111.23	110.11	108.29	105.11	106.85	107.02	108	106.57	105.62	105.55	108.08	105.57	105.28	103.81	108.01	106.98	104.81	107.04	108.24	106.45	107.5	105.84	102.52	107.94	106.45	106.77	105.13	108.18	104.91	105.86	106.55	104.2	105.34	108.44	106.88	105.18	109.63	108.58	105.96	105.61	108.27	106.8	104.06
110.01	105.48	107.64	112.28	106.63	109.68	109.97	109.67	107.31	111.42	108.16	105.88	108.83	107.76	107.98	107.46	106.33	104.96	107.78	106.08	111.23	107.76	107.45	110.54	109.4	107.64	107.13	106.53	106.58	108.85	108.21	105.29	108.88	106.51	110.02	107.79	108.4	109.68	108.32	108.38	105.44	105.52	108.73	107.85	107.77	108.35	109.62	107.7	109.65	109.09
99.464	101.03	98.274	100.09	97.57	99.928	100.03	102.68	102.07	97.736	99.901	103.71	100.89	99.946	100.23	98.54	97.897	99.818	103.1	99.424	99.993	100.49	100.83	98.921	101.5	100.27	100.82	101.43	104.8	101.99	99.622	98.282	102.09	102.47	98.388	99.282	98.3	100.29	103	100.62	104.36	101.01	97.723	101.69	99.561	103.49	99.447	95.664	100.83	103.31
101.05	98.049	100.94	102.36	99.913	102.65	103.72	98.76	100.98	102.61	101.58	100.55	100.05	102.34	100.28	99.382	98.777	102.43	97.731	102.29	98.097	98.354	101.81	100.72	102.32	102.46	100.08	100.22	99.18	98.931	104.4	101.76	100.99	101.25	101.55	98.392	101.02	98.646	97.335	102.89	100.51	101.22	99.534	102.58	100.87	99.637	102.6	100.53	100.74	100.65
107.6	109.12	108.41	108.1	108.16	106.94	108.37	107.12	106.1	110.42	111.78	107.99	109.06	106.91	109.64	108.2	106.4	105.8	109.11	111.53	106.61	106.16	106.99	108.4	108.82	113.54	107.57	108.35	106.74	107.03	109.31	109.38	109.67	110.29	106.39	109.61	107.79	106.92	108.46	108.09	105.22	108.6	111.78	107.85	109.05	108.15	110.18	113.54	108.37	108.3
107.28	106.64	107.03	107.01	106.52	106.18	104.69	110.36	105.74	105.29	107.06	103.91	107.53	105.77	108.33	106.73	107.51	108.47	110.9	103.31	102.59	105.58	109.09	107.57	105.2	106.24	106.34	103.2	107.2	109.45	106.97	104.92	106.35	104.5	105.03	109.44	108.03	105.23	109.2	107.25	106.37	104.54	103.1	105.15	106.63	102.44	105.29	104.05	105.3	105.8
109.89	112.95	107.93	110.78	109.4	111.15	110.67	107.9	110.09	112.47	111.17	106.48	109.45	110.88	108.39	110.59	107.65	111.95	108.11	111.4	108.78	112.59	110.32	108.53	110	113.24	106.38	109.77	111.44	108.28	108.81	111.14	110.93	113.97	109.15	105.94	109.69	109.65	111.89	107.06	111.12	107.74	111.29	114.46	112.36	106.81	114.28	110.73	109.26	111.98
98.255	99.094	98.812	98.514	99.011	96.995	98.899	99.893	98.867	99.929	98.958	98.059	97.129	96.613	99.683	98.453	99.506	99.275	96.053	96.233	98.389	98.747	100.38	99.888	96.061	98.861	101.9	100.06	98.842	98.454	96.28	97.847	98.432	96.992	97.75	102.18	99.366	98.784	97.884	96.414	96.962	99.211	96.402	99.004	100.53	99.015	97.778	100.62	96.917	99.529
105.33	105.85	106.54	104.82	105.77	105.18	107.47	107.47	105.45	109.73	106.01	105.84	106.77	105.27	106.53	106.2	105.66	104.72	106.45	106.72	105.86	108.55	105.94	106.69	102.05	102.7	105.64	110.2	107.63	105.99	104.03	106.35	101.9	105.08	105.83	109.58	101.39	109.57	106.93	104.87	102.71	105.78	102.02	106.73	105.47	109.75	105.35	108.48	106.5	104.3
99.329	98.3	101.75	99.398	98.313	99.082	100.37	97.433	97.315	99.097	95.765	100.44	98.875	101.5	97.32	97.759	96.06	95.051	102.12	98.263	99.26	100.47	97.549	97.524	96.423	97.547	99.5	98.022	99.324	99.964	100.66	99.221	99.04	102.28	98.455	99.639	92.493	96.305	96.841	96.161	96.466	100.44	101.17	98.373	100.4	96.949	95.175	98.713	95.798	100.29
107.63	104.98	106.39	107.93	102.63	107.14	105.29	104.93	106.77	104.65	109.81	104.91	107.41	107.54	106.37	106.36	104.83	108.74	103.88	106.95	105.53	106.67	101.18	103.59	103.21	103.12	105.73	107.19	101.27	104.63	104.87	105.25	105.67	103.1	102.65	106.59	102.6	108.73	105.67	106.38	102.12	105.61	106.24	104.08	106.75	106.05	107.26	103.76	106.35	106.57
107.83	103.85	104.79	107.68	105.37	103.57	105.3	104.37	103.41	106.71	109	103.12	108.04	108.94	107.61	105.76	108.01	104.78	102.77	108.72	107.53	107	101.03	105.47	106	105.02	106.42	103.41	106.97	102.53	105.19	108.33	107.81	106.62	103.86	106.76	102.35	108.98	103.92	108	104.48	105.51	107.52	107.64	102.79	103.24	111.28	104.19	103.22	103.37
105.49	107.01	107.6	109.05	106.94	107.7	104.89	105.95	107.69	105.72	106.5	108.75	103.39	103.49	107.84	107.11	108.39	110.33	107.24	103.81	107.17	101.98	108.07	105.01	107.35	109.86	104.58	106.15	106.73	106.8	106.44	104.58	106.04	106.47	106.29	108.07	109.76	105.43	105.29	104.29	105.34	107.29	108.27	108.93	107.6	107.72	105.83	106.59	108.35	101.87
104	107.68	105.25	106.52	103.3	109.01	104.91	103.93	104.7	105.1	105.8	105.67	106.72	105.6	104.55	105.42	106.74	105.18	105.45	108.25	106.99	104.47	107.35	106.99	104.05	104.46	106	106.66	108.2	107.93	106.09	106.49	104.31	104.72	106.24	106.37	106.94	105.42	105.4	104.88	108.36	104.97	105.27	103.84	108.38	103.23	106.85	104.31	105.81	104.98
102.43	101.12	100.45	102.55	100.11	102.53	100.57	99.239	102.65	102.46	99.927	102.6	100.58	100.96	99.61	100.79	98.228	100.07	101.21	101.54	97.829	99.534	100.82	97.471	100.82	101.45	98.802	102.51	98.073	102.19	100.41	100.22	99.776	103.84	100.79	99.653	100.89	98.128	98.48	97.006	102.22	102.72	99.853	99.371	103.26	101.59	103.41	100.39	99.091	102.55
103.65	104.99	105.96	107.54	106.3	106.98	104.32	104.86	106	104.99	105.69	105.63	105.55	104.15	107.19	106.05	106.11	106.17	107.49	107.29	105.34	104.77	107.29	103.55	104.02	108.05	105.28	105.78	103.9	106.53	106.1	106.76	106.34	103.43	104.75	105.27	104.41	106.46	106.42	104.12	103.28	103.77	106.75	104.41	105.79	106.82	104.69	107.85	108.69	105.56
104.89	103.93	106.17	104.63	107.8	104.94	105.92	107.23	111.34	107.71	106.08	105.08	107.15	106.07	104.88	106.17	105.41	104.41	107.27	106.36	105.71	105.79	105.51	108.42	106.44	104.39	106.39	105.32	109.53	103.88	105.67	106.51	105.28	105.25	102.32	107.56	101.87	106.11	105.33	107.59	103	107.26	107.24	107.1	103.68	106.79	103.95	103.97	105.77	103.17
106.48	105.38	108.07	110.05	109.97	107.43	105.48	109.12	105.81	105.64	107.55	109.09	109.56	107.6	108.2	108.62	106.42	106.39	109.66	104.89	106.99	108.6	107.59	107.96	110.55	109.57	108.1	106.88	109.49	108.84	108.11	105.72	106.82	105.07	105.31	106.43	109.3	105.58	108.22	107.36	109.23	109.4	109.15	108.29	107.25	108.52	107.64	105.77	106.29	105.63
104.97	105.63	107.03	106.41	105.07	104.42	105.67	104.75	108.57	104.88	107.09	107.95	106.52	106.01	106.74	105.79	107.6	106.79	107.59	103.19	105.93	104.75	107.73	107.16	107.23	107.78	108.43	105.55	106.6	104.97	106.4	105.92	103.3	105.69	107.48	103.36	106.33	106.96	105.64	105.01	102.47	104.95	102.69	109.36	107.16	106.85	105.46	102.97	105.1	104.67
105.76	103.45	105.7	101.34	107.18	107.4	105.83	107.35	103.57	104.97	108.83	107.94	105.24	105.24	107.28	103.57	106.18	106.09	105.17	106.14	105.96	104.64	107.62	109.56	103.97	104.89	104.66	107.96	105.96	105.53	102.74	107.64	103	103.57	105.95	105.63	104.67	106.95	102.88	106.53	105.5	107	104.05	102.95	107.3	107.37	109.88	106.79	107.93	102.66
100.4	96.956	97.132	97.079	95.976	95.645	99.162	97.826	97.492	98.588	96.16	99.1	98.176	99.959	95.588	96.111	97.345	100.36	101.61	94.23	95.841	97.242	99.098	96.958	97.512	99.591	97.665	99.182	97.18	97.495	97.056	98.845	99.961	98.657	97.226	98.035	95.518	96.343	97.537	100.32	97.645	94.89	98.801	99.463	99.106	100.41	97.18	98.358	97.439	96.38
98.264	100.2	98.621	98.206	95.159	99.925	98.577	99.52	103.57	99.358	99.071	98.527	99.602	96.216	99.039	98.099	101.66	98.572	98.998	98.499	98.505	99.856	97.845	99.805	99.041	98.196	99.095	99.763	100.83	98.792	100.13	96.153	100.8	102.36	100.61	96.033	98.725	100.24	98.712	100.34	100.38	99.076	96.139	102.86	99.289	96.938	98.135	100.1	99.774	99.886
97.185	102.01	99.926	101.45	100.89	99.241	101.87	104.33	102.31	100.72	102.1	97.301	98.842	99.268	101.1	97.717	102.88	98.486	97.058	102.03	99.502	100.63	101.02	100.52	102.01	102.5	100.22	103.47	104.44	102.43	102.92	100.35	99.783	99.111	98.991	99.529	101.87	104.1	100.18	99.929	100.92	99.304	100.94	100.29	98.502	101.73	102.05	101.07	97.447	101.25
105.84	107.64	104.76	106.32	106.62	106.33	105.35	103.2	107.62	107.65	107.46	104.64	104.32	108.28	105.66	105.82	106.43	107.38	106.73	105.27	104.86	103.35	103.08	106.99	103.46	103.44	104.98	106.11	109.2	103.3	102.34	103.87	107.29	107.76	105.49	107.29	104.98	108.55	106.01	108.93	104.33	107.21	103.75	107.67	103.01	103.49	107.75	105.9	107.25	108.02
101.65	99.665	99.697	99.841	100.86	99.941	100.86	101.04	99.583	103.74	99.648	98.219	98.584	102.91	98.847	102.09	101.28	99.972	100.36	101.13	103.17	102.92	98.998	102.38	100.72	101.45	101.38	99.157	100.36	99.709	102.05	101.5	100.78	96.756	100.2	100.74	100.67	101.3	102.33	97.657	101.48	103.3	98.531	101.28	101.99	101.31	102.42	101.52	101.82	99.263
96.766	99.402	99.044	95.981	99.662	96.417	97.349	102.18	98.26	100.12	98.109	101.47	95.6	96.071	99.033	97.25	99.465	98.636	98.607	97.887	98.862	99.088	100.96	97.594	97.901	99.325	98.719	97.968	97.48	99.931	100.82	97.548	98.794	100.81	98.43	99.354	98.167	99.065	96.674	97.437	99.259	99.686	100.44	99.017	99.559	95.618	101.49	98.18	100.5	98.697
98.735	99.898	97.884	100.23	98.971	97.149	100.62	100.14	98.155	98.71	102.4	97.765	99.203	101.49	98.156	98.127	103.35	99.31	102.64	99.613	100.01	95.55	100.95	97.107	100.69	97.013	98.054	98.733	101.22	99.703	102.61	100.77	102.89	99.14	100.79	101.98	101.11	101.36	102.48	100.35	99.576	99.371	102.28	102.95	99.244	103.28	99.444	101.71	98.89	101.82
108.1	106.56	110.36	108.27	105.37	108.66	108.46	106.25	109.96	108.69	107.83	111.14	106.54	107.93	104.99	107.3	107.83	109.78	107.62	111.12	108.46	108.99	104.86	110.83	108.7	109.07	109.08	110.4	108.91	105.5	113.01	109.7	106.38	108.79	106.94	110.42	112.44	109.02	108.19	108.31	105	108.78	110.08	107.2	106.63	110.57	111.64	109.72	109.6	105.94
102.54	97.243	101.5	99.308	98.417	98.463	99.992	95.698	98.724	102.43	97.903	99.907	101.25	100.04	101.9	98.338	98.026	101.72	98.753	101.39	99.891	99.514	99.41	102.99	95.609	99.508	101.07	101.87	99.67	101.52	100.73	98.316	99.044	99.849	98.059	99.44	100.95	99.666	98.318	98.119	98.479	97.054	98.228	100.88	100.76	98.969	98.757	100.72	100.99	99.715
107.34	102.58	106.24	107.4	108.66	105.36	104.9	106.67	107.75	104.18	104.68	104.28	107.2	106.23	103.31	104.23	107.01	105.29	108.01	105.57	105.31	110.19	105.2	102.47	106.35	106.26	106.07	106.85	107.04	106.24	105.46	109.13	108.28	106.34	105.12	106.41	105.93	106.81	106.81	106.21	107.3	106.99	107.78	104.59	107.56	107	106.44	105.19	108.47	104.58
108.74	105.54	105.77	104.58	103.55	103.71	106.39	104.83	104.75	104.26	105.9	106.51	106.65	106.01	103.1	105.28	105.5	106.19	105.81	106.21	105.92	105.83	107.03	108.27	106.5	106.7	101.04	106.26	107.28	104.72	104.61	105.7	107.52	107.29	106.81	102.42	103.86	106.97	105.3	107.3	105.77	108.3	105	104.97	106.37	106.42	105.61	102.79	105	106.79
108.17	107.55	108.54	110.01	111.55	105.73	110.64	107.25	109.47	102.96	110.09	108.75	108.74	105.24	106.12	105.56	110.28	106.88	107.67	105.26	109.43	107.33	109.3	106.57	108.51	107.4	107.66	106.99	110.32	108.45	107.45	107.93	105.78	105.71	112.57	108.22	108.29	108.33	107.03	110.46	106.38	108.01	111.39	107.26	105.2	106.71	107.47	107.28	111.2	106.59
102.52	99.588	98.581	99.801	101.64	101.43	98.456	102.64	98.076	99.304	102.49	104	103.14	101.02	100.72	102.1	101.64	100.63	100.92	98.623	98.918	98.913	101.34	101.81	99.686	99.967	99.574	99.813	98.986	100.19	102.12	103.3	101.4	102.96	96.631	99.29	102.42	102.51	100.88	99.836	102.11	100.71	101.51	99.819	100.14	99.283	100.14	100.35	99.491	97.87
108.68	107.97	106.85	105.38	107.02	108.81	108.03	105.77	108.1	110.43	108.02	109.38	105.98	108.42	107.21	110.06	107.72	107.44	108.17	110.83	107.65	105.37	107.42	108.23	106.31	109.63	110.38	111.79	108.91	110.89	110.21	107.01	109.41	105.74	107.38	107.78	105.33	107.2	107.43	106.36	108.39	106.54	107.07	107.75	107.3	108.47	108.63	108.21	105.52	108.59
106.67	104.22	107.11	106.33	107.13	109.38	109.1	109.41	109.89	111.44	107.43	109.33	106.26	109.7	105.56	105.69	104.61	108.91	108.9	106.41	106.14	106.83	106.33	106.23	108.65	106.82	107.85	107.81	106.04	105.81	106.42	110.5	106.73	104.25	108.73	106.52	106.79	109.04	106.71	108.29	110.29	106.16	108.51	107.89	108.92	108.69	107.38	107.29	104.72	107.53
108.64	109.03	104.23	103.32	105.29	107.67	104.06	102.28	107.7	105.5	108.33	103.61	106.22	105.42	105.04	108.12	105.68	103.66	105.39	104.24	104.49	103.66	103.95	103.69	106.01	105.38	104.38	103.73	105.34	107.44	107.61	107.06	105.06	105.05	104.76	102.89	103.6	106.26	106.73	107.45	103.75	103.63	107.54	106.99	107.88	105.81	103.86	107.6	105.02	102.44
99.224	96.563	96.476	96.778	98.118	97.623	101.05	97.257	96.628	98.004	96.683	98.643	97.461	97.405	96.68	97.994	98.978	97.961	96.219	98.552	98.348	96.562	96.548	96.723	99.525	98.719	100.77	99.228	97.575	95.622	98.593	96.575	101.18	96.389	98.551	97.469	97.839	96.712	96.659	97.602	98.25	98.987	96.991	96.703	98.01	97.642	97.735	98.351	101.29	98.878
112.29	108.79	110.94	109.58	112.27	109.73	111.06	106.03	106.13	106.47	112.83	109.68	110.39	110.56	107.38	113.57	110.59	108.48	111.67	110.72	110.94	114.86	111.05	113.43	112.63	109.75	111.8	106.91	108.2	110.63	108.04	111.94	107.83	113.97	112.35	110.08	111.75	110.87	108.39	108.86	110.54	110.23	111.11	112.41	111.4	112.19	111.27	109.55	111.06	107.53
105.3	105.41	109.66	103.21	106.37	103.44	110.7	105.71	107.5	107.79	107.56	106.55	103.75	105.92	105.99	108.98	104.53	103.26	105.25	106.32	106.39	109.04	107.17	105.89	106.36	106.69	107.87	105.55	104.72	106.86	105.9	106.14	109.57	102.12	107.28	105.22	108.36	106.49	105.7	106.85	110.37	106.3	105.15	104.99	104.64	109.38	105.41	104.75	109.69	104.99
109.41	111.71	107.98	108.99	106.17	106.18	108.62	106.17	105.39	108.19	109.82	106.27	109.72	111.73	111.23	107.79	109.84	109.14	108.46	106.78	107.98	112.52	107.83	108.84	108.85	110.3	105.89	107.46	110.15	109.95	108.18	106.99	107.35	110.13	108.16	107.81	110.07	106.39	108.25	107.37	107.93	110.32	111.47	108.25	107.96	110.67	106.35	106.51	107.48	108.16
97.555	98.149	98.406	99.728	97.944	98.719	101.93	94.083	102.97	97.694	99.949	97.989	99.362	98.847	94.673	98.908	98.825	98.633	96.995	100.48	96.305	98.802	97.536	95.253	98.632	93.119	97.023	97.72	98.19	98.148	97.953	96.437	96.23	96.387	95.793	98.256	96.382	96.537	99.631	99.801	95.803	97.298	100.44	98.93	96.748	100.25	97.832	98.002	98.114	100.37
108.7	108.3	106.71	108.75	108.24	107.65	108.35	105.52	107.48	108.68	108.42	105.77	107.81	111.1	108.31	109.76	107.07	110.34	109.92	109.89	109.28	109.25	105.51	108.88	107.91	107.18	109.71	104.79	105.48	109.21	109.05	107.4	109.19	107.38	108.59	107.71	107.36	108.07	106.94	107.95	108.59	108.95	106.33	107.15	106.7	106.53	110.88	109.59	108.92	109.34
108.82	107.29	109.3	107.13	109.51	107.93	108.37	107.51	107.79	109.27	110.54	108.84	108.45	109.59	108.61	109.08	108.56	109.05	110.55	113.22	109.19	109.43	109.27	109.06	107.04	109.47	105.94	109.15	108.93	108.35	105.52	109.09	108.18	106.59	107.06	108.65	111.01	107.04	111.7	108.56	107.07	109.75	107.42	109.64	108.48	106.38	109.22	107.16	111.24	109.56
108.98	107.57	108.53	108.02	106.67	111.84	108.5	108.45	107.84	106.08	107.22	109.73	106.9	107.8	109.73	111.48	108.37	108.92	108.82	107.33	107.66	106.64	108.82	105.88	110.87	107.61	113.67	109.83	106.74	109.85	106.99	108.22	103.5	107.17	105.92	106.73	105.87	110.88	109.72	107.72	107.91	107.65	106.98	108.5	105.16	105.62	108.86	110.2	108.03	109.8
107.45	105.96	106.91	107.67	106.03	105.27	105.02	104.85	102.22	107.92	104.87	108.41	106.74	102.42	107.36	102.8	106.87	107.15	107.95	105.56	104	106.74	104.43	102.37	105.08	106.9	104.88	107.9	109.34	105.63	106.57	104.15	106.91	105.54	106.23	105.95	105.75	106.44	106.63	106.85	106.71	106.48	105.44	106.84	108.14	104.85	110.12	105.49	106.56	106.11
105.72	109.77	105.69	107.42	108.39	110.07	109.8	108.77	107.65	105.19	107.03	108.85	113.48	111.6	106.98	108.63	108.17	105.21	107.9	104.43	106.02	109.39	108.2	108.42	106.49	109.66	106.69	111.69	106.66	110.23	106.35	105.33	105.91	110.26	105.42	108.23	105.25	108.67	107.89	107.68	109.99	104.86	109.87	107.71	107.2	107.26	106.96	107.6	105.2	109.34
108.16	108.62	107.06	106.2	107.61	111.04	107.44	105.7	106.85	106.67	107.37	111.34	106.01	108.39	108.04	106.53	105.47	106.34	108.61	108.99	109.29	108.05	105.5	107	108.57	107.54	106.34	109.68	107.59	109.32	110.98	108.95	106.79	110.95	107.4	108	108.42	109.85	107.76	108.92	109.15	109.88	107.9	110.47	109.1	110.53	111.64	111.25	107.94	110.49
108.66	108.05	107.38	107.61	106.59	104.56	107.53	108.75	101.69	105.8	108.98	104.72	105.62	106.05	106.37	108.79	106.37	105.95	107.93	104.66	109.28	108.33	106.42	107.84	108.2	108.76	107.29	107.46	108.65	105.89	106.76	108.99	107.87	106.87	106.91	104.08	106.56	104.93	106.38	106.85	105.34	107.04	106.11	106.43	107.91	107.48	107.13	105.61	106.64	104.61
103.98	105.21	103.02	106.87	103.22	105.14	105.81	106.57	107.22	105.13	104.79	105.91	104.26	105.3	106.42	107.04	105.08	104.55	104.19	107.8	105.3	102.18	106.35	107.17	105.57	105.85	107.54	107.12	106.5	102.8	105.57	103.69	105.87	109.25	107.47	109.34	108.74	104.6	107.47	106.67	107.7	109.52	107.03	103.04	107.93	103.79	104.91	101.76	105.22	104.91
106.45	105.66	105.29	110.58	104.22	109.57	106.53	103.86	104.77	106.66	107.2	105.51	106.27	107.41	104.21	104.65	105.23	109.43	103.25	104.58	106.19	105.15	103.88	105.96	108.65	105.65	107.44	103.23	105.38	107.56	107.62	105.17	102.97	108.99	108.52	103.29	107.44	107.35	108.62	106.86	104.27	108.12	107.38	106.02	104.63	106.47	106.17	105.95	106.52	103.13
104.59	103.75	104.09	107.48	104.76	109.67	105.88	104.88	106.94	107.66	104.53	105.02	106.18	105.74	106.39	104.44	107.56	102.24	105.7	106.49	105.76	107.51	105.55	106.12	107.37	106.74	106.58	101.25	105.92	105.86	106.34	107.75	105.47	106.47	108.15	103.49	109.24	104.44	106.86	105.79	103.01	104.4	103.51	103.71	104.26	104.84	104.5	105.85	106.04	102.36
108.57	111.51	109.43	109.58	111.06	112.97	107.8	110.37	107.37	108	111.64	111.11	113.06	110.43	114.24	112.18	108.46	111.47	111.08	108.35	114.32	110.94	109.96	107.98	110.87	109.69	109.77	108.65	113.49	109.81	109.68	109.62	109.67	110.42	113.2	110.69	107.27	112.46	105.45	111.02	111.85	111.68	113.23	108.79	109.09	112.78	110.74	112.13	111.2	109.29
106.54	107.26	107.58	102.83	104.37	103.61	106.69	105.83	105.31	105.06	104.43	107.81	105.64	103.83	105.65	106.4	105.93	107.18	105.17	104.12	107.75	108.41	105.96	104.88	102.55	107.95	103.53	107.92	109.31	108.64	104.92	105.96	104.03	105.24	104.62	106.11	104.16	104.97	107.39	104.13	106.93	105.19	105.61	107.31	103.89	105.61	106.31	104.9	105.29	105.91
106.73	105.6	104.69	106.47	104.66	109.34	107.18	104.06	106.37	106.03	109.27	106.43	105.74	102.55	103.26	104.58	107.56	101.44	106.37	104.53	106.34	104.46	105.61	106.95	105.17	105.42	109.07	107.48	105.85	106.59	107.52	105.75	107.9	107.44	107.41	106.49	106.4	104.53	107.67	107.5	107.04	104.92	102.61	101.01	106.19	107.43	108.97	107.55	105.88	105.44
107.86	104.56	106.03	104.66	105.75	104	106.02	106.55	107.23	105.37	109.24	104.52	105.36	104.12	104.29	106.19	103.29	107.11	108.08	106.26	104.48	110.29	109.46	106.98	104.83	107.45	106.19	106.3	108.93	105.7	104.76	105.52	103.88	103.42	106.22	105.35	106.34	106.17	105.27	104.57	102.57	106.24	106.47	105.44	108.57	108.6	106.39	106	107.59	105.44
104.39	106.07	108.21	107.94	107.08	105.65	102.93	107.37	105.16	107.44	107.75	105.42	105.94	104.27	105.38	107.92	104.17	103.8	106.8	103.11	105.42	105.01	106.64	106.55	103.36	108.27	104.9	103.46	105.58	103.07	104.58	104.21	106.89	102.47	104.74	105.34	104.41	105.05	104.32	102.96	106.74	105.32	106.75	105.94	103.43	104.69	106.74	106.4	103.38	107.6
105.03	107.12	103.16	103.76	105.51	105.61	104.59	100.85	104.87	102.23	107.66	105.84	105.93	107.93	104.05	103.85	108.82	105.15	107.34	105.66	108.01	106.33	103.73	102.03	105.52	108.16	104.97	108.48	103.56	107.25	101.65	106.66	106.59	106.28	104.64	103.91	105.72	107.11	105.52	105.42	109.28	105.37	103.71	104.85	108.24	107.07	104.29	106.1	103.51	105.2
105.1	104	102.02	104.95	104.82	105.6	106.02	105.56	107.84	106.46	104.49	104.29	105.6	105.75	105.67	105.98	104.32	106.44	107.58	104.05	104.39	106.29	106.18	104.5	104.99	105.06	104.49	106.99	105.22	102.03	105.75	107.49	103.84	103.09	106.55	104.87	105.73	103.41	104.86	102.91	107.04	106.5	107.23	104.76	104.94	104.89	109.39	107.51	105.12	105.4
98.494	94.721	98.405	96.689	97.882	97.193	96.817	100.3	98.071	98.553	98.418	100.49	98.676	97.206	97.177	98.794	100.84	98.811	95.523	99.306	98.04	97.368	99.202	97.438	97.703	95.645	97.239	96.335	95.356	98.148	98.067	100.07	99.076	97.183	97.51	98.071	97.512	95.751	96.803	98.019	97.561	94.683	99.197	99.079	97.657	98.91	97.694	96.932	102.48	95.398
103.71	101.44	105.21	107.98	103.41	108	103.51	105.61	106.43	104.25	107.91	107.2	105.18	105.99	109.17	103.05	104.28	109.69	104.12	105.62	107.94	106.26	107.47	106.53	103.08	104.87	102.69	105.28	108.09	105.53	109.01	106.7	106.46	105.69	104.29	107.37	104.69	102.3	107.2	105.47	103.89	106.99	104.27	104.8	107.7	107.67	107.79	105.57	109.76	104.55
106.88	106.72	106.13	102.49	104.95	107.21	103.89	108.25	108.55	106.12	108.41	108.55	103.59	106.92	102.11	108.51	104.19	105.7	107.7	106.58	103.49	103.81	108.94	107.13	107.22	108.61	108.58	104.92	105.66	105.61	106.4	104.39	104.61	106.02	106.94	107.78	104.2	103.9	106.88	104.85	106.18	104.1	106.85	106.14	105.35	105.16	105.14	105.47	103.98	102.94
105.14	104.95	109.53	107.84	110.3	105.75	106.11	109.19	109.22	105.69	109.49	112.36	106.15	105.96	107.42	111.04	105.8	106.93	109.09	106.87	109.64	111.86	106.88	106.38	105.87	107.76	106.87	104.74	108.88	108.27	108.49	108.16	112.62	107.61	107.37	107.17	106.42	106.83	110.72	108.83	107.13	110.95	106.61	104.65	105.91	109.23	106.09	110.32	110.82	107.26
103.9	108.84	106.64	108.73	107.77	105.75	107.09	104.27	111.65	110.28	108.88	107.15	110.04	111.27	109.74	105.34	111.49	107.06	108.71	109.38	109.91	105.84	105.92	108.87	109.33	110.94	107.25	110.09	103.8	107.85	114.46	106.12	108.83	108.22	107.86	108.85	109.17	108.94	105.44	106.78	106.61	106.4	109.45	109.74	106.13	108.15	105.5	109.69	103.05	108.41
98.244	98.705	100.15	96.537	98.784	96.631	98.533	101.11	98.904	101.48	98.327	99.514	100.05	100.62	98.482	100.49	99.906	99.68	97.498	97.324	101.25	95.249	95.76	99.293	97.939	99.01	97.668	96.409	97.814	99.758	98.821	96.911	101.94	99.617	101.03	97.722	99.533	95.744	100.31	98.312	97.876	97.797	98.991	101.2	100.43	97.994	98.151	100.89	97.9	99.235
101.88	106.52	106.01	107.49	105.01	106.36	102.55	105.76	109.15	105.67	104.5	106.24	103.67	103.87	105.26	108.72	106.27	108.19	109.11	106.35	105.87	111.19	104.76	105.21	107.93	107.55	107.95	104.93	105.3	106.2	105.45	107.32	108.58	106.74	105.69	106.16	105.86	107.23	108.05	106.43	104.63	108.43	105.43	108.33	105.81	106.04	107.46	104.87	106.88	105.5
98.388	99.232	99.209	98.55	99.627	99.263	101.73	98.452	97.224	97.902	97.19	99.05	100.56	101.18	98.329	100.16	98.414	102.68	101.97	99.448	99.273	99.277	102.69	102.39	96.379	102.08	99.477	98.221	98.966	99.108	99.794	99.406	97.731	99.652	96.203	100.65	100.89	100.06	96.331	101.26	95.999	100.98	99.364	96.514	98.954	99.34	101.14	99.252	97.497	98.987
108.19	109.43	109.6	106.83	111.12	109.57	106.83	109.41	108.95	109.01	109.92	106.28	108.46	107.06	107.77	109.13	106.43	109.06	109.72	109.06	107.46	108.54	109.98	107.41	109.91	109.39	106.65	106.65	109.47	109.81	109.82	107.55	111.62	107.97	109.46	108.15	106.92	110.16	109.06	106.78	111.38	106.58	111.02	107.58	108.83	109.9	110.67	107.97	110.78	106.99
106.95	107.24	106.8	112.27	108.5	108.23	107.02	110.42	108.68	110.05	109.21	109.25	111.83	109.11	103.98	108.39	108.88	107.79	106.7	109.08	109.7	110.52	106.3	103.46	105.95	107.58	107.55	107.68	106.32	107.04	112.26	109.29	113.19	108.51	105.77	107.98	107.49	110.17	106.69	109.71	105.65	109.47	105.34	106.7	110.83	106.06	105.34	109.77	110.26	107.07
106.91	106.54	111.93	108.37	105.59	109.73	108.34	111.06	108.02	107.52	110.7	106.22	108.48	108.26	108.8	107.5	109.37	106.38	112.07	109.08	106.44	105.67	107.67	110.55	108.47	111.12	104.45	111.37	109.37	108.44	106.57	107.03	107.04	107.72	107.92	106.3	111.17	108.01	109.76	108.99	112.56	106.56	109.52	105.85	112.15	107.68	107.28	106.41	109.75	107.45
107.39	112.16	109.07	110.17	108.98	113.92	112.4	109.8	112.23	111.34	108.6	110.17	109.07	110.07	107.82	108.49	110.23	113.17	111.76	111.16	108.33	109.92	109.78	110.48	105.87	113.39	110.72	109.73	113.49	110.52	111.02	111.98	111.08	110.38	110.75	110.19	110.69	111.35	111.3	108.21	110.04	113.06	109.79	111.92	111.16	110.33	109.99	111.12	109.54	109.87
98.043	98.247	99.865	99.758	96.977	99.412	96.479	98.756	97.323	99.626	97.254	99.663	97.478	99.055	102.02	97.635	99.944	99.837	97.238	98.705	97.237	97.678	98.34	99.541	102.62	97.419	98.948	97.106	98.916	96.993	101.16	98.487	96.368	100.54	97.965	100.67	99.642	96.746	94.737	99.703	96.223	99.726	98.985	94.937	100.44	102	98.111	98.595	97.725	99.198
106.48	106.13	105.81	106.45	103.18	104.99	108.19	105.46	108.28	103.65	107.74	108.7	106.7	105.61	105.79	104.06	105.29	106.44	107.26	108.2	105.98	107.2	105.48	104.84	107.11	105.75	102.78	103.3	106.18	105.08	106.39	105.93	106.13	106.92	105.66	107.26	105.42	106.61	104.44	104.67	105.68	105.21	105.91	103.63	106.38	103.58	107.15	101.97	107.71	107.17
106.75	105.97	103.67	104.44	105.43	102.4	103.53	105.42	107.07	106	106.84	106.28	103.56	105.28	103.73	105.81	103.82	104.99	101.11	106.08	107.64	102.98	105.31	104.61	107.31	105.47	106.74	105.33	104.49	106.68	105.4	103.05	108.79	103.93	103.32	106.03	103.49	104.94	106.96	105.45	104.63	106.32	101.65	106.61	104.22	106.26	105.98	106.68	105.78	104.91
110.29	107.21	109.11	110.66	108.86	106.86	105.6	109.91	110.12	106.68	113.79	109.79	106.98	110.27	110.03	108.88	107.51	106.61	108.78	108.8	108.47	105.22	108.93	105.7	107.83	110.08	109.62	108.09	109.62	109.33	109.79	109.66	108.19	107.75	107.75	106.14	109.35	108.17	107.78	108.78	106.86	108.74	111.43	108.65	109.73	112	110.84	106.98	106.26	107.63
106.96	108.99	107.31	105.29	111.73	108.82	108.72	107.41	107.49	107.02	109.75	108.42	110.14	109.15	111.18	107.06	108.48	105.51	103.95	105.93	108.67	108.46	106.82	110.36	109.4	109.07	108.51	107.78	106.93	110.62	110.99	111.27	108.42	110.25	107.89	109.9	107.34	109.2	109.89	110.97	107.98	106.83	108.28	108.09	108.16	104.41	107.71	107.97	110.93	109.01
106.8	107.8	108.36	107.76	109.93	107	109.71	107.76	106.65	109.02	107.86	110.45	108.93	109.82	107.79	109.81	108.9	110.97	107.6	107.32	106.89	106.47	109.1	109.87	108.81	105.7	108.85	106.83	112.51	110.37	109.65	108.51	109.85	107.18	104.5	106	107.54	108	105.87	110.32	108.92	109.75	106.61	105.4	109.97	107.19	109.31	109.98	109.27	106.23
103.12	105.48	106.45	105.43	105.02	104.85	102.13	104.07	107.43	107.09	104.32	105.72	107.06	104.69	105.91	102.99	104.28	106.75	104.42	105.14	105.5	106.19	106.05	107.27	106.41	106.06	104.72	102	102.09	107.4	106.21	106.58	104.63	107.2	103.97	103.41	105.46	104.86	107.21	105.35	107.74	105.14	106.33	105.03	106.31	101.44	108.44	108.46	106.92	105.43
106.38	105.55	107.12	103.62	107.23	108.13	104.55	102.82	106.72	108.22	105.2	105.04	104.62	107.84	107.79	106.19	109.15	105.1	105.88	109	104.58	104.74	107.31	108.04	103.06	107.89	106.68	105.03	104.98	104.65	106.47	107.44	105.22	107.52	104.25	101.82	104.39	105.49	108.18	107.21	107.57	107.81	105.07	103.69	103.55	105.5	104.33	105.53	105.42	107.25
[truncated: 100 more rows]
[truncated: 150 more columns]
