# Supplementary material for: Genetic dissection of main and epistatic effects of QTL based on augmented triple test cross design
Source: PLoS One. 2017 Dec 14;12(12):e0189054. doi: 10.1371/journal.pone.0189054 (PMC5730204; doi:10.1371/journal.pone.0189054)
Supplement: S10 Supporting Information — (ZIP) [file pone.0189054.s010.zip › z6_1250_0.5_5.csv]

107.18	109.44	103.02	106.25	104.49	108.34	104.51	105.43	105.32	107.12	109.23	107.08	101.62	105.17	101.43	109.63	102.16	105.07	104.95	108.14	105.59	105.44	108.15	103.51	106.85	109.49	104.83	106.04	103.76	103.82	108.2	107.96	102.26	106.6	107.8	106.17	105.16	106.64	105.64	108.09	103.95	106.63	103.35	104.9	106.07	106.56	109.12	107.54	104.2	108.67
105.14	95.81	97.206	95.458	95.209	93.133	93.603	99.712	92.782	101.78	97.882	94.825	96.793	96.214	100.5	98.5	97.568	98.723	100.54	94.572	98.167	96.456	102.44	95.611	97.647	101.61	93.262	97.271	95.858	98.017	96.44	96.99	97.732	93.624	98.644	100.92	100.53	102.41	96.472	98.621	101.67	104.18	93.967	103.31	99.662	101.05	96.591	98.407	99.307	97.716
105.98	104.17	109.1	104.89	108.42	105.8	105.72	99.912	102.72	107.18	109.41	106.81	102.91	106.02	106.67	104.52	104.62	105.09	107.3	107.11	110.03	106.77	106.39	101.3	107	102.4	104.23	103.85	105.06	101.3	110.54	102.88	106.09	103.48	103.25	110.08	104.35	108.97	105.36	107	101.44	102.88	107.83	103.49	105.73	105.48	105.2	105.23	107.31	108.4
100.7	96.72	106.58	99.11	102.99	102.02	102.54	103.51	101.72	98.514	102.07	97.676	101.55	100.65	102.18	98.613	99.24	102.37	98.114	100.72	96.951	105.7	101.51	102.13	99.706	101.28	101.17	99.014	99.136	101.35	103.55	99.045	101.59	99.614	103.98	103.43	96.499	105.19	96.863	95.338	97.087	98.428	98.035	96.46	100.32	102.96	105.43	103.8	99.738	106.06
104.07	100.83	91.352	96.695	94.484	97.489	92.464	98.92	100.14	102.64	94.307	95.781	100.09	97.949	96.331	96.679	101.13	98.753	96.649	99.937	98.665	96.191	104.38	101.33	100.8	97.066	104.42	103.39	99.031	98.513	94.595	97.605	95.833	94.336	99.718	103.87	97.294	98.26	94.922	104.75	96.415	99.947	101.02	97.917	93.643	99.48	98.667	93.067	99.004	100.23
108.19	106.61	109.35	106.84	104.6	112.75	108.98	109.63	109.53	106.55	108.31	110.01	108.24	107.27	106.83	111.36	109.74	112.5	108.19	112.17	108.11	106.33	109.72	109.53	109.64	108.48	107.55	112.13	108.81	103.16	108.84	108.31	107.2	110.66	109.26	109.2	109.13	108.66	107.17	105.21	109.4	108.16	108.33	108.18	105.27	105.98	107.45	106.76	111.69	110.47
106.58	108.24	111.92	112.46	107.44	105.26	108.62	107.87	106.04	108.53	107.07	104.01	108.7	106.5	101.86	102.83	104	111.04	107.96	106.88	107.29	103.04	107.2	108.4	110.32	108.58	107.05	108.72	106.8	105.54	106.63	103.82	110.86	106.5	109.01	104.85	105.92	107.3	108.42	107.14	109.1	104.32	107.32	105.26	105.11	113.53	109.5	105.99	108.02	107.84
101.26	96.404	100.37	98.613	97.53	100.52	101.77	100.79	100.57	95.703	99.412	100.8	100.77	102.05	98.149	100.89	94.915	99.482	95.843	99.409	99.432	101.67	101.95	95.891	101.63	100.23	99.437	100.06	96.728	97.984	101.18	101.39	101.28	100.36	97.272	100.93	99.113	100.33	98.453	95.179	101.31	96.138	99.354	100.44	98.072	97.105	103.21	99.962	98.651	101.69
93.772	98.617	98.25	102.94	100.54	97.816	96.3	102.09	100.13	104.13	103.29	101.46	97.781	104.62	101.19	102.55	96.811	102.27	100.67	99.168	96.733	96.888	101.14	100.78	96.951	104	101.55	100.27	100.36	100.23	100.9	102.78	97.329	102.43	100.37	98.471	99.906	102.87	103.48	91.088	100.9	103.19	99.635	101.82	97.877	100.01	100.14	102.09	99.537	100.23
102.98	104.88	104.52	106.79	105.6	104.33	102.33	106.54	106.32	104.78	107.42	103.45	104.27	102.08	106.17	104.33	103.15	104.27	101.77	103.13	106.87	103.6	105.54	102.99	105	103.59	106.76	106.81	104.51	103.25	105.47	108.09	104.59	108.76	102.28	106.27	108.47	107.19	107.56	101.07	104.51	107.44	109.42	105.05	103.04	105.35	103.24	107.73	107.9	109.3
107.41	109.55	108.69	107.38	110.47	109.43	103.31	109.05	109.06	111.17	104.19	109.39	106.07	106.93	107.42	105.67	106.34	110.01	110.72	106.61	104.86	110.41	108.32	108.44	110.27	110.75	109.83	106.89	112.02	108.16	105.59	108.52	106.54	104.86	110.61	109.58	107.16	109.08	107.48	107.32	108.09	110.85	112	105.09	103.7	105.31	106.06	110.2	105.19	107.06
97.345	95.612	98.84	98.063	101.28	99.83	98.123	94.564	97.789	96.885	97.554	96.059	99.441	100.12	96.916	96.684	95.399	91.136	99.884	93.692	96.118	102.15	97.379	97.291	94.529	100.55	97.993	101.74	98.044	98.636	100.55	97.454	97.518	99.298	93.426	94.705	99.427	99.363	97.913	99.172	98.127	95.788	100.04	104.89	98.36	102.11	99.174	98.783	95.617	98.171
96.509	97.065	95.405	97.765	97.464	96.096	97.392	95.138	102.53	102.31	96.971	95.712	98.911	97.815	95.802	95.562	98.654	95.247	95.597	96.311	100.34	99.991	95.056	99.606	101.43	98.107	102.07	94.127	96.782	104.07	100.09	95.982	97.821	100.73	101.65	97.04	102.42	97.758	96.406	96.095	101.95	99.191	97.771	100.96	95.175	97.466	101.51	97.23	98.07	103.87
105.38	105.92	106.32	106.75	103.53	104.5	106.71	105	106.02	107.17	104.87	100.54	103.83	102.41	107.64	103.98	110.81	101.12	106.73	106.44	104.92	105.66	108.67	105.07	104.31	103.54	104.82	108.6	104.6	103.63	101.8	110.08	108.43	105.24	108.07	105.41	103.18	105.45	113	106.31	109.17	109.06	106.77	105.03	103.11	103.41	105.05	105.11	104.06	102.91
105.5	110.95	108.35	108.15	104.25	107.63	107.16	107.6	108.26	108.73	107.76	110.49	106	105.95	106.97	104.74	111.21	106.55	104.84	108.01	106.33	110.67	108.1	104.39	110.81	107.63	109.26	108.95	106.17	105.25	104.9	107.16	104.61	105.29	106.56	109.35	105.86	110.07	111	109.47	106.7	109.49	110.31	107.74	108.7	111.66	110.15	107.12	109.9	111.1
98.324	97.281	101.6	100.99	95.484	97.793	99.185	98.183	101.23	95.521	97.997	97.557	98.883	98.353	96.842	97.054	97.843	91.766	100.37	94.751	97.464	95.711	95.905	96.715	98.626	103.06	94.48	100.41	94.025	100.21	97.938	96.027	95.043	100.56	100.14	101.31	95.528	96.406	97.518	94.972	98.986	97.075	102.11	98.906	100.69	97.007	95.007	99.884	96.878	100.62
104.93	107.31	109.09	106.01	105.38	102.43	103.01	108.83	100.53	108.89	107.38	105.08	105.28	108.65	109.83	110.03	109.61	104.62	102.5	107.6	104.09	106.74	104.14	105.27	107.28	108.79	105.36	105.07	109.14	111.13	104.73	102.09	107.84	106.8	107.46	108.56	102.57	103.09	103.47	107.93	103.17	107.02	105.24	108.11	104.21	105.22	106.39	105.54	108.38	109.69
102.8	106.85	108.31	110.45	107.37	105.68	111.56	105.42	105.49	109.51	106.45	109.09	106	103.87	106.97	108.99	105.65	107.8	106.2	109.66	109.18	105.58	109.77	103.51	107.58	107.69	104.48	106.34	107.98	107.05	106.82	105.67	106.76	102.64	107.1	110.88	106.23	109.37	107.34	108.81	111.18	106.87	105.04	110.07	107.32	103.46	106.86	109.89	103.15	110.15
107.98	104.74	103	107.01	107.17	105.59	106.66	105.72	107.12	108.97	104.04	106.96	103.4	105.05	107.51	102.04	103.52	108.3	101.69	102.87	102.91	103.84	104.31	108.16	103.81	104.9	104.99	105.91	113.14	105.84	104.86	107.62	104.72	106.93	103.82	105.13	103.53	100.05	107.42	100.84	108.36	103.82	106.31	108.2	105.88	105.37	103.93	105.57	108.78	108.76
101.16	104.42	103.71	103.63	104.58	106.49	104.19	104.91	105.65	109.53	101.32	102.13	103.55	103.74	102.03	106.27	104.11	106.57	109.42	107.92	107.8	103.32	105.26	109.12	105.83	104.9	105.92	104.97	106.35	103.95	105.3	107.19	107.83	105.97	105.34	110.4	107.8	104.5	106.09	105.95	105.29	105.06	109.16	107.82	104.61	103.7	104.62	104.97	112.33	102.57
102.51	108.02	110.64	104.97	107.44	107.25	105.32	101.99	106.42	104.81	110.92	109.46	106.43	111.7	109.76	102.83	106.38	109.73	106.84	103.83	100.72	105.21	104.12	107.26	103.61	105.59	104.93	103.36	104.34	105.3	108.46	102.31	105.41	109.57	100.7	106.64	106.39	106.14	107.85	108.02	108.14	104.49	105.74	103.8	106.86	108.63	107.27	108.91	103.97	106.77
105.59	107.7	109.74	105.11	109.6	110.81	101.06	106.73	107.61	110.19	106.41	111.59	110.96	108.41	111.84	107.45	107.11	112.22	106.53	112.24	105.12	104.52	110.05	105.64	109.67	107.92	107.31	109.66	106.71	108.51	111.79	107.19	103.73	108.66	109.21	111.71	109.17	108.53	108.32	103.58	104.78	107.15	108.72	107.03	104.48	104.54	108.4	111.29	107.03	108.02
105.03	108.37	111.59	112.89	114.68	109.96	110.04	112.78	112.61	107.21	111.1	110.61	108.21	108.77	107.06	109.02	107.38	106.3	113.37	107.63	105.11	109.78	109.06	109.5	111.76	108.4	107.09	111.9	106.71	109.69	108.91	100.59	109.29	110.02	105.8	106.08	111.86	106.64	108.9	112.2	107.87	107.09	105.66	106.73	107.82	108.77	111.51	110.49	106.02	108.86
109.74	108.96	103.8	112.3	105.39	106.53	106.87	108.81	105.28	104.2	107.08	105.47	104.95	107.07	108.53	104.97	104.07	104.62	106.39	107.22	104.58	106.74	109.96	105.92	104.39	106.59	104.92	107.07	106.52	103.92	105.87	109.08	102.28	104.3	104.69	108.15	107.08	109.01	106.17	107.18	104.75	109.06	103.71	106.56	106.16	107.51	107.4	103.04	104.82	109.66
98.766	100.21	100.77	96.063	102.28	100.46	97.687	97.53	96.991	100.75	97.532	95.856	98.885	95.866	101.68	97.074	98.426	99.035	95.052	93.153	99.759	102.73	99.52	99.219	96.426	101.46	99.748	96.978	96.821	96.802	100.34	96.639	98.902	99.927	101.95	100.18	99.089	99.078	100.6	98.364	102.42	98.553	97.733	99.949	96.446	102.19	100.43	100.5	92.557	97.019
106.71	104.74	104	104.08	109.29	106.49	112.26	111.73	106.62	105.93	101.98	108.08	108.8	107.29	105.6	106.25	105.41	103.29	103.78	109.11	104.6	107.76	105.27	106.14	108.07	104.91	106.49	105.77	106.16	105.8	104.34	101.66	103.07	106.34	107.7	107.42	104.73	102.48	99.054	105.44	107.38	107.72	107.99	106.48	104.64	111.51	106.82	102.63	106.01	105.05
100.8	99.602	97.007	95.83	97.947	98.517	99.165	98.147	99.501	100.79	94.716	101.35	97.905	102.71	97.469	96.14	99.29	96.051	98.808	95.007	98.069	99.158	100.85	99.679	98.18	93.576	100.96	95.226	102.38	100.45	98.191	97.13	100.67	99.065	98.675	102.52	97.585	99.997	93.388	104.56	95.448	99.535	99.016	96.651	98.863	98.916	92.915	97.517	94.27	95.025
110.48	114.34	113.46	107.44	108.64	107.27	114.72	111.28	110.06	109.23	107.07	108.57	112.4	110.88	109.23	107.59	106.67	102.48	111.23	111.05	107.43	110.15	113.15	109.59	107.33	107.77	113.67	114.43	108.54	109.01	108.92	108.85	112.64	108.86	114.43	111.49	107.76	112.35	111.45	115.8	114.64	114.58	110.12	104	106.22	103.07	108.15	110.97	111.18	109.83
105.71	99.466	98.057	99.549	99.574	97.081	96.117	99.218	101.76	105.82	100.15	96.813	97.862	102.18	102.58	102.46	96.795	101.61	103.95	96.236	98.107	96.287	99.617	98.38	98.311	98.244	99.635	94.76	101.86	96.393	97.609	95.118	99.356	97.588	98.524	100.02	102.75	98.616	98.65	98.693	99.904	98.885	95.213	101.62	99.757	100.69	99.401	98.507	101.55	98.16
107.21	106.77	107.65	108	105.36	105.69	106.56	104.25	104.89	108.09	105.41	110.52	107.77	104.93	104.26	108.4	106.75	108.14	105.17	105.02	108.13	106.14	106.05	107.58	106.91	106.32	107.51	105.01	105.72	105.83	106.62	108.44	106.43	104.96	106.72	105.55	106.22	103.9	105.82	108.23	110.66	107.12	103.26	109.26	107.79	105.62	107.87	103.25	106.33	107.56
98.657	98.447	99.829	97.19	100.76	94.416	100.75	95.567	99.999	97.39	101.48	94.216	100.95	102.45	100.45	97.722	97.372	103.62	94.064	95.845	97.112	101.37	97.801	98.448	96.224	97.084	100.64	101.36	96.821	101.64	99.974	94.971	99.21	100.69	97.369	95.086	99.683	96.277	99.134	101.32	97.462	100.02	100.46	96.097	94.93	100.55	99.217	94.647	101.16	96.605
101.41	99.963	97.893	100.28	103.25	102.02	104.86	102.98	100.77	107.56	105.56	103.09	104.13	102.48	104.72	102.43	101.26	101.57	101.36	104.99	100.97	99.623	104.83	105.02	100.35	97.165	104.44	101.36	105.48	103.87	99.333	103.52	106.17	102.78	102.26	99.055	102.19	105.24	107.53	103.39	106.86	109.52	102.9	100.43	101.76	99.816	101.34	103.06	102.02	99.842
104.61	102.19	107.79	103.39	106.62	103.37	102.96	107.49	102.93	98.66	103.47	99.04	98.462	102.48	106.1	101.6	105.98	102.36	103.91	103.9	104.2	101.97	101.65	100.18	107	105.15	104.15	105.31	103.78	102.71	102.45	100.23	102.39	102.45	101.4	99.091	106.66	104.36	100.3	103.75	103.6	101.52	96.751	101.71	104.28	100.99	101.11	104.56	100.29	102.76
109.46	105.62	108.66	108.58	110.77	105.42	109.92	107.8	106.13	108.32	107.13	108.67	111.05	109.25	105.2	104.63	101.45	109.57	102.68	104.79	107.85	108.72	107.47	106.45	105.59	105.98	108.27	107.75	104.52	107.61	106.58	109.94	104.85	104.69	104.28	112.94	109.64	107.4	109.09	102.59	111.13	110.07	105.6	106.88	107.77	110.65	106.99	108.95	111.8	112.88
112	107.84	109.73	108.61	108.85	105.45	110.04	106.62	109.43	108.91	110.7	107.02	112.75	108.76	106.35	112.53	109.45	102.86	111.6	105.84	107.49	111.21	112.11	107.31	108.69	106.09	111.3	104.81	106.07	108.2	108.7	109.35	107.05	109.04	106.51	109.44	112.03	114.96	108.26	106.98	104.73	111.05	109.07	111.65	105.37	105.1	105.49	107.37	112.28	109.08
100.55	101.67	99.478	99.25	100.29	102.79	99.818	97.823	98.795	99.925	97.952	96.839	98.199	94.446	96.282	99.354	101.34	98.592	99.083	98.997	99.7	103.55	102.74	100.92	95.627	103.88	95.004	99.858	100.09	99.089	95.369	102.8	98.164	94.783	99.449	99.775	99.376	99.128	99.078	101.08	103.38	100.72	101.08	94.483	93.868	101.1	103.3	99.27	96.627	103.24
102.93	109.34	106.43	104.51	106.28	106.87	103.36	104.71	105.98	105.66	105.08	106.54	105.58	102.71	104.69	103.22	102.06	108.6	105.06	104.46	107.35	107.14	103.26	104.78	104.62	109.15	104.16	107.59	103.57	108.06	107.94	102.28	105.51	105.67	109	106.07	104.76	107.75	106.91	103.9	105.65	104.63	108.04	103.86	104.9	109.35	110.78	102.58	102.69	101.56
109.41	108.12	109.02	105.75	110.82	108.85	107.32	103.9	110.12	111.6	106.52	109.76	106.47	108.24	106.06	108.52	112	110.21	109.15	108.55	107.21	109.68	108.01	104.06	108.23	103.4	108.53	109.88	106.08	105.47	110.34	108.84	108.96	110.02	104.36	110.95	105.91	108.53	108.74	110.83	108.43	105.02	106.87	110.21	107.79	102.91	113.69	111.45	108.27	109.1
107.05	102.7	103.2	102.34	104.22	105.72	103.52	109.84	106.86	106.58	106.49	108.62	103.13	102.91	106.57	103.41	108.93	105.6	105.41	104.8	107.17	105.69	107.62	106.03	100.83	101.22	108.8	104.93	104.87	108.8	109.47	105.51	107.85	106.8	108.5	101.19	103.32	109.96	108.97	111.96	105.29	103.52	103.58	111.65	111.06	109.72	106.49	111.14	102.5	105.81
109.71	105.97	108.98	109.18	110.89	110.09	102.69	111.84	105.48	108.17	107.29	112.64	108.53	107.49	106.97	107.63	112.98	103.93	110.17	106.34	106.01	105.4	110.95	107.82	108.21	108.12	107.59	107.87	109.37	106.61	107.39	110.53	109.13	106.49	109.72	105.63	109.22	112.18	106.68	108	109.67	106.13	107.72	107.34	110.05	106.9	105.7	108.99	112.3	107.4
108.85	105.41	105.35	104.98	103.74	108.79	107.73	104.42	104.1	107.42	101.02	108.29	112.26	104.87	110.35	104.84	102.84	103.01	107.66	109.89	106.57	103.15	106.76	103.58	108.45	104.75	106.58	105.98	110.29	105.88	106.02	106.4	110.74	104.39	105.19	108.08	105.48	106.96	109.89	101.31	103.41	104.56	108.52	106.45	111.82	104.71	105.87	101.35	107.49	102.33
102.69	109.39	106.65	107.77	106.97	104.05	106.94	107.4	107.35	107.87	106.6	106.11	111.53	106.41	104.9	107.98	107.76	102.89	105.69	109.72	108.25	107.92	108.12	100.6	108.32	108.89	102.15	108.35	104.83	105.52	109.61	106.82	106.76	110.1	108.05	107.31	104.77	109.64	104.94	107.42	106.45	104.12	104.39	109.45	104.96	107.24	107.79	109.64	110.38	104.64
99.747	100.48	92.293	97.313	98.716	99.09	96.425	93.72	99.588	104.13	99.543	98.794	95.946	100.84	97.169	92.988	97.178	99.694	96.369	97.682	94.455	98.236	98.829	99.671	93.743	99.085	93.843	95.543	97.47	96.141	96.967	97.198	97.744	98.197	101.05	95.477	97.252	96.146	97.436	102.34	99.201	96.374	103.3	97.072	95.848	95.092	97.111	98.815	99.769	95.319
100.48	100.33	96.493	100.24	100.66	97.762	98.906	96.532	99.187	99.699	100.23	99.748	97.594	99.383	98.108	100.97	98.385	95.956	99.987	99.62	102.5	99.645	98.955	96.857	100.34	102.92	96.726	98.447	100.95	99.452	99.53	106.7	97.743	99.723	94.087	101.79	99.934	99.156	97.926	95.969	91.781	102.65	97.361	97.739	100.2	98.09	100.83	95.812	99	93.889
103.99	103.46	107.76	100.12	108.79	104.26	107.59	109.18	108.27	109.68	106.27	108.27	107.17	102.51	99.844	103.73	107.96	108.13	105.63	108.19	104.49	108.03	107.33	107.68	104.84	106.81	105.92	105.79	106.67	108.51	104.19	106.25	105.36	106.29	104.55	104.12	103.41	104.76	103.67	108.8	107.43	109.86	109.72	105.19	108.2	105.9	113.77	104.74	104.66	110.48
106.12	105.86	111.84	110.69	102.74	112.12	105.95	108.03	107.63	108.66	108.34	108.26	107.57	111.04	109.34	109.41	109.77	108.57	107.41	108.44	104.69	109.66	110.81	104.85	109.48	109.38	107.01	107.77	103.49	106.54	110.06	107.94	105.48	111.93	105.82	106.01	111.56	113.07	106.68	104.55	108.3	110.61	105.15	109.64	108.44	110.6	105.59	110.21	110.95	108.74
101.7	103.81	101.75	106.25	105.1	108.79	110.84	101.12	108.19	105.39	105.28	104.95	109.17	104.02	108.21	107.83	110.11	106	106.2	103.91	100.81	107.87	107.91	101.73	113.33	103.68	110.13	101.83	101.79	106.78	113.06	103.02	107.3	108.87	103.93	106.77	104.46	104.12	105.65	106.53	104.69	110.21	111.21	110.11	102.71	108.48	102.33	107.22	105.62	107.01
111.29	110.37	109.61	103.94	108.12	107.4	112.24	106.11	108.52	102.3	104.3	106.76	109.28	107.65	109.41	102.86	108.79	104.62	102.88	109.48	102.84	105.47	101.91	106.49	106.59	107.11	106.32	107.4	105.59	107.28	107.52	107.16	103.08	104.89	102.53	104.23	108.82	104.75	109.57	104.83	108.09	105.06	104.72	106.98	111.48	106.61	102.6	105.85	105.76	103.1
102.73	106.74	109.47	111.34	109.14	109.03	110.42	105.12	103.16	106.26	108.74	107.7	105.22	105.2	107.25	108.53	110.32	106.43	106.75	110.65	108.03	113.05	109.01	107.74	110.19	107.61	111.22	108.05	105.99	109.74	109.8	100.09	111.08	108.05	106.5	104.15	107	107.06	109.73	100.85	104.3	110.93	108.44	110.7	108.14	107.32	107.15	111.64	109.76	108.06
104.03	105.64	107.86	106.51	103.34	102.5	105.94	107.82	107.66	106.47	104.7	108.31	107.65	103.55	105.01	103.13	105.69	106.14	105.91	107.48	107.7	109.73	109.11	106.24	102.03	105.68	103.7	107.13	110.47	101.65	107.1	107.14	108.06	103.75	107.35	103.78	105.56	104.31	106.03	108.38	107.64	107.3	105.67	103.13	106.67	108.2	106.02	101.39	109.44	102.96
96.862	93.426	97.425	103.43	98.698	97.25	95.812	98.829	96.036	104.13	97.472	99.924	97.269	98.631	96.155	99.63	102.79	102.54	96.532	102.22	101.5	97.185	98.304	98.7	99.168	98.791	98.652	102.33	98.498	103.3	98.39	98.374	100.66	100.7	99.002	98.343	97.513	97.931	97.275	101.69	93.31	99.864	94.662	92.666	101.16	97.455	96.765	99.101	97.468	102.4
108.08	111.12	106.66	112.64	110.89	105.08	108.49	108.11	111.54	113.52	109.26	108.97	107.98	111.73	109.52	107.09	106.68	108.07	108.07	107.14	109.61	108.04	114.64	109.76	112.72	109.34	108.84	109.05	107.37	108.75	107.41	109.36	112.13	104.73	108.99	109.19	112.07	115.37	107.18	107.25	109.99	108.43	108.86	110.8	114.75	104.52	109.28	107.41	111.51	109.56
106.35	112.3	105.75	112.64	106.84	110.62	106.21	105.95	112.23	110.2	105.8	111.5	110.84	112.4	109.43	110.56	108.53	107.4	112.62	107.75	105.61	104.1	109.77	112.34	108.82	109.66	109.22	106.96	104.75	108.3	109.91	110.72	111.07	107.46	110.87	102.12	106.25	109.56	110.81	109.54	108.73	107.22	108.29	104.08	107.3	111.42	108.35	106.46	113.15	108.52
95.442	88.335	97.5	96.105	97.413	98.159	101.58	99.02	93.201	102.22	99.096	96.938	100.68	100.53	94.731	97.839	97.801	100.13	100.19	95.285	100.98	99.494	99.318	101.47	98.928	94.817	98.52	97.624	99.527	98.355	97.993	96.521	99.507	99.193	95.059	92.596	100.81	100.25	97.011	101.11	102.36	100.92	96.533	105.03	97.117	95.498	98.342	101.78	98.979	97.347
109.28	109.55	110.36	109.35	105.4	107.82	106.52	107.97	105.62	108.01	107.6	108.22	105.59	106.39	108.58	108.48	106.38	104.6	103.75	105.93	109.16	114.08	105.72	105.31	104.8	107.31	106.16	107.12	108.28	109.28	107.43	108.73	108.94	104.66	111.69	106.45	107.62	107.25	109.83	111.06	101.57	105.18	108.51	108.85	107.83	104.64	111.3	105.39	110.13	109.23
103.39	106.77	104.92	105.59	106.27	110.57	105.65	102.96	104.95	104.58	105.8	101.68	101.57	101.46	105.58	106.34	108.46	107.87	100.53	106.66	108.02	106.43	104.64	107.81	102.52	106.71	107.78	107	104.33	107.67	101.84	108.21	107.26	106.38	105.17	102.27	108.07	104.75	101.86	103.92	103.11	107.66	108.24	108.23	106.01	104.19	104.3	105.82	101.99	107.92
105.68	108.74	112.23	107.46	106.76	110.29	106.74	105.62	103.67	110.28	112.35	110.44	111.21	109.34	107.8	109.15	108.02	108.75	106.21	106.03	111.32	112.17	114.37	106.15	107.39	109.22	106.49	108.9	108.85	107.72	107.01	105.34	110.5	104.74	105.97	111.64	111.9	109.63	111.11	106.89	106.83	105.29	108.34	106.74	106.89	109.07	107.17	105.19	105.6	107.92
110.21	107.22	105.71	113.4	107.28	103.35	109.6	109.17	101.95	113.52	108.17	107.49	109.66	108.11	110.47	104.5	105.97	104.83	106.14	106.5	109.39	107.96	111.35	111.12	109.1	110.04	108.39	107.51	110.62	110.3	110.87	107.59	109.35	109.95	108.96	110.95	108.76	104.99	104.88	108.19	105.17	107.8	104.76	109.18	105.76	106.75	104.96	109.48	103.12	107.28
104.84	109.28	107.72	104.1	105.5	107.32	106.42	104.56	105.6	102.06	102.47	104.74	108.39	105.07	111.58	105.01	103.58	107.96	104.24	100.82	100.53	106.15	107.58	108.01	109.61	101.22	107.11	104.9	106.5	107.52	109.99	103.97	107.18	103.17	106.59	102.98	104.1	104.81	98.794	107.73	107.4	107.56	107.09	106.69	107.6	110.05	103.78	104.55	108.42	105.85
106.07	109.73	109.94	108.37	108.67	105.26	109.79	108.56	108.74	111.12	111.95	106.98	105.82	101.73	106.28	101.6	108.71	106.43	113.48	106.54	107.78	108.46	106.93	104.61	113.8	109.08	104.07	107.76	109.26	106.45	109.86	105.95	111.7	105.13	108.32	108.69	111.31	103.57	107.62	110	106.45	108.74	110.98	106.23	107.78	109.18	105.17	107.96	107.76	105.29
102.63	105.4	102.55	107.42	104.79	107.7	105.88	105.2	108.29	103.53	105.02	105.84	103.94	105.64	109.78	104.8	104.79	105.4	104.32	107.04	106.67	105.04	107.26	106.53	101.38	106.43	103.75	106.69	107.33	107.81	104.59	103.24	102.77	102.92	104.73	104.11	105.31	102.16	104.02	105.48	107.42	107.33	109.84	104.87	106.02	103.43	105.62	103.48	108.48	108.23
109.49	106.16	112.48	109.04	110.85	108.71	110.19	107.33	110.75	109.97	111.42	107.4	111.9	106.95	108.6	107.94	105.62	100.7	109.91	110.45	108.65	106.35	111.71	107.2	108.41	109.14	109.33	108.29	106.68	109.2	109.11	107.29	109.32	108.56	108.14	111.62	106.15	110.18	108.7	106.76	108.68	105.94	106.99	113.96	110.41	108.71	112.06	106.41	104.37	110.85
107.08	111.18	107.31	110.63	108.94	108.94	109.19	107.89	102.87	112.19	107.91	109.69	110.42	105.92	106.32	107.52	109.33	106.26	111.74	107.73	110.35	110.41	105.58	109.16	110.01	106.89	103.84	107.7	108.86	104.25	109.01	107.69	113.18	108.21	106.83	108.16	103.25	107.77	104.33	108.04	107.95	104.53	106.73	111.28	108.81	103.86	110.52	110.51	110.97	109.88
105.73	106.82	109.03	105.91	111.09	112.05	110.14	111.18	108.48	104.85	110.57	105.06	105.82	111.15	109.63	108.23	109.33	109.57	106.8	110.98	108.43	110.99	106.51	109.05	110.58	110.86	108.78	108.15	106.3	106.3	111.1	108.27	113.31	110.58	112.78	109.57	109.45	109.12	111.18	109.07	112.55	109.19	105.4	109.93	107.16	109.05	107.85	108.48	107.58	111.42
102.04	109.45	107.33	102.03	106.63	108.66	104.15	105.48	105.21	107.17	106.38	108.56	106.13	109.54	108.19	106.45	102.71	106.88	102.21	104.18	104.72	102.99	104.89	104.36	105.89	106.68	101.26	105.3	104.26	109.39	106.62	104.59	104.4	112.18	107.65	104.31	106.27	107.59	105.92	110.01	106.09	109.01	108.67	107.92	105.58	107.49	101.76	103.7	109.93	104.82
105.05	104.79	106.28	111.36	105.21	104.38	108.27	107.48	106.49	103.37	105.76	113.06	111.99	109.06	102.81	111.61	106.7	103	109.53	103.6	108.87	110.21	108.35	111.89	105.03	110.96	106.11	107.94	110.05	103.21	106.16	111.03	112.49	110.4	108.3	109.15	107.21	110.25	102.71	105.73	111.31	106.15	105.74	109	109.25	109.33	104.93	109.89	109.44	106.37
107.52	105.14	105.43	102.32	101.72	108.67	107.64	106.63	106.58	112.53	107.27	98.124	102.95	102.17	103.89	102.96	101.56	109.59	106.61	107.06	103.08	104.29	108.61	109.19	100.6	104.51	108.88	107.49	106.28	108.91	107.41	111.54	103.35	102.41	109.87	103.41	109.27	106.51	104.32	102.84	110.64	109.06	103.04	106.88	108.37	106.77	105.15	106.39	105.71	107.46
108.33	109.38	100.25	105.58	107.88	106.15	111.82	105.06	101.79	109.36	100.84	104.91	107.24	105.81	108.27	106.65	106.3	103.88	106.31	102.16	106.94	101.61	104.41	106.64	108.62	107.54	108.97	105.49	107.66	104.41	101.88	106.52	103.51	105.05	103.94	111.95	104.77	103.87	108.94	103.03	102.91	110.83	105.44	105.88	109.29	108.94	106.82	108.1	105.16	107.57
108.96	111.83	108.04	105.14	106.5	110.28	113.37	107.06	106.34	106.33	109.9	110.91	108.72	111.95	112.16	103.44	111.84	109.48	112.39	111.32	109.66	107.23	108.73	103.24	109.56	107.71	109.11	112.04	105.82	107.29	113.82	109.2	108.23	108.61	109.63	110.77	105.47	103.82	103.39	106.19	108.88	107.41	108.16	104.16	107.38	111.86	113.38	108.09	108.81	105.54
98.476	96.454	97.833	96.017	99.324	98.329	95.535	98.469	95.512	94.761	101.31	97.128	94.619	94.879	96.019	98.435	98.752	94.58	97.571	101.63	98.622	97.15	96.92	99.721	98.161	96.912	98.003	100.19	98.87	100.03	98.719	102.65	98.501	97.53	98.454	98.982	97.649	100.03	95.469	101.23	99.905	100.15	99.942	101.97	100.65	95.836	97.508	100.26	94.985	98.096
108.27	104.18	114.66	107.02	107.72	109.43	108.68	103.99	109.62	112.41	107.45	105.85	105.47	103.45	109.98	105.49	108.46	105.34	106.75	109.22	111.83	108.65	108.3	102.69	109.5	110.08	106.49	110.66	109.59	108.44	110.8	113.8	108.73	108.52	106.31	109.77	107.95	109.15	105.02	106.75	103.52	111.8	110.88	110.31	106.87	107.37	107.31	108.86	107.58	109.32
108.61	109.76	106.78	109.26	104.58	109.63	105.07	104.96	103.04	107.36	103.9	103.81	106.32	103.45	105.65	103.48	104.55	105.68	112.38	107.47	105.24	101.35	102.44	105.42	103.95	106.3	103.67	108.39	109.53	108.38	104.13	104.87	104.28	106.33	108.48	105.76	103.69	102.51	110.22	106.89	104.78	105.65	100.88	105.12	107.02	105.6	106.37	105.42	102.88	106.06
109.64	104.79	108.93	108.67	108.39	107.07	105.89	104.57	107.35	107.9	109.44	104.07	110.69	106.04	112.66	106	112.35	111.17	106.56	103.32	107.47	109.92	105.14	106.38	105.09	106.2	105.8	109.78	108.97	109.54	106.18	104.69	107.71	112.34	107.25	109.34	105.73	108.22	113.48	104.05	107.19	107.76	106.2	106.19	110.45	108.17	107.94	110.32	108.74	111.22
108.9	107.55	103.58	108.48	105.46	107.82	105.99	107.72	108.25	106.88	104.99	112.97	105.95	107.87	108.09	105.9	109.02	105.72	108.27	108.29	106.01	107.99	105.51	107.36	109.1	108.64	104.33	103.27	106.67	104.83	108.13	109.83	108.16	104.53	107.73	108.38	108.08	111.67	105.39	106.74	107.93	104.62	107.55	109.8	107.53	111.37	107.74	107.65	110.37	109.95
107.89	109.36	107.27	112.2	109.61	109.92	112.06	110.96	107.05	108	108.11	108.52	105.67	108.65	106.89	108.21	108.96	108.33	109.13	107.98	108.53	107.69	111.75	103.92	108.42	108.16	110.53	105.24	109.06	104.65	107.81	103.74	108.01	104.3	109.1	108.45	116.03	106.45	106.11	107.99	111.56	108.86	110.96	112.03	104.21	112.48	103.19	105.62	103.32	107.38
95.709	98.825	97.764	97.784	95.981	95.442	101.22	97.177	101.92	99.419	98.995	98.072	96.441	99.189	98.618	99.664	95.164	96.523	102.49	97.049	97.765	99.232	100.47	96.118	96.488	101.8	97.496	102.86	102.48	102.28	95.119	101.58	100.49	98.833	95.632	100.07	94.127	104.95	100.87	98.571	95.865	101.45	97.891	102.56	94.509	98.622	99.891	100.42	99.752	93.903
107.99	105.26	110.54	109.17	102.45	110.64	110.23	108.59	108.41	108.48	110.6	111.05	112.24	107.13	109.43	114.12	111.01	105.67	103.16	111.87	108.87	107.01	109.19	104.94	110.95	108.91	109.73	106.01	107.36	107.65	111	111.58	111.05	109.35	108.08	110.07	108.24	108.22	105.26	108.1	110.24	104.73	106.57	108.12	108.38	109.05	108.39	109.72	110.75	105.63
100.16	98.547	98.401	101.97	98.852	96.964	95.317	103.37	101.41	100.11	99.968	99.149	102.83	97.451	96.614	98.536	98.127	100.46	100.23	95.049	100.44	99.235	97.197	98.185	99.132	97.672	98.124	102.69	97.401	100.03	101.2	97.065	96.725	100.24	98.282	99.08	102.4	100.27	105.61	102.94	97.568	103.18	104.79	103.97	99.628	101.51	101.02	99.803	101.12	100.41
106.46	109.98	104.17	114.96	106.88	107.63	113.96	103.97	103.91	108.19	104.86	108.92	107.63	116.02	107.98	104.04	104.81	109.27	109.34	106.76	105.68	106.51	110.88	112.35	110.36	107.09	108.19	107.66	110.04	105.61	113.08	104.9	109.58	111.18	102.94	111.06	109.2	108.45	106.8	111.68	106.53	109.09	109.33	106.65	110.13	106.82	105.66	106.55	109.47	109.7
110.24	111.49	107.13	113.16	111.69	108.18	111.64	110.58	114.81	111.32	109.78	113.78	111	112.55	111.93	114.49	109.21	111.94	108.98	110.27	111.19	107.56	109.34	112.04	108.78	112.28	110.33	109.51	112.34	108.3	109.38	108.66	114.61	112.45	113.08	109.85	109.96	109.16	108.52	108.5	110.49	113.95	109.62	109.28	108.18	111.6	109.55	113.43	109.2	107.9
103.73	104.27	96.417	97.457	105.69	102.69	98.496	99.257	99.348	99.346	96.201	100.62	96.128	101.53	97.163	99.614	99.396	98.964	95.626	98.801	96.487	100.85	100.98	97.355	99.009	97.574	95.444	101.12	98.521	97.11	99.763	100.24	98.56	99.422	101.87	97.754	94.808	93.044	99.419	103.98	98.258	99.973	103.41	96.963	96.051	98.892	102.52	97.248	102.76	101.58
106.87	109.8	104.91	106.19	104.76	103.23	103.03	103	103.99	104.57	103.02	105.57	106.33	107.01	106.5	106.34	101.77	103.19	105.97	104.19	106.48	106.7	106.28	105.59	105.96	108.63	102.94	104.42	106.69	105.47	108.38	101.86	107.61	105.53	106.7	105.14	104.86	105.04	108.48	101.68	102.16	105.43	110.43	103.33	105.15	106.62	102.8	101.8	102.66	107.32
107.81	108.92	113.06	108.79	106.13	109.21	105.96	108.08	107.43	110.99	107.46	106.23	108.71	107.27	102.93	109.36	105.43	106.15	107.92	105.72	111.83	111.08	105.23	112.58	108.66	109.23	105.78	106.26	107.63	109.04	104.79	107.61	109.21	112.84	115.05	108.84	107.68	106.68	109.02	115.08	113.2	106.6	109.43	114.71	103.52	108.52	108.96	107.88	108.36	107.3
104	104.07	102.49	109.81	104.11	105.77	104.57	106.23	103.73	105.46	105.84	103.47	106.86	106.52	101.84	102.02	105.71	102.93	109.98	105.76	107.79	105.6	106.26	107.78	107.43	106.15	108.19	102.37	113.14	107	105.65	106.03	104.51	104.05	107.69	109.16	105.32	103.64	100.1	104.39	104.26	105.24	107.61	106.51	106.99	106.44	109.71	99.32	107.88	111.45
103.74	106.88	102.3	111	107.09	104.37	103.54	111.28	105.72	108.75	111.95	106.79	112.37	105.33	104.57	112.34	108.95	108.23	105.82	106.77	107.41	105.59	108.09	111.68	108.09	107.51	104.14	110.86	106.21	107.35	105.49	104.91	105.95	108.55	108.92	107.32	104.89	110.89	108.86	106.31	106.61	110.33	108.86	108.92	112.9	104.59	105.57	103.13	108.19	107.73
106.86	102.78	106.8	102.36	105.89	107.42	104.54	107.19	101.91	102.89	106.54	113.23	107.69	110.12	106.23	101.44	107.63	106.82	105.05	107.11	103.38	103.18	106.35	108.49	108.6	100.95	103.52	105.09	103.99	102.39	107.66	102.18	106.64	106.36	105.54	106.71	104.31	105.68	103.46	105.29	104.78	106.47	103.01	100.81	106.69	108.49	99.637	107.28	108.38	105.81
103.88	105.25	101.22	106.72	107.42	107.03	107.34	105.7	108.27	111.6	105.03	104.09	105.7	107.46	104.61	106.83	105.27	107.78	110.85	105.72	110.81	106.88	108.24	104.23	108.78	106.77	103.85	106.76	105.95	109.18	101.5	107.82	107.09	106.21	105.14	108.82	104.78	100.21	106.72	110.15	103.42	109.05	107.45	107.46	105.31	107.99	104.53	107.98	107.24	105.11
105.19	107.55	104.99	100.76	102.72	106.02	104.69	103.32	104.3	109.77	106.37	108.01	106.85	109.99	102.95	105.43	106.58	103.99	105.93	111.95	109.09	106.23	108.86	104.65	108.32	103.96	101.01	107.64	105.33	101.87	104.57	103.72	100.33	106.7	103.2	107.09	106.06	105.57	103.62	102.82	107.01	104.01	106.68	106.13	109.88	102.89	102.85	110.54	104.36	105.15
101.98	106.34	99.499	107.83	107.87	104.82	105.5	107.54	107.23	106.33	111.1	105.07	105.7	99.63	106.77	110.74	104.12	101.21	102.47	105.96	101.32	108.02	106.78	101.52	105.82	107.62	105.52	105.93	105.95	106.65	109.07	108.37	102.49	104.06	104.32	105.49	100.5	103.09	108.14	107.3	109.54	107.93	107.79	108.8	103.23	106.11	106.03	106.06	101.49	108.96
105.76	103.12	105.42	104.79	105.52	105.06	105.41	107.6	101.42	110.73	101.64	102.76	111.52	105	105.12	106.52	105.99	105.81	109.48	105.45	103.12	109.98	105.26	104.82	104.81	105.6	108.16	105.6	103.41	105.23	106.68	106.1	105.22	104.35	101.17	110.61	105.47	102.53	105.34	105.96	101.31	108.07	106.52	113.19	108.51	105.34	110.28	103.04	106	105.14
104.52	104.96	110.64	106.13	103.8	103.1	109.12	103.95	107.97	100.33	108.41	101.69	102.33	104.59	104.93	108.54	106.4	100.67	103.1	103.22	107.19	105.65	104.67	103.94	108.8	103.58	103.17	101.84	103.92	107.1	109.12	107.98	105.21	101.03	108.99	108.14	108.98	102.89	101.46	101.7	105.15	105.14	105.47	105.68	106.73	105.81	104.73	106.25	107.16	107.6
107.67	107.56	110.58	110.88	111.54	112.28	106.39	102.95	107.72	107.18	111.36	113.18	113.24	106.74	108.82	108.92	112.8	106.8	109.37	107.07	116.82	108.15	112.75	112.94	114.14	111.99	110.47	109.42	112.9	110	111.09	109.56	111.27	112.72	114.22	112.74	115.98	109.7	110.58	109.92	108.85	106.65	110.07	109.53	105.05	113.21	108.22	115.93	108.75	107.48
98.825	96.101	97.549	95.823	101.78	96.7	96.044	94.453	99.157	99.283	101.25	101.02	93.071	98.013	106.41	99.212	94.57	98.122	98.305	98.114	100.03	98.873	97.564	100.37	101.43	98.201	101.83	98.453	96.654	96.647	99.791	99.371	95.013	101.46	95.922	96.3	97.325	101.79	97.146	100.41	99.999	96.137	99.742	94.834	97.95	99.668	99.691	99.136	97.377	97.049
105.47	108.47	101.08	105.47	106.06	105.17	107.84	107.29	103.66	103.52	108.7	102.18	100.79	106.9	109.4	103.91	103.44	102.06	103.49	106.43	103.72	105.68	102.05	103.42	101.78	105.5	106.29	108.67	107.14	108.16	106.55	104.14	106.43	105.48	105.24	106.36	105.38	107.81	103.78	102.31	105.25	104.04	102.12	107.54	106.13	104.16	104.16	105.96	101.47	103.1
101.83	104.08	102.79	105.53	102.73	102.56	97.708	101.23	102.28	101.72	103.62	103.56	104.24	103.08	103.7	100.78	107.53	106.14	100.06	100.03	102.69	104.51	103.58	109.34	102.35	101.21	104.06	103.46	105.83	102.75	103.39	108.12	106.21	100.33	101.98	100.22	98.436	102.78	101.23	104.87	102.9	105.22	101.14	103.14	103.79	101.01	103.6	102.49	101.08	105.2
105.02	104.02	105.47	104.83	106.37	103.44	105.15	101.07	101.25	102.86	107.75	104.91	108.35	105.32	107.76	111.27	104.71	103.78	109.85	106.27	108.47	105.29	104.66	105.41	105.21	108.23	105.26	105.68	106.87	104.32	105.81	107.21	101.46	111.1	107.92	108.46	102.94	106.83	107.52	109.2	108.78	108.2	106.68	105.09	102.59	108.56	106.71	106.03	107.66	108.38
107.54	104.11	102.46	108.2	102.76	105.08	108.24	100.78	103.74	109.13	105.11	110.03	103.11	110.89	107.06	105.39	103.37	105.9	104.52	106.28	109.26	108	106.7	107.55	104.73	106.51	105.39	106.5	103.42	105.62	114.02	109.38	114.77	105.38	108.98	105.15	111.59	104.85	105.78	107.12	106.57	103.93	110.99	107.72	102.41	109.43	105.03	108.5	107.61	106.96
107	103.2	105.32	101.85	105.77	110.31	106.42	106.16	111.33	108.03	105.67	101.4	107.01	105.56	101.54	108.17	105.75	107.84	109.52	107.15	106.28	104.93	105.53	104.11	108.09	105.35	110.03	103.54	104.26	104.56	102.75	111.85	107.24	107.79	107.41	106.24	107.36	105.13	105.52	106.2	106.91	106.05	108.61	106.5	101.72	106.68	103.09	110.04	101.39	107.54
106.23	112.36	105.55	106.63	107.79	108.82	101.51	109.32	109.22	103.89	109.75	107.09	108.85	105.96	111.26	109.2	109.29	111	106.44	107.59	107.06	106.81	104.9	107.21	108.84	106.14	106.92	106.13	108.05	107.42	108.54	105.51	108.7	105.7	108.5	105.79	110.31	105.12	108.57	107.94	106.36	111.42	106.35	106	109.43	104.3	107.92	103.43	109.63	108.33
109.39	107.33	108.94	108.94	105.09	111.41	103.86	105.55	105.22	107.45	106.87	113.27	111.2	110.03	101.5	109.74	106.73	107.92	111.39	106.17	113.26	112.09	105.09	109.12	111.26	109.09	111.23	106.12	104.83	103.79	107.86	108.22	112.13	109.34	111.83	111.63	101.49	106.62	104.48	107.49	105.72	111.17	117.38	104.66	105.89	101.95	109.22	110.97	106.39	108.18
107.75	108.61	106.22	112.66	106.33	99.488	102.64	110.23	106.28	104.53	106.68	107.97	106.8	99.164	110.47	103.96	103.84	106.55	104.45	102.66	110.48	111.76	105.42	109.44	107.93	106.96	104.1	103.97	101.82	105.06	107.46	106.91	108.65	106.98	106.28	106.62	102.84	105.17	107.46	104.98	105.04	104.62	102.69	103.49	100.58	109.37	104.24	107.49	107.69	101.58
105.77	105.21	103.2	105.48	105.09	104.08	106.34	104.65	101.29	104.92	103.85	99.215	108.19	106.08	106.96	108.23	106.43	102	104.93	104.42	102.76	103.13	107.05	105.96	105.27	106.36	105.47	106.59	109.38	109.01	108.08	104.35	107.27	107.5	105.1	109.11	101.67	105.22	107.32	105.57	105.41	104.92	104.54	107.97	103.58	101.81	106.22	105.51	105.54	108.42
107.93	109.82	102.58	110.89	108.91	108.72	104.27	106.95	108.43	106.01	105.19	108.74	108.81	106.74	110.05	109.51	104.46	106.99	107.28	107.48	110.42	106.12	108.13	105.16	105.37	109.77	108.62	106.53	106.56	105.74	110.28	109.25	110.15	105.75	101.74	109.06	108.01	107.84	105.59	104.83	106.48	109.5	107.36	103.43	109.91	106.33	109.47	108.97	110.05	113.95
103.3	108.23	103.86	108.83	104.78	107.96	102.11	110.08	101.07	104.48	105.88	104.35	103.86	104.49	106.55	102.25	108.09	107.74	105.58	108.13	106.47	99.529	107.35	105.66	104.43	104.58	104.38	104.04	108.14	110.75	104.27	100.7	111.78	108.62	106.96	104.77	103.07	103.02	105.3	109.74	106.27	101.04	103.93	103.09	106.96	103.43	109.44	109.99	107.33	110.05
102.85	107.36	105.77	106.4	107.65	103.56	105.03	102.56	105.25	109.65	107.16	105.62	101.37	106.07	104.61	103.1	102.67	107.86	107.65	106.46	105.81	106.95	105.09	104.45	106.18	106.34	107.29	103.19	108.28	106.7	106.21	108.66	103.44	102.11	104.41	103.7	107.24	106.1	108.87	105.66	106.79	109.25	105.62	106.49	100.09	101.41	99.98	105.06	107.02	104.39
104.34	111.27	113.09	104.03	112.03	102.08	107.51	111.71	109.8	110.55	108.49	107.86	108.31	112.29	105.63	106.03	110.35	104.42	107.21	108.43	109.71	110.95	107.21	108.94	106.88	107.72	107.04	106.27	111.04	108.83	104.82	107.37	104.95	105.49	103.41	104.16	112.37	108.02	110.24	110.73	112.92	106.98	106	111.11	105.82	109.04	113.61	111.81	113.09	105.51
101.06	106.98	110.67	104.26	105.7	104.37	101.16	104.99	107.13	110.46	101.92	103.91	106.09	104.62	103.13	106.06	112.61	105.3	102.23	105.43	104.48	106.88	104.02	103.25	108.52	105.46	103.92	106.26	103.38	105.89	103.06	104.35	105.19	106.96	105.49	107.92	102.5	104.02	108.92	104.49	105.35	104.35	102.87	102.81	103.67	107.64	105.5	109.99	106.6	109.65
106.82	108.03	102.89	102.68	108.27	105.05	105.21	103.49	106.5	104.94	106.71	106.43	105.93	105.23	103.77	107.43	100.67	102.35	105.35	106.19	108.54	106.58	103.39	109.03	105.27	103.34	106.35	103.54	105.43	104.58	104.49	104.22	107.85	102.94	105.74	102.79	107.3	104.71	111.54	104.28	104.59	102.53	108.14	105.38	104.39	104.25	103.62	108.47	106.21	108.83
106.27	107.51	105.93	104.84	107.32	110.87	114.12	106.11	110.97	109.13	110.2	108.06	110.99	110.46	113.07	111.5	111.14	109.32	110.39	109.39	108.32	108.14	111.09	113.1	105.27	111.15	108.38	111.57	111.17	110.06	114.23	111.67	106.26	115.2	111.64	111.01	114.06	110.04	108.01	112.11	111.45	110.23	112.5	106.61	108.01	109.84	110.51	105.5	112.09	111.01
100.59	97.049	97.957	103.07	97.483	93.248	97.301	95.535	98.199	95.35	102.82	95.846	102.06	101.51	97.827	102.58	102.49	98.774	101.47	102.64	99.251	98.795	97.286	97.368	97.471	97.248	98.005	96.2	95.341	103.5	96.016	99.863	97.503	91.438	98.247	95.823	101.88	99.589	98.665	95.79	96.877	96.834	97.427	97.362	99.47	98.245	99.982	100.84	96.466	99.377
108.65	106.48	106.83	107.81	106.32	111.44	107.53	108.97	105.32	108.87	111.84	110.61	110.53	107.49	108.72	108.97	108.52	106.41	108.41	110.09	109.23	106.51	112.22	106.23	103.9	106.76	107.54	103.74	106.15	105.11	109.35	108.4	108.13	108.69	108.42	108.86	109.57	106.46	106.9	108.56	107.55	106.14	105.55	109.17	106.31	106.18	107.55	102.4	106.97	104.95
111.93	106.32	107.8	106.05	107.95	108.93	108.06	108.71	107.54	110.92	103.88	109.89	108.6	107.54	109.81	111.4	109.65	108.35	110.41	108.68	111.1	105.54	109.31	110.85	111.16	105.06	109.9	110.67	112.8	108.14	111.29	109.92	107.32	111.52	106.81	109.81	106.73	108.1	106.01	104.88	104.22	110.01	105.87	106.67	106.02	110.96	107.72	105.29	104.57	109.07
109.1	102.66	106.11	109.87	109.22	105.55	103.97	106.34	102.2	109.86	110.73	106.54	101.53	104.64	103.3	103.85	104.28	105.17	106.78	107.86	104.7	102.93	102.69	103.24	102.78	104.15	110.48	107.75	108.55	107.53	103.57	106.03	105.53	107.97	104.26	109.72	103.71	104.82	103.61	105.81	103.79	104.19	107.36	102.76	105.16	107.69	101.97	101.88	108.63	105.02
107.03	107.6	106.6	106.19	107.98	109.92	107.14	108.95	108.75	112.36	108.06	107.45	110.55	105.8	108.76	102.68	108.1	105.06	105.98	103.97	110.07	106.13	108.99	110.24	109.37	106.88	104.41	110.92	108.74	108.16	105.23	109.5	107.2	107.81	111.71	106.33	108.75	106.87	109.96	106.87	107.32	109.52	107.32	107.5	113.55	107.14	110.55	106.14	110.59	110.1
110.56	109.12	107.88	107.81	106.98	104.15	106.9	108.02	104.63	105.32	106.76	107.98	108.71	109.93	106.48	107.53	108.11	100.74	106.76	104	104.7	102.5	107.15	105.31	107.83	106.03	108.61	103.62	103.02	103.55	107.97	107.2	98.189	103.89	107.55	103.91	109.34	103.46	108.04	107.83	102.14	105.26	105.76	108.06	103.04	105.5	108.73	104.42	103.92	104.69
107.36	107.81	105.38	107.97	104.47	108.58	104.43	104.6	101.89	107.97	104.42	106.42	102.46	104.12	108.83	110.57	104.43	104.09	99.845	102.53	108.7	103.85	105.04	109.42	101.77	110.88	105.18	102.84	106.66	107.05	103.5	105.96	107.52	104.13	104.53	106.14	107.76	101.4	107.35	105.54	109.47	106.65	106.68	104.87	101.06	107.22	108.54	105.14	105.89	100.72
109.01	105.67	106.56	108.48	106.12	104.33	106.14	102	111.55	107.28	111.49	105.47	109.34	104.87	104.63	105.82	107.47	103.68	107.53	105.6	106.59	107.99	109.49	108.06	110.09	105.43	104.7	106.22	109.65	104.45	107.17	106.14	110.83	106.74	105.93	105.24	103.01	101.44	108.16	105.43	107.27	110.47	105.42	108.02	108.45	103.41	106.59	104.11	104.92	106.56
114.08	101.57	106.94	106.02	105.89	105.16	107.19	107.21	108.08	106.43	105.67	109.63	109.37	102.71	105.28	109.05	105.09	113.33	102.19	105.18	106.32	105.97	104.3	109.9	104.84	101.93	103.78	112.59	108.2	105.13	107.72	108.05	107.03	104.81	107.97	108.62	110.58	109.77	104.31	104.37	106.38	108.09	104.76	110.83	110.22	106.47	104.53	104.15	107.16	108.44
109.6	105.62	107.5	109.39	110.9	109.84	108.74	106.68	107.57	110.53	108.93	109.63	109.42	110.38	110.57	112.9	110.21	109.45	110.45	110.1	104.47	105.16	105.84	110.56	106.81	110.4	110.01	104.91	106.75	107.56	108.98	109.54	109.87	109.56	108.68	106.78	107.12	105.91	104.91	107.77	108.52	108.96	110.56	107.31	108.63	106.98	98.243	107.1	106.28	107.62
108.55	104.03	106.88	106.23	108.12	103.87	103.97	108.57	106.87	102.29	105.98	107.04	102.93	104.52	105.09	106.08	107.52	106.2	107.21	109.51	103.98	107.07	106.85	105.01	107.75	99.547	106.04	103.2	106.81	104.94	103.61	107.59	107.49	106.32	104.8	103.57	106.24	106.86	106.87	104.37	103.85	105.72	100.9	109.31	107.25	102.78	106.1	109.4	101.13	110.62
94.147	96.154	95.891	101.57	94.298	94.476	100.45	100.62	103.48	99.43	97.617	101.1	102.36	101.48	101.18	96.419	95.377	94.872	100.95	94.888	97.68	96.657	103.45	103.42	98.501	98.518	98.137	101.83	98.545	99.496	101.35	95.126	96.392	101.61	101.37	97.333	95.698	91.605	101.25	95.85	98.279	96.794	102.62	100.94	98.527	100.44	94.413	97.82	99.493	99.026
103.19	108.38	104.47	107.76	109.16	105.04	109.64	105.86	109.83	104.6	103.03	107.1	108.04	107.32	106.26	103.81	106.78	103.36	103.65	103.27	106.34	107.29	107.45	104.59	103.54	105.96	105.64	109.88	103.13	105.11	106.93	108.08	103.78	106.28	102.99	106.29	104.14	106.48	106.17	107.45	103.15	107.05	106.75	101.85	104.42	103.57	107.59	108.15	104.94	105.94
104.93	110.12	103.72	105.53	106.03	107.64	104.21	105.9	108.92	104.07	107.18	105.44	110.43	109.4	110.93	107.93	109.89	112.83	107.06	108.37	108.35	104.37	110.71	109.11	107.57	107.33	106.66	106.39	110.63	105.88	106.51	106.89	108.66	107.79	108.91	104.37	108.98	104.29	109.38	110.47	110.03	111.13	112.03	107.18	110.89	107.03	110.43	108.21	108.73	107.02
101.83	97.497	100.83	102.57	100.1	96.709	98.87	102.53	101.92	98.793	99.019	96.116	101.52	102.59	102.2	104.54	99.604	97.639	99.498	100.48	101.57	102.18	103.08	96.433	98.958	99.459	92.789	99.912	103.57	100.7	96.025	104.78	100.29	102.97	101.57	94.906	100.38	99.51	100.29	100.66	100.48	101.14	99.43	101.12	98.593	98.263	100.81	98.982	99.537	99.353
100.4	105.01	97.281	99.891	103.36	97.02	102.68	106.52	104.4	101.48	101.22	103.27	95.923	99.193	103.75	104.45	99.533	105.77	95.745	101.65	97.919	104.54	100.26	101.63	102.85	95.205	98.909	95.316	97.039	95.09	97.757	97.49	99.637	102.08	97.087	100.83	99.083	97.207	97.983	100.48	102.92	98.751	98.753	94.432	95.993	100.96	102.58	102.41	101.57	95.649
96.908	100.76	97.217	98.482	94.819	103.66	98.641	96.632	99.144	102.12	104.7	100.71	97.503	96.144	99.447	97.107	95.766	101.41	97.678	99.525	95.61	101.69	100.13	100.93	101.09	101.52	96.012	102.03	100.57	96.949	96.377	95.749	98.456	99.51	102.63	104.9	96.701	100.3	97.282	97.561	99.343	103.27	103.49	100.15	103.44	96.481	98.843	103.68	97.161	97.562
107.08	107.58	108.69	107.33	111.53	105.39	113.11	112.43	104.5	109.08	104.99	108.7	105.96	103.39	105.93	108.81	109.14	108.49	105.75	107.06	107.52	108.48	107.75	108.9	109.89	111.44	106.97	109.85	107.19	108.3	109.6	105.36	108.25	105.74	105.25	106.35	106.89	107.93	103.16	108.08	106.27	109.82	109.78	111.53	109.98	110.76	106.04	110.06	111.15	112.24
105.49	104.08	109.06	104.4	107.66	105.59	104.4	109.31	104.27	110.9	105.01	108.75	112.03	109.98	105.33	103.65	102.11	108.43	105.29	103.87	106.7	104.77	105.68	108.21	103.38	105.21	108.92	103.52	105.88	102.23	106.29	104.28	105.36	106.97	109.83	108.42	104.65	107.62	101.68	106.19	104.59	108.83	100.14	106.59	108.42	102.07	106.19	106.09	104.83	104.64
107.27	104.77	108.08	104.76	108.79	104.7	103.83	106.68	108.34	104.99	109.2	107.94	103.45	105.94	107.07	101.13	106.33	108.82	108.1	103.27	107.45	102.91	109.29	105.87	106.91	105.87	103.22	106.77	104.31	103.62	105.46	109.04	108.28	111.6	105.43	109.79	104.56	110.35	104.96	104.61	107.28	102.56	101.61	104.41	105.54	111.12	108.07	102.88	102.66	105.66
108.58	105.45	103.93	107.45	104.09	104.47	106.62	106.72	107.83	107.04	108.18	106.9	108.93	109.31	106.07	105.88	107.42	107.35	104.99	104.27	105.44	108.05	105.16	107.68	106.94	104.22	108.16	106.36	106.94	103.17	106.88	108.42	104.18	101.49	108.57	108.3	106.75	106.14	105.18	108.49	108.18	107.88	106.6	108.89	105.86	109.8	110.78	110.09	104.25	105.28
105.61	102.79	105.1	102.23	102.65	101.72	105.42	104.97	106.29	101.13	104.15	104.4	104.73	103.72	104.06	104.79	100.41	108.98	107.02	108.08	104.59	104.62	105.21	103.4	105.7	105.21	107.24	107.38	105.39	104.61	107.06	105.13	104.32	107.2	106.78	104.75	107.36	101.62	102.3	104.12	106.47	106.36	103.22	104.64	102.35	108.37	103.06	106.92	103.85	105.66
105.23	107.41	103.58	109.27	104.23	99.604	105.05	105.9	108.1	106.08	103.46	107.17	108.05	108.46	102.22	107.23	102.71	108.93	104.8	109.54	109.59	107.4	103.65	105.55	108.57	103.09	107	105.82	106.4	102.82	107.3	107.98	104.74	102.72	106.33	104.87	105.72	106.1	107.85	102.16	107.15	105.64	109.43	104.37	104.46	105.6	103.51	100.31	107.33	105
106.84	95.388	103.41	95.657	98.546	100.7	97.599	101.19	101.13	102.09	106.53	96.557	102.29	104.26	103.4	100.2	98.808	99.792	105.42	104.16	103.46	101.07	101.19	98.766	103.09	96.279	96.908	102.92	99.6	103.5	101.29	103.85	101.77	105.79	97.075	99.873	108.19	100.61	101.05	106.83	97.409	97.382	94.963	103.42	107.57	101.1	99.464	99.585	99.52	104.82
110.46	106.2	106.27	108.38	107.29	106.65	104.01	104.94	105.42	109.23	103.89	102.9	105.42	104.94	103	105.6	107.51	107.35	105.48	108.83	109.07	110.31	107.21	110.21	104.15	103.89	106.56	105.69	106.42	107.91	107.71	105.32	102.62	105.86	110.4	106.54	108.78	107.77	108.25	107.87	108.47	103.42	109.07	106.51	107.38	102	106.18	105.67	108.24	104.73
113.64	105.7	108.63	107.13	105.81	107.73	106.75	106.8	106.94	106.41	106.17	109.08	105.87	113.08	113.83	103.78	112.16	107.35	110.99	107.57	110.07	110.24	111.25	111.25	108.52	105.33	110.05	110.04	103.92	106.34	104.85	104.38	107.69	107.19	107.49	108.94	106.91	110.02	108.06	107.6	109.89	109.85	110.33	105.64	108.35	110.03	108.21	103.51	110.88	109.28
107.85	110.72	104.95	107.43	106.76	105.8	109.9	109.4	107.94	112	105.68	105.14	106.7	106.83	105.35	105.85	109.03	109.07	105.04	106.9	107.16	107.31	107.32	106.16	109.62	103.02	105.28	108.85	108.27	112.33	106.42	108.71	107.87	104.86	107.38	109	109.38	109.64	105.28	106.63	105.75	110.18	105.99	107.09	110.77	114.96	111.72	108.91	109.1	107.75
109.44	107.9	103.61	106.51	105.78	106.29	112.86	106.09	104.56	111.71	103.25	105.74	106.9	105.84	103.06	108.46	109.31	107.49	107.48	106.8	104.39	107.76	110.49	109.72	105.4	109.11	109.07	111.1	107.95	107.56	112.35	103.14	105.5	105.65	104.68	103.46	100.95	107.62	103.39	106.51	107.28	106.48	107.26	104.25	106.17	106.97	109.74	103.98	105.56	109.88
100.34	98.297	102.51	97.201	98.418	93.059	93.502	98.357	99.994	96.697	94.356	100.36	101.77	93.526	98.168	99.387	98.024	101.32	98.937	94.505	100.15	94.451	98.174	99.633	102.26	94.04	101.59	98.504	96.756	95.908	102.35	98.32	97.431	94.896	95.313	101.94	101.09	96.256	103.43	96.26	102.8	97.12	99.902	100.93	94.777	98.558	97.266	102.63	94.866	98.45
97.82	100.45	97.104	100.04	103.99	95.924	100.4	102.93	99.295	104.46	99.989	100.78	100.42	101.21	95.154	97.584	102.56	97.121	98.396	96.942	100.17	96.317	97.713	102.04	100.81	99.227	97.604	100.36	97.442	98.489	99.763	102.68	99.878	99.824	98.027	103.84	99.735	100.6	99.792	99.662	100.9	102.54	103.94	102.85	99.384	104.87	105.64	96.487	103.31	97.482
110.97	106.63	107.66	105.61	106.69	104.99	105.29	103.17	108.91	105.22	103.96	103.59	106.81	104.85	108.07	106.91	110.15	106.73	106.86	106.9	105.74	102.07	103.18	103.73	107.88	104.7	103.62	105.35	104.43	103	105.62	103.41	104.14	107.03	102.29	106.71	101.56	105.11	107.57	106.11	110.53	106.77	104.59	102.62	108.97	109.25	105.3	104.55	105	105.03
106.18	111.35	107.81	107.06	105.57	105.6	108.62	105.76	101.43	104.11	108.11	104.63	106.12	104.79	105.14	107.13	106.69	100.96	102.88	104.21	106.48	102.01	108.74	103.93	103.77	101.46	109.89	103.97	101.22	107.24	103.71	106.04	109.09	104.98	103.44	103.47	108.55	104.93	105.72	108.49	105.54	107.9	107.23	106.37	102.76	104.98	103.34	105.63	100.36	106.12
104.23	113.3	112.79	108	106.3	103.51	111.82	104.69	108.71	102.12	109.88	110.66	105.72	106.94	109.77	104.4	109.41	107.82	112.8	108.62	104.32	108.75	110.83	110.24	105.21	106.19	105.08	112.77	108.3	103.37	109.59	105.63	109.62	106.48	110.47	106.11	107.49	105.44	107.77	106.84	111.51	106.93	109.78	105	105.42	112.63	110.46	107.92	108.92	111.11
99.273	95.455	94.416	97.711	101.31	98.633	97.275	104.39	97.964	93.95	102.71	98.23	94.943	98.464	100.73	101.2	102.79	97.203	97.177	94.67	97.78	93.992	99.188	102.46	95.556	99.419	96.356	95.237	97.875	95.467	98.81	98.037	96.488	96.538	97.439	98.057	97.13	97.587	100.06	97.226	99.089	95.52	98.454	97.489	95.387	99.222	97.771	97.045	97.379	101.25
106.48	114.03	110.01	108.8	109.49	108.3	109.32	107.45	109.3	110.91	107.4	110.12	111.33	110.44	109.53	106.03	111.3	112.45	117.21	105.81	111.55	112.26	107.94	107.42	116.27	111.71	112.92	107.78	114.65	112.11	111.86	109.71	110.93	111.88	107.49	111.26	107.98	106.84	111.1	108.77	109.64	107.86	108.68	115.41	110.42	107.73	110.78	108.07	116.02	107.56
107.31	103.08	102.23	105.21	110.51	101.96	106.63	108.02	107.62	106.8	106.38	109.74	103.57	107.6	102.05	107.33	100.74	105.01	106.43	106.52	109.87	104.06	108.2	103.86	106.69	101.96	102.96	105.64	106.15	103.26	103.66	106.4	103.71	106.28	108.17	109.53	104.98	105.04	104.32	105.31	108.79	104.37	102.51	105.35	104.32	103.86	107.66	104.46	106.79	105.46
107.58	103	108.15	105.9	104.37	104.47	108.86	105.01	107.82	110.84	106.03	100.94	104.83	107.82	105.03	107.01	104.56	108.88	112.64	107.5	106.02	106.51	103.32	101.95	106.6	105.52	107.53	108.17	105.17	104.69	102.74	101.48	105.52	105.49	105.7	106.75	110.5	106.41	113.42	108.14	102.99	100.62	100.92	108.33	107.56	109.65	103.16	107.73	104.35	104.76
98.358	96.554	99.996	100.98	91.066	102.29	100.27	100.63	96.893	105.3	97.913	102.67	101.09	98.317	99.586	102.64	98.665	99.422	100.16	91.406	98.126	100.5	98.738	101.84	101.68	98.017	101.33	97.501	99.469	96.876	94.452	98.621	98.524	99.619	96.011	102.36	101.73	95.083	97.287	102.49	97.593	103.28	98.144	100.29	100.31	103.89	94.641	100.24	99.95	99.191
112.92	109.07	108.68	109.71	104.91	109.25	106.12	108.31	111.9	108.45	108	109.38	107.97	106.88	111.69	105.81	102.58	104.9	110.02	106.52	106.33	111.55	107.67	108.21	107.87	107.12	109.31	104.76	112.29	110.87	106.43	107.09	111.94	109.11	106.64	110.46	110.93	108.6	110.19	106.34	108.23	108.38	108.02	110.68	113.26	106.82	111.15	105.73	107.06	111.05
110.29	108.91	108.69	105.99	107.18	106.07	106.44	104.58	103.31	106.81	101.68	105.26	108.24	103.56	103.77	102.94	105.2	107.84	104.91	104.1	106.31	106.57	102.91	101.66	105.48	108.94	108.62	103.8	103.1	102.89	104.95	103.12	99.199	107.01	104.43	101.22	107.92	103.85	105.52	103.1	109.97	109.53	101.12	107.44	108.38	105.96	100.76	106.65	104.16	103.3
106.65	107.96	103.58	110.71	104.77	107.99	104.66	108.92	107.22	106.41	112.15	108.9	110.41	109.57	108.55	106.86	104.44	106.42	110.11	105.28	109.52	110.54	108.36	112.71	101.24	107.12	106.27	101.72	110.38	106.43	107.49	109.08	104.94	109.43	105.74	112.89	111.11	109.53	109.18	111.29	108.75	109.22	111.92	109.9	105.77	105.94	113.38	105.82	110.47	110.71
107.83	104.88	108.43	103.5	104.72	103.63	107.57	109.81	106.44	105.07	106.19	105.77	103.78	100.95	102.91	104.9	109.27	106.53	104.97	107.78	106.2	100.92	107.83	107.43	101.86	106.01	106.58	102.72	105.08	109.7	104.53	105.1	107.93	103.18	104.27	102.32	103.46	100.89	107.5	106.43	106.56	106.49	102.63	103.84	104.01	103.48	102.43	108.81	108.47	108.53
91.683	96.135	101.61	98.799	102.8	103.61	102.56	101.63	101.19	101.98	97.916	100.54	97.197	94.379	96.663	98.182	96.044	102.45	97.177	98.928	102.42	99.225	96.496	101.26	101.47	100.79	103.28	100.25	98.365	98.42	98.889	98.138	90.192	100.41	96.928	99.314	99.281	101.62	99.924	98.311	98.307	100.07	96.547	97.022	100.86	96.086	99.891	101.19	103.04	94.614
107.46	108.76	104.82	102.96	108.06	109.8	101.98	108.72	108.22	104.06	104.25	105.73	108.13	109.12	103.84	107.09	106.25	104.82	104.96	107.59	104.65	99.346	109.39	103.84	107.69	104.57	99.187	104.99	104.36	105.93	102.93	109.71	110.96	103.83	107.92	102.84	103.28	108.14	107.19	107.91	105.19	107.15	105.78	106.1	107.92	101.98	101.74	108.45	105.86	108.56
104.67	105.28	102.35	106.04	107.6	105.5	106.34	105.5	105.81	108.21	107.4	109.42	104.79	106.36	105.25	105.53	107.41	109.09	106.27	104.34	105.69	104.32	107.53	106.68	106.06	106.69	104.57	107.8	105.17	105.14	107.01	107.9	104.13	107.57	106.58	109.11	104.87	106.95	107.88	106.68	109.7	108.52	106.92	105.76	105.76	108.15	107.64	105.46	101.4	108.66
98.677	101.18	102.8	96.911	102.55	102.82	97.98	100.55	105.97	103.67	101.56	100.1	102.93	99.809	102.79	98.075	99.467	100.12	106.5	104.26	102.13	101.32	101.01	99.686	101.92	101.69	102.94	100.85	98.204	99.578	103.04	101.27	102.67	100.97	97.452	101.48	99.639	99.837	107.43	100.6	103.58	100.62	102.16	99.699	103.17	103.55	101.84	100.05	99.324	96.044
105.3	101.6	101.68	102.31	103.93	100.79	104.49	105.03	104.17	103.29	102.86	104.53	98.954	106.43	105.5	102.02	107.43	105.97	110.28	104.67	104.62	109.74	108.49	106.46	105.48	104.45	106.75	104.38	101.36	105.2	102.99	103.56	108.3	107.28	107.71	105.53	104.01	107.31	107.4	106.87	105.86	103.8	109.69	103.98	104.59	102.72	102.64	108.22	105.01	106.86
106.72	107.1	108.28	104.65	109.51	107.65	109.8	104.77	106.81	101.58	107.16	107.66	108.11	106.48	111.41	108.72	102.71	103.66	106.99	106.03	107.27	104.77	104.81	106.76	105.88	105.73	107.91	108.58	106.89	106.78	105.01	106.79	103.43	105.84	103.82	103.18	107.98	105.06	106.47	100.59	107.37	107.33	104.38	108.88	106.67	108.97	103.2	105.24	111.29	107.64
99.919	100.32	100.45	103.61	104.46	103.39	98.247	99.677	102.39	98.799	103.96	95.605	100.56	93.68	98.259	101.03	103.8	101.47	104.31	104.22	104.57	99.38	98.028	99.222	99.363	98.752	96.042	98.564	96.888	101.03	99.63	102.39	101.49	93.444	104.02	96.035	93.387	100.33	98.862	100.65	104.18	101.58	97.208	103.41	99.145	100.9	99.907	96.38	100.27	100.78
101.85	105.98	101.23	101.85	107.34	104.08	103.27	104.65	108.37	105.01	108.84	104.8	107.84	101.88	105.71	109.75	111.11	101.62	106.02	108.18	106.83	105.22	107.75	104.78	103.77	106.02	106.72	110.31	105.39	108.69	106.6	110.93	102.04	106.19	103.61	106.29	104.57	102.73	103.61	105.03	109	104.1	104.76	107.3	107.29	106.72	104.89	104.55	106.44	110.71
105.48	104.06	106.82	101.13	107.7	105.39	106.95	106.1	106.41	105.01	103.7	107.77	105.22	105.34	102.77	109.93	100.58	104.74	106.51	102.53	113.23	106.26	102.72	106.14	104.91	106.77	100.03	113.28	107.62	106.05	101.78	107.05	102.38	107.11	103.78	102.81	106.22	107.85	102.7	109.04	105.5	110.89	107.31	104.15	103.52	103.05	109.41	105.95	103.79	107.32
105.35	105.83	107.21	106.59	109.55	105.9	109.58	105	107.11	108.19	113.78	107.3	109.82	110.23	108.93	104.4	107.95	111.9	107.44	103.77	106.91	110.14	109.8	107.25	109.25	112.18	108.72	110.09	108.1	106.04	109.09	109.8	103.32	109.41	106.94	107.06	111.48	110.48	109.94	109.14	105.02	110.05	105.34	103.92	102.74	108.59	104.05	108.99	112.09	110.11
108.31	110.22	106.34	109.63	104.47	107.6	108.18	106.9	107.85	107.26	108	104.43	112.63	110.21	111.99	106.79	107	107.93	111.22	110.21	107.71	110.53	112.16	110.44	109.96	109.56	109.85	108.13	104.68	105.69	109.01	106.4	106.95	112.64	107.74	108.51	102.13	107.57	109.61	110.56	108.58	107.19	110.21	103.46	111.14	106.55	110.59	109.4	109.11	106.58
105.51	107.61	104.55	100.03	108.6	102.48	108.51	104.77	108.16	108.07	104.99	108.72	104.46	106.51	108.51	105.97	108.8	104.52	105.84	108.79	108.61	105.4	102.93	104.31	102.85	104.79	108.79	109.83	106.17	105.26	107.85	101.23	102.33	106.17	106.2	106.16	102.92	102.27	104.77	109.61	105.87	108.56	109.05	110.37	103.67	105.02	103.38	108.93	105.83	101.92
105.74	107	103.9	106.54	107.72	107.26	103.64	105.32	105.84	106.01	105.04	104.54	106.27	105.32	102.55	108.44	107.43	107.66	106.89	106.2	103.5	107.22	106.51	107.97	105.87	103.63	105.42	109.28	103.61	111.36	106.76	99.344	99.694	104.92	105.43	103.61	100.71	108.64	105.31	107.87	104.74	104.6	103.23	107	104.92	108.51	104.69	110.16	107.95	109.42
106.93	105.57	103.77	104.26	103.98	107.8	108.25	107.05	107.32	106.43	108.14	104.1	109.12	107.48	105.49	103.29	102.66	101	101.92	104.19	103.84	104.28	108.81	105.35	103.43	107.37	103.02	106.89	103.28	107.41	106.79	102.92	104.34	104.41	106.95	101.26	98.859	107.95	104.51	103.71	99.225	101.73	105.22	102.79	102.35	105.06	106.02	100.1	107.35	105.61
95.548	100.99	98.675	96.452	101.1	94.129	94.393	96.381	101.35	100.55	97.56	98.256	99.408	96.595	93.677	97.578	96.596	100.93	96.294	97.697	94.208	95.364	95.15	99.685	92.023	99.582	94.988	101.15	98.019	100.92	101.15	95.191	96.082	101.71	98.885	100.76	95.688	94.28	97.492	98.682	101.58	89.985	102.63	99.685	100.79	96.81	101.61	93.882	96.647	101.38
110.67	108.8	107.82	108.97	101.53	106.53	103.64	110	106.56	107.85	112.46	107.45	111.27	109.13	107.82	111.94	105.07	113.75	105.96	107.19	109.45	112.16	107.56	111.02	109.27	107.35	108.87	106.84	108.84	110.94	105.5	108.18	108.9	109.49	107.39	111.28	107.25	110.92	108.32	108.4	111.08	106.54	106.71	109.94	111.55	111.36	108.85	107.63	108.39	109.32
105.9	106.69	103.56	107.44	108.48	108.98	103.17	106.69	109.12	111.16	105.61	110.2	103.77	108.31	106.95	100.47	107.38	109.81	106.82	105.17	107.54	107.24	105.65	108.17	103.91	107.78	107.04	102	103.76	108.17	108.63	100.46	105.16	107.69	108.39	103.55	108.48	109.75	107.27	107.09	104.8	101.14	108.06	109.54	104.63	108.52	105.21	104.09	107.89	110.85
109.15	105.52	107.59	104.12	107.06	107.32	107.87	106.03	103.39	100.43	104.62	107.8	103.71	106.13	110.65	109.44	106.23	106.94	103.75	103.72	104.24	104.79	103.76	106.37	106.08	102.08	105.54	102.53	108.51	107.46	106.88	108.84	105.84	102.1	107.29	105.06	105.41	104.49	107.45	105.98	106.65	103.89	105.96	108.01	102.25	104.42	104.97	107.5	104.14	106.84
98.837	96.593	99.08	98.759	100.29	95.765	97.438	100.17	97.87	99.064	99.511	95.666	93.367	98.371	97.383	96.779	98.147	93.154	96.411	94.119	102.22	92.564	100.56	96.526	99.295	99.158	104.02	98.15	101.58	97.925	99.734	98.826	98.744	101.95	93.688	100.7	98.307	95.891	95.761	99.419	101	91.728	99.719	99.849	98.209	101.27	99.516	97.378	99.516	102.54
104.1	106.42	108.02	106.65	102.72	104.76	103.22	104.11	105.95	108.4	104.59	104.25	110.81	107.37	107.67	104.78	102.44	109.01	106.3	107.09	104.57	112.05	104.45	102.64	109.54	103.84	100.81	105.6	103.22	101.76	107.4	104.73	104.97	102.77	110.73	106.45	106.26	104.57	102.94	110.09	109.1	105.74	106.71	103.72	103.43	101.94	111.78	104.21	102.77	102.11
111.62	105.47	106.15	108.55	112.9	111.46	108.3	106.77	109	112.02	110.06	106.39	109.37	106.22	108.59	105.75	106.97	111.03	111.34	109.97	103.66	112.73	108.99	105.7	108.66	108.81	109.64	108.12	112.43	104.69	110.2	109.5	108.61	107	110.97	104.66	107.74	111.87	108.03	110.56	108.64	107.66	111.16	109.69	113.28	108.02	108.41	107.95	113	109.4
107.91	108.25	105.27	99.796	109.99	103.98	104.02	109.22	105.74	105.24	106.07	107.68	100.34	103.73	109.95	104.42	109.95	106.2	107.48	105.04	106.62	108.56	107.82	104.99	100.53	102.89	110.86	106.04	109.53	106.93	106.51	105.8	104.15	108.75	107.75	102.94	108.85	104.92	104.28	105.31	102.83	108.27	110.33	111.35	106.52	104.48	102.26	105.12	105.72	106.7
105.93	104.88	103.89	104.24	106.69	103.72	108.62	109.01	106.11	105.49	104.02	107.26	103.83	106.52	104.18	100.89	107.36	105.71	102.66	104.74	109.41	104.56	105.64	105.66	106.8	110.76	106.26	107.75	108.39	100.68	105.58	106.97	104.65	106.62	107.34	107.26	101.84	101.69	106.74	106.54	105.31	104.24	108.81	106.85	107.74	107.88	107.51	107.04	105.35	109.33
109.54	107.16	106.63	106.1	109.84	109.25	113.8	104.34	106.93	108.74	108.59	110.19	108.34	107.82	113.24	110.15	105.45	110.35	110.07	106.68	101.85	107.56	109.67	104.43	109.51	111.49	106.14	109.31	106.09	107.53	105.61	112.54	111.84	107.78	108.52	106.12	106.1	109.44	113.75	108.88	107.88	105.51	106.92	106.8	105.27	108.85	111.23	108.53	105.78	103.3
107.61	99.848	107.91	109.82	102.86	108.92	106.71	101	103.5	107.39	104.63	105.59	101.55	106.9	106.36	107.71	101.48	110.08	108.94	103.87	105.33	112.45	101.02	103.08	104.07	100.43	109.84	105.9	100.03	108.09	105.51	104.73	108.42	101.58	108.42	105.16	101.76	102.21	107.29	107.34	105.67	102.59	108.1	104.24	107.63	106.09	108.21	110.62	106.14	108.3
107.62	106.31	105.66	108.23	106.14	102.68	103.54	102.71	102.06	104.63	104.08	107.49	104.27	103.6	101.36	102.1	103.85	105.78	110.19	102.25	109.61	108.86	105.55	109	101.81	100.28	101.53	107.31	101.91	103.47	107.33	103.71	102.51	105.55	103.33	104.43	102.76	106.9	102.73	102.78	107.82	104.76	103.57	100.59	106.67	109.23	107.37	104.86	108.16	103.52
111.08	106.51	108.26	107.4	110.14	108.59	111.92	111.32	104.99	107.98	114.59	105.27	108.92	106.83	110.17	107.96	110.27	111.44	106.97	111.29	107.94	110.55	106.71	108.58	111.98	106.49	107.75	111.8	106.4	109.35	107.42	110.12	104.64	110.44	107.07	112.47	114.06	105.86	108.74	109.65	106.32	105.74	112.51	103.85	108.42	105.69	111.89	106.9	108.51	109.07
107.08	104.04	108.04	108.36	109.55	109.29	104.43	110.81	109.34	109.93	103.43	112.58	106.63	104.35	110.69	109.91	112.43	110.24	108.76	106.57	110.42	106.63	105.18	105.89	106.91	108.66	109.22	103.65	104.41	108.26	106.98	110.81	108.95	107.77	107.99	107.7	105.97	107.66	106.9	109.13	110.63	107.45	112.01	109.05	109.08	110.29	107.86	108.46	105.61	106.32
104.09	110.52	112.22	104.52	109.58	109.87	109.39	109.61	104.34	106.14	108	111.3	108.5	107.03	107.36	109.43	106.83	112.62	105.03	113.15	106.91	104.38	109.89	107.16	108.64	102.42	107.57	110.51	106.73	111.95	106.53	110.96	109.87	109.11	106.87	109.05	111.44	110.89	107.61	107.92	111.45	106.09	107.99	105.85	111.02	105.87	112.27	108.08	105.93	107.52
100.54	107.36	104.99	107.15	105.3	105.26	100.26	101.99	107.62	106.57	105.43	108.21	102.75	105.61	108.02	110.98	106.78	105.14	102.67	108.86	105.43	107.27	105.99	106.39	107.61	102.63	107.2	104.12	107.78	104.8	106.34	99.487	107.63	105.64	102.06	107.17	103.09	106.39	107.39	109.47	105.58	105.17	102.35	107.22	105.56	102.42	106.74	108.77	106.14	104.28
109.61	109.13	112.72	108.26	108.87	105.69	108.04	109.11	107.84	101.63	110.01	108.56	111.18	107.89	111.19	106.73	112.51	108.21	112.91	113.16	107.11	105.01	105.93	105.16	108.13	109.52	109.56	109.64	107.86	109.94	107.87	108.35	109.59	112.86	107.85	108.55	107.68	109.19	111.82	104.64	107.35	106.62	110.58	105.23	108.63	111.05	108.75	110.76	107.76	108.83
108.19	111.68	105.21	107.84	110.19	111.53	108.3	105.12	109.46	110.28	106.73	110.43	105.96	109.79	108.32	105.24	112.54	110.25	107.82	106.17	111.25	104.42	107.78	108.38	112.41	108.87	101.88	109.1	104.57	106.87	109.06	107.69	105.15	108.84	111.27	108.03	105.69	111.42	108.02	106.13	110.17	105.65	111.24	108.94	107.45	108.92	103.39	108.7	109.98	112.85
109.51	112.12	106.68	110.53	108.29	107.44	107.78	103.45	110.88	107.27	104.7	109.55	108.89	108.24	111.27	108.51	104.33	107.36	106.79	108.85	109.59	106.96	109.38	108.85	111.81	107.29	107.43	106.73	108.53	111.33	112.26	108.81	111.04	106.13	102.55	104.43	108.28	107.84	105.43	109.36	107.55	107.55	106.46	107.89	106.75	107.39	107.76	109.67	108.05	107.28
107.98	107.36	107.59	110.23	110.24	109.53	107.72	109.19	108.84	106.02	103.54	109.44	112.13	106.87	107.62	103.95	108.37	105.86	110.6	105.24	108.16	106.79	109.15	109.64	110.02	107.71	113.25	109.04	105.2	109.02	110.57	105.59	108.4	106.67	108.05	109.07	107.86	110.44	104.36	106.28	109.3	103.58	111.62	105.71	106.83	106.29	108.33	108.4	109	109.52
108.32	110.15	111.09	113.43	113.12	110.04	112.89	110.91	111.17	109.39	115.11	107.12	107.78	112.05	113.15	112.58	107.19	111.35	106.05	113.69	110.66	106.17	107.27	111.54	108.97	110.33	114.54	108.48	108.55	111.27	111.81	107.88	109.37	113.09	108.45	108.95	112.97	108.11	113.67	112.23	108.92	110.09	112.18	113.05	110.65	107.66	111.03	110.34	110.38	110.7
95.834	96.362	97.842	101.04	95.68	96.233	95.458	99.818	93.529	98.261	93.595	95.875	96.992	95.021	100.85	96.46	101.47	95.583	100.52	97.238	95.309	99.853	99.363	95.484	96.837	98.713	97.553	98.46	95.896	99.243	97.816	98.976	98.634	101.11	102.81	100.01	96.62	99.963	96.58	97.314	95.746	100.52	98.42	99.076	99.049	94.801	97.296	98.926	94.914	93.425
104.63	107.62	104.99	105.75	108.62	106.89	106.14	105.91	107.47	105.97	109.03	106.26	106.31	105.96	106.23	106.18	104.55	106.36	103.93	103.78	106.17	105.41	102.65	108.52	102.31	106.48	108	107.72	104.78	102.09	106.49	109.89	109.74	101.28	106.31	109.39	109.31	106.88	106	107.08	108.15	101.91	104.32	103.23	105.92	105.79	108.49	106.01	104.46	107.41
100.43	96.66	100.25	101.65	94.548	95.119	95.452	98.699	96.327	96.064	101.11	96.958	102.58	101.38	99.856	98.428	102.98	101.55	96.103	97.175	99.404	97.725	94.085	101.09	97.232	100.05	102.08	98.083	98.755	98.711	104.9	98.694	96.692	98.685	100.43	98.448	98.643	92.189	98.602	96.782	100.79	101.58	99.403	96.203	100.87	94.905	99.262	97.131	91.135	99.526
109.03	107.77	108.11	105.44	109.79	103.7	102.85	104.98	103.92	110.18	104.27	107.1	106.48	107.76	106.71	104.07	107.16	106.76	105.24	104.91	102.67	106.8	107.86	99.836	107.04	108.23	103.81	107.47	102.9	103.57	107.39	111.42	108.02	106.78	103.84	106.34	106.54	110.08	106.56	101.22	107.91	106.62	103.83	108.85	106.8	105.28	106.02	108.24	102.91	107.53
100.74	102.11	100.35	99.135	99.162	98.979	97.325	97.465	100.05	104.52	104.61	95.591	95.268	102.88	102.36	95.621	96.98	100.39	98.647	97.881	99.232	101.28	102.06	98.626	101.7	102.86	101.74	101.42	101.06	100.65	100.78	100.18	101.72	99.191	100.67	103.87	99.824	97.885	101.63	99.841	99.591	101.73	98.655	102.52	99.714	98.95	98.571	97.388	97.977	101.77
102.59	102.28	102.71	105.65	105.67	102	106.05	103.58	102.18	109.78	99.243	105.1	108.99	100.69	105.25	108.15	102.82	109.89	106.1	104.9	104.87	101.3	103.92	105.22	103.26	105.91	103.09	105.9	108.17	101.85	105.33	107.98	107.57	105.21	102.38	107.29	105.68	104.89	108.11	101.03	107.22	104.3	105.52	106.56	106.37	105.54	104.83	107.98	105.52	105.35
103.46	98.924	98.845	101.56	101.82	100.21	98.943	104.47	106.03	101.07	100.43	98.901	93.353	99.791	97.277	102.44	100.99	103.85	102.8	102.94	97.118	101.07	101.27	104.13	97.881	100.34	98.179	97.424	105.07	99.657	99.434	97.906	102.83	101.78	101.61	107.76	98.9	102.9	102.89	96.113	103.98	100.1	98.477	99.002	97.326	99.299	101.62	102.54	98.22	98.178
102.43	100.6	100.31	102.85	97.446	101.4	101.73	97.385	102.74	98.036	98.73	100.75	97.651	104.39	103.83	104.73	99.85	99.499	98.821	99.046	96.911	100.64	97.386	100.5	98.505	101.77	98.985	101.55	98.392	100.67	98.86	107.6	98.213	100.86	101.76	100.96	98.242	96.465	100.88	97.695	100.48	97.52	97.755	102.59	103.81	95.721	103.27	102.32	102.73	100.04
97.277	97.386	97.146	95.707	97.996	90.524	97.822	99.63	96.705	96.191	98.866	95.935	96.209	97.622	95.774	97.806	96.952	94.081	100.11	95.968	96.686	99.2	96.924	99.719	97.646	96.135	94.37	95.636	100.98	99.27	100.27	96.204	98.598	95.069	98.231	97.88	90.913	94.298	98.837	100.99	97.752	95.479	92.422	97.412	98.844	95.253	99.019	96.708	102.01	96.503
107.9	106.29	106.2	110.06	104.82	103.62	107.76	108.88	105.63	109.95	106.6	105.93	107.67	110.02	108.99	104.26	106.07	105.83	107.43	103.29	107.1	107.55	107.07	105.73	108.22	106.78	106.06	106.93	108.28	104.04	108.22	102.53	108.86	105.25	105.73	103.17	108.67	107.55	108.5	107.28	106.07	104.64	109.62	104.05	107.61	106.69	104.39	106.22	106.03	104.29
109.37	112.05	105.79	107.75	104.75	107.44	108.68	107.83	109.29	108.07	105.91	108.43	104.51	109.79	109.76	109.91	103.8	106.84	110.51	108.79	108.95	105.62	107.66	107.64	106.04	103.6	108.76	108.18	110.13	108.4	106.58	112	107.66	113.32	111.03	106.8	109.54	107.59	107.37	110.56	108.68	108.35	105.36	108.96	107.73	112.51	113.52	106.85	108.03	110.07
104.08	106.92	103.83	115.48	109.51	108.76	107.61	106.85	106.6	106.83	108.05	109.05	108.17	107.87	103.98	103.08	103.7	109.22	111.92	110.17	104.28	104.51	107.34	103.99	106.41	105.23	109.93	111.78	107.29	109.88	108.8	107.71	106.26	108.4	106.7	105.42	107.54	108.17	104	110.62	112.13	106.64	110.11	109.63	108.87	108.85	108.96	106.99	103.86	107.53
106.4	100.78	99.698	106.88	106.52	107.39	103.52	110.35	110.2	106.64	101.81	107.95	106.33	107.33	103.88	102.73	109.36	110.51	105.64	104.84	106.34	106.62	104.27	105.9	104.46	100.79	102.33	107.07	104.79	102.26	104.72	103.39	106.55	108.35	106.36	104.96	99.566	105.2	102.58	105.39	108.64	109.4	103.75	108.3	105.45	109.46	107.13	106.53	107.35	103.95
110.71	109.43	108.69	109.82	109.33	115.09	110.1	111.39	112.89	104.16	106.68	107.52	106.83	108.05	101.47	107.05	105.19	106.7	105	105.62	107.44	108.63	106.38	110.28	107.22	107.83	111.24	107.7	110.98	110.46	101.35	108.83	112.8	109.48	110.23	113.15	109.39	107.96	112.99	107.32	110.6	109.96	104.86	106.79	110.37	102.61	112.94	108.42	106.21	108.77
105.65	107.49	104.6	101.76	108.13	104.92	102.77	106.74	102.47	111.46	105.15	103.68	108.26	103.74	108.33	106.39	108.25	109.82	107.13	104.54	106.98	108.82	107.43	106.62	106.67	102.45	109.04	104.18	102.15	106.1	105.63	104.05	104.86	105.74	108.51	105.94	103.61	102.42	106.82	106.59	103.02	105.61	103.96	106.57	104.25	110.98	106.53	105.83	111.66	107.49
92.847	100.77	97.629	97.354	94.251	99.706	100.5	96.089	92.398	99.495	97.096	101.98	96.127	98.823	95.576	97.938	97.676	94.44	101.5	99.781	96.904	95.837	98.632	96.794	97.43	98.325	96.359	97.88	97.651	97.777	96.969	99.051	97.553	98.882	95.786	101.38	99.416	91.592	94.1	100.12	101.56	101.48	98.088	97.941	99.772	100.13	96.237	97.003	98.465	97.094
104.05	106.07	107.69	102.17	104.87	106.54	105.99	104.58	108.02	100.58	105.22	108.01	107.8	106.34	107.55	110.57	103.69	108.76	106.23	102.75	108.33	104.09	106.5	102.93	105.63	103.34	104.16	101.5	104.76	104.4	102.58	102.85	104.28	103.45	102.36	106.45	106.28	108.3	106.88	103.66	107.89	106.33	103.44	106.64	109.35	109.89	103.9	105.56	102.84	107.26
101.73	109.49	102.76	107.63	107.94	107.8	105.13	107.12	106.01	104.1	105.19	109.93	108.23	106.68	106.1	104.54	107.85	103.86	105.83	107.37	107.39	106.26	105.82	102.73	102.34	107.29	105.38	101.14	104.43	103.12	108.21	104.51	105.26	108.94	102.53	106.34	106.55	108.16	107.87	102.22	109.14	101.72	104.49	102.71	106.74	106.51	106.82	107.09	102.91	104.55
110.51	107.24	107.39	109.31	107.92	105.46	108.25	103.08	105.02	110.71	108.92	104.97	109.71	109.24	107.76	105.96	112.41	110.94	111.02	106.23	107.5	106.85	108.71	107.84	106.25	110.44	107.39	110.44	111.33	110.67	105.33	108.95	112.61	109.18	108.68	107.82	109.49	115.64	106.3	110.42	103.6	109.86	107.98	110.65	110.03	107.68	104.91	106.71	107.67	110.02
100.67	98.683	96.873	99.398	98.091	97.94	95.279	98.312	99.375	97.959	95.311	96.064	94.342	98.126	96.136	97.471	96.69	99.41	99.123	100.57	98.491	102.73	94.27	100.46	100.94	97.319	98.319	97.563	92.193	98.499	96.738	97.157	103.05	100.75	100.43	94.976	99.51	97.146	97.379	103.06	99.21	98.735	99.784	97.522	99.994	95.56	99.718	98.427	97.526	100.32
106.09	104.88	103.99	110.39	108.35	108.07	107.4	103.38	104.65	112.32	111.36	104.85	107.84	106.67	108.94	109.66	102.22	108.53	103.19	106.12	104.51	110.55	106.44	110.9	111.75	106.12	109.27	109.11	102.24	107.58	108.68	109.16	110.75	106.68	105.17	107.93	104.72	105.47	104.52	109.18	107.19	104.77	108	105.84	102.47	105.69	103.32	107.37	106.17	107.55
110.2	101.49	105.75	105.84	106.37	107.98	107.18	104.44	106.04	104.6	105.24	107.19	102.48	108.41	100.56	105.45	112.99	106.35	103.07	108.51	107.99	103.22	105.17	110.78	103.35	106.55	105.02	101.37	108.13	105.94	104.56	102.11	108.4	104.92	103.66	108.37	105.82	106.9	104.18	104.32	103.86	106.15	104.03	105.15	107.01	106.75	105.81	106.68	106.01	106.6
98.583	101.59	100.98	96.677	97.778	99.211	99.086	100.03	97.651	97.211	100.86	98.842	92.717	95.521	97.144	95.483	97.814	96.563	98.556	94.972	96.566	95.7	99.458	98.49	98.016	95.409	98.577	100.94	94.487	97.076	97.963	98.309	92.639	100.31	102.19	100.08	97.13	100.4	96.909	97.646	98.086	99.283	99.598	97.524	100.89	98.952	96.615	100.21	95.029	94.26
106.73	105.88	110.82	111.21	107.69	106.76	108.52	109.32	107.82	111.25	111.32	112.65	110.03	108.1	109.48	108.77	104.8	109.87	105.68	107.77	108.14	106.23	113.33	107.49	105.27	108.83	109.91	108.94	109.07	107.71	109.61	108.49	107.14	108.09	110.74	111.82	107.96	107.22	106.11	107.57	105.02	110.85	104.08	106.44	107.07	106.36	107.45	110.61	111.85	108.52
112.15	103.2	106.85	109.12	108.15	109.49	109.25	116.44	113.22	112.34	114.24	106.1	115.57	107.27	107.69	111.56	109.86	109.51	109.53	110.83	112.86	109.21	111.27	113.06	108.5	109.36	114.48	111.39	110.7	108.45	111.67	109.9	113.29	110.35	113.75	108.95	109.48	107.43	110.24	112.34	104.38	109.14	106.86	106.61	109.4	108.63	108.32	110.06	113.03	111.47
109.64	109.7	105.12	113.62	110.23	117.43	113.19	106.55	108.15	113.63	109.45	114.37	111.76	111.36	113.92	109.91	110.53	108.96	105.08	113.82	111.41	109.73	107.63	111.98	110.74	111.64	109.57	108.99	106.54	108.88	109.92	109.84	107.61	112.28	108.7	110.36	112.09	108.16	110.61	108.68	111.1	111.3	114.27	109.94	108.4	112.33	109.82	107.57	114.43	115.03
97.77	103.29	100.13	93.308	97.406	99.556	100.41	98.871	98.689	97.91	95.11	97.736	92.524	93.958	102.48	96.177	99.964	101.6	97.745	95.96	97.313	97.188	97.404	100.73	97.361	101.63	100.59	103.61	95.346	102.7	99.984	98.087	98.191	94.439	99.943	94.479	96.204	100.57	98.411	95.603	100.48	97.823	97.561	96.644	97.084	99.004	98.905	102.56	96.219	99.463
106.95	106.07	110.7	100.75	106.31	108.36	107.29	106.59	110.11	109.9	100.88	106.31	107.05	106.3	103.94	105.56	104.58	108.79	100.97	104.36	107.41	102.19	108.81	104.48	107.61	110.45	107.06	105.83	110.66	103.97	105.95	106.22	104.68	106.12	105.44	103.62	103.79	104.31	110.02	107.16	106.22	107.46	106.97	105.36	108.13	104.14	104.53	106.9	107.87	109.3
108.42	104.86	105.34	107.14	106.47	107.83	107.69	103.35	107.07	107.4	111.5	108.4	98.574	110.08	112.79	105.23	107.46	103.85	108.69	107.77	107.52	108.71	106.11	108.22	107.55	111.12	105.53	110.12	106.7	113.79	108.1	107.4	104.63	105.08	109.13	103.63	106.88	107.1	109.77	102.75	110.5	105.04	108.91	106.34	105.08	108.29	108.73	107.46	104.05	105.65
103.19	102.83	106.52	106.24	103.01	104.54	102.51	109.29	102.99	110.13	103.05	105.09	104.42	105.02	104.55	106.68	109.07	101.99	106.01	107.14	108.37	103.46	109.94	107.05	105.81	105.14	102.03	107.79	105.21	104.64	107.86	108.83	106.97	105.42	102.14	107.07	109.78	105.88	108.38	104.34	106.23	107.73	107.63	103.5	103.55	106.13	105.54	108.02	101.31	110.45
105.33	110.97	112.54	109.78	107.55	111.36	111.36	114.28	108.2	107.44	111.09	115.78	111.56	111.85	108.51	108.53	109.68	113.57	111.86	110.7	109.03	108.88	105.27	110.79	106.95	113.94	116.83	111.12	108.44	109.27	109.3	110.09	112.32	111.18	109.74	111.56	105.79	108.64	108.17	111.6	108.54	107.45	110.84	110.64	106.69	111.57	110.67	109.56	114.69	113.01
107.97	109.54	109.94	103.25	105.98	108.41	102.98	102.32	103.66	109.7	104.04	108.39	108.01	104.34	102.83	107.42	100.36	107.22	106.23	110.06	111.24	110.12	111.43	99.887	106.16	108.91	109.63	105.12	109.21	102.63	107.37	109.13	105.45	109.33	104.26	106.36	109.24	108	106.55	104.98	109.4	102.79	109.11	106.6	109.15	109.82	104.48	109.54	105.6	108.88
100.12	100.04	102.52	100.07	99.696	97.569	94.364	101.65	97.943	101.37	95.343	103	100.08	94.751	99.343	99.831	96.904	105.44	101.34	98.54	99.08	101.76	102.17	97.914	97.42	101.75	101.15	93.173	99.745	103.84	95.724	99.557	101.76	96.451	104.74	99.531	99.33	97.06	102.68	96.631	99.745	103.64	99.727	101.27	103.6	94.204	99.474	102.01	99.903	98.178
100.2	103.88	100.48	98.849	102.16	98.686	98.906	103.13	99.558	100.27	99.546	101.51	102.41	97.319	101.29	101.85	95.428	103.75	101.47	96.334	99.748	100.7	97.058	98.309	99.731	96.658	98.988	94.278	102.13	101.52	99.438	98.783	100.52	100.99	95.801	101.47	101.13	99.073	107.02	104.75	103.04	99.173	104.3	100.33	98.145	105.4	99.494	103.66	102.38	103.22
109.28	108.36	108.43	112.47	110.72	106.78	112.64	110.42	107.88	107.22	107.38	109.16	107.1	108.37	106.82	106.57	108.54	108.98	110.94	108.16	107.62	112.25	103.54	105.49	106.38	104.13	106.72	106.67	106.19	105.1	108.69	105.74	106.01	106.06	105.93	110.36	107.53	105.82	109.28	111.44	109.17	104.33	108.42	110.55	111.01	104.22	106.75	109.14	109.86	110.48
103.69	104.44	107.94	108.03	102.99	101.58	105.58	107.64	106.1	108.7	108.96	109.03	108.99	107.73	108.2	109.01	101.51	104.17	104.96	105.87	103.85	103.93	105.35	105.65	102.59	105.24	103.24	99.986	104.67	104.57	106.89	106.16	107.76	106.84	105.2	109.67	109.2	105.35	111.78	107.15	105.75	104.94	103.95	109.49	105.35	106.85	106.4	107.9	110.37	105.67
92.466	99.541	99.643	99.181	98.211	100.4	100.59	101.4	101.36	98.516	103.37	98.008	102.31	98.898	96.685	101.75	95.688	101.03	97.956	98.38	98.035	103.01	100.25	98.66	103.34	99.919	100.71	98.301	101.14	92.659	99.077	101.11	97.77	95.457	96.939	95.963	98.326	97.803	101.11	94.578	99.023	101.24	97.342	96.989	99.008	101.54	97.54	100.45	98.844	94.775
107.04	106.51	108.25	108.12	104.32	107.1	106.37	108.72	103.02	108.77	108.53	106.56	107.37	101.23	103.88	110.55	103.06	107.72	103.93	104.89	105.16	109	107	106.16	106.13	102.21	103.03	111.12	101.83	104.38	105.4	100.74	103.93	105.35	104.31	106.93	107.36	103.42	106.54	105.34	108.37	106.39	107.12	109.21	106.78	107.23	105.61	106.52	105.44	107.8
105.63	107.61	109.63	101.91	104.4	104.19	106.46	106.11	106.46	109.07	104.88	104.4	107.7	108.85	100.23	104.88	104.64	105.47	105.89	104.47	108.57	107.06	102.13	103.31	98.591	107.21	109.94	100.66	108.51	105.91	109.37	105.08	105.92	107.16	102.03	109.8	104.4	106.25	110.15	108.94	107.33	104.57	105.01	106.11	108.27	107.11	108.39	106.46	108.52	110.67
110.9	107.51	110.34	107.95	110.81	109.03	108.87	105.57	106.04	111.28	106.65	111.97	112.67	108.27	109.76	109.22	109.34	106.02	107.36	104.57	105.98	107.55	110.68	106.94	108.82	105.73	108.47	106.66	113.75	108.64	111.46	108.78	108.07	106.82	104.02	109.59	106.78	107.36	108.82	105.45	108.55	108.81	106.75	111.86	106.59	110.77	111.94	105.11	107.64	108.81
107.68	104.23	107.77	109.14	103.5	105.67	106.84	106.88	102.65	101.3	108.68	109.5	106.98	110.37	104.54	109.43	106.12	107.41	106.07	106.23	105.97	104.98	103.15	106.36	108.34	109.02	108.29	104.54	111.1	103.35	107.01	100.64	106.29	104.67	106.54	104.1	111.04	108.9	109.07	107.25	111.92	105.13	111.32	103.54	107.11	107.28	107.46	101.49	106.48	105.98
100.41	98.947	98.45	98.894	99.699	99.94	93.42	97.247	98.168	98.944	98.646	97.653	99.943	96.284	98.68	99.461	95.889	97.783	95.583	101.28	98.635	97.372	101.92	106.42	94.226	96.294	95.932	97.768	95.431	98.987	100.57	97.312	100.86	98.95	96.015	97.82	93.537	96.57	96.619	100.85	101.43	99.255	97.589	96.062	103	98.529	97.079	95.67	95.4	95.284
99.895	96.529	99.156	98.591	101.56	95.401	92.898	95.705	100.13	98.048	103.43	98.719	97.445	98.967	98.776	97.913	106.41	94.261	98.745	99.681	99.107	101.5	104.49	103.77	95.667	91.699	99.206	100.83	97.832	100.17	96.428	99.695	100.33	99.848	99.408	99.714	96.791	105.05	100.14	95.581	96.989	94.115	96.541	97.119	95.381	97.888	96.052	95.254	104.37	100.81
109.7	110.16	112.89	114.17	109.2	108.5	112.3	107.6	108.39	104.87	110.21	112.24	102.44	109	109.93	114.81	109.18	111.28	106.24	107.94	107.65	109.06	111.24	106.44	109.49	108.53	109.38	109.75	110.47	111.22	113.12	107.64	110.46	107.78	108.66	110.85	115.88	110.32	113.17	111.04	111.74	111.17	106.79	113.35	110.18	111.97	111.26	113.6	111.64	108.09
107.74	103.69	106.37	106.26	105.36	104.26	106.94	103.09	114.4	108.05	99.134	106.45	107.05	102.77	105.25	107.6	105	108.15	106.59	109.42	110.52	105.76	109.29	107.22	108.15	101.5	109.21	104.09	102.91	103.89	104.61	104.97	101.71	105.5	105.33	102.8	110.47	107.19	106.03	99.978	108.6	103.74	105.64	104.36	105.41	104	103.52	104.68	108.67	101.97
106.95	106.32	109.67	109.01	110.25	105.37	108.6	112.53	113	110	109.37	108.71	103.49	109.74	104.82	108.78	111.85	109.05	107.81	111.05	109.62	104.45	104.74	102.15	109.66	108.83	106.1	104.73	106.63	105.64	102.1	111.77	109.39	103.58	109.42	106.62	108.15	106.97	109.06	109.45	108.1	110.52	103.23	109.17	106.43	105.42	111.73	104.5	103.53	109.1
104.31	107.49	104.91	105.56	111.02	106.36	107.99	105.91	103.74	99.986	109.87	107.5	106.96	104.22	107.57	100.03	107.56	105.27	107.82	109.17	105.08	104.71	104.54	108.72	110.6	107.72	104.42	110.43	108.88	101.69	106.79	108.18	105.41	105.8	105.44	106.37	104.79	108.77	105.29	108.38	106.71	105.27	103.34	105.48	107.09	108.85	106.42	106.68	104.89	104.14
107.5	110.15	108.03	107.93	106.93	106.36	108.66	110.76	111.42	103.3	116.01	107.46	107.52	112.4	107.8	113.14	104.92	113.01	110.69	108.23	105.44	108.89	105.49	103.38	109.88	105.68	105.99	107.83	110.02	110.16	107.67	107.34	108.7	105.92	105.32	106.1	109.82	113.01	107.9	108.68	112.5	105.08	104.56	107.42	114.28	101.87	106.87	109.69	109.46	107.47
104.59	108.17	100.91	107.52	105.33	106.68	102.46	106.49	110.08	108.95	109.44	103.44	106.82	105.9	103.11	103.82	105.23	103.25	109.49	104.19	104.8	109.47	106.69	105.47	107.48	101.89	107.64	105.07	103.97	106.07	104.68	108.3	105.82	103.4	107.06	107.66	106.42	105.04	104.17	110.29	106.56	107.41	104.28	103.76	107.79	101.47	105.74	102.07	99.875	106.37
111.39	108.46	107.44	109.04	108.04	112.52	105.94	108.86	106.86	112.47	108.61	112.47	108.42	106.35	106.18	109.84	114.66	112.67	111.17	107.24	110.29	111.84	105.3	107.08	108.68	111.83	105.5	106.9	110.2	108.09	108.95	106.6	113.63	103.91	110.97	106.63	112.34	108.03	114.92	113.08	109.36	115.74	109.33	111.5	108.58	110.04	104.74	105.64	109.07	115.06
109.37	101.48	104.94	103.86	112.39	103.86	108.23	104.31	110.76	106.72	108.69	109.04	106.04	111.33	107.76	108.05	110.95	110.69	109.88	108.9	105.63	108.27	108.86	103.81	107.13	110.69	110.33	109.74	104.62	111.64	110.9	109.99	108.23	113.69	110.58	108.28	108.86	108.76	107.49	108.92	109.26	108.93	106.9	105.29	107.17	108.05	105.85	105.02	105.22	107.83
105.45	107.95	108.74	107.72	108.13	106	108.49	111.71	102.52	104.49	102.34	105.08	109.12	106.36	105.82	105.81	105.34	101.82	105.74	104.47	105.47	105.76	104.69	104.78	108.54	107.09	107.29	108.69	102.09	110.81	108.64	102.39	106.65	111.21	106.05	102.37	99.861	105.54	105.43	107.47	107.17	99.989	99.093	106.91	102.25	103.8	102.94	107.32	104.59	101.91
102.1	105.2	109.96	107.33	109.67	110.75	109.53	113.17	109.87	111.16	104.69	111.76	109	109.03	112.45	109.9	108.28	109.97	107.93	102.22	109.59	110.8	107.15	106.42	109.5	108.57	109.6	106.02	108.89	109.01	104.07	107.05	104.4	109.23	109.84	106.3	109.62	110.17	110.65	107.48	107.71	111.37	108.58	110.25	108.26	106.86	109.35	108.48	107.53	111.18
106.11	108.26	103.75	105.17	104.5	107.09	101.41	106.02	102.91	109.3	100.65	101.24	107.85	106.12	108.55	104.73	106.52	103.79	108.12	109.96	100.57	105.02	106.82	100.06	108.17	106.98	111.05	109.78	103.94	100.77	104.49	107.13	104.55	107.51	103.54	103.26	104.87	106.97	99.653	102.66	107.78	107.89	104.65	106.72	107.33	108.03	105.48	108.21	103.58	105.36
109.73	109.24	107.36	107.93	110.54	113.63	112.8	113.78	109.11	109.13	111.57	112.98	109.34	113.39	112.64	108.73	106.72	109.81	109.63	111.51	110.54	108.79	113.27	112.61	108.66	111.2	109.18	111.41	107.41	109.51	107.7	111.8	106.65	109.27	110.9	108.88	111.09	113.27	111.72	113.34	106.98	109.65	106.86	111.78	112.54	112.65	111.06	104.62	112	115.47
106.52	106.74	103.58	103.77	103.48	107.91	106.6	109.9	108	107.2	104.51	111.34	105.07	106.29	102.77	108.86	103.66	107.22	105.08	105.07	103.02	112.17	105.1	109.86	105.16	107.41	109.94	102.6	107.57	106.38	104.6	111.78	106.43	104.77	107.47	101.12	104.8	103.03	106.33	111.55	106.44	105.57	106.67	97.86	107.72	102.1	106.56	100.11	106.91	107.22
105.67	104.16	108.07	108.2	103.26	109.8	111.4	105.25	105.36	107.14	100.52	104.96	105.17	104.96	103.4	104.36	106.81	106.51	106.75	103.54	103.71	106.08	107.17	106.35	105.7	107.11	107.95	104.28	104.18	105.55	104.65	105.9	105.05	108.22	104.52	103.22	105.25	109.54	108.85	103.56	102.95	105.41	105.23	105.79	103.97	106.32	104.89	103.3	105.33	105.79
106.81	109.27	104.35	106.25	111.23	107.2	108.14	107.89	106.95	111.16	108.83	110.55	110.7	105.89	110.03	106.68	111.44	108.28	108.55	104.15	105.58	111.11	112.84	108.76	107.6	103.32	109.72	106.9	107.56	111.04	108.38	105.2	112.11	111.12	106.09	111.03	108.98	104.43	106.9	109.66	104.34	109.61	109.59	107.51	108.63	107.46	108.2	106.71	107.09	109.23
108.4	107.63	105.9	112.33	107.33	111.33	110.93	113.5	105.97	106.06	107.42	105.5	108.14	107.26	108.96	109.95	111.42	105.9	107.19	107.24	104.75	105.04	110.05	107.94	105.54	108.48	109.73	112.33	109.16	105.68	113.17	106.75	108.11	110.27	107.52	107.23	107.3	108.67	109.66	106.89	106.74	106.99	105.48	111.19	108.58	113.1	104.59	109.23	113.3	106.91
104.95	100.9	102.69	99.008	99.92	103.13	102.38	99.203	102.86	102.01	98.76	99.52	105.74	102.85	98.314	102.92	101.22	98.826	98.625	99.809	101.03	103.42	96.861	97.628	101.57	98.431	101.16	97.116	96.607	107.41	101.2	100.41	100.83	100.02	100.61	101.36	100.89	99.408	99.391	99.772	100.99	102.64	102.18	98.4	96.154	102.96	100.67	101.57	101.24	99.238
101.92	104	109.31	100.09	105.77	104.12	104.17	106.84	106.07	108.92	103.92	107.73	109.56	103.49	107.25	106.47	99.5	103.04	102.59	103.48	106.01	104.23	108.63	102.26	105.08	107.37	107.49	106.92	107.09	106.72	105.1	106.28	103.79	106.41	111.18	105.5	107.07	106.69	105.92	105.14	108.07	105.84	103.78	106.44	102.48	105.43	103.51	108.69	105.33	105.62
104.35	106.7	101.32	107.2	101.58	106.85	103.48	105.39	98.862	110.44	109.9	105.68	107.07	106.32	104.12	100.43	103.33	106.55	103.85	103.94	105.5	106.51	103.27	106.99	106.44	106.12	105.27	110.85	105.12	106.68	103.45	106.25	104.58	105.99	106.28	105.57	104.37	108.51	100.43	110.09	105.48	106.85	107.23	107.62	102.09	103.68	108.56	103.61	105.5	104.21
106.89	106.71	103.67	103.58	104.94	100.48	102.65	108.94	103.6	107.23	106.35	110.51	104.51	105.85	104.56	104.63	105.71	111.79	106.87	106.88	99.872	107.41	107.49	105.73	103.79	105.98	103.73	106.19	108.17	106.13	103.55	106.5	107.42	109.57	104.67	103.55	105.43	105.79	103.66	106.66	106.63	107.08	107.11	106.73	102.73	104.78	113.77	105.24	103.58	105.4
107.26	111.27	111.92	113.04	111.53	110.44	109.74	108.68	106.99	110.34	113.23	110.24	110.71	109.99	110.12	109.78	110.3	112.36	107.3	110.12	110.53	112.03	108.78	109.45	111.97	113.14	112.61	106.56	115.14	109.99	108.89	110.43	110.07	110.42	107.59	109.22	108.26	111.44	116.86	109.73	110.56	109.11	109.37	112	109.24	109.01	109.25	108.37	112.01	108.17
107.12	109.63	104.59	106.79	108.19	105.7	108.22	105.07	107.92	102.45	105.93	102.98	104.52	106.35	105.07	101.12	108.24	101.75	107.41	103.48	109.75	98.504	106.64	100.75	106.45	106.41	104.25	103.43	107.43	105.64	103.85	105.53	103.91	111.7	109.51	104.74	105.18	110.62	112.56	108.7	104.5	109.3	104.04	105.64	106	110.2	103.97	110.99	109.96	104.11
106.28	106.13	102.33	107.58	105.59	103.51	104.52	105.87	105.75	104.06	113.94	102.74	107.2	105.52	104.92	101.96	106.9	102.31	112.45	106.69	108.55	104.57	102.56	104.87	108.85	100.34	103.66	107.44	101.56	105.44	102.31	101.39	106.24	106.34	103.27	103.53	102.92	104.16	101.97	107.95	108.46	102.04	105.61	108.19	106.65	103.56	107.78	105.87	99.796	110.18
108.99	105.33	105.27	107.08	107	106.37	110.52	103.26	105.8	105.12	107.97	107.35	104.75	102.77	103.28	108.84	106.82	106.58	106.24	106.35	104.11	102.23	105.36	110.34	107.75	104.59	106.59	109.41	102.84	108.48	107.87	105.46	102.42	107.44	107.28	105.5	105.2	105.34	105.01	103.05	104.55	103.65	104.17	106.38	105.96	102.62	104.73	101.8	105.54	101.31
106.4	111.17	108.02	107.38	105.15	101.3	102.05	109.82	109.49	107.38	105.03	103.38	103.09	104.98	109.06	103.8	101.89	103.44	113.19	106.17	108.24	103.06	99.807	109.71	107.8	106.23	106.4	112.5	103.38	104.9	106.33	107.29	105.62	100.69	109.09	105.6	106.1	102.69	103.87	105.92	101.98	109.04	104.08	105.94	105.15	107.11	104.97	109.15	111.06	106.71
106.33	108.59	109.23	105.68	106.34	106.51	104.63	109.92	104.77	111.39	105.52	109.6	107.65	106.02	110.42	103.97	106.31	109.52	107.12	106.52	107.7	110.41	111.62	108.5	105.02	107.56	108.38	107.42	101.61	108.36	104.16	102.97	105.78	106.59	102.21	112.42	103.7	106.28	104.68	106.21	106.06	103.84	112.28	105.58	106.09	106.73	102.33	102.29	103.83	107.29
101.64	107.79	108.5	107.38	104.89	103.5	106.15	111.24	105.51	107.59	103.2	107.45	104.36	108.33	108.64	106.44	107.84	109.61	108.51	111.16	107.77	109.65	105.7	103.78	108.92	107.21	103.45	100.35	103.36	105.41	103.11	103.73	110.41	103.68	105.32	109.6	108.9	112.19	105.59	105.96	110.63	105.62	107.67	103.97	104.82	105.31	99.182	102.24	106.86	103.8
101.58	99.735	96.605	106.55	97.248	96.65	99.164	98.277	99.592	100.4	99.77	99.132	99.679	100.54	99.163	102.98	98.493	98.864	96.711	102.89	100.34	98.214	100.45	97.678	95.775	99.358	100.73	98.598	102.27	100.12	96.242	98.067	97.96	95.139	99.31	94.457	97.708	96.025	94.509	100.4	97.441	97.036	101.04	102.59	105.02	97.738	97.125	100.24	95.57	100.29
108.87	107.28	102.9	105.17	106.23	107.19	104.24	104.82	101.11	104.53	102.12	109.03	109.44	104.62	104.7	102.83	108.28	102.14	103.84	106.07	102.3	101.66	109.53	109.25	102.87	103.66	109.37	106.07	106.33	103.71	103.65	106.22	106.35	108.03	106.11	106.93	108.06	105.78	105.28	108.14	104.46	105.13	105.97	107.52	109.44	109.87	110.38	105.96	108.62	108.37
105.28	105.17	104.3	113	104.24	106.48	101.08	109.63	107.07	103.81	105.3	106.38	109.81	103.13	104.15	104.92	105.29	101.1	107.32	108.48	108.97	103.34	106.24	103.75	105.45	103.45	109.41	102.1	99.898	107.96	107.87	106.81	98.907	101.58	106.04	105.36	108.65	105.9	107.69	105.7	104.19	103.9	109.49	106.95	104.48	104.99	111.35	107.36	105.53	106.08
109.56	110.51	111.51	102.13	103.97	106.44	104.6	110.05	108.33	106.77	107.77	108.82	108.63	102.96	107.89	110.06	107.92	108.86	110.32	112.81	108.29	110.57	114.42	109.78	107.83	107.91	104.67	111.94	110.14	108.21	109.69	104.89	107.71	110.69	110.16	112.21	107.78	105.51	111.66	106.61	111.59	113.05	108.14	110	106.15	111.63	109.08	109.08	105.95	112.33
107.66	111.5	105.57	106.99	107.69	104.63	105.74	104.16	105	107.96	104.33	108.72	109.55	102.26	105.29	105.91	108.53	105.71	106.66	110.66	107.36	104.98	106.16	106.15	104.59	103.56	101.98	104.89	104.66	106.47	103.71	105.11	106.6	105.92	106.09	103.35	105.63	103.55	110.15	111.35	105.25	107.78	105.49	106.95	108.06	105.56	104.7	99.92	106.96	104.38
110.39	107.29	104.81	114.7	107.48	110.22	110.17	110.1	104.17	109.42	107.44	106.68	113.65	106.68	109.72	111.08	109.74	104.03	110.4	112.38	109.25	105.97	107.38	108.9	108.37	109.64	107.54	109.88	103.99	110.46	108.95	109.28	108.96	108.01	108.98	111.56	107.21	107.6	108.27	108.1	108.85	106.78	108.6	108.73	110.25	112.3	104.95	107.75	111.66	106.61
107.37	109.24	107.59	109.81	111.92	103.55	109.77	110.71	104.9	109.75	110.54	102.9	105.69	107.86	104.85	106.25	107.73	108.63	109.32	106.71	107.39	107.43	104.45	107.66	107.85	108.63	108.43	105.47	108.99	104.54	106.36	107.99	109.5	106.1	109.02	105.81	108.37	108.74	110.37	104.14	110.78	109.06	106.13	105.73	108.63	107.71	107.67	109.31	107.69	109.76
101.13	103.61	98.149	102.93	103.35	97.876	102.6	99.369	93.836	95.812	100.22	101.87	98.477	103.84	103.05	94.855	102.21	102.05	99.043	103.9	99.765	99.042	101.96	104.03	96.72	102.34	102.36	99.174	98.515	101.42	104.78	100.69	102.36	98.461	100.29	102.65	100.05	105.54	96.411	95.023	99.314	102.67	102.02	99.411	103.37	99.963	99.343	104.14	99.742	103.54
102.98	102.57	102.49	101.3	111.83	105.23	102.52	102.26	101.99	100.54	108.68	102.87	101.43	105.98	107.59	101.55	100.11	109.43	104.62	112.38	101.56	104.2	106.04	103.46	106.87	103.29	103.53	108.43	106.5	103.66	102.53	106.68	107.43	106.83	108.87	106.86	103.19	102.44	104.23	107.18	104.67	106.68	102.23	110.42	108.65	109.15	107.24	104.66	107.01	103.36
109.05	108.44	110.29	108.22	102.03	107.23	103.32	102.01	108.2	102.38	102.2	110.98	106.46	104.02	103.48	104.26	106.66	108.51	104.4	105.84	107.3	108.17	101.32	106.69	107.69	107.36	110.82	109.51	105.43	105.51	108.95	101.24	107.22	105.26	104.6	106.98	104.79	109.35	109.39	102.75	101.08	104.77	107.52	105.47	107.6	108.79	103.67	105.86	107.44	107.93
109.66	105.81	106.38	106.58	106.37	107.13	105.9	104.45	104.78	108.38	102.84	103.76	105.5	103.6	107.11	103.23	104.71	102.95	106.35	104.78	105.64	107.95	105.2	104.92	106.4	104.94	104.24	108.59	105.96	103.8	105.89	103.04	108.62	105.24	108.9	105.31	106	105.39	108.3	105.65	109.13	107.53	107.13	104.86	109.53	106.48	104.67	103.32	104.82	108.04
108.02	108.74	109.67	105.89	106	102.46	106.24	106.9	107.3	102.93	107.17	105.31	106.54	103.36	105.44	104.98	109.38	106.97	104.63	103.45	109.24	107.58	104.31	103.47	104.73	105.91	108.92	104.22	107.54	105.31	104.13	105.23	103.31	109.4	105.48	104.51	111.93	106.89	107.01	114.55	107.27	106.07	108.73	105.7	110.47	103.71	106.31	104.64	104.08	106.27
105.63	108.63	108.36	107.24	109.88	104.86	108.91	108.74	105.04	105.86	109.36	106.62	103.91	105.34	104.16	108.23	108.52	106.02	107.76	109.46	107.86	109.35	108.33	107.63	104.91	105.1	107.28	105.74	107.64	109.22	105.43	105.63	104.64	105.16	103.68	108.31	102.99	105.29	102.3	104.46	104.56	108.36	104.9	108.28	102.72	107.46	109.09	106.99	102.72	104.39
111.4	109.84	107.5	113.16	105.79	109.24	107.67	112.59	110.02	108.14	111.06	108.38	107.74	112.42	108.53	107.14	109.92	110.66	108.66	103.82	110.85	107.49	107.86	106.15	107.49	109.85	109.85	110.45	108.83	111.67	107.52	106.6	107.52	111.77	109.35	109.87	112.9	108.22	109.92	104.8	107.38	110.37	111.6	109.66	110.96	105.58	111.18	107.69	110.82	109.14
109.7	104.36	106.17	102.68	104.11	102.73	106.67	106.49	103.54	104.93	107.01	106.79	99.325	106.49	102.4	106.62	106.9	105.53	105.02	108.35	107.77	106.49	108.46	105.92	106.04	104.11	106.08	108.2	104.44	107.39	107.12	103.71	104.78	107.22	106.74	106.47	109.66	107.1	106.67	106.61	107.39	105.48	108.2	104.91	101.52	104.45	104.79	104.84	103.69	104.66
108.67	104.52	111.71	109.47	108.25	111.44	107.91	105.88	108.28	110.21	106.86	106.74	113.17	111.44	107.09	107.49	111.6	107.2	109.37	110.47	107.92	107.73	111.55	106.66	111.49	108.96	106.09	105.43	110.01	105.45	107.59	107.65	113.96	107.07	109.29	115.44	113.16	109.24	107.59	109.19	112.61	108.01	103.05	104.19	107.62	106.62	112.74	108.98	107.02	105.4
105.36	107.44	108.47	101.68	104.83	105.65	106.59	108.17	107.39	111.14	101.81	106.02	106.75	105.11	105.5	102.1	104.3	108.81	108.41	107.97	111.77	102.47	104.73	105.65	109.1	103.19	105.27	106.25	112.98	103.86	108.39	103.78	108.73	105.66	103.15	111.21	111.43	100.49	107.82	102.68	105.82	103.76	106.19	110.1	103.09	103.68	104.52	104.55	106.07	101.36
106.01	101.63	106.73	107.59	107.53	106.68	103.06	109.23	110.21	102.02	108.28	103.77	108.51	104.61	101.76	103.28	111.11	107.1	107.79	105.33	103.78	106.93	103.22	108.62	112.18	105.87	107.76	106.78	112.44	102.19	108.12	108.48	103.43	105.16	108.27	107.28	109.88	103.93	105.21	104.54	108.58	106.53	104.52	103.3	106.62	111.36	108.59	106.99	108.89	106.83
101.6	99.753	97.757	102.7	101.43	100.62	101.19	105.09	103.08	101.22	103.58	101.38	101.28	99.901	101.39	100.65	103.34	102.65	102.53	101.88	102.52	100.24	99.8	96.19	100.22	104.94	104.25	101.01	101.99	103.52	101.19	100.18	99.835	101.54	94.654	98.72	101.95	102.28	104.44	98.039	99.62	99.249	102.8	101.27	98.483	101.04	97.766	97.533	101.34	98.468
106.95	104	108.48	103.83	106.52	104.87	105.3	108.39	103.18	106.48	101.62	104.83	104.26	103.34	105.87	107.41	104.48	103.46	104.29	106.77	105.57	105.82	104.51	106.42	105.57	103.24	106.21	104.77	107.97	104.42	103	105.82	104.94	105.88	106.19	106.81	102.54	107.66	103.27	107.19	104.13	105.59	104.71	109	103.65	104.87	106.42	100.02	105.83	106.41
108.93	105.23	110.03	106.16	102.6	105.1	106.67	102.21	110.15	111.16	104.98	103.11	103.98	108.87	107.6	102.52	106.42	105.09	109.82	105.78	104.05	102.67	105.31	109.12	104.09	105.65	105.12	103.31	103.49	107.7	105.03	107.05	108.56	106.2	109.95	104.55	105.28	106.96	110.14	106.07	106.49	104.88	107.55	104.87	110.34	108.48	102.75	105.04	107.13	103.98
109.17	106.24	108.37	109.75	107.59	106.52	109.65	111.95	107.83	110.66	108.61	109.43	107.43	108.55	109.04	107.54	107.76	110.62	107.17	109.62	106.59	111.35	111.71	114.75	105.31	107.37	106.23	109.2	107.81	105.66	106.87	108.85	107.91	110.44	110.1	109.45	107.31	106.45	106.66	113.09	109.36	113.76	106.86	105.78	102.61	107.67	107.47	111.88	106.86	109.33
110.56	112.55	107.45	109.43	105.34	108.54	107.16	106.9	112.15	107.87	104.67	108.17	108.84	103.38	108.77	109.18	108.15	112.92	107.32	111.43	105.8	105.76	108.4	106.68	111.13	109.52	109.47	106.89	114.28	108.46	106.15	111.36	114.04	108.87	112.55	104.65	107.19	108.73	106.83	109.34	105.68	109.69	108.79	108.45	106.88	108.33	108.24	105.02	107.04	103.9
103.13	104.94	103.93	104.08	101.69	108.31	107.75	108.22	106.33	108.86	106.13	106.48	100.71	105.68	101.24	100.82	105.47	104.11	107.11	98.681	103.66	107.28	109.22	104.73	103.15	106.67	106.18	103.08	108.77	106.6	105.34	104.67	108.11	105.3	104.79	104.67	105.4	104.13	103.12	108.75	100.24	111.87	102.7	109.17	104.55	107.84	109.5	102.6	107.83	102
106.7	108.88	109.92	106.92	106.22	106.19	106.19	106.51	107.16	107.48	101.83	103.57	105.86	103	105.58	107.29	106	106.18	106.1	107.53	105.69	105.55	106.5	103.83	109.1	107.56	108.82	109.71	102.59	109.37	105.91	109.77	103.83	105.22	109.45	105.74	107.09	104.22	110.63	105.05	107.86	106.33	107.21	108.57	106.87	104.87	107.96	107.39	108.49	106.48
106.69	105.88	101.48	103.97	105.84	98.564	103.22	108.97	106.81	102.66	106.55	107.85	102.14	106.67	105.73	107.09	103.34	107.88	106.82	106	106.33	103.64	104.29	103.91	107.22	103.3	107.99	102.71	104.37	110.63	106.39	105.33	106.53	100.55	107.64	105.84	108.53	106.37	107.14	109.8	108.5	105.23	106.11	106.56	108.36	107.82	105.15	108.1	106.76	107.04
95.812	100.06	97.37	97.819	93.988	96.221	95.1	99.125	99.13	100.43	99.675	95.841	102.53	92.835	97.434	97.211	96.985	98.801	97.494	99.246	97.233	97.571	94.701	95.915	102.38	101.26	96.697	99.191	97.124	96.071	100.22	100.4	96.219	103.84	97.06	97.914	95.733	97.362	99.279	96.154	97.736	97.853	97.554	101.47	100.22	99.124	96.178	98.604	99.747	96.206
98.556	102.55	100.18	98.463	95.933	97.257	101.08	98.849	95.77	97.7	97.601	103	93.753	98.258	99.623	103.23	98.929	98.727	96.401	100.77	99.544	97.376	97.88	101.47	100.52	100.03	97.185	99.873	96.747	97.84	102.63	100.87	101.35	97.994	103.66	100.61	98.519	98.949	99.464	98.492	97.493	100.14	94.994	99.825	102.47	97.388	99.004	98.007	103.1	99.412
101.23	99.055	98.574	101.39	103.5	98.317	95.018	100.24	98.436	97.599	102.66	95.424	98.15	95.516	96.817	96.792	101.77	103.48	98.696	97.474	98.933	103.01	102.11	101.3	96.337	103.1	97.248	101.48	98.206	100.91	101.4	96.929	103.07	97.96	95.217	99.228	99.386	100.27	99.822	97.8	99.239	100.43	97.9	101.51	101.28	99.738	97.476	101.13	98.615	99.379
99.273	95.095	98.585	98.648	98.603	98.914	97.733	101.22	94.171	96.105	100.32	98.941	98.633	100.37	100.78	103.39	94.329	95.366	98.92	98.69	100.51	96.944	93.19	97.425	95.705	97.065	97.015	99.867	97.015	100.66	98.135	102.49	95.909	101.36	100.98	97.275	97.266	96.504	98.661	95.226	100.81	100.22	101.19	96.608	98.115	102.86	100.36	98.24	97.94	97.59
104.87	108.06	110.25	104.03	109.12	103.21	107.41	104.63	104.73	107.32	108	107.8	103.08	103.46	104.82	108.48	100.95	103.88	107.56	107.1	103.6	109.13	106.19	108.56	108.62	106.37	106.31	109.04	109.44	103.67	104.24	108.3	111.52	104.94	102.87	104.13	103.98	103.78	105.4	105.04	105.49	101.31	105.04	106.17	103.64	109.66	103.93	104.12	101.81	104.51
108.05	103.61	107.91	108.84	112.02	107.85	102.39	107	112.49	107.21	108.69	106.66	104.19	109.92	108.1	107.06	105.4	107.95	107.95	109.28	106.98	101.52	108.32	105.33	102.52	108.93	111.96	109.23	102.78	106.73	112.48	111.16	111.73	109.28	107.12	106.23	109.09	112.65	105.27	106.27	104.43	107.53	111.45	106.34	108.9	113.18	107.41	106.28	105.72	107.75
109.47	102.08	109.98	108.03	112.12	107.29	108.65	104.7	106.8	107.64	108.89	108.42	108.79	110.04	109.31	101.28	105.28	103.01	105.74	106.02	108.3	106.74	107.05	105.1	104.77	104.44	107.28	105.45	106.45	111.7	110.84	110.19	111.38	105.88	107.82	108.83	111.48	107.35	107.41	109.61	107.91	110.37	105.35	110.6	107.12	105.14	110.91	108.75	111.28	109.12
99.722	98.392	100.69	100.32	99.478	102.27	99.22	104.26	101.23	104.92	97.946	98.032	95.29	97.88	99.756	97.389	99.356	101.57	99.431	99.667	101.04	100.07	101.04	100	100.43	101.64	98.174	99.528	98.011	99.779	100.55	98.122	100.48	103.6	102.84	97.894	99.133	99.963	99.33	101.05	99.975	99.099	102.04	99.902	97.022	104.03	102.7	101.15	101.36	98.026
105.75	108.86	102.29	103.75	109.1	105.83	108.13	102.67	110.11	108.01	109.99	107.27	105.88	106.45	103.36	106.89	108.4	104.84	101.34	105.59	104.36	106.71	103.13	106.31	102.73	106.83	108.29	103.97	106.47	109.84	107.69	107.57	107.74	104.75	104.95	106.78	103.62	99.328	103.98	105.3	108.98	108.38	106.32	107.2	104.14	103.44	107.29	107.77	102.02	106.48
107.42	109.66	103.32	108.66	111.54	110.59	103.31	107.9	106.27	105.79	104.53	109.66	110.37	108.72	105.79	104.26	106.26	107.35	103.95	109.37	112.22	106.07	110.89	108.45	109.25	111.14	111.23	108.36	109.49	105.25	109.52	103.7	106.16	104.8	106.66	108.66	110.79	110.8	110.08	105.76	104.96	107.33	110.26	107.85	106.93	107.07	110.41	108.9	109.32	102.8
106.79	105.76	108.97	108.95	106.91	113.52	105.56	107.01	106.69	105.46	106.88	106.13	103.42	108.99	97.209	104.9	109.62	107.83	105.61	105.44	106.39	104.72	104.89	105.9	113.51	101.58	102.69	104.97	107.98	106.15	106.98	105.04	108.15	103.05	106.31	107.58	104.64	106.75	114.14	106.17	106.79	103.71	104.79	105.27	105.5	112.83	106.25	102.12	106.57	109.28
100.44	101.34	101.27	95.643	100.59	101.62	102.27	97.58	98.647	104.46	102.86	104.54	101.25	101.4	95.967	98.213	101.73	95.809	101.66	103.81	105.43	101.83	96.415	98.906	102.69	101.56	103.49	103.35	106.23	99.268	102.79	99.871	100.18	98.626	103.36	103.42	103.06	99.202	100.55	99.732	99.099	102.08	102.75	101.54	101.11	104.71	104.03	100.37	102.81	102.61
104.41	101.04	106.48	107.99	105.86	109.45	105.59	105.67	106.79	103.7	105.78	109.44	108.45	105.23	107.09	109.03	109.08	113.96	108.42	105.38	106.82	106.06	105.14	103.97	104.22	105.97	108.3	109.04	106.95	105.09	104.16	109.24	105.62	104.91	107.44	107.33	109.18	108.86	108.3	108.7	103.27	108.37	107.32	105.99	104.62	105.69	107.61	101.26	105.95	107.82
99.929	99.831	102.37	94.513	98.321	98.75	99.417	98.073	98.093	104	107.42	102.29	101.44	101.09	100.46	97.105	105.28	101.03	98.311	100.11	102.13	100.49	98.07	104.64	102.65	100.56	100.98	99.344	101.71	103.13	102.75	98.957	105.36	97.858	105.46	100.24	104.77	104.32	102.87	102.32	101.17	99.864	102.54	100.4	101.16	99.562	103.1	104.05	97.862	101
106.97	101.89	106.95	105.67	105.5	104.31	105.16	107.18	101.93	102.62	103.76	108.92	101.53	103.19	104.67	108.71	102.81	107.22	104.68	106.39	104.3	107.21	105.51	106.49	109.49	106.58	106.4	105.71	108.48	108.13	104.88	105.66	105.45	106.75	105.39	101.8	108.86	106.98	106.51	101.44	104.83	102.77	103.45	108.03	108.26	106.68	106.53	103.94	104.63	102.16
104.19	106.64	102.71	109.9	103.03	105.8	102.73	103.83	105.39	107.08	106.86	110.45	107.98	108.56	107.18	103.22	107.83	106.29	102.6	108.92	107.56	101.36	103.39	101.98	111.44	105.02	106.13	106.27	107.41	102.94	107.13	104.13	110.48	109.61	105.9	100.73	105.46	106.01	108.28	104.24	104.45	104.1	105.6	108.98	104.85	105.15	105.23	104.61	104.91	101.92
105.28	106.32	105.68	101.49	105.68	102.15	107.63	106.12	108.14	107.04	106.42	106.24	107.5	107.04	107.4	104.22	102.9	100.67	103.3	107.64	102.04	105.45	104.02	108.48	105.91	106.02	106.43	104.6	101.65	106.68	102.46	105.13	103.39	104.91	109.01	109.38	105.51	107.79	104.24	104.25	102.53	104.08	106.08	107.97	108.41	105.78	107.45	107.53	104.2	108.02
106.04	114.52	106.31	109.27	111.58	115.1	110.8	107.55	105.83	109.42	107.86	108.35	113.03	112.73	110.72	110.49	111.97	107.84	107.95	115.2	108	112.81	109.09	115.58	111.16	111.61	111.81	109.25	109.37	110.23	111.65	109.87	110.25	110.55	108.17	108.36	109.42	108.78	107.53	114.34	111.51	112.06	110.79	107.51	118.4	109.06	108.77	110.69	109.5	106.24
99.47	98.372	102.93	95.176	99.48	97.895	101.24	102.16	101.08	99.091	102.56	105.43	103.38	101.17	100.89	95.253	103.18	101.83	99.867	100.31	98.63	102.41	102.09	99.328	104.2	102.27	102.48	102.63	107.03	99.678	102.51	99.518	99.93	98.977	106.55	101.87	103.01	99.667	98.966	103.04	101.93	101.81	101.83	103.39	98.919	98.817	100.44	100.79	98.125	99.068
110.13	105.73	102.94	106.75	107.08	110.13	102.97	105.71	106.21	105.45	101.68	107.89	109.39	106.1	107.73	108.47	103.83	105.32	103.84	104.03	105.44	105.32	102.09	107.11	101.25	101.53	102.62	104.89	105.96	104.31	106.64	105.42	108.03	105.4	100.38	105.74	105.4	99.914	105.55	107.79	108.15	108.25	106.8	105.42	107.47	108.72	108.98	108.37	106.54	106.07
107.94	110.05	105.22	109.87	107.14	108.85	107.63	110.14	111.18	107.23	107.16	108.36	106.73	106.4	107.07	110.44	109.01	110.01	108.13	106.19	111.58	102.41	103.76	107.05	105.61	107.82	108.61	107.69	107.74	110.1	105.8	111.5	109.92	109.9	108.88	109	107.86	104.06	103.44	111.69	102.47	107.28	108.12	112.34	106.67	107.71	109.13	108.82	106.8	106.86
108.69	105.45	107.01	105.74	108.55	104.91	109.33	103.48	108.24	106.84	105.37	105.73	103.59	103.43	104.18	107.24	110.13	106.05	106.08	106.92	105.88	102.38	105.74	106.5	109.54	102.43	107.09	105.62	103.53	108.2	104.31	109.85	109.66	106	106.69	103.83	106.08	106.13	107.87	102.29	104.6	109.48	106.11	102.55	106.24	105.38	103.96	100.69	103.83	109.89
106.99	107.84	106.4	105.63	105.9	104.86	105.2	104.46	110.17	109.52	106.05	106.96	107.99	102.63	108.19	103.93	105.96	104.61	110.38	103.01	104.83	102.92	109.21	107.81	109.89	105.69	102	108.4	102.76	104.03	105.16	106.27	107.76	104	106.68	107.53	104.72	105.61	106.54	108.55	108.29	104.92	100.23	105.08	105.44	105.97	102.91	106.72	107.23	106.26
98.251	98.289	96.661	98.047	97.583	97.829	95.958	99.608	96.925	97.712	101.09	95.361	101.53	97.205	99.169	95.864	96.635	95.09	97.201	96.224	100.22	100.17	98.484	98.72	95.896	99.402	98.387	96.883	96.904	100	97.535	98.786	97.186	103.93	93.588	98.316	101.59	99.659	99.652	99.237	99.228	100.28	98.747	98.623	100.03	93.481	99.137	96.173	92.76	95.447
114.54	108.42	110.55	113.33	106.79	113.21	107.53	104.26	104.68	110.24	108.18	109.32	107.06	107.58	109.88	106.12	110.24	108.03	107.18	109.14	108.78	107.63	113.48	105.26	110.62	109.43	110.07	108.14	104.98	113.64	103.62	104.11	111.1	105.9	103.19	109.45	109.43	112.91	103.73	111.76	107.84	102.53	109.98	109.68	110.78	108.03	105.28	110.26	106.5	110.02
93.1	99.172	99.992	97.397	98.181	100.14	99.002	99.443	96.149	97.679	96.868	104.18	96.623	95.259	99.816	100.05	102.42	96.756	98.87	99.156	96.581	102.64	96.121	104.15	96.484	99.707	96.668	102.27	100.53	96.803	98.847	101.52	100.32	92.443	98.62	95.295	102.66	99.67	100.67	99.402	101.88	102.17	99.273	96.482	100.18	101.73	100.98	99.971	101.38	96.969
104.44	105.2	108.61	103.16	101.19	108.78	107.32	101.17	103.32	103.82	102.08	104.91	104.95	102.31	106.03	105.08	108.36	103.23	102.73	103.17	105.52	106.47	105.67	105.12	106.17	106.97	104.61	108.16	99.634	105.68	104.21	110.31	101.46	107.03	104.41	103.75	106.43	104.49	103.58	108.53	108	107.2	98.646	107.14	104.27	105.2	100.21	106.65	107.32	108.94
111	111.15	114.28	107.34	106.46	106.51	108.69	107.89	109.5	106.06	111.04	106.41	107.83	109.62	107.89	109.08	110.35	106.8	109.24	110.2	106.67	99.795	104.46	106.71	106.65	107.37	107.63	106.57	110.2	111.86	107.12	103.93	102.74	108.54	104.71	110.47	105.63	103.26	109.24	104.03	106.86	108.21	109.41	111.1	109.31	110.01	107.72	109.23	105.72	104.87
102.75	100.94	101.32	106.93	106.87	102.09	107.02	105.76	103.83	102.52	105.73	103.19	102.43	103.54	102.53	104.11	107.77	103.64	105.55	108.53	105.12	103.71	105.14	109.43	104.31	107.62	108.08	108.38	107.9	103.77	107.46	106.57	102.41	103.61	102.42	98.346	101.23	104.94	108.08	106.57	104.96	104.7	110.3	107.96	103.77	106.29	108.34	110.43	105.88	106.47
110.83	106.72	107.23	106.1	106.22	106.2	109.25	110.87	110.53	109.01	111.04	107.68	114.8	109.26	104.38	110.29	108.94	107.78	105.16	107.79	109.68	106.36	106.64	107.34	108.92	109.65	111.85	106.49	114.01	108.87	106.42	106.05	103.91	107.34	110.93	110.43	109.75	108.51	109.94	108.11	104.12	104.84	108.62	112.4	111.16	109.33	111.14	104.99	110.67	111.2
98.481	98.967	97.298	102.37	98.352	96.696	94.951	102.89	100.19	102.27	96.771	102.46	97.651	99.62	102.81	96.916	97.604	99.386	100.55	99.311	105.18	98.78	102.84	101.49	102.17	102.2	101.54	97.87	97.641	101.67	93.532	99.95	102.11	99.74	99.483	99.576	103.47	99.778	103.51	102.15	98.713	102.72	104.89	100.91	105.82	101.08	98.795	103.25	98.969	103.61
98.047	95.876	97.417	101.4	100.14	98.62	95.493	99.532	97.559	98.425	99.063	98.899	97.026	92.323	97.706	102.41	101.02	97.624	96.143	99.356	104.56	96.054	98.859	102.05	101.49	96.237	100.18	99.188	96.318	95.907	97.344	100.9	98.234	100.99	97.98	96.691	101.92	98.205	95.591	99.018	103.08	96.013	94.863	99.425	100.52	97.993	98.35	98.724	100.28	97.328
100.44	97.028	96.168	100.58	102.28	95.685	95.248	97.309	93.14	96.563	99.769	100.71	96.225	98.888	99.593	99.243	100.36	102.84	100.64	95.247	100.2	102.6	93.885	96.511	95.616	101.61	95.826	103.19	97.163	100.97	98.192	95.373	97.965	101.8	99.048	96.993	98.699	98.831	97.043	95.119	99.819	92.005	98.785	99.909	100.07	98.648	99.004	97.128	97.167	99.457
113.27	110.32	110.77	110.41	113.26	113.16	108.4	112.32	113.32	109.03	114.4	106.89	110.03	108.31	108.87	111.66	111.35	110.64	108.04	108.15	107.69	113.14	109.7	106.73	111.76	116.14	110.63	109.8	112.95	109.68	113.33	111.14	112.67	110.53	106.55	110	109.99	110.85	107.51	109.58	111.23	110.12	105.99	108	110.9	110.3	112.89	110.63	108.5	110.88
99.57	98.136	96.339	99.744	98.32	92.727	95.92	98.593	101.91	101.43	103.75	97.188	97.867	98.594	96.397	94.895	96.2	95.056	99.127	99.833	98.922	101.56	98.735	101.16	101.07	98.963	106.39	99.21	97.851	96.342	99.023	97.799	98.63	97.721	98.498	97.226	99.065	97.818	102.05	95.66	97.548	99.092	100.14	100.08	94.838	94.758	97.513	96.539	90.145	101.48
106.63	111.74	106.77	107.01	109.52	105.18	110.33	104.22	107.85	109.15	109.71	108.75	109.91	107.84	109.42	105.25	108.07	110.68	108.17	109.25	109.08	108.55	103.6	106.4	109.75	105.45	108.71	108.33	109.26	111.55	109.21	111.73	108.81	111.06	105.42	105.61	112.46	108.08	107.27	103	106.07	104.84	107.36	112.07	109.84	107.47	107.89	111.68	109.56	107.48
101.04	102.34	98.147	103.53	105.11	101.06	101.68	99.251	101.05	101.11	94.71	98.366	95.532	98.984	99.463	98.121	100.2	98.394	101.28	96.688	100.52	101.35	104.44	103.41	101.54	102.96	103.05	99.764	96.468	100.79	98.886	98.859	99.771	97.812	97.948	101.39	98.253	100.22	99.797	100.89	96.808	106.61	99.621	100.65	101.21	101.85	100.23	95.823	99.229	96.515
110.71	104.73	111.93	100.56	106.27	109.47	101.96	108.44	105.88	103.9	103.9	105.07	103.42	104.68	106.49	105.95	107.43	108.72	98.754	110.95	107.7	105.21	108.92	103.2	106.86	103.16	105.99	104.05	109.99	104.46	106.47	107.23	106.58	105.32	100.42	105.14	102.73	103.54	104.35	106.18	102.05	107.19	103.34	101.08	108.78	107.81	103.38	109.39	106.43	104.08
103.29	104.99	102.47	110.08	106.87	103.55	104.61	108.51	103.79	102.6	109.3	105.94	103.85	106.34	105.77	104.73	106.03	105.97	103.66	105.98	105.38	110.41	104.95	106.35	105.94	105.75	105.94	107.06	102.95	104.98	104.36	105.2	106.7	102.77	104.89	103.42	109.46	105.89	102.44	109.76	107.03	103.26	109.91	105.88	104.31	107.9	107.51	106.58	109.14	104.57
102.59	100.08	101.53	95.645	97.423	99.828	96.024	94.213	99.68	101.38	97.172	101.08	96.289	101.76	96.296	96.852	97.994	97.56	101.09	98.432	100.58	100.77	99.402	95.421	95.663	100.28	96.295	98.607	97.081	97.978	98.886	102.32	97.161	100.69	96.11	99.042	98.008	95.891	107.26	95.155	97.12	96.438	100.6	99.667	96.819	102.42	95.485	102.29	102.06	103.47
104.48	106.25	106.24	101.28	104.18	102.39	108.49	109.79	105.54	106.91	107.39	106.62	104.67	106.68	105.24	101.82	107.76	107.1	103.25	104.35	105.91	105.73	108.89	104.57	106.9	103.08	109.6	100.52	106.04	103.72	108.29	106.38	102.2	108.48	100.76	107.38	101.01	102.13	107.53	107.94	104.47	107.04	102.05	105.96	104.96	102.88	103.74	105.8	106.85	104.59
104.27	102.45	106.14	107.83	107.77	107.18	105.98	113.23	105.68	107.07	104.77	104.58	111.1	110.09	108.52	101.27	108.68	106.59	105.36	109.16	109.25	106.95	111.22	108.88	105.94	108.81	106.87	103.79	108.49	110.26	107.22	113.29	106.85	108.06	105.56	109.46	110.77	107.17	105.4	108.86	113.47	105.01	109.87	113.15	111.19	105.67	109.95	105.32	109.24	111.92
103.31	98.404	105.33	99.979	110.26	106.59	102.1	101.48	103.13	106.67	109.47	100.89	101.32	101.27	107.25	107.85	109.64	102.58	110.16	108.58	101.79	105.15	108.64	107.81	104.43	105.74	107.18	107.93	103.04	101.89	105.85	107.56	109.86	106.23	105.29	109.01	105.85	108.84	102.35	104.44	108.76	107.08	107.56	106.6	108.21	111.94	105.35	110.22	103.63	105.42
111.62	112.47	105.6	108.18	107.23	109.24	112.34	112.45	108.66	111.59	106.92	107.38	110.07	107.31	114.7	112.34	115.12	115.24	109.1	110.66	109.21	108.09	110.07	110.25	113.45	111.82	109.83	107.49	111.74	113.68	109.78	109.24	113.87	104.41	106.99	109.22	111.02	112.25	108.76	109.26	111.93	108.95	110.84	107.07	109.39	108.87	108.11	110.28	110.61	106.58
99.462	101.48	98.286	94.233	94.346	97.126	99.466	94.23	100.5	94.712	97.755	90.885	97.07	104.14	95.471	97.057	98.723	98.987	95.503	101.21	95.539	98.826	98.771	96.854	96.925	100.44	98.853	98.389	97.853	94.621	93.124	99.082	98.714	100.53	101	94.507	96.503	100.66	96.449	103.17	102.04	99.238	97.559	99.39	97.243	97.344	99.065	96.476	97.685	98.202
107.01	108.68	110.32	110.31	108.4	104.32	108.78	104.21	105.57	104.81	110.69	106.84	104.77	107.81	108.7	114.54	106.44	106.16	112.06	113.44	113.9	110.31	110.46	110.98	106.71	109.69	106.45	108.53	109.7	107.14	113.38	109.03	109.94	108.04	113.51	105.47	111.55	107.09	112.07	110.92	108.51	111.31	110.74	108.78	107.91	105.41	105.27	112.32	105.29	109.82
113.03	106.14	108.56	108.33	107.97	112.37	112.99	105.61	109.92	110.27	105.74	108.41	108.69	107.02	110.03	105.3	106.27	108.06	106.9	113.57	112.36	105.54	111.41	107.85	110.31	109.17	110.93	107.49	107.52	107.48	107.73	107.57	108.1	107.57	109.56	105.95	110.38	105.14	102.3	108.07	105.5	109.9	107.71	106.39	107.6	104.68	107.57	108.38	107.74	105.07
105.6	108.88	106.06	109.91	109.7	105.37	110.95	113.66	112.17	106.72	109.37	104.79	109.15	102.66	106.74	110.02	106.94	106.52	107.17	105.85	107.45	101.27	108.78	112.75	110.34	107.49	105.26	106.65	109.84	105.77	106	108.48	106.26	112.03	102.55	107.66	101.69	110.67	105.12	102.51	106.52	109.25	108.68	110	107.67	109.3	107.06	108.49	105.63	106.84
106.01	106.09	106.7	105.72	108.37	108.28	102.96	105.19	106.65	106.45	104.72	103.56	109.21	104.04	104.43	105.79	105.62	106.23	111.59	103.58	109.41	103.09	104.41	107.24	108.43	108.01	104.41	104.76	104.55	105.33	103.32	105.34	108.45	107.47	104.01	107.78	102.48	107.81	107.14	109.1	108.64	104.53	105.09	104.91	103.86	105.26	105.86	109.27	104.2	107.43
109.34	107.28	108.69	107.38	106.5	107.87	108.37	106.12	108.47	110.13	102.9	111.46	108.01	109.21	108.29	111.79	105.71	105.26	108.77	105.68	106.33	107.82	105.93	106.8	103.67	108.54	106.81	106.96	107.92	108.45	110.33	106.48	107.83	110.4	106.31	109.7	111.47	109.07	103.23	107.38	106.22	107.84	112.37	111.12	109.05	107.5	105.88	110.86	109.41	108.44
98.117	97.852	97.274	101.26	100.55	99.655	98.77	101.4	98.657	101.06	99.309	96.693	99.455	101.82	98.359	103.06	96.972	97.739	101.04	98.025	100.77	98	100.13	99.169	98.704	98.227	99.883	103.22	96.481	99.867	98.95	100.94	101.39	98.647	100.39	105.64	101.02	98.59	101.23	97.335	103.18	98.88	98.114	104.45	99.915	103.05	102.17	97.516	99.23	99.136
107.53	111.06	108.35	102.97	107.44	110.68	109.6	109.81	110.61	114.31	103.43	108.83	106.12	111.56	113.25	110.51	108.95	107.82	109.25	103.36	112.12	107.65	107.12	109.91	106.02	105.99	108.44	110.76	101.42	108.23	109.74	104.64	114.07	111.37	108.88	110.35	108.18	109.5	107.39	106.96	108.79	106.31	112.09	111.29	110.74	108.94	108.91	109.31	109.29	104.34
101.94	103.87	105.37	103.17	102.77	105.7	104.23	105.49	103.45	104.41	107.02	106.83	105.03	106.62	104.57	107.71	106.28	106.18	103.68	110.33	107.05	102.29	106.36	106.47	110.62	110.15	109.42	101.11	101.62	105.11	110.41	102.69	105.85	102.75	108.79	104.88	107.45	107.73	106.5	104.26	107.26	105.52	101.88	108.77	112.35	104.68	104.05	104.97	110.4	103.43
101.53	103.13	104.04	102.78	112.22	107.76	106.06	101.04	109.1	103.66	105.24	104.09	105.88	107.43	104.05	105.43	105.37	105.88	105.93	104.21	112.51	105.91	108.34	106.51	104.12	103.98	102.03	103.53	104.02	110.27	102.66	106.86	102.58	102.52	106.33	106.68	107.29	105.75	104.44	106.18	107.21	104.8	101.55	106.51	104.49	102.93	106.71	104.23	99.31	105.06
109.2	106.02	109.86	107.84	108.19	109.49	111.23	110.54	106.38	104.18	111.51	108.83	109.06	105.95	107.79	108.29	111.69	105.6	112.26	108.6	107.83	112.09	107.82	107.09	109.17	109.46	104.91	104.61	108.32	103.89	105.2	108.18	110.55	113.4	109.66	110.7	111.84	109.22	108.63	106.62	104.11	108.09	108.15	110.54	103.99	108.54	107.11	107.45	110.27	108.24
111.32	108.65	106.77	106.19	108.84	108.94	108.21	108.14	110.09	106.5	104.49	107.41	105.1	106.61	107.28	107.18	109.26	111.59	105.7	112.12	104.76	109.23	111.32	106.93	107.15	109.89	108.31	107.51	108.36	108.56	107.43	105.5	108.48	101.77	107.78	108.87	108.72	109.53	108.19	110.1	110.21	108.89	103.83	109.86	110.56	105.89	109.24	108.3	110.88	109.46
105.52	99.976	103.98	100.28	104.89	104.24	104.1	104.07	105.14	104.66	107.44	107.92	103.54	110.26	103.8	105.36	105.68	104.79	101.49	105.51	109.13	103.13	108.62	101.38	105.14	103.04	103.21	106.92	105.16	105.55	107.66	108.93	104.56	106.78	102.51	104.91	104.21	107.13	108.51	106.85	106.64	109.96	102.34	104.77	104.86	107.87	108.04	108.4	107.81	104.08
98.938	97.946	99.145	97.039	101.72	101.44	99.731	100.86	101.94	102.12	103.93	103.98	103.6	97.645	101.53	101.71	102.93	99.576	102.5	98.466	105.64	99.504	109.28	95.918	104.79	97.865	99.702	100.85	102.87	101.54	101.82	95.443	99.761	102.31	107.03	95.905	103.53	103.89	101.34	99.936	101.94	98.779	97.562	103.03	104.51	105.69	92.954	94.692	100.16	102.12
107.9	103.42	108	106.41	110.95	109.61	105.25	107.61	108.92	106.46	111.86	105.47	108.21	106.66	107.7	109.25	107.77	108.9	110.96	108.79	104.09	106.98	106.22	107.44	105.51	107.51	110.53	110.57	104.64	107.33	108.58	107.5	107.31	106.69	108.79	108.73	103.51	105.55	106.32	108.4	105.16	106.94	108.77	112.95	107.88	110.5	108.58	109.07	110.33	107.86
99.138	100.68	101.71	99.743	99.54	95.622	99.422	99.069	101.52	99.603	103.08	96.634	102.58	99.797	103.22	102.42	99.643	101.04	98.178	103.96	102.59	102.4	104.09	95.684	100.17	99.765	96.793	99.671	96.247	99.312	100.9	102.02	98.723	99.921	102.4	102.67	97.129	98.209	97	99.527	108.37	102.32	94.758	103.87	98.111	104.86	103.29	102.43	97.996	99.284
105.94	102.3	107.53	105.43	105.57	107.01	105.52	103.18	102.05	105.74	109.9	103.44	107.71	100.65	102.71	106.09	112.73	105.53	107.71	106.33	106.23	102.44	104.25	104.87	110.83	103.32	104.8	104.5	106.42	105.4	108.95	104.09	108.08	107.76	108.07	107.12	107.25	104.99	106.56	101.77	106.2	106.64	105.41	108.07	104.93	104.44	106.86	112.51	107.91	104.75
100.48	102.55	103.56	99.4	99.096	98.509	99.709	99.767	96.791	101.55	97.703	102.65	94.2	100.9	103.56	100.52	98.842	100.4	95.116	101.78	101.95	102.18	97.294	98.007	95.194	98.499	93.239	97.741	99.054	92.817	97.583	94.748	96.745	99.933	102.67	100.18	97.907	99.913	99.914	97.458	100.19	100.52	96.018	100.39	99.835	100.38	97.33	100.49	103.09	100.87
107.3	107.57	103.89	108.72	106.18	107.5	101.11	105.65	108.57	104.62	109.18	104.02	104.77	108.3	102.38	103.83	105.96	108.75	104.64	105.14	111.42	107.45	107.14	106.22	103.9	107.4	106.42	108.81	108.38	104.72	106.02	105.16	105.78	104.89	107.77	107.89	107.71	104.55	107.83	108.54	108.36	103.59	105.64	105.35	108.13	105.97	104.86	102.55	106.73	103.42
107.78	106.79	108.78	99.786	105.11	103.41	103.05	109.63	101.74	105.9	106.79	106.08	107.64	107.85	108.88	106.66	103.66	107.38	106.48	106.98	104.25	107.8	107.13	105.87	106.66	107.47	109.42	110.43	108.45	103.64	103.77	104.58	103.91	107.42	106.92	105.87	111.76	106.14	108.54	100.27	109.81	103.01	101.83	108.65	105.07	106.8	108.69	102.33	107.48	106.85
97.812	94.097	97.206	100.52	98.5	97.044	99.241	99.691	97.612	100.16	101.41	97.108	99.01	96.283	96.9	101.44	94.482	99.449	100.76	95.936	98.006	95.958	100.08	99.432	97.616	100.67	93.787	94.15	95.799	100.72	104.45	99.717	95.809	96.689	101.44	96.937	99.379	98.083	94.097	96.69	98.764	97.557	98.017	96.838	95.048	95.544	99.755	96.038	95.662	99.886
105.22	104.88	107.22	107.91	108.89	105.29	105.54	110.11	108.34	108.12	109.31	107.32	111.23	107.55	109	109.48	103.82	109.55	103.32	108.18	109.54	107.01	103.77	106.96	104.48	109.17	107.14	105.88	109.2	107.33	109.12	114.66	110.51	108.33	107.54	102.91	107.53	111.19	103.58	105.89	101.5	104.59	106.99	109.55	108.89	104.59	109.14	111.92	109.41	109.33
106.97	104.22	106.2	109.57	102.76	103.59	109.28	102.22	107.68	107.38	108.73	106.62	105.33	109.42	107.06	105.94	106.89	104.41	104.98	107.59	107.16	105.53	106.81	105.48	104.74	109.01	102.86	102.28	108.51	107.12	107.22	106.24	104.27	103.58	111.54	108.17	104.58	103.72	109.45	103.95	103.9	107.14	109.99	103.63	108.64	103.3	103.02	105.93	105.55	105.37
111.65	110.37	106.71	109.5	110.96	105.48	104.94	108.46	111.93	109.35	110.81	108.71	104.94	113.42	111.61	108.99	112.13	110.24	111.42	107.45	113.6	112.02	113.89	109.93	107.07	111.91	111.86	109.34	108.46	109.69	107.67	108.02	108.22	106.53	103.26	111.78	106.42	107.25	108.56	108.42	110.85	107.98	107.32	106.62	104.14	110.64	107.14	111.09	111.98	107.36
107.5	111.47	109.04	111.15	110.71	103.82	108.93	106.21	110.32	107.82	113.6	108.44	108.68	108.58	109.05	106.77	109	107.29	108.26	106.94	108.76	106.96	110.8	104.18	104.31	106.75	104.7	107.79	107.51	108.1	110.12	107.45	111.03	110.78	104.31	110.24	109.77	109.48	107.86	106.72	103.86	105.89	104.62	109.05	111.05	107.55	106.23	107.38	104.05	110.95
96.473	99.702	98.968	98.523	97.931	98.27	101.83	101.75	96.972	100.6	98.68	95.258	97.152	98.135	99.048	99.818	99	98.558	96.918	99.007	96.006	93.265	97.048	99.522	96.264	94.344	99.585	94.672	96.272	99.657	97.028	96.81	101.17	101.91	98.34	101.3	98.706	100.09	100.29	101.82	93.14	99.208	101.2	100.57	97.085	95.008	98.261	100.13	93.595	98.835
102.69	107.92	105	107.11	105.21	105.34	101.92	109.02	107.01	102.44	107.09	108.41	102.51	105.02	105.89	105.39	106.76	102.19	106.08	107.12	107.5	106.19	105.75	104.09	103.71	104.16	109.51	102.11	107.22	102.93	107.67	106.74	109.6	105.37	105.09	104.65	100.78	103.93	109.46	104.57	105.7	106.05	102.76	103.72	104.39	105.85	105.21	108.01	104.75	106.61
98.542	96.523	100.99	97.264	99.733	98.602	94.674	96.627	102.93	96.512	98.414	97.469	96.367	97.051	100.71	96.095	96.744	95.979	97.633	96.903	97.037	96.944	97.871	94.554	94.713	97.975	101.33	93.546	97.009	95.9	97.301	94.529	99.447	97.846	100.49	99.59	92.818	98.414	97.569	99.106	101.16	97.391	103.97	96.828	100.8	98.947	91.251	101.95	99.682	101.03
99.69	103.27	99.103	98.24	99.125	98.752	99.923	100.28	100.23	100.85	98.546	98.501	100.29	95.912	98.103	94.569	94.165	96.16	97.378	101.27	98.065	97.538	96.385	98.888	100.33	92.14	97.472	98.211	99.323	95.571	102.15	99.485	96.58	99.071	99.359	97.728	95.439	96.653	102.14	98.372	99.156	101.27	99.5	97.019	94.338	97.569	94.139	99.411	94.909	98.052
109.98	105.03	102.1	104.46	102.5	103.65	101.19	102.8	102.06	105.09	107.15	105.93	107.21	106.6	104.27	106.57	108.36	104.43	110.37	103.46	109.72	109.58	105.83	103.43	105.71	104.82	104.9	105.64	105.91	105.07	104.19	108.98	108.82	107.93	110.14	107.99	108.52	105.82	102.15	111.58	106.37	105.18	104.83	108.48	108.34	109.84	104.65	106.66	99.552	110.25
106.86	110.72	105.64	111.16	111.16	104.84	102.97	105.84	107.8	106.95	104.03	104.5	104	105.53	105.93	105.75	106.03	107.57	108.37	105.59	108.25	102.66	109.02	106.82	113.39	110.81	105.87	108.34	103.58	105.66	106.41	105.24	102.43	105	108.58	107.35	109.21	106.6	109.01	112.83	104.39	109.83	106.16	102.41	105.59	104.05	103.13	109.93	109.25	104.4
96.599	100.98	99.136	100.16	98.381	99.327	95.289	95.229	95.146	100.66	99.833	103.11	97.682	97.689	100.15	96.174	99.998	98.792	98.961	101.9	94.596	98.432	96.794	101.8	96.641	93.863	94.677	93.886	93.814	95.454	97.697	97.223	94.517	97.241	100.19	104.83	99.638	101.07	93.69	93.343	94.273	95.763	99.961	98.708	102.46	96.651	99.557	98.956	98.25	99.541
100.33	95.929	101.55	100.18	100.88	102.66	102.99	100.4	101.3	99.494	98.498	102.19	98.246	104.37	96.265	102.45	104.38	103.01	103.16	104.15	103.52	105.09	100.02	101.29	100.76	100.35	94.52	100.82	99.983	101.31	99.389	94.997	98.854	97.669	102.46	97.145	104.15	95.56	99.97	100.45	102.14	97.606	102.64	93.546	97.379	100.09	103.17	103.1	98.487	95.927
103.53	110.89	104.84	107.32	104.99	110.56	113.8	105.15	110.32	107.29	107.92	109.77	110.04	109.74	105.79	104.64	107.14	107.58	106.3	107.15	117.33	110.79	108.45	104.66	105.71	109.02	110.54	108.4	106.19	107.05	106.94	113.87	107.68	103.08	112.84	110.31	106.68	105.05	109.69	105.88	108.8	110.61	108.44	111.53	110.17	108.17	105.12	109.68	103.48	110.05
102.48	97.007	101.83	96.805	97.992	99.389	105.19	97.527	96.719	98.297	99.985	98.033	100.41	97.538	97.277	98.62	92.749	97.901	101.98	100.2	98.286	96.416	101.05	97.175	101.35	96.707	99.865	102.66	98.442	98.714	95.977	101.31	101.5	96.838	102.31	98.279	99.792	99.443	96.37	100.57	97.508	99.222	99.504	102.36	97.794	98.982	97.61	106.24	96.873	99.677
111.53	113.55	101.8	107.08	111.42	104.93	112.33	108.95	111.31	112.69	107.68	113.14	111.95	110.4	110.36	106.55	108.61	112.15	113.85	110.52	106.41	117.13	112.5	113.01	110	107.95	115.06	110.38	109.27	106.64	107.97	107.69	109.44	109.24	109.78	105.46	105.6	110.56	111.75	111.16	113.53	110.76	106.89	115.01	109.89	109.95	112.15	112	111.3	112.58
108.97	104.34	104.61	104.55	103.26	106.34	106.41	112.1	106.95	107.14	107.34	106.36	107.62	102.21	110.36	106.32	107.8	105.46	103.03	101.29	110.24	104.39	107.35	106.39	105.63	105.01	103.68	104.4	106.99	109.38	103.06	103.82	106.72	105.15	106.28	103.33	105.19	106.62	103.24	105.64	109.71	107.38	106.72	103.29	106.71	103.66	103.66	102.61	105.8	105.1
100.27	104.59	99.166	96.909	102.36	96.352	101.18	98.246	99.106	99.935	96.243	98.513	99.546	99.398	94.592	98.174	94.829	96.992	99.09	101.1	100.44	105.1	93.946	98.38	99.85	97.888	94.429	103.05	100.89	99.108	99.554	102.6	101.24	104.65	97.576	94.99	95.644	98.166	92.244	98.667	94.178	96.214	98.053	99.384	95.731	97.18	99.083	97.083	97.757	97.274
111.15	105.95	104.42	104.65	103.77	107.84	108.72	107.15	106.34	103.25	105.12	108.11	108.83	106.76	104.93	108.18	103.82	107.03	102.85	103.01	110.29	106.45	109.52	101.09	105.75	105.91	106.96	104.8	105.69	104.48	104.85	102.43	105.73	115	107.95	103.1	106.1	104.79	104.57	102.86	107.87	103.1	105.01	105.24	104.54	108.13	105.88	108.72	107.3	107.06
92.918	97.611	96.038	98.967	95.091	100.47	94.207	99.667	98.079	101.11	91.278	103.49	96.803	97.32	101.29	101.79	98.102	96.573	94.113	101.01	102.07	98.264	101.97	101.3	101.15	99.903	99.916	100.67	97.474	97.578	102.1	97.072	101.97	99.015	97.516	98.517	99.861	98.55	97.603	100.55	101.44	105.7	97.886	98.702	95.304	95.577	96.829	94.166	96.14	97.67
109.44	106.08	109	105.76	105.9	108.24	103.42	113.42	109.71	106.46	107.16	107.76	106.03	108.47	106.62	106.79	107.12	107.67	109.45	108.14	110.74	107.58	112.13	108.49	107.21	110.71	108.01	105.32	107.93	113.2	109	108.48	109.16	107.37	108.05	108.98	104.1	108.07	109.97	107.78	111.59	105.95	105.48	112	106.56	103.3	106.67	107.62	102.99	109.7
104.83	98.833	103.68	110.07	104.43	102.8	105.73	106.09	105.29	104.24	104.88	104.37	104.56	103.17	105.76	109.25	105.68	104.88	110.12	105.31	107.16	105.35	107.23	107.69	108.64	104.62	104.63	106.35	107.23	105.86	104.59	109.82	107.62	108.93	106.24	105.63	102.69	102.46	103.29	102.83	102.31	111.61	105.04	111.19	110.89	105.25	108.47	102.77	103.11	105.8
105.04	109.56	105.75	110.55	113.64	112.39	106.9	112.47	107.62	109.04	112.3	108.26	112.64	108.62	113.81	113.22	111.25	114.42	112.25	107.76	110.53	113.38	109.45	109	112.12	111.49	113.32	108.88	109.02	111.51	109.66	113.38	106.75	110.86	110.1	109.54	108.63	109.57	112.19	111.3	111.37	105.48	112.54	110.17	110.45	109.82	113.83	110.4	109.93	110.81
100.08	95.379	103.8	97.898	101.83	100.85	99.76	100.33	103.24	97.285	99.02	99.391	102.78	103.91	102.68	98.399	101.53	100.69	103.78	97.861	98.027	102.31	103.91	96.837	98.019	98.073	102.97	96.994	102.53	102.62	101.43	102.46	103.36	98.82	104.22	98.815	98.04	99.005	99.001	99.132	100.39	98.594	99.518	98.259	95.71	106.23	103.97	99.042	96.964	98.388
107.14	105.03	107.09	106.64	103.83	106.03	108.84	106.48	105.16	106.69	109.4	105.34	109.15	107.21	100.89	110.16	106.13	111.08	107.68	106.49	104.87	107.28	106.55	106.54	107.5	101.86	104.38	103.3	101.8	103.8	105.44	110.84	110.01	108.36	104.01	107.86	106.14	100.89	106.95	102.07	107.11	106.76	106.44	105.26	107.6	104.23	108.11	105.47	108.68	104.81
111.41	110.69	112.13	111.38	114.68	110.14	108.51	112.98	113.29	105.09	109.38	102.18	107.74	114.06	114.03	110.15	110.27	110.92	109.68	111.86	115.32	111.66	109.5	110.86	102.76	109.37	111.57	107.14	107.39	112.06	108.62	108.99	111.81	110.72	110.76	109.08	104.73	114.28	108.55	113.5	112.98	110.32	111.68	108.96	113.74	108.86	108.56	110.73	107.98	112.44
105.95	107.14	106.97	104.03	101	106.33	109.58	101.71	106.01	102.95	105.61	102.3	105.86	111.66	106.83	106.48	101.4	102.72	102.13	104.45	104.88	105.86	104.24	106.42	105.82	104.11	109	109.64	102.86	106.6	110.15	102.46	104.4	106.34	108.99	105.45	107.12	105.98	105.83	110.62	105.99	105.24	101.19	105.25	108.84	101.61	103.78	105.77	107.66	106.09
99.594	95.212	95.794	98.467	102.59	96.281	92.978	96.791	93.26	94.533	102.29	98.788	98.085	95.581	96.681	101.56	99.314	97.376	96.121	98.136	94.751	95.301	99.095	98.937	98.251	98.364	101.77	95.341	100.62	97.138	96.882	97.694	98.279	96.89	91.944	95.94	97.924	97.895	96.228	92.282	95.468	104.96	97.07	101.4	98.811	99.961	101.49	97.906	101.22	101.15
101.01	94.989	100.12	102.86	98.29	94.83	99.886	98.034	94.742	97.877	101.34	95.324	93.116	98.96	98.215	100.4	100.24	98.388	96.159	107.25	98.306	98.451	94.344	93.739	99.144	100.91	100.39	95.694	99.916	97.812	98.923	98.4	98.577	102.92	102.88	92.568	99.697	98.492	96.056	96.777	98.664	98.253	101.55	95.619	100.16	97.066	99.836	100.36	97.474	100.73
104.62	106.23	106.99	109.09	106.81	104.96	107.58	103.46	104.19	109.72	104.45	104.91	103.52	105.3	102.16	106.29	108.55	106.06	113.29	105.53	105.48	109.69	111.47	105.16	103.77	106.58	107.39	105.99	105.21	106.77	104.82	107.72	110.22	106.05	105.24	98.134	107.26	104.66	107.45	105.98	103.59	104.53	107.31	104.75	101.95	109.44	102.86	109.53	104.47	104.7
108.64	110.68	106.12	107.59	102.59	111.03	110.96	110.34	104.49	107.62	103.65	109.55	112.86	109.91	106.52	109.37	105.39	106.22	107.2	110.65	110.45	111.27	105.5	106.46	108.71	107.76	103.91	108.35	104.75	109.9	108.52	114.59	106.36	108.97	107.18	113.08	105.32	108.64	107.01	103.41	106.79	111.09	109.77	109.33	108.03	107.03	107.18	107.81	105.12	111.36
108.09	102.12	102.97	105.82	104.83	107.07	105.92	104.42	108.07	108.07	110.3	105.73	105.85	105.66	107.13	105.35	108.28	105.19	107.76	107.31	108.06	107.63	108.61	107.96	105.48	101.14	107.03	107.78	106.88	107.64	103.97	101.79	102.5	107.35	104.25	107.55	109.11	106.8	102.07	110.76	103.71	105.87	104.69	110.74	106.05	107.13	104.48	106.67	105.13	107.83
105.65	108.79	107.71	105.71	105.76	106.53	101.55	104.06	103.9	104.76	106.46	104.82	106.56	104.58	104.67	99.482	105.13	109.31	107.08	104.17	101.35	108.25	99.397	101.74	102.89	108.17	110.12	108.12	103.44	103.95	107.15	100.65	103.57	109.37	109.7	107.98	107.18	102.83	105.82	105.36	102.37	108.19	108.66	108.01	101.65	108.34	106.8	107.48	108.4	103.34
106.04	102.38	107.51	108.36	109.07	105.73	105.07	106.57	109.56	101.57	105.27	104.83	105.32	106.08	106.27	105.01	105.74	105.19	101.18	108.11	104.5	111.4	106.16	105.66	110.39	107.24	107.04	102.14	106.49	108.58	109.13	107.87	109.94	102.68	106.79	108.24	99.684	108.29	106.08	106	102.55	108.81	104.24	108.9	108.34	108.44	103.15	105.15	104.5	106.12
95.05	102.74	96.562	100.33	91.695	100.67	100.57	99.13	98.129	97.838	100.17	99.073	98.047	95.138	99.81	99.336	96.726	98.021	100.25	98.537	98.403	99.203	97.376	99.979	96.208	98.213	99.749	93.18	102.44	96.076	98.058	99.88	96.883	98.871	94.278	97.122	97.041	96.7	96.376	98.412	99.595	95.011	100.83	96.653	103.84	98.592	102.47	95.715	98.761	96.88
101.71	97.325	93.489	95.483	100.76	98.793	94.813	99.679	101.74	97.908	98.479	100.34	97.963	98.937	98.015	96.939	95.462	96.979	98.764	98.383	100.42	97.327	98.435	96.71	97.451	98.874	100.23	95.545	93.799	98.308	99.378	95.04	98.995	98.786	103.23	99.392	99.909	94.22	100.72	93.531	100.31	96.454	99.033	96.937	99.445	98.419	97.759	95.215	97.3	93.569
107.31	111.95	109.8	113.15	108.12	109.59	108.83	112.03	109.82	108.52	104.34	109.01	107.02	110.2	114.1	109.89	108.21	111.38	109.46	108.38	108.73	109.69	105.63	107.37	107.65	108.66	109.44	108.59	103.6	110.09	106.63	107.86	105.38	104.72	110.34	108.25	105.88	104.72	110.06	112.37	111.81	109.98	109.49	107.76	110.96	111.78	107.74	107.49	106.79	110.91
103.33	95.255	100.44	93.526	97.054	98.088	97.401	96.201	95.35	98.373	95.104	103.97	97.771	98.954	98.6	98.392	92.431	100	96.872	94.941	99.104	98.934	98.27	98.113	98.511	103.27	96.873	99.079	96.88	98.278	99.468	96.222	95.947	96.735	95.435	93.868	93.149	100.92	97.235	96.576	99.422	99.586	98.736	97.524	105.19	92.943	93.495	98.312	98.942	95.794
107.2	107.28	110.05	106.47	103.55	103.06	104.9	104.67	106.89	106.91	105.04	106.19	105.48	107.65	107.08	104.48	105.3	102.54	105.12	108.04	105.29	105.87	108.04	108.35	104.04	103.97	100.81	101.62	109.35	106.43	106.1	106.17	105.31	106.58	99.355	106.86	107.12	105.2	108.44	104.01	111.34	106.74	96.504	106.35	104.18	103.27	105.4	107.17	105.57	103.57
102.93	106.58	101.03	104.46	99.192	96.397	102.78	100.83	102.19	100.71	101.12	103.34	97.979	102.34	99.513	96.851	106.39	95.659	98.722	103.24	98.49	101.16	104.99	102.21	101.88	100.41	105.14	99.115	99.851	102.82	99.631	94.626	101.72	102.99	98.028	98.143	98.189	97.739	102.34	99.554	97.243	100.61	102.88	102.29	97.389	100.9	102.67	101.71	99.789	105
97.996	100.88	96.254	97.674	105.21	98.405	100.4	99.899	102.29	103.53	103.57	99.678	97.232	101.08	98.624	99.099	99.323	97.447	103.58	96.729	98.737	100.86	100.19	100.34	100.98	97.829	98.689	95.534	99.302	102.68	100.03	102.12	97.485	99.107	99.371	98.571	93.683	99.154	99.967	99.562	97.786	97.966	102.08	101.69	101.78	99.163	100.01	100.67	100.51	103.98
109.52	104.97	105.59	104.87	111.68	109.16	107.37	109.97	108.84	110.23	107.78	111.82	107.51	104.77	102.57	107.36	106.51	108.65	106.61	108.4	106.06	104.33	107.26	105.82	109.69	111.31	107.48	106.2	108.33	104.18	108.2	105.54	105.43	113.02	107.15	105.01	104.61	108.41	111.53	104.22	106.16	105.18	105.17	105.13	106.55	106.75	108.22	109.06	108.99	112.23
98.397	100.17	96.821	97.256	100.73	96.32	95.755	96.839	97.094	102.2	100.69	99.348	91.961	96.637	98.451	99.979	95.217	98.91	94.011	93.108	97.036	91.75	99.716	100.06	94.542	97.806	97.075	98.558	95.509	98.546	95.592	97.56	107.33	96.611	96.294	98.422	95.016	96.629	97.724	96.59	101.31	96.797	98.133	98.064	98.643	95.07	96.979	97.12	95.586	101.23
107.86	102.7	103.51	106.88	104.79	108.44	105.25	104.6	105.76	104.85	110.39	107.83	105.13	101.99	108.05	109.2	112.05	110.28	103.94	105.64	106.15	104.27	106.7	102.33	102.96	109.91	103.38	104.97	108	102.64	105.89	104.3	103.78	104.82	106.11	106.05	107.59	107.38	107.31	106.93	107.89	105.68	101.93	104.64	106.21	107.84	110.47	101.71	104.02	101
110.26	111.22	107.86	107.8	109.5	108.85	106.88	111.85	112.34	107.55	106.65	108.46	106.48	108.44	107.76	104.18	109.89	109	108.71	106.8	108.14	108.78	109.55	108.53	107.41	108.37	105.09	109.57	110.92	109.26	108.27	112.35	108.06	110.14	104.42	109.83	105.27	104.76	107.98	108.98	109.36	108.82	107.08	105.78	110.8	111.65	105.32	108.19	115.41	107.06
107.11	109.67	107.23	109.49	104.78	107.62	105.62	105.2	108.72	103.67	108.59	99.166	102.47	104.44	107.29	105.82	107.82	106.78	105.74	104.34	108.23	105.04	102.44	107.29	105.6	107.23	103.32	101.98	105.03	98.044	107.69	105.14	107.79	105.52	107.2	97.624	103.29	103.94	105.26	102.89	102.6	102.96	105.55	110.52	105.78	102.43	106.02	106.81	105.03	104.53
105.33	106.51	103.71	106.82	104.88	105.46	107.86	105.31	107.62	105.45	105.99	101.15	106.37	104.02	110.55	111.29	109.16	107.37	105.67	105.81	105.44	107.75	107.04	105.06	106.42	106.99	104.14	105.68	107.3	103.53	109.03	108.51	107.77	101.3	103.27	108.74	104.96	109.3	106.18	104.97	108.73	103.41	105.62	105.13	104.01	105.48	104.12	108.18	107.94	105.76
98.585	97.238	94.579	99.139	96.552	95.826	95.641	99.255	95.589	99.392	97.882	98.884	103.77	99.1	94.518	100.96	96.738	96.726	100.06	97.157	99.259	93.459	96.849	96.818	98.734	97.916	94.33	96.948	97.179	98.83	93.616	97.927	98.561	95.428	99.592	97.523	102.39	99.543	101.66	96.044	94.72	99.82	94.936	97.679	92.449	98.698	95.544	98.123	98.838	98.495
112.8	105.26	106.89	107.54	105.27	106.63	107.09	111.36	110.34	111.92	106.66	108.93	109.15	105.23	109.94	107.74	110.06	107.3	110.72	108.03	107.67	112.57	106.39	107.87	105.06	103.83	107.49	103.23	107.39	104.35	106.69	108.43	106.08	109.75	110.24	109.52	105.54	108.38	108.32	102.05	104.91	105.11	108.43	106.83	108.05	110.87	110.57	112.48	105.33	108.81
107.82	106.81	105.06	106.97	107.41	104.91	110.16	104.59	107.28	106.33	106.61	107.7	105.09	111.27	104.65	109.83	104.84	104.33	106.25	109.58	106.3	106.06	109.01	104.71	104.87	109.93	105.6	108.9	108.3	104.9	112.22	103.76	104.79	110.4	107.67	106.25	105.2	105.56	106.58	105.49	105.16	102.34	107.99	111.88	105.95	111.07	104.44	106.98	108.01	108.42
109.98	106.32	106.31	106.03	107.97	103.29	99.475	109.03	107.91	104.13	97.979	105.23	104.76	104.23	105.06	104.13	105.3	107.51	109.57	103.42	102.25	104.31	105.27	105.59	100.95	107.28	106.79	100.76	104.22	102.48	107.67	103.98	105.84	107.66	107.81	100.58	106.34	107.99	99.198	107.05	105.41	102.39	103.77	106.75	104.9	104.53	105.08	102.63	106.15	103.63
101.79	99.687	99.571	99.602	99.52	97.056	102.98	101.21	101.67	97.279	100.48	99.539	97.004	97.94	98.036	100.04	97.562	101.22	101.5	101.2	100.65	100.91	100.22	98.933	96.602	98.571	95.793	102.37	99.393	102	100.55	101.3	97.801	97.636	104.43	99.048	99.35	100.72	101.43	101.06	100.04	97.068	101.45	100.88	103.03	102.65	100.19	98.566	103.3	98.197
104.67	101.24	104.26	99.766	100.85	105.27	107.48	104.1	97.083	104.33	103.58	103.04	103.4	105.09	103.75	102.34	106.54	103.11	101.69	104.51	107.55	105.24	103.07	104.67	103.79	100.39	103.82	104.4	100.91	98.905	106.15	104.63	103.69	99.558	103.46	105.63	101.42	100.38	103.69	98.832	106.37	102.26	103.88	104.43	96.986	105.34	102.65	104.45	104	99.66
105.42	104.35	105.49	104.85	105.64	108.86	113.63	106.94	108.71	107.05	105.18	107.64	108.6	107.41	106.58	106.03	105.25	102.48	107.12	104.38	108.67	106.19	103.85	108.18	104.07	108.82	99.474	101.61	106.58	105.16	109.55	104.73	107.58	108.1	106.58	106.18	102.79	106.5	107.07	107.81	102.31	107.07	105.84	103.15	106.14	104.79	104.93	106.79	104.87	105.71
109.46	104.25	105.11	103.83	103.8	104.38	104.85	105	108.32	104.56	108.38	110.11	110.98	104.96	110.14	111.2	107.75	106.84	101.83	107.38	103.81	108.37	105.25	101.06	104.44	108.15	106.1	104.97	100.27	106.65	109.42	105.85	106.62	109.39	103.89	106.99	107.28	105.7	109.48	103.82	110.81	105.79	106.36	101.4	108.95	105.86	110.4	110.06	105.71	107.05
105.33	102.53	104.08	105.04	103.67	109.73	107.62	104.44	103.44	106.04	105.29	103.09	105.98	107.97	107.03	106.15	103.99	104.94	107.86	102.01	104.7	102.92	104.29	106.03	109.88	107.64	109.57	104.82	108.8	106.81	104.3	106.52	101.7	103.14	104.61	107.15	107.18	106.16	106.94	110.32	103.32	106.57	103.11	106.23	102.3	105.61	102.3	104.19	98.493	106.33
102.58	105.3	106.22	110.28	106.18	106.04	105.06	104.61	101.99	106.14	103.31	106.76	102.13	104.57	104.08	105.22	105.63	101.3	103.96	104.91	104.6	104.21	104.96	108.27	104.76	106.87	110.23	100.4	103.93	104.04	107.26	104.54	106.51	107.6	104.59	106.54	103.43	104.08	106.26	106.26	98.678	104.34	104.66	103.38	104.27	108.35	105.05	108.54	108.81	104.56
108.46	112.05	106.51	109.15	110.58	114.36	106.98	110.19	108.74	107.86	110.76	111.56	107.96	111.89	104.39	108.39	104.45	103.19	109.61	105.72	109.27	109.17	109.68	110.98	107.39	111.29	111.3	108.25	105.29	103.38	106.95	111.53	112.28	105.84	109.19	109.52	109.11	108.44	108.96	114.46	109	109	108.1	109.88	113.03	109.48	109.84	104.87	112.68	109.51
99.264	102.3	100.65	93.372	98.759	98.689	98.278	96.146	97.514	95.602	100.55	97.673	95.743	96.702	93.257	95.293	97.579	99.162	95.922	96.827	99.649	96.109	98.663	93.596	96.111	96.485	98.922	99.501	99.227	98.62	99.815	96.308	99.292	99.577	99.376	100.88	96.241	97.289	100.72	97.699	100.37	98.954	95.855	95.555	97.731	95.468	99.317	99.018	95.673	96.265
102.45	102.47	105.05	105.59	110.33	107.65	106.73	109.55	109.74	104.63	107.22	104	107.88	106.79	106.81	105.68	107.92	105.9	106.99	107.19	100.42	107.5	102.82	105.66	102.74	107.41	106.53	106.34	102.47	100.57	102.57	103.65	103.92	102.41	110.95	104.17	103.61	109.25	107.52	107.75	103.31	105.84	106.81	104.55	106.34	106.15	107.89	99.218	104.84	102.35
105.42	105.69	105.76	103.5	103.1	105.15	106.31	107.34	100.68	104.79	105.98	101.69	105.08	108.29	108.72	107.68	106.15	109.22	105.03	103.26	105.55	106.73	105.38	109.74	108.26	106.17	98.175	107.62	106.01	104.11	111.94	102.87	111.7	105.71	105.04	104.38	101.28	104.73	109.76	102.68	108.04	107.38	107.2	110.16	108.61	107.79	105.1	104.82	107.05	104.29
107.76	109.43	106.87	109.79	114.69	105.82	111.71	110.45	111.38	110.94	110.41	107.75	110.57	111.16	108.29	113.39	105.42	110.03	108.75	108.58	108.48	116.67	114.4	111.78	108.91	108.47	108.2	112.61	107.57	112.95	111.28	110.2	109.32	112.06	109.28	108.48	111.56	111.37	103.91	108.35	107.38	111.82	110.99	114.39	114.83	111.04	107.94	108.38	110.86	112.01
107.84	105.48	102.68	107.25	103.81	109.05	104.57	108.85	108.2	108.37	105.67	107.5	101.8	104.08	108.22	103.55	105.26	106.93	110.8	104.59	103.38	106.71	111.05	112.14	109.27	102.4	107.9	101.02	102.95	102.83	104.07	106.06	104.48	104.26	101.47	102.61	107.62	107.83	104.88	104.59	104.4	104.34	109.66	107.73	103.69	103.26	107.17	101.49	102.43	109.05
109.04	108.57	104.86	107.66	108.24	106.73	106.44	105.44	105.57	106.91	109.51	106.85	110.16	111.94	109.07	108.68	107.39	103.46	109.44	107.05	108.01	109.93	107.91	107.61	106.72	106.8	108.51	109.77	109.11	107.09	108.84	105.33	106.91	108.15	108.11	112.9	111.71	105.9	107.15	104.73	110.16	106.67	111.92	105.95	106	105.46	105.95	106.22	106.08	105.99
104.57	107.68	110.39	98.89	103.95	106.83	106.8	100.3	106.17	110.08	104.99	104.75	105.89	101.44	104.16	105.46	101.07	104.18	104.06	108.02	105.65	112.39	105.62	107.53	104.61	106.29	109.03	109.1	106.92	104.83	99.866	105.84	103.23	106.05	105.6	101.2	104.02	106.61	108.68	107.94	101.93	107.28	102.07	107.73	107.79	109.68	105.78	108.84	106.6	108.77
102.24	97.316	95.265	99.619	98.637	99.573	96.182	99.424	97.173	101.36	101.87	100.09	103.01	98.372	98.684	95.373	98.937	96.26	93.772	105.35	100.18	94.194	93.972	99.712	98.817	96.64	102.98	98.819	96.935	98.738	94.437	98.052	98.947	97.573	97.617	96.275	98.515	98.348	97.204	96.996	103.11	97.352	93.933	98.12	97.326	99.661	98.86	96.404	104.62	96.729
101.72	101.01	110.46	104.19	101.98	102.26	110.97	106.77	107.83	105.98	108.72	107.35	102.81	107.32	108.36	104.87	101.24	100.47	102.58	103.65	111.14	104.53	102.88	111.24	107.75	107.47	109.68	106.62	109.91	101.64	108.5	107.97	106.07	105.89	102.3	103.72	102.71	107.62	108.06	109.02	107.2	102.74	107.22	101.42	102.87	109.18	109.36	108.07	104.64	108.36
104.88	108.35	111.36	101.33	107.53	108.19	108.01	105.7	112.45	106.52	106.38	105.1	102.75	104.88	106.84	104.93	107.77	110.09	105.81	106.68	106.73	105.24	106.31	104.92	105.71	103.9	105.93	102.84	103.11	107.95	105.26	103.99	107.13	103.84	103.33	106.22	104.91	103.43	103.68	105	105.27	101.47	108.22	104.42	106.87	107.14	105.2	103.33	106.85	103.89
102.08	111.51	109.16	108.18	108.86	112.38	103.36	110.11	104.96	106.23	109.88	109.81	107.14	110.93	111.63	102.23	107.56	113.85	108.23	103.68	112.07	105.37	108.74	109.05	107.48	106.67	105.99	105.89	111.85	109.45	107.44	101.37	108.57	104.86	109.24	106.74	107.85	106.97	104.69	109.11	107.82	103.68	106.98	108.34	104.27	106.2	112.99	110.35	108.44	105.77
107.19	108.71	105.42	107.58	109.5	110.95	109.74	109.46	111.57	108.43	107.15	108.85	110.82	107.19	107.76	109.24	109.33	108.36	111.38	114.29	107.33	106.87	106.95	105.55	110.64	112.39	112.3	108.33	104.04	108.55	110.45	111.86	104.74	107.98	109.49	111.14	109.39	109.1	109.3	107.09	107.28	105.8	110.37	104.93	109.62	107.54	110.3	106.95	108.48	101.07
111.2	111.36	103.27	107.46	104.41	109.49	106.53	111.98	107.7	109.48	108.63	105.22	109.33	108.94	103.81	110.84	108.02	106.28	113.51	110.1	105.02	112.89	109.44	107.22	109.67	110.22	109.87	105.4	107.22	109.42	107.69	110.55	109.33	109.86	108.23	111.18	111.36	106.83	105.99	107.97	105.76	108.59	110.38	105.64	107.21	107.22	108.13	115.01	106.56	107.02
113.98	106.72	110.74	107.79	109.78	109.64	104.19	104.92	104.99	104.42	114.6	106.29	112.91	108.13	103.6	109.55	102.98	109.6	110.95	107.47	109.78	105.88	102.73	108.63	114.06	111.63	106.08	103.94	106.13	108.9	111.4	109.09	107.93	109.03	106.4	105.4	109.87	110.12	106.65	110.4	106.37	102.9	110.91	109.01	111.12	103.07	106.52	107.98	105.15	106.56
106.55	107.81	111.33	108.54	111.65	108.52	111.01	105.7	110.12	114.63	104.19	107.52	108.06	108.37	104.82	107.79	105.63	110.64	110.81	106.26	111.45	107.57	106.26	108.11	111.55	106.83	110.62	108.7	109.93	108.4	110.1	109.5	112.98	109.48	105.57	104.55	111.5	106.77	103.77	109.16	112.9	110.83	106.56	110.83	112.61	107.38	103.9	106.58	106.29	106.94
109.51	110.89	108.9	106.34	102.64	112.59	107.53	110.25	103.04	114.41	108.94	102.97	109.73	105.75	108.79	103.83	106.09	106.75	108.13	108.12	103.07	105.52	109.44	109.21	107.52	102.81	105.31	109.31	110.37	103.68	104.96	112.86	107.98	105.53	104.27	107.18	106.38	108.44	110.98	107.96	108.08	107.01	105.61	108.19	104.55	107.62	107.3	107.07	108.73	107.3
105.32	107.52	105.47	106.45	106.99	104.58	106.59	104.3	105.98	105.81	109.97	105.87	108.37	102.68	105.79	110.82	105.28	113.69	108.75	101.87	100.38	109.74	109.75	108.22	111.24	106.11	107.9	100.01	106.94	105.13	110.49	99.656	103.98	107.36	104.47	102.68	102.27	105.76	109.28	105.93	107.52	105.43	103.58	105.5	102.99	106.94	101.78	105.19	105.06	101.84
112.85	108.12	106.99	107.52	107.48	105.97	108.15	108.11	104.57	108.38	108.64	107.45	114.13	108.17	108.18	104.87	106.86	106.36	105.66	108.54	107.71	108.11	107.92	109.25	105.99	106.65	110.24	105.92	105.71	106.92	110.45	105.22	107.13	108.79	102.64	109.94	104.38	111.3	110.01	107.89	106.52	106.71	107.73	108	107.77	110.01	104.45	109.68	110.29	108.29
104.55	107.67	105.7	103.24	103.09	107.98	109.33	107.28	107.84	108.02	105.04	106.09	107.33	108.29	109.09	105.13	105.75	108.67	105.55	102.33	105.4	105.6	108.17	106.87	103.52	103.23	101.77	103.13	103.42	110.42	107.94	103.91	106.8	109.8	107.49	105.55	104.11	102.16	109.85	104.88	107.84	110.07	107.18	104.14	105.36	105.39	106.38	107.3	107.86	103.73
104.74	106.24	108.53	109.36	107.11	112.73	104.91	109.6	107.85	104.4	106.5	104.99	103.07	102.55	110.76	106.81	109.58	105.81	112.46	103.75	110.39	109.02	106.63	109.69	111.04	107.17	106.94	102.73	99.291	104.53	109.23	106.66	106.34	107.26	107.99	107.31	108.24	105.01	107.45	107.18	108.91	106.73	100.73	103.21	104.56	109.76	107.2	105.45	108.36	112.07
102.05	98.96	95.979	94.358	99.535	99.892	97.065	99.744	98.57	100.04	99.782	102.14	101.94	98.69	95.94	96.98	97.965	97.136	100.25	96.421	95.926	97.433	97.109	100.23	99.387	96.324	98.431	94.456	98.039	105.17	96.663	99.379	91.308	103.56	94.861	104.29	97.313	102.15	101.89	95.083	106.68	98.403	97.436	100.41	103.52	100.25	101.05	98.68	101.66	104.38
102.58	105.37	102.25	104.25	102.81	106.83	105.15	109.12	106.68	107.43	105.71	110.76	109.49	108.76	107.51	103.87	108.39	105.12	108.05	104.65	105.33	108.21	107.52	107.86	104.45	107.1	104.2	100.73	104.3	105.75	105.75	108.5	109.34	101.75	104.85	105.75	105.1	105.92	103.73	108.67	105.84	104.65	109.64	108.27	103.82	100.52	109.16	105.3	104.14	100.32
94.359	97.515	96.936	100.34	95.887	99.838	102.37	95.62	99.903	101.59	103.11	100.92	100.79	95.724	99.094	98.09	101.75	99.603	98.482	98.674	97.281	96.182	101.6	99.257	100.06	97.426	98.478	98.348	97.351	97.549	100.46	99.75	100.16	96.288	101.15	103.6	100.13	93.492	100.34	102.55	98.969	98.836	100.76	96.018	100.68	94.582	94.344	97.374	100.44	99.58
113.59	109.4	106.54	106.56	108.62	108.72	106.01	105.88	107.28	105.05	107.67	102.07	104.89	106.32	104.23	102.63	106.13	108.34	106.8	106.09	109.26	104.57	106.05	108.73	105.01	106.88	108.78	107.22	108.89	108.33	104.37	107.84	102.39	104.09	106.01	108.04	105.57	108.06	108.51	105.77	104.18	103.79	104.47	104.37	108.58	106.84	108.48	104.79	104.58	106.68
106.53	103.99	108.13	100.96	107.04	106.85	105.2	105.17	105.2	105.22	111.02	106.06	107.29	105.63	107.39	104.79	103.6	105.73	109.41	105.88	100.45	111.18	103.42	107.25	104.21	106.3	104.63	105.8	103.43	104.66	101.93	108.53	103.65	106.52	101.97	109.86	104.95	108.2	104.66	104.09	103.09	105.44	103.49	110.42	104.74	105.86	103.94	110.74	111.87	107.51
106.89	108.58	109.58	107.25	106.89	102.4	102.95	108.65	105.68	101.62	103.85	104.4	106.94	105.81	105.42	106.35	108.66	105.51	105.41	112.39	100.49	106.54	105.79	107.9	106.46	105.67	106.83	111.88	105.38	104.29	102.24	107.14	104.72	106.85	107.49	105.87	102.23	108.47	103.94	107.18	110.78	104.55	105.6	104.02	106.31	110.88	106.51	103.24	107.96	106.66
104.46	104.1	107.31	106.34	108.22	106.03	108.56	101.5	106.25	103.89	104	105.85	107.94	106.19	103.77	107.66	104.22	106.61	105.07	107.65	104.64	107.98	108.95	109.99	105.49	106.12	105.05	105.9	108.38	109.67	105.1	102.42	102.78	101.32	101.62	108.98	106.75	99.731	105.06	101.87	107.38	105.89	105.27	105.65	105.54	103.76	103.33	103.97	106.09	107.08
107.94	105.08	103.96	111	110.02	103.03	105.76	104.96	106.29	109.53	107.65	110.46	111.85	106.77	109.7	109.13	114.48	105.98	106	106.8	108.03	109.2	105.4	110.23	104.98	103.77	114.22	106.77	106.67	108.59	105.38	111.42	103.9	108.45	105.23	108.42	109.07	106.76	102.31	108.24	106.68	105.18	105.54	109.63	113.02	109.68	108.65	107.57	105.97	106.7
106.83	109.94	104.85	101.95	107.56	106.22	105.74	109.2	107.96	105.25	103.22	103.86	103.63	105.32	106.71	103.72	107.08	108.64	109.76	108.06	109.8	107.91	106.34	106.47	105.48	104.86	104.59	104.18	108.23	100.8	105.32	106.57	109.1	107.25	101.43	110.59	104.41	108.24	106.64	106.42	107.45	106.07	107.62	103.27	106.47	98.178	107.86	105.91	107.62	103.95
110.27	109.35	107.24	105.48	106.87	106.63	105.06	106.33	108.77	105.78	108.99	105.92	107.11	106.22	106.22	106.22	102.77	109.34	109.1	110.48	103.86	104.88	108.09	107.5	113.55	107.53	107.66	104.43	106.86	104.5	106.63	106.17	103.37	106.85	104.91	109.04	103.61	101.82	105.63	110.44	105.21	108.04	107.04	102.81	107.97	104.01	101.53	105.44	103.61	105.34
107.28	105.85	109.25	111.05	106.93	108.13	107.24	108.01	112.29	112.93	107.34	102.56	106.92	107.6	105.97	110.28	107.29	106.5	110.39	109.39	110.98	105.32	108.33	105.71	106.08	106.52	110.5	110.49	108.35	109.83	106.89	107.46	106.09	111.4	106.71	110.31	113.39	110.74	109.75	105.98	109.61	105.19	108.13	104.94	107.41	104.6	107.78	108.87	106.98	106.19
107.54	98.679	99.479	102.26	102.94	104.36	100.99	97.795	103.85	103.26	104.06	101.63	99.408	106.8	102.73	98.179	99.685	100.15	96.081	98.844	100.29	102.55	100.38	101.98	99.127	95.738	99.295	102.71	101.61	104.56	103.18	99.428	99.692	97.724	100.54	101.82	103.29	100.56	99.718	101.13	104.96	94.741	100.94	96.469	101	102.95	101.38	103.99	103.06	99.52
109.85	110.98	111.43	107.75	113.55	109.02	107.03	109.98	109.01	108.28	110.37	109.71	110.78	113.16	114.13	110.02	106.85	106.9	110.87	111.26	110.61	106.03	113.3	109.42	112.11	112.57	110.31	109.87	109.08	111.22	112.89	113.91	110.51	110.63	112.7	113.16	112.97	107.82	113.13	109.08	110.06	110.62	107.19	109.2	110.01	107.91	113.61	111.25	106.5	109.74
104.79	104.36	103.46	106.54	104.73	106.56	101.19	105.4	102.95	104.08	100.35	109.98	104.99	108.7	106.92	107.88	111.13	104.23	101.07	106.41	107.2	106.57	109.24	103.82	108.06	106.34	103.04	109.83	108.22	102.21	106.93	106.76	104	108.11	103.82	105.55	106.7	103.82	106.46	102.13	111.44	101.57	107.29	106.32	104.97	106.42	103.45	105.39	104.23	107.02
106.45	101.72	105.11	105.99	104.19	102.64	108.78	107.98	104.92	106.13	102.86	105.23	107.7	105.04	104.92	105.67	108.3	107.17	108.65	106.65	104.58	105.17	105.76	104.49	106.54	102.02	108.37	104.04	109.75	104.74	108.27	106.43	104.11	101.44	103.57	99.437	106.91	106.11	106.6	104.38	100.31	105.89	106.51	106.42	105.93	106.58	109.83	104.19	108.53	103.74
109.52	106.03	108.93	104.06	103.38	107.17	106.62	104.7	107.2	110.84	105.32	105.63	106.21	109.39	106.5	104.9	104.08	104.96	104.93	103.74	108.91	106.61	105.56	107.7	107.6	107.08	105.64	106.09	101.71	107.57	103.31	106.87	104.37	106.93	106.55	107.72	109.34	101.61	106.4	104.21	105.14	105.54	111.01	100.8	110.32	104.66	108.17	104.16	103.75	107
99.482	98.736	95.773	103.24	98.519	97.668	98.56	100.27	97.766	101.35	97.194	101.73	100.09	96.736	98.318	98.137	98.095	97.067	100.21	99.831	97.774	98.48	97.387	93.594	101.42	99.282	100.23	98.084	102.88	103.34	96.43	98.998	100.24	99.55	97.46	99.057	98.119	100.09	96.589	94.974	99.126	97.181	102.77	98.5	98.617	100.62	96.038	101.09	99.881	96.551
102.96	100.66	103.34	101.48	95.733	101.42	99.868	101.73	99.804	100.84	97.739	99.564	99.409	103.21	95.533	102.05	96.868	103.25	98.476	97.669	98.88	97.382	98.503	101.33	101.57	96.176	98.917	97.031	101.15	102.78	99.671	98.878	101.7	102.78	99.14	99.995	96.462	99.804	101.81	98.422	98.082	95.495	96.23	97.69	106.84	92.897	98.798	105.31	102.8	97.924
107.76	109.76	104.99	106.25	109.06	109.78	105.88	102.87	110.73	103.76	103.88	103.43	107.26	103.34	111.51	107.79	106.55	105.42	111.75	109.15	108.11	110.73	110.17	105.38	105.85	106.8	108.61	103.9	108.14	110.23	110.73	110.69	109.17	103.31	103.09	104.54	107.41	111.2	110.32	108.49	108.98	109.38	109.73	106.4	108.01	112.86	106.96	106.54	110.83	109.56
109.68	106.89	107.82	105.99	107.66	108.28	110.77	107.41	107.67	109.69	112.16	108.15	108.64	105.75	108.99	107.11	110.03	105.71	106.8	106.35	105.63	105.8	104.17	107.36	112.36	103.83	107.79	109.74	107.01	105.82	105.6	107.8	108.28	109.03	105.15	110.07	106.84	107.73	107.22	108.82	108.58	103.6	109.36	112.35	108.73	108.03	106.99	107.53	108.99	105.1
102.32	101.47	102.2	105.02	100.43	103.86	100.13	100.4	103.61	97.711	100.19	101.98	100.36	100.65	103.67	101.22	102.77	99.356	102.29	102.25	99.342	99.836	100.78	100.21	98.533	102.55	100.33	100.65	102.07	98.36	99.978	100.23	101.22	100.31	101.12	99.104	101.14	101.67	103.32	99.544	97.106	100.23	97.171	99.627	97.209	100.3	96.435	101.76	99.091	96.775
99.018	101.26	99.354	104.45	102.67	100.4	104.24	100.46	97.882	103.6	101.57	100.95	100.66	100.28	96.969	98.65	101.23	98.906	99.892	100.13	98.68	103.53	103.99	103.62	100.96	100.9	97.639	101.67	99.731	98.104	102.6	100.26	102.6	106.58	99.82	102.68	105.04	103.71	101.07	99.6	100.54	97.474	98.994	100.12	100.62	99.974	97.196	99.677	100.15	101.8
97.939	101.51	96.412	96.866	96.163	98.094	103.8	98.739	99.872	98.157	101.1	102.43	97.123	100.39	97.96	104.08	100.65	97.588	103.89	98.097	96.389	99.231	96.39	103.89	99.544	98.992	99.583	98.24	104.62	98.925	102.88	94.302	97.514	98.251	98.863	102.31	99.14	102.68	95.224	98.527	97.317	98.779	94.419	99.665	99.992	90.396	100.34	100.32	98.659	95.443
110.85	107.12	107.49	106.73	108.13	108.18	106.09	107.5	105.55	109.05	112.11	109.9	111.93	111.63	111.93	109.53	105.35	109.64	104.05	105.32	104.44	106.7	110.19	109.76	108.32	105.08	112.58	102.89	108.86	112.97	106.49	108.88	108.57	108.44	110.89	111.72	108	103.24	107.56	108.07	107.85	105.81	106.86	107.62	105.5	108.79	112.39	108.87	109.15	110.17
108.51	110.05	113.12	106.36	108.19	110.1	108.16	109.83	110.17	108.44	107.76	113.08	108.68	109.72	109.04	103.35	109.07	109.26	110.97	105.95	108.94	103.39	112.96	108.84	105.66	111.62	105.25	108.36	110.91	108.19	111.34	107.83	107.92	111.39	106.38	108.22	108.88	112.45	109.92	108.11	103.6	107.22	110.88	106.56	107.32	111.21	107.93	106.53	106.02	107.91
99.263	100.75	93.886	95.668	100.46	95.537	99.348	99.631	99.15	97.179	96.431	99.925	93.89	100.29	96.098	94.046	100.49	98.129	95.221	98.844	100.46	99.8	100.59	98.33	95.858	98.181	98.122	97.43	101.23	99.657	96.204	98.195	98.068	101.11	100.07	95.165	95.745	99.295	101.9	100.14	102.48	98.323	99.045	99.209	99.662	101.86	98.248	96.411	95.675	97.856
104.4	104.46	100.77	103.82	106.51	108.01	102.06	105.32	105.26	109.94	102.54	103.78	106.65	111.75	105.89	105.92	102.69	106.83	111.66	107.08	104.8	103.43	103.83	102.37	104.17	104.97	102.59	107.1	104.64	106.53	105.19	109.1	103.21	103.57	101.59	104.38	105.64	107.16	107.63	103.42	105.53	106.14	103.66	107.84	108.1	107.85	106.6	104.42	102.4	107.11
109.93	110.31	108.86	108.16	110.03	110.87	107.62	107.52	107.19	109.37	113.34	108.73	107.08	107.41	108.01	108.3	109.17	114.05	107.99	110.37	106.09	107.68	108.14	106.36	105.05	104.97	109.21	107.54	107.18	110.34	107.35	105.19	109.18	108.13	109.49	108.7	111.81	114.03	109.61	111.84	111.76	113.07	111.4	110.88	109.57	103.76	104.09	107.88	107.99	110.8
103.04	97.998	100.89	103.72	102.52	102.61	104.38	102.33	103.01	99.198	98.123	99.301	96.791	104.73	99.112	104.59	103.47	96.484	102.07	97.45	99.113	103.98	101.92	102.73	103.09	103.21	99.849	101.9	101.83	101.63	98.679	105.84	99.115	102.6	102.63	101.58	97.737	104.86	101.12	101.24	103.81	101.57	97.357	99.085	99.668	99.396	100.14	101.28	97.019	102.41
108.04	106.52	107.09	107.36	114.1	109.61	107.99	112.39	104.25	109.95	104.33	106.4	106.79	109.63	106.76	109.2	105.51	107.62	112.01	108.08	108	114.05	108.5	106.26	107.06	109.79	110.74	104.47	115.69	108.66	110.13	109.47	109.88	106.06	111.76	110.48	107.54	110.07	109.16	110.65	112.92	105.57	109.09	107.68	113.3	110.79	109.53	108.81	105.68	112.15
99.736	99.809	96.819	91.992	95.539	98.782	97.506	94.782	96.3	99.125	101.26	102.89	94.125	97.692	96.739	99.723	100.78	95.372	97.017	96.711	97.855	91.773	99.638	99.977	97.415	98.659	96.363	98.93	99.399	98.625	96.364	96.497	96.787	101.19	90.854	96.12	100.57	93.077	96.375	95.6	98.213	96.816	95.251	101.2	99.087	93.891	97.496	96.957	97.306	98.017
99.241	103.89	106.17	106.71	104.18	107.91	103.61	100.2	106.66	107.87	109.59	105.16	104.11	104.84	102.64	105.31	106.4	106.65	104.16	108.87	108.1	108.26	110.25	106.6	107.53	102.05	105.74	104.04	102.72	99.961	102.62	102.01	105.84	104.77	113	108.7	100.49	105.9	106.83	105.09	106.16	106.88	106.72	102.69	106.51	106.27	107.38	107.72	107.6	105.68
99.289	98.521	104.16	105.36	101.19	104.36	103.62	99.071	102.04	99.368	106.2	104.56	106.35	103.58	102.17	100.55	106.09	101.5	97.817	102.84	100.51	98.026	105.14	105.35	101.46	101.96	101.63	105.48	103.6	104.25	99.682	101.75	104.62	102.42	99.952	103.38	101.98	100.01	101.98	100.77	103.87	100.86	99.709	107.21	103.42	105.76	100.91	102.49	101.44	100.58
103.8	104.06	107.61	106.43	107.01	102.08	106.64	103.59	105.43	108.7	108.66	107.62	104.02	107.28	104.81	106.84	104.74	104.09	105.9	106.28	108	107.5	108.52	104.43	99.828	106.67	107.12	111.62	108.7	108.73	106.36	104.58	103.4	106.82	109.07	103.64	106.98	105.25	113.39	104.01	104.73	108.43	100.42	103.47	106.72	107.2	106.27	101.92	112.62	109.05
99.197	106.51	107.48	104.21	109.88	103.96	105.92	107.89	101.68	102.61	112.87	102.42	107.49	104.97	104.9	107.01	104.91	106.09	105.58	103.18	104.98	109.14	106.6	106.5	102.35	104.57	108.5	112.37	104.99	105.26	107.59	107.01	106.22	102.48	108.71	103.81	106.21	103.47	106.03	106.08	105.96	105.18	105.65	104.81	105.61	109.15	110.45	105.8	103.08	106.23
113.51	105.04	111.61	107.31	111.94	111.66	111.58	112.66	114.58	111.63	103.55	104.33	108.95	109.18	108.92	109.31	107.9	110.12	113.07	104.24	105.16	112.26	107.82	107.58	111.28	108.65	108.48	105.73	108.2	108.58	107.09	112.68	106.62	108.36	112.13	106.7	111.21	109.01	107.48	106.14	109.5	108.74	107.89	107.01	108.23	104.3	111.59	109.01	106.75	106.81
110.97	108.38	107.72	107.73	107.94	107.99	111.5	106.33	106.27	109.96	109.42	108.56	111.42	106.8	107.89	105.78	107.28	111.31	104.48	104.58	106.98	106.31	106.66	106.41	110.36	108.14	107.02	107.37	107.64	107.43	113.32	105.21	106.18	107.72	105.76	106.37	110.05	104.22	109.05	110.83	102.78	112.25	106.32	106.93	100.71	102.63	110.73	107.45	105.73	110.28
104.16	105.57	106.05	107.35	103.88	104.7	107.45	103.58	106.02	102.53	105.29	106.81	105.73	108.14	106.44	109.69	101.73	106.01	108.23	105.92	104.99	99.864	106.54	100.59	105.23	106.15	109.21	109.22	105.33	105.32	107.51	103.5	105.63	103.65	104.49	105.18	105.57	102.84	106.5	100.96	102.18	108.02	103.66	109.55	104.66	103.75	102.78	103.99	103.97	103.78
94.589	97.124	94.87	100.23	99.21	98.011	105.7	95.054	97.726	101.87	99.176	99.287	97.777	103.46	95.337	94.395	97.534	98.984	96.153	101.78	100.81	99.929	100.4	101.25	101.27	94.824	98.573	97.157	99.927	99.906	98.002	91.625	100.15	101.82	98.891	99.716	97.268	98.823	97.401	97.556	99.263	96.615	95.947	99.707	96.054	97.27	100.08	92.736	100.3	105.16
101.61	103.18	107.47	106.89	104.27	107.9	104.62	103.8	103.95	107.23	109.66	106.08	103.78	105.8	107.11	102.78	101.79	105.72	110.53	104.23	106.68	106.98	107.55	106.63	109.87	110.19	105.12	102.79	108.44	105.83	103.66	107.66	108.78	104.66	109.94	106.68	108.54	109.75	102.62	106.62	107.2	102.72	106.56	107.53	106.93	104.01	100.16	105.43	104.46	104.34
102.45	105.44	109.48	114.52	104.26	110.28	105.94	108.99	109.27	100.33	108.68	105.02	106.62	102.44	105.78	110.73	103.25	112.28	106.99	111.69	104.22	110.14	111.14	106.55	107.69	108.39	108.84	108.67	110.87	109.81	108.37	104.66	107.74	110.51	106.01	105.97	107.87	110.37	109.59	107.51	107.98	109.95	107.92	108	109.68	112.44	109.81	104.31	109.01	105.55
106.25	104.37	109.41	106	108.61	109.82	108.87	108.39	103.22	104.94	104.06	108.13	102.39	101.58	110.76	105.91	106.75	102.4	108.28	109.82	106.83	111.46	105.45	106.89	102.27	105.72	105.49	105.54	110.59	111.12	100.25	103.64	100.34	105	105.89	105.45	110.67	106.37	102.92	107.19	103.02	107.19	109.22	104.65	103.79	104.3	103.37	106.84	103.66	104.75
108.06	105.44	103.5	104.59	108.26	108.49	102.08	105.09	106.29	105.75	102.68	110.4	105.96	106.03	105.4	109.59	107.9	102.55	102.98	106.45	109.51	105.39	102.55	105.42	102.88	101.49	105.49	107.32	105.57	104.77	104.24	106.14	106.57	108.78	105.05	107.26	104.49	105.25	106.78	104.59	105	106.84	105.67	107.17	107.51	103.46	108.14	106.07	110.34	99.22
109.63	104.38	108.09	109.1	110.58	106.13	103.59	105.6	114.62	108.2	103.87	107.04	107.21	103.31	103.72	110.08	105.37	104.98	107.76	104.45	109.06	104.93	109.18	104.19	107.1	108.26	104.48	101.23	106.47	106.12	101.93	107.28	104.82	102.36	105.04	105.3	107.42	103.78	106.36	105.61	105.3	106.79	110.51	104.95	108.84	102.48	106.06	103.67	106.6	109.09
107.75	103.04	105.5	110.34	106.29	112	107.92	108.05	107.86	104.88	110.04	109.01	108.88	107.28	106.6	109.72	105.38	104.55	106.34	110.87	106.41	111.71	107.72	107.45	111.08	108.73	108.4	108.21	104.95	108.79	111.04	107.1	110.89	104.07	108.28	109.47	107.73	107.29	103.8	110.27	108.65	112.91	108.12	112.18	107.59	106.81	106.96	106.8	104.54	109.55
106.26	100.04	104.4	105.39	102.59	103.25	105.17	107.34	104.81	103.81	102.23	105.12	108.45	105.42	105.13	106.86	100.14	106.33	109.54	111.3	103.71	110.08	107	107.3	109.67	107.56	102.85	107.65	103.15	105.21	107.83	105.45	103.51	107.01	105.49	109.21	105.56	106.47	106.51	106.07	105.67	106.9	104.88	110.41	109.81	103.63	103.27	103.82	105.28	102.21
97.05	97.544	98.508	101.49	97.558	98.93	97.773	95.807	98.549	100.79	95.006	100.11	95.11	97.784	103.48	96.779	99.422	100.23	95.64	98.593	93.835	102.3	98.545	96.14	99.661	96.147	97.073	101.28	100.52	93.688	99.662	97.819	98.287	100.5	101	101.47	99.183	96.787	98.209	100.77	100.47	96.365	101.3	102.58	101.84	99.443	98.433	97.31	100.7	96.336
105.39	103.51	104.4	105.99	111.36	110.37	102.83	103.29	106.97	110.66	109.72	107.21	112.79	108.77	108.38	109.68	112.84	107.44	105.82	106.07	107	106.19	105.9	107.28	108.67	107.57	104.35	106.61	106.39	109.6	108.94	107.64	107.27	109.05	109	106.84	109.04	109.77	109.31	108.85	105.4	104.76	110.54	107.89	105.03	108.76	113.36	107.35	107.94	110.09
108.18	106.61	107.11	109.63	106.9	109.85	107.78	103.93	107.63	106.51	108.22	107.55	106.94	110.97	105.06	103.66	110.04	104.4	105.3	104.56	111.55	107.66	110.39	112.7	110.55	112.08	112.47	108.44	110.73	107.05	109.31	114.35	109.16	107.09	109.9	107.75	112.41	105.76	109.42	105.12	109.61	109.79	110.12	109.72	108.37	108.38	110	109.99	104.33	103.59
105.1	101.34	104.79	105.1	107.38	104.19	106.58	106.98	108.5	104.31	109.97	102.64	105.23	108.57	110.8	103.47	107.3	107.08	109.03	106.98	109.02	106.99	104.99	105.77	106.23	108.08	110.67	109.71	103.16	107.03	106.08	109.77	111.39	102.26	101.19	103.82	108.22	106.89	107.91	104.64	107.98	106.4	103.61	107.04	102.88	105.42	107.1	104.82	108	107.67
107.86	107.52	107.12	105.3	106.69	100.5	105.09	107.84	112.67	106.74	108.35	107.83	105.15	107.28	108.37	108.21	111.94	111.6	104.72	107.72	105.55	108.12	106.91	106.26	107.06	109.54	107.7	106.45	105.32	104.7	109.01	108.68	108.03	108.61	105.93	109.43	107.07	109.94	111.11	104.82	108.13	107.75	108	110.47	110.11	111.18	104.83	107.67	104.38	108.67
99.792	103.81	95.28	100.88	100.45	100.18	101.98	99.581	99.195	103.25	103.27	103.24	97.331	103.14	97.906	100.52	98.447	97.063	97.919	99.299	101.74	100.32	103.74	106.57	103.26	101.28	97.491	99.944	102.15	103.7	99.001	107.02	100.78	102.49	99.22	101.82	99.178	102.04	97.449	103.15	99.18	102.33	101.74	102.18	104.35	98.39	101.49	98.323	102.53	102.89
105.2	104.14	98.899	103.7	108.31	106.34	107.75	104.96	105.17	104.72	108.78	104.05	105.19	102.58	101.05	107.14	109.42	109.94	108.07	105.96	105.93	104.87	103.15	103.85	104.16	105.23	106.8	109.21	108.51	106.43	110.1	108.63	104.82	102.84	107.59	108.61	105.72	104.36	104.03	108.24	110.6	103.56	106.89	105.16	102.7	103.61	105.39	106.42	107.06	104.25
103.72	105.95	105.35	100.15	104.92	100.83	105.6	105.45	100.15	106.49	105.89	105.31	107.43	107.64	100.45	104.28	106.56	105.84	109.13	106.8	105.61	103.01	106.52	100.78	109.63	106.24	110	107.84	108.17	108.14	107.44	106	104.67	106.37	107.3	108.84	100.88	106.53	102.88	103.73	106.1	100.22	106.48	105.52	104.72	106.05	103.83	103.96	102.23	103.2
95.003	102.89	99.894	100.28	98.885	94.761	105.59	100.83	99.244	98.989	98.662	101.9	99.402	97.627	102.95	96.705	101.86	98.292	101.34	100.92	98.796	100.27	96.541	100.65	97.937	96.15	104.89	96.707	102.08	98.903	100.81	100.64	98.784	99.012	97.387	97.108	98.756	101.78	99.404	99.924	99.214	94.535	101.22	96.934	98.227	99.359	96.889	96.864	98.22	100.53
99.402	107.58	106.94	109.58	106.48	109.55	106.94	105.31	105.74	103.98	105.39	107.99	107.9	103.66	109.45	109.71	107.01	109.23	104.55	110.63	104.55	110.08	102.49	110.25	103.36	104.49	108.28	109.22	102.4	108.7	100.56	106.24	105.84	105.98	107.01	108.67	103.26	109.15	106.48	111.95	104.38	106.18	108.98	104.76	101.57	103.04	103.37	103.91	110.22	105.71
100.48	103.82	99.243	100.69	95.403	96.17	99.878	96.104	91.308	101.02	100.46	97.826	98.514	94.236	99.523	100.85	97.569	93.985	96.509	98.734	94.923	95.037	97.437	101.05	101.05	94.658	106.61	96.648	98.958	98.684	101.45	98.592	93.554	97.605	92.82	101.27	97.862	99.675	97.819	96.77	102.07	101.71	97.934	99.467	96.277	101.76	101.75	96.062	99.508	94.484
106.23	110.57	106.78	104.82	107.54	109.23	102.21	105.92	106.3	107.06	106.2	108.7	104.18	103.95	104.31	107.87	108.23	107.89	104.15	107.8	105.1	103.59	109.33	103.4	105.71	106.52	108.21	106.85	108.07	105.72	108.02	107.7	107.8	106.1	108	105.55	106.41	106.12	113.5	108.03	108.23	105.02	109.53	109.64	107.4	107.56	105.89	107.96	105.07	106.32
96.458	96.199	96.851	99.86	98.234	94.05	94.983	93.903	94.727	98.848	99.738	100.82	99.454	96.476	100.24	100.63	100.09	101	98.231	97.185	97.077	101.07	93.078	101.66	98.859	101.74	97.65	98.829	100.65	101.65	96.061	99.388	96.441	98.011	93.722	100.57	100.93	97.6	95.715	96.35	95.2	96.362	100.96	99.412	94.907	101.33	98.238	101.7	98.341	99.07
110.37	107.78	106.87	105.35	101.75	109.74	103.3	109.1	109.65	103.49	106.92	106.4	106.28	111.34	106.6	104.74	98.947	105.29	107.86	106.82	102.21	107.5	102.67	106.75	104.42	103.87	105.19	106.46	104.94	104.47	106.52	107.56	108.27	104.74	102.07	106.6	106.93	107.8	105.36	107.76	107.05	106.31	107.44	105.38	105.73	106.44	106.57	107.32	105.4	107.59
107.83	108.1	109.28	111.98	108.49	107.85	105.97	102.53	102.06	107.86	106.56	105.93	105.78	108.19	107.38	108.97	105.46	110.33	105.72	108.97	107.39	102.21	108.86	100.76	104.07	104.05	101.82	104.11	106.36	106.11	108.52	105.63	111.77	106.86	104.97	106.36	103.72	105.34	115.16	109.24	103.57	104.26	101.58	105.07	103.22	104.75	109.32	107.24	107.47	104.64
106.31	107.06	106.51	105.63	107.85	109.15	104.31	106.69	105.13	106.61	107.12	105.75	103.83	106.65	104.73	109.47	109.94	104.93	106.35	107.97	106.01	105.68	107.34	111.53	103.61	108.77	100.68	102.2	107.8	105.48	105.68	107.44	105.74	100.19	104.46	107.76	102.41	108.01	104.64	107.75	105.52	102.32	105.05	109.86	105.63	105.45	105.2	102.37	103.97	106.81
106.01	100.19	97.912	99.458	94.792	97.947	96.65	98.013	102.56	102.57	96.427	101.03	96.428	101.54	97.967	95.707	100.69	96.247	102.11	100.36	95.876	99.033	101.02	95.911	96.976	99.761	99.316	99.974	98.953	96.892	100.28	103.08	104.22	99.759	100.82	96.938	99.758	98.058	98.151	99.549	97.957	100.27	97.939	98.15	97.75	101.97	98.713	100.96	98.963	99.948
106.28	111.49	107.55	106.9	105.67	108.32	110.03	106.35	108.65	107.61	109.87	107.98	107.38	108.01	107.75	110.93	107.91	111.59	105.01	105.9	106.49	104.37	106.4	112.14	105.16	109.82	106.86	106.52	110.34	110.51	105.02	106.84	113.66	107.3	108.86	111.96	106.78	110.25	107.92	106.77	103.59	106.1	111.26	108.47	105.28	110.42	101.29	109.67	112.53	106.42
99.596	97.347	100.29	98.825	99.479	101.89	99.376	92.675	99.155	105.3	101.76	98.444	100.72	98.759	102.43	101.5	100.46	95.104	100.03	101.58	102.45	104.53	100.36	96.045	101.34	98.579	99.921	99.64	101.97	98.251	102.41	99.67	101.95	102.96	95.821	102.11	99.861	100.49	102.47	99.559	100.42	99.248	95.994	98.258	98.158	97.281	98.446	98.531	107.07	99.095
100.51	99.536	101.63	104.65	98.877	98.362	100.81	98.663	102.25	97.834	102.28	100.21	103.99	101.4	101.94	101.68	100.63	102.81	100.9	102.1	105.8	103.09	101.28	100.69	99.458	99.931	102.51	97.42	101.99	102.32	101.25	94.528	99.473	99.608	100.76	97.148	100.04	99.563	99.647	102.38	102.27	97.351	104.51	98.691	103.33	98.623	101.12	98.09	101.56	97.962
103.23	109.93	108.73	100.81	108.49	110.43	105.7	106.12	112.21	102.62	109.49	103.79	104.62	107.56	106.08	101.79	106.87	108.21	108.09	106.63	107.83	113.5	104.97	104.64	109.99	102.89	107.02	106.59	106.57	107.46	107.54	107.54	102.18	103.35	106.02	106.09	107.23	106.15	106.41	104.8	106.68	107.83	104.89	108.24	106.49	110.39	105.38	102	100.89	104.61
108.63	105.69	110.25	107.65	103.68	104.09	110.87	102.61	100.3	110.97	103.13	106.91	107.19	107.67	100.04	111.91	104.2	104.44	111.15	109.05	102.73	108.78	101.33	109.45	108.21	103.81	106.06	103.03	106.92	106.75	107.16	106.6	107.34	104.63	107.81	108.73	107.29	104.47	104.64	109.18	104.96	101.49	101.22	99.715	107.86	108.03	109.65	108.57	108.44	108.09
97.135	98.295	99.505	102.64	103.68	95.591	101.99	98.646	103.34	101.99	102.48	96.672	96.509	102.34	99.53	102.67	94.199	99.528	98.885	97.643	102.68	95.361	103.94	102.04	99.519	98.637	99.483	104.92	99.195	102.17	104.94	100.31	103.46	99.898	99.211	97.749	100.32	103.11	98.508	99.221	100.5	103.53	99.397	99.802	101.52	99.738	96.047	103.62	101.57	103.94
105.66	107.77	106.87	111.34	106.81	113.17	103.63	109.79	106.37	101.52	110.86	107.8	104.52	105.91	109.53	103.64	103.53	111.4	109.09	108.75	104.92	109.34	105.94	110.36	103.12	105.64	106.36	109.79	111.9	104.69	112.14	109.15	106.68	104.24	109.36	109.35	104.24	103.82	107.37	106.89	105.41	106.85	107.74	105.78	104.61	106.88	106.47	108.99	105.98	107.48
107.92	106.75	107.21	103.35	105.25	103.35	103.83	107.29	107.73	106.44	103.01	106.77	106.65	98.995	104.77	106.62	106.43	106.78	103.77	106.66	111.45	107.88	106.61	104.55	106.12	107.17	105.21	99.6	107.54	106.64	105.18	107.22	103.41	112.05	105.38	109.37	105.97	103.81	103.26	105.81	107.99	106.13	105.83	105.64	105.45	102.32	101.8	99.751	105	105.22
102.6	100.21	108.5	106.78	104.52	107.14	102.03	102.51	101.9	109.48	105.5	105.24	108.16	102.81	104.79	104.42	105.67	104.54	105.04	108.45	101.41	102.86	101.92	107.92	110.28	110.27	107.99	101.13	103.1	103.64	103.71	105.13	101.07	106.15	104.66	107.18	99.033	105.29	104.28	111.04	105.02	108.72	104.21	105.97	100.38	104.93	106.97	102.52	107.57	104.26
106.25	107.12	104.5	103.5	108.02	100.31	109.06	104.87	104.09	105.87	111.6	107.79	102.58	109.08	108.97	106.64	106.17	104.53	105.9	102.61	105.94	102.74	106.47	104.3	103.77	106.6	108.61	103.63	109.64	104.14	102.24	99.322	104.33	110.78	107.02	110.38	101.52	104.09	105.02	108.46	106.85	101.96	107.42	107.63	103.78	106.87	105.94	104.28	107.8	107.37
107.77	111.27	108.33	109.01	106.99	106.86	104.2	104.61	107.26	111.54	110.8	110.81	107.31	104.8	107.54	106.57	106.99	99.127	108.19	108.28	102.65	108.59	105.39	111.29	107.44	103.07	105.44	107.43	107.16	103.3	110.79	109.02	108.4	107.85	105.03	109.86	105.26	107.29	109.88	108.58	103.81	105.46	104.34	105.98	110.7	106.88	110.44	109.52	107.57	105.36
105.82	109.34	101.5	104.84	106.55	105.7	107.42	103.49	107.93	105.22	103.25	107.32	102.88	106.06	105.57	102.88	105.42	104.94	107.8	107.29	106.19	108.27	105.47	107.15	105.62	102.88	110.29	106.3	107.04	106.28	101.9	100.39	106.9	105.3	106.96	103.03	105.5	105.87	107.94	108.25	107.06	101.76	105.8	107.52	102.1	104.42	105.52	104.75	106.75	106.77
103.83	99.154	101.81	103.19	103.11	98.42	101.17	102.06	105.11	95.287	98.034	102.78	99.261	98.113	98.604	103.75	99.968	100.23	101.99	103.54	99.648	98.014	101.52	106.35	98.811	100.18	104.14	100.91	101.05	100.91	102.27	96.336	99.735	99.404	102.63	102.79	99.528	95.395	100.75	100.71	100.36	102.89	97.741	100.07	97.062	99.247	98.298	101.25	98.76	102.63
105.86	104.65	103.93	108.55	104.95	103.19	111.23	106.95	105.87	106.57	104.24	104.25	109.73	108.37	104.6	102.77	101.71	108.5	104.69	100.75	108.26	102.94	108.16	105.85	107.49	107.34	108.96	101.2	105.54	103.05	109.23	107.34	105.92	105.01	107.14	109.3	104.29	109.52	105.84	103.46	107.05	103.24	106.1	104.54	104.74	108.31	101.41	108.33	103.8	109.47
107.92	106.32	104.99	105.59	105.7	108.34	109.03	111.51	107.89	112.26	105.84	106.18	110.52	105.63	106.08	108.56	108.72	111.23	107.34	110.66	106.69	113.3	104.2	106.56	110.85	111.37	111.07	110.52	111.41	108.21	106.09	105.35	109.12	105.82	109.52	110.39	109.49	109.39	110.48	106.13	106.74	113.61	109.48	109.43	108.13	106.46	109.83	111.36	110.03	109.79
110.73	109.62	107.23	104.17	108.5	105.39	102.3	109.37	106.92	113.39	106.97	105.78	107.7	110.45	113.08	109.43	106.5	112.39	107.68	107.03	108.17	112.21	109.49	109.31	107.7	110.73	109.22	105.68	103.23	108.57	107.51	108.04	106.58	111.34	110.22	113.68	107.8	106.73	110.07	107.02	109.94	108.47	107.21	108	107.19	110.94	111.78	106.87	109.84	105
96.167	98.573	94.957	99.648	99.798	96.533	96.698	99.838	97.156	100.61	94.074	97.89	98.415	95.826	99.509	99.441	99.755	101.51	95.019	99.137	96.391	103.47	95.543	94.958	97.503	99.379	94.774	96.653	95.499	94.386	98.56	98.89	98.423	98.055	98.278	94.788	102.28	101.13	96.535	100.07	99.069	95.976	96.783	98.491	98.156	98.177	95.286	93.804	97.583	100.69
108.4	108.21	105.59	106.15	104.31	109.73	106.01	106.9	109.56	108.39	104.88	109.67	106.9	108.14	104.6	109.69	105.09	108.71	105.75	104.69	107.83	104.51	109.85	108.16	110.72	101.89	108.12	108.66	110.24	106.38	102.64	107.44	104.54	107.61	104.99	103.42	107.31	105.72	107.09	107.82	104.31	107.55	103.78	111.54	109.29	105	103.08	103.96	98.233	104.06
104.23	111.08	108.56	111.11	108.3	104.03	104.31	109.19	105.27	105.34	109.22	106.08	106.23	111.21	106.26	104.26	104.76	103.19	104.02	101.84	103.05	107.06	107.09	110.57	109.41	108.21	107.21	105.63	111.79	105.65	102.96	107.05	109.72	106.69	106.01	105.43	104.34	105.83	105.97	103.52	107.66	102.84	104.06	108.91	103.57	105.34	105.73	105.07	106.79	103.23
99.293	98.915	95.302	97.498	100.46	95.03	98.246	98.32	94.863	96.913	103.06	100.77	98.654	96.518	95.127	97.102	97.066	97.647	94.741	99.744	96.684	96.898	99.668	100.37	100.16	97.984	102.79	101.33	100.67	99.15	100.65	92.777	100.11	96.655	98.331	101.15	96.938	96.761	101.82	97.884	96.904	99.546	98.051	95.581	101.08	98.369	97.625	98.05	95.643	98.985
100.73	103.91	107.04	103.67	101.38	103.17	105.83	103.87	103.48	96.904	103.46	98.145	99.591	98.953	100.84	103.4	102.13	99.547	102.09	101.33	102.66	100.17	98.409	104.5	103.96	100.21	100.87	100.58	101.49	106.55	101.67	99.377	102.37	101.6	98.796	104.56	105.68	100.54	103.6	99.235	102.65	100.96	101.15	100.02	102.41	97.223	98.706	102.92	104.59	102.31
107.79	104.12	103.63	109.17	107.88	103.7	106.46	110.33	103.8	106.98	107.5	107.58	105.49	111.75	109.32	111.07	109.22	102.3	107.36	104.13	106.8	106.78	108.16	103.18	110.67	106.69	107.38	108.16	109.28	107.47	110.89	105.95	108.9	105.52	102.04	103.62	108.78	111.78	112.21	104.81	104.63	109.04	105.23	106.99	105.94	103.58	107.85	103.31	104.29	108.63
108.63	104.83	105.69	106.73	108.28	108.31	108.48	109.61	105.2	107.58	112.15	113.4	110.03	109.65	108.04	106.79	107.16	108	106.97	104.69	104.4	111.5	107.95	106.36	106.58	109.16	107.51	107.02	106.98	111.55	108.13	107.06	110.71	111.04	108.98	108.85	107.13	107.99	107.11	108.12	109.15	111.64	106.65	101.25	105.15	109.27	111.44	106.44	106.05	109.61
111.83	110.18	106.33	109.54	109.3	103.45	110.59	106.46	104.46	111.99	107.77	102.21	107.06	110.72	107.32	111.4	112.75	111.5	110.97	105.85	106.12	105.4	111	109.67	107.05	103.69	109.24	108.78	109.27	107.65	106.3	109.08	105.62	108.69	107.31	108.19	112.6	114.38	109.98	103.27	109.77	108.07	108.88	103.95	107.59	109.62	107.9	107.53	108.44	110.73
107.86	105.68	105.81	108.99	108.86	106.37	103.61	108.56	102.74	106.98	107.42	105.06	108.95	102.89	100.82	104.4	111.75	105.45	102.7	108.71	107.33	105.62	105.27	103.96	106.72	103.87	109.83	100.85	106.9	107.97	107.7	102.47	105.94	106.65	111.27	107.26	106.61	106.16	105.04	105.12	106.15	102.42	108.33	108.95	104.95	102.2	106.42	103.21	107.62	110.69
108.11	104.4	106.18	106.36	103.14	110.87	102.05	107.48	105.58	102.8	105.48	106.86	112.68	105.4	103.11	104.75	105.11	105.58	104.37	106.27	106.58	105.14	108.96	105.82	109.26	105.6	103.52	102.56	104.9	105.68	105.69	104.4	106.38	107.26	100.6	107.68	106.17	105.94	103.97	103.41	103.32	104.08	108.14	106.26	109.7	105	105.44	105.12	107.53	107.16
110.29	106.79	106.49	108.95	102.36	106.26	109.79	105.62	108.81	107.6	107.39	106.97	106.14	106.24	108.28	102.32	108.28	105.4	105.76	101.44	108.45	105.41	104.04	105.63	103.05	110.79	110.85	106.89	107.15	110.48	108.49	104.22	103.49	108.09	105.84	106.83	107.38	107.22	109.2	106.06	108.58	102.83	104.33	101.4	109.63	105.23	108.44	106.84	111.22	106.29
102.58	105.52	104.38	104.59	100.74	104.08	101.4	102.24	105.62	99.647	105.52	99.428	106.93	105.99	99.018	104.13	102.53	106.72	99.443	105.08	101.86	101.88	98.554	101.96	101.35	97.986	102.48	101.8	103.99	103.6	102.95	99.777	103.59	102.98	107.41	101.51	100.95	99.502	101.59	100.04	106.84	101.17	106.12	99.295	106.08	103.05	100.7	104.18	101.18	103.84
99.485	100.1	98.44	100.52	97.721	95.848	98.099	96.379	95.81	96.358	98.823	100.68	99.859	94.582	101.32	105.16	101.03	103.65	96.48	98.559	96.616	96.856	96.808	94.585	94.248	97.467	96.552	98.188	96.97	98.948	98.257	96.629	98.658	99.412	99.686	93.672	96.762	94.747	100.43	96.062	98.857	98.532	97.839	96.014	97.57	96.52	102.16	98.713	95.382	103.01
105.25	106.12	108.15	109.15	111.12	108.23	107.28	112.57	110.55	112.65	108.06	106.67	107.47	108.75	109.31	109.2	109.66	105.8	106.85	114.01	109.59	107.81	109.6	109.33	106.03	105.03	104.33	107.46	111.45	107.67	109.75	110.12	106.89	108.56	108.54	108.26	109.92	104.21	106.53	106.61	106.77	107.43	107.28	107.39	105.26	106.4	114.7	107.96	105.93	108.52
106.68	106.33	106.4	104.03	110.35	104.87	107.51	105.73	102.21	107.24	107.07	108.6	106.1	113.79	104.89	106.61	109.67	108.85	106.5	101.47	107.97	106.29	107.29	104.1	106.46	108.04	108.54	107.95	102.24	109.66	107.08	108.3	108.09	102.21	103.81	109.77	107.57	106.85	104.48	105.62	107.06	106.67	104.07	106.37	106.15	107.9	110.04	103.96	105.46	108.82
104.58	104.94	106.73	104.93	106.33	106.45	105.47	107.31	109.04	106.8	102.87	107.66	110.7	109.58	105.8	103.22	105.74	105.25	106.83	100.04	104.26	103.72	106.22	103.8	107.84	109.08	102.35	107.8	101.92	102.76	103.67	104.7	107.67	104.38	109.06	102.54	105.96	106.46	108.35	102.67	106.93	103.32	107.87	104.02	104.58	106.16	105.03	104.61	106.63	101.61
97.481	97.496	102.06	100.15	100.55	92.976	96.268	95.132	98.54	100.63	96.43	95.28	95.104	101.64	96.11	97.855	94.109	93.641	100.01	103.09	98.626	98.455	100.77	98.341	95.45	97.35	97.424	96.729	98.142	101	99.51	100.35	98.51	97.737	103.05	96.74	99.004	100.51	102.43	99.456	99.139	94.866	97.977	96.025	96.548	98.545	98.369	94.554	96.866	97.835
99.999	98.744	104.57	96.702	101.49	102.24	94.84	100.58	99.013	98.386	104.33	99.435	98.759	97.841	98.926	98.929	102.09	101.89	100.85	98.131	97.358	95.409	104.21	99.524	102.92	102.14	96.205	97.382	100.98	98.233	99.823	95.612	100.24	97.916	100.25	98.256	96.517	95.025	98.435	97.073	95.923	95.556	99.647	100.45	100.86	98.98	101.43	96.936	93.415	98.674
97.53	100.86	100.18	98.218	101.21	98.409	98.605	95.429	96.348	98.97	97.936	99.964	98.605	99.016	98.484	98.868	96.427	101.35	93.217	97.425	99.883	93.751	98.538	99.24	96.37	95.742	97.771	105.61	94.666	97.681	95.989	99.981	94.393	99.601	97.491	99.754	92.265	99.799	99.845	99.532	96.524	99.294	95.774	93.094	95.979	93.796	97.769	100.28	98.068	99.757
103.97	101.06	102.61	99.954	99.84	95.534	99.426	99.175	99.664	103.38	99.285	100.87	101.38	98.612	98.634	98.588	101.89	101.45	102.52	100.76	99.322	100.4	98.051	93.14	99.689	97.894	100.34	98.723	97.285	101.42	93.778	100.76	98.125	100.28	99.024	101.28	98.096	102.16	97.29	97.346	98.414	99.311	100.27	98.941	101.37	98.833	99.828	96.637	95.385	102.34
102.01	96.67	99.354	98.653	98.423	97.33	100.63	100.18	102.59	104.2	97.323	94.783	92.698	92.659	99.522	93.899	98.399	96.426	97.096	95.457	94.734	98.93	95.125	98.01	100.37	100.54	99.508	98.462	96.347	97.161	97.288	101.83	99.471	95.938	94.294	96.421	93.464	94.652	103.24	100.34	102.69	97.444	99.454	95.762	96.012	100.19	98.048	101.11	93.75	93.189
112.2	105.09	107.82	102.12	107.06	102.31	106.39	106.35	104.93	105.08	109.7	108.07	106.87	106.91	106.31	106.01	105.79	104.3	105.76	106.58	106.93	102.74	107.82	106.81	106.8	100.86	110.47	103.49	103.77	104.69	107.42	105.05	99.644	104.63	107.28	110.38	106.66	108.43	107.1	108.25	107.16	107.49	104.99	98.849	103.94	102.74	105.11	108.46	107.95	108.81
110.59	107.13	106.69	108.32	106.97	107.07	108.49	106.45	110.76	108.75	106.5	111.55	106.91	103.87	107.83	106.3	107.48	106.83	103.27	108.65	105.42	104.3	105.42	107.71	113.43	109.66	108.92	101.88	104.97	108.38	110.29	104.63	109.61	110.17	104.54	109.2	111.31	103.83	108.77	106.84	107.51	106.51	105.96	99.202	101.19	107.02	109.47	106.37	107.67	106.55
98.979	94.371	101.15	97.064	101.35	97.615	93.315	100.81	100.46	102.13	98.761	98.706	100.92	91.744	97.262	100.46	100.18	97.987	96.953	100.83	100.7	97.383	98.198	101.28	99.285	104.53	99.284	95.291	95.684	99.891	94.603	102.06	98.294	96.179	95.526	102.08	97.811	99.143	95.534	99.616	104.39	99.408	99.224	99.262	99.317	95.915	101.28	100.93	95.328	105.89
104.29	105.36	107.14	100.53	104.72	103.05	102.56	105.66	102.91	105.6	106.06	104.15	103.03	103.23	107.45	107.22	103.72	101.75	100.4	106.74	102.49	102.89	98.49	98.532	101.8	99.638	105.57	105.43	102.36	100.85	97.753	102.72	105.06	105.71	106.1	103.96	103.32	103.31	100.48	102.26	102.24	107.69	102.29	104	103.34	99.405	103.75	108.9	104.33	102.41
112.35	106.87	109.39	107.77	109.75	106.19	109.78	108.73	110.41	106.47	109.88	109.75	107.88	106.52	106.61	112.18	106.24	110.98	109.56	110.12	111.45	111.26	109.83	110.37	107.26	108.6	106.55	106.1	112.47	105.14	106.81	106.95	108.11	107.72	102.01	110.03	108.31	106.59	105.07	105.55	107.82	104.85	111.93	106.78	107.03	107.54	103.01	107.45	106.5	108.07
108.07	109.65	112.07	106.01	112.6	103.08	107.51	108.71	105.11	109.26	109.56	110.6	105.08	106.23	110.27	106.37	108.24	104.86	106.44	114.08	106.77	110.27	109.57	107.83	108.47	103.29	107.09	110.3	107.48	108.94	105.24	108.19	107.98	108.74	108.1	103.61	107.98	109.68	108.42	110.11	110.73	108.25	105.87	111.82	106.56	108.17	105.84	111.37	110.89	110.93
103.28	99.669	104.9	103.69	103.88	98.459	100.19	102.61	99.303	101.7	101.78	103.37	98.87	98.86	105.62	102.83	101.43	101.88	94.911	99.883	100.71	98.19	99.023	101.8	97.622	97.896	99.978	98.029	102.38	100.78	101.11	102.3	101.29	97.724	101.56	105.59	106.44	102.18	107.08	99.47	103.28	101.08	104.27	100.07	101.45	102.03	101.54	100.67	101.9	100.65
96.423	97.757	95.928	100.87	96.66	102.38	99.556	97.661	99.63	101.87	96.465	98.908	102.75	95.204	101.01	97.653	100.31	97.537	97.154	97.769	95.105	101.91	96.76	99.956	102.06	101.78	98.479	99.782	97.553	96.913	99.398	98.028	102.01	100.78	100.47	99.551	98.487	100.74	94.479	98.481	101.31	99.59	103.28	95.39	97.641	100.79	100.65	99.302	97.037	100.54
108.07	105.6	112	109.58	105.74	109.1	109.13	106.44	110.28	105.13	105.95	110.8	107.86	108.84	102.91	108.72	104.48	108.67	105.83	110.24	110.42	106.85	107.22	104.1	108.99	106.89	102.1	107.43	105.8	108.44	107.12	105.01	107.57	105.76	111.84	108.02	112.77	107.71	109.89	106.79	107.17	106.06	109.47	107.23	109.21	106.64	110.92	110.36	108.59	110.97
108.93	111.04	104.03	110.31	106.46	109.69	107.71	105.8	107.55	108.17	110.51	111.33	110.77	109.43	108.66	104.57	105.62	105.52	110.41	108.77	108.09	103.75	106.12	110.16	106.19	108.32	105.97	107.58	112.14	108.76	109.27	107.83	104.83	109.57	113.57	105.28	110.64	103.18	107.76	112.08	112.05	106.31	109.71	105.12	106.67	110.05	109.48	111.37	108.71	108.73
107.26	105.79	108.59	106.69	108.06	109.92	107.82	102.24	109.14	100.83	106.99	106.9	104.12	103.89	104.5	108.68	106.78	107.98	105.48	107.68	105.3	102.52	106.5	104.75	103.02	108.94	106.94	105.53	107.52	105.9	106.65	108.21	109.22	102.75	107.5	103.32	108.86	104.88	109.37	103.93	106.4	107.68	110.82	104.38	105.47	104.04	108.91	107.84	108.8	104.41
105.34	105.7	102.07	103.31	103.34	100.53	102.06	104.07	105.73	100.38	105.22	104.92	99.893	105.1	103.07	103.33	99.715	105.05	101.62	96.79	105.58	108.79	104.4	102.1	102.53	102.89	103.87	101.46	100.71	103.78	100.09	105.22	104.08	98.745	106.98	104.37	105.56	104.95	103.39	99.47	104.14	104.58	103.55	101.28	101.14	103.24	97.99	99.369	102.9	103.8
108.65	110.31	108.66	107.19	108.38	109.72	106.35	104.7	111.32	108.52	106.78	111.66	108.37	107.53	108.92	110.36	106.48	110.04	108.35	113.49	107.78	106.68	107.77	105.57	106.91	110	114.14	110.58	104.43	107.99	112.6	109.55	106.87	109.53	107.43	111.76	111.4	107.96	103.9	105.84	102.28	110.44	102.48	107.7	109.38	109.35	105.43	110.26	109.68	108.36
92.962	101.95	99.285	99.567	96.299	97.917	95.192	98.152	98.426	101.07	96.63	96.43	94.703	96.069	97.719	97.745	95.007	99.888	96.815	93.303	100.29	96.754	99.024	98.235	99.206	97.504	95.043	100.21	97.215	97.68	97.327	99.211	97.332	97.637	101.9	97.203	98.889	97.158	97.061	97.775	100.87	100.43	99.741	99.68	94.845	97.845	95.749	96.961	96.587	99.363
110.4	111.95	109.32	106.77	107.14	106.44	106.44	106.14	110.24	108.08	109.94	108.94	108.98	105.63	105.71	106.44	102.61	106.73	104.23	107.63	106.92	107.21	108.49	104.2	104.73	104.77	109.38	106.1	106.23	103.72	113.64	105.05	105.35	108.15	110.38	107.49	107.21	108.24	106.39	109.26	111.99	107.84	109.15	106.76	105.81	108.39	111.98	112.45	109.71	109.37
95.423	93.199	100.25	98.504	99.6	96.675	97.139	98.4	95.11	101.38	94.765	100.23	96.641	94.718	99.288	96.24	98.109	96.944	97.933	95.949	96.941	94.605	96.693	94.841	95.922	100.64	90.31	97.855	98.04	99.434	97.369	97.732	95.858	96.575	95.8	94.932	100.23	102.46	98.059	98.056	99.401	102.23	98.106	90.99	101.44	101.83	97.513	94.851	98.023	96.752
106.86	108.1	110.94	102.85	107.2	105.82	101.9	105.7	106.58	106.61	104.33	110.15	107.23	102.86	106.65	106.15	107.45	107.12	101.66	108.19	106.08	105.64	110.08	112.06	106.52	106.17	107.28	102.19	109.28	106.62	107.51	105.97	101.78	104.97	103.28	108.62	108.21	105.16	104.03	108.28	108.25	105.18	107.94	104.76	102.72	107.02	108.65	100.47	108.66	107.22
95.059	93.769	96.344	103.58	99.537	97.177	102.04	100.43	99.389	94.799	97.609	99.187	101.37	99.578	95.942	99.912	97.469	100.39	96.134	98.206	93.231	99.164	97.496	96.419	95.238	97.782	100.03	98.824	99.055	96.651	98.891	99.472	94.874	100.46	94.953	98.938	98.548	98.997	99.052	96.537	103.02	97.324	95.422	96.27	97.162	96.795	93.805	96.372	95.812	91.813
108.7	108.22	104.55	103.83	101.52	104.56	105.51	105.75	103.31	106.16	110.9	106.02	104.97	104.47	107.46	105.39	109.04	105.3	105.33	104.65	105.5	108.77	105.59	104.42	106.65	102.22	105.78	107.14	109.65	105.06	104.65	110.55	109.85	107.7	106.78	106.96	106.2	108.11	105.94	105	106.45	105.66	105.42	106.02	106.08	105.65	107.22	110.09	102.36	104.47
104.37	108.66	102.2	103.08	104.16	101.66	105.25	107.61	107.51	105.29	109.36	104.99	106.16	104.73	99.784	107.37	103.13	104.12	108.3	102.2	108.16	106.47	103.81	105.43	102.89	106	108.99	105.17	105.07	104.44	103.05	106.95	110.35	104.85	102.8	101.58	107.15	108.08	106.54	107.63	104.39	105.56	108.28	105.04	106.78	102.73	105.76	106.44	102.99	109.75
101.1	107.85	107.74	107.49	105.31	104.39	105.81	110.25	110.12	103.29	111.69	106.48	107.03	111.66	110.54	111.32	109.35	108.41	108.94	106.83	111.44	110.38	112.51	110.72	111.8	108.25	107.97	108.95	109.56	109.61	107.58	106.55	109.14	107.85	104.95	106.64	106.58	104.96	107.5	110.1	107.45	104.19	105.38	108.52	107.53	102.88	109.36	104.66	107.1	105.25
111.21	103.9	106.86	104.43	112.57	109.94	103.8	106.05	107.6	105.75	107.55	111.29	107.8	104.72	109.1	104.62	106.74	106.43	111.91	103.18	109.56	105.91	107.04	107.72	107	104.82	108.42	111.77	109.02	107.71	107.82	109.26	105.05	108.08	104.18	112.86	110.15	106.67	105.31	104.74	109.31	108.59	108.15	102.45	104.33	106.98	115	109.39	106.92	107.67
103.82	103.98	104.95	109.25	104.26	103.01	99.893	111.11	105.88	107.73	104.68	101.67	106.04	105.11	104.13	102.58	107.82	107.35	106.07	104.7	105.2	104.11	108.06	106.77	108.1	103.07	103.73	104.06	103.84	102.85	105.89	108.67	104.55	105.8	107.17	104.67	103.45	111.11	103.29	104.27	103.02	103.46	102.54	102.94	106.28	101.74	104.52	107.1	107.42	105.65
105.19	105.36	104.89	105.32	111.21	105.05	111.5	109.97	104.74	104.78	103.86	104.56	106.96	106.13	107.16	110.17	104.86	107.21	104.71	105.81	108.68	102.7	105.26	107.42	108.34	105.26	102.31	112.05	104.96	110.03	106.76	102.93	106.33	107.08	109.16	105.25	105.85	105.7	107.23	103.74	106.62	104.99	109.49	105.56	104.95	102.95	105.36	108.37	108.51	106.93
109.38	108.38	106.62	103.85	106.71	112.94	107.98	106.47	108.33	107.93	110.09	104.21	105.04	108.95	106.33	109.54	104.43	102.83	104.31	111.4	104.3	102.51	106.74	108.17	110.98	110.44	111.28	111.87	107.07	109.84	105.62	106.6	110.81	109.32	107.06	106.04	106.51	108	107.98	108.42	110.46	108.28	106.16	105.4	105.39	103.04	103.44	105.56	105.03	108.59
106.9	101.7	98.221	101.31	99.4	101.74	98.461	100.58	101.51	96.874	102.04	101.59	102.75	94.428	103.38	103.56	100.9	104.22	98.276	103.99	103.42	103.38	99.468	97.969	101.01	98.855	97.646	101.35	103.16	100.35	100.67	99.982	103.57	98.328	104.45	99.746	103.59	98.293	97.771	99.57	103.45	96.686	100.7	103.75	99.372	104.08	99.721	105.51	99.742	102.3
108.75	103.21	102.24	105.75	104.22	105.59	106.42	106.2	105.88	103.39	108.39	105.51	107.51	103.57	106.5	104.46	101.08	104.11	103.08	107.8	103.35	109.05	103.6	100.3	105.05	106.13	107.17	107.97	103.27	105.51	101.29	108	105.88	106.02	105.35	109.92	107.79	108.1	108.28	108.69	105.01	104.46	103.79	106.6	103.7	101.19	106.28	101.91	106.15	105.67
106.34	101.63	104.75	104.85	106.28	105.6	105.33	102.88	106.28	105.67	105.64	103.82	106.43	109.37	103.35	107.47	109.25	108.14	106.94	104.48	102.42	108.33	103.02	110.07	102.02	103.58	108.48	105.33	107.53	106.46	103.74	108.23	107.16	107.42	107.86	100.39	103.47	105.35	106.44	103.07	103.23	107.17	105.38	109.08	105.49	104.84	102.53	107.54	102.15	105.35
106.74	109.05	106.92	102.46	107.97	107.57	111.53	108.79	108.42	107.74	109.7	109.72	112.13	113.36	110.19	106.8	103.66	109.74	106.47	107.38	115.05	108.4	108.08	107.98	108.47	103.02	104.71	107.59	112.4	107.92	105.31	109.9	109.65	109.61	105.1	101.21	107.02	110.96	107.45	112.8	105.23	108.93	113.2	111.95	113.3	107.45	103.95	108.25	109.15	111.38
107.96	106.24	108.72	107.32	106.43	109.48	104.32	107.08	108	106.03	109.05	104.77	103.53	108.41	106.57	105.58	105.01	105.66	109.93	105.87	106.54	104.63	107.23	104.14	99.544	108.33	109.32	108.4	102.82	105.88	104.21	112.35	110.27	104.83	105.99	101.74	108.35	104.98	104.01	105.81	106.07	101.88	105.04	99.997	106.6	106.35	104.79	107.89	106.94	106.76
109.02	106.52	107.79	106.23	109.99	105.59	102.75	106.21	104.45	108.14	104.8	107.62	107.5	106.94	106.31	107.78	105.39	104.75	106.63	109.32	110.54	104.44	105.2	111.19	108.1	107.48	105.82	107.48	107.27	108.56	102.79	109.27	106.87	114.74	105.15	104.07	108.63	110.69	106.93	106.2	104.5	104.24	105.14	104.83	109.08	106.78	107.1	109.04	106.71	110.7
108.39	104.77	103.41	105.38	105.85	103.21	107.01	104.46	105.81	105.3	107.71	106.09	106.58	104.25	107.92	107.35	105.46	106.13	104.22	109.77	107.36	110.26	107.97	101.94	103.61	103.31	109.65	106.65	106.63	111.54	104.33	106.52	100.88	110.68	108.94	108.9	108.67	110.41	104.1	107.21	103.92	106.01	107.72	100.16	109.01	110.44	105.11	104.97	104.57	109.06
104.13	106.49	103.72	105.26	105.22	108.73	96.698	107.4	104.87	108.76	105.33	103.91	110.93	106.23	103.57	106.02	108.94	110.61	105.64	106.07	106.14	105.56	107.64	104.83	102.21	106.25	103.81	101.89	108	107.18	105.39	101.1	104.4	105.22	105.57	105.51	106.7	112.07	108.59	103.77	102.81	103.76	108.14	105.99	100.54	107.47	109.81	106.17	104.62	106.25
101.87	99.215	104.22	98.698	98.763	101.95	100.14	97.771	105.93	98.86	101.03	101.85	97.779	94.458	104.23	102.45	102.07	105.3	100.41	100.57	97.287	100.57	99.606	96.594	99.896	102.21	100.62	99.946	99.887	97.505	101.07	93.133	103.99	96.741	98.693	97.473	100.37	101.72	98.717	100.11	102.87	96.803	100.63	97.519	103.86	104.92	102.24	100.14	101.93	96.665
97.876	95.371	100.44	101.55	98.876	98.219	98.788	93.82	98.038	97.776	102.23	93.365	103.61	101.98	100.28	101.83	97.875	98.404	97.469	102.72	101.25	100.27	102.32	97.685	101.07	98.331	97.415	99.455	98.012	104.15	95.47	98.272	100.35	98.87	98.687	95.403	100.61	96.711	102.23	98.964	104.99	100.06	100.73	101.51	99.459	101.56	95.899	100.58	101.74	98.444
97.408	99.025	103.29	102.74	99.523	97.984	96.873	97.818	99.017	101.51	100.69	99.959	103.19	101.44	101.96	102.69	100.56	102.91	97.78	102.13	98.803	99.938	101.31	101.71	98.372	100.91	103.91	103.45	99.602	97.881	100.36	95.089	99.193	101.69	101.23	97.304	101.21	95.614	97.174	99.101	101.19	97.86	100.15	99.212	96.017	100.24	101.68	97.342	99.87	99.087
104.88	110.97	110.98	105.36	107.42	107.63	106.23	108.93	106.59	108.02	110.47	108.79	107.02	110.14	106.89	105.87	106.93	112.57	107.55	109.58	108.14	109.69	110.31	107.1	107.58	107.16	110.77	109.65	108.09	107.04	105.91	107.17	107.57	106.62	109.31	107.82	107.14	113.32	107.89	111.06	109.37	110.55	104.11	104.63	110.98	104.98	109.23	109.05	108.87	112.1
111.05	103.12	106.76	108.19	105.9	107.1	102.22	103.84	109.75	110	105.63	110.09	105.38	109.4	104.93	104.47	105.97	103.44	108.18	104.67	107.57	105.4	105.2	109.85	107.45	104.84	109.17	106.77	104.72	102.56	106.42	105.97	106.8	106.98	104.36	105.92	103.35	105.85	107.68	105.89	106.96	103.67	99.696	110.89	108.98	105.49	107.85	101.31	104.19	103.55
101.87	104.07	105.18	106.51	103.88	103.7	107.86	107.42	109.25	101.83	106.91	110.44	103.62	103.28	104.95	105.44	105.3	106.93	108.51	102.63	106.51	101.87	106.37	104.42	100	105.79	106.76	108.38	106.97	103.98	104.36	101.07	104.27	102.78	103.12	103.96	102.26	105.59	105.63	105.51	104.65	104.92	104.05	108.69	106.94	108.84	107.66	103.44	104.58	105.47
109.76	109.97	107.62	110.9	106.65	112.37	109.38	109.43	107.47	106.77	109.67	111.21	104.57	107.33	108.86	111.61	105.43	111.27	109.49	104.23	106.86	102.39	108.39	110.54	109.84	105.28	103.5	109.72	110.9	111.96	107.01	108	100.31	108.68	110.26	105.7	107.43	106.97	107.47	105.31	107.22	106.06	109.85	105.46	104.51	106.99	108.31	107.91	109.94	110.34
107.26	106.54	110.09	109.05	115.19	111.8	111.42	110.18	113.24	111.23	111.21	109.47	108.19	111.26	110.04	109.62	113.59	104.86	107.59	113.16	110	116.76	115.23	113.65	112.26	112.41	113.22	109.6	107.92	112.26	106.91	107.51	109.14	110.37	114.4	107.2	112.16	113.04	106.99	107.8	110.95	112.51	113.58	108.05	108.91	109.01	107.73	105.21	106.37	110.73
107.8	107.56	105.01	107.9	108.81	105.26	108.65	110.8	111.29	103	108.46	107.59	108.83	106.97	108.52	113.01	109.59	103.48	114.29	103.15	105.56	110.67	106.58	109.7	106.9	111.34	105.19	109.96	106.82	111.17	108.31	109.62	110.07	110.86	109.07	111.06	110.43	106.39	108.11	105.67	106.11	106.54	106.82	112.39	110	109.73	109.36	110.75	111.38	105.97
98.879	99.105	98.593	94.293	96.98	100.53	93.926	99.437	97.958	95.648	98.514	99.617	101.3	94.186	99.852	94.155	102.21	95.402	97.993	95.717	102.69	98.079	100.4	91.922	97.538	98.138	97.326	95.78	93.91	101.98	103.4	101.04	101.13	99.645	99.071	98.477	97.228	98.93	98.622	99.3	100.48	90.654	98.98	100.16	98.884	98.657	98.134	100	99.645	98.132
103.67	106.24	108.07	105.82	105.82	101.41	104.81	102.44	104.32	105	113.84	107.18	105.06	110.99	107.66	105.09	101.89	105.74	107.61	112.61	107.58	108.16	107.69	107.46	104.4	108.46	111.54	105.68	106.97	107.14	105.28	103.83	102.14	98.808	104.77	104.63	102.35	98.325	103.41	102.89	109.37	101.51	100.96	107.06	110.54	103.22	103.16	106.79	99.148	108.84
109.15	107.46	107.31	108.78	103.08	105.7	107.14	109.21	110.01	109.28	106.88	106.05	105.41	103.48	106.36	106.63	105.13	106.4	108.55	101.14	109.97	108.89	101.98	104.1	110.05	108.37	106.68	105.17	107.73	103.36	104.13	108.71	103.35	104.28	109	102.71	104.83	106.66	105.63	107.53	103.29	107.12	105.46	99.387	109.91	102.49	108.42	111.47	106.58	104.91
98.576	105.98	99.649	98.649	99.049	101.82	100.61	103.81	106.4	105.76	97.932	102.4	101.9	102.21	101.23	101.78	100.16	104.2	97.615	102.55	103.73	102.85	95.305	98.575	97.156	103.72	102.32	102.67	103.25	102.7	104.44	102.45	96.756	100.82	104.9	103.83	96.727	101.27	96.945	103.25	102.35	98.102	102.28	98.499	100.21	104.13	101.6	104.51	102.76	99.987
107.19	105.08	105.39	104.3	104.07	103.58	102.52	103.4	104.27	104.83	105.92	107.29	109.76	103.63	101.94	103.6	108.49	103.77	106.75	105.46	103.46	100.28	106.81	109.71	106.87	103.35	108.02	102.92	105.52	106.56	101.18	102.3	104.21	104.25	100.47	105.13	105.49	105.75	101.55	104.17	105.33	107.45	106.48	103.92	109.47	105.06	110.48	107.25	105.14	105.17
101.85	100.01	102.83	97.764	101.91	98.935	99.012	100.98	100.26	104.17	103.02	97.918	102.43	101.1	105.02	99.696	97.515	103.69	99.359	101.38	100.52	98.82	98.929	102.26	104.29	100.13	94.11	99.471	98.832	102.24	100.9	101.95	98.55	98.971	102.83	94.891	102.57	99.932	99.29	97.047	101.79	98.026	100.59	100.97	99.432	100.77	104.19	103.21	101.31	98.754
100.9	101	94.88	103.03	104.19	98.54	101.56	101.18	101.99	95.341	104.08	99.074	101.6	103.23	101.56	98.914	99.772	101.87	100.2	102.51	101.51	102.12	103.38	102.11	101.48	98.902	102.96	101.29	97.65	99.048	100.12	99.662	101.91	104.47	100.54	95.507	103.01	99.233	99.743	107.2	98.31	101.82	98.786	98.996	104.88	100.64	103.9	96.726	100.44	102.78
107.32	102.82	97.037	99.179	103.31	100.91	106.74	100.74	104.45	99.496	102.56	95.87	98.684	99.704	97.118	99.159	101.64	100.28	99.703	102.71	99.133	101.01	104.22	103.93	96.24	100.74	103.63	104.73	102.16	97.702	101.18	104.46	107.04	103.5	100.04	102.75	100.6	103.93	100.01	100.27	105.49	101.82	98.728	103.17	103.38	99.261	98.813	104.48	99.446	102.09
110.81	110.51	110.1	115.19	108.68	113.01	111.6	112.02	111.68	111.51	111.97	111.35	107.46	113.89	114.22	108.79	107.97	111.57	112.6	106.21	110.86	114.8	110.02	109.83	110.56	110.01	111.98	107.23	113.99	110.21	109.95	113.02	114.61	110.75	106.91	108.22	114.28	116.58	107.71	110.34	110.87	106.52	107.15	107.79	109.55	110.59	110.8	109.39	109.41	109.8
110.73	108.02	108.15	107.92	111.21	106.79	107.48	106.81	105.67	107.86	106.01	105.63	106.7	105.6	108.65	106.94	111.35	107.89	105.14	104.47	109.11	106.91	105.97	106.07	106.7	103.95	102.31	104.99	105.44	104.56	108.86	107.05	110.13	108.85	103	105.54	110.66	106.46	110.14	110	109.23	106.54	105.79	107.42	106.72	105	103.36	105.71	101.18	105.55
110.14	107.35	108.88	109.42	109.39	109.69	110.26	104.05	103.74	104.48	111.93	103.26	104.32	104.01	109.49	110.58	107.06	108.13	111.26	108.7	107.31	109.23	108.58	108.74	111.23	107.14	106.54	108.67	108.59	108.91	110.64	107.04	104.35	104.83	109.81	106.6	107.88	108.74	108.67	109.25	111.37	102.92	109.3	107.01	103.94	108.08	106.54	107.11	106.95	110.3
106.3	107.66	104.11	105.92	104.76	105.26	104.76	104.75	106.8	106.59	105.97	104.84	101.94	100.6	109.7	100.91	110.47	106.29	110.97	108.03	105.65	107.01	106.37	104.54	106.32	106.49	106.67	106.06	108.32	107.21	107.73	106.85	103.49	109.12	105.95	111.17	103.53	104.99	108.26	106.31	108.39	108.95	107.73	109.07	106.13	104.27	107.24	108.98	110.06	103.17
109.86	107.96	104.28	108.77	110.45	106	108.34	107.77	111.07	110.03	105.83	107.25	110.29	104.59	107.47	107.06	106.09	100.94	110.22	109.72	109.49	109	106.23	108.07	106.47	105.42	110.11	105.95	104.94	107.91	108.5	110.84	108.68	106.64	107.37	107.43	108.87	107.2	104.41	111.93	109.43	106.93	106.76	100.92	104.49	107.63	104.94	108.99	114.52	109.4
107.66	109.63	109.25	109.07	109.64	106.49	112.79	110.14	103.61	106.33	106.18	109.8	109.35	106.74	104.89	108.4	107.55	107.85	107.9	110.87	106.95	106.19	108.63	113.18	110.86	106.67	107.03	115.73	107.48	107.23	113.57	106.93	111.55	105.89	110	112.3	109.89	108.93	108.01	107.25	109.9	107.95	106.68	104.75	111.05	109.89	109.13	107.38	110.5	106.17
100.58	95.18	100.53	103.29	100.16	100.05	93.642	102.88	94.643	99.54	95.175	95.509	99.522	99.147	97.788	94.545	101.04	98.577	97.729	95.825	103.77	100.89	99.302	98.425	102.91	100.05	100.11	101.51	100.43	100.07	99.246	97.073	98.249	99.922	96.93	101.91	94.805	102.16	99.273	105.41	95.849	97.082	95.917	102.01	97.298	94.602	93.934	92.01	99.423	96.373
98.54	98.129	96.601	99.878	95.7	98.72	94.259	97.368	96.952	100.11	96.605	99.348	97.321	94.867	102.8	97.102	98.663	98.632	96.437	101.06	104.16	97.501	96.713	99.086	96.946	94.317	99.084	101.21	96.001	102.85	94.669	102.2	97.871	98.188	101.7	96.159	96.905	101.93	97.729	98.081	99.188	98.525	97.117	98.396	98.064	96.431	103.3	98.418	101.56	98.529
107.57	100.2	107.06	99.74	104.23	107.46	105.3	102.9	104.85	108.06	106.73	108.64	105.55	108.71	105.76	107.84	106.96	107.84	107.15	110.43	98.285	110.19	109.66	102	104.16	105.17	107.48	107.18	105.96	102.76	104.87	104.85	109.1	105.37	108.05	106.4	108.97	109.66	101.59	103.04	108.4	101.49	106.9	111.56	101.74	106.51	102.3	104.08	106	107.37
105.33	107.91	107.2	104.14	108.51	105.32	103.21	107.99	104.03	104.36	104.63	108.02	105.36	99.615	107.82	104.66	109.18	103.77	107.66	109.13	106.23	104.8	103.13	106.52	110.86	102.87	105.19	104.51	100.49	107.22	106.05	106.41	109.85	106.46	108.31	102.93	108.63	106.01	106.28	107.62	107.2	104.7	103.8	105.76	103.62	104.89	109.23	106.2	109.52	109.65
110.17	109.32	108.96	107.99	112.79	110.6	105.4	107.61	106.15	112.92	109.14	105.99	104.9	103.6	104.06	103.65	106.7	107.13	107.26	105.87	109.85	108.96	112.21	109.61	109.14	110.72	105.1	108.67	112.28	98.413	106.77	107.38	109.25	110.79	109.9	109.41	103.95	108.15	104.94	109.34	108.94	106.89	106.56	105.22	105.7	106.15	107.29	102.58	105.45	106.34
101.79	101.22	101.69	109.52	105.51	104.1	105.94	104.05	105.81	103.14	105.37	109.01	109.08	105.53	104.37	106.61	103.9	109.15	103.45	105.41	106.53	104.06	107.95	106.62	106.21	106.95	101.06	105.39	101.64	102.54	104.96	104.53	108.46	108.15	104.14	106.07	108.64	105.22	106.97	106.76	104.87	109.49	100.96	107.52	104.47	106.1	109.23	103.22	105.47	105.08
96.402	95.19	98.919	97.41	98.479	97.339	102.31	98.389	98.514	98.994	99.335	99.372	99.068	101.87	98.215	95.233	100.46	98.863	97.749	99.498	95.712	96.38	102.61	96.889	97.999	97.273	99.834	101.14	97.265	95.832	97.292	102.01	93.881	99.446	99.037	100.66	99.364	100.86	96.651	101.58	96.43	96.065	97.088	101.57	96.758	99.656	97.959	99.506	94.994	98.01
104.39	101.69	105.15	100.55	102.42	108.64	112.56	107.69	99.887	105.6	101.76	112.66	106.27	105.16	104.08	107.98	102.47	109.18	104.28	104.98	99.955	105.26	103.85	106.96	107.23	106.5	98.03	105.03	104.06	105.01	108.56	100.45	102.27	105.43	111.13	102.43	110.83	103.86	103.2	106.12	103.07	109.11	110.49	106.62	104.23	108.1	107.84	106.55	105.88	108.82
109.29	103.93	104.07	107.14	107.14	106.46	107.11	109.5	105.71	106.45	101.86	105.91	101.16	105.67	110.24	104.71	108.26	107.4	105.9	104.76	103.81	106.13	103.98	104.54	106.08	109.19	104.4	104.15	104.74	110.47	109.66	102.57	105.61	108.71	109.57	103.59	105.66	107.34	108.63	105.74	111.19	103.7	105.89	106.95	105.69	107.65	107.4	108.32	105.92	107.63
107.78	106.37	109.36	109.9	110.69	108.71	107.54	106.58	104.22	109.92	110.2	106.63	112.97	107.33	105.08	104.44	106.92	110.44	109.85	107.83	107.65	106.06	107.39	109.3	105.32	105.16	110.17	107.72	103.46	105.9	106.87	109.42	106.95	106.96	106.38	107.58	104.1	106.58	106.23	105.05	112.13	107.12	106.22	113.03	109.19	105.9	109.84	104.96	105.62	111.75
101.49	110.33	108.8	109.15	103.4	104.49	104.7	107.92	108.33	106.1	110.25	102.99	103.04	104.58	110.77	104.35	104.15	105.72	102.93	106.64	103.14	102.98	104.51	108.53	105.74	102.29	105.73	105.82	110.08	106	105.63	104.05	103.47	107.11	103.47	98.956	102.4	103.95	107.9	105.48	106.4	107.22	105.96	106.69	107.51	102.39	107.85	109.29	103.36	106.39
101.45	98.157	97.091	104.55	98.275	102.3	98.976	102.7	103.36	99.811	102.15	101	95.744	99.21	102.1	99.982	100.75	101.84	95.93	98.616	102.58	100.69	100.22	96.243	99.808	101.54	97.692	97.257	100.49	98.111	101.22	101.67	103.38	100.47	97.539	99.71	98.954	102.29	99.813	100.04	96.117	99.472	102.29	102.68	96.24	100.12	96.613	103.6	96.918	96.734
101.88	92.949	95.174	97.903	97.095	98.553	91.257	97.509	99.512	96.624	97.609	100.31	99.436	91.791	98.528	99.304	98.06	95.96	95.966	101.07	105.01	100.7	98.471	95.576	101.02	97.149	98.967	97.694	97.771	101.08	99.384	97.412	99.13	100.09	99.492	97.352	99.741	94.837	100.27	98.076	95.154	90.719	100.75	100.12	100.59	99.155	96.624	97.984	103.23	101.15
98.34	98.982	103.78	102.35	98.335	98.184	98.198	96.476	98.981	103.59	105.3	103.25	98.448	99.697	97.044	100.17	101.58	102.02	102.98	102.74	99.818	100.51	97.38	103.2	101.09	100.5	100.49	98.761	99.397	100.94	101.25	107.35	101.22	94.809	101.94	99.896	100.17	96.891	97.031	99.866	101.05	101.32	100.84	99.562	99.63	102.34	100.23	100.57	102	96.217
103.58	107.77	107.21	107.37	110.66	107.3	109.16	107.18	109.7	110.52	109.67	107.79	106.34	106.63	109.82	109.92	110.54	103.48	107.61	109.46	111.5	105.83	108.34	107.16	103.44	106.01	107.59	107.17	104.92	104.19	105.67	106.61	110.17	108.87	102.23	103.15	107.29	107.99	108.57	105.43	109.25	105.16	105.55	107.11	105.68	104.24	110.04	109.79	106.77	105.01
106.22	107.36	103.21	111.96	100.9	106.62	103.62	102.09	108.98	105.97	110.68	106.37	106.02	109.63	103.98	99.318	105.5	106.48	106.68	103.22	103.62	103.02	108.6	104.73	104.87	109.04	106.89	107.47	106.95	106.98	107.67	106.72	103.71	108.35	109.95	105.01	104.79	108.71	105.64	107.61	106.95	100.5	102.57	107.99	106.53	105.97	104.67	102.79	105.73	112.68
107.27	103.16	107.76	108.67	106.6	105.43	112.63	103.42	110.06	112.77	106.32	106.78	106.16	107.56	107.08	108.14	110.25	110.83	105.11	109.89	108.66	109	107.61	107.03	112.85	110.34	107.52	110.03	108.25	106.92	104.35	113.14	109.28	109.23	111.37	105.41	109.83	107.79	115.02	107.72	108.03	111.65	110.87	108.59	107.83	108.52	110.29	110.67	109.9	104.28
106.04	103.33	105.9	107.3	105.28	107.26	104.13	106.74	107.62	106.54	104.48	105.82	101.02	109.24	103.5	105.03	106.18	105.28	107.48	105.87	106.18	105.98	111.03	104.73	105.32	103.47	105.62	105.24	110.32	105.88	105.74	108.8	107.29	107.85	104.72	102.64	110.82	104.69	103.94	109.74	105.14	102.05	108.76	105.84	109.53	101.81	108.96	109.85	107.38	108.83
107.45	104.84	104.91	103.93	102.87	105.38	102.19	102.3	104.75	110.63	103.34	104.87	104.18	109.89	105.5	107.2	102.58	102.02	109.34	107.39	107.72	104.53	105.2	108.01	104.68	101.67	107.25	103.88	105.37	100.93	104.31	104.08	109.98	104.68	105.73	104.64	108.65	112.01	106.21	105.97	106.4	107.73	108.39	104.54	103.75	106.96	104.31	108.05	104.23	106.18
96.795	100.52	101.28	98.082	99.023	97.117	101.01	96.415	95	96.879	99.619	99.391	96.989	98.655	98.777	94.853	93.665	95.624	98.419	94.552	100.46	102.42	103.67	98.889	96.834	100.39	100.68	98.153	101.54	97.318	97.285	103.1	97.151	97.634	101.37	97.942	101.22	100.78	97.877	98.001	99.492	99.841	102.26	100.53	93.702	100.22	99.792	96.654	98.994	97.74
109.98	111.14	107	109.68	107.6	109.36	109.29	112.08	112.11	110.3	112.89	108.23	107.56	113.76	112.49	109.19	113.74	113.72	110.61	108.14	114.1	108.88	113.01	110.35	108.49	110.51	112.12	110.04	109.76	102.69	116.41	111.86	108.12	112.06	116.34	108.15	109.24	111.82	110.5	109.59	109.03	111.14	112.13	109.22	112.51	110.27	108.36	111.22	113.49	108.5
107.74	108.54	104.05	107.27	107.39	102.86	106.81	103.88	105.86	104.01	106.53	105.76	104.34	108.91	104.49	107.52	105.81	107.17	109.87	107.97	110.29	105	108.74	106.85	103.65	101.91	106.46	105	101.06	108.04	107.64	102.39	108.75	104.24	107.51	107.26	103.93	104.86	106.03	106.16	107.92	108.58	102.94	102.46	103.61	103.32	105.96	103.82	103.71	106.91
112.81	112.47	111.38	110.85	108.35	108.2	106.79	109.87	109.7	108.38	110.76	108.3	110.5	114.38	108.02	111.73	107.09	110.4	110.11	112.92	108.31	110.57	110.5	110.94	111.49	112.02	111.05	106.64	111.57	109.39	110.82	110.85	110.75	108.98	110.41	109.61	108.94	107.37	108.21	111.24	112.2	111.91	109.21	109.73	107.91	112.89	108.24	111.41	109.92	112.19
107.84	104.75	107.96	103.94	105.7	105.71	109.08	110.42	109.31	106.59	106.93	109.99	109.92	105.68	104.79	104.51	108.73	106.99	109.51	102.57	110.66	111.74	108.31	105.63	106.97	109.91	109.95	107.57	108.61	105.06	102.76	112.65	109.46	104.56	108.14	108.01	107.97	105.77	108.3	109.77	109.95	108.5	103.81	109.69	105.22	102.55	108.86	105.51	109	107.66
95.782	95.007	94.278	99.549	95.939	104.68	95.189	93.813	104.15	101.13	100.15	96.641	97.282	94.495	97.7	100.2	103.18	104.96	96.83	96.633	96.458	97.583	92.527	100.33	95.142	100.49	98.377	98.213	97.536	93.879	98.847	99.526	94.518	98.899	94.773	94.924	102.65	98.204	100.15	96.353	99.643	97.194	99.286	99.895	100.01	99.209	98.878	96.585	101.96	97.14
107.39	108.07	106.73	108.91	100.62	104.98	105.15	108.33	106.66	106.81	107.71	105.67	106.67	105.3	102.14	103.16	105.92	108.66	102.93	103.72	108.89	106.35	103.78	106.86	106.02	106.79	107.75	106.42	104.42	103.24	103.6	97.334	107.06	105.58	99.258	103.56	107.29	109.12	106.02	104.94	104.64	103.3	108.36	104.75	104.46	105.93	109.87	106.41	101.22	103.66
108.22	107.82	104.85	108.3	112.07	107.87	104.98	109.48	111.89	109.02	110.09	106.74	106.22	109.58	112.71	110.66	106.78	109.16	107.41	110.91	106.58	105.32	105.1	105.92	112.38	107.94	111.45	109.98	108.73	109.29	108.26	106.82	112.89	109.8	111.33	107.61	110.02	107.03	109.27	108.1	108.26	109.68	112.2	108.91	110.03	105.97	106.68	105.1	109.38	111.96
109.44	109.92	104.37	103.25	109.92	106.57	106.31	105.8	109.09	105.73	104.09	105.88	108.05	110.92	110.37	108.72	101.9	110.91	107.38	104.46	112.15	111.68	108.75	108.45	105.57	108.57	108.29	107.5	106.46	104.91	112.26	105.15	104.97	107.32	107.72	109.55	112.16	109.05	111.19	108.66	106.15	103.51	105.59	109.35	111.72	108.81	104.2	109.22	108.37	105.95
108.56	102.14	108.94	104.57	107.6	109.94	107.57	107.77	108.43	108	104.76	107.2	105.24	104.08	106.51	105.63	103.57	105.17	110.16	108.88	106.92	106	104.31	99.871	104.72	103.55	106.78	102.96	102.39	108.95	106.41	104.69	110.78	102.81	105.11	107.47	105.38	106.7	105.07	107.23	105.5	103.42	105.63	109.27	104.97	107.62	105.36	101.27	105.43	107.95
100.63	99.755	95.928	100.13	104.05	98.271	100.54	96.655	99.402	99.562	91.43	96.725	98.244	99.968	96.283	100.33	93.843	95.671	95.619	96.404	95.427	100.45	99.111	101.03	97.05	101.62	95.468	99.319	100.11	99.333	93.365	100.14	98.662	96.553	96.895	100.98	98.984	98.813	95.668	98.758	97.657	96.395	99.136	98.595	95.912	94.1	96.321	94.236	98.567	98.229
108.3	105.92	106.66	105.17	104.94	105.4	105.91	107.92	111.15	104.81	107.76	111.77	106.48	104.55	108.31	100.72	104.55	110.1	109.81	110.49	100.21	105.27	105.29	106.26	109.42	106.73	108.4	109.43	107.25	105.82	104.77	107.01	109.91	107.31	107.47	106.84	102.9	109.6	109.39	102.79	101.6	104.53	108.05	104.88	103.15	103.01	108	107.39	108.86	106.74
95.706	101.05	97.631	103.41	97.25	99.845	99.006	96.438	99.933	96.195	98.404	98.259	92.892	94.774	102.04	100.39	100.7	98.917	99.6	97.167	97.595	100.9	99.993	98.221	102.96	98.248	100.55	94.434	98.99	100.97	100.56	100.33	95.959	97.827	97.766	100.41	99.544	100.03	97.476	97.901	100.46	103.86	99.733	97.473	98.791	101.4	98.553	103.08	99.829	99.681
109.67	109.1	108.47	113.16	108.83	111.24	106.02	111.13	107.7	109.96	108.06	109.93	108.73	107.6	111.22	107.81	112.24	107.57	105.6	107.47	113.22	107.32	110.84	108.91	105.94	108.75	113.24	112.44	106.31	108.49	112.47	106.95	108.68	109.17	108.68	110.09	109.47	108.57	110.89	106.8	111.25	109.47	108.05	103.79	103.63	106.33	109.09	109.26	105.12	108.42
106.33	107.48	104.09	107.78	108.32	104.39	101.53	105.24	107.95	108.63	108.13	103.83	107.02	104.09	109.54	110.7	105.96	107.73	108.7	108.03	108.05	110.91	111.2	109.62	112.79	107.33	110.27	108.12	109.43	110.43	107.97	101.47	108.87	106.4	108.48	108.8	108.05	109.87	107.98	108.21	109.03	105.6	107.56	104.92	109.71	103.78	105.15	108.41	112.21	106.33
105.62	108.1	109	108.89	106.7	107.91	107.58	109.59	110.16	112.74	106.36	110.57	105.24	108.31	104.73	107.21	107.58	112.5	107.65	104.64	109.04	109.58	109.78	109.64	106.76	104.07	107.75	109.57	109.56	109.81	106.44	108.44	109.46	108.22	108.46	108.58	109.09	110.48	102.59	107.59	106.95	106.41	107.76	109.6	107.71	107.98	108.37	107.81	107.69	109.29
103.97	105.6	106.91	105.66	112.64	109.64	109.71	106.55	103.39	103.86	106.97	104.77	101.96	106.6	108.52	103.71	103.64	105.21	103.85	107.65	105	110	103.81	103.96	110.19	103.79	106.49	104.54	99.271	107.48	109.61	103.32	105.95	103.87	107.13	103.51	105.03	101.56	103.99	104.27	104.19	103.38	103.73	105.94	105.33	102.51	103.62	102.53	105.86	105.97
104.34	110.15	107.65	104.99	104.35	106.77	106.14	111.18	110.66	103.87	107.28	107.64	108.42	108.92	110.48	109.47	108.36	110.67	108.15	106.64	109.08	112.12	112.26	104.66	104.39	109.91	110.72	111.47	106.95	108.63	109.83	112.96	103.83	107.56	108.81	109.52	107.13	110.07	106.8	106.27	111.04	107.94	107.61	103.3	109.09	105.23	108.78	107.87	106.47	106.38
106.46	106.3	108.89	105.72	111.37	101.33	111.17	107.78	106.91	107.22	109.54	105.45	104.47	109.34	111.8	110.22	108.48	105.7	106.85	111.13	108.55	109.59	113.62	107.47	106.27	105.68	112.79	105.47	107.9	113.62	109.56	108.05	105.38	110.91	113.93	113.22	105.3	111.32	109.8	106.32	110.59	108.57	105.22	108.44	107.28	107.41	108.26	107.44	107.06	108.18
105.66	106.91	105.78	105.08	105.45	106.18	107.08	105.2	104.99	104.05	100.98	105.48	110.28	107.17	104.03	107.96	103.19	104.95	106.84	104.17	103.28	107.57	103.44	104.68	109.7	103.29	107.12	98.414	105.91	108.83	104.77	110.02	104.18	107.09	108.29	101.83	107.34	105.77	104.51	106.29	108.3	104.68	105.4	112.51	108.81	107.97	104.59	106.98	104.08	107.92
96.033	95.149	100.36	95.928	97.64	99.824	100.26	97.983	96.791	98.772	99.035	95.235	95.836	98.932	96.301	100.75	97.803	98.498	100.67	96.322	99.143	94.274	95.301	98.844	98.195	97.57	94.672	98.738	99.796	100.12	97.035	98.329	97.739	99.713	94.866	99.397	93.062	100.32	99.646	98.531	98.015	94.025	103.04	97.244	92.933	96.249	96.659	98.383	98.202	92.771
101.06	101.58	105.31	101.43	98.644	99.006	100.77	99.193	100.25	101.23	101.45	103.19	100.1	92.344	104.53	99.964	102.01	101.19	101.26	97.456	96.571	102.88	98.76	101.05	95.326	100.48	102.58	102.57	98.853	105.52	102.9	99.812	101.95	103.03	99.292	94.685	100.24	104.12	102.66	100.6	97.859	103.4	99.064	106.65	101.75	100.64	98.331	103.78	101.6	98.118
99.653	97.737	95.946	100.2	100.9	102.33	102.83	96.829	97.623	102.94	95.919	99.283	98.097	100.49	101.15	96.259	106.14	95.042	97.257	100.65	100.59	104.35	97.365	99.121	99.632	96.851	99.019	98.475	97.296	98.842	99.027	101.02	95.877	100.2	99.302	96.716	96.508	104.91	102.53	97.982	94.526	100.32	98.902	98.117	96.691	96.672	100.6	91.721	97.322	100.64
108.39	108.25	108.35	106.38	104.55	110.69	111.04	110.04	109.27	106.06	106.28	110.71	106.58	107.49	108.79	103.03	105.9	109.74	110.3	103.11	104.38	108.98	113.14	108.56	109.23	112.12	104.71	110.49	112.01	107.16	105.09	105.61	108.64	108.82	105.22	107.47	106.94	109.28	104.11	108.76	107.66	106.39	107.05	114.88	106.05	107.4	108.21	110.63	111.62	105.09
105.68	105.24	106.36	103.44	107.89	105.53	104.7	107.48	102.16	106.6	108.34	100.8	106.95	106.46	104.82	104.78	110.17	105.16	102.53	107.56	106.06	107.52	105.95	101.86	103.41	106.79	102.84	104.96	103.94	104.62	104.5	109.14	107.57	105.28	106.4	103.69	104.28	108.43	101.08	109.96	104	104.62	105.79	108.39	112.86	103.91	102.94	104.88	108.81	104.16
106.37	106.63	109.5	104.36	111.53	107.38	110.43	111.4	107.81	109.67	110.56	104.43	113.61	110.2	110.08	109.45	108.85	111.17	102.29	106.65	102.99	108.86	106.92	108.58	112.14	109.9	106.56	108.32	109.16	106.03	107.86	104.69	106.94	109.59	108.17	103.95	107.67	109.18	110.61	107.94	107.21	104.52	103.62	106.61	108.9	106.46	107.42	108.09	105.42	107.35
103.94	106.32	107.11	107.57	111.01	108.64	106.51	104.93	105.53	104.68	108.96	105.2	107.91	108.81	108	107.17	109.75	107.04	109.32	106.33	105.8	109.84	112.74	110.29	107.12	109.96	110.88	108.38	106.44	102.97	111.18	108.91	111.55	105.01	111.61	103.45	107.53	102.91	109.81	103.77	110.75	107.51	108.06	108.19	101.07	111.96	110.42	108.89	110.93	108.07
106.28	106.41	107.12	109.04	107.69	108.32	111.11	111.73	105.94	106.54	109.45	108.27	111.02	112.09	109.58	109.28	107.17	108.48	106.9	107.14	103.84	107.74	111.58	106.57	106.95	109.67	106.97	110.97	106.69	100.89	106.41	106.73	111.25	110.16	106.53	106.56	109.29	108.13	107.28	103.91	112.15	106.79	106.8	110.38	110.26	108.33	110.36	106.51	108.06	109.19
107.71	105.21	106.19	107.94	109.12	108.17	104.23	105.43	104.55	102.3	105.49	106.25	105.27	108	105.25	102.18	105.69	107.02	102.8	103.11	107.28	106.54	104.49	103.37	105.87	101.08	106.72	104.57	105.24	104.82	109.47	105.84	107.43	108.2	103.39	105.96	108.56	104.32	105.86	105.18	105.38	106.47	107.69	109.11	107.43	105.31	101.33	108.86	103.43	103.3
111.04	111.3	106.64	108.45	102.45	104.47	105.66	106.51	105.43	105.57	110.19	108.69	105.63	107.05	108.29	106.31	108.19	105.19	108.47	103.15	103.08	106.39	101.62	107.61	103.8	108.49	107.51	107.8	103.96	105.73	109.38	105.92	108.14	103.59	107.44	101.28	106.76	106.57	105.63	106.85	107.04	106.37	102.58	101.24	104.36	103.19	103.17	102.53	104.15	104.18
99.249	102.89	95.427	100.47	99.134	96.319	99.264	100.48	97.655	97.26	101.96	100.41	96.054	96.105	96.781	99.826	96.958	100.05	101.52	100.06	100.83	96.79	93.621	98.058	98.408	98.75	96.932	96.484	94.465	101.4	97.954	100.09	94.639	93.946	97.003	90.927	97.12	98.801	100.95	93.449	96.779	96.379	97.121	98.545	93.162	99.174	91.766	99.691	97.395	97.924
98.962	98.815	101.19	96.03	101.65	95.814	97.332	95.375	97.974	98.018	98.861	98.22	98.938	99.379	98.179	93.152	101.3	99.16	97.583	102.79	104.92	93.397	97.115	95.062	100.78	100.25	94.818	95.903	96.401	94.898	103.72	99.7	99.682	97.413	97.78	100.93	96.84	101.57	95.717	96.953	95.873	98.58	97.277	102.21	96.373	98.797	98.852	99.917	98.469	99.204
106.33	107.76	103.22	110.3	107.98	111.89	108.92	105.99	109.48	110.22	108.73	112.83	110.25	110.88	105.54	109.25	108.82	110.39	106.69	105.7	109.04	105.58	102.33	104.67	109.38	103.66	108.75	109.96	107.57	109.58	108.31	110.53	104.6	110.73	103.51	110.53	109.58	107.52	109.43	106.68	109.47	107.6	108.36	108.57	107.29	107.67	110.52	104.61	115.37	111
109.4	105.29	108.2	107.79	103.89	109.85	108.89	111.71	105.2	110.47	109.28	111.52	107.37	106.5	112.32	106.36	109.32	110.16	111.97	113.38	103.21	110.24	106.08	109.11	108.87	107.78	111.16	113.3	107.64	112.07	108.42	108.59	106.02	103.53	112.84	104.87	111.81	103.35	104.02	104.39	107.35	104.31	106.76	112.49	109.96	109.13	106.7	108.55	103.84	108.83
104.86	108.03	109.38	113.63	106.69	109.11	108.81	106.78	103.98	107.59	108.65	109.19	108.01	113.06	111.68	107.45	104.31	110.54	103.25	106.66	104.04	108.62	105.89	110.53	107.39	109.6	106.92	109.14	110.79	108.29	108.59	104.42	109.61	105.75	109.41	112.06	108.75	105.3	101.8	105.2	103.69	110.12	107.06	108.49	108.07	109.93	112.46	107.31	109.72	104.38
101.34	97.323	98.465	102.77	101.14	100.91	99.709	101.78	97.149	94.559	101.79	104.89	103.2	100.72	102.09	104.03	100.26	99.374	100.85	103	99.564	97.942	95.463	102.06	101.24	97.03	102.08	99.398	98.948	100.78	97.81	96.245	102.03	99.161	101.41	101.44	101.08	104.52	101.15	106.44	100.19	97.488	95.681	101.93	99.306	102.91	93.67	104.43	102.32	101.96
107.57	104.57	105.82	105.88	109.29	110.24	107.95	107.83	105.87	104.69	108.73	105.79	107.17	106.61	108.21	104.42	111.05	110.49	107.22	114.09	107.89	110.3	108.98	107	105.77	108.23	104.93	108.64	110	104.5	109.79	108.7	107.47	111.05	108.72	108.9	108.74	113.12	110.33	107.67	105.57	103.57	108.09	109.79	110.49	108.23	111.84	107.8	110.62	106.6
114.23	110.37	111.99	112.47	106.84	111.7	110.5	112.15	109.67	109.53	115.93	107.27	106.96	109.78	109.4	113.25	109.54	112.1	111.71	115.24	110.11	110.31	109.5	110.5	107.96	111.52	110.92	112.47	115.43	113.23	111.55	110.66	108.81	109.05	111.47	113.01	109.69	110.45	110.83	108.54	117.82	110.54	116.69	110.46	110.19	111.94	108.64	106.52	110.66	115.28
106.87	101.4	112.46	106.59	107.53	107.98	111.02	106.7	106.63	112.95	111.66	106.18	111.11	104.36	113.69	108.02	107.93	107.54	110.9	109.46	108.93	107.25	104.71	110.4	109.82	112.23	106.11	110.44	110.01	108.39	108.25	105.73	106.99	108.35	102.94	107.49	111.88	108.68	106.38	107.73	106.5	110.45	112.24	106.56	110.58	109.42	110.15	108.22	113.72	109.25
108.27	108.98	104.7	106.35	104.5	109.12	102.38	107.79	106.94	101.76	108.49	109.37	105.4	110.81	104.15	113.59	105.22	102.85	103.05	106.6	105.24	102.37	102.34	108.68	108.54	108.94	103.66	109.65	108.69	111.63	111.91	103.86	108.38	106.17	107.29	103.88	108.04	108.9	107.81	107.96	105.52	106.8	106.69	110.15	107.47	104.45	106.6	106.71	109.85	105.19
108.21	106.96	108.16	100.16	109	108.82	100.85	105.83	103.08	102.67	108.32	107.3	107.7	104.97	104.52	106.16	103.86	108.54	107.5	98.998	104.76	108.89	108.87	105.85	103.63	103.45	102.76	107.05	109.78	101.92	105.68	106.84	101.29	101.53	108.32	107.12	111.27	108.92	107.99	104.23	108.19	107.02	103.72	104.56	106.3	104.68	105.98	102.36	108.17	106.38
103.46	104.47	104.22	103.49	106.07	104.28	105.51	105.44	108.86	106.5	105.46	105.16	110.3	104.64	104.4	109.13	106.45	107.1	105.61	106.61	102.77	104.77	106.19	103.83	105.14	105.57	108.31	103.12	101.46	107.31	103.62	109.69	106.7	108.51	104.97	104.38	103.5	111.28	100.37	108.93	107.82	108.08	101.84	108.29	103.81	107.39	103.48	104.21	105.75	104.08
105.1	109.48	110.62	109.21	112.26	110.49	105.66	106.35	108.99	109.02	107.06	105.63	109.21	108.74	109.65	110.75	108.07	105.34	108.89	110	111.3	106.01	111.16	105.06	107.2	109.33	107.8	111.72	110.86	106.79	107.99	111.99	106.76	109.81	107.79	111.83	109.53	108.1	110.26	108.88	108.14	111.02	105.98	109.93	112.02	108.05	109.04	111.31	107.92	104.34
96.303	99.768	103.7	99.793	99.237	103.56	97.972	101.42	95.952	101.01	102.37	99.076	99.299	96.393	99.923	100.14	99.958	104.59	100.96	103.73	102.72	103.29	103.34	99.127	99.785	98.678	100.2	99.776	101.28	101.69	97.894	97.812	100.7	99.331	101.96	96.418	96.54	99.438	99.352	103.38	99.959	103.22	96.902	101.84	98.015	98.164	103.14	99.459	97.254	97.958
100.68	99.567	96.774	93.925	101.08	102.09	94.276	99.477	92.687	96.636	99.604	97.849	104.53	93.774	96.311	101.16	96.69	97.18	97.188	95.885	96.948	100.36	98.222	98.599	100.98	95.791	97.364	98.934	100.92	102.99	96.944	97.874	97.976	97.443	95.353	101.19	93.492	98.231	98.355	94.031	99.034	97.921	95.752	94.314	96.633	96.542	95.615	98.816	96.822	99.974
109.28	108.27	107.61	108.65	107.48	106.31	109.31	105.13	106.96	106.01	112.75	108.26	108.04	108.4	104.22	109.98	110.13	105.01	107.83	109.33	110.61	107.9	105.33	108.57	108.98	107.77	106.14	109.28	106.43	108.63	110.08	107.73	111.81	108.73	104.92	104.93	108.59	107.08	110.7	106.36	107.78	108.48	111.9	105.42	102.68	108.78	109.89	111.78	106.8	106.66
102.23	103.62	113.47	104.59	105.12	101.67	102.43	106.36	104.64	102.51	104.68	105.07	105.69	107.16	105.97	102.62	105.19	106.28	106.88	103.74	101.92	104.71	104.32	105.87	101.7	106.3	101.79	105.33	104.92	107.48	108.05	105.16	105.97	105.08	104.18	106.64	102.87	106.78	105.03	105.97	109.65	103.67	102.42	109.08	105.93	108.75	106.81	105.63	107.24	107.51
107.47	107.81	106.63	109.41	109.37	110.43	108.8	108.63	109.48	107.72	109.78	106.28	106.54	106.81	108.28	104.53	108.15	105.84	108.03	110.96	112.82	106.93	107.77	107.29	112.87	106.62	109.29	111.78	105.67	109.02	104.51	102.74	109.9	107.35	106.46	109.79	108.38	106.28	108.78	104.76	108.5	107.9	111.14	108.97	113.42	105.35	106.83	107.74	110.15	106.29
108.16	108.79	111.84	105.21	108.49	107.28	104.07	110.36	109.41	110.01	112.31	104.19	104.12	106.44	108.58	106.13	110.07	108.5	106.9	111.21	109.64	104.93	109.33	108.53	109.06	109.33	110.52	109.68	110.26	108.22	103.75	108.16	107.91	107.89	103.27	111.01	109.86	106.72	113.85	104.3	108.67	105.59	110.51	107.58	104.63	104.16	109.04	108.18	111.68	107.69
102.4	101.16	103.04	97.766	95.589	99.366	100.33	100.85	99.432	99.047	98.55	104.46	105.73	99.456	100.66	100.39	96.815	101.91	101.06	99.951	101.86	102.72	99.856	104.19	96.039	101.21	95.62	101.77	100.54	103.89	96.82	102.14	102.2	104.9	97.006	99.404	100.73	104.45	104.02	105.91	102.35	99.002	96.227	100.1	101.84	105.69	100.96	100.45	95.885	100.21
103.96	103.61	110.73	110.93	109.88	106.48	109.21	108.01	106.65	105.38	104.26	107.99	110.59	105.64	107.65	105.5	109.74	104.58	105.99	110.31	101.8	106.6	101.99	100.85	108.06	107.29	106.48	108.87	105.27	100.74	108.86	106.41	105.57	105.9	102.9	104.41	104.91	105.38	106.02	103.21	104.72	108.68	106.03	104.85	108.11	107.85	110.81	105.55	106.99	105.22
100.83	106.11	103.57	107.46	105.21	105.97	106.07	101.24	107.92	104.3	101.77	106.58	103.08	100.87	108.24	103.95	106.66	107.7	110.1	103.27	102.16	107.42	108.81	107.98	105.42	105.93	108.83	105.99	105.39	107.88	106.11	102.89	107.54	103.58	108.42	106.16	109.96	106.82	108.01	107.14	102.76	106.38	108.71	105.9	106.97	106.46	103.58	108.29	107.91	103.56
101.81	109.07	106.72	105.88	104.14	106.86	99.815	103.25	106.15	112.95	103.33	106.57	103.81	107.62	99.894	105.61	107.35	102.85	101.39	105	106.64	103.97	107.45	100.96	103.88	106.97	106.27	104.5	104.4	103.3	104.83	103.16	108	101.18	108.34	112.45	103.84	103.05	107.83	102.09	102.72	102.91	105.91	102.61	104.62	103.79	109.28	106.91	103.95	104.89
103.4	107.22	105.87	103.95	105.51	107.13	105.62	108.2	107.12	101.93	106.19	108.4	105.3	108.69	110.22	102.94	105.47	104.54	103.13	103.23	106.12	106.09	108.12	107.89	106.16	105.63	104.14	99.252	104.29	105.14	106.54	109.04	105.89	103.5	108.53	109.71	102.85	107	102.97	105.32	104.7	106.64	109.24	107.33	111.01	109.28	108.33	103.03	104.88	107.35
107.33	106.36	105.61	106.33	107.96	107.28	106.91	106.95	109.45	107.99	112.23	102.12	104.49	102.31	101.6	105.46	102.32	103.71	103.56	107.23	109.24	105.24	103.27	105.41	108.79	106.9	106.15	106.64	103.62	107.26	104.68	105.8	102.96	101.33	105.52	103.81	109.03	106.9	108.21	106.75	104.55	104.12	103.7	107.03	104.86	107.06	105.87	104.53	105.23	110.73
105.86	107.11	107.29	104.46	106.38	105.66	106.43	104.21	100.82	106.09	104.03	108.29	107.29	104.57	101.14	106.3	105.26	105.62	100.93	105.4	104.31	103.57	105.57	107.98	103.71	107.2	102.58	102.99	106.39	102.67	108.53	101.27	107.81	102.86	104.06	104.34	104.64	101.21	104.36	103.58	104.76	102.6	101.33	105.72	107.06	106.88	106.32	103.37	108.19	104.71
100.48	105.18	99.517	100.84	100.55	99.031	104.05	103.38	96.626	101.33	100.88	95.809	106.75	99.898	101.17	98.094	95.863	106.96	98.529	100.78	101.49	100.8	102.89	94.6	103.39	100.05	102.71	99.965	104.02	101.15	99.816	99.884	102.87	99.6	99.369	100.03	100.91	100.74	102.3	97.33	98.463	105.49	96.096	103.24	97.252	100.09	99.355	97.885	99.259	98.46
108.65	104.07	108.01	111.08	108.55	105.11	108.53	107.76	112.7	107.72	100.43	108.01	107.84	103.47	110.49	106.25	104.98	110.42	112.74	108.54	101.05	108.96	112.03	111.66	107.92	106.83	106.46	110.02	107.72	114.1	108.41	108.2	107.6	106.76	110.3	107	111.49	103.77	105.59	105.12	108.11	107.87	106.82	105.95	107.85	109.44	106.56	104.91	108.15	110.12
111.94	112.16	113.11	112.7	109.95	112.5	108.43	112.11	109.33	112.93	114.27	108.28	112.39	112.69	110.56	109.5	111.79	111.13	106.97	106.76	110.7	106.85	112.44	110.72	109.28	108.49	112.48	105.55	107.89	111.47	110.9	106.61	109.49	110.41	112.51	111.59	107.77	108.24	112.48	110.53	111.89	108.97	111.67	111.32	107.24	112.24	106.06	108.43	111.51	109.33
107.17	107.39	106.75	102.02	105.68	103.1	109	109.36	106.3	104.26	103.88	102.5	100.78	108.22	104.05	103.92	105.23	105.98	106.19	103.96	102.35	105.07	111.44	104.88	105.34	101.94	108.38	101.48	107.5	108.33	108.88	106.63	109.65	107.43	108.3	104.47	103.01	107	109	102.02	107.49	111.48	109.09	111.4	102.9	103.52	106.78	104.23	108.24	104.68
102.12	106.62	109.27	106.92	108.06	108.14	103.4	104.41	102.57	111.69	109.18	104.5	104.63	106.94	108.78	105.92	105.77	103.12	107.63	102.49	103.43	110.95	106.36	103.61	105.45	105.09	101.9	105.84	104.49	109.37	105.89	102.78	105.96	107.38	101.56	105.95	107.29	103.65	106.71	107.94	105.54	106.32	103.89	107.02	110.55	102.28	107.85	107	104.4	103.99
102.5	106.31	103.03	98.043	108.42	104.75	107.3	102.94	105.46	104.19	106.97	111.43	104.96	107.33	107.15	105.54	106.33	105.65	101.46	106.19	103.47	101.92	110.91	103.31	103.4	111.74	103.09	105.75	102.01	107.96	109.41	103.61	105.66	106.95	101.63	107.92	104.31	106.86	103.99	105.07	101.76	106.28	107.23	105.63	104.66	106.6	106.24	107.86	107.72	102.7
105.09	103.22	104.84	107.7	105.28	105.75	105.58	107.64	106.73	106.31	101.77	101.65	109.73	101.26	105.88	105.66	105.85	104.81	104.88	108.89	106.83	104.22	108.08	108.57	104.21	106.91	104.19	107.18	109.06	106.39	106.93	105.29	106.53	100.96	109.28	107.03	108.38	103.89	103.08	103.67	106.29	105.96	104.07	108.05	104.7	109	103.93	107.72	105.12	108.55
106.67	102.61	105.93	105.15	105.8	107.5	106.2	102.79	104.53	103.47	104.95	105.3	102.78	99.768	105.74	105.51	103.31	104.46	107.14	106.51	108.43	104.55	107.09	104.55	104.91	107.62	107.25	106.62	101.16	109.68	105.15	107.11	105.38	105.22	104.06	107.1	105.67	104.94	106.24	108.35	104.91	106.89	104.06	107.26	104.58	100.81	106.37	104.58	107.73	107.27
107.64	107.99	106.9	107.31	100.97	102.66	105.08	104.72	106.1	103.06	108.91	105.46	107.95	108.35	106.04	108.09	102.74	105.65	109.4	104.18	105.74	105.24	105.78	106.74	107.2	103.33	106.86	106.38	108.65	108.85	105.96	107.67	107.85	107.44	111.59	108.24	105.32	104.79	104.97	103.09	107.26	105.55	106.94	105.38	108.79	104.77	109.01	102.28	107.23	107.43
102.75	101.84	103.91	105.9	99.957	100.66	99.088	100.04	101.45	101.27	104.32	101.39	100.61	103.39	103.9	106	104.32	101.09	102.29	109.8	99.744	101.92	98.964	103	105.87	98.733	100.68	102.89	101.89	105.33	105.67	102.32	102.83	104.78	100.45	101.57	102.78	107.08	104.78	102.82	101.16	103.32	103.25	108.47	104.68	102.47	102.76	105.72	102.28	102.14
107.91	106.76	111.73	102.37	104.68	103.49	103.58	108.41	107.45	102.2	104.46	106.21	107.39	105.17	102.42	106.02	104.81	102.67	107.86	103.58	99.219	105.57	105.86	107.24	105.83	109.85	109.23	110.89	104.09	105.97	103.13	107.69	105.86	107	102.59	104.47	104.44	107.91	100.16	108.75	104	105.37	106.55	106.43	109.38	103.88	103.42	104.76	103.51	106.74
107.22	114.41	107.48	111.96	109.24	109.35	109.16	110.17	112.2	112.44	109.99	108.97	109.86	109.87	113.12	106.48	112.97	107.64	112.11	109.93	111.51	106.03	109.76	111.46	107.63	109.99	110.52	110.28	106.21	112.06	114.27	112.17	110.72	112.17	106.96	113.92	108.95	108.05	112.02	110.83	110.79	113.65	113.03	103.9	113.26	109.83	111.41	111.4	108.48	111.6
106.65	110.52	104.43	107.95	103.77	104.22	103.33	105.59	107.33	107.3	107.97	104.93	105.18	106.64	105.75	101.94	106.49	108.02	106.93	105.55	110.25	106.22	104.63	104.62	105.78	101.6	101.82	104.86	106.73	106.59	102.64	104.36	103.59	107.47	106.05	102.89	102.72	103.91	104.88	102.86	105.02	105.02	99.025	103.24	105.92	103.25	106.54	105.6	103.25	105.19
104.28	105.05	107.91	103.57	102.22	104.92	104.1	106.19	102.35	110.11	104.02	106.34	108.52	109.9	105.84	101.79	101.95	107.06	101.41	106.83	105.85	103.78	106.83	109.3	108.75	105.26	104.79	106.67	106.14	106.43	103.59	99.741	104.44	102.74	103.15	106.43	104.32	105.53	106.88	104.33	108.21	105.34	103.14	102.26	107.28	106.6	107.69	105.69	107.87	103.66
107.94	107.63	106.39	106.87	109.15	103.16	107.48	111.58	108.62	108.33	109.25	111.54	108.8	104.94	109.1	107.71	107.47	107.12	106.99	106.32	107.4	107.34	108.65	109.49	109.87	111.98	104.46	108.02	106.49	111.17	106.21	110.1	106.25	110.42	104.7	109.59	112.13	111.93	107.32	105.31	110.15	107.52	113.35	108.92	108.81	109.76	105.24	105.07	106.05	108.99
98.738	98.108	101.09	98.024	97.225	98.818	95.86	95.405	102.62	101.08	98.18	98.164	97.733	100.38	95.069	104.5	97.714	95.913	95.274	99.166	98.856	100.72	96.388	101.44	98.849	98.358	98.254	101.99	96.618	99.332	95.826	95.477	95.355	101.83	99.061	99.005	103.65	97.278	95.37	100.93	100.71	101.33	100.06	97.764	95.681	101.24	99.585	99.355	94.012	100.44
105.04	108.57	104.43	105.47	106.8	107.82	107.44	105.93	107.13	102.96	104.27	105.72	106.32	105.18	106.22	106.31	109.81	105.09	103.36	108.35	107.5	107.09	105.47	106.01	107.55	104.73	106.65	100.82	108.67	107.87	104.75	105.41	111.58	107.11	106.51	106.77	104.52	102.43	104.22	106.16	103.32	106.34	107.86	104.89	99.675	105.28	102.21	106.04	103.02	106.07
107.37	106.29	106.11	109.38	108.23	104.58	107.87	104.76	109.46	103.99	107.4	112.68	110.49	110.08	103.84	108.66	104.57	111.01	105.04	113.71	108.97	108.05	110.22	108.43	106.77	112.12	108.92	106.44	108.37	105.05	107.07	110.34	113.79	110.11	108.49	107.41	111.64	103.2	111.7	110.08	110.05	105.9	110.32	107.76	107.99	106.92	107.94	106.71	112.73	104.33
109.6	103.14	105.53	105.28	110.75	102.41	104.2	107.74	108.31	105.09	104.59	104.51	105.84	110.3	109.02	106.33	103.48	106.98	110.02	106.26	108.35	104.37	107.57	107.93	103.16	105.95	110.77	105.22	101.04	105.89	108.34	104.51	106.99	104.92	106.28	105.99	108.52	111.92	110.2	106.61	107.36	107.97	109.29	104.03	105.36	104.66	107.51	104.64	107.55	109.53
106.25	103.03	107.56	102.75	102.71	112.87	112.82	107.14	104.64	104.24	106.56	102.57	105.82	103.37	107.81	105.69	108.12	110.79	110.46	106.98	106.94	107.51	106.34	109.45	104.64	105.85	109.26	102.8	109.4	107.53	105.89	103.88	105.49	107.17	108.83	105.4	106.55	110.1	107.96	103.5	103.62	106.36	104.69	109.72	105.43	103.2	109.22	109.11	106.22	107.2
110.92	107.76	107.09	107.82	110.55	107.88	104.77	107.08	105.45	107.61	108.45	108.9	105.61	104.53	108.98	106.42	106.77	108.03	112.15	106.62	113.17	106.94	108.11	111.38	110.07	111.17	108.53	106.02	104.27	109.36	107.92	109.7	108.72	109.37	110.28	103.32	105.16	105.7	109.86	105.38	109.65	108.98	105.84	100.01	111.47	107.47	108.56	108.22	107.41	108.93
107.12	104.6	106.96	109.16	108.21	108.21	106.6	105.77	105.15	104.18	102.57	106.64	107.67	107.5	106.17	108.14	100.8	105.9	105.26	107.07	108.23	102.17	104.74	108.61	106.63	108.88	109.21	104.72	105.78	107.61	108.27	112.79	111.28	103.91	103.21	109.32	106.17	106.99	103.15	103.08	103.6	110.21	105.32	103.48	102.89	112.28	107.65	105.51	112.31	107.02
110.68	111.23	104.95	104.05	106.33	106.49	107.03	104.04	104.91	103.33	106.01	112.16	102.92	103.81	103.06	106.47	104.89	101.94	104.85	108.29	107.54	102.99	107.95	105.94	100.78	105.8	107.74	106.89	104.94	105.93	109.89	107.01	110.47	104.7	106.56	105.67	106.43	106.73	104.58	106.43	109.01	106.37	105.42	107.21	108.25	104.8	106.63	106.4	102.82	107.31
112.11	108.8	109.41	110.78	112.21	110.09	111.38	112.28	110.91	109.81	109.51	116.92	108.58	107.01	107.93	112.99	113.25	113.62	110.78	110.82	110.48	112.37	108.38	110.31	111.75	110.37	106.61	110	109.06	111.84	113.59	112.4	108.23	114.15	115	111.17	112.76	110.58	109.04	108.26	109.69	108.73	110.97	112.25	111.75	104.52	111.43	108.53	110.15	111.04
108.58	112.17	110.71	111.71	106.8	110.84	107.13	112.88	113.29	109.36	111.41	109.52	106.57	114.73	110.29	109.08	110.36	109.28	110.8	110.55	109.56	114.22	105.72	110.42	114.47	108.36	110.47	112.5	109.6	110.15	111.33	111.19	111.77	112.15	110.92	110.14	108.02	110.77	109.44	113.61	106.6	113.07	108.93	112.72	112.71	112.41	108.46	112.66	109	107.61
105.14	107.24	105.96	106.5	109.72	100.93	106.43	104.62	109.26	104.83	104.36	103.4	107.18	109.06	100.93	105.68	103.42	105.82	104.47	106.26	105.58	108.9	110.08	102.06	101.83	101.47	102.93	103.55	107.84	107.6	104.95	100.99	106.41	107.24	103.04	106.07	106.3	106.75	104.65	106.79	110.42	109.81	104.39	107.42	103.38	105.81	104.12	110.29	105.73	105.96
109.99	109.92	108.94	111.69	110.78	108.32	108.3	108.6	109.41	107.3	111.15	106.96	110.7	108.58	105.63	109.28	111.73	110.72	111.29	103.77	111.84	108.03	106.83	110.18	109.45	107.52	105.95	109.12	108.85	110.44	107.26	109.85	107.58	109.9	111.2	107.36	107.66	110.34	107	108.71	108.87	110.15	112.48	107.88	110.35	107.04	103.07	107.4	112.97	110
102.28	101.74	100.33	100.93	103.17	103.76	100.99	99.586	102.03	98.158	99.637	100.25	105.52	98.446	97.157	103.82	100.24	99.001	103.09	102.05	97.077	103.82	97.687	100.03	100.02	99.83	105.13	96.713	102.16	98.018	100.74	103.61	99.616	105.46	101.02	101.1	99.64	102.78	102.72	99.93	99.595	98.931	97.746	98.8	98.354	100.83	102.74	98.446	97.374	100.19
101.26	95.751	98.295	99.494	100.32	98.718	101.02	99.374	100.51	98.997	99.085	102.22	101.74	102.8	101.52	103.52	101.49	102.88	99.157	101.86	100.47	99.442	104.32	95.515	99.095	97.808	104.76	102.42	97.786	97.318	99.907	102.93	102.89	104.6	102.25	99.106	104.61	101.48	102.77	102.8	102.77	101.07	101.33	100.16	105.12	101.7	99.335	103.34	102.82	102.87
103.51	105.98	103.82	104.1	103.59	106.8	103.26	104.23	101.92	104.84	107.01	104.6	109.48	106.12	105.89	103.32	102.82	105.26	103.7	105.51	107.05	105.94	104.91	106.21	103.91	102.9	107.94	106.25	106.41	105.31	102.47	102.59	104.53	105.06	104.63	101.6	107.86	103.46	108.09	104.88	102.7	103.56	102.57	105.27	108.17	105.21	102.79	108.13	104.75	103.52
102.77	103.58	105.48	106.3	105.05	107.06	109.81	108.7	109.27	107.94	106.48	105.52	108.93	105.62	104.04	105.33	104.15	109.61	105.49	105.45	106.11	103.07	102.4	103.39	105.61	103.72	103.21	105.75	106.68	108.78	104.59	106.75	108.56	106.91	107.47	105.9	112.88	106.72	106.69	104.43	104.66	106.04	109.89	107.7	105.32	107.89	106.3	107.84	107.51	104.35
107.54	109.3	107.93	108.27	109.06	108.37	106.19	111.68	109.31	107.82	109.95	108.26	106.44	107.48	109.64	113.04	111.24	110.06	108.55	106.95	110.73	109.33	106.77	111.12	110.19	109.93	105.24	103.31	104.58	107.71	107.41	106.72	100.83	111.66	107.63	105.31	105.15	104.43	109.16	106.11	105.88	102.55	113.18	108.8	109.46	108.83	106.62	107.65	105.4	107.48
106.03	107.59	107.72	109.31	104.17	104.31	106.48	101.6	108.94	107.6	108.62	108.4	104.86	106.82	105.01	103.58	113.18	106.17	105.7	104.59	106.14	108.53	107.92	105.27	102.25	107.6	102.86	103.66	104.19	107.92	104.81	107.63	105.5	101.74	103.28	108.6	101.69	109.42	108.45	103.81	104.39	103.88	111.93	105.83	104.83	103.99	108.39	106.85	106.96	104.03
109.48	109.86	113.07	108.05	108.47	108.2	108.11	108.02	108.21	107.91	110.78	108.68	106.9	105.04	109.9	106.31	106.29	113.57	111.26	105.9	108.5	110.62	112.97	108.51	106.7	113.32	111.95	109.46	107.05	107.93	109.83	112.87	111.62	106.35	105.94	109.45	107.65	108.34	109.31	110.76	109.24	112.06	106.45	105.45	104.81	104.75	112.2	106.07	110.64	106.89
100.11	105.76	104.28	103.48	104.46	107.62	108.19	105.82	107.81	108.26	104.96	102.08	106.79	110.51	104.23	105.95	108.4	103.79	104.02	98.817	106.95	105.59	106.25	103.89	109.4	103.37	105.37	107.71	107.39	106.57	105.97	103.58	105.54	101.39	108.32	109.23	106.89	102.98	105.55	104.79	105.08	105.86	104.19	99.552	109.45	107.61	104.01	105.96	109.2	103.16
107.43	107.88	106.04	104.79	108.34	108.96	102.97	111.42	105.94	108.4	104.52	108.51	106.78	108.07	105.02	102.17	103.58	104.47	108.96	106.76	103.04	105.32	100.79	101.3	108.11	101.65	102.3	111.18	105.55	105.65	109.58	107.88	102.75	111.61	107.24	105.67	107.28	103.17	107.79	104.01	107.31	107.27	105.52	106.64	106.22	106.46	103.98	103.06	104.49	100.92
95.459	96.032	98.753	98.151	98.298	106.85	96.932	98.758	99.808	98.996	96.88	101.08	99.08	99.921	99.731	99.263	93.868	97.446	99.163	103.61	96.871	100.46	94.76	95.82	92.53	94.605	96.101	100.68	100.86	97.629	100.9	97.335	95.808	96.118	101.04	99.076	96.494	96.357	103.5	98.637	94.26	100.68	99.08	101.38	100.15	98.902	100.41	99.106	95.352	99.163
97.427	102.83	99.624	96.44	100.11	97.91	98.105	100.55	94.02	98.694	94.526	97.291	93.961	103.79	97.354	94.198	101.24	99.883	99.321	98.915	101.17	95.413	98.08	100.15	98.214	94.464	95.694	98.083	94.942	98.91	101.92	99.699	98.149	99.491	93.434	101.17	98.794	97.176	95.851	98.986	95.748	101.53	93.851	100.69	97.331	94.25	93.836	97.091	98.319	97.121
103.98	101.12	98.721	103.1	104.19	107.91	97.47	103.3	101.83	103.31	101.4	100.89	99.844	98.974	98.411	102.82	101.2	101	98.829	99.023	103.34	98.125	99.398	107.44	100.81	99.808	100.03	103.19	102.48	100.16	94.331	98.934	102.56	99.672	100.26	100.28	100.52	99.862	98.069	104	102.84	102.71	101.67	101.54	102.33	102.64	98.406	102.5	100.25	100.88
107.16	115.14	106.64	110.66	109.63	105.89	103.26	106.72	108.9	107.88	109.08	108.68	110.32	104.48	105.94	109.5	106.58	109.26	108.92	105.07	104.47	110.58	110.17	104.72	105.92	104.63	106.45	108.45	106.42	109.24	109.57	108.68	110.43	105.45	109.4	111	107.52	110.12	106.91	105.58	109.47	106.05	105.75	108.49	107.8	110.5	106.44	107.58	112.21	111.52
111.22	105.23	107.39	103.85	105.51	106.31	105.5	102.33	105.65	100.75	106.85	106.91	106.7	107.18	103.03	104.76	106.54	108.84	106.41	106.8	102.55	106.2	108.36	103.22	106.25	107.08	103.82	107.9	106.74	106.51	108.58	109.52	104.16	108.71	103.08	103.32	108.64	103.41	105.81	106.95	104.36	101.97	103.72	100.68	108.43	102.45	109.31	103.25	104.41	106.88
107.72	110.7	109.08	105.12	109.2	108.76	105.88	108.05	107.21	114.3	109.28	110.67	107.94	109.41	112.81	107.02	105.22	104.5	109.25	104.35	106.13	106.58	111.93	109.79	102.19	104.52	105.11	108.76	107.93	116.19	108.84	109.81	103.73	107.36	111.51	106.13	107.71	113.13	111.81	111.33	109.53	108.23	107.78	111.19	104.16	110.76	105.62	109.53	108.44	109.14
108.7	104.88	106.89	109.96	109.07	107.66	107.2	108.5	108.05	104.33	104.23	112.25	107.88	106.95	108.43	107.71	105.33	108.92	108.8	107.56	106.38	108.97	103.3	107.26	105.61	110.63	106.88	114.28	108.31	103.68	109.93	110.1	107.31	106.78	108.49	114.36	107.46	105.13	106.64	107.54	107.79	111.02	107.51	102.68	104.62	108.52	106.51	111.64	112.56	110.44
111.28	108.57	111.03	112.25	114.06	111.93	107.84	106.19	105.94	108.28	110.4	108.4	107.39	111.95	109.6	111.42	106.12	108.17	109.57	112.86	108.32	111.39	108.7	112.67	111.69	112.61	113.23	114.32	109.93	110.78	110.15	111.98	109.88	113.61	110.65	108.42	113.1	112.67	112.82	106.28	111.77	109.53	112.42	106.07	108.12	108.18	113.56	109.71	111.96	108.97
105.9	107.11	111.17	106.73	103.62	108.56	106.73	104.08	105.63	106.17	106.02	103.48	108.17	106.35	108.99	101.55	105.48	104.9	102.05	106.53	108.68	103.78	104.77	109.87	104.86	103.67	104.26	108.52	104.92	112.85	106.8	101.92	105.39	104.6	105.11	107.23	106.1	104.6	107.34	108.35	107.61	102.67	107.08	103.21	107.38	104.01	105.23	105.57	105.36	98.525
108.74	101.23	105.94	105.87	107.37	107.21	104.2	105.05	107.35	104.2	109.32	103.45	105.65	108.61	108.75	104.51	105.1	103.68	106.26	104.07	101.55	107.24	103.31	104.93	107.69	105.28	109.02	107.3	108.6	100.13	108.61	105.66	103.23	107.93	107.62	106.51	104.28	105.96	102.9	106.14	104.26	105.06	107.52	103.15	100.16	105.28	105.08	103.02	107.82	110.24
106.92	110.24	109.54	109.96	110.32	104.49	107.98	111.33	108.91	107.29	109.7	106.86	111.52	109.83	110.23	111.13	108.47	105.08	109.72	107.25	105.95	106.25	106.93	109.14	108.95	108.85	104.7	111.9	109.68	110.21	105.46	109.97	111.77	105.42	109.42	113.4	106.77	109.19	106.05	109.11	110.88	107.13	107.41	107.36	109.08	106.15	109.53	108.12	108.43	111.84
109.36	103.4	106.34	105.63	106.75	110.56	101.91	111.94	110.04	106.69	107.85	107.69	110.99	108.37	110.66	108.04	110.92	106.32	106.04	111.1	106.36	111.1	107.82	107.86	108.63	106.27	109.68	105.76	109.11	109.18	107.27	102.74	109.89	108.62	105.89	111.49	111.18	109.87	107.83	110.58	107.62	105.43	110.29	108.1	107.63	108.9	107.82	108.2	111	108.07
110.51	107.88	105.5	112.08	108.97	111.97	108.57	105.47	108.26	110.12	107.03	107.28	108.53	108.42	108.04	107.13	108.26	107.54	105.47	113.7	105.71	104.17	107.05	109.13	108.75	104.29	105.45	105.99	109.91	104.2	106.49	105.41	109.38	106.45	106.02	107.65	105.63	106.11	103.8	109.44	108.59	109.06	106.8	106.47	103.6	107.53	109.26	107.47	107.41	111.74
102.12	103.4	112.65	106.58	105.03	105.24	103.41	103.93	102.54	106.77	105.03	105.19	100.33	106.05	100.47	105.5	104.65	103.25	106.66	104.92	106.32	107.28	105.5	95.382	103.87	107.52	106.08	103.72	102.27	109.14	106.83	106.74	107.37	107.36	109.73	105.94	101.47	109.04	110.86	107.54	105.7	107.5	107.23	110.15	105.58	100.91	105.27	99.109	107.37	103.67
108.85	102.37	109.8	106.09	106.58	106.35	105.21	107.47	103.41	114.56	103.75	102.71	106.33	103.94	104.16	105.58	104.32	111.44	108.55	108.26	104.55	105.76	109.2	101.87	100.89	107.37	107.38	109.49	106.64	107.12	108.65	111.02	106.72	109.42	102	105.67	108.51	107.55	107.84	108.84	106.45	107.12	109.42	106.67	108.58	106.95	107.45	108.95	105.74	107.35
101.98	105.09	110.21	106.49	109.74	102.98	109.2	107.36	109.49	105.3	104.77	106.87	105.46	107.56	106.41	109.63	108.71	103.47	105.67	108.12	104.52	108.74	103.8	111.01	108.26	104.45	108.79	105.01	110.12	107.19	107.32	106.74	102.35	107.5	107.14	106.91	108.39	107.91	108.87	108.07	104.87	109.09	105.37	109.07	106.16	104.75	98.837	100.23	108.46	102.49
106.86	107.24	108.15	108.78	111.77	108.84	104.33	112.22	111.35	109.23	108.94	110.44	106.67	108.84	107.83	109.63	109.1	107.79	105.93	109.47	102.87	107.38	108.04	105.37	109.89	108.79	110.7	106.84	113.93	109.64	108.89	106.15	111.69	114.49	107.88	109.77	108.61	109.03	111.51	111.79	114.21	113.41	105.71	105.71	112.56	109.54	107.88	107.17	113.11	111.73
101.76	100.23	96.754	98.404	98.658	97.094	98.39	103.88	96.729	98.251	97.573	100.14	102	102.83	106.51	96.38	93.425	98.874	96.727	94.49	99.013	98.718	99.085	99.095	98.872	102.4	99.682	100.01	99.639	101.03	98.684	96.52	99.286	100.57	101.66	96.707	97.738	101.56	103.26	103.9	100.06	99.474	100.71	99.209	101.1	98.936	99.368	101.63	96.539	97.551
101.38	104.59	103.68	105.37	102.47	100.5	98.698	98.998	101.16	99.157	104.54	102.32	98.447	102.97	103	100.76	102.04	103.94	101.11	104.89	100.98	106.03	104.64	100.11	100.39	103.88	103.61	104.19	106.26	103.89	100.62	103.11	98.204	100.74	105.87	103.59	101.35	103.35	101.68	104.62	100.77	102.01	98.773	102.04	103.1	103.89	100.9	101.98	104.61	100.51
105.76	106.92	105.82	103.89	104	104	107.42	108.91	102.81	108.93	100.86	104.49	104.36	105.56	102.66	106.81	108.06	105.47	102.82	106.72	102.45	108.78	110.58	102.51	106.24	101.23	108.19	99.738	106.12	105.93	104.6	101.61	105.54	104.7	103.86	106.96	105.89	105.1	104.77	105.87	108.13	104.89	105.29	107.62	110.24	108.43	102.55	104.83	103.29	106.08
105.11	101.43	108.48	109.03	106.45	109.71	106.22	105.49	105.98	108.8	106.34	106.51	108.29	102.76	102.41	108.25	104.33	105.99	106.94	104.15	110.16	108.51	111.71	108.21	104.59	108.37	104.85	108.23	110.16	105.04	107.43	105.72	105.06	109.15	109.56	108.17	105.91	104.49	109.41	106.39	105.9	106.77	108.34	102.92	107.56	106.07	107.02	106.15	110.85	104.82
107.6	102.79	106.16	110.93	106.09	104.99	106.07	106.14	104.2	106.06	103.7	107.17	103.84	105.11	104.98	108.07	104.75	106.82	105.73	107.41	105.12	99.955	108.47	104.18	104.69	109.8	105.83	106.58	104.59	104.41	107.54	105.56	101.87	106.03	106.01	107.15	106.74	106.08	106.25	106.3	103.45	108.16	105.76	105.99	105.68	103.65	103.83	104.06	103.31	104.29
101.37	99.581	97.95	99.915	102.64	104.93	102.05	99.577	102.25	99.248	103.61	98.616	102.85	102.08	98.564	99.378	101.19	98.644	105.99	98.753	100.4	100.42	102.75	101.58	101.33	99.443	100.61	102.11	100.44	101.63	103.27	100.44	104.35	100.64	99.969	102.36	100.61	103.66	104.79	100.2	102.21	99.117	101.72	103.77	103.86	99.365	102.68	100.94	100.71	104.82
108.51	102.98	106.84	112.39	107.51	111.29	110.28	103.89	110	111.95	111.43	105.21	109.08	105.82	105.17	108.74	108.53	109.22	109.7	111.67	108.27	112.51	107.8	109.74	110.6	108.34	105.87	102.88	107.76	110.72	106.36	107.9	105.63	112.26	106.61	110.86	113.8	109.03	105.54	106.94	109.58	109.81	107.08	113.04	109.67	109.42	113.64	108.88	107.7	108.44
103.43	106.79	104.26	100.01	105.26	105.68	105.69	109.04	104.86	104.72	105.96	107.13	101.78	102.75	109.7	106.9	102.36	104.5	106.24	106.08	107.47	107.44	107.42	105.85	100.65	104.25	107.75	105.52	106.85	103.99	106.23	106.78	108.71	107.35	103.32	103.02	108.38	102.68	109.55	104.36	104.4	103.46	107.27	108.48	102.66	100.32	103.42	104.8	104.69	101.85
103.56	99.498	97.467	96.366	100.02	108.42	101.07	93.516	101.83	104	101.04	101.03	102.15	104.13	98.201	103.45	99.589	98.879	99.142	105.4	96.736	97.646	100.53	101.68	104.29	98.899	101.71	102.97	105.37	98.105	98.067	104.89	100.82	100.58	102.31	102.45	100.33	104.99	100.52	99.959	95.678	102.93	104.3	99.02	97.138	102.83	103.12	102.2	101.32	106.65
108.98	106.83	108.1	109.94	111.13	106.15	105.98	112.37	109.88	112.89	108.52	107.97	107.15	106.63	106.33	105.57	105.21	106.56	110.39	107.08	109.28	109.91	111.21	109.02	112.48	106.85	113.38	112.21	106.64	113.97	109.29	109	107.88	109.16	108	109.66	105.85	108.11	110.26	109.42	112.94	103.95	111.02	105.62	110.52	108.09	110.43	108.51	106.42	105.01
96.83	99.758	102.04	98.795	104.44	97.972	103.41	100.65	103.44	99.237	98.456	100.87	101.76	101.03	98.952	96.861	102.76	102.46	100.42	104.42	97.298	101.76	100.02	103.68	97.704	101.5	98.361	104.82	102.35	98.245	101.42	100.49	99.824	100.95	99.306	99.92	103.77	101.8	99.349	106.74	100.5	103.75	98.679	96.494	102.17	99.836	100.86	99.188	99.936	101.92
96.027	101.96	97.275	97.467	97.734	101.71	97.311	98.204	99.408	96.651	100.8	90.895	100.77	99.695	99.565	100.27	93.265	93.832	95.149	96.916	97.948	97.998	100.29	98.215	95.4	95.659	97.358	95.387	100.39	96.759	96.671	101.58	94.545	97.315	96.098	97.014	101.36	99.325	95.316	95.295	101.3	97.186	98.036	99.614	97.541	97.228	95.84	100.17	96.328	96.643
104.31	103.14	101.27	102.82	101.59	97.501	102.06	97.902	101.42	105.27	100.16	104.3	98.784	102.39	101.43	99.03	103.96	102.18	101.28	100.1	98.587	99.503	106.23	104.46	98.229	99.847	103.29	103.57	97.087	104.24	98.097	99.481	99.091	100.61	101.78	102.56	96.301	101.38	99.748	101.61	100.96	98.871	100.81	103.52	101.73	97.056	97.511	97.819	103.01	103.01
107.01	112.01	105.75	105.29	109.2	103.85	100.86	105	111.93	105.16	102.85	104.57	101.84	104.32	101.64	106.79	105.95	101.31	108.44	107.93	99.842	106.69	103.81	105.48	105.36	102.05	105.24	107.81	106.92	106.91	106.34	101.54	103.69	106.3	107.5	102.6	108.27	107.34	104.35	105.44	104.74	104.44	107.44	104.7	101.9	102.75	105.46	108.19	107.41	106.18
108.54	105.69	108.13	102.92	109.79	104.01	108.65	109.18	104.87	104.97	98.293	104.69	104.21	108.13	103.25	108.83	109.14	103.74	100.78	105.28	107.18	104.11	105.62	104.31	109.09	106.9	104.88	104.99	107.17	107	105.86	108.78	108.84	110.2	107.11	107.05	108.33	110.06	105.14	102.15	107.79	101.63	106	106.02	109.77	104.86	106.32	104.93	108.58	102.59
104.36	100.93	102.72	100.66	102.02	108.55	103.32	108.41	105.7	104.18	104.63	106.58	106.29	100.49	101.83	108.51	108.14	106.4	109.18	106.08	107.36	110.38	106.32	105.05	103.03	103.45	102.6	102.25	105.62	106.35	99.996	101.45	103.71	105.61	107.49	104.22	103.71	103.97	106.36	100.95	106.45	105.76	99.281	101.73	105.36	104.74	103.76	100.75	106.91	107.29
107.55	109.56	106.5	105.87	106.25	107.96	105.79	109.09	110.06	104.73	107.93	106.47	111.49	110.92	104.34	109.9	107.04	109.72	109.18	101.19	109.51	112.65	107.74	106.17	111.1	111.41	109.09	111.36	110.95	108.97	107.02	104.55	104.22	111.74	109.24	110.57	107.31	114.69	109.52	106.35	107.03	109.58	109.18	109.3	109.13	105.26	106.65	114.06	111.45	110.06
105.61	111.43	115.45	110.35	104.54	110.26	109.67	106.13	105.01	111.81	106.68	114.73	103.01	107.18	109.09	104.35	106.78	106.52	109.55	106.06	109.22	107.13	109.09	108.31	110.3	108.41	103.96	109.08	106.72	104.73	108.28	107.89	112.36	106.52	109.03	112.13	107.19	108.56	112.15	106.99	112.14	112.05	106.37	110.15	107.67	106.16	110.73	110.1	99.406	106.15
109.28	101.48	104.91	108.42	103.34	105.6	107.12	103.23	103.4	103.62	102.88	105.62	102.99	102.85	102.68	110.59	104.81	102.8	105.48	106.94	104.64	106.62	105.94	106.91	106.64	105.29	102.49	105.26	104.27	107.8	103.34	102.55	107.89	101.4	105.38	103.69	106.41	107.19	106.05	103.54	106.12	106.56	105.89	105.83	110.5	103.42	109.48	101.98	108.94	105.22
105.97	110.88	108.48	108.69	108.28	110.02	110.93	105.57	104.29	108.56	105.61	110.2	112.32	104.06	109.66	108.53	102.49	105.93	109.56	110.08	108.48	109.03	105.09	108.58	106.12	107.39	109.41	112.35	106.34	107.65	109.42	108.15	107.37	103.56	107.25	106.71	106.61	113.34	105.87	107.13	104.58	110.52	109.33	111.2	112.68	106.54	105.11	104.96	109.84	109.56
105.9	107.15	106.83	109.41	106.62	106.92	106	109.7	105.23	108.93	106.5	110.21	109.21	107.62	108.17	104.48	112.28	108.77	101.68	105.29	108	108.92	103.87	109.1	101.24	107.53	106.29	106.31	106.15	105.93	112.31	108.19	109.5	107.46	108.07	104	109.09	109.39	108.92	110.94	109.58	106.22	110.63	107.92	107.36	107.86	110.3	106.25	106.43	109.27
108.1	104.92	111.7	109.71	106.4	106.65	110.43	108.9	103.69	107.27	109.68	108.38	105.55	109.55	109.37	109.07	111.25	106.4	110.48	104.12	105.99	109.2	109.15	110.15	107.72	105.37	108.46	109.24	109.55	106.84	105.53	110.7	105.74	106.64	113.52	105.75	112.21	106.69	105.3	109.19	108.19	107.59	107.97	106.89	108.12	108.53	108.3	108.52	106.57	104.59
107.92	106.97	107.14	107.77	109.31	106.57	109.18	113.47	109.81	110.65	107.83	108.42	109.44	107.44	107.68	109.32	107.78	103.52	109.81	110.76	108.29	107.96	105.01	104.96	107.45	106.83	105.68	105.17	105.4	104.94	107.96	110.05	103.43	106.1	111.34	111.69	105.5	111.02	100.45	111.68	105.2	107.68	108.86	107.33	107.76	106.06	115.66	105.46	107.69	106.06
112.96	109.95	107.73	109.08	112.59	110.84	114.51	110.7	107.82	114.24	108.95	106.85	109.1	111.52	107.29	109.05	108.37	111.17	110.82	107.57	107.29	109.76	111.47	116.81	111.45	108.07	111.33	107.84	106.35	110.17	114.07	115.86	110.65	112.82	114.61	106.5	107.07	112.04	114.15	112.71	115.01	109.21	105.66	112.97	107.17	105.18	109.13	103.01	109.48	108.79
102.19	96.21	102.7	97.341	98.376	101.38	100.88	101.39	100.57	104.8	95.638	103.03	101.39	100.07	98.867	98.321	102.63	98.706	100.71	100.34	100.46	101.31	99.564	100.11	97.323	101.51	101.51	101.55	106.39	103.22	99.45	99.927	104.59	97.309	104.14	103.82	103.51	103.62	99.166	99.232	98.111	101.58	97.572	98.145	102.09	102.83	100.77	99.606	102.6	96.264
101.57	106.47	104.18	106.93	108.54	104.63	106.4	104.56	106.24	108.7	107.1	104.93	108.52	110.58	106.48	105.34	105.45	107.97	106.92	106.01	107.86	106.98	104.75	103.33	104.3	103.29	105.93	102.26	108.88	106.11	103.28	105.82	104.86	105.15	107.78	103.06	112.02	103.94	108	107.19	104.05	102.31	104.95	103.19	108.39	105.35	106.58	106.6	102.6	105.27
102.68	105.71	110.67	100.97	106.35	107.54	103.82	108.87	106.87	103.07	104.11	100.17	107.84	106	104.28	105.8	104.29	102.76	111.82	109.53	107.99	107.12	104.42	102.33	99.187	104.81	103.83	103.29	103.28	105.73	104.67	106.74	108.44	103.45	106.48	105.77	104.44	104.74	108.25	101.7	103.71	106.04	106.53	106.55	106.66	103.4	103.6	104.01	101.01	103.84
107.74	106.93	110.92	100.2	104.69	103.2	105.46	108.24	107.29	100.83	105.79	105.11	104.95	106.64	107.42	105.62	102.5	108.51	106.22	102.56	106.74	100.5	109.64	105.08	102.41	100.88	102.89	100.08	106.13	108.41	110.49	106.13	104.7	106.71	105.79	108.32	103.63	109.17	109.74	101.29	102.8	102.8	105.72	109.51	105.6	107.11	108.41	107.98	106.58	105.18
105.72	104.11	103.93	106.06	106.32	108.14	107.98	106.76	104.89	105.16	106.37	102.31	105.59	106.53	109.69	109.33	107.01	104.53	108.6	109.95	104.41	109.25	109.32	106.51	105.96	101.79	105.54	105.19	108.21	107.9	107.55	104.86	104.41	106.26	106.63	108.56	104.84	104.06	106.72	105.5	106.84	110.26	104.08	101.62	110.74	105.81	108.54	105.13	104.33	106.28
102.63	101.71	100.98	101.1	95.788	104.33	99.938	101.72	100.11	98.013	98.589	97.62	99.32	101.54	102.65	98.861	101.07	97.816	104.76	100.39	101.29	100.77	97.399	102.08	101.24	97.712	103.14	97.553	100.62	99.177	96.6	103.65	100.72	101.84	100.78	100.24	94.422	98.995	101.44	99.499	91.926	101.38	101.55	97.209	101.57	98.067	102.45	100.96	100.87	102.45
100.35	105.07	102.91	107.8	104.02	102.79	103.43	105.91	99.853	108.57	109.97	106.83	101.29	105.6	102.26	102.62	107.59	109.03	103.39	102.31	100.96	107.54	106.02	104.33	105.83	106.58	103.62	107	101.38	102.12	104.45	108	101.56	106.82	103.83	108.66	104.63	102.7	101.82	103.64	103.15	104.97	107.82	107.92	105.65	103.33	106.75	109.97	106.59	106.56
111.81	104.38	107.4	105.42	109.85	106.78	111.54	107.73	109.49	106.71	106.81	108.13	109.66	107.74	107.93	110.21	106.53	107.42	108.48	105.81	104.78	111.34	109.87	107.65	106.14	111.81	104.5	105.61	109.64	107.71	104.66	107.42	114.18	109.52	109	105.13	109.88	108.2	103.95	107.58	105.63	104.37	108.11	110.44	108.87	105.53	108.76	108.88	104.74	108.05
109.57	107.99	105.79	103.33	104.94	101.1	104.5	104.05	104.12	106.01	104.3	106.77	103.76	105.78	102.5	106.94	108.92	107.18	104.13	106.2	107.95	105.75	107.7	108.64	102.73	102.96	110.5	105.29	103.65	105.54	105.6	108.66	105.04	110.16	106.51	106.78	105.08	109.83	107.02	106.59	104.47	106.72	100.79	104.25	105.9	106.48	103.96	108.17	100.37	105.73
110.83	108.86	108.36	105.37	107.27	103.77	107.81	108.94	105.3	104	104.42	109.57	108.83	105.51	110.07	103.72	102.8	101.17	110.12	103.18	107.37	109.56	106.37	103.14	104.39	102.66	102.28	104.76	100.13	104.43	108.28	101.46	103.96	106.35	104.71	106.71	107.34	106.93	103.59	107.96	105.48	106.86	103.98	105.77	103.89	103.89	106.21	107.21	104.81	104.95
101.58	107.74	111.67	108	107.99	110.64	107.37	106.58	107.57	101.45	104.21	105.29	105.27	111.46	107.51	104.33	109.62	98.247	99.649	105.94	102.74	105.27	103.18	105.8	103.67	107.77	106.67	105.76	104.65	105.1	108.01	104.13	104.95	104.55	103.42	103.08	103.36	105.27	110.06	107.55	104.22	103.01	103.71	103.58	104.73	107.54	104.45	109.06	105.15	106.69
108.17	105.1	103.18	106.62	109.89	103.59	106.41	102.9	102.16	112.07	107.68	108.39	107.16	108.6	103.12	107.78	106.5	103.56	106.65	108.75	101.52	103.71	101.41	105.22	103.73	103.61	104.2	102.36	106.41	105.5	107.4	107.5	108.15	106.6	102.45	103.39	110.15	103.97	105.81	103.22	103.55	106.73	110.46	105.63	110.52	108.56	104.71	106.53	109.22	104.4
93.99	94.42	99.345	97.159	97.722	95.009	100.4	97.569	97.008	95.944	99.021	98.408	95.396	95.266	98.207	97.859	98.634	100.94	98.438	102.3	95.863	101.13	98.13	99.56	99.549	99.221	97.174	96.243	99.021	96.246	98.881	98.974	98.926	96.505	101.87	97.862	97.794	96.381	96.369	95.124	97.66	95.602	98.98	97.713	99.274	98.206	96.876	97.541	93.86	103.26
95.723	100.2	93.959	98.348	99.378	98.09	99.932	98.554	100.45	104.14	102.68	95.001	96.717	96.64	95.971	99.026	100.89	96.39	96.693	98.585	99.863	99.887	100.86	98.696	103.63	93.697	99.438	101.42	97.578	101.85	95.498	97.174	100.26	99.01	94.73	94.36	102.12	94.692	96.808	94.86	99.413	99.89	102.55	96.936	100.89	97.06	99.99	96.348	99.092	97.007
107.25	107.88	107.61	104.08	105.15	105.34	105.76	104.7	106.12	108.25	102.72	107.09	108.28	111.11	108.42	105.49	108.42	108.3	108.41	105.98	105.31	102.06	104.3	110.57	105.15	107.43	102.76	106.24	106.5	107.11	111.65	103.52	110.31	110.81	107.51	109.49	104.92	107.37	103.28	106.26	109.45	101.64	103.14	104.09	107.45	109.59	107.53	107.06	107.78	105.5
106.08	106.84	107.29	114.01	108.72	112.12	111.62	101.61	108.41	106.82	110.43	108.04	108.05	107.45	111.36	106.66	107.7	107.25	108.1	105.67	106.17	105.01	104.83	107.82	109.86	111.27	107.48	109	107.71	108.21	109.26	102.58	110.24	105.96	109.08	107.5	109.73	105.36	107.3	108.68	104.07	111.19	107.78	104.21	106.85	106.18	108.87	109.78	106.4	106.34
106.54	104.48	109.43	107.39	105.84	108.6	106.63	105.9	105.94	109.47	106.97	109.56	112.38	108.76	106	105.54	107.3	112.54	105.32	106.81	103.95	106.57	111.55	105.84	109.79	107.32	106.79	107.47	104.71	109.61	107.23	108.87	105.24	110.97	108.11	108	107.92	105.21	112.32	106.75	108.98	110.36	107.16	99.048	109.28	111.24	105.14	108.1	107.25	104.68
105.73	111.54	108	110.91	112.05	109.6	106.99	109.38	108.06	112.06	105	103.33	110.34	107.06	111.94	107.07	108.97	107.5	108.73	111.28	106.94	109.35	114.54	111.14	106.97	107	105.86	106.01	109.32	113.46	108.35	110.22	108.22	114.07	109.75	108.71	105.65	105.75	105.29	107.43	108.39	110.89	107.13	103.89	111.59	109.25	109.81	106.88	108.28	113.72
100.12	101.07	96.406	101.69	97.644	100.56	99.041	102.98	98.067	102.62	97.194	101.04	96.114	96.523	96.281	96.584	97.974	94.622	102.81	96.394	99.162	104.74	99.369	97.514	97.623	102.04	102.92	97.716	97.477	99.354	101.7	103.2	95.387	95.694	94.282	99.422	102.04	99.541	94.724	102.29	96.803	100.2	95.23	99.709	104.3	95.587	99.496	96.824	98.024	97.674
108.79	115.23	109.51	114.62	111.19	111.1	110.36	114.46	112.74	111.24	111.54	105.95	109.71	108.08	108.19	112.18	112.1	105.87	107.08	111.07	110.24	110.92	113.36	108.07	113.11	106.17	112.26	107.26	111.25	112.02	113.01	109.11	115.23	113.1	110.05	108.18	112.69	111.3	110.95	110.65	107.69	112.77	108.71	110.47	110.21	111.73	111.03	114.14	109.62	110.79
107.61	107.65	107.39	104.92	104.26	107.32	106.54	105.83	104.65	110.49	106.72	106.69	102.55	109.93	110.3	103.12	104.87	112.47	109.92	103.19	108.87	109.29	107.84	103.64	107.31	103.48	109.04	107.64	110.2	106.5	111.91	109.4	111.58	105.84	105.02	108	107.22	106.77	103.29	107.35	107.22	111.13	109.46	107.15	107.2	105.26	107.7	103.12	106.67	108.98
111.39	103.49	104.44	106.92	104.33	106.21	104.47	102.77	105.5	109.35	105.64	109.02	110.72	107.34	104.97	104.92	108.66	99.939	108.09	107.57	108.09	108.09	105.77	102.54	105.55	109.98	106.58	105.83	102.61	107.35	104.38	109.24	105.5	100.72	106.07	105.16	104.63	102.11	106.37	106.36	105.18	109.57	108.14	105.83	105.5	107.34	106.25	106.15	108.62	106.7
110.66	108.1	108.27	109.34	107.08	111.23	108.53	106.89	107.22	104.49	108.38	106.27	112.12	109.76	105.18	109.41	108.04	106.85	108.51	105.96	110.04	109.82	108.48	108.69	110.39	107.09	112.02	108.32	102.06	104.21	110.63	107.37	107.02	107.31	107.97	106.18	109.64	108.65	105.9	109.97	109.77	107.51	109.13	105.86	102.97	105.42	107.83	105.34	105.59	104.64
102.56	105.74	103.62	104.5	110.39	103.42	105.85	104.36	105.93	110.02	105.84	101.86	109.09	102.47	104.05	106.27	100.91	109.12	103.43	106	107.23	111.52	99.775	107.11	107.56	103.75	107.27	106.24	103.33	105.73	104.09	109.93	102.52	109.66	108.71	105.55	109.11	104.7	104.53	110.55	106.55	103.39	109.51	108.31	107.5	102.95	104.7	106.88	110.02	101.5
106.26	108.87	106.24	105.1	105.5	106.68	104.55	106.22	105.55	101.33	105.14	107.45	109.61	106.95	106.34	100.59	106.22	104.22	102.27	105.3	104.5	104.19	103.09	105.83	102.27	103.53	105.8	100.48	105.04	106.61	105.66	110.84	109.48	108.11	104.93	107.8	108.41	109.95	108.02	104.55	106.75	106.9	107.39	105.94	105.37	106.71	108.56	107.65	105.03	104.77
112.41	111.59	108.18	108.15	111.2	105.81	111.32	110.23	106.95	109.79	109.35	109.87	111.05	110.74	103.33	108.11	107.84	114.23	107.13	107.71	108.99	105.17	108.79	108.32	106.27	110.6	103.37	108.48	105.14	109.56	109.45	107.64	111.17	105.92	111.26	105.9	107.09	109.88	112.82	105.04	106.09	111.88	105.43	109.32	108.97	109.27	112.66	107.49	111.28	102.01
107.03	108.28	107.02	101.94	105.25	104.15	99.138	106.93	105.58	100.88	103.77	103.72	104.35	106.45	103.63	100.44	101.82	102.77	107.04	107.03	110.89	107.37	107.26	104.68	107.29	103.62	105.95	104.71	107.16	107.79	108.98	105.27	100.8	107.09	103.16	108.64	109.36	108.07	106.73	106.58	107.06	108.8	106.13	99.546	106.88	108.51	107.63	107.57	101.55	105.99
95.511	96.444	100.93	97.413	96.599	98.883	99.232	100.65	97.948	99.265	101.75	96.006	95.662	97.691	99.21	97.318	97.799	99.593	95.609	99.229	95.371	98.715	99.846	97.503	98.843	100.05	97.419	103.9	100.85	98.677	99.862	99.766	99.756	99.153	96.892	101.85	99.468	100.19	99	93.425	97.838	98.722	95.541	96.874	102.76	99.787	96.059	100.94	98.98	102.41
111.29	106.61	105.17	105.08	107.68	105.47	108.23	108.91	104.58	100.08	107.59	110.92	106.73	100.94	109.42	105.89	108.73	104.61	104.15	108.37	104.3	107.92	109.41	106.47	106.67	108.31	105.07	110.52	102.56	109.75	104.68	107.23	105.43	101.5	109.98	104.47	106.94	104.19	98.477	105.86	99.442	103.99	105.1	100.37	106.38	107.7	104.74	103.36	105.6	106.18
105.42	106.93	112.13	101.91	103.75	107.04	106.23	104.94	104.48	107.46	111.18	106.21	106.83	105.45	105.31	107.47	106.44	106.65	103.62	107.49	109.04	104.48	107.78	103.32	105.92	108.65	108.67	109.88	105.77	105.08	103.8	106.76	105.64	102.92	108.72	106.18	105.84	108.74	106.78	107.04	106.53	104.87	105.13	107.45	102.93	102.91	106.06	106.68	109.89	109.01
101.9	105.24	106.52	108.5	102.78	107.22	105.61	105.59	106.66	106.51	102.2	105.36	104.85	101.21	104.08	106.64	103.7	99.618	108.56	104.31	106.62	99.607	103.22	109.44	105.51	109.01	112.43	105.49	106.87	105.12	104.57	105.19	107.5	101.76	101.07	104.19	104.17	102.83	106.69	107.51	105.94	106.33	107.79	105.11	109	106.11	101.58	107.03	106.14	107.13
105.79	107.86	105.35	107.13	112.6	106.52	113.12	107.21	108.39	110.43	109.52	107.51	110.37	106.15	108.29	109.32	105.05	108.73	110.7	110.19	108.63	108.09	107.93	106.6	107.41	111.16	107.73	107.06	108.26	108.76	107.06	111.99	107.45	112.1	109.27	107.06	106.55	107.88	106.37	106.66	103.65	108.92	107.1	106.78	108.6	114.39	112.2	105.21	106.58	108
101.13	108.86	103.7	107.34	107.76	111.56	103.01	108.54	103.75	107.23	110.29	114.54	105.56	106.54	106.44	103.2	110.68	110.48	106.05	109.7	108.12	108.38	105.34	105.45	112.67	107.63	106.86	113.04	107.42	107.6	105.51	106.34	108.35	105.64	109.13	109.01	108.87	109.37	111.85	110.71	106.82	110.32	108.49	108.74	104.1	110.09	106.86	102.06	108.97	108.37
98.676	101.93	99.029	99.23	97.967	98.989	96.826	98.893	98.752	101.99	99.011	96.757	95.248	98.88	92.496	99.352	98.231	99.227	100.4	99.989	98.254	101.12	95.705	98.25	101.29	100.54	95.925	95.88	97.858	97.013	101.1	103.17	102.3	101.55	95.424	101.01	98.04	100.45	94.715	99.763	101.25	97.768	97.649	97.489	97.19	100.89	99.953	96.039	99.887	103.17
102.59	117.37	109.13	110.11	112.68	112.66	112.46	109.66	104.03	111.36	108.91	115.68	110.62	107.66	115.06	110.41	115.04	108.85	109.06	110.79	113.3	111.4	112.12	110.22	110.69	108.81	110.24	113.49	113.04	114.37	113.82	111.84	115.42	113.27	111.81	108.73	113.86	110.09	111.13	106.89	108.6	113.45	111	111.23	113.89	109.02	110.38	110.88	109.31	108.64
104.37	109.34	105.76	110.55	108.95	105.53	106.59	101.84	104.66	109.36	104.15	109.19	110.15	100.93	106.61	107.74	102.58	108.31	107.03	103.86	108.9	116.03	110.23	110.41	106.97	110.29	104.32	111.22	110.13	105.26	106.31	104.4	105.68	109.84	102.81	106.49	102.41	105.72	105.45	106.19	108.24	107.7	106.22	106.46	108.03	106.04	106.31	108.02	108.38	110.36
102.28	102.03	105.02	107.22	104.14	106.39	104.04	107.21	105.88	107.16	104.81	103.75	105.66	105.14	101.38	105.71	107.94	105.81	108.39	102.15	102.47	105.82	107.58	104.69	106.52	103.26	106.26	107.95	102.29	110.18	106.35	114.91	105.14	104.49	102.52	106.41	104.34	105.79	103.04	107.19	103.39	108.63	106.33	104.85	110.08	106.59	109.03	104.26	107.63	106.28
109.11	107.21	109.02	109.15	108.94	109.99	110.96	109.6	109.22	107.61	109.3	112.82	107.59	108.49	102.04	109.79	107.55	109.29	113.69	113.07	109.04	104.71	108.19	107.97	108.66	109	109.72	107.94	108.84	108.32	110.87	107.54	110.44	109.09	111.06	109.74	108.32	106.32	108.29	114.24	106.84	114.8	109.73	105.32	110.63	106.95	105.91	111.19	106.06	114.66
102.45	103.93	100.28	108.36	107.53	105.09	106.13	107.12	102.65	105.03	106.33	109.22	99.868	102.15	108.67	103.21	100.69	103.87	104.12	105.07	101.43	108.62	105.76	104.58	106.43	109.24	105.94	107.18	100.72	107.09	104.71	102.1	104.01	107.19	104.81	105.3	105.03	107.34	104.94	107.3	107.22	107.49	106.28	106.84	106.03	108.97	103.74	102.32	102.11	105.43
111.84	107.99	107.52	108.24	109.18	111.61	105.83	108.87	105.18	105.46	108.67	108.58	107.18	111.67	104.02	112.94	107.28	107.11	111.17	110.21	108.02	110.23	109.87	109.21	103.17	109.37	106.19	111.02	103.99	107.77	111.38	109.36	108.11	110.63	107.95	109.02	113.08	110.2	106.09	107.89	108.76	107.76	109.37	110.55	106.82	111	110.81	106.93	108.48	107.55
105.8	102.37	105.29	102.67	109.39	106.51	105.06	107.89	106.61	104.6	107.02	105.49	101.65	100.39	104.09	105.26	103.18	108.46	106.28	109.57	107.65	104.76	103.26	107.05	105.84	102.6	98.962	107.72	109.46	101.37	109.6	107.95	107.76	105	110.22	105.3	103.89	107.06	107.29	106	103.83	105.29	104.03	106.51	103.97	101.6	105.62	106.44	107.25	107.44
107.39	110.2	108.85	110.1	107.56	106.86	110.53	102.91	104.6	109.98	106.1	108.05	104.4	109.71	104.51	104.36	105.26	108.46	108.07	104.05	104.95	108.14	103.4	103.13	107.34	104.38	109.07	106.09	106.33	101.63	104.94	106.06	103.91	105.17	101.73	104.72	107.45	106.81	107.02	106.09	105.36	102.06	108.94	102.81	106.74	103.29	101.63	103.54	105.01	104.3
108.44	102.15	105.53	100.63	109.04	99.493	105.33	106.17	103.58	108.54	101.25	105.25	102.33	107.01	109.21	101.2	105.76	103.9	105.55	106.77	108.07	101.46	103.51	103.52	105.09	103.83	107.36	106.52	104.91	104.83	107.26	103.23	105.05	105.98	103.05	105.01	107.43	107.32	104.95	104.96	104.67	102.78	108.5	108.91	102.54	109.78	103.51	104.45	103.15	108.14
100.35	95.337	100.32	97.162	98.712	95.549	99.768	101.73	99.1	97.174	96.618	97.578	95.785	97.462	98.103	99.548	99.465	102.38	99.448	100.85	97.476	98.988	99.84	101.38	96.96	97.954	101.77	96.718	97.667	97.884	97.238	100.95	96.939	99.173	101.74	99.889	93.247	95.498	100.47	99.664	104.35	93.898	97.425	95.435	93.185	98.924	97.282	97.301	96.852	98.115
111.13	103.03	104.73	104.62	102.01	101.82	106.45	104.02	109.67	107.29	104.83	107.68	108.89	101.87	105.58	101.23	109.17	104.47	104.87	104.06	98.598	106	105.31	100.92	106.58	107.13	106.94	107.37	102.48	105.55	105.74	104.74	105.82	101.18	107.96	100.64	107.32	103.74	106.92	105.94	106.91	106.49	105.43	104.97	105.5	105.83	108.16	103.6	107.49	108.76
102.64	113.82	108.05	104.2	105.07	106.6	107.55	104.09	109.15	107.01	104.11	106.09	107.91	104.62	103.17	104.98	109.83	101.7	107.16	103.4	106.45	108.2	106.59	107.13	108.66	104.86	107.12	101.84	107.95	103.51	109.28	105.58	111.75	103.03	106.37	101.77	105.55	111.06	104.92	100.52	109.53	107.03	103.51	109.13	105.66	108.42	104.51	103.36	105.13	106.93
111.12	106.48	109.62	112	110.8	112.72	110.86	116.45	110.89	110.58	110.01	112.06	110.46	108.78	112.61	112.27	107.81	110.73	112.63	109.9	114.75	110.72	110.62	110.11	111.27	112.73	113.06	110.99	110.36	104.97	110.56	112.74	109.87	110.21	111.3	107.27	109.93	112.24	108.7	110.55	113.4	112.09	109.57	111.34	112.48	110.9	109.04	111.59	113.42	108.3
106.12	109.63	107.86	104.23	105.21	107.96	107.29	106.13	105.15	106.14	106.95	105.4	105.42	104.4	108.86	104.25	105.91	106.19	102.97	105.37	107.04	102.7	111.03	105.14	104.75	106.54	109.97	103.93	103.72	102.26	101.83	106.53	106.08	105.3	102.76	105.28	106.01	99.284	104.86	106.9	102.24	104.29	108.1	105.86	104.83	104.48	108.74	102.39	106.94	103.44
102.49	96.933	96.528	98.618	99.734	101.82	101	103.41	106.6	98.69	98.139	98.299	102.02	98.023	97.573	104.38	100.33	100.21	100.19	99.37	104.86	103.95	102.81	102.07	98.034	97.687	99.01	106.11	97.934	103.57	103.12	103.65	99.26	99.527	99.656	98.935	99.256	98.223	99.14	100.29	101.25	104	102.62	101	98.935	98.626	100.95	100.7	101.78	99.479
108.64	104.07	106.72	108.1	107.33	110.8	105.42	107.32	103.5	104.2	104.91	106.43	108.49	106.84	107.16	103.8	109.62	109.04	108.56	106.12	105.62	103.68	105.45	108.24	105.84	107.4	107.7	110.32	106.66	103.91	105.46	110.75	98.271	107.55	104.04	101.82	108.18	103.03	108.33	105.83	107.49	103.05	104.27	110.49	105.84	106.89	108.72	103.37	107.77	101.88
106.83	104.83	107.7	106.89	113.23	110.24	107.8	107.61	110.04	111.79	107.2	106.14	106.1	106.68	108.93	108.82	106.86	107.55	105.89	106.28	107.39	111.1	106.12	104.86	104.53	105.92	107.83	112.49	109.35	111.87	107.45	105.79	105.39	110.76	112.73	102.91	105.87	109.36	108.45	108.77	105.79	109.53	115.42	108.53	110.35	110.94	106.18	107.55	106.51	107.69
106.58	103.41	105.8	103.67	99.952	104.37	104.24	108.4	102.12	102.01	105.31	110.6	103.45	107.99	103.72	107.82	102	105.23	104.7	106.47	105.82	102.52	106.96	106.43	102.26	104.34	108.93	106.25	105.38	108.35	108.74	106.06	103.24	99.762	109.12	109.7	105.86	104.34	105.23	103.23	108.52	108.84	104.15	106.83	107.19	106.61	108.75	103.83	103.23	106.14
107.59	110.38	109.12	112.86	110.32	109.38	109.6	110.04	109.55	106.97	111.67	106.17	109.22	103.81	110.52	108.63	108.28	109.14	106.87	106.02	104.98	106.88	106.32	107.95	104.87	108.07	109.23	108.99	108.78	107.42	106.73	105.9	108.71	106.01	110.8	113.47	108.47	110.49	109.77	110.7	105.53	107.03	110.11	104.71	110.68	110.2	111.29	107.21	107.78	108.51
109.52	108.52	104.85	109.67	108.49	106.02	111.54	107.95	105.2	109.23	110.23	110.85	110.11	106	102.73	107.12	106.22	107.9	108.15	107.08	104.04	105.44	104.29	108.99	108.12	109.05	108.73	109.07	107.15	104.44	107.57	106.21	108.03	105.92	103.36	101.91	108.4	106.07	109.15	103.56	108.86	105.98	106.44	103.85	105	106.39	110.5	112.9	104.49	103.92
103.44	108.46	107.89	101.9	106.36	102.38	108.69	108.67	104.48	102.17	101.17	102.15	103.26	103.61	109.06	107.2	107.66	108.01	110.83	102.68	102.98	106.08	103.5	107.26	106.64	106.56	105.36	111.74	107.99	107.48	100.68	107.46	105.55	101.25	100.44	106.33	105.94	101.11	107.95	103.42	104.3	108.44	106.04	103.1	106.16	102.64	100.7	109.69	105.23	105.56
94.671	100.88	96.603	99.682	92.418	95.069	98.732	99.208	97.473	100.67	98.318	100.9	94.598	98.601	91.276	94.321	95.229	98.965	97.073	102.17	96.237	98.092	97.764	97.56	100.7	101.89	98.748	97.276	98.651	100.18	101.57	96.505	100.09	96.498	100.72	95.325	91.502	100.29	95.359	99.744	99.572	100.09	101.23	98.877	95.619	103.01	102.35	99.271	94.547	98.071
107.72	106.56	103.86	109.83	107.95	108.06	101.92	107.25	103.33	107.9	108.27	102.21	107.29	106.54	104.78	105.28	105.45	104.63	108.1	102.37	105	104.91	102.79	100.16	107.75	102.21	103.77	106.81	105.03	109.06	107.55	102.98	106.66	108.9	108.72	99.694	107.95	103.23	107.23	106.33	103.61	109.59	105.92	109.5	108.13	103.8	105.03	102.96	107.1	104.74
108.3	106.67	114.5	112.1	104.54	111.6	109.45	108.35	105.64	105.23	114.54	109.89	107.17	108.41	111.49	108.54	108.68	109.62	105.82	105.05	105.87	106.33	112.34	106.94	104.95	107.98	107.88	104.25	105.98	106.84	106.01	108.73	109.55	108.28	109.18	110.26	108.41	111.53	113.01	107.94	105.19	110.93	108.81	108.51	107.64	103.69	108.66	106.7	109.74	110.31
110.5	114.46	112.1	110.69	111.73	113.28	108.83	106.11	110.26	110.07	112.3	114.33	109.91	110.39	109.52	109.83	113.61	109.27	111.25	115.07	114.47	113.27	111.28	113.29	110.37	113.34	112.84	113.97	116.84	108.02	112.55	111.1	111.96	113.62	110.5	110.17	109.67	113.95	108.39	111.18	114.79	106.55	110.89	107.7	110.96	111.63	110.35	113.68	109.23	109.07
105.98	104.9	109.05	103.06	107.19	104.97	105.3	102.53	104.77	108.75	102.06	109.91	104.83	104.89	110.77	104.16	107.44	106.22	106.59	105.8	106.66	109.04	105.33	106.89	105.24	104.39	105.14	104.2	108.65	106.64	103.84	109.37	107.62	106.52	106.43	108.87	106.55	105.16	103.96	108.52	102.08	108.89	107.92	105.19	111.12	108.4	106.67	99.848	108.17	108.85
108.84	109.46	104.38	106.78	106.35	102.72	107.53	107.66	107.27	102.13	109.19	110.16	109.21	105.24	105.3	107.3	106.82	105.58	108.75	107.14	102.01	107.04	110.56	110.38	107.69	104.03	107.05	104.27	109.28	106.67	108.73	104.78	106.64	105.49	107.07	107.09	107.76	106.78	106.42	104.64	107.13	106.1	108.8	106.3	104.77	109.09	110.2	106.03	107.3	110.71
104.16	98.77	100.61	98.777	101.72	104.45	103.69	105.42	99.821	100.17	99.684	100.85	98.14	104.37	97.98	98.245	101	99.948	106.3	103.5	103.83	98.234	103.79	107.04	95.223	98.442	101.71	99.129	100.19	104.01	102.06	97.399	99.743	101.66	97.946	103.65	101.07	97.369	101.11	104.06	99.721	98.771	101.97	99.474	98.631	99.4	100.23	100.01	100.4	99.891
109.98	107.28	109.9	104.33	107.36	108.85	104.34	105.84	108.87	104.08	108.01	102.47	102.01	108.66	107.59	101.22	105.45	109.33	102.53	108.94	102.47	104.73	103.92	111.21	107.16	106.05	106.85	105.27	104.7	106.93	106.15	109.18	103.59	110.6	107.58	107.49	109.6	108.56	110.18	109.23	108.65	104.17	104.48	113.06	100.54	106.64	110.38	104.44	106.9	105.87
108.9	102.06	109.67	110.81	107.46	107.06	107.55	109.27	107.06	109.38	108.32	108.54	107.86	103.99	105.45	105.83	106.81	107.66	107.79	104.29	108.71	105.3	102.69	106.43	110.03	108.55	108.8	106.68	109.55	105.87	111.12	104.57	109.48	109.34	109.14	102.86	103.85	109.3	107.15	110.79	103.9	108.37	105.7	105.4	110.3	111.42	110.43	106.99	107.71	105.85
111.52	109.11	110.12	113.21	112.37	110.36	108.92	109.85	110.37	112.29	110.79	113.19	105.27	111.62	110.37	109.19	109.23	110.21	106.32	114.58	113.16	112.68	113.66	112.44	107	111.52	110.26	113	110.39	111.97	108.95	110.27	106.38	106.53	112.49	111.96	111.85	109.15	110.41	110.82	106.76	109.56	108.84	114.59	107.31	109	112.68	112.85	106.81	106.13
108.16	108.34	107.96	103.58	103	105.45	108.52	104.31	108.81	105.25	102.9	107.85	105.28	106.35	106.02	103.78	104.23	108.04	105.2	105.14	105.94	105.29	103.54	106.31	112.82	103.12	105.01	104.22	106.09	106.91	107.6	107.17	100.67	105.93	103.71	104.41	107.01	103.69	103.43	107.22	106.48	108.35	110.15	105.55	104.4	105.22	109.93	109.95	106.45	107.42
102.56	101.35	101.16	100.51	104.32	105.02	98.395	100.16	99.966	99.502	100.51	99.69	102.65	96.811	97.654	95.595	100.45	101.9	97.437	101.72	106.13	103.15	101.3	96.225	98.748	100.28	100.47	98.652	100.09	99.662	105.48	100.3	100.81	96.573	98.886	100.86	95.703	97.249	102.1	104.33	100.57	100.48	104.21	99.007	100.62	100.05	100.5	100.66	96.293	98.512
107.35	104.75	107.23	100.07	106.17	106.77	102.23	102.35	105.72	104.71	103.35	107.12	104.75	104.91	106.84	106.45	99.596	106.86	107.78	104.9	100.46	101.07	104.14	108.13	104.48	108.8	108.09	107.03	107.5	107.46	100.73	100.72	105.12	103.23	111.2	105.29	107.01	101.75	107.03	105.15	105.34	104.08	109.66	108.35	104.9	103.26	106.65	104.32	104.92	106.99
106.24	99.563	103.8	107.21	104.86	103.33	107.97	107.58	102.75	109.03	107.8	105.16	106.18	107.62	101.88	102.66	104.5	102.31	105.46	105.93	103.02	104.6	104.63	108.09	104.1	106.41	109.76	104.38	105.93	106.76	107.15	110.78	105.43	106.56	103.93	106.44	99.05	105.41	106.12	105.36	106.5	104.94	108.4	108.65	107.29	108.37	105.33	102.03	104.66	105.75
103.91	106	105.87	110.36	106.17	112.35	111.77	107.72	110.61	108.76	106.12	109.75	105.15	106.97	106.79	105.07	110.56	108.68	105.45	111.36	104.54	104.68	107.82	102.33	105.25	108.69	106.36	109.58	112.27	106	107.54	102.75	104.69	107.51	105.56	109	110.76	106.62	105.91	109.55	105.95	108.08	111.39	104.2	102.18	105.68	106.49	105.68	106.11	106.67
105.11	106.17	102.48	109.77	103.19	103.66	105.96	107.3	104.1	105.37	107.34	105.32	103.41	101.29	106.48	109.4	106.55	105.64	105.86	112.45	105.61	104.31	106.93	105.29	106.32	107.78	105.49	108.55	106.48	110.07	100.8	108.52	106.06	103.26	107.29	110.41	104.28	104.41	106.34	104.23	101.75	103.81	106.34	110	105.89	106.53	105.62	103.12	103.44	105.94
109.67	101.06	105.14	99.955	106.67	104.47	106.87	108.8	106.54	107.24	107.73	104.12	106.08	107.24	105.27	104.73	108.92	104.1	108.58	108.29	104.74	112.64	107.98	105.46	106.19	104.68	106.72	106.78	107.49	108.9	107.25	104.48	110.06	103.2	105.39	104.94	106.88	106.86	106.88	106.76	110.85	107.06	106.53	101.91	104.46	108.84	102.87	103.53	106.53	105.2
102.51	100.64	99.927	104.42	106.36	99.569	103.76	103.94	104.64	102.66	104.64	99.763	98.635	102.86	104	102.92	103.15	105.92	98.777	101.64	100.33	109.07	104.04	100.83	104.53	101.03	104.11	106.72	102.57	102.57	104.21	100.68	101.38	103.26	104.33	100.19	102.42	103.18	106.2	105.61	106.75	104.8	105.47	106.37	105.83	99.51	99.124	104.66	98.932	101.74
110.18	104.99	102.89	108.57	110.54	102.15	107.4	102.42	100.83	103.76	100.89	107.93	107.95	107.35	103.27	107.1	108.45	108.52	106.02	102.59	108.5	101.88	107.15	101.87	109.48	109.43	102.94	103.85	106.04	105.82	102.43	103.3	106.97	106.55	108.36	106.89	101.94	105.61	107.14	103.77	105.17	106.86	104.6	106.47	109.75	105.05	104.81	101.61	111.45	106.43
115.29	109.39	109.19	109	107.83	104.99	108.35	106.07	111.54	106.97	106.62	108.77	106.6	106.16	103.29	109.79	106.46	107.13	110.58	107.38	105.34	113.75	105.29	103.86	106.61	108.39	110.91	109.69	106.01	106.2	107.72	102.39	104.57	107.91	111.23	105.41	108.85	109.26	109.42	103.48	105.63	107.77	108.46	106.97	106.87	112.95	108.37	106.21	109.92	108.63
101.38	104.53	107.12	108.47	105.11	105.21	107.75	104.76	105.45	103.9	105.35	105.53	105.69	104.39	103.33	104.96	105.25	104.37	107.24	104.42	106.75	105.92	101.68	104.26	104.3	104.55	106.84	108.06	105.4	102.5	107.43	104.45	109.48	107.86	103.5	105.64	107.92	107.91	108.01	106.55	106.5	101.34	105.74	103.07	105.29	106.35	106.63	106.74	102.99	104.13
107.84	105.28	103.19	110.75	109.71	109.19	109.2	106.64	108.92	103.23	106.98	106.65	107.34	106.41	110.95	105.3	108.65	110.11	105.97	107.17	105.23	110.55	106.21	105.71	108.36	109.45	107.69	106.25	106.79	109.84	107.31	111.3	105.52	110.44	111.24	106.06	109.25	107.46	105.81	104.42	112.94	106.3	106.56	111.27	106.61	105.93	103.7	103.1	106.97	103.89
106.39	107.74	108.92	106.13	111.25	105.79	106.75	107.99	107.86	108.9	103.11	105.09	107.92	112.6	106.54	110.44	106.01	108.91	105.28	112.34	109.57	109.7	104.25	108.87	110.49	110.19	112.19	107.91	110.12	109.11	105.22	104.88	107.07	108.94	106.84	108.45	108.57	107.57	106.45	111.63	105.26	105.56	107.72	105.13	109.38	107.89	110.37	108.39	108.19	107.6
108.38	103.55	107.01	108.32	106.88	105.34	100.69	104.78	106.25	103.87	109.81	106.97	105.37	106.56	104.75	104.71	107.79	100.59	103.87	108.68	106.66	105.8	109.07	104.83	101.66	102.82	102.34	105.75	106.71	106.18	104.35	108.16	103.66	100.92	103.41	106.38	106.17	102.81	108.07	105.48	105.03	103.61	104.83	105.44	100.55	104.86	107	106.57	102.93	108.16
105.97	108.14	110.79	104.15	107.3	106.15	110.18	110.33	109.99	115.53	108.89	103.74	104.97	108.59	113.45	107.45	108.67	105.35	109.21	109.93	107	108.55	109.74	105.58	107.93	109.42	104.69	105	110.94	112.17	108.38	100.67	107.68	109.65	107.84	110.31	105.63	113.53	106.3	109.13	107.39	102.1	107.42	110.18	109.8	109.16	110.41	107.99	109.5	112.28
97.554	98.186	97.421	98.181	95.016	94.244	102.15	96.84	97.34	95.221	96.58	94.795	95.687	91.195	99.651	95.543	97.202	99.557	96.321	96.204	97.29	93.763	96.322	94.904	100.25	100.55	97.017	97.857	99.907	96.665	97.64	95.996	98.065	96.051	89.848	96.851	95.165	102.27	102.92	98.696	97.734	101.66	96.813	94.203	100.35	93.862	97.521	96.224	97.511	97.718
106.96	105.62	110.68	110.44	106.2	110.45	108.58	106.99	106.44	108.49	106.04	106.35	107.59	107.02	104.44	107.29	110.43	109.91	104.83	107.72	114.26	105.78	110.81	108.59	110.26	108.13	106.15	108.8	107.14	111.1	109	107.26	106.16	107.86	108.31	105.04	111.06	107.26	108.15	110.1	109.8	105.33	108.85	112.73	110.45	108.87	106.19	107.69	108.66	108.09
113.13	107.79	106.48	110.02	106.44	104.75	110.59	108.86	112.11	108.77	108.34	108.31	109.82	105.41	105.79	108.12	109.03	112	107.22	108.77	107.02	108.58	110.38	108.63	112.91	103.07	108.85	113.44	110.64	111.14	109.87	107.36	108.58	105.92	108.2	106.66	109.77	104.84	107.09	108.78	104.7	105.66	104.54	110.65	107.06	113.46	106.4	106.36	110.73	109.15
109.06	110.11	108.02	111.24	112.8	109.27	106.61	107.19	106.41	107.9	107.47	107.58	109.82	110.76	109.09	103.59	110.27	109.06	109.41	109.37	108.44	108.33	105.63	110.44	108.05	115.59	106.12	108.38	109.22	104.26	105.45	102.8	109.85	109.15	107.64	110.16	112.32	113.16	107.51	108.19	104.67	107.63	110.47	110.53	104.4	103.51	108.03	103.98	108.29	109.1
95.705	95.598	97.746	103.44	96.046	96.64	102.74	99.702	97.734	96.763	97.914	97.258	98.507	99.679	99.102	94.793	100.6	96.615	99.607	100.07	96.6	96.1	98.612	100.59	96.455	100.34	98.852	98.234	97.833	95.308	95.737	96.44	100.07	100.1	93.763	96.509	95.173	93.661	98.186	93.841	96.037	95.971	95.897	95.572	95.534	96.677	94.717	96.588	100.73	98.862
111.3	106.31	106.01	108.85	99.029	103.81	104.43	111.57	110.91	101.71	104.17	108.57	102.61	101.59	104.54	106.72	105.95	104.46	104.3	104.53	101.71	103.03	101.8	101.96	105.37	112.45	102.31	105.88	105.67	108.81	101.07	107.04	106.5	103.32	105.19	110.72	104.54	105.96	108.64	102.99	108.68	102.99	107.78	99.127	106.83	109.19	104.58	105.85	106.38	104.19
106.47	100.66	104.1	110.23	109.05	109.39	101.6	109.02	106.91	108.74	107.52	103.34	103.03	104.65	104.92	104.42	102.17	105.93	103.57	108.42	110.64	107.54	107.31	104.87	108.26	110.31	102.6	102.77	105.79	111.15	105.23	107.58	109.05	109.58	112.22	109.92	106.23	102.18	105.51	106.49	103.79	103.22	108.91	102.97	105.17	107.26	109.19	102.92	110.91	104.31
105.74	105.97	105.96	101.64	109.87	104.41	109.36	104.78	106.99	108.03	106.95	99	110.51	103.58	108.13	109.19	108.47	104.7	108.86	105.82	108.64	107.08	103.54	100.9	101.96	106.54	100.4	105.5	107.51	101.54	105.18	105.32	106.02	107.44	105.97	105.75	104.63	107.35	107.63	110.57	106.06	105.36	105.51	106.81	104.92	106.9	107.25	105.62	106.73	110.28
104.05	101.81	104.55	104.18	104.99	102.87	106.99	106.84	106.9	105.89	105.73	107.85	100.62	104.71	101.56	103.04	106.14	105.11	106.03	105.37	102.09	103.19	104.9	105.5	105.99	100.98	108.98	104.71	104.33	104.93	108.09	107.62	103.07	105.96	103.27	106.8	104.79	103.78	107.44	102.6	105.28	104.78	102.92	104.7	103.19	107.77	106.3	103.55	107.76	102.67
105.73	104.5	105.84	110.63	105.93	99.787	107.83	105.8	109.26	101.53	108.1	106.75	105.12	106.05	109.08	106.6	109.02	108.34	105.67	106.1	105.82	108.32	107.67	104.94	108.1	105.22	103.19	108.56	110.74	106.4	109.05	106.01	107.81	107.01	106.92	107.83	104.09	110.91	107.85	106.87	111.32	107.95	111.11	99.874	106.63	101.82	106.56	103.19	105.51	104.73
110.13	111.78	106.9	112.71	112.63	109.32	108.83	107.36	114.27	109.68	114.38	110.87	110.44	112.51	107.86	106.39	110.58	109.31	109.64	108.82	110.22	109.43	114.56	114.11	111.16	109.06	114.71	111.92	108.18	110.21	107.51	108.08	109.99	108.92	108.55	115.2	107.11	113.05	107.52	110.56	112.16	113.44	112.86	111.55	111.22	109.02	109.52	109.73	109.9	110.03
108.16	108.62	107.47	111.5	107.22	109.56	108.41	112.5	108.44	107.99	108.26	105.6	104.16	109.54	109.25	108.61	106.06	105.68	112.49	108.1	107.47	112.02	108.8	103.34	109.27	109.46	109.72	111.85	105.78	104.03	108.06	108.21	107.07	109.9	109.05	105.77	108.25	112.24	100.76	110.63	106.7	110.58	110.61	108.17	108.31	105.83	109.19	110.36	111.85	106.97
101.58	98.081	98.454	95.11	104.43	94.572	99.814	90.295	92.791	96.936	100.62	100.3	103.79	99.529	95.247	101.44	98.977	99.872	96.516	100.54	95.001	97.534	99.044	95.088	95.199	98.646	95.835	98.578	99.299	97.058	99.409	99.312	102.96	100.53	103.37	96.548	96.803	102.23	97.169	99.044	99.671	100.25	100.42	97.319	100.15	96.325	100.46	96.194	96.84	99.746
110.03	107.51	106.56	109.23	110.57	104.96	109.84	109.2	106.6	105.01	108.76	109.9	106.99	111.33	108.32	106.38	108.04	108.81	105.08	107.24	108.92	105.42	114.4	108.71	110.54	111.28	106.15	107.11	107.44	107.65	107.53	107.67	109.24	106.51	108.98	106.21	109.33	105.32	107.29	109.44	110.45	108.97	108.05	106.91	108.23	107.46	105.77	106.47	109.65	103.6
103.18	110.46	105.09	106.53	110.34	110.39	105.4	107.1	105.18	104.03	110.95	106.38	106.97	108.49	106.32	103.45	108.85	108.15	110.73	103.91	103.88	105.26	105.52	104.83	105.32	109.83	115.72	106.61	108.58	101.58	103.96	106.8	106.76	109.75	107.04	102.61	107.17	102.87	112.43	104.14	105.59	107.81	108.6	106.55	109.79	103.61	110.39	105.29	104.01	103.9
102.22	100.99	101.4	96.369	100.02	99.062	99.901	98.095	100.81	100.69	98.06	96.845	92.53	100.95	99.25	100.56	99.569	96.035	95.199	94.545	103.78	98.705	97.416	100.69	95.232	95.861	99.055	100.56	102.05	95.425	98.831	100.22	98.726	96.035	99.731	100.89	100.19	99.873	95.978	99.472	100.67	99.757	99.423	99.812	94.225	92.838	99.769	93.169	98.569	96.294
99.089	91.51	99.731	100.61	99.517	94.202	100.17	96.921	96.02	95.186	96.277	97.869	101.26	99.78	96.774	95.796	100.96	98.594	99.533	97.768	99.295	95.596	99.636	98.708	96.329	99.935	96.749	94.258	99.879	99.803	95.628	99.353	96.7	94.956	99.687	99.279	98.874	101.49	95.572	97.311	98.457	97.612	97.606	98.504	96.126	97.223	96.839	94.082	93.647	98.954
109.32	113.24	107.76	106.17	110.34	107.86	102.49	105.4	108.06	104.86	109.41	109.15	110.63	108.03	107.86	108.95	109.71	107.91	104.34	105.89	109.07	112.8	108.08	105.98	109.94	106.54	111.91	105.83	109.54	107	109.55	107.54	108.32	109.6	105.96	113.43	106.7	106.1	106.19	108.05	104.83	108.04	104.66	107.21	107.11	110.85	114.53	106.6	106.31	113.16
100.78	97.506	98.803	96.234	100.31	100.3	99.486	95.549	97.813	101.54	101.94	100.17	100.93	98.181	103.89	100.92	99.259	100.34	100.62	100.51	101.44	101.89	99.53	98.993	106.61	100.33	99.059	103.91	101.3	103.03	101.2	101.08	99.462	99.396	98.623	102.05	96.491	99.15	95.045	97.727	105.22	96.847	104.05	101.98	99.612	99.88	100.22	101.52	98.2	101.75
106.48	109.8	107.18	107.05	102.12	105.81	110.05	106.26	105.46	102.18	106.46	105.85	109.75	101.71	108.25	108.45	104.42	106.6	103.83	106.75	107.57	110.55	104.61	105.33	107.95	100.69	108.24	107.2	105.53	105.75	110.54	106.17	105.72	103.34	103.74	105.43	105.35	107.48	105.37	103.59	106.36	106.55	110.22	106.46	108.15	102.3	110.57	106.23	107.25	109.96
104.86	105.17	101	104.87	107.42	97.893	102.8	108.07	103.07	104.9	105.84	106.76	106.13	104.77	101.81	102.04	108.04	104.41	111.19	108.26	105.58	110.31	106.87	104.17	105.11	105.14	106.06	104.58	108.96	107.62	102.98	108.87	104	99.307	106.37	105.99	104.29	107.98	105.04	102.73	107.42	106.15	110.11	108.16	103.74	106.82	105.78	101.97	104.56	107.82
103.59	106.73	110.94	103.99	105.58	100.66	103.01	104.04	101.81	104.48	107.92	108.61	110.93	106.42	106.44	102.09	108.44	104.69	101.43	104.76	109.17	105.86	102.69	101.52	104.18	104.34	106.09	104.23	111.43	103.79	105.67	104.26	108.73	105.52	102.77	106.23	104.75	108.04	102.8	106.96	109.85	105.66	104	109.07	105.49	105.49	107.19	102.23	108.97	103.4
109.95	104.65	108.39	103.83	105.53	112.21	106.34	106.63	101.94	105.4	106.24	106.32	106.86	103.53	110.22	106.3	107.08	104.66	106.72	102.26	110.13	107.56	107.94	110.71	111.26	103.88	102.87	100.73	106.95	104.97	104.15	106.86	100.33	107.17	102.59	102.89	109.67	105.44	108.91	103.64	111.07	102.38	100.12	109.96	102.5	107.41	104.32	105.35	106.79	99.128
103.24	106.21	105.27	102.2	108.86	107.07	108.32	101.33	105.33	105.87	105.82	102.57	107.96	108.83	103.16	109.04	101.65	103.93	106.11	105.98	105.13	103.56	108.34	101.11	107.64	102.45	107.35	104.51	104.82	108.38	105.66	104.82	108.45	103.65	103.44	104.61	101.6	106.07	104.83	107.67	104.3	106.59	104.09	107.13	106.46	105.04	107.87	102.28	105.14	105.65
107.35	103.34	107.02	109.5	104.63	109.17	109.78	102.96	103.96	110.78	107.06	107.76	103.29	105.32	108.89	106.77	105.63	104.68	110.41	108.69	104.5	106.75	110.87	109.03	108.26	107.59	106.57	107.5	104.94	107.07	109.58	104.9	100.35	104.67	104.93	109.98	107.06	104.98	111.29	105.12	103.74	105.17	107.19	107.02	110.12	107.01	104.6	110	103.39	109.6
105.52	105.04	105.48	107.28	109.73	104.5	108.71	108.45	107.99	107.07	108.13	102.76	104.68	104.84	111.89	107.74	103.01	106.99	110.63	107.48	110.41	110.57	106.75	109.18	107.26	112.05	110.73	109.85	108.71	106.3	104.28	108.68	109.47	108.22	108.18	104.08	109.31	101.15	107.02	105.73	104.59	107.87	106.88	108.8	106.2	111.39	105.53	106.06	104.9	107.69
108.74	107.49	109.65	107.77	104.23	109.75	104.38	106.61	112.13	110.37	105.09	104.62	106.5	109.06	110.45	104.5	108.63	112.44	112.21	106.01	108.34	105.45	102.94	100.95	109.27	110.31	109.24	109.02	106.1	108.35	110.97	110.45	106.45	107.81	106.27	108.25	104.34	108.66	105.88	103.44	108.64	108.89	107.27	104.24	107.31	106.28	110.12	107.17	106.66	108.36
98.522	93.676	102.7	98.678	101.49	101.69	95.954	95.223	94.267	96.552	95.774	101.02	96.225	102.05	95.309	97.24	99.555	100.76	97.941	97.92	98.934	100.8	97.081	97.689	99.092	95.586	98.132	99.955	100.37	95.159	96.071	95.252	98.073	94.965	95.958	98.587	96.588	100.02	102.14	99.006	101.11	100.98	100.47	101.48	98.621	99.167	99.357	99.555	95.355	99.358
99.306	100.9	103.14	103.27	101.8	101.01	99.893	97.9	99.134	100.35	95.501	99.496	101.89	95.358	100.82	99.022	102.84	96.568	102.11	107.11	99.239	97.953	96.445	101.4	101.45	95.899	97.412	103.86	97.229	98.373	102.26	101.73	97.926	100.65	97.909	101.79	101.61	101	103.32	104.92	99.472	93.982	103.19	97.752	99.286	105.48	96.849	97.141	99.954	101.95
111.19	112.79	103.79	108.84	107.41	107.85	109.84	108.24	107.08	108.04	106.22	104.05	104.39	109.94	105.73	108.17	103.89	109.07	109.52	110.49	111.54	107.29	110.79	110.97	109.28	104.82	111.18	107.98	110.98	108.82	108.39	105.11	109.16	105.86	114.99	109	109.76	110.84	111.45	110.61	103.22	108.64	112.19	107.08	112.15	104.72	107.23	105.47	107.98	103.79
99.731	102.67	98.846	99.653	101.91	104.11	102.2	100.72	100.57	104.34	98.923	103.4	100.79	107.8	102.43	104.09	104.65	102.89	104.59	101.3	101.62	101.87	105.44	97.89	105.36	97.299	103.47	104.42	108.57	99.169	100.56	103.54	100.97	102.51	105.18	103.23	100.59	99.282	106.48	103.01	104.17	104.4	98.42	96.892	100.95	99.484	99.413	100.96	100.18	104.58
102.38	109.47	106.54	108.28	105.74	105.5	111.8	109.46	106.29	107.95	110.16	112.05	108.76	103.72	108.32	115	108.73	104.82	109.38	108.78	109.3	103.41	110.28	108.99	108.66	107.72	105.95	106.05	104.91	106.15	109.55	110.45	108.86	104.77	106.69	106.14	108.9	105.14	108.07	106.65	113.81	110	110.98	108.91	106.52	107.02	112.25	109.5	108.22	110.93
109.87	110.38	110.67	104.89	106.89	109.05	103.04	109.64	111.49	107.37	108.2	106.84	108.75	109.27	111.29	106.41	108.44	110.34	103.43	106.97	107.46	107.05	108.28	106.88	102.01	104.49	106.29	110	109.93	103.48	108.91	106.6	106.44	105.21	105.84	106.38	104.28	105.6	105.79	109.84	107.28	106.51	110.54	107.4	108.12	108.22	107	104.56	108.71	107.37
114.18	114.11	113.25	109.26	109.31	113.26	116.16	109.38	111.47	110.08	110.81	114.44	113.7	111.08	112.51	113.43	112.58	113.38	109.87	111.38	110.7	109.01	116.53	109.95	110.01	110.04	112.5	109.4	110.02	111.49	113.6	108.71	111.46	111.95	114.39	109.27	109.36	110.5	115.95	109.64	116.07	110.22	113.41	107.99	112.73	109.31	114.67	108.78	107.75	112.34
107.8	109.14	103.32	108.69	101.89	109.11	108.13	103.3	109.97	107.25	107.34	108.33	111.71	109.73	111.75	106.5	108.4	103.21	107.29	105.97	105.88	105.37	108.31	112.4	102.47	109.46	106.11	112.3	109.96	105.47	107.17	111.65	109.02	106.51	116.72	106.48	106.29	103.9	105.95	104.7	107.35	109.34	112.56	109.25	108.98	104.01	107.2	104.66	109.94	110.84
104.34	110.59	112.05	112.35	111.62	112.04	111.8	104.65	109	109.73	114.06	113.6	110.06	109.66	114.03	105.17	108.4	113.8	113.48	113.34	109.6	113.92	108.52	102.44	108.22	109.96	108.16	107.86	112.8	110.57	111.18	108.99	105.93	112.37	112.4	114.48	109.73	109.16	112.9	107.14	109.99	107.92	103.99	105.93	109.86	103.7	112.18	113	108.54	110.94
108.4	105.37	102.18	106.73	108.7	101.88	109.46	104.36	106.6	105.31	107.92	102.13	108.18	106.45	102.8	105.14	107.67	108.21	105.37	106.65	109.51	108.07	105.98	108.6	105.06	107.08	102.3	105.44	101.72	109.24	107.66	103.59	110.56	102.19	107.21	107.51	106.78	108.68	109.31	104.38	104.12	103.97	103.37	106.84	108.67	111.64	104.69	107.31	106.65	103.85
103.94	99.606	101.2	99.874	100.55	98.542	101.67	98.167	99.481	98.886	99.455	102.61	98.445	99.46	101.21	95.886	102.42	98.569	98.293	101.97	102.72	95.59	105.66	101.74	101.35	99.084	98.612	101.36	99.048	101.83	100.25	97.504	94.885	98.724	100.68	101.38	102.73	101.94	104.81	97.884	99.369	98.999	104.11	98.256	101.25	99.45	95.046	97.673	101.06	96.736
109.36	107.53	106.27	108.17	111.33	107.62	106.17	106.54	109.73	106.92	105.8	106.23	109.95	112.48	108.24	104.56	110.44	108.15	108.41	108.08	108.97	106.05	109.01	105.53	109.3	106.05	104.49	108.92	108.84	106.06	109	112.4	107.38	110.27	105.87	107.36	103.91	111.76	107.84	104.7	109.87	108.01	109.14	111.35	110.37	108.83	104.18	107.18	107.41	105.05
104.76	108.98	100.27	106.44	107.24	102.44	103.68	102.07	107.12	107.85	105.66	109.87	103.45	104.95	104.73	107.11	106.45	105.31	104.48	106.98	101.82	103.59	102.74	107.87	108.16	108.33	108.17	105.25	105.2	106.2	105.33	103.3	102.21	103.49	108.16	104.41	108.45	105.11	105.68	111.69	105.79	109.85	109.16	105.64	103.47	101.7	109.04	105.82	106.59	103.53
107.85	106.77	107.84	107.02	111.84	112.69	110.06	110.22	104.55	102.97	106.77	106.92	111.81	109.3	107.92	107.7	107.94	108.32	103.46	111.02	106.9	110.58	109.61	112.32	104.54	105.23	104.84	109	106.59	104.42	106.34	108.41	110.64	106.26	109.7	107.06	105.22	109.51	107.54	106.8	108.09	108.93	104.26	108.74	109.22	108.27	102.93	110.95	108.74	109.21
103	98.479	97.431	97.122	100.71	103.12	101.95	101.79	101.46	98.83	98.303	100.97	103.46	106.97	100.44	98.82	102.97	101.15	102.19	99.323	103.56	100.53	102.42	102.97	93.573	96.252	100.59	103.75	99.7	98.533	104.46	98.089	100.26	99.398	101.56	100.7	104.14	101.29	103.74	99.721	99.64	102.87	105.33	102.13	99.545	104.23	102.76	101.58	97.323	98.251
107.12	107.92	102	105.08	105.25	105.99	106.58	105.37	103.94	110.28	104.27	104.15	104.01	105.48	106.6	108.86	105.7	107.66	106.51	109.31	105.7	109.61	106.96	109.01	104.13	106.59	106.1	106.2	111.55	105.73	104.79	102.95	109.97	111.58	108.54	105.44	105.22	107.26	107.16	111.42	110.42	103.39	104.83	106.38	104.35	110.47	106.06	106.57	105.23	106.54
96	95.496	98.332	100.73	101.72	94.832	100.79	100.62	100.78	99.722	96.043	99.324	101.7	98.331	92.035	96.05	99.787	95.435	95.29	94.307	97.004	99.594	93.643	99.227	95.797	92.154	97.025	100.12	96.501	97.848	97.988	99.353	97.31	100.95	97.373	97.311	96.264	94.171	95.742	95.823	98.851	98.909	99.672	97.475	101.36	96.029	98.779	98.215	100.2	96.119
101.34	100.17	97.133	102.91	102.98	99.249	102.24	102.62	101.42	103.63	103.75	104.48	101.73	104.01	100	103.3	97.722	99.097	97.367	104.76	102.72	99.658	98.708	100.1	102.65	104.36	94.028	101.89	97.219	100.3	99.801	99.495	103.92	100.6	98.353	102.47	99.427	100.05	97.019	101.05	94.169	101.55	100.42	96.968	98.781	97.699	95.564	102.31	101.02	97.051
107.4	103.12	106.9	107.38	105.95	105.59	107.5	104.52	108.92	107.95	103.11	111.2	100.74	109.29	105.71	106.77	103.29	112.36	109.06	101.67	105.5	102.48	106.72	100.07	107.07	108.89	107.51	111.04	104.89	102.97	107.7	105.6	101.65	105.38	103.42	107.28	105.1	102.69	104.29	105.09	107.26	105.35	107.37	101.86	108	103.67	102.64	108.79	108.54	109.35
104.38	102.54	103.23	106.33	105.32	104.72	105.73	107.74	110.52	112.66	105.22	105.04	101.43	105.12	107.15	100.61	101.99	101.75	102.11	106.81	105.98	102.91	105.13	110.23	105.07	104.02	106.19	107.79	108.54	108.96	108.89	105.78	109.07	103.17	108.31	103.86	110.36	108.29	105.5	106.72	108.86	102.06	105.9	106.01	104.63	106.74	104.16	109.89	106.46	108.46
109.68	108.55	104.66	106.64	106.93	105.89	109.7	105.12	108.57	106.71	110.77	104.59	110.18	100.48	105.83	101.87	105.22	104.36	107.45	105.78	105.91	106.88	107.33	105.64	110.52	106.82	104.29	99.496	107.26	108.73	107.11	106.53	105.28	109.11	105.03	105.65	105.25	103.97	107.45	107.77	108.37	106.52	110.71	102.95	105.42	108.74	101.48	108.92	107.84	101.57
98.493	95.886	98.249	98.49	95.056	99.885	93.341	99.274	94.695	98.243	99.148	96.513	98.613	96.978	93.94	99.264	98.482	101.79	94.539	98.558	99.067	94.709	99.003	100.31	103.51	93.214	95.04	103.38	100.86	95.835	102.28	99.424	98.404	101.05	100.35	96.87	99.457	97.775	99.405	99.587	100.13	95.89	96.038	97.141	101.4	98.087	98.683	96.37	98.382	96.819
105.43	102.48	104.79	109.03	105.98	103.72	104.35	105.19	111.57	108.62	103.28	108.96	108.81	104.23	104.04	103.17	105.87	104.11	105.38	103.4	107.88	106.06	107.73	108.27	106.58	107.08	108.62	109.96	105.27	106.79	106.81	108.43	106.79	107.79	108.46	109.13	107.72	105.85	105.67	105.64	110.22	103.58	104.26	107.8	103.43	100.79	105.97	107.71	107.88	104.22
108.25	104.89	105.23	106.32	103.55	107.11	103.74	106	104.88	104.82	105.47	104.37	103.14	104.17	104	103.57	105.65	106.99	105.06	101.41	107.32	108.41	105.98	106.88	106.78	108.23	110.41	108.14	106.4	103.04	102.43	102.64	108.2	102.87	106.78	105.15	110.58	105.46	103.09	99.706	107.05	107.84	108.5	107.42	102.39	104.05	106.78	101.54	104.64	107
100.16	102.8	94.673	96.332	102.66	99.349	94.186	98.03	98.907	100.01	95.617	98.58	101.88	101.98	101.27	102.63	103.64	99.863	103.4	101.97	101.34	102.11	96.036	98.797	96.597	98.704	99.16	98.023	100.55	100.72	98.835	99.717	97.977	100.21	97.072	97.907	103.06	95.418	98.553	95.771	100	97.022	96.345	99.981	105	97.563	93.133	102.65	98.94	99.049
109.15	108.91	102.48	109.1	108.27	107.24	107.22	111.05	104.82	107.08	108.55	106.04	107.99	107.01	105.78	105.09	107.62	102.92	107.7	107.68	106.08	106.18	110.23	111.83	107.19	103.77	111.46	114.6	109.39	106.66	105.1	106.93	105.85	107.02	109.02	105.97	104.06	112.84	105.11	109.98	108.98	107.44	110.13	107.58	114.32	109.33	112.88	112.37	108.3	107.18
107.95	107.69	108.5	106.73	108.4	112.37	107.55	107.76	109.6	108.55	109.08	108.05	106.43	110.83	102.61	109.17	108.49	110.01	110.43	104.93	105.81	107.86	107.25	104.3	105	109.2	104.83	111.77	105.91	108.67	110.99	107.57	110.04	104.61	105.31	105.64	109.23	106.34	107.59	106.55	110.08	109.48	104.52	111.86	108.24	108.32	114.64	107.16	109.35	107.29
106.56	104.05	103.77	103.74	105.7	103.72	101.75	108.5	106.67	104.52	100.58	109.25	101.8	105.56	107.8	109.05	104.92	107.17	108.6	107.58	105.64	107.59	109.53	106.75	104.55	103.85	103.08	107.34	103.68	107.42	104.49	110.78	109.66	108.89	101.21	106.12	105.36	106.96	107.66	103.01	101.27	101.29	105.59	104.72	101.88	105.63	105.28	105.06	103.4	105.48
109.16	108.85	109.11	109.97	111.02	106.54	111.19	109.27	104.87	109.38	102.85	112.55	106	107.46	106.84	105.26	104.38	110.95	106.3	106.61	110.59	107.88	112.08	109.61	108.63	106.72	109.24	104.56	106.48	107.89	109.37	108.83	107.99	106.72	106.89	107.67	107.09	110.51	104.58	109.42	112.08	108.67	106.23	108.45	106.06	108.56	112.97	108.4	108.79	107.24
97.985	102.88	95.821	99.995	100.71	101.82	101.15	103.77	105.9	103.92	97.344	101.78	97.447	98.042	99.245	97.939	102.28	101.1	100.07	101.07	98.826	99.344	99.554	99.15	102.31	97.347	100.34	100.4	101.16	95.219	99.018	100.54	100.93	102.3	103.58	99.515	99.543	100.89	94.994	100.14	99.315	105.62	98.105	102.6	102.59	99.114	99.095	102.37	92.348	97.988
105.5	100.57	105.75	104.44	104.21	103.28	106.64	113.16	99.462	104.19	109.33	103.96	102.82	107.74	102.18	104.51	107.44	106.34	105.28	106.74	102.16	105.97	107.54	105.56	105.95	104.29	112.65	110.17	106.02	106.7	105.35	107.15	108.27	103.95	107.93	102.9	107.5	105.58	105.16	106.39	106.8	107.54	103.28	102.05	105.12	105.58	105.49	104.9	105.07	102.65
109.06	112.68	109.04	107.72	112.65	106.76	109.97	110.04	108.72	110.96	108.05	113.59	111.28	111.6	107.99	109.87	105.67	101.74	104.76	110.56	109.37	103.17	108.45	111.68	105.12	109.71	107.93	110.44	112.46	106.3	112.62	109.97	105.29	104.84	106.3	111.87	110.31	104.01	106.42	108.11	108.6	107.92	108.86	104.1	105.95	103.66	108.79	107.43	109.9	108.49
106.29	102.82	103.9	104.15	108.82	106.94	108.04	109.84	106.12	103.21	110.37	103.07	105.69	103.18	109.9	106.98	108.57	108.47	109.1	106.19	109.6	106.61	107.26	106.17	101.19	108.89	106.67	105.73	107.42	105.56	107.81	102.31	102.56	106.24	106.73	104.98	105.93	108.77	106.8	103.3	106.1	105.6	110.18	107.66	105.43	107.04	104.91	112.69	102.93	108.25
105.39	110.97	106.2	106	104.23	107.25	106.65	103.94	104.95	106.68	103.07	104.74	110.94	105.18	107.18	108.27	108.36	109.34	105.3	102.71	107.29	102.21	104.22	109.22	102.7	101.95	103.65	108.07	102.12	110.89	105.08	102.12	104.68	109.89	106.76	101.61	104.16	103.75	108.14	105.94	110.85	103.98	108.4	103.89	106.45	100.62	107.21	105.63	109.69	106.12
111.24	109.01	104.36	108.11	107.94	105.39	107.38	106.88	107.48	112.47	109.07	109.43	111.81	107.9	108.03	113.37	112.83	107.32	108.45	108.8	106.69	112.65	108.03	107.42	108.1	107.37	108.24	104.94	109.29	105.16	112.01	103.33	109.52	112.66	107.83	109.82	109.25	106.47	110.21	107.42	106.92	105.51	110.48	105.02	110	106.6	109.78	110.11	107.68	110.75
99.268	101.58	89.538	97.106	96.242	101.03	95.711	97.566	96.06	97.107	93.946	100.84	101.29	98.604	93.6	98.628	100.58	97.521	98.879	101.62	101.02	96.728	99.791	99.859	95.733	98.323	94.019	97.598	97.288	95.786	100.16	100.14	100.37	96.487	96.628	95.726	96.206	100.72	94.637	94.366	98.209	100.48	96.355	96.593	100.71	98.403	98.052	97.701	101.42	100.42
107.08	103.77	106.03	107.32	107.94	106.71	110.59	109.31	108.8	102.79	109.07	109.74	111.9	111.15	107.43	106.1	107.61	108.18	107.5	105.72	108.94	109.09	110.66	106.45	106.71	105.5	105.7	105.92	111.65	112.81	108.07	106.04	103.85	107.6	109.71	102.35	105.33	109.63	107.85	110.23	105.24	109.54	109.38	101.9	102.98	105.46	108.59	108.35	107.25	107.13
114.51	107.88	105.91	111.1	107.56	107.38	103.95	103.36	110.48	105.42	107.34	108.93	108.26	107.24	106.67	106.44	104.17	107.57	112.06	109.2	111.6	106.13	107.39	104.22	103.33	109.4	106.62	108.21	105.86	110.98	106.75	107.43	108.63	108.41	107.51	108.06	108.32	109.06	109.83	106.02	104.37	106.42	106.93	112.86	109.17	105.82	106.36	106.22	111.4	110.47
108.19	108.54	111.66	110.86	110.6	105.7	112.78	105.26	107.72	107.56	106.09	103.48	101.13	104.55	109.29	107.88	111.97	107.76	108.54	107.28	106.74	107.63	103.92	111.3	106.95	109.93	109.66	108.07	107.15	109.93	111.5	108.01	104.96	109.67	108.91	108.24	112.65	106.21	109.2	110.27	109.78	112.37	108.97	107.8	110.53	104.17	110.53	106.01	112.49	108.57
110.95	106.96	108.16	107.72	110.44	106.97	107.65	109.1	102.88	106.46	110.95	104.31	108.2	111.73	107.78	110.64	108.42	108.13	107.85	107.58	110.21	111.49	108.26	113.61	112.24	108.3	106.05	108.5	109.98	102.07	109.7	108.08	107.36	112.01	108.62	110.97	105.8	111.76	107.13	110.09	106.21	109.44	108.06	109.22	110.67	110.58	105.44	108.73	109.35	109.45
106.6	106.42	102.75	102.1	105.01	104.69	107.65	106.15	106.47	101.94	103.81	104.67	106.54	103.13	106.75	105.37	106.76	105.64	99.883	100.26	103.54	106.26	105.1	103.47	105	107.73	106.55	106.56	110.25	101.73	106.03	108.37	110.27	107.55	110.53	101.75	109.84	104.45	105.37	103.81	105.59	105.57	102.62	109.22	106.41	105.23	103.24	103.9	103.28	104.86
106.39	107.42	107.81	107.49	108.98	113.65	106.49	113.04	107.01	113.79	102.79	107.75	108.35	110.13	108.91	108.48	104.21	105.81	112.11	106.5	113.15	108.29	108.95	107.96	105.85	112.4	110.67	107.64	106.51	106.67	105.22	109.23	107.88	109.5	110.31	107.82	112.61	109.07	107.34	112.29	112.19	108.38	108.41	106.58	109.53	108.92	108.09	105.52	109.18	104.34
106.76	106.01	103.56	104.2	109.49	108.75	103.89	107.87	111.67	108.09	104	107.19	106.17	103.36	102.14	104.07	103.29	104.28	108.42	106.3	110.33	105.98	101.43	104.23	104.75	104.4	106.11	105.48	105.92	105.64	108.86	106.29	106.98	105.99	107.55	102.63	108.86	109.73	107.37	104.82	101.76	103.65	101.15	104.13	106.43	109.27	108.94	107.26	106.81	102.72
99.31	100.07	104.33	100.49	98.574	98.154	100.05	97.697	102.17	97.756	101.49	103.02	99.44	96.116	102.44	101.89	101.37	104.54	102.31	102.23	96.209	102.54	95.848	103.35	101.46	100.55	101.32	104.64	103.43	101.98	103	103.52	99.755	100.13	102.99	96.575	96.967	103.3	102.96	99.766	104.57	98.024	98.508	103.77	104.03	101.35	99.149	102.41	100.62	98.683
102.03	97.727	100.52	96.856	96.865	100.24	98.863	96.59	100.12	99.137	99.193	96.988	97.726	102.32	98.56	100.31	99.772	94.111	97.945	96.783	95.739	94.344	96.939	96.474	101.78	95.609	100.89	96.195	98.724	101.82	94.199	97.468	97.139	100.41	99.879	103.23	101.27	97.844	103.87	98.478	99.364	93.325	98.252	98.2	99.116	101.94	97.647	93.184	97.429	101.98
104.64	109.98	114.27	104.75	107.01	107.07	109.57	108.51	103.88	111.03	113.72	103.36	106.76	106.42	110.01	104.64	110.22	109.9	107.27	107.34	109.33	106.68	108.13	107.61	109.46	103.18	103.86	104.74	108.18	108.12	106.29	107.78	108.54	108.92	108.36	106.18	110.15	107.53	112.12	106.06	103.11	112.27	109.02	104.99	104	105.92	104	106.59	106.58	105.37
106.29	102.76	105.33	105.29	105.45	101.61	106.56	104.45	105.91	103.4	112.88	107.31	106.04	105.84	107.59	104.57	104.25	104.21	102.63	105.08	105.89	101.66	104.22	112.54	106.29	104.17	106.84	108.23	104.02	103.96	104.63	101.97	111.15	104.72	108.35	104.15	102.82	109.63	105.48	101.56	101.98	102.05	105.99	109.23	107.34	112.36	105.68	106.89	106.32	109.65
111.54	109.49	105.89	107.09	102.19	109.05	108.49	109.08	111.79	104.91	105.86	112.97	111	108.51	108.57	112.01	106.86	106.98	110.31	108.28	107.11	111.28	110.15	106.22	104.02	107.87	109.18	105.43	110.25	105.93	107.2	102.63	107.32	110.79	108.16	109.14	110.05	111.3	106.26	109.1	105.91	113.3	105.04	108.11	111.4	106.86	104.35	109.78	107.85	110.99
104.99	106.89	106.62	110.99	104.63	105.19	110.76	106.07	110.22	106.95	105.36	105.62	108.75	106.27	105.35	108.5	109.23	111.04	104.02	107	109.82	111.75	109.05	107.96	108.2	109.96	109.29	107.81	105.72	111.62	103.53	112.86	111.2	108.72	107.28	107.31	107.61	110.14	112.25	107.57	105.24	101.85	106.42	111.14	105.62	107.73	103.91	110.26	113.26	106.93
107.65	111.43	109.34	108.28	110.14	106.35	112.03	106.71	104.76	108.43	106.94	103.86	106.04	106.5	104.6	105.04	108.64	109.11	114.43	110.27	108.1	103.1	106.56	103.51	109.43	109.14	109.54	103.97	107.62	107.52	103.27	109.71	106.94	106.78	108.46	107.43	110.74	110.9	104.87	105.74	106.18	105.6	107.38	110.52	105.74	105.94	106.86	107.77	109.4	109.1
102.72	110.35	106.58	105.13	104.89	108.71	104.18	104.39	104.46	104.56	106.04	104.13	107.94	105.34	105.76	112.26	110.12	105.98	104.62	104.04	106.11	110.65	106.2	103.27	108.68	104.19	110.27	106.47	106.45	105.56	105.79	104.39	105.37	105.32	104.42	104.81	106.7	104.36	103.32	107.56	107.33	109.02	110.62	105.57	108.15	106.23	103.74	105.11	106.7	105.09
108.71	108.99	106.62	110.17	108.44	109.12	107.18	108.88	113	108.81	110.44	105.3	107.63	106.58	110.15	111.63	100.93	108.45	108.38	105.77	107.68	106.1	105.59	108.41	109.73	106.66	110.91	106.22	109.5	109.27	109.7	108.51	110.31	107.44	104.66	109.42	112.15	107.11	107.11	105.25	110.63	111.56	108.56	109.64	110.74	105.81	106.55	113.51	110.03	110.04
106.42	108.69	106.44	108.03	106.73	108.5	102.94	105.01	104.1	104.61	107.75	105.2	107.78	105.14	100.3	106.91	103.04	108.93	105.42	106.91	106.94	105.75	111.87	108.31	105.25	107.24	102.87	106.91	106.22	106.47	108.58	109.24	106.98	103.01	103.5	105.11	106.59	105.27	111.64	105.14	100.48	105.67	105.93	105.66	105.78	108.7	105.61	107.3	100.12	101.47
103.24	103.81	108.93	107.22	105.86	108.08	107.46	105.64	107.24	108.32	108.63	109.25	105.91	108.51	109.35	111.17	108.33	106.54	111.51	109.11	107.46	109.7	109.42	107.43	106.06	111.53	113.12	111.56	104.83	108.61	110.45	106.15	110.98	111.21	106.89	108.01	108.85	108.81	109.9	107.69	110.97	110.62	112.1	110.98	106.86	104.19	110.69	111.29	115.11	106.37
105.5	106.8	105.8	105.14	106.13	106.84	106.65	106.66	112.22	108.72	109.46	108.17	107.46	106.99	109.59	112.54	105.66	110.19	110.89	106.74	106.87	108.01	108.4	110.89	107.5	107.08	105.92	107.97	106.92	102.74	106.85	109.53	106.59	105.31	102.8	102.51	105.25	101.28	105.03	109.99	109.51	114.13	110.18	109.75	106	108.03	105.96	104.88	108.47	105.08
96.933	97.189	100.62	102.93	103.63	100.37	97.031	98.227	104.92	95.949	103.94	102.19	98.665	100.94	95.401	101.22	99.721	96.162	103.04	101.93	101.33	102.79	95.43	104.87	102.54	102.54	98.029	99.649	98.485	98.28	104.17	97.654	98.726	100.26	99.388	99.593	103.64	99.891	97.104	102.67	97.392	102.7	102	103.35	98.887	100.77	102.11	103.65	106.74	100.99
100.8	106.16	107.73	109.1	105.23	105.12	103.32	105.42	108.35	101.46	103.93	107.05	105.83	101.29	105.63	104.28	106.04	104.43	103.96	105.62	104.15	106.2	106.65	106.44	104.48	108.14	108.02	105.44	103.02	104.38	107.95	106.55	105.22	105.9	103.61	104.67	105.71	106.89	111.14	102.34	107.9	102.18	104.03	103.06	106.29	105.12	108.64	105.26	102.66	99.45
106.1	101.27	105.37	103.57	105.94	110.24	103.82	106.52	107.62	102.94	105.87	106.25	105.25	104.87	105.59	107.43	107.14	103.14	107.71	107.34	105.95	110.46	102.04	101.53	107.38	104.8	103.37	109.61	103.09	102.56	103.97	99.863	103.05	105.59	106.14	107.47	108.33	105.91	107.12	103.99	105.54	101.8	105.9	103.4	103.66	104.42	102.81	106.53	103.6	108.27
103.47	94.855	100.82	97.339	99.116	97.461	96.619	97.205	101.15	99.477	99.75	103.86	102.94	101.51	101.46	100.29	103.48	101.9	93.558	101.14	102.33	100.59	96.369	95.145	103.97	102.44	100.59	99.047	105.25	99.47	99.264	102.68	105.93	98.307	94.73	97.879	102.2	97.683	101.18	100.62	94.864	102.13	97.853	100.66	99.557	97.442	98.356	98.288	100.73	102.93
102.72	103.99	105.08	97.344	95.604	103.92	104.11	99.346	103.2	99.379	101.08	104.93	101.84	105.6	105	102.28	102.14	105.9	100.72	100.74	102.06	104.32	108.46	102.14	98.428	106.64	103.81	102.37	106.12	106.48	109.58	103.58	104.32	102.5	99.429	102.82	104.95	105.08	101.83	100.47	101.5	102.97	103.33	101.99	105.94	103.27	105.43	102.04	97.869	99.923
109.23	108.98	106	111.29	112.35	109.59	110.04	109.3	108.09	117.25	108.55	111.07	109.06	116.9	108.44	109.99	114.21	113.74	107.8	111.16	110.07	111.92	111.58	103.31	107.89	112.6	110.12	109.41	112.92	107.09	106.88	103.97	108.35	112.5	108.59	111.83	112.13	110.47	107.76	110.41	114.11	112.71	111.15	113.93	108.58	109.45	108.82	106.77	113.6	107.66
103.9	103.89	106.02	101.81	106.38	105.54	107.38	105.06	102.88	110.66	104.84	107.77	103.38	108.97	106.63	104.09	105.76	103.14	108.27	103.82	109.57	106.54	105.38	103.65	106.28	106.04	106.28	106.44	105.14	104.88	105.57	106.35	107.28	103.96	105.79	108.92	107.89	102.88	105.22	100.4	102.81	107.38	103.1	105.2	109.74	109.28	103.06	111.29	105.18	108.76
102.81	96.878	99.263	104	98.814	103.08	101.28	99.642	98.28	101.08	98.767	99.835	96.313	102.84	100.82	101.25	99.383	103.81	101.44	97.282	103.58	103.32	103.95	98.411	99.583	102.63	98.3	106.59	100.08	100.23	101.88	102.91	101.37	99.909	100.86	100.53	96.897	101.49	98.125	99.055	101.14	101.86	97.747	98.919	99.42	97.749	97.642	102.53	99.216	102.02
107.11	107.57	101.42	104.5	110.01	103.98	108.49	103.51	103.58	103.28	108.26	107.1	102.61	104.84	106.01	104.56	109.67	108.54	103.94	107.92	104.02	99.847	102.59	109.78	108.26	107.09	103.09	112.09	107.44	108.61	106.43	101.71	107.35	103.75	103.55	106.37	104.45	106.13	106.49	105.53	102.75	105.5	103.32	104.16	106.74	105.87	108.03	103.56	105.85	104.91
111.6	103.58	106.13	107.06	101.55	107.49	103.69	105.96	104.81	109.29	106.01	106.68	104.72	106.49	106.25	107.26	104.26	104.33	108.06	104.49	103.86	107.03	105.32	103.62	104.16	103.24	107.25	105.54	106.46	103.23	106.83	110.86	105.8	103.08	105.11	98.892	105.45	108.7	105.85	101.7	108.06	107.29	103.2	104.22	103.91	106.94	100	106.1	100.56	99.27
103.39	100.57	101.05	100.18	101.28	101.61	100.8	98.494	101.94	98.773	100.9	103.65	100.2	98.885	101.61	99.514	100.18	99.173	104.73	97.762	100.33	97.454	99.362	98.772	102.43	99.944	100.35	102.59	99.218	103.32	99.7	99.182	97.281	100.55	98.083	102.87	99.231	100.09	100.32	106.04	98.134	101.34	102.63	101.25	96.1	99.903	98.527	100.72	100.01	100.61
106.71	103.84	105.92	103.43	105.97	102.89	105.11	113.51	107.32	107.13	102.6	109.4	107.36	105.45	108.16	103.42	104.76	105.15	103.24	107.63	103.87	103.81	108.16	110.42	105.89	105.65	105.24	103.33	103.85	107.52	102.86	110.41	101.09	107.11	103.66	107.57	104.79	110.4	103.81	111.54	103.29	107.23	105.94	103.88	108.73	107.2	106.72	101.64	103.16	101.33
106.71	101.84	104.81	109.48	107.05	104.68	107.13	106.44	108.47	102.34	109.42	102.9	102.45	104.32	103.01	106.36	105.03	107.04	105.08	104.82	104.9	107.75	107.7	113.45	107.8	103.87	104.83	105.89	102.94	107.28	106.18	104.77	106.45	108.18	105.52	106.65	105.94	107.34	107.46	101.83	106.24	108.52	99.596	109.24	105.26	108.51	105.88	104.52	100.99	106.18
109.55	109.07	108.35	106.6	100.62	106.1	109.76	106.33	109.04	104.8	108.2	107.37	108.27	105.06	109.78	108.47	110.86	102.39	106.68	109.19	105.62	103.17	107.24	101.23	110.93	107.75	110.86	104.73	103.86	105.32	101.57	110.85	100.55	108.06	104.16	107.83	106.4	108.93	104.88	106.66	108.21	103.51	107.76	103.78	109.6	105.02	108.92	103.13	106.31	104.68
100.56	101.94	103.81	104.65	101.32	96.628	100.05	103.04	102.28	98.907	101.53	97.456	93.665	102.71	99.79	106.65	103.69	100.57	104.49	98.681	99.677	98.887	104.81	100.07	102.85	99.132	100.43	103.08	101.55	100.28	103.82	98.029	98.28	99.358	103.35	100.78	97.397	103.63	99.478	104.74	100.63	102.94	100.39	97.315	98.519	103.33	102.33	102.03	99.682	98.972
107.77	103.05	105.45	103.13	104.49	104.73	106.61	103.68	108.3	103.36	105.66	106.58	107.93	102.96	106.03	104.54	109.73	107.02	106.69	107.52	107.33	106.84	104.88	108.66	106.69	106.65	109.21	106.37	106.21	106.79	103.98	105.21	104.18	105.59	111.86	106.42	105.34	109.95	109.92	106.79	104.55	107.27	109.11	100.13	104.68	107.75	104.32	106.19	112.3	103.73
109.88	104.05	103.48	103.24	107.28	109.27	106.42	111.17	103.77	107.04	104.28	105.14	104.93	105.99	105.38	105.45	105.08	104.36	108.88	107.31	105.02	108.64	101.52	108.68	105.35	103.11	106.15	105.79	100.4	101.78	111.07	107.92	105.86	107.94	104.88	106.75	104.4	105.49	108	107.2	101.16	106.82	107.06	110.97	106.53	109.41	106.3	106.94	105.77	105.25
110.32	108.13	112.55	109.51	104.85	108.07	110.99	104.52	109.31	112.43	107.97	107.92	108.58	108.59	102.43	110.45	109.91	107.47	108.02	107.06	107.9	109.89	111.81	110.04	110.42	108.01	113.79	110.5	109.56	108.27	108.06	107.34	111.11	106.13	110.22	109.34	105.3	108.39	108.08	105.28	106.45	109.73	108.97	107.95	109.21	108.53	107.22	109.79	108.75	109
104.74	113.03	104.95	111.48	106.52	108.84	105.44	109.14	108.92	105.67	108	109.25	107.12	109.77	112.09	107.48	110.27	107.76	109.74	109.34	105.76	106.29	108.42	112.86	104.51	109.35	106.62	109.43	103.16	108.62	109.75	110.91	108.1	104.97	108.54	109.98	112.99	108.49	113.21	108.64	103.79	106.57	106.79	109.12	109.44	107.55	109.05	110.86	105.42	107.75
98.348	96.934	98.951	102.56	96.456	96.91	96.416	103.78	101.09	100.82	91.962	101.17	99.804	98.471	98.996	98.036	98.199	98.681	101.1	96.688	97.75	98.619	94.636	98.045	94.7	96.021	97.701	97.895	91.487	97.714	97.655	97.815	98.402	101.34	100.59	95.621	99.126	97.567	97.471	94.936	98.872	99.902	97.456	102.06	96.492	95.556	101.38	88.525	101.46	98.388
108.42	106.1	106.75	105.8	106.7	108.11	106.97	106.15	105.36	109.14	105.42	104.04	106.4	104.78	110.54	111.21	107.4	108.48	101.02	112.4	109.63	100.97	109.63	107.08	105.47	108.6	109.69	106.08	113.11	105.99	104.51	107.24	104.7	106.74	108.49	106.49	106.22	108.26	104.17	107.79	105.79	105.64	108.59	106.26	107.07	102.26	104.87	105.72	106.32	109.14
106.47	102.2	106.91	108.24	107.94	108.6	105.42	105.64	102.63	108.24	108.58	105.39	108.68	105.52	103.49	104.81	110.16	106.47	105.69	103.81	104.48	101.38	107.26	103.55	103.28	104.73	106.58	104.08	106	102.71	107.03	104.48	104.25	105.54	99.986	107.84	106.08	103.48	103.26	101.98	107.39	105.2	107.57	108.57	107.68	103.79	107.24	105.64	102.96	104.6
105.22	109.98	106.98	108.27	108.73	107.38	108.97	108.61	105.06	102.92	109.41	107.04	108.44	105.98	104.13	105.77	103.6	104.88	108.11	107.31	107.81	110.29	104.71	104.88	103.25	110.77	102.77	106.96	99.953	106.74	104.17	101.19	105.38	103.09	105.74	108.59	106.78	107.77	104.81	109.24	105.68	106.86	107.66	103.9	107.9	106.14	108.1	100.79	107.24	103.3
105.7	108.33	106.19	106.74	102.5	109.08	102.95	102.61	104.35	105.79	107.93	102.95	108.14	103.46	106.18	105.36	105.3	106.78	104.09	109.07	106.65	109.45	111	103.94	109.76	110.42	108.31	103.86	104.79	107.22	102.32	107.52	105.38	107.02	108.94	107.94	105.37	108.61	105.38	105.05	104.84	106.54	109.27	107.01	102.04	110.93	105.43	106.84	107.95	108.42
111.74	114.31	110.09	110.63	110.51	107.4	109.53	106.09	109.37	110.76	107.06	106	112.63	109.59	108.94	107.94	114.07	108.69	108.08	107.27	108.33	110.33	107.28	111.27	104.16	107.31	108.25	109.92	106.99	107.44	110.29	105.95	109.74	108.93	106.09	105.81	106.7	110.64	110.91	110.18	108.81	108.53	104.4	106.79	106.99	108.7	112.03	110.6	111.53	107.32
105.35	103.29	105.57	105.66	103.73	106.01	109.86	109.84	104.3	105.89	105.78	108.31	107.2	111.53	105.31	104.66	105.9	105.82	105.69	106.3	108.66	102.05	109.51	106.02	111.49	103.52	108	107.67	102.75	105.69	102.02	105.37	104.5	105.67	106.23	107.35	108.7	104.53	106.87	105.69	103.66	109.97	106.6	108.9	105.4	104.81	107.12	105.03	108.27	112.41
112.58	110.33	111.52	107.56	110.67	114.44	114.18	110.61	110.46	111.79	109.2	111.49	111.6	110.2	110.99	113.15	110.48	111.38	108.11	112.18	113.34	108.96	108.12	109.28	112.33	107.7	112.65	111.73	108.67	112.6	113.47	110.66	110.49	111.06	110.59	114.73	111.67	109.94	114.66	110.13	106.37	112.54	112.34	111.38	115.7	106.25	111.05	104.25	110.09	112.24
99.091	100.24	99.101	99.623	100.58	99.062	101.81	101.21	99.294	97.379	93.922	100.44	99.98	101.97	101.24	99.726	102.84	100.43	101.41	99.503	99.448	99.052	104.77	98.662	98.849	98.732	100.1	97.388	96.75	98.033	104.28	98.348	102.77	100.92	99.018	102.08	100.74	103.01	100.88	98.533	96.195	101.52	98.132	98.798	96.622	98.195	98.676	103.3	106.16	100.13
108.75	109.25	109.99	110.15	111.73	108.91	113.49	109.16	109.17	108.87	109.08	108.97	105.52	107.84	107.67	107.02	109	107.56	112.13	107.78	108.66	105.41	110.15	111.57	113.88	105.27	108.53	109.82	106.4	110.95	108.14	103.49	110.16	106.27	113.27	108.23	109.45	108.87	105.35	105.19	107.19	107.48	109.31	108.8	106.08	110	106.66	105.75	107.76	113.2
106.7	111.22	111.61	113.56	108.07	116.91	115.09	111.68	110.48	109.06	110.66	114.13	112.66	106.56	111.06	111.07	108.45	112.83	105.2	110.79	110.42	109.15	108.38	106.59	116.31	109.55	110.61	107.3	113.86	107.51	109.4	111.67	111.75	109.94	112.76	111.82	112.14	114.27	113.59	111.81	110.78	106.92	113.17	109.96	105.54	113.28	110.27	105.48	111.83	109.59
108.68	109.95	106.77	114.43	110.56	111.11	105.39	108.27	109.87	105.68	107.82	110.59	106.05	107.89	107.53	107.9	109.53	103.6	106.94	110.6	107.07	109.67	102.36	107.47	111.28	109.82	105.39	108.75	106.16	109.22	109	105.58	112.08	108.16	106.46	105.02	105.14	103.49	104.34	106.83	108.29	109.09	110.12	109.66	107.75	106.88	107.97	113.63	110.4	106.94
103.94	105.42	104.12	105.72	110.69	105.85	106.42	102.07	105.38	107.32	107.58	103.93	108.36	105.65	104.9	104.58	109.13	105.18	106.31	104.71	106.26	108.85	101.92	111.35	111	105.17	110.44	107.18	101.8	107.22	108.49	108.79	109.46	108.66	108.52	103.25	108.51	104.43	103.02	106.85	107.25	106.77	106.5	108.38	106.75	108.81	108.12	105.82	109.49	109.71
107.87	109.22	107.63	107.68	106.24	108.34	104.44	110.72	109.07	105.63	104.99	106.48	111.6	108.1	109.71	107.13	108.45	109.67	107.75	104.76	110.17	107.24	100.45	108.4	103.1	112.58	103.43	105.41	102.67	104.37	109.76	104.78	105.13	106.93	104.59	103.53	111.14	108.92	112.07	111.07	107.53	109.09	105.2	105.85	110.32	103.01	109.86	109.75	109.19	110.5
101.04	106.34	103.61	106.75	109.15	105.3	101.8	108.55	108.38	106.82	105.06	101.36	105.73	108.39	101.96	106.94	104.2	106.5	106.91	107.05	106.26	103.02	104.72	103.53	104.73	104.83	102.1	103.78	99.897	109.35	105.67	103.86	107.54	102.18	105.3	105.48	105.48	104.29	105.11	103.52	108.14	105.37	105.69	108.25	106.97	107.26	108	105.56	106.23	104.17
107.44	102.57	108.13	108.57	108.66	112.34	111.19	106.91	102.48	106.36	106.51	107.54	109.46	109.18	104.57	113.54	108.7	108.27	107.32	105.98	105.54	105.84	109.45	108.29	110.8	108.08	110.47	108.3	112.31	106.21	106.5	108.71	106.46	104.89	105.36	108.42	110.98	104.91	105.85	108.44	106.2	110.22	106.82	107.49	112.04	109.98	105.67	105.06	109.48	107.59
102.74	104.94	106.39	103.03	106.06	107.79	108.49	109.18	110.17	105.82	106.51	103.4	105.04	107.63	103.12	107.46	105.2	107.23	107.67	106.04	105.6	106.89	109.15	103.33	103.98	107.42	103.27	106.06	99.929	100.76	106.7	105.81	110.56	101.5	104.94	104.61	109.05	106.69	109	105.83	104.59	106.26	105.23	108.28	109.2	109.65	105.38	106.68	103.06	101.34
107.15	107.84	105.36	105.26	106.47	108.64	104.7	105.02	109.96	109.12	106.73	108.97	108.39	107	111.15	108.48	106.39	106.95	108.94	108.24	108.93	109.19	109.86	109.78	110.28	110.25	108.39	108.54	110.54	106.93	106.3	108.68	103.43	105.4	103.4	109.13	107.52	105.42	110.55	107.43	110.99	107.95	103.76	107.12	106.84	104.98	109.45	106.51	107.55	108.62
105.87	101.56	102.84	100.87	99.189	103.34	102.88	99.975	97.707	101.7	100.34	99.321	99.329	100.11	99.137	96.866	106.37	94.205	103.61	97.92	101.75	98.213	105.61	103.38	101.49	99.833	103.81	93.472	103.14	101.84	95.313	101.48	98.848	103.14	103.94	96.542	97.521	101.38	99.255	101.27	101.82	95.669	102.62	102.37	104.58	97.336	102.16	96.619	102.43	101.37
106.16	104.74	105.51	105.07	109.15	101.49	108.46	108.01	105.1	104.53	107.39	102.24	110.31	104.3	106.4	102.3	106.56	105.81	106.09	106.36	105.39	108.62	105.02	104.27	103.24	105.74	103.86	105.86	101.77	106.45	110.83	108.06	103.91	103.76	105.17	104.73	104.28	107.59	105.05	106.27	105.58	104.04	105.18	106.52	109.81	105.48	106.47	107.83	106.34	107.7
111.11	108.36	105.44	112.73	109.04	107.65	107.1	109.34	107.97	109.44	107.65	105.45	109.04	105.19	108.72	108.83	108.89	107.47	106.95	101.78	107.17	108.64	108.43	104.43	106.51	108.12	104.94	109.05	108.2	109.37	105.5	106.08	112.41	105.81	109.84	108.79	104.75	108.78	104.52	105.45	105.08	108.7	106.88	106.31	108.09	107.12	108.09	102.73	107.9	109.17
105.06	106.47	114.18	107.73	109.28	109.72	108.19	110.25	108.91	107.25	105.7	110.49	102.83	110.98	106.41	113.42	109.49	105.4	109.99	105.06	107.03	107.47	107.04	112.56	110.5	103.24	110.05	107.26	109.24	105.51	108.85	109.17	109.1	105.84	109.55	109.54	109.8	108.93	100.1	111.49	109.36	110.68	110.94	103.43	102.67	106.55	103.64	105	105.67	111.34
95.182	99.331	98.03	98.406	95.248	100.04	98.907	99.274	100.1	97.381	97.373	98.134	101.86	97.028	99.302	98.067	98.373	97.953	97.907	94.803	99.347	97.661	105.39	99.356	98.681	99.022	101.16	101.31	99.274	99.087	101.51	95.246	97.159	94.995	97.641	99.416	94.58	95.01	99.223	97.927	104.29	97.134	96.919	95.419	95.224	94.216	96.147	96.76	97.768	99.495
104.52	106.78	104.43	110.12	107.87	105.32	105.12	104.64	104.23	111.99	105.35	107.11	105.3	103.74	106.9	111.57	106.06	104.66	106.48	109.93	105.66	110.14	109.92	105.19	106.94	105.14	103.51	109.95	108.45	105.32	103.95	104.17	107.63	105.77	103.86	107.54	107.06	104.64	106.74	111.46	104.88	107.64	109.98	107.78	105.92	109.58	102.99	103.21	106.42	106.44
113.5	109.92	114.69	109.45	109.42	107.49	110.71	107.19	109.57	106.59	106.47	115.66	107.43	109.23	108.44	108.25	108.85	109.96	111.88	108.35	117.53	110.84	106.22	107.29	110.98	107.32	110.87	109.44	108.93	107.1	107.21	110.83	111.89	110.02	115.24	110.23	115.44	109.79	110.81	106.7	109.57	112.5	110.24	109.18	107.68	109.47	108.73	111.86	112.69	112.29
106.94	109.88	111.47	109.65	107.72	110.39	108.94	109.7	107.12	111	106.19	110.42	108.84	110	107.65	106.64	110.71	110.14	107.06	110.92	107.07	108.92	105.5	108.52	110.03	107.78	108.58	108.82	110.59	104.58	108.16	106.25	110.45	104.12	107.88	106.37	109.52	110.59	107.64	114.52	109.59	110.26	110.86	113.58	109.34	110.2	106.41	107.25	113.39	108.1
109.98	103.31	106.2	104.88	109.03	110.43	109.48	106.44	106.28	110.2	109.7	107.38	108.8	106.85	107.86	104.46	105.88	106.96	106.32	106.99	112.03	109.64	107.33	102.39	108.24	104.37	105.76	108.05	109.64	103.64	107.12	105.68	103.68	107.13	106.52	103.44	103.86	108.52	107.74	104.26	106.93	105.18	108.16	108.89	104.46	107.38	111.67	111.67	106.92	106.81
101.25	101.19	102.31	106.87	105.83	105.36	109.18	106.07	101.44	107.86	106.1	103.26	107.17	104.07	108.78	109.51	109.97	102.52	107.04	105.21	101.01	107.11	105.2	103.34	106.03	107.43	102.1	105.41	106.57	108.05	105.5	105.82	102.92	103.72	107.45	106.67	100.28	109.41	104.53	103.52	102.11	106.88	105.6	106.46	112.05	106.71	106.24	109.92	103.58	107.67
101.24	97.41	97.684	99.734	99.68	99.556	97.854	101.08	103.05	102.49	96.894	95.157	102.72	98.565	101.26	103	103.5	105.37	102.69	99.855	103.93	103.56	98.274	102.77	101.72	97.347	102.85	101.94	104.78	101.91	98.186	99.802	100.5	98.089	96.913	102.94	100.7	100.22	106.24	101.29	102	104.8	102.91	100.6	105.11	95.821	98.86	99.888	101.87	101.83
104.15	106.45	102.1	109.35	103.76	106.88	105.43	108.44	106.52	103.5	106.97	103.95	105.25	105.5	106.66	104.93	108.87	105.52	106.97	107.56	103.07	103.5	106.8	110.16	108.41	104.83	110.76	106.47	110.68	103.69	102.37	100.75	107.34	105.73	110.43	108.39	106.43	103.23	109.21	107.16	110.13	108.66	107.29	103.67	101.69	103.84	114.03	105.54	107.34	107.81
110.98	105.23	105.68	107.05	106.28	107.78	108.29	111.44	108.84	104.61	105.88	107.15	107.56	110.82	108	106.31	104.85	106.83	109.94	107.39	108.22	106.98	104.5	106.3	107.79	103.85	106.35	106.54	107.75	107.45	110.12	110.29	102.17	107.24	107.25	110.14	112.22	110.56	107.76	109.15	104.91	109.04	106.75	111.11	109.01	108.46	102.53	109.23	111.54	108.19
101.95	99.157	99.94	97.338	99.071	99.326	96.876	96.801	99.858	96.58	100.72	97.244	102.42	94.186	94.636	97.955	99.158	95.663	97.585	97.568	103.43	97.615	98.051	92.783	96.872	93.469	100.04	101.07	99.089	93.396	103.23	101.4	101.61	96.832	100.36	98.97	97.988	97.763	103.04	104.39	99.354	98.734	98.966	99.634	98.292	97.158	99.601	103.73	99.211	99.124
103.99	107.01	105.22	107.65	106.67	106.58	106.87	102.98	105.76	108.81	106.38	106.14	109.96	104.3	103.29	109.72	107.29	107.29	104.64	108.93	106.1	108.69	107.84	105.12	108.12	104.97	106.34	105.16	103.98	104.13	103.41	105.52	108.01	110.97	106.76	104.85	105.17	102.85	107.8	105.27	104.7	106.91	108.63	109.26	101.59	109.4	106.69	108.71	107.01	105.64
110.96	108.24	108.85	111.73	105.67	103.41	107.98	107.35	106.02	106.43	106.66	109.26	109.63	109.25	107.46	106.03	106.25	109.42	108.91	108.05	108.78	105.86	105.44	108.01	112.39	108.87	105.59	112.03	108.18	106.54	108	110.37	108.66	108.47	107.61	101.18	105.51	109.15	107.92	107.89	109.25	105.14	109.79	108.39	108.13	108.37	110.56	106.9	105.92	106.91
108.66	111.86	111.68	110.89	105.9	103.88	106.76	111.66	105.46	108.52	109.28	112.01	107.64	109.8	109.7	106.44	109.87	108.54	107.96	105.49	104.15	109.29	108.47	110.2	110.82	108.13	106.03	108.19	105.17	105.61	107.63	106.5	110.68	108.51	109.4	109.24	111.29	106.47	109.34	110.25	107.47	105.51	108.44	109.75	104.69	108.84	108.29	104.34	101.86	106.32
105.67	106.14	105.43	108.34	106.56	109.06	110.1	111.93	110.48	107.76	109.64	105.59	104.39	106.05	111.24	109.1	111.16	107.56	107.86	104.48	109.13	106.9	105.01	112.68	106.93	102.51	105.29	106.94	109.99	105.88	105.76	104.97	111.4	109.89	107.25	106.59	107.38	103.53	110.27	104.46	108.67	107.52	109.22	111.66	107.77	109.56	108.43	110.99	106.57	108.86
105.2	107.66	107.18	108.73	108.07	105.45	106.15	104.99	109.05	105.5	110.16	113.43	109.22	105.42	108.84	107.94	107.4	104	105.44	107.46	107.35	99.951	107.66	107.02	108.09	109.32	104.92	109.54	109.61	101.59	101.06	101.59	106.66	105.85	106.88	105.43	104.99	107.96	105.55	105.88	105.83	108.66	106.59	110.1	103.67	109.23	102.17	103.87	105.99	104.11
97.78	97.197	98.436	99.597	94.629	96.955	95.134	96.819	94.048	99.636	96.066	95.393	101.78	101	98.498	98.922	100.13	99.206	94.298	95.246	99.443	95.85	97.373	100.92	102.12	92.525	96.852	96.035	94.61	104.11	96.122	95.472	97.102	96.853	97.563	94.329	95.083	98.442	96.882	101.45	98.487	94.95	96.479	98.955	98.542	94.837	99.571	100.99	102.22	94.938
102.53	97.334	101.03	93.84	102.1	97.695	94.225	100.59	102.77	101.87	96.57	95.877	100.99	92.095	96.274	103.11	96.91	97.202	96.477	96.486	94.648	99.501	97.781	98.133	99.602	100.23	96.317	97.271	102.42	94.187	95.919	92.734	96.822	100.74	101.12	95.099	95.624	100.55	95.86	98.066	101.79	101.24	95.897	97.37	93.836	97.22	99.604	98.638	99.247	93.337
103.68	106.7	103.18	100.73	99.119	103.33	106.39	101.04	104.77	107.25	102.51	99.179	110.38	105.6	103.47	104.06	105.24	103.15	106.76	107.25	101.78	107.17	104.14	104.5	108.95	107.39	106.73	105.59	107.47	106.38	107.8	106.61	105.38	108.55	104.14	104.32	108.55	104.49	111.22	103.6	107.57	106.46	107.54	107.38	104.1	108.7	102.49	106.92	105.87	106.87
107.71	106.6	110.57	111.64	110.48	107.98	107.26	107.28	106.69	107.09	107.99	108.38	109.96	112.29	108.66	107.67	109.86	106.24	107.62	107.4	113.38	109.15	108.64	110.22	102.58	108.11	108.47	111.45	109.01	108.72	111.11	108.5	108.65	108.94	107.71	110.52	107.11	112.41	109.44	107.83	108.36	105.88	110.94	108.88	108.47	110.04	110.16	107.25	107.38	104.27
98.167	96.104	98.172	97.224	99.362	97.548	102.16	97.522	97.128	95.212	95.696	98.126	95.224	96.585	98.566	99.293	97.003	94.039	97.467	101.14	98.017	97.902	100.63	96.212	100.68	101.44	102.06	100.17	95.032	96.447	99.171	102.07	96.876	99.779	100.27	99.081	96.992	98.445	98.819	98.392	100.24	98.823	98.36	100.34	99.233	99.884	100.88	93.403	102.06	99.04
111.54	110.91	108.35	110.81	103.82	110.93	107.88	107.92	109.33	110.67	115.61	112.45	108.23	111.26	107.31	106.84	109.76	110.23	110.29	111.06	102.23	107.26	105.74	105.59	109.45	113.29	108.99	108.09	108.14	112.2	110.13	111.07	111.46	109.25	108.82	111.15	110.22	109.62	108.73	106.34	109.67	109.72	108.44	110.64	103.59	111.32	107.05	110.39	108.57	111.93
107.27	109.06	105.65	110.52	103	105.63	104.81	105.21	110.52	110.31	109.41	104.94	105.39	105.6	107.22	102.35	114.46	107.1	110.9	106.85	105.05	107.06	108.67	105.85	106.46	100.28	106.42	102.97	108.43	107.29	107.86	106.31	106.33	103.32	104.46	104.96	106.33	101.42	105.69	104.26	107.97	104.12	107.58	102.05	106.38	106.05	103.29	102.22	105.11	100.58
112.94	107.94	110.73	109.69	109.55	109.36	104.89	108.61	108.5	108.48	113	107.35	112.57	107.26	117.2	111.87	105.02	108.24	113.5	113.76	108.1	113.6	105.84	112.11	110.17	109	111.74	108.51	104.5	111.82	110.65	109.55	110.84	109.95	109.7	108.56	107.13	107.57	109.16	110.89	108.02	112.52	106.12	105.44	109.74	109.25	111.47	109.27	111.44	113.75
104.2	108.69	110.29	105.4	104.97	109.43	111.09	109.04	108.02	108.33	106.15	114.13	112.88	104.62	111.65	107.55	108.04	107.58	110.99	108.01	110.44	110.44	106.68	109.22	109.52	111.86	104.63	108.73	113.05	109.49	108.04	102.73	107.97	109.43	111.43	109.76	105.46	110.11	106.65	109.6	107.8	113.2	111.49	104.86	107.58	111.9	107.64	108.63	112.6	107.68
100.11	110.7	106.52	104.55	107.96	106.14	108.66	106.71	107.74	102.5	106.52	111.39	107.35	101.77	107.77	112.37	103.79	106.01	112.5	105.93	106.71	105.21	106.38	108.73	103.69	109.99	106.06	106.53	110.26	108.74	106.65	103.21	104.41	109.36	102.13	110.09	107.45	105.15	107.08	105.08	109.94	106.99	104.68	108.6	106.43	104.65	109.24	108.22	107.03	107.39
109.57	107.34	108.07	105.03	108.57	106.4	103.8	109.96	104.32	106.13	107.95	108.28	105.89	105.35	110.05	107.48	105.76	107.59	108.33	109.71	109.6	105.95	106.26	108.59	107.16	108.1	107.11	107.58	109.59	106.12	105.18	106.21	107.04	105.97	107.15	108.1	104.68	107.22	104.7	108.26	111.3	108.55	112.77	107.02	106.22	105.71	111.91	108.59	110.59	108.38
107.27	104.85	109.17	104.23	111.88	107.5	109.22	107.37	106.7	108.05	111.57	106.08	110.05	107.04	109.73	111.03	112.36	108.98	111.88	110.67	106.35	107.12	108.72	104.95	104.35	105.31	109.48	110.95	110.66	104.52	107.95	104.04	103.91	108.13	107.01	109.19	108.74	109.69	110.79	106.9	107.6	113.92	108.87	108.41	107.37	113.61	107.18	106.51	108.66	109.81
105.91	102.65	107.2	104.4	106.59	108.92	106.9	108.48	107.37	102.72	107.75	107.43	107.96	107.62	108.6	102.06	106.55	103.37	101.58	105.83	108.79	109.6	96.906	105.61	105.73	109.35	102.84	106.21	104.19	103.19	102.53	99.345	102.4	103.88	105.9	105.88	109.54	105.61	104.86	103.22	105.83	112.19	104.52	111.9	102	103.39	109.09	102.53	100.99	105.76
106.73	104.3	113.5	106.67	107.42	108.57	105.66	111.99	104.41	109.27	108.52	104.05	107.2	104.77	110.21	100.34	104.63	105.74	103.19	104.39	105.22	103.12	102.73	103.68	104.17	108.26	106.89	108.85	109.71	112.43	107.84	104.47	103.08	107.52	106.99	108.85	105.92	108.38	107.66	111.07	105.41	114.69	109.83	109.67	108.58	106.84	107.65	103.94	109.28	109.5
100.05	97.52	101.05	100.26	102.77	100.08	103.82	103.72	95.814	105.06	101.2	101.16	100.09	96.446	103.37	104.53	101.8	107.98	98.396	103.12	107.41	102.91	98.422	97.059	100.25	99.918	99.965	96.986	98.252	97.492	104.38	100.01	105.69	105.22	100.09	102.95	100.94	98.665	99.344	97.679	101.31	103.13	99.271	100.7	101.31	96.874	101.99	99.909	97.506	99.895
105.31	105.68	106.34	107.69	103.85	102	105.22	111.1	104.26	103.46	107.89	104.49	103.42	106.5	102.15	106.36	105.72	104.76	108.13	102.87	107.46	102.13	107.25	105.09	105	102.94	106.09	106.32	109.84	107.92	104.4	105.78	101.89	107.09	105.01	101.71	106.49	107.39	103.27	106.02	103.87	106.36	110.49	108.31	108.35	104.7	101.99	106.08	108.05	108.33
101.03	103.34	96.498	97.805	98.102	100.82	97.411	93.817	102.26	100.37	98.576	100.4	100.41	99.715	97.439	98.394	101.53	99.802	103.89	97.525	102.68	99.376	103.09	95.739	98.3	98.352	101.85	103.14	103.01	95.869	100.95	98.174	99.282	96.397	100.36	99.814	100.67	102.86	99.605	103.4	102.93	100.29	99.403	103.38	95.473	101.39	99.186	98.486	97.974	105.96
99.144	95.749	103.48	100.84	103.55	102.71	102.64	98.934	100.39	98.896	98.065	99.708	103.03	96.342	103.72	99.853	98.908	101.89	104.13	102.59	102.98	99.571	102.43	97.346	94.337	101.03	104.97	99.705	99.999	98.843	101.44	100.99	98.798	103.88	101.96	99.98	103.62	101.52	99.958	102.43	102.28	104.72	101.28	99.178	99.266	102.04	99.361	98.591	101.86	100.35
107.43	107.03	110.21	108.59	104.54	108.19	103.77	109.29	111.53	107.32	106.85	109.98	107.93	110.44	106.58	107.34	109.65	110.72	105.98	110.46	105.2	103.16	107.67	104.8	108.43	109.55	102.98	109.97	107.4	108.26	108.08	104.15	107.55	106.67	109.45	111.8	107.23	110.04	106.77	108.27	104.26	107.32	110.36	101.59	111.02	110.16	112.13	109.82	110.36	108.36
111.42	109.68	108.89	110.58	111.36	110.27	107.48	106.19	109.92	106.47	109.13	109.25	106.35	109.39	108.27	106.5	107	111.54	106.76	108.5	107.52	108.86	108.19	107.13	107.47	110.06	106.08	110.65	109.41	112.2	105.74	107.22	108.42	104.51	107.64	108.65	108.17	108.22	104.25	108.97	103.59	111.55	106.49	108.21	108.42	107.25	112.44	112.48	107.18	109.44
100.88	99.555	96.898	97.262	97.14	99.019	95.151	95.951	100.77	98.541	96.731	97.5	96.306	95.421	92.891	98.004	99.391	96.009	97.284	95.898	97.866	97.994	100.31	92.125	96.413	101.05	91.646	97.275	103.29	96.794	95.099	98.268	101.87	97.43	93.667	101.4	96.66	97.43	100.37	97.395	99.042	95.654	100.55	95.528	101.8	96.707	98.855	93.256	97.993	95.188
113.01	105.43	106.73	104.04	102.53	107.04	108.22	106.32	109.77	103.9	110.24	106.82	105.83	109.14	104.06	111.04	108.46	106.09	106.76	104.72	110.94	108.65	104.5	101.81	106.53	106.19	102.98	105.01	105.36	106.67	109.98	108.96	107.68	108.75	105.06	105.02	107.4	110.19	106.27	108.5	107.17	112.49	102.88	104.28	110.45	107.56	108.07	107.91	112.35	105.32
108.25	106.35	108.51	110.16	113.23	109.56	106.62	106.92	111.05	109.9	111.36	114.78	111.85	110.27	109	110.53	110.76	108.72	108.58	116.05	109.34	114.28	110.11	108.22	110.06	112.29	112.99	111.76	111.55	107.82	114.44	108	113.88	111.49	108.83	111.66	108.67	109.8	112.47	113.43	105.25	107.73	112.32	110.04	109.99	110.63	111.95	112.7	107.87	111.59
105.6	108.8	104.6	107.89	108.3	109.23	109.69	99.431	109.19	105.23	112.76	109.11	110.5	106.8	109.96	107.68	109.03	109.85	105.15	109.48	110.82	108.67	106.28	108.94	110.35	113.06	110.06	113.39	105.95	105.86	106.78	106.75	107.63	106	110.48	109.37	100.79	109.53	108.84	108.96	109.04	111.1	109.57	107.79	107.68	108.32	107.35	112.72	106.89	105.64
107.81	109.15	106.6	107.89	108.99	108.76	114.37	103.52	109.65	109.16	104.58	114.49	105.2	110.6	110.11	106.44	110.11	111.23	109.27	111.75	111.34	105.71	107.29	109.65	107.49	107.23	108.57	107.1	104.81	106.18	111.97	107.15	104.9	107.28	109.53	107.5	110.61	109.6	106.17	105.72	107.22	108.09	107.91	110.17	114.6	107.87	111.05	109.81	107.52	104.55
106.88	107.02	109.89	106.17	106.43	107.59	107.63	105.55	107.12	107.47	107.92	109.99	111.72	109.43	108.54	108.89	112.06	108.2	105.27	105.79	106.33	108.01	107.2	112.2	108.63	109.44	107.57	105.96	106.66	106.61	105.72	107.85	112.83	106.95	104.99	103.83	108.09	103.82	114.39	105.89	102.95	114.94	108.45	109.16	106.54	108.25	105.02	110.96	110.33	100.74
110.25	105.22	106.19	104.85	107.07	111.77	108.82	112.64	106.12	110.54	107.47	106.48	103.8	104.71	109.82	106.17	107.1	106.64	101.38	109.27	105.26	105.49	109.12	109.52	104.72	108.19	109.38	108.69	111.43	108.8	103.41	106.41	108.19	108.11	109.99	106.36	105.35	109.41	104.92	106.36	103.8	108.4	107.41	107.28	107.96	106.89	105.82	107.29	111.53	107.03
107.9	108.19	107.46	106.23	106.84	110.76	108.45	108.01	109.9	108.62	111.43	107.39	109.44	107.77	107.23	107.38	109.23	109.48	109.81	111.48	112.02	110.4	109.55	103.62	102.08	109.57	104.33	106.53	107.99	114.4	110.9	111.35	106.84	106.34	106.86	105.85	108.1	107.93	113.58	103.76	106.73	105.16	109.95	106.12	107.11	107.44	113.29	104.9	110.37	107
105.21	107	111.41	107.59	107.71	109.67	108.47	108.95	107.18	103.79	109.6	106.74	103.66	106.61	105.17	109.72	104.7	106.39	110.81	108.87	107.97	105.93	112.13	109.08	109.43	108.25	109.27	110.06	109.05	108.95	110.3	107.84	105.8	110.39	110.55	107.41	114.82	107.14	108.6	113.48	105.49	107.62	105.76	109.22	105.59	109.27	105.64	108.95	111.37	110.07
100.01	99.561	98.564	95.643	98.014	97.304	97.251	99.198	95.537	98.393	92.161	97.26	102.91	95.351	95.717	96.327	95.9	94.256	99.833	102.07	99.157	96.722	99.062	92.413	101.65	94.897	101.25	99.794	99.012	97.989	94.744	98.851	98.911	97.749	102.49	95.935	96.486	105.34	98.685	94.23	101.37	97.577	97.667	96.095	97.242	99.287	100.06	100.03	93.981	99.298
108.08	110.65	106.93	110.78	112.02	105.98	112.34	113.67	112.15	112.18	108.89	114.85	107.77	111.4	107.46	106.29	109.69	110.82	108.69	106.5	107.01	107.35	109.59	113.8	102.71	111.75	110.94	112.64	109.39	106.47	109.03	110.75	109.46	112.75	110.1	108.59	109.93	108.3	110.77	105.93	110.92	114.21	113.72	111.44	111.46	112.56	112.74	114.07	113.31	113.55
106.61	108.18	105.72	103.91	109.77	103.47	104.04	102.54	110.13	111.67	108.18	109.06	104.84	105.17	103.88	105.93	110.39	106.24	104.65	107.47	106.58	103.41	102.73	109.03	103.39	105.22	107.41	100.56	104.37	111.2	110.73	104.96	105.74	107.95	107.71	107.57	109.68	106.18	102.06	107.02	104.89	109.75	104.53	107.91	112.89	103.75	110.29	105.78	106.53	103.64
104.95	105.91	108.21	104.14	106.17	103.21	104.66	110.5	104.45	105.2	104.52	106.59	104.98	102.91	106.97	109.54	102.83	105.36	98.848	110.11	108.6	101.11	103.75	102.46	106.01	106.26	102.48	105.19	101.38	102.89	102.99	100.71	102.19	104.51	105.86	106.75	108.16	101.47	106.92	108.73	107.87	108.11	105.97	105.23	103.58	105.45	103.89	111.54	106.39	113.21
94.202	95.443	95.314	100.63	104.37	97.253	96.063	102.5	94.52	97.551	99.535	101.24	95.985	98.164	101.11	101.19	98.638	99.252	98.78	102.06	98.127	102.93	97.24	91.335	94.538	99.419	96.954	102.29	100.95	102.64	96.607	96.235	99.952	96.344	98.23	100.65	103.65	99.664	104.65	96.821	99.143	97.959	95.986	97.943	102.11	99.654	93.981	101.88	96.427	99.475
109.06	108.53	109.07	112.09	110.61	108.76	111.66	111.56	109.75	109.37	108.9	109.27	110.25	109.33	114.35	107.4	110.42	105.95	112.07	111.97	108.73	108.22	109.77	112.81	112.22	109.15	109.58	109.09	114.4	109.27	111.58	111.89	108.55	108.61	111.73	106.6	111.33	108.02	113.29	114.14	109.26	110.15	110.23	107.46	108.59	109.97	111.75	112.08	109.27	105.33
97.231	104.78	92.671	102.49	100.18	101.02	99.639	98.029	96.843	97.221	99.608	99.702	93.136	100.34	99.546	98.787	97.486	96.122	102.69	98.052	98.806	100.85	100.37	98.875	98.285	102.84	100.29	97.943	98.587	101.72	94.735	95.931	100.45	96.808	102.79	98.846	97.419	96.614	97.818	100.91	97.756	94.705	98.984	97.687	102.73	97.562	102.13	98.093	96.866	99.91
98.006	97.712	96.278	99.121	101.57	102.71	97.894	99.189	95.892	97.907	97.302	101.36	102.95	100.36	101.43	101.07	97.71	98.226	100.44	98.575	97.863	98.393	99.908	100.18	96.224	94.719	97.87	101.14	97.835	98.114	99.677	99.913	98.299	99.893	100.81	100.54	102	99.592	93.593	97.845	98.984	98.898	94.768	99.397	94.986	95.662	100.94	98.006	98.02	97.452
116.34	108.91	109.41	111.9	108.05	111.76	105.91	114.26	110.63	108.37	110.72	108.46	106.74	109.79	112.8	105.93	110.69	109.06	114.12	110.7	108.35	108.96	112.27	109.52	111.34	110	116.07	108.99	108.29	111.58	110.03	111.45	110.5	113.61	112.52	112.03	114.41	109.11	108.78	116.58	111.38	110.61	106.54	110.76	113.81	111.83	107.88	111.09	109.53	111.6
101.18	104.41	104.02	110.7	107.04	101.62	105.2	102.32	108.11	108.14	106.82	109.07	107.45	106.5	109.76	103.78	105.66	103.04	98.917	102.17	104.72	107.88	101.63	108.17	106.76	107.88	103.35	104.27	101.45	102.99	101.24	107.06	106.65	106	103.88	106.5	108.8	103.39	105.3	108.43	106.06	103.8	105.53	104.39	105.23	102.25	105.97	104.66	105.6	99.624
107.47	104.84	104.21	110.78	104.7	106.32	107.09	105.63	105.35	107.59	107.69	104.05	109.31	108.58	104.4	107.51	107.99	105.32	104.93	102.57	106.88	104.33	106.45	106.23	106.54	108.03	105.73	102.07	106.12	105.05	103.43	107.45	106.85	110.88	103.79	106.77	103.68	106.23	108.17	106.26	107.38	108.03	106.37	107.3	102.92	106.44	106.18	105.43	104.8	103.29
99.053	96.678	94.794	103.11	97.764	96.662	97.862	102.41	96.612	102.1	96.019	98.59	97.024	97.181	102.01	97.196	100.79	97.243	100.43	99.163	96.492	98.852	102.44	98.69	101.16	99.072	98.498	99.264	98.176	97.024	98.56	102.62	96.509	98.561	97.963	97.694	94.832	99.453	95.93	94.903	99.685	96.115	97.722	101.47	101.2	96.948	102.35	95.077	99.196	98.77
94.663	100.09	100.43	99.443	96.165	99.097	101.64	98.553	100.13	101.28	94.014	102.75	97.75	101.56	98.66	101.23	94.722	101.01	106.2	98.583	101.66	99.956	99.787	98.566	101.04	102.19	101.73	96.156	103.04	96.724	102.39	97.348	98.156	98.724	104.28	98.089	94.89	102.29	99.663	96.195	98.036	100.35	98.908	94.826	100.02	97.85	98.051	98.135	99.427	97.807
111.4	109.88	103.9	105.79	105.71	110.12	109.47	102.43	109.56	108.59	105.93	104.57	109.88	105.81	106.78	104.67	106.25	109.82	105.49	107.81	105.93	106.2	107.58	108.96	103.68	103.8	106.94	104.83	105.82	102.53	103.68	105.34	108.01	109.8	107.35	102.39	107.51	105.17	101.24	103.6	106.86	108.49	103	107.77	103.3	111.11	109.09	105.66	105.98	106.33
104.15	107.52	106.74	104.7	105.44	107.01	101.3	106.75	101.95	109.58	105.26	104.26	106.76	106.06	105.75	107.95	103.91	105.42	109.03	105.5	109.18	101.85	106.29	105.04	106.92	106.02	100.58	104.32	106.01	106.78	101.44	106.14	105.08	102.91	104.24	105.94	110.38	104.34	106.62	103.77	102.2	105.14	104.93	108.98	108.46	98.573	106.9	108.38	103.05	104.79
103.98	105.3	103.77	100.77	101.92	107.11	107.56	106.41	104.67	107.63	107.4	109.2	104.38	107.85	104.97	102.72	105.86	107.74	105.56	103.94	103.22	103.01	105.56	105.12	107.31	105.56	112.15	109.44	106.09	101.74	106.06	106.77	100.97	102.25	102.21	103.21	105.11	103.68	109.15	106.32	108.93	103.67	111.56	100.92	107.14	103.68	102.49	107.54	110.44	104.87
99.25	99.864	99.609	100.78	98.204	103.49	98.383	104.15	104.04	96.217	97.29	102.44	103.44	103.3	100.88	103.78	100	102.23	101.08	100.01	102.84	97.465	106.36	101.46	103.02	100.18	104.69	104.15	99.344	95.205	102.41	99.39	98.824	101.89	103.21	101.17	99.201	100.7	101.16	99.441	97.474	100.39	96.97	100.01	98.721	100.02	96.8	99.76	100.56	99.476
99.789	99.182	105.83	99.692	100.53	100.49	98.016	102.8	105.05	99.471	104.68	96.581	101.93	98.386	96.961	103.75	97.974	98.294	98.88	100.54	100.73	99.153	102.55	103.62	100.76	100.65	100.15	98.73	97.511	98.258	102.22	98.291	98.924	98.534	99.456	100.52	99.687	100.8	103.69	105.21	103.24	97.663	98.745	103.14	103.06	100.84	101.57	101.57	98.143	98.956
101.02	102.04	99.626	102.17	102.57	103.08	99.444	98.82	95.344	96.478	100.16	98.597	98.987	98.262	103.99	95.588	102.9	101.5	101.8	105.55	100.72	96.787	100.93	101.05	102.68	97.928	101.61	99.547	102.96	101.99	102.59	98.613	103.04	104.74	101.47	98.889	98.373	104.47	98.509	99.569	105.39	102.98	100.51	101.66	98.079	101.16	103.78	101.78	100.63	99.8
96.008	97.784	97.333	97.363	95.218	100.29	101	95.726	100.35	99.042	99.849	96.428	96.93	98.795	100.84	94.686	96.794	98.158	93.669	95.152	100.46	97.006	97.551	94.834	100.02	95.891	95.264	99.336	98.107	97.446	100.19	96.625	93.766	100.61	94.406	98.776	101.45	95.91	91.804	97.831	103.75	96.445	99.142	95.857	95.562	96.992	96.042	94.305	99.434	100.19
105.12	106.92	103.73	107.71	102.91	107.11	101.71	106.06	104.27	102.07	107.79	106.37	106.89	102.72	105.57	110.02	103.93	110.9	102.26	104.66	104.88	103.5	103.92	104.39	101.25	102.65	109.77	108.02	106.92	102.85	107.44	101.23	106.68	105.09	109.22	101.83	106.75	104.5	105.71	105.18	104.34	107	103.26	107.25	107.93	109.89	104.16	105.51	99.939	106.4
105.82	109.91	110.42	105.69	110.54	106.2	109.8	110.76	108.51	107.31	108.51	110.87	111.33	107.43	106.46	110.38	109.99	111.23	104.62	111.2	110.04	107.54	109.62	109.73	110.76	103.56	103.55	110.79	105.88	108.56	111.49	110.33	108.24	111.58	105.2	105.55	112.31	112.68	106.14	109.54	106.5	108.47	109.19	109.42	104.06	107.41	109.43	105.75	108.51	108.83
108.4	112.13	108.35	106.98	104.59	117.91	108.85	107.53	112.1	110.55	114.06	110.08	111.85	110.06	103.26	109.08	105.08	103.99	105.79	112.05	108.73	104.14	108.32	107.84	108.8	110.18	109.57	105.86	109.63	108.45	109.39	106.24	109.53	110.16	109.77	108.78	108.33	110.81	104.62	106.69	110.79	109.42	111.2	103.9	112.97	108.73	112.31	111.14	113.43	106.83
105.74	106.82	103.64	107.81	107.92	105.64	105.9	103.91	102.64	107.43	103.37	103.97	103.35	107.33	112.4	109.09	104.01	106.92	109.31	101.87	108.02	110.24	109.37	104.93	109.3	104.84	103.24	107	105.74	108	103.48	105.8	107.58	106.88	110.18	104.23	107.22	106.31	104.66	104.62	105.83	105.7	103.99	106.75	105.92	106.59	104.12	106.09	108.37	110.13
97.009	98.366	102.57	100.97	98.429	100.8	103.16	102.16	96.355	102.5	102.74	103.67	98.981	99.299	99.739	100.28	103.64	103.81	96.179	103.11	99.169	102.51	102.65	98.524	102.4	104.04	98.87	103.84	101.54	102.32	99.229	98.547	98.173	99.851	100.89	103.81	99.33	101.22	100.5	102.79	99.723	100.34	101.58	103.06	99.381	99.3	98.806	107.02	100.8	101.92
102.14	106.86	105.89	110.74	103.36	107.15	103.13	105.1	106.49	105.8	105.54	101.96	103.11	99.931	100.12	104.58	108.82	101.33	104.66	106.97	109.1	105.72	105.42	102.96	104.5	106.08	106.97	108.43	103.33	104.98	108.64	105.21	103.73	108.35	109.78	105.85	107.06	109.59	100.77	108.12	108.27	105.75	105.36	102.91	107.14	107.55	104.92	103.57	104.91	106.91
108.47	103.76	103.76	109.43	106.2	107.83	108.12	107.01	108.96	109.76	105.58	99.707	106.78	102.22	105.24	105.25	105.88	106.38	107.45	103.5	108.19	106.22	105.33	106.65	105.97	105.82	104.06	102.78	103.9	106.6	105.12	105.4	105.38	102.78	108.12	104.5	107.99	107.43	107.93	105.1	104.18	100.97	104.44	101.55	106.75	107.96	105.3	105.53	103.1	104.39
103.85	107.26	105.14	105.32	107.24	102.13	105.64	104.48	108.34	105.34	102.71	104.56	108.46	107.24	104.57	103.63	100.86	107.05	110.34	108.02	109.01	109.35	104.45	105.8	106.65	107.27	106.85	105.41	106.18	103.86	101.6	106.45	101.1	105.04	107.41	102.54	106.83	107.95	105.22	105.43	109.2	105.63	109.05	108	105.09	108.04	109.93	106.36	104.58	105.58
106.04	107.6	108.27	105.22	110.7	110.36	112.92	104.75	109.48	107.7	110.17	109.14	109.42	107.83	105.2	108.79	110.66	106.3	111.49	114.38	107.69	107.76	107.57	103.65	107.27	107.96	104.94	105.75	108.98	109.61	109.56	110.32	109.37	111.24	110.4	113.14	104.91	106.71	112.42	108.15	109.4	107.56	109.5	106.63	109.79	108.39	107.21	113.04	109.16	112.66
105.78	107.16	108.5	107.41	105.85	110.39	106.31	106.9	104.72	110.48	104.71	107.41	102.36	106.03	108.82	105.23	112.34	106.82	105.94	106.72	103.96	105.74	109.83	107.97	106.85	106.59	103.79	109.07	102.65	104.47	105.34	111.99	103.21	108.74	105.39	107.63	111.14	107.19	106.71	107.56	103.99	107.37	104.89	111.43	106.64	105.7	109.22	114.02	108.28	109.16
105.96	103.65	109.27	107.91	101.55	109.93	108.84	106.5	111.37	106.69	106.87	103.16	105.39	107.7	105.32	102.06	107.18	106.66	108.56	105.36	103.26	103.62	107.09	105.35	104.51	108.12	106.61	101.86	105.12	110.74	109.74	102.56	104.91	107.9	107.09	105.86	106.32	101.63	108.25	110.35	109.27	107.04	104.35	104.73	106.06	101.04	109.36	107.26	109.12	105.72
105.51	102.14	106.2	107.85	105.75	105.73	106	104.95	100.53	104.83	103.38	106.44	107.14	103.15	103.91	107.14	107.43	107.02	101.78	103.09	106.04	104.83	101.65	105.39	104.89	102.3	107.01	102.91	104.2	108.42	105.24	109.51	103.74	108.72	106.67	109.5	105.86	103.66	104.28	107.25	106.96	107.71	101.84	100.42	104.82	101.75	101.6	99.923	103.44	102.1
105.27	104.84	105.24	108.18	106.48	106.89	110.11	108.04	105.19	105.75	102.11	106.49	105.55	108.66	101.37	104.13	104.41	108.27	108.58	104.46	104.61	102.01	107.05	102.62	101.49	105.73	108.92	111.12	108.52	107.38	106.1	105.25	112.19	106.39	104.43	105.9	107.92	108.54	106.93	108.77	107	103.01	106.5	104.35	105.37	103.5	103.4	110.01	100.71	107.52
101.45	105.63	105.51	106.23	108.21	106.54	110.35	108.76	106.82	108.91	105.06	106.66	106.74	108.7	106.31	103.15	102.98	111.14	104.39	102.82	107.21	103.74	103.24	108.64	105.83	108.15	103.58	106.97	104.82	105.55	101.68	110.06	106.14	104.09	106.64	103.88	105.94	104.98	106.19	107.48	101.92	106.17	104.84	106.64	103.42	105.05	107.74	105.37	108.74	104.85
107.22	111.56	104.86	110.86	108.9	110.81	106.25	104.29	110.69	100.5	108.87	108.49	109.59	109.94	107.95	108.63	111.63	102.42	107.93	109.64	107.46	108.39	110.75	106.73	111.34	108.76	111.67	104.25	108.02	105.59	109.03	106.06	108.4	106.1	106.65	108.08	108.2	112.57	106.12	110.74	108.39	108.73	108.82	110.12	114.42	103.55	106.05	110.8	106.15	108.85
106.54	104.49	106.18	104.06	105.05	102.55	104.14	107.46	102.48	108.47	103.11	109.1	106.05	102.54	106.11	102.74	107.15	107.82	105.57	104.82	105.04	105.44	104.56	103.79	107.01	105.05	103.12	106	106.06	108.38	104.44	107.29	104.47	104.88	99.351	101.52	103.03	107.73	105	109.89	103.86	106.22	106.77	104.59	111.8	105.42	108.09	104.24	105.43	106.41
109.88	111.2	104.75	105.75	106.36	102.52	108.45	101.04	107.71	107.14	108.77	102.22	102	103.84	104.16	103.77	105.37	107.05	107.37	104.92	106.46	107.43	104.48	104.78	106.67	108.04	110.41	102.89	105.72	107.59	108.18	105.51	104.98	102.34	103.73	106.95	107.4	105.51	105.4	105.35	106.07	104.19	106.81	100.9	108.86	103.9	107.49	102.35	103.38	102.45
107.7	106.55	107.37	108.3	104.07	107.5	106.14	111.2	105.82	105.73	103.6	105.73	105.57	105.69	104.78	103.24	105.67	104.38	110.72	108.09	107.08	110.15	108.12	106.63	103.96	103.26	107.18	106.29	104.92	103.44	105.8	104.17	105.15	103.15	109.58	103.24	102.5	105.46	100.9	106.46	105.3	106.39	111.87	109.63	102.5	103.54	106.74	106.96	112	107.54
106.16	105.27	109.2	104.78	105.16	105.08	111.13	106.25	103.62	104.94	103.2	104.53	103.55	109.65	103.56	110.71	102.12	103.5	106.83	104.88	107.11	107.02	106.01	98.919	108.17	104.75	107.53	105.08	105.69	106.94	102	112.42	107.41	106.11	107.99	106.09	105.6	109.54	107.12	104.15	107.19	105.33	102.39	103.47	106.25	102.33	105.23	105.86	107.08	102.22
99.608	99.429	99.598	97.197	90.252	96.847	99.596	97.637	98.365	101.06	100.04	97.296	96.727	99.673	98.554	97.776	95.626	102.65	96.532	97.849	101.99	96.178	95.973	95.003	99.819	99.575	99.623	97.095	99.051	100.69	98.237	95.031	94.867	98.77	94.8	95.883	101.23	95.802	98.034	98.059	97.574	99.176	101.92	98.384	95.881	97.992	101.48	97.027	96.467	101.64
108.89	109.47	108.02	107.96	102.29	108.15	103.76	108.15	107.45	106.34	105.32	109.28	109.02	111.72	104.94	106.58	112.38	113.05	105.38	102.77	108.69	107.69	109.64	106.71	106.7	109.64	104.35	108.12	104.75	108.08	109.94	106.45	109.91	111.6	111.77	110.72	105.55	112.45	108.22	111.04	110.53	110.53	109.58	108.56	108.61	108.56	113.13	107.31	109.77	107.91
103.56	106.8	106.85	112.76	107.52	107.47	111.63	108.5	108.47	107.32	106.57	107.49	107.23	106.74	104.96	105.63	109.08	110	111.73	103.54	111.01	112.98	104.96	105.91	109.16	109.01	110.42	106.49	108.97	109.82	104.7	102.37	107.38	109.2	110.6	108.44	110.39	105.95	110.08	112.99	111.46	108.89	109.65	109.99	113.72	110.06	115.77	103.86	109.63	109.81
100.92	99.11	97.474	101.61	99.125	101.06	102.63	99.512	99.958	96.463	100.37	97.815	100.53	98.692	99.384	96.432	100.21	96.72	95.943	98.287	100.47	98.056	95.47	100.49	101.05	97.614	102.85	93.576	98.024	100.77	98.005	100.57	100.32	95.033	98.665	105.37	102.6	96.55	101.71	97.311	99.098	100.84	102.56	97.228	99.172	97.37	98.451	102.97	99.093	98.565
102.68	102.58	101.78	101.34	101.62	99.577	105.02	100.42	105.06	97.974	98.614	103.57	102.44	100.25	95.22	102.45	98.538	102.46	104.09	100.75	102.51	103.32	101.13	104.19	102.74	101.37	100.4	101.8	101.78	102.27	98.409	102.04	98.218	98.88	103.82	101.64	100.37	102.28	104.05	97.785	102.18	101.78	101.82	100.13	100.72	100.07	100.21	101.01	101.14	97.272
106.24	107.45	104.87	109.05	110.89	110.84	111.04	105.52	110.23	105.17	108.57	109.68	105.99	109.75	107.62	106.36	104.3	105.96	105.72	107.65	106.46	111.23	109.31	106.65	104.87	108.43	108.36	111.46	109.64	102.1	109.96	108.66	108.61	105.86	111.82	110.55	106.28	110.04	110.69	104.03	108.34	106.55	110.82	109.69	109.05	112.17	104.58	106.61	104.04	111.41
107.51	104.33	111.35	110.16	106.32	111.23	105.26	111.13	109.67	105.82	103.43	109.9	109.59	109.85	115.85	108.36	110.19	105.71	106.33	107.62	108.69	103.7	106.81	108.76	113.91	107.04	107.47	103.38	107.35	111.5	108.69	110.17	104.59	107.3	109.51	105.69	106.99	107.53	105.29	109.09	113.96	106.1	108.78	109.71	110.37	106.87	106.08	107.54	106.92	107.05
103.27	109.92	106.86	107.22	107.55	102.75	109.44	104.59	105.84	102.01	109.06	101.8	104.31	110.12	104.26	101.57	102.15	103.2	107.86	103.06	108.45	105.83	104.84	107.31	102.58	103.97	102.94	104.34	104.38	104.12	106.03	101.44	107.76	106.57	103.34	102.82	111.37	108.72	107.17	104.12	108.37	105.76	106.47	106.84	108.22	106.24	105.23	107.7	106.77	107.07
100.4	99.607	96.057	94.9	95.385	94.244	100.69	93.125	96.167	99.338	97.898	97.129	96.986	96.626	98.454	93.088	94.514	100.33	97.195	99.927	97.988	98.032	99.202	101.43	101.71	100.17	97.876	98.7	96.898	95.507	97.868	97.256	98.997	97.04	99.379	98.968	94.063	92.725	95.641	95.521	98.886	98.529	98.899	98.344	97.538	101.78	95.306	102.2	93.624	94.6
108.5	107.27	108.03	109.62	106.88	110.77	105.25	106.51	109.11	106.29	104.13	105.12	109.22	107.13	106.86	107.48	107.2	110.92	109.79	102.88	109.86	109.9	101.06	108.47	107.52	107.46	108.39	99.326	112.92	102.37	106.44	111.06	105.24	105.56	104.4	111.38	112.02	111.18	108.5	105.74	106.21	105.79	105.4	106.76	108.41	108.87	109.03	107.94	104.28	103.68
105.56	106.77	109.82	104.33	104.48	107.82	104.87	107.32	104.28	102.24	106.17	105.14	107.13	107.48	106.14	106.27	105.37	106.74	103.46	108.05	105.28	103.11	111.62	105.29	103.97	108.29	107.4	106.61	104.8	108.38	109.03	104.48	105.7	108.18	102.54	109.31	105.29	102.48	102.52	110.19	101.8	105.12	105.92	105.67	104.99	102.02	107.78	104.06	107.49	104.75
105.43	108.94	106.91	104.85	104.65	107.91	102.58	107.67	104.15	98.761	101.26	108.17	107.53	107.94	107.94	103.42	103.34	105.72	106.87	105.34	104.97	101.68	102.56	108.86	105.27	110.07	106.17	106.81	104.84	108.35	103.34	108.4	106.22	103.18	105.12	105.39	105.38	104.82	102.72	107.47	106.97	109.29	101.41	106.57	103.18	109.39	105.68	106.18	104.76	108.25
103.21	106.77	105.86	106.28	104.53	100.44	106.8	108.81	104.57	107.18	105.12	106.45	102.21	106.43	102.92	107.42	100.54	105.76	110.04	104.99	107.57	102.3	103.28	111.23	108.59	105.3	100.17	105.54	106.24	101	105.85	108.53	104.89	105.86	107.79	104.65	107.45	109.01	102.75	111.71	101.96	106	107.3	110.49	106.19	103.99	102.94	110.9	102.77	105.3
97.629	102.37	95.963	96.455	95.766	101.34	95.321	102.73	94.15	94.618	97.38	102.49	96.646	100.17	101.87	99.406	95.241	97.635	101	98.134	102.27	97.905	101.04	97.244	97.241	97.219	99.481	100.68	102.01	100.72	97.719	98.322	95.838	99.06	98.206	98.503	99.728	97.885	95.269	99.413	94.266	99.484	97.003	98.507	96.589	95.741	102.57	99.233	94.017	97.182
108.06	107.18	109.89	104.38	104.27	110.4	106.6	105.55	107.04	102.73	106.19	103.92	108.29	105.65	104.56	106	105.25	103.2	106.24	108.37	110.96	106.98	103.27	106.06	103.49	104.46	107.39	112.88	105.78	109.07	108.14	109.09	109.34	103.92	107.28	105.74	104.86	105.13	107.64	109.36	113.01	108.96	113.19	110.44	111.92	111.71	105.8	105.29	110.41	102.29
98.708	100.3	102.17	102.23	101.88	102.13	101.04	97.502	103.88	103.76	103.1	103.25	98.63	101.37	101.66	98.599	100.57	102.63	102.29	104.58	98.727	105.39	103.16	105.58	99.429	103.09	102.73	97.57	98.614	99.595	103.21	101.39	99.031	102.55	104.23	103.67	101.83	98.331	100.81	103.65	100.57	99.986	101.63	98.687	97.309	102.2	101.07	100.98	101.62	103.85
102.24	95.13	98.774	94.804	98.306	96.668	100.88	95.429	101.5	99.472	99.417	97.745	98.319	94.491	102.11	96.872	100.11	98.769	100.96	95.989	100.06	98.378	96.243	102.03	103.25	95.655	97.091	97.083	93.162	100.14	100.37	98.138	97.171	98.953	97.456	100.18	95.872	104.99	96.429	94.014	99.407	100.71	100.14	101.49	100.73	99.151	98.799	98.089	94.349	97.534
102.18	104.56	99.814	104.82	102.95	102.44	98.807	107.09	99.192	98.987	104.01	101.28	106.01	110.96	105.78	106.15	103.6	102.91	100.97	102.44	103.5	99.659	106.56	99.857	99.788	100.77	98.706	103.43	100.19	103.78	100.52	100.47	99.368	105.36	101.24	104.44	103.97	101.9	104.41	101.12	103.09	107.57	106.63	101.09	97.203	102.75	101.34	101.5	104.54	100.11
95.277	99.776	100.47	95.52	98.771	98.523	102.6	96.244	100.1	97.086	99.581	97.939	97.297	99.454	94.735	96.923	100.43	99.728	97.512	101.89	97.827	100.33	98.107	97.833	98.202	99.429	97.905	97.825	98.997	101.25	104.12	98.876	95.615	94.19	93.941	102.01	99.571	92.88	103.11	99.796	101.53	97.84	97.498	95.914	97.879	98.15	94.451	99.188	97.19	97.026
106.68	103.49	106.7	104.69	106.2	104.22	102.51	106.33	105.59	106.38	109.85	105.66	103.54	105.25	101.73	108.29	105.05	104.54	103.12	104.28	102.16	98.087	105.45	105.6	105.35	107.3	104.86	108.15	104.9	111.93	103.95	104.02	105.99	106.55	104.18	108.02	105.41	108.14	106.13	106.82	103.39	105.44	103.67	104.47	105.42	105.15	105.3	112.95	110.78	103.23
103.13	103.33	104.58	101.69	105.39	103.99	108.28	107	107.18	106.1	107.49	104.66	104.68	106.43	107.89	108.35	106.55	105.73	105.59	108.22	100.59	101.97	100.93	102.3	104.02	102.47	103.71	101.83	109.11	104.74	107.82	102.74	103.13	104.33	107.69	105.11	107.9	108.05	108.19	103.67	103.49	110.05	101.96	108.96	102.67	108.61	102.53	108.77	112.42	107.48
108.03	106.37	105.66	107.89	105.8	105.07	108.07	106.19	106.84	103.9	109.14	105.61	105.77	105.78	104.73	109.51	105.71	104.97	105.78	104.45	106.35	104.13	105.38	105.74	106.59	107.3	107.02	107.68	106.95	103.09	107.09	103.43	106.34	107.49	107.54	109.37	101.04	111.97	106.09	105.27	103.87	109.61	106.96	110.37	109.73	106.02	106.97	106.22	104.93	102.25
113.85	107.17	109.69	113.9	111.38	111.3	107.28	109.24	109.88	107.84	108.09	109.63	107.64	111.56	109.3	111.53	102.17	109.06	109.23	107.82	106.32	109.23	110.18	113.43	106.67	109.78	107.03	107.02	106.17	111.19	103.69	108.41	105.61	109.18	106.53	110.49	105.64	104.84	109.33	108.27	109.07	106.79	111.25	108.01	106.67	107.5	104.2	112.01	110.89	105.06
104.97	107.64	105.99	98.431	106.54	104.84	107.41	104.18	103.33	104.43	106.94	103.3	107.3	104.75	104.55	102.42	107.82	106.17	98.899	108.85	103.38	108.85	110.03	103.39	107.74	105.54	106.5	105.8	100.41	104.8	102.75	101.68	107.08	107.1	105.62	105.73	102.55	105.71	108.41	108.75	101.9	106	104.82	105.48	108.7	107.06	110.72	109.47	106.2	109.01
102.81	109.23	108.07	107.83	105.2	106.54	104.72	105.99	105.98	106.7	109.69	98.226	102.47	102.74	107.39	103.22	108.55	104.07	103.08	106.75	108.58	104.54	107.19	105.97	105.35	105.26	104.61	105.42	105.29	102.24	102.14	104.56	106.89	105.12	111.05	112	101.62	105.68	106.04	100	102.05	105.04	107.51	106.88	102.74	108.79	106.45	105.05	106.58	105.71
115.06	109.2	109.6	108.51	111.15	112.22	112.74	112.65	113.74	113.66	112.7	112.76	109.22	107.95	116.33	110.13	115.65	109.84	110.43	112.14	104.47	107.09	108.37	117.01	104.77	105.87	108.43	108.4	108.99	109.25	110.98	109.28	106.6	114.15	106.3	115.92	108.49	110.91	113.44	112.83	107.88	112.3	112.1	109.49	108.58	112.97	109.3	109.25	108.22	112.32
107.12	107.83	113.13	108.61	107.2	113.5	112.17	111.51	108.94	117.17	107.63	111.14	108.76	112.23	107.74	110.46	108.58	116.15	109.11	111.99	110.4	108.42	109.62	114.34	108.87	108.5	108.73	107.81	112.3	111.31	109.46	108.89	110.71	112.57	111.38	106.22	112.17	110.6	110.98	106.95	110.37	110.07	108.8	113.67	108.59	110.74	111.21	110.91	110.36	109.14
107.88	107.58	102.88	104.18	104.05	99.04	104.06	108.01	102.63	104.42	106.98	110.24	104.75	106.44	109.26	104.21	108.07	104.25	106.67	108.57	106.89	102.77	105.37	105.44	103.11	100.64	104.81	108.99	103.86	105.42	104.36	103.27	104.94	105.33	105.71	109.17	103.57	109.19	108.85	105.27	103.75	104.13	110.63	106.96	107.61	105.61	106.04	99.465	105.2	105.98
109.91	112.54	107.21	108.57	106.97	104.9	106.52	108.24	105.67	103.38	109.93	105.59	107.75	103.47	108.29	106.22	107.35	108.49	102.98	107.42	108.86	108.57	111.49	106.34	105.59	112.39	104.09	105.48	102.42	107.31	112.07	110.6	109.62	108.15	108.26	109.59	106.99	108.71	107.52	109.08	104.63	109.04	107.68	108.64	110.78	106.35	104.73	105.02	107.49	107.52
111.15	107.82	108.31	104.95	104.9	107.01	107.8	107.21	111.5	106.76	106.43	109.76	105.59	106.88	113.23	107.9	108.16	107.82	111.74	108.82	108.32	105.98	109.63	111.97	105.05	108.28	109.89	111.31	107.82	111.08	113.25	110.13	104.88	106.99	111.46	106.66	110.34	104.59	109.38	108.49	108.23	105.01	106	107.96	109.66	113.94	109.31	109.6	109.87	104.13
109.29	104.41	109.66	104.84	106.68	107.57	105.22	101.98	108.2	106.39	109.2	104.37	104.76	103.99	105.91	107.42	103.8	106.1	102.81	108.39	107.73	108.99	108.54	107.67	106.2	104.45	104.32	105.64	108.56	107.74	109.22	103.72	102.5	105.4	107.71	109.24	105.25	103.29	106.17	101.17	101	103.81	105.23	105.98	111.27	107.16	102.4	105.32	109.05	106.06
106.81	106.32	105.91	101.18	106.28	108.95	107.47	105.85	104.51	108.55	106.02	108.55	106.32	106.87	102.17	106.11	104.01	105.3	104.33	112.37	101.65	107.04	104.98	111.77	106.5	108.45	108.05	104.83	108.99	101.48	102.21	107.51	102.95	103.94	107.38	105.57	107.63	106.47	101.89	107.76	106.16	107.4	103.82	101.09	106.01	107.94	106.16	110.19	105.21	106.06
98.735	105.44	111.78	104.85	106.29	102.59	108.08	105.24	106.48	108.79	103.13	103.24	107.5	107.19	108.1	111.08	103.32	106.42	103.68	106.06	110.71	108.77	105.25	102.59	106.61	105.32	106.05	103.75	107.05	106.03	108.83	104.35	106.17	104.05	109.33	109.94	106.52	105.99	110.27	108.77	107.43	106.59	102.32	108.63	104.62	107.57	106.1	107.46	109.5	103.15
110	106.98	105.55	109.92	111.78	106.63	107.94	107.76	103.19	106.19	109.11	106.31	110.35	107.94	109.87	103.51	106.26	105.82	107	104.84	108.86	111.69	106.13	109.16	108.93	103.92	109.15	104.08	103.21	102.9	102.01	106.16	106.6	106.85	103.06	106.08	106.36	108.19	106.06	108.25	108.06	110.07	106.21	109.64	108.38	104.46	107.45	108.73	105.46	105.93
105.44	105.58	111.54	108.15	110.08	109.31	108.19	112.27	107.57	108.57	109.65	107.26	108.45	102.13	109.37	106.49	106.12	111.24	111.3	109.22	109.71	108.87	108.77	107.09	107.69	108.54	110.93	104.42	107.45	106.22	109.39	109.64	103.51	105.95	106.52	110.41	108.37	111.78	109.25	106.26	117.39	107.98	109.63	108.67	110.68	107.6	112.11	108.9	106.12	105
105.82	107.79	107.46	104.15	102.94	108.75	108.49	100.99	107.37	101.95	106.75	108.28	107.24	105.11	104.02	105.18	107.48	106.34	106.81	106.21	104.66	108.73	107.72	109.15	111.02	102.35	107.15	108.26	104.7	107.47	108.67	104.96	109.37	108.31	104.42	106.14	108.85	106.9	107.88	102.81	107.6	106.6	110.84	108.43	108.2	104.95	105.15	110.34	105.89	104.55
107.47	105.92	110.16	107.09	105.54	107.15	106.93	107.2	107.63	107.65	108.37	107.34	106.26	107.74	104.9	109.27	105.38	111.04	109.13	108.62	108.63	104.2	114.46	108.07	107.81	109.18	110.62	106.44	109.92	105.42	105.11	108.68	112.46	107.78	107.43	112.7	108.46	109.2	105.98	105.92	107.87	104.92	109.37	105.24	106.55	104.2	110.71	104	106.05	108.41
95.222	98.76	101.62	95.282	97.845	101.71	100	95.297	93.37	97.85	97.13	95.264	99.522	96.603	99.572	99.932	99.012	95.261	100.89	96.347	97.397	98.774	93.798	101.88	100.2	96.45	101.47	94.014	95.546	97.316	104.61	100.21	102.27	93.937	93.534	99.045	96.112	96.277	99.507	100.89	97.533	99.764	98.248	95.374	100.36	100.37	97.293	99.199	99.048	102.53
106.11	108.96	108.73	111.25	110.45	105.18	107.54	109.92	104.31	110.12	107.25	109.54	106.56	105.76	104.84	102.77	109.3	104.43	108.86	107.8	109.26	106.32	109.73	104.55	106.62	105.03	106.79	110.41	106.75	107.38	107.48	106.08	111.46	107.36	109.53	110.83	106	107.38	104.28	107.73	108.51	103.59	107.51	103.47	108.09	104.81	107.08	103.61	106.49	109.61
108.16	110.89	104.32	102.95	106.7	109.12	107.87	106.94	100.8	110.44	105.46	103.93	104.77	108.93	104.7	102.19	101.48	106.46	109.19	107.37	100.46	108.3	107.28	107.65	103.9	107.94	105.79	110.49	104.22	107.21	107.05	109.64	107.11	109.17	105.25	109.46	106.35	101.01	110.05	106.14	106.45	106.17	105.1	106.57	104.99	108.4	109.19	108.51	105.13	103.71
110.66	106.41	107.96	107.7	104.34	104.92	105.7	103.81	103.7	101.29	105.21	104.95	106.36	107.41	103.36	103.71	107.75	103.99	107.96	103.87	105.53	104.37	107.98	103.23	106.03	105.1	108.89	105.53	109.84	108.4	109.93	108.01	102.71	103.86	107.17	111.46	107.54	108.94	109.34	104.37	105.65	104.22	108.19	104.8	106.92	105.02	104.87	106.7	106.63	103.75
103.78	109.02	104.57	108.07	108.87	108.68	105.92	102.15	108.05	105.35	105.23	105.73	106.37	107.23	111.32	103.59	104.09	104.71	105.68	110.98	104.12	106.74	106.94	106.79	101.58	107.02	108.11	104.71	109.94	105.93	103.56	107.17	109.63	106.91	106.71	104.65	101.49	103.96	105.11	107.48	106.1	105.37	104.06	103.06	104.19	105.34	103.07	104.24	103.86	106.45
104.4	103.78	102.1	102.72	105.99	108.25	112.63	105.64	105.34	104.21	105.72	100.92	106.34	104.93	104.77	105.71	104.52	104.67	109.91	104.82	104.4	108.27	108.91	104	104.99	111.56	107.66	101.9	103.55	111.24	104.52	106.95	103.38	101.99	109.04	110.78	108.76	106.26	105.43	104.18	105.35	105.42	108.09	104.26	103.9	106.9	106.28	108.89	100.38	107.66
100.28	104.7	97.367	97.208	95.769	93.553	97.305	99.161	98.961	104.53	100.29	96.035	102.07	97.353	98.437	94.351	100.25	95.247	98.404	98.411	97.914	94.373	100.86	101.2	97.693	97.881	99.839	99.846	99.903	97.327	94.93	100.09	98.625	98.718	101.46	97.536	101.64	99.964	96.815	95.233	99.238	99.463	102.49	99.331	96.317	99.395	98.404	99.982	108.83	98.14
104.56	99.804	96.811	94.757	103.26	98.679	102.31	101.45	102.96	99.797	98.328	97.799	105.8	100.88	101.84	95.266	103.08	103.48	103.79	96.67	101.07	100.65	105.25	97.015	102.79	102.08	98.499	97.928	102.46	99.615	100.56	97.48	100.34	104.26	106.81	100.07	97.212	98.73	100.66	106.82	103.73	97.518	100.15	101.57	101.41	98.744	100.08	101.91	102.01	101.52
106.24	110.77	108.58	109.72	107.67	108.84	106.6	109.19	115.89	109.8	109.34	110.45	114.09	101.93	107.51	107.59	110.9	111.13	105.41	115	111.15	107.57	118.06	110.28	107.65	105.07	107.85	107.97	109.92	105.9	107.92	110.53	109.21	105.04	110.15	106.74	106.21	110.91	104.32	105.6	107.34	110.33	106.72	106.87	108.7	106.28	108.9	109.72	110.06	106.45
108.74	106.39	109.25	106.42	110.86	107.58	104.23	109.93	103.09	111.83	107.39	105.19	112.11	109.8	110.15	115.93	108.38	104.48	112.56	105.04	108.4	109.58	106.66	108.06	108.81	105.39	107.23	109.89	106.64	104.49	106.77	104.5	107.33	110.41	107.8	107.04	109.04	108.58	109.06	107.25	111.07	104.18	108.33	110.43	107.15	104.28	108.35	109.82	105.73	108.73
103.92	103.5	104.62	108.25	105.59	108.04	109.98	105.48	103.99	106	105.92	102.3	105.02	103.27	103.05	102.74	101.51	110.37	101.92	109.23	104.69	105.01	107.35	103.76	110.68	107.74	106.74	104.39	104.77	105.88	107.39	108.6	104.28	100.91	107.82	110.63	105.06	97.7	105.66	104.14	108.29	105.95	102.45	109.66	104.34	103.34	103.66	106.64	103.95	105.9
104.93	106.38	111.24	104.73	104.71	104.89	110.05	104.56	108.06	101.7	106.41	102.99	103.55	102.97	104.54	104.2	104.25	104.84	102.77	108.78	104.68	103.82	107.1	107.27	98.841	107.4	109	106.77	107.31	107.24	103.73	107.12	108.29	111.57	105.77	103.02	108.08	105.74	108.79	109.95	110.3	110.23	105.26	105.53	105.59	104.01	108.39	107.57	108.91	107.33
106.99	98.262	101.56	96.499	99.199	99.159	101.73	101.33	99.624	100.87	106.06	101.45	96.801	97.669	100.69	100	95.189	101.19	103.82	95.634	101.45	98.874	98.031	100.43	104.67	98.694	98.3	100.04	103.34	101.77	99.655	100.94	98.038	103.15	103.02	97.031	99.362	98.376	103.49	100.82	97.229	98.966	103.4	101.01	98.125	101.57	99.32	101.24	101.45	103.75
109.07	111.94	108.26	110.05	107.48	106.15	107.75	110.9	109.85	106.88	105.69	111.37	108.38	106.83	106.92	107.16	109.21	106.34	106.06	114.77	108.04	110.58	113.17	110.89	110.42	112.7	110.16	104.49	108.01	103.46	106.91	109.05	105.55	109.28	109.33	109.27	109.21	105.34	107.7	112.65	110.07	108.77	105.98	110.76	108	105.06	108.48	111.04	109.18	110.38
115.48	109.74	107.72	113.63	107.5	108.33	112.12	106.54	110.45	111.9	103.61	106.52	114.6	108.88	111.18	108.07	112.12	111.92	111.13	105.98	113.12	106.6	109.8	112.33	104.35	105.58	106.31	106.23	109.95	110.01	109.13	108.78	106.27	107.71	111.67	111.87	110.67	111.47	110.5	110.38	108.33	107.78	110.38	111.62	112.73	107.48	112.79	105.67	109.31	108.52
109.43	104.54	103.82	109.41	103.73	109.42	106.6	105.91	107.54	103.85	110.16	102.26	107.4	106.82	107.89	107.07	103.78	108	102.93	102.78	106.7	107.86	105.1	106.84	105.12	102.16	106.3	107.76	109.73	107.09	103.68	105.18	105.75	105.24	102.91	102.66	110.16	105.34	104.46	101.71	106.85	103.76	105.23	104.86	104.93	108.78	106.29	108.34	106.31	106.72
105.95	103.4	107.72	103.01	106.25	104.83	105.82	110.02	107.73	107.01	108.34	107.59	108.92	103.99	102.91	106.59	102.62	109.31	107.2	107.99	104.27	105.43	104.18	108.1	105.46	107.11	103.63	108.33	106.55	107.75	105.56	106.36	111.65	106.11	106.72	108.96	106.13	108.98	108.74	105.77	110.05	108.22	106.16	107.05	110.17	109.42	109.01	111.1	102.95	104.38
107.66	105.71	105.28	102.44	105.66	106.93	107	111.12	106.29	108.76	103.87	106.49	107.17	108.4	108.8	105.64	107.88	108.72	107.53	105.9	104.72	110.04	105.6	104.59	106.54	104.07	106.69	105.56	107.7	107.14	105.53	104.54	105.41	105.96	107.96	108.31	108.94	111.22	105.92	107.71	107.73	102.6	106.95	103.97	107.76	99.984	102.97	103.22	104.34	107.77
109.16	108.77	107.33	110.75	112.56	108.56	108.61	107.39	109.09	109.32	111.49	106.12	107.79	111.93	109.02	109.87	115.12	113.51	109.97	110.34	110.57	106.23	109.97	107.11	109.24	112.66	110	107.32	113.44	110.57	113.87	110.42	115.43	110.28	107.67	111.18	110.09	110.47	108.07	114.19	111.62	109.2	114.05	114.56	108.58	110.94	112.68	109.87	108.98	113.84
113.65	109.16	108.42	114.23	112.79	110.87	110.86	111.01	105.99	109.13	104.99	107.08	110.87	107.57	111.42	110.89	109.54	111.2	113.25	107.7	106.28	113.23	105.52	109.2	108.72	107.25	106.35	104.75	113.56	111.22	109.08	107	111.2	110.54	112.9	114.46	109.45	112.81	106.35	113.84	113.99	112.2	107.99	113.72	109.28	111.23	116.85	112.52	108.33	112.24
96.438	94.741	101.79	96.036	99.389	95.347	97.616	97.926	101.46	98.004	99.378	100.51	100.89	97.157	100.16	103.21	97.775	97.797	101.79	97.382	96.145	99.548	100.92	98.563	96.59	97.238	96.274	91.631	98.147	95.178	98.113	98.968	96.611	98.673	96.492	98.427	102.55	97.888	94.289	96.707	101.08	96.04	95.162	94.44	99.413	99.155	96.294	97.636	100.87	98.665
112.07	109.61	108.16	112.17	104.28	110.63	102.71	105.81	110.1	105.14	104.48	104.93	108.68	107.8	110.58	108.51	109.4	112.54	110.63	104.73	110.34	108.5	111.35	108.49	107.64	109.27	109.59	110.29	110.58	107.37	106.85	105.65	106.98	108.84	104.5	106.5	105.55	111.31	107.22	106.72	110.56	106.46	109.53	105.44	107.63	105.84	113.25	106.02	105.52	105.89
100.1	97.743	97.671	97.965	98.408	96.316	95.296	98.384	98.443	95.526	99.848	99.664	100.16	98.339	102.05	102.54	99.314	98.889	95.626	95.128	98.668	97.702	93.874	96.778	97.244	100.13	100.92	102.7	94.707	98.546	96.438	101.36	94.624	100.46	100.35	101.96	99.477	97.694	97.674	93.091	96.42	94.197	96.159	95.398	94.208	95.326	96.339	100.09	94.564	97.726
107.41	109.09	107.34	111.47	106.25	107.32	110.96	108.3	110.53	109.78	106.28	110.63	108.31	111.77	113.73	108.29	107.34	109.52	107.62	108.07	108.4	111.99	105.78	103.91	105.08	111.52	114.09	106.64	109.1	111.21	102.65	107.94	107.99	109.02	107.49	107.85	108.98	111.09	111.75	108.84	107.05	106.78	104.33	108.43	109.25	111.93	111.89	108.25	101.05	110.58
103.5	101.97	105.35	113.87	104.98	105.75	110.34	108.47	104.69	109.35	110.58	109.9	110.19	105.11	105.1	110.57	103.42	106.58	105.38	105.87	105.78	111.53	108.88	106.46	107.2	110.74	110.92	107.25	109.47	106.84	110.31	106.58	110.16	105.5	104.41	110.32	105.86	106.71	110.62	109.3	106.6	109.33	109.66	106.89	106.12	107.58	109.03	107.74	108.19	110.02
102.53	104.68	102.66	104.76	100.09	101.68	104.98	105.27	103.49	98.754	101	102.93	104.02	109.37	104.62	104.77	102.4	104.76	103.29	102.84	101.44	105.75	102.93	102.7	98.569	98.187	105.5	101.44	105.52	100.85	105.75	103.95	98.756	101.85	104.26	102.43	101.33	96.325	103.28	106.47	102.43	100.47	99.672	103.56	95.77	103.11	106.5	99.578	100.8	105.89
108.45	106.22	107.51	108.36	104.89	106.79	104.3	104.27	105.28	107.74	106.23	106.4	107.64	106.58	103.16	112.46	107.54	106.53	109.33	111.82	106.72	104.26	110.92	104.92	108.09	106.53	107.26	106.23	107.16	105.11	109.43	111.23	105.58	107.22	107.32	108.52	106.56	107.87	105.79	108.01	107.9	103.36	108.92	104.78	109.56	107.2	106.93	106.13	108.56	107.3
107.17	104.38	110.41	104.78	106.39	105.83	106.28	108.72	104.97	109.13	103.98	107.85	107.65	101.18	104.59	105.5	104.7	106.55	105.29	108.25	107.99	106.04	104.08	107.97	104.45	107.88	105.11	105.69	105.02	106.1	103	106.63	106.68	105.02	107.13	100.05	105.84	104.09	104.92	108.85	109.82	105.6	104.91	104.93	102.88	105.24	102.19	104.29	104.12	105.24
113.31	107.2	107.54	112.58	115.21	109.74	113.49	107.46	110.82	111.16	114.05	114.6	112.37	109.92	109.39	111.03	111.13	104.04	111.76	113.14	110.23	110.22	111.34	111.41	108.65	109.4	113.66	109.55	113.4	109.97	106.58	106.81	112.55	114.5	110.13	113.63	109.26	105.31	110.31	110.91	107.71	108.87	111.31	112.85	110.33	109.11	113.84	106.12	113.03	109.61
108.74	108.58	110.3	104.37	110.67	105.78	109.92	108.1	108.06	108.51	103.97	109.52	105.76	105.47	109.64	108.72	105.15	107.41	103.84	107.96	104.1	105.13	104.53	104.69	105.09	106.15	102.88	108.59	107.48	108.1	108.45	104.13	106.96	109.23	107.44	103.7	106.81	109.92	107	105.33	105.1	106.23	105.39	109.84	111.81	108.13	103.79	105.43	107.6	105.18
110.6	106.73	109.45	109.74	109.34	115.61	111.86	110.76	107.9	105.97	114.35	111.72	110.99	110.07	111.59	105.48	108.51	111.33	113	108.92	110.66	107.52	113.43	109.22	115.97	111.11	109.81	114.24	107.56	110.34	112.04	111.65	113.25	111.72	110.76	111.14	111.47	105.73	109.73	112.44	107.96	109.52	114.04	112.71	108.79	108.83	111.47	110.69	109.96	115.66
112.82	111.72	104.93	115.22	113.35	105.51	111.21	110.39	105.9	109.76	111.61	106.36	112.01	110.75	108.98	109.16	115.23	110.17	110.16	110.24	109.75	108.71	112.94	112.41	114.14	115.61	111.49	107.21	108.8	109.4	117.45	108.61	107.68	108.63	107.36	111.12	111.56	109.99	114.23	105.6	110.32	109.54	107.43	110.9	112.51	110.59	109.15	114.47	107.76	108.31
103.91	100.8	111.12	107.58	107.72	107.18	106.71	105.13	108.72	106.18	103.62	105.13	103.64	104.27	103.72	108.38	110.33	104.3	103.41	108.92	104.65	102.23	107.71	108.73	108.34	106.63	109.41	106.59	106.73	108.28	101.03	106.1	105.57	104.68	108.38	104	105.33	102.22	106.61	104.96	105.62	106.86	104.95	103.8	104.52	106.16	103.52	105.36	108.32	106.35
102.78	105.19	101.54	104.71	101.03	106.48	102.73	103.52	107.7	107.48	108.69	103.37	104.93	108.74	107.36	102.39	102.03	102.96	102.82	106.13	104.58	106.11	108.6	107.41	105.44	101.89	104.85	109.06	103.2	106.02	104.91	101.93	103.45	106.72	103.99	108.61	105.77	105.24	108.7	107.4	108.18	105.23	105.93	109	108.19	104.35	106.51	104.78	104.83	107.45
105.51	104.19	109.3	107.75	104.23	105.36	106.52	105.03	104.09	109.19	106.64	108.58	103.13	102.08	106.54	105.81	106.22	103.12	103.81	103.44	110.39	103.6	109.81	112.1	104.67	104.07	101.94	106.56	107.02	108.67	109.36	102.19	106.31	106.1	109.48	105.91	107.7	106.81	107.29	109.51	107.6	111.61	110.75	108.52	105.35	110.19	110.1	103.6	102.14	110.07
109.77	111.34	106.11	107.3	107.34	108.4	109.4	110.82	107.11	108.12	103.77	107.74	107.64	109.8	110.54	109.07	112.1	111.68	111.14	108.61	108.42	106.26	109.61	111.67	108.51	104.78	113.47	110.27	111.57	105.81	102.44	106.88	110.58	110.25	107.56	110.29	110.09	107.14	111.36	108.92	102.55	108.24	109.45	110.55	110.82	109.22	105.08	107.01	112.13	109.95
103.45	107.56	106.32	111.55	109.08	110.29	107.35	108.25	103.92	104.43	103.34	104.45	101.48	103.83	106.8	105.72	109.08	100.62	104.39	107.78	108.99	108.45	102.15	106.53	105.29	107.43	105.95	105.92	108.37	108.19	103.91	110.39	106.7	104.57	104.25	105.49	106.89	109.35	103.04	108.06	107.35	107.83	109.03	107.26	107.58	109.1	107.17	106.48	108.49	107.22
94.365	93.04	90.508	94.889	97.255	99.557	97.476	102.6	93.675	97.495	97.625	95.498	98.25	99.969	97.531	100.37	95.014	99.354	98.66	99.13	98.404	100.27	101.26	96.039	96.042	101.82	95.987	100.04	97.463	94.261	97.177	96.384	99.566	95.47	96.159	97.606	98.511	96.812	95.689	97.336	96.527	94.97	94.761	95.891	94.958	101.88	92.121	95.962	98.648	95.824
109.62	107.63	105.33	104.93	108.34	109.32	111.32	108.68	100.43	104.87	100.86	109.75	108.72	104.39	109.79	105.3	107.73	105.94	108.27	104.76	105.49	104.53	105.77	109.58	101.86	107.86	103.95	106.22	107.25	108.36	103.54	109.59	107.43	103	105.8	104.78	108.1	103.45	106.43	105.75	105.05	105.73	104.42	106.46	104.36	108.57	107	105	108.26	106.1
103.13	105.03	104.05	110.34	104.02	104.79	104.52	108.69	107.64	103.84	107.07	108.3	104.93	108.25	102.66	108.85	110.31	107.44	109.83	101.28	106.77	99.928	104.18	100.3	103.21	107.82	108.9	107.43	108.75	106.39	107.74	106.96	107.2	107.41	109.48	109.76	105.68	106.31	107.89	110.31	100.64	109.37	105.79	111.18	102.42	105.42	110.66	106.85	99.072	105.5
111.9	112.22	111.89	108.58	107.96	110.47	108.56	109.59	109.28	105.33	110.12	104.64	110.44	106.47	109.13	107.68	104.33	111.13	112.26	106.47	106.89	105.5	112.55	107.35	109.73	110.09	108.79	106.65	106.79	105.67	110.29	109.23	106.84	106.23	109.06	109.32	114.12	110.34	106.57	106.48	106.37	105.07	112.66	103.02	111.98	106.63	118.45	107.46	106.21	109.63
107.17	108.02	111.09	107.84	111.72	109.93	114.48	110.13	110.96	112.32	109.79	109.03	110.93	109.47	107.19	113.51	105.75	109.3	108.08	109.81	109.9	108.95	117	108.51	107.71	112.07	106.61	107.83	114.64	115.26	108.05	111.01	111.91	115.45	106.15	109.67	113.9	109.61	109.74	109.42	108.58	112.28	113.89	112.53	106.89	110.79	107.58	112.38	110.92	110.26
111.82	110.04	106.33	107.12	103.71	104.23	109.97	107.21	113.02	108.44	106.36	104.06	107.66	111.42	108.04	104.6	107.09	108.08	104.11	110.27	106.81	109.01	104.52	108.15	109.91	111.71	110.38	109.08	106.97	106.29	105.76	109.08	104.72	106.5	108.57	107.45	104.47	113.01	108.71	112.81	110.73	109.31	108.38	105.35	106.35	110.31	108.35	105.18	105.73	104.91
110.06	104.02	104.61	110.81	108.6	107.66	104.38	107.34	108.95	107.52	107.19	107.39	106.35	106.89	107.71	105.87	111.13	107.96	107.03	108.06	105.46	104.28	109.21	103.47	107.57	110.09	111.16	108.58	108.21	104.22	107.42	110.08	110.01	105.9	109.95	103.24	108.78	110.72	111.43	106.25	113.23	105.38	108.03	111.06	112.9	109.48	108.47	109.97	105.14	109.34
107.95	109.22	105.55	103.75	104.4	107.67	103.21	105.73	109.55	104.34	103.39	103.77	104.98	100.73	104.95	106.18	105.17	106.26	105.33	108.21	103.87	104.24	105.17	105.87	98.51	104.2	112.26	107.43	105.12	106	107.42	102.1	105.12	101.98	101.43	109.13	108.4	105.9	110.39	103.28	101.38	106.24	106.84	103.92	105.88	101.42	104.74	104.71	109.06	102.42
110.47	109.22	106.95	111.05	105.92	110.62	107.43	114.16	103.62	105.91	104.19	112.16	105.76	111.14	111.19	106.55	110.08	105.68	106.64	109.75	105.19	114.2	112.4	108.38	105.09	107.79	107.99	103.34	104.82	107.79	107.61	115.15	108.2	108.31	107.72	110.21	108.2	108.02	109.84	112.73	106.3	105.11	108.45	111.94	107.35	107.49	107.17	109.34	109.72	108.83
93.652	97.202	98.493	97.235	98.441	98.403	91.752	98.975	95.279	99.294	95.552	101.84	97.218	98.946	97.123	95.939	94.074	100.47	100.02	99.66	98.178	98.832	98.311	96.899	97.006	100.7	99.528	96.609	96.574	95.636	97.526	98.821	97.084	96.383	95.436	99.925	96.844	96.777	98.491	97.58	96.45	97.225	101.54	98.605	98.563	95.38	98.485	100.41	93.895	93.111
103.31	99.777	102	104.21	103.23	107.62	104.98	102.21	105.85	102.12	105.83	98.002	104.04	103.22	102.15	100.92	103.33	103.92	103.2	104.17	102.67	105.18	100.02	97.345	100.29	103.6	96.45	100.42	104.33	101.93	104.37	99.383	101.4	100.48	103.06	102.36	104.09	102.84	102.34	104.17	103.83	104.15	100.95	101.16	102.8	104.17	99.609	99.233	101.02	104.63
101.58	103.05	106.63	103.3	103.8	110	106.5	104.34	105.93	106.12	106.74	104.75	105.98	106.96	107.62	104.08	106.13	108.63	105.62	103.17	107.91	109.17	104.92	100.47	108.17	105.26	109.58	106.66	104.04	105.76	106.52	103.21	106.24	106.87	106.87	108.36	104.83	102.73	106.22	104.81	107.34	101.51	107.89	103.47	107.43	110.4	105.9	108.13	101.7	109.3
92.798	100.91	99.008	102.49	93.353	99.77	95.24	99.862	98.161	98.999	96.429	95.063	99.232	97.773	98.657	98.55	95.252	95.863	102.49	93.64	98.344	95.796	98.538	99.172	97.362	96.933	94.68	97.186	98.655	95.225	100.16	99.662	102.07	100.47	93.399	96.526	97.311	97.968	99.638	98.524	95.449	93.332	101.17	94.932	96.52	97.671	99.008	102.94	97.863	97.838
108.34	108.54	108.31	109.14	111.4	105.98	111.38	105.31	103.89	109.42	107.08	108.41	107.84	109.43	110.52	108.46	106.58	106.82	108.54	110.89	107.13	112.48	109.34	107.68	108.21	113.53	108.64	108.1	107.48	109.04	105.83	107.28	103.38	106.95	108.3	111.33	112.79	105.99	109.62	104.47	110.19	109.3	106.55	107.62	110	111.75	110.05	108.3	108.29	105.87
104.47	103.84	105.35	105.36	103.32	105.66	102.45	107.19	104.41	105.23	104.09	101.9	105.58	104.71	107.82	105.64	108.76	101.93	107.21	106.38	103.33	106.55	106.06	111.79	104.49	103.37	107.28	103.39	104.65	106.52	107.51	104.45	103.63	102.87	104.34	106.62	105.79	104.88	107.35	104.04	106.29	102.39	106.53	102.6	101.02	102.04	102.28	101.94	109.97	103.63
112.67	106.26	109.97	111.12	110.95	110.29	111.89	110.54	107.24	109.16	112.99	111.03	113.35	114.34	109.68	111.44	111.59	109.26	109.81	106.86	112.04	112.9	106.84	112.11	110.25	112.59	106.08	110.9	108.46	108.9	107.99	110.67	110.8	109.01	105.77	109.61	114.6	107.92	108.74	109.63	114.49	114.1	113.14	110.21	110.07	109.73	111.46	109.08	113.42	112.32
107.3	108.27	111.88	107.44	106.06	102.39	111.54	108.25	109.25	103.84	105.05	109.56	110.95	105.82	111.76	110.74	111.07	103.76	107.62	110.06	107.96	107.11	107.43	106.57	105.96	107.37	111.19	105.32	107.31	106.85	108.42	107.07	105.74	106.01	103.27	100.56	106.87	108.83	110	110.53	103.7	110.4	109.9	110.82	107.12	106.69	104.53	106.71	106.19	104.06
105.57	102.79	99.448	105.49	104.76	106.21	103.32	99.81	105.35	106.27	104.16	108.71	104.3	107.77	102.11	105.81	107.61	104.37	104.33	100.76	107.56	106.15	104.42	107.19	107.9	104.25	104.8	106.1	110.09	103.41	105.92	106.54	104.73	105.35	104.19	105.45	104.72	106.12	105.38	102.92	105.06	103.2	104.99	102.71	107.09	108.93	109.05	107.06	106.64	105.42
108.07	109.95	108.04	112.3	111.46	107.27	108.58	106.71	108.29	108.45	108.88	112.09	108.53	103.09	113.93	110.74	110.87	107.46	105.63	106.96	112.11	110.45	108.48	107.38	108.42	111.7	112.25	108.14	106.35	109.94	109.62	107.86	106.46	110.16	103.32	108.27	105.57	107.72	109.13	109	107.52	107.91	107.98	108.99	108.4	108.08	114.03	109.64	105.18	105.51
108.12	109.76	104.85	107.73	107.08	108.21	104.65	106.75	110.77	109.49	109.41	107.35	111.95	101.74	110.29	102.71	109.34	106.42	110.16	104.35	109.78	106.32	108.89	112.11	104.4	107.75	107.64	109.29	104.59	108.87	111.76	108.27	107.65	109.84	104.08	104.69	107.99	103.94	110.08	108.82	106.73	110.72	107.23	108.88	106.8	114.83	110.54	105.17	106.92	107.03
108.83	104.83	112.39	111.06	108.56	108.78	108.64	110.89	110.07	109.25	108.21	106.52	111.28	104.66	107.94	106.44	107.25	111.17	109.31	109.5	103.49	106.57	106.44	106.2	104.58	110.7	108.63	108.32	104.86	107.81	107.24	107.8	104.37	109.09	109.69	105.68	105.86	112.73	109.26	111.24	109.27	109.23	107.93	104.58	111.56	110.33	108.96	110.61	109.51	107.3
113	109.6	109.91	103.37	108.04	110.22	113.65	112.12	111.4	110.66	109.47	109.78	105.69	110.17	108.98	109.42	107.34	106.55	108.83	111.86	107.49	110.65	104.02	106.69	109.01	109.94	103.89	112.17	107.37	111.34	103.35	106.46	109.11	110.22	110.3	113.32	106.11	111.64	108.7	105.96	104.41	108.81	112.09	107.92	109.69	106.96	109.44	109.7	105.58	107.22
106.24	109.15	106.15	107.36	110.65	105.93	106.92	98.97	108.28	105.02	103.7	107.94	110.69	102.63	106.48	99.834	105.76	106.2	106.86	103.46	105.95	104.67	104.34	104.03	106.55	106.39	104.67	100.79	107.32	106.73	106.31	107.24	107.61	103.62	108.89	104.12	107	102.48	106.56	104.52	101.27	103.91	107.12	103.57	101.58	105.38	108.46	102.9	109.16	105.33
104.79	101.16	105.39	105.92	109.24	105.18	105.61	102.11	105.29	106	105.96	103.62	106.38	105.18	103.56	104.25	103.24	104.65	105.04	105.72	106.07	108.98	103.13	103.66	108.38	105.75	106.68	105.39	102.71	101.39	104.28	107.15	108.3	105.33	107.28	107.89	101.23	108.08	109.77	109.01	103.37	104.72	105.5	105.98	107.37	107.42	107.5	106.41	110.35	107.41
103.91	100.09	109.62	106.81	106.99	106.48	104.89	103.31	106.32	106.74	105.72	110.01	109.1	102.61	103.67	107.17	100.14	101.74	105.36	105.38	105.18	105.37	108.93	105.55	105.72	103.26	108.68	105.3	104.36	108.37	107.83	103.39	106.38	106.7	108.55	106.88	104.16	100.45	106.36	104.83	103.71	107.01	107.12	106.97	108.24	100.56	109.49	104.32	106.39	102.36
104.48	102.85	102.25	97.967	105.18	101.99	97.476	101.7	104.24	100.87	96.781	95.193	102.72	102.8	100.58	101.69	101.11	104.74	101.66	102.47	99.743	97.714	97.671	105.35	97.928	99.259	99.756	100.89	95.883	99.424	98.492	99.83	101.85	97.792	100.23	100.55	98.559	102.86	102.68	104.32	98.299	96.823	103.35	103.11	98.505	97.214	97.128	99.315	98.384	98.264
109.48	111.02	103.47	108.14	110.44	103.32	103.51	106.19	109.78	108.43	111.73	103.45	112.11	107.91	106.09	108.19	113.9	107.85	110.51	105.43	109.96	114.47	107.93	108.19	106.86	104.61	107.63	107.06	105.77	108.91	110.51	106.09	112.31	107.35	108.49	107.86	108.94	107.18	107.37	104.1	105.12	108.47	108.47	110.86	107.94	105.9	109.49	112.27	104.83	105.56
106.8	108.8	109.38	111.49	109.13	113.01	105.89	109.3	110.97	109.61	106.5	106.24	108.32	111.95	113.68	109.38	107.03	111.81	108.84	110.04	107.52	105.4	112.39	108.05	111.33	106.73	109.82	105.07	112.15	107.02	103.42	111.17	111.08	110.43	108.59	103.75	113.59	109.8	104.71	110.12	107.06	108.35	104.84	109.49	108.89	111.25	109.73	110.57	107.25	111.78
108.43	104.94	107.23	106.85	105.85	104.52	105.44	105.64	103.92	109.43	107.38	105.65	109.8	107.55	103.05	106.96	107.45	108.82	106.71	103.65	102.87	104.27	108.12	112.54	107.31	106.86	108.54	105.87	110.46	107.79	105.89	106.82	103.49	106.31	109.89	101.23	105.41	103.69	107.68	110.92	109.24	108.47	104.42	105.96	107.82	110.31	106.18	104.33	106.32	105.77
106.83	105.58	107.74	106.58	104.74	104.21	102.39	104.64	103.57	107.36	101.83	105.54	103.69	101.16	104.77	102.18	101.87	110.5	107.55	108.02	106.01	100.09	108.71	108.94	108.3	106.21	103.86	107.28	107.76	103.01	102.71	111.24	108.97	108.17	107.59	104.26	104.47	105.81	105.31	108.1	107.56	110.19	105.79	105.54	105.46	107.96	101.79	105.92	105.13	103.28
97.971	101.73	100.56	94.715	96.927	96.859	101.56	99.885	101.67	102.58	94.857	96.953	102.33	99.736	98.838	94.983	95.359	103.26	101.17	94.709	102.01	91.858	97.759	93.283	97.896	95.517	94.977	97.564	98.673	97.564	96.52	99.626	100.54	96.25	101.73	100.96	100.44	97.144	93.168	96.343	98.47	99.422	96.027	95	97.834	99.525	99.152	100.58	96.847	98.658
95.593	105.6	98.926	96.466	94.355	101.42	100.54	101.09	102.87	101.44	102.18	102.44	98.242	99.915	99.924	102.34	101.39	100.15	99.878	101.2	100.26	100.9	102.26	105.79	101.86	100.25	99.307	101.74	98.238	100.52	99.972	103.51	101.58	101.03	102.33	104.28	99.66	99.12	99.332	101.73	103.13	97.963	99.644	102.56	105	100.64	100.15	100.62	96.297	100.55
111.8	110.95	109.43	110.06	110.87	108.37	107.33	107.24	109.03	109.85	108.52	105.72	105.84	108.14	109.6	108.13	113.47	112.47	111.23	113.8	112.48	107.5	107.16	106.29	112.19	106.93	109.23	106.34	110.46	110.88	106.58	111.43	111.18	111.91	108.62	110.18	109.37	110.16	110.22	104.72	109.89	107.71	109.53	105.63	104.54	111.47	110.92	107.06	108.49	109.01
108.74	110.87	109.28	106.82	107.65	106.02	106.72	105.52	104.77	107.74	104.6	108.73	110.35	105.43	111.52	106.91	109.9	104.91	109.2	109.37	108.69	106.3	107.38	108.19	108.55	107.04	107.14	104.53	108.28	107.55	112.42	102.93	105.03	108.79	105.3	110.05	107.24	105.18	106.54	103.09	106.25	107.56	105.74	107.96	110.03	108.04	107.89	109.59	111.45	105.45
106.25	106.91	100.27	105.29	102.73	105.14	107.41	104.37	103.96	108.65	109.46	109.59	109.26	103.91	101.95	103.21	104.06	105.02	109.77	103.27	102.83	102.15	107.7	111.27	104.4	102.69	110.13	105.3	104.22	106.6	110.87	106.98	104.95	108.17	105.19	102.46	108.15	106.04	105.39	107.14	100.14	106.28	105.68	105.02	104.66	106.57	104.32	107.53	107.3	111.56
106.93	105.74	105.68	108.51	108.27	107.71	102.7	104.71	106.07	103.27	110.07	107.12	104.47	103.51	107.31	108.86	104.24	108.39	107.49	109.26	107.65	105.38	104.23	102.34	105.68	102.81	108.58	105.94	101.93	108.54	104.76	105.52	103.64	108.93	103.49	105.05	107.9	104.95	109.96	108.32	103.48	105.9	100.94	111.04	109.13	105.25	108.75	104.55	106.93	106.46
109.14	104.3	104.82	105.96	107.69	104.9	105.34	106.74	101.99	103.62	107.75	106.95	104.75	108.87	104.2	107.47	104.35	108.95	104.89	104.84	109.68	104.52	105.61	107.59	107.44	102.41	109.19	106.98	105.13	105.1	108.27	107.09	106.66	106.16	103.04	106.16	103.89	105.96	104.99	106.41	104.41	107.49	108	104.99	104.31	104.63	107.11	107.35	106.07	106.54
100.65	104.49	96.397	102.95	101.92	94.335	99.637	96.774	98.941	99.618	101.58	99.689	99.247	99.203	97.155	101.79	100.06	94.887	106.28	100.35	102.03	100.36	96.004	102.31	99.342	101.19	98.471	102.77	102.51	98.94	98.228	98.95	96.935	102.58	103.35	100.99	99.25	101.03	107.14	98.427	99.007	97.171	99.948	100.96	96.852	102.02	101.62	98.041	100.48	99.309
104.68	104.6	107.43	105.46	105.8	105.07	100.79	108.02	107.56	106.18	107.04	106.42	105.34	109.46	105.76	103.37	105.68	108.39	105.56	107.04	109.72	104.26	101.49	107.9	109.15	108.27	111.1	101.87	106.8	105.5	105.8	108.35	106.2	108.52	101.13	102.82	103.15	104.34	103.82	106.3	108.09	105.77	107.2	104.42	102.7	103.18	110.13	111.19	109.25	105.88
107.89	109.08	104.18	103.77	103.61	108.31	101.56	109.12	106.72	105.04	104.79	105.71	104.88	104.82	102.14	103.32	104.88	103.07	103.62	107.57	104.47	103.94	100.66	107	103.18	106.47	109.45	105.48	108.21	101.38	106.47	102.73	107.33	102.56	106.24	102.98	101.93	106.41	105.74	102.74	105.92	102.55	108.51	108.18	108.83	103.62	100.98	104.3	104.61	105.95
103.35	101.89	102.56	103.78	107.72	105.92	100.86	104.38	106.33	104.38	99.666	103.79	101.99	104.05	103.77	106.64	106.39	107.58	105.63	101.32	106.76	103.42	103.36	109.44	102.19	107.42	106.65	102.83	103.42	101.22	104.74	102.09	103.43	107.17	106.91	103.16	105.88	103.74	102.19	103.74	101.28	103.6	104.44	110.54	103.29	110.31	106.16	111.73	105.02	108.19
98.614	99.904	99.76	100.79	97.605	92.666	99.081	98.408	99.198	98.464	97.18	96.589	94.021	99.893	95.589	97.618	98.039	94.814	94.99	98.781	99.86	99.124	96.786	98.825	101.45	99.152	100.02	99.162	98.99	103.03	96.276	98.215	95.884	97.685	99.09	98.955	95.003	95.113	101.72	96.382	96.969	96.507	99.933	99.887	95.461	98.286	97.744	100.13	96.893	98.21
100.28	101.12	103.83	97.998	95.931	98.09	101.48	98.59	94.604	98.209	96.252	92.037	97.528	98.419	96.251	97.993	97.21	94.44	101.51	99.159	100.44	97.651	94.772	97.159	96.866	97.021	101.2	102.52	97.182	97.701	98.801	98.772	100.28	98.226	97.723	99.888	99.108	101.67	95.34	97.399	96.627	101.54	96.25	100.24	98.889	97.475	102.59	97.339	97.394	99.351
103.88	107.08	110.02	109.18	108.01	108.15	103.7	106.15	103.55	109.89	109.6	104.55	107.25	106.68	108.45	106.76	108.27	107.73	105.14	108.43	108.57	104.85	110.85	107.17	107.17	108.58	106.56	110.15	106.33	110.54	110.66	103.97	104.7	108.82	104.06	105.29	105.54	105.92	104.32	103.88	107.32	99.914	104.96	108.97	105.05	112.35	104.95	110.53	111.89	105.54
110.25	105.91	113.27	105.19	106.42	105.78	111	110.32	106.84	106.97	106.28	106.56	104.99	104.24	106.72	109.9	106.56	111.76	110.62	106.47	111.43	109.23	110.66	107.12	109.47	105.53	108.15	107.02	108.48	106.28	109.67	108.51	106.2	111.44	108.92	105.06	110.41	112.44	106.44	106.58	106.58	103.43	111.93	110.58	108.11	109.88	108.76	109.02	106.76	111.95
105.57	109.27	107.59	111.3	111.26	112.82	108.94	106.93	105.32	110.48	106.68	107.61	109.67	108.09	109.4	111.68	108.88	110.79	105.12	109.59	108.56	109.2	109.09	106.76	108.12	109.56	107.73	111.75	105.36	109.86	110.09	112.99	111.33	108.48	109.1	102.2	105.55	113.01	112.77	111.11	108.95	108.58	107.22	113.87	109.76	109.19	111.21	108.55	109.47	111.54
102.22	102.56	97.02	101.4	102.32	100.83	99.809	104	101.27	96.379	102.08	98.51	98.257	101.69	102.68	104.42	103.72	96.956	99.921	102.48	103.69	105.55	102.12	97.178	105.64	102.2	97.183	102.49	97.769	99.489	98.753	97.677	98.318	99.487	100.14	101.37	101.12	101.64	99.155	100.58	101.55	101.32	103.26	103.69	105.32	103.5	98.729	101.1	102.3	103.84
110.89	101.24	110.36	111.48	105.32	107.01	107.05	108.29	105.07	107.07	109.29	105.48	109.04	105.68	107.23	105.06	106.96	102.75	106.07	108.68	105.07	111.18	108.17	110.13	107.57	108.6	110.11	105.15	105.56	103.23	105.91	102.29	105.49	109.38	110.23	109.61	105.77	105.54	103.24	107.13	107.48	103.2	109.66	102.18	106.46	107.78	104.7	105.53	107.77	109.55
110.61	105.65	106.53	106.26	106.85	104.94	104.89	108.49	108.85	105.21	108.38	105.37	103.34	108.98	107.75	108.64	104.46	104.21	106.13	106.01	102.34	106.41	108.54	108.97	101.17	102.76	109.71	104.12	103.86	106.48	104.96	105.99	105.19	113.24	109.13	104.06	105.18	107.63	105.79	102.3	107.26	108.21	102.4	109.58	104.61	108.66	104.34	106.44	106.18	104.32
110.77	113.09	111.5	106.6	111.6	113.56	114.64	107.96	106.43	113.52	115.12	108.48	112.82	110.4	110.87	116.29	107.8	112.12	110.57	115.26	109.43	107.83	109.32	110.69	109.37	111.98	112.02	105.07	108.05	111.78	107.28	109.18	106.34	110.03	111.81	110.2	111.25	107.34	110.32	109.13	106.27	113.05	107.01	108.07	108.85	106.12	108.81	112.17	106.78	116.77
104.32	98.084	100.41	101.64	103.2	105.74	101.93	103.63	105.48	100.2	100.45	101.22	99.507	102.16	99.998	101.99	105.28	102.24	99.74	102.28	109.09	100.19	108.02	99.821	107.08	101.95	103.06	102.22	101.6	101.58	103.16	100.76	99.025	101.61	103.41	102.19	100.86	104.52	98.336	102.26	105.17	105.73	100.08	108.23	103.16	104.48	100.78	104.13	103.77	100.83
102.99	103.83	104.59	110.43	107.6	102.86	107.25	106.79	108.31	108.27	104.28	108.43	102.6	103.89	107.39	106.81	104.11	105.47	104.47	107.86	105.64	104.14	103.95	107.84	106.87	102.61	101.93	107.48	102.68	104.94	106.59	103.93	104.39	101.99	106.74	107.97	108.04	102.87	102.46	107.07	108.81	104.86	106.73	101.53	103.73	103.44	106.4	108.26	106.69	106.06
100.1	100.79	90.792	92.445	101.86	99.687	103.72	99.871	93.495	99.799	95.942	97.631	100.69	99.033	97.031	97.799	94.676	97.741	101.61	95.314	97.822	97.451	100.6	97.641	99.321	104.01	100.55	99.388	98.129	99.252	100.52	97.782	97.562	101.68	99.221	98.859	97.499	98.101	97.03	99.723	96.48	98.06	99.241	99.485	99.071	101.24	102.24	95.44	99.016	95.278
108.52	109.44	107.44	109.83	112.98	108.01	109.46	103.86	100.36	104.81	105.43	107.99	103.02	104.24	108.74	105.23	107.9	106.53	105.39	106.9	106.22	107.61	107.08	102.23	105.39	107.46	110.3	104.67	107.38	106.71	108.79	101.17	100.55	106.79	103.56	105.53	106.47	107.36	106.2	106.38	104.06	104.87	108.3	104.26	108.15	109.1	103.09	106.2	104.34	108.09
99.785	97.441	100.25	99.283	102.31	102.85	94.981	99.628	103.48	96.23	99.457	97.886	96.768	99.392	101.12	96.195	98.11	97.511	98.763	101.76	100.64	96.528	95.39	99.596	96.429	95.958	94.669	100.58	102.15	101.07	98.367	99.639	101.61	95.717	98.878	97.549	96.648	99.201	96.246	98.183	99.728	96.95	97.717	102.4	94.193	104.45	99.831	100.51	95.847	101.8
107.53	106.32	106.08	107.39	109.03	104.12	103.63	98.719	104.14	101.97	107.98	103.9	105.04	105.71	107.55	104.66	101.37	103.64	105.42	101.78	106.9	105.19	98.738	106.28	103.9	104.97	108.43	100.72	108.27	107.04	108.66	105.33	108.36	108.78	104	107.37	105.09	105.45	104.37	104.5	108.04	105.51	105.97	108.09	104.15	102.92	103.47	107.35	104.74	104.55
106.38	108.14	109.23	106.11	110.15	104.16	107.16	106.59	110.6	105.79	109.46	107.51	107.81	108.85	103.04	107.68	106.62	104.21	105.56	105.81	107.96	109.38	105.69	111.78	106.15	104.61	107.84	104.7	104.38	104.28	108.72	110.33	105.12	109.03	107.27	104.3	103.9	109.06	106.55	108.14	109.89	108.26	107.99	106.73	104.82	114.62	106.13	107.39	109.28	104.15
104.19	104.41	103.79	106.42	108.05	105.22	105.85	107.53	103.25	103.13	106.2	107.46	103.49	101.95	107.23	111.19	103.58	105.25	105.71	103.45	109.47	109.99	105.51	104.9	107.08	105.34	103.12	106.55	108.74	102.5	107.9	107.63	106.69	109.41	104.3	108.6	102.11	104.35	110.76	101.84	106.43	108.89	102.39	107.47	107.64	102.83	103.44	109.8	106.45	110.16
[truncated: 100 more rows]
[truncated: 150 more columns]
