# Supplementary material for: Genetic dissection of main and epistatic effects of QTL based on augmented triple test cross design
Source: PLoS One. 2017 Dec 14;12(12):e0189054. doi: 10.1371/journal.pone.0189054 (PMC5730204; doi:10.1371/journal.pone.0189054)
Supplement: S10 Supporting Information — (ZIP) [file pone.0189054.s010.zip › z6_1250_0.8_10.csv]

106.25	106.25	103.92	106.69	105.26	106.09	104.8	107.12	106.36	106.66	104.7	106.12	107.96	104.66	104.7	105.17	106.39	105.71	104.84	106.2	106.12	106.18	107.74	106.1	104.9	105.57	107.11	106.6	105.78	105.35	106.14	105.2	105.14	105.08	106.66	105.75	106.58	105.22	106.22	106.86	105.77	105.41	104.41	105.52	106.79	105.37	105.67	105.43	104.69	106.32
105.8	104.35	105.21	107.07	105.55	105.59	107.16	107.03	107.07	106.35	107.83	105.6	104.68	106.99	105.15	105.64	105.64	106.63	105.18	106.69	106.26	106.45	105.33	108.39	103.84	104.59	106.46	105.65	106.74	106.13	104.21	106.48	107.35	106.65	107.44	106.55	104.72	105.34	108.01	106.15	106.69	107.56	106.44	107.07	106.78	105.56	107.27	106.82	106.11	106.58
97.812	96.981	98.521	97.967	97.607	97.553	97.688	98.837	98.35	97.882	97.107	99.801	97.394	98.652	97.588	98.952	98.141	96.866	98.067	97.948	96.306	98.737	98.068	97.921	99.087	97.718	98.49	98.167	97.763	97.419	98.126	99.068	98.105	96.869	98.756	99.185	96.925	96.685	98.285	98.225	97.8	99.26	96.541	96.849	98.782	98.94	99.839	97.464	97.71	99.195
106.95	104.24	106.55	106.23	106.53	105.42	106.65	105.1	106.85	104.88	105.51	105.33	105.38	107.13	106.65	105.66	105.98	103.87	105.53	105.35	105.97	106.66	105.16	106.45	105.51	107.33	105.57	105.89	104.82	106.73	105.51	105.54	105.45	108.16	105.09	107	105.72	105.73	106.27	106.69	106.58	106.95	106.08	106.48	105.06	104.67	107.47	106.27	105.85	106.25
99.595	97.591	99.585	98.967	99.377	99.673	99.301	100.16	97.953	99.066	100.51	99.185	98.705	98.437	98.396	98.157	98.693	97.506	98.071	99.126	99.072	99.451	98.487	98.73	98.451	99.545	98.853	99.688	99.465	98.634	97.488	98.837	97.503	98.355	100.93	98.027	99.347	98.415	99.667	96.444	99.656	98.513	99.87	98.366	99.88	99.747	100.4	97.677	98.077	99.095
106.17	105.98	104.98	106.34	105.86	106.29	107.1	106.13	106.46	107.59	104.93	106.01	105.25	103.82	105.49	106.49	105.36	106.58	106.1	106.96	106.44	105	105.39	105.37	104.95	106.28	106.48	105.59	104.07	104.72	106.3	105.4	105.55	106.8	105.75	106.32	106.59	104.54	106.37	106.18	104.9	103.53	106.53	105.62	106.39	106.57	107.03	105.53	106.4	104.78
107.55	109.46	108.54	110.46	107.15	108.78	108.89	108.44	107.72	109.4	109.73	108.25	107.84	108.88	109.27	109.12	108.39	107.72	108.45	108.79	107.67	110.41	107.56	109.66	109.83	108.09	108.41	108.6	107.47	107.56	107.81	107.65	109.06	108.27	109.75	107.71	107.62	109.69	107.22	110	108.28	108.95	109.15	108.87	108.81	108.22	109.28	107.87	108.79	108.87
108.44	110.64	108.96	110.32	108.04	109.34	107.95	109.41	108.35	108.18	107.85	108.9	107.8	108.82	108.35	108.25	108.34	108.13	110.55	109.2	109.21	108.06	108.62	108.66	109.45	108.31	108.12	108.84	108.56	106.66	110.04	108.15	108.78	108.02	108.78	107.94	106.8	108.73	109.89	109.87	108.53	108.32	107.55	107.71	109.59	108.82	107.04	107.11	108.76	107.92
105.4	107.42	105.85	105.7	107.84	107.09	106.5	106.76	107.42	107.57	106.42	106.73	105.41	106.44	106.88	107.58	104.5	106.81	106.06	104.98	105.74	106.45	106.15	105.73	105.9	104.64	107.21	107.53	106.35	105.3	105.89	105.97	105.49	105.61	108.26	106.88	108.05	105.78	108.03	106.31	107.64	106.9	106.46	106.31	105.48	106.81	106.22	107.08	106.56	105.75
105.25	105.88	105.46	106.23	104.79	105.8	105.69	104.55	104.27	105.67	104.65	106.04	107.15	107.87	106.46	105.79	106.13	106.22	104.9	105.55	106.72	106.08	105.02	103.95	103.93	104.62	105.93	106.06	105.53	107	106.93	105.54	104.58	105.74	104.56	105.67	105.6	106.54	105.68	105.88	105.5	104.81	107.04	106.56	103.96	104.9	106.82	105.62	104.81	105.46
104.83	105.68	105.77	104.85	106.41	107.69	106.3	106.32	105.18	105.46	104.45	105.36	105.59	104.71	104.7	104.89	105.33	106.05	106.64	105.46	104.82	104.9	104.91	106.71	105.08	105.47	104.59	107.35	104.74	104.38	106.1	103.57	105.81	105.96	104.86	106.06	106.87	104.52	104.19	104.31	105.66	104.38	105.4	105.81	105.45	105.59	105.34	104.78	107.52	105.15
105.19	103.61	104.59	105.66	105.58	105.49	105.91	105.83	107.03	105.04	107.71	104.4	104.68	106.96	103.32	105.59	104.55	106.07	106.62	106.42	106.06	105.28	105.39	105.76	106.38	104.87	105.3	106.24	106.74	105.32	105.54	103.73	105.12	106.52	105.73	104.81	104.27	105.04	106.54	104.03	105.46	106.21	104.84	106.05	105.17	105.49	105.9	107.15	105.73	105.22
106.65	105.28	104.95	105.26	106.12	105.67	105.09	107.06	106.62	105.67	105.48	105.22	106.27	105.62	104.42	106.79	104.1	105.15	104.97	106.27	105.96	105.02	105.33	106.67	106.41	105.92	106.29	105.17	104.86	105.39	107.03	106.22	105.57	105.63	103.77	106.37	104.72	106.29	105.03	106.81	105.32	104.52	107	104.79	106.52	106.3	105.3	104.64	105.86	105.11
105.14	104.78	105.27	105.78	106.71	104.07	106.09	104.91	105.81	105.77	106.3	105.51	106.13	106.01	105.85	105.33	106.21	105.31	105.67	104.96	104.9	106.34	105.57	105.53	104.07	105.89	103.8	104.28	105.63	105.94	105.18	104.03	106.19	106.07	105.99	105.48	106.57	104.87	106.88	106.77	105.1	105.12	106.84	104.62	103.94	105.52	106.41	106.4	105.45	104.32
111.03	110.01	111.28	110.07	110.87	111.26	110.19	108.35	110.54	110.33	109.78	110.16	108.84	111.5	110.89	109.43	111.6	110.22	110.26	110.09	111.94	110.49	111.59	109.24	111.36	110.32	111.15	110.02	110.67	109.13	109.49	109.8	111.13	110.92	110.44	109.89	109.16	110.02	110.88	108.09	112.17	111.27	111.3	111.37	110.7	109.63	111.29	108.9	110.16	109.74
101.79	101.48	101.84	102.39	100.09	100.19	101.18	101.53	100.33	101.44	101.53	100.8	100.65	101	101.25	100.39	100.08	102.27	101.21	100.26	101.75	101.36	100.66	99.703	99.091	103.25	101.12	101.1	101.77	101.09	101.52	100.68	101.61	100.94	100.65	100.28	100.63	99.293	103.15	100.32	100.65	100.33	101.23	101.31	102.29	101.79	100.83	100.93	99.997	99.891
105.76	105.41	106.07	106.64	106.42	106.21	105.83	104.68	105.08	106.07	106.87	104.07	105.5	104.71	108.37	104.82	105.59	106.69	104.9	106.3	104.68	104.96	106.48	105.41	104.96	104.8	105.34	105.54	106.11	106.18	106.06	106.87	105.2	104.43	103.95	105.41	107.23	106.01	106.05	104.05	104.77	103.69	106.52	104.29	106.02	105.68	105.72	105.07	105.26	106.52
107.39	106.97	109.56	108.07	107.19	108.35	106.68	107.66	106.62	106.27	108.43	107.86	106.49	107.32	107.76	106.49	107.88	108.38	107.07	108.22	105.54	108.78	107.72	107.33	107.39	108.08	107.9	108.45	106.5	108.13	107.14	105.87	107.41	107.73	107.4	108.24	108.43	108.46	109.08	106.94	106.85	107.92	108.67	107.48	108.39	108.08	108.49	107.47	107.75	107.62
97.382	97.677	98.168	96.503	98.818	99.283	96.759	99.091	98.264	96.597	98.704	98.412	98.044	97.215	99.314	98.381	97.257	98.231	95.62	97.366	96.629	98.187	96.649	96.71	98.356	97.838	97.647	97.955	98.107	97.761	98.681	96.947	98.397	97.644	96.437	98.717	97.759	97.771	100.73	97.545	97.402	98.194	98.798	98.643	98.236	98.727	98.359	98.872	98.277	98
105.83	106.38	107.05	104.94	105.77	107.1	107.39	105.85	107.02	106.39	106.51	107.86	106.83	107.78	106.83	107.49	106.62	106.14	107.16	106.85	106.26	106.4	106.39	106.93	104.83	106.71	106.86	106.55	105.3	106.3	106.93	107.97	106.65	105.64	106.05	107.03	106.44	106.02	107.41	104.72	106.8	106.61	107.01	106.18	106.8	107.17	106.82	106.19	106.07	107.25
105.66	106.49	105.08	106.65	105.62	106.67	105.26	104.81	107.11	106.9	106.18	106.83	108.46	107.33	105.96	105.64	107.23	105.7	106.68	105.89	105.93	106.65	105.41	107.61	104.75	107.38	106.94	106.28	105.03	107.73	105.86	105.93	106.51	107.36	106.53	108.02	105.45	106.54	106.56	106.88	108.24	106.07	105.77	107.84	107.2	105.18	107.01	106.84	106.32	105.4
101.84	98.369	101.51	100.7	101.3	102.56	101.55	101.65	100.79	99.091	100.01	102.03	99.906	100.6	101.32	99.571	100.15	99.565	100.27	102.08	102.08	100.51	100.55	100.32	101.01	100.8	98.853	101.32	100.49	100.18	100.73	101.52	101.13	101.77	99.694	102.38	101.54	101.17	99.493	102.23	101.05	99.153	101.2	101.35	101.45	100.55	100.33	100.87	99.646	101
107.63	106.54	106.89	107.28	107.98	106.54	107.41	107.37	108.08	108.65	107.44	107.66	108.61	108.23	107.13	108.46	107.98	108.4	107	107.29	107.4	108.35	106.78	106.52	107.86	106.89	108.37	107.97	108.33	108.31	108.24	106.93	109.22	109.05	107.7	105.85	108.23	105.9	107.24	108.46	107.48	105.83	106.83	107.58	107.69	107.36	107.66	108.76	108.3	108.13
106.86	107.96	107.36	108.91	106.57	107.81	108.82	107.59	107.22	107.54	107.49	107.49	108.25	107.71	107.3	106.62	109.16	106.88	107.44	106.81	108.67	107.49	106.92	105.96	107.37	106.42	107.88	107.38	107.48	108.06	106.8	108.34	106.52	107.82	108.07	107.23	108.39	108.34	108.02	106.43	107.47	107.43	106.81	106.68	107.07	108.09	107.26	107.24	106.41	106.96
104.17	106.28	105.8	105.9	104.7	105.47	106.78	105.82	105.37	106.04	106.07	104.4	105.13	104.67	105.87	106.18	107.31	105.38	104.95	105.23	104.74	106.35	106.52	106.1	105.94	106.2	104.01	105.87	103.39	105.46	105.98	105.95	106.64	106.26	105.83	105.26	105.39	107.43	105.47	106.29	104.83	107.12	105.84	105.21	104.08	105.18	106.41	106.13	105.93	104.96
97.156	96.913	97.936	98.324	98.384	99.47	97.585	97.179	98.998	97.936	95.927	97.317	98.419	100.1	96.883	97.451	96.796	99.005	95.991	98.407	99.388	97.989	97.892	98.681	97.35	97.915	98.161	97.813	98.028	97.844	97.732	97.494	97.219	97.222	98.046	97.74	97.238	97.542	99.726	98.554	96.295	98.138	97.743	99.122	97.986	98.129	98.068	97.758	96.169	98.014
105.65	105.66	106.87	106.6	105.82	105.31	106.09	106.16	104.26	106.55	105.55	105.29	107.63	105.26	106.52	104.33	105.65	105.55	103.64	106.79	106.39	106.62	103.99	104.7	105.1	105.51	105.83	106.13	106.65	104.48	104.85	106.45	106.28	103.79	105.93	106.07	105.88	105.73	103.86	106.62	105.32	106.59	105.08	105.62	104.63	105.28	105.94	105.31	106.87	105.17
108.64	108.39	107.59	108	105.81	107.28	107.68	107.69	107.32	107.99	106.06	108.13	107.92	107	109.65	107.44	106.9	106.89	106.55	108.24	107.47	107.64	108.29	109	109.34	108.46	107.99	108.1	107.26	107.97	108	107.72	107.8	106.54	108.47	107.88	107.47	109.32	107.75	107.85	106.23	108.73	108.21	108.08	109.72	107.23	107.88	108.87	106.89	105.94
105.17	105.65	104.41	106.46	105.99	105.61	104.69	106.52	106.31	106.58	107.28	104.69	107.07	105.28	106.53	106.57	107.11	105.61	105.34	105.5	104.64	107.43	105.13	106.84	104.56	105.89	104.84	106.78	106.95	106.1	103.77	105.06	105.38	106.5	106.02	105.87	107.31	106.22	107.65	105.05	105.22	104.88	104.83	107.38	105.45	105.57	106.41	105.09	105.56	105.11
98.655	99.97	100.74	97.904	96.989	97.384	100.03	99.425	98.44	98.572	99.433	100.74	98.835	98.309	98.653	98.969	100.13	98.974	98.893	100.03	99.204	98.632	99.019	98.639	99.465	98.468	98.655	99.294	98.397	99.167	99.155	98.349	97.31	97.653	99.704	99.968	99.277	98.534	100.08	98.633	99.581	99.361	98.898	97.655	100.39	98.3	98.948	100.13	99.914	98.232
99.487	100.34	101.44	100.11	101.52	99.474	100.6	101.21	100.31	98.254	101.19	100.13	100.59	100.4	100.03	100.19	101.04	99.428	100.79	100.5	99.356	99.84	101.65	100.19	101.58	101.37	100.68	100.79	101.85	99.611	100.95	99.806	100.9	101.13	100.98	98.495	99.459	100.31	99.488	101.24	99.927	100.37	100.3	101.59	101.91	100.42	99.468	100.66	100.19	100.29
107.26	108.09	106.92	106.51	106.74	107.4	105.93	106.12	105.94	105.83	107.36	106.08	106.53	105.67	107.01	105.77	105.93	105.63	106.56	107.85	106.84	107.23	106.9	106.52	104.83	106.38	105.98	105.34	106.69	105.44	105.25	107.2	107.53	106.66	106.97	106.23	106.71	106.66	104.61	105.62	106.84	106.11	107.23	105.93	105.36	105.86	106.54	107.99	106.14	105.88
105.9	106.87	105.41	104.82	105.43	105.56	107.04	104.22	107.37	104.7	104.98	105.74	104.96	106.48	106.09	107.19	104.97	105.58	104.95	106.02	104.29	105.12	105.66	105.77	106.27	106.38	105.02	105.85	105.96	105.21	105.15	105.15	105.64	104.38	106.19	104.57	106.25	107.26	104.87	105.98	105.61	107.09	105.02	105.51	105.94	105.58	105.64	106.13	105.48	106.15
107.83	105.09	106.91	105.84	106.22	106.72	107.26	107.22	107.06	106.15	105.95	106.96	106	106.65	106.29	105.49	104.88	105.88	107.21	106.27	105.01	106.94	105.05	105.52	105.14	106.37	106.14	107.66	106.83	105.55	106.64	106.5	106.26	107.2	104.88	107.3	106.55	106.89	106.23	106.76	105.05	106.61	106.22	105.57	107.26	105.94	105.33	105.56	106.9	107.84
104.79	105.62	105.39	105.29	106.04	105.76	104.1	104.58	106.31	105.66	106.17	104.09	105.42	105.02	105.11	106.47	103.99	103.8	105.76	105.26	105.6	104.8	106.76	104.58	105.78	105.49	106.36	105.75	104.91	106.3	105.77	105.11	103.85	103.59	104.05	106.31	105.61	106.55	105.81	106.54	105.13	104.89	105.9	105.5	105.05	104.41	105.26	105.62	105.24	105
104.94	104.09	103.57	105.32	105.39	104.64	104.98	104.65	106.73	105.8	105.9	104.7	104.73	105.98	105.27	106.64	105.15	105.45	106.51	106.2	104.2	104.91	104.73	105.2	105.03	106.49	106.59	106.22	106.75	105.1	105.28	105.1	106.29	106.24	104.99	106.8	104.41	107.09	105.41	106.13	105.05	106.45	104.03	105.66	106.34	106.06	105.03	105.9	106.37	104.51
106.02	105.04	107.99	106.18	105.55	106.72	105.87	105.79	105.67	106.58	107.14	107.38	106.81	105	106.09	106.48	105.36	105.01	106.04	105.71	106.23	106.17	107.04	107.01	106.3	106.85	107.81	106.16	106.07	106.7	105.91	105.54	107.27	107.72	106.81	105.52	106.44	106.63	106.14	106.11	106.17	106.5	106.37	105.64	106.56	105.74	106.43	105.93	105.23	106.84
103.89	105.65	105.83	105.88	104.91	105.28	104.88	105.49	105.08	104.81	106.42	105.43	106.27	105.07	106.02	106.28	106.71	105.06	106.81	105.05	106.82	106.8	106.53	104.68	104.47	104.87	107.01	106.02	104.46	105.21	104.34	105.89	105.63	104.9	104.88	106.65	103.59	104.18	105.22	105.64	107.23	106.71	106.59	104.22	105.22	106.45	107.59	104.76	105.93	104.83
105.91	107.15	104.76	105.18	106.19	105.23	105.85	105.38	105.99	104.81	103.77	105.23	107.55	106.27	105.85	104.63	105.23	106	105.11	106.99	105.74	106.57	106.5	106.63	105.66	104.61	106.53	105.92	106.65	105.53	104.19	104.83	105.92	105.98	105.64	106.36	105.85	105.92	104.72	105.54	106.45	107.23	105.24	105.62	105.83	105.46	105.4	105.53	105.51	105.06
110.08	107.12	107.61	109.08	107.13	108.99	107.47	109.44	107.11	108.17	108.81	108.45	108.67	108.74	106.88	108.14	107.9	108.71	109.74	109.53	108.13	109.04	107.74	109.42	108.79	106.05	107.14	106.65	109.14	107.52	108.27	109.21	107.82	107.34	107.82	108.65	108.66	107.27	108.18	108.32	106.71	106.9	106.76	106.74	107.49	108.99	107.62	108.06	107.44	108.9
106.44	106.03	106.12	105.15	107.18	106.28	105.7	105.91	103.92	105.59	107.42	104.84	104.72	104.26	107.18	105.91	106.31	105.93	104.77	106.26	106.28	108.07	104.56	106.48	105.14	105.17	104.4	106.27	106.18	104.93	105.16	104.28	105.49	105.49	104.9	106.18	105.55	105.71	105.29	105.36	106.6	104.42	107.08	104.15	104.86	105.52	104.82	105.71	104.07	104.8
105.02	107.84	106.66	106.03	106.69	105.58	105.05	105.79	106.24	106.15	106.46	105.74	106.19	106.64	107.27	107.92	105.07	109.11	106.94	106.54	107.52	107.82	106.2	108.37	106.86	105.85	106.3	107.59	107.29	105.84	105.23	106.92	106.6	106.62	107.45	106.5	106.01	106.22	107.43	107.19	108.12	106.08	107.27	105.63	105.56	106.93	106.37	106.79	106.81	106.4
107.96	108.01	109	107.17	108.79	109.26	108.22	108.13	108.15	108.24	109.46	107.69	109.73	108.06	105.96	107.83	109.63	107.92	107.22	108.29	108.47	107.31	106.44	109.01	107.88	108.62	107.82	108.08	107.43	108.06	107.98	106.15	107.48	107.79	108.27	108.97	108.4	106.88	108.07	109.83	108.79	108.1	107.8	108.31	108.79	108.76	108.29	109.06	109.04	107.61
106.41	105.15	105.56	105.65	106.58	106.74	106.95	104.63	106.01	104.51	105.58	105.04	105.8	105.47	106.83	105.22	105.24	105.75	106.71	103.88	104.79	104.1	106.03	105.9	106.15	104.8	105.96	104.95	106.96	106.63	105.13	106	104.42	105.62	104.06	105.74	106.72	105.83	106.18	105.4	105.89	106.95	105.67	107.77	105.08	105.42	107.93	105.46	105.61	105.74
106.87	106.88	104.97	106.83	105.97	106.3	107.3	106.14	106.15	105.48	107.38	106.84	106.25	107.64	107.05	106.11	108.15	105.77	106.37	105.72	107.14	106.25	105.95	106.01	107.04	106.21	107.17	106.76	105.36	107.58	104.91	106.74	106.47	107.09	105.45	105.18	105.89	105.83	105.59	107.5	105.91	107.28	105.39	105.81	105.87	106.13	106.17	107.44	106.21	107.24
107.28	109.16	108.28	108.62	107.29	108.58	108.91	109.1	107.38	109.41	107.94	108.48	107.38	107.39	108.86	108.23	107.35	108.07	109.29	108.57	108.74	109.42	107.46	108.52	108.63	108.1	109.02	109.45	108.2	108.32	107.74	107.83	109.17	107.79	109.9	108.5	107.82	107.93	107.64	108.2	106.29	108.35	108.66	107.51	108.72	108.13	108.24	109.11	106.87	109.16
109.86	105.85	107.41	108.23	106.95	107.98	107.44	106.21	108.02	105.95	106.62	108.39	108.11	107.08	109.09	108.25	106.9	107.79	108.03	108.07	108.4	108.49	108.02	107.39	107.43	107.87	106.78	107.68	107.53	107.8	107.31	108.74	106.82	108.09	109.25	107.98	109.35	108.19	108.52	105.8	106.64	107.7	106.69	107.82	107.37	108.84	109.43	109.54	107.58	109.85
108.56	108.64	107.97	109.18	108.98	108.73	107.15	107.63	107.52	109.58	107.11	109.58	108.38	107.65	106.74	108.22	108.93	110.01	108.25	107.38	108.67	107.75	107.3	111.08	108.18	108.69	108.99	108.81	108.77	108.51	107.96	108.29	107.84	109.68	109.35	108.46	108.77	107.69	107.3	108.09	107.56	108.13	107.96	109.98	109.06	108.94	107.98	109.51	109.59	108.28
99.424	100.82	100.66	99.792	100.12	99.605	100.87	100.78	100.68	101.09	100.9	102.28	99.368	99.208	99.077	100.11	101.21	101.76	100.63	100.45	100.06	99.168	99.903	99.127	102.11	98.442	99.378	100.72	100.13	101.16	100.04	102.34	100.34	99.012	100.33	99.677	99.905	99.345	99.581	101.16	99.749	100.04	100.17	98.671	100.05	101.1	100.77	100.43	100.51	101.96
111.14	109.56	110.58	110.39	110.68	110.67	110.91	110.27	109.53	110.15	111.55	111.39	109.72	109.74	109.72	109.34	110.15	109.37	110.17	109.96	109.72	111.78	112.13	108.78	110.92	111.21	109.03	110.09	110.41	110.06	109.01	109.67	110.83	110.13	108.11	111.45	109.43	110.36	110.29	109	111.9	109.55	110.97	110.12	110.34	110.59	109.64	110.36	109.62	110.1
106.67	106.23	105.58	107.95	106.96	105.8	106.27	106.42	105.13	106.79	106.2	103.85	106.34	106.66	107.84	106.38	105.47	106.87	107.7	105.68	106.12	107.35	106.69	106.98	105.27	107.27	106.37	106.46	106.76	106.99	106.2	104.38	106.47	106.36	107.19	106.46	105.41	104.82	105.87	107.1	105.71	107.68	105.81	106.78	106.31	106.31	105.83	105.07	106.39	106.42
105.37	105.27	105.45	106.67	105.92	105.74	105.58	105.31	105.33	103.52	103.56	105.4	105.65	105.12	106.66	106.75	106.81	105.21	105.25	106.22	106.83	104.81	105.15	104.61	107.22	108.12	104.09	106.03	107.07	106.51	106.9	105.63	105.69	105.01	104.38	105.86	106.27	105.56	105.21	106.34	105.65	105.7	105.96	105.21	105.6	103.85	106.68	106.12	105.24	107.16
106.93	107.51	107.19	108.22	106.88	106.98	107.59	107.38	108.6	107.58	108.11	108.33	106.89	107.86	106.63	109.09	106.86	108.04	108.53	108.44	108.47	107.32	108.02	108.45	107.91	107.73	105.97	107.33	108.45	106.8	107.87	107.92	107.75	107.11	107.54	107.43	107.49	107.79	108.05	107.74	107.96	107.75	107.08	107.79	106.45	108.08	107.88	107.56	107.08	106.61
98.169	98.566	98.652	99.136	99.512	99.222	99.161	97.493	99.181	98.317	97.511	97.758	98.477	98.957	99.43	98.424	99.138	98.244	98.762	98.301	97.706	97.053	99.529	98.874	101.19	97.768	97.518	99.329	98.147	97.966	97.394	98.142	99.112	97.184	98.188	99.019	98.891	97.995	97.137	97.851	98.232	97.735	99.707	98.959	99.41	99.124	100.27	98.4	98.348	98.25
97.859	99.598	98.369	96.864	98.045	97.488	98.104	97.397	98.075	96.903	99.016	97.337	98.076	98.129	99.486	98.594	95.811	99.237	97.087	96.613	98.21	97.461	98.092	98.026	96.314	97.183	98.601	99.921	97.427	97.944	98.903	97.519	97.989	98.779	99.121	97.312	97.292	98.639	97.627	99.091	97.144	97.292	98.127	98.159	100.09	97.75	96.292	97.286	97.564	97.477
105.79	105.49	106.29	106.47	104.75	105.16	106.62	106.64	105.84	106.57	104.93	105.66	106.72	104.88	105.61	106.76	104.66	106.41	106.17	106.5	105.93	105.18	106.15	105.51	104	105.12	106.06	106.3	105.64	106.77	105.6	105.99	106.71	106.88	107.28	106.15	105.49	106.07	104.74	104.92	105.33	105.62	105.39	106.13	106.07	105.68	105.05	106.19	104.41	104.94
106.17	103.51	105.45	106.97	106.57	104.32	105.65	106.26	104.55	105.75	103.97	105.89	105.14	106.55	105.09	105.04	104.91	104.25	106.29	104.41	104.18	104.33	102.92	105.39	105.78	104.87	105.97	106.19	107.06	104.66	105.24	105.94	105.15	103.61	105.9	105.94	106.47	104.13	104.46	106.05	106.79	105.34	105.93	106.06	104.63	105.6	105.5	104.93	106.64	106.58
107.42	107.2	106.78	108.44	109.74	107.83	108.29	109.76	107.7	108.99	107.97	107.57	109.37	108.24	107.56	105.05	107.62	109.13	108.67	107.77	109.06	109.35	107.77	109.66	108.27	107.26	107.11	109.02	107.17	108.08	105.92	107.37	108.04	108.47	109.16	108.17	109.31	107.18	108.52	107.22	108.87	107.2	109.05	108.73	108.26	109.72	109.05	107.34	108.86	108.3
108.47	107.66	108.87	108.04	109.28	106.73	108.18	109.27	108.09	107.47	108.43	108.04	107.98	108.95	108.34	108.94	109.96	107.55	109.2	108.8	108.07	107.71	109.91	108.34	106.64	105.88	107.85	108.6	106.44	106.2	108.48	107.64	108.2	109.06	107.37	108.9	108.25	106.56	108.99	108.36	108.01	108.62	107.31	110.01	108.17	108.47	108.25	108.36	107.88	109.55
105.06	105.64	105.31	105.02	104.7	105.17	106.57	105.69	105.96	105.11	106.08	106.04	105.26	106.13	105.61	104.76	106.1	104.79	104.49	105.76	105.19	106.6	105.47	106.02	103.98	105.94	105.06	106.8	105.19	104	105.71	105.55	106.86	104.21	105.95	104.34	105.59	107.98	105.57	105.12	105.88	106.17	105.04	105.69	107.16	105.86	105.97	106.3	106.24	105.21
105.22	105.02	105.19	105.87	106.23	104.62	106.69	105.63	105.61	105.98	105.6	106.31	105.15	105.48	106.24	105.67	106.61	105.17	105.62	106.81	104.3	106.69	104.85	105.59	104.36	105.81	107.35	106.16	105.07	105.68	106.81	108.16	104.24	105.67	105.81	104.47	105.4	106.41	104.72	105.4	106.4	104.53	105.79	105.38	106.42	105.2	106	105.66	104.64	104.29
107.84	105.22	106.44	105.82	105.75	107.51	105.3	105.49	106.84	104.61	105.51	106.4	105.62	106.3	105.84	104.96	106.6	105.09	104.13	106.12	105.24	107	105.48	105.81	107.53	104.15	105.86	104.9	104.71	106.51	106.25	105.01	105.47	104.95	105.14	105.83	107.16	104.37	104.47	105.21	105.31	106.35	103.84	105.82	105.57	106.15	105.39	104.81	105.05	105.8
102.71	103.16	103.19	103.15	101.22	101.73	103.38	103.19	103.86	102.64	102.16	103.67	102.67	101.6	102.99	103.55	103.15	102.89	103.01	104.12	103.29	102.69	101.68	103.42	100.99	104.23	102	101.76	102.77	103.92	102.03	101.25	103.41	104.13	103.76	103.31	101.91	101.51	102.77	102.66	102.33	101.97	102.65	103.65	102.85	102.86	102.08	103.43	102.17	102.09
100.91	100.27	98.735	99.536	100.3	99.092	100.14	100.11	99.728	100.36	100.81	100.1	99.439	100.41	101.05	100.72	100.25	99.504	100.82	100.15	99.419	99.912	100.15	99.878	100.05	100.32	100.2	99.783	99.724	100.54	98.984	100.89	99.258	102.59	100.89	100.91	98.483	100.32	99.429	98.345	101.54	101.1	100.17	100.35	99.943	100.56	99.838	98.545	100.84	100.41
106.56	105.25	104.42	106.1	107.46	106.62	104.92	106.71	104.77	106.53	105.02	106.76	106.2	104.79	106.65	105.93	106.44	103.2	105.23	104.84	105.97	106.71	104.24	106.06	104.68	106.25	107.03	104.82	105.54	106.08	105.17	105.11	105.24	106.28	105.94	105.21	106.28	105.62	103.98	106.86	106.13	105.96	105.37	106.39	104.76	104.3	106.93	104.33	106.03	106.8
107.26	109.91	109.8	107.18	110.2	109.15	108.42	108.08	106.99	108.54	108.92	107.77	109.14	107.75	107.75	108.59	107.88	108.52	108.31	108.61	107.92	107.58	109.08	107.95	108.47	108.46	108.69	108.16	108.74	107.76	109.1	108.44	108.38	106.28	106.86	109.57	110.1	107.46	107.6	109.09	108.49	107.11	109.43	108.39	108.92	108.08	108.5	107.42	108.35	109.49
108.6	107.64	108.14	107.96	110.61	109.67	108.77	110.12	108.18	108.59	108.78	107.57	107.44	107.5	107.57	109.31	109.43	108.29	108.6	108.16	107.85	109.08	108.27	108.78	107.45	108.08	106.81	108.69	107.37	109.03	107.18	108.86	107.94	107.88	109.01	109.53	109.42	109.26	107.66	109.2	107.06	108.76	108.31	108.19	109.79	107.66	110.34	107.78	108.04	107.94
107.94	107.67	106.75	108	109.37	108.55	108.54	108.23	108.25	109.51	107.89	107.7	108.36	107.44	109.05	108.32	107.83	108.75	108.1	107.48	108.82	109.02	107.91	107.32	107.13	107.75	108.04	107.41	109.28	109.07	108.14	108.32	108.21	107.98	106.78	109.3	109.74	108.62	107.92	108.48	108.29	108.9	108.78	109.15	106.61	109.51	106.14	109.14	107.28	106.8
108.42	109.67	108.07	107.73	109.55	108.55	109.12	106.84	108.29	108.34	108.46	108.89	108.82	107.82	107.6	107.92	107.51	107.42	110.19	109.85	108.69	108.54	108.83	108.67	108.45	108.2	107.35	107.6	108.55	107.96	107.13	108.59	107.92	107.96	110.3	108.73	106.83	108.59	106.48	108.72	110.09	107.44	106.41	108.66	108.81	109.53	110.4	108.39	109.73	108.95
106.02	106.13	105.75	104.62	104.96	105.12	105.5	104.49	105.59	106.39	105.25	106.11	105.61	104.9	106.54	106.24	104.31	104.13	104.19	105.53	106.6	106.34	106.05	107.08	106.85	105.22	105.46	105.65	106.18	105.74	106.78	105.42	106.35	105.48	104.65	105.65	105.89	105.78	104.49	104.51	105.04	105.31	106.73	106.91	105.48	105.06	106.76	106.85	104.77	106.66
102.32	101.66	103.17	103.28	102.27	102.64	102.23	101.22	101.02	103.4	102.46	102.29	104.07	103.49	102.62	103.2	102.41	100.98	101.98	102.76	101.87	101.69	102.84	104.13	102.92	102.97	103.03	103.22	103.19	101.98	101.36	103.08	102.19	102.53	102.48	102.33	102.1	102.09	103.54	103.35	102.31	102.73	103.56	104.4	101.56	102.39	103.01	101.64	103.37	102.64
106.59	106.71	104.65	106.3	104.48	104.55	105.4	106.33	104.89	106.53	106.79	106.07	105.92	105.56	104.15	105.34	106.16	105.16	105.55	106.27	104.88	107.32	106.41	104.98	105.36	105.71	105.46	104.89	106.62	106.99	104.14	106.62	105.32	105.48	105.82	106.65	104.3	104.25	106.75	107.35	104.34	105.99	105.79	105.87	104.72	105.09	104.68	106.18	104.46	106.34
109.09	106.74	109.04	108.1	108.17	107.45	107.71	108.83	109.32	108.66	106.67	107.7	109.37	108.14	109.22	107.47	109.43	108.89	109.79	109.66	109.04	107.13	107.86	106.08	108.69	107.44	108.92	107.43	108.22	110.04	107.41	107.42	107.81	109.55	108.69	108.51	109.01	108.2	107.56	108.17	109.07	108.52	108.45	107.66	108.77	108.98	108.37	108.37	108.68	109.21
109.02	108.22	108.65	108.61	108.22	108.88	108.35	108.28	108.77	107.67	108.34	106.2	108.23	108.19	108.95	108.06	107.38	108.7	108.59	108.22	107.52	108.16	107.01	108.91	107.91	106.7	106.12	107.95	107.83	107.85	107.3	108.81	107.45	107.76	108.53	108.94	108.12	109.41	108.5	107.68	108.36	107.11	108.84	107.79	108.05	107.53	109.19	107.62	108.29	107.06
108.79	107.84	108.04	108.27	110.41	108.58	108.73	109.23	107.68	107.96	107.07	107.71	108.69	108.28	108.81	107.99	108.02	107.46	107.33	109.18	108.21	106.03	107.97	108.17	107.26	106.27	107.61	108.17	106.98	109.56	106.63	108.32	108.69	108.1	107.52	107.73	108.65	108.34	106.32	108.56	107.88	107.29	107.97	109.59	108.83	108.81	107.54	108.97	105.76	108.66
106.99	108.96	106.29	109	109.08	109.13	109.19	107.89	108.87	108.61	108.71	108.15	108.45	109.86	108.27	108.33	108.7	107.85	108.84	108.6	108.13	106.62	108.87	106.95	106.2	109.97	108.59	106.75	107.05	108.95	106.62	108.1	108.02	109.58	108.8	108.27	107.9	108.79	106.88	109.58	108.69	109.37	108.44	109.18	108.94	109.22	107.39	109.4	109.18	106.41
101.28	101.37	101.89	100.88	100.2	102.18	101.77	100.47	99.121	100.4	101.06	101.45	101.12	101.67	100.83	101.81	100.87	102.27	100.71	100.14	102.18	100.41	100.97	102.23	100.43	100.44	101.86	99.536	100.59	99.482	100.46	101.95	99.928	102.16	100.08	101.31	102.06	101.09	100.52	101.29	101.12	102.5	100.78	101.02	101.42	102.28	102.71	100.01	101.72	102.78
105.39	105.96	105.59	105.74	105.92	104.79	105.23	105.53	104.86	104.07	105.4	105.37	106.57	106.92	105.86	105.36	104.56	106.02	104.98	105.38	105.46	104.91	104.65	105.35	105.77	105.44	106.46	106.01	106.75	105.66	106.75	107.28	106.04	104.22	105.24	105.86	105.24	105.29	105.19	105.84	105.32	105.87	105.87	105.41	106.02	104.19	105.46	104.75	106.27	105.07
107.67	107.55	107.97	108.67	106.67	107.93	107.27	108.58	107.91	108.97	107.6	106.34	109.31	106.31	109.34	107.96	108.71	108.29	108.93	107.24	107.94	107.79	108.38	108.38	108.35	107.96	107.82	108.84	107.67	107.54	108.29	107.72	107.97	108.55	108.18	108.37	107.15	107.74	108.23	108.41	109.19	108.66	107.32	107.08	107.01	106.86	107.03	108.36	106.44	108.9
105.82	106.47	107.24	108.09	104.65	107.1	106.08	107.02	105.52	107.5	104.85	104.85	107.16	107.31	107.02	106.17	107.55	105.45	107.06	106.57	106.37	107.26	108.47	105.84	106.79	106.2	107.26	105.36	105.45	105.57	106.69	106.17	106.72	107.8	104.95	107.25	105.51	105.93	104.33	104.21	105.93	106.94	105.91	105.35	107.21	107.39	106.44	106.03	105.65	107.14
107.97	106.97	107.11	108.21	107.97	107.09	107.65	108.09	107.25	107.8	107.99	107.31	107.22	107.53	107.44	107.53	107.07	107.57	108.51	108.41	107.42	108.33	107.88	106.49	107.85	108.62	108.73	108.5	107.36	106.01	108.48	107.11	108.38	107.92	106.7	107.26	107.68	107.62	108.23	107.15	109.43	107.91	108.99	105.12	107.52	109.06	107.56	108.64	109.39	108.12
98.796	99.507	99.541	98.708	99.494	98.952	99.525	99.752	99.626	97.974	100.57	101.92	98.68	98.975	99.968	98.184	99.187	99.282	98.896	98.952	96.476	98.479	99.008	100.34	97.803	99.223	99.135	100.71	100.38	98.766	100.03	98.889	101.07	98.249	99.407	97.612	99.236	98.655	100.67	98.232	100.2	98	99.59	99.729	99.2	98.043	98.104	98.236	98.373	99.093
107.1	107.3	108.86	107.76	108.73	109.28	106.92	108.41	107.54	106.47	109.87	108.41	109.14	107.24	108.66	107.97	108.77	108.52	107.38	108.52	107.33	107.53	108.26	106.96	110.06	109.09	109.16	107.16	107.26	107.47	107.98	107.39	108.26	106.71	108.48	107.96	106.7	108.88	109.46	107.83	109.14	108.38	106.86	106.14	108.57	106.41	107.08	110.12	109.56	107.4
103.61	105.6	105.49	105.25	106.37	106.97	105.79	103.14	105.28	105.79	105.84	105.79	105.25	107.63	105.76	105.86	104.65	106.82	106.61	106.04	103.69	105.54	106.02	106.3	105.31	105.26	105.53	106.36	106.09	106.06	105.76	105.5	105.24	107.78	106.03	106.16	103.7	104.71	106.6	105.85	105.46	105.61	106.96	106.49	107.01	106.89	105.79	105.1	105.05	105.63
100.88	101.4	102.74	100.88	98.647	100.21	101.45	100.76	100.4	101.17	99.515	99.738	100.4	100.25	99.613	101.91	100.42	100.68	101.5	100.11	99.592	101.03	101.88	102.01	99.283	100.24	100.22	101.07	100.96	102.35	100.08	101.45	100.94	101.74	100.15	101.68	100.17	100.4	99.279	102.15	102.1	100.88	101.58	99.774	101.28	98.839	101.11	101.17	101.37	100.76
98.271	98.449	97.447	98.042	98.428	97.8	97.734	98.83	98.814	97.667	98.422	96.88	98.469	99.13	99.145	97.345	97.581	99.307	97.969	97.726	97.288	99.028	98.573	96.693	97.801	96.734	98.94	99.085	99.539	98.716	96.589	95.78	99.171	98.247	98.824	98.324	97.437	97.313	98.136	98.655	97.337	99.06	98.827	97.831	97.314	97.805	97.764	98.736	97.627	98.539
106.97	107.88	108.46	107.3	108.19	108.19	107.76	107.78	107.98	107.5	108.6	108.46	107.26	109.05	109.04	108.92	107.22	109.39	107.99	107.91	108.48	108.84	108.26	107.08	106.29	106.15	107.42	108.25	108.25	107.46	107.37	107.79	108.49	107.27	107.38	107.43	109.02	107.9	107.59	109.15	107.14	109	107.69	108.03	107.22	107.35	107.79	108.15	107.96	108.09
106.1	106.17	106.96	106.27	105.7	105.93	103.86	106.58	105.7	105.36	106.43	105.85	107.2	106.2	104.62	103.44	105.21	106.08	106.23	105.17	105.87	105.85	104.73	105.15	105.31	106.34	106	104.7	104.51	104.89	106.66	105.93	105.63	104.86	105.88	107.45	105.83	105.25	105.36	103.66	105.53	106.66	107.67	104.93	106.77	106.04	105.7	106.11	104.49	104.89
106.13	106.39	107.29	106.1	106.53	106.73	106.64	105.63	107.07	105.71	105.25	107.15	105.37	105.94	106.05	107.29	106.61	106.93	106.43	106.62	105.65	107.53	106.85	106.86	107.32	106.79	106.55	106.7	107.39	107.03	107.39	106.61	106.9	105.75	105.97	106.77	106.82	106.67	105.95	106.34	106.03	107.82	108.15	108.03	106.73	104.21	106.51	104.96	107.43	105.13
101.68	100.64	100.99	100.55	102.05	100.08	101.52	100.35	100.31	99.891	100.8	102.53	100.78	100.53	99.842	101.33	100.84	101.18	100.38	100.85	102.28	100.69	100.58	101.29	101.17	100.67	101.2	100.17	100.83	101.08	101.75	101.31	99.4	102.8	101.52	101.48	101.48	99.209	99.794	100.35	99.64	102.61	100.13	100.69	101.61	100.95	100.84	101.95	101.48	101.04
105.46	105.8	104.84	105.67	105.28	106.59	105.48	105.56	106.48	107.54	106.79	105.22	103.62	105.91	103.5	106.11	106	106.58	104.56	105.42	104.01	105.76	103.51	106.14	106.02	104.76	105.84	107.11	103.71	107.93	106.04	105.83	105.19	107.11	106.29	106.01	106.41	106.63	105.84	105.68	105.04	106.06	104.88	105.76	104.7	105.32	105.95	105.59	106.3	105.24
105.11	107.67	106.43	104.93	107.1	106.5	104.58	105.15	104.87	107.49	106.42	105.77	104.71	106.68	106.66	106.36	105.36	106.67	107.08	105.53	106.47	105.19	106.33	105	105.47	107.33	104.75	106.46	105.96	105.35	106.59	106.29	106	106.1	106.76	104.82	106.92	107.27	106.79	104.89	104.72	104.72	105.36	106.86	106.45	106.23	106.65	107.18	107.71	106.31
109.12	108.44	107.01	108.8	109	108.21	109	109.24	107.98	108.91	108.19	110.16	109.7	107.65	108.13	107.59	108.61	109.33	109.08	108.97	108.12	108.01	108.15	108.56	106.79	107.17	106.78	108.97	110.43	109.42	107.06	108.68	109.22	108.78	107.41	107.2	107.81	108	107.58	109.21	107.86	107.44	108.97	107.77	108.13	109.45	108.56	108.51	108.55	107.44
109.24	110.73	109.3	111.81	110.73	109.5	110.73	111.2	111.54	109.81	110.94	109.5	108.35	109.68	109.31	111.68	109.9	111.09	109.77	109.68	111.22	110.9	111.76	110.27	111.41	110.17	109.78	110.18	110.78	110.14	111.63	110.28	110.32	111.47	111.17	110.24	110.53	110	111.84	110.94	109.87	110.21	110.37	111.23	108.66	111.46	110.41	109.88	109.46	109.51
108.37	107.84	108	107.5	107.98	107.61	108.03	108.4	108.24	109.19	107.78	108.15	106.82	107.44	106.85	107.56	107.51	107.16	108.52	108.98	106.15	107.89	107.2	107.95	108.66	107.35	108.2	108.63	108.12	107.68	107.65	109.51	107.2	106.64	108.14	106.55	108.81	106.83	106.19	108.58	108.77	107.75	108.09	107.37	108.87	107.87	106.31	108.61	107.01	106.8
107.02	106.54	106	106.4	105.65	106.08	104.97	105.73	106.14	104.91	103.6	105.49	106.19	106.53	106.84	106.78	108.22	105.37	104.95	106.98	107.37	105.73	106.02	105.79	106.52	107.23	106.24	106.74	106.45	106.03	105.4	105.61	104.36	107.92	106.94	106.83	107.31	106.34	106.65	106.19	106.15	106.48	105.81	105.95	106.87	106.56	105.82	106.31	107.16	106.71
110.66	110.27	109.58	109	111.48	112.55	111.83	109.41	109.32	110.8	111.45	110.01	109.74	112.18	109.94	111.57	109.1	109.69	111.15	109.48	110.8	110.68	109.91	110.17	110.95	110.15	109.95	110.35	110.6	108.82	109.82	111.41	111.15	110.96	110.8	109.62	108.68	110.78	111.34	110.71	109.53	110.16	110.34	109.47	110.34	110.22	109.42	110.07	110.75	109.68
106.11	105.94	106.41	105.64	106.85	106.85	106.27	106.17	106.45	107.36	108.81	107.21	106.12	106.05	105.9	107.99	106.59	105.75	105.74	107.81	106.88	105.36	104.2	106.3	106.66	107.61	107.09	105.54	106.6	107.53	107.22	107.36	107.29	108.27	107.2	106.96	106.66	107.11	107.33	107.86	105.35	105.66	105.95	106.67	107.78	105.19	106.22	105.24	108.41	105.21
105.91	104.57	106.13	105.84	105.55	107.66	105.39	105.38	106.64	106.42	105.6	105.53	106.27	105.6	104.71	106.08	105.81	104.49	107.07	106.74	104.79	104.57	105.81	105.77	105.49	106.39	105.27	106.04	104.63	106.43	105.09	105.93	105.76	106.51	105.99	103.38	105.63	104.46	104.58	106.47	104.9	104.94	106.44	105.91	104.69	106.04	104.97	105.66	106.69	104.89
109.13	108.86	110.3	109.33	107.63	108.73	109.07	108.26	107.79	108.65	108.28	108.55	107.13	109.16	107.03	109.43	108.82	108.52	108.47	107.84	109.69	109.82	108.42	107.61	108.13	109.47	107.74	108.97	107.88	109.13	110.64	109.27	109.64	109.07	109.25	109.2	107.93	108.32	108.99	108.18	108.47	107.91	109.02	108.27	108.19	108.8	108.55	107.52	108.92	107.87
98.105	98.941	97.768	96.916	97.48	95.998	97.885	96.923	97.884	97.174	98.112	100.41	98.9	97.269	98.302	98.296	96.21	97.578	97.89	97.025	97.663	96.956	98.084	98.572	98.868	96.739	97.508	98.278	97.938	98.912	98.982	97.646	96.632	96.659	98.37	97.454	98.861	98.165	98.745	97.016	99.637	98.196	97.023	98.688	97.971	96.957	98.141	97.773	98.074	97.602
109.09	107.91	107.79	105.84	106.69	109.19	107.19	107.51	106.17	109.07	109.56	107.79	107.51	108.99	107.35	107.47	106.64	106.41	107.21	107.78	109.61	107.98	109.81	106.71	108.47	109.19	108.68	108.44	107.33	109.05	108.5	106.93	108.4	107.24	107.78	108.63	107.52	106.54	107.76	108.61	108.19	106.78	107.69	107.36	108.49	108.41	108.6	108.42	108.12	108.6
98.468	97.471	99.287	97.065	96.947	97.789	96.98	98.013	98.228	98.283	97.332	98.564	98.32	98.77	98.144	96.758	98.722	98.499	97.665	97.23	95.582	99.155	98.564	98.671	97.536	99.033	99.534	97.837	97.969	98.562	98.505	97.546	97.402	98.026	97.331	98.336	97.553	98.101	98.759	99.05	99.298	97.707	97.924	97.34	98.229	97.145	97.248	95.361	96.544	97.557
105.8	104.96	105.17	106.56	106.03	105.12	106.66	105.79	108.04	105.47	106.49	105.41	105.22	107.21	105.29	105.75	105.42	107.08	105.52	105.9	106.97	105.05	105.86	105.39	105.11	104.97	106.31	106.55	105	106.62	107.44	107.44	104.77	105.44	104.11	107	105.96	106.54	106.81	106.37	105.01	104.09	106.69	105.41	104.92	104.75	104.83	105.64	104.69	104.25
102.76	100.71	98.798	100.97	100.52	100.32	99.61	98.859	100.79	100.82	99.446	98.147	98.142	99.559	100.37	99.805	99.798	99.953	100.79	99.07	99.94	101.86	99.937	100.34	100.69	100.36	100.33	101.08	100.88	99.027	99.837	100.37	99.63	101.32	100.23	99.106	99.81	101.03	100.21	99.831	100.21	99.993	100.63	98.743	101.28	100.4	100.23	99.778	98.97	99.983
106.32	106.28	107.31	107.2	106.49	105.91	104.59	106.67	105.36	105	105.19	106.51	105.17	106.21	107.17	104.27	105.85	103.87	105.98	105.62	104.59	106.13	105.85	107.14	104.79	106.82	105.35	105.93	105	105.21	105.05	104.84	105.54	105.88	104.68	106	104.61	105.76	106.93	104.8	104.99	104.56	105.77	105.42	104.65	105.39	106.33	106.44	106.96	106.72
105.69	106.03	104.4	107.06	106.21	105.16	106.43	105.42	104.97	106.39	105.48	105.9	106.53	105.97	104.44	106.59	104.3	105.21	104.88	106.39	105.53	105.98	104.24	105.37	106.48	106.33	106.57	104.1	105.58	105.34	105.45	106.47	106.26	106.02	105.26	104.81	105.71	104.56	106.52	106.01	104.43	107.47	103.98	104.62	106.31	104.96	105.08	106.14	105.1	105.91
106.4	105.14	104.84	104.1	104.16	104.98	105.29	104.18	102.99	105.11	106.72	106.53	104.78	105.13	105.34	106.52	106.67	104.57	103.96	105.27	104.46	105.47	105.64	105.65	105.17	106.28	105.93	105.08	107.84	105.03	106.07	105.39	106.97	104.91	105.1	105.63	106.26	106.45	106.21	105.53	104.15	106.07	105.88	105.44	105.93	105.49	105.52	105.44	105.67	107.41
108.12	108.1	108.57	108.22	108.69	108.18	107.76	107.66	109.41	107.47	108.13	109.01	108.08	107.44	108.61	108.48	107.45	108.7	109.33	108.49	107.56	108.27	108.71	108.24	107.92	109.55	108.27	109.13	107.66	107.34	108.02	108.18	110.27	107.37	109.87	107.87	109.41	107.68	109.02	107.83	107.59	107.32	109	109.1	107.31	106.64	109.04	108.6	108.43	108.44
108.74	107.45	108.63	107.52	108.69	109.22	108.68	108.2	107.42	109.14	108.32	106.3	108.45	107.62	106.69	108.15	107.13	107.61	106.53	107.76	107.7	107.23	107.08	107.99	107.44	108.08	108.04	108.89	107.97	108.56	107.82	106.64	109.7	107.9	109.39	107.55	107.09	106.5	107.71	107.86	110.41	108.31	108.42	106.05	107.59	107.57	107.22	106.57	109.1	108.46
106.59	107.54	106.12	106.22	106.08	106.26	107.57	107.99	106.53	105.77	105.68	105.88	105.28	106.46	108.86	106.28	107.08	106.89	105.48	106.26	106.4	106.61	108.3	106.97	105.5	106.81	105.5	107.61	106.1	106.58	107.45	105.82	106.38	105.65	106.11	105.24	107.72	105.91	107.66	106.43	106.83	108.35	106.43	105.97	105.63	105.57	106.53	107.62	106.32	104.77
108	109.23	108.22	107.2	108.25	108.2	107.84	107.88	110.46	107.68	107.83	109.41	108.81	107.17	108.32	109.66	106.63	107.03	107.42	107.35	108.32	106.37	107.82	106.31	108.1	108.03	107.1	108.32	107.09	108.11	106.86	107.99	108.86	107.81	108.6	108.83	108.37	107.81	108.89	107.82	109.19	107.15	108.36	108.24	107.56	107.73	109.37	106.7	107.87	110.25
106.08	103.98	105.6	106.83	105.68	106.12	107.12	106.12	104.34	106.1	105.24	103.89	105.05	106.46	105.65	106.09	105.25	105.33	105.25	105.68	104.36	105.54	106.46	104.01	105.21	105.62	106.67	105.39	105.52	105.91	105.5	106.9	103.68	105.7	105.08	105.42	105.88	106.6	106.31	105.24	105.23	104.54	106.41	106.71	105.31	106.1	104.22	104.98	105.51	105.78
108.89	108.47	109.75	109.05	109.09	108.47	107.48	105.66	108.47	107.11	107.02	106.86	107.74	108.47	108.18	106.79	108.09	107.28	107.38	107.51	106.79	107.64	106.73	107.87	108.23	107.27	109.06	107.38	109.25	107.59	106.89	108.24	107.82	106.94	108.25	110.1	108.06	108.58	107.16	106.84	107.72	108.32	106.24	108.47	109.83	106.97	109.2	108.01	106.68	107.55
100.88	100.51	100.75	100.21	99.231	101.88	101.02	98.52	99.213	101.21	102.11	99.798	101.32	100.72	100.55	100.08	98.892	101.76	99.777	100.47	100.45	100.6	99.529	100.61	100.15	101.59	99.779	100.26	101.68	99.502	99.611	100.37	100.23	101.32	100.87	99.555	99.413	101.68	100.39	100.54	101.28	99.025	100.24	99.29	100.81	99.82	101.65	100.38	101.02	99.451
106.02	106.52	106.51	106.34	106.97	106.05	106.99	106.17	105.78	106.68	105.73	106.31	106.18	105.24	107.89	104.94	107.24	106.21	107.03	106.99	108.16	105.46	106.9	107.5	107.11	105.65	106.54	105.03	106.69	105.49	107.51	107.19	105.66	106.78	106.19	106.12	105.63	107.23	107.18	105.76	106.39	106.26	106.94	104.91	106.74	106.2	105.73	105.56	106.09	106.99
107.18	105.94	106.46	105.87	106.95	106.74	106.83	107.05	106.17	107.49	107.39	107.84	106.9	107.6	106.02	107.39	106.19	105.96	106.7	105.11	107.68	106.11	106.42	107.21	105.97	107.31	107.52	107.1	107.03	105.39	106.78	105.76	106.56	105.64	106.48	107.75	106.68	107.88	104.76	106.15	106.82	106.2	108.24	105.16	106.4	104.52	106.18	105.91	105.52	105.16
105.86	106.8	106.66	106.79	105.84	106.07	105.12	104.95	105.05	105.33	104.42	106.08	105.18	105.36	106.6	104.99	106.09	106	103.29	106.62	104.16	105.08	106.59	105.88	105.57	105.86	106.65	105.37	106.2	105.68	104.23	105.43	105.66	106.81	106.2	105.69	105.98	104.38	104.49	104.73	104.71	105.88	105.81	106.05	105.01	105.75	105.05	105.02	106.7	104.43
106.45	106.1	107.08	105.85	106.93	107.12	104.97	107.89	106.7	107.16	107.82	108.22	105.95	106.88	106.37	105.23	107.47	107.64	106.85	107.02	107.02	108.01	107.15	107.28	105.96	107.41	107.47	105.98	105.98	106.11	106.08	108.18	107.3	105.81	106.27	106.37	108.22	107.05	106.63	106	105.16	105.36	107.67	106.69	105.17	106.87	107.08	106.43	106.46	106.15
108.75	107.26	107.56	108.42	109.92	107.91	108.36	107.81	109.55	108.54	108.32	107.78	108.35	109.08	107.7	108.87	108.7	108.73	107.16	107.25	109.53	107.59	108.33	106.34	110.11	107.99	107.71	107.55	109.13	107.97	107.23	107.97	109.63	110.36	107.37	108.76	108.44	108.25	108.29	110.41	108.68	108.75	108.03	106.62	108.26	109.23	107.78	108.2	108.06	108.51
109.26	110.08	109.32	108.66	108.72	109.43	109.2	106.45	109.04	109.59	107.27	109.31	108.46	109.35	108.18	106.42	107.92	109.36	107.75	108.9	107.84	108.26	108.78	110.39	108.1	108.77	108.81	109.21	108.89	109.51	109.07	109.97	109.61	108.26	109.32	108.57	109.8	108.45	108.97	108.48	108.62	110.02	110.16	108.23	108.3	108.76	110.2	108.99	109.06	107.97
105.36	105.92	106.21	103.56	105.56	105.93	105.35	104.48	106.42	105.79	106.48	105.6	105.76	103.96	106.66	105.7	106.18	105.7	106.36	104.82	105.15	107.29	105.76	105.54	104.64	106.36	106.44	105.84	106.67	105.35	105.46	105.86	106.87	105.99	106.38	104.95	105.81	106.22	105.1	105.42	106.38	105.41	105.76	104.35	105.01	106.05	106.79	104.49	105.68	105.36
108.38	109.38	108.72	108.01	108.49	108.25	108.32	107.74	106.91	106.71	107.81	108.61	108.06	108.4	107.3	108.26	109.7	109.32	108.26	109.17	108.59	107.74	108.73	105.94	108.53	107.64	107.17	107.6	108.24	106.8	108.14	106.45	106.16	106.77	108.94	108.51	108.21	107.8	108.76	107.55	107.37	109.77	108.55	107.74	107.77	107.08	109.88	107.17	106.52	108.42
106.25	105.77	106.15	105.93	105.73	105.42	105.73	103.5	106.12	105.5	108.08	105.02	105.74	105.6	106.85	104.94	105.28	104.91	105.87	106.29	105.44	104.87	105.44	105.93	105.34	103.09	105.2	104.71	103.81	105.84	105.07	105.18	105.77	106.09	105.3	105.5	105.75	105.94	104.2	107.24	105.38	105.91	106.16	106.26	105.52	105.15	106.29	104.82	107.15	107.55
107.37	105.87	105.79	106.28	106.86	105.18	107.72	105.13	106.75	106.46	107.36	106.37	105.7	107.6	105.75	107.17	106.46	106.49	107.36	108	105.43	105.98	104.81	104.96	103.62	107.87	107.01	107.69	107.2	106.02	105.54	105.97	107.15	107.05	106.12	107.32	107.31	105.78	106.72	106.09	107.03	105.68	106.55	106.72	105.6	107.24	107.51	105.83	106.04	106.61
105.11	104.63	104.61	104.65	107.41	106.03	105.44	107.05	104.37	104.06	106.31	105.73	106.49	105.76	104.28	106.26	105.23	105.3	105.52	105.36	106.04	104.45	106.26	105.66	104.52	104.62	103.9	105.23	104.97	105.11	105.6	106.91	106.68	105.04	106.3	105.9	105.55	105.55	105.87	106.46	106.38	107.04	106.14	105.89	105.31	105.56	104.75	106.08	105.26	106.03
100.25	100.59	100.3	101.06	100.7	99.456	101.12	101.73	100.01	98.882	100.91	100.56	100.14	100.66	102.02	100.94	100.43	100.59	99.166	101.66	100.98	100.99	100.97	100.3	100.71	101.4	101.5	100.21	101.23	100.07	100.44	100.23	99.739	100.02	103.07	99.966	100.26	101.77	100.4	101.25	99.863	100.9	99.836	101.59	100.91	99.848	100.34	100.68	99.822	101.51
98.16	96.406	97.103	98.326	96.333	98.562	98.409	97.051	98.276	97.661	99.475	98.999	98.663	95.519	97.954	97.961	96.435	98.707	98.235	97.101	98.062	98.559	97.361	97.935	98.87	97.684	99.172	96.486	98.238	97.027	99.215	96.251	97.7	98.117	98.233	98.147	98.983	97.794	98.329	98.581	98.05	97.911	96.982	96.985	96.462	96.417	97.835	100.01	98.32	97.84
106.82	108.04	109.19	108.36	108.53	108.48	109.24	107.41	107.73	108.43	107.93	109.56	108.92	109.15	106.88	109.5	108.22	107.25	108.04	107.99	106.92	108.75	108.59	107.13	107.32	108.99	109.28	109.3	107.58	109.43	108.32	107.97	107.85	108.15	108.38	107.02	107.84	108.4	107.91	109.58	107.78	108.34	108.18	107.45	108.2	108.88	107.61	108.66	108.7	108.08
107.82	105.99	107.02	106.51	104.82	107.13	106.05	107.04	106.25	106.93	106.67	107.3	105.59	107.79	107.15	106.69	107.52	106.92	106.92	107.24	107.57	106.49	107.31	107.4	107.8	105.83	107.97	107.16	106.16	106.37	107.03	106.61	105.84	108.33	106.81	106.89	103.89	108.93	109.19	105.94	107.29	105.54	108.36	106.18	108.06	108.26	105.98	108.32	107.51	108.3
104.32	107.66	104.82	105.42	106.64	107.08	106.92	104.72	105.21	105.88	106.32	104.43	106.05	105.08	105.45	104.04	106.77	105.53	104.97	104.58	104.58	105.71	106.71	104.14	106.61	106.02	104.82	105.85	107.31	105.31	105.26	105.97	105.38	105.7	104.39	106.14	105.96	104.9	105.83	105.21	105.66	105.19	106.39	105.76	106.93	103.79	104.84	106.54	107.55	104.46
106.05	106.89	107.02	106.24	106.13	106.85	106.35	106.59	106.38	106.64	106.44	106.3	106.32	106.15	105.5	104.92	107.28	108.09	106.27	107.1	104.44	104.75	106.14	107.69	105.87	106.15	104.67	106.82	106.52	105.38	107.06	105.97	108.21	107.51	106.6	108.19	107.32	107.14	108.27	108.15	107.71	105.84	106.5	105.05	106.63	106.24	105.51	106.56	108.21	106.78
101.98	100.88	100.01	99.049	100.38	100.66	101.06	101.83	100.25	101.01	100.62	101.64	101.62	101.27	100.23	100.55	101.63	100.29	102.27	101.16	101.03	100.96	102.1	100.64	101.38	103.32	100.35	100.93	100.54	101.16	100.7	101.26	100.65	101.92	99.983	101.4	100.82	102.04	98.865	100.54	100.47	101.93	101.87	99.65	100.67	100.27	99.964	101.58	100.22	100.74
106.84	106.93	105.51	109.2	106.67	107.67	107.9	107.05	107.86	107.83	106.74	107.04	107.38	106.94	108.46	106.08	108.11	108.56	108.46	108.26	108.14	107.95	107.02	106.86	107.46	108.4	109.82	108.92	108.89	106.96	107.53	108.36	107.73	109.28	106.96	108.94	106.72	107.57	108.73	107.32	107.48	107.39	107.94	108.29	107.4	107.41	108.35	109.07	107.85	106.25
98.754	97.679	99.246	98.906	101.36	98.902	98.112	98.706	100.09	98.992	97.291	98.76	99.417	99.15	99.15	99.401	99.962	98.919	98.429	99.168	99.081	97.292	99.072	99.093	99.45	99.148	98.949	99.046	99.184	98.517	96.692	98.759	97.741	98.312	98.48	99.64	97.901	100.33	99.102	96.776	99.204	98.22	99.232	98.109	100.06	99.461	98.797	98.585	97.878	99.614
105.85	107.29	106.5	107.57	106.41	106.85	106.4	105.09	105.94	105.99	106.92	105.62	107.7	105.39	105.56	106.04	106.22	106.08	108.18	107.34	106.61	108.15	107.02	105.45	107.12	107.62	106.02	107.95	106.45	106.5	106.08	106.28	104.95	107.86	105.43	106.86	104.67	107.16	107.41	106.97	105.25	106.29	106.87	105.97	106.45	105.97	106.37	105.76	105.84	107.73
110.03	110.15	106.36	109.03	108.46	107.77	108.23	107.61	108.53	108.05	108.41	109.11	108.61	107.64	107.87	107.73	108.27	107.68	107.77	109.26	107.96	106.51	107.99	108.97	107	108.12	107.56	108.45	108.12	107.95	109.35	108.57	108.24	107.69	108.24	108.57	108.34	108.53	108.35	106.46	106.25	107.16	106.39	108.03	106.53	106.67	107.99	107.93	109.75	106.73
99.744	99.679	101.52	101.02	101.76	100.01	100.13	99.219	99.638	101.04	100.23	101.76	102.66	101.33	100.09	100.36	101.08	102.84	100.85	101.37	101.53	99.863	101.04	101.57	101.34	102.37	101.79	100.87	102.32	99.87	100.43	102.97	100.87	101.12	101.22	101.28	102.02	101.63	100.93	101.36	101.56	101.55	101.27	101.39	100.69	100.46	101.33	101.31	101.7	100.87
105.69	107.16	107.73	104.13	106.28	105.58	106.11	105.67	106.55	106.35	106.6	104.75	107.16	105.48	106.62	105.53	105.53	104.23	105.82	105.83	107.15	103.26	105.96	106.35	104.99	106.4	106.15	107.98	108.01	104.56	104.94	106.32	105.66	104.22	106.73	106.65	107.04	106.29	105.95	104.88	104.57	105.66	107.01	106.92	106.31	105.49	106.1	105.2	105.8	107.33
108.99	108.37	107.68	107.06	108.43	107.02	105.98	109.31	108.46	107.43	108.28	108.36	108.19	107.04	106.85	108.23	107.61	107.64	107.32	108.08	107.44	108.08	107.86	108.6	108.08	107.83	106.46	107.46	109.11	108.22	106.68	108.04	108.16	108.24	107.62	106.7	107.55	107.6	110.11	108.23	107.29	107.21	106.76	107.7	108.55	107.31	107.9	107.49	110.26	108.53
105.56	106.88	104.8	106.48	106.46	107.82	107.94	107.63	105.78	105.02	105.41	106.67	105.14	105.93	104.16	106.46	105.53	106.7	107.47	105.94	106.76	105.78	107.05	106.53	106.92	105.97	106.27	107.6	105.6	107.12	106.02	108.14	105.07	106.16	106.59	106.76	106.35	107.42	107.61	106.58	107.9	103.26	106.94	107.36	106.51	106.24	105.4	106.95	105.54	105.23
106.4	105.17	107.11	104.79	105.16	107.24	106.54	106.04	105.4	105.85	107.14	105.27	106.82	105.72	106.4	106.04	105.59	106.96	103.98	105.79	105.34	106.17	106.59	107.2	104.84	105.98	108.31	107.75	106.3	104.99	104.76	105.06	103.69	105.02	105.22	106.51	105.71	103.53	106.09	104.57	105.36	106.12	104.46	106.3	105.9	104.92	104.34	104.88	105.24	105.18
108.72	107.36	108.38	108.73	109.3	109.21	108.54	109.24	108.32	109.39	109.04	108.91	109.05	109.35	109.9	108.51	108.08	108.83	109.04	106.3	108.57	107.94	109.81	108.4	107.65	108.26	109.08	109.16	109.48	109.85	108.34	108.32	109.72	108.25	109.53	107.92	108.87	109.1	107.42	107.87	108.66	108.88	109.81	108.53	109.24	108.97	109.64	108.57	108.75	109.19
111.42	110.39	110.73	109.62	111.37	111.37	110.59	108.29	111.01	110.74	111.55	109.91	110.94	111.36	109.89	109.18	109.7	111.12	110.75	111.25	108.38	109.74	111.57	109.85	109.74	110.13	110.37	112.02	111.11	109.54	111.12	110.27	108.68	110.9	109.78	109.97	108.6	110.31	110.37	108.8	111.93	109.17	110.3	110.77	110.97	110.64	111.21	111.41	110.66	111.16
104.79	106.3	104.86	105.94	105.14	106.83	104.62	105.2	106.54	104.37	104.24	106.19	107.19	105.27	106.48	104.67	103.64	106.03	105.84	107.17	106.24	105.04	106.19	106.66	105.85	104.29	105.39	106.59	107.51	104.41	104.72	106.77	105.83	106.37	105.77	106.19	104.22	105.88	106.22	105.3	106.17	103.1	104.95	106.79	106.14	105.83	107.39	103.84	106.3	106.63
106.74	108.02	109.15	107.79	108.07	107.7	107.54	106.42	108.48	106.94	107.41	106.84	106	107.29	106.84	107.04	109.18	107.24	107.08	108.62	108.98	108.7	107.08	107.54	107.88	107.8	107.19	106.42	107.85	108.01	108.03	108.55	108.07	106.46	107.86	108.54	107.58	108.41	107.91	107.81	107.25	106.12	105.7	106.65	108.59	109.1	107.66	107.65	107.8	106.65
106.73	107.39	107.18	107.47	108.18	108.4	108.66	108.98	106.99	106.67	108.24	107.19	109.07	107.97	109.13	106.89	107.89	108.14	107.11	109.95	107.42	106.79	106.55	108.04	107.88	108.45	107.62	107.92	108.4	107.65	107.86	108.22	107.48	107.77	107.67	107.92	107.84	107.35	108.25	108.03	108.32	109.03	107.69	107.96	107.32	107.6	107.21	109.36	107.61	108.49
97.1	98.708	99.417	98.668	97.349	96.263	99.644	97.526	98.641	98.447	97.954	98.975	98.97	97.088	98.114	96.981	98.376	98.091	96.898	98.397	98.716	98.507	98.351	97.564	97.566	97.823	97.701	99.376	98.158	98.609	99.219	98.496	97.863	99.608	98.109	98.822	98.333	98.183	98.48	96.786	96.686	98.022	97.933	97.346	97.94	97.463	98.888	97.868	96.605	98.366
98.054	98.669	98.361	97.773	98.747	97.404	98.737	96.555	96.981	97.411	98.112	98.365	98.3	98.067	98.135	97.321	99.717	97.765	97.955	97.467	99.058	97.35	98.467	97.883	98.262	98.548	98.216	99.2	98.205	98.873	97.072	96.121	97.765	97.97	95.715	97.526	96.623	97.738	97.606	98.337	97.626	99.261	96.601	97.361	98.141	97.229	98.298	98.081	97.519	97.722
107.4	108.12	106.97	108.54	108.34	109.08	109.69	109.33	108.84	106.93	107.13	107.2	106.81	108.31	107.82	108.25	108.99	106.95	107.88	108.52	107.54	109.66	108.49	109.18	108.67	108.19	107.64	107.73	108.99	109.28	106.96	109.41	107.65	108.44	107.54	107.53	108.58	106.57	110.4	108.08	109.22	108.13	108.35	106.86	108.01	108.68	108.8	108.28	110.22	106.55
98.532	98.071	99.848	97.449	99.634	100.22	98.427	98.089	98.31	99.647	99.078	98.158	99.688	99.57	97.994	99.443	97.352	99.544	99.5	99.479	98.54	98.853	99.921	98.341	97.324	98.78	98.835	97.781	98.296	97.73	98.769	97.989	98.685	98.357	99.442	99.508	99.914	97.361	99.057	98.721	99.284	99.454	98.607	98.647	98.564	99.339	97.701	98.423	99.651	98.713
108.03	106.51	108.94	108.14	107.8	107.98	107	108.16	108.38	108.93	108.63	106.8	108.87	108.51	107.98	106.89	109.11	107.9	107.58	106.91	109.06	107.75	108.83	108.39	107.5	108.48	109.33	109.5	107.13	106.95	107.64	107.86	108.67	109.19	107.56	107.94	108.46	108.1	108.84	108.44	109.26	108.66	107.8	108.01	108.14	109.18	109.22	107.6	108.26	106.74
106.03	107.93	106.54	105.55	106.08	106.35	106.87	106.11	107.09	108.31	107.41	106.11	105.87	107.52	106.79	106.29	105.04	105.75	104.44	105.54	106.21	106.3	105.94	106.23	106.16	106.32	105.79	107.6	107.51	106.43	104.88	106.18	105.36	107.04	105.97	106.96	105.44	107.49	107.39	106.02	105.41	107.25	104.98	106.92	106.68	107.3	108.54	107.7	106.07	107.14
105.74	106.55	105.33	105.05	104.04	105.3	106.03	105.24	104.89	105.93	105	106.77	106.4	103.06	106.98	106.07	105.55	104.88	105.85	104.37	105.55	104.51	105.59	105.28	105.67	104.71	107.08	103.91	106.27	105.96	104.66	106.07	105.3	105.29	104.85	106.07	104.82	104.86	105.66	105.69	107.3	105.03	105.55	106.21	104.17	106.1	105.06	104.58	105.21	105.43
107.48	104.34	105.89	105.96	105.51	104.8	105.61	106.29	106.14	104.53	106.02	106.03	106.41	107.91	104.42	106.47	105.35	105.4	106.66	106.66	106.92	106.76	106.88	106.01	106.51	105.85	104.49	103.61	105.58	107.33	106.22	106.23	106.15	105.25	104.76	105.6	105.69	107.16	107.52	105.3	105.87	104.56	104.9	104.84	104.37	104.55	104.22	104.78	107.23	106.52
108.47	109.06	106.85	107.62	107.61	108.3	108.53	106.86	107.23	107.57	106.66	107.66	107.98	108.57	109.56	108.7	109.58	107.85	108.4	107.73	107.56	108.42	107.82	107.29	107.88	107.64	106.84	107.86	107.87	107.81	108.72	108.91	109.52	108.02	107.24	107.3	107.77	106.49	109.21	108.85	108.14	108.72	108.33	107.85	106.98	108.64	109.18	107.02	108.02	108.62
108.41	108.16	107.02	108.68	107.29	109.13	108.1	109.61	107.29	107.55	107.39	108.9	106.66	107.31	108.87	107.19	107.81	108.75	109.11	108.05	108.08	108.64	107.52	109.41	106.46	107.53	108.21	107.47	108.76	108.03	108.55	107.58	108.86	108.34	108.72	108.48	109.54	109.2	108.84	107.6	109.01	108.54	107.96	107.82	108.78	108.1	108.22	107.86	107.44	108.65
109.4	108.43	109.05	107.58	108.83	108.55	109.26	106.86	109.82	108.04	109.25	108.05	108.67	108.44	108.74	109.38	109.41	107.76	108.82	108.98	109.72	107.14	110.01	109.42	109.1	107.86	107.73	107.81	107.97	108.24	109	108.12	108.16	106.27	107.85	108.55	108.79	108.52	107.76	109.71	107.71	109.34	108.99	106.58	107.3	109.43	108.77	107.13	108.69	106.51
107.76	108.98	108.08	108.1	107.36	107.61	109.59	108.32	108.77	107.83	109.68	107.71	109.88	107.47	109.27	107.48	109.63	107.85	108.46	106.69	108.23	107.95	108.43	108.36	107.97	109.43	108.58	109.59	110.03	107.05	107.62	107.82	106.03	108.7	108.65	108.4	109.13	108.16	107.37	107.75	109.58	108.6	108.77	109.19	107.86	108.08	108.03	108.96	107.77	108.14
105.93	104.66	104.43	105.68	105.95	105.34	105.98	104.52	105.02	104.23	105.62	105.62	106.15	105.13	105.93	104.96	105.92	106.09	105.85	105.95	106.46	105.97	105.42	106.06	104.14	106.73	106.11	105.57	104.5	105.09	105.94	106.66	105.95	105.68	105.81	104.74	106.52	105.53	104.24	107.34	106.03	107.05	104.4	106.75	103.88	104.89	105.61	106.38	106.78	105.48
105.92	107.1	106.52	105.65	106.34	107.9	106.91	107.6	106.71	106.04	106.21	106.51	106.8	106.56	106.01	105.94	105.77	106.69	107.09	108.35	106.18	107.68	106.52	106.43	106.93	106.86	108.5	105.01	107.91	106.52	106.47	104.76	106.49	106.76	106.42	106.3	106.47	105.64	104.75	107.06	106.97	106.4	106.75	106.7	105.68	105.24	106.05	105.6	105.13	104.77
98.352	99.286	98.059	97.777	100.19	99.608	97.968	97.338	98.788	97.59	97.005	96.758	97.536	97.887	99.009	98.138	98.545	98.185	98.812	97.989	98.576	99.154	99.637	98.83	98.025	97.454	98.708	98.206	98.237	98.163	97.908	100.6	97.948	98.601	98.841	97.351	98.617	98.552	97.868	99.338	99.091	98.683	97.252	99.269	96.754	98.385	98.051	98.486	99.956	98.058
97.023	97.316	97.736	98.154	98.777	95.707	97.787	96.382	100.2	98.886	96.919	96.408	98.544	98.426	98.727	99.64	97.313	97.947	97.25	97.73	97.899	100.51	97.393	97.707	96.668	98.646	98.108	98.939	97.354	96.343	96.817	98.577	97.276	97.866	98.374	97.805	99.176	98.65	97.177	98.399	97.481	97.101	97.01	98.594	98.213	97.418	97.926	96.301	99.263	98.724
101.09	100.4	100.16	100.15	99.596	100.89	97.298	98.552	100.9	100.37	99.573	98.439	97.584	99.721	100.84	100.93	100.94	102.23	100.15	100.09	98.708	101.5	99.966	99.531	99.407	101.18	99.772	99.805	99.84	100.2	101.07	100.1	99.06	100.18	100.18	100.8	101.6	101.27	101	99.533	101.13	101.49	100.08	98.628	100.34	101.28	100.29	100.73	98.67	98.104
101.66	100.15	100.98	101.89	101.28	100.37	101.03	99.864	100.13	101.78	101.34	101.03	101.52	100.4	101.91	102.53	100.53	100.02	102.12	100.16	101.28	100.44	101.17	99.868	101.77	102.47	100.53	100.9	99.677	101.57	101.06	99.705	99.958	101.24	100.99	101.77	101.23	100.37	102.74	100.98	101.56	99.819	100.96	101.99	101.53	100.6	101.43	101.88	101.41	101.2
100.7	98.864	98.746	100.95	101.18	100.61	100.81	100.19	100.64	100.24	100.35	101.63	100.98	99.908	102.27	99.705	99.229	100.11	99.259	101.98	99.739	101.97	100.07	100.17	98.964	100.58	99.956	100.02	100.75	100.72	100.84	98.98	101.46	101.82	100.26	99.933	101.31	99.713	101.47	99.209	100.01	100.23	101.07	100.98	100.07	98.566	99.744	99.136	97.404	99.339
105.3	106.73	106.16	105.08	107.51	106.34	105.15	105.14	105.22	103.63	106.7	104.64	104.75	105.97	105.57	106.1	105.23	105.58	103.81	105.62	106.51	105.38	106.95	106.08	107.21	105.29	105.38	106.35	106.51	105.43	107.01	105.07	105.43	106.18	105.11	105.23	106.08	106.36	107.51	106.39	105.5	105.17	106.21	104.79	104.32	105.52	104.85	104.84	105.3	105.18
106.21	106.31	106.32	105.34	105.33	106.25	103.63	104.87	107.22	106.43	104.41	106.18	104.95	105.08	106.59	105.3	105.43	106.92	105.46	106.48	104.23	105.85	105.7	104.63	105.46	106.18	105.3	107.27	105.34	105.51	105.56	104.97	106.76	105.83	105.74	104.32	105.69	105.03	106.72	104.51	105.23	106.16	106.71	104.5	105.33	104.61	106.01	104.74	105.55	104.7
107.39	106.67	108.33	107.54	106.15	107.4	108.39	107.85	107.85	108.18	107.15	107.75	108.08	108.24	108.12	107.35	107.25	108.71	108.23	107.64	106.28	109.43	107.92	107.8	107.66	107.97	108.07	108.39	106.63	108.95	108.88	107.07	109.33	106.48	109.73	106.99	106.02	107.19	106.93	109.02	107.32	107.69	107.33	108.36	108.15	107.42	107.31	108.63	108.08	106.85
108.24	110.07	109.24	110.48	111.56	108.94	109.57	110.34	109.68	110.55	110.21	112.31	110.61	111.89	111.83	110.79	112.27	110.63	109.72	111.89	109.13	111.19	109.49	109.6	109.83	110.85	109.16	111.16	109.79	110.53	109.79	109.21	109.46	110.35	110.84	110.36	110.21	110.37	110.5	109.76	111.13	111.9	110.55	109.45	110.91	109.6	109.05	110.65	111.5	111.82
109.14	109.12	108.84	108.08	109.96	107.8	108.46	108.63	108.8	109.03	110.84	107.89	109.3	108.5	107.74	107.85	109.37	107.54	109.41	108.49	106.88	109.1	106.76	107.18	108.68	107.47	107.26	108.57	108.98	108.79	108.25	109.75	108.64	108.61	107.01	107.63	108.82	108.63	107.69	108.4	108.17	107.57	108.93	107.21	107.88	108.85	109.53	107.54	107.69	109.54
108.21	108.59	107.99	108.61	110.84	109.59	107.63	107.05	107.62	107.32	108.31	110.27	109.06	109.53	109.4	108.08	109.37	108.63	110.39	108.04	107.98	108.36	107.68	109.82	109.03	109.28	107.88	108.4	108.21	108.02	107.88	108.21	108.5	108.87	108.57	109.66	110.15	107.52	109.64	108.63	108.51	107.93	107.32	107.93	108.18	109.27	109.51	108.73	110.11	108.53
98.201	99.103	99.821	97.951	97.66	98.495	97.706	98.27	97.553	96.839	98.99	97.581	97.415	98.804	97.963	99.141	99.385	99.745	98.415	97.586	99.593	97.399	97.858	97.502	98.897	98.333	97.96	97.564	97.072	97.405	97.302	99.579	98.024	97.073	98.155	98.979	98.519	96.149	98.126	98.516	98.759	99.24	98.165	98.684	96.316	97.038	97.915	98.458	97.962	97.622
96.507	97.997	98.25	99.963	97.96	98.429	96.48	96.593	97.259	97.747	98.871	98.669	98.43	97.756	98.85	97.807	98.063	98.416	98.032	98.204	98.921	96.212	98.394	98.372	97.536	96.075	98.472	98.178	98.762	96.803	98.261	98.714	99.32	96.712	98.083	97.63	97.662	97.374	98.625	98.345	99.033	98.648	98.554	97.759	95.645	96.788	99.584	97.512	97.757	96.844
106.42	108.39	106.31	107.92	108.36	108.09	106.54	107.43	107.37	106.17	108	107.18	108.28	108.13	107.72	106.88	109.19	106.65	106.92	107.09	108.27	107.07	108.25	108.28	107.53	107.79	107.87	108.99	108.47	107.46	107.45	108.09	107.39	109.36	108.1	107.78	107.95	107.23	107.95	108.25	107.83	108.69	108.57	107.55	108.23	108.35	108	107.93	106.66	107.56
106.75	109.08	106.7	108.89	108.06	107.45	109.2	108.2	107.25	108.12	107.94	108.01	107.27	107.32	108.88	107.51	107.91	109.05	108.43	106.51	106.55	106.65	108.06	107.77	108.48	107.9	108.54	107.65	107.09	108.76	108.46	108.05	108.2	107.32	106.04	107.52	108.91	109.58	107.69	108.24	107.7	107.15	106.52	107.4	108.2	108.15	108.35	108.37	108.88	108.09
110.66	110.39	109.51	109.51	109.82	108.58	111.01	110.19	110.3	110.07	109.55	111.15	110.11	109.74	109.45	111.1	110.12	111.29	109.84	108.98	109.64	110.67	111.07	109.01	109.54	110.72	109.9	109.84	110.02	110.79	111.46	108.86	111.41	109.97	109.45	111.65	107.87	109.53	110.94	112.03	110.69	109.55	110.62	110.02	110.45	111.22	109.82	110.06	109.19	109.21
106.36	106.36	106.66	104.97	105.59	106.34	104.77	106.7	106.83	105.8	105.54	105.56	107.09	104.58	106.49	105.45	104.86	104.9	104.1	105.27	105.51	107.6	105.08	105.98	106.17	104.99	105.87	105.61	103.17	106.12	105.52	104.96	105.58	104.77	105.17	104.41	105.6	106.02	106.68	103.95	106.53	104.75	105.4	104.31	106.81	105.88	106.27	107.08	106.04	106.33
108.28	109.48	107.58	107.22	107.65	107.15	107.61	107.83	108.89	108.76	107.91	106.89	107.7	107.38	109.85	108.09	109.64	107.15	108.36	109.41	108.51	107.72	106.84	108.16	107.9	108.51	107.35	106.62	107.64	106.99	107.07	108.54	108.95	107.79	107.88	110.5	109.41	107.17	108.01	108.53	108.79	108.08	107.79	109.8	108.43	108.18	108.99	108.63	108.02	107.97
107.4	107.93	109.17	106.87	107.65	107.98	109.08	108.72	108.28	109.14	108.79	107.93	107.25	107.87	109.04	107.25	108.57	108.03	108.25	108.91	108.75	108.44	108.35	107.27	109.35	107.43	107.41	106.66	106.83	108.83	108.83	109	109.09	107.09	107.51	108.06	108.47	108.43	108.48	108.05	107.55	107.86	107.88	107.31	108.77	107.73	108.79	108.86	107.04	108.6
104.21	106.05	105.95	104.61	103.66	105.93	105.26	104.94	105.47	104.91	104.8	104.66	105.54	107.73	105.41	104.26	104.88	105.32	104.76	105.49	104.72	105.71	104.42	106.86	104.19	106.45	104.03	106.66	105.53	105.03	104.99	104.41	106.64	105.26	105.03	105.39	105.73	105.73	105.1	106.36	105.44	106.84	106.67	104.51	104.49	105.37	103.83	104.93	105.62	107.31
97.812	96.342	97.792	96.644	99.281	97.311	97.96	96.983	98.231	99.358	98.131	96.955	97.592	98.497	98.58	97.972	97.303	98.596	97.288	98.53	98.42	97.73	98.955	97.451	98.92	97.841	97.555	97.979	97.19	100.18	97.635	96.826	97.343	99.492	99.323	98.793	97.872	97.835	99.994	97.265	98.242	97.923	98.163	95.646	98.699	97.128	98.6	97.647	97.998	96.379
109.26	108.61	107.87	107.06	106.74	107.97	106.66	108.23	107.91	107.91	108.8	108.61	109.13	109.26	107.86	108.48	106.99	107.23	109.23	110.31	106.9	107.05	108.41	108.18	108.33	107.66	107.79	106.95	108.72	107.75	106.57	107.75	108.36	108.74	108.74	109.74	107.48	107.56	108.12	106.62	107.75	109.27	108.96	107.46	107.78	109.28	107.42	108.92	108.18	108.9
106.39	106.93	107.01	107.29	107.54	106.82	104.68	106.36	104.49	106.16	106.35	107.8	106.78	107.8	106.67	107.43	106.32	106.02	107.42	104.95	106.77	105.31	106.51	106.19	105.82	108	107.03	106.7	105.55	107.05	106.55	104.35	107.41	106.63	105.57	106.38	105.02	106.61	107.91	106.54	105.65	107.34	105.56	107.64	107.18	107.71	108.4	106.76	107.92	106.35
105.24	106.41	103.11	105.81	104.85	103.97	106.99	104.28	105.61	105.46	105.73	105.6	104.13	105.15	107.89	106.73	104.32	106.01	105.79	106.72	104.81	106.47	105.62	106.11	105.83	106.46	106.41	106.82	105.25	105.53	106.36	104.94	103.56	105.33	106.63	105.16	107.92	105.21	104.82	106.35	105.96	105.34	107.01	105.49	104.73	106.01	106.98	103.92	104.47	104.67
96.614	97.97	97.244	96.648	97.288	97.242	98.438	98.904	98.066	97.965	97.779	96.301	98.632	97.452	96.343	97.681	97.194	98.617	97.646	97.328	96.748	98.328	96.501	98.858	96.988	97.218	98.217	98.037	97.868	98.548	98.666	99.361	97.346	97.749	97.997	98.683	97.666	97.836	96.308	97.373	97.678	98.787	97.875	97.416	97.679	98.104	98.329	97.253	97.241	97.377
97.476	97.52	96.827	96.881	97.952	97.657	98.43	97.117	98.872	97.686	96.988	99.19	98.141	97.54	97.466	98.194	98.043	98.975	97.954	98.637	99.561	98.146	98.743	97.792	98.982	97.547	99.303	98.084	97.776	98.865	99.118	97.927	98.584	95.561	98.666	99.374	97.826	97.173	99.136	98.029	100.2	98.634	97.096	97.07	98.882	97.377	98.518	98.732	98.951	98.178
106.46	105.57	106.25	105.65	104.77	104.66	105.29	106	105.62	105.48	104.01	105.72	105.41	106.35	106.3	104.98	105.12	105.89	105.82	106.61	105.45	106.07	106.59	107.06	105.92	105.73	105.65	105.5	105.53	105.65	105.75	104.27	105.72	104.2	104.25	103.79	106.2	105.45	103.74	104.92	105.04	107.31	104.13	105.92	105.67	107.51	105.84	105.98	105.59	104.21
108.11	106.8	109.39	109.13	107.32	108.8	108.38	109	108.39	110.64	109.52	107.17	108.9	107.76	108.99	107.41	107.86	107.54	108	107.15	108.07	106.65	109.77	107.16	107.15	107.67	108.14	110.1	108.51	107.48	107.62	108.41	108.39	108.73	110	106.72	106.77	110.03	108.94	107.38	108.01	107.26	108.34	109.85	108.31	108.02	108.88	107.72	107.54	107.83
107.85	105.54	105.63	105.61	107.2	106.62	107.24	105.58	106.39	106.49	104.82	106.04	105.9	106.55	106.78	107.07	107.12	106.15	107.16	107.04	105.12	106.6	105.89	106.88	108.15	106.74	105.61	105.71	106.88	107.54	106.96	105.38	107.21	105.75	105.11	106.78	108.03	106	106.23	106.9	107.19	108.32	106.92	106.62	105.61	106.93	105.65	107.17	105.67	105.37
106.25	107.58	106.24	105.96	104.28	105.12	107.34	104.7	103.92	104.99	104.08	103.93	107.43	105.68	106.1	106.41	105.91	103.44	105.9	106.74	105.55	106.02	106.65	104.35	105.7	105.96	104.46	105.89	105.26	105.05	105.84	107.03	105.57	107.09	104.31	106.92	106.83	105.49	105.1	106.01	105.58	106.09	106.2	104.9	106.57	106.48	105.84	105.47	104.81	106.94
108.3	109.68	110.13	107.81	108.65	107.91	109.91	109.75	109.14	108.11	108.1	108.27	108.51	109.32	107.4	108.14	108.11	107.88	106.99	107.8	108.63	107.54	108.19	107.35	109.52	110.1	107.85	108.17	106.8	108.02	106.27	108.7	108.13	108.03	108.08	108.74	106.25	109.87	106.92	109.21	108.8	106.37	108.53	108.01	106.78	108.99	107.99	108.32	107.99	109.05
107.23	105.9	105.99	106.54	106.03	105.94	105.68	106.04	104.39	106.18	104.85	105.11	105.18	105.57	105.65	106.12	104.76	106.26	105.33	106.49	106.29	108.04	106.61	105.85	104.73	105.71	106.33	107.46	106.15	105.8	108.19	107.2	105.62	106.4	104.64	104.5	104.15	104.97	106.6	105.91	104.5	105.98	105.28	105.61	105.9	106.51	106.26	107.12	106.68	107.43
99.486	98.62	97.015	97.914	98.798	95.96	97.694	97.909	98.821	98.107	96.329	99.969	97.244	98.62	97.814	99.191	98.976	98.904	97.737	99.968	97.849	98.031	97.696	98.258	98.753	97.798	98.484	98.81	98.927	98.383	98.072	97.428	99.172	97.502	98.264	98.653	97.343	97.289	97.236	99.63	97.56	99.468	97.623	98.171	98.051	96.92	98.596	99.84	99.82	97.866
108.85	106.54	107.54	108.09	108.05	107.99	110.02	108.25	109.43	108.5	110.29	109.09	108.88	107.35	107.74	109.2	108.53	108.68	109.45	108.18	108.1	110.22	107.77	108.93	108.85	109.89	106.21	109.03	109.82	108.57	108.58	108.24	110.38	108.81	109.37	109.24	109.23	108.31	107.5	108.2	108.23	108.25	107.96	107.52	107.13	110.39	108.8	109.77	111.21	109.8
98.291	100.05	99.107	97.686	97.046	98.219	97.512	98.99	98.278	98.747	97.171	97.266	96.087	97.91	97.964	98.1	98.777	98.182	98.719	98.563	98.952	97.773	98.479	97.74	98.189	97.019	97.849	97.5	97.95	97.283	98.059	97.08	96.828	98.614	99.079	98.542	97.554	97.203	97.488	99.559	98.321	99.707	99.342	99.388	98.737	98.216	98.423	97.469	98.616	97.773
107.22	106.71	106.22	104.51	107.28	105.58	106.43	105.9	106.49	105.97	106.67	105.56	106.17	105.96	106.52	105.35	105.96	107.4	106	106.36	107.45	106.76	105.72	107.2	105.84	104.25	105.77	107.37	107.7	105.94	106.41	106.45	106.48	107.19	106.9	107.02	107.25	107.09	107.69	106.45	106.76	106.36	107.27	105.12	105.76	106.94	106.63	107.29	106.28	107.41
107.46	109.05	109.79	107.68	106.99	108.58	108.11	108.02	108.43	108.71	108.33	107.34	108.83	107.72	108.67	108.99	108.34	110.31	109.03	107.85	108.36	108.79	108.58	106.88	108.09	108.15	109.99	107.98	108.26	108.9	108.5	108.23	108.48	109.53	109.52	108.12	109.14	108.6	107.75	108.81	107.9	108.61	109.42	109.36	109.36	108.66	108.4	108.08	109.19	108.75
102.91	101.92	103.65	102.68	100.84	103.19	101.95	103.96	103	103.62	101.93	104.64	104.69	103.11	103.76	105.14	104.07	102.9	101.78	101.41	101.84	102.37	105	101.73	103.2	102.77	102.51	101.6	103.53	102.82	103.58	104.42	101.91	102.64	103.65	103.68	102.69	102.32	103.09	100.87	103.44	103.67	101.24	102.07	102.98	102.82	103.59	102.23	102	103.92
98.405	98.25	98.281	97.865	99.008	97.35	98.696	98.887	99.112	97.796	97.068	98.624	99.048	96.589	100.26	97.031	96.715	99.62	97.739	96.678	99.174	97.589	99.079	99.148	96.708	100.08	98.332	98.193	98.564	97.631	99.303	98.117	98.86	98.817	96.57	96.856	97.402	99.045	96.585	96.762	97.04	97.013	97.42	98.131	98.189	97.064	96.208	97.298	98.808	99.429
105.09	105.8	106.52	104.79	104.69	105.95	105.34	104.96	104.75	106.12	105.44	106.43	105.63	104.55	105.56	105.55	106.09	105.22	105.25	105.62	105.56	106.86	106.79	106.63	104.76	105.84	105.47	106.09	104.41	105.75	105.86	106.04	107.16	106.29	105.82	105.87	104.56	107.57	106.52	106	104.51	104.44	106.85	105.81	105.79	105.58	105.31	105.91	104.68	105.78
106.03	105.54	105.63	106.69	105.99	105.97	105.52	105.39	103.54	105.92	104.39	107.33	104.51	105.87	106.77	106.59	106.81	106.18	105.41	105.61	105.61	106.4	105.63	105.39	105.22	105.91	105.75	105.64	105.97	104.11	104.38	104.87	106.99	107.17	105.53	104.62	105.58	106.05	106.4	106.95	104.84	106.39	104.78	106.11	105.19	108.06	103.84	106.52	108.01	105.38
106.34	106.21	105.54	107.32	106.76	104.75	105.92	106.16	106.1	106.2	105.97	105.91	106.68	104.3	107.33	105.17	106.82	105.14	104.99	106.43	105.26	107.1	105.65	105.89	105.74	106.94	105	106.27	105.53	105.4	105.67	106.7	106.28	106.17	105.48	106.14	104.65	105.44	106.05	105.09	106.12	104.04	106.59	103	106.69	104.15	105.32	106.07	105.96	104.86
100.19	99.006	98.945	99.878	98.424	98.945	99.399	98.068	99.129	99.532	99.115	99.575	99.603	99.266	98.559	99.513	99.115	100.45	98.626	98.987	98.637	100.02	98.745	99.789	99.144	99.026	99.792	100.8	98.289	100.97	99.254	99.818	98.36	100.33	99.391	99.286	99.559	98.999	99.576	98.526	98.446	99.714	99.244	99.477	97.113	98.654	98.012	98.095	98.579	97.524
107.35	107	108.08	108.86	108.2	109.49	106.84	108.57	109.02	107.77	108.23	107.29	107.69	108.24	107.61	108.95	108.13	108.72	108.8	108.26	108.94	108.38	107.87	109.44	108.45	107.74	108.66	107.87	108.39	109.34	108.67	108.59	109.56	109.45	109.97	108.93	109.86	108.46	108.67	108.45	110.94	110.1	109.34	110.36	109.56	107.97	107.82	108.93	107.75	109.89
106.26	106.32	104.61	105.79	103.57	105.64	104.03	105.12	105.64	104.42	104.87	104.76	105.03	106.28	106.17	105.74	105.76	104.51	104.39	106.28	105.32	106.86	105.71	103.84	105.96	103.9	106.64	105.69	106.69	104.88	105.36	104.52	104.94	105.97	104.27	104.7	105.21	106.14	106.12	105.2	104.58	107.83	106.48	105.6	105.94	106.28	106.17	105.59	106.44	106
108.03	106.5	108.33	107.79	107.59	107.09	107.46	107.62	107.21	107.78	107.98	108.02	107.95	107.89	108.68	108.66	107.24	106.53	106.44	105.84	109.45	110.01	106.13	108.2	107.84	109.26	106.18	108.14	108.33	107.72	107.91	107.37	108.26	107.99	108.85	107.53	106.66	106.68	108.87	109.75	109.47	105.71	107.78	108.09	107.3	107.77	106.74	107.81	106.92	107.59
103.89	105.89	104.6	105.84	104.62	106.27	107.32	105.51	104.24	104.83	107.53	104.65	104.04	105.1	105.98	104.92	106.69	105.55	105.74	105.32	106.16	104.87	106.21	105.13	105.64	105.67	103.88	104.73	105.5	106.26	105.53	104.97	105.37	104.88	106.06	104.62	104.56	104.54	105.48	105.54	107.38	107.41	105.19	106.23	106.22	107.07	104.41	104.56	105.7	105.59
108.64	107.43	109.28	109.09	108.81	109.77	109.32	108.16	109.01	108.21	109.82	107.01	108.08	109.25	109.67	109.27	108.94	108.52	109.88	107.7	107.62	108.86	108.47	107.97	108.37	107.99	108.68	109.08	109.23	110.25	107.89	107.03	107.63	107.73	110.71	107.6	108.51	109.78	108.44	107.69	108.16	107.61	107.31	108.24	109.15	108.94	109.51	109.46	110.34	109.05
106.85	106.18	107.31	106.53	105.53	106.62	104.98	106.21	108.04	104.87	107.45	107.62	107.61	105.5	106.01	107.17	105.85	106.37	106.55	105.97	107.97	106.29	107.12	105.75	108.08	108.01	105.92	106.62	104.98	107.49	106.18	106.66	106.12	108.07	106.91	107.55	106.12	107.41	106.17	106.41	105.63	105.42	106.57	107.13	107.14	106.42	105.66	106.41	106.72	105.69
109.35	107.72	108.58	108.82	108.51	108.06	108.33	109.56	108.25	108.49	107.63	110.06	107.69	107.9	108.69	108.91	108.11	107.76	107.87	108.15	107.46	108.19	109.65	107.52	109.32	108.41	109.22	108.95	107.97	107.69	107.53	107.32	108.1	108.75	107.64	108.55	107.3	107.95	109.38	109.96	108.53	109.79	109.15	108.29	108.13	108.83	106.46	109.15	108.72	107.31
110.83	113.59	111.16	109.58	110.28	111.07	110.7	109.71	110.13	109.87	110.67	108.96	111.23	110.61	110.12	109.91	111.51	112.05	110.44	109.93	109.07	111.01	109.12	110.77	110.24	111.73	110.54	110.97	110.25	112.37	110.55	110.92	110.33	110.83	110.66	110.9	111.51	109.72	109.6	109.22	110.63	111.16	109.79	112.15	110.83	109.45	109.58	110.7	111.11	110.48
105.57	105.89	105.98	107.14	107.28	106.1	106.34	105.51	105.49	106.62	104.56	106.33	105.91	106.47	106.09	106.81	105.65	104.18	105.48	106.88	106.6	104.17	105.65	106.18	105.72	107.13	105.59	105.78	105.53	106.51	105.71	105.46	106.34	105.47	106.43	106.45	105.71	106.13	104.27	105.62	105.44	105.16	106.54	104.29	105.99	104.18	105.91	106.18	105.07	105.14
108.02	108.65	108.07	109.36	108.75	109	107.83	108.07	108.69	108.25	108.82	108.14	108.52	108.49	108.3	106.67	108.9	108.91	109.52	110.61	108.46	108.13	107.66	107.96	106.84	108.46	107.29	106.79	107.77	106.87	107.63	108.74	108.95	108.21	108.11	107.98	108.19	108.08	107.22	108.49	108.62	107.57	107.62	108.27	107.19	107.36	109.85	106.47	107.82	107.94
105.49	106.47	104.49	106.1	106.65	105.89	106.81	106.29	108.09	105.71	106.18	108.22	108.16	106.33	105.48	105.61	105.79	105.91	106.55	105.74	106.95	107.11	107.69	104.61	106.73	106.96	107.6	106.54	106.19	107.39	108.25	107.31	106.42	106.95	105.75	106.45	105.98	106.21	106.13	107.61	108.1	106.78	106.32	105.46	107.48	106.1	107.46	106.04	107	106.91
107.16	106.22	108.23	108.56	106.6	106.53	107.43	107.03	107.45	108.6	106.15	108.42	107.2	106.78	107.48	108.7	107.01	107	105.68	107.1	108.96	107.1	108.5	106.74	107.23	107.21	108.9	107.14	107.49	105.62	108.39	107.47	109.36	108.98	106.91	106.8	105.63	107.96	106.8	107.02	107.42	109.07	109.42	108.21	107.17	107.84	108.53	106.67	107.26	107.76
105.39	106.38	106.42	106.96	104.6	104.97	106.41	104.86	106.1	106.98	105.67	105.28	106.79	103.98	105.3	105	106.44	105.15	106.02	104.3	104.87	105.46	105.15	106.54	105.71	105.43	105.04	105.59	104.92	105.26	104.41	104.03	106.98	104.46	104.75	106.26	104.98	105.35	105.68	105.1	104.48	104.99	104.73	105.25	104.87	104.11	105.06	104.78	105.13	103.82
95.58	99.036	99.377	96.977	97.977	97.823	97.563	97.839	99.618	97.805	98.037	97.188	97.291	96.886	99.615	97.316	98.546	97.691	98.971	99.455	98.392	97.6	97.632	98.562	97.163	98.699	97.565	98.389	98.167	99.372	98.168	97.919	97.362	97.97	97.774	97.451	100.05	99.112	97.818	99.302	97.825	97.495	98.011	100.47	97.448	96.312	98.494	98.643	99.369	98.917
109.31	108.9	106.76	108.14	111.01	108.86	108.77	106.57	108.24	109.3	106.71	108.37	107.33	109.68	107.91	108.64	110.52	108	108.03	108.52	107.58	109.36	105.76	109.23	107.64	107.95	108.45	108.55	108.63	108.24	108.93	108.53	109.42	108.54	108.46	109.68	107.24	108.61	108.3	109.46	108.19	107.69	107.98	108.1	109.32	107.5	109.64	109.33	108.57	106.55
106.38	105.12	104.82	106.01	103.91	106.21	104.69	105.42	106.19	105.06	107.53	108.09	106.4	106.39	105.22	103.75	105.88	105.52	106.04	104.73	105.17	105.93	105.74	105.63	106.67	105.97	104.43	105.88	105.98	106.46	106.77	105.2	106.15	107.08	105.96	103.92	105.64	104.9	105.83	107	105.34	105.67	105.91	105.91	105.34	105.16	106	104.83	103.5	106.59
98.742	99.444	100.52	98.423	98.825	98.822	99.521	99.989	98.619	98.204	97.979	99.586	99.646	97.054	99.255	97.659	100.07	99.341	98.291	99.758	98.841	98.947	98.556	99.878	98.026	99.236	98.663	98.846	98.29	98.752	99.395	98.662	97.659	99.105	97.894	99.399	97.861	98.036	99.298	99.457	98.59	99.577	100.35	99.987	99.506	100.03	99.066	99.752	98.945	98.876
107.88	107.87	109.61	109.21	108.32	107.77	107.44	108.81	109.34	108.72	109.06	107.7	109.23	108.54	107.75	108.44	110.04	108.49	108.66	108.11	107.42	108.23	110.78	109.09	107.96	108.87	108.76	108.21	108.41	107.56	108.84	108.13	108.75	108.36	108	108.01	108.16	107.44	107.7	108.13	108.74	108.63	107.29	108.63	106.35	106.69	107.19	109.68	109.26	108.77
100.21	101.25	99.99	102.22	102.42	100.24	99.59	100.59	100.67	100.99	100.11	100.33	100.46	99.719	101.45	100.31	99.787	100.64	101.86	100.7	99.351	99.433	99.807	100.4	98.56	100.25	102.12	100.27	100.47	99.68	101.15	99.999	101.39	100.91	100.41	101.11	100.84	99.645	101.6	99.935	100.34	100.96	101.04	101.02	101.15	101.62	100.62	99.584	100.26	100.81
97.567	98.159	97.241	96.482	96.571	100.09	99.26	97.784	97.845	98.797	97.615	97.698	97.285	99.218	97.849	98.553	97.666	97.732	97.885	97.596	97.971	98.292	99.268	98.449	98.443	98.004	97.761	98.253	98.386	96.796	96.671	97.57	96.573	99.828	98.257	97.427	99.353	98.456	97.809	97.611	97.459	98.336	97.119	98.252	97.814	98.17	97.791	97.586	98.069	99.016
105.36	106.69	106.36	105.35	103.97	107.11	105.07	105.88	103.38	105.33	105.58	105.31	105.02	104.52	105.47	106.48	106.38	104.9	106.4	106.47	106.08	104.7	103.82	105.65	104.73	104.64	104.86	105.63	106.58	105.28	104.5	104.7	106.11	106.57	104.16	104.62	107.67	106.05	106.36	104.66	105.52	104.02	104.3	105.5	106.47	105.29	104.38	104.47	106.22	104.5
106.84	106.92	106.96	106.84	106.38	106.06	106.71	106.94	105.66	105.81	106.75	105.54	105.5	106.31	106.8	105.46	106.87	106.22	106.22	106.79	107.83	105.85	107.12	106.02	108.16	106.5	106.96	106.69	105.93	107.41	106.8	104.01	107.29	107	107.68	106.62	105.99	104.28	107.3	106.17	107	104.11	108.33	107.46	108.42	105.95	105.52	107.93	106.7	107.81
105.58	106.38	105.33	105.97	106.27	106.25	105.93	104.87	104.98	107.54	106.84	105.44	103.99	106.36	105.94	106.12	104.39	104.5	106.43	104.34	106.56	105.96	106.19	105.67	105.39	104.96	105.4	106.75	107.84	104.06	106.68	105.99	107.34	106.44	104.81	104.53	105.3	106.49	106	105.69	104.46	104.16	106	105.96	104.66	106.42	106.1	106.6	105.26	107.13
106.63	105.61	104.81	106.39	105.24	106.6	105.76	106.76	105.68	106.62	105.32	105.34	105.22	105.16	105.09	105.41	106.05	105.32	104.57	104.3	105.71	105.24	105.36	106.58	105.28	105.32	104.76	106.84	106.93	106.67	105.92	104.6	106.35	105.33	104.96	105.78	106.06	105.47	104.46	105.91	105.73	105.88	105.01	104.72	106.32	105.29	105	106.22	106.13	104.65
109.12	110.89	109.26	110.11	111.23	111.46	111.4	109.74	110.49	110.79	112	111.25	110.48	111.06	109.11	109.32	110.59	110.76	110.9	110.86	108.72	109.19	110.57	111.11	109.63	111.04	109.78	109.86	110.18	110.17	110.48	109.85	109.01	110.26	110.79	112.26	110.04	110.53	109.79	109.35	110.99	109.08	108.97	110.29	110.33	109.94	109.62	111.75	111.45	109.4
99.269	98.078	97.428	99.472	100.15	98.173	99.619	98.472	98.354	100.05	99.212	99.309	98.447	97.52	97.03	99.852	99.833	99.011	99.094	100.26	99.791	97.908	99.351	100.89	98.416	98.166	99.036	99.411	100.11	100.14	99.349	98.703	99.56	100.4	98.915	97.336	99.877	98.391	99.317	99.508	97.662	98.854	97.127	98.459	99.622	99.946	99.631	99.076	97.809	99.392
106.97	107.26	108.81	107.91	109.17	107.49	107.13	108.46	108.62	107.26	108.77	107.7	108.92	110.59	108.59	108.2	108.74	108.4	108.5	109.12	107.48	107.56	109.29	108.03	107.94	108	107.71	108.11	109.08	107.46	106.92	109.56	107.88	108.07	106.89	107.33	108.48	106.91	109.92	107.96	108.98	108.36	107.48	108.63	109.44	109.79	108.03	107.18	106.86	108.58
110.61	111.43	111.23	111.8	110.33	111.35	110.12	109.64	111.9	109.86	110.81	110.99	109.3	110.02	111.7	110.41	110.77	112.24	110.4	110.95	111.13	110.22	110.67	111.96	110.7	111.22	111.83	110.19	109.23	111.33	111.08	108.76	110.87	111.58	111.11	110.4	109.14	110.1	110.11	112.64	110.42	109.92	111.97	110.42	110.78	110.52	110.93	112.64	110.7	110.41
107.77	108.46	107.98	107.72	107.9	108.27	109.38	106.78	108.01	107.23	107.62	109.98	109.84	107.23	108.92	107.55	108.44	109.17	107.28	107.02	107.83	107.94	107.2	107.66	105.74	107.02	108.11	108.68	107.62	107.43	107.43	107.04	108	106.58	108.24	108.41	107.84	107.27	105.95	107.8	108.26	106.85	108.41	108.31	108.43	106.4	106.98	105.88	106.96	108.88
108.98	110.77	109.79	108.88	110.13	110.42	111.43	110.38	108.86	110.85	109.54	111.29	109.01	112.14	108.06	111.27	108.35	110.29	110.15	111.5	110.17	110.66	111.56	111	111.45	110.96	108.68	111.1	111.53	109.68	110.79	111.37	109.13	111.01	111.05	109.77	111.72	111.01	110.02	111.37	110.73	108.46	109.97	109.14	109.65	110.27	112.04	110.6	110.79	110.31
108.32	106.96	107.2	107.74	108.03	108.72	108.18	108.33	107.66	108.83	109.55	108.56	109.09	107.31	108.46	108.65	108.12	106.03	108.98	108.3	106.23	109.02	107.72	107.09	108.4	108.88	108.37	107.46	108.48	108.22	107.57	109.07	108.67	109.88	109.63	108.95	106.89	107.46	106.85	109.63	108.79	108.55	108.42	108.57	108.73	108.6	107.27	107.91	106.55	109.81
109.65	109.54	108.43	107.89	108.95	110.47	108.26	107.05	108.85	108.55	108.96	108.86	108.19	108.59	109.07	108.15	108.59	106.88	108.63	108.32	107.73	110.58	107.78	107.85	108.89	107.16	109.05	109.31	109.81	109.02	108.38	107.95	107.82	108.14	107.72	108.5	109.6	108.23	109.59	107.44	109.46	109.35	109.81	108.75	108.49	108.74	108.08	110.1	109.03	109.45
105.35	108.27	104.8	104.6	105.16	105.31	105.21	107.49	106.73	106.68	106.69	105.57	105.74	105.49	107.54	106.15	106.52	105.14	107.31	104.82	103.16	104.87	105.93	106.81	104.9	105.96	105.42	106.03	105.74	106.71	105.42	106.84	105.6	105.74	105.41	104.48	105.28	107.31	104.63	104.88	105.67	104.72	105.71	105.2	106.4	106.08	105.91	103.86	106.3	104.63
96.852	98.952	98.93	98.287	97.168	97.155	97.104	97.949	98.023	97.91	99.009	98.958	97.921	97.034	98.34	99.912	100.39	96.385	98.381	98.744	98.295	98.803	98.185	97.629	99.977	98.363	98.349	98.457	97.546	98.06	98.856	99.087	99.293	99.066	97.9	97.92	98.16	99.202	96.787	98.93	96.014	97.716	97.451	97.839	96.959	99.123	98.526	98.531	97.502	97.915
106.82	108.21	108.95	106.69	108.49	109.76	107.7	108.91	108.31	109.38	107.44	109.02	107.87	108.45	109.45	108.04	108.64	107.7	108.31	107.61	109.48	107.26	109.54	109.44	108.71	106.83	108.67	108.46	107.4	108.65	106.48	108.21	106.22	108.83	107.89	107.63	107.63	107.17	111.08	108.25	107.56	108.95	107.75	107.32	106.58	107.25	107.65	108.22	107.44	108.05
105.8	106.66	107.17	106.63	107.8	106.58	107.21	107.16	106.34	106.94	107.34	106.9	108.12	104.72	105.57	106.87	107.11	105.92	107.02	108.43	106.88	106.93	107.56	106.91	107.15	107.08	105.64	107.22	106.5	106.88	105.43	106.76	107.19	105.83	106.82	107.14	105.86	106.18	107.29	107.73	106.43	105.27	106.83	107.32	106.06	106.12	106.41	107.27	107.97	105.91
106.67	106.67	104.77	106.97	106.89	107	106.5	106.41	105.72	106.02	105.75	104.37	105.45	105.55	104.46	105.33	106.14	104.24	105.17	106.5	105.49	105.41	104.84	105.87	104.82	105.81	106.1	104.54	106.57	105.44	106.01	106.35	105.83	103.99	104.67	105.69	106.32	105.64	105.94	105.18	104.2	105.59	104.86	104.29	105.35	106.9	105.32	105.92	106.11	105.68
106.28	107.98	106.33	105.86	106.25	105.99	104.18	107.25	107.54	107.55	105.78	106.03	106.59	106.52	106.85	105.62	107.43	107.07	105.63	104.85	105.48	106.99	105.68	105.19	108.16	105.76	105.83	106.2	107.69	108.15	104.96	106.28	106.84	107.41	106.84	106.29	106.34	106.53	105.47	104.55	107.16	105.44	107.22	104.87	106.51	108.57	106.99	106.09	105.06	108.13
108.22	108.23	107.3	107.22	108.3	109.29	108.83	110.01	107.36	108.27	109.07	109.43	109.88	108.27	108.44	108.71	108.99	108.53	110.76	109.53	106.78	109.63	109.05	107.42	108.58	107.39	107.69	110.35	108.43	109.95	106.63	108.89	108.98	107.5	108.11	107.75	108.21	108.05	107.64	108.63	109.4	109.26	108.63	108.07	108.07	108.37	108.41	109.15	108.01	108.21
111.01	109.51	111.12	110.72	109.45	109.91	110.83	110.85	110.01	110.23	109.64	109.94	110.89	109.65	110.42	110.55	111.29	109.53	110.91	111.73	110.36	111.65	110.62	110.82	110.06	110.68	110.43	109.19	111.83	110.51	110.73	110.2	108.43	109.12	109.6	110.07	110.74	110.6	111.69	109.66	111.02	109.6	111.32	110.88	110.06	109.92	110.38	109.59	110.01	110.45
105.86	107.19	105.17	106.93	105.65	105.3	105.55	106.71	106.27	104.73	105.54	105.97	107.41	106.75	106.14	104.28	105.42	105.31	104.12	105.58	106.05	107.02	106.01	106.14	105.79	103.29	104.23	105.59	106.73	105.64	105.65	106.37	105.79	106.49	105.84	105.81	105.05	105.32	104.34	105.85	107.16	107.26	104.18	106.55	107.41	105.65	106.95	105.28	105.09	106.22
99.621	101.08	100.39	102.46	100.81	99.48	101.29	100.34	100.08	101.06	99.598	100.96	100.86	99.346	100.81	101.73	100.2	100.37	100.38	101.38	99.132	100.25	100.77	100.41	101.69	100.22	99.501	101.36	99.845	99.942	100.98	100	100.08	100.65	100.43	101.17	101.14	101.41	100.52	101.24	100.78	100.75	100.34	100.38	101.39	99.233	101.71	100.1	100.72	98.801
107.61	109.65	108.46	108.91	109.31	108.2	108.75	107.83	109.58	109.6	108.29	108.42	108.04	107.47	109.28	109.23	108.21	109.7	110.01	109.8	108.88	109.86	108.04	109.27	108.69	108.15	107.99	107.72	108.2	109.41	108.12	109.16	107.82	110.81	107.09	108.95	108.49	107.92	108.96	107.5	107.65	108.16	108.3	107.4	107.65	110.58	107.56	109.01	107.86	107.62
105.31	105.84	104.29	104.78	106.62	106.89	105.72	105.72	106.07	106.25	105.73	104.88	106.4	105.8	105.35	106.46	104.45	104.29	106.37	106.31	104.48	105.74	106.07	103.69	104.76	103.98	105.73	106.13	106.2	105.96	105.97	104.58	104.11	105.81	105.12	107.1	104.72	105.63	105.41	105.22	105.4	105.36	104.85	106.44	104.48	104.04	105.95	105.66	104.83	105.49
105.96	105.11	106.74	105.36	104.65	106.55	105.18	105.32	105.67	105.76	105.85	104.16	105.11	104.23	104.77	105.38	105.6	105.99	105.7	105.28	105.33	105.2	105.41	105.37	106.91	107.45	105.52	105.18	106.11	104.26	105.19	106.42	105.42	104.77	106.98	104.47	105.73	105.17	104.4	105.99	105.82	104.95	105.63	107.66	103.69	104.54	103.74	105.34	105.54	105.69
106.95	105.98	107.51	105.05	105.42	106.69	105.83	107.12	107.48	105.86	105.55	106.74	107.36	105.67	104.25	105.99	106.94	106.53	106.36	107.71	108.13	107.14	107.34	105.37	106.55	105.32	107.93	105.66	106.36	106.14	106.54	106.51	106.34	107.48	105.85	107.16	106.23	107.07	105.29	105.89	107.05	108.42	105.91	105.22	105.98	106.48	108.29	104.92	105.96	105.4
104.01	102.95	103.15	102.92	102.17	103.72	103.09	102.99	101.56	100.6	104	103.18	102.94	103.44	104.07	103.79	103.25	103.05	103.49	103.94	104.18	104.2	102.4	102.24	102.97	102.08	103.83	102.77	104.5	101.73	103.39	102.88	103.55	101.74	102.5	102.89	102.04	103	103.43	101.1	100.4	103.94	103.93	103.01	103.21	102.64	103.55	100.97	101.33	104.09
106.49	106.93	105.77	107.02	105.65	107.35	106.16	106.83	106.88	107.83	107.72	105.91	106.43	105.64	107.27	107.14	104.96	106.79	107.5	105.53	106.34	106.5	105.76	107.51	105.89	106.35	106.27	106.79	106.22	106.09	105.81	106.64	107.49	106.52	107.31	107.44	105.36	106.52	106.31	105.27	106.85	105.75	106.93	107.47	105.15	105.03	106.16	106.52	106.79	104.75
107.26	106.36	108.09	109.15	108.51	107.33	108.54	105.41	105.68	106.86	107.68	107.99	107.53	107.47	107.28	107.47	105.65	108.42	106.75	108.93	107.4	109.26	107.66	108.09	107.94	108.48	108.06	108.05	109.34	106.63	108.27	110.52	108.14	107.92	108.09	108.51	107.82	106.25	107.82	109.33	107.82	107.48	106.23	108.15	107.91	107.21	107.04	108.96	107.97	107.56
110.77	111.57	110.39	110.49	110.53	109.4	109.78	110.47	109.93	111.25	108.83	110.07	109.23	109.52	109.15	110.06	111.81	110.07	111.07	109.49	110.45	109.45	111.65	110.09	110.72	110.8	110.22	108.81	110.98	109.79	109.65	111.23	110.56	110.23	109.24	111.2	110.54	111.3	110.44	110.01	109.71	110.62	110.76	109.34	111.38	110.13	109.46	111.99	111.07	109.22
107.22	107.34	109.37	108.71	108.7	108.56	107.3	108.49	106.92	107.59	109.8	106.83	107.98	109.68	108.15	107.94	107.21	109.82	106.96	107.21	108.39	108.32	108.08	108.88	108.26	108.23	108.33	107.63	108.22	107.55	108.74	107.91	107.91	107.77	107.89	107.73	108.78	108.81	108.58	108.49	108.22	108.74	108.22	107.52	108.27	106.5	108.7	107.34	107.1	108.66
108.32	107.79	106.7	108.53	107.05	107.38	108.46	107.97	108.2	108.68	108.28	108.59	106.85	108.76	107.37	107.74	108.25	107.94	107.11	108.32	109.43	106.98	108.26	109.03	106.94	106.54	107.42	108.12	107.68	108.77	108.23	109.21	106.84	107.46	107.24	108.37	108.67	108.4	107.36	107.59	108.16	108.03	108.15	107.65	108.49	108.56	107.48	109.37	108.63	109.37
106.75	106.54	105.91	107.02	105.94	106.3	107.43	105.72	105.62	106.3	105.58	105.01	105.94	106.23	106.95	106.86	106.01	104.79	107.19	106.43	106.1	106.51	105.17	107.04	106.61	106	107.02	106.63	107.3	105.99	105.64	106.61	106.49	105.52	105.93	107.24	107	107.67	106.68	106.47	107.33	106.32	105.71	106.8	107.32	105.9	105.94	105.71	107.87	107.42
106.21	106.26	105.45	106.72	104.6	105.13	106.32	105.41	106.47	104.88	106.43	106.26	102.81	105.1	104.78	103.64	106.08	105.58	106.25	106.54	107.67	105.57	106.53	106.38	104.8	106.16	104.44	105.49	104.69	107.22	105.3	105.17	104.87	105.47	104.9	104.78	105.73	105.59	105.09	106.51	104.32	105.4	105.6	105.09	104.47	105.99	106.14	105.62	105.71	104.79
108.25	108.11	108.57	108.32	107.73	106.33	107.58	108	108.07	107.07	108.41	108.09	106.99	107.12	107.79	109.43	107.46	107.81	107.13	106.85	107.98	107.46	108.4	108.17	109.1	107.21	107.67	108.1	107.53	108.17	107.15	109.03	108.11	107.83	108.35	107.53	107.36	107.44	108.6	105.99	108.54	108.1	108.4	106.36	107.31	108.54	109.23	108	108.96	107.34
105.57	105.45	105.23	105.79	105.64	105.4	105.88	106.32	104.74	105.25	105.36	106.89	106.37	105.37	107.02	104.79	105.25	105.62	104.49	106.29	104.99	105.46	105.6	107.09	104.82	106.27	106.08	104.47	106	104.78	106.3	106.54	105.38	106.77	106.41	105.97	103.74	104.1	104.95	106.6	105.08	106.85	105.48	104.88	105.86	106.98	104.63	105.32	105.97	106.92
105.18	105.75	106.18	105.09	104.33	106.55	105.81	106.3	104.47	105.04	105.71	105.05	105.62	104.15	104.67	104.68	104.2	105.58	105.12	105.87	104.55	106.3	105.22	105.24	106.05	105.92	105.41	106.73	105.98	106.01	105.33	105.65	105.35	104.61	107.37	104.74	106.51	106.43	105.86	105.14	106.45	106.13	104.81	105.7	105.6	105.29	105.89	106.79	104.39	105.69
106.85	107.64	106.63	107.21	106.55	106.09	106.65	106.58	106.32	106.81	107.32	108.5	106.44	106.51	105.3	107.73	106.27	106.56	106.31	106.08	107.24	107.24	106.46	106.69	105.95	106.42	106.04	106.84	106.43	106.26	105.77	106	105.32	106.06	106.9	107.37	106.74	105.64	106.01	106.44	107.99	105	105.45	107.05	106.14	105.45	106.39	107.76	106.45	107.75
106.28	105.8	106.37	105.87	105.98	105.64	105.21	105.16	104.54	106.79	106.88	106	105.96	105.97	103.91	105.99	107.1	106.72	104.58	106.53	104.58	105.15	104.93	104.33	105.18	106.17	105.5	104.82	105.51	106.7	106.37	104.24	104.7	105.73	104.74	106.65	106.19	106.94	104.66	106.61	104.32	105.63	106.32	107.9	104.35	105.6	104.54	103.73	105.88	105.39
106.33	105.5	104.7	104.87	105.6	104.15	104.95	104.77	105.68	106.52	106.21	104.57	105.88	105.74	105.47	105.61	103.92	104.96	104.96	104.54	105.38	104.96	104.12	105.56	106.42	104.86	106.45	105.61	104.54	106.45	105.67	106.33	105.5	106.02	105.62	104.7	106.03	105.97	106.51	106	105.86	105.54	106.21	107.35	104.19	106.1	106.47	105.85	106.45	105.02
98.046	98.684	99.94	99.833	98.355	100.98	100.31	98.924	101.18	99.609	99.486	100.45	99.121	99.122	99.515	100.84	100.53	99.089	99.609	100.13	99.89	100.32	97.524	99.642	98.745	98.484	99.471	98.255	99.261	99.517	97.954	97.919	99.293	98.145	99.84	98.782	97.122	100.8	100.06	97.294	98.366	98.545	98.139	98.512	98.158	98.086	98.709	98.345	100.23	101.02
108.51	106.97	107.03	106.99	107.03	109.06	108.87	106.7	108.12	110.19	107.39	108.25	107.61	108.69	107.32	108.12	107.88	107.2	108.72	108.21	108.2	109.31	107.48	109.68	110.01	107.71	108.61	109.58	107.76	108.62	106.21	108.05	107.33	107.52	107.66	108.34	107.76	108.76	106.98	109.85	107.79	108.87	108.04	107.06	108.6	108.42	107.46	107.15	108.2	109.23
101.41	100.27	101.07	99.193	100.91	101.05	100.06	101.86	102.2	100.05	99.813	100.84	99.475	99.951	100.76	100.38	100.39	100.1	101.37	101.48	100.55	99.62	99.809	99.761	100.14	101.09	101.75	101.14	100.21	100.45	100.65	100.46	100.61	99.452	101.14	100.62	98.991	99.704	99.369	100.84	100.08	99.84	100.99	100.26	99.812	100.16	99.736	100.12	101.12	101.24
100.89	99.583	100.02	99.781	99.591	101.25	102.32	100.03	100.29	101.23	100.98	99.575	101.31	100.19	100.8	100.11	101.01	100.73	99.827	103.57	101.16	101.61	100.67	99.069	100.87	101.57	101.9	100.22	100.15	101.89	100.65	101.36	101.07	100.31	100.52	100.78	100.15	101.1	101.42	100.76	100.67	100.63	99.939	101.02	100.14	101.32	100.53	101.2	99.799	100.6
107.78	106.76	107.88	106.76	109.47	106.06	104.63	106.69	105.47	107.45	107.56	105.73	106.26	104.61	106.66	107.7	107.57	105.99	106.4	106.99	106.24	104.66	105.42	107.53	105.27	106.15	104.3	106.91	108.59	107.39	104.89	106.38	106.4	107.44	106.25	107.2	105.2	106.6	105.53	105.01	107.6	105.71	107.47	108	105.52	106.78	107.3	106.34	105.4	108
107.99	107.74	106.2	107.03	106.57	106.91	106.96	104.23	106.03	106.58	108.43	106.11	104.6	106.68	105.92	105.76	106.58	106.71	107.87	106.94	105.28	106.65	105.51	105.58	106.31	108.33	107.3	105.59	107.93	105.8	107.16	105.82	105.78	106.78	106.75	107.24	106.29	106.06	104.51	106.42	107.17	107.11	105.57	106.21	106.89	105.93	105.65	107.29	105.27	107.06
105.47	104.9	106.21	106.71	106.36	105.99	105.15	104.87	106.33	105.96	106.11	104.13	103.89	105.16	105.78	105.87	105.92	106.18	106.07	105.49	107	104.49	105.32	104.85	105.6	106.69	105.55	104.23	105.78	106.02	106.18	105.92	104.84	105.41	106.48	104.34	105.47	105.67	106.84	105.47	106.24	106.12	105.87	105	104.98	104.79	106.94	106.19	104.83	106.25
99.492	98.518	98.07	98.687	98.861	99.297	98.333	99.585	97.956	97.695	96.568	98.281	99.925	97.576	98.185	98.114	97.645	98.537	97.812	98.315	97.525	98.295	97.748	98.465	99.885	99.987	96.997	99.064	97.171	98.977	97.306	96.742	97.588	98.237	97.109	98.034	97.749	98.585	98.285	99.651	97.692	97.833	97.882	98.182	98.54	98.621	96.303	97.826	98.712	98.535
108.06	109.27	107.84	107.26	108.55	108.76	108.4	107.81	108.47	108.26	107.3	107.63	108.98	106.82	107.66	109.93	107.48	107.96	107.57	108.22	107.81	109.5	107.15	107.73	109.27	109.26	108	108.57	108.61	106.73	108.5	106.98	108.5	107.89	108.38	108.23	108.43	108.74	109.43	108.72	108.89	108.09	106.72	108.41	108.71	107.28	108.51	107.15	109.25	108.15
98.278	98.989	97.396	96.885	97.643	97.843	99.344	98.867	98.565	99.392	98.398	99.107	99.542	99.231	98.885	97.914	97.865	97.429	98.329	98.115	98.408	97.717	98.084	98.222	97.994	98.956	98.931	97.481	96.977	97.815	98.828	98.241	98.369	97.938	98.147	98.261	97.097	98.158	98.049	98.142	96.975	97.449	98.559	97.548	99.319	99.459	97.924	98.198	98.747	99.589
104.79	106.16	105.16	104.88	106.35	105.2	105.2	105.19	105.02	105.03	104.95	105.51	105.99	106.49	104.31	105.83	107.59	106.82	106.29	106.68	107.71	105.98	106.61	106.63	104.53	106.08	106.65	104.03	105.41	106.6	103.98	104.57	106.58	105.62	106.9	106.56	105.97	104.92	103.63	105.92	104.08	104.65	105.24	105.18	105.63	107.05	105.57	105.82	106.67	104.52
97.56	97.918	97.452	98.239	97.984	99.596	95.886	98.159	97.094	99.034	98.36	98.91	98.351	99.954	97.918	98.729	98.48	97.479	97.944	97.848	96.84	96.315	97.582	97.965	98.83	99.114	97.24	97.953	99.174	97.82	97.866	98.212	98.778	98.683	97.027	97.853	97.584	100.02	97.12	97.97	96.362	98.136	97.534	98.228	98.255	97.895	97.738	97.287	96.235	97.582
104.96	105.28	107.02	104.38	105.37	106.13	105.97	105.02	105.97	105.24	105.58	105.82	105.45	106.57	104.61	105.79	106.45	105.12	107.29	106	105.73	105.9	105.82	106.94	105.85	104.98	104.68	105.25	105.95	106.03	107.41	107.48	105.55	105	106.1	105.63	106.83	104.51	105.58	107.27	105.83	105.53	106.77	106.33	105.91	104.92	105.46	103.78	106.52	103.94
97.658	97.52	98.667	96.868	98.753	97.304	97.054	98.775	97.308	98.582	98.638	99.815	98.3	98.152	97.212	98.469	98.483	97.007	97.832	98.578	98.724	96.86	98.236	97.714	99.564	97.972	98.866	97.414	99.069	98.329	97.64	97.678	99.932	98.69	99.244	97.693	99.009	97.827	97.95	97.957	96.905	97.606	98.461	98.632	97.495	97.259	97.165	98.161	99.238	97.973
100.32	100.09	100.06	100.03	102.16	101.13	101.08	100.32	101.89	99.616	100.78	101.55	100.8	100.98	101.63	101.01	99.944	101.22	100.63	99.857	101.02	100.99	101.15	100.82	100.18	101.91	100.68	100.55	99.962	100.95	101.05	99.286	100.37	100.69	100.78	100.85	100.44	100.22	101.69	101.29	100.27	100.06	100.56	100.52	98.412	100.32	102.04	100.78	101.3	100.5
110.58	109.14	110.1	110.74	109.8	109.74	111.66	110.86	110.34	108.48	111.64	110.4	110.32	109.18	111.41	111.67	110.44	110.17	111.02	110.12	110.52	110.19	110.3	110.53	111.42	109.69	110.94	111.06	111.01	109.74	108.5	110.89	110.62	110.3	109.71	110.38	110.68	111.21	109.88	110.41	110.84	109.74	111.07	110.05	109.49	109.61	111.71	110.12	108.45	109.19
105.44	106.81	105.67	105.16	104.31	105.06	105.3	106.33	105.93	106.4	104.12	105.54	105.02	106.64	106.04	105.24	104.54	105.84	105.19	105.26	106.34	105.83	105.51	105.8	104.46	106.97	104.89	104.91	105.3	107.7	105.42	105.58	105.19	105.67	105.67	105.52	105.92	105.61	106.63	105.1	105.98	106.51	105.68	103.7	105.97	108.14	105.76	104.41	104.88	106.93
108.55	107.55	107.98	107.36	107.93	108	108.54	107.43	108.91	107.32	108.61	109.19	108.24	106.67	109.44	109.37	108.63	107.63	108.87	108.86	109.01	109.07	107	109.37	107.36	108.25	107.28	107.93	107.77	106.9	107.65	108.26	107.43	107.59	108.32	108.3	106.55	108.03	108.62	108.36	106.88	108.68	106.91	108.28	108.81	108.37	107.6	106.95	110.07	108.98
107.66	106.37	106.5	105.75	106.42	107.04	106.51	105.23	107.13	105.7	106.55	108.48	107.31	107.53	106.92	106.34	106.05	106.79	107.16	105.46	107.79	106.18	105.23	106.85	106.45	107.83	106.78	106.48	106.07	105.9	106.73	106.69	106.74	107.11	106.55	105.59	106	105.3	105.63	106.55	106.98	107.66	105.85	105.97	107	105.88	107.9	106.74	105.71	107.42
100.87	101.11	100.22	101.26	99.907	101.32	99.11	99.702	99.728	101.24	100.84	101	99.422	100.55	100.46	101.24	98.333	98.939	100.12	99.995	98.995	99.522	100.59	99.461	100.6	100.81	99.55	99.909	101.45	101.83	98.703	101.24	100.73	100.14	98.984	100.65	102.29	99.534	100.94	100.61	100.2	100.36	100.45	99.29	101.08	99.175	100.95	100.27	99.067	100.71
105.46	106.15	106.3	106.04	105.05	106.96	107.7	107.07	105.89	104.86	106.07	106.82	106.2	106.16	104.27	105.91	106.36	105.12	106.08	105.94	105.89	106.16	104.55	105.72	106.09	104.88	104.41	105.94	105.49	107.41	105.12	106.52	106.28	106	105.42	105.5	106.53	106.98	104.61	104.15	107.09	107.07	105.61	107.05	105.65	105.2	106.46	106.32	104.5	106
107.27	106.82	107.22	107.81	105.8	105.44	107.69	105.34	107.3	106.79	106.88	107.42	106.16	104.82	107.24	106.97	106.83	105.31	106.95	107.41	107.63	106.22	107.25	106.25	105.65	106.47	106.54	106.17	105.8	106.52	107.84	106.39	105.81	106.81	105.38	106.53	108.38	105.03	105.63	107.99	106.78	105.88	108.07	106.86	107.49	108.06	107.15	105.33	106.16	106.82
108.14	106.14	105.8	105.97	104.57	105.91	105.61	106.22	106.59	106.4	106.22	105.61	104.94	105.08	107.41	105.69	107.25	106.47	106.15	106.87	106.88	105.53	107.16	106.24	107.59	105.88	107.36	104.74	105.91	105.69	105.82	106.83	107.48	105.63	106.99	105.49	107.71	105.81	106.21	105.66	105.89	107.22	106.18	105.81	105.53	107.44	106.58	105.76	105.77	105.53
101.9	102.59	102.44	102.03	103.42	101.59	101.24	103.07	103.18	104.24	104.25	102.84	102.03	101.66	102.02	102.45	102.29	102.37	102.78	102.65	102.74	102.38	104.04	102.38	103.73	103.84	102.55	103.54	103.12	103.62	102.48	103.49	104.73	102.87	104.08	102.9	103.48	101.4	102.22	102.62	102.35	101.85	102.65	103.87	103.11	104.98	103.38	102.27	102.41	102.25
97.399	98.156	95.955	97.904	97.556	98.786	99.009	98.211	99.614	99.139	97.23	98.612	96.636	98.903	97.526	99.623	97.859	97.603	99.242	98.667	98.469	97.98	96.356	99.254	99.2	96.654	99.291	98.966	96.039	97.285	97.314	98.514	98.125	98.381	98.24	98.565	98.315	99.122	99.196	96.053	96.919	96.334	99.149	98.311	99.269	97.26	98.363	99.67	97.15	99.436
108.2	107.03	108.94	108.09	108.39	108.42	107.82	105.71	108.85	107.95	106.95	107.54	106.76	108.86	108.76	108.89	108.87	109.3	106.34	109.81	108.76	107.3	107.35	107.86	108.08	108.27	107.56	109.47	107.68	106.91	108.67	107.63	107.09	108.04	107.67	109.39	107.21	108.76	108.83	107.51	109.83	107.62	106.69	109.12	107.55	106.94	108.45	107.77	108.18	107.65
104.39	105.65	105.2	105.69	106.89	105.45	106.86	104.28	105.08	103.7	106.41	104.95	106.79	106.11	104.54	106.01	104.39	106.19	106.2	106.18	105.66	105.12	106.52	104.55	105.3	107.13	105.46	104.94	106.64	106.74	104.51	105.62	105.74	106.43	105.37	105.42	104.85	105.84	105.77	105.24	105.56	105.48	105.71	106.54	105.38	106.36	105.45	106.72	107.34	106.46
108.07	108.68	108.77	108.94	108.81	106.99	108.72	108.62	108.22	108.22	108.84	108.06	108.6	109.53	107.46	108.52	108.84	107.78	106.92	108.77	107.51	108.96	109.38	108.63	108.01	107.98	108.65	108.59	109.23	109.17	108.24	110.29	108.88	108.18	107.94	108.36	108.78	108.23	108.73	107.99	109.82	108.03	106.79	108.42	108.37	108.31	108.69	109.46	109.99	108.63
108.16	108.45	107.64	108.91	107.07	108.3	106.7	108.44	108.29	108.1	107.11	108.77	107.04	108.34	108.46	108.76	106.5	109.97	106.63	106.32	107.24	108.64	108.07	108.62	107.94	107.92	108.54	108.32	107.05	108.01	109.2	106.58	108.82	108.6	108.55	107.35	108.71	107.71	109.16	107.92	108.85	107.43	108.06	107.32	109.09	108.15	109.02	109.26	107.16	106.69
105.35	105.91	104.51	106.52	105.61	104.61	107.42	106.49	104.23	107.44	105.19	106.66	104.7	105.62	106.92	106.46	104.88	107.32	105.82	107.5	106.94	106.74	106.08	104.53	105.65	105.77	105.91	107.96	104.37	105.65	106.68	104.44	106.73	105.9	105.5	107.02	105.71	105.71	106.27	107.68	105.61	104.77	105.12	105.62	105.54	106.28	105.54	105.84	105.14	105.25
102.79	104.07	101.08	102.41	103.68	103.3	102.63	103.58	101.92	102.85	102.39	103.71	103.62	102.21	101.79	103.5	104.18	102.62	102.71	101.98	102.38	103.44	102.09	101.31	103.13	103.09	102.21	102.85	101.83	101.33	102.13	101.33	102.79	103.57	102.63	104.22	103.53	103.96	103.58	102.67	102.83	101.88	101.49	104.22	103.31	103.52	102.11	102.87	102.77	103.57
107.2	108.41	108.11	108.42	108.66	106.81	107.45	106.38	106.52	109.95	108.52	106.96	107.91	107.78	106.23	107.32	107.12	106.81	107.61	107.12	107.99	107.5	106.38	108.42	108.26	107.94	107.37	106.75	107.29	107.74	108.09	108.7	107.52	106.54	106.61	109.35	107.31	108.44	108.38	109.18	107.47	107.91	106.77	107.06	106.95	107.48	107.27	108.83	107.26	107.95
101.86	100.8	100.93	100.78	101.43	102.27	101.82	100.59	99.036	100.89	100.31	101.33	101.56	100.55	99.751	99.223	101.58	100.67	101.97	101.26	101.58	101.38	102	101.04	99.86	99.563	100.98	100	100.41	99.983	101.62	99.848	99.452	101.36	99.885	102.39	98.675	100.5	100.77	99.085	99.443	101.1	100.55	100.57	101.58	100.46	100.34	101.32	100.1	101.17
98.058	97.697	96.736	97.712	97.292	98.239	98.856	96.822	97.333	97.552	97.947	97.023	98.834	97.589	97.887	98.631	97.1	97.622	96.913	98.812	96.864	98.405	98.719	99.165	98.674	97.55	97.899	98.614	98.257	96.928	98.545	96.903	98.27	98.721	98.383	98.458	97.879	99.648	98.127	97.859	96.667	97.442	98.86	97.502	99.391	97.515	98.955	97.322	97.593	99.389
106.75	105.58	105.82	106.34	105.16	105.9	104.74	105.96	104.44	105.4	104.74	105.25	106.18	105.51	104.79	104.78	105.06	106.76	106.17	105.43	105.68	106.91	105.18	106.61	105	104.72	106.15	106.95	106.45	105.36	105.77	105.46	104.07	106.31	105.2	106.19	105.41	105.27	107.11	106.92	107.81	106.53	105.09	105.26	104.12	106.53	106.3	106.56	104.56	106.64
105.59	106.85	106.35	106.02	107.93	105.94	106.93	106.11	105.51	105.99	106.57	104.76	104.78	107.21	105.12	106.03	107.28	106.41	106.09	104.64	106.3	106.2	105.89	105.65	107.17	105.28	104.55	105.82	103.41	105.98	105.82	106.77	105.34	104.04	105.47	105.27	106.1	107.12	106.05	105.67	105.78	106.03	106.09	105.36	105.95	107.41	105.24	106.96	105.56	104.91
107.45	105.84	107.34	106.24	106.8	105.18	108.04	107.37	106.44	107.03	108.44	108.49	108.22	107.1	106.95	106.38	107.39	105.92	105.15	106.4	107.07	107.12	107.72	106.44	106.27	106.22	105.9	107.16	106.85	105.62	106.2	105.95	106.83	106.83	106.04	108.34	106.64	106.6	106.95	105.83	106.46	106.82	106.96	105.75	106.26	106.18	105.96	107.09	105.79	105.6
108.7	106.71	108.08	107.92	106.89	107.11	106.98	108.07	106.97	109	107.95	106.36	108.62	107.24	108.99	108.87	107.25	107.87	108.02	108.35	106.35	105.75	108.77	108.04	106.99	108.34	107.52	109.33	108.04	107.07	106.58	106.79	109.05	109.64	107.09	108.34	108.18	108.49	107.17	108.52	107.31	107.28	107.89	106.64	107.86	107.41	108.23	107.15	107.22	106.5
106.83	108.11	108.5	107.59	109.48	109.61	108.5	107.19	108.4	108.59	108.28	108.42	108.94	107.72	108.09	108.81	109.9	108.99	108.76	107.66	108.03	109.47	108.38	108.91	107.38	110.34	107.64	108.65	109	108.74	108.5	107.36	108.31	109	108.73	110.11	109	108.51	108.22	108.55	109.08	108.21	108.64	108.74	108.74	108.85	108.83	108.16	108.19	109.75
105.61	105.85	105.57	106	105.67	105.56	106.24	104.75	105.85	104.44	104.49	104.01	105.58	105.19	104.61	104.62	105.4	106.29	105.42	105.54	105.42	105.3	106.66	105.52	106.61	105.14	106.39	104.54	106.65	106.07	105.78	105.66	107.23	106.02	106.31	105.81	107.65	105.41	106.28	106.02	104.01	106.39	105.72	106.33	105.51	105.4	105.64	105.69	104.83	106.81
106.24	105.95	105.98	104.58	105.72	104.47	106.05	106.67	104.81	104.48	105.72	105.59	105.89	105.63	104.87	105.08	105.36	105.54	103.96	105.73	107	105.14	104.74	104.76	106.05	105.17	106.57	106.45	104.28	106.57	105.44	105.41	105.49	105.44	104.99	105.31	105.38	106.45	107.93	104.89	106.32	105.77	105.54	105.87	105.21	105.56	105.99	106.32	105.36	106.34
97.172	98.638	98.442	97.641	98.932	99.264	98.038	97.833	98.699	98.128	99.264	97.868	97.301	99.266	98.12	99.79	97.567	97.96	97.578	99.438	99.166	98.174	97.279	98.27	100.12	97.027	97.56	97.221	97.797	99.426	98.259	98.017	95.918	97.977	97.45	96.134	99.647	97.112	96.794	96.575	98.065	97.993	96.942	96.726	96.709	99.505	98.589	98.106	97.838	98.15
98.661	100.09	100.18	97.666	99.122	99	99.17	97.78	97.709	99.29	99.136	97.394	99.121	98.743	98.731	97.645	98.474	99.735	99.687	97.612	98.73	99.266	97.485	99.561	97.924	98.604	97.206	100.76	97.346	99.692	99.291	99.799	96.985	98.348	99.651	99.241	99.645	98.821	98.647	98.197	99.45	99.401	98.816	98.466	98.897	100.2	97.626	99.324	99.88	99.27
105.48	106.39	104.81	104.4	106.12	107.69	106.34	105.62	105.1	105.44	105.73	105.45	105.1	104.57	106.37	105.19	105.26	104.67	105.59	105.31	106.76	105.98	106.27	105.78	105.57	105.27	104.56	104.9	105.51	105.43	104.62	105.08	106.82	105.64	105.36	105.54	104.82	104.45	105.27	105.3	106.06	105.2	105.66	104.09	105.21	105.03	105.05	105.94	106.21	105.14
110.82	111.88	109.88	110.27	111.69	110.75	109.29	108.09	111.45	109.26	109.54	109.39	111.96	109.97	109.9	111.41	110.37	109.45	110.83	109.85	110.62	109.47	109.98	111.1	110.5	108.72	110.55	110.33	111.4	110.95	112.37	111.3	110.96	109.85	110.72	109.63	110.77	110.42	108.98	110.57	110.3	110.42	111.96	110.32	111.46	110.37	108.71	108.64	111.11	111.59
109.48	107.62	107.81	107.13	107.87	108.4	108.71	108.14	108.6	107.09	106.32	109.12	108.77	108.8	107.71	108.75	108.51	110	107.93	107.28	109.12	108.3	107.7	108.67	108.11	108.36	109.5	108.96	110.14	106.37	108.63	107.86	108.52	107.83	107.53	108.91	107.34	107.62	108	107.38	107.44	107.29	108.32	109.66	107.34	108.28	110.39	108.42	107.55	107.24
106.58	106.88	107.98	108.17	109.32	107.12	106.74	107.22	108.82	107.43	108.99	106.85	107.94	106.4	107.35	107.55	107.65	108.33	106.96	109.59	108.81	107.29	106.39	107.94	108.22	107.67	107.79	108.69	108.64	106.85	107.65	107.95	106.45	108.51	108.06	107.33	107.64	107.89	108.53	107.85	108.2	108.01	107.19	108.94	107.06	106.53	106.91	108.16	108.28	107.33
109.3	107.51	108.56	108.47	106.79	108.46	107.53	107.49	108.19	109.63	108.61	108.82	106.98	108.68	109.68	107.67	107.37	108.67	108.37	108.71	109.08	108.24	107.99	107.84	108.46	109.1	108.5	108.13	107.58	108.62	107.43	108.56	108.57	107.34	108.43	108.73	107.22	107.7	110.21	108.54	107.56	109.15	107.68	107.93	107.68	109	107.59	107.98	107.7	107.15
99.35	97.619	98.591	98.882	97.407	97.89	97.129	96.229	97.561	97.494	97.743	97.609	97.912	98.055	98.201	99.154	96.899	97.313	98.889	97.595	97.936	97.349	98.334	98.014	98.719	97.049	98.837	97.907	97.275	99.357	96.191	98.498	96.481	98.076	97.982	97.801	98.02	96.818	97.209	98.251	98.081	98.531	97.233	96.737	98.203	99.089	98.372	96.621	96.964	96.75
110.98	109.39	109.95	109.58	110.74	108.92	110.18	110.95	111.25	110	110.97	110.64	110.18	110.54	110.75	109.23	111.16	111.53	109.02	110.69	109.92	111.26	110.24	110.74	110.6	111.18	110.55	109.61	109.8	112.49	110.08	110.12	109.33	109.34	111.41	111.48	110.37	111.59	110.84	108.66	109.51	110.3	111.94	109.85	111.04	111.77	111.07	109.55	112.53	110.19
109.02	108.96	107.5	107.44	109.08	108.28	107.89	110.21	109.97	108.63	108.2	110.77	109.76	108.75	106.96	109.48	107.49	108.96	109.64	108.85	109.52	107.37	107.64	107.24	108.73	109.27	109.13	109.47	108.21	109.51	106.92	108.78	107.39	109.46	108.51	110.35	109.53	108.48	107.57	108.5	106.98	108.91	108.28	107.66	108.65	109.18	107.82	108.71	109.12	109.16
100.23	100.9	100.27	101.09	100.96	100.24	101.48	101.29	100.12	99.432	101.09	101.28	99.551	99.706	101.48	99.67	99.843	100.84	101.42	100.25	100.83	101.12	99.302	101.25	101.65	99.906	99.863	100.39	100.51	101.31	99.062	100.39	101.42	100.71	100.63	100.97	100.71	99.906	99.365	100.38	100.8	102.02	102.49	101.26	100.53	100.16	99.013	100.4	98.843	100.13
107.44	106.41	108.26	106.47	109.03	108.3	107.56	106.76	107.9	108.44	107.52	108.45	107.66	107.25	107.38	107.12	106.79	107.06	108.62	106.79	109.26	107.93	107.93	108.46	108.08	107.6	108.52	108.8	107.55	107.58	107.1	107.66	107.44	109.83	107.72	106.71	108.74	108.55	106.77	108.65	106.52	108.83	107.48	107.35	107.78	108.07	108.33	108.95	108.41	108.17
106.77	105.82	106.76	106.89	106.37	105.76	104.52	105.17	107.8	106.29	106.71	106.37	105.53	106.67	106.83	106.2	105.63	106.93	106.57	106.33	106.37	107.26	108.19	107.03	106.42	106.38	106.75	105.56	106.05	106.89	107.5	108.25	105.53	104.76	106.26	107.18	107.36	106.7	105.97	106.17	105.82	105.29	107.43	105.71	104.79	108.38	106.09	108.43	107.61	108.14
110.17	109.91	111.89	110.34	110.46	110.4	110.13	109.91	110.24	111.22	111.34	110.17	109.39	109.69	110.29	110.8	110.36	109.35	110.62	111.2	111.04	108.52	111.11	110.58	110.63	110.6	110.92	110.01	110.18	110.49	111.68	109.94	111.33	109.72	110.07	110.6	109.89	108.94	110.16	109.4	109.9	110.36	112	109.94	110.99	110.22	109.79	111.75	108.53	109.68
99.082	98.57	97.09	97.26	97.159	98.431	98.133	97.905	99.058	98.856	98.479	98.732	98.605	97.045	98.62	98.381	97.34	97.2	99.931	98.333	98.137	97.701	97.729	98.433	98.09	97.811	97.723	97.587	98.236	98.282	98.116	97.265	98.859	97.792	98.068	97.91	98.52	97.753	98.43	97.577	98.64	98.227	98.756	98.799	97.795	96.322	99.283	97.108	98.277	98.606
104.87	106.38	105.63	106.01	106.61	105.02	106.04	105.98	104.73	106.16	105.61	106.74	106.54	105.42	105.53	103.85	104.62	105.45	105.19	105.92	107.19	103.63	104.12	106.3	105.33	106.11	107.98	106.95	106.43	105.92	105.86	105.04	103.73	104.56	104.46	106.18	106.18	105.69	106.55	106.68	106.42	105.23	105.01	106.76	107.3	105.87	105.38	106.01	105.6	106.11
106.19	105.25	107.65	104.64	105.55	106.11	107.63	107.76	105.99	106.71	105.59	106.5	106.38	107.03	107.77	106.62	105.71	105.65	105.79	105.73	107.17	106.59	108.57	106.16	106.6	107.57	106.61	107.37	105.93	107.44	107.86	106.38	107.16	107.47	105.71	105.62	107.2	106.53	104.71	105.69	105.65	105.22	104.65	105.82	107.57	105.03	105.66	108.27	106.51	106.34
99.068	99.451	99.618	99.356	99.544	100.28	97.52	98.99	99.521	98.925	98.634	100.48	99.688	99.618	99.831	98.941	98.76	99.235	99.098	99.483	99.308	98.542	98.146	98.78	98.535	98.944	98.95	99.008	97.781	99.847	97.733	98.152	98.771	98.722	100.22	99.004	99.351	99.318	100.37	98.928	97.72	98.166	97.831	99.167	98.94	99.307	99.906	97.513	98.209	98.397
99.371	99.512	101.07	100.94	100.77	99.211	100.57	100.02	100.11	98.021	100.92	100.87	102.22	101.47	102.1	101.52	99.103	99.188	100.03	101.47	101.78	99.987	99.906	99.729	101.57	99.274	101.31	101.29	100.37	99.006	100.51	99.026	99.846	98.687	99.79	101.02	99.14	100.35	99.686	101.94	100.12	101.18	100.28	99.909	100.24	100.83	101.4	98.583	100.87	100.41
108.01	110.25	107.09	110.13	107.79	108.53	107.1	107.81	110.31	109.04	108.76	108.76	109.19	108.11	108.48	106.93	108.41	108.29	109.72	108.16	108.26	107.6	107.55	107.47	108.41	108.32	107.72	109.11	108.94	107.66	107.07	109	108.38	109.12	107.7	107.09	109.52	108.7	108.46	107.23	107.81	106.89	107.75	108.74	107.67	107.72	109.73	109.51	108.06	107.63
101.33	101.9	101.49	99.991	100.71	101.16	100.09	102.28	102	100.25	99.825	101.82	101.63	101.71	101.06	100.72	99.638	101.34	100.62	101.11	99.353	101.42	102.46	99.725	100.76	100.59	101.34	101	101.39	100.66	100.85	102.23	100.58	100.24	99.57	99.67	100.84	102.19	101.31	98.671	100.87	101.23	102.09	102.77	99.719	100.68	100.62	100.26	100.47	99.991
107.1	108.05	107.77	108.74	108.26	109.43	109.99	108.39	108	109.28	108.39	106.13	109.05	107.73	110.22	109.7	108.73	108.79	109.72	107.96	108.97	108.39	107.29	108.97	108.65	109.27	108.73	109.33	108.16	106.42	107.71	108.74	108.82	108.1	108.65	107.34	107.14	109.01	107.19	108.06	109.09	107.6	109.9	107.47	109.08	108.94	108.05	106.58	108.86	109.24
108.55	108.64	107.32	107.21	107.06	109.6	109.18	108.2	107.44	106.88	108.7	108.29	108.94	107.73	107.72	107.7	108	108.11	109.02	108.65	108.42	108.48	108.2	109.23	108.83	108.54	106.9	108.36	107.54	107.81	107.59	108.58	108.18	107.66	108.17	106.8	108.26	107.46	107.24	109.43	109.07	105.66	107.95	108.17	109.47	108.78	106.82	107.38	107.94	107.46
98.831	99.871	97.592	98.131	98.886	98.106	99.803	97.845	98.222	100.3	99.285	98.269	99.011	99.08	99.457	100.27	98.825	100.21	99.703	98.368	97.918	99.242	98.33	98.627	98.207	100.26	99.166	97.995	98.994	100.65	99.35	100.5	97.939	99.956	98.16	97.734	97.754	98.476	98.316	99.958	99.727	98.492	99.152	98.738	98.901	98.554	98.379	98.389	100.87	98.511
107.86	108.93	108.74	109.87	108.98	107.71	109.31	109.72	107.68	107.37	106.37	106.96	107.88	107.78	107.08	107.5	108.25	107.2	109.88	108.24	107.94	108.68	109.17	106.15	108.91	107.04	107.26	107.27	108.58	107.39	107.01	107.51	108.52	108.13	107.86	108.24	108.75	107.62	107.11	108.12	108.06	106.66	107.8	108.45	107.35	108.54	109.86	107.6	107.5	108.69
99.954	98.525	96.982	97.866	98.361	98.239	98.903	97.409	97.4	97.714	98.26	98.447	96.757	97.741	97.978	97.57	98.506	96.589	97.998	98.73	97.467	97.515	98.484	98.227	97.513	97.635	98.041	99.451	97.169	97.803	97.87	97.452	97.819	97.728	99.043	97.275	98.338	96.907	97.388	98.045	97.489	99.185	97.773	98.287	98.446	97.917	97.315	98.653	98.04	97.392
107.48	109.62	107.52	107.38	107.16	108.39	107.82	108.15	107.76	109.2	107.94	107.77	108.02	107.97	108.23	107.25	106.97	108.3	109.06	108.06	108.15	107.67	109.4	107.55	108.38	108.53	109.93	108.82	107.4	107.85	108.09	108	108.09	105.65	108.17	109.75	105.98	108.93	107.83	107.2	108.61	108.13	107.6	106.95	108.22	109.21	107.42	107.51	106.65	107.53
109.75	108.49	108.48	107.46	107.94	107.62	108.7	107.46	107.31	107.08	107.29	107.2	106.43	109.15	108.43	107.04	109.57	107.65	107.71	108.9	106.46	109.03	109.38	107.91	107.16	107.98	107.79	109.14	109.09	106.45	107.68	107.05	107.75	106.91	109.1	108.22	107.64	107.76	105.7	108.83	108.48	107.98	108.09	107.79	106.36	107.48	108.94	107.44	107.88	108.18
99.649	100.45	101.29	100.75	99.704	101.46	101.35	99.728	100.56	101.74	100.38	101.2	101.6	101.64	99.754	101.45	99.74	99.668	99.763	101.98	101.02	101.55	102.37	101.19	102.43	101.13	101.27	100.93	101.34	101.02	99.977	102.21	100.75	99.921	100.82	100.39	101.87	100.87	101.47	101.8	101.79	100.46	100.94	101.7	100.28	101.51	101.3	101.77	101.36	99.342
108.81	108.73	107.07	107.96	109.19	111.26	107.1	107.06	108.5	108.67	107.19	109.44	109.06	107.48	107.62	106.59	107.31	107.87	107.08	109.56	107.94	109.53	107.24	107.94	107.78	108.92	108.11	107.53	108.41	108.89	107.99	109.26	108.38	107.57	107.73	108.19	108.83	110	108.53	108.1	109.06	108.66	107.54	107.02	108.39	109.12	108.61	108.74	108.37	108.18
106.66	105.87	105.34	105.81	105.27	104.39	106.3	106.46	103.25	105.79	105.51	106.11	106.06	106.27	104.39	106.7	104.77	105.4	106.5	106.94	105.84	106.81	105.22	105.58	106.2	105.98	105.12	107.2	105.5	104.5	105.29	105.65	106.04	106.59	107.2	106.58	106.42	105.09	106.07	103.8	106.83	105.56	106.97	103.69	105.97	106.03	105.65	104.55	105	106.45
106.37	105.47	106.03	104.89	105.76	104.67	105.03	105.83	105.76	105.14	104.79	106.38	105.98	105.67	105.39	105.38	105.37	105.39	105.27	105.27	106.45	107.01	104.9	105.59	105.18	105.92	105.91	106.09	106.51	106.28	105.88	105.39	104.28	104.7	105.78	105.79	105.54	107.36	105.66	106.43	105.96	106.42	104.39	106.13	106.83	105.08	105.53	104.25	106.02	105.36
106.95	105.09	105.59	104.94	106.06	106.69	105.84	106.3	106.07	105.26	105.74	105.92	105.32	106.96	105.18	105.46	105.32	105.88	106.78	105.78	106.56	104.14	104.81	106.45	105.27	107.16	105.85	104.36	105.27	105.93	105.74	105.14	106.49	105.51	105.63	104.44	104.45	106.78	105.79	105.51	106.44	106.23	107.11	106.17	105.55	105.1	104.5	105.42	105.97	106.17
105.07	105.91	106.87	105.7	106	106.2	106.45	107.07	106.26	105.96	106.09	105.76	106.53	106.48	107.22	105.31	106.16	105.6	106.73	105.97	108.03	105.49	107.93	104.61	105.79	106.34	107.98	106.58	107.4	105.9	105.04	106.73	106.15	105.97	106.15	105.46	107.29	107.03	106.06	106.41	107.26	105.95	105	106.24	105.53	106.06	106.96	107.43	104.89	105.46
107.47	109.6	108.38	108.96	107.56	107.44	107.79	109.25	108.17	109.23	108.84	108.03	108.69	109.27	106.92	108.64	109.33	107.67	108.5	107.98	109.14	108.71	108.74	108.72	108.05	109.11	107.88	109.53	106.69	108.99	108.06	109.24	106.97	109.64	109.42	109.84	109.03	108.79	109.25	106.74	107.21	107.98	108.24	107.47	109.91	108.92	107.89	109.41	107.63	108.61
107.84	107.4	108.04	107.65	108.33	107.39	109.21	108.61	108.81	107.78	108.33	108.12	108.91	108.76	108.39	109.31	108.46	106.37	108.47	109.02	108.82	108.54	107.88	108.74	108.87	108.59	110.2	108.82	108.99	108.17	108.39	108.09	107.55	107.76	107.44	109.56	108.3	107.49	107.42	107.74	108.7	109.21	108.64	108.45	108.38	107.26	106.93	109.47	107.38	107.32
108.29	109.89	109.14	106.8	107.63	108.14	108.45	108.06	107.81	107.6	108.17	107.48	107.3	107.67	107.48	107.46	108.18	107.48	107.83	107.18	107.9	108.45	108.68	107.46	107.85	108.18	108.67	106.62	106.62	108.26	107.81	108.54	107.27	108.19	108.31	106.8	107.88	106.83	107.47	107.39	108.05	106.81	109.22	108.26	108.32	106.85	107.41	109.11	107.12	106.11
109.84	110.78	110.05	110.22	109.07	110.19	110.28	110.31	111.54	109.02	109.31	109.14	109.99	109.02	111.4	109.92	109.68	110.27	110.44	110.4	111.36	111.28	111.31	109.68	111.73	110.29	109.11	111.26	110.83	109.85	109.15	109.51	108.75	111.71	109.98	109.96	110.09	109.68	111.12	108.68	111.42	109.47	108.82	109.93	110.98	109.34	110.08	110.42	112.61	110.43
106.18	105.99	105.18	106	106.83	106.88	105.69	106.01	105.96	105.39	106.13	105.57	104.57	105.66	104.32	106.33	105.4	106.24	105.84	106.08	104.84	105.56	105.99	105.92	106.15	105.52	105.41	104.58	105.02	106.31	105.95	105.72	107.24	104.57	104.83	105.09	105.07	107.11	105.33	104.15	106.19	105.29	105.61	106.43	105.12	105.61	105.59	106.95	104.73	106.53
104.71	105.53	105.29	105.79	105.77	107.2	106.32	106.55	105.8	104.46	106.72	108.51	107.52	106.57	106.35	105.84	106.62	107.4	106.52	105.21	104.95	107.54	104.91	107.51	108.12	105.49	106.74	107.02	107.53	105.94	105.14	107.15	107.94	107.16	104.94	106.85	105.8	106.14	106.36	106.24	105.59	107.33	105.88	105.93	105.71	106.94	104.98	104.91	107.8	106.15
98.902	102.05	100.5	101.28	100.12	97.742	101.64	100.22	100.58	101.22	99.351	99.436	99.187	99.902	100.34	100.66	99.834	99.676	99.069	99.47	101.68	99.613	100.14	101.48	99.631	100.46	100.76	100.42	99.629	99.81	100.88	101.2	99.171	100.67	98.575	99.702	102.33	98.869	100.13	100.72	101.12	100.24	99.764	98.869	101.25	99.508	102.05	99.849	100.75	102.2
108.96	106.77	108.47	108.24	107.22	106.09	106.73	106.61	107.09	108.2	105.96	108.58	108.46	108.55	107.59	108.22	105.93	105.75	108.16	107.83	106.65	107.14	108.78	108.58	108.05	107	108.71	108.62	108.13	106.21	108.98	106.98	110.02	106.7	107.08	108.83	108.48	107.81	109.09	107.26	107.77	107.14	108	107.49	107.48	107.72	106.84	107.54	106.51	108.02
108.99	107.79	107.38	108.06	109.42	108.44	108.81	107.02	109.41	108.73	108.55	108.2	110.42	108.87	109.41	107.98	108.08	109.07	108.85	109.12	107.06	107.55	107.77	110.17	108.22	107.82	109.82	108.48	108.15	107.84	107.7	108.67	107.24	107.79	108.19	108.06	107.97	108.43	106.49	107.75	106.53	107.94	110.17	108.54	107.44	108.82	108.36	107.8	107.77	108.6
98.521	97.951	99.246	98.329	100.05	98.002	97.654	98.137	99.427	96.702	99.573	99.413	99.451	99.089	99.884	99.441	98.477	98.75	97.698	99.187	99.909	98.815	97.228	100.11	98.871	99.977	99.694	98.464	98.427	99.493	98.242	98.43	98.212	98.26	99.398	98.661	97.566	100.22	100.67	99.872	96.718	99.723	98.942	100.03	98.804	98.834	99.635	98.501	98.283	99.589
100.45	101.33	99.97	101.05	100.43	100.71	98.777	99.14	100.42	100.6	100.56	101.72	100.11	98.974	100.45	100.57	101.53	101.58	99.758	100.14	100.66	101.77	100.97	102.44	98.629	101.07	101.86	99.956	99.774	100.33	101.03	100.92	101.86	100.45	100.55	100.11	99.743	100.99	98.872	99.984	99.298	100.38	101.92	101.01	99.732	100.51	100.28	99.945	100.22	100.65
105.9	104.88	105.26	105.66	105.68	105.16	106.1	103.69	106.81	105.36	107.1	107.24	106.04	105.32	104.73	105.42	105.86	105.03	105.6	105.28	105.12	106.22	104.73	106.51	106.78	105.81	105.24	105.8	106.02	105.9	105.05	105.73	105.65	106.45	104.68	104.88	105.72	106.33	106.37	105.22	106.57	105.92	105.79	106.85	104.83	104.35	105.96	105.95	105.2	104.54
97.604	97.736	98.657	97.765	96.342	97.283	96.266	97.214	98.307	98.781	98.437	98.038	98.623	97.342	97.69	98.746	98.832	96.875	96.412	96.773	97.782	99.378	97.317	98.446	98.615	98.934	98.478	97.551	98.985	97.489	96.641	96.299	98.479	97.806	97.948	98.395	98.977	99.318	97.207	97.845	99.09	97.009	98.078	98.357	96.603	99.284	96.437	98.744	98.886	97.693
105.54	104.32	105.82	106.93	105.68	106.14	104.76	105.34	103.89	103.39	105.4	106.97	105.53	105.18	104.42	106.81	104.38	104.78	106.65	105.36	106.05	106.35	106.49	105.28	106.19	106.82	105.48	105.02	105.4	103.62	105.92	105.52	106.4	106.11	104.89	104.87	106.54	105.65	105.18	106.92	105.63	105.54	105.36	106.44	105.58	106.22	104.99	106.3	105.4	106.57
107.96	107.32	108.3	107.05	108.8	108.8	108.28	107.11	108.16	107.45	108.86	109.12	108.26	109.36	108.21	107.98	109.06	108.92	108.44	108.74	108.28	108.02	109.12	109.28	109.17	108.13	107.93	106.89	108.8	107.76	108.61	107.76	109.15	107.91	108.78	109.69	108	108	108.79	109.08	109.79	106.94	110	107.76	107.27	107.91	108.93	109.04	107.76	108.61
97.914	98.875	100.1	97.663	98.673	99.585	98.958	99.041	99.697	99.079	99.852	99.466	98.798	99.049	99.461	98.909	99.286	98.157	99.136	98.746	99.234	99.704	99.785	98.313	98.726	100.48	99.502	99.803	99.356	99.554	99.522	99.979	97.835	99.67	99.474	98.324	98.41	97.824	99.135	98.342	99.296	99.258	98.731	99.416	97.789	100.24	98.271	99.626	100.39	98.849
106.45	104.98	106.08	105.58	106.08	105.54	107.16	107.82	105.71	105.83	107.04	105.03	106.37	105.54	105.6	105.1	104.33	105.99	104.71	106.21	106.85	105.42	105.75	106.08	103.81	106.58	105.33	104.91	107.18	105.76	107.26	104.35	106.27	105.63	104.85	105.64	106.33	105.55	105.85	105.26	105.79	105.6	105.01	106.16	104.98	105.94	106.29	105.23	105.08	104.84
105.52	105.12	105.72	106.4	105.84	107.01	105.4	106.37	106.8	105.41	103.32	107.07	106.74	105.8	106.22	106	103.98	103.88	106.02	106.06	105.16	106.73	104.66	104.41	104.65	107.01	105.49	106.79	104.69	104.56	105.5	106.13	106.53	105.07	106.48	106.28	105.95	104.43	104.99	106.13	106.44	106.97	104.49	106.22	106	106.67	104.39	106.91	105.7	107.37
108.15	107.64	107.74	108.47	109.22	108.64	110.54	107.8	108.88	106.81	107.86	108.87	107.32	108.61	107.64	106.56	109.24	107.12	108.13	107.76	107.39	109.43	109.71	108.4	107.63	107.8	108.91	109.73	108.15	107.21	107.23	107.94	108.81	106.92	107.89	108.63	106.78	107.16	107.3	108.79	107.96	108.83	106.99	109.59	107.84	107.23	109.4	109.21	108.4	107.79
107.7	106.2	110.24	109.27	108.21	108.83	109.45	109.07	108.99	109.33	108.13	108.41	109.22	108.3	109.31	108.4	109.11	108.89	107.91	107.87	108.39	107.56	107.69	108.9	108.62	111.2	109.84	109.07	108.57	109.66	108.97	107.36	107.99	107.78	108.18	108.52	109.21	109.41	108.97	108.04	109.53	106.82	107.19	108.71	108.93	107.78	109.17	108.16	109.13	111.14
107.29	107.14	105.09	107.23	106.46	106.97	105.75	105.01	105.89	105.95	106.84	107.7	105.19	106.09	105.55	106.15	105.91	107.05	105.67	107.5	107.21	107.02	106.04	107.39	106.95	104.93	108.25	105.41	106.72	105.46	106.06	107.27	106.22	105.9	107.55	107.07	105.88	105.19	107.05	106.69	106.27	107.34	104.77	104.95	107.08	107.25	106.96	106.19	105.52	105.37
108.27	108.95	107.91	107.65	108.96	107.87	107.78	107.97	108.51	109.29	108.77	106.75	108.2	108.52	106.87	107.71	108.35	107.65	108.22	108.33	107.41	108.76	108.51	108.13	107.8	108.11	108.37	107.39	107.24	109.32	108.35	107.91	107.38	110.21	110	108.09	108.67	108.04	107.9	106.73	108.17	108.44	107.65	108.19	109.02	109.22	107.07	108.44	106.29	107.45
105.96	106.3	104.89	105.29	106.7	105.7	104.7	106.24	105.38	105.67	104.52	104.72	105.98	106.84	105.91	105.88	104.2	104.89	104.34	106.47	104.48	105.03	104.92	105.29	105.15	105.97	107.26	105.67	104.39	106.39	105.09	105.76	105.34	105.51	104.95	106.15	105.91	105.92	104.18	106.1	104.92	104.88	104.74	103.93	106.95	105.82	105.68	106.44	106.57	105.64
104.1	105.95	107.63	106.95	105.4	105.84	105.41	104.41	105.58	105.65	106.71	106.71	106.75	106.38	105.62	105.74	105.84	106.02	105.6	105.21	104.68	105.67	105.44	105.65	106.1	104.07	106.27	105.89	105.43	107	106.59	104.18	104.6	104.7	105.62	106.11	104.8	106.34	106.61	105.83	104.83	105.64	105.68	104.48	104.18	106.28	106.94	105.24	105.12	106.81
107.15	106.14	105.72	106.86	106.85	105.49	106.69	104.73	107.34	106.26	105.34	107.53	106.75	105.2	106.08	106.13	106.6	105.38	107.29	105.81	106.58	107.78	106.58	106.86	107.75	107.59	106.86	107.96	107.24	106.97	105.61	107.47	106.05	106.59	106.1	107.2	107.51	106.17	106.01	107.17	106.93	106.1	106.77	106.77	106.52	105.68	106.54	106.88	106.29	105.65
105.35	105.93	105.71	104.34	105.71	106.1	106.68	104.57	106.46	105.6	104.61	106.43	107.33	105.56	104.63	105.38	106.48	106.72	105.3	105.56	105.5	106.18	106.39	105.77	105.33	106.09	107.68	105.73	105.68	106.34	105.08	106.72	106.63	105.61	106.33	107.49	106.64	105.3	106.45	107.29	104.81	106.31	104.25	105.68	105.58	105.99	105.73	105.53	105.5	105.04
104.52	106.54	105.28	105.82	105.39	105.9	105.01	105.86	106.94	106.34	104	105.56	104.48	106.13	104.56	104.53	106.57	106.01	105.17	106.13	106.06	106.1	104.24	106.23	105.23	105.89	107.3	106.06	106.12	104.87	106.41	105.22	106.14	105.2	105.95	105.77	105.84	105.35	105.99	106.11	104.22	106.21	105.24	105.32	106.93	105.25	106.81	105.66	105.95	105.94
100.62	101.29	100.89	100.76	100.26	101.12	100.57	99.968	100.62	101.22	100.88	99.142	100.26	99.633	101.52	100.86	99.843	100.44	99.822	100.93	100.62	99.309	101.35	100.05	101.28	100.41	100.57	100.8	100.69	101.99	99.87	102.17	100.53	101.96	100.36	100.65	101.44	99.756	99.817	100.54	100.14	100.25	100.52	101.23	98.67	100.82	99.754	100.81	102.25	101.75
98.671	99.755	100.3	98.071	99.009	99.046	97.668	98.643	97.338	99.314	98.272	98.242	98.513	100.28	98.101	97.453	98.025	99.177	100.51	97.407	99.034	100.35	99.454	97.932	98.463	99.497	97.412	99.172	97.998	99.386	99.064	99.009	98.646	98.492	98.916	98.74	99.334	98.339	99.272	97.884	98.503	97.926	99.897	99.04	98.934	97.927	97.8	98.573	97.839	99.09
108.2	109.09	107.1	107.87	107.86	108.07	106.37	108.27	107.94	108.82	106.76	108.16	107.52	106.68	108.49	106.58	107.31	108.02	108.67	105.87	109.4	108.31	106.73	108.6	107.27	107.26	108.21	106.17	106.9	108.52	107.23	108.07	105.49	107.29	107.77	107.62	106.09	107.38	107.09	106.73	106.47	108.23	108.43	107.53	107.21	107.44	107.46	107.33	108.22	107.51
100.31	101.06	101.52	101.08	101.07	100.44	102.18	100.28	102.17	100.8	100.16	100.62	100.13	101.58	100.05	101.39	99.441	99.845	102.34	100.52	98.774	100.11	101.27	99.831	99.974	100.13	101.21	99.326	100.68	99.162	99.491	100.07	101.86	101.4	100.74	101.14	100.51	99.734	100.03	101.74	99.478	100.97	100.09	101.14	100.64	99.893	100.18	100.52	99.898	100.11
104.95	103.92	107.55	105.33	105.36	107.54	108.12	107.07	105.49	104.06	105.48	106.01	106.19	104.77	105.56	105.58	106.23	107.61	105.44	105.72	105.56	104.88	105.56	106.09	105.62	105.76	107.18	105.13	105.78	105.13	106.65	105.23	105.3	105.7	106.48	107.08	106.43	106.38	104.71	105.51	106.07	105.14	106.25	106.63	105.96	104.32	104.47	104.98	106.9	106.8
105.5	106.45	106.25	107.13	105.85	105.28	107	107.77	104.48	106.52	107.01	106.01	106.24	107.69	107.01	107.61	106.16	106.31	105.67	104.91	108.39	105.18	106.55	106.7	105	105.52	107.43	105.41	105.73	106.84	107.04	104.53	105.33	105.94	104.83	105.66	108.39	105.73	106.19	106.4	106.21	106.82	105.17	107.4	107.39	106.87	107.11	105.69	105.9	105.61
107.06	107.91	106.23	105.15	106.4	105.24	106.8	104.28	105.03	104.68	105.39	106.39	107.5	104.66	104.19	104.42	105.65	105.73	105.73	106.09	105.12	106.63	104.67	105.02	104.47	105.64	105.96	106.45	104.49	105.92	105.52	105.66	105.3	104.27	104.57	104.74	105.58	105.73	106.22	105.22	106.48	104.93	105.06	104.2	105.54	106.21	105.04	106.03	105.88	106.11
106.74	106.29	107.25	107.21	105.98	105.17	105.38	106.74	105.97	106.1	105.37	105.51	106.29	106.88	106.32	107.94	108	106.27	106.5	105.68	105.94	105.27	107.08	107.13	106.3	106.61	106.5	106.04	107.94	106.54	107.6	108.23	107.17	106.88	107	107	105.38	105.38	106.69	107	105.19	106.37	105.53	106.8	106.34	107.27	108.15	106.36	106.74	106.89
108.67	105.21	105.32	106.38	106.33	106.42	106.34	108.67	105.75	105.74	107.21	107.15	105.53	107.36	107.2	106.07	104.92	105.9	106.53	107.88	106.1	106.47	106.76	106.3	106.53	106.96	105.8	106.35	106.38	105.92	106.74	107.01	106.81	108.03	107.17	105.47	106.27	106.97	107.65	108.09	107.92	106.19	107.62	107.38	106.26	107.3	107.18	106.87	106.58	107.04
106.08	103.94	106.98	105.27	105.09	103.97	105.66	106.7	104.81	106.64	106.18	106.38	105.22	105.38	106.05	107.62	106	107.71	105.48	105.43	104.94	106.12	104.7	106.25	105.93	104.66	105.41	105.68	106.1	107.48	105.41	106.61	104.48	105.47	104.64	106.81	106.23	106.17	107.61	105.25	105.57	105.76	106.94	104.29	105.11	106.74	105.11	107.34	104.94	106.84
105.94	108.55	108.51	107.55	108.97	107.55	107.27	108.43	107.17	109.14	108.35	107.9	107.22	109.89	108.46	108.72	107.56	108.16	108.17	107.68	108.1	106.56	108.7	108.94	106.82	108.37	107.07	106.09	108.54	108.14	108.15	107.68	109.98	110.18	108.79	107.71	107.22	108.71	108.38	107.01	106.89	109.2	107.94	108.66	109.63	108.22	107.5	107.35	106.46	108.29
109.29	108.81	108.68	107.98	107.21	108.09	107.75	107.41	109.86	109.46	106.84	107.87	110.26	108.49	107.68	108.01	108.01	109.23	108.2	107.89	109.04	107.81	108.3	106.7	107.1	107.44	108.75	105.5	106.11	109.02	109.27	106.99	108.32	106.35	108.89	106.22	107.91	108.39	107.56	107.37	107.81	107.94	107.98	106.23	107.28	106.65	108.55	108.17	107.9	107.68
107.22	107.68	107.45	109.59	105.82	107.41	107.5	109.67	107.99	107.36	107.79	108.46	106.91	108.66	108.64	106.63	108.03	105.66	107.69	107.83	108.18	107.08	106.96	108.41	107.53	106.98	107.35	107.76	107.43	109.37	108.6	107.27	106.49	108.53	108.12	108.24	106.65	106.68	108.06	107.75	107.72	106.87	107.89	107.19	108.04	107.63	106.33	106.63	106.39	108.21
98.605	98.999	97.488	98.456	98.12	97.258	98.221	96.999	97.411	98.154	98.081	97.653	96.839	98.273	98.5	97.265	97.589	96.877	98.481	99.219	96.998	98.277	97.813	97.975	96.748	97.229	97.938	99.662	98.677	98.504	97.659	98.166	98.684	97.436	96.92	96.889	97.649	99.58	98.651	96.615	97.929	98.876	98.231	99.395	100.86	97.74	96.657	99.037	97.751	98.655
105.59	107.08	105.01	105.38	106.27	104.06	106.62	106.07	104.86	106.41	106.73	105.76	106.32	106.17	104.93	105.66	105.19	104.83	105.39	104.14	104.86	106.09	106.73	106.92	106.33	106.48	106.49	106.29	106.02	106.28	104.88	105.87	106.38	105.87	105.78	108.54	106.32	104.52	104.8	107.19	105.82	105.83	105.8	104.59	105.23	104.67	106.13	106.07	105.99	104.63
105.42	104.53	105.89	106.86	106.36	105.68	104.57	106.86	106.28	106.32	104.2	104.97	105.82	106.43	106.87	105.24	107.46	104.92	105.81	106.15	106.01	105.71	105.12	104.93	105.62	105.92	105.11	104.96	106.31	104.38	105.44	106.63	105.87	105.55	106.1	106.43	104	105.49	106.08	106.39	106.7	105.12	107.34	104.21	106.31	107.07	106.36	105.83	105.29	105.75
107.4	107.45	107.09	108.37	108.11	106.54	107.21	107.75	108.06	108.04	110.09	107.04	107.84	106.4	106.96	106.87	109.61	107.87	107.9	106.81	108.52	107.99	107.27	108.33	107.86	108.12	107.79	106.71	107.4	106.44	108.63	106.77	107.88	107.37	108.06	108.24	107.01	107.68	106.91	107.92	109.95	106.3	107.21	107.04	108.68	106.99	106.48	107.42	108.82	107.7
99.427	99.279	97.953	98.708	99.252	99.498	98.785	99.931	99.949	99.724	98.769	100.66	100.73	98.239	100.43	100.08	99.939	98.955	99.341	99.793	99.456	97.044	98.552	99.099	100.15	99.14	100.51	97.5	98.54	99.033	98.757	99.836	100.78	98.952	100.05	98.381	96.82	97.475	98.081	99.017	98.281	98.56	99.895	99.472	99.129	99.81	97.24	97.419	99.763	99.124
97.787	99.051	97.997	95.907	98.853	97.017	99.146	97.253	100.03	98.464	98.638	98.551	98.998	96.915	97.437	98.802	98.159	96.369	97.287	97.482	98.153	98.887	98.599	99.013	98.652	98.806	99.027	98.283	97.962	98.583	97.903	98.037	99.621	97.703	99.421	98.632	99.518	100.45	97.116	97.1	97.223	97.49	99.004	98.978	98.235	99.083	98.244	96.754	98.636	98.298
109.41	108.05	108.43	107.32	108.23	108.18	108.93	107.75	108.04	108.27	108.27	108.41	108.4	109.91	108.39	108.78	107.89	109.3	109.81	109.61	109.06	108.89	108.44	107.68	108.31	108.51	109.4	108.28	107.19	107.65	106.74	107.97	109.43	109.32	108.17	107.38	108.59	105.85	108.2	108.22	107.36	107.15	109.11	107.57	109.8	108.22	108.34	108.4	109.61	109
108.82	109.61	107.81	107.22	107.93	107.44	109.71	109.22	108.11	108.86	108.21	109.83	108.87	109.46	109.07	109.07	110.29	109.3	109.08	108.96	108.81	108.38	108.77	108.14	107.6	108.89	107.76	109.01	107.98	108.51	109.05	107.62	108.59	108.31	109.18	108.16	108.97	109.48	109.37	109.8	108.67	107.58	110.25	108.59	109.49	106.66	108.59	108.4	108.41	107.81
98.401	98.943	98.097	97.668	98.377	98.886	98.978	99.222	98.611	98.261	98.988	97.725	98.922	97.971	100.81	99.918	98.366	97.75	98.957	99.14	99.1	98.084	97.99	99.914	99.637	98.605	96.607	98.791	99.679	99.021	97.911	98.144	99.7	98.491	97.177	99.096	97.454	98.489	100.32	98.022	97.27	98.021	100.18	98.498	99.422	98.847	98.621	99.259	98.639	99.028
105.42	106.69	106.04	105.18	104.3	106.95	108.32	105.95	104.42	107.89	106.86	105.69	106.41	105.91	105.92	106.38	106.55	104.89	104.12	106.64	107.23	106.06	107.38	105.61	106.65	105.06	105.88	106.23	105.61	106.43	106.29	106.76	106.53	105.06	105.56	106.56	105.9	106.37	106.9	106.34	105.81	105.22	106.45	106.74	106.78	105.54	107.81	105.88	106.39	106.53
104.87	105.63	106	105.5	106.4	105.63	105.5	105.59	104.79	106.24	105.18	106.01	104.85	104.33	104.94	105.26	106.78	104.21	105.74	105.05	104.45	104.1	105.7	105.92	106.3	104.73	106.93	105.88	105.27	105.98	104.93	103.81	107.75	105.9	106.17	104.54	105.13	105.37	103.39	104.73	106.98	105.07	105.96	105.65	105.15	106.77	105.82	105.93	104.5	105.96
100.19	99.525	100.57	101.4	98.588	100.29	99.611	99.553	101.68	100.43	100.34	101.15	100.43	99.735	100.73	99.343	101.64	100.88	100.01	100.13	98.71	99.039	100.96	99.166	100.31	100.82	100.25	100.95	100.66	101.48	100.23	100.74	101.57	99.915	98.611	97.323	99.703	99.623	101.32	100.6	100.38	100.24	100.02	100.59	99.476	100.29	99.487	100.73	100.69	99.88
107.16	105.56	105.29	108.06	107.66	106.15	108.02	106.45	106.4	108.46	107.55	107.96	107.99	106.63	108.05	107.46	105.6	106.13	105.53	107.59	106.66	108.56	107.08	106.29	105.3	107.18	106.61	106.4	106.25	107.54	106.44	106.18	106.11	106.71	106.19	106.47	107.32	106.21	108.2	107.8	105.38	106.94	106.77	104.86	105.87	105.63	107.46	107.7	106.81	106.9
106.84	105.41	106.2	104.95	106.23	105.92	106.78	107.72	104.91	105.46	105.3	103.73	105.18	105.8	105.53	105.87	106.21	104.74	106.63	105.17	103.5	104.65	105.97	106.81	105.35	105.04	105.56	105.57	105.08	105.33	103.67	106.26	104.11	105.79	106.08	105.31	105.5	105.7	104.17	105.93	105.99	107.28	104.83	106.31	105.25	105.38	106.59	104.97	105.37	104.52
108.04	108.01	107.27	108.35	109.47	107.4	107.96	107.7	107.97	108.09	108.68	109.54	109.67	108.85	108.88	108.19	109.17	109.66	107.47	108.53	107.24	109.19	108.34	109.01	108.64	108.2	108.84	107	107.24	108.13	108.3	108.01	108.94	108.51	108.06	109.29	109.45	106.89	109.41	109.35	108.48	110.05	109.62	107.96	106.79	109.1	108.56	108.55	109.78	107.24
98.104	97.261	97.882	96.564	96.987	97.925	97.338	97.433	98.224	97.575	97.357	99.497	97.584	97.606	98.1	98.242	97.618	98.792	98.757	98.658	98.995	96.988	97.598	98.398	99.138	97.759	98.634	97.819	98.024	98.502	99.526	97.061	98.063	98.508	97.92	98.584	98.297	98.99	98.897	97.098	97.165	97.788	97.702	99.066	98.728	99.012	98.99	99.236	98.002	97.484
98.629	98.595	97.768	96.22	98.188	98.605	97.451	98.731	100.04	98.33	98.555	99.181	99.32	98.463	98.302	97.142	99.035	98.668	98.888	97.806	98.206	97.595	97.362	98.439	97.919	98.468	97.778	97.782	99.852	98.298	99.399	96.694	98.28	98.487	98.766	100.11	98.169	97.689	97.644	97.539	98.034	98.268	97.625	96.992	97.323	96.668	99.923	96.967	97.809	98.03
107.21	106.97	106.86	107.67	106.17	106.73	107.84	105.82	107.33	105.7	105.02	106.07	106.52	107.91	106.99	105.42	106.46	106.13	106.91	107.26	106.96	106.25	107.25	106.47	107.16	106.52	106.44	106.71	105.2	107.45	107.43	106.54	105.18	105.97	106.5	106.17	105.79	107.95	104.7	105.47	106.72	106.9	107.55	105.39	106.31	104.11	105.08	105.31	106.22	106.53
109.04	109.3	107.97	106.49	107.48	107.94	109.09	107.39	108.61	107.98	108.45	108.57	106.39	109.33	109.4	109.83	107.17	107.51	107.47	107.68	107.07	108.13	107.27	108.57	107.94	106.85	107.17	108.42	105.47	108.82	110.41	108.54	107.97	108.27	108.5	109.28	107.4	107.29	108.65	107.29	109.49	108.73	108.06	108.08	109.21	107.9	108.54	107.16	107.81	107.57
105.66	107.28	107.15	107.03	107.08	104.2	106.52	105.7	107.44	104.63	105.94	106.03	106.74	105.03	107.74	107.91	107.21	107.37	106.79	106.16	107.71	104.95	105.82	106.37	106.9	107.34	105.25	105.26	105.34	105.53	106.04	107.32	106.76	105.28	107.41	106.61	107.03	107.15	107.64	105.99	106.22	107.32	106.72	106.62	105.8	105.86	109.1	105.55	105.4	106.68
98.146	99.331	97.507	99.645	99.449	100.22	99.305	99.709	98.934	99.607	98.214	99.498	98.5	98.484	100.05	98.266	98.288	99.444	99.806	98.17	98.189	98.888	98.765	99.443	100.01	100.09	98.696	99.807	99.136	99.193	99.159	97.247	97.777	98.946	98.308	99.291	98.805	100.56	99.232	98.74	97.422	99.344	98.082	99.706	99.96	98.93	98.777	100.26	100.31	98.496
110.04	107.33	106.93	108.44	107.21	106.38	108.55	107.79	106.87	108.23	106.15	109.57	106.97	107.04	108.99	107.24	107.61	107.92	107.91	107.97	109.47	108.02	107.15	105.93	107.41	106.68	107.58	108.28	106.04	109.18	108.87	106.57	107.55	109.07	107.36	107.82	109.18	107.81	106.78	109.23	107.08	106.44	107.32	108.8	108.43	108.57	106.68	107.9	109.96	105.88
100.42	101.25	100.99	100.74	100.67	100.86	101.71	99.616	100.8	101.44	101.39	100.21	100.92	100.06	99.33	100.89	101.39	102.35	101.47	99.969	100.49	101.23	100.15	100.62	101.2	100.31	101.28	100.65	99.761	100.96	100.94	100.68	100.35	101.23	100.89	100.15	100.77	101.45	99.847	100.23	98.507	101.21	100.74	100.37	103.4	102.12	101.21	99.57	100.8	100.63
106.79	109.06	108.05	106.19	108.96	107.71	107.87	106.94	108.38	108.24	108.75	108.38	108.04	109.07	107.32	108.81	108.64	109.09	107.7	108.12	109.05	109.24	107.69	109.21	108.39	110.54	108.16	108.23	108.77	108.49	107.75	108.89	108.38	107.22	109.67	109.22	108.26	109.24	109.76	107.43	109.64	106.62	108.31	107.63	107.13	108.45	107.51	107.9	107.84	106.41
107.03	105.92	106.98	105.53	105.75	106.13	107.31	104.6	106.96	107.64	105.94	107.45	105.99	107.09	105.51	106.91	107.8	107.41	104.61	107.05	107.46	106.31	106.85	106.46	106.63	105.85	106.84	105.94	106.79	106.68	107.87	105.92	106.5	105.91	105.86	105.23	107.54	105.88	108.13	105.86	106.61	105.93	106.31	106.83	106.87	106.17	106.99	105.2	106.74	107.47
108.67	108.4	107.67	110.13	108.49	109.49	108.72	108.12	108.68	108.68	109.84	106.34	107.31	108.95	107.93	107.35	109.56	108.16	108	109.15	108.08	107.82	107.2	108.29	108.58	107.48	106.29	106.71	106.43	108.35	107.14	107.4	107.17	107.74	108.19	109.04	107.34	107.94	108.41	109.54	108.44	106.4	108.94	108.93	107.91	107.56	108.15	108.1	109.19	107.49
107.78	108.42	108.44	109.35	109.25	108.86	109.42	107.81	110.32	108.57	109.11	107.96	109.22	108.53	108.32	108.51	108.35	108.73	108.03	108.56	109.19	108.97	109.7	107.46	109.12	108.64	109.62	108.99	108.78	108.77	109.76	108.09	107.79	107.84	109.25	110.11	108.75	109.38	107.94	108.06	108.21	110.27	108.61	107.91	107.92	109.23	109.93	108.03	109.19	107.97
105.9	105.9	107.43	105.27	105.24	104.64	106.65	106.23	106.44	104.93	105.32	106.03	106.24	105.63	106.73	106.07	105.25	106.32	104.53	106.17	105.89	105.34	105.45	106.87	104.9	106.16	106.6	106.35	106.88	104.23	104.61	105.35	105.99	104.22	106.11	105.6	105.74	105.2	105.59	105.17	103.86	106.4	104.94	103.64	106.28	106.65	105.99	105.9	106.33	106.95
106.22	106.65	106.07	105.08	105.22	106.34	105.96	105.54	105.01	105.44	105.15	105.77	105.24	105.78	105.28	105.26	106.53	106.58	106.22	106.8	105.91	105.51	105.22	105.75	106.77	105.76	105.65	106.58	105.25	105.55	107.86	105.19	106.2	105.96	104.75	106.1	105.69	105.84	105.05	107.04	105.51	105.25	106.87	106.57	104.39	105.65	106.46	106.48	106.26	105.87
105.81	104.75	104.18	104.53	106.78	106.29	105.6	105.16	105.86	104.96	107.36	105.06	105.7	105.9	105.55	105.48	105.4	104.84	104.89	106.32	105.76	105.14	104.37	104.9	106.48	106.27	105.46	105.7	105.74	105.72	105.33	104.15	106.75	104.87	104.91	105.59	105.93	104.05	107.07	106.61	106.49	106.33	106.75	106.44	106.01	105.35	105.9	105.34	105.72	105.07
107.54	107.51	107.81	108.54	107.96	106.36	108.09	107.9	107.96	106.36	107.61	108.69	106.06	107.62	107.02	107.16	107.88	106.55	106.51	109.09	108.04	106.9	107.08	107.82	107.81	107.36	108.06	107.15	107.84	106.6	106.09	106.91	107.69	108.02	108.32	106.42	107.68	108.52	108.39	107.58	107.32	107.74	108.21	107.28	108.28	107.86	107.27	107.34	109.19	106.75
108.44	106.68	106.72	105.28	106.06	106.54	105.46	106.48	107.34	107.77	107.38	107.53	106.03	105.75	107.49	108.57	107.89	105.92	106.89	105.95	107.74	105.77	105.42	104.95	107.3	105.8	106.73	105.92	106.55	105.3	106.93	107.52	106.18	108.27	107.05	108.69	107.47	107.68	106.66	106.39	105.68	106.81	105.56	107.36	107.96	106.47	106.3	106.99	107.05	107.43
107.69	107.95	106.79	108.13	106.73	107.82	107.43	107.73	109.28	107.84	106.18	107.32	108.06	106.56	107.99	107.19	109.84	106.94	106.75	108.35	108.98	106.27	108.84	106.66	108	107.02	106.88	108.02	108.33	106.31	107.01	107.97	105.67	108.22	107.25	107.63	107.66	107.97	107.53	107.66	107.79	107.91	108.12	108.3	106.63	107.73	109.22	107.56	109.82	108.37
108.42	107.73	107.67	108.05	106.25	108.57	108.18	108.25	107.27	109.47	106.93	107.48	107.85	107.68	110.23	107.95	107.16	107.93	109.08	107.81	106.76	106.2	107.71	109.4	107.08	106.23	109.32	107.66	107.96	108.14	107	108.58	107.71	107.86	105.72	108.52	107.67	108.32	108.3	107.31	108.78	109.02	108.85	108.51	107.41	108.54	108.5	107.8	106.94	108.15
106.11	106.1	105.44	105	105.74	105.56	105.47	104.53	105.11	106.09	106.57	106.56	106.97	105.42	106.13	106.11	106.31	104.26	105.81	105.14	106.1	105.87	105.78	107.23	103.93	106.53	104.85	104.47	104.82	104.15	105.81	104.54	105.36	105.17	105.3	105.19	105.58	105.29	105.27	106.31	105.9	106.83	105.65	105.95	106.1	104.94	104.88	104.54	106.5	104.77
108.44	110.64	111.15	110.67	110	110.9	111.06	108.56	109.53	109.91	110.7	109.11	111.56	108.49	110.2	109.8	110.66	110.76	109.89	111.39	111.09	111.88	111.06	112.17	110.21	111.7	109.67	112.79	109.46	109.95	109.56	109.85	110.94	112.43	110.1	109.2	112.37	110.73	109.88	111.48	111.97	110.41	112.23	109.09	110.79	110.6	109.95	110.32	110.48	111.57
108.19	109.13	107.68	108.97	108.67	108.43	108.94	108	108.06	108.66	107.02	108.62	108.54	109.29	107.99	109.1	109.13	106.46	109.01	108.83	110.36	107.68	109.22	110.28	109.63	107.84	106.9	108.61	106.91	107.37	107.94	109.12	109.96	108.68	108.73	107.92	109.04	109.82	108.39	107.71	108.27	105.71	107.36	108.64	107.68	108.39	108.27	109.45	108.93	107.75
105.48	105.8	106.17	107.72	107.09	105.93	105.46	104.87	104.62	105.33	106.35	106.54	106.53	106.25	105.37	105.2	104.69	105.95	106.45	105.38	105.73	106.11	105.5	104.23	104.72	106.79	106.64	105.42	105.87	106.02	105.87	106.2	105.84	104.65	107.25	105.46	105.72	104.87	107.52	107.13	106.48	105.29	104.8	106.22	104.97	106.22	105.96	105.74	105.21	106.27
104.68	105.03	107.25	105.11	104.91	106.69	107.26	106.3	105.63	105.94	105.35	105.02	105.21	105.04	106.07	104.84	106.53	106.37	105.75	106.01	105.83	105.89	106.5	105.38	106.49	105.27	107.2	105.92	106.48	105.45	104.67	107.19	106.46	105.23	106.13	106.11	106.71	104.88	107.78	106.14	105.79	106.01	104.72	106.62	106.56	105.91	107.1	106.34	104.91	105.94
98.936	100.85	101.48	100.08	98.833	99.502	101.22	100.41	100.63	100.37	100.36	99.734	99.956	100.92	100.98	99.05	97.968	99.936	100.34	102.03	101.25	99.251	102.39	99.661	102.08	100.21	100.92	99.977	98.578	99.513	100.1	101.53	102.8	100.03	101.66	100.41	99.328	100.93	101.07	99.7	99.783	100.43	100.37	102.44	99.188	99.879	99.491	102.02	100.59	101.45
106.17	107.14	106.75	108.03	107.25	105.52	107.55	105.81	107.15	106.8	106.7	106.06	108.39	106.29	107.4	107.16	106.01	106.56	106.59	108.49	104.97	106.42	106.84	106.16	106.63	106.25	106.74	106.81	106.48	107.28	106.32	105.87	105.91	106.02	107.55	107.11	106.28	104.96	106.88	107.22	105.9	107.16	106.62	107.65	107.03	107.46	106.75	106.69	108.23	107.1
100.4	98.603	98.497	99.167	100.07	100.26	99.473	99.703	98.838	97.988	99.065	100.3	98.22	98.674	99.125	98.833	99.071	99.55	98.551	98.679	99.186	98.038	98.061	99.416	98.345	98.618	98.519	98.545	98.527	98.635	98.639	99.41	99.079	99.21	97.914	100.3	99.479	99.141	99.425	100.3	98.212	99.199	99.499	99.992	98.124	98.849	99.011	99.15	98.725	98.248
97.714	97.815	97.375	97.882	98.712	98.864	97.27	98.052	98.834	99.462	98.238	97.597	97.567	99.218	97.711	98.394	98.244	98.641	99.471	98.468	98.556	98.903	97.311	97.256	98.965	98.401	96.495	98.302	98.394	100.23	98.51	97.617	98.595	97.699	98.552	97.737	98.344	100.26	98.321	98.144	98.326	96.893	97.223	96.99	96.807	98.318	99.016	98.251	97.484	98.421
111.39	110.43	109.81	110.34	109.54	109.28	109.85	109.46	110.06	111.03	111.19	111.48	110.72	110.87	111.48	111.16	108.97	110.63	110.29	110.25	111.42	112.03	110.83	110.19	108.93	110.84	110.78	111.04	110.41	109.44	112.13	110.01	111.4	111.64	110.94	111.18	112.24	109.42	110.89	111.51	109.72	109.64	110.81	110.67	110.01	110.64	111.65	110.94	110.1	110.92
107.23	106.68	106.48	106.74	105.56	108.15	106.56	105.76	106.55	105.55	105.7	106.06	107.28	106.63	106.02	107.31	105.64	107.25	107.03	106.27	105.43	105.9	106.52	106.28	106.65	106.31	106.45	105.93	105.88	106.55	107.02	106.44	106.35	105.43	106.69	107.64	104.88	106.66	106.37	104.85	106.59	106.6	103.49	106.82	105.36	106.39	107.3	106.12	105.09	106.57
102.15	100.75	101.93	100.21	99.264	102.25	101.31	100.52	102.18	101.84	102.58	101.38	101.52	99.256	101.17	100.36	101.24	101.88	102.47	100.75	100.98	101.26	100.32	100.16	99.972	101.2	99.93	100.94	101.32	101.22	100.41	102.02	102.03	100.16	101.93	100.78	100.38	99.891	102.19	102.01	100.43	100.98	102.49	100.22	99.654	100.8	100.6	100.76	100.32	101.42
106.45	106.1	104.55	105.49	107.36	107.63	104.77	105.83	105.78	106.64	105.96	105.57	104.88	105.44	106.17	104.47	105.03	106.17	105.63	105.09	105.97	105.5	106.07	106.61	105.88	105.17	104.41	105.8	106.65	105.09	104.93	104.71	106.17	104.32	106.06	107.51	106.41	106.4	105.39	105.67	106.18	107.15	107.57	105.68	105.01	105.13	106.71	104.72	105.85	107.02
110.28	110.79	110.63	110.72	110.46	109.95	111.43	110.27	110.7	110.72	107.61	109.71	109.53	110.2	110.83	110.7	112.18	111.66	110.14	110.04	110.02	109.69	111.36	110.13	110.48	110.18	111.87	108.34	110.95	109.33	110.49	108.41	110.63	111.23	109.74	111.41	109.82	111.35	111.14	110.67	110.45	109.37	110.33	109.58	111.87	111	109.99	110.64	110.02	111.15
106.45	105.8	106.8	107.17	106.21	105.48	107.21	106.14	105.63	105.22	105.3	107.19	104.87	105.72	106.58	105.23	105.94	105.48	104.5	106.4	105.49	105.87	105.03	106.14	104.09	104.58	104.4	106.69	104.44	107.26	105.5	105.58	105.29	104.72	104.97	104.84	106.01	105.41	103.29	105.69	105	105.41	106.1	106.1	105.6	105.19	106.22	105.71	105	106.37
107.54	107.75	108.7	108.2	108.18	109.49	107.28	107.35	107.48	106.67	108.78	108.71	108.48	108.11	108.18	109.07	109.36	108.37	107.7	107.91	108.67	108.64	108	105.77	110.26	107.43	109.19	108.21	107.36	108.41	108.75	109.05	108.08	108.37	107.87	109.48	107.55	107.12	106.22	107.26	107.57	109.03	108.89	109.27	108.01	108.87	108.59	109.4	107.59	108.44
109.04	107.37	110.47	107.64	108.22	108.49	108.25	108.66	107.83	109.16	107.9	108.08	108.57	108.12	107.11	107.57	109.31	108.32	108.47	107.3	108.18	109.82	108	108.03	108.05	109.16	107.85	109.42	109.08	108.45	110.17	108.49	109.38	107.3	107.92	107.19	106.74	109.61	108.92	109.85	107.77	107.28	109.56	108.52	108.82	108.35	108.73	108.79	108.97	109.64
107.49	109.29	107.35	108.07	107.55	109.39	107.21	108.2	107.85	107.98	108.59	107.53	108.5	108.54	108.66	108.54	107.93	108.04	108.97	107.62	108.37	108.51	110.09	107.91	105.34	109.39	109.02	109.08	107.99	109.09	106.9	108.42	107.84	107.03	107.93	108.95	107.71	109.41	107.48	108.91	107.83	107.76	106.4	108.08	108.47	107.97	107.15	109.2	108.08	109.15
106.8	105.76	106.21	106.52	106.27	103.82	104.82	105.73	104.52	104.95	105.88	105.94	104.75	104.93	105.74	107.59	104.26	105.31	105.33	104.94	106.42	103.14	104.29	106.49	105.51	106.13	106.89	105.59	105.41	105.85	105.94	104.04	106.05	107.89	105.16	106.73	105.02	106.17	106.62	106.75	105.81	106.34	103.97	106.16	105.87	106.03	105.05	106.13	104.56	106.32
107.15	108.12	109.91	107.78	108.22	109.78	107.95	109.52	108.64	108.08	108.07	109.83	109.27	106.87	108.09	108.24	108.45	107.12	106.16	107.67	108.86	107.55	107.15	109.26	107.09	109.31	107.53	108.66	107.66	107.47	106.12	108.92	108.71	107.49	106.94	106.56	107.85	107.86	108.77	107.51	108.4	107.98	108.61	109.04	108.61	111.07	108.79	108.25	108.16	109.23
108.7	107.48	107.78	109.04	109.35	108.61	108.66	107.05	109.07	108.88	108.21	107.55	108.58	109.3	108.74	108.81	107.31	107.59	107.97	108.91	109.25	109.11	108.26	108.81	108.12	106.54	108.04	107.35	106.17	109.33	107.8	110.24	107.97	107.3	109.02	107.87	109.28	107.96	108.03	108	109.27	107.71	108.69	108.95	108.12	107.27	107.76	108.06	107.85	107.7
107.72	104.85	106.72	104.68	105.93	106.65	106.11	107.86	106.02	105.6	105.87	106.86	105.96	105.03	107.03	108.55	106.2	106.45	106.2	107.85	106.04	106.39	108.84	107.24	106.27	107.16	105.83	105.56	105.19	106.41	105.07	105.55	105.8	106.08	105.46	106.28	105.87	106.68	106.53	106.62	106.76	106.11	106.64	104.89	108.26	106.02	107.05	106.55	106.58	106.42
98.449	97.953	98.293	99.547	101.8	99.218	98.196	99.076	98.73	100.51	99.205	99.627	99.169	99.942	99.033	98.473	98.876	98.064	99.32	100.36	98.466	99.782	99.935	99.036	98.843	99.236	99.441	99.256	100.04	99.607	98.193	99.04	98.338	97.441	97.582	100.21	98.618	97.42	98.913	100.85	99.287	98.78	98.882	98.588	99.609	99.583	97.945	98.341	99.064	100.13
106.45	107.84	107.64	107.6	107.54	109.24	108.76	107.29	108.28	108.65	108.71	108.97	107.39	108.33	108.94	107.42	108.27	108.52	108.08	109.49	109.6	108.08	107.56	107.99	108.06	107.71	109.3	107.3	107.35	107.94	108.38	108.35	107.43	108.2	108.04	109.49	106.9	108.81	107.34	108.11	109.19	108.5	108.31	109.01	107.93	107.8	108.18	109.84	107.08	106.8
108.6	108.53	108.09	108.2	108.93	106.97	107.47	107.46	109.37	109.03	109.14	106.04	109.35	107.27	107.06	107.9	107.15	106.48	108.43	109.05	106.98	107.34	107.84	107.87	108.75	108.8	107.46	109.05	108.65	108.44	108.3	107.64	109.22	105.31	107.26	108.66	107.22	108.24	109.07	106.99	109.05	110.88	106.53	108.12	108.17	108.11	107.24	108.23	106.64	106.59
100.72	100.72	101.38	101.79	99.781	99.831	100.27	101.93	100.42	100.77	101.04	100.73	100.37	101.31	100.22	101.88	102.87	99.747	101.56	101.73	100.54	100.21	99.897	100.75	101.03	99.513	100.49	99.609	99.925	101.23	100.52	100.78	102.34	100.99	100	98.457	98.953	99.945	100.98	101.63	100.33	100.81	101.16	101.57	100.72	101.55	100.98	101.19	100.04	101.03
108.95	108.12	107.3	107.6	108.14	108.27	108	107.97	109.04	109.76	108.07	109.07	108.15	106.64	108.75	109.11	109.02	109.44	107.38	109.06	108.05	109.28	109.72	106.98	107.65	109.22	107.75	109.25	107.11	108.62	108.26	108.29	109.53	108.37	108.82	109.36	108.05	107.43	108.55	107.62	109.24	108.18	109.27	110.2	106	108.76	106.67	107.91	108.47	107.02
100.79	99.987	99.491	100.57	100.4	101.08	100.21	101.66	101.45	98.546	100.11	99.656	100.74	100.66	99.875	100.63	100.6	101.21	99.864	101.02	100.18	101.39	100.41	100	100.29	100.04	100.49	100.53	101.59	100.08	99.431	100.29	99.579	101.06	99.889	99.759	99.076	101.01	100.82	102.71	100.87	101.07	100.87	100.12	101.47	100.29	100.67	100.38	100.58	100.73
106.58	107.58	105.88	105.44	104.91	106.25	104.48	106.18	106.52	104.85	107.58	106.46	104.74	105.88	106.13	105.16	106.83	106.07	105.15	106.39	104.6	106.94	106.97	105.68	104.98	106.78	106.25	107.16	104.88	105.05	104.65	105.64	105.76	105.61	105.45	106.3	107.26	104.97	106.84	106.79	104.84	104.33	105.24	104.64	106.35	105.58	105.84	106.24	106.85	104.49
105.93	105.65	105.99	104.79	106.24	106.47	106.56	105.25	106.58	107.35	105.66	105	106.23	107.07	106.26	106.72	106.55	107.47	106.58	107.07	106.49	106.07	107.33	107.22	106.24	106.66	105.68	106.99	107.18	107.12	106.58	105.72	107.09	105.64	106.36	108.21	106.69	104.42	106.8	105.1	105.82	109.47	107	107.52	106.07	106.69	105.81	106.51	106.99	107.03
108.2	108.47	109.22	108.47	109.21	108.82	107.66	108.87	107.69	109.27	108.9	106.78	108.37	110.1	108.9	108.85	109.04	110.01	109.69	108.75	108.6	106.61	109.28	106.87	107.59	109.02	107.77	107.25	108.55	108.67	108.02	108.49	107.32	109.45	108.21	109.37	107.41	109.72	108.86	109.03	108.49	107.47	108.43	109.8	107.56	109.7	108.75	109.68	108.18	109.1
106.36	106.24	105.93	106.78	105.13	105.55	107.68	107.45	105.93	106.51	106.17	105.86	106.76	106.59	106.41	105.55	106.15	107.28	106.05	105.16	107.73	107.46	105.26	107.3	105.02	106.94	106.59	106.81	106.73	109.26	106.9	107.74	106.37	106.51	105.59	108.42	106.03	106.79	106.49	109.35	106.7	105.97	106.6	109.19	107.21	108.05	106.55	107.07	106.52	106.12
106.16	105.63	106.03	106.32	105.97	106.66	108.45	108.23	108	107.19	105.77	104.39	107.68	106.57	105.84	105.42	105.58	106.02	107.59	106.22	106.6	106.13	108.04	105.93	106.18	106.97	106.44	107.43	107.22	106.96	106.94	107.43	106.31	104.95	107	105.59	105.76	107.49	105.86	107.13	106.86	105.84	106.82	107.83	106.2	104.53	105.68	104.88	106.66	106.72
108.05	108.3	107.63	109.67	107.08	108.36	107.07	108.11	107.44	107.49	107.41	109.34	108.61	107.74	109.17	108.27	108.38	108.45	107.15	107.25	107.9	108.43	105.55	107.78	109.28	107.21	108.96	108.19	108.33	109	106.9	109.63	110.79	108.91	108.42	108.17	109.15	108.05	107.8	107.85	107.92	106.48	108.92	109.69	109.34	109.08	108.45	107.68	108.11	108.2
104	104.23	105.18	106.55	106.49	104.43	104.08	106.65	104.19	104.85	104.56	105.43	106.8	103.02	105.74	106.85	106.15	104.93	106.47	106.08	104.4	106.06	105.12	105.67	105.22	105.91	105.38	104.9	104.8	105.02	105.46	106.44	105.86	105.52	105.97	105.73	106.36	106.73	106.23	106.15	106.07	103.9	105.9	107.07	107.52	106.6	107.5	105.75	104.85	104.96
107.41	107.71	107.09	108.18	108.09	107.48	108.12	108.16	108.18	106.68	108.46	108.91	108.56	107.17	108.78	108.14	107.55	107.33	107.41	105.83	105.89	107.55	107.24	107.17	106.47	107.85	109.67	108.01	106.09	109.2	107.28	108.34	108.36	108.59	106.66	109.19	105.65	108.12	107.89	107.71	107.31	106.85	108.21	109.05	106.49	108.79	106.54	109.41	107.2	107.89
106.98	108.28	107.79	108.11	108.5	108.51	107.65	107.86	107.4	107.3	108.16	106.8	108.39	107	108.66	107.88	108.45	107.96	107.85	106.44	105.97	108.16	108.68	108.32	107.63	109.76	108.87	108.5	106.64	108.51	106.98	106.92	108.69	106.9	107.41	106.14	110.05	106.65	110.17	108.97	109.23	107.28	108.26	110.11	107.87	107.26	107.18	107.4	106.45	107.58
105.72	105.14	106.97	103.35	105.63	106.35	107.52	105.81	105.04	105.74	105.53	106.73	106.76	105.95	105.27	105.7	104.85	105.47	105.91	106.5	106.59	106.69	105.53	107.01	106.57	106.1	104.97	105.38	106.84	105.69	105.69	106.54	106.52	106.73	105.53	105.7	105.56	106.44	104.97	105.37	104.43	105.08	106.21	105.6	105.69	105.71	105.81	107.21	105.6	106.35
107.67	107.02	107.6	109.56	109.51	106.98	107.77	107.5	109.51	108.72	108.19	106.7	108.77	107.25	107.5	106.39	108.09	107.13	107.09	109.42	108.29	108.1	109.65	108.14	109.23	107.91	106.66	107.63	107.2	107.9	106.47	107.71	107.6	108.51	107.35	106.96	107.08	106.19	107.95	106.57	108.27	108.73	108.73	109.86	108.46	108	106.92	108.32	108.72	108.13
99.789	100.16	100.99	101.79	101.03	100.71	99.485	102.69	100.92	101.13	101.78	99.76	98.872	99.641	101.02	100.85	101.55	99.795	101.72	101.94	99.295	101.09	99.964	97.997	100.51	102.05	99.756	101.43	99.799	100.4	101.35	102.05	101.38	100.06	98.499	99.742	102.02	99.328	100.92	100.08	100.13	100.58	102.09	100.88	101.36	100.83	100.12	101.15	99.349	101.31
105.65	106.36	105.23	105.29	105.35	107.03	106.45	105.55	106.03	105.97	103.96	105.52	106.41	104.53	106.47	105.33	105.34	106.01	105.01	103.99	105.35	105.71	106.23	105.87	104.78	106.25	105.37	105.32	104.36	107.17	106.31	105.44	104.15	104.18	106.01	106.69	105.94	105.53	107.88	105.03	105.99	106.3	106.99	104.51	106.18	105.93	105.44	106.49	105.37	104.33
106.69	106.75	106.59	106.43	105.39	104.47	106.64	106.28	105.99	107.25	107.23	106.13	105.44	104.94	106.37	105.02	105.93	104.55	106.03	104.84	104.55	105.54	104.58	104.28	105.37	105.21	106.05	106.09	105.6	106.92	104.74	105.37	105.36	104.3	106.35	106.12	103.93	105.44	106.49	106.12	105.16	105.62	103.13	106.38	106.66	105.47	106.8	105.2	106.18	106.85
98.221	97.638	97.112	98.16	97.928	97.462	98.862	97.958	100.24	96.73	97.678	98.209	97.293	98.681	98.318	97.039	98.41	98.171	96.79	98.405	97.409	96.04	97.384	97.055	97.975	96.625	98.927	98.377	98.345	96.24	97.909	97.651	96.247	97.75	97.689	99.076	96.338	98.188	97.266	99.387	96.984	98.363	98.041	96.761	98.18	96.874	96.772	96.247	97.609	96.999
108.71	109.34	108.94	107.57	108.85	107.93	108.79	107.9	107.37	109.15	108.1	109.27	109.78	109.1	109.29	108.36	108.88	109.09	108.52	108.33	108.96	108.98	108.93	108.29	109.12	107.95	107.41	108.74	108.1	107.39	107.04	107.27	108.46	109.18	108.54	108.85	108.92	109.39	109.61	108.86	109.5	107.22	107.58	108.18	109.8	109.58	110.53	106.59	107.6	110.28
106.98	107.45	107.53	106.34	106.42	105.4	106.61	106.24	105.59	107.41	105.35	106.57	106.39	108.01	105.5	106.01	106.27	106.14	106.36	107.69	108.4	107.22	106.6	107.38	107.27	106.44	107.53	106.55	106.53	107.91	106.85	106.84	105.83	107.3	106.37	105.35	107.07	105.91	106.91	106.71	106.65	106.7	106.3	106.02	106.41	106.13	107.89	105.8	106.47	107.94
107.56	106.58	106.89	107.42	106.23	106.7	105.85	106.96	106.67	106.22	107.01	107.09	106.74	107.74	107.57	108.02	106.08	106.82	106.49	105.15	107.8	105.7	107.86	106.86	106.88	106.24	105.72	106.64	106.75	105.85	105.58	108.39	105.87	105.97	107.83	107.69	105.7	106.57	103.88	106.62	107.09	105.28	107.69	106.89	107.07	105.51	105.27	106.78	107.25	106.12
108.07	107.29	109.5	108.48	108.66	108.04	108.02	108.77	108.96	109.53	109.17	109.66	108.27	108.5	110.78	106.56	108.61	108.25	107.9	109.15	107.22	108.98	108.79	108.32	109.15	107.35	107.59	109.43	106.53	107.63	109.33	111.19	110.67	108.42	107.54	108.35	109.1	109.6	108.05	107.59	108.64	108.87	109.09	109.03	108.4	108.47	108.52	108.27	108.3	109.42
105.8	107.09	105.37	107.44	106.91	108.18	106.64	107.4	106.39	106.77	105.45	106.71	107.06	106.65	106.63	106.91	106.78	105.94	104.31	106.65	107.31	106.91	105.31	104.45	105.8	105.33	106.46	106.77	106.49	106.87	106.62	107.87	106.71	107.93	105.71	106.92	105.01	105.62	106.32	105.26	106.76	106.61	105.97	105.8	107.09	106.53	107.77	104.88	104.96	106.5
106.86	105.26	106.61	104.71	105.2	105.82	105.56	103.66	105.45	105.31	106	105.14	105.82	106.1	105.74	106.4	105.62	105.87	103.71	105.5	106.27	105.58	105.67	105.84	104.36	105.2	107.09	106.78	106.07	104.7	104.58	105.91	106.88	105.82	105	103.92	105.96	106.85	105.37	104.98	105.68	106.67	105.25	104.49	105.13	106.72	106.24	105.41	105.52	107.13
99.273	98.753	97.814	98.721	97.829	98.889	99.557	97.008	97.516	99.506	98.535	99.393	99.156	99.421	100.68	99.251	98.834	98.314	97.692	99.545	99.798	98.735	100.11	99.361	99.581	98.083	100.1	99.886	98.279	98.755	99.924	99.949	99.931	98.865	97.547	97.637	99.396	99.41	99.65	99.059	97.15	99.18	100.08	97.28	98.783	99.44	97.902	97.974	97.764	99.928
100.18	100.13	101.48	100.48	98.567	100.78	100.81	100.84	102.94	100.15	99.686	100.55	100.51	100.55	100.41	100.66	99.464	100.7	100.15	100.67	100.04	101.97	98.908	99.316	100.54	101.11	99.876	100.09	101.3	102.81	100.86	101.01	100.43	101.87	100.14	100.17	102.76	101.1	101.23	99.804	100.22	98.302	100.16	101.02	99.858	100.2	101.04	100.31	100.9	102.18
107.02	106.99	108.59	106.78	106.3	108.45	108.52	108.59	107.87	107.05	106.9	107.51	107.58	106.32	108.23	107.39	108.42	108.94	109.28	107.58	106.46	108.17	108.15	109.73	107.85	109.16	107.56	109.12	107.46	107.26	108.59	107.17	109	107.62	107.89	107.47	107.64	107.89	107.57	108.4	108.04	109.04	107.53	108.04	109.27	108.41	108.48	107.38	107.53	107.57
105.34	108.12	107.66	106.38	105.64	108.03	106.84	105.78	106.89	106.16	107.32	106.11	107.02	106.35	106.58	106.41	105.11	107.7	107.88	107.61	105.62	107.43	108.37	105.98	104.95	106.08	105.58	106.82	105.5	106.99	106.37	106.06	106.68	106.6	105.55	106.27	107.82	105.65	105.3	104.83	106.43	108.04	106.29	106.61	108.56	106.06	105.44	105.96	105.47	107.27
98.505	97.038	98.032	99.506	99.169	98.402	98.332	99.873	97.176	98.368	99.46	99.028	98.613	99.309	98	99.253	98.786	99.608	97.08	98.512	98.149	100.34	99.325	98.903	99.624	98.57	98.596	97.806	99.432	98.507	97.063	98.703	98.261	98.975	98.239	96.806	99.699	99.117	98.588	98.308	98.594	100.43	98.924	99.098	98.57	99.178	99.575	100.54	99.268	100.39
105.92	109.3	108.3	108.14	107.6	107.77	107.12	108.97	110.53	106.68	109.3	107.83	107.74	108.35	107.29	108.23	107.8	108.81	108.03	109.34	107.73	107.09	109.12	108.24	108.27	108	108.75	107.26	109.16	107.59	110.13	108.4	107.95	107.69	109.01	107.55	109.52	108.48	106.8	108.1	108.17	107	106.83	106.93	108.19	107.7	107.58	108.16	109.78	107.97
108.5	109.94	109.39	108.29	107.29	108.53	109.84	109.06	109.62	107.98	107.39	108.43	108.27	107.12	107.48	106.47	106.67	108.04	107.74	107.55	108.64	109.15	108.86	108.46	109.33	107.23	108.22	108.79	107.36	109.56	108.45	108.24	109.35	108.01	108.5	107.03	107.99	108.41	108.49	106.61	109.64	109.81	107.25	108.26	107.28	107.97	107.45	109.3	106.88	107.56
100.5	101.78	101.11	100.32	100.9	98.831	101.96	101.74	101.36	100.88	99.806	100.03	101.61	100.16	100.87	99.746	100.47	102.63	99.326	100.15	101.02	100.83	100.31	100.65	100.76	100.89	99.594	100.07	102.59	100.9	100.97	101.27	100.18	100.25	100.54	101.3	101.61	100.64	99.81	100.46	102.17	100.03	101.95	101.18	100.52	100.97	99.232	102.01	101.27	101.05
105.39	104.84	105.03	104.07	104.36	104.37	105.08	107.78	105.62	104.88	106.25	105.03	104.59	106.86	104.23	104.66	106.55	105.95	105.3	106.21	103.75	106.43	105.52	104.45	104.99	106.79	104.64	105.2	106.65	105.33	106.69	105.94	105.66	104.98	105.15	105.02	105.13	105.63	105.99	105.07	104.84	106	106.34	106.42	105.88	105.08	105.81	105.16	105.78	104.68
109.56	111.42	112.06	111.42	111.48	110.62	110.56	110.15	111.25	112.23	109.99	110.15	108.5	109.69	110.51	110.32	111.6	110.68	110.14	109.44	110.6	110.94	109.9	111.2	110.02	109.94	110.66	109.94	112.44	110.93	111	110.3	109.17	109.33	111.15	110.18	109.16	111.18	110.88	109.42	111.59	111.16	110.41	109.8	110.5	110.91	110.97	109.75	109.6	110.59
105.14	105.29	106.08	104.89	106.19	106.48	106.04	106.17	106.09	105.7	105.58	105.2	105.53	105.1	105.92	105.65	105.8	105.58	105.22	105.41	106.19	104.81	105.97	106.32	106.21	103.95	105.06	106.79	106.91	106.21	106.67	107.14	107.73	104.66	105.06	103.79	106.31	105.99	105.12	105.36	105.23	106.03	104.53	105.52	104.05	106.11	105.02	105.18	105.27	105.21
108.5	108.45	108.25	108.13	106.5	106.87	109.13	108.81	107.88	107	107.27	105.5	109.37	109.04	109.17	107.93	107.16	107.04	107.3	108.24	108.1	107.09	107.87	108.14	107.08	108.57	107.72	106.9	108.06	107.11	108.75	108.86	108.69	108.08	106.73	107.73	107.79	108.04	106.15	108.28	107.79	108.45	109.79	108.66	107.59	107.97	107.4	106.68	108.83	107.46
106.97	106.82	106.74	106.09	107.18	106.82	106.04	106.77	105.81	106.76	107.44	107.12	106.51	107.33	106.79	105.82	106.63	105.05	107.08	106.53	105.35	107.44	106.08	106.06	107.04	106.46	105.27	106.25	107.09	105.22	104.58	105.85	106.75	106.94	105.69	107.32	106.64	107.37	106.4	104.55	104.28	105.79	105.77	105.42	105.45	107.15	107.54	105.77	105.2	106.74
104.73	105.25	105.86	107.42	106.54	106.64	106.79	106.68	107.39	105.69	107.68	107.37	105.5	107.56	107.58	105.87	106.01	107.71	105.64	106.86	105.2	105.6	106.39	105.34	106.42	106.6	107.23	106.93	107.02	106.19	106.29	105.9	106.91	106.82	107.85	105.58	105.59	105.99	106.72	105.89	106.07	107.23	106.13	107.47	107.92	106.02	106.87	106.5	104.83	106.41
107.49	107.98	105.23	104.71	107.92	106.08	106.99	106.66	107.6	105.54	106.87	105.85	107.14	105.7	105.57	106.62	108.93	106.65	104.4	107.53	106.84	107.2	107.05	106.87	105.49	107.21	107.5	108.08	105.85	107.47	106.67	105.95	108.93	105.75	106.18	106.2	107.3	107.36	106.93	106.33	108.56	106.11	107.17	107.33	106.04	106.89	105.94	105.45	106.99	106.39
110.24	107.94	107	107.42	107.67	108.88	108.78	107.95	108.4	108.07	109.08	107.72	107.82	108.09	107.68	109.31	108.09	107.76	107.6	108.38	106.73	108.27	107.05	107	107.47	107.24	107.37	107.67	107.24	108.07	108.7	106.73	107.08	106.94	107.66	107.38	107.37	107.19	107.1	107.64	107.11	108.61	107.68	107.19	107.32	108.25	106.66	107.93	106.62	107.96
98.27	100.03	100.16	100.18	99.706	99.478	99.077	98.625	98.243	99.861	98.715	97.492	99.516	97.661	99.085	100.46	99.304	98.749	98.809	99.479	97.973	99.58	98.596	99.331	98.354	99.14	101.29	100.49	99.129	97.956	98.408	100.29	98.964	98.997	99.484	98.534	100.61	98.75	97.889	98.237	97.758	99.142	97.595	98.682	100.15	99.392	98.873	98.55	97.994	98.339
108.08	108.59	109.18	108.15	108.35	108.34	108.4	107.23	109.4	106.84	108.95	107.56	108.58	107.34	108.07	105.42	107.22	108.54	107.97	108.32	107.74	108.01	106.77	107.8	109	108.99	108.31	108.02	108.63	109.96	108.27	108.06	108.77	109.03	108.29	108.59	109.69	109.14	106.75	108.23	107.82	108.88	108.32	108.48	108.57	108.89	110.23	108.11	108.49	107.74
106.56	105.52	105.6	107.3	107.53	105.23	107.38	104.13	105.14	105.56	105.05	106.57	106.85	105.33	104.89	106.1	105.59	105.86	105.72	104.71	103.92	104.48	105.84	105.84	105.52	106.4	105.34	105.68	107.92	105.98	106.53	106.16	105.58	105.43	106.74	107.24	105.76	107	104.44	106.71	107.17	105.63	106.85	104.85	106.15	105.47	104.67	104.82	107.24	106.03
105.24	106.87	105.49	105.57	105	107.78	106.41	104.62	104.88	105.26	103.84	105.7	105.81	105.78	105.9	104.93	105.26	105.36	104.63	104.44	104.96	106.23	106.91	105.31	105.59	105.15	104.8	105.31	105.24	106.22	104.91	105.67	106.16	106.09	105.33	108.35	106.6	104.87	106.38	104.95	106.46	106.09	105.43	106.14	106.12	105.98	104.48	106.14	106.47	103.68
106.34	109.58	107.72	108.93	108.29	108.07	107.59	110	110.12	108.67	108.52	108.6	107.7	108.36	109.25	108.14	108.12	107.06	108.18	108.1	108.47	107.37	108.29	110.36	108.39	108.27	108.72	106.81	107.77	108.55	109.77	108.24	106.31	109.14	107.5	109.4	109.52	109.24	108.53	109.19	108.05	106.74	107.93	108.36	109.19	109.81	109.09	108.13	109.28	108.47
101.89	102.02	101.88	101.07	99.978	100.75	100.77	100.54	101.77	100.77	101.47	101.02	100.08	101.25	99.647	101.87	100.42	99.667	101.1	100.6	101.71	101.69	100.54	100.86	100.79	99.249	101.44	100.04	101.27	100.68	102.24	101.33	101.07	98.638	100.35	100.84	100.6	100.85	98.978	102.32	101.43	100.53	99.716	99.713	101.23	100.88	100.32	102.15	100.06	103.68
109.03	108.58	107.92	110.45	107.03	108.15	109.63	108.06	109.13	108.16	108.86	107.4	107.87	107.89	107.75	109.24	108.31	108.18	108.67	108.43	108.12	107.09	108.67	107.86	106.61	108.51	106.12	106.91	109.22	108.81	108.19	108	109.04	107.97	106.42	108.36	109.24	109.48	108.6	109.48	108.71	108.14	109.14	108.83	108.28	108.95	108.8	106.96	106.94	109.95
105.57	107.15	107.01	105.77	105.2	106.03	106.71	107.15	106.88	104.43	106.76	106.48	106.05	107.77	107.24	107.61	107.05	106.98	107.87	106.62	105.84	105.99	105.26	105.24	107.18	107.42	106.73	106.9	105.38	105.16	104.82	107.72	104.86	104.83	105.58	107.17	105.82	108.54	106.44	105.3	106.67	106.46	106.66	106.29	105.17	107.1	104.82	105.75	106.2	106.36
109.08	110.2	108.38	107.48	109.54	109.47	107.69	108.97	108.69	109.31	108.11	108.71	108.03	108.5	107.94	107.71	108.62	108.93	106.75	108.17	109.06	110.08	108.76	108.41	107.87	107.29	108.37	107.8	108.05	109.07	106.91	108.77	107.49	107.56	108.76	107.19	106.13	108.58	108.24	108.44	107.97	109.11	109.06	108.43	107.34	108.61	108.33	107.99	109.83	108.63
101.01	99.631	99.269	101.34	100.11	99.898	100.41	100.64	99.984	100.21	98.436	101.34	101.89	101.79	100.57	100.59	100.52	100.88	100.22	100.09	100.62	100.87	100.19	99.293	99.721	101.55	100.7	99.53	99.128	101.62	100.18	100.34	101.75	100.66	97.9	100.17	100.67	100.31	101.06	100.93	101.5	100.62	101.82	100.96	101.37	101.14	99.746	100.19	100.36	101.5
106.06	104.82	106.33	107.51	106.38	105.51	106.88	105.72	105.97	107.23	106.38	106.73	106.36	105.44	106.29	105.86	107.33	105.63	107.06	106.05	107.01	107.58	104.71	107.35	107.12	107.19	105.88	106.55	107.38	105.85	105.6	104.5	106.76	105.32	106.6	106.69	106.77	106.93	106.14	105.51	105.97	106.83	106.49	104.96	108.44	107.68	107.06	107.66	107.58	107.35
104.89	106.42	107.34	103.19	105.68	105.81	106.05	105.08	106.18	105.67	104.62	106.8	104.73	105.65	104.74	104.49	105.49	104.53	105.92	103.98	105.03	106.95	104.77	105.31	104.7	106.68	105.45	104.95	106.18	104.29	105.6	105.14	105.62	105.41	105.48	105.63	105.32	106.58	105.65	104.86	105.71	106.13	105.09	105.93	105.48	105.97	106.3	105.29	106.33	107.01
101.61	101.52	100.25	100.59	100.62	100.15	101.4	100.66	100.54	101.17	101.69	100.75	100.11	101.19	101.76	100.22	100.73	99.554	102.17	101.72	101.38	101.11	100.74	100.99	100.05	101.2	99.452	100.72	101.29	98.778	100.24	100.5	100.92	101.44	101.35	101.58	101.09	101.26	99.777	100.21	99.883	99.747	101.73	99.473	100.73	100.44	99.813	100.53	99.925	100.26
99.453	98.933	98.308	99.785	97.814	99.464	98.4	99.279	98.05	97.555	98.736	96.537	99.727	98.415	97.91	98.52	97.338	99.188	98.302	98.857	97.744	97.913	97.389	99.646	98.815	97.943	97.567	98.504	97.092	96.837	97.129	98.363	96.972	99.269	98.191	98.584	99.845	96.874	98.564	99.051	98.69	99.131	98.878	99.409	99.401	97.066	97.175	98.519	98.588	99.784
106.14	107.79	106.79	106.04	105.55	106.51	107.67	105.51	104.94	105.27	106.57	105.24	106.39	105.09	105.37	106.45	105.6	105.31	106.4	104.7	107.4	105.67	106.46	105.68	106.06	107.27	105.65	106.15	107.3	106.01	106.19	106.02	106.02	105.73	106.62	105.32	105.84	105.55	106.49	105.84	104.85	105.14	105.82	103.53	106.23	105.13	104.49	107.05	105.62	105.36
109.38	108.48	109.89	108.12	109.55	109.05	107.79	109.43	109.17	108.23	109.05	107.75	107.67	109.84	108.4	109.81	109.35	109.14	107.96	108.44	108.76	107.98	108.39	108.32	111.2	108.27	108.49	107.97	108.8	108.86	107.34	110.48	108.04	107.81	110.36	107.7	110.34	108.36	109.21	108.7	109.11	108.61	108.19	108.72	109.51	111.09	108.45	110.95	109.41	109.7
106.28	106.18	106	107.64	105.76	106.87	106.68	105.96	106.95	106.79	105.42	106.35	105.46	106.75	106.39	108.25	106.16	104.47	106.94	108.48	106.07	106.61	106.23	107.03	108.32	107.55	106.39	104.8	104.17	104.79	105.61	107.38	106.77	106.9	106.27	104.47	104.83	107.07	106.64	106.62	107.22	107.07	106.78	106.64	105.56	106.69	106.42	106.02	104.79	107.43
97.725	98.714	97.439	97.841	98.218	97.76	99.618	98.925	99.318	97.315	98.715	96.325	97.701	96.841	99.089	97.922	98.063	99.73	98.635	98.711	98.722	97.882	97.472	97.688	97.514	98.917	99.338	97.281	99.14	98.482	99.486	98.131	98.209	97.026	99.082	98.195	97.961	98.159	97.758	96.747	99.127	97.145	98.131	99.161	98.414	98.103	97.896	97.782	97.486	99.412
106.65	106.52	106.18	105.99	106.11	108	105.69	105.85	107.14	105.23	106.89	107.03	107.2	106.04	105.59	106.45	107.16	106.96	107.68	106.61	106.89	107.61	106.18	107.04	106.06	106.46	106.7	106.85	104.56	106.4	105.88	107.13	105.54	106.36	104.87	107.17	106.6	105.74	105.86	106.07	106.53	108.06	106.03	105.73	104.95	107.38	107.45	106.42	106.32	105.99
105.94	107.38	106.6	106.95	106.04	106.52	107.77	106.83	106.8	106.98	107.12	105.73	106.76	108.01	106.34	106.38	106.48	106.29	106.87	107.07	108.19	108.17	105.22	105.72	107.14	106.85	106.68	107.52	106.53	106.45	107.36	106.78	105.5	106.89	105.88	107.82	106.69	105.93	108.09	105.37	107	106.87	107.2	106.06	106.05	106.97	106.14	106.04	106.88	106.44
108.46	108.67	109.25	107.3	109.86	108.11	108.2	109.36	109.36	107.28	109.75	109.72	108.05	108.53	108.92	108.41	109.77	110.45	109.37	109.64	109.6	108.15	108.91	109.65	109.01	109.43	107.82	108.81	107.73	109.16	108.22	110.29	108.9	107.85	109.06	109.77	107.94	109.22	108.3	108.37	108.12	110.52	109.12	108.11	108.23	108.01	108.21	107.18	110.03	109.61
105.62	107.12	106.82	106.61	104.37	105.54	106.12	108.17	104.63	105.66	106.41	105.36	105.75	106.36	107.84	106.02	107.04	107.41	105.98	106.57	107.46	106.97	105.52	107.74	105.15	105.77	106.52	107.21	105.4	106.55	106.33	105.8	106.25	105.69	106.4	107.54	106.04	106.79	105.67	106.98	105.21	106.27	106.5	107.44	105.13	107.29	106.53	107.97	104.96	106.16
98.558	97.295	97.684	96.993	98.016	97.851	98.447	98.29	98.902	97.862	97.741	97.377	98.392	96.83	97.646	99.108	99.406	98.435	98.569	98.572	98.299	98.652	97.264	98.602	97.576	98.4	97.726	98.074	98.816	97.508	97.705	98.579	99.045	98.695	96.521	97.685	98.337	97.96	99.295	98.914	99.738	99.145	97.239	98.107	97.831	98.269	97.966	98.98	98.444	98.716
104.84	106.68	108.2	106.42	107.18	106.86	106.9	106.61	106.06	106.41	107.51	105.67	106.88	107.3	107.07	104.97	107.82	106.18	106.57	106.34	105.59	105.46	108.08	106.62	107.17	106.58	106.18	107.44	106.18	105.71	107.09	105.85	107.16	107.15	106.43	106.09	107.25	105.68	105.7	107.32	106.53	106.83	107.62	105.97	107.57	105.68	107.2	107.5	105.98	106.95
105.46	106.13	105.08	106.35	107.85	105.99	105.42	106.03	105.46	105.69	105.05	105.4	105.67	106.22	105.69	106.4	104.91	105.62	105.67	104.93	106.05	105.79	107.36	105.51	106.2	104.9	105.81	104.94	105.52	105.16	105.75	103.69	106.2	106.92	104.4	105.83	105.52	106.16	107.14	106.13	105.91	106.9	105.71	106.79	106.44	106.01	106.79	106.12	105.55	105.23
106.52	107.26	106.39	106.3	104.99	105.72	107.6	107.63	106.8	106.62	104.53	105.91	107.19	107.41	108.02	106.23	106	105.71	107.23	106.7	107.94	106.62	106.61	106.5	106.78	106.22	107.05	106.36	106.97	107.77	103.89	107.21	107.49	107.59	106.54	108.46	107.27	106.25	106.83	106.93	106.51	107.54	106.85	105.47	104.91	107.26	105.62	106.67	107.31	108.1
97.051	96.427	98.636	97.654	98.709	98.119	97.814	96.511	99.43	97.337	97.377	96.251	97.645	98.635	96.982	98.706	98.477	96.651	97.107	98.223	97.133	97.694	98.016	98.055	97.113	98.065	97.429	98.628	98.36	97.292	97.911	97.019	98.64	97.246	98.486	96.274	100.28	96.981	99.884	97.173	98.366	97.509	99.526	99.055	99.52	97.198	98.635	96.652	97.54	97.501
105.89	106.17	106.09	105.69	104.99	105.73	105.45	105.38	105.18	105.97	105.78	105.56	104.47	106.03	105.87	106.03	107.41	106.4	106.39	106.16	104.11	105.25	104.5	106.04	105.89	106.46	104.94	105.15	106.65	104.84	106.26	105.42	105.63	103.75	106.99	106.17	106.49	105.66	105.44	104.58	105.39	104.45	105.21	105.96	105.91	105.71	104.42	105.39	106.01	103.93
105.77	106.63	105.82	104.65	106.34	105.53	104.15	106.35	106.02	106.05	105.7	105.74	105.54	105.34	106.11	103.07	105.62	103.98	106.28	104.05	104.67	105.35	105.16	105.94	105.65	105.31	105.73	105.76	104.84	104.99	106.17	105.46	104.73	105.54	107.01	104.27	106.36	105.93	104.79	104.13	105.29	106.52	104.47	107.17	105.09	106.1	105.79	104.58	106.34	104.79
107.36	109.21	107.71	108.87	109.03	109.44	107.28	109.39	108	109.73	107.89	108.49	107.8	110.71	109.87	110.88	107.69	109.47	109.24	107.53	108.59	108.95	107.56	108.45	110.42	108.96	108.96	108.32	107.94	107.77	108.61	108.36	108.77	108.1	107.88	108.26	108.33	109.54	109.49	108.03	107.82	108.66	108.55	108.71	109.1	108.26	107.75	107.57	107.87	107.42
108.05	108.37	108.29	107.45	108.38	109.34	110.02	109.29	109.23	108.94	106.33	109.43	108.94	108.59	108.88	110.43	108.41	108.74	108.56	108.11	108.85	108.25	107.28	108.06	108.55	107.75	109.54	110.09	108.53	107.69	107.68	108.1	109.44	108.32	107.85	109.31	108.06	109.23	108.25	108.44	107.58	108.33	109.39	108.74	108.33	108.82	109.5	107.44	108.95	109.68
107.72	108.73	108.28	107.57	108.53	108.12	108.57	109.1	109.21	107.94	108.06	108.33	108.43	107.23	108.99	109.5	109.41	107.5	109.14	108.22	109.71	109.44	109.47	106.25	109.15	107.63	109.18	108.32	107.63	110.06	109.24	108.32	109.46	107.81	108.54	107.52	110.86	107.08	107.51	107.98	110.18	107.86	108.55	107.53	107.88	107.42	108.02	107.87	108.66	109.48
106.54	107.63	107.06	105.6	106.38	107.73	106.36	106.35	107.2	107.26	107.11	107.25	107.56	106.55	107.34	107.61	107.91	105.81	105.89	106.74	106.28	106.32	106.45	106.57	107.54	106.36	106.68	104.89	106.58	105.44	105.84	106.55	104.76	103.57	107.03	105.54	106.03	105.98	106.59	104.62	107.2	109.04	108.01	106.52	105.81	105.2	104.92	106.18	106.15	105.48
98.249	97.704	98.363	98.321	99.525	99.439	99.466	100.34	98.019	98.689	97.564	97.954	98.177	99.614	96.854	97.988	99.744	97.525	96.774	100.98	97.05	98.021	98.539	98.989	98.195	96.447	97.665	96.801	98.955	97.742	98.855	96.336	99.193	97.296	98.404	97.751	99.1	97.43	98.136	98.069	98.816	97.39	98.215	98.366	98.965	97.425	98.465	98.581	97.449	97.903
109.65	109.29	108.75	109.21	108.68	108.04	108.08	107.45	107.78	108.2	107.58	107.05	109.72	108.46	108.82	108.78	107.06	107.43	106.98	109.53	106.73	108.3	109.48	108.53	109.54	109.65	107.45	107.7	107.87	107.53	105.86	109.25	108.16	106.88	105.4	108.69	108.07	108.35	108.69	109.79	108.75	107.53	107.94	107.35	108.33	107.04	108.98	106.78	107.67	107.92
108.14	106.83	107.13	107.41	107.63	106.7	106.05	105.94	104.84	105.71	106.96	106.84	105.8	107.1	105.52	106.66	106.21	107.25	106.26	106.18	107.36	108.26	107.66	106.17	105.58	107.39	106.66	106.52	106.8	106.5	105.24	106.86	106.31	105.35	106.57	106.22	107.98	106.02	105.78	105.58	105.21	106.3	106.5	104.26	106.65	106.94	105.42	107.19	106.36	104.82
107.24	105.07	105.71	106.4	106.59	106.2	105.46	104.4	105.4	105.65	104.28	106.29	107.05	104.77	106.47	105.29	104.78	104.2	104.85	105.97	105.87	104.44	105.87	105.88	105.46	104.31	105.97	106.81	106.17	106.44	107.77	105.66	105.11	105.79	106.56	104.86	104.51	103.65	105.13	106.53	105.34	105.6	104.68	107.07	106.77	105.48	107.02	106.25	104.13	104.98
108.1	108.48	108.68	108.46	109.64	108.47	108.42	107.5	109.71	109.42	108.67	108.7	107.78	108.59	108.14	107.46	109.31	108.74	106.86	108.68	110.88	107.68	109.21	108.1	109.15	108.34	109.55	107.7	109.27	107.97	108.27	108.39	107.77	109.22	107.96	108.3	108.6	108.38	108.57	107.07	109.03	108.33	109.05	109.29	107.8	108.34	108.67	107.03	108.85	108.62
97.726	97.797	98.152	98.875	98.699	97.549	98.446	98.441	98.862	97.242	98.649	96.636	97.762	98.541	96.631	98.972	98.35	96.596	99.257	98.036	98.379	98.789	97.202	98.757	96.726	99.561	96.441	99.599	97.308	98.387	97.761	99.5	96.936	98.522	99.919	98.216	99.152	99.582	98.151	98.635	99.009	97.774	97.337	97.41	97.094	97.038	98.763	98.069	98.479	98.391
108.84	108.33	107.58	107.75	108.64	106.66	109.55	108.82	108.24	107.36	107.6	105.91	108.61	108.7	107.26	108.9	109.13	108.49	106.6	108.53	108.73	108.33	108.01	109.19	107.58	107.79	107.55	108.44	109.92	107.43	107.36	107.68	108.39	106.91	109.49	108.72	108.43	106.7	107.94	109.01	108.66	106.07	107.24	107	108.46	107.62	109.12	108.33	106.64	106.83
107.86	106.86	106.57	106.53	105.12	105.63	107.13	106.33	105.75	106.35	105.08	106.98	105.7	106.75	107.28	105.79	105.79	107.16	108.37	107.69	105.82	106.76	106.22	107.14	106.36	105.56	107.07	106.48	108.06	107.35	106.7	108.83	108.04	106.54	105.29	105.55	107.55	106.14	106.25	105.84	106.4	105.44	105.99	106.16	105.76	106	107.99	105.81	105.73	107.73
105.66	108.05	104.8	105.51	107.03	105.93	105.09	108.31	107.8	106.26	105.28	107.45	105.23	106.33	107.03	105.37	106.66	106.15	107.31	107.59	106.25	105.09	107.92	107.08	104.82	106	105.58	105.94	106.13	105.77	106.78	105.63	107.29	105.05	108.41	106.91	107.27	105.59	104.95	104.9	106.71	106.21	107.79	106.96	105.48	105.58	104.69	105.23	108.47	107.82
100.79	99.761	100.76	102.82	100.24	99.506	101.48	100.28	101.04	100.01	101.32	100.17	100.54	101.2	99.47	99.929	100.16	100.08	100.44	100.68	100.4	99.866	99.583	100.6	100.8	100.5	100.41	102.11	102.09	101.21	101.21	100.24	99.955	100.07	100.79	100.84	100.78	98.764	101	101.84	100.99	100.64	100.53	100.01	100.28	99.816	101.51	102.23	101.18	99.092
106.45	107.55	105.23	105.62	105.62	105.13	105.69	105.76	105.6	106.05	106.44	104.31	104.06	104.6	106.63	104.83	106.48	105.71	104.33	105.51	103.51	107.58	107.18	104.82	104.71	105.19	103.28	105.44	104.79	104.28	106.34	105.62	105.59	106.96	107.44	104.86	105.36	105.87	105.54	104.49	105.16	105.25	105.38	104.88	106.15	106.42	105.03	106.6	106.03	106.45
105.52	105.99	106.98	104.97	105.73	107.25	107.81	108.08	107.56	106.68	107.61	105.49	106.27	106.88	105.96	106.68	106.29	106.4	107.41	107.33	106.59	107.58	106.67	106.65	107.08	106.47	107.88	106.77	107.88	105.54	106.98	105.84	108.37	105.37	107.43	107.31	106.22	107.25	103.83	105.15	106.51	106.38	105.56	105.57	107.84	107.58	108.25	106.53	107.26	105.92
109.13	108.4	107.67	108.36	107.81	107.17	107.79	106.56	107.34	107.9	107.33	108.71	106.09	107.58	107.08	107.48	107.71	107.58	108.79	107.75	108.78	107.56	107.17	107.23	106.42	108.21	106.77	106.29	107.68	108.62	106.98	109.89	108.95	107.62	107.68	106.65	108.18	108.26	108.97	106.56	107.43	107.24	106.99	106.09	109.58	106.72	106.71	109.03	108.45	108.74
109.35	110.87	108.72	106.27	109.28	108.87	108.44	107.67	107.94	107.47	106.47	109.52	107.15	106.95	109.36	108.65	108.42	107.92	109.5	107.98	108.22	109.66	108.58	109.77	107.37	107.6	107.91	107.66	107.11	109.81	108.92	108.03	107.72	106.58	108.35	108.65	108.78	106.86	108.34	109.27	109.3	107.77	107.36	109.63	109.81	109.56	109.3	109.66	108.54	108.65
106.18	105.16	106.18	106.28	106.56	105.32	105.9	106.64	107.09	106.07	106.45	107.45	107.06	106.43	107.75	105.29	106.07	106.3	104.56	106.67	105.22	106.86	106.35	105.61	105.57	104.56	105.98	105.45	105.98	107.18	106.14	105.11	106.88	106.66	105.48	104.78	105.72	104.81	106.62	106.91	107.16	106.18	103.73	106.18	105.23	107.01	105.7	105.94	104.93	107.25
109.17	108	109.72	108.25	106.78	106.65	108.67	106.95	109.15	108.12	108.65	109.8	107.59	109.32	108.28	109.38	108.43	109.14	109.02	109.46	108.41	106.93	108.47	107.86	108.52	107.29	107.54	108.19	106.74	107.54	108.81	108.54	108.6	109.29	108.04	107.83	107.61	109.24	108.36	108.36	108.35	108.86	109.15	107.6	108.96	108.9	108.45	106.34	109.02	108.45
110.37	110.55	109.19	110.54	111.18	110.67	110.56	110.32	109.45	112.34	109.85	110.88	110.61	110.9	110.19	110.54	111.35	110.86	111.6	110.87	110.34	109.86	111.52	110.67	111.89	110.6	109.25	110.19	111.42	111.73	108.92	108.4	109.91	110.93	111.26	111.37	109.78	110.42	110.66	110.21	110.77	110.95	110.31	110.58	109.89	109.87	109.92	108.7	110.53	109.91
97.369	97.406	98.741	97.786	99.267	97.182	96.792	97.153	96.914	97.797	98.62	98.043	98.529	97.543	98.271	98.974	97.026	98.701	98.63	97.303	100.4	98.554	98.246	99.512	97.401	98.594	98.428	97.898	98.627	97.909	98.445	96.594	97.501	97.594	96.696	97.477	97.903	98.39	98.363	98.541	99.586	99.047	99.41	97.112	98.041	99.024	97.093	98.772	98.225	97.413
105.97	105.81	106.7	106.9	107.1	106.78	108.33	105.74	106.53	106.01	106.81	106.15	106.09	107.31	106.94	106.96	108.19	105.48	105.9	105.96	106.81	106.39	105.69	105.7	106.81	105.32	107.84	106.97	106.19	107.29	107.28	106.35	106.43	104.64	106.21	106.1	107.15	106.82	107.24	106.53	107.18	106.52	105.32	104.98	106.85	107.06	106.58	106.05	107.02	106.98
107.04	106.73	106.85	105.6	108.47	106.06	107.86	105.39	105.1	107.15	105.85	107.04	105.79	106.16	107.08	105.92	105.59	107.92	106.86	106.66	105.73	107.38	106.63	106.31	106.83	107.51	107.12	107.45	107.32	107.2	105.04	106.58	104.78	107.47	105.56	106.9	106.08	106.15	107.12	106.29	106.89	107.33	106.5	107.02	106.18	104.31	106.29	107.05	105.64	105.7
97.125	96.964	98.977	97.986	98.212	99.464	98.773	98.472	97.931	98.303	96.729	98.009	96.834	99.105	96.03	98.602	96.863	95.906	98.186	97.9	98.975	97.601	99.283	96.025	97.793	96.45	98.667	97.283	98.289	98.472	98.577	97.682	98.793	97.098	98.377	97.466	97.81	97.392	96.878	97.979	98.798	97.095	99.217	97.056	97.447	97.765	97.615	97.966	98.543	98.773
98.614	96.051	98.532	99.062	101.26	101.19	98.457	98.799	97.61	98.822	98.17	98.856	99.13	99.795	99.163	99.09	98.837	98.759	97.807	98.977	98.893	99.176	98.12	99.436	99.757	99.326	98.878	99.831	100.48	98.612	98.755	99.024	98.508	97.086	97.741	98.18	100.03	98.625	97.52	100.6	99.304	99.12	99.041	98.539	99.504	98.356	98.339	98.819	98.829	100.43
106.52	105.04	105.85	106.79	107.04	105.02	107.05	106.51	105.51	106.27	105.88	106.64	107.12	106.02	105.86	106.47	106.25	106.18	107.16	104.85	106.25	104.73	105.86	106.44	105.23	106.41	106.08	106.26	104.91	107.36	106.83	104.54	105.65	107.45	104.99	104.93	104.26	105.91	104.04	105.49	105.3	105.93	105.95	104.67	105.7	106.54	105.88	106.39	103.95	105.23
101.11	99.714	100.11	99.878	101.67	102.63	102.04	101.96	100.4	100.97	100.17	100.08	100.59	100.3	100.94	100.82	100.19	100.07	100.53	101.46	101.12	100.39	100.13	100.01	99.838	101.91	100.16	100.57	101.22	101.01	99.296	99.648	99.47	100.56	99.821	100.71	100.45	100.51	100.85	100.47	100.3	101.45	100.54	101.45	101.2	101.07	100.46	101.62	101.26	101.18
105.29	107.43	106.86	104.9	106.09	104.83	105.21	104.44	105.34	107.3	105.21	106.71	105.52	107.34	105.36	106.46	104.88	104.77	105.84	104.82	105.61	103.78	105.17	105.85	105.96	105.58	106.38	104.56	104.89	105.53	106.5	103.31	105.86	105.48	105.72	106.07	106.18	107.85	105.48	107.15	104.76	104.96	106.43	107.11	105.91	106.56	104.73	105.7	106.36	106.32
104.81	104.87	105.59	106.74	106.38	107.5	105.93	105.94	105.85	104.09	104.4	104.65	105.67	106.4	104.96	107.05	105.55	106.04	105.52	104.19	104.16	105.6	106.94	106.05	105.01	106.49	107.03	105.56	105.23	105.05	105.49	104.46	104.12	106.61	106.22	105.56	107.71	105.9	105.84	104.53	105.46	104.27	106.58	105.35	104.6	106.87	107.99	106.68	105.55	106.5
107.95	108.58	108.81	108.07	107.86	107.13	108.74	110.15	107.18	109.3	107.54	108.73	108.73	108.42	107.54	107.62	108.93	108.79	107	107.5	109.21	109.18	107.14	109.35	108.96	108.78	109.18	107.85	108.57	107.61	109.43	107.49	109.13	108.01	108.34	108.55	107.3	108.45	108.62	108.75	109.41	107.95	108.51	108.75	106.69	107.5	105.45	107.54	108.97	106.9
104.85	106.41	105.43	105.36	105.13	105.74	106.5	106.15	106.76	104.74	106.51	104.51	105.55	106.19	105.26	106.82	105.14	105.95	105.52	105.36	104.4	104.9	105.06	106.38	105.86	104.33	106.16	106.12	105.06	104.59	104.64	104.97	106.54	105.59	106.65	106.97	104.19	105.27	107.01	106.19	106.01	106.13	105.94	105.8	106.3	106.52	105.36	105.81	103.71	104.24
104.95	104.34	106.06	105.63	105.37	106.17	105.59	104.92	106.97	104.65	103.95	106.13	105.06	104.76	105.36	105.6	105.13	105.1	106.09	106.85	104.94	104.7	105.59	106.37	104.67	104.76	105.13	104.59	106.18	105.75	104.51	104.89	106.65	105.92	104.48	106.26	106.4	105.49	106.6	106.05	106.81	104.32	105.1	106.45	105.87	104.59	104.24	105.87	106.41	105.06
98.93	100.12	100.37	97.932	100.4	100.27	100.59	100.2	98.922	101.27	102.01	100.91	101.56	98.703	99.755	99.125	100.68	100.01	102.11	99.433	98.694	101.13	100.4	98.269	100.41	100.23	99.886	98.541	100.05	99.336	101.83	99.305	100.98	99.373	101.88	99.601	98.724	100.38	99.892	100.66	100.96	100.14	101.1	99.292	100.92	98.973	100.48	99.156	100.22	100.37
97.681	98.497	97.274	98.998	98.319	97.873	97.065	97.289	97.461	98.116	98.237	100.13	99.193	98.091	98.595	98.669	98.471	98.073	99.272	98.286	98.458	97.207	98.556	98.992	99.428	96.926	98.124	96.833	96.913	96.335	97.548	99.841	96.304	98.547	99.257	98.932	98.523	98.076	98.825	98.267	97.499	98.005	97.626	97.64	97.684	97.669	98.419	99.358	97.907	96.568
107.09	107.24	105.56	107.07	106.57	105.53	106.55	107.35	107.89	105.48	107.15	107.73	106.23	106.87	106.24	107.01	105.63	107.49	107.19	107.52	106.46	106.12	106.76	105.97	106.08	105.6	106.69	107.25	106.29	108.09	107.87	104.98	106.87	108.15	106.99	107.62	106.57	106.53	105.94	105.2	107.68	104.74	106.43	106.66	105.68	107.26	106.57	107.39	107.39	107.81
106.56	106.7	107.75	108.19	106.96	107.61	108.25	107.44	107.36	106.06	108.38	107.99	107.81	106.7	107.47	107.94	107.77	107.97	108.01	107.28	108.87	109.57	105.92	107.81	108.19	107.33	108.67	108.01	109.07	107.45	107.82	109.22	108.07	108.43	108.71	106.59	107.21	108.49	108.42	109.57	107.09	107.61	106.72	108.39	109.51	107.64	108.23	105.91	105.79	109.42
97.393	97.934	98.66	97.146	96.905	98.162	97.997	97.729	99.552	97.841	97.713	98.455	98.054	98.696	98.21	97.521	98.671	98.276	96.893	98.846	97.997	99.523	99.512	98.555	98.589	98.707	97.205	98.372	97.111	97.099	97.893	97.073	99.088	98.233	98.893	99.704	98.59	98.056	97.426	97.112	98.402	99.522	98.844	98.952	97.679	98.266	97.99	96.45	97.689	98.611
107.25	108.51	108.31	107.67	108.7	107.31	108	108.64	108.3	108	108.85	109.07	107.79	107.93	107.39	107.83	108.93	106.78	109.62	107.83	106.86	107.94	107.79	107.47	107.39	108.16	106.64	107.54	107.13	109.81	108.43	107.74	107.93	109.01	108.11	109.84	108.4	109.19	107.85	108.82	108.52	106.56	108.36	107.99	107.66	107.9	109.26	108.24	108	107.29
101.03	99.928	102.22	101.43	97.76	98.721	100.14	101.16	99.091	98.716	103.07	100.97	100.47	100.02	101.1	100.43	100.43	100.19	101.37	100.59	102.63	101.59	100.42	99.764	100.05	100.95	101.71	99.058	101.88	100.58	100.12	100.49	100.04	102.36	99.618	99.544	100.15	101.24	101.28	100.07	99.814	101.1	100.59	99.87	101.1	101	100.31	100.06	100.81	99.438
107.65	108.98	109.71	109.82	110.75	109.1	109	108.53	107.12	109.04	108.79	107.82	109.66	109.9	110.83	108.85	109.76	107.3	109.81	109.22	108.02	109.11	108.27	109.35	107.93	109.13	107.78	108.33	108.47	109.41	108.55	109.11	107.72	108.49	107.54	109.66	108.94	108.52	107.18	109.04	108.36	108.48	107.94	108.61	109.34	108.24	109.96	108.84	108.85	107.91
104.52	105.73	106.87	105.37	106.19	106.47	106.49	105.91	104.65	105.44	104.47	107.33	107.22	104.23	106.45	106.42	107.25	105.43	106.01	104.14	105.97	108.5	105.91	105.62	105.17	107.17	105.82	105.33	104.51	104.94	106.19	104.04	105.87	104.96	106.24	105.87	105.21	106.77	106.18	105.3	104.86	106.33	105	105.29	104.58	105.38	106.24	105.19	106.31	105.62
109.04	106.96	108.87	106.55	108.14	107.06	108.01	107.88	107.67	108.14	107.82	107.39	106.55	107.55	107.95	107.8	107.56	107.67	106.08	108.54	106.99	107.61	106.75	107.94	106.97	107.39	108.12	107.55	106.73	106.13	109.22	109.14	109.13	109.24	106.77	107.12	108.21	108.31	108.36	107.2	108.53	108.63	107.67	106.73	109.56	107.01	108.1	107.51	106.19	107.86
107.08	107.1	107.68	109.64	106.88	108.2	107.8	106.97	107.49	107.39	107.45	107.32	107.74	106.98	108.28	109.61	106.2	107.99	106.65	110.09	107.31	107.3	107.5	108.04	106.08	107.54	107.88	107.27	107.8	107.45	108.25	107.46	107.39	107.64	108.84	107.32	106.38	107.78	108.57	110.07	108.25	106.3	107.76	107.61	108.91	107.43	108.35	107.36	106.78	106.5
105.24	105.92	106.21	106.63	105.39	105.86	106.17	106.47	106.34	106.18	104.43	105.35	106.69	107.01	105.16	105.96	105.44	105.72	106.87	105.86	106.3	104.25	103.79	106.42	103.58	105.73	106.1	106.05	105.92	106.14	106.07	106.74	106.12	105.6	105.71	105.94	105.28	105.07	106.53	106.03	105.19	106.71	106.77	106.27	105.9	105.38	106.71	106.57	105.12	105.12
106.8	107.2	107.17	106.54	108.53	109.13	107.67	107.04	108.29	106.96	107.87	108.57	108.3	107.53	109.08	107.5	107.77	106.8	106.5	108.12	108.23	109.32	108.43	107.17	107.63	108.8	108.7	107.69	108.2	109.34	108.5	106.63	109.68	110.09	107.5	108.69	107.72	107.18	108.24	108.52	108.1	107.8	109.24	107.61	108.81	108.78	107.64	107.6	108.78	107.53
105.29	105.9	106.72	107.47	105.36	106.77	107.36	107.11	106.05	106.77	105.5	107.11	105.47	106.38	107.64	106.69	107.3	106.6	106.2	107.15	106.08	107.12	107.81	105.61	107.5	106.54	105.83	106.15	105.61	109.04	106.27	107.89	107.48	106.2	106.68	105.54	105.52	107.34	104.61	106.89	105.75	105.8	106.21	106.04	105.85	106.43	107.39	107.21	107.79	106.14
105.31	105.61	104.79	104.05	104.27	106.35	105.43	104.98	105.36	105.77	105.62	105.85	106.9	104.87	104.38	105.52	104.22	106.08	104.81	105.95	105.24	106.14	105.03	105.31	105.27	106.35	105.19	105.07	105.64	105.08	104.51	105.89	105.99	105.39	104.88	105.44	104.85	105.86	104.56	105.55	107.32	104.2	104.71	105.25	107.77	104.91	105.78	105.63	106.03	106.12
108.79	108.77	107.31	109.89	108.26	108.91	108.49	108.47	108.93	108.82	107.87	107.85	108.66	106.52	108.08	108.55	109.4	108.17	109.5	108.15	107.79	108.64	109.18	109.26	108.64	109.59	106.85	108.41	108.03	109.13	108.59	108.96	108.61	109.21	108.9	108.37	108.84	107.84	110.14	108.82	109.54	110.46	109.14	108.89	110.32	109.17	108.64	107.19	109.44	109.13
105.78	106.83	105.6	107.04	105.6	105.15	106.23	104.84	105.1	104.36	106.5	106.09	105	105.2	105.65	106.6	107.61	104.53	104.55	106.61	105.58	106.74	107.3	105.66	106.56	104.05	103.36	105.19	104.7	106.52	105.45	105.67	103.77	105.77	105.89	106.14	105.11	105.16	106.07	105.48	106.48	105.91	104.78	106.72	106.57	104.96	106.23	105.02	105.24	103.61
99.172	97.826	98.428	97.038	99.808	97.562	99.772	99.466	97.6	98.097	97.833	99.362	98.656	100.02	99.72	98.987	98.27	99.187	100.33	97.397	98.178	99.76	100.07	97.885	98.787	98.356	99.268	99.179	100.19	100.9	98.678	98.933	98.752	98.297	98.305	97.447	97.959	98.106	97.795	98.712	99.288	99.446	98.947	99.715	97.736	98.307	99.612	99.846	99.047	96.983
104.36	105.22	105.26	105.98	106.11	108.09	103.92	106.35	103.79	105.27	105.81	105.22	105.6	104.94	105.06	105.53	103.37	105.17	106.33	105.67	106.47	106.16	106.82	104.98	106.68	104.61	104.86	106.62	104.05	103.87	103.72	105.18	104.11	105.84	106.66	107.33	105.9	104.8	104.64	105.92	104.69	107.56	105.79	105.75	106.74	106.6	106.18	105.16	105.93	104.23
110.55	110.32	110.82	109.19	111.4	112.3	110.76	110.92	110.89	111.51	110.32	110.4	111.34	111.78	109.33	108.89	111.4	109.04	109.87	109.99	110.88	110.91	109.94	111.04	109.93	111.64	109.76	111.09	110.17	109.63	108.74	110.5	109.82	109.13	109.92	109.67	109.02	111.03	110.29	110.34	109.35	111.09	110.29	109.7	110.58	109.88	110.2	111.35	109.32	110.12
107.55	104.54	104.98	105.85	106.05	105.51	106.07	106.77	104.22	105.36	104.62	105.1	106.26	105.49	105.92	105.67	107.16	106.86	104.84	106.07	106.82	106.28	105.06	104.99	106.56	104.86	106.27	106.34	104.39	104.34	106.06	107.42	105.08	105.82	104.55	106.9	106.07	105.14	105.36	105.51	106	104.41	105.91	106.19	105.76	104.45	105.31	105.45	107.4	106.7
105.13	106.69	105.12	106.29	106.79	105.12	105.04	105.79	104.45	105.49	106.17	106.14	105.67	105.25	105.98	104.58	104.49	106.16	104.81	104.57	106.61	105.88	105.81	106.98	106.41	104.8	105.89	105.49	105.2	104.1	105.18	105.53	106.64	105.07	105.94	105.66	105.71	105.67	105.4	104.44	105.78	104.67	107.18	105.56	104.25	106.07	104.29	106.51	105.92	105.58
104.75	106.63	104.69	105.41	106.52	104.66	104.78	104.86	106.6	105.41	107.92	104.08	105.46	104.37	107.78	105.62	105.81	105.79	106.49	104.63	106.46	105.37	104.66	105.74	105.72	105.02	103.82	104.24	106.36	104.81	106.21	103.57	103.87	105.87	106.23	105.55	106.08	105.4	104.34	105.3	105.39	106.08	106.31	104.29	106.82	104.98	104.64	105.48	105.94	105.65
108.59	105.74	107.09	109.59	107.35	107.92	109.18	106.74	108.74	107.9	108.67	108.67	107.98	107.52	106.69	107.55	106.48	106.64	108.86	107.77	106.3	107.98	107.3	106.63	109.48	108.1	107.2	107.04	107.76	106.81	108.69	109.3	107.06	108.44	108.68	109.27	107.84	106.9	106.72	107.9	107.75	108.37	107.92	106.92	106.86	109.16	108.29	107.89	106.65	106.33
107.55	107.74	108.34	107.82	107.58	108.68	108.1	109.99	107.78	110.51	108.83	109.22	108.99	108.82	108.21	107.82	108.45	107.67	107.73	108.58	107.31	107.54	108.54	110.62	110.2	109.44	108.31	108.85	108.41	108.78	108.45	108.04	109.56	108.06	107.71	108.19	107.98	109.38	108.41	106.55	108.12	107.78	109.42	108.75	108.97	108.19	107.95	108.42	109.69	107.06
101.48	102.28	102.92	102.13	103.11	102.31	102.78	103.45	101.44	103.65	102.76	102.86	102.48	103.46	103.29	102.07	104.35	103.85	103.14	102.64	102.37	103.12	103.04	103.66	101.99	103.39	102.51	102.8	102.33	103.07	103.81	103.21	103.69	103.22	105.33	102.43	103.24	101.48	103.52	103.95	103.16	102.19	103.26	102.2	102.14	104.39	102.07	102.36	101.58	103.02
111.1	110.47	110.97	110.52	111.56	111.23	109.96	109.61	109.74	109.23	111.19	109.73	110.81	109.69	110.67	110.76	109.84	110.38	111.43	111.32	110.98	110.34	110.21	112.55	109.89	110.01	112.38	109.64	109.86	108.18	109.46	109.57	111.02	110.06	109.27	110.08	108.58	109.59	110.51	109.79	110.72	109.96	110.1	111.28	111.49	110.88	111.11	110.07	110.71	110.07
98.819	100.1	98.869	97.682	98.482	98.831	97.709	98.994	98.069	98.432	99.492	98.35	99.989	99.628	98.001	99.636	98.852	99.236	98.999	98.412	98.746	97.268	98.282	98.575	97.155	98.192	98.54	99.762	97.68	100.33	98.897	99.819	98.972	98.262	98.62	97.783	98.241	100.55	99.48	99.22	98.585	97.689	98.726	97.652	99.161	98.767	99.535	99.033	99.688	99.749
106.89	106.44	105.81	106.94	104.96	105.07	105.06	105.98	107.8	106.43	105.63	105.4	107.15	107.36	106.28	104.78	105.3	107.01	103.72	105.34	104.37	104.65	105.42	104.3	106.65	105.53	106.14	104.63	106.25	106.1	107.28	106.46	105.95	106.4	105.24	105.36	104.93	105.51	105.44	105.26	105.28	103.99	105.26	105.94	106.09	105.1	106.35	105.46	105.16	105.99
107.48	107.09	108.25	107.18	108.08	108.26	109.01	106.87	106.39	107.42	107.91	105.9	107.37	107.25	107.52	106.97	109.61	107.9	108.1	108.05	108.11	108.68	107.9	107.15	107.03	106.87	106.99	107.56	106.75	108.08	107.76	106.96	107.94	107.28	108.37	109.39	107.51	106.96	107.88	108.28	109.17	107.43	108	107.93	107.15	107.08	109.08	108.01	108.25	107.98
105.07	105.87	106.63	104.21	105.63	106.44	106.08	105.44	105.78	106.26	105.12	106.18	105.05	105.52	107.26	106.01	105.67	105.37	105.57	105.02	106.82	104.9	107.49	106.5	106.69	104.86	105.27	105	104.88	105.47	106.23	105.28	105.38	105.96	104.93	105.45	103.06	105.19	105.2	106.69	105.27	105.57	105.67	105.97	105.4	104.53	105.05	106.7	105.98	105.72
101.38	100.28	101.98	101.15	99.402	101.67	98.427	99.722	100.95	101.26	100.76	99.819	99.672	100.51	99.785	98.626	101.3	98.422	99.829	100.4	100.55	99.935	100.97	98.094	100.46	101.23	100.57	99.666	100.99	100.26	100.75	99.481	99.975	99.718	100.54	100.79	100.79	99.809	100.36	100.76	100.17	101.81	99.213	100.98	100.3	101.16	100.12	99.191	99.807	99.622
105.6	107.01	104.68	107.66	105.97	105.2	106.46	105.5	106.02	106.26	105.72	106.09	106.34	105.46	104.75	106.21	106.53	106.44	104.63	104.2	107.09	106.01	105.02	104.97	106.46	106.67	104.84	104.37	106.68	107.02	104.95	107.37	103.95	106.39	106.15	105.26	106.52	104.93	105.76	105.91	106.43	106.01	105.53	106.13	107.47	104.09	107.4	105.12	104.22	104.93
105.31	105.09	105.17	105.68	105.63	106.93	106.62	105.77	106.16	104.29	105.14	107.39	105.24	105.09	105.29	105.71	105.23	104.43	105.26	104.78	105.34	103.75	105.89	105.31	106.89	105.09	104.82	106.13	105.43	105.22	106.04	106.04	106.4	104.19	105.38	106	106.75	106.79	105.61	105.78	106.67	106.59	107.42	105.9	105.09	106.67	105.43	105.4	106.44	104.47
107.5	107.07	108.55	108.83	106.91	108.44	108.01	109.63	107.25	108.26	108.44	109.66	107.08	108.22	107.57	111.18	109.19	106.69	108.82	109.86	106.85	108.36	107.48	108.48	109.15	107.22	108.94	107.92	108.13	107.84	107.14	107.58	108.43	107.38	109.11	107.93	107.61	108.12	108.43	108.29	108.27	106.16	108.01	107.63	108.64	108.05	108.61	108.74	107.47	107.69
108.74	108.33	109.03	108.62	107.97	108.93	110.02	107.71	109.72	107.81	109.24	107.52	107.33	107.37	108.42	108.36	109.07	106.32	109.14	107.88	108.08	107.83	107.11	107.91	109.77	108.37	108.98	108.34	107.72	107.96	107.8	108.69	108.11	109.93	107.61	108.52	106.89	110.91	106.91	107.42	108.31	108.69	106.1	109.89	107.64	108.93	107.83	107.72	108.65	107.47
104.37	104.16	104.05	104.91	104.32	105.69	106.66	106.07	106.66	105.07	106.09	105.12	103.42	105.55	106.02	105.72	106.01	105.9	105.29	104.84	105.94	106.19	105.25	105.04	105.65	105.56	104.76	106.17	104.56	105.15	105.74	105.27	106.51	106.11	104.46	106.01	104.68	106.07	107.34	104.13	105.22	106.04	104.38	105.66	105.07	105.22	106.41	104.29	105.23	107.01
99.876	100.23	101	99.055	99.66	101.46	100.75	99.078	101.61	101.11	100.42	100.32	101.78	100.44	100.25	100.42	99.177	100.36	102.27	100.81	99.665	99.345	99.68	100.64	100.48	100.07	102.25	100.89	101.71	101	99.181	100.45	101.88	99.627	99.948	99.853	100.23	101.05	100.12	100.74	102.18	99.665	99.898	101.84	99.232	100.69	101	101.88	98.45	100.01
108.98	107.39	108.11	109.6	109.05	108.22	108.59	109.22	108.57	109.61	108.89	108.36	108.13	108.38	108.94	109.39	108.28	108.16	108.39	109.54	106.57	108.8	108.08	107.22	109.46	108.12	108.16	108.3	109.31	109.86	108.15	108.89	108.7	107.45	106.34	107.66	108.52	108.59	108.19	109.52	108.7	110.45	108.83	109.48	108.99	108.7	108.12	109.25	110	109.26
104.35	105.91	105.35	106.21	107.13	105.03	105.65	105.95	105.8	105.22	107.14	106.92	104.84	104.09	104.77	105.16	105.63	105.57	105.6	106.6	107.55	104.41	105.89	106.51	103.81	105.81	106.33	103.31	105.88	105.4	106.59	105.24	105.98	104.55	105.71	106.08	105.61	105.05	105.03	105.86	106.78	105.62	104.86	104.74	104.59	106.01	105.76	105.44	104.44	106.08
108.34	110.33	106.86	108.82	108.44	107.21	108.65	109.06	110.17	107.51	107.83	106.66	108.33	108.84	108.27	106.63	108	108.6	107.97	109.04	109.01	106.94	108.76	108.3	108.28	107.96	107.74	108.71	109.79	108.14	109.67	108.43	110.28	106.96	107.15	108.82	109.28	107.01	106.93	109.31	108.42	108.87	107.49	109.23	109.2	108.94	108.24	107.59	110.21	109.1
105.56	105.5	107.07	105.82	104.64	106.03	105.09	104.84	105.86	105.28	104.84	103.79	106.11	105.03	107.16	103.93	105.97	105.37	106.26	106.83	104.7	105.38	107.63	106.26	106.41	105.42	105.9	105.85	106.42	105.22	106.76	104.6	105.43	106.6	106.24	106.07	107.53	105.73	105.63	105.23	106.5	104.66	104.72	106.82	106.06	106.3	106.55	105.58	105.56	105.31
98.846	99.452	99.291	97.88	101.9	99.286	100.37	98.89	98.03	98.314	98.4	96.938	99.114	99.336	98.692	97.425	98.162	100.46	99.212	100.55	98.946	99.931	98.957	98.681	99.589	98.44	99.42	97.695	100.62	99.482	97.82	100.06	99.505	98.388	98.368	99.64	97.785	99.488	99.422	100.28	99.772	99.84	98.89	99.847	99.121	98.318	99.825	100.68	98.509	97.527
97.882	97.536	98.631	97.114	98.158	98.931	98.939	98.905	97.622	98.56	96.358	98.264	97.827	98.977	96.462	97.714	98.288	96.859	97.748	97.416	96.998	97.285	96.173	97.324	97.593	98.016	98.579	99.021	97.108	97.67	97.807	97.186	100.17	98.634	98.521	98.538	98.486	97.289	98.805	98.835	95.902	99.369	98.369	98.07	98.268	97.745	97.222	97.122	97.291	100.41
106.24	103.84	106.2	105.57	106.39	104.79	106.37	105.42	105.4	106.41	104.93	104.35	105.77	105.59	106.55	105.9	104.14	105.79	106.37	104.49	105.17	105.71	107.03	105.11	105.73	105.39	104.9	107.5	104.77	107.08	106.3	104.68	105.18	107.03	105.13	105.75	105.69	105.36	104.93	105.18	106.64	104.48	105.79	104.38	105.87	105.22	106.77	105.52	106.57	105.57
106.77	106.25	105.93	106.83	107.18	105.6	106.17	107.17	107.21	105.78	105.99	106.9	105.91	105.7	107.54	106.15	105.33	106.97	106.3	106.61	104.58	108.53	107.16	106.73	106.97	105.56	105.49	107.53	105.62	104.93	107.47	107.45	108.65	105.74	106.09	105.22	106.15	106.59	105.22	105.81	107.04	106.99	105.62	106.28	105.18	104.76	104.2	108.56	105.56	106.58
107.54	108.44	108.92	109.93	108.61	109.1	108.63	109.25	108.57	109.25	107.29	107.61	108.05	108.19	108.66	110.11	108.56	108.85	109.17	108.01	107.74	107.62	109.68	108	108.44	108.74	108.73	108.85	107.27	108.71	109.28	108.55	109.28	108.07	109.24	110.28	107.57	107.41	108.72	109.92	107.6	107.28	108.59	108.26	107.17	109.44	107.41	108.21	107.5	109.27
108.44	108.37	108.37	107.47	109.74	107.28	109.49	107.57	107	109.27	107.08	107.63	108.91	107.44	107.63	107.72	109.13	107.61	108.64	108.36	108.31	109	108.09	107.98	109.38	107.34	109.6	107.72	109.25	108.73	107.59	108.76	109.01	106.78	106.89	108.33	108.99	108.16	110.13	107.47	107.3	109.02	109.42	107.2	108.59	107.19	108.55	107.84	110.06	108.18
105.54	107.98	106.56	107.42	105.22	106.7	105.59	108.19	106.84	106.85	105.55	107.08	106.35	106.31	105.87	106.18	107.57	105.21	107.97	105.37	105.87	106.81	107.17	107.02	108.24	106.7	103.71	108.13	106.44	107.4	106.17	107.24	106.15	105.92	105.62	107.03	106.95	108.46	106.79	106.28	106.03	107.03	107.14	107.18	107.75	106.74	106.59	106.59	107.36	107.35
110.64	109.99	109.04	110.54	109.66	110.22	110.36	110.33	109.89	110.54	109.92	109.89	111.87	109.19	110.75	109.03	108.61	111.82	110.64	109.67	110.36	110.88	110.64	110.86	111.39	109.54	111.65	110.34	109.22	111	110.73	110.09	109.75	109.69	111.05	111.9	109.21	112.15	109.03	108.93	111.53	110.59	110.74	110.92	111.04	109.71	111.1	111.05	111.62	109.76
107.52	109.2	108.11	108.04	107.66	107.01	106.39	107.37	107.52	106.86	107.17	106.83	108.65	106.34	108.75	108.45	107.51	106.2	108.12	108.02	107.94	106.37	107.69	108.51	108.73	106.55	107.43	107.82	108.11	109.75	108.42	107.59	107.55	107.28	107.09	107.31	108.01	108.42	108.11	107.27	107.19	107	107.06	106.29	108.2	106.36	109.51	107.21	107.61	107.49
103.84	106.57	106.52	104.87	105.19	105.14	106.08	105.01	105.61	104.51	103.62	105.53	104.79	104.79	107.06	107.29	106.01	105.68	105.33	104.57	104.83	104.52	105.73	106.21	106.27	105.63	105.98	105.65	106.52	104.99	105.73	106.5	105.91	103.15	105.05	104.86	104.72	105.52	105.55	105.45	105.25	107.1	104.65	104.84	106.94	106.3	105.05	105.56	106.39	105.21
98.466	98.038	97.906	96.721	96.928	97.488	98.812	96.964	97.874	97.809	97.976	96.493	97.822	98.402	98.055	99.669	97.605	98.725	99.084	99.077	98.542	98.023	97.792	96.994	98.69	97.436	99.161	98.463	98.745	97.188	97.064	98.807	98.779	96.724	97.297	98.67	98.057	98.602	97.079	99.154	99.219	98.641	99.76	96.143	98.384	97.268	97.889	97.722	98.251	97.727
103.9	105.71	106.12	105.64	105.94	105.69	106.9	106.65	105.73	107.68	105.6	105.83	104.37	104.82	105.83	104.31	104.9	105.25	103.88	105.89	105.78	107.18	105.26	106.51	105.29	104.89	106.14	106.45	105.78	106.57	105.48	104.99	105.65	105.47	106.15	105.59	105.65	105.77	104.99	106.15	106.23	105.69	105.16	105.66	104.87	105.08	106.86	103.66	107.27	105.75
106.18	104.44	104.43	104.74	105.77	106.23	105.28	105.34	104.67	105.91	105.49	104.54	106.55	105.54	105.09	105.89	105.39	104.88	106.04	105.57	105.35	105.65	105.36	105.67	106.82	106.61	104.95	104.98	105.25	105.97	104.91	105.18	105.86	106.8	105.63	105.92	104	105.5	104.33	106.83	106.13	106.5	106.67	104.55	105.5	105.11	105.59	105.17	106.09	105.4
104.16	105.2	106.31	105.47	106.9	105.59	105.77	105.52	105.86	105.69	106.13	106.26	104.98	105.74	106.24	105.46	105.92	105.93	105.64	105.9	105.58	103.91	104.17	106.53	104.4	105.45	106.69	105.85	105.91	106.19	107.26	106.02	104.05	106.65	106.03	105.76	105.05	106.81	105.77	104.65	106.1	106.35	105.85	104.56	106.25	105.18	105.74	105.04	104.48	105.41
107.51	105.39	106.96	108.14	105.57	105.53	106.92	107.13	107.2	106.97	106.15	106.16	107.19	107.38	106.22	107.34	106.74	106.39	106.33	105.04	107.35	105.37	106.12	105.82	108.76	104.73	105.57	106.35	105.98	105.89	106.33	105.42	106.26	106.68	106.85	106.17	106.53	107.12	104.52	107.33	105.38	107.13	105.82	106.34	106.89	106.55	107.33	107.12	106.15	106.64
107.62	105.12	104.94	107.18	105.39	104.99	106.12	107.26	105.73	107.16	106.17	107.25	106.14	106.85	104.94	107.32	106.85	105.63	105.39	105.78	106.35	106.48	105.49	106.39	106.51	107.07	107.5	105.75	106.22	106.37	107.86	106.4	107.46	106.57	106.16	104.54	105.61	106.13	105.84	106.26	105.51	106.59	107.01	103.67	107.2	108.11	106.61	105.05	106.27	108.13
108.03	107.75	107.29	107.66	107.17	108.23	108.82	106.9	107	107.15	106.09	108.44	109.8	107.81	108.16	107.5	106.26	108.01	107.98	107.98	108.12	107.88	108.09	108.92	109.02	108.16	107.87	107.91	108.53	108.19	108.26	108.51	107.27	108.51	107.89	106.03	107.81	108.21	109.18	108.48	106.2	107.6	107.04	106.79	108.03	107.97	108.79	107.26	107.6	107.1
97.934	99.529	100.14	98.579	99.057	99.812	99.33	98.206	99.968	98.832	98.996	98.258	100.27	97.295	97.823	98.882	97.935	97.795	99.189	99.607	99.89	99.408	100.95	99.954	100.17	99.937	98.327	100.63	99.58	99.558	98.933	98.4	97.996	97.006	99.978	98.085	99.826	99.721	98.885	98.353	98.398	101.22	99.959	99.743	97.224	98.372	97.987	98.524	98.445	99.598
106.85	106.71	106.38	107.77	106.38	106.96	106.54	107.3	105.21	106.56	106.06	104.56	106.53	107.19	106.81	106.96	106.8	105.18	107.02	106.36	107.72	106.41	105.81	104.87	106.71	105.64	108.12	106.38	105.66	106.44	107.47	105.58	107.17	105.53	105.2	105.46	106.25	105.74	106.24	105.41	105.65	104.87	106.1	105.84	106.26	106.97	106.55	105.66	106.09	105.6
104.14	104.96	106.86	105	105.8	105.08	103.97	104.34	104.37	103.35	106.82	106.05	106.41	105.17	106.81	107.02	104.35	106.37	105.78	106.37	106.22	104.81	105.71	105.63	106.06	106.17	104.66	106.24	105.37	105.15	107.32	105.16	105.23	105.8	105.19	106.82	105.18	104.78	105.54	105.32	104.35	105.02	106.99	105.28	104.63	106.2	105.58	106.59	104.72	104.76
104.64	104.25	106.42	105.96	105.72	104.91	105.8	105.59	105.32	105.59	106.57	104.59	104.84	107.14	104.03	105.18	105.92	105.39	106.04	106.25	105.41	104.48	105.59	105.99	105.41	104.26	105.63	103.19	106.05	106.64	104.87	104.41	105.75	105.64	104.34	105.48	104.77	104.2	105.74	105.71	104.53	105.74	105.52	107.37	104.66	105.31	106.34	106.24	105.47	106.2
107.73	108.23	108.2	108.15	109.43	107.42	108.1	109.09	109.13	108.35	109.01	108.99	109.39	107.3	108.76	109.87	107.79	107.64	106.99	108.58	108.48	108.53	108.14	108.81	110.85	109.36	108.15	109.24	108.35	107.62	108.8	109.07	108.17	108.86	107.69	108.29	107.37	106.51	109.34	109.2	108.08	107.33	107.99	108.08	110.88	109.67	108.27	109.81	107.9	108.08
105.18	105.87	105.85	106.23	105.55	106	104.49	106.97	106.88	105.27	106.73	106.61	105.7	104.83	106.73	105.99	105.86	105.66	105.06	106.2	106.42	107.05	105.63	106.37	103.98	106.42	104.88	105.9	105.93	106.48	105.12	105.63	105.33	104.99	105.97	105.68	105.98	104.73	106.4	104.64	105.67	105.12	105.75	106	106.63	104.97	105.17	105.96	103.99	107.11
99.632	103.2	100.43	101.08	101.69	101.75	101.53	101.15	100.45	100.57	101.36	102.22	100.31	100.29	101.49	100.06	100.2	100.53	99.483	101.61	99.497	100.51	102.08	101.69	101.25	100.82	100.44	101.67	101.09	100.74	100.73	100.72	99.512	100.64	102	99.679	100.35	101.18	101.41	100.81	100.89	101.45	100.8	100.07	100.89	100.69	100.91	101.99	102.05	99.797
107.2	108.84	108.17	108.78	106.79	108.4	108.12	109.39	106.88	108.08	109.29	108.82	107.24	108.44	108.66	106.48	109.45	108.21	107.51	109.33	106.87	106.98	108.17	107.53	108.02	107.89	108.44	108.96	108.86	107.42	108.8	106.84	108.94	108.24	107.68	106.78	107.08	109.48	108.76	108.16	106.58	108.02	108.67	107.56	108.83	109.7	108.35	109.19	108.15	110.05
108.66	107.59	108.85	107.4	109.14	109.09	107.78	108.18	109.46	109.24	109.93	107.67	108.93	108.19	106.22	108.21	108.93	107.36	106.96	108.84	107.63	108.89	107.61	108.58	108.18	108.98	108.14	106.89	108.98	109.81	108.22	108.01	108.8	110.06	107.56	107.37	107.81	108.3	107.98	107.73	107.16	107.25	107.62	109.56	108.86	108.98	108.14	108.56	109.16	108.4
106.92	105.92	106.49	108.26	106.36	107.33	106.95	107.58	105.67	106.06	106.11	106.94	106.11	106.27	106.35	107.45	105.28	106.91	104.62	104.4	108.14	106.33	106.52	106.5	106.41	106.95	106.13	106.65	107.28	106.21	108.65	106.25	105.68	107.04	106.86	105.57	105.86	107.54	105.38	107.06	106.43	106.41	106.52	107.84	106.85	107.57	105.68	105.84	106.44	107.21
107.49	107.3	108.54	108.15	110.92	109.08	109.47	107.84	107.68	107.96	108.86	108.06	108.99	108.46	108.03	107.47	109.92	109.21	108.5	108.58	108.22	108.16	109.19	107.43	107.87	108.56	108.46	108.19	108.05	109.08	108.14	108.87	107.45	108.03	108.86	108.06	109.11	108.39	107.68	107.55	106.61	109.15	108.28	107.68	107.16	109.49	109.13	110.14	107.65	108.2
109.67	110.18	111.18	110.98	111.31	109.06	111.44	110.35	110.45	111.08	110.22	110.26	109.84	110.75	109.87	110.97	110.82	112.37	110.62	109.49	110.65	109.93	110.8	109.67	111.61	110.7	110.13	109.21	108.07	111.52	110.48	110.58	110.24	109.5	109.86	110.11	110.57	108.46	110.77	110.25	111.26	110.37	110.77	110.41	111.17	110.2	108.65	110.35	112.18	110.92
106.2	106.2	106.17	106.92	107.78	106.12	106.46	105.69	106.39	105.56	106.38	106.98	106.24	105.98	106.68	106.84	107.68	106.44	106.07	105.7	108.73	106.87	105.87	106.41	106.42	105.48	107.34	105.3	105.92	106.7	105.12	107.3	106.59	106.48	105.95	106.2	104.33	106.77	105.64	106.75	106.75	106.68	108.14	105.77	105.08	107.87	106.46	104.56	107.61	105.96
107.42	107.11	108.02	107.97	108.2	107.31	107.05	107.36	108.07	108.27	106.49	108.35	109.1	109.28	107.93	108.18	107.39	107.62	107.57	106.17	106.39	106.78	107.85	107.55	108.48	108.28	107.65	107.49	107.04	107.66	107.57	108.84	106.91	108.04	108.38	108.29	108.34	109.02	106.79	108.15	108.6	108.25	108.5	108.38	108.43	108.17	109.02	108.97	107.47	108.7
108.08	107.99	109.81	106.93	108.34	108.59	106.93	107.35	108.72	109.15	108.37	108.15	107.25	107.15	109.27	107.98	108.14	107.99	107.97	108.1	106.52	108.74	107.41	108.21	109.53	107.72	106.73	107.59	108.63	107.76	108.53	107.88	106.94	106.76	106.09	107.85	108.44	107.73	107.42	108.95	106.62	107.49	108.99	107.38	107.72	108.41	108.05	107.73	108.02	108.8
99.047	99.453	98.613	97.768	97.505	99.043	99.242	99.149	97.783	98.591	98.34	96.254	99.669	98.177	99.576	98.209	97.128	98.998	97.619	98.057	98.865	97.655	97.952	97.095	100.08	98.88	97.875	99.262	96.804	98.532	97.541	98.103	98.972	99.245	97.545	98.518	98.005	97.449	98.262	98.991	99.062	97.504	97.908	96.5	98.218	99.46	98.355	97.425	98.557	97.905
98.181	97.085	98.041	97.826	97.68	97.932	97.104	98.423	97.714	98.907	96.973	97.508	98.712	99.04	97.453	98.073	96.547	99.978	98.586	98.227	97.726	97.014	98.272	98.171	96.82	97.89	98.022	97.226	99.583	96.671	97.4	97.995	98.251	97.551	98.239	96.694	98.53	98.276	96.391	97.063	99.308	97.524	97.442	98.007	98.906	97.275	97.72	98.408	97.987	99.91
105.03	106.42	106.18	105.48	106.71	104.81	104.58	105.83	104.29	104.52	105.76	106.03	104.74	105.87	105.32	105.98	105.92	105.51	106.22	105.41	105.66	106.57	105.72	105.52	105.91	105.75	105.88	105.6	105.53	104.97	103.95	104.6	106.56	106.28	107.1	106.9	104.11	107.04	105.09	104.55	105.22	104.95	105.33	105.42	105.41	105.78	104.67	105.18	106.39	105.05
105.04	105.39	105.14	105.14	104.33	105.34	105.59	107.09	106.12	106.9	106.85	104.62	104.82	106.15	105.52	105.49	105.4	104.76	105.48	105.22	103.8	105.63	105.96	105.65	106.61	106.32	105.87	105.91	105.44	104.08	105.88	105.1	105.5	105.55	104.45	105.44	105.13	106.73	106.07	107.13	105.8	104.79	105.71	106.59	104.83	105.1	105.37	105.68	105.62	104.52
110.13	109.52	111.15	111.11	110.21	109.46	109.39	109.49	109.68	110.42	110.43	109.15	110.66	110.73	111.21	109.33	110.89	109.75	111.93	111.85	108.59	110.43	110.61	111.06	110.63	109.71	110.12	109.96	110.82	111.06	111.18	112.14	111.89	110.32	109.1	110.19	109.5	110.83	111.25	112.12	109.93	111.49	109.33	111.28	110.67	110.22	109.84	109.82	108.9	110.86
108.95	107.79	108.45	109.49	106.86	107.87	107.55	108.5	106.68	107.45	107.8	109.54	109.37	106.99	109.16	107.46	108.55	108.73	108.4	109.29	108.04	107.6	108.57	108.4	108.17	108.74	108.1	107.73	109.64	107.71	107.48	107.91	107.47	109.27	107.28	108.62	108.85	108.6	107.94	108.22	107.53	108.48	108.64	107.21	108.03	107.23	109.04	107.03	109.02	107.67
98.184	97.257	96.768	97.707	98.665	98.299	99.455	96.573	97.893	98.558	97.008	98.855	96.698	97.385	97.179	96.498	97.21	97.787	97.879	98.506	98.862	98.028	97.832	98.129	97.273	96.543	97.889	97.905	97.943	97.719	97.523	96.958	99.453	98.387	98.242	99.561	97.613	99.598	98.74	98.778	98.033	96.412	98.246	98.508	98.191	97.867	100.65	98.588	97.725	98.486
100.41	100.99	100.78	100.43	99.73	100.79	100.54	100.99	103.15	101.63	99.953	100.42	100.11	101.29	100.84	101.75	101.36	100.02	102.01	100.83	101.27	101.48	100.67	101.37	100.18	102.25	99.054	101.95	99.638	101.91	100.62	100.54	101.45	100.58	101.66	101.67	101.72	102.52	103.07	100.77	100.64	101.99	101.17	100.59	100.69	100.49	100.9	101.66	101.66	100
105.65	105.79	106.66	106.25	105.1	106.93	105.42	105.41	106.7	105.42	105.3	104.48	105.93	104.77	105.39	105.15	105.81	106.68	106.9	105.66	105.04	106.51	105.65	103.47	106.31	105.42	105.65	107.01	104.85	105.33	105.65	105.99	105.27	105.59	105.61	104.84	106.87	105.42	106.77	105.84	105.52	105.76	106.61	105.49	107.52	104.99	106.06	105.47	106.89	104.61
105.04	106.72	104.84	105.27	105.49	105.86	105.09	106.38	106.38	105.06	106.43	105.7	105.25	105.88	106.06	106.21	104.59	105.58	105.54	105.65	105.74	106.1	105.95	105.36	106.65	106.39	105.89	106.76	105.72	105.69	105.06	105.72	104.7	105.39	104.28	104.91	104.47	106.39	104.99	106.83	105.14	106.43	106.02	105.44	107.2	105.22	105.17	105.22	107.44	105.34
105.36	104.83	103.81	106.52	106.77	105.19	104.65	104.57	105.1	105.54	105.78	105.33	105.15	105.77	104.86	106.39	105.57	104.49	106.67	105.79	106.08	104.29	105.1	104.21	104.2	107.55	106.07	105.66	105.57	107.03	106.17	105.07	105.52	106.03	106.02	106.77	105.94	105.37	104.34	106.65	106.62	105.83	105.9	106.54	105.5	106.19	105.09	104.84	104.77	104.78
105.76	104.83	105.25	105.52	106.4	104.3	106.34	105.98	105.97	104.45	106.63	105.47	107.25	105.8	104.54	105.44	106	105.65	105.07	105.65	107.33	107.05	105.14	104.63	105.35	105.57	105.52	104.13	105.81	105.29	106.3	105.63	105.76	106.34	106.08	106.16	106	103.79	106.17	105.8	106.64	106.79	106.24	105.52	105	107.26	104.73	104.22	106.33	106.74
105.64	105.12	105.9	105.81	106.08	105.72	104.67	105.05	105.47	105.96	106.36	105.47	105.7	106.8	103.7	105.68	107.4	104.08	107.09	104.96	105.23	104.56	105.45	104.99	106.13	104.82	105.95	104.76	104.86	104.49	105.44	106.39	105.47	105.99	105.14	104.82	104.75	106.56	104.61	105.95	104.43	105.55	106.68	105.14	106.18	104.91	106.43	105.14	104.45	104.24
105.46	106.74	107.06	107.24	107.36	106.08	106.02	107.44	105.56	105.96	105.92	107.35	107.61	105.76	107.01	106.9	106.41	105.29	106.53	106	104.38	107.4	107.66	106.37	106.39	107.56	107.53	106.73	105.68	106.51	105.86	107.15	105.73	107.05	105.69	105.65	106.06	107.53	105.61	104.91	106.26	105.66	106.86	107.42	106.34	107.74	106.27	106.05	104.64	106.49
106.6	106.83	105.47	106.9	107.02	107.44	107.89	106.51	105.48	106.54	105.65	106.41	105.97	105.4	107.39	106.6	105.88	105.45	105.9	107.53	106.08	106.48	106.21	106.42	107.61	107.05	106.94	105.9	106.65	106.18	105.04	104.76	106.89	107.23	106.28	104.95	105.42	105.81	106.11	106.29	107.19	107.44	109.55	106.52	107.27	105.91	107.05	105.83	107.06	108.4
107.32	108.28	108.43	108.51	108.27	108.79	107.78	107.3	107.32	107.76	108.09	107.7	108.75	108.66	107.46	108	106.71	107.48	107.59	107.71	105.28	107.42	108.37	107.82	107.33	108.44	106.54	108.54	108.5	107.35	107.07	108.57	104.88	109.73	107.29	109.24	107.42	108.55	108.3	106.42	108.29	108.33	107.33	106.82	106.7	105.86	108.43	107.83	107.83	109.48
107.99	107.48	108.19	108.04	107.55	107.78	108.79	108.42	108.33	108.14	107.99	109.03	108.04	107.43	109.49	109.32	107.71	108.12	108.55	108.73	107.83	107.68	107.06	107.96	107.88	106.66	108.39	108.81	107.69	107.15	108.32	107.53	109.28	109.14	108.25	109.53	109.05	108.02	108.08	107.43	108.98	108.8	106.89	107.28	108.54	107.9	107.75	109.08	108.89	108.49
108.52	107.45	108.11	110.52	108.37	106.8	108.73	107.87	107.18	108.32	107.33	109.75	107.9	108.54	107.9	109.36	108.31	109.37	107.13	107.61	108.06	108.11	108.74	108.1	110.13	109.94	108.5	109.35	107.2	107.39	107.96	108.12	109.91	109.04	109.35	108.96	108.45	107.8	109	107.86	110.16	106.64	109.01	107.39	108.02	106.65	106.9	106.75	108.14	108.15
101.75	99.875	100.82	101.11	100.34	100.13	100.96	100.3	101.2	100.17	100.4	100.95	100.46	101.23	98.533	100.5	101.18	100.03	100.88	100.51	99.435	101.3	100.12	100.11	99.501	100.23	99.107	101.16	100.38	100.14	100.98	100.23	100.64	100.55	101.34	99.766	101.19	100.98	100.28	100.71	100.68	100.36	99.533	100.94	98.798	99.997	101.29	100.79	100.02	100.84
108.22	108.68	107.97	107.78	107.7	108.58	108.16	109.08	107.1	106.75	108.28	106.69	108.96	108.49	108.33	107.16	108.91	107.92	108.7	108.2	107.9	107.45	107.67	106.87	107.36	108.35	107.12	106.31	106.85	108.08	109.84	108.65	106.29	109.16	108	108.16	108.01	105.42	108.02	108.57	107.91	107.66	107.62	109.01	108.12	107.19	108.75	108.85	107.02	106.47
100.91	98.234	101.11	98.899	102.07	99.475	100.89	99.78	100.52	100.13	100.52	101.86	100.99	100.74	100.41	99.7	99.519	101.54	99.247	100.31	100.55	99.957	100.2	101.09	101.67	101.35	101.36	101.27	101.4	101.55	99.222	102.03	100.89	99.913	99.992	100.39	101.33	100.82	100.48	99.729	99.764	100.65	100.92	102.51	100.37	101.59	99.713	99.811	101.8	102.94
106.76	106.33	106.85	106.47	106.59	103.92	106.82	106.81	106.93	105.95	106.31	106.38	107.23	106.75	106.59	107.37	105.39	105.54	105.55	106.1	107.43	105.9	106.71	105.2	105.96	108	106.76	106.43	105.79	106.16	106.57	105.17	105.73	105.34	107.91	106.32	107.84	106.65	105.91	104.96	105.81	106.37	106.56	105.65	106.21	107.27	105.62	106.29	106.11	107.12
101.56	101.55	98.587	101.56	100.07	99.733	102.85	100.34	102.36	101.76	100.65	101.53	100.98	100.23	102.94	100.17	100.89	103.15	101.16	101.28	100.95	100.64	103.8	101.01	101.79	101.24	100.06	99.788	101.38	101.35	100.3	100.86	102.05	100.03	99.896	99.941	102.8	101.08	101.63	101.31	100.39	101.46	100.13	100.95	100.29	101.06	102.29	100.79	101.34	101.11
106.36	104.68	105.24	106.64	105.37	105.63	104.98	105.64	103.37	106.15	104.37	106.85	104.99	105.71	106.9	105.8	106.62	106.47	107.51	106.07	105.82	105.08	105.94	105.51	105.79	104.72	105.75	105.75	105.52	105.22	104.19	104.8	106.17	105.73	105.66	104.82	105.98	106.07	105.77	104.01	105.73	107.19	106.19	105.39	106.35	105.84	105.61	104.34	107.24	105.4
107.91	107.56	108.09	108.31	107.48	107.42	108	108.93	107	108.87	107.45	109.06	108.89	108.79	108.53	106.9	108.51	107.69	107.52	108.05	107.65	107.52	107.37	105.74	106.16	106.96	107.07	108.81	107.02	109.44	108.95	107.98	107.09	108.3	107.91	107.62	107.48	106.79	107.86	108.77	107.14	109.49	107.13	108.1	107.06	107.34	107.28	108.54	108.46	108.43
105.93	106.2	105.68	105.69	106.41	105.07	105.86	106.25	105.29	105.87	104.74	105.51	107.47	104.72	104.34	105.8	105.9	104.27	104.99	106.38	106.2	105.31	105.69	106.73	104.3	106.89	106.88	106.31	105.21	105.22	105.87	107.72	105.46	104.93	106.66	106.6	105.71	106.69	104.78	107.93	107.15	105.46	105.4	106.34	106.44	106.82	104.6	105.29	105.23	105.36
108.24	109.08	108.05	107.16	107.87	107.79	107.63	107.26	107.57	109.64	109.12	108.51	107.72	108.08	109.33	108.04	109.88	109.32	109.38	109.14	109.69	107	108.57	107.57	108.2	109.43	107.89	108.84	110.44	108.25	108.32	108.7	108.32	108.47	107.71	107.89	105.19	108.72	109.19	106.9	107.42	107.48	108.03	108.28	108.45	109.27	107.3	108.96	109.63	108.77
99.885	102.44	100.37	99.826	100.37	101.79	101.31	100.87	101.72	100.66	100.33	100.07	101.49	101.21	100.97	101.1	99.993	100.63	100.57	99.654	99.749	101.36	102	101.1	99.696	98.952	100.07	101.91	100.82	99.775	101.38	101.09	100.84	101.35	100.35	100.03	100.77	99.263	99.241	99.445	101.02	101.13	99.733	100.4	101.62	100.89	101.46	99.348	99.702	99.897
108.69	109.01	107.15	109.71	110.09	109.59	109.59	108.29	108.44	108.57	108.42	107.39	108.86	109.25	109.94	107.86	108.81	108.68	108.8	107.69	109.42	107.34	108.57	107.9	108.43	108.08	109.32	110.06	108.91	107.34	107.09	107.69	107.02	108.31	109.3	109.7	109.64	109.51	108.88	107.64	107.63	107.66	110.15	107.18	108.52	109.3	108.87	108.79	109.38	109.59
109.29	108.43	109.15	109.35	109.48	108.8	108.88	109.45	106.97	108.47	108.49	108.22	109.19	109.17	108.49	108.38	108.76	108.46	106.28	108.27	107.48	109.81	108.55	108.42	107.18	107.4	106.64	107.72	108.43	108.63	108.11	108.43	109.22	107.93	109.64	108.5	108.93	109.62	109.67	107.43	109.23	109.09	107.97	109.84	109.39	109.1	108.06	109.62	107.34	108.93
109.91	110.59	110.17	111.58	110.33	110.73	111.21	110.54	110.17	108.8	111.38	110.56	110.48	110.07	109.21	110.63	111.1	110.81	110.76	109.17	110.23	109.09	110.5	109.3	110.49	109.24	109.24	109.67	110.56	110.54	109.06	110.02	109.94	111.17	110.54	110.58	109.49	111.11	110.1	109.45	110.2	110.11	110.14	109.19	110.6	110.89	110.09	110.56	110.05	110.66
110.75	110.34	111.9	109.93	112.09	109.33	110.52	109.84	109.85	112	109.82	110.41	110.62	111.44	111.56	110.1	109.57	109.76	110.42	109.62	110.58	111.22	111.14	110.03	110.88	108.77	108.6	108.59	109.86	111.02	110.93	110.8	110.74	109.43	110.9	110.09	110.2	109.48	111.06	111.81	111.55	109.75	111.25	110.29	111.6	110.86	110.94	110.38	110.43	110.05
110.03	110.21	109.69	110.25	111.29	110.93	111.2	109.55	110.72	109.89	111.3	110.38	111.51	110.3	110.75	109.36	110.38	111.8	110.75	110.64	110.65	109.31	110.9	110.56	110.1	110.45	110.01	109.06	109.96	109.97	110.1	110.86	109.75	110.16	110.58	109.33	110.69	109.24	110.38	110.55	110.4	111.32	111.79	111.69	110.8	110.85	110.46	109.52	111.99	110.6
106.41	106.5	106.4	106.54	105.92	107.13	104.41	105.91	105.72	106.7	106.24	104.06	106.61	107.8	105.23	106.46	108.44	106.17	106.61	107.16	107.45	105.86	108.29	106.83	104.76	107.85	106.51	105.31	106.5	107.93	107.65	106.22	106.71	105.64	106.31	106.1	107.43	105.19	104.58	107.62	108.16	106.41	106.57	105.05	106.22	106.21	106.62	105.07	105.12	105.71
106.43	105.71	106.22	105.18	105.42	106.51	106.88	103.82	106.05	104.56	104.79	106.6	106.89	105.03	106.39	105.65	105.06	107.54	104.05	105.93	105.06	104.64	104.78	104.95	105.11	106.2	105.29	107.19	106.69	104.94	107.17	106.29	104.16	105.87	104.32	106.71	105.32	105.01	105.77	105.13	104.76	105.92	105.72	105.06	106	106.13	106.27	105.21	104.49	104.85
103.88	106.18	105.17	105.85	105.53	105.9	105.58	105.31	105.84	106.17	106.28	105.47	104.92	105.41	105.2	105.71	104.25	104.79	106.47	104.6	105.93	105.36	106.95	106.05	104.99	106.5	106.14	106.45	105.95	106.72	104.66	105.39	104.89	106.32	104.72	104.31	107.6	106.88	106.71	105.05	104.7	105.07	104.92	107.45	105.59	106.7	106.82	105.25	104.95	106.39
105.94	106.1	104.9	104.7	105.47	104.44	103.93	104.32	105.93	104.8	105.67	105.69	106.14	104.32	106.91	105.64	107.49	107.09	105.22	106.43	106.59	106.25	107.08	105.05	106.04	104.91	105.42	105.54	106.84	106.36	105.8	106.63	106.58	104.23	106.72	105.14	105.72	105.85	104.58	106.71	104.87	104.56	106	104.94	106.27	106.28	106.44	105.62	105.19	105.64
106.96	104.03	103	105.93	105.34	106.51	106.6	105.18	105.29	105.97	106.11	107.12	104.89	104.69	104.72	105.36	105.71	105.2	104.27	106.46	104.78	103.89	104.76	106.8	106.82	104.81	103.82	106.71	105.85	105.55	105.38	105.33	105.37	104.65	107.23	105.05	106.46	105.7	104.46	105.86	104.09	105.64	105.44	107.08	105.55	105.29	104.72	105.39	105.35	105.77
108.57	109.12	108.14	107.92	108.57	108.07	109.34	107.98	109.64	106.32	108.82	107.89	107.45	108.74	106.88	108.35	108.01	109.1	108.24	108.52	109.44	108.53	107.54	107.79	108.22	109.36	109.92	108.2	108.22	108.3	107.49	107.24	109.15	109.17	106.7	109.14	108.99	109.19	108.39	106.6	108.93	108.58	109.53	107.74	107.07	108.57	106.97	108.84	107.9	107.61
99.772	99.307	101.32	100.26	101.72	101.25	100.68	100.74	99.481	99.961	100.66	101.57	100.63	100.63	98.832	102.14	101.74	100.65	99.203	100.66	100.86	99.778	99.683	100.74	101.01	101.27	101.35	101.4	98.677	102.07	99.656	99.697	100.67	101.63	100.99	99.81	99.995	99.569	100.52	98.303	99.417	101.02	102.52	98.691	99.413	101.21	102.49	100.51	101.12	101.09
108.47	107.73	108.28	107.22	107.4	109.01	107.76	107.62	109.78	107.89	108.56	108.46	108.16	107.54	106.2	106.93	106.99	107.92	106.4	107.64	108.7	107.53	107.05	107.23	107.26	109.27	108.84	107.17	108.13	107.93	107.63	108.81	107.98	108.98	107.96	108.02	107.22	107	106.61	108.37	108.53	109.11	107.97	107.25	106.07	108.67	108.3	106.43	108.83	107.32
100.05	99.25	100.93	100.46	100.04	99.471	99.647	99.922	100.76	101.54	100.24	100.32	100.41	100.11	100.58	100.93	100.55	100.74	101.27	101.61	98.463	100.26	99.876	99.904	99.335	100.65	98.724	100.98	100.5	101.82	101.12	102.32	99.296	100.41	100.31	100.48	99.383	100.13	98.696	101.57	100.48	98.874	100.34	100.41	100.41	100.53	101.39	99.757	101.41	98.887
106.69	105.18	105.67	105.79	105.39	105.74	106.82	105.12	106.85	105.14	105.4	104.62	105.19	104.61	106.07	106.26	105.32	107.19	104.41	104.73	105.54	104.76	104.25	105.8	105.38	104.69	106.37	106.03	105.22	106.91	105.7	107.02	105.83	106.05	107.02	105.57	103.1	106.81	105.44	105.33	106.31	105.34	105.37	105.24	105.42	104.65	105.55	106.07	106.39	104.56
108.51	108.2	108.24	106.23	107.86	108.53	108.88	107.98	107.5	107.46	107.04	107.95	107.36	108.54	106.45	107.46	105.08	108.64	107.62	108.77	110.05	108.47	108.26	107.62	108.1	107.55	108.3	107.63	108.61	109.18	108.13	106.5	107.61	107.12	107.6	107.79	107.45	107.65	107.18	108.55	107.27	107.42	108.03	108.02	108.92	107.45	108.85	107.47	106.84	107.43
105.96	104.42	105.6	108.29	105.89	104.68	106.37	106.68	107.25	105.22	108.05	105.81	105.63	106	105.11	108.22	107.16	106.07	104.43	107.43	106.62	105.85	105.96	106.35	103.89	106.34	106.52	105.11	105.51	105.32	104.65	106.78	105.84	105.17	107.2	105.95	105.35	106.87	105.47	106.87	105.51	104.11	105.23	106.09	106.51	106.22	105.23	107.86	107.25	103.45
108.51	108.59	108.87	108.46	108.07	109.46	109.29	109.15	108.39	108.17	108.56	107.74	108.1	108.88	109.41	107.92	108.78	109.12	106.57	108	108.8	108.2	108.09	107.45	108.53	109.51	108.5	107.07	107.26	109.33	107.91	109.42	109.15	108.95	107.38	109.02	107.49	107.73	108.28	107.53	106.86	107.24	108.92	107.54	108.7	108.02	108.61	107.48	108.2	109.16
105.4	107.2	104.17	105.93	106.13	105.51	105.46	106.95	106.89	103.68	106.63	106.32	104.54	106.1	105.81	105.29	107.02	105.61	106.69	106.01	104.79	105.63	107.5	106.53	105.78	105.27	107.27	106.69	106.44	108.59	107.23	105.25	105.35	104.56	106.3	106.44	106.09	105.49	105.98	106.95	104.15	105.65	106.47	106.36	107.49	106.7	106.03	104.41	104.89	106.41
106.02	106.19	107.48	104.53	106.68	105.57	106.39	105.62	105.29	107.63	105.92	107.57	106.45	106.4	108.7	108.27	106.31	106.21	106.63	108.46	107.55	107.27	105.83	104.05	105.49	106.91	107.05	106.52	105.43	106.53	107.64	106.1	106.99	105.83	104.91	105.7	106.2	105.7	107.37	105.47	106.38	106.19	106.29	105.34	106.77	107.17	104.86	106.52	106.22	105.42
100.94	100.29	102.1	100.2	99.88	100.61	100.33	101.05	101.28	101.35	101.26	101.22	100.69	102.19	100.34	100.9	100.21	99.744	101.72	100.54	101.6	98.841	101.54	99.841	101.56	99.663	99.462	99.431	100.35	99.045	99.933	100.53	101.08	101.44	101.1	100.36	100.74	100.58	99.329	100.6	100.47	101.04	100.32	98.743	101.04	100.99	99.521	99.849	99.674	99.382
107.04	107.86	105.7	107.36	105.83	107.18	107.71	105.28	106.16	107.88	106.34	106.96	106.26	106.14	106.16	106.9	106.69	106.67	106.78	107.87	106.42	106.49	106.69	107.57	106.82	107.71	107.38	106.58	105.31	105.72	106.43	107.98	106.77	106.66	106.61	106.11	105.82	106.76	106.08	106.26	106.38	105.92	105.96	106.56	106.22	106.43	107.13	106.56	106.81	106.47
103.07	102.83	103.15	102.95	102.87	102.63	102.7	104.56	102.32	101.84	101.6	102.6	102.39	103.45	102.85	101.81	103.24	102.82	103.54	103.69	100.77	102.13	103.03	102.78	104.04	102.23	103.57	102.47	101.4	102.38	103.68	102.63	102.19	102.18	102.58	103.11	103.69	103.42	102.23	103.76	103.01	102.7	102.82	103.29	102.62	102.13	101.15	103.28	103.24	103.07
98.544	97.067	98.763	99.49	98.501	99.262	97.93	97.416	98.521	99.408	97.711	98.07	98.47	97.79	97.365	98.675	97.496	96.456	98.472	98.451	98.55	98.942	97.454	97.719	98.395	98.6	97.005	97.711	97.055	98.189	98.775	98.366	97.922	99.251	95.618	97.657	98	97.061	97.262	99.576	98.078	98.324	97.249	97.663	97.557	99.147	97.641	99.644	97.022	98.598
105.23	105.9	107.96	104.23	107.83	105.02	107.18	105.95	106.98	106.45	105.32	107.71	106.05	106.04	107.31	106.05	107.77	106.72	108.14	105.88	106.35	107.3	105.77	105.56	105.09	107.49	106.5	105.96	107.11	105.76	105.91	106.38	105.82	105.56	107.21	106.11	108.12	105.88	106.96	104.71	106.51	105.98	106.42	105.48	108.02	105.83	106.5	106.75	107.4	107.69
106.24	106	106.23	105.9	105.92	105.86	106.1	107.38	103.4	105.53	108.16	107.7	106.56	107.43	106.49	106.27	106.36	105.92	105.83	105.99	106.68	106.81	106.5	107.55	107.38	105.96	106.8	105.6	106.61	106.48	107.65	105.69	107.2	106.86	105.05	107.98	107.75	106.67	107.09	107.26	106.8	104.94	105.05	107.77	105.92	106.03	105.47	106.52	105.12	106.36
105.49	105.07	107.17	106.01	105.57	105.97	105.51	105.81	105.45	105.74	105.41	106.56	105.64	106.9	105.94	104.89	106.16	105.81	105.11	106.74	105.32	105.78	106.42	103.58	107.07	106.83	104.77	106.09	106.74	106.8	106.21	106.94	105.35	106.04	106.16	105.74	106.35	105.44	106.02	105.93	105.87	105.46	104.79	105.3	105.03	105.31	104.69	106.72	106.9	105.47
97.739	96.546	98.919	99.294	98.847	98.408	99.24	97.092	97.641	98.306	96.895	97.917	98.805	98.911	98.574	98.543	96.491	97.089	97.553	98.468	99.158	98.036	98.057	97.55	96.807	96.765	97.576	97.888	98.479	98.025	98.037	98.181	98.458	98.581	98.802	96.711	99.198	98.251	96.9	99.42	97.334	97.892	99.296	96.796	98.176	98.868	99.327	99.124	97.941	99.105
106.7	104.06	106.94	105.85	105.84	106.12	104.6	106.98	106.51	105.75	106.58	106.25	105.78	105.63	106.83	104.9	106.68	105.26	104.98	106.56	105.93	105.68	104.36	106.03	107.13	106.44	106.86	106.1	106.89	106.39	106.04	105.45	106.46	105.81	106.35	106.81	105.74	106.21	105.45	105.44	106.46	106.53	107.18	105.73	106.83	103.94	105.49	105.05	104.32	105.64
110.38	109.07	109.99	108.11	108.16	108.5	107.03	107.68	109.64	106.61	107.02	107.73	109.17	110.33	108.55	108.22	109.28	110.29	107.14	107.46	108.82	108.66	107.73	106.83	108.53	108.61	108.36	110.28	108.39	107.15	109.53	107.96	108.85	108.46	110.01	108.29	109.93	109.34	108.23	108.51	106.25	108	108.54	110.13	108.2	109.09	108.24	107.88	108.71	107.94
98.171	98.936	98.711	97.458	98.229	97.909	99.457	98.933	98.503	97.158	99.418	98.39	98.118	97.777	98.854	98.36	100.18	98.333	99.395	99.047	99.254	98.598	100.28	98.855	98.923	98.407	98.1	99.998	98.519	97.266	99.918	97.778	99.208	98.837	99.749	97.764	99.079	98.625	99.18	98.659	99.759	97.571	99.062	98.606	97.854	97.887	99.123	99.058	99.56	99.592
101.93	103.02	100.21	101.39	100.56	101.14	101.2	100.86	99.755	100.24	100.73	100.99	100.82	101.18	98.982	98.869	100.55	101.02	99.159	100.87	100.76	99.364	101.42	101.78	101.19	101.07	101.05	101.68	99.679	101.42	100.9	99.443	99.552	100.18	101.37	100.99	101.72	99.039	100.07	101.95	99.268	99.809	100.46	101.1	100.71	100.48	100.41	99.172	100.28	100.76
107.8	105.42	106.46	106.77	106.97	107.96	106.29	106.7	107.65	106.53	106.21	106.87	108.15	106.31	106.23	107.67	106.91	106.59	105.2	107.49	106.34	105.49	106.21	106.28	106.59	106.43	106.4	105.66	107.28	106.73	106.16	106.32	108.54	107	106.77	106.5	106.73	105.46	106.45	105.76	106.48	105.26	105.74	105.59	106.31	106.51	104.42	106.11	106.46	107.26
106.28	105.83	106.85	106.16	106.48	106.12	106.87	106.03	107.54	106.29	106.98	106.51	106.6	106.4	106.83	106.63	107.06	107.47	105.96	105.98	106.55	106.37	105.67	105.47	106.02	107.6	106.55	106.69	106.54	105.43	105.87	106.31	106.14	107.6	107.11	105.86	106.31	106.55	105.6	106.04	105.41	107.96	106.16	106.56	106.67	106.15	106.19	106.84	106.44	105.54
106.26	105.79	104.27	104.92	105.19	104.8	106.71	106.27	104.48	106.16	106.76	105.66	105.38	106.61	105.91	105.25	105.57	104.75	104.93	105.3	106.95	104.6	107.73	105.31	105.49	106.18	105.07	106.2	105.31	104.53	105.51	104.85	106.7	106.89	105.87	105.3	105.19	105.41	106.66	105.4	104.31	106.13	105.32	107.27	105.91	105.56	104.86	105.05	105.45	105.39
106.93	107.74	107.32	109.7	108.36	108.93	109.86	109.21	107.44	108.91	107.14	108.23	108.58	107.55	109	106.98	109.13	107.98	108.43	109.33	106.86	107.18	107.82	108.06	108.27	108.29	110.11	107.84	109.5	107.97	108.76	108.39	106.91	107.07	107.97	105.93	108.88	106.82	109.24	107.26	106.62	106.03	109.44	109.4	108.53	109.3	107.35	108.32	108.65	108.56
107.28	108.06	109.41	108.85	108.18	107.88	107.6	108.66	109.34	108.67	109.8	106.78	108.04	108.68	107.71	109.77	110.59	108.26	109.52	108.41	108.88	107.46	108.53	109.91	109.42	108.58	108.17	107.3	108.23	108.6	109.76	107.85	107.71	108.58	107.15	107.42	110.01	109.88	108.1	108.79	109.5	108.01	109.76	107.27	108.59	108.27	107.99	108.06	108.45	108.55
100.08	98.76	99.6	99.462	100.01	100.24	100.29	101.23	100.64	99.462	100.2	101.25	98.74	101.35	100.61	100.47	98.651	98.979	98.518	99.571	101.05	99.427	99.448	99.014	100.36	99.783	100.97	100.76	101.47	99.675	100.36	101.65	100.85	100.52	100.03	100.08	99.53	101.21	99.993	99.741	100.71	100.16	100.18	99.934	99.573	100.55	100.91	101.3	100.69	100.06
101.16	101.31	100.92	101.9	100.83	100.98	100.72	100.24	100.29	100.59	100.6	100.54	100.11	99.904	101.42	100.98	100.73	99.879	99.67	99.717	101.41	100.26	101.19	100.26	100.9	100.53	100.8	100.35	101.77	100.63	100.06	100.29	100.56	101.12	100.73	101.25	100.62	100.2	102.07	100.54	99.553	100.37	101.37	100.75	101.33	100.88	100.32	99.697	100.71	100.96
109.33	108.13	108.6	109.25	108	108.62	108.19	107.65	107.91	108.56	108.48	108.93	105.93	109.46	108.32	108.77	106.11	109.73	107.75	107.6	107.59	107.73	107.49	108.71	108.37	108.88	108.36	110.34	108.68	108.18	107.45	107.19	108.28	108.96	106.96	108.55	108.31	107.47	108.29	107.56	109.89	108.68	108.02	107.65	109.13	107.62	109.21	106.51	107.83	107.56
104.84	106.81	105.34	106.08	105.12	105.82	106.41	105.29	105.84	103.5	104.26	105	106.6	105.49	104.98	104.08	105.36	104.51	104.94	105.94	106.35	105.71	106.93	104.61	105.5	106.66	105.83	104.29	104.97	105.18	105.15	105.85	106.33	105.58	104.04	106.67	103.6	104.81	105.03	106.16	105.41	104.61	103.77	105.69	104.55	106.75	106.62	102.96	103.23	106.87
107.53	108.24	108	108.4	108.01	107.83	108.76	108.27	107.99	109.12	108.54	107.42	108.21	108.83	109.03	107.06	108.42	109.78	110.87	108.56	105.96	106.62	107.22	109.3	108.62	106.86	108.2	107.23	107.47	108.96	108.35	107.65	108.39	106.95	106.61	107.77	109.49	108.99	109.53	109.41	107.36	107.96	107.76	108.23	107.4	106.85	107.75	107.49	108.11	108.88
109.69	111.79	110.35	110.13	111.23	111.44	112.29	111.41	111.37	109.64	110.62	110.63	111.54	110.93	110.68	108.64	109.48	111.3	108.81	108.74	110.48	111.24	109.89	109.02	110.7	110.89	111.46	110.36	109.65	110.85	110.45	111.46	110.05	111.71	110.98	110.82	109.96	109.95	109.99	111.83	110.28	109.69	110.89	111.13	110.44	110.38	111.27	110.81	110.4	110.17
107.33	107.28	107.57	108.03	108.56	108.16	106.56	108.91	107.62	106.61	107.31	107.53	108.19	107.47	107.96	107.14	109.24	107.24	107.47	107.21	107.42	107.94	107.81	108.47	107.93	108.43	107.89	108.27	107.13	107.2	106.86	107.09	107.96	107.24	107.35	108.32	107.51	106.53	107.74	107.83	106.29	109.14	107.74	106.3	108.08	109.14	106.52	107.43	107.26	108.24
105.51	105.51	104.51	104.97	105.7	106.15	105.67	105.98	106.84	105.66	105.34	106.75	107.08	105.21	106.86	105.32	106.78	103.88	104.92	105.76	105.86	104.03	106.41	105.68	104.35	104.52	106.47	105.7	105.74	106.46	107.5	104.94	105.8	104.79	105.6	106.9	107.28	104.36	105.99	104.78	106.03	106.07	105.05	106.22	104.19	105.31	104.69	106.65	106.31	105.72
105.71	105.24	105.94	105.9	105.75	105.16	106.16	105.26	105.32	106.27	106.66	107.95	105.54	104.62	105.26	104.44	105.17	104.96	105.13	105.63	105.56	104.48	105.81	105.77	106.46	106.32	106.57	106.64	105.38	106.08	105.33	104.02	107.82	105.27	105.93	106.58	105.83	105.98	105.99	106.09	106.13	108.17	107.1	105.87	106.93	105.78	106.74	106.04	104.57	105.77
109.27	107.63	109.19	108.13	108.74	107.71	108.05	107.79	108.68	109.32	109.29	109.83	108.49	108.38	107.69	108.01	107.4	106.9	107.81	110.25	107.71	108.43	106.16	108.19	109.29	108.71	108.31	107.65	107.39	109.21	108.44	109.47	108.39	108.76	108.69	108.37	107.51	108.86	108.88	107.81	107.45	109.44	109.13	108.75	108.77	108.74	106.97	107.9	107.54	107.04
104.52	106.85	105.22	107.37	105.61	106.78	106.14	106.36	105.31	104.86	105.21	105.51	105.01	105.63	106.23	105.92	106.34	106.61	105.9	103.79	105.15	105.43	105.66	105.97	105.79	105.54	104.94	105.93	105.34	108.38	106.27	106.38	104.55	106.91	105	104.5	106.06	106.26	106.41	105.05	106.67	105.91	106.69	105.03	106.84	106.07	105.79	105.71	106.53	105.93
97.639	98.633	100.03	98.888	98.058	98.402	98.562	96.495	97.676	98.307	98.361	98.849	99.974	99.317	99.204	99.207	98.096	98.207	97.212	97.961	96.639	99.453	98.002	98.816	97.675	97.101	96.882	96.39	99.03	98.324	97.61	97.552	97.774	99.199	97.383	97.086	97.903	98.144	100.25	98.757	97.677	99.144	98.537	97.424	98.709	98.425	98.207	97.486	98.556	98.199
109	108.41	108.81	109.36	106.68	107.42	108.92	108.09	107.75	108.8	109.02	108.48	106.82	107.57	106.87	108.34	109.12	108.2	108.05	108.05	107.27	108.39	109.04	108.01	109.64	107.04	108.69	108.65	107.95	109.52	107.6	108.14	107.56	106.59	108.67	109.05	107.8	108.63	109.03	107.98	108.79	109.53	107.82	107.72	107.97	107.89	107.45	108.27	106.89	108.77
106.53	105.71	107.56	106.56	106.55	106.92	107.2	105.87	106.89	104.89	107.02	107.53	105.95	107.53	106.55	106.49	104.88	107.17	105.34	107.01	106.12	107.36	106.24	106.48	106.54	106.52	106.06	105.46	105.12	107.51	106.32	106.36	106.17	106.14	106.44	107.23	106.97	107.89	105.24	105.22	105.79	105.97	106.51	106.24	106.65	107.16	106.88	105.79	107.64	107
109.59	110.32	110.1	111.95	111.12	110.51	111.19	110.99	110.51	109.26	108.74	111.93	109.85	109.29	110.63	109.8	109.79	109.91	110.64	110.07	109.79	111.16	112.96	110.6	109.86	110.34	109.92	111.67	111.74	110.67	110.72	110.85	110.67	108.26	109.37	110.74	111.74	110.41	111.27	110.27	110.22	110.31	109.55	111.72	109.5	110.27	110.12	110.38	109.89	111.18
98.154	98.737	99.487	98.688	98.814	98.909	99.609	97.709	99.861	98.669	96.419	96.235	98.729	97.863	98.051	97.498	96.343	96.987	94.77	97.521	97.956	98.111	96.158	99.136	97.804	99.175	98.088	97.817	98.63	97.904	97.474	97.414	99.457	98.579	98.035	98.07	98.18	98.483	97.747	98.332	98.884	98.671	98.325	97.338	98.065	98.275	98.361	99.089	98.416	99.118
106.34	106.2	106.25	106.44	104.94	105.24	103.97	104.7	106.55	103.87	106.23	106.44	105.49	104.99	105.12	105.38	105.64	106.59	104.84	106.1	107.12	105.38	105.07	106.33	105.07	106.21	106.04	105.38	105.84	106.63	106.07	106.14	105.29	106.3	104.81	104.77	104.77	105.77	106.86	105.65	105.83	105.81	105.23	106.13	105.34	105.51	105.88	105.44	104.57	105.8
106.11	106.42	105.57	107.92	104.95	105.63	106.38	105	104.78	104.7	105.56	106.83	106.9	104.49	105.41	104.63	104.78	105.69	104.78	105.7	105.03	104.48	105.33	105.78	105.78	106.84	104.31	105.64	105.14	106.07	106.41	106.18	105.26	107.27	106.06	107.08	104.23	105.69	106.04	104.2	104.58	104.62	106.65	106.25	106.16	105.4	104.52	105.78	105.17	105.09
106.94	108.14	108.5	107.57	106.89	109.06	108.3	108.03	107.56	108.53	108.52	106.86	105.75	107.04	107.64	106.93	105.89	107.2	107.15	105.8	106.33	107.37	109.16	107.24	107.81	107.47	108.67	109.44	107.72	107.78	107.24	107.64	106.37	108.77	107.82	108.03	108.01	105.61	108.32	108.83	107.69	107.52	107.59	109.15	107.16	107.56	108.21	109.08	108.57	109.05
107.54	106.12	108.33	109.97	107.56	107.64	107.01	108.48	107.44	107.64	107.45	109.09	108.21	107.42	107.73	107.73	107.65	108.88	106.15	107.98	108.11	108.06	107.24	109.26	108.37	106.93	107.84	108.31	108.46	108.64	107.07	108.55	107.21	108.38	108.08	107.97	108.36	107.66	107.53	108.06	106.38	109.15	107.89	108.46	107.96	108.22	106.84	108.63	108.91	109.1
108.11	109.15	109.56	107.61	108.61	106.73	108.12	110.05	109.32	108.75	108.86	109.71	108.45	108.81	107.74	107.87	107.96	106.71	106.95	109.13	107.26	108.88	107.56	108.98	107.71	108.22	108.09	108.77	109.81	107.27	109.05	108.07	108.84	110.96	108.84	108.99	106.72	109.13	109.23	108.43	108.57	108.19	109.36	108.33	109.24	108.06	108.28	109.15	108.57	107.93
107.8	106.22	106.39	105.66	104.68	105.67	105.31	105.32	104.26	105.28	104.48	103.74	105.44	105.98	104.9	107.51	105.98	107.13	105.55	105.11	106.79	107.81	106	104.24	105.32	105.88	106.34	106.41	106.38	104.45	104.98	107.01	106.13	107.09	105.25	105.79	107.02	106.71	105.03	106.86	106.47	105.46	105.6	106.85	104.87	104.28	104.9	105.59	106.23	106.04
97.171	98.676	99.099	98.774	98.038	97.852	97.508	97.703	98.863	98.322	97.571	97.817	97.59	97.407	100.64	96.837	99.414	98.774	97.518	98.308	99.205	97.932	98.928	97.997	97.445	97.827	97.939	99.449	98.043	97.621	97.792	97.393	98.672	98.059	98.701	98.616	97.471	99.179	98.476	98.347	97.951	98.65	98.791	98.539	96.723	98.307	97.621	97.746	98.513	96.851
109.81	110.55	111.33	108.66	110.71	109.28	109.55	110.49	110.8	110.09	110.8	110.81	111.16	111.14	111.04	111.72	111.59	111.28	109.78	109.68	110.91	111.12	109.61	111.74	109.78	109.88	109.32	110.98	111.32	110.5	110.93	111.45	110.15	110.77	109.58	109.15	109.66	108.68	109.73	109.7	111.59	109.7	111.97	110.3	110.92	111.24	112.15	110.81	111.06	111.24
109.3	109.09	108.6	108.8	108.03	107.87	109.9	107.73	108.79	107.79	107.71	107.66	108.2	109.21	108.74	108.42	108.02	108.55	108.72	109.08	107.87	107.81	108.9	109.32	107.94	108.55	109.29	108.39	107.16	109.51	108.09	107.82	107.78	109.35	107.98	108.96	109.47	108.03	107.83	108.66	108.16	107.75	108.77	109.94	109.56	108.3	108.34	109.84	107.63	108.13
99.322	98.068	100.45	98.378	99.501	97.815	98.895	101.2	98.55	98.317	99.082	99.712	100.61	99.781	98.167	97.961	100.09	99.212	98.987	98.652	99.539	98.941	99.282	98.608	100.03	98.343	99.994	99.162	96.216	98.968	99.482	99.026	98.675	99.06	98.2	99.145	98.418	97.842	99.187	99.728	97.788	98.274	98.626	99.495	100.19	98.42	98.708	98.602	99.777	99.667
108.69	109.07	108.49	108.55	106.92	106.91	106.99	109.31	106.96	108.2	107.89	108.36	108.51	107.03	108.05	107.02	107.41	108.72	108.95	107.43	108.01	107.22	107.87	107.75	108.76	109.36	106.43	106.62	108.21	108.17	108.9	107.53	107.72	108.52	107.03	107.98	108.2	107.45	108.59	106.89	106.4	109.6	108.24	107.95	108.64	106.38	107.77	106.31	107.71	107.01
109.71	109.25	108.79	108.74	109.06	110.49	106.88	108.88	108.68	108.25	108.59	110.35	107.23	107.73	107.35	107.62	106.79	107.41	108.5	107.93	108.1	110.85	108.28	109.24	108.94	107.88	107.58	107.91	109.32	109.87	108.88	107.43	108.05	109.28	107.09	107.95	108.55	108.16	108.8	108.33	109.69	108.16	108.17	108.15	108.85	108.38	108.8	107.47	109.04	109.63
105.48	106.52	106.44	106.23	105.49	107.19	105.31	104.98	107.41	106.12	105.99	105.43	106.29	105.43	108.16	106.04	104.54	106.11	105.57	107.05	105.79	104.08	103.59	105.73	104.5	105.69	104.68	105.04	105.52	104.66	106.39	106.02	105.18	106.62	105.74	105.51	106.18	106.35	104.34	106.46	104.52	104.1	104.64	106.27	106.23	103.7	105.41	105.8	107.27	106.27
109.07	109.13	108.8	107.24	107.99	107.58	107.12	107.69	108.13	107.54	109.21	108.64	109.04	108.09	108.37	108.67	108.78	107.25	106.83	109.17	107.59	106.55	108.14	108.34	109.09	109.26	107.86	107.91	107.77	107.74	107.44	108.78	107.88	107.83	108.38	108.62	108.02	108.4	107.38	107.34	109.92	109.1	107.94	109.51	107.41	107.72	108.81	107.88	108.79	108.88
107.86	109.54	109.01	108.09	109.64	107.15	108.1	107.7	108.17	108.56	105.85	107.85	108.49	107.83	108.41	108.26	106.57	108.48	108.58	110.82	109.34	108.78	107.46	107.67	108.05	107.57	107.18	108.1	108.18	108.4	108.27	107.5	109.11	109.25	108.08	107.31	108.87	108.57	109.02	107.81	107.6	108.03	108.22	109.16	108.73	107.52	108.71	106.91	107.34	108.06
100.45	101.07	100.25	100.69	101.64	99.989	100.42	101.35	101.35	101.65	100.9	100.06	99.983	100.68	100.93	100.99	101.1	101.14	101.11	101.12	101.76	101.41	101.22	99.359	98.664	100.81	99.245	99.441	101.79	100.25	100.05	102.89	99.818	102.01	100.93	101.18	101.16	102.32	100.32	99.725	101.92	100.51	101.5	99.802	100.54	100.6	100.26	101.42	100.01	99.451
109.34	110.17	111.04	110.25	110.7	109.8	111.7	109.35	110.57	110.38	111.01	110.27	110.06	111.16	108.74	109.68	109.42	110.69	110.2	111.03	110.08	109.87	111.16	111.15	109.95	110.84	110.48	110.01	110.44	111.14	109.01	110.05	109.86	110.42	109.3	109.68	108.32	110.33	109.95	110.06	110.03	110.16	111.38	110	110.6	110.34	111.33	109.81	110.89	111.75
106.13	108.09	106.08	105.7	107.16	107.78	107.8	108.02	106.52	106.29	106.87	106.15	106.09	106.28	106.07	107.28	107.39	106.87	106.88	106.41	105.26	107.43	107.55	105.83	106.2	107.38	107.88	106.91	107.19	105.56	106.26	107.81	107.97	106.4	106.16	107.33	105.77	108.78	105.36	106.17	107.53	107.86	106.14	106.49	108.58	105.83	106.92	107.51	106.32	105.72
106.04	109.14	110.33	108.28	107.37	107.92	109.53	107.67	109.02	107.42	108.24	105.86	107.21	107.89	107.14	109.46	107.9	109.47	108.52	107.88	108.65	108.94	108.2	107.64	108.56	109.33	109.53	107.5	108.21	107.51	109.73	108.57	108.71	109.09	109.98	108.83	108.39	108.79	108.35	107.48	108.7	107.39	107.74	106.83	109.24	109.19	108.1	108.97	109.14	109.14
106.16	104.76	107.41	106.11	105.62	107.19	104.64	106.23	105.53	105.68	106.21	105.72	107.26	107.72	105.96	105.39	106.88	105.13	106.42	107.2	106.59	106.17	107.27	106.43	106.97	105.82	105.99	104.94	106.48	106.99	105.94	105.72	107.27	106.6	106.97	107.28	108.1	104.86	107.33	106.72	106.29	105.31	106.92	105.58	106.46	107.7	108.7	108.39	107.96	105.75
109.73	108.69	108.36	110.46	109.69	110.19	110.08	110.33	110.68	111.31	110.72	110.46	109.16	111.78	110.09	110.72	110.31	110.26	110.22	111.16	108.98	110.43	109.71	110.77	110.84	108.71	110.75	111.51	112	109.37	111.14	109.5	109.43	109.46	110.76	110.39	110.45	109.93	108.29	109.03	110.67	109.74	109.79	111.28	108.81	108.4	109.74	110.83	110.92	110.85
109.47	110.73	112.37	110.74	109.45	109.2	109.86	110.57	109.21	111.16	110.91	111.06	109.09	110.34	111.37	111.98	109.59	109.59	111.99	109.83	111.54	111.63	109.96	109.38	109.79	110.16	111.13	111.08	110.09	110.4	110.57	110.86	110.21	110.14	108.4	110.07	110.08	109.05	110.24	110.24	109.73	109.82	110.27	110.35	110.05	110.94	110.47	110.67	112.01	111.19
97.018	97.069	96.601	99.151	97.865	96.732	97.912	99.538	97.72	97.497	98.228	97.541	97.623	98.794	97.933	98.613	97.403	97.815	97.984	96.998	96.411	97.872	98.565	98.483	97.892	97.127	97.707	97.397	96.757	98.102	97.519	99.475	98.517	98.969	97.211	98.464	96.796	98.661	95.586	98.055	98.867	98.215	97.696	97.615	98.243	96.693	97.874	98.049	99.211	97.423
104.44	105.48	107.16	108.57	104.86	106.63	106.3	107.35	105.94	105.49	105.13	107.29	105.14	107.31	106.22	105.87	106.37	107.21	107.71	106.47	104.85	107.56	106.9	107.84	105.36	106.63	106.89	107.47	106.72	107.06	105.29	105.75	105.52	106.79	105.12	105.21	106.03	106.32	107.54	106.9	106.41	105.39	106.52	106.93	106.37	107.49	106.68	107.4	106.73	105.83
108.26	107.6	109.4	109.31	108.62	107.94	108.96	108.4	108.85	107.5	107.44	107.78	107.8	109.02	108.97	108.18	109.23	108.8	108.42	107.46	106.78	107.21	107.91	105.92	107.31	108.35	108.66	107.63	106.94	107.24	106.48	107.16	107.47	108.64	108.75	108.1	108.06	108.7	106.93	106.91	108.67	106.75	106.57	107.51	107.13	108.19	107.13	107.87	108.26	107.15
105.93	105	106.42	105.89	105.4	105.7	106.83	105.1	104.36	106.67	106.95	103.85	106.16	105.98	105.5	106	105.26	106.73	105.98	106.88	105.09	103.58	106.68	104.74	106.44	105.82	105.07	105.7	105.23	103.86	105.99	105.64	106.53	105.38	105.85	105.07	106.33	105.56	105.74	105.26	105.38	106.14	106.57	106.78	105.93	106.47	106.31	106.56	104.94	106.51
106.94	107.94	107.29	108.56	107.23	108.97	108.97	107.69	108.89	109.29	108.22	107.55	108.28	107.94	106.91	106.89	107.49	108.22	108.76	107.77	108.2	108.9	107.83	108.45	107.07	108.81	109.2	107.92	109.43	108.38	109.13	108.42	107.46	107.44	108.23	109.24	109.3	108.29	108.28	106.85	109.54	108.32	108.66	109.07	108.07	107.41	107.46	108.14	107.72	107.26
109.87	106.43	108.48	109.21	108	107.34	107.34	107.25	107.35	107.33	106.26	106.69	108.1	107.18	107.81	108.57	106.68	107.59	107.82	108.24	107.2	107.11	107.78	108.03	108.2	107.61	107.8	109.52	108.84	107.13	109.43	107.48	107.91	106.84	107.61	106.61	107.03	107.05	108.45	107.57	107.91	107.88	108.23	107.08	107.67	107.5	107.49	107.07	108.3	108.63
105.28	105.17	107.26	106.09	106.66	106.62	106.68	106.65	106.39	107.16	105.51	106.73	106.18	107.45	106.38	106.53	105.58	108.78	107.11	105.79	105.02	105.81	106.3	106.1	106.82	107.13	107.41	105.36	106.24	108.06	106.47	107.28	106.14	107.16	106.63	107.21	104.44	106.07	106.01	106.26	107.23	107.4	105.96	105.29	106.39	107.44	107.17	106.3	104.27	106.37
105.43	104.99	105.37	105.74	105.88	104.33	103.76	106.1	106.73	104.16	105.99	103.72	105.15	106.16	105.14	105.51	106.35	104.25	106.69	106.62	105.49	104.4	105.28	106.48	107.42	105.79	105.58	105.32	104.68	105.46	105.18	105.11	106.09	106.78	106.59	105.09	104.71	106.5	106.05	104.4	105.61	105.64	105.23	104.96	107.25	105.61	106.32	104.63	106.49	105.21
106.39	109.07	107.97	107.83	108.22	109.15	108.33	108.01	107.39	107.16	108.53	107.41	108.78	108.3	108.77	108.27	110.53	109.75	108.18	107.45	108.24	108.46	109.4	108.65	108.19	107.58	108.24	109.34	108.19	107.87	109.32	108.75	109.05	107.17	107.95	108.45	108.21	106.66	109.37	109.94	109.37	106.26	107.73	110.41	107.7	108.92	108.8	107.15	108.81	106.92
110.02	110.49	111.98	110.75	108.48	110.38	109.95	112.33	111	108.79	110.67	110.55	111.45	109.37	112.06	110.33	109.27	111.33	108.78	110.1	109.6	109.61	110.57	110.84	109.81	109.49	110.33	109.51	108.91	110.8	110.4	109.32	111.25	111.01	111.03	111.7	111.78	110.32	110.81	110.68	110.28	110.04	109.08	110.51	111.16	109.83	111.52	109.31	110.55	109.39
106.38	106.79	106.82	106.6	107.28	105.59	106.26	106.43	105.41	105.72	107.73	105.9	108.7	106.78	106.43	107.4	104.24	105.48	105.28	107.44	108.08	105.7	106.74	106	106.84	105.71	107.02	105.06	106.76	105.81	106.03	106.79	106.76	105.69	105.63	107.83	105.72	105.52	106.55	107.9	106.19	105.62	105	106.42	106.55	105.91	104.73	106.42	106.28	106.92
104.87	105.29	105.61	105.85	105.73	106.79	106.93	106.51	105.49	106.5	105	105.43	105.76	103.63	104.92	104.64	107.03	105.6	105	104.38	105.64	105.96	104.42	106.24	106.62	105.37	106.59	104.88	106.47	104.9	105.16	107.11	106.39	104.61	105.92	105.93	104.15	105.55	105.12	105.72	106.47	105.27	106.92	105.9	106.08	106.1	105.74	105.84	105.93	105.97
108.47	107.24	108.41	109.57	108.28	108.13	108.25	107.2	108.74	109.95	107.61	108.92	108.56	110.81	108.53	108.42	108.34	107.81	107.86	108.77	107.36	108.45	110.49	106.74	108.41	108.45	108.18	107.94	107.67	107.7	108.3	106.88	108.39	107.5	107.78	107.5	108.12	109	108.03	107.85	107.76	108.29	108.77	108.04	108.34	107.17	107.71	108.53	108.04	106.95
104.89	104.38	105.12	106.5	104.37	107.34	106.27	105.51	106.22	105.56	105.62	105.3	104.56	106.32	105.6	105.4	105.73	104.43	105.66	105.15	105.72	106.27	104.82	107.42	105.84	107.45	105.72	104.26	105.59	105.5	105.27	104.59	103.49	105.01	106.24	104.86	106.03	105.23	105.81	105.63	107.35	106.19	105.31	105.82	104.4	107.23	105.81	105.06	106.2	105.24
97.852	98.993	98.286	98.869	99.008	98.057	98.967	98.792	99.029	97.525	99.397	99.383	98.94	99.319	98.626	99.597	99.289	98.534	99.891	97.696	96.604	99.461	98.528	98.357	98.756	98.933	98.679	99.701	99.588	99.58	98.304	97.593	98.764	99.458	99.325	97.225	98.848	97.589	99.089	99.47	98.646	99.299	98.321	98.611	98.699	99.36	99.401	98.794	98.752	98.679
106.69	105.9	107.34	107.64	107.53	107.26	106.04	106.49	106.78	107.06	107.35	107.84	105.69	106.6	106.01	104.55	107.14	105.85	106.35	107.5	104.83	106.02	107.83	106.07	106.87	107.75	105.56	106.98	106.31	106.13	105.52	105.31	106.51	105.69	104.87	107.17	105.36	106.58	107.54	105.95	105.68	104.78	106.11	105.87	106.46	107.31	105.99	106.71	105.14	106.86
98.602	100.9	98.505	97.606	98.141	98.846	99.409	100.12	98.191	99.906	98.114	98.194	99.754	98.83	99.506	100.14	99.965	99.888	98.638	98.523	99.565	99.439	97.355	99.397	98.229	100.81	99.801	98.672	99.967	98.866	98.74	97.677	99.746	98.148	98.993	98.462	99.567	99.047	99.459	97.327	100.36	98.753	98.394	100.31	98.124	98.844	99.075	97.06	99.733	99.392
107.08	104.46	107.11	103.9	105.49	104.84	103.52	105.57	106.34	106.45	104.42	106.15	105.63	105.49	106.22	105.84	104.51	103.74	105.85	105.35	105.6	105.81	104.72	106.55	104.85	106.74	105.35	106.02	105.04	105.15	105.67	106.39	107.36	105.93	106.71	104.93	106.41	105.29	106.04	105.23	105.33	106.48	105.58	106.28	106.25	106.17	104.43	106.49	106.04	104.63
108.02	106.57	107.99	109.36	109.12	107.09	108.12	109.83	107.14	108.49	109.54	107.82	107.77	108.57	108.64	107.09	108.9	107.95	106.96	108.38	109.3	109.15	109.69	106.37	107.99	108.9	108.04	109.27	107.9	107.33	109.34	108.39	109.48	110.11	108.3	108.29	109.15	108.24	105.94	106.38	107.43	108.03	107.01	107.88	108.38	107.4	107.91	108.49	109.51	106.9
106.14	104.17	106.67	104.66	106.16	105.69	105.32	106.21	105.19	106.3	105.32	105.87	105.24	106.14	106.07	104.64	104.64	106.2	105.93	105.93	104.65	106.09	105.93	106.91	104.67	103.78	105.62	104.51	105.77	105.95	106.62	105.14	106.17	105.1	106.53	106.62	105.84	105.69	105.66	105.84	104.17	104.03	104.59	105.27	106.68	105.39	106.96	106.8	105.91	105.09
106.98	107.03	107.13	108.15	109.39	109.46	107.09	109.22	108.22	108.39	108.52	107.29	108.03	108.19	108.66	108.26	108.93	107.83	108.65	109.3	107.7	107.98	106.65	107.95	108.41	107.92	108.39	106.96	108.04	107.32	108.29	108.48	108.45	108.64	107.5	108.31	107.21	109.14	108.34	107.25	107.93	108.28	109.44	108	107.77	108.62	108.23	109.34	107.28	106.32
111.04	110.4	111.91	111.25	110.85	109.06	109.65	109.05	110.94	109.87	109.21	110.53	109.32	111.86	108.4	108.97	109.97	110.44	110.71	110.29	109.12	109.7	110.88	110.26	108.91	110.64	109.07	110.83	111.52	109.53	110.93	109.56	110.92	108.27	111.45	110.31	110.14	110.61	110.43	111.28	110.25	109.69	110.87	109.39	110.63	109.36	111.13	109.57	109.43	108.68
105.3	106.21	105.77	105.9	106.03	103.76	105.44	105.69	105.82	104.44	106.28	106.32	107.04	105.32	105.6	105.14	106.86	105.46	106.1	105.62	104.85	106.38	106	105.95	105.96	104.13	106.22	105.46	104.98	105.87	105.29	106.13	102.9	106.23	105.75	106.12	104.22	104.99	105.79	104.67	105.63	105.39	106	103.98	105.15	107.14	106.5	106.28	105.37	105.26
107.69	107.2	108.1	107.8	108.79	106.98	106.02	107.38	107.45	107.9	108	107.82	108.06	106.5	107.86	106.52	108.37	107.75	109.16	107.03	109.49	108.25	107.04	108.47	107.98	107.2	107.07	107.39	106.83	107.93	107.25	108.04	107.53	108.53	107.08	106.52	109.6	107.22	105.96	107.29	108.17	109.72	107.82	107.98	106.6	106.75	107.21	108.3	107.06	108.7
104.79	106.08	106.09	103.8	106.79	104.75	105.83	105.95	106.27	104.92	107.84	106.21	105.49	105.22	104.5	104.94	104.81	105.26	106.17	103.96	104.52	106.99	103.62	103.82	104.07	106.59	107.21	106.28	105.78	106.42	105.85	104.8	106.49	105.77	104.58	105.64	106.42	105.26	106.65	106.56	105.78	105.99	105.19	104.54	104.62	104.96	107.34	104.7	103.89	105.13
104.52	104.76	104.66	106.82	105.23	106.26	105.44	104.28	104.81	105.3	104.98	105.3	104.82	106.45	105.47	106.67	105.62	105.39	105.62	106.9	105.55	105.89	106.24	104.05	106.27	105.37	106.14	106.15	104.53	105.02	107.45	105.64	105.66	106.88	105.24	105.73	106.1	106.23	105.02	105.99	105.04	104.93	105.31	106.13	105.59	106.25	106.32	105.48	104.56	104.81
98.041	98.245	98.298	97.265	99.245	98.584	98.437	98.72	98.303	96.5	97.261	99.252	98.032	96.815	97.914	97.181	98.975	98.57	98.922	99.146	98.649	97.779	97.961	98.093	98.99	97.097	98.768	97.789	97.414	96.537	97.745	97.965	98.415	98.914	97.727	97.306	99.322	97.548	98.569	99.546	97.021	98.033	99.062	99.455	98.949	98.001	99.833	99.549	98.429	97.687
98.555	97.735	98.085	96.813	96.501	98.759	98.511	97.661	99.115	99.36	99.049	97.796	97.914	97.258	99.554	98.083	98.168	98.405	98.021	98.994	97.051	97.264	98.252	97.053	98.276	100.39	97.971	99.153	98.003	97.064	96.944	97.234	96.437	98.248	96.42	97.969	99.006	97.107	99.264	98.516	98.086	97.62	96.883	96.168	98.436	96.157	97.777	98.015	98.236	97.009
106.11	107.43	106.19	105.91	108.14	105.88	108.6	106.88	107.46	106.13	105.69	106.48	106.42	104.37	105.12	105.71	104.27	106.79	105.44	106.18	106.54	105.33	108.06	107.86	105.31	106.47	107.59	108.78	107.1	106.78	105.87	107.21	105.41	106.96	105.87	105.67	106.31	109.04	107.24	105.91	107.34	107.5	105.74	107.35	106.66	107.28	105.12	108.26	106.02	105.92
111.03	110.32	110.75	110.54	107.95	110.52	111.28	111.25	110.44	111.03	110.32	111.91	110.93	109.64	109.07	110.58	112.37	110.54	109.74	110.04	110.81	109.65	110.87	111.73	109.26	111.57	109.95	110.38	109.5	109.97	111.1	110.01	110.79	112.21	110.64	109.76	111.37	111.1	109.46	111.03	109.38	110.64	110.41	109.53	110.64	109.77	110.9	110.96	110.65	111.03
108.03	108.44	107.85	109	107.38	108.9	110	107.64	109.61	108.47	107.89	109.11	109.3	107.19	109.43	108.97	108.44	108.6	107.51	108.08	108.37	109.18	107.06	107.26	107.93	109.44	109	108.18	109.12	109.34	109.67	108.64	108.36	108.68	107.95	108.5	108.8	108.39	107.84	108.78	108.16	109.18	108.54	109.82	107.06	108.46	106.55	106.01	109.1	107.06
103.24	103.6	102.78	102.62	104	102	102.51	101.84	102.1	101.93	103.04	102.04	102.53	102.85	103.23	101.66	102.62	104.05	104.58	104.48	103.43	102.17	102.88	102.61	103.4	102.62	101.2	104.85	102.13	103.38	102.85	101.81	104.68	103.47	102.35	102.92	103.53	103.61	103.56	104.41	102.48	103.16	101.82	103.76	102.26	102.85	103.29	103.54	103.3	103.05
107.4	107.91	108.18	108.49	108.11	108.92	109.02	107.5	108.85	110.09	109.62	109.27	107.69	109.2	108.03	109.09	107.83	108.74	109.66	108.24	108.36	108.26	108.53	108.96	108.04	108.82	108.73	108.47	108.48	108.77	107.73	109.3	106.39	109.32	108.66	109.75	109.03	108.94	108.35	107.98	108.94	106.99	109.05	107.39	108.52	107.42	106.52	107.15	108.94	109.2
107.5	104.89	106.73	104.85	104.86	105.23	106.68	105.87	105.49	106.02	105.63	106.46	105.11	103.59	105.75	107.2	105.43	104.65	105.67	106.2	106.78	104.75	105.69	106.37	107.03	107.13	106.35	106.67	106.62	103.27	104.31	106.01	106.5	103.87	105.28	105.58	105.61	107.42	104.32	104.35	104.75	104.58	104.86	104.62	106.06	104.13	106	105.36	106.92	105.75
107.51	107.25	106.24	106.18	106.46	107.1	107.03	106.22	107.26	105.2	107.47	107.2	105.99	105.22	106.56	106.66	105.76	106.24	104.89	104.55	106.58	106.42	107.04	105.98	106.6	106.19	107.18	107.48	106.01	105.95	106.64	106.32	105.91	105.6	105.9	105.84	107.33	105.9	104.86	104.94	107.55	104.57	106.95	108.14	106.37	107.62	106.78	106.48	106.2	105.46
106.22	106	106.45	105.98	106.08	104.99	105.2	106.66	106.59	103.45	107.33	104.52	106.45	104.84	104.79	105.98	106.23	105.41	104.97	105.26	105.64	105.77	104.05	104.56	105.08	106.81	105.02	105.08	106.15	104.32	106.39	105.45	107.36	103.02	105.21	105.21	106.02	106.11	106.52	105.25	104.37	107.05	107.39	104.01	106.04	105.98	105.04	106.99	106.33	105.33
104.78	106.36	106.13	104.89	106.05	104.44	105.91	106.34	104.68	104.78	105.25	105.47	105.56	105.28	107.3	105.89	105.32	104.44	105.75	102.77	105.17	105.07	104.55	106.18	103.68	106.41	105.32	105.9	104.93	104.73	104.11	105.01	104.59	106.19	103.14	105.64	106.44	105.39	105.98	106.43	105.78	105.52	106.14	105.08	106.23	105.38	104.56	105.61	106.22	107.22
106.23	106.03	103.95	105.46	106.24	105	106.18	105.75	104.79	106.4	105.36	105.17	105.28	107.27	105.25	105.97	105.64	108.09	104.25	104.19	105.07	106.57	105.62	105.66	106.37	106.94	105.2	105.74	104.63	105.79	106.08	104.06	104.72	106.76	105.72	104.74	104.86	105.13	104.76	105.57	103.87	105.14	106.42	105.32	107.77	105.67	104.26	105.15	105.77	105.4
107.89	107.24	106.96	109.24	106.63	106.99	108.84	107.49	108.44	108.68	107.08	106.91	108	106.86	106.89	108.4	108.36	108.25	108.1	107.5	107.59	107.07	108.04	107.17	105.67	108.01	109.56	106.67	108.01	107.49	107.86	106.83	106.54	109.63	107.99	106.81	107.31	107.77	108.74	107.67	106.99	106.98	107.31	108.69	107.87	108.22	108.75	107.93	107.81	107.63
102.77	102.9	103.05	103.25	103.1	102.57	102.09	102.48	102.9	100.53	102.66	103.92	102.68	102.23	103.11	102.02	102.71	102.81	100.76	103.85	102.31	102.06	102.31	101.69	103	102.96	101.55	103.26	104	104.07	101.19	102.21	102.78	102.76	101.61	102.09	102.43	103.24	104.6	100.48	102.05	103.23	103.1	100.91	103.73	102.39	101.92	103.4	104.21	103.42
104.62	105.42	106.62	105.19	106.36	104.83	106.25	106.16	105.16	106.45	107.15	105.41	104.75	104.76	106.26	105.93	106.37	106.22	106.33	106.81	105.42	105.2	105.13	104.88	104.05	104.67	106.21	104.83	105.35	105.97	104.65	106.22	105.8	105.83	105.31	104.96	105.15	105.7	105.28	106.25	103.84	106.72	105.21	107.83	105.68	104.54	105.97	105.02	105.89	104.22
98.804	98.63	98.628	98.704	99.875	98.513	99.063	98.205	99.007	98.143	97.806	100.62	98.445	96.579	98.006	99.052	97.942	98.302	98.337	97.736	97.823	96.896	97.727	98.295	98.026	98.546	98.168	98.307	97.2	98.682	98.901	96.92	98.288	98.459	99.376	99.446	97.168	97.784	97.371	97.448	98.59	97.203	99.152	97.449	98.576	99.23	99.63	97.162	98.031	98.883
108.96	108.75	109	109.19	109.32	109.31	109.16	109.12	107.46	109.53	108.49	107.74	108.3	107.84	108.52	105.61	109.58	109.21	107.97	108.62	108.94	107.6	107.95	109.67	110.37	107.53	110.09	107.71	109.13	109.27	108.16	108	108.99	108.84	108.22	107.83	109.59	109.15	107.26	107.45	108.34	106.44	109.78	108.39	108.81	108.86	109.18	109.03	108.24	106.33
105.4	105.49	105.43	105.97	105.15	105.66	106.33	105.57	106.55	105.81	104.57	106.73	104.57	106.59	107.16	104.54	104.54	106.36	105.77	106.26	107.49	104.98	103.75	104.48	106.31	106.51	106.89	106.36	105.99	106.42	108.06	106.07	105.52	106.02	105.6	106.53	106.4	106.74	104.92	104.98	105.94	105.22	104.14	104.55	106.66	106.73	107.96	105.68	105.75	106.1
106.68	105.84	107.18	106.32	104.79	105.81	108.1	107.04	106.7	105.48	106.35	106.89	105.67	106.94	107.66	107.1	109.25	107.28	105.18	105.48	105.08	106.29	105.41	106.17	105.86	106.3	106.46	106.21	104.08	107.25	105.01	105.77	106.22	105.66	106.56	106.42	106.45	106.7	105.57	106.63	106.44	107.02	106.86	108.09	105.56	106.11	104.73	106.28	105.43	105.9
106.97	105.76	105.68	105.16	104	106.67	104.49	105.69	105.41	103.99	105.83	106.58	105.94	105.89	104.17	105.79	106.02	105.4	106.4	105.39	104.28	105.45	105.41	105.61	105.62	106.04	104.34	104.46	105.28	104.75	104.77	107.07	104.03	105.42	106.14	105.54	106.17	106.88	104.5	105.11	103.86	106.11	104.71	106.37	104.1	105.26	105.42	105.54	105.54	104.25
104.38	105.33	106.23	106.72	105.04	105.1	106	104.07	104.9	106.53	105.78	104.47	106.34	104.99	105.35	104.49	105.02	104.49	105.52	105.48	105.56	106.84	106.84	106.08	105.64	104.92	105.5	105.98	107	106.18	105.04	105.08	105.82	105.65	106.2	105.58	106.59	104.76	105.83	105.37	106.25	105.95	107	105.33	106.24	105.68	106.6	104.76	106.15	105.59
106	106.58	104.74	105.29	105.8	106.19	105.9	104.71	105.67	105.73	106.6	106.66	104.74	105.04	107.13	107.28	105.68	104.87	106.33	105.93	105.99	105.42	105.18	104.19	106.04	106.95	105.16	106.02	104.99	106.66	105.18	106.83	105.63	104.6	106.07	106.64	106.86	105.25	105.31	105.8	104.76	104.72	105.16	104.05	106.03	106.62	103.98	106.58	106.38	104.12
109.33	109.23	111.31	111.93	110.48	110.36	108.88	109.26	110.28	111.9	109.81	110.17	110.91	110.48	109.97	110.54	109.57	111.65	109.76	111.18	109.86	110.19	109.31	109.13	109.15	109.79	110.47	110.3	111.15	109.44	111.27	110.71	112.02	110.58	110.72	111.08	110.69	110.56	111.84	111.46	110.13	110.64	109.39	111.05	111.25	109.37	111.12	110.15	109.55	109.92
107.38	109.07	108.95	108.17	107.61	109.39	108.15	109.46	109.77	108.99	109.56	108.01	108.49	107.44	109.19	109.38	109.09	108.45	106.71	108.69	108.38	108.47	107.99	107.48	108.34	107.83	108.53	107.91	107.77	107.35	108.53	108.83	106.69	107.72	108.18	106.6	108.23	107.17	108.92	108.97	109.34	108.42	107.6	108.5	108.23	109.29	108.89	109.94	107.3	107.63
105.64	107.36	106.31	105.59	105.55	106.21	108.2	105.35	104.7	105.07	105.17	105.35	105.7	106.65	104.66	106.89	105.56	106.44	105.95	105.45	105.78	107.41	105.64	105.86	105.23	106.26	105.23	106.02	104.8	105.78	105.18	105.8	106.32	106.23	106.04	105.82	105.28	105.6	106.39	106.57	106.79	106.08	105.61	105.63	107.4	105.73	105.98	103.92	106.57	105.28
106.7	105.29	105.83	105.98	104.72	104	104.27	104.27	105.85	106.26	104.1	104.4	104.68	104.31	104.56	106.53	105.65	105.04	105.73	106	104.79	105.18	105.76	106.14	105.69	104.97	104.62	104.33	104.77	106.73	106.75	104.66	105.72	104.21	104.64	104.91	105.89	105.07	105.36	106.54	105.6	106.14	107.65	106.66	105.53	105.98	104.21	105.55	105.39	103.99
107.06	107.86	105.57	105.85	106.55	106.22	108.23	106.2	106.32	107.56	106.84	105.27	105.97	107.07	105.53	106.93	106.13	108.54	106.01	105.29	106.41	106.15	105.43	106.41	106.87	106.94	104.97	106.74	106.44	106.67	106.39	105.76	106.87	105.4	105.59	106.04	106.28	105.99	106.34	107.22	107.33	106.44	106	108.63	107.9	107.65	105.81	106.97	106.21	107.65
99.942	99.007	97.969	99.137	99.707	98.626	98.566	99.36	98.344	98.755	99.783	98.316	98.7	99.911	98.293	101.18	97.461	98.386	98.635	97.561	98.697	99.847	98.179	99.511	97.902	98.129	98.343	100.66	97.75	99.578	97.69	99.211	101.35	98.539	97.431	100.71	98.222	98.289	99.261	99.043	98.773	99.078	98.976	98.832	99.405	98.543	99.832	98.274	101.1	98.543
101.47	102.51	100.33	101.48	100.53	101.38	100.16	100.35	101.15	101.55	100.16	101.5	99.289	99.843	99.881	100.31	101.32	100.79	100.23	98.292	99.241	101.72	100.8	100.88	99.705	100.87	100.46	101.48	102.04	101.83	100.29	101.18	101.83	101.43	100.38	100.21	100.86	101.26	100.23	99.969	100.41	99.284	101.43	100.56	99.008	100.85	100.69	100.95	100.09	100.96
110.08	110.91	110.09	110.39	111.22	110.02	110.06	110.11	110.85	110.28	110.24	110.72	111.26	110.47	110.2	110.19	111.25	110.84	109.22	109.27	109.02	110.82	110.4	110.15	111.77	112.09	111.59	110.59	110.24	109.51	109.74	110.14	110.7	109.59	109.45	110.19	111.51	109.38	110.21	110.39	109.24	111.01	110.84	112.29	109.7	108.2	110.71	109.7	109.54	108.76
98.226	98.782	98.104	98.598	99.572	98.014	98.716	96.66	97.702	97.638	98.194	98.85	98.107	97.694	96.948	98.537	97.233	97.809	98.003	97.176	96.645	97.358	97.408	98.122	97.919	97.567	98.265	97.293	97.01	97.637	99.636	98.666	98.015	98.707	98.638	98.253	97.841	96.064	97.741	97.259	99.098	97.749	97.772	98.776	98.103	98.659	98.425	99.046	97.288	99.098
105.83	106.03	107.58	105.04	105.66	106.46	106.34	104.83	106.37	104.92	105.86	105.01	107.11	106.22	105.9	104.28	106.08	105.2	104.92	106.75	105.3	105.18	105.52	105.52	106.19	105.12	106.4	104.86	104.67	103.42	106.06	106.4	105.22	106.46	105.32	106.31	105.58	105.98	105.96	105.85	104.44	105	105.13	104.59	105.62	106.76	105.52	106.24	105	105.8
105.3	105.77	105.68	106.36	105.39	106.18	105.37	105.97	104.9	105.35	104.71	104.5	104.87	105.47	106.25	107.12	107.36	105.28	104.3	106.32	105.03	104.5	105.34	105.15	103.68	106.62	105.46	106.14	105.87	105.25	104.56	106.35	105.44	105.09	105.14	106.61	104.6	105.28	105.56	105.45	105.35	106.99	105.38	105.42	106.38	106.08	106.8	105.78	105.97	104.7
108.94	108.29	107.83	108.26	108.24	106.62	109.13	107.59	108.68	107.95	109.06	107.54	110.07	108.37	107.68	108.34	108.67	109.91	109.37	108.27	108.16	108.79	108.65	107.45	108.11	107.46	109.06	107.72	107.19	108.15	108.53	107.32	107.54	108.21	107.92	109.2	106.4	108.23	106.77	107.53	108.98	106.81	107.84	108.07	108.7	107.83	107.14	108.46	108.22	108.49
106.81	106.42	105.96	106.5	105.75	106.35	107.61	107.04	105.79	108.29	105.97	107.19	105.46	106.36	107.2	107.6	105.81	108.3	107.2	104.67	106.24	107.94	105.51	106.85	106.71	106.48	105.11	107.81	107.66	105.2	105.92	106.03	107.75	107.45	107.92	106.06	107.8	105.95	105.32	106.47	105.45	106.51	107.36	106.37	106	106.12	106.35	105.12	106.07	104.77
109.29	109.4	109.1	108.74	108.68	108.12	107.52	109.35	108.64	108.35	108.89	109.09	106.18	107.58	108.93	110.07	109.2	106.62	109.32	106.66	107.84	108.91	109.57	107.32	107.99	108.89	108.53	108.05	108.07	107.26	108.21	107.7	109.15	108.32	109.19	107.98	109.69	109.26	108.62	108.69	106.95	109.21	109.07	107.31	107.76	107.78	108.4	107.66	107.27	107.29
100.32	101.04	100.82	101.16	101.89	99.882	101.62	102.55	100.13	100.69	99.786	99.011	99.861	98.711	100.29	100.65	99.766	100.5	100.57	99.959	100.63	101	100.92	100.88	101.05	101.07	99.3	99.81	99.967	101.26	102.36	100.33	99.885	100.59	100.72	100.2	99.799	101.45	99.765	101.68	100.21	99.164	98.317	100.37	101.64	102.11	100.02	99.886	101.04	101.34
107.53	104.7	104.93	108.74	105.12	105.24	105.04	105.65	105.19	105.21	106.05	106.3	105.51	106	105.57	107.1	104.54	105.88	106.02	104.65	106.24	105.37	105.69	104.71	104.94	105.57	105.4	105.96	104.77	106.08	105.5	105.44	105.22	106.09	104.35	106.45	105.21	106.36	106.14	104.9	106.93	105.77	105.84	105.21	106.18	105.98	104.28	105.26	105.25	105.16
105.15	105.58	106.53	105.79	105.66	105.16	105.7	103.25	105.64	106.26	106.37	104.53	107.11	105.5	105.92	105.27	106.7	106.44	105.58	106.46	106.07	104.79	106.31	106.74	105.25	104.67	106.03	104.55	105.98	106.83	105.27	105.88	106	106.39	106.79	104.09	104.44	104.75	107.18	106.66	104.99	106.77	105.03	105.34	105.21	104.06	105.64	106.33	107.31	107.16
108.46	111.23	111.25	108.93	111.45	111.88	110.86	111.62	111.6	109.57	111.5	110.23	111.16	109.78	109.88	111.7	110.87	110.83	109.7	110.94	109.31	109.31	110.84	109.38	110.83	111.2	109.3	110.18	108.6	110.52	110.22	110.49	110.37	108.35	110.01	110.03	112.37	111.47	111.29	110.2	108.22	109.24	110.76	111.2	111.98	109.31	110.69	109.68	109.7	109.96
107.99	108.25	108.63	109.59	109.49	108.9	107.63	107.89	108.9	110.19	109.8	109.25	108.64	108.84	107.5	110.49	107.81	108.26	108.27	108.11	108.79	109.59	108.45	106.37	107.95	109.06	109.59	109.03	108.74	110.01	108.68	109.41	107.57	107.62	108.92	108.38	109.76	107.5	109.45	109.77	108.06	108.3	108.69	108.3	109.18	108.98	108.76	109.3	108.76	108.06
107.98	105.03	107.5	107.26	105.05	105.02	104.79	106.39	105.37	106.11	108.48	105.79	105.95	107.02	106.21	105.53	107.31	106.5	105.32	107.5	105.66	106.29	107.19	105.17	106.72	105.43	107.1	106.03	105.53	106.84	106.21	106.75	105.1	105.92	104.52	105.65	106.94	106.14	105.52	105.9	106.88	107.4	105.67	106.49	105.87	106.54	105.31	105.92	106	106.96
99.077	98.678	98.042	97.554	99.043	99.701	98.911	97.294	98.483	99.423	99.644	98.606	98.564	97.241	97.625	99.032	99.034	98.743	97.098	98.869	96.971	97.519	97.645	99.159	98.248	97.795	97.483	97.95	98.894	99.203	97.371	99.456	98.522	99.397	99.607	98.373	97.569	95.917	99.458	99.015	98.371	96.682	97.685	97.528	98.637	98.098	97.367	98.894	97.594	98.424
105.23	105.35	105.3	105.38	105.41	106.93	107.13	105.17	104.73	104.37	104.89	105.12	106.56	105.7	106.15	105.42	105.1	105.3	105.58	105.33	104.94	106.17	103.87	106.49	104.38	106.42	104.3	104.27	107.31	106.43	106.17	105.4	104.67	105.16	105.53	106.05	107.15	107.4	105.31	106.06	106.54	105.5	104.28	105.01	106.3	105.14	107.48	106.33	104.73	106.14
105.77	106.2	105.31	105.43	107.26	106.3	105.37	107.99	106.45	107.7	106.59	105.11	105.63	106.67	106.67	106.09	107.42	105.94	104.84	107.05	107.09	105.85	107.78	106.75	104.84	105.87	105.01	107.03	106.35	107.86	108.09	107.17	107.11	106.56	107.61	105.99	107.44	106.48	107.12	105.21	106.37	105.92	106.44	107.36	106.09	107.71	106.34	107.47	107.1	105.33
105.27	104.83	106.09	107.38	106.49	106.17	104.93	105.17	106.2	105.63	106.67	105.28	105.84	105.95	105.73	105.48	105.31	105.51	104.11	106.25	105.76	107.65	105.4	107.21	106.83	104.51	106.04	106.63	106.42	105.23	107.36	105.47	105.96	104.89	105.51	105.9	104.22	106.12	104.25	107.18	106.12	105.51	106.3	105.31	106.61	106.46	104.9	105.65	104.39	106.18
107.55	108.09	108.6	107.44	106.81	109.18	107.14	107.9	107.3	108.19	107.92	108.38	109.59	106.93	108.05	108.56	109.19	107.98	106.58	108.73	109.17	106.47	107.72	106.73	108.34	106.12	107.77	106.74	108.02	107.3	108.62	109	106.94	107.11	107.08	108.23	107.89	107.48	107.77	109.69	107.4	109.01	107.78	108.28	107.02	107.76	108.9	106.99	108.12	107.87
106.04	105.41	107.28	107.39	106.27	104.02	105.45	107.86	105.89	107.73	106.88	104.87	105.73	106.66	107.27	106.71	105.85	105.61	107.47	107.41	107.35	108.81	106.73	108.22	107.53	106.29	107.45	107.11	106.88	107.51	106.5	108.35	107.03	107.7	107.44	104.41	107.01	106.29	104.89	106.52	106.13	105.59	105.75	107.91	107.09	106.16	106.79	107.32	106.63	106.41
97.508	97.873	97.906	97.93	96.468	98.884	97.658	98.088	96.619	97.724	98.096	96.37	98.652	97.789	99.48	97.561	97.023	95.913	97.318	97.213	98.179	97.394	98.126	98.991	98.168	98.498	97.988	100.19	97.374	97.693	98.655	96.953	97.829	97.76	98.768	98.556	98.284	98.422	97.889	97.671	98.106	97.265	98.104	97.651	97.759	98.939	97.102	99.295	99.303	99.998
98.813	101.19	101.45	99.095	98.606	100.89	101.96	100.72	100.13	98.973	100.37	100.59	101.44	100.46	101.65	100.75	99.757	98.537	100.08	100.61	99.284	99.479	99.896	98.772	100.45	99.146	99.099	101.46	99.471	99.888	99.509	99.298	99.716	100.4	98.649	100.51	101.26	100.52	101.33	100.84	100.06	100.79	100.16	100.72	100.2	100.45	101.3	100.51	98.757	99.759
107.1	109.19	107.2	107.24	108.87	108.49	107.47	105.11	108.13	109.44	107.17	108.11	106.75	107.88	108.46	107.07	108.25	109.26	106.91	107.43	107.19	107.66	107.29	106.92	107.72	107.2	106.5	109.17	107.55	106.57	108.2	107.86	106.75	109.25	108.06	108.75	107.62	107.41	108.11	108.99	109.09	107.61	108.97	108.53	108.44	107.01	107.82	107.23	107.85	107.83
105.52	104.78	104.59	105.04	106.61	105.16	105.25	106.78	104.81	104.36	106.89	105.02	105.01	104.77	106.94	105.67	105.81	106.17	102.84	105.02	106.75	106.55	106.82	105.79	105.15	105.21	104.26	106.85	103.85	104.69	104.59	103.64	105.14	106.56	104.48	105.74	104.69	105.41	106.8	106.31	105.16	104.94	105.73	105.04	104.94	104.62	104.92	104.54	103.92	105.75
100.52	101.21	101.56	100.02	100	102.01	99.019	99.876	99.352	99.841	102.21	99.767	102.48	101.57	100.5	101.23	101.5	101.56	102.03	100.95	100.55	101.16	102.48	100.9	101.35	101.66	100.51	99.238	100.19	99.302	100.89	101.05	100.72	101.19	102.28	101.51	99.956	100.54	99.742	100.97	102.06	100.22	99.782	100.01	99.264	100.89	101.81	99.912	101.09	102.79
107.85	108.1	109.05	107.53	107.53	106.38	107.33	107.99	108.93	108.26	107.38	107.77	108.47	108.06	108.9	108.37	107.87	108.32	108.06	108.31	107.5	108.66	108.49	108.24	108.02	108.52	107.44	109.01	108.64	108.9	108.33	108.11	108.13	107.35	108.63	109.06	107.71	107.27	106.78	108.74	107.34	108.55	108.54	107.57	108.49	106.22	108.36	108.29	108.45	107.64
105.29	105.66	106.32	105.48	106.04	107.23	105.96	107.41	104.74	107.07	105.93	106.22	107.27	106.44	105.74	105.13	104.59	107.19	104.78	107.18	106.67	106.59	106.26	106.42	106.18	105.46	106.2	106.62	105.89	105.42	105.53	105.81	106.33	107.31	106.7	105.59	104.5	107.08	105.53	106.87	107.56	105.69	104.8	107.04	105.44	107.67	107.35	106.31	105.93	106.72
109.74	108.65	108.68	108.04	107.87	108.8	109.21	107.02	107.07	108.43	106.76	107.46	108.09	107.18	108.41	107.42	108.69	107.47	109.82	106.76	107.81	109.2	106.65	107.04	106.78	108.63	108.02	106.83	107.63	107.6	108.39	107.97	106.98	109.17	106.7	108.1	107.92	107.15	108.45	106.9	109.42	109.29	108.62	109.52	107.5	109.93	109.48	107.25	107.49	108.29
106.1	106.29	106.55	105.03	106.92	104.88	106.87	105.05	105.21	106.08	106.63	106.56	104.93	107.18	106.7	106.49	107.06	106.64	106.15	107.56	106.36	105.51	105.69	106.28	106.17	104.24	107.6	105.1	107.82	105.02	106.96	105.9	106.36	106.16	107.39	105.6	105.63	105.11	106.34	106.98	106.5	107.19	106.87	106.45	105.75	107.83	107.9	106.92	105.72	105.79
99.856	99.816	98.632	98.834	99.068	97.881	97.719	97.788	99.527	99.326	97.671	97.433	98.074	98.473	97.973	98.898	97.687	98.394	98.036	98.469	99.127	97.134	97.474	97.507	98.29	100.94	97.92	97.688	98.022	99.514	97.181	98.724	98.843	97.514	98.155	98.352	98.282	98.139	99.014	98.533	97.042	96.644	97.964	99.025	99.322	97.524	97.941	98.951	98.001	97.159
97.222	99.269	98.112	97.513	98.108	98.23	97.632	97.904	97.552	98.521	98.351	98.075	98.079	98.175	97.399	99.306	97.471	96.789	95.438	97.779	98.525	99.569	97.309	98.29	98.14	96.589	98.188	98.175	99.022	98.571	97.176	97.916	98.158	98.234	97.74	96.808	98.049	97.505	98.01	97.168	98.263	99.101	97.411	98.469	97.137	96.496	97.386	96.691	97.514	98.011
97.362	97.668	97.735	97.521	97.469	98.061	98.717	98.653	97.815	97.4	97.808	98.322	96.638	99.32	98.251	97.802	98.049	98.265	97.047	99.215	100.62	97.861	97.997	98.079	99.359	97.929	97.824	98.585	98.537	97.625	98.935	97.636	97.891	98.158	98.623	97.56	98.745	98.872	98.256	98.147	96.48	96.971	96.879	97.753	97.597	97.409	98.991	96.097	98.386	99.067
99.886	97.788	98.872	98.452	98.863	99.215	98.958	97.757	98.97	98.71	100.21	100.31	98.49	98.229	97.661	98.271	99.245	100.09	96.778	99.545	99.457	98.679	98.229	99.285	99.404	98.217	99.567	99.551	98.929	98.091	98.645	99.968	99.661	98.567	99.554	98.829	98.647	98.799	100.04	99.031	97.739	98.532	98.756	98.372	101.11	97.777	99.905	98.922	100.93	98.602
104.93	105.41	107.66	105.83	105.49	106.03	105.19	106.74	105.08	106.39	105.59	104.33	105.91	105.97	104.91	107.33	105.22	104.64	105.71	106.9	105.22	105.92	104.92	104.93	105.82	105.64	104.82	105.86	104.28	105.53	105.7	105.87	104.33	105.52	104.62	105.54	107.24	105.67	106.5	105.74	105.33	104.45	106.68	104.75	105.21	106.77	106.67	106.52	106.05	104.23
106.51	105.46	106.59	107.03	104.97	105.53	106.22	106.71	105.53	106.37	104.85	106.07	105.23	107.11	105.05	106.33	104.98	105.83	103.81	103.56	104.49	105.82	106.49	106.44	104.48	105.28	105.6	106.47	105.69	104.52	105.87	105.98	104.76	105	105.5	104.97	104.87	104.49	104.69	105.01	107.25	105.77	104.81	104.5	105.84	105.73	104.25	105.21	103.96	105.63
106.66	105.46	106.58	107.78	105.49	106.91	107.71	105.81	107.17	107.25	107.71	106.94	104.7	107.48	106.65	106.85	106.33	106.84	106.32	105.3	105.28	107.19	106.04	106.15	106.44	106.35	106.08	108.18	105.76	105.09	106.54	107.46	106.62	107.22	105.36	106.15	104.64	105.77	105.43	105.9	106.94	106.81	106.07	107.07	106.99	106.4	107.22	106.47	107.37	106.92
106.52	105.99	106.01	104.98	107.23	105.94	107.02	106.77	106.9	106.86	106.42	106.23	104.92	106.47	105.41	106.68	104.97	106.08	106.99	105.79	107.04	106.55	106.92	106.61	107.62	105.96	107.3	106.22	106.17	106.57	106	106.04	106.19	106.84	106.53	106.98	108.67	105.36	106.02	105.53	106.33	105.47	106.21	106.12	105.51	106.1	103.74	105.51	106.27	106.63
110.21	108.68	107	109.45	106.3	108.83	108.47	108	106.88	108.81	107.64	110.04	106.07	107.81	108.58	108.56	107.99	108.95	108.93	108.36	108	108.08	108.68	107.65	107.95	108.51	108.05	108.99	108.18	108.63	108.04	107.77	107.99	109.86	108.6	107.35	108.4	109.37	108.59	108.1	108.1	109.02	108.63	108.67	108.51	107.66	109.24	109.19	107.58	107.82
110.46	111.33	110.12	109.82	110.96	111.28	110.94	110.33	109.97	109.31	111.21	109.32	109.9	109.95	111.13	111.47	108.81	110.38	108.92	111.46	109.71	112.07	109.51	110.82	112.44	110.01	110.75	109.91	110.84	110.44	110.03	110.89	111	109.47	110.56	111.34	110.78	111.22	109.46	110.89	111.83	109.51	111.21	109.54	110.02	109.97	110.18	110.17	109.3	110.95
105.8	107.39	105.96	106.76	106.07	106.81	107.3	104.91	106.87	105.77	106.54	105.33	105.97	105.82	106.86	107.71	105.74	107.82	107.4	106.67	106	106.21	105.61	107.74	105.42	106.44	106.44	104.61	107.43	106.64	106.59	105.84	106.28	107.34	106.46	106.92	106.81	105.33	106.28	106.55	106.88	106.6	105.81	106.19	105.41	106.44	107.08	107.71	107.19	107.06
107.59	106.99	107.16	106.14	106.47	108.37	106.65	107.69	105.7	108.9	107.91	108.32	105.51	106.78	106.62	108.66	106.74	108.28	107.35	107.56	108.36	108.48	109.15	106.23	107.29	107.59	109.12	107.8	107.39	108.04	106.22	108.09	105.37	107.84	107.04	108.43	106.8	107.78	108.9	108.58	109.7	107.49	107.86	108.61	107.08	107.61	107.84	108.11	108.45	107.53
106.2	104.62	106.61	105.3	106.33	106.11	104.78	106.29	105.79	104.22	106.96	105.92	106.16	106.21	106.06	105.65	105.06	104.47	104.24	107.21	107.36	104.71	105.19	106.17	105.85	104.9	105.82	106.54	105.93	106.44	105.67	105.97	107.8	106.37	106.85	106.21	105.03	106.96	106.75	106.06	106.5	106.27	105.98	106.64	104.72	105.91	106.02	106.79	105.15	106.28
108.23	107.8	107.17	107.73	107.55	108.01	108.18	108.6	109.32	108.42	108	106	108.34	107.05	107.46	108.43	107.78	106.36	107.42	107.07	107.73	109.02	106.86	107.18	108.97	108.04	106.63	108.06	107.38	108.38	108.2	108.62	107.95	107.43	108.18	109.63	107.36	106.91	108.35	107.86	108.25	107.7	107.12	107.09	107.92	107.45	106.8	108.53	106.11	107.62
109.18	107.57	107.69	106.58	108.24	107.11	107.93	107.55	107.28	107.36	108.54	107.94	107.78	108.66	107.01	107.63	107.87	108.33	107.11	108.44	108.21	107.34	108.47	108.8	107.56	107.32	108.47	108.38	107.61	108.73	107.9	106.22	108.28	107.46	107.84	107.35	105.63	107.88	107.72	106.82	107.78	108.27	107.27	108.16	107.53	107.39	106.27	107.91	107.5	107.44
106.33	107.48	107.15	105.43	106.55	106.46	105.92	105.62	106.46	105.29	107.21	105.73	107.47	106.9	106.31	107.52	108.69	105.54	105.25	106.4	105.97	105.45	105.05	105.62	104.67	106.14	106.42	105.76	105.69	106.77	106.16	106.79	106.88	106.61	106.73	106.57	108.55	106.22	105.54	107.01	105.54	106.5	107.45	105.24	106.91	104.72	105.81	106.67	106.04	106.64
104.71	105.42	106.19	104.9	105.51	105.67	105.83	106.41	104.44	106.49	105.89	106.45	106.39	105.42	106.97	103.76	107.04	104.69	104.26	103.96	104.73	104.18	104.66	105.08	105.76	107.5	107.3	105.96	105.58	105.86	106.89	104.64	105.88	105.57	105.98	104.4	105.64	104.94	105.64	104.82	105.04	105.52	105.89	104.7	105.28	106.39	106.08	105.01	105.31	105.53
106.38	107.31	106.88	105.29	106.91	106.14	106.52	107.49	107.24	107.23	106.86	107	107.88	106.58	108.56	105.67	108.35	106.6	108.07	107.2	106.94	107.48	106.74	105.88	104.92	106	106.54	106.79	107.71	107.36	105.57	106.16	104.47	106.2	107.12	105.95	107.85	106.8	106.75	105.41	106.26	105.01	105.56	106.05	107.41	106.56	106.24	107.2	107.76	105.99
106.53	107.59	105.65	106.77	106.52	107.25	106.02	108.14	105.83	108.64	106.97	105.76	106.43	106.48	107.88	105.97	105.8	106.92	106.15	105.46	107.3	107.14	105.8	109.12	107.14	106.71	105.55	105.46	107.35	107.52	105.07	106.74	105.08	107.48	107.93	106.58	107.92	106.99	107.95	107.22	106.07	105.4	106.07	106.03	106.46	106.06	108.71	106.64	106.74	106.47
106.18	104.9	106.66	105.58	107.02	105.35	105.06	105.38	104.13	105.39	105.26	105.08	105.42	105.45	105.74	105.78	105.23	103.62	106.26	103.82	104.96	104.48	104.56	106.37	106.39	104.82	105.9	105.03	105.81	105.55	106.58	104.81	105.31	106.52	104.24	105.54	106	104.34	104.89	106.31	105.33	105.99	106.61	106.22	106.15	105.25	105.95	105.03	104.59	104.68
107.39	105.87	106.36	105.45	103.63	106.48	105.07	105.61	106.09	104.55	106.9	104.98	104.42	106.26	102.02	106.3	106.02	104.08	105.59	104.99	105.62	105.5	104.67	106.34	104.83	106.06	105.73	106.62	104.78	105.84	106.84	105.36	104.8	105.7	104.8	107.18	105.59	105.59	105.06	105.29	104.86	105.19	105.58	105.99	106.26	105.37	105.53	105.89	106.74	104.68
108.96	107.98	108.32	109.34	109.46	108.86	108.13	110.05	108.4	107.83	109.46	108.99	108.08	107.35	107.93	107.04	108.2	107.81	107.69	108.92	107.63	107.59	107.69	108.71	108.2	108.22	106.92	108.13	107.66	108.58	110.21	109.5	108.45	106.44	108.27	109.11	107.94	106.64	109.74	109	107.41	108.22	108.53	109.35	109.19	108.92	110.63	109.17	108.55	107.55
108.8	107.44	108.64	107.4	107.98	108.3	108.08	107.32	110.43	107.71	107.63	108.02	107.09	108.32	108.07	107.3	108.7	107.25	108.31	108.73	107.99	107.91	108.69	109.36	109.18	108.65	107.63	107.54	109.31	109.16	108.91	108.58	109.67	108.74	108.03	108.59	106.98	107.22	109.37	107.57	108.8	109.11	109.41	109.79	107.86	107.8	108.28	105.81	109.83	108.34
98.555	97.777	99.109	98.364	98.296	97.128	98.066	97.441	95.975	96.247	97.49	99.782	98.981	99.54	98.292	99.04	98.317	98.135	97.962	97.637	97.957	97.399	98.481	96.555	98.087	98.452	98.769	97.292	99.174	96.554	96.503	96.755	99.232	98.263	98.185	97.687	99.077	98.238	98.84	97.276	97.599	98.399	97.337	97.67	97.125	98.724	98.227	97.748	98.417	98.972
105.67	105.22	105.36	107.18	106.45	107.63	105.96	106.62	107.17	104.8	107.06	104.67	105.42	106.84	105.52	106.11	106.01	106.04	106.35	104.76	105.65	106.76	105.51	105.75	106.86	105.83	107.2	106.51	105.92	106.2	106.36	105.83	106.4	106.39	103.65	104.79	105.96	105.58	104.6	106.06	103.8	104.43	104.9	105.88	104.65	105.75	104.1	106.32	106	105.4
104.99	105.29	105.39	105.54	105.72	104.64	106.21	104.13	104.23	105.44	104.62	107.03	106.01	106.17	106.15	106.1	106.06	105.05	104.3	106.72	106.33	106.27	106.16	107.19	106.03	106.98	106.4	106.37	103.44	108	105.6	104.66	106.79	105.17	105.55	104.73	105.38	105.96	105.42	106.51	104.64	105.7	105.44	105.31	105	106.07	104.06	106.77	106.23	106.03
108.06	106.79	110.39	108.21	108.82	105.81	107.44	106.08	107.42	108.04	109.29	108.59	107.24	107.68	107.87	108.29	107.7	107.87	106.48	106.87	107.01	108.04	106.06	107.29	109.81	107.88	107.64	108.95	107.94	107.14	107.61	107.39	108.16	105.4	106.69	106.48	109.07	108.21	107.72	107.49	107.92	109.02	108.94	106.12	107.59	107.85	108.08	107.55	107.99	107.71
107.29	108.16	108.68	107.68	108.18	109.18	107.53	108.12	108.21	107.18	106.33	108.05	106.57	109.51	107.56	106.32	108.89	109.1	107.75	107.62	107.49	108.82	108.44	107.24	105.87	108.18	108.05	108.76	108.73	108.6	109.18	107.28	107.99	106.93	109.21	107.81	106.64	107.81	107.22	107.91	108.11	108.52	108.7	108.05	108.49	107.49	105.1	108.15	108.95	107.04
100.25	98.875	99.049	98.895	98.112	97.792	99.451	98.723	98.262	99.907	98.411	100.1	99.868	97.985	99.345	99.406	99.318	100.51	98.977	98.555	98.274	97.877	98.699	99.59	100.12	99.424	99.401	99.527	99.113	98.64	97.823	98.448	98.149	99.963	100.36	98.624	97.744	98.707	100.02	99.424	99.271	99.512	99.215	98.034	97.657	99.207	97.13	99.091	96.837	98.832
107.54	108.03	107.49	105.82	106.88	106.25	105.73	106.61	104.75	105.92	106.32	105.31	104.93	108.89	106.84	107.01	106.59	108.06	106.24	106.56	105.51	106.63	104.82	108.38	108.11	106.3	107.1	105.2	104.7	105.63	106.13	106.43	106.37	105.67	106.03	105.33	107.13	107.24	106.18	106.09	105.87	106.46	107.24	105.14	107.56	107.2	105.63	108.17	105.55	107.46
104.78	105.27	105.68	105.45	105.04	105.44	105.97	105.88	106.14	105.82	106.19	103.15	108.21	105.99	106.18	106.78	105.63	104.74	105	107.75	105.5	103.78	106.01	105.23	104.99	105.2	105.88	105.53	106.3	105.11	106.17	106.77	106.17	106.24	104.67	105.59	105.52	105.9	105.45	105.26	106.03	104.33	105.34	104.86	105.32	107.68	105.14	105.05	106.07	106.05
108.51	109.43	109.28	107.46	108.6	107.17	107.78	109.08	107.18	109.48	108.44	108.23	108.14	108.46	108.47	108.14	108.39	107.89	108.88	109.58	107.89	108.06	106.41	108.68	107.57	107.99	108.21	109.84	108.9	107.52	107.81	109.7	107.34	108.76	107.67	106.56	107.54	109.3	109.86	107.86	109.67	107.67	108.35	109.25	108.49	107.67	108.56	109.13	108.9	110.09
109.15	108.55	107.38	107.87	108.95	108.9	107.96	108	107.99	107.04	107.44	107.75	108.65	108.09	107.83	106.09	107.37	107.89	107.59	108.15	106.99	107.77	107.91	107.51	107.33	108.72	107.48	108.55	106.3	108.73	109.13	107.79	108.68	107.24	108.91	108.26	107.76	107.07	107.26	108.77	107.89	107.94	108.29	108.64	107.47	106.01	108.23	106.69	106.67	108.27
107.83	108.96	107.74	108.05	109.38	109.04	108.65	109.56	108.04	110.09	108.54	109.12	108.05	109.2	106.71	109.33	110.22	109.49	107.38	110.77	110.29	108.89	108.35	108.54	110.1	109.63	107.33	107.98	108.58	110.02	109.27	109.42	108.7	108.28	108.4	107.32	108.08	108.39	108.58	109.27	109.51	108.59	108.16	109.75	108.6	108.42	107.58	108.35	107.31	107.89
100.34	98.918	100.12	100.73	99.689	99.819	100.13	99.703	99.025	100.03	101	99.995	101.81	100.73	100.78	99.725	99.846	100.94	100.67	98.749	99.903	99.325	100.58	100.08	98.632	99.123	99.488	98.785	100.12	99.886	100.21	100.89	100.32	100.8	101.13	101.56	99.137	100.72	99.74	100.32	99.458	100.03	100.1	100.95	98.907	99.693	99.501	101.07	101.13	101.72
98.395	100.4	98.79	101.1	99.921	97.959	100.27	98.749	99.226	98.173	98.27	99.569	98.396	97.989	99.166	99.968	98.259	99.601	99.166	99.621	99.842	98.699	99.595	97.648	97.595	97.212	99.408	97.196	99.871	97.138	98.864	98.435	97.471	100.1	96.902	99.66	98.41	98.486	99.98	97.391	99.086	98.583	99.658	98.111	98.925	97.844	98.491	99.255	97.823	98.841
107.26	108.67	107.93	108.13	108.39	108.45	109.66	109.26	109.62	109.97	108.23	109.44	108.12	109.74	108.4	108.28	107.89	108.01	108.32	108.62	107.66	108.52	109.25	107.95	109.64	109.15	108.44	108.63	109.02	109.7	109.71	108.09	108.73	107.68	108.58	107.47	108.65	109.73	108.78	108.68	108.55	108.05	108.15	108.03	108.1	108.39	109.08	107.66	109.25	109.26
100.02	100.81	100.39	100.73	99.401	100.86	100.89	99.757	100.34	100.27	99.985	100.91	101.13	99.767	100.26	99.416	98.931	99.232	98.937	99.949	100	102.38	100.13	99.552	100.93	98.677	99.482	101.45	100.16	100.82	100.07	99.463	100.54	99.103	97.433	99.775	99.422	100.41	100.55	102.14	100.31	99.573	100.04	102.34	100.32	99.787	99.774	99.407	99.353	99.301
104.83	105.84	103.8	105.57	105.26	107.17	106.15	106.28	106.03	104.68	106.05	103.8	105.02	105.6	106.02	104.65	106.87	105.89	106.72	105.95	103.89	104.41	105.75	105.75	104.11	106.25	103.97	104.79	105.52	106.82	107.75	104.22	105.72	104.29	105.22	106.48	106.21	105.8	105.35	104.6	105.69	106.04	104.81	104.28	105.66	105.02	106.86	103.17	106.06	104.14
106.15	106.63	106.68	105.9	107.47	106.08	106.22	106.78	106.74	105.69	107.22	105.57	107.23	106.01	105.54	105.86	107.27	106.97	105.53	105.31	106.38	107.05	106.75	105.53	106.26	107.77	105.36	107.43	105.86	106.5	106.2	107.09	106.3	104.4	108.23	106.56	106.57	106.04	105.77	108.17	106.18	106.21	105.61	108.06	106.72	106.23	105.81	108.79	106.33	106.02
96.688	98.077	97.976	97.539	98.218	98.307	98.033	97.881	97.316	99.927	97.414	98.436	98.48	98.701	97.717	99.064	99.522	97.657	99.619	98.217	98.57	98.494	96.518	98.41	98.663	97.581	95.658	96.957	96.027	98.245	97.346	97.841	97.329	96.578	97.14	98.329	97.717	97.22	97.811	97.074	97.287	97.529	97.697	96.818	98.637	99.169	98.185	97.994	97.027	96.11
104.86	106.56	107.06	105.57	105.38	106.7	106.3	105.81	105.13	104.78	107.19	107.17	106.27	104.65	106.84	105.58	106.06	106.05	105.69	105.2	106.36	104.94	105.78	104.36	106.99	106.58	105.29	106.9	104.73	103.98	108.03	106.29	104.78	104.39	105.92	105.75	105.55	106.01	105.38	106.1	104.4	105.76	106.47	106.04	107.18	105.71	107.31	105.81	105.15	106.81
107.94	109.39	108.49	108.24	109.02	108.45	108.02	107.6	108.42	109.55	107.3	108.39	110.3	108.7	108.74	108.21	108.84	107.7	108.67	107.59	109.18	108.49	108.18	108.6	106.79	106.82	108.73	107.62	108.77	107.63	108.55	108.49	108.36	108.1	108.52	108.18	107.83	107.54	107.16	108.09	107.39	109.41	108.17	107.6	108.67	107.23	109	110.12	107.78	107.91
103.25	102.65	102.28	103.54	102.11	102.47	103.45	102.87	103.51	103.73	102.12	103.14	104.35	103.28	104.07	102.84	103.4	102.37	101.29	102.91	100.02	103.24	103.04	103.86	102.69	101.54	102.99	102.81	103.03	104.11	103.43	101.57	101.79	102.15	101.75	102.3	102.43	102.47	101.18	102.05	102.55	102.3	103.73	101.75	104.23	101.86	102.7	104.28	102.34	103.9
110.01	110.23	110.42	110.37	110.18	111.09	110.66	110.27	111.72	109.81	110.84	110.95	110.45	109.97	110.35	109.37	112.48	111.93	109.5	109.77	111.22	110.38	111.01	111.68	111.55	111.27	109.22	111.71	110.15	110.17	111.24	112.91	111.01	111.68	109.51	110.83	110.89	110.48	110.98	110.28	110.05	111.42	109.46	110.63	109.48	110.51	109.16	111.45	109.57	110.06
106.69	108.53	106.51	105.22	106.08	106.01	106.25	105.44	107.45	106.27	106.62	105.84	109.06	107.06	105.5	106	105.25	107.1	106.07	107.12	106.75	106.43	106.88	104.8	107.33	106.17	107.48	106.72	107.07	106.5	106.61	106.64	104.98	107.71	105.94	106.98	106.84	107.16	105.78	105.69	106.36	107.32	106.16	106.8	106.83	105.84	106.33	105.9	105.87	109.06
108.09	108.04	107.71	108.44	109.43	107.63	108.21	108.64	109.43	108.33	107.6	108.48	109.44	109.08	108.31	109.17	107.9	107.32	109.46	108.61	109.29	109.04	110.11	107.85	108.07	108.57	108.19	107.1	109.32	107.36	110.02	108.81	107.75	108.78	107.45	106.9	107.37	107.02	107.68	108.47	108.77	108.26	107.39	108.79	108.26	108.36	108.68	108.84	109.32	109.56
97.974	98.098	96.899	98.071	96.96	96.915	97.663	99.053	97.836	98.076	98.012	97.658	97.102	98.782	96.841	97.501	97.059	97.065	96.309	98.739	97.679	97.986	97.369	98.189	97.615	98.466	98.313	98.377	98.765	97.693	99.168	98.634	98.175	98.45	98.773	98.928	99.159	96.811	97.834	97.603	96.498	99.554	98.057	97.366	95.774	96.734	97.88	98.419	98.572	98.975
102.12	100.59	100.17	101.02	101.12	101.39	99.973	101.2	100.66	100.21	100.26	100.79	100.93	101.78	100.06	100.47	100.75	102.14	100.56	101.27	102.95	100.69	100.81	100.88	101.11	101.37	101.13	101.79	101.77	100.83	100.46	99.919	100.31	101.08	100.29	99.805	102.46	101.65	100.56	100.51	100.81	101.76	103.22	101.94	101.42	99.944	99.145	99.409	101.47	100.35
97.439	98.941	98.802	98.639	98.639	98.318	98.603	98.344	99.737	98.118	97.143	99.159	98.489	98.284	97.835	98.391	98.144	98.062	97.304	97.558	97.107	98.036	98.465	97.718	96.727	97.4	98.395	97.455	99.901	97.68	97.831	97.104	98.203	97.802	97.764	97.37	98.337	97.23	97.351	98.659	97.013	98.55	97.677	98.853	98.668	96.784	97.79	98.845	97.721	98.791
106.54	106.49	106.24	106.49	105.51	106.75	107.22	106.47	104.75	105.25	105.61	104.79	106.78	105.59	105.15	105.31	104.83	107.62	105.23	106.3	106.18	106.36	106.95	108.08	105.94	106.44	105.1	106.28	105.51	105.34	105.2	106.51	107.67	105.62	104.07	104.94	106.65	106.17	105.16	105.71	106.5	106.75	105.47	106.1	106.15	104.46	104.21	105.69	107.34	107.01
106.18	106.63	107.91	107.6	108.38	107.28	108.15	108.38	108.46	108.84	108.42	109.38	107.6	108.84	107.31	107.94	110.24	106.47	107.52	109.21	107.59	108.74	108.02	107.89	107.93	107.81	109.81	108.22	108.32	108.98	108.34	107.61	108.43	107.44	108.16	109.26	108.31	107.66	108.57	107.56	108.66	106.94	107.18	109.59	107.84	107.52	107.89	108.36	107.25	108.25
97.746	97.236	97.756	98.113	98.382	98.572	99.049	99.021	98.362	96.794	98.531	97.14	97.686	96.833	96.651	98.401	97.173	98.793	98.968	96.759	98.032	99.126	98.318	97.717	98.521	97.461	98.33	96.317	98.165	98.565	99.421	97.988	95.923	98.676	96.705	98.921	97.744	96.868	98.93	97.933	98.634	99.606	97.46	97.024	99.334	97.03	98.481	97.586	96.775	99.209
106.7	106.29	105.97	104.93	105.88	106.74	104.99	105.38	104.73	105.71	103.73	107.48	104.56	105.09	106.99	106.08	105.84	105.25	105.08	104.98	106.21	106.91	105.24	106.61	106.34	106.42	105.21	106.27	105.33	105.43	106.46	105.72	105.18	105.93	106.79	107.35	106	107.61	104.93	106.52	106.4	104.74	106.36	106.25	105.94	104.87	106.91	104.89	106.56	103.77
108.07	109.5	106.33	108.35	109.46	107.73	108.7	107.46	109.2	107.99	107.63	108.81	107.55	108.68	107.67	108.62	108.33	108.18	109.47	109.12	109	107.27	109.05	109.06	107.52	107.17	107.6	107.41	107.9	108.09	107.71	108.23	107.26	109.11	109.19	109.15	107.14	107.58	108.64	108.76	108.6	109.3	107.8	107.29	108.87	109.26	106.74	107.72	109.13	106.97
108.75	108.64	108.41	108.97	107.97	108.41	107.96	109.02	108.94	109.16	108.89	108.32	108.65	108.85	108.21	109.45	107.79	109.89	109.91	108.89	108.79	107.08	108.19	108.99	109.29	109.33	108.45	108.2	108.16	107.56	108.58	109.32	108.92	106.89	107.52	108.11	108.25	108.11	107.52	107.96	109.06	109.14	108.38	107.82	109.08	107.55	108	108.49	108.48	107.96
107.71	108.04	108.54	108.91	107.95	108.46	108.67	107.36	108.75	106.18	108.25	107.41	108.75	108.37	107.65	107.2	108.31	107.04	107.48	107.48	108.07	107.83	107.79	108.2	106.68	109.83	107.89	108.1	108.68	107.15	107.52	108.78	108.32	108.35	107.9	108.83	108.85	107.06	107.31	108.46	107.66	108.17	108.28	107.48	108.04	107.66	106.94	108.01	107.96	107.67
97.397	98.244	98.542	95.806	97.941	97.816	96.555	98.377	100.06	98.743	98.582	96.89	97.269	98.96	96.556	97.819	99.765	98.757	99.801	97.757	98.14	97.371	98.504	97.387	97.58	96.905	98.183	98.034	97.649	96.498	99.36	98.025	97.707	98.705	99.111	97.864	98.49	97.715	98.272	96.721	97.124	97.233	97.365	98.484	98.246	98.952	98.699	97.979	98.885	97.96
107.57	108.46	107.96	107.83	108.11	109.27	108.34	107.53	107.72	107.02	108.15	107.67	108.02	106.72	108.43	108.45	108.65	109.13	108.82	109.55	107.77	107.59	108.8	109.12	108.04	107.57	109.15	107.17	108.98	108.53	107.61	107.81	107.81	108.92	108.56	107.64	108.67	106.9	108.46	108.76	108.81	108.7	108.34	108.36	107.61	108.57	108.76	108.27	108.24	108.29
108.21	106.82	108.15	108.29	108.01	108.44	108.47	108.91	108.43	107.52	108.59	107.53	107.52	107.66	107.98	109.64	110.28	106.89	108.42	107.51	108.65	107.41	107.06	108.46	107.12	108.54	108.2	107.91	107.3	107.33	106.92	108.38	107.15	108.57	109.11	108.56	108.46	106.89	107.87	106.51	107.74	108.48	107.17	108.08	107.75	108.38	107.86	109.12	108.2	108.3
108.81	106.66	107.69	107.96	108.95	107.62	108.67	109.89	109.14	108.25	108.34	110.5	108.18	109.1	109.01	107.56	107.02	108.88	109.09	106.82	107.33	108.48	107.72	109.19	108.4	108.91	107.66	108.89	108.33	109.74	108.52	107.52	109.39	109.01	107.64	108.85	108.99	110.45	109.37	107.88	109.99	108.41	108.51	107.91	108.06	107.63	107.86	108.97	108.98	108.01
105.05	107.07	106.05	103.93	106.6	104.79	105.24	105.6	105.74	106.1	105.51	105.73	104.58	105.41	104.67	104.95	105.53	107.61	105.81	105.11	107.46	104.06	103.72	105.21	106.4	107.12	107.36	104.91	106.29	106.8	105.63	106.09	107.02	107.37	104.97	106.26	105.29	105.55	106.49	106.52	105.11	106.95	106.45	105.57	105.78	106.43	106.62	104.96	105.91	104.91
98.042	98.424	97.366	98.748	98.275	98.931	98.973	99.023	97.908	97.707	98.453	96.747	100.32	97.47	97.172	99.613	98.745	96.902	99.5	97.468	97.985	97.747	97.522	97.531	96.444	98.619	95.75	97.665	98.273	98.063	97.2	98.41	96.533	96.754	97.27	99.229	98.273	98.854	98.707	97.05	97.856	95.884	97.595	98.344	97.619	98.399	99.371	96.954	98.919	99.233
110.06	108.02	108.54	109.22	108.65	109.39	109.41	109.08	110.36	109.15	109.92	108.93	111.01	108.41	109.47	108.67	109.88	111.1	109.52	106.74	108.6	110.22	107.58	108.06	109.66	107.78	109.96	107.81	108.04	108.66	109.03	109.54	108.39	108.96	109.92	108.31	108.97	108.44	107.99	107.32	107.79	109.34	109.23	110.34	106.14	109.98	108.51	109.04	109.53	106.07
109.03	107.92	107.81	108.79	108.16	109.4	109.57	109.08	108.71	108.98	109.23	107.03	109.9	108.21	108.49	107.18	107.98	107.16	108.95	107.75	107.89	107	109.3	109.13	107.6	108.01	111.4	108.99	109.51	107.77	109.29	110.35	107.44	108.07	108.55	106.99	110.27	109.02	109.35	107.38	108.12	108.53	106.89	108.7	107.65	107.75	108.91	110.17	108.21	107.65
106.85	104.71	105.77	107.7	106.88	105.55	106.53	107.19	105.69	106.44	105.66	107.1	105.8	106.14	106.25	105.59	105.31	106.84	106.98	105.15	105.75	107.27	104.64	105.88	105.47	105.91	105.65	106.61	105.72	105.44	105.8	106.18	106.99	105.79	106.12	105.84	105.68	105.11	106.71	105.04	106.4	105.2	106.38	107.44	106.22	104.79	107.85	104.72	105.91	106.67
105.76	107.13	106.23	106.41	107.57	106.89	107.16	107.07	107.02	106.67	105.86	107.04	105.12	107.46	106.54	105.94	107.49	105.31	106.65	106.44	107.61	106.59	104.63	105.67	105.96	106.94	106.02	106.26	106.66	106.56	107.85	105.5	106.68	104.5	105.84	108.21	107.08	105.57	106.29	106.11	107.55	106.94	106.65	106.4	105.98	106.79	105.55	106.84	106.32	107.23
108	107.36	108.14	108.12	109.68	108.27	106.09	107.41	107.44	108.27	107.2	108.48	107.56	106.27	109.41	108.48	108.39	108.02	107.99	107.93	109.23	108.03	107.35	108.59	107.24	107.24	109.82	108.5	108.84	108.55	107.06	107.02	109.08	106.75	107.29	110.18	108.12	107.93	107.75	107.51	107.26	109.37	107.92	108.32	107.98	108.83	110.68	107.66	108.29	109
111.27	108.71	112.22	109.67	110.16	111.64	110.2	108.04	110.66	109.69	111.71	110.06	111.45	110.65	110.84	109.77	111.33	109.36	110.07	109.44	109.61	111.13	111.8	111.44	111.1	110.54	110.26	111.99	111.05	110.16	109.89	109.41	110.77	111.14	109.24	109.35	111.23	110.65	110.14	111.19	110.18	111.52	110.04	109.02	110.98	109.2	111.06	112.26	110.58	110.71
98.04	95.99	98.949	98.12	97.764	96.943	97.251	99.513	98.799	97.699	98.253	97.457	97.344	98.766	97.977	98.234	99.665	98.411	98.523	96.979	98.495	99.421	96.828	96.562	97.624	95.968	97.271	97.416	97.452	97.59	97.527	97.177	97.736	98.29	97.286	98.717	98.879	98.188	98.731	98.304	95.957	97.509	97.997	99.698	97.891	96.492	96.476	97.601	99.243	98.549
105.5	105.63	107.4	105.16	105.72	105.28	107.69	106.41	104.37	106.5	105.42	104.63	105.58	107.82	105.85	105.08	104.55	105.25	107.06	105.17	106.42	105.02	104.93	106.19	103.99	104.73	105.88	106.17	106.45	104.95	106.24	105.82	106.08	105.26	106.42	106.67	105.49	106.87	106.48	105.78	105.86	106.81	106.05	107.27	104.42	104.31	106.91	105.92	104.26	105.29
107.03	106.86	108.57	108.57	108.31	108.39	107.55	109.35	107.53	107.28	106.59	108.58	107.26	106.7	108.6	109.13	107.31	109.85	107.6	108.88	106.82	107.89	107.94	108.06	109.02	108.02	107.9	108.47	108.31	109.52	108.17	108.25	108.51	106.24	108.07	108.14	108.76	109.36	109.08	109.58	108.05	108.03	107.29	106.46	108.7	108.23	108.49	107.68	108.37	109.36
105.34	105.46	105.07	105.33	105.86	106.96	106.34	106.62	106.97	105.17	105.41	106.23	105.26	106.65	108.23	105.01	105.79	106.55	105.29	105.74	105.93	106.86	108.22	106.59	107.98	107.01	106.05	105.26	106.58	105.23	106.38	106.28	107.25	105.78	106.55	106.54	106.36	108.12	106.05	106.41	106.29	105.39	106.15	105.84	107.04	106.12	105.98	106.67	106.02	105.74
107.05	105.78	108.14	106.19	104.61	105.55	105.3	106.21	105.54	105.21	105.7	105.18	106.08	104.65	105.89	105.52	105.59	106.69	105.45	105.71	104.57	105.75	105.04	104.76	106.76	104.74	103.67	107.19	105.74	107.06	105.4	106.21	107.12	106.89	105.72	103.87	107.58	105.3	105.54	106.06	104.91	104.37	104.64	104.57	106.78	106.27	107.41	106.25	106.54	106.77
110.96	111.9	111.22	111.26	110.1	110.48	111.5	110.23	110.91	111.68	110.12	110.73	109.2	112.07	110.57	110.4	112.25	109.59	109.35	110.72	110.55	110.05	111.38	110.63	110.21	112.09	108.79	107.89	110.99	108.58	110.45	110.51	111.28	110.82	110.54	110.84	109.39	110.73	111.29	109.71	109.8	110.94	109.33	110.16	110.37	111.91	110.01	111	110.12	110.25
98.141	99.226	99.533	100.19	97.494	98.755	99.253	99.667	97.828	100.26	98.415	98.353	98.158	99.279	98.764	97.733	99.855	100.58	99.062	98.555	98.022	98.861	99.787	99.986	99.045	98.759	97.254	99.678	99.442	97.982	98.934	99.158	98.748	99.393	98.13	98.41	98.249	97.751	99.737	99.583	99.262	98.461	99.13	97.119	100.92	98.073	98.073	100.08	98.127	100.15
107.42	106.29	106.88	106.68	108.15	106.44	106.53	106	106.99	107.86	107.19	106.93	105.27	106.88	106.06	105.89	108.92	106.09	107.19	107.54	107.3	105.63	106.6	107.76	107.77	106.84	107.73	107.57	106.73	105.79	108.13	105.82	105.48	105.88	105.3	106.78	106.47	105.64	107.42	107.09	107.53	106.96	105.56	107.39	106.53	107.71	107.5	107.65	106.25	106.7
110.58	110.21	110.44	112.16	109.78	109.89	110.99	110.74	111.78	108.36	108.34	111.66	110.61	110.34	111.1	109.15	110.43	109.81	109.46	110.06	111.5	109.6	111.27	110.73	109.8	110.21	110.49	111.29	110.48	110.79	109.69	111.78	110.6	110.11	108.72	109.58	110.12	109.87	109.56	109.59	110.66	110.78	109.5	109.93	109.86	110.98	110.46	109.86	110.25	109.79
107.12	107.13	106.49	105.54	106.33	104.8	105.98	107.55	105.73	106.49	106.07	105.58	107.49	106.85	105.01	107.01	107.12	107.04	105.57	105.15	107.56	106.71	107.47	107.57	107.2	105.81	106.11	107.07	107.8	106.04	107.26	106.22	105.51	106.45	106.52	106.32	105.3	106.28	106.15	105.76	105.51	107.33	108.33	106.12	105.73	105.33	106.44	106.47	107.11	106.44
104.31	102.1	101.85	104.23	103.74	103.47	104.73	102.62	102.67	102.79	103.24	103.74	101.88	102.14	102.6	103.38	103.56	102.48	102.94	103.12	102.97	102.41	102.85	103.56	102.33	103.05	103.39	103.75	104.35	102.66	102.95	101.13	102.33	102.21	100.57	102.67	102.52	102.92	102.9	101.78	103.85	102.39	102.65	103.9	101.71	102.26	102.05	103.57	103.04	103.26
99.34	98.986	101.2	99.461	99.489	101.23	99.502	99.397	99.122	99.173	97.854	99.068	98.837	99.488	99.76	98.787	98.606	99.713	99.469	99.3	99.767	98.5	99.615	97.627	98.663	98.586	100.43	99.828	98.325	99.218	98.241	98.142	99.349	97.675	98.905	99.683	99.425	98.406	99.495	98.946	98.003	98.584	100.05	100.05	99.235	98.512	98.784	99.765	98.937	100.43
105.15	106.63	105.81	105.06	105.24	106.45	105.01	104.8	106.47	105.48	105.39	106.07	106.99	106.8	105.28	105.69	105.92	104.31	107.15	106.9	105.41	106.33	106.49	106.45	106.15	104.71	106.33	105.39	105.7	104.59	105.51	104.5	106.31	105.1	105.75	103.67	105.56	106.76	106.64	105.37	106.09	106.45	106.15	106.2	103.87	106.34	105.98	105.13	106.14	103.66
105.79	105.46	106.25	104.21	105.02	106.22	105.83	107.06	106.94	104.89	107.95	106.24	105.47	106.67	105.68	106.19	106.58	104.74	107.5	107.12	106.29	105.78	105.65	106.41	104.9	105.55	104.94	105.65	105.45	105.62	105.78	107.24	106.9	106.26	104.64	106.2	105.69	105.6	105.41	106.56	106.64	106.22	106.13	106.17	103.65	106.55	105.67	105.85	106.8	106.28
106.64	105.35	106.68	105.08	105.33	105.87	105.49	105.93	106.7	106.51	103.4	106.03	106.34	104.92	107.65	105.66	104.24	105.43	104.81	105.13	104.05	105.79	104.72	106.43	105.95	104.2	106.66	105.19	104.57	106.65	104.73	107.04	107.73	104.66	106.65	106.53	105.28	104.42	104.51	106	105.69	106.68	104.96	106.22	106.09	106.29	105.93	106.47	105.53	104.52
106.19	105.85	106.08	104.74	106.45	106.7	104.59	105.18	105.37	105.31	105.85	105.8	107.74	107.2	106.19	106.02	106.79	106.48	108.75	105.22	107.58	107.03	106.85	107.17	107.61	105.41	105.63	107.79	105.56	107.52	106.91	106.37	108.21	107.92	106.89	107.32	107.77	105.5	105.58	105.15	105.75	105.5	106.6	105.42	105.53	107.76	107.13	106.7	106.47	104.91
105.52	104.27	107.76	106.04	104.33	105.81	104.91	105.72	105.4	104.59	105.45	106.49	105.42	106.17	106.6	105.95	105.8	104.34	103.64	104.2	106.14	104.84	106.66	106.48	104.84	105.15	105.13	107.21	107.06	104.81	105.58	105.55	105.36	104.27	104.83	105.23	105.99	105.6	105.06	106.04	104.25	105.22	106.09	105.25	105.37	105.6	105.89	104.95	105.38	108.04
106.88	107.75	108.55	108.63	108.35	107.38	107.75	107.87	106.86	109.75	107.96	108.38	109.41	106.6	107.34	108.19	107.92	108.09	108.03	109.16	108.29	108.28	108.79	107.97	108.98	108.71	108.75	108.2	109.01	106.68	107.84	107.11	107.77	107.25	106.75	107.61	107.66	108.23	108.44	108.82	108.94	107.65	105.84	107.51	107.53	107.76	107.26	108.49	107.42	107.37
106.25	106.83	104.46	105.51	105.06	104.77	106.09	105.45	106.04	103.55	106.45	107.36	105.41	105.33	107.21	103.87	106.91	106.41	105.62	106.39	106.84	106.54	106.27	104.28	105.16	104.77	106.95	105.91	105.68	106.12	105.78	105.29	105.84	105.08	105.51	105.15	106.64	107.31	105.55	105.92	105.44	106.1	105.88	106.37	106.43	104.82	106.49	106.59	106.24	105.37
106.37	106.43	104.95	105.97	106.9	105.6	106.32	104.59	103.35	106.32	107.14	106.88	105.68	106.77	104.83	105.62	107.34	105.78	105.41	105.82	105.02	107.07	105.12	106.29	105.37	107.25	106.34	105.58	104.75	106.34	105.54	104.98	106.94	105.4	105.5	105.35	106.62	104.28	106.22	106.51	108.17	105.8	107.12	104.67	106.27	105.81	105.85	103.31	107.34	105.95
106.49	105.12	107.46	106.09	108.09	105.98	107.07	108.15	106.24	107.2	105.72	107.82	105.95	107.25	105.27	107.33	106.52	105.51	106.32	105.98	105.92	106.35	105.84	106.16	105.25	105.96	106.7	105.52	105.86	106.8	106.31	107.33	106.88	105.27	106.68	105.58	106.65	107.85	105.52	106.28	106.41	106.38	106.88	105.39	107.3	107.76	106.02	107.45	106.92	107.05
107.49	105.86	106.08	105.92	107.52	105.93	106.8	105.6	106.16	107	105.54	106.64	105.94	102.84	106.31	105.52	108.52	107.38	106.92	107.69	106.03	106.21	107.48	106.19	106.36	106.9	105.67	104.79	105.95	106.91	106.08	106.93	107.02	106.44	106.97	107.95	106.44	105.73	107.02	105.4	106.84	107.17	107.11	107.93	106.56	106.73	105.62	107.49	105.32	104.35
106.73	107.42	106.67	109.37	107.59	106.32	107.53	109.27	107.27	107.76	108.06	107.21	109.26	107.14	108.34	108.12	107.46	107.93	108.3	107.5	108.08	107.74	107.27	107.22	109.78	107.49	108.55	107.9	106.87	108.63	106.36	107.73	107.64	108.59	108.75	107.3	109.19	107.56	106.71	109.07	107.49	108.51	109.09	107.25	107.14	108.38	106.64	108.03	108.72	105.66
106.61	107.06	106.19	106.74	106.05	108.54	107.06	106.19	105.48	106.92	105.49	106.82	106.39	106.42	106.23	106.27	106.95	106.12	105.72	105.45	105.45	106.51	105.64	106.71	107.97	106.53	104.86	105.49	106.52	107.37	108.16	105.96	108.34	105.13	105.63	105.72	105.51	106.56	107.06	106.63	106.33	106.06	106.69	105.85	106.26	105.61	107.58	107.11	106.09	106.57
108.7	107.3	108.42	107.31	109.31	108.92	109.9	108.81	108.84	107.07	106.74	108.86	109.15	107.25	108.09	107.78	110.41	109.02	108.58	107.17	108.48	108.4	110.03	108.6	109.19	106.06	107.33	108.34	110.53	107.45	107.27	108.7	109.02	108.78	109.05	108.11	107.18	108.58	108.89	108.88	109.35	106.21	107.81	107.79	107.49	108.3	109.6	107.59	110.53	109.65
97.214	98.764	99.205	99.575	98.101	98.741	98.486	99.22	99.625	98.787	99.727	98.407	98.729	97.65	100.37	98.793	99.179	99.284	98.227	99.965	99.072	97.213	98.733	99.423	97.683	99.32	98.319	98.975	99.45	98.901	96.608	99.565	98.271	100.73	98.821	99.568	99.898	100.33	98.53	96.227	98.295	99.418	98.836	98.125	98.979	99.222	99.423	99.649	99.086	98.747
98.709	98.578	96.648	98.728	97.739	97.74	98.596	97.674	99.148	99.539	99.16	98.978	100.44	98.978	99.694	96.958	98.823	98.689	99.265	99.131	98.049	99.127	98.185	97.435	99.581	99.94	99.251	98.066	98.457	99.741	98.969	98.43	99.623	98.837	99.212	97.003	98.974	99.058	98.006	99.326	99.422	98.3	99.087	98.515	99.448	99.813	98.47	98.786	101.06	98.333
106.05	104.35	107.01	105.51	106.33	105.24	105.43	106.4	106.2	107.21	106.23	106.63	105.92	106.46	105.58	106.78	104.97	106.12	107.46	106.79	105.67	105.67	105.69	107.04	106.59	105.29	105.3	107.96	105.89	107.12	105.71	106.19	106.51	106.9	104.66	107.98	105.81	104.2	104.64	107.87	105.18	106.3	107.03	105.92	106.8	103.94	106.51	105.84	105.27	106.01
105.7	106.43	105.45	104.14	104.34	105.64	104.75	107.3	106.27	106.13	106.17	105.43	104.14	105.51	105.48	105.18	105.29	106.25	104.94	104.59	106.71	106.19	106.69	106.42	106.11	105.68	106.3	105.18	104.96	105.3	105.82	107.41	104.23	105.96	105.78	106.24	104.16	105.44	106.99	105.72	104.34	106.51	106.67	105.53	106.56	106.23	105.72	105.09	105.28	106.57
98.455	97.879	97.802	98.837	97.584	99.258	99.744	98.366	97.882	98.338	97.421	99.563	98.353	98.347	97.17	98.335	99.307	98.403	98.807	98.14	99.215	99.441	98.633	96.872	97.473	97.713	97.199	98.748	97.769	97.314	98.819	98.579	97.764	99.771	98.274	98.097	97.618	99.085	97.741	97.547	98.382	97.584	99.271	97.118	98.044	99.166	99.575	97.617	97.195	98.577
106.78	103.92	106.49	105.83	106.76	105.66	106.44	105.97	104.56	105.57	104.55	105.38	104.51	105.61	106.17	106.18	105.72	106.74	107.14	105.74	104.78	105.02	103.68	105.45	104.53	106.11	106.12	105.94	106.18	104.27	106.89	104.62	106.31	105.21	106.92	105.33	105.88	107.12	105.1	106.08	106.31	106.94	104.87	106.13	106.44	103.91	107.08	106.38	106.34	106.28
109.64	109.97	108.37	106.91	109.64	108.56	108.68	108.27	107.94	107.92	108.94	108.3	108.5	109.3	108.42	107.61	108.54	109.8	108.45	107.72	109.19	108.75	107.94	108.45	109.34	109.84	108	107.53	109.86	108.23	110.47	107.87	109.09	107.21	108.89	108.09	109.51	107.54	108.15	106.14	108.12	107.82	109.33	108.01	108.31	106.49	107.52	108.19	107.99	109.46
97.178	97.6	98.627	99.066	96.515	98.275	99.293	97.479	96.926	98.384	95.751	97.064	97.617	96.659	99.733	99.736	97.521	97.457	99.16	98.511	97.825	99.298	97.557	98.551	99.532	97.239	98.306	98.792	97.695	98.578	99.438	97.066	97.355	96.965	98.636	96.953	98.312	96.929	99.052	97.517	97.097	98.265	98.197	98.508	97.652	99.382	97.733	96.896	98.533	98.564
97.622	96.093	97.391	96.937	98.471	99.713	98.265	97.124	98.454	97.719	98.705	99.128	97.5	98.903	98.242	98.594	97.1	97.048	98.156	97.978	99.974	98.701	98.366	97.798	97.601	98.684	97.328	98.078	98.226	97.787	96.944	98.352	98.4	99.05	97.78	99.061	98.383	98.946	97.269	98.478	97.087	97.992	97.783	99.337	96.919	97.117	98.755	99.056	97.148	97.559
107.36	107.65	107.98	107.37	108.54	109.67	107.41	108.53	106.99	108.2	109.02	108.01	109.51	108.78	107.77	107.33	107.55	106.61	107.44	107.56	109.31	107.23	108.4	107.64	108.6	107.41	108.12	108.03	106.6	109.96	106.39	107.47	108	108.86	107.96	109.86	108.37	107.73	106.52	107.87	107.73	107.8	108.8	108.79	108.49	107.82	109.29	108.03	107.34	107.48
105.3	107.16	106.39	105.23	106.35	103.91	106.44	104.93	105.45	105.75	106.21	105.38	106.59	105.83	105.46	105.37	105.3	106.39	106.41	106.07	105.7	105.44	105.73	105.21	106.9	106.12	105.12	105.46	106.08	105.01	105.2	105.5	104.47	106.06	104.97	106.67	104.59	104.87	105.47	106.3	105.12	105.52	107.15	105.93	105.67	106.54	104.64	104.24	105.93	104.47
106.18	105.34	107.43	105.03	104.51	104.87	105.63	104.82	104.52	104.87	106.28	105.07	105.21	105.53	105.38	105.43	106.56	106.17	106.41	104.79	106.48	104.89	105.96	106.71	106.22	106.63	104.83	105.88	105.59	105.5	105.03	106.59	104.74	105.09	103.32	106.23	104.38	105.88	104.68	105.28	106.5	104.18	106.92	105.45	105.38	105.9	106.6	105.11	106.64	106.55
104.17	101.13	102.95	103.47	101.29	103.38	101.72	102.65	104.11	102.65	102.57	102.45	103.58	103.29	103.29	102.6	102.61	102.79	101.11	102.9	102.78	102.28	103.57	102.44	102.5	100.5	104.17	101.82	101.19	103.63	105.76	102.42	102.98	103.9	103.85	104.03	103	102.52	102.96	104.25	104.78	103.61	103.37	103.87	102.56	103.92	104.31	103.77	102.93	103.66
104.77	107.29	104.79	106.57	105.34	105.82	106.09	105.52	105.44	105.06	106.97	106.57	105.75	106	107.07	104.85	106.3	107.11	105.35	104.33	106.2	105.3	107.22	107.03	105.69	105.62	107.27	105.44	105.77	105.49	105.54	105.71	105.16	107.06	106.99	105.68	107.51	105.5	106.38	106.54	106.57	104.89	106.26	105.38	106.25	106.68	105.79	106.05	105.62	106.2
108.6	107.62	108.57	107.9	108.12	108.31	108.67	108.76	108.68	108.71	106.93	109.16	107.66	107.56	107.14	107.8	108.1	109.56	107.96	108.98	107.7	109.21	107.32	109.27	108	108.24	110.71	108.72	108.7	109.57	108.01	109.04	108.94	108.49	107.9	108.31	105.76	108.69	107.64	108.38	106.96	109.17	107.21	109.77	110.45	107.71	108.21	107.53	108.71	107.47
104.75	106.77	105.91	106.15	106.81	106.31	105.55	104.79	106.76	106.29	105.31	105.15	104.71	106.03	106.92	105.94	105.91	107.16	104.92	105.81	106.22	106.98	106	105.45	106.37	106.09	106.11	105.29	106.89	105.25	106.19	105.57	105.88	106.28	104.29	105.74	106.04	104.7	105.5	105.85	105.45	104.91	104.1	105.44	106.2	104.27	105.99	105.7	104.94	105.67
105.03	105.87	105.96	105.38	105.39	106.88	105.01	106.46	106.96	106.37	105.94	104.89	105.18	106.67	105.09	104.33	106.58	105.54	105.49	105.01	105.58	106.12	105.22	104.9	104.68	106.02	105.23	104.66	105.27	108.11	104.66	105.78	106.62	104	105.47	105.38	105.78	106.73	104.83	104.07	106.15	104.7	104.94	106.02	104.89	105.24	105.5	105.65	107.73	105.08
108.31	106.33	107.8	108.79	107.13	106.01	106.43	106.31	107	106.95	106.43	105.45	103.8	104.33	106.99	105.53	106.73	105.99	107.01	104.86	107.76	106.52	105.47	107.58	107.91	104.97	105.76	107.84	106.45	106.32	105.86	106.33	106.66	107.12	105.56	107.35	106.8	105.07	103.07	105.55	105.52	106.79	105.3	107.39	105.74	105.07	108.17	108.82	104.89	105.25
107.59	107.03	108.61	106.18	108.13	106.83	107.12	105.82	106.98	106.17	108.02	107.78	107.64	106.74	108.02	108.68	107.85	107.34	106.68	108.83	107.37	107.89	106.81	106.45	108.48	108.03	108.52	107.21	106.19	107.85	106.53	106.66	108.01	108.35	106.95	109.47	110.27	109.08	107.53	106.57	108.7	109.06	108.17	107.31	108.07	108.41	109.06	108.56	107.65	108.35
107.99	106.75	106.13	106.78	106.38	106.86	104.61	106.93	105.19	107.42	107.45	105.38	107.16	106.64	107.64	107.52	107.66	105.97	106.05	106.82	106.8	106.65	109.31	106.53	105.8	105.76	107.68	106.61	107.21	107.6	108.14	106.42	107.15	105.84	106.18	106.64	109	106.45	107.65	107.35	106.95	105.96	106.46	105.62	106.67	106.54	107.58	106.98	106.38	107.45
105.62	105.16	105.14	104.41	106.25	105.43	106.29	104.64	105.3	106.08	105.74	104.61	105.97	107.53	104.38	105.51	106.72	106.27	105.25	106.39	105.25	105.1	106.44	105.44	105.61	105.08	104.99	105.65	105.61	104.72	105.75	106.52	104.64	105.03	106.09	105.6	105.66	104.74	104.79	105.32	106.2	105.07	105.86	106.09	105.59	106.05	106.42	106.01	106.56	105.4
107.17	107.94	108.84	109.62	108.45	107.46	108.09	108.88	108.48	108.93	109.6	109.14	107.51	108.12	107.83	108.44	107.03	106.91	107.24	108.6	108.03	109.65	107.54	109.31	107.96	108.27	107.55	107.51	107.91	106.24	107.37	107.2	107.52	108.89	109.73	106.95	107.34	108.56	107.6	108.02	107.18	108.65	107.6	108.79	109.32	107.39	108.41	106.95	108.09	109.03
110.13	107.7	107.3	107.84	107.46	108.33	105.6	107.09	109.29	108.06	109.34	107.23	108.61	107.46	107.96	107.04	107.96	108.53	108.12	107.67	107.98	109.04	108.89	108.75	107.64	108.93	108.39	108.4	106.93	109.14	107.98	109.03	105.78	108.53	109.02	108.94	109.08	107.51	107.1	106.83	108.9	108.23	107.63	108.32	109.05	108.03	108.82	107.97	107.51	108.43
108.5	108.19	107.63	108.34	109.34	108.11	107.81	107.28	108.56	109	108.88	108.3	107.99	107.47	108.56	108.33	108.26	108.16	106.39	107.83	108.69	108.29	108.2	106.88	107.94	106.85	107.23	106.48	108.6	105.65	108.96	107.99	106.9	108.09	107.99	106.63	105.84	107.17	108.07	106.22	107.42	108.89	106.43	108.33	110.13	106.96	107.21	108.87	107.33	107.97
105.63	105.32	105.55	105.98	105.63	105.47	106.27	105.49	105.64	105.03	104.2	104.79	105.7	105.87	105.85	104.71	105.35	107.69	107.14	105.7	104.75	104.3	105.08	105.29	107.53	105.69	104.69	105.78	106.26	104.74	104.69	106.18	107.09	105.07	104.19	104.59	104.31	107.13	105.55	104.56	105.75	105.85	105.44	105.01	105.93	106.05	106.32	104.87	104.73	106.43
107.57	108.33	106.92	108.04	107.66	107.97	107.03	106.67	105.86	107.38	108.62	107.28	106.43	107.13	106.43	107.52	108.51	106.86	108.9	107.17	106.98	107.02	108.88	108.4	106.01	107.66	107.53	108.51	107.31	107.71	107.71	108.49	108.27	106.94	108.2	108.86	107.45	107.42	107.45	107.4	108.04	108.06	108.25	108.1	109.38	108.25	107.12	109.75	107.62	107.11
108.4	108.24	108.29	107.84	108.27	106.47	106.45	108.62	109.65	107.98	107.95	109.63	107.65	108.73	109.23	109.7	108.66	108.17	108.2	108.13	107.81	107.72	108.59	108.32	107.48	109.55	107.7	106.67	108.43	105.94	107.69	108.7	108.53	108.47	107.49	107.34	109.2	108.31	108.3	109.09	108.13	108.39	106.78	108.95	107.43	107.24	108.39	108.45	107.73	109.55
107.17	105.72	106.3	106.54	106.29	106.58	105.47	105.17	105.03	104.08	105.39	104.55	105.89	105.81	104.97	104.62	104.75	105.5	106.38	105.69	104.69	104.6	105.16	104.02	105.64	105.13	105.61	104.53	105.41	104.41	105.96	104.8	106.05	105.59	106.02	106.06	105.12	105.87	105.61	105.25	105.37	104.75	105.26	106.05	106.32	106.29	104.32	106.87	106.39	104.89
99.551	98.953	99.036	98.151	97.846	97.166	98.474	97.218	99.374	97.831	98.822	95.896	96.694	98.642	98.692	97.995	98.194	98.429	98.131	99.385	98.177	98.538	98.163	99.364	98.541	97.395	97.886	96.89	97.55	96.908	97.409	97.812	97.659	98.27	98.113	98.503	99.683	99.421	98.847	98.087	97.997	98.605	97.175	99.905	95.71	97.234	98.722	98.568	98.86	98.709
104.76	106.43	105.55	105.75	106.75	105.56	105.54	105.81	105.29	105.57	105.03	105.07	106.48	106.84	104.23	106.59	104.21	107.24	107.56	106.04	104.53	105.22	107.06	106.24	105.45	104.98	105.87	105.9	108.24	106.27	104.87	106.64	107.06	104.85	105.94	104.56	106.49	105.38	106.14	106.36	104.6	105.94	106.44	106.18	104.91	104.58	105.41	106.92	104.12	104.81
108.02	107.98	106.83	108.88	107.96	109.21	108.46	107.74	108.49	108.2	107.92	107.55	108.16	108.43	109.73	108.47	109.3	107.84	107.93	110.49	109.98	107.07	108.1	108.61	109.27	107.31	106.23	107.84	109.2	109.21	106.72	109.15	108.13	107.71	107.54	108.66	109.65	109.53	108.22	107.75	108	108.27	108.69	107.71	109.14	108	108.35	109.08	109.32	107.98
106.64	104.65	106.89	106.74	105.19	106.37	106.11	104.86	103.99	104.01	104.35	104.83	106.7	104.66	105.87	106.65	105.54	105.53	107.54	105.8	106.7	106.38	105.71	105.58	105.53	105.54	104.79	105.58	105.71	104.76	103.78	103.72	104.9	105.56	105.43	105.37	104.65	106.25	104.94	105.72	104.86	107.12	104.53	106.27	104.2	106.54	105.77	105.93	105.84	105.69
107.13	107.33	106.51	106.04	104.93	107.26	107.49	105.93	105.73	105.94	105.46	105.42	105.69	107.71	107.49	105.45	103.9	106.17	107.88	106.14	106.05	108.26	106.55	106.16	107	106.16	107.8	107	106.7	106.38	106.73	106.83	106.5	105.65	106.28	108.09	106.1	105.83	108.16	105.96	105.77	106.55	107.13	109.84	107.11	106.06	107.31	107.32	106.56	106.51
99.426	99.51	98.663	98.261	99.335	98.215	97.723	99.821	97.149	98.687	98.793	100.05	99.744	98.652	99.803	98.607	99.182	98.386	97.931	99.309	99.351	97.838	99.017	98.631	99.342	98.67	99.694	98.242	99.886	100.58	99.432	99.074	99.812	100.01	97.066	98.24	98.354	99.868	99.041	98.563	99.657	96.849	98.546	99.433	100.05	99.209	99.252	98.453	98.144	99.755
102.77	102.58	103.73	104.08	102.93	104.48	101.82	102.89	103.17	103.3	102.31	103.27	102.26	103.68	102.77	103.83	102.69	102.97	101.53	103.49	102.02	103.93	105.17	102.82	101.24	103.54	101.34	102.51	103.8	103.91	101.2	104.29	103.29	103.35	103.15	103.02	103.28	102.27	104.35	102.6	101.64	103.88	103.59	101.88	102.38	103.15	102.85	101.39	102.41	101.5
105.57	105.67	105.21	107.08	106.88	105.69	104.54	106.31	106.46	106.98	106.95	105.53	104.75	107.43	105.7	104.92	106.51	105.04	105.5	106.99	106.28	105.94	105.35	106.85	106.77	105.11	105.25	106.89	105.24	105.19	105.35	106.5	103.92	107.61	104.8	105.12	107.05	105.82	107.07	105.43	105.27	104.65	105.86	105.11	104.93	106.93	106.36	105.94	105.68	104.94
108.47	108.07	108.62	108.4	107.81	108.78	108.72	109.38	107.82	107.85	107.24	107.34	108.54	109.33	109.11	107.15	109.7	108.95	109.74	109.29	108.24	108.1	106.42	108.18	107.85	108.25	109.47	109.7	107.14	108.6	107.94	109.87	109	108.95	107.49	108.53	108.84	108.26	108.92	108.6	107.45	107.64	107.33	108.16	108.99	109.63	107.25	108.1	108.6	106.99
107.32	106.78	107.05	105.61	106.55	106.26	105.8	108.21	106.31	104.7	105.57	106.64	105.2	106.44	106.69	105.68	106.41	105.94	106.93	105.92	105.74	105.57	107.54	105.46	107.44	106.96	106.12	105.63	105.64	104.94	106.84	105.74	106.12	106.88	107.39	105.4	105.92	106.58	106	105.74	106.41	106.82	106.89	106.76	106.58	107.23	106.53	107.5	106.49	106.4
99.43	95.632	98.824	98.606	97.619	98.887	99.533	97.107	98.521	98.075	98.302	98.538	97.636	99.119	96.528	98.625	98.987	98.741	99.098	98.304	98.519	98.167	99.272	98.174	98.597	98.083	98.87	96.136	97.749	98.604	97.59	97.154	98.288	98.713	97.406	98.78	99.063	98.642	98.924	98.83	97.3	99.158	97.293	98.898	96.503	97.674	98.585	98.176	97.587	97.714
97.82	98.008	98.766	98.257	98.37	98.615	99.051	98.133	98.322	98.701	98.799	98.556	97.269	100.09	98.802	99.652	98.57	97.04	99.213	99.556	98.884	96.909	97.609	98.107	98.24	98.549	98.544	99.017	98.252	97.893	97.432	98.57	96.821	99.12	97.829	98.789	98.872	99.079	96.326	98.094	98.465	99.216	99.027	96.853	98.745	98.933	97.065	99.187	97.606	96.696
98.093	97.087	97.371	98.557	97.239	96.886	97.93	98.757	98.535	97.584	98.759	97.61	99.005	100.55	99.799	100.12	98.222	98.634	98.108	98.014	98.236	97.735	96.967	98.349	98.487	96.864	98.885	97.114	97.179	98.111	99.504	98.294	98.247	97.895	98.727	96.918	97.556	97.859	99.686	98.929	98.889	96.581	98.259	97.54	98.901	99.624	97.97	98.056	98.045	98.884
103.28	102.52	101.69	103.05	103.76	102	102.06	103.3	103.2	102.99	104.5	102.27	102.23	103.57	103.43	104.19	102.7	102.69	103.83	102.75	103.26	103.08	102.56	101.23	103.25	103.12	102.1	101.74	103.81	103.25	101.8	103.65	101.76	102.38	103.24	103.98	102.26	102.74	102.97	104.21	101.4	103.66	100.05	100.84	102.95	103.11	102.74	104.82	102.94	103.88
109.96	110.58	110	112.15	108.98	108.51	109.77	109.79	110.1	110.41	110.01	109.49	110.17	110.36	109.71	109.41	110.4	109.43	108.58	110.84	109.56	109.41	109.48	111.89	110.71	110.02	110.38	108.62	110.97	111.26	110.1	109.42	112.68	107.52	108.69	111.03	110.26	111.52	110.8	110.07	110.03	110.85	109.51	111.64	110.93	111.38	110.54	110.47	110.15	108.9
108.22	109.49	109.06	107.35	108.37	109.07	107.7	108.5	108.25	108.11	108.25	109.26	109.29	108.6	109.11	108.66	108.12	108.71	109.76	107.72	108.22	109.35	109.35	107.86	106.99	107.37	108.74	108.45	107.45	109.66	106.79	108.43	107.89	108.36	107.33	108.34	110.08	108.03	108.11	107.4	108.2	108.64	107.68	108.33	108.24	107.64	109.51	108.54	108.32	109.21
106.02	102.45	104.96	104.99	106.1	105.04	104.28	105.58	106.06	104.32	106.55	105.89	105.67	106.57	105.51	105.79	105.29	106.58	105.8	105.28	107.44	106.19	106.62	105.72	105.27	104.83	104.12	104.8	107.01	105.53	105.2	105.95	105.82	105.44	103.82	104.85	105.49	104.84	104.92	103.78	104.41	105.42	104.68	104.17	106.61	105.57	106.28	106.87	105.28	106.53
99.92	98.731	100.2	100.95	100.33	99.758	100.18	99.82	101.24	99.382	100.06	100.24	100.55	100.21	100.89	100.04	102.5	101.59	99.453	100.46	100.03	100.55	100.4	100.91	99.729	99.953	100.73	100.97	100.12	100.41	98.975	100.39	99.408	100.19	100.15	99.882	100.51	100.65	100.73	100.57	98.671	100.16	99.828	99.595	101.11	101.12	100.5	100.45	100.69	99.526
100.96	100.27	99.037	101	102.5	99.497	100.05	100.92	101.05	102.08	101.42	101.41	102.45	101.06	99.695	101.23	102.24	101.3	100.55	99.977	101.37	101.11	102.64	100.35	101.02	99.52	100.45	99.954	101.8	99.548	99.858	100.53	100.95	100.43	98.908	102.44	101.87	100.42	99.75	99.556	101.37	100.25	101.21	100.47	99.408	100.68	101.31	101.82	100.49	101.32
109.06	108	110.13	108.23	107.17	107.56	107.83	107.71	109.8	107.65	109.5	108.69	106.71	108.9	109	108.27	108.09	108.22	108.42	107.48	107.44	109.07	107.71	106.98	108.75	108.16	107.31	107.17	108.76	108.71	107.95	107.59	107.95	108.09	108.34	109.4	108.24	107.97	108.73	107.86	108.3	108.41	108.19	108	105.52	109.64	108.34	108.26	109.19	107.39
107.55	107.1	107.85	108.15	109.06	106.96	107.14	109.61	108.02	108.89	109.09	107.85	106.82	106.49	107.57	107.21	108.89	108.05	108.88	108.36	107.32	109.12	107.49	108.4	107.7	109.03	109.51	108.83	107.41	108.09	107.32	108.03	107.61	107.49	106.53	108.35	108.48	107.57	108.19	108.88	106.19	108.47	107.31	106.81	107.75	106.41	107.58	106.76	108.18	107.86
107.44	108.22	107.4	108.33	108.95	106.42	108.25	106.98	109.57	107.3	108.63	106.42	108.35	107.65	108.21	108.03	108.96	108.84	108.3	107.83	107.71	109.1	107.49	109.17	108.15	109.27	108.51	108.07	107.6	108.8	107.49	107.8	106.7	109.36	106.47	108.23	107.92	108.64	107.92	109.8	108.05	107.35	109.28	107.53	106.67	109.19	108.05	107.32	107.68	109.87
105.88	103.95	104.89	106.53	106.16	105.68	105.24	104.21	104.13	105.2	106	105.44	105.33	105.49	105.64	105.98	105.26	104.34	106.17	106.02	107.11	106.29	106.32	105.84	104.53	106.39	106.07	106.93	105.57	106.36	103.41	105.33	105.55	105.8	107.22	105.6	104.95	105.98	105.36	106.11	106.31	105.21	105.44	104.05	104.03	105.61	105.93	105.97	106.18	105.73
106.3	105.68	105.56	106.08	106.27	105.33	107.38	106.14	105.91	104.66	105.36	104.02	106.01	105.56	105.84	104.85	105.72	105.25	106.21	105.52	104.81	105.28	104.23	103.66	106.46	105.59	106.12	104.08	104.94	106.7	105.47	105.32	106.18	107.09	104.69	107.78	105.04	107.2	106.25	107.4	106.08	104.49	104.84	106.55	103.1	106.13	105.92	103.7	105.34	105.9
108.33	107.33	107.65	107.57	108.49	108.43	106.75	107.85	108.33	108.56	108.41	107.33	107.29	107.94	107.68	106.73	108.31	107.23	105.83	107.26	107.91	106.74	105.83	106.15	108.32	106.75	107.61	108.42	106.8	108.09	107.28	107.81	107.91	106.03	108.14	108.19	107.99	107.84	108.29	109.6	108.4	108.08	107.73	108.47	108.9	108.89	109.31	107.33	106.74	106.99
107.44	108.77	109.44	107.53	110.24	109.34	109.27	110.1	106.76	106.79	107.86	108.14	108.18	108.77	109.09	107.54	107.88	108.25	108.64	109.72	107.33	108.78	107.02	108.63	107.29	107.19	108.94	107.55	109.47	107.3	108.81	106.77	107.74	109.36	107.24	108.14	109.66	106.57	107.66	108.45	109.85	108.57	109.78	107.77	108.38	108.55	109.3	109.69	107.92	108.47
106.47	106.46	106.14	104.69	106.1	106.69	104.52	104.43	104.97	105.21	105.05	104.64	104.73	104.94	104.76	105.39	103.58	105.39	106.53	105.77	103.35	106.31	105.48	105.91	105.18	104.87	106	105.75	106.54	105.8	104.9	105.61	104.82	105.68	105.93	104.31	105.39	104.57	104.81	106.49	104.81	104.86	105.75	103.97	105.44	104.75	106.17	106.23	105.07	106.18
109.9	107.61	107.73	109.03	108.81	109.68	109.61	107.54	110.28	110.8	108.27	109.3	107.38	107.94	108.12	108.52	108.95	109.31	108.28	109.76	109.94	108.82	110.63	108.53	109.38	108.58	107.35	106.69	109.68	108.97	108.06	108.17	106.6	108.3	109.66	109.31	108.19	109.3	109.23	107.71	108.81	108.79	108.2	109.37	109.84	107.4	107.79	108.73	105.74	107.34
105.39	104.99	106.63	106.38	105.03	106.35	105.96	103.62	106.36	105.26	105.59	107.27	106.79	106.34	106.77	104.64	104.53	104.59	104.75	106.39	105.56	105.53	106.32	107.19	105.76	105.01	105.6	105.53	106.57	105.69	105.85	105.55	106.69	105.8	106.49	106.45	107.27	106.82	106.21	106.17	105.71	105.58	105.69	106.22	107.12	104.48	107.21	106.55	106.41	107.54
104.94	106.34	107.02	105.3	106.72	106.5	104.41	105.71	105.74	104.45	104.89	103.41	105.2	106.24	106.81	105.75	104.11	104.41	104.22	105.97	106.04	105.89	106.77	104.28	105.79	104.99	107	105.19	104.9	106.93	106.4	105.82	105.92	104.55	106.56	104.88	105.54	104.39	106.59	104.61	106.89	105.94	105.6	105.9	105.82	104.89	105.19	104.37	105.63	105.87
105.85	105.51	104.26	105.55	105.82	106.95	106.96	105.32	105.2	105.87	106.08	105.98	107.88	105.13	106.5	105.69	105.12	105.87	105.97	105.76	105.81	106.27	107.25	105.46	106.87	104.89	107.09	105.27	105.41	105.81	106.78	106.23	105.71	105.75	105.96	107.09	106.83	104.95	106.91	106.36	107.03	106.37	105.38	105.68	107.67	106.14	105.64	105.23	105.82	105.88
107.15	106.29	106.16	107.16	106.27	107.51	105.31	106.23	104.73	105.67	106.86	104.79	106.19	106.25	106.44	105.71	105.86	105.38	105.09	104.23	105.93	105.68	106.77	105.62	106.99	107.13	105.41	105.24	106.17	106.9	107.03	106.7	107.53	106.67	106.76	107.04	106.86	106.14	104.64	106.01	107.51	105.36	105.92	105.5	108.52	105.77	105.5	104.13	104.32	105.54
99.373	98.326	100.18	99.324	97.987	101.03	97.579	97.862	97.509	98.815	98.287	100.8	100.54	98.754	99.91	98.998	98.271	99.665	98.613	99.096	99.002	99.767	97.852	98.829	98.338	98.462	98.332	99.28	96.906	98.561	97.637	99.513	99.73	98.407	97.795	99.315	99.26	97.175	98.527	99.67	98.142	98.739	100.61	98.251	98.316	98.83	100.43	99.474	98.476	101.19
99.724	100.41	100.27	100.72	99.555	100.31	99.269	98.857	100.97	101.18	100.85	98.608	100.09	99.319	99.563	100.37	100.23	99.921	99.803	99.27	99.747	100.81	100.03	99.658	98.668	100.78	100.43	100.4	102.44	101.75	99.552	99.989	101.62	101.42	100.36	98.1	100.94	100.79	99.313	99.451	100.74	99.437	99.482	100.42	99.335	99.494	100.95	100.47	100.56	99.573
106.94	107.07	107.25	108.81	109.4	109.8	108.65	109.67	109.09	108.48	107.44	108.68	109.22	107.72	109.33	107.01	109.69	109.58	108.34	109.55	109.17	109.09	108.83	107.06	108.04	108.8	108.1	107.98	108.22	108.86	109.19	108.5	109.48	107.65	108.79	109.54	109.31	110.05	108.23	105.95	108.35	108.93	108.15	110.57	108.58	110.03	108.16	109.79	108.31	107.81
107.44	108.94	106.32	108.24	107.45	109.13	108.28	106.44	107.93	109.03	108.88	108.4	107.78	106.4	108.31	107.9	108.94	106.18	108.77	108.43	108.16	108.15	107.93	108.39	107.46	109.58	108.72	107.49	109.25	107.99	108.63	107.34	108.91	108.29	108.46	107.78	107.5	108.36	108.14	109.75	109.73	107.28	108.31	109.05	108.01	108.21	105.92	108.09	109.36	108.23
108.28	108.78	107.3	108.97	108.52	107.66	108.96	108.26	108.15	108.88	109.42	108.14	107.99	110.41	108.31	109.08	107.38	108.71	109.03	107.74	107.78	109.5	108.27	108.74	109	108.84	108.18	108.95	109.14	109.65	108.73	107.86	107.13	107.42	109.09	109.33	107.42	109.04	108.61	109.42	108.32	109.4	108.17	108.46	107.41	108.53	109.05	107.5	110.11	108.52
106.29	104.9	105.72	104.88	104.52	105.12	105.07	106.05	105.44	104.78	106.3	104.85	104.47	104.1	106.69	106.06	105.39	106.44	106.44	104.84	106.99	106.66	104.37	105.05	106.44	104.23	106.55	106.92	106.73	105.65	106.42	107.31	104.08	106.71	106.9	104.7	105.74	104.58	107.01	107.17	105.89	104.85	106.07	105.37	105.79	105.08	104.92	106.36	104.1	104.68
97.58	97.492	96.991	99.54	99.855	97.671	99.427	97.791	97.356	97.825	99.174	98.28	97.788	97.6	97.425	99.505	98.467	99.122	97.27	98.228	98.123	98.423	96.472	99.687	98.434	99.14	99.489	97.378	98.31	96.544	96.937	98.614	97.605	98.755	98.596	98.952	98.936	97.091	97.797	99.776	99.011	98.535	97.323	99.294	99.775	98.072	97.742	99.653	97.314	96.882
107.08	107.65	108.59	108.51	107.66	108.89	108.93	108.01	107.79	106.97	108.5	108.01	106.88	108.04	108.61	106.53	107.88	107.59	107.73	107.22	107.49	107.6	107.3	107.62	106.32	108.18	107.12	107.41	107.79	109.49	107.67	107.47	108.97	106.84	107.55	107.95	108.91	108.9	107.31	107.02	108.29	107.77	107.18	107.64	105.26	108.74	107.22	107.34	109.12	107.31
107.7	108.48	109.4	109.29	108.49	108.12	107.99	108.62	109.84	106.93	109.09	108.42	108.44	108.67	108.2	108.64	107.98	107.04	107.66	107.43	107.98	108.25	108.51	109.71	108.77	108.63	109.15	108.62	108.35	107.85	107.99	109.18	107.8	106.84	108.63	109.2	109.56	106.86	107.42	108.18	108.77	107.28	108.66	107.36	107.64	109.04	107.84	107.42	108.44	107.93
105.78	104.81	106.81	106.31	105.29	107.09	106.39	104.91	104.28	107.61	106.6	107.06	106.07	105.44	106.56	107.24	107.08	107.67	107.17	106.56	107.87	105.49	107.43	107.93	107.32	106.63	107.12	106.56	107.87	106.15	107.36	106.1	107.21	105.61	105.63	106.51	105.07	106.31	105.29	107.11	106.78	105.08	105.57	107.29	106.86	106.91	105.75	106.99	106.57	107.47
109.22	109.72	106.61	108.12	110.3	108.18	108.53	108.28	107.32	107.58	107.54	109.8	107.91	107.31	108.76	110.16	108.27	108.01	108.47	108.9	109.15	108.46	109.59	108.91	109.4	109.38	107.64	109.21	109.41	109.2	109.86	109.7	107.04	109.39	108.74	107.69	108.77	107.73	107.42	106.41	108.51	108.34	108.37	109.47	107.17	108.66	109.09	108.06	108.32	108.38
108.34	104.52	106.25	107.04	105.13	105.98	105.61	105.95	106.71	105.81	106.44	106.57	105.57	106.47	106.37	106.11	107.35	104.64	105.15	105.8	105.97	106.72	106.44	107.09	105.71	106.83	105.72	106.75	106.11	107.05	107.13	106.56	104.86	105.77	106.04	106.43	107.33	105	106.92	106.26	106.2	104.63	106.11	107.37	106.97	106.96	108.17	106.48	107.46	105.13
103.34	102.33	101.51	103.39	102.68	103.1	102.12	102.33	100.67	100.82	100.68	103.92	101.26	102.95	102	102.75	102.8	101.76	102.54	102.25	103.44	104.39	102.5	101.72	102.53	102.04	101.97	102.04	102.18	102.28	104.26	103.82	103.65	101.52	103.01	104.08	103.62	103.38	102.69	101.59	102.13	102.64	103.03	104.15	102.49	102.34	103.23	103.3	103.36	102.76
100.4	100.81	99.78	101.45	101.03	99.798	98.873	98.928	99.949	100.76	101.16	100.28	100.86	99.924	100.27	100.26	99.302	98.784	101.1	99.971	99.337	99.543	100.16	101	100.29	99.196	99.908	100.44	100.19	100.84	101.26	100.54	101.55	100.76	98.829	100.28	101.08	100.76	100.76	100.05	99.594	100.24	100.72	99.615	100.57	101.52	99.602	98.822	99.676	100.42
106.45	104.59	105.78	106.81	105.29	106.32	103	105.83	105.49	105.46	105.19	105.56	104.75	104.82	106.24	104.53	105.73	105.23	104.65	105.24	105.29	105.72	104.82	104.72	104.77	105.19	106.88	105.2	105.47	106.62	105.93	104.57	106.62	105.51	105.06	104.84	104.32	106.63	105.02	104.25	105.78	106.11	106.85	104.89	106.2	106.67	106.88	104.69	104.11	106.81
106.27	107.43	104.86	106.43	105.57	105.68	106.63	106.25	107.07	107.28	104.79	107.5	104.88	107.01	104.87	107.88	105.99	107.31	108.29	107.56	106.64	107.39	106.12	106.88	107.41	107.32	106.69	106.41	105.89	105.46	107.59	107	106.93	107.49	107.88	106.64	105.65	106.31	106.05	106.05	105.56	107.28	106.68	106.48	107.54	105.98	106.91	106.39	106.84	107.08
98.637	97.571	98.265	97.663	98.459	97.323	98.918	98.906	99.745	97.892	97.234	97.522	99.939	100.69	98.777	99.202	98.012	97.218	98.917	99.485	99.118	97.793	98.159	97.696	98.731	98.718	98.051	97.641	98.75	97.66	98.871	97.009	97.81	98.984	99.311	98.434	99.973	97.62	98.075	99.097	98.285	97.748	98.166	98.91	97.549	99.003	97.62	97.59	99.5	98.091
105.96	106.06	105.74	106.35	106.98	106.35	107.1	106.03	107.14	105.35	106.49	107.78	107.49	106.28	106.54	106.47	106.02	107.66	105.71	107.13	107.55	107.07	105.77	106.43	104.43	107.91	105.46	105.24	107.8	106.12	105.58	108.13	105.69	106.16	106.13	107.69	107.23	107.53	107.54	106.93	106.16	105.1	106.35	106.8	106.61	107.19	107.32	107.47	108.22	106.34
107.32	105.41	108.29	108.1	105.47	106.53	107.02	105.75	108.17	105.98	107.72	106.88	105.12	105.44	108.46	105.94	107.02	106.02	106.61	106.45	107.31	106.27	106.02	106.52	107.07	107.14	106.74	106.54	105.85	105.28	107.35	105.48	106.44	106.55	106.41	107.06	106.08	106.02	106.43	105.2	108.89	106.59	107.43	105.92	107.15	105.68	105.72	105.98	107.13	104.36
106.41	106.97	105.85	106.38	107.24	106.1	106.47	106.25	107.85	105.99	106.86	105.34	105.2	105.76	107.4	107.44	107.63	107.26	106.86	104.46	107.14	107.35	106.35	107.31	107.52	107.43	105.81	106.67	107.75	105.55	107.39	107.08	106.34	106.11	106.54	106.28	104.82	106.36	105.58	106.75	105.76	106.19	106.57	107.06	105.78	105.49	105.59	106.13	106.54	106.96
105.9	106.15	105.4	105.79	104.91	106.22	105.69	106.15	105.18	105.05	104.56	106.15	107.95	104.44	105.45	105.32	106.8	106.5	105.98	105.46	104.69	104.68	104.55	104.82	104.51	105.98	106.29	105.69	105.16	104.62	105.62	104.89	104.67	106.56	105.18	104.75	105.92	104.89	104.47	105.5	105.32	104.84	105.79	105.81	105.21	105.54	104.91	105.23	106.52	105.42
105.84	103.7	105.51	106.81	105.83	106.29	106.25	103.8	105.5	105.17	104.35	106.93	105.21	105.21	104.26	105.68	106.84	106.71	104.92	105.16	106.59	105.98	106.6	106.91	105.72	105.01	105.97	104.98	104.88	107.45	105.68	105.94	104.2	105.91	104.55	105.79	104.17	105.76	106.44	105.11	105.77	105	105.4	104.86	107	105.24	103.83	104.53	106.43	105.55
109.13	107.46	109.68	109.61	108.78	108.82	109.1	107.97	109.96	108.54	107.97	107.98	108.06	109.47	107.63	108.88	109.32	107.45	107.95	107.87	108.32	108.42	108.24	109.28	109.56	108.71	107.95	108.71	107.7	108.27	107.57	109.26	108.63	107.97	108.73	108.08	108.94	107.02	108.17	107.75	109.06	110.08	109.72	107.63	108.21	109.51	108.77	107.54	108.74	108.52
97.566	98.568	96.457	97.725	97.29	99.048	98.857	97.27	98.042	97.37	97.649	98.426	97.295	97.697	99.557	97.523	96.995	97.765	98.364	97.64	98.046	97.179	98.269	98.32	96.998	97.554	98.792	97.737	97.165	98	98.323	98.411	98.134	97.323	98.447	98.087	97.296	98.2	96.636	98.905	98.114	98.501	98.02	97.781	97.716	98.025	97.417	96.923	99.292	99.175
98.195	98.284	98.345	98.848	99.704	98.126	98.134	99.148	96.997	97.947	98.197	99.448	98.487	99.364	98.389	99.935	99.838	99.615	98.227	99.174	99.94	99.506	97.62	99.024	98.415	99.436	98.895	98.672	98.154	100.2	99.023	98.459	99.053	97.893	97.402	98.481	99.184	97.46	99.533	98.912	100.1	98.167	99.758	98.408	99.349	99.754	99.487	97.785	98.144	99.678
104.88	106.2	106.22	104.79	103.61	105.8	104.35	104.6	103.74	105.31	105.07	106.9	106.26	106.5	103.22	105.73	104.73	104.3	105.05	103.43	103.96	105.84	104.61	105.88	106.25	106.44	105.39	107.62	104.27	104.48	106.69	108.67	105.09	105.79	105.89	107.29	106.13	106.25	105.21	103.54	105.51	103.85	104.87	107.63	105.26	104.8	105.56	106.76	107.32	105.78
100.7	99.474	99.794	101.13	101.63	100.3	99.639	100.05	101.64	99.537	100.15	99.692	101.33	99.762	100.59	100.63	100.17	98.365	99.312	100.73	99.63	99.424	100.42	101.35	98.678	100.27	102.04	100.22	99.831	99.895	101.72	100.96	100.31	99.341	99.083	99.319	99.389	100.67	100.65	100.61	100.53	99.193	99.443	99.811	99.564	100.72	100.38	100.63	101.75	98.891
106.88	105.99	105.54	104.41	105.29	105.23	105.27	105.03	104.9	105.97	105.4	106.22	106.27	104.92	106.92	105.38	106.07	106.45	104.76	104.39	104.9	104.04	105.61	106.74	104.97	104.78	104.78	106.05	105.54	106.24	104.85	105.11	105.66	106.38	107.17	105.14	106.35	105.47	106.1	104.64	106.65	104.93	105.73	103.44	107.92	105.88	104.98	105.13	105.5	104.14
98.605	101.31	100.24	100.4	100.01	99.416	100.47	100.23	99.555	99.249	100.08	101.48	100.38	98.857	100.36	99.388	100.85	99.442	100.53	101.12	100.05	99.491	100.05	99.494	100.14	99.274	100.66	100.13	100.17	99.108	98.798	102.04	99.083	100.16	100.5	100.11	100.75	99.539	98.931	100.06	98.856	99.67	98.546	101.31	101.45	99.088	101.01	99.388	99.258	99.9
109.31	108.05	107.69	107.98	107.92	108.51	109.14	107.42	108.68	107.49	109.55	108.27	108.17	107.92	108.71	107.28	106.69	107.66	108.58	108.63	108.45	108.22	108.43	109.2	108	107.21	107.92	108.18	107.48	109.54	108.67	108.22	107.95	108.06	107.53	108.96	109.14	109.18	109.91	108.22	107.96	109.72	107.75	108.56	107.36	108.38	108.27	107.13	107.79	108.65
109.05	109.48	108.36	108.12	109.28	110.71	107.67	109.04	109.8	109.66	109.74	107.51	107.83	108.96	109.88	108.5	109.13	108.74	108.76	108.04	107.41	107.85	108.48	107.59	108.64	110.01	108.6	109.37	107.51	108.39	108.61	108.76	109.22	107.95	108.03	108.25	110.1	108.71	107	108.36	108.47	106.61	109.14	107.87	108.17	108.58	109.22	107.95	108.1	108.75
109.9	111.3	110.92	109.62	111.36	110.89	111.19	109.92	110.18	112.33	109.73	110.9	110.28	109.09	109.75	110.27	109.45	108.55	109.8	110.55	110.08	110.13	110.5	110.31	110.66	111.36	110.8	110.12	110.59	109.91	110.8	109.55	111.8	111.11	109.22	110.27	111.08	110.46	110.76	112.18	110.02	110.96	110.8	110.32	109.8	110.43	108.76	109.61	110.42	109.41
105.77	106.1	106.47	109.09	108.19	106.69	103.99	106.02	106.71	108.17	106.86	107.4	107.16	106.9	106.45	104.76	105.66	106.16	106.66	108.22	107.25	105.18	107.42	107.31	105.46	107.64	104.59	107.03	105.49	105.76	106.81	105.93	105.97	105.81	106.17	106.71	107.19	105.27	106.58	105.09	106.83	106.27	107.1	106.63	106.74	107.17	107.1	106.97	106.42	105.55
108.6	108.25	108.11	109.69	110.82	107.01	108.14	108.73	106.54	108.93	109.68	109.2	108.6	106.56	108.92	108.26	107.89	108.13	109.72	108.76	108.95	107.95	107.72	109.68	108.83	108.11	108.2	108.72	108.17	106.84	107.45	108.16	108.32	108.35	108.43	107.66	108.79	107.69	106.78	107.99	108.88	109.14	106.89	107.82	107.23	108.61	110.09	108.79	108.51	107.82
107.7	106.5	104.67	105.51	107.51	105.43	105.43	107.17	106.54	105.06	106.76	106.36	107.17	107.15	106.91	106.48	105.79	107.52	106.16	106.28	107.26	108.58	106.85	105.64	105.58	107.62	106.03	109.1	106.93	106.76	107.02	106.06	106.46	106.51	105.7	108.33	106.72	107.62	107.09	106.59	107.51	105.79	107.07	104.97	106.85	105.96	106.55	105.74	106	105.82
106.03	105.36	104.85	104.85	105.16	106.35	105.9	106.91	105.25	105.38	105.39	105.52	107.7	105.58	104.59	105.8	105.35	107.86	104.78	105.17	104.93	104.5	107.69	105.22	105.66	105.7	105.82	106.55	106.15	106.68	106.03	105.18	107.69	105.93	107.98	105.78	104.82	104.92	106.54	107.64	106.59	105.45	106.34	105.38	106.75	106.62	105.08	105.26	105.83	105.78
105.7	106.54	105.38	105.77	105.18	105.57	106.24	105.88	106.69	105.6	105.31	105.06	104.85	103.84	105.77	104.42	104.11	105.87	105.83	106.49	106.11	105.81	105.62	104.45	104.63	106.48	105.32	105.76	104.18	107.33	107.19	105.1	106.6	105.19	105.08	105.01	105.37	106.98	106.16	104.64	105.38	105.15	104.73	106.1	105.29	105.18	106.26	105.73	106	103.91
99.74	99.757	101.36	99.117	100.66	100.79	99.856	100.56	99.026	99.524	99.488	101.51	101.12	100.23	100.29	100.67	100.54	100.36	100.73	98.393	99.89	100.39	100.48	100.76	100.04	100.11	98.924	99.138	99.497	101.14	100.54	99.57	99.394	100.03	100.95	99.96	100.88	100.07	100.55	98.859	101.56	100.42	100.93	99.481	102.18	100.55	100.37	98.208	102.46	99.871
105.69	106.44	105.73	107.78	104.68	107.82	108.54	107.15	107.98	106.54	106.77	105.66	107.6	106.12	106.94	106.99	107.33	106.51	108.6	106.23	105.15	106.89	106.4	106.97	108.62	107.88	106.63	106.47	107.19	106.19	106.21	105.26	105.68	106.14	106.58	107.35	105.23	106.44	104.97	105.14	108.24	107.03	106.39	106.55	107.67	105.57	108.21	105.82	107.09	106.27
98.402	97.891	98.338	97.624	98.641	98.275	98.446	98.955	97.105	98.772	99.208	97.905	98.732	98.888	99.553	97.944	96.593	97.186	97.26	98.483	98.036	98.095	97.141	99.469	98.493	98.226	98.731	99.842	97.792	97.018	97.748	98.441	98.769	97.863	98.515	98.547	98.234	97.383	99.972	98.677	97.275	98.33	99.379	99.96	98.273	97.717	99.499	98.916	98.913	98.67
100.54	100.78	100.64	99.154	98.946	99.074	100.86	101	100.46	101.79	100.72	100.11	101.55	100.16	99.25	100.76	100.98	100.7	100.54	100.88	101.02	99.068	102.11	100.74	99.993	99.629	102.27	98.454	99.502	100.85	101.95	99.426	100.66	100.71	99.438	101.02	100.59	101.15	100.08	98.491	101.14	100.96	100.51	100.56	99.664	99.837	100.64	99.601	101.18	100.92
98.411	97.19	97.546	97.07	99.024	98.552	100	98.151	97.895	98.54	98.363	98.322	97.751	98.424	97.715	96.629	97.405	97.847	100.28	96.335	96.241	97.122	98.025	99.768	98.874	98.136	98.633	97.77	99.436	97.524	98.834	98.968	98.96	97.856	97.343	96.244	98.996	98.292	99.111	98.747	98.827	96.009	97.483	99.138	98.199	98.663	97.173	97.886	97.166	96.322
109.1	108.5	106.28	108.83	107.42	108.58	107.47	108.91	106.93	107.6	107.6	108.6	108.43	106.73	107.94	107.21	107.07	108.38	108.26	107.88	106.23	106.7	109.24	108.39	109.17	108.09	108.36	109.08	109.61	106.78	107	107.24	108.43	107.21	109.23	107.98	108.63	107.91	109.2	109.13	108.12	107.79	107.59	108.47	107.18	107.7	108.11	108.47	107.08	106.32
109.79	108.91	108.05	107.87	108.52	108.57	107.24	107.68	109.41	109.31	109.45	106.75	108.44	109.15	107.99	109.28	108.09	109.93	108.22	109.7	109.25	108.1	108.4	107.77	108.76	107.76	109.83	108.51	109.13	108.12	109.86	108.44	108.72	110.25	108.71	110.52	108.47	107.33	108.33	108.38	108.8	107.26	107.2	107.99	108.86	107.8	109.34	108.55	107.97	108.62
107.85	108.1	106.9	107.58	107.36	108.27	109.15	109.42	107.42	107.54	107.97	108.79	107.97	108.02	106.56	107.57	107.28	107.45	109.5	108.75	107.85	106.38	107.68	108.07	107.77	108.76	107.66	107.47	108.33	106.22	107.56	108.19	108.68	107.68	107.69	107.33	109.11	108.63	107.94	107.35	107.34	107.44	107.76	107.05	112.19	107.49	106.33	107.47	108.65	109.06
106.39	105.57	107.06	106.37	106.7	106.63	105.28	107.68	105.74	106.23	106.96	107.13	106.56	106.73	107.2	104.87	105.44	106.35	105.44	107.16	107.05	106.42	106.82	106.92	107.46	106.2	105.22	106.23	105.53	106.1	106.16	105.74	105.46	106.9	106.23	108.77	104.91	107.54	105.78	107.19	106.01	107.86	107.28	107.74	106.05	105.94	106.26	106.57	105.35	104.5
107.17	107.76	107.27	106.78	107.62	107.76	108.48	108.15	106.79	106.92	108.11	107.41	106.61	108.99	107.74	108.18	107.12	107.62	107.94	108.28	109.94	107.25	106.92	107.16	107.54	108.41	106.34	107.96	107.53	106.79	107.55	105.62	108.35	108.19	108.98	107.7	108.66	107.71	107.61	108.56	109.53	108.58	107.34	106.79	107.89	106.35	107.5	105.78	108.45	106.02
107.54	108.11	109.09	109.1	108.08	108.92	107.48	108.54	107.27	107.64	109.53	108.85	107.9	106.76	108.58	108.91	108.73	107.84	107.78	108.18	108.47	108.24	108.3	108.18	106.88	107.3	107.83	109.99	108.96	109.8	108.49	107.78	106.86	106.78	108.18	109.42	107.98	107.63	108.16	107.93	107.88	107.71	108.83	107.5	108.6	108.64	107.36	108.17	109.21	106.84
100.22	99.022	101.28	100.41	100.28	99.566	102.43	99.217	100.03	99.862	100.13	100.37	99.969	101.04	99.001	100.19	99.802	100.66	101.36	99.42	100.51	98.976	99.377	100.79	101.01	100.38	100.55	98.575	100.75	100.61	100.46	100.05	101.42	102.15	98.914	100.49	101.52	101.05	99.37	99.394	101.84	99.281	100.45	100.06	99.012	99.366	100.23	100.31	99.082	100.83
105.75	106.03	104.89	105.42	106.31	105.85	107.06	104.93	104.9	104.34	103.88	105.47	106.02	107.2	104.65	106.12	104.59	105.82	106.59	105.2	105.58	104.02	105.28	105.93	106.82	105.45	104	106.04	105.37	105.16	105.73	104.4	103.72	104.09	106.1	106.27	106.67	104.98	107.76	105.13	104.89	106.65	106.9	106.83	106.16	106.52	104.45	105.19	105.17	106.46
107.82	108.06	108.95	108.81	106.13	108.4	109.57	108.02	107.08	107.74	108.58	108.79	108.43	106.93	107.51	106.8	108.83	108.3	108.79	108.66	108.67	106.92	109.05	108.93	107.4	108.32	109.05	109.94	109.57	106.28	108.43	107.6	108.33	108.34	107.56	107.91	108.07	108.05	106.33	106.55	108.64	107.05	107.64	107.87	107.5	107.3	106.26	108.38	107.82	109.43
104.59	104.77	104	105.31	106.33	105.85	104.47	106.04	106.56	104.77	106.6	105.47	106.19	106.2	106.38	105.37	106.16	106.69	106.1	105.25	106.15	105.51	105.16	105.62	103.97	105.58	105.68	105.14	106.16	104.68	106.02	106.78	105.83	106.91	104.25	104.98	103.91	105.97	106.05	105.48	104.77	104.87	104.54	105.95	104.16	106.58	107.47	104.73	107.98	105.58
100.62	100.43	100.39	101.58	100.6	100.81	100.88	101.04	100.48	101.95	101.6	101.16	100.52	99.867	100.54	102.45	99.874	101.54	99.094	101.04	101.05	99.832	100.79	99.984	100.6	101.1	99.955	102.03	100.35	100.8	100.93	101	99.692	101.36	101.48	99.766	101.3	98.969	99.746	99.901	98.916	101.18	99.614	99.62	100.65	98.586	100.54	100.01	100.29	99.783
107.53	107.94	107.12	106.61	107.86	107.81	105.82	107.76	108.09	107.8	107.39	108.85	108.39	107.61	107.04	107.41	108.08	107.04	106.83	109.41	107.58	106.39	104.97	107.61	108.39	108.03	107.44	108.29	107.88	108.24	106.87	107.67	108.88	107.93	107.76	107.32	109.04	106.49	108.24	109.46	107.95	108.57	107.61	107.27	107.3	106.58	108.19	108.1	107.82	107.18
104.63	106.89	106.85	106.3	104.86	105.2	105.38	105.48	105.51	106.24	106.6	106.04	105.04	104.48	104.88	104.93	106.97	104.52	105.33	104.99	105.65	106.26	105.08	105.52	104.95	105.17	105.98	105.37	105.28	105.27	103.7	105.25	105.17	105.32	106.79	104.44	104.53	105.3	104.82	105.01	105.12	103.98	105.74	105.62	104.47	106.8	105.57	104.67	105.11	106.56
110.76	111.31	111.11	110.33	109.32	111.06	110.14	108.36	111.11	108.77	110.5	110.7	111.54	110	110.11	110.52	110.25	109.87	110.19	110.07	110.58	110.04	110.12	109.57	109.44	110.07	110.53	111.62	109.78	110.52	109.84	109.83	110.27	110.11	110.29	110.6	112.21	111.23	109.96	108.68	110.31	110.08	109.76	109.82	110.33	111.39	109.94	109.95	109.23	110.44
99.043	98.019	100.08	99.187	98.083	97.832	99.353	97.741	99.166	98.921	99.37	99.214	98.59	99.215	100.72	98.514	98.347	97.783	97.265	99.2	98.388	99.086	99.298	100.4	99.299	97.166	98.546	98.657	100.01	98.961	99.411	101.17	98.761	98.366	98.424	97.61	98.878	98.424	98.168	99.481	98.386	98.414	98.446	99.237	99.425	98.278	96.233	98.281	98.644	98.631
100.09	98.319	98.594	100.29	99.652	100.45	99.586	99.324	99.245	97.731	99.42	98.566	98.533	98.143	97.748	97.776	96.504	98.547	97.903	96.839	98.306	99.597	99.43	99.306	99.507	98.508	99.632	98.535	98.892	99.201	99.462	100.35	98.997	98.584	97.42	98.254	98.91	97.516	98.897	99.028	98.097	98.485	98.64	98.255	97.712	99.877	98.976	99.426	99.414	97.594
106.45	105.77	106.84	106.28	106.11	106.94	106.94	107.44	105.52	105.12	105.12	106.33	105.78	105.51	106.48	106.14	106.36	106.91	106.28	105.39	106.49	105.66	104.81	104.77	106.54	105.62	105.73	105.64	105.46	105.41	105.87	105.35	106	108.12	105.57	104.52	105.91	105.56	106.72	106.6	104.9	106.14	104.76	106.32	103.53	105.83	105.62	105.43	106.51	105.47
107.23	104.66	106.9	104.94	104.9	105.97	105.41	106.27	105.6	105.5	105.78	105.99	105.26	105.36	105.52	104.8	104.92	105.2	104.33	104.59	105.08	106.7	105.44	104.73	103.65	106.45	104.97	104.74	105.58	105.89	104.78	106.02	105.81	103.96	105.5	107.79	106.04	105.4	105.57	104.97	105.82	104.83	106.47	105.52	106.21	105.11	103.93	105.72	105.57	106.71
101.33	100.68	99.582	100.62	101.75	98.944	100.22	100.08	100.46	100.54	97.485	100.04	100.15	100.32	101.27	100.64	100.14	99.8	100.83	101.99	100.77	101.35	101.48	99.639	100.28	100.98	100.08	98.969	101.72	99.733	100.81	101.23	101.03	100.46	99.491	99.807	99.393	100.27	101.24	101.21	100.06	100.97	100.68	100.53	102.01	100.92	100.13	101.63	100.6	102.27
110.97	110.59	109.88	109.93	110.19	110.6	110.65	110.19	110.84	110.29	110.02	110.78	110.35	112.65	108.89	112.15	109.36	110.41	110.55	107.59	111.19	110.34	111.2	111.96	110.61	109.03	110.72	111.1	109.82	110.91	111.19	111.69	109.75	110.59	109.63	110.27	109.41	108.55	111.2	111.64	110.34	110.68	110.99	110.33	110.22	109.53	111.21	109.56	108.79	109.58
108.11	107.86	108.71	108.2	107.15	107.12	107.71	108.19	107.39	109.07	107.83	108.48	108.85	107.82	108.04	108.27	109.43	108.89	107.51	107.82	107.56	110.43	107.29	109.64	107.57	107.93	108.22	108.53	107.67	106.05	108.42	107.61	107.08	108.73	108.06	108.86	107.8	108.91	108.12	109.1	106.71	108.98	107.01	107.95	107.65	107.23	106.08	107.4	108.05	109.19
105.55	103.68	107.18	106.38	105.68	106.12	106.15	105.47	105.44	105.47	106.6	106.14	104	105.27	106.82	105.69	106.07	107.03	105.55	105.61	106.05	105.78	105.51	104.78	105.46	105.05	105.66	104.7	105.39	105.82	106.32	105.19	105.15	105.97	104.18	106.13	105.56	106.28	106.92	105.56	106.56	105.63	104.74	104.73	104.52	106.61	105.17	105.43	106.92	105.99
104.64	105.91	104.97	105.24	104.26	105.54	107.36	105.86	105.77	105.81	105.07	105.41	104.57	104.81	104.89	105.77	105.61	105.18	104.94	106.52	105.7	107.1	106.37	105.68	104.84	105.82	106.17	106.14	104.68	106.54	106.01	104.45	106.5	106.48	104.73	105.64	105.47	106.24	106.38	105.74	107.94	106.27	105.35	105.57	105.69	105.03	106.09	107.39	104.6	105.42
100.52	100.93	102.02	101.62	101.58	100.69	100.15	100.04	101.31	100.56	100.15	100.18	99.821	100.07	99.186	102.16	100.26	99.186	100.99	101.05	100.78	102.2	100.17	100.13	101.14	99.872	101.23	102.03	101.68	100.09	100.44	99.627	102.77	100.92	101.2	100.15	100.66	100.68	101.21	100.01	102.95	100.15	100.14	100.04	102.95	102.14	101.54	99.957	101.49	99.774
103.94	101.78	102.64	103.23	103.35	102.98	103.65	101.99	102.82	101.74	103.94	104.76	102.53	101.34	102.13	103.25	101.32	102.87	102.65	103.75	103.35	102.57	102.51	102.53	103.78	102.83	103.02	103.59	102.79	102.67	101.94	102.74	102.7	103.63	102.85	102.12	102.8	102.04	102.93	102.11	104.01	101.32	101	101.82	101.93	102.16	101.88	103.21	101.61	102.64
105.86	103.55	107.43	105.37	105.32	106.14	106.87	107	105.62	106.04	106.31	106.26	106.45	106.16	106.03	105.38	105.53	105.04	106	105.66	103.91	106.25	104.91	106.26	105.55	106.39	105.14	105.23	105.03	104.47	105.73	104.49	106.6	107.83	105.25	105.88	105.36	106.69	103.79	106.25	105.63	106.85	104.85	105.42	104.23	104.69	105.87	106.07	105.23	105.64
105.7	106.31	105.38	107.04	106.46	105.64	107.23	106.07	107	104.52	105.48	105.14	106.24	104.07	105.02	104.48	106.61	106.33	105.37	105	105.25	106.2	105.32	106.58	105	106.01	105.48	104.49	105.28	105.91	107.33	105.92	105.88	104.9	105.64	105.83	106.01	104.34	106.25	104.9	106.97	106.71	106.32	105.34	103.63	105.72	106.2	105.24	106.17	106.01
107.87	106.26	110.39	108.52	107.36	107.75	107.77	108.33	109.7	106.54	108.21	107.91	107.4	106.77	107.21	107.87	108.99	108.29	107.96	107.6	109.69	108.32	108.99	107.07	108.83	107.3	107.48	108.41	108.57	108.99	108.55	107	107.33	108.34	107.36	107.35	105.86	108.54	109.02	108.43	107.12	108.17	107.38	108.14	107.77	107.93	108.31	109.75	108.91	106.5
108.49	109.83	112.3	110.38	110.84	110.74	109.68	109.41	110.92	112.16	111.24	110.02	110.04	111.24	109.64	110.14	110.15	111.39	111.53	110.1	110.5	109.81	110.07	109.44	110.57	110.1	109.77	110.97	111.08	111.01	110.28	110.54	109.82	110.27	109.07	110.19	109.85	111.03	111.79	111.88	110.53	111.8	110.94	110.72	111.03	109.97	111.84	109.74	111	111.2
97.384	97.583	99.025	97.952	98.367	97.898	97.851	97.092	97.681	97.39	97.108	97.496	98.142	97.18	99.866	97.851	98.285	97.66	99.479	99.723	98.911	98.288	97.131	96.615	97.613	96.808	99.067	98.538	97.696	99.806	98.276	97.148	96.597	98.476	98.179	99.309	98.805	98.685	98.479	98.72	98.386	98.611	97.041	99.353	97.607	98.291	97.934	98.342	98.466	96.436
99.047	99.702	99.766	100.9	100.59	99.682	99.695	101.42	99.015	100.09	100.41	100.26	100.6	100.73	100.89	99.772	99.838	101.68	99.044	99.636	100.8	102.04	99.949	98.837	99.934	100.5	100.57	102.04	98.909	99.284	101.05	101.18	99.832	100.79	99.858	100.87	100.89	102.58	102.04	100.94	100.87	101.45	100.18	98.57	99.965	101.19	98.407	101.09	100.55	99.413
97.908	99.758	98.579	98.02	96.96	97.522	99.11	97.299	97.184	99.073	97.654	97.856	97.656	98.84	98.202	97.071	99.193	97.761	97.159	99.131	98.837	96.958	97.369	98.429	97.018	98.166	98.053	99.7	98.534	98.008	98.873	99.119	98.265	98.599	99.532	98.551	97.998	98.758	98.6	97.974	99.488	98.945	99.354	97.436	100.09	98.345	98.828	99.917	97.452	97.303
99.248	98.371	98.245	100.37	98.764	98.755	99.307	99.485	99.104	98.173	98.843	99.202	97.829	99.912	98.942	99.463	99.016	98.542	98.378	99.005	97.873	99.741	98.09	99.455	100.18	99.18	97.503	100.29	98.648	99.125	98.592	98.364	98.354	98.251	99.461	98.851	99.023	99.092	97.868	98.026	97.914	99.712	97.664	98.875	98.75	99.045	99.623	99.443	98.037	99.09
105.77	106.85	106.24	104.81	106.16	105.97	105.1	105.33	104.99	105.91	105.78	106.17	105.63	105.04	106.01	105.69	106.68	106.43	106.66	106.12	104.66	105.25	106.64	105.51	105.29	106.42	105.77	105.67	105.6	105.79	105.05	106.17	105.33	104.81	105.79	106.48	105.61	106.69	106.06	106.08	105.89	104.35	106.61	106	105.92	106.92	105.13	104.87	106.02	107.01
108.12	108.57	107.63	107.5	108.83	108.19	107.81	109.92	107.92	107.27	109.85	107.64	108.75	108.56	107.53	107.31	107.93	108.07	107.21	108.69	108.31	109.31	109.4	107.78	109.43	107.1	108.1	108.51	106.66	109.82	108.58	109.15	108.76	108.28	109.39	107.77	107.43	109.16	108.54	106.69	108.23	107.94	109.35	107.87	107.02	109.85	107.26	107.26	108.46	108.33
109.27	107.2	106.99	107.32	109.13	108.56	107.12	107.67	107.87	107.94	108.55	106.85	107.69	106.9	108.8	106.37	109.75	106.54	108.57	107.44	107.21	105.98	108.55	107.46	107.58	108.8	109.81	108.41	106.38	108.19	108.84	106.94	107.61	107.79	108.02	107.49	108.33	108.67	107.62	108.66	110.22	107.47	107.86	108.09	106.45	107.69	109.55	108.82	108.13	109.57
106.05	105.34	106.09	105.92	106.01	106.19	105.76	106.34	106.46	105.78	105.48	106.86	106.66	105.66	103.83	104.7	105.36	105.63	105.99	104.83	105.2	105.62	104.24	105.52	105.54	105.63	105.04	105.83	104.94	106.13	106.26	106.01	105.99	105.53	104.97	105.3	106.39	106.12	104.82	106.33	106.22	105.2	105.05	105.89	105.92	104.18	106.15	104.24	105.59	105.3
106.26	104.56	106.21	107.44	105.83	106.77	105.74	105.34	106.89	106.45	107.46	106.23	106.29	105.78	107.98	106.49	106.12	105.87	106.62	106.82	106.85	106.4	106.64	106.23	106.58	106.57	106.02	106.13	105.91	105.87	106.47	106.77	107.08	107.93	107.13	105.25	107.86	107.29	107.5	107.08	106.87	107.79	106.9	105.8	107.56	107.11	105.58	106.09	105.35	106.4
105.06	106.29	105.81	105.5	104.66	105.73	106.17	105.3	105.62	104.67	105.9	106.65	107.84	104.56	106.87	107.27	105.74	106.97	104.36	104.57	106.54	104.83	105.1	104.95	104.85	105.84	104.88	104.38	105.43	104.4	106.92	105.87	105.77	104.79	105.29	105.81	105.58	106.91	105.49	105.24	105.02	105.51	105.64	105.62	105.31	104.23	105.48	106.36	105.91	105.72
101.64	101.67	101.69	100.9	100.78	101.86	100.37	101.79	101.01	100.96	100.32	101.1	101.51	102.16	100.94	102.67	101.45	100.58	101.92	101.7	101.55	99.926	101.12	98.906	101.78	102.84	102.68	100.96	101.82	101.44	100.51	101.31	102.48	102.3	100.6	100.9	101.37	99.516	101.01	101.09	100.03	100.48	100.4	100.24	101.1	100.15	102.03	101.22	101.43	100.34
107.64	108.03	107.6	107.87	108.66	108.66	109.48	108.57	106.97	107.74	109.5	107.47	107.6	108.23	108.73	107.78	108.2	108.15	109.13	110.01	107.04	109.29	107.85	108.01	108.91	107.9	109.09	108.72	109.17	109.2	107.55	108.57	110.14	109.15	108.61	107.93	108.29	108.08	107.45	107.97	108.03	109.43	107.78	109.94	107.53	108.33	109.12	109.38	108.98	110.5
107.22	107.28	104.88	107.19	106.67	106.28	107.17	105	107.53	106.07	107.31	106.03	106.41	105.33	107.92	106.56	106.44	106.46	104.92	107.4	105.66	107.25	105.84	106.46	106.21	105.93	105.63	107.04	106.78	106.96	108.34	107.64	107.27	108.24	107.99	106.7	106.64	104.86	106.26	107.4	107.78	105.71	106.21	105.94	105.9	107.03	106.59	106.12	106.24	106.4
106.63	106.89	106.24	107.09	104.65	105.4	108.23	106.3	106.37	106.44	106.52	106.31	107.84	106.94	107.03	106.34	105.27	105.92	104.74	106.11	106.56	106.44	106.85	107.67	107.5	106.33	105.7	106.31	106.25	107.11	105.59	106.69	106.13	107.46	106.07	105.84	105.31	107.68	107.81	107.49	106.47	105.44	106.57	107.42	106.67	104.85	107.13	105.89	106.89	106.06
102.69	100.21	100.85	100.52	100.23	101.09	99.093	99.687	101.29	98.995	100.52	99.493	99.951	99.245	99.39	99.58	100.33	101.09	99.606	100.43	100.14	101.63	99.593	100.56	101.07	100.2	101	100.47	100.73	100.99	99.391	100.17	98.601	98.93	100.6	99.021	99.303	101.51	102.04	101.33	100.75	100.75	101.1	101.81	100.96	100.13	101.54	101.57	99.653	99.188
108.08	108.29	108.48	107.37	108.14	109.23	106.99	108.86	107.99	108.18	108.48	109.73	108.25	107.88	107.49	108.44	107.73	108.4	109.02	109.08	108.39	108.26	108.07	106.43	108.71	108.11	108.66	109.16	107.21	108.93	109.76	108.36	108	108.61	108.98	106.93	108.73	109.78	108.54	108.78	106.36	107.23	107.51	108.17	108.25	108.01	107.54	108.9	109.04	108.23
98.825	98.083	97.747	98.67	98.054	98.087	98.28	98.988	98.201	99.81	98.54	99.914	98.628	97.892	98.446	98.385	98.354	97.817	97.536	96.735	98.087	97.875	96.418	97.415	98.221	99.018	97.757	97.461	97.449	97.907	98.606	99.968	98.667	97.833	97.266	99.454	98.433	98.864	98.341	97.536	98.246	98.198	98.979	98.757	99.565	97.316	96.72	98.058	97.519	97.946
106.83	107.99	106.79	107.1	106.91	106.97	106.52	108.31	107.57	107.87	107.79	108.05	108.98	109.31	107.49	107.66	107.79	107.09	106.66	107.41	107	110.1	107.03	109.21	107.81	107.45	107.85	106.7	107.51	107.04	108.03	107.33	107.57	108.8	108.8	106.53	108.15	107.11	108.26	108.06	107.92	107.46	105.96	107.75	109.17	106.99	107.64	109.43	107.68	107.27
108.3	109.11	109.15	108.58	108.49	108.21	109.68	107.83	108.41	109.7	108.52	108.75	109.97	109.38	106.9	109.82	108.24	108.39	108.7	107.72	107.91	108.5	108.75	108.53	108.43	109.29	109.61	107.96	109.74	109.25	107.12	108.74	110.57	107.1	106.15	109.46	108.47	108.93	109.24	108.38	107.79	108.61	108.92	109.06	109.33	108.35	107.74	110.06	107.89	107.97
105.56	106.36	108.05	107.23	105.55	106.37	107.7	107.35	105.99	106.3	107.22	107.3	106.5	107	104.95	107.05	107.07	105.79	106.26	106.52	106.55	104.39	107.54	105.34	106.7	106.99	106.07	107.14	107.42	106.77	107.36	104.69	106.71	107.45	108.07	105.6	107.75	107.78	106.92	105.75	106.81	107.32	108	106.74	105.35	108.15	106	106.75	106.03	105.63
108.41	107.63	107.81	107.3	108.76	108.69	109.36	107.27	108.79	107.87	106.7	105.69	109.14	109.4	108.03	108.62	106.97	107.84	107.46	107.39	109.25	108.85	107.84	106.85	107.55	109	107.27	108.27	108.24	107.96	109.08	106.6	108.83	108.11	109.17	107.74	107.48	109.75	108.19	108.16	108.9	108.5	108.37	108.67	107.73	109.32	108.51	108.85	108.34	108.63
106.87	105.76	105.23	105.09	106.34	105.07	104.98	104.58	106.49	105.64	105.14	105.8	105.22	105.04	103.63	106.77	103.51	106.62	105.37	106.51	106.39	106.07	106.28	106.02	106.12	106.51	105.1	105.49	105.15	105.81	104.15	105.39	106.12	106.14	105.51	106.99	106.09	106.35	105.83	105.95	106.16	105.67	106.78	105.01	105.43	103.78	106.3	105.2	105.1	103.42
105.01	106.93	105.63	104.6	105.69	105.68	106.15	105.12	107.12	105.12	106.79	106.59	105.16	105.73	107.45	106.71	103.94	105.72	106.68	105.59	107.25	106.5	104.73	105.51	105.31	105.27	106.05	105.78	106.71	106.45	106.25	106.14	105.89	106.74	105.93	105.4	105.08	106.15	105.65	105.7	105.85	104.84	105.67	105.81	107.23	105.19	106.49	105.46	106.01	104.81
107.63	107.45	108.42	108.18	109.15	110.13	108.84	109.33	109.44	108.43	108.08	108.21	108.25	108.38	108.75	109.42	108.03	108.96	108.07	108.1	108.9	107.29	108.98	110	109.34	110.03	108.29	108.78	107.06	108.16	108.78	107.41	108.67	109.4	107.92	108.48	109.21	108.41	107.42	106.77	107.17	107.55	107.44	108.04	108.72	110.36	108.47	109.58	107.96	108.18
106.46	106.36	107.46	106.83	107.54	105.93	107.21	105.64	105.89	106.18	107.37	106.93	107.18	106.22	106.86	107.01	106.12	106.85	106.03	108.17	104.95	106.34	106.96	105.48	107.12	106.99	107.29	106.45	107.06	108.82	105.65	105.95	106.28	105	106.41	106.81	106.34	106.87	107.07	105.34	106.37	106.88	106.67	105.49	107.5	106.72	105.84	106.46	106.57	104.45
109.07	107.11	107.87	108.25	109.77	108.54	109.29	108.53	107.66	108.28	107.71	108.04	107.48	108.26	109.4	108.62	108.16	108.17	106.96	106.34	109.79	108.77	107.43	108.95	107.48	108.9	108.38	108.46	107.67	108.88	108.83	109.25	109.48	108.08	108.1	107.74	109.27	109.74	108.27	107.03	108.47	108.4	109.02	106.85	108.25	110.32	109.36	108.03	107.83	107.12
105.23	105.74	105	103.41	105.12	105.87	105.79	107.03	106.7	106.39	104.67	104.89	105.28	106.89	105.87	105.27	104.55	105.83	106.3	105.41	107.86	104.56	105.2	104.92	105.21	104.88	105.85	105.05	105.86	104.85	105.77	105.23	105.01	102.81	104.73	105.99	104.28	106.44	105.69	105.79	104.7	106.25	104.98	105.72	105.65	107.12	104.92	104.35	103.42	105.55
107.87	108.98	109.37	107.79	110.73	108.61	106.94	108.09	108.89	108.23	108.03	109.93	108.77	110.51	108.71	108.75	108.52	108.73	107.24	108.04	107.02	109.54	107.33	108.74	109.1	108.91	109.78	108.29	108.45	108.39	109.38	108.89	108.89	107.77	106.88	109.09	108.69	106.98	109.73	108.62	109.62	109.29	110.2	108.18	109.9	109.77	108.54	109.25	108.89	108.32
105.28	104.37	105.51	104.78	105.16	106.62	104.66	106.33	104.66	106.1	107	105.67	104.33	106.13	104.33	107.14	105.24	102.92	106.59	104.39	103.51	104.35	106.57	105.85	106.16	107.29	106.25	106.11	106.06	106.52	106.46	102.98	106.54	104.26	106.53	106.62	105.34	105.62	105.31	106.07	106.09	106.52	105.79	105.33	103.43	105.34	105.59	106.16	105.86	105.56
106.44	105.27	105.11	107.1	105.64	106.2	105.45	106.08	105.22	107.07	107.08	105.61	105.34	105.94	105.85	107.59	106.74	105.16	104.51	105.45	105.53	107.35	106.22	104.49	104.09	105.63	105.3	105.41	106.77	105.82	107.45	104.78	104.32	105.36	106.53	105.59	104.69	106.92	105.15	107.53	105.68	106.19	106.16	105.95	105.79	106.49	104.67	106.49	106.65	107.43
98.473	98.173	98.395	98.512	97.774	98.237	98.519	98.056	96.504	97.279	98.012	97.348	98.488	97.416	97.087	98.787	97.327	97.732	97.143	98.691	98.083	98.027	98.333	98.943	97.339	98.061	98.819	97.948	97.837	98.162	96.989	98.351	97.615	97.89	98.981	97.974	98.479	98.295	97.408	99.112	97.277	97.738	98.373	97.253	98.739	98.466	99.552	98.212	99.237	96.994
106.41	104.93	105.56	106.08	105.8	106.68	105.43	105.09	105.94	104.51	107.73	104.81	103.53	106	105.9	105.72	105.93	105.57	106.35	106.05	105.98	107.52	105.18	105.01	104.58	107.43	105.12	105.15	105.52	105.12	106.07	105.29	105.38	106.15	106.54	105.46	105.42	104.92	106.56	105.2	105.65	105.13	105.57	104.39	106.36	105.7	104.65	103.52	106.78	105.17
106.6	106.4	106.29	104.78	105.43	105.37	105.79	106.42	107.6	106.22	105.58	105.99	105.04	105.9	105.17	105.38	105.12	105.65	104.04	105.85	105.21	107.03	104.62	107.07	104.8	105.19	105.75	106.8	104.11	104.9	106.7	105.46	105.23	107.11	104.63	106.38	107.48	105.42	105.61	106.51	106.2	104.23	107.37	106.17	106.05	106.64	105.85	105	104.95	106.69
103.64	106.8	104.61	104.92	104.82	106.48	105.29	106.03	105.35	105.12	106.95	103.23	104.9	107.1	106.23	106.09	104.46	106.18	105.45	104.37	106.25	105.49	105.05	106.2	106.08	105.35	104.52	105.2	106.13	106.02	106.62	105.59	106.7	105.47	105.69	105.45	106.32	106.27	105.49	104.6	106.45	104.56	105.41	105.69	104.13	105.34	104	106.58	106.4	104.83
106.92	106.83	105.3	106.37	107.31	107.89	106.07	106.43	106.86	107.02	107.73	107.81	105.76	107.02	106.64	105.93	105.94	107.47	105	106.27	105.85	106.33	104.59	106.66	109.51	106.8	105.74	109.09	107.93	107.64	106.54	106.4	106.74	107.48	106.9	106.52	107.58	106.63	106.03	107.79	108.61	107.97	105.45	107.13	105.99	108.32	106.72	107.41	107.37	106.2
105.08	106.68	105.33	105.72	104.39	103.5	104.23	104.32	104.87	105.06	104.79	108	105.85	106.61	106.08	106.61	105.85	107.62	106.55	105.99	107.01	107.83	105.78	105.78	106.99	105.14	105.25	105.76	105.05	105.36	106.05	103.97	106.46	105.9	105.03	106.33	105.69	107.13	105.42	104.64	107.47	105.33	105.68	106.74	104.36	105.35	105.16	105.04	104.68	105.54
109.54	108.71	109.08	109.3	108.07	108.12	108.1	107.73	109.21	109.48	108.95	109.64	108.61	109.42	108.96	107.63	108.49	108.37	107.43	107.8	107.28	109.3	109.25	111.07	108.62	107.95	109.62	107.42	109.52	107.79	108.83	108.22	108.9	109.4	109.1	108.85	107.75	108.61	107.52	109.24	108.12	109.01	107.77	107.3	108.51	109.21	107.41	108.84	108.94	107.66
97.843	97.705	97.937	97.001	98.965	98.449	97.745	98.328	99.416	97.997	97.079	97.407	98.643	100.79	98.408	97.623	98.185	98.461	98.939	98.927	97.744	99.13	98.164	96.818	97.874	98.949	97.85	97.098	98.392	97.684	97.047	97.631	98.858	97.368	98.751	98.981	96.604	99.674	97.386	97.974	96.171	97.556	97.183	99.848	99.136	97.813	97.05	96.925	98.019	97.465
108.06	106.5	105.84	104.77	105.04	104.3	105.55	104.97	105.51	105.61	103.95	104.79	105.44	106.11	106.47	105.72	104.64	105.27	105.18	105	105.21	106.06	105.72	104.01	105.25	105.5	105.45	106.3	104.88	103.74	105.18	105.01	106.56	104.27	106.26	106.54	104.78	105.14	105.16	105.76	105.45	106.16	105.98	105.07	106.01	105.06	105.77	105.3	104.44	105.71
99.125	97.193	98.885	97.823	99.293	98.687	97.29	98.962	97.609	97.452	97.879	98.597	97.644	98.987	97.564	97.445	98.439	98.713	98.608	99.449	96.517	98.841	99.512	97.061	97.737	98.963	97.19	97.022	99.169	98.555	97.027	98.708	97.571	98.825	97.894	98.784	98.87	98.252	98.939	96.85	98.966	98.54	97.992	98.719	98.306	99.353	97.654	97.143	96.952	97.938
108.77	107.67	109.52	109.29	108.96	107.29	108.76	107.15	107.61	107.34	109.19	107.24	107.37	107.9	108.95	108.68	108.84	107.9	109.34	107.88	107.45	107.68	108.18	107.95	108.46	107.69	108.2	107.65	109.04	109.22	108.89	107.97	107.77	107.49	110.54	107.93	108.75	107.69	107.7	108.35	108.5	107.83	108.82	106.98	108.33	109.9	105.85	108.72	108.25	106.72
98.624	97.89	97.958	98.666	98.052	99.219	98.802	99.659	98.828	96.245	97.843	98.947	98.44	97.734	98.205	98.755	98.346	98.166	98.238	98.17	97.295	99.042	99.05	98.026	97.492	98.77	97.287	98.148	97.561	98.596	96.894	99.598	98.885	98.374	99.107	98.894	98.626	98.117	98.294	98.151	98.001	98.383	98.29	99.56	98.998	95.925	99.373	97.714	98.652	98.375
107.69	108.73	107.11	107.1	107.87	107.96	107.41	108.2	107.41	106.99	105.43	108.06	107.56	107.06	107.85	109.13	107.56	108.47	106.62	108.92	109.46	108.69	108.92	108.29	106.57	107.79	108.46	107.6	107.1	108.09	108.49	107.76	108.99	108.32	107.11	108.63	108.26	106.73	107.53	107.66	106.29	107.97	107.35	106.73	106.63	108.94	107.34	108.77	108.11	106.85
98.219	100.59	98.461	101.13	99.938	100.2	100.83	101.33	99.64	101.23	99.708	100.65	101.58	100.69	100.25	101.72	100.93	101.1	101.22	101.02	101.14	98.806	101.13	101.82	100.03	100.07	99.983	100.62	101.07	99.738	100.61	100.65	100.35	99.772	100.01	101.28	100.68	100.63	101.52	100.9	100.76	100.92	99.87	101.12	100.35	99.911	101.88	102.63	101.33	101.87
106.69	108.56	105.88	107.51	109.25	107.89	107.12	108.55	108.33	107.18	106.87	108.38	107.79	108.27	106.93	107.62	108.02	107.42	106.74	108.45	107.64	108.5	106.66	107.48	108.21	107.86	106.14	106.96	107.57	107.86	107.65	107.38	108.85	107.86	107.99	108.82	109.01	107.12	106.87	107.88	108.5	108.04	106.15	108.19	105.9	107.93	108.64	107.57	108.87	107.83
106.59	108.32	105.54	106.12	106	106.83	107.66	106.94	105.46	106.12	107.27	105.38	105.78	105.73	107.45	105.05	105.38	108.02	107.54	105.25	105.76	105.33	106.8	105.69	107.39	107.46	106.51	106.28	106.9	106.27	105.28	106.29	106.6	107.9	107.32	105.33	107.22	108.55	105.64	105.44	107.02	106.8	106.6	105.32	105.49	106.44	104.67	107.76	105.99	106.68
105.51	106.12	104.28	104.62	105.22	104.46	106.82	105.7	105.67	105.44	104.27	106.2	105.23	106.22	106.96	106.44	105.18	103.27	106.37	105.36	105.6	106.27	105.64	106.05	106.65	106.19	105.17	104.88	106.43	104.75	105.03	104.37	105.55	105.44	104.87	104.89	105.62	105.97	106.3	106.46	107.84	105.41	106.38	104.97	106.6	104.59	105.63	105.46	104.75	105.6
97.563	98.213	98.668	97.824	99.938	97.094	97.226	98.312	98.196	99.354	97.526	96.855	99.104	97.174	97.754	98.797	98.59	100.41	97.455	97.778	96.929	97.57	97.207	97.912	100.68	97.98	98.451	98.073	97.121	97.641	98.757	97.209	96.721	96.776	97.328	100.43	98.397	97.28	98.57	98.84	97.266	98.071	98.058	98.192	97.798	98.729	97.847	98.21	97.86	98.302
108.18	108.6	107.04	106.78	108.31	106.9	110.28	106.52	109.51	109.18	109.08	109.24	109.32	107.42	108.97	107.97	108.35	108.35	109.08	108.14	107.86	108.64	108.44	108.33	109.24	110.04	107.79	108.66	107.71	109.68	108.71	107.95	108.49	108.53	107.48	108.3	108.44	108.56	107.36	107.85	107.04	106.94	107.58	108.8	110.89	109.18	107.92	108.71	109.22	109.58
110.66	111.98	110.7	109.89	111.28	110.32	110.75	110.71	110.89	110.86	110.68	111.14	111.05	111.14	111.67	109.96	111.14	110.05	110.04	111.29	111.17	106.86	111.81	110.52	110	108.55	110.54	110.7	109.29	110.73	110.2	110.44	111.52	110.68	110.86	110.21	110.32	110.9	109.64	108.42	111.25	108.45	110.09	109.59	110.37	109.54	110.52	110.61	109.7	110.68
107.53	107.58	106.52	106.69	106.75	108.07	107.09	107.6	107.5	109.02	108.47	107.75	107.27	107.33	106.89	107.8	106.88	106.74	109.01	108.44	107.48	108.65	108.39	107.71	106.96	107.75	106.98	107.9	108.09	107.8	108.39	108.26	107.23	105.95	107.75	107.58	108.82	107.11	108.27	108.6	109.26	106.96	106.35	108.27	108.5	109	107.55	108.38	107.55	108.03
109.1	107.99	107.12	108.35	109.79	108.21	108.35	109.82	107.73	108.51	109.46	107.97	109.33	109.64	108.39	108.38	109.56	108.56	108.85	106.32	108.29	107.81	108.82	109.58	109.28	108.23	107.38	108.52	109.46	108.36	109.16	108.53	108.68	107.04	108.48	107.79	109.02	107.96	108.38	109.25	109.03	107.94	108.88	108.84	109.54	107.34	106.97	108.5	107.89	108.15
108.32	106.57	106.51	105.82	106.3	106.81	106.91	106.18	108	107.69	107.47	105.74	108.02	107.24	107.08	106.89	107.37	107.69	105.47	108.28	105.57	107.04	106.48	105.45	105.86	104.93	104.31	107.16	106.57	107.46	107.05	105.46	107.28	106.95	106.43	106.33	106.57	105.79	107.04	106.22	105.71	107.78	105.75	106.67	105.97	105.77	105.99	104.36	105.58	107.51
100.24	101.01	101.68	101.89	100.05	102.06	100	100.79	101.22	100.62	100.4	100.74	101.85	99.449	100.87	100.52	100.57	100.03	99.81	101.16	101.41	99.957	99.512	100.87	101.01	100.33	100.47	100.79	99.849	101.78	100.67	100.73	100.41	100.09	101.65	100.09	101.44	100.31	102.11	100.21	101.8	100.38	100.03	100.47	101.78	100.18	100.49	101.11	101.84	101.03
106.09	105.08	105.85	105.45	105.96	105.67	105.16	106.86	106.8	107.64	106.93	107.36	104.64	104.86	107.3	105.84	105.51	105.29	106.14	106.57	106.54	105.93	105.51	105.77	104.69	104.76	106.03	106.31	105.48	106.39	105.1	106.12	106.54	106.98	105.18	105.66	105.09	105.69	106.9	105.95	105.62	106.03	105.75	106.78	105.3	105.88	105.89	104.29	104.62	106.8
105.8	105.73	104.01	105.85	106.07	106.14	103.62	105.28	105.32	104.99	105.34	105.71	103.47	105.07	105.73	106.08	106.65	104.7	103.62	106.97	103.75	104.98	107.03	105.78	104.51	104.53	106.1	106.55	105.43	105.49	104.99	105.67	104.84	104.65	104.94	105.33	107.88	104.21	104.64	105.16	105.78	106.13	105.12	106.88	105.79	103.48	104.29	104.77	105.53	104.98
104.64	107.13	107.56	107.05	104.71	105.16	105.19	105.89	105.92	105.28	105.87	105.82	106	104.34	106.47	105.38	105.15	104.25	105.54	106.1	102.72	106.4	104.56	105.79	105.46	105.14	105.19	105.62	105.84	106	105.26	105.88	104.46	105.8	105.66	105.31	105.27	103.84	104.3	105.83	106.18	105.34	105.52	105.82	104.27	107.39	104.55	107.36	107.24	106.2
105.29	107.55	106.12	106.67	107.53	107.78	106.5	107.34	106.99	108.98	105.62	105.93	106.02	106.08	105.93	105.75	106.7	106.13	104.81	105.31	106.44	107.56	104.86	106.16	105.85	105.29	105.01	106.02	106.4	105.34	105.94	106.45	108.14	105.94	106.36	106.07	106.3	106.44	107.12	106.46	105.85	107.22	107.68	105.84	106.39	106.67	105.14	108.21	107.67	105.64
107.35	108.04	108.53	108.25	109.75	108.23	108	108.79	107.77	106.8	107.6	108.07	107.68	107.54	107.29	107.52	109.15	108.38	108.22	107.94	108.75	108.83	108.56	109.24	108.63	108.76	108.85	108.2	107.97	109.16	108.5	107.44	107.1	107.09	107.2	108.04	108.91	108.85	107.88	107.63	107.77	107.78	108.75	108.56	106.96	106.83	107.76	106.49	108.67	107.51
98.99	100.6	98.021	99.765	98.358	97.507	100.01	98.4	100.02	98.567	98.315	99.659	99.547	100.14	98.144	98.071	97.653	99.893	99.511	98.54	98.492	98.692	99.82	100.4	98.313	100.88	99.408	99.297	97.429	98.182	100.32	98.796	100.27	99.659	98.405	96.942	98.155	98.914	97.37	99.158	99.359	99.544	100.56	99.188	98.236	99.863	97.991	99.383	97.353	99.247
105.06	105.62	105.27	105.33	106.13	106.69	106.5	105.39	105.14	105.57	106.13	106.45	105.72	105.69	106.21	106.02	106.77	104.14	105.04	106.8	105.53	106.28	104.23	104.45	104.79	104.89	105.8	106.24	105.42	104.95	106.44	104.58	104.09	105.31	106.66	103.95	105.57	105.26	105.86	104.86	105.96	105.35	107.03	104.62	105.6	105.38	105.95	104.26	106.38	106.18
106.59	106.93	109.96	109.24	107.6	108.3	108.65	107.68	105.92	108.66	107.7	108.39	107.82	107.24	107.13	106.76	107.79	106.2	108.7	106.74	108.76	107.89	107.6	108.77	107.57	106.78	108.49	107.39	107.1	106.67	109.8	106.36	108.52	106.93	107.63	106.86	107.9	105.91	108.28	107.12	108.3	106.76	107.54	108.73	107.04	107.33	107.09	108.01	108.04	106.32
105.91	106.53	107.24	106.61	106.3	104.95	106.99	106.8	106.21	105.18	107.47	107.53	105.93	106.01	105.89	106.24	106.05	106.86	106.46	105.86	106.38	107.74	105.42	105.39	107.4	107.61	107.84	106.08	107.36	107.16	107.28	105.69	107.54	105.53	107.15	105.78	106.91	105.76	105.66	107.6	105.95	108.11	106.02	105.35	108.15	107.89	104.77	106.46	106.46	106.66
105.99	105.37	104.46	104.55	105.84	105.36	106.15	105.43	107.6	105.26	104.23	106.71	106.22	104.81	105.55	107.36	105.09	105	105.16	106.45	105.53	104.63	106.33	106.57	105.16	106.96	106.65	106.27	107.49	104.84	105.21	105.61	106.59	105.74	106.4	105.26	104.54	104.29	105.15	106.53	105.69	105.28	106.21	104.81	104.38	106.59	103.25	104.65	106.81	104.85
106.21	105.8	106.3	106.73	108.01	105.41	104.65	104.42	105.38	104.63	106.04	106	105.08	105.85	106.14	105.05	106.04	106.84	104.2	104.5	106.19	104.15	106.05	106.15	107.47	104.61	107.6	104.68	103.91	107.07	105.79	105.13	104.44	106.81	105.11	105.32	106.3	106.09	106.15	107.2	106.01	105.99	104.88	104.96	105.6	105.66	103.71	105.33	107	104.46
106.58	107.81	109.24	108.76	108.2	108.71	108.28	108.03	108.65	108.08	107.7	108.27	109.5	107.17	105.9	108.38	106.99	108.99	108.51	108.39	107.74	110.46	108.4	107.3	106.26	108.06	106.97	106.69	107.25	107.88	108.85	106.82	106.38	107.44	106.56	107.8	106.85	108.51	107.5	107.37	107.62	108.15	109.65	107.87	107.77	107.49	108.01	108.1	108.56	108.86
108.69	107.07	109.18	107.57	106.97	107.36	108.51	107.23	108.9	108.18	108.7	107.7	105.85	107.35	107.11	107.76	107.86	108.31	108.48	108.64	108.02	108.07	108.69	106.33	106.9	106.81	108.14	108.86	107.82	106.59	107.7	107.06	108.31	107.22	108.26	106.7	109.76	107.12	108.23	109.12	108.43	108.79	105.81	108.96	107.19	109.02	106.49	107.38	106.56	107.66
97.622	98.71	98.993	99.657	98.52	98.408	99.773	97.788	98.099	98.749	99.925	98.199	99.32	98.344	98.445	98.028	100.52	99.536	97.818	99.856	97.998	99.995	97.323	99.406	99.534	98.139	99.111	99.737	98.29	100.1	98.528	96.832	98.992	98.708	98.954	99.854	99.128	99.217	97.714	98.647	99.01	97.716	99.217	98.073	99.941	99.588	98.208	97.978	98.818	97.956
105.69	104.86	105.63	106.51	104.77	105.96	106.04	104.84	105.02	104.98	107.36	106.03	104.4	107.64	106.48	105.59	105.77	106.04	105.85	107.09	105.61	104.92	105.38	104.65	105.49	106.06	104.34	104.54	105.68	106.72	106.37	106.49	106.33	107.67	105.26	104.79	105.27	106.92	106.49	106.89	105.52	105.04	105.87	104.89	105.62	105.24	107.23	103.86	105.94	105.57
105.72	107.06	107.19	106.65	106.71	106.71	105.24	107.78	106.46	105.69	107.42	106.44	106.22	106.14	107.32	107.18	106.87	104.95	105.07	106.49	106.8	105.92	107.28	105.31	106.79	107.3	105.38	105.18	106.41	105.81	107.22	106.28	107.46	105.85	105.44	107.11	106.01	107.63	107.17	107.4	105.91	105.87	105.64	106.58	107.38	105.38	108.01	107.43	105.13	106.1
107.41	108.75	107.35	106.37	105.46	107.35	106.65	105.49	109.14	107.28	107.85	106.6	106.86	107.57	106.02	106.01	106.29	106.76	106.23	107.4	106.13	106.31	105.37	108	106.94	106.02	107.29	107.4	106.82	106.5	107.18	108.35	105.26	107.27	107.2	106.05	105.24	109.41	105.35	107.54	107.46	107.97	107.95	106.32	106.69	107.06	107.03	105.05	105.65	106.28
105.2	105.45	106.51	105.97	106.22	106.39	106.41	104.51	105.92	105.09	106.27	106.14	106.82	104.52	106.07	105.63	106.1	106.11	104.85	105.82	104.94	105.71	105.27	106.73	106.94	106.79	105.89	106.46	106.03	106.73	106.57	107.02	106.51	105.2	106.89	106.45	105	105.37	105.28	105.74	105.34	106.13	104.65	104.48	104.23	107.85	105.02	105.64	107	106.88
109.27	109.4	109.07	110.41	110.92	109.85	109.28	110.34	108.86	112.22	111.6	110.43	109.34	110.49	110.12	111.35	111.85	110.72	110.19	111.51	111.05	110.22	112.86	110.63	110.17	110.55	109.95	109.17	110.45	109.59	109.43	110.01	109.43	110.36	110.76	110.11	110.85	109.7	108.28	109.48	110.54	110.24	109.74	109.4	111.15	111.3	110.7	110.7	110.8	110.04
99	98.303	98.548	98.613	98.525	99.406	98.488	97.607	98.736	98.644	99.04	98.018	96.869	97.9	97.119	99.346	98.25	98.033	96.327	98.079	100.05	98.488	97.8	99.665	98.493	97.082	98.474	99.168	98.263	97.847	98.649	98.563	96.763	98.631	99.214	98.18	98.225	98.752	97.58	98.754	98.511	98.473	97.626	99.187	98.721	96.107	99.715	98.09	98.096	98.741
97.273	98.847	96.737	97.841	97.817	98.603	98.67	96.407	100.48	98.636	97.509	96.746	97.3	96.508	99.014	97.318	98.814	97.512	97.949	97.995	97.387	97.955	98.434	98.532	98.396	97.702	97.783	97.902	98.388	98.192	99.179	96.294	98.696	97.967	97.576	97.326	98.972	97.925	98.372	98.489	95.368	98.356	98.344	98.224	99.972	97.936	99.771	97.467	97.43	98.137
105.56	105.16	105.56	105.11	105.21	106.83	105.1	105.86	105.76	105.21	105.04	106.26	105.83	106.76	105.77	107.07	105.48	106.04	106.19	106.53	106.07	105.8	105.82	105.3	104.74	104.41	103.79	106.46	106.26	104.97	105.79	106.83	105.65	105.45	106.57	105.04	103.54	106.56	106.07	106.09	105.59	105.49	105.42	105.57	106.34	105.5	105.51	106.19	104.94	106.34
101.29	98.111	100.55	100.55	99.648	99.354	99.08	99.974	99.645	101.76	100.76	100.58	100.56	99.674	102.15	100.58	99.052	98.906	100.02	99.281	99.532	100.6	100.93	99.609	101.21	100.33	99.291	98.338	99.575	98.983	99.371	98.821	100.91	99.045	101.46	99.128	100.23	100.44	99.764	102.12	98.47	101.67	98.805	101.39	99.615	99.223	100.02	101.63	100.34	100.7
107.75	107.49	108.37	106.72	106.8	108.3	108.81	108.24	107.05	109.01	106.87	109.85	107.29	108.04	107.24	108.4	108.46	109.11	108.65	108.7	108.51	108.47	108.81	108.27	106.71	107.36	107.86	108.33	109.1	107.83	108.55	109.14	107.58	107.6	108.15	106.3	106.83	106.68	107.46	109.18	107.24	107.92	109.69	107.71	108.72	108.42	109.56	108.12	108.43	107.41
109.44	107.45	106.98	107.35	108.66	108.03	108.05	108.43	108.78	108.06	107.62	107.3	106.17	107.45	105.92	107.06	106.1	107.82	107.65	108.87	108.58	108.64	109.18	107.87	106.73	108.29	106.99	108.98	106.34	108.18	108.21	106.72	109.02	107.82	108.22	106.77	107.15	106.23	109.56	107.05	108.05	108.21	108.12	107.44	108.6	107.67	109.12	107.48	108.52	107
105.9	105.76	105.01	105.03	105.39	105.97	106.33	105.31	105.85	104.79	105.34	106.19	106.61	105.9	106.6	107.06	105.65	106.99	105.46	106.71	106.13	105.63	105.58	105.58	104.85	105.36	105.9	107.38	105.6	105.83	105.89	104.29	105.5	106.54	106.61	106.45	106.41	106.92	106.24	105.66	105.04	105.76	103.79	107.38	105.92	105.45	104.59	106.76	106.8	106.29
106.22	105.27	105.21	104.61	104.74	106.6	104.77	106.48	105.09	107.25	106.28	104.3	104.67	106.52	105.7	106.17	105.74	107.82	106.89	107.65	105	105.43	104.19	106.73	106.47	105.37	104.53	106.42	106.15	103.68	105.85	105.61	106.4	106.68	104.71	105.24	106.1	104.54	105.2	105	106.04	107.02	105.97	106.39	105.3	106.68	105.21	105.58	103.17	105.36
105.48	104.26	106.49	107.06	104.9	106.7	107.88	106.78	106.98	106.57	103.99	105.38	104.4	104.96	104.89	105.45	104.81	104.79	105.84	105.48	106.11	102.96	105.01	106.25	107.12	105.66	104.71	106.28	106.16	105.99	105.16	104.64	105.21	105.55	106.43	105.78	105.03	106.61	105.98	105.99	105.33	104.69	105.67	104.67	104.13	105.79	107.83	104.37	104.51	104.09
108.96	107.95	108.23	110.97	105.68	108.46	108.1	108.3	108.68	106.81	108.05	110.27	108.94	108.25	108.37	108.34	108.03	108	108.21	109.33	108.62	107.21	108.85	108.29	106.46	108.13	108.68	107.97	108.86	108.84	108.75	109.69	108.93	108.3	107.86	108.49	106.21	106.24	108.75	107.48	109.3	108.83	109.6	106.5	108.13	109.05	108.11	108.71	108.07	108.69
106.83	106.4	106.44	106.01	104.94	106.04	106.92	106.44	105.82	106.59	107.45	107.49	105.18	106.78	105.43	106.29	107.13	106.53	105.99	106.65	105.62	107.04	104.2	106.82	106.69	106.72	105.56	106.65	105.27	107.13	106.89	105.9	106.44	105.64	105.94	106.07	107.13	106.87	104.27	107.92	106.39	105.59	104.66	106.54	106.15	107.35	107.57	103.77	105.43	107.71
105.96	105.65	106.3	105.71	105.53	107.42	106.16	107.25	106.56	107.17	107.21	106.14	106.82	106.1	107.37	106.1	105.67	107.07	105.71	105.91	105.48	106.59	107.9	107.93	106.89	105.46	106.62	105.54	106.49	104.92	108.09	107.49	107.16	105.7	106.85	106.77	106.53	107.93	105.05	106.15	106.97	105.81	107.2	105.37	107.64	106.4	105.72	106.62	106.54	106.48
106.51	107.14	106.73	106.57	105.72	107.34	106.06	106.73	106.93	106.41	106.61	105.7	105.89	105.56	107.09	105.07	106.69	104.25	106.1	105.88	107.16	106.51	107.29	106.81	106.44	106.07	105.45	106.57	107.03	106.47	106.94	106.87	105.49	105.51	105.3	106.02	106.23	106.03	106.06	106.62	105.69	105.46	106.95	106.12	105.7	106.02	105.87	106.05	106.5	105.42
107.35	104.62	105.39	106.12	106.19	104.75	105.4	105.56	106.29	106.82	105.37	105.52	107.56	106.8	105.22	105.77	104.86	106.57	106.63	107.61	106.53	105.74	104.84	107.71	106.06	105.59	104.36	105.3	106.62	105.98	106.85	105.5	105.9	107.37	108.16	107.25	106.51	104.77	106.68	105.45	106.79	107.64	106.94	106.58	107.02	106.3	106.5	106.47	107.22	107.5
108.83	109.16	107.89	107.66	109.47	107.87	108.63	107.76	108.94	108.49	107.97	108.92	108.67	107.86	109.76	107.8	107.22	108.93	108.07	109.04	108.33	107.1	109.87	109.87	106.73	107.8	108.37	106.99	107.02	107.73	107.28	108.26	108.83	108.56	108.77	108.85	109.85	108.51	108.47	109.79	107.28	107.52	108.37	108.46	107.62	108.57	107.29	108.17	109.27	108.99
106.43	106.73	106.97	104.21	106.47	106.95	105.35	105.08	105.39	107.26	105.39	105.64	105.21	106.42	105.72	104.43	106.07	105.79	106.35	105.9	106.01	104.91	104.57	104.99	104.74	106.34	107.72	104.86	103.52	105.33	106.76	106.91	105.04	106.24	104.58	105.35	105.66	105.69	105.96	106.58	105.33	104.78	105.88	105.5	105.34	104.87	106.16	107.61	106.72	104.51
106.39	107.21	107.19	106.23	107.91	107.23	106.16	105.99	106.32	107.29	107.15	106.64	107.13	106.26	106.96	106.96	107.68	106.98	107.55	107.43	105.5	106.06	105.95	106.43	106.33	107.81	109.18	108.54	106.54	106.76	106.25	107.76	104.93	106.19	106.41	107.97	106.73	106.91	105.66	106.65	105.9	107.18	105.24	107.65	106.1	107.34	107.38	106.37	106.39	107.37
98.311	99.52	100.05	97.984	99.369	100.53	99.669	99.193	99.411	100.14	99.831	99.744	99.047	101.51	100.96	100.85	97.454	100.75	100.39	101.38	99.532	99.32	101	100.61	101.18	98.282	100.96	100.11	101.04	100.16	100.41	101.48	99.446	99.469	98.656	102.07	99.21	99.034	99.73	101.6	101.42	98.87	99.163	100.52	99.584	100.79	101.12	98.632	99.974	101.72
106.93	106.2	107.59	105.8	104.58	107.15	107.36	105.59	105.73	107.08	106.89	107.17	105.49	106.91	107.62	106.42	106.52	106.87	107.64	106.34	108.05	105.63	106.32	107.08	105.65	107.15	108.28	106.37	106.94	105.27	106.48	107.38	106	106.92	107.19	106.52	107.94	105.93	107.4	106.39	105.94	106.71	106.88	106.22	106.11	105.07	108.04	107.33	107.82	106.46
110.82	110.36	109.69	112.31	109.17	112.1	111.19	110.97	109.78	110.61	108.95	110.36	110.24	110.72	111.21	109.15	110.46	109.5	110.36	111.02	112.17	109.94	112.23	109.1	109.57	111.1	110.18	109.67	110.4	111.52	109.09	110.25	110.51	109.68	112.02	111.08	112.08	111.79	109.41	110.21	109.85	110.55	110.12	109.11	109.92	110.3	110.49	111.21	110.64	110.24
106.35	109.22	109	107.42	108.07	106.46	106.65	110.37	109.76	108.88	107.6	109.68	108.2	108.74	107.52	108.58	108.48	108.91	108.75	108.24	107.96	107.68	107.45	107.3	108.42	107.91	108.83	106.67	108.3	107.95	108.24	108.49	108.09	107.91	109.07	107.97	109.3	108.52	108.54	108.64	108.35	107.53	108.13	109.66	107.87	107.74	108.28	108.31	107.9	107.02
106.63	105.8	106.33	106.53	105.99	105.48	107.74	106.27	107.41	104.51	106.44	105.83	106.26	105.64	104.33	106.34	107.02	104.84	106.04	105.47	107.24	107.54	107.26	106.1	107.54	108.8	106.39	106.13	106.1	107.99	107.83	105.83	104.36	107.5	107.8	104.98	106.83	107.03	107.71	105.63	104.42	105.73	106.89	105.8	106.32	107.68	106.55	107.68	107.08	105.57
105.69	106.09	105.25	105.09	106.25	105.19	104.23	104.47	104.69	104.53	105.28	104.75	106.12	106.19	106.82	104.82	106.46	104.34	106.02	106.48	105.87	105.43	104.84	106.46	103.66	105.9	103.78	105.71	107.53	104.24	105.34	104.04	106.79	105.53	105.09	104.17	105.36	105.55	106.19	105.17	106.1	105.98	104.79	104.57	105.93	106.38	104.87	105.46	105.78	105.9
110.76	112.74	110.47	109.73	110.62	110.49	110.29	111.84	110.87	111.39	109.7	110.97	111.94	111.05	109.83	111.49	110.73	110.88	110.54	111.19	110.87	110.23	110.05	111.41	110.42	109.85	109.16	109.82	111.34	110.56	110.24	111.24	110.08	110.51	110.07	111.54	110.75	111.87	110.65	109.98	110.49	111.38	108.71	110.32	111.92	110.02	110.03	109.27	110.48	110.66
105.86	105.59	106.04	106.35	105.49	107.28	104.92	103.96	106.7	107.67	106.27	105.26	107.11	105.68	106.35	106.16	106.42	105.63	106.23	107.33	106.35	105.16	105.42	105.47	106.03	106.32	106.16	105.57	106.51	106.62	106.59	104.7	106.01	104.17	107.25	107.21	105.2	104.19	104.78	105.79	107.07	105.69	105.75	106.11	106.2	105.55	105.09	105.94	106.83	105.65
107.07	104.48	104.81	106.06	106.6	106.15	105.09	104.45	106.09	105.83	104.87	105.29	105.24	105.75	106.38	107.36	105.51	105.97	106.14	107.16	106.31	105.59	105.36	104.87	107	106.68	105.5	106.98	105.93	106.5	105.17	105.52	105.59	105.57	105.39	106.04	107	106.91	106.19	105.18	105.89	105.73	104.56	106.17	106.86	106.17	105.72	105.81	105.19	106.59
109.71	110.12	110.89	110.66	109.08	110.63	110.16	111.33	111.27	111.35	109.56	111.17	109.72	110.11	112.16	111.74	109.39	110.06	108.34	111.13	110.25	110.68	109.52	109.46	110.95	111.82	110.49	110.86	109.41	110.42	110.06	111.11	109.92	110.3	110.19	110.21	111.5	110.82	110.11	110.43	111.39	111.38	108.66	109.44	109.96	111.23	109.57	110.32	110.42	110.23
105.2	106.26	106.19	105.18	106.01	106.54	104.86	105.86	105.43	104.05	106.9	105.55	106.19	106.08	106.64	106.17	105.88	105.93	105.97	106.16	104.42	106.31	106.31	105.23	103.73	105.74	106.67	104.83	105.7	106.3	105.45	105.23	105.81	104.61	106.35	106.18	104.43	105.06	105.82	105.96	106.27	104.15	106.37	106.84	104.58	104.62	104.73	104.6	104.85	104.01
105.57	104.52	108.42	107.08	105.55	105.1	106.36	107.23	107.35	106.84	106.42	106.51	107.79	107.9	107.07	107.72	106.93	106.72	106.8	106.91	107.1	105.67	105.92	105.11	106.28	107.26	105.7	106.36	106.47	105.77	106.14	106.13	107.14	105.79	106.64	107.66	105.57	107.8	106.73	105.31	104.86	107.74	105.7	106.58	105.52	107.08	105.28	106.84	106.23	105.45
111.23	111.32	110.27	110.35	111.17	111.28	110.61	110.62	112.27	109.96	109.09	109.68	109.25	109.98	109.64	109.11	109.95	109.36	110.08	110.15	110.89	109.71	108.66	109.8	109.51	109.68	110.13	111.14	111.53	109.89	109.31	110.95	110.89	111.52	109.8	110.79	110.99	109.46	110.24	108.43	110.24	110.59	109.34	110.03	109.66	109.86	109.75	110.92	109.63	112.46
106.08	105.19	107.28	104.83	107.33	105.7	105.66	105.64	106.3	106.33	107.28	105.17	103.6	106.17	105.75	105.11	104.8	105.21	105.11	106.44	103.69	106.42	106.28	105.99	106.72	106.97	105.29	104.85	105.98	105.81	106.21	105.65	107.4	105.51	104.26	104.48	105.81	105.31	106.04	107.16	106.91	107.59	105.98	105.93	105.25	107.48	104.7	106.51	105.33	105.42
104.66	107.15	105.16	106.79	104.28	105.63	106.32	106.34	106.62	104.3	105.93	105.36	104.75	106.88	104.22	105.75	104.98	105.47	105.46	106.28	105.73	106.03	105.85	107.01	105.75	104.5	106.53	105.86	105.76	104.37	107.16	106.55	105.19	103.23	106.1	105.76	107.34	107.15	104.67	105.48	104.13	105.95	105.62	105.39	106.42	104.38	105.26	105.02	105.9	105.28
108.18	109.46	108.86	109.41	107.93	108.23	107.69	108.81	107.88	109.15	107.85	108.42	108.7	108.45	109.9	107.08	108.17	109.39	109.27	107.84	109.73	110.7	109.94	109.65	109.05	107.73	107.8	109.92	109.51	109.26	107.43	109.69	108.79	108.45	109.69	108.87	108.91	108	109.51	108.06	110.14	109.28	110.04	107.62	109.85	107.94	107.84	109.01	109.91	107.56
99.634	98.505	99.202	98.541	99.069	97.674	99.553	99.152	99.043	98.758	98.951	98.44	97.141	97.956	99.974	99.98	99.187	98.603	98.334	99.424	98.261	98.394	98.317	99.516	98.844	98.536	98.84	98.827	99.451	99.544	97.79	100.78	98.221	99.624	98.97	99.123	100.26	98.697	99.979	97.994	96.986	99.976	99.526	98.252	99.676	98.965	98.291	100.14	98.732	98.138
106.53	105.65	105.15	108.38	107.59	104.46	106.49	105.64	106.14	106.36	106.45	106.8	106.99	107.12	106.46	107.7	106.45	106.16	107.57	107.03	106.97	107.49	106.89	106.61	106.31	106.9	106.12	106.71	105.36	107.9	107.02	105.62	106.85	106.83	106.87	106.23	107.84	106.93	106.16	106.53	106.93	107.22	108.93	106.38	107.6	105.77	107.36	105.83	104.99	106.65
104.15	106.71	105.72	105.49	105.43	105.3	105.92	105.22	105.26	105.31	104.71	106.74	105.4	106.66	106.42	106.17	106.19	106.64	104.04	106.43	105.19	105.47	105.44	107.68	105.89	105.92	107.31	105.41	106.71	104.95	105.44	105.38	106.47	105.09	105.57	104.43	107.65	106.11	106.56	107.27	105.29	107.96	104.73	105.45	106.9	104.68	105.46	103.93	105	106.11
106.12	106.14	104.57	106.42	105.64	105.14	107.14	105.65	106.12	105.87	105.74	104.67	105.61	106.64	105.88	105.71	105.64	105.03	106.36	106.3	103.75	105.71	105.23	106.09	105.38	105.12	106.31	105.87	106.26	106.93	107.25	105.32	104.28	104.56	105.26	103.86	104.55	106.23	106.79	102.81	105.73	104.85	104.71	106.53	104.83	105.11	105.8	105.83	105.67	106.6
107.8	108.07	108.01	107.79	108.82	107.39	108.7	108.05	108.1	108.65	109.21	108.02	110.03	108.71	108.19	107.05	108.21	107.69	108.05	106.47	108.79	108.51	108.86	107.55	109.09	108.99	109.78	107.81	108.18	109.1	109.34	108.92	110.41	109.24	109.01	109.13	108.78	108.28	109.24	109.04	108.33	108.05	107.69	107.58	108.27	105.78	108.36	109.29	107.5	109.58
105.3	104.46	106.41	106.59	105.83	104.99	104.27	104.87	106.77	103.92	104.98	104.76	105.1	105.4	104.79	104.67	104.85	105.23	105.43	104.66	107.76	106.83	105.18	105.05	106.52	104.67	107.12	105.76	105.78	104.73	106.73	105.21	103.46	105.96	105.35	105.76	105.16	106.05	106.96	106.26	106.52	104.48	104.81	103.85	105.97	105.55	105.44	106	105.83	104.77
105	105.27	105.21	103.88	105.72	105.16	105.7	105.85	105.59	104.71	106.37	107.62	106.49	104.73	106.2	105.89	105.86	105.9	106.54	105.73	105.7	106.95	105.4	106.42	105.17	104.99	105.92	104.55	105.55	105.15	104.37	105.88	105.79	106.95	106.69	105.38	106.71	104.4	105.53	105.79	105.09	106.18	105.3	105.97	105.21	104.02	106.69	105.42	104.65	104.43
105.93	108.42	108.98	108.54	106.29	107.31	107.61	108.09	108.19	106.89	107.41	107.49	108.54	107.51	107.18	109.26	108.04	109.55	105.77	107.01	108.54	109.46	107.37	106.2	106.98	107.73	107.08	109.13	108.1	108.93	107.28	108.39	107.16	108.6	108.08	107.42	107.73	108.17	107.78	109.02	108.45	107.85	108.18	108.28	108.74	107.27	109.18	105.72	109.19	108.32
108.59	107.27	108.87	108.94	108.22	109.08	108.25	106.82	106.43	106.73	107.51	105.84	106.17	108.12	107.23	108.86	108.97	107.7	108.57	108.69	106.15	107.38	109	108.04	107.63	107.19	107.14	107.6	106.65	106.19	106.94	107.88	107.76	107.61	107.29	105.74	108	109.3	107.5	107.28	108.35	108.22	107.5	108.05	108.01	108.51	107.45	107.94	108.75	106.86
99.55	100.45	100.9	101.24	101.49	99.489	100.64	99.717	100.9	100.57	99.546	101.42	100.21	99.544	100.78	101.86	101.2	101.27	101.69	100.85	99.579	100.89	101.83	99.353	101.65	101.45	101.62	101.15	101.04	99.839	101.5	99.402	100.03	100.52	99.837	102.09	100.89	100.85	100.59	101.41	100.83	101.33	100.39	100.13	100.48	102.15	100.62	100.84	100.08	99.131
110.8	110.56	110.83	109.71	109.13	110.43	109.12	111.05	111.27	111.37	109.93	109.81	111.41	109.78	109.96	109.95	109.95	110.46	110.08	112	111.42	110.08	109.39	110.68	110.61	110.11	110.81	109.96	109.79	110.46	108.85	108.95	110.87	111.65	109.89	110.99	109.99	110.41	111.06	110.14	109.53	110.17	111.04	110.38	109.32	110.37	110.2	111.39	110.81	109.7
105.75	109.61	108.3	107.22	107.28	108.66	108.94	107.16	108.53	107.4	108.44	108.21	106.78	107.07	107.35	108.53	108.6	107.52	108.73	106.96	108.33	108.65	108.69	107.22	107.92	108.48	108.94	107.6	107.12	107.91	108.34	107.69	107.6	106.3	106.19	108.08	108.48	107.28	107.76	108.23	106.75	108.48	106.84	109.03	107.08	107.8	107.53	105.86	109.5	108.09
110.08	111.03	109.35	111.11	109.75	111.46	109.26	109.41	111.87	109.68	109.03	109.87	109.63	110.01	110.45	110.83	110.57	112.05	111.48	107.96	108.57	110.82	111.01	109.13	108	109.5	110.58	109.29	108.97	112.3	110.32	111.73	112.67	109.87	110.06	111.74	110.81	110.22	110.99	109.63	110.97	109.66	110.59	110.42	110.61	110.17	110.64	108.75	111.21	110.29
97.678	97.864	98.687	97.773	97.846	98.811	98.552	97.597	97.091	98.75	98.446	99.879	97.533	98.702	96.858	98.259	97.304	99.171	99.366	97.372	97.774	98.876	98.264	97.538	99.68	99.084	97.197	98.538	97.082	97.59	98.297	97.83	98.656	97.991	96.994	96.553	97.229	98.913	100.06	98.634	97.84	97.161	97.248	97.602	97.514	97.877	97.871	96.9	96.81	97.638
105.66	104.68	107.15	106.2	106.29	106.91	105.73	104.99	105.45	104.76	106.16	103.1	104.85	105.24	105.73	104.55	106.74	106.01	106.78	106.44	105.93	104.81	105.34	106.95	106.59	104.6	105.87	106.95	105.95	106.44	104.79	106.05	105.48	105.22	107.22	104.67	105.82	105.93	104.39	105.39	105.12	107.28	105.94	105.73	104.56	104.35	105.88	106.17	107.23	104.92
107.4	105.32	107.35	107.07	107.43	107.71	105.62	104.97	106.63	107.32	106.47	104.87	105.22	106.35	105.57	106.9	107	108.65	105.63	106.49	106.91	105.66	106.35	105.77	106.59	107.57	105.24	106.61	107.93	106.25	106	107.35	107.25	107.3	105.84	106.13	107.78	106.21	106.43	107.55	106.01	106.48	107.29	106.86	105.75	104.11	107.24	105.81	105.61	106.63
109.27	108.75	109.04	107.81	107.65	108.12	107.61	107.41	107.99	107.6	106.86	109.81	107.94	107.31	107.71	107.42	107.82	107.81	109.44	107.27	108.04	106.49	107.61	108.01	107.55	108.93	108.61	107.98	107.91	107.76	108.01	108.16	107.81	108.08	107.2	107.2	109.01	107.85	107.03	107.35	107.55	109.48	107.74	107.66	107.62	106.06	106.92	108.52	107.91	107.71
107.33	107.22	105.23	105.36	105.36	107.13	105.81	105.85	105.46	104.78	105.28	106.13	105.78	104.86	105.6	104.67	104.49	104.92	103.11	105.37	105.99	108.03	106.6	105.66	104.54	106.45	105.1	107.32	106.28	105.05	105.9	104.88	105.11	106.8	105.25	106.36	106.79	106.45	106.13	105.74	105.27	105.01	105.14	104.76	104.41	105.4	106.48	105.81	105.72	106.38
[truncated: 101 more rows]
[truncated: 150 more columns]
