# Supplementary material for: Genetic dissection of main and epistatic effects of QTL based on augmented triple test cross design
Source: PLoS One. 2017 Dec 14;12(12):e0189054. doi: 10.1371/journal.pone.0189054 (PMC5730204; doi:10.1371/journal.pone.0189054)
Supplement: S10 Supporting Information — (ZIP) [file pone.0189054.s010.zip › z6_1250_0.8_5.csv]

105.59	106.59	106.22	106.63	106.79	105.98	105.68	104.95	105.59	104.93	103.73	104.73	103.48	107	105.99	107.28	105.18	106	106.44	105.62	104.06	105.76	105.45	105.57	105.85	104.96	106.74	105.5	107.26	103.72	105.15	107.06	106.37	105.3	107.53	106.69	108.46	104.39	105.33	105.88	107.29	106.64	105.07	107.25	107.96	106.39	106.69	105.05	106.5	106.91
108.8	109.22	106.08	109.34	109.86	106.32	110.64	108.23	106.86	107.07	108.49	107.1	106.01	105.95	107.89	110.7	108.23	110.17	106.25	107.8	109.11	108.08	109.32	106.77	107.68	107.49	110.04	104.18	107.75	107.14	107.69	106.63	107.5	106.66	110.09	105.34	109.95	109.91	108.4	108.49	107.37	105.59	109.24	108.61	106.5	108.15	108.63	108.61	108.27	107.48
98.503	99.404	98.645	100.12	98.83	97.123	98.049	98.239	97.788	96.778	99.178	98.016	96.871	97.442	99.06	98.909	97.1	98.073	101.56	98.778	99.071	98.432	98.56	99.346	98.05	96.895	98.209	97.982	97.029	98.763	97.313	99.059	95.224	99.283	98.291	99.626	98.394	98.271	97.641	99.625	101.04	97.985	99.996	98.904	98.264	100.28	96.258	95.934	98.611	96.879
99.216	97.434	98.049	97.064	97.574	99.39	99.713	99.921	98.843	97.09	97.715	97.756	98.906	98.517	97.279	99.267	99.511	99.955	97.954	100.01	99.265	100.42	97.643	98.758	98.796	99.179	99.881	102.15	99.749	99.764	96.83	99.478	99.244	100.67	100.17	101.57	100.33	98.361	101.36	98.068	98.674	99.066	100.54	98.604	97.518	100.23	101.79	99.964	99.155	98.574
106.93	105.77	107.23	107.69	107.51	109.14	108.86	106.52	109.56	108.56	110.26	108.36	107.34	105.76	109.17	109.42	107.34	107.11	109.49	108.66	109.2	108.31	110.95	106.87	107.63	107.43	107.97	106.09	106.66	107.8	106.95	109.14	107.2	108.3	108.45	107.35	107.58	107.5	105.65	108.11	106.94	108.25	109.01	108.33	106.76	104.91	107.84	107.69	110.77	107.4
108.59	108.55	107.12	111.36	108.28	108.29	108.02	107.92	108.67	108.64	107.75	105.02	107.68	111.34	106.17	108.58	109.46	108.7	108.27	107.94	109.84	107.2	107.37	106.81	106.53	107.86	107.45	109.32	106.54	105.64	106.83	106.62	108.61	108.54	109.15	108.96	110.46	106.86	106.96	108.16	108.79	109.25	106.07	107.15	109.93	107.8	106.57	107.57	108.76	109.28
106.39	105.85	104.71	105.46	106.21	106.15	107.83	104.62	107.31	106.23	106.37	103.62	104.64	105.09	107.87	104.46	106.46	105.13	107.3	107.66	108.78	106.98	106.4	105.85	106.03	107.59	106.33	106.55	104.99	107.36	106.69	108.26	106.95	109.01	105.48	109.07	106.59	107.54	106.24	106.48	107.7	106.63	105.36	107.49	108.2	106.73	106.35	107.33	105.39	105.77
106.9	105.23	105.95	105.51	105.4	105.16	105.62	105.49	105.71	109.44	105.37	107.02	104.71	104.57	104.79	105.84	103.69	106.11	104.49	105.73	106.9	104.79	106.52	104.78	105.31	104.93	107.81	104.3	105.26	104.91	105.02	105.74	108.28	107.77	106.02	105.86	106.56	104.81	107.6	105.28	105.55	104.44	107.05	104.39	107.17	105.98	105.61	105.25	105.83	107.1
105.23	104.34	103.17	104.42	102.84	106.28	104.39	106.12	104.81	106.86	105.34	106.17	107.48	103.83	105.99	104.7	105.93	105.07	106.33	106.61	105.9	102.04	107.71	105.95	106.93	105.73	104.42	104.79	106.34	105.67	105.41	106.2	105.84	106.91	105.6	107.15	106.9	105.59	103.75	106.82	104.03	106.91	106.7	104.85	108.14	105.48	103.98	102.98	105.1	104.69
108.26	105.61	102.55	105.49	105.23	105.62	107.06	105.72	105.3	105.32	103.63	105.65	103.6	105.45	106.28	105.63	104.12	108.08	104.39	104.81	104.48	105.51	104.71	107.12	105.68	105.35	106.57	105.67	106.47	107.37	107.33	105.2	106.9	106.64	108.08	104.45	103.53	105.42	105.19	107.21	105.34	107.29	104.56	104.2	104.04	106.96	104.68	106.72	106.24	107.09
105.76	104.94	104.45	104.84	108.58	106.61	105.6	105.5	105.53	107.3	105.25	104.36	106.14	102.6	104.67	106.92	105.16	105.31	106.07	105.12	105.56	103.49	105.47	106.02	105.73	105.66	105.49	106.89	104.31	107.28	106.86	106.18	103.54	106.05	108.08	107.02	104.04	105.84	106.03	106.01	104.01	104.73	105.71	105.51	106.57	106.14	106.1	105.5	107.94	104.8
107.87	106.7	106.2	106.39	104.62	105.8	107.01	104.57	105.9	106.37	104.76	107.86	104.97	107.74	104.99	105.02	105.41	104	106.96	105.71	108.34	105.85	102.79	106.97	106.77	106.13	108.63	103.51	105.99	107.25	105.36	105.63	106.43	106.54	107.02	104.45	104.97	106.9	106.32	104.93	108.1	104.62	104.59	107.5	104.32	106.86	108.27	106.02	105.88	106.98
107.55	105.67	107.08	106.8	106.34	107.27	106.96	105.32	107.69	105.57	106.29	106.49	107.34	106.63	107.12	106.25	108.64	107.23	108.64	106.79	105.36	104.72	105.76	104.92	107.87	108.11	108.91	107.07	107.1	104.83	105.92	106.46	106.09	108.28	107.03	105.42	108.27	106.76	106.06	106.38	104.74	105.85	105.27	107.95	106.29	107.38	105.18	106.92	107.85	107.02
106.99	106.19	106.12	106.92	107.08	106.49	106.8	104.45	106.35	106.85	104.18	108.25	107.34	108.54	103.56	106.53	104.17	106.21	105.94	104.99	107.71	105.71	106.6	104.46	107	105.89	106.44	104.64	107.31	106.36	106.58	107.98	105.67	106.81	107.34	104.99	105.68	106.25	105.5	106.32	106.8	106.53	106.26	105.55	105.31	108.53	105.52	106.69	105.97	106.13
105.32	108.03	106.77	105.4	105.9	108.67	106.05	108.56	107.8	103.78	107.84	105.7	106.64	108.79	104.21	106.09	105.41	104.93	105.88	106.67	106.45	106.17	108.13	107.71	106.58	107.13	107.48	107.25	107.34	104.69	105.54	107.75	107.09	105.28	106.14	105.28	106.16	104.02	105.58	104.51	105.91	105.1	107.02	107.04	106.93	107.68	107.4	104.93	107.33	106.83
98.667	99.551	98.029	97.259	97.94	99.201	97.943	98.766	98.06	98.965	100.7	97.937	98.406	99.382	98.043	97.987	98.891	98.227	100.39	98.455	99.375	97.564	99.702	98.476	99.847	100.49	98.332	97.8	98.444	99.733	98.38	97.426	100.68	97.182	97.288	98.79	98.241	100.24	100.27	99.134	99.345	100.38	97.748	98.742	100.53	101.19	98.701	96.803	98.669	98.552
106.9	109.14	107.69	106.74	105.94	107.7	106.82	108.39	106.77	106.2	106.06	106.34	105.37	107.88	104.68	106.34	107.42	105.43	106.68	106.36	107.74	107.38	107.3	105.55	106.13	107.09	107.34	107.63	106.52	108.11	104	106.44	109.05	106.09	106.37	107.47	103.89	105.61	107.14	104.75	106.67	107.85	106.87	106.76	107.68	105.32	108.94	107.16	106.48	106.84
108.59	107.99	108.69	107.92	109.4	106.6	108.07	109.14	108.31	107.99	109.51	108.04	107.63	109.47	108.57	107.68	106.37	106	108.35	109.01	107.6	108.38	106.89	108.12	109.78	108.99	108.78	108.04	108.39	109.33	110.02	107.35	107.96	110	106.42	109.43	107.46	110.16	109.04	109.18	106.14	108.91	107.73	107.8	108.5	107.75	105.27	107.58	106.43	106.92
109.8	109.5	112.14	109.04	110.85	110.38	107.83	109.54	112.49	110.82	112.39	110.28	109.69	109.5	113.1	110.47	109.97	109.79	109	111.7	111.44	110.01	109.12	111.54	110.58	111.14	109.48	108.89	110.01	110.53	112.22	109.37	112.04	110.69	112.7	109.86	109.85	110.14	111.17	109.73	109.76	110.88	110.64	111.3	111.83	109.61	111.78	109.01	110.75	107.94
107.3	106.28	106.1	106.78	108.64	105.21	106.11	106.36	104.37	107.36	104.36	106.66	106.66	107.83	107.36	107.37	106.45	105.47	108.06	106.74	105.86	107.2	105.42	106.61	107.15	107.79	108.45	103.97	106.7	104.29	104.48	105.96	107.52	104.8	106.24	104.87	108.57	106.48	108.09	107	107	106.95	105.42	103.19	105.21	107.31	106.84	107.26	106.56	105.22
96.763	100.49	98.724	98.077	101.18	99.3	97.636	99.322	99.467	98.353	99.619	97.389	98.145	99.744	100	100	99.795	99.682	98.313	98.82	98.965	99.04	100.57	97.649	99.75	99.782	98.188	99.137	100.08	99.366	98.339	98.481	99.756	98.803	95.977	99.113	100.12	100.06	98.383	99.022	100	98.893	98.881	99.17	100.89	100.5	100.82	98.775	98.776	100.87
108.51	107.15	106.87	104.95	107.78	107.32	106.18	108.78	107.14	107.87	107.38	109.23	109.79	107.81	106.98	110.85	107.89	105.74	108.44	107.69	107.14	108.14	109.55	106.98	109.25	107.96	105.39	109.52	106.96	107.11	107.45	105.96	108.65	108.39	108.64	106.43	109.04	107.47	106.51	107.8	107.21	109.55	107.85	108.13	108.29	107.18	107.76	107.91	107.22	105.8
103.36	101.47	101.52	103.25	103.56	104.07	101.99	101.83	102.28	99.817	103.82	101.57	104.63	102.99	101.66	104.15	102.91	102.31	99.843	102.16	98.941	101.82	104.2	101.21	103.08	103.23	103.87	102.63	101.63	101.56	103.52	102.07	101.76	102.46	103.08	104.16	102.56	103.17	102.31	103.15	101.27	101.09	103.93	102.14	103.14	101.45	103.24	101.81	103.83	103.03
96.131	98.613	99.885	97.804	96.374	99.091	96.329	99.48	98.986	97.805	98.884	95.569	98.203	95.94	96.96	98.03	97.655	97.119	95.758	95.904	99.491	97.275	98.8	97.96	97.207	99.451	96.896	99.072	98.735	95.935	96.657	96.097	96.998	97.011	96.856	98.728	98.796	97.036	98.761	98.303	97.632	98.295	99.879	97.517	98.954	99.871	97.536	98.233	98.307	100.02
103.62	104.19	105.57	106.8	106.03	107.7	105.42	105.27	103.66	105.09	105.87	105.13	103.71	102.53	105	105.55	106.21	105.28	105.34	104.89	105.65	103.87	106.08	108.41	106.89	104.27	106.32	106.05	105.79	106.14	103.98	105.11	105.76	104.63	107.02	103.94	105.48	107.1	106.09	106.13	104.32	103.28	106.63	105.46	106.04	105.27	106.08	104.22	103.7	103.11
106.22	104.23	105.39	106.38	106.9	106.11	108.64	106.35	105.94	105.79	108.17	104.2	106.17	105.79	104.21	106.79	106.14	107.57	105.47	105.37	104.29	104.37	106.45	104.21	105.45	106.86	106.48	105.28	106.31	105.98	106.76	105.96	105.72	101.56	106.69	106.96	107.29	105.88	104.21	107.56	105.82	106.64	106.8	105.45	104.1	104.76	108.33	103.65	106.4	109.08
108.82	106.94	107.21	110.64	108.11	109.33	108.63	107.78	108.64	108.97	108.1	106.51	107.87	105.4	107.08	107.13	108.16	108.2	108.45	108.25	107.05	107.68	104.94	109.4	107.45	108.66	107.36	108.66	108.58	106.95	105.81	106.55	106.63	107.11	107.9	109.55	106.97	105.91	108.23	107.71	107.08	107.89	108.82	108.1	110.26	107.65	109.04	107.74	107.43	109.36
106.73	105.97	104.6	105.06	105.61	104.89	104.6	106.02	104.69	104.54	105.5	104.39	107.13	105.27	106.9	105.46	105.54	103.82	103.79	106.74	106.14	106.09	104.07	105.28	106.49	108.25	105.99	106.23	105.16	104.94	107.4	105.55	102.53	104.61	104.89	104.58	104.91	103.9	105.34	104.8	107.5	105.94	103.74	106.93	104.88	106.68	105.2	106.37	105.04	105.44
106.98	105.72	104.8	105.1	107.75	107.56	106.06	106.71	105.3	107.34	105.74	107.86	105.04	105.58	105.66	106.66	104.88	105.05	106.17	106.15	104.97	107.93	105.73	105.8	108.34	104.22	105.88	103.8	105.65	105.78	105.18	105.66	105	105.71	103.38	104.53	104.32	105.69	104.82	106.59	105.85	105.48	104.23	105.28	105.88	103.86	105.76	105.41	105.8	103.82
106.43	109.1	109.48	107.69	107.4	106.21	106.72	107.84	107.89	110.58	108.14	109.7	110.22	108.84	107.05	107.71	108.11	108.4	108.14	108.52	107.83	107.62	110.46	108.34	110.69	109.35	107.23	106.86	106.12	106.14	108.19	109.98	106.61	106.6	107.96	108.76	106.87	108	110.89	107.61	109.93	105.35	110.24	107.54	108.68	107.43	107.88	107.24	107.46	107.96
99.203	96.488	97.695	99.952	97.373	98.478	97.367	96.674	97.581	98.495	97.719	99.652	100.2	96.671	98.085	97.379	97.437	98.447	97.057	98.251	96.678	98.097	99.8	98.934	96.027	97.69	96.446	97.455	97.64	97.034	98.186	96.259	98.133	95.292	99.766	99.677	98.308	97.622	97.32	98.537	98.926	97.927	97.148	99.014	97.213	94.631	97.518	97.019	96.011	98.919
107.76	107.27	105.88	107.07	106.92	107.43	109.01	108.05	108.26	106.27	108.29	106.36	109.57	104.41	108.44	108.83	107.87	108.15	105.49	106.73	107.75	107.23	108.84	107.21	105.85	106.37	105.85	108.35	108.63	107.54	108.53	107.58	107.93	108.48	106.03	109.82	108.53	108.97	106.83	107.7	107.67	107.66	107.26	109.65	109.82	109.97	109.22	107.63	106.59	109.23
110.15	108.39	107.92	107.51	109	106.71	106.86	110.6	107.47	109.02	110.11	110.12	107.57	107.08	107.92	105.32	107.42	107.48	107.78	107.91	109.95	108.78	106.78	109.18	108.8	109.66	109.23	108.42	108.37	106.81	110.87	110	108.3	110.87	106.47	109.45	107.55	108.18	110.53	110.63	110.74	106.93	107.08	109.63	109.57	108.64	109.48	109.72	108.19	109.84
105.52	106.05	106.05	106.37	107.16	108.13	105.34	103.5	108.3	105.56	105.55	105.92	106.75	107.21	105.87	108.01	108.15	108.02	106.66	107.16	106.41	106.86	106.67	106.65	105.4	104.88	108.09	104.33	107.42	105.95	106.48	106.3	107.76	106.41	105.62	106.84	106.32	106.4	106.37	107.69	105.77	107.45	105.05	106.1	105.69	105.3	106.99	102.51	105.96	104.6
109.92	110.11	109.61	110.1	112.52	111.02	112.65	111.78	109.26	110.31	110.98	110.44	112.05	111.48	108.7	111.54	109.75	109.74	108.14	110.85	109.09	110.58	110.83	110.15	108.6	110.52	111.68	110.86	112.56	111.04	111.23	110.93	110.75	110.41	107.35	111.39	111.65	109.44	107.82	109.64	110.41	109.31	109.91	112.5	110.88	111.61	109.76	111.12	109.84	111.82
100.4	95.641	97.593	99.345	98.483	99.165	99.918	98.187	98.101	97.381	97.873	98.401	97.319	101.25	100.64	98.248	99.075	97.935	100.38	97.037	99.234	99.675	100.15	98.849	97.706	98.08	98.648	98.394	100.19	98.859	101.39	97.829	98.38	99.467	97.852	97.876	96.763	99.009	99.411	99.564	99.584	100.48	97.383	99.065	96.377	98.854	98.39	98.248	99.551	98.362
107.7	107.36	110.89	110.18	108.65	108.9	108.53	108.24	109.08	108.56	107.87	109.67	109.3	108.85	106.72	108	107.97	110.42	107.48	110.01	108.56	106.74	107.03	109.75	107.67	107.32	109.07	111.48	109.94	108.19	108.01	106.77	108.1	108.68	109.36	107.17	108.5	106.79	106.87	105.54	107.38	111.18	109.88	108.35	109.25	108.95	107.57	109.7	109.2	108.55
104.88	105.4	105.68	105.81	105.75	103.75	104.66	105.38	106.31	106.23	106.75	104.39	105.26	106.36	106.26	105.85	103.66	103.04	103.59	103.38	105.2	107.1	104.94	104.21	104.89	103.51	106.19	104.37	104.03	106.81	107.11	104.61	105.41	104.4	104.87	103.62	104.97	105.16	105.25	106.27	104.93	103.88	106.01	107.84	105.81	104.25	103.3	106	108.41	106.2
99.661	99.212	99.706	98.51	101.25	98.977	99.072	99.962	101.28	100.66	100.61	101.17	100.38	99.389	101.47	97.954	101.62	97.999	102.8	102.94	99.21	101.83	99.712	99.941	100.65	98.794	98.001	100.02	99.424	99.179	98.851	102.29	99.617	99.603	100.46	100.12	99.855	98.871	100.2	100.48	98.73	100.41	100.46	100.51	98.674	100.29	100.77	99.058	101.09	101.18
97.095	99.908	99.628	97.314	96.893	98.719	97.659	97.168	96.811	98.585	98.214	95.111	98.636	98.881	98.014	94.181	98.097	98.137	99.692	98.982	96.659	96.781	96.884	99.896	99.227	96.924	97.869	98.306	97.142	96.931	98.074	97.154	97.505	96.275	99.904	98.388	97.792	100.2	100.41	96.599	96.331	97.886	100.42	98.195	96.921	99.171	97.115	97.787	98.307	98.465
110.19	108.51	107.67	110.99	109.89	110.45	109.15	107.16	108.07	110.03	110.01	112.66	109.84	111.57	108.37	109.56	111.06	110.62	111.09	109.12	110.56	108.32	109.54	109.89	109.35	110.32	110.68	110.28	111.15	110.67	110.52	112.26	110.56	109.03	110.94	113.37	108.28	109.81	109.68	111.34	111.18	110.15	109.8	110.01	108.27	109.89	110.75	111.43	109.43	110.5
108.26	107.03	107.33	108.05	108.47	107.17	105.59	108.68	106.59	106.73	107.27	109.63	108.19	105.24	107.58	109.59	106.69	109.45	107.6	107.87	107.74	104.14	107.73	108.73	106.97	107.57	108.25	106.41	107.45	108.27	106.62	105.34	107.94	108.18	108.85	106.38	108.02	108.75	108.52	107.81	108.56	109.47	107.91	107.68	107.82	109.84	107.64	110.24	108.22	105.77
108.81	106.92	105.42	108.39	108.08	106.57	110.07	110.39	108.11	109.1	110.03	106.99	109.31	106.28	107.46	108.12	109.5	109.71	109.55	107.57	109.73	110.13	110.08	108.66	107.14	108.39	106.3	108.09	106.05	108.3	109.36	109.31	108.98	108.39	107.38	108.24	109.78	108.93	109.2	107.47	108.07	108.05	108.35	109.9	110.06	108.64	110.04	112.92	109.4	109.03
108.64	107.63	107.02	106.79	107.4	108.29	107.92	106.65	107.74	107.74	107.77	108.79	107.4	105.47	109.65	105.38	106.35	109.06	108.8	106.79	107.58	106.63	108.29	107.88	107.93	106.69	109.24	109.58	109.79	106.1	106.42	110.26	109.2	106.97	106.83	107.64	106.01	107.92	109.14	109.39	108.55	108.49	108.53	109.02	106.64	107.23	109.09	107.63	109.22	108.08
100.74	100.88	102.97	99.002	101.48	99.395	100.45	100.24	101.26	98.197	101.93	102.05	99.604	100.55	100.82	102.23	100.77	99.936	99.757	101.54	100.35	100.36	100.25	103.42	101.47	102.64	99.819	99.993	100.43	102.22	100.7	99.2	100.7	101.25	101.27	101.11	102.03	101.16	98.908	100.03	100.64	101.46	101.04	100.92	103.41	101.46	101.64	101.46	100.63	101.62
105.01	106.27	106.79	105.97	106.58	105.41	104.5	107.45	106.13	104.06	105.01	105.17	107.45	105.64	105.07	105.82	107.27	105.24	108.44	105.82	107.35	104.37	106.66	106.44	107.33	105.42	106.29	106.16	106.26	106.77	105.68	104.51	106.15	106.45	106.09	103.95	107.68	105.5	105.72	107.92	107.38	107.18	104.03	106.29	106.28	106.7	104.84	107.64	106.62	104.61
112.03	111.11	110.74	110.9	109.08	109.05	110.76	110.94	108.43	109.27	109.66	111.63	110.3	110.73	110.52	112.77	110.33	110.92	108.48	112	110.35	109.56	109.86	111.28	109.64	108.84	109.25	108.12	110.95	108.16	108.42	110.88	109.7	109.57	108.26	109.9	110.02	107.73	110.08	111.3	110.45	111.23	112.64	111.04	110.26	110.48	112.31	110.4	112.79	111.93
108.07	110.28	110.7	109.55	109.9	109.33	111.18	108.07	110.21	109.71	110.78	111.42	111.33	110.99	109.45	110.02	112.65	110.27	108.31	111.02	109.61	109.13	110.68	108.25	111.27	110.98	110.14	108.91	111.92	111.09	110.26	112.02	109.93	107.79	109.89	111.14	110.01	110.66	110.72	110.21	112	108.6	111.46	107.83	110.28	110.55	109.63	110.79	110.53	111.09
106.33	106.21	106.66	105.78	106.88	106.71	105.55	105.08	106.71	105.3	105.77	105.27	107.36	107.32	104.47	107.17	105.91	107.33	104.94	107.1	105.97	106.98	107.6	106.67	106.3	108.92	107.37	105.52	106.12	105.88	105.97	108.01	107.47	107.86	106.54	109.88	109.93	104.91	105.81	107.39	104.88	104.72	107.09	108.27	106.47	108.06	107.44	105.98	102.4	106.34
106.53	106.99	106.74	108.2	105.72	104.14	108.12	105.63	106.95	106.6	106.61	106.47	107.29	107.57	106.19	107.36	103.74	107.38	107.31	104.77	105.75	106.43	109.39	104.9	106.59	106.28	106.43	105.71	103.5	107.83	107.81	105.41	104.87	107.76	104.79	106.67	105.22	108.16	108.14	105.19	107.95	106.07	104.7	107.29	106.31	108.34	105.32	107.51	105.84	103.99
105.88	108.35	107.93	107.94	110.39	106.45	109.01	109.43	109.88	109	107.78	107.28	107.15	110.37	107.42	106.33	109.45	108.95	107.64	109.22	108.49	107.64	107.79	107.14	107.1	107.76	108.54	107.95	107.68	107.62	108.9	107.08	107.33	108.05	109.82	108.23	108	106.69	107.92	109.91	108.17	106.46	106.56	107.98	109.39	108.57	104.57	107.19	108.48	110.1
108.54	109.67	108.9	108.98	110.77	111.98	106.88	111.29	111.06	110.94	110.09	109.39	109.99	111.14	109.41	110.41	107.18	109.45	109.75	110.86	110.85	110.39	111.08	112.01	113.19	110.5	110.15	109.13	110.61	110.45	109.25	110.32	112.41	112.15	108.41	110.65	109.18	111.34	111.57	112.18	112.16	107.95	112.28	110.42	108.86	110.77	111.21	110.51	109.59	112.63
99.418	97.663	99.083	102.36	102.62	99.337	101.58	101.56	100.53	101.23	98.028	99.717	101.99	101.21	102.68	102.17	98.561	100.46	96.826	97.626	101.81	101.38	99.627	99.387	97.755	102.03	98.08	100.66	99.93	100.7	99.362	99.16	97.69	100.84	99.519	99.864	102.79	100.68	99.487	102.36	97.828	100.94	101.35	103	98.785	101.11	101.29	101.08	101.3	99.497
104.97	107.36	101.97	105.43	107.05	104.98	105.66	105.67	107.13	108.03	105.27	108.67	105.25	106.9	105.77	105.14	105.45	104.33	105.76	104.02	105.71	102.5	104.78	106.08	106.05	103.38	107.64	106.73	104.57	103.7	104.88	106.82	104.49	105.84	105.83	105.76	104.43	103.84	104.59	106.32	103.86	106.5	104.19	107.58	107.99	106.38	105.1	104.95	104.65	102.76
103.98	103.35	107.89	104.49	104.42	103.36	104.48	105.86	108.25	103.17	105.76	106.66	105.45	102.67	104.85	104.16	106.38	106.09	106.14	106.09	104.48	105.96	107.11	105.44	106.21	104.57	104.28	105.9	106.6	103.96	105.2	105.21	106.78	106.71	106.11	108.34	104.31	104.93	106.15	104.25	105.17	106.02	107.6	105.44	106.51	105.63	106.38	106.66	104.3	105.68
108.3	108.13	110.57	109.91	110.22	108.25	110.33	108.98	108.91	108.81	109.41	108.94	107.3	109.49	106.86	108.37	109.16	108.86	104.99	107.83	109.53	109.56	110.63	108.28	108.6	106.45	109.17	108.15	107.64	108.84	107.7	107.03	107.61	106.46	107.7	109.13	108.65	106.94	106.94	108.2	108.1	106.95	106.98	109.41	107.38	107.99	109.58	109.84	105.71	108.64
109.16	106.05	107.67	109.28	109.39	106.2	104.86	110.18	109.75	108.33	107.66	110.11	108.1	109.2	109.43	108.42	106.45	108.39	107.83	108.77	108.45	110.37	107.7	108.62	107.32	107.21	106.64	111.09	107.07	108.88	107.83	107.58	107.14	109.11	107.6	106.99	109.21	105.81	105.73	109.85	107.79	109.16	108.63	105.67	108.3	108.57	108.55	108.2	109.46	105.88
107.41	104.99	106.83	106.93	105.19	105.56	104.91	104.29	105.48	104.55	106.99	106.35	106.26	105	105.4	105.99	105.86	105.41	107.36	104.92	104.08	103.82	106.33	105.61	104.82	104.87	105.24	106.31	102.01	107.04	105.75	105.52	107.38	106.06	106.02	105.73	104.78	107.19	104.09	106.88	108.44	106.09	103.66	108.11	105.84	107.38	106.22	104.28	105.89	105.95
108.18	108.63	109.81	110.37	108.89	108.51	108.29	107.43	109.98	109.69	108.99	107.39	108.04	109.81	107.05	108.72	107.87	110.57	109.1	107.35	107.64	106.51	108.64	106.55	106.24	105.69	106.43	107.64	108.3	109.32	108.94	109.67	107.3	110.18	106.95	108.22	111.1	107.13	107.51	109.93	106.77	109.86	110	107.16	107.62	109.15	108.11	107.36	107.63	109.86
106.18	104.71	106.5	105.73	104.43	103.34	105.56	105.13	103.97	105.57	105.29	105.33	107.97	107.09	106.79	106.65	104.02	106.41	105.95	106.27	104.7	105.47	105.51	103.08	105.53	106.27	106.34	105.49	107.48	106.72	107.43	106.73	107.36	106.76	106.25	103.52	106.09	106.31	104.83	105.39	104.44	102.72	107.32	105.5	105.35	103.25	106.89	103.98	104.77	104.91
109.64	110.99	107.67	110.25	108.75	106.99	108.65	107.92	108.72	107.94	110.02	109	109.04	108.52	110.58	109.23	109.21	108.49	108.79	107.4	107.32	107.72	107.36	108.94	107.78	111.65	108.91	106.87	109.22	109.24	110.26	107.88	107.69	109.99	108.97	106.34	107.38	108.64	108.51	106.49	110.26	107.08	107.91	109.91	110.12	109.18	105.89	107.24	109.21	110.46
100.8	103.16	101.36	99.176	101.19	100.89	99.346	99.601	101.21	100.41	101.85	99.369	98.302	100.6	103.57	101.22	99.104	98.698	101.73	99.33	100.71	102.31	101.24	98.577	100.68	99.947	100.35	100.59	99.217	98.902	101.01	98.93	99.629	99.437	99.942	100.28	101.58	100.94	99.839	100.84	101.79	100.15	98.098	100.13	99.602	99.418	101.06	99.504	102.52	99.714
109.98	107.76	107.14	108	111	109.06	108.13	107.97	107.64	108.18	106.9	109.35	107.22	107.11	109.47	108.87	107.78	108.41	107.29	107.06	109.36	107.37	107.26	109.13	109.5	109.75	108.84	106.22	109.86	107.83	107.82	109.34	108.12	107.04	106.79	109.64	106.35	108.31	107.74	106.76	107.21	107.41	107.65	108.18	109.87	109.15	108.68	108.37	109.24	109.11
103.45	107.37	105.74	106.27	104.51	105.24	105.54	105.48	107.82	106.6	107.07	106	105.68	106.68	105.18	105.64	103.49	105.08	107.33	105.59	106.79	104.93	104.52	104.7	103.03	104.42	105.94	104.74	103.86	107.08	105.58	105.66	105.95	104.76	106.83	107.67	105.96	105.74	104.86	105.44	105.12	105.24	103.67	105.92	103.58	104.65	104.65	107.18	106.18	104.58
104.6	107.33	106.97	105.04	105.43	105.58	104.64	104.72	105.62	106.41	104.63	105.46	105.92	106.58	104.36	105.06	105.8	106.18	103.87	105.64	106.54	105.61	105.81	107.62	105.28	105.9	105.84	106.67	105.76	104.47	104.59	104.5	108.57	105.96	104.54	105.38	108.2	106.32	104.56	106.69	104.08	104.95	106.3	104.58	104.28	104.99	106.81	104.47	106.46	106.3
104.38	102.6	106.07	106.02	104.27	106.53	106.35	105.65	105.62	103.01	104.82	105.79	105.88	105.06	104.57	104.93	105.36	106.05	104.59	105.5	109.02	108.1	103.6	106.16	105.81	105.15	105.71	106.91	105.8	106.53	106.93	105.8	106.24	106.79	105.64	105.04	107.04	105.87	104.46	105.33	105.5	106.71	104.89	104.17	107.04	107.86	106.05	106.26	106.25	106.25
98.468	96.768	97.475	100.15	95.006	96.995	99.903	96.916	97.691	96.47	99.881	98.273	98.272	97.1	98.631	97.674	97.035	96.779	96.826	97.181	98.135	99.159	98.25	96.648	98.01	96.662	99.005	95.933	98.073	98.09	97.836	98.156	100.08	97.982	98.363	97.649	96.661	98.96	98.13	97.027	97.924	96.628	96.172	97.199	99.258	98.945	100.56	100.81	98.969	97.545
105.77	106.16	107.75	106.6	105.55	107.11	105.21	104.04	105.6	106.31	104.06	106.46	107.21	105.39	103.61	105.9	107.22	104.93	106.29	106.85	106.86	106.11	105.36	106.68	104.3	106.98	106.02	105.82	104.27	104.37	105.89	107.79	104.86	104.91	106.42	107.31	107.58	104.28	105.13	106.36	104.16	108.11	105.11	104.13	107.5	105.8	103.63	105.08	106.03	106.37
107.06	107.67	108.02	108.41	108.88	108.23	106.11	108.45	109.2	108.9	107.83	109.51	108.01	107.98	108.14	107.43	106.99	106.95	111.39	107.85	109.11	106.81	108.14	104.26	108.6	109.85	108.64	109.38	109.9	106.75	108.93	106.94	106.95	108.61	109.42	108.71	108.27	109.38	106.79	107.46	106.58	107.37	108.34	109.23	104.73	109.19	108.88	108.52	108.26	107.44
106.19	108.1	106.95	109.36	107.6	107.06	107.79	107.09	110.02	107.62	107.74	107.29	107.61	107.62	110	104.1	106.78	106.75	108.34	106.75	106.89	107.74	108.61	106.4	109.12	107.07	108.15	105.36	106.84	107.15	109.29	108.25	106.34	108.5	107.51	109.64	107.42	108.27	108.01	107.89	107.88	107.37	106.87	106.61	110.49	109.37	105.04	106.09	107.79	109.39
104.13	106.07	106.54	106.33	103.24	107.03	106.63	103.93	105.54	106.54	106.96	108.2	104.32	107.06	104.31	106.58	108.19	104.67	105.13	105.57	108.42	104.39	106.42	106.79	107.58	104.66	107.43	106.2	107.94	107.45	107.41	106.85	105.9	106.29	105.3	108.17	106.28	103.59	106.44	107.21	105.96	105.24	105.96	106.09	106.84	104.55	105.35	106.53	104.79	105.33
110.02	111.6	109.47	110.96	110.99	109.69	112.4	110.02	112.01	110.03	110.26	110.4	110.24	110.73	112.18	110.24	108.96	110.35	111.4	112.28	108.12	111.21	109.57	110.63	111	110.31	109.97	112.45	110.08	110.19	110.64	109.26	110.14	111.83	111.66	109.07	110.18	110.01	109.32	111.37	111	111.33	109.31	110.34	112.35	111.33	111.85	111.02	112.42	111.2
108.16	106.28	108.44	106.52	108.92	106.89	107.17	109.09	106.81	105.88	108.93	108.81	106.68	109.53	107.2	108.33	110.89	107.81	108.46	107.69	108.14	106.92	110.1	106.79	108.38	110.83	106.52	106.43	108.25	107.54	108.74	110.02	105.95	108.58	108.55	106.98	110.06	108.33	106.63	107.42	109.06	107.4	106.75	108.46	108.22	108.94	107.44	109.74	106.76	108.47
107.5	107.15	105.94	106.86	105.19	107.38	106.97	105.28	106.86	104.75	106.79	106.84	106.76	106.09	105.96	106.84	105.93	105.47	105.2	107.34	107.65	106.39	106.99	106.69	108.01	108.29	105.62	106.79	106.3	108.27	108.6	107.49	105.75	106.75	106.92	106.44	109.62	107.8	107.32	108.4	105.56	107.17	104.75	106.45	105.12	107.07	106.47	106.35	106.42	104.38
109.06	108.63	108.1	109.51	110.16	106.74	110.43	110.04	107.9	109.08	108.62	107.85	107.97	109.21	108.9	106.7	108.26	109.93	109.12	107.17	109.62	109.31	107.7	109.29	109.21	109.54	107.85	107.48	109.94	107.93	106.42	107.15	106.75	107.74	108.53	107.93	108.45	107.95	108.1	109	105.78	107	107.15	108.24	105.8	108.55	106.6	108.04	109.61	107.85
111.01	109.61	109.68	110.57	110	111.17	110.98	111.48	110.86	110.3	108.25	111.45	111.49	110.51	110.83	113.3	109.43	112.15	109.39	110.19	109.21	108.05	108.95	109.14	110.26	111.05	111.09	108.91	111.37	110.01	112.13	112.9	110.12	108.91	111.66	111.47	111.44	109.87	110.38	111.77	111.36	112.16	110.09	110.93	110.34	112.38	110.91	110.36	109.96	112.02
111.41	112.61	111.4	109.5	109.81	110.06	109.4	110.66	111.3	110.27	111.32	111.23	108.4	111.54	108.96	110.53	110.41	110.27	110.55	110.89	111.87	110.74	107.59	112.06	110.7	110.86	111.05	110.57	109.6	109.82	112.89	109.88	111.24	110.96	110.71	107.8	112.37	110.36	111.33	111.74	109.41	110.34	109.53	111.61	108.82	110.68	111.3	111.08	110.48	107.87
107.3	110.05	106.86	110.71	109.56	109.03	109.67	106.33	110.23	107.85	107.63	107.86	108.05	106.99	108.17	105.52	108.48	108.44	106.65	108.34	108.04	107.65	108.65	107.46	110.63	109.72	110.31	108.44	110.36	109.92	110.51	108.3	111.36	109.77	109.73	106.26	108.45	109.94	109.36	108.4	106.54	110.45	108.08	107.71	110.24	108.77	107.22	107.46	107.71	111.59
106.07	107.4	106.03	106.93	108.16	107.08	107.63	106.59	106.86	106.8	110.35	110.21	108.14	107.51	109.02	105.19	108.27	108.77	105.09	108.14	108.17	109.13	107.06	108.31	108.85	107.96	108.38	107.2	108.25	109.8	108.71	106.87	110.34	109.67	107.53	108.16	108.09	108.99	108.03	108.5	109.15	107.79	109.04	107.28	106.36	107.94	108.77	107.41	109	108.42
97.559	97.955	97.244	97.309	101.29	98.66	98.197	98.943	97.303	96.903	98.178	99.744	99.17	98.608	97.492	98.358	97.885	98.153	98.194	99.274	99.43	98.793	98.915	98.684	97.582	98.62	96.92	98.782	96.035	97.459	98.042	98.916	99.118	96.771	99.519	98.018	98.017	99.621	96.762	97.237	96.455	99.808	97.372	97.251	98.033	100.11	96.168	96.945	97.206	98.027
110.3	111.81	110.95	109.35	110.27	107.47	111.7	109.62	111.42	112.3	109.63	111	111.3	109.95	109.26	107.69	111.01	111.07	109.71	109.04	108.63	109.58	109.64	112.01	108.97	108.51	110.03	113.59	110.91	110.9	110.21	110.15	108.61	108.91	110.38	109.85	112.61	108.73	108.82	110.79	112.32	110.35	109.38	111.15	110.75	110.36	111.33	108.91	111.64	110.64
99.499	97.121	98.521	99.698	99.387	99.035	96.072	97.327	97.081	97.168	98.336	97.276	98.78	97.158	97.743	98.769	96.96	97.34	98.162	97.74	99.096	98.459	96.939	95.807	98.496	96.406	99.353	98.126	98.207	98.957	97.618	95.829	99.842	98.995	94.924	97.557	97.646	96.615	98.944	97.66	97.365	98.22	99.415	96.777	96.78	96.717	99.751	98.292	98.148	99.011
106.19	105.69	104.43	105.87	104.51	105.37	107.23	104.04	106.4	105.32	106.17	106.6	105.35	106.15	104.87	107.16	103.8	108.27	105.75	103.13	105.92	104.73	107.14	105.08	106.16	105	103.82	105.24	104.41	106.24	103.58	106.52	105.85	106.24	105.84	105.45	105.23	103.76	105.33	105.67	106.01	105	105.56	105.98	103.7	106.68	106.56	104.4	105.54	104.91
108.51	106.56	103.93	104.56	106.96	106.09	104.58	106	105.34	104.2	106.31	105.14	105.92	104.53	104.3	105.12	106.81	105.33	105.98	104.37	105.22	105.14	105.7	106.89	108.2	106.29	106.96	106.81	103.16	105.91	105.63	103.76	106.95	104.32	104.84	104.16	106.91	105.51	105.03	105.26	106.28	105.85	105.68	106.97	104.7	106.52	106.82	107.26	105.45	105.39
96.951	95.578	96.65	97.607	98.305	99.177	96.657	96.438	98.584	99.283	99.086	97.756	99.382	100.2	98.723	96.412	98.897	99.133	98.809	96.633	97.613	97.348	98.343	95.832	97.456	94.924	97.367	97.93	96.941	98.217	98.197	99.307	98.334	97.732	97.394	97.188	98.218	96.959	97.491	98.432	97.602	97.231	96.11	99.648	97.759	98.4	97.846	97.731	97.373	98.702
109.53	108.36	108.34	109.52	108.02	108.26	108.01	106.65	109.21	107.79	107.83	109.33	107.81	108.48	105.42	109.28	107.67	107.97	108.56	109	107.17	106.15	110.27	106.95	109.52	106.98	110.4	108.26	109.88	108.49	109.55	107.51	108.62	106.91	108.14	107.62	110.17	107.65	108.41	110.21	109.75	107.98	108.85	109.01	107	109.57	108.99	109.14	108.53	107.64
97.733	96.832	99.648	96.263	99.358	97.756	97.025	99.5	97.09	99.954	96.266	98.443	97.52	97.958	98.846	101.1	97.938	98.287	96.676	98.072	97.737	96.504	97.002	97.755	97.684	100.27	99.144	99.297	97.827	98.971	98.621	97.341	96.996	97.345	94.977	98.385	98.283	98.27	94.934	96.872	97.814	99.705	97.711	95.617	96.129	95.336	97.765	97.596	99.16	97.018
98.915	101.26	100.65	99.9	99.134	101.01	100.38	99.882	101.9	97.409	100.27	102.2	100.58	98.564	100.11	99.924	99.123	99.081	99.932	97.272	102.41	101.07	99.017	102.23	98.297	99.901	99.471	102.96	98.971	101.1	98.723	100.4	100.61	100.81	100.32	100.29	101.76	99.937	99.468	99.076	100.19	100.83	100.94	99.906	100.15	98.528	97.452	99.248	100.74	98.324
109.65	107.64	106.01	107.11	107.32	108.42	109.83	107.64	107.32	108.52	109.99	109.42	107.93	107.01	109.34	109.22	107.35	108.67	109.43	107.22	106.7	108.64	109.27	108.77	109.09	109.06	107.22	105.75	108.52	108.96	109.46	109.07	108.2	108.64	109.01	109.29	108.37	106.42	110.1	108.98	108.94	107.81	106.86	107.67	109.43	107.49	107.77	110.83	109.1	109.45
106.66	107.48	107.33	106.14	107.83	106.4	109.33	108.36	104.14	106.08	108.01	104.92	108.95	107.39	105.49	109.18	106.75	107.34	108.8	106.85	107.21	109.72	108.16	107.29	108.31	109.24	109.74	106.29	107.83	108.31	108.14	107.64	107.7	107.83	107.08	111.91	107.06	108.99	107.89	107.34	108.23	107.99	108.73	109.65	107.48	107.55	106.58	108.98	106.57	108.55
108.63	109.25	107.54	108.64	106.75	107.08	109.44	108.3	108.64	109.77	108.92	107.36	106.66	108.3	107.89	105.45	109.52	106.43	108.08	108.47	109.38	108.56	108.79	108.38	106.32	107.3	107.35	107.6	108.91	109.73	109.02	108.77	108.06	108.41	109.73	108.63	108.06	107.71	107.47	109.1	106.37	107.68	108.78	108.49	108.11	108.4	108.84	107.48	108.39	107.82
99.706	98.628	99.526	98.822	97.868	100.03	97.552	99.976	98.645	97.87	99.491	97.551	97.947	100.05	100	100.44	97.414	98.153	100.15	100.31	99.072	95.105	97.383	98.921	99.552	100.07	96.882	99.401	98.322	99.896	99.597	97.829	99.959	98.479	98.97	100.65	97.363	97.242	97.948	98.647	100.05	96.501	97.396	98.982	97.903	97.861	98.755	100.69	100.32	98.401
106.63	105.3	106.54	104.84	103.92	106.81	106.47	108.11	105.94	103.39	105.21	106.55	105.41	105.44	105.56	104.38	105.31	106.19	109.23	104.08	106.46	105.58	105.92	106.44	106.93	106.6	105.17	104.78	105.12	106.99	104.99	105.89	105.08	105.37	103.82	107.31	108.12	106.15	104.97	105.23	104.8	104.52	105.36	107.67	104.36	105.93	108.42	105.12	105.22	105.97
106.31	106.36	104.62	106.63	105.27	106.63	105.55	106.54	105.09	103.79	104.84	104.39	106.23	105.14	107.41	106.86	104.86	107.39	105.38	107.42	104.31	107.98	105.18	106.73	106.08	106.06	106.41	107.03	106.43	105.51	104.99	106.74	104.62	104.73	107.2	103.3	104.37	104.85	105.57	105.78	105.86	106.18	105.22	106.02	106.04	106.37	107.2	105.94	106.71	104.66
108.36	109.36	107.45	107.48	108.84	107.05	108.14	108.8	107.68	109.69	108.28	108.19	109.41	108.35	107.35	107.64	107.68	107.22	108.96	107.91	108.79	109.32	109.83	107.37	109.94	108.57	108.15	108.82	106.02	111.08	107.95	108.9	108.76	109	107.91	108.05	106.25	108.43	107.59	108.61	108.01	107.06	108.08	107.41	107.93	109.15	108.14	108.49	107.28	110
104.2	103.72	101.65	102.4	101.83	100.69	102.26	104.58	105.37	101.29	101.86	105.16	102.85	104.01	103.79	103.17	100.69	103	103.71	102.78	102.46	102.22	101.73	103.6	102.44	102.05	102.99	100.64	103.35	102.79	100.91	103.81	101.07	101.26	101.08	102.62	104	103.44	101.55	102.62	101.95	105.63	102.05	103.7	101.88	102.01	102.12	104.13	103.66	103.62
99.577	99.714	102.55	99.975	99.385	102.59	100.07	99.922	101.77	100.77	100.86	100.88	100.98	100.86	100.47	100.29	100.59	100.97	101.38	101.72	102.37	101.56	101.29	102.6	100.1	103.56	100.77	98.924	99.017	101.67	99.119	101.77	100.05	101	100.52	100.38	99.825	101.3	100.51	100.89	100.67	99.653	100.5	100.38	99.779	100.72	101.62	101.34	101.43	101.4
107.17	103.79	107.1	106.16	106	106.61	107.43	107.75	104.58	106.17	107.93	105.46	106.45	105.25	107.02	104.87	106.32	106.97	106.51	108.63	105.33	107.59	105.23	106.14	105.62	106.92	107.18	106.17	106.41	107.04	109.61	106.01	107.53	106.6	106.04	106.04	106.33	102.8	106.58	106.34	106.55	106.77	106.06	108.12	108.03	107.49	106.3	105.61	108.02	105.62
99.617	97.058	97.232	97.024	99.345	96.831	97.304	101.08	99.672	97.368	96.437	99.125	95.93	98.83	100.18	99.346	97.448	97.935	99.679	98.709	98.368	98.684	99.441	97.266	96.67	97.398	97.969	99.814	96.72	97.587	96.912	99.102	95.722	97.924	97.054	97.915	97.639	96.721	98.054	98.147	98.784	98.083	101.48	99.417	95.758	96.631	96.588	97.537	98.075	98.068
101.72	99.829	100.1	100.45	101.12	101.5	98.932	101.08	97.533	102.23	100.35	98.95	99.107	100.36	101.47	100.97	100.05	100.46	102.81	97.977	99.95	101.54	101.18	103.11	99.792	99.819	98.766	99.965	100.19	101.72	100.05	100.8	100	100.15	99.768	98.83	97.741	100.46	98.186	100.75	100.75	100.37	99.693	99.839	101.56	100.07	99.66	100.98	101.4	100.16
110.07	109.9	110.81	109.26	110.41	114.17	109.57	109.31	109.75	110.9	111.6	110.2	109.8	109.99	110.04	108.92	110.76	110.66	112.03	111.37	111.53	110.24	110.78	109.39	112.22	110.35	109.35	112.03	110.58	109.66	106.04	109.96	110.12	108.92	110.53	110.22	109.72	109.72	110.92	109.92	109.8	110.46	108.92	109.84	110.43	112.15	110.4	111.8	109.89	110.15
104.61	107.81	107.66	105.95	106.83	107.55	104.34	106.39	106.05	108.42	108.37	106.59	106.07	105.73	105.76	106.82	107.82	106.85	105.54	104.65	105.66	106.33	106.31	107.37	107.22	106.09	103.46	105.43	104.73	106.52	107.38	104.82	106.17	106.64	106.27	105.09	108.01	105.3	106.18	105.04	108.27	107.97	106.17	106.17	104.31	105.61	107.6	107.39	105.71	104.76
98.651	98.154	98.455	99.875	95.838	98.393	101.86	97.547	96.022	97.546	99.037	99.468	98.167	98.35	97.356	97.857	95.162	99.741	98.408	98.042	100.52	98.557	98.655	97.343	99.107	98.298	97.688	99.006	98.867	98.229	100.11	98.685	99.583	97.601	97.737	98.386	96.541	99.081	97.554	99.76	96.03	98.395	99.017	96.582	98.529	99.737	98.099	98.977	97.397	97.634
105.67	104.54	107.79	106.58	105.19	107.41	108.6	106.15	104.73	105.78	108.24	105.11	103.77	105.53	105.51	104.38	105.93	104.81	104.88	105.28	107.18	105.5	106.53	105.5	108.25	105.48	106.85	104.4	105.93	106.24	103.42	107.76	107.81	108.84	108.02	103.94	106.59	103.5	104.14	104.45	105.94	105.94	104.11	108.12	107.05	107.09	105.38	104.71	106.89	106.98
107.79	109.27	107.01	107.17	107.84	107.61	106.92	107.22	107.25	107.33	107.25	108.46	107.47	108.48	105.87	108.76	108.28	108.66	107.85	106.67	106.51	107.75	109.11	107.85	108.1	106.69	107.19	106.24	109.13	108.11	107.45	107.67	105.67	107.89	107.71	109.18	109.6	107.25	106.83	107.39	106.94	106.83	107.31	107.85	108.62	105.79	105.33	107.69	107.1	107.52
105.84	108.34	108.81	108.6	106.28	109.07	106.34	109.41	110	109.29	107.61	110.03	106.24	109.63	106.92	107.12	107.02	108.58	108.04	107.69	108.49	110.22	109.97	109.98	110.56	110.8	111.32	108.38	108.43	108.16	105.89	106.99	108.11	110.14	109.08	109.25	109.51	107.37	108.08	108.89	108.54	109.09	109.6	108.54	108.67	110.24	109.36	109.97	108.51	109.19
109.34	106.76	109.91	108.64	106.55	105.55	108.6	107.19	105.47	107.93	109.01	109.83	108.08	108.69	109.39	108.23	108.79	109.21	107.02	107.61	107.36	109.58	106.87	108.07	108.95	106.72	108.66	109.35	108.56	109.73	108.33	107.06	106.55	110.13	106.42	107.69	108.84	107.58	107.18	109.11	106.94	107.07	105.12	107.26	106.46	105.9	107.65	106.76	108.21	108.96
104.04	104.94	107.65	108.27	103.49	106.71	106.41	102.42	105.17	105.56	107.18	101.94	106.48	109.24	106.12	105.39	106.49	105.66	104.06	106.62	104.73	105.27	105.96	103.8	106.74	104.47	106.46	105.53	104.06	104.09	105.4	106.77	105.6	106.19	107.81	103.5	103.83	105.74	103.04	104.65	105.41	107.01	107.43	106.16	107.06	105.36	104.67	104.39	107.93	105.94
106.14	105.9	106.06	106.53	106.29	104.31	106.47	103.84	106.52	104.23	107.19	106.67	105.92	104.93	106.53	107.2	105.01	104.89	106.18	104.89	105.81	106.74	103.71	105.25	105.81	105.19	105.2	106.24	106.41	106.98	104.64	104.96	107.55	104.27	105.35	105.09	106.41	108.14	106.01	105.68	105.46	104.38	104.85	105.4	105.69	103.63	107.95	105.7	106.77	107.11
107.98	110.27	110.1	108.75	108.97	107.77	107.87	108.6	106.17	109.95	108.33	110.28	109.56	106.18	108.21	106.57	108.74	109.83	107.37	108.96	108.88	106.96	109.34	110.13	106.22	106.77	109.78	109.99	106.17	107.61	108.22	107.41	107.19	107.52	108.1	108.81	107.83	108.11	108.38	109.99	107.98	108.41	108.29	106.85	109.13	108.02	111.37	107.54	105.83	108.7
97.008	98.511	97.01	98.192	98.521	97.055	94.585	96.508	99.102	96.692	97.554	97.99	98.161	97.023	96.591	97.098	98.212	97.399	98.27	97.64	98.015	97.351	98.814	98.845	95.378	98.128	97.274	98.836	97.296	97.835	97.576	100.37	98.967	97.913	98.044	97.181	97.129	98.411	96.011	100.15	97.926	98.153	98.26	96.611	99.764	98.946	97.415	98.033	96.107	97.458
105.81	107.19	103.86	103.61	107.23	104.91	104.79	104.78	106.66	104.07	105.57	107.3	105.38	106.55	104.93	105.31	105.77	104.13	103.86	107.16	103.6	106.39	108.12	106	105.93	104.96	107.28	105.42	105.14	104.83	103.24	107.46	103.27	105.87	106.58	107.28	105.21	106.62	105.99	107.56	105.37	105.55	103.81	105.01	104.52	105.94	104.85	105.45	104.33	107.21
106.32	107.39	104.91	105.79	106.62	105.32	106.24	106.75	104.44	107.38	108.14	105.57	105.61	102.64	106.15	104.85	106.48	105.54	106.29	106.08	106.27	105.27	106.74	105.24	106.09	106.98	105.37	104.19	106.09	103.44	106	108.45	103.72	106.4	106.37	105.29	105.89	106.53	104.45	105.11	105.48	106.16	106.26	106.13	106.82	105.25	107.56	106.86	106.36	105.42
107.32	104.25	104.35	105.27	105.45	105.53	104.93	104.52	107.46	105.37	104.39	106.03	105.46	105.46	107.25	104.74	105.96	104.93	105.47	107.96	107.37	104.01	107.65	106.31	104.08	105.81	105.54	107.27	107.81	106.1	104.55	106.08	106.44	104.63	105.87	104.3	106.23	104.39	105.23	106.97	104.98	105.42	108.28	107.12	106.52	105.71	105.79	104.9	105.27	105.43
105.21	106.53	102.94	106.17	104.67	106.61	107.42	105.91	106.96	106.43	106.14	105.08	106.91	106.37	107.05	106.9	105.23	107.94	104.08	105.09	107.43	104.91	104.09	105.45	105.49	105.06	107.88	107.35	104.47	104.28	104.48	105.77	104.72	104.59	103.67	104.39	106.99	103.28	105.51	106.24	104.88	106.19	106.64	105.03	107.79	106.35	104.02	106.02	107.27	105.94
111.98	109.97	109.9	110.08	110.75	111.08	110.77	110.32	111.44	110.79	107.34	109.3	111.35	108.64	111.73	113.33	110.26	111.81	112.39	110.94	111.28	110.02	110.79	110.02	113.33	110.52	110.02	110.58	111.47	113.01	108.64	110.33	108.2	111.09	109.87	111.13	109.46	113.94	111.91	111.12	109.15	111.12	111.65	111.2	111.61	110.26	111.32	109.5	112.37	109.76
98.444	96.977	97.737	98.298	98.144	98.539	97.027	98.756	98.541	98.68	96.969	99.527	97.076	96.804	97.957	98.96	98.182	99.712	99.036	99.694	99.901	98.43	95.901	96.237	99.565	98.137	95.255	97.213	98.825	97.52	97.661	97.743	96.851	96.706	100.78	97.366	99.211	96.832	98.613	98.129	96.789	96.426	98.274	97.121	98.483	97.136	98.425	98.678	98.398	97.964
108.55	108.71	110.16	109.16	106.83	109.59	109.5	108.06	107.76	106.25	110.28	107.45	108.49	107.06	109.14	108.46	108.92	107.31	110.67	109.7	109.47	106.56	107.43	105.27	109.48	108.85	110.27	107.44	107.42	106.57	108.27	105.48	108.38	110.06	108.39	108.88	106.89	109.15	109.28	109.26	108.3	108.32	106.43	109.47	109.04	108.91	106.75	110.69	109.6	106.21
107.01	105.81	104.13	105.35	107.74	104.05	106.62	106.54	105.19	106.57	106.27	106.19	108.11	106.51	106.61	105.46	105.91	107.38	107.87	105.98	106.3	106.61	106.35	108.1	105.65	106.36	106.05	105.55	107.33	105.22	107.9	106.07	108.66	105.36	107.2	105.5	106.04	106.23	105.92	106.89	108.09	106.72	106.96	106.79	106.2	104.99	106.23	107.4	105.9	107.74
109.35	110.32	107.79	108.56	109.83	105.52	107.26	108.85	109.45	107.9	106.68	107.48	107.47	106.51	110.1	106	108.48	107.97	108.8	109.47	109.64	108.23	109.29	107.11	107.73	108.69	106.84	107.79	108.42	109.99	107.84	108.7	109.41	109.54	111.19	108.31	108.31	106.63	107.03	107.11	106.08	110.22	108.03	107.99	109.09	109.08	108.15	106.93	109.29	109.85
109.28	106.94	108.23	108.98	108.97	107.67	106.84	108.31	104.04	105.63	109.09	107.49	107.95	110.19	107.89	108.39	108.77	108.52	108.88	106.77	109.32	110.03	106.75	108.13	107.63	107.45	109.25	108.32	107.72	106.85	108.85	109.23	109.75	108.89	109.93	107.03	106.96	109.31	109.52	106.93	108.09	108.22	108.88	107.16	108.6	107.71	107.15	109.38	109.05	110.71
98.683	100.85	100.3	97.542	100.54	101.49	100.1	100.25	99.951	100.45	100.7	97.923	101.6	101.31	99.839	98.407	100.34	99.438	101.49	102.58	101.39	99.287	99.831	98.799	98.761	99.686	99.738	103.01	100.53	98.786	99.261	102.88	101.61	100.52	99.678	100.21	100.61	99.611	99.615	99.225	99.436	99.795	98.598	101.09	101.18	99.922	100.09	97.281	101.52	100.29
105.02	103.46	104.63	107.1	105.76	105.95	106.07	103.89	105.88	105.18	106.07	105.39	106.02	105.68	105.83	106.02	106.23	105.79	105.42	106.99	105.55	103.65	106.01	104.7	107.61	105.72	105.78	104	104.99	103.38	105.34	105.9	105.14	106.47	103.2	106.22	104.67	104.81	103.94	106.2	107.58	105.47	104.98	105.78	103.99	105.69	105.11	104.1	105.74	106.38
100.1	99.98	98.784	101.32	99.059	101.78	100.58	100.26	99.126	99.949	101.03	99.933	100.18	99.003	100.57	98.969	100.89	98.947	102.94	102.83	100.69	101.06	100.62	99.414	100.72	100.62	99.462	98.815	99.647	101.81	100.26	99.15	102.08	99.387	100.97	101.01	100.62	97.381	101.18	100.64	99.247	101.46	101.16	100.69	100.65	100.44	97.496	98.903	99.622	101.5
105.31	106.01	106.22	105.94	106.05	107.7	108.41	106.94	105.83	104.94	107.23	105.76	105.4	106.75	105.99	106.12	104.25	106.34	105.78	107.45	107.65	105.44	106.04	104.96	106.08	107.09	108.95	106.4	106.81	106.58	107.58	107.11	106.07	106.61	104.49	105.19	105.77	104.51	107.6	105.08	104.36	106.04	107.31	107.1	105.29	106.75	105.03	106.28	104.89	104.71
99.022	97.27	98.987	95.535	99.08	97.696	101.16	99.051	99.397	97.368	97.854	97.175	101.24	98.291	99.11	100.2	100.04	99.021	98.374	98.779	95.635	101.72	98.647	98.169	97.384	100.6	101.12	99.603	99.001	100.78	99.798	99.923	98.994	97.776	100.49	98.981	100.34	99.988	98.761	98.913	99.012	98.712	98.655	98.635	98.836	99.947	96.938	98.68	99.114	98.861
108.33	105.57	106.02	108.23	105.69	107.14	106.92	106.14	106.28	107.91	104.19	106.59	106.79	105.19	105.83	106.81	105.64	107.89	108.03	106.22	105.72	106.4	106.95	107.42	104.3	107.7	106.3	109.07	105.47	107.42	106.5	107.32	108.45	108.07	107.51	106.54	104.93	106.51	105.68	107.47	108.59	105.78	104.73	104.68	106.03	107	108.38	107	104.97	108.24
107.85	108.85	107.74	109.1	106.67	106.92	108.86	108.89	107.69	109.41	108.88	108.52	106.93	109.05	108.43	107.82	108.95	108.16	108.86	108.28	109.11	106.87	110.47	110.15	109.97	110.03	108.39	108.61	106.7	104.91	107.54	108.79	108.16	109.38	107.1	109.88	107	109.51	110.26	108.78	108	109.28	109.22	108.18	107.41	107.52	107.99	106.39	108.29	108.36
104.84	105.84	105.11	104.12	106.06	106.4	107.37	106.32	107.08	104.2	107.62	105.89	104.59	105.65	105.11	108.23	105.9	106.38	107.56	108.08	105.91	104.39	106.45	104.1	104.96	104.88	106.8	105.4	105.13	106.67	106.49	104.34	104.67	106.01	104.44	106.47	109.32	105.57	105.18	104.43	105.06	104.2	104.45	106.3	104.69	105.43	105.14	105.47	103.52	105.36
105.81	105.5	105.34	105.82	104.39	105.04	105.07	105.16	105.57	103.48	106.95	105.4	105.36	104.9	106.36	106.14	104.83	106.96	106.08	106.16	104.52	105.1	104.2	106.8	104.71	107.26	106.4	106.44	105.25	104.47	107.28	103.5	104.28	106.6	104.45	104.7	107.05	105.52	104.32	105.97	104.69	104.79	105.74	106.17	105.51	104.89	105.43	105.65	105.72	105.42
106.21	105.6	106.98	105.94	104.63	105.63	105.7	106.23	106.05	104.82	105.02	104.84	105.6	105.17	105.36	104.12	107.59	108.92	106.28	105.9	107.03	108.3	105.42	105.7	104.38	106.02	104.19	104.86	105.26	107.2	106.9	103.76	107.23	105.25	103.58	107.55	103.41	105.17	105.36	106.53	105.79	107.27	104.65	106.97	104.2	105.1	104.7	105.03	105.69	104.52
105.84	103.64	105.87	105.12	104.35	105.46	106.51	106.62	104.65	107.38	104.25	106.56	104.9	104.49	105.85	104.86	107.17	109.04	105.06	105.83	104.82	106.13	106.72	107.08	104.28	105.16	104.53	106.46	103.57	104.62	103.6	105.42	104.27	105.02	101.85	103.85	104.79	106.53	104.49	103.58	105.48	106.16	107.1	104.22	104.94	106.57	105.86	104.35	104.94	107.14
99.697	100.02	101.83	99.992	100.5	99.294	100.56	99.188	101.41	100.39	100.66	99.801	100.29	100.42	99.657	98.819	103.38	99.369	100.02	101.8	102.84	99.609	99.86	99.02	99.787	100.93	101.15	99.42	99.869	99.424	100.81	100.84	100.03	101.51	100.65	102.5	100.36	101.54	100.12	98.876	100.93	100.12	100.11	100.13	98.926	98.615	101.67	99.135	103.07	100.75
110.17	109.32	110.96	111.1	109.98	111.2	110.53	111.22	109.43	111.18	111.78	108.37	110.41	110.13	109.21	110.43	112.81	112.5	109.23	111.1	109.96	108.9	109.95	108.84	110.84	108.97	110.89	110.34	111.74	110.04	110.58	113.7	110.73	110.43	109.52	108.58	112.12	109.84	111.58	110.96	111.45	107.71	109.32	109.1	108.61	109.21	111.04	109.94	111.94	109.39
106.84	105.54	107.07	103.35	107.34	106.31	104.1	104.43	105.22	104.54	105.92	106.66	105.96	105.04	107.76	104.71	104.83	106.17	107.64	105.81	106.5	104.87	107.02	105.49	105.38	104.12	106.5	107.32	104.64	105.8	105.98	106.52	104.06	106.61	106.96	104.21	106.82	104.9	106.01	106.59	103.16	106.33	107.12	105.96	105.04	104.02	106.86	104.6	106.91	107.84
99.302	99.132	99.319	99.524	102.05	101.19	103.35	98.845	101.05	100.69	100.02	100.12	100.74	100.02	101.2	101.68	102.07	99.996	100.48	99.477	100.82	101.06	101.44	100.01	101.42	100.82	100.59	100.6	101.18	99.526	101.27	100.12	100.21	101.38	103.09	102.23	102.56	99.451	98.244	100.33	101.13	98.129	100.65	98.354	99.57	101.26	100.5	102.66	99.163	99.076
108.47	106.65	107.99	106.22	106.68	107.68	108.71	107.55	106.35	105.45	104.37	105.68	107.19	105.33	108.26	108.84	104.94	109.81	104.97	107.08	104.64	107.07	104.81	106.16	107.64	105.8	106.24	104.47	108.52	107.5	105.23	106.79	106.29	105.14	108.5	105.47	105.42	107.96	106.36	107.52	107.71	105.49	105.37	105.43	108.08	106.25	105.71	108.03	105.3	105.76
107.5	107.2	107.4	109.41	108.67	106.41	108.03	106.5	109.4	110.36	108.09	109.65	106.33	108.03	108.04	106.52	107.33	107.23	106.79	108.76	106.46	107.58	107.89	109	108.89	106.59	107.42	104.95	109.91	108.3	108.97	106.29	109.01	110	108.82	107.26	107.01	109.67	108.97	107.32	105.06	107.58	108.95	107.41	108.65	105.68	107.85	109.08	107.95	109.52
105.53	104	104.98	103.67	104.67	107.06	104.38	105.78	103.79	105.72	105.58	104.17	107	106.25	104.45	106.08	104.12	104.14	106.76	107.06	105.29	105.96	106.88	105.96	104.9	107.52	106.07	105.49	104.56	108.34	104.65	106.73	105.59	104.71	105.19	105.67	106.63	106.96	103.17	106.27	105.71	106.82	105.67	106.48	105.78	103.5	104.66	105.67	105.1	105.6
106.09	109.66	109.73	107.5	108.09	109.87	109.43	109.16	107.53	107.81	107.66	110.85	109.39	110.39	108.56	108.24	108.69	109.07	108.5	107.24	106.65	108.83	109.76	110.2	107.34	110	107.57	107.64	109.23	109.29	108.02	108.49	109.27	106.63	109.53	108.15	110.06	108.41	107.23	110.81	109.74	110.28	112.23	106.23	108.06	107.74	106.68	107.88	110.45	108.61
107.72	107.12	108.81	107.18	108.95	107.56	107.54	108.98	107.76	109.61	108.32	108.35	111.27	109.1	108.04	107.94	108.12	107.73	109.45	107.46	109.27	107.62	106.02	106.02	105.45	106.8	108.38	108.24	107.15	106.15	109.53	108.19	108.52	107.81	107.39	107.06	108.71	108.07	106.41	106.28	108.5	105.97	108.2	105.4	109.2	109.04	105.23	108.4	107.86	107
102.75	107.59	105.01	106.3	105.59	104.83	105.61	105.73	105.74	105.21	105.28	104.43	106.02	105.47	105.83	104.81	106.81	105.56	104.33	103.27	104.68	107.38	106.49	107.49	105.73	104.84	104.12	105.21	106.12	106.22	106.27	102.98	105.44	105.41	104.93	103.64	107.43	107.03	105.48	103.88	105.25	104.97	105.16	105.54	105.63	106.51	106.68	105.39	107.46	106.76
107.25	105.36	106.68	105.15	107.89	103.98	107.88	105.2	106.77	105.65	108.09	104.54	106.65	106.07	106.34	108.3	106.49	105	104.06	105.65	103.15	106.28	105.47	104.86	106.05	107.03	106.34	104.77	106.08	108.18	104.65	106.14	105.9	106.15	108.16	106.51	106.53	105.45	103.41	106.8	105.71	105.36	104.75	104.71	105.35	107.06	105.75	106.42	106	103.5
104.36	105.9	107.45	106.3	106.5	105.95	107.84	106.62	104.84	106.02	104.53	104.54	104.04	105.17	107.03	106.39	104.15	105.61	105.74	105.78	105.14	106.31	107.71	105.7	104.93	105.87	103.57	106.16	106.25	105.32	105.21	104.65	108.88	105.4	107.95	105.88	107.93	105.57	107.56	105.82	105.05	105.45	106.62	104.02	107.82	106.79	106.88	105.12	106.23	105.03
105.73	103.95	105.79	105.02	108.18	106.03	105.63	105.68	106.37	105.08	104.21	106.14	103.9	104.96	106.72	107.54	103.83	104.21	107.76	105.2	103.66	105.56	106.74	107.17	106.18	103.39	105.24	105.1	106.66	103.89	106.76	103.77	104.45	105.73	104.43	104.02	108.22	103.5	104.23	103.87	103.98	106.54	106.42	106.73	108.12	105.12	104.53	104.02	105.54	106.38
106.53	108.6	109.29	107.47	108.52	108.95	109.09	105.87	110.8	107.25	108.56	110.15	106.29	110.04	109.84	108.93	110.2	109.92	110.3	107.55	108.25	110.3	108.03	107.52	108.21	112.36	107.78	107.86	107.33	110.15	107.73	109.5	108.88	108.06	107.34	109.54	109.89	108.09	109.73	110.06	108.55	109.62	107.68	107.24	109.08	109.01	106.69	109.22	107.88	108.72
105.37	105.27	106.47	106.43	107.79	104.47	107.24	106.1	107.25	107.59	103.7	107.4	106.54	106.65	106.66	106.48	103.59	103.98	108.26	107.12	104.05	106.05	106.08	106.47	106.05	105.33	105.9	105.57	103.62	107.47	105.19	104.34	106.11	104.9	106.02	104.29	104.46	105.46	106.52	105.98	108.2	103.15	104.99	106.59	107.31	105.23	106.27	105.21	107.56	106.07
104.35	106.72	106.1	105.27	106.21	106.02	104.32	103.47	103.88	106.67	104.44	106.58	107.64	107.38	105.34	106.46	104.94	106.36	105.87	105.94	104.14	105.84	104.47	105.5	105.39	104.75	104.07	104.26	105.93	104.98	107.05	106.84	105.38	102.34	104.63	106.85	107.06	105.48	104.61	108.34	105	104.08	102.7	107.56	103.79	107.8	105.45	104.13	105.38	103.47
109.68	106.13	107.32	108.52	110.27	106.51	106.99	110.04	110.16	107.34	108.39	108.02	107.43	109.02	108.48	109.78	107.52	108.75	109.24	109.63	106.83	108.94	107.97	108.6	106.2	108.61	108.01	107.98	109.09	107.96	109.02	108.8	106.35	105.9	107.88	105.88	108.21	108.94	107.12	108.72	108.86	108.15	108.57	109.29	106.85	108.68	108.47	110.24	108.8	110.76
98.901	98.021	98.87	98.135	98.207	98.462	99.854	99.367	99.541	97.8	98.164	98.701	97.165	99.578	98.002	100.04	98.502	100.79	98.118	99.149	99.624	100.42	97.966	101.17	98.178	98.013	99.396	100.85	99.869	98.396	96.68	100.57	98.004	98.217	97.72	97.174	96.971	100.49	99.241	100.47	98.962	97.764	98.268	99.899	98.205	96.008	98.853	96.06	100.11	98.022
99.326	99.541	99.537	101.22	99.346	99.311	98.401	96.265	100.87	95.793	97.48	98.887	99.242	99.34	99.599	100.08	100.08	100.27	97.899	98.511	99.449	99.507	99.684	100	99.824	97.441	98.865	96.215	100.68	98.951	97.368	98.33	100.12	97.906	101.21	98.17	98.297	98.152	96.828	97.742	99.958	98.239	96.089	99.002	98.967	99.955	99.456	100.49	101.62	101.57
99.622	97.47	97.095	96.95	98.545	99.973	99.462	99.233	96.401	99.07	99.282	98.771	97.559	99.406	99.89	97.645	96.683	99.395	97.394	97.891	99.478	98.471	98.672	100.49	95.833	99.047	98.545	97.496	98.841	99.437	98.325	98.625	98.116	99.675	97.81	97.045	100.9	97.278	100.32	96.55	98.337	98.317	99.098	100.12	100.17	100.8	97.634	98.159	100.48	98.453
109.43	109.42	110.28	108.16	108.61	108.93	109.14	109.13	108.96	108.65	107.96	107.36	108.77	107.92	108.71	109.46	105.68	108.38	108.98	108.68	108.07	109.31	111.62	108.73	109.75	109.14	108.18	106.43	106.62	107.74	109.93	107.35	110.24	108.89	108.35	108.32	108.24	108.13	108.88	108.3	107.39	109.6	108.36	108.73	108.77	107.77	108.63	107.56	107.53	105.88
97.206	99.851	98.861	98.339	97.082	97.115	99.382	95.172	101.33	98.445	97.055	98.744	99.311	98.386	98.696	98.068	98.614	98.428	98.26	96.442	100.86	98.461	96.116	98.029	96.309	99.342	98.863	98.328	95.198	99.709	100.2	99.417	97.962	99.686	95.025	99.457	95.118	97.884	96.47	97.494	99.177	99.433	96.698	97.889	99.015	97.093	97.753	99.96	97.902	96.876
107.71	106.02	105.96	105.3	105.14	107.44	104.59	104	106.83	107.07	104.44	105.8	108.18	106.07	105.78	105.48	107.41	107.79	105.15	107.36	106.42	105.37	105.5	105.32	106.32	104.67	104.14	106.43	107.05	105.01	106.94	104.25	105.64	103.93	106.31	105.06	105.43	107.42	104.72	104.63	106.26	108.42	106.71	106.25	103.2	105.68	104.96	104.83	106.19	105.79
106.5	107.79	108.42	108.41	108.22	109.9	109.13	108.56	108.22	107.42	108.9	109.01	107.46	108.81	107.54	107.68	106.96	107.6	106.92	109.66	109.25	109.62	107.71	107.81	107.57	110.73	109.42	105.41	108.86	108.07	108.35	109.36	107.04	107.81	107.38	108.24	107.44	108.93	108.02	107.56	109.85	109.27	108.09	107.5	107.27	108.2	110	108.51	107.59	107.49
103.35	105.65	104.03	106.62	105.15	103.79	104.36	106.64	106.03	106.16	106.2	106.08	105.73	103.87	106.78	106.8	104.95	106.75	104.03	106.31	105.56	105.45	105.08	106.02	104.99	105.2	105.81	105.4	106.5	104.93	107.75	105.39	106.11	105.09	105.85	104.88	104.15	105.95	107.19	104.18	105.63	106.2	105.35	103.69	106.14	104.26	103.38	105.99	105.96	104.92
105.92	105.06	105.79	105.11	103.55	107.38	106.43	104.13	106.89	105.4	104.62	105.58	105.7	106.23	106.14	105.25	103.82	106.68	105.27	106.38	106.22	105.25	106.49	106.53	107.49	106.54	106	105.26	107.62	106.05	106.43	106.85	106.14	106.81	104.82	106.24	105.58	106.84	105.28	105.72	105.41	107.06	104.79	106.41	105.23	105.66	106.09	106.02	107.14	106.13
102.25	101.91	100.19	102.24	100.6	100.38	99.074	99.752	102.64	99.844	101.5	100.86	103	100.84	98.885	99.917	99.678	102.1	101.5	104.05	102.31	100.06	99.425	100.18	101.16	101.45	102.03	99.486	98.48	101.92	98.68	101.56	99.763	101.19	100.59	100.29	101.65	98.01	102.56	102.89	99.624	101.54	101.25	101.73	99.684	103.02	101.21	101.02	99.582	100.65
99.06	98.965	101.27	100.75	100.49	99.226	102.81	102.81	100.18	102.2	97.58	102	100.53	99.616	97.459	98.544	99.582	102.41	101.2	98.788	101.22	101.62	100.85	101.27	102.12	101.1	102.84	103.31	100.86	100.48	102.23	102.06	100.69	103.15	100.06	99.61	102.01	100.37	100.67	99.894	100.04	101.37	100.24	101.78	100.52	98.686	101.44	99.787	103.86	100.08
99.372	99.166	97.892	99.411	99.522	102.39	100.33	99.292	99.911	100.7	99.292	97.879	99.146	99.971	99.249	100.57	102.04	100.38	98.762	99.408	102.75	100.82	102.34	100.46	99.558	98.726	100.05	98.902	102.97	98.303	100.75	99.425	99.525	101.4	99.409	98.82	100.9	100.93	101.14	100.21	101.87	100.03	99.62	100.07	98.738	99.59	98.889	102.84	98.735	98.342
107.78	109.45	109.39	109.44	107.58	109.48	106.52	110.36	108.26	107.86	106.32	107.79	108.53	110.45	108.7	106.55	109.57	110.31	109.33	106.59	109.22	108.54	110.11	110.88	106.67	109.42	111.11	108.63	109.29	108.41	108.45	108.42	109.87	110.12	106.64	110.12	106.69	106.45	106.54	109.74	108.23	108.61	108.14	110.21	105.56	109.54	107.55	108.44	109.54	108.03
106.8	109.54	110.98	107.32	108.92	107.11	108.51	107.54	108.02	105.24	107.99	109.86	108.61	109.87	108.08	109.3	107.34	108.32	108.3	106.9	108.63	107.51	106.51	107.97	106.37	109.54	109.42	110.07	108.26	107.15	109.31	108.96	108.39	107.35	109.55	108.16	108.15	109.7	108.63	108.94	107.25	110.84	109.2	108.25	109.66	109.33	106.52	108.8	109.1	107.61
111.77	109.11	112.5	111.78	111.78	109.76	110.36	109.69	113.19	111.61	109.44	110.55	111.67	111.05	109.43	110.68	111	109.33	109.89	110.71	110.52	109.74	108.29	111.95	110.96	112.43	109.2	110.79	110.5	110.21	110.7	109.97	109.57	112.05	109.09	111.16	110.18	112.15	111.19	111.87	112.15	109.58	110.77	110.95	112.52	108.28	113.25	109.03	109.53	108.9
108.13	108.92	106.31	108.22	106.93	107.81	106.45	110.69	107.78	109.49	104.24	108.07	107.57	106.74	106.93	107.85	108.41	106.63	106.86	106.53	109.33	108	107.34	107.05	106.91	106.17	108.96	106.65	108.73	106.84	107.31	107.52	106.63	107.79	108.31	110.29	109.59	104.62	108.61	107.85	108.51	107.36	109.2	106.61	107.91	106.56	107.19	106.97	107.59	108.04
111.32	110.87	109.2	111.47	109.51	111.4	110.2	111.32	109.9	110.46	110.29	110.82	111.61	109.94	112.67	109.04	111.2	107.89	109.56	111.11	109.98	110.79	109.09	110.2	113.18	110.21	109.19	107.85	111.73	109.25	108.63	110.91	112.09	109.66	110.22	111.97	108.33	109.23	109.55	110.36	108.41	109.38	110.33	111.59	110.26	113.8	111.26	109.2	110.44	110.23
110.76	111.21	111.09	110.76	112.59	110.09	111.19	111.52	111.59	108.01	111.86	110.76	108.3	110.59	110.4	111.44	111.3	109.9	108.26	112.99	110.21	110.7	110.1	109.33	111.91	109.73	110.67	110.23	111.53	112.51	109.46	109.58	109.82	110.43	109.65	110.32	111.18	111.85	109.93	110.11	108.3	110.14	109.79	111.48	110.48	112.26	111.06	110.79	109.86	110.15
109.35	108.16	111.29	110.24	110.82	110.78	109.55	109.23	110.52	109.22	107.91	110.11	111.09	111.23	109.84	109.28	111.52	110.16	109.55	109.71	107.35	111.67	108.87	110.02	110.92	110.63	112.36	111.63	112.52	113.23	110.6	110	110.78	109.61	111.46	110.78	107.65	110.09	109.17	108.35	110.86	110.12	111.28	111.32	109.77	110.51	111.13	111.17	107.52	111.3
101.37	99.708	99.755	100.23	102.25	101.31	98.275	100.59	99.852	101.66	101.01	101.36	101.47	99.871	101.85	100.77	101.32	102.76	97.605	101.41	98.614	104.03	100.65	100.42	101.57	100.77	100.97	100.34	99.283	99.738	100.86	101.51	101.41	100.12	101.72	100.17	100.84	99.966	101.06	101.05	101.69	101.21	99.906	100.24	102.42	100.23	98.902	99.698	100.23	99.877
106.16	106.37	106.41	103.04	104.2	103.7	104.71	105.91	106.02	104.62	104.77	104.14	107.08	107.08	107.25	105.88	107.23	106.32	105.36	104.47	108.14	104.95	105.34	107.32	105.23	106.24	103.89	104.2	105.2	106.79	107.68	107.17	106.46	104.13	108.06	105.49	104.02	106.83	104.44	106.6	106.07	104.55	106.23	106.65	103.82	108.01	103.51	106.03	105.79	105.67
107.17	110.16	109.51	107.73	108.47	108.55	109.12	107.14	109.05	106.69	108.56	106.57	106.53	108.23	108.3	106.86	108.67	109.1	108.87	105.81	106.24	108.24	109.18	108.18	109.75	110.61	107.88	104.94	108.59	106.38	107.95	110.13	109.99	106.01	108.7	109.27	107.57	106.31	111.54	109.41	108.5	107.71	108.14	107.76	107.71	108.26	107.99	109.21	107.04	107.25
108.04	110.04	108.38	108.95	107.6	111.92	109.25	109.28	107.65	108.76	109.56	109.78	109.97	109.81	108.89	107.54	107.37	107.93	107.53	108.33	107.36	110.51	107.19	109.31	107.85	108.99	108.93	109.6	109.13	107.18	107.12	107.16	107.58	108.88	108.88	110.05	107.26	107.99	110.3	107.15	109.06	110.45	109.43	109.43	108.36	107.32	109.7	107.75	109.89	110.01
109.93	109.69	108.66	107.25	107.83	108.61	108.16	109.81	109.69	108.55	108.5	108.79	107.47	107.02	109	108.83	108.92	107.43	108.09	109.61	107.13	108.57	108.5	107.97	107.6	108.49	108.01	108.46	107.82	108.1	107.13	108.91	109.63	109.79	107.25	107.88	107.92	108.95	108.36	107.13	107.49	108.7	108.24	109.13	107.24	110.06	108.53	108.17	106.51	106.5
106.87	103.82	106.79	105.39	106.27	104.95	105.83	104.34	103.77	104.92	104.5	106.59	106.02	104.18	104.45	105.83	104.46	105.86	106.76	106.87	107.25	106.89	105.19	105.96	106.87	104.88	106.49	105.92	104.98	106.58	105.97	105.32	105.36	103.93	105.04	107.33	106.5	106.04	104.76	104.34	106.03	105.83	106.93	107.58	105.65	108.1	106.04	103.92	106.92	106.12
106.32	105.15	105.01	106.37	106.1	104.59	107.34	104.51	107.09	107.31	107.46	106.36	106.28	108.66	105.73	104.68	104.91	106.7	105.39	106.31	105.59	105.15	104.23	105.42	105.18	105.81	106.64	104.7	106.36	106.27	106.88	105.07	105.13	105.09	105.32	105.2	106.16	107.13	107.6	103.79	106.46	105.48	108.68	107.95	105.4	106.09	106.2	104.35	107.46	106.47
105.52	104.59	106.65	106.48	104.48	104.77	104.74	102.89	105.76	104.45	105.58	106.18	104.63	107.7	104.89	105.94	105.94	103.81	104.52	105.94	105.59	105.61	105.02	104.31	106	107.04	106.77	104.77	104.7	105.7	106.8	108.32	104.18	105.98	104.76	103.57	104.67	107.72	104.85	105.53	104.2	106.05	106.36	107.21	105.7	105.2	107.82	106.59	106.28	108.11
109.17	110.15	111.39	108.21	112.13	107.8	110.44	111.71	111.28	111.09	110.04	109.54	109.1	107.65	110.16	110.63	108.86	110.66	110.01	109.49	111.07	110.71	108.87	109.71	112.51	109.56	110.55	110.34	111.43	109.84	111.49	110.66	109.97	110.26	110.4	108.1	111.31	111.99	112.29	112.21	111.87	111.54	107.93	109.47	110.82	109.41	112.68	112.18	111.31	109.84
98.942	99.465	99.261	99.324	100.24	99.961	99.346	100.94	100.38	99.665	100.96	101.14	98.089	98.609	101.34	100.81	98.497	98.333	100.33	100.4	102.59	99.147	101.51	102.84	98.235	99.586	97.873	101.28	102.42	98.652	100.31	101.05	99.902	101.18	100.17	98.647	101.45	101.18	100.76	98.706	100.21	101.18	99.875	99.701	99.653	101.3	99.604	100.32	99.447	100.54
104.73	104.91	106.21	106.14	106.74	105.95	106.66	104.62	102	106.73	105.48	106.35	105.32	104.29	104.14	105.81	105.36	104.65	104.8	106.33	105.11	105.54	107.54	104.39	107.78	103.64	104.58	106.75	103.88	104.24	106.23	105.28	106.07	106.03	104.35	105.04	106.63	106.46	104.6	104.36	104.22	103.99	105.22	106.82	105.58	105.62	105.91	106.11	106.3	106.09
105.32	103.53	104.9	105.31	105.09	107.82	105.29	106.5	105.09	107.03	103.57	104.46	107.45	105.33	107.57	104.16	107.91	105	106.57	106.72	106.71	104.23	104.83	106.14	105.76	104.51	106.18	105.95	106.17	104.38	104.36	103.34	106.1	106.2	104.53	105.44	106.35	107.87	106.56	102.9	106.14	106.35	103.41	106.02	104.84	103.54	106.5	105.74	105.24	105.75
110.15	109.75	107.88	108.55	109.05	107.45	109.42	107.29	107.89	107.76	108.72	109.33	108.25	109.14	109.02	108.94	108.79	108.85	109.38	108.92	107.81	109.06	109.43	106.72	109.2	106.54	110.66	108.36	106.51	109.04	107.97	107.96	109.86	106.35	107.92	110.93	110.15	108.58	108.47	107.44	108.34	109.05	108.62	108.41	107.43	107.97	107.5	108.87	107.95	110.17
105.21	106.82	105.87	106.61	103.65	104.39	106.71	105.77	106.76	106.79	106.74	105.14	106	105.57	106.63	105.62	107.38	108.1	106.33	106.69	107.16	104.74	106.31	105.55	106.65	107.07	105.98	105.51	107.04	104.69	105.66	105.58	106.32	104.87	104.1	107.14	103.34	105.74	106.73	106.56	103.15	106.18	106.75	107.51	105.01	105.81	107.94	105.77	106.28	106.26
99.031	97.76	96.096	100.4	96.061	97.276	96.509	96.878	99.329	100.11	98.924	97.897	96.31	98.511	96.987	97.458	98.246	97.627	96.973	98.285	97.724	96.653	96.199	97.258	98.367	98.002	98.841	96.903	98.376	97.135	96.251	98.739	99.538	96.219	98.102	97.754	96.643	100.65	97.952	96.532	97.766	99.005	97.349	98.944	98.29	99.273	98.715	98.666	99.338	97.997
105.59	105.39	106.77	104.12	104.73	106.76	104.82	103.89	106.34	105.62	104.79	104.49	103.83	105.79	107.04	105.75	106.57	106.38	105.4	106.84	104.3	106.84	103.88	105.46	104.75	106.18	104.51	104.56	104.09	106.47	105.62	107.39	105.71	106.88	105.47	105.9	106.25	104.76	105.18	105.77	106.47	106.9	103.9	106.42	107.7	105.89	106.04	105.16	107.45	105.99
96.798	97.572	97.077	99.435	99.328	97.766	98.742	98.612	96.59	97.452	98.723	96.849	97.408	96.204	97.946	96.755	97.557	99.014	98.454	97.096	95.862	96.718	98.689	98.311	95.117	98.628	97.606	97.671	97.484	99.886	97.051	98.44	97.408	96.023	98.318	97.318	98.89	97.181	99.304	97.319	99.027	98.523	97.844	96.763	100.15	99.151	97.865	98.765	97.155	98.126
100.7	99.708	101.41	99.523	99.776	102.22	99.04	100.55	103.45	99.858	99.866	100.94	101.16	99.889	100.19	98.333	100.14	101.35	101.27	101.8	100.84	100.65	102.23	101.35	101.75	100.41	98.782	99.885	101.98	102.04	102	101.15	102.68	101.75	101.43	101.29	98.881	99.895	101.03	102.04	101.28	99.687	100.97	100.91	98.578	102.66	102.76	101.89	99.016	101.42
106.95	107.02	107.35	105.62	105.98	106.94	105.72	104.79	108	104.39	103.71	104.77	106.82	104.63	105.17	104.99	107.02	105.5	107.74	106.18	104.4	106.09	106.11	105.95	106.25	104.77	104.79	107.95	105.99	106.38	103.68	104.24	104.77	105.66	106.12	105.8	104.53	103.15	105.81	101.1	107.51	106.2	103.95	104.61	105.93	105.69	106.27	106.14	104.51	105.02
101.15	100.25	97.82	100.31	99.468	99.747	100.38	101.14	99.285	101.55	99.412	103.31	98.105	99.926	102.53	102	100.53	98.957	100.01	102.07	101.22	102	100.36	100.86	101.31	102.94	101.06	100.04	101.32	101.87	101.7	101.29	100.29	100.21	100.06	101.88	100.5	100.4	99.812	100.99	99.722	101.41	99.883	101.74	100.93	99.453	101.01	99.458	100.92	99.394
103.22	104.68	106.76	104.78	105.88	105.59	105.62	104.34	103.87	106.45	104.78	105.3	104.51	107.33	107.17	103.59	104.43	106.85	105.77	105.47	102.81	103.15	106.82	105.14	104.04	105.01	105.2	104.35	103.55	105.41	106.02	106.24	105.24	105.48	105.55	107.16	108.06	105.39	105.69	106.09	105.37	105.64	106.83	107.25	105.41	104.49	105.51	104.98	106.2	108.67
98.046	98.252	97.463	97.497	99.19	100.2	99.257	98.041	96.561	98.408	97.735	97.946	98.116	96.166	97.456	98.779	97.612	97.017	98.145	99.002	97.497	96.95	99.189	97.306	99.38	98.574	98.39	100.28	98.843	97.983	99.337	98.177	100.31	98.805	98.992	97.845	98.207	96.973	100.27	98.439	98.442	98.174	96.545	96.772	98.756	98.838	100.9	98.08	98.677	98.576
106.16	104.87	106.58	106.51	108.12	106.17	106.29	107.61	107.2	108.97	106.08	106.88	104.75	107.78	109.08	106.78	104.99	104.08	105.07	104.2	106.86	107.78	105.13	107.08	107.72	108.55	105.9	108.09	105.24	106.53	108.08	105.59	106.01	104.81	107.07	106.1	107.96	104.97	106.28	105.9	106.65	106.05	105.9	104.35	106.05	104.92	108.33	104.43	106.87	108.35
107.96	106.74	107.95	110.2	107.76	107.36	108.88	108.59	106.83	108.02	106.7	109.49	109.2	110.27	108.02	109.02	108.62	108.35	108.87	107.74	105.9	104.89	109.78	108.44	108.91	107.77	108.78	110.28	108.45	108.06	108.31	109.03	107.7	108.31	108.38	109.04	108.11	106.66	108.94	106.81	110.22	105.69	108.36	108.26	108.88	109.08	107.78	106.69	109.35	107.59
100.25	99.811	100.34	97.854	99.005	100.02	98.595	99.362	99.9	98.886	99.763	99.951	97.959	100.5	99.499	98.658	99.213	96.696	99.573	99.239	96.393	99.893	98.741	98.171	99.783	98.365	97.325	98.047	99.752	98.199	98.254	100.92	99.473	100.39	97.515	99.316	98.923	101.46	98.589	99.381	99.51	98.347	100.97	97.717	98.77	98.284	97.044	99.691	99.093	98.33
106.61	107.16	106.15	105.7	107.34	107.23	105.21	107.68	105.82	106.31	105.55	106.84	108.35	108.37	105.71	106.49	105.47	107.32	105.06	106.78	108.16	104.9	108.52	106.25	105.11	104.95	105.17	106.32	106.03	106.94	105.37	105.84	106.75	105.59	107.49	104.88	104.2	105.68	105.51	104.95	107.39	107.31	106.81	105.99	106.93	106.32	106.87	107.57	106.65	105.23
101.1	101.01	99.236	102.86	99.152	101.8	100.54	101.52	99.498	101.46	101.42	100.31	99.638	101.3	101.58	100.56	99.665	100.46	101.07	101.67	99.1	97.544	100.38	100.51	100.1	101.48	101.35	102.15	101.52	102.08	100.23	101.89	101.41	100.06	101.08	101.3	100.78	99.449	100.43	99.874	100.19	100.9	99.891	100.94	101.47	99.041	98.876	100.39	102.19	101.13
104.11	104.71	106.24	107.42	107.76	108.3	106.24	106.59	105.48	107.83	105.86	106.08	106.24	106.9	108.1	106.04	105.79	105.79	105.54	107.22	106.42	105.27	107.42	108.01	106.99	107.03	106.94	105.65	105.29	106.69	106.2	106.93	105.78	106.89	107.16	105.73	106.35	108.45	105.38	104.69	107.82	107.83	106.12	105.71	107.32	105.82	106.93	106.23	106.45	107.01
109.38	107.71	107.22	106.8	104.47	106.45	110.4	107.41	106.35	107.22	106.51	105.42	108.15	106.31	105.93	109.24	106.85	108.87	105.21	108.54	107.67	107.64	110.11	108.82	108.23	107.65	108.78	108.96	106.44	108.86	107.96	107.32	108.2	108.07	105.02	107.9	108.05	106.99	108.92	106.04	109.9	106.46	107.23	106.22	108.34	107.71	106.29	108.11	105.72	109.94
104.37	104.98	105	105.26	103.72	105.72	106.95	105.98	106.12	106.12	104.29	105	105.81	107.75	106.16	105.67	106.02	105.63	106.57	105.23	106	103.19	105.85	105.65	105.02	104.75	104.79	102.71	106.9	107.75	104.05	106.42	106.66	103.65	107	106.14	108.17	103.45	105.9	104.83	104.45	104.59	103.37	103.21	105.73	107.67	106.01	105.16	106.54	104.27
106.75	106.38	105.47	104.41	103.13	104.6	104.66	105.86	107.03	104.6	105.94	104.31	105.34	106.44	104.83	105.32	105.92	105.72	106.57	105.35	107.75	106.7	106.2	105.09	106.02	104.68	106.23	105.13	104.97	105.23	105.35	104.11	106.41	105.55	106.15	106.94	106.75	103.83	105.32	106.22	106.46	105.87	106.14	107.39	105.18	104.97	104.86	105.89	106.78	106.16
106.71	107.36	105.9	108.88	105.63	106.77	106.78	107.67	106.8	107.25	106.99	106.58	108.09	104.14	104.66	108.29	105.37	107.96	106.77	107.03	105.59	105.73	106.66	106.74	106.25	106.48	107.41	105.94	106.97	105.72	108.67	104.33	106.53	104.1	106.76	105.76	106.72	107.82	108.45	107.59	109.84	106.05	106.38	106.42	105.3	106.64	105.13	107	107.71	107.48
110.31	107.86	109.75	109.4	108.58	107.62	109.4	108.8	108.06	109.53	108.36	107.09	109.21	107.6	107.25	108.03	109.46	107.26	107.22	109.65	108.08	109.67	108.89	107.03	107.04	108.19	108.3	109.61	108.67	109.42	108.32	109.6	109.32	108.28	107.08	108.79	108.24	109.38	108.59	106.74	110.05	109.51	111.8	107.52	108.69	109.09	106.93	107.37	108.65	108.93
108.59	106.49	110.58	109.42	107.72	108.04	106.32	105.66	107.16	108.92	110.09	107.52	108.4	106.41	107.32	107.75	108.83	108.42	109.15	106.43	106.07	105.13	108.37	109.04	108.51	107.2	106.73	108.3	108.57	105.43	108.57	108.79	108.59	107.83	107.07	108.37	108.92	106.98	107.75	105.95	107.74	107.27	106.85	107.75	111.13	108.25	109.46	106.37	106.17	105.7
96.82	97.941	99.383	98.615	98.021	97.281	101.23	99.487	98.741	98.974	99.29	101.2	97.266	102.32	97.734	98.862	98.363	98.135	99.393	98.71	99.598	100.89	99.332	97.574	97.956	99.002	96.588	98.942	98.972	98.644	98.217	100.39	99.244	98.961	97.756	98.378	98.771	97.881	97.539	98.11	100.29	96.882	100.9	98.395	96.987	98.816	99.161	99.134	99.2	99.884
100.73	99.511	100.74	102.64	102.56	99.205	101.43	100.88	100.57	102.18	101.07	100.92	101.76	99.89	99.693	98.023	101.24	99.386	99.778	101.6	102.92	102.45	101.55	100.39	99.767	101.97	96.602	99.548	100.27	101.06	103.35	98.967	99.643	98.191	99.805	100.55	100.02	100.01	102.22	101.29	100.86	102.07	98.202	103.3	100.21	99.846	100.08	103.67	99.806	99.771
107.53	108.64	109.33	109.47	109.74	108.11	110.48	109.57	108.75	110.01	108.44	108.58	107.7	109.32	108	108.39	107.52	108.77	109.11	106.62	108.77	109.46	109.96	107.27	109.12	107.37	108.66	107.24	108.03	107.74	106.32	107.84	108.97	108.17	108.9	107.61	110	108.71	107.05	108.12	108.98	107.32	106.52	107.86	107.84	109.14	106.84	107.55	108.91	108.33
109.75	108.03	106.89	109.19	106.89	107.89	105.8	106.46	107.75	108.56	106.79	107.93	107.06	108.84	108.87	108.53	104.75	107.26	108.32	107.37	107.2	108.59	108.51	108.57	106.95	108.95	107.13	109.04	107.83	107.91	105.86	109.96	107.21	106.14	107.28	106.8	107.86	110.33	108.79	108.25	108.47	109.47	107.45	107.21	106.67	109.01	107.15	107.46	108.29	104.1
96.581	98.78	100.35	98.673	98.616	100.08	100.93	100.35	99.202	99.16	99.322	97.7	97.422	96.252	97.871	98.172	99.657	99.715	99.375	98.827	99.786	99.428	98.734	102.13	96.936	97.821	99.707	98.277	99.601	96.712	100.63	101.33	99.906	98.312	98.889	99.266	97.689	99.237	100.31	99.065	100.22	98.096	100.51	99.674	97.723	98.038	99.431	97.705	99.438	99.098
105.39	106.55	106.18	105.21	105.44	104.97	106.65	108.64	106.11	104.94	105.11	106	105.51	105.62	106.34	106	104.81	106.25	107.03	105.19	107.56	106.25	105.33	106.94	107.07	104.38	108.53	105.12	105.71	104.11	105.81	106.44	105.9	106.81	103.5	106.57	105.45	104.77	104.28	107.07	104.96	104.92	107.88	103.75	105.69	106.07	105.83	103.7	105.92	107.37
106.16	104.41	105.02	106.26	105.18	106.24	103.75	105.11	107.02	103.69	107	106.99	108.16	105.91	105.63	105.32	106.72	106.71	105.32	104.99	104.26	105.17	107.48	105.65	104.49	105.85	104.41	106.88	106.65	106.56	107.39	108.52	105.29	105.83	106.4	105.27	105.94	104.31	106.3	105.66	107.77	106.68	106.95	107.97	105.4	105.44	106.8	104.89	105.53	107.87
98.043	97.137	97.195	99.047	98.327	95.192	98.992	97.33	98.085	98.719	97.632	98.603	97.009	98.002	98.17	95.31	96.972	97.32	96.075	96.751	95.639	97.315	98.263	96.947	99.084	97.726	98.588	96.195	97.32	96.728	95.85	98.466	97.524	98.913	97.072	98.172	98.558	97.267	99.328	97.976	98.517	96.56	98.852	98.547	97.724	98.136	97.361	99.964	96.756	96.375
106.84	105.36	106.45	107.21	104.83	105.12	104.9	106.09	107.21	106.32	106.15	107.06	107.34	104.97	106.9	107.45	107.1	106.31	106.04	107.28	108.55	105.8	108.51	105.03	106.29	105.63	108.09	106.23	108.64	107.38	107.11	106.49	107.48	107.8	104.89	106.69	106.29	106.01	103.6	107.94	105.64	103.77	105	106.48	106.8	105.45	104.83	106.38	105.99	106.5
104.13	105.89	108.5	104.37	104.54	106.2	105.45	104.71	107.61	106.71	108.94	106.01	106.94	105.63	106.28	106.22	105.83	107.52	103.32	104.46	103.99	106.36	105.58	105.77	107.11	105.62	105.36	104.86	103.9	103.92	107.25	106.15	107.61	106.02	106.23	106.61	104.34	106.96	105.23	104.99	104.11	106.89	104.48	104.76	107.35	106.78	104.63	102.59	104.39	106.21
99.229	97.935	96.657	97.779	99.254	99.458	99.751	98.214	96.976	100.5	99.436	98.294	96.265	99.275	98.334	97.638	96.669	95.351	97.562	98.367	99.431	99.076	98.927	97.593	99.99	99.892	100.34	96.436	98.423	96.092	99.941	99.083	97.893	97.123	102.15	96.801	98.825	97.928	96.796	98.797	99.81	96.667	97.929	99.691	95.116	98.076	96.777	97.4	97.596	97.235
105.8	105.46	105.9	105.6	107.82	108.37	107.87	107.01	105.29	105.28	106.83	105.9	105.14	108.91	105.23	108.14	107.62	106.57	108.08	105.76	105.04	104.35	106.63	107.02	107.64	107.2	106.59	106.17	110.83	107.08	106.43	106.06	106.68	108.16	108.07	107.11	106.67	108.74	108.8	105.7	107.76	108.33	107	107.58	107.2	106.87	105.2	106.8	106.08	105.39
105.02	105.38	105.7	106.29	108.53	108.41	105.73	104.65	104.07	105.75	109.68	107.58	106.64	109.42	106.84	105.13	107.53	106.91	106.46	105.78	106.35	106.22	106.05	108.66	106.84	108.08	109.31	107.33	106.01	107.96	106.45	106.75	107.38	108.09	104.78	105.55	107.47	106.06	106.43	107.62	106.39	108.63	105.11	105.2	105.51	105.02	105.01	106.84	106.49	105.76
108.19	108.54	108.2	108.01	108.7	108.98	106.26	109.47	108.05	108.41	108.86	107.21	108.37	109.72	107.15	110.87	108.14	110.21	107.65	107.76	108.45	108.12	107.91	108.01	109.5	109.76	106.84	106.68	107.3	108.83	107.9	109.04	107.23	110.25	109.71	108.02	108.45	110.61	107.73	108.43	106.62	109.96	107.37	108.14	107.3	107.26	107.26	109.31	109.36	109.51
109.98	106.05	106.98	108.26	108.11	108.74	107.98	108.77	108.56	109.69	107.72	109.83	107.47	109.03	109.59	110.04	108.46	109.39	109.66	109.21	107.25	108.82	110.19	108.69	107.34	106.35	108.29	107.77	107.94	107.79	108.38	108.19	107.98	109.87	108.29	107.39	110.12	108.05	108.35	108.7	106.7	104.77	107.72	107.28	107.4	110.19	106.45	105.2	107	108.89
100.48	100.6	99.34	98.028	99.205	97.835	102.26	97.887	97.383	97.887	96.937	100.13	96.953	97.984	98.091	99.094	98.054	98.153	100.79	98.399	100.06	97.83	98.515	99.833	96.467	98.547	97.609	98.204	101.46	99.854	99.538	97.485	98.362	98.814	99.345	100.05	98.008	99.861	98.857	98.805	96.388	98.608	99.194	98.204	98.117	98.269	98.24	98.757	98.624	99.545
99.06	102.52	100.39	100.24	99.269	100.22	100.32	98.367	101.46	100.97	100.83	101.54	100.56	98.989	99.522	99.062	100.84	100.94	100.37	102.62	102.41	97.975	101.35	103.13	100.86	100.51	101.2	100.87	99.457	102.82	98.155	100.51	102.55	101.89	100.92	102.47	100.67	101.56	101.23	99.575	100.59	101.64	99.954	99.251	100.36	98.956	102.4	101.11	99.312	100.05
107.9	108.12	107.23	107.77	109	106.83	106.6	107.94	105.56	108.58	109.67	108.27	108.16	107.57	109.22	110.05	108.37	108.05	106.76	108.11	106.52	105.44	107.34	107.25	107.23	107.45	107.83	106.86	106.52	108.34	107.62	105.62	108.43	106.84	108.51	108.27	109.46	107.94	107.27	109.23	105.79	106.76	106.87	108.5	108.9	109.12	107.14	105.78	108.68	107.9
97.567	95.904	97.566	99.234	97.658	98.476	99.217	98.597	95.718	98.888	97.673	97.514	98.545	97.445	99.53	100.45	96.475	97.291	96.44	98.505	98.619	97.271	97.587	97.369	95.468	98.56	96.621	97.493	98.549	99.626	96.581	97.604	97.354	98.412	98.93	97.936	96.389	97.344	98.655	97.093	98.067	97.545	98.297	97.957	96.947	98.173	99.267	99.817	98.011	97.464
106.23	106.21	103.4	104.43	105.35	107.13	105.63	104.42	105	104.02	107.66	106.7	103.73	105.37	105.25	107.97	106.11	105.37	106.44	103.99	107.05	106.56	106.37	104.76	105.01	104.31	104.77	102.47	103.39	105.02	101.18	103.45	105.69	106.77	105.72	104.44	103.26	105.65	104.74	105.7	106.61	106.79	106.26	105.62	102.51	106.15	102.71	104.01	103.55	105.95
98.331	98.865	94.672	99.063	100.63	97.831	95.936	96.862	98.518	97.718	97.792	100.77	99.736	98.253	97.881	98.093	99.838	97.452	98.98	98.319	99.686	96.158	98.329	99.651	97.318	98.769	97.181	98.607	100.54	98.203	96.892	98.919	99.668	97.719	96.736	98.373	98.628	98.423	96.713	96.833	95.365	99.579	97.41	97.295	98.686	98.254	98.058	100.57	99.105	99.384
107.2	104.61	105.63	108.18	107.85	106.99	102.89	102.9	103.91	105.64	108.6	106.01	105.83	104.36	106.71	103.89	105.26	105.88	103.54	104.98	105.12	104.45	106.15	106.31	105.18	106.48	106.74	105.81	106.42	104.38	105.11	106.33	105.81	102.41	105.05	104.91	106.25	106.28	105.2	104.25	108.13	105.83	105.93	104.97	107.1	106.46	105.32	106.52	105.09	103.81
105.31	105.81	104.68	106.75	104.18	104.68	102.81	105.87	106.64	104.26	104.54	105.36	104.96	105.55	105.35	103.12	104.82	105.86	104.37	108.22	106.21	105.58	105.64	106.94	107.03	104.52	106.58	108.74	106.87	103.76	104.69	106.12	104.99	104.86	104.24	104.48	104.62	105.98	105.19	106.92	104.44	108.23	105.63	107.68	106.89	105.94	105.03	104.87	102.65	105.37
105.15	105.85	106.39	105.23	107.52	105.37	104.76	105.47	106.37	104.18	107.19	106.32	105.48	106.9	107.61	105.98	105.68	105.98	104.84	105.81	107.34	107.32	104.47	106.73	104.56	107.84	106.75	105.92	105.74	105.12	105.64	105.43	106.15	104.97	107.19	104.09	105.45	104.49	104.76	104.42	105.55	104.21	104.37	106.33	105.54	106.64	107.28	105.62	107.85	105.94
104.94	106.99	106.94	106.73	105.87	106.09	106	107.61	105.73	104.41	105.16	104.27	104.51	105.52	105.34	105.5	104.65	106.34	107.12	107.73	105.39	105.81	106.5	107.85	107.5	105.64	106.67	105.31	107.52	105.79	106.05	106.94	104.18	104.21	105.33	105.01	106	106.55	105.21	105.79	106.6	106.03	104.14	105.06	105.54	104.93	106.39	107.2	103.02	108.9
107.97	108.26	107.97	111.24	106.09	107.05	107.95	107.06	108.44	106.5	108.97	107.63	107.78	107.82	105.33	105.96	108.41	109.23	108.93	107.69	107	107.38	108.49	106.31	107.28	107.17	108.72	107.97	107.77	110.66	107	106.14	108.77	107.2	109.49	108.62	108.08	108.42	108.93	110.56	106.33	106.45	109.08	108.92	107.72	108.02	105.61	106.9	107.24	107.89
103.22	107.53	104.77	104.64	103.84	105.49	109.23	104.61	107.01	106.2	104.44	105.96	106.05	105.33	105.93	103.68	104.8	105.98	104.98	108.13	105.37	105.74	105.89	106.02	108.77	105.98	104.88	105.87	104.33	105.87	105.73	106.76	106.14	105.46	106.58	106.47	103.19	106.53	106.16	104.77	106.21	106.56	105.65	107.21	103.66	103.73	107.48	105.94	105.58	105.51
110.36	108.73	104.86	108.82	110.04	109.45	109.03	107.67	109.02	107.3	106.59	108.41	109.34	106.9	108.5	108.19	107.16	109.64	107.84	110.85	108.89	108.9	108.99	109.79	108.97	109.92	108.66	109.85	109.56	108.2	110.02	109.62	109.08	109.66	106.15	109.16	109.74	109.96	108.36	107.07	108.48	108.05	110.49	106.29	109.59	109.22	108.9	108.27	107.88	109.99
106.22	104.98	106.17	106.38	105.32	104.34	105.27	106.73	104.18	104.18	103.09	106.73	106.21	104.94	105.13	104.08	105.87	102.28	105.98	103.89	105.59	105.1	103.2	106.91	106.06	105.5	103.07	104.42	106.61	106.1	106.27	108.44	104.68	104.46	107.23	103.31	104.62	105.84	103.07	107.25	105.77	103.93	104.31	108.67	105.63	105.15	107.47	105.2	104.85	106.42
105.17	104	107.05	105.55	107.22	106.46	106.77	105.09	105.88	104.6	104.47	104.43	104.81	106.25	106.64	105.1	106.19	106.2	106.48	106.15	105.68	104.86	104.34	105.89	105.01	104.63	105.66	107.52	105.09	104.98	105.31	105.58	103.25	103.62	104.6	104.64	103.94	104.6	105.97	104.96	107.63	104.97	105.22	105.31	106.62	105.16	105.45	108.5	105.22	103.23
109.35	108.4	107.7	108.54	106.86	107.89	107.59	109.34	109.31	109.04	109	107.27	109.07	109.03	108.34	106.91	108.01	109.17	108.6	109.6	108.97	109.97	107.04	106.24	107.19	110.35	109.48	107.23	111.85	108.51	107.45	108.83	107.46	110.1	108.3	109.07	107	108	106.34	109.06	108.99	107.86	107.59	108.8	107.87	108.51	108.71	111.44	108.18	107.18
105.32	104.03	103.62	107.73	107.13	107.35	105.5	106.43	107	106.23	104.57	107.42	106.89	107.62	104.5	105.79	104.7	105.83	104.46	107.12	106.4	105.53	104.47	106.63	106.04	106.05	105.27	105.16	103.6	107.04	105.79	105.8	104.51	105.09	104.04	105.67	105.03	103.53	105.43	104.57	105.47	104.52	105.22	105.33	107.19	105.73	105.63	105.41	107.41	105.15
100.47	102.72	101.73	99.858	102.13	99.084	101.02	99.876	100.65	102.03	103.45	101.34	102.57	101.58	100.83	103.79	101.7	100.11	101.31	101.93	101.67	99.253	101.46	101.53	100.85	101.92	99.105	100.73	100.26	100.18	101.62	102.67	101.16	103.13	102.05	102.34	99.533	100.95	99.629	102.08	100.66	102.08	101.71	103.08	104	101.78	99.628	100.16	101.05	100.51
107.92	105.17	107.07	106.14	105.29	105.18	106.01	104.19	108.28	103.24	105.15	106.05	106.1	106.1	106.14	106.89	104.61	104.18	106.59	106.99	105.4	106.44	106.26	106.16	103.7	104.94	104.86	105.49	106.47	105.54	105.82	106.62	108.11	102.84	106.36	105.62	107.53	107.22	105.91	107.27	105.74	107.36	104.61	106	103.68	105.79	105.8	106.14	105.04	106.05
102.46	102.75	102.29	102.82	101.78	101.65	104.54	102.81	102.01	102.73	102.91	103	102.95	103.23	101.64	103.24	102.97	102.78	103.56	103.08	104.29	101.51	103.13	101.76	102.07	101.81	103.89	103.13	102.41	103.83	102.51	104.07	104.22	103.09	103.39	103.61	102.29	101.32	102.88	100.81	104.16	101.21	100.62	103.21	100.79	103.88	103.84	104.1	105.09	99.86
108.23	104.13	107.17	103.72	105.19	106.13	104.14	105.15	103.49	105.5	106.84	105.95	104.21	105.79	105.08	106.86	106.28	106.16	106.98	106.08	106.33	106.96	106.77	104.81	105.66	107.11	104.06	104.75	105.16	106.01	106.93	105.39	103.59	104.32	105.01	105.79	106.98	105.32	105.6	103.27	105.56	104.39	104.47	106.17	105.21	106.32	106.6	105.77	105.78	107.75
103.79	105.2	106.31	106.22	106.41	106.48	106.46	104.29	104.52	106.43	106.14	106.83	104.29	106.66	104.76	105.34	107.07	104.6	104.38	105.08	106.27	106.8	104.23	102.41	106.47	108.2	105.4	104.91	105.92	105.58	105.23	105.18	106.18	106.39	106.06	105.96	105.09	106.02	104.89	107.39	104.01	106.24	107.31	107.08	106.96	106.43	106.66	106.31	103.33	104.54
106.3	105.3	105.49	106.61	107.09	106.17	106.79	107.75	106.63	105.57	108.25	109.38	106.76	105.9	106	105.08	105.62	106.03	108.64	105.9	105.24	106.53	105.85	105.6	107.58	104.49	107.72	106.82	106.67	105.55	107.02	106.86	105.02	107.64	107.21	105.86	107.25	108.14	107.62	104.65	107.46	106.92	107.94	106.87	106.67	106.15	107.92	106.51	107	106.95
105.72	104.79	106.43	103.18	106.43	106.98	107.86	106	105.64	106.61	106.29	106.7	106.32	106.96	103.28	106.24	105.29	105.12	107.09	105.84	104.12	104.49	103.87	105.15	104.43	105.73	106.71	105.92	105.26	105.12	104.18	105.75	103.33	104.84	105.6	104.97	105.61	106.44	107.79	104.84	106.33	106.51	107.42	105.92	106.87	107.68	105.26	105.75	106.24	107.22
108.28	106.79	108.23	108.87	108.92	109.1	107.43	108.4	107.7	108.46	107.94	105.65	108.32	109.13	108.67	107.56	106.86	107.78	109.31	109.05	108	108.32	108.1	107.24	109.35	109.27	110.57	107.58	110.86	108.47	109.15	109.11	107.41	108.85	111.48	108.83	106.15	106.18	106.89	108.76	107.06	106.04	107.94	108.18	107.1	108.12	107.68	107.01	109.69	108.12
97.618	98.979	98.961	96.897	100.49	98.992	98.523	98.154	98.36	99.075	97.108	97.727	98.451	97.985	98.221	99.433	99.575	99.815	95.81	97.572	96.604	97.654	97.318	97.745	96.64	98.101	98.053	97.476	98.874	98.51	97.07	99.15	99.968	97.661	98.184	98.988	99.327	97.297	100.21	97.471	98.561	97.905	97.698	98.218	97.619	95.091	97.367	97.262	98.061	98.093
106.43	107.09	107.11	106.24	105.53	105.63	106.9	106.82	104.85	106.11	106.6	105.82	105.5	107.77	107.19	105.58	104.97	105	107.23	107.71	105.51	105.68	106.54	106.8	103.54	107.28	107.84	106.47	107.96	106.33	106.37	106.68	104.83	105.41	105.79	107.27	105.79	107.42	104.73	106.31	104.77	106.99	104.98	105.63	108.58	105.63	106.88	107.17	106.44	107.1
101.14	99.596	98.726	97.84	100.29	100.68	99.158	98.737	98.861	100.58	99.617	97.889	98.877	100.45	98.976	98.249	100.1	100.23	98.998	97.525	100.81	99.269	100.5	99.821	97.87	97.725	98.497	100.11	99.079	97.311	100.19	100.61	97.805	97.103	99.64	98.343	97.776	99.245	99.07	98.2	97.628	99.562	99.383	99.774	100.42	99.744	97.971	98.057	99.927	99.787
98.866	99.192	98.514	97.246	99.182	98.724	98.794	100.4	99.348	97.882	98.008	97.738	97.966	98.208	98.995	99.515	97.336	99.132	100.61	98.921	99.357	98.546	99.213	100.25	97.28	99.865	101.6	95.776	99.068	98.363	98.344	97.926	99.449	97.159	100.68	99.828	98.35	99.975	96.405	99.24	99.251	99.43	98.817	98.102	98.262	98.009	97.212	99.906	98.416	101.31
99.702	99.144	99.951	99.903	99.643	100.14	97.608	98.069	101.01	99.149	97.712	97.459	99.191	99.532	96.633	98.628	99.91	98.203	97.563	99.397	97.348	99.253	99.783	100.2	99.503	98.66	98.988	99.084	98.956	98.339	98.547	99.036	98.265	97.545	99.149	100.47	97.765	98.795	100.02	97.789	97.715	98.456	96.85	98.168	95.226	97.729	97.731	100.13	98.848	96.249
105.28	102.56	103.92	103.18	107.12	105.93	105.23	105.56	105.78	104.35	105.44	104.9	105.22	105.09	106.04	105.5	104.55	106.22	105.1	105.35	106.46	103.96	104.91	105.06	105.08	106.37	105.8	105.58	104.56	105.26	107.11	105.54	103.59	104.64	105.22	106.09	106.29	106.47	104.2	106.89	106	104.78	108.71	104.4	104.53	106.61	103.46	105.34	107.02	105.85
97.171	98.183	96.844	96.379	98.749	98.82	98.97	98.094	98.699	96.067	97.433	98.255	97.296	98.06	99.138	99.545	99.233	97.351	96.51	96.988	97.75	97.592	98.693	97.252	97.071	97.91	98.257	97.679	97.086	98.558	99.157	99.015	97.681	97.333	98.499	99.078	98.346	98.553	97.55	96.81	97.8	98.546	98.058	96.632	96.6	97.104	98.88	99.261	98.22	98.64
107.87	104.77	106.58	103.58	106.53	105.5	104.96	103.88	105.05	106.1	107.05	104.08	105.26	106.19	106.14	106.42	107.46	107.18	106.44	105.61	104.31	105.46	106.57	105.48	106.76	105.11	105.26	105.73	103.91	105.3	104.52	104.28	106.1	105.74	105.26	105.89	105.38	104.51	107.08	106.14	107.56	104.32	106.49	107.02	105.82	106.8	107.8	103.57	107.02	106.85
97.854	99.964	97.74	96.49	98.243	96.024	97.236	96.86	98.321	97.836	98.221	96.002	98.816	97.467	98.66	99.541	97.004	95.925	96.562	98.174	99.362	98.051	95.263	98.424	96.404	101.47	96.537	97.814	98.237	98.395	97.653	96.48	98.944	96.751	99.168	95.655	98.994	97.645	98.755	97.991	95.417	98.59	98.109	99.249	98.283	97.547	97.544	98.249	97.836	95.626
106.12	105.1	106.17	105.85	109.28	105.26	104.35	106.61	106.84	103.71	105.77	105.52	105.98	106.7	106.21	106.75	106.06	106.49	106.22	105.84	106.18	105.06	105.75	107.23	103.88	105.09	105.34	102.42	105.67	107.21	105.45	106.48	107.17	106.51	107.15	106.51	105.67	104.88	106.17	106.51	105.56	105.26	105.33	106.23	105.54	106.48	103.02	105.5	104.59	104.88
110.41	109.2	107.94	106.85	109.95	107.8	107.91	109.75	108.65	108.76	108.41	108.75	110.72	106.87	108.66	109.23	108.04	108.14	107.72	107.01	107.49	107.85	108.1	107.03	108.75	108.04	105.86	107.43	109.82	109.11	110.28	108.78	107.17	109.87	110.08	108.99	106.74	107.65	110.61	110.2	108.7	108.09	109.73	110.04	107.95	108.67	111.68	109.46	108.88	106.8
107.43	107.39	106.39	107.8	106.52	110.48	107.72	108.12	109.11	108.22	106.41	105.94	108.17	106.46	107.76	109.01	111.32	107.2	107.1	107.59	106.34	106.1	107.8	107.66	106.32	108.66	109.31	107.54	106.98	107.95	108.12	107.65	106.55	107.26	108.18	109.88	108.54	107.49	107.55	107.3	108.86	108.68	107.64	107.92	107.26	108.57	107.67	108.53	109.39	109.19
106.64	106.94	108.54	109.18	107.67	106.54	107.39	107.84	107.51	106.03	107.35	109.26	107.29	109.5	107.68	107.3	108.53	108.87	111.01	107.25	105.46	108.02	109.61	109.33	109.85	108.79	108.48	108.3	108.08	107.73	109.37	108.09	105.81	107.43	107.83	109.61	107.02	109.35	108.02	108.05	108.15	107.91	109.61	107.72	108.32	107.88	106.52	107.32	109.26	108.09
105.49	106.08	105.63	104.29	105	105.76	104.81	104.83	104.4	107.38	104.09	105.78	106.7	104.78	104.38	105.24	107.62	107.97	105.01	105.77	105.63	105.42	104.08	105.33	104.32	106.95	104.57	104.19	105.99	104.54	107.82	106.46	105.26	106.5	105.94	106.11	103.12	105	106.86	107.82	107.5	104.69	108.64	106.89	106.44	106.08	105.76	105.51	105.64	106.4
109.11	107.51	107.79	110.45	107.46	110.14	107.56	108.32	108.7	108.86	108.53	108.26	108.38	108.06	107.78	109.11	108.48	107.48	111.03	109.14	108.25	107.99	111.14	110.13	107.8	108.97	108.6	108.19	107.72	108.62	106.17	108.78	108.39	105.33	110.17	107.3	109.27	109.71	106.9	108.23	108.48	109.7	107.77	107.87	108.41	110.17	107.92	109.33	108.65	110.53
108.84	111.31	111.37	110.84	110.99	109.59	109.69	111.73	111.18	110.29	109.5	110.39	110.7	109.83	111.38	110.55	110.58	110.04	110.23	110.32	111	113.13	109.13	111.37	111.14	109.61	110.1	109.39	110.95	109.6	109.43	110.02	110.54	110.25	110.63	107.64	108.02	109.38	109.8	109.6	111.21	110.37	110.37	110.79	109.22	109.66	110.65	109.19	108.77	109.1
100.57	99.108	100.78	100.14	101.79	100.13	100.22	100.19	100.01	99.664	101.53	98.113	98.872	100.3	100.18	98.13	98.861	99.368	102.09	100.38	100.5	100.32	101.37	99.48	99.178	99.862	101.56	101.38	100.37	100.82	98.118	98.709	99.245	99.338	99.533	101.65	99.353	103.89	101.12	98.945	100.14	99.596	98.629	102.24	99.268	99.732	99.858	100.03	99.721	101.57
108.47	107.09	107.45	108.51	107.81	108.42	107	107.41	109.95	105.78	108.17	107.82	107.36	106.41	107.01	106.7	107.36	108.24	106.47	106.86	107.16	108.47	106.87	106.85	105.66	106.47	105.46	107.5	107.21	108.08	108.26	108.02	108.28	106.2	108.45	106.21	107.63	108.04	107.43	108.17	110.17	106.99	107.42	109.15	108.63	107.12	106.67	105.52	107.93	108.11
111.46	107.22	109.6	111.17	107.77	108.22	104.48	107.61	108.7	109.95	107.62	109.35	108.51	108.75	108.27	108.68	110.85	106.58	108.03	109.43	106.76	109.57	109.64	111.05	108.6	106.56	108.3	108.08	110.2	108.23	107.56	109.54	107.08	108.23	109.11	111.17	109.32	111.06	109.24	109.64	108.75	109.71	109.2	110.05	107.53	109.07	108.28	107.36	108.49	109.99
110.44	107.87	107.46	107.92	106.4	109.12	104.92	109.91	106.48	108.63	107.21	110.55	108.04	107.51	108.34	108.05	107	108.07	108.11	108.51	110	106.44	106.89	109.18	107.82	109.09	106.65	107.72	109.29	108.31	107.85	107.93	109.52	108.28	110.55	108.38	109.92	107.75	110.31	107.24	108.39	107.48	108.57	108.9	108.26	107.61	107.01	108.09	106.5	108.57
107.81	108.6	105.93	107.7	108.8	108.78	106.1	106.07	106.24	106.49	108.85	105.88	109.41	105.46	107.71	108.74	106.03	103.84	107.99	108.72	107.31	109.77	108.67	108.21	109.11	107.05	108.59	109.9	111.45	108.27	109.49	107.84	108.88	107.55	108.14	109.63	106.61	109.59	108.35	109.22	109.13	106.77	107.13	109.66	108.38	107.89	109.18	110.31	108.08	107.98
105.51	106.5	105.77	106.83	107.53	104.82	105.6	106.86	107.81	106.39	104.56	106.49	105.27	105.64	105.65	105.15	105.77	105.16	106.4	106.33	106.55	106.87	106.25	107.19	106.49	107.3	105.86	106.08	108.77	105.81	105.08	108.06	108.66	107.51	106.2	105.04	105.09	107.81	106.05	106.17	105.45	105.32	105.86	105.26	104.68	107	104.36	104.81	107.21	103.98
97.727	97.541	99.717	99.161	97.134	96.8	98.574	97.462	95.879	96.393	96.868	98.156	98.222	99.573	97.853	96.326	95.11	97.635	97.962	97.235	97.199	100.37	99.062	99.249	99.249	97.441	98.221	97.27	97.438	96.746	97.873	98.294	97.689	98.963	99.496	98.478	95.511	98.598	98.904	96.185	97.08	98.498	97.828	99.084	96.081	99.916	98.429	98.602	95.413	99.331
106.09	106.67	105.45	106.5	105.75	105.09	106.61	104.85	106.22	105.77	106.04	104.67	104.93	105.51	105.25	106.72	106.47	104.62	105.43	105.22	107.11	106.78	105.19	103.74	107.35	103.34	105.95	104.72	107.14	103.42	105.96	106.59	103.26	105.43	106.6	106.7	105.42	107.16	105.77	106.65	105.6	105.11	105.74	104.76	106.33	105.23	106.09	106.91	104.64	107.25
107.77	106.2	104.78	106.19	104.61	105.02	106.11	102.88	106.32	105.56	105.91	108.53	104.29	107.05	104.73	104.77	104.36	106.11	106.74	105.1	106.35	105.1	105.24	107.32	106.26	107.46	106.22	104.12	106.66	107.32	103.87	104.79	106.18	105.33	104.38	105.88	104.88	104.68	105.73	106.27	105.9	103.96	107	107.43	107.51	106.26	105.3	105.61	108.54	105.4
100.04	97.747	97.522	97.276	97.212	97.236	97.492	97.912	100.34	98.308	97.111	97.231	97.565	97.971	99.737	96.992	98.358	99.418	99.34	98.229	98.478	99.206	98.869	98.918	97.755	98.693	97.705	98.917	97.056	98.268	96.254	99.034	96.969	99.936	98.584	96.537	97.474	98.177	97.623	96.997	99.916	99.574	98.009	100.34	99.644	98.161	97.333	99.361	99.436	99.249
104.4	106.27	103.75	106.26	104.9	105.45	106.21	102.26	105.43	107.46	103.93	105.59	105.55	105.54	103.73	103.1	104.17	106.31	107.2	108.29	106.94	106.99	104.96	106.91	106.91	106.22	106.12	107.03	105.58	103.39	107.61	106.43	105.78	106.54	106.19	105.03	105.06	107.61	103.64	106.42	105.81	105.43	105.31	105.6	106.14	105.54	103.51	106.17	104.91	105.49
106.69	104.58	106.4	107.08	106.71	105.77	104.01	105.72	105.86	105.24	103.88	104.38	105.38	105.7	106	108.8	105.62	105.86	104.62	107.62	107.45	105.67	106.44	107.81	104.11	103.96	105.04	104.49	107.02	102.68	105.47	103.92	107.44	105.44	104.36	105.38	105.22	106.2	105.26	106.29	106.85	104.95	106.57	107.47	106.02	105.51	107.39	104.03	106.84	105.31
105.27	106.77	105.67	106.21	103.66	106.21	104.13	104.05	107.21	105.16	105.26	106.18	105.99	106.27	104.83	105.77	104.94	104.66	105.48	107.28	107.31	106.49	105.31	105.92	105.49	106.01	105.04	105.65	106.78	107.31	103.31	103.93	106.9	106.75	106.48	104.52	107.52	106.18	106.64	107.01	103.38	107.36	105.94	105.29	104.99	106.37	105.09	105.22	106.71	103.93
105.57	106.48	107.71	105.65	107.99	105.63	105.84	107.16	105.44	107.54	105.37	106.78	108	107.03	106.8	107.98	106.9	105.6	108.23	106.79	105.41	105.92	105.55	105.64	107.45	103.12	105.67	107.43	103.66	107.15	107.98	103.13	105.61	105.75	106.88	107.86	107.32	106.57	107.42	106.04	107.12	102.92	106.71	106.44	103.89	106.47	106.92	104.82	107.73	105.82
97.36	97.21	100.52	97.21	98.899	97.916	97.993	100.28	95.655	97.506	98.537	98.713	99.584	99.11	96.945	99.13	99.611	97.89	100.07	97.684	97.592	98.765	96.864	98.478	98.863	99.47	98.527	96.374	97.334	98.174	98.152	98.283	96.142	99.054	96.982	97.377	97.792	100.66	96.567	99.471	97.007	99.321	97.7	96.529	96.661	99.419	96.838	99.057	97.277	100.84
101.04	100.36	96.318	98.779	98.92	97.862	97.373	98.839	99.187	96.313	99.748	99.729	98.477	99.329	95.86	98.14	96.26	97.424	95.827	100.94	97.115	97.14	99.079	100.52	97.32	97.643	98.772	98.725	97.764	99.381	99.339	99.804	97.319	96.825	101.23	98.519	99.427	96.62	98.851	98.003	98.644	96.558	98.909	98.57	97.305	98.434	97.498	98.639	97.267	98.073
107.82	107.47	106.44	108.27	106.78	107.62	107.25	107.43	108.04	107.31	107.41	107.13	106.75	106.87	105.68	108.17	106.95	108.21	107.71	108.44	108.29	105.91	105.11	106.24	104.93	106.13	107.23	107.59	109.3	105.75	106.76	104.7	107.68	106.96	106.75	105.2	105.43	105.78	106.11	104.37	108.49	104.9	107.13	104.5	106.37	104.6	107.65	105.01	105.67	106.73
107.28	108.49	109.14	108.46	107.18	106.05	108.05	106.75	109.24	107.43	107.11	108.83	106.96	108.86	108.51	110.87	107.74	107.67	108.09	109.1	108.3	110.31	107.8	108.87	107.09	111.58	108.83	108.96	107.63	108.05	107.36	108.43	107.84	109.48	107.87	109.94	109.08	107.19	108.04	106.4	107.18	106.08	109.42	107.49	107.92	108.08	107.59	105.8	108.37	106.83
107.66	104.9	107.45	104.63	108.38	107.4	109.17	107.31	106.9	106.12	108.64	108.25	108.25	107.8	107.98	107.38	106.76	107.23	107.95	107.86	107.92	109.2	105.16	107.97	108.9	107.42	109.64	108.46	105.77	106.82	106.95	107.23	107.2	107.03	106.98	105.37	107.68	107.94	105.21	106.61	104.42	106.26	108.72	107.09	108.85	110.2	107.62	107.61	105.58	108.24
107.84	108.9	109.5	107.35	108.33	107.98	106.42	108.42	106.1	109.12	107.84	109.66	110.26	107.21	108.57	108.27	107.37	110.12	109.68	108.48	107.44	105.88	107.69	108.06	108.85	109.44	107.96	109.05	108.25	108.14	111.09	108.18	107.47	106.67	109.53	109.47	106.98	107.89	106.61	107.48	108.58	106.45	107.61	108.53	107.15	111.1	107.86	108.63	108.23	110.38
108.04	106.01	103.9	104.77	106.61	107.17	106.83	106.7	105.13	106.42	105.84	105.7	106.34	104.67	105.9	109.02	103.63	106.79	105.38	106.86	107.88	106.36	106.58	104.48	105.35	106.12	106.03	107.47	104.67	103.66	105.81	107.85	105.61	106.05	103.02	105.84	104.54	106.6	107.53	109.34	105.15	105.55	105.72	105.67	103.17	105.87	108.21	105.69	105.43	106.24
106.45	106.81	107.15	105.1	105.88	106.07	105.93	106.87	105.02	106.26	108.35	103.85	107.15	107.18	105.89	105.27	108.39	108.19	106.58	106.98	107.63	105.3	107.4	108.17	107.4	108.24	104.98	104.79	105.93	107.44	106.39	104.43	103.96	105.03	108.57	107.42	105.89	104.82	107.6	104.72	107.76	107.15	106.54	105.82	107.86	107.53	105.25	105.4	105.16	107.93
106.2	108.31	106.77	108.01	109.66	107.8	109.12	108.03	108.13	107.13	108.49	110.08	105.87	110.19	107.87	111.26	107.8	108.38	107.85	107.67	106.8	105.59	109.85	107.7	106.44	107.15	108	109.28	107.02	108.07	107.68	107.49	107.46	109.92	108.18	105.45	107.91	108.63	108.31	107.08	109.37	106.73	106.63	108.64	106.87	106.56	108.02	108.38	107.45	109
105.8	106.62	105.68	106.17	107.26	105.58	105.07	104.84	107.61	105.57	106.32	106.32	106.75	106.94	106.2	103.27	106.96	106.55	102.92	105.38	106.81	103.96	107.09	105.77	105.77	104.9	104.58	104.47	107.53	104.88	105.93	106.66	104.51	104.83	103.65	105.98	105.89	104.65	105.27	104.12	103.77	109.26	104.86	104.97	104.82	105.13	104.69	104.97	105.65	105.41
104.77	103.91	104.09	106.2	105.27	106.52	105.01	105.31	105.19	106.68	106.41	105.65	106.21	105.72	105.71	106.39	105.22	105.88	102.52	104.26	105.29	107.28	107.24	106.61	103.63	108.52	103.49	106.29	107.1	105.45	103.95	106.31	105.87	107.31	104.88	107.08	108.21	106.74	105.71	104.69	105.73	106.87	106.87	105.53	105.47	105.16	104.09	106.26	105.39	106.11
107.92	106.43	104.32	104.02	104.8	106.6	105.2	106.75	105.15	105.4	104.39	106.5	106.5	105.54	106.74	103.64	105	107.51	105.25	106.46	106.08	106	104.93	105.7	103.79	108.19	104.48	107.6	107.25	103.71	105.63	105.67	106.6	106.5	105.54	106.37	105.64	106.36	104.96	105.51	106.18	104.18	107.33	105.59	104.74	104.07	107.03	106.36	104.68	105.15
104.84	105.05	104.41	106.31	103.54	106.08	104.75	106.44	105.52	107.4	104.03	105.25	107.62	108.65	105.54	105.86	104.5	104.98	105.7	104.73	105.22	107	104.9	106.06	107.78	105.35	104.67	106.06	106.68	106.79	107.72	105.35	106.59	105.86	105.11	105.52	105.4	106.64	106.79	107.03	106.62	105.86	105.56	105.16	106.34	104.91	107.87	105.7	104.53	107.33
106.22	107.5	104.51	103.95	106.81	107.19	105.2	105.47	108.83	108.31	103.72	106.17	106.39	106.08	104.69	107.77	107.24	106.2	107.44	105.98	106.32	105.89	105.95	106.8	104.47	106.81	105.53	105.84	107.24	107.16	103.5	108.05	106.78	106.98	104.96	106.89	106.68	106.43	106.85	108.09	107.93	105.52	106.72	106.3	107.81	106.64	106.09	104.13	106.57	106.7
98.31	101.95	100.26	99.61	101.45	101.35	98.849	98.834	99.758	103.23	99.723	99.136	101.26	98.931	99.957	99.995	101.76	101.72	100.28	99.165	100.69	99.53	101.9	100.36	96.999	101.36	99.004	98.546	99.845	100.22	100.1	100.68	100.42	99.632	99.612	101.49	98.414	101.4	98.267	102.46	100.56	100.52	100.34	98.707	98.521	100.1	99.173	98.805	100.08	101.26
98.446	97.146	97.265	96.975	98.052	100.7	96.245	96.595	98.397	97.196	98.059	96.998	95.689	98.164	98.153	99.834	97.534	100.36	95.85	99.162	100.14	97.545	96.888	97.832	99.523	97.75	97.333	96.947	98.041	98.041	96.429	99.303	97.147	98.283	96.043	97.709	97.89	96.637	95.903	100.02	95.962	98.248	96.61	96.795	96.434	98.501	98.029	97.569	99.987	99.246
106.34	106.33	108.4	104.93	103.8	105.45	105.35	105.93	104.04	106.95	106.04	108.22	105.04	107.25	103.32	104.95	103.96	103.92	105.63	106.16	102.99	103.83	105.2	107.47	105.93	105.53	105.57	105.35	106.22	105.42	103.72	107.39	107.11	107.3	105.46	105.48	104.74	106.44	107.92	105.43	105.99	104.04	106.6	104.14	105.98	105.66	107.24	104.41	105.97	105.96
97.082	99.841	99.002	97.848	98.983	96.563	98.225	98.953	100.53	96.745	96.764	100.77	98.156	98.823	99.803	102.2	98.351	98.981	99.902	98.194	98.674	98.763	100	100.41	97.938	96.82	98.635	99.586	98.438	98.302	100.78	97.386	96.216	97.191	100.78	97.043	99.878	100.03	98.673	99.346	97.166	98.317	98.144	97.927	97.953	98.012	98.711	98.057	98.584	98.365
109.39	106.15	109.24	107.54	107.17	108.11	109.76	109.21	108.82	108.44	108.05	107.75	108.71	109.46	108.26	110.37	106.71	108.04	109.24	109.9	108.26	108.11	109.79	110.45	110.34	109.01	110.48	107.49	108.45	109.21	111.53	108.25	109.91	108.75	107.17	108.75	108.13	104.45	107.05	109.08	109.54	108.74	108.77	109.86	109.23	106.53	108.27	110.12	109.91	108.57
105.96	104.33	104.43	106.68	106.8	103.85	106.16	105.75	105.79	104.94	105.08	105.03	104.57	105.46	106.33	103.91	107.01	106.7	104.05	105.13	109.18	105.84	105.7	104.9	108.04	107.41	105.6	103.95	105.37	107.4	103.91	105.33	104.37	104.57	105.82	103.96	106.91	106.78	104.17	104.94	106.98	105.02	106.73	104.84	106.19	105.02	104.31	108.05	104.52	105.12
101.26	100.41	97.96	99.341	101.66	97.163	100.83	99.66	101.08	100.58	100.39	101.76	100.15	101.45	98.007	100.43	100.24	101.09	99.495	99.477	98.926	101.51	99.264	99.715	100.85	102.54	100.61	101.96	100.36	102.8	100.98	99.766	101.54	98.57	98.29	101.84	99.644	100.73	98.084	99.934	99.003	99.271	99.261	101.69	99.857	102.02	98.557	99.412	99.805	100.6
106.85	105.43	106.19	107.52	106.14	105.35	104.75	107.44	104.73	106.21	106.97	106.57	102.85	104.83	105.73	105.84	106.85	105.3	107.19	106.57	103.44	105.93	105.84	106.78	104.22	106.33	103.69	107.2	106.48	105	107.52	104.36	106.12	103.86	105.02	108.02	102.93	105.05	103.73	104.81	104.12	106.36	106.4	105.67	106.02	106.2	105.89	105.29	105.87	108.52
106.09	106.36	105.23	107.46	102.39	106.08	106.07	104.6	105.67	104.57	107.79	106.88	105.54	105.18	105.13	104.4	105.15	103.5	106.23	106.17	105.56	104.16	105.95	104.84	105.98	106.41	104.42	105.42	105.36	105.13	106.13	106.36	106.45	106.27	107.77	106.09	106.24	104.92	105.22	105.57	105.44	105.31	104.6	105.58	106.48	105.16	103.1	107.21	105.91	105.63
106.42	104.86	105.92	104.9	106.83	106.85	105.08	105.14	105.62	104.85	105.87	102.6	105.49	106.28	106.09	105.35	107.15	104.53	106.04	105.76	104.93	105.37	105.53	107.29	103.97	106.75	104.8	105.3	105.3	103.8	106.01	106.94	104.81	106.66	104.62	106.45	108.31	105.98	105.1	105.26	105.52	105.74	106.4	105.89	107.77	104.52	105.84	106.67	106.86	104.42
96.877	98.358	99.374	98.728	97.137	97.781	97.549	98.782	99.413	97.874	98.466	100.33	100.15	98.104	99.189	98.476	99.274	98.39	98.041	98.901	98.804	99.435	99.955	98.693	98.525	100.05	97.2	99.395	98.544	98.048	98.445	99.452	97.71	99.479	98.582	96.716	94.793	100.28	97.773	97.982	101.26	97.609	100.87	95.976	96.904	99.247	97.008	97.903	100.06	98.214
101.36	98.372	101.51	98.581	101.87	100.71	100.55	100.89	96.755	99.513	100.13	99.588	102.45	98.816	98.588	100.72	100.01	99.887	100.02	99.608	99.462	100.99	100.97	98.976	101.23	101.25	102.09	100.79	99.239	98.676	101.08	100.81	100.86	100.84	98.569	101.6	100.43	101.27	99.942	99.322	100.59	99.873	101.88	101.57	100.02	99.486	100.37	102.8	100.24	100.65
106.49	106.19	107.86	106.29	107.85	106.86	108.95	106.36	105.01	108.84	106.23	106.27	106.55	107.02	107.01	106.22	108.84	108.28	109.84	108.34	107.28	108.69	106.03	105.99	106.82	109.25	107.46	107.96	108.47	108.95	108.54	107.4	106.47	108.23	108.01	106.67	107.36	106.25	106.26	108.09	108.26	107.25	104.34	107.93	109.11	109.39	108.15	107.29	105.87	107.93
106.69	103.86	104.18	103.56	104.3	105.77	106.36	105.62	106.34	105.57	106.21	105.18	108.14	103.57	105.31	105.26	105.97	106.74	105.74	105.48	107.45	104.49	104.86	106.92	108.28	105.37	107.01	107.28	104.28	104.42	105.05	104.38	105.58	106.39	107	106.3	106.98	105.35	105.56	105.61	104.48	106.72	105.32	108.51	104.31	107.81	107.56	104.85	106.07	105.19
106.17	104.89	106.18	105.41	107.8	108.26	108.12	105.56	105.25	106.71	106.72	108.14	105.37	105	106	105.24	105.92	107.22	106.35	107.4	106.98	107.15	105.12	104.91	108.95	107.68	106.44	104.59	107.2	106.69	105.32	109.13	107.26	107.19	105.71	105.87	105.68	107.29	105.82	107.33	106.54	103.79	105.9	104.77	106.31	105.57	107.66	104.74	106.03	107.16
99.195	98.04	98.385	96.358	97.571	99.834	97.357	98.593	98.239	97.104	96.866	99.117	98.85	98.187	97.578	97.941	97.806	98.631	97.32	99.616	97.936	98.273	95.909	97.729	100.97	98.957	96.911	98.002	98.337	97.868	99.837	97.708	98.933	97.872	99.591	96.929	99.403	97.904	97.812	98.913	98.287	98.108	99.13	99.231	98.771	97.877	98.966	97.298	96.262	96.85
104.46	105.05	107	106.57	107.99	106.19	104.82	104.94	107.51	105.57	108.6	107.61	105.95	105.57	105.65	104.35	103.9	104.9	106.18	107.73	108.22	107.5	108.14	107.63	105.09	107.39	103.69	107.05	104.31	105.65	105.42	105.99	107.7	106.45	104.28	106.39	105.52	104.8	104.3	105.84	103.74	108.53	106.03	108.05	106.49	106.3	106.79	108.37	108.99	104
110.66	110.09	109.3	111.1	108.61	108.84	109.66	110.3	109.26	109.91	109.66	112.68	110.76	110.74	109.25	112.73	110.93	108.55	111.9	111.06	110.29	109.89	110.84	112.74	110.21	112.79	110.58	110.4	109.64	108.93	109.69	110.42	112.39	110.85	109.65	108.22	111.07	109.59	108.97	109.97	112.55	110.14	108.45	109.78	109.29	109.73	111.03	110.29	110.7	108.09
106.67	106.44	111.02	109.23	106.74	107.25	107.24	108.1	106.8	106.95	108.76	107.55	109.31	106.71	108.31	107.57	107.62	107.67	107.81	109.32	108.36	107.7	109.06	107.75	108.29	107.21	108.08	108.97	109	107.29	110.21	105.79	108.98	109.44	106.82	109.94	108.96	106.95	108.75	109.71	107.2	106.95	106.8	108.39	106.74	106.16	108.79	108.52	108.92	108.05
106.8	107.56	108.86	108.71	109.17	107.46	107.41	108.66	108.85	106.88	107.95	107.22	106.29	107.83	106.42	107.71	108.98	108.87	107.42	108.07	108.17	106.77	110.18	108.46	109.43	110.16	106.64	108.75	108.2	107.52	109.08	110.29	107.05	108.87	108.48	108.81	106.67	108.98	107.47	107.37	109.67	108.58	108.55	109.08	108.27	108.1	110.18	107.76	108.24	108.18
108.21	108.43	106.26	112.27	107.06	107.55	110.33	106.89	107.73	110.04	107.66	109.96	107.25	106.88	107.3	109.91	106.65	111.79	107.82	107.01	108.54	108.12	108.36	110.69	107.91	107.99	108.17	108.63	107.53	107.23	109.07	108.02	107.59	108.93	108.63	108.45	108.31	107.63	110.18	106.77	109.66	108.77	108.64	108.42	108.54	108.3	108.09	108.38	108.54	108.2
102.17	104.5	103.15	102.47	102.54	101.67	102.67	103.71	104.19	102.45	101.75	101.85	102.69	101.61	101.76	101.04	104.49	102.82	102.15	103.28	103.17	102.78	103.31	103.82	104.33	103.18	100.19	102.69	104.62	101.82	100.68	104.17	102.58	103.49	102.35	104.38	101.42	101.03	103.63	101.1	102.24	104.06	103.88	103.04	101.91	102.14	104.01	103.13	101.13	103.76
107.84	107.2	109.33	107.31	109.11	107.95	108.28	108.86	107.3	110.65	108.32	106.2	109.82	108.09	108.87	107.25	109.79	110.21	108.13	107.84	109.79	108.68	106.94	106.65	107.67	108.51	109.47	107.05	108.27	110.25	106.8	105.01	108.33	107.81	109.14	108.41	109.44	108.51	110.53	109.07	106.37	107.38	108.5	108.77	107.85	107.26	107.18	108.43	109.31	109.31
106.4	107.93	108.65	108.18	104.83	106.71	108	107.67	105.55	110.11	105.43	107.33	108.45	105.87	107.83	108.29	107.98	108.65	108.94	106.34	107.16	109.34	105.47	107.37	108.09	107.36	105.99	109.25	107.38	108.87	109.23	107.23	108.23	106.63	107.92	106.73	105.39	107.59	109.33	109.26	109.16	107.67	109.52	106.81	106.75	106.66	107.45	106.73	108.49	108.12
107.98	105.59	106.03	105.21	105.65	104.45	105.31	108	107.2	104.1	106.71	105.27	104.14	104.53	105.19	106.58	106.07	104.05	106.74	104.41	104.87	104.64	106.12	105.65	105.4	105.21	105.82	105.79	101.7	104.73	105.82	104.34	105.92	104.94	106.45	105.08	105.39	108.22	106.83	106.21	105.52	105.92	106.95	104.12	105.14	104.92	104.5	105.48	104.35	108.11
108.69	106.59	106.97	108.37	109.36	106.36	105.9	108.25	109.06	108.05	106.55	109.54	107.19	109.04	108.25	108.77	107.65	108.45	106.4	109.58	108.84	107.94	107.16	109.33	107	110.2	108.04	108.41	107.02	107.45	106.41	108.3	106.33	107.7	108.69	108.01	106.64	108.47	105.39	106.38	106.81	108.41	105.56	108.41	107.84	108.09	109.8	108.74	108.16	108.69
100.57	100.49	101.96	100.54	100.87	102.26	100.39	101.59	100.96	102.45	103	101.93	100.64	101.46	101.49	101.16	102.01	100.42	102.13	100.2	100.8	100.37	100.26	100.68	101.09	103.19	102.26	101.56	99.466	98.631	101.65	101.8	102.14	103.51	103.01	100.64	101.29	101.71	101.34	98.347	100.11	99.688	100.97	100.28	102.31	100.99	99.891	100.47	101.31	101.66
107.45	107.38	107.73	106.43	106.9	108.39	107.16	108.63	106.71	107.34	106.88	107.85	108.03	106.19	107.08	110.07	107.42	107.88	105.38	107.5	107.53	107.23	106.12	106.39	109.1	108.27	107.61	107.18	107.89	107.53	108.36	107.24	106.83	108.43	107.84	108.63	108.16	105.17	108.39	108.75	110.05	108.85	107.49	107.24	108.62	107.69	108.8	109.75	107.33	107.38
104.95	104.78	104.72	104.82	107.28	105.93	104.46	105.07	109.09	106.15	103.75	104.21	106.39	104.82	105.88	107.06	107.03	105.29	105.52	107.83	105.61	107.25	105.4	105.61	108.01	104.83	105.29	106.86	104.63	106.09	105.52	107.09	105.58	104.31	106.55	106.18	106.55	104.43	104.27	103.96	104.25	106.41	104.91	105.01	104.61	105.82	106.59	104.19	106.8	106.75
103.32	102.63	103.36	101.71	102.84	101.07	101.96	104.76	102.51	101.62	101.93	101.7	101.65	103.1	103.42	102.48	102.06	102.39	104.1	102.32	100.4	103.09	101.32	102.94	103.18	103.02	104.37	102.4	104.04	101.49	103.19	102.32	101.9	102.27	102.37	100.62	101.96	101.4	102.88	102.69	100.9	103.02	102.61	103.75	102.54	103.03	103.5	101.76	103.14	103.34
107.5	107.7	107.14	105.94	108.93	107.24	107.13	107.08	110.38	104.3	108.14	108.56	107.27	108.63	109.17	107.43	105.67	108.39	107.91	106.3	107.45	106.16	109.48	109.42	108.94	110.09	108.24	108.36	107.76	108.69	109.74	107.74	108.97	110.23	110.36	109.23	110.43	109.18	107.24	109.37	109.94	106.83	108.71	107.39	107.3	106.27	107.12	107.77	109.13	107.13
106.63	105.67	105.84	104.14	106.66	107.03	105.81	107.44	107.75	106.11	106.85	104.6	105.97	105.9	105.25	106.2	105.46	105.78	104.92	106.61	106.65	104.38	105.16	106.33	104.86	105.9	103.58	105.27	105.44	104.75	103.93	106.71	105.22	106.78	105.44	106.09	104.8	105.51	104.95	106.53	104.3	107.26	107.11	105.29	106.1	104.33	105.29	103.06	106.23	103.93
98.941	97.808	98.407	97.08	98.023	98.695	98.399	96.815	96.496	98.437	98.803	100.42	99.892	97.347	98.027	97.088	97.371	97.747	101.33	99.312	96.609	98.566	97.086	100.25	97.834	98.529	97.789	98.744	98.06	98.862	96.655	98.199	99.404	98.364	98.275	97.195	99.256	98.211	99.655	99.395	97.603	97.393	98.433	99.849	99.136	97.537	98.544	98.115	98.751	97.168
107.85	107.98	109.73	109.16	106.97	109.48	106.39	108.77	108.55	106.16	109.99	107.51	108.92	108.83	108.07	109.6	109	107.35	109.58	108.23	108.15	109.63	107.69	107.85	107.28	110.45	107.75	106.93	109.63	107.19	107.07	106.6	108.57	107.87	109.39	107.01	110.39	109.86	107.92	109.34	105.92	106.22	109.76	103.96	107.29	108.79	107.63	107.55	107.8	107.86
108.04	107.16	109.51	106.61	107.9	107.68	107.65	105.41	106.81	107.86	109.17	106.86	108.38	108.17	108.6	109.31	108.43	106.71	107.44	107.85	108.65	110.64	109.89	108.44	108.44	107.04	108.83	105.98	108.08	107.32	107.64	107.17	108.5	109.69	109.11	105.35	107.71	109.37	106.05	106.55	109.14	106.92	109.69	108.39	106.17	108.2	106.38	108.51	106.28	109.66
107.48	105.69	105.93	104.24	105.93	105.15	106.02	107.42	105.71	104.65	105.62	106.55	103.8	104.37	108.02	103.98	106.58	105.84	105.88	106.34	106.06	105.87	105.78	105.54	108.18	104.92	106.96	104.53	104.98	107.8	107.6	104.56	105.12	107.79	108.71	106.2	106.23	106.33	105.33	106.12	105.22	106.94	108.09	105.26	105.1	107.07	106.97	104.75	106.9	106.84
107.66	108.34	109.97	108.56	106.98	110.09	109.22	108.71	108.77	110.48	107.91	109.18	107.72	108.72	107.53	109.12	109.24	107.8	107.91	108.95	106.76	108.93	110.64	108.02	106.72	107.11	108.45	109.56	109.06	106.78	108.86	108.25	108.89	108.13	109.55	106.13	108.73	110.52	108.68	108.93	110.73	109.05	108.28	109.14	106.89	108.81	108.73	106.51	107.33	108.34
105.37	104.18	106.32	104.71	103.98	106.44	105.91	104.91	107.44	103.86	106.99	106.77	106	105.25	107.9	103.85	104.84	107.27	108.65	103.79	105.24	104.35	103.83	106.67	107.46	104.76	104.85	105.19	106.02	106.01	103.61	104.33	104.89	107.83	105.86	105.52	105.18	106.39	104.3	104.25	105.05	107.04	105.6	104.84	105.62	105.39	107	102.58	105.61	105.37
107.71	106.83	107.74	108.64	108.75	106.9	108.91	109.69	108.5	108.66	108.78	107.67	107.94	107.84	107.36	108.85	109.22	107.28	108.41	110.25	108.89	106.69	105.76	108.97	108.42	106.62	108.92	107.62	110.99	107.76	108.39	106.69	108.32	108.68	104.47	108.11	108.66	107.86	107.29	108.96	108.29	108.61	106.79	108.64	106.57	110.64	109.41	108.8	106.62	109.37
105.94	105.28	106.24	105.86	104.44	105.61	105.1	106.09	105.53	106.15	107.45	105.23	105.61	104.41	104.5	105.22	106.15	105.74	104.21	104.87	104.81	107.08	105.73	105.09	107.57	104.73	105.49	103.54	105.99	105.67	106.99	105.46	107.08	106.88	104.18	104.78	105.51	105.15	108.41	104.91	105.1	103.98	104.38	104.28	105.48	104.33	104.02	107.21	104.54	106.05
104.19	105.01	106.26	104	105.46	105.53	104.86	104.27	105.56	105.54	106.67	106.2	105.19	104.84	104.94	106.37	104.21	106.58	105.56	105.27	105.32	107.28	106.4	104.76	104.67	107.02	106.13	105.09	106.96	107.58	106.5	104.43	104.44	105.68	107.42	105.04	105.81	104.13	105.01	105.9	104.69	106.78	105.78	106.64	105.99	104.81	106.81	106.77	103.5	106.82
104.49	105.03	105.65	105.57	104.49	106.6	105.04	105.17	105.45	107.63	105.16	106.06	104.16	105.15	105.31	106.49	105.51	104.98	104.24	103.58	105.38	103.98	105.67	106.02	107.16	106.41	104.88	106.51	106.05	105.46	105.55	104.26	104.79	104.31	104.12	104.41	106.39	105.54	105.27	106.03	108.05	104.3	106.52	106.36	105.74	104.54	105.58	107.59	105.75	105.81
100.06	102.17	100.1	101.83	100.68	100.71	99.823	101.48	99.23	99.144	99.814	100.9	97.557	100.29	99.492	99.928	100.45	100.66	100.18	101.79	101.48	100.38	101.11	102.1	99.715	99.101	99.432	100.14	100.04	99.143	102.18	99.437	101.95	100.22	98.331	100.52	100.52	99.105	101.61	98.687	99.77	98.732	101.08	100.42	98.953	99.708	98.765	98.448	99.974	100.07
108.2	107.61	106.31	109.21	107.94	107.73	109.65	104.78	108.23	106.74	108.23	107.31	107.75	108.5	109.34	110.43	108.18	108.39	107.47	109.32	107.52	108.47	109.88	109.58	106.72	107.21	107.36	107.87	106.78	109.59	107.75	108.55	108.67	109.93	107.41	107.15	109.31	107.68	108.74	108.48	109.65	105.37	106.2	108.99	109.55	108.81	109.6	110.63	110.39	109.18
104.63	107.78	104.19	105.47	106.49	105.72	105.27	104.23	106.24	104.51	105.36	106.21	102.95	106.15	104.35	105.64	103.8	105.28	106.59	106.15	106.2	106.26	105.13	106.26	108.16	105.22	105.42	104.38	106.37	104.45	106.6	103.23	106.09	105.31	107.1	105.54	104.84	105.69	105.14	104.52	105.65	106.07	104.74	105.5	108.61	104.66	107.84	104.69	104.8	108.23
104.55	105.28	107.4	105.87	105.37	103.51	104.49	106.74	106.56	106.66	106.39	105.77	103.45	104.81	103.34	104.52	103.62	105.51	105.86	104.64	105.85	104.79	106.49	104.39	107.89	106.82	105.16	103.23	103.49	105.92	104.52	104.03	104.48	105.97	104.45	104.25	105.01	105.99	105.74	107.2	103.77	106.7	107.73	105.11	107.58	105.77	105.12	107.03	108.43	107.46
104.51	101.4	104.2	103.81	105.42	104.58	100.27	102.93	104.73	101.48	102.16	101.94	101.67	103.85	104.31	104.21	104.76	102.89	104.53	101.09	102.36	103.63	101.66	100.42	103.34	101.21	103.13	105.12	103.38	100.52	102.83	105.16	103.26	103.35	104.27	103.81	102.43	103.74	104.33	102.04	103.34	101.93	103.33	103.98	102.05	105.63	103.1	103.79	101.66	103.93
105.55	109.01	106.79	107.77	107.6	105.55	106.27	106.66	105.91	105.69	106	105.65	107.53	106.82	105.42	107.56	107.94	104.77	104.74	105.31	106.16	108.13	106.26	106.3	107.29	104.39	105.65	107.24	104.9	106.73	103.44	106.52	107.49	106.71	105.51	106.82	107.61	107.18	107.64	108.26	106.25	107.75	107.02	107.62	105.87	106.09	105.22	105.61	106.19	108.4
106.46	103.51	107.7	106.32	105.97	107.9	105.29	105.29	108.89	105.91	104.47	104.53	106.59	107.17	106.85	106.64	104.91	106.93	105.78	105.88	105.12	106.62	105.85	105.4	107.3	105.04	105.16	106.22	106.33	106.35	106.38	105.49	107.32	105.43	106.96	106.15	105.39	105.87	105.63	107.53	108.52	105.77	108.24	104.85	105.66	106.38	108.44	105.13	106.24	105.3
101.61	97.603	99.025	98.262	97.392	99.849	96.876	100.31	99.052	97.917	100.05	96.427	101.28	98.379	99.072	97.424	98.161	100.45	99.69	100.55	99.79	99.702	98.915	99.037	98.528	98.875	97.178	99.94	98.675	99.489	98.083	97.035	99.809	97.959	97.812	98.78	95.821	98.538	100.14	96.557	96.45	98.486	97.087	97.789	99.189	95.932	98.114	98.329	99.569	100.88
105.82	103.35	105.5	106.37	106.97	106.57	104.81	104.66	104.4	106.94	105.43	105.1	105.39	106.14	105.78	105.09	105.07	104.59	105.49	104.74	107.29	105.44	105.52	105.6	104.46	104.2	104.96	104.96	104.82	104.02	105.67	107.72	107.56	106.81	107.47	106.66	104.43	108.68	104.26	105.81	105.28	106.83	105.52	104.41	105.15	105.11	104.36	105.42	105.43	106.82
111.17	108.48	107.28	107.98	107.02	109.5	109.85	108.74	107.34	105.7	108.49	108.52	110.97	110.68	108.57	109.37	108.7	107.82	107.42	107.49	109.64	110.51	107.75	107.71	106.47	108.87	110.09	108.05	107.68	109.09	108.99	107.21	107.27	109.22	109.03	108.35	109.31	107.76	107.88	108.86	107.11	110.95	108.66	108.82	108.46	109.75	109.5	107.32	107.98	108.4
105.75	105.21	105.35	105.68	107.31	106.28	103.86	105.03	105.9	107.52	105.41	106.15	105.78	105.45	105.25	105.81	105.08	106.51	107	107.3	106.27	106	105.44	105.65	104.75	106.36	107.13	105.01	106.27	104.74	106.39	105.64	105.13	107.49	108.38	103.11	105.8	104.34	106.13	104.84	105.22	103.93	105.15	106.7	106.72	106.54	104.11	105.27	107.57	104.98
98.18	99.056	95.628	99.637	97.833	98.532	97.862	98.506	98.166	98.397	97.004	99.73	99.049	97.172	96.109	96.507	97.279	98.261	97.908	99.206	99.225	97.423	97.736	98.399	99.184	98.534	97.628	99.006	97.125	97.223	98.428	98.138	98.303	98.181	97.654	98.912	98.895	96.944	98.225	98.063	99.15	96.041	98.989	97.64	97.981	98.046	96.071	96.733	98.857	96.553
108.61	108.4	107.1	107.4	111.47	107.94	108.79	110.54	108.73	107.87	107.7	109.1	111.24	108.79	107.55	107.81	110	106.16	107.21	108.74	106.62	108.53	107.05	108.11	109.36	107.85	110.64	109.72	109.04	107.84	108.73	107.19	109.44	107.31	108.98	108.42	107.59	106.88	107.42	107.8	109.06	107.6	109.17	109.05	109.72	107.56	110	108.71	108.41	108.18
109.6	109.38	108.62	107.35	108.1	107.94	107.69	108.55	108.66	111.1	110.11	107.59	107.68	106.7	110.85	108.77	107.93	108.33	108.47	107.94	110.1	108.52	106.98	108.97	107.78	108.48	109.42	105.43	109.78	108.77	108.42	107.67	108	107.83	106.98	106.59	108.25	109.19	107.9	108.47	107.96	108.09	108.77	107.27	108.97	106.83	107.58	108.5	108.91	108.15
105.71	107.91	105.7	107.42	105.35	105.42	105.48	105.34	105.8	107.81	104.44	105.47	106.42	104.86	105.35	103.98	104.56	105.8	105.88	105.52	107.72	106.41	105.02	105.1	105.15	106.13	103.34	105.71	103.91	106.43	106.98	106.51	104.97	105.68	106.43	104.18	105.41	106.99	104.23	107.2	106.8	106.2	106.99	106.89	105.25	106.93	103.02	105.35	105.23	105.25
107.56	107.08	107.05	107.5	108.9	109.26	106.45	108.72	107.72	109.1	105.56	110.34	109.62	108.77	108.64	109	109.04	108.48	106.44	107.19	108.47	108.66	107.93	109.22	109.19	110.43	105.73	109.57	107.57	107.19	109.43	108.75	106.53	107.59	109.04	108.07	110.31	107.6	109.41	108.47	107.69	106.48	106.44	106.54	107.32	107.35	109.79	110.22	109.01	107.57
108.23	104.86	108.79	108.08	107.23	108.18	107.43	108.37	107.36	105.13	107.82	109.4	108.76	106.9	107.88	107.52	107.33	108.35	108.56	108.2	107.98	107.31	107.88	107.74	107.37	110.79	110.53	107.21	108.29	108.32	106.4	109.16	108.37	109.06	109.32	107.46	110.83	107.35	106.78	108.17	107.04	107.03	107.04	108.31	107.73	107.73	107.41	111.09	107.66	108.15
107.8	108.85	108.76	110.01	107.07	108.06	107.07	106.71	107.65	108.19	107.34	108.94	108.32	110.22	109.07	107.52	109.28	107.13	108.35	110.07	110.22	107.05	106.22	107.15	107.16	104.6	107.57	108.07	110.28	106.1	108.81	106.33	108.01	106.74	110.41	107.41	107.41	108.13	108.5	107.67	107.81	108.05	107.86	109.35	108.63	109.91	107.42	108.63	108.5	108.22
100.36	100.09	99.67	100.36	99.113	101.24	101.41	101.05	99.811	99.767	99.319	101.93	97.359	99.245	98.733	100.47	99.924	101.15	100.53	98.864	100.14	99.67	100.71	99.12	101.07	101.04	99.342	101.27	98.685	100.13	102.14	101.45	95.325	100.82	101.7	100.07	101.15	100.9	99.271	100.53	99.894	101	101.82	101.54	100.27	100.23	100.06	100.18	99.955	99.922
105.22	107.32	107.59	106.55	106.57	105.29	105.89	105.21	105.4	107.2	107.06	102.99	105.99	106.86	108.66	105.62	104.55	106.77	106.81	103.92	104	104.95	105.63	104.92	104.4	105.23	103.27	106.79	106.99	105.19	106.56	103.99	107.53	106.47	107.28	103.28	103.58	103.42	103.48	105.02	105.22	106.59	103.49	105.37	104.71	106.73	104.82	104.62	105.2	105
101.38	100.83	99.947	99.296	100.25	99.519	98.882	99.209	96.881	100.87	99.641	101.24	101.48	100.52	99.558	100.93	99.741	99.511	100.61	102.38	101.26	100.28	102.17	98.186	98.944	102.09	102.09	98.259	100.48	99.905	101.69	99.302	101.87	101.66	100.44	103.1	102.43	101.11	99.583	100.27	101.78	100.98	98.747	99.721	97.824	99.456	101.86	97.678	100.36	104.81
105.85	106.19	106.78	105.89	103.34	105.69	104.38	106.53	105.23	106.97	107.43	107.12	107.85	108.33	105.68	107.14	108.78	107.16	104.73	106.02	105.98	106.27	105.24	105.61	107.29	108.31	108.18	106.69	106.59	106.6	106.79	104.28	105.39	106.4	105.74	106.94	106.16	107.41	103.96	106.05	106.14	107.9	105.17	105.87	106.56	104.26	107.31	108.15	106.22	105.31
98.729	97.693	95.326	96.786	98.555	98.378	98.075	98.826	99.31	96.956	98.899	98.304	97.239	97.6	98.906	98.082	98.416	98.986	99.069	99.939	99.901	95.815	99.506	98.069	99.325	96.318	97.137	95.944	97.869	96.158	98.242	101.85	98.106	97.271	99.069	97.59	97.342	95.866	96.031	96.897	98.367	96.164	97.436	98.307	98.46	96.312	96.758	97.949	98.683	96.762
106.29	104.59	106.6	105.54	106.91	106.82	107.13	105.51	105	107.5	103.25	104.66	104.44	104.92	103.9	104.98	104.97	104.36	105.27	106.13	105.63	105.88	104.16	104.45	106.16	105.16	105.73	105.14	104.51	105.23	107.25	105.8	104.9	105.7	104.99	103.02	105.72	103.59	105.02	105.1	104.44	105.03	105.43	105.38	106.23	106.87	106.51	107.72	105.47	105.88
107.55	107.87	105.75	104.04	107.62	104.56	105.81	106.27	103.62	103.42	106.28	105.24	108.01	103.3	105.49	105.09	103.92	104.57	103.55	105.74	105.78	106.09	107.52	105.44	105.73	106.57	106.32	107.39	106.12	105.11	105.13	107.37	104.75	104.81	105.15	106.39	107.14	106.36	104.55	105.91	106	105.16	106.16	103.91	106.02	104.18	108.17	104.79	105.13	105.07
105.79	103.71	105.48	106.32	104.39	106.74	106.45	107.44	104.97	106.35	105.42	105.78	106.55	105.19	105.41	104.61	105.78	106.48	105.58	106.16	105.45	104.92	103.37	108.02	105.29	104.62	105.17	107.22	106.68	104.33	107.07	106.1	106.46	106.38	105.76	106.92	106.26	107.72	105.38	106.92	104.94	105.74	106	104.39	104.85	106.53	103.5	106.27	103.85	106.83
100.24	100.78	99.336	102.69	100.16	100.18	98.237	101.19	100.03	100.29	100.18	99.619	99.193	99.638	101.34	99.726	101.15	102.25	100.8	101.74	100.13	99.456	99.014	98.082	100.38	101.13	101.43	99.722	100.97	100.54	100.12	100.2	97.738	100.89	101.46	101.42	100.91	101.36	100.69	100.79	98.359	100.19	100.15	100.61	99.22	101.21	99.239	99.067	99.883	98.726
97.883	100.65	101.54	101.16	99.896	98.981	100.48	101.85	101.22	99.278	98.868	99.609	101.46	101.42	101.24	99.909	98.869	100.98	98.642	101.73	100.93	100.43	100.13	101.67	100.44	99.812	102.3	99.668	98.362	102.77	99.016	100.04	99.607	100.88	99.698	100.79	101.49	99.032	100.42	102.1	102.29	102.77	99.326	97.875	100.17	97.875	101.41	99.033	99.264	96.59
108.49	108.83	109.99	107.28	109.06	110.14	111.99	111.67	107.29	108.58	108.21	106.37	110.06	107.91	108.21	109.73	110.52	108.76	110.15	107.8	109.99	106.74	108.07	108.36	108.75	107.29	108.42	107.89	107.7	109.98	107.8	107.71	107.8	107.66	107.19	108.72	108.73	106.46	109.43	106.5	108.37	107.57	105.8	108.72	103.77	108.34	108.27	107.75	108.1	107.71
101.59	99.596	100.8	100.63	102.57	99.304	100.33	100.71	99.158	101.44	102.08	100.86	101.17	101.65	100.38	101.5	99.918	100.78	101.62	102	100.55	101.91	98.415	101.93	100.48	101.71	100.31	98.526	101.17	100.8	99.22	101.13	99.725	102.25	100.01	102.25	100.58	101.25	101.22	100.95	101.66	99.275	101.98	100.56	101.15	101.1	100.17	101.78	101.76	99.119
105.97	102.89	104.58	107.48	102.77	105.45	106.57	104.53	106.65	106.37	107.34	104.62	106.54	103.03	106.38	106	104.89	105.66	106.54	108.38	105.76	104.04	105.93	106.64	103.88	106.15	105.16	107.11	103.98	106.91	104.35	106.08	106.99	107.44	107.2	106.08	104.74	105.69	107.87	103.66	105.64	106.82	105.02	106.09	104.69	102.59	103.73	107.2	106.6	106.63
102.79	102.28	100.84	100.7	99.95	99.373	102.89	99.913	100.25	99.982	101.57	102.52	102.21	100.12	103.45	98.557	99.603	101.67	99.727	100.53	100.24	100.35	101.38	100.86	102.81	102.24	103.41	100.65	101.25	101.21	100.83	101.39	101.7	101.26	102.31	100.73	103.87	102.54	99.515	100.59	101.22	102.42	101.96	101.88	100.13	100.84	101.17	98.983	101.4	99.292
107.79	106.79	105.04	106.69	107.6	107.07	103.01	104.36	105.48	105.43	107.81	107.08	105.97	108.44	108.37	104.98	105.14	104.72	109.22	104.73	105.3	107.32	108.89	105.5	107.83	106.48	108.19	104.91	106.11	105.4	107.91	105.62	104.21	107.35	106.01	106.04	106.34	106	106.27	105.63	108.3	108.77	106.39	105.85	107.33	105.51	106.49	105.98	108.42	105.81
108.18	107.52	109.82	109.59	108.38	108.3	108.77	107.64	108.4	107.72	109.15	107.12	107.03	107.69	108.46	105.91	111.06	109.24	105.24	106.55	108.39	108.59	108.73	108.47	108.95	109.65	107.39	110.04	109.36	107.5	108.72	108.35	106.34	106.88	107.34	108.42	108.45	110.38	111.7	109.85	108.94	107.9	108.18	107.17	106.95	111.41	108.19	108.34	107.47	107.5
100.29	99.73	99.444	100.45	101.76	101.78	98.923	102.66	99.792	103	100.87	100.91	100.71	100.03	100.19	100.2	100.7	99.651	99.607	101.46	100.63	100.41	99.204	101.05	99.431	99.781	100.87	101.97	98.609	102.49	102.29	97.792	100.63	100.21	99.551	100.63	100.13	100.58	100.47	99.693	99.82	101.59	99.549	97.871	99.544	99.519	99.53	99.653	100.9	100.63
105.03	104.39	106.44	107.22	106.49	105.24	105.44	106.6	105.05	105.85	105.9	108.71	107.08	106.06	106.28	104.66	106.07	103.48	105.03	107.29	105.97	105.96	105.81	106.73	106.34	108.37	107.02	104.22	106.37	105.95	107.59	107.1	106.48	105.36	103.25	104.66	106.54	105.37	103.81	104.14	105.47	105.43	105.76	107.82	106.92	105.27	106.26	105.92	106.3	104.92
107.01	106.51	106.95	106.48	104.36	106.98	106.38	104.42	105.35	105.87	106.89	106.3	104.93	106.21	105	106.66	106.72	105.66	105.5	105.22	104.27	104.53	105.57	105.31	107.99	107.7	106.44	105.24	107.16	105.76	104.97	105.3	102.8	105.79	104.24	106.3	104.28	105.63	106.37	107.55	103.69	106.38	104.71	107	106.42	104.58	104.99	105.43	104.39	105.79
107.66	106.37	109.32	106.69	109.13	108.07	110.65	107.73	105.95	107.6	108.89	107.62	109.46	108.52	109.24	108.84	109.53	106.42	108.24	108.57	108.86	107.91	107.16	110.13	109.2	107.72	108.97	107.45	107.32	109.67	107.42	107.08	109.78	107.89	108.07	109.05	109.09	108.8	107.04	107.86	107.99	108.96	109.06	109.12	108.5	110.48	107.08	107.56	106.87	108.95
106.79	105.69	106.08	105.88	103.47	105.9	105.75	106.08	105.51	106.26	106.12	105.1	106.03	105.5	105.95	105.78	105.83	105.02	106.56	105.92	106.66	104.42	107.26	108.27	106.41	105.34	103.82	104.46	104.96	104.36	105.7	105.51	105.69	104.58	106.65	105.16	104.2	106.25	104.89	106.14	104.99	106.11	103.56	106.09	105.34	105.13	105.99	106.63	107.7	104.25
109.08	109.08	108.02	110.54	107.57	108.47	107.22	108.44	107.42	109.05	108.02	108.55	110.52	107.37	108.04	109.73	107.89	109.67	110.53	108.42	106.42	109.09	109.12	107.69	108.14	108.61	110.74	107.82	108.54	108.81	109.12	106.47	107.88	109.23	107.63	109.79	109.05	108.7	109.74	109.63	107.44	109.93	107.61	110.87	107.72	109.75	108.59	109	109.2	111.14
100.46	99.402	101.58	100.8	100.94	98.327	100.98	101.11	101.42	99.886	101.68	102.76	102.37	99.288	102.96	100.12	101.36	101.94	102.09	102.15	100.16	103.35	102.39	98.579	100.39	99.915	100	101.33	100.95	102.12	101.38	99.888	100.46	102	99.233	101.36	100.41	101.82	100.71	103.71	100.73	102.78	100.38	101.12	101.15	101.31	100.23	102.07	105.01	102.59
104.09	106.17	106.12	107.77	106.6	106.41	106.06	106.18	105.71	106.62	105.38	108.8	108.19	106.9	104.49	108.6	105.59	105.75	105.34	108.45	107.82	106.45	107.47	105.76	106.46	104.94	105	105.61	106.24	106.73	109.4	105.96	105.35	106.85	106.46	106.96	106.09	107.61	105.58	105.13	107.9	105.89	107.24	105.24	104.88	106.64	108.06	105.74	106.17	105.8
109.66	108.13	105.7	107.51	106.36	109.35	109.75	110.6	108.56	109.77	109.61	109.48	109.34	106.38	107.71	107.18	107.62	107.55	105.89	110.76	107.25	108.16	107.66	107.64	107.69	109.65	109.62	109.31	109.74	107.79	109.71	108.07	106.54	108.69	108.97	109.58	109.98	108.55	108.15	108.48	109.96	108.65	110.25	110.03	107.37	109.83	108.31	109.14	109.21	108.1
104.36	107.29	105.9	105.45	105.22	105.53	106.5	103.94	105.64	105.37	105.35	105.05	107.1	104.41	103.4	106.65	105.91	106.51	106.04	106.15	105.63	105.26	102.78	109.18	104.36	105.07	105.39	107.35	108.02	106.15	104.94	105.57	105.87	104	106.51	104.85	105.76	105.6	105.23	105.04	105.04	105.93	105.86	104.73	106.2	106.32	105.31	106.3	108.08	105.26
97.863	96.53	98.968	96.945	99.902	99.837	96.824	97.815	98.054	98.139	99.545	98.806	98.018	98.162	97.084	96.67	98.429	95.839	96.867	98.706	98.021	96.866	98.465	99.528	98.778	97.176	100.65	98.156	97.732	96.067	97.915	99.526	98.268	98.177	98.432	100.08	97.938	98.339	99.573	96.22	99.721	98.328	97.641	99.177	98.82	98.41	99.374	99.014	98.667	97.965
111.26	110.46	109.06	108.8	107.82	107.98	107.75	107.32	109.97	105.55	110.5	107.51	109.04	107.47	107.49	107.47	109.27	106.85	106.9	109.47	106.99	108.15	106.83	108.27	108.83	106.61	107.17	108.22	105.84	108.88	107.64	108.72	108.74	108.15	107.5	109.52	109.18	107.03	107.04	110.92	107	106.69	110.86	109.61	108.89	105.77	106.95	107.6	108.85	105.49
99.047	97.136	99.248	96.452	97.563	97.547	97.399	98.489	98.613	100.11	99.159	98.899	99.438	98.927	95.279	98.198	96.394	97.701	98.042	99.177	97.267	96.373	97.811	97.216	97.471	98.93	98.043	99.947	99.691	98.216	97.302	98.899	98.17	98.968	99.501	96.55	99.427	97.282	98.168	98.748	97.541	97.524	99.983	97.262	97.542	99.54	98.953	98.273	98.342	97.598
107.28	105.39	104.35	106.06	106.45	105.66	106.02	102.86	103.45	104.71	105.55	102.07	107.7	106.68	103.61	105.73	104.71	105.25	105.3	104.78	103.41	106.85	106.37	105.78	105.77	105.37	106.24	107.64	105.84	106.09	105.5	103.84	104.93	106.06	105.58	103.88	106.31	105.23	106.42	106.6	105.25	106.3	104.69	103.4	105.82	105.62	105.24	104.75	104.08	105.86
107.14	109.54	109.73	107.6	108.57	106.54	104.6	106.86	106.39	107.09	108.28	106.76	108.83	106	109.73	106.49	107.53	110.59	107.85	107.46	109.76	108.91	105.53	107.96	107.89	108.17	107.38	106.62	108.49	106.56	104.95	108.66	106.76	107.79	109.6	106.35	105.23	106.71	108.6	106.56	108.56	107.18	108.42	107.77	107.39	107.01	107.49	107.91	106.23	109.76
109.53	107.14	107.26	109.87	106.21	108.6	110.17	107.59	108.05	109.44	109.15	107.04	107.16	110.19	109.06	110.64	108.95	109.76	107.57	109.04	110.02	108.02	108.96	107.18	108.44	108.03	107.25	108.27	108.95	108.99	108.2	107.3	109.19	107.92	108.96	109.54	106.41	106.88	109.31	106.63	106.53	108.12	108.4	108.39	108.58	110.56	108.36	108.45	109.44	107.21
99.128	98.431	98.709	99.878	98.568	99.554	98.918	97.482	100.12	97.303	99.535	100.03	99.189	100.16	98.105	97.625	98.356	98.964	97.447	97.764	97.429	100.05	100.39	99.99	98.889	98.9	98.241	99.22	99.378	97.167	97.727	99.592	99.899	99.577	100.63	97.265	100.75	97.014	97.833	98.16	98.691	99.704	98.247	100.61	98.901	98.141	97.894	99.319	98.571	97.267
109.05	110.07	108.06	107.46	110.36	108.65	109.58	108.3	106.5	106.52	107.54	107.22	106.72	107.62	106.38	106.38	108.28	109.08	108.3	110.86	106.69	107.11	106.88	105.75	107.96	107.88	109.69	108.63	106.76	106	108.28	109.43	108.3	107.67	108.92	108.65	108.87	108.71	107.38	107.77	107.61	106.06	108.2	106.88	108.3	108.72	106.29	105.65	107.78	107.95
102.35	100.85	101.78	101.55	99.065	104.06	101.81	103.38	100.82	99.963	101.87	101.09	99.789	99.176	100.13	102.01	101.31	100.28	101.72	101.81	100.45	99.424	101.22	99.701	102.17	101.49	100.22	100.5	100.67	101.56	101.25	102.42	101.16	99.437	100.44	102.53	100.65	101.19	100.76	100.11	101.46	102.05	103.06	101.08	101.79	101.48	99.182	102.24	100.92	101.81
105.95	106.98	106.67	106.42	104.54	104.22	105.12	106.25	106.43	105.56	105.3	105.85	106.4	107.68	107.73	104.02	104.54	106.62	106.78	104.42	106.12	106.17	104.92	104.86	104.02	107.04	105.52	106.6	106.5	104.46	105.79	104.78	105.55	106.17	104.32	104.92	105.37	106.06	105.23	106.36	104.56	106.37	107.37	103.83	108.02	104.1	103.47	106.65	105.82	106.91
99.542	97.976	102.45	99.011	100.87	99.375	101.46	101.07	102.69	99.635	100.27	100.67	99.567	100.4	101.01	99.523	100.51	99.671	102.22	101.9	99.897	101.86	103.55	99.68	100.19	100.69	100.54	100.22	100.42	99.484	101.61	98.487	99.814	100.84	101.18	99.625	99.742	100.37	99.722	99.389	102.7	100.82	101.2	102.03	100.7	101.68	99.736	99.864	103.2	99.492
110.19	107.99	110.37	108.19	109.17	106.26	108.3	108.26	108.33	109.03	108.96	108.1	107.62	107.63	108.12	107.55	107.76	107.61	105.87	107.28	106.77	107.26	105.63	108.23	105.6	107.56	110.91	108.47	106.46	108.69	107.09	108.73	107.22	108.33	108.58	108.98	106.42	105.87	106.01	108.5	105.71	107.09	107.87	106.92	107.43	108.35	106.94	104.64	107.57	110.01
104.95	106.68	107.84	107.55	106.53	107.72	106.64	105.53	106.76	107.02	107.09	104.96	107.69	106.56	106.44	106.55	104.85	105.9	105.59	105.89	108.11	105.84	107.13	107.17	104.74	106.3	106.51	106.77	106.44	105.63	104.59	107.12	105.45	104.6	105.76	104.86	108.9	105.77	104.37	106.74	105.1	108.15	107.55	108	105	105.69	106.38	105.58	105.99	105.76
106.59	105.42	107.46	106	106.94	106.68	107.96	105.88	107.91	106.75	106.93	105.59	107	106.3	105.98	105.69	104.69	108.34	105.96	105.96	107.32	103.37	106.46	105.72	108.6	106.37	103.67	106.27	108.07	105.67	108.13	106.18	106.22	105.63	105.5	106.41	106.69	106.93	107.82	108.35	106.82	105.15	106.12	107.55	106.01	105.98	106.58	108.26	106.76	105.67
108.59	105.64	106.72	106.23	108.43	109.48	106.98	105.95	107.07	107.13	108.2	107.24	104.3	104.53	105.75	107.89	107.15	105.33	106.93	105.95	107.18	106.16	108.05	105.94	106.05	106.01	107.06	105.5	103.82	104.69	108.61	107.95	104.73	108.6	103.89	106.94	105.86	106.45	107.01	105.22	106.91	106.99	106.04	106.57	106.04	104.67	107.58	106.24	106.23	105.65
107.57	107.36	107.59	106.18	109.42	109.28	107.01	105.88	107.66	107.71	107.31	109.47	108.97	109.78	107.79	108	106.51	107.05	109.79	107.67	106.89	108.84	108.28	108.06	109.57	108.08	107.78	110.27	108.32	106.36	106.79	109.27	107.9	108.17	109.11	108.25	106.88	107.09	106.62	109.02	109.27	107.27	106.24	107.94	107.61	107.04	109.11	107.56	107.77	106.34
105.25	104.83	108.38	108.26	108.47	106.49	106.93	107.46	107.07	105.96	106.81	107.67	106.28	104.94	107.25	105.81	105.25	105.25	106.81	105.61	104.47	107.03	105.59	106.73	107.42	107.31	107.07	105.91	105.85	105.1	106.92	107.19	105.59	107.1	105.4	106.26	106.33	105.89	105.35	105.61	107.28	104.59	108.49	106.68	103.45	106.55	105.3	107.31	107.19	106.45
99.409	96.372	98.126	97.19	97.104	96.483	99.741	98.565	96.406	96.701	96.666	98.816	96.551	95.886	97.416	96.536	97.336	98.409	98.369	97.608	97.96	96.89	96.289	98.152	96.243	98.611	97.319	99.768	98.335	96.442	96.345	94.747	97.991	99.917	97.618	98.533	96.04	100.47	98.085	95.126	98.833	97.97	98.885	96.571	98.228	97.661	100.98	100.6	98.22	98.571
99.534	98.118	100.74	98.438	96.563	99.938	99.215	101.2	100.2	98.124	100.47	98.365	98.569	97.504	98.7	98.472	102.49	99.211	101.57	98.398	99.908	98.327	97.015	98.233	99.646	97.44	100.07	99.032	97.472	97.551	98.004	97.703	97.376	98.815	99.567	97.319	96.535	99.629	98.405	101.94	98.628	97.665	101.2	97.155	98.806	96.689	98.046	96.37	99.016	97.39
107.16	105.68	105.63	105.78	105.72	107	107.12	108.18	108.46	107.73	108.16	107.89	106.87	107.5	105.24	105.96	106.01	105.29	106.07	105.2	109.98	106.69	107.62	108.03	105.06	108.59	107.76	106.76	108.39	107.87	107.57	107.47	105.75	106.11	106.72	107.95	104.18	104.35	106.33	106.92	108.07	105.38	107.01	109.94	104.74	103.82	105.5	106.09	108	107.39
104.46	107.13	106.4	103.86	104.82	108	106.18	106.24	103.71	105.56	104.65	104.84	104.43	105.75	107.17	102.85	106.25	106.86	105	105.17	102.76	107.01	105.92	102.95	106.43	108.05	104.29	106.14	105.54	106.31	107.36	104.19	106.24	107.27	104.97	107.62	105.55	105.76	105.7	107.29	107.69	106.86	106.31	105	107.03	105.97	104.53	106.26	103.14	105.06
102.21	102.75	101.63	102.64	102.83	104.48	102.56	100.45	103.82	102.52	100.27	102.38	103.67	103.69	102.19	103.65	103.24	103.24	102.02	100.08	103.47	102.16	102.42	101.95	102.43	101.05	102.13	101.79	102.73	103.59	100.82	102.79	104.29	102.78	101.61	102.82	104.35	101.77	102.84	101.08	101.97	101.04	104.77	102.52	104.04	102.5	102.89	102.47	105.77	102.89
108.89	108.84	109.78	108.53	109.55	108.88	108.26	111.52	109.85	109.83	108.77	107.22	107.48	107.17	111.37	106.19	108.65	108.27	108.35	108.55	109.04	107.93	107.53	108.54	109.14	110.05	107.53	109.13	108.73	108.29	109.1	108.66	108.78	110.29	110.18	106.45	109.26	107.04	109.49	109.73	109.85	109.04	106.26	108.37	111.14	108.4	107.24	109.15	108.6	109.38
104.59	104.93	106.29	104.26	107.46	104.44	105.61	106.07	103.91	106.4	104.09	105.8	102.77	106.71	104.05	103.63	104.32	108.02	103.35	104.87	104.7	103.75	104.56	104.39	104.29	105.17	105.75	105.34	104.63	107.16	105.94	107.69	105.09	106.81	106.35	103	105.08	105.74	105.86	105.03	105.74	104.47	104.05	104.14	104.32	105.16	106.01	106.52	105.75	108.9
106.04	109.44	107.06	107.38	108.89	107.99	107.46	109.56	106.46	107.21	106.24	108.47	107.9	107.2	108.64	108.3	107.83	107.81	108.73	107.12	107.91	108.62	107.75	108.87	109.06	108.77	108.71	108.36	110.06	107	109.24	107.52	107.98	109.71	109.1	108.15	110.01	107.45	107.47	106.93	109.83	107.96	105.78	108.34	108.18	108.31	109.57	109.95	108.63	107.83
109.36	107.94	107.78	107.88	107.9	108.63	105.48	104.49	108.11	107.71	109.33	107.06	109.33	108.52	112.02	107.67	107.5	107.19	107.74	108.57	109.71	108.28	107.31	109.32	107.44	109.21	107.64	109.04	105.94	108.2	110.04	107.25	108.56	108.03	109.4	109.2	109.4	108.42	108.99	107.62	108.09	108.1	108.64	106.66	106.29	107.93	108.6	107.73	106.19	108.72
104.34	106.1	105.94	107.93	107.58	108.15	106	104.51	107.17	106.51	107.97	105.36	106.19	109.41	105.89	107.21	109.27	104.87	105.84	105.35	108.32	106.7	106.16	105.8	104.08	105.55	106.97	105.21	108.2	105.31	105.47	105.56	105.87	106.14	106.4	105.59	105.14	105.81	105.2	106.63	105.29	106.11	104.28	106.35	105.3	107.09	106.63	104.16	107.97	107.66
102.06	101.54	102.04	100.11	100.83	97.831	101	97.928	98.988	99.869	101.15	100.24	97.241	101.31	102.6	101.9	99.687	100	102.79	101.83	100.79	100.94	101.25	98.428	101.43	99.994	100.25	100.81	98.387	101.29	101.42	100.49	99.102	100.42	102.03	98.7	100.28	101.33	101.27	101.54	99.166	101.08	100.22	101.29	102.15	99.945	102.23	101.88	100.48	104.29
109.76	107.02	108.47	108.63	108.29	109.22	107.17	109	107.24	110.44	108.16	109.2	105.59	107.93	109.37	110	109.44	108.21	105.42	106.39	106.68	108.59	107.95	107.82	109.17	107.1	109.69	106.92	106.2	105.47	107.98	108.8	108.69	108.94	105.17	108.15	106.08	107.5	107.36	108.39	109	106.37	109.69	106.57	107.42	109.46	107.22	106.33	108.74	106.14
105.78	107.49	106.76	104.21	104.87	106.28	105.81	106.99	104.04	106.2	105.1	105.6	107.74	106.99	107.29	106.72	106.61	107.82	108.02	105.94	107.41	105.46	106.07	106.1	108.31	107.24	107.02	106.83	107.55	106.75	104.97	105.35	107.66	108.26	106.14	105.95	106.29	108.07	105.49	107.22	106.99	106.28	106.15	106.6	104.7	105.67	108.15	105.01	109.15	104.82
103.8	103.56	105.23	105.15	105.26	105.89	107.94	104.44	106.02	106.59	106.23	105.53	105.35	106.06	107.57	107.61	108.45	106.2	105.48	103.8	102.87	103.8	105.29	106.94	104.58	103.18	104.79	105.65	105.29	107.04	105.87	107.11	107.11	106.52	105.63	104.21	108.13	104.58	106.92	106.59	105.85	105.74	106.42	105.87	104.83	108.01	108.07	104.12	106.71	106.27
106.75	104.56	106.64	104.27	105.2	105.56	105.66	107.43	107.33	104.69	107.23	104.87	105.28	108.07	105.88	107.22	104.72	106.2	106.04	101.6	104.38	102.87	104.65	106.49	105.2	105.07	106.83	105.06	105.21	106.85	105.24	106.49	104.16	107.03	107.56	104.56	104.54	102.98	106.79	105.06	106.13	107.03	105.32	102.93	106.33	105.28	103.43	105.19	105.69	102.97
106.94	107.56	108.58	107.6	106.78	108.54	107.04	111.27	111.2	109.49	109.97	108.32	108.57	107.62	108.58	107.35	110.19	106.63	108.6	109.6	108.67	106.75	106.13	108.04	108.73	109.34	108.11	106.67	106.68	108.21	108.08	108.57	107.64	106.85	110.38	109.02	106.67	108.03	108.83	108.27	109.09	108.85	107.3	111.81	108.92	107.82	107.04	108.32	109.4	107.6
99.131	98.081	97.584	98.357	97.776	96.477	96.161	99.122	99.53	96.7	98.857	98.166	97.078	95.369	99.126	97.746	97.357	98.905	98.58	97.449	97.587	97.203	97.75	98.735	100.16	97.11	97.121	98.305	100.02	99.046	98.701	97.055	97.028	99.41	100.5	98.33	97.956	97.704	98.295	96.989	98.123	97.29	98.577	96.249	96.848	96.983	98.33	97.812	98.263	98.376
108.12	106.58	108.18	107.53	108.17	107.31	109.77	110.48	108.73	107.13	107.53	108.68	106.96	107.58	107.17	108	107.59	106.21	107.81	107.36	110.39	106.33	108.13	107.51	108.15	107.98	105.55	109.11	108.62	107.96	107.2	106.28	107.52	106.36	107.24	106.18	108.1	107.4	107.04	107.59	109.04	106.95	110.61	108.1	108.41	107.81	110.58	107.21	107.02	108
107.7	107.87	108.52	106.6	106.94	109.02	106.72	108.03	108.51	108.39	107.16	106.62	110.1	108.61	105.31	108.23	106.99	106.15	106.42	108.24	108.53	108.46	111.41	107.52	108.61	105.96	106.28	106.42	110.05	108.98	106.9	107.35	106.77	107.07	108.77	106.94	107.34	106.57	106.15	107.55	108.39	108.36	108.38	107.79	106.66	106.83	108.89	108.76	107.68	108.05
107.39	107.47	107.79	109.99	108.68	106.41	109.55	108.45	104.56	107.32	107.35	108.17	106.04	109.08	108.38	108.59	108.38	108.63	109.8	107.06	109.2	106.84	109.81	107.07	108.21	109.29	106.8	108.17	109.92	110.2	107.6	107.26	109.29	106.89	107.08	108.87	107.12	107.95	110.49	107.89	107.81	107.9	107.54	107.76	108.31	107.23	106.66	108.6	110.93	109.17
97.09	99.654	97.786	98.931	95.859	98.074	99.085	99.411	100.89	99.163	98.631	100.2	99.632	100.08	101.41	100.65	98.221	97.473	99.817	101.04	98.031	101.05	97.927	99.23	98.656	99.539	98.886	100.52	99.047	99.772	97.959	100.91	98.745	98.482	99.914	100.25	100.23	99.339	96.694	97.263	99.003	101.18	97.22	98.352	97.793	98.683	98.462	99.802	99.091	98.49
106.78	106.01	106.48	106.77	107.06	107.41	106.16	107.21	105.6	106.2	107.76	106.71	106.15	106.97	107.06	107.49	107.69	104.19	106.23	106.56	104.66	106.82	107.8	105.96	108.34	105.31	106.28	108.42	108.99	106.78	104.96	109.99	105.35	106.68	105.93	106.22	106.94	107.77	107.41	107.16	105.64	105.8	109.03	106.81	106.46	106.01	105.77	107.25	104.76	109.19
105.05	106.77	106.43	105.12	105.93	106.92	107.52	103.88	107.09	106.07	105.01	103.74	106.65	104.76	103.27	105.75	106.32	107.15	104.27	105.8	105.41	104.67	105.86	106.52	107.24	104.25	106.61	104.39	105.15	105.18	105.43	104.53	105.28	107.03	104.44	107.42	106.34	105.69	105.09	105.87	106.97	103.92	104.91	104.78	105.88	104.92	105.46	106.14	105.15	105.35
100.11	100.8	99.522	97.341	100.95	100.07	99.735	99.333	99.625	100.47	99.301	99.85	99.148	98.045	98.868	98.266	97.788	97.464	98.715	99.541	100.12	100.34	98.078	98.746	96.295	99.937	100.54	96.128	98.364	98.671	96.593	100.63	99.577	100.13	97.955	98.653	98.087	100.93	100.12	100.01	97.156	99.818	98.035	99.107	98.487	100.52	101.42	100.1	100.83	101.37
103.93	105.28	107.55	105.06	105.22	106.37	106.08	105.75	107.69	103.56	106.05	106.16	105.21	104.39	105.57	105.06	106.78	104.47	105.88	106.16	106.57	104.22	104.94	106.92	105.78	107.41	105.95	105.13	105.9	106.72	105.55	108	107.18	105.02	102.82	103.57	106.41	105.93	106.75	105.05	106.41	105.75	105.46	104.19	104.45	106.67	107.51	104.93	107.89	104.9
106.99	110.86	107.19	106.17	108.09	108.02	107.61	109.89	109.28	108.92	109.2	106.92	109.97	107.32	105.19	108.24	107.9	109.28	107.87	108.82	110.66	109.41	109.58	109.33	109.69	107.69	109.04	108.71	107.79	108.19	110.84	107.24	109.71	110.96	109.92	109.61	107.92	109.85	109.64	106.91	108.79	109.38	107.9	108.05	108.75	107.02	111.16	108.57	107.98	106.94
108.43	108.63	108.29	109.08	109.32	108.89	109.7	108.02	108.38	108.44	106.55	107.1	107.32	107.78	109.08	111.07	107.58	109.01	108.04	108.56	110.01	107.85	107.76	108.66	105.93	109.97	108.01	107.49	105.95	109.35	110.12	107.34	106.32	107.73	109.24	107.2	105.23	109.43	107.93	107.51	108.5	108.32	108.8	107.85	108.19	107.09	108.07	110.34	108.22	109.44
106.23	105.5	106.99	108.4	106.65	106.35	104.5	104.07	103.93	105.55	105.84	105.64	105.54	106.78	106.3	103.72	105.23	105.96	106.39	104.54	104.37	104.79	104.65	104.35	105.53	107.45	105.17	105.72	106.17	106.05	104.34	105.42	106.63	106.8	104.97	104.32	102.6	104.99	105.43	104.37	104.28	104.02	105.45	104.45	105.91	105.53	106.73	105.81	105.91	103.9
106.87	107.35	109.97	109.46	107.94	107.77	108.03	109.07	108.6	109.54	107.57	107.84	109.72	106.85	108.56	107.39	107.21	108.61	108.74	108.28	106.81	107.54	109.03	108.04	107.2	108.58	108.65	108.91	107.71	106.75	108.82	109.09	108.32	108.74	109.26	108.25	108.85	107.18	108.93	110.61	107.49	108.91	108.7	108.28	108.98	110.96	108.45	108.44	108.05	107.54
109.01	106.14	108.04	106.2	106.38	107.17	106.52	104.86	106.19	105.25	106.14	105.78	108.52	106.6	108.1	106.85	105.91	104.86	107.93	108.24	106.25	107.68	107.85	107.09	107.08	105.53	107.26	105.28	108.16	106.19	107.58	107.41	108.25	104.67	106.14	106.08	105.49	104.98	110.22	106.04	106.14	105.66	108.62	106.26	108.67	104.65	106.06	105.07	106.88	106.12
109.66	110.96	110.58	109.81	108.61	110.36	110.42	108.36	110.65	109.27	108.4	108.24	111.85	111.21	110.75	109.73	109.05	110.9	111.3	110.44	112.24	110.16	108.65	111.6	109.55	110.69	110.33	112.09	110.14	109.46	111.56	109.8	109.87	113.02	111.65	111.59	110.27	108.99	112.48	109.07	109.16	111.41	109.29	110.78	110.61	111.34	110.55	110.28	110.76	109.86
107.63	107.85	109.38	108.18	107.82	108.37	109.37	108.83	108.93	110.77	106.24	107.89	107.43	107.95	107.46	106.03	106.61	107.96	109.18	109.14	106.8	107.28	109.03	110.31	108.65	107.2	106.53	108.41	108.21	109.47	107.69	107.25	107.18	108.13	108.84	108.81	106.23	107.66	109.16	108.58	107.39	107.92	108.04	110.2	107.64	107.99	107.32	106.52	109	108.29
108.72	109.3	108.8	108.77	107.69	109.38	107.35	108.18	104.84	107.61	108.85	108.11	109.2	106.97	109.51	109.13	108.04	108.76	108.72	107.17	109.2	106.93	107.7	109.1	105.89	107.52	106.32	108.23	107.16	107.34	109.35	108.95	107.07	109.88	107.7	108.67	110.03	108.7	109.68	109.91	106.55	108.88	109.34	107.94	109.87	108.28	108.05	107.73	109.2	109.84
108	108	110.27	107.07	110.64	107.75	106.4	107.53	109.04	109.16	110.39	106.55	106.77	108.9	105.55	106.25	107.22	107.75	107.6	108.08	106.83	106.36	107.25	108.39	106.22	108.84	106.89	110.65	106.79	107.92	108.74	106.62	110.96	105.75	107.2	108.47	107.92	109.12	106.96	108.42	108.39	109.7	108.09	105.35	106.67	110.23	108.85	108.18	109.33	108.99
108.75	109.31	107.33	107.91	109.76	107.34	108.56	106.85	107.91	107.67	109.57	109.76	107.62	108.06	107.18	108.1	110.07	108.91	107.88	106.46	106.06	107.88	107.98	109.63	108.22	106.76	107.5	108.94	107.56	110.06	108.61	107.2	108.67	107.63	109.88	108.53	108.32	109.13	108.89	108.31	108.81	109.88	108.53	109.5	108.9	109.11	108.62	108.74	108.43	109.29
107.79	108.33	107.05	108	105.76	108.15	108.08	109.29	108.84	107.95	106.61	108.27	109.74	107.89	107.44	109.54	108.06	106.89	107.95	108.06	106.66	105.64	108.34	109.75	106.99	108.65	106.66	105.64	106.48	107.72	108.17	110.23	109.08	107.94	108.43	107.73	109.37	111.38	106.23	107.72	108.42	108.4	107.48	108.87	107.6	107.62	108.24	108.89	107.77	108.95
109.37	107.67	107.12	109.92	107.14	109.08	108.83	110.39	106.03	109.81	106.45	109.15	105.84	108.24	106.87	109.04	107.92	110.69	107.7	110.7	108.35	109.56	108.16	107.82	108.13	103.07	108.53	108.78	106.22	107.83	106.59	107.44	107.87	110.18	108.02	106.17	109.58	109.74	108.02	108.41	107.61	109.08	107.64	106.57	109.99	109.52	107.62	111.31	108.77	109.35
99.663	98.546	96.683	100.69	97.838	97.24	99.336	98.521	98.946	99.485	98.149	98.792	99.001	98.508	98.829	99.75	99.782	99.77	99.012	96.758	98.864	98.061	99.122	98.794	101.12	99.248	98.454	98.09	96.406	97.794	99.21	96.879	98.831	97.277	96.382	99.63	99.067	96.792	100.84	96.444	97.635	99.235	98.467	99.081	98.693	95.943	99.53	98.074	97.791	99.529
108.18	108.24	106.19	108.48	106.73	107.78	109.57	109.09	108.28	109.25	107.67	108.38	109.25	107.22	107.84	108.99	109.57	108.63	109.37	108.43	107.74	109.07	108.32	106.65	106.26	107.46	109.53	108.16	109.45	108.98	109.32	105.34	107.52	108.52	108.29	107.52	107.87	109.81	108.15	105.84	108.6	109.9	108.79	109.61	108.81	108.27	109.12	106.58	108.86	108.88
108.84	106.33	108.45	107.42	107.93	107.4	106.78	106.75	110.55	108.17	107.72	107.98	107.07	108.75	107.68	109.21	109.3	107.69	106.48	110.58	105.3	108.4	106.76	108.77	107.71	107.69	107.88	108.31	109.15	107.65	108.33	107.24	108.82	108.96	109.28	107.82	107.22	107.94	107.45	106.15	111.15	108.8	108.9	106.4	107.72	109.79	108.66	109.57	108.71	108.23
109.84	109	109.25	109.17	108.57	108.77	106.74	107.35	108.48	107.9	108.27	109.64	109.01	108	109.89	108.39	110.94	109.63	108.46	108.96	107.68	108.12	110.85	107.15	109.99	108.13	108.63	107.28	109.97	109.24	108.37	109.08	106.33	108	108.68	109.81	109.54	107.78	109.25	109.07	111.16	110.96	106.09	107.94	110.08	108.28	106.46	109.31	107.95	109.03
106.22	105.35	107.07	106.46	107.12	108.75	104.97	108.6	107.11	107.45	106.52	107.19	110.52	108.02	106.72	107.55	109.64	107.83	105.81	104.6	105.54	106.17	104.73	104.07	106.18	107.48	107.74	108.85	107.95	107.89	105.17	107.84	103.99	105	105.55	106.34	107.32	105.08	106.54	106.95	106.03	105.95	106	107.4	105.58	107.46	106.11	107.08	106.15	107.83
99.441	102.08	99.687	100.81	99.787	100.76	102.18	100.44	100.38	100.74	99.362	100.65	100.32	100.54	102.28	101.8	100.3	99.579	99.326	100.89	101.79	99.385	100.38	101.18	99.47	100.88	100.79	100.92	98.281	102.35	99.814	100.72	101.35	99.594	103.14	99.544	101.19	99.233	97.993	101.32	100.24	101.04	102.85	98.512	100.05	98.106	98.508	101.48	100.79	101.1
107.15	107.49	106.55	106.21	106.9	105.68	105.94	106.36	107.77	106.11	107.12	103.33	104.39	107.23	105.57	106.77	105.89	109.3	106.98	105.85	106.65	103.97	106.91	107.35	104.78	107.09	106.26	105.72	106.5	105.84	106.65	106.52	107.03	106.36	106.66	107.26	105.74	105.59	106.7	106.63	106.2	105.87	107.43	107.01	107.07	107.26	104.57	106.6	109.06	105.77
101.92	100.48	102.31	99.936	99.908	99.765	99.23	101.53	98.438	99.811	102.28	101.12	99.911	101.97	99.456	100.26	101.05	101.2	100.75	101.54	99.842	100.78	98.98	99.947	100.88	99.957	97.627	98.526	101.37	101.43	99.884	99.364	100.29	98.264	99.679	100.43	102.13	100.76	100.43	100.82	99.845	101.54	99.745	98.894	100.23	99.937	99.866	101.34	100.01	99.077
110.56	109.49	107.31	110.35	110.37	109.85	111.45	110.65	109.75	112.22	110.28	111.33	110.66	109.35	110.33	112.09	109.31	112.05	109.37	112.57	111.94	108.44	110.99	111.16	111.21	109.88	111.25	109.14	111.48	111.73	110.03	111.07	108.52	111.63	112.52	111.75	109.8	109.33	110.89	111	110.71	109.88	111.33	108.63	111.29	111.11	110.87	111.72	110.61	110.71
104.81	105.46	107.83	105.05	105.88	106.55	106.6	107.73	103.87	103.63	106.75	104.96	106.27	105.72	105.22	104.28	106.44	105.18	107.19	105.27	104.17	107.49	106.24	103.37	105.36	106.69	105.61	102.87	104.84	105.57	101.63	105.49	107.36	105.35	105.44	104.09	105.03	105.89	105.71	104.65	106.25	106.23	107.75	105.06	106.7	103.77	106.96	104.65	106.35	105.72
106.64	107.81	107.18	108.15	106.78	107.62	106.34	109.86	109.11	108.75	107.45	108.64	108.03	107.81	106.87	108.86	106.37	107.82	107.59	108.91	108.59	108.88	108.61	107.88	108.78	109.13	110.36	109.2	108.57	106.93	107.41	106.77	109.98	110.02	107.45	106.32	110.9	108.39	107.39	108.43	107.33	108.87	109.2	109.92	107.86	109.47	108.71	107.27	108.46	105.78
108.65	109.92	109.3	107.94	110.27	107.69	107.4	108.16	107.04	107.21	106.63	107.27	109.38	109.28	107.81	107.86	108.36	108.32	107.09	108.18	107.58	107.66	108.27	107.97	107.33	109.76	110.03	108.06	108.71	109.61	107.98	105.85	108.85	107.15	108.15	109.95	107.9	107.29	106.97	106.71	107.67	107.86	111.51	107.35	108.37	109.23	109.16	108.94	109.19	107.94
108.78	108.24	107.51	107.92	107.46	108.11	106.78	107.83	106.38	108.73	107.34	107.21	107.36	110.03	106.69	108.93	107.82	108.19	108.49	105.22	108.51	108.91	107.12	109.72	111.2	108.92	110.42	108.09	108.22	108.85	108.81	105.5	110.46	105.58	106.64	106.01	107.07	105.9	106.46	106.21	108.77	106.26	107.44	106.8	109.21	108.57	107.07	107.04	107.31	108.77
100.27	100.42	98.563	100.35	99.805	101.51	101.42	98.76	99.312	101.44	99.288	102.37	99.071	100.84	100.29	101.73	102.74	101.62	100.69	99.383	103.08	98.84	100.25	99.051	100.5	99.926	100.09	100.42	100.05	99.452	99.239	99.858	101.49	99.967	101.59	102.13	99.166	97.68	99.641	99.661	101.81	99.713	98.876	100.77	99.731	99.743	98.887	98.915	98.732	102.01
106.32	105.68	105.28	107.18	107.65	106.33	106.52	105.01	102.95	104.49	105.37	104.39	107.44	105.63	104.81	104.68	106.32	104.68	104.94	104.63	104.46	104.94	105.87	104.78	107.76	108.49	105.41	105.98	106.87	106.57	104.76	105.96	103.71	104.85	107.3	104.38	106.84	103.91	105.76	105.51	104.9	106.64	103.88	103.43	103.63	106.79	105.88	105.23	105.35	104.73
96.715	97.694	97.865	100.73	99.361	97.772	97.577	96.229	98.866	99.191	97.785	99.001	99.755	97.468	96.919	97.385	97.06	95.773	98.523	97.628	96.652	97.675	99.509	97.897	98.718	95.872	97.548	98.117	96.758	95.948	98.08	96.77	99.154	97.493	97.748	96.808	97.36	98.62	99.021	99.36	94.971	97.516	94.758	97.708	97.54	96.36	96.812	98.581	98.312	100.67
96.519	98.443	96.769	97.514	97.371	98.946	98.065	96.255	98.197	99.955	98.539	97.101	98.362	100.1	100.05	97.47	98.062	97.895	99.667	99.419	98.11	97.773	96.2	98.852	98.398	97.847	99.192	99.831	97.887	96.985	98.339	99.135	98.392	96.483	96.159	98.137	100.35	100.42	96.458	98.653	96.283	97.923	96.638	97.956	98.965	96.651	97.668	98.62	97.973	99.937
98.477	99.333	97.411	97.893	97.176	98.565	100.58	98.199	96.355	100.27	98.709	96.729	97.951	98.396	98.571	97.67	98.011	97.202	99.275	97.474	97.587	97.217	98.033	98.446	97.78	97.018	95.182	96.458	97.299	98.115	97.571	96.187	97.768	98.441	96.826	97.563	96.829	98.306	96.027	96.11	98.095	97.234	100.18	97.375	100.89	97.651	96.874	99.375	99.456	97.091
99.354	99.094	100.78	100.04	99.089	101.96	98.599	100.1	98.663	99.351	102.15	99.105	101.49	100.08	101.67	100.86	101.9	101.51	99.941	102.1	97.247	99.508	100.01	100.66	102.71	99.993	99.857	100.64	100.12	99.659	100.87	98.899	100.16	99.136	101.11	99.848	99.334	100.2	99.711	100.69	99.602	98.743	99.138	103.41	99.932	97.017	98.519	99.531	100	101.56
98.896	99.792	96.939	98.957	98.502	99.096	97.875	99.531	99.825	98.329	99.323	99.077	97.406	99.481	98.657	98.311	98.44	97.835	98.93	99.107	100.48	100.75	99.694	99.633	99.506	99.951	98.985	99.131	98.869	98.545	98.146	98.744	98.825	96.561	98.163	98.253	97.137	99.801	100.13	98.899	98.487	98.6	97.951	98.107	98.801	99.109	98.407	102.58	99.326	97.877
107.7	106.8	109.03	110.09	108.8	109.18	107.55	108.68	105.33	108.65	108.17	106.67	108.39	108.28	106.52	109.66	110.57	110.07	108.74	105.43	107.23	108.54	109.53	107.55	106.66	109.14	106.53	108.27	105.18	108.43	109.45	109.36	109.17	108.44	109.97	108.03	109.49	108.24	108.61	109.5	108.79	109.44	106.35	109.23	108.18	108.95	109.5	108.47	106.62	109.27
104.96	104.47	103.72	106.51	106.62	106.96	104.82	104.1	104.55	103.9	105.48	106.33	106.24	104.25	107.15	107.59	104.9	105.53	105.47	103.83	105.5	106.08	106.98	105.56	107.1	106.87	103.33	106.23	104.34	104.91	106.75	107.21	106.61	103.88	105.63	105.91	105.26	104.67	104.06	105.52	105.91	103.79	104.09	105.11	106.66	106.12	107.22	105.87	105.96	107.51
108.19	108.86	108.69	106.64	107.53	108.71	108.52	108.74	106.13	108.4	107.47	107.37	109.37	106.88	107.97	108.23	105.96	105.85	106.97	106.47	107.04	110.14	107.41	109.13	107.93	109.38	106.85	109.49	107.16	105.76	108.46	107.63	106.42	108.09	105.59	107.74	106.26	109.41	107.77	106.29	106.95	106.83	108.48	107.96	107.41	107.39	107.1	106.07	106.89	108.21
103.64	106.56	104.02	106.02	105.93	108.22	106.46	105.39	106.97	107.08	108.46	105.33	106.1	106.13	105.37	106.44	107.94	105	105.71	109.2	107.22	106.06	105.82	108.21	104.88	106.74	105.87	107.16	107.79	106.25	105.95	104.81	105.24	103.4	105.5	106.79	104.38	104.44	107.73	107.15	104.48	107.61	105.2	107.62	104.51	104.54	104.51	106.3	107.05	105.74
106.8	109.31	107.29	108.94	108.14	109.23	107.9	106.49	109.11	109.27	109.92	107.97	107.21	107.79	106.39	109.17	107.51	105.61	109.95	108.41	106.58	107	109.64	106	109.76	106.79	106.39	106.94	108.6	105.82	107.15	108	107.56	108.18	106.67	108.97	104.97	108.87	106.46	107.23	108.28	106.24	109.18	109.72	108.02	110.26	107.73	108.78	107.13	109.68
106.53	110.58	107.4	108.27	109.83	107.32	107.37	106	107.4	107.61	107.12	108.72	108.37	108.34	108.67	108.13	106.1	106.53	106.93	106.5	108.51	108.15	108.49	110.49	105.72	107.4	107.93	106.9	107.22	108.87	108.99	108.87	109.36	110.67	106.08	106.83	109.32	108.24	108.02	109.15	108.21	106.16	106.99	109.36	109.24	109.55	106.95	107.5	107.89	110.44
105.35	105.34	104.6	105.27	105.58	106.73	104.81	107.87	106.4	103.72	103.24	105.92	105	104.99	104.59	106.61	104.88	105.9	105.07	105.82	104.1	103.66	105.29	106.73	104.82	105.01	104.65	106.15	105.5	104.74	106.11	105.97	104.94	105.06	104.37	106.09	103.62	104.01	107.36	105.02	105.53	105.92	105.69	106.16	105.71	105.13	106.94	105.32	105.32	104.8
107.4	106.77	109.56	107.03	107.34	106.17	108.26	107.53	106.13	107.21	107.07	106.5	104.81	109.04	107.21	108.66	107.85	107.17	108.03	109.39	106.63	107.2	107.87	108.67	108.26	108.04	107.4	109.97	107.8	108.72	108.1	107.66	108.65	108.24	106.95	106.46	106.86	107.54	107.12	106.44	107.11	108.75	109.86	108.3	107.93	109	109.03	107.16	107.32	107.13
105.82	105.62	106.35	106.79	104.75	106.08	105.04	104.46	106.36	104.78	103.68	106.99	103.47	106.17	102.89	104.76	103.26	104.04	107.91	106.04	105.44	104.96	105.04	103.25	104.89	106.96	104.01	106.07	106.96	104.68	106.59	106.33	105.69	103.88	104.96	105.9	103.81	106.59	106.14	104.96	104.07	107.12	104.16	106.35	105.88	105.57	106.67	108.05	105.33	104.93
106.58	108.67	107.44	108.21	109	109.07	109.78	108.4	108.08	105.76	108.1	108.28	106.69	107.58	110.05	106.96	109.17	108.06	107.98	107.36	107.33	107.63	112.47	108.74	108.32	106.6	108.4	108.61	108.19	108.76	108.4	108.56	109.37	110.09	106.75	110.79	108.42	108.62	108.36	107.85	108.71	105.58	108.3	109.74	109.06	108.78	107.2	110.66	108.49	109.4
109.3	107.24	109.27	105.33	108.15	107.78	106.51	108.24	107.28	105.29	108.24	107.16	105.68	105.85	108.51	107.82	109.34	106.33	108.36	108.87	106.45	110.01	109.04	107.1	108.42	108.1	107.73	107.52	105.62	108.62	107.6	107.7	107.43	108.12	108.48	107.96	107.24	109.35	107.81	107.75	109.97	109.33	109.15	110.02	107.86	109.82	110.26	107.94	107.87	106.79
105.65	107.16	104.94	108.54	105.4	105.92	105.21	106.72	105.13	107.97	106.64	105.71	107.28	103.58	102.86	105.71	106.16	105.23	106.89	106.63	105.58	105.94	105.3	105.99	106.52	105.74	105.42	104.83	106.48	107.45	106.48	104.95	106.75	105.62	107.95	104.7	106.16	103.88	105.58	106.43	106.7	105.43	107.27	107.23	105.36	107.46	106.68	104.36	106.39	108.42
103.08	100.63	101.04	100.08	102.17	101	100.82	103.3	99.893	102.06	101.72	101.47	101.3	100.64	101.15	100.67	100.46	100.52	102.43	102.13	102.82	102.04	101.32	99.924	100.95	100.66	101.11	100.31	100.15	100.22	102.69	99.52	100.32	101.7	102.22	99.183	99.181	100.88	100.82	100.99	101.25	100.78	99.894	102.08	102.43	103.01	100.68	102.44	103.21	101.99
108.25	108.18	107.36	108.94	107.86	105.74	108.32	108.33	109.06	107.82	107.95	107.54	108.14	108.18	107.38	108.16	107.75	107.31	110.67	104.83	109.74	107.63	107.17	107.63	108.2	109.65	105.14	106.62	108.18	106.92	109.22	108.14	109.81	107.8	109.17	109.94	106.73	106.84	109.23	109.96	107.9	106.9	107.7	107.58	107.96	107.93	108.9	106.87	106.97	107.65
103.38	104.75	105.14	101.95	106.01	105.51	104.93	105.72	104.18	104.55	106.54	105.65	106.15	108.11	106.08	104.41	105.44	104.87	106.59	105.87	104.15	106.84	105.39	105.33	106.04	104.23	104.21	106.77	106.36	104.71	105.8	106.15	105.1	105.3	103.54	106.01	107.07	103.87	106.96	104.59	104.79	105.29	105	106.08	105.26	106.02	106.84	104.02	105.96	105.38
100.68	100.3	100.36	101.57	98.774	99.274	99.854	100.69	99.701	100.7	101.16	101.54	98.125	99.335	101.19	101.35	97.99	102.01	102.55	100.74	102.63	101.47	102.08	101.47	98.729	102.18	100.48	99.966	99.436	98.659	100.55	102.44	101.31	100.4	100.74	102.22	99.92	100.37	99.52	100.71	102.07	99.122	100.98	100.13	100.15	100.29	101.67	99.307	99.387	101.23
98.758	96.721	98.584	97.459	95.765	98.306	99.094	99.631	97.861	97.823	97.235	95.095	97.082	96.161	98.907	98.777	98.604	99.977	98.969	98.473	97.454	97.728	96.767	97.337	96.83	96.895	97.774	96.802	98.299	99.522	99.232	97.469	97.406	97.3	98.802	98.925	97.363	98.749	97.914	97.941	97.926	95.964	98.558	98.78	96.682	96.721	97.732	98.419	99.195	98.626
106.98	108.01	107.98	111.49	109.83	108.83	107.77	105.83	105.96	106.3	110.65	109.03	108.47	108.75	108.24	108.3	108.06	108.88	109.72	106.84	108.87	108.2	107.92	108.08	108.17	103.66	107.87	109.93	109.59	110.3	107.01	110.81	109.54	108.29	107.48	109.56	106.74	107.15	106.81	107.31	108.19	108.64	108.16	108.96	107.37	110.36	109.34	109.66	108.77	107.66
105.55	109.49	107.49	106.72	105.57	106.24	106.94	103.67	103.23	104.1	105.7	106.66	107.15	108.46	106.23	105.11	106.17	105.19	106.49	108.44	106.67	107.02	105.35	106.28	107.77	106.62	104.84	105.16	107.38	106.6	107.03	105.01	106.59	107.42	107.13	107.89	106.35	107.67	106.98	104.87	104.62	106.76	104.99	107.66	107.75	107.33	107.95	104.21	107.2	107.81
109.71	107.7	109.47	108.46	109.48	109.8	111.6	111.8	110.97	109.42	110.67	109.28	111.27	112.04	111.9	109.61	109.95	110.89	113.12	108.47	110.33	110.79	110.71	109.67	110.26	111.95	109.69	110.35	109.95	111.78	110.39	112.27	111.21	111.74	108.25	109.25	110.58	110.6	110.91	109.24	111.84	110.5	109.48	111.39	110.8	109.99	112.01	111.83	109.91	111.23
104.66	104.44	105.23	103.79	106.14	105.67	105.4	104.97	106.87	106.5	107.34	107	105.09	106.05	107.79	105.57	105.28	104.7	107.35	106.69	105.16	106.11	105.51	104.16	105.26	104.06	106.28	105.97	105.5	106.62	105.53	108.06	105.29	106.13	106.11	103.45	101.79	105.39	106.85	104.82	107.15	106.3	106.24	105.74	105.63	105.86	105.51	105.87	107.08	105.67
105.67	105.36	105.96	106.07	104.49	105.05	104.82	105.47	105.42	105.57	103.55	105.63	105.35	106.03	105.48	104.46	105.15	105.87	105.03	105.09	107.72	106.06	105.63	106.58	105.18	104.96	106.96	106.35	105.28	105.82	104.97	105.89	106.19	105.25	104.34	106.92	104.67	106.96	105.34	106.74	107.66	104.2	105.96	104.71	102.71	107.42	107.27	104.77	105.4	106.12
101.14	100.78	101.11	100.3	99.298	100.41	101.03	97.639	99.535	100.76	100.93	100.72	100.54	102.41	98.936	103.49	100.14	101.57	102.43	100.28	100.94	101.29	102.38	100.95	99.09	99.755	101.57	102.5	99.625	102.15	99.363	100.34	99.631	101.93	100.74	99.124	100.76	99.359	99.907	101.03	101.11	102.52	100.62	100.38	102.34	98.88	99.89	101.2	102	99.675
111.36	111.33	112.47	110.09	112.55	109.83	110.32	108.96	110.15	111.69	110.96	112.63	109.57	109.39	110.28	109.84	112.96	111.45	108.27	108.93	111.36	111.74	109.73	109.88	110.25	111.1	109.08	112.27	110.51	110.02	110.25	109.69	110.33	110.57	109.61	110.09	109.66	109.99	109.95	111.79	111.64	111.37	110.01	111.26	112.52	111.13	109.87	111.05	110.5	112.15
106.09	106.17	106.76	106.45	108.17	107.55	105.13	103.95	107.35	106.5	106.66	107.61	107.71	105.05	105.24	106.3	109	106.5	106.27	106.4	108.65	105.18	108.19	107.18	105	106.85	106.3	108.12	106.37	107.62	107.15	106.95	106.23	105.13	106.34	108.33	107.36	106.9	106.61	106.76	107.71	108.33	104.85	107.88	107.67	106.35	106.49	104.62	108.45	109.66
101.25	97.564	99.757	100.29	101.34	102.35	99.981	102.15	99.693	102.47	100.34	100.12	99.879	98.429	103.47	100.63	98.898	100.16	103.39	100.96	100.3	101.26	100.51	100.86	100.58	99.549	101.2	98.383	101.51	102.68	102.11	99.307	101.84	100.17	101.83	100.59	99.437	101.74	102.87	101.69	102.29	102.57	102.51	101.58	99.41	102.83	104.02	100.66	101.12	101.37
108.12	105.09	106.06	107.06	107.62	106.1	105.19	105.83	105.27	105.68	108.34	103.59	104.81	103.13	107.03	105.52	104.41	104.82	105.1	104.6	105.07	106.34	104.1	104.45	102.88	104.46	106.3	106.07	106.09	104.39	107.31	107.02	107.02	105.01	107.1	106.34	103.98	106.98	105.81	103.92	104.21	105.49	106.75	105.69	105.32	104.86	105.75	103.7	104.04	104.99
103.79	104.98	105.52	105.4	105.6	102.54	103.6	105.65	105.25	105.65	106.8	105.73	106.51	105.87	105.3	105.15	106.62	103.87	103.87	104.88	106.74	106	105.57	105.73	106.33	105.92	104.99	102.96	103.7	104.21	105.63	105.05	104.42	105.97	108.71	106.23	104.26	107.64	104.39	104.06	103.86	104.8	103.27	106.51	106.56	106.6	104	104.1	106	109.03
108.12	107.97	106.93	109.42	109.26	108.82	108.07	107.59	109.29	108.75	106.79	106.98	109.05	106.28	109.62	106.83	107.24	106.48	107.56	109.15	108.6	109.19	108.52	106.89	108.16	107.81	108.34	107.33	107.68	108.44	107.51	106.5	107.9	110.48	108.42	109.7	107.94	108.04	106.88	108.3	110.05	109.04	108.76	107.24	110.69	107.33	106.73	108.42	108.37	108.32
107.04	106.56	108.61	108.5	109.27	108.02	108.58	109.6	107.78	108.38	108.95	108.37	107.23	109.34	108.69	106.4	107.6	110.32	106.55	108.98	108	109.15	108.59	110.14	108.24	106.55	107.9	109.25	106.29	107.93	110.02	109.33	110.54	108.53	110.24	108.78	107.73	108.3	108.15	106.3	107.72	109.39	110.56	108.61	107.61	109.17	110.28	108.54	109.22	107.37
108.64	107.63	108.68	106.71	109.86	105.73	106.85	110.1	107.8	107.13	108.74	108.56	109.42	106.85	106.97	108.22	107.4	107.26	109.87	106.17	109.78	107.74	109.15	107.68	106.09	109.03	107.92	107.29	108.61	108.07	108.34	109.12	108.55	108.15	108.76	108.91	110.02	108.35	107.99	107.03	108.45	109.16	107.69	107.82	108.12	107.92	106.97	106.67	108.67	109.29
98.402	98.392	99.389	97.924	100.99	100.28	96.177	98.029	98.235	100.5	97.234	98.009	99.286	98.812	97.431	98.803	99.524	99.755	99.088	95.828	99.541	100.34	99.383	100.19	98.021	99.397	97.676	98.829	100.59	98.152	99.411	99.359	100.12	98.838	98.756	96.876	97.876	100.41	99.727	99.61	98.275	99.084	97.51	99.363	98.378	100.47	100.8	95.216	97.573	98.148
106.91	107.76	104.83	106.31	105.88	106.41	107.27	105.72	107.13	105.54	102.73	104.48	106.44	105.48	108.1	104.14	105.98	107.44	105.91	105.06	104.69	106.59	107.17	104.77	106.07	106.94	104.39	107.2	105.65	105.02	104.77	106.29	107.26	104.39	104.77	107.34	103.86	106.62	108.31	105.5	105.69	106.37	104.97	107.26	105.84	103.79	105.03	107.49	106.8	105.56
104.65	107.12	106.15	103.3	105.38	105.21	104.9	106.82	107.4	104.1	105.02	107.82	104.39	106.33	105.41	103.23	105.27	106.62	106.19	105.09	106.72	104.29	103.24	103.29	105.64	104.88	105.49	103.52	107.11	104.67	107.29	106	106.03	105.55	105.78	106.07	105.96	105.48	105.46	107.86	105.27	106.51	107.32	105.61	107.71	104.5	108.04	105.19	104.78	105.95
106.86	106.61	104.25	105.79	108.05	105.69	106.19	106.39	105.14	107.39	106.48	104.65	106.18	107.19	105.63	103.8	106.18	106.1	107.28	105.81	104.7	105.23	105.45	102.6	106.94	104.89	106.05	104.15	105.42	104.81	106.3	104.67	105.5	106.97	103.75	105.25	106.61	105.94	106.59	106.06	104.67	106.43	103.31	105.82	105.56	103.97	105.76	105.25	106.3	106.69
110.18	108.01	108.29	106.76	107.2	109.98	109.55	109.9	108.67	107.61	107.36	107.95	109.82	109.4	109.98	108.27	108.19	109.3	110.21	109.21	107.59	108.06	108.28	108.64	108.33	109.68	109.17	107.82	107.87	106.15	109.59	107.97	108.29	107.88	106.57	108.15	108.29	107.64	106.85	110.03	109.02	109.85	106.81	109.65	108.62	108.77	111.51	109.18	106.84	106.78
106.89	108.87	105.61	106.71	105.01	105.68	105.78	105.36	106.26	106.26	104.23	106.91	105.35	105.41	105.85	104.88	104.79	103.15	105.91	106.41	105.8	105.1	106.6	105.26	106.47	106.56	106.47	105.5	106.34	108.28	105.15	106.98	105.11	103.99	104.75	106.18	103.73	105.21	104.68	105.63	104.75	103.69	105.15	106.09	106.28	106.56	104.52	104.95	104.91	106.25
106.52	106.23	106.26	106.36	105.02	107.61	106.37	106.16	105.86	104.68	104.78	104.91	107.15	105.57	106.67	106.28	105.99	104.5	106.01	105.19	107.04	106.55	104.42	106.29	107.42	104.63	104.91	105.03	103.53	107.95	107.51	107.77	106.76	107.32	107.11	105.97	106.53	105.78	107.28	105.71	105.69	105.55	107.18	107.3	105.63	104.59	109.25	107.5	104.53	106.95
101.06	99.917	100.37	101.03	98.908	101.15	99.838	102.95	99.804	101.12	100.45	101.04	101.29	98.887	99.819	100.56	100	99.383	99.78	99.685	100.81	101.74	101.3	96.5	99.382	101	101.28	101.22	101.85	100.19	99.759	101.73	101.16	100.64	99.398	98.409	99.897	100.46	102.09	98.911	99.108	100.02	101.1	99.581	100.64	101.25	100.58	99.921	101.63	98.516
105.14	107.32	105.24	106.1	107.06	106.74	105.82	108.32	106.63	107.2	108.15	106.53	106.72	106.63	107.64	105.42	107.32	106.16	104.5	106.24	105.18	107.62	105.34	107.91	107.11	105.51	105.81	104.78	106.13	104.77	106.46	105.77	104.28	107.21	107.8	105.94	107.05	106.99	105.48	105.75	107.79	106.15	104.86	105.78	104.06	107.84	107.46	107.01	106.93	106.24
108.4	109.04	107.78	109.3	109.42	106.42	107.34	107.82	107.85	109.64	108.36	110.21	109.28	109.95	106.29	108.96	105.68	110.28	109.89	107.72	108.11	110.23	108.85	109.13	107.86	108.71	107.12	106.32	106.97	108.09	110.19	107.69	109.14	108.62	108.84	108.71	108.9	109.35	108.04	109.1	108.83	109.71	107.11	108.93	110.84	106.4	107.29	109.53	108.21	106.83
106.62	106.49	105.34	106.64	108.36	106.58	105.66	107.73	107.14	106.07	104.51	105.81	104.96	106.06	108.32	105.99	105.6	104.96	106.83	105.89	106.1	106.61	102.84	107.4	105.47	106.1	107.56	106.2	106.01	104.88	106.26	107.44	106.35	109.16	105.57	106.49	107.39	106.46	107.44	105.66	108.22	103.14	107.76	107.9	105.27	106.46	104.58	107.65	105.6	105.52
108.39	105.85	110.32	108.39	108.5	108.02	107.15	106.23	107.4	109.53	109.27	107.47	107.4	109.06	108.08	109.28	109.21	108.61	108.63	107.92	108.21	107.51	107.47	109.27	108.47	107.71	108.56	108.17	107.87	109.32	108.63	109.23	110.62	108.03	108.15	108.17	109.38	109.11	108.48	108.83	110.13	109.45	108.95	108.39	108.51	109.97	105.89	110.12	108.66	108.45
102.64	102.43	103.37	100.49	103.54	101.99	103.49	103.96	103.16	104.44	102.41	102.35	103.75	102.9	102.93	102.22	102.93	104	101	102.39	103.58	102.71	103.98	104.43	101.62	102.86	105.15	102.6	102.12	101.22	100.88	100.49	103.4	102.97	103.05	103.01	103.71	103.26	100.95	101.67	102.4	105.24	103.83	103.51	102.44	104.55	103.52	103.77	101.82	102.23
98.474	98.537	99.669	100.4	98.899	96.402	98.23	99.522	99.744	99.636	95.687	98.261	100.88	97.433	100.95	100.17	99.843	100.97	100.66	99.684	99.525	98.613	98.086	99.227	96.53	99.481	98.353	98.587	99.258	98.83	101.11	98.731	97.072	100.23	98.591	98.067	97.418	100.34	98.698	99.403	98.318	98.29	100.03	99.375	99.284	99.225	99.251	97.342	99.38	96.139
106.65	105.25	106.13	104.61	105.48	106.09	106.23	104.86	106.04	103.96	104.74	106.07	107.58	105.37	107.56	102.7	104.41	103.64	103.58	106.33	106.77	105.27	107.69	104.89	106.55	106.39	104.47	105.96	106.03	108.06	105.47	105.48	106.4	107.01	105.87	107.17	105.37	106.45	104.75	104.89	105.28	105.03	104.57	105.97	105.14	106	104.05	105.06	105	106.05
106.22	105.96	103.37	105.6	107.31	106.15	106.7	105.05	106.62	105.66	105.77	104.52	104.96	103.65	104.94	102.2	107.09	104.46	105.1	106.29	104.74	106.89	106.03	104.39	105.3	107.43	107.17	105.33	104.09	106.12	106.8	106.7	103.24	104.25	105.89	105.01	106.4	106.62	106.06	105.04	108.29	104.64	107.15	102.09	106.8	105.67	104.93	104.92	104.07	106.82
108.11	108.54	109.44	109.02	109.37	107.81	107.61	111.76	108.82	105.1	107.16	108.91	108.33	111.24	109.06	108.38	107.49	107.21	108.04	110.39	109.28	109.61	109.02	110.4	109.37	108.88	111.16	108.67	109.58	109.58	108.07	107.43	107.14	108.71	109.65	109.07	107.24	108.88	110.35	110.55	109.59	108.44	109.36	108.7	110.12	109.42	108.38	107.52	108.86	108.51
107.12	106.46	105.91	105.83	110.19	107.29	106.62	107.77	106.48	109.52	107.04	110.25	107.49	108.55	107.95	108.8	109.4	106.52	108.16	107.03	108.9	108.44	107.83	108.14	106.2	106.76	109.03	109.12	107.54	108.48	108.27	108.23	109.01	107.44	108.5	106.87	106.49	109.33	107.17	108.56	107.36	106.59	107.7	108.25	107.88	108.36	108.34	108.42	105.7	105.56
112.47	108.82	108.16	110.72	109.5	109.52	110.37	110.47	110.36	110.46	109.64	111.48	112.72	110.78	107.98	110.37	111.03	113.21	109.82	108.42	110.1	109.37	109.7	109.39	111.03	111.12	110.37	112.35	109.75	110.74	110.05	108.76	110.55	110.13	111.43	110.38	110.95	112.09	113.38	110.32	110.41	111.55	108.68	111.78	111.58	111.45	110.08	110.23	110.95	111
103.26	105.15	104.99	106.07	106.66	105.48	106.27	105.81	104.6	106.31	105.33	107.32	106.92	106.44	107.53	104.35	106.55	107.67	104.32	105.34	107.92	103.74	106.23	103.83	106.96	103.99	106.72	105.68	107.62	103.87	104.16	106.8	106.46	105.24	106.51	103.94	104.33	105.93	105.5	106.6	107.09	106.19	104.4	106.85	105.33	106.31	106.41	105.45	106.33	106.37
96.63	98.198	98.844	99.474	96.519	97.231	98.478	97.76	98.692	98.783	96.874	97.787	98.366	99.501	95.897	96.766	98.503	97.324	95.734	96.394	96.606	97.666	97.75	98.439	100.27	96.072	98.66	98.804	98.091	97.008	100.64	97.719	97.447	98.473	95.158	98.557	96.349	98.64	99.286	99.223	97.374	98.34	98.494	94.726	94.786	98.815	98.035	97.253	97.77	98.826
106.03	105.31	105.97	105.66	104.44	105.61	104.49	105.26	106.16	104.65	106.26	104.68	103.38	105.61	106.44	106.48	104.47	107.28	104.89	105.39	106.15	106.56	106.83	106.5	104.77	106.52	105.08	104.79	103.76	106.48	105.08	106.32	107.22	104.59	107.32	105.9	105.85	105.51	106.55	102.97	106.44	107.05	103.58	105.16	105.11	105.87	105.46	106.07	104.76	106.68
107.82	106.92	107.59	108.23	104.7	108.78	107.95	108.65	109.02	109.74	108.69	107.63	106.95	107.38	108.28	109.6	108.77	109.12	106.69	105.76	109.11	107.52	106.71	108.81	106.14	107.83	109.91	109.06	105.83	108.29	107.26	105.72	107.69	108.03	108.49	107.41	108.66	109.17	107.94	109.96	109.21	109.96	108.89	108.65	107.4	109.22	107.41	106.64	106.97	109.19
108.06	110.13	108.21	108.18	108.26	109.55	109.27	109.65	106.65	109.3	110.1	107.86	109.31	106.47	108.1	109.66	105.31	111.71	108.18	108.71	109.78	109.18	109.09	111.32	107.32	109.31	107.11	108.84	108.72	107.58	108.11	107.72	106.84	108.33	109.48	109.53	106.91	108.07	110.19	107.45	106.29	107.16	110.19	108.12	107.4	109.19	109.4	108.29	108.25	109.07
104.48	101.81	102.68	103.77	101.85	103.14	103.83	102.5	102.39	103.17	101.62	103.88	103.22	102.55	105.33	103.69	103.3	102.31	103.05	102.37	102.13	102.11	103.75	102.58	102.29	103.55	102.64	101.74	101.23	103.69	103.55	102.16	104.17	102.26	103.16	103.14	102.31	102.91	100.68	103.01	102.3	103.9	102.43	101.82	101.45	103.56	104.26	103.27	101.73	102.97
100.77	97.322	100.84	98.37	97.011	97.418	96.304	100.9	100.78	99.307	97.901	99.798	99.443	97.859	98.24	99.18	98.596	98.22	99.099	98.123	100.94	99.799	100.1	99.635	99.793	99.147	101.31	99.554	98.153	98.318	97.746	98.185	99.848	96.508	99.89	99.893	99.22	98.867	99.385	98.853	99.962	98.142	97.708	99.046	99.209	99.377	100.47	98.241	100.32	99.953
106.24	106.02	105.71	103.6	103.28	105.18	104.73	104.2	105.69	103.79	106.47	104.7	104.66	106.03	104.48	107.64	105.57	102.42	104.84	104.53	105.87	107.96	106.01	106.35	104.67	104.52	105.42	106.17	104.8	104.8	104.66	106.96	106.57	107.99	106.39	105.54	105.78	106.1	104.71	106.22	106.53	107.17	106.28	105.36	105.62	105.28	104.6	105.68	106.13	108.07
108.49	108.78	108.26	107.23	106.32	104.96	109.02	107.8	109.01	107.64	108.68	106.34	109.56	107.96	108.6	109.17	109.15	108.33	108.14	108.27	107.75	107.73	107.7	109.45	109.14	111.49	107.44	109.31	107.85	106.91	107.32	105.51	106.64	106.88	105.44	108.23	107.05	108.48	107.83	106.64	107.65	109.86	108.04	109.13	109.53	107.43	107.74	106.53	106.51	109.25
106.51	110.05	107.65	108.63	107.51	108.9	108.72	107.68	108.13	105.54	110.19	107.99	108.21	109.21	107.55	109.68	110.11	106.94	107.76	107.93	110.12	107.73	107.81	107.16	107.31	107.1	108.82	106.61	107.9	109.18	108.04	108.72	108.18	104.05	108.38	108.37	107.7	107.95	108.24	109.47	109.36	107.97	107.27	105.58	109.01	109.03	109.09	107.37	109.04	106.67
104.98	105.2	107.44	104.98	105.65	105.23	107.21	104.88	106.69	104.57	107.22	106.75	104.11	105.55	104.94	104.08	102.82	104.13	105.21	107.17	104.92	104.49	104.26	104.62	104.83	106.67	107.04	103.45	106.45	106.16	105.46	104.59	104.18	107.93	105.63	106.55	103.74	105.65	107.53	104.84	105.7	105.95	106.06	105.29	104.51	104.42	106.31	105.84	106.62	105.19
107.28	104.31	105.19	108.16	106.21	105.68	107.1	106.78	104.9	107.11	107.14	107.06	108.18	105.57	106.24	107.79	107.41	105.43	107.47	108.07	107.97	104.69	106.69	105.73	107.85	105.62	105.23	105.82	106.93	107.13	107.29	107.83	106.75	105.05	107.11	106.32	107.4	105.66	104.13	106.62	105.99	105.91	104.7	105.44	105.5	108.09	104.86	107.27	104.52	107.96
99.848	102.31	100.26	100.47	101.26	100.56	97.777	100.64	100.39	101.11	101.85	99.236	99.679	99.595	102.12	100.1	99.025	100.96	98.404	102.37	101.29	100.33	102.39	100.56	101.76	100.35	100.74	99.301	100.73	101.61	101.64	100.08	100.4	99.545	100.45	101.14	98.813	98.472	102.26	101.72	101.24	100.22	100.16	99.155	98.931	98.394	101.17	100.71	100.8	100.5
107.7	108.54	108.21	110.42	109.21	109.3	108.68	106.47	110.29	108.44	110.12	110.39	107.75	107.42	108.65	108.33	108.63	108.27	109.09	111.13	106.58	107.45	108.72	109.47	108.59	106.92	108.14	109.39	108.34	108.62	107.74	107.3	107.83	109.39	108.79	108.77	106.89	107.43	111.2	108.09	107.87	108.56	110.29	108.55	106.06	109.44	109.74	107.57	109.08	108.38
110.1	106.87	106.66	107.62	109.23	106.38	106.44	107.77	108.24	110.43	108.48	109.92	111.44	111.74	107.49	108.07	109.46	109.01	110.27	106.88	109.67	108.35	107.77	110.19	109.15	107.19	108.61	108.22	106.62	110.94	106.56	107.56	108.77	110.5	108.17	108.75	109.04	109.04	109.05	108.35	108.75	110.28	107.86	108.23	109.17	107.68	109.16	106.94	109.28	106.88
100.81	98.032	103.85	101.91	99.707	98.528	101.3	100.7	99.897	100.6	100.24	98.512	101.84	101.79	101	99.336	102.42	100.88	99.839	101.8	100.65	99.563	102.11	101.58	100.78	98.403	98.859	100.95	101.3	100.31	99.773	101	99.11	102.11	101.82	101.14	102.1	101.79	101.13	101.28	100.66	100.92	101.38	101.22	100.43	100.24	100.37	100.39	101.33	98.761
109.36	107.99	109.86	109.12	111.14	107.32	108.3	107.8	106.76	107.14	109.83	107.51	107.39	109.67	107.19	109.03	106.76	108.09	107.97	109.18	109.52	108.38	107.21	108.86	108.3	108.63	109.03	106.76	109.8	108.35	106.77	108.68	107.74	107.7	106.5	106.6	110.38	108.48	109.51	108.41	107.64	107.27	107.81	107.2	109.07	107.65	108.67	108.53	109.95	106.94
107.66	106.16	107.57	108.74	109.34	109.34	110.75	107.87	109.58	107.74	106	109.26	109.11	110.39	107.37	108.65	108.86	107.33	109.6	107.49	107.53	109.12	107.83	107.95	107.95	105.79	107.34	106.84	109.22	109.18	108.59	108.61	109.4	105.51	108.41	108.12	108.64	107.25	108.36	107.27	109.23	108.55	107.33	109.02	106.17	105.59	107.81	107.69	110.3	105.96
109	106.29	105.01	103.26	104.18	107.99	105.26	104.9	107.28	106.66	107.76	105.65	104.08	108.3	103.92	104.67	105.41	105.17	107.07	104.61	106.37	105.47	105.47	104.92	104.58	104.72	107.23	105.2	106.54	104.2	104.74	105.37	104.06	103.57	107.11	106.33	104.92	105.61	107.99	105.97	103.41	105.6	106.79	106.13	105.4	104.8	106.26	105.74	106.18	106.84
100.43	99.131	98.206	99.388	99.013	98.052	99.183	96.947	98.622	98.764	99.337	98.69	97.454	97.846	99.814	97.84	98.101	100.08	99.223	97.963	97.79	96.723	97.109	96.817	95.83	99.329	100.5	101.06	98.637	100.21	99.916	99.464	100.12	99.993	99.02	98.652	99.108	100.25	100.54	98.955	99.632	98.961	100.09	99.85	98.741	99.597	97.181	98.83	97.81	99.023
109.97	107.43	108.82	108.34	108.9	106.85	107.31	106.4	107.6	109.1	108.72	109.06	110.03	105.04	108.41	107.73	108.78	107.11	108.25	106.74	111.15	107.36	106.6	109.21	107.24	107.31	105.55	106.89	107.29	106.51	106.68	110.21	105.47	107.52	107.91	109.36	106.76	107.29	109.98	109.71	106.62	106.63	105.8	109.97	108.26	108.92	108.67	111.07	107.97	108.27
108.47	108.3	108.84	106.63	109.16	107.48	110.18	109.22	108.41	110.62	107.8	109.25	108.58	107.8	107.47	107.65	105.88	109.34	108.87	109.32	108.13	108.48	108.96	109.74	107.23	109.92	106.7	108.05	106.78	108.61	107.96	106.89	108.16	108.66	108.76	108.24	110.35	106.41	105.67	106.66	108	107.52	107.84	106.84	108.1	106.64	105.57	108.64	108.78	109.68
105.84	104.5	106.01	106.19	104.67	105.13	105.55	103.67	105.8	105.98	106.5	107.41	105.31	106.04	104.27	104.13	104.99	107.26	103.73	104.73	107.84	105.81	103.08	106.07	102.69	106.37	106.22	105.68	103.67	106.57	105.09	105.82	104.94	108.11	105.33	106.59	106.48	104.17	105.77	103.7	105.22	104.27	105.57	104.33	105.5	106.43	105.28	106.14	106.81	105.55
99.1	100.72	101.57	100.54	99.474	100.23	99.367	102.29	99.025	100.35	100.88	101.38	100.31	100.43	101.12	100.31	99.508	100.02	100.99	100.61	103.18	102.73	99.511	99.389	100.62	99.65	98.92	99.448	102.12	101.05	99.476	101.31	101.31	98.567	99.767	101.49	102.16	102.59	101.79	102.32	102.68	102.31	103.01	100.86	101.04	100.81	99.803	99.982	100.95	100.24
107.3	108.22	107.13	109.17	109.97	108.59	108.07	108.76	107.47	106.87	107.48	107.52	107.83	107.61	107.58	108.72	107.12	107.27	109.78	106.94	105.47	109.63	108.51	109.26	108.38	110.67	107.73	109.09	107.12	106.89	109.1	106.87	109.79	109.76	107.91	109.99	109.55	109.63	107.96	108.91	108.99	109.51	109.21	106.78	107.55	110.72	106.51	110.5	108.55	107.74
109.7	110.98	110.3	109.98	106.87	107.25	107.48	107.77	109.34	107.62	107.05	107.49	107.69	109.76	107.76	109.2	108.09	107.97	107.49	109.87	110.08	107.18	108.87	107.63	108.23	107.81	108.54	109.92	109.56	107.41	106.64	111.79	108.48	108.02	108.69	107.08	110.87	106.69	107.53	108	107.72	105.05	107.61	107.73	109.49	109.47	107.1	109	107.77	107.78
106.27	104.81	103.95	106.91	107.43	106.24	104.86	105.11	104.79	104.35	105.15	102.91	103.93	106.78	104.61	106.6	107.62	105.31	105.48	105.48	103.94	105.3	103.02	106.96	102.73	105.33	106.81	104.73	106.78	104.7	105	105.71	106.97	107.31	105.4	106.47	104.32	107.78	105.54	106.56	103.16	104.1	105.15	106.47	107.25	106.3	105.96	105.18	106.89	107.32
108.03	109.04	108.93	106.47	107.79	109.78	109.09	109.41	106.82	108.79	107.93	107.3	108.32	108.69	108.78	109.59	108.8	109.41	107.13	109.44	107.58	108.33	107.75	108.92	107.99	107.63	107.4	108.48	106.97	107.99	109.66	110.84	108.46	107.67	106.7	108.96	107.27	108.69	109.08	108.18	109.01	108.35	107.73	107.64	109.58	108.7	107.42	109.3	109.56	108.5
109.5	108.92	107.5	107.91	109.64	109.78	108	108.58	108.77	107.48	107.88	106.47	109.52	108.67	109.64	109.11	106.88	108.84	106.55	107.09	109.34	108.41	106.47	108.53	107.38	109.58	108.42	109.62	106.92	109.15	107.49	112.02	108.89	106.82	107.92	106.66	109.18	108.86	109.26	108.13	111.6	108.83	107.02	107.78	107.56	108.92	108.51	108.92	106.63	109.04
106.07	107.06	103.36	105.19	107.12	106.06	102.81	104.11	105.3	106.31	106.74	105.4	106	104.94	104.24	106.3	106.18	107.35	107.59	106.88	107.3	108.66	107.12	105.93	103.53	105.82	106.24	106.64	107.54	107.17	104.98	105.91	105.84	104.11	104.09	104.35	103.74	106.42	106.08	105.04	103.99	107.58	105.59	107.68	105.55	107.16	108.42	104.76	105.75	106.34
105.55	106.38	104.68	106.35	102.98	105.66	105.33	104.12	107.44	105.24	106.58	105.11	102.34	107.18	105.93	104.87	105.24	104.73	105.28	104.88	106.05	104.87	105.88	103.74	107.45	106.54	104.88	106.6	105.23	105.31	105.57	104.51	103.72	106.33	105.04	106.58	106.28	105.12	106.4	104.62	107.59	105.67	104.43	106.69	105.52	103.35	105.22	104.7	103.96	103.31
107.17	106.63	107.7	106.15	104.76	107.01	107.02	105.9	106.18	105.8	106.65	104.37	106.49	105.99	106.87	105.81	106.28	105.19	106.65	105.87	107.07	104.71	105.64	105.92	105.77	104.65	106.89	104.2	106.24	106.17	106	106.44	106.7	106.77	104.89	106.27	107.48	104.98	105	104.65	106.69	105.9	105.74	104.6	105.78	107.82	104.92	105.9	106.67	106.47
105.67	105.09	105.94	106.67	106.67	106.56	106.08	107.22	107.53	105.98	103.86	103.69	103.74	104.39	105.94	106.01	104.32	104.57	105.41	106.07	106.83	105.18	105.81	105.16	107.33	102.41	106.2	105.22	104.25	107.29	105.51	107.2	106.01	105.84	106.96	105.11	106.44	105.66	106.2	106.84	104.59	105	107.33	104.61	105.59	105.13	105.68	106.46	105.79	105.8
97.493	99.348	96.242	96.65	98.752	98.294	97.395	96.965	98.207	95.241	98.37	97.657	99.61	97.754	95.359	98.92	97.907	98.395	97.021	99.406	97.689	98.189	99.626	99.146	99.459	97.916	98.391	98.935	100.43	100.77	98.801	98.147	97.802	99.654	98.776	97.941	97.738	97.548	96.895	98.479	98.448	99.776	97.75	98.104	97.752	97.031	95.45	101.75	99.898	97.9
110.52	108.19	108.99	108.31	107.06	109.62	106.11	107.4	107.79	105.83	106.83	107.81	108.06	108.1	106.86	105.66	108.59	106.34	110.16	105.23	105.4	108.85	108	108.77	107.64	106.89	107.82	107.3	109.68	108.04	110.25	107.17	108.85	108.02	110	106.53	107.2	108.43	105.45	108.07	108.06	108.32	107.68	105.36	107.99	109.1	107.4	107.65	107.84	106.99
106.83	108.93	107.7	107.8	107.66	106.61	107.97	107.92	108.78	107.92	104.72	110.15	107.37	109.05	108.1	108.77	106.93	107.14	107.5	108.51	110.65	109.13	106.36	106.22	106.77	107.45	105.18	107.78	107.94	107.66	105.56	108.8	106.68	108.18	105.69	105.96	106.94	108.8	109.7	109.25	109.31	109.12	107.1	108.82	109.86	106.84	105.25	106.73	106.2	106.87
106.18	106.21	107.66	107.2	104.88	107.23	104.44	104.06	106.29	104.95	107.16	105.28	106.76	107.57	107.86	106.99	106.41	105.22	104.31	106.28	106.45	104.96	108.33	106.5	106.09	104.58	107.4	103.96	105.3	107.65	106.22	104.32	107.62	106.05	110.08	106.85	105.74	106.06	105.26	104.7	105.02	106.58	106.62	105.47	108.03	106.92	106.35	106.34	106.01	107.4
101.27	99.648	102.3	99.01	99.629	101.48	101.2	100.81	101.78	101.55	100.8	101.29	97.403	99.709	99.951	99.792	102.24	101.72	101.61	98.51	101.91	98.494	102.17	102.18	100.79	101.39	101.71	102.11	101.13	102.79	100.88	98.517	104.8	99.871	102.35	100.89	101.21	101.12	101.96	100.04	101.5	99.95	102.76	102.58	101.71	99.264	100.92	100.31	98.191	100.92
105.67	105.62	104.12	105.12	104.24	105.97	104.41	104.5	104.01	107.66	106.41	105.74	106.23	105.43	104.71	103.95	105.62	105.51	107.17	105.7	105.94	105.02	104.84	105.48	107.68	101.61	105.98	104.58	106.54	105.19	106.3	105.28	107.8	103.65	106.63	103.51	105.85	105.79	105.95	103.32	107.02	106.08	105.2	106.55	105.33	106.58	104.01	105.23	105.65	106.4
100.51	102.15	101.75	99.437	99.394	100.94	98.339	99.362	99.462	100.07	99.486	101.37	99.891	101.02	101.04	101.96	102.19	102.33	101.7	101.54	100.61	101.33	101.29	102.61	100.5	101.13	101.62	100.93	102.7	100.8	102.94	100.29	101.31	98.555	100.31	100.28	100.81	100.28	101.44	99.532	101.88	100.49	99.065	99.775	100.23	99.72	99.261	104.48	101.17	101.12
100.87	100.98	99.576	98.556	100.93	100.49	100.04	100.03	99.921	102.33	100.35	101.3	101.23	98.82	98.826	101.59	98.79	98.978	99.295	100.49	98.716	100.76	101.2	99.143	100.1	99.642	99.089	99.361	101.21	101.2	100.17	99.392	100.27	99.438	100.99	98.206	100.64	100.87	99.72	101.5	101.03	100.45	100.89	102.73	101.43	101.67	102.58	99.385	98.085	100.88
110.66	108.82	109.05	106.08	107.45	109.71	109.82	108.61	107.2	107.69	107.95	107.68	109.11	109.32	107.72	108.01	107.13	107.81	107.61	107.19	108.59	107.55	106.22	108.97	108.29	106.4	108.67	106.56	108.88	107.42	109.54	107.69	108.89	109.3	107.83	107.63	109.09	109.39	109.28	107.34	107.65	108.46	107.48	109.25	108.77	107.06	107.88	107.97	109.21	105.65
104.52	105.25	105.34	105.21	105.89	106.99	106.47	105.9	105.72	105.08	104.73	105.25	105.35	106.23	106.14	106.26	107.04	105.07	104.58	105.61	103.66	107.53	104.41	107.16	107.11	105.48	106.44	106.86	105.95	105.9	106.77	105.98	105.74	106.82	105.96	106.57	106.08	106.27	106.06	108.13	105.84	107.26	104.71	103.38	106.58	105.93	107.12	104.5	106.43	105.96
101.66	101.01	101.63	101.85	103.56	103.36	101.55	103.72	100.97	101.88	100.57	102.95	103.54	104.42	100.91	103.55	102.12	101.94	102.88	104.64	102.45	102.87	102.41	102.96	101.18	103.52	102.19	101.85	100.66	105.65	103	100.89	103.11	101.03	102.93	102.84	101.21	103.91	102.21	102.94	103.35	103.69	104.51	102.42	104.14	103.56	103.95	102.39	106.17	105.04
111.91	111.42	111.04	111.88	111.4	110.44	111.69	110.16	108.85	110.51	108.36	112.01	109.11	111.37	109.52	109.76	110.63	109.22	110.74	109.48	108.86	111.81	110.04	107.98	110.18	111.96	111.51	107.1	112.65	109.44	110.84	112.33	110.24	111.52	112.15	111.57	110.53	109.11	107.45	109.91	110.96	110.67	110.68	107.86	112.04	109.85	111.12	111.99	109.56	109.44
105.53	105.08	107.33	106.59	103.7	105.42	106.54	107.28	108.21	108.38	107.58	105.27	105.93	106.11	109.43	107.06	107.66	105.2	107.34	107.72	106.78	105.83	107.48	106.93	105.77	105.21	106.49	103.63	105.43	108.1	108.54	107.08	106.84	107.74	107.12	107.28	107.08	106.24	107.47	104.71	110.38	106.04	106.2	106.8	106.45	105.78	106.17	105.85	107	107.59
96.028	97.041	99.759	98.187	97.432	96.963	97.147	98.075	98.91	99.025	98.804	99.358	97.55	96.717	98.011	97.399	98.192	96.879	97.986	97.07	96.904	96.587	98.379	99.755	97.8	97.641	99.248	97.192	96.364	95.28	98.305	98.927	98.78	97.732	100.78	98.922	97.729	96.425	98.53	97.682	98.954	99.676	98.243	98.088	98.841	97.071	96.949	98.126	96.94	96.263
104.14	106.08	106.13	106.75	108.7	106.1	108.42	105.58	105.92	106.27	106.23	105.44	106.43	104.68	108.41	105.28	106.73	106.34	107.48	104.82	106.2	105.45	106.3	105.79	106.58	105.64	107.06	106.87	102.42	106.69	103.09	106.28	108.39	107.29	104.14	106.32	104.84	106.71	107.21	104.7	106	105.69	107.48	104.84	105.5	107.72	107.76	105.76	107.11	106.12
109.39	107.94	107.83	109.24	107.86	108.23	108.94	108.93	110.92	107.43	108.61	108.5	108.37	108.72	107.75	107.67	111.83	109.25	110.82	110.27	109.05	107.94	107.72	108.79	108.04	110.11	108.61	111.32	108.11	108.07	107.62	109.36	110.98	110.22	110.88	110.11	107.49	107.42	107.54	108.57	111.45	107.7	108.1	108.67	108	109.29	106.47	110.12	108.59	109.94
99.184	97.455	97.061	99.957	98.104	98.246	100.01	97.504	98.351	97.516	98.558	100.7	99.876	100.67	99.407	98.461	99.04	97.963	96.158	97.783	98.874	99.045	99.12	99.556	96.682	100.85	100.85	96.095	98.815	100.13	98.782	99.753	97.958	101.18	98.379	100.78	100.18	97.769	98.547	99.768	97.422	99.198	98.284	98.999	101.88	98.947	98.854	95.538	97.473	98.052
102.61	107.03	105.11	106.65	105.61	108.55	104.81	107.77	103.93	105.36	104.73	105.06	105.37	104.6	107.1	105.43	106.72	106.09	102.67	105.18	106.24	105.95	105.53	105.09	105.79	104.25	106.07	105.26	106.13	106.29	107.22	105.12	103.63	105.76	105.56	106.27	106.48	104.9	107.38	104.43	103.96	105.79	106.91	104	104.52	106.89	104.41	104.12	104.66	103.65
101.31	99.679	99.958	101.03	98.449	102.7	102.41	101.93	99.045	101.91	102.9	102.18	101.61	100.17	100.97	99.992	100.6	102.7	103.44	101.53	103.06	102.66	102.34	100.35	100.59	99.177	104.14	100.24	98.805	102.94	102.62	101.19	101.91	103	100.24	102.45	101.89	99.78	100.54	100.89	98.655	100.27	100.31	100.31	98.596	101.17	101.93	99.668	100.95	100.28
109.14	107	108.36	106.26	108.44	108.43	107.61	108.72	107.55	108.08	107.2	106.44	108.5	108.9	106.81	105.89	110.32	109.27	108.14	109.6	107.07	106.23	107.14	108.71	107.98	109.47	108.45	109.83	107.36	106.73	108.83	108.02	108.51	109.42	109.5	108.19	108.15	105.95	105.7	108.88	110.87	109.16	108.57	107.8	108.46	107.99	107.33	109.09	108.05	107.42
97.32	97.653	98.35	97.15	101.23	97.302	99.463	97.854	98.064	98.129	97.557	98.184	99.143	99.617	96.861	96.373	98.187	99.027	98.601	97.652	97.707	96.977	98.486	95.52	96.492	99.048	97.889	97.42	98.366	98.312	99.623	98.69	97.378	98.381	99.688	98.538	96.851	97.144	98.343	98.844	99.264	99.055	98.128	98.914	98.581	97.82	98.511	97.601	98.878	98.073
97.844	97.757	98.574	97.019	98.441	96.262	97.941	98.517	96.653	97.712	99.071	98.987	98.805	98.175	97.097	97.153	97.465	97.097	97.999	96.256	98.248	98.287	99.546	97.869	98.238	98.67	97.573	98.534	98.07	97.637	95.926	96.862	96.133	97.689	99.119	95.791	97.43	97.426	97.582	96.817	98.196	97.187	97.095	97.113	99.317	97.071	97.718	98.045	97.128	99.074
108.16	108.11	105.65	108.29	108.04	107.76	109.29	109.6	108.41	106.52	107.36	106.79	109.24	109.82	106.89	109.53	106.76	107.84	107.45	108.77	110.23	108.83	110.43	108.96	108.52	106.78	108.5	109.26	110.14	106.67	109.65	108.6	106.89	107.46	108.54	108.54	109.96	107.81	110.11	106.65	107.09	109.85	106.35	107.97	107.85	107.63	108	108.94	108.54	108.23
109.43	110.3	109.82	109.54	109.33	112.08	110.53	110.99	110.44	107.56	108.34	111.04	108.97	110.1	109.83	111.41	109.15	112.85	110.44	110.62	111.55	110.15	110.19	111.86	113.25	111.59	111.48	111.23	111.21	111.79	110.74	112.66	111.05	111.19	109.66	111.26	112.66	110.04	112.27	110.89	110.19	109.92	110.88	111.4	109.42	109.46	110.79	110.01	109.48	109.91
108.33	110.36	108.92	107.85	110.63	106.32	105.89	108.21	110.06	108.9	106	107.26	110.67	106.34	107.58	109.37	109.65	106.97	108.1	106.2	106.58	108.87	107.83	107.09	105.64	108	108.77	108.49	108.37	106.24	106.45	107.42	106.71	108.62	107.76	107.48	107.8	106.85	106.51	108.46	108.37	108.52	111.66	108.79	107.76	107.46	107.33	108.83	109.33	107.08
107.13	106.83	106.51	105.71	105.03	106.1	106.36	108.7	105.2	106.26	105.76	106.83	103.2	105.37	108.09	106.98	106.04	105.83	106.22	105.62	107.06	103.32	105.18	106.31	104.97	106.19	103.84	104.21	105.01	107.53	104.41	104.53	106.28	104.48	105.4	106.05	104.84	105.81	103.77	106.4	105.53	103.89	104.34	105.19	104.03	104.42	106.99	105.35	105.42	106.81
107.02	105.97	105.21	106.14	106.94	106.09	104.09	105.04	106.39	107.28	103.64	104.74	105.35	106.28	106.34	106.47	107.32	105.4	107.92	107.29	104.96	105.24	105.33	106.43	105.39	103.01	105.89	105.94	105.9	105.44	105.63	105.14	106.53	105.97	103.62	105.23	107.39	107.48	105.95	106.12	108.96	105.6	104.02	107.05	106.72	106.89	105.1	107.86	106.14	104.25
96.914	97.418	96.21	98.202	95.904	98.405	96.227	99.531	98.512	95	99.142	98.524	99.554	99.537	97.688	97.478	95.828	100.23	97.374	98.826	96.504	98.278	98.35	98.89	98.664	100.19	99.057	97.562	97.268	99.977	96.797	98.943	100.67	96.945	98.31	98.408	96.217	96.986	94.684	95.158	97.865	98.852	98.791	98.745	98.153	99.508	98.296	98.19	99.084	99.073
112	110.2	111.87	110.42	110.27	110.8	108.76	110.65	110.68	112.1	109.42	111.54	111.2	110.69	109.78	109.86	110.06	110.14	110.19	111.33	110.66	111.66	108.33	110.27	112.26	111.27	112.46	108.01	110.54	110.25	111.04	111.6	109.64	110.32	109.13	111.62	111.16	111.84	109.08	111.03	112.6	110.31	111.15	111.36	111.19	109.18	110.3	109.78	108.63	112.92
100.84	99.747	101.67	102.25	101.33	102.42	98.802	101.67	100.68	101.5	99.086	101.09	102.44	101.85	101.09	100.91	100.92	100.79	98.892	101.69	99.165	101.97	99.33	100.68	98.961	99.363	100.4	100.49	100.58	101.82	99.656	99.94	99.85	100.53	102.82	100.92	101.1	98.823	99.982	101.39	101.23	99.327	101.17	101.3	100.21	100.1	102.07	102.86	99.124	99.97
108.18	109.06	107.67	108.72	107.63	107.5	108.59	108.33	107.15	110.41	108.12	108.88	107.79	106.93	106.84	108.53	106.73	106.69	108.1	108.38	106.75	106.95	107.65	108.81	106.97	106.69	106.83	106.41	109.03	108.44	108.68	107.35	109.87	107.22	106.75	108.11	107.29	107.03	106.82	109.47	107.83	109.78	107.44	106.84	107.34	107.36	106.28	108.6	108	108.89
105.8	106.71	107.05	107.18	103.61	105.96	106.81	107.1	107.91	108.31	106.15	105.7	106.38	105.66	104.98	105.47	105.15	103.49	107.1	107.11	101.85	105.64	106.45	106.54	106.07	106.03	106.89	105.3	104.77	106.37	105.14	107.81	106.27	104.19	104.41	104.46	105.37	105.74	105.27	104.89	104.66	106.44	105.73	104.15	107.85	104.54	104.42	104.86	104.66	104.82
97.96	97.972	98.912	97.878	98.805	99.332	97.791	98.695	100.82	98.159	98.297	99.881	96.953	98.337	96.912	100.37	99.441	99.847	98.571	96.744	99.106	98.017	99.579	98.432	98.466	98.33	99.42	98.484	99.788	97.507	98.558	98.751	96.473	100.52	98.297	100.32	99.581	99.886	99.254	97.357	98.863	100.18	97.242	98.226	99.408	98.423	99.194	100.58	98.399	99.051
107.03	109.24	106.76	106.89	108.36	108.68	109.54	109.8	107.94	109.21	109.34	107.06	108.44	105.05	107.72	110.03	109.25	109.52	108.95	107.66	107.74	106.19	110.86	107.67	107.45	106.22	109.62	107.95	109.21	108.38	107.04	106.95	109.05	107.02	107.83	109.51	106.42	106.61	108.48	107.99	106.84	107.97	107.33	107.94	110.42	106.64	106.54	106.03	109.35	109.73
101.27	98.695	101.07	100.73	100.16	99.018	100.96	100.1	102.71	100.28	98.199	99.772	101.5	100.38	98.501	97.007	99.503	100.25	99.047	100.97	100.6	103.09	99.938	100.6	101.1	98.041	99.24	101.92	102.16	101.53	99.077	100.12	100.87	100.36	100.66	99.634	101.52	98.938	100.64	100.51	102.38	101.2	98.459	100.07	99.889	99.916	102.47	102.87	99.824	100.18
108.02	108.98	110.76	107.82	108.04	107.73	110.52	110.03	107.21	110.07	108.35	106.95	109.85	105.89	109.36	110.6	110.14	109.26	107.57	106.37	108.73	108.25	105.57	109.33	106.92	108.73	107.8	110.22	106.94	106.35	109.02	110.16	107.1	108.81	108.3	108.47	109.65	108.03	107.85	109.07	105.19	105.91	110.32	108.86	107.53	109.22	108.89	106.5	106.69	106.55
108.23	108.18	109.57	107.35	107.75	105.48	107.73	107.9	104.63	108.4	107.42	109.43	108.59	105.37	110.41	106.63	107.79	106.74	107.39	108.05	109.35	105.95	107.46	107.33	107.19	109.41	106.55	107.81	106.83	105.59	108.04	107.19	107.66	108.37	108.97	108.57	107.37	108.35	106.82	107.03	108.65	107.5	106.24	109.86	107.66	105.97	109.41	106.69	106.68	108.97
105.91	105.92	106.93	108.18	106.41	105.85	106.47	106.17	105.74	105.76	105.94	105.5	108.87	107.2	105.66	106.61	105.58	105.32	106.67	106.28	107.16	105.47	107.23	107.54	105.45	104.36	106.6	106.95	106.6	106.34	108.55	105.56	107.49	105.65	104.64	107.71	108.32	105.57	107.22	106.02	106.06	108.43	107.32	108.01	106.73	105.9	106.93	105.05	106.34	105.23
109.29	111.35	108.02	109.08	108.9	108.95	106.08	107.72	107.72	110.54	108.63	108.95	109.37	108.52	108.69	109.14	111.59	108.3	109.22	108.72	107	107.53	109.06	108.32	107.62	109.54	107.55	107.43	108.72	109.32	107.88	110.72	108.95	108.09	109.19	108.7	109.72	107.96	109.33	109.51	106.5	107.88	108.62	107.83	108.6	108.3	107.37	108.44	109	107.82
100.65	103.02	100.81	103.03	101.22	99.241	101.54	101.51	99.177	97.933	99.808	99.783	99.856	100.57	100.35	101.69	100.52	100.76	100.93	99.455	100.14	100.63	98.307	99.35	101.3	102.53	99.838	101.35	100.72	98.693	100.59	97.977	100.61	99.59	102.85	100.22	99.156	101.01	99.526	100.71	100.44	100.97	99.782	99.553	101.41	101.33	101.87	101.68	100.22	102.02
96.549	100.32	99.256	98.218	97.573	98.948	97.794	97.005	98.241	99.524	100.74	98.759	98.464	97.201	98.505	99.57	97.622	97.512	98.479	96.791	98.396	98.456	99.836	96.429	97.117	98.148	98.25	98.8	99.298	98.769	95.727	100.45	98.256	98.701	97.861	96.142	97.786	99.315	98.75	97.546	99.602	96.68	96.419	98.717	96.635	98.019	97.692	98.279	95.619	97.049
101.8	102.13	104.55	104.16	102.55	102.29	102.92	103.32	103.85	103.29	104.03	101.32	102.44	103.39	103.04	103.04	101.56	102.88	102.64	102.37	103.69	103.35	103.1	101.27	100.86	102.89	101.92	101.24	102.39	103.29	104.95	103.03	102.85	101.1	101.33	102.34	101.87	102.13	101.98	101.9	102.59	106.15	99.152	104.89	102.55	103.74	102.03	102.3	102.75	103.82
106.33	106.98	107.34	107.65	108.3	107.81	108.81	108.8	110.16	108.2	109.64	109.63	105.99	107.52	105.66	106.69	107.5	106.61	106.42	108.82	109.28	106.44	105.71	108.1	107.11	109.6	109.79	106.54	107.14	107.65	108.05	107.82	107.88	105.76	107.93	107.19	109.15	109.97	107.8	108.7	107.92	108.2	107.38	109.14	107.69	107.77	107.56	106.33	109.56	107.13
96.715	96.194	97.227	98.189	99.332	97.455	96.596	99.825	98.687	98.84	98.338	99.351	96.616	96.705	96.511	99.006	98.566	99.273	98.488	98.955	97.512	99.683	97.143	99.13	95.616	97.777	98.031	99.646	96.275	96.741	99.149	97.815	97.699	98.808	98.022	99.319	97.489	97.578	97.72	100.83	97.25	99.342	100.04	98.457	99.094	98.864	98.962	99.259	96.621	96.7
105.49	108.93	107.64	107.33	106.89	107.28	108.16	107.27	107.81	105.75	107.29	109.48	104.55	110.32	108.76	108.27	107.57	109.03	108.22	107.9	104.78	107.02	110.08	106.75	107.3	107.09	105.52	106.13	105.76	108.34	107.08	107.04	108.44	109.18	107.72	108.74	109.67	108.29	107.65	105.42	107.46	109.42	109.49	106.46	107.97	106.18	106.24	107.09	106.14	105.52
105.79	106.02	104.08	102.1	107.03	103.43	105.44	103.31	105.84	104.64	105.25	107.38	104.62	104.33	104.19	106.22	103.51	105.16	103.84	106.76	107.47	106.27	103.99	105.7	105.81	106.35	105.47	106.77	105.7	106.27	106.75	106.16	105.05	106.04	105.79	105.78	107.23	106.68	103.67	105.46	106.27	105.03	105.53	104.56	103.83	104.4	104.34	106.65	104.88	106.52
104.14	106.06	106.27	107.4	105.07	106.73	105.13	106.55	106.09	103.86	105.39	107.2	106.22	106.76	105.57	106.15	106.68	103.17	103.98	105.09	104.39	106.95	105.99	104.88	102.6	105.53	106.43	104.48	106.06	107.16	104.91	107.13	106.07	104.52	105.87	104.23	106.52	106.63	105.64	106.1	105.02	105.4	106.21	105.16	107.62	105.52	105.99	105.62	102.9	106.12
108.03	107.66	106.34	107.63	109.1	108.03	110.13	108.45	107.2	107.69	109.99	109.45	108.45	106.25	108.05	107.32	109.3	110.5	109.13	108.24	108.81	109.47	107.36	108.79	105.95	106.69	107.05	107.94	108.18	107.66	107.92	107.26	107.22	107.89	108.85	106.25	109.75	109	105.82	111.03	108.41	106.85	109.14	108	109.62	107.77	109.61	109.09	106.84	107.38
105.73	105.62	105.57	106.76	105.41	108.09	106.67	107.51	106.04	106.03	104.95	106.19	106.1	105.45	105.94	107.24	105.99	106.01	106.61	103.81	106.21	106.58	104.96	105.94	105.29	106.53	106.35	107.39	103.96	105.05	106.05	106.22	104.9	104.34	104.68	107.81	104.89	106.24	105.17	103.81	106.58	105.95	105.23	106.29	105.04	105.66	105.81	105.37	104.97	106.27
106.68	103.89	106.44	104.67	105.28	105.53	103.8	103.97	105.02	105.84	103.31	107.54	106.23	103.76	108.06	107.41	105.7	105.19	107.1	105.13	105.07	106.96	106.56	106.26	105.16	106.84	105.47	105.37	104.8	105.39	105.14	107.79	106.57	105.3	106.18	105.3	104.56	107.03	104.78	105.58	105.65	106.43	106.65	106.91	104.46	103.07	103.04	105.75	107.69	105.38
106.6	110.21	105.74	108.02	109.26	106.83	110.9	109.41	109.13	109.51	108.06	109.93	110.03	108.89	109.94	108.31	107.99	109.62	107.83	107.08	108.72	109.98	111.09	110.22	108.98	108.39	108.88	109.58	108.29	108.81	109.71	107.22	109.58	108.41	107.49	110.86	108.78	108.73	110.85	111.54	106.74	107.46	108.74	108.04	109.35	107.23	107.59	109.14	107.46	108.96
106.45	107.64	108.31	106.87	107.15	107.36	109.61	108.26	108.37	106.98	109.47	108.41	107.46	107.36	107.21	108.52	107.71	108.41	108.21	109.09	109.46	107.28	107.8	108.05	108.18	108.44	108.99	105.82	106.87	108.53	106.99	106.34	109.07	107.68	109.39	107.63	106.79	110.01	108.69	107.92	106.88	107.87	109.4	108.93	106.79	106.7	108.2	110.11	107.87	107.78
107.85	107.39	105.64	108.24	109.06	107.02	107.5	107.67	106.44	108.11	107.57	106.23	107.84	107.86	106.66	107.57	107.23	107.92	108.41	109.5	105.64	108.63	108.54	105.28	106.16	107.8	108.59	107.95	107.55	107.52	107.31	108.32	107.66	108.93	107.16	108.55	109.48	105.4	109.93	105.99	109.4	106.65	108.59	106.38	108.18	108.59	108.8	109.06	108.03	107.22
107.96	106.92	108.37	109.76	106.94	108.89	108.39	107.02	106.46	106.54	106.73	107.84	106.97	108.89	107.89	107.87	106.94	107.52	107.66	109.02	106.84	106.51	108.86	107.71	106.86	107.26	107.89	108.27	106.58	107.4	106.95	108.98	107.51	107.4	106.51	106.77	107.21	106.27	105.69	106.76	105.36	108.44	107.45	109.68	110.02	108.11	106.7	111.51	108.42	109.17
99.774	98.691	99.157	100.75	99.045	98.9	100.56	100.91	98.864	100.64	99.199	100.71	99.605	100.08	100.79	97.975	101.43	100.68	99.041	101.19	98.876	100.19	100.57	98.659	99.953	99.949	98.499	101.88	100.65	102.1	98.201	99.631	100.33	100.76	101.63	100.42	100.32	100.9	97.462	100.89	101.53	100.17	99.363	100.18	101.42	102.45	100.42	100.27	101.38	100.53
105.95	101.64	107.88	102.92	106.8	105.2	105.99	105.72	104.91	107.24	107.21	106.38	105.36	105.44	105.43	104.31	103.63	105.27	103.8	105.75	104.73	106.02	104.2	103.4	105.85	105.52	105.36	105.77	104.44	105.58	106.37	107.14	105.14	104.99	106.11	104.33	105.48	105.91	104.12	105.28	105.45	107.04	105.86	103.91	104.86	105.62	105.44	103.24	105.53	105.82
99.237	97.857	99.462	98.264	99.567	99.601	99.23	97.875	99.055	97.792	98.407	100.12	97.083	98.801	99.516	98.139	100.43	98.646	97.95	97.973	98.239	98.37	97.223	100.67	98.336	97.638	99.937	99.965	99.473	100.32	100.03	100.91	97.371	100.73	99.624	98.125	98.649	95.863	99.578	100.33	98.9	100.39	99.697	99.024	97.859	98.125	98.679	98.364	96.476	98.742
100.04	100.46	100.82	99.221	99.268	101.21	100.44	100.22	100.91	101.35	98.081	98.778	100.38	99.077	99.341	99.474	101.78	101.48	99.63	100.61	100.75	101.51	100.52	101.95	101.91	99.623	101.07	99.461	99.497	100.28	100.44	100.47	100.06	101.11	99.662	99.007	99.258	100.57	100.4	100.78	101.49	99.925	100.86	99.013	102.84	100.76	101.92	99.588	99.665	100.43
98.592	99.616	99.939	99.336	102.07	99.918	100.09	101.9	100.79	99.96	103.02	101.3	100.83	99.226	102.31	100.31	101.27	102.83	100.46	100.92	99.657	101.25	99.445	100.83	98.077	100.69	101.32	104.02	99.001	102.65	100.97	102.88	102.21	100.97	101.19	100.09	100.55	101.49	103.14	101.52	101	101.61	101.37	100.9	100.94	99.876	102.41	98.842	102.4	103.16
104.99	106.34	105.24	106.52	107.03	106.24	105.49	105.89	105.45	106.87	105.22	108.05	107.37	108.35	106.67	104.96	104.59	106.8	106.17	107.34	106.77	105.11	106.73	104.96	104.08	105.65	105.36	105.96	105.05	104.53	105.78	106.69	104.35	102.72	105.99	107.19	106.63	103.6	104.94	106.26	104.63	105.79	107.2	104.49	108.67	108.06	104.87	107.91	107.88	105.53
104.58	106	104.58	106.93	104.62	106.8	107.1	107.02	105.96	104.48	106.01	104.3	104.12	104.01	107.38	105.27	107.14	102.57	107.37	105.06	105.17	105.86	104.13	105.01	104.62	107.32	103.57	105.25	107.89	105.36	106.35	102.85	104.8	105.36	105.48	106.92	106.29	105.56	106.26	106.88	106.75	107.38	103.79	102.97	105.7	107.43	105.43	107.65	106.25	105.19
106.77	104.8	105.81	105.79	107.04	106.75	105.26	105.75	107.03	103.18	105.46	105.53	105.51	105.77	105.14	106.98	105.44	106.05	104.21	104.65	105.54	106.72	106.84	104.62	105.63	105.82	104.72	106	107.69	106.19	105.53	106.57	107.61	107.02	105.33	105.56	105.68	105.1	104.12	104.58	102.53	105.14	105.08	105.69	105.92	107.84	103.56	105.69	104.42	103.65
108.49	108.96	106.61	107.6	106.5	107.91	108.75	107.56	107.27	105.69	109.22	106.9	109.97	109.91	111.38	109.25	107.76	107.99	107.35	109	109.63	110.02	108	108.84	107.85	108.5	108.22	108.17	111.22	109.32	108.54	108.16	108.68	107.02	110.29	108.44	108.03	108.01	108.4	108.13	107.47	107.89	108.75	106.55	107.64	106.01	107.26	107.66	109.64	107.39
99.357	96.607	97.68	97.417	97.878	97.422	98.117	97.234	98.475	98.479	97.961	99.664	97.691	97.778	98.93	97.89	100.75	97.743	98.747	97.626	98.001	99.951	98.911	99.123	98.665	95.772	98.693	97.523	99.718	99.178	95.529	100.57	96.997	98.879	99.8	97.554	97.451	97.476	99.852	97.239	99.716	98.346	99.565	97.658	95.929	96.626	95.515	97.646	98.123	98.138
107.4	105.51	105.71	107.88	104.12	105.51	106.17	107.1	105.29	104.87	103.56	105.68	105.65	104.52	107.81	103.84	103.83	106.61	105.61	107.07	106.92	105.81	105.97	102.91	105.16	104.23	106.77	106.43	105.45	105.69	106.15	106.98	104.87	105.03	104.52	105.66	108.22	103.72	103.22	103.89	107.41	105.57	106.58	106.48	104.43	106.26	106.45	106.84	105.09	105.92
106.98	103.96	107.32	106.51	107.13	105.13	106.09	104.53	105.06	107.13	107.82	106.35	106.24	107.35	108.64	104.49	107.09	106.37	107	106.33	106.53	106.53	105.86	107.55	106.65	107.87	108.02	106.3	107.44	105.19	106.84	104.34	107.4	107.17	108.64	106.46	105.58	106.54	106.82	104.95	107.65	104.14	105.26	105.83	106.91	106.29	105.39	109.47	105.17	103.91
110.77	106.79	108.73	107.6	105.89	107.78	109.37	110.38	108.81	109.14	106.54	107.06	109.23	107.87	110.52	109.25	111.05	109.61	109.96	109.12	108.73	109.71	108.49	106.47	108.78	107.58	109.56	107.79	109.01	106.52	106.13	109.06	108.66	108.62	108.82	106.73	108.24	109.72	108.07	108.22	107.58	106.67	108.81	108.84	106.43	108.84	111.2	107.89	104.99	106.62
107.37	106.3	108.8	109.18	106.75	107.44	108.64	108.57	108.68	107.18	107.35	108.09	109.08	108.89	106.41	110.14	108.81	109.31	108.34	108.82	108.33	109.66	106.65	109.85	108.22	107.41	107.03	109.26	108.9	108.45	107.81	109.31	109.43	110.61	109.1	108.98	108.99	107.12	111.57	109.04	107.99	108.1	108.06	106.67	108.16	108.04	109.26	108.07	106.26	107.85
101.37	102.15	101.77	102.23	100.63	101.63	101	102.6	100.73	99.98	101.99	100.74	102.19	100.59	98.748	101.64	100.58	100.62	101.59	100.92	100.03	101.52	102.2	101.52	99.671	100.71	100.88	99.23	99.45	98.016	102.27	99.081	99.263	102.6	101.11	101.76	100.92	100.23	100.71	99.161	102.24	102.4	99.885	101.38	101.51	99.589	101.07	100.6	99.871	99.492
101.53	100.49	101.4	101.25	102.63	100.79	102.11	99.405	101.59	100.89	101.7	100.85	101.13	99.977	99.143	98.986	101.53	100.77	99.014	101.7	100.26	101.25	101.94	101.19	101.29	99.659	102.88	103.09	100.39	102.49	102.63	100.98	100.62	100.17	101.77	102.19	103.58	101.64	99.761	100.76	101.91	101.04	101.36	100.5	100.51	103.12	100.97	102.16	100.98	101.17
100.56	97.577	98.694	98.644	98.369	99.826	98.868	97.152	100.24	100.41	99.03	98.935	99.805	99.296	98.724	99.819	99.024	99.853	100.93	98.914	98.504	99.182	97.673	99.066	98.06	99.887	97.347	101.14	100.51	98.01	98.242	97.539	100.42	99.288	99.445	99.833	99.617	98.337	100.56	98.879	100.96	100.25	100.41	99.413	99.208	98.28	98.117	100.04	98.594	99.516
105.42	104.45	105.07	105.22	106.23	105.48	106.67	105.07	106.39	105.29	105.11	107.84	105.11	106.59	103.84	106.3	105.67	106.22	105.58	104.75	107.56	105.71	105.6	105.18	105.43	105.56	106.69	105.75	106.35	104.52	107.37	106.39	106.74	105.44	106.57	104.81	104.52	107.14	107.99	106.29	105.49	106.29	105.04	105.69	105.66	106.3	108.09	104.8	106.72	104.52
98.278	97.166	98.629	98.537	97.683	99.134	98.26	97.073	99.94	98.935	100.42	97.652	99.255	98.083	97.93	98.917	96.827	97.467	98.282	97.433	98.886	98.012	97.437	97.258	98.51	97.539	97.05	98.806	100.73	98.575	97.198	96.915	98.901	99.316	98.867	98.921	96.998	100.65	100.34	98.699	98.639	97.784	100.43	97.294	98.566	98.002	98.229	96.638	99.309	99.309
106.01	103.98	106.78	104.55	105.66	104.17	106.85	107.28	106.45	105.35	106.56	105.14	105.66	105.07	106.33	104.89	106.43	102.9	105.07	105.09	107.74	107.1	106.18	104.37	105.95	103.94	106.47	106.08	106.81	105.78	105.5	103.92	105.64	105.97	107.62	107.17	107.72	106.34	105.05	106.75	107.18	105.87	106.92	106.14	106.15	105.69	105.22	105.51	103.32	104.65
106.81	108.1	106	105.86	105.93	107.17	106.89	108.75	103.59	105.49	105.38	106.04	107.7	106.96	106.02	107.81	107.01	106.63	106.63	106.21	107.06	105.27	107.24	106.49	104.55	108.02	106.89	107.77	107.76	108.38	105	106.21	105.27	104.89	105.51	105.48	107.64	106.41	107.44	105.93	107.75	109	106.06	106.25	107.13	106.55	107.15	107.55	108.08	106.46
105.39	106.36	105.25	107.02	106.55	105.11	105.64	105.84	106.8	105.6	106.14	105.98	105.52	104.84	106.22	105	103.61	106.51	106.77	105.52	105.6	106.32	106.21	105.59	104.99	106.54	106.03	108.3	106.17	103.89	106.42	106.89	106.47	105.93	104.7	106.87	104.32	105.43	106.22	105.52	106.28	105.19	104.12	105.48	104.05	104.59	105.22	105.58	105.99	105.24
107.38	107.29	106.12	107.53	107.01	106.34	103.74	104.2	106.48	107.82	105.28	104.27	104.63	105.84	106.92	105.92	103.07	107.22	106.23	104.86	106.74	104.81	103.65	108.53	106.21	106.4	105.95	105.48	105.94	104.44	107.18	104.04	108.29	106.97	107.01	106.98	106.09	103.52	106.17	104.85	106.26	107	106	104.9	107.09	106.14	103.91	107.05	105.4	104.05
106.37	103.27	105.4	104.54	104.36	105.07	103.96	105.95	105.64	108.74	105.55	104.43	105.63	105.5	105.45	106.18	106.84	106.59	103.57	107.85	105.77	105.1	104.32	106.7	106.61	104.99	107.22	104.56	106.91	104.93	105.63	106.69	106.95	107.35	106.34	103.52	104.82	107.01	105.31	105.28	107.31	107.11	105.33	105.53	106.36	105.19	107.53	103.66	105.29	106.03
98.792	97.784	97.705	99.538	99.262	99.357	98.43	100.34	98.554	96.51	99.741	101.75	100.19	99.052	97.013	99.354	99.068	98.775	99.721	98.698	98.107	98.662	99.766	98.022	99.512	96.816	98.861	98.58	98.695	99.269	96.875	97.705	100.34	98.449	96.553	99.414	100.39	99.784	98.365	99.196	100.42	98.121	96.237	98.38	97.172	97.268	99.647	97.592	97.143	97.473
104.41	106.45	105.84	105.06	107.73	106.94	106.74	104.56	101.99	104.47	103.98	104.7	106.94	107.07	103.21	106.24	104.96	105.96	104.8	106.29	105.59	106.58	108.18	107.42	106.48	105.67	106.25	103.46	105.86	106.69	105.12	105.4	105.17	106.93	105.4	105.41	105.7	105.21	106.28	103.74	105.23	105.67	104.92	103.91	106.06	105.24	106.47	104.71	107.68	107.48
100.71	99.299	100.71	102.64	99.329	101.1	102.09	100.36	100.94	101.89	99.077	100.67	99.683	101	99.899	101.52	99.597	102.05	104.48	100.97	100.35	104.04	100.31	99.345	103.57	102.67	100.77	98.936	100.17	101.17	97.917	100.25	101.79	99.321	101.98	100.15	100.98	100.51	102.17	100.92	99.16	101.94	100.11	101.18	102.25	101.14	101.38	101.13	101.92	100.55
98.276	97.656	98.712	99.149	98.897	97.401	99.057	97.67	97.944	98.583	97.949	98.561	98.777	98.42	97.903	97.002	98.297	97.266	97.576	98.536	100.62	98.037	99.039	96.832	99.435	95.604	97.056	99.958	95.93	99.633	97.552	97.856	96.656	96.229	97.536	96.826	98.567	99.688	97.999	97.94	97.44	97.795	96.306	97.614	100.38	95.758	98.754	97.85	98.208	98.205
104.08	106.77	105.64	105.15	104.38	105.53	105.83	105.68	104.53	103.73	105.25	106.22	105.28	106.68	106.03	105.15	107.16	104.6	105.77	107.23	105.39	104.78	107.78	106.24	105.73	106.21	105.19	107.31	104.12	104.7	105.61	105.4	105.78	105.42	105.54	107.82	106.01	105.92	105.06	105.56	104.65	106.3	107.22	104.79	105.77	104.33	105.56	106.97	107.14	104.38
105.31	106.03	105.41	106.23	106.83	105.46	106.63	106.59	106.11	105.87	106.26	104.23	104.56	104.94	105.63	104.97	108.74	105.33	107.49	106.45	105.65	107.92	107.38	105.31	107.01	107.19	104.91	105.32	103.84	105.6	106.87	105.14	103.97	105.85	105.64	104.29	106.36	104.43	103.81	108.5	105.76	104.45	105.64	106.48	105.68	107.39	106.64	106.69	105.7	105.94
107.3	105.23	105.72	105.86	104.29	108.19	105.83	108.15	104.29	105.96	104.82	103.09	104.82	106.82	104.91	104.42	106.57	106.51	103.34	105.14	104.17	107.52	107.77	103.24	104.72	106.72	104.6	105.32	106.56	105.31	108.2	106.66	107.12	104.52	107.11	105.59	103.05	104.43	106.29	107.27	106.95	103.62	104.9	106.2	105.21	105.15	104.79	105.25	106.66	105.13
105.51	106.36	106.83	106.41	106.19	107.06	105.51	105.84	103.11	104.33	106.02	102.56	104.55	104.41	105.19	103.64	107.29	105.11	104.68	104.55	106.2	106.69	106.64	107.52	107.12	105.09	106.58	105.05	106.65	105.74	104.34	107.22	105.27	107.3	106.76	103.36	105.44	107.29	103.46	104.27	106.01	104.6	104.93	103.8	103.64	105.45	107.26	105.61	106.86	104.37
100.97	100.7	101	101.43	100.62	100.03	100.44	102.01	98.593	102.15	100.74	102.09	99.889	101.72	100.23	100.16	100.49	101.71	103.43	102.23	99.836	102.12	98.42	99.252	100.36	101.63	99.486	99.076	101.3	101.47	99.204	101.73	102.07	99.52	100.8	100.9	99.116	101.25	99.037	99.892	99.504	98.147	100.36	99.922	99.667	100.78	100.55	101.46	99.657	100.06
107.54	107.8	107.45	110.08	110.11	108.68	107.1	105.42	107.17	109.19	108.24	108.11	108.43	106.49	107.56	109.39	106.6	110.29	108.19	105.44	109.26	109	106.14	107.67	108.37	108.41	108.49	108.95	106.17	107.34	106.85	108.19	109.15	107.48	107.63	107.94	107.76	107.21	108.21	106.58	108.54	106.01	106.69	107.57	108.52	105.85	107.58	108.65	105.72	107.59
105.34	105.56	105.39	106.85	105.55	105.78	106.14	105.6	105.24	104.94	105.84	104.31	104.93	106.53	105.07	106.93	105.87	107.95	106.66	106.63	104.34	107.29	107.07	107.23	104.1	106.58	107.13	106.44	105.45	104.95	105.57	107.41	106.57	105.7	105.06	106.42	104.14	105.54	106.04	107.71	104.04	106.57	106.06	105.45	103.74	105.69	107.95	106.69	107.86	106.31
103.86	103.62	105.37	107.16	105.03	106.92	105.46	105.68	103.53	106.8	106.71	104.32	104.7	106.59	105.7	105.1	104.16	104.52	106.89	105.79	106.39	104.98	105.55	105.5	106.82	107.09	104.49	106.18	105.28	105.95	106.43	105.22	103.82	105.28	104.71	107.43	103.65	107.03	108.28	107.33	105.13	103.3	108.19	103.64	105.48	105.66	105.08	106.69	104.27	105.03
109.37	107.63	108.59	106.93	107.73	108.75	108.79	110.13	108.79	110.61	106.98	109.2	107.77	110.33	108.42	108.59	107.56	108.05	108.91	109.67	110.44	108.65	110.4	108.52	107.64	108.85	108.49	107.8	111.12	108.79	109.37	108.78	109.78	108.6	104.99	109.86	107.69	108.95	110.49	105.55	106.27	107.05	109.17	109.09	109.02	107.43	109.8	110.16	109.4	108.59
98.939	98.666	98.081	97.085	98.301	97.142	97.446	97.931	98.297	97.925	97.254	98.368	96.587	97.415	98.185	97.477	98.913	97.269	98.006	99.708	98.421	99.724	98.663	100.8	97.735	97.013	95.296	97.69	98.719	96.851	97.686	98.023	98.953	96.059	99.056	97.602	97.639	99.557	97.578	98.569	97.566	98.186	100.84	99.523	95.735	97.763	98.854	96.824	98.375	98.51
105.77	106.38	102.08	103.59	106.05	105.51	104.42	107.84	107.1	103.92	105.86	105.76	105.56	103.87	106.47	103.89	105.45	105.98	106.31	102.91	105.14	107.16	106.96	104.23	103.95	103.59	104.77	105.57	108.68	105.73	106.85	105.19	102.45	107.29	104.69	105.14	106.96	106.95	105.74	104.39	108.2	107.11	108.07	107.24	107.22	106.2	107.31	104.58	106.03	107.16
105.93	104.83	106.51	107.68	105.98	106.49	108.32	106.42	106.27	107.71	107.29	106.12	105.8	107.93	107.66	108.61	105.58	107.69	107.07	107.26	106.46	106.32	109.25	110.06	105.34	107.23	107.07	106.17	106.74	108.62	106.81	105.24	109.5	107.48	104.27	108.7	107.85	107.05	107.16	107.43	107.97	106.92	104.95	105.98	107.45	106.24	107.07	106.19	103.69	107.12
102.47	97.933	99.218	98.213	100.29	100.25	101.07	101.7	100.17	100.57	101.65	102.41	101.56	101.19	101.63	99.585	98.604	100.74	100.97	101.38	100.75	101.66	100.43	101.11	101.29	102.32	100.39	100.91	98.887	98.4	101.98	99.737	102.37	102.78	102.87	100.72	100.98	99.933	100.04	100.21	101.42	99.177	101.97	101.16	101.75	99.125	99.521	100.87	102.95	101.23
101.61	99.246	100.36	98.536	101.37	102.04	100.82	100.58	98.554	99.991	100.95	103.42	99.176	100.16	100.91	100.99	101.97	101.23	99.556	103.39	101.66	97.812	103.65	100.72	99.324	99.999	101.18	100.83	101.19	99.652	101.23	100.32	101.02	101.09	100.65	103.83	100.11	100.67	100.27	100.33	100.78	100.54	101.5	98.659	101.75	99.414	100.81	100.35	100.11	101.21
97.884	97.492	97.799	99.692	98.298	95.805	97.467	96.66	99.721	97.123	98.512	99.507	97.323	99.19	98.049	96.565	97.581	97.973	97.508	98.741	98.267	98.917	98.514	100.77	96.88	98.082	98.882	98.484	97.856	97.732	97.264	98.09	99.171	97.681	96.636	97.19	99.818	97.674	97.754	98.374	99.914	97.638	99.16	96.212	99.854	98.16	98.352	100.17	96.26	97.127
97.794	101.06	101.78	101.7	100.65	102.78	99.506	100.63	100.14	99.469	101.81	100.57	100.75	100.43	101.74	98.839	99.289	99.395	100.53	99.667	101.79	102.05	98.886	101.88	100.92	100.95	100.03	97.626	100.65	100.11	100.74	100.73	100.35	102.85	101.59	102.41	101.03	102.56	100.68	100.4	102.63	101.49	102.59	100.87	102.44	98.744	99.541	100.05	103.73	100.53
109.61	107.77	107.73	108.69	106.07	105.32	106.81	106.79	107.13	106.86	107.85	105.79	108.56	108.2	107.83	110.4	109.14	108.46	107.22	108.57	107.55	107.99	107.2	110.5	106.64	106.62	106.24	107.92	107.38	107.38	107.94	108.83	108.46	108.07	104.45	105.59	106.46	108.25	109.31	106.11	107.34	107.86	107.82	106.57	106.93	106.59	108.1	107.94	110.18	108.78
103.62	105.36	106.54	106.86	105.99	106.66	105.56	108.81	105.03	104.26	105.56	104.33	104.29	106.04	107.69	106.17	104.81	106.79	107.98	107.33	106.03	105.65	105	106.32	103.8	106.21	105.84	108.11	104.08	106.85	106.27	106.65	104.76	106.3	104.66	103.77	106.18	106.49	106.06	104.96	104.26	106.11	105.07	106.66	104.61	106.13	105.84	104.71	105.67	104.33
99.946	102.12	102.78	103.03	103.04	102.78	105.38	103.95	100.69	103.02	103.61	103.06	102.89	105.19	100.87	103.45	102.88	104.85	101.95	103.6	101.18	102.2	101.76	101.62	104.54	99.585	100.47	102.55	104.39	103.39	101.11	103.12	102.21	102.82	103.85	101.94	101.67	104.96	103.89	103.19	102.44	102.11	102.56	106.35	103.28	102.7	103.36	104.43	102.41	102.36
107.19	110.33	109.13	108.76	109	104.5	107.06	108.39	109.6	105.91	107.51	108.53	104.92	109.51	106.78	107.11	108.37	108.38	106.5	108.09	105.6	106.69	108.41	106.76	106.86	107.6	108.43	108.09	109.16	105.43	108.05	109.92	107.63	108.64	108.18	107.36	107.39	106.93	109.34	109.2	110.16	107.26	107.85	107.94	109.51	107.86	106.46	104.58	107.92	108.1
105.27	106.18	106.54	105.57	105.74	105.32	105.56	105.28	106.34	106.49	102.54	105.6	106.51	104.5	106.43	106.17	106.51	104.83	104.68	105	110.37	104.9	104.24	107.34	105.94	105.39	106.42	105.78	107.53	104.95	107.06	106.07	107.17	107.22	105.56	106.43	103.95	104.07	105.55	106.03	106.12	105.77	105.62	104.36	104.23	107.32	104.42	106.86	106.69	104.13
107.26	107.1	107.15	107.4	105.73	107.74	106.01	105.88	106.11	107.48	106.17	107.67	105.72	105.24	107.29	105.16	106.6	105.89	106.28	107.72	107.19	105.55	104.95	106.52	106.5	108.01	107.16	107.58	107.48	107.34	106.91	106.46	107.44	107.99	107.93	105.83	107.01	106.9	108.27	105	106.71	107.53	106.09	104.55	105.33	106.01	106.1	105.57	104.34	106.22
108.51	104.82	106.65	108.71	109.14	109.29	109.8	104.94	107.22	107	107.87	108.56	105.5	105.65	108.36	110.55	105.81	108.4	108.5	108.41	108.13	107.26	108.52	110.57	106.05	106.93	107.32	108	106.26	107.5	108.86	108.56	107.66	108.39	107.16	108.16	106.66	107.83	108.58	106.94	108.52	109.31	106.83	107.95	107.82	107.14	107.65	108.98	106.72	105.47
109.06	108.51	109.28	107.47	106.72	110.69	109.14	110.24	109.75	108.59	108.36	109.07	110.89	108.64	107.87	109.77	109.46	108.19	109.46	108.05	107.34	108.23	109.07	109.29	107.17	108.61	109.54	109.21	107.18	106.54	109.45	110.28	107.33	109.83	106.08	108.01	108.47	107	108.9	109.42	109.55	109.06	110.69	111.03	108.06	107.07	108.75	108.38	109.15	108.19
102.36	98.871	101.12	99.679	101.26	100.21	101.76	100.2	99.947	102.11	100.68	99.769	100.45	98.759	98.285	99.879	99.816	101.46	100.74	101.9	100.2	101.21	100.27	101.39	98.7	101.2	99.314	98.516	100.71	99.15	98.955	102.23	99.322	100.02	99.387	102.76	100.56	99.316	101.39	100.11	98.92	99.485	99.985	100.55	101.59	99.174	99.676	99.325	100.99	99.715
101.92	99.19	100.86	100.32	99.934	104.03	100.84	101.94	101.46	100.04	100.97	101.99	99.406	102.12	101.62	100.64	100	102.14	101.42	102.57	100.22	103.73	101.96	100.95	100.29	99.325	100.28	100.44	100.96	100.95	98.816	99.605	100.04	99.669	100.76	100.56	100.82	99.215	103.98	100.38	103.03	102.91	100.54	101.18	100.29	101.09	101.68	102.84	100.38	101.12
110.57	111.67	112	110.5	107.01	109.24	110.53	110.48	111.05	111.15	110.36	110.58	110.23	108.46	107.46	108.71	108.16	107.53	109.44	110.16	108.65	110.2	112.72	110.28	108.77	109.24	111.38	111.96	110.23	111.68	108.79	109.59	111.73	108.72	111.03	108.62	111.61	112.11	108.85	110.35	109.99	111.09	111.1	110.94	111.26	109.29	110.86	110.91	110.8	110.37
104.14	105.94	105.43	104.2	102.77	104.99	105.21	105.85	105.9	105.86	105.77	104.56	106.08	105.29	104.88	103.05	105.31	105.24	105.33	106.1	105.53	106.1	106.45	105.39	105.69	104.04	105.15	104.74	105	104.49	104.38	102.95	105.29	105.1	106.68	105.45	107.75	104.28	106.77	105	105.24	104.47	108.12	107.63	107.31	104.83	104.25	106.63	104.73	107.41
99.715	98.575	101.98	102.33	100.6	102.04	102.55	100.54	102.5	100.43	101.62	101.92	102.23	103.42	102.66	100.24	100.9	100.19	101.89	98.547	102.42	100.95	102.09	100.52	102.36	102.35	101.02	101.07	101.02	103.63	102.61	98.509	102.4	98.134	101.25	100.16	100.82	100.29	99.785	102.94	100.66	101.32	102.97	98.852	101.19	100.74	100.73	99.736	100.03	99.156
108.39	107.45	108.68	106.06	108.1	108.92	107.98	110.07	107.22	107.48	108.44	109.79	108.54	107.45	110.51	108.5	110.95	108.44	107.69	107.51	109.27	109.15	106.66	107.83	108.95	107.68	108.67	109.28	111.43	111.62	109.12	107.15	108.12	107.86	108.65	108.55	107.87	108.08	106.92	108.42	109.83	108.15	108.69	109.44	109.1	108.9	110.27	108.62	107.52	107.77
105.56	107.04	107.46	105.82	105.04	106.56	107.43	107.95	106.4	106.58	106.38	106.53	106.28	105.02	105.57	107.36	105.43	106.62	107.82	106.25	105.11	104.42	105.4	107.43	106.61	105.75	106.88	108.21	105.81	105.82	105.49	107.65	105.76	104.81	106.16	105.09	105.95	106.97	105.6	108.56	106.16	106.05	105.68	105.54	107.67	105.95	107.16	106.15	104.5	107.17
105.35	106.46	107.53	106.29	108.41	107.99	105.66	107.71	107.1	108.18	107.92	108.02	106.08	109.63	107.75	108.45	105.31	109.52	108.54	108.53	108.07	110	108.14	108.99	107.93	108.57	105.77	107.97	105.71	108.2	108.22	107.84	107.56	106.75	107.06	107.75	109.53	106.58	108.56	108.35	106.14	109.67	108.4	107.73	107.04	107.26	107.59	106.56	108.6	108.05
107.85	105.24	104.58	108.6	107.27	105.89	105.38	107.16	105.77	105.86	106.14	106.03	105.96	105.89	105	108.38	107	106.85	107.53	103.63	107.69	105.62	106.54	106.46	106.34	107.73	105.27	107.18	106.38	106.41	107.21	106.79	107.05	107.57	106.8	106.94	104.58	105.27	104.97	105.91	107.69	108.08	106.91	104.88	108.04	106.22	105.9	108.14	108.32	104.86
109.16	109.53	110.6	110.34	112.06	109.79	110.78	110.03	111.23	111.53	108.53	108.87	110.41	111.08	111.74	105.87	109.49	110.25	111.44	111.99	109.21	110.52	110.02	109.34	110.91	110.12	111.14	110.09	109.09	111.11	110.81	110.25	110.81	110.03	109.43	110.2	109.58	110.72	110.27	112.31	111.33	110.02	111.63	111.28	110.77	111.21	109.57	110.34	108.84	110.79
106.65	106.69	103.65	105.28	106.78	104.78	107.05	105.34	106.09	105.48	105.22	106.25	105.2	106.57	106.87	107.24	105.56	103.17	107.11	108.94	104.15	103.4	106.25	108.07	107.26	107.19	104.85	106.75	106.24	108.15	105.59	109.05	104.41	106.09	107.23	106.02	103.54	107.61	106.28	106.96	106.89	107.87	107.71	105.71	105.25	105.47	106.45	105.21	106.97	107.96
107.3	105.55	106.25	107.99	105.19	103.88	108.09	107.53	105.57	105.71	105.82	106.52	105.46	106.47	107.1	104.35	105.69	105.86	103.76	105.5	107.03	106.96	107.91	105.23	106.32	108.19	103.26	106.5	106.87	106.46	107.2	106.15	105.43	105.3	106.26	106.93	105.24	106.86	104.71	105.57	104.7	105.4	106.44	106.68	106.81	107.61	106.1	103.16	107.99	106.75
110.38	112.2	112.11	111.97	110.19	110.59	111.3	112.39	110.13	109.77	110.27	110.24	110.22	108.61	111.89	110.7	110.89	110.7	111.46	110.49	110.52	111.94	112.74	108.77	111.11	111.44	109.57	110.12	110.29	111.88	107.32	110.33	109.85	109.89	111.49	109.3	110.9	109.22	108.12	110.61	109.99	110.71	108.92	111.09	109.03	112.66	109.68	111.38	110.7	112.89
99.767	94.542	96.12	99.379	96.991	97.702	97.8	98.642	98.243	98.449	97.426	97.408	96.638	97.794	98.185	97.8	97.584	99.235	98.71	96.072	96.791	97.799	96.693	100.27	96.978	96.988	94.957	98.66	96.365	99.732	96.513	98.241	97.565	98.082	97.25	96.74	99.03	96.994	97.867	98.202	96.726	97.987	99.594	98.153	98.621	99.082	96.183	101.66	98.581	97.822
108.27	105.95	108.71	107.55	108.01	109.24	105.61	108.29	105.48	108.52	109.58	108.47	105.54	107.42	109.2	110.69	108.09	109.48	107.9	107.34	106.26	107.73	107.5	107.91	110.86	109.5	109.58	106.92	109.05	105.92	107.23	109.7	107.68	106.27	106.06	107.37	110.02	107.88	106.98	107.14	107.04	107.08	107.48	109.35	109.44	107.71	109.6	106.76	108.18	110.66
101.76	99.519	101.09	99.563	102.2	99.984	101.24	101.81	100.17	99.129	99.204	102.9	101.86	100.06	102.37	99.173	99.747	98.308	101.49	102.3	101.64	100.91	99.845	102.11	101.7	100.36	98.725	101.84	102.05	100.92	98.059	101.98	99.78	99.459	101.43	100.61	101.95	102.01	100.69	100.66	99.151	98.775	101.63	100.78	99.411	97.952	101.97	104	100.13	101.25
106.8	106.37	105.35	105.06	109.95	105.5	105.67	107.55	104.55	104.92	103.09	107.03	106.78	107.04	104.74	104.53	105.14	105.23	104.61	106.39	106.59	105.74	105.27	103.64	104.85	106.33	103.44	104.34	107.61	107.25	105.45	102.55	104.48	106.61	105.29	106.25	105.13	107.57	105.44	105.59	104.3	107.32	105.48	106.07	108.39	104.16	103.92	105.92	104.68	103.65
107.55	106.08	109.37	108.58	108.14	109.32	109.6	107.84	107.11	107.9	110.43	108.51	110.05	108.62	106.67	106.61	107.77	108.14	108.99	110.84	107.05	106.42	106.49	106.67	108.16	106.77	110.05	109.7	109.36	109.9	107.79	107.44	106.67	110.04	109.55	107.34	108.15	106.59	108.85	110.17	108.58	108.52	107.32	108.66	109.01	109.24	106.6	106.88	108.58	108.72
100.29	100.03	99.457	98.444	100.95	99.376	101.02	99.593	98.554	101.31	100.45	100.47	97.697	99.377	101.15	99.925	98.564	98.93	99.875	100.33	101.9	99.518	100.16	100.73	99.18	99.784	98.904	96.407	102.12	98.964	100.85	100.67	101.03	98.95	101.62	98.884	101.13	100.43	101.15	97.691	100.39	100.49	100.75	100.4	99.321	100.73	99.613	99.546	99.643	98.114
104.99	106.86	106.12	105.51	104.83	104.55	106.17	104.22	105.95	105.93	107.41	106.33	105.35	107.39	107.8	106.06	108.26	104.51	105.93	108.51	103.73	104.41	105.64	106.29	104.69	105.12	106.52	104.98	105.55	107.05	106.47	103.97	105.78	103.93	106.8	107.25	104.24	105.07	105.19	106.06	104.37	107.22	105.15	106.74	106.43	105.46	107.99	107.48	104.75	106.79
107.07	108.72	107.22	108.59	107.06	107.09	106.83	106.88	111.47	108.87	109.93	106.37	107.75	109.34	109.31	107.46	109.51	110.15	107.59	108.23	108.96	108.91	109.76	110.92	107.3	108.13	110.47	106.18	107.07	106.64	109.5	110.09	109.7	107.32	107.11	107.88	111	106.4	108.01	109.55	107.9	108.49	108.07	109.94	108.64	108.22	107.48	109.96	109.86	108.41
106.55	104.56	105.14	105.84	106.05	105.47	106.92	104.93	107.6	102.86	105.98	106.23	102.74	105.06	105.73	106.17	105.37	105.43	105.84	106.83	105.3	104.57	105.88	106.71	105.67	103.61	104.92	104.78	106.08	104.86	104.4	105.57	105.59	105.67	104.7	102.87	104.77	107.3	107.96	106.31	106.6	106.23	107.85	104.93	105.64	104.33	104.95	107.17	103.09	106.46
98.899	98.977	96.778	97.907	97.093	97.109	97.669	97.946	98.255	97.716	97.878	96.083	95.416	96.851	96.483	97.341	99.605	98.717	97.627	99.047	98.568	98.38	99.534	97.811	99.769	97.545	97.229	98.211	100.16	96.841	97.39	98.209	98.658	98.526	96.657	98.928	96.279	100.19	97.172	96.817	97.658	96.806	99.507	96.582	97.527	97.589	97.776	95.204	95.057	98.651
105.92	103.32	104.17	105.5	102.47	105.6	106.97	106.78	105.88	104.82	105.26	104.85	105.42	106.92	104.6	105.21	106.85	104.8	103.95	105.95	106.82	104.58	104.73	103.63	106.35	106.58	105.74	108.54	105.6	103.9	105.88	105.51	104.81	106.18	106.32	106.6	106.83	105.11	102.02	104.12	108.33	105.35	104.53	105.16	104.94	105.36	105.54	103.16	103.5	105.34
102.3	100.18	99.942	100.19	99.243	102.83	100.45	99.697	100.53	101.72	99.331	99.185	101.24	101.9	101.08	99.395	101.7	102.71	99.71	101.23	101.37	101.79	100.23	102.07	100.51	102.29	99.851	98.654	99.808	102.28	100.09	101.03	102.04	100.45	101.16	99.312	100.87	101.14	100.1	101.01	102.47	100.22	99.512	102.41	103.34	99.355	100.64	101.68	101.03	100.81
104.86	105.65	104.6	106.99	106.77	107.27	107.7	105.19	105.87	105.91	107.34	107.33	105.79	104.69	103.63	107.67	106.27	109.59	106.02	107.63	107.29	107.71	105.33	105.36	107.1	105.11	106.12	107.4	106.63	105.18	107	106.79	107.43	106.49	105.86	106.07	106.82	106.77	103.75	104.71	106.56	105.33	107.1	106.72	106.81	106.21	107.13	106.96	106.47	107.62
98.319	99.149	98.076	97.86	99.004	98.413	97.576	96.929	98.461	99.863	98.498	102.32	99.257	98.997	100.76	98.239	100.07	100.91	99.81	100.03	98.34	98.369	99.259	99.071	98.733	101.42	98.301	98.746	99.527	100.3	97.549	99.124	98.76	98.094	98.471	98.457	98.195	99.942	98.98	96.447	99.934	99.776	100.29	98.928	97.816	99.082	99.237	100.83	98.893	97.667
99.594	97.021	97.652	99.418	101.6	99.394	96.182	100.36	97.367	98.308	98.889	97.878	101.5	97.533	97.584	98.368	97.534	98.293	99.932	100.55	98.963	100.02	97.241	96.969	97.68	99.241	97.93	100.24	97.262	99.255	98.824	101.5	99.75	98.569	100.14	100.84	98.682	98.725	97.484	99.644	96.64	99.246	99.203	98.289	98.889	97.956	98.545	98.56	99.739	98.978
106.76	106.34	104.53	104.12	105.59	104.94	104.73	107.75	105.38	106.36	105.8	108.09	104.53	105.65	105.37	107.88	106.84	102.88	105.68	102.98	106.16	107.29	105.96	106.92	106.86	106.16	105.97	106.81	105.73	106.45	107.32	105.48	105.25	106.29	106.32	104.91	105.42	105.2	105.99	104.31	106.04	105.35	104.76	105.26	105.2	106.2	106.73	105	103.59	105.86
111.27	111.39	108.97	109.97	110.6	111.01	111.93	112.35	110.84	111.49	109.14	108.58	109.01	109.78	109	111.65	111.65	109.96	111.82	110.45	106.85	109.2	109.96	112.5	110.16	110.4	110.52	110.13	109.63	109.67	111.59	110.2	109.22	112.15	111.71	109.8	109.2	108.71	109.36	110.22	109.09	111.87	110.64	109.51	113.03	110.73	110.57	110.53	108.97	110.21
106.44	104.82	105.97	107.54	107.4	105.24	106.5	105.37	106.38	106.2	105.2	105.92	107	105.69	105.13	107.24	106.59	105.41	107.28	104.85	105.63	104.01	106.1	105.53	106.01	107.83	105.64	105.45	107.14	106.65	105.99	107.36	105.03	104.98	105.96	106.66	108.24	104.33	106.2	105.72	106.84	106.71	107.68	105.16	106.41	107.81	104.44	107.58	106.93	107.39
106.35	108.35	106.42	109.33	109.73	109.2	107.83	108.43	108.36	107.1	106.1	106.91	107.53	109.22	109.18	105.96	108.69	107.35	107.37	106.97	107.29	106.64	107.68	108.43	107.62	107.53	108.84	108.9	107.11	106.72	107.57	107.35	107.06	107.25	105.94	106.6	106.11	106.7	106.44	106.16	108.14	107.86	108.83	109.23	106.65	104.25	108.68	109.88	108.87	106.82
106.6	105.64	104.48	104.5	107.83	105.11	107.6	107.25	106.3	106.92	105.68	107.12	104.68	107.49	103.69	107.11	106.86	106.9	105.58	105.64	106.18	106.71	107.04	103.34	105.55	105.55	107.27	104.98	108.78	106.91	105.43	107.91	105.15	107.29	106.65	106.83	106.81	105.86	106.26	106.12	102.89	108.67	107.2	105.27	103.77	106.34	108.38	106.45	104.04	108.12
107.11	106.33	107.25	105.44	107.19	105.6	108.1	105.46	105.17	106.81	106.11	106.78	102.1	105.3	108.66	106.47	106.52	106.37	107.38	106.23	105.32	106.61	107.02	106.33	107.5	104.45	105.94	105.09	107.49	105.85	104.69	106.22	106.08	105.9	107.12	106.77	105.53	104.9	107.01	105.95	108.1	105.1	104.42	105.75	105.89	105.18	106.28	106.06	106.22	105.76
111.15	111.46	111.07	109.38	111.34	108.13	110.72	109.94	110.29	112.18	112.32	109.26	108.92	114	109.07	111.09	109.35	110.38	108.99	109.75	110.95	109.59	111.62	109.66	111.09	109.2	111.05	111.95	113.3	109.4	110.1	110.82	109.99	110.89	110.19	110.66	110.86	110.96	109.18	109.8	112.67	110.73	110.85	109.66	108.89	111.12	110.31	111.35	111.21	110.79
106.81	108.71	105.59	108.41	106.78	108.24	110.89	107.66	107.1	108.14	109.66	109.63	105.26	109.59	107.81	107.77	107.26	109.84	109.82	108.65	107.97	108.78	107.59	109.86	107.71	110.12	107.11	107.84	108.49	107.56	109.17	106.85	109.06	109.74	108.97	106.93	108.1	107.3	109.94	108.44	107.75	107.37	108.51	107.38	107.01	107.24	106.97	107.48	108.05	108.43
100.17	97.959	97.684	98.712	97.761	99.105	96.892	98.659	97.839	97.983	98.682	98.839	97.463	98.377	99.776	99.171	98.233	98.68	97.896	97.358	101.2	98.738	98.963	98.41	98.238	99.978	99.308	98.167	99.104	97.661	98.568	99.866	98.318	99.131	99.484	99.185	99.037	98.284	97.449	98.202	98.649	98.601	100.75	99.995	97.428	96.245	99.484	98.49	99.924	98.377
108.75	110.52	109.29	109.66	110.19	111.08	110.19	108.94	111	111.48	113.38	109.97	109.56	109.68	111.45	111.34	110.69	110.86	109.45	111.22	110.6	110.39	108.09	111.72	110.85	109.88	107.53	111.83	111.59	110.38	109.37	110.79	111.94	110.2	111.76	110.93	110.15	110.56	109.26	109.77	110.97	112.45	112.16	109.08	110.76	111.19	109.77	107.84	112.21	111.98
103.67	107.79	105.95	102.29	104.26	105.09	104.45	104.23	106.86	106.08	104.08	104.37	106.19	105.3	105.05	105.72	104.3	105.72	105.86	106.33	106.96	104.29	105.05	106.19	107.64	104.74	105.32	106.54	104.41	105.31	105.45	105.52	105.84	104.31	104.8	105.82	104.59	107.44	106.31	107.26	105.88	106.08	105.09	107.9	105	106.13	105.37	106.16	104.93	103.37
98.016	97.151	100.46	96.565	96.05	97.793	95.893	96.831	96.87	97.6	99.11	96.286	96.218	98.792	99.875	98.57	100.23	98.121	96.71	97.746	97.771	99.404	97.537	97.792	95.74	98.984	98.056	98.997	100.28	97.555	97.484	97.379	97.894	97.084	98.607	97.015	101.78	98.395	97.118	96.453	99.063	101.64	98.339	98.454	96.98	97.982	99.946	98.345	98.072	98.836
103.2	106.35	106.01	106.25	105.07	103.76	108.11	105.5	105.68	106.36	106.38	106.72	105.36	105.67	105.92	105.1	105.49	103.73	107.44	106.14	106.8	105.79	105.86	105.37	107.44	106.75	105.68	105.69	106.22	107.65	104.7	105.69	108.58	104.75	107.63	104.19	105.9	104.59	107.22	105.73	105.49	106.62	103.53	104.44	105.08	106.1	104.97	104.84	107.69	105.51
99.497	97.557	99.684	99.491	96.963	95.977	97.412	96.803	96.801	99.454	96.647	99.023	99.548	94.874	97.144	97.549	97.37	96.394	98.601	98.562	98.969	100.54	98.203	96.005	96.801	98.516	96.927	96.971	97.323	97.79	96.392	98.027	100.44	97.32	97.33	97.741	98.056	100.57	99.024	97.99	98.197	97.985	99.128	96.798	98.152	97.459	98.304	97.686	98.466	97.266
98.168	97.423	101.38	99.973	98.708	97.626	98.155	99.877	99.392	102.16	98.446	96.847	96.643	98.34	97.7	96.812	101.35	100.8	98.896	101.08	99.077	99.546	100.72	99.146	97.439	101.51	99.862	98.85	98.412	99.164	100.27	99.671	98.753	98.888	98.208	99.428	99.391	99.204	100.77	99.014	101.02	100.6	100.03	99.207	98.837	99.317	99.508	100.54	99.073	98.717
111.03	110.38	107.42	109.06	108.96	108.47	109.86	109.2	108.59	106.96	109.49	106.68	107.57	109.33	106.42	109.3	109.39	108.51	109.01	108.03	108.75	108.52	108.45	110.24	109.34	109.3	108.88	108.2	109.42	107.99	107.88	109.15	109.01	109.35	109.4	109.01	106.91	108.1	108.6	108.01	110.23	108.55	108.85	108.67	107.3	109.05	110.14	109.95	110.65	107.74
107.21	106.04	108.45	108.9	108.33	109.07	105.03	108.09	108.96	106.98	106.8	108.78	107.25	108.07	109.79	110.26	108.56	109.16	107.69	109.22	107.28	107.04	109.73	104.69	107.81	109.1	107.19	106.8	107.82	107.98	106.85	108.29	105.64	106.28	106.93	108.68	106.68	106.9	107.07	108.27	108.13	107.89	106.67	107.93	109.3	107.46	107.71	108.98	109.77	109.12
110.26	107.6	108.31	107.63	107.02	107.19	110	108.48	108.7	109.61	110.25	107.05	107.27	108.55	108.05	109.28	106.9	108.14	108.87	108.61	108.74	108.66	107.35	110.56	108.63	105.91	110.93	107.51	107.18	108.5	108.56	108.72	108.14	108.54	110.99	108.08	108.22	111.52	108.83	110.28	108.06	110.4	107.68	107.86	109.36	109.77	107.6	107.55	109.89	108.24
98.478	97.84	96.852	97.115	98.525	97.62	99.161	97.348	99.191	96.463	96.094	98.475	100.32	99.933	99.146	98.294	98.396	99.253	97.517	99.178	98.366	100.41	97.86	97.048	99.42	96.96	97.154	99.121	95.953	97.135	97.65	99.878	98.468	100.48	99.739	98.371	97.828	98.022	98.738	97.072	97.562	97.795	98.425	100.39	97.875	96.964	98.326	99.355	96.504	98.136
99.639	98.128	99.573	99.058	99.657	100.38	100.2	100.41	100.45	103.7	100.68	100.62	98.814	100.86	100.73	100.02	101.98	98.487	100.96	99.458	100.42	100.34	99.152	101.37	99.439	99.301	99.754	101.35	102.62	99.278	100.83	99.518	99.95	100.62	100	99.459	101.55	102.81	99.777	100.96	100.46	99.9	100.72	98.301	99.179	101.06	100.8	100.13	100.43	100.6
110.95	110.97	111.81	110.66	110.81	110.6	113.01	111.69	111.26	109.9	111.68	112.99	110.47	108.16	109.18	111.02	110.64	108.43	110.35	111.9	108.8	110.53	110.73	109.02	110.17	113.08	111.18	111.88	111.29	110.28	110.31	110.93	110.38	111.99	109.9	112.32	112.3	110.95	109.98	113.39	111.46	111.81	108.48	109.82	110.34	110.57	111.27	110.63	110.99	109.7
106.54	106.81	105.35	105.34	105.67	104.2	104.99	107.38	107.02	107.58	106.31	104.09	106.61	105.48	103.89	105.45	105.03	103.97	105.88	106.15	105.98	107.18	105.7	107.02	106.93	104.25	106.12	104.23	105.77	104.72	104.96	105.59	105.93	105.79	103.75	106.13	106.2	105.88	106	106.21	105.28	106.22	105.94	107.43	104.97	106.54	103.83	106.82	107.79	106.84
106.52	107.38	107.32	108.81	105.78	110.4	107.47	107.2	109.41	107.57	107.88	108.36	107.94	107.86	107.72	107.44	108.14	108.63	106.49	110.51	108.45	110.54	107.42	108.63	107.95	107.88	110.3	107.04	108.56	107.59	107.7	106.85	108.22	107.64	107.88	106.98	108.54	108.22	108.28	107.91	108.57	109.09	109.04	107.64	107.26	107.94	108.74	112.52	108.88	108.32
100.46	98.902	98.821	98.615	98.323	98.606	97.996	100.06	98.029	99.507	98.533	100.61	100.45	96.731	100.05	99.648	96.61	100.44	98.278	98.716	99.084	99.285	100.11	99.193	100.26	97.848	99.638	99.369	98.716	101.01	98.425	98.181	99.653	99.674	99.436	99.184	99.246	98.801	99.288	99.006	100.21	99.189	95.762	102.04	100.32	99.275	98.014	98.912	97.314	98.163
105.71	108.73	106.84	108.31	107.13	106.97	109.61	112.23	107.94	109.15	110.18	108	104.95	109.95	108	107.86	109.62	106.02	111.58	106.85	107.38	105.66	107.78	108.82	107.65	106.94	106.36	107.76	109.09	107.25	105.55	107.26	105.87	107.67	108.81	105.3	106.06	109.65	106.13	106.79	107.93	108.25	106.28	106.25	107.91	107.67	108.04	106.23	108.39	109.23
107.54	107.33	106.79	110.18	106.86	106.54	107.16	109.26	108.5	108.88	107.25	109.44	109.27	107	108.88	108.1	106.18	106.53	109	108.77	106.43	109.3	106.31	107.46	109.29	106.42	110.06	108.94	108.75	107.35	108.28	108.04	109.07	109.67	110.02	106.28	107.75	108.26	108.19	107.34	106.79	108.1	108.09	108.12	106.81	107.12	106.9	107.94	108.25	108.04
106.12	104.48	104.1	104.14	106.62	103.25	103.2	104.76	106.3	104.76	107.19	107	105.48	105.99	105.96	106.14	104.49	108.18	105.55	103.4	106.71	106.07	108.01	105.03	106.31	105.97	105.79	105.73	105.04	106.99	107.7	106.54	105.82	104.94	106.47	104.03	106.9	106.63	105.81	104.77	107.44	105.48	105.73	107.18	105.04	105.33	107.76	106.76	106.11	104.09
105.4	105.87	107.3	104.64	105.6	105.68	104.42	106.84	104.82	107.6	105.77	104.54	106.46	106.58	105.51	105.8	104.78	103.73	104.66	106.2	109.96	104.69	105.09	104.99	106	105.18	104.49	106.73	106.9	105.75	104.64	106.46	106.26	104.41	107.12	107.8	103.62	105.45	103.38	106.55	105.63	105.84	103.56	104.5	104.5	106.96	106.75	105.92	103.83	104.61
100.96	101.81	98.946	101.46	102.06	100.67	101.4	101.55	101.85	99.642	102.85	101.47	100.24	100.66	99.734	100.07	100.11	101.18	101.04	102.02	101.82	100.9	98.823	101.27	100.61	101.19	101.84	102.46	100.85	102.8	100.97	99.946	100.14	101.43	100.4	101.81	101.08	102.59	100.91	100.25	101	101.41	100.43	100.46	99.677	99.445	101.87	101.27	99.352	99.422
108.38	107.41	109.2	109.8	107.63	108.19	109.46	107.01	107.22	109.07	108.34	110.86	107.55	108.33	106.74	107.38	105.65	109.74	109.63	107.26	107.64	109.45	107.87	108.01	108.44	109.02	109.1	108.5	109.39	109.62	108.88	108.43	111.62	107.29	109.53	108.88	110.59	106.79	108.53	107.82	108.27	106.93	108.72	109.18	107.72	105.98	108.85	108.33	105.64	109.59
104.03	105.42	106.34	106.59	105.87	103.64	105.79	107.81	105.09	105.54	106.8	107.12	105.49	107.19	104.74	106.56	106.76	104.94	104.35	105.63	106.36	104.7	105.92	105.13	106.7	106.26	105.31	107.35	104.63	104.18	106.48	106.71	104.38	103.89	105.87	105.78	104.36	103.75	105.47	108.27	103.32	106.98	105.28	107.73	103.97	104.6	105.35	105.32	104.53	106.95
102.3	100.55	101.2	98.724	101.69	99.778	100.36	100.02	100.43	101.16	100.47	101.59	99.833	101.61	100.38	100.56	101.65	102.94	100.06	99.082	99.523	100.37	102.26	100.18	100	98.951	100.51	104.46	99.418	100.76	102.39	101.98	99.624	99.381	100.55	100.32	100.81	101.71	101.55	100.25	100.37	100.95	101.76	99.97	101.55	99.206	99.368	101.24	103.13	101.2
99.188	97.99	96.657	96.237	97.241	99.589	97.875	99.071	97.938	97.968	98.915	98.214	96.036	98.663	98.612	99.581	98.693	100.66	98.688	98.588	100.1	99.481	99.035	96.512	100.96	98.689	99.156	98.152	99.686	100.45	99.196	99.628	99.314	96.948	98.697	98.759	97.918	96.678	97.2	99.995	97.947	99.367	97.537	99.588	99.507	96.867	99.913	98.913	98.4	98.596
98.833	98.415	99.87	100.19	97.63	99.562	99.703	100.44	99.645	99.448	97.723	97.95	99.514	99.768	101.45	98.795	97.256	99.362	98.049	100.16	98.102	97.952	97.596	97.741	99.016	98.795	99.175	97.213	97.846	98.056	99.992	98.355	98.137	98.221	98.977	98.723	99.009	98.546	99.841	98.841	101.17	98.691	98.374	97.683	100.7	97.838	98.653	98.107	98.121	99.046
98.297	97.147	98.161	96.284	98.187	99.158	98.328	96.579	98.376	96.786	96.954	100.91	97.071	99.586	100.06	96.548	97.55	97.737	96.696	96.409	98.353	95.812	98.438	97.332	97.249	97.363	100.31	95.755	97.789	98.826	98.73	99.134	98.829	98.704	98.937	100.08	96.25	98.351	100.98	98.903	95.754	96.375	96.742	97.737	96.401	98.916	99.217	98.244	98.188	97.018
105.69	106.98	106.66	107.98	106.11	106.42	106.03	106.3	104.45	107.88	105.56	107.48	103.26	104.15	105.12	102.55	105.14	104.33	103.86	106.53	103.81	106	106.44	107.89	104.77	104.7	106.03	104.76	105.63	106.8	106.63	107.24	106.72	105.78	105.75	105.99	104.9	106.54	106.68	106.68	107.12	107.09	104.32	106.94	105.5	106.18	105.61	104.33	106.27	106.77
99.495	100.17	96.863	98.808	99.739	97.638	100.11	98.429	98.757	98.231	97.446	98.66	97.33	99.475	96.149	98.882	100.42	97.473	99.863	98.904	98.199	98.535	99.537	97.312	98.319	98.369	96.914	100.96	96.158	100.45	100.19	99.8	99.901	96.681	99.08	98.003	100.33	98.76	98.041	98.448	98.301	100.6	100.44	100.91	99.429	100.41	98.656	98.793	98.134	99.052
106.35	107.36	106.68	106.02	107.5	105.56	104.45	105.87	105.61	108.53	103.01	105.92	107.53	106.31	107.45	104.86	106.13	107.2	104.97	103.67	106.67	106.97	105.05	104.65	105.34	106.38	106.09	104.76	106.03	106.54	106	105	105.45	106.19	104.95	106.07	107.76	105.08	105.26	104.05	106.5	105.64	103.02	104.51	103.45	104.97	106.37	106.14	104.94	105.04
97.747	96.509	95.729	100.35	101.47	99.287	101.76	98.356	99.418	97.932	98.854	99.191	99.764	97.428	98.502	97.996	97.403	98.227	100.24	98.23	98.037	96.215	96.9	95.945	97.314	97.104	97.637	97.624	100.39	97.96	97.579	99.536	97.279	99.102	99.137	98.038	97.378	97.801	97.466	96.708	98.78	98.344	97.513	99.1	97.416	99.419	98.89	98.03	96.538	97.584
96.883	97.28	97.641	99.542	99.548	98.394	98.292	96.699	94.991	97.197	98.558	97.355	100.18	98.16	97.155	96.519	97.963	97.346	98.744	99.928	99.343	99.296	98.65	96.721	98.153	97.487	96.585	96.057	97.77	98.365	99.61	96.483	96.25	99.188	99.882	98.374	98.863	98.087	97.454	97.143	99.096	97.498	98.462	96.369	96.784	96.63	97.787	97.343	97.771	97.298
105.76	104.55	107.86	105.5	107.06	107.19	106.04	104.92	107.13	106.87	104.64	105.39	107.01	106.02	106.04	106.8	108.33	106.17	107.56	106.36	107.08	106.77	107.43	106.06	106.41	107.2	107.59	106.75	107.6	106.04	105.42	107.52	108.56	105.89	105.39	108.07	106.36	107.36	106.72	107.05	106.92	108.72	106.81	105.69	107.48	106.45	107.73	107.9	106.81	106.64
94.609	98.14	95.921	98.435	97.996	99.405	96.455	99.543	97.686	98.432	100.48	98.124	97.683	97.102	98.665	96.432	98.692	98.095	98.754	96.808	97.63	98.216	98.03	99.264	95.486	98.88	100.7	96.907	98.48	100.37	99.122	98.157	95.797	100.07	96.954	96.027	98.76	96.253	95.98	98.834	97.634	99.316	95.989	96.792	97.063	100.15	99.138	99.31	96.927	98.529
106.89	108	106.36	108.56	108.88	111.19	109.52	110.34	111.32	107.74	109.84	108.42	107.96	107.89	108.12	111.21	108.26	108.62	105.13	106.19	106.42	108.1	106.67	107.97	107.9	107.09	107.3	109.24	107.94	107.19	105.81	109.12	109.46	108.52	108.25	107.39	108.05	109.52	109.17	108.3	105.79	107.84	108.78	109.02	111.85	108.23	106.2	110.53	107.87	107.88
109.31	108.29	110.87	108.04	107.77	106.64	109.57	107.93	109.55	110.02	108.02	108.93	109.13	110.39	107.54	108.25	109.68	108.85	110.1	109.19	108.04	108.91	107.99	108.57	108.86	108.05	111.43	107.46	106.73	107.75	108.34	106.31	108.94	109.21	109	108.31	107.94	110.88	108.27	106.79	106.7	111.34	107.49	109.36	108.43	110.09	108.38	108.24	107.59	108.25
104.42	107.4	108.24	105.38	105.56	105.65	105.04	104.58	103.62	108.07	104.17	104.15	106.5	108.02	105.14	105.38	106.13	105.66	104.12	105.91	104.28	104.07	104.74	105.67	105.72	104.76	104.72	105.14	105.77	105.34	103.09	106.08	105.38	104.85	105.43	105.48	105.61	109	107.32	106.09	107	107.64	106.37	105.89	106.18	106.34	104.51	107.87	108.42	105.82
100.16	98.152	99.358	98.237	99.496	99.128	99.09	99.345	98.08	99.093	99.027	98.164	98.607	95.764	97.937	99.076	98.297	97.282	99.349	98.871	99.56	100.37	98.306	98.632	99.831	101.3	99.665	94.733	99.627	96.905	98.985	98.13	96.465	96.914	98.336	96.88	97.924	99.338	98.376	99.829	99.858	97.387	98.773	100.1	99.827	97.28	98.426	98.974	98.303	99.547
98.024	97.545	97.736	98.024	97.955	95.79	98.66	99.69	98.924	97.441	96.973	95.516	99.093	99.064	98.387	97.875	98.216	99.247	99.629	98.009	97.907	97.352	97.985	99.381	98.349	97.677	98.085	98.888	98.08	98.792	96.734	98.136	98.235	97.032	100.58	100.03	96.413	96.816	99.883	100.4	95.873	97.841	97.807	96.493	98.827	97.516	96.426	98.707	98.951	99.847
105.12	105.16	108.21	104.7	106.56	105.52	106.16	106.07	106.41	106.39	105.7	106.72	104.19	105.46	105.84	105.43	104.02	105.38	106.79	107.22	105.87	104.83	105.82	104.54	104.59	104.69	106.8	101.55	106.17	107.32	104.83	106.12	107.43	105.51	105	105.74	105.45	103.83	104.76	104.7	104.63	107.02	105.16	105.07	102.98	107.87	106.73	106.76	107.99	106.39
97.752	98.516	100.73	97.373	96.871	98.237	98.293	98.521	98.061	98.516	96.429	99.64	96.658	99.059	101.08	99.634	97.785	98.746	96.977	97.881	96.627	97.409	97.881	98.412	98.972	99.254	98.465	98.984	99.08	98.311	100.29	96.644	100.18	101.94	97.635	98.416	97.281	96.469	96.094	97.427	100.2	98.361	96.95	96.128	97.088	100.2	100.13	97.403	97.259	95.075
104.06	105.68	106.44	103.43	105.64	107.52	106.3	106	105.38	107.94	105.7	105.73	104.62	104.54	104.42	105.03	104.25	104.58	107.23	106.08	105.77	105.4	107.08	105.12	106.74	105.63	106.21	106.83	104.67	104.05	104.57	104.64	108.95	107.35	107.13	107.99	105.61	106.24	102.53	105.86	104.55	107.94	103.55	104.38	104.99	104.65	105.47	104.28	105.05	103.61
108.77	107.48	106.61	109.21	107.48	108.27	108.43	110.64	111.72	109.7	109.3	109.35	108.77	107.64	104.54	108.77	107.39	109.41	108.05	109.94	109.31	104.97	108.46	108.07	107.75	111.22	107.75	106.41	107.1	106.17	108.54	106.98	109.54	107.71	107.52	105.7	109.94	109.24	106.68	108.12	110	108.74	107.52	107.76	109.32	109.79	107.46	107.09	108.89	108.52
106.57	107.45	105.46	106.92	109.45	106.26	104.5	105.08	104.33	106.73	105.42	106.89	107.09	108.11	105.94	106.22	106.85	105.97	106.25	106.78	106.64	104.57	105.13	107.45	108.28	106.5	106.56	106.81	109.34	106.76	105.87	107.34	105.83	106.09	105.94	105.79	105.59	106.22	107.9	106.3	107.47	106.18	106.31	105.76	107.35	105.59	106.57	106.84	106.53	105.92
107.85	105.41	107.53	105.89	109.36	106.12	105.56	106.65	106.08	106.23	107.26	105.45	106.01	106.41	105.87	107	109.72	106.09	103.11	103.64	105.8	104.91	105.89	106.63	107.42	107.02	107.57	106.32	105.5	107.14	107.99	106.11	106.89	105.77	106.85	107.2	106.49	109.4	105.61	104.84	106.49	105.44	105.46	105.22	106.11	106.55	107.32	104.88	106.81	108.93
106.23	106.64	106.57	105.91	105.57	106.12	108.16	107.88	104.38	106.26	105.98	103.99	105.55	104.72	107.5	104.6	106.84	107.7	107.36	105.8	104.38	106.1	107.46	104.93	104.52	105.68	105.28	106.29	105.11	106.2	107.2	107.6	106.6	105.27	105.46	103.93	105.6	105.34	104.68	104.17	105.28	105.4	104.09	105.26	109.19	106.47	105.6	104.82	103.37	105.68
96.874	95.966	97.445	96.171	99.725	97.204	98.442	97.618	98.827	98.203	98.794	98.39	101.26	98.2	96.678	97.657	99.265	97.697	97.056	97.21	97.453	97.496	98.644	96.994	97.816	99.881	98.985	97.972	97.829	98.797	97.723	97.436	99.715	98.594	97.585	101.48	97.805	98.981	98.735	98.226	97.704	97.56	97.764	99.673	96.143	97.629	97.217	98.418	97.107	97.829
106.94	107.5	109.57	106.43	109.15	107.59	108.17	108.85	105.39	110.75	109.58	109.79	111.99	107.71	106.98	108.84	105.88	109.24	107.27	109.33	106.77	107.99	105.84	107.81	107.75	107.21	107.19	108.47	108.51	107.07	106.26	106.38	108.66	109.73	108.74	108.4	106.69	111.31	109.51	107.62	108.9	109.13	108.55	108.1	110.12	109.79	109.2	109.22	107.85	108.53
96.337	95.753	95.702	97.02	98.773	97.657	97.129	97.006	98.504	97.118	98.516	96.643	96.336	97.784	96.642	96.06	97.623	99.621	98.193	97.195	96.614	96.075	98.056	96.406	96.234	97.14	98.346	96.949	101.08	97.955	96.886	97.676	97.647	98.876	94.491	96.657	98.393	97.099	97.34	98.989	99.838	98.589	97.738	99.661	98.681	95.275	96.213	100.29	96.904	97.553
108.42	108.37	107.59	107.86	107.39	109.37	108.81	108.91	107.84	107.65	107.74	109.86	105.58	108.98	107.89	106.53	108.97	108.85	105.37	107.73	108.13	109.33	107.85	108.9	108.47	108.53	107.55	106.37	109.32	107.76	109.05	108.02	108.62	109.45	106.43	108.03	108.85	109.92	108.59	107.8	108.73	109.54	109.23	107.12	109.09	109.06	108.95	108.41	107.57	108.31
108.64	109.01	108.61	108.79	107.42	105.49	108.66	108.22	106.25	108.99	107.32	107.79	108.87	106.87	108.56	107.65	107.75	108.62	107.36	109.66	108.51	108.62	108.32	106.38	107.39	108.69	109.62	107.67	108.94	110.07	107.33	110.71	108.05	107.47	105.74	106.08	108.15	109.12	109.21	109.11	107.31	108.06	106.5	106.73	109.33	106.8	106.83	105.67	107.18	106.36
94.852	97.767	96.803	97.433	96.73	100.88	97.303	96.652	98.476	99.93	98.442	97.976	99.315	100.34	97.533	96.594	99.667	97.384	99.129	97.14	98.191	98.267	97.965	98.946	99.641	98.66	100.45	95.993	97.717	97.301	97.936	96.424	98.868	98.417	95.673	95.099	97.478	97.888	98.455	97.967	98.824	99.707	97.639	95.822	97.465	97.223	97.053	98.97	95.789	98.332
105.66	104.22	102.3	107.47	105.77	107.76	107.14	103.19	105.8	105.93	104.95	105.88	105.03	106.83	106.15	105.85	105.88	105.02	108.17	105.3	105.89	105.98	105.33	104.88	104.71	105.58	105.01	106.1	104.12	106.67	106.52	106.75	105.48	106.33	104.06	103.61	106.08	106.34	106.92	105.2	107.41	104.65	105.31	104.52	106.38	106.74	105.23	107.62	107.12	102.78
106.89	106.87	105.04	103.63	106.89	106.69	107.05	105.65	106.54	105.85	108.27	106.2	107.15	105.78	106.98	105.51	106.92	106.25	104.54	106.89	106.39	104.71	105.86	104.83	105.19	105.27	105.68	105.65	105.95	105.41	107	108.84	104.35	104.45	106.23	104.97	105.58	105.08	104.34	105.61	106.39	104.67	105.58	105.61	105.38	106.5	106.17	104.48	104.24	106.35
108.72	108.91	107.4	107.6	107	108.18	108.81	108.03	109.16	111.8	108.63	107.97	108.87	108.02	108.4	107.64	110.5	108.38	107.86	110.5	109.05	108.41	107.98	109.29	107.72	108.9	106.79	109.87	109.23	108.05	107.58	108.12	106.92	107.4	108.31	107.67	110.13	107.3	107.08	106.21	106.5	107	109.45	107.48	108	107.93	110.6	109.67	108.32	109.68
104.06	107.61	106.24	107.7	106.79	106.55	106.61	105.82	106.7	107.24	105.05	104.64	106.31	106.7	107.41	104	107.85	106.24	105.84	105.3	107.86	104.76	107.67	104.54	106.49	106.64	105.94	105	103.22	103.91	105.05	105.3	107.52	105.86	106.09	104.83	106.79	105.9	105.06	105.15	105.88	104.01	105	106.58	106.27	106.03	106.1	105.29	106.33	102.41
107.76	110.81	111.87	111.16	110.65	109.5	108.58	106.45	110.06	108.79	110.87	106.59	110	107.39	108.81	107.88	110.16	109.35	108.67	108.96	108.78	109.26	107.57	109.03	108.56	107.15	109.35	108.42	109.18	107.94	107.12	109.61	108.55	109.85	106.09	107.44	109.82	110.46	108.04	109.84	108.71	108.61	108.07	108.47	107.46	107.29	106.49	107.04	111.29	109.98
106.5	106.75	107.99	107.84	107.46	109.2	108.34	109.28	108.3	108.3	107.94	108.99	106.72	106.26	109.03	107.92	108.7	110.16	108.33	108.92	109.25	109.34	106.86	109.88	107.67	107.87	107.93	107.27	107.45	107.45	107	107.26	107.89	108.01	107.81	108.73	107.97	105.48	109.53	106.54	107.34	106.69	107.97	108.26	107.85	108.51	108.72	107.73	107.51	107.15
108.44	111.09	111.51	110.8	111.22	110.67	109.57	110.55	109.16	110.78	109.55	108.95	110.01	111.25	112.8	110.27	109.44	110.1	111.41	110.39	108.68	110.56	109.16	109.47	110.24	111.66	111.19	111.93	110.25	111.48	112.29	112.14	109	109.53	110.65	109.09	111.01	108.39	113.13	107.53	110.78	109.95	110.19	110.95	110.66	108.74	110.15	108.01	112.5	109.91
96.691	98.806	98.447	96.598	95.57	98.312	97.631	97.011	98.651	98.415	99.424	98.037	97.534	96.842	99.54	98.276	97.92	97.623	98.161	97.189	97.101	96.986	97.572	97.648	97.685	97.517	100.12	98.31	98.656	99.296	98.494	100.85	98.361	97.914	98.71	99.529	98.399	97.616	96.062	97.497	97.957	97.115	99.005	98.94	97.512	98.941	96.414	98.929	98.324	99.09
105.19	105.3	107.11	106.29	106.59	105.38	103.98	105.09	104.61	107.33	107.89	107.69	107.47	105.26	105.73	105.41	105.62	105.21	106.44	105.51	105.88	106.39	106.13	106.04	106.27	105.67	103.46	105.21	105.6	105.57	104.56	106.75	105.24	104.83	104.96	106.33	106.37	103.64	105.78	105.34	104.92	104.12	103.89	103.72	104.75	107.08	105.06	107.17	105.23	107.81
100.48	100.72	101.72	102.68	100.83	101.02	99.05	100.34	101.8	100.12	100.87	100.92	99.798	100.47	100.08	99.853	98.832	98.626	101.63	99.695	101.65	100.17	99.612	100.15	99.421	100.09	101.77	100.65	98.872	100.52	100.76	100.06	99.416	101.01	99.607	103.2	99.183	98.952	100.16	101.62	98.622	100.47	99.34	100.76	99.763	99.843	100.84	100.56	99.915	101.37
106.16	106.96	107.02	107.86	106.74	106.08	108.31	105.99	106.8	106.68	107.74	108.81	106.49	106.15	106.24	103.37	104.54	108.11	104.44	104.14	106.09	106.37	104.44	105.98	106.78	105.82	108.77	107.26	104.75	108.1	107.28	107.68	104.68	105.5	107.34	106.16	107.37	107.41	107.05	106.82	106.42	105.19	105.03	106.41	107.75	106.75	107.43	108.36	109.1	107.28
97.029	98.266	100.75	98.507	96.636	97.636	99.182	97.333	99.217	96.716	99.167	96.425	99.773	97.703	100.25	99.95	98.784	101.18	99.488	98.328	96.457	98.39	100.04	98.922	99.526	98.358	98.259	99.333	99.673	97.866	101.99	101.15	99.878	100.48	97.921	98.873	100.53	99.958	99.999	99.565	100.57	100.16	101.96	98.716	98.233	98.293	99.541	97.796	98.717	98.963
106.49	106.7	108.07	110.06	107.19	107.63	107.97	107.25	107.36	107.29	106.43	103.91	106.4	107.93	107.2	106.41	105.6	104.59	104.27	106.59	108.03	104.91	107.21	105.35	106.84	108.04	107.65	104.15	104.35	106.47	108.12	106.39	105.91	106.62	107.23	106.84	106.45	106.34	106.15	105.36	104.95	107.37	106.88	106.05	106.65	107.26	106.24	107.49	106.31	105.06
98.112	99.106	95.999	94.517	99.81	99.149	98.658	97.925	100.98	98.198	97.604	99.421	96.117	95.52	98.824	97.803	96.052	98.668	99.995	97.904	97.187	99.219	96.456	98.649	98.127	98.059	97.501	97.418	98.512	98.688	96.849	97.205	97.09	97.034	95.311	97.429	101.89	97.879	98.183	98.381	95.128	96.076	97.135	98.534	99.191	97.132	97.886	98.99	97.245	98.531
100.25	99.166	101.57	101.73	101.72	99.896	98.914	103.45	99.964	103.05	100.09	100.28	100.74	101.79	97.415	103.41	101.17	100.31	101.43	101.57	101.11	101.37	100.32	101.51	99.822	101.62	102.84	102.57	100.51	100.53	101.89	104.17	102.6	99.271	102.5	99.333	99.81	101.08	100.84	101.58	100.4	101.56	100.34	101.34	102.13	98.566	100.98	101.35	101.51	102.05
105.48	104.14	105.39	107.94	108.18	105.42	106.11	106.22	106.83	105.69	103.78	106.56	105.67	106.33	106.42	105.98	105.99	106.46	104.69	105.33	106.6	105.48	106.97	103.64	105.85	105.52	104.86	105.44	105.52	105.16	106.77	105.83	105.08	106.39	105.32	105.05	106.22	105.17	107.42	105.56	105.57	103.88	104.32	105.76	105.3	105.98	104.15	105.3	106.45	105.27
97.604	97.18	102.04	98.461	98.739	98.616	99.906	97.768	98.92	99.083	96.72	100.61	97.913	98.109	98.331	98.083	97.14	98.555	99.925	97.788	100.11	97.571	99.064	99.805	96.837	99.7	98.278	98.201	97.949	98.224	99.377	99.46	99.368	100.67	97.27	99.347	98.445	96.448	97.611	96.046	98.918	97.522	97.481	99.574	98.034	96.76	99.741	98.311	99.22	100.82
109.71	110.01	110.21	109.06	110.06	108.86	110.08	109.49	110.92	109.42	111.45	106.21	111.28	110.03	108.61	109.88	109.91	112.24	110.17	110.8	109.89	111.8	112.17	110.98	109.81	110.39	111.8	111.18	111.61	110.79	110.8	110.47	110.23	110.46	111.72	110.39	110.79	110.78	110.29	110.26	109.56	110.57	110.16	109.85	108.08	109.06	109.57	107.21	109.73	109.33
97.671	98.133	97.142	99.051	99.5	99.096	98.217	98.041	97.564	97.989	98.341	98.806	97.147	97.142	97.455	97.725	98.629	99.354	97.144	96.515	97.412	96.714	98.059	100.21	97.016	97.788	95.477	97.956	98.681	97.65	99.094	97.69	97.947	96.875	99.955	98.114	100.05	100.02	98.728	98.68	96.131	98.005	97.201	96.883	98.476	97.288	97.542	97.419	97.254	97.837
106.49	107.64	106.33	107.16	108.23	106.6	109.3	108.87	108.99	107.97	109.56	107.01	107.64	107.33	107.69	107.48	107.4	110.62	107.64	108.33	108.45	106.63	109.56	106.97	106.53	108.18	108.2	105.28	107.37	110.11	107.33	108.5	107.04	106	107.28	107.43	106.27	107.15	107.98	107.7	107.46	107.14	107.85	106.39	105.93	108.81	108.22	106.76	105.59	106.89
109.71	108.95	106.03	106.28	109.74	106.95	108.65	110.04	107.6	108.16	110.06	108.81	107.5	107.03	111.02	108.35	106.82	108.96	107.7	108.78	108.67	106.74	108.23	108.08	109.01	107.75	106.6	108.77	108.73	107.74	107.7	109.57	107.34	109.37	108	108.19	106.58	109.2	107.65	106.61	110.14	109.88	108.35	107.69	107.86	107.54	108.23	108.78	106.97	106.5
107.88	109.25	110.41	106.55	109.94	108.95	108.79	106.69	108.36	108.9	109.53	108.14	107.02	108.9	107.93	105.68	107.88	108.17	108.9	109.72	109.72	107.36	107.31	106.71	108.1	108.99	107.71	106.87	109.17	108.72	109.92	107.78	109.9	109.42	107.13	109.64	107.79	106.39	108.97	110.12	108.63	107.79	108.72	109.41	107.84	110.59	108.88	107.25	108.6	107.3
96.202	97.043	96.47	98.933	96.342	98.639	97.429	97.296	100.17	97.735	97.173	99.361	98.194	97.854	96.24	98.881	99.431	97.336	97.691	97.363	97.162	97.748	96.966	97.675	98.342	97.169	98.294	99.139	96.435	96.596	95.896	96.704	96.196	98.276	96.319	97.003	98.993	97.044	97.492	98.412	99.758	96.591	98.608	95.446	95.599	98.417	97.731	99.555	98.795	97.054
106.92	104.92	104.56	104.78	104.01	102.01	108.91	106.05	107.22	106.97	105.82	105.84	105.05	104.15	105.99	105.48	105.58	105.85	105.99	104.73	106.25	107.05	108	105.35	104.68	107.26	106.73	105.36	105.75	104.03	108.18	106.37	106.8	106.05	105.21	106.14	105.17	106.31	105.25	104.69	106.77	106.92	105.27	107.09	104.44	106.87	106.1	106.02	106.32	104.43
104.25	107.91	107.03	105.7	105.03	106.59	105.68	104.92	106.41	103.8	105.76	106.69	107.3	105.53	107.42	107.1	106.31	103.91	104.11	105.06	105.4	105.91	106.56	105.36	107.27	105.55	106.53	106.96	106.53	105.89	105.42	105.62	104.69	107.31	105.46	108.16	106.12	104.29	106.46	105.22	105.86	106.3	106.28	106.48	105.84	106.43	106.63	106.96	103.45	103.77
108.25	106.14	108.46	108.59	107.84	108.43	108.45	107.14	107.83	107.53	107.59	108.39	107.27	106.82	108.18	108.5	106.77	108.06	106.38	108.14	108.46	108.96	107.69	106.68	109.18	107.5	107.09	106.4	109.68	107.85	108.89	107.2	106.36	108.95	108.16	108.64	108.11	107.8	105.36	107.81	108.86	108.44	108.96	107.67	108.53	107.3	108.38	108.34	108.17	107.01
106.08	107.02	110.34	109.24	109.08	107.51	108.28	109.2	108	108.61	107.76	111.15	105.91	108.45	108.81	108.2	108.07	108.51	110.21	107.63	108.09	107.33	108.02	108.67	107.92	110.78	111.11	109.45	106.81	109.37	106.82	109.92	105.96	107.33	108.2	105.36	108.66	107.95	108.93	107.45	107.82	108.27	106.17	107.16	109.48	108.51	107.61	109.59	107.84	109.37
107.27	104.9	105.13	105.81	106.52	105.61	107.82	106.88	104.25	106.87	104.93	104.06	106.84	107.23	104.43	105.91	106.97	106.04	105.25	106.89	107.51	106.85	104.96	104.38	104.26	106.87	106.49	105.03	105.86	108.24	106.05	105.74	107.29	106.58	103.98	103.73	105.82	105.71	105.84	106.34	106.03	105.88	105.24	105.06	107.15	104.05	104.82	105.56	104.54	106.52
105.16	104.9	106.89	104.8	105.65	105.08	105.06	107.91	106.2	106.29	108.21	105.73	106.54	105.46	102.73	105.59	105.07	103.95	105.89	106.91	106.33	106.32	104.94	105.66	105.7	104.85	107.56	105.07	105.16	107.94	105.18	106.33	105.28	105.01	104.36	106.36	106.41	107	107.35	104.46	104.8	105.59	104.77	106.08	105.38	107.48	105.41	106.15	107.47	104.59
107.76	106.44	109.46	108.94	108.76	107.88	105.46	107.22	109.61	107.55	108.95	107.43	107.41	107.59	107.48	108.16	108.15	109.9	107.18	109.42	106.79	107.96	108.61	108.75	108.57	109.09	110.45	111.51	107.44	108.58	108.24	108.09	107.49	109.13	105.92	107.71	108.74	106.59	107.8	107.12	106.89	108.19	109	107.7	109.16	107.03	109.51	106.44	107.01	108.14
106.95	107.37	107.21	107.21	109.05	110.51	109.96	107.42	107.78	108.18	107.54	110.37	107.14	106.66	109.21	105.62	105.95	108.56	106.83	107.74	108.62	107.05	107.66	108.14	106.68	108.06	107.47	106.87	108.08	106.41	107.5	109.28	106.69	106.28	109.23	106.49	106.95	105.62	108.58	106.4	108.08	108.03	109.72	108.95	107.49	108.54	107.29	107.11	105.64	106.61
101.53	100.12	101.23	99.496	102.26	100.06	101.9	101.74	100.57	102.03	102.34	101.9	99.357	99.332	101.81	99.729	99.755	100.62	99.794	100.53	101.55	99.834	100.28	103.19	101.15	100.67	99.578	99.093	100.99	102.75	100.2	100.34	100.27	100.67	99.119	99.52	100.71	101.41	102.89	102.17	97.531	100.27	99.787	101.77	103.24	99.799	100.16	101.59	98.42	101.01
99.603	97.717	99.514	99.522	99.628	102.42	99.669	100.04	97.741	99.845	97.159	96.765	98.411	100.72	98.694	98.784	98.225	99.153	97.348	96.548	99.545	102.17	98.257	98.631	99.922	97.357	96.592	99.396	99.944	100.81	98.861	99.486	98.154	97.37	97.685	97.609	100.97	98.34	98.255	99.761	98.608	97.981	99.17	98.465	99.777	98.801	98.043	98.015	99.558	95.656
105.64	107.83	106.22	106	104.57	105.79	107.67	106.61	106.12	106.65	106.51	105.64	105.93	105.83	107.55	107.96	105.76	104.19	105.96	106.35	107.7	106.57	104.79	104.87	106.65	107.74	106.24	104.56	107.57	108.78	106.48	107.47	106.16	103.33	106.77	105.18	106.65	107.11	106.14	103.92	107.02	106.36	105.01	107.75	105.19	106.5	106.74	106.15	106.74	103.84
98.956	98.933	97.666	97.926	99.311	98.95	98.15	96.588	100.06	100.23	99.192	98.946	97.426	97.983	98.82	97.842	97.688	99.003	99.816	99.779	98.265	97.722	100.54	98.083	98.963	98.209	97.441	97.822	98.461	98.993	97.504	98.281	99.021	97.708	97.658	97.439	100.8	99.185	98.319	99.181	97.805	99.904	97.791	97.364	98.306	98.669	99.35	99.705	99.302	97.761
98.55	99.067	97.706	98.309	95.83	99.143	98.738	98.488	98.031	99.216	97.397	97.294	97.605	99.505	99.704	98.976	98.601	97.622	97.971	100.79	97.432	97.687	97.715	99.536	98.01	97.974	98.457	98.342	98.563	97.647	101.08	95.559	98.714	100.63	97.789	99.175	99.887	99.267	97.518	99.153	99.753	98.82	99.054	98.909	96.572	98.993	97.989	95.981	99.744	99.099
104.66	105.55	104.59	105.63	104.93	106.54	106.06	106.39	107.99	104.16	106.95	105.08	104.94	103.5	104.44	107.16	104.69	104.64	106.19	106.04	105.27	107.21	107.08	104.75	107.79	106.46	106.83	102.69	108.56	104.23	106.95	104.83	106.47	106.06	103.55	106.29	106.24	104.52	103.78	107.35	106.56	102.42	103.82	105.65	105.14	107.16	106.82	105.29	105.02	104.41
105.77	105.21	105.09	105.08	106.03	105.29	106.12	103.41	105.8	104.64	106.31	105.87	104.52	104.82	103.6	105.11	106.09	106.77	107.69	106.03	102.62	105.26	106.37	105.55	105.35	105.06	106.76	104.62	103.06	106.49	103.29	105.33	105.23	104.52	104.14	107.27	104.72	105.86	104.42	103.46	105.04	106.23	106.01	103.29	107.4	104.34	106.37	105.19	106.89	104.07
107.52	107.85	107.7	108.19	109.71	109.55	107.59	106.85	108.72	108.52	107.69	108.64	107.72	106.6	107.82	108.52	109.91	106.95	107.51	108.29	108.56	107.45	106.97	107.02	104.34	109.52	108.14	108.24	110.21	108.59	104.92	108.45	108.86	107.44	107.23	110.01	105.8	106.79	106.32	109.03	107.25	106.58	107.51	108.24	107.34	108.41	107.97	108.26	107.01	105.83
107.41	110.52	109.11	108.53	106.44	107.89	108.13	107.98	108.54	107.8	109.45	108.64	109.72	107.45	109.27	106.15	106.7	107.67	110.06	106.11	109.84	106.92	110.6	108.89	106.41	110.89	107.76	107.53	107.47	107.29	107.25	106.96	107.61	108.02	108.75	109.78	106.41	108.43	108.24	106.67	107.61	106.84	106.31	107.25	107.5	110.54	106.73	106.37	109.92	105.6
105.74	104.06	106.11	105.65	105.38	106.47	106.47	105.94	108.1	105.96	104.51	105.8	102.44	105.77	106.11	106.31	106.4	105.88	107.35	105.43	104.08	106.1	104.06	105.7	105.24	108.35	106.08	103.95	104.42	105.85	103.54	106.68	105.26	106.03	106.28	104.64	106.69	104.75	105.54	107.48	104.53	102.27	107.08	105.25	104.87	104.14	104.76	104.93	104.96	107.62
106.26	105.53	103.95	106.52	104.07	105.74	104.87	106.13	106.8	104.31	103.69	106.94	106.24	104.83	103.58	105.71	107.81	105.39	105.06	104.55	104.45	104.81	107.3	105.73	104.07	105.92	104.46	104.85	106.57	103.92	107.56	105.64	104.79	106.44	106.18	106.04	106.7	106.15	104.78	105.51	106.8	104.68	104.66	104.25	104.77	105.93	105.46	104.31	104.39	107.05
99.833	98.071	100.02	100.86	101.13	100.42	100.95	100.91	101.98	100.96	102.1	100.3	99.197	102.32	101.69	100.93	99.825	100.68	102.61	100.45	101.14	99.912	102.69	100.63	101.99	100.32	101.04	99.648	102.28	99.908	102.53	99.582	101.27	97.99	100.82	102.81	99.495	97.784	100.17	101.86	100.91	98.108	102.78	100.61	101.37	100.24	99.369	101.28	100.2	102.36
105.82	106.88	104.76	107.6	104.5	107.58	107.32	106.06	105.65	107.96	105.46	107.24	107.69	107.78	107.79	105.81	107.25	107.15	106.25	105.49	106.43	103.81	108.49	107	108.62	107.54	106.29	108.8	106.62	107.51	105.91	105.53	106.03	106.03	107.22	106.91	107.3	106.38	105.72	107.34	108.1	106.41	108.05	107.85	105.6	105.49	104.29	106.88	104.77	106.54
106.94	106.19	105.76	108.25	106.6	107.99	106.97	109.16	106.76	108.76	108.79	108.66	107.31	107.34	105.58	106.21	107.66	109.92	107.3	110.3	110.82	106.29	107.04	106.95	109.12	108.44	108.68	105.65	107.11	108.97	107.26	108.34	108.34	106.62	105.84	107.23	109.84	107.45	108.61	109.42	108.85	106.46	104.89	110.08	106.59	108.68	107.99	109.79	108.72	110.64
105.98	106.46	107.8	106.88	107.03	106.12	105.78	105.78	111.46	105.49	105.03	106.51	106.21	108.7	106.74	106.22	105.04	103.89	105.56	106.89	108.08	108.21	106.82	107.73	107.13	106.04	107.88	105.96	106.96	104.32	108.75	104.62	108.63	106.7	106.18	106.74	105.87	108	106.59	105.43	109.07	106.32	106.16	106.73	105.13	105.7	106.12	105.79	107.1	104.69
102.03	103.43	101.75	100.02	100.38	101.15	101.99	98.909	98.503	99.327	101.62	101.66	102.28	101.45	101.53	102.07	101.44	100.67	99.816	99.872	100.85	100.53	98.7	99.906	100.17	102.08	100.87	99.371	98.313	99.792	99.677	99.571	101.89	98.481	98.76	98.246	101.57	102.64	101.35	99.512	99.459	101.28	98.364	101.51	102.48	99.592	97.979	100.36	103.54	101.46
110.88	111.5	109.61	110.32	111.71	112.65	111.36	112.83	110.62	110.05	109.97	109.09	110.48	110.18	112.24	108.82	111.67	110.38	111.76	111.34	110.91	112.38	110.62	110.72	110.39	110.53	110.78	108.04	111.11	111.38	109.82	110.41	112.12	110.61	110.32	111.13	111.95	108.17	110.11	110.13	111.09	110.26	112.8	111.31	109.02	110.85	109.75	111.42	113.12	110.39
108.92	109.23	106.96	109.59	108.21	108.4	108.21	107.54	105.98	106.02	107.43	108.37	109.61	108.9	108.99	108.12	106.95	108.16	107.9	108.09	107.65	106.85	105.47	106.96	107.94	107.38	105.1	109.88	109.51	107.97	108.16	107.6	108.27	106.76	108.17	108.29	107.37	108.26	107.96	106.3	107.79	108.47	108.27	108.9	105.5	105.1	106.84	107.62	109.18	108.45
106.12	104.9	105.84	107.98	104.17	105.16	107.1	106.63	105.54	106.57	104.71	106.01	105.09	107.31	106.82	104.82	106.97	105.89	105.32	108.11	107.03	106.67	105.15	106.84	105.48	105.72	105.69	106.24	104.92	106.38	108.04	107.17	105.65	104.9	105.37	104.37	104.91	105.23	106.14	104.64	104.31	108.03	107.8	103.61	106.6	105.19	106.9	106.46	105.9	104.3
106.73	107.23	106.61	108.38	109.54	107.42	108.58	109.28	107.63	109.31	108.88	109.23	108.64	108.94	107.12	107.89	107.59	108.11	107.99	107.94	107.14	109.97	108.08	110.61	107.48	107.51	109.4	110.67	107.57	109.41	108.55	108.35	109.96	109.33	108.41	107.83	107.61	108.62	107.38	106.66	109.91	109.03	108.72	110.44	107.25	107.34	108.11	107.02	107.97	108.05
106.94	106.57	108.1	106.28	105.95	109.13	104.53	106.85	106.66	107.3	107.78	105.19	103.49	106.49	104.47	107.94	109.95	108.02	106.61	106.61	107.95	105.3	106.73	107.8	107.84	106.81	108.24	106.2	108.66	108.23	104.48	109.51	106.93	108.03	105.98	105.21	108.73	105.91	105.05	107.41	106.35	107.45	107.29	104.2	107.37	108.04	106.39	107.46	106.34	106.74
107.78	107.5	107.85	106.96	106.84	107.74	106.46	107.6	106.89	110.1	110.13	110.22	108.51	106.94	109.19	106.99	106.66	110.3	109.95	106.23	109.71	109.78	108.65	108.69	105.88	107.72	107.54	109.09	106.96	106.54	106	108.51	108.69	105.61	108.33	110.56	108.26	110.78	109.93	109.62	106.51	108.62	107.17	105.74	107.77	109.24	108.29	107.64	107.58	106.19
105.19	106.12	106.73	107.33	105.8	103.83	106.58	105.15	104.22	105.85	105.09	104.21	104.17	105.5	105.32	107.22	104.2	104.14	106.58	104.68	104.79	103.83	105.08	106.31	106.95	105.94	104.72	106.64	106.43	102.91	106.53	105.07	107.52	105.54	104.16	106.57	106.11	106.75	105.69	104.72	105.7	103.56	107.53	106.4	105.99	105.7	105.01	103.22	106.53	104.16
98.737	96.929	97.033	98.167	99.278	96.12	97.501	99.476	97.819	97.123	97.588	97.167	97.203	97.259	97.493	99.318	96.558	98.409	97.001	97.7	97.562	99.425	98.535	99.544	97.612	96.969	97.17	97.848	98.192	98.918	98.375	97.998	97.796	96.881	99.22	98.808	98.606	100.75	99.876	97.192	98.047	98.2	99.428	97.694	99.051	96.386	96.682	97.63	96.932	97.123
100.3	101.43	100.41	97.637	101.77	100.58	99.978	101	97.652	100.27	100.23	100.74	103.21	99.511	100.27	99.244	103.42	101.01	99.644	100.4	100.59	98.834	100.75	101.76	102.76	101.75	102.11	98.966	97.903	99.419	101.58	101.09	100.98	103.17	99.173	101.4	100.25	100.2	99.055	100.5	100.33	100.29	102.08	98.645	100.19	99.734	99.39	98.872	100.89	99.353
104.9	104.64	106.98	105.45	106.68	106.33	105.95	104.86	108.44	107.96	105.21	105.71	104.93	105.1	105.97	104.3	106.08	104.5	103.81	105.86	104.07	106.53	106.87	105.57	106.95	107.55	104.69	105.81	105.01	103.96	108.02	106.94	105.69	104	105.63	103.85	104.88	106.78	105.99	104.51	106.17	105.71	106.96	105.84	104.1	104.43	104.76	106.23	105.14	106.29
109.13	108.6	109.61	109.35	107.01	108.26	107.27	109.54	108.06	108.24	106.9	106.9	109.73	106.89	108.15	107.29	112.25	107.23	105.74	106.96	107.88	107.49	108.07	110.36	109.25	108.02	108.69	107.13	107.59	107.14	108.18	107.8	108.48	107.99	108.56	107.2	107.38	108.66	108.46	108.57	103.31	106.75	107.69	107.58	107.82	108.25	108.79	107.03	107.11	110.46
104.88	106.42	105.35	105.32	104.9	107.92	105.02	106.61	107.32	106.4	107.94	106.18	106.04	107.95	105.25	107.62	103.95	103.69	104.51	105.44	104.19	104.36	103.44	103.87	104.67	106.74	108.39	106.73	105.12	104.97	104.9	105.11	105.63	105.92	106.78	106.39	109.37	106.05	106	104.58	105.36	105.8	106.82	105.13	105.5	106.47	104.42	104.9	104.44	104.75
111.81	111.1	110.52	111.58	111.31	110.12	112.82	112.29	111.19	110.78	109.39	110.44	109.65	110.93	109.29	111.25	109.54	112.15	109.44	109.85	110.14	110.03	110.68	110.72	108.87	110.23	110.84	110.57	107.63	111.54	111.23	109.79	112.58	110.15	112.32	111.51	108.3	109.6	109.65	109.85	107.34	109.85	111.12	112.36	111.52	108.1	112.16	109.05	112.8	108.96
106.96	106.32	106.26	109.61	106.88	105.98	104.88	105.6	106.38	106.83	104.79	107.85	106.39	105.57	105.35	107.41	106.54	105.83	106.04	106.33	105.83	106.22	105.66	105.21	105.36	108.13	108.05	105.64	105.9	107.7	107.2	105.91	106.32	105.81	107.24	106.36	107.56	106.17	105.06	106.87	107.16	105.74	107.73	107.42	105.28	108.01	108.3	108.41	107	106.31
107.8	107.71	107.88	107.55	108.69	107.06	110.44	107.43	108.59	109.29	109.38	108.78	107.62	108.17	107.42	109.68	106.86	106.95	111.74	107.61	108.1	107.74	109.39	106.19	106.86	106.51	109.25	107.2	105.95	108.95	107.39	108.44	109.47	109.69	110.02	107.39	108.67	111.73	106.83	108.37	107.4	107.25	109.05	110.45	108.03	108.76	108.73	109.69	109.6	108.04
107.79	103.25	105.28	106.15	103.71	106.34	105.62	107.15	105.48	105.21	106.54	106.25	103.74	103.43	106.41	104.03	106.05	107.14	107.16	106.04	107.75	105.14	105.31	107.04	106.37	105.65	105.8	102.4	103.54	104.09	106.26	104.34	103.69	104.96	104.74	106.22	108	105.07	104.65	105.21	105.08	103.47	105.31	105.25	104.65	102	104.15	106.86	105.18	106.73
108.26	109.33	108.61	106.75	108.55	108.02	107.08	106.96	109.19	107.97	106.59	108.41	107.78	108.67	106.27	110.25	107.23	107.69	108.56	108.48	109.3	108.85	106.84	107.41	106.3	108.57	107.58	106.85	109.76	107.25	107.11	108.18	109.64	109.61	109.28	106.49	105.9	107.39	107.89	108.47	111.51	107.33	107.16	108.36	107.95	107.38	106.17	107.53	109.27	108.89
107.62	104.64	105.63	106.04	105.86	104.38	106.39	106.92	107.15	105.96	106.92	103.95	104.69	104.61	107.66	105.48	105.01	105.5	104.43	107.19	105.44	105.71	106.28	105.41	104.48	105.25	105.99	105.22	103.57	105.25	104.94	107.63	105.8	106.97	104.52	106.87	103.07	106.42	105.92	104.99	106.88	103.23	104.72	107.83	106.16	106.62	104.72	107.04	105.41	106.73
99.933	98.323	97.52	98.299	99.417	96.395	97.203	97.936	98.674	97.395	98.531	97.371	98.709	96.283	99.681	96.537	96.661	97.347	97.448	96.803	98.272	99.177	99.151	99.559	97.181	99.18	96.955	97.28	95.797	97.472	98.103	98.967	97.973	99.869	97.24	97.263	96.97	98.184	97.633	99.033	96.517	97.191	96.478	96.55	97.099	96.779	96.237	97.281	95.536	97.807
105.57	104.79	105.62	106.58	106.05	106.41	106.73	106.15	106.85	106.38	104.42	107.38	103.93	105.52	104.87	107.05	105.67	107.24	108.11	105.19	104.7	105.66	105.24	105.91	104.63	104.88	103.04	107.67	106.46	105.57	105.41	103.98	104.89	104.76	106.61	106.55	105.91	105.91	104.79	105.8	106.58	106.16	105.71	109.12	103.89	104.81	103.65	106.38	105.93	105.77
108.15	107.93	107.33	108.89	109.16	109.03	110.28	107.96	108.42	108.75	108.43	108.45	107.68	108.92	107.78	108.24	108.51	107.52	107.25	108.78	109.24	109.69	109.4	108.6	107.73	107.98	108.46	109.65	110.74	107.83	108.95	106.14	107.4	109.56	108.4	108.39	107.26	108.08	109.74	107.07	108.73	108.93	107.07	107.82	109.46	107.53	107.27	107.35	108.04	106.8
106.83	107.73	107.46	108.03	107.83	104.86	107.14	105.03	110.79	109.11	110.76	109.7	107.71	107.01	104.96	107.49	109.44	108.42	109.73	105.89	107.62	107.71	108.04	108.5	110.09	106.52	108.05	108.6	107.38	110.22	107.43	108.36	108.66	109.7	107.66	108	106.77	106.54	106.8	108.68	109.74	106.33	108.22	110.76	108.8	110.06	108.73	110.37	107.79	109.03
107.84	109.02	109.48	108.16	107.57	107.71	110.08	106.14	109.61	108.54	107.92	107.94	107.12	109.33	110.7	107.71	108.3	110.16	110.52	107.9	107.51	108.89	108.37	108.36	107.65	107.49	107.83	108.3	109.79	110.14	109.6	109.93	109.71	108.49	107.92	107.54	108.69	106.78	108.08	111.44	109.94	108.96	109.3	107.24	109.42	108.05	107.41	106.91	108.95	108.45
105.09	105.9	105.98	107.56	108.05	106.06	104.95	105.97	107.68	104.34	106.62	108.67	105.59	105.47	107.1	106.21	106.06	106.79	104.78	105.87	104.93	107.34	105.31	104.91	106.16	105.37	107.99	103.82	106.16	107.08	107.45	105.71	105.94	106.94	107.1	106.65	106.31	107.48	108.29	106.01	103.55	105.49	107.27	107.02	103.37	105.64	107.69	105.98	106.18	106.98
105.72	109.51	106.33	107.17	106.86	106.65	110.54	109.61	109.77	107.27	106.74	107.85	105.66	105.44	105.32	108.46	107.93	108.12	106.83	108.13	107.32	106.69	107.8	109.41	106.36	108.37	108.12	107.16	104.95	108.1	106.73	106.63	108.12	107.61	107.19	106.75	105.71	108.42	108.91	107.78	107.92	108.21	106.16	108.16	109.37	107.89	108	107.39	106.84	107.13
109.03	107.22	108.9	106.49	104.87	107.59	106.94	106.11	107.33	108.16	107.29	106.77	107.37	107.6	108.13	106.8	109.22	107.03	109.69	104.79	108.76	108.27	106.27	107.03	107.54	108.2	111.13	105.96	106.66	106.54	109.14	105.06	106.74	110.4	107.4	105.68	108.59	107.64	109.28	108.3	108.28	106.45	107.41	107.64	105.78	108.88	108.12	107.86	106.81	107.29
108.41	109.42	108.37	105.17	107.89	109.78	107.74	109.02	106.17	106.69	109.13	108.9	106.23	108.29	107.59	107.94	107.86	107.23	107.25	107.8	108.52	106.98	106.93	107.99	110.76	110.23	108.42	109.14	109.65	108.3	108.92	107.67	106.84	108.68	106.95	106.2	108.95	108.18	108.76	106.42	107.75	107.71	107.12	106.47	106.08	108.49	108.2	108.85	109.57	109.27
105.67	105.52	103.49	107.73	103.18	106.24	105.59	105.61	105.76	104.87	104.1	105.93	104.77	104.93	105.52	103.27	106.76	104.45	109.25	106.72	105.47	104.7	107.24	105.1	106.03	106.51	104.79	106.66	106.02	105.1	105.43	106.55	104.76	103.89	104.65	105.81	106.02	106.62	104.8	106.22	105.6	106.02	106.54	105.03	105.24	106.3	104.66	106.6	106.52	105.68
105.85	109.9	107.24	104.06	107.27	107.1	106.11	106.41	106.43	105.27	107.4	104.62	106.26	105.62	108.61	106.52	105.5	106.86	106.01	106.9	107.09	105.98	107.43	107.08	106.83	106.91	103.62	106.81	106.36	106.89	107.42	106.29	106.96	106.59	107.92	106.07	108.25	104.83	108.18	106.62	104.7	108.03	107.11	105.02	108.22	106.93	107.57	107.71	107.58	106.76
99.413	101.2	100.73	101.24	100.86	101.36	101.32	101.65	98.382	102.51	101.12	101.1	100.78	100.11	99.538	100.36	100.08	100.24	101.08	99.547	100.04	101.05	101.7	101.72	100.01	101.44	98.721	101.54	99.583	102.01	100.37	99.156	100.21	99.289	101.34	101.27	101.44	101.92	99.782	102.89	99.475	100.3	99.079	101.22	101.9	99.309	101.78	102.42	99.698	102.57
106.3	104.44	107.3	105.09	104.53	104.13	107.54	105.47	107.7	103.75	106.56	104.08	107.24	107.19	103.29	104.98	108.53	106.09	105.46	105.84	106.72	105.34	106.54	104.27	106.22	105.57	107.5	104.2	104.02	105.14	106.69	104.64	102.13	103.95	108.26	107.57	105.52	104.66	103.88	105.66	107.95	107.64	105.76	106.75	107.15	107.29	106.09	105.47	102.48	106.92
104	107.49	105.98	106.75	103.38	104.2	105.9	104.9	104.32	104.21	105.74	106.33	106.95	104.52	104.79	105.31	105.02	105.63	104.52	103.21	106.2	106.42	104.29	106.99	106.73	108.17	107.31	105.03	104.98	105.78	104.15	104.16	104.75	102.84	106.31	106.48	102.59	105.02	103.83	108.05	107.91	104.79	104.66	103.08	105.08	105.04	104.62	107.23	103.3	106.32
102.46	103.22	100.76	103.33	103.03	102.51	103.6	105.45	103.28	103.51	102.88	101.91	103.53	102.46	103.67	103.47	102.81	102.21	102.94	100.43	102.38	102.23	104.31	103.34	101.17	104.16	102.82	103.56	102.19	104.32	102.68	103.39	100.99	101.54	104.27	102.11	100.8	102.75	103.94	104.69	104.42	103.03	102.56	100.37	102.88	103.04	103.27	102.15	102.52	100.22
105.32	107.11	108.21	109.1	108.26	110.29	108.93	107.97	108.28	108.18	109.68	107.22	108.17	106.93	107.5	107	106.86	107.21	109.32	112.64	109.01	106.91	108.67	107.75	107.28	106.77	107.99	108.34	107.59	108.28	107.79	107.36	107.11	109.52	107.38	108.24	109.46	108.79	107.39	110.62	105.66	107.5	109.29	107.44	107.61	108.42	109.96	106.8	108.89	108.21
103.72	104.58	107.87	108.35	106.34	107.13	106.45	105.45	105.12	105.41	104.78	104.35	104.61	104.83	105.8	105.78	104.58	104.11	104.94	106.55	104.34	104.73	106.97	103.8	103.55	107.54	104.99	107.59	107.62	105.91	103.91	105.98	103.2	103.08	105.26	105.31	105.52	102.9	105.85	106.19	104.78	106.18	108.6	107.68	106.52	107.66	106.02	107	105.42	105.36
105.79	106.31	103.22	107.49	104.36	105.86	105.57	107.04	106.89	103.61	106.36	105.51	104.58	106.48	105.08	104.96	105.36	105.98	106.7	104.4	105.94	107.63	108.2	105.88	104.88	103.98	104.4	106.8	107.64	105.63	105.86	104.1	105.86	104.55	107.35	105.44	105.62	105.19	105.36	106.49	105.29	105.73	104.33	106.8	107.06	103.69	104.77	107.38	105.18	104.45
106.64	106.42	108.67	108.06	106.33	108.21	107.07	109.25	108.73	106.84	106.27	108.27	108.43	109.23	109.93	108.76	107.89	107.16	107.05	109.39	107.76	107.66	108.61	107.86	108.92	109.33	108.84	109.83	109.65	108.06	108.91	109.61	109.97	108.46	110.06	109.02	106.97	108.11	109.98	109.4	108.42	109.2	108.22	109.28	106.82	107.73	108.8	107.27	108.8	108.66
100.42	100.55	100.21	97.35	100.83	103.64	99.715	100.26	98.835	100.83	99.339	99.731	102.03	101.23	100.65	99.549	98.98	102.03	98.953	98.928	100.57	102.3	101.76	99.238	99.729	99.297	100.74	99.712	101.3	100.51	101.78	98.154	100.12	99.051	99.787	100.54	100.82	100.16	99.507	100.01	101.39	101.42	100.36	98.978	100.78	101.13	100.12	99.704	99.469	99.641
105.63	105.96	106.63	104.73	106.1	106.51	104.14	107.15	105.3	106.61	105.46	104.03	105.88	105.92	104.16	103.15	106.16	106.49	106.12	106.3	107.44	106.38	103.38	105.64	106.46	105.22	105.83	103.89	104.46	106.78	106.94	106.37	105.6	106.29	108.14	108.43	103.56	102.62	103.85	104.55	105.24	107.08	107.37	104.86	104.61	107.04	104.6	106.2	105.48	103.92
107.44	103.86	106.17	106.26	105.39	106.23	104.82	104.91	106.8	106.31	104.79	105.6	108.04	103.77	106.27	105.32	108.67	104.86	104.01	105.99	104.9	102.33	104.81	103.57	105.94	107.57	104.67	104.78	104.43	104.24	108.31	104.41	106.01	105.42	104.64	107.7	103.43	105.18	102.66	107.58	106.04	106.76	105.39	104.93	102.87	102.24	103.44	107.27	106.16	107.45
109.3	108.76	108.11	107.3	109.42	109.36	108.65	108.32	106.12	109.15	107.78	109.38	111.5	107.1	109.15	108.79	109.4	107.85	108.12	110.64	106.55	109.53	108.82	108.43	109.71	108.79	107.82	108.03	107.79	108.19	108.11	108.08	110.04	110.52	107.82	108.15	109.24	109.34	108.65	108.84	109.3	110.21	109.58	109.79	110.07	108.91	108.63	107.91	108.14	108.36
108.33	107.62	107.63	106.97	106.21	108.04	106.28	107.89	105.13	105.22	106.58	104.96	106.77	105.88	105.31	105.94	107.58	106.9	106.24	106.55	106.45	104.1	105.59	104.31	105.41	107.43	105.63	103.01	106.4	105.15	107.34	105.33	105.28	106.54	106.35	105.81	105.21	107.41	106.87	106.24	104.7	104.25	107.87	106.71	106.32	105.44	106.21	107.29	106.29	106.17
106.15	104.81	105.4	107.98	108.56	107.74	105.46	106.34	106.46	106.47	107.27	107.91	106.58	108.09	105.97	110.23	107.43	106	106.56	106.46	104.21	106.79	106.92	105.74	104.9	105.94	106.97	107.25	104.41	105.44	105.21	105.98	105.87	105.06	105.18	106.6	106.36	106.99	105.59	106.27	106.5	105.59	108.83	106.65	108.18	105.11	106.44	106.39	104.47	107.25
106.26	105.77	106.64	103.92	107.69	105.25	106.14	107.54	106.32	105.89	106.66	105.34	107.11	107.37	106.94	107.54	106.22	107	106.71	105.39	106.79	105.1	104.07	106.7	107.47	106.15	106.5	105.18	106.8	107.12	106.54	108.26	106.91	105.46	109.19	105.19	103.57	106.8	108.43	106.09	106.38	106.99	106.86	105.53	106.77	106.49	106.5	105.67	108.89	106.27
101.04	99.619	99.813	99.6	101.48	99.447	100.16	101.55	100.67	99.689	100.46	101.59	100.93	101.02	100.51	101.18	100.85	100.01	102.68	100.96	101.97	99.948	102.14	100.79	101.49	98.743	100.03	98.805	102.73	100.97	103.3	101.15	99.971	98.611	100.32	102.89	101.27	102.63	101.29	97.854	100.14	101.81	100.69	102.17	100.16	102.46	100.37	99.646	101.23	101.97
101.34	98.798	100.89	100.32	99.114	99.291	100.14	101.4	99.901	98.357	97.944	99.056	102.04	100.56	100.54	99.434	99.868	101.49	101.41	99.735	99.961	100.68	99.412	101.94	101.11	102.49	99.736	99.702	101.57	100.08	102.87	101.48	100.27	100.42	99.714	100.22	100.12	103.36	98.403	100.48	99.002	99.22	98.672	98.385	101.91	98.661	99.651	103.61	101.4	100.55
105.62	107.87	104.3	109.1	105.89	107.96	107.65	106.43	105.45	107.37	105.98	107.58	107.76	106.31	106.76	106.05	105.86	105.46	106.55	107.67	106.87	106.01	107.44	104.74	105.39	105.69	107.63	105.53	106.82	106.23	105.67	106.96	106.4	105.27	104.79	104.84	102.09	104.99	106.94	109.9	107.12	105.04	107.28	106.36	107.12	106.44	106.59	108.63	106.83	107.81
108.43	103.63	105.01	105.47	106.76	105.85	106.8	105.86	105.23	104.89	106.36	106.95	106.27	106.22	106.17	108.26	104.26	105.26	105.29	107.42	105.76	103.3	105.75	106.1	105.69	105.65	109.11	104.79	105.38	105.5	106.41	106.8	103.93	104.68	106.42	106.4	103.78	104.44	105.06	104.81	106.09	106.54	103.25	105.7	107.01	106.2	104.1	103.17	104.74	106.42
106.54	106.08	106.65	106.64	107.45	106.85	107.96	107.51	107.97	107.63	107.5	106.61	106.4	106.45	106.68	105.49	107.17	105.09	105.44	107.02	107.91	105.58	105.2	108.43	107.12	104.79	106.26	104.66	107.48	106.82	106.85	107.21	107.72	107.15	103.72	107.04	106.84	108.15	106.48	107.93	107.07	105.68	108.22	106.82	107.74	106.05	106.58	105.62	106.34	108.69
108.69	109.62	108.15	105.46	107.41	108.05	106.78	110.02	107.57	108.31	110.21	109.61	106.97	108.76	109.09	107.72	107.56	108.71	108.75	108.78	107.77	105.36	107.22	109.24	109.34	106.8	106.6	108.7	106.25	109.03	107.48	106.52	109.06	109.85	106.66	107.5	109.2	107.26	109.16	108.46	107.64	107.81	109.64	110.45	107.54	107.74	109.39	108.97	107.69	107.87
109.01	107.63	107.59	107	109.66	107.72	108.39	108.09	109.01	106.98	106.01	108.59	108.65	108.27	108.33	109.58	108.32	106.75	108.43	107.98	107.65	108.02	107.73	107.55	109.56	108.91	108.61	107.75	108.38	109.3	107.57	106.98	106.53	107.36	107.55	105.69	105.95	110.78	107.11	108.07	105.3	110.27	109.13	109.08	108.4	109.76	110.39	107.32	107.7	108.3
104.35	103.78	108.86	104.93	107.38	104.28	104.87	105.19	106.12	108.1	105.42	107.1	103.55	106.17	106.59	105.61	104.75	104.32	105.26	105.96	105.91	105.83	105.42	104.39	105.13	105.76	105.64	107.25	105.61	105.48	108.93	103.36	104.89	103.53	105.75	104.68	105.6	106.61	104.09	105.59	106.57	105.97	105.25	107.53	106.69	104.2	105.55	105.4	104.89	105.26
97.539	98.749	98.983	98.977	98.941	97.847	98.703	100.19	97.968	95.804	95.754	98.139	97.211	99.277	97.394	98.794	97.988	98.865	97.502	99.58	99.637	99.756	97.275	98.662	97.11	99.389	98.138	98.029	98.484	99.081	97.452	96.93	96.335	97.51	98.088	97.011	97.851	97.347	96.65	97.243	96.68	95.015	98.274	96.587	99.256	99.7	97.809	98.537	97.977	98.175
102.3	101.51	98.701	103.31	100.18	101.36	99.128	102.37	100.89	100.42	102.35	99.809	100.89	100.93	102.67	102.7	101.67	99.768	100.21	100.68	99.568	100.63	102.42	102.12	101.54	102.27	101.44	101.11	101.43	100.1	102.97	100.81	99.838	100.64	100.48	100.82	102.39	100.64	98.018	101.17	99.388	101.28	103.03	100.1	103.11	100.85	100.64	102.05	102.72	103.69
106.53	106.06	107.84	108	108.84	108.56	109.67	111.35	108.28	109.07	107.62	109.17	106.76	108.53	106.47	105.25	108.5	107.59	109.32	108.31	107.13	108.08	106.68	109.57	108.78	108.09	107.86	108.74	106.1	107.3	106.95	108.34	108.93	109.53	107.53	108.09	109.13	105.89	107.01	109.32	106.81	109.12	108.52	106.41	110.14	106.66	106.9	107.12	108.33	108.4
94.873	98.368	96.52	97.19	98.356	100.55	96.5	99.506	97.238	98.037	100.2	99.441	98.676	94.787	100.47	98.471	96.877	99.764	99.595	99.126	97.688	97.28	96.694	97.432	99.185	99.216	95.436	98.014	97.753	98.145	97.142	100.07	98.92	96.138	96.119	98.319	99.501	96.904	100.75	97.73	100.09	98.508	97.713	97.889	98.478	96.883	98.319	96.729	95.423	96.908
107.06	108.81	106.42	106.88	108.05	107.22	107.98	108.11	107.89	106.76	106.28	106.34	108.65	110.24	106.74	109.72	107.35	109.44	109.54	109.77	109.13	109.28	107.15	108.91	107.96	109.35	108.11	107.88	108.26	109.36	108.7	107.09	107.95	109.65	109.26	108.16	108.98	108.97	107.85	107.57	108.25	107.69	108.98	109	109.27	110	107.84	110.19	108.07	108
109.54	105.91	109.17	108.01	108.04	103.77	108.41	108.48	105.56	108.69	107.41	107.67	106.7	105.24	109.29	106.07	108.43	108.86	108.36	108.66	105.77	106.15	107.06	107.85	106.13	107.49	108.42	112.01	106.07	105.93	108.62	106.14	106.51	109.34	106.73	105.07	109.93	108.59	110.41	107.15	107.05	110.6	108.05	108.38	107.88	107.7	107.93	109.58	106.67	107.26
99.291	99.969	98.526	99.85	97.017	99.915	97.6	99.567	99.461	97.96	98.842	98.488	97.715	99.971	99.761	100.88	99.809	99.297	99.939	99.793	100.58	100.82	99.827	98.468	99.642	100.25	98.773	99.884	98.233	99.999	97.306	97.736	100.85	99.822	99.472	95.531	99.951	98.834	99.223	100.04	99.451	98.504	100.04	97.341	97.827	100.77	97.879	99.126	100.21	99.753
107.9	109.99	110.34	111.12	110.07	111.61	109.47	108.94	109.35	109.96	110.43	110.03	109.89	110.6	111.49	109.18	110.61	109.08	110.08	110.46	110.03	109.84	110.34	111.66	110.02	112.26	109.49	112.91	110.47	110.24	108.31	109.93	109.27	111.88	109.17	110.19	111.43	112.55	110.91	110.32	111.5	108.81	109.17	109.57	110.11	108.58	110.96	108.04	109.43	110.77
100.22	99.659	98.354	98.08	98.534	99.469	97.328	98.931	98.176	99.34	98.698	99.957	98.987	98.384	96.792	96.89	96.349	96.187	97.42	97.504	99.118	99	98.214	96.882	97.797	97.04	97.146	99.25	101.63	98.536	98.452	99.748	99.065	98.527	98.041	97.485	98.581	98.037	99.712	98.763	99.7	97.287	98.014	98.066	98.3	99.786	97.768	98.609	99.579	98.422
106.92	107.23	106.03	105.5	105.4	107.2	106.19	106.35	106.93	106.84	108.69	105.62	106.2	105.42	106.7	104.84	105.22	104.97	108.55	107.01	105.49	106.73	105.9	105.21	105.03	106.05	105.64	106.74	109.6	107.12	106.74	103.49	106.6	104.32	105.2	104.56	108.04	105.61	105.21	107.39	107.46	105.17	105.03	105.97	108.04	107.08	106.39	105.83	108.74	108
100.32	103.53	99.679	101.62	101.19	101.51	100.82	98.419	96.928	102.07	100.28	101.77	101.9	99.668	100.86	100.3	100.08	98.969	100.9	101.05	99.021	101.41	102.09	100.49	98.48	98.959	97.859	102	100.22	99.742	100.39	101.45	100.67	100.94	101.69	98.363	99.34	99.779	99.008	101.59	102.24	101.76	98.636	102.07	99.762	100.99	100.15	99.049	99.749	101.27
106.18	107.57	105.65	106.31	105.23	105.67	105.1	105.95	106.15	105.05	106.3	108.53	107.09	108.87	105.43	104.99	107.07	106.89	105.72	106.54	105.93	105.58	106.25	106.7	106.99	108.17	107.34	107.58	103.93	106.02	107.18	106.82	105.23	107.84	108.87	106.01	105.54	107.13	108.72	106.07	107.07	106.37	107.98	106.38	106.23	107.04	107.73	105.54	106.64	106.29
108.05	106.71	105.19	106.84	106.1	107.88	107.91	105.66	109.02	105.11	106.35	108.8	105.39	108.25	106.62	106.14	106.77	107.44	108.15	108.44	104.01	105.82	107.51	105.98	106.76	107.22	107.31	103.51	106.72	107.14	106.22	106.56	107.3	106.43	107.52	108.13	106.49	109.86	107.26	106.38	106.24	106.95	106.31	106.12	106.88	105.14	108.31	107.06	107.1	107.23
108	103.7	104.84	107.38	107.95	104.52	104.58	107.47	106.34	104.28	104.76	106.34	106.07	106.34	105.37	105.83	104.63	103.61	106.49	104.68	104.87	105.96	105.42	103.63	105.05	103.7	106.63	105.15	107.25	105.04	104.09	104.52	106.24	105.61	103.34	105.1	104.98	108.22	105.86	106.48	105.11	105.72	104.89	106.3	104.62	106.12	107.98	106.1	108.1	105.66
102.23	101.65	99.046	100.5	99.44	100.86	99.338	99.286	100.47	100.28	102.44	101.76	99.549	99.722	99.587	101.01	98.477	97.998	98.287	102.45	102.73	100.87	100.39	101.38	102.25	99.616	99.208	100.51	101.72	101.52	99.442	101.64	100.28	98.039	98.77	99.99	101.16	99.329	100.12	99.779	98.46	100.22	101.13	99.345	99.732	98.114	100.64	99.236	101.47	101.04
100.1	100.77	101.17	99.861	101.03	100.87	100.4	99.658	102.84	100.94	102.36	98.72	100.23	100.39	100.25	101.13	101.29	102.26	100.06	100.49	100.97	99.96	99.913	102.5	98.727	101.85	98.306	101.55	102.78	99.949	102.58	102.16	99.152	101.23	101.75	102.95	101.36	100.78	99.383	100.42	101.31	100.19	103.08	102.6	100.24	99.487	100.03	100.02	99.665	101.71
104.44	106.57	106.51	105.95	106.12	107.64	106.21	107.56	106.13	105.01	106.88	106.41	107.99	104.59	104.78	105.66	106.4	107.48	104.22	105.05	106.51	108.92	106.17	106.31	105.67	102.8	105.85	106.56	105.03	106.87	108.15	105.95	106.61	109.19	106.74	105.32	107.59	105.81	106.8	106.34	105.53	105.21	105.52	106.02	107.13	106.13	103.24	105.54	106.58	106.48
105.21	104.1	102.93	107.23	103.09	107.85	104.03	103.93	105.51	105.47	105.69	104.86	104.93	105.61	106.03	104	104.11	105.71	107.36	105.26	105.06	103.55	105.77	106.54	106.11	102.5	103.69	104.82	105.14	104.06	106.64	104.37	107.04	105.67	103.53	106.62	105.35	104.9	105.93	104.38	105.79	106.14	107.3	104.13	106.78	106.88	105.48	105.55	106.33	105.87
104.28	107.74	107.11	107.85	109.3	106.34	107.11	108.5	109.5	107.83	109.4	108.45	108.41	106.49	106.54	109.03	107.09	109	106.83	106.86	105.77	108.1	105.83	109.29	109.3	108.78	108.69	109.29	107.45	105.14	106.44	109.44	106.53	109.36	107.5	105.37	109.76	106.51	108.02	104.95	108.13	109.13	107.03	107.72	108.8	107.44	108.25	107.93	108.17	109.94
107.95	106.39	107.17	108.81	107.94	109.28	109.89	108.95	108.8	109.27	107.61	107.97	107.78	109.92	108.48	109.21	109.01	105.85	108.37	108.61	109.4	107.52	108.12	107.91	107.53	107.9	109.85	112.39	108.79	106.64	110.25	106.87	108.47	107.91	110.52	107.63	108.1	110.25	108.92	108.89	109.23	108.62	109.24	107.94	107.51	108.21	107.26	108.75	107.8	105.38
102.97	99.876	99.364	97.653	101.46	101.37	99.254	100.27	101.18	102.31	102.63	103.62	99.186	101.13	100.1	100.04	102.51	101.35	102.1	100.5	101.51	102.44	102.89	101.25	99.206	99.879	99.355	101.16	101.26	100.88	101.45	101.35	101.24	101.74	99.903	101.37	104.1	102.51	102.19	102.68	101.75	100.76	100.9	102.04	101.61	103.29	99.291	100.03	103.1	101.64
106.86	108.55	109.79	108.58	108.33	110.19	107.21	109.69	107.66	108.05	110.43	110.4	108.88	109.24	107.9	106.86	108.47	110.51	108.53	107.92	108.56	107.84	107.78	109.13	107.52	108.9	110.27	106.92	107.78	109.85	106.98	109.55	107.01	106.95	108.21	107.79	107.99	108.33	108.03	105.93	107.25	108	108.71	107.42	108.42	109.07	107.86	105.87	110.79	110.08
105.29	105.9	104.87	104.07	105.71	105.68	104.85	104.62	105.07	107.39	105.02	105.83	104.38	106.21	106.65	108.57	106.15	105.93	107.89	105.9	105	106.46	104.3	104.68	104.2	104.9	105.87	103.81	107.34	106.63	103.9	107	106.12	106.35	104.56	104.15	105.95	105.93	107.07	104.92	104.55	105.62	105.34	104.98	105.51	105.65	105.68	107.22	105.61	105.28
99.609	97.952	100.76	100.93	100.38	100.47	101.12	102.33	101.52	102.13	99.928	99.497	100.19	101.17	100.41	102.09	97.304	100.33	100.73	99.069	97.085	100.53	100.57	98.355	99.558	101.24	100.01	98.133	99.912	101.67	98.552	99.544	100.55	100.35	98.805	99.789	101.65	99.924	103.08	101.03	101.18	101.55	98.652	100.38	98.836	99.233	100.02	99.795	100.42	100.69
110.09	106.27	108.1	110.82	110.88	107.94	110.5	108.27	109.97	107.64	110.06	110.07	109.38	108.31	109.22	108.91	107.88	107.9	108.32	108.74	105.47	108.26	109.28	109.55	108.58	108.73	108.04	108.51	110.31	108.46	107.29	107.99	110.28	109.64	107.08	108.19	107.25	108.89	110.76	107.22	106.13	108.35	107.72	110.99	108.46	108.57	108.92	109.97	108.55	109.06
103.1	99.891	100.82	100.53	100.95	100.3	101.02	102.35	100.67	99.538	101.93	101.16	101.03	99.566	102.35	99.837	102.63	100.57	102	101.92	99.997	101.27	101.44	101.34	97.162	102.6	101.31	101.8	98.905	99.655	99.957	101.98	103.08	102.29	98.686	100.98	100.75	102.47	101.83	100.73	101.36	100.29	99.887	102.32	100.03	103.88	102.25	100.94	100.61	101.15
108.26	103.92	103.82	105.26	104.53	104.6	105.99	105.47	105.19	106.76	107.16	106.71	104.23	103.4	105.37	106.34	105.5	104.11	105.63	106.35	103.63	103.33	104.92	105.53	105.94	105.78	105.39	106.08	104.9	106.53	103.27	104.97	105.84	105.4	107.06	105.53	104.28	105.63	106.45	106.55	104.28	106.42	105.08	105.45	103.88	105	107.4	104.32	106.66	107.27
109.01	107.84	109.82	109.09	106.73	107.54	109.73	108.14	107.4	105.45	105.54	108.34	107.31	107.32	107.59	108.18	106.66	105.42	106.79	107.58	107.29	109.29	109.52	106.66	107.04	108.46	109.58	107.64	109.54	105.59	108.26	107.94	107.51	107.49	108.6	108.21	105.4	108.52	108.34	110.11	106.91	107.67	110.42	108.66	110.32	110.6	108.33	109.02	109.91	109.34
100.74	99.838	100.9	102.2	99.934	99.053	100.5	100.1	96.501	100.78	99.978	100.2	99.471	100.01	98.588	98.613	100.15	100.85	100.51	102.12	100.03	101.76	99.959	99.634	98.831	100.93	102.5	101.14	100.16	100.18	100.87	99.907	99.794	101.6	100.1	100.64	100.48	100.29	100.31	100.01	102.04	99.805	99.683	102.62	100.38	100.74	99.032	99.763	99.559	102.18
106.24	104.77	105.97	106.45	106.14	106.96	106.25	107.47	104.46	106.12	105.4	104.83	108.23	105.51	106.69	105.24	105.06	105.6	105.19	105.2	105.85	104.49	105.96	106.29	106.95	105.19	106.72	105.88	105.11	108.08	106.07	104.84	106.54	107.54	106.58	104.87	105.13	105.9	106.33	105.83	106.82	105.34	105.28	104.02	104.97	106.16	103.55	105.46	106.08	106.71
107.97	105.77	105.87	104.1	103.48	106.21	105.78	105.59	102.95	106.77	107.26	104.92	102.73	105.12	104.85	105.06	105.74	105.35	106.32	105.67	105.93	104.46	107.6	106.16	106.84	105.57	105.77	105.8	105.51	104.55	105.35	106.42	107.06	106.18	104.05	107.38	106.86	103.91	105.34	106.89	105.83	104.78	106.26	104.72	105.59	106.31	106.9	105.51	103.34	106.17
107.44	106.43	106.3	104.62	105.68	104.58	106.22	105.18	105.64	106.78	105.13	107.13	103.32	104.41	104.88	107.86	104.31	105.03	108.85	106.03	103.69	105.86	105	104.99	104.95	104.6	104.11	105.12	105.25	103.57	105.14	105.21	104.03	105.57	105.24	104.49	103.79	104.66	106.58	106.6	105.74	105.76	104.43	107.98	105.19	104.38	103.6	106.57	106.41	105.29
107.72	108.47	105.06	106.91	108.35	107.1	107.44	106.86	108.4	107.7	108.05	107.82	107.31	108.26	106.86	107.6	108.37	108.8	107.52	107.26	107.66	107.05	105.82	107.39	106.56	107.82	108.32	106.86	108.82	105.7	108.03	109.12	106.39	108.01	107.68	107.27	107.96	109.25	107.13	110.44	105.65	107.29	108.48	107.4	107.67	108.37	108.22	107.71	108.12	107.1
98.057	101.75	98.353	97.834	99.155	97.242	101.49	100.44	101.36	102.7	100.79	99.495	100.38	99.707	101.67	99.257	102.26	101.69	100.89	102.09	100.06	100.56	100.53	100.6	100.43	103.81	97.934	100.54	101.38	101.42	100.46	100.13	101.25	99.551	101.56	99.236	98.62	98.436	98.175	101.23	100.35	99.145	99.169	101.07	100.97	102.42	99.014	101.09	100.84	99.613
106.43	103.52	106.59	104.64	105.31	104.24	106.8	107.27	106.58	104.61	105.83	105.33	106.02	105.12	106.03	105.33	106.42	104.92	107.01	106.23	101.78	104.68	108.21	105.65	103.51	106.53	105.04	104.47	105.66	106.69	106.5	105.7	104.12	105.8	106.77	105.43	105.47	105.69	104.18	104.4	105.44	105.49	105.81	104.67	105.16	107.01	105.63	107.78	107.06	103.81
108.98	110.77	108.18	106.24	108.5	110.52	104.53	108.22	109.24	109.78	108.6	108.09	107.01	106.22	107.79	107.85	109.8	107.97	105.94	108.22	108	103.81	108.37	107.25	109.29	108.22	106.47	108.73	108.42	109.5	107.36	110.37	105.34	107.32	108.69	111.04	108.46	109.16	110.02	108.67	108.03	107.72	108.57	106.8	107.71	107.26	105.99	109.43	108.59	106.22
110.58	109.68	111.12	107.85	109.07	109.3	111.42	109.07	110.03	108.25	107.83	108.71	110.47	109.6	107.23	106.85	106.63	108.98	109.08	108.19	109.13	108.69	109.17	108.73	110.2	109.19	108.46	108.66	107.47	109.25	108.81	108.24	108.19	110.89	108.48	108.62	109.33	107.78	110.08	107.62	108.36	109.75	106.49	108.61	108.24	106.75	107.35	107.87	107.61	109.64
104.87	105.83	105.92	104.56	103.93	105.44	107.05	104.02	103.95	105.4	104.82	106.06	106.28	104.35	104.58	106.27	106.71	105.11	106.85	106.58	106.74	106.37	105.23	103.91	104.81	104.64	104.68	106.14	104.63	105.79	105.6	105.71	104.72	105.74	106.45	104.85	105.92	104.94	104.19	106.16	105.83	107.33	106.74	104.27	105.19	105.2	105.58	104.8	105.8	105.88
109.68	106.63	108.1	108.05	109.34	108.66	107.75	111.15	108.86	110.41	109.58	108.8	107.46	106.12	108.09	109.42	107.76	108.3	106.77	108.41	106.91	109.71	108.59	107.04	108.06	108.68	109.5	107.68	105.9	107.88	109.73	108.22	110.24	109.21	106.56	109.64	108.36	108.11	110.28	109.25	108.28	110.7	108.83	108.63	106.21	109.04	106.85	107.25	109.71	109.08
108.38	107.33	110.36	106.19	106.36	107.85	107.23	108.12	105.37	108.65	107.67	108.26	107.74	108.77	105.79	106.9	108.14	108.01	107.35	110.43	109.29	106.71	109.11	107.57	109.66	108.95	108.13	106.97	106.1	107.45	106.31	108.09	108.69	108.97	108.19	107.08	108.74	110.86	109.49	108.32	105.31	107.93	110.47	108.3	109.15	106.77	109.74	108.17	107.09	108.04
108.79	107.19	108.46	107.53	108.08	107.29	106.86	106.99	105.95	109.82	107.24	106.86	109	106.09	107.88	107.19	110.73	108.18	106.88	108.44	107.61	110.1	108.48	107.21	107.84	107.64	109.69	108.94	104.58	106.94	106.43	107.87	109.34	107.46	107.27	106.97	107.21	106.52	107.66	108.88	108.8	107.61	111.01	110.08	107.42	106.85	108.27	106.81	107.92	109.06
97.273	100.27	97.34	96.994	98.008	100.37	99.161	102.29	98.757	99.059	99.107	99.914	97.489	98.188	99.574	98.726	99.869	98.12	97.887	100.17	97.949	97.24	97.528	101.58	98.016	100.13	101.04	97.134	98.007	99.097	98.439	98.958	98.331	98.648	97.532	99.075	96.922	98.111	99.451	99.629	100.56	99.705	98.495	99.575	98.152	98.88	97.836	98.174	99.689	98.098
107.93	110.37	105.99	108.82	108.49	108.23	108.65	109.08	109.07	106.74	109.23	108.42	105.34	109.89	106.48	106.82	106.21	108.14	110.25	108.52	109.71	106.49	108.41	106.88	104.96	109.88	106.36	108.4	109.92	107.55	107.13	106.45	108.08	108.18	109.04	110.25	110.49	106.92	108.44	107.91	108.57	110.22	107.88	108.82	107.48	106.86	106.26	107.94	107.39	109.15
97.349	98.426	96.868	99.921	97.96	100.57	98.238	95.523	98.488	97.016	98.481	98.176	98.204	98.576	96.361	99.082	99.158	97.39	97.808	98.5	99.037	99.197	96.791	98.212	99.606	97.716	99.336	98.923	99.625	99.09	98.466	97.693	95.942	98.495	98.496	98.929	97.743	99.825	96.921	98.177	97.64	99.871	98.339	98.569	98.411	98.606	99.485	98.707	100.15	99.01
99.576	98.467	99.234	98.368	100.9	100.78	99.226	99.407	98.043	101.48	100.91	101.81	101.06	100.34	100.59	100.19	101.65	100.66	101.65	100.01	100.76	101.04	101.68	101.05	101.62	102.29	97.047	100.12	99.45	99.342	98.571	100.88	102.19	99.315	100.32	100.48	101.16	100.43	101.77	99.533	102.78	100.1	99.691	99.249	101.53	98.817	102.36	101.13	101.73	101.59
106.89	106.14	105.35	106.1	106.02	107.32	104.71	105.05	107.52	104.04	106.76	105.92	108.81	107.39	106.7	105	105.36	105.5	105.32	103.42	106.36	104.51	104.99	107.46	105.32	102.75	106.82	107.42	105.97	105.45	102.92	106.86	106.94	108.13	105.67	104.87	105.75	104.63	105.29	104.55	105.98	104.34	104.23	103.78	104.2	107.54	103.52	106.41	106.78	105.34
106.09	106.79	103.85	106.81	106.8	107.25	105.71	105.63	105.45	106.81	106.48	105.75	105.25	105.46	104.58	106.65	108.32	106.67	103.07	106.68	104.4	105.91	106.73	105.78	104.26	105.42	104.33	105.74	106.29	105.76	105.14	104.53	105.46	105.93	105.63	104.1	103.57	103.68	104.57	104.26	106.46	106.4	104.91	106.31	105.5	103.97	104.6	105.6	104.03	108.24
98.988	100.58	102.66	101.72	97.925	99.035	100.86	102.61	100.77	99.21	102.61	101.29	99.871	102.91	101.72	100.72	102.07	100.35	97.992	100.4	101.18	101.06	99.718	102.12	101.92	99.549	99.976	101.18	100.75	102.46	100.36	101.22	101.41	100.93	100.74	103.04	100.41	100.23	98.145	98.77	100.29	101.6	101.19	101.07	102.09	101.2	102.47	102.1	100.06	100.62
98.733	98.465	99.389	97.385	98.489	97.645	96.947	96.234	98.406	99.673	97.659	99.323	97.881	96.938	96.96	99.954	99.439	100.47	96.629	98.493	97.33	97.424	99.102	98.897	96.95	99.006	99.395	100.57	100.67	99.358	97.886	97.916	97.397	99.641	97.685	100.14	98.201	97.832	97.963	100.17	98.264	97.218	99.474	97.992	97.341	99.5	99.792	97.581	95.706	99.406
106.08	106	106.42	103.88	105.07	105.7	105.13	106.98	105.96	104.5	106.12	107.84	105.01	107.15	105.31	107.13	106.49	108.52	104.49	104.3	105.38	106.83	104.82	107.4	104.37	104.71	106.7	104.55	107.19	105.65	106.28	106.73	105.14	106.2	104.5	106.79	105.59	106.97	105.37	106.02	104.62	103.82	106.13	106.31	103.79	104.08	105.41	106.37	107.99	109.28
105.74	104.43	106.08	103.8	105.53	107.52	105.44	107.27	106.32	108.66	105.4	105.63	106.09	105.97	105.75	106.16	105.12	104.21	105.55	103.7	107.63	105.03	107.86	105.76	103.98	106.82	106.23	105.83	106.12	105.21	106.38	105.81	103.99	103.93	106.32	107.66	106.25	104.24	105.16	105.56	104.73	104.49	104.99	105.88	106.72	107.08	105.5	105.48	106.27	105.56
96.27	99.884	97.269	97.921	97.907	98.241	98.565	97.656	97.695	96.882	99.136	97.022	99.371	96.3	97.197	99.586	96.484	97.135	98.759	97.728	96.546	99.439	99.43	99.471	98.462	99.527	98.804	97.269	98.831	100.18	97.349	98.383	98.3	97.913	100.4	99.175	99.207	98.867	97.881	95.554	97.524	97.527	98.516	97.383	99.772	98.412	97.117	97.216	98.239	99.238
107.97	104	107.55	107.05	109.4	109.2	108.01	107.9	107.76	107.65	107.77	107.39	107.33	106.99	106.75	107.3	107.67	106.96	107.83	109.27	107.66	106.17	108.11	109.35	108.78	109.62	106.67	107.79	109.03	108.75	109.67	107.91	109.21	109.08	108.49	106.53	109.47	106.06	108.05	106.87	105.92	110.45	107.02	107.7	107.66	108.33	104.91	107.54	108.3	107.72
99.275	101.17	99.304	99.914	100.37	102.31	98.012	99.049	99.74	101.75	100.6	101.98	99.941	98.908	102.06	99.389	100.77	98.59	101.1	100.55	100.74	98.673	102.39	99.472	99.488	100.04	100.67	100.58	99.842	99.094	98.707	100.87	101.4	99.729	100.88	99.806	102.16	101.3	99.672	101.97	100.4	99.773	101.35	100.14	100.93	101.47	102.47	98.762	101.22	100.45
110.24	108.68	111.61	108.67	110.62	112.29	109.83	112.08	110.29	112.06	108.9	111.5	110.1	108.59	108.08	110.51	110.76	112.03	109.33	109.34	110.46	107.94	109.05	110.91	110.57	109.68	110.23	111.7	109.04	108.84	109.51	112	109.05	111.61	110.19	112.44	110.22	109.61	109.7	109.95	109.63	110.56	111.16	111.16	110.6	108.77	110.64	110.36	111.46	109.7
107.04	105.67	105.28	103.91	106.46	103.45	106.15	106.69	105.7	106.84	105.74	107.28	105.76	106.15	105.39	104.25	105.81	104.47	106.67	106.97	105.29	104.41	105.32	105.17	106.96	107.09	105.63	104.46	104.57	105.37	109.41	107.02	105.18	106.89	106.51	106.6	105.92	104.44	105.17	106.18	105.9	106.01	105.2	106.7	104.48	104.55	103.26	106.16	104.33	105.86
105.12	106.68	107.63	108.49	106.74	105.2	107.89	104.6	107.27	106.67	106.7	109.64	107.63	105.09	106.42	107.54	103.97	107.65	108.89	105.18	105.73	107.13	106.55	105.98	105.87	106.35	106.21	105.45	105.34	107.88	105.46	106.78	108.65	103.69	106.39	108.47	106.71	105.53	103.24	105.41	107.52	107.49	105.44	105.31	105.47	107.03	106.12	105.14	103.91	107.15
108.2	107.01	106.06	106.67	106.28	105.54	106.51	106.09	105.28	107.3	106.31	105.2	106.45	107.67	107.38	105.71	107.27	107.49	105.43	104.91	105.05	104.73	105.87	107.66	104.33	107.74	105.6	103.61	104.86	104.26	105.54	105.58	104.9	104.09	107.02	106.17	105.34	106.6	106.07	106.82	104.68	105.22	106.65	107.43	105.45	106.24	108.85	105.94	104.94	107.42
105.91	106.83	102.63	105.34	102.87	104.17	105.95	106.41	103.96	104.58	107.28	105.87	103.83	105.87	106.1	104.38	104.77	105.06	104.97	105.36	108.51	106.6	103.01	103.56	105.35	106.62	108.08	106.25	103.1	104.28	106.84	104.66	105.61	104.72	107.09	106.14	107.84	103.28	104.71	106.33	106.23	105.66	104.53	106.57	103.78	104.27	105.8	106.57	103.94	105.34
99.268	99.102	95.475	97.376	95.616	94.431	99.155	97.931	98.629	99.839	99.272	100.35	97.032	97.184	97.229	96.45	96.407	97.064	96.57	99.467	97.836	98.073	99.176	99.559	98.652	99.891	98.878	97.342	98.51	97.239	96.167	98.715	100.26	98.695	99.37	95.521	98.255	99.252	96.186	99.204	96.803	97.263	97.457	99.545	100.09	98.314	97.156	98.206	98.076	97.112
106.03	106.04	106.2	105.65	107.24	105.81	104.99	104.42	103.5	107.18	106.52	106.97	106.06	105.37	103.19	105.24	105.49	104.65	103.41	105.83	104.38	105.03	105.35	105.52	106.48	105.88	105.22	107.39	104.41	104.99	106.41	104.54	105.79	103.13	104.83	103.73	106.71	105.32	105.84	108.43	104.67	105.2	106.81	103.74	106.78	103.65	104.37	103.28	105.81	105.75
99.52	100.19	101.16	99.212	98.485	100.52	99.48	99.872	101.75	102.33	100.25	99.14	101.12	100.38	99.558	100.65	99.499	99.683	101.57	100.18	101.3	101.36	101.23	100.24	99.319	100.78	100.49	101.03	99.138	99.817	99.891	99.829	101.74	100.48	99.485	100.43	99.799	98.079	102.87	98.396	99.131	102.52	101.68	102.34	100.25	99.379	99.513	99.515	102.53	100.5
109.36	111.01	109.66	112.15	110.62	110.99	110.65	110.65	110.99	109.3	109.73	110.87	111.79	111.6	108.52	108.68	109.72	109.29	111.31	111.37	111.45	109.3	106.72	111.7	106.51	111.75	111.61	110.39	110.88	109.27	108.47	110.55	111.46	111.29	112.01	109.39	110.74	110.92	108.84	111.31	112.85	110.28	108.48	111.01	109.18	108.29	111.57	110.72	110.73	111.74
105.67	106.53	104.01	105.6	103.52	105.38	107.46	104.68	106.76	103.85	107.35	104.68	106.97	105.22	106.82	107.47	105.58	107.12	104.12	105.24	104.71	105.29	105.37	103.27	104.99	107.81	105.62	107.06	106.88	103.26	106.07	105.98	104.29	105.91	105.37	104.58	106.01	107.47	106.3	103.87	105.14	105.24	107.09	106.02	104.97	105.1	105.65	105.42	104.12	105.42
104.16	106.26	106.34	103.62	103.75	107.53	103.04	104.77	105.93	104.03	105.76	105.34	107.32	106.21	106.26	106.45	104.72	104.68	103.75	102.98	105.82	107.14	106.73	105.13	106.68	106.41	107.06	105.05	107.64	105.82	104.15	104.21	105.94	103.81	104.12	106.08	104.93	105.56	104.41	105.7	105.8	105.14	103.67	104.82	105.35	104.18	104	103.88	105.88	106.93
97.966	99.506	97.128	98.342	99.736	98.553	96.029	100.76	100.57	98.016	97.347	97.175	100.2	99.985	98.326	99.867	97.959	98.189	98.7	98.46	99.96	96.822	98.03	98.121	99.564	98.535	97.799	96.024	99.832	97.925	98.699	97.985	98.746	97.579	97.793	97.038	98.461	96.434	99.358	99.7	101.43	96.388	96.345	98.839	98.582	98.643	98.3	98.927	98.078	97.99
106.87	106.39	104.75	104.65	105.56	103.82	104.1	106.53	105.78	104.42	106.77	105.89	105.88	106.8	105.3	105.77	106.52	105.25	105.08	104.21	105.31	105.88	105.24	105.13	105.31	107.46	107.5	101.92	105.25	104.53	104.96	106.86	104.32	106.52	108.36	103.07	106.07	104.23	105.33	104.6	106.53	109.09	108.23	105.61	104.79	103.91	108.84	105	105.1	105.3
99.844	98.194	97.737	98.543	99.585	96.994	98.497	99.58	97.069	97.991	98.951	97.239	93.963	99.395	97.426	99.695	97.796	99.251	94.826	99.685	98.249	98.233	97.993	98.521	100.38	95.776	98.163	97.373	98.192	97.489	98.609	96.679	96.147	99.412	96.577	99.101	98.87	98.044	94.855	97.466	98.096	100.21	100.72	98.8	97.296	97.5	96.104	98.39	96.619	97.323
105.48	106.2	103.64	108.73	106.07	106.19	107.87	108.11	105.36	106.55	108.78	107.76	105.62	107.85	105.67	106.75	108.44	105.1	106.23	105.91	104.83	106.73	108.51	107.73	106.54	105.73	107.33	107.82	107.1	105.46	106.24	107.07	107.23	107.12	105.6	106.13	107.43	107.62	107.89	106.09	105.07	107.61	106.63	107.05	107.19	106.75	107.35	104.77	105.56	106.27
105.77	104.82	105.29	105.86	103.34	105.58	105.16	105.75	106.12	105.37	106.42	108.61	103.32	106.22	105.96	105.98	106.24	107.15	103.89	105.81	103.72	105.46	104.74	105.1	105.88	104.84	107.24	104.69	106.31	107.88	105.23	106.57	104.96	105.1	107.61	107.61	106.06	107.94	106.55	106.72	104.99	103.08	106.09	106.34	105.18	106.57	106.95	105.93	105.79	104.04
108.62	109.37	110.04	109.07	107.94	109.67	106.75	106.15	108.68	109.07	107.4	110.17	111.37	108.59	109.96	109.44	108.25	108.38	109.9	108.44	108.77	109.03	107.26	107.71	109.43	110.4	106.46	107.6	105.92	107.62	109.04	108.99	108.24	111.15	109.51	109.85	109.07	109.65	109.37	109.14	108.3	107.25	108.39	109.15	109.09	107.9	108.23	110.68	109.61	106.5
107.33	108.76	107.59	109.29	107.03	108.92	107.22	108.9	108.27	108.54	109.89	106.98	106.94	108.95	108.28	106.72	108.8	108.05	107.23	108.18	109.1	108.23	107.77	107.01	109.11	108.56	106.9	109.19	109.24	108.05	106.99	107.78	107.98	107.7	110.69	108.83	108.55	107.66	107.48	110.29	107.47	110.13	110.9	108.84	107.29	107.29	110.41	109.56	108.96	108.63
108.63	105.88	108.6	108.9	108.16	108.61	108.14	107.49	109.13	108.53	105.92	108.2	108.82	105.79	109.82	108.33	106.49	107.92	108.59	109.07	108.34	108.3	110.08	107.07	108.63	109.89	107.24	107.51	109.82	108.57	108.17	108.31	107.77	107.91	108.66	110.38	107.69	107.66	109.61	108.09	109.16	108.65	107.74	110.61	107.95	108.27	110.11	107.46	109.86	110.06
109.95	108.02	107.23	108.49	108.56	107.9	106.81	110.38	108.92	108.93	110.24	109.77	108.35	107.37	107.23	108.03	108.56	107.64	107.94	108.87	108.12	107.45	109.96	108.54	108.54	107.89	107.05	109.07	109.91	107.67	109.69	108.97	109.03	109.3	109.95	108.67	108.39	108.15	109.39	108.06	109.92	107.63	105.52	109.23	109.11	109.65	109.72	108.45	108.49	105.48
105.73	106.55	106.53	106.21	104.23	104.9	105.26	108.23	106.75	107.74	105.89	106.56	106.18	108.86	104.82	104.96	105.81	106.4	106.63	104.26	106.11	107.96	107.68	108.56	106.09	106.39	105.81	106.04	107.3	109.07	107.04	106.96	106.39	106.94	106.04	105.81	106.21	106.22	106.31	107.67	105.51	106.44	105.25	105.03	108.11	106.26	107.34	106.3	105.74	105.23
106.02	107.97	103.99	104.98	104.3	105.52	105.45	106	106.3	103.62	105.64	106.61	105.21	105.07	105.33	104.56	105.34	102.63	106.47	106.76	105.94	105.36	104.76	104.18	105.5	104.6	105.41	105.42	106.55	105.16	104.2	105.3	105.53	105.5	104.7	104.89	105.53	105.31	106.46	105.07	104.87	107.72	106.04	106	104.65	103.72	105.43	105.86	106.28	104.87
106.67	104.66	108.86	104.56	105.21	105.3	105.97	107	107.34	108.38	106.2	107.28	106.75	106.2	106.88	104.73	107.27	106.23	105.04	107.12	106.41	104.38	106.88	106.91	104.96	104.66	106.29	106.39	105.51	106.68	104.92	106.75	106.2	104.38	105.12	105.33	107.74	105.84	107.41	105.54	107.26	107.47	106.25	107.85	106.52	105.82	106.37	106.94	109.26	107.59
101.6	99.44	99.627	98.641	100.11	101.63	99.716	99.17	100.05	99.783	100.95	99.644	99.996	101.44	102.6	100.64	100.53	100.87	100.04	99.833	98.256	99.019	100.85	97.509	99.883	100.56	99.94	99.809	101.32	101.18	101.54	101.14	98.491	100.11	100.04	101.53	102.09	99.644	101.93	99.586	100.54	99.937	100.51	100.41	100.99	99.871	101.19	101.06	101.28	100.69
110.56	107.76	108.21	107.17	106.34	107.82	108.34	108.85	109.03	107.25	109.92	106.87	109.83	105.39	109.18	108.53	107.81	107.95	106.57	107.38	108.58	107.15	105.9	107.88	110.86	109.47	107.57	106.88	106.65	106.16	107.62	108.2	106.72	105.54	105.71	108	108.39	107.89	108.94	107.18	109.09	106.5	108.49	107.45	108.41	109.07	108.71	109.72	107.24	106.4
98.853	100.76	100.6	100.27	100.44	100.49	101.67	100.5	99.656	100.18	99.943	99.58	101.33	99.965	101.34	100.27	100.13	100.36	100.64	98.433	101.02	98.937	99.78	97.837	100.7	99.846	99.127	99.061	97.908	101.89	99.995	100.16	102.39	98.973	100.06	101.51	100.3	98.41	99.6	100.36	99.72	101.17	97.754	101.19	102.06	98.285	101.31	99.689	101.1	99.461
98.238	98.349	96.656	97.457	98.926	98.552	99.148	98.075	98.761	96.975	98.146	98.082	97.469	97.944	99.434	97.32	98.323	98.832	99.104	97.093	98.115	98.275	98.303	97.419	98.748	97.652	98.743	97.149	97.322	97.135	98.238	98.484	99.248	98.443	97.446	98.385	99.087	98.712	100.92	96.545	95.639	99.217	98.307	96.826	97.388	97.86	96.955	98.655	98.055	96.041
106.26	104.22	105.23	103.97	105.69	107.56	104.33	105.64	108.83	106.57	105.96	104.91	107.75	105.09	106.31	106.56	105.12	103.98	106.46	105.48	106.5	107.08	105.57	105.97	107.35	107.5	107.67	106.97	107.81	107.42	105.53	107.15	109.33	105.92	106.75	106.12	104.37	104.68	105.47	106.41	104.32	106.02	105.37	103.89	107.04	108.69	105.79	104.34	106.76	106.21
105.62	105.3	106.68	104.76	104.97	105.6	107.2	103.77	106.96	105.18	107.54	105.47	107.8	106.48	102.11	105.34	107.19	105.35	105.4	107.31	105.36	102.53	106	106.22	104.79	105.12	104.9	104.54	107.76	104.84	105.12	103.28	104.03	106.29	105.35	105.38	107.58	105.47	103.17	105.63	104.98	105.47	104.25	102.32	104.66	104.64	105.06	107.82	106.71	107.21
105.23	107.71	105.33	107.9	106.65	103.59	104.07	105.5	105.45	103.98	104.73	104.88	106.03	105.03	103.85	106.82	104.04	106.81	103.77	104.48	104.23	103.2	104.74	106.88	105.46	104.51	104.46	105.27	106.45	106	107.46	103.68	105.98	108.36	107.16	107.48	105.47	107.39	104.79	105.66	105.82	106.58	105.36	104.98	106.82	106.85	103.81	105.55	105.38	106.67
109.31	109.02	107.87	107.87	109.8	109.96	109.57	104.95	108.79	106.05	109.07	109.44	108.1	106.78	108.15	108.31	108.59	106.51	108.25	109.08	109.35	109.67	108.68	109.98	108.33	107.38	110.39	109.79	108.2	107	105.99	108.11	108.92	107.56	108.75	107.83	107.65	110.06	106.14	109.31	111.19	105.98	108.18	108.52	108.89	107.82	106.37	108.91	106.57	110.5
101.42	101.81	100.18	101.29	100.28	100.87	100.62	100.9	100.61	100.59	101.54	101.4	100.37	99.334	98.939	101.11	100.34	101.6	102.88	100.99	100.6	100.68	101.43	99.717	99.664	100.52	101.72	99.851	102.24	101.33	101.12	100.36	100.93	101.95	102.41	100.84	102.43	101.82	99.762	101.29	101.97	101.09	100.76	100.06	100.45	102.53	101.5	100.26	99.885	100.06
110.95	111.5	111.42	110.71	109.68	108.96	107.56	110.91	109.3	111.22	109.96	111.09	111.13	111.21	110.25	109.69	108.26	109.55	111.9	110.75	110.56	109.16	112.35	110.5	109.87	108.67	108.18	110.25	109.84	109.37	110.21	110.77	110.25	112.32	108.98	109.69	109.23	111.38	110.66	113.27	108.75	109.36	110.53	110.07	112.44	110.63	109.32	109.7	111.64	111.26
107.58	108.43	109.82	108.54	109.2	109.69	109.24	108.74	108.6	106.77	108.08	108.68	105.83	110.32	108.95	107.38	108.34	106.22	110.26	108.5	108.58	108.19	110.57	108.39	109.47	108.23	108.03	107.73	108.22	109.21	107.28	110.39	110.76	109.44	107.86	109.38	109.11	108.33	107.89	109.15	108.13	107.34	109.57	108.55	108.62	108.91	106.91	109.78	109.9	107.49
104.83	105.51	106.17	107.63	105.53	105.86	104.94	106.6	106.98	107.36	107.52	106.21	102.5	107.49	106.69	104.41	105.88	104.73	106.67	107.59	106.76	105.7	108.14	107.19	106.69	106.65	105.94	106.18	110.1	106.13	108.27	106.15	106	106.91	107.4	107.33	106.26	107.91	106.42	106.32	106.57	106.97	106.02	106.56	106.58	107.4	106.69	108.2	106.17	104.73
106.26	109.14	104.79	106.77	106.33	106.81	103.68	106.73	108.59	105.04	105.81	106.39	105.66	106.79	106.19	104.83	107.44	105.37	105.52	104.83	106.12	106.03	106.9	108.17	105.73	105.23	104.61	106.54	106.36	105.12	106.5	106.62	104.31	104.83	104.58	104.59	105.05	106.14	103.84	105.64	108.21	106.66	104.59	103.37	108.1	105.54	105.22	104.87	107.13	104.42
105.81	106.15	106.33	107.49	107.24	106.58	105.37	106.81	106.61	107.57	107.5	106.12	106.85	106.13	106.6	106.09	106.58	107.4	105.97	107.8	106.17	104.89	106.83	105.96	106.62	106.5	107.56	104.58	106.66	104.46	106.76	106.59	106.22	105.15	108.44	103.87	104.86	106.77	105.78	106.63	106.74	106.74	108.39	108.55	104.57	106.06	106.84	105.1	107.77	105.9
108.03	107.69	104.19	107.3	107.09	108.57	107.92	106.09	108.49	107.85	107.57	107.54	107.8	107.71	107.62	108.31	108.91	106.5	110.04	108.7	108.37	106.91	106.73	107.57	108.76	106.96	107.33	108.42	108.7	108.31	108.11	107.69	106.34	109.46	106.7	105.38	106.45	107.18	110.16	107.69	108.43	109.31	108.17	109.34	106.93	106.48	109.11	105.78	108.69	106.66
109.91	108.41	106.26	107.22	110.38	109.49	108.91	108.55	109.67	107.96	108.36	107.29	105.88	108.51	107.26	107.97	106.41	106.44	109.28	108.78	109.91	108.27	109.14	108.07	107.08	108.4	106.6	108.17	107.01	108.95	108.75	109.34	107.25	108.73	108.2	108.36	107.68	109.15	109.16	111.04	106.61	109.03	107.54	107.66	108.01	107.72	108.22	105.54	108.56	111.14
98.645	99.604	95.48	99.751	97.292	98.673	96.683	97.449	96.473	98.096	96.641	97.798	98.837	97.671	98.426	97.002	97.913	96.6	97.22	100.78	98.991	98.618	101.57	97.194	97.969	100.52	95.921	100.49	100.21	95.32	98.992	97.239	96.575	98.28	98.496	98.319	97.093	96.706	99.019	95.147	98.515	97.197	97.046	98.831	96.092	98.186	98.405	98.357	98.599	101.28
111.13	111.54	111.25	111.51	110.31	110.6	109.38	110.24	110.1	112.15	110.37	109.06	113.03	110.23	107.22	111.73	109.48	109.79	109.58	108.37	110.51	110.19	109.71	110.54	110.96	110.13	109.76	111.3	111.11	109.9	110.72	108.9	108.73	111.19	109.57	109.6	110.65	113.33	110.39	108.41	110.16	111.41	110.03	109.55	110.82	110.89	112.01	110.85	109.73	109.53
109.23	108.24	106.98	109.37	108.04	108.17	110.67	106.5	108.58	109.38	107.76	108.73	107.63	108.74	109.67	106.79	107.76	108.14	106.3	109.22	110.18	109.14	106.42	107.5	108.2	107.72	107.98	106.89	111.02	111.28	108.78	109.12	110.99	110.47	109.3	108.19	109.41	109.88	108.82	107.23	109.81	107.05	109.9	107.68	108.79	108.9	108.46	108.17	108.67	108.73
104.27	108.26	107.92	105.77	105.65	108.52	106.67	108.1	106.92	106.26	106.07	106.31	106.55	106.21	105.36	107.1	105.44	106.28	105.53	105.67	106.2	107.06	107.34	108.72	105.9	105.99	106.09	106.58	106.27	104.14	105.86	105.07	105.76	105.89	105.4	105.09	104.91	105.14	107.39	105.73	105.66	105.6	106.98	106.04	108.49	105.93	107.19	108.88	107.24	107.9
107.26	107.53	107.52	109.51	108.6	107.59	106.41	109.47	108.54	109.5	108.86	108.15	109.86	107.45	110.03	109.04	108.84	106.99	107.89	109	109.33	106.82	107.69	108.91	107.71	110.46	109.17	107.54	106.2	107.77	108.08	107.74	107.81	109.42	108.33	108.89	107.95	106.34	108.55	107.66	108.64	106.93	109.46	107.5	108.17	108.98	109.65	108.77	108.09	108.98
108.5	107.44	107.93	108.14	107.28	109.03	107.54	108.31	106.75	108.67	107.31	109.55	107.21	105.13	106.37	108.43	106.02	107.06	108.79	106.96	106.67	106.87	110.32	106.99	108.85	106.47	107.92	108.32	108.58	107.69	109.75	108.32	106.83	107.43	107.84	108.06	108.05	107.69	108.46	104.52	108.93	109.14	108.63	108.3	107.21	107.33	108.44	107.52	107.1	105.83
106.2	106.07	106.31	105.42	105.11	105.3	105.23	107.27	105.54	106.26	108.08	105.31	107.12	102.78	105.14	106.21	106.95	105.81	104.72	104.05	105.93	105.16	104.6	105.76	104.96	104.4	108.29	106.52	107.15	105.97	104.46	104.01	106.54	106.45	104.08	103.47	107.29	105.79	105.87	104.72	104.24	106.09	105.68	106.07	105.67	105.91	106.54	106.49	103.58	105
96.232	98.693	99.81	96.665	95.738	99.798	95.357	99.779	98.402	98.877	98.827	99.513	96.722	96.672	96.742	97.403	99.926	97.477	97.162	99.171	99.216	98.076	99.794	97.739	100.33	97.681	99.37	96.319	98.581	98.173	98.283	97.886	98.926	101.83	98.275	98.86	97.367	98.166	99.417	98.242	98.943	96.376	99.215	97.494	97.062	98.931	98.119	97.356	99.166	97.391
109.45	107.87	107.85	108.46	107.29	107.2	106.71	107.47	107.05	107.24	107.34	108.6	107.5	110.66	108.22	106.43	107.13	109.16	108.84	108.5	107.98	106.36	110.13	105.86	107.27	110.26	108.03	108.04	107.72	108.5	107.42	109.16	110.1	109.34	107.88	107.98	108.83	106.43	107.82	107.65	107.01	108.73	108.61	108.89	106.75	109.86	108.15	109.14	108.08	106.48
97.455	100.35	96.661	99.915	99.277	97.674	97.911	99.486	97.977	102.49	101.51	103.67	98.042	98.879	100.99	99.643	99.647	98.285	98.679	96.738	99.129	98.527	99.134	99.939	97.91	98.881	99.767	100.64	99.409	99.822	99.658	97.994	99.55	98.65	98.396	99.187	100.58	98.601	97.742	97.095	97.806	97.399	99.074	99.649	100.59	97.21	97.768	100.42	98.86	100.08
105.99	105.34	105.37	103.42	104.69	107.03	104.75	104.41	108.19	106.51	102.5	106.09	105.15	105.41	105.07	105.53	105.91	104.47	105.61	104.72	105.18	107.82	102.83	104.38	105.83	105.45	104.36	103.83	105.1	105.53	105.27	105.11	103.82	105.95	105.82	104.52	107.58	107.36	104.41	104.65	105.12	105.12	105.4	104.22	106.45	106.04	106.27	105.78	106.25	107.25
108.51	108.35	108.02	109.09	110.28	110.59	107.03	106.16	107.54	107.68	109.54	106.64	104.95	108.63	107.56	107.44	107.4	107.82	109.01	107.06	109.6	107.63	110.38	107.97	107.82	107.21	110.33	108.72	106.73	106.35	108.56	105.46	108.15	108.03	107.22	106.75	110.04	109.92	108.98	110.1	105.68	107.5	106.79	108.43	109.17	106.56	107.73	109.32	105.9	106.14
106.07	105.8	105.01	106.5	106.6	104.65	107.69	104.61	106.58	106.24	103.57	107.32	107.28	107.54	106.5	105.22	104.45	105.48	105.07	106.1	104.95	106.78	104.43	107.47	107.25	105.8	105	106.31	104.03	106.03	106.25	106.25	104.17	106.69	107.57	105.45	105.2	105.12	104.77	104.21	104.96	104.51	106.23	105.15	107.79	106.19	106.09	105.25	106.33	106.39
107.33	105.95	104.99	107.92	104.01	105.51	103.59	104.4	105.32	106.31	106.81	105.36	106	103.79	104.81	108.22	104.72	105.7	105.87	105.32	105.79	104.86	104.17	105.51	105.62	106.24	105.49	107.49	106.27	107.35	104.17	105.12	106.05	103.75	106.31	104.84	105.05	104.63	107.44	105.5	102.35	106.95	107.84	105.51	104.65	106.25	105.06	105.02	105.98	106.47
107.84	108.41	110.05	106.69	108.09	108.27	108.04	109.96	107.77	105.56	109.65	107.31	105.13	107.75	107.92	108.05	109.54	109.18	108.09	107.33	107.54	107.07	105.17	108.68	106.98	110.09	107.98	110.19	109.68	108.61	108.65	108.26	108.94	109.3	109.19	109.55	107.83	109.26	107.91	107.59	108.49	108.82	107.97	109.72	109.44	107.25	108.32	109.8	108.64	108.04
97.136	99.69	98.589	97.662	96.862	99.226	96.189	95.851	96.473	97.274	98.8	98.046	99.31	97.939	98.385	95.118	98.098	97.294	97.474	100.02	97.897	99.055	96.474	99.929	101.27	99.552	96.669	96.966	97.292	100.66	99.028	98.676	97.498	98.662	98.343	98.298	98.501	97.071	98.058	98.301	96.619	96.982	97.907	98.455	97.065	98.189	97.459	97.1	96.584	96.301
96.134	98.115	98.468	98.837	97.159	98.508	96.311	97.137	95.262	97.368	97.156	97.484	99.339	97.865	96.738	98.513	98.372	98.249	98.236	98.156	96.866	98.865	98.223	98.664	95.492	97.524	96.715	98.908	97.048	96.303	95.916	97.039	96.351	96.434	96.966	97.675	99.998	97.548	97.687	99.799	97.354	99.215	99.056	96.129	97.358	98.777	97.522	99.12	99.414	98.038
109.73	108.07	106.1	108.48	108.69	107.03	108.3	107.83	109.24	109.02	108.6	107.97	107.87	107.85	108.33	108.57	108.01	108.58	107.13	110.36	108.43	105.73	110.36	110.4	107.39	108.76	107.24	106.28	107.57	110.78	108.83	106.57	107.96	106.83	107.87	108.45	109.4	106.21	106.9	110.54	108.77	106.79	108.6	108.42	106.92	107.34	106.07	108.58	108.28	108.64
109.51	109.04	107.71	109.68	109.29	107.24	108.73	105.93	109.69	109.57	109.88	109.6	107.06	107.73	108.58	109.68	107.69	106.9	109.65	108.96	110.66	108.43	108.71	109.4	111.4	109.35	110.51	106.96	107.67	109.2	109.62	106.51	111.2	107.1	110.73	110.25	108.44	107.56	108.43	108.83	108.85	108.4	108.71	106.08	109.58	107.92	108.51	108.65	108.98	106.67
111.45	110.03	108.28	108.84	108.94	106.75	108.7	108.49	109.18	106.72	107.89	107.88	107.77	106.44	106.92	106.52	107.89	107.04	108.37	106.65	109.83	108.99	107.4	106.07	108.73	107.82	107.72	108.9	105.67	111.61	108.57	108.82	107.19	108.65	108.5	107.58	107.77	109.63	105.52	108.43	107.47	108.34	106.86	109.47	108.22	108.46	110.37	108.41	108.79	107.13
103.61	102.27	104.74	103.8	102.14	103.48	101.65	102.87	102.65	101.8	102.19	103.65	103.02	103.28	102.45	101.48	102.52	103.31	102.85	101.52	103.55	102.62	101.4	104.93	101.92	103.78	103.21	102.72	104.07	104.61	103.44	105.41	102.7	103.85	105.52	102.72	103.05	102.95	102.3	102.69	104.02	100.78	103.54	103.84	103.09	102.79	101.6	104.58	102.59	102.83
108.5	109.03	107.38	109.63	109.71	108.34	106.77	109.25	110.64	108.47	108.56	110.27	108.77	107.19	108.93	109.3	108.66	109.67	109.15	108.34	105.56	108.36	107.07	106.73	108.67	107.38	107.5	108.76	110.24	109.21	107	108.09	107.52	106.73	107.79	107.14	109.2	110.13	109.18	110.63	108.72	108.84	111.72	108.45	109.88	109.15	108.59	107.24	108.58	109.61
106.97	105.22	106	104.08	103.66	105.75	104.78	105.49	106.8	103.49	103.81	105.72	103.84	105.07	106.12	103.71	106.93	106.46	106.06	106.05	104.27	107.07	105.45	104.39	104.18	105.23	104.79	105.14	106.24	104.25	104.48	104.63	106.91	107.54	107.3	108.22	105.08	106.34	103.99	104.29	102.7	109.37	104.66	104.29	101.87	104.41	105.71	105.09	104.8	105.77
97.532	96.121	100.54	99.354	97.445	99.59	97.134	95.699	98.357	98.014	97.813	100.7	98.498	99.171	98.187	100.12	101.32	98.14	98.95	99.252	100.75	98.807	99.623	99.558	96.017	99.849	97.816	98.855	98.313	97.716	99.395	99.849	99.302	95.511	96.888	97.232	97.403	97.524	99.245	97.225	97.434	98.938	99.588	97.612	98.469	98.685	97.89	97.717	99.261	96.373
109.45	108.56	107.65	108.22	106.94	108.1	109.16	105.31	107.5	108.36	108.52	108.44	108.91	107.94	109.67	108.44	110.46	108.37	108.85	109.72	109.8	107.87	107.9	107.12	107.25	108.37	109.74	108.36	109.45	110.24	108.8	106.74	107.54	105.26	109.09	108.13	108.27	107.61	107.4	106.57	107.37	107.33	108.81	108.27	105.68	109.45	106.35	107.27	109.1	108.1
108.15	109.04	109.27	108.37	107.76	111.23	108.46	107.37	107.84	109.07	108.86	108.56	109.1	109.89	108.99	110.02	110.29	105.72	105	107.77	106.49	108.55	108.79	107.87	109.21	106.9	108.24	109.05	108.26	107.43	109.2	108.99	107.1	108.08	108.36	107.92	108.2	108.72	108.79	106.39	107.69	107.88	107.91	109.89	105.55	105.96	106.78	107.23	108.51	109.16
106.5	106.61	108.03	106.92	104.31	109.02	107.99	105.85	106.59	106.02	107.93	106.46	107	107.2	106.08	107.17	107.24	106.21	108.2	105.86	105.43	106.85	105.8	106.45	105.91	105.76	105.26	108.19	105.45	105.17	107.9	107.96	106.09	106.18	107.47	107.06	106.57	105.36	105.59	106.21	107.6	107	106.36	106.94	105.29	109.54	105.73	106.92	106.38	106.51
105.78	105.36	104.93	105.17	106.78	105.2	103.2	105.95	104.69	105.03	108.22	105.56	102.91	105.62	105.28	104.08	105.47	106.8	108.8	103.75	104.55	108.46	106.01	103.99	105.29	103.56	108.51	108.47	106.96	107.36	105.53	104.55	102.74	106.24	104.48	104.97	103.31	103.9	104.83	105.56	106.51	106.23	105.6	107.97	106.72	105.75	107.02	104.58	105.3	104.6
96.7	98.046	99.755	97.468	99.598	100.12	99.797	97.709	101.78	99.1	98.631	100.92	96.959	99.374	99.055	98.131	100.94	99.073	99.749	99.619	97.656	98.158	98.533	98.957	98.281	99.963	96.948	97.467	98.062	97.665	97.763	99.08	99.537	98.459	98.411	99.238	99.878	100.1	99.55	100.1	100.27	98.985	97.551	98.981	98.214	98.285	97.148	98.554	100.52	95.853
104.61	104.78	106.67	106.55	105.42	106.43	105.94	105.5	106.9	106.89	105.93	107.99	106.16	106.06	105.11	107.53	106.31	102.87	106.84	107.31	105.37	105.72	105.39	106.44	106.47	105.32	106.24	105.27	104.5	107.06	106.49	105.67	106.55	107.81	105.66	106.07	107.67	107.03	108.03	105.56	107.42	107.64	105.14	107.36	108.49	108.06	104.86	106.1	106.55	105.43
104.47	108.03	106.28	106.89	106.88	106.42	104.06	107.02	106.47	107.65	105.55	106.5	105.92	105.47	105.22	106.51	104.81	105.88	107.15	106.07	105.76	104.97	103.51	104.48	104.53	105.16	108.05	106.05	104.4	105.76	107.12	105.6	105.17	104.61	106.41	105.2	106.15	104.4	105.1	107.02	105.33	104.76	104.97	103.66	105.94	105.15	105.69	106.98	106.34	107.2
106.61	108.39	109.4	110.17	108.35	107.59	109.75	109.36	107.86	107.44	109.14	110.41	105.5	108.11	109.22	106.91	107.47	108.2	107.65	107.65	108.77	107.24	109.19	110.97	108.26	110.82	108.75	107.85	107.85	108.63	108.1	108.39	106.95	106.25	107.91	109.76	108.8	107.27	107.01	108.33	111.38	107.9	110.71	107.69	106.47	108.64	109.89	109.45	108.76	108.28
107.17	106.94	106.36	105.13	107.17	104.12	107.77	107.51	106.06	104.94	104.67	105.83	105.43	106.89	107.11	105.07	107.77	104.88	106.9	106.4	107.76	108.56	106.32	105.04	107.73	106.84	103.67	105	105.84	107.33	107.73	104.04	107.69	106.18	105.76	104.59	106.17	105.6	107.77	105.45	108.42	107.63	105.61	104.63	106.38	106.39	104.1	103.87	106.13	105.33
102.45	100.57	99.135	100.81	98.527	101.14	101.04	100.4	99.906	98.488	101.97	99.793	100.72	99.373	104.26	101.44	100.26	101.07	100.67	99.739	101.52	100.89	100.72	100.84	101.22	102.2	100.09	99.595	101.54	101.3	101.96	100.12	99.146	100.86	101.11	100.45	100.19	101.15	101.3	101.01	100.71	99.343	100.29	100.98	101.77	101.03	99.817	98.266	102	99.49
107.37	105.84	106.84	107.55	106.35	104.72	107.07	107.56	108.58	105.63	106.17	108.18	106.21	108.08	105.28	107.26	105.13	106.13	105.21	105.32	104.9	105.54	108.08	104.49	106.95	107.37	105.32	105.88	106.61	106.57	105.97	105.57	106.51	108.17	105.17	108.12	104.53	105.01	107.25	109.4	104.01	107.08	105.5	106.38	108.16	105.9	108.86	107.81	107.08	106.85
97.144	96.921	98.271	97.576	98.367	100.57	97.52	97.743	98.53	98.991	95.89	96.317	98.168	96.146	96.539	100.31	99.088	98.078	97.688	97.874	94.226	96.551	99.58	96.499	98.907	97.632	97.679	98.693	97.874	97.742	99.148	98.509	98.014	98.344	97.379	96.803	99.101	97.893	96.793	99.751	98.005	97.554	97.513	95.9	98.434	97.554	96.476	99.075	98.437	97.61
106.7	107.28	104.8	105.72	104.54	107.04	108	107.02	106.67	106.24	106.97	105.39	105.23	105.52	108.6	104.87	107.06	103.44	104.25	107.45	105.15	105.83	106.84	105.86	104.92	107.09	107.31	105.22	107.58	106.98	106.06	106.96	105.17	106.58	107.97	108.59	107.41	106.66	107.06	105.28	106.54	105.36	106.15	106.23	107.14	106.79	106.7	103.89	106.8	109.02
101.05	102.04	102.53	99.933	100.34	97.811	101.23	102.2	101.2	99.807	103.11	100.41	100.3	101.2	98.903	102.04	98.791	101.19	104.77	98.753	99.926	99.675	99.725	100.83	101.45	101.7	101.42	99.008	101.88	102.37	100.64	101.09	101.09	99.706	100.57	98.423	100.99	103.85	99.365	101.14	99.941	101.22	99.585	100.34	100.86	100.73	99.108	99.459	100.8	100.9
106.4	106.99	104.43	104.71	104.32	104.32	107	104.5	104.47	106.59	106.29	104.13	105.15	106.41	103.33	107.27	106.66	106.15	107.69	104.84	106.19	104.36	105.78	105.22	105.37	103.84	103	103.63	104.03	105.86	105.04	105.44	107.32	106.32	106.4	106.37	106.13	103.28	107.16	104.65	105.34	104.06	104.41	106.33	105.79	103.81	106.55	105.85	105.26	104.47
108.69	106.83	107.21	108.59	108.64	107.38	108.52	109.02	107.35	108.4	107.27	109.19	107.96	107.53	108.38	108.39	109.39	107.65	108.15	107.4	107.39	108	108.8	107.98	108.13	107.93	107.75	108.44	108.25	109.89	106.65	106.56	108.97	106.98	107.92	106.69	108.3	108.68	107.58	108.57	109.4	109.22	107.32	109.97	106.89	107.58	107.93	108.05	108.23	109.62
96.807	98.268	98.856	98.139	97.164	97.77	95.949	99.255	96.344	96.831	97.012	97.301	98.498	98.761	98.523	98.082	96.838	97.39	96.973	99.173	98.391	96.086	97.441	97.039	97.001	96.766	98.848	98.234	98.464	97.708	99.639	96.049	99.408	98.52	98.922	97.794	98.402	97.212	99.073	99.24	98.918	97.236	96.789	99.268	97.847	96.89	97.326	98.945	96.76	96.456
97.987	98.996	97.011	98.532	97.488	96.888	97.011	99.764	98.915	99.34	99.081	98.44	99.723	98.378	97.659	99.693	98.998	97.15	100.84	97.925	96.766	99.093	96.576	96.842	97.277	98.322	99.563	97.156	97.72	96.904	98.865	97.905	96.623	96.795	99.039	99.007	101.14	99.513	96.585	98.36	99.787	99.175	97.876	98.678	96.483	98.467	97.483	97.313	98.123	97.969
107.67	107.38	108.8	107.6	107.04	105.44	109.14	105.52	109.36	108.41	107.82	107.53	109.65	107.7	108.12	109.51	104.35	108.35	106.14	109.97	108.85	108.34	109.75	110.24	107.78	109.76	107.1	108.19	108.53	108.32	107.47	107.02	108.87	108.94	107.14	106.53	109.13	107.43	108.74	110.16	108.9	108.83	107.93	106.9	107.41	107.43	107.67	108.26	107.5	109.93
106.72	105.36	105.71	106.39	107.5	108.57	105.8	106.78	106.2	103.62	104.4	106.52	107.52	106.65	106.73	107.36	107.07	106.27	105.24	104.29	106.53	106.17	105.89	106.5	107.49	105.43	105.37	106.83	106.01	106.59	104.47	107.79	106.5	105.57	108.17	104.77	107.55	105.97	105.51	107.93	107.36	107.1	106.47	103.56	105.05	107.94	106.36	107.09	107.45	108.14
105.38	105.67	105	105.99	105.49	105.63	104.62	106.5	105.89	107.99	104.95	104.85	105.39	107.2	104.35	104.48	106.61	107.89	103.94	104.05	106.11	105.19	107.14	106.56	106.25	105.66	106.15	107.04	105.23	107.76	106.47	108.16	106.37	106.15	105.37	104.5	106.05	103.7	106.63	107.95	106.32	104.41	105.39	103.47	106.5	104.5	105.19	106.02	106.48	103.11
99.237	98.181	98.856	96.743	97.209	97.982	96.239	99.279	97.409	96.963	98.719	95.206	96.801	98.232	98.036	99.532	97.925	100.49	98.146	98.019	98.056	98.026	97.183	98.4	99.394	97.74	95.156	97.688	97.798	98.602	98.167	95.707	99.477	96.939	96.224	99.55	99.652	98.943	97.865	98.666	97.324	97.807	97.878	97.904	99.967	97.039	95.593	97.962	98.328	98.088
105.39	104.76	106.08	106.73	103.91	106.13	106.93	104.68	107.23	106.65	105.68	106.35	107.76	106.08	107.05	108.11	106.66	108.22	106.21	105.56	106.25	106.56	106.37	107.12	103.88	107.95	107.84	104.99	106.57	107.27	105.64	106.03	107.35	106.96	106.29	105.2	107.65	106.36	106.41	106.77	106.88	108.75	105.21	107.18	107.57	105.36	107.11	106.74	108.38	105.3
107.74	110.19	109.64	106.67	107.81	107.12	108.81	107.79	108.01	107.02	108.96	108.54	109.12	106.77	105.95	107.65	108.18	108.53	107.33	107.39	105.9	106.5	108.09	107.88	107.36	106.98	109.47	109.43	107.24	109.22	106.34	105.92	109.17	107.77	107.91	105.54	107.02	108.76	107.33	109.91	109.14	105.85	106.21	109.41	108.71	108.17	107.92	108.67	108.07	108.34
106.43	106.06	104.35	105.59	105.22	107.99	106.4	107.25	105.06	105.26	105.97	104.24	104.92	105.63	107.47	107.33	105.68	103.14	104.86	106.08	105.14	105.21	106.78	105.28	106.91	105.57	106.12	106.85	106.7	105.68	105.29	105.58	104.73	105.87	106.21	103.88	104.14	106.65	103.98	105.62	104.15	104.6	105.18	104.23	106.25	104.29	106.03	105.74	104.35	104.93
105.05	107.18	105.2	104.67	105.95	104.71	106	106.21	106.14	103.07	105.4	107.41	107.03	106.26	103.59	103.23	104.83	105.6	103.08	104.79	104.89	106.32	105.58	105.81	104.16	104.31	106.14	104.81	104.37	106.03	107.77	106.63	104.73	106.56	105.77	107.15	107.18	107.62	105.27	105.67	105.56	107.07	106.39	103.83	106.71	104.12	106.89	106.41	106.43	106.87
108.34	110.43	109.38	107.91	108.99	109.08	107.93	109.57	110.19	109.34	109.65	109.27	110.12	110.72	109.68	109.08	107.68	108.83	107.11	107.84	106.32	109.63	108.85	108.84	108.17	109.83	107.66	110.93	107.98	109.65	109.21	108.95	109.45	109	107.56	109.63	109.83	107.38	109.1	109.35	108.01	107.8	108.79	109.09	108.56	107.81	109.36	109.42	110.09	109.15
109.58	106.5	110.16	107.87	108.1	107.94	109.46	109.64	108.38	109.24	110.82	107.04	108.97	107.5	106.84	109.83	106	105.91	106.13	107.87	109.42	108.8	107.94	109.34	106.26	106.86	107.22	108.08	108.75	107.15	106.08	108.65	107.37	109.24	107.81	108.06	108.13	105.99	110.39	108.84	109.15	108.66	110.25	108.47	108.25	106.63	107.12	107.07	106.27	109.19
111.34	107.41	109.13	108.61	108.65	108.88	108.54	110.52	109.87	106.88	106.85	107.55	110.24	108.94	109.31	108.49	107.08	107.74	106.7	107.96	108.7	109.05	108.57	107.37	108.18	107.97	108.77	108	107.89	107.92	105.47	107.67	107.41	108.83	108.4	107.74	108.44	108.3	107.61	109.48	106.78	106.24	108.62	108.38	107.85	108.02	109.88	108.76	106.35	108.01
109.13	108.05	110.02	109.64	106.43	109.37	108.59	110.35	109.45	108.88	109.53	110.05	108.16	108.55	107.29	107.14	108.8	107.42	106.21	108.22	108.26	108.51	108.05	107.82	108.29	109.41	110.01	107.9	108.99	108.55	107.73	105.43	108.23	108.1	110.81	109.42	107.78	107.06	110.12	110.38	107.84	111.25	108.94	108.32	111.74	107.39	107.54	107.06	109.3	108.18
104.16	105.62	106.12	104.15	104.45	104.77	105.31	105.19	105.09	107.15	105.23	106.39	107.67	106.95	107.58	105.8	106.37	106.99	104.5	106.7	107.67	105.05	105.35	107.6	105.19	104.62	107.92	106.72	106.47	105.47	106.78	106.11	104.51	105.7	105.68	107.11	106.16	106.56	106.58	107.24	105.16	107.42	106.77	105.78	107.27	105.14	102.82	104.64	108.39	107.56
108.13	109.19	107.34	106.32	105.89	106.35	105.35	109.56	108.51	107.46	108.32	109.85	106.81	108.41	106.14	106.01	106.68	107.77	109.86	109.97	105.36	107.79	108.07	106.83	105.59	106.99	107.88	106.06	106.57	107.59	106.08	109.34	107.62	107.5	107.5	107.33	108.07	109.49	107.43	111.87	107.75	107.77	106.83	110.96	108.22	108.08	108.21	107.91	108.89	107.96
99.094	99.533	99.183	97.31	97.829	100.54	99.592	98.192	98.47	99.652	97.248	100.39	98.569	98.498	100.03	98.939	99.61	100.23	99.119	101.59	98.191	100.22	98.144	99.422	100.7	99.423	98.002	97.917	99.454	100.13	98.44	100.23	98.482	97.313	97.059	100.77	98.311	100.13	98.046	100.11	100.56	97.898	100.92	98.97	98.727	97.889	98.864	101.87	99.049	98.113
107.51	107.72	105.71	106.85	105.78	105.86	105.35	106.26	106.27	105.98	105.78	104.67	107.12	104.43	106.63	107.56	104.48	107.93	106.74	104.91	104.86	103.6	106.26	103.76	104.28	104.62	105.18	102.81	106.05	104.17	107.19	104.64	106.3	107.02	104.46	105.57	103.14	106.58	102.62	107.31	105.07	104.58	103.43	104.57	104.18	107.26	104.69	106.81	104.82	107.6
103.98	104.95	107.31	106.29	106.91	107.34	104.42	106.81	106.97	107.22	104.3	107.41	106.72	107.82	108.56	108.14	105.47	107.11	106.94	105.8	106.11	105.94	105.18	108.25	107.1	107.51	105.52	106.33	105.68	106.77	106.75	107.75	105.84	108.52	107.57	106.08	104.28	103.67	107.91	106.11	105.05	106.5	107.13	106.09	106.71	107.23	108.62	107.94	107.19	106.83
108.23	107.6	108.46	107.81	110.07	108.74	106.63	108.34	107.34	108.72	107.31	108.45	110.06	107.76	105.86	108.03	108.21	107.63	105.25	108.41	108.69	108.49	109.68	109.27	106.49	106.65	108.57	107.23	107.74	105.91	109.79	107.02	106.98	107.86	108.36	109.83	105.72	108.4	111.01	107.53	110.21	107.78	107.52	108.91	105.7	109.56	108.7	109.35	106.93	108.39
102.47	99.981	101.84	100.45	100.51	102.82	100.64	100.86	101.99	100.46	100.01	99.002	101.65	100.47	101.87	98.878	101.38	101.78	101.26	99.724	102.61	100.67	102.38	102.77	101.39	102.82	98.733	101.48	101.86	100.08	101.31	100.47	99.895	99.749	104.28	99.832	99.958	101.02	99.882	101.03	99.947	100.71	101.17	101.94	100.2	100.97	99.929	99.964	103.49	101.05
106.23	106.76	104.81	105.68	104.49	104.61	105.55	106.27	105.49	105.79	106.36	107.61	105.95	106.41	107.17	106.71	107.17	105.05	106.09	106.4	104.87	105.44	105.37	104.76	107.16	105.41	103.11	105.71	106.04	104.94	106.27	104.22	104.97	103.77	106.22	105.58	108.06	107.34	104.11	104	103.09	105.95	107.31	104.6	103.95	105.66	107.29	105.81	106.19	104.71
98.253	96.602	97.261	97.9	99.005	98.84	98	98.783	97.681	97.321	98.825	97.436	98.366	97.312	100.83	99.731	98.789	98.522	97.837	99.91	97.263	95.435	99.173	98.426	97.702	97.481	97.381	99.708	98.353	97.045	97.819	97.761	97.672	98.593	96.095	98.368	96.396	98.041	96.842	99.492	99.729	99.869	98.138	99.176	98.4	97.712	97.205	97.651	97.844	96.579
107.28	107.62	107.69	105.16	105.34	105.54	107.75	104.72	105.67	107.12	106.88	105.6	106.71	104.86	105.49	108.01	107.58	105.66	106.63	106.69	106.81	107.89	106.32	108.4	105.82	104.18	106.12	105.41	105.73	105.1	107.8	106.46	107.73	106.85	103.07	107.48	109.73	107.43	105.31	107.38	108.9	106.56	107.05	107.6	106.26	106.71	106.6	106.21	107.04	107.56
110.74	109.06	106.97	109.45	108.4	109.01	105.74	109.68	107.71	108.2	109.96	110.47	108.98	109.15	110.53	108.64	108.81	107.56	107.52	110.09	107.64	108.85	107.87	108.53	106.77	108.03	109.27	109.15	110.78	107.42	108.57	108.84	106.93	107.33	107.15	109.46	108.55	108.04	108.74	108.09	108.52	106.88	109.39	109.1	107.32	108.82	108.14	109.28	110.57	107.63
100.18	101.51	99.991	100.74	98.609	99.836	101.14	98.841	100.76	100.98	99.923	99.576	100.3	102.2	99.556	101.89	101.1	98.387	98.993	97.075	100.06	98.691	100.75	99.875	99.847	100.66	99.712	101.95	101.35	100.99	100.2	101.06	100.64	97.922	100.45	99.085	100.55	100.8	100.31	99.812	102.2	100.58	100.68	100.17	100.89	99.308	100.49	100.18	100.23	100.17
101.34	100.06	100.74	99.64	100.73	99.692	101.63	100.44	99.953	103.3	100.58	102.66	100.04	102.15	101.06	99.112	99.672	98.707	99.787	99.149	98.54	100.96	99.324	99.245	99.588	97.838	96.571	99.945	102.35	101.09	101.69	100.56	100.57	100.12	100.56	101.73	100.05	100.75	99.985	98.679	100.86	98.63	97.884	100.72	98.729	101.66	100.59	99.89	100.41	100.22
103.35	104.35	105.04	104.66	104.79	107.8	104.68	104.82	106.51	107.05	104.04	105.12	105	102.85	105.29	104.6	105.47	105.28	105.36	107.22	105.98	107.11	104.99	104.42	107.31	106.39	105.35	107.65	104.26	105.55	106.31	105.59	105.75	104.36	105.61	104.87	107.36	107.52	106.23	106.53	105.47	105.91	107.5	105.25	104.74	106.77	104.5	107.11	105.73	106.06
105.53	105.54	107.87	106.22	107.09	107.73	105.67	106.72	106.72	103.61	107.48	107.31	107.24	105.87	105.25	105.26	106.53	106.82	103.78	104.88	106.33	106.12	105.87	106.03	103.71	107.41	107.27	105.77	102.29	107.39	105.73	107.29	105.9	107.58	107.06	102.47	103.97	107.3	107.14	104.52	106.88	104.76	105.14	104.16	105.14	104.9	106.38	107.18	104.81	107.37
110	107.48	113.88	108.9	109.6	109.9	110.34	111.9	111.66	107.81	110.53	110.12	111.32	109.6	109.81	113.3	111.03	110.29	108.59	107.83	109.22	111.72	109.74	111.37	107.78	110.42	108.41	110.54	109.23	110.25	110.43	110.47	109.23	109.06	110.2	109.73	110.66	109.82	108.8	107.53	109.36	111.65	111.59	106.65	110.96	110.87	110.27	109.4	110	109.79
108.43	107.58	109.53	109.17	107.53	108.71	108.81	107.08	108.75	107.52	107.71	104.44	107.33	108.44	108.31	109.2	107.13	108.92	107.51	108.16	107.57	109.36	109.55	106.89	108.69	107.32	108.33	108.57	109.5	108.15	108.27	106.56	108.33	107.03	107.53	109.5	108.83	107.1	107.28	108.49	106.8	106.55	107.17	107.7	109.85	107.96	107.91	108.65	109.02	106.83
108	106.13	107.58	105.2	107.19	106.61	105.62	107.38	107.84	107.36	106.13	106.95	105.61	106.62	108.54	105.81	109.11	105.04	106.09	106.53	104.92	106.93	106.4	107.03	104.83	107.14	108.32	106.48	107.01	106.37	105.49	108.67	106.49	106.46	105.85	107.27	103.78	106.56	107.9	107.42	107.37	107.19	107.8	106.75	108.47	106.69	106.18	106.07	107.82	107.13
107.91	109.42	108.88	109.08	107.47	106.23	109.01	110.38	107.46	107.75	107.8	109.27	108.69	107	106.9	107.24	108.01	105.96	107.14	109.61	107.45	107.8	107.92	110.56	110.99	109.58	108.63	106.8	108.23	107.88	110.18	109.63	108.14	109.23	108.5	109.9	109.09	108.57	107.94	108.11	107.83	106.57	108.54	108.39	108.35	108.9	108.8	108.21	107.78	108.25
96.493	97.979	99.082	97.794	98.999	96.453	97.354	97.499	97.204	98.517	98.842	100.57	96.109	98.871	98.603	98.032	99.291	98.859	97.216	98.414	97.717	97.477	96.371	93.74	97.658	98.007	98.159	98.253	98.482	97.227	98.301	97.098	96.949	97.714	97.332	97.96	100.21	100.53	97.211	95.501	99.604	98.267	97.784	97.74	97.126	98.048	97.46	97.833	99.684	97.615
107.37	108.96	108.77	106.78	108.73	106.21	107.01	110.09	109.22	107.02	106.64	108.21	109.5	110.5	109.44	110.78	108.29	108.19	109.2	107.72	110.34	107.7	107.4	109.95	108.97	108.15	106.19	108.8	108.4	108.26	106.49	109.02	106.79	107.75	107.99	109.35	108.61	108.18	107.48	107.41	108.47	110.59	108.71	111.38	109.16	106.27	107.22	107.77	107.09	108.7
104.95	104.42	105.48	105.78	106.05	108.43	105.48	104.72	107.38	106.84	106.27	107.43	106.64	103.87	106.12	106.66	103.9	106.2	107.35	107.57	105.74	106.01	105.32	106.82	105.86	105.24	104.67	106.8	105.38	105.53	106.32	107.19	107.03	105.95	107.08	105.69	107.48	105.78	105.82	107.15	107.34	105.71	102.95	108.3	103.66	105.93	106.27	105.61	107.56	106.06
98.808	100.3	99.591	101.11	101.11	99.113	100.36	99.468	98.21	100.2	97.262	99.906	100.2	101.21	98.837	99.67	102.08	100.56	101.51	100.47	101.61	101.74	100.81	101.13	101.08	101.44	99.754	99.878	99.601	99.488	101.65	101.45	101.82	99.481	98.445	100.08	101.3	100.76	99.909	99.636	97.878	101.85	100.07	99.458	100.46	102.24	101.53	99.462	100.42	100.88
101.72	101.66	102.44	102.71	104.25	103.72	101.64	102.86	101.74	104.67	101.59	104.68	101.31	101.64	102.41	100.94	104.83	103.23	102.92	101.49	102.71	104.19	101.88	104.38	102.09	102.11	102.86	103.58	102.68	101.66	100.77	102.71	102.84	103.13	102.85	103.07	101.38	105.78	104.78	104.27	103.02	102.84	103.19	102.16	102.93	101.54	103.88	102.33	104.25	101.55
106.18	106.43	107.19	106.83	106.09	106.21	104.46	106.31	105.07	105.94	104.81	103.36	104.48	104.55	105.13	106.32	104.47	108.79	105.71	105.52	106.76	107.09	106.63	106.94	107.32	106.36	105.95	107.49	105.2	105.99	105.43	107.24	103.8	107.28	104.28	106.49	105.16	106.32	105.76	106.8	105.28	107.32	105.67	106.42	106.91	106.31	107.06	105.28	104.33	105.95
105.44	106.93	105.73	106.45	106.09	106.35	104.14	104.26	106.13	106.48	104.15	105.63	104.15	103.74	106.08	106.31	107.67	106.33	106.61	103.21	105.76	105.71	106.09	108.24	106.16	105.64	105.66	105.55	104.66	105.2	106.04	107.24	107.27	105.56	105.56	106.18	105.2	106.18	106.26	103.99	105.14	105.77	106.92	105.51	106.04	106.02	104	104.83	103.29	104.17
107.51	107.45	107.97	107.69	106.78	106.25	108.37	107.37	104.46	108.19	107.32	104.65	105.91	107.06	105.81	107.62	106.63	106.99	106.75	106.08	106.75	105.17	106.63	106.7	107.21	107.47	107.15	108.34	105.66	107.4	105.83	107.76	108.91	107.96	105.59	108.71	107.37	107.48	106.51	109.89	106.6	106.38	109.47	105.03	106.24	105.88	106.88	108.12	106.22	107.67
107.04	106.01	105.6	106.92	105.09	106.04	105.43	105.5	105.14	105.83	106.77	105.83	104.33	105.68	103.86	105.69	106.04	105.26	103.18	104.63	105.86	107.74	106.13	106.91	105.1	108.24	103.87	108.54	106.78	104.55	105.16	105.43	105.29	106.49	106.36	106.01	103.21	105.4	103.71	105.89	105.47	106.05	104.39	107.12	105.6	106.5	107.66	104.12	105.58	107.68
106.37	106.71	106.83	106.54	105.88	104.27	105.47	108.63	106.58	107.64	109.55	106.27	105.14	105.24	105.17	106.44	105.26	104.46	105.03	107.24	106.63	108.57	107.12	105.34	105.52	106.7	106.32	106.07	108.72	108.75	106.8	105.45	106.06	106.26	103.8	106.79	106.15	105.83	106.7	104.62	106.31	106.98	105.2	105.55	106.4	105.67	104.91	108.38	107.12	106.89
109.45	105.72	108.87	109.38	107.44	109.01	109.5	110.46	109.92	107.65	107.77	107.29	110.16	107.37	108.29	108.85	106.71	106.74	109.33	107.18	107.76	107.39	106.5	110.15	108.01	109.75	107.03	106.65	108.79	104.81	107.84	109.37	106.31	108.45	108.14	106.5	108.33	109.59	106.77	108.88	107.87	108.04	107.13	108.28	107.84	108.52	108.57	106.89	109.05	107.76
107.48	109.54	108.98	109.85	108.59	108.04	104.73	109.3	109.75	106.9	110.25	108.76	108.83	106.94	107	108.88	107.39	107.91	111.12	106.32	109.93	109.24	107.53	108.68	108.48	112.29	108.84	109.21	108.38	107.53	109.9	109.27	107.23	108.62	107.59	107.27	109.25	108.24	109.13	109.01	111.21	107.88	106.67	107.61	110.12	109.09	106.73	108.8	109.53	109.08
102.06	102.58	98.882	102.72	103.29	102.96	103.34	103.3	102.39	103.07	104.24	100.75	103.23	101.72	101.16	102.89	102.81	101.46	103.46	101.94	101.96	104.25	102.21	101.95	103.91	102.23	103.88	101.51	104.14	100.98	102.58	102.58	103.81	103.73	104.26	103.09	102.84	102.19	101.44	102.9	103.34	101.56	103.19	102.56	104.38	103.28	103.08	103.35	102.41	102.57
102.82	106.42	105.47	104.76	106.04	104.98	106.23	106.01	103.83	106.01	107.33	106.98	105.15	104.26	104.74	104.95	103.69	105.18	104.61	106.27	103.81	105.57	106.44	104.89	105.55	106.18	104.22	105.24	107.2	106.53	106.75	105.02	106.21	106.84	104.46	105.33	106.97	104.32	105.28	105.15	106.74	104.69	106.55	108.41	105.83	105.02	104.54	104.65	104.53	105.34
106.24	107.8	107.29	105.97	105.5	105.31	107.27	105.72	105.88	104.61	107.97	105.21	106.56	106.72	104.16	105.61	106.52	107.99	105.4	107.74	105.89	106.22	107.18	105.59	106.01	107.24	103.83	106.11	106.05	108.73	106	106.04	107.74	107.95	105.09	106.08	106.25	106.35	107.33	108.65	108.33	107.84	106.06	106.23	104.58	106.88	106.14	105.58	107.03	105.8
104.67	106.47	105.78	104.08	102.86	102.88	105.16	106.62	106.38	106.89	106.76	106.36	106.08	105.26	105.65	104.72	104.91	104.95	104.46	106.96	105.2	105.35	106.56	103.91	107.46	104.7	105.85	106.09	105.85	106.66	106.48	104.52	104.97	104.62	104.73	104.69	106.99	105.21	104.79	105.93	107.31	105.11	103.9	104.22	105.04	103.86	103.81	106.15	103.15	105.69
102.49	98.432	100.98	99.887	101.67	102.82	101.52	101.4	101.08	100.22	100.91	100.34	102.36	102.14	101.93	101.69	100.92	100.13	100.96	99.445	100.02	99.913	99.863	99.149	100.91	98.93	98.92	101.3	102.46	101.11	100.49	99.26	99.23	99.479	101.99	100.5	100.72	100.75	103.35	100.55	97.995	99.646	100.09	98.501	98.366	101.84	102.43	99.802	102.5	102.33
99.126	99.384	99.106	96.926	99.239	96.992	97.149	96.564	98.714	96.043	98.456	97.377	98.482	100.32	97.312	98.869	96.561	98.81	98.989	101.16	100.99	99.442	97.936	97.328	98.599	98.117	99.25	97.232	98.115	97.309	98.051	99.418	98.715	98.549	99.998	97.771	98.289	96.079	98.455	97.179	99.059	99.419	97.976	98.586	96.38	99.466	98.284	97.417	99.346	98.491
103.13	101.81	100.76	99.11	102.08	100.52	102.37	101.21	99.538	98.354	100.41	101.34	100.6	100.32	100.19	102.54	99.168	100.3	101.08	100.89	102.7	101.26	100.26	100.81	100.58	101.65	99.297	98.969	101.52	100.48	99.767	101.26	102.31	100.67	100.16	100.08	99.83	98.329	102.1	98.71	100.22	100.82	99.78	99.087	101.04	101.47	100.13	101.34	98.088	97.987
106.1	106.81	107.32	104.79	106	105.35	105.73	105.94	107.99	109.29	105.81	106.94	103.43	106.83	106.49	104.65	106.01	104.45	106.41	107.8	105.66	103.91	106.15	108.61	105.54	106.26	107.47	108.03	106.7	105.68	105.67	106.41	105.09	106.33	106.78	103.89	105.85	105.44	105.26	103.71	105.99	106.65	103.7	107.15	108.72	107.28	106.92	107.06	107.41	107.36
106.25	107.33	109.37	108.74	107.32	108.46	108.63	108.62	107.29	106.71	109.34	107.64	104.96	109.14	107.12	106.51	109.87	107.29	106.44	106.01	108.42	108.42	107.27	107.29	107.6	108.11	109.67	109.68	108.09	108.45	107.14	108.52	109.06	107.67	108.72	108.24	106.49	109.2	108.36	108.53	108.81	107.75	107.54	107.97	108.73	107.05	107.19	106.41	106.49	107.97
108.64	109.95	108	107.73	109.42	108.08	107.43	106.34	108.34	107.77	109.73	107.48	110.35	108.26	109.5	107.08	106.93	109.03	107.05	107.69	109.41	109.29	111.06	107.16	108.51	108.98	108.93	107.44	108.65	108.48	107.94	108.83	108.39	107.41	109.18	109.36	111.04	109.68	106.54	109.3	107.65	106.51	108.76	109.04	108.58	106.54	108.37	106.14	109.86	109.07
104.16	106.4	106.14	105.39	104.97	105.03	104.42	105.67	105.56	106.3	104.45	105.93	104.25	106.2	105.58	105.18	107.7	103.3	104.16	105.24	102.83	106.1	107.48	104	106.84	105.48	106.96	103.71	105.05	104.45	104.32	106.39	106.22	106.11	106.37	104.14	105.54	105.28	104.4	105.87	106.77	104.77	105.95	104.46	106.84	105.97	103.39	104.77	105.61	106.26
108.84	107.84	104.57	108.49	106.5	105.21	104.4	107.37	103.77	104.89	105.31	105.6	105.73	106.07	108.06	105.93	105.01	107.97	107.5	105.48	105.92	104.74	103.98	105.85	108.18	107.27	106.62	108.42	103.96	106.59	108.07	105.95	106.71	108.2	104.57	107.07	107.69	108.92	107.02	103.8	108.1	108.56	108.15	104.69	106.13	107.69	104.61	106.9	106.69	105.67
109.22	108.47	108.78	107.57	107.66	107.89	107	108.12	107.51	106.65	108.36	109.11	106.34	108.99	107.41	109.99	107.21	108.24	108.86	108.42	107.64	106.77	106.7	108.4	107.22	107.85	106.68	107.15	108.7	109.38	106.27	105.72	110	108.59	105.98	110.97	109.17	106.89	108.08	109.67	109.8	109.2	107.78	109	106.8	108.06	108.87	108.26	108.84	110.81
107.69	107.88	107.93	107.12	107.22	107.53	105.87	107.31	107.54	109.07	106.7	107.53	107.26	108.34	108.41	111.09	105.72	107.48	108.65	108.7	108.31	108.55	106.58	108.54	106.98	109.4	106.7	109.22	107.8	106.21	106.61	107.76	107.28	108.95	107.41	106.81	108.97	105.43	106.72	107.16	108.79	106.04	109.06	108.34	106.41	106.1	106.52	106.92	107.99	106.95
99.567	101.06	100.26	100.01	101.67	99.041	100.33	98.333	100.15	100.6	98.972	100.87	98.23	100.77	101.09	97.805	101.68	99.369	99.163	98.734	98.875	99.394	101.13	100.23	100.62	97.542	100.02	101.77	101.04	98.603	100.53	99.535	101.42	98.13	102.24	98.946	100.41	98.765	101.22	97.458	100.01	99.99	99.131	101.67	101.35	98.642	98.112	100.4	100.01	100.27
104.89	106.21	105.57	105.81	103.44	106.21	105.15	106.67	105.15	107.06	104.06	105.3	105.84	104.92	107.01	106.82	105.27	107.44	105.71	106.56	105.66	104.78	105.5	104.17	107.02	104.76	106.62	107.62	102.79	104.58	106.36	104.76	106.95	104.54	106.92	105.9	104.2	105.65	105.35	108.24	106.4	105.65	105.18	106.04	107.03	107.13	106.45	105.82	105.42	105.73
107.93	105.82	107.28	106.31	108.17	108.03	106.12	105.76	108.88	108.78	107.54	108.36	108.82	107.51	106.71	109.51	108.48	107.6	106.81	108.42	109.38	105.88	107.5	106.84	107.09	109.58	106.79	106.02	107.69	107.03	109.54	108.12	107.7	107.36	108.54	107.3	108.78	106.59	110.27	108.96	107.75	107.64	107.69	108.68	106.14	107.51	106.94	109.68	109.39	107.42
108.5	108.97	107	109.08	108.47	109.59	107.11	109.5	105.5	108.84	105.79	110.22	107.41	107.87	110.58	108.41	108.78	111.43	109.44	109.55	109.92	108.02	110.36	108.01	108.43	107.39	108.95	108.38	109.44	108.34	110.15	107.13	107.72	108.01	107.49	108.42	106.55	108.81	109.12	108.19	109.06	107.09	108.34	110.46	107.91	110.77	108.9	107.31	106.18	108.03
105.69	107.83	105.47	107.49	105.34	105.24	105.57	107.99	106.69	108.91	107.32	105.16	105.31	107.38	109.42	109.06	107.01	107.63	106.73	108.06	106.26	108.14	107.88	107.71	105.93	105.18	103.86	108.12	106.89	105.38	105.31	104.76	105.43	105.08	104.24	106.82	105.86	107.99	107.75	108.24	106.23	105.74	106.64	107.33	108.44	107.21	107.87	108.6	104.93	104.47
106.59	108.34	108.2	108.59	107.42	110.17	108.74	108.33	108.5	110.26	107.23	108.45	108.81	108.73	107.89	108.44	106.07	107.06	111.07	108.22	106.76	107.65	106.69	108.52	109.68	108.95	110.7	107.23	108.68	106.97	109.61	108.07	107.78	108.39	108.88	109.28	108.6	108.62	108.49	107.35	109.04	108.08	108.53	107.42	109.11	106.57	108.31	106.68	107.89	106.54
97.948	99.252	100.41	98.658	100.05	98.731	96.277	97.794	96.442	96.749	96.824	97.665	97.903	99.375	96.959	99.601	98.164	98.585	97.179	98.617	98.067	98.599	98.092	97.087	98.337	99.77	98.855	96.836	96.406	99.829	98.079	99.715	97.832	99.006	97.956	97.273	98.377	98.423	98.478	97.75	100.09	97.115	97.958	98.127	96.845	96.89	98.042	100.27	99.182	98.333
98.556	98.835	95.865	96.156	96.575	96.877	99.297	97.869	98.323	98.4	100.58	98	97.738	99.946	99.114	97.969	97.33	98.264	97.183	95.925	95.61	97.22	99.297	97.416	98.426	98.135	97.388	98.127	98.126	100.46	98.745	99.605	100.32	100.12	97.117	98.016	99.08	97.199	98.544	96.188	97.787	98.749	97.088	96.597	100.33	98.541	97.855	99.857	96.662	95.463
109.13	107.72	109.12	107.23	107.34	108.13	105.93	109.74	106.57	106.84	107.67	109.06	110.85	108.42	107.66	108.79	108.47	107.49	105.12	108.31	108.59	108.25	107.14	107.81	107.22	108.91	107.58	107.69	107.69	105.89	106.64	107.61	106.8	107.5	106.91	106.85	108.67	107	108.55	106.54	107.53	106.77	107.16	109.87	106.75	107.8	107.26	109.25	110.14	107.85
108.07	107.92	107.41	109.36	106.08	109.62	107.73	109.8	110.63	105.89	109.26	107.22	107.63	107.14	108.05	110.16	109.92	108.65	108.74	108.31	110.21	106.84	109.15	109.69	108.81	108.07	108.79	107.09	107.09	109.06	110.25	107.95	107.43	109.2	109.09	108.79	107.57	108.24	105.13	107.99	109.55	109.65	109.99	109.07	107.3	105.83	108.66	108.09	104.41	110.61
107.12	106.66	104.83	105.51	107.01	104.52	106.1	105	105.61	105.46	104.94	105.52	106.07	105.19	105.09	105.49	107.18	106.5	105.78	106.99	105.93	103.64	107.29	104.65	105.3	102.96	105.07	107.64	105.35	106.68	107.17	104.99	105.71	105.24	103.87	105.95	105.32	105.59	106.08	106.68	105.65	104.5	105.67	106.92	106.25	107.44	103.3	104.99	105.73	104.72
102.78	98.97	100.1	100.35	100.66	100.75	102.58	99.864	102.62	101.12	100.61	101.56	100.84	98.971	99.716	100.12	100.19	99.424	100.61	102.29	102.13	101.91	101.93	98.387	101.7	99.976	102.62	101.45	101.74	102.01	100.75	100.62	99.224	103.52	101.87	101.49	100.86	98.633	103.07	101.15	99.797	102.81	100.89	100.18	100.64	99.733	102.14	100.47	101.54	100.55
106.75	110.46	109.11	109.25	105.22	107.67	108.23	107.16	107.44	108.44	107.06	108.78	108.64	109.57	107.35	108.63	107.2	108.39	108.51	108.39	110.24	105.88	108.25	106.51	108.85	107.75	108.02	107.8	110.35	106.95	107.66	107.09	109.96	109.47	107.75	107.35	107.88	108.99	108.84	108.73	109.47	108.49	109.39	107.33	109.1	108.82	108.64	106.77	109.08	107.82
108.71	108.12	105.91	104.75	104.88	107.06	105.49	105.74	106.12	106.19	104.18	106.24	105.67	104.53	105.8	104.92	107.67	104.86	105.01	107.51	105.39	107.65	106.37	106.99	105.5	106.51	105.23	104.48	107.19	105.81	104.82	106.01	106.6	105.43	104.99	104	105.27	104.57	106.05	103.13	105.4	106	106.89	105.16	105.73	105.97	105.62	106.38	106.16	103.94
103.64	105.75	107.48	107.16	107.82	107.09	105.25	105.75	104.12	105.29	105.2	107.85	106.12	109.73	108.88	106.96	105.49	107.38	104.6	107.39	105.38	106.41	105.5	106.15	106.49	107.3	106.41	109.34	108.43	104.73	107.82	106.94	107.33	107.84	106.25	104.3	107.31	107.48	105.11	105.15	106.91	107.44	107.19	106.62	105.37	105.13	108.11	105.45	109.01	106.52
108.87	107.14	109.75	105.21	106.29	107.62	106.13	109.16	108.75	108.92	108.05	108.05	107	108.31	108.88	109.47	107.53	107.58	107.75	109.81	109.23	109.26	109.76	107.3	108.48	109.8	107.36	106.72	108.45	107.61	108.88	110.11	108.39	109.14	106.77	109.43	106.48	108.64	111.19	107.84	107	107.36	108.73	107.88	108.17	105.99	109.19	109.4	111	109
104.85	105.59	106.28	106.63	104.8	106.99	106.07	106.89	106.94	106.1	107.65	105.09	103.78	105.03	109.13	106.13	105.13	105.29	105.88	106.4	105.19	104.76	105.55	107.42	105.15	106.22	104.65	105.66	105.93	107.12	105.69	107.05	107.06	106.92	106.58	106.1	107.75	107.29	106.59	108.09	106.5	106.21	104.76	108.42	104.36	107.47	106.86	106.77	106.94	105.83
103.87	107.62	104.98	103.99	103.69	106.7	103.65	107.63	105.98	105.17	105.15	106.33	105.88	106.21	103.87	105.49	105.16	105.74	107.24	105.12	108.07	105.47	104.3	104.4	105.97	105.5	105.56	105.22	108.31	105.3	105.51	106.32	105.86	105.66	105.94	105.35	104.87	107.92	105.22	105.7	107.63	105.6	105.14	105.29	104.58	104.87	105.66	106.34	103.97	105.7
98.272	97.749	99.836	97.524	101.5	98.793	97.349	97.986	98.272	98.885	98.356	99.499	99.13	98.966	96.874	99.557	99.238	98.861	98.835	98.775	99.126	98.354	98.948	98.978	98.551	99.139	100.32	99.278	99.64	98.644	98.39	98.438	99.238	98.02	98.355	100.87	99.819	100.17	96.086	101.65	97.711	99.747	97.827	100.58	99.366	98.276	98.269	102.07	99.281	100.52
99.035	99.038	98.747	101.48	99.478	100.85	100.06	100.79	100.02	101.8	100.09	100.2	99.502	101.24	101.07	99.924	101.13	102.18	100.11	99.578	97.748	99.336	99.711	102.14	101.4	100.47	102.37	100.54	98.835	98.83	99.786	102.05	99.733	99.695	99.818	99.888	100.1	102.33	99.991	100.32	102.43	101.3	100.61	99.384	99.789	100.03	100.22	101.75	101.92	101.79
107.46	106.34	105.41	106.33	106.86	105.48	107.51	105.4	106.07	103.64	106.12	107.85	106.02	107.98	106.18	104.55	106.45	106.89	106.36	104.24	108.36	107.05	105.5	106.15	105.72	106.31	107.68	106.14	104.76	107.98	107.12	104.7	105.34	108.89	105.47	105.5	108.38	106.45	107.18	107.63	105.12	105.55	106.85	108.17	108.41	106.83	107.54	106.37	105.12	103.8
106.43	106.29	106.36	107.98	107.09	107.16	107.61	105.5	107.85	106.98	103.83	108.2	105.72	105.6	108	107.59	103.74	107.59	105.17	107.32	106.12	107.31	106.7	105.51	107.46	103.49	105.59	104.15	104.63	103.06	106.12	106.34	105.35	106.01	107.65	105.95	105.69	109.18	107.37	105.75	105.86	107.76	106.83	106.58	105.32	106.4	105.31	106.03	107.6	104.08
108.56	110.37	113.4	112.46	110.76	108.29	109.42	109.77	111.11	108.42	109.45	110.59	109.33	111.43	109.14	110.34	111.06	110.42	111.2	109.08	111.71	108.72	109.74	110.18	109.45	110.31	113.36	109.07	110.43	107.65	109.04	110.77	111.31	110.13	109.78	109.62	112.36	111.34	111.12	111.85	109.39	111.18	111.12	111.77	109.21	111.93	109.82	109.73	109.69	109.67
105.54	105.13	105.21	105.17	105.98	104.85	106.35	106.79	104.21	104.62	103.3	105.16	106.65	105.86	105.71	105.87	107.01	105.28	105.51	104.76	106.39	106.49	108.08	108.1	106.3	106.7	105.29	105.1	103.88	102.78	106.02	105.97	104.29	106.44	104.98	106.49	105.94	105.01	105.48	106.14	103.94	105.49	105.35	105.24	105.89	108.34	106.3	105.74	106.55	105.72
105.68	106.69	104.46	106.28	105.54	106.42	104.73	103.58	106.76	104.75	105.01	104.66	105.34	105.88	106.31	104.97	105.23	105.65	105.12	104.88	106.11	104.81	106.87	105.77	104.37	104.48	104.87	103.75	105.47	104.82	105.29	105.98	104.73	103.61	104.88	107.51	106.04	104.3	105.37	105.38	104.32	103.61	103.82	106.31	105.75	107.03	105.64	108.84	106.19	105.08
106.03	104.28	104.3	106.82	104.94	106.38	105.93	106.55	103.65	105.35	104.87	104.91	106.01	105.57	106.18	106.07	107.01	105.75	104.09	107.19	107.54	104.88	104.14	104.87	103.42	105.89	105.61	105.48	104.86	103.15	104.75	105.54	102.74	107.23	104.59	105.64	105.96	103.02	105.48	105.69	104.51	105.1	106.33	107.95	105.49	106.8	105.34	103.59	106.13	105.99
106.98	105.32	106.42	106.47	104.98	107.09	103.23	107.47	103.72	104.44	104.12	105.86	107.56	105.37	104.74	108.24	105.15	106.52	105.67	104.32	105.31	104.72	104.54	107.15	105.76	105.16	105.14	105.34	106.26	106	105.48	107.87	104.64	104.94	105.52	105.5	106.59	106.05	105.62	102.97	105.19	104.15	106.01	106.74	106.09	105.29	105.75	105.35	105.61	106.79
101.29	99.677	102.24	102.04	100.26	101.67	101.16	101.19	102.89	101.67	99.821	99.852	100.41	100.06	101.15	102.34	98.373	100.37	100.35	99.394	99.186	100.54	101.28	99.511	100.8	96	100.2	99.94	101.16	99.46	100.92	100.33	101.44	100.75	101.18	101.02	101.42	101.46	100.77	102.54	102.2	100.97	98.914	102.59	100.58	102.1	105.48	102.61	100.97	100.16
99.661	100.54	101.73	101.2	100.95	99.516	100.43	101.05	102.14	103.86	99.876	102.83	101.16	100.8	102.69	102.75	99.737	101.88	102.28	99.288	103.61	103.4	101.39	101.57	99.251	99.745	101.09	102.02	101.58	103.32	101.18	100.02	100.45	100.93	100.06	102.54	101.55	99.961	100.26	99.188	100.29	101.28	101.34	100.33	103.23	100.21	100.93	99.764	99.963	101.25
99.493	98.644	97.977	98.281	99.398	98.218	98.545	99.626	98.808	98.953	96.001	99.62	99.301	98.095	99.398	100.09	98.032	98.839	99.162	98.273	101.34	98.128	95.774	99.009	100.75	100.64	97.452	100.9	99.663	99.155	97.452	98.961	100.46	97.654	98.335	98.085	101.41	97.4	97.595	99.541	100.34	98.418	97.858	96.629	99.604	97.458	99.163	100.17	99.274	97.294
105.5	105.15	104.57	107.3	106.55	107.1	104.74	107.36	106.91	103.5	105	106.44	105.53	103.93	104.9	104.76	104.06	107.57	106.06	108.37	107.91	105.88	103.26	105.75	103.31	106.89	103.83	107.11	107.86	106.5	107.82	106.61	108.84	104.54	103.81	106.66	105.89	105.47	106.42	105.64	106.63	105.8	105.61	107.51	106.79	106.42	104.81	105.9	105.24	106.7
101.73	99.221	99.075	101.71	100.72	100.56	99.374	101.62	99.518	101.69	99.996	100.32	102.15	101.41	98.536	101.07	100.11	99.999	99.765	102	101.87	100.2	100.63	98.83	101.73	99.654	100.76	98.677	99.984	99.298	100.24	99.466	102.13	100.02	100.19	100.62	100.06	100.34	99.576	100.15	101.17	99.837	99.953	99.557	100.22	99.127	100.11	100.9	99.604	101.1
104.91	105.95	108.76	107.64	104.85	105.4	104.2	106.72	103.49	106.26	106.12	106.3	106.3	108.59	105.6	104.83	104.21	106.6	105.71	106.98	105.22	106.29	107.08	106.53	104.45	105.43	105.23	103.01	104.69	105.79	105.53	105.69	104.41	104.27	105.07	106.8	105.22	106.51	107.18	106.17	105.46	104.01	104.92	106.43	105.16	105.84	105.75	107	104.86	106.49
108.77	105.86	106.69	110.21	108.19	109.09	108.85	109.37	107.07	106.61	109.02	108.42	108.29	105.27	107.29	108.77	108.02	107.45	108.69	108.47	108.24	106.52	107.54	107.13	106.09	106.56	109.17	108.57	108.77	110	109.11	110.85	108.2	106.01	109.45	108.48	109.1	106.94	108.89	107.38	107.43	109.12	108.4	107.55	107.29	109.95	107.66	109.41	107.22	109.75
98.729	97.157	96.427	99.568	99.823	98.041	98.02	97.504	97.067	96.988	99.082	99.448	98.431	98.475	97.772	96.012	99.094	97.725	98.921	96.635	96.981	98.07	98.309	97.996	98.671	95.267	99.66	95.702	96.292	98.318	95.906	98.044	97.877	97.101	99.49	97.431	96.037	100.16	97.62	95.352	98.31	97.717	99.539	98.16	98.469	98.024	99.197	98.393	98.602	98.275
110.9	109.4	107.2	107.72	108.64	109.45	108.98	110.15	109.51	107.05	108.23	109.72	108.54	107.99	106.91	108.49	108.51	108.29	108.38	108.71	108.8	108.35	108.42	109.64	108.97	106.37	110.55	108.35	109.92	108.47	108.76	108.88	108.84	108.18	107.29	109.59	108.85	107.22	108.73	108.82	108.78	108.3	108.43	106.2	107.28	109.14	105.83	107.5	108.73	107.86
105.93	103.93	106.21	106.07	106.82	105.14	106.69	105.78	106.23	106.08	106.15	107.28	104.59	104.57	107.36	108.13	106.62	106.63	104.88	106.19	108.78	105.49	105.11	106.93	103.2	104.66	105.23	107.23	105.18	106.04	104.41	105.87	105.24	107.26	105.86	104.51	106.9	109.11	104.22	106.37	105.27	103.92	107.39	105.86	103.86	104.55	105.3	105.67	104.94	104.71
106.28	103.57	104.36	105.72	105.38	104.27	105.83	107.91	105.29	107.46	105.03	104.47	103.57	107.63	105.59	104.89	105.33	106.6	105.66	106.45	104.61	105.96	105.09	105.57	104.15	104.63	106.77	104.21	105.52	104.63	104.95	105.99	107	103.1	103.65	106.67	106.91	106.6	106.76	106.79	105.33	105.73	104.06	105.77	103.35	104.79	105.96	106.29	106.51	107.61
105.33	103.38	108.19	106.53	105.37	106.93	106.25	104.91	107.99	105.7	108.19	106.28	105.02	106.78	105.89	108.52	105.05	106.78	106.11	106.95	107.69	107.07	106.66	105.59	106.43	106.85	105.06	107.26	106.14	105.5	105.46	106.26	106.19	105.71	107.4	105.99	104.39	106.91	108.53	104.69	107.1	107.38	106.87	106.18	105.77	106.48	106.26	107.56	103.65	105.08
106.25	107.14	106.13	106.54	108.42	107.41	106.86	107.5	104.99	109.29	105.47	105.12	105.78	107.6	103.57	103.79	105.19	106.28	104.03	108.4	108.06	105.27	105.52	106.26	107.62	107.52	103.01	104.88	105.33	106.48	106.55	108.51	107.78	106.49	105.35	104.51	107.8	104.45	106.33	107.13	108.29	105.42	107.26	108.03	105.63	104.72	103.79	105.42	104.39	106.52
107.66	108.6	108.41	108.8	107.83	107.82	107.97	107.98	108.84	108.78	107.96	109.28	107.64	106.8	109.75	108.27	105.7	108.75	109.34	108.76	107.79	108.78	107.17	110.04	108.43	107.11	106.67	105.8	109.19	105.26	106.28	108.1	107.62	106.89	109.68	108.2	106.91	106.84	107.37	107.58	106.57	107.45	108.57	108.53	107.15	107.03	105.41	106.77	107.52	106.24
101.26	99.392	100.69	99.088	99.714	101.76	100.91	101.03	98.784	98.428	100.76	99.064	98.648	101.38	100.12	102.88	101.06	98.07	98.751	99.164	103.02	102	101.96	100.55	99.938	97.806	100.36	101.5	98.692	99.281	102.02	102.22	98.437	98.842	99.226	103.43	101.11	102.12	100.45	101.08	100.37	100.73	99.239	101.55	100.89	99.352	100.16	101.28	102.21	100.28
106.13	105.66	106.51	105.47	106.01	103.62	103.71	105.18	104.2	106.16	105.54	107.04	104.94	104.92	106.56	107.62	105.42	109.16	103.94	105.47	105.28	106.92	107.91	105.65	105.26	103.58	106.12	104.56	108.46	104.53	106	107.62	103.61	104.78	105.67	107.34	109.54	108.16	105.19	103.87	107.06	105.4	105.94	107.71	105.01	106.59	106.72	105.87	105.47	106.88
107.89	105.37	106.1	105.64	105.37	107.68	104.37	107.02	108.62	107.79	106.48	106.56	107.63	105.47	104.84	105.73	106.48	107.84	105.78	105.45	104.78	106.1	107.13	108.13	107.3	104.68	105	108.26	105.43	106.52	106.37	106.25	106.51	105.83	107.28	107.03	105.52	104.72	109.05	106	105.7	104.25	105.7	106.12	105.73	106.25	106.92	106.63	106.54	105.11
96.531	96.798	99.27	94.582	98.352	97.81	97.388	99.221	96.703	97.282	99.399	98.567	96.528	96.068	95.48	96.011	97.009	98.779	96.403	99.043	96.701	97.145	98.468	95.722	99.445	97.371	100.05	98.39	99.29	96.576	98.502	99.596	98.258	97.647	97.519	95.39	101.06	97.268	97.67	97.761	97.273	98.124	97.336	99.238	98.223	98.652	98.164	97.746	97.159	98.661
100.78	100.78	103.57	102.44	100.1	100.98	103.67	100.6	102.36	100.38	101.08	100.18	101.13	100.74	98.23	100.23	99.47	100.76	99.862	100.03	98.108	100.66	101.4	100.02	99.636	100.33	100.09	99.021	99.314	100.17	99.953	101.35	102.03	99.832	99.525	102.39	100.68	99.62	101.19	101.4	100.78	102.17	99.763	100.01	100.81	101.06	100.2	100.14	101.72	101.63
105.78	108.29	104.92	107.12	107.82	107.35	102.74	106.35	105.07	107.87	105.31	105.98	105.52	105.8	105.84	105.28	105.82	105.95	105.52	104.3	109.39	107.57	104.19	107.75	107.96	105.26	108.47	106.7	106.8	107.15	106.49	106.64	107.89	105.41	106.71	107	104.69	103.74	106.64	107.43	104.31	107.71	107.23	107.52	107.12	107.81	105.47	107.11	105.61	106.83
98.005	97.079	98.487	100.34	97.567	96.875	98.553	98.547	98.756	98.933	97.974	98.066	98.707	97.766	99.299	97.744	96.488	97.794	99.388	96.675	98.899	97.367	98.748	99.452	96.683	97.419	96.048	97.56	98.315	96.639	98.612	97.733	97.023	99.286	96.904	98.899	98.568	96.626	99.992	97.853	98.752	97.63	99.417	100.31	97.189	97.296	98.682	99.221	97.285	97.471
109.94	108.19	109.32	109.99	112.98	110.58	111.87	110.27	109.77	110.07	108.3	110.63	110.58	110.97	110.36	111.27	110.25	110.78	111.23	110.32	110.03	111.23	109.04	110.68	110.87	111.2	110.44	111.75	109.61	110.34	109.32	109.6	112.95	111.34	107.94	111.37	111.87	113.27	111.16	111.44	110.39	109.72	111.21	107.74	108.92	109.77	111.3	112.14	111.28	110.72
97.897	97.806	99.197	100.26	98.232	97.906	99.425	98.111	97.15	98.412	97.625	101.9	95.839	97.859	98.552	97.468	96.953	97.421	97.773	97.392	98.803	101.11	96.758	97.263	97.732	99.461	96.953	100.15	99.996	99.844	97.052	97.103	97.333	98.983	97.773	98.257	97.27	98.714	97.419	96.129	97.816	100.58	100.12	97.908	96.514	97.513	100.03	97.582	98.272	97.072
105.68	105.57	106.93	106.48	107.91	105.09	107.04	106.12	106.58	107.96	106.77	108.08	108.8	106.78	106.31	108.55	107.34	106.12	106.23	107.1	107.13	108.89	107.68	105.9	107.47	108.91	106.13	105.75	108.04	106.41	106.02	107.13	106.63	106.04	106.93	105.01	106.8	107.16	108.49	107.81	105.11	108.53	107.41	106.09	107.42	107.18	109.25	107.82	105.62	106.51
107.68	109.75	107.82	104.69	109.01	106.63	107.03	107.87	110.17	108.01	110.56	108.31	109.34	109.25	108.54	108.76	109.31	107.71	109.74	107.77	109.45	107.65	106.74	110.49	109.14	109.05	108.87	108.82	107.46	108.18	108.45	110.27	109.58	109.96	109.66	107.64	108.41	107.44	107.77	106.58	109.6	108.79	110.8	108.16	107.64	110.85	110.43	107.57	109.02	107.72
103.71	106.46	105.92	106.44	105.95	104.75	105.11	106.04	107.55	107.01	103.68	105.79	105.99	106.8	105.74	106.7	106.04	107.2	108.57	105.49	105.19	103.43	104.74	104.25	104.6	105.51	106.77	103.7	104.57	105.79	106.58	106.45	105.39	102.94	104.82	106.43	106.21	103.11	105.81	106.39	105.7	106.8	105.6	106.11	107.41	106.39	107.56	106.22	107.56	103.37
108.92	108.74	108.24	107.93	107.43	107.51	109.12	106.67	106.41	108.49	109.18	108.26	109.23	108.27	107.94	109.2	108.85	106.88	109.71	106.86	108.39	109.19	108.1	107.49	110.02	108.41	105.2	106.14	108.93	108.15	111.74	108.12	106.49	109.92	106.71	109.12	108.2	107.13	108.11	108.85	107.51	108.18	107.82	109.07	106.81	107.39	106.16	109.72	107.75	110.17
109.11	109.49	107.71	107.06	110.45	110.81	112.07	110.72	111.87	109.9	109.09	112.12	110.91	110.81	110.68	107.23	108.38	111.76	109.95	109.51	112.87	109.99	111.3	108.87	111.69	109.96	109.89	109.39	110.35	109.81	110.78	111.26	110.78	109.65	110.56	110.22	108.64	111.02	113.07	111.27	112.33	109.69	108.58	110.21	110.85	108.98	111.64	110.9	109.64	112.01
106.77	105.91	105.23	105.91	103.75	107.72	103.73	104.38	104.97	108	105.59	104.28	104.93	107.72	107.3	103.43	105.29	104.3	105.22	106.17	105.08	105.28	107.24	106.32	104.96	104.64	104.84	106.36	105.45	104.93	104.92	103.95	106.87	105.33	106.25	106.19	104.86	105.66	103.93	105.15	104.67	105.32	106.05	105.67	105.7	104.32	105.28	105.54	105.6	104.56
105.21	109.6	106.98	107.1	105.53	105.32	106.5	104.86	106.15	107.62	107.59	106.1	106.3	106.17	108.57	106.92	107.02	106.76	104.54	105.57	105.16	106.81	103.9	104.95	106.36	105.24	107.65	107.75	106.17	103.37	106.78	109.78	108.52	107.61	106.17	107.05	108.68	105.68	105.67	107.19	105.05	106.41	104.88	104.4	105.06	104.93	107.05	106.97	105.21	106.56
105.62	105.39	105.15	107.48	104.94	104.98	104.79	106.42	105.01	104.5	108.43	105.92	104.74	105.37	106.55	104.75	107.5	107.01	104.97	108.48	107.22	106.78	105.27	106.02	106.66	107.01	107.94	105.98	107.12	103.14	105.57	106.14	106.31	105.63	108.29	106.57	108.29	107.27	107.74	104.38	105.52	104.91	104.99	106.14	106.55	108.07	105.75	107.65	103.32	105.65
107.15	109.13	108.33	106.9	107.68	106.79	108.96	109.17	108.23	107.49	106.52	107.6	105.79	110.3	108.15	107.37	108.52	107.47	110.51	108.12	107.68	106.03	109.41	107.44	109.14	109.15	107.33	108.68	109.57	109.49	107.64	107.86	109.71	107.86	108.9	107.38	109.15	108.91	108.7	108.51	109.76	106.21	106.71	109.54	107.51	109.02	106.97	109.53	108.83	109.46
108.19	108.93	109.07	107.72	107.34	109.91	108.08	108.83	108.2	107.45	108.56	106.33	109.48	108.15	107.32	110.96	107.03	107.96	107.15	108.4	109.53	108.74	106.65	109.31	106.72	107.95	109.61	108.24	108.74	108.43	107.41	110.97	108.1	108.32	107.55	108.92	105.92	109.4	106.66	108.13	110.62	107.41	109.28	107.43	106.67	108.92	108.85	109.5	107.77	107.91
106.34	104.75	105.7	105.23	106.15	104.58	105.98	106.07	103.88	105.81	106.08	106.36	105.45	104.3	106.05	103.83	106.15	106.28	104.03	105.05	107.07	104.8	105.67	105.81	105.33	107.19	105.2	106.15	103.63	104.53	104.71	105.81	105.79	106.17	105.33	104.76	105.22	106.57	105.76	104.72	107.58	105.14	104.47	106.82	105.69	104.59	105	103.08	104.52	105.19
104.61	106.65	105.92	103.83	106.57	108.41	104.39	105.8	108.4	105.16	105.08	108.12	105.74	106.22	105.34	106.31	105.17	105.5	105.64	105.95	106.68	107.55	105.66	107.02	103.66	104.89	106.98	105.81	104.9	103.9	104.92	104.79	104.81	106.13	108.28	106.85	106.12	105.44	106.02	106.39	104.44	106.09	106.53	105.18	106.3	106.43	105.12	105.41	104.45	103.84
98.714	99.872	97.776	102.3	99.702	97.688	98.988	99.635	99.328	98.466	100.64	98.304	99.613	98.651	96.476	99.24	99.004	98.418	98.331	99.424	100.92	98.902	97.475	99.118	98.411	99.03	98.865	99.024	97.361	100.91	97.487	97.406	99.412	98.64	96.544	98.161	100.03	99.836	97.717	98.868	97.977	100.02	100.71	97.812	98.596	100.12	99.544	99.066	99.967	98.024
100.89	100.6	99.106	99.047	99.884	99.138	98.657	99.324	100.56	100.68	99.43	101.11	100.36	102.58	98.82	102.72	98.625	99.586	101.12	98.981	100.47	100.36	102.39	99.068	102.72	101.13	98.663	100.77	100.23	99.495	98.851	99.363	100.26	100.31	99.952	100.11	101.59	100.78	102.77	99.014	99.828	99.714	99.498	100.51	99.149	99.661	101.54	99.122	99.228	100.93
97.772	97.963	100.03	96.95	97.142	99.169	96.805	98.819	96.57	98.667	97.817	95.468	97.663	100.86	98.553	98.371	96.645	99.955	97.031	98.491	98.589	97.417	98.225	96.501	98.191	98.654	99.405	97.22	99.204	97.611	101.73	97.703	98.523	99.468	95.723	97.567	100.75	96.983	98.044	99.249	97.491	98.549	95.215	97.657	95.256	99.211	97.728	98.505	99.384	96.243
108.11	109.6	107.58	108.1	108.46	107.62	107.98	109.58	108.88	109	109.52	110.08	107.85	105.97	111.54	107.81	108.83	110.28	107.72	108.91	108.39	108.32	108.25	106.94	109.19	108.87	108.21	108.29	108.79	110.8	107.21	110.93	108.72	109.25	109.34	109.96	109.46	108.11	106.28	108.23	109.41	106.95	110.63	107.65	108.5	107.05	108.49	108.27	109.69	108
99.591	100.56	96.539	97.028	98.159	99.537	97.545	98.867	99.511	97.911	100.17	99.951	96.793	99.099	97.248	98.021	98.436	98.322	99.479	100.22	100.64	100.18	98.66	100.2	96.986	100.2	99.281	100.44	98.213	97.632	99.039	98.971	98.281	99.178	97.918	99.901	97.938	98.365	99.823	100.84	96.842	98.336	99.625	99.213	100.46	97.835	100.54	97.194	98.685	96.542
109.69	107.41	106.04	107.2	109.26	106.97	106.15	106.32	107.9	109.04	107.37	107.88	108.9	107.19	107.66	109.48	109.47	106.86	108.17	109.52	107.94	107.21	106.66	106.31	108.97	107.03	109.08	108.36	107.02	108.09	108.2	106.93	105.91	109.18	109.58	107.43	107.97	108.71	108.84	109.5	108.79	107.31	105.89	107.43	110.07	105.35	108.74	108.21	109.34	106.77
105.98	106.08	107.1	106.58	106.07	105.64	106.79	105.05	105.07	105.87	106.46	106.75	107.44	104.98	105.88	106.61	106.15	105.38	106.8	106.15	110.89	107.49	105.15	106.54	105.11	107.84	107.55	107.49	108.08	105.56	107.06	105.91	105.39	105.51	107.69	106.78	107.65	107.75	108.79	104.95	106.06	105.89	106.09	105.2	107.87	106.03	107.88	107.3	107.42	109.95
107.21	105.89	106.1	105.33	107.78	105.83	105.8	103.96	104.69	104.86	106.52	105.32	104.56	104.5	105.62	107.81	105.07	106.23	104.73	106.58	106.15	106.17	105.61	106.05	104.88	107.16	106.31	103.92	106.44	106.87	106.08	105.14	103.05	105.23	104.07	106.11	106.67	105.54	104.97	106.57	106.44	103.2	104.21	105.1	106.83	107.29	106.65	106.52	105.58	104.09
108.18	108.69	106.82	111.01	109.41	106.53	108.16	106.77	108.19	106.05	107.32	106.87	109.42	109.56	106.79	107.63	110.09	109.35	108.42	108.53	107.93	108.64	107.77	107.86	108.77	109.6	106.39	107.95	108.23	109.26	107.01	107.43	110.01	110.72	109.5	106.63	111.15	107.38	107.64	107.5	110.93	108.81	104.69	108.2	106.41	107.5	108.51	108.29	108.54	107.71
108.03	108.17	107.55	106.36	106.86	105.86	105.73	106.85	105.37	106.13	104.5	106.31	106	105.89	107.37	106.67	106.91	106.44	105.51	104.96	106.42	105.65	107.35	107.95	105.76	105.84	108.14	107.01	106.54	108.34	106.09	107.45	107.17	107.4	107.42	106.69	107.21	107.34	106.44	105.85	106.41	105.96	105.01	107.87	106.12	106.17	105.99	106.5	110.1	105.99
103.84	107.02	105.49	103.49	106.81	103.9	106.53	105.04	104.59	104.32	106.12	106.4	103.66	104.83	106.06	103.89	103.98	105.71	107.34	104.73	106.74	106.15	105.54	106.82	106.36	105.17	104.88	105.57	106.52	106.97	106.25	105.96	102.76	105.96	105.93	106.64	102.43	104.68	104.97	104.77	105.16	106.61	105.11	102.77	107.7	106.57	103.53	105.75	106.24	106.33
98.875	95.548	102.19	96.749	98.199	95.436	96.736	96.643	96.645	97.954	100.96	97.372	97.112	97.847	99.411	98.604	97.619	98.11	98.285	98.31	95.851	98.617	100.38	96.51	99.847	98.56	97.171	97.984	96.12	98.993	96.622	98.578	96.772	98.732	98.66	98.54	97.588	96.739	96.497	98.402	98.064	99.017	98.744	97.893	99.249	98.162	98.609	97.132	96.372	98.697
107.99	107.37	105.69	107.26	108.3	106.41	106.33	108.06	107.83	106.8	107.09	106.38	107.93	110.23	108.95	107.27	106.92	109.07	107.32	106.67	107.05	107.82	107.44	108.22	107.73	107.98	107.91	109.13	107.31	109.24	106.49	110.13	107.31	107.66	108.33	110.95	109.68	108.03	108.61	107.75	106.74	111.69	106.12	108.11	107.64	108.59	105.16	107.36	107.18	106.33
108.2	108.06	106.9	109.84	106.55	108.22	108.45	108.23	106.84	109.44	107.9	107.17	107.33	106.3	107.78	108.69	109.17	107.75	111.06	107.83	108.09	109.58	109.09	107.35	106.4	109.65	104.37	108.11	107.35	109.28	109.2	107.85	107.82	107.41	106.47	106.82	109.19	108.91	107.34	107.09	108.99	109.95	106.79	109.88	107.93	106.68	107.92	108.72	108.32	109.01
99.834	100.75	99.001	99.976	101.63	100.24	101.51	102.04	99.916	100.81	100.71	99.952	102.01	100.48	100.57	101.12	98.999	100.63	99.606	101.16	101.67	98.973	101.45	99.94	100.04	101.52	101.11	100.41	100.43	103.29	101.97	97.507	99.467	102.26	98.967	100.69	99.494	101.27	100.9	98.666	98.908	100.69	98.438	98.972	103.22	99.96	99.661	99.807	102.06	101.27
107.18	105.3	108.2	106.64	105.93	105.28	107.54	106.51	103.31	105.53	107.67	107.25	108.33	108.11	106.52	107.74	104.82	106.84	105.77	107.21	107.17	108.64	107.2	107.95	108.31	109.89	106.35	106.94	106.98	107.14	106.66	105.74	107.14	105.67	107.1	107.42	110.03	106.78	105.84	108.11	105.35	106.12	104.24	105.66	107.16	106.15	105.87	106.2	104.98	106.61
104.34	106.86	104.77	105.18	106.01	106.27	105.66	104.67	105.22	105.83	107.9	106.78	106.4	107.23	108.79	105.01	103.34	107.37	107.18	108.4	106.34	105.7	105.48	105.83	104.65	106.91	106.42	105.73	107.45	106.12	105.12	107.79	106.69	103.92	105.65	106.74	106.78	107.19	109.12	106.14	106.67	105.37	107.41	105.67	107.5	104.78	108.03	105.85	105.51	105.86
105.23	106.14	105.88	104.63	106.42	104.35	107.14	105.75	105.18	104.98	106.44	104.05	106.9	105.36	103.32	102.63	104.44	105.41	106.3	108.52	104.22	106.52	105.52	105.84	105.87	108.3	107.73	104	107.73	106.72	106.12	103.37	103.04	106.99	105.65	105.17	106.18	105.98	105.87	104.72	105.36	106.1	102.96	107.43	105.69	104.23	106.23	106.79	104.55	107.48
111.84	110.45	110.57	109.63	104.59	108.45	109.52	109.08	108.02	107.57	107.29	108.87	109.96	106.43	108.68	108.27	111.22	107.13	108.78	108.94	108.01	109.33	109.12	109.9	108.14	107	108.69	107.34	108.72	110.47	109.24	107.67	106.71	107.05	107.21	107.84	109.1	109.56	108.6	107.45	108.34	107.98	108.64	108.13	106.59	107.33	107.96	107.21	108.83	105.95
105.55	108.22	108.42	107.69	109.54	107.16	108.19	108.48	109.39	106.32	107.28	110.51	106.76	108.57	109.86	105.46	108.9	106.91	105.96	106.74	108.54	107.74	106.98	111.25	106.46	106.52	107.32	109.47	109.4	107.28	107.39	106.96	108.52	108.78	109.02	106.77	106.85	109.6	109.66	108.29	108.96	110.56	108.91	109.74	105.9	107.42	108.92	107.92	106.8	108.45
106.24	109.49	106.37	107.83	109.76	108.32	106.81	107.13	107.89	107.64	106.3	109.43	110.25	109.19	109	108.31	107.46	106.7	107.83	107.07	106.43	106.5	107.9	107.61	107.78	107.91	106.25	106.28	106.01	109.26	107.75	107.92	109.42	110.06	105.8	107.9	108.09	108.51	109.22	108.03	106.23	110.26	107.71	108.41	108.02	106.23	110.12	109.09	108.41	107.76
101.3	100.58	100	100.42	100.99	98.482	101.07	99.62	102.48	100.52	100.44	100.12	100.46	99.808	99.81	100.41	100.77	100.51	99.136	101.57	99.025	104.17	99.657	99.789	100.92	101.39	99.676	98.651	99.8	102.36	101.31	98.187	101.56	98.769	100.7	100.75	98.253	103.36	99.859	100.48	100.37	101.07	100.89	100.21	102.45	100.78	101.92	100.47	100.34	100.21
98.871	97.313	99.234	98.203	98.028	96.636	96.795	98.563	96.834	96.805	97.704	100.55	99.674	97.724	98.221	97.689	98.533	98.328	99.817	99.433	96.174	97.603	95.275	99.025	98.865	96.278	98.029	98.973	97.084	95.722	96.268	98.914	99.008	96.666	97.959	99.189	95.281	96.416	98.67	99.571	97.641	98.778	98.343	99.499	99.442	98.027	97.634	96.176	99.601	97.592
106.4	105.67	107.51	106.39	109.85	107.9	110.72	108.09	109.72	106.64	106.89	109.31	107.73	108.34	107.14	107.34	108.89	107.96	105.54	108.44	107.64	108.3	106.97	108.45	108.79	109.59	107.97	105.94	106.96	106.97	108.44	108.14	107.64	110.27	110.02	107.2	108.25	105.85	108.51	108.99	109.06	104.54	108.41	106.37	108.42	107.07	110.73	107.97	109.38	106.88
107.74	108.48	107.96	108.67	109.04	107.63	107.22	108.54	106.18	109.83	109.39	105.96	110.02	108.88	105.85	108.02	106.92	108.88	106.18	107.9	111.45	105.52	107.39	107	109.73	105.17	106.44	105.36	105.85	108.74	108.65	110.03	108.13	107.99	108.94	107	108.86	108.96	107.19	109.68	110.38	106.8	107.48	108.12	108.13	107.36	106.57	107.08	110.12	109.24
98.119	98.16	97.597	98.36	95.876	97.627	98.695	96.648	96.484	99.243	100.36	96.716	96.152	100.87	98.292	97.243	96.721	98.731	97.909	97.009	97.99	97.587	98.235	98.258	97.771	98.797	97.934	98.987	97.575	97.745	99.28	97.985	100.44	96.648	98.492	97.102	100.12	97.726	97.556	98.335	99.216	98.483	98.293	98.635	97.644	98.469	96.14	96.589	99.334	98.761
97.351	96.721	96.235	97.547	99.189	99.367	97.288	99.489	98.555	96.43	97.242	98.84	98.076	97.922	97.546	98.224	98.192	98.472	98.391	97.539	99.045	98.411	97.685	99.856	96.303	99.351	98.458	96.838	96.693	98.145	100.51	98.682	96.893	96.827	95.982	97.293	98.231	98.463	98.813	98.67	96.447	96.732	96.34	98.607	98.871	98.654	99.104	97.77	98.827	98.435
106.85	106.94	108.22	105.43	106.85	103.5	108.63	107.47	104.82	106.76	105.93	106.21	106.98	106.97	105.41	107.58	106.56	107.01	107.41	106.63	105.99	107.68	106.18	106.61	106.78	107.47	106.27	105.49	108.13	106.15	106.4	104.39	105.87	105.37	105.88	107.16	105.9	104.84	106.9	108.2	104.93	106.97	107.55	104.26	102.9	106.35	105	106.89	105.71	107.71
106.39	105.95	105.75	104.99	104.61	105.99	106.56	105.63	109.36	105.61	105.91	105.68	106	107.26	104.29	106.05	105.36	104.36	105.6	104.73	104.92	103.69	106.36	104.99	106.4	107.42	106.77	105.12	104.38	105.32	104.53	103.6	105.31	106.12	106.78	105.29	105.96	105.17	104.84	108.05	104.83	106.38	105.97	107.26	105.89	105.09	104.58	105.82	107.16	105.78
106.55	105.63	108.81	102.75	106.25	104.03	105.84	105.43	106.3	106.29	107.31	105.06	108.32	106	107.36	106.91	107.97	103.49	108.91	105.46	107.41	107.14	106.35	105.92	107.51	105.94	105.35	107.55	107.04	106.56	105.96	106.93	106.02	106.68	106.64	104.07	106.05	106.16	105.93	107.55	106.92	105.34	107.22	106.81	107.52	106.51	106.44	106.29	105.04	105.9
105.43	105.82	106.47	104.5	107.05	104.69	106.5	106.85	106.2	106.24	104.19	104.97	106.61	106.08	106.82	104.76	104.54	107.31	105.83	106.54	104.25	104.19	105.17	107.55	104.99	103.51	106.33	105.32	105.72	103.87	106.44	107.88	103	106.91	106.24	104.66	106.98	104.89	107.03	107.01	105.19	104.58	107.22	103.07	106.92	105.65	104.14	103.49	106.21	103.63
110.82	109.59	108.51	110.74	110.26	109.95	111.72	109.82	112.75	109.92	108.74	111.05	110.74	110.9	111.11	110.26	109.39	107.9	112.04	111.17	110.31	110.62	111.07	108.67	110.8	110.11	110.83	108.74	112.2	110.18	111.1	110	110.7	109.69	111.62	110.45	110.67	110.13	110.54	109.03	112.54	109.78	110.91	109.83	110.93	109.21	110.2	109.44	109.31	110.29
98.88	98.11	98.147	99.405	97.754	97.599	97.221	97.911	98.602	97.136	98.253	98.013	98.138	96.091	94.832	97.792	98.023	99.804	96.23	100.31	94.588	98.065	97.983	97.803	98.053	95.706	97.205	100.02	97.522	96.19	98.087	98.363	98.028	97.141	96.309	99.753	98.033	96.594	98.943	97.343	95.719	98.266	96.897	100.08	100.17	97.103	97.443	97.224	97.816	96.98
104.21	107.07	104.22	105.88	103.64	106.41	106.69	104.39	103.06	104.89	105.27	105.23	106.01	105.76	103.81	107.03	106.35	105.42	105.19	106.34	105.46	105.88	106.82	108.39	104.13	106.41	104.79	102.82	105.63	104.58	105.45	106.33	104.92	106.48	108.78	104.04	104.56	106.44	106.1	105.43	106.71	106.34	104.31	104.45	105.05	105.68	106.74	107.62	106.07	107.37
106.71	109.86	107.61	108.23	107.75	107.99	106.35	109.36	105.96	108.72	105.97	106.15	108.43	109.41	107.65	107.69	109.45	109.53	107.78	107.74	108.12	107.28	106.7	109.96	109.29	107.09	107.31	109.58	106.8	107.49	108.28	106.08	109.37	108.71	109.53	105.29	109.38	107.76	109.52	107.51	107.98	105.34	108.39	108.19	109.02	107.87	108.2	106.32	109.68	108.89
102.61	100.42	100.38	101.61	100.5	103.42	100.48	99.062	101.23	101.06	102.11	101.94	100.01	101.34	99.86	100.62	99.863	100.15	100.44	101.82	99.762	101.67	103.41	99.787	101.46	100.07	101.38	101.36	99.371	101.77	100.25	101.72	99.758	100.97	100.87	99.85	100.62	100.01	98.987	100.75	101.39	99.967	100.15	101.89	101.56	99.792	98.214	100.29	101.61	101.8
104.11	107.25	105	105.05	105.21	106.93	104.54	105.63	106.06	105.62	107.47	105.38	104.92	105.07	105.59	105.95	106.22	105.49	105.19	105.58	105.62	107.02	107.05	109.6	105.62	105.57	107.44	106.87	107.3	104.97	106.84	105.89	104.88	106.15	106.7	107.23	105.91	107.74	107.11	108.23	106.88	105.54	106.42	107.42	106.64	105.45	105.79	104.68	105.37	105.92
104.54	108.79	104	104.51	104.87	105.67	104.99	105.04	105.16	105.76	106.39	107	103.45	104.02	106.5	104.03	102.7	106.03	103.47	104.81	107.17	106.77	105.71	105.2	107.05	107.71	106.87	103.77	105.13	107.36	105.15	104.97	105.37	104.51	105.67	106.21	105.57	107.22	102.88	105.05	104.15	105.2	102.77	104.44	105.69	107.88	105.79	105.17	106.05	105.51
108.16	106.7	109.5	108.19	106.15	107.1	106.54	108.48	107.41	107.57	110.81	107.55	109.34	108.74	108.46	106.94	106.14	107.05	108.48	106.86	111.03	105.73	109.33	110.07	109.93	107.08	107.56	108.34	108.84	109.97	108.21	108.49	105.71	106.61	108.05	108.64	109.22	109.28	105.53	107.94	108.61	106.42	108.41	106.99	107.67	106.66	106.54	105.9	107.77	107.33
105.23	105.12	105.27	103.96	105.64	104.7	106.72	107.73	104.28	106.45	107.94	108.43	103.41	105.33	106.22	105.04	108.11	107	106.16	104.16	105.89	105.83	105.62	105.75	105.76	105.03	105.48	109.45	105.56	104.32	104.67	107.06	105.2	106.27	106.68	105.23	103.96	106.55	108.03	103.13	108.21	106.99	106.2	106.24	103.33	106.27	106.24	106.29	105.22	107.21
108.61	108.96	109.92	110.36	106.94	108.34	108.78	108.55	108.86	108.37	109.72	108.87	106.68	108.55	108.56	109.42	110.42	107.57	107.76	106.22	108.68	111.18	109.68	108.54	109.26	107.78	108.7	107.64	108.99	108.51	108.81	107.76	110.96	108.5	108.7	110.12	109.4	107.86	105.78	107.32	108.34	107.04	107.05	108.76	109.04	109.45	106.66	109.59	108.48	108.06
103.95	105.95	107.54	105.1	105.03	106.4	105.95	106	105.31	107.78	106.9	106.41	105.66	107.64	107.09	106.06	106.25	106.81	105.9	107.36	103.37	106.73	105.91	106.43	106.29	105.94	107.32	104.86	105.39	105.44	108.48	104.64	104.31	104.38	104.15	105.89	106.17	105.15	105.58	106.3	105.24	106.46	104.57	106.92	106.4	105.17	105.83	106.42	105.46	106.21
106.95	106.94	107.71	108.19	109.64	105.21	107.47	107.66	108.58	106.52	107.63	108.77	106.55	106.81	105.65	107.73	108.09	110.28	109.41	108.84	107.21	110.56	106.79	108.87	107.37	107.56	106.03	108.69	107.36	107.51	106.14	109.51	108.97	107.05	109.23	106.89	109.73	106.53	108.5	107.39	107.25	109.46	109.43	106.78	109.15	110.77	105.64	109.03	108.24	107.3
108.24	106.31	107.65	106.84	106.21	104.02	106.68	107.43	107.84	107.35	105.42	106	104.48	104.44	105.79	105.65	107.23	105.38	106.5	105.81	105.55	106.38	106.34	104.57	106.46	107.1	105.93	104.31	107.47	107.4	103.66	108.23	105.73	104.75	105.95	107.54	105.24	107.85	105.2	107.86	108.02	105.23	104.91	105.39	106.61	106.45	107.14	108.51	106.03	107.27
99.195	101.23	99.987	99.327	99.849	99.838	99.269	99.818	99.085	100.97	102.44	101.73	99.207	98.924	99.998	98.594	100.42	103.35	99.909	97.97	98.688	101.09	100.27	98.798	101.78	99.081	98.543	100.28	100.63	100.88	101.07	99.737	100.52	99.887	101.15	100.62	101.11	101.43	101.34	98.862	100.48	98.524	99.839	101.87	102.01	99.834	100.86	99.695	99.022	101.07
96.401	98.999	98.316	100.5	97.159	98.054	99.311	98.522	95.275	95.938	96.935	100.71	98.865	94.94	98.695	96.942	100.59	97.056	95.304	96.843	99.105	98.454	97.801	98.532	100.16	97.549	98.535	97.17	97.703	96.613	98.611	95.978	98.976	97.827	101.61	100.27	97.721	97.225	97.537	98.943	96.913	100.02	96.338	98.085	97.408	97.985	98.112	96.525	97.178	96.921
103.96	105.68	105.5	105.45	103.1	106.27	104.09	108.05	107.43	105.53	105.86	105.4	105.78	105.76	104.39	107.89	106.81	107.65	105.11	107.76	106.16	105.43	106.58	105.45	106.37	105.4	104.47	103.97	103.74	105.91	105.74	106.09	106.46	104.56	106.15	105.77	106.03	102.69	103.66	104.69	105.79	103.45	107.89	103.85	104.08	105.37	104.02	105.5	107.09	103.49
99.319	98.436	99.058	98.142	98.57	100.24	96.285	96.848	101.09	96.355	97.177	97.21	97.984	98.771	96.191	97.895	98.256	98.726	97.932	97.423	96.441	98.294	98.709	98.741	99.714	98.262	96.626	97.508	98.536	99.389	96.839	98.354	96.364	99.787	95.79	96.497	99.276	100.5	98.839	97.144	99.905	99.087	98.03	98.75	97.086	97.949	97.176	97.601	96.95	98.592
105.62	106.75	106.4	106.58	105.39	105.47	106	107.37	106.23	106.63	106	105.5	108.12	106.64	105.79	107.19	106.44	106.77	103.36	105.43	107.16	106.05	106.17	107.61	105.46	104.19	105.08	107.17	107.1	105.93	105.92	105.49	106.43	107.75	106.57	105.9	106.68	106.9	104.91	105.72	106.56	107.34	107.02	105.67	107.86	107.97	105.49	105.74	107.48	108.87
110.87	107.34	108.3	109.26	107.37	108.14	110.68	109.02	108.13	106.97	108.57	107.86	108.56	108.68	107.79	111.06	107.71	109.53	110.44	107.4	107.45	108.91	108.24	108.4	108.98	109.21	107.87	109.04	110.29	109.73	107.55	108.6	107.88	107.68	109.39	109.4	109.41	109.75	107.35	109.36	110.23	107.87	109.24	107.01	107.08	107.46	106.59	108.43	107.69	108.08
100.61	97.849	99.697	95.713	98.25	97.935	99.176	96.939	99.409	100.04	97.49	97.021	98.616	99.767	98.075	98.02	99.135	98.187	98.885	99.055	98.422	97.188	98.886	97.599	100.96	99.462	99.224	98.837	99.102	96.925	99.48	100.9	96.628	99.55	100.4	98.798	98.112	97.597	100.82	97.895	95.926	99.702	98.341	98.361	100.38	99.259	98.319	97.502	97.257	99.395
105.43	105.04	105.21	107.09	104.23	105.11	104.91	104.41	104.01	106.51	105.73	106.29	101.89	104.49	105.91	106.81	105.59	105.72	107.3	105.45	105.04	104.32	107.1	104.81	105.46	105.42	105	103.97	104.49	105	106.12	106.46	107.12	104.88	102.79	106.81	109.77	103.64	106.29	104.69	103.81	106.86	106.72	106	108.03	104.73	105.96	106.16	106.43	106.37
104.37	104.6	107.23	107.31	104.67	103.85	103.64	104.37	105.48	104.44	106.21	105.53	103.32	106.58	105.55	105.35	106.05	106.09	105.79	104.15	105.42	105.4	107.77	107.12	105.99	106.49	105.76	102.66	104.81	106.69	104.35	107.1	106.13	105.23	103.65	105.29	107.99	106	104.23	105.1	105.64	106.33	104.57	105.68	106.84	107.66	104.46	104.85	105.17	103.48
104.76	104.33	104.09	107.8	105.9	105.34	105.7	104.01	105	103.38	106.88	106.03	106.65	106.34	105.17	103.48	105.61	104.52	105.68	104.96	105.8	106.87	104.37	105.84	105.55	106.91	108.51	107.08	106.89	105.9	107	107.52	103.88	104.52	105.96	106.9	105.7	106.04	104.84	107.97	104.51	106.32	106.62	104.3	105.07	104.13	104.49	104.99	107.54	104.49
107.25	107.71	106.85	105.5	105.22	106.47	106.63	107.6	107.84	105.09	106.77	107.67	104.95	107.94	108.4	105.38	106.03	107.29	105.76	103.73	106.72	106.15	106.02	105.52	106.04	106.49	107.02	106.59	105.11	106.53	106.05	107.33	107.94	105.29	107.96	104.78	106.53	108.21	104.82	105.46	106.11	107.97	105.9	107.12	107.87	106.53	106.07	105.24	105.61	105.21
110.68	111.31	110.75	108.97	110.08	110.43	110.16	110.92	109.76	109.39	111.1	110.46	110.21	110.32	109	108.57	109.57	109.58	109.7	110.24	109.11	112.76	109.19	111.25	108.44	109.79	111.62	111.3	110.15	109.1	111.88	110.18	109.37	109.95	108.44	109.83	108.79	109.81	110.26	110.96	109.14	108.84	112.25	112.03	110.14	110.51	111.87	110.36	108.92	111.65
104.51	100.87	100.03	102.12	103.45	103.45	104.64	99.669	103.4	102.42	100.8	102.31	101.5	105.07	103.47	102.5	103.95	105.25	102.22	102.32	102.15	103.35	101.91	103.44	101.84	102.59	100.43	105.82	99.596	103.68	103.78	102.62	101.75	102.81	103	101.58	103.07	103.07	103.56	103.93	104.99	103.23	104.66	102.93	103.62	102.47	102.3	103.72	103.78	104.61
105.55	104.68	108.42	106.3	107.07	105.36	104.71	106.44	107.23	107.24	107.05	106.6	107.62	106.57	105.96	104.12	104.92	106.34	103.79	106.51	106.46	105.46	109.07	106.45	107.59	106.73	105.49	106.32	104.98	107.03	107.53	107.74	106.39	107.58	104.98	105.11	106.4	106.04	107.01	105.38	107.72	108.5	106.29	105.26	105.19	106.2	107.95	105.02	108.68	106.44
98.663	99.594	99.505	100.24	100.18	99.002	98.341	97.925	98.299	99.079	97.767	99.712	97.403	97.703	98.948	100.66	97.547	97.669	98.867	98.045	97.678	100.6	98.862	97.088	100.18	98.308	97.808	100.73	98.625	98.223	99.242	99.805	100.21	97.421	100.29	100.98	98.442	99.046	98.676	98.292	97.595	98.888	99.56	98.851	97.197	99.39	99.535	99.126	99.722	97.914
107.64	109.37	109.33	107.46	106.14	106.48	108.96	108.51	109.68	108.55	111.37	108.73	106.85	108.91	105.97	108.58	106.03	108	109.52	107.57	108.76	106.87	106.57	109.44	107.57	108.4	105.48	108.14	108.5	108.06	107.69	109.8	110.32	107.1	108.91	108.15	106.13	107.76	107.56	110.22	106.41	109.62	107.79	107.73	108.08	108.05	109.16	107.72	109.12	106.41
106.1	107.33	106.32	107.14	105.64	106.97	107.42	106.42	104.8	105.55	106	103.86	105.63	106.95	105.34	107.51	108.84	107.38	106.62	106.25	107.37	106.91	105.76	107.78	107.47	104.2	107.19	107.78	105.31	106.67	106.18	106.95	105.1	105.09	106.77	104.89	108.64	106.71	106.27	105.96	107.32	104.04	104.04	105.24	106.59	107.71	106.18	107.31	105.65	105.07
105.45	106.14	106.16	107.24	106.66	106.06	108.35	105.9	106.88	106.46	107.3	108.53	106.33	105.53	105.63	106.55	108.68	106.53	105.26	105.81	106.12	105.69	102.97	106.1	107	106.12	106.39	105.55	106.27	106.82	107.17	105.23	106.38	106.66	105.52	108.11	107.78	104.7	106.3	104.3	107.56	105.02	107.12	106.33	109.15	106.31	104.97	105.42	106.05	106.7
108.35	108.88	107.8	109.41	107.21	108.06	109.85	107.54	109.27	109.18	108.78	107.02	108.31	106.88	108.7	107.22	108.82	106.99	109.71	110.16	107.06	108.44	108.21	108.94	110.44	107.84	107.83	108.22	108.46	108.15	108.04	108.17	107.52	108.73	108.08	106.28	108.4	107.58	107.28	109.02	106.31	108.34	107.4	106.86	109.98	106.54	103.44	107.37	107.5	109.29
104.91	104.91	106.1	107.54	105.76	105.43	104.51	107.02	107.57	105.34	106.15	106.54	105.91	106.72	107.73	105.86	107.02	104.09	106.35	106.15	105.84	106.53	105.85	106.33	106.2	105	106.55	107.92	105.97	105.03	104.55	108.09	105.53	105.75	106.56	105.38	105.89	106.38	107.06	106.46	107.58	105.32	106.03	105.88	104.17	105.61	106.02	106.72	107.54	106.45
99.43	95.928	99.698	98.225	96.179	101.05	98.061	97.225	99.647	98.251	97.201	97.673	98.293	97.57	98.744	97.544	97.482	98.71	95.937	100.95	97.527	97.446	97.395	99.422	97.137	99.861	99.144	97.361	98.67	98.168	96.819	98.788	99.485	97.616	98.968	99.778	98.859	98.007	97.928	97.287	99.22	97.843	99.597	100.95	99.128	96.059	99.273	97.14	100.08	97.868
99.117	98.109	98.051	97.442	96.611	97.758	100.5	99.207	99.433	98.598	99.791	97.858	99.779	97.642	99.623	100.54	99.767	100.05	100.31	98.116	97.153	98.753	98.733	99.142	99.138	99.227	98.99	98.238	99.928	97.847	98.695	98.523	99.205	99.281	100.22	99.555	98.253	98.656	99.224	100.94	99.668	98.005	97.998	97.658	97.618	97.64	99.154	99.223	96.002	98.21
99.078	101.26	101.35	100.67	100.83	97.402	98.095	101.54	101.78	99.756	100.3	99.549	99.583	100.75	101.37	100.67	98.826	100.87	102.33	100.69	99.754	98.623	100.79	99.618	100.14	99.758	100.43	99.954	101.56	100.55	98.888	99.511	99.966	99.011	98.707	99.881	98.616	101.01	101.49	101.13	98.383	100.01	100.79	100.12	102.42	99.614	100.84	99.522	99.517	101.12
105.05	106.36	107.05	105.39	104.3	106.34	104.35	105.44	104.84	107.08	103.88	107.59	106.86	106.77	104.92	105.44	107.92	104.72	104.47	104.76	104.73	103.54	106.76	106.33	104.09	105.77	104.37	105.21	107.16	106.37	107.87	104.82	106	106.82	104.77	104.9	106.26	107.07	106.07	106.05	105.41	104.13	105.55	107.36	104.64	106.87	106.3	107.04	104.74	104.76
98.741	100.64	98.168	98.378	99.029	98.759	99.539	100.81	98.212	97.857	97.014	98.788	99.573	97.837	100.66	99.482	100.68	100.33	97.923	95.836	98.676	96.946	97.762	99.643	95.857	98.218	101.05	97.166	100.21	98.126	100.04	97.295	101.16	96.739	100.18	96.338	98.183	99.501	98.369	97.878	97.923	96.842	98.6	97.371	99.895	98.66	99.977	98.229	99.948	97.873
106.6	107.75	109.68	107.09	106.97	108.31	106.58	105.45	104.92	106.69	106.75	108.01	108.47	104.05	106.82	107.11	104.52	107.72	106.04	109.36	106.42	106.84	107.58	105.2	106.71	107.95	106.46	105.91	107.05	105.68	104.62	106.99	107.29	104.41	104.01	105.17	105.93	106.58	106.76	106.82	107.84	107.19	103.3	106.63	105.97	106.06	106.71	107.16	107.06	106.47
103.17	106.15	106.29	107.28	102.05	105.53	106.2	105.28	105.95	104.63	104.84	106.24	106.35	104.53	106.84	103.97	105.46	104.5	105.49	104.52	104.06	106.64	106.6	105.58	105.08	103.88	105.23	106.19	105.46	104.28	105.89	105.53	106.45	103.78	106.88	107.62	105.7	104.3	104.82	104.89	105.28	106.8	105.21	106.4	104.86	106.83	104.12	105.31	106.92	106.3
104.43	106.53	105.26	105.84	106.09	107.16	107.58	106.45	106.29	104.56	108.97	107.65	105.07	107.53	106.84	106.1	105.26	107.65	107.28	108.32	105.67	106.42	108.17	105.27	105.76	105.13	107.29	105.75	108.66	105.88	104.78	107.93	107.52	106.92	103.78	106.42	106.36	106.74	105.48	109.43	105.41	107.18	105.39	107.07	106.26	106.35	103.44	106.28	106.63	106.38
104.74	106.62	106.04	105.53	107.05	106.04	105.7	106.61	105.64	105.69	104.06	106.16	107.39	106.1	105.5	106.01	106.41	105.39	106.22	108.46	106.95	107.26	107.9	108.34	105.66	107.14	106.17	105.62	105.81	106.58	104.58	106.49	107.07	104.08	104.22	106.66	107.1	107.64	105.13	105.55	105.27	105.76	104.96	108.17	108.62	104.39	106.6	106.06	106.66	106.84
105.8	104.65	105.41	105.95	104.32	105.09	106.4	105.49	106.84	105.17	107.66	106.04	104.09	106.17	106.55	105.67	105.21	104.96	105.13	105.2	104.04	105.22	105.57	108.32	105.43	105.7	105.96	105.4	106.3	104.51	105.98	106.13	102.77	104.45	108.52	106.19	107.04	106.03	105.2	103.18	105.11	106.29	106.89	104.51	105.17	104.15	106.51	106.75	105.69	108.45
[truncated: 100 more rows]
[truncated: 150 more columns]
