# Supplementary material for: Genetic dissection of main and epistatic effects of QTL based on augmented triple test cross design
Source: PLoS One. 2017 Dec 14;12(12):e0189054. doi: 10.1371/journal.pone.0189054 (PMC5730204; doi:10.1371/journal.pone.0189054)
Supplement: S10 Supporting Information — (ZIP) [file pone.0189054.s010.zip › z6_1300_0.2_10.csv]

98.65	106.86	102.45	100.79	96.869	96.386	94.262	99.423	94.159	107.28	95.451	94.15	91.245	97.809	102.55	104.77	99.406	93.294	95.83	101.8	100.02	99.417	91.784	104.79	99.109	99.537	96.813	92.706	98.466	97.456	101.64	95.218	104.48	99.319	100.58	103.62	92.406	107.19	104.15	98.719	93.688	98.573	97.361	91.979	97.041	96.984	95.749	94.722	98.635	99.097
110.8	102.88	105.51	109.29	108.52	110.11	105.73	106.51	101.41	104.03	110.39	100.15	102.71	111.04	106.21	112.88	106.54	104.14	105.48	103.86	107.05	110.87	106.53	108.49	102.41	111.6	104.89	103.29	113.37	106.12	99.286	111.26	105.54	105.28	109.53	106.12	107.8	102.4	105.76	107.27	108.01	104.64	112.88	104.44	109.1	111.33	100.02	114.86	112.46	105.65
106.7	108.09	112	112.96	109.07	115.91	108	105.97	108.76	111.89	105.95	115.19	105.47	111.14	105.65	115.6	112.09	111.78	115.58	110.59	106.69	108.89	116.02	111.54	107.56	107.19	110.23	110.26	114.05	109.22	113.91	116.81	109.56	103.44	112.11	107.3	109.71	111.19	116.97	112.17	107.68	105.5	108.55	107.01	111.16	107.95	103.65	111.18	105.33	110.12
107.8	105.75	105.61	108.08	106.21	108.37	111.9	109.85	102.4	106.92	106.55	112.07	105.37	109.13	110.11	105.44	108.17	106.82	104.71	109.15	108.68	105.28	108.45	111.98	110.95	107.17	113.71	109.53	110.25	109.25	112.26	108.31	102.96	107.06	109.86	110.92	108.3	114.25	114.32	113.54	112.26	113.79	108.54	102.25	108.09	106.88	106.82	106.73	105.27	106.03
95.344	95.231	94.46	100.93	97.593	93.022	93.579	97.163	95.429	97.033	98.21	103.31	96.03	96.382	93.683	99.637	100.84	95.14	99.844	92.506	93.62	102.43	96.698	102.22	99.543	92.551	95.952	95.416	91.475	93.783	103.78	104.54	101.85	103.85	99.423	90.856	98.467	90.056	98.717	96.549	101.2	97.254	91.849	94.447	101.9	97.233	100.85	96.207	96.101	98.591
92.748	102.45	98.956	99.406	98.677	103.4	101.61	98.725	97.348	97.895	98.564	97.997	99.24	98.799	105.27	100.35	101.21	99.191	98.35	102.31	99.873	106.55	103.83	99.924	99.337	102.36	93.379	100.68	103.66	93.417	101.28	99.018	95.361	95.986	98.33	98.559	99.54	99.273	98.087	103.93	99.186	96.706	94.949	101.32	98.578	106.4	96.652	101.79	106.83	102.76
110.33	106.89	109.79	103.54	110.62	103.81	110.97	113.1	105.77	110.27	108.88	105.7	102.84	112.54	109.77	108.91	108.08	109.73	108.06	103.45	109.14	114.2	102.45	110.07	108.11	113.09	114.77	107.61	108.5	110.97	101.33	114.75	114.53	107.44	108.68	112.31	109.33	114.49	110.04	107.77	109.95	106.89	110.71	104.01	107.99	103.35	107	109.3	107.06	113.89
114.02	110.29	109.02	101.92	107.11	106.48	109.23	109.76	114.96	112.32	108.78	108.04	108.73	110.28	107.93	105.64	113.44	107.19	108.34	111.93	110.1	105.98	108.79	111.26	107.43	105.43	106.45	106.84	104.4	112.23	108.92	109.68	105.36	109.24	104.41	100.79	109.44	113.31	114.28	109.27	107.72	106.84	116.67	103.18	107.7	110.4	110.49	109.92	111.55	108.4
107.87	109.94	110.53	107.86	104.45	108.61	113.75	109.03	110.33	106.48	107.03	110.05	110	109.05	108.51	109.61	104.82	111.85	111.56	110.06	106.6	107.91	104.85	101.89	109.36	100.5	107.88	110.41	104.02	102.3	107.81	111.21	106.67	106.96	111.41	106.13	105.42	102.12	103.22	107.24	104.4	111.61	110.26	108.82	95.186	102.5	106.47	104.95	107.38	106.07
111.76	111.85	101.06	107.28	109.62	103.65	104.91	110.76	108.51	108.65	106.35	103.79	107.02	107.47	104.74	104.89	113.64	108.46	109.16	106.15	109.43	105.15	104.67	101.04	106.87	107.8	106.01	103.71	103.37	103.49	103.25	104.26	107.91	103.15	107.06	106.54	109.83	99.928	103.43	106.83	101.53	102.47	108.04	102.69	105.19	106.95	107.9	110.79	108.16	109
96.015	96.911	98.746	105.71	95.474	103.76	98.295	98.662	95.736	93.543	105.11	96.824	102.7	101.72	97.588	96.839	94.748	96.897	101.07	99.41	101.33	96.747	94.569	99.967	100.95	102	97.385	96.245	100.64	100.94	95.422	97.384	96.107	101.78	101.13	97.692	93.909	100.53	95.951	95.867	96.992	95.799	98.635	103.35	98.864	99.969	99.449	100.07	94.835	98.078
100.79	97.204	97.538	98.477	100.89	97.171	97.878	98.678	97.7	102.17	100.02	99.798	89.642	98.724	104.27	101.64	101.29	93.974	103.17	96.024	93.847	99.105	94.196	96.614	101.02	101.78	98.181	98.027	101.86	100.79	95.706	97.648	98.729	99.387	100.86	106.71	92.596	95.728	97.705	96.488	90.458	100.06	97.094	98.352	94.887	94.19	105.06	94.121	100.46	94.96
110.4	105.62	114.33	105.72	110.84	106.14	106.61	103.25	114.16	109.58	106.38	111.66	111.04	108.47	110.19	110.52	101.75	109.48	107.62	113.02	106.27	112.08	108.96	105.51	100.35	105.95	101.9	107.68	113.93	111.12	111.93	109.1	112.27	113.49	106.62	109.87	111.76	103.92	107.57	104.7	108.25	109.6	108.07	112.08	106.28	111.87	112.22	109.28	109.65	106.59
109.13	105.34	108.34	105.92	107.14	103.54	108.07	105.19	110.82	108.49	106.97	102.68	101.75	110.64	109.46	106.95	107	112.4	106.01	109.54	101.51	110.16	104.99	103.45	112.48	108.27	108.86	104.28	109.27	108.5	111.74	109.93	103.68	108.01	107.41	108.2	106.61	108.91	108.77	101.18	104.93	108.32	110.59	107.69	106.04	105.17	108.69	113.23	113.34	110.22
103.13	105.5	103.33	107.2	99.189	104.74	105.62	112.52	103.71	106.54	107.03	107.24	105.02	101.6	106.02	103.59	106.45	103.64	102.8	100.94	107.55	104.3	103.88	109.61	106.38	109.75	102.77	100.68	107.93	108.5	98.797	103.28	108.32	109.84	102.99	108.84	101.85	110.67	107.79	111.4	110.31	104.73	105.91	108.05	102.17	108.65	109.91	103.11	106.62	103.19
112.81	105.19	105.82	107.74	105.8	106.6	107.67	108.05	103.85	107.05	108.41	108.94	110.33	104.55	110.32	107.89	106.93	109.09	103.91	112.02	110.31	105.45	109.12	111.51	109.04	105.99	109.05	105.91	111.39	103.94	108.76	101.26	108.28	108.44	105.25	108.41	106.97	107.22	107.4	111.59	106.99	108.58	104.53	103.49	108.43	108.79	101.64	116.38	113.67	107.72
106.61	107.08	103.56	103.05	111.05	99.787	113.71	105.65	111.64	106.56	99.66	105.07	106.31	111.06	105.66	108	104.14	100.77	105.24	103	106.88	103.6	103.46	105.63	104.08	105.34	105.9	100.52	106.9	105.56	102.78	102.68	105.9	107.5	110.11	106.65	107.54	112.61	104.47	109.97	109.61	105.94	112.1	105.98	102.53	108.09	99.315	111.26	104.19	105.86
104.84	106.97	110.52	111.37	108.12	97.665	110.36	108.17	108.91	104.62	111.19	107.92	105.81	103.52	103.94	103.45	104.3	112.33	106.84	106.86	100.96	106.54	107.27	109.98	107.37	105.66	109.52	107.65	107.84	109.56	102.17	104.27	106.44	111.86	104.36	109.39	105.08	106.6	106.56	102.14	101.47	100.43	106.92	102.37	103.02	101.5	99.245	103.01	110.78	106.4
107.39	103	111.96	106.79	112.01	111.61	110.57	108.76	106.29	111	109.12	103.72	110.63	105.66	108.92	109.62	107.88	105.74	108.55	101.09	112.72	110.93	110.91	112.43	108.08	113.01	109.14	111.11	107.38	111.49	111.35	107.92	104.57	107.38	106.49	109.07	103.79	110.47	104.17	104.71	102.87	112.6	104.77	111.57	102.53	109.34	104.91	105.25	103.96	104.86
108.31	106.04	112.31	112.14	107.25	104.19	109.75	109.43	102.88	105.57	109.33	104.38	106.71	103.97	111.38	112.78	109.81	107.81	110.59	104.26	100.35	109.43	101.7	108.4	102.28	103.7	106.75	110.26	111.58	108.72	107.41	112.83	104.86	100.52	108.13	110.83	111.65	105.69	109.08	110.12	108.98	109.74	108.5	106.01	108.48	103.98	105.88	111.78	111.73	107.88
104.07	102.34	102.57	102.36	102.49	99.891	95.733	105.97	96.745	103.63	98.403	95.83	97.872	101.97	107.93	100.69	102.74	95.996	101.22	97.898	102.88	101.16	101.52	101.49	97.907	99.94	100.82	96.638	97.303	96.25	104.08	97.574	98.209	104.9	92.552	96.746	102.47	103.27	102.16	104.77	91.087	100.55	101.34	104.49	99.719	104.32	103.96	102	101.28	100.69
104.76	107.91	113.6	109.74	101.89	108.33	112.86	104.98	104.94	106.92	105.77	108.96	111.63	110.53	105.5	104.85	109.83	111.99	110.03	107.42	106.53	101.18	103.69	109.65	108.26	105.85	104.9	103.98	102.2	110.72	104.54	102.78	99.387	104.24	108.79	104.94	111.59	104.99	103.72	108.2	104.73	100.96	107.8	101.68	105.43	109.72	109.15	101.68	108.43	105.47
108.4	110.4	105.44	109.18	109.23	107.61	112.86	111.13	107.35	110.64	112.33	109.68	111.55	112.07	109.98	107.1	105.49	110.93	102.79	104.59	112.3	106.16	110.05	110.99	108.18	106.52	107.14	107.84	110.77	105.96	111.47	105.43	111.04	108.96	107.01	106.97	107.14	107.72	111.26	101.84	109.56	111.18	105.64	107.65	112.24	108.89	104.97	101.69	102.2	103.26
98.865	98.589	96.15	99.526	95.309	95.93	93.642	98.57	96.674	102.91	97.617	96.504	97.718	101.15	95.794	101.18	101.54	96.873	98.84	93.43	96.836	96.489	98.039	100.06	96.257	100.35	95.886	94.383	101.07	99.227	100.22	102.32	98.858	98.583	99.748	95.486	98.352	95.665	98.248	98.096	98.398	94.508	96.977	98.306	95.042	94.753	99.015	96.963	101.56	99.733
100.33	103.74	101.29	99.945	101.59	96.922	97.725	96.708	100.47	95.45	103.44	100.74	98.67	102.55	99.902	99.008	101.33	104.12	101.13	99.556	100.76	99.853	103.87	102.3	104.06	99.75	101.79	95.107	102.37	102.25	96.266	99.845	99.042	101.24	106.62	103.05	105.06	101.21	98.451	99.523	99.394	103.54	98.71	99.664	98.43	95.083	102.88	99.645	99.362	100.49
91.214	93.187	101.69	95.741	99.067	93.888	96.475	100.5	97.885	95.564	103.33	101.26	100.76	92.565	95.907	98.455	93.09	93.365	97.468	98.994	100.96	103.21	97.314	95.271	92.33	93.531	96.092	102.5	99.352	99.878	95.406	91.585	90.547	98.861	93.033	99.702	101.45	98.486	98.489	92.615	102.85	97.413	98.97	96.266	103.62	98.182	96.991	99.27	101.79	90.145
97.21	101.77	101.47	103.09	101.96	97.196	102.88	98.166	104.3	96.594	100.93	102.81	103.22	102.61	103.03	103.76	94.176	98.144	98.399	101.25	102.47	96.477	98.545	92.409	104.25	103.78	99.419	99.529	95.118	101.89	97.746	105.92	105	97.96	98.156	97.93	95.221	100.55	100.01	99.534	102.76	99.078	104.85	104.23	105.02	101.14	103.91	104.08	95.809	98.7
108.77	109.31	106.33	110.28	114.22	102.56	108.01	111.16	106.41	104.92	105.67	103.48	107.05	105.49	106.5	99.684	110.5	105.43	103.77	103.22	109.09	113.97	106.73	106.76	110.51	105.96	105.74	112.47	112.18	106.2	108.26	106.97	107.54	101.47	107.67	111.81	112.49	111.96	105.83	108.85	106.15	111.02	107.91	108.9	105.8	118.18	110.87	113.93	107.53	113.71
105.71	106.22	105.89	109.95	111.65	105.7	106.23	108.35	109.53	103.95	102.2	102.76	102.26	107.46	107.73	105.31	110.45	105.46	105.83	110	108.42	112.7	103.97	106.38	102.52	112.79	106.8	100.17	109.12	106.01	104.85	96.387	109.58	102.34	106.66	106.77	105.04	106.37	102.13	103.85	99.121	104.42	108.53	109.16	107.38	103.69	107.72	105.9	109.4	110.11
104.16	114.5	106.58	108.18	106.39	107.52	105.35	106.85	110.54	108.26	110.4	101.32	103.73	100.12	105.27	103.79	99.984	106.03	105.23	105.83	106.69	109.47	105.16	103.02	105.8	108.43	109.02	107.9	109.52	105.06	109.62	106.15	115.48	106.59	114.66	102.43	105.45	113.27	108	101.09	110.2	104.11	105.84	104.31	99.827	99.469	104.03	105.16	107.68	108.77
100.44	101.55	97.534	98.784	101.34	98.88	100.02	103.74	98.062	104.07	93.515	101.63	103.82	99.921	100.67	100.44	100.38	103.77	98.615	102.16	96.884	99.723	101.87	95.095	103.17	100.82	102.7	100.36	101.44	96.044	100.04	100.83	108.27	99.816	101.87	101.76	96.804	99.219	103.37	96.367	97.773	101.58	107.92	105.82	102.13	102.27	98.073	100.42	97.204	104.46
108.72	101.88	107.07	101.08	106.86	110.22	107.49	111.07	105.68	108.99	108.06	104.14	108.93	105.44	109.98	106.91	102.96	107.28	103.98	104.9	108.14	106.04	106.59	106.6	109.44	103.21	111.2	103	104.1	107.88	102.88	105.82	106.04	106.94	104.04	114.14	106.08	110.31	105.58	109.37	104.35	112.32	107.5	107.22	106.39	110.83	110.73	103.81	107.22	112.3
102.81	104.9	101.31	108.56	109.41	102.29	106.66	107.42	109.32	111.37	104.1	108.1	105.4	107.56	109.34	101.93	112.76	104.65	112.57	104.1	104.88	110.04	104.46	104.08	103.41	104.46	105.17	110.02	104.74	108.29	103.1	107.19	104.19	112.8	108.44	105.34	104.94	107.51	101.51	105.03	105.37	105.31	113.18	104.96	113.15	107.48	95.769	110.88	108.13	108.49
103.17	111.69	105.65	110.44	112.08	102.32	113.72	106.54	111.46	105.71	101.6	98.237	105.79	105.58	108.08	116.15	103.37	107.98	116.01	113.16	105	106.33	104.08	111.08	105.3	101.62	114.38	106.27	110.16	104.31	110.1	111.12	110.99	103.86	112.71	105.95	104.48	107.6	105.68	103.28	107.65	101.59	103.32	99.514	106.37	105.72	110.44	104.45	105.79	107.99
103.28	108.25	110.67	104.31	102.28	111.77	105.04	107.48	107.1	109.23	106.56	100.97	104.81	105.93	105.97	103.69	105.64	110.01	105.39	100.74	108.54	107.68	102.59	107.01	109.7	105.35	104.95	108.92	102.99	110.99	104.2	107.46	106.19	106.71	102.88	104.18	108.45	103.27	108.38	111.54	105.2	104.37	102.68	103.82	109.16	102.83	109.4	104.28	104.53	101.95
115.88	113.92	111.82	111.43	108.56	108.24	102.69	110.55	104.79	106.24	116.7	115.33	111.32	105.41	111.99	113.28	109.78	111.53	116.92	110.2	106.67	107.66	108.85	106.51	104.59	111.2	106.72	110.22	112.45	109	109.14	116.7	108.08	113.47	113.73	101.66	103.35	114.14	107.55	107.54	111.47	111.91	113.86	117.76	113.06	115.98	110.43	110.39	112.66	111.24
104.14	108.82	110.44	106.04	105.83	105.57	104.34	102.06	106.2	104.25	106.69	109.83	108.96	109.22	112.12	102.45	102.66	112.59	105.07	110.9	104.42	106.94	105.7	106.41	107.97	105.34	106.71	103.25	106.71	109.12	102.15	110.83	106.15	107.09	109.85	102.91	100.39	106.21	103.12	101.4	113.89	107.12	104.61	95.452	107.08	102.01	107.16	108.99	110.74	109.06
103.36	112.67	108.19	108.2	111.18	110.22	108.07	107.02	110.65	108.95	107.35	107.18	109.94	106.03	109.9	103.47	104.45	108.44	109.05	102.83	107.06	103.1	110.02	109.74	108.47	108.46	111.53	112.76	105.32	109.9	107.79	109.26	105.79	110.71	104	106.48	102.72	103.76	107.56	104.76	108.92	104.34	110.55	115.84	107.86	105.81	104.26	111.39	99.774	109.89
109.49	96.159	111.66	96.586	110.59	111.97	105.92	105.65	106.5	100.94	103.41	104.89	109.23	107.26	107.19	103	112.1	109.67	107.49	107.62	108.97	110.02	106.44	105.5	97.711	103.42	110.75	105.3	98.805	106.82	104.86	107.44	111.07	109.93	104.88	104.76	102.03	103.28	105.92	103.71	107.67	101.51	106.39	107.87	108.15	103.26	103.17	105.44	107.86	99.102
105.3	108.9	104.38	104.22	107.77	104.84	107.75	99.731	102.91	110.84	109.02	103.43	100.79	102.29	106	102.04	107.23	108.18	101.65	110.73	107.79	103.59	103.45	108.98	105.76	106.16	108.07	101.11	103.39	106.84	105.19	104.45	108.57	110.27	105.57	103.06	110.94	109.83	101.92	105.79	106.6	102.14	107.96	108.9	103.45	105.76	103.07	106.32	103.2	106.35
106.77	114.37	108.22	110.66	106.47	99.443	103.71	99.541	105.75	100.19	107.19	102.21	106.09	103.32	102.23	109.7	112.11	99.853	107.6	105.15	106.58	104.68	103.94	101.55	102.39	104.18	103.02	105.25	107.25	105.45	113.08	106.56	105	106.84	108.86	107.85	108.98	102.82	100.53	109.7	102.01	103.88	108.05	105.93	111.84	103.36	101.24	101.28	105.54	108.29
115.55	109.47	109.36	110.5	108.87	107.88	108.81	101.88	105.86	109.35	109.5	112.26	106.94	107.17	111.65	107.08	105.9	107.06	108.69	111.98	108.6	112.37	106.38	104.79	108.68	108.42	108.32	109.65	107.08	104.22	109.44	107.45	109.6	107.65	103.74	104.38	110.97	112.47	106.62	104.78	109.49	106.47	112.75	108.26	109.49	106.11	103.14	107.79	107.44	108.23
110.6	98.934	105.33	103.61	108.23	107.36	107.58	110.17	103.63	100.99	108.17	111.24	108.56	108.21	105.2	104.6	103.03	109.07	104.75	102.74	106.11	110.58	109.65	103.9	103.8	107.71	102.59	104.71	113.57	103.53	106.6	107.43	104.93	107.2	104.34	103.23	105.1	104.67	101.91	101.27	106.56	107.81	106.9	104.15	106.1	104.96	96.116	104.63	105.95	100.58
103.85	99.732	107.62	105.63	101.9	108.43	108.25	106.95	99.271	108.31	103.02	103.57	108.28	105.84	102.54	111.92	103.59	106.69	104.23	110.93	106.05	110.92	108	104.93	103.46	106.22	106.07	104.99	108.1	106.72	102.22	110.29	106.44	116.93	108.6	105.51	106.23	105.86	109.12	104.01	109.3	112.56	112.05	107.29	104.78	102.9	111	107.76	109.13	105.76
97.269	94.388	93.398	94.775	100.74	96.623	90.062	99.385	99.94	98.623	94.563	99.013	97.566	98.984	97.663	97.007	93.93	102.9	95.924	93.758	98.383	105.66	94.371	98.592	96.812	99.03	105.65	95.982	100.12	101.3	97.837	97.925	94.817	98.921	95.337	102.17	95.576	98.639	96.125	101.95	94.661	107.82	92.538	99.589	101.53	95.074	91.925	87.653	100.02	96.08
100.02	105.91	102.37	100.67	98.437	98.361	95.152	94.402	98.688	96.917	96.542	105.52	102.04	100.78	104.11	101.64	102.99	99.194	92.541	103.37	94.734	97.025	96.048	98.303	90.828	102.1	103.28	94.766	90.853	102.23	100.56	90.829	98.124	97.72	95.467	104.06	96.279	96.134	96.016	99.321	103.4	98.582	101.42	98.568	97.447	93.177	98.365	100.64	97.821	92.612
107.46	105.22	105.6	104.3	107.06	113.15	107.6	113.65	104.3	113.06	105.17	109.23	101.15	113.03	109.04	112.27	111.91	108.79	113.53	104.94	108.44	107.48	103.14	108.85	105.52	113.29	107.54	110.13	114.62	110.16	105.04	110.57	109.06	110.14	113.4	109.69	107.86	112.34	104.32	100.51	109.83	106.88	108.65	113.37	108.79	108.58	111.3	105.82	106.75	117.77
111.09	105.05	111.97	100.95	109.21	105.47	109.07	108.99	112.11	110.52	110.72	114.48	114.7	104.25	115.64	113.17	102.58	106.39	109.72	108.56	106.01	105.01	108.46	105.88	112.27	113.61	105.6	111.42	102.8	108.91	108.48	105.38	112.6	108.09	112.96	106.35	104.36	105.26	104.74	108.77	110.84	106.09	112.47	107.71	110.76	110.83	112.48	105.9	111.61	101.07
106.92	109.87	103.91	107.61	114.61	102.15	108.25	104.92	110.47	104.33	105.37	110.17	106.23	107.54	109.81	109.6	107.08	110.42	107.15	114.52	103.7	113.53	109.89	103.43	109.76	111.43	104.51	114.66	101.98	106.26	108.29	115.68	109.26	107.43	104.98	101.91	106.65	111.53	112.47	103.39	99.054	106.95	105.32	107.76	110.62	105.7	110.91	98.911	107.34	105.24
101.85	99.53	103.49	96.419	99.885	98.022	97.374	100.01	97.933	102.17	91.402	93.75	100.75	93.009	99.088	98.72	99.572	103.91	104.18	98.737	98.589	98.455	99.219	98.622	98.757	99.156	98.955	104.36	100.07	95.744	100.72	96.672	98.411	104.55	101.19	99.055	92.658	98.4	100.07	106.4	105.59	100.41	99.666	99.187	98.506	99.366	103.29	92.345	102.35	98.156
103.93	99.816	97.566	104.83	100.64	106.51	97.747	97.283	105.45	98.611	103.73	101.13	103.43	99.23	100.4	98.729	101.78	98.538	96.233	100.66	100.92	102.52	100.63	99.735	103.5	96.083	98.852	95.991	98.757	98.823	100.21	100.82	103.02	106.43	97.944	103.48	96.303	99.655	100.17	94.663	96.115	98.037	103.08	105.31	96.705	99.712	100.15	96.78	96.465	100.58
109.95	104.11	103.14	102.77	105.98	105.63	104.32	98.32	101.89	105.98	107.19	107.85	106.91	104.79	108.61	105.28	101.18	105.7	112.78	106.45	101.82	111.04	108.38	110.41	109.44	108.7	107.21	103.58	103.71	108.1	108.24	107.02	102.59	99.989	105.83	109.47	111.16	107.53	102.48	105.56	109.37	104.75	104.47	109.5	103.5	108.15	107.21	110.11	108.3	100.32
100.43	108	107.51	108.3	104.43	99.74	109.11	104.56	103.84	111.69	107.35	105.7	106.02	100.12	111.69	104.2	109.04	105.91	104.98	106.72	105.01	103.5	99.57	107.05	106.01	103.83	104.2	106.19	101.81	105.2	105.59	101.57	106.98	107.69	108.29	105.55	105.34	107.78	106.42	101.6	100.32	103.35	107.41	108.35	105.68	111.07	103.12	110.21	101.25	108.97
110.54	103.32	104.43	105.86	101.38	105.48	109.73	105.47	107.91	104.27	104.93	104.73	107.87	109.27	105.07	107.29	107.54	110.66	107.93	107.85	101.63	100.46	107.01	104.57	106.85	110.49	107.39	102.67	106.83	110.71	103.19	101.07	101.02	105.97	106.36	102.01	108.14	107.45	105.45	108.83	102.77	107.41	105.95	105.8	105.87	103.86	105.07	106.36	109.77	103.82
104.19	104.47	109.53	105.68	108.19	112.33	107.68	109.09	101.38	107.55	97.878	107.86	101.15	105.87	99.472	107.54	100.73	103.39	106.8	111.21	112.95	104.92	103.17	103.46	105.94	101.56	106.05	105.81	103.65	104.36	105.96	106.47	101.77	104.89	107.51	103.73	107.16	112.1	104.56	101.78	106.11	108.46	106.89	106.65	107.23	104.13	106.05	110.37	108.03	106.47
106.2	106.84	111.02	101.62	108.22	113.36	110.56	114.41	114.16	105.08	110.29	105.17	106.9	115.7	102.12	105.17	109.11	108.37	108.82	113.81	105.84	104.8	105.45	106.7	106.09	111.72	112.11	111.58	108.01	104.66	109.79	105.77	107.41	108.63	109.19	105.83	102.9	111.2	110.07	105.95	109.83	114.05	104.93	106.08	104.75	111.19	119.14	117.75	106.15	108
104.31	106.66	112	105.04	107.78	102.19	110.86	106.65	104.34	109.81	107.98	109.53	103.05	106.93	108.24	107.43	103.75	104.91	103.78	106.46	108.71	109.78	102.59	101.39	100.88	110.32	112.05	95.961	103.27	108.43	101.84	113.31	110.62	111.11	104.53	104.66	104.2	106.79	112.17	111.85	107.7	112.47	106.35	110.23	107.05	112.71	105.8	102.37	111.13	104
102.8	104.11	107.09	106.09	109.03	115.74	104.63	112.03	105.96	109.85	110.72	108.42	104.84	105.43	107	113.53	111.23	107.89	101.14	110.29	116.33	104.2	109.08	108.64	108.18	106.58	106.68	110.35	109	104.11	107.76	107.83	113.7	111.76	101.74	102.57	107.8	110.91	105.82	106.96	109.57	108.6	106.77	114.43	112.73	109.98	109.56	114.83	110.91	112.77
103.09	107.43	103.84	105.17	104.71	107.8	102.96	102.67	106.41	105.34	101.7	112.78	106.76	98.116	107.18	106.35	105.11	102.64	107.01	105.28	106.63	105.88	102.87	108.26	112.37	112.09	106.96	102.53	101.64	108.48	104.4	102.96	108.61	104.91	108.1	104.01	106.67	105.51	104.94	109.35	103.47	99.323	105.83	106.15	104.55	107.55	108.1	110.29	107.01	105.15
104.57	102.99	107.83	112.79	103.19	100.43	106.33	110.24	104.66	108.97	107.42	114.81	103.42	111.26	99.315	104.99	107.67	102.91	104.56	114.48	101.07	107.46	109.89	110.78	101.78	108.18	103.54	106.1	107.51	101.06	111.33	110.36	107.07	100.38	105.39	105.71	106.42	100.36	109.28	107.15	108.02	109.06	108.17	104.72	109.85	112.46	100.66	108.8	103.81	100.18
103.58	103.91	106.32	109.8	113.72	109.07	107.19	103.99	107.98	104.91	111.19	113.92	106.48	119.65	114.48	105.64	110.81	107.28	105.49	110.04	109.09	107.64	106.36	110.9	108.38	109.36	109.09	107.71	102.92	111.23	102.76	109.16	108.29	109.28	117.14	111.96	115.45	109.11	111.09	108.01	110.93	108.24	105.69	112.47	111.21	109.21	113.11	106.38	112.49	104.54
109.47	108.72	106.39	102.61	106.69	108.92	105.05	101.21	109.81	106.84	104.28	105.11	105.25	108.3	109.68	104.3	109.83	109.35	110.21	106.55	104.68	105.48	107.53	107.99	111.5	109.85	107.77	105.43	109.06	107.25	105.14	108.18	104.16	108.9	104.77	100.52	104.78	107.7	109.06	104.83	103.19	106.79	113.73	107.39	106.51	114.07	110.53	105.77	104.7	103.16
105.95	109.75	108.03	111.53	105.3	102.15	106.53	100.29	101.6	102.56	109.44	106.18	105.33	103.98	102.91	109.42	103.25	109.63	108.47	109	111.86	108.69	106.78	103.85	107.71	109.02	113.3	105.21	99.796	114.64	108.76	110.37	110.35	110.33	100.26	110.91	106.31	105.44	111.67	105.6	104.98	115.69	104.31	109.38	111.77	110.97	106.88	101.39	109.85	100.32
106.28	107.65	106.33	106.94	103.62	107.44	100.98	105.48	103.87	102.12	107.1	107.72	109.57	107.91	107.6	101.98	102.72	97.106	103.92	104.61	107.65	102.28	110.39	100.92	100.61	103.18	107.03	112.54	105.17	104.17	105	102.48	105.02	110.8	105.12	107.97	104.02	104.26	107.07	107.44	109.74	107.74	105.69	101.97	99.86	109.76	110.98	113.85	105.21	105.38
109.27	101.18	110.09	111.44	110.85	108.86	105.41	99.116	104.54	108.2	107.07	107.92	105.97	110.93	112.14	101.9	105.01	107.83	110.46	115.46	109.66	105	111.45	105.37	105.96	107.04	105.69	110.7	110.73	110.62	101.51	107.83	115.63	103.17	105.81	107.15	108.48	109.46	109.31	110.43	105.91	108.65	110.32	111.17	109.86	105.89	112.66	108.31	105.03	107.86
106.19	98.726	99.066	101.86	103.38	106.53	101.47	106.19	106.64	105.69	96.725	102.96	104.37	100.69	111.02	108.92	108.47	111.79	105.17	103.39	104.74	105.98	110.73	103.43	105.37	101.99	101.98	105.08	104.88	109	111.62	107.51	106.49	109.79	101.74	102.51	108.29	105.81	101.1	105.01	101.75	107.69	108.25	106.31	113.03	99.01	105.95	102.85	110.63	108.91
104.93	104.94	110.78	105.43	106.36	111.81	107.36	100.39	103.46	110.08	106.18	107.56	103.29	107.32	95.052	115.23	97.567	109.96	111.4	108.04	100.43	100.5	107.27	104.68	108.87	100.71	108.99	104.56	105.62	107.61	102.17	102.54	107.23	110.96	98.697	100.46	108.77	103.83	103.24	111.41	102.33	104.65	105.96	101.04	100.78	104.33	107.19	103.56	103.41	106.27
100.08	107.81	107.18	102.29	105.92	104.23	106.4	103.79	103.93	105.6	109.71	110.32	109.28	106.07	104.71	106.88	104.71	109.96	105.64	105.93	106.72	106.6	106.02	105.44	106.27	101.17	107.27	105.41	113.81	107.93	104.37	111.69	103.31	110.25	102.48	105.9	107.97	103.32	106.27	110.15	108.94	108.53	105.65	103.57	101.18	108.61	108.81	109.16	104.21	107.29
106.98	102.9	106.29	106.33	112.55	109.04	108.39	108.29	109.08	106.5	111.08	108.82	107.35	111.52	106	114	107.77	110.14	105.95	109.14	107.52	110.52	109.87	114.1	108.96	111.5	105.55	107.88	108	104.2	112.89	112.55	111.42	101.35	108.54	110.69	105.45	101.32	104.7	102.77	99.156	107.92	113.06	114.2	108.21	111.27	107.49	108.94	100.48	109.55
108.09	108.71	107.03	106.84	104.93	106.03	109.68	105.57	114.53	108.06	103.62	108.87	102.03	107.95	116.65	104.81	102.69	106.51	107.82	104.1	102.67	113.67	104.37	107.92	109.9	111.23	112	110.27	108.99	111.04	107.59	113.4	109.3	107.1	111.5	107.84	108.65	109.22	108.06	106.02	109.17	109.27	103.8	112.91	104.88	111.54	111.72	110.72	109.5	108.96
104.94	105.47	104.84	109.53	105.4	103.6	112.51	107.92	111	103.21	106.2	110.17	101.74	104.52	101.87	111.33	102.46	107.54	109.22	108.05	111.57	106	110.5	104.38	112.57	103	109.06	108.11	103.91	104.88	103.89	98.076	105.25	104.98	105.78	104.19	111.92	108.02	105.68	104.52	110.05	111.08	101.42	103.58	108.03	102.95	104.02	110.9	104.87	102.24
97.953	102.3	98.805	103.16	97.694	95.833	98.088	101.76	95.071	96.672	94.187	101.94	95.426	99.98	106.11	102.35	106.42	109.85	102.16	97.555	99.745	106.2	102.57	99.224	106.31	99.194	96.655	100.95	95.707	99.214	97.108	98.945	105	95.641	97.293	103.74	95.446	102.49	97.995	101.32	97.21	99.267	102.07	100.98	108.6	100.93	100.06	97.009	103.91	103.28
108.45	104.22	103.6	104.37	107.89	104.34	107.76	103.62	98.587	107.06	102.87	104.94	101.53	97.371	105.76	111.59	101.2	108.51	105.02	108.4	110.76	103.68	105.9	107.64	106.37	107.28	105.45	105.43	107.5	109.31	108.05	106.29	113.16	106.95	105.86	101.82	110.67	106.95	105.77	106.88	103.33	105.17	105.31	108.12	107.98	100.54	106.18	103.44	105.5	106.64
104.74	109.52	100.58	103.73	109.07	106.1	101.5	108.27	103.7	104.01	100.5	111.69	102.2	110.87	104.25	99.314	100.39	105.13	96.941	99.33	112.18	104.02	105.78	107.85	103.97	104.81	111.23	98.609	104.2	106.69	104.77	106.67	107.85	97.236	110.64	104.9	102.04	105.7	101.84	106.51	108.26	104.7	106.64	100.38	108.14	107.84	113.26	106.73	105.64	105.91
104.71	102	101.39	99.6	99.472	100.64	98.509	104.6	95.765	99.29	98.29	101.29	99.024	97.634	99.436	95.793	92.552	95.706	104.12	104.46	105.99	102.91	100.04	98.708	92.231	98.648	97.094	104.83	101.59	93.616	99.77	110.52	96.74	96.512	104.21	100.49	101.35	100.72	106.13	103.76	92.909	100	100.79	103.6	90.47	98.347	92.708	99.071	104.44	96.927
105.51	111.71	108.64	106.72	109.08	113.91	108.59	112.74	112.52	112.27	107.4	107.31	116.39	112.64	108.88	111.05	108.84	113.69	109.94	109.19	110.67	113.15	107.12	112.64	111.16	112.29	104.38	109.88	112.24	107.15	110.85	112.91	111.31	110.47	116.53	115.34	110.47	113	107.71	111.92	110.49	110.86	109.5	111.16	108.42	107.74	105.7	103.94	111.78	112.36
103.64	101.43	101.22	104.88	110.05	102.95	103.59	101.93	102.81	105.62	104.53	110.33	111.43	103.89	103.88	110.46	108.9	107.09	107.72	108.81	105.09	103.45	105.1	104.76	106.11	107.91	104.46	96.432	107.3	105.2	105.14	102.62	109.6	114.39	107.38	106.11	111.93	115.2	103.86	108.14	104.99	105.2	112.81	102.98	108.26	105.62	103.52	100.9	102.11	108.84
100.73	93.027	97.268	101.02	99.395	102.26	99.426	99.009	92.015	96.082	104.01	100.65	94.989	106	97.146	97.644	97.403	99.927	96.553	101.72	95.951	98.991	99.453	100.3	103.88	103.93	97.618	98.993	97.499	100.64	100.62	101.89	98.723	98.068	98.37	107.52	97.265	95.772	96.005	99.531	104.1	92.836	98.92	106.07	92.437	100.63	97.966	97.942	93.377	96.806
101.28	101.27	99.177	96.412	97.997	98.169	99.135	104.39	102.34	97.874	100.22	102.08	100.13	102.1	102.27	104.28	102.06	96.876	97.653	102.48	103.45	98.663	99.752	100.16	102.14	102.59	104.02	103.25	98.277	102.16	99.507	104.03	111.28	102.34	97.165	96.533	95.359	103.03	102.83	104.05	101.42	102.03	101.44	97.297	96.006	100.41	104.71	106.27	102.45	96.216
107.23	104.58	99.634	106.4	102.93	114.08	104.26	105.18	104.06	104.52	103.04	103.38	105.59	105.98	109.71	108.77	103.16	99.772	107.21	105.49	103.69	104.36	103.26	111.29	107.69	100.96	105.82	106.36	102.95	105.82	105.68	107.35	100.79	106.04	107.75	104.1	105.87	107.49	109.75	107.13	106.71	106.83	109.23	104.3	104.69	100.93	109.04	106.8	109.94	102.26
107.27	109.19	103.83	107.62	104.63	112.94	107.93	109.83	108.19	107.86	105.7	101.32	104.01	102.77	106.83	104.08	107.18	107.55	108.32	103.55	108.46	107.46	109.85	106.3	103.95	104.99	112.93	105.66	104.63	96.551	103.98	106.43	107.47	110.99	105.04	100.6	107.08	108.53	111.22	110.16	116.56	108.98	108.43	106.18	107.88	114.49	101.78	105.05	108.47	101.52
111.13	112.11	111.16	110.23	108.98	106.46	112.14	106.66	106.75	110.24	109.31	102.82	110.37	111.9	110.83	107.34	106.67	105.62	106.72	110.75	110.97	109.85	110.97	106.64	109.61	110.72	111.84	103.68	112.99	107.18	106.97	111.98	107.82	108.55	107.99	105.06	110.81	109.28	106.87	106.48	105.55	106.97	104.31	109.96	105.33	104.68	105.74	101.11	111.03	105.43
107.91	104.97	111.16	102.64	105.36	106.77	100.63	112.34	107.61	103.82	116.08	106.63	102.16	108.05	106.52	105.04	109.55	105.37	108	106.43	105.89	105.79	102.97	102.62	103.16	105.68	107.52	101.27	107.95	103.99	104.78	105.26	101.86	103.98	113.67	104.58	103.17	106.64	102.59	102.29	106.04	109.09	110.5	106.52	106.98	102.54	104.22	103.46	106.24	109.63
107.92	99.635	102.53	105.22	105.03	105.79	107.33	104.95	113.24	107.11	108.62	103.1	106.2	105.42	108.75	113.08	113.11	103.23	110.62	107.79	106.01	109.67	108.83	109.34	101.63	108.15	111.69	109.88	106.32	110.84	109.27	114.81	105.39	103.82	106.95	104	110.13	111.54	102.32	110.12	102.99	110.83	109.2	112.53	111.51	107.28	109	111.46	113.15	105.61
109.85	105.1	105.74	106.29	102.04	106.14	97.256	104.55	110.36	107.71	111.16	109.26	109.47	104.7	104.15	105.43	107.07	105.58	101.35	106.5	107.68	110	110.4	105.88	101.36	110.58	101.15	106.65	108.78	105.11	103.57	108.48	112.51	106.13	108.18	106.61	106.69	103.56	103.97	107.78	105.4	105.47	110.27	105.09	103.35	110.45	102.57	109.1	102.49	104.51
110.09	111.98	103.82	109.74	104.26	104.33	106.39	105.13	109.73	107.01	96.33	97.794	100.65	106.4	107.56	109.67	99.002	102.23	100	105.33	111.67	99.915	92.507	110.23	105.11	110.92	110.3	101.74	103.92	110.7	106.83	109.15	104.34	115.41	104.12	110.87	101.8	104.34	102.51	107.67	105	102.37	107.32	102.46	103.24	104.25	99.255	110.55	107.41	106.62
104.99	112.53	102.79	108.6	103.28	110.15	100.62	107.86	104.59	105.67	113.61	107.18	107.37	108.72	110.49	101.19	101.53	105.75	104.87	107.41	104.58	98.308	110.4	107.91	103.61	107.11	110.57	105.57	109.82	110.43	103.26	103.2	105.46	109.91	106.23	104.76	101.2	100.44	103.6	102.71	107.42	105.6	108.64	107.21	109.21	104.29	104.91	107.09	107.47	102.73
104.54	105.47	105.5	109.62	104.87	109.28	105.75	107.67	101.06	109.98	107.21	108.97	102.18	105.64	108.64	108.59	103.1	108.86	103.56	103.32	101.58	106.61	114.35	104.42	111.94	102.28	109.77	104.96	102.65	111.34	108.53	104.1	108.12	102.88	109.69	99.654	108.27	109.24	105.82	100.25	108.7	113	109.38	108.1	110.28	106.55	107.41	104	103.02	103.13
104.88	100.25	107.63	109.78	109.86	109.37	106.42	113	107.04	104.44	107.23	104.28	111.24	107.08	102.84	103.49	107.7	109.38	105.74	104.12	101.2	100.41	108.54	107.28	99.851	106.27	102.89	100.27	102.71	102.66	110.17	106.05	107.99	108.85	101.6	104.49	108.6	98.372	106.02	103.96	108.19	106.31	108.81	101.33	107.34	109.56	103.04	102.39	108.7	107.77
97.025	99.287	103.81	101.61	96.821	99.756	99.371	101.03	102.27	101.39	103.46	105.31	92.706	104.24	103.96	95.661	101.77	99.712	98.17	99.867	102.5	102.5	96.791	96.302	97.038	104.43	97.534	98.608	100.67	107.6	96.542	100.16	99.434	101.89	93.618	98.896	96.245	100.33	99.862	103.38	96.108	102.3	103.34	104.92	101.34	98.814	101.24	100.66	101.1	96.868
107.39	112.06	109.16	110.41	106.87	111.53	114.7	109.21	108.61	104.44	113.29	106.26	117.11	110.46	109.88	105.42	107.89	106.4	104.77	108.17	109.74	109.34	108.48	111.78	107.8	112.96	107.55	103.86	111.85	105.9	102.6	101.15	104.61	110.03	109.79	107.63	109.76	107.56	104.45	110.02	110.3	110.38	110.18	102.45	106.21	109.41	109.61	104.96	110.17	110.25
96.851	95.138	97.583	97.063	101.42	94.4	99.129	102.23	93.472	97.834	98.585	101.28	92.966	96.283	96.494	100.89	94.35	97.785	98.933	99.177	96.113	96.223	105.4	96.896	99.626	97.79	95.453	98.634	101.98	100.28	101.07	94.691	104.02	99.23	96.606	95.261	93.822	101.96	99.973	97.592	99.34	95.316	100.49	103.51	100.22	101.75	103.69	97.442	98.26	95.493
111.94	107.58	111.09	118.15	106.66	110.61	112.89	105.75	109.02	108.43	109.65	102.5	108.79	111.09	106.04	108.93	109.57	105.28	110.75	107.39	105.09	110.67	101.42	109.31	105.85	105.23	100.21	101.42	108.17	110.49	107.83	113.37	107.22	107.44	106.91	107.87	112.59	103.45	107.45	114.3	111.95	116.64	104.5	108.34	109.65	107.66	104.84	107.16	113.07	107.11
108.49	106.59	107.13	105.08	102.04	109.83	104.72	105.62	104.66	105.71	103.25	104.41	109.08	105.16	111.21	109.32	107.54	110.47	105.03	104.21	105.23	103.5	103.17	107.83	98.848	108.69	104.74	108.85	106.21	102.07	105.92	106.9	104.59	101.44	110.88	108.89	104.46	102.02	101.49	103.58	103.22	109.34	106.88	101.22	101.36	106.14	107.7	107.33	106.08	106.32
104.99	108.1	111.09	104.13	105.05	103.33	107.81	106.87	107.92	108.85	107.47	107.96	110.44	107.86	109.27	112.5	107.49	108.2	109.7	108.13	112.25	113.19	108.93	107.53	109.67	108.23	108.44	105.7	110.6	108.52	110.82	102.37	111.23	108.58	106.45	106.86	104.93	116.51	104.33	110.9	107.57	113.75	107.34	110.02	103.42	110.91	109.69	103.42	107.64	109.17
106.43	105.31	108.49	106.48	106.38	102.74	108.72	104.97	110.43	109.57	102.71	110.46	102.31	106.01	109.07	100.37	105.34	103.83	101.94	105.1	99.281	107.46	108.97	110.54	105.74	105.4	104.59	104	100.86	104.71	103.49	116.1	99.282	100.44	106.43	108.66	112.15	108.89	108.36	100.43	102.25	103.85	109.79	104.75	103.59	113.12	104.56	106.73	102.08	106.3
109.9	110.34	111.17	110.73	106.54	110.84	107.92	105.53	108.82	111.61	109.19	105.89	111.31	109.21	104.45	107.14	108.9	111.31	112.57	101.27	98.176	100.16	105.82	109.03	111.44	108.03	103.13	110.54	100.54	113.56	112.91	107.84	110.49	105.34	107.48	112.55	111.74	103.45	107.1	107.19	104.15	109.54	108.33	104.48	105.96	107.74	108.22	110.81	109.4	99.879
105.31	104.65	105.93	103.33	106.89	100.48	111.27	108.17	108.66	107.62	103.36	105.38	107.05	106.79	106.11	105.99	109.04	104.47	112.48	108.66	105.75	107.89	98.111	107.52	110.45	106.57	102.07	106.65	108.2	106.71	103.01	114.84	101.64	107.72	106.61	109.58	107.09	103.02	105.7	105.19	104.17	96.97	109.12	100.98	105.01	105.26	109.84	108.43	105.94	112.03
104.01	108.12	104.57	102.74	102.38	107.42	108.6	110.7	105.6	104.85	103.3	102.48	106.52	106.04	107.16	102.14	114.29	111.07	107.02	106.21	110.68	104.17	99.486	103.07	111.92	108.74	105.15	108.79	103.93	102.96	102.53	99.13	107.49	107.35	104.87	105.5	110.43	109.88	105.14	102.36	113.63	104.02	103.74	98.123	108.73	107.93	106.22	103.47	105.08	110.38
107.37	112.03	106.21	101.24	107.15	104.72	105.89	106.53	111.92	110.17	102.08	109.4	107.67	105.05	105.4	104.61	106.72	95.815	104.84	101.31	106.06	104.38	102.88	104.36	111.12	102.52	104.78	101.14	106.81	104.36	109.37	108.62	107.33	105.26	109.29	102.42	106.49	106.25	106.45	108.88	107.35	111.97	110.53	110.07	102.56	105.11	103.5	108.64	108.59	105.1
98.543	100.71	111.34	110.44	105.99	101.8	103.64	100.93	107.96	105.37	102.68	106.57	100.99	105.45	99.185	106.71	110.67	108.95	101.06	110.62	111.8	103.84	106.41	105.89	107.54	103.65	101.63	106.75	107.88	105.52	110.06	106.89	108.52	103.96	105.57	106.52	106.19	99.925	108.01	116.63	102.45	112.73	111.66	108.01	105.3	104.41	103.47	109.45	102.42	106.55
101.32	99.58	96.066	99.394	93.632	101.97	92.905	94.928	97.457	96.12	97.38	103.52	92.619	94.088	100.4	97.561	98.332	98.712	94.221	104.12	96.063	104.66	95.811	94.955	98.944	102.92	95.575	95.263	102.26	96.531	102.7	98.684	90.967	95.15	93.643	103.1	102.41	97.299	95.515	99.723	95.602	94.132	102.11	93.188	97.941	92.648	99.536	105.94	99.422	97.776
107.58	107.33	112.2	97.583	102.17	108.42	104.78	107.47	103.03	106.77	105.71	101.6	107.34	108.47	104.94	98.77	108.28	105.28	102.49	100.03	103.78	110.08	105.83	107.55	106.13	115.24	109.65	106.3	101.09	104.77	108.18	106.35	99.231	112.99	104.19	108.67	103.47	105.98	107.35	102.15	109.95	107.41	101.38	104.51	111.95	105.51	106.39	104.32	105.17	107.37
106.56	109.81	103.8	109.36	101.19	109.61	107.21	106.25	110.44	106.46	105.57	106.7	108.48	107.07	109.99	104.69	102.64	112.31	108.21	109.36	104.2	108.71	110.11	103.93	107.29	109.77	112.9	104.58	107.84	100.44	106.2	105.68	108.73	106.96	102.33	116.19	103.25	109.29	106.17	104.44	107.23	107.35	107.31	105.09	103.3	105.76	105.61	109.21	100.41	109.2
110.72	107.54	108.76	107.53	113.55	112.57	110.39	114.25	112.74	107.54	106.56	107.63	111.51	109.52	106.23	108.27	106.44	115.12	105.25	116.26	113.53	112.57	109.74	107.82	102.26	110.69	105.66	109.28	108.31	105.79	110.54	105.2	109.09	105.52	108.31	112.2	105.24	108.39	112.86	109	106.41	110.72	105.85	111.4	107.64	107.72	107.48	108	104.66	99.727
105.41	102.4	98.985	103.58	103.04	100.83	97.572	99.032	105.22	106.7	98.387	96.427	95.653	98.192	104.19	100.99	100.84	100.76	105.29	105.41	99.229	96.677	103.18	106.7	94.521	100.77	97.65	103.03	97.457	100.51	104.33	106.22	99.697	99.404	99.807	99.758	104.67	107.23	103.52	102.39	104.93	99.375	92.456	101.44	100.24	96.612	102.28	103.51	110.61	99.211
100.81	98.251	97.166	92.782	93.133	96.25	97.727	107.06	97.56	100.4	95.219	97.225	97.529	95.37	94.221	95.4	97.115	95.982	101.42	95.253	100.8	96.466	101.18	96.709	99.28	102.35	98.937	99.112	93.616	97.515	98.788	93.604	97.73	97.835	92.826	100.32	98.349	101.46	98.912	87.686	100.57	97.565	98.813	96.351	98.011	98.625	100.77	97.425	95.385	95.393
107.88	109.87	107.66	106.39	106.28	106	106.22	110.97	105.35	105.89	105.07	103.98	106.54	107.29	99.954	104.19	103.92	106.47	105.86	107.56	106.89	108.63	108.7	105.35	108.14	112.02	113.57	105.36	100.11	109.36	107.23	105.56	108.18	107.57	107.37	105.41	113.22	110.01	107.38	111.5	108.74	108.67	110.99	108.15	109.81	110.05	107.66	107.63	104.73	111.12
102.91	106.64	103.6	110.91	109.15	105.36	100.66	102.96	104.63	103.25	106.09	107.57	106.75	106.8	105.39	103.56	101.83	108.1	106.69	101.21	104.41	106.78	109.36	108.45	106.88	104.75	108.56	101.93	105.51	110.35	101.05	108.28	104.6	110.57	114.67	102.96	102.52	107.34	106.3	103.78	108.11	110.97	106.73	106.68	103.46	102.63	104.97	105.42	108.11	105.11
103.56	97.421	94.993	95.518	98.194	97.369	95.262	100.95	97.192	101.83	105.66	102.67	100.37	98.065	103.54	100.42	99.846	97.424	97.928	98.084	95.319	102.67	97.279	99.801	102.65	99.732	97.753	100.78	98.818	99.584	106.16	101.54	97.013	97.542	100.2	97.171	101.91	97.379	99.835	108.34	94.117	99.509	97.613	95.879	98.385	96.517	96.631	100.23	96.15	96.979
98.347	92.024	100.51	106.06	96.951	99.544	94.105	102.97	98.529	97.504	97.411	101.63	96.053	104.9	102.68	96.98	97.493	98.865	103.85	94.449	99.943	94.145	94.427	99.156	103.07	97.052	101.42	89.88	104.23	98.716	100.09	97.582	100.39	102.87	104.32	103.69	98.24	100.1	94.188	97.42	97.222	105.08	101.48	98.21	101.47	98.119	103.55	97.905	102.97	94.715
109.89	109.6	112.78	104.5	103.39	107.55	105.37	104.01	111.18	109.84	108.92	105.24	108.18	105.8	108.02	105.51	113.6	106.41	109.26	108.09	112.28	106.91	101.65	101.92	103.21	112.69	105.55	103.81	109.84	104.02	109.68	103.4	103.74	111.58	103.47	111.05	102.63	99.744	107.22	109.09	106.66	111.18	103.61	100.55	103.94	101.59	104.54	103.98	107.43	111.05
98.744	96.897	102.74	98.449	100.29	101.05	102.65	105.46	102.85	98.801	99.065	108.42	94.004	102	105.86	99.005	101.32	103.76	99.051	96.721	100.79	103.4	103.09	97.906	97.467	100.12	94.062	93.567	104.48	95.442	101.35	100.08	106.02	101.85	103.23	96.402	93.699	103.72	96.547	97.918	105.86	96.834	95.815	97.076	102.88	100.54	100.33	97.387	104.03	95.488
102.37	114.04	112.18	100.63	103.54	111.66	106.35	106.15	105.45	104.32	107.6	101.55	109.28	104.26	107.17	107.05	106.12	103.66	105.21	101.3	108.64	107.32	108.59	104.26	104.65	105.23	104.15	106.63	101.6	105.23	109.61	103.05	106.75	105.76	108.86	109.32	106.18	99.263	106.24	111.47	98.856	112.43	109.61	104.86	99.476	109.06	104.94	105.44	105.68	103.22
113.36	104.91	104.98	107.79	104.8	109.24	106.53	107.05	104.64	105.9	109.83	106.93	106.29	110.39	110.2	104.61	104.56	107.25	106.78	111.79	108.13	110.47	109.35	110.53	112.44	106.84	105.47	104.56	106.08	107.97	109.04	105.35	106.22	106.59	105.77	111.15	102.57	107.41	107.14	108.76	107.28	115.07	110.18	114.51	113.96	108.75	107.4	112.93	107.14	109.48
106.59	107.98	110.59	108.06	102.99	103.21	104.97	102.63	107.06	103.45	112.55	105.92	106.38	103.93	112.07	106.47	104.64	102.92	108.38	108.28	102.07	104.08	108.85	105.67	103.25	109	105.64	108.72	106.95	108.26	106.92	110.19	105.33	104.32	106.73	106.39	104.49	102.84	100.15	104.09	108.24	107.85	107.74	107.71	108.34	107.64	100.33	104.64	104.21	102.49
113.54	113.14	105.72	115.08	109.38	108.79	108.25	109.32	114.57	112.42	115.33	111.23	111.69	108.96	107.34	111.87	117.87	115.09	107.67	110.65	110.66	111.84	109.51	106.86	108.66	109.48	106.15	106.06	119.33	111.79	113.31	113.71	107.43	108.77	106.88	110.87	110.01	113.34	113.47	115.47	108.85	106.78	106.53	112.1	114.38	111.23	103.72	109	105	109.86
110.71	108.34	108.31	109.94	105.33	111.08	115.49	106.6	112.16	114.13	114.07	105.95	105.62	108.16	105.06	106.08	109.97	106.15	108.91	107.72	105.37	99.805	105.72	108.48	112.19	107.29	111.77	105.33	106.1	108.01	109.85	108.56	108.75	105.61	109.56	106.89	109.25	110.37	109.88	106.34	109.83	104.73	106.69	113.3	105.21	111.75	113.71	109.55	107.54	106.21
114.61	104.85	109.56	114.33	109.22	105.8	106.33	104.98	107.04	106.64	110.7	113.86	107.65	113.12	112.04	105.09	109.86	107.86	106.91	109.68	104.18	111.19	107.99	109.52	104.39	108.61	105.91	104.5	110.64	111.86	105.33	109.94	107.22	108.77	106.04	107.71	107.15	106.5	114.42	115.24	102.26	104.43	107.52	103.35	108.23	112.74	108.65	107.24	110.71	108.12
107.98	111.13	102.42	101.6	110.26	104.56	108.93	103.49	106	102.19	106.24	108.39	104.99	98.146	107.19	105.35	102.84	106.78	106.83	108.05	104.31	107.78	105.28	107.42	105.6	98.445	103.11	106.51	107.81	108.6	111.93	108.59	103.07	109.7	102.42	104.03	106.9	106.19	111.84	102.93	108.47	111.43	104.36	108.15	102.53	105.05	105.31	103.92	107.75	109.18
93.063	96.196	100	100.03	98.792	100.5	97.811	97.363	98.472	100.04	99.618	100.9	97.792	101.12	96.622	95.354	101.66	96.496	97.998	97.447	98.619	93.752	96.488	97.849	100.85	89.503	97.637	100.79	102.82	101.86	98.598	104.79	104.47	99.253	101.76	92.667	99.593	95.571	98.62	101.09	96.469	100.43	99.33	99.554	98.393	104.24	95.324	99.98	100.33	101.83
101.93	108.52	104.84	102.63	105.64	114.58	102.27	110.3	107.74	104.88	101.29	111.16	103.88	110.06	101.34	106.46	105.64	105.77	104.09	108.89	93.044	110.33	111.7	106.49	110.74	108.47	107.05	107.08	108.43	107.37	106.28	101.48	107.05	112.08	104.36	105.63	103.63	101.47	109.01	103.67	109.43	108.78	107.85	107.83	105.91	108.4	105.72	106.29	103.02	107.48
109.31	108.88	118.15	103.98	113.71	111.67	115.76	107.77	106.79	108.01	109.62	113.01	107.71	117.26	99.437	106.19	106.51	104.57	104.21	111.54	108.63	111.51	109.42	116.29	111.25	106.43	108.53	111.27	110.05	117.3	108.43	106.02	111.29	101.68	111.78	110.8	105.49	115.39	102.83	102.99	113.02	110.51	104.79	109.07	107.25	106.58	104.46	106.66	112.37	106.38
102.69	96.301	99.508	95.057	96.303	94.975	95.736	93.316	101.44	98.627	89.893	95.924	101.42	98.295	104.15	97.229	95.29	99.068	102.77	102.79	95.02	97.047	96.393	96.418	95.79	90.296	96.117	101.06	99.967	95.32	94.774	101.87	95.543	97.17	101.76	100.79	98.283	98.166	99.88	94.777	101.07	101.43	91.764	98.627	98.587	93.814	95.6	91.728	100.43	96.459
108.47	112.23	106.84	104.67	109.18	109.2	108.77	113.76	104.47	109.76	111.35	111.7	107.32	108.54	108.2	115.02	103.53	108.16	117.39	107.56	109.35	112.18	109.2	109.77	109.06	106.71	108.35	110.68	110.73	111.29	110.3	104.82	108.31	109.94	110.56	107.44	105.43	105.57	115.06	109.18	104.19	105.13	106.49	105.31	111.81	103.89	106.04	106.42	104.41	109.18
110.84	100.66	107.45	108.66	102.4	101.52	103.86	107.98	107.1	96.494	104.52	105.79	108.05	109.4	100.7	108.62	111.05	107.53	104.08	103.26	106.09	109.12	107.32	101.37	100.38	103.39	105.44	100.41	110.9	111.05	102.96	96.589	103.97	104.94	106.75	109.63	107.03	103.88	106.47	107.34	109.91	98.489	101.09	105.12	106.24	111.13	105.4	104.84	109.37	106.1
108.67	108.05	106.75	110.92	104.76	107.71	106.34	109.95	108.47	111.07	112.3	106.24	113.02	109.35	106.77	109.42	105.29	108.93	109.16	104.21	109.59	111.14	106.69	113.98	107.91	101.8	108.09	107.28	108.97	103.72	115.39	106.07	103.68	108.07	109.87	110.95	105.56	114.98	112.06	108.88	113.63	110.75	108.01	109.53	105.08	108.05	111.65	101.62	110.69	112.5
109.94	107.64	110.03	104.65	106.68	110.47	112.64	101.43	104.57	108.86	105.43	110.28	107.96	111.32	106.48	107.65	106.51	107.61	111.73	115.67	106.6	111.04	110.03	104.68	101.27	107.55	114.19	105.09	103.33	107.91	107.98	102.03	111.15	104.94	99.319	105.68	108.81	108.29	108.55	105.56	105.2	113.38	108.68	110.97	103.92	105.45	105.5	108.33	103.97	105.01
98.847	97.47	103.43	96.55	96.499	102.2	101.1	99.155	96.594	94.916	95.355	98.643	99.362	99.81	93.297	99.152	102.19	95.74	98.852	90.598	91.955	94.166	96.156	101.63	99.289	97.411	102.35	101.81	97.702	101.07	94.435	97.297	94.239	100.84	100.56	103.17	101.07	96.129	95.948	98.627	101.9	102.2	94.056	96.077	99.598	95.563	97.658	99.026	101.59	100.52
108.43	107.55	108.26	109.46	107.85	105.46	100.84	104.42	110.31	107.26	110.12	107.04	106.45	107.85	105.75	107.36	109.14	108.8	105.31	100.43	104.7	110.68	106.05	108.03	103.91	106.51	111.95	106.78	98.215	108.91	110.35	110.26	101.76	107.99	105.49	105.26	107.33	110.2	109.98	110.47	104.5	102.61	103.12	100.7	108.28	111.02	105.09	107.07	101.25	104.83
103.55	111.71	108.75	106.03	105.53	109.47	113.53	106.12	107.69	105.84	105.15	107.54	109.44	110.84	117.23	110.37	106.84	109.78	110.08	106.59	112.44	112.69	113.37	112.47	110.76	113.67	108.34	108.78	102.2	107.86	107.61	102.72	104.69	115.6	113.19	108.5	106.43	110.93	103.85	109.19	107.27	101.11	112.44	105.96	104.6	110.63	108.06	110.77	102.75	111.14
104.24	113.22	104.83	110.14	106.73	106.76	101.32	109.12	106.83	101.63	103.6	107.37	104.48	107.85	105.03	102.13	103.18	102.72	103.43	99.773	98.432	103.62	105.4	107.9	107.57	105.56	101.42	104.38	108.09	105.31	107.39	103.43	102.55	110.34	108.58	110.2	104.37	103.08	104.9	107.13	107.37	105.63	101.19	108.58	107.35	105.38	106.29	101.82	105.14	102.58
101.11	102.59	102.92	99.923	103.58	100.4	99.389	102.36	95.68	100.56	103.31	98.09	94.321	95.65	98.982	99.79	104.75	95.864	97.689	96.95	105.12	101.54	97.581	96.966	103.44	101.36	91.602	102.36	93.728	93.722	96.948	96.878	95.623	99.579	95.129	101.45	102.18	97.201	103.06	99.346	94.646	99.953	100.26	95.684	98.285	102.67	97.883	96.7	98.97	100.73
103.77	111.48	113.29	104.1	108.35	116.12	110.61	107.21	114.58	109.13	111.33	105.56	101.68	107.65	112.48	109.43	102.95	112.72	106.35	112.53	110.44	108.9	110.54	109.93	107.93	114.69	107.38	112.42	108.5	105.02	101.28	111.65	101.94	107.85	101.38	111.97	108.83	110.75	109.84	104.56	104.91	107.5	102.83	113.22	111.73	112.24	103.91	108.72	104.98	102.88
107.09	110.17	105.4	112.45	109.2	110.96	107.67	110.19	106.93	104.21	109.32	105.1	111.11	110.74	104.25	108.7	108.24	108.81	110.38	107.87	102.8	109.3	111.09	111.55	107.6	108.84	103.17	104.06	114.54	106.91	108.48	106.13	111.64	102.8	110.36	112.83	108.16	109.97	114.62	110.16	108.74	107.2	112.23	107.15	111.14	108.58	110.61	107.69	112.19	111.22
106.01	106.94	109.18	105.88	108.77	108.22	106.92	106.54	104.91	109.93	109.51	111.2	109.36	108.65	115.55	110.44	105.69	104.55	102.32	113.98	109.36	109.75	105.2	106.43	103.44	106.8	115.35	109.57	111.52	107.49	106.04	110.91	105.7	110.57	106.65	112.04	115.14	105.83	101.01	114.19	111.33	111.24	110.68	107.86	109.17	109.66	105.05	109.53	106.18	107.13
106.78	108.77	107.91	108.84	110.56	107.16	105.4	110.3	109.8	107.82	107.76	111.41	102.8	105.1	107.37	106.68	104.86	103.36	110.7	108.87	108.6	107.31	108.26	100.97	110.99	111.59	105.61	107.87	114.16	107.63	111.36	107.18	109.73	108.77	105.29	105.51	109.87	108.94	101.79	105.34	102.26	106.71	112.86	109.67	103.2	105.66	106.09	105.09	110.37	108.32
102.65	107.05	103.32	108.17	103.37	108.49	99.647	103.17	99.215	110.31	105.46	102.2	105.2	102.4	105.76	106.91	107.42	105.64	106.08	108.64	112	110.05	104.63	107.3	106.22	103.72	104.35	110.19	109.11	109.85	108.84	101.51	102.51	100.12	104.43	102.15	101.32	98.602	104.26	111.05	100.85	98.534	108.64	105.89	107.72	105.21	106.31	108.32	103.82	102.74
99.743	103.15	93.03	98.535	96.685	108.08	99.168	103.69	101.23	95.871	94.475	105.77	98.951	93.748	96.863	101.14	96.695	96.852	99.973	102.19	100.06	99.977	100.17	103.56	92.181	105.08	105.41	99.773	100.89	101.93	105.72	98.691	98.427	104.73	101.37	102.08	96.513	108.47	102.04	107.11	93.271	97.185	102.45	104.56	94.189	100.73	103.69	102.44	104.82	102.32
97.537	98.296	98.392	96.477	102.88	98.74	100.3	98.389	100.06	103.12	99.941	101.36	102.89	107.59	100.47	99.881	98.144	104.65	103	100.36	96.056	101.74	98.833	98.61	102	100.44	98.401	99.65	98.919	92.552	90.636	101.45	99.621	107.68	95.702	106.73	96.486	94.514	95.391	96.703	100.64	102.23	96.629	101.02	102.22	93.934	99.269	98.471	100.17	95.319
106.78	110.41	110.47	106.78	107.65	104.84	117.02	110.66	104.75	104.93	105.75	109.55	103.41	105.79	103.24	105.01	103.49	109.06	110.54	108.93	108.5	110.88	115.38	105.32	107.01	109.57	109.46	111.35	111.71	101.54	108.11	105.97	112.46	112.1	107.72	107.66	109.11	110.94	114.73	111.88	107.68	104.36	105.15	107.49	108.67	108.81	107.62	109.09	103.74	112.37
112.85	107.81	107.2	109.21	107.96	114.58	112.08	107.23	111.46	110.95	109.65	106.37	109.63	107.35	106.96	109.79	114.32	113.2	107.67	109.86	106.09	107.12	107.45	107.86	106.32	109.78	102.1	108.83	111.56	108.86	107.67	111.76	101.43	112.36	109.58	108.07	106.86	105.29	111.97	107.17	108.82	109.55	106.53	110.3	100.32	107.68	108.28	107.39	110.91	106.52
105.05	99.938	106.92	107.23	108.86	110.32	104.81	110.68	107.05	106.69	105.21	101.79	111.85	106.58	111.53	110.62	104.17	100.55	108.29	101.2	106.81	108.55	104.01	108.11	104.82	108.88	106.86	106.33	106.16	103.03	104.79	107.34	103.65	104.08	111.29	101.99	106.09	106.24	103.17	105.31	101.42	106.37	105.37	103.92	104.29	103.84	108.69	103.66	102.94	113.11
110.44	106.09	107.45	112.41	107.68	108.17	110.67	108.91	107.77	103.66	119.29	107.77	107.75	107.54	103.58	106.71	107.02	103.67	109.02	107.93	109.77	103.43	105.53	102.35	103.86	107.99	109.11	101.57	106.37	107.41	107.34	104.56	108.15	107.11	110.15	107.71	109.19	107.57	110.33	108.93	103.95	102.49	106.64	101.31	103.67	107.8	105.42	110.46	110.92	104.34
102.16	111.76	101.03	107.72	109.83	106.34	104.37	105.02	102.47	105.63	108.46	106.72	105.28	106.08	104.39	104.87	112.65	103.63	105.29	109.17	107.62	107.97	108.55	110.22	103.75	104.15	102.76	103.37	110.12	108.51	102.36	112.31	101.35	106.71	105.64	102.81	107.63	101.47	108.63	107.21	109.29	101.21	110.92	99.893	105.83	102.87	108.92	107.52	104.9	108.36
104.59	108.86	111.64	109.86	106.69	106.97	116.68	108.55	109.8	112.54	107.6	107.55	108.79	107.47	104.95	106.37	109.5	105.13	110.91	108.95	105.31	105.73	108.87	107.99	108.06	104.27	106.32	107.79	110.13	110.69	109.28	98.148	107.25	110.68	109.49	107.99	109.94	102.46	110.54	102.2	110.23	107.68	104.73	101.05	109.38	98.112	106.01	106.24	107.44	102.83
109.72	101.76	105.01	102.66	104.98	108.75	105.47	105.86	105.75	106.66	101.67	110.23	104.55	103.65	114	105.93	103.93	103.95	111.93	107.35	105.25	107.77	104.79	108.81	104.46	102.21	110.06	107.15	105.56	100.02	108.61	109.21	108	106.24	106.93	104.85	106.87	107.16	107.28	102.06	107.02	109.91	102.25	105.85	107.69	109.57	106.78	108.64	108.83	105.31
96.928	98.044	101.87	100.72	104.53	98.585	99.476	92.49	98.695	103.42	105.58	97.307	104.32	101.28	99.618	98.654	97.797	102.88	104.6	100.63	102.5	97.489	97.988	101.96	93.101	101.08	102.2	105.65	105.97	100.58	99.929	98.115	97.763	102.98	103.5	102.06	101.65	99.77	105.63	101.61	99.684	96.825	101.73	107.13	103.45	99.478	105.5	101.48	102.64	105.93
105.1	107.82	100.34	106.62	107.36	107.49	107.44	108.79	105.95	105.31	99.615	105.2	110.06	108.36	99.662	104.61	101.73	105.61	110.23	113.32	114.59	105.49	102.45	108.06	111.06	99.669	107.58	103.6	105.72	103.65	105.31	108.01	104.99	102.69	110.24	114.43	106.31	103.98	109.23	98.407	108.36	105.41	106.03	114	110.9	107.8	100.44	102.48	107.13	105.7
104.03	103.81	98.792	109.49	102.44	103.7	109.45	102.82	106.41	96.801	105.06	108.31	104.29	109.52	108.52	113.82	108.15	104.99	104.21	105.57	102	106.83	104.64	100.48	105.77	102.54	109.37	111.6	111.11	106.41	102.95	104.08	99.324	108.69	104.69	100.34	105.65	109.95	109.97	98.971	101.49	106.2	109.28	112.53	105.58	107	105.9	106.49	102.36	104.87
102.42	105.72	104.34	113.53	102.48	106.9	107.97	103.55	104.01	101.25	110.06	106.38	109.75	104.57	102.08	109.53	106.82	103.94	103.45	99.823	107.93	101.35	105.91	106.17	107.58	105.4	107.24	106.66	112.3	91.524	105.44	102.76	108.79	109.25	106.99	109.58	104.97	106.13	104.43	110.29	103.28	102.85	103.85	100.33	109.76	103.02	97.937	103.63	109.66	105.64
114.09	107.81	110.66	115.73	107.01	106.21	106.86	113.71	112.69	109.82	109.1	110.12	108.65	110.18	115.75	107.84	98.691	109.96	102.28	111.08	111.04	109.73	113.76	107.63	107.16	113.34	117.4	111.15	114.45	105.82	109.21	103.55	112.7	113.51	111.67	106.76	111.05	111.29	110.02	106.36	106.02	111.84	113.61	110.48	114	112.65	112.37	109.66	109.76	108.26
111.69	108.82	99.848	106.4	107.23	105.02	103.53	106.45	102.95	108.47	104.32	102.8	105.05	102.81	107.77	98.509	109.09	106.31	101.83	101.78	108.19	104.26	106.06	106.14	109.07	105.58	101.74	98.529	104.31	102.96	102.9	106.84	102.94	105.19	112.19	106.92	109.16	110.17	106.32	109.43	105.59	103.9	105.72	110.3	105.56	108.64	105.98	109.9	106.02	103.21
109.66	108.96	105.54	107.55	111.72	111.27	105.96	110.74	108.74	110.16	116.45	107.97	104.08	109.68	117.53	101.46	115.36	105.96	108.21	108.24	109.07	108.79	104.73	104.63	113.43	112.78	110.28	112.2	108.17	113.71	107.69	108.02	101.44	106.31	108.2	104.13	113.19	104.91	110.83	103.5	112.13	109.09	103.99	112.75	107.6	112.76	107.94	111.57	107.85	106.74
103.72	106.5	97.044	108.12	98.452	100.47	102.03	105.17	108.18	102.15	104.41	113.98	107.23	111.32	97.374	104.85	107.75	105.57	104.54	106.79	111.12	100.11	103.88	106.94	103.37	106.71	110.91	107.53	107.86	102.45	109.25	105.29	107.28	103.75	109.56	108.01	103.02	105.9	113.44	105.25	106.57	106.62	101.52	108.2	108.6	103.25	109.33	107.23	100.53	101.27
105.9	106.51	107.23	110.78	109.19	110.37	106.96	101.59	110.69	111.81	110.34	108.54	104.87	106.23	107.39	111.35	105.69	110.53	110.12	109.8	105.69	107.45	110.28	108.03	108.28	111.36	105.54	111.4	103.37	102.59	110.55	104.51	101.67	104.38	108.9	107.63	103.51	107.09	108.69	104.24	110.81	114.61	107.08	106.84	109.34	108.51	110.74	107.85	103.37	107.53
98.192	92.204	105.25	99.029	94.02	98.469	94.929	99.48	100.7	92.911	102.47	100.41	97.641	102.78	96.722	97.482	93.809	89.421	102.76	100.78	90.983	98.315	98.845	98.792	96.986	101.46	97.166	98.945	101.51	89.567	96.669	100.21	98.85	98.62	98.909	100.18	98.967	96.703	98.741	100.52	97.101	98.187	98.262	93.065	99.489	96.262	101.09	98.68	101.92	98.165
100.54	102.98	103.6	95.52	100.57	105.33	97.36	94.922	104.42	98.085	102.64	97.827	96.117	94.465	103.17	101.83	99.707	102.39	105.03	102.15	102.43	98.898	102.05	102.75	100.36	101.27	97.493	97.717	100.6	104.9	99.318	101.58	102.39	100.74	96.946	96.303	100.68	100.33	96.909	105.72	103.65	100.85	98.91	100.35	97.792	99.392	102.02	103.54	100.53	99.491
111.4	109.88	105.18	117.53	107.42	107.89	115.03	109.23	113.29	109.64	112.03	113.28	112.49	109.29	110.58	112.82	116.27	109.49	110.74	109.75	108.13	108.99	105.52	111.75	104.72	109.3	112.72	120.17	111.93	108.3	116.05	112.66	109.98	106.54	116.34	108.86	109.26	110.42	112.41	110.71	115.14	116.24	115.39	115.32	111.54	110.8	107.07	107.03	112.83	106.09
110.7	106.77	114.74	110.12	105.49	111.35	108.1	106.58	113.1	110.7	108.69	111.54	111.64	103.11	101.71	107.13	107.34	113.98	104	107.86	107.67	110.48	105.27	107.03	109.93	105.42	102.16	108.29	110.36	110	105.7	109.06	113.34	108.38	111.11	109.79	109.28	108.44	113.06	107.21	108.7	106.38	106.75	109.29	102.1	106.47	107.63	102.24	108.86	106.09
104.92	106.14	107.69	100.8	109.86	102.75	102.6	111.19	105.23	104.63	107.47	104.75	100.09	103.77	106.82	106.49	103.65	106.71	111.83	96.661	105.37	106.48	108.62	102.64	106.18	109.97	107.7	109.37	106.14	103.07	102.06	108.93	107.35	99.869	104.14	101.94	105.48	109.21	112.8	104.25	112.33	103.31	106.47	100.48	108.93	102.9	105.85	108.4	106.19	111.75
105.06	109.22	108	105.12	106.36	108.45	111.01	106.23	107.47	101.66	107.07	104.13	107.39	107.57	100.75	104.2	102.8	109.86	102.03	108.17	104.88	102.5	98.491	111.9	102.34	110.01	110.12	106.44	103.6	108.31	104.13	104.56	111.65	105.36	99.655	101.2	103.8	108.12	102.11	105.93	109.86	103.27	99.776	104.71	102.67	103.79	107.97	105.46	101.91	107.34
105.31	106.21	106.69	113.92	105.34	110.31	111.84	108.5	102.05	112.75	104.59	106.96	113.68	112.03	109.13	107.29	108.26	108.51	105.63	110.06	109.37	110.18	109.18	109.52	114.5	111.14	109.12	109.11	106.62	99.115	108.45	108.11	109.11	106.66	106.93	108.36	104.93	107.53	104.8	112.08	107.94	110.2	101.85	108.51	107.02	110.12	109.94	108.51	107.83	108.44
104.3	101.72	103.41	109.19	104.69	107.84	105.12	103.77	101.32	100.53	95.018	100.89	96.09	102.54	102.07	104.53	96.853	103.49	102.37	104.23	108.37	99.433	109.29	100.06	102.41	106.12	100.31	101.12	102.42	105.65	95.066	108.22	102.62	95.674	99.235	99.304	103.69	96.179	101.99	103.64	100.24	101.53	94.576	108.24	100.94	98.243	105.27	104.45	103.95	106.95
108.08	106.55	104.14	110.08	103.1	102.79	106.96	104.34	106.94	105.33	105.93	104.63	108.23	107.54	101.16	105.26	103.7	105.52	110.09	100.7	112.68	106.6	113.67	106.51	107.69	108.22	99.113	113.5	106.77	101.42	107.55	105.63	107.02	110.13	108.19	106.57	105.96	104.92	111.42	107.16	105.32	99.826	115.06	102.1	99.914	94.343	104.58	111.63	104.3	103.17
110.44	111.65	107.57	107.61	106.11	116.93	107.18	110.52	111.47	104.16	116.14	106.47	109.15	111.01	108.01	116.84	106.61	110.62	109.57	104.35	106.5	109.78	108.94	112.06	105.43	105.11	112.35	110.34	112.21	104.43	111.56	108.83	111.27	111.73	108.59	113.75	112.46	115.55	116.46	111.01	105.21	107.76	103.38	107.36	110.45	108.28	113.25	116.51	108.3	114.95
97.09	95.655	104.19	93.954	97.829	95.728	98.996	95.028	97.548	100.81	100.22	100.04	98.921	102.28	100.96	92.219	104.54	100.27	91.205	94.525	100.61	101.09	91.597	98.165	98.665	96.112	93.68	96.403	94.901	98.274	94.955	100.9	97.22	95.117	100.21	100.49	102.57	104.87	96.744	97.825	100.14	98.776	102.65	99.387	104.54	96.127	97.671	97.816	102.51	96.779
109.58	108.55	113.72	105.37	106.65	104.91	114.29	110.07	107.1	111.32	116.13	109.39	106.55	113.57	109.78	108.75	105.83	111.09	102.24	102.04	107.4	108.74	112.23	110.46	108.44	108.64	109.36	111.92	104.92	102.06	107.58	108.72	102.94	109.35	105.35	105.06	104.86	111.84	104.12	103.75	106.96	101.72	107.22	108.39	101.93	110.53	107.04	111.63	111.81	109.06
103.8	106.02	110.09	101.49	105.15	102.91	105.95	105.03	101.58	97.782	107.28	105.42	104.14	101.2	115.35	103.82	97.182	105.33	109.84	109.02	109.72	102.1	104.29	104.95	106.22	108.63	109.37	107.27	107.15	110.9	108	111.69	102.65	105.77	102.1	108.07	112.06	108.01	111.39	100.66	111.66	100.11	106.73	108.21	101.3	109.09	106.08	108.93	105.95	104.39
97.303	94.048	94.837	100.49	99.682	96.197	97.119	100.14	101.77	100.67	99.719	100.16	108.01	102.58	103.69	101.95	101.65	99.354	94.824	99.832	100.37	95.998	104.31	96.265	101.02	100.43	98.351	106.78	97.109	101	97.1	99.261	92.665	100.84	96.44	100.33	102.08	94.089	105.22	99.43	99.633	98.462	94.941	97.385	106.32	100.05	101.86	100.9	106.17	101.66
110.48	107.71	107.11	108.87	105.65	107.47	106.53	105.97	101.91	104.14	110.65	111.48	107.67	105.74	109.07	102.45	106.08	109.71	106.47	104.95	110.59	107.97	108.56	107.48	102.77	113.04	109.02	111.88	105.67	103.14	109.95	103.28	109.59	111.8	114.23	106.99	112.61	108.68	109.05	109.61	113.59	104.66	112.74	106.9	107.46	109.98	108.57	111.46	108.11	108.83
104.57	109.18	108.13	111.7	107.95	108.22	107.64	105.49	106.95	113.56	114.61	105.97	109.84	102.54	107.95	113.62	114.42	109.14	109.86	110.82	106.38	114.26	107.89	109.98	100.81	107.95	106.25	106.36	108.75	100.54	109.42	108	107.12	102.27	112.48	108.92	111.36	108.25	106.13	103.96	109.66	102.89	110.86	107.94	108.07	101.95	106.99	109.74	108.79	105.03
105.21	113.68	105.5	103.68	105	108.34	110.27	108.07	108.21	112.33	105.24	108.02	103.81	109.7	108.52	109.61	103.63	109.66	105.94	101.75	105.12	101.87	111.99	103.42	106.2	106.29	102.15	102.02	101.45	107.36	103.96	101.6	102.31	107.17	107.88	107.23	106.19	107.99	101.05	106.37	99.108	103.85	101.26	106.93	109.45	111.94	102.78	100.39	103.43	104.31
109.68	107.25	108.68	108.03	108.24	105.45	110.47	106.16	105.11	107.34	109.49	107.79	102.7	107.74	112	103.72	112.95	111.4	106.62	100.73	104.34	105.47	112.43	110.08	107.61	102.53	113.96	104.97	113.62	108.14	111.29	105.41	107.23	110.34	103.96	112.93	108.01	112.72	108.85	105.71	116.01	114.36	105.31	111.59	106.28	107.94	115.42	106.08	112.73	106.35
102.03	99.896	102.5	99.377	100.57	102.47	102.61	99.615	102.02	98.441	97.921	108.02	106.67	98.319	103.7	98.123	93.958	101.01	101.04	102.37	103.89	99.998	100.06	99.269	105.48	96.568	101.1	99.978	100.64	97.565	105.15	102.51	99.983	101.91	106.28	96.526	100.06	96.983	97.187	101.72	100.02	96.63	106.63	96.893	102.14	103.03	106.33	108.68	98.901	98.26
104.82	107.63	102.7	111.81	105.66	105.01	99.801	108.28	112.58	101.98	99.384	101.9	105.83	102.22	100.73	105.03	105.6	105.52	102.12	106.66	106.58	101.58	104.76	107.5	105.36	108.67	111.35	102.55	109.47	104.64	107.41	103.55	112.28	110.66	106.35	104.23	106.64	102.46	101.39	107.01	107.07	99.938	102.93	109.94	110.87	106.97	106.38	101.91	108.19	104.48
105.32	110	108.25	104.46	107.04	111.27	111.5	111.83	113.04	113.03	107.31	109.19	105.58	111.56	104.89	111.27	106.95	102.65	107.59	102.96	107.19	114.59	103.96	106.26	113.82	107.8	111.41	110.02	107.69	109.03	106.06	109.48	107.82	107.54	104.94	101.2	107.4	111.56	106.96	107.3	111.22	102.85	106.68	106.43	104.84	109.53	111.06	104.71	107.47	105.23
104.18	105.67	111.52	103.13	106.22	111.33	107.44	103.17	108.49	109.49	102.33	104.56	110.57	113.69	105.75	105.82	105.65	109.31	105.83	108.7	104.34	105.44	102.89	111.4	104.52	105.95	107.38	106.14	107.65	102.57	103.89	104.09	103.96	107.19	104.84	99.224	106.9	99.308	107.76	108.07	109.04	103.99	112.19	107.66	102.42	111.38	100.38	102.98	111.57	103.21
109.38	106.36	111.37	111.11	101.7	114	102.4	105.01	112.53	104.16	112.19	104.23	111.08	102.97	107.41	107.43	105.12	107.26	106.42	108.92	107.87	104.29	105.37	105.73	107.45	103.86	104.23	111.44	104.05	110.36	104.97	107.43	104	112.65	107.87	102.42	105.03	110.29	101.28	113.47	109.99	107.61	107.72	107.86	108.73	109.5	110.5	106.64	104.52	106.92
111.1	109	105.16	109.54	108.06	108.37	107.45	108.21	109.06	105.8	109.19	102.17	111.7	109.6	111.63	106.17	107.95	110.24	111.14	110.97	106.68	110.1	112.09	108.87	112.36	107.58	112.66	110.57	107.83	112.85	117.36	111.65	113.92	112.54	106.91	114.88	121.36	107.83	108.4	107.13	112.65	108.34	107.23	111.47	113.28	111.88	109.58	114.09	115.54	110.02
113.41	109.59	109.23	107.8	108.7	101.09	108.1	108.6	111.82	113.61	107.65	108.01	105.95	101.61	103.73	110.46	112.09	110.35	104.48	107.54	105.49	106.65	110.74	108.38	107.12	102.86	112.25	111.45	107.18	107.52	112.88	109.93	102.18	110.32	108.9	106.5	99.894	103.14	109.91	106.99	106.99	111.72	101.92	105.67	115.1	110.67	107.09	108.68	96.21	102.98
107.03	104.66	107.7	101.61	107.68	100.76	103.41	108.87	106.88	109.39	103.45	109.85	105.37	107.36	106.59	105.62	112.12	101.48	107.02	108.03	108.79	106.91	106.48	105.67	100.81	106.16	107.78	110.13	99.906	108.65	105.61	109.61	104.06	108.13	111.15	108.58	108.14	106.91	109.77	106.43	111.3	108.88	101.93	106.12	106.7	104.98	98.302	106.37	103.73	100.9
104.79	103.16	106.61	102.83	106.02	102.2	103.06	106.97	106.22	107.32	101.67	108.18	109.08	101	100.08	105.09	104.28	106.16	105.44	109.38	106.93	103.38	104.82	104.66	107.19	105.79	104.01	109.18	106.27	108.47	103.9	101.73	112.15	99.001	102.1	107.26	107.43	105.84	112.49	104.86	107.66	102.39	106.96	113.54	105.41	106.04	107.31	101.75	107.8	104.03
106.4	100.66	103.97	101.67	104.69	109.68	110.26	106.81	108.16	106.99	107.92	107.34	108.65	105.33	108.79	102.34	101.79	104.32	110.96	106.17	104.28	102.83	113.45	102.18	107.46	102.9	105.84	106.5	103.15	101.03	103.34	105.28	110.49	109.04	104.39	101.78	110.96	108.79	106.08	106.79	105.12	100.43	105.56	101.2	104.75	105.06	102.98	101.69	116.74	106.94
110.23	110.07	104.61	107.29	101.06	103.08	104.5	108.27	108.01	105.02	100.72	106.24	106.96	109.06	102.6	105.35	110.63	108.97	101.16	102.12	106.65	101.66	107.46	101.95	104.95	107.51	101.51	108.44	105.63	105.95	108.74	108.22	108.57	103.25	105	106.71	106.19	108.47	111.56	109.01	100.71	106.84	105.27	104.47	106.5	101.66	108.1	110.69	100.55	109.11
107.71	104.54	105.64	110.52	106.02	110.41	105.22	109.17	104.41	107.04	105.03	111.07	108.06	110.14	107.57	105.86	107.27	106.41	107.04	112.57	111.58	106.27	105.95	104.83	110.95	108.76	107.92	104.2	110.72	108.23	108.02	102.65	105.05	110.24	107.5	105.47	106.67	109.74	107.25	105.73	111.19	102.86	104.27	120.08	108.8	105.29	108.65	103.97	105.89	107.14
107.31	105.67	107.79	107.37	103.74	112.7	111.73	109.64	107.81	101.24	113.58	108.36	114.08	106.12	104	107.32	105.92	104.43	100.76	111.41	106.66	104.53	109.56	104.33	108.39	113.91	110.61	113.1	106.06	109.99	107.05	104.23	107.06	106.24	107.04	110.27	109.46	115.72	106.35	108.15	110.97	108	111.19	110.06	107.89	108.82	103.29	108.64	104.27	101.71
109.6	107.51	109.3	106.2	109.99	105.55	109.06	103.06	106.24	110.63	108.67	114.7	105.68	106.79	105.16	101.07	103.35	107.9	103.49	110.94	106.57	104.05	109.32	106.98	108.36	105.13	108.86	106.43	108.37	110.04	109.39	110.55	106.61	105.63	111.75	107.1	108.43	112.65	110.26	103.06	110.05	106.15	103.88	117.43	111.05	107.31	113.27	111.85	107.36	110.14
95.716	97.536	94.778	97.941	94.558	94.438	95.722	98.966	95.866	100.28	98.485	99.715	97.621	101.03	96.62	98.414	100.4	98.837	99.545	97.444	103.13	97.75	98.133	99.21	98.13	95.696	106.6	95.252	102.6	98.821	100.81	99.17	96.468	95.067	97.403	98.446	93.855	99.948	94.034	95.651	94.141	98.997	92.163	98.702	96.609	97.792	97.418	94.768	101.78	91.048
99.903	97.781	99.967	100.57	97.693	102.46	100.59	101.99	99.639	97.047	99.986	100.93	106.47	98.232	102.18	100.71	99.704	101.77	103.52	105.96	103.94	95.073	105.77	104.17	97.578	98.593	104.12	101.65	94.21	102.66	100.87	103.61	98.384	97.915	103.87	100.62	99.691	99.316	94.118	108.13	101.57	96.335	102.11	102.92	102.04	104.06	97.347	96.112	101.4	100.29
105.78	105.75	108.24	106.52	107.58	105.44	113.92	108.52	108.36	103.37	105.78	107.27	106.09	109.94	104.46	114.64	106.38	111.54	105.4	108.77	108.35	105.58	113.89	111.65	104.43	107.79	106.12	109.07	113.31	105.92	110.65	104.56	107.68	110.1	114.13	104.98	107.56	107.67	102.48	106.19	109.41	108.63	110.28	109.28	104.36	109.04	112.21	105.05	111.93	106.7
111.56	111.59	113.76	108.24	106.78	105.25	110.7	114.31	112.9	111.07	105.88	114.1	112.91	113.86	109.44	116.06	109.95	109.42	112.76	111.33	112.15	112.28	111.21	110.1	111.52	110.91	107.78	112.55	108.08	111.35	108.3	112.7	111.78	110.66	114	105.51	117.03	115.85	105.41	113.08	102.49	107.38	111.2	110.74	110.78	109.11	110.53	109.48	109.69	115.01
96.792	104.75	106.23	113.5	104.73	105.63	110.19	101.86	108.43	103.01	105.94	104.08	102.74	107.88	109.88	105.94	110.26	103.99	104.62	102.69	106	103.13	107.44	105.59	109.08	105.55	107.1	100.93	106	108.62	105.18	110.13	98.374	102.83	99.587	106.06	108.9	104.72	105.33	105.2	101.22	97.221	101.74	104.18	108.47	106.62	103.07	103.54	107.82	112.1
108.94	106.47	108.44	110.03	111.15	116.87	105.58	108.1	105.55	113.6	108.3	114.43	114.67	101.28	104.54	114.19	115.88	111.38	107.62	106.43	115.47	106.34	107.92	103.49	114.9	114.4	111.24	103.09	112.98	111.47	109.1	111.78	118.34	114.29	111.03	114.17	111.45	111.34	109.6	112.27	110.99	116.82	113.76	111.38	106.63	106.74	109.04	115.48	110.14	114.15
97.177	97.812	97.903	104.29	99.529	102.93	102.16	92.058	104.78	96.924	102.99	101.2	99.449	100.79	102.47	97.859	98.065	98.909	98.112	99.921	103.49	96.228	103.74	100.04	100.99	97.117	98.499	95.866	97.707	105.23	99.851	107.86	100.21	106.08	101.37	97.783	95.235	100.85	102.62	100.77	102.77	99.625	102.19	102.43	102.54	96.071	102.76	98.725	102.79	100.24
108.93	104.19	110.46	98.859	107.35	106.23	108.67	112.12	106.93	108.59	109.42	103.99	110.26	105.21	104.95	105.26	105.46	100.94	106.07	109.96	105.85	103.66	104.62	106.37	111.43	108.13	117.69	108.35	104.33	108.69	113.09	108.91	108.06	106.57	113.19	104.78	105.05	108.98	114.89	107.06	111.42	113.78	107.58	102.72	109.32	102.44	108.5	108.94	107.92	111.8
103.19	108.74	105.51	109.83	103.63	105.51	105.61	101.77	106.71	106.46	106.53	110.16	102.44	108.47	108.42	106.33	106.59	109.06	106.05	111.68	112.15	103.66	109.63	105.55	106.98	106.05	105.41	102.31	105.49	101.07	102.61	99.956	108.67	102.37	105.26	104.61	102.84	106.35	105.51	105.6	98.403	100.63	102.88	109.13	104.99	107.58	103.5	104.1	100.96	104.49
105.83	108.02	105.1	103.97	108.97	104.5	103.67	102.73	106.67	101.25	103.91	108.05	102.82	101.51	109.4	104.64	99.922	102.05	103.38	105.52	108.53	109.61	103.32	107.34	109.92	110	112.48	108	114.57	109.24	102.82	111.41	107.06	100.5	109.91	107.4	105.17	109.05	105.62	105.29	109.73	104.92	104.02	104.68	103.97	114.64	107.9	104.3	108.89	103.45
114.24	105.55	113.21	112.82	116.6	107.05	108.44	107.57	107.56	110.7	112.19	103.82	111.89	104.8	114.17	111.24	115.16	112.91	116.84	109.82	107.06	113.78	109.83	113.36	108.1	111.67	107.27	109.24	110.85	105.77	112.99	113.44	111.15	115.2	109.92	112.95	112.22	113.75	109.99	109.52	107.63	114.17	107.29	104.83	107.24	110.92	107.39	111.4	106.98	105.46
111.31	108.03	103.95	111.36	112.7	108.61	108.26	114.99	106.52	105.03	107.36	112.37	103.86	109.04	110.5	114.02	106.86	106.36	107.94	112.01	104.03	106.72	106.46	108.06	110.5	107.04	107.45	105.8	106.09	107.89	106.51	109.84	111.54	105.98	103.58	109.71	113.21	109.27	107.64	108.54	108.25	107.68	113.17	117.67	106.02	108.81	104.94	106.45	111.95	104.12
109.5	105.72	108.7	111.9	105.33	104.93	103.33	105.91	108.29	108.67	100.15	110.33	108.53	103.59	99.819	109.34	105	99.325	107.89	106.14	103.19	104.34	101.15	103.27	109.92	106.38	107.55	110.3	105.55	104.36	98.974	107.96	103.96	106.7	105.26	103.22	105.61	114.05	108.51	103.09	96.231	110.16	100.39	105.77	101.62	109.27	106.04	108.15	108.73	110.03
108.71	106.48	108.33	104.14	112.15	107.9	106.12	103.45	105.46	101.96	106.78	104.87	106.13	105.25	104.77	105.76	101.72	100.06	108.18	112.07	106.16	109.61	107.8	105.79	104.04	111.02	100.71	108.78	101.81	108.26	107.88	105.97	106.89	105.69	103.88	106.8	104.01	111.08	103.45	99.971	98.732	100.79	102.83	104.05	107.53	107.42	104.6	107.8	101.76	109.89
107.71	103.56	107.13	107.98	104.25	104.89	106.02	103.47	111.37	104.99	108.03	100.43	103.57	106.45	110.36	105.85	104.24	106.62	107.14	98.147	101.44	101.67	104.72	103.73	106.99	99.816	101.79	109.19	105.48	104.47	106.59	105.48	109.05	100.64	107.67	102.41	107.59	111.76	101.57	105.23	106.34	102	103.31	101.34	100.92	102.6	105.51	105.25	101.13	103.73
106.79	108.15	106.92	108.96	106.23	107.96	107.8	108.94	108.12	108.57	111.54	114.44	102.34	109.26	110.98	103.72	110.49	105.55	108.7	112.89	111.36	108.49	113.62	108.95	109.68	110.16	111.92	112.1	110.46	109.78	107.38	108.04	106.7	103.47	109.69	110.87	108.18	104.74	112.19	110.19	107.9	105.88	110.71	105.56	111.66	106.68	107.33	112.85	108.44	108.42
109.64	109.08	105.35	104.19	112.17	109.61	112.32	110.71	109.46	112.76	110.93	105.6	106.78	111.62	110.61	104.4	109.49	116.15	110.38	106.37	111.57	114	103.58	108.95	110.87	106.98	106.43	108.69	100.66	107.81	108.51	107.54	107.91	110.18	107.56	107.57	110.62	105.38	108	112.71	109.09	107.48	108.24	109.58	107.57	109.96	112.2	107.36	106.25	107.24
110.52	106.57	110.68	109.4	110.55	110.78	114.19	118.62	115.93	109.29	106.57	110.13	115.11	109.52	118.58	110.6	111.36	112.98	111.87	112.83	116.8	106.57	108.07	105.71	109.52	115.31	108.33	112.46	110.84	109.36	113.22	111.03	112.96	114.32	111.14	115.17	113.69	114.64	113.75	105.29	105.88	103.96	107.21	106.94	115.35	113.78	111.22	111.26	110.39	115.22
108.85	110.42	107.08	102.99	99.134	110.2	109.02	106.29	110.11	101.4	102.82	111.09	110.55	114.74	98.789	107.17	110.46	101.78	107.72	106.75	112.01	108.49	106.58	106.36	110.29	103.66	109.13	103.76	113.43	110.38	109.86	104.95	105.96	111.4	113.53	109.54	109.22	112.83	107.18	111.48	107.65	111.52	112.26	111.09	103.43	111.19	110.22	106.75	111.69	109.13
105.82	110.73	106.56	110.33	104.44	113.43	108.15	114.59	106.32	108.21	109.98	116.48	102.07	107.92	106.91	108.99	113.18	113.78	113.73	110.37	102.99	112.3	113.68	111.83	110.45	110.58	108.84	111.32	109.74	108.85	107.87	113.71	112.2	103.54	106.27	111.34	100.69	113.25	112.54	111.05	105.51	118.18	115.21	113.49	109.83	105.14	109.05	109.92	107.7	108.39
90.907	99.517	100.86	94.478	92.349	99.222	92.494	94.54	94.972	95.547	95.322	99.38	99.906	95.474	104.51	98.2	99.051	92.966	95.483	95.431	98.811	103.86	96.142	101.35	101.95	94.127	95.57	99.974	97.491	105.18	91.186	98.967	99.424	101.17	98.196	94.047	95.407	100.74	92.183	93.285	97.504	98.016	95.467	100.13	99.816	98.749	97.405	94.721	100.6	97.612
102.18	107.43	106.34	108.38	104.57	105.71	112.55	107.57	105.55	106.02	106.21	101.57	100.14	110.76	107.82	102.64	103.97	106.55	103.82	102.6	105.63	98.891	105.73	105.6	100.13	100.61	100.32	102.26	105.84	107.37	101.68	104.73	106.3	101.25	107.95	103.7	107.7	102.72	100.34	108.51	104.99	106.01	104.75	106.17	98.642	103.76	104.55	103.83	106.41	104.77
115.34	105.39	105.4	109.78	104.81	118.28	107.8	111.56	111.23	113.41	116.08	113.6	108.47	112.34	108.03	114.37	110.19	112.44	108.72	106.76	110.92	110.16	112.99	106.72	108.37	104.17	105.11	110.82	112.79	109.19	109.54	109.46	104.49	112.76	106.01	115.37	109.05	108.98	113.53	109.71	106.61	112.84	113.93	109.55	107.8	115.39	111.87	110.46	112.49	109.33
102.8	109.76	113.52	117.73	112.79	110.69	114.32	113.19	110.87	110.76	111.48	110.79	116.24	107.91	111.33	108.55	111.8	105.29	109.95	107.09	109.87	106.82	107.88	103.35	113.69	106.25	111.9	110.56	108.47	107	111.21	104.25	104.18	108.62	109.94	111.97	112.28	118.36	111.12	112.45	105.35	109.36	114.2	106.63	108.99	102.05	108.41	108.52	112.42	107.85
111.01	110.86	107.38	106.06	106.83	109.44	107	103.09	107.93	104.14	105.46	106.97	107.55	107.33	102.74	107.11	102.22	111.54	108.23	104.4	108.56	110.36	106.67	114.13	107.36	100.05	107.21	104.79	111.92	108.14	107.7	105.01	104.58	110.68	109.31	103.85	101.22	103.62	109.24	105.97	103.31	106.37	107.42	99.77	104.45	112.35	112.77	106.13	106.58	103.18
96.106	106.92	104.7	95.848	99.77	97.057	96.799	101.42	105.45	104.79	102.53	97.902	94.503	100.91	94.867	92.253	100.08	98.214	102.29	95.773	97.433	97.431	100.01	96.155	98.68	95.056	95.268	106.26	98.206	101.86	100.13	99.105	101.12	95.409	99.374	91.533	96.587	103.27	98.484	96.18	97.7	103.05	97.043	96.337	103.98	92.586	93.067	99.949	92.281	101.67
111.35	105.9	105.53	108.48	105.92	113.92	110.23	108.06	113	108.96	108.28	112.89	116.94	102.81	109.74	107.92	109.39	110.68	112.14	112.47	111.1	109.48	111.49	108.9	113.77	109.89	113.8	106.18	110.32	114.95	111.72	109.26	113.47	105.67	108.8	112.02	109.94	111.31	112.91	110.09	112.6	105.77	112.4	107.07	107.25	105.13	112.43	108.73	107.13	108.63
99.741	98.995	100.1	102.03	96.971	108.38	100.06	99.594	100.79	100.95	98.027	102.14	101.25	101.88	100.05	101.19	110.09	96.672	103.61	99.984	105.63	104.84	99.338	101.21	106.37	99.594	108.21	104.82	99.738	101.29	97.892	96.606	98.493	103.72	98.878	104.91	99.628	105.24	95.889	104	101.63	101.02	103.26	99.688	103.78	103.11	100.53	105.01	98.764	103.91
108.04	104.1	109.19	103.62	100.88	107.63	110.65	101.77	102.99	109.56	102.5	109.2	105.05	98.952	107.85	103.35	105.84	107.09	105.46	103.43	111.08	101.68	105.16	104.25	103.35	109.11	95.389	108.17	104.08	104.62	101.24	108.76	109.49	107.77	103.84	105.55	101.56	103.07	108.47	105.77	104.18	105.41	104.82	108.44	104.07	104.33	103.54	98.384	102.57	110.07
102.7	106.62	106.85	100.8	99.592	103.76	108.94	104.22	101.01	112.2	108.78	105.48	108.44	103.42	102.62	97.384	105.99	104.4	105.32	102.04	107.52	104.57	106.4	107.48	105.48	102.45	107.2	109.78	102.09	104.6	104.85	104.14	105.78	107.26	108.29	101.4	108.46	100.8	101.73	99.325	109.01	104.08	108.36	104.45	109.82	102.1	110.61	105.22	98.081	104.95
102.5	99.643	100.41	103.28	97.959	98.709	101.63	101.77	99.698	99.93	101.17	97.75	102.28	102.61	100.97	98.552	100.22	102.01	98.604	99.15	97.058	104.37	104.56	102.4	103.33	105.61	103.15	106.35	96.442	106.06	99.47	98.765	106.4	100.45	103.54	103.66	105.7	102.36	102.83	98.078	106.14	108.28	98.025	102.59	100.23	98.877	100.77	100.59	100.93	103.78
102.64	108.26	108.52	114.35	107.38	111.4	108.15	108.04	101.2	106.07	98.308	106.37	113.4	102.57	103.52	108.84	106.46	104.6	98.812	105.72	106.92	112.55	101.78	108.05	106.41	110.59	111.86	104.11	107.52	105.49	107.55	102.42	108.51	109.05	107.06	103.27	100.8	108.94	105.94	107.26	106.38	103.46	101.53	103.5	108	102.33	103.23	109.6	112.98	108.9
111.05	105.13	106.59	113.22	116.41	109.74	109.11	112.48	106.65	107.7	110.09	109.52	107.43	113.15	107.88	108.29	115.37	109.54	109.13	111.31	118.4	103.42	107.25	109.31	111.37	110.8	113.33	108.87	112.03	107.89	116.65	110.86	112.42	104	114.42	112.43	113.05	110.2	103.48	108.88	112.18	106.07	105.89	113.67	111.15	112.94	110.93	107.23	117.21	110.49
103.47	112.93	110.57	105.13	109.92	109.57	109.48	109.03	110.62	114.79	107.93	109.47	110.66	105.05	107.15	105.37	108.79	109.72	105.88	108.32	105.21	111.03	105.27	108.71	109.9	103.58	109.05	103.57	114.45	108.31	108.3	100.47	100.6	109.25	113.18	107.42	111.02	106.38	113.23	107.68	113.02	110.92	109.64	109.04	112.29	106.9	116.35	108.45	105.81	104.5
109.99	111.31	108.25	111.2	110.08	113.45	108.11	105.45	117.5	111.74	109.24	112.09	108.19	109.49	107.71	113.03	107.57	107.99	104.29	113.63	112.04	108.86	108.14	101.43	107.39	108.93	108.71	111.18	113.48	108.31	104.71	109.11	105.87	112.42	109.09	106.26	106.19	103.07	109.07	111.81	111	107.89	106.88	108.36	107.17	111.83	111.69	106.62	109.82	107.31
97.821	96.929	96.173	94.635	101.62	110.95	106.05	97.505	99.57	95.575	96.735	97.273	94.343	96.823	92.773	97.69	100.31	96.265	100.45	102.55	101.47	95.432	101.53	101.14	100.67	94.674	97.912	96.681	93.546	97.082	99.301	99.499	96.634	92.819	98.469	98.225	97.102	100.19	93.62	98.322	92.47	95.773	102.83	103.55	101.56	91.998	96.289	100.95	98.708	99.43
110.64	103.98	107.1	105.72	109.7	105.23	104.19	110.6	107.12	101.14	107.57	113.99	103.77	112.09	112.29	107.19	110.38	107.99	104.47	111.27	108.26	108.17	111.92	103.26	109.49	111.23	111.41	111.49	105.04	110.84	110.47	105.64	109.38	111.42	109.62	111.42	109.83	104.67	104.3	112.92	109.94	104.94	110.05	108.44	106.27	102.28	105.4	101.51	102.72	112.67
104.59	102.42	105.7	104.25	102.31	103.21	107.52	105	102.13	110.3	106.79	102.61	111.19	109.3	102.41	108.49	108.09	102.09	108.9	102.97	107.47	106.11	106.33	98.412	107.33	109.39	109.52	100.69	104	102.67	114.14	105.37	99.797	104.38	106.83	108.24	107.92	108.6	108.85	102.39	108.03	108.28	105.34	113.97	103.84	106.6	107.59	106.59	97.452	107.52
109.05	103.43	104.91	104.59	105.02	103.48	105.09	107.11	101.19	101.98	106.09	111.02	104.79	104.79	104.04	108.4	106.87	106.04	112.85	104.63	103.77	108.55	102.6	107.37	106.76	102.7	106.63	103.3	108.62	102.51	112.29	109.09	112.39	102.88	104.33	98.131	104.51	107.41	99.459	106.63	106.6	104.1	107.36	104.08	102.51	102.68	108.5	107.31	112.14	102.63
104.09	99.979	103.58	107.72	106.77	105.41	106.94	107.07	106.33	107.31	109.37	105.54	106.23	109.74	101.83	107.06	103.56	109.17	100.4	112.49	107.05	103.71	101.52	105.99	107.89	108.24	102.68	98.691	107.4	107.35	105.75	108.17	103.2	103.42	100.31	108.54	100.99	107.79	105.49	103.51	101.05	105.86	108.16	107.84	105.85	104.02	110.43	106.02	105.92	107.64
101.83	103.2	109.32	103.75	105.84	104.08	100.57	106.99	107.06	99.369	101.11	105.06	100.37	106.79	98.223	100.25	107.87	103.3	107.33	99.281	107.17	106.89	103.22	105.79	102.47	96.722	105.95	111.23	103.36	100.07	108.07	107.21	101.17	104.35	103.26	98.934	104.01	94.815	101.95	110.44	101.03	108.62	103.38	96.737	101.66	102.98	102.23	105.54	102.58	108.17
105	109.75	110.92	99.219	104.33	110.12	105.04	103.78	106.44	104.78	112.93	96.203	101.64	110.47	113.73	110.05	115.5	106.44	105.3	108.56	105.16	104.12	106.74	105.39	103.36	109.96	107.51	108.23	108.98	108.22	99.782	105.43	105.81	107.55	105.04	107.23	110.86	105.9	103.07	107.76	108.17	109.48	108.78	100.32	102.43	103.42	109.63	101.96	109.37	101.79
96.737	100.38	103.51	97.208	98.307	101.24	99.393	98.886	106.43	100.64	98.698	97.566	100.48	105.66	101.58	104.08	97.101	102.5	95.696	98.211	109.13	96.54	102.49	105.66	99.281	101.96	103.9	101.74	103.18	100.75	95.143	104.48	96.886	100.88	99.813	99.66	97.885	105.46	105.22	95.396	103.85	99.704	103.47	104.03	97.48	106	105.69	96.108	100.84	102.52
103.52	105.06	99.484	99.453	99.896	98.514	100.27	98.812	100.81	101.47	104.21	100.71	100.94	106.17	100.6	98.906	100.18	97.928	101.12	103.2	99.953	98.091	97.71	100.05	105.69	97.361	102.5	105.89	104.3	101.98	101.86	96.567	104.54	102.51	100.32	99.212	97.677	101.47	96.54	98.806	104.48	98.857	102.35	97.653	97.735	103.02	97.716	99.852	107.25	101.89
96.209	93.441	102.52	96.784	96.837	97.769	104.32	99.505	101.11	96.775	96.182	100.36	101.8	97.249	101.33	97.808	101.02	104.62	95.201	99.617	102.18	100.9	92.559	98.866	93.756	106.02	96.079	92.958	98.864	101.11	95.306	99.11	97.61	96.044	96.434	95.479	97.495	94.806	101.65	92.864	98.416	99.544	94.312	101.28	97.926	102.14	95.28	102.28	100.91	100.23
97.553	100.92	95.069	99.116	94.82	97.514	100.88	97.164	95.731	92.237	97.156	95.177	98.956	96.368	100.59	96.914	98.785	97.951	93.876	94.338	103.61	104.29	98.227	98.723	102.32	100.84	97.584	97.388	94.715	96.735	101.58	97.572	101.13	100.33	96.26	100.45	97.02	97.298	100.62	96.059	95.031	97.387	97.111	98.383	99.69	99.701	105.39	98.404	101.23	101.84
99.633	101.98	97.326	102.07	92.494	96.367	99.086	97.635	98.049	95.321	95.138	103.01	97.956	91.415	93.721	102.41	91.245	99.013	91.937	96.906	99.257	101.43	97.048	97.406	99.45	95.363	102.19	95.647	103.39	99.891	100.96	95.503	102.46	97.876	96.538	103.84	101.55	98.927	96.477	97.966	97.653	100.56	101.6	99.254	89.05	100.1	105.07	93.217	96.318	101.29
102.4	105.13	106.89	103.88	109.42	103.37	103.71	104.61	106.12	108.66	99.088	104.88	108.25	108.14	104.55	109.54	104.67	110.41	106.74	111.29	108.03	105.94	100.45	103.73	107.55	100.74	106.37	109.69	105.88	109.8	107.76	106.87	107.6	108.18	104.5	106.05	103.57	108.64	103.68	107.37	107.31	102.12	108.7	107.32	109.67	108.3	103.9	101.39	102.1	107.34
104.58	103.98	109.97	104.81	105.56	106.61	107.83	108.12	103.73	113.12	104.71	115.23	103.64	103.13	110.13	106.66	114.63	107.67	113.71	105.39	99.677	104.96	106.91	106.31	107.89	113.04	113.58	108.37	109.91	113.19	111.75	105.88	109.5	102.77	107.24	109.15	111.51	112.89	108.92	110.41	106.52	99.133	102.58	114.48	106.35	112.94	112.1	108.12	105.62	107.53
100.83	109.31	107.38	113.7	107.47	110.85	102.25	114.62	110.33	113.34	106.62	110.85	106.08	112.51	114.52	106.08	111.07	109.3	105.4	105.84	106.91	112.09	111.1	105.56	109.69	105.22	110.69	105.86	106.69	106.59	105.11	101.24	105.11	104.34	103.99	105.28	111.21	106.79	105.07	110.3	101.03	112.45	112.56	108.43	107.29	112.25	107.26	109.59	109	106.02
108.97	105.46	105.68	105.48	109.3	106.22	106.97	107.43	107.31	105.35	111.81	105.38	105.94	104.07	99.927	112.11	109.71	105.33	107.66	108.34	110.11	102.77	107.42	111.15	116.89	108.8	106.58	107.05	108.39	112.75	104.14	110.2	115.34	113.5	106.91	111.31	113.12	107.43	106.54	103.91	112.98	109.13	107.93	109.98	109.17	112.28	111.56	114.13	106.52	109.78
108.01	105.85	101.45	106.2	105.43	104.34	104.46	103.41	104.91	106.62	104.03	102.94	110.52	104.98	101.3	104.19	102.33	103.09	100.55	103.57	101.66	109.82	104.29	106.62	102.23	105.52	106.03	105.28	105.95	105.32	108.85	103.94	101.7	112.1	112.08	105.85	105.27	106.54	100.04	104.08	104.59	106.42	110.97	99.219	100.2	105.05	103.99	109.65	102.35	103.28
105.37	101.83	106.14	107.14	102.68	107.69	101.99	101.68	103.13	102.41	102.22	105.42	112.22	112.93	103.28	105.27	104.31	106.47	105.19	108.97	100.51	108.31	103.07	107.34	103.94	103.32	106.96	100.07	109.11	106.72	102.38	108.55	106.32	107.9	104.38	105.46	111.58	108.03	109.09	102.64	105.26	103.75	114.01	104.64	105.4	101.73	108.48	97.327	104.74	109.82
104.81	103.54	106.84	109	103.26	107.09	106.61	111.63	107.67	107.55	108.18	105.37	105.13	105.95	104.44	110.06	107.76	110.35	112.28	110.2	114.66	108.58	112.14	105.23	112.96	108.76	106.49	106.32	109.52	105.13	107.35	107.99	102.6	107.63	112.77	109.9	113.52	105.24	106.9	112.14	109.54	110.75	110.34	103.1	110.93	105.09	109.52	114.02	104.46	105.38
109.93	106.1	106.21	104.57	106.84	105.68	111.55	106.08	104.99	109.91	100.76	109.02	105.43	102.17	102.72	110.61	111.43	101.35	107.29	109.27	101.99	107.63	100.29	99.05	104.11	109.74	102.75	110.76	105.92	109.06	104.36	106.19	103.73	105.27	101.01	107.11	109.09	110.4	100.95	105.42	105.71	103.66	106.64	107.29	107.48	105.73	101.12	100.44	103.04	103.78
103.66	99.881	107.67	105.74	99.418	98.016	101.23	100.93	105.25	103.61	103.3	108.61	103.48	102.37	104.11	94.928	94.91	105.06	106.36	103.94	97.422	102.82	106.54	94.91	105.58	101.95	97.145	95.671	96.893	106.54	102.93	99.63	101.84	100.68	98.799	99.57	105.4	101.05	97.114	96.879	102.05	98.752	99.138	91.648	97.881	103.74	102.3	103.95	103.48	101.9
105.22	105.97	106.08	101.54	108.18	108.83	113.54	109.62	107.68	111.42	99.351	106.19	100.51	109.14	111.4	106.11	108.39	112.4	113.63	105.5	105.01	101.9	104.38	102.74	100.43	109.89	104.68	102.16	102.68	107.44	100.25	103.47	108.96	103.79	105.09	109.98	102.41	105.59	108.11	113.51	114.23	104.93	106.65	106.41	103.26	105.72	111.12	103.02	104.68	106.27
108.03	107.95	119.12	113.59	107.84	108.4	114.24	109.16	100.72	107.7	107.01	104.34	112.37	107.85	104.82	107.79	109.27	111.83	109.8	112.51	108.27	107.83	109.29	107.59	106.72	107.24	111.85	106.68	109.74	103.33	108.47	107.9	107.48	109.17	110.39	115.97	110.38	114.1	103.53	108.85	105.59	105.59	106.75	107.69	108.55	112.73	111.69	103.75	113.38	108.92
115.46	111.89	110.83	107.69	107.68	108.24	107.15	112.9	108	107.59	112.34	110.68	108.81	111.42	112.96	114.6	110.74	111.66	110.76	118.44	108.99	122.05	112.86	108.78	114.55	110.58	113.55	106.12	117.9	110.57	110.1	106.41	113.75	107.01	112.15	105.96	113.22	117.43	116.08	113.48	105.44	110.48	108.86	112.14	112.22	104.89	114.11	117.01	104.97	107.21
115.29	112.71	104.53	110.86	108.99	106.82	106.66	111.43	110.04	110.11	110.46	111.64	110.75	107.98	110.02	106.12	107.6	106.52	105.85	112.37	111.76	113.12	106.65	115.26	105.68	108.48	114.22	109.22	105.86	112.26	103.03	104.87	108.56	106.83	108.56	108.99	104.49	110.28	110.59	108.32	102.41	113.85	115.7	106.56	109.54	107.56	106.51	103.73	105.12	111.67
115.14	108.08	114.13	109.78	101.54	110.6	111.71	99.406	113.52	111.65	102.91	108.52	106.03	107.78	102.46	105.02	112.89	112.74	108.72	106.61	107.72	101.14	116.05	103.22	107.36	103.4	105.64	105.23	110.86	109.29	112.75	107.15	106.33	113.82	108.15	108.3	107.77	106.62	111.76	104.92	109.43	109.18	112.37	104.54	109.56	107.43	113.59	105.17	102.57	110.73
104.39	110.42	101.7	103.3	104.4	104.25	105.81	108.76	109.13	105.62	111.09	99.619	99.088	104.61	102.83	102.04	101.71	106.45	102.17	104.62	105.19	110.52	103.44	98.905	106.02	108.98	105.16	109.46	97.648	106.95	104.32	108.77	105.82	109.36	106.34	103.8	107.04	104.11	107.81	109.49	102.85	105.9	106.58	99.624	102.29	102.89	106.9	102.44	105.25	110.46
108.2	103.79	103.57	109.54	107.61	106.04	107.27	108.68	108.62	106.44	105.86	103.41	105.16	107.96	104.39	107.86	107.68	107.87	105.69	102.51	105.01	104.88	111.03	101.06	109.87	108.39	105.53	106.88	106.32	102.79	109.67	109.69	110.72	108.51	106.07	108.22	105.63	107.37	113.35	107.44	104.98	107.41	112.02	102.25	109.6	107.32	103.12	107.96	109.16	103.74
105.9	106.11	98.538	103.41	107.85	106.01	103.24	101.28	101.84	104.05	107.8	111.89	108.01	103.44	108.83	107.74	109	105.67	96.892	104.4	108.12	106.89	107.94	109.07	112.03	102.46	104.78	105.66	104.62	103.89	111.51	106.21	104.87	104.68	102.86	103.01	104.55	105.38	101.5	108.18	104.18	103.82	108.75	101.54	107.66	107.76	112.68	107.37	108.49	106.03
103.29	108.56	110.58	112.31	108.43	111.63	105.81	105.25	106.91	106.78	108.11	109.39	105.58	108.24	104.76	104.6	107.42	107.88	111.48	105.28	114.07	109.83	108.6	106.99	111.36	110.62	111.8	109.62	110.63	105.57	110.82	104.2	105.82	106.95	103.45	108.49	111.05	107.13	109.01	106.58	109.91	113.57	109.18	102.87	110.44	104.75	104.35	104.2	112.64	115.81
105.3	106.21	109.55	106.75	108.38	108.02	106.09	101.85	107.71	110.95	112.23	104.89	108.34	108.25	106.36	106.13	105.85	114.71	102.22	106.38	110.41	101.8	111.35	110.74	103.93	109.25	110.52	113.46	109.49	102.11	106.36	108.27	109.38	111.89	106.93	103.18	110.46	102.44	113.21	107.33	106.57	108.29	105.93	111.57	110.35	109.78	112.68	110.12	99.199	111.99
105.6	102.37	101.96	103.65	106.9	100.19	104.36	105.59	112.77	107.65	104.38	109.82	110.94	108.63	102.44	111.25	103.41	114.14	102.47	106.4	101.26	105.03	110.27	110.28	109.82	105.17	108.21	107.69	112.24	109.02	110.02	102.88	103.42	112.53	106.2	100.31	105.94	106.07	104.29	107.46	113.55	107.71	103.44	111.84	107.56	110.28	104.52	104.16	109.12	110.71
108.3	102.54	100.8	101.71	107.62	103.68	108.26	105.59	100.46	107.7	101.04	103.64	114.31	106.89	107.27	107.43	109.84	98.799	106.27	106.94	104.8	111.1	102.31	108.78	108.27	106.69	107.51	106.24	104.69	103.23	114.31	103.21	105.8	102.36	108.74	104.77	101.62	102.83	105.44	103.22	105.85	104.78	103.34	101.39	107.94	108.85	109.17	103.48	108.95	103.54
104.89	105.06	111.07	109.49	112.77	109.15	109.4	108.84	113.96	106.65	108.52	115.53	112.54	106.29	115.31	109.05	106.63	110.19	116.38	111.7	113.15	113.25	109.68	109.83	101.94	115.59	107.43	108.91	110.56	108.02	104.77	107.41	114.55	111.56	112.1	112.6	109.53	106.29	113.61	108.21	112	112.2	112.21	113.35	113.01	108.37	102.35	104.12	104.41	110.57
95.807	102.14	100.24	96.764	95.288	93.565	93.295	101.69	96.988	96.567	95.985	97.2	100.61	102.02	97.354	91.31	95.138	98.52	93.66	103.71	95.203	93.571	98.491	95.615	100.57	86.83	91.636	95.845	92.537	100.66	105.29	95.765	103.5	100.72	105.42	90.49	96.421	102.33	95.271	94.747	98.902	95.54	103.73	92.783	95.046	98.387	95.97	96.746	101.78	94.082
102.31	106.88	99.738	106.49	102.37	103.79	111.73	108.45	103.67	104.05	101.11	104.16	110.92	105.5	104.07	106.8	110.67	112.04	100.87	107.73	105.39	109.66	110.65	103.82	109.13	108.78	104.95	102.56	103.18	106.55	102.6	104.4	105.26	107.47	106.93	105.67	111.85	103.03	105.58	109.15	103.7	105.82	105.85	110.06	103.65	103.33	107.59	102.55	106.99	111.12
106.72	105.28	108.54	113.11	108.75	113.07	105.6	109.65	107.51	101.46	107.69	107.88	104.27	108.24	108.15	104.87	104.74	102.66	103.45	104.51	102.65	102.18	109.04	108.05	108.05	102.98	104.32	104.16	113.8	104.35	104.62	105.59	107.44	105.76	107.33	101.29	110.39	106.53	108.12	103.9	108.9	103.86	104.19	108.62	100.06	101.38	105.1	110.14	106.11	108.95
108.42	98.719	104.25	106.37	103.83	103.15	108.38	106.1	109.01	102.43	104.22	104.46	106.91	105.32	109.68	106.79	101.33	107.05	110.95	106.42	104.39	107.81	105.76	105.87	108.28	99.744	109.09	101.12	106.5	100.2	107.92	115.92	102.53	103.53	104.72	106.02	98.889	107.18	109.92	102.68	107.01	108.41	104.4	105.73	104.16	109.8	111.05	107.68	106.58	104.59
107.01	107.09	107.8	102.54	103.33	111.75	104.59	109.98	106.12	107.7	101.2	106.03	100.76	104.15	106.84	106.1	98.939	105.6	104.72	101.25	104	101.35	103.47	99.381	107.7	101.4	105.84	105.68	110.21	101.49	104.79	106.67	106.04	105.7	101.69	101.78	106.42	104.79	105.37	102.33	105.06	99.74	102.09	106.04	106.32	103.61	107.48	104.94	111.22	103.24
100.92	103.12	101.47	104.4	106.63	107.36	107.78	100.72	103.77	101.23	103.5	106.87	105.14	109.19	101.54	109.77	105.6	105.3	102.96	103.58	105.76	103.54	107.69	105.71	107.15	109.01	107.62	107.66	99.214	102.02	100.74	97.689	100.43	107.87	105.18	107.67	108.57	112.23	105.34	107.75	105.59	102.8	106.1	110.16	107.22	106.22	100.54	105.53	104.84	111.01
104.84	106.95	111.02	104.73	108.15	106.41	110.45	94.922	105.84	107.99	111.44	108.72	114.77	107.25	108.55	104.58	103.19	109.46	109.29	104.81	112.44	110.83	104.02	105.65	101.87	99.293	106.83	106.98	111.89	108.83	106.79	104.13	100.94	109.18	106.05	106.9	104.36	105.91	113.12	109.34	107.29	107.96	108.47	109.13	103.1	107.43	108.91	113.16	111.87	108.61
105.66	102.63	97.843	95.412	104.14	100.25	98.58	93.078	103.88	92.441	102.96	98.769	96.32	102.69	98.371	103.08	101.6	95.397	97.653	101.7	101.73	104.65	97.855	95.111	98.574	102.23	100.36	96.333	96.492	95.395	99.375	94.502	96.442	100.01	96.974	98.226	90.69	101.95	96.075	100.76	96.031	99.306	96.811	90.739	101.92	102.79	102.92	100.39	94.94	101.07
107.9	104.91	107.34	103.37	112.52	104.31	104.98	110.39	102.76	106.8	104.48	110.79	104.03	110.1	112.34	106.57	103.69	104.91	102.23	108.03	104.97	110.7	105.45	105	105.41	106.97	103.43	107.87	107.13	107.66	104.8	113.72	107.39	105.1	101.36	104.34	99.408	109.94	104.73	107.48	103.72	104.49	106.34	106.82	107.48	108.64	109.31	108.94	109.51	103.77
105.81	108.94	98.527	104.2	110.94	104.31	105.25	107.93	107.45	109.23	107.6	103.21	109.93	100.06	110.86	107.42	108.63	109.84	104.95	107.95	108.78	98.866	103.23	109.12	106.77	107.53	110.13	109.29	106.65	107.77	107.85	104	105.63	108.32	105.13	104.25	106.26	106	106.64	103.96	103.94	102.33	106.08	108.87	106.43	107.11	104.38	114.16	107.04	107.74
106.2	106.43	106.94	102.45	112.21	105.05	96.047	110.18	104.54	109.47	110.69	110.37	105.01	103.28	109.13	101.5	101.87	104.74	102.99	106.14	108.58	106.55	108.07	104.74	103.09	104.43	109.65	106.4	100.34	110.3	111.34	104.37	102.35	105.95	106.1	101.39	104.56	102.22	111.57	99.291	107.6	105.69	110.09	101.67	110.08	106.65	103.34	103.91	100.77	105.6
105.81	107.99	99.911	108.3	111.56	108.01	107.46	108.55	109.18	104.12	112.33	94.668	103.6	103.19	107.16	107.26	102.79	100.49	105.77	110.19	107.5	109.27	108.87	99.899	102.81	101.63	112.79	111.46	102.05	110.16	112.51	110.06	106.06	108.95	113.7	102.43	106.49	98.245	109.6	101.65	112.99	106.87	107.96	99.117	115.34	110.15	103.82	105.15	107.78	106.38
109.5	111.06	109.48	112.66	109.38	111.87	108.89	101.73	104.02	104.89	108.89	111.89	109.49	107.8	111.63	106.87	109.45	106.58	106.67	114.57	104.32	111.56	106.63	106.94	106.46	103.56	108.49	108.95	111.42	108.5	111.85	108.13	107.26	109.52	110.83	108.9	104.81	109.69	106	105.44	107.68	102.55	109.88	110.12	105.48	109.92	108.37	114.32	106.5	108.51
105.35	110.72	102.22	108.15	102.44	104.02	106.76	106.98	104.16	107.14	110.76	102.82	102.29	105.89	102.25	104.84	102.45	105.87	104.03	106.4	105.75	103.08	104.17	103.67	102.45	103.17	108.65	108.48	102.41	105.12	102.93	108.47	106.3	106.7	111.67	105.79	113.29	102.65	105.73	105.25	103.24	100.9	108.16	110.3	109.58	105.31	112.59	105.59	103.2	111.64
112.29	107.55	110.2	108.08	100.92	104.58	104.21	111.72	108.47	113.97	105.76	105.77	108.61	103.56	112.65	112.54	107.91	106.44	111.37	111.71	114.38	106.15	110.9	108.28	103.55	106.35	107.2	109.04	109.89	108.37	106.7	108.58	106.11	103.68	111.37	106.83	112.56	109.7	105.92	109.87	105.41	108.37	107.24	108.59	107.61	101.32	107.2	108.48	109.37	107.5
95.259	102.5	100.44	100.13	99.343	95.884	99.568	98.855	95.729	103.04	98.858	98.54	94.5	96.984	102.91	100.65	96.551	101.52	98.865	97.253	93.124	98.195	95.45	100.28	95.775	100.51	96.512	99.238	96.268	100.4	96.274	97.656	99.005	93.507	99.332	103.49	100.41	93.199	95.276	94.042	101.54	100.69	98.176	100.22	99.675	95.926	93.119	101.27	91.813	91.025
109.45	111.28	104.81	108.9	109.55	110.56	104.97	104.12	105.6	109.03	107.9	105.4	107.32	110.1	110.97	114.38	108.88	110.86	104.61	108.84	110.12	111.03	104.89	106.85	107.64	111.17	117.06	112.08	102.43	107.2	110.92	106.82	105.05	107.75	107.31	103.53	105.24	108.99	109.48	108.34	109.76	111.67	109.51	107.9	105.37	114.34	108.91	106.11	108.31	109.02
105.63	109.22	108.69	103.71	102.35	104.59	110.34	110.68	106.62	103.34	105.12	106.78	101.82	102.87	107.42	103.9	106.87	105.71	108.64	101.29	101.92	106.39	109.83	106.62	107.53	106.53	113.43	109.08	102.2	106.33	102.05	106.57	107.65	107.08	106.48	100.65	104.7	106.43	103.3	108.19	103.66	103.35	102.09	105.64	105.75	104.14	103.4	103.63	104.93	107.76
107.01	103.5	104.92	110.68	109.44	104.59	106.08	107.33	116.17	103.7	99.888	116.83	106.26	106.85	105.04	108.81	104.21	104.27	104.61	114.42	106.6	104.34	105.47	106.93	101.89	100.95	104.27	105.83	105.02	100.78	110.52	104.28	104.68	104.62	101.35	102.66	104.07	105	104.25	107.8	109.67	102.86	109.74	106.23	104.11	104.7	111.56	108.27	109.04	107.31
107.19	111.79	107.76	106.49	108.94	100.87	107.3	108.27	107.33	106.71	105.21	105.53	112.28	111.76	99.209	105.42	106	109.13	103.44	106.07	113.02	106.87	104.59	100.79	102.37	101.44	104.92	107.92	106.22	107.73	107.76	101.88	108.16	106.3	105.91	103.33	105.96	110.6	101.26	103.42	110.11	107.3	101.73	103.34	109.04	100.81	110.33	103.71	108.53	105.54
100.17	102.01	101.12	103.31	98.435	94.662	96.202	98.551	101.69	105.29	100.43	99.596	104.78	100.87	101.37	103.49	96.083	96.994	101.66	98.086	100.37	96.968	92.854	103.17	99.866	102.46	102.04	98.799	101.42	101.49	102.81	100.67	104.41	101.75	100.53	103.14	103.46	100.04	94.263	102.52	101.49	103.13	98.526	100.49	95.014	105.93	98.718	102.28	103.89	99.275
97.152	98.137	95.429	99.324	101.04	105.07	97.013	101.58	98.237	97.699	91.003	100.67	95.697	97.554	101.57	103.5	97.283	99.113	90.816	101.81	105.49	98.447	100.99	97.191	97.236	93.524	98.387	96.966	103.36	96.422	96.278	96.838	102.31	95.314	98.164	97.605	93.382	102.61	96.373	97.11	97.213	98.566	101.85	96.602	96.989	97.844	105.18	107.31	94.965	97.006
93.27	95.274	99.072	89.271	95.275	100.98	98.451	102.7	97.703	104.02	94.029	97.054	100.6	93.472	98.177	102.07	96.325	97.421	100.65	101.04	96.598	104.64	104.88	95.586	107.71	98.37	93.553	93.551	94.914	99.247	107.13	99.05	98.593	99.17	93.196	98.321	104.97	101.45	95.542	95.861	92.306	93.472	95.43	100.33	100.45	97.093	99.989	101.99	93.604	101.41
103.81	96.747	95.393	101.1	107.96	103.08	100.32	99.903	104.28	102.18	94.546	95.192	99.659	100.41	98.982	99.101	98.909	93.719	94.73	97.581	98.944	101.11	98.559	100.81	96.978	98.313	102.64	100.3	96.398	100.15	102.9	101.89	103.11	98.102	94.751	102.48	97.917	101.36	104.67	101.72	101.34	98.506	98.103	100.51	97.709	103.69	102.94	101.47	99.311	105.49
98.048	94.36	90.288	101.59	103.89	100.08	98.981	100.71	102	105.97	93.572	95.608	100.84	95.203	98.506	98.402	99.083	97.791	96.933	102.43	97.982	95.395	97.544	95.172	95.34	99.119	99.279	102.57	94.293	101.56	100.84	95.942	93.463	100.7	92.188	97.628	97.729	93.239	96.934	99.533	96.902	96.736	88.744	91.613	92.375	95.524	94.593	96.99	97.167	96.727
105.68	107.65	111.74	110.67	103.52	107.82	110.6	101.12	104.99	109.8	109.27	105.11	100.53	103.1	99.138	109.25	105.98	105.55	109.76	107.09	110.76	102.11	106.06	108.68	109.25	106.63	109.29	108.76	104.28	104.26	101.1	101.72	110.07	105.33	107.68	100.81	103.99	105	107.51	106.73	118.49	106.81	106.72	104.03	104.94	107.46	111.06	101.13	102.46	103.64
108.55	105.9	107.16	107.33	106.14	99.362	104.67	109.26	105.16	108.28	102.29	112.83	103.21	109.09	102.48	106.42	101.44	104.7	101.25	104.98	105.09	107.7	108.55	105.73	110.41	107.41	109.98	104.54	103.2	104.17	103.19	107.91	103.02	113.38	97.424	105.98	109.08	105.82	100.87	108.32	104.49	103.34	105.6	108.09	105.61	107.5	101.38	109.72	104.33	102.14
104.48	99.07	97.293	97.014	101.4	104.55	101.49	99.865	102.56	102.62	94.994	99.961	101.35	106.19	103.23	104.26	97.434	101.87	103.35	103.02	96.814	103.08	102.65	101.02	95.616	101.79	97.337	94.21	98.615	95.051	106.63	95.551	100.46	103.69	101.79	98.439	94.494	102.63	95.427	102.8	96.121	105.13	97.225	104.57	100.95	98.4	103.03	99.753	106.87	109.1
111.25	108.89	107.94	104.15	107.6	101.44	110.98	99.903	106.85	108.19	107.95	105.35	108.07	100.93	105.74	100.25	106.63	106.82	106.34	110.64	103.73	106.18	104	109.21	102.96	108.6	107.8	108.4	105.16	107.78	106.61	102.88	106.36	103.33	111.46	113.04	105.88	105.9	108.49	106.73	107.18	108.86	103.12	104.6	99.975	104.7	105.21	97.022	110.64	99.929
95.465	98.313	96.486	99.8	98.727	95.825	98.749	100.95	98.754	96.509	105.09	100.09	97.17	91.967	97.424	93.076	100.32	92.401	95.869	95.716	93.16	97.933	104.83	96.622	99.752	95.048	97.735	98.699	91.802	99.132	91.862	98.234	100.87	95.266	96.66	99.364	103.82	104.18	95.556	98.079	95.537	101.28	98.293	97.559	99.781	95.996	98.816	102.18	100.08	99.985
111.05	103.98	107.39	110.75	112.64	105.17	102.59	112.06	107.74	107.25	107.91	105.78	113.62	106.49	105.29	110.07	108.01	107.42	107.8	109.98	108.2	110.33	99.297	112.72	111.57	109.51	106.77	111.3	113.42	97.604	107.21	107.99	107.81	105.39	108.65	104.6	113.62	99.526	104.73	104.58	105.53	106.86	109.58	109.13	104.27	108.35	109.28	115.27	107.25	108.91
107.26	106.39	110.79	108.46	114.44	114.02	110.36	101.83	104.83	108.28	111.81	109.11	104.98	103.32	108.03	105.81	111.74	106.78	107.45	107.8	112.75	108.86	106.45	110.12	105.2	104.69	109.44	110.45	106.57	106.26	107.56	108.49	109.46	113.85	107.23	112.09	105.54	105.19	103.28	107.52	106.26	111.46	113.88	108.59	107.44	107.91	106.25	113.07	107.06	104.3
100.65	108.52	106.41	111.35	108.14	107.8	107.7	102.16	108.5	108.57	104.46	106	107.38	108.18	106.26	104.2	101.12	105.41	106.88	109.7	97.789	109.68	106.69	102.71	110.02	111.32	103.34	109.7	105.75	102.81	111.08	107.48	103.11	98.249	106.33	103.59	108.27	103.49	108.21	108.7	103.24	102.21	99.319	107.45	107.65	105.21	109.25	103.08	107.82	112.01
103.61	99.804	106.05	100.95	106.09	106.58	100.76	103.17	101.11	111.15	100.95	112.58	103.55	104.82	106.8	104.99	103.42	99.303	108.83	104.05	102.15	100.93	107.8	102.12	104.12	110.57	109.87	100.08	109.74	100.27	103.77	100.16	104.62	104.26	103.45	109.89	103.82	108.22	111.7	105.84	106.04	104.07	106.54	103.73	102.43	104.21	105.97	102.96	105.66	105.1
97.429	97.555	92.965	95.751	100.3	98.987	99.984	95.389	93.209	96.902	97.564	101.72	93.059	99.095	96.196	94.629	94.276	95.843	98.72	98.362	99.741	98.733	94.598	92.202	99.039	96.227	95.026	99.888	100.45	98.581	95.613	97.32	95.239	93.028	92.783	100.53	94.473	93.802	99.986	94.223	100.32	98.632	93.293	99.487	95.165	102.42	100.61	97.73	99.637	96.514
106.98	104.94	105.25	104.38	103.02	111.26	109.64	111.03	104.95	108.72	103.05	106.27	105.41	105.21	102.88	102.44	101.42	111.81	108.52	109.14	103.1	107.04	102.84	109.14	110.37	102.43	100.84	104.72	108.05	105.65	109.53	108.56	105.95	106.21	106.96	99.268	105.16	105.27	104.02	103.73	105.77	105.62	103.64	100.31	107.6	102.01	109.92	108.12	108.99	108.12
100.64	96.852	101.95	95.247	101.01	104.78	99.637	100.22	93.051	107.89	104.81	100.16	102.13	99.968	93.96	101.39	96.175	97.324	101.16	98.346	98.843	99.261	100.41	99.362	101.35	97.184	101.37	99.089	101.65	100.66	95.983	102.06	104.2	107.5	101.11	103.22	98.683	103.52	99.899	104.21	104.64	96.108	98.4	100.84	98.247	102.94	103.9	101.44	99.652	96.314
109.57	106.5	116.79	102.78	97.416	107.41	110.77	106.61	104.86	104.95	106.64	106.82	113.23	109.53	104.77	102.91	108.43	105.87	108.32	109.66	111.96	109.36	108.69	105	112.13	109.52	109.11	111.33	108.02	109.43	106.06	110.8	106.46	104.47	108.59	113.15	110.86	98.937	110.12	107.57	98.824	106.44	105.94	105.01	106.49	103.68	106.77	107.89	107.51	110.38
110.31	105.52	105.42	103.73	112.49	110.18	106.14	111.87	107.11	104.34	110.43	105.54	105.58	103.35	110.03	106.14	105.03	107.15	107.59	110.29	101.66	109.6	109.35	104.65	112.48	107.99	104.56	114.27	104.78	108.7	104	110.51	104.97	101.99	106.74	113.53	108.91	108.44	106.39	103.26	105.32	104.86	103.55	112.43	112.24	112.58	104.8	110.48	105.87	106.41
107.34	108.44	104.38	108.95	108.32	107.97	104.32	108.74	116	111.99	103.94	108.68	106.91	102.29	105.01	113.43	103.41	106.52	108.33	109.78	107.03	103.87	113.01	107.21	105.99	105.82	106.18	108.74	114.76	111.98	105.76	107.13	111.22	107.96	111.12	109.03	107.84	112.75	103.85	109.42	101.59	111.04	106.41	107.64	107.82	104.39	107.35	109.93	110.99	102.44
97.919	108.73	108.74	104.08	103.82	100.52	106.94	109.51	111.07	101.3	109.84	107.23	110.95	102.71	105.14	105.56	106.79	110.5	103.35	109.63	109.06	103.81	107.83	102.68	99.272	113.28	106.82	106.1	103.52	111.95	106.93	101.98	105.55	106.77	112.2	99.59	106.9	104.64	102.8	97.893	103.04	99.862	102.8	109.68	108.24	104.11	104.88	105.41	108.5	106.95
104.13	109.67	105.3	108.92	107.03	108.4	111.37	107.51	102.88	101.69	101.33	109.66	107.88	113.49	105.66	111.84	108.63	112.86	112.43	113.38	102.54	108.4	107.92	106.23	107.13	108.1	111.89	107.65	105.34	106.18	103.38	105.54	108.58	110.56	105.97	104.78	113.81	113.06	105.55	109.02	112.34	107.22	105.7	110.94	107.91	107.42	111.16	109	114.62	106.06
108.31	106.38	111.63	105.21	106.85	106.91	105.59	110.24	108.88	107.62	107.43	109.73	109.75	103.61	107.15	105.99	107.25	106.81	109.99	110.03	106.13	104.42	109.19	108.35	109.66	112.2	103.15	109.82	103.59	111.06	113.92	107.52	106.23	112.57	111.42	111.66	110.3	104.2	108.62	107.11	110.01	105.77	102.28	111.22	106.51	111.16	112.22	109.84	111.81	107.93
104.16	109.85	104.5	111.62	101.19	111.22	108.36	103.84	114.79	108.05	106.4	107.6	107.19	105.06	108.4	106.41	105.09	101.26	102	107.04	106.51	103.86	104.24	103.2	109.29	107.58	102.52	102.55	108.52	105.43	107.46	111.89	105.85	101.25	105.74	104.58	104.79	109.5	106.99	110.05	106.45	105.72	107.76	108.27	98.907	108.65	109.4	107.76	109.6	107.45
104.3	104.72	105.51	106.26	104.23	104.09	104.16	101.11	103.49	110.36	105.92	105.48	107.87	106.93	106.72	103.36	108.55	115.76	101.07	106.25	99.321	109.98	106.66	104.76	102.14	99.259	107.29	106.94	101.85	104.39	109.83	105.97	106.49	106.13	102.31	111.87	104.74	109.22	97.01	104.53	105.88	101.4	112.97	108.11	110.42	104.84	112.48	104.76	102.25	110.64
96.934	94.982	96.84	97.029	90.021	100.84	99.591	94.862	96.619	106.65	97.505	95.137	97.962	99.11	102.6	88.346	95.819	94.3	102.27	102.54	99.77	100.39	97.798	99.754	99.719	98.965	96.717	99.178	101.01	96.783	100.55	95.299	96.423	97.588	95.604	101.37	97.584	97.393	98.731	97.799	96.692	99.865	97.461	102.16	92.386	97.957	91.702	106.77	97.636	95.942
109.41	103.76	102.49	109.01	108.21	105.87	107.88	107.34	99.001	113.17	104.89	104.66	101.36	103.74	106.22	107.24	102.01	111.17	100.55	102.3	102.26	104.79	112.21	102.33	100.49	110.76	102.55	113.78	98.962	107.31	107.21	107.68	115.07	103.15	106.58	105.21	103.05	110.65	108.11	114.44	107.68	111.1	110.85	106.3	114.94	106.96	107.98	105.77	107.65	99.37
108.15	104.72	107.21	107.95	100.34	100.16	109.4	102.72	108.11	106.72	109.93	109.08	103.85	105.63	100.42	108.19	111.21	109.88	113.97	101.57	104.8	103.69	106.61	104.21	109.15	105.89	107.28	107.82	109.57	103.32	100.49	98.663	106.61	105.5	111.93	101.9	105.06	107.13	112.32	112	99.248	107.24	107.62	112.12	99.84	108.11	105.56	95.511	106.06	105.85
99.295	95.82	104.26	98.133	97.375	99.64	97.827	100.03	96.409	100.11	96.791	96.652	95.255	100.61	101.26	97.521	99.653	98.901	93.537	108.27	98.978	94.168	99.883	96.821	100.08	94.856	95.838	96.828	101.66	98.434	94.796	100.3	96.442	102.68	101.18	98.462	96.242	96.894	98.888	95.367	97.378	95.949	98.957	99.026	94.863	97.914	100.56	98.216	92.142	105.02
110.36	104.27	105.69	103.12	104.32	105.28	102.86	112.87	107.97	107.81	105.98	99.789	108.05	103.93	107.76	108.88	103.87	103.98	106.45	104.19	102.91	105.93	107.89	106.57	107.77	107.19	103.05	109.48	107.47	102.83	104.18	105.77	103.59	109.86	107.2	103.24	108.86	105.38	104.29	104.05	106.34	100.1	106.54	112.15	106.92	104.6	107.29	105.43	106.65	107.34
115.53	106.01	108	111.82	110.95	109.38	108.71	109.34	107.95	103.27	110.99	109.79	110.24	105.67	112.16	109.21	103.92	109.1	113.46	114.33	114.37	100.82	106.53	105.64	103.17	111.32	105.76	111.4	111.37	112.15	114.22	108.71	107	105.41	107.3	105.6	103.92	105.98	111.36	104.39	109.24	107.42	107.41	110.1	104.88	104.77	111.93	110.82	109.33	110.34
107.96	103.04	111.92	113.8	107.24	109.57	110.71	108.25	109.93	108.37	111.1	110.84	105.17	111.06	111.45	105.61	106	112.39	108.5	111.99	108.37	110.06	107.2	111.75	106.75	104.9	112.27	111.72	107.12	109.82	109.37	110.99	101.77	109.78	110.25	103.69	111.17	115.2	106.74	102.19	107.3	106.88	111.52	105.45	101.29	104.37	108	103.15	110.59	111.77
100.72	109.1	110.07	108.44	109.57	111.47	108.31	105.66	108.77	108.73	106.4	112.43	112.95	106.72	102.76	102.06	109.13	106.66	104.63	103.49	108.09	109.92	101.44	102.5	107.59	110	104.17	105.6	112.49	110.33	104.7	107.86	107.96	109.14	113.77	101.26	108.79	103.37	100.5	105.37	111.11	107.79	110.44	102.58	108.51	107.97	108.74	103.58	105.37	105.93
105.4	103.67	105.66	107.51	107.33	108.32	107.28	114	111.03	107.43	106.06	113.09	114.14	107.17	109.03	110.12	102.85	107.73	114.77	104.34	109.66	110.6	108.01	106.52	103.65	108.23	111.97	103.69	111.36	104.95	112.4	105.74	110.24	111.67	106.96	105.38	109.44	103.63	112.25	103.69	105.49	113.21	109.73	115.23	108.65	105.51	110.97	107.38	107.87	115.01
88.78	102.12	98.422	101.69	102.09	103.93	96.624	94.568	104.24	100.33	97.253	95.485	94.276	95.439	102.19	102.41	99.325	100.4	99.666	97.873	97.847	95.796	101.07	101.15	102.29	98.109	96.111	94.775	93.74	96.525	97.61	103.9	96.886	101.12	96.767	95.8	96.235	100.96	95.829	98.188	98.342	98.515	99.201	101.3	103.87	99.202	95.757	98.851	93.039	94.504
109.92	110.57	106.14	115.67	114.32	106.29	109.71	104.59	114.21	110.78	116.37	107.71	109.83	112	111.55	110.54	115.36	107.86	114.83	111.58	111.48	105.84	105.88	112.01	111.06	111.33	103.49	112.72	105.62	109.64	107.69	104.37	114.81	106.87	114.89	114.61	113.51	114.2	109.84	105.72	104.7	115.27	109.01	111.39	109.94	108.75	108.86	110.26	109.38	110.81
104.97	109.35	110.57	107.33	109.74	108.61	109.39	107.77	107.65	108.23	106.53	105.2	105.4	112.28	106.55	105.44	112.11	110.34	105.81	105.72	104.86	105.73	105.88	105.19	107.68	106.75	112.59	110.06	105.12	101.44	106.67	109.27	107.26	110.58	107.39	107.77	105.39	104.64	106.58	101.49	111.56	110.33	100.31	111.28	104.01	104.39	105.22	110.57	102.46	106.54
105.24	108.84	110.63	109.13	107.41	111.25	104.03	109.48	106.96	109.55	106.79	106.16	105.91	101.65	106.97	106.92	106.99	111.39	110.04	109.1	99.645	114.51	108.38	107.59	107.67	108.53	108.02	113.73	111.07	106.54	109.4	106.02	108.55	107.12	104.43	105.97	102.84	108.98	109.72	104.69	103.6	112.14	111.2	109.8	107.71	106.98	114.3	109.75	102.19	112.92
99.597	102.82	100.31	98.079	98.938	101.49	98.121	103.12	99.014	100.63	99.071	100.49	100.93	102.96	101.14	102.64	99.744	101.8	100.92	96.096	101.57	101.23	98.527	97.003	97.403	98.456	89.365	100.25	103.98	99.991	99.323	103.87	100.85	99.486	98.834	101.17	97.323	104.35	101.13	106.51	100.47	97.572	101.11	103.39	100.16	103.26	98.055	103.58	105.12	98.94
110.66	108.1	110.15	108.03	104.73	102.17	110.54	105.91	106.74	109.08	110.87	109.12	110.54	109.86	105.39	109.63	107.23	109.57	106.56	106.86	105.81	111.59	107.75	105.28	109.77	107.82	106.35	110.48	111.24	109.63	111.01	111.44	112.02	104.94	110.64	106.27	107.81	113.08	109.37	108.53	109.5	110.64	108.5	113.87	109.36	107.1	108.66	110.4	109.29	106.31
107.72	108.04	107.49	110.89	104.37	106.45	108.13	109.23	111.58	104.57	106.63	108.73	108.19	105.42	112.17	110.45	105.86	112.52	112.96	108.32	109.93	106.49	102.33	107.91	109.37	113.11	107.18	104.83	102.18	106.27	110.9	106.65	108.76	102.25	105.94	109.95	110.57	110.56	109.68	106.8	109.29	106.58	109.19	108.85	110.08	106.79	110.29	107.68	108.96	114.82
108.09	108.4	109.78	105.83	106.28	112.61	113.29	106.67	110.64	107.81	111.06	108.65	112.81	102.22	107.07	106.26	106.5	104.48	109.69	106.15	107.49	107.7	102.65	109.57	106.49	115.35	103.81	111.27	107.2	111.15	105.77	108.21	104.51	107.03	107.31	105.54	105.26	111.5	99.988	108.37	116.27	103.8	107.05	106.24	108.83	106.04	103.63	104.54	100.11	105.16
105.02	101.15	100.17	103.49	109.11	107.74	104.06	107.32	105.08	101.71	105.93	102.9	113.09	111.02	108.56	100.17	100.86	100.73	102.81	109.18	106.37	103.91	109.68	106.15	109.18	107.89	106.66	102.99	106.16	110.26	107.56	99.492	107.64	105.2	104.44	106.06	96.638	107.94	107.43	109.57	99.807	110.57	108.71	105.16	107.6	109.31	109.48	104.97	112.08	101.16
109.07	112.75	107.6	107.54	107.83	111.81	104.2	107.01	107.68	105.31	108.4	112.99	102.63	106.55	114.75	109.54	104.55	112.71	103.11	105.04	108.38	105.71	111.56	114.24	105.91	106.99	106.12	104.28	113.31	105.74	104.51	110.05	105.72	103.98	99.604	106.67	105.3	111.62	111.52	106.09	111.44	106.41	108.36	108.47	103.35	108.22	110.57	108.21	116.36	107.37
102.22	112.75	103.5	99.933	98.68	101.09	106.16	104.57	109.59	108.25	111.67	105.81	109.13	104.94	104.17	104.64	108.46	106.86	107.87	102.51	106.83	102.49	100.04	111.47	107.92	106.92	109.7	102.57	104.79	105.24	104.42	106.26	103.98	103	107.47	102.05	104.85	111.08	105.14	109.76	101.19	107.35	107.41	105.19	103.21	106.24	109.96	103.59	108.21	107.52
98.472	103.98	109.07	92.328	100.71	96.644	97.237	99.198	101.1	98.363	95.956	101.95	102.66	90.549	97.499	99.414	96.823	98.079	104.94	91.562	88.116	97.682	94.703	97.931	97.002	96.071	97.065	93.725	98.841	96.379	103.75	94.127	91.105	98.414	101.96	98.741	98.479	93.908	97.278	100.4	98.676	98.209	103.63	102.12	104.17	102.33	98.429	97.114	100.61	102.46
109.46	112.85	105.21	109.87	111.27	106.44	112.61	108.26	106.66	112.56	106.56	106.81	102.18	110.54	104.08	111.57	108.92	104.61	110.64	102.06	108.03	108.51	108.78	108.64	105.78	109.06	106.81	104.72	107.11	105.68	111.81	106.16	108.78	105.96	103.45	107.8	112.53	100.98	105.89	103.71	114.04	112.42	108.95	108.64	102.03	104.98	111.87	110.81	111.95	109.44
99.218	97.549	94.756	96.832	102.3	102.74	100.84	97.703	102.3	92.511	102.27	99.845	94.086	96.724	97.494	91.367	98.179	99.701	97.556	100.07	100.19	100.45	98.746	97.607	102.19	93	102.45	105.33	92.98	95.644	95.834	96.442	95.523	98.128	95.526	99.463	101.3	95.814	102.56	100.48	97.812	98.951	102.72	99.792	96.776	92.85	100.13	93.23	104.35	98.257
112.53	107.08	105.5	109.69	112.67	106.18	107.65	106.98	106.96	107.48	112.37	106.11	115.64	112.38	109	108.32	106.28	107	105.14	114.12	109.19	113.22	109.44	110.02	108.25	113.3	113.9	109.92	113.11	107.17	104.77	111.65	108.26	107.62	109.72	106.59	106.62	103.6	103.37	114.24	106.9	107.7	106.78	111.94	108.66	108.69	101.62	105.5	112.25	105.81
102.21	106.75	104.61	102.26	110.29	106.76	106.65	106.25	105.49	106.18	113.96	113.07	104.69	111.14	106.7	105.53	110.22	105.56	109.05	110.42	106.02	110.48	113.62	107.67	107.17	110.53	110.45	112.23	107.96	105.31	107.85	113.43	99.026	106.78	107.91	108.21	107.96	105.99	111.73	107.67	109.07	106.33	106.94	106.82	108.37	104.1	109.6	104.47	105	110.2
103.82	97.076	97.863	102.85	93.315	105.8	106.07	105.82	101.05	90.014	104.48	103.74	102.86	99.714	94.202	97.922	104.85	96.051	98.082	101.02	102.47	96.838	102.36	97.239	94.718	100.22	99.072	96.574	102.7	102.24	106.53	101.66	94.586	99.287	100.99	98.985	102.57	101.68	95.315	99.768	107.48	101.18	97.422	101.21	96.796	100.93	100.45	103.15	101.74	98.853
104.71	102.27	109.44	111.1	103.68	105.45	108.66	105.82	107.73	103.18	101.19	106.24	100.44	105.57	107.25	110.19	103.12	103.78	108.4	106.46	106.75	105.72	103.75	106.04	106.08	107.85	108.32	106.22	103.33	102.67	107.67	107.79	107.82	102.58	108.12	107.59	101.11	102.2	108.9	105.96	108.16	107.01	114.49	98.025	106.43	105.11	102.15	103.05	103.67	108.31
109.14	104.06	109.76	104.38	107.1	110.33	107.16	105.97	105.55	107.88	108.49	105.38	105.41	106.55	111.7	108.83	112.98	111.47	109.19	112.79	109.82	110.09	103.95	106.15	109.53	108.43	107.76	103.33	108.81	111.18	109.78	106.45	109.61	105.94	105.59	109.37	107.19	111.16	108.17	106.18	104.86	109.9	105.15	108.79	109.56	109.06	109.78	104	105.85	108.67
102.31	102.52	97.465	94.428	97.582	93.712	101.69	100.2	98.156	96.611	103.11	102.57	96.434	102.51	97.897	102.27	99.261	96.479	95.125	96.741	103.56	97.37	96.814	103.41	97.374	103.33	100.47	95.242	98.102	99.106	94.99	93.999	101.75	104.86	103.73	102.79	93.027	96.718	91.365	100.24	99.635	101.8	99.785	99.681	101.67	100.77	102.29	101.12	99.561	101.19
108.13	102.7	111.74	105.16	110.75	110.09	108.94	111.21	113	104.31	107.6	114.32	105.75	110.43	113.9	109.07	108.14	107.05	111.49	107.54	109.33	105.7	104.03	109.33	106.5	110.28	110.2	114.35	111.4	109.36	110.08	111.42	109.42	113.06	110.58	109.65	113.19	99.219	108.85	110.38	102.27	109.93	108.93	107.76	107.07	105.84	115.65	103.34	111.53	110
110.77	104.94	110.81	116.73	107.45	106.73	102.8	113.27	115.16	110.57	109.93	106.08	112.42	109.37	106.86	110.56	114.3	107.37	105.51	105.69	109.17	103.96	110.31	107.14	107.5	108.56	108.59	107.57	109.32	112.51	109.79	113.32	111.92	110.03	111.66	106.43	115.82	111.36	109.97	102.37	106.62	110.97	110.96	106.29	114.29	106.67	112.37	105.99	112.73	105.93
109.89	101.34	107.78	107.58	103.57	102.22	98.086	102.73	108.52	107.33	99.322	104.89	104.11	106.12	106.56	106.91	99.961	101.3	100.41	106.25	106.83	107.77	102.51	101.73	103.76	99.969	103.15	99.86	105.5	105.05	104.64	104.07	103.76	105.77	107.27	104.86	102.63	105.02	105.95	105.69	108.48	103.62	106.26	108.47	100.28	104.04	104.17	108.27	101.19	103.75
100.56	93.264	97.649	97.924	99.053	98.803	103.91	104.63	96.42	101.43	96.973	96.085	102.93	102.25	101.51	102.06	102.41	96.458	96.582	98.452	100.92	101.53	95.81	94.834	98.597	103.34	95.727	101.38	97.494	104.12	97.888	102.02	101.92	98.286	98.385	94.137	97.153	95.79	100.33	105.09	99.013	97.19	100.46	100.24	98.026	99.385	97.637	100.46	105.25	101.41
97.318	101.72	103.39	96.95	101.59	97.188	97.564	103.34	99.939	102	102.79	102.19	101.84	96.231	100.16	99.664	96.794	101.98	102.76	103.61	101.81	107.32	98.215	96.243	99.484	98.074	99.489	95.113	96.463	101.11	104.55	104.17	97.602	101.82	102.58	97.334	102.86	98.547	99.46	102.28	108.28	102.7	101.52	104.35	103.92	93.281	98.446	94.614	100.72	101.02
112.02	107.88	104.38	111.2	106.35	110.38	98.125	108.47	107.51	112.6	104.93	100.38	106.4	106.36	104.4	104.53	103.41	103.59	108.27	109.33	109.88	101.51	109.17	106.19	101.68	104.69	107.55	108.6	105.8	105.44	105.79	106.43	106.74	103.51	108.36	103.48	103.65	116	102.48	107.07	114.66	103.79	103.88	109.03	104.38	104.63	108.51	107.34	109.84	102.68
105.91	109.3	106.5	106.4	101.2	97.798	106.6	106.32	106.3	97.676	106.54	102.13	106.12	111.31	105.19	111.29	103.51	104.99	101.85	105.24	104.04	113.44	103.11	103.09	110.07	107.16	104.97	100.91	109.32	100.65	100.14	103.13	106.87	102.94	101.09	103.88	100.37	103.79	102.96	103.85	101.1	105.63	103.74	101.85	109.64	105.62	114.15	105.97	106.74	100.94
111.45	108.29	109.18	108.38	111.03	106.68	104.58	106.72	112.81	108.58	106.27	108.76	106.46	113.62	102.05	108.15	110.17	106.83	112.37	103.35	109.99	107.12	101.95	111.41	111.34	109.82	109.28	109.22	106.16	106.61	112.2	110.17	108.26	103.75	110.14	107.61	103.87	103.45	110.98	112.83	109.71	111.3	107.04	112.85	107.93	106.7	100.3	106.03	107.84	109.28
106.72	105.71	114.51	107.09	110.63	108.8	106.93	98.864	102.16	102.9	105	109.03	105.31	100.01	111.63	108.7	104.14	106.58	105.07	112.84	101.04	111.6	105.39	110.18	103.36	105.86	103.78	103.99	103.4	107.29	106.62	107.58	102.63	104.73	105.97	104.46	102.46	104.49	105.97	105.43	109.59	106.55	109.24	105.25	102.99	104.49	106.01	108.06	105.12	106.32
106.19	105.32	100.62	105.87	109.55	113.78	107.3	105.4	106.83	105.21	112.45	103.89	110.14	107.49	108.63	103.61	109.77	104.02	104.39	109.61	106.31	105.42	109.95	106.04	111.42	100.97	108.41	107.32	110.74	103.81	108.69	108.87	112.78	104.88	100.2	107.24	104.51	106.79	109.57	104.94	111.63	107.53	108.93	109.09	104	107.41	109.4	108.26	104.32	110.88
98.797	105.89	106.8	104.88	105.42	107.64	108.13	110.37	108.75	105.34	101.69	102.79	106.19	108.64	106.94	107.3	102.75	108.43	107.57	112.8	105.19	107.89	112.52	108.81	115.31	102.71	102.31	107.83	106.19	102.72	104.85	101.89	107.85	106.04	106.23	105.05	99.719	104.01	104.96	107.31	101.6	109.82	109.19	103.36	98.752	103.2	106.02	105.12	111.5	102.76
102.52	107.05	103.49	109.92	107.09	104.59	106.59	99.064	108.51	101.74	104.21	105.68	105.97	108.72	105.72	102.71	102.78	100.62	104.33	104.18	109.82	105.57	106.77	100.46	104.05	102.64	110.32	107.8	109.04	104.08	106.43	107.62	109.08	105.41	107.47	105.27	111.07	105.13	109.57	110.96	102.94	114.21	104.28	108.35	104.24	103.35	104.2	111.71	100.08	102.19
106.89	106.82	110.18	106.36	108.46	107.71	110.25	105.49	108.14	110.35	117.21	108.28	107.33	108.07	108.31	109.12	110.05	109.91	106.74	104.71	113.01	107.72	109.13	101.55	107.58	103.48	105.78	106.57	111.28	103.22	109.49	108.4	110.64	109.5	109.25	112.76	115.63	102.3	105.37	105.63	107.8	113.2	100	107.56	102.98	106.82	106.8	105.09	113.03	112.11
100.77	107.8	100.93	107.71	110.19	107.82	109.1	103.85	106.19	103.19	106.76	102.94	101.76	106.79	102.1	98.204	106.63	101.82	104.45	105.28	103.93	103.82	101.23	101.21	103.56	106.87	106.47	109.88	107.38	106.11	108.74	104.26	108.98	103.95	110.21	107.33	98.101	110.52	109.65	112.77	104.04	109.61	102.26	104.65	104.71	107.93	103.53	101.84	107.02	109.83
100.84	88.689	102.31	95.629	99.572	100.25	98.603	101.41	99.071	99.77	100.63	101.69	101.15	101.26	100.71	94.98	106.47	98.539	102.34	98.182	98.084	94.874	91.406	98.535	98.311	104.13	102.35	108.52	96.846	93.008	99.752	99.596	101.45	97.646	98.271	101.48	96.619	96.091	101.6	97.117	102.41	98.397	98.874	101.11	96.67	104.06	96.753	99.047	100.38	97.08
107.8	103.8	103.28	113.55	105.52	102.5	112.56	110.69	103.96	110.85	102.9	110.82	102.68	103.39	111.53	112.85	114.68	112.62	108.57	102.1	107.86	105.21	110.01	109.31	107.23	109	109.11	112.97	108.78	112.32	108.81	107.48	112.29	105.87	107.52	107.58	104.23	103.87	108.23	109.09	107.67	107.09	107.1	104.43	107.92	105.69	113.49	113.91	103.56	104.76
108.9	105.08	103.81	108.99	106.47	107.27	110.06	113.22	107.06	110.02	110.39	107.43	115.17	107.73	110.74	110.09	106.52	106.9	107.89	106.73	107.28	114	103.76	106.65	105.72	112.08	109.11	110.57	107.85	111.41	106.26	107.52	107.47	106.22	110.1	101.52	111.41	107.15	108.76	110.97	107.83	104.25	112.42	107.46	108.84	106.22	107.41	110.28	108.07	106.82
106.64	98.027	108.59	111.49	103.02	105.69	116.15	100.4	109.55	113	112.13	110.59	109.91	110.37	107.27	110.09	111.71	111.77	105.49	110.65	106.14	110.5	112.44	109.26	106.19	106.5	106.07	106.38	112.63	104.86	109.64	102.51	110.64	110.5	105.24	106.77	113.13	111.14	114.81	107.28	105.17	113.25	100.73	107.55	104.99	105.34	108.97	99.708	108.08	106.49
105.93	112.02	112.1	108.91	102.39	100.15	99.607	111.95	103.16	108.55	109.37	107.35	99.17	107.18	101.8	108.34	103.45	103.58	103.36	108.42	109.17	104.91	101.07	101.54	99.764	104.75	110.96	104.16	106.07	109.56	108.09	101.75	103.36	104.86	104.32	106.5	100.9	102.77	113.68	102.3	109.63	104.89	106.19	104.16	114.46	107.62	95.732	102.43	104.23	108.73
108.55	109.99	106.51	108.1	110.32	105.1	108.91	114.97	105.33	106.93	103.04	108.1	108.94	110.65	109.15	110.54	110.02	103.42	105.52	105.16	107.09	110.64	110.7	99.43	102.68	104.16	110.19	107.41	106.04	108.17	103.52	103.9	108.71	102.91	108.68	107.61	107.4	109.61	110.22	102.33	106.81	110.91	107.56	110.43	108.67	109.87	110.37	111.79	103.24	106.31
100.42	98.74	102.69	98.517	104.63	99.21	95.271	98.926	100.14	105.8	103.2	97.361	102.45	95.564	94.541	101.26	100.06	100.67	98.736	102.84	99.264	100.81	99.139	99.223	98.88	97.002	95.005	100.53	98.086	101	96.067	93.908	102.4	98.154	92.011	101.88	103.07	97.551	92.878	99.154	92.848	97.546	103.72	103.45	98.368	106.63	99.395	102.09	99.987	101.74
105.75	106.06	103.74	101.92	99.949	104.7	112.23	106.58	109.05	105.38	107.36	110.61	108.13	109.73	107.28	114.01	112.53	105.1	101.83	108.84	111.21	103.01	111.29	101.93	104.86	104.65	106.99	104.54	100.71	109.28	104.83	111.51	108.97	109.61	106.2	105.35	109.5	107.42	107.76	109.59	106.3	107.39	107.09	111.44	111.88	112.46	107.77	109.1	103.6	101.93
112.42	106.07	103.4	114.09	110	109.6	107.75	111.19	111.96	109.22	111.17	105.62	102.69	111.88	107	104.63	109.13	109.81	110.51	109.05	110.77	103.24	112.93	106.88	112.63	113.29	112.47	109.1	105.05	107.26	111.96	114.04	116.53	109.73	106.93	108.34	101.9	109.49	106.52	108.2	107.17	104.2	99.445	104.57	108.18	109.07	108.54	105.8	105.64	104.44
104.66	106.07	105.89	105.21	101.71	107.43	104.05	104.9	103.62	101.81	104.9	110.68	104.4	102.58	103.25	109.97	105.07	105.44	101.69	99.631	108.92	109	102.94	108.15	112.35	100.59	110.47	110.02	104.51	110.13	105.93	105.97	109.59	109.91	105.83	102.64	104.78	103.61	106.16	105.89	109.24	104.42	102.41	103.64	109.33	110.48	103.67	101.53	105.21	101.66
105.83	101.68	109.2	104.45	103.26	108.72	102.29	104.86	112.08	106.68	110.4	112.17	110.62	107.34	110.28	113.84	106.12	106.09	107.01	106.13	106.25	108.82	107.62	104.4	106.89	109.04	100.62	106.23	113.4	100.84	114.82	115.72	108.6	105.68	108.69	109.42	108.94	103.7	104.88	105.99	106.22	110.06	104.94	106.74	108.57	111.8	100.59	106.37	106.66	102.79
103.96	102.09	106.68	106.06	107.21	107.95	107.22	111.63	107.31	114.07	108.76	113.59	105.37	112.02	109.29	99.288	101.95	104.26	111.21	111.02	105.23	99.263	103.62	110	107.22	99.987	110.4	103.88	97.345	107.42	106.58	105.89	107.46	104.41	104.86	107.57	106.67	106.82	110.03	106.38	103.14	100.68	107.73	107.29	102.44	105.64	112.52	98.003	107.4	112.47
108.58	110.68	111	108.13	104.41	107.62	111.95	110.99	109.93	113	106.87	114.24	107.57	106.15	103.9	106.84	107.91	104.8	110.87	107.75	108.63	109.72	111.63	108.97	108.91	109	111.87	112.9	105.26	117.62	113.24	103.83	109.86	108.12	113.39	108.02	110.51	112.09	112.16	109.57	101.54	107.4	103.85	112.76	113.12	109.1	100.13	107.03	108.34	109.92
95.287	100.23	97.506	101.94	102.82	96.243	97.151	96.077	102.64	102.43	99.554	99.058	100.57	92.197	103.53	99.302	96.546	98.805	97.26	97.024	98.862	100.04	103.92	89.526	97.822	96.652	97.239	102.02	103.85	98.818	93.761	94.047	102.96	95.765	93.676	106.26	97.816	102.77	97.387	96.883	101.55	98.802	103.8	99.001	93.083	95.321	95.949	101.99	99.243	101.15
113.98	105.73	104	105.52	106.87	105.42	104.25	107.65	103.63	111.91	100.99	105.49	104.1	106.37	107.13	103.96	102.98	103.42	112.33	102.98	110.53	105.96	96.7	103.39	101	104.86	108.41	111.17	109.06	106.75	103.42	105.56	103.23	107.25	103.85	111.97	102.9	109.49	107.01	100.56	107.21	110.8	106.09	103.05	111.29	100.73	104.96	105.04	109.27	104.07
96.324	97.798	96.296	100.76	93.919	96.203	95.419	96.707	98.054	96.647	101.59	103.22	100.12	95.158	95.801	101.88	97.048	94.554	101.1	100.13	102.02	96.414	98.17	102.86	104.13	99.781	99.841	95.954	102.12	102.28	100.81	100.85	102.42	99.36	103.1	108.31	105.42	97.124	104.77	99.27	100.06	96.192	97.002	100.55	102.9	103.84	99.232	98.81	100.69	101.86
109.46	106.94	103.42	104.46	104.07	104.13	104.05	112.53	103.53	106.47	112.28	110.89	100.2	102.83	105.9	104.09	106.19	109.9	104.58	110.46	105.75	101.33	106.32	106.44	108.72	109.85	109.38	101.41	105.14	103.68	113.87	108.06	104.92	107.6	108.52	105.79	102.61	112.65	105.28	99.718	102.32	106.96	107.22	99.395	106.76	107.72	101.04	103.7	107.78	106.74
106.89	107.12	105.46	102.69	113.66	98.832	104.22	108.79	108.37	107.2	103.45	108.45	101.26	103.22	108.6	107.14	104.3	110.31	105.87	100.17	105.48	105.92	104.07	102.83	109.21	108.63	104.83	104.44	103.33	107.25	109.48	105.55	105.25	105.4	99.57	101.48	104	106.94	100.38	105.83	104.23	110.37	106.33	111.85	108.36	106.72	106.05	106.24	104.36	104.56
106.2	104.47	107.69	102.48	109.11	103.98	106.51	109.91	106.07	103.83	102.03	106.27	106	101.71	113.43	112.43	102.9	106.26	102.68	106.15	111.99	95.998	101.05	105.32	99.418	105.67	104.9	97.639	110.16	106.48	109.39	110.05	109.53	102.48	100.29	109.69	99.094	102.97	111.42	108.71	104.56	102.6	105.09	106.46	105.28	103.51	106.9	113.84	107.36	102.29
105.04	109.16	103.48	103.91	102.6	106.39	106.97	109.27	108.27	105.43	109.53	103.95	103.17	105.72	104.22	110.32	102.14	106.79	104.52	107.36	109.03	106.66	101.51	101.45	103.92	104.34	102.71	97.447	103.36	113.38	107.45	107.21	108.92	108.54	109.54	103.02	101.82	115.03	110.34	107.76	107.66	109.34	104.44	112.89	105.76	111.71	104.86	105.41	107.29	105.42
110.38	104.46	102.23	113.03	109.19	107.32	107.53	110.18	112.68	104.98	105.45	111.91	106.47	106.79	108.68	107.71	108.63	110.47	114.01	107.8	107.97	104.87	111.69	107.96	108.06	108.42	107.17	111.8	113.16	108.37	108.67	108.73	104.85	103.69	108.56	109.94	105.81	112.94	110.05	111.36	108.55	106.36	111.62	108.53	110.84	105.7	110.47	106.36	111.93	106.01
112.01	110.14	107.99	110.39	107.87	104.46	100.94	103.01	108.12	104.4	97.632	112.13	112.32	102.99	98.289	111.99	110.03	109.12	104.17	109.77	103.97	106.63	106.46	115.79	108.1	111.05	109.8	105.56	107.89	103.88	114.64	111.34	107.13	112.38	109.85	110.17	113.18	105.31	106.43	105.91	105.32	115.26	103.71	108.97	106.74	110.38	109.18	108.06	109.64	102.85
104.5	110.85	112.77	105.45	112.55	109.37	108.53	106.63	112.01	102.54	117.68	108.77	106.07	106.74	110.01	110.36	110.37	107.29	105.78	110.57	112.4	108.78	111.29	102.62	111.2	102.29	108.79	112.31	107.85	108.34	108.89	108.35	109.2	107.92	108.43	110.3	104.37	116.93	113.03	107.27	107.68	108.09	103.2	107.69	106.68	111.07	102.1	104.48	108.96	110
107.05	110.97	106.1	103.94	109.84	109.69	111.71	106.3	106.86	106.11	112.19	109.63	109.13	107.91	107.88	104.19	106.08	113.36	104.86	106.13	113.16	105.92	106.03	104.4	109.63	111.42	111.88	114.21	114.25	105.63	104.9	110.82	102.4	111.78	105.99	106.55	105.84	110.95	109.92	101.03	115.22	105.88	107.97	110.58	110.89	106.45	109.84	112.22	113.16	110.98
105.15	105.35	108.18	109.48	106.85	103.92	104.26	113.53	105.46	104.82	108.92	108.1	101.75	101.92	105.25	109.6	101.88	107.58	106	96.02	107.48	109.48	107.04	108.64	106.51	108.55	101.41	104.38	103.75	106.16	105.67	108.62	103.24	115.35	102.53	107.19	101.9	106.31	108.2	110.35	107.91	107.45	102.19	104.54	107.2	111.65	104.73	108.48	112.29	101.63
106.58	115.55	110.73	106.74	107.41	110.06	109.28	104.72	109.63	106.47	103.9	114.81	101.02	106.98	109.95	110.53	108.29	109.82	104.3	110.21	105.53	108.54	107.21	109.04	107.8	108.06	107.11	105.64	105.26	104.52	107.48	106.34	108.63	108.81	106.05	102.77	107.84	103.19	106.89	106.59	111.54	112.79	102.25	108.39	108.86	111.26	98.701	106.13	104.49	110.5
94.559	100.21	100.02	99.605	100.07	92.44	98.338	98.128	101.11	94.564	93.379	95.911	98.293	97.852	99.392	92.69	94.678	89.394	100.7	100.37	100.04	100.94	101.31	105.27	100.09	96.791	101.31	96.514	96.943	98.178	97.709	93.501	96.471	95.818	93.717	101.67	99.533	95.404	97.299	95.051	98.714	102.74	95.509	94.879	100.38	97.037	94.87	100.18	102.36	101.45
104.04	102.21	99.876	107.75	104.64	107.48	103.52	106.76	106.94	103.79	107.9	101.03	105.08	106.98	105.63	105.65	106.51	101	106.74	96.421	106.63	106.66	112.87	105.04	101.31	110.67	114.98	104.23	102.51	103.77	104.53	106.36	101.77	107.76	106.49	105.1	108.19	107.02	109.07	107.43	103.4	105.76	108.43	105.61	109.79	108.72	100.44	104.86	107.21	107.51
95.809	103.89	103.05	90.791	98.71	97.054	98.918	100.41	93.873	99.557	99.462	95.323	99.158	96.612	93.674	104.05	97.887	93.526	99.502	93.281	105.46	104.63	96.576	101.62	105.67	98.591	102.49	96.379	98.246	105.22	98.923	94.317	97.527	97.394	101.25	104.19	103.43	96.881	107.24	91.436	95.194	100.18	98.06	97.777	101.05	95.489	102.47	92.416	106.03	99.235
98.459	94.414	103.65	92.322	102.83	101.39	92.349	96.519	90.357	91.589	99.095	101.72	96.319	96.101	99.486	100.05	100.15	100.08	97.931	94.99	98.954	95.499	97.542	94.459	96.66	102.12	92.656	99.204	100.2	103.57	98.392	95.877	94.799	93.813	97.231	98.733	95.483	101.79	95.789	96.11	100.07	99.029	99.463	95.316	103.35	95.001	95.708	98.129	100	100.43
110.96	112.07	105.8	107.57	109.13	107.68	105.18	105.18	107.21	106.99	103.08	109.25	110.32	115.6	113.05	105.5	110.95	104.19	109.58	106.26	112.49	109.79	109.42	114.39	108.23	105.15	112.62	106.08	106.19	104.45	111.08	108.56	114.86	110.76	109.23	114.47	110.79	105.9	102.97	106.43	105.27	107.12	110.47	110.82	111.75	108.98	107.89	105.69	100.25	109.65
106.02	105.52	108.16	106.08	105.42	111.02	108.83	104.76	106.78	111.36	109.5	112.66	110.61	103.47	110.69	106.74	110.51	107.52	108.68	103.97	106.07	108.36	113.17	109.51	108.24	114.32	107.61	108.53	112.29	105.54	111.04	106.5	104.6	108.09	105.01	107.41	112.98	106.16	112.66	113.98	104.31	115.65	109.19	110	104.43	108.49	107.57	104.4	112.09	103.84
106.89	108.36	105.28	105.04	106.09	109.03	110.84	104.34	102.91	105.64	104.11	102.31	107.81	103.76	101.11	103.51	109.11	105.05	102.7	104.6	103.64	108.55	109.65	104.59	103.46	111.8	113.07	103.68	107.72	108.63	109.99	107.33	107.31	105.79	104.47	104.13	101.96	107.07	105.06	105.16	109.7	102.37	99.856	110.5	110.44	107.32	102.31	106.63	100.94	107.5
113.21	110.75	110.17	111.38	101.01	111.91	112.23	113.09	102.9	109.36	105.89	106.19	106.51	109.62	102.7	104.81	113.27	109.44	109.45	108.22	108.8	110.29	105.18	112.1	112.31	103.3	103.23	110.04	115.98	103.85	113.69	110.56	106.48	105.92	114.88	111.78	110.4	102.7	114.03	106.86	113.54	109.58	108.99	112.59	110.16	104.21	107.54	108	114.41	101.82
114.58	113.52	108.43	112.35	100.67	104.63	110.54	110.99	100.16	113.08	116.28	111.07	112.31	104.78	104.66	106.2	109.74	110.28	110.12	107.44	107.58	106.94	110.69	106.08	108.4	106.29	110.18	109.29	106.03	106.67	109.2	113.83	108.52	107.41	110.39	109.23	106.31	109.38	109.41	108.8	106.32	106.34	109.12	101.09	102.89	107.56	108.12	112.36	106.54	110.41
95.009	96.734	97.99	96.63	95.571	103.72	92.327	96.727	94.925	96.769	97.576	95.65	98.998	99.136	97.459	103.52	101.5	91.809	105.74	100.49	97.923	96.949	100.62	106.05	97.593	96.215	99.467	100.62	102.5	94.91	97.678	92.605	100.31	92.972	96.827	97.253	95.315	100.4	97.582	98.781	101.1	92.632	98.159	98.214	98.331	106.18	95.039	93.54	97.579	95.868
107.49	106.43	106.12	103.11	104.53	107.7	102.52	101.54	112.59	105.54	104.83	110.13	100.38	104.51	109.69	102.43	108.89	104.94	109.27	103.11	107	105.27	106.99	104.33	110.41	104.26	103.56	101.63	105.17	111.48	104.3	108.85	102.91	104.51	107.98	103.67	100.17	106.98	100.66	101.35	106.38	102.63	101.85	103.51	107.52	111.73	109.4	106.7	104.45	101.2
108.5	112.32	110.93	109.55	107.28	108.55	110.29	110.78	103.66	116.64	108.19	107.53	109.15	110.94	102.44	107.78	110.48	110	105.42	109.33	111.66	110.94	107.04	107.83	106.56	110.05	109.54	113.54	103.76	105.42	105.45	114.32	104.55	104.24	112.68	102.53	105.89	113.71	106.2	110.22	104.4	109.45	108.43	111.01	107.74	103.95	117.23	115.94	111.52	106.04
102.74	108.06	106.55	100.72	101.37	110.28	105.54	108.1	108.12	108.96	101.47	108.33	102	113.54	107.15	103.49	106.82	103.75	104.15	105.87	107.14	103.84	104.85	111.94	106.53	105.75	111.8	102.01	106.08	103.26	103.6	106.73	104.88	112.56	107.53	100.59	106.99	106.3	109.77	104.36	102.1	108.69	99.723	113.39	109.47	102.14	108.17	109.37	103.9	103.88
95.789	99.22	96.984	95.216	97.629	99.578	96.795	99.757	106.08	99.341	100.12	96.555	100.63	95.531	95.767	99.274	92.64	96.727	92.521	96.274	105.37	106.16	97.293	100.22	99.903	103.09	102.66	92.483	97.864	98.09	92.164	96.38	97.42	98.197	104.27	102.77	93.691	99.248	96.506	96.38	95.847	100.69	95.994	98.438	95.101	103.31	98.605	100.11	95.999	91.157
111.37	110.13	104.37	111.1	114.94	108.55	108.16	117.08	103.95	107.11	101.53	104.85	102.53	104.56	109.57	109.28	102.86	109.97	107.67	111.85	112.57	109.78	110.91	104.45	108.17	112.48	105.79	106.22	114.62	104.46	104.85	105.65	108.72	109.01	111.93	111.33	107.65	112.99	106.2	111.55	107.35	111.1	109.98	109.27	113.75	105.82	100.96	109.54	115.91	109.42
108.4	106.97	112.05	110.59	107.46	103.22	107.05	104.78	108.62	110.92	116.21	106.15	110.18	109.75	101.56	106.77	105.56	110.23	110.97	111.39	110.07	113.53	105.3	108.22	113.84	109.2	109.67	107.02	105.59	108.51	114.58	108.89	103.87	103.48	105.49	108.27	102.96	113.05	106.15	110.87	110.54	108.4	107.61	109.28	108.89	110.16	110.87	106.63	109.29	106.9
107.34	106.96	109.76	109.79	109.12	105.86	105.54	107.03	111.48	106.82	102.73	105.39	109.45	109.33	112.34	112.56	104.05	107.7	107.52	107.68	108.57	109.47	110.54	103.93	105.77	101.27	108.21	111.67	105.77	106.02	103.04	107.32	107.72	103.79	104.01	106.32	107.71	109.5	110.17	95.956	112.51	110.34	107.92	110.2	108.79	113.7	104.19	109.79	107.86	107.34
104.48	102.1	100.83	105.13	105.78	108.46	98.665	108.23	101.56	101.09	112.18	107.27	106.64	101.74	106.32	107.82	108.81	105.93	104.84	106.31	105.77	104.44	106.2	104.87	114.91	108.42	105.28	105.65	101.18	101.5	109.17	103.04	105.29	112.83	108.38	103.27	106.4	107.88	109.07	109.7	109.63	101.64	103.23	98.764	100.78	105.46	107.59	103.06	105.88	106.19
107.78	94.691	97.318	95.398	98.486	97.717	101.32	99.919	96.796	98.931	101.86	98.991	100.3	102.71	95.057	96.223	94.871	105.28	103.9	96.701	96.437	94.164	96.115	97.083	97.218	98.701	98.108	98.232	98.528	100.31	94.834	97.266	94.156	102.5	97.521	101.45	97.785	96.943	100.5	98.793	104.83	98.392	91.596	104.95	98.787	98.438	105.82	100.7	97.965	103.06
97.417	96.975	111.37	98.262	100.01	101.9	95.123	102.45	98.742	99.883	106.2	102.38	98.849	101.04	100.12	100.01	103.83	99.294	103.07	105.28	105.75	94.471	96.328	99.521	99.962	97.782	97.652	103.27	104.64	105.25	98.584	105.4	97.047	97.06	100.71	103.37	97.419	100.63	102.31	98.922	102.64	96.759	100.92	101.46	101.31	100.56	95.133	104.34	100.83	93.863
96.804	100.83	98.774	98.746	98.926	101.13	102.03	99.628	102.1	94.986	96.245	100.99	95.087	97.33	102.2	99.136	101.56	95.26	95.806	96.324	97.007	101.08	94.912	96.546	103.33	96.398	97.117	102.16	97.866	97.957	94.901	100.8	96.223	97.318	98.024	92.568	102.99	97.563	97.854	94.832	98.672	97.075	97.089	96.938	99.602	97.827	99.352	96.964	94.656	86.9
103.57	109.5	104.38	102.48	112.92	104.96	106.21	103.55	104.48	106.68	110.38	106.05	108.89	106.37	104.41	101.92	97.621	103.06	109.41	106.94	109.8	104.18	103.7	105.99	106.98	108.24	107.35	107.11	101.47	106.42	106.3	98.092	111.22	105.53	110.14	105.32	105.74	104.02	112.94	105.81	104.81	105.88	105.63	106.12	104.28	98.788	106.58	105.54	108.65	102.63
111.73	109.29	103.95	107.65	110.41	106.06	106.82	106.16	105.24	102.41	106.58	108.3	109.54	103.61	108.35	102.68	112.44	104.85	105.25	107.45	104.63	110.57	108.67	107.78	104.73	106.58	104.13	101.4	105.71	102.2	107.21	108.26	102.87	106.75	107.48	110.06	107.35	107.38	101.63	105.17	104.03	109.52	107.95	113.79	107.33	112.43	103.71	110.4	110.87	106.61
103.28	110.91	107.08	102.85	102.35	105.15	103.46	107.25	114.04	104.66	108.13	99.647	108.25	105.38	107.2	105.38	105.83	103.51	109.83	104.5	110.35	106.13	107	102.23	100.71	104.76	104.08	108.92	106.43	103.81	99.718	100.86	101.18	103.12	110.2	106.4	105.13	105.22	108.13	109.68	106.73	99.053	108.11	105.22	104.87	107.1	109.13	103.78	102.74	108.61
106.01	98.821	109.16	102.19	105.17	106.98	109.81	112.5	102.79	104.38	112.86	104.17	97.956	109.55	107.13	108.02	106.28	111.98	107.83	106.04	110.98	105.85	102.81	106.93	108.13	102.8	113.26	110.23	97.456	106.56	98.903	109.8	103.56	101.2	106.27	103.37	106.26	99.894	105.31	107.66	98.044	101.53	110.37	100.5	102.53	110.02	100.45	109.04	104.98	99.731
108.06	112.49	108.74	106	105.02	103.7	114.71	103.68	109.53	106.03	105.83	104.96	107.63	106.59	111.26	106.66	107.22	108.1	107.06	104.95	109.83	106.37	106.96	111.79	114.94	107.79	112.41	102.79	108.64	109.35	107.5	111.07	112.41	109.37	108.5	107.2	106.84	108.35	105.51	107.44	105.33	105.45	117.11	110.35	108.83	109.19	117.78	107.68	106.93	107.02
97.775	101.1	96.292	100.38	96.007	97.011	98.53	97.299	98.246	93.954	94.959	95.062	98.016	103.84	98.953	93.662	101.27	100.63	97.124	101.46	97.467	99.552	98.929	96.125	99.682	101.23	90.713	96.27	97.038	99.183	99.132	99.397	99.965	104.33	98.561	101.47	104.8	102.21	93.113	98.03	98.879	98.198	102.15	92.95	98.844	100.97	99.122	97.708	96.448	99.702
98.835	98.46	99.736	100.33	99.507	96.843	97.062	99.798	96.38	96.973	95.395	97.013	97.99	96.933	97.995	93.118	98.185	95.746	105.73	91.245	101.59	99.466	94.195	97.682	101.49	96.364	94.339	98.398	99.531	97.19	102.29	97.622	101.36	96.404	100.33	103.17	93.74	97.821	97.026	100.28	101.28	98.629	100.45	99.618	94.582	95.579	106.55	98.927	98.908	99.753
111.46	107.45	109.87	110.1	109.19	99.012	114.63	103.37	109.51	103.73	113.36	110.98	104.38	110.16	105.91	103.99	112.91	110.98	103.64	109.12	109.61	108.73	103.72	102.22	115.01	110.24	108.3	111.79	114.31	107.98	99.58	103.75	107.12	103.98	105.22	109.51	111.19	110.26	112.38	108.02	102.78	106.24	101.47	112.78	111.9	108.93	108.33	111.41	111.53	105.3
105.15	103.66	106.11	98.741	107.7	110.52	104.34	107.78	104.85	106.48	102.65	104.29	103.65	102.5	108.28	107.62	103.26	109.41	110.55	106.69	104.31	108.67	109.73	112.21	111.08	104.88	104.6	106.18	102.16	108.12	108.35	101.32	109.11	106.96	112.52	100.9	104.36	106.02	111.85	104.17	107.68	104.48	100.45	104.25	103.76	109.82	102.8	106.23	95.973	104.27
104.47	105.31	110.04	103.99	103.05	102.64	109.1	109.34	107.93	103.41	105.38	103.77	102.85	105.61	103.06	105.29	103.74	103.14	106.8	106.05	108.45	105.69	105.34	104.5	105.06	105.5	105.44	105.46	102.28	99.493	109.09	102.64	100.04	106.45	108.46	108.35	112.01	104.08	104.54	106.51	101.39	106.46	103.24	102.78	101.81	103.19	103.58	107.08	104.43	106.61
97.079	100.77	103.99	101.69	109.87	95.972	105.13	99.954	96.103	98.448	95.778	104.35	103.18	99.932	100.19	93.905	99.435	98.24	100.35	98.153	99.525	99.68	104.2	101.37	103.56	98.448	98.447	99.393	100.64	98.361	100.54	94.564	104.9	99.119	99.997	102.53	99.571	102.6	98.238	98.81	101.59	99.996	99.907	99.653	98.471	99.839	98.334	100.44	101.97	97.934
110.56	100.79	102.04	103.02	105.33	105.51	106.1	106.92	96.69	100.79	106.67	108.25	106.12	110.54	104.18	102.65	105.5	107.13	103.75	107.94	106.72	105.22	104.35	106.21	108.74	106.75	106.8	105.16	109.6	110.98	102.27	102.92	107.59	109.95	112.75	104.01	105.97	105.21	105.13	108.53	105.18	102.64	109.81	104.06	105.82	102.08	106.51	109.5	107.06	106.28
106.31	104.22	104.73	106.22	109.33	99.182	103.85	111.83	107.69	109.09	106.46	108.01	107.22	99.35	105.09	98.259	96.206	113.76	104.53	105.57	102.15	108.65	101.92	104.13	103.06	104.37	100.9	104.82	107.63	107.66	106.36	106.2	104.42	100.93	111.31	110.11	103.82	106.49	106.03	104.48	105.1	102.73	105.33	102.93	106.94	99.437	105.6	108.61	105.34	106.26
105.12	105.94	106.36	103.55	105.58	112.19	106.85	107.72	106.25	107.19	116.5	108.18	107.72	111.37	105.57	111.87	108.16	102.75	111.62	108.21	105.84	111.84	109.14	111.49	104.29	107.28	110.93	109.08	101.23	109.01	112.01	108.99	107.67	108.83	107.07	104.26	118.24	107.1	107.29	102.86	106.97	105.05	108.34	110.05	112.29	112.18	116.64	108.4	100.65	108.67
106.96	113.62	108.95	113.95	115.19	111.56	106.7	108.25	114.17	108.21	109.43	114.91	106.26	108.88	109.81	106.64	110.63	110.82	112.87	108.65	105.64	110.93	109.55	111.16	110	113.89	105.1	110.09	105.69	111.8	111.7	112.89	107.29	106.88	106.74	104.84	118.82	111.9	107.79	115.89	108.4	109.8	109.52	113	109.1	105.12	107.86	117.45	111.5	112.32
112.63	109.55	107.28	105.18	105.48	114.1	103.69	104.91	109.78	107.9	111.76	112.46	106.86	102.2	109.79	106.62	107.25	112.88	109.39	105.87	106.65	107.58	107.61	103.57	114.06	105.42	108.86	103.85	116.12	113.54	110.45	113.37	112.48	106.03	104.12	111.46	109.72	100.83	106.91	108.21	107.88	103.99	110.11	106.91	106	113.14	104.68	110.72	109.32	117.17
102.93	111.97	106.44	104.17	108.79	109.84	105.55	104.55	105.29	106.53	110.45	104.96	103.9	108.89	100.75	105.04	103.11	108.94	105.23	109.94	103.67	97.847	99.956	102.06	108.42	107.59	111.02	112.76	107.19	107.86	107.98	99.12	106.69	98.572	105.08	103.99	101.23	105.3	105.32	103.07	98.81	106.08	105.03	110.19	109.52	100.76	109.4	101.77	106.63	103.02
107.99	102.03	100.78	113.77	106.13	103.06	104.1	107.7	106.17	110.22	105.97	106.8	103.08	108.8	108.42	108.3	113.51	107.02	108.54	108.19	108.3	107.26	107.17	110.8	105.21	103.5	103.68	107.73	108.32	105.25	107.54	109.37	111.94	109.02	107.17	105.2	104.11	104.07	105.19	108.57	111.09	109.39	103.77	107.25	110.76	104.14	108.85	109.95	110.11	109.07
100.07	107.38	106.6	107.18	107.29	107.08	116.94	109.35	105.58	106.85	103.92	105.34	105.16	109.44	110.02	107.21	102.72	102.68	101.98	113.21	109.31	103.33	101.23	105.54	106.68	104.84	97.438	109.94	104.78	101.79	103.83	105.7	109.1	101.82	107.77	104.1	101.63	103.38	106	101.95	112.2	108.23	109.05	107.13	107.78	109.47	112.15	109.38	103.17	109.03
106.98	108.89	106.65	111.78	107.73	107.62	106.44	109.79	106.22	104.29	103.43	100.56	105.81	108.82	109.16	107.33	100.32	101.43	106.54	106.9	109.97	102.84	104.65	102.89	97.359	110.86	107.61	111.02	106.6	106.89	106.7	109.95	100.22	104.24	106.28	109.63	105.48	101.15	106.62	113.56	97.404	104.85	111.63	108.04	105.94	102.81	104.65	109.36	105.83	104.53
104.7	107.3	104.47	105.03	106.37	107.84	107.53	110.08	105.84	101.67	101.16	109.13	112.29	107.85	107.35	112.77	107.74	111.39	108.49	98.426	112.31	105.53	107.57	104.85	108.47	104.2	109.33	109.22	102.44	106.26	108.09	103.21	109.95	99.67	99.885	104.7	107.5	103.74	104.58	109.19	104.65	101.59	105.95	99.67	105.97	102.36	102.76	98.466	106.54	109.21
108.86	106.53	107.03	108.72	99.546	107.61	102.51	106.58	110.82	108.89	101.27	105.74	103.66	94.809	110.95	108.41	105.39	105.71	95.354	108.5	104.92	104.28	103.94	105.24	102.22	102.89	106.17	99.166	102.48	106.94	102.36	104.79	107.16	104.07	111.08	109.7	105.94	108.12	107.49	104.16	107.61	102.78	107.36	106.35	109.81	99.971	110.46	108.76	110.97	110.86
95.015	97.283	98.367	97.664	102.73	105.69	96.296	102.44	99.102	103.81	94.366	100.92	100.25	101.41	100.47	97.03	100.97	107.3	110.03	106.56	101.27	100.36	103.06	103.45	103.37	102.7	103.1	99.096	97.167	106.54	103.6	100.38	103.56	95.088	95.375	103.11	102.19	94.859	90.88	104.98	99.125	99.212	104.02	100.2	97.451	93.427	104.84	103.65	101.78	97.223
111.65	112.66	109.71	104.69	110.86	110.53	105.74	104.42	114.39	108.84	110.51	112.02	104.21	106.15	106.15	106.04	107.31	105.61	107.21	107.12	109.7	106.85	109.16	108.93	108.61	107.14	110.4	106.97	106.8	104.3	107.71	112.11	103.13	114.73	106.59	109.7	109.87	111.58	111.43	112.71	104.89	106.67	108.48	105.67	100.23	115.75	107.52	107.77	99.604	108.26
106.12	103.89	110.43	106.97	107.32	112.09	105.22	113.37	110.73	103.42	112.66	111.75	105.74	108.64	100.03	105.02	98.82	103.04	103.39	115.74	113.56	104.77	115.81	107.01	107.28	104.74	108.82	101.69	106.76	108.08	108.51	111.23	115.1	104.71	110.28	106.11	106.85	107.55	112.03	111.15	102.29	105.82	113.08	111.28	104.95	106.73	112.06	106.93	111.56	105.94
105.12	108.44	113.67	107.19	109.76	105.44	112.69	110.67	110.56	105.39	107.36	107.17	109.03	106.91	102.72	106.92	102.94	108.33	109.81	108.43	107.94	112.21	104.46	108.66	114.34	109.63	109.12	111.83	105.11	108.49	112.67	110.88	105.46	114.97	112.76	106.42	107.29	111.22	110.21	107.56	110.42	105.57	109.49	109.12	111.59	113.71	110.61	107.49	108.13	108.76
108.24	103.48	106.74	114.48	111.65	111.92	108.27	106.39	107.23	106.53	109.69	103.09	108.29	108.84	100.47	109.14	101.02	107.94	105.93	107.66	115.79	104.29	111.75	110.04	114.61	108.21	108.77	104.55	108.7	104.21	104.78	110.94	110.91	109.9	105.68	104.49	108.62	105.64	108.28	108.94	107.23	110.17	104.18	105.71	105.44	109.67	101.69	108.75	111.9	107.13
104.85	104.48	109.38	106.48	112.52	107.27	104.51	109.82	103.32	106.12	107.44	111.86	103.9	107.31	108.1	104.03	101.58	103.92	101.88	105.8	109.4	110.54	110.09	104.37	108.56	98.692	106.45	105.51	110.43	107.07	109.24	108.22	103	111.11	113.54	108.37	105.4	101.93	113.03	107.49	116.8	108.02	102.36	107.66	106	101.86	105.54	107.58	109.11	114.02
111.23	103.54	110.29	106.81	108.57	106.83	110.61	101.73	110.3	102.2	111.46	111.64	109.61	108.94	110.5	108.55	106.06	102.67	107.36	118.11	106.47	111.37	110.23	106.78	110.8	106.19	112.5	108.34	111.01	105.38	108.02	115.57	106.35	107.78	106.94	106.37	106.8	109.93	112.57	108.45	106.26	106.95	112.99	104.13	109.78	104.96	106.08	107.69	107.69	110.03
108.42	113.23	109.24	112.03	106.01	110.87	112	107.87	107.16	105.28	106.38	107.22	109.19	116.43	110.32	109.92	107.26	104.1	104.8	112.57	108.08	107.5	111.04	105.83	104.18	109.04	105.59	106.76	110.02	102.13	112.48	107.99	108.56	108.36	103.22	108.62	110.53	110.19	108.86	108.23	108.5	112.14	107.08	104.22	110.33	109.75	106.77	107.14	115.51	103.65
106.58	105.67	105.89	103.79	108.66	108.41	101.43	105.42	106.06	105.89	109.29	103.1	107.04	106.11	103.42	114.95	101.77	105.8	102.66	107.01	106.33	109.49	107.47	103.93	104.48	103.8	105.87	102.65	108.62	100.88	111.45	104.58	106.15	106.92	109.17	102.49	108.99	103.82	106.18	103.78	111.25	100.44	113.93	108.45	106.46	108.64	103.17	108.9	105.86	99.485
99.703	103.08	104.79	109.26	105.25	103.95	105.11	107.77	104.69	99.157	104.45	109.27	110.14	107.28	102.89	106.69	101.84	106.79	106.57	103.58	113.23	106.75	108.68	100.46	99.946	105.04	106.89	99.963	110.58	108.19	105.88	100.78	102	108.25	112.16	102.18	97.912	108.62	108.37	106.57	97.658	110.47	103.6	101.89	104.64	104.14	105.9	104.89	100.46	105.82
104.85	104.2	101.59	104.64	102.74	106.78	109	104.52	103.21	108.5	103.77	107.49	105.02	109.08	104.99	104.72	103.38	105.62	106.39	100.67	103.78	104.47	105.98	103.6	105.46	97.686	105.02	103.48	106.84	111.67	107.15	106.55	99.511	103.71	103.77	99.182	104.52	105.52	104.42	96.284	101.51	111.34	106.91	106.32	111.32	108.7	110.86	99.115	107.59	107.83
102.31	101.33	100.85	100.63	105.58	98.133	100.01	99.492	103.6	97.364	93.734	108.02	98.15	99.103	97.399	101.02	93.891	94.91	97.243	98.401	102.96	99.666	103.88	102.48	99.45	100.77	97.459	106.65	97.922	97.964	100.45	104.17	101.9	98.021	99.598	104.97	103.15	97.005	103.33	97.316	107.04	95.749	101.22	98.575	95.647	98.792	97.404	98.049	100.56	100.22
100.64	103.04	107.27	105.41	108.37	101.63	107.74	113.56	112.34	104.2	111.02	105.69	109.93	106.93	101.81	110.12	104.46	109.67	97.587	103.41	104.54	109.87	108.49	105.07	108.06	100.25	102.84	106.95	107.68	99.584	101.89	105.62	109.31	109.37	108.02	102.41	105.64	102.14	105.04	109.95	110.7	105.66	106.24	107.57	98.892	106.21	110.61	103.53	105.23	111.43
104.66	103.74	111.17	111.68	109.86	105.38	109.14	105.55	108.87	107.43	104.58	103.64	110.14	105.54	107.94	112.99	107.79	110.06	103.51	103.96	106.18	106.46	104.84	108.16	111.65	101.57	104.43	109.33	104.46	108.73	105.7	106.98	108.54	106.45	108.7	103.74	108.75	103	106.46	109.19	105.28	109.46	108.02	109.06	110.09	103.19	105.04	106.66	108.73	106.66
111.03	104.71	107.82	106.65	108.83	106.08	109.11	106.51	109.87	108.65	107.91	111.17	107.16	108.32	102.79	105.18	111.56	111.68	99.806	108.81	105.53	104.91	106.34	106.58	109.67	103.02	106.34	102.96	101.8	106.61	106.47	108.88	106.19	104.9	102.73	107.94	104.57	105.84	103.12	105.97	102.25	111.15	108.79	104.55	103.2	108.84	108.23	109.35	103.24	109.41
98.277	101.06	92.661	96.468	98.801	101.54	103.41	95.851	100.21	94.982	94.099	94.524	99.027	96.722	102.85	95.341	94.36	101.99	101.11	96.016	89.059	96.546	95.037	103.94	95.223	96.963	98.244	93.621	98.906	95.017	97.02	98.659	102.11	97.25	96.992	100.86	96.973	97.215	93.675	96.126	94.766	97.113	101.75	107.22	106.95	102.62	96.925	98.382	97.22	101.57
110.74	107.25	107.04	103.55	103.89	114.21	106.77	109.18	104.44	103.64	104.67	110.4	110.36	108.44	110.53	105.02	108.5	115.95	109.32	108.67	107.41	106.35	107.68	107.75	105.17	113.07	112.5	104.55	103.41	107.88	103.56	108.06	107.52	103.87	105.7	110.44	115.68	108.78	110.11	108.59	103.3	103.75	103	113.4	109.05	106.82	115.06	106.28	104.81	110.96
101.15	102.15	108.95	106.52	108.21	107.4	108.52	103.52	108.63	105.67	105.45	106.62	111.86	106.21	100.12	104.53	105.69	106.59	109.61	107.03	106.63	102.87	103.14	101.15	110.53	103.98	108.81	107.24	108.34	104.57	104.92	108.54	100.49	113.42	102.59	104.78	99.756	106.33	101.43	105.7	108.07	106.7	104.66	110.31	106.54	99.964	110.26	110.14	102.7	106.24
109.75	111.11	101.07	112.01	104.77	103.94	106.94	103.84	108.94	102.12	108.72	106.56	102.73	113.11	106.05	101.75	112.5	109.42	99.311	106.31	105.25	102.59	109.83	104.01	102.04	109.08	110.2	103.31	104.42	107.15	108.65	104.03	105.1	97.772	109.77	100.92	106.31	108.32	107.35	106.12	105.29	104.66	106.94	104.68	105.72	111.79	110.03	105.37	107.26	103.79
95.968	97.146	98.208	94.976	97.824	98.813	101.89	100.24	93.546	98.885	102.93	100.1	92.921	94.19	97.187	96.817	98.283	93.804	98.272	93.754	99.379	100.84	97.826	98.384	96.019	101.83	95.551	97.131	95.079	92.33	94.595	92.824	97.281	100.09	103.11	92.09	97.976	100.79	97.078	100.39	95.885	103.09	95.432	94.108	96.263	97.481	96.317	95.734	96.299	94.013
109.26	110.72	113.44	104.27	111.09	107.72	107.47	103.55	108.86	108.19	111.95	106.38	114.22	104.22	107.43	111.37	102.62	108.59	107.95	109.48	103.84	105.41	107.87	102.79	106.09	107.92	114.24	112.51	109.62	113.13	111.41	103.93	110.91	111.05	106.7	113.6	107.78	108.54	111.22	106.27	110.26	104.59	105.82	109	111.58	111.46	102.96	108.01	110.94	106.46
106.44	99.815	95.625	97.126	101.15	96.153	103.74	100.38	101.31	106.56	103.57	94.151	99.689	91.823	102.57	99.127	100.85	104.71	98.807	96.679	96.071	103.93	100.56	99.543	101.26	97.433	106.13	98.475	95.405	100.27	103.76	99.709	99.157	100.17	103.87	102.26	109.79	94.661	90.822	98.166	96.518	100.68	99.942	95.352	98.115	105.01	102.32	97.569	103.31	105.06
105.2	107.16	111.65	103.96	107.4	108.75	106.9	104.15	112.35	110.81	100.07	108.95	104.48	108.36	108.41	104.69	104.48	108.17	104.26	111.37	107.58	107.43	101.51	105.87	106.51	104.64	110.44	109.19	117.01	110.99	108.85	100.29	107.68	105.19	109.58	112.61	109.83	104.1	106.17	109.79	101.72	107.33	111.58	108.73	113.25	108.77	101.71	113.56	106.28	106.21
92.516	99.237	93.51	100.54	102.43	103.32	101.76	99.677	97.342	101.06	92.349	101.18	98.326	97.517	99.241	105.82	96.296	98.058	95.529	102.68	96.892	102.73	99.966	94.36	99.986	97.989	98.019	97.521	94.939	97.464	97.743	102.84	92.778	97.157	102.26	98.871	101.68	101.31	99.046	98.454	97.301	92.304	96.216	101.41	96.8	99.429	93.956	101.03	103.61	95.845
105.24	106.26	110.07	107.36	106.06	109.36	101.49	103.6	107.71	109.05	108.6	96.729	97.559	109.78	106.11	101.67	100.81	105.6	104.86	106.92	108.36	106.31	101.61	101.7	106.51	108.33	103.6	112.42	110.26	101.9	97.878	107.7	103.56	102.54	104.94	103.72	104.2	106.14	100.87	100.42	111.81	102.74	101.15	108.37	106.86	107	99.395	106.99	104.93	103.93
106.7	109.75	112.02	108.18	114.09	106.41	103.5	106.9	109.54	111.32	109.75	112.84	108.11	110.23	106.94	107.92	110.82	110.51	109.96	112.2	107.09	106.91	107.51	110.41	105.5	107.89	110.46	111.05	111.48	109.58	111.5	111.01	108.2	103.25	106.87	103.81	110.48	103.79	112.74	107.37	105.77	114.78	108.76	106.2	112.12	110.01	109.25	107.58	112.69	110.88
97.411	98.044	97.901	96.849	97.643	97.541	98.648	103.56	95.598	100.38	101.99	96.565	98.187	98.34	99.749	101.08	91.54	96.691	94.432	102.76	100.91	96.565	102.28	96.53	98.247	95.954	95.369	88.653	98.337	98.211	97.645	92.583	98.506	94.438	92.496	95.544	99.459	99.185	97.577	99.258	98.212	102.47	97.648	92.419	93.53	100.9	98.034	96.707	95.77	97.415
104.87	103.49	104.08	105.09	103.47	102.94	109.07	106.56	104.23	112.27	101.1	106.88	107.51	106.49	114.28	106.31	105.83	103.84	105.54	106.51	108.31	102.72	104.45	108.14	108.73	108.18	107.63	108.29	110.9	105.94	103.65	107.34	101.41	107.89	110.72	110.43	109.54	99.266	104.08	108.82	100.47	102.91	107.9	103.29	107.18	105.49	104.31	115.21	101.97	104.74
113.11	103.74	104.08	104.46	109.44	108	99.23	105.82	106.01	110.1	102.06	109.01	106.39	111.26	110.16	107.88	103.99	104.35	103.18	99.301	106.16	103.48	102.88	106.26	102.01	97.237	104.13	102.87	110.18	106.42	109.46	109.97	109.67	106.64	106.52	104.05	103.59	102.97	111.57	99.472	105.1	103.88	104.59	110.08	105.33	105.11	104.91	99.198	110.38	99.142
107.5	112.99	115.07	108.3	115.04	115.52	113.59	110.16	114.92	111.45	106.1	110.33	105.79	111.17	108.16	114.5	112.87	104.24	107.46	108	109.83	118.72	108.39	113.46	110.15	111.53	108.14	113.68	106.56	110.27	106.19	111.53	109.32	109.57	109.59	106.91	113.19	116.01	103.91	114.49	110.43	111.09	106.32	114.52	112.48	108.95	108.39	107.43	110.37	108.5
97.164	96.507	100.74	102.71	102.47	101.27	101.59	101.53	105.71	98.913	101.36	103.46	102.39	96.451	97.69	101.94	103.79	103.83	99.735	96.503	106.11	97.164	107.46	98.786	94.558	99.436	101.04	99.005	97.798	99.071	106.32	102.82	96.066	98.977	99.1	98.493	100.07	102.55	100.99	102.41	106.53	102.77	99.213	105.58	104.53	103.95	103.54	107.42	100.8	94.94
100.42	106.7	106	102.06	104.7	112.17	107.23	100.81	110.23	104.55	105.46	108.21	108.47	104.81	109.64	106.88	110.1	108.45	111.3	103.3	103.17	97.586	104.51	99.224	106.88	105.65	104.44	108.53	103.69	110.78	106.36	99.978	105.23	104.37	106.09	104.46	105.04	108.27	100.75	108.07	109.18	99.667	105.37	108.16	105.6	100.6	110.8	105.98	101.05	109
109.11	107.06	104.49	106.63	108.17	108.34	102.06	101.58	112.3	105.94	108.61	104.11	111.72	109.23	102.18	109.67	106.74	112.69	102.77	103.48	107.35	104.21	107.11	106.1	107.75	105.23	111.45	105.49	108.11	107.71	108.12	108.42	103.77	110.11	112.49	109.09	107.39	107.24	102.46	108.13	113.3	107.02	104.7	103.71	105	110.1	104.23	105.93	101.99	99.732
116.78	108.3	110.09	104.68	105.98	113.44	109.66	111.16	107.34	105.12	108.3	107.08	112.81	112.47	112.74	109.61	106.74	109.75	113.72	110.87	107.02	109.37	108.99	110.09	110.54	113.4	109.03	108.28	104.74	108.73	113.9	108.88	110.87	109.72	108.29	111.27	113.71	116.7	108.49	112.15	111.39	107.4	110.55	116	108.58	111.79	109.85	114.95	114.5	110.03
107.52	105.52	109.64	107.23	106.82	101.63	105.43	111.57	104.26	104.65	104.09	110.12	107.36	102.18	106.04	106.09	105.27	106.17	106.38	106.58	99.42	98.645	105.55	105.82	102.06	105.75	111.79	104.81	104.81	106.65	104.22	104.83	100.46	108.43	104.68	103.3	106.7	104.9	108.4	109.36	108.83	99.924	104.31	105.79	108.36	106.16	113.03	104.88	106.1	108.83
96.95	97.75	98.732	96.968	94.882	94.108	98.17	98.778	93.245	100.51	105.35	99.676	95.574	95.933	97.7	103.43	103.52	96.882	95.464	97.47	98.239	103.35	99.463	105.58	99.567	93.14	105.07	102.84	97.082	94.427	100.98	99.309	101.17	102.53	94.242	99.84	102.55	102.54	99.875	101	100.87	98.074	98.484	93.444	101.91	102.11	89.018	98.707	95.146	98.06
106.71	102.01	105.24	113.94	99.725	108.07	105.85	105.55	103.16	103.28	112.8	105.24	108.58	111.64	108.23	102.14	103.95	109.43	101.01	105.37	107.77	112.74	101.96	103.7	103.22	103.86	105.79	105.65	107.28	99.57	104.7	107.02	108.9	100.53	107.59	113.03	103.72	103.68	103.93	107.07	109.73	100.48	108.19	104.28	108.7	106.92	100.63	107.29	98.546	103.7
102.29	104.74	99.454	107.69	100.53	101.23	100.47	99.851	96.397	99.189	101.13	99.974	101.46	97.886	97.507	99.354	95.092	104.2	103.78	102.33	103.69	103.29	100.31	104.85	105.89	102.36	100.73	99.612	96.744	100.36	103.93	103.68	103.86	97.416	98.845	104.95	100.75	103.13	102.33	99.771	106.11	101.14	100.03	101.47	102.31	98.963	97.422	95.122	101.63	95.227
99.475	107.87	106.16	105.24	108.69	105.41	111.93	105.53	107.3	103.72	107.17	105.39	106.13	106.73	105.03	106.22	104.97	110.14	105.27	104.87	104.64	96.758	103.52	103.86	115.35	107.41	107.04	107.02	109.45	105.59	105.35	110.56	106.12	108.47	107.19	111.96	109.86	100.07	98.685	106.84	104.96	108.86	108.48	106.62	104.26	107.92	104.62	111.57	103.64	107.19
103.28	106.18	101.79	102.13	105.32	102.94	98.818	103.4	102.56	105.7	106.56	106.15	112.09	104.77	100.7	113.4	106.12	103.22	112.93	105.86	108.92	101.08	107.26	107.52	101.92	103.35	111.31	109.74	103.35	106.8	111.33	108.63	98.134	107.14	101.82	105.29	110.25	105.47	107.45	100.4	108.28	107.83	108.44	112.68	106.33	108.05	108.59	103.27	104.93	100.29
104.19	107.72	107.83	104.9	104.8	102.15	108.89	104.68	103.49	100.67	107.76	99.255	108.78	106.53	102.77	106.65	106.07	103.92	102.22	111.23	105.19	103.87	106.66	104.82	109.43	110.95	104.83	108.85	106.85	101.26	102.39	102.55	105.54	105.35	104.32	107.99	108.93	99.429	105.48	105.63	107.77	111.29	102.26	107.5	112.53	103.72	103.52	109.11	100.94	107.72
101.43	106.91	106.8	107.14	113.55	107.76	112.88	110.73	109.88	108.17	105.4	112.47	109.93	112.3	110.8	104.84	104.22	113.06	110.28	107.62	107.69	106.14	114.72	113.32	110.48	105.48	106.02	109.51	109.37	105.34	106.27	108.1	110.04	110.33	107.98	103.13	109.45	104.1	113.54	101.2	104.59	105.59	103.78	106.43	109.04	101.22	109.59	107.03	102.72	110.25
101.23	91.604	101.3	97.588	98.066	102.39	98.324	102.41	96.921	100.13	99.732	104.03	100.63	99.221	100.93	102.01	96.348	108.42	100.65	102.21	100.88	97.178	109.3	96.681	104.07	102.85	106.45	93.771	98.45	94.235	101.44	103.4	105.02	98.18	99.655	101.74	98.253	101.81	101.58	96.279	102.85	103.66	98.222	99.632	97.098	100.84	102.66	103.86	98.653	94.649
108.08	109.18	109.84	110.26	106.64	103.87	110.47	110.87	111.96	104.05	109.24	109.58	114.03	108.63	112.2	111.59	110.79	107.91	110.77	110.33	113.32	112.8	110.26	113.4	113.58	109.01	109.89	112.64	112.45	108.05	109.42	112.03	113.93	115.5	116.98	104.84	109.3	112.06	110.99	110.28	113.34	109.11	112.92	109.43	108.85	108.28	113.29	109.74	108.59	108.32
108.18	108.76	108.52	112.52	107.79	108.57	104.33	105.1	105.76	109.15	106.4	110.13	107.03	106.49	103.87	110.36	110.77	108.03	104.74	102.59	106.07	107.53	110.24	110.01	106.8	106.53	113.91	96.581	113.51	111.4	107.4	108.76	106.18	107.29	105.65	104.92	103.78	105.97	105.47	102.28	102.63	106.05	108.89	107.46	100.54	104.49	100.07	109.31	109.84	104.56
113.19	116.05	110.97	109.24	114.86	111.77	115.67	105.68	108.08	106.04	113.59	109.44	103.16	107.43	107.56	114.85	104.28	110.78	104.14	106.65	108.4	110.32	104.6	107.93	104.59	112.89	111.46	105.2	113.57	109.9	107.44	105.28	102.37	111.93	111.56	113.88	106.35	113.41	99.414	102.32	106.73	103.86	102.82	112.4	107.53	106.3	102.04	109.21	110.27	110.06
106.43	105.28	104.92	102.21	105.5	106.24	96.203	102.92	101.55	107.74	105.47	100.65	102.75	106.44	103.88	102.7	107.87	107.22	98.58	99.897	102.66	105.77	101.83	101.39	103.42	102.79	104.56	103.73	101.79	100.91	102.06	100.52	110.28	101.87	104.62	106.5	103.36	99.646	112.53	106.68	97.853	104.86	98.107	102.85	105.41	100.93	100.52	102.52	106.39	105.31
112.15	104.43	119.98	107.62	107	106.7	112.39	104.09	111.46	102.61	108.09	105.86	103.02	113.89	105.97	105.31	106.16	108.36	102.93	106.97	105.76	107.61	106.62	106.75	109.91	104.77	111.39	109.81	107.45	105.24	110.75	104.6	106.34	107.09	113.28	110.32	113.86	105.02	111.56	106.04	107.99	109.36	114.51	107.31	103.59	114.69	113.65	111.3	105.49	109.58
110.47	116.13	106.66	107.02	106.98	110.92	108.3	106.84	115.51	111.84	107.79	113.79	107.04	105.5	107.45	103.83	111.76	105.68	114.28	111.86	101.22	108.29	106.76	110.7	114.43	111.31	106.84	110.66	103.68	107.87	109.32	112.93	112.33	109.48	107.41	111.26	112.1	108.63	108.07	109.18	107.52	103.4	108.44	107.68	105.92	105.85	106.17	115.14	108.25	103.51
106.01	97.963	101.63	101.36	97.114	105.73	97.249	106.03	100.95	102.32	102.73	97.758	100.33	95.174	101.44	101.1	97.72	106.57	103	101.6	104.35	103.62	100.91	105.6	105.27	98.769	97.737	96.857	97.206	99.895	101.3	103.35	103.21	100.73	101.09	94.933	98.927	101.82	99.316	104.09	104.59	102.76	103	94.704	100.94	99.044	104.39	102.53	98.306	101.4
106.46	99.737	100.5	107.76	104.59	108.83	102.78	108.64	106.14	107.23	110.09	109.11	99.431	105.07	100.58	102.51	108.36	103.82	106.02	107.72	103.3	105.07	103.02	104.43	103.97	104.44	100	107.38	109.23	99.896	111.07	110.31	102.9	105.28	103.13	106.4	101.65	105.04	108.21	100.98	104.33	109.17	107.9	101.32	107.06	102.89	101.89	109.41	103.09	99.708
110.61	105.16	101.28	109.26	108	111.24	108.59	100.33	104.57	101.95	106.36	106.28	107.31	102.31	108.7	108.47	104.84	106.94	108.36	111.19	110.62	109.72	109.33	106.77	104.46	108.15	105.2	109.92	100.71	109.83	106.24	105.01	109.82	106.4	103.21	105.78	103.22	108.75	102.34	105.56	102.65	102	97.666	110.07	106.63	96.646	113.15	106.32	103.4	101.82
108.15	107.18	103.46	111.33	111.57	104.29	100.75	111.32	105.89	106.93	112.09	109.75	107.41	100.6	107.62	107.9	103.91	106.24	105.69	106.73	104.18	103.13	106.75	103.24	107.79	109.34	109.77	106.74	109.42	109.02	114.95	104.54	108.36	105.22	109.48	107.24	104.85	111.41	106.96	113.3	103.03	103.73	111.11	105.86	107.19	109.84	112.24	107.93	108.16	106.91
94.988	99.256	97.644	92.047	96.812	98.828	96.752	102.29	99.315	100.29	104.77	95.107	90.918	92.242	104.21	95.164	102.66	92.722	96.822	96.715	97.418	96.754	100.58	102.06	97.556	92.984	92.841	98.896	94.45	98.469	102.53	95.863	97.328	100.64	100.76	99.341	98.374	91.125	95.141	98.657	97.56	101.42	102.4	91.088	96.71	92.515	102.47	94.833	98.069	93.471
112.1	111.53	108.89	106.12	108.77	112.46	105.26	107.61	101.74	104.85	104.51	103.32	107.53	108.88	105.95	107.82	102.64	109.35	104.18	107.83	111.38	100.74	103.26	106.7	99.505	102.9	105.33	110	106.99	111.33	111.22	103.66	106.06	106.85	103.67	110.21	105.26	108.62	108.07	105.79	103.89	104.5	104.31	100.07	106.06	110.41	107.35	106.74	108.72	107.31
103.36	105.39	102.32	108.21	102.08	106	104.89	107.53	106.33	102.31	105.94	108.66	97.426	111.24	106.3	101.41	106.85	100.23	103.27	105.76	107.96	106	105.61	107.56	105.6	104.2	99.484	102.08	107.53	107.18	110.3	105.99	103.12	104.91	105.02	105.36	104.6	100.93	104	104.88	108.83	98.12	106.71	99.54	100.9	112.21	104.34	106.77	110.29	105.88
109.23	103.49	106.89	101.57	110.27	111.73	106	102	107.13	103.04	101.33	109.72	107.52	101	114.38	111.24	111.47	103.08	104.12	104.87	101.73	107.36	107.03	96.721	112.12	108.07	111.64	109.99	109.5	107.77	105.17	113	104.17	109.48	99.808	109.18	106.22	105.39	105.9	110.03	106.42	111.66	110.35	106.53	106.68	114.6	104.58	103.72	113.21	107.37
110.44	110.26	102.9	106.08	110.15	108.15	102.42	111.64	111.85	108.45	102.36	101.6	103.85	109.13	105.1	112.13	110.12	102.08	108.76	104.7	106.22	108.63	104.15	105.55	106.51	109.95	106.37	105.91	109.69	109.18	105.98	103.28	112.11	110.26	110.4	110.88	100.51	107.5	114.72	106.89	112.29	102.21	107.33	105.88	107.98	111.06	111.92	108.47	113.61	108.23
106.29	105.62	109.65	108.04	104.96	110.01	100.55	109.47	101.04	109.83	105.1	106.99	102.9	111.07	115.23	107.6	100.67	107.01	108.15	102.45	107.62	100.97	106.47	103.2	105.62	104.17	105.87	106.49	110.7	106.75	106.49	104.65	106.06	103.3	101.82	101.45	109.66	110.09	103.98	109.24	97.492	103.17	107.23	100.49	104.11	104.6	100.28	103.06	109.93	105.85
102.84	108.05	105.14	110.36	105.81	104.69	109.68	108.53	101.46	105.3	108.05	102.15	105.2	109.91	105.56	105.12	108.22	106.66	112.58	102.07	106.59	101.81	104.46	102.39	102.45	104.84	99.336	105.39	112.3	105.59	106.42	103.62	111.42	113.56	110.06	100.4	105.76	107.19	105.31	98.12	97.06	106.08	107.52	105.38	104.81	110.18	109.61	100.29	107.62	108.25
115.64	102.66	109.17	117.55	114.04	104.66	107.94	111.35	107.86	106.76	107.64	108.7	108.13	109.96	114.22	113.56	110.22	110.95	103.44	109.87	106.68	107.65	109.73	105.03	105.82	105.97	110.9	110.43	103.75	106.19	107.53	111.92	107.01	107.56	104.73	110.86	99.644	104.6	107.13	111.87	106.1	112.46	111.31	104.71	107.92	116.76	100.66	110.53	110.55	107.45
98.899	97.51	100.02	102.61	102.85	95.346	99.444	97.75	102.93	92.698	95.658	95.341	104.07	99.393	100.09	98.306	99.313	96.652	97.946	94.466	95.239	96.537	92.017	96.333	97.658	94.552	100.44	92.568	97.762	104.02	98.817	97.321	92.178	98.98	95.461	98.296	102.24	96.666	94.787	102.65	92.759	98.604	96.11	95.133	99.86	98.755	95.299	98.145	93.431	100.88
97.307	94.882	98.208	94.53	98.476	98.588	97.934	97.88	97.127	98.259	97.874	96.472	93.667	101.88	104.94	94.245	100.4	98.617	102.72	101.86	103.1	96.927	100.86	97.742	100.49	91.654	98.753	102.18	98.742	96.969	100.58	105.26	99.199	103.12	92.628	97.823	100.16	98.413	95.86	97.573	103.28	96.657	101.53	101.27	100.25	99.067	104.07	96.094	96.386	98.789
107.62	114.81	108.19	108.7	107.57	101.74	110.55	104.37	106.05	102.61	107.93	102.41	104.7	101.91	108.04	111.76	109.4	102.46	99.444	107.55	112.01	106.4	103.98	107.3	110.08	105.86	101.87	110.09	110.49	109.09	105.84	101.84	106.44	104.31	110.26	107.62	109.49	111.42	104.96	106	100.76	106.89	104.17	108.39	106.46	107.47	112.1	104.43	106.34	109.45
105.86	108.63	104.75	105.12	104.54	106.33	107.39	112.31	112.95	108.26	109.49	106.49	105.67	106.99	105.71	107.3	108.95	110.13	114	108.35	109.36	109.54	105.99	108.73	108.64	104.42	114.11	108.77	110.26	105.39	111.1	111.51	100.1	106.49	111.72	99.702	109.07	105.67	101.96	112.21	109.71	105.16	109.96	108.35	110.76	105	105.52	111.53	109.8	100.72
111.31	107.17	104.17	105.37	103.77	105.12	105.67	96.246	100.54	103.49	113.7	109.15	106.35	106.44	107.28	103.45	112.63	103.02	103.82	103.26	108.24	108.76	105.33	107.52	102.05	111.86	105.27	110.75	100.15	103.48	104.57	101.8	103.98	114.86	103.97	101.99	107.88	105.81	111.68	109.83	111.38	104.89	109.04	106.11	105.28	100.8	107.58	108.99	102.04	104.05
105.76	114.06	105.28	108.03	101.16	110.02	105.55	109.82	111.69	106.84	107.63	111.21	105.77	115.42	107.35	102.99	101.22	102.93	102.9	100.79	109.51	111	106.19	103.46	106.21	107.2	107.17	108	98.399	114.29	107.66	110.73	109.76	105.67	106	110.56	104.32	99.774	107.6	102.69	105.36	109.15	109.07	107.68	103.62	96.796	106.66	111.19	104.1	102.87
93.184	90.062	97.971	102.02	99.524	103.4	102.67	98.034	103.72	104.01	98.501	97.656	99.404	103.36	99.86	101.48	98.454	102.14	94.895	99.486	103.08	101.81	104.1	97.881	100.19	109.22	105.75	103.55	101.88	97.098	101.82	105.7	98.456	101.45	102.98	103.26	100.54	102.04	101.26	100.47	97.705	97.945	102.72	103.61	101.22	101.5	95.837	101.81	102.86	101.66
100.88	97.085	99.921	91.697	103.25	104.68	96.487	103.82	102.06	99.483	98.46	102.92	99.728	97.698	100.07	100.93	93.902	98.865	98.477	94.887	101.23	101.18	94.896	98.274	98.684	102.61	92.06	94.509	102.87	96.937	98.561	96.047	100.12	99.896	96.917	99.857	97.836	92.026	94.742	95.576	92.978	99.355	98.024	94.932	95.911	93.89	98.475	102.47	95.251	97.323
103.65	109.61	106.35	109.53	114.92	107.55	110.56	112.6	111.21	107.63	117.36	106.48	114.62	105.75	108.69	99.735	110.1	106.9	107.57	106.31	110.74	106.82	106.42	111.79	108.39	107.69	114.84	109.2	105.17	110.52	106.8	108.96	109.42	106.73	115.04	111.01	109.23	108.7	109.4	110.61	108.56	108.87	106.68	112.84	105.37	114.75	98.879	111.06	108.52	109.36
106.37	111.76	109.89	101.14	105.69	106.59	104.69	98.355	101.26	104.93	107.06	103.49	106.46	106.78	109.06	107.27	113.07	107.43	111.49	109.52	110.91	104.52	106.16	100.64	104.76	103.01	106.78	101.72	104.39	103.71	112.24	103.12	104.37	100.34	107.97	104.2	98.277	109.2	105.46	108.26	105.83	101.08	108.9	111.01	104.2	103.92	107.29	106.41	105.65	98.754
106.56	113.19	112.46	112.65	108.8	111.83	108.77	108.39	107.91	113.07	110.46	110.74	111.79	108.08	115.39	109.72	113.16	115.14	110.44	107.41	114.02	114.45	111.86	114.26	110.57	114.24	115.35	118.77	110.15	114.17	108.75	113.23	109.61	112.17	103.47	114.23	109.56	106.49	103.81	113.4	117.21	111.2	113.42	108.94	114.15	112.27	113.26	113.41	108.73	104.94
103.57	93.449	99.107	99.922	97.531	94.373	100.36	102.16	95.666	103.47	104.49	101.12	100.07	103.77	94.515	96.615	98.176	99.764	93.724	102.16	103.39	91.67	97.215	98.593	101.57	90.983	100.43	93.797	100.24	96.743	104.98	102.65	101.18	102.88	94.159	95.957	98.934	98.659	102.95	96.819	100.65	102.19	97.348	100.94	96.893	96.565	99.364	97.694	97.047	104.87
103.54	106.99	110.14	103.49	107.45	106.65	107.22	102.42	109.72	109.94	105.88	106.18	108.18	107.4	107.02	110.82	101.43	100.72	98.563	105.97	103.14	110.13	107.81	106.9	103.97	105.85	105.15	104.67	104.67	107.25	106.33	106.55	108.08	110.75	107.14	112.06	108.97	107.53	103.05	104.13	108.11	106.13	103.16	104.15	107.73	105.61	101.46	104.12	106.4	100.81
109.84	100.11	106.15	112.33	107.86	105.29	100.75	110.75	105.27	107.19	105.21	107.8	105.5	101.78	106.13	110.97	106.49	111.56	107.13	102.37	112.5	106	106.85	104.68	110.43	108.42	104.75	94.623	106.38	109.44	111.58	107.65	103.97	108.63	107.61	116.45	110.21	103.31	104.48	109.2	113.78	111.25	108.69	107.75	104.85	110.75	111.99	102.57	106.35	103.02
104.2	106	107.08	106.58	107.3	100.08	103.78	104.91	102.02	112.46	103.15	108.04	107.47	103.08	104.51	103.31	105.76	109.44	107.75	106.5	102.13	109.85	108.9	100.57	102.13	103.19	110.23	106.54	111.68	108.38	106.65	107.12	104.95	103.71	104.42	103.18	106.61	105.56	109.05	105.88	100.81	102.01	107.75	104.97	100.96	108.49	103.68	110.15	103.46	108.61
112.12	110.08	107.28	111.86	115.24	108.26	113.67	110.24	106.19	111.88	107.22	104.3	108.69	110.29	111.01	108.42	109.68	107.38	112.44	105.45	109.34	108.4	106.82	101.33	111.06	109.81	111.63	114.96	111.58	112.44	106.19	110.96	110.5	107.62	109.21	106.61	104.37	103.36	110.94	104.19	102.74	109.37	100.73	105.24	109.38	106.88	102.14	108.17	105.61	106.04
103.09	105.72	103.67	113.41	100.59	107.54	101.38	107.53	108.63	111.92	105.95	100.65	110.43	104.89	103.89	107.15	107.14	116.44	98.286	110.49	103.48	110.96	107.34	107.17	107.95	104.24	105.27	108	103.99	107.26	114.62	109.39	105.77	109.14	114.4	109.14	104.9	102.06	103.57	99.381	107.13	106.45	107.37	103.35	104.1	111.59	108.93	106.57	109.94	106.25
106.06	110.51	106.87	101.16	105.27	107.34	102.48	108.49	105.06	107.08	101.54	101.65	109.88	109.15	107.55	107.15	105.05	103.1	101.98	97.319	106.75	105.77	109.53	105.25	108.17	100.3	101.86	102.24	102.59	108.48	105.41	107.7	103.73	106.76	113.1	104.39	101.69	105.6	105.17	104.1	109.7	112.1	102.63	108.18	103.55	104.18	102.45	103.88	101.55	105.84
98.454	108.44	100.99	97.992	97.233	101.44	100.33	101.44	107.02	104.7	98.974	99.611	99.986	103.1	92.913	104.77	100.63	99.903	101.49	101.48	98.636	102.92	98.434	97.396	99.987	105.25	102.03	100.39	102.81	103.18	106	99.212	98.49	94.553	99.234	104.09	105.8	100.37	97.084	102.01	102.27	110.29	101.24	95.73	104.01	95.831	102.44	96.727	103.84	102.3
105.59	95.303	94.657	104.2	99.489	105.12	95.995	98.73	99.602	98.894	100.48	102.33	95.721	100.29	91.706	105.58	98.328	104.12	102.75	97.16	97.105	104.73	101.25	93.549	100.15	99.788	96.581	97.999	103.72	106.61	99.577	96.67	97.829	97.947	98.137	96.001	102.51	97.688	96.211	94.516	99.506	99.696	106.3	98.886	89.199	101.24	100.01	100.58	97.739	97.47
106.91	105.12	104.16	106.9	103.32	103.57	102.9	103.94	101.13	115.37	105.15	109.67	106.1	104.1	97.198	105.24	108.06	104.45	103.42	106.5	107.84	100.21	105.16	103.05	106.75	105.66	109.83	103.94	107.25	111.84	109	108.5	107.86	103.18	105.44	106.77	107.72	106.33	107.96	101.3	109.22	105.69	110.07	104.98	105.21	108.41	109.17	110.18	105.55	106.34
100.64	95.435	92.651	98.7	101.11	91.109	93.377	96.881	105.96	102.05	93.398	95.639	100.48	103.91	96.083	92.6	103.62	101	102.1	95.402	101.8	95.662	100.52	94.32	100.51	94.548	98.695	100.6	100.67	94.311	97.898	94.686	100.01	101.37	96.999	104.49	100.37	98.867	98.941	100.58	94.515	98.322	101.28	94.374	94.303	97.693	92.734	99.007	98.458	99.538
110.34	107.03	103.61	115.17	106.37	107.18	110.09	107.58	114.65	109.65	105.3	106.92	111.93	108.52	105	109.95	111.59	108.38	108.27	105.71	110.75	102.8	109.02	111.47	108.37	104.3	111.83	101.89	102.78	107.35	111.83	102.45	109.79	109.36	105.38	108.47	105.66	106.53	109.06	100.99	111.31	106.18	103.81	106.1	105.35	104.26	106.23	106.75	108.11	105.43
107.03	115.98	108.38	110.96	110.3	109.91	110.99	110.71	107.89	104.77	113.82	107.41	106.92	108.06	108.82	99.886	106.71	113.42	107.46	118.83	114.32	109.83	101.33	111.93	107.72	108.25	105.97	114.6	109.36	109.2	110.15	111	102.86	109.41	107.68	107.86	110.63	108.23	105.94	107.63	109.38	108.93	106.77	110.43	108.99	106.47	108.48	104.5	112.1	108.11
109.23	111.4	110.2	108.99	106.78	108.69	109.65	108.67	119.96	113.31	106.6	104.63	116.47	113.94	109.55	110.6	109.62	107	106.38	114.68	112.48	115.57	110.88	110.1	106.42	107.93	110.98	109.52	108.74	116.75	104.28	116.4	116.37	111	106.29	113.77	110.31	112.91	114.15	112.98	108.74	112.69	109.88	111.69	110.13	105.01	109.15	110.36	112.54	110.38
99.996	109.47	108.74	100.28	105.8	101.8	100.18	107.59	104.94	106.5	108.3	105.74	104.28	105.31	101.11	111.78	105.96	108.34	108.41	104.41	107.38	95.426	99.523	105.32	102.42	103.51	101.97	104.97	107.89	98.561	107.91	108.88	104.46	106.77	111.59	100.39	104.13	109.77	106.51	99.478	107.42	105.27	109.4	105.86	106.06	105.58	106.98	100.79	104.62	103.39
106.45	103.82	105.43	106.35	102.66	107.89	105.4	104.02	105.94	110.01	103.92	103.64	109.06	102.98	105.67	109.33	108.27	105.27	109.44	107.22	107.27	103.33	103.53	107.58	99.757	106.18	108.05	100.89	97.267	107.73	109.03	112	99.261	106.83	108	104.48	105.14	110.5	102.92	112.37	103.45	102.27	110.87	107.58	108.39	104.98	106.47	106.3	106.97	107.5
102.6	107.96	108.16	106.06	107.64	100.86	111.22	113	104.58	108.89	105.19	105.93	106.29	104	107.34	101.97	100.87	107.34	107.2	107.33	106.75	105.87	108.73	107.89	105.46	107.92	109.23	106.87	105.96	108.29	106.43	107.92	106.11	106.89	100.07	107.67	103.44	101.55	113.98	107.83	109.8	99.275	105.73	109.6	106.09	104.63	107.03	110.37	110.71	109.19
100.21	107	109.17	109.32	109.6	107.18	108.05	106.17	110.91	107.73	111.81	112.53	101.5	106.55	109.65	114.84	113.43	111.27	108.26	109.66	109.7	101.85	110.37	107.38	107.93	105.54	116.58	106.63	107.79	110.11	107.76	111.85	111.62	109.97	108.09	110.32	111.1	106.3	109.42	111.2	106.55	112.38	107.23	112.38	108.29	111.2	112.57	107.1	103.5	109.46
107.88	105.82	101.45	104.97	99.678	105.36	103.03	102.99	106.93	111.97	101.98	95.91	103.13	105.95	103.25	107.68	98.917	106.03	99.39	110.8	105.69	107.27	104.22	103.42	99.458	101.36	103.81	108.54	104.56	112.43	105.35	109.55	113.62	103.85	102.96	104.65	101.41	112.12	109.36	111.18	109.28	105.13	104.94	107.61	105.56	109.91	101.08	106.07	110.87	109.11
103.69	103.78	104.13	105.67	101.46	113.57	103.92	105.08	111.57	109.46	98.602	103.16	102.02	104.04	104.59	107.88	103.29	105.41	102.92	108.98	106.66	103.81	110.24	106.98	108.46	103.03	105.29	98.719	97.231	105.98	112.49	112.73	102.8	106.83	108.19	112.01	103.73	103.37	106.63	96.435	103.83	103.92	101.57	99.34	102.74	104.64	104.75	108.86	104.19	108.19
104.46	109.89	104.65	106.63	107.37	111.6	114.06	101.62	109.58	107.6	104.07	108.99	111.37	99.943	108.57	107.43	105.42	108.18	105.67	108.09	102.82	111.28	106.66	102.96	104.63	110.69	108.21	107.2	102.83	105	107.99	112.89	110.49	109.45	107.6	106.83	105.58	104.4	112.93	111.61	114.95	108.4	108.89	103.83	104.85	115.89	105.75	111.28	112.33	111.09
102.8	106.54	108.97	105.49	110.11	114.45	109.28	114.27	105.44	115.16	114.56	108.09	113.85	110.56	115.13	105.9	108.05	113.28	111.22	104.48	110.73	107.83	116.25	106.25	109.63	112.11	112.5	110.18	113.4	112.48	113.25	110.72	108.89	107.44	110.37	112.49	115.68	108.94	108.55	104.9	105.88	107.95	111.71	111.6	112.05	115.99	110.91	107.45	109.63	108.01
107.28	106.51	105.48	103.66	108.79	110.99	109.74	108.11	107.93	105.87	106.94	111.14	106.01	106.68	108.99	103.83	110.14	109.1	107.36	103.84	100.2	111.57	110.26	104.44	116.04	106.58	109.16	103.3	105.63	108.17	109.36	112.1	107.75	103.81	105.25	101.29	104.9	103.41	104.97	105.51	109.48	107.89	111.59	107.51	104.22	103.93	108.03	106	109.9	108.67
104.6	108.26	109.49	114.6	107.48	106.46	110.12	107.94	111.12	111.26	112.25	108.35	107.1	111.6	109.6	109.58	109.51	104.11	110.72	104.8	109.84	114.86	103.93	107.37	112.13	100.38	112.61	103.29	110.11	105.93	107.56	103.56	109.24	109.45	110.12	112.71	95	111.18	109.91	106.63	104.56	104.77	108.76	110.77	107.5	106.46	109.63	106.18	114.08	107.28
102.4	105.97	111.05	102.35	112.68	107.57	105.22	107.96	114.35	109.1	105.21	108.24	113.76	111.16	113.93	107.42	108.68	117.89	108.42	109.62	107.53	108.27	106.05	104.2	106.44	108.35	107.9	112.82	106.99	107.63	98.525	105.76	110.89	107.03	107.26	112.57	115.28	109.63	104.21	104.55	108.23	116.87	112.05	111.26	103.71	102.82	111.55	113.29	112.02	111.48
109.19	107.1	105.52	106.82	106.01	107.09	102.42	115.6	113.47	106.84	108.76	112.14	105.85	107.16	101.01	108.74	107.04	106.37	107.01	104.52	105.59	110.63	107.76	105.62	112.43	111.08	110.28	108.36	107.62	103.29	109.38	104.21	101.73	107.7	109.15	108.46	104.56	104.42	112.31	111	105.22	105.37	101.83	105.33	110.68	109.94	110.89	109.6	108.76	104.3
107.78	104.18	108.64	109.16	101.61	111.52	114.07	109.18	108.53	107.76	108.94	111.05	113.72	107.42	110.45	111.74	110.7	114.64	104.83	112.3	113.69	106.68	110.73	109.79	112.73	111.15	102.39	108.38	109.27	110.03	112.81	112.45	107.24	110.23	115.68	107.69	107.11	112.91	114.15	110.8	109.26	110.14	109.56	108.94	105.75	111.27	103.27	105.38	105.93	112.19
93.027	99.794	103.27	99.918	95.495	97.164	96.933	96.776	101.84	93.246	105.76	94.777	93.995	95.483	96.117	100.27	97.351	94.758	95.001	98.582	93.137	97.661	102.71	98.698	93.061	101.64	97.709	99.759	93.34	98.38	97.105	102.4	95.037	94.474	102.22	97.795	97.986	104.34	102.87	98.224	102.25	98.076	93.896	94.874	100.05	97.877	100.01	96.714	103.23	100.34
101.98	104.85	108.45	100.45	107.5	105.48	113.18	114.59	104.3	118.17	107.75	105.86	102.46	99.299	108.61	102.64	103.78	111.38	103.59	112.05	109.94	102.8	103.45	103.15	105.29	104.79	102.43	98.965	109.12	107.14	105.61	107.66	105.38	108.71	106.08	107.08	105.94	108.42	100.54	107.03	103.46	104.78	106.44	105.04	106.74	104.73	111.35	106.62	106.23	103.12
113.26	104.83	105.93	106.45	108.02	107.64	111.99	106.91	110.22	106	109.49	111.1	104.98	105.84	106.91	103.3	108.86	110.94	107.23	104.3	109.03	107.98	104.95	102.09	105.54	107.56	105	107.16	107.16	104.71	106.95	109.79	109.83	108.9	106.68	114.63	104.93	102.55	103.85	106.43	108.35	107.64	110.52	107.39	104.34	103.19	102.44	103.32	100.82	102.6
106.22	108.31	109.28	104.8	102.8	108.15	97.674	106.64	108.2	103.87	100.22	104.42	108.99	103.35	102.4	103.32	104.13	112.06	108.31	105.14	111.52	104.14	110.2	104.35	102.64	112.18	108.47	106.59	105.16	101.36	105.19	103.19	103.29	106.77	99.973	102.93	107.01	105.56	101.65	104.35	102.86	106.1	106.17	107.77	106.76	111.35	105.71	109.31	104.56	107.86
96.905	96.454	94.367	101.23	97.931	99.567	97.957	96.283	102.71	97.128	100.11	96.668	101.33	101.49	105.18	97.48	102.48	94.197	102.33	101.21	97.449	98.255	100.95	97.029	99.024	98.971	100.15	99.436	93.202	100.8	101.73	104.81	95.423	97.727	99.433	101	94.771	98.756	93.255	94.497	95.834	97.196	92.439	103.83	97.113	99.155	105.01	95.18	100.21	95.115
107.38	104.51	107.4	109.16	105.67	108.39	104.84	111.61	112.46	111.84	105	110.51	112.49	107.75	111.68	108.46	110.03	107.37	111.51	107.81	108.68	101.91	102	105.48	109.36	107.82	108.97	113.38	104.14	107.36	109.46	112.04	104.85	102.98	109	106.57	111.76	104.21	101.71	113.57	102.79	105.8	113.79	108.93	110.34	107.72	116.14	110.08	105.24	99.876
97.333	90.77	93.99	94.124	91.709	95.123	96.994	103.2	94.804	100.8	95.558	96.233	96.172	97.57	98.523	98.776	96.771	91.764	94.301	92.049	96.434	93.922	93.955	101.44	103.11	95.304	96.891	98.794	97.647	98.794	97.012	95.964	93.927	94.628	96.769	97.847	100.26	96.002	99.784	94.959	96.763	100.35	95.441	99.438	97.596	93.452	101.88	95.817	96.726	95.689
109.66	111.52	112.41	111.18	108.38	111.45	105.62	107.42	106.25	112.32	111.3	113.99	102.8	110.17	110.83	108.76	105.68	103.71	107.53	107.97	97.938	108.96	114.85	106.71	109.45	106.57	105.7	111.64	111.82	108.64	108.3	110.82	114.77	104.67	109.97	110.05	112.49	114.14	112.04	105.25	104.74	111.14	107.26	110.62	108.19	109.5	106.68	109.74	109.13	106.93
105.43	103.74	104.91	110.85	108.2	112.36	108.97	108.19	102.82	109.35	104.12	112.37	109.26	111.03	109.52	111.28	109.66	109.03	103.68	109.89	111.59	105.84	108.81	104.37	110.67	108.93	108.83	111.94	107.5	105.34	100.32	106.17	109.12	105.18	107.12	109.8	112.64	107.94	110.2	105.28	104.63	106.23	107.07	104	104.98	105.06	106.69	105.16	112.05	110.67
110.65	106.33	101.8	104.3	111.91	107.08	116.24	104.07	111.99	106.68	101.41	106.11	113.15	105.43	109.47	108.02	105.78	109.69	112.86	109.8	108.25	107.13	102.1	103.77	109.74	111.26	103.56	110.43	98.77	103.96	103.56	107.27	108.24	104.67	110.08	116.62	108.28	101.14	102.88	107.84	113.29	109.7	106.67	105.08	110.04	109.67	111.06	109.59	105.45	107.19
100.78	107.71	105.39	109.34	110.6	103.92	101.93	104.28	107.85	105.88	103.51	103.12	104.71	103.83	109.21	105.13	104.84	111.37	103.75	110.9	101.52	97.347	109.91	109.96	104.88	107	109.73	102.67	106.94	107.94	100.77	105.69	112.99	107.56	109.83	106.21	111.96	109.27	103.89	107.26	101.34	105.32	108.76	104.66	109.9	107.22	110.85	110.05	117.16	112.01
107.61	108.93	107.16	101.71	103.46	112.12	105.74	105.17	108.06	107.27	105.26	104.89	105.97	104.38	111.09	104.16	110.21	110.91	101.68	105.96	104.24	107.91	105.2	106.74	108.71	105.6	107.81	102.97	103.22	105.05	107.18	110.74	103.64	106.38	101.4	96.645	106.37	108.76	105.85	104.02	104.95	102.65	104.44	110.22	109.68	108.31	107.58	105.77	103.52	102.89
114.09	111.42	106.87	110.04	104.48	104.48	104.35	106.61	108.3	101.11	104.8	110.08	109.52	107.76	99.828	105.88	109.18	107.76	100.1	102.91	108.08	106.51	109.81	110.32	105.05	106.72	100.85	108.04	105.96	103.78	100.53	106.25	102.63	107.93	103.39	109.01	105.06	107.18	106.47	111.12	103.56	101.77	106.28	102.85	107.91	110.14	105.57	106.42	107.07	105.4
115.06	111.14	109.95	108.47	106.29	113.13	112	113.14	109.78	105.84	110.3	114.26	111.07	105.45	107.33	103.8	112.13	108.31	114.31	112.17	110.19	113.4	107.94	109.5	111.51	111.2	105.9	102.32	109.47	114.91	118.98	117.78	111.76	110.89	113.79	106.46	114.75	114.87	118.02	109.34	110.85	111.66	111.24	107.77	111.95	109.52	110.85	111.94	112.14	108.15
102.69	108.08	105.4	101.59	103.64	105.85	106.84	112.52	102.47	107.55	108.04	100.07	107.16	106.48	103.83	103.84	106.39	109.33	102.87	105.62	109.68	105.04	102.68	104	106.22	105.06	110.09	103.36	109.37	104.92	103.69	109.99	107.64	102.01	105.77	105.87	107.51	107.18	103.06	108.59	111.09	100.94	103.88	97.153	103	107.81	106.78	101.78	99.195	107.69
106.65	108.49	108.05	105.6	101.56	107.31	110.12	107.39	106.65	105.58	107.12	112.62	107.63	101.59	109	102.14	104.37	105.11	103.01	114.38	106.91	114.98	106.14	102.55	100.81	104.08	106.97	106.13	109.59	103.97	101.81	106.95	110.71	100.76	100.85	106.32	106.31	102.73	97.702	107.89	106.92	102.8	102.16	102.49	110.77	108.8	102.71	106.57	114.25	107.33
103.64	109.12	106.77	110.59	106.76	115.43	112.33	106.99	105.95	109.99	113.38	107.69	107.3	107.72	99.033	102.24	111.79	110.56	109.68	107.12	105.79	104.85	111.28	112.05	100.78	100.91	110.15	109.25	109.8	102.4	102.02	110.68	111.8	104.03	108.02	112.9	104.02	108.34	100.76	104.31	115.75	114.87	106.21	108.52	107.14	108.73	107.77	115.52	107.26	109.15
113.67	109.14	106.66	104.94	114.09	108.66	114.59	102.26	112.13	107.25	106.54	114.55	111.21	110.22	112.89	110.24	107.88	105.17	113.14	107.49	105.46	108.81	112.62	111.65	106.64	104.5	104.93	115.01	107.44	105.14	105.77	109.4	110.72	103.52	105.65	106.14	110.6	107.5	108.09	111.18	101.98	110.89	111.35	109.08	112.45	113.77	105.06	111.45	109.89	113.46
104.21	109.11	104.02	111.03	106.59	106.11	108.86	112.44	109.73	110.07	105.34	108.89	107.78	106.47	106.04	111.94	110.75	105.08	110.1	107.98	103.52	103.71	106.66	110.11	109.67	100.01	107.3	109.2	106.58	106.56	105.14	113.32	106.52	108.15	110.44	109.95	109.28	113.06	106.21	108.29	105.31	113.41	113.72	107.18	110.88	110.42	111.65	107.97	107.19	106.72
110.89	113.67	120.31	109.86	116.56	108.11	108.84	110.07	113.45	107.97	110.69	111.34	109.86	112.8	110.01	108.36	107.45	106.26	107.25	111.75	110.67	118.9	107.42	111.54	104.36	106.4	114.55	112.13	103.38	113.39	116.38	109.66	108.71	104.19	111.14	108.97	106.88	110.57	105.95	110.24	112.94	111.46	104.88	112.44	112.53	117.5	115.26	108.98	109.84	113.03
105.98	105.71	110.47	106.04	103.2	110.4	107.87	104.62	109.35	105.18	106.66	111.91	104.98	107.55	108.29	111.85	110.28	111.1	108.12	104.47	102.9	117.38	111.38	106.97	113.68	107.97	106.61	106.93	107.78	104.33	107.23	104.86	106.42	111.41	107.54	112.93	110.37	107.54	106.65	107.91	112.39	107.24	110.47	111.46	105.32	106.18	105.27	105.64	103.52	107.02
97.933	90.009	96.783	99.756	99.77	97.739	96.244	99.965	98.705	98.381	102.79	104.2	98.886	98.827	96.089	103.06	100.73	95.507	99.98	99.819	103.99	97.77	92.396	93.347	100.95	100.48	96.777	104.27	93.903	93.706	105.17	97.383	100.65	102.41	98.295	98.046	99.059	96.714	96.572	100.17	94.085	94.631	100.93	96.426	98.29	96.598	97.531	101.76	99.488	95.445
90.02	92.085	101.41	101.12	96.614	97.475	100.88	99.367	90.198	98.821	100.47	96.752	100.05	101.4	102.85	94.762	99.801	100.32	101.25	92.792	96.694	100.65	91.731	96.734	96.654	92.797	100.32	97.199	99.099	104.81	100.17	99.223	100.81	97.025	95.986	104.67	91.996	99.218	93.396	95.66	100.1	97.871	105.24	102.01	104.03	97.471	99.626	101.01	93.164	99.885
111.79	111.44	109.17	106.28	112.54	109.78	101.43	109.33	101.91	110.74	107.35	108.76	108.28	111.7	112.92	109.04	104.92	101.85	109.54	104.42	109.02	111.21	110.19	107.01	104.58	104.47	113.77	110.28	110.56	106.41	103.52	102.48	109.68	100.97	104.34	112.01	111.76	111.28	109.59	109.81	102.84	109.27	106.21	105.97	108.79	107.84	109.23	108.71	105.58	112.32
107.23	109.74	111.67	107.25	111.58	108.67	104.95	106.23	99.197	102.85	105.73	105.46	113.69	106.56	105.1	104.28	106.58	105.22	106.43	101.12	102.39	99.961	100.29	107.4	103.78	110.94	108.88	98.796	101.75	104.9	102.38	105.52	110.27	105.76	108.52	101.87	103.66	106.93	103.57	105.01	102.62	98.736	112.9	104.16	105.46	102.87	106.41	107.91	110.37	107.13
97.519	95.653	97.629	94.687	98.532	100.04	103.14	91.921	103.65	101.09	99.856	97.675	96.556	104.22	103.73	98.024	95.456	103.67	108.2	101.45	96.735	98.755	106.58	101.08	102.45	100.41	98.62	104.08	90.429	95.863	98.56	101.48	100.25	102.29	101.11	105.14	99.616	101.54	105.62	104.36	100.82	96.937	105.86	93.325	103.26	101.66	100.72	101.94	100.92	100.04
104.16	103.79	105.23	104.77	106.46	101.91	109.01	107.83	108.45	100.89	99.141	115.19	109.42	110.1	106.67	101.25	102.13	109.5	106.15	112.2	106.41	107.84	106.26	107.99	104.82	106.12	102.53	105.6	109.28	103.92	106.79	97.182	102.71	103.86	113.65	105.43	98.321	103.11	100.74	104.36	105.2	107.48	108.82	109.75	107.42	104.12	104.93	107.49	104.61	113.29
95.412	96.205	95.467	100.65	97.986	95.007	97.794	98.119	97.636	96.527	95.562	99.79	98.621	103.64	93.234	94.361	102.38	98.718	100.52	98.055	96.641	94.126	96.365	97.214	98.568	91.903	97.184	95.173	102.71	98.159	99.734	101.77	95.704	102.02	96.873	103.12	103.06	99.561	104.13	95.824	96.058	99.35	98.442	99.108	96.161	96.136	103	92.209	94.156	95.49
103.75	104.78	101.94	106.24	106.64	106.52	105.32	105.19	104.55	104.83	103.73	102.67	109.15	109.72	107.29	116.38	106.62	109.07	108.29	106.94	104.95	112.78	112.03	105.05	98.394	111.97	109.57	105.26	106.51	108.33	105.76	106.39	107.15	102.74	110.97	105.88	105.52	105.4	109.74	101.53	114.18	102.06	111.67	103.46	107.83	109.62	103.27	103.21	105.21	105.08
109.98	105.55	106.79	102.42	101.11	105.52	109.31	109.61	110.1	105.04	109.11	108.06	110.56	109.08	109.7	108.57	106.07	112.59	110.35	105.31	104.53	111.05	107.53	108.27	108.04	109.03	109.33	104.63	106.43	109.07	105.66	112.73	103.49	109.51	113.38	108.45	105.11	115.1	110.59	107.48	112.82	112.86	111.17	106.04	108.83	107.15	105.62	115.62	109.7	113.88
117.3	107.52	104.51	110.69	107.06	110.74	108.47	110.26	109.58	113.89	109.13	111.22	113.13	113.78	116.91	103.81	114.44	104.96	109.18	110.76	112.57	114.61	107.34	116.37	115.32	108.15	105.44	109.45	109.27	107.96	110.91	112.76	111.02	108.4	106.03	105.59	107.44	117.51	111.53	107.11	108.09	111.68	105.72	108.62	110.17	108.18	115.77	111.54	108.95	110.94
104.65	97.04	104.93	113.14	104.54	104.01	103.83	111.68	99.919	108.9	103.4	105.22	100.85	103.46	102.46	106.82	100.93	100.47	103.7	112.28	105.21	107.22	105.66	103.08	108.29	104.62	101.34	108.23	107.92	103.78	100.16	101.85	104.55	106.11	114.24	104.18	106.64	107.6	103.56	108.74	105.86	99.997	100.17	113.16	104.86	99.102	104.56	104.32	98.56	101.9
110.48	111.35	103.92	104.58	111.01	111.84	100.5	106.72	112.12	106.34	105.53	114.93	103.75	107.68	106.81	103.38	112.72	109.36	104.23	105.68	104.85	108.72	111.57	108.36	108.1	111.41	111.86	113.1	107.86	109.06	109.67	106.28	112.04	113.5	107.29	107.45	100.69	105.87	110.01	111.78	102.36	112.53	112.53	106.75	106.01	106.13	106.25	107.44	102.78	101.89
112.94	116.6	107	108.87	103.75	105.97	111.1	110.17	110.95	114.38	103.88	117.83	105.25	109.19	101.73	104.04	111.12	115.19	111.68	109.26	114.25	105.93	102.5	106.53	103.65	107.36	113.64	100.6	104.64	107.8	108.53	107.41	110.19	110.74	110.38	106.96	107.39	104.81	108.26	106.8	105.62	102.56	109.39	104.92	102.74	106.95	102.51	110.16	113.85	108.25
108.25	105.27	104.48	103.64	99.528	107.69	107.03	105.87	106.26	110.51	105.83	107.32	108.44	108.69	105.05	109.07	106.88	103.12	107.21	108.98	102.03	103.71	100.83	106.02	103.23	112.63	109.16	109.42	107.91	109.2	104.39	106.13	106.03	103.13	103.76	101.65	106.92	107.29	108.63	105.17	105.8	103.56	104.03	106.01	109.47	106.49	104.76	111.38	97.528	106.05
95.499	99.41	99.299	96.646	102.49	104	102.79	104.21	92.94	100.9	104.58	96.167	106.34	98.283	107.76	106.24	102.55	100.97	95.714	98.543	101.19	100.19	104.14	96.763	100.22	99.685	103.35	100.25	98.314	99.157	102.91	104.24	106.05	100.3	111.11	105.69	103.65	103.92	109.8	101.36	95.789	100.55	96.45	99.172	97.178	110.43	100.06	106.07	100.69	106.9
107.35	109.27	105.29	111.07	108.99	106.23	106.78	109.91	106.77	110.75	105.2	106.46	112.29	111.67	104.28	106.42	98.244	107.97	102.3	113.86	110.26	107.43	110.78	111.37	109.46	111.63	110.07	108.71	108.66	105.39	108.98	107.66	110.62	116.34	104.22	109.46	108.24	106.63	110.07	109.08	107.55	113.91	109.88	100.77	108.77	108.58	110.86	107.28	110.53	107.38
111.48	103.39	103.07	104.76	103.35	111.47	104.58	102.28	102.94	104.44	109	102.79	105.2	107	107.3	106.95	103.76	104.51	107.29	103.34	107.64	102.52	110.78	104.84	96.217	101.21	99.805	108.44	107.99	104.02	106.53	102.81	104.09	104.86	108.11	109	107.45	113.65	100.82	107	105.34	106.31	102.01	108.39	108.9	111.99	106.43	112.94	103.94	104.2
108.75	102.11	102.4	101.36	104.25	104.47	110.52	111.71	106.21	104.88	109.82	101.23	110.5	112.39	103.83	107.87	108.35	105.33	107.04	104.93	104.49	105.29	111.61	110.21	106.79	106.41	104.34	112.74	102.71	105.76	105.46	104.51	104.92	108.19	103.36	105.93	101.32	106.6	107.5	103.97	105.13	103.57	113.17	109.92	108.56	108.59	108.25	103.44	98.808	99.472
109.8	109.45	112.55	108.46	116.58	103.48	114.98	110.38	107.94	101.18	101.49	113.07	103.8	108.42	114.96	108.56	111.39	106.27	107.67	104.63	106.97	106.75	107.5	106.77	106.7	105.35	105.48	108.03	108.15	112.87	102.63	101.95	104.69	106.26	113.55	108.74	108.26	101.09	103.37	110.26	110.68	104.46	112.97	109.55	115.38	109.34	108.8	109.77	103.05	107.41
105.03	109.34	106.86	105.97	110.34	108.08	109.86	106.28	108.33	104.3	110.49	109.25	103.92	107.4	113.28	109.44	105.07	108.83	108.24	106.94	106.48	109.41	110.31	107.33	111.88	110.73	106.92	110.62	102.78	106.8	113.41	106.51	110.84	104.01	110.84	108.28	104.25	110.94	110.46	108.12	116.73	102.99	105.59	109.95	100.76	112.16	107.86	108.43	110.67	105.74
107.37	110.76	107.67	105.9	106.99	108.22	109.07	111.06	109.9	110.58	108.15	106.61	105.14	111.71	102.17	111.46	106.35	107.8	110.15	110.24	106.53	101.41	106.93	104.28	109.75	108.41	102.68	104.94	99.645	114.35	104.99	106.95	106.65	103.3	106.91	106.58	108.42	106.07	105.22	107.08	109.12	109.21	110.16	102.52	108	109.27	109.24	103.42	112.06	118.86
103.79	103.52	101.65	109.6	103.06	102.97	106.41	103.71	105.55	104.8	104.1	104.19	108.19	105.17	112.14	104.65	111.73	110.34	103.25	98.429	113	106.21	107.78	108.77	100.39	108.47	106.89	109.22	110.95	97.802	108.76	105.69	107.49	107.07	107.75	105.24	108.7	104.51	108.45	99.974	108.08	103.65	102.66	107.68	107.03	107.79	100.41	109.17	109.95	108.04
108.6	106.23	106.43	110.02	104.47	108.45	112.31	105.68	110.93	107.01	113.9	107.91	105.17	104.21	108.3	104.68	106.32	102.72	111.2	103.73	111.98	107.09	111	103	106.03	105.99	106.19	108.03	110.88	104.02	104.87	106.51	101.85	107.69	106.75	105.4	98.524	110.98	106.73	106.12	102.48	104.12	105.81	102.2	98.697	112.84	104.08	100.18	108.83	103.75
103.13	102.63	103.46	98.118	110.19	104.92	107.11	105.27	101.29	108.57	106.2	105.11	111.49	110.38	104.02	100.67	101.35	112.44	95.977	106.44	106.07	105.84	110.23	108.4	111	103.09	101.28	101.66	102.44	102.91	106.88	108.08	112.5	108.76	102.86	102.04	106.24	105.96	100.79	103.38	104.04	105.09	105.75	103.74	101.02	105.81	103.12	104.4	108.08	105.13
98.246	102.29	100.14	101.08	101.08	101.6	97.437	105.97	97.01	104.72	100.46	102.41	109.06	92.984	104.69	101.08	96.583	96.914	103.03	101.16	98.004	98.288	103.5	100.1	99.455	101.91	96.496	109.78	101.67	98.889	103.96	98.021	98.596	89.645	99.25	98.791	98.711	93.339	98.038	100.84	96.335	101.86	106.47	99.209	104.38	96.217	100.84	99.985	99.089	99.289
106.34	109.46	103.33	105.42	101.04	108.12	106.2	105.99	110.65	110.55	109.32	105.6	108.29	108.99	102	106.78	106.69	107.07	107.39	105.62	105.97	105.51	112.79	106.67	103.06	104.76	106.49	106.06	105.41	108.77	108.56	102.92	112.07	105.55	109.79	103.2	103.46	110.99	104.19	108.67	108.94	108.3	100.34	103.98	107.09	102.28	104.87	104.63	99.442	102.96
103.64	105.94	107.9	107.97	96.248	103.65	105.38	105.74	110.46	98.41	103.09	101.7	108.24	102.01	103.64	106.05	114.3	111.19	107.44	107.9	108.76	98.996	102.91	112.27	105.45	105.27	111.3	109.17	106.87	102.87	104.55	103.85	103.84	103.06	105.86	104.24	109.16	104.81	112.84	108.21	103.77	106.45	110.96	112.42	109.63	104.66	100.11	103.07	95.585	103.77
108.67	98.045	105.95	106.37	109.41	105.73	106.76	100.93	103.15	102.46	110.72	108.21	106.77	108.46	104.98	104.83	105.99	101.65	100.97	108.83	104.72	108.07	117.03	106.31	107.82	107.51	106.45	103.71	107.45	110.7	106.26	109.45	106.89	108.5	109.32	100.83	106.65	110.08	107.54	106.84	107.75	106.97	110.69	102.56	107.49	109.15	107.21	104.55	107.05	108.79
93.624	98.285	96.104	99.468	95.917	95.666	96.047	100.38	97.793	97.538	98.643	96.271	95.062	100.83	99.35	98.464	98.362	101.23	92.93	101.2	99.039	102.55	100.91	100.37	98.249	96.729	100.91	100.02	102.68	103.93	102.6	98.076	99.047	97.226	92.344	97.98	101.24	101.89	98.54	103.1	99.451	96.748	101	99.363	99.474	101.19	97.907	95.685	92.046	93.278
106.18	103.18	108.48	109.19	107.54	105.12	110.83	111.97	108.15	110.76	109.24	108.06	108.19	110.3	105.39	105.12	108.48	111.44	106.01	114.61	109.62	113.79	103.93	107.92	101.28	111.11	109.96	113.02	108.1	109.63	107.43	111.29	110.73	108.39	113.28	106.84	108.06	112.35	109.58	108.01	105.12	111.99	110.78	102.69	106.8	105.78	103.98	109.78	107.54	102.98
106.7	100.73	101.21	101.58	111.62	108.61	111.59	104.15	109.6	107.31	102.9	99.685	102.54	103.81	105.64	108.45	100.85	102.75	109.47	107.04	108.15	105.69	112.39	107.66	112.33	101.05	108.46	104.85	105.49	105.75	103.56	105.15	104.89	99.931	107.68	108.08	109.63	100.75	103.37	104.1	108.95	100.99	100.62	110.63	103.32	107.73	104.09	107.87	104.91	101.95
115.67	101.21	105.64	112.18	109.28	105.36	106.18	105.3	111.52	111.07	100.31	106.52	111.55	109.51	106.95	108.99	113.31	107.68	114.35	106.55	113.15	107.91	113.44	104.07	107.48	106.63	103.7	108.67	107.39	108.81	106.09	105.89	104.84	103.31	103.53	106.42	108.62	105.13	103.79	109.79	107.81	104.93	114.82	102.64	107.63	103.7	103.59	102.41	107.85	112.11
100.21	107.94	109.11	107.48	102.12	105.43	106.34	103.52	103.1	102.57	102.67	97.045	103.44	105.86	110.11	105.05	103.18	108.41	106.62	106.75	107.12	107.9	108.48	100.97	104.31	108.22	103.6	108.96	107.65	104.92	100.49	104.06	110.04	95.877	99.366	100.91	104.07	103.33	108.09	109.15	103.83	104.73	110.8	99.617	101.31	109.11	102.97	109.07	97.144	105.69
98.868	94.68	104.15	103.02	104.62	97.765	92.581	97.691	94.598	100.03	98.356	104.35	104.97	100.11	98.201	103.04	100.54	101.88	96.559	102.35	99.63	105.72	98.984	100.67	106.23	100.27	105.21	101.36	99.066	99.525	100.11	94.361	106.65	99.869	110.91	99.445	98.794	101.66	98.304	100.42	103.43	94.931	104.61	99.04	97.43	104.46	101.53	107.72	106.98	95.586
104.39	106.11	112.03	109.06	104.82	104.83	103.59	103.67	106.31	107.78	107.9	104.16	103.93	110.53	104.07	104.97	106.99	103.12	109.01	110.3	103.47	107.94	106.2	101.95	107.91	96.27	106.8	102.37	105.47	105.9	107.79	101.77	102.87	104.29	106.79	105.1	110.28	108.93	111.76	110.75	104.6	107.92	104.42	106.71	102.06	105.62	108.19	107.26	109.53	101.25
106.73	102.39	105.75	106.51	103.95	106.99	104.05	108.32	101.94	104.26	112.41	107.67	108.79	99.698	101.42	101.09	98.514	103	108.34	102.1	110.75	104.69	102.41	106.03	102.37	102.45	109.75	107.93	113.76	104.48	105.88	100.3	105.01	110.51	97.846	101.09	107.44	105.15	104.88	101.27	108.02	106.77	104.84	108.94	110.66	105.05	109.77	103.91	106.92	100.77
112.49	111.57	107.28	106.44	104.98	118.65	114.77	114.22	103.01	118.5	112.87	114.13	102.56	112.25	102.29	106.8	108.63	104.78	106.39	114.98	113.06	105.03	111.12	108.67	112.66	111.87	108.25	112.45	111.45	111.15	107.65	108.69	108.03	108.67	113.41	112.73	109.61	113.4	106.94	110.26	114.29	108.51	111.37	109.08	109.69	115.9	109.44	109.03	106.72	109.68
105.62	107.34	106.81	109.75	114.93	108.08	105.21	107.09	105.23	108.4	105.88	105.66	108.36	106.9	104.53	105.75	110.37	106.45	106.15	100.14	107.15	110.33	110.92	111.71	108.68	110.83	110.47	112.9	110.74	108.43	106.48	105.88	115.06	105.96	105.78	104.1	111.81	107.93	107.86	107.06	105.24	106.12	110.32	103.97	104.7	112.27	106.38	112.31	105.06	107.4
101.9	101.51	107.45	105.71	108.6	100.04	106.78	110.16	103.51	103.03	105.45	100.32	103.06	106.81	99.053	104.97	101.12	111.2	107.48	103.37	108.26	115.52	103.58	98.371	114.42	104.65	99.02	105.6	109.92	108.9	97.971	109.72	106.16	103.19	106.42	103.35	103.98	103.96	106.93	114.21	103.4	102.81	101.74	106.9	102.35	107.08	106.27	107.75	109.57	112.05
109.74	116.33	109.44	110	110.26	107.42	109.82	116.22	108.7	109.17	112.04	111.17	110.16	110.81	106.85	107.18	113.22	108.11	108.3	112.53	104.07	102.74	111.09	105.22	105.32	106.81	107.96	108.27	104.81	111.08	116.46	110.85	105.72	105.5	105.46	107.39	106.8	109.15	99.949	103.81	110.14	108.09	104.87	108.63	110.65	114.48	110.48	111.28	109.08	109.43
108.09	105.78	115.76	105.67	111.55	103.48	106.36	111.42	107.66	109.11	106.02	104.88	108.41	109.16	104.48	109.32	118.12	109.23	104.4	109.63	104.63	107.11	106.92	109.69	106.33	107.15	108.38	110.68	116.61	103.03	114.59	111.81	101.22	105.26	103.75	101.58	106.15	108.1	106.75	109.22	111.96	108.85	113	109.52	108.5	106.42	107.02	106.91	105.33	111.38
100.46	102.21	98.256	99.394	95.221	102.26	99.557	102.62	100.45	98.75	101.53	103.07	99.356	101.52	107.2	98.583	98.741	99.763	99.638	101.46	101.12	99.884	100.28	103.23	103.91	98.763	100.75	99.264	97.658	104.22	100.42	100.32	94.413	101.14	103.54	100.86	101.14	99.809	103.73	95.594	106.99	98.481	107.4	103.62	97.338	100.19	92.461	103.82	109.51	96.945
97.189	99.482	98.186	103.28	98.32	98.807	95.167	96.429	96.483	101.5	95.475	99.174	93.03	100.88	92.516	96.831	94.403	98.131	99.107	94.981	100.56	98.889	96.167	100.82	100.11	103.69	100.89	99.531	94.732	99.184	97.097	97.383	96.215	100.53	104.19	95.198	100.53	95.557	101.58	94.005	92.214	102.25	98.602	103.5	99.65	99.277	97.996	99.814	92.162	99.92
107.93	109.24	104.92	110.47	107.58	114.59	111.09	105.21	110.67	108.4	108.71	108.49	108.27	108.06	114	108.82	103.08	105.38	103.03	110.41	109.56	103.85	105.69	104.1	104.02	105.6	110.39	108.11	104.79	113.08	109.69	112.8	113.39	105.19	112.35	109.73	109.19	107.53	110.96	111.47	108	108.4	113.62	108.41	107.66	112.35	108.24	109.46	112.68	110.26
98.235	91.89	96.536	95.743	98.25	93.76	96.997	103.14	96.505	97.974	95.396	96.775	96.267	94.735	95.803	103.12	104.92	97.737	99.921	98.132	89.549	103.33	100.37	92.086	96.716	96.298	94.605	103.08	102.04	92.732	99.741	99.595	96.6	100.72	98.192	96.959	100.64	98.24	100.48	97.071	98.262	98.793	89.49	101.43	96.227	98.722	93.432	97.016	101.8	97.709
104.27	110.34	103.7	101.61	107.27	104.69	109.61	111.35	108.03	108.18	107.4	102.21	102.21	106.99	109.91	111.91	104.13	102.1	102.68	106.9	112.52	106.41	105.2	104.99	109.75	104.41	105.87	111.39	109.61	104.14	102.96	106.49	103.16	105.67	107.07	104.19	106.24	104.53	103.93	111.06	102.07	107.86	106.39	107.94	104.63	110.89	107.31	113.51	105.02	103.19
101.53	104.5	103.52	101.6	103.56	102.85	110.97	103.87	107.35	102.1	101.81	108.91	103.13	103.82	101.98	109.67	111.11	105.97	105.33	101.75	100.88	108.1	116.72	102.81	104.66	104.89	99.944	105.8	105.59	107.49	110.88	110.8	108.51	108.13	108.58	107.61	105.99	107.47	108.95	108.77	104.98	105.63	110.4	99.529	107.01	106.2	107.92	106.38	99.401	104.15
106.12	101.29	107.31	105.73	101.93	107.25	96.548	98.312	102.61	103.03	103.35	104.23	105.17	99.985	112.07	103.18	102.62	108.15	108.2	110.46	107.76	103.88	104.03	104.38	105.94	109.69	106.95	107.44	105.76	100.82	106.88	110.15	112.3	105.15	107.33	101.59	107.56	97.507	106.69	98.062	104.86	103.51	105.89	107.83	101.63	106.16	109.91	106.72	115.08	108.05
109.8	111.28	110.19	105.75	99.36	101.36	107.98	107.2	107.99	108.69	109.01	105.29	107.07	99.078	112.73	106.15	106.06	107.37	110.95	106.72	109.65	107.61	110.74	106.18	109.88	106.25	104.06	108.96	106.25	101.01	105.86	102.77	111.47	104.76	109.01	103.85	107.25	103.18	107.51	107.44	111.72	112.76	108.06	111.64	113.91	111.04	111.11	106.72	102.24	106.13
94.509	96.137	97.942	95.592	97.703	97.807	95.784	99.206	97.548	96.17	101.79	97.846	94.552	100.62	102.17	104.37	99.023	94.118	98.485	100.74	92.667	95.02	103.4	103.53	90.206	97.814	99.036	103.58	94.421	97.273	104.24	97.604	95.285	97.046	99.811	97.063	101.19	95.837	96.267	95.078	94.57	105.92	95.994	100.49	98.068	95.179	92.983	94.105	97.692	104.09
94.314	101.18	98.214	94.846	97.242	95.94	105.21	100.51	101.21	98.539	101.02	98.121	92.962	99.076	93.587	99.62	92.86	100.02	102.34	100.27	98.403	102.78	99.501	97.248	98.588	102.92	98.166	100.33	98.479	98.787	103.37	94.726	102.56	105.84	99.764	95.853	95.055	96.01	90.481	99.972	97.082	106.81	98.401	99.521	104.94	103.61	104.54	102.46	98.427	99.126
98.048	93.145	107.38	99.892	97.68	95.053	95.274	99.923	99.091	91.042	92.73	102.81	97.264	95.429	95.977	101.46	97.048	93.075	103.55	97.608	96.438	99.952	93.492	98.118	97.44	98.441	105.35	92.285	93.499	93.339	101.16	100.23	103.22	91.293	97.54	100.08	99.085	102.74	96.88	98.302	101.84	99.095	96.168	94.137	95.316	95.842	98.117	96.687	99.981	103.23
102.13	100.67	100.65	102.52	96.35	91.842	102.49	98.867	96.483	97.195	100.7	100.77	100.81	102.38	94.068	102.44	102.12	97.455	102.59	97.705	108.02	93.295	105.49	101.24	95.263	99.545	101.22	101.66	100.49	93.335	103.82	100.41	106.51	99.87	97.448	104.8	96.794	101.57	103.72	97.819	96.84	101.3	95.681	103.16	104.17	102.46	101.03	101.3	97.589	96.681
101.71	105.8	98.623	94.919	102.75	99.529	100.15	103.95	106.37	103.52	106.06	100.86	100.04	104.7	98.71	97.932	97.842	102.42	108.48	100.31	96.931	97.351	108.16	102.02	95.778	98.783	99.528	106.34	104.81	98.085	98.194	102.61	99.649	101.37	98.428	97.654	102.01	98.747	100.82	96.976	102.96	100.72	101.44	93.942	98.204	98.033	103.44	104.21	95.374	104.5
101.65	99.19	98.115	104.2	98.723	97.169	106.63	98.362	110.37	104	104.3	100.88	103.48	99.452	100.77	105.81	104.05	98.751	97.112	99.642	101.44	105.28	103.99	100.86	99.151	109.69	105.46	102.14	99.735	106.67	101.71	105.5	100.5	99.805	98.13	97.751	97.667	97.138	100.99	96.395	102.36	97.449	95.023	106.95	98.612	96.5	93.973	102.26	93.583	101.47
108.49	105.87	111.01	111.98	109.36	105.03	109.46	112	102.53	108.87	112.81	111.81	110.59	108.38	109.68	113.56	113.78	110.12	113.14	107.61	106.61	105.23	101.48	107.71	115.56	108.88	108.67	107.52	106.01	110.31	107.82	112.12	113.46	109.31	106.51	108.1	109.12	107.19	108.35	107.72	106.17	112.22	105.97	107.3	113.17	106.99	112.7	107.31	109.6	110.11
106.53	105.65	109.57	105.56	109.74	108.92	104.83	102.48	105.62	107.64	109.13	106.31	109.21	102.37	104.24	100.09	100.33	106.25	113.5	105.89	108.88	107.2	104.24	110.29	107.14	106.97	105.7	105.34	103.76	109.23	108.38	106.27	102.73	104.45	104.26	102.43	105.54	101.11	103.53	112.66	104.72	104.52	109.68	100.91	102.02	102.5	102.14	110.26	107.09	101.63
99.602	109.7	106.89	105.97	110.71	109.12	110.36	113.15	108.47	114.81	108.87	105.18	106.08	106.15	106.69	109.83	108.83	109.84	111.23	108.11	108	112.04	108.82	106.8	108.55	104.09	108.16	111.67	108.71	109.16	109.26	110.92	107.51	106.07	112.87	109.61	112.05	101.19	105.25	112.81	105.26	106.98	105.73	115.15	107.67	103.36	100.29	107.29	103.91	107.68
109.68	104.96	106.13	99.845	105.13	108.56	106.33	108.98	102.72	109.14	104.56	109.01	106.26	105.13	110.89	107.74	110.15	102.61	106.18	99.422	110.71	106.4	109.93	101.77	101.61	111.4	101.39	101.1	110.68	107.45	109.06	105.62	110.92	104.42	104.62	103.71	107.45	106.93	109.69	102.7	105.38	109.15	101.5	103.16	112.84	105.96	106.15	103.34	105.77	107.08
97.56	99.094	104.91	104.75	106.19	95.199	106.23	97.072	99.147	98.91	93.133	96.756	96.662	101.21	97.548	94.427	101.87	102.18	107.96	99.423	102.71	101.08	103.25	102.78	99.531	101.85	101.67	103.94	101.42	104.46	99.573	100.85	98.219	100.28	98.712	99.765	96.111	93.659	99.169	94.834	95.546	105.07	104.78	104.48	105.44	97.842	104.21	103.35	98.992	99.934
99.991	104.05	97.616	98.41	102.03	96.469	106.49	97.616	101.66	99.952	97.352	92.235	99.947	92.9	99.603	105.72	98.812	100.51	100.06	97.507	96.718	100.02	96.921	97.474	106.89	94.481	92.281	103.23	97.178	100.44	100.6	104.13	97.821	96.281	101.1	98.121	97.615	97.415	100.99	103.84	96.797	99.512	94.095	97.933	92.025	93.187	94.764	101.97	101.94	102.7
106.55	107.98	103.09	104.81	105.28	100.81	109.99	104.3	111.36	108.43	104.7	108.12	105.04	104.14	107.19	110.89	103.57	105.54	109.04	104.39	107.72	107.99	105.6	99.649	104.49	100.63	109.92	106.62	106.93	107.24	104.3	103.65	104.15	106.4	108.73	102.83	109.22	102.96	106.07	106.77	100.92	104.14	103.81	96.866	103.77	109.2	100.91	108.18	110.79	106.31
108.12	108.86	106.42	104.41	104.47	107.64	108.23	106.73	109.68	108.29	109.22	105.45	109.75	103.8	108.28	105.85	110.23	107.73	104.44	106.9	108.6	104.87	99.067	102.01	102.16	103.73	101.28	104.12	110.8	109.08	104.72	104.89	104.38	109.4	111.82	106.42	106.1	105.5	99.761	103.7	104.15	104.88	106.43	110.85	103.97	104.03	105.66	102.86	106.01	108.52
98.976	100.42	95.401	100.81	103.24	93.172	89.704	97.222	92.863	96.246	99.942	92.885	100.7	89.491	96.913	97.95	98.542	98.211	95.768	92.192	101.91	101.22	102.26	101.54	100.46	106.6	95.647	101.43	101.27	96.264	99.561	91.741	103.87	92.164	101.37	96.833	103.97	98.434	99.994	96.198	95.417	94.518	95.601	102.33	101.32	98.112	97.202	100.01	99.723	99.788
99.053	96.328	92.99	99.521	100.28	97.159	92.858	97.634	95.368	94.287	97.76	98.721	93.468	93.283	98.483	86.053	100.26	101.03	101.99	99.357	98.493	99.465	99.004	99.204	97.586	101.54	96.011	102.53	91.323	100.82	99.675	98.177	96.446	101.62	99.932	99.291	93.899	96.716	98.068	94.762	96.615	94.374	104.14	100.8	97.564	99.14	100.14	101.62	91.749	100.15
102.88	104.9	103.88	111.42	113.24	109.41	103.77	106.55	109.86	105.93	107.39	107.25	107.35	105.5	109.95	108.68	101.52	107.14	104.04	107.03	103.62	103.47	99.349	105.82	105.69	101.22	113.72	101.41	110.96	105.33	102.93	106.96	103.12	107.53	104.15	106.78	107.7	102.21	108.3	107.25	109.11	99.275	108.26	108.53	108.9	104.36	105.71	104.26	105.51	104.64
106.58	104.75	109.74	105.7	105.23	110.13	106.43	107.52	107.85	105.72	108.42	99.324	106.27	103.73	105.36	101.92	115.92	104.29	109.78	107.89	104.72	112.44	109.96	111.68	111.56	111.89	109.89	112.25	109.33	105.98	108.22	99.371	112.29	112.8	105.97	109.07	107.14	105.06	112.4	105.68	112.01	107.55	108.55	108.77	105.53	106.26	112.49	108.08	108.66	108.45
93.581	97.56	94.662	92.674	93.076	96.772	104.66	99.46	93.36	93.631	96.423	97.355	95.78	98.036	97.538	99.489	99.312	100.12	91.262	92.695	93.761	97.952	95.658	100.79	93.501	93.212	98.017	98.274	99.349	94.165	90.283	92.821	97.064	98.547	99.134	98.747	100.93	102.5	99.854	103.71	97.311	100.21	104.69	95.463	100.29	100.28	101.69	98.561	103.55	98.587
108.22	107.75	100.72	104.15	104.13	107.24	105.6	102.65	101.51	105.46	112.46	103.06	102.92	106.79	103.98	95.845	108.59	106.76	108.5	105.01	107	102.11	107.52	106.89	104.07	107.31	108.1	99.664	108.68	103.35	105.75	106.2	106.78	101.75	100.83	102.1	106.32	101.5	107.54	106.48	103.3	105.22	104.03	104.59	106.59	106.16	106.86	100.49	103.06	104.82
112.19	100.18	107.75	103.74	108.67	105.74	105.64	101.55	103.91	106.02	111.44	103.27	101.59	105.47	102.45	115.91	102.62	109.1	103.37	106.7	106.7	103.61	106.27	100.19	107.38	108.64	104.33	104.66	105.87	108.19	102.02	107.09	102.14	102.31	106.4	107.91	102.81	102.31	109.09	104.09	103.61	107.61	106.52	104.4	106.35	103.37	104.28	108.95	106.75	108.65
113.74	109.14	105.42	104.41	106.53	116.15	110.03	105.18	108.86	115.18	106.05	113.38	108.24	102.95	106.05	108.94	105.65	109.55	105.95	115.34	109.02	103.32	109.5	103.52	109.93	109.87	111.13	107.9	107.84	108.77	106.87	103.26	104.87	108.72	108.9	104.98	107.63	103.37	108.12	109.56	110.61	109.06	109.08	110.93	103.22	108.72	104.12	106.14	107.44	113.87
103.48	102.68	107.85	109.76	104.46	107.93	113.19	106.45	102.11	111.76	102.86	105.3	107.47	96.832	100.49	97.116	99.779	104.56	104.83	104.35	108.03	107.05	105.33	106.01	106.01	110.02	106.14	103.34	106.95	110.93	104.47	105.44	109.22	104.34	104.45	102.22	107.88	110.54	107.33	102.82	105.11	109.19	98.858	102.65	102.87	109.22	109.68	109.67	110.2	106.09
110.08	97.944	103.74	100.62	107.02	104.98	111.13	120.67	110.54	108.81	104.45	107.37	107.56	105.34	108.3	107.13	98.778	102.2	113.82	101.24	105.15	105.51	97.79	106.44	102.24	102.38	105.31	102.83	102.22	102.43	104.64	103.2	106.21	99.513	108.69	108.08	107.67	107.15	99.85	105.91	103.91	107.9	106.68	110.15	106.86	99.272	104.11	107.39	105.8	110.06
96.26	103.08	101.2	100.02	97.276	90.979	104.99	93.239	99.996	100.49	100.38	100.67	93.762	101.88	101.84	107.81	101.21	97.342	103.1	95.326	106.73	98.011	98.442	106.06	102.25	96.137	98.906	100.02	95.01	105.99	98.711	95.977	101.72	102.28	98.405	101.14	97.165	102.08	98.545	101.93	99.732	95.397	98.235	102.09	96.919	105.67	97.425	101.94	100.1	101.13
98.429	109.83	106.46	102.53	105.98	103.32	104.07	103.22	108.92	99.239	102.59	100.67	107.65	114.5	98.603	109.46	102.72	108.46	105.34	102.57	104.44	109.01	104.05	102.91	103.4	104.77	105.41	109.46	105.19	106.73	113.03	106.57	107.02	110.57	106.45	102.91	109.27	109.89	101.66	106.92	102.06	107.26	112.16	105.97	103.76	109.26	104.21	105.79	102.12	109.59
104.98	104.79	99.98	103.81	110.33	110.22	102.65	106.89	106.97	105.64	108.91	107.61	101.3	105.49	104.25	106.39	105.23	105.84	107.52	109.73	104.12	108.36	105.25	106.05	109.21	105.7	106.88	106.66	106.03	106.42	103.47	104.96	99.901	112.07	108.99	109.13	102.94	109.83	106.23	110.18	107.93	97.932	96.855	100.24	98.286	100.03	108.95	106.59	108.4	107.41
109.4	114.94	112.14	107.48	103.2	105.65	105.34	104.83	104.81	109.49	107.73	103.86	108.8	104.48	107.69	105.08	111.75	108.62	107.02	109.71	110.39	106.49	113.42	105.03	105.01	105.83	107.93	110.66	108.75	110.13	113.7	109.93	104.86	104.17	104.72	105.69	104.67	106.15	112.17	107.2	107.83	110.23	110.4	113.23	110.12	112.75	109.95	103.11	101.74	112.31
105.82	108.99	102.84	105.85	103.18	111.29	101.07	109.6	111.16	106.09	106.47	103.39	103.93	104.1	105.48	105.34	111.52	103.37	109.04	103.81	102.54	107.41	105.1	101.18	104.44	111.94	112.5	104.71	109.59	103.32	103.66	109.47	107.3	104.67	104.82	105.21	104.83	105.23	107.21	111.81	107.62	99.883	106.03	109.06	103.69	107.15	105.39	103.54	119.09	104.87
108.27	100.77	101.57	107.76	109.47	103.95	106.99	106.63	102.19	107.07	103.7	108.28	109.67	105.79	104.35	107.07	107.15	106.55	108.72	109.49	109.14	111.17	110.43	107.87	106.77	98.097	103.01	104.94	106.57	111.92	112.64	115.73	103.66	102.47	111.44	102.54	102.55	106.48	115.15	108.96	111.1	104.43	103.54	101.7	101.8	106.34	103.72	114.77	110.08	109.25
99.826	99.217	103.06	101.14	101.8	101.56	96.656	105.11	103.68	102.35	101.65	97.582	102.1	105.49	107.42	102.65	100.45	100.39	98.638	101.4	99.534	105.85	108.57	104	102.75	104.55	105.86	94.905	104.54	101.86	101.99	106.77	102.18	107.68	99.642	104.08	104.59	104.25	102.83	95.299	105.55	102.09	102.87	100.43	100.6	102.85	100.79	105.29	103.99	108.65
105.89	107.47	116.34	109.33	106.57	104.77	109.94	103.68	112.92	106.52	103.52	103.29	108.5	112.49	102.82	111.26	106.89	107.12	108.04	111.19	105.29	110.81	111.92	113.31	106.08	115.03	115.17	110.79	107.55	103.12	108.47	107.79	111.74	104.85	109.57	106.74	109.9	107.28	110.3	112	104.93	109.01	102.56	107.63	112.45	110.39	107.44	108.88	109.35	103.76
101.72	102.83	105.64	106.39	107.37	106.79	105.89	107.92	106.04	104.82	109.42	110.14	103.58	114.47	99.484	102.7	103.63	110.48	104.86	106.17	104.18	100.03	107.53	102.76	110.21	102.77	105.11	108.34	110.91	110.82	107.17	101.58	105.36	108.25	102.62	106	105.22	105.61	106.08	106.19	107.28	108.71	103.82	97.82	107.68	107.33	115.8	110.44	109.57	107.19
111.75	110.82	110.18	108.17	107.02	101.06	114.75	99.753	107.83	101.97	112.63	114.44	109.09	107.76	106.56	106.75	108.1	115.4	107.33	111	107.09	107.42	106.99	112.61	108.34	107.31	106.5	105.06	111.24	108.59	106.7	113.24	110.19	113.81	106.02	112.48	105.28	106.4	107.9	107.22	106.94	109.45	110.04	106.25	109.27	104.89	106.31	112.25	109.36	107.56
108.42	105.05	111.72	104.16	106.48	102.36	108.04	107.5	106.78	102.82	107.86	104.03	103.54	99.156	106.69	103.93	109.88	100.09	108.95	101.93	103.32	109.48	110.91	106.37	101.84	101.13	106.42	101.63	101.6	100.37	101.39	109.13	99.904	104.04	105.6	100.55	107.37	108.1	112.85	104.4	99.129	106.61	109	106.37	105.46	109.44	106.08	108.25	103.41	103.53
110.07	114.25	103.58	110.82	106.12	104.89	108.1	106.63	105.82	105.63	106.55	110.57	104.02	102.02	106.17	102.63	106.05	104.29	100.41	106.42	101.05	105.58	108.05	110.62	110.47	104.04	108.1	107.45	105.9	105.42	106.49	102.36	103.73	108.83	108.15	105.94	104.55	105.59	101.22	109.64	106.91	108.19	103.45	109.12	107	105.4	110.2	109.48	100.96	112.47
105.27	97.519	109.35	103.1	110.06	104.6	108.69	104.77	103.91	113.69	112.59	108.08	110.12	100.88	105.29	104.79	102.82	104.2	112.16	107.8	107.51	112.46	108.89	106.33	110.51	105.44	112.23	103.72	101.7	104.78	103.19	102.43	105.65	97.411	108.67	103.06	102.81	106.38	108.76	105.9	103.62	106.94	99.474	102.48	110.78	106.07	111.39	102.48	103.21	103.7
100.2	100.86	102.31	99.303	101.73	99.731	99.416	102.65	101.6	104.08	97.361	100.13	99.854	103.5	98.695	108.5	100.14	100.64	96.096	99.429	101.21	104.62	103.75	98.673	102.79	103.32	100.3	97.537	103.38	99.423	100.98	102.2	101.79	96.212	102.53	104.79	101.87	100.96	101.46	103.98	99.578	103.82	98.514	102.2	98.417	100.76	98.053	105.95	99.484	97.296
102.44	111.08	105.24	103.51	113.97	106.53	107.63	107.53	103.65	101.65	108.96	107.37	107.17	109.51	103.4	105.94	102.7	104.62	111.6	103.8	104.28	109.96	103.55	102.25	104.95	109.11	105.71	104.87	104.74	104.64	107.99	109.75	106.74	106.59	108.44	106.99	105	103.88	98.776	101.73	99.963	110.02	107.58	110.94	111.8	110.76	109.24	99.974	105.29	106.4
104.5	105.39	102.97	105.75	107.33	106.1	109.77	103.44	110.24	105.75	109.39	98.978	111.27	103.34	101.93	107	105.82	103.63	102.6	105.52	103.15	110.07	103.27	103.92	101.81	107.42	110.51	102.43	103.01	106.34	106.9	102.89	107.84	112.27	102.64	106.42	106.08	106.52	102.72	105.31	104.46	107.7	108.39	104.7	100.87	103.69	105.5	107.12	108.93	105.63
105	93.823	89.813	88.93	92.197	99.944	97.558	97.844	93.57	100.98	99.707	99.321	99.689	98.693	99.089	98.882	96.411	100.09	92.288	98.24	94.217	99.754	90.98	100.6	104.56	102.35	98.101	90.142	98.586	93.429	96.727	100.45	100.19	98.109	97.133	98.427	102.22	101.84	93.79	100.76	98.873	103.39	103.86	97.852	100.47	98.179	90.779	93.866	94.74	94.349
109.8	101.95	106.08	109.94	102.35	104.42	99.627	108.92	102.8	105.68	107.99	100.94	100.98	112.19	103.11	104.19	108.5	102.83	106.14	107.27	103.02	112.87	103.07	113.54	101.78	106.93	104.79	101.62	105.82	106.4	106.72	95.798	112.14	103.18	113.64	107.89	108.78	105.76	107.36	107.12	104.29	108.86	106.61	102.45	102.26	106.63	104.65	106.92	98.532	105.34
104.87	100.42	106.59	106.73	104.87	103.54	102.49	108.25	114.72	105.68	107.86	108.56	100.94	105.67	107.22	100.36	105.05	105.46	111.07	105.96	105.77	99.858	104.19	104.37	107.71	104.74	104.55	109.73	110.9	106.11	105.3	101.79	107.83	103.61	101	110.65	112.72	106.57	102.2	102.67	98.654	108.97	107.71	110.76	108.8	105.74	103.63	104.24	102.88	101.85
109.71	104.93	109.63	105.36	110.64	106.03	104.27	109.69	105.93	108.4	99.893	106.37	105.24	113.25	99.385	110.85	110.09	107.5	104.11	102.55	107.26	112.25	110.43	107.73	102.11	102.77	108.27	104.36	100.54	105.64	105.55	105.88	108.83	107.72	103.35	105.67	105.09	107.45	107.03	104.62	104.99	111.2	104.78	109	115.12	105.62	103.6	110.73	103.68	109.9
113.25	107.16	107.66	111.07	107.6	110.61	111.84	106.8	104.36	110.65	111.24	112.25	110.75	108.22	104.75	114.47	112.35	107.53	107.58	107.09	111.47	112.98	114.42	113.35	109.2	112.75	108.49	113.4	114.53	113.53	109.41	107.07	113.8	116.96	115.11	110.73	110.24	106.85	109.77	111.89	113.32	111.96	109.85	107.9	115.24	110.47	112.69	113.38	108.97	104.98
102.1	103.63	107.92	106.12	110.99	109.6	107.01	105.79	104.62	113.34	99.19	105.17	105.44	104.05	103.86	108.82	103.35	110.71	100.15	99.769	99.951	107.23	106.59	106.16	99.673	108.65	104.29	100.41	99.454	103.2	103.55	105.01	108.87	103.52	104.6	109.46	108.71	105.33	100.57	106.07	109.99	107.33	101.66	112.77	104.21	108.15	107.36	108.95	103.47	107.02
104.64	107.6	109.98	110.96	102.08	110.27	108.2	111.65	112.75	108.83	108.32	100.78	105.36	104.05	111.82	102.26	107.47	109.86	108.12	109.32	105.99	107.72	113.32	109.01	106.49	108.11	112.34	102.78	107.28	110.04	106.16	109.43	112.09	103.53	108.48	110.39	103.43	110.45	109.04	112.44	106.41	109.6	109.48	104.83	112.01	110.36	104.06	109.37	111.38	112.16
104.48	104.56	110.45	101.78	111.22	104.18	107.99	105.48	107.57	106.11	106.07	102.45	103.1	102.41	99.263	101.71	110.22	104.3	111.31	108.15	104.32	105.73	102.99	111.65	107.82	107.64	112.22	104.33	105.58	98.978	108.06	102.49	102.89	106.93	103.65	106.31	103.38	103.48	106.98	104	110.79	104.63	110.59	103.08	105.66	109.44	106.15	101.67	108.95	105.88
98.315	102.93	100.38	96.404	95.315	95.301	99.752	101.34	94.808	104.61	99.795	99.14	92.696	94.735	94.933	104.9	98.927	94.847	93.379	100.73	101.84	97.877	99.625	99.933	97.138	102.8	100.28	95.452	100.81	98.6	96.313	108.95	98.618	97.284	96.518	90.5	100.02	98.487	100.62	100.36	99.908	103.14	90.214	106.27	94.093	101.56	97.554	96.843	99.798	97.625
102.65	95.635	97.459	99.565	105.09	99.117	96.13	93.471	102.41	98.548	101.73	106.13	107.34	98.012	103.11	94.473	96.889	97.926	103.37	102.1	102.51	100.98	100.81	101.69	108.32	106.16	100.9	98.098	96.942	103.57	103.31	102.89	97.297	100.52	98.989	101.7	100.51	98.795	100.74	104.13	101.31	101.54	95.036	100.95	95.357	99.598	95.772	98.933	102.71	97.455
98.455	99.564	97.685	99.036	104.71	98.616	98.526	99.767	97.754	91.783	100.93	100.45	100.22	93.851	93.964	98.719	96.791	98.715	97.615	99.737	103.9	102.37	95.106	99.425	92.573	96.563	100.03	99.383	101.8	97.944	91.749	99.283	101.59	95.964	97.226	107.83	92.132	100.89	99.561	93.182	102.47	102.65	100.52	93.322	99.351	101.96	93.147	100.74	100.11	93.892
104.1	101.04	100.48	98.364	102.46	98.787	99.394	100.8	101.71	102.86	100.75	102.86	97.156	93.961	97.897	94.967	101.77	98.867	97.477	103.28	98.33	97.525	100.35	94.172	97.27	98.63	100.2	99.249	102.74	96.77	103.23	101.19	92.309	101.5	98.432	99.344	98.197	97.088	99.349	99.552	103.9	103.28	101.06	100.4	97.847	95.623	97.96	101.68	102.17	101.82
105.71	105.08	109.51	105.76	102.96	106.58	105.32	105.39	101.77	104.87	100.18	105.06	107.96	101.63	107.7	100.87	104	109.18	104.13	107.44	102.99	111.77	103.55	111.34	101.96	109.6	102.2	98.476	105.73	106.26	103.21	108.6	109.54	100.91	108.55	103.96	101.73	106.93	101.89	97.496	108.66	100.84	102.91	108.89	104.19	103.08	104.31	114.01	106.19	104.91
100.23	104.68	112.2	110.85	100.9	100.54	107.06	107.96	111.62	109.48	108.89	105.4	103.3	102.48	107.18	101.98	106.58	101.75	106.85	106.26	106	102.22	101	100.03	106.31	103.26	110.95	105.5	112.57	108.74	103.18	100.03	109.81	106.92	103.95	110.25	107.92	109.35	104.26	102.44	103.98	107.31	98.492	107.43	112.52	104.07	106.15	104.98	105.89	107.77
108.83	100.49	105.61	106	101.63	100.44	105.9	108.31	105.59	109.88	101.3	109.3	102.5	103.62	107.6	111.12	103.87	107.91	105.37	109.64	106.32	107.72	98.517	109.12	106.34	109.46	107.45	105.15	102.75	103.37	104.25	101.72	104.61	104.08	106.63	109.11	100.26	104.49	103.98	101.15	104.21	108.2	108.55	107.23	106.21	102.82	112.73	104.9	104.52	105.19
106.7	104.02	101.94	104.58	96.06	106.75	100.44	100.76	107.72	101.49	102.86	105.69	98.407	95.814	100.01	102.9	108.45	103.12	99.916	102.4	98.769	100.7	100.38	106.1	104.91	101.47	99.081	104.14	104.34	102.96	107.71	105.33	103.57	104.64	102.09	95.858	104.63	96.727	99.604	100.3	102.82	99.713	92.791	102.75	102.43	102.83	103.45	96.516	101.91	98.623
97.754	92.289	92.833	98.309	97.769	98.709	92.681	99.603	101.58	93.729	96.626	100.26	99.715	96.825	96.188	102.6	99.076	100.16	95.934	89.59	102.7	88.113	96.165	100.27	95.046	99.889	98.501	91.619	102.42	98.674	102.91	98.106	92.79	99.595	95.169	100.06	100.04	94.432	94.505	99.458	96.745	95.462	93.224	102.06	95.045	98.717	103.85	104.35	99.044	95.536
102.18	114.01	106.81	103.05	105.54	110.73	105.91	105.98	106.25	110.42	103.46	107.99	108.33	110.61	102.29	101.02	110.15	97.798	107.18	105.77	108.97	107.29	103.4	110.16	106.81	108.86	109.47	113.82	105.12	112.29	110.72	105.79	108.65	102.57	105.87	108.06	105.67	110.25	109.38	106.8	104.31	109.69	103.06	104.45	103.9	115.17	111.47	109.3	113.37	104.08
108.52	106.28	100.13	107.13	109.45	114.59	100.84	109.68	104.14	113.48	106.43	103.23	105.68	102.08	110.29	101.02	102.94	106.93	108.45	108.5	112.09	109.99	106.3	108.13	109.41	105.16	105.03	109.46	106.37	102.66	101.88	104.98	107.11	110.54	104.6	102.45	101.69	103.39	107.26	109.31	100.8	98.585	106.73	103.92	111.31	106.19	108.44	108.87	107.5	106.69
114.16	111.25	107.81	109.83	107.52	109.67	112.14	109.33	110.77	110.99	112.1	112.29	102.95	107.25	110.51	112.03	109.18	112.86	106.09	107.97	109.49	109.47	110.26	107.04	116.5	112.38	105.92	108.64	113.33	107.08	105.67	114.62	109.26	107.45	104.04	107.91	109.95	107.85	114.12	110.14	109.6	106.56	106.1	109.5	115.82	104.98	105.4	105.61	106.71	110.68
107.81	105.63	103.92	100.74	101.21	105.63	105.09	106.53	105.24	109.09	97.065	102.75	102.34	100.94	103.2	108.54	108.44	105.69	103.51	109.87	105.04	107.23	99.827	102.82	106.43	108.37	107.94	108.82	104.86	103.02	111.49	107.15	106.21	107.02	103.81	109.14	108.73	102.47	106.33	101.35	105.49	105.5	108.01	108.26	109.49	103.67	108.58	104.19	106.61	99.449
109.53	103.84	108.99	113.34	111.06	106.64	102.53	101.53	106.05	108.74	108.33	107.35	106.57	111.28	107.35	106.43	102.98	101.68	102.24	102.93	110.09	105.25	105.94	104.1	107.37	100.8	108.7	109.94	99.949	103.95	105.84	103.83	106.78	109.28	104.98	106.9	102.5	107.8	105.26	101.02	97.536	106.47	103.54	102.49	107.08	107.61	103.17	106.83	106.24	102.64
104.89	105.23	106.1	104.27	102.76	112.79	106.93	106.93	103.81	99.959	106.3	109.97	99.71	108.19	106.57	106.74	105.75	112.51	102.93	102.06	104.14	105.32	105.79	110.04	105.37	106.32	108.54	104.27	105.11	110.3	103.34	108.01	105.48	106.73	106.43	108.9	107.04	109.97	106.86	102.16	103.39	102.66	106.42	102.3	109.12	103.87	103.41	106.33	104.61	111.77
96.49	102.66	100.2	101.13	96.195	98.868	99.927	107.2	97.814	97.931	102.64	96.613	98.081	103.38	92.291	105.32	105.53	99.966	99.116	96.968	103.9	103.4	97.109	91.665	104.08	101.06	103.44	104.8	100.39	104.86	94.584	104.33	99.989	101.1	103.91	102.96	102.17	98.645	100.15	94.171	98.101	97.39	98.677	103.25	102.27	101.69	97.466	97.634	97.514	95.042
108.68	105.21	100.52	103.7	105.14	107.8	104.38	103.42	103.01	110.23	103.85	108.3	105.85	107.52	107.73	101.31	105.5	107.76	105.57	105.35	103.08	106.93	107	103.17	101.81	104.57	104.59	106.14	106.23	101.56	107.58	100.69	110.2	99.758	105.47	111.18	105.74	109.32	113.82	104.61	103.21	108.61	103.82	102.2	108.01	104.36	105.27	106.58	107.39	103.76
114.06	105.05	104.09	111.43	103.48	107.61	107.01	108.76	111.33	104.99	104.53	109.02	112.36	103.53	100.42	102.15	110.56	102.25	103.73	107	105.45	110.6	104.15	103.62	104.9	107.56	111.71	101.57	105.22	105.7	107.09	111.01	104.79	106.14	105.59	104.31	104.99	113.48	111.01	107.17	111.06	107.69	99.309	109.46	106.8	99.626	105.05	110.43	111.14	110.7
108.39	109.27	109.57	111.1	104.57	112.51	109.09	112.66	113.2	108.14	106.78	107.1	104.01	112.17	115.58	108.84	103.12	110.32	112.89	108.25	110.35	107.67	101.94	102.34	107.19	101.53	110.13	109.93	112.2	103.82	107.93	114.58	109.41	108.39	105.88	101.94	99.85	112.03	107.95	110.53	102.4	105.94	108.26	111.19	104.59	104.24	107.24	114.35	110.51	107.68
101.24	100.78	95.58	100.59	102.65	96.266	102.68	95.967	100.05	95.219	96.905	96.925	105.32	100.46	99.851	102.54	99.847	98.827	102.53	100.23	98.28	103.16	96.823	96.931	97.697	99.694	100.45	95.364	88.851	103.45	105.44	102.27	97.333	100.32	97.404	101.23	93.316	98.747	100.38	101.21	97.408	96.432	95.021	94.553	101.13	98.323	105.18	98.351	101.99	101.34
103.36	108.19	107.61	104.6	106.57	101.62	110.52	100.92	109.17	104.34	105.61	104.1	104.54	107.26	103.25	106.3	107.39	105.72	103.05	105.25	106.72	95.919	103.86	106.02	105.74	107.24	105.54	104.38	109.13	107.81	105.71	104.24	110.2	105.93	107.38	108.08	118.12	106.18	102.96	108.23	108.02	107.43	103.56	103.57	110.99	97.854	106.08	108.71	102.94	108.68
107.2	107.94	111.92	106.75	105.44	107.7	100.35	97.317	112.4	104.75	104.05	105.65	108.35	100.84	107.55	107.33	105.2	102.48	104.62	102.42	105.61	108.55	106.99	104.48	105.26	110.85	97.831	100.82	101.6	106.56	104.76	106.18	108.44	105.26	101.29	101.33	108.21	107.78	100.59	107.96	111.86	112.87	104.1	103.34	107.22	106.16	103.53	104.28	107.37	106.45
110.61	107.96	117.16	109.48	104.52	109.96	106.09	109.83	105.55	110.16	103.16	108.65	107.68	105.36	110.44	105.68	112.43	114.48	103.19	108	102.88	102.31	113.87	106.59	109.79	112.36	112.15	103.61	105.36	106.51	117.86	112.17	111.11	105.6	110.45	109.91	101.88	108.26	106.21	106.52	112.57	107.96	111.65	103.57	109.36	106.58	105.99	109.65	104.87	109.73
109.01	106.8	108.59	107.25	107.15	111.93	111.16	104.09	107.52	110.43	111.27	103.6	102.95	104.45	113.46	107.11	106.55	103.9	108.59	115.25	110.76	105.6	109.13	112.77	104.91	105.23	108.48	112.03	101.09	111.15	105.7	107.47	108.46	109.81	105.19	102.17	112.84	107.8	104.53	107.29	111.47	109.81	105.53	110.06	99.562	105.21	105.98	110.29	100.59	111.54
110.38	99.132	108.49	109.63	107.99	106.76	105.49	104.23	102.92	108.5	106.65	106.14	111.29	107.33	110.43	104.34	110.33	111.8	109.29	110.67	113.14	107.02	109.43	113.45	104.55	102.27	104.83	105.91	108.51	106.89	107.63	110.26	111.28	110.46	106.25	105.95	103.68	107.81	102.45	100.88	109.55	104.71	106.17	103.21	111.59	108.55	108.63	107.97	108.53	108.29
104.58	107.29	109.34	104.47	104.02	107.37	113.06	105.55	101.32	109.81	108.06	107.04	112.87	109.1	109.05	107.13	112.05	105.44	110	107.14	106.62	107.06	113.35	108.99	105.82	104.57	106.48	110.95	105.2	109.78	106.87	107.78	110.1	112.1	107.02	103.6	104.2	106.93	103.73	110.04	109.82	110.58	101.32	105.72	114.66	110.77	108.36	108.21	109.99	100.82
103.41	108.53	102.93	103.01	109.19	101.1	107.08	106.95	102.11	107.97	106.88	98.76	104.55	104.28	108.15	103.82	111.5	101.95	106.21	108.67	103.95	102.7	107.43	101.92	104.18	110.11	102.81	102.06	103.05	107.66	105.22	106.6	105.78	107.8	113.51	105.88	104.04	101.48	104.85	108.27	108.44	108.57	106.08	102.71	107.08	107.22	101.21	103.7	108.98	109.94
109.47	104.26	108.14	112.37	107.96	107.44	108.78	109.19	106.17	106.01	108.99	101.42	99.943	105.15	105.27	105.27	106.6	110.22	111.32	108.48	109.61	105.83	104.66	104.38	101.86	107.03	105.32	106.61	98.694	109.2	104.4	109.17	98.889	101.79	104.42	102.68	106.56	105.67	104.45	110.07	105.29	113.85	103.54	110.39	102.72	110.13	104.59	104.3	101.07	103.44
112.57	108.84	107.33	102.15	106.03	104.42	109.24	105.61	106.36	105.22	111.99	105.23	100.91	102.4	98.222	114.47	108.11	108.01	101.77	108.39	102.04	101.14	102.14	107.14	102.94	100.54	105.68	110.79	102.17	109.79	110	104.78	105.95	98.29	107.57	104.82	107.12	106.1	108.11	107.2	106.63	105.98	101.74	105.57	103.78	107.53	107.47	110.57	107.65	103.59
102.82	107.13	99.208	107.83	103.07	109.38	110.25	99.732	111.1	105.29	101.35	105.04	102.86	108.18	104.72	104.81	98.395	107.35	105.34	104.06	106.81	103.32	107.34	111.58	99.07	103.54	103.8	104.42	104.24	105.71	109.73	105.28	108.89	101.49	103.05	112.04	105.47	103.81	105.58	107.01	106.68	102.26	106.17	108.49	111.42	104.82	106.73	96.772	104.91	110.25
109.81	103.16	100.06	105.3	105.27	98.67	109.07	107.1	95.299	104.59	99.882	100.4	103.68	103.59	108.16	107.39	99.142	101.3	104.9	97.782	106.46	101.46	100.71	105.18	105.12	106.38	102.85	94.851	110.25	106.9	102.44	106.75	97.823	103.77	104.35	101.03	100.35	108.14	104.25	96.824	99.17	99.515	99.973	105.23	104.55	99.822	107.65	103.04	103.72	100.27
97.483	109.2	108.81	110.83	107.46	103.68	101.44	108.69	104.64	105.52	116.53	107.91	102.48	104.89	105.17	98.316	102.22	105.91	107.31	106.87	104.95	101.25	99.66	102.55	101.9	103.5	105.87	106.68	105.78	100.61	105.99	108.07	105.1	97.613	102.27	109.39	103.85	99.283	102.34	104.5	101.71	99.001	97.841	110.92	110.12	105.5	102.08	107.83	102.31	102
115.32	105.85	110.47	109.83	107.76	109.09	111.68	107.24	102.65	106.44	104.47	113.42	106.23	109.07	111.96	109.33	104.95	108.12	107.95	111.78	109.39	107.34	106.88	107.2	106.37	109.2	109.48	108.75	108.63	107.27	105.42	103.6	100.64	109.31	106.81	108.47	106.08	114.22	108.18	110.03	112.53	111.83	106.95	107.63	106.85	105.87	106.49	110.14	109.69	101.41
108	104.56	108.73	108.35	107.11	104.17	109.73	104.32	104.24	104.1	110.31	103.76	103.91	110.3	107	105.88	108.69	102.68	105.26	98.51	103	106.68	101.85	105.91	100.36	104.2	110.88	103.48	106.2	104.55	112.13	102.87	109.8	105.97	114.65	108.07	110.34	109.87	105.55	105.78	105.08	114.9	99.938	109.05	106.16	109.61	106.6	108.1	102.28	108.46
112.42	105.88	106.81	106.16	108.27	110.74	113.46	114.24	107.6	104.4	109.03	110.33	107.07	111.01	105.49	104.58	110.51	107.52	100.99	107.66	109.78	104.91	101.63	107.15	104.57	108.55	103.74	110.8	109.47	107.91	107.6	105.68	103.4	103.86	109.15	115.52	109.66	107.01	104.65	106.7	109.47	104.38	104.28	109.38	106.63	110.84	103.85	108.53	107.91	111.65
103.93	109.24	105.02	102.35	104.22	98.014	105.95	104.49	97.16	105.52	105.76	106.63	103.45	99.655	108.95	99.239	101.5	99.861	101.66	101.26	101.64	101.16	103.03	104.16	116.05	103.72	103.13	108.1	109.95	100.88	104.63	102.41	105.71	105.06	104.32	105.92	106.2	99.523	101.43	106.31	105.62	106.39	105.45	107.06	107.94	116.77	105.97	105.95	110.28	106.97
105.32	108.52	107.73	107.02	104.38	105.52	103.36	101.25	104.54	108.01	103.74	103.67	106.89	104.16	107.33	103.36	108.24	106.66	109.82	103.79	107.39	102.97	106.77	108.37	103.71	102.47	111.57	106.89	101.66	108.64	106.48	109.01	106.52	101.98	109.86	100.37	100.17	106.39	101.94	105.49	103.65	104.68	102.78	106.61	101.4	104.99	102.46	104.56	109.1	110.48
106.77	102.56	106.09	107.95	111.75	109.71	117.19	103.21	107.95	111.93	104.36	112.3	109.62	108.77	114.87	108.98	113.77	107.41	106.64	109.59	110.31	113.61	102.27	115.24	115.06	103	104.04	105.4	110.89	99.682	105.99	101.77	101.1	114.6	109.19	110.53	106.27	99.912	110.08	113.16	107.7	109.82	109.63	109.26	109.91	107.4	109.3	108.14	110.62	106.81
106.33	104.1	105.72	113.02	103.87	108.94	115.99	115.04	110.05	111.49	106.65	105.82	112.66	108.34	112.33	112.62	108.92	114.77	102.12	111.51	110.18	110.95	111.9	105.78	106.16	105.58	113.7	105.41	106.23	111.61	107.15	107.43	104.13	108.82	105.66	107.16	105.54	103.97	101.5	106.32	108.12	113.12	113.14	107.77	109.09	106.96	107.88	105.69	110.27	112.6
106.59	101.01	105.17	107.16	102.64	106.77	102.47	102.09	100.94	102.16	100.51	104.05	98.564	105.93	99.366	104.76	104.1	105.87	105.27	108.35	98.005	106.9	101.79	104.63	105.92	101.15	104.28	106.53	105.84	106.35	104.12	104.71	102.52	100.44	99.978	101.98	96.999	101.07	100.97	96.538	100.75	108.81	106.9	100.82	100.49	101.31	105.58	100.32	106.84	104.78
94.839	101.87	97.931	98.694	99.726	104.14	98.78	92.927	98.482	95.094	104.39	99.045	98.83	98.235	97.601	100.42	103.66	91.985	99.61	102.08	90.107	101.27	96.118	103.63	100.82	99.999	104.92	97.823	101	98.38	95.95	92.791	100.13	94.043	96.116	92.403	97.023	91.953	95.222	88.299	96.441	97.822	94.625	100.54	96.354	102.08	102.41	93.129	99.729	92.646
103.49	116.21	111.18	105.18	111.27	112.17	110.3	106.41	111.46	102.69	100.62	110.45	105.82	109.38	106.3	112.38	115.58	105.77	115.23	110.22	112.59	106.96	107.73	106.75	112.57	111.5	113.18	109.22	104.94	106.76	105.85	104.26	110.62	111.16	108.13	108.4	111.16	107.81	114.59	108.81	106.35	101.79	106.19	105.36	107.76	109.77	116.24	107.35	105.22	106.91
101.16	104.63	107.48	97.636	102.85	104.22	109.16	106.67	105.19	104.81	107.18	110.63	108.65	108.15	106.75	111.21	108.94	102.08	100.36	114.63	107.56	103.92	107.02	102.84	107.3	105.21	103.68	105.29	102.65	98.431	102.28	112.38	110.71	100.45	106.86	101.78	103.46	101.96	105.35	111.72	111.98	103.04	107.85	112.11	105.94	103.95	103	105.09	110	108.55
104.43	107.03	104.26	109.15	100.31	105.4	105.97	109.78	107.25	102.95	103.48	109.31	110.64	103.91	104.63	108.71	114.46	107.97	104.14	99.428	102.91	103	101.09	103.8	108.23	111.6	104.24	101.81	109.48	107.68	114.76	103.94	106.91	108.18	108.4	105.38	105.17	106.2	110.92	104.22	107.12	100.25	103.54	106.29	102.31	105.87	100.29	107.67	107.22	108.66
105.33	97.925	99.032	98.149	95.828	102.39	99.528	100.46	97.622	97.671	99.759	104.86	97.715	94.701	91.828	89.852	96.124	95.848	100.25	96.464	95.237	96.998	100.39	104.39	97.449	94.223	95.08	98.211	98.909	98.288	97.065	103.22	95.978	98.766	104.81	98.391	95.074	103.96	98.477	97.815	96.435	99.052	92.617	94.084	101.22	101	93.727	102.09	97.897	99.722
113.54	102.94	103.83	110.87	108.4	107.26	103.84	97.056	110.98	110.34	107.11	108.53	109.91	115.67	110.55	103.22	111.52	105.56	111.6	106.35	103.02	104.35	107.44	108.64	107.03	107.91	108.36	106.89	108.36	102.41	106.26	106.06	105.83	113.72	106.69	112.55	104.21	111.83	111.88	103.75	115.48	102.35	107.6	110.22	108.05	109.92	106.83	105.25	104.11	115.31
105.71	107.08	99.303	104.24	104.55	106.62	101.04	105.24	105.81	102.13	114.33	103.95	102.35	109.24	109.61	99.096	103.63	106.95	100.13	111.37	105.44	113.35	103.97	102.77	105.61	102.05	104.59	112.46	100.7	103.12	102.5	102.57	106.9	104.15	105.33	112.43	106.59	105.25	106.05	103.6	102.24	106.79	104.3	103.68	107.11	108.49	102.47	105.14	107.17	106.36
104.46	102.43	101.68	101.88	102.44	99.43	91.781	98.453	100.54	94.054	91.538	98.961	101.38	96.354	97.247	99.715	100.34	97.226	98.347	96.116	94.651	101.81	99.286	103.04	97.816	99.064	101.86	101.5	108.75	101.2	99.225	102.78	100.93	100.2	93.888	100.79	100.27	103.51	92.545	97.732	105.18	101.01	100.7	98.559	100.42	101.48	103.59	100.61	98.135	111.43
101.38	94.057	93.846	98.417	91.576	96.69	107.48	94.414	101.84	101.42	94.985	92.582	98.922	96.449	96.965	99.03	94.295	93.823	93.921	98.479	93.525	90.88	95.471	92.308	95.958	98.839	101.71	102.22	90.937	91.691	90.325	96.987	96.383	98.624	90.855	95.856	92.73	98.673	102.93	98.001	96.472	103.2	99.472	102.14	102.8	96.239	100.21	94.175	94.603	95.358
105.77	107.1	111.71	111.01	108.52	109.47	104.62	112.19	110.95	113.14	104.75	111.16	107	108.34	110.28	97.409	106.35	109.4	106.52	104.21	115.7	109.49	106.13	110.92	105.77	105.73	103.72	105.78	109.32	112.27	102.92	114.5	107.54	111.25	108.49	95.945	105.79	108.19	103.73	104.05	106.52	109.42	101.64	102.98	105.16	108.04	105.7	104.95	107.51	106.27
117.11	108.92	107.69	105.44	99.055	104.9	108.98	104.66	108.1	106.75	99.524	103.08	105.96	102.22	107.63	104.81	105.78	102.28	105.11	104.72	109.34	105.28	105.28	104.72	103.42	107.36	109.82	105.04	108.35	106.24	105.25	109.39	109.21	115.58	105.55	111.31	110.74	111.49	110.25	110.39	107.36	106.07	108.31	103.24	104.36	107.28	107.07	108.52	102.61	105.26
103.21	106.89	105.34	106.63	104.49	105.94	104.75	100.91	103.22	111.02	104.5	108.8	106.89	103.37	109.37	100.92	106.34	105.85	104.16	111.58	106.54	97.783	102.13	97.157	107.39	107.54	105.3	98.743	108.56	103.55	101.46	109.34	103.96	110.15	105.88	107.27	105.92	104.15	107.23	106.74	102.73	104.85	105.65	107.77	104.45	105.46	101.96	107.65	102.55	107.16
104.3	102.89	108.19	99.705	100.25	106.17	110.23	101.1	107.16	107.56	108.46	99.496	108.97	107.01	106.11	104.04	106.66	110.94	98.633	101.79	116.18	108.92	101.51	108.6	105.7	105.04	107.84	109.07	104.85	101.11	103.69	111.68	102.56	102.57	100.21	106.81	106.71	103.03	102.69	107.76	107.05	102.92	109.37	104.51	108.61	106.26	105.74	105.68	106.84	106.11
107.91	109.76	104.86	106.45	109.68	112.22	106.85	112.94	101.95	110.01	109.61	107.08	108.59	106.01	107.78	109.25	104.72	107.23	106.65	100.73	108.61	113.09	111.37	111.21	105.65	107.76	111.97	106.54	107.09	105.99	112.73	109.76	109.66	111.32	107.97	110.2	104.84	110.67	104.79	98.566	108.42	108.53	109.19	105.48	111.41	110.43	110.14	106.67	116.61	112.14
105.75	115.41	108.33	107.99	107.92	111.01	109.76	114.65	114.18	108.33	108.97	110.05	102.92	103.5	107.87	109.34	109.25	114.3	108.37	107.08	107.4	110.28	104.47	118.82	110.58	103.94	106.85	107.09	109.03	109.83	101.04	110.69	111.26	106.83	108.7	105.56	102.72	109.07	98.363	111.4	113.72	108.19	105.6	114.14	108.28	106.3	112.37	107.42	113.21	114.49
110.34	105.85	101.97	104.99	98.729	106.33	108.03	103.42	114.84	107.58	108.36	110.11	107.65	108.39	105	105.61	110.38	104.8	106.31	103.95	110.78	108.42	103.78	105.03	105.44	111.98	107.87	104.2	105.12	108.31	103.71	109.12	101.95	104.75	106.01	111.46	109.09	103.07	108.97	104.32	107.95	111.23	102.72	105.71	102.1	103.48	109.4	106.66	101.85	108.38
105.72	110.34	109.53	111.47	105.88	113.18	108.05	108.72	104.56	106.41	106.83	104.29	105.88	117	108.43	110.22	111.35	105.68	113.07	104.81	103.95	103.6	107.34	109.98	107.43	104.03	111.58	105.24	106.88	103.48	106.02	110.03	110.5	106.41	108.28	106.39	110.3	110.08	102.12	110.78	107.6	105.34	102.95	106.17	103.03	110.2	105.04	108.57	109.55	112.91
106.5	105.63	107.2	105.5	102.45	101.91	102.99	106.38	102.61	104.87	111.9	109.16	101.49	107.59	99.019	103.62	108.06	107.51	103.46	105.62	101.15	105.94	101.45	104.86	105.07	103.04	105.89	99.244	103.1	106.85	109.76	101.97	101.17	105.98	108.74	109.64	110.07	105.18	102.84	106.14	109.29	105.52	105.71	107.05	104.75	108.03	102.78	99.258	101.3	108.53
104.75	105.57	105.74	103.66	111.34	107.36	104.15	103.78	104.79	104.24	101.09	109.17	106.1	111.1	111.3	113.44	108.14	101.86	103.82	112.88	105.53	108.8	98.524	109.61	108.59	103.13	108.86	104.3	107.17	106.87	105.37	109.32	106.66	104.13	104.86	97.668	110.19	105.01	110.32	103.26	103.24	102.38	103.73	110.21	106.18	105.74	100.32	107.84	108.62	104.95
104.91	113.69	108.51	109.13	110.46	101.41	107.13	109.72	111.55	108.44	107.44	112.79	109.44	114.86	111.38	110.75	101.15	108.16	105.34	108.63	108.44	113.2	106.82	110.36	110.4	116.63	112.95	106.72	112.78	111.02	106.87	110.24	115.34	105.09	109.91	107.07	113.97	110.23	116.01	110.39	106.75	107.4	104.27	108.08	108.37	106.63	115.9	110.21	101.28	111.53
110.92	112.19	110.14	115.86	109.1	103.84	108.07	108.72	111.62	110.7	112.29	112.31	117.57	112.82	111.18	108.45	108.42	110.08	111.04	110.27	117.02	112.42	105.45	103.84	106.07	114.61	113.04	106.64	112.12	107.15	114.64	116.41	112.83	105.08	107.27	113.74	114.18	107.81	110.49	110.86	115.67	108.93	107.45	107.76	114.09	108.94	108.68	105.69	115.67	112.29
107.07	108.57	99.086	109.8	107.11	105.3	106.33	107.17	107.79	104.72	102.27	107.35	105.58	101.83	100.95	101.77	103.05	100.23	105.91	105.99	101.89	104.63	110.07	104.47	103.75	106.19	110.61	105.36	104.1	107.43	106.26	110.63	110.77	100.75	106.87	107.34	111.52	104.53	108.48	107.26	112.33	108.66	105.19	106.74	104.28	106.92	105.88	107.5	102.95	108.06
101.34	106.17	107.84	104.46	107.36	105.9	107.93	111.86	113.53	106.13	104.86	101.72	102.71	107.42	106.05	102.1	102.03	102.64	105.95	107.52	103.23	107.43	112.06	103.96	104.56	105.94	107.2	104.85	104.25	100.68	99.926	109.71	101.45	101.56	104.28	105.9	107.11	101.13	104.3	104.06	112.68	105.14	107.99	107.98	106.31	110.65	105.32	106.98	101.72	108.04
111.24	107.95	109.34	109.98	105.5	106.58	104.57	99.357	107.29	105.69	110.47	111.17	110.95	102.31	108.44	109.15	107.34	107.07	110.01	110.03	117.64	108.06	110.69	113.65	108.11	111.59	113.42	104.91	114.37	110.81	109.77	107.83	105.34	108.44	105.99	107.21	103.57	102.52	108.18	104.47	103.58	106.71	104.51	103.91	110.78	104.24	112.24	110.97	111.67	109.27
108.6	103.76	101.9	110.48	103.88	105.25	105.35	101.96	106.3	100.46	104.77	102.79	106.47	105.36	106.24	106.34	108.27	108.12	103	105.98	106.13	97.292	112.76	102.07	107.51	105.98	108.49	104.26	104.98	103.33	111.6	108.2	107.72	103.06	102.59	117.31	100.77	108.06	107.29	108.9	102.23	110.66	107.44	110.75	101.38	103.45	106.04	102.21	107.6	101.22
110.35	104.02	105.01	103.76	108.94	110.15	107.6	102.94	107.27	109.52	110.19	109.21	104.3	105.48	101.32	107.09	105.62	104.91	110.11	111.82	108.55	108.63	113.1	107.12	104.96	109.78	106.9	108.94	103.49	108.59	98.748	107.55	102.68	103.43	106.9	102.43	101.42	110.8	104.28	106.4	103.9	102.77	105.93	106.46	111.79	105.53	110.55	103.28	105.01	103.58
105.61	107.19	106.78	102.41	111.94	105.33	107.18	106.58	105.93	105.65	100.35	108.2	106.77	105.44	107.05	103.53	105.38	107.99	102.09	103.72	100.5	104.58	106.12	103.48	108.23	106.14	99.517	107.19	95.475	107.04	111.94	103.79	103.14	104.41	104.27	100.64	106.15	102.95	99.465	97.235	107.12	107.55	108.91	106.95	103.47	101.5	98.897	108.86	110.89	109.04
108.4	105.33	103.35	104.95	107.33	110.34	103.03	104.1	105.39	110.59	106.15	103.32	108.76	108.09	111.07	103.74	98.804	104.78	106	99.445	103.14	101.98	101.29	104.64	105.76	103.72	104.92	105.45	98.048	104.16	98.989	103.17	106.44	106.86	102.62	108.36	102.56	107.46	99.016	108.25	110.38	108.15	104.24	102	110.35	104.23	103.26	108.75	106.7	105.94
109.02	110.17	107.33	107.89	106.95	108.84	105.3	106.56	108.45	104.02	103.74	110.67	106.09	108.68	110.37	101.88	112.2	102.31	100.69	112.12	111.04	107.6	108.95	105.66	108.51	108.31	106.85	105.47	104.6	116.17	114	106.87	110.87	111.7	103.92	110.42	97.794	102.14	112.07	108.07	105.99	106.19	110.62	111.35	106.94	103.86	101.36	104.79	106.39	113.8
102.84	111.91	108.1	105.93	104.5	107.67	102.27	105.59	107.38	99.938	104.4	106.26	108.21	104.26	108.85	109.63	106.47	104.65	106.24	108.96	111.03	105.86	112.26	99.274	109.07	111	110.31	98.316	107.15	106.73	101.84	105.47	102.56	104.99	106.62	98.202	112.61	100.78	100.48	101.44	105.09	98.563	104.99	105.63	110.33	106.54	102.34	99.662	106.5	107.13
99.303	106.99	112.01	100.93	108.04	113.29	102.52	99.932	106.78	102.2	106.19	104.03	105.28	110.14	111.51	105.52	106.15	107.03	102.63	101.31	104.11	104.69	99.329	106.03	108.61	100.55	106.11	103.36	102.95	105.75	100.45	103.86	101.74	104.48	100.9	103.82	113.03	108.31	105.77	102.47	103.12	108	104.57	98.745	105.51	106.52	105.78	111.26	106.96	102.81
99.667	97.616	96.859	99.097	98.7	100.8	105.41	99.159	99.628	103.26	97.233	91.685	98.237	95.303	100.68	99.348	100.13	97.033	97.963	107.31	96.489	94.678	98.795	99.624	97	100.14	95.008	98.605	101.16	95.717	102.86	103.83	100.91	96.637	104.03	98.253	93.645	100.94	97.754	102.48	94.655	98.167	96.885	98.424	93.174	93.2	102.35	106.17	98.218	99.744
92.796	96.636	100.95	101.14	100.84	98.153	99.191	94.98	93.744	100.85	99.025	100.66	99.321	92.873	103.21	94.38	96.76	94.945	97.515	101.92	93.018	96.403	91.599	95.399	96.107	106.6	102.78	93.65	97.053	100.21	95.369	98.658	104.12	94.835	102.32	99.913	98.708	95.663	99.513	90.197	97.112	98.018	94.804	94.899	103.58	102.72	94.851	93.649	99.494	96.284
103.08	95.593	96.515	95.691	101.29	99.892	103.05	96.725	96.404	95.51	96.876	95.14	96.999	97.456	95.968	96.838	92.731	96.501	89.663	97.804	93.261	94.321	95.387	98.634	93.345	95.475	94.113	97.902	98.117	96.264	96.058	104.74	101.02	95.129	100.77	95.019	94.592	100.11	99.609	102.83	99.26	95.641	100.21	98.578	103.18	98.502	96.948	98.843	94.458	91.618
110.03	111.14	107.49	108.98	108.48	110.16	106.3	108.8	109.11	106.22	111.26	109.97	114.41	108.63	114.91	105.31	105.62	111.74	113.17	109.06	104.21	114.45	112.21	108.14	104.09	101.05	108.18	104.17	105.58	110.02	112.73	103.95	109.89	105.93	109.33	105.8	107.99	111.33	110.32	113.58	111.01	105.73	103.65	112.59	103.44	111.19	107.97	102.68	111.39	110.97
103.12	99.536	106.35	103.62	102.23	116.29	106.83	104.97	109.54	102.55	105.96	106.96	103.41	106.7	102.53	113.58	105.85	102.79	103.21	104.91	107.73	109.13	103.38	102.15	106.64	108.72	102.78	109.02	103.7	108.2	106.53	103.74	102.43	110.79	103.95	103.45	111.43	108.19	111.84	108.41	107.96	106.03	104.66	102.58	104.69	110.38	104.53	98.988	105.93	113.48
111.72	102.78	103.02	103.64	102.2	105.67	107.23	103.03	107.84	109.08	103.59	105.25	102.44	105.7	107.86	106.91	110.53	106.02	98.631	101.01	107.19	106.57	101.8	102.98	102.73	108.42	105.1	96.759	104.28	101.26	108.09	99.754	107.46	105.11	103.04	102.04	103.86	103.04	107.86	106.61	105.16	109.3	107.64	101.69	107.9	107.35	108.19	106.13	102	105.55
106.39	110.35	100.62	107.11	101.23	108.37	103.83	108.89	105.84	101.48	102.45	109.1	108.22	106.2	110.01	106.94	105.71	103.44	110.5	107.81	103.76	106.01	105.42	100.35	107.94	104.33	100.53	102.92	108.49	105.48	103.44	106.03	102.33	110.31	104.19	103.82	100.3	108.22	105.84	101.5	102.66	104.31	109.3	102.71	105.33	104.51	105.78	102.12	106.82	107.24
105.66	108.03	103.82	107.3	105.07	107.42	112.95	104.06	105.88	107.49	110.62	107.95	105.52	108.22	99.916	98.236	107.85	111.45	107.57	100.73	104.56	106.48	113.05	110.46	106.89	114.01	107.28	103.97	107.31	100.63	111.24	105.06	109.6	106.04	102.74	104.11	108.14	106.52	105.14	107.86	107.44	105.14	100.72	99.696	105.17	108.15	107.08	104.91	100.69	108.7
111.8	115.23	107.01	107.04	102.37	107.69	114.09	108.35	111.5	111.2	112.37	103.09	112.74	107.77	106.17	111.42	107.63	115.07	112.98	103.27	108.53	109.16	106.74	109.75	108.74	105.69	109.64	108.26	106.47	105.36	109.35	112.02	112.27	112	103.6	114.77	101.07	104.95	106.19	110.97	113.14	112.42	114.57	108.92	101.57	108.43	103.43	112.27	111.02	106.4
102.94	106.12	108.32	104.57	112.05	108.09	109.65	109.39	106.29	103.51	106.37	107.41	100.14	105.62	104.95	106.08	110.25	109.08	107.93	105.4	109.13	116.22	106.63	101.9	106.23	102.65	112.33	107.93	102.71	107.19	108.92	106.65	111.2	108.39	111.4	110.38	106.81	104.56	102.82	111.27	110.88	107.68	107.98	106.23	106.57	112.52	112.48	106.91	102.39	108.01
112.52	108.19	103.46	111.58	111.62	108.43	106.35	103.23	107.89	110.25	104.56	101.35	109.38	112.89	111.28	104.45	108.01	105.33	105.52	109.63	110.35	104.2	106.14	109.42	109.58	104.43	107.27	107.88	110.32	107.75	104.96	105.35	109.25	104.17	98.583	101.84	110.99	109.13	105.22	108.53	105.36	112.62	111.31	109.33	108.85	111.39	110	110.92	112.88	110.42
109.71	107.89	108.69	106.74	109.29	112.34	107.57	103.84	109.36	104.04	113.79	106.76	107.76	110.76	107.04	112.01	111.92	112.26	112.94	113.26	110.97	107.58	106.02	106.71	107.57	108.82	107.6	112.42	107.41	110.96	104.44	107.91	111.98	106.61	99.698	105.15	107.46	110.5	114.47	110.95	107.1	108.99	108.4	108.93	107.16	107.68	105.9	107.81	108.66	101.07
98.81	98.609	100.7	101.13	101.44	106.53	97.232	103.95	101.53	104.93	98.092	97.912	94.653	99.872	93.035	105.23	100.53	98.623	98.478	99.904	102.32	102.37	94.305	105.13	101.19	100.84	100.02	100.62	96.165	105.02	105.8	97.832	106.31	93.255	101.48	102.04	101.4	103.41	103.14	98.587	100.18	101.85	103.15	100.29	99.377	106.05	101.04	96.993	103.8	94.803
108.92	110.17	109.35	107.09	107.39	109.92	111.69	105.58	112.14	105.25	107.13	107.77	110.08	108.11	109.87	109.83	106.08	108.97	105.84	109.45	109.17	107	105.8	103.63	107.41	107.23	109.97	107.4	113.57	103.6	107.73	100.93	105.46	109.55	108.96	110.75	115.2	105.84	110.42	106.36	115.42	106.24	105.77	103.91	107.28	109.61	110.42	103.63	105.15	104.49
102.56	96.715	99.883	95.366	102.5	105.15	100.5	93.793	93.607	93.789	97.459	93.044	93.566	94.27	102.13	97.819	96.813	95.526	95.046	96.649	96.803	104.91	98.107	105.31	95.967	93.987	98.045	94.79	105.87	99.551	104.94	96.41	99.102	92.743	96.472	95.033	99.567	100.26	99.199	98.742	95.171	97.735	93.551	96.702	100.8	97.63	97.736	96.276	103.78	92.305
109.68	105.81	112.14	106.52	114.17	108.24	101.88	100.67	106.47	109.84	108.42	104.83	100.69	108.75	111.48	106.76	106.62	107.76	106.86	106.44	109.68	104.67	104.85	102.64	103.2	107.97	101.16	107.31	108.12	111.19	100.97	104.79	109.55	106.38	102.9	109.14	110.38	104.69	103.89	110.09	105.48	106.55	105.49	107.11	104.51	106.54	101.66	103.3	103.29	102.93
109.94	115.99	113.34	117.47	110.81	107.54	110.76	109.75	105.66	114.53	114.89	106.81	110.1	111.45	107.91	108.66	113.45	117.34	109.45	112.57	114.29	107.92	113.96	107.44	116.9	110.4	116.49	104.11	106.61	111.09	111.02	109.26	108.95	106.55	109.16	115.95	110.98	108.44	112.84	113.72	109.42	103.71	112.96	110.91	118.26	116.89	113.74	113.88	123.32	110.45
110.71	105.18	107.69	106.71	104.06	107.75	101.2	108.2	105.68	104.21	106.89	106.4	104.98	102.05	112.45	106.43	111.02	105.87	101.97	107.86	104.35	103.19	107.2	107.24	101.49	107.94	105.94	107.99	105.03	108.02	107.5	105.54	99.631	101.22	104.66	101.99	102.22	109.38	106.66	103.4	107.45	105.44	100.5	105.57	103.9	105.28	101.48	108.42	105.59	107.22
111.68	111	105.59	113.53	104.16	99.379	104.79	99.877	100.07	103.64	104.9	105	104.39	105.49	106.38	104.58	107.72	103.91	101.18	108.88	116.25	105.21	106.2	105.27	101.59	110.03	102.58	106.44	111.2	107.54	105.45	107.98	109.21	99.715	103.29	110.38	107.61	103.21	106.97	110.09	105.99	101.3	106.81	105.64	98.634	101.35	99.376	115.52	99.684	107.53
108.21	110.2	101.16	107.9	113.25	103.66	108.38	111.44	105.21	101.1	108.64	108.84	111.84	106.49	105.3	113.54	106.94	106.68	104.08	107.05	108.79	109.46	107.74	111.52	112.89	110.5	112.6	112.27	110.5	108.97	105.34	112.77	109.13	108.33	104.73	106.61	108.33	112.53	107.56	110.25	107.32	107.13	106.72	108.86	108.32	105.37	108.27	103.39	101.19	109.42
98.407	103.28	100.84	102.56	102.85	99.912	105.49	102.3	92.577	106.3	100.2	103.4	106.63	100.72	98.266	95.23	100.31	99.248	99.346	97.966	99.097	100.67	100.29	100.8	102.28	105.87	102.03	101.31	101.37	108.35	102.4	105.9	103.34	100.48	95.949	92.36	104.9	98.703	96.926	94.535	107.55	92.395	98.999	99.285	99.568	99.41	103.96	107.67	100.42	98.859
101.43	101.29	103.34	100.05	98.858	103.13	103.48	100.42	102.48	101.11	107.19	104.17	97.22	98.21	94.845	102.27	104.67	104.07	103.06	96.654	102.02	101.81	101.49	96.31	96.375	101.64	102.03	103.15	101.58	95.56	95.515	98.702	104.73	96.966	103.67	100.38	103.14	107.12	98.177	99.726	95.666	102.01	102.05	98.974	99.602	102.28	105.77	100	105.96	99.858
110.44	109.95	108.6	103.93	102.54	105.28	108.91	111.91	103.05	104.47	106.89	108.46	107.05	105.35	105.91	107.7	106.31	108.37	106.1	109.71	110.53	107.11	111.74	96.701	104.3	107.4	110.09	105.69	106.9	111.69	103.99	108.44	104.29	112	103.4	101.98	107.2	108.36	105.7	103.95	116.84	100.8	107.22	106.43	107.47	107.8	107.21	103.3	110.97	101.83
103.84	109.07	107.83	110.73	114.84	106.86	113.99	114.65	109.7	108.93	107.46	111.82	112.74	105.3	110.45	106.59	106.26	111.39	114.57	109.55	107.33	106.27	110.02	108.86	106.85	107.43	109.39	107.53	111.36	115.92	110.41	111.22	111.28	111.65	103.33	108.13	107.88	111.99	111.94	109.34	107.17	113.88	106.68	110.32	107.55	111.53	102.41	109.18	109.31	105.36
104.09	97.979	101.4	99.432	95.998	97.673	96.847	99.958	99.752	106.62	101.02	100.33	100.77	94.727	96.791	94.181	103.45	98.686	101.67	92.199	101.79	100.66	105.09	97.494	98.542	97.877	97.832	103.58	99.969	97.944	95.269	101.77	100.15	100.79	102.3	104.36	100.37	102.83	102.51	95.076	101.9	103.57	100.33	92.935	96.371	98.882	96.73	98.125	97.571	100.96
107.29	105.72	107.97	100.93	106.35	106.72	113.24	111.52	110.27	103.31	113.24	113.92	106.75	109.59	105.93	105.84	107.64	102.33	106.55	104.16	107.54	110.41	108.95	107.17	107.98	109.66	110.15	102.32	107.41	104.62	107.79	108.43	108.83	109.1	103.63	107.03	112.67	103.31	107.48	105.4	106.83	108.4	102.99	99.772	107.86	100.41	107.44	113.3	106.9	108.95
99.737	95.678	100.02	102.58	99.486	97.789	95.673	100.7	93.571	94.583	98.766	96.73	92.102	95.632	101.42	99.729	103.93	99.354	97.038	97.026	90.532	88.655	103.27	99.635	103	95.942	93.405	99.8	95.502	96.909	99.741	104.9	92.839	97.659	107.9	98.755	101.6	93.394	99.27	102.11	97.969	96.24	105.84	94.358	95.139	99.061	100.51	98.622	100.07	105.1
111.22	107.88	104.2	107.1	104.58	109.78	107.19	109.79	105.83	108.89	106.54	110.26	106.05	114.09	107.14	111.92	104.7	111.37	107.65	104.09	104.76	111.13	107.35	106.77	108.21	105.46	108.79	111.46	111.47	109.41	114.78	106.73	104.42	109.96	112.5	110.63	109.53	110.78	107.08	108.61	113.4	109.85	113.65	114.7	112.59	110.11	108.3	112.14	109.14	115.21
99.05	104.4	104.49	101.9	101.33	100.45	98.914	98.104	101.5	103.58	95.162	100.65	101.47	98.064	96.143	103.95	98.376	101.44	101.25	102.64	102.76	98.858	102.02	112.05	99.883	97.222	103.22	101.05	104.45	102.09	103.19	99.992	101.87	105.32	98.875	102.64	104.45	103.67	106.49	95.915	104.84	96.587	101.46	100.25	101.06	101.53	101.97	97.728	92.208	100.4
109.39	104.8	106.03	106.65	106.63	110.68	113.99	109.67	110.5	109.65	107.14	107.53	105.58	103.26	114.27	114.05	103.91	104.24	102.84	112.58	109.91	107.4	106.65	112.09	102.52	101.26	110.71	108.85	107.25	105.86	103.61	109.3	105.17	110.56	110.93	98.998	106.68	107.73	108.97	113.16	107.8	104.74	109.8	102.86	107.79	113.48	103.84	104	106.92	108.01
113.6	109.13	107.48	104.68	103.72	99.775	108.99	110.63	105.3	107.69	106	107.38	107.15	102.15	104	109.47	109.64	103.08	104.83	96.813	105.02	105.96	99.311	102.79	110.41	103.08	105.32	113.47	108.29	104.26	107.5	103.63	109.21	107.86	104.87	106.87	109.78	101.31	102.51	99.59	108.64	107.81	102.45	108.36	107.83	108.77	109.67	105.76	106.95	106.49
108.39	106.42	105.91	103.54	102.92	103.6	102.85	104.56	109.21	104.39	105.76	104.32	101.82	113.35	104.47	103.56	100.14	98.785	107.6	106.85	109.73	102.89	110.3	103.56	102.01	100.66	104.34	105.26	102.37	108.54	103.26	102.08	106.89	106.2	103.41	103.31	105.02	109.79	99.177	113.89	110.34	101.74	108.65	105.32	109.2	103.88	108.56	107.83	102.64	104.49
108.17	105.28	110.84	109.23	116.55	110.06	110.06	107.58	112.47	108.42	108.1	105.72	107.63	110.9	115.97	107.61	112.72	108.99	112.35	112.83	117.89	103.88	112.24	110.59	112.99	102.5	109.24	111.45	106.13	111.93	105.56	112.3	106.35	110.32	108.35	111.15	108.94	113.99	114.81	114.19	111.76	106.37	109.5	114.87	110.05	114.65	112.21	114.36	109.23	113.62
107.56	107.33	104.74	104.89	107.37	108.79	108.34	109.2	112.73	109.5	109.88	106.48	107.63	106.2	104.73	109.34	103.15	106.81	108.63	107.67	108.56	108.82	109.12	103.51	105.58	110.39	103.95	106.87	102.58	103.86	112.69	111.59	109.88	112.38	106.84	104.32	108.63	105.34	109.71	111.51	107.47	108.69	107.35	112.55	110.06	120.16	113.4	107.64	110.17	107.54
107.84	112.6	106.11	108.82	109.67	103.21	106.05	112.36	105.31	108.96	113.46	105.79	108.07	108.95	111.04	107.5	113.91	111.97	109.01	110.85	111.16	106.43	110.08	108	109.72	111.34	110.54	108.22	107.75	111.31	110.34	106.65	107.64	109.93	106	106.97	111.06	106.74	111.75	110.53	106.74	106.84	112.26	105.74	107.39	109.5	108.68	108.72	107.36	109.38
96.331	100	97.229	97.853	95.994	99.447	97.131	97.94	96.704	98.974	100.32	96.046	99.114	100.71	98.011	96.855	94.003	96.887	100.13	102.82	100.12	96.818	102.45	99.024	95.008	99.589	94.482	100.23	100.16	88.446	93.649	104.01	93.494	93.513	102.56	93.563	94.137	97.398	98.647	96.111	100.79	98.336	98.536	94.208	99.453	97.872	100.23	106.7	101.38	95.958
99.182	94.27	97.606	95.06	98.472	94.543	97.132	104.37	97.064	89.157	94.892	98.628	95.674	104.03	98.789	93.773	97.228	97.427	100.76	98.085	93.354	98.222	95.555	99.413	97.999	97.558	95.465	97.247	93.926	95.126	98.08	95.097	90.829	99.311	95.684	96.813	94.341	97.191	95.499	95.864	94.914	103.82	93.821	100.34	100.37	92.787	95.297	96.667	98.777	99.376
104.87	103.23	107.35	109.34	112.48	104.48	111.28	98.557	108.17	104.1	104.94	99.655	108.73	105.61	108.34	107.67	107.18	108.06	105.7	103.55	105.93	105.56	104.94	101.77	104.07	107.54	102.94	106.03	115.31	104.3	103.63	108.96	106.94	106.77	107.66	107.19	109.18	107.69	104.14	111.31	110.97	102.91	107.14	108.72	107.95	104.45	102.91	100.61	98.483	103.2
107.86	109.09	110.15	106.02	107.86	103.66	106.07	103.24	106.15	109.72	110.79	101.89	110.66	101.08	102.52	106.9	104.02	107.98	104.95	111.08	102.84	112.97	105.68	103.05	104.6	101.83	103.62	109.13	102.58	100.53	106.98	102.82	105.76	100.78	100.74	102.62	108.93	106.41	105.37	109.59	102.9	102.52	107.98	106.65	106.19	107.79	102.21	109.57	99.573	104.28
108.88	108.63	113.26	110.67	111.15	105.1	106.35	111.11	113.61	109.2	112.11	113.67	113.34	107.54	112.61	112.96	113.72	104.85	109.24	103.77	108.39	114.16	108.22	109.75	112.22	110.2	110.94	114.02	110.36	107.45	112.46	115.26	106.27	113.42	107.5	112.17	111.05	113.75	110.15	110.88	108.34	111.87	107.1	111.29	108.34	109.31	111.24	113.54	111.24	113.85
109.3	106.75	113.09	107.48	118.91	112.31	106.56	108.4	111.43	111.82	111.49	110.42	112.87	108.49	112.01	116.5	111.5	104.93	110.15	116.01	107.69	114.38	110.92	113.51	111.26	107.93	111.09	106.32	112.55	113.58	111.23	106.07	106.37	112.98	101.23	111.94	106.44	113.26	108.93	111.17	110.05	102.66	107.61	106.17	115.29	114.37	114.92	113.62	110.12	110.27
105.11	110.71	108.53	105.61	106	108.97	100.67	105.12	102.5	116.44	108.64	114.34	104.28	111.3	100.56	111.22	103.39	110.66	104.62	109.94	101.06	111.71	108.52	105.67	110.4	100.58	103.86	111.98	107.76	104.33	98.329	103.11	108.06	111.16	102.06	104.46	102.93	113.6	105.39	104.15	111.59	102.75	113.82	109.24	108.46	105.21	107.23	112.05	108.83	108.38
105.92	95.135	102.71	93.11	103.67	96.866	97.484	95.094	96.896	95.804	95.337	99.755	104.93	98.454	99.647	100.18	97.226	103.34	101.65	98.834	104.36	101.2	97.805	100.28	101.11	95.437	98.49	101.16	98.075	104.12	98.776	97.324	102.18	102.86	99.759	103.76	104.06	97.2	99.521	91.084	99.914	103.25	106.69	97.068	96.606	96.645	99.325	103.41	103.35	100.62
104.03	105.3	103.8	106.69	108.67	104.95	111.78	111.2	107.63	106.28	104.07	115.06	104.24	108.5	101.7	103.65	107.19	104.58	102.08	108.04	104.57	107.65	106.45	109.93	111.88	107.19	106.53	107.28	106.04	106.61	103.32	99.863	105.82	103.4	111.12	104.26	104.86	104.05	106.66	105.04	111.03	106.12	108.48	105.66	108.14	104.7	104.67	103.22	108.09	105.82
110.8	103.02	110.48	113.53	107.27	108.44	103.95	106.73	112.99	109.82	109.72	106.64	110.24	102.77	107.8	101.32	111.15	106.63	101.04	109.84	103.35	109.18	98.429	108.82	105.54	103.38	102.31	110.43	106.62	105.1	106.22	102.97	101.79	106.62	105.55	104.47	110.56	108.05	103.7	106.81	105.29	107.62	108.22	104.41	102.35	103.33	106.57	106.81	104.04	107.75
102.24	102.81	99.644	105.84	103.53	99.982	103.01	101.22	103.53	100.91	97.609	101.59	99.127	104.04	102.31	91.308	103.85	97.559	105.81	105.13	97.716	99.075	100.34	104.68	102.11	99.675	101.58	99.752	98.591	98.571	105.21	98.74	95.965	96.734	98.506	104.38	103.45	96.255	101.61	101.27	96.071	96.806	100.01	97.059	95.859	99.239	99.486	97.68	96.733	101.86
113.3	110.65	105.64	106.15	107.7	107.87	106.31	108.07	111.77	105.31	108.59	106.8	108.01	117.13	107.07	101.41	107.86	107.75	111.36	114.76	110.14	110.54	102.59	106.46	110.72	111.3	106.04	107.04	109.25	112.62	111.48	109.34	112.04	107.4	104.02	109.74	116.48	103.36	111.19	108.99	107.26	108.55	105.29	106.82	112.66	113.24	107.62	109.9	106.23	105.32
112.19	106.64	102.46	107.63	104.59	103.91	110.11	110.34	111.97	106.3	104.12	100.78	107.92	102.02	102.7	102.48	101.66	104.37	106.39	106.6	100.95	102.49	107.05	104.18	108.67	106.3	108.56	104.33	103.26	102.45	103.56	99.896	106.13	108.63	108.58	107.35	104.52	107.75	104.15	102.82	106.53	105.9	110.91	106.31	113	100.91	108.64	103.49	107.93	111.6
102.79	109.08	108.61	109.74	109.2	98.274	105.91	111.62	109.38	102.38	101.28	104.11	102.66	112.15	104.29	100.64	110.83	107.63	102.05	107.84	101.41	106	109.52	105.57	108.9	103.06	114.6	108.77	104.39	107.27	105.38	98.351	99.462	104.73	105.01	111.35	110.37	104.2	99.103	105.91	109.19	111.31	102.87	107.65	99.066	108.02	97.643	101.94	103.26	107.7
111.88	107.18	103.55	105.74	103.34	105.49	105.73	105.18	100.59	104.21	106.1	111.47	115.91	116.92	107.43	103.4	116.09	111.21	106	108.64	107.48	105.24	105.9	107.71	107.57	103.94	106.83	106.19	114.46	103.75	110.32	114.12	109.21	105.28	108.44	106.2	107.85	114.47	104.99	108.27	108.1	105.12	108.78	102.65	111.16	108.28	109.13	110.84	112.62	105.92
108.1	110.69	107.46	109.47	109.23	108.25	110.71	109.53	110.48	104.13	112.14	112.04	103.16	109.24	111.55	111.57	111.51	108	108.91	107.58	114.59	105.3	109.04	105.84	111.81	107.01	111.64	111.09	109.13	102.9	104.17	101.59	108.66	110.95	104.23	105.15	108.15	109.03	112.28	111.94	118.3	106.8	110.64	111.31	106.76	109.12	108.93	109.51	107.22	101.3
108.07	108.85	109.43	107.14	106.18	104.03	109.25	110.45	108.71	104.76	107.01	106.1	109.57	108.38	101.24	108.67	106.33	103.39	109.69	104.59	108.05	108.75	109.52	110.68	108.5	108.02	109.76	110.54	115.53	107.75	110.55	108.18	106.5	103.15	105.25	110.06	107.46	110.39	113.3	107.58	107.75	109.87	101.71	112.64	107.41	110.07	110.48	107.54	101.39	113.51
95.218	99.591	94.272	97.901	101.16	99.285	99.628	97.725	98.389	104.29	101.99	96.998	96.205	98.034	94.99	94.766	98.124	98.261	92.339	102.27	96.092	99.368	107.01	103.8	99.983	100.01	100.63	99.06	90.818	92.706	102.28	99.611	99.026	97.239	100.01	98.378	94.961	97.792	95.589	91.993	97.762	103.38	95.984	92.515	103.19	99.662	92.001	96.807	98.407	94.917
106.18	96.616	106.84	109.36	101.44	105.63	107.16	101.35	100.63	106.4	106.35	105.92	106.31	103.58	112.36	110.3	99.248	108.84	108.1	110.2	110.74	111.06	105.01	114.64	105.76	105.38	111.73	107.22	102.02	115.04	107.95	106.32	108.59	106.02	106.82	110.17	105.68	102.18	100.18	108.27	103.78	102.91	104	109.65	103.81	104.27	106.69	104.83	110.67	110.57
102.86	107.79	101.58	105.49	112.69	105.1	107.78	106.74	104.33	103.08	101.53	108.95	102.99	109.52	112.44	103.64	105.4	105.94	109.38	111.3	106.93	98.324	109.23	109.23	103.37	102.39	103.92	102.4	107.81	100.07	103.37	107.47	106.88	98.552	106.46	107.4	100.57	103.3	103.94	105.12	104.77	98.685	101.95	105.13	113.55	109.57	111.35	106.9	111.97	108.6
101.46	102.93	98.884	102.88	104.07	109.34	105.69	110.34	101.44	98.88	114.15	100.89	111.01	105.66	101.99	99.588	109.32	98.076	103.59	103.7	106.68	106.82	108.78	96.11	106.83	103.28	103.2	103.04	101.5	102.71	98.918	102.48	102.13	102.95	99.233	109.23	101.34	104.63	105.13	103.33	100.99	102.02	103.76	100.34	99.029	94.273	103.68	101.53	105.05	107.24
104.12	104.31	104.9	110.46	100.94	103.92	100.18	112.4	111.67	103.41	103.44	106.29	109.07	97.797	109.48	109.55	105.07	107.26	104.29	108.58	101.43	112.08	100.49	103.95	104.07	99.874	109.16	102.42	108.69	104.08	95.783	109.59	105.88	107.05	105.44	103.51	102.62	108.8	104.72	107.42	105.38	105.85	101.91	111.28	102.83	103.42	108.08	104.31	104.95	107.81
112.76	104.01	109.46	109.31	108.95	105.81	106.88	108.75	111.77	102.36	109.7	109.76	106.47	104.14	109.16	107.34	106.69	104.87	106.4	106.44	106.92	109.61	108.03	111.9	108.96	108.61	103.68	107.88	112.63	109.23	105.78	116.5	103.25	109.86	103.77	108.52	107.67	107.2	106.23	109.21	104.32	107.13	107.07	110.32	104.8	110.17	106.44	106.51	107.46	108.13
108.15	102.22	105.67	108.97	109.18	103.21	112.17	112.21	112.18	107.66	104.64	103.69	108.31	108.63	104.93	108.29	99.627	113.41	110.3	106.09	106.74	108.97	104.83	107.3	103.52	104.29	102.08	103.65	105.38	111.93	103.95	111	106.14	106.6	104.75	98.758	109.34	106.96	103.93	106.72	108.67	94.978	106.44	103.86	104.54	107.93	108.54	111.67	105.26	103.64
99.342	104.34	98.829	101.23	106.29	102.07	103.56	101.12	98.535	102.92	100.09	99.179	101.67	97.171	100.64	103.71	98.535	98.011	98.172	106.46	102.22	98.519	102.26	103.31	103.72	101.4	98.52	100.03	96.619	105.21	97.119	101.55	99.444	99.944	105.78	95.064	97.748	99.944	97.883	95.532	97.87	94.157	105.61	106.21	101.22	100.86	104.17	101.87	100.02	100.85
102.37	107.17	110.44	105.75	110.73	108.53	105.11	104.03	101.31	106.59	110.37	105.72	107.57	106.64	105	104.69	105.05	110.4	110.57	107.85	110.11	104.13	103.98	101.38	109.25	110.01	104.13	110.02	104.26	100.93	111.16	106.51	104.63	105.17	107.52	99.524	102.41	100.91	109.96	103.44	109.85	108.24	102.33	111.71	104.45	110.97	111.78	114.89	107.53	103.65
102.78	99.944	102.87	106.56	101.57	108.3	108.52	103.49	104.07	98.969	107.65	107.19	104.41	111.83	106.46	103.07	101.8	101.49	108	103.39	111.81	101.49	106.43	107.73	105.94	105.56	110.46	106.85	106.76	106.16	108.43	102.9	106.73	106.24	105.77	102.28	100.99	97.736	107.68	110.78	107.63	110.97	110.82	112.34	104.94	102.34	105.35	100.02	104.87	104.99
108.76	113.65	105.25	111.42	109.89	113.62	108.16	105.66	105.32	110.85	113.04	111.99	113.25	113.19	110.36	106.56	109.52	106.9	110.81	109.47	111.01	114.2	112.09	114.49	116.62	111.37	113.08	111.05	109.97	107.44	111.33	112.99	113.14	111.07	116.57	112.07	107.54	105.88	109.99	114.93	112.43	116.09	112.39	107.35	114.02	106.04	110.83	116.35	112.82	114.91
103.37	106.45	107	102.83	103.22	103.24	115	108.41	98.04	102.06	106.62	107.98	104.62	107.42	110.95	104.44	104.34	105.08	102.06	105.32	108.57	108.51	100.87	103.51	105.65	109.41	104.81	104.3	110.92	105.08	109.42	105.69	108.01	105.07	106.53	104.28	100.77	100.93	107.16	101.1	108.08	105.18	105.47	105.72	107.3	105.62	106.12	106.85	107.11	108.07
108.22	110.25	105.13	106.41	105.25	109.05	106.98	102.81	106.69	108.17	104.52	105.11	102.16	103.49	105.88	111.18	106.98	105.27	103.84	107.23	107.72	95.851	106.46	107.93	107.63	106.72	105.44	105.9	107.71	99.814	109.48	109.05	111.7	107.95	107.91	102.31	109.17	107.41	106.51	108.33	111.58	107.27	108.42	105.81	109.29	101.46	110.54	106.21	108.49	106.45
109.62	113.61	105.67	106.58	106.22	109.94	103.37	104.88	104.53	105.62	114.7	104.82	105.15	106.25	107.16	105.95	107.89	109.05	104.19	109.34	99.35	109.93	104.5	106.06	107.18	105.1	102.78	103.93	103.07	102.61	101.61	107.46	106.35	105	105.09	101.34	103.95	107.42	111.19	105.28	116.17	104.02	107.42	112.83	100.98	107.52	108.93	102.47	113.29	102.35
105.68	107.38	110	110.01	106.63	107.89	109.51	105.06	109.2	108.2	112.05	104.53	106.74	103.24	111.15	109.93	103.64	108.68	106.39	107.32	109.89	112.59	102.74	111.34	101.55	107	113.1	109.28	111.13	102.74	108.61	101.61	106.16	106.32	109.91	111.23	115.01	111.73	113.19	109.33	103.38	108.4	107.28	115.36	101.13	111.82	98.925	102.79	110.77	103.52
103.63	99.328	97.744	96.088	96.049	107.58	102.73	93.849	96.233	98.124	97.359	96.758	100.12	95.343	105.52	98.19	99.518	102.4	100.66	100.47	100.08	98.841	98.282	99.763	92.959	94.983	96.78	97.652	93.937	100.68	91.339	94.298	98.022	97.375	93.654	99.921	97.775	99.236	97.019	97.033	100.33	94.907	96.885	97.978	95.924	102.36	97.372	99.441	106.4	102.06
104.36	104.17	104.37	108.74	105.18	105.39	104.2	105.23	108.14	105.57	102.85	100.31	102.91	101.88	105.06	106.84	100.94	99.124	104.89	105.63	107.44	105.07	106.67	104.39	101.98	108.75	106.75	104.36	103.71	99.476	104.62	110.81	100.97	103.11	106.93	106.7	106.48	101.96	103.45	105.35	103.1	102.33	104.33	104.85	107.57	105.41	105.22	102.76	101.76	111.58
107.88	107.38	103.86	109.8	111.98	104.87	118.59	105.27	107.53	108.7	106.64	108.27	104.52	111.36	103.74	108.72	107.31	113.54	109.8	110.2	101.34	109.12	109.31	111.01	114.38	108.96	111.09	106.06	103.67	102.78	108.46	114.97	113.91	108.29	108.47	114.4	107.85	109.44	106.62	108.2	110.66	106.64	108.43	111.39	110.65	111.61	109.83	104.89	109.31	114.66
103.89	107.69	104.04	110.22	114.03	105.26	103.11	107.38	103.66	110.98	105.19	107.85	108.19	107.68	111.54	104.66	103.28	115.39	105.14	103.04	108.27	112.1	109.76	113.44	109.27	107.16	110.14	103.02	112.15	111.81	106.18	111.77	106.85	106.83	111.16	101.72	113.07	110.92	106.18	107.38	105.93	116.83	105.93	103.16	107.22	114.39	108.1	103.37	109.56	106.72
101.66	104.32	97.8	104.49	102.7	99.773	101.97	99.818	100.35	104.94	105.32	97.563	104.5	105.21	98.012	101.97	105.9	102.25	107.54	107.49	100.63	97.742	103.04	98.692	105.13	104.55	109.61	105.88	105.04	98.47	101.81	98.496	101.53	101.17	104.95	99.528	97.057	105.12	106.5	103.04	100.97	97.034	99.914	100.99	105.33	102.11	96.766	105.1	109.54	105.83
112.23	105.52	104.12	109.63	111.49	106.16	105.15	105.4	111.15	111.2	105.46	107.98	110.06	113.34	108.8	106.68	114.35	106.44	104.01	106.77	111.93	110.48	107.59	109.42	113.1	104.01	100.85	104.28	108.64	104.24	106.83	107.91	107.58	110.95	106.14	105.02	106.53	104.89	109.29	110.29	100.97	104.84	109.44	102.82	110.14	111.85	109.11	107.76	110.61	112.29
111.41	109.07	107.43	110.21	111.4	113.39	102.29	104.53	109.82	113.04	108.84	108.87	109.41	111.2	109.6	98.299	116.66	105.03	106.15	108.85	104.44	104.63	112.72	105.66	107.5	104.94	114.1	107.14	105.96	104.64	108.59	100.42	110.13	110	114.61	108.22	107.5	106.32	112.47	106.08	106.05	105.41	110.58	105.63	108.08	108.03	104.91	104.28	109.18	110.27
108.1	105.23	112.15	106.83	114.24	107.89	112.82	103.32	112.67	109.16	110.21	110.87	103.22	109.19	109.86	109.97	112.77	106.6	104.44	111.56	108.66	113	106.51	111.58	109.7	106.2	106.51	106.78	106.77	109.68	107.84	100.86	107.69	108.78	107.78	109.24	105.59	111.51	109.62	108.13	103.68	104.55	102.89	109.87	109.95	110.15	102.05	105.11	105.2	104.81
108.63	108.03	102.85	99.226	110.38	109.36	110.97	111.39	109.31	105.87	109.76	109.85	104.51	108.29	105.71	106.22	109.33	109.37	104.72	108.3	108.56	108.1	110.29	109.7	101.96	111.87	109.43	108.87	103.97	106.24	104.06	103.28	102.42	105.93	105.73	109.95	108.38	110.14	106.7	103.55	113.3	112.07	109.36	110.86	96.387	111.56	113.2	103.75	108.94	107.65
105.6	109.95	113.52	109.98	106.53	110.14	113.4	106.16	104.99	103.66	110.49	111	110.25	110.63	105.62	107.14	110.43	110.07	107.48	111	102.09	108.39	108.46	111.02	105.94	109.28	112.81	109.8	109.12	112.25	106.3	102.65	113.57	107.7	103.85	109.46	108.24	107.29	110.31	110.49	107.43	113.42	103.12	107.62	112.32	110.08	111.06	106.27	110.34	104.2
102.48	96.874	101.59	104.9	103.85	99.266	99.203	101.98	97.519	95.836	97.319	109.03	104.62	98.512	98.208	101.46	104.45	106.59	97.721	98.948	95.72	98.718	92.564	102.77	93.948	103.63	103.95	100.06	100.24	97.798	101.89	102.69	95.721	100.22	101.29	96.729	99.484	104.24	101.05	97.498	104.73	99.954	104.84	93.561	100.39	98.047	101.85	93.478	102.21	103.31
105.64	111.87	102.81	106.73	109.2	103.91	106.17	106.44	106.53	103.43	106.51	105.56	114.27	103.18	109.26	107.26	103.82	99.969	102.11	103.75	110.65	106.97	104.8	104.44	115.79	106.27	105.44	101.03	107.3	106.29	104.88	108.47	103.18	110.57	109.11	106.18	108.78	102.45	108.54	109.87	111.65	103.51	100.7	106.87	101.48	109.92	100.73	113.05	108.56	104.16
112.2	107.5	106.31	106.81	105.55	113.2	101.07	109.48	107.26	104.63	107.2	107.79	105.85	106.15	104.15	109.9	103.94	108.04	108.27	109.07	109.3	104.74	103.28	107.24	116.47	109.81	109.27	111.57	108.71	114.1	106.83	110.18	112	109.34	105.09	115.37	112.41	109.59	113.23	105.01	108.65	105.27	111.14	105.36	108.92	112.4	110.72	107.8	115.07	110.66
105.57	97.848	98.931	101.02	96.676	98.654	95.656	97.662	98.069	96.504	105.04	99.177	94.837	107.07	98.605	97.912	95.027	98.84	93.51	101.02	102.51	102.61	106.02	98.807	102.36	103.95	100.1	92.817	102.5	99.238	98.034	96.652	99.496	99.552	99.799	97.871	102.58	96.12	94.016	97.545	96.44	96.761	96.055	103.91	98.244	101.32	100.02	103.16	102.95	99.896
99.501	97.258	97.868	102.83	103.66	96.279	99.684	104.78	100.35	92.322	104.13	98.536	99.484	99.329	97.264	102.97	98.988	97.838	103.78	106.06	97.146	104.09	94.21	105.02	100.66	98.704	99.855	103.98	98.816	106.17	101.7	101.2	104.31	101.78	103.19	96.699	105.35	105.08	100.55	100.68	102.03	104.75	101.04	100.6	97.004	105.85	105.35	98.798	92.274	100.25
111.86	115.45	106.81	109.21	113.66	107.38	102.7	115.39	105.22	105.6	110.46	109.1	113.31	115.28	115.35	115.06	107.12	106.76	101.95	106.34	110.83	107.25	105.34	108.19	105.41	111.49	113.8	108.62	105.83	108	113.97	106.59	109.08	106.61	110.46	112.66	109.13	110.22	102.95	105.38	107.18	109.3	110.52	106.01	109.28	107.31	112.02	111.81	106.71	113.86
106.01	106.65	107.2	108.06	103.39	102.2	113.23	109.7	106.22	110.96	107.87	107.4	109.96	108.64	101.07	105.33	100.69	102.53	113.9	102.5	105.52	102.33	102.42	104.05	106.57	103.5	106.54	108.16	107.01	106.88	103.01	100.91	101.49	102.41	104.45	103.32	104.11	103.29	103.96	100.95	106.62	101.77	104.19	101.58	100.69	105.86	111.71	102.44	97.715	105.94
107.39	99.661	99.718	105.32	101.74	100.54	98.419	98.395	97.689	95.656	104.31	93.171	99.581	97.781	105.68	94.236	91.989	103.07	99.516	98.772	100.34	104.48	104.3	95.29	101.45	99.536	107.65	97.857	103.27	104.04	103.43	97.163	99.252	101.62	103.68	104.57	99.723	105.24	102.72	104.96	98.529	101.84	105.13	100.67	102.35	100.5	103.32	100.2	101.69	99.071
100.58	94.402	97.012	101.09	96.315	102.11	98.415	96.424	96.664	98.61	99.449	106.43	103.58	99.375	98.685	94.409	97.746	96.846	96.922	103.17	97.595	103.46	96.574	100.12	104.51	102.43	101.33	102.43	101.62	98.429	100.66	95.962	101.63	98.599	97.66	99.061	102.27	92.845	98.706	97.002	96.439	99.658	97.617	102.58	99.59	92.422	101.54	100.41	100.12	100.96
107.75	105.49	106.69	102.52	109.81	102.66	110.43	104.43	109.86	102.04	103.37	105.55	111.2	105.52	104.05	103.7	106.95	103.88	104.6	103.61	105.46	109.26	107.73	104.39	106.38	105.62	106.35	108.13	101.12	106.91	104.82	105.32	102.94	107.41	103.18	105.62	107.74	99.055	100.47	104.33	105.6	102.41	103.92	105.14	108.04	109.93	107.32	106.96	113.11	103.4
107.03	109.95	103.19	103.78	102.22	106.74	103.78	105.78	109.05	105.07	104.06	107.4	107.7	109.12	106.13	101.32	106.96	99.79	106.35	106.55	104.19	107.51	103.62	103.19	103.31	108.64	106.51	115.71	102.93	106.03	114.81	107.91	109.68	107.05	110.78	103.66	112.21	107.78	99.844	102.2	107.05	99.504	109.34	106.61	103.72	113.08	107.59	105.21	99.307	100.09
111.73	106.34	114.78	110.31	117.14	108.71	110.22	106.73	117.03	112.58	115.69	117.2	114.08	110.24	102.59	112.74	106.75	102.6	110.89	114.14	107.46	113.09	110.94	110.28	115.7	109.35	109.03	111.11	105.58	105.6	109.7	106.42	100.65	113.58	107.14	116.96	106.54	110.97	107.32	110.27	109.5	114.14	114.11	112.45	112.26	114.98	114.14	117.46	109.4	107.63
104.35	109.2	104.29	103.7	110.52	107.25	109.58	110.8	112.24	112.57	108.02	108.32	105.75	111.62	114.95	109.94	103.35	104.15	109.21	101.43	105.64	108.05	106.18	98.474	104.1	116.34	102.84	110.34	110.64	109.52	106.42	109.44	106.78	105.58	115.98	108.48	106.44	109.41	107.94	105.49	108.07	106.44	109.44	109.27	112.96	107.22	105.52	106.25	109	108.81
109.41	104.17	117.59	106.74	111.94	106.9	109.19	110.37	110.86	104.71	106.27	105.98	106.57	103.09	107.73	115.69	105.18	112.49	106.97	107.96	109.22	105.8	106.87	111.83	107.81	109.3	109.4	107.16	110.38	100.13	109.67	109.34	107.79	104.42	107.57	107.37	108.79	112.93	110.98	111.21	109.08	104.05	112.66	108.55	106.34	107.46	105.29	112.06	103.23	111.83
108.09	101.82	106.89	110.3	110.6	99.259	108.75	107.89	104.84	108.4	105.42	109.8	103.78	100.12	107.14	112.6	106.74	109.28	110.3	111.85	102.62	109.56	105.36	102.83	106.98	106.73	103.75	107.07	110.42	109.95	108.6	116.44	105.86	106.95	106.57	110.2	108.25	108.83	105.65	104.11	109.41	107.32	108.62	102.73	110.61	109.62	105.82	109.72	105.35	99.312
110.81	108.8	105.91	104.57	105.27	108.63	106.26	107.68	107.37	107.52	105	109.58	107.96	105.51	110.05	111.98	114.01	105.11	104.7	112.68	113.88	105.28	112.03	108.94	106.26	112.2	108.97	106.6	102.94	109.97	104.96	107.9	105.94	102.95	110.49	117.72	111.13	103.61	110.28	115.3	109.09	112.05	111.68	109.14	107.72	101.43	99.779	98.747	107.76	109.08
102.47	105.14	105.73	99.539	100.5	111.96	104.03	103.71	109.13	104.83	103.91	105.97	104.88	108.09	105.14	109.11	102.93	102.21	109.67	105.5	105.86	105.56	102.58	106.86	111.62	106.58	111	107.72	109.97	108.15	104.68	110.42	106.19	106.13	109.4	103.33	107.18	109.85	101.46	108.73	100.9	106.34	105.84	107.64	100.21	100.55	111.65	109.94	106.04	97.704
110.35	109.67	113.86	103.82	104.7	107.4	110.39	112.3	110.94	112.56	109.49	105.94	110.23	106.39	107.87	104.79	107.34	105.63	106.8	106.45	108.33	108.64	109.44	110.97	105.64	107.9	111.69	110.58	111.72	113.84	107.04	105.82	108.55	111.18	110.59	105.74	109.5	101.9	108.12	110.83	106.8	109.78	113.89	110.55	103.43	109.77	104.22	108.75	113.36	110.49
111.5	108.07	105.4	105.85	106.13	107.39	103.52	109.31	110.31	103.32	104.72	110.46	104.89	105.02	108.58	109.68	110.65	107.9	105.71	104.41	102.75	101.94	110.11	105.64	109.38	111.21	106.14	104.87	104.33	108.92	110.63	108.4	109.13	108.41	111.5	114.99	98.617	111.34	106.73	102.99	105.61	108.93	99.646	111.86	105.62	108.06	108.83	107.83	107.29	109.12
105.88	105.75	109.84	109.17	114.66	107.77	113.38	104.51	110.23	104.15	108.36	101.99	106.67	107.24	109.73	101.69	100.9	109.21	106.67	108.63	104.97	104.67	109.61	108.17	109.57	105.61	111.96	108.72	112.84	110.37	111.03	107.12	111.74	113.19	107.73	107.41	108.92	103.17	109.15	110.15	108.55	106.57	108.26	114.11	106.39	103.61	106.85	103.64	107.48	104.59
106.31	103.05	103.25	105.49	103.75	104.55	103.62	105	102.67	108.65	102.79	104.86	102.56	103.63	104.91	103.51	103.57	102.66	106.32	101.74	119.56	108.27	105	102.48	101.57	100.66	103.13	107.68	107.73	102.14	109.36	104.56	108.68	106.24	106.81	109.76	106.49	99.205	107.3	101.12	106.8	104	104	102.4	109.25	106.29	108.63	105.78	99.444	105.06
107.73	103.19	105.37	108.36	107.19	107.75	105.77	101.25	104.16	107.59	108.99	109.94	109.58	102.09	110.68	106.69	102.15	112.65	103.22	105.31	109.37	101.72	100.56	106.38	107.61	104.91	108.9	107.26	104.75	103.07	108.43	107.01	101.77	108.16	101.4	105.64	103.21	102.66	112.71	100.24	105.09	104.22	101.28	102.83	106.56	109.39	108.87	106.97	105.24	105.3
108.39	106.74	102.2	104.11	105.16	103.68	98.64	104.56	105.47	104.39	106.85	105.27	106.28	101.83	113.95	109.77	104.06	105.16	102.77	107.74	103.7	102.01	100.12	108.28	105.38	112.28	106.36	104	108.54	106.68	108.07	107.59	104.02	105.03	104.07	103.38	108.23	108.85	104.5	112.06	103.46	105.9	105.97	102.93	106.89	108.04	105.16	107.45	110.64	109.32
103.66	98.83	95.225	101.49	107.07	105.5	100.98	99.437	98.586	98.139	98.487	98.492	105.89	99.745	101.48	101.25	100.7	100.24	103.34	99.502	102.19	103.44	99.152	98.079	98.755	100.01	101.93	102.08	100.72	98.881	101.06	102	97.192	97.287	99.487	92.875	101.28	94.506	108.32	102.8	99.684	102.72	109.67	99.846	101.02	107.43	102.15	100.51	104.73	101.53
106.6	104.74	98.859	102.69	108.95	103.32	105.22	112.41	108.5	111.44	102.26	110.68	103.68	100.13	103.9	111.42	105.46	108.99	105.77	109.67	107.34	108.21	102.83	108.78	100.59	103.12	101.16	105.24	112.81	108.2	107.79	107.3	116.37	110.13	108.62	110.64	109.46	106.87	102.83	102.07	109.51	104.4	104.41	100.74	105.45	103.6	105.76	108.07	107.58	107.75
109.66	110.94	107.02	108.29	112.55	114.09	102.02	111.45	102.5	106.71	110.99	105.19	113.78	102.79	108.71	114.71	109.04	109.5	105.91	107.23	106.74	108.7	105.3	110.04	113.2	112.85	112.39	115.86	107.27	105.1	116	110.12	109.13	109.2	105.77	110.16	111.02	110.73	117.44	106.1	109.06	108.54	110.81	112.85	113.21	108.77	111.65	108.55	115.28	106.37
109.11	102.63	110.43	102.62	105.39	101.72	107.5	104.98	101.91	104.43	105.73	109.31	100.6	98.908	98.456	105.62	106.06	107.48	106.34	108.1	104.1	105.68	110.58	104.78	103.94	104.87	105.23	102.26	105.8	103.26	108.5	107.71	102.85	103.05	105.03	106.43	101.38	111.49	109.56	104.09	99.736	100.47	97.633	101.6	102.91	111.28	105.67	108.96	104.32	105.35
104.86	113.31	109.82	102.8	110.62	113.21	106.22	108.83	105.48	110.61	109.5	109.96	110.89	105.19	109.22	104.29	108.59	111.72	108.67	107.81	104.1	109.17	109.57	107.92	108.29	114.72	109.08	106.04	103.56	112.32	112.15	108.41	110.29	109.02	106.47	109.61	106.1	108.37	112.5	109.66	103.66	112.35	111.58	106.99	106.73	110.36	108.95	103.22	108.12	106.49
107.15	106.55	111.93	110.6	104.4	106.68	109.4	107.08	108.05	108.47	109.05	108.75	103.91	110.76	106.34	113.75	114.1	112.68	111.07	109.71	101.6	108.33	107.04	112.22	106.93	103.56	102.99	112.71	107.37	115.84	109.77	105.7	112.01	107.34	111.2	106.71	110.93	108.39	108.85	105.68	109.97	107.39	110.82	115.34	104.4	101.61	111.88	105.51	111.34	106.53
108.1	106.5	102.01	108.64	109.03	111.46	104.11	112.44	107.01	110.64	103.88	104.09	100.77	102.79	104.54	105.76	102.65	106.87	110.9	106.81	106.16	109.71	105.63	108.35	106.05	106.39	106.73	108.41	107.06	109.02	109.48	104.49	110.59	112.16	105.87	106.79	104.01	105.12	108.53	95.424	109.55	101.84	108.74	106.32	104.4	107.19	97.027	113	105.16	103.49
104.34	108.18	110.19	107.57	111.69	108.8	105.43	105.96	107.05	109.75	110.75	109.78	114.68	108.84	111.67	109.24	104.42	109.88	105.23	114.11	110.45	113.55	109.6	106.34	108.36	106.62	105.68	114.75	111.49	117.05	110.07	102.22	108	111.51	109.53	115.99	103.18	112.11	110.01	112.11	111.66	105.89	107.35	106.97	103.85	111.38	109.68	114.09	112.2	110.78
105.07	102.23	108.8	103.96	104.21	100.37	110.2	106.04	101.48	112.52	114.35	103.81	98.981	104.81	103.74	96.771	107.74	108.64	106.34	102.56	110.41	105.54	103.75	106.62	103.43	99.946	97.316	109.25	108.18	105.61	106.41	106.74	107.4	110.34	106.7	106.05	108.65	103.6	100.43	107.69	107.57	104.05	98.93	106.41	100.04	105.55	105.97	97.92	97.944	111.59
94.06	97.858	97.993	100.68	100.27	99.215	98.632	104.53	96.723	95.872	93.469	97.009	94.886	96.449	98.819	101.06	97.238	100.33	103.94	97.224	96.384	91.382	98.766	101.11	88.918	94.259	96.578	98.151	99.102	97.555	101.3	101	101.34	98.979	93.526	107.87	95.436	98.583	95.883	95.634	101.01	96.871	96.036	99.01	97.931	98.687	100.09	99.687	99.862	99.232
95.071	94.233	94.326	99.018	97.559	103.55	101.04	96.531	94.639	96.285	100.71	97.208	106.96	99.189	95.96	100.77	104.61	98.648	99.561	91.83	102.86	101.59	96.546	88.314	98.436	100.89	95.498	101.94	98.668	97.66	97.271	98.453	100.3	93.954	102.94	103.37	94.86	98.462	99.072	100.68	92.585	94.834	99.378	99.205	102.61	94.131	99.459	99.474	101.14	97.187
110.28	107.5	106.84	100.62	103.22	104.41	106.36	110.37	110.12	106.76	103.83	105.44	97.369	106.58	104.78	108.29	103.1	105.53	104.26	103.31	103.66	105.22	102.57	110.96	96.887	105.27	106.64	104.57	104.86	104.52	99.858	110.29	105.6	108.58	105.69	105.38	107.13	102.36	105.29	105.36	110	104.26	104.84	110.04	115.94	107.01	100.61	103.84	104.32	100
101.11	104.82	95.152	102.29	105.75	105.96	98.623	97.871	97.099	103.4	98.113	95.695	100.05	98.019	95.622	102.51	102.2	102.2	102.42	100.96	100.39	93.468	97.317	101.73	98.958	97.203	95.329	101.38	99.985	98.538	97.256	96.035	96.678	97.779	96.138	100.21	92.431	98.375	102.47	108.82	99.514	97.909	100.69	100.38	94.031	97.438	94.922	103.51	93.746	101.2
99.257	101.64	98.755	99.307	103.43	105.63	94.244	99.907	96.285	108.76	99.252	105.12	95.438	97.801	103.77	98.423	100.99	99.76	99.906	105.56	106.01	99.213	103.19	104.21	100.58	102.56	102.15	98.388	101.13	101.73	100.81	96.473	96.701	94.837	91.697	105.67	101.08	103.02	99.387	101.41	101.81	103.5	100.48	100.6	98.361	104.35	101.61	102.27	107.22	101.48
106.93	107.71	105.72	110.03	107.81	104.76	106.28	107.17	107.09	114.81	107.76	109.52	109.78	107.51	110.57	107.66	104.23	105.13	107.67	111.43	105.96	105.07	110.89	110.47	107.59	107.93	107.31	103	108.83	105.05	109.9	106.17	106.6	103.96	106.45	108.33	109.86	114.5	107.38	107.66	106.39	107.6	112.28	104.33	110.19	106.39	106.3	109.17	107.75	100.8
107.49	98.714	99.848	99.923	97.43	97.99	96.372	95.41	104.96	101.17	99.054	102.34	100.29	95.997	102.4	101.57	101.75	105.37	103.66	99.076	98.996	104.89	99.795	103.18	100.92	110.66	107.8	105.08	98.717	103.32	98.364	97.513	97.855	97.579	93.349	100.2	107.74	101.91	101.96	98.671	97.111	104.6	95.142	100.34	104.09	104.39	101.93	99.876	103.7	104.61
98.31	100.02	100.7	98.03	102.57	102.6	102.78	95.667	96.924	94.105	104.19	96.448	102.6	101.66	105.55	103.25	98.776	94.478	95.434	95.372	98.719	98.547	98.909	101.39	105.59	97.692	103.24	96.378	98.331	98.008	100.38	104.23	102.28	104.18	106.56	103.7	99.976	97.055	97.091	100.81	96.454	98.616	98.301	98.529	98.196	97.365	103.23	102.72	92.577	101.81
102.24	102.53	101.04	106.5	105.4	105.34	102.6	108.48	105.59	109.57	103.91	105.39	103.63	99.85	105.11	105.8	110.81	104.51	111.09	107.23	105.94	105.46	106.26	96.696	107.33	100.68	106.78	105.79	101.55	102.04	100.71	106.13	101.72	102.81	106.2	101.5	106.08	104.85	110.47	104.58	101.56	104.02	105.44	109.59	96.82	106.02	103.69	99.734	106.56	102.29
101.17	105.89	105.79	106.09	103.29	101.24	108.1	104.19	106.35	103.6	99.048	104.27	100.47	112.45	111.31	103.55	104.97	106.55	107.22	109.51	101.26	103.49	107.9	103.7	105.66	107.61	104.24	101.74	103.25	107.1	107.63	111.85	97.314	108.68	102.33	107.38	103.89	104.31	109.42	105	108.68	103.08	108.51	104.1	108.61	109.24	104.9	104.84	104.68	111.95
106.58	107.61	106.67	101.91	101.63	106.57	104.47	108.21	110.96	106.17	103.75	110.8	101.7	114.3	104.25	107.03	104.29	99.669	102.09	107.87	103.02	106.91	100.7	112.27	110.1	104.65	104.12	103.27	109.87	104.46	103.22	112.64	101.03	104.88	104.64	108.18	106.52	105.7	98.233	106.35	105.13	109.42	102.65	99.955	100.04	106.7	106.75	109.3	105.55	107.73
107.34	99.763	108.71	104.82	104.46	113.74	107.55	104.15	106.14	103.8	106.55	106.18	101.19	98.277	110.92	107.58	107.64	99.218	104.92	101.58	99.402	105.38	108.12	101.86	109.51	105.53	106.67	109.09	106.74	102.14	102.69	102.89	105.42	107.02	105.54	109.85	105.05	102.45	102.3	108.5	114.94	103.2	106.64	104.52	105	109.65	98.561	108.51	101.87	102.77
109.19	109.22	115.74	108.98	103.09	112.79	113.92	109.4	109.45	109.95	115.73	112.75	103.62	108.68	114.81	111.36	109.68	112.92	108.71	113.1	111.68	105.8	110.13	110.55	118.87	111.02	108.19	108.98	105.69	115.95	111.42	105.14	112.62	108.98	108.31	110.7	107.66	117.7	103.74	111.87	106.01	105.64	108.62	108.85	111.37	105.92	110.76	107.88	109.12	112.32
101.11	98.736	97.561	99.771	99.24	101.49	101.03	104.7	93.703	98.491	99.181	101.25	98.348	96.118	104.6	96.377	100.33	101.16	98.584	100.76	92.162	99.412	97.119	91.716	96.895	104.92	91.181	101.72	90.801	101.24	105.79	102.33	95.951	104.47	97.811	103.62	107.5	100.42	100.2	104.65	98.13	92.724	93.012	91.991	94.582	97.599	95.553	100.39	97.239	102.91
104.83	110.69	113.97	111.33	107.29	108.02	107.56	106.91	110.03	111.03	114.47	107.17	108.14	111.9	107.85	111.03	103.52	112.16	110.08	107.21	109.37	106.56	106.71	104.91	107.59	103.1	109.97	111.86	111.83	109.45	112.17	107.95	108.04	102.96	111.36	104.38	107.94	110.8	112.7	110.14	109.29	107.22	110.77	106.92	111.69	103.72	108.64	115.35	111.84	105.22
102.54	93.905	104.01	100.35	105.76	100.1	93.139	99.553	99.679	101.97	102.22	101.06	101.51	97.835	100.27	106.54	102.32	93.852	106.44	99.476	101.25	100.67	93.093	103.25	96.713	101.78	99.61	97.058	103.92	101.83	97.873	96.535	103.44	101.45	102.55	103.86	103.57	98.511	98.071	97.868	103.68	103.31	100.75	99.646	99.404	98.072	101.79	93.474	100.09	99.276
104.51	111.07	108.83	107.55	104.1	104.83	108.97	106.28	109.53	105.73	112.83	110.77	111.46	102.49	109.67	105.73	108.34	109.11	106.65	106.18	113.91	107.96	109.76	107.04	105.09	104.9	105.55	112.59	110.2	105.51	110.83	104.01	108.44	106.35	109.18	113.08	103.98	106.15	101.96	102.22	105.44	103.74	104.26	102.33	106.16	103.57	102.43	108.97	110.2	106.53
96.144	101.84	92.734	101.5	103.16	104.69	103.65	104.33	108.73	103.77	108.23	98.457	99.243	106.32	101.48	102.94	100.78	107.2	104.95	103.37	106.72	99.854	104.33	108.8	104.69	105.3	105.08	101.52	101.65	98.897	108.04	106.6	103.46	95.974	97.743	100.56	107.08	107.08	102.4	99.564	104.6	106.88	105.48	102	101.02	102.63	100.88	100.25	101.63	102.66
98.467	98.574	103.52	100.26	98.631	97.592	101.73	104.04	101.56	97.763	101.53	102.66	106.19	100.6	104.27	109.02	101.53	108.59	103.46	98.403	103.35	92.801	99.072	101.49	100.22	105.93	100.28	98.569	102.04	108.68	101.72	99.427	105.64	97.491	99.143	96.499	108.27	97.306	97.318	96.209	104.87	100.04	99.127	96.153	104.55	103.66	101.68	105.49	98.757	105.21
105.55	101.8	114.91	102.48	110.74	105.42	109.93	112.14	107.58	106.28	97.374	109.01	100.48	107.94	109.23	106.97	110	107.92	108.72	107.42	105.06	101.28	106.77	103.99	109.18	110.09	103.83	109.91	105.42	102.23	109.56	110.05	102.67	107.44	109.24	110.12	98.561	102.93	104.3	102.74	103.57	104.66	103.98	110.11	108.31	106.43	107.6	111.55	106.37	100.52
107.64	101.97	107.29	111.01	102.9	105.92	107.29	102.78	103.64	111.74	110.18	105.56	107.47	108.82	107.93	103.87	100.92	103.54	102.31	109.94	105.15	107.97	107.49	110.26	102.88	105.64	102.7	112.74	105.15	110.31	108.01	108.75	110.27	107.64	106.97	103.41	112.68	105.53	106.44	112.16	104.53	108.33	99.899	112.83	102.34	105.35	110.35	107.19	99.954	104.14
100.39	105.62	107.39	103.69	104.99	99.93	102.69	102.11	111.25	107.81	101.53	108.71	104.42	102.52	106.66	102.74	105.43	101.02	104.49	106.1	102.63	106.27	104.29	101.01	103.92	105.79	107.73	97.607	102.76	102.41	103.59	110.97	112.64	104.84	108.49	101.62	102.83	110.94	109.91	105.58	107.92	103.45	102.87	104.47	105.74	99.382	102.26	99.525	105.27	107.74
106.16	109.96	108.33	108.36	100.45	103.11	100.74	111.81	105.5	104.49	106.45	113.64	108.91	110.88	104.29	103.35	103.32	99.998	105.4	106.97	108.85	113.89	107.49	102.96	108.31	109.6	108.42	109.71	108.68	108.08	110.29	105.88	108.22	105.8	110.88	110.46	98.621	102.52	104.61	105.62	106.96	105.13	106.64	104.64	109.36	113.32	110.92	103.18	105.58	111.92
108.59	103.45	107.26	106.04	110.65	109.31	103.56	109.89	105.62	104.87	111.06	107.04	102.75	101.13	108.11	106.26	108.85	106.31	107.11	107.4	109.55	102.88	109.56	107.61	104.92	99.009	106.06	106.67	103.04	103.83	104.27	107.31	103.93	104.84	101.81	104.05	99.224	107.13	105.68	103.7	106.56	106.91	108.08	103.38	105.31	112.7	107.01	102.92	107	108.92
104.9	105.99	104.5	100.46	108.69	102.21	108.84	106.59	116.02	103.89	104.97	103.13	107.63	107.47	103.9	100.91	109.4	101.6	107.18	109.05	104.01	105.07	104.09	108.03	102.96	104.95	104.74	111.23	113.57	103.45	105.95	113.55	102.78	106.08	111.14	106	111.92	104.49	104.98	101.65	100.46	105.63	97.289	106.27	110.96	106.28	94.381	112.37	104.18	111.22
113.6	103.17	108.7	108.86	108.7	103.72	111.68	111.49	105.57	107.74	102.82	108.22	109.59	111.74	104.74	109.28	108.57	101.59	109.52	108.81	110.51	102.81	109.92	109.8	110.11	105.64	111.1	109.25	102.08	109.96	107.36	107.45	109.87	109.5	111.58	105.97	106.59	108.7	108.41	112.27	102.81	110.62	110.87	110.48	110.1	106.24	114.67	106.07	113.66	101.66
96.623	101.64	100.48	99.28	106.01	101.85	102.54	102.49	101.77	98.199	93.578	98.68	97.592	101.41	99.897	103.36	94.849	97.919	100.95	98.512	92.203	102.92	95.601	103.3	100.07	95.777	92.898	101.6	90.69	98.288	103.64	96.99	100.28	102.05	103.56	97.239	96.053	98.962	94.395	104.79	96.205	95.68	99.305	94.89	96.391	98.943	101.34	99.926	97.286	96.508
106.44	102.23	107.14	101.16	102.89	105.06	110.92	108.34	105.14	100.9	106.37	104.41	113.55	106.86	105.83	101.92	104.08	102.69	108.78	103.16	106.24	105.82	107.51	106.67	99.474	109.78	109.91	104.09	105.93	110.75	104.36	111.73	107.56	106.65	110.86	103.74	106.76	105.32	104.22	105.49	102.48	109.43	111.41	107.98	102.03	100.52	112.93	107.67	111.36	101.49
107.99	110.15	108.23	104.48	106.05	113.88	109.23	105.21	114.37	110.51	102.55	116.85	111.01	105.17	105.5	107.79	104.45	104.86	107.27	106.96	106.85	113.03	111.59	106.36	101.75	109	107.81	111.94	111.75	107.45	108.82	111.22	112.66	106.01	105.36	106.81	106.95	109.12	110.82	105.41	104.1	107.65	105.84	104.48	107.16	111.38	102.65	109.74	107.58	105.75
111.97	110.26	102.09	109.44	105.46	104.29	105.5	103.63	99.192	110.09	106.08	105.05	108.68	106.99	104.5	103.46	105.93	111.15	101.34	107.23	104.68	106.8	100.85	105.79	106.54	107.33	102.67	103.96	108.09	110.82	107.15	107.35	103.85	111.03	106.11	102.74	102.14	107.25	103.28	110.54	101.36	107.56	105.13	106.36	105.6	109.96	108.99	108.33	105.08	105.45
103.78	100.66	90.565	100.53	99.852	99.213	99.909	97.812	94.699	97.403	95.458	95.926	94.15	101.09	101.69	98.998	95.088	103.89	101.02	94.756	97.74	102.37	93.561	99.465	100.25	97.474	97.885	100.73	101.78	100.79	95.86	104.06	98.725	94.645	96.209	96.418	96.62	97.504	100.01	102.62	99.426	98.008	100.05	98.562	98.609	100	100.52	89.4	95.036	91.407
101.02	99.185	100.87	110.87	106.75	110.21	98.35	100.05	106.26	105.31	104.85	108.08	104.71	105.29	108.23	104.19	106.07	105.25	108.54	106.56	103.92	102.59	106.48	109.7	102.18	107.39	102.83	101.04	104.14	106.91	107.51	102.18	101.65	103.72	106.02	106.67	109.87	111.16	112.76	104.88	103.53	103.91	105.83	102.49	105.95	106.89	104.52	102.7	109.91	101.35
106.55	113.34	100.58	110.29	107.67	109.58	114.17	107.74	98.152	101.01	107.51	104.48	102.75	108.63	110.4	109.88	107.9	107.85	105.12	104.65	102.58	108.12	110.51	104.96	110.01	108.21	101.2	105.4	106.76	104.34	107.08	107.45	108.86	106.37	109.05	110.25	108.74	102.74	103.02	110.86	111.06	109.3	102.52	106.55	105.77	103.32	107.05	108.58	106	111.06
107.51	108.57	110.14	109.61	103.82	108.73	108.39	109.53	99.775	106.45	108.57	107.78	111.08	108.99	107.61	108.66	105.23	111.86	106.24	112.93	105.72	111.35	115.95	108.23	104.35	109.34	111.58	101.93	107.59	108.31	108.11	114.16	104.22	107.33	108.04	100.69	112.4	112.31	115.01	107.8	113.48	104.73	103.24	106.29	115.81	104.92	109.1	110.61	104.28	112.58
112.87	106.96	106.52	110.59	110.88	111.2	104.6	106.44	106.16	110.98	105.98	105.31	109.73	109.47	108.68	109.94	108.21	107.23	111.31	107.63	113.14	116.44	110.51	107.27	105.5	107.69	105.77	111.33	108.15	113.06	107.21	104.36	103.51	103.62	111.18	105.84	105.52	103.21	110.36	111.58	108.67	107.82	107.73	110.25	102.39	107.64	106.86	102.55	105.6	104.39
104.35	105.56	98.814	103.9	106.87	108.22	104.03	108.7	104.63	103.67	104.25	112.93	108.44	97.314	107.36	103.32	105.58	104.56	118.45	106.41	104.78	101.74	109.95	104.81	113.29	106.94	112.78	106.2	106.1	106.14	106.11	106.88	108.84	106.42	105.59	106.54	104.91	105.81	105.74	106.11	109.53	107.64	107.16	112.34	106.53	109.19	108.93	109.32	104.46	110.1
98.51	98.916	99.745	97.494	103.91	99.745	96.396	100.9	99.934	102.65	98.538	93.474	97.219	96.911	99.864	100.6	101.29	93.77	97.405	95.653	99.41	100.21	99.714	107.64	95.384	100.88	98.857	100.42	100.89	97.085	100.28	97.389	102.07	97.946	104.34	98.63	97.46	99.949	90.826	100.63	90.946	95.697	90.761	95.305	98.19	91.185	98.121	99.669	100.32	97.046
110.73	105.6	105.87	110.09	108.65	108.92	106.16	107.33	108.57	105.1	111.84	99.838	107.9	102.94	112.51	105.2	101.58	108.28	114.28	107.83	102.91	108.06	105.03	104.21	107.57	104.81	106.82	109.43	108.72	100.52	105.28	108.2	98.338	107.86	106.6	107.22	111.41	99.317	109.19	106.1	102.1	103.95	106.34	105.04	106.4	106.07	103.83	104.33	104.15	107.37
112.35	116.14	109.5	103.06	111.58	109.1	112.24	112.94	108.27	106.73	114.27	110.2	107.85	105.3	117.03	110.58	112	107.89	114.58	109.9	119.66	109.68	108.06	117.22	112.44	114.02	103.31	109.02	112.82	115.26	111.77	111.84	104.32	112.96	108.68	109.55	109.06	113.07	111.22	107.24	109.67	112.82	116.96	111.36	114.68	107.19	107.68	110.83	103.27	111.08
107.22	112.11	109.91	113.63	109.55	108.25	109.59	110.49	106.35	96.17	106.92	102.48	116.61	111.45	102.93	103.78	114.58	105.77	107.1	104.46	108.6	112.03	103.1	106.78	109.42	106.97	112.31	110.66	103.7	103	111.68	113.95	108.97	107.59	108.87	112.86	104.9	109.75	115.96	107.26	114.55	105.49	107.56	105.8	112.04	105.53	107.66	112.4	106.99	107.24
106.01	109.53	105.38	104.33	104.62	112.85	107.13	108.78	105.76	103.96	106.46	106.3	109.32	108.97	100.38	113.39	107.32	105.82	111.69	105.02	108.75	105.41	108.5	110.98	107.85	102.59	107.97	108.34	102.32	103.5	103.34	108.03	104.77	101.94	103.35	106.95	103.79	101.37	103.26	104.82	108.63	106.99	103.57	100.58	106.04	104.02	105.28	106.13	106.64	111.99
101.71	100.44	94.39	98.605	97.317	101.66	102.78	103.96	98.939	98.781	98.715	102.34	95.036	101.58	101.45	108.36	104.85	101.99	103.1	100.11	101.21	92.863	99.357	98.572	93.307	95.629	99.047	105.16	98.989	101.95	99.63	101.79	99.007	95.159	102.68	91.063	99.537	100.92	93.017	103.23	97.249	101.9	100.96	101.86	99.959	94.888	97.975	98.914	96.286	99.919
107.71	106.28	103.98	107.75	104.22	106.91	103.14	112.05	111.75	109.37	99.8	107.89	108.09	111.65	104.53	99.069	108.17	112.67	102.66	118.33	106.4	109.3	104.59	106.73	107.91	108.41	110.03	107.14	112.78	103.18	105.7	104.3	118.4	105.89	111.32	114.29	104.91	109.64	109.44	111.1	110.52	107.9	104.64	112.21	109.71	107.24	108.93	106.77	109.45	110.35
102.69	104.53	108.88	112.08	106.84	103.42	101.45	104.69	104.25	106.97	104.86	107.81	106.18	107.32	100.96	109.32	107.68	107.75	109.68	102.93	108.92	105.67	106.17	105.32	107.35	111.38	102.57	104.4	108.14	108.24	101.61	110.39	107.64	106.99	111.22	106.72	108.96	110.18	107.56	109.13	104.67	104.56	106.54	102.39	100.52	105.52	111.78	108.07	106.01	102.88
111.08	108.99	109.23	110.87	110.31	104.37	114.3	114.73	105.26	104.39	112.91	113.44	109.26	112.46	118.38	113.5	109.34	104.25	106.71	109.93	114	112.33	112.58	109.11	110.07	109.85	110.15	113.91	108.31	110.42	116.57	113.23	112.22	116.04	109.59	109.28	111.21	107.19	112.27	104.55	108.36	107.29	110.48	109.95	109.18	113.33	112	113.09	114.25	112.87
109.44	102.25	103.42	108.15	103.24	113.75	112.8	107.71	108.01	109.71	105.42	110.53	110.52	112.06	111.52	109.56	109.97	112.45	103.54	106.51	113.64	111.39	109.08	109.96	108.93	103.21	109.02	111	108.46	115.33	110.93	103.81	108.08	113.82	101.13	110.27	111.6	103.63	106.51	107.96	108.86	115.91	107.47	103.08	105.09	108.33	108.88	108.34	108.77	109.64
105.52	106.75	105.35	109.11	108.62	113.13	106.6	105.99	103.07	106.91	105.55	108.07	105.45	107.17	106.21	106.14	102.46	105.17	103.72	101.04	107.86	106.99	107.08	107.12	105.15	106.54	113.34	107.22	111.92	106.1	102.2	109.44	108.24	102.06	106.89	108.01	101.1	103.63	101.1	111.7	103.87	108.59	103.92	102.11	99.692	102.89	108.08	102.64	100.4	99.825
110.83	111.17	109.12	111.17	113.34	109.86	109.72	118.91	108.82	106.61	112.75	111.16	110.73	107.95	107.7	108.88	107.39	112.91	107.51	109.67	111.71	110.25	111.67	111.93	109.58	113.6	108.86	108.67	114.2	104.87	105.59	114.26	108.13	107.59	113.73	105.99	110.39	102.98	106.99	110.28	112.75	111.46	112.95	108.77	110.6	112.53	109	108.65	113.65	109.51
109.11	97.968	108.72	108.89	102.24	105.78	108.07	109.86	108.1	105.24	108.9	108.94	106.08	101.53	107.76	115.35	108.16	103.28	113.22	104.04	101.6	110.93	107.71	104.55	106.82	109.15	109.53	111.43	114.9	104.93	106.12	112.15	106.18	108.46	104.35	108.5	108.4	101.93	114.39	108.45	110.44	102.02	115.13	111.35	109.37	107.52	105.22	115.72	106.82	108.35
104.08	103.32	102.16	107.02	105.38	101.8	103.44	98.522	101.37	110.09	105.52	107.92	102.88	103.7	110.8	107.36	107.98	105.26	109.23	106.26	107.16	105.98	106.41	104.63	104.17	102.68	103.71	109.38	105.02	109.67	107.64	100.09	114.7	100.67	102.43	106.99	105.45	107.28	100.53	104.52	101.06	110.1	101.87	108.25	101.83	102.55	105.02	110.04	102.12	103.93
109.81	105.83	103.08	108.05	112.99	105.08	105.09	104.62	110.72	102.49	107.06	106.41	101.47	102.34	102.42	93.312	110.52	99.814	105.34	100.88	102.94	105.85	111.8	103.63	108.27	106.85	100.72	99.601	104.58	100.22	102.04	108.64	101.14	106.88	105.32	108.72	110.41	103.69	104.03	102.62	103.78	112.99	103.24	107.64	101.5	110.14	106.03	102.06	102.41	109.16
97.323	104.04	99.842	96.611	97.346	96.756	104.23	97.879	97.785	101.29	100.08	96.172	100.04	105.62	99.793	102.13	104.26	103.4	94.893	101.77	105.58	106.16	108.26	98.385	94.014	101.14	95.531	97.376	99.351	101.19	106.85	100.07	103.87	98.018	104.06	100.06	99.776	96.73	100.67	102.28	102.61	107.43	101.85	101.33	101.8	101.09	97.58	104.1	92.529	99.444
99.229	96.215	98.797	102.91	100.73	99.413	89.756	97.905	100.63	97.995	99.853	102.13	96.711	95.791	100.4	92.911	98.426	100.89	98.75	99.9	96.193	98.828	96.258	101.94	96.976	98.797	98.83	100.53	97.576	97.698	97.639	93.308	104.24	95.889	99.902	100.07	101.66	95.277	94.563	102.05	100.35	99.312	94.903	100.44	102.1	100.42	99.683	106.35	93.922	98.982
106.69	105.12	108.9	106.68	109.85	110.12	108.13	106.91	105.48	110.65	112	98.849	109.25	109.24	106.21	108.35	105.68	106.28	102.01	102.01	109.42	112.4	107.37	112.81	101.99	103.05	104.68	101.99	106.5	108.95	108.72	106.81	102.15	108.82	106.95	97.371	102.85	104.87	106.95	106.75	104.82	101.93	107.17	107.3	105.42	110.11	104.52	109.35	105.94	106.27
110.61	107.27	114.62	112.05	112.05	104.1	107.63	105.92	108.05	112.91	110.34	108.66	108.82	107.48	104.87	107.91	108.53	106.7	106.73	106.6	114.78	107.41	115.07	107.45	101.25	113.02	108.69	109.81	105.94	104.83	104.81	107.03	111.11	105.73	110.42	117.52	112.52	108.56	112.94	106.49	108.11	109.15	112.58	103.18	110.7	111.62	99.336	108.84	110.63	114.13
106.23	105.15	104.97	107.56	107.47	103.36	109.48	104.31	104.99	104.3	101.03	111.58	102.34	102.61	107.45	104.27	100.79	103.99	113.01	106.46	104.73	105.88	105.81	109.72	105.44	108.05	108.62	104.01	106.28	105.34	106.81	107.43	99.473	107.84	110.24	104.77	109.59	108.53	107.28	109.29	106.7	109.66	106.88	107.79	106.78	112.84	113.66	101.82	105.93	107.6
104.91	102.25	108.64	109.63	106.54	102.85	107.64	108.01	104.59	105.63	103.98	107.47	102.92	103.41	105.1	105.04	103.55	107.15	110.14	102.43	105.84	99.821	102.14	108.63	100.39	105.3	105.23	104.18	104.45	108.48	107.19	108.17	104.11	104.98	107.97	109	103.88	104.33	103.23	105.49	104.87	105.84	111.74	108.06	100.23	113.25	113.13	103.49	106.3	106.44
105.84	105.02	115.28	106.18	106.98	107.92	110.77	113.93	110.74	104.15	108.27	111.53	106.61	105.57	108.06	111.39	108.72	107.76	108.49	100.68	113.02	112.22	112.34	107.3	111.45	114.25	104.33	103.98	114.84	110.07	101.1	108.82	110.77	106.62	111.05	109.41	104.19	108.53	107.85	108.77	111.12	107.78	113.9	113.02	109.01	106.59	109.65	105.97	109.83	106.79
91.794	103.14	100.92	97.443	98.154	103.55	99.971	103.61	96.244	101.03	96.805	102.64	97.412	89.724	97.306	97.68	95.15	98.661	105	103.57	101.82	100.38	100.5	93.589	93.823	97.805	101.57	97.988	103.07	95.756	93.601	98.527	97.591	95.47	100.64	102.74	100.75	93.339	100.14	98.397	98.052	94.674	101.1	104.42	101.52	102.5	95.144	103	96.289	104.61
109.83	112.39	112.47	116.82	112	107.69	109.62	105.28	113.54	109.46	110.23	108.03	110.06	110.51	110.11	106.89	109.63	111.77	109.91	105.73	110.52	113.76	109.12	112.49	108.21	113.67	110.3	110.89	113.35	104.05	106.46	108.53	108.67	109.1	110.23	111.99	107.34	108.26	109.88	114.77	111.28	106.68	111.36	111.42	116.88	111.4	107.63	116.34	108.21	104.02
105.13	112.22	104.25	112.37	111.86	111.16	104.81	109.81	101.93	108.9	109.21	114.92	111.64	105.41	111.02	111.05	106.95	111.04	108.46	113.94	110.1	106.56	110.88	108.14	106.99	105.1	106.11	112.11	107.77	112.95	104.85	109.22	116.82	112.58	110.49	112.47	106.11	110.7	104.12	108.08	103.79	108	105.77	108.16	106.35	104.61	111.49	109.13	114.92	104.63
105.82	102.32	107.28	106.75	113.31	101.87	107.42	106.75	110.14	111.02	107.77	103.37	103.79	104.01	102.1	104.96	108.8	114.81	105.94	107.03	113.72	110.38	103.23	107.09	107.57	103.38	103.14	103.67	104.81	103.12	108.22	110.16	111.31	110.57	102.36	103.89	113.82	111.68	113.18	107.07	109.31	111.65	108.88	111.79	109.52	113.11	102.37	102.39	111.01	107.14
106.26	115.78	110.7	106.12	108.23	105.33	105.04	106.53	103.4	110.26	107.44	102.73	104.35	107.43	108.32	105.96	101.59	109.9	102.98	111.31	104.32	105.86	105.72	108.91	102.37	106.99	105.99	104.31	103.37	109.52	111.95	107.5	107.71	105.52	106.91	105.48	109.35	104.61	108.92	103.89	104.14	103.98	102.34	111.09	109.54	99.505	106.81	102.73	96.176	112.4
108.96	113.74	100.36	102.86	110.5	113.51	114	105.66	108.89	104.87	108.69	107.71	105.59	108.79	105.58	111.81	105.91	102.56	113.81	108.96	110.23	108.45	107.43	106.81	104.87	106.83	110.12	108.41	111.27	103.24	114.92	107.39	103.25	110.1	106	107.79	113.76	110.08	108.82	108.31	110.38	111.82	113.74	106.84	108.91	105.28	107.85	105.24	113.33	107.17
112.76	109.88	111.38	107.76	113.34	107.87	103.86	101.84	109.86	111.06	106.4	102.9	105.06	108.37	103.39	108.17	100.65	109.14	107.8	109.33	106.85	109.31	104.24	105.04	102.02	107.03	110.35	109.96	113.57	109.47	111.33	103.62	103.84	107.36	107.87	108.53	106.88	104.84	114.28	106.92	111.06	111.78	105.89	105.6	107.01	103.12	108.7	105.74	111.82	114.14
103.23	108.71	110.69	112.16	109.65	112.19	106.03	107.71	107.18	110.79	109.06	107.73	108.33	107	113.61	105.25	106.85	110.69	114.42	108.91	108.96	102.36	106.67	104.56	107.21	107.46	102.07	109.14	108.13	117.68	106.5	106.55	114.92	110.88	108.09	105.68	111.16	101.99	108.29	109.01	104.09	112.72	108.71	104.15	102.01	107.86	110.19	105.71	108.63	103.22
109.53	110.67	111.05	107.91	108.84	101.53	99.044	112.48	107.82	102.24	105.02	107.78	108.35	101.26	109.04	104.54	106.69	108.76	104.69	105.54	107.8	107.26	106.95	102.49	107.94	103.87	109.22	107.8	105.89	107.26	103.22	105.36	113.74	103.06	109.6	101.51	101.97	106.46	99.766	106.14	109.53	105.65	106.37	107.27	106.42	97.978	109.33	105.78	107.22	105.24
102.84	106.65	113.12	108.53	106.74	108.64	107.19	104.04	102.67	109.25	102.49	107.19	99.834	104.17	104.48	102.26	106.06	114.35	106.91	102.64	108.95	105.56	106.32	107.69	103.54	107.47	103.94	107.1	108.03	103.68	105.74	106.61	107.72	103.1	104.69	109.17	110.62	108.4	109.23	106.81	104.56	105.46	109.29	113.04	111.07	106.87	106.68	103.62	109.88	105.59
109.9	111.35	105.81	105.04	105.41	99.956	98.573	106.96	108.84	92.818	104.93	101.94	103.31	101.48	107.46	101.56	101.65	103.63	106.32	113.66	100.86	103.5	102.32	108.61	102.47	111.01	106.02	111.84	99.19	105.51	113.84	106.24	105.64	102.64	101.58	110.01	110.87	107.95	101.36	105.72	109.4	110.22	107.98	107.86	107.69	103.54	112.23	105.11	105.47	103.38
109.36	108.95	103.04	116.53	103.88	111.71	105.54	105.33	98.504	103.46	104.53	106.73	101.72	104.48	105.34	109.52	101.11	107.72	103.65	110.68	105.07	105.54	101.31	109.78	102.39	104.03	103.88	110.71	101.04	110.15	102.19	109.69	106.17	108.97	105.69	102.31	104.98	107.45	109.52	106.91	110.97	108.51	108.11	109.49	101.69	101.03	113.34	105.28	108.27	103.33
102.06	104.29	104.35	89.442	96.281	94.471	101.29	103.99	98.925	96.749	90.161	94.372	96.807	99.341	101.46	93.263	103.51	90.856	93.045	94.723	100.08	104.63	94.28	104.28	104.27	94.578	98.906	97.82	103.83	94.066	92.844	98.849	96.846	97.288	100.34	89.798	98.154	99.886	97.425	100.32	102.98	102.27	101.25	95.325	99.12	98.839	97.685	101.78	97.743	95.066
106.82	109.62	105.12	110.43	105.9	111.49	113.18	106.48	110.04	113.38	112.91	110.39	110.81	109.01	108.39	105.42	106.87	112.71	112.15	110.88	102.91	109.91	116.35	106.09	111.04	103.96	107.03	107.3	107.44	110.94	111.98	107.51	102.4	110.73	104.54	103.26	104.89	108.79	105.05	107.11	107.85	106.57	114.88	110.1	107.22	107.1	112.81	111.23	106.61	109.45
103.58	106.08	111.3	108.7	110.56	102.93	105.52	106.75	106.77	108.38	105.34	104.38	101.87	107.92	107.74	107.71	106.65	105.03	111.63	103.12	116.48	110.82	108.45	102.95	106.94	106.01	106.56	107.19	106.13	110.38	102.53	103.7	103.01	105.91	108.03	101.87	110.11	104.5	112.76	109.07	102.69	105.14	102.97	105.93	109.85	105.19	98.388	110.18	107.64	110.33
109.95	105.68	108.82	108.94	112.6	111.8	106.78	109.15	106.07	113.98	111.55	111.73	112.57	111.27	109.45	110.93	112.02	106.58	109.44	110.13	111.25	110.07	111.56	109.9	112.56	106.87	111.71	109.95	102.07	103.71	107.88	106.94	110.01	109.01	109.32	108.55	105.16	107.59	104.27	110.46	105.56	108.66	99.811	107.96	105.34	105.69	106.72	107.35	111.76	107.31
112.25	105.92	107.14	112.39	109.45	108.5	108.14	109.03	110.61	109.96	109.61	110.05	104.77	110.95	108.39	111.74	109.92	109.82	107.87	106.18	106.43	110.73	109.74	117.39	109.26	107.99	112.63	109.21	106.61	107.64	107.8	106.67	116.18	114.06	113.15	104.59	113.02	109.7	108.22	110.73	113.38	110.25	110.59	108.47	106.71	102.94	105.22	109.66	107.51	110.04
106.81	107.06	103.14	105.34	106.99	105.18	105.09	104.83	105.05	107.74	115.95	101.96	103.08	100.78	108.3	102.46	110.23	101.49	102.93	108.11	110.56	103.61	105.6	102.91	99.726	106.57	106.25	106.51	101.32	107.72	104.15	103.23	102.53	105.9	102.15	106.56	105.24	105.56	104.35	109.97	102.64	104.29	103.94	105.09	104.52	102.18	101.49	109.19	100.06	105.4
103	107.22	103.52	105.22	104.2	108.07	106.39	106.57	109.75	114.64	103.77	98.006	106.22	101.11	110.41	103.27	103.88	105.73	107.21	107.53	109.57	104.82	112.2	104.98	101.17	112.67	103.5	102.62	101.06	109.67	110.23	108.06	102.52	109.56	102.43	114.99	104.87	98.161	108.21	106.52	106.68	107.47	98.241	102.54	109.11	110.3	110.78	107.59	104.31	107.19
97.776	96.055	94.914	91.469	93.039	99.484	100.83	92.813	95.764	97.876	98.741	102.96	102.42	102.46	93.081	97.44	96.438	96.855	98.953	99.36	100.8	97.926	98.381	103.67	101.44	100.16	99.895	92.415	93.349	101.04	95.039	93.929	97.663	101.87	98.042	103.83	99.097	94.67	98.346	101.94	98.586	100.15	102.22	97.032	101.28	98.472	100.72	95.689	101.38	99.226
106.64	111.24	105.82	103.73	110.39	104.69	105.98	113.53	103.61	105.22	106.96	102.92	104.77	103.83	98.632	106.99	111.02	110.39	105.89	110.3	109.35	106.63	108.36	102.19	108.43	103.52	104.54	107.71	106.56	108.94	105.96	112.47	109.12	105.41	105.72	108.1	107.57	115.07	110.43	106.14	106.25	103.77	105	106.41	104.55	106.06	102.83	108.54	101.11	109.81
108.18	99.812	103.66	102.64	111.14	105.2	101.79	95.229	112.73	106.37	103.89	104.83	107.49	104.24	106.75	102.16	108.47	106.23	103.1	103.07	103.26	105.63	105.22	105.12	110.26	105.55	112.8	107.46	108.78	102.65	109.73	108.81	107.04	107.78	103.79	101.77	107.93	105.73	108.73	105.72	105.73	108.19	100.95	112.04	105.46	107.82	103.61	111.71	105.68	100.05
112.23	107.23	107.82	105.77	101.75	105.87	105.1	105.16	110.16	102.1	109.57	104.32	115.19	106.31	106.26	104.12	101.48	104.67	104.5	104.8	106.51	107.08	109.39	106.49	109.7	104.9	104.72	110.47	107.94	105.11	106.31	109.74	105.74	106.22	107.21	108.59	105.76	107.78	107.99	113.09	110.74	107.36	111.21	111.73	107.42	110.09	113.69	103.8	101.12	105.83
98.59	104.23	96.195	94.199	108.81	101.07	100.05	101.87	101.72	98.066	100.02	103.06	105.42	102.13	99.797	99.773	104.29	100.36	100.27	98.971	99.041	101.94	100.77	102.56	104.16	100.56	97.359	98.662	98.508	99.438	103.59	104.29	98.551	98.047	100.73	94.701	99.542	98.624	92.601	103.51	98.15	106.11	105.36	95.762	107.44	98.513	106.78	98.346	103.46	102.21
105.86	109.45	106.55	108.96	110.55	102.65	114.69	104.13	105.11	109.94	105.35	107.95	105.37	113.49	105.89	113.09	106.05	111.2	109.91	110.73	107.53	110.63	106.94	109.52	107.39	100.7	105.75	103.66	110.63	115.91	104.89	111.6	107.8	112.24	106.73	112.07	106.36	113.5	106.3	111.53	107.63	107.52	107.85	106.41	105.33	113.51	107.63	104.58	102.93	110.01
112.12	109.23	108.62	105.92	106.66	113.77	104.84	102.81	108.36	106.39	109.85	110.14	97.454	112.72	108.19	105.07	107.22	108.5	97.437	108	104.54	111.36	103.14	105	108.17	104.69	111.05	108.02	106.14	111.86	104.98	107.29	111.17	110.61	107.19	103.49	107.58	107.74	96.256	105.04	109.97	106.38	104.65	109.37	111.39	104.03	102.71	105.97	102.41	106.87
106.76	104.56	107.87	107.77	107.02	104.17	108.93	106.67	107.97	102.52	103.71	99.004	110.56	105.39	105.2	107.98	110.29	104.11	101.13	105.48	101.82	109.91	104.29	101.66	103.19	105.52	104.35	102.07	106.63	106.44	102.26	108.24	102.68	106.65	105.3	103.95	106.54	103.38	105.2	107.38	102.47	114.21	105.73	102.47	108.03	105.79	99.762	106.28	102.89	105.99
107.76	106.62	109.65	101.88	109.93	107.9	106.38	110.04	103.77	105.89	103.01	102.59	107.11	102.49	112.76	105.39	107.56	106.98	111.06	112.66	116.65	105.06	110.27	106.97	99.229	103.94	107.76	104.01	109.88	106.92	105.72	106.8	106.59	112.44	102.25	106.37	112.56	114.6	113.89	104.99	105.93	108.18	110.26	107.1	109.15	104.12	105.54	110.7	109.08	104.28
104.15	95.321	102.48	100.71	96.499	97.014	97.35	91.57	103.44	102.23	102.46	102.14	96.144	100.5	99.268	104.83	97.543	97.428	94.66	93.328	95.042	102.02	94.179	96.39	97.94	100.26	96.32	96.436	98.95	95.368	102.36	101.04	90.781	100.13	99.469	101.51	99.298	98.866	94.689	97.23	96.188	95.278	97.602	100.7	98.086	96.752	103.77	91.601	103.18	93.474
97.684	106.73	103.36	105.85	102.93	103.19	102.47	104.6	96.036	98.451	107.16	98.302	99.379	107.07	101.21	97.72	100.12	98.201	103.25	98.187	98.531	102.6	103.09	104.97	95.905	97.249	98.762	102.16	96.864	103.79	101.8	100.09	104.11	102.06	102.66	104.46	103.13	101.24	103.15	101.48	101.64	104.59	97.425	97.578	103.32	96.3	98.552	102.84	107.18	100.74
100.76	103.47	109.82	99.605	106.76	100.65	113.03	105.11	106.32	103.29	104.26	104.76	104.31	103.99	100.71	111.81	103.09	102.67	107.62	104.89	103.13	104.96	101.72	102.82	104.06	112.03	103.31	107.99	103	106.51	104.74	104.02	102.3	103.66	106.23	105.18	102.11	103.95	105.91	108.03	108.83	102.86	100.93	103.47	109.63	105.19	101.46	102.43	104.34	107.36
101.47	103.83	104.24	100.47	104.87	97.633	99.611	98.455	104.75	99.956	100.89	102.05	107.01	104.07	96.115	99.39	97.484	96.259	100.32	104.46	99.824	96.852	101.8	107.23	100.66	104.03	103.77	104.52	99.338	101.93	105.38	103.96	101.74	103.22	102.63	101.89	99.068	99.763	108	100.22	102.31	108.2	99.789	104.47	101.31	101.48	101.99	104.14	103.66	96.092
104.3	109.26	109.65	106.32	108.68	104.4	107.39	110.74	109.76	109.69	103.26	111.38	107.41	104.12	115.77	110.44	105.84	108.76	112.71	111.66	108.79	112.06	110.98	110.08	111.84	114	109.9	109.89	111.53	108.25	109.04	112.18	108.66	112.22	113.31	108.1	104.01	110.67	103.33	107.92	111.12	109.7	110.18	103.85	109.29	109.34	101.53	110.08	112.25	112.02
106.93	109.3	107.52	107.38	108.09	106.33	105.1	110.05	101.3	101.16	106.89	116.13	110.14	111.46	106.7	106.77	108.11	108.73	113.89	110	100.56	110.3	109.84	111.4	105.19	101.94	106.98	108.09	114.5	106.61	101.65	107.92	110.62	114.11	109.12	106.37	109.44	110.33	110.74	106.88	111.66	112.62	108.68	105.56	108.12	103.14	110.27	111.92	112.31	104.54
104.69	112.8	104.94	101.17	103.61	108.38	107.55	101.19	102.41	100.07	110.75	111.34	107.66	106.99	105.87	106.42	107.11	104.67	101.71	103.88	108.6	110.26	103.54	108.78	101.16	116.03	102.9	114.14	107.64	101.64	102.99	103.93	111.75	104.23	108.69	105.71	109.85	109.71	104.81	103.11	99.959	98.507	104.46	103.82	104	108	103.96	102.4	104.23	103.7
106.49	99.597	109.2	106.79	101.04	107.05	110.71	99.705	105.4	111.87	108.54	108.41	108	109.53	104.27	101.9	109.72	103.56	104.01	109.61	107.48	105.2	106.45	103.2	109.92	100.7	100.19	104.92	104.58	103.93	101.69	107.6	102.28	108.67	110.8	104.18	106.02	105.72	106.46	101.64	108.37	106.31	108.55	109.93	101.78	111.54	105.12	107.4	112.89	108.12
108.9	105.09	101.03	113.25	105.97	110.05	110.93	95.739	99.255	102.25	99.903	109.97	107.1	106.28	101.05	105	104.65	113.45	109.26	105.15	106.26	111.91	106.1	104.75	105.44	106.92	107.19	105.94	111.47	107.42	107.18	106.66	102.28	105.56	104.2	109.79	104.74	107.51	103.88	99.935	100.64	101.91	100.93	110.27	108.48	105.49	108.03	102.45	110.68	103.66
106.9	103.05	105.04	107.6	109.78	114.3	98.374	109.27	108.71	107.33	102.31	105.09	110.86	103.05	104.98	108.39	108.65	105.74	101.08	108.88	105.84	109.36	106.78	102.02	104.12	105.66	102.97	106.34	103.72	108.3	103.67	110.9	114.26	107.47	108.27	106.85	106.33	101.62	106.22	106.41	99.943	106.16	113.25	108.33	104.31	110.66	105.13	103.6	102.77	101.92
112.41	107.16	108.83	113.6	110.47	104.54	105.78	114.81	113.74	111.97	111.25	104.76	107.13	110.64	107.61	108.56	112.72	115.32	110.45	108.02	107.69	112.3	105.08	100.58	108.75	108.53	108.9	113.7	100.62	104.4	112.23	108.99	103.75	110.56	115.11	110.49	110.96	105.14	107.24	108.3	109.87	110.83	108.85	112.34	106.92	109.3	111.06	108.65	110.63	102.61
108.86	107.38	106.05	108.22	104.96	106.55	106.77	111.51	106.34	107.89	104.77	104.74	109.34	114.85	106.4	112.68	104.19	109.3	109.17	102.95	98.523	108.58	110.11	99.653	109.4	108.01	103.51	109.17	105.96	112.23	113.43	106.28	107.57	112.09	106.25	108.43	104.31	105.9	107.44	108.36	112.68	115.22	102.7	106.44	111.54	109.26	107.05	107.57	104.08	103.01
93.908	96.849	101.24	107.08	102.4	93.958	101.82	99.397	96.538	100.95	95.62	96.33	102.09	100.54	98.223	102.01	98.138	92.064	96.447	100.03	97.625	97.516	97.847	105.42	98.287	97.709	94.77	97.672	97.545	90.752	98.371	98.771	95.455	100.53	98.518	97.766	103.81	97.424	93.048	99.641	97.201	99.479	97.589	102.85	101.67	98.58	96.949	101.37	97.996	101.67
93.943	98.483	96.209	90.17	94.412	94.638	100.3	93.431	96.663	94.629	101	92.621	105.43	96.129	96.799	101.96	96.229	99.196	98.841	93.578	97.609	97.182	96.972	100.53	104.47	94.928	99.788	94.113	90.381	103.79	98.112	98.905	97.03	100.82	99.425	101.89	98.572	95.654	98.773	101.03	94.669	94.01	102.5	96.127	95.252	96.031	99.34	93.758	96.624	95.282
108.45	111.18	101.16	113.13	105.28	109.83	104.58	104.14	106.09	112.25	105.02	106.01	103.46	103.7	102.81	103.18	104.41	108.4	106.54	110.74	102.4	101.31	108.94	103.95	100.12	110.21	109.87	103.17	108.02	105.99	107.47	105.46	104.59	104.77	98.883	103.97	106.6	112.08	101.82	106.59	102.61	111.08	104.7	102.41	104.85	101.36	108.24	106.47	110.46	103.75
111.55	99.378	103.33	106.53	107.37	110.24	99.382	104.99	103.14	106.07	110.67	103.39	105.76	108.4	107.08	108.11	106.99	105.87	101.71	106.59	101.43	108.24	100.7	112.31	107.12	104.61	110.64	103.9	104.81	104.15	110.86	104.58	102.95	100.77	107.77	102.86	105.77	107.14	106.84	105.59	111.13	102.87	106.19	104.79	101.23	106.39	104.2	100.53	108.79	105.64
109.26	110.2	109.09	108.54	110.18	109.73	110.34	104.6	109.81	107.31	103.2	105.88	109.22	115.86	110.7	104.75	106.81	103.81	113.51	110.58	105.51	110.41	110.68	109.89	105.61	105.38	114.72	110.76	107.96	107.05	111.94	114.07	108.28	107.46	106.96	107.47	110.92	109.02	109.68	104.11	113.24	111.48	111.11	115.44	107.61	112.19	108.71	102.96	108.05	108.14
107.86	104.28	105.12	110.24	105.85	109.14	98.508	114.78	108.21	103.52	108.71	104.1	105.63	105.96	100.81	105.76	107	106.61	110.43	106.41	105.17	112.21	107.29	110.29	106.92	108.39	108.76	103.68	105.63	108.27	104.67	106.85	106.6	102.9	109.08	103.44	105.88	109.2	106.86	106.71	105.99	110.93	102.92	108.87	104.54	111.05	109.71	107.38	105.87	113.27
108.23	109.45	106.91	106.16	109.62	111.99	106.73	105.39	108.26	114.14	102.89	107.56	104.07	105.45	106.36	104.98	110.69	110.98	106.44	108.15	103.35	109.44	107.67	113.11	109.13	106.79	110.96	109.78	108.78	108.14	110.66	101.44	104.96	111.92	109.38	107.24	105.96	109.15	102.39	111.98	114.8	104.22	102.04	111.32	111.29	106.66	104.21	100.65	113.32	105.44
105.75	102.26	108.85	104.88	110.16	99.824	110.69	109.07	104.87	102.86	106.81	110.96	107.53	99.983	107.12	96.925	105.33	105.18	104.1	106.19	110.95	104.18	108.48	106.06	109.22	103.71	109.44	108.65	104.14	107.54	112.96	109.14	105.36	107.34	110.58	104.31	107.52	108.17	102.12	102.75	110.07	107.68	103.33	114.3	103.75	108.27	105.43	101.89	108.24	106.95
104.86	100.31	103.86	104.25	103.31	108.59	105.57	106.64	105.55	100.92	104.89	105.17	112.16	101.9	106.83	102.76	104.88	98.367	100.96	104.52	99.622	105.11	103.59	109.51	100.34	109.32	107.14	104.42	109.32	107.45	111.93	108.06	108.66	109.84	103.24	105.11	102.18	98.856	104.18	101.65	107.79	107.3	99.959	104.83	107.09	110.95	108.64	107.55	106.2	101.99
99.093	104.31	92.07	98.595	97.126	100.84	95.654	98.984	94	102.3	99.164	96.781	98.753	97.147	97.45	98.094	97.139	104.04	94.835	95.591	103.6	94.633	98.622	98.856	100.22	103.58	100.78	95.438	92.567	103.34	95.206	98.975	91.651	96.623	93.793	101.46	99.856	100	94.202	95.705	98.895	97.577	103.05	96.355	103.95	101.72	96.763	97.744	97.474	101.4
104.64	106.02	104.92	105.19	109.23	104.15	107.1	106.63	107.59	101.12	103.59	110	110.29	103.38	105.09	105.08	97.607	107.73	105.1	109.5	100.01	105.43	105.24	108.87	106.46	103.99	102.06	104.86	107.2	107.09	112.08	106.13	102.68	110.44	107.56	105.66	106.29	103.78	101.35	105.69	105.83	112.03	111.65	104.21	104.93	105.28	108.92	98.195	106.55	109.6
108.78	107.8	107.26	104.84	111.2	111.85	102.86	109.11	110.89	109.29	103.9	107.46	103.3	102.92	112.44	106.63	105.96	106.19	102.11	106.15	104.76	103.52	103.01	99.087	103.34	104.69	103.77	104.94	104.89	104.11	105.8	110.45	105.5	105.04	105.1	105.15	108.73	104.1	113.91	106.61	106.88	109.31	110.58	110.81	110.8	107.03	112.71	103.14	108.73	112.86
104.52	111.08	103.55	105.3	104.19	106.67	107.6	104.62	109.37	109.78	103.09	112.1	109.69	106.39	114.97	107.82	110.68	110.05	102.42	114.26	106.93	107.22	108.88	110.03	114.75	102.99	104.11	102.52	108.36	103.13	111.03	111.68	104.45	110.25	103.61	101.45	112.99	113.74	112.66	114.97	108.02	113.03	108.51	110.32	102.78	111.1	105.82	108.9	106.01	112.51
98.933	105.63	105.36	106.72	103.18	102.72	105.33	103.22	109.6	110.21	112.56	104.48	106.31	109.75	107.36	104.13	108.01	106.73	104.15	98.49	105.56	106.1	105.88	107.1	113.31	108.86	107.33	103.81	109.21	104.11	102.57	110.78	105.9	105.98	102.57	101.99	103.59	102.62	110.1	105.57	104.16	107.71	102.35	103.21	108.32	107.21	109.35	109.04	107.21	106.3
109.92	107.2	106.35	105.88	109.17	106.95	101.47	104.74	100.74	106.72	109.08	106	108.09	98.32	96.219	105.98	107.43	100.69	102.11	104.36	104.05	106.89	111.8	103.33	113.95	102.53	111.05	108.94	100.89	103.73	104.99	108.9	107.33	104.08	106.79	103.51	100.88	110.29	102.89	108.22	102.55	103.97	104.94	105.86	105.48	105.39	105.19	106.08	109.65	110.8
109.46	106.74	103.67	111.8	108.75	101.83	109.76	105.81	103.21	107.38	102.16	108.9	103.2	104.97	112.75	106.19	105.15	106.55	112.73	104.43	105.52	110.52	109.86	106.95	110.41	100.13	106.15	98.28	104.59	110.6	109.86	105.4	102.59	106.08	104.71	107.68	110.3	104.61	95.945	111.97	103.01	100.41	107.86	104.42	103.88	98.851	105.02	99.896	112.99	107.27
103.89	97.856	98.737	99.136	101.73	98.412	105.01	99.984	98.805	97.546	91.936	98.488	101.92	98.532	95.852	98.339	98.018	99.457	98.794	104.67	102.63	101.31	98.946	91.903	102.29	104.7	94.058	103.77	96.452	99.073	100.65	97.279	98.264	97.075	98.646	103.52	98.433	97.075	100.17	102.24	96.102	100.16	97.225	101.71	93.386	100.57	98.681	103.87	94.743	95.69
95.795	98.967	104.53	98.979	105.55	102.19	101.65	107.02	97.912	101.05	99.703	105.69	97.923	99.05	101.98	104.61	105.12	100.18	97.156	101.39	96.087	97.345	101.1	101.66	97.555	97.554	96.959	104.01	102.56	100.79	101.93	106.45	98.75	92.966	100.85	97.702	103.4	100.61	96.466	99.786	101.52	101.58	102.74	96.842	105.23	106.6	98.256	101.59	97.341	104.02
98.825	103.02	104.34	97.285	104.23	98.585	101.71	97.486	101.19	98.417	100.05	101.98	96.095	100.89	99.579	94.509	93.875	101.59	95.795	99.038	102.21	96.144	99.977	99.956	102.55	99.53	103.74	99.135	100.02	97.667	101.13	98.887	100.49	100.96	96.028	101.48	97	98.826	106.04	103.36	94.335	106.96	96.212	106.58	102.74	102.06	104.77	96.992	98.607	95.726
99.425	109.8	110	105.03	110.01	103.9	107.31	108.34	107.56	110.3	104.36	109.08	105.05	107.09	105.47	109.37	107.99	105.43	106.36	107.19	107.99	108.74	110.38	104.82	111.05	102.47	103.07	109.8	105.05	102.57	109.02	107.67	106.04	115.15	107.11	107.73	108.74	106.28	107.49	109.57	108.8	107.36	101.59	109.6	106.44	108.8	105.35	107.14	108.08	105.08
111.2	108.72	110.13	106.1	106.5	103.44	107.88	107.44	108.07	111.85	112.83	108.65	105.24	113.88	110.53	108.71	103.88	107.92	114.26	112.68	109.71	116.78	100.16	103.27	102.5	104.76	106.85	112.82	108.19	107.98	111.11	108.6	107.07	107.21	107.73	110.34	107.9	109.91	109.59	109.58	107.33	107.11	107.95	104.65	110.69	111.61	114.22	108.89	102.3	104.7
99.836	111.78	106.66	103.56	110.24	100.27	108.69	105.82	103.63	104.73	104.47	106.21	95.48	107.62	105.03	99.868	106.2	104.83	101.86	100.9	102.37	105.56	102.06	107.1	108.35	101.5	112.51	102.02	104.51	108.85	107.99	103.02	106.98	101.1	108.89	108.01	106.59	101.26	104.92	106.71	105.11	110.19	108.31	106.22	107.87	107.98	102.49	107.07	105.7	101.1
107.38	109.38	107.3	102.61	111.63	106.71	107.42	111.81	109.75	107.53	110.5	104.19	106.15	110.54	103.69	104.49	104.2	106.07	111.22	101.64	112.19	111.16	104.77	106.44	115.81	105.08	110.61	116.83	109.6	106.18	105.16	113.24	111.78	104.83	109.86	112.47	108.36	116.14	105.93	107.58	106.58	104.79	112.28	115.03	117.71	110.5	108.84	104.23	111	109.37
98.322	97.499	94.199	104.15	97.728	95.852	98.649	96.735	100.72	99.637	96.906	92.929	102.47	103.29	92.29	100.95	105.69	103.09	101.13	97.988	99.094	98.54	92.789	95.322	95.743	95.249	96.697	103.52	101.75	93.828	102.37	103.02	99.272	99.321	94.524	102.08	97.76	94.156	99.574	91.365	95.709	97.654	93.642	93.853	102.1	91.374	101.7	99.906	98.248	96.006
101.24	106.09	102.13	108.03	101.92	105.26	106.67	106.19	112.59	101.74	107.47	107.94	110.18	111.3	113.51	108.09	103.95	96.748	109.16	107.01	107.01	105.06	107.05	110.49	110.55	110.88	102.87	102.33	110.99	107.34	102.11	100.57	101.77	104.3	107.15	112.79	106.93	105.02	110.5	104.01	107.29	109.05	108.75	106.72	104.81	101.16	103.34	103.4	111.28	107.41
103.37	97.61	104.09	102.44	97.753	100.7	98.096	97.97	99.503	100.36	101.2	101.74	101	95.969	100.95	100.91	102.6	105.08	98.891	99.646	101.94	98.093	104.62	101.36	106.56	106.84	104.35	107.65	99.428	104.85	99.486	99.19	100.53	93.992	104.18	105.82	102.24	94.559	102.96	102.79	99.27	107.33	96.143	94.586	99.194	101.66	99.759	96.487	99.62	102.64
106.73	112.41	106.49	108.75	101.27	100.78	106.38	107.22	103.5	105.52	106.47	101.75	106.29	110.14	104.63	106.9	100.61	103.43	104.73	103.83	104.24	109.22	111.97	105.72	103.62	106.96	102.55	107.9	102.39	102.57	100.88	108.28	102.09	107.45	105.26	102.66	108.84	97.57	108.48	104.73	102.57	103.39	103.15	106.7	102.38	106.98	98.299	103.96	102.42	105.28
108	107.13	98.165	106.71	110.06	109.79	104.16	104.04	104.34	109.14	107.64	110.95	108.7	102.14	108.95	107.45	115.43	110.15	105.68	102.38	102.91	109.67	105.62	105.32	106.69	104.69	99.605	105.56	106.96	105.02	111.27	107.54	106.26	106.25	100.9	109.79	108.59	107.59	108.25	109.64	106.54	108.6	114.97	109.89	109.79	109.67	114.38	104.52	104.89	109.6
106.19	109.41	111.2	107.1	106.07	107.92	106.72	103.95	107.92	105.8	113.45	103.57	103.59	108.22	105.17	106.16	107.09	105.22	104.09	103.77	110.79	114.33	104.49	112.98	102.11	106.61	111.57	103.38	109.33	103.51	100.35	104.23	113.56	100.86	107.31	96	111.25	109.93	109.79	104	110	109.24	106.4	106.79	110.56	110.31	110.5	107.32	111.11	110.41
103.03	116.44	104.39	117.2	105.58	113.16	108.37	113.71	106.61	116.86	109.44	112.36	111.99	111.24	111.33	112.96	112.53	111.02	114.9	118.88	111.73	110.36	107.75	112.27	108.47	109.83	117.38	113.23	111.41	104.86	108.06	115	105.24	112.05	106.39	107.76	118.12	105.13	112.93	108.13	114.81	106.32	109.95	110.79	108.51	113.07	109.59	116.64	106.89	111.54
99.316	101.61	95.686	98.571	93.193	104.1	93.47	102.28	101.98	95.531	103.95	93.746	99.125	96.712	103.03	97.439	92.754	99.675	96.652	92.768	99.281	94.69	100.11	101.48	95.472	96.595	91.912	91.243	99.326	103.71	96.099	94.836	96.711	97.143	101.28	99.885	97.881	95.204	103.53	95.368	101.24	104.44	93.21	94.801	97.419	101.89	100.57	94.867	100.92	93.593
106.77	105.47	107.68	103.82	101.58	110.43	109.79	102.67	106.19	99.485	101.54	105.17	100.83	112.22	104.21	103.7	105	103.57	111.57	108.44	105.12	113.2	112.16	103.61	104.61	115.89	110.83	107.5	115.05	103.57	103.41	109.43	108.04	106.27	106	105.84	113.68	102.78	100.29	104.03	106.75	113.06	105.63	107.99	104.98	100.64	106.98	104.99	101.72	103.86
102.89	103.86	98.535	95.338	98.734	99.053	100.98	98.371	94.109	96.787	104.4	104.66	102.05	94.438	96.686	97.524	97.635	98.972	98.363	102.39	98.354	98.897	94.953	96.351	100.37	99.598	98.591	97.737	95.069	104.28	98.89	100.29	94.15	104.42	96.539	93.399	96.598	99.255	96.86	97.476	98.433	104.18	102.26	96.786	92.604	101.15	98.066	99.616	95.762	95.997
104.22	104.04	107.25	107.27	107.1	111.08	110.71	103.9	103.26	104.56	108.6	108.46	113.41	102.97	104.93	105.1	102.53	107.3	110.94	103.87	100.07	111.15	101.72	106.34	102.8	105.54	105.91	107.2	107.44	102.57	107.21	103.08	108.1	105.74	105.59	102.73	104.46	103.49	107.96	103.28	108.32	109.83	104.45	100.05	104.53	108.79	105.04	104.88	108.69	105.38
108.39	103.12	107.72	105.01	113.61	109.94	105.39	109.51	107.2	107.17	107.79	103.23	109.99	105.82	108.32	105.41	111.39	103.81	107.91	109.17	107.31	103.08	110.32	97.23	112.33	106.2	110.1	109.99	115.35	106.97	105.24	112.49	106.04	104.17	108.74	109.51	107.5	105.01	106.13	108.26	106.22	100.28	108.59	107.06	113.49	103.81	110.27	109.61	106.11	102.38
86.543	104.27	103.93	97.015	98.016	98.742	94.865	103.11	95.381	94.634	95.963	91.951	101.29	98.793	98.463	100.18	91.795	101.1	95.536	100.45	99.644	99.138	97.953	95.529	97.228	97.704	94.115	100.87	99.822	95.247	95.364	97.147	91.701	96.785	101.7	109.33	96.833	96.217	98.752	92.46	95.89	96.681	100.42	97.846	99.986	99.712	99.218	94.656	98.733	97.355
100.47	110.61	109.51	109.28	110.12	110.66	107.77	111.91	108.37	110.53	103.43	112.24	108.6	111.22	104.31	109.35	113.58	109.08	110.7	108.13	110.15	105.23	101.31	106.83	114.45	103.79	110.77	109.67	108.49	107.91	110.63	104.45	105.64	109.78	102.53	115.74	108.21	104.42	108.2	110.93	113.07	103.98	109.18	107.73	111.16	108.97	108.47	105.97	114.56	110.13
100.09	106.86	113.2	109.15	102.94	106.87	111.26	109.32	109.16	109.12	106.92	107.36	110.68	110.68	109.04	107.08	108.64	113.13	107.48	109.48	106.35	106.89	104.74	101.34	105.83	105.36	107.88	110.4	107.84	112.79	109.68	104.48	105.01	115.86	110.6	103.99	109.5	104.47	110.79	111.11	107.07	105.58	108.42	112.93	109.73	107.45	110.25	108.05	106.39	110.5
105.07	105.95	109.6	103.11	107.65	109.7	112.3	106.82	108.04	108.13	105.44	107.2	107.99	105.22	101.74	112.16	108.62	106.41	108.47	106.18	111.33	103.55	108.2	100.95	105.89	104.88	109.9	99.788	104.03	101.64	105.18	106.74	106.62	108.58	101.9	106.08	104.64	109.46	107.12	107.68	102.13	98.912	110.63	104.3	110.72	106.84	106.72	104.46	111.39	108.13
105.88	107.3	106.35	107.74	109.52	100.14	99.452	101.82	102.18	106.41	105.05	105.12	101.53	104.86	105.62	101.17	104.71	103.83	108.15	105.84	107.96	105.46	106.99	109.65	112.28	104.78	107.11	114.85	107.86	104.49	110.89	105.05	108.59	105.15	99.43	106.69	104.6	108.89	105.09	105.97	102.45	105.23	104.58	100.13	102.38	104.81	104.06	102.66	107.04	105.35
105.44	105.25	114.95	111.86	108.62	110.62	111.57	115.49	107.89	111.33	112.96	113.65	112.09	106.14	109.43	105.91	111.13	109.59	104.12	108.58	106.89	109.2	110.85	110.77	113.52	110.9	108.99	110.95	112.03	110.23	110.78	107.06	111.6	110.31	104.57	111.36	109.96	114.09	116.77	109.29	114.94	113.46	107.58	109.74	110.27	115.18	114.13	110.47	109.55	104.77
105.41	111.86	110.63	105.56	103.96	117.75	103.18	107.13	112.82	104.93	109.24	110.72	115.1	112.47	108.47	114.72	109.11	108.88	108.95	113.45	103.49	105.55	110.66	105.2	111.12	112.49	108.44	107.29	101.69	114.82	108.25	103.45	108.43	107.35	111.13	111.44	110.56	104.7	112.22	105.06	109.44	106.18	105.53	101.54	106.17	105.73	109.57	110.99	105.51	108.15
101.6	106.73	104.07	103.66	105.09	104.9	109.7	104.12	112.88	109.07	105.29	111.62	100.95	103.1	100.96	111.53	104.58	103.81	110.86	105.58	98.278	114.28	104.88	103.74	103.78	107.87	104.03	110.82	104.59	101.12	109.88	107.8	109.53	103.71	106.83	104.62	101.88	110.82	106.9	107.18	105.15	105.15	107.85	107.27	109.89	102.65	108.17	105.91	103.05	103.61
101.48	100.1	102.41	101.18	103.02	100.62	101.63	102.88	97.274	95.538	99.95	102.09	102.31	106.41	102.07	103.65	100.68	96.038	103.47	96.582	98.152	94.02	99.585	109.17	100.44	100.38	100.46	96.511	100.1	100.74	107.5	106.04	97.652	107.28	101.37	99.541	102.38	102.87	102.28	106.01	99.229	102.06	103.6	101.41	101.41	96.59	99.817	105.12	101.29	101.14
106.49	110.92	107.67	108.23	111.09	104.11	106.65	104.28	107.18	101.97	107.78	102.47	105.03	109.68	106.77	105.6	108.22	105.65	107.83	99.781	110.13	100.27	110.02	102.57	108.24	105.32	107.64	101.94	109.51	108.02	106.07	105.71	104.18	105.05	108.61	101.87	108.9	105.9	108.32	111.02	110.45	105.94	110.34	104.7	105.7	100.54	104.32	109.31	106.65	107.33
98.039	94.778	98.907	103.48	97.261	95.072	93.556	95.265	102.46	96.058	92.111	88.62	93.82	100.27	98.939	94.888	97.481	101.3	101.8	98.387	96.467	95.728	92.908	96.251	98.37	100.79	98.24	94.898	96.592	106.16	100.79	96.047	101.58	94.004	97.499	101.48	91.055	96.502	95.922	94.887	104.09	91.709	101.59	93.527	96.189	101.45	102.04	97.042	96.14	94.644
108.26	107.55	103.97	109.71	105.07	110.36	104.45	107.62	104.98	107.18	113.13	108.04	109.86	111.05	109.99	112.04	110.59	106.67	104.89	110.7	105.42	103.35	109.99	104.39	109.82	109.69	108.95	110.72	111.74	106.71	106.33	111.37	106.26	112.01	113.23	105.28	107.32	105.73	105.27	99.668	100.29	106.36	104.26	109.02	113.78	106.53	107.57	106.12	104.28	109.19
100.79	104.49	104.16	106.14	101.83	107.92	106.76	103.21	106.69	105.54	105.95	103.5	109.04	106.65	103.63	107.51	103.48	101.66	102.41	109.31	104.79	109.46	104.03	111.23	108.91	104.3	101.78	104.34	104.16	108.78	102.58	104.22	103.9	107.22	104.39	103.78	111.72	111.66	108.26	104.14	107.13	98.916	105.76	103.2	101.45	103.42	101.01	104.53	105.49	106.98
102.38	106.92	108.84	103.3	105.22	106.12	100.07	102.95	112.87	103.26	104.2	101.68	102.63	106.78	109.79	111.08	106.07	105.71	109.75	101.88	96.056	102.76	113.36	98.625	102.15	100.89	107.52	105.56	108.26	103.11	99.585	105.43	102.78	108.64	106.53	105.17	103.29	105.32	104.95	107.95	104.02	105.02	104.93	104.42	104.51	105.82	109.42	103.87	103.73	104.83
104.87	107.31	116.05	113.85	114.47	116.74	111.29	110.61	111.15	108.02	110.66	111.32	110.79	108.78	107.14	115.35	107.37	111.48	108.83	109.18	109.89	109.72	109.11	113	111.1	110.08	112.79	107.38	108.65	115.56	111.26	105.33	110.64	111.47	108.96	108.72	110.96	109.81	114.01	114	108.13	107.19	113.4	113.79	109.85	110.21	109.8	116.88	108.63	111.75
101.95	107.91	100.64	104.04	108.42	107.72	106.7	98.049	106.53	109.84	103.93	103.41	107.24	105.4	105.83	107.22	105.82	100.11	108.92	101.04	107.59	108.19	105.64	106.82	102.03	102.9	108.1	114.06	105.39	98.932	100.71	106.79	107.43	104.19	107.35	108.09	105.29	108.55	104.27	103.37	107.21	103.39	104.7	104.42	112.22	106.6	108.87	110.61	103.41	99.673
107.46	108.22	109.78	104.54	103.29	104.27	110.52	109.27	103.2	112.03	104.07	106.14	107.38	115.83	110.63	105.18	107.57	109.81	106.47	111.1	110.21	106.69	109.87	106.17	113.29	109.53	102.23	111.79	104.21	113.57	106.47	109.8	109.04	109.93	102.11	108.36	103.44	99.315	107.17	106.9	104.99	105.89	105.71	110.79	107.49	104.53	105.2	108.29	113.04	107.54
106.45	109.77	103.7	111.49	109.92	97.903	110.65	118.45	106.52	101.85	102.03	110.32	107.1	110.56	110.46	99.102	110.98	104.63	112.63	109.76	110.86	104.11	107.67	110.33	107.77	111.82	110.45	108.57	109.4	101.74	107.06	108.68	103.07	105.85	109.09	110.94	101.85	108.67	105.19	108.57	113.65	102.88	105	107.99	110.69	106.83	112.04	106.62	110.68	104.38
105.98	108.92	103.75	104.87	113	110.56	97.056	106.33	111.2	105.42	109.34	104.94	107.27	107.28	105.48	106.78	102.93	109.86	106.86	109.34	112.02	109.71	105.58	109.98	108.68	109.83	107.6	104.71	116.95	110.6	106.44	107.75	106.7	110.94	111.96	102.29	104.93	107.32	109.01	108.85	100.17	108.8	108.5	106.94	111.67	102.14	106.79	104.9	106.6	105.97
100.99	108.44	108.64	107.63	106.57	105.46	109.55	109.46	110.36	107.4	105.34	105.82	109.21	109.08	101.75	111.42	111.58	106.9	108.22	105.92	107.38	106.2	106.85	100.85	103.02	108	101.89	103.42	98.636	102.67	103.67	104.07	104.27	103.14	105.79	100.5	106.57	105	106.06	106.49	99.411	108.02	111.25	111.17	100.38	108.31	110.36	108.37	101.04	107.53
102.27	109.19	106.73	107.13	96.63	99.412	106.58	103	103.95	105.88	104.86	105.39	108.71	107.64	99.209	108.66	105.75	104.24	103.85	101.86	105.7	105.19	101.85	104.45	102.48	103.84	104.08	108.81	102.8	106.94	104.29	107.36	104.28	102.18	110	106.28	106.59	98.135	101.56	101.56	100.78	95.967	106.6	99.205	105.41	104.47	108.07	100.2	98.464	99.026
105.18	106.43	105.7	100.93	104.75	106.99	105.15	108.33	104.67	106.68	106.46	108.92	104.98	105.62	102.59	110.27	108.29	110.03	108.03	105.09	102.35	113.46	105.46	101.3	101.39	98.952	107.37	108.57	104.65	103.19	102.37	107.21	102.18	105.66	101.03	109.61	108.36	105.09	102.02	108.78	108.76	110.58	107.5	99.6	104.07	103.79	106.86	103.53	113.21	108.93
107.25	109.93	105.69	97.568	111.9	112.76	110.82	107.97	112.33	108.19	99.403	107.1	111.31	111.91	107.74	105.12	113.69	109.5	107.47	102.53	107.31	110.13	108.38	106.57	106.82	111.56	108.11	104.51	108.46	103.99	108.61	106.96	107.12	107.87	112.31	105.05	118.11	102.88	103.92	106.93	103.97	111.89	105.73	107.01	107.41	103.06	108.38	102.43	110.72	105.37
107.47	109.43	105.71	106.43	105.8	111.11	107.09	103.62	103.99	106.82	110.77	107.33	108.32	106.93	104.22	107.8	108.32	106.37	110.47	106.86	105.89	110.79	109.41	112.02	105.58	102.75	108.2	105.24	108.04	103.41	106.6	108.6	113.04	105.95	110.83	104.44	104.25	103.8	111.45	102.46	101.57	103.48	100.55	104.25	100.6	106.72	106.55	110.6	104.24	102.49
103.06	110.93	112.89	106.68	108.07	112.16	105.91	105.84	108.17	105.63	106.87	112.34	109.6	106.98	105.53	106.47	104.12	105.31	104.8	111.42	112.46	97.747	106.15	109.2	105.87	101.57	110.08	99.949	111.18	102.44	107.04	105.68	103.97	104.47	107.1	105.41	102.19	102.38	101.95	106.88	107.47	105.14	107.12	106.67	106.19	99.896	102.92	107.93	109.72	104.42
98	95.296	95.344	105.33	98.985	102.51	103.31	99.504	100.64	95.974	95.28	96.51	106.83	98.734	98.242	100.94	98.892	96.893	106.03	95.659	106.48	103.4	98.401	101.17	101.19	95.728	95.801	93.07	102.32	101.23	96.2	94.584	99.675	100.62	104.57	99.989	97.689	94.406	94.614	101.13	98.917	104.04	98.931	100.27	96.524	100.95	100.33	93.748	96.18	94.425
99.196	99.273	92.527	97.853	97.078	97.549	92.991	95.208	98.365	94.389	95.966	99.408	99.689	92.381	98.791	99.589	101.26	98.017	98.691	101.58	100.73	98.031	95.889	97.827	99.763	93.55	99.606	99.714	93.265	108.08	94.505	100.01	92.304	98.237	93.059	99.008	99.829	97.017	99.405	93.36	96.214	94.546	104.38	100.42	102.4	98.32	99.905	91.067	98.885	96.367
100.39	109.71	111.68	108.73	106.95	105.19	108.32	109.61	106.48	107.33	104.1	104.64	100.29	101.81	102.24	104.39	105.17	103.15	104.95	107.8	107.97	106.91	112.67	107.66	104.59	110.12	109.36	103.76	103.28	111.6	103.88	109.64	114.86	109.64	115.89	108.9	106.14	107.09	105.42	107.3	101.92	101.34	110.03	109.46	114.03	108.87	108.16	108.39	104.47	110.98
102.18	102.19	109.9	106.32	109.24	105.04	101.89	109.43	103.82	102.77	105.57	105.08	106.19	109.42	102.58	106.08	104.91	107.94	101.21	111.12	107.53	105.77	105.41	109.54	107.37	109.37	105.89	92.314	106.87	108.57	108.28	102.82	104.69	105.42	102.97	108.51	107.31	109.62	102.94	109.57	99.486	109.42	104.38	104.72	108.13	106.53	105.29	103.12	105.85	101.19
108.14	110.72	107.58	112.85	108.2	110.29	102.54	101.14	103.3	103.36	113.99	109.87	116.41	103.89	108.14	113.6	103.81	113.33	106.79	108.57	109.11	107.66	116.57	105.91	105.33	107.29	106.65	106.78	105.96	108.05	113.83	115.57	105.29	104.04	106.57	114.82	105.25	111.24	106.95	112.92	107.81	113.93	111.07	108.72	110.45	105.61	104.35	113.96	112.17	101.41
106.3	111.27	104.94	110.92	108.72	107.37	104.02	104.27	106.98	107.28	106.61	101.38	105.55	109.62	108.6	111.78	105.89	105.62	104.16	108.76	106.33	102.91	101.82	102.78	107.18	102.33	96.189	107.41	109.35	108.26	113.34	106.3	102.81	102.88	105.98	106.54	104.19	109.91	110.23	98.155	104.12	103.17	107.13	109.11	105.71	105.94	102.72	105.13	108.66	106.71
102.19	106.06	101.91	106.44	98.635	102.28	103.58	108.68	112.24	103.63	108.87	106.44	106.15	103.4	106.28	108.07	102.82	106.49	104.14	101.13	105.8	106.82	105.34	103.45	106.4	105.58	103.67	111.76	103.72	105.05	105.01	104.43	101.96	108.42	110.72	109.93	103.15	110.63	107.42	103.37	111.88	103.19	104.86	108.77	102.99	111.81	109.47	103.88	106.1	104.15
104.68	108.98	111.17	108.51	108.3	110.08	103.63	108.07	109.08	105.78	106.03	106.05	113.18	106.2	106.68	105.78	101.77	106.12	101.07	111.2	103.78	107.38	106.98	103.19	98.038	103.42	106.5	105.35	105.64	108.66	102.25	108.66	104.64	106.99	109.43	106.62	101.82	106.36	106.31	105.51	106.1	104.72	108	110.98	101.94	109.22	101.42	109.27	106.38	105.12
101.44	113.55	107.26	104.1	105.27	106.52	108.76	106.1	106.26	101.82	100.11	110.51	103.36	106.33	106.78	107.78	108.27	101.39	110.48	107.51	112.81	103.05	103.1	106.58	101.58	110.71	108.97	105.69	105.05	106.68	107.28	108.18	103.02	103.18	104.71	107.7	105.84	100.88	102.8	105.61	102.29	105.22	108.1	106.05	106.39	108.41	107.31	99.833	106.99	105.51
103.77	108.63	105.8	103.58	108.18	108.91	103.69	106.18	110.82	110.43	97.922	102.56	107.27	108.72	100.31	106.14	105.37	107.67	106.28	109.49	105.18	110.99	106.43	104.36	104.34	103.67	108.15	107.11	108.74	107.49	109.65	106.58	99.489	110.22	100.76	110.9	110.31	108.95	102.64	111.31	109.83	109.72	108.92	101.8	100.43	103.17	108.26	101.96	101.58	111.45
99.163	105.08	108.53	109.35	104.68	100.92	105.09	107.54	103.11	108.12	105.86	104.48	107.6	108.9	107.5	104.2	110.3	106.13	99.643	107	102.12	109.02	105.5	110.09	109.8	105.65	106.28	100.42	109.68	105.05	107.09	108.71	108.85	104.04	104.5	102.74	110.55	102.37	109.51	111.69	106.73	104.63	101.75	105.99	106.6	110.65	109.56	106.7	103.56	101.81
98.773	100.28	102.46	92.311	96.659	101.07	104.66	96.776	97.779	97.332	102.24	102.97	97.492	97.67	101.54	88.531	95.597	97.71	96.05	100.28	94.925	95.152	102.66	97.093	97.037	98.014	98.204	99.998	99.466	97.042	97.717	100.77	98.93	96.969	90.662	93.958	95.413	97.55	97.066	98.119	106.32	94.037	99.018	101.62	102.35	99.435	95.288	96.686	102.29	100.11
98.553	103.09	101.75	101.19	93.639	99.258	98.009	96.628	99.515	100.13	103.11	99.289	98.797	99.449	102.77	102.45	103.19	100.04	96.614	97.809	99.831	104.05	106.77	101.55	99.639	98.965	104.62	100.54	99.442	101.88	101.21	103.07	98.21	99.215	103.62	104.29	103	95.349	99.61	99.345	105.96	98.136	101.09	107.4	98.625	102.33	96.48	97.014	99.107	96.942
103.19	109.39	103.34	107.91	108.76	104.11	100.44	105.63	104.23	108.53	109.89	101.48	107.2	106.46	109.96	101.68	98.207	107.15	111.15	107	105.02	106.74	106.58	108.85	106.31	108.92	106.81	112.33	107.11	111.67	103.9	100.96	105.52	110.75	106.53	108.41	109.44	105.84	104.41	109.97	105.7	104.27	102.39	102.15	101.92	106.15	106.45	107.93	99.863	102.47
106.15	103.89	108.97	111.1	108.22	111.07	104.99	101.25	105.73	107.24	108.55	107	106.46	102.95	104.79	100.98	105.2	102.55	107.57	109.97	106.97	104.46	105.75	103.38	106.08	108.36	109.17	107.35	101.45	109.16	110.5	109.92	99.218	104.01	107.09	110.98	107.07	104.01	109.91	113.41	109.62	102.78	102.59	107.48	95.665	108.13	109.73	107.7	105.43	111.65
102.73	107.97	100.43	101.05	99.749	101.92	101.93	108.24	112.83	103.14	103.29	103.79	105.1	103.71	111.94	101.34	106.24	101.65	105.5	99.96	113.49	99.354	99.304	104.44	102.8	102.57	105.06	106.75	108.88	110.51	101.58	108.98	109.42	107.02	105.93	104.59	109.39	110.4	110.28	104.39	102.78	108.41	109.42	110.91	106.51	101.04	105.5	108.16	107.76	108.25
103.88	109.32	108.14	103.94	99.12	104.02	106.01	106.17	112.39	114.14	108.21	105.39	110.2	114.17	115.63	105.69	100.76	110.18	106.51	104.29	110.41	105.88	102.99	109.67	103.17	105.54	104.43	108.05	109.07	102.85	107.47	109.59	106.75	107.65	109.48	107.2	108.21	105.05	111.47	111.36	106.53	106.62	105.23	109.29	107.33	108.5	110.36	109.42	104.22	106.39
102.21	110.37	114.31	109.88	102.14	102.98	104.02	101.24	109.32	112.97	110.15	108.9	103.99	102.93	97.76	104.04	112.2	103.13	101.91	105.99	105.53	104.98	112.3	112.21	109.82	109.63	107.93	106.12	105.68	111.23	102.88	108.28	105.33	104.76	101.48	105.8	107.18	107.25	109.85	108.71	105.59	103.03	104.85	104.84	107.83	110.09	110.49	103.93	110.87	103.42
111.39	113	108.92	103.46	108.82	111.55	107.13	106.37	106.52	104.84	109.1	111.23	110.5	110.93	108.88	107.75	105.83	107	104.61	110.65	114.13	106.14	101.44	103.77	109.31	110.27	107.63	108.95	106.59	101.71	109.44	103.94	105.9	103.04	112.46	103.62	109.44	106.22	105.96	105.6	111.14	110.58	108.99	105.97	107.2	112.89	110.54	108.09	104.24	107.29
104.61	100.67	110.43	105.39	106.72	111.75	104.27	107.65	112.19	108.16	106.07	103.61	108.26	107.69	110.66	108.86	102.61	105.76	105.63	108.12	117.53	105.63	108.25	105.81	102.31	105.73	101.68	112.58	103.92	106.86	112.59	105.46	109.63	105.02	109.25	106.99	111.49	107.97	108.28	105.87	104.14	109.3	108.59	108.36	106.17	107.94	104.56	108.43	106.44	103.76
96.161	96.631	91.678	99.404	103.54	103.32	103.1	99.791	96.044	92.571	95.27	99.521	104.16	102.04	103.71	93.301	97.227	100.49	99.084	98.493	100.39	99.793	99.309	92.698	91.567	91.653	96.143	90.985	98.604	98.253	100.19	98.122	92.097	94.45	101.4	97.347	93.457	102.43	100.44	98.612	96.711	94.252	101.69	95.002	96.087	95.115	99.834	100.07	101.32	99.753
100.35	97.533	98.736	98.935	95.637	101.23	94.067	104.76	100.66	98.523	99.669	105.29	96.226	97.862	98.368	101.31	97.888	100.73	104.71	103.21	98.558	100.32	104.03	99.082	99.617	96.091	100.53	105.32	98.788	100.18	98.656	108.02	100.16	98.037	104.06	105.81	102.12	107.37	97.823	99.853	101.54	99.496	97.453	99.694	101.4	102.49	98.918	100.3	101.26	104.75
105.8	102.71	99.563	105.52	109.15	105.63	107.43	102.9	105.03	108.39	114.61	102.89	108.31	102.48	109.8	105.77	109.56	104.12	96.956	109.2	105.23	108.34	107.52	105.35	99.611	100.52	105.79	107.35	99.963	105.49	106.58	110.04	107.49	101.33	104.27	102.91	106.24	104.67	103.41	105.69	107.35	110.16	106.06	105.83	113.91	112.01	94.976	104.89	108.11	103.04
99.821	108.43	102.7	103.99	107.87	112.55	111.25	107.95	106.66	109.07	114	104.93	103.68	111.05	101.56	107.08	112.93	105.86	104.27	106.58	110.29	104.05	104.58	113.28	111.35	110.95	110.61	109.65	107.11	106.05	107	111.81	107.38	104.28	111.39	107.52	105.45	107.25	104.02	103.67	100.79	111.4	106.92	109.34	111.19	113.85	110.65	105.94	107.86	108.71
105.08	101.08	97.349	96.117	98.372	99.276	102.61	97.621	98.834	98.896	98.498	96.365	94.743	104.04	95.61	105.34	92.469	95.904	94.961	97.494	99.544	91.823	97.553	101.2	104.39	96.596	96.398	99.068	98.675	96.504	102.76	100.16	97.121	99.747	103.97	96.654	102.76	100.73	100.93	101.47	98.514	98.129	104.5	97.758	99.236	100.02	97.265	101.57	100.7	102.1
99.379	91.257	94.736	95.404	97.805	97.59	97.536	95.897	104.84	99.987	94.973	93.89	90.669	96.178	99.457	99.784	101.54	97.762	96.013	101.64	100.86	97.613	100.41	98.814	92.797	99.364	97.07	99.938	99.374	95.963	99.97	94.981	99.527	102.19	102.79	100.38	92.789	96.424	97.686	93.73	91.207	107.41	96.293	94.354	101.11	95.262	94.01	99.179	94.952	93.568
99.028	104.88	106.45	101.59	110.41	107.25	109.41	108.26	109.73	105.77	98.472	104.94	107.57	107.52	103.64	104.49	104.09	109.49	109.34	105.96	114.21	108.4	102.75	101.98	100.74	112.5	108.63	111.09	105.07	109.32	107.36	104.18	105.88	106.34	112.13	106.67	104.97	105.99	100.93	105.66	107.71	109.92	105.88	109.68	105.66	103.46	103.92	107.57	108.22	105.47
108.79	108.83	112.76	107.27	109.08	113.45	108.93	108.07	104.65	108.39	105.76	108.97	107.42	110.24	109.25	108.32	109.77	110.21	107.29	104.34	109.4	105.9	107.24	106.9	105.33	107.58	105.35	111.43	103.9	102.65	103.65	106.45	110.03	109.87	102.89	102.19	108.39	104.2	99.572	106.29	103.69	110.62	102.97	112.97	104.89	97.275	106.4	103.67	106.34	104.94
109.65	105.7	108.97	107.43	103.98	105.28	107.05	102.84	103.06	107.09	106.86	107.98	104.34	105.98	103.85	105.51	107.78	108.67	110.47	105.62	105.57	114.51	106.67	108.95	106.98	105.16	100.68	107.44	106.74	111.58	106.79	102.65	103.75	108.35	103.45	107.6	105.99	108.04	108.1	102.78	100.7	105.52	106.61	97.629	106.16	106.84	105.86	103.89	107.23	103.76
111.31	102.96	107.15	106.04	112.6	105.65	106.1	113.46	108.42	106.71	109.85	109.18	108.81	99.505	110.91	109.39	104.99	107.31	104.74	106.2	105.65	110.88	110.87	110.92	99.397	108.41	111.04	115.81	108.13	109.3	103.99	106.03	110.43	107.02	110.12	109.78	105.86	112.45	102.44	107.23	110.57	104.35	113.05	107.78	111.79	104.87	107.25	109.35	105.03	108.98
107.28	106.47	103.45	106.55	112.62	100.1	101.41	110.24	104.81	107.54	111.91	111.85	108.51	106.86	106.86	112.1	109.73	115.13	105.79	107.71	106.19	107.21	112	104.61	106.65	108.86	109.59	107.15	105.37	102.61	105.96	111.93	107.92	108.64	105.28	99.444	110.05	104.39	105.25	115.08	108.17	112.12	104.33	118.65	104.97	110.52	114.74	109.23	104.62	105.06
106.74	115.62	107.56	110.58	109.61	108.67	105	99.857	107.05	111.41	102.58	107.4	106.16	108.86	105.11	112.46	111.89	106.39	107.36	105.04	106.35	108.65	109.2	106.14	104.58	105.61	109.93	107.22	103.7	106.56	107.14	108.52	107.03	111.54	106.5	108.75	109.89	104.23	101.91	112.19	101.04	108.76	110.87	108.11	107.3	109.34	104.49	109.34	105.08	107.68
103.74	100.28	99.862	97.077	92.227	99.747	101.38	104.49	94.785	103.45	100.27	100.5	99.964	98.459	103.37	99.941	98.208	102.1	106.45	100.37	100.83	93.808	95.65	100.6	98.638	99.426	100.14	93.964	92.648	100.55	100.16	97.98	101.46	96.957	99.98	97.926	103.73	102.22	99.209	104.27	100.26	103.4	106.35	100.3	97.585	103.03	100.44	98.862	104.72	100.09
92.957	91.398	99.71	93.644	102.41	103.92	99.164	96.008	98.587	91.954	98.825	99.044	100.17	95.604	96.413	100.12	101.65	99.13	96.278	99.642	100.69	95.959	95.922	101.59	101.57	102.14	99.292	98.922	90.151	97.097	95.878	94.631	95.46	94.073	98.481	98.653	98.235	93.392	99.03	93.242	92.789	100.79	92.866	91.922	98.594	96.714	100.6	96.813	95.773	95.244
112.27	107.82	110.97	108.9	102.86	111.13	111.86	110.19	108.07	109.2	105.9	106.05	110.44	105.88	110.28	115.06	102.36	107.56	106.73	107.01	104.61	112.49	109.75	112.31	103.2	106.65	108.17	113.46	110.49	108.67	102.86	107.33	108.56	109.41	106.31	107.41	110.5	113.72	105.72	104.76	109.27	108.07	106.61	103.51	109.57	108.57	109.98	104.64	113.26	110.76
107.25	106.98	111.27	115.79	110.3	112.4	100.52	106.23	99.068	107.94	105.66	107.47	108.8	103.93	107.65	111.03	110.03	111.02	112.3	108.28	105.4	103.73	105.83	102.86	106.3	110.96	105.36	108.57	109.44	107.13	106.47	110.94	107.47	110.55	106.22	111.41	108.31	105.93	105.11	100.33	106.65	105.56	105.75	103.38	105.22	109.13	107.25	100.54	108.66	111.26
107.19	104.6	108.63	106.51	108.17	105.79	108.83	112.49	100.8	106.43	104.33	112.12	109.52	106.93	101.38	110.87	108.56	104.17	98.844	110.27	107.89	103.42	107.24	101.7	103.69	105.39	105.97	112.33	104.65	106.01	105.94	111	104.73	104.36	110.3	101.42	116.21	107.73	104.96	116.19	99.965	104.15	105.85	105.35	105.98	109.31	111.73	101.86	105.72	105.19
104.56	109.3	100.02	99.297	106.9	111.43	108.96	103.9	108.65	105.37	109.08	107.96	108.19	102.16	103.1	107.53	100.68	107.96	107.08	102.78	103.66	106.02	100.29	103.59	109.63	101.97	108.9	103.76	110.17	99.193	112.03	102.34	105.17	103.34	108.89	108.91	103.29	110.06	110.07	112.77	108.2	107.82	106.59	109.87	109.03	103.02	105.2	102.43	109.31	106.68
105.76	106.56	108.01	107.3	108.51	108.32	108.64	99.819	107.77	109.58	109.58	106.03	109.62	114.6	105.01	111.06	107.13	105.39	107.86	113.23	112.95	105.63	107.93	109.03	105.28	106.38	107.86	108.02	108.79	109.9	111.53	107.15	106.79	114.2	106.57	108.42	107.62	107.54	107.4	107	109.42	106.77	109.97	106.2	108.61	109.24	103.55	110.74	107.29	110.54
105.77	104.7	105.34	103.03	101.81	100.11	104.57	105.45	102.2	106.83	108.87	106.34	108.53	103.38	102.62	102.77	112.16	109.72	105.46	107.93	106.84	109.79	111.35	104.07	104.93	109.52	111.47	99.452	104.65	107.12	106.68	100.5	102.42	109.46	107.47	107.9	103.69	103.81	101.41	107	107.22	109.28	111.19	99.425	105.95	104.06	105.93	105.06	108.44	102.41
102.91	103.8	106.44	106.89	101.21	102.47	96.821	103.59	104.27	106.73	101.76	103.87	103.45	103.82	107.17	100.15	104.89	106.49	106.37	98.665	102.98	105.18	106.34	106.25	100.61	106.73	106.3	112.36	105.73	103.98	109.92	113.35	107.75	108.77	107.72	103.84	104.09	98.288	107.37	104.76	109.04	106.48	104.05	101.26	105.69	103.22	108.44	106.2	108.99	102.28
102.7	100.26	109.7	104.66	113.37	103.88	109.39	108.12	102.2	103.8	110.66	107.12	107.27	105.12	110.03	106.9	107.8	107.93	103.52	106.72	110.81	107.36	109.79	108.4	109.4	112.55	107.74	102.77	106.16	103.04	101.45	114.3	106.94	106.82	111.88	110.7	110.54	107.34	106.87	106.65	105.7	103.97	107.05	104.17	104.39	114.48	107.27	106.6	103.36	107.05
100.6	100.79	102.79	98.116	100.25	98.424	100.58	98.156	102.61	96.354	103.01	98.19	101.44	101.12	102.67	103.63	97.255	103.98	98.432	100.6	102.74	102.78	103.7	102.23	98.913	96.521	97.721	100.04	104.75	103.58	97.582	106.49	99.422	94.553	99.796	100.35	97.032	99.783	96.494	105.5	100.41	101.41	98.542	108.85	98.533	96.155	103.03	95.789	96.385	106.86
105.17	109.49	110.13	107.92	107.65	112	109.85	103.41	106.89	111.07	109.55	107.47	110.02	103.27	101.84	105.04	111.43	105.62	106.77	105.7	110.33	111.28	110.21	105.25	110.07	105.29	109.44	109.56	114.98	106.13	108	107.21	107.88	114.54	116.84	102.5	113.47	108.86	109.4	108.84	109.32	109.56	109.06	111.86	109.06	111.34	101.58	109.33	114.26	111.06
100.85	107.43	110.12	101.14	102.6	100.49	103.61	101.32	98.635	101.11	107.17	106.05	106.95	104.13	107.64	100.06	104.33	102.74	109.37	102.67	107.28	107.5	107.45	106.86	102.42	97.633	108.31	106.42	106.7	109.62	108.65	101.44	100.3	104.54	106.75	110.97	105.57	104.45	108.17	104.21	107.94	107.34	106.54	109.85	106.53	102.15	111.31	107.07	100.92	105.86
108.99	104.84	105.65	107.26	106.69	103.66	102.28	113.15	103.93	104.58	105.28	103.77	110.13	106.04	105.81	102.07	111.14	96.995	99.957	102.52	104.84	104.18	106.35	108.09	102.96	105.15	105.71	106.87	102.37	104.01	102.64	99.738	104.66	103.1	107.06	106.27	104.02	102.46	104.09	100.02	107.42	103.16	104.19	105.59	105.6	107.52	102.92	110.34	101.52	106
109.13	108.6	106.24	103.48	109.67	108.1	112.54	104.09	111.82	107.37	107.29	104.28	112.11	107.57	106.09	108.84	103.6	102.41	114.13	108.41	107.6	104.88	105.92	113.89	104.1	105.4	103.52	103.09	110	106.33	107.22	109.6	107.91	108.4	107.56	112.27	111.81	109.26	115.72	115.82	107.29	106.56	106.42	107.87	109.86	106.75	108.63	112.89	105.2	104.17
102.29	97.931	98.401	100.03	103.86	99.399	94.318	100.25	96.668	103.79	100.15	99.97	101.81	104.77	102.27	104.84	92.664	99.825	104.06	103.69	98.567	103.43	94.979	101.88	103.55	97.425	95.201	96.4	98.543	97.574	104.38	101.89	96.601	95.498	101.72	102	101.48	101.69	98.458	96.656	102.78	100.76	104.58	100.7	98.896	102.77	99.595	105.17	102.08	103.04
108.15	105.31	105.36	109.59	103.84	110.42	105.12	108.15	104.03	104.87	98.953	106.17	103.03	104.71	107.36	108.41	101.79	101.52	106.34	105.11	108.74	98.833	113.13	104.06	112.2	107.51	107.25	102.11	105.58	108.04	110.08	106.6	100.08	110.88	106.56	104.37	105.78	105.86	110.81	107.44	99.115	105.08	108.34	104.29	110.58	107.23	105.08	102.33	105.57	103.85
108.83	117.54	112.18	107.51	110.68	110.42	109.4	108.59	112.7	110.81	109.39	109.62	106.09	109.65	113.6	105.1	104.19	109.14	115	118.13	110.41	106.49	117	116.15	111.11	108.35	108.14	110.95	112.68	110.21	107.35	115.81	111	105.99	110.68	107.31	110.47	111.65	107.44	114.54	119.86	116.88	109.76	108.57	109.95	110.21	106.67	113.08	108.13	104.15
109.11	108.21	111.45	111.33	110.81	104.82	107.15	114.06	115.83	107.87	109.94	110.6	106.29	108.54	105.82	108.78	105.98	108.18	114.71	109.08	110.03	106.89	109.82	110.94	101.23	109.06	105.74	102.47	108.08	106.65	109.21	108.22	105.26	105.69	110.34	110.52	109.58	111.39	103.96	112.51	111.06	109.03	106.07	108.94	112.98	112.45	110.35	105.25	103.12	111.14
104.29	104.9	104.81	101.85	106.1	109.01	110.39	106.47	103.47	104.85	101.99	101.69	112.91	108.41	105.26	104.1	111.65	111.19	107.17	111.41	106.53	108.53	100.65	110.59	100.86	108.19	104.44	111.3	108.14	103.96	101.26	110.16	106.67	103.9	106.93	107.58	107.79	109.82	104.2	106.59	112.41	104.72	105.42	107.81	102.39	100.02	110.09	103.09	102.06	104.14
94.232	102.25	95.27	95.275	97.866	99.568	94.443	96.382	96.228	92.81	96.985	104.84	98.176	99.446	100.13	94.442	101.96	96.72	97.727	100.06	103.92	102.91	101.67	97.62	95.969	95.483	98.232	100	99.725	98.051	101.69	93.905	95.019	94.373	97.61	94.982	104.78	97.724	95.885	101.67	103.64	96.246	95.092	96.383	103.68	100.23	91.214	95.508	99.076	94.216
114.38	106.93	103.34	105.78	102.79	105.23	102	105.6	105.96	103.97	106.22	108.19	104.81	102.34	106.95	107.65	109.87	96.255	104.39	109.22	109.38	102	98.54	107.49	104.93	104.73	105.51	103.89	99.597	106.29	103.46	104.69	108.76	111.65	102.75	104.97	107.71	101.41	113.75	100.8	106.8	104.83	107.01	107.42	105.25	112.83	104.86	108.02	101.36	105.77
105.31	107.6	113.67	111.83	109.73	104.73	111.42	109.35	112.42	112.62	112.74	106.66	109.11	103.58	108.24	104.6	104.66	110.71	108.41	108.92	108.81	107.11	102.09	106.11	113.16	108.53	101.5	109.88	107.28	108.81	104.54	111.57	112.7	110.66	105.45	108.48	109.49	109.31	103.44	104.71	105.62	110.02	108.35	107.02	107.58	108.09	111.37	107.78	107.81	98.669
99.008	101.77	105.99	104.11	101.42	100.44	103.19	106.75	100.97	105.48	107.91	96.957	106.03	100.68	107.77	105.3	105.61	101.71	104.2	107.72	102.26	108.02	106.03	105.75	107.73	99.141	102.6	106.14	101.34	104.5	109.12	108.64	100.14	106.26	106.5	104.82	105.03	109.61	108.44	106.35	102.33	106.1	111.83	102.48	106.21	100.43	114.13	108.4	112.87	117.16
97.672	101.39	94.196	104.46	98.665	94.846	97.525	98.114	95.509	98.146	99.282	101.68	97.638	97.471	101.41	99.752	99.408	94.834	96.672	104.12	89.404	99.58	100.07	93.067	94.076	96.24	104.1	96.324	97.94	99.703	97.119	93.384	101.16	101.38	97.788	106.12	98.018	98.212	99.473	96.114	93.759	97.094	95.165	101.36	98.574	100.58	96.667	94.397	92.534	95.156
105.54	108.44	107.27	103.87	111.37	103.62	116.92	109.77	110.5	105.74	101.63	105.94	108.09	104.89	104.83	101.17	105.32	109.8	103.9	103.12	106.09	101.42	104.49	105.79	111.41	103.96	107.07	105.83	103.18	103.91	105.81	106.7	100.07	108.35	106.9	109.02	102.5	108.37	107.02	107.58	104.97	107.68	102.93	106.76	106.25	111.19	105.51	108.58	102.81	109.81
113.34	109.82	106.86	114.22	105.2	111.05	111.78	108.05	112.33	116.95	114.2	103.94	101.13	114.42	107.79	107.01	109.63	107.67	102.85	108.12	114.28	112.46	114.45	108.41	106.5	112.18	116.08	112.31	107.2	107.13	115.45	109.12	108.16	114.15	108.66	110.86	108.57	109	113.14	112.95	112.17	110.49	115.25	110.89	115.88	105.85	113.38	109.21	112.99	112.97
108.52	102.27	102.81	108.8	103.6	105.68	103.49	106.63	105	103.97	105.41	109.59	105.09	103.15	110	103.63	106.46	111.31	103.57	104.57	110.6	110.34	106.77	104.89	109.76	99.174	103.76	110.79	106.78	103.62	107.26	108.7	109.38	104.51	107.82	100.96	104.82	101.54	103.62	105.73	106.05	104.39	108.59	110.16	100.78	106.59	111.62	105.68	106.11	104.46
110.67	103.28	106.98	104.96	109.3	103.74	112.81	111.03	106.93	109.07	110.6	105.2	105.32	106.67	107.34	109.64	97.962	106.74	102.91	110.9	100.24	112.84	102.86	103.49	108.98	107.95	106.34	100.56	101.64	97.432	103.77	105.7	107.24	106.31	110.8	107	107.65	113.53	103.25	108.47	107.81	105.68	106.65	102.67	98.693	113.78	107.14	108.75	98.911	109.67
106.89	105.66	106.67	106.24	101.62	101.41	106.88	105.38	106.06	108.7	98.573	100.04	100.29	104.08	97.315	104.49	108.36	104.66	104.61	106.17	105.76	105.02	107.97	103.86	107.83	114.59	103.68	114.92	100.68	103.57	106.39	110.82	114.42	104.04	104.84	105.36	110.42	103.51	101.15	101.79	107.11	105.62	108.64	102.4	103.41	101.94	109.45	106.63	106.18	100.56
104.71	97.678	101.6	95.966	95.486	96.174	100.3	99.941	106.35	99.524	98.476	96.745	95.451	97.858	93.493	102.06	98.776	94.433	102.02	99.874	99.859	104.11	99.685	97.157	99.427	99.375	104.06	96.964	101.58	100.44	97.254	97.988	96.743	102.88	98.037	97.094	99.118	106.18	100.48	93.915	97.851	99.039	105.27	99.835	102.79	105.76	105.57	102.17	96.468	88.409
107.63	104.05	113.1	109.16	106.11	109.07	116.67	112.45	108.29	108.7	109.6	112.48	110.3	111.47	111.33	109.56	110	105.86	106.33	108.24	107.79	107.85	108.7	109.92	109.99	107.55	107.18	109.61	114.01	111.81	111.31	102.98	114.86	110.14	112.8	107.09	112.7	105.42	114.35	106.11	111.83	106.87	110.42	107.41	114.97	106.3	114.62	110.09	110.82	114.26
99.999	95.347	99.977	101.16	98.962	101.47	97.386	97.164	97.33	100.24	94.772	98.787	96.472	99.085	96.362	99.881	98.479	96.2	108.88	102.09	97.274	105.79	94.857	98.438	93.948	99.374	104.69	100.46	94.601	101.97	91.275	102.04	103.72	92.018	101.63	97.951	94.026	101.94	99.792	100.59	94.287	94.774	96.38	96.113	104.55	99.733	96.024	102.7	100.19	101.54
99.764	96.424	96.623	98.235	100.71	100.71	104.39	103.1	102.07	102.88	97.524	96.906	98.835	100.72	102.75	97.778	103.7	98.97	98.119	97.34	100.24	97.215	100.49	101.71	104.87	98.981	96.605	99.746	100.47	104.09	101.45	96.055	103.31	95.507	101.12	100.32	99.78	99.268	96.652	99.953	102.97	100.46	97.796	97.392	97.327	99.216	100.84	98.741	100.82	103.51
97.066	94.902	98.858	99.071	94.352	94.207	100.57	98.026	99.407	98.86	98.196	103.29	98.835	102.38	99.84	94.863	95.588	98.372	101.43	92.053	93.312	93.073	99.511	89.654	97.637	95.011	94.143	100.03	89.536	98.231	103.32	102.17	100.54	102.24	95.628	96.352	96.457	92.776	95.43	97.956	102.46	96.32	98.119	94.976	97.837	97.49	97.812	99.584	100.6	99.483
99.563	108.62	103.19	106.34	100.13	106.55	105.89	101	107.15	104.96	104.78	99.039	107.25	101.87	107.64	110.48	100.94	105.16	106.95	107.33	110.65	103.15	105.59	102.74	114.57	103.2	106.58	104.39	102.82	99.952	106.37	109.32	110.07	104.91	108.57	110.96	103	105.79	104.88	108.15	103.76	107.89	105.4	105.01	111.53	103.74	106.66	106.89	110.55	108.87
101.58	104.42	105.53	103.57	102.2	110.98	112	115.61	109.08	106.46	102.83	110.89	107.77	107.15	111.12	112.45	111.56	101.27	107.89	108.28	108.46	108.55	110.09	103.9	105.77	109.29	107.17	108.17	103.69	109	111.99	106.03	106.93	109.5	106.61	109.44	107.42	105.63	106.57	109.64	110.25	108.24	110.76	106.85	107.52	111.28	115.8	110.84	105.49	105.47
99.455	96.392	99.044	95.4	100.61	99.747	100.53	99.97	102.06	93.597	100.79	98.47	95.233	102.73	96.605	95.949	98.656	96.336	94.2	100.98	97.358	102.17	94.178	91.311	99.661	100.83	101.9	97.031	102.62	93.516	102.41	95.849	97.866	101.27	89.835	93.35	98.789	103.26	90.73	96.986	93.722	100.64	102.64	94.406	96.028	104.87	97.917	98.822	98.001	96.026
114.41	107.46	111.49	105.56	105.54	107.18	113.35	104.66	117.09	103.54	112.48	108.17	101.69	104.3	114.63	106.57	106.37	108.67	102.63	109.84	107.17	111.69	105.81	107.57	105.05	107.71	109.82	116.35	106.18	107.72	111.88	108.38	106.78	107.92	107.03	106.14	105.37	103.56	107.1	108.19	110.73	107.56	107.43	108.52	101.18	111.32	97.756	109.99	106.77	113.64
103.97	109.72	108.99	105.07	103.76	108.01	106.99	104.85	103.43	111.45	104.67	97.06	102.7	110.28	106.88	104.14	106.54	113.67	108.51	105.66	104.33	103.95	104.53	109.72	106.71	107.24	109.99	109.03	104.33	105.52	112	102.62	101.69	104.86	106.46	105.36	103.86	104.51	101.19	98.838	102.9	106.52	99.689	113.41	104.01	106.87	104.64	97.903	108.31	110.67
107.36	103.44	100.48	104.54	107.57	107.49	107.08	104.92	103.41	110.01	104.46	105.42	107.64	103.44	108.4	106.15	104.54	108.67	108.61	106.52	102.77	103.5	104.91	112.24	103.34	109.72	109.55	108.33	99.018	102.91	100.84	110.11	112.37	105.85	106.58	108.99	110.37	101.65	100.76	107.97	107.6	99.897	107.31	102.77	105.14	103.54	102.82	99.274	102.91	103.67
101.07	97.105	104.46	104.97	99.516	103.92	100.28	100.18	99.76	101.61	100.04	107.29	97.617	102.91	97.329	104.81	97.774	102.83	108.06	101.09	101.98	104.59	96.205	104.55	110.82	101.58	99.663	97.593	104.06	97.707	106.21	107.68	103.67	100.59	103.68	106.25	101.58	106.07	99.836	101.52	107.3	100.09	98.64	99.766	97.089	105.63	102	110.02	103.54	100.64
103.87	106.28	105.43	112.45	107.16	102.62	110.16	106.05	109.56	104.74	111.02	100.34	109.7	106.92	111.61	102.39	107.78	102.59	108.84	108.78	111.47	107.71	106.05	108.15	99.937	103.17	105.92	108.41	107.93	105.16	103.02	102.83	107.31	101.66	102.21	109.24	106.1	109.32	106.34	108.16	102.67	105.77	107.23	100.82	103.02	103.16	106.55	104.41	100.46	109.92
103.17	101.87	93.408	102.34	102.99	91.472	93.708	96.403	95.599	88.85	99.105	101.93	98.643	98.445	98.358	93.911	100.57	104.06	103.1	93.398	99.353	96.417	98	100.34	100.66	100.38	97.753	98.434	103.3	93.238	93.006	99.233	98.675	97.814	102.19	99.298	97.847	96.764	95.569	98.647	103.38	91.452	93.671	96.556	98.993	99.483	95.067	98.822	101.17	97.339
98.016	95.917	95.314	104.83	94.051	95.455	101.46	93.817	94.466	98.281	100.96	93.619	100.33	96.918	93.235	95.929	99.197	96.18	98.233	100.93	101.58	96.879	98.084	96.928	95.632	93.179	99.791	96.035	99.581	93.25	92.527	97.945	99.322	101.76	102.16	93.5	93.055	95.663	101.02	95.675	93.773	94.625	99.259	104.43	91.78	94.259	99.188	104.41	96.361	101.24
103.27	98.415	96.183	101.24	94.114	100.2	103.15	95.975	96.691	100.75	100.03	100.92	105.76	96.79	103.01	102.74	103.23	95.529	102.78	97.196	105.29	98.393	100.27	102.94	100.51	102.24	100.58	102.61	105.66	101.97	102	96.991	101.19	101.98	100.63	108.09	96.847	99.72	101.77	98.141	104.02	103.83	104.06	97.471	97.952	95.686	97	100.6	99.053	96.617
95.933	102.55	96.839	93.692	97.852	97.398	101.33	99.743	99.326	96.971	100.4	97.349	100	99.962	98.856	99.622	102.47	100.55	110.33	101.86	95.099	99.61	100.62	100.53	100.53	99.541	102.13	93.99	101.5	102.52	97.553	93.724	93.22	97.243	97.24	103.93	96.413	98.151	97.548	100.51	96.231	93.555	105.17	98.302	102.37	101.49	97.232	98.834	101.42	98.536
114.45	106.84	112.09	117.42	109.02	113.05	109.32	105.86	103.48	115.77	112.91	111.24	115.42	111.66	111.91	111.01	107.93	113.1	105.42	108.37	107.39	105.24	110.88	106.26	111.41	111.39	110.63	111.96	112.75	109.33	116.68	104.57	107.15	112.42	112.67	108.77	108.65	113.73	102.87	106.68	111.95	107.54	106.4	106.6	108.28	111.13	113.15	109.27	109.09	104.96
94.746	105.79	101.02	102.83	102.61	106.84	94.916	108.38	101.66	100.05	103.26	97.524	98.42	97.979	99.361	98.598	97.429	97.382	98.099	100.88	102.47	97.377	94.595	97.49	110.49	98.648	106.83	100.59	102.4	101.46	98.711	100.75	101.96	99.407	102.32	94.052	93.122	97.493	95.683	99.216	102.99	100.65	110.07	99.517	102.03	93.088	98.046	100.61	100.97	104.63
106.27	105.05	105.49	104	108.02	110.06	109.62	104.07	109.18	109.72	103.38	108.68	105	107.32	99.917	109.14	108.09	97.802	109.1	107.87	105.28	107.87	109.98	108.46	110.88	104.08	103.34	109.58	105.56	107.62	103.22	101.69	104.86	107.31	107.03	110.59	106.88	104.54	104.56	105.47	98.868	110.46	113.81	107.23	106.46	107.18	104.49	103.8	104.63	105.27
107.32	99.345	105.04	96.339	100.74	100.24	101.83	95.216	105.03	101.36	98.491	100.82	99.881	94.928	102.66	99.889	105.63	98.883	97.846	105.91	97.896	97.293	105.2	99.704	103.14	98.262	97.642	95.471	106.95	101.85	103.77	103.07	103.09	97.215	97.01	103.04	95.224	107.42	102.82	99.614	98.43	94.902	99.442	95.829	100.48	102.21	100.69	98.829	107.5	103.58
103.08	99.251	101.74	105.09	97.056	95.845	99.644	96.994	102.29	102.26	95.608	103.45	98.331	98.023	102.59	93.005	101.23	100.76	106.74	101.11	104.84	98.876	100.82	100.38	97.041	96.325	98.43	95.165	96.208	103.1	101.51	98.417	96.582	100.23	99.719	102.85	101.6	94.633	103.54	98.101	94.871	97.313	102.71	97.495	102.02	100.25	101.21	104.26	102.93	103.54
97.21	95.663	97.047	102.03	103.01	98.217	104.97	97.298	100.63	97.312	101.87	97.865	99.537	100.67	101.98	101.86	96.918	103.62	100.64	100.09	101.13	103.81	102.44	100.17	99.75	98.798	98.713	99.131	100.51	101.19	98.031	102.64	103.92	99.606	93.932	101.18	100.9	99.236	98.357	96.444	99.43	97.04	99.057	101.34	107.41	92.224	101.01	98.444	95.82	101.26
108.22	104.28	105.6	102.42	100.27	106.03	106.23	105.84	108.43	106.05	108.64	103.13	103.03	107.63	109.13	110.72	106.94	108.53	99.895	111	105.39	102.7	106.35	103.57	101.94	111.04	99.361	105.23	106.63	102.2	112.6	103.93	100.44	106.6	107.01	103.18	105.84	108.67	104.67	104.95	108.39	106.76	99.907	103.39	108.01	103.71	104.14	102.61	107.89	104.24
107.07	105.99	106.05	106.93	106.97	108.46	109.76	106.45	98.401	111.66	105.9	102.21	104.93	110.88	109.85	104.2	112.01	102.66	109.88	105.93	111.79	104.37	103.35	107.75	108.54	105.07	104.26	105.11	107.79	108.45	108.69	106.32	108.77	106.8	106.51	108.99	102.36	101.59	111.99	106.6	107.33	107.81	111.09	106.97	114.78	102.5	106.98	103.7	107.12	110.22
101.35	106.43	103.85	118.02	109.71	107.32	106.5	101.04	100.21	105.64	107.72	107.03	107.07	100.46	106.72	108.88	108.58	110.33	101.66	106.32	104.64	102.39	110.6	102.39	102.75	97.246	103.07	106.46	109.93	108.54	108.09	109.86	105.08	106.01	107.31	107.11	104.9	109.56	108.01	111.88	106.64	100.75	109.51	107.21	101.84	106.01	106.74	109.05	110.54	106.5
102.29	108.18	107.68	107.19	98.864	107.14	103.61	106.1	107.29	108.57	107.45	103.25	106.36	103.5	102.12	100.19	107.05	104.02	105.52	100.61	107.41	103.64	110.37	102.11	107.38	106.56	105.18	103.1	108.62	104.96	109.11	113.92	109.76	108.43	108.81	104.99	105.35	102.53	107.77	103.84	103.17	102.73	105.78	109.93	105.12	100.06	102.98	108.81	110.72	100.46
108.02	106.92	108.16	105.13	99.131	106.85	107.72	105.12	106.8	111.12	106.38	106.8	112.2	107.89	105.17	108.08	102.66	110.36	100.71	103.21	106.87	102.31	108.65	103.86	105.35	108.9	102.22	98.958	105.49	105.91	108.99	108.31	104.37	109.22	97.999	106.25	109.28	109.42	105.55	102.19	109.33	101.91	108.37	101.6	106.13	99.205	103.69	101.47	102.3	105.65
107.64	108.58	109.01	104.15	106.41	110.11	111.01	112.22	109.92	109.17	110.31	103.64	101.43	107.53	110.32	107.78	108.51	108.64	121.44	109.35	113.79	111.86	110.32	105.77	106.55	106.78	113.21	113.22	108.48	114.53	110.86	107.14	107.44	107.92	103.65	105.14	110.2	107.86	116.17	105.63	104.03	108.99	105.47	110.34	107.34	109.35	104.01	106.07	108.1	106.42
109.15	106.99	103.94	108.55	113.73	114.83	107.96	108.06	106.28	105.45	110.95	106.73	108.42	112.71	109.28	104.45	107.86	101.89	102.98	106.92	107.09	105.02	108.03	100.53	105.04	107.09	104.91	102.14	107.58	110	103.8	110.67	101.46	104.61	109.15	104.84	106.25	109.85	103.57	106.2	105.35	105.4	112.23	100.06	103.9	113.31	105.37	106.96	112.81	109.21
109.54	105.7	110.17	113.06	117.76	107.56	109.63	106.09	113.74	115.88	117.89	110.88	103.96	105.32	109.49	107.68	107.91	108.56	109.42	109.35	108.77	113.31	108.12	111.99	117.38	108.06	108.21	116.09	110.41	106.8	105.45	107.96	113.31	108.83	104.54	109.76	109.31	109.23	111.38	107.48	109.84	111.56	118.63	108.06	109.86	114.04	116.83	115.23	107.54	108.45
101.5	111.5	107.77	106.67	108.64	106.1	108.25	102.59	105.15	106.71	105.28	106.78	113.56	105.19	106.54	106.9	108.04	106.36	105.95	105.74	103.71	106.79	100.84	105.98	104.71	100.59	109.43	103.36	104.76	104.23	110.28	110.37	105.12	104.33	102.89	108.03	110.85	104.18	101.91	106.49	109.61	102.68	100.84	104.73	108.98	106.58	102.79	106.67	105.79	106.57
97.284	93.798	101.94	97.437	91.804	98.939	91.915	102.63	100.55	96.989	101.8	97.344	90.821	103.11	95.379	98.19	96.351	101.32	92.782	98.264	96.59	95.665	97.22	99.258	95.253	98.536	94.464	99.051	101.4	103.75	99.589	96.526	99.45	101.32	94.426	98.237	93.923	97.801	90.838	96.509	98.512	99.235	96.458	101.49	103.1	96.099	97.101	93.594	101.4	103.3
107.23	106.24	102.53	112.81	102.6	105.42	105.92	106.71	105.42	109.38	107.63	104.68	106.41	106.23	107.67	103.56	108.22	109.03	109.38	104.79	100.49	104.2	102.36	109.01	103.38	105.07	112.09	103.32	107.1	101.36	108.76	105.68	108.17	105.19	107.56	105.91	115.36	109.88	107.93	108.15	107.1	102.35	110.7	106.71	110.43	109.15	108.98	110.27	110.07	106.45
98.681	92.343	99.324	101.74	94.852	94.594	99.208	101.11	98.563	103.4	100.52	99.114	98.484	99.772	96.464	94.524	101.62	100.71	96.358	96.186	100.5	90.941	99.919	95.063	93.842	93.016	97.639	100.59	101.31	100.79	105.84	89.779	104.14	99.11	95.349	98.028	97.013	92.311	98.585	98.31	99.737	91.712	101.61	94.219	95.696	99.308	101.78	91.946	95.916	104.15
108.75	103.07	104.43	106.36	116.15	101.98	106.25	110.23	105.18	108.96	103.3	106.02	110.18	104.77	97.209	107.3	110.68	107.68	108.99	104.19	109.24	107.44	106.76	102.63	109	104.5	107.89	103.34	112.01	105.4	107.47	109.29	109.99	110.24	111.55	101.22	111.53	106.15	103.25	106.86	99.954	113.68	102.59	106.03	109.47	103.76	104.45	102.2	102.15	100.48
104.48	101.72	102.52	97.138	101.55	92.54	101.15	101.46	97.199	97.213	90.174	104.42	99.595	104.36	95.439	101.28	95.966	103.01	95.049	93.516	96.495	97.327	99.81	99.241	97.235	99.599	101.83	94.52	99.36	95.477	100.02	101	105.29	94.666	94.136	98.295	95.408	99.431	100.27	97.816	97.484	100.47	96.786	101.12	98.902	95.257	103.49	106.06	101.48	97.365
108.56	111.25	110.99	114.44	101.92	109.61	108.49	110.44	116.23	108.58	107.93	113.8	108.41	107.89	109.74	104.98	102.41	105.41	109.64	101.98	106.92	110.84	111.01	107.91	112.14	110.03	116.28	111.49	106.97	115.34	100.3	105.98	109.05	106.98	107.58	110.05	107.98	108.13	102.05	104.46	109.82	112.44	102.98	111.45	113.36	105.26	112.21	105.87	109.56	110.87
103.61	95.634	104.3	97.929	103.12	97.312	101.05	107.48	97.885	98.75	103.74	102.95	103.47	103.76	101.47	98.172	100.63	100.27	101.05	103.52	97.935	101.79	102.46	104.12	104.25	100.13	105.09	97.206	97.017	103.66	101.48	102.05	98.36	98.286	95.771	94.408	97.256	97.823	103.36	100.76	105.8	102.4	104.16	102.78	97.027	98.08	103.46	105.14	102.4	100.51
97.955	99.561	102.51	96.62	98.982	94.639	101.41	99.124	105.55	99.989	104.04	96.225	97.216	93.196	96.415	100.61	97.449	99.441	100.93	96.287	100.65	96.482	102.13	96.136	102.79	98.759	110.45	103.9	99.718	94.387	96.236	98.556	96.03	95.855	91.626	101.9	103.67	104.71	98.841	104.78	103.32	100.01	97.251	94.131	98.061	100.35	98.162	103.05	93.832	98.094
96.793	96.195	100.08	101.27	97.86	95.108	97.852	91.567	97.166	99.794	97.265	95.955	92.426	104.13	98.245	96.145	99.219	95.318	99.735	92.757	99.389	100.89	96.884	102.05	100.09	100.63	100.59	99.701	100.38	92.58	100.24	92.879	98.959	100.38	99.406	95.454	96.301	104.34	99.758	93.7	99.898	92.603	99.489	97.424	93.248	97.373	95.081	95.171	93.406	94.668
105.86	108.58	108.22	107.42	103.47	99.401	101.98	107.33	101.92	103.88	102.75	104.43	108.09	100.99	104.52	107.01	109.52	109.07	102.67	107.97	111.56	111.16	100.75	105.45	106.3	105.53	103.96	107.05	107.88	107	104.4	104.97	106.13	98.168	103.79	101.48	101.9	104.01	105.51	104.76	108.19	110.96	108.19	98.597	105.59	108.76	103.53	108.67	101.28	99.489
108.87	105.03	104.23	107.32	103.11	106.31	101.26	103.51	102.19	101.59	102.65	107.6	110	103.71	103.96	103.83	111.79	102.73	103	103.68	94.014	108.33	101.15	105.93	106.22	110.96	111.97	103.57	104.43	109.42	104.39	106.02	107.72	103.79	106.18	104.94	103.98	111.05	106.24	102.69	99.996	101.99	105.87	100.75	107.28	108.06	105.61	107	104.24	102.52
107.44	106.98	105.45	104.59	103.68	110.26	110.51	106.05	111.05	107.63	102.47	102.54	106.89	106.18	99.915	105.94	112.6	103.95	107.74	109.15	103.58	104.01	108.77	106.58	107.51	104.96	109.12	105.77	108.53	112.21	106.57	111.3	102.26	100.56	107.78	110.01	110.67	108.54	102.82	105.8	111.15	103.22	110.54	107.37	105.25	105.09	107.08	109.81	101.48	103.66
101.06	115.13	107.68	108.04	106.18	109.37	104.28	103.74	102.43	105.26	104.47	109.31	105.16	104.1	107.38	104.33	108.97	98.947	105.5	107.97	101.2	102.54	107.15	111.54	108.64	103.58	111.17	103.72	107.67	105.52	100.98	98.476	102.93	108.15	103.76	109.29	105.37	100.48	110.64	105.73	100.02	102.01	106.31	99.983	104	104.51	106.53	104.7	105.95	103.06
101.87	100.88	101.31	101.32	108.58	96.53	101.49	99.351	94.391	102.26	95.563	98.479	102.69	97.244	99.032	100.01	96.143	99.141	95.245	105.49	100.52	94.369	100.16	104.1	98.724	94.673	96.999	100.21	102.27	99.469	102.08	105.43	97.453	95.969	96.817	98.033	100.68	96.853	97.633	100.25	97.479	94.939	99.126	99.911	97.816	100.5	96.138	95.031	92.577	97.202
99.472	102.45	104.47	103.4	100.55	100.15	101.71	100.14	99.765	100.49	104.58	102.15	100.73	96.397	107.01	97.803	105.43	100.61	104.16	103.54	98.869	96.485	99.529	101.36	103.47	99.728	97.749	100.77	100.21	101.86	104.6	94.281	102.02	101.23	99.627	101.41	103.86	100.8	102.43	101.36	110.39	103.19	97.705	96.561	96.987	106.02	99.239	100.73	101.98	106.68
103.71	109.8	106	106.29	110.22	108.48	106.35	105.73	111.89	106	106.19	109.49	114.96	106.97	103.6	108.05	108.7	108.56	108.44	103.96	105.31	109.35	104.66	106.87	107.92	109.4	110.75	105.75	110	107.28	104.38	106.95	110.38	108.64	105.21	107.37	109.29	105.11	114.77	110.88	114.47	112.29	108.61	108.83	108.67	102.95	110.16	105.27	109.21	112.44
108.56	107.56	107.52	106.33	106.46	102.85	109.85	107.16	105.37	106.61	109.83	104.84	103.09	106.85	102.35	110.36	109.32	114.94	109.99	105.97	98.351	106.48	105.14	106.97	105.6	106.88	107.96	105.58	110.34	107.45	107.94	105.94	111.83	105.38	108.82	105.32	106.1	104.29	108.86	113.09	108.11	108.76	108.98	111.13	99.636	107.75	104.52	103.01	111.39	110.62
108.12	104.48	111	102.67	106.63	110.43	102.9	111.97	104.18	106.2	106.73	105.99	108.52	101.03	110.28	103.02	103.18	101.58	101.79	106.39	109.95	103.72	108.24	111.69	108.18	101.76	107.94	106.12	104.73	103.51	102.83	108.46	110.16	105.66	97.773	105.32	101.59	100.67	103.94	103.48	104.35	103.9	101.12	103.33	103.19	113.3	103.67	111.16	104.59	104.97
107.27	103.13	105.55	101.78	100.04	102.26	108.22	105.4	104.02	104.35	104.23	105.88	107.76	101.9	115.6	100.42	107.46	103.41	104.92	100.51	110.79	106.34	102.63	99.555	107.5	108.07	111.1	109.88	106.87	109.25	115.63	107.39	106.55	107.1	101.05	103.33	110.33	107.95	110.72	104.34	104.32	103.75	110.71	103.93	103.22	101.76	107.77	106.54	105.06	106.79
97.697	105.65	98.806	104.32	97.986	96.405	97.461	99.935	96.853	96.315	97.361	99.084	101.5	94.775	102.93	105.01	108.1	99.92	96.856	103.34	105.29	95.769	99.062	97.371	100.74	102.13	103.31	93.448	101.08	99.275	104.01	98.831	100.37	95.14	97.598	97.855	101.36	106.71	99.525	98.94	99.901	100.14	97.99	98.595	108.12	97.669	94.351	97.637	100.42	97.612
102.4	106.14	110.66	115.28	102.26	108.98	107.38	106.92	109.05	107.17	105.81	107.3	106.9	116.63	107.65	105.87	97.919	108.38	112.62	103.41	102.36	101.33	105.56	105.11	103.92	107.34	109.92	105.81	107.62	110.64	106.42	102.38	105.89	105.1	102.34	108.85	103.34	104.76	110.56	106.49	102.66	108.46	106.03	105.8	105.11	109.27	105.4	108.19	107.18	108.65
101.18	107.55	105.83	111.02	112.52	106.85	109.91	106.77	103.16	104.36	108.86	112.95	109.65	97.837	104.5	107.73	103.81	103.47	102.3	111.48	103.62	104.63	103.78	108.32	106.15	110.81	100.49	103.93	108.01	106.2	106.18	110.07	104.76	107.09	100.47	108.88	112.88	105.34	102.72	102.29	106.84	107.07	104.05	109.34	110.12	109.54	99.189	107.17	106.03	107.12
111.58	110.6	108.24	103.72	106.69	109.74	108.47	112.37	105.2	114.57	108.17	105.76	111.11	106.49	105.54	111.91	110.12	106.45	108.31	104.84	109.08	111.67	106.2	114.95	104.21	111.13	112.2	108.93	103.84	108.37	103.01	113.65	104.98	105.36	106.28	112.36	106.74	111.97	105.93	107.52	104.56	106.09	104.83	114.09	109.08	108.25	107.22	107.73	106.08	110.96
117.08	109.1	108.03	108.8	107.78	106.94	108.2	113.3	111.22	106.36	108.65	110.97	105.18	107.66	114.08	104.63	102.43	106.91	107.25	108.84	112.02	103.78	108.31	107.39	110.76	108.31	105.06	106.45	106.92	109.01	107.97	107.81	108.08	113.35	104.26	108.93	108.06	105.94	110.57	107	110.03	111.13	103.4	107.94	108.84	106.84	112.32	105.82	104.02	105.8
110.67	100.13	109.18	105.53	108.62	108.64	102.54	112.58	103.61	100.17	103.97	106.63	99.72	104.71	109.03	106.33	107.24	104.42	107.94	107.58	117.16	105.67	102.42	97.553	107.97	102.8	103.62	105.74	112.06	106.3	113.57	104.87	104.15	109.17	107.57	101.13	108.41	109.57	108.64	105.59	110.5	102.53	100.35	110.08	101.36	105.72	105.07	114.04	105.47	107.45
107.77	108.55	108.35	99.628	108.76	107.62	109.45	105.43	103.44	109.81	110.45	102.13	100.17	102.17	108	105.11	104.35	103.53	104.6	109.72	109.18	105.02	103.29	111.11	105.74	102.92	106.37	104.14	100.37	109.41	105.25	108.92	106.92	113.1	110.3	104.9	112.44	109.14	110.04	105.32	105.66	106.8	104.69	102.45	106.74	106.36	105.98	108.64	102.7	107.36
102.59	102.86	111.89	103.9	101.72	105.4	106.7	105.75	98.004	107.06	108.4	98.866	110.77	106.2	103.39	108.23	100.7	95.986	104.69	109.04	105.67	104.76	107.29	108.01	107.48	98.006	106.93	105.11	102.67	102.58	103.98	101.3	106.21	104.91	106.77	100.48	111.42	105.72	105.94	104.07	101.16	100.63	104.49	107.38	101.79	108.06	107.32	103.61	100.02	103.07
98.006	101.59	99.457	96.947	103.76	92.641	95.513	98.87	93.844	96.507	94.874	97.049	99.141	99.728	98.665	98.649	97.665	97.807	97.191	98.993	101.9	96.259	97.994	95.761	95.893	103.88	94.874	90.796	100.55	97.815	104.28	91.575	98.192	97.21	99.01	100.56	100.11	102.76	97.905	98.338	98.529	98.676	95.945	96.102	98.349	101.02	99.482	100.79	98.666	95.883
113.36	104.84	100.22	114.95	98.907	103.94	113.42	97.946	108.01	109.72	101.46	102.58	106.47	109.12	103.9	107.48	110.05	107.05	104.73	107.41	104.69	101.27	109.64	105.08	109.32	110.72	111.57	102.55	102.3	111.45	108.16	109.94	106.94	98.576	100.3	108	107	107.64	108.62	106.74	104.31	108.33	108.03	111.54	103.27	107.31	107.35	103.9	112.09	106.1
105.84	110.9	108.46	103.55	104.11	104.2	104.63	109.42	107.57	102.48	102.93	109.25	106.6	101.94	101.4	104.34	106	102.24	106.21	107.73	111.55	110.87	108.35	106.3	105.47	115.64	106.11	107.42	103.34	109.47	110.25	102.22	104.44	102.87	103.49	104.41	104.49	109.76	108.55	102.15	105.14	102.24	105.39	103.75	107.05	106.67	103.78	105.64	107.78	107.82
112.49	103.7	109.38	109.49	107.61	108.94	107.03	102.17	104.05	107.57	105.98	107	102.09	105.67	102.3	106.9	110.93	108.18	101.57	102.46	99.914	110.85	103.99	102.54	108.07	105.34	108.73	105.84	107.15	109.4	103.37	110.38	100.96	107.24	108.39	110.11	98.713	105.7	105.37	105.61	103.66	104.44	105.02	107.63	104.18	104.24	103.99	102.6	108.66	105.37
105.55	108.49	108.93	105.26	102.61	104.89	105.63	109.04	104.96	105.71	103.71	102.8	111.36	105.19	106.5	107.42	107.5	105.46	104.29	110.22	104.65	104.54	111.06	107.92	106.64	107.95	101.85	108.79	102.88	105.18	108.18	110.77	101.59	105.89	107.49	103.5	109.35	105.64	105.31	113.49	111.66	107.73	101.69	108.07	109.65	106.62	102.9	104.41	100.95	104.58
111.29	102.79	110.27	103.42	99.984	104.6	107.53	106.17	103.99	110.14	105.67	104.06	101.7	103.89	110.24	103.24	111.37	108.25	104.17	106.34	104.65	105.96	105.22	110.37	102.4	103.75	105.02	103.74	105.5	106.58	102.71	107.93	104.97	104.77	109.12	103.26	102.26	105.57	106.82	111.36	111.81	107.33	102.26	101.56	108.56	106.01	104.34	100.09	99.922	103.54
111.66	103.89	107.86	110.4	107.9	110	109.3	102.56	104.99	109.99	108.48	112.4	114.06	105.09	111.63	106.74	104.66	103.68	106.97	107.72	111.83	103.91	106.39	110.16	110.66	109.65	109.92	111.94	106.18	108.34	107.62	113.83	102.11	108.96	105.21	105.88	110.96	104.32	105.06	113.85	106.28	108.99	100.42	113.68	109.28	105.85	112.19	107.11	106.11	110.63
91.608	97.531	94.336	93.893	98.791	95.685	99.785	89.823	104.74	102.86	97.759	100.75	97.598	95.791	96.739	97.201	92.99	100.77	95.161	99.497	99.887	100.99	103.19	98.133	99.596	100.56	99.067	100.55	92.451	97.56	97.019	95.627	101.68	99.417	102.79	99.226	94.576	98.525	102.01	92.172	97.138	97.715	103.82	101.77	102.13	99.046	102.07	99.644	90.422	101.7
99.569	97.951	98.48	100.37	99.888	104.34	99.736	94.427	106.12	100.41	101.35	95.165	99.335	100.32	93.731	101.64	100.57	97.164	99.097	99.092	95.613	104.78	101.29	97.588	96.944	93.959	97.854	102.33	96.261	99.295	101.55	99.75	103.28	100.37	101.54	96.597	95.727	98.139	90.704	100.75	95.913	97.893	101.44	97.789	97.737	100.18	97.686	104.57	102.2	96.709
108.84	110.33	108.94	107.59	118.51	110.24	111.52	113.15	114.34	104.73	106.93	113.43	105.34	114.64	107.43	109.45	107.91	109.17	104.64	109.88	111.14	105.5	117.57	109.48	108.9	112.23	107.57	108.8	110.82	108.65	115.11	111.13	111.94	115.14	116.11	114.21	107.09	111.1	111.27	101.14	109.84	116.67	114.96	107.47	111.46	105.98	104.72	112.16	110.58	115.31
104.54	107.43	102.11	111.9	104.06	108.58	100.68	105.76	112.25	101.53	104.2	102.58	108.69	107.78	98.567	105.8	113.65	104.21	97.788	104.51	110.32	108.93	103.51	104.69	106.32	101.49	111.83	107.94	100.76	102.67	107.36	103.74	110.26	109.54	101.65	104.87	105.18	106.84	106.35	106.28	108.84	100.4	107.37	101.3	99.087	106.26	105.24	111.48	107.59	102.55
107.31	100.72	106.31	108.6	99.619	105.32	107.24	106.04	109.29	102.59	107.01	113.03	101.43	108.14	103.02	104.14	110.89	99.386	106.47	106.7	114.27	110.34	107.3	107.43	108.56	106.77	103.43	110.7	108.58	105.1	103.61	109	108.62	105.8	109.71	101.68	106.64	110.72	109.07	107.43	106.59	106.18	111.45	108.93	106.88	104.41	105.2	115.5	104.21	106.84
100.74	107.94	106.03	104.49	109.3	109.49	105.31	103.86	107.62	109.49	112.61	105.05	105.45	107.47	106.8	110.74	110.67	105.09	107.27	110.14	105.63	101.9	105.35	111.62	106.02	109.36	109.32	112.14	112.77	101.92	109.08	115.7	112.8	112.89	111.65	110.49	108.19	102.78	104.51	108.87	111.02	108.87	110.19	112.44	113.37	111.06	109.49	105.65	105.36	110.14
100.94	108.53	105.65	106.1	103.47	103.85	104.86	104.96	107.43	110.01	95.962	102.95	106.46	103.67	110.73	105.6	105	104.22	108.9	107.16	102.51	108	109.43	103.01	109.64	101.49	107.69	101.68	102.57	113.02	110.54	110.96	109.37	106.09	107.57	107.39	102.55	111.92	109.24	103.75	106.1	110.49	103.45	105.55	110.48	104.7	103.76	110.07	107.08	107.92
102.74	107.53	102.46	106.96	104.27	108.12	106.68	105.41	108.45	106.08	111.15	103.2	102.96	102.98	103.53	108.62	105.14	100.18	104.37	107.6	106.76	106.92	107.22	106.02	109.84	107.8	105.7	106.84	105.43	97.225	110.35	105.32	102.52	107.75	108.29	100.51	102.94	108.53	109.02	98.276	104.93	103.83	105.25	105.01	108.06	104.46	102.02	112.99	105.89	103.43
100.49	96.522	103.42	98.252	106.01	96.047	97.545	94.999	104.8	103.35	101.34	95.408	98.144	98.186	96.094	101.01	97.751	94.797	96.358	103.26	100.32	89.642	102.3	99.094	101.43	93.826	99.098	97.444	97.413	98.794	94.941	92.189	95.278	99.224	92.835	100.72	103.83	106.78	95.381	101.12	96.194	98.241	100.61	100.2	101.01	98.209	103.72	98.067	98.006	88.476
97.47	96.099	98.187	93.666	100.76	105.09	100.42	105.41	107.01	97.539	97.152	99.104	96.512	102.21	101.38	100.22	100.07	107.29	97.141	99.333	98.142	97.704	99.057	100.91	102.64	99.034	101.05	102.61	95.403	93.725	99.125	104.68	99.421	101.34	100.38	99.642	97.795	96.976	100.99	99.675	100.75	99.623	101.92	103.93	107.26	101.88	102.79	98.218	95.013	103.85
104.79	108.28	106.2	113.24	112.9	101.18	114.19	108.51	111.61	105.62	110.11	108.7	112.43	114.6	105.37	102.67	108.96	108.14	108.95	108.74	108.91	106.86	108.36	111.3	104.54	109.53	110.91	110.77	100.15	109.82	109.87	103.66	105.55	111.67	106.37	113.59	116.3	110.74	109.47	109.44	109.07	114.81	101.7	107.43	105.44	109.38	106.36	107.66	109.05	106.35
100.96	100.48	106.16	105.44	108.87	109.28	106.7	106.1	108.24	103.4	100.09	107.23	101.69	100.78	104.99	109.66	100.9	111.36	104.64	109.86	110.48	106.81	103.94	102.29	110.51	112.13	102.67	106.91	107.02	108.19	107.02	104.8	105.99	102.25	105.42	103.89	107.94	103.68	103.88	103.82	103.06	98.494	106.51	102.86	104.69	110.89	103.9	106.64	103.94	109.41
107.89	108.19	114.92	109.04	105.38	111.25	115.47	107.83	114.85	102.77	110.4	104.86	109.25	115.57	106.56	103.49	105.03	110.56	112.77	106.33	107.71	107.94	112.59	108.46	114.02	110.69	106.31	110.47	104.18	109.11	116.44	106.31	112.3	107.63	107.72	104.15	114.18	109.19	110.7	103.37	114.45	106.73	104.94	110.94	105.1	107.05	111.81	109.83	107.7	104.56
101.9	111.23	111.26	104.05	103.25	101.72	97.927	107.61	106.58	107.86	105.2	103.94	101.57	114.16	101.51	101.96	112.22	104.86	106.02	103.72	105.32	109.13	103.29	105.92	105.96	106.33	104.87	113.28	107.69	102.3	108.98	106.86	107.75	109.75	109.31	102.99	99.635	108.03	103.4	102.42	107.34	96.534	104.13	102.09	103.14	112.21	104.7	108.84	107.41	105.97
99.68	95.815	94.501	100.15	105.18	102.18	102.28	100.35	101.6	102.55	100.28	96.922	98.26	95.36	99.06	99.691	99.176	103.64	101.1	100.14	94.761	101.63	107.67	95.154	99.109	99.6	106.8	102.78	103.14	100.18	99.244	104.69	101.42	103.13	96.13	102.47	109.52	99.15	103.49	99.936	103.48	104	87.606	96.859	102.81	102.68	100.72	103.61	97.289	97.227
107.13	107.87	109.47	106.36	105.44	108.76	109.85	104.44	112.53	107.47	108.58	107.84	104.59	112.49	107.49	113.38	107.98	111.29	110.63	103.21	102.93	106.68	105.25	111.39	108.16	105.94	110.86	113.65	107.06	102.65	112.48	106.3	109.29	114.82	106.76	107.2	112.2	105.83	110.97	110.56	104.96	107.23	110.4	103.9	112.21	110.63	100.4	109.21	107.14	110.04
107.14	110.44	113.09	105.56	102.37	99.167	98.957	105.53	109.13	102.87	104.6	105.63	102.92	102.12	102.96	100.86	107.58	103.19	107.69	103.86	109.53	101.92	110.97	113.87	108.86	109.69	108.49	104.58	106.61	107.8	108.21	102.74	106.93	111	106.23	107.79	103.18	100.45	105.85	103.76	97.902	100.71	104.01	106.69	111.57	101.86	102.1	107.67	111.04	109.57
104.32	113.12	102.88	109.59	103.78	110.24	112.32	115.4	103.99	113.49	108.18	101.83	108.73	113.72	109.57	111.09	107.94	110.2	106.59	109.78	108.72	105.07	104.85	109.54	107.7	109.46	106.81	104.53	104.73	109.23	107.02	100.13	104.63	109.6	106.47	101.27	111.74	109.26	104.36	113.37	108.99	105.92	105.63	103.12	113	108.84	108.05	118.46	108.88	106.38
104.3	109.01	108.98	110.43	109.6	113.23	109.86	111.75	113.22	111.69	113.9	110.25	114.69	108.82	104.51	110.72	106.66	110.63	107.18	114.68	111.16	102.57	106.67	105.65	108.59	109.72	116.39	104.6	106.3	110.72	107.72	108.85	118.38	108.81	107.29	102.48	107.44	110.71	108.74	108.34	102.42	112.1	114.68	111.56	109.38	108.32	108.03	113.14	108.42	108.28
102.9	103.18	106.69	100.09	101.04	103.36	103.18	110.87	110.1	105.82	105.45	105.7	107.58	105.63	110.79	104.31	105.35	106.14	100.25	110.13	105.4	107.14	109.59	107.31	107.56	99.564	100.07	104.77	106.42	110.77	106.19	109.29	105.86	103.05	106.38	101.39	107.24	112.14	111.04	105.01	116.67	105.5	102.77	101.51	115.21	101.75	105.18	104.1	102.17	109.38
107.01	110.04	105.8	103.07	109.17	105.8	111.32	108.15	105.33	99.491	105.79	102.91	106.72	105.49	111.66	102.19	107.79	106.05	109.43	112.82	102.49	109.72	103	98.084	110.02	107.86	107.12	107.18	109.93	102.22	105.32	105.24	103.75	99.417	107.12	108.88	104.49	107.72	102.9	109.99	105.55	105.86	108.68	104.67	106.31	107.79	103.82	103.86	105.37	106.7
106.87	105.23	110.68	110.98	114.13	104.77	109.06	107.61	100.27	109.15	108.11	107.31	107.33	105.55	105.87	108.8	110.67	105.46	106.74	111.05	111.39	108.92	107.57	110.78	106.22	109.92	106.26	101.47	112.4	105.02	106.78	116.97	104.76	111.53	110.46	107.03	109.23	109.47	104.26	105.96	106.61	111.4	108.03	108.85	103.68	106.16	105.14	107.68	108.56	111.24
98.171	100.23	97.351	100.66	100.86	100.88	103.75	98.602	93.646	99.61	98.576	101.51	102.69	100.07	99.693	98.461	95.689	100.83	106.22	94.544	101.94	96.486	91.705	96.328	93.803	94.658	94.747	97.424	96.805	95.942	107.51	90.378	100.84	99.974	93.13	91.689	94.98	93.457	89.723	98.48	100.46	94.836	100.8	96.137	101.36	93.334	102.41	96.774	108.13	98.612
107.23	104.68	108	112.19	105.83	104.4	108.18	109.84	109.66	106.92	109.07	107.12	106.73	110.2	111.17	110.01	108.37	112.32	104.14	109.98	106.43	106.69	107.79	109.38	114.6	107.58	105.49	99.789	107.33	109.28	104.67	108.41	109.79	103.48	111.81	104.84	112.61	109.18	114.67	112.1	101.39	110.79	115.03	108.18	104.91	109.84	111.87	113.27	106.59	107.66
98.008	96.586	94.545	98.341	99.421	102.01	91.018	98.207	100.44	103.01	93.006	99.378	101.04	101.35	101.25	103.84	93.27	98.197	100.98	101.64	96.029	98.108	105.45	102.71	97.457	100.79	93.556	101.74	102.66	94.766	105.2	94.997	97.54	99.191	94.487	95.603	98.58	106.8	95.734	95.438	93.984	97.446	94.214	102.86	99.064	100.53	95.617	96.904	95.68	96.928
104.55	105.81	107.08	107.73	111.04	104.76	108.29	106.35	108.07	102.93	103.29	107.86	115.91	102.35	106.53	109.52	110.66	105.81	104.02	105.21	107.51	105.53	101.17	107.64	109.8	109.33	103.08	100.34	104.24	107.98	100.21	105.06	106.17	109.65	113.03	101.59	104.8	112.96	108.47	104.24	106.44	103.4	105.13	106.46	103.91	101.13	112.54	107.1	108.46	105.92
109.73	108.41	109.14	105.77	112.79	108.61	111.11	106.32	106.15	108.17	106.25	112.65	108.69	109.24	111.99	109.39	108.87	112.81	112.55	106.54	113	109.14	108.57	107.48	107.17	102.67	106.55	104.59	104.66	114.37	113.85	113.14	108.21	105.75	112.53	110.43	112.9	107.33	102.79	103.9	105.47	103.27	108.39	109.18	108.42	103.59	114.81	110.67	99.253	106.67
105.8	101.64	109.37	110.34	101.97	105.77	104.12	111.36	112.8	106.21	109.52	106.82	105.38	107.01	101.32	107.74	109.1	104.21	109.75	111.85	105.42	106.2	108.57	112.14	110.87	106.73	107.55	108.13	106.67	110.82	110.79	107.34	109.07	107.55	107.21	105.94	107.67	106.07	107.79	109.48	105.6	108.76	112.2	104.38	105.56	110.22	106.73	111.22	107.62	104.04
109.15	106.84	105.39	110.36	104.23	102.44	108.1	106.72	105.85	104.89	103.36	107.42	102.84	103.95	108.15	105.02	105.29	108.38	106.69	105.87	109.79	104.31	101.46	110.45	109.52	107.88	103.91	105.98	100.39	109.82	108.85	101.9	106.63	109.06	99.26	112.1	110.4	107.5	108.23	104.1	107.55	107.28	103.51	104.11	101.15	105.73	110.82	106.7	110.05	106.62
99.653	98.094	99.905	96.429	102.15	94.545	97.728	98.46	105.39	98.882	95.151	102.72	94.172	95.602	98.049	97.77	96.806	97.127	103.48	100.81	98.612	98.05	100.13	101.48	100.07	97.03	93.353	96.743	96.928	103.49	95.187	100.45	100.13	90.886	92.049	98.776	98.246	95.653	100.84	93.626	96.864	97.832	104.23	97.97	97.932	94.703	102	96.834	97.18	101.22
90.56	98.194	99.159	96.742	99.418	95.988	97.748	95.099	101.98	99.136	98.245	102.3	100.59	98.05	97.097	98.251	100.79	97.418	96.858	101.67	98.187	91.993	95.019	98.835	97.424	95.711	99.472	95.118	104.62	100.38	96.102	96.576	98.54	99.434	100.3	96.366	92.965	95.522	94.558	93.328	98.501	99.028	94.155	99.876	101.99	100.37	96.163	97.744	89.303	101.27
102.72	109.4	104.95	106.12	106.35	103.88	101.87	101.4	105.76	106.03	102.44	101.28	105.02	104.23	101.14	105.77	100.86	105.2	108.21	106.01	101.96	110.75	103.77	106.71	105.41	106.26	103.91	103.87	112.42	107.52	113.57	110.18	108.53	104.21	106.65	107.22	104.24	99.639	109.8	102.99	103.9	102.11	110.06	108.09	105.81	104.98	109.38	107.28	106.14	111.05
109.1	110.42	104.03	110.7	101.2	105.67	109.61	109.79	102.93	109.65	110.67	108.09	108.37	111.81	105.68	113.41	114.31	109.01	107.37	109.72	106.58	105.28	107.12	106.16	108.09	109.09	104.22	108.53	116.38	111.36	108.45	102.59	111.71	107.09	111.53	110.07	110.38	108.01	116.98	108.46	110.13	110.33	105.11	108.17	110.96	110.66	107.76	101.36	111.27	103.54
101.39	111.09	103.95	103.42	109.5	107.96	102.64	106.25	112.16	108.15	109.15	106.47	110.89	110.12	110.7	103.2	99.211	108.38	107.19	110.61	104.94	105.44	103.21	101.57	108.07	104.72	104.66	105.46	104.62	101.9	108.04	113.18	112.47	106.71	107.89	101.29	107.09	103.3	118.03	107.4	105.43	101.36	105.66	106.89	97.326	106.75	105.4	106.69	107.71	107.2
110.27	106.03	106.7	107.39	108.82	103.18	110.61	107.26	117.47	108.55	108.37	111.43	109.24	110.82	104.15	108.44	110.94	109.66	106.35	107.62	107.67	99.137	100.94	105.3	106.85	109.44	104.89	106.57	101.8	107.04	105.54	104.34	106.16	103.36	107.51	106.47	110.28	103.82	97.871	100.49	106.72	107.29	102.38	101.32	109.95	106.76	105.92	102.67	106.24	101.06
99.344	96.708	102	93.826	95.897	96.213	98.573	101.01	100.64	96.37	95.363	98.429	102.17	95.701	98.998	92.476	99.749	101.51	99.505	96.923	95.296	99.869	93.284	96.294	102.01	100.04	100.94	94.311	97.554	94.807	93.175	105.5	100.2	102.35	96.647	93.759	101.87	94.08	99.075	98.429	95.492	100.99	104.58	97.068	98.702	100.32	95.271	98.512	94.637	90.886
109.6	102.39	107.25	107.66	109.27	110.33	103.52	106.43	103.32	102.04	110.82	113.36	104.85	108.8	101.08	110.78	103.7	112.68	102.45	105.22	102.57	113.62	111.58	105.82	105.91	108.84	109.01	109.14	109.62	108.48	107.27	105.36	103.76	104.72	108.54	102.82	103.93	104.7	106.38	107.36	111.37	103.79	107.04	112.45	100.27	110.37	108.76	113.17	104.88	108.34
104.05	105.8	109.82	110.55	104.04	98.775	108.93	103.93	106.69	101.08	102.21	106.26	106.84	109.27	107.58	105.79	110.95	102.78	108.32	107.76	106.51	110.13	106.16	106.36	108.67	104.91	103.7	109	100.4	103.18	104.41	115.49	102.21	107.1	105.5	107.54	108.37	110.7	106.73	101.13	106.08	105.95	110.09	103.32	102.52	95.5	104.91	109.59	102.4	107.12
103.39	105.87	110.75	103.29	102.6	109.71	110.95	101.96	105.54	105.47	109.2	108.09	108.77	103.2	106.28	104.98	103.13	108.48	101.57	100.35	105.9	111.22	109.35	101.31	107.57	107.35	105.53	103.97	103.22	104.94	104.33	105.39	111.42	111.33	103.6	104.55	108.81	105.99	107.73	103.17	110.33	110.46	107.83	104.52	106.07	106.82	105.69	99.529	107.87	108.14
105.83	105.17	105.6	98.755	109.43	102.34	104.8	107.28	101.13	107.21	105.21	104.12	104.26	101.44	105.1	105.95	110.65	100.76	107.01	101.55	103.91	107.11	103.51	106.3	108.06	104.48	108.1	103.59	101.99	107.06	101.16	105.24	105.81	107.55	106.73	113.31	98.905	107.74	107.06	100.63	113.09	105.12	111.23	106.9	105.13	108.88	104.95	109.64	107.43	104.25
98.121	92.724	96.901	99.27	100.72	104.67	97.106	95.588	94.048	94.268	95.214	96.532	98.498	95.43	98.354	99.506	97.574	97.616	98.658	98.164	99.545	97.849	96.954	99.241	100.11	100.35	104	92.173	95.139	100.41	94.43	99.866	94.628	97.328	102.41	93.464	97.793	102.66	108.66	96.981	100.29	91.298	95.968	94.298	102.74	100.77	96.836	97.342	102.66	100.51
112.14	103.37	107.65	107.98	108.73	108.23	110.01	107.71	105.53	104.03	106.55	112.89	111.72	108.92	105.61	106.29	102.93	110.77	103.86	107.32	104.43	107.65	105.23	106.09	107.82	106.8	107	111.52	106.17	104.25	108.42	106.91	107.04	111.35	112.35	105.65	107.43	100.86	103.39	110.54	103.58	115.17	105.6	105.84	107.85	104.35	105.27	107.14	103.94	108.14
105.59	99.56	106.4	106.04	106.04	103.68	106.05	106.41	106.15	101.87	106.06	107.78	110.95	106.32	106.28	108.05	106.57	106.83	109.05	95.688	103.52	105.37	100.29	103.95	104.2	110.59	106.8	106.4	110.86	105.6	108.72	107.54	102.61	102.26	101.3	104.46	97.662	103.35	105.77	103.18	97.536	100.1	107.57	100.57	111.31	97.819	106.03	99.845	110.39	111.08
102.11	103.81	103.6	100.01	103.92	106.27	103.37	103.76	101.29	110.26	109.34	108.84	106.31	102.29	105.84	101.94	109.19	103.54	97.759	106.34	108.55	104.57	105.46	100.01	105.74	101.48	105.33	107.53	105.62	101.43	109.72	104.39	103.63	111.71	103.03	103.7	106.4	107.68	98.665	106.74	116.33	106.31	101.97	109.99	105.01	102.48	107.48	111.76	102.91	109.21
103.44	105.55	106.97	104.07	98.792	106.54	101.69	106.92	98.919	102.27	105.67	119.37	102.86	107.59	104.85	103.63	104.75	113.28	106.33	104.73	104.37	110.79	103.44	108.63	108.38	111.16	107.9	107.53	101.66	107.05	105.89	106.69	101.61	111.68	107.12	107.23	105.86	107.73	106.45	104.88	103.66	102.55	103.88	102.87	102.22	111.3	105.77	105.75	105.62	109.08
109.06	99.642	110.44	120.43	101.64	108.7	106.72	112.54	103.97	107.65	102.33	106.89	104.1	103.32	111	108.24	111.73	113.45	104.79	109.33	115.17	108.37	114.47	114.58	102.39	109.54	112.23	108.65	104.94	107.9	108.34	104.3	105.17	110.44	107.88	108.88	108.73	106.11	107.63	113.58	105.41	105.34	106.13	106.23	106.33	112.39	112.28	106.25	111.87	110.04
112.18	111.69	114.52	107.12	113.58	115.29	107.71	104.67	111.7	108.93	103.38	110.38	110.91	104.32	104.91	108.2	105.92	103.42	109.1	111.18	111.18	106.13	108.77	108.38	108.85	108.16	105.01	106.86	115.17	106.92	104.77	109.45	105.86	104.49	111.46	103.97	113.75	108.79	109.02	109.73	110.32	99.053	103.43	105.74	113.11	110.07	110.33	103.86	105.23	107.13
111.42	115.99	111.69	113.62	112.99	105.52	107.97	110.24	107.04	111.48	107.7	112.15	111.45	108.83	110.08	110.9	113.61	115.86	111.05	107.11	111.03	111.48	109.03	109.04	112.62	104.34	106.19	110.82	110.13	114.12	111.7	106.37	109.52	110	104.73	116.07	113.09	108.63	113.23	110.06	106.28	114.82	109.65	104.02	112.87	110.82	114.31	109.79	114.12	105.63
105.64	107.56	105.26	106.87	108.63	105.2	103.95	103.33	107.08	105.59	106.72	102.16	104.36	102.28	102.33	100.91	106.83	99.117	106.08	104.92	104.31	108.97	104.56	100.05	100.9	110.52	107.92	103.65	106.6	105.11	104.39	107.85	104.44	106.13	109.5	106.54	106.78	104.64	106.6	107.81	103.38	101.88	103.46	101.89	105.52	102.65	108.75	105.18	103.36	109.54
108.16	108.92	106.86	110.88	116.29	104.32	110.72	110.27	109.02	108.34	105.76	113.96	103.14	113.69	106.59	109.6	106.01	112.22	104.51	107.71	110.16	109.36	104.16	109.89	107.92	106.79	105.21	113.3	107.56	110.14	111.07	114.06	108.9	108.96	113.52	103.11	107.96	107.25	107.34	107.73	106.44	106.2	112.14	104.82	107.32	110.51	106.28	109.83	109.92	109.54
105.75	110.38	102.13	107.62	109.89	105.44	104.6	110.23	107.91	102.16	100.77	101.17	101.35	106.99	106.33	109.02	106.46	105.91	105.09	107.05	106.12	108.2	107.6	105.14	109.86	104.8	107.49	104.12	105.57	105.82	104.9	102.34	109.06	111.53	112.42	108.75	104.95	106.34	105.49	106.92	104.65	104.52	109.33	110.04	98.901	104.19	101.29	101.67	101.56	112.94
103.1	110	105.36	103.21	111.99	105.89	100.81	107.23	109.43	106.76	108.64	109.12	105.85	104.6	108.93	105.98	102.77	105.51	106.76	105.91	106.18	105.22	102.33	109.06	104.92	102.28	107.1	107.45	108.4	107.93	104.68	111.28	112.07	107.69	107.66	105.81	108.49	105.41	100.71	106.93	108.56	105.2	109.7	110.38	104.09	114.61	109.79	103.24	101.12	106.08
104.02	107.27	108.54	104.42	106.53	105.09	107.5	109.55	103.42	113.24	107.74	110.79	110.3	107.47	109.09	110.87	109.94	113.33	103.22	110.69	107.35	112.34	106.37	105.55	110.34	111.09	109.51	108.97	109.72	114.19	108.83	105.23	107.74	108.69	108.19	106.72	117.85	108.15	110.75	112.3	114.75	111.49	105.8	106.01	111.26	104.93	106.19	104.4	102.21	112.27
[truncated: 150 more rows]
[truncated: 150 more columns]
