# Supplementary material for: Genetic dissection of main and epistatic effects of QTL based on augmented triple test cross design
Source: PLoS One. 2017 Dec 14;12(12):e0189054. doi: 10.1371/journal.pone.0189054 (PMC5730204; doi:10.1371/journal.pone.0189054)
Supplement: S10 Supporting Information — (ZIP) [file pone.0189054.s010.zip › z6_1300_0.2_5.csv]

98.941	103.92	100.32	103.38	100.6	101.52	107.02	102.9	94.333	100.27	104.51	112.12	98.988	107.65	103.47	103.26	102.56	103.76	101.08	111.15	109.33	111.74	108.38	102.69	103.85	113.08	103.89	108.8	103.95	103.98	113.07	97.641	97.93	109.45	99.368	105.89	96.202	110.61	106.93	106.26	108.79	98.197	107.32	99.788	106.42	106.14	108.72	102.51	113.03	112.67
100.6	102.39	104.42	106.92	101.54	106.07	103.51	116	97.507	104.76	117.71	112.84	106.7	111.9	100.45	101.6	95.777	102.42	114.23	104.72	100.21	99.34	105.09	102.17	105.88	98.066	98.271	104.49	104.32	109.66	109.86	105.09	108.53	102.29	108.3	104.24	101.82	99.937	109.28	102.62	116.93	109.27	99.169	111.91	102.25	109.57	109.29	112.67	113.62	115.27
96.488	106.95	109.08	103.52	104.3	107.51	104.16	111.34	107.34	108.68	110.08	109.11	105.58	103.99	109.06	105.13	112.84	106.89	111.81	107.13	103.65	104.23	98.633	101.8	96.679	103.42	104.72	96.893	104.6	110.66	112.05	109.22	105.23	99.299	102.09	107.68	108.09	111.69	109.16	104.87	108.1	105.09	101.63	115.99	105.56	106.67	110.26	104.88	107.01	99.492
112.01	103.77	107.22	104.93	101.06	102.78	111.36	106.54	116.09	103.87	111.94	110.82	101.19	106.07	115.08	108.07	105.35	106.14	104.24	103.97	104.08	104.31	97.114	100.32	97.32	101.22	106.75	105.94	107.16	101.65	96.499	104.31	114.91	105.46	101.7	106.51	102.71	104.21	109.02	100.63	111.6	100.15	114.64	101.05	102.76	107	110.74	100.01	105.75	108.65
99.71	102.02	102.58	113.68	104.74	100.99	105.87	105.75	105.37	104.19	111.88	101.92	105.6	110.73	97.42	111.4	104.48	101.82	99.833	101.13	108.68	112.34	114.08	100.41	109.33	99.107	105.51	104.19	109.36	117.41	106.26	105.39	107.55	110.12	106.82	109.04	109.23	108.58	117.64	105.06	105.43	105.06	103.52	115.45	103.07	107.45	104.52	109.3	111.36	106.9
105.6	117.56	110.74	102.64	105.43	102.95	114.58	109.71	112.9	105.25	111.15	103.09	113.46	102.65	113.14	109.17	107.4	112.94	114.04	102.03	114.01	109.7	104.8	98.337	103.52	116.09	104.6	113.48	105.74	107.81	106.27	95.587	111.24	97.437	106.45	107.69	103.64	99.984	106.2	107.01	102.3	110.95	107.19	107.39	105.1	103.37	119.03	107.75	105.81	108.33
108.1	111.25	112.86	107.04	115.93	103.94	104.82	123.34	107.2	109.21	106.69	110.8	110.56	106.37	107.35	107.66	116.25	115.83	111.24	113.27	103.45	105.04	117.32	112.87	108.6	111.29	108.29	118.23	109.82	110.4	102.99	109.61	110.39	109.21	104.78	111.94	106.7	109.71	112.81	103.63	102.49	115.17	106.32	101.87	106.71	113.38	111.94	103.42	117.52	110.22
107.58	101.05	112.13	102.25	113.78	99.734	110.51	103.69	107.8	101.73	110.82	106.25	114.88	107.68	106.71	109.11	101.53	104.36	107.95	104.61	106.31	111.59	109.07	110.94	108.63	113.57	111.01	112.82	107.16	104.43	110.8	107.43	109.35	113.25	108.05	108.54	111.33	102.64	110.27	96.787	113.35	105.38	106.26	104.01	111.58	116.55	99.457	112.89	109.62	106.47
101.98	104.99	114.44	106.76	95.019	108.48	101.23	108.85	111.05	113.99	112.11	105.02	102.67	108.21	102.33	104.23	109.29	111.05	107.4	108.72	97.882	118.98	106.92	107.79	112.13	110.83	108.81	116.4	104.86	112.08	111.66	109.91	110.06	106.48	110.2	108.58	101.64	109.68	119.33	111.56	108.16	108.16	111.18	105.43	100.9	112.6	106.85	101.44	102.33	102.91
108.14	114.71	99.629	109.25	105.38	106.15	109.34	112.46	107.34	104.59	111.06	107.57	112.9	106.46	98.212	117.27	101.64	112.68	100.1	103.86	107	110.18	113.41	100.3	103.52	111.93	106.33	104.55	108.58	103.71	106.73	104.8	114.85	94.886	106.33	102.54	113.83	104.76	109.07	111.86	112.12	109.42	111.42	108.38	101.59	109.91	107.94	105.5	111.77	109.15
108.16	112.03	117.19	114.88	107.79	109.57	109.77	114.2	109.43	105.23	110.42	109.42	109.33	115.89	106.87	105.8	111.9	109.03	110.88	109.31	105.1	102.84	105.45	102	115.1	110.67	112.78	102.68	102.09	107.99	101.97	110.85	108.6	104.54	106.4	102.42	104.96	107.77	113.29	112.84	110.56	104.03	111.99	108.45	113.03	112.09	107.29	106.66	104.63	108.04
101.51	104.4	98.472	102.6	105.56	103.65	95.008	106.68	106.45	100.91	92.22	93.564	94.24	102.36	101.9	102.58	103.25	102.45	99.786	97.538	100.75	107.08	100.14	107.48	100.02	102.12	103.51	100.9	107.12	95.485	103.42	107.84	105.25	105.83	100.66	100.04	100.28	94.28	99.849	100.25	99.409	93.451	96.41	101.95	103.73	90.549	103.61	94.515	101.24	94.947
99.091	111.41	99.967	108.15	110.24	106.6	114.01	113.48	106.89	112.22	105.29	112.36	108.68	108.47	112.25	108.55	98.934	115.02	108.01	97.731	105.46	108.9	115.25	109.93	108	108.24	112.38	102.5	112.64	107.81	105.69	113.73	111.02	102.3	107.05	113.4	116.92	106.21	103.3	107.77	104.16	113.68	107.95	98.782	104.66	101.45	109.44	105.53	116.58	106.9
109.56	107.26	104.11	107.98	102.12	99.896	111.18	96.761	104.77	102.43	109.72	103.38	112.76	104.65	106.46	101.61	110.03	102.4	107.75	109.08	113.19	103.09	105.3	105.61	112.16	109.18	109.09	111.91	101.01	100.07	114.5	103.67	95.321	105.89	109.04	109.98	114.87	96.059	104.21	97.97	102.84	111	113.48	103.53	112.68	106.5	106.43	113.44	99.524	102.99
108.9	100.59	107.3	108.69	102.07	103.85	107.33	102.08	103.52	101.89	108.75	103.13	105.6	111.16	105.21	109.93	104.22	111.97	105.17	95.278	100.79	104.2	100.53	113.97	96.532	113.41	104.07	103.62	100.72	102.4	108.53	110.96	109.8	108.09	100.31	99.399	102.17	108.25	108.8	105.5	96.45	109.85	108.45	112.07	103.16	106.77	108.07	99.64	107.96	103.65
113.05	106.48	115.98	109.68	112.51	103.31	98.549	106.65	104.8	106.66	109.33	104.23	99.481	109.53	107.47	109.39	106.75	113.09	103.36	102.97	115.39	107.98	106.2	99.066	110.79	108.32	105.53	106.26	114.02	110.15	111.37	104.67	97.139	100.26	107.68	105.93	110.11	115.56	105.03	116.14	119.84	107.91	100.35	100.25	102.56	104.04	110.54	112.22	100.95	98.341
105.22	106.27	115.55	108.67	112.45	113.97	115.02	104.41	120.01	112.58	117.43	114.14	109.84	113.81	111.15	109.44	106.67	119.75	119.03	110.45	118.06	113.77	108.4	111.51	114.62	117.92	114.23	107.69	112.51	111	107.35	107.54	120.12	111.93	112.74	112.9	113.62	110.1	105.82	116.21	106.65	112.55	111.08	103.4	101.35	107.1	122.03	110.74	120.98	108.92
101.76	102.9	96.506	94.953	97.935	94.012	96.21	91.953	97.794	98.219	88.948	95.773	101.26	95.437	95.1	94.057	89.911	100.96	103.15	100.84	99.216	102.15	99.191	95.518	102.84	99.397	100.63	98.04	101.94	101.89	92.232	92.559	101.5	99.394	99.89	95.101	97.19	99.998	89.723	95.55	105.26	108.91	96.541	94.839	100.8	96.752	97.389	94.745	98.216	99.315
104.98	102.02	109.84	100.83	124.28	104.03	106.69	116.12	102.26	109.67	103.77	102.99	110.71	107.94	104.8	102.85	113.41	103.09	108.68	109.32	106.86	96.146	103.21	105.59	104.33	113.16	100.76	109.33	103.3	103.77	105.73	97.282	102.14	98.652	110.09	119.86	103.74	110.97	105.53	110.74	111.15	104.93	116.44	114.96	106.89	105.76	99.608	104.53	101.63	105.47
110.92	98.71	109.79	105.69	106.3	109.75	104.27	106.44	101.67	105.39	108.59	103.99	107.77	104.25	104.6	107.49	102.47	107.7	102.54	106.22	118.77	109.52	105.32	101.05	105.23	112.36	103.77	118.15	106.44	99.547	103.11	102.22	102.61	105.51	97.043	102.32	114.64	105.46	115.84	101.79	102.25	111.3	107.13	105.46	109.52	104.65	104.67	105.94	107.9	103.95
106.06	112.96	110.97	113.77	111.04	103.12	104.64	106.59	111.6	105.38	111.39	108.84	105.96	105.91	105.53	109.69	111.72	113.04	107.46	115.43	108.8	105.5	101.56	106.03	103.16	112.43	108.86	116.55	106.56	117.41	111.05	100.81	103.54	102.53	103.65	109.8	103.43	102.49	104.97	115.67	112.02	98.542	107.47	109.12	115.67	107.18	101.87	113.32	107.81	110.26
96.886	105.58	100.31	103.25	87.539	97.03	98.112	106.93	97.856	92.817	104.97	98.258	91.34	92.863	99.184	90.357	94.42	110.65	102.58	97.88	99.613	105.56	90.785	100.8	101.37	100.91	96.977	92.743	106.32	89.382	90.165	92.623	101.17	99.899	98.62	99.542	91.933	101.72	94.583	100.3	98.1	101.26	92.683	99.694	96.775	102.08	99.717	101.72	96.932	101.29
102.13	107.37	101.91	98.73	102.8	107.76	109.42	108.97	100.76	98.063	103.35	106.8	104.28	106.77	106.11	92.313	105.14	105.62	113.01	107.24	103.42	103.28	107.45	93.214	109.95	103.01	105.93	112.76	92.538	101.77	111.97	110.2	107.96	113.35	105.41	103.19	98.459	110.73	102.63	104.27	108.37	109.95	108.4	108.83	104.76	106.84	99.257	111.24	103.21	103.49
98.769	94.919	92.795	93.644	102.48	98.168	93.214	92.802	92.65	97.608	102.77	98.985	106.02	100.11	98.15	94.668	92.468	98.618	92.937	98.556	100.64	99.83	99.116	92.833	90.469	101.49	95.567	99.652	91.264	100.97	104.83	102.22	101.22	95.184	99.4	94.977	95.263	99.258	104.63	104.77	106.67	101	94.356	97.583	101.35	94.424	95.687	100.51	102.24	96.052
101.95	100.32	101.31	103.3	108.68	99.228	101.64	111.67	104.36	109.28	116.34	104.93	103.19	108.16	100.71	105.07	98.392	104.71	105.16	103.14	105.73	98.775	102.41	109.64	106.81	112.34	105.88	102.62	90.77	109.41	107.02	101.62	106.72	99.995	107.26	104.02	106.57	102.9	102.89	105.61	114.1	100.92	106.44	97.37	100.96	107.29	98.184	100.06	99.246	106.23
100.36	107.22	105.05	101.94	100.22	91.72	93.227	90.325	98.65	100.97	92.327	95.407	94.83	101.99	99.477	94.704	102.39	105.93	94.683	103.48	96.988	92.407	94.391	101.5	97.342	99.119	94.527	94.431	108.24	104.6	104.9	93.633	111.08	97.047	104.58	97.731	109.05	100.52	96.156	99.348	92.548	99.556	100.19	106.45	106.28	90.653	89.403	103.07	98.729	90.754
120.3	108.44	104.5	111.68	107.36	97.212	108.91	105.12	112.57	107.27	116.7	100.79	102.97	109.34	105.04	109.78	110.75	111.04	101.05	105.71	104.16	117.67	104.33	109.27	109.32	101.55	107.1	107.14	104.25	111.01	110.17	103.77	111.77	107.65	111.92	97.738	108.55	109.68	107.5	105.26	110.61	105.69	112.63	107.9	103.68	114.19	112.57	110.69	111.23	106.99
103.46	97.882	95.955	99.513	92.786	103.78	103.88	93.385	98.838	95.519	106.07	101.76	103.12	101.79	95.394	101.76	101.2	102.46	101.53	105.94	98.34	97.816	104.18	100.32	109.77	102.43	105.86	97.847	98.691	106.91	99.941	98.088	91.919	106.38	109.58	101.43	106.06	101.18	103.85	107.68	109.06	102.21	100.56	103.16	98.302	99.138	108.92	96.342	101.12	107.95
110.43	110.93	110.09	94.309	104.86	102.12	101.82	113.8	110.57	104.84	103.06	105.25	101.2	96.146	111.51	112.76	105.71	106.23	110.59	113.74	104.76	103.12	106.03	101.61	110.48	104.88	98.837	109.23	110.45	101.47	105.14	99.86	99.676	110.62	105.19	108.74	121.26	107.9	96.005	102.84	107.34	102.49	113.85	114.2	101.96	106.93	104.7	100.06	106.8	96.629
98.632	94.692	100.7	95.677	109.15	91.386	95.757	113.57	103.57	106.83	94.738	106.16	105.88	101.76	92.117	98.87	93.849	95.665	99.152	104.71	101.8	97.716	105.15	105.17	91.559	110.19	95.523	101.29	102.05	101.95	103.46	102.69	99.496	87.277	108.16	99.76	95.792	102.43	98.395	95.901	114.42	97.167	100.74	103.98	100.41	101.06	104.59	103.38	103.96	98.734
109.27	97.933	104.45	100.02	106.54	110.12	109.66	104.55	111.47	108.04	105.56	108.92	96.721	101.56	108.17	98.916	101	109.12	111.81	102.36	110.78	101.62	104.72	106.76	103.64	111.92	101	109.34	102.41	104.25	99.89	91.63	100.72	99.868	105.2	109.12	114.3	105.03	105.99	104.01	105.29	104.85	109.8	99.69	103.4	104.86	98.618	112.83	95.46	112.08
109.18	99.621	117.15	100.12	105.5	98.151	111.64	104.36	108.91	110.76	102.45	111.47	103.34	103.99	115.03	99.374	103.88	101.41	112.93	105.05	112.46	103.28	113.01	103.53	94.924	112.02	100.99	104.68	107.84	114.97	106.39	114.97	107.06	105.86	115.23	102.98	110.7	102.2	102.82	104.5	94.843	109.83	104.91	95.632	111.3	100.75	99.995	101.89	96.246	99.274
107.41	103.85	94.182	114.13	104.13	105.44	107.02	98.6	100.42	117.82	110.01	107.54	104.42	95.331	112.1	104.36	89.204	93.494	111.36	106.99	99.938	110.08	107.36	119.91	108.86	101.27	103.74	106.82	106.15	99.528	100.04	106.73	108.32	105.48	112.54	104.07	97.482	110.72	98.674	104.67	107.15	106.16	107.21	109.47	111.83	99.078	110.77	106.94	101.28	106.27
110.29	111.37	109.31	108.79	102.42	117.47	104.33	109.65	104.43	109.82	106.44	106.11	113.87	112.13	98.351	106.37	107.59	100.78	107.7	103.51	114.06	104.87	104.9	110.41	109.03	105.66	113.79	108.36	109.68	115.27	102.78	116.6	107.51	106.51	108.61	107.32	109.95	103.89	101.44	94.482	103.37	99.244	102.72	118.62	108.33	110.62	103.2	109.15	100.03	103.12
108.26	97.723	108.94	103.76	110.37	104.33	110.4	110.11	108.41	115.61	109.53	116.22	103.49	109.94	114.88	102.73	114.58	101	104.09	103.6	105.65	109.36	107.58	109.18	105.06	106.34	102.82	115.12	105.38	108.89	115.14	116.34	109.73	108.15	114.28	100.37	106.19	106.6	108.44	102.36	107.96	110.71	106.84	115.83	120.73	95.511	109.73	105.69	108.7	104.58
111.1	105.13	106.66	110.25	107.99	99.145	105.84	112.25	103.98	107.91	103.59	106.83	112.03	110.84	107.02	106.68	115.69	105.11	105.67	119.08	112.11	106.1	107.97	109.15	114.35	115.03	115.78	105.16	101.55	101.6	108.94	106.17	103.66	108.77	114.29	102.85	112.86	104.32	95.567	116.89	115.92	107.96	105.9	107.27	110.49	113.35	105.09	113.18	106.68	110.66
108.17	120.05	106.22	117.52	108.91	111.94	106.46	105.21	106.85	110.84	111.67	106.88	109.52	114.18	110.31	93.921	110.72	108.78	111.4	123.47	109.2	112.77	114.35	104.52	106.13	110.74	108.12	109.3	120.84	117.37	110.38	115.49	113.89	104.24	103.48	111.74	108.81	111.42	109.3	120.18	106.98	111.66	119.24	109.71	117.37	117.9	110.65	110.56	104.4	118.57
105.31	111.56	111.3	111.44	105.5	106.99	111.14	103.07	111.12	106.49	109.84	109.94	99.985	110.61	101.2	101.81	105.75	100.46	108.33	116.37	103.56	109	104.6	103.19	102.54	107.61	101.51	109.6	102.94	100.06	104.86	104.83	97.891	100.68	105.19	106.08	111.46	96.857	104.04	109.4	98.291	107.22	105.41	112.88	104.01	100.76	108.76	106.17	108.21	106.3
91.915	104.65	93.917	102.99	90.947	94.22	104.7	103.96	90.201	96.775	97.549	94.69	93.379	106.97	100.1	101.95	101.29	94.208	103.3	96.155	101.6	95.983	98.494	97.757	106.69	94.691	102.99	103.08	93.126	107.68	88.096	93.286	104.37	102.68	100.71	102.62	93.393	94.595	98.361	93.205	99.411	101.55	97.418	97.068	105.04	91.9	103.24	93.203	99.217	95.779
108.74	119.28	110.17	108.07	111.26	109.17	106.92	105.27	109.54	105.61	110.83	113.64	109.72	118.67	105.82	112.02	105.22	106.94	108.4	112.54	112.76	103.98	106.35	108.59	113.09	102.57	106.42	108.2	108.87	104.97	113.59	111.76	109.73	118.49	112.46	104.42	110.34	109.62	104.27	114.04	120.68	99.615	109.92	108.96	106	104.62	112.39	106.76	113.75	111.47
97.175	101.38	102.26	106.83	105.05	110.05	102.39	105.55	103.83	99.88	105.64	98.484	102.08	108.02	99.653	101.66	102.56	101.22	111.49	103.21	101.17	96.61	103.02	100.15	103.74	103.16	102.06	109.76	108.02	110.03	106.1	103.78	106.8	106.52	99.407	97.453	105.61	97.452	103.76	91.92	99.247	107.72	104.1	99.235	106.97	104.38	100.61	103.71	95.615	109.08
107.84	109.42	107.6	111.33	104.63	107.21	109.21	106.01	103.44	110.1	112.44	105.8	111.13	105.92	100.61	109.4	115.29	111.25	112.97	111.08	114.13	111.52	107.21	109.01	105.83	110.25	105.73	102.44	108.77	104.85	112.92	112.09	102.6	113.58	112.72	117.77	91.66	111.08	107.06	112.63	111.76	109.06	111.34	116.44	99.187	113.57	119.48	104.09	103.55	104.22
120.41	118.54	115.39	104.51	111.86	110.62	98.738	106.39	105.69	107.46	105.76	110.59	96.222	104.97	109.48	107.58	108.34	100.88	107.59	108.8	109.74	103.38	106.75	103.6	102.88	103.15	112.53	107.37	111.49	112.47	111.55	103.67	105.41	102.02	109.4	106.21	95.116	92.64	117.3	106.06	116.28	106.08	103.3	108.74	109.39	114.28	109.33	104.45	103.38	103.98
108.93	109.03	103.09	105.72	111.71	107.16	108.32	104.43	111.4	105.21	104.2	104.97	96.61	107.16	104.95	108.85	107.41	100.73	119.08	102.47	110.84	104.44	106.84	99.307	107.24	107.63	107.73	107.95	106.34	106.54	112.62	110.08	108.52	107.43	102.56	103.24	106.83	108.64	107.68	96.169	103.51	103.09	110.12	108.42	106.09	114.34	113.49	107.14	113.14	102.11
102.24	102.14	113.67	102.35	108.15	110.74	110.36	110.16	106.89	109.65	105.21	108.68	101.82	112.26	102.96	110.26	107.56	107.09	108.05	99.009	97.233	102.73	107.31	110.26	99.319	101.9	109.82	112.49	95.568	106.45	108.18	101.26	97.588	108.62	97.993	104.64	106.44	108.6	105.34	111.9	103.61	107.05	111.99	111.1	103.76	105.18	98.012	107.71	105.2	99.68
107.21	108.12	100.08	102.53	101.3	109.17	102.08	100.23	106.96	96.898	108.63	99.463	106.6	106.69	106.38	101.98	104.42	101.91	107.57	105.93	106.61	101.44	103.33	101.11	106.1	106.48	104.47	104.97	111.37	109.17	111.73	106.84	114.36	97.388	100.87	103.24	112.91	103.45	111.76	106.48	102.88	104.93	114.7	112.94	110.45	111.1	108.97	107.3	110.09	110.68
105.03	102.6	106.67	90.417	99.132	105.63	100.9	104.29	95.858	99.804	96.913	105.89	97.702	104.06	94.639	111.21	100.82	105.19	103.41	98.046	98.837	98.054	94.633	108.13	101.17	97.958	99.818	99.203	101.05	102.05	95.015	106.98	92.493	102.12	104.27	100.9	106.07	103.11	104.71	107.64	107.21	97.713	97.529	97.931	96.035	99.335	97.682	99.855	103.98	98.369
102.55	103.42	98.806	101.04	111.68	94.268	103.09	97.609	106.41	106.61	111.03	108.27	102.22	111.58	110.36	115.93	106.48	100.05	107.35	108.04	109.46	105.64	108.1	109.96	112.64	104.21	105.05	104.51	111.78	101.37	113.51	113.22	103.28	106.97	100.69	110.88	109.38	99.644	110.97	106.53	106.75	105.32	102.63	98.679	105.43	113.47	101.8	110.08	104.42	109.15
102.18	98.748	110.29	108.32	112.76	108.39	109.46	100.82	103.15	102.24	105.13	104.47	105.63	100.43	105.85	95.984	102.99	113.56	104.8	105.66	102.33	110.3	105.72	108.15	105.77	106.01	103.93	104.05	100.24	103.72	106.25	104.15	108.61	104.26	99.089	105.26	108.72	104.22	107.19	103.48	102.79	108.14	105.07	105.69	102.1	102.82	99.37	105.97	106.45	98.005
95.804	94.139	96.926	99.757	96.989	98.736	103.65	100.11	93.549	100.44	96.682	99.48	94.944	96.758	95.564	92.482	105.32	98.75	95.54	100.44	100.82	102.42	99.294	99.091	95.737	95.424	99.065	94.431	102.6	102.19	91.156	99.643	98.072	91.121	95.706	98.77	90.467	96.645	98.275	96.098	100.51	93.339	100.92	101.22	93.684	100.91	105.54	101.61	88.355	90.776
112.16	100.96	107.92	106.44	111.88	100.45	104.56	107.76	107.51	101.8	115.23	118.01	109.51	109.49	106	107.94	108.77	109.02	115.03	106.64	108.22	98.744	108.45	111.12	102.39	110.07	116.64	102.98	109.45	113.12	108	99.821	121.88	107.78	118.58	107.66	106.98	97.693	105.15	107.27	111.32	116.98	104.52	104.27	113.34	100.25	109.11	102.18	104.6	114.06
109.75	104.76	113.23	112.29	107.48	110.96	102.64	110.44	108.01	103.96	115.52	111.45	111.21	117.32	103.46	113.3	105.57	105.29	106.45	106.73	111.27	102.79	106.93	107.06	107.85	114.14	119.91	108.89	103.31	104.04	106.67	115.27	104.27	101.09	107.01	106.08	101.69	112.86	105.83	114.68	107.73	105.13	110.89	116.35	109.22	102.57	113.28	106.04	113.49	105.51
109.45	107.59	99.046	109.56	105.72	113.68	103.1	110.38	101.62	101.81	100.44	105.42	100.54	110.98	108.97	107.45	106.74	103.14	101.96	104.05	100.92	113.35	101.87	107.59	99.199	99.206	106.88	110.99	108.7	108.13	112.36	108.9	102.18	106.36	103.61	103.52	105.59	102.24	108.17	112.48	108.17	98.815	118.58	97.088	103.56	102.94	104.42	111.18	107.29	112.16
104.64	105.73	101.05	110.87	110.21	114.54	112.78	112.94	111.83	103.18	108.84	112.8	110.19	104.69	100.09	109.2	95.907	109.39	110.37	104.02	110.28	101.97	105.69	113.13	104.97	109.02	106.58	106.25	105.57	108.49	111.74	108.73	108.78	117.74	112.58	100.31	107.51	111.31	104.94	110.71	110.07	107.81	110.04	94.906	112.9	112.08	109.18	98.991	108.83	116.62
104.54	111.72	108.63	106	103.12	101.61	110.01	104.54	105.64	107.87	105.54	106.97	112.88	111.68	102.75	105.28	109.99	109.76	102.89	96.897	99.483	113.56	107.31	106.35	101.63	103.18	110.3	117.38	115.12	104.49	93.884	116.11	104.21	103.6	103.99	104.85	98.111	111.92	101.1	107.39	108.37	98.889	99.708	108.58	110.87	111.35	103.2	99.893	101.81	101.1
98.273	104.27	109.18	101.57	104.29	112.08	112.85	100.54	110.3	107.62	113.59	106.68	104.39	102.88	110.88	118.32	110.65	102.59	97.757	107.48	106.54	105.66	110.09	109.69	111.1	104.33	95.335	116.63	103.56	109.24	103.48	106.26	104.72	112.26	100.95	105.65	108.41	113.05	107.82	106.15	107.03	104.18	110.88	101.8	109.83	105.73	111.45	115.87	111.8	120.24
99.705	100.87	102.38	105.66	109.63	110.06	107.03	100.59	111.72	105.82	96.126	106.18	109.98	107.47	109.28	105.28	102.24	110.18	104.98	108.7	117.21	97.368	102.92	98.364	101.36	106.25	100.99	110.22	107.23	105.2	103.67	116.49	107.04	109.13	108.37	107.5	97.397	105.44	104.21	113.5	105.84	107.08	95.507	109.7	109	105.61	113.14	109.89	112.61	108.73
109.92	113.46	107.49	107.63	108.54	103.41	109.48	107.04	108.03	108.85	100.81	106.6	110.55	112.7	116.7	105.44	115.88	102.17	113.55	105.3	106.86	121.65	102.69	106.43	98.125	102.04	110.85	108.07	106.64	103.92	116.99	115.2	99.832	108.9	122.73	106.93	109.77	106.89	111.22	104.68	112.69	114.51	104.04	108.27	110.25	117.57	99.957	110.93	109.63	113.46
110.82	115.3	108.43	104.26	96.383	106.04	103.97	116.84	119.05	105.74	107.76	106.84	115.85	95.951	110.25	108.94	110.79	107.07	109.49	107.21	107.97	104.41	104.97	106.36	113.23	105.45	106.98	109.65	114.53	106.7	109.24	108.61	108.82	112.6	108.47	112.97	117.27	113.43	113.39	108.12	116.13	109.64	114.14	104.85	107.29	107.99	108.88	106.33	100	104.31
109.72	109.55	106.8	107.72	115.12	118.97	109.56	109.43	109.59	112.13	116.2	114.69	107.23	115.43	97.791	115.91	108.2	109.85	103.21	103.17	105.47	103.72	110.21	107.07	108.16	109.62	115.29	111.69	107.54	110.89	107.02	106.96	105.23	102.66	111.18	105.63	109.85	101.24	106.32	110.75	103.94	114.44	108.36	111.65	108.51	108.71	113.74	108.7	107.69	104.91
105.22	99.77	108.23	99.273	107.19	114.05	107.43	109.77	101.9	100.82	103.35	106.19	103	102.33	114.72	115.01	99.345	111.57	103.2	96.382	116.66	109.05	96.452	108.24	109.52	106.87	103.89	105.15	97.599	107.19	107.33	106.58	117.48	111.45	101.12	101.53	101.68	111.6	105.57	97.322	109.59	103.57	101.82	105.16	98.743	105.93	96.887	100.54	105.76	103.85
105.78	111.95	95.156	100.61	105.99	104.36	100.76	105.29	98.423	108.7	111.27	104.6	110.45	108.43	106.5	108.26	105.96	99.973	105.07	105.23	103	109.31	98.539	102.02	112.61	108.21	101.1	104.98	103.72	102.82	99.718	101.87	107.11	104.47	106.52	101.55	108.59	109.13	94.794	107.09	106.61	101.45	100.04	105.9	101.95	102.68	103.72	102.87	103.54	108.71
107.29	98.791	100.39	93.942	105.97	111.15	105.29	96.426	105.75	103.42	111.01	107.93	97.234	104.01	107.14	99.643	102.44	113.54	108.57	99.194	108.38	107.11	103.9	108.46	102.41	100.53	96.489	96.874	100.75	101.76	118.54	111.95	106.04	110.42	107.29	100.49	107.66	101.84	102.85	103.65	101.02	112.66	93.801	102.29	106.05	109.44	100.82	102.81	115.81	102.73
100.39	101.43	97.844	111.2	101.54	96.656	98.403	96.507	93.736	108.04	107.63	102.61	98.254	104.74	102.56	99.659	97.476	93.58	93.494	103.05	99.422	101.83	101.41	102.39	98.124	99.755	104.37	99.468	91.633	92.921	93.652	97.184	101.82	93.827	101.79	94.174	100.16	96.406	94.62	106.43	96.811	96.079	99.72	91.561	101.63	95.812	98.969	105.35	104.54	105.54
107.59	110.39	104.2	107.58	111.83	111.89	105.42	108.22	101.5	111.57	99.332	108.89	117.24	105.02	106.95	111.24	108.35	104.73	111.66	111.01	106.89	103.36	113.95	106.79	98.638	104.85	101.32	106.53	103.46	109.27	101.84	104.08	118.36	100.63	107.35	111.8	112.7	114.8	105.13	96.516	111.17	109.97	109.39	101.79	107.42	97.026	114.9	112.74	101.23	108.6
94.843	92.873	89.039	98.424	105.54	95.462	98.248	93.43	94.615	98.929	103.33	94.623	98.589	94.269	97.287	104.21	97.953	97.222	96.284	96.687	98.45	108.07	90.249	96.921	101.71	98.4	99.097	98.246	96.828	104.36	92.781	98.448	100.46	96.972	96.945	94.571	103.21	94.59	92.015	97.383	95.213	94.585	98.24	102.5	101.35	104.86	105.89	102.54	98.488	101.98
109.12	100.36	107.45	107	116.12	116.05	100.81	111.12	109.92	107.31	101.16	110.85	114.25	100.86	111.35	107.89	102.82	100.17	109.93	98.744	105.62	97.556	108.9	110.71	102.83	116.71	113.26	110.65	101.58	108.37	107.52	103.2	104.7	104.35	99.367	107.29	103.42	109.21	105.82	111.7	109.22	107.61	106.29	117.28	113.37	112.3	111.12	105.58	107.2	106.37
104.84	103.52	107.36	108.01	106.31	98.373	105.18	112.17	110.37	106.79	103.78	106.86	105.13	111.47	114.53	103.67	110.09	98.088	105.06	106.44	109.46	110.15	108.74	109.66	100.27	112.64	106.15	105.01	101.99	97.2	98.619	101.79	106.93	103.59	107.19	107.19	100.74	107.65	114.77	105.92	102.58	110.67	101.37	97.783	102.29	108.16	94.692	99.377	106.08	97.365
101.9	101.13	103.59	105.34	99.915	98.785	106.44	118.1	97.18	111.91	101.03	112.53	108.62	101.92	103.46	92.376	111.57	101.87	109.69	102.79	109.2	104.26	105.4	104.03	108.64	112.57	98.651	109.21	107.7	101.98	99.021	97.977	109.21	97.569	106.32	111.09	109.74	101.68	113.04	109.33	108.57	107.21	105.95	102.5	108.16	113.82	102.27	107.33	103.37	98.175
105.01	110.74	109.65	110.12	116.56	107.48	106.8	105.26	108.04	112.96	106.12	98.869	97.168	101.1	105.58	106.38	99.899	114.27	107.47	109.73	108.54	107.12	97.975	105.64	105.65	106.77	103.37	102	106.58	120.73	102.54	100.94	104.59	109.88	105.55	103.15	102.44	109.14	108.09	106.79	110.15	105.44	106.41	107.79	109.09	108.41	103.89	103.55	101.83	106.08
104.55	118.46	108.18	110.5	112.15	107.98	105.82	114.83	101.26	100.39	115.98	103.36	108.22	113.77	115.98	110.63	102.34	102.41	105.73	117.72	102	99.927	107.36	100.37	104.85	106.34	99.552	109.3	114.95	113.66	110.58	103.32	120.45	107.74	111.14	97.256	110.2	103.64	104.61	113.81	113.11	111.11	112.8	110.88	111.7	105.32	107.04	111.42	111.98	103.62
107.43	108.95	107.54	104.1	98.369	112.93	99.932	110.62	106.11	106.75	103.02	103.11	98.487	108.58	105.72	109.74	113.92	102.94	101.44	109.09	102.9	111.25	96.302	99.171	109.94	111.77	106.86	103.59	108.1	100.79	98.355	107.24	108.89	110.57	109.46	104.63	102.02	107.06	98.931	107.54	99.501	103.42	103.65	106.23	99.889	102.86	107.21	109.44	106.01	100.62
94.31	96.067	96.029	99.754	104.34	97.087	96.91	100.63	91.75	96.705	96.095	99.986	103.33	94.584	96.582	96.431	95.616	105.07	106.98	97.407	95.954	95.378	100.48	95.23	102.39	94.208	91.697	95.616	101.99	91.78	109.51	99.116	99.299	104.9	94.864	95.084	94.868	96.064	104.3	103.71	97.458	99.551	94.325	90.883	103.49	93.173	96.691	89.682	108.48	95.238
107.37	111.16	105.82	105.42	107.41	111.66	113.64	112.53	105.82	114.48	115.46	104.22	102	104.4	108.06	108.11	105.22	112.99	111.04	102.09	106.73	103.95	104.58	106.87	104.64	112.77	99.571	106.95	103.49	107.93	110.33	101.01	103.6	108.56	105.2	105.05	102.64	111.59	103.87	103.46	116.08	97.798	110.99	102.21	107.04	105.92	100.73	97.497	102.71	108.06
107.96	100.75	118.59	103.98	102.86	96.186	104.88	107.4	103.04	109.37	107.03	108.97	106.53	118.34	101.41	101.32	113.68	102.08	106.37	113.85	104.78	103.65	101.5	100.96	99.725	103.01	100.25	111.34	108.5	103.42	112.2	106.34	104.7	108.89	103.58	102.62	104.59	101.49	113.27	102.94	114.48	110.56	105.32	111.08	96.506	109.97	114.62	96.705	101.74	102.86
107.12	106.6	113.27	108.86	108.97	101.89	98.96	109.51	120.79	115.7	109.21	113.56	111.68	113.54	120.76	107.86	105.62	107.14	104.39	107.68	100.73	105.18	104.44	107.59	112.19	99.832	105.88	115.98	116.29	110.74	100.67	113.15	103.74	112.23	100.75	99.793	111.53	105.62	111.18	106.58	108.67	113.45	110.42	104.19	109.25	113.99	106.55	104.88	111.55	108.73
103.28	104.7	101.16	109.38	112.66	104.86	102.28	115	93.61	93.447	103.34	102.58	104.64	104.02	104.16	102.11	113.7	101.96	109.69	101.97	99.765	114.26	103.38	103.18	110.02	111.41	110.27	98.607	109.6	114.15	107.7	106.23	109.58	100.19	106.64	110.64	110.94	99.978	97.786	101.28	105.89	108.66	103.2	106.62	113.46	111.58	114.97	115.61	100.53	110.01
104.9	104.86	102.7	108.72	107.85	111.26	111.87	111.47	113.79	112.58	113.22	106.56	112.99	101.04	106.32	107.07	109.87	104.05	101.92	111.97	110.91	104.26	109.59	109.16	111.7	117.28	111.43	109.58	115.53	102.07	109.68	108.38	107.23	112.52	117.79	116.95	109.73	108.77	108.63	109.56	108.16	104.52	104.87	110.89	108	106.53	115.12	110.1	109.7	106.77
103.49	105.42	101	103.53	106.03	107.33	110.4	111.08	105.05	112.4	99.083	107.96	107.73	106.47	102.34	111.3	113.86	104.15	95.059	104.33	107.56	111.26	110.32	115.81	108.09	103.32	114.53	110.94	110.5	109.51	103.82	100.44	113.35	102.27	110.9	105.28	112.43	104.52	115.11	110.59	108.94	107.31	107.02	109.77	99.724	97.99	106.11	108.96	112.63	103.38
107	109.37	108.25	100.94	113.16	98.557	102.14	98.861	113.32	104.19	104.9	99.603	101.73	105.13	107.91	106.2	114.32	98.55	114.36	102.41	105.81	100.83	108.29	112.4	106.24	110.08	105.18	97.075	108.04	101.84	97.395	93.931	103.98	96.45	107.58	100.68	96.655	109.29	102.83	101.7	106.34	108.17	109.61	105.93	98.042	96.944	110.43	105.7	115.62	102.75
93.724	95.046	94.842	104.86	105.43	104.82	93.505	92.079	100.06	94.992	86.299	99.678	97.766	104.12	98.642	102.34	99.497	93.524	86.847	99.202	101.5	89.017	102.62	98.724	100.28	94.752	99.938	101.09	98.261	96.287	100.68	100.56	100.97	92.877	107.67	107.42	98.622	95.508	99.41	100.9	97.399	100.4	97.524	95.451	93.149	102.52	95.944	104.58	99.945	98.485
110.09	104.29	105.26	115.89	104.87	108.24	107.27	111.21	118.73	107.82	113.08	119.25	114.57	116.04	105.23	103.39	117.26	109.98	102.91	104.43	103.25	106.88	107.78	109.48	117.18	105.9	113.66	103.81	100.67	100.48	109.15	116.88	111.99	106.83	111.26	106.27	115.43	106.82	105.92	106.55	106.85	110.19	115.59	111.96	105.17	105.63	110.75	105.53	101.08	112.38
104.34	97.178	99.997	108.34	93.982	111.46	106.05	101.48	104.05	102.06	97.531	105.67	105.21	95.852	109.26	103.38	103.76	101.44	113.87	105.82	105.71	96.479	101.12	103.47	110.29	112.14	103.2	94.749	106.18	108.31	102.72	97.751	106.25	104.94	101.82	104.3	111.12	101.58	106.22	105.23	99.104	103.46	103.04	102.6	104.09	106.42	108.28	109.35	102.64	111.39
114.09	100.1	100.6	99.278	97.956	113.44	104.93	111.86	102.54	105.05	114.77	103.64	110.43	104.68	103.86	100.58	114.52	104.85	108.12	102.31	110.42	112.86	100.94	107.08	96.993	99.801	109.2	103.14	109.65	108.76	110.34	104.79	100.65	94.247	103.92	103.53	104.83	101.37	108.56	102.76	108.29	101.61	105.2	110.07	106.98	104.58	98.224	110.42	107.24	105.05
112.11	110.57	101.32	112.37	111.35	112.58	102.03	113.6	105.83	106.56	109.98	105.5	106.3	110.57	105.84	102.62	109.16	108.38	106.11	102.35	112.59	105.68	114.42	123.32	124.49	110.41	109.12	114.22	106.71	105.7	110.43	105.78	101.47	105.81	98.013	98.016	106.08	105.73	96.43	107.39	108.64	105.99	109.21	108.78	113.86	102.86	106.61	97.97	113.25	114.74
104.19	109.45	102.52	101.09	104.39	111.63	113.68	107.34	115.79	103.07	113.86	108.57	104.35	107.57	117.48	103.07	108.94	111.31	108.34	108.42	105.65	115.82	110.08	114.64	102.45	110.27	110.71	105.7	112.8	109.88	108.8	107.16	113.24	105.31	105.27	107.69	108.81	103.68	111.26	117.83	115.93	109.86	99.462	117.21	104.88	114.68	104.99	105.82	104.44	111.32
98.744	95.487	104.89	101.3	98.463	109.07	98.392	94.592	96.143	94.485	99.025	93.832	95.841	100.59	101.16	102.95	106.68	99.605	98.815	97.426	88.863	104.71	102.62	96.171	104.9	96.779	101.17	106.95	93.264	103.62	100.66	94.553	93.095	98.786	95.358	95.203	101.13	96.121	98.959	104.76	104.67	104.55	103.12	96.49	91.929	91.722	92.392	98.441	100.23	99.011
98.162	107.93	110.53	106.67	106.66	100.09	111.08	106.22	108.67	104.07	109.45	106.02	97.69	102.44	107.97	104.96	97.932	105.78	103.63	102.93	101.78	106.85	108.6	102.87	104.45	102.81	107.81	103.99	100.66	98.498	109.26	96.985	102.91	105.02	106.01	99.166	100.51	110.57	113.58	114.21	94.081	102.65	106.09	107.07	109.43	104.68	105.74	101.14	105.66	101.99
105.88	116.81	117.19	105.63	111.09	108.26	104.16	101.54	108.86	107.96	114.41	103.75	106.85	106.5	100.42	107.52	105.59	105.42	104.17	108.03	113.09	112.04	104.29	98.38	106.44	94.948	107.17	111.09	114.69	105.93	102.46	102.16	110.15	110.78	106.46	108.21	103.61	104.17	103.39	104.35	104.54	112.92	106.56	104.26	102.8	92.991	104.72	106.41	108.33	111.82
104.46	109.77	101.74	102.92	104.64	113.85	109.99	100.12	110.61	102.56	104.4	111.28	108.13	114.45	107.82	105.05	107.25	108.17	99.688	109.49	109.25	117.17	102.82	111.55	114.66	108.98	101.75	115.09	111.48	107.69	109.37	106.41	106.9	103.55	109	106.51	113.76	115.78	113.33	116.74	110.9	114.93	104.21	107.71	115.84	114.19	103.22	102.93	112.91	104.62
104.61	109.07	106.53	99.576	106.32	105.71	103.61	109.65	101.42	98.643	105.11	110.66	104.26	109.96	102.49	104.09	100.02	108.39	103.43	105.99	100.4	95.874	103.36	113.37	103.01	107.33	110.79	101.66	111.61	103.13	97.238	98.137	104.86	107.12	106.32	103.21	111.61	111.71	100.07	106.2	101.87	99.83	107.02	108.5	105.23	108.48	107.05	103.89	108.02	104.66
109.21	106.74	101.92	112.6	106.27	106.54	99.975	106.12	100.95	100.65	114.12	110.19	104.94	109.23	105.18	103.07	101.86	105.71	105.29	103.73	107.83	104.81	110.81	110.33	105.92	112.58	110.51	114.11	107.3	111.84	107.18	113.14	110.92	114.44	113.21	106.37	107.35	110.17	109.25	111.9	108.34	107.99	102.97	104.82	105.29	101.91	105.58	108.84	116.13	104.91
97.971	95.455	100.08	90.252	102.01	101.09	96.162	96.57	93.763	96.793	93.505	95.977	89.462	100.61	95.626	97.24	107.9	90.628	101.52	91.979	105.58	100.07	105.81	102.57	103.37	94.692	99.271	98.612	95.089	95.634	105.27	106.04	100.73	96.559	95.676	94.466	95.056	99.714	87.875	88.978	93.978	105.79	103.03	95.177	94.694	101.77	97.83	102.92	97.075	111.14
93.197	103.24	102.87	107.65	101.51	105.65	100.29	111.15	101.68	107.62	113.79	100.47	111.09	103.3	119.08	104.5	111.36	98.643	105.63	93.592	112.63	107.38	103.19	98.756	107.1	102.64	103.34	104.6	98.48	106.22	110.65	102.95	93.17	110.64	108.36	111.46	106.46	102.41	113.2	102.02	104.61	99.32	100.45	102.06	104.74	106.7	104.64	104.57	105.81	108.39
102.65	108.19	107.9	103.71	115.23	107.75	110.87	105.93	112.7	113.41	102.14	98.904	105.62	116.05	108.2	107.51	104.64	113.77	105.81	103.47	115.23	104.13	108.57	106.22	105.48	104.28	107.17	111.52	111.77	103.33	100.78	106.99	107.53	112.27	110.71	105.27	95.548	109.69	109.31	105.42	103.02	110.37	109.9	104.01	108.8	111.85	110.3	111.03	107.97	111.83
106.88	94.466	112.13	113.2	111.58	105.27	112.86	111.19	108.9	106.51	106.9	107.13	111.47	106.12	106.59	93.521	114.78	105.03	106.34	110.94	99.867	109.63	110.91	108.63	98.696	114.48	96.712	102.68	103.98	102.96	102.94	107.51	113.13	105.52	110.14	104.89	105.67	105.17	107.51	94.012	106.31	108.52	110.17	110.91	100.85	111.41	116.18	114.48	107.94	108.7
114.29	111.72	106.63	102.44	109.13	110.28	106.73	108	110.87	111.16	98.918	106.6	110.5	111.07	97.777	98.712	107.57	103.37	106.98	109.35	112.08	107.02	103.96	98.804	102.09	105.01	106.39	108.16	103.11	111.92	107.92	105.86	110.52	102.54	101.68	111.82	114.78	107.23	104.73	115.23	106.21	100.35	115.51	99.233	106.2	108.96	106.09	105.03	95.377	106.3
99.377	95.471	97.625	105.68	98.195	98.515	98.546	95.843	98.896	103.46	100.12	90.23	99.333	102.52	96.3	97.832	90.167	100.42	95.196	100.45	103.79	96.137	102.91	99.553	100.47	86.142	112.44	95.4	96.715	99.909	100.49	101.79	94.762	96.317	92.614	94.338	91.591	103.52	99.772	104.51	95.351	94.719	102.73	101.16	103.81	106.69	96.227	96.204	101.26	103.7
107.23	109.77	107.41	108.39	112.44	115.35	106.74	110	117.05	116.27	107.93	110.9	101.63	111.87	115.89	112.97	106.13	110.22	109.12	105.62	111.48	105.56	107.31	105.46	108.88	109.29	104.56	111.41	118.96	107.77	110.31	108.42	109.5	99.797	102.57	104.87	110.47	98.735	104.35	106.33	116.82	116.55	115.09	107.18	96.968	116.3	119.19	114.17	109.41	109.63
93.324	103.62	105.15	94.311	95.629	102.58	89.503	100.87	100.03	97.662	98.385	94.669	106.65	102.18	92.308	97.177	98.024	101.63	100.92	94.09	101.18	92.88	99.882	91.579	95.86	105.02	98.255	92.044	98.014	98.815	96.504	111.29	99.192	99.338	104.56	107.41	97.065	95.225	105.57	99.756	99.041	92.507	97.989	103.25	100.73	95.836	103.32	89.814	97.986	90.755
109.51	103.24	90.64	95.709	94.913	94.145	101.92	106.8	102.11	108.76	99.532	98.292	101.75	99.374	90.554	106.99	96	91.325	102.92	92.712	100.37	105.7	101.13	106.72	100.13	100.13	108.25	100.04	99.145	97.401	95.725	99.981	98.572	109.89	103.47	94.854	102.2	102.01	101.49	98.661	103.23	104.8	100.48	103.1	105.17	101.07	92.265	107.52	98.178	88.736
105.53	101.6	110.55	118.04	106.86	115.06	105.97	111.24	112.22	107.57	107.71	107.87	107.21	103.13	110.47	111.12	106.63	104.07	106.93	106.79	109.44	112.27	106.81	121.24	111.34	107.21	113.6	114.32	111.59	97.994	113.22	106.03	108.15	106.24	107.92	106.82	103.73	112.7	113.42	107.78	103.99	115.56	103.25	106.49	109.71	116.36	111.24	106.72	109.77	114.47
102.62	99.707	105.86	110.07	104.44	97.693	97.622	101.78	107.17	100.8	92.47	100.25	102.61	99.178	107.57	96.604	99.401	94.406	103.76	98.57	101.35	98.294	98.776	104.09	94.383	92.091	101.48	105.01	100.18	107.39	100.55	110.26	105.23	101.54	87.229	95.489	98.286	94.768	94.378	97.77	105.62	95.853	101.55	100.75	99.927	97.004	96.319	104.87	95.729	95.157
106.08	103.12	110.88	109.33	112.68	101.49	113.75	110.19	109.08	104.02	111.78	108.51	105.84	110.12	114.87	118.33	112.03	108.83	105.33	107.98	103.67	105.58	108.07	103.28	107.81	109.3	107.55	104.12	101.65	106.08	104.11	105.89	110.98	110.41	106.2	110.93	109.45	114.08	103.25	108.89	106.32	100.97	113.61	109.26	108.58	105.53	99.262	105.65	113.26	110.52
99.739	105.21	106.67	107.41	102.51	110.1	107.16	104.16	101.73	97.943	106.14	98.533	104.21	106.28	106.79	107.77	99.014	108.06	102.42	101.72	107.13	105.77	104.3	102.94	109.65	109.74	107.91	97.416	103.04	103.48	106.48	104.97	107.83	104.52	104.46	105.87	103.32	105.71	100.23	109.33	105.35	109.93	106.28	110.09	106.45	101.12	108.23	102.7	108.1	98.962
89.98	100.45	100.66	92.308	97.559	98.513	104.83	90.326	97.588	99.581	101.49	104.74	99.406	103.5	102.12	104.05	99.148	108.38	100.31	104.32	107.07	101.97	100.73	95.738	109.23	108.12	96.833	103.8	95.52	99.724	102.38	111.42	100.93	105.86	109.23	106.88	100.35	101.04	102.08	104.53	103.62	98.816	96.943	100.47	104.78	104.6	97.381	88.478	103.18	96.772
105.83	102	102.52	105.37	103.83	109.55	110.13	105.26	95.62	105.93	100.46	112.61	106.12	107.14	102.86	102.27	107.89	104.29	100.11	100.24	112.54	106.38	105.16	110.07	107.65	102.85	103.47	101.97	110.13	102.84	98.883	100.1	101.52	114.89	110.11	107.86	107.03	107.73	104.01	107.03	98.97	103.98	107.51	107.77	99.849	102.16	111.68	109.46	110.58	112.91
104.25	104.09	112.72	110.94	108.72	108.98	109.4	102.01	112.09	111.6	107.46	111.01	108.99	109.5	111.63	109.27	106.4	113.17	108.4	110.63	116.49	110.66	109.26	103.57	101.12	105.19	111.87	105.46	104.69	104.48	103.69	113.42	102.2	107.99	109.09	111.25	106.5	101.78	107.7	107.52	113.26	120.68	95.946	112.85	109.09	105.54	117.11	101.22	102.91	117.58
115.8	108.25	98.726	112.31	101.49	105.8	109.92	103.73	107.18	103.67	110.31	105.51	100.09	111.03	105.07	108.24	107.89	107.84	105.65	110.04	103.17	100.63	110.49	103.12	105.55	110.21	99.243	106.71	104.62	106.11	106.54	107.05	110.88	111.64	98.452	105.08	101.75	99.351	115.64	110.16	104.37	105.62	104.18	100.9	106.09	108.11	98.26	103.96	105.84	109.38
104.16	114.37	106.1	109.59	98.901	111.24	113	116.75	112.05	113.34	114.7	102	111.27	100.05	104.6	100.9	108.2	108.05	103.64	99.566	101.77	102.4	116	105.25	115.52	110.97	107.05	117.09	113.59	110.31	109.22	112.93	100.43	113.4	101.67	109.86	96.773	109.99	99.555	107.78	106.24	110.31	104.27	102.14	110.57	105.61	106.33	106.13	104.14	107.35
97.412	100.1	94.724	91.653	95.638	91.321	99.242	99.648	96.779	100.84	98.824	98.633	94.837	92.042	90.989	100.63	94.933	99.483	92.602	98.983	97.095	92.077	94.405	102.9	90.487	91.691	89.914	99.742	95.582	101.76	97.999	97.533	96.682	99.592	97.418	98.636	90.367	97.926	97.198	93.484	103.89	93.719	104	102.24	100.69	108.56	102.88	102.9	95.921	98.636
111.2	111.97	101.33	110.08	106.45	100.19	97.114	114.2	103.36	108.66	101.4	106.69	108.71	98.549	111.19	104.43	106.19	102.62	105.29	99.397	97.065	110.6	100.79	104.15	99.667	107.8	110.52	106.92	109.64	105.46	111.04	98.262	111.94	105.79	109.79	106.97	103.81	109.84	103.27	101.88	107.15	114.54	107.59	114.08	107.71	105.08	100.23	111.2	108.02	114.16
114.1	112.01	105.7	108.24	110.62	113.84	105.99	112.17	110.95	113.71	103.4	102.55	104.72	111.97	104.85	110.6	101.55	104.88	112.8	101.8	106.92	107.7	105.05	114.64	106.95	111.56	109.73	111.67	114.21	104.95	102.93	101.86	103.67	117.8	117.24	110.77	97.934	101.67	108.31	109.52	106.11	116.42	101.52	106.93	103.47	110.4	116.67	106.72	109.95	108.04
110.79	113.46	104.08	108	100.05	105.83	104.9	105.63	109.57	105.31	102.74	111.78	100.21	110.99	100.47	100.81	98.613	108.52	98.243	107.57	102.55	104.22	110.08	106.65	102.65	102.85	104.82	104.46	102.31	104.42	110.32	99.139	109.64	105.92	100.24	109.03	104.2	103.51	101.38	109.78	107.66	110.38	110.12	109.04	100.25	103.29	106.7	102.31	105.86	109.6
96.57	95.567	97.993	98.713	95.91	98.272	92.739	94.963	102.03	103.72	90.886	99.562	100.32	96.703	101.32	89.925	101.13	99.765	90.083	104.29	99.721	101.53	94.104	104.46	99.591	96.291	92.391	98.699	93.235	94.26	104.79	100.39	97.839	99.984	102.94	97.4	105.62	106.8	95.948	98.952	100.75	91.437	99.022	102.16	94.758	100.84	100.41	102.67	98.083	107.39
107.44	99.597	112.56	106.5	108.9	102.3	110.06	111.86	106.34	104.46	107.85	103.45	104.33	116.06	110.58	104.84	104.41	104.87	110.77	106.55	109.07	93.631	116.4	114.28	108.73	114.75	109.98	100.16	105.46	107.23	113	104.29	109.04	106.53	98.643	100.27	101.88	109.61	102.56	100.16	106.14	98.021	105.43	102.07	101.93	102.32	109.38	110.18	108.65	104.6
105.51	100.22	94.733	94.195	97.203	107.31	104.15	98.69	98.987	104.12	93.353	95.846	103.52	105.41	99.839	100.67	93.361	91.233	99.051	93.568	99.943	94.065	98.401	103.71	91.032	95.914	103.38	94.641	94.689	99.249	89.403	106.39	103.62	102.21	93.988	104.46	96.991	101.81	86.889	96.457	92.821	96.133	110.53	92.31	90.451	101.66	92.012	103.09	97.625	93.435
107.68	101.21	112.01	104.91	98.478	104.28	103.64	98.556	112.31	110.72	100.8	97.626	109.35	103	114.52	107.6	112.86	102.02	106.06	99.488	96.172	104.79	100.23	106.82	106.11	102.97	110.22	103.65	108.92	112.8	104.39	101.52	108.74	106.75	116.59	97.198	102.15	101.87	109.97	106.67	104.61	109.49	114.48	97.921	100.37	102.73	107.26	105.01	104.3	106.43
102.97	111.8	102.57	100.98	118.57	107.37	109.66	98.013	101.59	104.77	96.618	98.933	112.26	101.24	106.93	109.33	98.069	117.6	105.66	99.66	111.98	107.56	106.79	101.43	101.86	102.56	108.51	112.33	100.95	104.94	101.9	116.83	104.25	107.59	102.36	107.84	99.485	98.524	101.25	102.36	105.28	107.17	101.54	98.907	110.73	106.22	110.93	106.94	99.085	98.73
108.54	98.594	109.51	119.4	115.57	110.09	109.08	110.13	116.17	114.57	105.43	110.62	115.73	111.43	111.06	115.28	113.56	109.94	104.91	101	107.63	112.01	111.64	107.69	105.24	108.74	108.36	111.12	107.82	106.02	108.71	100.22	112.48	111.8	110.83	110.3	108.42	107.18	97.969	107.53	108.7	106.86	103.75	108.98	106.65	112.98	97.261	107.71	116.93	106.32
112.44	106.61	105.69	118.23	109.05	114.79	103.76	110.24	101.59	97.316	111.86	101.98	103	110.16	115.56	111.13	115.76	109.58	118.14	105.21	113.52	110.93	102.21	111.5	111.32	101.86	106.91	104.14	109.34	106.32	105.86	109.02	101.82	109.66	115.07	105.39	97.08	103.58	105.97	109.31	108.54	108.75	102.66	119.26	116.89	101.9	107.68	111.58	105.32	102.82
106.29	112.75	101.57	103.59	96.433	108.86	110.77	103.28	103.53	105.99	109.04	102.65	107.15	112.92	108.59	111.59	96.767	101.69	98.532	111.59	99.312	102.77	97.838	110.25	107.13	107.14	107.19	109.18	108.49	110.8	105.59	102.33	107.57	107.56	103.72	107.3	106.93	105.75	114.14	109.87	110.12	101.74	104	107.43	108.02	103.23	108.57	118.64	106.47	111.23
108.76	113.76	109.17	113.23	106.43	111.14	108	100.79	111.79	105.3	111.19	103.62	114.27	111.39	106.78	109.53	97.554	110.83	110.32	105.12	101.31	99.383	107.28	100.6	107.85	97.658	103.17	115.88	107.19	102.15	112.96	107.19	104.17	107.65	92.888	108.11	108.49	110.48	102.55	99.119	103.18	102.54	111.34	105.16	109.59	102.6	103.43	111.03	106.83	110.48
105.77	90.84	106.12	98.024	99.477	99.368	102.73	98.765	92.096	102.29	100.73	95.359	96.235	108.78	102.19	96.584	101.73	95.447	93.163	99.686	96.139	99.357	97.338	92.531	95.721	103.91	99.76	94.513	100.6	98.195	100.62	92.011	96.589	100.55	98.363	97.147	100.76	94.278	89.7	94.626	98.923	97.736	94.76	93.229	107.71	97.994	101.57	95.907	101.48	104.76
108.4	112.56	109.72	99.037	114.3	106.25	105.79	111.81	100.99	105.2	107.14	111.17	110.45	102.59	105.64	104.23	110	115.23	103.4	105.42	104.64	111.06	111.85	109.36	107.83	111.93	100.82	108.84	106.83	112.12	107.4	111.35	115	96.198	111.83	104.9	109.83	103.81	111.64	111.18	108.56	109.88	101.48	103.6	110.7	106.46	105.98	101.39	107.32	95.753
103.29	112.19	99.91	105.15	103.22	105.9	112.71	104.07	112.75	102.61	108.62	111.54	111.1	100.73	106.45	101.46	113.83	107.16	99.441	104.84	106.77	99.484	106.7	107.32	104.44	106.53	110.34	103.51	101.83	101.38	109.05	106.63	108.54	109.49	104.65	105.07	106.81	98.367	105.91	100.84	99.167	106.41	105.47	99.667	105.64	107.22	108.75	96.866	107.17	100.02
105	106.07	105.31	108.98	100.52	99.562	107.97	108.45	99.279	99.03	105.17	104.45	104.35	103.86	112.68	103.34	105.98	106.42	102.73	105.14	102.15	111.32	106.17	107.17	100.13	103.05	99.394	107.89	111.02	96.277	110.07	114.59	102.39	103.87	107.85	110.78	109.88	102.82	97.287	104.34	106.05	104.57	101	105.58	115.73	99.555	118.73	104.41	108.19	108.67
104.32	100.79	93.306	102.27	97.237	100.86	101.66	107.41	97.133	102.05	101.13	113.04	105.04	96.909	102.07	99.258	102.92	93.185	101.03	97.599	102.56	111.6	104.37	103.51	102.83	103.31	95.029	98.664	104.16	108.31	98.759	95.747	101.31	108.69	97.833	97.724	98.189	103.64	102.82	109.34	96.447	101.92	102	98.353	103.48	101.14	97.981	96.97	98.684	101.97
114.05	112.79	110.63	107.27	107.74	108.59	97.912	98.838	102.96	99.422	107.81	104.87	94.874	102.85	105.65	109.28	108	109.96	100.16	106.45	103.07	102.74	109.4	107.12	102.42	109.51	113.05	103.97	109.4	106.58	109.39	104.12	98.983	107.72	108.88	103.11	111.03	111.51	105.88	108.18	93.989	103.89	103.29	102.41	111.29	107.58	103.12	103.45	105	113.47
112.44	102.98	107.93	108.76	109.25	115.76	104.76	97.78	105.79	115.41	95.82	106.99	106.88	103.97	105.8	111.35	105.03	105.83	97.027	108.89	106.33	109.38	119.32	115.46	94.62	103.2	103.96	100.98	110.59	117.67	103.64	101.76	112.88	110.24	107.65	106.01	106.71	96.991	106.64	103.13	108.1	111.38	105.74	101.28	109.84	104.36	115.01	99.824	104.19	104.77
101.31	108.07	99.523	113.03	106.33	108.85	109.59	104.8	110.59	111.05	110.86	102.09	98.957	112.97	116.26	100.4	109.21	102.97	100.49	114.02	104.02	112.29	104.56	102.32	112.38	106.17	103.53	105.89	108.61	107.82	103.34	110.37	106.46	105.73	104.22	104.85	107.33	98.09	105.2	104.85	106.32	109.63	96.812	111.42	111.57	109.04	101.77	109.24	107.02	113.66
95.561	95.505	90.921	102.18	94.509	99.135	102.07	101.46	95.452	100.33	90.673	100.96	102.66	102.87	108.32	101.8	96.285	101.61	105.28	97.141	99.242	99.57	95.016	100.08	108.94	105.19	105.83	102.02	95.07	97.587	99.711	96.328	95.051	93.77	97.889	99.828	99.168	98.998	102.11	104.59	98.763	103.59	97.039	88.414	97.173	103.17	94.362	97.334	92.939	95.568
95.625	110.06	118.25	101.78	109.43	101.79	109.61	104.98	109.6	106.38	104.49	103.77	104.98	109.8	110.25	113.44	105.29	111.8	103.16	97.827	102.73	103.86	100.45	104.31	105.41	100.19	98.493	107.16	98.9	107	116.19	103.43	106.31	107.61	94.778	109.09	106.96	112.13	103.36	105.29	107.82	114.44	109.88	112.64	100.77	104.14	105.62	105.92	102.88	110.92
101.79	94.432	95.131	104.54	105.77	94.728	96.135	101.36	98.953	101.61	97.836	92.725	95.713	99.353	98.983	100.89	104.89	101.97	101.44	99.067	99.281	102.49	98.521	106.4	93.479	102.39	94.537	102.49	104.82	102.75	98.256	95.051	95.399	103.52	87.736	93.69	99.325	100.05	107.06	93.286	88.883	96.053	89.975	86.859	89.805	92.155	107.27	93.47	100.2	102.2
104.53	119.05	111.63	107.55	105.38	104.3	100.99	111.36	112.38	109.15	111.56	103.61	104.48	109.81	106.45	115.02	105.18	105.71	109.22	110.82	108.08	103.35	102.34	114.99	107.76	107.99	105.76	107.32	115	104.31	105.67	113.23	114.48	107.89	112.37	105.36	106.79	109.19	109.98	119.42	108.12	111.7	105.87	102.48	114.12	103.76	110.86	103.35	110.18	110.14
102.21	107.64	102.64	115.85	107.61	109.79	111.12	109.23	101.55	110.86	99.225	110.38	106.43	105.42	111.1	107.34	116.15	107.26	104.94	102.8	102.85	104.87	110.85	107.56	115.86	102.85	114.73	102.89	114.64	104.47	101.84	103.4	112.1	116.64	109.28	104	103.21	110.9	112.04	106.38	102.92	107.84	108.27	107.32	111.78	104.45	95.836	110.11	112.9	107.04
107.75	104.04	109.2	109.86	115.42	116.78	104.69	115.4	105.13	106.6	103.62	112.31	99.631	105.86	105.43	109.25	108.73	110.71	106.26	108.19	106.67	110.83	116.53	112.09	106.53	114.22	103.31	109.23	105.99	120.33	106.74	105.19	115.27	114.57	101.83	108.73	105.95	104.22	117.12	107.15	101.07	111.52	113.33	109.72	107.54	120.04	105.16	100.59	109.48	105.94
106.42	108.11	112.12	110.45	104.38	108.81	110.22	106.78	105.54	104.93	100.65	106.14	106.47	112.47	109.62	113.08	108.25	111.55	107.6	108.72	111.25	101.76	106.69	112.52	107.17	105.22	116.81	106.9	105.23	105.45	108.38	112.24	105.73	106.01	101.24	112.61	102.09	106.41	100.83	105.22	111.49	105.8	101.12	112.96	108.07	114.55	112.44	105.52	107.53	101.17
106.82	107.16	113.86	110.41	115.75	117.37	101.77	110.92	108.91	104.52	109.64	120.02	117.58	104.58	103.32	106.13	107.62	107.84	102.44	108.51	115.01	111.85	110.7	110.61	111.95	116.09	112.95	110.67	123.14	120	108.24	116.27	101.65	121.91	103.26	96.777	113.25	110.14	120.07	109.54	114.4	103.72	107.38	103.85	108.25	115.91	107.24	110.38	114.55	107.4
99.643	99.925	89.429	110.47	94.266	99.526	101.23	93.048	105.77	104.45	105.92	103.69	98.872	101.76	95.026	94.912	108.6	100	99.303	95.698	104.85	102.28	96.504	100.93	101.92	99.653	100.16	102.71	110.4	107.04	99.342	100.04	103.66	97.205	107.19	107.17	106.55	112.05	112.39	102.88	104.91	100.14	101.69	110.15	106.98	104.21	103.14	106.2	96.898	102.53
96.93	97.309	93.987	105.13	100.37	97.477	99.867	95.117	98.875	108.55	91.951	100.14	95.643	103.04	100.28	110.49	95.218	99.867	96.322	97.002	93.499	95.781	102.9	95.829	95.239	94.509	101.31	98.265	97.673	102.24	97.799	104.58	108.88	94.541	98.658	98.033	98.608	105.16	95.948	100.15	96.34	96.484	104.75	102.4	97.624	95.561	88.904	92.868	94.558	99.073
105.18	116.74	101.49	102.77	106.19	108.33	99.08	101.31	105.4	103.38	111.85	99.963	97.331	101.83	110.99	95.925	102.77	109.38	112.81	121.23	106.76	104.97	105.49	106.61	109.25	106.41	108.02	103.23	101.5	95.739	105.54	103.97	116.33	103.84	106.03	92.485	116.79	102.2	95.982	110.32	104.28	106.26	112.78	108.79	104.59	104.35	109.77	109.69	101.76	99.67
94.796	90.775	97.396	94.238	99.844	103.3	108.64	96.888	97.013	95.335	101.82	91.111	92.263	102.14	101.21	97.277	96.872	108.57	94.947	100.44	104.02	92.974	97.012	102.98	97.117	95.084	94.672	95.462	107.56	97.349	92.816	99.322	96.375	101.75	96.559	97.574	94.196	98.545	89.698	101.14	92.223	94.42	84.81	98.54	90.894	99.097	100.43	101.33	100.08	106.49
105.59	111.27	111.51	109.46	97.761	100.24	105.39	111.94	106.82	106.26	108.73	105.56	103.98	101.25	102.29	109.16	99.883	95.354	100.36	104.22	107.36	100.06	103.98	108.74	101.01	105.07	112.02	105.94	109.4	111.78	101.09	99.621	106.19	104.43	101.47	104.05	103.63	105.81	104.92	104.58	113.29	101.73	102.85	107.48	111.5	102.88	102.52	98.38	109	104.3
94.713	94.541	103.84	100.29	98.775	102.71	101.31	97.381	107.17	102.47	96.417	93.707	102.34	103.82	97.613	93.158	103.87	85.199	110.33	104.9	103.26	105.86	98.666	108.19	101.28	109.16	105.92	105.12	103.14	96.682	101.4	101.38	103.37	91.706	107.41	105	107.2	102.23	105.27	104.32	106.65	91.55	102.16	103.27	109.48	104.12	105.84	111.08	107.13	93.315
110.59	103.5	103.43	104.3	111.92	107.58	104.04	110.84	107.92	107.56	107.95	103.29	104.43	103.78	108.07	109.37	105.33	99.102	102.72	111.16	104.11	103.92	110.81	103.01	105.08	103.49	109.24	110.42	114.44	105.98	101.84	107.21	111.76	105.36	104.33	109.31	109.72	101.98	106.78	103.18	102.78	110.45	111.64	108.28	104.05	110.66	97.988	105.58	104.37	113.25
95.386	103.78	108.41	109.53	100.89	104.25	100.86	95.007	104.87	102.19	105.05	97.251	99.665	100.41	101.06	91.897	98.876	98.048	109.93	97.02	97.853	111.02	92.153	105.74	97.388	98.111	107.32	92.224	103.57	98.343	97.194	113.19	96.774	99.619	100.19	97.404	99.889	91.114	97.857	94.773	100.44	99.648	99.38	95.39	105.34	101.71	100.51	109.57	101.08	99.749
103.73	112.56	109.07	98.833	110.89	103.51	113.88	109.71	105.1	103.72	109.73	109.09	98.721	98.715	109.91	115.21	97.981	114.63	100.79	94.254	98.862	101.84	113.88	106.54	114.42	100.82	102.7	99.079	110.86	103.14	105.93	104.43	104.8	103.91	106.07	108.35	98.932	104.27	101.35	104.68	102.61	111.46	105.73	101.87	108.36	106.5	108.37	104.45	111.47	101.28
105.46	110.06	102.22	105.26	106.69	110.6	99.414	106.5	102.58	107.95	100.24	103.57	107.89	102.96	110.43	100.02	101.03	100.47	106.07	111.82	112.06	101.46	102.06	104.06	101.36	111.15	96.685	100.48	117	102.57	110.95	101.44	101.78	101.24	105.66	105.01	106.99	105.67	109.84	107.68	110.64	101.27	111.84	109.48	102.2	105.8	107.32	101.76	94.824	111.29
115.87	114.05	110.68	111.76	114.43	105.78	106.37	109.22	109.24	103.19	117.4	107.14	109.3	112.76	104.9	110.65	115.08	111.77	104.07	108.93	109.49	99.699	115.63	109.65	100.02	112.37	100.98	108.96	110.2	108.12	112.64	106.06	110.56	103.69	104.1	107.97	110.28	104.08	110.4	112.72	111.59	112.6	108.61	105.95	107.69	115.32	115.27	105.05	109.69	104.64
90.895	101.82	97.6	89.674	100.14	102.92	96.537	101.35	89.679	105.87	106.13	98.967	90.121	98.566	92.214	99.361	97.525	106.24	97.244	105.7	100.24	98.636	97.236	104.32	97.828	104.76	100.5	99.997	91.849	100.71	99.077	109	93.538	103.58	96.903	91.375	99.401	102.56	99.12	109.28	100.76	103.79	96.436	94.334	100.28	104.31	102.43	100.13	95.417	103.4
111.93	104.01	112.29	102.03	106.37	108.69	104.39	106.13	113.15	106.7	110.9	107.96	99.744	112.04	116.08	115.64	102.56	101.03	95.276	114.73	104.51	106.39	112.25	109.63	104.02	116.54	105.11	116.66	103.29	120.61	113.43	107.77	110.64	108.8	112.04	102.87	101.75	109.32	105.94	101.64	101.49	105	106.09	111.31	112.31	102.96	105.57	109.18	110.56	108.21
114.36	118.36	110.62	103.85	113.23	107.65	110.29	110.28	100.59	100.66	98.964	105.96	103.55	109.94	105.1	115.28	107.03	112.38	105.68	96.379	109.36	104.67	107.7	108.53	104	102.89	103.13	105.3	110.9	104.88	108.1	108.9	112.36	97.35	107.73	114.78	113.12	115.26	104.19	105.92	96.271	103.52	105.6	107.82	111.76	105.45	116.3	99.98	98.541	105.47
110.54	109.03	102.25	103.16	107.7	99.884	111.29	101.36	102.49	105.12	107.97	109.73	100.53	114.25	104.34	103.45	110.73	107.43	107.92	115.91	108.08	107.91	112.82	112.35	110.94	103.95	101.95	103.89	105.16	107.31	104.98	115.19	109.15	103.03	114.74	112.16	105.9	109.64	104.72	108.12	111.26	108.9	107.49	108.11	106.97	108.62	105.45	105.9	97.404	108.66
102.25	101.91	106.74	106.99	107.81	115.58	104.05	106.1	110.26	110.12	109.38	103.34	103.96	102.49	106.42	116.12	99.282	105.47	104.63	108.4	110.77	109.94	109.19	111.18	110.53	107.78	100.76	107.63	96.769	114.59	104.68	110.42	100.88	104.55	108.01	114.57	110.67	109.61	108.91	109.35	108.1	102.83	110.12	104.82	92.789	106.26	99.556	99.634	107.2	113.51
107.93	104.47	104.96	102.92	103.34	103.87	103.58	100.17	109.17	109.06	104.02	101.1	105.57	104.23	105.57	99.395	96.069	110.02	103.75	105.11	102.76	100.82	98.021	100.68	114.59	109.51	106.07	109.38	104.11	98.032	103.23	100.5	110.09	110.97	104.72	106.99	100.05	104.84	112.65	104.78	113.6	107.87	110.57	109.08	104.42	103.54	110.97	106.92	97.767	102.16
104.79	105.76	111.26	108.56	108.21	112.95	115.75	100.45	107.05	98.112	113.29	103.19	102.32	106.18	111.26	106.11	98.62	109.73	104.64	112.98	113.06	112.72	103.51	101.3	107.54	101.48	104.7	89.625	106.31	102.06	95.145	105.38	108.77	115.43	97.053	107.4	111.23	104.07	110.54	106.18	105.59	101.7	104.36	102.18	108.49	105.32	110.65	118.92	98.907	103.37
97.363	105.67	112.99	108.06	103.81	97.004	100.55	108.36	101.51	97.849	104.55	97.96	103.63	98.158	111.38	106.88	104.1	114.63	107.43	106.68	108.33	106.23	104.33	102.01	105.21	101.36	101.27	98.753	108.36	104.57	100.97	104.42	101.14	107.78	97.549	103.68	97.059	107.08	103.47	105.96	105.82	109.13	100.62	102.22	97.801	103.88	99.969	100.82	101.3	100.65
99.891	106.39	105.28	94.453	95.249	92.21	94.648	103.12	104.71	104.31	101	92.788	103.52	97.015	90.423	92.589	102.28	107.16	99.507	94.078	106.97	97.612	106.72	93.685	94.524	104.04	98.317	103.09	92.804	106.44	99.183	99.726	98.619	96.231	103.37	102.38	95.851	104.49	89.584	109.94	98.197	103.46	95.714	100.47	102.32	98.075	103.78	90.818	106.2	103.61
112.21	111.38	103.11	102.37	109.47	114.55	103.94	106.52	102.41	117.7	106.85	107.3	102.85	112.66	102.83	108.33	105.76	114.16	102.1	104.21	109.12	110.14	109.08	112.17	101.07	114.5	112.94	106.21	114.24	105.56	107.19	102.04	95.055	101.95	110.47	105.34	104.69	103.76	99.972	113.93	115.32	106.81	105.25	116.23	100.52	100.91	111.68	110.39	107.37	109.2
106.33	103.75	106.51	107.57	105.3	113.91	108.55	103.69	96.569	114.07	104.83	103.61	110.85	107.12	108.29	103.59	103.06	108.09	101.93	108.79	100.73	109.54	107.94	106.97	96.955	98.316	106.14	100.31	114.67	106.21	106.96	108.89	110.98	101.49	110.13	100.14	102.06	104.94	104.75	103.15	107.49	107.32	113.65	104.99	110.02	103.16	108.95	108.64	99.72	101.1
100.84	107.87	112.88	109.07	96.83	109.64	99.182	111.04	107.46	113.78	99.5	109.39	100.88	106.61	100.02	117.24	106.16	116.18	100.7	106.07	105.09	104.89	95.882	107.85	111.39	108.55	104.4	105.07	99.512	107.46	112.6	108.96	108.06	103.47	105.55	109.56	94.338	97.982	107.81	108.26	102.7	100.7	108.33	99.606	102.41	107.05	109.52	104.65	102.93	113
106.71	101.44	103.38	113.86	100.62	105.83	99.47	106.72	96.052	103.65	101.95	104.89	103.02	109.21	100.52	104.97	108.23	113.35	105.77	101.22	103.68	108.03	100.73	113.57	105.66	91.446	108.67	109.17	108.54	108.95	101.57	113.44	114.75	106.41	110.22	110.78	101.02	105.72	104.01	114.61	103.82	104.47	110.54	114.42	105.51	104.22	108.39	108.09	100.09	107.49
104.68	104.22	104.11	109.03	106.73	107.68	96.202	109.05	100.75	109.96	112.2	110.78	100.39	102.79	105.71	104.07	110.08	103.91	100.17	109.12	103.08	111.03	116.36	103.87	106.16	97.169	112.3	102.14	104.23	99.534	107.59	103.66	109.78	107.64	110.79	104.26	112.82	108.64	108.89	110.61	102.99	93.667	102.56	106.12	99.952	111.14	113.93	107.97	110.25	106.7
91.999	98.164	99.709	91.528	99.457	95.619	97.491	98.975	100.44	90.641	99.784	93.753	103.71	107.87	86.773	102.52	103.07	97.524	99.065	104.04	95.492	103.59	99.907	103.37	99.192	96.595	92.171	102.63	94.431	94.071	89.528	96.394	103.47	106.54	108.06	99.337	105.95	100.7	98.294	96.7	107.12	102.87	97.643	101.4	102.64	98.274	103.28	93.692	98.395	103.77
110.62	110.13	108.71	104.97	110.9	116.81	107.76	123.46	101.5	110.23	109.05	113.86	115.12	103.26	103.02	109.96	120.09	111.92	108.44	111.3	109.66	105.85	103.41	117.11	105.18	100.79	110.31	106.88	106.58	108.38	102.1	94.475	115.87	114.2	106.8	110.47	104.4	102.51	114.47	99.054	97.86	107.08	101.58	106.67	101.28	109.06	110.66	106.91	110.83	100.16
96.404	111.57	109.2	107.53	107.99	105.67	107.5	101.73	107.25	106.74	107.91	111.85	107.85	111.9	96.613	107.08	101.34	105.83	108.19	106.87	103.84	111.71	108.25	102.55	106.21	112.03	103.05	107.59	107.02	103.91	104.19	102.72	106.36	109.73	99.265	110.9	106.59	111.87	111.86	99.245	105.41	108.74	106.46	99.086	110.88	102.56	109.43	107.29	99.187	98.649
115.5	107.06	110.16	113.06	111.37	109.03	97.557	99.005	109.9	108.25	100.13	105	104.54	109	111.19	110.05	101.71	112.7	101.66	112.92	106.63	111.82	104.78	112.86	99.371	114	117.4	106.59	110.99	108.49	104.51	107.57	110.44	110.92	112.92	112.31	100.69	102.47	109.85	107.5	106.84	108.64	104.61	110	106.59	99.877	100.31	111.03	109.51	109.77
99.731	104	105.3	111.73	109.06	98.625	100.29	111.07	110.55	103.21	105	108.36	112.79	102.67	104.46	110.67	105.44	107.05	112.02	117	103.45	106.06	109.8	115.78	108.61	115.39	109.24	116.55	105.56	118.63	110.28	111.38	106.47	113.09	103.24	104.37	109.04	115.92	109.34	112.88	99.575	111.23	107.42	112.85	112.48	110.87	96.638	111.63	114.32	100.58
111.03	113.36	103.01	97.179	111.58	106.81	106.69	106.46	107.25	108.82	103.92	106.99	119.75	108.25	119.33	105.9	106.91	103.96	107.99	101.33	104.85	110.93	109.85	102.31	112.47	107.06	106.24	109.24	112.89	104.09	111.41	112.21	104.61	102.32	112.19	98.928	96.483	99.035	104.7	114.58	109.1	119.38	106.34	107.75	107.19	113.8	109.05	103.68	109.67	105.73
101.58	113.7	105.6	98.777	105.08	110.92	105.59	111.41	104.68	106.08	106.53	114.34	103.82	105.81	109.35	104.68	112.88	106.31	113.34	113.93	102.86	108.27	102.12	111.93	100.62	101.75	97.437	106.41	105.67	114.53	110.9	112.21	103.34	110.74	104.54	112.23	101.56	110.31	107.42	104.02	107.2	106.74	108.07	109.84	103.91	110.66	106.83	104.81	107.5	111.68
97.48	100.99	100.55	95.052	105.53	95.664	112.01	101.58	107.71	99.801	107.64	102.84	110.36	110.11	108.43	102.23	94.054	104.49	105.92	108.96	102.63	103.46	106.96	98.096	97.321	107.3	96.452	104.49	104.37	97.914	98.253	104.79	98.114	96.505	100.47	97.65	98.792	102.81	107	102.86	99.504	100.81	100.63	103.78	103.73	100.69	94.919	102.62	96.969	97.071
102.12	103.55	98.051	105.24	100.05	97.725	106.6	99.093	112.12	105.44	97.628	103.38	100.39	106.08	102.31	96.635	107.27	101.78	99.363	103.42	105.31	115.39	103.92	111.37	102.05	94.229	106.07	95.591	108.53	101.56	100.77	102.08	98.658	100.71	103.28	99.819	99.223	106.78	104.93	97.255	106.65	95.692	103.68	109.58	104.91	98.65	100.71	101.09	106.56	102.34
108.42	111.63	100.68	109.97	111.4	103.47	116.73	109.99	118.39	110.88	95.7	99.161	114.38	105.83	94.648	110.06	110.85	105.8	112.39	118.44	101.52	114.26	118.7	112.3	103.88	98.167	103.11	109.48	104.51	110.4	109.11	115.91	115.1	106.3	114.19	108.82	102.21	105	105.54	104.91	110.75	109.22	98.097	103.52	105.13	107.43	103.9	101.9	110.23	110.87
111.1	98.796	106.34	112.43	105.99	102.58	108.74	119.42	108.67	112.64	106.71	105.8	104.65	107.53	108.46	115.01	105.33	111.5	101.89	101.3	107.99	104.07	109.28	115.84	116.18	106.19	109.74	103.64	111.15	95.594	110.1	112.66	106.53	111.12	105.94	112.56	113.09	115.79	112.08	99.762	108.8	113.53	112.12	106.92	104.98	105.45	109.44	114.18	108.6	107.12
107.8	99.774	102.79	100.15	107.73	105.41	103.7	102.2	95.809	94.921	103.77	106.31	107.79	106.87	112.38	109.1	106.19	102.35	101.29	106.56	107.27	108.64	113.56	109.92	101.7	104.06	113.82	104.3	108.27	97.857	101.9	110.19	101.4	108.45	104.05	97.971	100.73	112.36	100.06	103.38	101.86	106.12	101.46	98.157	106.4	108.82	105.39	112.74	111.73	107.62
105.27	104.87	105.83	109.77	104.18	108.74	106.96	110.5	105.25	107.45	110.82	101.75	108.07	106.45	101.21	114.67	107.84	108.42	97.36	104.01	107.17	102.98	106.43	109.81	111.2	115.75	106.62	97.494	109.18	104.68	105.56	103.32	113.02	101.5	114.64	118.14	101.42	104.86	104.72	99.555	117.94	110.84	99.497	110.25	111.65	102.84	114.32	121.46	111.89	105.01
97.301	93.407	99.23	97.065	97.71	90.929	89.684	101.59	95.685	102.61	108.49	90.477	96.669	95.03	96.042	97.18	92.624	93.399	94.998	90.713	96.765	96.709	89.946	100.29	100.35	93.4	91.423	96.312	100.68	92.632	98.86	97.305	97.816	95.325	104.12	99.074	99.503	94.874	96.09	106.49	97.869	93.59	90.692	98.41	100.43	99.492	100.26	94.16	90.946	106.56
116.09	107.66	105.53	112.76	103.57	108.65	109.9	109.66	109.64	106	103.99	105.54	105.37	103.24	101.16	110.4	108.28	105.33	110.3	116.11	107.23	95.42	107.73	106.28	101.6	94.044	100.94	111.05	108.75	102.04	99.668	104.69	109.27	101	107.55	103.71	99.685	108.51	105.57	100.9	101.14	112.5	115.21	99.163	107.04	104.55	104.87	104.79	103.16	108.12
117.91	112.13	111.86	105.44	100.55	109.29	105.34	112.51	107.87	116.34	106.58	107.34	105.53	102.74	105.66	105.99	112.96	107.37	111.03	114.07	106.59	111.96	109.89	102.14	112.97	111.81	105.21	113.2	104.91	118.24	109.76	106.71	110.42	106.97	116.17	105.36	109.67	115.14	112.09	110.69	108.34	107.33	109.3	113.59	108.08	106.24	101.54	115.2	105.95	107.78
111.22	93.664	98.824	110.56	103.44	106	116.12	104.29	110.72	104.33	104.55	117.02	112.15	102.53	106.32	113.55	106.43	98.031	109.94	103.48	103.91	111.11	105.58	103.44	99.357	103.88	101.58	101.53	110.7	109.96	97.676	111	107.4	99.099	104.93	97.77	113.26	102.92	95.431	102.35	103.54	98.612	107.11	102.64	103.73	105.04	103.91	104.55	110.86	113.67
101.41	103.93	104.51	113.64	100.57	101.23	99.652	115.47	103.76	104.77	98.675	99.405	102.95	105.93	114.13	99.776	101.52	101.46	102.07	103.07	104.12	97.764	96.112	99.077	111.39	101.35	99.72	102.78	99.381	109.93	105.63	96.895	102.45	98.244	96.258	102.93	98.407	106.26	97.57	102.86	95.948	97.376	101.13	105.87	106.02	109.07	101.78	101.52	99.473	101.4
110.93	109.19	106.7	102.59	104.4	101.86	117.22	106.27	106.28	103.82	106.91	97.101	113.64	97.464	104.05	105.66	102.5	111.61	103.97	109.52	108.76	102.01	108.16	116.97	93.295	101.76	108.51	92.494	105.35	104.36	112.08	108.67	106.71	100.52	103.42	102.04	109.85	105.95	110.14	100.98	113.77	106.07	104.49	109.96	104.38	106.69	108.34	102.17	97.313	107.75
99.398	96.265	101.08	105.3	100.3	99.642	98.688	95.347	96.403	100.48	107.98	107.38	95.591	98.002	94.24	91.231	107.34	93.738	91.912	97.161	94.088	98.932	98.583	95.761	101.48	102.58	99.143	90.243	96.922	102.7	102.27	100.38	109.61	100.67	94.858	97.363	94.592	90.093	100.98	94.452	90.374	88.136	96.588	91.487	93.836	98.92	97.241	101.32	94.112	97.851
95.357	105.49	110.36	104.51	106.94	112.17	111.82	106.85	100.96	111.24	96.059	109.2	100.57	104.79	100.9	101.77	106.02	105.81	111.56	105.44	105.36	106.17	105.94	114.12	103.82	99.912	98.198	103.39	105.49	110.5	103.42	106.98	106.44	101.8	115.99	107.92	102.56	111.22	96.864	101.61	114.18	101.14	105.92	97.788	117.51	99.82	109.97	103.54	97.382	118.86
106.21	104.79	99.586	107.24	108.61	103.61	108.71	114.93	102.7	107.42	113.56	105.21	109.98	109.12	106.18	99.581	112.62	107.15	107.28	111.7	103.13	105.61	101.76	101.12	106.95	112.66	109.04	114.56	105.73	115.08	118.76	112.91	114.29	104.64	109.29	110.78	104.93	107.91	105.65	113.2	109	109.36	107.51	103.12	101.63	119.77	112.97	111.42	113.28	101.83
103.74	119.11	106.3	100.17	115.55	107.67	97.727	106.78	116.48	101.94	96.654	115.43	98.759	101.47	100.98	103.4	103.03	98.879	109.23	107.79	99.582	103.02	101.44	107.16	100.17	105.94	110.25	107.55	109.89	107.52	114.65	109.37	110.13	109.98	106.55	110.33	109.45	103.08	106.96	106.54	108.94	106.78	108.4	106.85	108.15	106.34	103.49	105.35	107.01	116.43
103.38	115.83	105.82	117.93	112.56	119.35	104.41	106.1	103.1	113.94	120.33	115.43	113.4	116.77	113.67	113.45	104.78	114.58	111.56	116.24	111.45	99.681	109.6	109.5	110.18	118.31	108.23	112.21	107.77	113.62	103.32	111.9	113.71	105.32	108.32	114.2	104.93	114.17	111.22	109	106.65	95.843	105.31	109.98	109.28	103.9	106.93	113.93	110.24	115.01
110.09	103.74	103.89	103.53	97.746	101.71	98.053	95.04	97.001	93.511	103.38	105.45	99.218	109.19	101.11	101.97	107.55	104.1	106.63	103.38	97.747	92.508	96.031	100.68	94.586	108.35	88.671	109.02	97.336	96.397	102.33	105.55	103.7	97.299	97.593	98.596	102.27	108.82	107.5	100.41	101.43	98.068	97.741	104.65	95.647	93.471	96.562	98.542	95.647	98.81
98.602	108.11	110.24	104.89	106.68	108.31	106.88	107.95	96.294	102.2	101.65	102.51	110.73	109.64	108.35	102.69	115.88	104.17	104.03	97.593	106.85	116.33	102.7	107.41	104.33	115.95	98.63	105.96	103.27	104.49	106.08	100.35	104.32	105.32	110.07	103.45	102.94	110.66	105.93	111.32	99.471	104.97	100.67	106.01	103.71	98.308	104.06	112.05	107.63	98.138
106.69	102.46	100.97	99.244	107.21	110.59	107.02	104.8	106.85	110.54	109.78	108.81	96.202	107.27	101.05	112.39	112.82	103.65	103.38	107.57	104.19	117.07	116.02	107.74	107.95	105.9	107.31	111.92	108.95	108.47	110.66	100.94	108.85	109.71	112.91	114.04	99.32	111.78	110.13	110.28	105.24	101.44	112.89	110.64	103.19	108.85	107.65	105.79	103.15	101.67
93.444	97.437	102.15	101.27	98.51	102.62	92.584	99.061	112.12	99.629	100.88	99.697	102.9	101.54	99.262	105.19	98.949	94.243	92.671	102.78	87.176	97.811	101.91	101.46	103.91	101.93	94.673	107.35	103.25	98.226	97.87	94.735	100.06	105.39	92.742	97.806	104	94.145	93.688	89.983	101.81	96.43	104.75	100.29	96.561	104.99	100.82	106.49	105.24	100.92
101.48	104.81	102.29	102.09	108.27	102.84	107.29	112.4	107.8	100.93	99.058	111	105.86	97.921	106.61	108.24	101.07	98.572	105.63	105.55	101.29	108.9	101.5	99.459	104.35	112.66	96.757	105.68	107.5	106.1	105.97	103.07	97.007	104.03	102.18	108.09	106.99	103.98	110.09	102.12	103.1	112.22	115.7	107.59	101.49	113.46	107.43	111.48	113.45	110.32
103.7	103.41	114.48	99.414	97.826	107.51	106.95	103.66	103.03	114.21	99.192	109.69	111.92	106.91	109.23	108.07	103.64	106.26	113.28	106.87	112.91	107.09	104.84	101.17	104.21	109.61	105.52	108.33	99.107	104.71	111.4	110.23	104.97	107.53	100.18	104.8	112.95	106.01	112.16	110.31	107.8	111.24	108.22	105.78	112.97	105.35	110.06	114.85	103.54	110.28
117.95	105.01	111.37	116.65	104.1	102.79	113.72	113.21	101.85	106.25	107.12	113.15	102.99	108.16	109.73	105.89	116.76	111.9	107	109.79	105.32	102.63	106.28	107.62	114.97	100.96	106.02	101.28	108.95	103.98	105.78	114.73	104.64	117.79	114.67	108.3	100.38	108.37	106.7	109.67	99.57	105.12	106.21	105.41	109.6	101.33	115.69	115.41	104.06	99.738
102.77	99.835	96.426	96.775	98.194	99.145	97.311	94.986	98.204	100.3	105.89	98.856	99.293	93.499	104.15	103.55	98.276	101.73	105.62	95.071	103.5	103.38	97.517	105.6	104.39	96.705	98.475	103.39	99.247	106.61	104.09	104.27	102.36	103.9	98.389	104.84	98.772	96.894	102.1	98.914	98.552	102.21	97.11	99.23	104.71	94.135	94.335	106.07	92.894	98.042
115.13	106.87	110.37	110.76	95.683	104.38	109.83	108.67	99.801	107.66	103.43	105.46	109.36	105.45	115.16	113.62	106.6	102.38	105.53	102.26	116.42	107.79	104.77	102.12	111.11	99.796	102.19	111.81	104.66	104.95	108.88	113.67	98.123	102.25	111.86	103.16	105.07	112.43	101.8	107.96	106.91	103.99	117.58	112.46	105.4	115.22	105.67	108.14	108.65	110.32
109.43	107.78	103.38	105.54	109.77	108.81	100.06	102.11	113.21	119.09	100.83	102.39	109.03	105.36	114.23	102.03	110.24	108.24	104.53	103.06	110.26	114.36	101.12	104.57	108.15	107.14	93.156	106.08	100.66	102.81	99.373	102.05	99.572	109.07	103.19	109.16	109.44	105.99	110.8	112.63	96.466	102.04	103.7	103.88	94.349	112.07	108.7	112.18	107.48	111.35
108.49	114.92	103.22	110.6	103.66	109.25	109.28	105.94	102.73	104.71	100.89	106.57	106.45	106.12	103.55	105.37	106.09	109.9	107.66	109.27	112.89	112.02	116.36	108.66	109.57	106.57	110.18	106.03	104.77	110.48	106.83	111.28	111.52	108.66	101.16	104.25	104.06	106.66	99.985	112.27	110.74	109.95	107.15	102.85	108.61	103.6	102.39	111.88	109.7	101.07
108.08	114.2	106.94	99.07	107.85	111.44	96.46	112.68	110.17	114.36	108.87	103.39	105.73	110.13	114.49	111.15	108.04	107.82	99.412	104.38	113.64	112.64	100.63	114.96	107.24	109.93	102.45	100.62	108.67	96.302	110.94	107.15	102.18	105.82	116.62	104.05	111.84	99.735	104.6	102.28	104.72	108.66	97.027	114.41	105.92	118.34	108.04	110.3	103.46	108.92
95.676	100.8	114.91	92.036	103.28	102.29	97.687	105.52	102.93	102.66	99.231	93.058	98.936	95.155	106.68	105.17	102.7	106.51	98.613	101.92	101.04	106.17	106.41	102.64	102.39	98.013	101.36	98.82	99.996	95.514	100.19	105.56	90.906	102.08	111.72	96.624	98.636	99.884	105.04	95.53	95.338	96.996	102.34	99.905	103.7	100.2	97.355	104.45	92.948	101.32
104.5	111.01	114.63	106.28	112.95	109.32	116.26	106.61	108.03	110.5	110.26	109.76	112.52	105.64	110.48	107.61	120.72	99.481	109.84	107.38	104.15	112.12	111.59	104.16	102.7	106.02	113.33	106.78	109.15	107.76	119.98	105.48	98.653	103.04	108.2	114.98	96.591	111.59	113.34	116.05	106.12	112.42	113.78	93.474	104.25	107.75	110.24	108.69	105.48	112.6
107.17	113.04	102.59	104.8	103.5	103.45	108.64	101.44	96.755	110.81	110.38	92.952	102.18	110.31	115.86	113.12	104.61	114.61	107.71	107.51	103.36	111.33	95.77	110.66	109.54	117.6	108.49	113.05	105.77	104.21	110.1	104.97	111.37	112.99	106.27	112.27	110.09	109.42	106.81	102.59	106.06	100.17	110.48	109.42	111.22	112.58	105.34	108.07	104.67	111.65
106.87	107.18	101.96	96.027	95.745	96.761	97.549	104.74	96.998	110.97	99.754	96.925	99.109	104.19	98.883	100.48	89.386	101.07	98.794	104.49	103.92	103.17	100.97	97.69	100.44	107.49	97.044	108.84	106.25	102.67	97.718	104.14	97.24	105.24	97.764	104.42	100.9	111.63	97.246	99.258	100.67	98.189	106.06	97.158	100.6	97.645	98.273	98.028	93.819	92.741
110.33	110.72	111.95	101.71	101.47	107.68	105.78	95.657	109.95	100.26	111.74	104.44	110.68	107.25	100.93	115.5	101.56	109.47	110.74	113.82	106.99	104.21	110.63	105.62	121.63	100.13	103.44	103.73	109.52	105.39	104.38	112.4	108.34	94.072	110.37	104.84	108.84	104.32	103.72	103.99	98.27	111.02	101.82	104.19	108.46	108.77	101.03	105.66	105.32	105.68
107.84	104.18	107.88	108.29	107.5	116.32	113.02	115.11	103.11	103.28	116.25	101.78	112.92	93.759	104.27	104.33	112.01	100.8	108.73	104.78	97.711	105.39	103.18	99.488	107.99	117.95	114.87	111.74	111.35	99.974	103.12	103.33	107.43	95.917	102.77	102.92	102.37	106.67	106.99	95.257	100.75	102.36	110.45	112.44	106.96	110.38	103.04	110	110.37	108.43
110.2	108.34	104.81	101.61	108.34	101.79	108.23	107.19	104.61	110.06	113.58	107.11	104.82	110.29	100.56	111.68	106.4	118.09	105.58	104.91	106.23	117.36	101.6	102.18	105.54	105.98	106.66	107.35	114.06	110.05	96.123	97.427	109.66	102.11	112.28	115.73	103.84	106.4	100.29	110.1	104.17	108.48	98.792	103.89	107.5	110.67	105.17	107.74	97.242	102.78
107.07	103.82	101.88	107.21	105.67	107.65	112.25	102.37	98.741	110.01	99.941	105.54	102.59	106.53	107.73	110.32	105.13	101.58	98.268	107.01	99.053	106.89	115.68	112.26	114.25	99.917	104.15	101.12	103.82	106.38	116.09	111.1	105.01	105.95	107.73	110.67	105.37	103.39	100.18	104.69	108	99.931	114.83	107.12	95.141	102.46	101.79	107.88	110.23	107.79
102.7	111.68	109.03	112.88	102.67	103.53	100.56	113.58	110.79	103.89	107.01	107.43	112.43	106.95	108.25	119.69	101.6	107.74	107.07	116.05	105.8	107.28	102.91	105.78	108.27	97.323	101.29	106.14	109.98	107.88	104.21	105.58	115.72	112.07	106.04	103.22	99.864	109.42	108.65	112.82	111.01	110.75	104.16	110.08	108.57	108.15	105.08	108.61	109.82	101.92
98.334	110.23	110.62	106.6	101.63	108.04	101.77	106.14	109.48	105.4	102.72	104.32	104.89	103.18	101.56	104.68	99.01	97.794	109	105.77	108.93	112.31	114.36	105.89	99.935	107.87	111.06	104.7	111.28	118.44	109.81	113.01	120.42	105.52	113.22	112.3	106.83	106.85	105.87	111.45	106.08	105.56	99.968	108.03	109.16	107.51	118.36	111.54	108.8	103.47
98.283	99.697	92.674	106.22	97.639	100.94	107.08	94.931	100.91	99.843	90.908	95.908	100.8	96.008	93.1	99.228	100.15	92.044	100.99	100.6	95.925	94.595	109.88	93.166	101.5	107.63	96.739	96.732	103.06	105.59	105.8	100.77	103.73	97.8	100.12	99.527	104.11	95.002	92.502	96.186	103.76	101.6	97.175	99.618	90.354	95.635	93.574	103.03	97.747	101.94
106.71	103.65	114.35	106.85	103.21	108.78	112.12	103.14	106.72	106.46	110.68	98.351	111.65	107.17	101.65	108.98	111.44	107.09	107.53	101.15	114.13	108.5	103.11	98.239	106.83	108.27	106.57	111.26	101.43	91.694	107.41	99.796	108.1	102.29	112.08	105.2	99.615	110.05	102.71	110.26	110.35	105.53	108.62	103.32	100.46	115.19	111.64	103.7	105.71	119.12
111.15	107.49	100.63	97.834	108.92	107.41	110.23	105.69	105.34	103.91	97.075	102.46	103.01	104.01	103.98	102.85	108.11	107.73	104.84	111.21	93.588	112.8	102.02	101.01	107.37	105.92	105.12	101.69	102.53	94.104	105.26	106.07	104.94	112.84	108.79	106.15	107.9	102.08	102.23	102.32	105.73	108.4	113.79	105.93	114.72	111.36	107.75	96.205	97.847	102.94
106.49	103.2	116.31	105.41	113.12	111.46	108.37	103.23	107.05	102.96	100.85	111.78	116.33	109.44	109.01	100.33	106.08	104.79	110.41	106.23	108.82	110.06	108.01	104.09	109	107.98	110.28	115.73	110.69	111.05	110.34	117.54	106.39	103.58	106.19	107.04	105.2	109.32	104.79	111.2	109.32	110.37	109.8	113.35	103.14	107.62	106.78	102.55	100.43	105.89
112.06	107.06	116.66	109.71	106.63	105.88	107.62	99.261	104.94	107.81	117.71	110.3	102.19	107.65	105.49	110.94	108.42	110.71	95.481	97.745	108.15	108.66	105.26	116.17	110.15	98.113	111.23	106.96	114.13	111.49	100.01	114.55	111.49	116.86	109.27	103.19	104.25	104.86	109.2	109.07	108.22	99.227	108.14	115.63	102.11	110.42	106.55	110.22	106.01	102.32
110.31	102.84	109.92	104.07	101.17	105.34	105.92	116.91	105.42	101.09	102.04	104.43	101.81	100.43	106.85	109.14	99.25	103.95	112.89	113.1	108.31	107.7	99.726	106.2	101.45	110.67	106.73	100.22	107.91	105.34	109.87	109.23	104.69	107.22	105.23	110.78	102.55	106.72	102.61	108.48	103.46	106.96	106.03	102.95	106.99	102.23	105.62	109.71	115.35	107.4
96.791	107.67	112.82	103.15	102.99	106.52	107.33	108.14	110.03	111.7	100.58	100.23	109.18	109.48	108.63	101.68	110.5	103.54	115.69	110.21	113.13	109.49	98.762	112.72	98.038	110.78	95.997	105.53	105.73	100.86	97.668	100.15	110.57	97.794	104.55	107.14	102.26	111.92	105.17	103.47	105.19	103.19	105.77	110.24	99.633	107.37	99.355	107.7	109.99	108.31
94.457	92.159	100.99	93.134	92.269	104.26	98.489	99.057	100.17	97.761	106.91	92.664	100.41	105.22	98.425	102.41	99.843	101.64	105.82	99.433	110.84	99.45	93.753	97.478	97.714	103.65	90.822	107.52	92.503	110.89	106.69	103.34	98.89	94.003	99.584	101.74	103.76	100.64	95.096	98.649	106.73	89.111	101.49	102.45	97.621	109.38	102.92	98.716	112.44	98.452
105.24	99.685	95.827	99.704	102.62	104.74	89.42	108.81	97.793	100.3	95.606	105.55	106.35	110.58	95.036	101.11	100.59	95.451	93.436	96.88	98.891	92.416	105.25	98.328	102.03	103.78	104.19	97.156	95.864	103.73	100.29	96.808	98.742	101.3	99.088	95.875	98.887	99.866	109.35	99.812	101.64	95.424	101.49	102.01	97.242	97.899	98.175	101.36	109.81	103.6
103.97	106.17	108.7	107.91	104.5	104.74	100.76	111.89	104.02	119	110.31	99.682	111.49	100.67	110.28	111.71	101.13	99.464	110.62	102.31	107.13	113.1	110.56	102.47	105.57	102.81	105.12	108.82	101.09	96.823	109.33	112.14	98.102	102.61	106.39	103.11	113.97	102.95	101.06	96.958	103.93	109.94	110.36	104.03	108.18	103.2	107.28	104.97	109.56	104.51
119.38	106.88	99.286	111.31	108.54	111.74	113.9	110.07	112.96	109.1	103.88	123.54	107.4	108.5	105.53	103.73	114.41	101.86	104.14	111.45	110.56	114.37	105.81	105.86	112.44	107.88	114.1	112.42	109.29	103.96	114.7	108.76	100.03	109.64	101.38	103.8	108.4	113.93	100.32	102.05	104.58	103.46	103.6	114.73	103.13	108.93	99.654	105.02	113.53	114.88
104.02	96.791	93.735	98.357	111.28	93.585	99.693	94.132	102.19	95.208	100.38	96.691	101.86	96.594	95.401	99.973	100.54	93.462	108.43	92.569	102.06	95.125	91.804	92.594	88.283	99.76	98.164	93.992	104.4	108.87	106.44	93.417	83.316	105.85	100.89	87.767	101.28	96.186	102.89	103.25	91.191	102.72	100.6	99.202	98.321	101.04	102.75	94.585	95.103	96.099
109.98	109.63	104.82	113.5	99.395	101.41	102.54	104.14	115.06	108.15	104.1	113.59	107.15	103.89	112	110.64	106.7	100.58	106.2	114.1	108.72	98.323	109.92	108.6	106.05	111.52	106.87	108.31	103.37	104.42	108.92	103.82	108.67	105.4	109.75	103.88	107	105.82	105.25	96.742	108.06	100.88	114.19	104.85	106.59	106.77	106.41	109.79	112.93	104.12
116.28	106.03	106.99	104.16	101.79	113.53	104.07	100.51	104.38	104.27	102.37	110.18	103.17	103.46	100.15	106.85	104.18	96.119	110.33	101.99	115.02	95.898	106.38	108.49	114	107.79	100.84	117.09	102.95	117.33	109.85	110.82	101.95	110.14	104.11	109.31	101.14	109.9	106.5	101.13	102.56	99.786	101.75	107.52	113.32	109.88	107.34	112.16	102.56	116.93
98.165	104.96	114.53	114.67	107.14	110.05	103.46	105.84	106.76	107.1	97.414	102.71	98.201	112.27	107.03	102.59	102.76	108.12	107.92	103.62	107	103.39	98.704	107.8	107.51	105.66	107.61	107.22	111.13	109.6	108.8	104.35	107.37	106.47	103.86	101.74	103.84	111.85	115.36	102.89	100.55	103.2	111.95	108.55	115.29	104.75	103.54	108.25	108.71	110.19
92.397	96.748	97.437	103.62	95.978	99.647	96.826	105.21	106.4	108.42	100.42	101.25	97.072	98.991	90.415	99.366	101.54	106.51	86.413	93.533	100.18	95.045	91.068	99.129	97.259	105.28	102.28	93.37	105.85	104.48	95.17	107.07	96.823	106.94	106.7	96.364	90.196	93.31	92.449	90.813	100.09	89.94	104.34	88.209	99.809	106	94.695	92.894	105.38	100.52
106.64	106.09	99.467	101.25	112.34	106.55	107.57	101.47	108.26	101.26	105.44	103.72	107.43	100.66	115.47	114.74	105.23	110.1	111.28	111.65	106.96	103.74	110.38	109.12	109.3	110.34	105.1	100.2	106.43	98.08	105.37	107.98	93.285	112.84	108.54	104.93	110.21	110.45	102.28	103.5	106.86	109.88	106.59	107.24	106.42	106.25	106.56	100.88	105.28	106.28
106.38	115.59	95.433	102.86	112.39	112.82	113.43	104.96	99.348	107.28	109.31	108.54	100.98	104.36	104.82	105.26	103.93	113.11	106.99	109.26	99.082	104.24	110.78	103.81	106.76	95.396	105.86	107.66	107.32	96.897	109.6	109.4	105.01	112.24	106.44	109.84	107.52	98.1	115.3	115.92	108.74	109.48	102.76	103.57	109.9	99.428	101.89	104	106.96	108.62
109.81	111.84	97.173	111.2	110.85	108.67	104.33	98.473	108.68	108.4	113.48	125.23	110.24	105.37	107.96	105.16	111.51	106.35	107.32	106.99	97.39	106.19	105.18	106.97	98.8	107.88	105.78	101.47	107.19	106.81	105.68	107.53	105.87	101.29	111.56	113.45	110.75	101.8	109.12	98.049	114.35	109.41	109.68	112.58	115.7	116.44	105.58	103.58	109.15	115
101.04	106.84	110.86	106.1	97.297	105.41	111.89	105.75	106.71	108.15	108.73	113.4	101.66	108.21	109.42	114.62	105.34	110.86	108.09	106.41	106.56	108.99	107.15	115.09	98.221	101.99	99.668	104.88	104.17	105.17	98.718	106.14	101.71	101.12	98.108	114.72	105.24	103.74	108.15	111.46	115.77	103.28	101.31	108.1	104.33	110.24	105.05	110.1	106.12	98.995
105.17	107.71	105.82	106.57	104.13	99.456	106.73	112.78	102.12	99.279	102.78	107.77	95.333	107.39	112.78	105.85	104.02	105.78	114.8	112.66	104.96	105.62	114.4	104.88	106.83	109.62	114.65	107.58	114.07	110.77	113.22	107.58	114.96	122.18	112.07	108.99	105.54	107.52	108.08	112.93	105.27	105.21	108.92	109.18	114.02	113.61	114.14	116.36	104.53	106.11
109.2	106.06	103.43	99.024	105.22	113.62	98.666	109.67	111.64	111.29	110.8	114.17	103.36	102.37	101.85	104.1	106.6	115.76	106.18	108.1	111.64	112.16	105.86	107.4	117.23	114.52	108.35	109.09	108.53	108.1	111.02	98.873	103.16	101.87	115.59	105.52	110.4	108.75	112.44	102.22	103.24	109.47	108.93	117.82	106.77	105.97	105.3	110.39	112.07	106.27
108.47	103.76	111.59	103.65	101.27	107.73	113.58	111.3	100.66	103.02	108.28	114.38	106.43	110.74	105.57	100.99	100.55	108.17	102.27	101	105.3	107.03	99.667	106.37	103.51	109.53	113.69	105.29	104.31	110.35	107.57	100.29	103.25	104.32	101.08	103.88	104.45	108.68	107.13	103.18	109.79	115.09	104.35	103.58	100.49	109.22	110.02	104.98	95.913	113.66
99.6	107.34	103.73	112.26	101.88	98	105.73	101.61	99.688	101.25	105.05	110.36	108.1	103.28	108.67	105.2	105.09	102.24	112	113.51	110.86	107.98	109.31	98.867	104.52	105.77	112.78	98.517	102.04	113.11	102.1	99.756	103.1	108.04	111.33	102.36	104.72	116.51	105.24	108.43	104.95	100.63	104.5	103.64	103.91	108.06	105.9	106.52	107.14	101.79
103.43	112.12	107.48	103.51	104.03	110.87	103.79	110.6	106.07	115.85	105.93	101.39	111.03	101.31	106.35	105.83	110.94	103.66	98.945	107.19	109.53	102.92	98.767	112.71	110.15	102.62	101.09	115.29	106.67	105.39	104.2	109.24	102.69	98.826	110.32	106.83	98.3	111.1	110.04	108.23	106.76	110.44	107.69	105.45	114	113.9	105.25	106.67	104.12	102.18
109.2	110.73	101.58	109.14	108.35	94.576	107.91	111.69	112.38	110.8	104.68	114.93	103.65	115.48	108.74	104.52	116.59	113.54	104.82	105.71	109.8	109.43	96.876	103.33	114.38	111.39	107.56	109.01	110.89	110.5	112.97	110.67	107.2	99.283	108.95	111.27	109.23	109.83	106.45	105.23	106.47	100.5	117.51	97.133	105.72	101.77	114.52	107.48	106.41	102.34
101.52	104.67	111.22	101.71	100.05	106.46	101.66	97.185	105.4	104.47	99.132	111.28	108.6	101.09	113.92	111.49	107.22	107.19	101.26	98.231	104.77	107.94	111.17	110.32	104.6	109.02	104.61	113.21	107.93	114.52	98.89	103.71	104.29	105.91	109.51	106.25	111.59	102.36	99.568	105.31	114.5	101.77	99.816	100.66	92.622	111.47	109.9	106.18	103.7	94.179
104.49	98.874	96.531	103.73	100.51	102.07	101.21	106.79	94.05	89.047	106.2	94.182	93.886	87.265	105.69	95.832	102.82	108.03	94.305	95.968	91.295	102.37	100.73	99.055	98.324	101.56	102.47	99.819	107.33	91.763	102.16	96.195	98.154	103.76	99.595	91.193	98.293	96.129	94.527	96.284	96.633	97.664	96.052	90.214	103.24	94.391	106.9	95.845	95.449	103.76
105.68	103.52	101.81	107.41	102.23	109.69	95.299	112.61	106.04	105.23	104.34	103.21	107.27	103.99	105.75	106.41	113.36	102.61	108.89	100.71	100.25	106.89	109.81	106.86	111.13	111.05	104.14	101.37	110.31	99.504	105.54	93.688	106.38	106.87	107.13	108.74	112.34	105.56	110.39	110.33	112.34	104.55	98.703	107.7	102.12	112.58	100.92	113.39	108.93	110.37
102.02	100.55	86.994	97.338	98.886	93.709	101.23	97.453	94.069	95.757	106.8	99.608	97.547	100.79	98.018	98.299	93.599	103.15	96.661	102.53	94.275	96.196	94.009	100.83	93.169	97.388	106.66	98.818	97.741	103.28	95.316	101.59	111.6	102.08	95.996	99.005	96.097	96.81	96.607	95.228	93.603	106.55	86.484	97.682	89.356	98.118	97.226	100.49	99.319	91.035
108.08	92.949	112.17	95.986	94.979	102.44	95.95	101.79	96.379	95.327	97.226	99.18	107.89	96.231	96.205	107.11	93.273	101.98	98.533	104.64	91.726	100.52	96.317	101.03	89.772	96.95	96.497	102.38	101.67	99.188	99.074	104.71	111.26	101.21	97.273	102.56	94.297	93.434	106.29	94.603	98.217	92.926	93.994	105.9	103.43	108.22	97.891	98.754	95.619	110.36
95.745	88.064	98.756	101.88	99.163	105.76	97.821	98.365	97.554	99.438	102.73	96.918	98.083	91.648	100.32	99.199	100.98	104.82	104.99	96.547	102.27	102.55	98.691	95.402	89.97	105.66	100.96	97.713	94.803	94.218	98.707	100.61	108.85	100.77	104.46	105.58	99.564	95.296	105.85	99.013	97.218	96.704	97.323	104.45	106.14	94.216	98.911	88.98	103.55	102.11
109.48	109.52	106.97	110.51	108.09	105.17	108.95	106.74	114.13	112.88	109.15	111.71	100.45	104.51	104.34	114.63	112.03	104.64	102.24	105.97	116.16	105.01	103.43	103.18	112.5	110.51	99.676	106.57	111.17	102.93	108.58	112.92	114.68	106.03	101.74	107.15	111.69	112.52	99.881	112.22	114.25	100.8	114.7	98.796	112.12	113.29	113.46	105.66	110.53	103.12
107.93	94.065	107.7	99.873	111.47	104.86	95.543	94.235	103.62	103.16	103.02	97.982	105.71	101.52	104.42	93.543	101.72	107.66	102.61	102.26	97.305	103.55	108.33	95.484	100.9	89.821	94.829	99.592	106.17	98.825	99.709	95.684	102.45	100.14	101.58	99.428	103.76	98.477	103.62	99.273	102.65	100.6	99.394	113.09	95.247	99.633	95.779	98.414	101.84	96.992
106.63	108.58	116.07	112.63	103.35	107.57	111.28	115.36	105.91	106.08	110.73	111.32	106.79	104.36	111.14	105.89	117.56	105.54	111.5	108.73	104.4	109.13	110.23	103.21	104.17	110.79	104.95	108.1	114.43	108.21	110.15	114.42	103.03	101.19	119.06	105.22	109.06	107.5	107.99	110.74	101.97	106.64	100.54	104.96	100.4	120.84	114.7	113.27	108.11	113.54
100.93	104.09	102.85	99.142	102.46	98.535	96.902	102.39	100.58	113.71	107.28	114.04	100.72	99.888	103.8	113.68	101.73	111.79	108.58	99.683	105.23	105.9	102.28	104.16	102.66	101.94	103.35	106.22	100.46	109.22	108.47	98.958	108.09	101.14	105.88	105.35	108.59	112.22	102.87	107.83	99.621	105.25	98.312	108.14	96.983	102.72	93.369	112.26	108.62	108.16
105.22	111.98	109.67	92.121	99.573	118.38	103.14	109.12	100.85	106.92	99.81	103.28	110.24	99.798	110.04	106.39	114.74	101.12	109.95	98.229	107.3	110.49	107.18	103.05	112.51	104.08	110.45	109.51	108.09	112.65	102.39	100.16	104.24	96.605	111.47	103.13	114.48	100.89	105.06	109.97	99.524	98.837	94.901	107.11	101.44	111.88	107.19	107.59	102.88	96.594
105.99	109.41	106.14	104.62	98.108	111.96	113.49	99.685	101.07	99.812	100.2	116.9	110.76	106.61	105.95	103.14	107.25	105.57	108.47	104.35	107.55	111.01	102.33	101.33	111.13	113.87	107.84	100.49	105.36	108.17	106.65	112.73	103.99	99.916	110.76	105.56	108.09	113.71	112.07	107.78	107.78	100.53	99.411	99.116	103.07	107.17	109.45	109.95	113.11	106.52
99.337	104.59	89.072	92.904	102.99	93.45	94.658	94.389	100.89	96.321	99.969	95.306	99.615	99.205	101.82	95.604	99.514	96.181	103.2	96.602	99	104.28	99.804	96.573	107.43	101.47	96.844	93.829	103.1	100.36	93.356	103.08	102.19	102.1	93.269	96.311	98.304	102.96	101.23	92.365	94.423	103.07	94.477	88.334	97.738	96.691	103.41	107.31	107.48	93.317
101.64	100.01	104.15	106.88	108.65	101.53	100.86	101.13	106.88	106.16	101.86	94.875	93.594	101.85	100.65	113.79	102.29	94.519	103.17	95.562	102.37	104.57	91.209	98.464	104.94	99.511	92.742	106.38	98.276	101.35	99.791	97.841	101.74	92.581	103.5	97.841	102.59	98.706	108.1	110.66	92.491	93.857	95.976	107.59	94.05	99.153	103.72	97.842	109.07	101.64
110.67	101.87	111.96	110.77	103.91	113.96	108.59	109.85	113.86	111.67	115.42	100.64	104.9	110.62	106.16	117.84	113.98	112.03	102.26	106.14	100.26	108.13	107.23	105.18	114.46	105.58	110.57	109.44	117.31	97.183	112.68	114.1	102.46	102.39	108.6	108.02	107.29	106.14	107.86	105.11	104.13	112.64	117.41	115.31	108.36	99.481	113.87	111.91	118.54	108.13
112.82	108.55	115.58	111.65	118.55	111.83	107.11	110.88	105.14	107.56	113.87	104.43	117.37	103.37	110.61	113.81	110.56	111.75	100.83	109.91	112.59	119.62	112.31	113.72	106.85	112.8	110.2	115.42	104.92	100.58	99.809	108.15	107.85	109.82	109.14	105.41	108.77	114.06	111.3	102.59	100.21	107.75	107.89	99.875	107.3	115.94	114.75	108.6	109.71	108.6
108.31	109.46	112.06	106.84	108.78	105.33	107.17	108.48	120.86	107.51	107.85	107.8	110.16	105.58	100.51	104.67	107.37	115.25	109.12	111.19	101.87	113.52	109.51	112.95	107.35	111.84	110.27	108.58	109.33	100.82	110.39	107.59	115.46	100.73	109.81	115.77	104.76	117.1	109.66	110.09	109.72	103.59	114.9	102.42	107.29	109.78	112.55	105.6	107.82	102.94
109.56	106.2	111.31	105.31	102.28	98.192	107.88	97.872	105.63	107.19	113.22	102.5	108.93	105.14	108.57	101.32	105.96	104.04	103.75	104.75	110.57	111.77	105.64	105.93	98.268	100.57	105.37	99.476	102.81	102.67	110.56	99.213	105.57	108.28	98.599	102.71	101.98	102.57	101.42	110.61	105.9	104.05	106.07	109.1	114.89	102.66	105.01	111.81	103.73	92.228
110.9	117.23	108.53	108.32	106.69	112.54	106.31	114.28	105.88	105.42	110.02	110.23	114.36	100.54	103.04	109.56	110.24	103.8	102.23	105.87	118.2	110.55	114.03	102.67	112.74	103.38	102.06	103.58	111.18	102.06	109.24	108.55	105.53	99.424	98.844	105.51	109.15	105.45	107.76	111.45	97.674	102.48	105.99	104.9	104.25	107.8	109.01	104.46	101.3	102.99
104.99	107.28	104.53	108.92	102.14	109.59	114.19	107.68	106.72	108.29	110.29	100.01	96.668	102.86	104.36	107.33	104.39	114.1	97.087	114.01	108.82	98.454	109.66	100.64	101.7	105.22	111.25	107.4	104.89	104.66	118.95	107.33	107.27	106.33	107.23	108.31	101.37	103.26	98.451	106.04	113.96	99.538	106.49	101.49	104.62	115.53	103.87	102.5	103.47	105.33
110.55	110.87	103.56	113.13	104.1	102.97	113.89	111.13	105.62	104.34	112.03	103.29	112.86	103.24	109.08	110.55	107.8	106.46	104.19	108.14	112.08	115.53	108.54	110.1	114.79	98.191	113.41	108.07	116.22	103.99	109.45	104.79	103.32	105.33	102.28	107.67	107.03	104.03	106.15	107.21	103.11	103.25	118.24	112.37	93.648	100.58	102.6	99.28	109.17	103.05
106.3	109.6	112.77	108.7	100.9	111.18	115.46	99.003	106.39	110.67	108.4	105.43	106.01	104.38	110.51	109.84	105.48	105.13	113.95	110.16	109.79	108.89	110.01	109.38	108.81	108.15	116.12	106.24	112.3	109.86	115.83	111.19	109.78	113.4	111.92	114.49	107.27	112.75	114.05	110.88	115.78	104.8	109.22	112.4	110.51	107.28	107.56	106.4	106.64	107.4
115.13	108.44	115.25	105.45	106.97	102.44	104.45	110.01	109.54	111.32	106.79	106.96	107.91	106.17	102.62	107.98	101.68	106.11	117.34	105.55	101.2	110.99	124.04	109.93	110.57	101.87	115.93	100.45	100.77	117.54	113.3	108.51	100.61	109.39	108.96	102.2	98.184	117.68	107.52	114.68	119.1	115.42	111.94	104.45	109.75	108.94	118.78	107.28	110.07	106.2
101.66	99.897	99.11	108.9	101.91	104.99	106.29	105.77	105.15	111.66	97.052	111.12	98.401	101.58	112.48	101.86	104.9	99.196	106.23	105	109.24	102.27	104.03	108.8	103.35	97.896	105.09	103.46	106.21	107.9	104.02	104.04	109.42	96.59	108.47	108.31	104.37	106.86	105.44	112.96	99.109	106.95	98.551	108.52	108.79	97.339	107.98	104.89	105.52	99.492
116.2	106.51	108.73	105.23	108.07	113.86	103.19	106.95	93.788	98.373	102.59	110.93	110.16	103.46	111.22	99.328	112.41	107.86	111.64	101.13	106.33	114.56	106.52	108.23	114.28	105.91	107.74	103.37	107.38	107.24	114.94	103.72	109.23	117.26	107.49	111.08	106.37	114.3	104.45	104.05	111.61	103.02	103.32	113.88	107.42	102.31	105.86	105.42	101.6	107.25
117.85	104.17	109	97.168	113.7	106.66	108	107.13	100.65	112.3	100.9	107.32	109.17	105.01	108.14	100.49	103.99	112.48	106.59	105.11	110.42	108.97	108.87	113.06	102.3	110.1	106.08	102.02	109.09	115.3	106.84	110.97	105.36	99.843	115.21	114.37	106.96	114.14	113.44	110.38	115.8	111.1	108.5	117.23	107.46	115.16	113.02	114.68	106.86	98.931
105.83	107.69	102.73	106.56	94.237	111.13	113.29	106.64	104.25	102.83	104.44	100.1	116.17	104.3	106.26	105.72	113.18	107.32	114.3	108.4	106.25	93.959	111.46	113.04	100.53	114.07	108.95	113.79	106.43	112.06	110.75	103.09	108.3	110.24	109.69	109.58	110.09	105.98	112.9	112.77	113.86	116.78	106.16	98.329	101.86	105.11	110.96	120.45	100.32	108.48
104.68	106.72	109.21	110.61	111.62	102.16	96.896	105.87	105.29	109.04	106.21	104.44	105.68	99.884	117.33	110.02	109.69	116.98	105.15	105.08	110.68	100.95	102.83	112.96	100.97	108.14	122.34	104.37	102.4	106.76	101.12	101.23	108.73	107.21	110.98	106.3	105.39	120.34	113.2	106.6	108.48	101.96	105.28	110.42	115.68	109.83	114.1	106.95	110.24	104.78
94.958	99.623	97.931	104.17	110.32	101.19	96.669	105.46	91.759	105.04	96.137	108.51	98.806	107.99	93.548	99.065	98.594	107.3	106.99	97.372	99.874	101.95	101.3	102.92	97.624	103.05	98.239	104.82	100.23	100.96	101.85	103.93	105.37	96.743	100.49	95.957	101.53	107.64	98.382	104.63	97.042	98.892	98.775	101.86	98.424	97.738	94.376	93.663	95.403	110.51
112.32	106.59	107.9	105.78	110.44	112.11	113.41	105.98	105.87	105.97	112.28	106.6	109.45	107.94	111.54	116.64	115.33	114.92	112.6	110.53	103.01	112.7	117.09	119.78	98.187	102.93	107	114.76	100.65	110.16	103.56	104.36	100.1	105.3	102.78	101.79	97.6	113.71	106.24	111.34	110.26	101.07	102.94	106.36	111.94	113.74	108.58	105.89	106.79	119
100.83	93.992	99.605	100.24	98.626	99.187	95.565	101.62	99.314	97.045	90.374	100.4	98.136	91.715	104.45	97.973	101.67	96.989	91.358	89.255	102.03	100.21	92.741	96.298	91.09	101.51	97.248	100.76	103.35	101.51	96.029	100.42	90.659	99.307	94.86	100.9	105.95	96.049	100.56	101.67	106.49	104.14	96.877	92.557	97.983	110.64	100.76	95.173	102.85	94.291
84.803	104.64	100.14	100.82	102.67	97.106	103.99	103.47	96.104	106.36	108.2	103.92	98.892	97.566	102.77	101.6	99.417	89.068	103.45	105.67	109.66	110.17	103.19	101.06	100.95	97.07	103.31	106.64	99.496	98.132	92.803	97.616	98.2	100.21	97.545	108.22	102.86	105.21	105.74	91.69	91.901	97.302	99.124	99.786	102.25	102.19	99.713	103.72	106.65	106.39
114	103.5	107.31	96.828	107.68	105.97	108.37	106.64	109.62	106.63	103.83	116.5	107.87	98.948	106.36	107.79	109.53	104.57	106.77	94.867	109.63	111.54	111.85	108.43	110.5	114.71	113.68	97.602	101.2	102.61	106.55	116.06	107.29	103.49	103.67	111.74	106.18	98.745	111.16	103.75	105.02	111.07	103.16	105.66	109.06	107.55	111.65	112.02	110.09	104.33
110.91	105.24	108.36	104.59	115.82	108.86	105.29	111.46	112.24	99.323	111.9	112.06	108.03	104.93	111.78	104.05	110.77	106.11	110.41	112.81	105.67	96.798	105.26	108.13	117.14	104.47	108.63	106.11	110.94	116	107.84	116.64	109.59	104.53	101.78	101.12	102.12	110.02	106.92	109.96	108.65	104.7	106.68	105.39	101.84	108.92	98.554	112.61	105.04	101.12
105.93	99.316	100.15	95.251	92.652	106.16	101.93	104.59	100.79	90.823	98.564	96.818	102.03	98.91	102.15	105.99	88.386	91.111	102.88	95.86	102.22	92.687	100.1	99.15	88.664	91.239	92.518	97.867	98.863	106.17	95.2	96.548	95.742	96.697	97.129	93.841	91.005	99.451	95.941	109.05	94.126	95.522	98.517	94.58	95.709	98.929	94.321	103.77	98.407	100.02
93.621	110.32	95.935	111.65	99.737	113.03	101.65	102.65	104.08	105.03	114.66	106.32	117.16	99.24	107.21	106.96	100.99	97.197	99.493	104.51	106.91	107.15	106.07	99.685	110.61	98.416	106.97	105.26	101.91	97.964	104.31	104.75	103.71	111.19	110.53	101.08	95.794	105.27	108.57	99.818	104.28	107.8	104.11	110.58	106.11	103.81	101.01	103.19	102.51	101.51
107.89	107.9	97.957	104.05	104.58	114.1	101.51	105.94	110.11	103.96	98.984	114.71	110.37	99.746	102.32	101.94	107.87	109.76	99.78	105.94	106.84	106.8	111.61	98.6	113.28	107.55	106.76	103.62	98.284	107.78	111.71	99.624	109.82	107.03	99.89	105.36	103.81	101.29	103	112.92	106.85	110.11	109.84	100.57	110.29	104.46	103.57	106.96	109.19	107.07
102.95	111.36	107.5	108.73	117.18	111.72	108.07	115.99	108.06	108.31	111.91	114.32	107.49	108.62	100.83	101.11	117.42	115.1	110.87	105.71	115.54	102.66	109.8	113.67	104.48	105.09	113.95	108.57	113.54	110.42	104.9	110.85	111.04	118.58	112.96	102.69	108.2	111.81	106.39	113.92	108.09	105.22	110.79	109.58	110.61	106.8	101.89	107.69	107.84	108.71
108.18	109.61	110.45	111.28	96.566	102.53	109.13	100.12	114.29	103.23	104.02	105.45	105.5	108.62	106.42	108.38	109.47	105.8	104.75	109.81	102.06	101.62	106.76	107	103.16	101.11	101.74	109.22	109.94	110.03	108.69	101.56	119.82	116.44	97.131	107.96	116.34	114.17	99.959	105.77	110.16	105.43	109.38	111.64	107.5	111.46	98.561	109.93	109.15	108.1
99.157	102.04	85.259	102.33	98.524	107.96	95.264	105.28	97.378	98.238	90.763	98.008	96.058	99.072	96.317	93.214	94.892	99.974	110.45	91.191	102.25	95.97	99.947	91.778	100.56	110.78	101.99	92.93	100.16	106.29	101.26	103.92	104.76	93.255	89.134	97.227	88.278	99.544	103.91	107.8	100.39	96.257	93.577	100.24	92.082	108.55	99.521	100.62	96.716	100.94
112.62	114.4	116.12	109.81	107.16	102.41	108.41	95.186	106.91	110.72	105.33	106.99	110.27	108.7	100.11	102.8	113.73	105.77	113.97	115.23	110.78	104.13	111.85	98.092	106.96	104.37	104.79	98.581	112.28	106.42	110.58	103.54	114.26	105.68	101.81	106.86	108.54	105.67	101.14	103.76	104.35	105.27	105.45	105.81	102.5	105.68	108.46	105.22	118.62	104.06
106.62	117.21	105.54	109.92	106.21	107.74	111.77	106.1	110.11	109.67	115.8	109.83	104.67	103.25	104.27	112.35	112.89	102.49	101.03	105.47	119.71	107.77	102.71	104.62	103.48	102.23	101.63	107.7	109.79	106.38	105.75	107.87	116.14	98.866	113	110.54	106.24	106.93	114.65	108.81	119.98	109.39	112.83	106.03	101.53	117.86	90.623	120.69	103.96	102.09
100.66	98.922	102.17	103.44	90.527	100.02	107.23	102.57	103.24	107.3	99.316	115.05	105.62	109.72	109.96	115.86	97.536	106.58	95.966	104.92	109.65	104.31	110.39	105.91	111.48	96.734	102.68	100.27	103.83	109.33	121.47	109.76	107.75	99.012	105.5	115.98	103.48	102.16	103.65	103.97	114.74	96.69	101.37	102.9	105.93	99.09	104.45	105.56	104.66	105.96
108.45	109.26	106.63	103.24	98.77	104.39	102.98	106.29	106.18	100.21	105.22	101.31	101.17	103.37	113.87	103.54	105.24	116.39	110.3	105.87	113.43	115.55	106.46	106.6	108.69	103.24	109.39	113.58	105.2	111.69	102.04	101.15	107.04	108.38	109.9	110.23	103.94	111.31	106.02	115.27	100.81	104.94	98.327	106.61	105.22	108.8	112.88	98.809	122.51	103.52
109.26	108.39	99.386	107.42	110.57	109.68	97.773	101.73	103.49	110.01	113.36	103.29	106.14	107.83	99.825	101.74	101.63	105.7	111.67	103.51	112.57	103.9	99.539	102.89	100.18	106.06	114.25	110.79	99.495	103.24	102.52	102.69	112.53	100.8	106.22	105.69	96.003	106.48	108.63	112.31	101.22	106.17	97.632	90.539	107.95	106.16	109.85	108.97	99.092	106.77
113.41	116.85	107.11	102.14	113.26	101.32	104.39	110.1	106.1	109.05	104.42	107.02	115.2	101.88	101.6	108.05	112.62	107.32	108.02	115.17	104.52	112.23	108.84	115.99	106.94	107.28	101.08	95.794	101.73	110.93	105.58	105.56	104.71	113.21	111.77	104.82	96.658	100.47	106.84	120.94	117.39	101.26	111.11	109.44	118.2	111.25	105.21	112.98	104.91	111.55
104.38	107.86	106.44	111.08	114.76	115.25	101.36	99.407	109.78	107.77	101.94	99.919	110.53	109.93	104.39	103.81	108.62	106.13	108.93	113.65	110.31	112.09	106.27	110.1	104.24	116.08	110.44	108.96	112.01	111.92	111.85	111.41	113.07	112.88	105.75	109.48	102.9	115.95	113.81	107.31	98.301	100.82	109.78	114.08	107.93	112.29	115.41	109.61	116.59	100.22
104.67	109.54	98.455	106.37	105.45	104.69	101.2	108.77	103.71	99.061	108.99	111.08	103.31	105.06	104.33	109.05	102.16	99.045	96.97	107.22	104.04	96.273	105.08	106.64	97.635	109.52	108.54	108.33	104.9	98.752	111.8	118.18	104.21	102.74	105.96	107.6	107.33	104.07	100.8	101.25	110.52	112.7	101.83	103.22	111.02	115.72	101.51	102.19	105.9	103.28
98.493	92.215	99.349	103.33	95.119	90.628	105.24	90.582	98.323	97.558	103.16	96.374	104.62	102.81	102.89	105.75	99.984	95.407	94.617	95.663	103.74	103.71	102.62	95.517	105.06	100.92	98.725	92.106	104.18	96.521	92.671	101.68	104.51	96.92	97.045	100.74	101.21	100.57	103.82	93.897	104.25	106.28	98.879	95.122	94.375	90.458	102.01	95.325	93.267	100.93
112.9	109.74	103.77	109.55	111.29	108.04	107.62	107.06	116.48	104.76	116.4	106.96	109.81	116.37	109.86	102.38	108.25	111.13	103.64	115.03	108.3	103.73	101.04	117.12	114.91	107.99	111.65	104.25	111.33	111.26	105.76	111.4	115.1	97.921	107.56	104.55	109.56	107.74	109.72	112.09	112.01	98.438	109.28	109.06	105.08	106.05	108.6	112.69	101.76	105.61
112.52	105.63	96.765	104.37	100.6	91.693	105.9	99.031	106.22	100.43	98.366	98.516	89.888	95.816	104.13	97.095	94.245	102.88	101.68	98.589	110.03	101.7	99.709	105	97.246	112.33	105.16	98.114	101.38	98.187	97.687	102.52	101.73	100.27	96.756	105.15	91.21	95.365	102.3	103.27	101.23	99.752	103.7	101.62	97.785	102.95	108.31	96.681	103.01	97.351
98.823	104.84	102.9	105.31	115.29	102.64	101.37	114.62	108.67	110.26	102.15	101.74	102.65	109.08	111.49	104.08	113.05	106.13	104.02	109.02	111.49	108.17	107.46	106.83	104.82	104.98	102.93	104.24	109.2	101.05	105.95	101.56	116.55	96.888	106.73	104.97	96.768	106.34	106.46	107.13	112.95	101	105.97	104.18	110.77	107.88	109.78	95.822	105.07	113.88
108.2	97.612	96.472	100.61	105.65	105.55	98.884	101.97	116.81	109.76	102.01	102.73	113.75	109.52	104.08	109.93	109.42	103.02	105.56	99.69	107.22	104.18	109.8	104.52	101.64	103	103.62	113.01	107.18	106.06	100.71	99.648	113.97	107.79	108.83	102.08	107.63	109.7	103.82	97.368	112.58	101.52	112.13	101.31	102.39	100.72	106.91	105.66	120.98	108.39
105.98	114.48	107.61	108.87	110.94	101.99	105.99	100.91	115.66	109.26	108.43	103.2	104.38	107.68	119.52	105.33	109.14	112.88	110.73	112.38	98.613	97.143	116.55	108.64	103.4	102.57	108.49	112	116.39	108.62	109.57	101.19	103.74	102.86	108.69	106.37	111.14	104.96	111.83	117.23	113.65	112.62	109.66	106.52	114.64	112.59	100.41	110.04	107.83	103.65
107.93	104.34	103.27	99.43	114.82	112.55	106.03	102.58	110.2	113.01	104.38	104.15	108.51	104.9	113.56	111.65	109.5	113.42	111.57	105.32	107.77	101.99	110.74	114.07	98.646	107.49	111.98	100.51	117.08	107.11	109.21	108.6	105.93	98.167	112	109.95	112.9	108.15	109.56	105.7	104.4	109.71	106.9	107.81	102.58	112.4	106.59	110.8	107.74	117
101.61	112.03	114.28	107.64	108.89	94.382	108.97	107.48	97.994	108.52	109.22	107.85	100.82	111.7	112.48	103.58	100.67	100.42	108.3	103.24	104.98	109.67	103.11	102.63	110.99	106.45	100.58	110.18	98.771	110.97	110.29	117.22	109.31	100.55	98.986	100.28	109.75	99.102	112.16	108.07	107.69	107.42	97.027	106.74	93.227	111.16	115.06	109.51	107.2	98.699
99.456	111.29	111.81	103.88	102.82	112.39	108.48	111.62	111.11	111.77	111.26	111.99	99.978	103.57	112.29	102.44	105.03	100.52	115.44	108.53	101.73	111.47	108.77	108.81	102.91	106.07	103.93	95.227	97.983	109.71	105.32	104.3	111.32	98.404	104.38	104.87	102.34	115.56	104.41	106.84	110.6	101.42	109.87	109.62	104.9	108.56	103.96	112.77	105.46	104.24
102.5	98.689	111.13	116.71	100.79	111.48	103.95	109.79	107.55	108.81	106.69	104.34	116.23	107.12	99.851	113.02	115.75	106.04	110.75	106.94	111.3	108.52	115.08	104.34	96.592	100.28	117.79	101.63	104.36	100.73	106.7	100.47	106.74	113.09	109.42	105.24	103.03	94.012	104.29	113.05	108.9	107.79	104.12	111.48	102.04	108.22	112.55	110.84	110.55	102.21
110	111.53	105.03	106.03	104.07	107.21	109.96	110.35	112.91	101.34	104.15	95.753	104.11	107.82	106.4	108.98	102.72	114.31	106.13	103.72	113	111.79	102.06	112.68	97.736	99.877	99.955	110.54	102.7	106.42	109.23	105.84	102.27	111.68	118.37	100.81	117.07	109.45	107.53	118.03	112.41	105.43	97.982	108.46	117.3	107.58	103.43	109.1	107.27	106.54
110.57	105.83	108.41	108.42	109.43	108.86	103.66	106.51	112.49	112.95	110.79	113.2	105.42	111.8	106.61	111.65	107.78	108.05	103.2	99.382	114.09	102.74	110.62	108.32	111.74	116.54	106.61	99.384	101.15	109.93	112.69	110.68	109.73	107.32	107.95	106.19	105.26	117.75	108.36	110.89	109.68	105.37	101.69	109	104.28	110.98	109.54	106.1	113.84	107.97
104.95	110.46	98.503	100.04	97.842	107.95	97.995	110.87	100.5	104.94	103.55	99.669	104.23	103.52	113.86	109.15	104.82	106.65	114.1	103.85	107.87	95.451	98.789	100.11	107.05	108.41	98.567	102.9	102.29	107.4	115.94	103.35	93.371	104.17	104.83	102.61	111.16	100.3	116.17	111.39	106.76	102.68	108.94	104.6	116.16	105.07	107.88	112.95	111.11	103.66
113.98	101.23	114.28	108.76	107.69	107.5	110.51	108.3	102.2	106.81	106.99	105.51	108.12	107.66	99.765	101.08	104.7	107.56	112.92	102.86	107.53	103.81	106.84	110.1	101.91	110.5	110.6	109.59	108.53	101.2	108.69	109.93	103.02	106.33	101.73	103.88	108.78	105.92	103.51	115.69	105.09	102.31	107.79	105.29	113.7	118.35	112.1	107.96	114.09	103.33
101.96	92.288	109.33	100.22	101.01	114.49	106.81	101.91	114.37	103.47	110.77	101.45	98.035	100.45	101.77	102.53	92.736	101.47	100.47	94.427	96.381	102.42	100.46	106.35	97.481	102.53	93.364	108.84	102	106.73	99.515	105.36	96.981	97.694	96.861	107.84	104.85	100.55	97.094	101.74	100.36	94.911	97.208	98.033	100.51	110.02	109.13	102.78	102.04	96.356
105.12	104.92	109.55	101.12	103.8	110.01	99.044	93.681	101.18	109.1	99.738	107.12	110.52	106.34	102.92	116	101.02	103.73	101.96	104.86	106.39	94.848	109.2	114.7	106.23	103.33	104.5	105.18	99.546	97.939	101.63	110.24	106.75	101.69	98.738	104.26	105.09	96.364	107.28	104.57	100.79	104.45	116.5	99.428	102.09	109.15	108.72	113.97	113.51	102.07
99.745	96.714	92.515	97.108	99.664	99.113	100.69	97.595	103.81	104.57	87.638	106.13	104.11	90.966	99.822	101.06	104.61	95.782	95.141	98.461	90.08	100.15	106.69	96.616	107.32	104.29	91.272	107.6	95.64	99.238	102.02	87.873	93.336	100.02	94.813	90.559	90.621	99.554	90.586	100.8	102.94	91.59	90.755	98.894	92.93	99.55	100.04	96.524	99.541	95.931
108.12	97.803	105.41	107.3	97.969	102.7	110.68	106.7	107.82	99.429	112.36	100.78	115.29	107.98	106.82	110.44	108.59	104.23	102.99	102.8	107.95	113.75	97.897	104.31	100.67	107.87	113.44	111.69	104.41	109.34	116.13	111.59	111.49	109.77	105.63	98.958	112.34	108.73	109.08	106.83	111.69	99.565	105.46	102.79	109.97	111.91	102.02	109.34	115.63	111.71
104.01	106.75	104.22	106.21	106.5	111.28	113.39	106.93	98.824	108.92	117.84	110.53	111.63	110.74	120.23	99.145	106.85	106.92	111.78	108.85	100.56	107.56	108.54	109.36	112.83	103.76	102.43	109.67	112.44	111.5	111.69	112.71	108.53	107.02	111.4	107.83	112.33	108.95	106.35	115.43	108.51	107.46	114.56	111.9	107.82	104.33	111.46	106.96	115.64	107.44
107.95	104.85	104.88	103.99	118.9	108.26	110.77	106.22	100.37	100.45	99.648	103.21	100.53	111.7	113.05	109.2	98.55	105.13	104.5	98.641	100.87	112.17	100.7	110.66	105.27	101.58	108.48	109.72	98.671	111.31	99.525	106.38	105.94	108.21	103.47	112.08	104.75	107.55	108.06	112.39	113.34	101	100.5	108.45	90.514	114.45	104.49	103.51	108.39	102.51
112.13	105.13	106.06	120.78	106.72	103.98	110.23	106.43	117.81	111.33	106.62	103.11	109.16	105.65	106.9	104.1	105.05	106.6	101.69	107.6	110.69	98.945	112.28	106.64	107.73	108.63	109.72	110.29	102.02	96.763	101.84	110.03	109.39	98.089	102.7	110.08	109.95	101.1	101.55	109.33	102.49	109.67	111.53	104.95	113.13	114.67	107.17	108.99	104.82	112.09
114.54	95.467	110.22	112.4	110.62	114.67	107.25	106	109.92	111.18	108.95	109.37	107.94	108.38	111.13	107.43	101.94	117.34	109.49	107.27	114.62	111.11	98.976	107.74	104.22	111.47	103.85	103.61	116	110	105.21	108.09	108.39	116.56	112.64	111.23	112.2	105.96	109.28	109.61	109.5	103	103.5	109.26	107.72	112.04	106.42	111.65	111.75	103.78
98.942	103.34	111.88	106.54	108.21	104.2	102.04	101.22	101.06	110.82	101.6	100.61	106.27	114.24	104.74	118.92	106.73	112.73	106.93	98.652	97.724	114.78	109.66	108.08	110.32	110.78	97.901	108.8	107.16	103.26	109.15	110.75	106.67	109.38	108.7	103.1	110.15	99.977	114.53	108.84	107.17	102.29	97.174	121.92	99.887	109.31	105.38	110.13	102.75	110.76
94.832	108.89	102.47	101.19	111.36	104.62	111.48	105.33	110.02	108.15	101.86	103.1	114.13	106.77	106.21	101.5	96.814	95.458	102.24	105.88	96.674	105.25	108.08	99.659	103.58	108.05	115.1	103.32	105.37	99.845	107.75	100.55	102.68	114.1	113.38	99.23	105.72	99.295	111.56	106.2	108.67	113.79	111.16	101.74	113.03	103.03	98.538	106.45	93.841	107.96
100.93	106.31	103.2	104.23	106.23	106.56	113.33	108.25	108.05	107.76	105	102.72	103.34	105.73	102.46	115.41	101.6	103.45	103.74	111.81	104.41	104.39	96.323	107.7	100.93	99.901	103.17	105.37	116.86	114.47	107.12	104.92	105.46	95.83	102.95	110.68	105	104.35	96.379	109.69	108.91	111.57	109.84	109.11	109.4	102.2	109.54	102.71	110.35	109.13
109.24	106.1	112.78	99.684	104.98	107.57	111.63	104.1	108.95	114.88	99.844	108.82	107.35	111.29	99.16	104.33	107.97	104.41	105.09	115.35	111	104.68	109.38	116.46	104.01	111.61	101.47	102.42	106.21	102.3	106.07	105.72	105.77	107.04	116	106.07	99.924	100.86	97.39	109.85	104.87	107.17	98.34	101.93	105.79	95.188	104.86	107.04	107.88	103.19
106.16	102.24	102.79	107.95	99.269	109.13	109.08	108.8	106.47	109.21	110.32	99.489	104.34	109.55	114.69	103.66	110.53	111.91	108.16	103.28	105.48	105.66	98.576	105.45	105.15	103.49	102.85	114.49	98.27	110.13	113.67	108.9	106.16	110.94	110.3	108.19	105.18	105.44	96.549	103.56	105.95	107.79	112.34	111.58	114.44	108.82	107.66	110.01	107.32	103.13
95.638	106.02	111.24	104.24	99.62	108.47	105.54	115.1	99.18	109.38	105.97	100.66	110.33	111.36	97.469	102.74	107.98	106.17	107.18	107.21	102.13	105.4	101.69	100.56	110.63	107.4	107.72	109.76	108.28	107.35	102.43	106.77	99.326	98.544	110.71	107.56	105.93	103.5	100.03	101.01	106.63	101.45	105.11	109.99	111.19	102.6	105.26	112.26	107.93	119.04
112.36	108.12	114.37	111.19	116.44	111.05	105.24	112.4	113.1	113.27	106.02	109.11	120.51	103.13	104.95	112.87	100.96	117.03	111.67	115.31	109.66	112.88	115.11	111	116.28	115.05	109.43	106	110.21	114.47	109.29	105.74	114.05	108.35	114.18	114.25	108.6	106.48	106.91	119.55	109.42	114.16	114.22	108.58	108.74	100.39	113.01	104.06	112.69	108.25
105.08	115.92	106	119.23	108.01	114.33	102.39	112.59	119.39	102.42	103.55	100.14	99.416	110.52	115.21	114.22	113.44	109.44	113.61	109.52	103.03	105.08	101.65	106.78	101.15	110.87	102.73	102.23	105.11	111.13	104.6	103.17	108.29	101.89	102.3	101.02	102.85	102.94	107.9	108.38	112.34	110.07	111.72	115.19	104.59	112.68	109.93	109.44	106.53	103.62
110.85	102.62	107.79	110.63	102.26	100.57	107.08	108.28	102.49	104	108.48	106.27	98.714	108.19	104.69	107.01	99.909	105.81	107.12	104.76	104.48	111.24	108.58	102.02	112.55	112.17	101.21	106.22	106.12	112.86	102.19	94.916	100.24	108.64	108.06	107.15	103.44	103.1	104.03	104.73	109.21	104.02	104.85	108.37	102.44	105.77	108.54	104.42	104.62	100.11
96.35	98.498	99.707	99.412	97.41	97.595	104.21	98.663	97.829	97.068	103.8	103.48	99.487	95.116	94.052	107.12	100.68	100.94	102.1	96.177	105.51	98.13	103.46	100.83	102.57	101.93	95.638	100.16	101.97	102.64	101.49	97.361	103.6	106.03	94.532	106.33	103.19	100.37	97.281	105.91	108.2	93.163	97.81	95.45	100.28	107.94	101.8	105.12	93.504	102.37
104.39	107.18	109.45	104.77	110.41	118.78	110.21	100.48	101.71	96.46	103.23	105.09	107.46	109.03	101.15	112.8	102.05	96.292	102.07	100.12	110.35	108.18	108.66	97.084	97.118	113.41	106.69	109.04	110.81	109.63	110.77	110.47	102.25	99.14	103.26	111.73	106.31	112.12	108.2	115	114.15	99.239	110.41	111.63	106.95	110.56	110.32	103.15	110.75	109.77
106.48	104.33	100.55	106.03	101.05	102.52	101.87	104.1	99.2	103.7	105.95	94.668	110.4	107.96	109	108.14	107.52	109.53	113.89	102.44	109.15	99.824	115.39	109.39	112.66	102.72	105.19	111.12	118.1	111.19	106.52	107.6	114.83	109.17	105.64	98.818	103.54	108.05	100.06	116.5	106.43	102.22	107.5	99.649	107.75	102.56	107.42	103.25	106.43	108.22
100.03	104.1	100.32	111.56	106.94	102.85	108.9	106.38	104.33	103.48	107.04	103.1	98.884	100.76	109.45	97.478	103.81	98.048	104.14	104.83	113.74	96.888	99.322	108.04	111.86	100.56	108.13	112.41	99.173	102.21	102.41	111.23	113.57	108.02	104.62	108.49	99.587	105.58	107.77	109.35	104.63	105.47	112.88	107.26	105.55	100.14	99.556	100.87	112.06	103.05
91.542	87.855	97.954	102.51	102.49	102.5	102.7	96.738	92.346	97.18	101.29	100.66	85.271	89.7	97.34	98.302	96.051	93.601	97.891	101.18	102.6	98.914	106.72	89.473	94.417	100.19	91.709	97.737	107.03	105.43	87.738	101.15	92.457	94.446	99.159	91.841	91.387	110.83	94.015	89.823	100.81	99.117	107.01	96.721	100.55	98.941	97.787	108.08	100.43	95.685
96.323	100.69	94.315	101.88	99.686	103.52	92.604	98.422	91.182	91.004	93.925	100.19	92.352	91.466	102.26	92.801	102.24	90.411	100.08	99.504	92.162	100.14	104.67	100.41	102.75	100.82	103.14	99.915	96.394	99.339	93.183	97.455	99.887	104.03	101.95	103.21	102.03	94.752	107.58	104.66	95.827	100.67	95.367	101.7	88.071	104.46	92.382	96.749	102.29	93.12
109.76	110.73	115.08	105.49	109.15	106.98	109.88	115.73	114.75	105.95	116.18	111.2	115.35	110.98	96.735	107.38	100.16	117.35	112.3	109.68	104.82	113.64	108.09	106.91	113.82	115.86	107.43	111.89	99.077	110.86	105.03	110.13	104.89	107.39	108.42	115.89	102.5	107.52	106.87	107.59	109.16	102.33	100.55	106.14	103.84	106.18	112	108.79	122.89	111.42
95.811	98.742	97.292	96.453	97.437	98.279	101.74	101.68	99.966	97.174	96.898	100.66	89.994	102.71	97.646	97.261	106.8	101.22	97.628	96.232	100.25	97.528	96.631	100.7	87.946	90.931	100.57	93.881	96.864	96.162	104.46	99.211	98.182	109.32	102.92	100.22	93.866	107.2	99.514	100	96.95	97.429	102.16	100.05	97.43	96.592	96.997	93.877	98.401	97.414
110.62	106.3	101.93	110.45	115.6	102.64	112.97	111.76	110.13	106.01	109.56	112.47	107.67	112.69	106.44	112.18	98.466	107.92	107.81	112.47	96.3	112.86	107.23	113.56	113.98	111.7	113.19	113.49	105.18	112.09	108.32	109.13	104.53	116.15	127.78	108.96	107.47	112.92	100.21	106.2	105.13	112.5	106.41	107.21	102.75	106.06	112.36	114.2	106.73	108.34
113.23	110.69	109.48	105.89	118.77	117.99	111.28	111.49	109.65	110.76	112.6	112.36	105.6	104.31	104.2	109.92	109.74	113.22	106.01	108.3	112.67	114.51	108.64	107	115.54	118.74	114.99	105.64	106.14	113.85	110	111.68	112.9	107.86	116.72	112.78	102.33	104.22	116.59	109.22	107.08	112.77	108.08	114.9	113.07	105.46	111.68	113.29	111.68	111.82
107.23	112.36	106.99	108.41	115.23	113.54	109.15	106.38	109.77	110.52	103.8	106.82	102.99	112.07	103.94	103.01	107.99	108.37	113.11	106.63	105.95	110.35	99.417	100.93	115.33	102.93	104.4	107.49	111.58	110.08	111.57	117.35	112.15	109.45	104.44	99.72	106.37	103.01	104.12	105.14	109.77	110.01	110.64	112.67	99.715	113.06	107.46	106.57	110.62	104.29
98.378	105.1	104.24	105.28	96.949	112.1	97.906	99.005	105.25	102.63	111.7	109.62	102.96	103.81	104.67	109.51	116.6	118.83	110.18	93.173	113.14	103.9	108.68	97.076	108.76	106.9	107.51	106.97	114.67	108.04	103.96	108.04	96.783	109.72	106.55	103.41	103.66	106.15	116.03	100.45	98.633	108.81	106.29	100.86	110.22	104.45	105.41	99.098	111.08	109.2
110.85	110.69	96.737	105.89	107.96	120.2	108	114.27	108.53	110.66	106.51	106.4	117.28	105.79	109.7	114.66	115.34	105.41	113.75	104.97	105.14	107.56	105.47	104.85	114.35	106.73	110.42	100.44	109.38	111.66	113.11	103.58	109.42	118.04	112.7	105.56	109.24	111.58	106.77	113.48	111.84	97.721	113.61	113.44	109.01	105.97	108.29	111.66	105.69	101.52
96.89	105.88	117.39	99.581	109.49	112.04	109.17	101.56	103.78	114.43	111.62	112.08	117.96	102.54	99.757	111.83	101.02	107.29	106.31	116.93	111.55	112.75	104.79	104.1	101.51	106.77	114.52	111.46	108.52	109.17	105.9	105.06	113.93	111.78	106.47	106.54	101.35	118.45	96.587	107.45	107.88	106.77	108.61	106.85	111.54	108.97	104.05	97.502	105.38	109.24
101.19	99.423	104.91	107.8	107.06	109.27	108.01	106.19	103.8	104.98	111.84	110.33	112.26	106.76	106.29	110.85	113.65	107.55	104.19	106.21	110.18	112.31	111.19	111.66	104.18	101.68	117.98	110.94	108.63	100.86	118.54	111.64	102.74	104.8	104.68	110.58	111.65	106.5	102.1	107.31	105.34	105.05	107.23	108.73	113.13	100.63	112.64	105.1	111.57	103.8
100.18	106.3	99.804	105.13	97.354	100.95	103.26	96.972	92.542	110.18	107.41	102.69	102.81	100.86	96.105	95.552	97.494	108.61	100.25	91.001	103.04	101.86	103.03	102.48	103.22	103.29	96.927	101.66	109.21	100.59	98.897	104.33	92.069	96.726	101.28	93.996	102.73	98.088	102.09	98.223	107.59	98.028	107	91.949	96.51	104.26	97.443	94.9	107.96	101.68
99.03	102.07	94.534	111.14	100.7	111.01	104.2	95.785	102.79	98.39	93.097	101.3	100.19	104.1	101.65	102.29	103.02	94.048	95.875	105.21	106.58	106.02	98.185	98.742	99.485	99.963	99.216	101.22	102.58	99.99	105.99	101.08	97.842	93.442	104.26	102.34	107.14	103.76	90.165	98.995	103.78	98.411	105.15	101.09	106.13	94.963	99.224	104.64	99.57	110.59
109.66	114.84	107.79	114.33	108.22	112.43	105.36	108.73	113.77	103.04	108.57	106.69	111.54	106.9	109.1	113.01	109.12	104.94	103.47	130.34	110.27	119.56	115.3	111.32	105.73	113.04	109.76	113.27	120.4	105.94	112.87	101.71	106.34	116.45	110.16	109.66	116.96	113.94	117.48	108.64	109.8	116.7	118.39	104.1	108.41	106.6	100.85	117.9	105.82	103
108.64	101.18	107.12	107.46	114.49	112.76	105.32	105.55	105.49	113.29	107.55	100.52	101.3	105.74	104.55	103.24	105.06	102.26	119.12	104.68	109.36	115.17	99.696	106.84	102.99	103.35	113.84	108.99	106.07	103.76	101.01	111.77	114.2	108.42	104.73	113.79	109.19	101.24	103.86	96.932	102.65	106.26	115.48	110.65	107.38	105.78	110.84	109.73	109.94	108.73
102.05	100.48	102.47	113.07	109.09	99.223	106.16	105.32	95.104	109.33	104.42	109.36	108.05	103.67	114.18	105.66	100.62	103.08	109.35	109.01	97.083	103.11	104.58	108.42	100.78	107.74	99.306	109.62	109.32	101.45	103.02	104.05	105.3	100.75	107.09	103.19	101.03	105.81	101.72	110.58	101.69	108.82	99.854	101.19	102.55	113.07	111.33	109.84	107.6	101.98
112.71	103.3	112.48	109.52	106.09	108.86	103.22	119.19	111.46	110.1	105.39	104.58	112.08	108.15	113.94	111.05	100.84	104.78	109.69	107.59	111.35	115.93	104.64	109.04	110.18	102.59	104.35	108.07	112.98	107.41	114.37	109.84	103.01	110.4	109.33	106.06	107.31	115.67	106.78	100.22	108.27	109.89	107.11	116.49	109.4	108.12	109.97	115.53	107.34	107
91.454	91.006	107.07	89.015	99.256	102.25	98.376	90.984	91.585	93.888	107.57	97.58	94.361	90.281	97.534	93.774	101.44	94.515	96.771	91.589	95.318	104.91	97.573	99.313	102.53	97.114	99.695	104.63	94.031	97.457	98.184	97.828	101.39	104.91	89.62	90.381	96.745	104.93	95.311	94.355	94.911	95.193	100.29	97.554	91.164	93.687	92.505	106.34	99.066	102.14
98.027	103.85	106.48	113.86	107.05	104.8	103.23	107.73	109.85	103.19	104.01	107.29	107.71	110.31	105.38	113.26	106.71	109.17	108.23	107.76	113.58	111.6	107.58	102.84	99.073	109.26	108.05	111.99	100.67	111.09	107.92	114.35	108.44	108.02	107.78	98.916	103.9	110.54	107.07	106.72	94.187	105.75	106.69	109.45	106.08	94.7	101.92	111.62	109.1	98.608
112.25	112.19	108.94	107.28	105.23	102.14	110.7	108.36	109.9	110.76	114.1	108.21	112.81	113.62	114.39	114.23	111.83	111.42	113.85	105.79	108.65	114.1	107.08	107.23	106.42	107.34	110.42	109.28	104.71	102.76	88.283	107.88	112.51	107.32	113.6	109.91	106.16	114.21	105.5	111.27	103.51	109.31	107.2	103.41	102.1	105.02	102.12	106.07	106.51	117.86
109.99	108.63	105.6	104.45	97.864	105.2	103.89	101.35	104.46	111.89	106.85	104.77	104.16	98.549	106.55	103.87	104.1	101.92	109.78	105.54	101.84	99.343	107.82	100.65	107.42	110.33	102.05	101.76	103.29	108.55	105.38	105.44	112.56	109.94	104.01	109.14	100	104.5	104.31	111.66	111.92	116.29	107.53	113.71	103.47	104.99	96.283	106.29	105.37	100.54
105.44	97.87	96.994	100.85	105.9	97.63	99.009	100.7	90.35	88.462	103.81	100.23	101.8	100.55	90.165	93.942	94.426	85.885	98.852	103.27	109.23	93.87	98.91	103.54	97.433	91.069	96.938	98.048	104.74	97.691	92.082	98.315	98.371	96.439	98.312	102.59	104.29	95.652	99.976	99.568	91.166	94.962	98.206	98.144	94.733	104.23	94.538	98.643	92.671	102.91
111.32	105.31	102.73	102.99	109.79	102.59	111.92	108.12	109.86	102.1	101.49	106.53	101.59	95.719	106.95	107.3	108.86	104.2	112.43	103.47	103.72	103.92	100.95	109.8	98.077	109.36	107.33	103.38	108.51	112.44	106.47	102.94	99.932	105.8	109.73	106.41	108.49	103.8	113.58	100.19	106.74	105.09	108.25	105.22	107.47	104.22	108.52	116.91	109.44	105.69
108.74	108.17	115.3	96.558	106.14	107.5	103.49	108.8	108.54	110.51	110.77	110.76	110.35	108.5	110.87	113.23	100.86	113.69	103.83	107.68	109.23	89.889	107.22	106.44	101.71	102.22	95.536	108.49	111.96	119.3	106.72	99.407	101.22	111.93	110.05	93.382	112.44	105.95	95.928	105.06	104.39	103.3	99.625	101.5	98.759	106.1	99.48	112	109.38	107.42
107.62	96.968	115.65	109.84	100.07	110.01	104.15	106.67	102.76	111	105.5	111.68	101.66	99.904	110.96	106.03	109.38	103.92	101.5	107.1	106.03	107.51	111.89	102.48	103.54	107.27	107.63	99.818	107.16	114.1	110.69	107.67	99.711	106.91	100.09	109.64	114.91	119.07	99.294	109.44	106.53	106.74	106.17	110.51	109.53	109.47	105.42	104.33	100.63	101.9
106.42	102.83	100.89	100.34	99.047	104.23	95.575	102.29	104.83	93.713	106.35	107.51	99.243	110.48	100.96	97.783	106.92	108.37	108.1	100.09	102.67	101.75	103.86	98.399	105.68	97.376	99.19	98.917	102.15	100.25	101.14	95.373	102.29	102.84	98.645	95.532	97.146	101.82	108.21	96.936	100.17	86.995	103.92	98.421	98.319	103.07	96.827	96.469	91.941	94.708
104.97	109.05	108.6	105.8	105.98	101.18	107.22	104.65	103.77	113.01	108.33	101.58	118.49	106	110.36	100.46	108.76	109.41	104.1	112.6	107.57	116.67	108.8	100.32	105.29	119.57	109.78	106.1	120.67	115.42	112.31	106.06	100.99	110.31	117.3	106.37	111.06	103.46	108.2	108.05	115.61	104.67	110.87	120.19	113.21	109.6	115.16	109.77	111.82	113.96
100.21	106.26	107.26	101.74	94.402	97.595	103.63	86.348	101.89	96.847	100.18	104.23	95.487	100.29	102.44	100.5	100.38	97.891	100.66	96.531	96.822	100.64	103.8	100.14	94.883	107.69	100.66	98.401	90.272	96.444	94.56	94.981	99.814	104.94	94.97	96.224	106.26	99.851	98.933	104.18	101.52	95.811	100.33	98.036	93.965	96.62	97.54	99.882	101.01	96.938
92.636	96.365	99.139	97.133	95.981	110.11	98.511	100.49	96.44	100.1	100.19	98.631	96.605	99.862	93.401	101.29	95.482	94.642	101.69	97.333	98.985	106.32	106.7	97.668	100.97	91.233	95.98	107.35	103.1	93.398	104.49	92.402	94.185	93.193	94.685	98.73	91.916	97.44	100.46	95.831	93.871	92.988	93.68	99.823	92.674	103.62	96.694	98.714	104.2	99.453
109.86	108.59	109.98	102	106.77	103.24	101.18	104.49	112.51	113.56	107.43	108.32	100.4	113.39	108.39	106.8	101.13	105.45	106.86	96.951	109.36	102.53	97.221	108.67	102.87	103.98	109.13	102.79	116.33	110.81	106.3	106.27	103.26	103.41	103.66	104.25	106.24	98.215	102.05	103.48	101.74	102.93	108.52	108.08	105.01	101.42	103.14	108.81	99.913	110.17
112.18	99.317	103.77	101.61	112.19	105.66	109.34	101.09	110.85	111.54	104.24	101.94	103.57	104.23	101.76	103.45	110.08	110.36	108.09	111.33	113.37	101.59	108.97	94.146	106.23	108.34	106.41	101.2	111.34	101.06	101.32	97.163	91.537	112.77	98.696	102.02	106.2	100.14	103.65	102.67	109.66	101.99	99.057	103.04	110.28	106.94	109.88	111.06	106.59	102.27
121.99	105.62	100.23	101.82	103.76	99.983	112.24	108.27	108.74	110.28	101.84	108.6	107.21	106.26	105.93	99.159	109.66	108.08	108.17	104.28	111.97	114.37	108.74	103.47	114.06	97.913	110.07	106.57	108.89	105.9	102.53	100.18	98.701	105.98	109.14	104.02	106.22	103.61	105.84	101.69	103.89	102.71	103.17	104.89	109.82	113.64	98.529	105.97	106.15	102.11
90.419	100.35	85.944	104.57	97.266	95.858	80.89	92.63	106.99	99.276	95.861	98.617	95.9	92.454	99.356	98.507	99.919	101.84	101.27	103.33	100.92	88.614	92.907	99.22	98.585	96.852	96.73	98.821	90.27	96.91	92.8	93.108	106.97	99.668	97.11	99.134	92.581	100.82	104.96	98.075	96.145	91.833	96.089	100.11	99.528	97.998	103.49	108.22	92.13	95.361
93.66	92.355	96.311	94.89	99.231	102.97	101.02	96.358	97.002	96.973	98.891	92.782	106.33	102.46	102.07	91.969	87.603	101.99	96.63	96.025	93.378	97.856	98.983	100.37	100.78	98.61	110.82	92.399	94.245	97.438	99.716	102.5	99.166	100.87	103.61	106	107.68	87.709	94.223	104.9	97.704	86.097	99.058	97.797	95.349	95.749	90.887	95.595	105.83	92.855
108.16	103.7	107.33	114.18	107.2	109.48	94.742	110.7	105.48	103.34	104.74	102.43	106	106.8	105.7	101.61	100.82	110.14	104.11	105.91	108.25	100.81	109.65	101.58	105.31	102.64	106.49	108.43	114.28	106.35	103.89	98.532	102.09	96.425	111.71	103.18	106.69	107.96	107.14	110.3	108.73	114.19	105.71	116.56	104.87	100.56	100.74	102.9	103.54	109.73
108.46	117.75	107.48	107.1	104.88	99.333	106.37	97.715	109.28	102.42	103.44	105.47	108.45	105.07	111.49	99.89	94.914	92.493	111.06	108.83	108.95	97.345	99.123	106.86	104.74	107.71	97.173	108.93	111.92	112.56	97.186	105.27	108.74	106.81	103.06	104.55	104.37	102.54	97.09	99.402	107.52	114.12	106.9	109.79	103.38	101.43	110.52	110.87	110.14	108.65
101.11	100.19	101.75	102.97	97.975	97.415	109.68	97.41	103.95	104.58	103.05	104.81	101.84	94.146	96.259	100.76	95.783	107.18	100.52	99.539	97.96	108.1	99.568	94.985	102.09	99.128	99.362	100.75	98.468	95.421	92.467	102.46	93.252	97.272	94.914	97.08	99.579	102.43	100.11	96.721	99.953	101.04	96.469	104.32	107.9	98.268	101.39	94.877	101.39	94.362
105.01	88.814	98.535	103.67	108.58	97.317	103.32	98.044	97.076	106.39	92.886	98.681	109.92	101.02	104.86	99.384	108.88	100.73	102.36	106.84	99.083	102.12	97.036	87.338	102.98	94.785	102.39	108.01	96.15	104.5	95.91	97.952	95.641	109.79	99.274	97.324	95.558	104.95	99.375	107.49	87.367	98.781	100.73	99.351	99.874	101.81	105.54	102.52	101.55	100.2
105.51	109.03	109.02	102.05	108.6	102	100.88	102.09	96.251	104.54	109.31	102.54	112.75	111.23	109.3	107.47	109.73	107.26	111.45	107.12	111.59	105.23	101.29	102.79	100.66	109.5	102.81	106.82	107.35	102.12	107.48	109.17	98.495	111.6	112.18	112.32	109.63	102.33	107.2	99.967	105.52	106.68	111.43	110.36	104.16	104.17	104.51	102.55	106.35	109.96
113.97	112.32	101.37	105.18	106.12	109.49	117.14	111.77	104.77	104.92	107.85	113.81	109.46	104.45	110.88	105.44	103.2	109.8	100.81	103.04	103.75	119.16	112.34	104.43	99.945	106.45	103.08	112.91	107.93	111.4	104.86	105.11	97.561	114.87	108.96	112.61	106.82	111.37	109.38	100.67	102.81	104.54	111.29	115.63	102.92	111.15	112.46	110.07	106.79	104.66
114.4	108.36	106.38	112.76	106.71	110.47	106.36	111.9	107.13	108.15	108.51	106.73	96.562	114.64	116.42	113.25	101.36	113.24	103.03	102.4	103.81	107.67	100.88	107.53	111.31	110.91	109.79	112.87	112.74	114.9	113.87	117.33	110.15	109.23	105.69	105.53	109.78	101.08	104.18	111.5	104.43	108.82	98.997	112.31	108.41	108.15	91.959	108.41	113.6	107.32
100.83	99.284	104.11	110.36	113.92	107.93	105.65	107.28	103.61	107.48	110.93	106.2	98.415	108.32	104.68	119.45	96.993	101.22	108.05	97.639	103.82	99.742	107.25	100.99	107.87	96.472	105.04	99.17	106.94	106.9	107.82	115.82	107.68	101.4	99.456	107.95	109.22	109.14	105.13	110.24	119.18	101.45	98.702	108.08	103.51	112.93	106.17	101.38	99.646	109.69
107.6	118.06	100.06	98.726	102.3	114.43	103.61	102.52	98.275	99.855	110.78	100.86	104.1	114.51	112.57	111.37	111.66	102.84	100.36	107.08	108.69	107.6	106.82	106.92	118.29	108.8	108.4	111.83	101.85	101.54	100.54	104.05	110.58	108.32	105.91	105.01	103.21	108.71	104.78	105.67	105.63	102.38	100.91	109.47	108.81	105.13	108.75	112.6	119.53	110.6
103.94	104.77	103.37	111.96	96.94	117.01	109.59	108.42	100.11	99.859	108.77	105.94	101.51	109.25	105.51	105.89	113.01	108.64	105.22	104.71	102.54	114.01	111.88	98.851	100.62	96.83	107.71	113.42	97.806	107.44	109.79	102.94	116.15	102.1	108.24	102.95	104.53	99.523	110.22	97.374	96.428	107.5	101.73	107.83	108.13	107.76	105.53	112.13	106.39	98.011
97.729	97.317	106.59	101.74	103	92.836	92.958	102.83	90.331	92.791	94.371	97.557	90.856	92.457	94.412	101.49	98.979	107.27	107.66	96.151	97.448	95.73	103.08	103.45	96.728	98.115	91.497	102.76	87.912	94.718	92.391	93.721	92.087	100.78	96.35	96.137	98.309	107.08	105.57	95.204	99.503	97.494	104.04	100.74	102.66	95.413	96.355	96.849	97.65	100.79
95.549	107.79	102.05	94.181	107.61	99.929	105.78	107.75	100.27	100.26	97.14	102.74	94.402	98.082	96.855	100.26	101.24	108.77	100.28	96.328	101.48	91.3	102.02	106.6	100.66	102.1	97.35	100.56	109.7	100.38	103.28	103.52	105.28	97.731	95.792	100.07	102.84	104.44	103.34	98.906	109.71	92.969	104.62	105.99	100.73	96.817	97.882	103.23	97.961	100.68
104.57	103.73	96.683	111.5	110.25	101.17	103.88	112.23	112.65	102.97	117.45	103.77	101.86	104.17	107.47	114.29	108.03	108.66	112.92	109.58	108.8	111.84	106.99	96.611	107.62	96.252	106.97	106.23	106.77	107.82	103.95	102.28	109.55	101.67	111.14	107.95	107.98	108.31	99.064	101.02	111.87	109.75	103.02	101.17	100.23	115.65	104.47	109.85	108.47	111.91
103.85	118.64	105.86	106.35	108.93	102.48	116.76	101.67	110.35	113.14	111.71	112.27	107.24	108.84	106.46	109.03	118.48	108.42	110.49	110.12	111.91	111.44	102.55	106.95	118.64	111.68	113.92	111.04	114.71	104.42	98.322	112.15	109.69	101.97	108.01	111.4	105.94	110.4	108.9	113.98	114.74	114.05	103.04	116.5	103.69	115.01	107.59	102	113.77	106.52
114.57	105.89	108.85	107.6	104.36	106.13	121.86	111.17	101.88	102.91	109.12	103.33	107.96	111.24	106.78	102.77	112.97	99.667	108.17	108.97	114.08	104.34	110.86	109.83	105.4	105.31	112.23	114.86	105.92	101.89	103.94	106.35	108.47	108.05	116.63	111.87	98.803	108.66	100.6	103.88	102.37	106.64	101.19	106.13	111.33	105.48	108.21	100.59	106.27	104.16
108.5	105.05	104.4	99.502	105.69	119.96	105.63	106.61	105.72	103.64	117.27	113.37	105.61	107.39	97.083	106.19	95.849	114.78	107.45	114.9	114.43	110.82	114.02	102.42	93.622	104.85	107.79	110.07	112.58	113.99	110.57	98.954	105.13	106.79	107.68	102.71	108.92	99.934	99.67	110.67	102.22	107.26	99.845	98.094	102.47	102.79	100.21	97.802	113.12	109.13
104.67	104.74	108.01	99.851	110.47	107.21	115.76	110.38	104.17	110.48	105.53	112.36	107.32	113.14	99.459	108.93	106.5	107.22	110.79	113.69	109.6	104.93	96.969	104.24	108.96	103.28	105.04	108.14	100.9	103.52	106.87	107.05	101.31	103.03	111.93	106.79	104.93	104.55	107.62	100.81	112.31	104.9	114.17	103.18	108.01	104.52	103.37	105.34	104.3	108.31
108.17	106.64	106.65	104.24	107.06	110.71	111.16	110.58	107.11	107.53	106.02	99.856	110.71	110.3	111.86	103.53	104.44	98.44	114.53	112.9	107.52	99.132	99.531	107.8	91.824	107.51	106.4	103.4	101.37	101.52	101.38	107.44	101.72	99.502	101.09	107.99	106.87	99.447	99.064	113.44	100.09	109.52	104.17	106.77	108.95	97.034	107.86	110.82	99.078	108.52
118.09	114.86	101.86	101.08	105.09	110.75	108.56	105.59	116.62	112.94	111.52	112.17	110.6	101.74	110.44	115.23	107.92	108.82	116.38	106.42	109.86	103.2	118.98	116	104.23	107.2	106.24	106.5	110.11	106.28	113.94	116.59	106.62	107.73	106.86	112.89	104.83	112.97	99.166	110.43	104.2	112.89	116.77	113.32	108.75	107.27	100.12	103.65	102.5	111.38
104.67	98.306	108.24	92.899	102.44	104.31	92.227	101.76	99.301	95.172	105.85	101.76	93.226	103.5	106.74	106.5	102.2	90.341	99.762	103.09	105.21	104.76	99.528	103.01	94.694	102.6	110.67	103.09	98.819	99.026	96.492	101.45	102.69	101.83	96.412	105.71	106.12	101.98	104.86	98.311	108.6	100.46	94.872	106.7	94.375	100.44	109.16	102.03	95.212	101.95
106.6	105.79	106.22	107.03	104.04	114.04	116.52	119.8	119.73	105.89	101.11	105.16	109.5	102.67	107.99	101.91	109.55	106.98	104.93	112.64	105.89	105.36	109.95	113.01	113.8	111.21	114.41	109.27	105.85	119.6	120.64	111.37	110	105.42	108.85	107.91	108.4	102.5	106.91	106.81	114.79	102.88	99.536	111.69	104.17	106.7	117.85	99.832	105.89	107.33
111.18	106.26	118.05	109.17	105.53	101.19	109.28	101.56	108.77	107.81	107.08	104.23	102.95	114.05	106.07	106.83	109.18	112.98	110.48	103.35	109.45	104.34	104.56	112.61	104.8	105.42	106.05	116.41	102.14	108.99	109.94	102.92	109.01	112.59	104.21	109.92	117.88	105.1	103.16	110.4	116.5	112.56	101.51	109.59	107.09	104.38	107.69	113.99	116.69	106.9
114.22	107.17	105.2	99.471	116.09	99.597	97.184	101.5	107.45	104.1	94.033	106.06	104.87	110.27	111.47	108.69	111.59	106	101.21	107.99	99.459	103.82	104.04	112.75	112.34	114.16	108.73	103.8	103.95	107.75	107.9	99.084	94.883	111.58	99.688	108.71	103.62	111.94	103.7	109.42	113.16	106.93	105.14	102.52	107.43	102.66	104.64	108.02	108.06	105.5
107.31	103.67	109.52	105.92	104.15	102.63	104.41	117.25	107.09	114.03	100.55	97.817	112.48	107.76	111.92	111.82	107.05	109.02	115.25	104.93	105.46	104.5	109.55	110.64	111.12	110.59	113.76	100.27	101.26	106.4	102.31	111.85	103.46	112.59	104.93	110.15	112.58	111.99	110.14	108.43	110.31	111.43	101.28	116.16	107.45	105.6	102.97	102.46	104.39	105.12
93.39	112.86	97.048	101.8	99.868	93.657	99.868	96.688	101.66	93.807	95.977	95.763	102.65	98.102	94.912	94.06	99.565	103.38	98.938	104.27	95.489	91.494	95.874	106.14	81.836	97.35	95.491	98.06	103.94	97.881	97.987	98.97	92.881	103.16	105.25	94.797	99.689	97.304	98.016	94.408	90.039	96.753	94.772	93.674	96.427	93.374	95.537	105.38	90.078	101.83
106.04	102.77	100.96	104.65	109.73	101.65	97.937	106.57	108.26	111.15	114.37	105.46	114.95	102.71	104.33	103.36	104.75	102.92	106.94	112.61	99.75	111.15	110.98	113.53	111.78	101.95	99.908	104.63	104.92	102.83	113.82	110.8	99.128	102.84	113.16	97.609	97.507	108.31	108.83	108.85	103.46	102.5	99.865	110.85	98.972	103.19	106.32	103.83	105.71	101.91
114.82	109.88	102.85	108.62	108.23	110.52	104.98	99.997	110.39	105.49	110.63	116.64	109.64	106.78	112.65	105.42	110.89	110.35	118.53	108.18	112.38	109.58	106.73	93.799	116.15	94.065	100.07	107.5	105.67	107.51	103.37	103.71	105.69	100.74	110.89	112	108.84	109.93	112.55	110.16	103.19	105.66	109.52	107.44	108.95	108.3	108.64	102.77	108.97	102.45
97.348	99.609	108.38	109.99	107.89	106.79	106.97	109.26	101.29	105.37	104.4	112.3	103.37	94.474	104.7	99.906	110.66	110.44	106.34	107.02	100.88	112.25	106.96	107.71	100.8	110.62	110	112.79	98.976	106.23	92.933	102.74	106.43	105.66	110.64	105.79	105.17	96.147	108.44	109.86	104.39	98.262	107.94	111.02	98.666	106.73	102.16	102.06	104.62	103.64
107.05	108.58	102.32	108.67	104.6	112.46	104.16	108.84	102.13	102.83	105.35	106.56	109.87	107.74	102.7	104.93	108.44	100.34	104.94	103.74	113.25	106.14	101.15	106.96	109.61	102.55	102.01	102.35	103.2	113.2	105.62	99.559	105.24	112.36	104.5	111.91	104.61	103.15	96.89	105.8	103.64	110.45	103.55	110.02	108.31	105.19	108.18	104.97	106.89	102.1
110.55	117.17	106.89	109.9	110.96	110.72	105.35	119.39	106.13	109.91	110.86	102.92	115.73	102.79	110.53	104.16	109.21	102.91	112.83	106.55	105.09	105.89	113.31	109.24	105.98	118.27	107.56	103.98	110.82	107.99	101.29	102.07	100.08	105.54	111.08	108.15	102.02	112.28	110.24	101.78	106.15	110.54	99.056	110.14	115.29	111.6	107.04	106.83	107.67	109.6
97.3	95.789	97.794	85.223	97.358	96.234	89.142	102	99.338	98.645	98.767	109.39	97.945	92.024	101.44	91.478	95.85	97.679	101.82	101.68	99.279	100.07	107.53	96.13	92.186	97.875	95.21	104.32	95.333	95.32	96.98	97.796	98.628	105.75	109.14	91.294	95.522	98.857	100.5	104.11	96.165	95.602	93.151	97.995	90.389	112.83	103.42	97.703	94.982	99.709
105.15	105.61	105.08	107.53	104.14	109.33	105.42	94.304	107.82	110.02	107.49	104.4	96.33	101.97	105.3	107.74	100.54	102.43	110.87	107.49	104.39	108.11	97.225	107.48	107.78	106.19	102.56	104.64	108.38	113.17	106.4	105.87	103.34	103.07	100.29	111.52	109.89	108.87	109.88	105.74	108.99	105.85	107.57	104.52	114.83	100.74	104.93	97.1	115.06	106.15
105.54	109.88	113.72	110.63	103.09	103.26	104.55	105.96	110.75	112.05	110.9	100.28	103.27	114.78	108.15	111.69	105.03	101.05	123.42	107.87	108.66	109.99	113.87	101.97	105.54	106.59	104.24	106.31	102.17	105.02	106.5	110.1	114.16	110.31	107.46	104.49	113.84	109.5	110.14	113.19	103.32	97.591	104.77	110.85	108.53	103.31	106.49	105.58	106.6	109.42
109.28	107.49	102.37	104.25	116.73	101.7	104.03	106.41	101.51	101.38	108.42	103.88	102.71	99.566	109.6	105.96	97.344	107.07	101.83	100.99	111.41	105.83	111.76	108.38	102.05	97.726	104.78	98.903	114.54	113.32	103.06	111.31	102.22	111.14	101.86	105.86	99.948	102.78	108.56	105.65	110.35	111.26	100.09	108.23	100.33	106.21	111.52	108.45	111.24	104
95.518	97.159	97.448	97.631	104.69	101.84	98.557	93.806	102.36	102.3	103.98	95.977	103	94.465	89.249	101.68	97.353	101.22	97.427	96.68	97.331	98.913	104.78	98.194	99.423	104.02	98.172	97.697	100.09	93.077	104.71	100.61	98.019	94.452	100.62	94.127	104.97	97.631	105.06	92.66	97.215	101.72	102.37	103.16	102.89	96.947	101.72	101.17	94.384	97.052
118.18	109.86	116.75	107.26	112.09	106.83	105.8	106.64	107.42	107.4	114.67	118.79	100.14	103.32	103.79	113.68	106.67	106.34	108.01	106.5	110.23	110.7	109.84	110.16	102.87	108.63	105.29	109.33	112.4	118.53	112.23	110.33	112.84	103.16	104.63	113.6	117.46	102.73	114.46	107.95	115.34	102.95	100.15	109.65	102.46	107.39	110.07	116.01	102.38	110.65
106.27	106.76	102	98.765	115.06	100.37	98.908	106.02	106.61	102.33	98.038	106.5	105.82	105.86	109.75	103.95	111.22	116.33	121.09	112.03	115.13	101.86	100.29	108.11	104.79	103.61	108.54	101.71	108.59	106.26	115.24	101.37	100.95	104.13	109.5	111.71	102.67	114.91	110.49	107.21	110.48	102.64	105.91	100.82	118.81	104.03	117.27	109.67	102.71	101.24
111.89	116.34	107.01	111.48	106.96	100.62	110.84	107.27	113.8	104.04	105.2	105.5	109.5	104.19	106.28	105.64	111.71	108.86	106.85	107.48	110.61	107.69	107.22	108.47	107.85	109.81	111.5	111.86	103.85	102.77	108.11	105.97	112.76	114.53	116.21	116.11	109.69	109.2	111.88	104.05	98.21	110.23	111.52	116.65	116.96	108.17	118.57	111.1	106.69	115.67
117.32	100.48	112.58	101.93	105.76	110.36	102.79	114.52	107.58	106.45	111.98	107.89	109.07	101.6	107.94	105.53	102.53	108.43	110.85	105.53	98.375	108.23	109.66	108.96	111.28	100.42	113.15	107.93	107.87	102.67	94.549	101.65	110.1	106.27	100.87	104.25	106.13	107.64	106.98	117.64	107.21	104.96	106.74	105.74	110.82	96.741	100.51	112.09	103.48	102.35
97.514	100.06	100.7	105.1	101.23	103.49	108.33	86.011	104.38	106.88	103.93	96.745	99.382	109.75	101.05	96.748	97.632	108.36	104.03	99.286	92.869	108.46	102.29	102.17	102.48	101.87	96.095	114.79	102.28	105.97	100.42	95.616	103.84	91.369	104.47	106.45	95.399	104.6	99.574	99.533	101.43	106.68	102.93	110.74	104.2	99.122	108.76	104.01	94.372	103
100.66	110.26	111.03	111.47	107.56	96.316	106.68	106.76	98.981	107.52	98.686	106.56	105	100.79	104.59	105.24	106.61	105.08	110.51	107.68	99.09	108.27	97.374	98.604	108.67	108.12	107.92	101.8	105.6	104.21	102.98	110.5	110.6	101.87	106.92	104.85	108.59	107.49	102.82	100.67	99.202	110.57	108.73	102.72	107.23	100.22	101.44	110.72	103.83	106.85
108.09	103.72	111.52	101	110.56	104.94	111.31	95.32	106.99	106.94	103.49	111.81	110.75	103.51	113.51	116.67	109.84	110.37	108.69	105.55	109.85	107.2	117.12	109.27	111.02	110.34	108.87	104.06	110.56	121.33	106.77	108.84	111.79	105.96	111.13	116.23	112.56	112.02	97.333	105.11	112.94	111.02	110.49	110.9	113.56	107.39	110.86	114.39	109.44	114.45
105.25	104.51	106.98	104.39	119.07	105.01	101.65	106.81	107.03	110.33	111.22	102.58	112.56	97.334	105.34	97.339	108.97	96.348	114.92	104.78	108.97	106.57	107.48	106.54	102.41	108.76	105.83	105.86	107.57	106.49	113.06	99.412	113.89	111.77	105.99	108.18	105.46	113.15	108.29	106.56	99.463	100.13	113.14	111.62	106.02	107.73	110.54	107.01	101.12	105.34
106.68	104.51	116.76	107.92	106.64	108.65	117.39	101.94	102.01	116.44	109.21	110.61	100.81	115.23	109.4	107.41	101.79	105.63	112.06	109.12	111.41	99.807	107.55	117.85	109.03	106.34	97.878	110.79	103.25	109.39	107.72	111.83	108.67	112.33	113.14	114.56	111.23	109.08	114.76	111.81	103.95	113.06	101.68	102.93	101.69	113.7	103.44	114.84	111.58	96.095
106.47	104.63	109.84	110.56	111.1	102.6	103.37	108.43	113.14	98.247	107.14	106.33	107.19	100.23	108.62	105.1	105.63	105.57	100.15	107.26	115.81	110.94	108.1	114.01	117.35	105	108.02	118.07	113.68	112.52	116.58	115.29	111.88	114.08	104.44	99.919	109.81	105.24	108.61	101.3	106.18	108.15	110.99	100.81	112.03	107.21	100.36	110.84	117.09	112.09
102.08	104	103.65	107.61	108.29	102.15	106.45	112.93	100.87	112.18	100.37	100.14	112.63	109.41	101.66	111.75	109.24	110.56	108.26	110.52	97.646	107.65	115.35	100.65	109.02	108.82	107.03	105.33	107.02	108.76	102.95	102.48	105.62	111.28	105.05	101.37	115.48	100.63	109.19	102.4	100.88	101.78	104.93	107.78	106.5	106.82	108.05	108.09	105.8	104.16
110.49	101.69	112.24	107.93	92.496	116.89	111.86	92.507	105.78	117	105.94	108.63	105.57	113.74	118.1	94.952	104.12	109.66	108.27	114.21	106.37	109.73	119.73	103.82	109.44	102.15	105.71	112.94	108.92	97.295	105.02	107.35	111.89	109.58	116.4	100.03	110.98	100.82	110.31	114.35	104.46	107.49	102.48	114.49	116.98	104.29	102.41	108.87	110.11	104.86
94.905	100.81	97.084	94.902	105.32	103.32	100.95	95.631	94.429	96.823	94.452	97.452	93.125	104.35	96.475	98.642	102.91	96.635	91.601	85.473	95.25	101.74	99.173	101.48	97.353	105.84	103.81	88.834	106.8	104.34	96.474	94.142	96.298	97.334	98.112	97.94	104.98	107.67	101.41	99.877	104.52	97.457	101.85	108.31	89.699	104.86	105.09	104.99	101.72	96.023
108.29	100.66	105.64	109.39	98.735	104.88	95.59	98.447	100.37	102.39	102.4	105.99	103.05	106.77	109.54	107.36	100.4	101.95	102.76	99.174	105.28	110.87	109.54	101.04	101.33	105.77	98.973	97.533	98.978	112.54	104.31	107.63	96.966	107.09	113.69	98.891	109.4	101.82	101.18	94.724	101.74	95.406	102.48	104.35	101.64	109.07	103.92	96.445	109.06	102.5
101.51	105.43	112.7	114.62	115.82	97.061	107.52	123.57	108.53	103	115.33	105.15	106.92	101.46	102.31	107.62	95.015	103.65	110.57	105.16	116.92	106.52	111.75	101.97	101.89	110.34	116.1	101.11	110.48	115.81	101.46	106.38	109.79	108.9	113.43	101.81	102.54	109.21	108.87	106.6	109.2	100.35	104.66	109.46	112.23	102.62	104.66	106.49	109.14	105.67
100.14	100.22	99.696	101.25	98.143	95.54	96.861	95.475	95.797	97.629	97.388	95.331	97.107	104.82	110.08	101.01	98.187	93.901	90.607	99.508	99.73	94.022	97.5	104.69	98.095	92.114	103.09	108.17	100.92	92.287	104.22	107.1	107.41	102.17	95.087	98.115	103.66	100.21	93.677	98.119	104.44	95.123	105.2	99.165	106.62	103.11	103.35	93.648	101.62	99.81
114.99	107.92	103.91	111.2	113.81	100.97	112.52	102.53	109.06	109.28	107.64	109.1	109.14	102.13	113.08	105.26	113.66	93.932	107.82	107.73	109.53	104.59	110.08	101.63	116.47	98.333	109.36	108.45	112.15	104.87	103.7	111.32	111.05	97.572	105.51	112.71	108.15	113.17	109.11	117.92	108.74	111.07	108.18	106.39	111.92	110.9	110.54	107.44	110.93	105.96
107.27	115.4	108.77	110.72	111.6	121.3	114.07	109.85	110.56	112.16	105.38	107.92	102.86	111.74	114.19	105.4	112.77	103.61	110.62	107.61	100.73	110.43	102.5	104.72	108.67	108.46	111.38	109.18	108.9	113.21	111.97	103.86	115.1	125.4	111.56	110.88	108.84	102.47	114.74	112.99	112.76	105.43	110.26	115.95	105.77	112.46	107.47	113.11	103	102.49
112.77	114.67	111.5	96.677	115.47	111.86	104.01	107.43	107.45	103.63	110.5	111.59	102.13	102.46	101.86	105.43	108.48	108.16	105.58	97.184	109.53	108.58	102.8	124.31	107.98	105.54	110.67	105.09	105.31	106.7	99.955	113.5	110.94	114.64	109.81	103.02	111.07	107.97	101.8	102.49	108.12	105.14	107.27	105.4	114.45	113.1	100.87	104.56	106.44	106.56
109.92	101.9	110.29	111.61	108.71	110.18	103.63	103.19	111.16	112.85	99.78	104.32	113.73	117.02	111.02	104.34	102.73	121.03	109.09	103.78	107.96	106.29	112.15	110.21	102.69	105.31	115.86	111.11	112.21	111.32	108.67	112.74	116.05	102.07	108.84	107.42	98.475	106.05	101.15	109.98	111.11	100.47	108.68	102.92	104.58	110.45	116.27	108.16	110.86	104.5
103.73	114.18	106.49	103.84	104.63	102.87	100.34	111.15	102.43	101.3	115.85	107.41	101.96	97.942	102.47	99.985	93.032	109.52	109.15	110.45	104.02	105.8	109.82	107.61	106.61	111.76	107.94	100.77	105.11	106.44	102.39	103.76	103.47	106.74	112.37	101.35	108.98	106.59	106.18	103.04	93.854	101.24	107.98	107.37	116.3	105.8	108.13	103.36	108.86	104.26
109.67	110.08	103.02	109.7	108.61	107.76	107.45	105.4	103.3	111.67	103.33	114.26	109.82	113.1	104.89	112.54	102.16	109.14	115.88	115.02	110.01	111.73	102.23	103.1	103.91	112.65	107.67	110.37	105.62	109.03	112.39	100.79	107.26	105.6	104.42	103.44	110.2	107.35	101.95	108.23	106.27	112.48	114.13	111.32	114.64	107.63	102.87	110.15	108.31	113.02
104.08	106.09	98.577	101.07	107.4	105.66	112.12	113.04	102.3	109.12	104.88	108.87	110.08	97.472	100.95	91.139	110.33	103.77	98.306	112.53	98.794	109.13	109.4	104.59	108.86	115.24	114.92	105.15	105.08	102.03	104.16	106.62	106.58	107.33	98.645	101.62	100.98	110.65	109.25	103.99	110.43	107.24	106.3	110.07	120.2	115.01	104.94	105.92	93.761	113.7
106.59	100.22	104.23	111.45	99.898	107.04	101.9	105.04	115.23	108.09	104.82	100.75	97.112	101.5	96.576	102.48	110.22	99.928	102.11	110.89	103.6	108.5	96.706	110.99	101.05	107.57	108.95	103.38	100.06	106.44	97.93	104.04	102.71	97.994	102.48	108.14	104.8	102.2	96.042	110.93	95.525	106.97	100.95	96.609	105.94	102.13	98.309	105.21	97.574	93.997
105.72	95.865	101.32	101.76	109.57	97.41	95.496	100.38	104.45	101.95	105.71	98.918	103.93	107.92	108.09	100.64	110.58	98.604	99.301	100.51	93.91	95.567	96.468	104.54	100.04	103.32	97.386	103.64	102.24	108.6	103.45	102.85	108.99	105.99	106.55	102.78	101.03	96.123	98.451	95.76	96.691	96.122	102.91	98.462	111.46	99.843	105.42	102.75	101.43	94.816
119.78	113.44	102.57	110.14	102.25	118.6	101.08	107.29	106.2	107.87	103.26	107.2	101.27	100.06	103.17	108.67	103.39	110.22	109.28	107.21	109.71	117.55	108.75	106.57	111.15	112.31	106.18	106.16	103.33	109.63	105.33	101.34	112.15	98.4	109.58	114.48	103.6	110.94	106.28	103.53	111.34	112.35	103.76	108.29	109.94	105.89	107.66	112.72	106.05	99.847
99.364	113.07	112.97	107.73	110.36	101.52	111.01	102.06	112.86	104.92	104.77	108.89	107.83	102.82	104.8	113.32	111.77	107.68	103.72	100.17	107.03	107.36	97.763	105.22	96.174	109.13	108.7	106.01	101.99	100.89	108.47	113.64	102.19	95.009	100.29	105.04	101.69	113.81	109.38	112.39	107.52	104.94	107.73	98.653	103.14	99.211	102.93	105.97	110.25	106.19
111.9	108.7	102.69	115.6	98.088	103.11	109.48	114.04	101.32	106.6	112.42	94.004	102.61	102.68	104.73	112.2	121.62	104.86	106.98	108.71	101.05	102.97	111.54	107.24	104.81	115.64	107.09	107.63	97.525	103.47	96.901	107.62	103.25	101.49	112.82	109.17	104.13	105.14	104.72	116.2	106.06	109.52	113.26	108.16	104.24	100.5	98.054	99.294	102.81	104.33
107.17	113.93	105.24	98.44	100.08	109.11	110.18	99	98.997	109.57	108.33	106.9	102.05	103.81	111.46	107.7	104.05	107.77	104.6	105.97	104.21	99.968	113.44	101.84	103.6	106.1	106.5	101.97	110.27	97.451	107.19	107.55	111.79	111.38	98.666	101.59	108.41	104.7	108.28	108.21	108.36	106.34	103.61	104.74	109.42	102.54	106.64	97.781	104.42	108
109	108.39	110.89	105.16	106.68	102.4	107.79	106.58	101.29	110.36	108.63	108.83	105.64	99.323	105.37	107.49	103.32	110.01	106.13	111.45	108.4	110.86	106.65	102.13	103.82	110.14	115.39	105.54	107.72	116	104.18	110.34	112.5	115.91	110.53	103.28	110.97	102.8	111.6	101.58	117.41	109.18	98.957	105.88	116.28	95.842	110.84	105.97	111.52	109.3
104.39	100.49	105.46	104.51	98.431	114.06	111.33	99.864	105.11	103.84	99.521	102.41	112.6	104.52	104.8	106.4	107.35	111.69	99.796	104.58	100.42	110.28	109.46	104.5	106.32	107.84	110.93	105.14	109.85	102.08	108.21	100.42	110.39	105.38	103.45	105.85	104.26	105.59	104.68	111.37	103.67	100.04	97.054	109.52	107.64	105.09	91.075	103.21	107.82	104.63
108.9	111.92	116.43	106.01	111.81	106.36	114	104.34	105.49	108.12	109.92	106.79	106.6	101.94	110.62	105.14	105.47	109.22	103.16	98.808	111.43	105.62	110.57	108.63	103.49	108.29	107.53	108.17	100.1	103.25	111.23	103.12	103.9	105.05	108.39	99.721	109.06	110.41	105.52	111.69	116.35	102.32	112.03	107.79	98.911	107.29	103.99	112.99	101.74	98.346
115.14	116.85	109.14	109.52	111.95	116.43	104.15	105.63	113.58	106.15	101.42	106.03	110.16	112.44	113.87	113.1	110.93	111.46	114.38	103.32	106.25	111.87	111.41	108.05	107.62	106.74	118.12	106.44	108.08	115.8	112.8	105.16	109.8	119.89	108.82	106.45	109.23	115.79	117.23	114.62	107.96	105.78	106.92	109.46	96.246	114.5	110.75	106.62	106.82	112.65
107.26	113.12	105.55	112.92	101.32	98.96	111.27	103.26	111.3	104.85	93.919	107.13	110.36	105.99	107.98	100.17	119.04	102.35	120.2	100.06	106.88	103.93	108.5	104.9	114.01	113.44	108.34	104.39	110.69	114.31	109.3	113.25	111.07	113.73	105.76	110.18	109.09	112.34	113.36	115.48	109.94	114.91	111.39	106.45	114.53	111.07	104.53	103.65	109.07	114.9
113.69	111.53	106.59	109.45	108.76	115.4	107.91	111.46	115.23	103.57	114.86	107.52	115.4	108.13	108.65	108.98	115.05	107.06	110.29	116.61	103.92	113.07	107.03	108.64	105.54	111.03	116.21	123.57	108.53	102.65	110.67	121.27	117.34	104.68	118.83	103.37	108.55	109.24	113.48	112.77	110.27	106.36	110.47	105.13	107.73	118.39	105.01	112.5	108.16	113.31
102.79	91.856	95.591	98.837	102.69	97.658	98.773	92.865	96.122	94.654	96.334	102.97	91.867	94.199	101.18	92.01	91.471	99.978	102.08	94.185	95.759	96.759	100.19	100.36	98.42	106.09	95.511	99.682	92.387	105.01	95.173	96.768	96.441	99.934	90.508	105.48	97.522	96.629	94.025	98.197	109.59	96.678	100.66	94.863	107.32	99.954	102.71	95.584	99.209	89.804
107.67	107.37	113.82	109.71	102.54	98.268	113.4	105.97	104.37	105.4	98.66	106.46	103.74	110.14	103.18	109.24	105.58	111.97	99.966	104.31	93.599	107.74	109.01	116.51	120.69	101.26	107.08	108.65	104.19	105.84	109.48	108.26	109.83	110.27	101.62	103.79	108.76	112.7	103.57	104.97	114.42	110.37	105.03	103.49	106.26	102.43	95.198	111.68	99.765	103.57
97.261	118.27	122.7	102.18	102.49	109.46	105.09	105.36	111.48	110.32	100.8	108.24	107.64	115.94	114	108.07	117.83	109.58	103.99	105.61	105.8	112.32	109.01	102.83	115.06	111.93	106.04	119.08	106.81	114.72	117.87	101.18	110.32	110.6	100.13	107.73	98.715	112.3	97.698	108.47	109.65	109.26	97.977	98.049	113.3	110.95	110.47	108.18	110.58	112.72
107.02	106.82	107.65	106.62	108.92	109.95	102.22	101.25	108.07	110.79	108.71	106.28	107.27	107.43	109.86	110.78	98.041	95.948	96.254	112.33	97.072	109.16	105.31	99.626	109.53	105.26	108.41	105.18	107.94	111.04	101.12	103.92	99.102	105.5	98.702	101.57	105.37	112.17	106.58	103.35	108.12	104.73	98.516	107.94	108.24	109.24	105.39	106.85	113.38	116.75
96.34	102.9	98.348	91.615	90.37	99.702	96.949	95.571	104.01	107.69	88.151	93.271	97.272	94.363	101.82	92.72	98.452	90.222	96.029	95.05	104.09	99.617	97.412	97.262	106.5	102.1	92.409	94.526	100.1	103.93	101.7	103.45	106.6	99.951	100.23	95.554	104.34	102.06	91.576	105.01	94.776	97.454	100.61	98.627	105.44	105.17	95.223	99.584	102.28	101.55
102.19	91.653	93.594	105.05	101.02	94.401	101.87	109.17	102.95	99.659	94.791	105.15	98.119	101.95	102.29	103.74	102.68	103.78	93.267	102.11	96.032	100.42	104.12	108.83	97.316	97.286	103.13	96.633	101.59	102.66	100.61	102	97.134	98.379	111.75	98.613	108.97	98.112	98.083	107.67	92.737	102.11	98.074	105.29	95.273	99.535	102.72	98.357	97.754	100.67
103.34	111.08	112.8	114.42	106.17	115.18	107.49	101.64	108.29	105.58	97.773	106.72	121.94	112.48	106.9	113.2	103.24	103.81	107.9	107.01	99.102	113.66	106.19	111.94	109.02	115.07	106.15	101.6	100.92	105.96	106.94	107.83	102	113.48	100.6	109.79	98.039	104.03	104.52	106.34	108.8	115.12	102.97	106.83	103.82	110.48	110.16	106.49	109.41	107.02
100.83	90.453	99.133	92.665	106.37	97.046	102.46	107.16	96.93	95.527	92.725	103.23	99.844	98.589	104.54	97.546	103.25	112.94	107.68	95.039	91.643	100.1	106.11	103.39	103.79	97.433	99.216	110.39	105.06	97.693	101.43	100.65	95.605	98.453	103.34	102.1	103.42	101.5	102.23	99.933	101.47	100.96	99.05	96.764	97.786	91.938	94.657	105.8	100.17	97.244
105.52	101.66	107.18	116.93	105.58	111.41	104.16	110.23	109.2	106.79	103.42	107.38	102.56	105.01	110.08	105.86	109.67	115.33	113.85	104.87	107.7	106.36	116.13	110.93	106.45	112.46	112.17	112.48	117.39	117.19	115.33	109.35	116.41	100.22	116.91	103.26	104.41	108.64	105.13	100.89	102.19	104.9	109.31	110.23	101.62	107.69	114.21	113.77	109.29	112.52
113.38	114.77	101.01	108.41	113.71	104.49	108.36	101.12	99.805	100.09	105.69	103.97	116.93	102.34	106.1	110.41	106.76	93.732	99.085	109.45	98.349	99.364	107.7	107.98	106.17	104.21	107.77	116.62	99.216	103.83	101.39	100.58	102.47	102.79	98.674	104	102.15	117.67	105.61	100.69	104.44	102.69	106.32	102.55	104.91	106.63	101.79	111.31	105.68	105.93
102.99	109.3	98.391	102.82	103.12	109.82	92.282	101.64	103.02	103.71	100.49	102.8	111.89	99.18	97.189	102.31	104.32	105.71	101.95	102.76	110.97	104.62	102.99	113.12	102.97	114.95	97.126	106.58	110.2	99.738	100.92	101.27	106.87	105.16	100.88	111.44	97.038	107.46	105.79	104.32	95.56	101.44	104.7	106.7	96.394	118.13	104.43	114.8	105.82	111.16
95.534	107.79	107.58	99.595	99.726	106.83	104.39	103.12	97.545	103.63	105.67	93.848	100.45	89.652	104.08	96.967	104.53	100.97	95.441	108.61	100.53	102.03	92.307	90.822	102.68	97.007	103.74	104.3	100.86	107.94	97.982	108.62	103.15	97.254	107.57	96.901	98.493	103.9	104.3	103.26	97.228	96.88	96.077	101.34	105	99.279	105.75	98.132	102.25	106.61
107.39	110.58	98.162	103.71	120.16	101.92	111.39	114.8	107.87	102.75	113.45	110.62	117.35	111.6	114.05	114.09	117.93	102.24	110.29	119.67	111.78	106.69	110.1	112.37	109.28	110.75	108.68	113.07	105.61	108.58	109.94	113.27	104.85	102.93	109.12	107.51	117.31	105.15	106.35	108.1	107.75	111.89	99.195	109.17	101.27	115.76	111.15	96.668	103.64	102.55
104.84	102.1	105.49	101.45	87.371	90.343	96.656	93.825	101.88	100.41	107	97.134	103.69	96.04	92.178	97.937	100.96	97.291	102.1	94.993	107.51	94.747	98.469	95.347	100.27	87.122	102.47	99.72	102.88	92.102	93.991	103.73	99.452	94.096	94.281	94.481	97.776	103.37	98.888	101.66	96.193	104.46	94.419	102.6	87.346	99.932	93.832	89.907	101.01	98.503
110.06	112.89	103.75	114.74	101.1	114.62	106.42	109.55	107.43	100.15	109.97	102.95	108.21	107.32	102.14	98.817	110.91	109.41	105.89	111.9	106.52	103.99	103.06	104.09	106.25	107.26	103.33	103.6	103.01	105.16	96.919	109.16	105.78	103.92	103.55	103.92	100.8	98.589	105.65	103.48	113.07	99.507	108.75	105.95	102.62	110.48	107.56	108.91	101.41	107.65
106.42	108.27	109.13	104.97	104.45	113.75	108.73	107.39	108.44	111.3	111.37	112.46	101.41	103.09	110.33	100.41	102.8	103.65	103.75	101.62	108.46	112.47	102.96	104.72	101.79	107.07	110.69	98.459	100.16	110.58	105.62	103.68	108.63	101.18	108.02	107.35	97.321	106.71	105.82	107.3	103.02	103.98	108.91	108.77	105.26	106.85	111.07	111.96	110.64	112.63
96.443	99.784	91.8	101.03	94.873	100.49	98.204	100.96	106.82	103.74	97.076	99.156	97.765	99.395	94.64	89.882	98.598	103.87	91.142	98.324	106.29	101.76	91.485	97.493	101.46	98.958	98.217	109.53	98.038	99.722	95.099	98.852	103.87	101.89	101.3	104.54	86.362	105.96	93.505	107.63	102.69	88.344	98.299	100.16	104.48	94.571	102.24	90.274	100.91	88.129
108.57	114.93	107.73	114.74	103.69	111.77	111.57	109.7	106.93	110.75	111.03	107.25	107.26	105.77	109.84	105.19	117.06	115.43	110.54	114.94	115.7	108.21	107.08	120.64	103.24	114.51	113.06	115.82	116.72	123.97	107.98	108.34	115.21	108.62	105.8	109.93	112.36	109.62	121.8	118.67	105.82	112.53	114.59	105.15	110.3	110.95	111.77	109.19	109.21	113.27
101.24	102.4	105.09	94.559	99.336	99.796	100.82	97.148	105.86	97.174	107.44	97.968	95.309	102.01	101.49	104.5	95.341	96.066	106	104.13	102.43	101.48	101.6	98.082	96.208	107.32	101.78	106.5	99.316	104.39	93.304	98.938	102.8	99.643	88.585	102.96	104.69	104.4	103.84	98.314	105.13	103.33	93.147	95.49	107.06	101.59	102.65	107.77	96.144	96.718
113.2	104.98	102.98	108.8	108.51	106.07	113.13	101.47	114.6	109.42	103	112.38	108.68	103.11	114.9	103.69	107.46	100.21	107.62	108.69	113.32	109.52	104.74	108.6	96.964	117.69	111.56	106.54	115.84	105.7	112.27	108.24	105.91	101.57	102.5	105.04	107.1	110.01	105.36	111.25	112.19	108.06	101.38	107.56	102.08	113.59	99.314	108.29	115.75	113.62
101.38	105.57	106.63	109.14	106.79	108.17	101.09	108.48	112.59	101.78	108.67	97.032	107.91	97.939	110.59	104.82	105.18	110.27	116.11	104.13	107.6	103.32	111.32	96.35	110.74	122.36	108.91	112.12	106.26	108.64	110.13	97.179	94.102	113.96	111.74	106.71	102.43	107.77	102.42	105.71	104.88	106.39	100.82	100.52	101.48	114.09	102.72	105.92	110.45	95.787
115.26	113.21	110.5	110.31	120.67	101.4	104.39	110.51	109.1	100.64	108.16	92.688	114	111.68	109.79	104.48	119.88	112.01	111.98	108.37	117.49	109.23	108.72	114.33	108.93	114.27	98.46	105.06	105.03	98.828	105.32	113.7	103.23	108.43	110.4	100.75	102.88	105.85	111.73	122.06	111.86	118.22	114.28	105.54	114.29	114.88	102.03	117.9	104.9	111.35
102.21	111.56	101.51	107.15	96.059	100.68	110.39	108.49	97.871	110.9	101.08	101.01	112.11	105.66	107.04	104.13	98.778	106.55	109.34	107.34	115.54	101.89	99.707	107.07	110.11	101.29	104.65	108.35	102.6	100.67	102.68	104.56	109.12	107.05	103.81	107.09	101.72	100.12	109.01	114.91	103.47	107.69	104.85	108.71	105.51	98.972	104.65	107.69	105.17	98.174
101.15	98.492	99.558	100.92	106.74	99.611	89.741	104.09	98.196	98.279	96.643	100.04	102.95	97.959	104.01	97.854	107.83	90.75	97.013	107	102.07	98.486	98.067	92.774	94.644	99.579	102.16	109.48	96.53	99.216	102.06	97.241	100.31	101.99	107.53	100.01	94.493	102.26	99.78	99.769	97.571	105.58	99.494	95.102	94.356	103.68	97.869	97.811	97.215	93.26
99.421	111.13	99.693	96.614	94.246	99.59	94.359	97.986	96.331	96.873	96.044	99.537	97.387	106.57	92.742	99.233	91.737	99.083	97.255	97.164	102.59	91.38	100.32	94.774	97.999	95.797	101	98.037	97.132	95.561	97.045	97.406	94.999	103.51	98.535	103.92	100.23	104.58	100.3	101.62	88.562	90.155	103.04	92.78	95.796	96.814	86.772	108.33	95.773	98.104
109.85	103.14	101.63	102.25	102.5	93.823	101.82	112.15	112.86	110.73	97.568	107.78	114.73	110.26	109.67	101.57	112.43	113.31	107.18	102.63	114.06	97.044	100.58	104.62	97.161	105.26	107.33	97.331	102.32	109.76	101.26	98.395	99.544	100.74	100.15	105.7	98.136	109.56	108.89	102.39	109.99	104.45	113.86	106.97	101.75	101.41	110.93	104.75	106.79	106.2
107.09	102.46	96.057	106.37	96.397	102.66	90.282	102.72	102.77	99.237	94.522	94.526	96.438	100.42	104.79	96.688	95.232	98.45	96.723	95.03	97.748	90.767	92.964	94.735	97.955	102.59	96.889	110.86	95.574	97.871	95.68	103.14	93.408	96.787	95.746	106.52	87.559	91.833	108.6	100.28	93.699	103.5	85.802	103.06	98.417	103.37	107.74	99.042	98.277	101.92
103.23	101.55	100.47	106.33	111.61	115.82	99.047	102.23	106.03	97.881	105.88	109.26	114.38	100.69	108.76	107.57	105.65	116.29	108.32	107.7	108.72	103.81	110.83	107.89	102.45	108.62	117.77	103.36	105.14	102.65	106.75	109.02	114.34	106.45	104.13	101.89	104.35	96.867	109.57	117.44	109.07	106.24	108.17	111.51	99.028	107.77	106.14	118.72	105.89	118.34
104.58	112.1	97.96	105.77	110.7	115.4	106.31	115.86	116.4	106.42	111.4	111.97	105.18	109.53	102.58	112.93	113.22	104.02	115.3	107.04	117.99	106.94	110.55	107.32	105.65	105.25	102.59	105.61	107.09	105.67	112.65	115.05	106.99	109.53	104.72	109.04	102.21	108.13	116.07	116.88	109.49	100.77	98.827	110.97	105.13	110.73	114.91	105.96	105.9	101.28
102.03	108.95	109.66	110.07	106.75	105.34	101.15	103.93	103.27	104.58	109.76	102.45	98.197	111.3	100.33	113.46	95.525	110.68	107.81	103.09	112.22	100.94	112.26	94.658	100.83	114.36	112.15	108.41	110.81	112.2	112.2	109.59	112.68	99.53	104.2	112.05	95.353	105.63	103.24	114.2	117.85	105.17	102.01	117.4	109.92	108.59	112.08	105.86	107.28	116.67
101.02	95.538	94.512	98.016	101.48	105.39	105.64	96.68	88.486	103.48	86.216	107.68	107.15	101.25	96.856	93.426	99.582	96.734	105.97	107.14	104.14	86.226	95.695	88.596	106.52	99.317	96.132	100.95	96.443	96.779	100.37	97.557	98.166	102.39	98.147	96.334	94.744	99.757	97.797	91.41	97.672	101.87	92.481	95.77	92.842	95.632	96.459	98.471	102.83	99.273
98.796	107.19	103.93	112.48	111.17	118.73	105.2	107.1	107.08	113.92	105.17	113.48	100.85	110.38	105.11	106.89	108.47	115.61	102.84	114.2	111.89	99.591	108.47	112.39	108.69	105.05	99.448	110.23	96.645	104.32	111.59	103.31	104.98	100.61	97.801	100.1	102.66	111.63	103.66	108.64	108.75	103.85	109.4	98.226	113.83	100.8	113.83	108.64	103.55	106.16
119.27	107.51	106.92	113.28	112.67	115.59	111.94	110.42	117.31	110.23	110.28	109.11	106.93	117.17	109.19	117.63	110.41	107.19	111.23	116.18	104.41	115.78	104.4	107.55	104.15	104.49	101.95	109.06	95.921	112.25	106.44	109.54	100.48	107.31	101.88	109.92	106.9	108.71	115.84	102.24	113.46	96.785	98.018	108.64	100.1	109.05	102	109.43	100.06	114.16
109.9	102.51	107.27	98.88	107.66	107.33	111.44	107.8	102.27	106.71	111.13	104.92	112.62	105.55	109.28	102.3	105.17	102.15	97.835	99.897	106.05	100.26	107.65	106.46	102.7	108.87	104.2	101.38	102.37	111.97	106.7	107.14	99.716	97.26	98.112	108.32	96.016	107.47	112.38	100.34	104.11	105.88	112.83	102.71	107.44	104.51	107.76	110.41	110.1	113.41
103.12	104.09	108.57	114.7	102.22	97.604	96.395	98.12	115.57	113.42	110.08	105.73	108.63	113.65	97.881	106.09	99.093	105.48	104.81	101.4	109.21	105.67	104.4	110.9	109.19	100.46	104.57	110.24	110.75	112.34	103.38	105.86	101.96	114.52	105.66	110.12	108.83	120.48	95.001	104.68	103.72	109.09	97.678	108.09	104.9	104.42	109.31	108.66	104.61	101.54
99.8	90.428	103.52	97.766	104.78	104.12	96.143	102.36	99.68	96.687	100.98	94.272	107.2	98.615	90.8	101.59	103.71	93.885	92.157	100.78	99.866	85.824	108.65	101.34	99.781	100.27	102.08	93.935	99.191	103.06	95.761	96.265	98.877	101.04	100.86	103.77	101.86	108.76	101.74	102.83	102.72	92.08	96.628	88.832	95.557	98.157	100.11	93.482	101.93	91.298
109.16	109.68	110.86	108.82	107.37	109.95	110.31	117.46	111.06	117.3	111.92	107.28	103.97	114.8	111	113.29	106.75	106.9	109.68	110.18	103.63	109.57	121.7	105.18	107.51	104.4	115.55	116.95	107.01	116.09	105.19	110.55	109.19	104.96	109.12	101.52	107.5	114.45	106.82	105.27	108.59	108.14	104.65	103.1	113.17	115.08	113.5	105.38	109.04	116.36
103.58	115.01	108.37	109.12	112.82	106.14	107.75	95.255	106.78	95.02	101.33	111.08	106.42	105.87	102.02	110.97	101.2	101.18	105.91	103.15	97.575	116.05	105.2	103.73	105.84	106.05	106.87	98.599	105.85	102.64	103.45	99.597	102.95	114.97	103.72	106.68	102.25	113.36	105.34	108.39	116.36	114.97	108.97	113.44	107.7	105.26	111.23	105.08	104.51	116.79
100.28	114.64	115.65	110.34	109.73	96.121	103.2	102.97	109.24	114.01	115.91	110.83	113.41	105.64	107.35	108.36	107.43	110.67	97.131	105.56	111.73	109.48	113.05	114	115.16	112	118.24	105.46	109.27	111.18	106.6	97.35	100.81	113.56	100.47	113.1	107.45	105.43	108.1	103.36	105.58	117.6	104.47	109.56	98.676	109.08	102.91	112.11	106.61	102.04
108.67	104.8	102.19	108.8	106.52	104.59	109.79	106.38	116.08	114.23	111.7	107.52	111.21	108.46	108.86	109.23	112	101.3	106.78	107	113.79	109.88	103.24	109.52	106.34	108.57	110.55	107.6	109.75	105.65	109.85	113.63	104.35	112.04	107.25	116.53	111.11	101.62	102.92	108.82	106	105.34	102.05	111.98	114	115.3	100.72	104.79	107.45	109.47
106.87	112.12	101.62	104.45	108.14	104.21	110.36	100.39	113.24	103.53	106.35	114.3	101.04	108.71	112.81	108.98	111.45	103.83	105.77	109.62	106.01	115.92	98.496	104.46	114.77	108.7	100.16	101.8	104.26	104.41	111.48	105.87	109.58	104	106.3	94.483	101.58	101.35	104.5	104.42	100.15	98.029	106.97	103.7	103.57	104.51	105.68	106.11	106	112.9
104.43	119.79	109.7	102.36	111.77	109.54	101.09	96.257	96.877	99.273	105.25	105.89	103.83	108.37	102.47	117.24	100.64	99.751	113.7	101.17	106.97	98.925	110.86	98.442	102.79	109.02	104.45	98.142	96.534	111.33	101.54	107.09	103.93	109.68	102.65	97.765	109.37	106.7	113.01	107.74	105.22	108.66	105.66	112.98	111.62	102.85	105.37	111.21	100.84	99.771
106.27	110.73	106.66	103.76	111.49	111.64	105.67	103.31	107.44	99.989	105.68	108.3	101.82	109.09	115.18	103.52	113.57	109.07	99.353	105.03	106.29	107.29	106.07	116.95	114.19	99.884	105.12	103.71	108.69	101.53	106.92	111.05	106.25	103.59	107.21	104.45	103.97	103.6	103.58	106.35	108.04	98.893	104.62	105.26	110.36	101.33	106.65	107.85	110.69	108.81
105.9	101.32	105.8	118.75	101.02	108.93	102.64	105.32	109.71	111.6	112.65	111.4	108	101.82	105.29	105.46	101.57	114.06	112.86	105.85	106.05	100.99	112.56	102.91	106.62	114.47	110.38	106.92	101.72	101.02	101.31	110.68	103.06	95.475	108.31	109.88	101.69	97.591	104.64	108.47	102.99	102.12	103.37	102.67	103.36	108.13	102.66	106.09	102.2	101.66
102.08	103.65	107.43	107.46	95.735	104.28	103.05	105	100.14	106.17	100.37	106.79	98.671	94.494	104.75	103.33	98.277	106.83	102.15	109.12	104.29	100.36	99.252	106.11	95.396	92.011	103.92	103.83	101.07	97.76	99.456	96.083	102.25	100.51	110.8	101.92	115.84	101.25	97.524	100.16	104.95	105.43	105.14	104.88	96.851	102.62	86.735	100.88	96.751	107.18
109.83	108.52	108.79	109.57	106.24	116.12	112.46	105.47	104.57	110	110.13	106.36	101.16	109.03	105.98	106.96	103.95	106.32	115.38	105.91	102.93	112.08	106.63	110.03	113.47	107.63	109.54	111.63	113.55	110	109.66	105.68	106.41	105.05	105.18	112.95	109.07	114.14	110.61	110.21	106.78	105.55	106.53	115.42	115.78	114.19	101.03	108.53	107.92	111.44
110.36	110.97	100.19	112.99	109.29	105.69	112.66	103.35	98.314	105.6	111.8	111.41	107.87	104.55	108.14	104.46	96.355	106.66	100.84	109.2	99.139	105.21	100.3	107.22	108.1	104.55	100.9	100.23	108.03	106.28	110.12	106.83	100.9	112.45	114.67	103.29	111.01	107.14	102.3	107.24	91.975	92.991	107.15	107.97	110.43	102.28	106.36	102.56	110.43	101.6
103.22	110.48	112.9	94.331	114.62	107.79	110.85	109.76	105.78	106.65	114.89	104.66	100.67	101.18	101.59	107.15	102.65	102.89	102.48	109.39	109.47	107.12	108.26	109.51	107.79	106.03	112.87	109.71	102.86	115.59	106.95	105.63	109.25	101.32	107.75	108.3	102.08	107.91	103.83	95.925	106.72	104.75	96.075	117.2	111.25	102.99	98.147	99.755	104.74	96.723
108.1	104.44	115.06	100.15	111.6	103.83	105.29	112.07	112.24	105.06	100.78	107.27	106.77	102.76	113.47	111.76	109.81	107.3	119.09	115.63	100.4	110.75	110.02	103.94	107.84	113.48	106.42	102.02	104.12	108.01	113.9	112.47	107.58	111.15	108.08	106.46	101.1	118.15	100.32	106.5	101.78	114.31	105.28	111.21	116.4	108.61	109	112.26	110.52	115.23
101.38	95.506	107.18	97.961	96.364	96.796	92.799	90.937	98.925	100.66	94.863	99.382	92.82	98.172	104.5	103.79	100.92	97.816	90.305	92.76	101.97	105.73	94.07	92.709	98.344	93.294	95.094	96.936	101.82	95.451	96.559	94.979	96.987	102.6	103.53	101.47	105.99	98.92	110.76	95.113	100.29	98.576	95.195	90.266	94.427	93.205	96.243	95.764	92.492	97.142
105.2	104.15	112.99	106.55	106.82	110.07	111.22	104.56	102.36	112.05	105.73	110.67	107.02	112.44	109.72	112.5	104.45	105.37	106.92	103.98	112.45	113.57	102.44	110.94	112.83	104.13	102.27	116.86	110.78	102.97	102.52	96.331	103.02	110.25	100.66	103.71	106.27	104.41	114.62	113.42	114.44	117.49	106.19	109.82	105.86	113.9	111.22	109.53	104.81	110.09
103.77	101.38	94.213	107.55	108.85	105.36	114	109.32	102.34	105.71	104.37	101.61	101.28	95.874	103.99	108.02	102.25	113.16	106.58	115.91	105	109.81	102.01	113.91	104.87	107.09	103.68	105.04	107.02	108.24	100.03	119.19	111.3	110.24	104.87	110	105.75	107.18	105.28	107.2	115.92	114.98	112.54	102.7	105.58	105.86	105.67	101.33	114.58	106.87
109.9	113.69	110.34	102.3	114.92	113.55	116.99	101.9	109.3	103.27	105.6	109.94	107.51	105.82	110.67	114.24	111.22	109.71	107.66	105.54	106.95	106.29	100.95	109.44	107.98	104.28	118.52	110.2	114.63	107.38	109.13	106.42	109.65	103.16	102.8	102.78	110.08	112.75	116.68	104.58	102.6	110.18	103.84	107.43	108.21	105.41	112.03	103.67	110.87	105.35
102.96	107.12	103.88	104.21	107.16	116.57	106.58	101.27	103.07	113.56	105.08	104.49	116.16	108.77	113.32	103.19	106.01	106.6	112.36	100.3	105.94	102.26	102.97	105.6	110.68	101.14	111.91	106.53	108.7	102.08	108.53	112.4	99.929	113.26	105.02	104.75	107.48	110.47	106.09	111.2	118.41	103.37	111.35	108.33	103.94	100.93	101.39	107.19	108.28	100.88
109.27	118.21	110.71	112.05	102.91	113.01	115.33	107.94	110.1	103.25	112.42	107.78	99.238	99.463	105.8	107.94	102.57	115.29	116.13	109.18	117.81	113.17	104.72	100.42	105.11	100.69	115.12	104.86	103.48	107.46	105.37	98.42	113.35	107.4	103.84	108.71	107.93	114.8	112.5	115.5	110.28	115.29	101.29	108.76	105.7	115.58	111.57	102.83	108.65	99.337
107.29	110.32	113.57	101.32	106.15	113.08	109.12	96.047	109.63	98.058	108.2	112.25	112.69	117.76	113.49	107.44	109.18	101.8	110.28	108.67	111.03	117.16	95.489	103.92	105.6	104.84	108.46	107.17	116.97	101.01	105.02	111.47	104.3	104.48	114.15	108.1	104.24	110.47	115.91	106.78	110.26	106.16	103.72	109.47	107.92	104.14	110	103.08	100.83	107.24
101.13	103.04	100.85	102.53	108.41	101.3	100.01	94.863	106.28	105.07	96.498	91.972	98.195	103.89	102.43	107.54	99.047	95.52	97.438	91.205	103.79	106.77	111.55	108.35	103.75	101.27	91.024	99.738	100.2	102.56	97.332	95.583	98.956	110.57	96.63	99.346	93.392	102.05	104.83	94.892	101.45	105.85	94.761	95.595	98.569	95.125	96.252	99.879	96.175	91.532
98.678	103.75	103.63	90.628	97.811	95.842	93.733	95.945	93.589	105.41	100.36	99.782	100.73	100.57	100.15	103.27	97.095	101.04	96.614	100	102.84	101.52	101.92	102.03	93.536	101.42	94.733	102.4	102.65	99.658	103.06	107.14	95.791	97.057	96.965	97.432	107.53	97.716	102.77	100.65	99.338	100.21	100.32	101.81	99.213	99.634	102.01	107.46	99.662	106.24
105.68	108.73	118.24	112.79	113.55	100.98	98.466	101.78	108.49	114.77	109.34	105.08	108.71	115.4	108.8	104.11	97.73	102.44	117.05	103.17	117.48	112.74	109.52	105.28	104.81	117.65	104.65	108.02	109.65	106.08	108.59	107.07	108.56	108.18	109	102.87	113.64	113.92	108.22	109.07	109.58	108.63	100.62	106.52	111.06	103.65	104.39	101.16	109.4	104.75
99.137	107.85	105.88	103.45	104.55	113.72	103.01	106.59	107.89	98.431	106.59	103.52	113.35	110.45	110.04	108.58	101.34	107.32	102.44	104.73	102.7	109.24	100.12	106.23	103.09	107.18	112.41	107.2	105.2	105.65	114.35	102.89	109.94	114.69	106.92	105.7	98.799	107.4	104.5	104.13	105.95	104.69	104.98	114.85	115.45	110.33	98.716	108.82	113.31	115.92
104.24	110.03	98.431	105.99	105.16	108.37	109.34	105.61	110.5	109.16	112.63	104.29	113.01	112	106.89	97.414	110.22	100.91	114.66	111.9	108.55	106.43	102.33	116.31	100.74	109.78	107.09	110.5	102.6	104.65	112.26	109.99	107.1	103.79	112.55	112.66	106.57	105.35	112.85	107.57	113.35	109.81	104.18	107.57	107.51	101.3	111.56	107.61	116.18	110.39
99.834	95.601	96.541	97.061	105.98	90.985	96.1	98.909	87.717	94.902	98.785	99.33	96.305	87.027	96.327	99.726	105.05	91.397	104.81	101.14	103.61	96.84	98.065	103.39	96.355	100.72	90.112	107.33	94.603	91.902	101.62	100.65	96.366	96.071	95.417	99.98	96.548	100.96	96.982	102.27	93.175	93.845	90.671	83.769	99.952	105.45	99.482	103.52	90.316	103.25
108.46	112.93	110.3	105.93	107.35	106.37	118.06	98.231	107.52	105.43	105.33	101.34	108.79	104.54	99.247	116.94	110.09	110.23	102.48	105.48	109.61	114.42	110.72	102.5	105.54	107.19	110.7	113.77	117.39	105.86	118.95	112.87	108.31	113.33	107.34	99.774	112.09	103.76	102.78	111.53	116.36	116.36	114.36	106.32	112.13	108.36	108.71	104.35	105.79	115.51
102.35	102.16	106.23	110.35	105.4	106.6	103.07	103.16	112.63	110.22	99.543	103.94	103.71	108.94	103.02	107.84	102.23	108.93	104.61	104.05	102.04	113.02	111.05	99.158	104.34	103.81	101.05	97.883	107.2	108.89	102.68	109.24	112.78	103.27	105.31	109.56	96.858	106.19	116.66	111.43	114.99	101.53	106.96	105.81	110.42	114.17	108.25	106.13	96.956	111.57
90.103	104.2	100.16	99.749	107.53	107.29	108.06	112.56	106.57	113.92	106.31	104.96	109.64	102.24	105.91	97.739	107.68	108.76	110.27	98.791	102.92	108.15	112.66	101.77	103.98	110.44	99.987	98.329	107.45	112.72	106.84	111.56	106.4	101.68	106.9	95.901	106.29	109.81	104.55	100.28	113.06	103.26	104.58	101.06	104.67	94.273	106.02	113.13	104.73	109.98
116.39	110.05	101.37	112.33	112.74	109.82	98.907	111.31	104.3	104.69	108.13	106.68	117.77	106.61	108.3	100.63	101.46	111.62	113.7	101.25	95.936	113.03	106.36	108.05	108.57	106.6	103.13	103.59	104.4	106.74	104.98	105.31	111.61	103.99	100.9	110.07	112.46	115.94	108.91	106.96	102.77	111.27	95.329	98.985	108.31	109.12	104.19	110.97	102.54	111.42
106.81	102.24	105.94	113.11	108.05	104.83	103.84	109.25	106.11	98.606	110.14	107.82	107.13	109.58	120.99	103.13	113.46	102.08	103.62	110.6	97.784	108.44	105.67	108.86	103.56	104.01	107.55	110.12	105.22	106.93	104.26	109.01	109.96	111.9	105.45	104.95	103.67	110.25	98.039	111.93	99.176	98.599	106.1	103.36	116.55	107.24	101.63	102.9	111.88	100.93
110.24	103.33	105.88	100.23	90.081	102.91	113.17	112.07	117.03	103.71	93.979	105.95	111.55	106.41	105.84	103.29	102.39	100.43	107.31	109.62	101.39	110.26	102.12	105.88	109.13	114.8	105.43	117.9	97.229	96.362	94.158	116.1	114.55	101.79	111.8	112.79	101.82	98.015	113.58	107.38	104.05	110.81	106.93	102.01	105.15	104.92	109.74	111.7	103.99	111.32
85.488	92.452	93.212	93.935	91.864	101.91	96.98	103.24	100.19	95.668	93.534	98.15	109.34	93.654	105.68	97.086	95.029	96.041	91.751	97.225	98.207	101.73	102.23	93.262	99.927	104.31	93.01	102.77	98.789	103.46	94.533	99.49	99.936	98.146	98.966	90.679	90.71	102.82	95.945	104.2	99.214	101.77	92.292	96.502	91.367	95.429	99.708	95.008	101.96	106.02
114.89	111.66	103.55	103.29	101.77	102.75	99.424	98.058	109.29	114.29	109.52	110.17	108.27	103.28	106.64	108.31	109.36	109.78	107.85	106.87	111.03	104.28	109.41	112.41	97.508	98.37	110.71	99.479	108.83	104.55	100.68	105.26	111.24	107.43	105.93	110.98	103.77	102.68	107.54	108.69	110.81	108.99	105.1	103.22	107.09	107.43	106.04	100.32	106.33	106.72
115.62	104.83	114.06	108.39	107.13	106.37	111.78	106.16	102.05	111.91	109.7	110.86	114.85	114.22	109.47	105.05	104.28	105.66	108.11	115.44	109.74	105.04	100.97	113.67	108.16	101.26	99.762	106.12	110.19	113.27	111.43	109.48	106.16	105.46	114.02	103.47	106.66	108.24	111.89	103.31	106.78	110.04	104.47	111.02	112.44	109.87	105.81	104.21	110.91	118.17
108.08	98.935	102.77	105.94	99.182	100.95	107.07	105.65	103.91	106.97	107.52	103.51	110.72	107.44	101.48	111.83	101.3	108.34	101.87	112.19	115.42	104.23	104.45	100.72	102.44	102.91	110.52	102.8	98.978	110.42	107.19	103.42	99.266	107.87	115.98	103.07	110.37	97.337	104.76	114.75	112.6	98.854	104.31	106.36	101.64	106.19	105.31	106.87	100.93	97.411
102.47	101.27	100.42	99.186	107.83	97.728	101.58	102.92	96.712	97.349	103.42	95.952	96.386	97.554	107.51	95.969	106.12	107.64	96.649	100.23	109.33	103.19	96.786	107.86	98.868	96.966	90.161	102.41	101.94	100.11	105.25	91.199	102.04	92.057	95.802	98.864	101.15	97.654	94.549	95.057	101.85	102.01	108.19	96.474	106.53	95.234	95.811	87.658	101.28	95.49
111.95	117.65	108.53	110.16	101.38	113.98	115.93	107.12	109.43	121.52	109.47	111.63	99.483	109.59	118.36	116.89	111.55	109.24	115.5	109.59	113.64	105.23	118.65	104.55	113.97	104.27	102.66	101.19	106.24	111.65	107.7	113.92	95.768	109.33	116.71	118.08	112.64	107.7	109.08	109.06	111.86	113.33	112.45	124.06	107.93	121	109.45	116.97	101.06	114.65
100.69	100.12	107.16	96.892	96.279	101.85	99.582	104.55	99.568	102.32	96.134	103.46	103.73	101.44	98.82	102.7	91.176	101.63	99.478	92.682	93.748	96.158	114.34	102.98	101.42	95.603	105.61	94.44	97.589	101.42	102.89	105.61	89.66	95.531	106.34	108.77	93.368	105.87	110.18	104.73	105.29	101.85	96.557	107.99	104.45	99.74	105.21	109.95	96.628	99.408
102.5	104.58	104.61	103.68	109.01	99.656	106.63	110.75	108.02	110.49	115.05	109.1	113.07	113.3	114.45	106.99	107.24	103.99	102.16	115.27	113.51	108.22	114.81	110.91	99.089	101.29	110.98	110.51	104.92	110.03	99.008	102.52	103.96	96.513	101.77	106.64	104.32	114.17	103.42	108.4	109.53	102.45	116.17	106.33	99.789	104.2	103.12	103.78	105.53	108.14
109.08	95.253	113.12	105.78	118.32	112.45	117.16	115.16	107.91	110.59	102.99	107.54	110.94	111.11	99.862	113.56	112.5	105.69	113.55	95.676	99.939	112.4	110.95	106.96	110.18	99.591	110.61	105.75	102.75	111.06	116.18	107.54	117.74	106.15	110.59	102.03	105.78	105.63	111.45	112.51	113.42	109.55	116.57	105.48	106.21	106.55	109.55	104.86	107.8	110.07
119.25	109.95	103.05	112.82	111.76	97.725	104.09	112.12	111.12	108.24	103.15	109.6	111.41	114.77	111.44	112.82	105.81	103.6	111.9	101.02	99.265	104.31	110.48	106.23	114.46	112.52	113.31	101.38	120.74	102.78	108.19	102.35	111.8	114.97	109.74	110.21	109.31	108.25	110.59	106.27	104.57	115.16	105.5	98.048	114.54	103.54	106.4	103.96	112.16	106.41
101.72	107.59	114.08	106.72	111.21	108.55	99.808	105.91	109.98	113.2	106.44	106.73	102.38	108.72	108.74	102.93	106.67	107.51	103.12	105.44	114.3	108.53	107.27	107.48	105.74	113.98	111.2	105.3	113.35	101.01	105.04	111.69	103.26	102.25	107.25	111.43	105.14	107.47	111.45	103.86	116.02	103.05	111.57	106.57	112.52	114.37	106.64	115.56	118.13	112
108.17	113.42	101.05	111.63	104.75	102.96	108.25	104.95	100.24	104.19	112.31	109.22	106.74	107.18	109.04	112.33	104.66	110.15	102.4	112.51	117.36	112.6	96.854	110.49	110.76	106.94	108.94	100.93	105.85	102.89	109.99	112.69	107.27	109.55	108.84	105.52	107.63	112.23	107.79	104.71	105.86	111.51	111.64	109.35	113.25	104.38	106.11	101.99	113.83	107.62
97.927	112.3	104.13	114.21	106.02	105.9	109.13	105.97	115.91	112.58	102.31	106.2	109.97	113.36	101.06	102.53	116.82	109.29	111.89	106.49	105.03	109.12	110.85	109.71	109	103.22	109.19	110.03	112.89	110.88	113.97	106.34	114.85	104.1	106.61	111.47	108.24	108.18	101.81	102.27	107.61	105.32	103.34	107.92	102.61	109.58	104.39	117.44	111.33	111.72
108.3	100.29	100.13	112.79	110.58	106.82	108.62	116.6	110.06	109.12	106.96	110.84	102.07	105.75	108.95	97.584	104.49	102.31	105.59	100.5	107.88	111.88	105.84	110.23	107.05	106.01	93.125	109.44	103.24	104.78	108.89	93.449	100.96	103.3	107.26	101.75	104.9	106.15	115.32	113.54	101.4	106.69	111.69	99.249	109.49	105.86	105.22	104.62	105.49	107.29
101.88	108.65	99.583	105.78	114.84	114.17	108.3	114.75	109	97.321	106.32	104.6	104.01	97.977	113.3	110	104.29	106.79	110.05	108.74	102.83	108.08	106.42	101.36	103.28	110.9	109.71	116.07	114.48	106.96	107.44	111.83	111.33	99.63	101.9	108.91	117.93	108.48	110.35	106.05	110.78	106.7	116.35	97.567	113.51	95.34	103.72	111.71	112.43	105.41
104.56	103.04	108.36	98.158	106.1	102.84	102.34	115.98	110.21	110.41	109.76	107.29	105.81	102.83	104.46	101.09	100.98	113.06	109.21	103.64	111.33	100.25	110.65	104	103.12	98.252	96.702	111.39	100.92	106.89	107.47	104.25	111.14	108.34	109.89	93.664	100.77	102.61	107.92	104.15	107.37	102.1	103	100.24	101.17	104.63	110.27	106.14	108.09	113.08
104.74	106.11	108.22	101.77	97.654	106.33	102.05	106.18	106.63	103.99	109.23	106.99	110.23	106.48	97.939	103.73	104.91	99.968	104.61	110.18	107.53	106.6	101.35	107.18	109.13	100.4	100.58	103.77	103.06	100.24	105.73	100.64	100.27	101.12	100.15	105.56	100.82	110.26	113.21	98.778	105.6	107.61	104.56	105.23	92.565	110.96	102.09	103.85	103.31	104.91
99.388	114.04	101.77	117.15	108.08	111.19	105.99	115.55	103.52	111.84	101.79	110.52	115.91	107.23	98.039	112.96	102.83	108.67	116.85	99.594	107.84	102.51	107.35	100.98	104.12	102.02	102.11	113.31	110.55	102	103.58	107.76	101.15	108.54	104.67	104.3	106.26	119.13	113.13	108.08	107.89	102.67	110.95	102.65	90.584	108.52	101.28	107.3	105.36	104.76
99.639	95.895	108.3	102.02	98.285	105.31	97.703	95.281	97.552	104.33	97.492	98.183	95.431	102.67	101.86	95.342	101.32	110.15	99.601	101.41	91.646	100.4	103.51	108.28	95.541	109.52	99.601	97.035	104.89	95.738	103.24	107.53	109.47	87.991	96.231	102.22	95.188	104.12	99.377	100.55	102.65	105.11	108.86	103.97	99.088	100.72	103.6	99.537	105.45	108.4
100.53	105.04	102.75	105.22	103.8	96.998	101.88	105	96.11	98.591	101.11	99.311	103.07	99.429	94.415	93.519	107.64	103.02	94.087	109.34	99.83	104.65	98.897	90.652	104.46	105.5	98.26	107.74	101.06	103.92	104.18	101.67	102.16	102.56	102.71	103.07	98.767	95.824	108.47	96.951	95.905	100.43	91.718	102.21	96.528	100.83	105.58	109.39	97.606	105.81
109.97	107.15	119.6	108.33	109.5	115.42	110.36	113.28	104.22	114.76	113.04	108.35	100.54	115.13	110.33	110.13	111.41	111.53	112.9	117.77	108.08	106.57	105.95	106.28	111.86	107.76	121.36	115.33	108.57	116.34	114.42	107.32	102.65	104.77	110.94	113.93	107.92	109	112.58	107.39	111.48	107.76	109.39	104.19	109.45	116.95	104.58	108.81	118.02	115.13
96.842	114.61	97.348	107.46	107.25	98.046	96.127	100.91	97.89	101.34	97.509	101.14	102.55	100.69	99.101	101.04	105.13	97.411	119.14	109.32	97.178	102.7	105.05	98.03	93.334	108.15	90.079	95.916	101.84	103.04	109.97	106.76	89.998	105.24	98.657	95.954	96.782	109.83	104.81	98.9	99.048	100.11	104.36	96.995	104.94	108.27	91.099	101.55	96.194	101.99
101.77	95.875	111.49	112.22	108.29	100.7	101.52	110.69	105.59	108.24	110.63	107.31	102.81	107.68	105.08	103.42	110.47	108.03	110.54	103.81	111.15	101.91	102.12	108.2	106.48	109.63	115.94	116.84	104.86	106.37	105.6	114.09	113.84	107.25	103.82	100.19	110.99	111.78	113.36	105.83	105.35	101.55	110.18	107.5	106.44	98.818	106.19	107.21	104.96	116.98
104.08	108.11	114.63	103.64	106.17	107.83	108.9	105.66	105.02	112.86	104.77	105.06	107.25	107.81	93.296	102.47	108.02	117.66	109.53	104.82	109.69	106.37	109.7	102.02	111.88	108.74	114.67	104.17	109.27	108.84	112.24	107.46	99.921	103.22	112.74	110.19	104.89	108.59	108.5	97.671	113.52	103.6	112.39	106	107.26	108.21	96.341	115.48	104.46	112.06
92.717	109.93	112	98.43	93.086	110.98	106.55	116.83	101.33	104.4	104.21	96.132	104.02	103.52	111.74	104.43	95.737	114.12	104.59	98.125	107.93	101.86	105.6	97.393	101.2	111.2	103.63	101.54	105.65	108.38	101.3	106.17	106.27	99.872	103.8	105.44	101.45	110.61	105.41	111.17	107.93	106.39	104.35	103.74	105.78	99.828	107.81	111.16	104.87	98.465
109.77	108	104.88	101.74	108.24	103.09	110.17	101.56	107.44	109.81	98.975	111.37	107.26	104.95	116.43	104.7	103.21	104.07	105.35	118.76	113.04	106.44	110.67	104.77	109.15	115.39	98.668	110.55	107.57	104.47	107.64	112.4	119.51	98.792	101	101.32	107.1	97.756	102.81	107.94	109.93	105.31	107.92	110.78	106.43	109.6	102.73	92.67	102.95	103.92
109.69	101.24	101.97	117.85	101.36	109.74	104.57	102.2	104.93	106.28	110	107.73	105.8	110.94	110.35	102.03	111.73	99.078	102.48	105.17	98.588	102.31	106.99	111.41	96.471	106.88	100.2	102.42	98.715	100.92	100.99	98.053	102.48	105.7	99.548	100.24	106.19	111.3	96.93	96.562	97.976	107.35	109.22	101.24	99.204	95.154	107.79	104.3	99.978	104.76
105.99	99.278	101.4	105.12	108.59	101.74	99.067	105.17	109.34	110.26	99.047	107.58	110.14	107.37	100.86	105.65	107.31	108.41	102.32	100.39	103.14	109.48	114.51	110.6	105.86	101.16	112.49	106.73	109.85	100.96	105.19	94.759	110.37	112.61	105.48	101.09	105.25	105.75	102.39	100.98	105.77	111.57	111.47	105.74	113.11	103.03	104.37	107.46	103.33	108.29
108.64	108.37	108.49	112.18	103.24	108.9	110.58	105.63	106.17	111.81	110.27	107.26	106.02	109.82	103.13	108.08	103.7	109.15	96.805	112.91	106.32	100.58	105.49	112.48	95.514	104.49	100.05	105.2	114.17	106.16	106.46	112.27	115.12	109.15	108.32	102.77	107.8	109.83	105.68	110.31	111.24	108.1	110.57	101.96	104.81	102.72	102.27	110.24	108.95	109.11
108.9	99.876	102.12	115.13	103.81	108.86	104.4	107.94	107.17	106.53	99.877	99.079	112.88	107.74	108.62	108.2	110.57	111.77	101.27	110.08	113.96	107.04	103.06	112.11	104.67	103.83	105.27	107.79	111.08	108.06	109.1	112.13	101.81	113.66	111.16	111.67	107.02	106.2	112.55	111.61	104.05	110.05	109.59	117.22	109.19	113.13	108.93	110.28	97.922	107.07
107.43	114.05	113.62	109.98	101.44	102.85	114.23	104.62	104.87	107.27	104.93	108.82	112.07	106.04	111.35	108.87	103.93	102.6	112.31	113.9	106.91	108.98	107.23	106.91	111.33	111.73	112.29	100.32	107.2	97.143	105.77	108.82	101.12	103.52	110.14	108.49	103.21	106.26	109.09	111.05	103.19	100.41	113.24	110.29	106.06	106.27	96.614	104.23	97.564	109.99
115.24	94.005	115.94	109.02	109.98	111.42	98.217	105.7	104.99	106.64	104.79	96.853	99.334	103.74	109.93	107.33	106.71	102.89	101.35	100.61	105.34	103.91	111.32	105.34	100.13	103.68	108.48	97.527	102.72	104.08	109.84	103.51	107.92	106.53	105.18	111.04	113.12	108.78	104.13	109.96	104.41	111.61	112.19	106.94	103.86	111.6	110.56	107.35	103.23	113.45
105.25	98.579	109.99	112.62	107.72	112.17	110.78	109.8	105.12	100.77	102.39	107.99	109.44	111.01	107.66	109.43	111.89	107.15	107.01	102.94	110.78	103.27	109.41	114.94	97.483	107.24	107.32	102.36	111.27	106.43	115.74	114.07	108.01	105.49	109.75	104.91	112.24	111.04	116.28	110.19	104.66	99.841	105.4	102.28	104.99	118.01	107.13	114.31	113.53	109.9
99.258	100.05	98.142	99.45	104.39	103	99.03	95.288	102.46	93.844	92.78	100.64	98.312	101.83	104.31	94.157	98.723	109.6	92.104	108.45	107.47	93.879	94.972	102.77	102.09	102.45	95.465	105.84	95.953	96.948	109.44	96.142	91.276	96.563	98.666	94.144	96.703	101.96	94.099	91.333	93.967	100.17	91.14	98.95	95.081	94.148	94.226	92.571	104.54	102.49
95.132	97.394	98.242	96.887	99.798	98.81	108.38	91.259	95.858	98.537	99.672	101.25	98.266	94.636	105.32	95.889	94.326	97.159	101.14	100.59	102.88	103.79	98.438	99.516	90.486	99.605	93.901	94.083	98.283	100.18	104.86	101.45	92.924	96.593	100.43	102	102.22	97.685	94.581	99.836	101.95	100.97	101.88	101.07	97.806	107.29	101.75	95.445	92.282	102.6
88.394	99.967	99.786	103.47	98.636	99.666	97.543	103.71	86.527	100.67	90.956	100.63	113.18	99.848	101.65	95.898	103.73	99.493	97.931	99.34	99.007	99.464	101.34	102.7	104.84	97.519	95.928	100.87	99.424	94.667	95.087	97.95	99.487	90.716	100.33	97.27	94.362	98.028	102.05	96.088	98.743	109.38	103.7	106.3	93.831	95.513	98.558	97.541	102.54	98.011
98.263	90.05	107.94	98.256	89.797	92.166	100.02	102.09	102.82	97.732	96.774	93.291	101.81	99.481	95.486	108.31	105.96	105.18	102.23	102.21	103.98	97.213	104.73	95.973	105.63	95.594	97.553	96.085	95.752	108.3	93.071	105.31	107.85	95.199	88.857	92.326	104.52	99.327	96.273	97.397	100.46	95.137	100.8	102.9	98.101	98.634	93.058	98.582	103.05	96.563
109.61	111.75	107.88	113.42	116.53	111.88	108.25	119.35	91.552	109.63	104.66	106.15	110.93	107.05	112.8	116.82	106.4	110.23	113.01	117.92	110.08	117.47	106.99	108.54	106.27	115.82	111.66	112.63	101.24	109.35	107.67	108	108.63	112.43	109.3	105.11	107.71	108.51	106.11	102.79	112.24	115.62	108.03	107.47	114.67	107.28	106.67	104.41	113.72	106.44
112.72	112.95	113.47	117.29	111.11	112.27	104.77	106.01	108.35	97.232	110.68	108.52	109.42	99.32	102.9	114.19	104.42	107.85	115.79	111.75	110	100.19	109.47	111.96	108.37	109.13	104.66	103.71	104.63	113.41	114.19	110.6	98.938	104.2	106.25	105.74	109.47	106.69	107.13	106.43	118.85	109.52	113.24	108.79	108.59	110.47	115.94	105.89	103.27	120.51
111.29	103.66	96.155	103.42	108.52	114.78	105.68	97.561	104.79	100.27	114.72	115.94	89.589	106.38	103.24	103.69	107.3	113.53	107.3	103.12	119.24	99.99	93.94	99.091	112.88	97.73	103.85	103.61	107.4	98.232	112.39	103.14	107.46	108.2	106.74	105.66	105.63	102.48	108.07	110.83	104.85	102.44	111.39	106.76	101.53	111.03	98.209	105.51	113.51	106.12
105.76	108.67	101.41	106.29	106.51	100.73	109.36	101.94	105.16	107.9	110.51	117.58	103.68	107.22	99.085	106.81	109.62	113.88	102.96	105.18	100.55	108.17	102.48	113.78	100.37	104.78	103.93	100.14	101.32	105.12	99.951	94.977	100.94	101.97	100.09	99.552	98.403	103.54	96.91	99.66	102.22	103.74	112.38	102.8	104.78	108.48	106.53	101.14	100.19	110.27
102.42	99.823	110.01	111.93	100.95	112.71	115.84	101.29	104.85	109.3	111.32	104.25	95.689	108.99	112.21	104.37	113.2	108.92	103.58	100.73	105.14	107.98	101.95	106.34	94.336	98.583	104.68	100.6	113.05	112.83	110.61	98.898	101.13	102.29	99.999	109.12	102.12	105.84	111.78	101.66	108.25	108.4	108.16	96.596	99.21	107.36	107.86	101.51	106.66	116.59
101.73	94.897	100.88	100.23	113.23	109.47	103.68	104.89	101.63	98.822	109.09	97.39	116.52	109.21	97.183	106.58	107.75	112.47	103.97	106.25	95.498	105.66	108.64	106.66	107.26	110.42	95.211	113.55	111.58	100.13	109.08	110.94	114.93	110.16	105.41	110.6	99.278	105.8	110.83	104.07	108.15	106.83	102.15	109.53	112.16	104.73	114.57	103.1	105.46	104.49
104.56	101.98	99.724	101.82	103.99	94.701	105.9	93.506	99.768	99.924	96.608	91.08	89.302	104.04	91.788	98.779	92.857	92.68	94.944	92.77	90.2	97.591	96.384	95.472	94.257	99.544	106.62	98.811	99.005	97.259	90.493	97.209	112.46	91.215	95.126	93.657	92.272	97.894	96.254	103.88	102.42	102.12	93.169	102.24	98.273	97.527	104.71	100.78	100.92	97.487
103.88	108.29	110.59	99.677	100.76	109.17	105.01	106.44	98.504	99.959	105.33	110.44	102.08	108.52	96.453	106.05	102.79	108.56	106.16	108.94	106.47	115.07	104.32	109.32	100.61	103.91	103.23	101.49	103	101.88	101.64	108.9	106.62	102.7	106.56	105.11	105.39	103.55	111	100.03	107.14	100.34	103.91	104.5	110.84	108.17	101.22	95.029	95.646	109.46
96.375	97.396	108.26	100.91	96.931	89.765	94.271	91.949	88.762	98.491	100.61	93.531	97.951	97.063	102.87	101.01	101.95	93.195	97.003	100.5	103.96	100.46	97.264	102.77	95.01	98.204	93.848	102.41	91.72	102.83	97.692	101.97	91.997	99.989	100.02	99.772	95.886	98.73	97.414	98.344	99.008	95.959	102.45	94.481	101.74	105.36	97.125	98.296	94.329	109.36
109.26	105.04	109.88	100.83	112.49	114.97	108.85	109.62	95.064	101.53	101.76	108.94	114.46	107.09	104.91	107.19	112.36	98.362	110.1	109.36	100.78	106.83	98.275	101.87	108.46	111.25	98.739	109.76	107.26	107.05	105.99	110.12	118.39	108.28	99.537	107.42	102.08	101.04	98.931	109.76	112.15	107.33	106.95	105.94	102.39	100.75	102.64	103.89	107.6	104.95
110.41	111.78	110.94	108.08	113.44	112.87	101.95	110.2	105.37	111.12	107.31	102.61	108.49	103.38	114.03	103.05	111.91	113.83	101.15	111.18	94.991	111.6	108.51	112.99	103.31	107.18	105.01	107.12	105.72	105.51	95.845	110.35	112.65	105.61	114.05	112.01	107.17	116.72	103.94	106.01	112.99	102.52	106.42	111.55	112.46	107.7	105.48	107.32	115.5	109.12
96.99	97.774	104.5	101.62	98.658	100.22	107.4	98.823	101.46	97.569	101.65	100.1	102.6	109.07	103.39	98.312	92.494	107.1	95.252	97.921	106.13	98.315	98.397	103.41	98.752	86.405	99.478	94.361	103.63	101.16	94.952	95.967	103.86	92.331	108.49	107.19	104.87	100.85	106.85	107.76	106.38	111.17	104.76	99.415	104.27	100.86	100.68	105.71	96.585	98.692
92.607	93.404	102.16	106.4	102.24	97.797	99.359	98.252	103.14	107.99	99.164	100.65	98.779	113.02	94.065	100.25	106.27	98.274	112.37	102.96	98.997	99.137	99.708	94.604	107.56	107.48	95.597	96.693	102.19	100.95	98.658	91.803	93.525	98.649	102.95	100.9	105.6	109.63	102.88	98.388	104.98	94.925	96.922	94.926	101.3	95.937	99.403	106.91	107.97	98.904
104.82	107.49	97.964	101.31	97.508	98.027	97.307	99.939	103.37	99.966	108.27	95.632	98.242	102.65	101.22	99.031	91.924	95.871	96.216	101.7	98.851	105.92	96.771	103.27	107.19	102.15	103.53	104.1	103.13	95.21	99.139	97.35	92.757	90.645	99.093	96.608	93.397	98.369	99.906	100.9	98.454	101.89	104.46	104.28	95.463	89.816	92.181	93.104	100.64	105.94
109.7	101.04	114.8	112.46	115.35	103.28	111.94	105.39	110.88	105.6	110.54	105.35	107.59	97.25	105.3	104.87	116	108.85	99.47	109.35	108.35	114.28	110.18	106.7	100.87	109.31	107.56	104.83	106.44	111.53	109.36	108.26	103.53	105.77	106.98	112.4	108.18	112.92	105.01	99.467	110.86	109.81	110.79	112.27	114	101.3	101.47	108.76	113.69	112.5
107.74	101.11	101.89	99.878	94.006	103.75	99.134	111.05	97.279	98.655	96.223	91.133	98.221	94.458	105.01	97.043	101.53	100.5	101.12	102.34	104.78	97.444	104.53	103.78	95.323	101.61	106.99	88.341	98.986	98.83	111.6	102.75	94.566	104.53	105.33	109.94	111.16	98.031	99.047	92.952	97.12	101.89	101.61	93.572	102.6	99.18	96.967	104.88	89.975	102.71
105.47	97.653	105.77	103.27	109.79	103.3	111.57	103.08	106.16	102.28	116.67	109.62	96.286	103.69	97.23	102.1	103.12	109.12	99.624	108.25	106.81	115.02	106.17	100.49	109.98	99.513	95.54	104.85	94.756	116.07	107.73	108.7	112.17	104.1	111.84	98.173	99.935	107.01	106.09	108.93	102.69	110.14	98.287	110.15	112.16	102.43	114.2	107.65	99.695	112.97
101.73	104.17	96.544	94.956	90.719	98.929	91.306	102.17	93.744	91.353	95.79	97.841	98.964	102.52	95.219	87.283	90.683	96.796	101.4	100.17	97.166	102.03	111.41	95.805	101.73	105.42	99.49	99.101	102.9	101.75	98.651	101.36	93.243	95.105	101.71	101.61	104.84	87.93	99.596	99.76	102.18	100.16	94.918	101.3	95.887	95.656	96.911	97.292	95.443	93.668
105.37	106.28	99.751	110.41	108.17	107.54	112.04	100.07	113.54	116.07	99.509	103.34	114	107.27	111.82	111.03	107.44	116.54	102.19	100.94	113.61	108.22	108.94	116.8	99.953	107.42	108.77	108.73	108.07	108.86	102.53	108.21	105.89	90.611	108.97	112.58	102.5	96.418	100.46	103.26	111.95	102.1	101.44	105.96	105.05	114.25	99.039	109.82	98.842	105.99
104.49	119.65	111.18	109.12	110.76	113.39	112.69	108.58	111.69	103.92	122.2	111.35	121.86	111.37	107.01	108.22	116.21	110.19	102.43	115.04	106.88	107.63	114.26	102.68	110.23	111.75	110.35	115.78	108.17	109.33	112.78	111.27	114.02	108.7	117.22	101.88	111.9	110.46	102.79	113.2	108.76	103.17	123.91	115.06	111.42	107.99	109.75	108.67	109.79	114.78
104.88	109.91	107.37	104.93	104.11	108.12	102.08	100.57	103.78	105.32	102.61	104.9	104.97	103.71	105.04	102.5	105.43	107.23	98.373	109.87	106.72	109.78	100.07	108.27	111.2	99.524	109.45	109.31	94.119	105.42	106.59	115.62	109.35	102.77	97.95	105.07	103.73	107.71	110.86	110.18	107.37	111.38	101.38	94.767	110.64	96.347	100.77	99.95	110.11	109.21
113.16	117.19	105.58	110.59	104.42	107.93	97.207	109.22	101.11	107.23	107.67	117.51	105.43	105.4	114.23	103.45	107.43	108.1	107.75	103.51	103.05	108.25	105.9	103.67	102.58	117.91	112.61	114.26	110.87	117.16	113.39	107.61	110.09	108.36	105.63	100.28	110.37	105.23	110.28	107.15	115.39	109.57	105.64	111.07	104.51	101.24	110.66	107.29	113.6	109.02
108.05	102.06	104	102.62	105.31	102.2	106.84	112.85	106.6	112.77	107.95	98.752	106.09	109.09	101.55	110.6	107.54	95.117	109.47	108.22	105.98	108.69	107.41	104.57	113.24	96.647	113.52	97.774	107.34	100.01	107.62	102	108.56	100.9	97.065	114.09	107.87	97.569	98.247	106.24	109.05	91.974	111.26	111.66	102.01	110.15	107.44	102.54	109.22	109.52
109.29	117.33	94.249	111.13	114.08	119.7	104.42	112.79	110.98	103.74	104.26	109.76	109.07	102.99	105.44	102.96	108.03	105.89	109.8	110.42	105.47	105.01	112.46	112.27	107.23	107.66	105.25	106.47	93.551	113.87	110.18	115.08	106.87	110.81	109.85	114.59	108.45	110.72	113.94	113.16	104.08	106.52	108.93	110.48	101.22	110.1	108.76	110.59	108.18	116.88
104.77	104.46	108.12	101.59	106.7	110.39	102.53	102.41	105.78	104.31	99.087	100.13	100.2	108	114.67	95.075	103.7	101.5	97.017	107.66	111.89	101.91	106.07	103.1	108.5	105.73	106.49	106.55	111.74	108.46	104.8	95.487	106.63	100.16	107.37	99.257	108.78	106.65	100.71	106.65	107.26	107.09	99.681	100.24	109.59	114.46	112.05	90.497	109.12	107.34
114.13	107.07	106.08	114.74	116.03	115.47	101.08	112.09	109.26	108.63	109.57	104.89	110.16	108.09	112.65	113.19	118.1	100.09	106.5	99.718	111.58	102.06	107.06	108.93	101.85	111.31	109.06	109.7	104.06	105.08	104.95	113.28	114.49	111.78	113.6	110.29	108.05	109.61	105.04	105.42	106.24	108.96	111.16	121.59	109.54	115.78	102.81	110.7	107.09	113.94
109.83	107.31	105.93	103.22	96.389	103.91	107.61	104.26	108.98	110.26	111.02	101.72	104.11	101.52	101.66	97.181	110.38	107.47	105.94	104.32	105.52	102.85	105.96	101.26	104.08	109.68	98.557	104.22	103.13	101.68	108.77	108.52	106.6	108.55	104.11	112.03	109.87	105.45	101.29	108.27	99.671	109.34	102.05	107.26	107.94	100.34	107.31	105.48	109.15	109.1
101.67	104.01	102.2	98.31	104.95	94.612	93.565	100.05	106.2	101.82	99.731	95.926	97.942	96.061	90.399	86.4	104.68	96.304	99.86	95.143	103.36	96.687	98.96	92.451	107.42	93.27	93.797	94.086	96.548	95.628	101.1	100.11	102.95	107.05	103.21	96.374	97.465	98.243	101.03	105.19	101.98	101.49	98.955	94.552	93.485	97.11	99.006	106.88	102.82	103.06
103.17	110.62	109.71	104.41	102.95	103.13	108.85	109.57	111.48	104.94	107.4	112.17	103.41	103.6	108.9	104.34	110.57	97.126	111.46	114.13	106.3	113.52	114.82	100.23	117.93	107.52	114.56	109.89	109.43	106.09	95.527	100.02	108.46	106.9	107.67	105.31	107.73	104.75	103.43	105.63	108.26	115.85	104.94	111.24	105.41	105.35	101.53	115.12	110.88	107.23
101.89	107.18	108.06	101.95	103.54	105.52	101.64	105.85	107.51	111.86	110.11	112.27	112.23	108.94	108.24	104.95	112.29	94.295	101.13	108.8	101.56	114.82	104.21	104.03	97.581	103.96	108.94	101.36	114.22	109.42	105.03	106.76	113.41	108.54	103.23	106.62	97.669	96.282	108.64	97.679	107.04	117.33	103.51	105.08	110.42	107.59	113.29	109.14	115.39	97.887
103.9	108.07	109.98	110.38	107.33	113.17	111.74	101.67	111.75	101.74	106.08	106.15	105.03	99.143	105.4	97.025	100.91	107.74	102.46	102.34	110.86	118.31	94.641	107.31	101.37	98.951	107.85	113.97	105.69	98.161	109.5	108.28	98.486	101.3	101.14	106.61	102.64	100.73	107.99	111.06	107.5	106.18	102.38	114.57	102.77	101.11	109.45	100.51	108.33	107.44
99.196	97.083	106.13	102.03	105.08	100.24	99.655	93.735	117.26	107.12	108.05	103.97	104.62	97.587	92.033	94.392	101.22	101.64	99.916	101.54	98.679	99.265	107.83	105.01	105.66	102.74	95.951	101.77	101.18	98.715	93.548	104.04	108.02	105.27	96.914	91.057	98.765	96.471	97.995	96.055	96.347	97.576	99.662	102.28	106.07	98.73	109.9	97.46	99.502	103.57
104.78	94.031	101.94	96.653	95.017	99.811	102.84	99.84	97.677	102.92	95.306	101.93	90.773	101.41	102.18	88.918	100.72	107.68	96.914	96.694	103.12	103.73	103.63	105.94	101.15	108.1	96.921	103.35	106.23	101.15	93.222	94.604	102.99	101.78	99.814	105.5	90.688	96.188	101.11	102.21	103.75	106.86	98.402	90.346	95.791	97.442	102.43	104.99	99.148	96.92
110.74	115.63	109.42	102.36	105.05	110.1	104.64	114.11	110.63	111.11	107.55	97.146	112.39	103.76	106.71	102	104.78	106.02	111.59	113.65	107.47	108.49	102.19	110.02	117.08	105.96	104.79	107.46	106.94	99.589	121.52	109.93	107.65	108.61	113.8	104.04	107.33	114.27	111.57	107.18	110.19	115.18	117.8	107.62	100.98	108.79	111.49	112.78	101.06	110.32
110.77	108.49	102.05	97.989	99.923	96.7	110.6	102.06	109.16	106.8	100.34	98.791	102.76	107.33	106.84	107.37	102.45	105.31	99.369	115.33	109.04	105.45	100.02	102.28	107.9	103.97	100.7	105.04	105.81	99.133	100.28	100.64	107.01	106.61	101.91	96.602	105.14	107.28	98.991	110.5	109.84	102.84	106.57	104.58	104.66	107.81	107.08	96.363	110.5	96.397
103.16	110.3	112.23	106.63	108.55	104.37	115.86	102.91	103.81	115.58	98.63	100.16	109.92	114.39	102.27	108.61	107.65	103.89	105.25	112.45	110.52	114.86	110.27	107.59	111.26	108.25	104.74	100.78	105.54	110.47	103.44	110.22	113.73	101.61	116.22	107.44	110.21	101.97	109.73	104.15	110.15	112.78	107.19	112.12	108.64	107.93	114.12	106.36	108.26	108.89
106.4	102.99	98.436	95.329	94.322	103.14	107.35	101.96	100.83	101.12	82.071	98.533	103.26	102.42	97.843	102.91	88.508	101.09	90.517	100.23	94.173	94.888	89.958	100.86	98.405	88.996	94.565	98.971	97.6	99.426	102.99	85.62	100.81	98.866	93.959	97.361	102.64	98.64	108.13	88.95	98.294	94.417	98.233	101.7	97.066	102.05	92.282	99.817	102.03	97.872
99.828	102.81	104.88	115.83	105.18	98.06	105.24	107.44	99.447	105.09	109.04	112.64	105.58	103.93	108.75	104.33	106.4	106.15	101.26	106.71	104.9	102.06	99.539	118.36	101.55	103.01	114.87	106.17	93.324	105.81	113.05	109.46	101.82	104.59	104.48	105.25	110.18	105.22	110.42	99.231	99.62	113.53	111.58	105.54	103.42	105.6	104.22	108.05	99.546	108.23
109.81	97.72	107.03	106.79	107.62	104.52	99.172	101.71	107.85	106.01	103.68	111.42	109.48	113.09	104.92	108.41	100.4	106.57	107.29	113.62	106.67	109.7	109.06	104.08	104.13	110.75	104.63	103.85	113.51	120.78	108.31	96.924	117.02	107.68	112.22	112.27	101.82	96.806	108.75	110.75	111.65	107.74	103.19	103.06	113.52	105.95	113.86	107.74	103.7	109.34
91.524	95.459	93.104	89.73	96.023	95.306	98.111	97.862	95.279	102.98	96.607	99.607	85.509	100.6	105.87	94.125	93.604	93.504	99.861	104.99	104.44	110.88	103.05	97.222	103.03	99.922	103.53	94.39	98.632	102.55	101.06	89.18	93.416	99.7	89.083	96.872	105.73	96.118	100.36	98.849	98.312	98.022	95.705	100.73	94.08	99.634	103.64	90.123	97.103	102.43
103.83	103.25	107.69	95.66	98.333	107.27	112.63	105.42	105.16	106.52	113.98	112.69	99.139	113.29	108.4	104.99	111.1	100.49	105.04	106.67	107.49	109.19	96.906	105.88	102.53	106.16	110.04	107.4	105.58	107.03	113.42	97.345	116.12	108.14	113.28	104.35	109.45	101.75	111.31	98.233	102.31	108.12	111.5	111.9	102.4	104.03	106.96	114.49	106.26	103.96
107.53	105.12	106.12	108.96	103.03	105.99	108.97	104.74	112.78	105.78	103.47	97.46	111.5	97.638	116.7	102.24	104.88	107.51	107.33	114.09	108.55	101.38	109.51	109.48	103.32	101.85	102.08	111.45	107.22	106.42	110.62	100.63	100.15	111.5	104.4	105.56	107.73	109.81	106.93	103.51	100.86	107.87	114.67	97.138	100.36	114.54	114.88	104.77	104.11	105.27
119.67	112.42	107.3	111.21	108.32	103.93	104.31	109	104.98	114.62	102.08	112.76	107.02	110.22	106.16	101.36	107.08	95.247	111.01	105.15	113.11	98.182	114.89	103.79	108.44	106.12	109.43	111.54	103.6	107.07	112.14	111.57	106.92	107.48	117.77	105.14	101.63	99.967	105.17	107.12	103.04	110.12	106.96	100.12	105.07	107.46	105.85	105.53	113.63	108.36
106.67	111.15	115.92	109.77	100.79	108.64	109.3	112.58	106.26	107.58	110.21	113.77	119.78	117.13	108.97	103.57	104.06	104.76	110.8	107.14	111	113.56	104.95	103.56	112.14	104.06	107.91	110.88	99.899	103.54	107.99	107.11	107.13	113.97	107.62	116.19	102.82	109.72	106.15	113.67	104.81	109.33	103.61	109.86	115.42	102.39	108.74	108.75	109.24	115.23
102.23	106.57	98.139	102.59	104.44	103.4	95.539	102.6	101.34	100.72	97.164	103.62	95.751	97.092	105.25	96.138	96.19	94.953	93.392	92.656	93.838	100.65	103.13	98.356	86.058	102.26	98.189	96.261	88.943	98.834	98.71	88.964	100.67	96.676	100.91	113.26	99.375	99.064	93.578	101.61	100.1	100.62	93.957	93.362	104.43	91.783	89.732	98.628	100.95	100.82
113.2	104.46	108.36	102.68	115.96	108.78	105.44	108.4	107.62	119.86	101.88	106.93	120.21	114.39	113.28	101.4	103.35	102.75	102.44	105.43	108.05	112.48	116.47	101.47	106.97	95.854	116.04	109.65	105.18	115.77	115.45	102.61	100.33	105.78	111.57	109.8	107.04	105.9	107.17	106.01	113.29	116.9	102.91	110.25	107.68	105.71	108.45	115.07	104.47	107.93
107.19	104.91	105.33	110.27	118.21	106.32	104.08	100.5	104.65	100.37	102.47	111.73	110.52	101.46	105.13	103.12	102.24	111.31	106.71	101.37	109.81	105.17	107.44	104.71	111.42	107.53	99.546	110.82	94.662	106.26	97.477	107.27	115.23	104.67	101.58	98.743	98.69	96.986	101.98	111.11	99.629	102.43	104.92	103.06	100.96	100.67	111.11	108.73	103.04	106.45
102.46	110.15	117.41	108.4	104.25	99.435	106.54	106.92	105.51	114.24	112.31	99.667	113.65	103.03	97.389	109.5	110.66	108.06	104.59	110.06	107.02	106.42	106.63	104.01	100.72	99.207	99.971	94.16	109.42	100.69	104.7	107.92	98.295	109.44	107.67	109.75	108.54	105.66	92.443	113.78	107.51	109	110.86	101.95	102.78	100.59	104.7	112.04	104.78	101.69
110.2	106.08	104.71	101.14	110.43	107.13	106.95	92.777	112.24	111.1	115.55	108.16	112.34	112.22	116.35	111.82	119.2	110.26	117.97	113.68	112.14	98.447	112.51	109.07	110.74	102.44	104.66	99.956	109.54	105.83	108.05	112.08	108.31	105.54	105.63	110.71	98.251	111.34	106.45	103.83	103.12	107.03	112.13	106.4	105.9	101.8	103.78	101.52	96	112.63
112.01	101.38	108.65	106.22	106.95	108.59	101.81	110.84	108.99	107.7	102.81	110.07	109.25	105.38	102.62	111.35	115.44	103.57	111.97	104.14	112.29	108.43	105.85	102.91	105.96	115.33	110.32	108.59	111.12	114.74	103.71	115.34	105.76	114.56	109.4	109.79	112.57	107.94	102.74	112.68	102.75	112.65	110.52	103.66	107.28	107.51	120.02	110.83	107.27	105.19
111.59	114.55	116.44	115.4	119.89	115.05	109.76	110.88	107.36	109.13	104.01	109.46	118.49	110.98	106.38	106.97	114.28	109	108.42	111.12	109.42	113.53	111.12	110.06	105.59	115.2	114.74	107.61	113.33	114.93	101.99	108.89	109.11	100.41	115.12	111.21	117.06	111.82	111.24	109.18	102.5	114.65	110.39	108.62	110.3	118.95	108.69	111.17	109.57	114.48
99.088	98.823	103.5	98.092	93.932	106.56	99.281	93.236	92.54	94.898	99.205	106.49	100.69	105.71	93.756	100.63	102.68	103.48	98.305	94.377	100.94	98.526	107.94	100.2	90.663	97.961	99.631	94.816	96.552	102.26	103.17	93.217	91.397	105.68	106.09	100.58	93.493	107.01	98.425	102.12	97.037	104.7	97.699	103.93	103.35	100.21	100.33	88.586	103.01	95.323
102.95	107.62	106.15	109.61	104.02	112.45	106.7	105.92	99.617	104.49	115.82	110.99	104.62	106.03	112.04	102.99	106.13	107.96	113.49	105.95	107.59	106.19	104.99	104.55	108.94	107.09	103.71	100.67	105.57	107.86	113.57	105.17	108.24	108.18	92.945	112.69	109.92	112.44	106.87	112.91	102.98	106.68	106.78	107.87	109.59	103.26	106.33	95.314	99.335	100.08
107.16	107.12	98.576	102.95	102.24	101.08	109.83	113.84	116.72	103.34	109.31	111.07	106.79	103.67	109.42	109.23	111.76	108.55	101.1	115.7	115.78	115.72	110.24	109.24	102.4	112.55	106.56	100.75	107.98	102.73	101.98	118.14	96.697	112.41	101.38	112.74	106.22	110.56	105.86	112.39	107.75	116.22	111.76	109.58	108.35	112.73	106.44	98.265	106.61	110.55
110.68	104.41	112.54	108.43	100.52	110.09	116.81	118.54	98.256	102.12	104.39	105.9	102.55	107.92	108.37	105.66	110.77	105.54	112.31	109.19	113.85	96.347	104.97	115.31	106.9	113.98	113.32	105.95	100.35	110.97	115.13	112.28	99.629	120.62	105.09	109.58	114.97	108.1	113.08	106.91	105.11	107.99	111.48	101.41	102.36	117.48	108.74	111.55	110.11	108.05
101.62	106.73	105.46	106.92	105.05	104.19	107.79	101.02	104.57	108.99	110.6	97.11	110.06	111.2	106.6	98.051	107	103.54	107.19	102.38	108.57	114.07	106.38	102.94	114.17	104.75	108.46	114.2	102.7	101.63	95.853	111.31	109.97	107.42	108.7	109.99	97.037	103.27	102.16	108.16	102.06	97.829	104.84	100.55	102.8	107.85	99.348	101.1	114.22	104.97
110.18	94.601	97.915	109.82	109.77	108.6	97.105	108.72	116.19	95.195	103.35	107.6	98.543	104.54	109.53	101.24	116.56	103.58	106.88	100.87	104.14	109.35	112.71	107.25	105.01	103.8	105.29	105.47	103.9	107.08	103.81	103.96	106.77	112.4	105.56	98.11	97.718	108.15	104.24	108.89	119.19	110.89	107.65	104.14	103.31	109.06	108.28	103.95	105.53	107.79
104.91	108.02	112.63	108.56	112.43	101.88	105.06	103.97	113.82	108.7	108.13	105.16	94.844	101.63	117.55	104.99	102.98	113.58	104.56	107.02	99.594	101.75	106.59	103.41	109.01	111.55	102.91	101.46	111.72	111.26	107.83	111.39	108.56	115.48	103.31	108.4	100.53	110.7	104.17	102.86	107.22	104.09	105.98	108.49	109.03	107.07	103.78	107.01	110.32	105.58
100.82	97.903	91.204	90.049	95.705	103.61	96.607	102.97	107.22	107.67	89.569	105.94	101.72	93.875	96.597	104.84	98.791	103.44	95.613	87.434	104.6	92.358	103.13	97.92	100.58	94.491	104.99	103.71	103.77	108.67	99.545	104.64	97.046	96.123	103.01	92.815	97.986	100.91	105.1	93.872	109.39	102.24	94.479	97.654	93.072	96.722	92.888	94.132	94.905	100.04
106.05	113.18	117.14	111.8	106.22	95.543	106.2	114.39	102.82	106.89	113.44	112.52	103.65	114.52	110.62	103.99	115.46	106.49	112.34	114.72	113.26	101.15	104.83	108.67	108.82	107.92	102.02	101.74	108.1	111.39	104.03	107.38	105.26	113.04	104.28	100.94	107.51	108.38	113.84	112.95	112.38	103.91	106.59	114.76	106.52	113.91	117.61	101.83	103.1	112.85
106.07	108.05	112.35	109.25	105.72	105.44	108.64	113.99	116.84	107.09	110.63	110.16	103.6	106.09	100.26	105.03	116.7	105.84	104.27	108.25	106.36	103.59	101.47	100.17	102.16	106.33	106.97	112.16	116.07	106.94	108.96	102.93	105.61	109.17	102.03	109.72	109.86	116.18	113.04	110.33	100.38	102.96	100.54	109.2	113.78	110.05	110.97	117.43	106.58	114.61
107.73	95.622	108.56	103.39	98.435	104.68	104.89	105.15	108.95	104.46	111.23	114.18	108.58	101.56	109.94	102.48	104.76	111.64	100.97	106.12	104.39	104.52	101.14	96.508	106.08	100.05	102.9	99.5	115.98	114.52	99.776	102.72	98.103	104.57	103.7	103.99	102.37	104.8	104.62	107.93	105.44	115.26	106.66	110.74	100.21	104.56	104.04	100.49	109.49	112.16
105.12	109.57	105.13	110.23	108.73	106.62	98.668	104.15	102.4	108.63	97.229	109	116.73	102.39	109.54	104.34	106.89	110.54	100.85	106.31	105.16	108.29	115.91	111.47	112.97	119.29	105.17	106.74	97.91	110.64	113.78	113.13	110.15	112.03	101.05	111.53	110.31	120.73	103.87	110.26	108.84	109.24	108.57	115.06	109.93	115.36	105.72	99.836	108.57	109.09
103.57	103.62	93.556	113.81	103.91	100.08	102.74	116.63	106.28	103.58	105.79	108.44	109.24	101.67	105.52	106.27	106.9	111.09	103.72	103.9	108.72	111.41	106.65	118.71	116.21	111.85	109.36	112.97	104.42	115.3	111.15	104.35	103.88	109.85	107.49	116.96	111.83	103.24	104.91	106.42	101.19	110.05	110.86	109.77	103.78	112.33	108.35	110.09	105.4	108.15
107.06	109.15	102.96	106.55	101.9	100.31	103.05	108.06	110.7	108.18	112.33	101.94	104.7	102.51	103.44	109.29	108.75	100.79	92.677	107.81	112.05	103.68	110.86	104.34	103.56	109.61	106.58	111.09	108.42	96.755	100.61	106.56	97.693	107.79	97.929	102	112.28	103.15	111.34	103.72	106.55	101.88	112.38	102.79	105.44	108.87	104.43	106.16	99.342	112.9
99.031	99.169	100.17	88.487	91.017	98.359	93.889	98.634	100.35	100.75	85.441	100.5	97.781	92.363	91.256	90.943	97.85	97.816	98.425	96.564	98.008	97.49	93.366	103.11	104.75	97.348	100.82	92.816	98.162	105.66	98.623	93.341	96.831	94.133	100.54	98.644	93.778	95.556	104.32	103.42	96.104	97.057	103.42	96.31	96.862	98.305	101.62	85.41	91.737	96.501
97.76	107.11	100.01	99.152	102.3	118.62	107.24	104.99	106.78	109.58	98.178	108.03	109.01	103.24	105.53	106.14	114.66	101.96	110.17	105.26	106.5	103.33	109.86	118.17	106.64	106.38	99.138	102.97	103.45	109.7	107.89	104.65	96.36	102.65	102.92	100.5	103.07	103.11	102.7	107.08	104.77	111.9	103.87	105.36	101.53	119.42	115.43	98.31	98.845	105.66
109.67	106.07	105.99	102.59	110.4	102.02	103.25	110.69	98.659	109.82	98.787	96.822	97.422	109.1	99.47	102.57	114.45	105.05	118.09	101.12	106.19	104.17	97.429	104.36	106.99	103.65	105.19	108.36	107.63	113.82	100.21	104.96	102.72	107.06	106.6	112.02	111.97	105.87	99.075	106.02	101.64	104.32	104.89	104.88	103.76	112.47	110.05	102.33	100.76	114.74
98.491	92.768	93.867	93.048	94.91	93.89	86.938	98.467	95.234	100.9	99.338	102.81	93.377	96.599	96.188	90.012	93.371	98.074	102.02	100.18	98.46	105.51	98.051	100.77	97.374	104.47	95.871	96.462	105.55	102.44	102.27	98.954	96.704	97.257	108.66	104.48	95.611	100.27	94.9	103.16	98.975	91.911	97.407	102.85	94.203	97.821	94.276	93.458	99.441	97.911
105.44	110.97	101.62	117.18	112.18	110.28	103.53	111.7	103.47	106.13	109.46	111.26	104.52	109.36	100.62	108.04	107.77	98.858	108.9	103.79	102.73	110.44	110.64	112.32	110.13	103.25	99.598	115.01	113.18	104.58	113.4	103.85	104.59	108.21	118.46	105.38	116.66	107.07	111.7	112.06	115.49	106.07	107.2	103.64	102.76	117.84	104.94	111.08	116.34	104.39
114.21	112.22	104.48	102.34	107.43	114.7	111.09	116.57	101.73	117.3	115.23	110.34	107.31	114.76	116.63	108.55	109.5	109.1	111.29	104.08	104.45	108.22	96.72	106.96	112.4	101.8	108.21	118.77	120.66	107.61	105.16	103.78	110.28	106.37	111	105.48	110.48	106.47	115.24	100.17	108.36	109.33	101.24	113.61	107.64	108.85	102.99	104.14	115.12	101.17
100.83	107.86	98.165	102.21	106.56	107.62	102.2	103.49	107.8	111.47	107.34	104.73	111.2	114.28	101.32	102.4	108.82	106.34	104.12	110.72	111.19	110.63	107.91	109.11	112.14	98.414	109.41	116.15	120.9	99.306	107.59	102.51	99.499	98.104	102.79	108.65	101.53	97.499	104.33	103.9	105.18	99.089	113.76	96.2	106.17	105.45	103.76	95.929	109.92	104.74
96.312	100.55	102.09	116.13	105.74	97.356	101.78	100.97	99.588	103.52	114.89	99.246	111.61	103.17	100.92	108.46	107.85	111.06	102.64	99.159	103.81	104.79	98.616	111.32	104.85	103.6	100.57	107.91	110.89	100.82	110.61	108.03	108.15	108.82	107.07	101.95	101.86	95.136	104.11	105.81	105.29	97.669	107.04	103.7	103.54	111.37	99.722	104.15	107.36	103.27
106.75	113.38	110.33	100.45	99.866	101.98	113.15	107.6	113.58	108.25	105.32	108.3	100.59	102.57	106.91	110.52	116.95	103.81	115.65	111.74	106.65	112.37	111.38	99.713	109.23	113.37	102.74	103.66	111.43	110.8	105.9	106.22	101.43	107.38	107.32	111.09	111.98	110.94	111.55	112.19	113.73	110.32	109.14	111.07	107.37	107.64	108.99	105.13	115.32	101.61
111.38	108.99	99.679	112.13	111.04	109.97	111.18	111.36	107.91	110.51	111.02	104.11	102.16	110.81	104.13	106.54	113.58	105.27	108.71	100.88	107.21	114.42	109.42	113.65	100.35	116.6	107.47	99.205	108.61	103.07	98.688	117.06	116.21	110.54	113.77	108.2	104.09	105.45	107.77	112.63	109.8	105.68	107.44	114.68	109.15	107.58	103.37	112.89	103.98	101.68
109.04	105.64	105.7	108.06	101.02	101.94	106.69	103.92	105.12	99.094	101.33	102.51	106.24	107.63	110.84	100.73	112.24	111.02	112.34	110.52	104.7	103.28	105.56	110.26	90.464	100.98	101.9	105.74	106.88	105.67	98.632	105.57	105.71	102.88	104.57	101.56	105.74	103.33	101.41	108.61	106.26	110.01	98.741	106.74	113.17	116.58	106.52	103.07	101.82	102.18
103.59	106.2	99.37	95.711	101.64	100.28	102.29	93.786	106.27	97.497	101.13	104.33	101.03	103.72	101.22	104.01	92.187	98.818	91.888	100.28	107.15	104.08	102.02	97.035	95.992	102.15	101.99	99.311	94.038	94.576	107.84	96.29	96.911	101.9	100.51	95.929	98.174	103.9	106.82	105.46	105.14	102.57	99.043	102.55	110.87	100.13	107.89	99.509	104.45	103.35
88.144	103.98	103.57	98.64	94.401	104.7	97.465	105.01	92.124	108.3	108.54	95.464	100.51	101.08	101.85	93.285	98.402	92.595	89.487	110.15	93.985	97.428	98.497	106.02	87.518	96.091	99.458	101.87	99.971	104.73	95.762	91.463	97.346	89.653	92.966	94.347	96.23	106.83	102.21	100.63	90.518	91.069	96.768	103.32	93.413	96.159	90.878	104.01	104.38	96.486
98.734	109.35	109.65	108.83	113.03	105.57	111.13	105.12	103.8	104.69	111.03	108.26	107.29	98.571	103.81	114.04	101.99	101.92	106.49	107.6	115.04	101.43	97.641	112.79	94.199	105.46	111.75	107.81	110.22	103.76	111.72	105.6	106.01	106.63	102.64	101.96	111.16	109.55	101.28	103.69	104.98	101.65	109.09	104.21	110.7	102.71	107.21	99.693	111.63	97.035
108.67	117.23	110.14	103.63	108.91	110.75	105.37	111.55	110.44	109.59	108.03	114.32	108.09	112.88	106.12	107.53	102.77	101.29	111.25	101.39	108.34	104.46	107.81	110.23	105.87	114.9	111.22	97.312	108.04	116.07	108.05	111.04	111.19	108.05	105.32	122.92	104.39	107.72	108.45	109.36	103.62	118.36	111.94	107.66	114.04	101.98	106.68	110.91	111.76	114.17
109.9	109.21	109.89	106.51	106.17	105.82	96.758	117.66	100.72	106.32	115.51	110.51	108.68	107.56	105.84	102.58	110.7	111.69	109.75	103.62	106.42	113.69	104.94	110.29	112.03	104.64	112.99	104.16	110.98	104.67	106.53	103.42	99.027	106.6	101.51	95.863	104.33	111.47	109.78	109.53	103.98	116.24	108.74	98.151	107.68	105.9	104.9	112.14	103.47	112.16
111.18	101.85	109.02	114.03	108.08	115.3	106.41	98.507	114.56	110.86	104.77	106.28	102.38	108.79	104.22	110.69	110.01	104.64	109.27	107.75	119.36	121.82	111.85	96.681	104.54	110.18	108.16	106.76	107.78	107.62	109.53	113.04	113.48	98.011	108.57	111.72	109.6	111.64	108.96	107.31	105.9	110.6	106.54	107.63	97.136	112.2	115.74	106.03	104.06	106.41
103.22	96.925	88.109	107.35	106.23	102.12	96.816	95.982	99.796	106.55	99.642	97.691	108.34	98.334	104.28	109.36	93.282	94.41	89.329	94.165	94.997	99.593	99.288	98.153	106.1	107.67	101.32	96.089	113.06	101.12	90.477	95.312	105.93	98.081	100.01	91.216	96.359	90.497	103.93	95.942	95.602	107.17	93.062	96.253	98.955	99.671	91.742	111.34	97.886	92.618
98.122	107.81	107	102.02	104.36	105.25	109.46	101.15	102.82	110.61	105.34	106.25	104.56	102	100.65	98.224	106.36	95.714	113.46	98.964	106.5	104.62	112.17	105.71	102.51	98.754	95.891	105.66	106.04	104.21	105.58	106.61	111.33	93.883	103.76	96.851	100.28	106.27	105.11	102.24	108.81	109.12	108.93	103.25	111.72	112.71	106.99	109.36	103.11	105.86
107.47	105.27	104.68	106.46	104.11	105.03	102.46	106.44	117.61	97.46	102.57	98.122	99.418	108.9	100.91	107.58	107.68	107.43	108.55	106.01	102.94	113.17	117.46	105.59	108.28	106.82	111.24	105.54	112.5	110.41	97.449	102.31	106.53	103.11	100.64	107.43	105.91	104.32	107.5	108.31	105.49	107.65	111.11	104.92	102.46	100.53	102.8	114.33	111.91	117.08
107.12	104.53	94.919	113.41	107.76	113.25	111.5	110.63	111.43	110.22	100.99	109.98	107.25	103.13	98.313	108.61	103.12	111.06	106.97	100.73	103.1	107.07	105.93	109.97	106.77	111.08	106.76	97.755	111.88	112.31	98.786	105.68	119.13	107.44	106.02	109.8	96.259	109.07	105.72	95.016	108.16	110.08	113.92	102.87	109.85	109.73	103.7	101.33	99.857	104.99
108.32	101.58	96.807	101.56	109.77	98.707	102.57	102.75	104.99	104.24	103.58	103.41	103.47	100.54	106.02	109.63	103.61	108.1	106.94	98.089	101.1	112.22	107.23	105.69	104.72	103.5	103.34	101.59	99.189	116.93	109.47	105.4	104.76	103.63	99.949	104.62	111.03	102.74	109.12	108.36	103.38	107.88	94.262	104.77	101.93	103.32	106.13	113.49	106.99	103.82
111.87	111.04	99.676	111.48	110.79	101.79	104.21	105.62	113.24	100.98	113.9	102.29	110.14	103.28	110.93	108.16	109.2	103.44	107.05	104.13	104.66	105.73	110.5	112.09	105.37	101.97	105.29	112.63	114.45	110.04	109.43	103.46	99.342	94.322	111.15	114.51	106.24	104.26	115.81	102.44	108.21	104.62	107.07	109.01	103.13	105.02	113.52	102.18	111.98	97.085
115.48	103.81	106.75	116.32	110.09	112.05	113.51	113.52	101.78	107.8	111.78	109.62	117.88	116.39	106.68	111.17	106.97	109.2	113.51	115.71	107.43	109.21	109.45	116.48	106.32	113.95	120.25	106.91	111.4	111.18	114.81	115.85	108.66	111.68	109.37	112.25	108.57	105.37	126.65	112.02	111.96	95.834	112.29	112.5	104.73	111.87	110.54	115.37	111.5	110.25
107.34	99.229	105.51	107.72	111.27	107.68	107.24	106.1	111.76	105.71	111.92	110.39	107.72	105.53	98.109	104.41	107.11	107.86	115.54	107.7	106.85	109.41	109.65	115.01	110.92	109.64	103.59	109.5	113.45	107.43	106.71	108.55	105.28	104.1	99.642	109.82	103.53	110.22	104.68	111	117.96	107.06	112.08	118.5	108.95	112.76	115.06	112.96	110.11	111.57
105.13	100.07	99.714	99.235	106.77	102.02	105.34	106.72	104.36	106.97	103.07	108.5	98.607	101.81	98.677	105.63	99.524	115.45	108.26	105.08	94.575	107.96	100.48	99.674	103.04	97.044	105.14	100.99	108.04	97.636	88.203	104.04	101.62	100.79	103.88	98.667	104.58	106.1	111.16	99.431	110.79	105.81	99.319	103.66	104.85	99.054	102.45	102.62	98.997	97.941
115.56	110.34	107.76	94.825	124.77	108.06	103.73	107.24	119.71	116.09	102.51	112.77	103.17	110.01	106.17	93.321	104.73	102.72	111.17	105.53	105.78	102.73	104.86	109.21	110.54	105.8	114.64	109.42	109.48	103.69	102.1	104.65	106.92	114.23	108.15	111.27	100.13	102.05	111.69	104.44	104.77	101.9	103.92	113.89	109.6	105.31	98.806	99.247	106.85	109.99
102.42	113.64	107.6	104.47	107.54	102.56	102.91	111.21	106.81	105.17	103.21	99.833	101.12	112.09	105.17	113.05	105.59	108.6	100.58	107.44	111.11	109.22	114.96	109.62	106.18	102.28	115.44	103.46	103.57	110.09	101.79	109.1	108.46	98.775	108.53	105.98	109.74	104.23	114.68	107.46	106.14	105.98	98.987	97.107	96.861	105.78	104.21	112.77	100.54	107.93
105.32	108.09	112.92	107.85	101.7	110.38	103.14	107.48	109.46	107.95	101.52	104.06	118.47	115.08	117.79	109.6	108.65	108.25	101.58	105.43	111.67	106.37	103.82	109.85	114.98	100.27	116.67	119.8	104.77	114.58	97.968	106.12	104.9	113.78	98.912	105.52	105.75	115.4	106.89	109.3	117.5	110.76	110.29	114.26	109.71	110.91	113.28	115.02	117.96	98.233
113.39	109.57	113.25	102.97	113.63	111.39	105.89	115.68	111.1	119	102.11	112.3	105.37	107.24	111.05	109.13	110.37	100.03	108.26	112.86	108.69	117.21	110.36	105.53	114.2	107.3	112.2	115.41	113.82	105.03	104.54	104.59	114.53	107.44	108.03	98.993	104.51	108.98	104.67	105.91	103.91	109.77	112.07	103.93	107.49	108.8	112.24	111.72	115.61	109.11
113.51	107.49	104.56	112.27	106.31	102.1	104.52	108.25	103.51	115.42	100.6	102.05	114.69	106.73	118.27	107.84	99.652	105.36	106.24	112.65	106.36	104.5	106.77	112.84	108.01	104.57	110.44	109.51	95.849	108.23	95.98	105.33	105.59	109.84	104.3	109.82	114.7	104.79	107.23	103.87	108.22	100.88	105.27	109.4	117.13	104.45	102.95	103	99.345	109.03
108.81	105.13	115.41	95.924	102.24	112.57	104.62	93.644	104.68	105	107.11	95.061	110.03	111.59	114.81	100.78	101.44	100.92	114.9	103.32	95.983	96.423	109.33	112.88	94.977	109.16	104.61	115.17	108.07	108.68	99.971	104.34	103.52	100.87	100.26	102.11	106.78	105.86	104.05	109.53	103.89	110.45	95.161	102.46	99.172	103.92	112.72	104.01	109.07	107.57
98.088	112.55	109.04	114.65	108.93	111.58	104.03	108.27	103.8	118.39	117.49	115.96	113.96	107.39	119.44	107	113.14	111.07	107.13	106.22	113.28	110.04	103.92	107.94	105.79	113.98	121.82	116.79	113.57	107.49	109.64	108.06	110.49	104.1	105.19	108.81	111.4	101.03	114.34	117.28	113.98	114.17	112.2	115.14	110.33	105.51	109.55	111.7	111.04	104.68
116.37	110.72	104.03	105.63	98.864	104.03	102.98	115.13	107.62	107.54	116.94	115.05	107.38	108.53	120.09	98.679	105.88	113.27	102.37	102.72	108.76	105.13	113.84	110.62	109.07	108.04	100.23	114.53	110.28	106.79	102.48	108.97	107.99	104.65	104.62	104.94	110.92	115.45	107.49	108.65	117.77	103.78	107.87	106.51	110	111.48	99.523	105.05	107.14	119.19
99.457	109.89	111.42	111.73	110.15	98.637	112.86	105.42	102.46	109.16	104.75	118.56	108.11	109.34	107.71	98.543	102.76	113.07	110.73	108.31	113.31	109.74	115.6	105.52	106.35	109.53	110.23	102.81	111.17	104.56	109.96	104.81	96.653	112.25	105.21	107.17	110.2	104.96	117.4	102.04	102.54	107.6	102.82	101.64	108.35	113.81	104.26	105.4	95.637	101.06
105.68	110.04	106.42	110.42	109.49	107.07	102.6	115.76	105.67	108.78	101.69	99.698	115.02	106.75	102.86	97.354	116.39	106.36	114.59	111.21	105.82	105.4	111.1	107.41	107.16	102.99	107.95	107.35	101.86	111.49	103.18	109.93	111.47	106.95	113.33	116.07	106.17	107.92	105.39	111.17	97.567	101.42	107.04	115.65	107.77	105.45	104.87	104.05	109.43	95.999
105.9	108.18	112.47	109.84	98.225	104.08	103.43	108.49	109.22	113.67	116.89	111.26	110.3	106.14	109.46	112.77	105.38	102.61	100.97	111.12	112.7	116.2	108.89	115.1	105.92	103.56	113.44	110.22	104.13	109.56	112.47	110.98	105.16	107.01	112.26	106.92	107.81	99.663	115.74	103.39	115.92	106.22	109.54	112	110.59	105.48	113.11	106.9	110.45	108.76
108.92	102.27	110.51	103.8	99.095	100.13	104.76	117.22	101.47	113.88	108.31	105.88	110.89	110.06	104.85	106.84	111.59	102.81	107.29	106.01	89.855	113.38	104.45	106.57	106.46	94.389	110.71	107.64	106.89	105.17	106.98	99.471	112.06	109.28	97.676	105.53	105.37	106.8	103.99	100.1	112.07	107.24	103.35	106.07	101.56	102.3	111.07	114.87	107.6	102.38
106.82	101.48	103.52	103.48	93.673	103.75	100.91	95.337	105.69	106.33	100.77	99.153	92.595	96.873	93.55	103.95	101.86	101.88	97.505	93.771	106.11	109.69	100.82	103.48	109.13	102.21	99.405	102.33	99.065	97.906	97.005	97.681	99.426	104.17	97.431	100.61	100.87	96.762	106.43	98.27	98.334	86.478	96.462	90.674	102.96	105.14	108.03	101.42	87.736	100.1
96.523	102.96	101.4	109.81	108.27	105.57	103.8	107.67	116.15	100.63	115.33	109.44	109.08	110.25	106.36	105.63	111.66	110.46	108.5	110.88	110.99	113.1	112.48	107.08	106.55	112.96	103.97	108.1	110.53	108.27	99.538	102.42	104.79	114.93	111.62	104.85	99.123	114.9	103.42	103.27	116.14	99.154	108.33	105.77	111.35	112.09	107.46	102.75	102.75	111.08
109.22	107.24	113.89	108.45	107.36	102.01	110.1	111.29	114.13	113.49	114.77	108.58	106.13	107.89	106.34	110.33	114.08	115.47	124.3	105.32	111.68	108.77	109.92	113.66	112.72	94.611	105.61	116.55	103.05	116.45	106.14	113.84	114.86	106.13	108.08	107.53	116.8	115.1	113.05	115.35	114.04	107.58	113.08	111.18	103.86	103.74	107.64	111.73	114.92	105.84
99.882	93.897	102.32	97.061	91.496	100.91	101.02	92.555	95.928	95.368	97.997	96.231	93.614	101.78	98.366	99.582	98.9	97.178	92.411	108.17	92.053	92.211	101.16	101.2	102.22	97.146	89.825	94.24	107.62	107.81	96.821	98.237	101.56	101.31	102.89	98.956	96.836	95.825	92.236	96.825	98.042	99.737	106.63	96.53	93.317	98.574	94.997	92.239	104.89	99.791
108.67	108.07	106.53	99.476	107.76	105.73	116.63	105.2	105.63	112.28	97.895	118.64	107.06	96.987	98.42	104.97	101.98	112.73	98.537	111.93	104.74	99.744	101.8	113.67	108.08	111.55	105.2	102.23	113.86	96.484	108.05	104.54	97.271	107.09	117.97	107.96	102.78	111.3	111.27	106.83	104.71	101.99	105.93	110.71	109.1	108.15	107.85	98.856	104.67	105.2
107.59	100.1	102.29	107.75	106.06	112.94	102.15	101.22	102.93	106.29	102.64	100.59	103.93	104.88	99.387	102.17	99.739	113.14	102.1	97.106	110.3	108.49	99.014	92.758	98.154	100.74	106.5	101.59	103.32	103.89	111.93	117.29	102.64	103.44	107.91	100.1	110.41	113.14	106.98	97.482	105.83	106.84	107.07	104.1	105.76	117.29	104.42	110.5	105.35	102.57
100.27	100.06	93.773	97.427	103.1	102.47	103.43	98.763	105.57	110.6	94.336	92.527	103.41	94.407	98.483	99.555	92.156	93.722	105.28	97.892	97.219	109.12	98.767	90.618	97.737	101.26	102.07	101.47	94.32	87.38	97.143	104.43	94.969	94.814	93.052	87.712	108.66	101.46	104.84	101.39	101.41	97.606	98.78	103.34	106.65	99.457	103.56	99.97	99.378	100.55
94.373	101.94	106.95	104.91	113.37	101.11	93.567	101.16	95.721	102.12	92.719	99.336	101.82	95.67	99.499	103.06	95.939	105.38	102.16	101.01	95.463	93.415	108.88	105.77	98.186	97.551	99.038	93.976	95.645	97.376	100.88	97.476	105.12	101.58	101.8	108.96	104.15	93.479	99.277	107.04	97.058	103.03	99.92	101.44	97.321	94.002	100.73	100.88	101.81	97.728
104.41	109.03	107.9	101.41	113.87	101.64	111.99	119.23	112.97	110.29	105.5	102.43	97.338	105.86	97.855	107.11	111.94	111.48	107.23	106.25	107.65	113.61	113.61	114.05	117.02	108.58	98.571	112.1	107.36	103.12	104.2	103.98	106.8	103.51	115.93	112.07	117.8	108.44	110.81	108.13	102.34	107.48	99.987	109.43	109.82	105.6	107.89	103.87	109.1	103.39
109.06	102.88	109.74	111.37	110.36	113.64	107.57	109.84	116.81	106.67	109.96	111.87	97.259	109.29	102.91	105.98	109.3	111.14	112.88	100.18	117.72	112.16	117.43	112.03	108.01	103.07	109.45	114.51	113.71	107.81	111.76	108.73	102.27	104.57	112.18	105.51	111.49	109	115.6	114.46	101.37	106.5	104.36	108.19	114.05	112.89	115.2	109.76	112.5	108.8
108.88	106.99	101.8	108.73	104.55	99.771	102.93	108.83	106.11	104.89	100.43	107.69	110.73	108.96	106.24	100.71	104.29	111.36	103.59	107.14	99.928	105.24	111.59	114.4	105.8	103.54	108.88	105.48	100.41	110.81	100.69	106.53	103.46	101.46	109.92	109.15	101.74	99.027	107.61	104.87	106.73	107.32	104.95	108.7	103.26	97.508	95.803	111.4	110.01	109.53
112.47	112.78	108.28	103.98	116.17	106.86	107.86	111.25	108.72	114.26	104.25	100.42	110.85	120.84	111.39	108.05	109.31	105.41	103.4	105.59	121.89	116.38	117.62	116.09	103.57	117.43	112.39	110.1	113.87	112.65	108.57	109.07	110.45	114.62	108.52	106.84	104.16	106.94	117.23	108.08	111.76	113.11	119.52	106.72	109.03	120.81	117.85	113.62	121.65	107.99
105.47	98.568	101.58	111.62	114.65	97.301	113.09	116.87	110.87	107.81	112.01	102.99	106.5	97.647	114.04	102.06	108.54	111.36	102.82	107.68	112.41	112.65	104.24	110.52	116.15	115.27	112.08	116.4	105.37	109.52	109.07	104.71	112.87	97.259	106.63	107.89	112.6	114.87	115.44	118.54	107.21	101.77	107.98	113.76	109.62	105.95	113.09	107.07	108.42	108.74
103.06	101.17	98.925	101.05	89.935	93.144	99.26	102.08	99.938	90.078	94.782	102.19	97.181	102.65	97.387	100.04	93.275	91.393	93.434	101.08	92.19	94.687	89.556	101.96	106.36	103.55	98.11	99.34	100.68	92.126	93.099	100.57	98.227	90.688	108.57	100.84	102.37	97.668	96.209	94.543	102.85	93.463	98.645	102.93	102.46	105.57	94.908	98.003	98.765	96.992
107.69	110.48	108.2	105.53	107.85	104.91	111.17	103.52	109.22	113.43	114.9	100.19	116.16	104.12	103.15	104.86	108.87	109.3	96.54	100.9	107.97	103.73	97.033	108.32	108.06	111.78	111.54	113.16	108	106.54	111.63	104.49	104.68	107.95	111.7	101.88	104.28	115.71	103.51	110.27	103.16	113.91	105.03	108.51	105.56	109.05	100.95	112.12	101.95	110.28
99.978	101.97	102.6	107.46	95.074	102.9	101.92	97.235	99.388	102.56	97.264	96.135	99.513	105.36	97.597	103.54	96.912	98.746	102.02	99.637	105.92	98.243	98.312	95.683	101.33	100.19	92.484	99.459	99.802	102.85	98.276	96.891	106.32	99.74	101.56	93.812	98.225	98.837	100.69	102.86	95.434	101.14	101.49	96.302	91.69	98.276	91.914	99.39	89.745	104.12
111.36	116.63	100.84	111.75	112.11	108.05	100.99	111.33	113.53	103.71	97.336	116.15	104.18	109.59	101.87	112.32	111.58	106.53	112.82	114.88	108.31	114.76	106.01	105.9	104.81	108.65	104.34	110.65	108.29	113.45	109.34	104.69	110.16	112.83	107.27	109.4	105.1	110.02	110.21	114.72	104.29	100.87	106.39	96.156	115.37	112.25	110.78	103.6	109.29	99.743
112.81	110.81	113.52	113.4	102.32	114.4	112.25	111.02	108.92	111.69	113.8	109.9	101.91	109.52	103.3	103.74	108.22	106.4	109.9	114.65	115.05	110.76	108.44	101.53	116.37	104.62	117.08	106.8	103.71	103.82	107.62	114.46	114.42	105.02	100.28	106.22	113.35	110.73	103.08	101.55	105.22	111.52	113.92	108.9	114.24	103.86	109.23	108.11	113.48	116.39
101.4	100.74	102.98	94.022	94.205	97.18	92.365	92.224	107.44	95.597	109.46	101.19	101.62	98.54	94.669	96.4	99.334	100.64	92.701	94.889	91.421	100.41	92.565	91.903	98.443	99.68	96.924	95.045	101.89	95.434	97.817	98.743	93.982	90.078	97.439	103.16	96.86	102.34	101.35	107.81	94.28	96.309	89.366	91.141	95.167	101.83	98.284	91.68	95.423	100.18
112.5	101.19	94.172	106.86	107.6	114.72	110.86	102.79	99.829	106.85	104.5	101.33	112.1	106.97	95.223	97.093	110.15	117.7	104.72	95.982	105.2	101.87	103.61	108.85	109.87	102.44	102.66	100.82	98.975	101.63	103.19	112.46	108.58	113.11	104.53	109.58	112.49	105.44	107.78	104.01	108.09	115.27	104.73	110.58	110.19	95.052	109.6	108.65	110.94	104.02
109.03	107.26	103.56	105.52	109.87	114.5	111.41	110.29	107.31	112.52	110.58	109.15	96.91	117.71	113.99	106.81	113.35	103.85	110.31	103.75	114.91	114.33	104.7	104.78	113.26	109.84	113.81	112.39	105.55	103.61	102.25	115.82	106.63	110.75	103.78	104.55	115.65	102.67	109.14	110.72	107.56	103.37	114.9	99.749	107.64	107.59	106.53	104.58	104.72	98.52
104.91	109.04	92.771	96.038	102.92	98.538	103.83	99.37	88.225	106.46	100.03	93.199	102.33	90.939	94.365	96.448	100.96	95.185	102.56	92.228	103.96	97.391	92.737	98.789	100.07	92.947	98.407	97.074	96.099	98.257	96.096	100.08	88.888	90.965	91.931	94.929	103.45	102.25	94.165	95.479	102.63	93.908	95.523	96.603	90.086	99.965	99.512	110.54	97.949	90.404
107.34	101.54	103.45	96.678	115.77	111.04	104.27	103.49	107.24	101.19	103.03	107.65	102.79	99.55	99.28	106.47	104.68	109.77	104.38	104.24	98.727	108.74	112.44	108.93	103.09	107.64	110.99	104.8	107.94	101.86	104.39	97.031	108.02	106.55	99.152	101.18	106.78	102.45	110.35	100.64	109.17	101.26	104.96	111.61	109.01	102.28	110.1	102.35	117.74	103.09
102.57	110.77	111.8	108.56	103.75	110.92	111.43	109.05	120.63	113.87	118.67	106.25	104.86	116.38	106.33	112.68	105.41	103.98	118.08	108.17	103.29	113.35	105.85	102.15	116.34	113.11	111.77	105.39	114.62	103.92	106.26	96.28	106.54	103.7	111.97	108.25	110.77	104.5	108.59	104.88	106.46	105.89	103.49	103.17	99.264	112.14	108.68	107.17	99.671	100.39
106.62	103.94	100.06	105.23	109.36	110.61	96.044	109.72	106.66	100.14	103.2	110.43	107.8	99.338	108.14	105.39	101.9	108.49	106.48	104.6	113.13	106.6	96.816	104.5	109.04	101.87	112.49	109.75	107.31	110.33	110.77	101.01	110.33	108.2	105.07	111.96	105.33	105.39	108.25	108.31	105.57	107.23	103.23	100.55	102.97	113.2	106.31	100.45	101.64	102.55
103.11	95.116	92.918	106.93	97.173	94.418	99.425	94.262	95.607	93.545	102.21	99.505	106.8	100.59	100.32	111.48	111.23	93.713	94.94	100.38	97.859	98.293	101.3	101.26	108.88	100.85	88.323	100.65	99.06	90.025	102.84	111.31	100.76	97.774	104.49	100.45	101.56	100.37	92.695	95.908	93.953	91.37	105.76	92.056	100.65	91.932	105.54	89.604	102.19	99.192
99.312	104.92	98.372	98.782	104.98	104.26	101.38	103.29	99.792	99.653	111.45	100.69	103.09	109.13	113.19	103.33	104.83	108.34	103.44	103.64	105.11	109.21	106.78	103.38	107.65	97.845	109.9	102.7	107.89	105.29	105.94	108.09	101.54	110.98	105.98	114.71	112	97.893	99.864	108.98	114.5	105.84	111.86	109.55	100.51	105.82	106.66	104.63	100.35	105.17
109.33	115.42	108.74	107.28	104.1	119.25	103.69	110.64	100.45	113.16	116.44	95.086	100.23	98.552	107.73	107.59	110.86	103.65	116.87	116.24	101.69	113.8	114.88	114.64	114.15	109.59	100.59	114.68	108.3	101.66	106.83	103.97	111.58	109.32	113.17	105.02	103.33	111.18	105.45	112.43	108.29	109.94	105.28	114.43	110.58	102.69	107.98	98.529	99.095	105.28
108.22	112.69	104.81	101.6	108.69	110.81	118.55	112.41	108.56	108.17	105.95	106.72	107.82	99.513	108.39	100.5	106.27	102.17	108.07	110.05	113.35	108.7	95.705	101.68	105.4	111.83	108.03	113.55	102.65	116.07	105.55	108.27	104.61	103.53	111.73	111.18	109.34	107.79	110.76	110.67	104.22	105.64	96.414	97.667	102.84	107.78	113.38	105.04	109.88	111.43
105.51	107.66	104.88	112.9	104.25	105.78	106.34	96.108	99.817	108.68	118.45	112.07	109.5	109.57	106.9	106.29	103.99	105.34	102.61	98.572	102.7	112.07	103.62	106.69	101.64	110.08	110.41	111.87	105.28	111.56	109.39	110.02	105.54	117.78	116.34	100.78	105.42	111.83	105.15	111.47	106.47	108.61	103.08	110.8	110.3	120.37	107.26	103.78	110.48	107.09
106.06	104.03	120.2	110.65	112.17	103.76	109.27	109.9	104.52	100.92	104.43	111.02	103.44	108.28	105.24	103.2	107.14	103.28	106.81	110.9	111.34	114.24	107.1	104.14	107.58	113.84	110.63	104.71	114.87	109.15	111.13	109.53	111.54	110.71	118.66	103.68	100.58	109.59	113.24	107.55	110.81	98.063	101.8	106.38	97.969	107.68	108.02	107.82	100.99	110.3
108.79	94.407	98.391	108.6	108.58	100.04	99.683	106.69	100.71	97.447	111.58	110.89	103.12	110.81	102.25	104.37	100.36	98.974	103.46	98.75	109.92	101.81	98.941	106.59	109.01	111.05	97.327	98.2	100.97	104.68	100.42	110.96	102.84	107.48	99.987	113.9	106.57	98.975	99.153	102.81	108.13	105.47	112.09	107.03	105.24	109.27	104.89	105.74	107.03	109.18
108.77	111.15	96.417	110.19	106.59	104.86	102.87	119.19	112.31	104.44	104.66	103.82	107.32	108.99	103.59	107.72	106.29	102.39	104.86	112.27	102.19	106.02	105.11	107.23	110.21	103.31	107.65	105.29	105.78	106.9	103.89	103.63	106.91	112.34	113.84	103.73	104.76	113.8	114.07	110.83	114.96	105.42	97.076	111.68	109.59	98.33	113.74	106.63	106.2	114.25
102.03	100.66	102.2	111.65	103.51	111.38	106.74	110.26	105.89	98.233	107.37	112.46	110.16	100.08	100.89	108.83	108.95	105.86	104.92	110.24	109.23	107.05	100.08	105.62	96.805	104.56	108.5	110.76	116.24	112.53	101.81	108.98	109.95	109.35	103.32	105.56	107.89	105.4	101.75	100.42	104.26	98.544	97.571	103.03	111.4	105.35	113.79	100.86	110.3	105.11
101.49	112.01	111.33	118.31	114.34	109.23	104.92	105.66	108.17	109.09	103.91	105.71	107.86	113.05	114.3	107.66	109.55	105.03	106.21	99.405	105.92	113.75	109.88	114.32	107.9	114.61	108.81	101.14	109.4	113.96	105.51	111.14	109.82	109.87	115.1	102.9	104.44	106.59	100.48	101.2	106.57	118.53	110.19	103.92	110.25	104.3	106.58	112.68	111.87	106.15
105.8	106.48	105.83	112.05	101.88	97.397	100.08	113.44	110.11	103.72	105.09	119.41	99.282	111.08	97.579	107.44	117	111.56	106.55	105.78	108.94	108.21	103.85	108.75	116.31	116.02	116.26	118.32	109.27	99.014	102.03	112.66	115.1	108.38	104.32	113.23	107.4	106.95	101.86	107.2	111.22	114.35	102.57	107.15	109.32	106.22	106.35	113.43	108.4	117.05
105.24	110.34	102.11	92.524	98.748	102.1	100.42	98.095	101.14	95.111	90.781	95.33	94.626	105.8	113.36	102.64	112.83	99.684	92.296	99.756	99.602	97.947	100.71	96.447	94.272	95.397	97.27	105.57	101.95	105.56	91.438	99.203	96.774	101.46	109.48	86.861	105.72	104.67	101.71	103.09	100.29	97.196	103.23	99.878	99.553	102.41	90.662	97.901	98.417	101.02
95.296	99.143	99.319	93.955	99.811	95.136	99.233	98.408	101.19	99.176	92.364	94.597	101.38	97.083	101.94	96.318	95.878	99.24	101.41	96.063	102.37	106.25	99.213	96.156	96	98.164	97.749	92.158	100.8	105.28	88.963	98.592	97.063	98.265	93.663	96.678	98.486	91.723	97.765	100.72	98.474	102.6	94.511	89.846	100.67	84.326	104.25	96.835	97.063	100.71
107.37	107.12	112.75	111.02	111.48	104.63	101.46	102.36	117.29	96.529	106.1	104.36	106.9	103.89	102.92	113.71	109.83	102.8	104.52	108.05	103.91	108.81	108.01	102.57	109.4	112.39	119.01	105.18	107.53	105.2	104.25	101.77	103.25	106.24	112.27	114.11	97.379	99.867	98.855	106.18	110.88	109.59	105.38	107.57	103.62	113.88	107.13	111.3	105.55	110.41
105.47	100.59	114.71	101.81	113.18	107.97	99.742	106.12	106.55	100.17	107.44	106.05	106.75	110.32	100.48	103.71	100.99	108.52	111.5	99.096	102.86	103.64	109.4	103.75	108.02	115.19	104.07	105.17	105.13	107.63	107.29	108.54	100.68	104.47	107.43	105.25	105.44	101.83	111.46	104.72	106.2	112	106.11	116.51	107.38	103.38	104.05	108.19	103	108.57
104.9	100.54	113.73	114.72	111.24	103.93	99.921	108.5	107.05	102.96	99.063	103.37	111.53	104.48	108.48	98.561	104.58	108.77	106.96	96.992	100.83	111.16	108.28	111.12	104.14	104.42	100.38	115.35	112.83	106	105.88	118.68	99.151	93.837	98.339	104.15	109.44	110.35	101.77	101.75	103.25	107.68	110.66	98.808	107.98	99.159	97.006	118.86	108.09	103.33
105.87	122.45	109.14	114.47	112.45	99.602	114.16	97.843	112.94	102.55	105.42	99.716	106.69	114.79	108.59	111.6	111.71	107.38	105.41	116.06	107.26	112.64	109.15	102.69	108.69	113.95	117.66	107.61	106.82	114.54	112.54	112.15	108.58	109.06	116.69	108.86	112.51	110.19	112.48	108.43	110.68	109.08	105.37	112.05	108.27	114.29	102.2	99.388	110.49	110.6
92.095	96.633	99.478	96.982	95.775	95.934	106.42	95.362	97.923	98.626	97.67	97.951	100.18	99.338	90.959	95.62	91.796	106.88	108.38	96.18	97.088	93.317	92.463	100.92	105.87	91.146	101.73	102.47	101.01	90.516	104.03	97.466	109.35	103.48	95.98	93.93	103.49	98.597	95.963	93.529	98.286	101.96	94.765	93.815	97.507	107.95	104.78	100.68	102.42	100.64
110.72	108.53	106.95	112.02	108.6	108.01	108.82	117.3	107.9	103.08	101.26	96.772	104.8	106.48	111.03	104.61	100.36	110.51	110.76	106.15	108.26	103.94	109.98	106.71	105.57	107.07	109.85	103.4	107.47	93.71	101.23	111.23	107.41	98.826	98.283	110.78	112.44	115.05	104.82	106.32	94.214	115.97	107.26	100.27	104.42	91.691	100	120.53	113.57	109.42
103.05	113.23	96.82	98.67	109.8	109.19	99.742	108.59	105.47	104.79	110.35	110.51	108.11	111.55	96.516	114.13	100.97	105.27	110.35	104.37	107.43	106.58	110.67	111.89	97.193	99.907	113.33	106.62	112.1	106.31	98.28	102.55	101.75	111.72	106.64	114.09	107.81	100.66	110.29	110.19	100.9	103.99	101.31	111.79	106.94	107.36	111.29	108.6	102.85	105.66
105.53	99.906	104.76	110.12	105.08	112.99	112.61	108.36	109.39	107.32	112.72	104.14	104.23	106.59	98.022	107.05	100.47	108.67	103.91	108.55	105.73	108.64	104.59	105.4	105.06	103.02	111.9	104.54	109.3	111.8	101.62	108.66	109.56	110.4	113.49	115.89	107.12	97.913	118.56	97.655	112.79	105.31	105.68	105.37	106.58	107.65	114.1	105.85	108.19	114.93
113.53	104.52	98.041	108.82	105.46	106.05	100.69	111.55	103.47	108.73	104.69	112.39	113	100.28	106.18	106.12	111.6	113.12	102.81	103.86	106.6	115.17	110.64	98.594	105.81	104.26	109.91	116.09	111.85	111.14	106.79	107.49	102.31	107.82	112.33	113.64	106.18	108.47	108.47	107.47	111.95	117.07	104.78	115.09	110.22	106.19	105.4	111.44	108.89	103.68
109.34	108.51	97.575	105.6	108.17	105.45	103.09	117.63	102.01	103.48	108.38	104.58	106.18	108.09	109.76	96.777	107.96	107.08	102.24	118.45	113.08	99.95	96.708	102.4	106.96	103.91	110.15	103.76	103.25	104.69	109.13	110.11	103.86	108.96	105.83	105.24	99.495	102.29	110.11	100.39	114.12	105.93	102.76	107.77	102.58	105.57	105.86	109.47	96.007	107.78
112.58	110.89	112.42	107.71	111.97	110.9	99.824	108.04	105.88	110.19	105.06	103.03	104.48	105.77	107.55	110.33	105.81	103.03	98.642	112.45	108.58	105.76	108.33	112.54	99.366	110.48	107.69	107.01	101.72	106.49	109.9	102.13	103.22	109.56	105.41	112.14	108.6	109.25	100	97.778	97.791	103.98	114.18	97.653	110.24	106.89	100.23	109.42	97.698	107.08
100.27	96.587	112.62	98.834	101.12	103.7	103.49	108.7	95.168	100.15	103.18	105.75	105.47	102.76	91.64	98.503	96.156	94.432	104.52	104.31	98.641	105.16	98.034	104.8	95.864	104.62	105.95	99.633	102.34	105.39	115.15	102.96	98.537	98.526	95.726	100.71	102.91	106.18	104.19	102.18	100.06	104.43	101.41	102.59	92.945	108.72	98.074	108.51	100.04	103.29
108.28	112.65	106.87	97.945	102.76	108.09	102.93	97.671	108.56	114.43	106.97	103.24	108.49	106.78	108.61	98.013	104.69	103.05	112.06	93.054	104.25	110.03	108.56	103.56	103.96	108.51	95.232	97.676	108.47	100.12	102.86	101	104.99	103.46	99.749	116.31	106.47	102.13	112	105.52	103.33	111.63	98.828	99.713	106.81	103.1	104.82	111.9	100.82	110.76
102.27	108.14	112.76	103.84	103.07	106.59	110.18	106.78	102.97	103.36	110.69	107.95	104.64	95.951	119.26	114.13	101.3	106.71	99.551	101.85	99.595	107.23	107.71	96.896	109.04	117.66	103.33	108.51	100.31	104.04	99.555	104.01	104.64	102.1	105.85	103.6	110.19	101.78	108.6	109.37	104.78	106.9	110.66	106.49	102.94	112.11	111.27	102.37	103.02	99.561
106.59	102.95	108.13	105.95	101.9	102.57	110.19	107.77	99.01	97.611	103.28	110.72	108.22	103.99	111.07	111.27	109.42	117.37	107.88	106.29	107.04	107.18	101.55	104.62	104.18	109.84	106.29	113.1	106.88	102.16	98.761	105.8	101.1	107.79	102.39	108.97	107.2	104.96	102.65	114.59	105.21	106.46	103.44	104.33	106.37	111.42	97.525	105.25	100.85	99.322
109.45	107.19	106.13	107.8	110.28	103.25	104.13	113.17	114.15	108.39	113.88	88.316	114.25	107.3	107.61	103.74	103.5	113.28	109.07	100.82	106.93	109.45	112.01	112.62	110	105.25	113.91	108.39	114.48	104.8	105.37	107.7	111.44	106.81	110.98	105.72	103.46	109.19	106.12	110.53	99.247	113.11	113.43	115.67	100.69	110.24	110.64	96.45	113.21	103.7
100.36	104.95	107.79	108.44	105.72	106.35	104.67	107.54	104.36	104.35	112.05	110.98	106.62	107.95	103.42	101.61	103.97	103.54	107.76	104.09	103.44	102.52	106.73	100.25	102.87	110.2	111.41	106.53	102.32	106.39	101.25	108.66	104.3	106.59	106.45	109.93	101.27	104.83	102.62	113.09	101.83	107.87	95.885	92.894	105.07	107.13	104.92	107.31	111.93	106.16
106.96	101.94	103.31	111.93	104.91	106.61	101.8	102.44	99.793	106.25	107.14	103.64	106.72	100.32	103.71	102.66	108.49	103.33	110.1	105.19	100.38	107.95	120.73	111.82	106.97	106.31	104.66	105.57	98.034	107.48	98.929	101.5	116.65	98.461	104.39	108.2	111.48	108.05	101.21	103.82	105.56	101.87	96.594	102.31	107.2	108.41	112.02	105.59	107.2	107.28
112.1	106.28	97.237	115.44	109.58	103.56	106.28	113.52	103.71	103.58	105.78	104.66	103.09	104.16	108.31	99.851	103.67	112.17	113.81	106.09	105.38	116.29	115	104.47	107.99	107.93	104.89	109.11	101.93	113.2	102.69	107.25	109.3	109.04	110.92	103.61	105.95	102.71	108.26	110.27	108.4	106.25	110.11	115.82	111.06	105.61	107.85	105.99	101.83	108.55
102.28	101.17	105.21	110.46	106.41	106.26	111.61	115.28	113.5	98.678	107.63	102.23	103.37	102.43	100.57	102.98	108.94	97.645	103.78	108.71	100.28	101.82	103.98	102.33	107.34	109.66	95.333	111.52	105.37	108.3	105.8	109.52	113.36	110.35	109.07	96.158	101.9	112.27	101.49	100.59	109.45	99.386	103.57	104.1	101.07	109.11	110.62	107.69	107.23	106.44
109.22	108.83	100.57	103.55	109.63	97.88	107.74	111.38	104.78	100.48	104.76	112.22	109.77	107.67	101.03	109.41	105.09	105.91	105.55	107.57	106.4	100.99	102.86	107.73	109.14	107.54	102.38	108.8	109.36	104.88	116.58	108.9	111.81	104.27	110.92	105.58	113.66	108.84	108.78	108.5	104.94	110.41	92.742	105.65	107.4	105.52	106.71	103.19	104.8	107.12
108.45	106.31	100.84	113.08	103.21	108.81	107.32	104.67	110.26	108.37	100.64	106.24	106.69	113.34	103.59	111.09	100.78	102.25	99.232	111.9	100.32	101.03	105.39	95.392	105.6	90.304	109.36	107.01	115.02	103.67	102.62	105.55	100.15	110.32	96.331	99.067	100.05	107.24	102.79	98.343	101.78	96.809	102.92	110.58	111.71	101	95.448	116.64	106.87	100.07
105.58	100.23	92.606	105.18	98.799	101.16	98.155	109.41	97.873	95.875	100.02	97.704	102.32	95.997	99.586	106.32	100.7	99.394	102.55	103.82	93.492	98.112	98.937	95.982	96.761	103.54	96.267	100.09	100.84	97.928	90.899	102.59	100.06	97.459	92.699	92.119	104.84	97.496	101.48	94.034	103.3	90.361	97.758	98.048	108.46	93.245	98.938	99.248	98.458	103.22
108.56	99.646	102.94	95.321	109.44	109.58	104.81	96.164	112.5	97.529	93.116	102.7	99.06	94.99	100.01	95.492	96.842	90.986	100.23	97.287	91.855	99.463	94.839	100.47	97.505	103.3	99.936	105.94	99.017	103.81	91.859	105.62	97.937	97.827	98.297	104.09	96.195	94.227	102.23	95.246	103.92	92.674	99.47	105.11	106.61	99.513	103.48	98.278	106.25	103.4
97.135	100.26	98.245	100	105.18	99.082	108.92	99.102	94.694	100.98	111.9	104.48	105.81	108.89	100.73	96.821	102.05	102.3	103.73	108.61	89.092	98.256	101.64	107.91	94.81	99.148	104.29	94.324	89.694	96.144	109.13	93.732	103.53	110.73	103.46	101.39	100.11	102.07	107.61	104.6	110.07	102.66	100.22	101.42	100.28	98.237	101.69	99.263	97.559	101.43
102.6	101.77	103.74	107.61	109.87	106.81	101.91	96.167	108.46	109.49	107.24	105.02	101.48	110.37	110.04	101.75	116.84	108.17	99.766	107.24	106.28	107.9	98.629	98.055	109.75	104.91	111.27	102.53	101.33	101.03	99.961	96.976	107.61	101.05	102.58	110.5	107.74	114.44	102.06	104.99	114.16	104.99	107.93	107.8	113.44	105.87	105.84	109.99	102.93	100.03
106.27	104.53	102.77	98.168	106.1	101.1	106.79	107.77	98.109	114.13	103.35	106.97	107.64	106.51	107.12	105.04	106.02	104.43	113.97	105.84	102.52	104.85	105.65	108.17	105.26	101.47	101.71	115.22	112.48	97.675	111.97	99.578	116.25	104.9	113.37	104.32	108.91	117.35	97.38	116.4	103.3	111.77	102.09	107.64	104.67	104.41	98.372	103.74	103.43	105.32
99.692	91.779	97.663	89.691	92.446	94.297	96.339	101.29	93.8	100.79	103.4	95.293	99.583	98.131	104.35	104.92	89.045	96.351	98.035	102.38	101.76	105.54	89.551	92.23	92.329	94.042	101.78	90.978	95.011	96.319	100.48	98.065	101.19	99.239	95.972	94.23	94.343	102.14	96.591	94.749	92.059	104.37	99.303	91.972	97.419	90.978	105.83	103.39	105.1	100.18
116.87	111.01	107.39	107.68	108.57	100.98	106.77	107.22	108.88	106.12	111.05	110.39	113.93	107.47	112.09	104.35	111.67	108.34	115.46	109.43	113.05	103.17	105.75	106.88	107.1	114.76	109.03	108.04	108.86	115.37	111.11	113.52	117.69	116.32	111.51	103.81	123.32	115.73	114.16	112.92	115.76	110	104.94	108.72	108.34	106.94	113.34	123.79	110	116.41
106	104.57	104.26	100.32	104.62	116.74	103.18	106.98	99.671	98.267	114.45	112.18	103.67	103.19	107.41	99.536	111.64	104.78	117.53	102.33	103.41	107.65	110.71	102.66	102.47	101.67	97.516	99.626	97.615	105.03	110.17	104.6	100.88	100.32	109.7	110.83	102.86	107.28	103.78	100.9	110.1	115.77	104.82	110.19	104.08	103.46	100.9	111.16	105.33	109.52
101.66	113.17	115.57	105.94	107.6	107.16	111.16	99.414	110.53	119.37	114.15	104.15	106.38	117.56	113.54	103.63	104.42	102.03	116.37	109.02	106.24	111.84	118.78	106.74	109.63	112.36	108.75	97.598	109.64	110.47	108.4	98.146	117.59	103.03	111.71	108.57	111.56	108.97	103.42	103.27	109.18	107.81	108.51	111.21	102.86	107.18	110.92	109.18	98.319	117.07
99.836	98.094	99.698	108.27	111.77	105.54	106.13	99.891	108.23	106.71	102.49	104.13	104.39	106.76	110.89	92.866	109.53	101.1	102.78	99.539	101.57	108.02	104.55	106.99	111.56	98.986	106.25	97.691	117.04	107.33	99.708	107.92	102.57	104.99	106.77	106.64	103.51	101.54	105.02	98.274	109.54	105.57	100.75	116.17	114.5	109.38	113.89	111.39	107.59	113.04
104.91	96.985	105.29	108.2	106.36	104.6	106.51	114.83	107.95	101.7	108.99	105.61	102.35	105.58	98.65	101.2	103.88	109.99	105.41	108.19	106.62	104.75	107.71	103.73	108.21	103.25	119.13	109.85	104.89	103.06	105.41	113.14	109.61	101.71	102.63	104.12	102.77	99.172	107.69	106.36	95.427	107.45	105.13	94.198	101.25	107.65	95.841	111.89	116.33	108.07
118.67	102	108.07	107.6	110.15	112.35	101.69	98.14	109.92	111.29	109.08	99.339	108.58	116.08	108.34	103.09	112.52	106.8	110.31	115.18	109.37	104.82	101.3	106.71	102.58	112.03	104.93	107.17	112.02	109.55	93.986	105.82	115.29	107.41	106.56	109.85	118.65	105.11	106.63	104.26	106.65	118.86	108.59	112.73	104.01	109.54	115.22	106.86	101.65	103.11
112.68	97.729	103.17	111.56	106.46	103.45	105.89	111.28	103.73	107.21	108.86	114.83	111.23	100.44	113.58	108.39	109.12	111.15	112.41	113.65	103.02	114.74	101.88	100.01	110.47	117.17	110.96	103.04	99.297	104.61	105.21	109.2	107.82	112.62	96.888	110.58	101.5	106.31	101.88	112.23	97.799	102.62	114.81	102.23	102.92	111.92	107.88	115.16	102.91	108.6
94.779	92.218	102.7	101.9	102.45	106.48	102.78	93.477	97.564	102.48	100.11	107.82	101.45	92.468	99.727	98.573	95.982	99.878	102.49	95.421	92.642	102.74	98.993	99.978	96.867	92.398	107.57	103.25	100.74	100.64	98.271	109.44	95.631	100.81	100.46	98.994	98.577	98.672	95.653	93.043	100.66	104.13	90.236	101.66	97.606	99.729	104.53	97.14	97.946	96.912
100.31	113.75	105.51	109.52	108.51	98.374	104.29	102.62	104.24	104.37	103.31	106.54	109.08	96.651	107.31	103.31	103.3	101.21	109.09	105.09	102.7	104.97	108.31	111.29	114	112.2	96.31	104.3	101.69	108.35	100.08	111.7	114.42	109.55	109.38	109.9	114.36	117.33	93.009	105.32	101.17	106.99	112.95	109.31	113.56	103.22	113.42	111.11	112.41	91.55
112.41	118.13	99.489	119.18	108.13	111.66	112.24	97.861	104.45	107.15	113.23	101.11	106.71	105.35	114.56	104.23	105.69	105.3	112.47	102.89	103.57	101.4	110.07	112.16	103.55	113.5	115.22	101.65	100.61	104.74	103.34	112.88	110.78	110.28	109.57	106.46	113.44	101.25	107.5	109.05	107.9	108.48	109.21	107.46	110.82	103.82	110.27	111.27	106.57	111.01
110.44	106.88	103.86	112.02	110.96	105.29	106.42	116.19	104.56	107.05	109.52	107.74	111.34	109.16	111.73	114.37	112.12	116.74	116.17	105.81	115.55	116.99	107.74	103.72	113	115.49	107.92	108.65	97.053	113.21	102.65	114.04	108.79	112.37	105.94	115.44	106.84	113.39	102.5	117.71	103.09	105.39	114.98	109.8	105.39	106.62	115.88	108.02	115.88	111.68
104.93	112.04	105.31	110.12	106.93	109.01	99.317	109.33	102.94	107.32	103.5	101.05	102.9	108.13	106.97	100.7	111.32	103.79	100.71	103.45	106.66	108.3	108.49	110.53	106.16	102.42	117.67	114.74	113.11	105.35	106.94	105.34	103.43	106.55	104.09	104.62	106.56	106.27	108.79	101.41	105.98	102.28	102.76	102.29	109.09	106.97	107.08	109.7	100.38	110.97
109.71	105.45	115.87	104.45	100.89	100.48	103.14	113.1	102.21	108.47	103.71	103.71	110.02	105.78	98.739	104.38	111.21	100.48	112.59	109.02	102.93	107.25	107.25	100.24	108.63	110.21	108.23	107.85	105.32	112.63	113.92	109.55	99.819	106.41	109.4	102.51	106.56	106.77	108.03	105.64	108.59	102.88	107.1	108.18	111.09	108.96	104.56	105.22	108.71	107.23
93.215	97.187	105.68	96.14	110.37	97.317	91.655	102.79	102.51	106.06	106.77	98.598	101.63	99.607	100.95	107.1	97.883	104.54	108.48	106.17	103.56	104.52	96.55	98.039	100.43	93.988	107.34	101.12	102.64	107.59	104.33	98.932	102.02	102.61	101.7	106.26	97.911	101.66	103.48	104.76	96.902	95.833	93.805	97.606	98.872	109.32	100.51	99.928	98.303	102.21
106.77	108.1	104.18	106.81	97.696	103.81	104.81	106.69	111	102.08	103.8	107.34	110.92	110.81	105.33	99.42	105.39	100.65	103.19	107.04	110.94	106.48	115.22	108.24	102.85	109.95	99.331	103.2	94.602	104.76	114.46	113.08	102.45	101.8	105.72	96.793	111.49	107.2	102.29	104.29	108.33	98.867	115.49	106.43	104.25	105.64	109.2	99.12	102.35	104.13
100.91	102.79	96.073	103.15	97.769	102.08	99.301	100.48	98.144	104.59	95.807	102.73	102.17	102.24	96.192	90.62	92.432	99.013	96.22	105.02	103.72	100.99	95.289	101.94	86.287	100.71	89.767	97.95	100.17	98.381	99.746	92.587	92.369	95.028	96.033	99.805	101.86	98.539	96.954	97.533	100.12	100.32	101.87	97.264	100.66	101.08	103.02	98.675	93.137	96.445
107.14	109.46	106.71	111.27	108.05	118.49	103.86	96.915	110.61	110.17	107.43	111.88	105.35	110.36	104.43	105.89	103.42	102.56	106.1	115.03	101.9	105.11	110.77	101.76	104.93	103.87	108.71	104.95	104.43	94.551	102.34	107.3	112.88	110.68	103.01	103.21	99.929	102.97	105.03	105.4	100.29	107.56	106.2	109.75	108.36	97.408	104.83	106.32	106.02	115.54
99.212	109.57	103.99	101.88	109.07	100.92	100.86	102.55	108.43	108.45	101.64	99.102	103.88	100.81	101.13	107	106.91	102.91	102.51	97.561	98.372	101.9	105.63	106.08	97.351	111.79	103.78	104.95	98.175	108.09	98.602	101.86	100.76	96.134	103.87	102.76	104.8	110.63	103.56	107.37	105.32	103.16	110.18	103.62	104.23	100.95	97.131	105.84	100.79	103.93
93.197	102.19	105.47	106.59	102.48	100.88	109.61	111.42	111.48	108.07	107.13	100.1	97.428	105.33	106.36	101.59	120.05	113.72	108.51	108.47	104.86	106.12	101.54	116.12	104.02	101.92	99.412	111.71	107.55	100.49	101.36	108.22	105.05	106.3	99.121	103.99	113.72	104.7	97.932	109.01	102.3	99.17	109.51	103.03	103.01	96.745	104.39	107.59	110.9	114.17
99.658	103.97	107.3	105.58	112.35	116.41	108.12	112.97	103.59	100.18	100.37	104.7	107.22	104.83	111.27	107.79	109.22	108.74	98.564	110.02	110.25	100.16	115.42	112.68	103.69	111.76	96.781	110.28	107.54	109.91	110.83	112.7	103.92	101.64	111.2	104.83	111.22	105.76	103.17	106.19	110.37	108.58	108.42	106.15	114.03	110.93	99.9	107.99	105.23	108.24
95.693	101.11	108.54	102.54	107.54	106.68	105.49	110.84	98.193	102.93	104.05	110.4	104.25	100.73	108.09	101.93	103.37	110.39	105.35	98.974	100.28	110.89	110.02	104.3	112.93	110.02	104.42	112.79	104.66	104.03	106.92	102.06	101.02	100.56	107.3	108.72	116.36	112.03	103.36	105.35	103.11	106.84	92.735	108.04	109.61	103.54	113.04	105.08	105.78	107.38
108.52	117.56	117.65	103.29	108.49	108.69	106.73	98.8	107.83	110.17	105.32	107.39	115.77	117.37	106.56	107.15	110.12	110.01	100.49	112.45	108.89	106.61	109.69	105.23	110.97	107.02	110.09	110.64	98.686	113.28	102.27	107.44	114.06	109.88	107.54	119.62	109.2	108.66	109.7	108.83	113.82	113.53	109.43	110.69	114.32	113.75	113.85	113.68	118.09	105.15
113.89	113.18	107.68	106.01	104.19	100.97	103.5	108.06	105.95	110.11	114.53	114.55	112.81	114.7	103.41	107.95	104.28	110.64	112.01	108.15	107.88	106.99	112.88	111.27	104.31	103.89	110.23	111.07	109.36	115.86	107.37	93.352	109.02	105.84	98.314	107.36	108.62	115.05	104.01	111.24	110.18	108.89	106.1	107.97	111.81	106.77	101.13	99.416	105.56	115.52
96.836	98.794	105.32	102.58	96.478	101.89	88.471	96.231	98.266	93.605	105.11	96.953	97.63	87.636	93.049	95.523	97.008	103.08	100.66	99.865	95.068	98.004	101.13	107.08	102.31	100.07	96.468	101.78	94.412	97.282	102.07	101.31	101.08	94.756	93.441	94.284	99.014	94.397	91.555	103.57	109.36	98.999	98.836	94.772	89.757	94.68	100.47	101.36	102.23	98.8
101.69	108.85	107.11	97.536	105.28	97.358	104.33	104.22	99.168	109.32	105.94	103.45	101.28	109.82	105.27	102.95	101.15	102	108.41	98.925	96.232	106.34	106.89	112.02	101.58	107.56	101.2	106.98	101.89	93.591	100.77	99.443	104.86	114.99	99.73	106.89	101.39	108.67	101.23	97.911	106.71	96.774	110.3	103.3	101.48	100.69	108.89	109.24	105.7	107.07
107.35	111.28	96.173	109.58	106.75	105.15	102.92	108.24	108.92	111.3	105.06	111.44	110.87	105.48	99.388	106.95	103.86	112.8	112.34	108.06	115.58	98.781	110.5	113.96	106.82	108.9	110.83	103.86	114.07	109.15	103.13	113.59	97.941	110.58	105.44	108.54	106.96	113.9	110.64	114.73	103.84	112.02	109.73	107.83	106.18	102.1	105.63	110.94	99.476	107.33
109.47	101.01	107.91	104.51	106.64	105.72	108.88	103.68	102.43	106.76	112.44	99.129	102.93	102.62	101.47	101.57	101.4	106.71	114.68	109.88	111.79	111.52	101.08	99.236	109.71	100.19	105.88	109.48	109.34	112.46	104.83	118.66	104.76	107.39	100.07	109.98	102.65	96.356	107.32	99.36	99.071	112.48	96.241	115.97	104.81	101.08	114.15	106.41	109.79	96.755
105.54	108.08	99.754	97.187	106.86	97.414	108.46	109.71	106.27	109.54	108.21	103.99	111.04	114.63	116.12	111.14	111.06	106.36	105.12	99.025	103.58	105.3	111.53	112.69	100.88	112.07	106.89	101.44	109.78	101.94	106.08	104.27	111.65	103.75	109.03	106.95	105.63	106.97	107.96	107.2	100.18	108.26	111.79	102.12	108.27	104.29	111.54	114	106.9	104.92
93.374	104.63	100.38	97.432	100.77	100.28	106.22	97.359	91.052	112.1	97.407	94.579	98.184	101.49	96.875	94.561	102.96	95.167	93.436	96.945	98.732	92.075	95.762	90.409	97.433	100.1	96.423	103.21	95.498	100.7	106.11	111.22	94.083	94.391	101.02	96.696	109.72	91.553	105.49	104.27	102.63	98.923	103.19	99.9	103	94.595	101.66	96.794	96.69	94.383
111.11	109.48	117.41	102.91	103.97	110.64	112.05	108.62	107.49	98.194	104.5	108.61	107.08	110.31	111.88	102.69	115.15	108.54	110	112.64	112.84	107.71	111.67	113.89	114.9	112.17	108.75	110.73	102.66	110.96	113.44	112.82	118.12	117.78	107.22	106.92	107.91	107.05	111.82	115.87	105.81	99.388	107.99	110.46	113.49	112.69	109.45	103.93	108.14	106.91
90.563	99.531	100.39	116.41	97.562	99.404	97.559	89.479	97.063	105.1	100.31	103.11	111.13	100.44	92.268	91.517	101.59	106.82	106.01	99.269	102.25	106.21	92.526	96.791	92.634	100.28	98.665	101.88	105.87	108.9	99.372	99.26	96.899	102.11	96.003	96.938	98.977	98.261	96.222	94.528	103.46	103.14	103.75	100.25	107.99	109.37	99.865	98.837	90.447	111.72
108.61	104.22	103.64	110.92	109.32	105.33	108.92	105.84	108.71	109.16	104.9	104.87	109.68	103.35	110.16	107.73	101.95	96.887	108.31	106.2	97.373	106.85	107.69	108.86	113.67	106.11	109.28	94.98	104.5	100.83	104.1	111.08	106.46	105.74	101.09	101.68	104.92	100.84	108.07	113	95.62	98.777	102.29	103.02	104.09	96.228	103.47	103.32	107.97	112.01
101.77	101.93	98.272	95.153	101.96	88.58	97.152	99.932	101.83	100.03	94.565	89.643	97.823	94.437	96.28	100.43	93.42	100.86	102.98	97.61	97.581	99.926	94.162	105.53	97.11	87.646	97.093	106.2	99.532	102.47	96.068	101.56	106.44	96.327	93.064	93.905	104.32	103.02	103.82	98.133	91.795	91.582	99.34	95.772	93.72	100.11	103.22	92.031	98.811	101.87
113.18	114.44	100.66	103.97	104.36	102.7	99.927	113.11	104.35	108.03	102.48	112.34	115.98	113.77	105.96	104.14	107.73	105.27	117.87	102.83	101.45	103.43	97.308	106.15	107.94	108.29	103.57	111.6	110.47	95.942	106.26	108.14	103.28	107.12	107.66	112.96	111.95	103.62	112.5	111.35	104.52	99.915	108.05	105.91	109.09	103.06	111.05	112.42	112.74	106.1
107.97	102.7	105.49	107.01	106.65	114.34	115.16	98.771	108.44	108.85	107.8	105.8	114.46	110.44	117.96	104.32	107.6	105.56	109.06	102.93	107.67	108.42	107.89	117.17	112.32	111.88	110.94	108.79	114.51	100.45	108.44	110.91	108.59	100.89	114.21	103.34	101.38	105.07	95.065	110.68	105.18	118.54	106.76	113.16	107.72	101.44	115.53	107.87	98.291	111.05
98.959	100.08	111.99	105.73	96.286	105.85	108.55	103.54	106.75	98.45	107.28	111.35	104.36	101.65	111.67	105.74	104.1	106.73	111.37	105.78	99.936	110.05	101.52	103.61	109.81	100.59	106.32	104.18	104.71	101.31	107.94	104.73	107.26	102.99	102.29	99.582	108.53	102.98	101.34	112.35	112.5	103.82	104.64	104.69	109.27	98.847	96.521	113.45	113.39	109.17
104.41	115.14	107.83	102.97	105.91	106.45	104.75	100.89	105.29	106.14	107.42	102.03	105.6	112.49	112.02	107.96	105.47	109.35	101.5	99.563	91.764	102.66	93.307	99.424	110.09	117.16	100.76	104.67	102.85	109.96	99.583	111.46	105.03	109.32	108.36	106.29	99.641	108.36	101.52	105.83	98.373	111.05	107.22	111.46	102.62	103.84	104.88	108.1	110.83	109.33
99.488	103.87	108.54	117.78	99.635	112.44	108.72	106.11	103.56	108.21	107.52	107.17	110.81	105.66	104.05	104.83	117.82	105.76	113.8	114.66	115.65	107.77	107.18	105.76	103.6	99.692	111.74	107.76	99.974	109.89	107.77	111.81	114.83	104.15	102.24	112.49	102.74	105.62	96.27	104.09	94.68	108.08	105.46	111.52	101.6	107.8	108.72	116.37	109.55	106.66
115.88	110.58	106.77	106.72	106.69	113.42	96.152	113	106.38	106.71	111.91	108.13	112.37	105.8	105.39	101.96	109.16	107.08	102.21	104.99	104.79	100.34	107.63	114	108.3	118.03	111.17	112.68	113.08	108.46	107.56	115.97	105.41	102.43	104.15	106.28	107.04	108.42	111.92	108.14	102.78	111.64	93.326	113.83	106.08	106.01	111.71	106.55	109.41	112.89
107.02	106.51	104.27	97.987	101	106.3	97.221	103.65	102.63	114.63	100.47	105.03	97.472	96.757	99.512	110.95	105.72	102.72	108.54	119.17	97.491	104.11	107.91	98.812	103.39	104.02	105.45	100.21	102.77	103.99	103.51	106.79	114.22	102.6	106.4	107.73	105.45	102.47	108.26	104.31	102.66	100.7	98.703	116.23	97.464	113.23	105.67	111.44	99.827	101.59
109.28	101.59	115.2	108.41	103.86	114.57	113.77	107.94	112.19	110.48	108.98	98.641	104.26	108.3	109.26	113.45	108.79	109.06	109.02	104.28	116.53	115.32	111.02	102.57	111.45	112.36	112.94	108.36	107.54	109.19	99.624	100.06	104.98	98.001	112.87	99.089	94.676	107.24	109.23	102.52	106.82	104.66	109.6	98.908	101.8	113.67	110.17	106.78	106.3	114.67
100.42	112.27	102.69	107.55	110.67	112.86	103.22	113.07	118.19	104.49	108.74	103.05	109.8	108.01	99.132	104.66	108.07	104.47	118.62	113.45	115.12	111.93	102.18	97.675	111.55	110.36	122.79	113.28	109.75	114.83	99.729	102.57	102.34	113.23	108.31	98.77	106.01	121.9	112.97	111.11	113.96	91.994	111.83	113.39	110.17	101.57	104.82	105.4	95.658	105.41
101.77	91.979	99.469	96.372	98.101	100.3	82.016	88.28	95.394	105.39	88.593	93.613	91.389	101.23	92.377	100.26	91.56	99.388	96.004	97.033	103.06	100.29	105.7	95.647	98.487	93.569	95.693	94.731	93.851	92.13	102.76	89.659	96.576	101.81	92.55	90.123	97.628	101.56	89.503	100.45	101.34	97.205	95.843	99.918	104.57	96.41	92.951	105.02	99.143	99.788
98.182	111.74	99.893	101.79	111.15	107.15	99.678	107.16	106.07	103.5	115.31	111.95	106.32	104.9	100.63	103.34	111.23	113.58	107.35	112.26	114.14	108.68	113.04	101.74	97.076	106.13	102.39	107.31	103.53	113.57	111.77	103.17	107.56	106.99	102.08	104.29	108.14	112.38	112.23	109.08	101.15	107.42	106.18	118.25	113.66	105.03	105.32	113.66	109.7	105.99
115.38	115.94	106.69	102.13	118.21	108.41	106.12	102.22	101.87	100.6	121.59	99.15	106.38	111.05	107.58	107.52	108.21	115.51	99.487	107.47	94.925	102.58	103.68	108.34	108.44	103.11	102.75	106.54	109.62	105.35	106.12	101.37	110.88	100.42	104.91	108.09	112.41	104.48	109.42	104.8	100.8	112.96	113.14	106.04	111.56	108	105.52	113.41	105.81	98.091
94.316	102.27	102.57	92.086	95.812	97.784	97.074	84.602	99.067	99.368	97.736	95.393	97.881	106.7	95.911	101.69	98.035	97.832	100.83	85.656	93.546	98.731	100.12	96.839	108.63	86.995	100.78	98.838	99.683	92.694	101.86	102.28	98.573	97.983	101.07	99.167	92.686	95.666	101.57	98.683	90.209	92.626	102.65	104.21	105.12	103.36	102.53	100.64	98.094	94.227
111.8	118.23	107.11	98.573	106.72	105.76	109.85	114.98	111.04	100.43	114.56	109.3	115.22	107.69	108.73	103.9	109.61	112.57	106	104.97	117.26	104.75	109.42	106.97	110.23	105.21	101.25	104.3	104.22	99.98	115.71	111.97	98.702	112.28	111.13	113.83	101.37	118.78	106.23	102.02	103.85	106.2	113.05	100.08	107.2	104.11	104.61	108.92	111.94	100.95
104.82	112.5	107.17	108.83	105.29	113.04	100.6	113.22	114.08	106.02	106.11	109.72	114.48	106.83	106.93	110.97	109.43	112.82	111.88	112.21	106.8	107.7	108.83	104.62	109.68	118.09	104.15	109.04	110.51	101.92	110.41	103.22	115.33	108.01	113.93	105.02	106.42	110.93	101.68	107.76	116.9	107.01	104.52	112.68	108.62	111.05	114.94	114.05	104.68	105.85
105.55	108.88	104.24	105.6	115.81	116.68	109.56	108.89	105.31	116.22	114.41	110.68	105.8	112.36	109.87	109.8	116.65	113.93	107.84	101.53	111.2	110.79	114.69	110.12	105.22	112.72	104.32	107.14	96.892	106.61	103.3	104.32	98.591	107.09	107.37	112.33	114.6	112.62	106.32	108.15	107.54	106.99	106.17	100.08	108.26	112.35	116.78	104.62	114.16	108.25
112.67	99.668	108.3	115.33	103.85	95.816	102.96	99.245	102	100.86	101.08	101.23	101.54	106.31	95.276	109.4	106.26	111.92	110.3	102.92	103.9	108.09	104.91	114.08	107.87	106.11	111.76	114.49	106.39	106.79	107.78	114.09	104.89	110.66	111.08	114.33	104.37	102.75	109.29	111.47	109.44	104.71	102.81	106.51	107.35	109.62	106.63	107.98	116.42	112.33
110.25	109.65	102.85	109.41	104.61	100.86	104.88	101.25	97.839	103.35	103.18	109.55	119.65	103.91	105.4	104.86	105.92	101.15	101.22	109.78	108.2	113.44	110.27	106.12	104.76	104.67	106.02	109.27	98.585	96.473	104.05	107.1	103.42	111.82	98.551	103.73	103.31	106.22	103.78	95.353	117.2	116.37	101.75	97.631	108.17	104.59	111.18	94.528	98.62	106.08
103.66	98.25	98.896	105.14	104.45	112.18	108.68	103.81	98.991	108.79	113.68	100.45	101.14	102.79	100.96	109.85	110.93	113.01	107.69	104.27	104.78	116.19	102.07	108.72	98.531	109.46	103.63	101.62	108.49	99.376	107.35	105.19	103.66	103.84	108.67	106.59	101.14	104.37	101.82	105.25	106.23	98.413	104.2	109.11	105.74	96.249	111.27	106.42	108.15	103.85
115.74	111.16	105.08	104.06	107.43	107.63	109.64	110.28	111.93	107.01	111.01	112.57	110.45	106.62	99.094	99.829	101.24	110.84	110.15	107.11	103.14	107.44	110.66	97.116	101.06	111.65	108.52	103.67	103.73	113.58	105.28	106.82	110.67	110.88	111.21	107.44	113.92	105.5	111.87	112.92	106.3	118.06	106.3	113.77	104.42	109.58	105.82	111.23	111.3	106.62
105.12	113.64	111.01	109.23	101.87	100.4	112.16	98.242	107.92	105.71	109.65	105.02	113.81	100.25	111.35	100.2	103.02	101.94	107.8	101.09	102.42	110.55	95.647	110.39	104.34	111.3	113.38	102.02	109.05	107.92	95.659	104.7	98.582	100.87	107.06	107.96	108.4	100.84	107.65	103.37	106.95	111.84	116.22	109.6	111.64	107.18	104.77	111.55	102.84	107.46
103.06	107.78	109.54	110.7	107.37	100.4	105.54	104.24	106.35	105.26	110.34	107.71	109.63	104.55	109.63	110.37	105.25	109.31	113.39	101.91	103.64	107.99	106.72	101.62	107.25	101.19	102.02	117.43	101.34	108.7	104.49	107.02	107.35	115.92	106.78	106.34	108.75	105.25	108.75	108.44	119.99	97.158	102.11	105.56	105.38	95.298	101.05	101.35	109.73	110.1
110.48	117.89	111.94	106.89	106.95	109.67	103.36	107.29	111.67	114.53	112.55	108.48	108.63	115.62	107.42	114.4	98.895	111.82	108.78	106.46	115.3	109.74	109.33	118.7	113.26	93.379	106.29	107	109.48	111.13	110.2	109.93	107.71	114.05	107.27	109.14	113.07	115.18	106.86	102.21	104.42	113.2	119.49	107.94	112.68	111.85	112.04	119.66	109.42	116.22
109.11	111.19	119.32	116.03	108.9	113.71	108.34	111.22	107.97	105.87	104.81	109.77	104.35	99.305	112.53	111.76	101.92	103.21	110.15	102.16	111.78	109.15	103.61	102.27	114.69	106.73	105.35	104.68	106.69	109.47	105.36	101.45	102.25	110.64	105.61	110.74	107.12	113.72	110.01	103.33	111.36	100.49	100.59	107.06	109.37	104.27	108.48	102.55	113.29	108.38
105.81	101.32	112.84	109.29	112.06	110.98	104.96	108.59	109.04	105.51	109.72	110.3	107.59	111.73	113.46	122.72	109.77	99.406	111.19	113.2	112.53	108.08	109.96	114.64	111.73	107.18	110.97	115.11	115.46	113.11	109.47	111.61	120.66	99.49	108.65	111.54	113.03	114.68	103.77	106.07	113.4	108.71	110.25	115.62	113.02	111.13	113.64	112.77	110.6	108.81
113.75	105.87	108.79	103.4	106.17	104.67	108.91	108.41	106.91	114.17	104.49	108.18	104.86	109.19	113.14	106.11	106.24	103.72	109.13	102.54	120.07	101.91	108.92	116.27	113.37	106.02	107.08	113.78	120.62	106.43	119.56	107.17	107.86	110.61	108	118.1	111.19	104.17	118.56	110.21	107.03	107.35	100.43	115.34	109.34	114.73	111.81	113.4	109.61	110.72
109.46	112.82	115.06	107.3	103.73	110.44	105.32	100.63	102.37	103.1	105.31	97.469	105.01	109.65	106.07	104.3	103.38	101.38	105.2	100.76	106.14	108.27	111.17	105.91	98.021	107.76	102.89	99.075	105.56	105.36	115.52	109.4	97.903	105.97	104.13	111.76	106.55	111.84	103.22	104.35	102.05	114.09	103.43	110.22	98.512	109.62	106.66	99.319	103.19	117.2
100.26	96.71	94.015	99.156	104.2	105.54	98.857	98.507	103.33	107.22	104.41	104.75	102.93	101.37	105.15	108.56	96.851	98.855	93.054	92.387	103.17	103.75	101.29	105.64	105.07	102.21	100.51	99.097	108.18	99.417	100.16	101.45	105.89	101.1	91.312	109.41	95.902	98.288	98.365	101.09	112.97	107.25	99.727	102.14	97.362	104.5	106.4	100.27	107.41	103.23
103.14	107.06	102.28	92.232	99.788	96.061	99.184	105.37	92.654	101.26	92.067	112.14	105.39	108.46	96.922	101.74	93.693	103.52	95.269	95.649	105.73	106.9	98.098	105.78	102.26	104.5	103.8	96.58	102.26	98.042	105.28	94.687	97.178	105.79	98.343	95.907	97.5	112.01	104.37	103.31	102.61	97.047	107.86	104.74	100.26	96.802	100.68	92.196	104.9	95.559
119.62	113.61	121.79	103.91	100.48	112.36	110.48	102.59	108.96	115.72	98.011	99.696	108.71	108.93	112.81	112.25	109.19	108.33	105.46	105.49	107.26	109.19	117.92	112	110.54	115.02	108.32	108.78	107.96	121.45	109.47	104.38	109.32	104.63	112.63	117.03	108.66	103.51	115.26	107.35	111.06	111.53	104.03	101.24	104.4	105.57	120.31	106.78	114.55	106.35
104.61	113.67	109.17	100.82	106.01	102.15	110.27	107.41	103.85	106.96	105.94	103.65	103.71	109.18	105.59	102.87	109.39	113.77	106.36	102.58	105.44	106.2	97.742	106.37	104.83	102.06	102.37	115.27	107.27	103.7	113.29	108.16	103.65	96.004	100.68	110.58	107.84	104.74	106.8	100.15	109.37	98.495	101.64	114.93	107.39	114.45	107.27	109.15	110.01	104.9
94.023	95.053	102.17	100.32	99.227	103.08	100.51	95.705	90.503	99.188	95.513	97.977	100.18	101.29	91.035	101.14	99.953	106.05	96.577	98.705	95.254	93.219	97.081	91.276	100.81	103.87	102.78	102.51	105.41	99.256	93.517	95.341	103.96	97.253	92.064	101.96	97.32	97.639	97.974	93.855	99.274	110.1	107.2	90.227	100.41	94.27	95.327	98.778	102.24	104.19
107.24	103.67	107.51	98.119	104.68	106.09	107.46	102.88	106.65	94.229	106.36	99.932	104.46	93.73	113.36	115.77	114.97	118.56	107.26	102.58	109.78	101.2	108.91	105.84	95.136	108.68	95.842	116.79	102.45	103.96	102.27	105.36	101.43	103.46	100.25	109.71	107.92	103.39	107.04	103.14	104.41	104.37	108.03	100.05	106.5	100.77	99.621	99.168	104.75	107.95
109.17	103.84	102.63	102.88	99	106.42	110.19	111.13	108.23	101.43	105.44	92.351	112.64	107.85	111.62	101.04	103.66	102.52	105.14	112.62	104.48	104.8	107.27	103.62	99.81	107.04	109.27	105.94	108.41	101.94	99.349	113.92	100.32	103.63	112.41	100.43	107.41	107.34	108.18	101.32	107.19	100.14	117.22	104.16	101.29	107.74	107.38	106.63	113.11	110.76
105.71	108.64	116.18	109.3	99.695	102.77	102.55	102.98	108.18	111.4	109.55	112.91	109.47	110.75	111.29	106.55	116.49	109.14	103.2	103.99	105.99	105.45	106.05	110.09	106.01	105.01	115.82	103.77	108.29	117.78	104.96	97.957	110.95	107	108.8	111	115.98	109.53	105.1	112.68	100.99	107.93	110.02	99.673	106.6	114.68	110.25	111.33	117.96	111.49
102.97	100.82	99.198	100.76	100.93	111.37	116.3	105.41	106.76	108.05	104.71	102.95	109.77	115.39	112.03	105.43	107.86	112.39	111.94	108.61	106.73	107.69	117.39	97.541	109.58	99.704	106.85	115.23	104.76	107.21	108.78	107.74	103.07	105.51	101.42	97.643	111.1	97.756	118.3	100.84	97.279	97.224	112.81	100.18	110.74	110.27	107.73	107.51	101.44	108.01
98.975	104.27	104.3	96.398	100.16	87.03	87.123	93.481	100.55	102.16	98.567	101.63	95.66	91.901	104.91	97.911	100.5	96.491	98.606	98.133	96.769	98.186	102.33	101.45	104.2	109.3	95.893	97.678	107.68	92.843	98.714	97.933	107.01	96.311	82.611	98.288	92.596	101.68	95.916	88.838	105.87	99.652	96.218	97.128	95.245	106.69	104.95	93.167	108.09	90.638
113.85	113.72	108.93	111.11	105.83	108.85	111.58	112.33	102.37	113.54	115.33	105.37	116.68	105.57	101.52	113.76	109.33	114.52	108.21	110.16	110.27	110.87	110.77	98.173	112.53	110.49	112.03	103.5	105.53	112.91	94.882	103.96	114.16	115.61	117.95	114.81	101.39	109.45	112.96	113.52	123.26	112.53	112.83	106.54	111.01	106.59	113.19	110.41	111.52	112.77
112.21	109.28	110.45	112.35	111.22	111.21	109.7	107.04	114.45	102.02	111.96	114.61	121.13	104.05	113.95	104.51	115.88	104.64	104.21	107.35	112.37	106.62	108.44	98.222	104.12	110.84	115.53	117.87	103.37	104.57	115.1	113.18	110.99	105.87	97.92	108.13	108.89	106.33	103.32	95.562	107.07	109.73	105.75	112.94	115.46	122.71	109.61	102.13	112.04	116.11
88.165	108.48	99.454	97.606	93.675	92.684	99.324	92.438	98.372	111.79	95.878	95.263	100.32	104.17	110.15	96.653	96.69	98.966	98.312	100.25	101.11	100.74	100.96	96.649	96.849	101.55	104.05	97.681	98.875	95.419	103.94	89.941	99.517	93.546	98.825	92.796	102.66	98.451	87.623	101.93	101.17	90.921	107.77	95.174	92.307	83.481	108.65	80.137	102.24	106.01
113.91	112.56	100.26	105.15	105.72	107.08	107.88	114.91	107.22	98.523	105.37	104.42	101.86	106.53	100.74	103.23	110.16	114.88	105.83	108.27	113.51	110.54	108.53	99.158	103.24	104.34	107.44	116.27	114.64	103.39	113.47	106.74	105.42	111.3	101.62	115.71	113.58	111.73	107.24	114.18	111.5	106.1	110.99	120.74	104.51	104.99	105.17	117.29	104.8	106.05
109.08	108.61	112.91	110.37	101.41	103.09	109.78	103.05	100.66	107.22	105.45	107.3	100.6	105.33	96.64	100.1	102.31	100.2	112.86	107.65	101.59	107.03	105.53	108.59	114.1	109.02	99.52	100.79	100.12	105.94	115.15	106.44	104.01	107.17	102.53	117.06	97.578	101.29	106.78	111.84	98.603	104.41	108.06	110.97	101.39	110.17	98.141	103.8	112.45	106.62
113.41	106.21	103.17	113.94	111.85	107.48	97.036	105.86	104.17	104.65	101.55	103.54	111.68	111.64	108.58	103.79	103.48	114.31	112.88	110.88	102.56	109.5	112.65	107.65	111.56	115.54	109.5	115.06	112.02	114.7	105.57	111.16	100.98	94.762	108.46	112.73	103.45	107.19	107.05	100.46	113.67	101.42	115.45	101.49	117.64	110.32	112.57	110.36	104.03	107.73
98.333	103.16	95.462	97.735	101.32	101.52	99.037	102.85	107.13	95.296	94.017	91.449	103	102.85	100.28	99.288	95.187	103.86	98.033	100.14	95.858	97.207	101.02	106.93	109.52	97.297	102.62	96.136	96.031	100.5	98.053	102.09	104.12	96.346	102.51	101.63	94.282	102.38	106.55	95.578	95.088	92.626	93.85	88.997	105.29	98.852	96.706	86.924	101.97	97.646
102.23	107.19	91.052	102.96	103.75	106.77	92.708	103.3	102.47	95.133	95.455	101.04	102.22	101.41	108.46	101.1	105.55	102.78	91.469	111.27	96.567	95.472	102.15	102.59	91.862	96.864	98.146	98.756	101.47	112.34	94.928	102.69	102.18	102.89	93.921	99.352	97.183	100.62	100.56	100.26	101.59	100.32	109.34	103.4	98.682	103.92	109.45	98.512	104.49	99.108
113.11	114.02	102.75	108.51	108.62	104.7	98.09	103.83	98.678	106.02	96.146	116.53	105.45	105.68	104.36	109.32	113.94	103.99	107.5	112.16	108.09	106.03	110.64	111.87	109.43	116.82	107.53	105.74	113.75	115.06	118.69	112.3	108.87	110.09	104.78	103.85	100.76	101.37	105.75	119.34	100.28	104.64	106.05	118.74	114.68	113.3	108.41	112.01	103.47	117.13
101.43	97.731	102.02	103.44	98.128	99.602	99.416	98.979	104.96	87.662	103.23	95.4	100.02	92.989	100.11	97.721	95.821	95.004	101.89	100.14	89.352	103.07	97.11	93.122	93.114	104.44	101.65	94.392	88.124	100.62	99.392	85.185	110.13	104.02	89.271	104.41	100.39	92.057	95.529	97.545	103.92	94.769	92.6	98.45	97.827	88.451	88.357	106.8	94.278	98.383
116.34	104.89	102.42	118.11	110.17	103.55	109.84	110.35	108.42	97.859	107.56	114.92	119.15	104.85	114.67	106.41	105.45	113.64	104.17	104.77	103.26	101.47	101.58	103.38	110.38	100.52	120.61	111.97	112.78	108.74	109.5	105.7	110.5	111.06	105.15	110.39	117.8	101.04	100.08	108.42	110.39	102.71	100.99	108.86	108.6	109.66	112.82	111.78	113.6	99.341
102.56	105.87	96.166	102.11	107.75	101.42	97.337	99.056	99.807	103.36	98.743	100.55	96.213	99.881	111.76	107.38	102.71	93.805	96.44	103.52	91.752	102.05	104.69	107.22	102.66	100.87	108.58	111.92	96.25	103.54	99.113	98.165	97.897	101.46	96.066	101.12	98.25	106.95	99.247	96.185	100.31	102.83	101.9	94.302	105.22	109.42	105.33	105.24	104.47	101.34
98.497	102.63	110.27	101.99	106.85	106.47	102.03	106.46	95.14	108.36	101.19	112.28	107.53	105.48	108.9	108.87	119.68	103.48	103	101.52	104.86	100.83	100.44	108.3	109.36	105.81	104.4	100.11	100.17	110.5	103.77	94.143	109.77	105.26	115.42	103.66	105.47	101.88	94.827	107.66	101.05	106.97	109.18	111.96	101.08	108	112.48	95.962	110.04	107.52
108.13	106.56	109.64	103.86	108.22	104.89	106.73	112.21	109.72	109.75	109.15	107.36	108.75	104.95	107.01	110.12	118.66	113.12	101.4	113.95	112.42	113.88	106.09	105.15	107.47	101.21	118.43	107.82	108.66	104.06	103.37	99.168	111.8	102.43	106.89	112.97	118.79	109.14	104.84	117.94	103.45	102.72	106.72	108.4	103.77	107.34	110.75	108.56	109.36	113.94
100.46	104.81	102.8	107.88	107.46	120.86	110.7	108.17	106.14	106.12	98.983	107.09	106.36	108.67	107.17	104.21	102.95	107.24	95.424	105.78	103.63	107.82	108.22	103.17	99.256	109.69	104.65	106.3	107.37	108.16	103.65	107.52	108.64	118.32	104.1	100.08	97.272	112.67	105.68	105.16	110.46	111.7	108.51	108.61	104.43	103.8	109.59	106.87	108.24	102.89
105.29	95	114.39	112.56	106.9	103.66	110.76	110.44	108.82	107.65	106.74	108.73	98.488	103.57	114.94	102.16	112.79	112.75	111.4	112.19	109.28	114.25	104.23	107.5	103.78	106.68	116.34	95.772	105.51	98.16	115.95	109.5	114.08	102.35	106.25	95.881	110.64	103.17	105.41	109.66	112.12	112.1	108.89	103.18	102.56	107.92	111.83	112.1	115.36	105.07
101.62	101.86	107.48	88.632	114.48	103.05	104.68	100.24	99.255	111.2	106.99	107.93	109.8	106.64	103.62	101.07	106.37	100.1	99.276	103.5	112.4	109.29	105.05	113.41	105.7	109.61	99.9	108.29	108.68	106.15	102.04	111.38	104.24	111.46	111.05	95.902	111.24	112.87	97.679	106.31	106.09	114.74	104.94	107.1	104.28	105.07	110.79	94.681	113.32	106.56
104.92	101.45	109.37	115.81	98.048	114.02	109.24	116.65	117.43	103.92	111.38	113.44	111.86	100.39	106.09	109.14	105.05	102.75	111.38	110.45	108.08	106.19	110.98	108.53	110.07	102.88	111.78	104.68	102.36	114.23	105.26	115.78	116.69	109.89	109.83	103.32	108.82	107.96	109.47	106.11	104.24	116.01	106.53	107.92	102.58	117.68	112.43	102.88	104.2	110.17
109.95	113.06	100.86	115.13	100.09	104.66	102.46	100.11	104.35	99.649	102.1	108.26	106.52	110.24	105.44	112.46	99.771	98.992	100.45	96.536	106.06	104.95	108.89	109.05	108.74	101.29	113.79	99.746	105.18	104.43	104.94	104.67	103.08	98.888	108.2	108.23	111.7	106.98	98.342	110.43	104.28	100.65	102.74	108.86	109.85	114.37	107.99	92.909	110.41	100.32
107.09	113.16	108.24	117.49	110.67	104.83	105.77	112.06	104.81	109.19	111.2	108.89	111.27	101.62	112.94	108.43	111.43	105.32	114.47	109.95	98.356	109.76	105.86	110.46	102.58	116.09	102.64	111.91	104.5	110.33	110.74	104.93	103.21	102.59	106.65	111.91	106.88	116.39	107.53	103.74	115.14	111.66	110.15	105.49	110.85	115.75	105.51	110.83	112.59	113.28
109.02	110.08	99.289	98.949	110.35	110.46	107.87	103.02	106.35	104.81	109.05	104.59	98.303	102.58	102.33	109.39	97.738	102.47	101.96	103.41	108.17	99.415	105.97	112.3	107.19	105.42	105.08	94.138	125.64	102.64	114.66	115.21	109.67	108.4	102.65	119.77	95.551	101.12	107.22	108.07	97.474	114.02	105.49	105.87	105.71	114.4	103.87	97.762	110.23	97.082
109.4	108.98	104.26	100.74	107.26	104.66	106.06	104.3	109.26	106.53	92.012	100.17	109.44	112.21	104.91	100.42	109.4	107.26	95.212	112.11	104.83	106.72	110.14	107.47	115.01	101.45	111.4	96.764	107.6	106.69	111.03	105.2	109.31	106.25	112.34	107.51	108.4	112.38	102.97	97.874	107.38	103.6	110.81	98.719	104.62	112.38	112.7	111.08	108.35	113.75
106.74	103.48	108.83	107.46	113.27	109.55	110.2	102.4	101.27	111.8	111.23	103.71	106.67	106.08	101.78	108.79	103.27	115.17	100.5	102.29	108.06	104.28	109.46	104.05	96.011	103.51	109.63	118.44	112.59	107.54	109.85	110.72	103.04	101.63	104.11	100.03	107.85	109.64	108.66	101.39	101.23	96.328	112.25	96.279	107.97	99.2	103.09	100.62	103.92	104.99
105.51	105.1	102.32	111.9	103.81	104.23	97.092	105.18	98.43	109.31	113.2	112.6	107.75	107.9	102.93	104.62	108.87	109.32	102.54	103.6	107.89	105.69	107.48	106.44	103.27	102.84	111.8	105.32	109.81	102.03	107.55	105.08	107.06	101.24	102	101.94	104.23	108.3	110.5	107.34	102.34	103.33	115.72	104.33	104.1	110.12	108.95	97.575	103.21	102.85
101.2	107.03	114.72	98.831	107.36	111.01	113.32	97.688	109.99	121.06	102.88	108.21	103.55	104.8	116.74	108.64	103.16	107.41	102.8	107.91	103.57	103.06	111.44	106.81	102.07	100.45	102.11	111.67	107.92	105.3	99.997	105.92	102.55	117.08	111.43	114.65	106.86	103.12	105.52	100.14	103.61	102.85	103.79	118.75	106.62	103.78	99.355	106.77	109.66	106.92
95.587	105.53	110.63	109.52	104.94	106.88	99.184	112.87	111.13	120.67	103.85	108.13	109.36	112.17	111.03	115.78	105.47	117.14	113.61	104.04	105.4	117.97	111.08	106.64	106.53	106.44	114.15	113.62	108.87	102.2	104.57	114.75	114.08	111.32	113.26	103.25	108.08	110.19	103.75	106.22	115.16	115.07	112.85	107.14	111.8	108.79	113.4	103.8	113.38	114.55
105.8	106.35	103.52	99.643	103.58	106.53	102.22	111.12	101.39	113.66	104.5	109.78	102.14	111.13	101.81	108.36	103.25	105.3	109.61	107.08	108.34	110.68	107.77	98.686	109.51	96.511	102.16	104.78	114.84	101.95	103.37	108.12	101.97	107.66	97.416	111.36	102.53	115.17	107.5	109.93	112.35	106.22	102.45	99.402	102.56	97.314	107.66	106.22	107.6	107.77
107.93	100.43	112.02	115.83	107.35	116.04	112.79	112.63	100.69	109.56	115.74	101.54	107.16	115.01	106.45	111.21	115.65	106.23	119.7	112.28	116.55	110.89	111.5	110.68	110.47	109.54	116.08	110.97	110.86	103.44	108.86	108.88	114.31	100.2	115.78	106.71	103.91	120.38	112.3	104.3	115.81	104.8	113.23	108.34	110.41	112.67	104	109.6	112.89	113.11
100.02	99.357	107.73	91.955	102.26	90.823	103.24	99.062	90.354	103.63	104.29	96.846	91.209	105.45	99.743	98.868	104.15	103.09	94.265	113.13	101.94	102.42	98.278	105.29	97.007	108.35	108.44	89.347	98.529	99.57	110.64	100.39	104.58	101.63	103.4	95.938	95.646	101.75	91.142	92.014	101.72	95.608	97.229	100.97	99.564	89.551	100.09	96.22	95.896	91.556
100.84	99.322	95.391	109.26	95.087	110.25	97.646	102.66	98.985	96.584	91.899	92.977	90.775	98.399	94.106	92.324	90.439	94.004	103.23	98.048	102.44	101.37	101.94	107.28	104.05	96.388	94.51	109.35	97.356	98.373	92.221	98.19	95.034	95.644	100.46	94.168	91.539	103.91	97.459	97.818	93.997	98.768	99.055	100.81	95.499	94.828	97.086	103.59	97.497	97.115
111.57	114.53	111.57	113	102.82	107.75	104.51	108.47	106.88	115.05	112.41	111.67	115.05	110.81	108.01	119.96	111.54	106.24	102.53	108.72	110.78	110.18	111.48	114.56	106.56	110.62	107.83	106.16	105.64	116.32	106.91	112.74	113.19	113.59	110.17	112.36	111.19	109.26	115.19	106.94	109.4	114.16	109.84	107.53	111.39	105.74	102.56	110.82	114.88	104.31
100.3	103.72	104.72	119.75	108.09	115.49	115.07	111.96	117.18	105.39	109.98	105.74	112.24	108.44	104	112.3	107.87	119.4	110.74	108.79	111.77	117.65	115.96	115.93	109.91	115.53	105.4	115.39	103.5	118.57	122.52	108.09	109.75	113.37	111.41	105.17	104.47	105.98	112.88	110.84	114.32	102.67	110.22	109.19	121.3	115.76	96.28	104.18	110.68	111.63
111.63	106.28	105.69	97.693	100	103.47	104.03	116.79	101.59	98.833	110.55	106.33	97.227	106.48	103.37	102.65	101.12	103.2	98.286	101.26	100.42	103.83	97.6	101.03	102.85	104.91	104.45	105.11	102.51	102.18	105.92	95.76	106.23	96.311	105.41	101.92	104	104.94	107.13	113.53	98.078	105.41	96.11	101.05	105.26	110.59	112.64	105.55	104.8	96.211
102.65	110.09	101.71	100.79	99.935	117.69	101.51	112.55	104.69	111.95	105.72	103.6	99.594	102.07	105.55	101.41	105.91	102.17	100.31	105.98	114.19	102.61	93.537	98.657	98.973	105.68	95.175	112.38	110.35	105.43	102.7	111.4	108.25	96.389	102.91	109.75	106.7	102	99.696	102.21	113.45	105.48	106.83	107.15	100.25	101.92	106.83	103.78	104.04	99.832
96.051	96.757	94.463	87.663	103.8	102.52	95.413	94.353	104.12	98.487	95.573	90.582	104.19	98.202	97.803	94.194	98.682	94.555	104.92	90.398	103.44	94.952	96.468	95.97	99.673	97.314	98.802	93.024	101.29	104.33	101.01	107.18	91.932	92.533	110.4	94.397	101.76	97	104.88	105.35	101.14	95.408	84.436	102.98	96.914	99.389	97.421	104.55	95.855	99.084
99.13	106.75	109.76	109.05	98.004	104.16	107.37	108.75	100.75	103.24	98.495	100.15	95.397	92.813	104.97	97.254	109.41	97.847	112.1	98.26	106.73	104.76	96.462	106.35	106.93	97.128	96.103	102.47	102.07	103.06	106.49	96.375	114.19	104.57	105.56	105.41	113.46	107.29	102.35	107.52	111.65	99.783	101.06	105.78	99.135	109.68	98.006	103.64	109.39	103.14
106.31	109.6	114.97	103.84	114.74	111	109.14	115.46	108.78	115.96	109.27	105.42	115.03	107.26	114.52	114.16	118.01	106.78	111.23	108.7	108.19	115.65	111.99	109.8	103.01	109.83	104.46	111.08	106.47	110.87	111.92	111.64	115.57	117.05	108.63	115.34	110.48	106.45	105.98	112.77	107.85	106.84	112.89	112.98	108.55	113.67	114.65	103.98	106.32	106.8
110.14	112.79	105.36	102.5	112.72	104.84	108.84	116.8	108.16	99.406	103.1	110.62	110.49	104.19	109.19	115.64	104.88	111.37	99.409	112.33	105.49	101.01	114.09	114.4	106.4	114.12	103	112	106.96	104.43	113.25	114.37	109.05	101.88	104.77	121	113.1	103.1	115.94	110.08	106.12	106.33	107.11	104.69	108.54	109.58	110.93	109.86	104.01	106.85
111.43	110.25	102.82	104.69	102.01	101.21	104.67	115.22	103.4	108.4	105.57	106.48	104.56	104.63	109.67	109.58	99.732	108.95	100.11	103.28	104.01	105.49	102.75	110.67	106.14	103.53	96.991	102.37	105.78	114.17	101.68	108.93	108.37	98.683	109.06	96.141	102.42	110.19	98.314	111.28	110.53	110.73	110.81	107.87	102.52	101.52	112.3	109.81	102.86	109.91
106.36	98.189	109.72	111.02	106.95	108.59	103.32	116.31	109.64	112.04	107.31	107.22	108.5	110.79	111.2	106.39	106.54	109.78	103.48	113.43	108.37	106.14	108.08	115.69	111.35	109.33	98.54	113.4	111.97	128.24	114.94	113.37	107.76	103.07	107.98	115.14	98.941	106.91	105.93	102.03	111.59	103.29	114.16	98.786	113.59	110.39	117.82	104.07	109.67	107.24
106.06	108.85	101.98	113.12	114.7	110.95	110.55	108.67	110.69	98.042	106.69	108.36	99.48	111.02	109.12	110.53	102.45	102.91	104.98	104.36	101.34	102.96	111.69	100.79	102.62	109.21	104.27	107.28	110.43	104.64	110.3	106.17	112.56	103.05	102.03	101.84	107.22	103.67	103.58	102.15	109.45	108.29	103.36	104.36	111.64	102.55	110.13	111.62	104.56	106.39
102.71	108.05	108.97	101.43	101.14	108.92	106.33	105.72	109.19	105.11	106.43	104.33	109.64	103.65	105.72	107.56	98.251	98.907	103.56	101.11	102.31	110.26	106.52	112.42	111.64	102.6	104.48	106.43	105.12	96.923	103.91	111.27	105.94	106.33	105.38	106.16	99.216	101.47	101.57	104.55	101.31	113.72	109.47	104.53	93.922	98.793	113.87	93.347	98.452	111.2
107.66	99.973	98.896	104.31	111.77	104.52	110.43	107.31	101.24	107.45	104.96	104.68	109.93	100.97	99.079	120.41	107.97	103.95	105.9	102.86	98.088	105.92	103.57	110.56	101.59	101.34	97.616	104.71	108.08	111.9	107.87	107.73	102.74	99.106	103.86	101.46	103.37	101.61	107.86	105.54	106.26	97.563	102.07	111.21	97.353	102.17	110.44	109.79	104.99	106.99
105.27	111.08	103.48	104.86	106.17	109.77	100.06	106.59	111.84	107.47	111.43	103.39	101.33	112.62	106.64	103.48	108.38	109.34	100.36	107.62	106.44	104.31	104.67	102.2	105.16	104.62	109.84	110.6	109.97	96.349	109.86	97.871	109.28	103.38	106.43	106.99	106.23	116.2	109.42	105.08	110.19	110.46	104.56	103.1	106.55	111.75	105.24	105.06	105.63	113.44
104.7	101.34	100.73	102.95	112.25	105.1	99.024	94.614	99.446	110.02	97.892	101.99	99.414	98.224	101.38	98.003	104.73	104.92	94.825	95.526	99.769	89.433	98.311	104.04	93.714	93.649	96.783	109.36	102.05	96.896	91.387	105.23	100.74	92.902	94.913	97.758	96.598	114.66	98.74	101.28	94.843	108.92	100.93	97.736	99.415	103.76	94.041	98.257	95.424	109.29
111.13	118.1	108.04	106.27	100.58	113.71	114.07	111.06	112.71	111.19	109.99	123.54	115.76	107.73	107.95	100.86	103.57	117.72	104.99	111.58	103.07	105.76	109.85	100.45	102.28	99.254	109.51	117.94	105.51	113.34	109.27	105.51	99.667	102.34	102.03	99.585	102.73	113.59	98.888	104.48	104.14	106.98	101.43	112.17	105.27	105.05	102.9	103.94	108.05	104.67
109.98	117.61	101.7	108.56	115.14	107.48	112.85	108.38	111.09	113.17	107.92	112.1	114.5	112.46	103.93	106.9	114.39	97.044	111.94	118.24	107.22	99.783	110.79	111.24	107.61	99.342	111.73	106.08	116.73	101.7	115.88	105.23	114.4	104.31	110.89	111.13	105.75	109.92	99.014	104.71	108.13	106.23	101.88	105.86	103.9	109.4	108.06	101.58	100.82	108.8
106.21	102.33	104.01	110.33	102.47	114.5	114.07	104.46	113.17	106.83	111.5	102	107.48	113.39	109.06	108.71	109.5	115.36	107.5	104.43	112.31	109.63	106.46	109.04	103.04	111.83	108.97	111.22	109.29	115.29	111.98	101.59	110.6	106.93	112.21	108.38	106.05	112.65	105.98	94.397	112.82	109.92	110.19	109.45	105.14	109.19	108.62	105.26	114.5	109.42
110.42	101.08	110.83	109.87	110.48	105.15	104.36	107.38	115.83	107.24	108.92	98.14	112.96	102.79	101.29	105.42	113.74	107.62	114.05	109.18	99.933	111.05	108.19	106.43	110.56	106.16	102.31	102.89	105.59	101.9	105.63	106.06	106.98	102.03	104.56	102.22	104.07	98.968	107.72	110.51	104.63	108.73	105.78	105.07	104.81	103.96	100.35	110.24	100.92	108.01
108.01	103.14	111.43	105.48	101.84	105.31	107.59	99.13	114.47	96.353	103.6	116.64	106.01	103.24	94.518	107.86	106.2	110.37	105.51	111.47	96.888	100.13	94.041	109.2	104.04	104.67	96.932	103.77	102.1	105.66	106.9	101.08	102	104.3	104.65	108.1	104.02	102.03	106.41	107.99	103.45	106.55	102.34	100.95	108.31	104.2	110.93	102.47	109.49	111.35
94.427	100.74	87.23	93	97.651	86.122	85.944	99.839	98.849	97.007	94.828	91.423	100.71	103.24	92.46	105.06	94.881	102.14	109.66	107.94	98.561	98.997	98.786	88.41	92.034	96.53	107.23	96.978	99.236	92.245	94.265	96.449	96.229	98.373	94.248	101.81	98.735	96.497	99.231	95.923	103.06	99.485	87.841	97.422	104.85	98.134	102.42	104.94	108.01	96.141
112.51	106.82	102.54	107.26	103.18	112.72	104.09	104.35	95.47	105.05	116.72	112.15	115.39	111.99	110.08	105.87	104.61	105.7	108.84	109.81	108.48	111.06	109.67	109.58	105.59	116.38	111.23	117.44	108.46	102.73	100.41	108.74	110.5	109.7	110.47	115.12	109.53	114.54	108.63	105.23	105.08	106.26	108.5	115.06	105.01	107.53	112.16	116.51	112.25	100.45
97.749	106.26	94.465	109.22	104.8	107.25	102.76	109.51	103.53	102.69	107.45	106.78	99.246	109.96	95.37	98.281	103.79	112.56	99.854	104.18	103.01	99.946	103.94	112.67	109.99	108.55	104.8	105.6	109.34	114.79	95.656	102.16	105.75	107.55	107.88	100.5	107.82	100.03	103.07	117	109.38	101.71	105.08	101.83	113.76	107.53	104.41	109.66	96.655	96.651
98.401	106.78	98.341	111.19	88.718	104.48	96.512	109.93	101.19	101.51	103.89	109.53	103.93	101.6	103.56	94.696	100.81	100.31	96.404	106.86	103.99	92.119	103.78	94.242	109.56	110.13	102	92.878	103.9	107.86	103.35	103.04	103.19	100.33	109.54	94.321	106.92	97.287	105.59	94.333	95.619	98.362	104.33	104.24	97.717	100.78	106.07	103.64	99.751	99.581
99.065	107.64	104.36	103.27	112.85	113.58	115.8	102.81	97.786	105.76	106.05	104.61	99.73	110.04	110.84	106.83	97.137	106.42	99.169	113.2	105.63	111.37	106.92	110.22	114.51	111	107.67	108.94	106.33	109.16	117.99	106.94	100.33	111.77	108.01	101.05	101.43	102.34	108.56	98.589	102.34	119.31	102.88	110.24	97.708	110.62	109.73	100.96	110.69	101.96
107.79	106.74	103.68	107.38	108.72	107.87	114.06	105.84	109.11	98.879	102.59	105.44	108.36	107.87	105.21	111.79	98.462	105.11	105.27	112.54	94.625	107.44	98.966	110.86	106.56	111.68	98.479	107.4	104.48	107.4	106.3	100.19	103.62	106.98	102.21	100.54	102.68	105.91	108.36	107.3	106.53	109.45	109.8	109.5	99.123	107.23	110.08	103.7	102.14	105.98
106.32	100.34	104.43	102.58	101	107.54	103.21	101.45	104.29	108.82	100.5	93.701	100.93	97.72	95.523	101.89	100.61	105.69	91.989	86.696	90.365	95.387	98.309	102.48	104.5	101.46	108.41	99.472	97.246	104.95	94.601	96.775	94.54	100.54	99.205	103.29	105.71	95.595	93.851	101.13	99.854	97.725	99.313	103.65	107.82	104.2	108.74	98.741	106.32	100.78
105.42	108.76	114.91	106.5	118.08	103.74	107.57	108.31	105.93	98.343	103.46	105.28	110.21	101.24	101.08	111.67	102.62	104.61	109.52	109.37	100.12	102.37	107.03	106.52	114.46	107.09	103.45	96.788	108.76	109.79	100.13	119.94	105.36	114.01	111.28	102.85	108.33	102.4	110.51	112.41	105.45	107.33	101.5	102.13	100.63	110	98.86	110.9	103.16	104.05
107.23	107.62	117.32	110.21	110.21	112.26	113.1	110.3	108.29	106.73	111.4	102.8	104.17	109.77	109.31	108.14	103.9	111.11	105.57	102.6	113.65	107.7	95.422	116.11	112.78	116.71	112.37	103.63	109.92	118.13	109.6	102.4	112.29	107.69	106.2	100.3	111.62	105.93	107.46	109.86	106.18	100.13	111.33	110.88	105.18	106.83	107.37	112.29	113.49	105.65
107.84	103.1	111.08	106.61	99.657	101.28	110.21	112.3	118.15	111.39	105.36	113.91	111.37	99.673	110.79	98.098	105.45	109.57	104.18	111.2	96.987	108.87	116.71	106.57	113.86	115.95	98.448	119.37	107.21	102.4	105.85	115.3	103.75	103.66	97.516	106.12	106.87	106.75	104.7	108.73	105.13	103.92	104.04	100.77	107.75	112.59	106.21	103.75	108.73	106.72
109.62	104.04	111.59	101.73	110.76	108.45	102.75	104.18	108.27	107.08	108.37	102.77	109.64	110.24	108.41	112.06	115.64	102.99	106.01	109.36	112.77	105.84	123.59	104.35	103.71	106.63	117.94	112.46	107.75	107.78	104.66	114.28	106	104.33	114.34	106.45	100.72	108.68	108.17	114.34	108.98	105.86	115.98	114.63	103.22	105.27	115.75	106.11	112.23	102.82
101.94	98.051	97.021	105.29	90.951	99.837	96.422	95.096	99.343	93.05	96.99	104.38	99.634	100.47	101.93	95.508	93.034	100.21	105.21	105	99.596	97.057	93.452	99.725	101.06	102.4	100.54	94.257	100.66	96.39	100.11	103.97	100.57	91.524	101.62	93.225	91.975	105.54	94.924	97.644	93.836	90.603	102.34	100.56	106.24	104.82	89.269	98.666	106.28	104.31
111.29	110.41	99.699	108.04	105.06	112.84	106.32	100.92	111.63	106.43	100.71	102.8	101.17	104.46	104.9	112.25	101.11	105.51	106.94	101.74	96.555	107.29	98.715	101.45	98.887	105.26	107.05	105.41	100.41	112.17	103.02	108.22	112.87	112.57	106.05	111.28	109.82	111.1	105.19	96.274	101.69	108.83	105.5	111.21	103.58	109.01	114.06	102.69	104.41	104.48
103.78	110.83	117.88	104.5	107.84	119.2	106.82	109.29	103.05	115.66	104.77	107.4	104.73	113.17	113.7	108.64	108.75	108.69	105.82	109.32	116.78	107.99	99.906	114.94	111.33	106.14	106.74	106.39	106.9	111.23	106.95	104.54	111.22	112.12	108.42	102.52	110.63	109.91	109.57	104.37	110.35	102.94	121.68	119.02	107.41	117.1	117.85	106	115.53	111.6
106.17	111.17	110.45	108.79	115.69	106.31	111.81	105.59	101.06	107.12	100.21	101.54	109.49	107.25	93.132	111.88	111.03	104.4	104.33	106.98	105.31	106.58	106.83	113.17	105.66	100.74	104.69	103.99	100.7	108.56	109.6	108.51	108.17	101.62	105.81	102.18	104.73	106.72	108.16	105.96	100.69	102.7	99.731	104.68	110.46	109.94	118.38	100.79	104.97	100.77
111.75	110.45	108.65	103.31	108.17	111.28	109.06	103.24	106.63	101.79	115.03	115.03	109.54	113.05	114.12	113.11	114.03	110.93	105.94	106.02	103.06	114.36	100.98	108.9	100.74	100.76	116.99	106.76	112.08	116.96	111.91	105.17	101.48	109.43	108.68	112.23	101.51	93.031	108.45	102.05	110.96	121.23	107.72	104.71	105.2	107.52	105.68	105.9	103.32	111.42
91.422	100.38	100.96	92.291	100.27	106.35	97.018	106.75	100.7	102.17	101.66	106.18	103.67	106.81	108.83	107.78	96.83	105.74	101.05	98.098	104.99	104.58	102.81	97.297	98.162	100.01	96.202	92.595	99.723	100.87	102.97	98.304	101.71	98.372	99.38	98.143	93.082	100.22	102.93	101.22	104.2	103.32	106.58	104.6	96.538	99.649	96.654	101.35	106.49	110.75
103.76	104.46	101.69	108.06	106.49	103.1	110.75	109.44	101.39	102.07	100.05	110.01	101.09	106.22	108.28	93.473	109.36	100.55	105.28	104.3	100.06	97.102	103.78	109.31	102.23	104.12	113.45	107.88	113.37	107.02	107.31	109.84	110.18	112.95	105.31	112.72	109.12	112.16	108.18	103.48	113.03	103.61	106.81	110.68	110.12	107.84	112.58	105.14	105.85	108.38
111.5	106.67	105.01	105.86	104	109.82	109.75	113.83	109.68	110.01	102.75	103.83	111.71	116.52	99.023	106.11	92.506	106.22	112.26	104.25	103.78	112.2	105.34	108.98	106.79	100.14	115.69	103.31	107.95	108.78	100.92	110.13	110.03	108.81	108.84	111.92	109.58	110.12	103.52	107.93	105.88	97.022	103.59	113.51	99.275	104.59	109.57	104.18	108.75	108.2
111.48	114.81	110.02	112.91	109.59	108.64	103.03	108	115.19	104.68	101.63	108.84	107.59	104.11	106.26	106.4	106.09	113.45	112.52	104.95	110.33	109.34	113	108.71	109.35	106.97	108.14	111.64	100.61	103.87	105.49	114.88	115.35	110.62	109.43	109.42	112.6	99.374	102.01	108.05	110.66	108.33	109.96	109.22	107.1	112.3	105.2	112.33	104.97	105.69
102.36	100.26	93.874	98.042	95.821	103.15	98.585	98.827	107.39	105.52	102.89	95.092	94.716	96.587	101.11	108.12	98.928	107.96	103.74	102.36	102.68	102.29	93.462	96.437	106.04	96.195	96.707	97.34	106	101.92	97.381	100.81	99.463	90.632	97.158	93.564	107.03	114.17	101.22	97.419	96.199	93.096	108.56	97.783	101.6	99.515	109.25	96.11	101.64	96.705
107.8	108.89	107.81	106.98	110.87	117	109.21	118.93	107.86	113.22	107.3	113.64	110.18	107.92	113.8	102.92	106.75	112.21	100.48	105.83	120.2	111.54	102.25	100.92	107.97	108.88	115.85	109.09	113.06	104.9	114.28	109.73	114.14	110.08	109.49	109.86	108.06	108.61	112.1	101.57	116.27	112.79	111.44	108.22	104.08	110.82	106.49	109.49	118.61	111.58
111.38	108.83	115.02	112.98	104.23	96.835	113.31	100.71	99.133	113.91	115.56	100.03	108.03	103.61	102.17	101.17	104.66	99.679	107.84	112.89	105.2	111.96	105.08	104.48	115.44	102.86	103.65	105.5	114.31	107.12	103.02	101.25	104.74	105.2	101.38	99.539	108.59	105.4	104.89	105.7	115.89	98.793	108.4	107.21	106.27	100.2	102.69	102.7	105.9	100.64
102.53	108.59	104.07	105.88	101.6	105.49	103.05	111.21	94.011	103.62	113.47	103.97	104.56	104.97	106.94	103.31	111.72	108.07	102.29	111.68	101.45	101.23	108.02	106.9	107.12	111.9	104.81	114.57	105.49	101.78	102.51	110.91	110.05	102.85	110.88	108.28	101.64	101.29	111.7	109.33	103.3	105.67	100.63	106.81	105.38	103.46	105.63	107.94	104.46	105.07
94.601	100.12	101.3	103.04	103.46	98.196	103.29	92.215	102.1	100.8	103.99	101.68	96.21	88.169	99.681	100.31	101.4	87.631	93.178	96.534	98.906	103.5	108.26	104.56	109.42	92.419	89.817	89.617	100.96	95.692	97.846	94.834	98.633	106.8	96.392	100.59	93.577	104.73	104.03	103.25	100.17	88.991	95.319	100.5	93.454	104.57	98.439	91.019	94.845	102.47
104.53	117.39	107.71	102.98	114.37	109.13	103.19	104.25	101.03	100.14	108.78	92.466	99.907	102.97	98.953	102.22	107.93	100.84	99.807	110.13	108.6	103.9	108.55	104.54	105.83	113.23	111.04	107.31	102.93	108.28	106.24	100.56	103.64	107.68	108.91	102.43	106.47	98.817	103.46	106.89	102.53	102.41	101.73	108.25	106.06	108.38	101.28	92.627	106.67	104.24
101.3	92.713	101.67	102.68	101.84	108.7	97.406	105.15	105.62	92.566	107.4	108.26	100.75	100.22	100.98	92.621	100.05	105.64	96.463	99.047	93.034	98.252	106.48	98.379	100.55	108.44	106.55	104.8	98.836	110.68	97.069	93.754	98.069	108.91	97.704	101.25	108.24	115.62	100	90.68	91.725	97.65	108.9	111.6	100.4	99.735	102.12	93.302	97.757	98.457
92.673	99.593	100.7	114.34	103.12	91.539	104.54	89.596	96.101	100.17	103.78	98.907	99.968	97.164	95.643	97.531	100.23	96.631	101.46	99.643	96.428	104.2	94.918	100.75	107.49	98.717	97.163	104.21	97.156	101.78	98.599	99.157	91.504	91.06	94.41	95.723	97.528	98.847	98.534	99.548	107.24	88.767	96.865	98.112	102.28	95.211	99.704	100.75	96.453	97.995
96.17	91.764	99.091	102.46	100.2	108.18	97.819	96.462	97.618	114.45	95.542	96.235	101.66	100.72	93.286	98.216	98.882	102.99	98.562	109.77	101.81	104.9	101.53	100.6	100.74	107.97	102.79	99.883	95.913	112.11	99.735	96.763	93.383	105.89	100.41	101.28	97.264	109.62	101.32	98.676	98.938	103.86	91.612	110.05	101.1	107.12	102.53	110.13	102.26	107.76
101.7	109.59	98.738	109.11	103.49	108.41	98.924	108.59	102.93	105.93	100.13	105.97	105.54	108.66	109.08	110.8	95.811	110.03	106.94	106.85	109.67	93.794	106.22	102.85	97.864	104.91	104.79	108.59	104.14	103.52	116.93	103.87	107.53	107.34	102.4	100.43	106.44	106.96	110.84	113.38	102.25	112.27	102.19	104.1	97.759	108.72	103.54	102.88	104.78	98.835
103.58	104.02	104.42	109.82	122.97	108.88	105.71	110.15	114.76	104.66	112.14	107.86	103.84	101.6	107.64	112.06	102.73	105.2	99.165	99.425	110.78	106.92	108.42	107.53	111.64	110.57	110.1	110.57	104.71	107.66	111.59	106.77	104.28	112.94	104.11	110.27	102.09	110.2	119.08	104.23	95.175	108.65	113.97	104.1	102.33	112.08	113.31	104.15	110.26	107.61
107.75	104	105.89	99.988	102.84	105.53	108.68	98.894	108.11	103.83	96.735	108.17	108.69	114.79	107.59	104.54	111.15	105.86	114.49	113.25	103.13	108.73	97.681	117.29	111.22	102.46	117.67	115.7	102.78	100.97	100.16	110.83	115.96	106.62	109.48	106.69	116.65	92.726	105.12	97.909	108.22	103.04	107.4	106.24	108.87	111.17	105.79	106.72	112.61	102.71
95.015	96.683	96.022	93.41	103.09	105.18	96.494	96.501	97.663	99.174	92.259	109.54	98.502	95.727	90.421	102.75	101.68	93.233	103.01	99.119	96.73	99.613	99.048	91.194	92.795	107.71	92.162	93.56	108.32	107.61	103.83	91.943	101.73	93.745	107.56	101.29	106.02	102.29	103.64	100.43	100.77	95.35	99.104	96.91	105.53	98.121	100.61	95.778	98.07	96.381
111.58	115.99	111.28	98.337	102.71	106.28	99.425	112.04	107.68	109.75	110.12	110.37	109.73	108.93	114.01	112.88	114.8	114.45	106.22	101.62	104.76	99.116	109.97	113.04	105.79	100.61	110.08	103.41	107.83	105.63	102.8	106.43	102.11	109.72	110.38	105.87	107.66	98.395	108.39	102.82	95.684	109.39	102.59	99.532	105.91	113.29	97.14	110.47	102.72	100.55
103.37	97.571	100.71	108.5	108.32	108.49	99.67	101.63	104.53	115.79	111.91	104.09	107.27	109.62	105.3	110.58	113.57	108.05	108.56	102.5	111.04	105.13	114.45	105.56	100.93	107.51	105.22	101.3	114.68	104.52	103.64	106.87	107.45	112.86	100.52	105.87	104.87	109.44	110.5	107.76	109.12	107.02	107.32	107.78	106.85	95.182	110.71	107.12	106.66	105.48
104.58	110.04	108.56	123.39	110.8	108.98	113.16	112.58	108.29	107.5	101.74	109.58	108.59	117.85	104.99	105.14	104.99	114.3	110.46	117.88	115.32	111.18	108.8	113.09	113.11	106.77	105.92	105.19	107.41	108.99	117.94	118.76	108.57	106.36	100	102.09	104.89	109.15	109.75	112.02	110.66	119.66	109.89	120.27	117.07	109.05	100.87	108.39	109.36	103.07
102.73	101.96	110.08	111.92	112.82	105.44	110.73	115.59	113.64	109.7	108.72	102.61	107.6	107.69	110.25	103.32	96.744	105.8	110.91	111.66	109.75	112.94	111.19	115.09	97.837	106.1	113.66	109.17	92.542	106.86	107.39	101.28	112.66	111.79	104.69	109.92	113.46	104.59	114.97	106.06	112.49	119.39	100.91	103.83	119.64	104.22	100.71	106.97	106.49	107.48
104.36	96.803	111.33	108.85	99.078	104.6	109.99	111.21	104.18	112	104.66	110.56	107.95	109.97	100.05	108.47	112.04	103.37	104.52	106.76	103.99	114.08	108.29	105.27	105.09	109.2	111.74	107.51	103.74	105.56	105.77	104.93	99.501	101.57	106.87	113.38	111.63	115.14	112.94	116.32	106.56	113.87	110.45	106.96	112.87	113.09	103.29	106.7	109.19	109.67
108.71	106.03	104.4	104.72	103.93	108.73	109.51	109.2	107.53	103.46	110	114.35	116.22	103.89	105.7	104.18	112.47	106.15	104.64	101.71	98.935	110.3	105.44	112.72	110.73	109.52	110.86	113.99	108.83	118.47	103.56	113.11	107.06	105.91	105.71	107.04	113.09	111.64	108.83	106.56	117.4	100.48	106.88	109.26	113.82	106.64	100.68	106.56	107.33	105.37
94.829	95.966	100.8	101.79	105.91	109.58	97.84	100.87	108.1	97.914	110.68	95.823	109.06	100.46	102.65	103.22	105.37	100.82	103.82	109.37	107.37	107.19	107.54	104.04	100.61	106.62	106.72	102.85	105.81	109.1	101.87	97.117	115.48	98.266	104.34	109.31	111.66	101.63	103.48	99.489	100.58	106.6	109.88	100.39	103.59	103.1	109.66	104.2	106.38	101.97
109.44	96.298	107.38	103.21	108.1	102.21	113.65	110.32	99.986	103.21	107.78	99.687	109.42	109.22	107.86	109.23	106.86	104.64	106.58	109.66	111.44	114.17	106.8	111.9	108.04	106.7	108.02	108.93	106.26	104.33	103.5	110.14	103.31	100.2	107.62	104.16	109.22	101.64	108.46	112.54	107.96	106.53	112.28	104.02	111.27	115.31	108.72	108.17	96.183	108.66
108.55	112.7	122.29	108.03	106.68	105.26	99.108	115.4	110.96	107.11	109.69	111.29	98.24	108.46	109.84	115.37	107.89	115.49	105.12	113.94	103.84	109.88	110.81	107.6	109.77	100.33	111.55	115.64	114.85	110.94	103.9	110.43	109.98	108.24	104.14	110.63	108.23	105.31	120.19	106.94	113.41	108.57	106.94	106.37	104.49	111.57	104.95	101.88	99.588	108.83
109.59	99.873	101.08	106.3	110.3	103.08	105.17	95.062	101.78	94.557	106.6	101.87	117.44	109.76	100.64	102.24	106.63	102.93	109.8	104.37	110.53	103.43	101.13	91.48	108.85	101.23	104.44	101.68	105.6	107.84	100.79	105.99	100.56	104.19	102.41	112.31	106.52	113.01	108.53	107.99	114.58	94.48	109.66	108.47	103.48	104.09	99.831	107.28	108.68	108.1
111.64	110.81	105.42	106.08	107.66	104.03	102.65	117.83	112.89	112.81	107.1	110.31	112.67	109	105.76	109.07	99.106	110.18	114.94	116.88	105.97	108.25	104.1	98.515	107.3	106.06	103.65	114.91	113.39	111.74	107.95	113.82	106.02	101.14	108.47	106.91	108.59	104.51	112.75	113.68	108	102.87	99.848	105.01	98.525	111.2	104.14	104.16	97.712	118.76
116.43	97.978	107.92	105.6	100.79	100.21	106.72	118.42	97.652	102.11	94.877	104.73	102.03	104.22	103.87	106.38	104.76	109.33	108.47	105.37	102.4	102.65	105.03	103.68	109.18	107.75	106.12	110.51	105.33	102.72	112.71	104.31	106.48	112.57	109.28	105.03	113.85	104.13	104.45	116.57	107.53	107.59	110.29	104	112.8	105.69	103.4	95.249	111.22	103.37
101.97	104.4	104.31	114.75	113.01	114.15	103.85	111.05	104.02	110.16	95.096	106.31	110.14	108.39	107.99	109.79	109.57	110.59	113.1	102.91	112.19	112.27	116.39	114.42	109.77	106.54	108.79	109.62	101.9	100.83	108.31	105.57	105.96	108.08	113.26	105.15	112.99	110.75	92.507	113.08	107.01	111	103.97	110.02	106.76	109.26	107.84	104.76	106.35	108.88
104.62	103.12	121.43	103.72	100.33	96.231	106.59	107.88	106.37	98.152	110.37	109.14	112.1	102.99	106.45	96.948	107.78	109.12	100.27	113.08	108.87	103.55	100.46	104.65	102.66	110.74	110.15	114.52	112.18	107.13	107.48	116.13	117.09	107.31	112.69	93.085	103.27	101.72	101.71	102.5	110.25	106.72	110.5	103.58	112.52	98.03	109.87	108.48	112.54	103.71
104.38	110.3	102.31	103.85	103.3	112.34	102.64	109.41	102.13	98.451	100.88	105.17	104.08	100.95	98.274	99.708	102.97	102.94	110.65	104.28	103.24	105.05	107.93	109.67	106.05	107.16	107.57	106.01	101.65	96.706	103.57	109.06	106.43	104.99	99.738	97.302	98.931	99.137	105.8	110.26	103.91	98.875	107.55	102.93	99.346	107.38	103.14	105.93	103.28	103.04
101.71	96.717	96.719	97.585	110.22	96.529	101.29	98.995	93.412	90.256	108.56	105.75	95.933	90.893	96.046	101.71	104.76	96.884	99.798	101.59	92.772	95.348	99.67	107.06	95.721	108	102.73	102.06	92.384	97.835	98.083	102.45	103.77	109.38	101.12	105.04	101.05	106.11	95.22	94.855	94.715	103.18	95.107	96.379	98.943	96.233	100.63	90.456	93.531	95.792
114.86	99.301	110.87	104.42	110.69	116.84	111.5	107.09	106.37	106.79	115.16	115.23	110.05	113.89	112.26	106.56	108.64	108.5	102.07	104.44	109.85	119.62	109.24	114.55	114.86	110.48	115.51	113.48	114.75	109.85	120.74	110.9	107.57	100.96	110.62	103.03	107.78	115.98	108.92	115.4	115.7	103.23	114.9	116.61	102.12	109.96	118.27	104.59	101.34	110.05
104.6	107.09	100.24	111.26	107.7	105.46	102.52	101.41	96.11	104.68	103.91	104.37	109.9	110.7	107.44	112.17	104.32	104.63	106.51	104.78	106.33	108.74	117.91	114.91	99.484	111.1	105.19	103.89	102.76	113.83	106.86	117.27	104.38	110.93	106.56	108.35	99.113	95.816	111.82	100.72	108.66	98.742	100.65	115.83	104.98	107.41	107.95	108.31	99.604	111.58
105.71	113.24	113.63	107.05	108.81	105.51	105.14	113.79	109.33	112.75	108.5	115.2	109.71	107.82	103.32	114.1	103.34	108.72	114.7	106.35	109.51	117.13	115.19	110.87	107.21	108.15	111.4	104.09	101.72	120.39	110.52	115.25	114.57	111.96	101.11	104.55	112.52	110.98	109.38	108.23	118.27	109.17	105.16	108.39	108.12	97.665	105.68	111.6	111.36	105.35
98.376	104.52	111.91	100.34	104.36	106.77	103.01	112.83	103.01	107.9	103.43	106.17	109.41	101.05	101.09	96.782	100.1	98.54	113.57	113.47	102.04	101.65	112.51	107.86	103.08	106.89	105.31	95.33	105.25	104.86	105.33	115.25	101.52	106.47	109.28	98.261	105.45	104.5	103.62	101.79	106.87	111.45	92.641	103.64	105.84	101.58	107.9	106.2	98.301	111.18
109.88	110.01	115.16	104.7	110.42	107.14	106.65	104.77	113.8	105.22	110.3	107.97	110.58	99.979	111.41	109.26	98.491	101.15	107.48	104.32	99.435	103.52	105.53	108.68	102.82	99.587	109.08	107.25	103.58	104.83	109.84	104.46	105.61	97.936	116.47	108.09	98.233	108.86	107.76	122.4	108.6	97.828	100.58	106.95	101.91	115.21	103.9	106.71	98.934	110.93
108.54	103.62	103.97	109.95	111.41	111.45	108.13	111.26	111.08	115.57	108.45	104.25	114.23	101.73	109.04	112.84	99.654	114.54	118.19	111.84	110.82	116.01	119.87	108.58	111.35	108.77	103	106.35	105.31	109.63	106.97	103.08	106.86	109.96	104.87	107.05	112.64	111.32	115.69	112.86	100.63	106.26	115.72	104.5	107.99	121.23	107.38	113.27	107.29	98.604
98.054	100.82	89.878	101.41	104.08	92.263	100.76	99.733	96.3	99.371	94.397	98.711	95.708	104.17	105.38	103.1	107.43	103.35	100.31	96.467	105.84	95.457	95.857	93.54	107.88	89.731	104.56	90.931	91.969	94.738	104.1	97.728	97.971	94.124	98.581	103.86	107.11	97.365	103.64	99.454	97.683	98.371	98.804	99.494	99.512	96.879	97.176	107.51	97.004	101.09
105.56	109.14	117.59	110	110.25	100.81	115.47	110	104	107.53	104.57	113.92	113.59	112.83	121.08	109.44	107.57	104.53	111.87	116.31	109.23	99.858	107.7	101.43	107.49	108.93	113.79	96.269	105.21	114.38	97.208	113.47	109.62	112.83	107.15	111.66	110.31	116.86	106.83	119.88	118.63	109.48	108.9	118.76	117.23	105.54	102.97	116.81	108.84	102.54
105.87	104.06	111.87	109.2	112.02	111.39	107.72	108.24	105.09	101.87	102.3	104.75	109.99	114.38	124.09	105.01	110.68	103.17	106.79	109.64	95.001	111.54	104.7	106.56	110.84	98.703	108.02	115.94	112.06	110.37	106.76	107.25	102.7	106.6	104.63	108.41	107.92	110.33	104.02	108.01	100.16	113.43	108.86	105.45	99.878	111.47	101.09	111.94	113.32	116.16
108.29	106.61	103.37	107.56	103.66	119.73	106.26	97.531	106.87	102.91	114.1	103.2	109.99	99.997	102.07	113.14	107.29	112.89	111.57	101.95	106.51	111.34	98.215	105.7	104.31	106.36	103.59	109.6	97.542	107.33	106.73	100.74	110.9	102.75	103.07	105.92	100.06	109.91	99.138	108.88	103.28	102.32	90.944	109.81	103.31	103.65	105.71	108.47	101.87	108.01
110.11	109.4	104.89	110.82	121.43	102.42	108.85	110.69	105.53	110	111.46	104.97	110.15	112.41	105.99	106.66	103.22	114.32	107.91	109.14	117.43	111.43	108.04	110.97	119.6	109.03	105.01	119.41	112.12	106.44	106.71	113.2	111.61	102.92	106.55	106.95	116.34	109.2	109.16	113.01	106.04	117.74	101.58	109.73	107.93	114.74	114.37	116.18	107.62	109.86
100.48	95.382	101.18	97.392	99.757	100.65	100.42	96.295	94.536	95.854	95.255	95.561	102.3	95.509	103.86	95.89	96.064	101.16	96.954	101.75	102.89	100.1	99.027	103.29	100	102.7	88.698	99.634	109.08	99.303	100.26	99.708	93.742	93.245	100.38	102.39	91.609	106.97	90.921	98.59	101.48	97.459	91.334	99.508	93.413	103.51	88.835	94.943	99.359	92.94
113.83	110.88	104.06	103.27	110.69	112.8	106.38	108.45	112.48	108.68	111.81	113.12	111.93	105.36	108.31	113.13	103.54	101.01	103.12	97.274	108.79	113.45	111	103.72	110.41	107.39	104.35	111.6	109.43	105.8	109.29	105.66	105.75	108.92	104.48	112.47	100.62	105.17	105.37	104.88	111.79	106.07	113.16	104.71	111.49	104.2	107.47	101.23	108.71	113.68
110.38	108.34	111.11	93.933	107.43	107.37	104.14	105.5	105.22	106.85	98.44	109.39	106	108.2	94.949	107	107.69	113.76	100.01	104.89	97.993	109.75	109.84	112.29	110.45	108.29	109.05	105.7	97.886	109.81	105.75	95.763	103.58	105.57	108.14	108.38	101.1	109.5	104.02	112.46	106.55	110.64	99.491	108.25	114.12	105.49	100.66	106.28	100.12	106.01
105.9	104.15	110	112	105.88	108.02	111.49	103.42	106.13	100.87	107.5	109.51	104.4	101.2	99.193	102.4	107.29	118.31	107.97	102.69	104.79	106.21	112.01	109.28	112.1	108.17	101.94	110.64	107.25	112.34	112.67	107.47	103.94	114.13	105.06	115.09	105.09	106.64	116.65	113.76	109.18	101.72	108.86	109.56	106.91	109.17	109.55	102.72	106.88	111.42
106.65	101.63	104.54	108.55	111.95	101.33	93.854	105.56	107.96	112.37	108.91	104.75	106.35	110.88	103.2	107.23	110.67	100.49	110.62	109.35	109.03	102.47	110.19	107.49	101.81	98.416	104.54	118.61	112.9	102.92	104.02	117.13	104.63	93.011	107.15	107.43	107.46	109.75	106.64	109.38	106.84	112.66	99.23	105.39	103.47	102.89	107.01	101	109.97	106.49
109.16	113.83	100.85	108.9	111.52	107.78	106.88	107.53	101.13	106.41	103.37	109.52	104.94	118.47	110.57	105.6	110.92	102.28	106.68	105.43	110.78	104.55	105.72	115.16	111.03	114.85	109.07	110.72	107.89	110.57	106.04	104.98	110.44	109.07	104.77	101.31	111.79	106.28	106.06	117.41	110.84	108.14	112.02	112.12	98.833	112.75	105.92	100.29	115.95	118.79
106.05	105.65	100.31	101.05	108.35	101.15	99.716	93.887	112.97	98.729	103.22	96.668	96.109	109.21	106.73	106.19	107.48	98.915	105.36	96.465	103.37	109.66	105.95	101.28	107.75	103.24	104.53	115.05	106.24	104.01	107.81	102.99	113.9	110.37	107.01	107.64	111.27	103.19	101.93	111.56	109.04	106.67	109.04	109.93	104.04	109.07	109.29	109.82	106.94	111.74
97.976	98.002	110.05	111.35	98.291	104.54	96.604	107.91	111.86	98.11	110.5	109.37	108.81	108.31	104.6	108.1	102.49	101.95	114.33	102.79	111.27	105.11	113.21	109.5	106.77	111.72	102.67	102.74	110.87	109.62	112.96	97.724	103.06	115.36	112.56	111.98	103.43	112.24	105.72	99.731	105.01	103.4	107.24	110.73	95.677	98.249	104.66	109.35	104.79	105.37
110.59	104.77	99.556	100.55	102.88	109.15	104.01	109.34	108.03	102.67	113.71	100.66	109.7	93.887	110.36	106.36	108.34	108.7	107.12	100.71	96.826	108.67	106.67	103.84	106.97	111.05	112.38	109.43	103	106.05	109.66	115.02	111.77	109.09	111.26	113.66	101.89	99.164	101.36	105.67	105.47	101.57	102.56	111.79	99.849	103.17	109.45	102.86	107.35	104.1
110.24	98.997	102.22	107.31	104.16	104.87	95.634	112.54	113.78	107.71	102.16	109.29	108.8	105.31	102.41	107.84	108.32	104.18	110.5	92.633	110.13	96.642	103.51	103.53	97.583	108.99	94.714	101.29	105.07	108.11	109.97	108.21	103.16	103.31	105.61	105.09	104.14	106.07	106.42	109.09	109.24	111.76	109.13	107.34	103.11	105.65	104.54	110.33	102.66	99.039
114.01	109.3	103.05	104	106.22	96.236	99.087	114	99.88	105.59	101.44	107.51	108.91	104.25	98.921	110.09	106.44	104.27	111.17	109.59	107.04	106.63	100.13	99.341	104.4	98.979	101.48	106.03	113.1	106.62	106.42	95.101	102.9	103.75	104.57	97.566	110.35	100.44	109.15	105.41	110.91	107.88	109.6	99.76	102.45	106.23	115.43	109.48	100.84	101.88
104.21	113.82	109.07	119.47	103.45	107.41	110.92	101.87	114.59	107.07	114.03	102.61	108.41	106.92	103.53	103.45	107.23	109.96	109.64	115.19	109.34	108.59	113.05	107.48	108.72	114.67	107.25	116.08	113.05	96.984	105.18	112.37	114.72	107.49	103.71	113.29	103.53	103.59	114.26	101.52	98.462	111.21	111.38	106.89	112.82	98.854	112.28	114.55	108.24	111.1
106.2	108.83	111.32	107.1	104.93	104.66	106.41	98.278	103.34	98.254	104.39	102.24	113.16	101.45	100.4	99.444	106.86	106.44	108.73	93.626	109.38	108	103.29	101.52	108.22	111.84	96.632	104.13	115.3	103.59	110.88	106.79	108.56	98.545	109.86	104.53	100.76	115.26	107.19	105.5	104.32	104.23	104.32	104.4	102.91	102.15	102.27	103.28	101.34	102.61
118.11	104.07	109.38	102.96	108.82	109.25	110.04	109.05	108.65	109.63	105.22	103.97	103.46	107.61	110.21	109.14	104.92	103.07	102.62	98.001	109.52	108.66	103.57	109.95	111.67	115.64	106.17	112.61	104.67	117.32	111.18	112.16	109.2	106.29	114.33	102.69	108.53	109.8	107.5	102.81	110.04	105.73	101.1	106.73	116.79	103.75	103.35	114.85	120.24	108.44
106.71	110.42	108.62	104.99	100.55	104.54	101.17	110.65	110.13	103.96	113.5	116.58	111.13	110.63	105.25	105.36	110.09	105.22	119.22	102.1	105.5	99.956	111.43	113.47	106.46	107.15	109.11	107.2	97.73	108.61	112.88	111.92	101.13	116.15	115.08	115.37	106	103.37	113.27	109.26	98.862	107.09	108.23	103.23	104.48	110.62	109.67	105.24	114.95	101.69
107.04	109.89	110.52	111.99	110.64	102.12	111.01	113.9	109.28	108.8	111.07	113.3	102.12	105.43	107.24	114.48	108.78	116.3	104.58	108.86	111	114.71	111.56	98.745	110.23	112.76	109.32	117.03	109.77	99.328	110.83	110.63	106.51	105.76	103.49	110.26	117.05	111.15	114.08	109.46	103.55	104.33	109.3	115.63	107.38	117.09	106.01	105.97	110.27	105.53
100.89	109.31	107.03	106.5	114.53	114.16	107.21	120.01	110.49	112.27	102.84	111.31	110.17	99.902	98.646	107.39	110.13	112.87	104.1	105.87	111.84	110.6	105.37	108.66	110.4	110.65	113.3	103.46	107.28	115.09	101.73	102.29	103.37	110.35	107.12	116.86	107.03	112.93	120.81	106.82	98.371	110.31	100.45	108.87	104.26	107.78	110.42	113.76	106.2	106.2
100.97	106.07	108	114.73	103.19	102.1	107.21	101.95	101.78	105.15	111.05	93.064	114.48	104.27	100.36	114.14	99.923	110.27	103.48	100.77	104.8	106.87	106.38	110.43	100.93	108.61	102.83	106.68	99.673	112.58	107.45	103.51	105.9	112.18	95.059	104.74	104.91	105.65	117.6	104	99.33	106.56	107.11	102.71	112.42	105.99	104.06	109.64	107.04	94.045
105.89	114.85	100.93	97.934	111.74	106.34	110.73	116.27	111.55	119.17	110	104.29	115.43	109.38	104.9	108.42	109.02	110.06	120.06	108.35	111.89	114.4	111.76	106.38	109.58	109.14	112.81	111.25	113.86	109.3	111.97	107.1	110.01	110.85	120.05	116.48	112.28	110.03	109.56	113.79	115.05	108.67	113.42	112.6	110.86	117.05	109.67	112.26	117.29	106.85
102.91	94.038	93.356	89.011	94.145	103.77	90.575	94.243	102.23	103.41	93.94	101.9	100.42	103.97	107.7	98.449	105.1	107.22	98.382	103.23	91.033	88.768	91.56	91.257	94.818	91.027	92.954	96.45	98.655	100.98	98.332	105.38	101.8	92.296	102.65	101.2	108.25	100.81	95.965	95.705	92.402	90.943	95.818	100.81	96.018	101.97	102.5	103.06	98.285	101.26
98.826	108.24	107.91	117.99	111.05	117.32	99.189	110.38	103.46	105.45	105.59	106.85	109.45	101.63	105.17	111.92	95.055	114.27	103.02	104.34	110.03	101.83	107.75	109.7	109.7	108.13	116.26	113.03	111.51	106.57	110.71	105.86	108.44	100.97	106.65	109.63	103.41	111.85	110.51	101.3	112.07	107.48	106.37	111.67	107.23	114.08	109.66	108.95	100.87	107.15
107.38	113.47	107.81	114.65	105.92	103.41	108.38	113.49	108.54	107.06	100.84	105.75	107.66	110.37	109.85	106.72	99.082	102.27	116.26	114.02	110.51	110.05	104.13	115.95	109.51	111.41	109.49	100.25	109.04	108.15	114.14	101.09	112.36	114.57	107.83	112.06	112.36	110.38	108.99	99.097	112.47	115.33	114.53	109.39	103.11	103.02	106.45	105.39	105.09	105.43
106.71	106.12	108.27	106.73	94.967	102.6	104.8	113.44	110.34	109.94	108.65	110.22	106.87	105.22	108.67	112.86	109.45	106.8	111.59	97.524	115.87	107.95	113.71	110.08	105.27	112.2	100.73	107.29	105.33	101.15	113.38	106.76	112.53	109.91	101.09	116.83	110.17	110.74	110.06	111.94	111.58	99.429	99.924	103.27	99.738	101.66	104.47	115.26	110.49	101.54
90.978	102.91	106.89	105.68	108.08	99.313	99.12	97.692	99.27	103.61	102.06	104.55	101.83	106.6	102.22	106.79	95.515	96.367	108.88	98.517	92.946	101.41	101.72	100.26	103.61	96.829	97.154	97.059	102.77	107.11	96.976	93.94	96.7	99.904	95.012	99.481	105.9	98.486	92.352	109.9	98.263	99.989	99.301	103.9	97.051	96.778	99.425	101.83	102.43	95.917
103.09	94.718	98.489	92.768	100.68	104.7	88.917	98.512	98.278	103.99	105.62	105.56	107.42	99.991	96.199	98.901	95.649	90.848	101.64	102.16	96.875	96.495	92.795	94.145	102.47	94.262	103.58	105.04	97.949	95.071	100.83	93.533	89.471	101.34	101.56	89.991	97.834	99.687	96.144	103.85	95.742	96.724	93.233	102.11	97.745	103.1	94.563	102.63	99.779	97.886
118.6	106.91	110.58	111.35	111.77	98.449	102.49	105.68	99.838	109.14	116.54	107.21	108.33	107.26	109.99	107.06	112.22	98.286	102.08	105.81	111.33	101.17	103.64	95.546	106.39	102.61	101.53	111.56	110.81	110.37	100.52	113.54	101.44	103.09	94.237	103.53	100.11	99.893	98.64	109.21	103.55	100.64	103.69	107.53	101.89	114.36	106.57	103.08	106.47	106.47
108.07	117.37	98.313	110.87	111.87	106.09	113.22	112.18	102.06	112.67	102.33	108.16	110.9	101.58	116.27	104.78	113.07	109.98	103.55	101.95	100.66	103.12	110.71	99.949	102.12	99.149	115.8	109.57	108.49	107.05	100.06	101.09	110.94	102.02	108.9	112	103.01	101.91	99.366	106.84	107.55	103.69	106.52	105.53	100.42	103.77	107.77	105.73	109.05	102.84
101.03	99.426	113.04	97.498	103.41	104.48	108.26	103.9	99.382	107.3	108.57	93.127	101.11	100.09	104.09	110.29	108.86	95.313	105.21	100.89	103.87	101.51	102.06	99.302	97.552	101.04	106.11	106.31	108.39	91.714	100.94	106.04	105.32	105.84	103.78	104.36	96.181	106.29	108.76	99.884	100.94	91.285	99.85	107.1	104.39	95.592	102.11	95.883	110.31	105.25
107.29	112.63	102.86	99.995	109.62	102.42	104.21	100.88	105.2	114.01	98.279	103.97	103.63	108.21	109.21	107.72	96.71	107.51	110.79	106.02	111.97	91.045	104.71	107.85	108.82	102.02	110.93	110.49	110.18	109.92	109.25	107.51	94.515	115.49	109.15	107.91	97.371	104.08	104.86	103.35	101.83	108.96	112.65	108.54	109.17	113.74	101.63	106.88	105.86	112.3
108.87	106.26	106.52	105.3	99.682	103.21	107.86	114.01	110.2	109.06	119.58	108.32	107.05	113.07	116.82	107.79	115.99	103.9	103.73	108.78	107.73	102.86	109.61	113.32	107.1	111.49	110.08	109.97	104.72	111.44	104.31	105.69	91.084	102.37	106.93	108.38	108.16	102.86	100.52	117.21	101.23	108.01	110.9	112.48	107.83	107.78	111.35	110.48	104.07	111.2
105.53	111.19	102.51	102.09	102.01	108.76	103.25	106.2	103.56	97.125	106.54	114.87	104.34	100.01	105.68	96.74	101.3	114.97	102.87	107.46	113.38	109.15	105.74	100.71	99.952	104.71	102.81	109.9	102.77	105.07	106.25	112.56	101.75	103.77	98.417	100.65	110.18	110.25	108.82	113.76	109.74	99.202	108.06	119.26	109.02	106.45	105.77	97.755	101.7	108.11
115.94	102.67	102.98	106.17	106.15	99.617	101.92	117.05	109.61	109.96	98.304	110.43	104.09	104.99	104.27	99.746	95.536	107.22	111.02	101.8	103.12	111.32	108.06	105.92	105.43	113.05	105.39	117.52	117.56	102.05	107.62	117.32	103.66	112.66	106.4	110.41	98.051	102.8	110.9	107.7	110.3	107.58	105.42	117.07	101.46	102.27	102.2	106.71	107.02	104.46
109	115.36	113.87	113.26	114.91	103.63	104.82	94.355	105.49	111.26	105.69	104.38	102.76	108.03	102.92	108.08	116.07	112.39	105.42	103.88	106.91	105.73	95.747	111.98	108.4	102.33	100.43	106.51	104.2	106.31	106.45	98.113	106.97	104.68	100.51	115.28	100.87	108.79	107.15	96.71	100.58	109.22	105.48	104.14	110.73	100.72	113.4	103.88	104.62	106.58
106.81	101.02	106.64	99.139	106.56	105.54	95.968	106.02	104.96	106.37	105.36	109.13	98.729	105.95	104.61	108.9	108.03	110.64	103.73	108.81	97.327	106.16	111.84	106.62	101.02	105.9	108.59	103.56	105.36	114.43	104.77	113.19	109.65	107.95	113.41	100.64	106.02	105.57	106.68	103.43	108.49	108.52	102.37	103.78	105.73	97.672	111.1	106.13	102	108.03
102.47	102.57	109.26	106.96	103.22	107.15	107.82	111.37	106.47	107.01	104.63	114.16	99.797	108.77	107.19	102.67	111.59	98.261	106.47	107.01	107.55	104.97	90.934	104.87	103.65	108.5	102.28	110.84	106.79	107.46	108.02	114.16	107.28	105.5	115.17	113.15	109.49	102.38	106.95	108.55	105.05	105	101.25	105.78	109.46	114.6	102.71	105.8	108.3	98.971
110.93	102.52	105.59	107.54	102.03	105.32	103.36	105.07	103.46	111.27	106.49	109.17	116.9	115.13	96.286	102.47	109.68	106.15	107.38	104.18	110.36	108.01	101.07	106.34	117.89	99.385	106.96	107.83	104.08	100.71	102.36	100.28	101.82	104.13	102.34	112.31	110.02	109.63	110.18	93.389	110.28	109.14	113.02	114.99	111.65	101.34	112.98	102.69	108.56	108.74
114.55	103.73	105.91	107.82	103.66	107.79	109.25	117.6	113.83	107.84	115.8	114.94	114.72	109.19	112.1	98.463	102.75	104.3	106.01	114.04	111.35	109.1	104.68	101.6	116.54	110.24	116.41	100.29	110.27	113.49	118.45	110.03	112.7	104.86	103.06	108.3	111.88	114.21	107.51	107.27	103.69	107.56	108.43	112.1	109.87	111.9	113.48	110.77	110.71	112.51
100.35	109.62	115.15	108.36	106.28	110.91	105.92	102.24	100.61	113.92	103.09	112.08	113.53	119.12	102.58	113.26	103.67	110.36	106.75	106.42	112.68	111.44	107.66	106.9	109.78	107.6	113.73	102.46	102.13	106.73	110.15	107.37	106.39	104.08	108.38	115.96	105.97	110.4	111.23	107.09	108.71	111.79	104.59	101.18	102.09	100.94	106.83	104.5	109.37	103.68
114.34	106.99	110.44	110.45	96.135	109.03	105.68	102.22	100.62	108.68	109.64	111.76	107.94	96.937	112.47	103.84	105.63	112.72	103.01	106.99	114.76	100.88	109.34	101.8	100.27	109.25	109.07	111.53	104.5	107.65	105.74	104.29	105.36	104.82	100.42	104.44	111.59	98.628	109.47	107.79	107.36	105.7	95.734	114.38	104.2	108.33	96.19	97.156	105.12	111.58
105.36	112.84	101.95	101.68	101.22	114.27	114.71	118.23	98.481	106.06	104.52	108.46	110.9	101.1	111.45	106.68	117.27	106.76	111.34	104.54	105.86	101.72	101.78	107.91	102.62	104.81	108.85	108.34	110.97	103.81	106.13	100.48	107.26	105.34	113.24	104.8	108.1	118.86	109.07	103.2	102.9	110.91	101.24	108.02	97.066	103.16	103.52	102.66	115.15	97.985
103.61	107.85	106.26	118.6	107.83	103.95	108.89	109.86	108.55	94.533	112.36	110.98	107.71	93.349	102.8	108.9	102.3	96.475	107.08	111.44	107.22	112.65	107.49	105.13	107.28	108.38	105.2	99.686	103.64	110.63	107.31	105.86	106.83	103.95	100.18	107.73	103.88	102.4	115.8	101.37	114.57	100.87	108.79	97.236	108.42	106.4	113.67	94.894	102.29	104.04
100.67	100.03	110.51	105.86	102.99	113.55	102.08	110	120.54	107	106.82	113.95	107.68	99.257	117.12	108.41	101.93	90.673	104.57	104.92	100.15	100.56	111.45	101.21	103.15	106.76	109.62	100.39	104.36	108.19	101.31	101.11	97.315	100.18	105.22	105.92	95.56	100.99	108.59	106.56	102.44	98.542	106.24	110.21	108.19	100.98	106.95	106.9	110.07	107.93
94.325	104.89	95.888	96.379	96.956	97.725	105.13	95.073	94.22	104.39	100.55	99.653	102.78	99.645	97.965	100.17	96.94	97.745	103.73	94.83	105.26	100.8	102.4	96.273	90.73	93.584	90.488	108.19	101.23	90.248	97.374	105.8	99.34	100.67	94.337	104.23	102.56	97.293	95.781	93.427	98.172	97.014	89.757	95.765	93.515	104.29	99.715	98.597	95.928	95.692
98.198	101.63	98.19	96.356	96.207	91.775	107.86	97.347	98.894	102.46	98.14	98.349	100.91	103.02	93.39	103.39	105.55	94.317	97.236	97.058	91.308	102.24	101.1	98.534	98.183	99.597	101.36	99.78	98.081	97.573	95.793	95.529	105.41	106.41	99.652	96.246	100.28	105.77	100.41	94.552	92.603	99.799	95.939	97.7	102.86	89.881	101.55	101.19	109.83	99.028
108.64	105.9	113.95	107.9	109.01	108.12	113.51	105.46	103	111.46	112.62	114.73	109.71	100.24	102.06	110.6	110.97	104.57	115.16	111.11	109.94	106.65	109.23	103.16	116.47	106.77	102.82	110.96	112.28	107.39	107.64	109.82	107.52	108.27	103.32	107.54	98.834	106.71	104.63	107.37	109.41	105.04	102.88	107.12	107.38	109.3	114.88	110.16	111.28	109.23
104.6	102.26	107.16	105.74	109.05	113.33	101.09	111.82	106.69	106.3	105.43	100.99	112.74	101.54	99.074	105.17	104.55	105.18	105.89	102.91	111.73	106.66	109.76	109.73	115.52	112.18	108.82	111.97	101.31	103.51	103.39	105.97	107.21	108.01	108.45	109.08	105.27	98.866	104.7	103.18	106.54	103.12	101.82	108.38	98.942	107.5	105.18	107.03	100.9	101.48
116.41	107.73	107.6	106.14	107.46	113.35	108.84	104.44	109.19	110.71	111.99	115.87	101.27	106.65	105.92	110.87	102.19	107.89	101.09	114.97	108.86	101.81	114.5	118.69	105.54	108.57	116.02	103.73	119.9	111.89	108.74	113.72	112.94	103.48	103.45	109.42	112.09	111.98	119.42	114.56	110.75	112.99	107.15	103.44	110.88	102.21	101.44	106.09	110.87	108.28
101.11	97.895	104.6	108.96	106.67	105.34	99.252	107.58	106.93	103.71	106	105.28	102.03	116.67	108.14	116.6	113.69	100.87	97.184	101.9	105	109.92	112.66	101.27	107.69	109.33	112.34	100.91	112.75	97.161	106.83	107.29	112.32	108.75	107	99.125	104.39	100.33	113.7	113.36	100.62	102.83	103.22	103.34	106.97	100.84	99.279	104.53	108.32	104.09
110.99	101.77	102.63	103.7	105.06	113.36	104.19	98.871	103.82	109.66	110.93	108.85	98.988	106.52	105.32	103.97	100.98	97.377	102.3	107.19	111.31	99.933	113.98	107.17	110.33	104.8	100.4	101.09	112.91	101	104.5	101.98	103.12	102.45	100.97	107.97	94.871	105.67	103.53	102.99	104.08	105.19	108.03	103.22	102.96	103.62	118.93	100.26	110.05	108.48
102.87	108.81	104.09	103.47	114.73	119.72	112.79	110.1	107.04	109.62	101.99	114.63	103.07	112.22	108.44	104.91	109.04	109.2	106.69	103.8	108.88	109.92	112.97	111.74	110.88	104.02	108.14	113	107.51	104.73	112.32	111.47	103.63	105.84	112.92	105.88	110.8	112.66	107.7	109.85	106.76	100.17	99.976	104.1	113.57	114.52	109.17	98.514	105.78	110.34
113.42	109.97	106.53	107.6	106.47	112.42	101.84	104.26	105.97	102.36	120.7	107.51	107.5	110.39	110.95	107.26	117.8	111.21	106.65	108.51	109.06	109.48	98.963	98.819	109.44	101.32	97.384	105.85	99.555	101.8	112.69	114.06	100.15	108.31	109.92	110.29	107.09	115.2	109.29	103.54	104	103.87	121.7	104.08	111.56	107.51	106.98	110.07	106.46	112.85
99.19	99.542	97.313	98.096	100.62	92.528	101.66	98.352	96.542	92.852	95.905	98.122	101.84	95.528	101.91	95.853	95.804	101.24	96.669	95.51	100.35	94.653	97.732	92.721	105.52	104.48	101.13	92.553	100.11	101.86	94.175	96.814	93.98	97.487	104.32	95.716	99.033	94.394	88.737	91.94	96.493	100.15	104.18	92.683	100.41	98.868	95.855	99.014	88.991	104.6
104.42	105.58	103.79	105.13	104.92	102.38	97.597	109.93	108.14	106.46	99	111.68	104.54	113.56	111.63	107.36	97.613	104.42	103.17	108.72	105.65	110.72	106.55	99.074	96.78	113.72	104.49	97.913	104.94	113.57	103.93	110.68	107.26	107.46	111.39	103.1	107.07	113.05	111.4	110.69	107.05	104.4	106.33	110.79	111	105.61	99.071	110	98.237	101.24
105.41	90.571	101.02	91.162	95.127	104.91	90.318	100.51	94.156	103.54	101.65	98.935	104.38	100.04	98.02	96.459	100.96	105.9	97.013	100.27	96.196	96.479	88.443	92.499	97.668	105.23	99.183	96.829	105.17	92.57	106.26	100.02	95.127	101.02	97.726	100.55	101.28	101.06	99.577	102.85	92.824	95.748	98.984	95.065	108.64	96.391	92.846	93.394	92.104	102.78
99.527	107.9	105.02	101.37	109.28	111.71	105.84	118.58	99.066	105.89	106.21	112.17	103.16	101.92	110.6	108.76	109.01	106.2	113.99	112.04	115.84	107.61	110.59	115	110.08	102.11	116.57	110.84	100.69	111.62	106.97	110.11	105.35	111.64	112.28	113.57	109.91	116.18	104.05	104.79	112.85	118.41	99.758	110.18	103.72	107.45	121.19	112.68	105.86	105.07
97.699	108.13	94.518	104.08	109.67	107.76	105.15	94.942	109.66	107.13	112.18	108.65	106.44	107.94	96.629	104.09	113.45	98.519	104.12	110.83	106.39	100.88	102.06	107.27	103.76	105.67	100.59	98.99	119.42	107.14	99.268	104.55	105.28	116.32	106.01	109.44	99.524	112.16	107.71	114.21	103.51	103.48	108.85	115.32	97.997	106.17	101.24	104.28	100.91	92.099
116.4	100.37	112.1	107.39	110.77	107.09	105.55	100.05	109.45	109.66	102.36	117.45	113.64	110.55	113.41	111.9	107.78	103.87	112.86	111.84	108.06	111.12	108.32	107.78	122.3	106.78	112.72	109.38	101.31	106.25	103.97	105.84	107.24	109.77	102.84	102.46	101.21	114.57	97.665	111.24	104.85	109.28	105.97	106.74	117.62	111.48	113.55	107.96	104.49	107.35
111.91	101.69	107.93	115.4	102.31	100.47	93.137	101.68	106.73	110.26	107.34	113.26	104.79	98.873	108.08	109.02	106.21	104.17	104.17	105.49	106.48	115.92	108.11	108.54	95.043	112.32	104.48	104.92	113.39	102.7	100.74	100.19	99.135	99.866	105.36	92.298	102.24	100.77	90.916	101.26	106.33	102.69	107.14	97.047	107.06	113	108.15	109.69	102.39	113.03
112	106.58	106.19	106.73	115.47	110.12	105.91	109.46	109.57	107.91	110	106.32	107.51	102.04	108.63	113.25	115.52	101.32	105.57	103.87	102.41	108.5	105.29	107.15	101.65	100.57	109.21	107.97	101.31	114.32	106.98	110.3	114.92	101.3	100.49	105.74	108.28	108.06	106.08	99.593	107.73	118.1	106.68	112.77	105.24	104.93	108.15	117.21	111.66	109.73
104.79	92.159	97.761	96.823	98.914	92.242	91.254	87.038	99.045	94.838	99.052	102.87	93.308	102.19	93.019	91.45	97.802	93.673	90.636	105.95	95.731	98.281	95.34	101.04	97.379	99.952	92.939	97.925	93.899	101.54	96.686	93.801	106.28	103.35	96.324	101.46	85.989	94.655	91.922	94.307	92.817	96.232	95.142	96.767	99.134	102.93	99.735	99.336	103.99	88.425
95.575	106.77	100.45	99.361	102.24	101.69	96.362	97.267	94.684	100.73	99.225	100.88	103.48	96.625	92.722	92.221	105.25	90.884	99.538	100.47	100.7	99.694	98.461	99.499	97.869	102.32	99.63	98.807	105.79	90.124	91.044	100.19	93.262	99.803	89.542	101.89	96.146	100.77	95.542	94.36	95.691	92.537	91.959	96.772	104.77	101.71	100.62	96.556	97.588	101.25
108.31	107.91	106.36	93.116	110.53	106.34	111.92	112.94	102.46	105.92	119.96	104.31	106.89	113.95	102.58	103.06	108.47	105.77	116.35	104.66	109.07	106.41	107.38	107.87	110.7	102.3	104.64	108.91	106.13	112.54	100.78	108.84	110.02	103.69	98.468	94.577	117.83	108.14	105.08	109.79	115.39	117.07	111.42	106.64	102.66	106.65	112.73	105.9	105.16	109.03
108.25	96.883	110.54	104.1	117.6	116.14	109.12	116.94	99.121	107.86	112.97	97.397	101.18	102.9	112.39	108.36	103.96	108.29	102.01	102.67	110.49	103.45	105.58	112.69	110.06	107.13	112.34	109.1	98.502	113.33	116.12	108.89	114.07	107.64	99.239	112.3	110.25	113.21	107.29	102.14	99.204	99.646	109.52	103.43	108.48	100.99	105.46	107.56	109.06	110.04
109.7	111.25	107.59	98.543	109.19	97.013	101.27	109.21	112.8	96.735	107.42	103.35	102.67	105.63	105.48	109.03	110.33	100.44	110.07	95.225	105.12	107.49	113.01	109.16	99.323	106.77	105.93	104.92	106.79	107.61	111.8	106.4	101.87	109.35	105.45	107.62	105.9	99.478	101.36	106.25	106.55	103.75	108.76	102.68	111.74	106.66	107.72	105.77	95.995	110.16
98.32	104.6	104.56	106.78	110.82	101.95	103.85	92.271	109.87	104.27	103.33	106.75	107.17	113.27	96.645	101.52	106.09	100.41	103	109.42	112.85	105.39	102.74	110.71	102.27	106.32	114.66	105.95	106.72	108.09	117.83	95.566	106.63	112.17	96.606	109.7	110	119.33	100	108.53	101.39	110.46	98.883	104.27	105.06	97.015	107.16	106.4	109.5	107.61
100.83	106.53	99.919	109.5	99.628	105.42	113.99	101	104.79	97.524	109.44	117.48	116.43	110.93	102.85	113.4	105.13	112.55	107.63	104.92	110.22	108.5	99.765	110.14	100.36	104.56	108.78	106.99	111.6	112.77	115.96	107.25	110.82	107.45	101.01	105.44	109.14	106.1	109.7	102.29	104.13	106.66	107	112.68	110.53	104.49	101.52	110.89	107.1	113
106	109.41	107.91	107.33	107.37	106.66	112.07	107.68	103.26	110.4	104.36	113.36	109.28	114.01	109.55	102.73	113.29	108.3	110.17	112.64	107.1	114.29	113.25	104.23	107.05	116.4	95.826	108.55	101	109.71	114.49	105.16	102.85	114.58	111.17	108.16	104.95	109.59	111.08	107.04	112.05	118.2	111.7	109.46	108.38	109.36	104.2	116.79	110.46	113.73
87.59	100.48	91.961	107.8	100	98.069	104.08	106.61	97.996	95.138	95.378	97.957	98.548	101.56	96.237	101.02	104.84	99.63	93.356	99.713	103.98	96.242	99.835	94.595	103.72	99.827	100.81	93.321	93.502	95.513	102.8	97.599	95.345	100.73	96.564	102.24	96.71	96.991	85.96	97.291	105.2	98.052	95.81	97.945	100.6	98.563	98.007	87.772	96.969	106.56
109.08	104.43	97.199	111.87	109.44	94.539	101.02	99.38	103.63	102.72	101.21	101.74	101.83	108.8	111.54	111.21	106.7	105.85	105.51	101.6	106.58	109	111.01	102.3	102.23	103.01	101.63	102.13	118.61	97.954	104.56	101.02	108.53	107.39	101.54	103.7	105.12	107	103.66	99.429	107.3	100.49	102.01	96.524	100.79	106.88	108.15	106.68	103.74	106.43
105.49	104.13	104.65	109.58	96.058	106.32	112.29	113.91	104.07	100.99	100.82	104.23	112.46	110.06	106.26	98.301	105.35	108.64	105.6	104.82	99.901	101.23	109.88	108.88	114.94	110.02	103.08	106.6	100.55	103.07	110.16	101.45	109.8	114.49	108.65	113.44	107.68	98.491	111	105.99	104.26	98.553	116.33	106.39	107.01	108.46	106.67	108.29	110.14	107.39
99.521	90.211	108.63	102.62	107.55	99.652	99.313	103.22	99.599	95.497	105.49	105.23	100.68	101.2	99.568	103.41	96.145	103.93	101.53	104.59	106.97	103.78	98.65	99.826	97.404	101.18	99.17	96.045	100.2	96.273	100.02	99.266	95.181	98.388	100.82	101.53	94.672	107.63	102.63	95.247	100.19	101.5	97.663	97.515	98.457	105.61	110.87	99.629	99.207	99.309
113.62	115.36	109.91	107.43	105.94	110.32	107.31	115.81	104.55	105.41	106.8	98.574	110.67	103.36	107.85	106.59	108.34	112.96	109.87	110.56	118.65	111.32	113.43	113.55	104.53	105.03	107.43	103.69	110.6	107.79	108.89	109.05	109.61	100.4	89.876	110.68	109.76	114	111.05	105.48	104.66	117.12	110.4	109.25	114.26	105.41	111.03	106.11	112.29	109.61
110.26	109.45	101.25	109.24	108.18	107.22	115.29	110.27	101.77	102.81	112.31	101.87	114.05	104.2	110.5	109.12	104.74	108.29	100.35	107.44	108.12	96.035	107.82	106.27	108.53	101.69	100.94	101.55	110.35	101.89	108.93	106.36	104.72	107.52	96.656	104.83	107.24	113.03	107.03	111.93	113.1	105.71	100.8	109.47	107.71	104.65	106.9	106.82	105.12	108.01
105.32	102.17	107.81	101.93	110.75	108.15	106.29	98.975	98.313	103.87	101.87	108.45	110.46	101.83	107.42	100.9	102.86	104.56	105.62	99.551	105.42	97.962	115.69	105.89	109.04	111.11	106.08	104.42	107.03	110.2	102.83	107.3	99.149	109.81	115.09	106.21	108.76	108.39	112.38	103.34	97.958	104.28	103.93	108.26	107.23	111.23	108.46	111.73	108.12	101.63
111.54	103.45	103.87	104.42	108.63	100.5	117.71	105.21	103.35	103.95	97.608	100.21	106.44	112.7	103.53	112.09	104.67	111.06	106.53	100.54	106.95	107.69	104.32	110.69	103.47	115.54	105.32	110.69	109.01	105.09	114.97	103.66	103.33	104.72	107.73	104.96	112.59	109.8	106.39	105.2	115.87	104.7	109.17	109.9	102.36	97.895	104.84	98.567	110.23	111.09
101.58	96.309	96.457	94.658	100.02	101.76	99.581	92.498	90.521	96.469	94.134	99.112	95.187	99.552	92.738	102.22	96.23	89.796	100.74	97.115	92.767	95.853	95.593	100.99	104.67	97.517	103.51	100.86	91.227	94.975	93.873	107.02	107.13	90.136	91.802	95.891	95.609	96.105	97.199	97.328	93.225	94.645	94.75	98.682	93.266	102.19	98.373	97.041	99.485	108.67
106.25	111.3	109.44	104.42	108.3	94.761	103.99	106.88	101.8	110.74	107.6	104.14	112.74	104.33	111.43	109.81	110.64	115.57	108.96	102.64	107.83	115.14	103.9	107.8	98.596	114	112.33	113.23	117.07	102.82	109.71	106.44	102.05	115.93	109.59	105.53	110.75	107.78	105.88	107.19	104.09	107.29	107.75	102.75	112.08	102.34	103.99	112.66	103.71	105.65
111.32	112.2	116.82	113.3	107.33	109.67	114.21	111.47	111.49	110.63	105.48	109.86	106.7	109.97	113.02	109.29	108.52	110.83	112.83	106.36	105.15	112.5	111.58	104.57	115.02	107.63	113.55	102.2	113.75	106.92	115.2	108.86	97.006	106.05	110.35	107.25	105.39	114.56	105.06	113.01	103.16	112.14	107	109.89	108.76	112.23	111.05	110.84	108.19	115.67
103.91	103.71	101.87	107.08	92.145	107.3	110.19	106.59	105.48	106.58	100.93	112.67	110.36	112.51	108.2	104.78	103.24	107.57	107.31	116.36	112.88	106.91	100.76	114.44	108.67	101.19	110.58	106.42	111.94	105.56	102.36	103.69	102.38	99.301	101.49	102.33	107.1	101.08	104.85	97.931	113.56	107.96	108.35	94.372	107.32	98.146	105.54	95.752	107.81	105.7
101.39	88.972	94.383	104.34	103.01	99.357	101.39	97.416	94.748	101.33	97.133	87.681	97.2	101.69	99.209	96.011	103.01	91.948	88.839	111.33	98.427	92.564	100.36	99.536	89.293	103.02	100.22	96.231	100.72	97.168	91.227	101.07	93.961	104.96	104.09	102.43	101.52	107.29	103.96	91.951	95.403	92.463	100.39	103.85	99.554	98.951	89.819	100.2	97.058	89.97
104.44	103.72	113.16	97.817	105.5	100.22	107.24	104.43	99.91	101.68	107.05	114.79	104.01	104.23	105.9	98.215	110.63	114.82	105.23	111.13	100.34	103.82	98.591	106.53	103.77	99.988	113.67	107.11	101.39	106.77	111.01	113.48	101.12	102.54	111.13	102.38	108.51	104.13	109.45	109.37	109.61	118.94	108.68	108.58	101.42	105.79	104.17	109.34	103.53	112.71
105.14	106.7	105.97	101.93	101.83	107.55	97.908	106.82	110.97	101.24	106.57	105.16	98.944	103.98	105.73	105.3	99.278	112.61	95.993	104.15	107.3	101.39	105.38	100.4	101.94	116.23	101.97	105.54	105.88	103.04	95.031	106.03	109.16	102.24	103.99	109.26	114.31	94.95	110.71	109.72	97.03	104.27	99.797	117.31	107.16	104.01	107.89	102.34	111.89	104.62
112.19	109.41	105.68	105.76	103.48	103.49	104.68	113.82	109.83	118.07	95.109	111.78	98.686	101.8	111	103.41	107.69	118.95	108.51	103.13	105.75	110.24	101.86	99.228	101.08	104.34	107.76	110.21	106.27	106.79	108.13	113.87	100.98	109.66	105.08	104.71	105.19	112.23	108.54	109.23	104.69	97.476	110.25	112.05	110.9	108.9	110.62	107.05	107.08	95.697
104.2	106.11	102.23	111.37	106.52	105.21	107.57	109.56	108.55	101.31	105.86	106.44	111.22	113.74	106.59	104.05	112.93	101.57	106.63	113.55	101.27	107.37	118.7	107	113.13	107.65	112.15	106.28	114.14	105.51	105.09	104.51	108.62	106.17	103.17	103.84	107.24	110	110.13	112.69	99.061	115.16	102.75	111.98	104.33	98.163	105.94	112.79	101.41	117.3
103.22	97.331	105.47	108.78	99.715	104.64	104.1	107.34	98.536	107.04	107.06	108.16	100.75	109.27	105.81	96.452	111.43	101.92	111.59	99.298	109.94	105.44	106.85	123.2	100.29	103.13	109	104.77	99.893	103.96	103.83	109.82	104.71	111.95	113.13	112.23	106.84	104.42	99.828	101.11	107.07	100.33	109.83	108.24	106.49	104.51	116.76	111.11	114.83	100.9
113.15	108.06	103.88	110.3	103.71	98.211	110.38	105.22	113.16	107.68	108.15	111.2	107.76	100.66	115.68	107.34	97.246	104.58	99.912	99.918	97.763	106.36	116.56	106.94	104.28	106.9	105.31	111.58	109.44	97.768	105.78	111.43	108.34	107.45	111.87	100.98	103.29	100.48	107.19	106.44	112.75	106.98	104.16	111.75	114.9	106.13	108.54	111.57	100.43	110.99
99.594	97.62	97.259	103.27	94.676	102.11	98.658	97.687	98.506	101.42	100.03	100.88	96.93	93.118	93.971	92.595	100.16	98.193	101.54	99.596	98.686	114.46	96.326	95.967	95.488	94.381	90.12	90.108	95.831	103.15	99.64	99.735	106.54	109.54	91.903	97.502	93.767	95.557	109.64	100.11	99.36	99.61	102.94	100.57	103.71	106.71	96.739	98.098	87.982	107.44
106.25	99.045	92.343	105.67	102.9	95.855	106.07	96.803	101.64	95.861	93.41	96.86	110.7	104.38	100.46	96.107	95.603	96.778	106.48	97.167	105.29	103.84	89.801	95.395	96.216	93.333	102.97	100.4	101.57	98.256	107.18	98.867	102.02	93.135	98.502	110.81	96.902	94.524	107.37	103.17	96.872	94.47	95.842	96.748	107.11	99.864	98.948	98.482	95.615	103.56
104.88	102.01	106.44	96.399	106.31	107.2	107.84	102.74	106.32	106.18	103.6	115.06	100.39	109.76	106.34	104.78	106.83	102.34	102.39	104.26	110.6	97.751	98.549	106.82	104.14	97.708	104.37	118.35	99.9	112.3	108.99	94.249	104.34	103.61	102.15	107.51	110.65	104.52	98.138	114.52	100.05	118.17	104.41	113.97	114.45	103.69	107.59	106.53	106.08	100.3
114.88	106.82	107.19	101.44	106.21	108.87	105.11	102.63	118.8	107.09	101.8	110.75	108.13	110.46	109.29	109.59	104.8	109.25	108.49	106.6	103.1	105.15	102.2	104.05	99.048	101.98	105.06	107.03	116.31	106.55	107.06	113.04	111.36	104.28	114.1	107.32	104.81	111.44	101.88	107.01	110.21	101.31	111.73	119.34	107.1	101.88	118.33	113.7	107.49	104.84
112.22	105.23	109.17	107.07	112.19	116.5	107.28	107.06	102.02	106.34	107.85	110.8	117.51	106.37	103.27	117.29	105.56	109.78	101.21	107.48	108.6	110.37	114.03	110.02	105.14	108.51	106.18	114.18	112.06	104.04	114.04	105.71	108.25	109.87	111.61	101.15	110.77	106.42	108.23	103.96	107.25	105.59	107.49	101.82	111.74	115.82	108.21	114.73	111.04	104.04
107.31	106.46	112.88	103.55	107.75	105.81	97.186	110.3	101.29	103.66	100.98	106.76	103.49	107.67	107.83	100.92	112.78	113.26	101.47	112.27	106.22	110.36	107.68	104.84	102.18	106.56	113.57	104.71	109.58	106.76	102.29	108.36	111.17	107.94	101.8	103.2	113.24	107.78	102.36	105.56	104.65	112.61	110.33	110.81	115.4	100.08	107.53	108.07	104.62	109.92
95.256	107.1	108.72	108.68	108.07	99.654	109.31	101.77	106.55	105.47	109.35	106.86	114.29	102.71	111.68	112.44	104.71	108.17	102.84	104.79	113.82	104.43	109.58	106.11	105.76	114.96	111.3	116.1	102.01	104.4	117.33	110.11	118.97	108.92	103.74	112.33	117.92	109.84	104.17	106.2	102.38	107.87	102.31	109.82	105.69	105.95	113.36	102.22	104.89	111.42
94.824	102.21	98.526	94.559	94.198	93.514	109.11	94.708	99.334	99.764	98.268	97.994	96.617	92.354	95.771	87.676	99.02	100.11	101.76	89.618	92.414	92.188	101.67	104.23	105.07	101.96	97.358	99.13	99.284	108.31	97.26	101.46	90.247	105.75	93.03	107.75	99.054	100.24	103.39	99.844	106.57	99.135	94.888	103.67	91.228	103.46	101.07	97.433	96.461	96.836
102.57	102.24	99.103	85.524	103.39	102.47	96.991	100.27	101.07	111.99	104.42	104.99	104.49	102.8	97.195	90.372	108.99	105.17	98.643	106.26	102.13	97.95	97.483	94.288	101.15	102.51	94.668	106.24	95.689	108.9	92.981	100.78	106.75	98.74	98.987	100.67	102.29	103.89	102.16	102.1	100.59	106.3	105.88	102.59	102.95	100.55	100.55	106.43	101.49	103.48
97.968	101.98	113.1	102.99	107.36	103.98	105.68	104.82	102.32	99.483	102.47	106.85	112.73	108.72	106.9	109.79	110.6	106.43	110.23	91.171	110.67	107.43	110.68	112.44	106.43	112.61	106.44	113.91	116.62	112.47	112.14	100.16	107.95	104.2	114.53	104.27	105.36	104.58	118.49	102.57	104.57	111.25	102.13	102.53	108.96	107.15	108.43	93.398	113.12	101.04
105.28	114.14	102.13	115.66	104.74	105.44	100.62	113.81	110.79	104.95	114.81	105.86	98.948	116.55	111.57	106.87	102.46	114.4	114.71	107.41	106.31	107.54	110.65	102.61	107.73	111.12	114.21	109.18	108.43	109.77	108.92	105.55	116.38	106.8	106.62	109.83	111.31	111.32	107.07	107.67	110.53	100.2	106.94	103.93	114.82	116.87	109.86	110.85	107.56	107.31
111.97	109.98	98.735	103.74	113.21	115.54	100.83	106.61	111.76	96.771	101.99	114.21	106.55	96.571	106.34	98.319	100.32	115.94	106.22	107.72	114.48	103.16	98.675	111.44	102.93	113.9	110.29	112.67	99.006	103.12	102.43	105.9	106.15	106.51	110.77	113	104.88	108.75	110.18	100.36	101.4	113.75	111.21	107.57	106.72	115.94	95.971	108.57	108.45	103.5
103.36	114.87	108.6	109.44	106.6	108.16	100.11	114.92	106.29	106.75	96.811	111.17	102.59	107.56	116.34	113.19	103.66	108.1	111.91	110.57	110.26	109.16	100.36	104.01	105.18	98.215	104.34	101.8	102.5	102.14	117.27	107.18	107.99	108.49	102.19	102.3	106.65	100.44	112.98	104.53	119.07	109.4	110.36	107.24	111.54	106.46	97.085	112.68	109.78	107.08
103.53	96.823	106.14	105.07	106.58	109.48	102.86	103.37	98.709	103.26	111.59	103.02	106.94	108.55	105.34	103.77	99.046	104.1	109.52	106.09	102.37	105.79	103.98	114.75	98.369	100.68	113.06	104	104.62	102.17	118.06	102.64	109.19	104.3	101.83	112.46	110.94	106.8	108.39	103.32	100.94	114.56	109.84	105.57	95.871	100.24	104.69	100.99	104.03	114.26
104.53	103.32	105.69	109.09	95.421	107.42	98.759	99.558	110.64	113.02	101.18	109.35	95.938	108.88	103.4	104.72	114.56	105.19	98.479	103.52	103.66	107.95	108.95	102.36	106.69	107.93	101.22	109.96	99.797	101.82	113.2	95.556	108.51	106.49	108.73	98.196	110.07	109.46	107.19	103.63	95.533	109.09	109.97	110.53	108.18	97.865	106.1	115.49	107.87	113.47
91.773	97.269	94.415	94.878	93.241	100.73	105.43	97.482	101.01	106	104.28	96.561	103.7	95.127	104.35	105.02	99.411	105.09	104.9	100.33	99.853	94.556	100.12	94.834	101.79	94.203	101.72	98.418	98.495	104.84	104.59	97.439	100.35	107.43	94.472	96.6	98.41	93.461	100.78	103.36	103.5	105.08	101.49	97.408	103.12	102.85	103.13	98.873	100.46	102.65
108.73	113.02	97.263	100.09	106.46	109.48	105.2	108.47	106.97	103.35	103.95	118.42	103.95	107.65	113.37	105.54	113.25	100.06	100.19	108.28	104.59	97.855	103.09	105.26	105.93	112.87	116.28	106.73	104.37	103.93	100.17	103	108.34	105.3	102.25	113.84	102.56	104.65	109.79	108.25	103.59	113.42	111.17	118.39	99.264	110.13	113.31	107.37	101.43	102.4
107.25	110.62	104.37	105.48	96.95	100.24	104.95	105.09	107.36	104.11	111.82	108.88	106.95	107.01	107.98	105.08	111.56	110.36	104.54	106.14	110.62	104.15	105.37	104.59	100.65	100.48	112.09	107.34	105.59	99.336	103.69	104.02	115.72	105.35	103.9	112.51	112.94	102.66	105.41	112.25	109.4	100.77	99.975	107.54	113.44	115.8	110.01	99.35	104.86	103.52
106.95	111.29	109.59	105.11	104.48	110.13	106.95	109.55	105.3	106.87	108.64	109.93	112.86	115.47	119.2	105.36	112.05	105.16	114.35	106.98	106.02	100.53	108.29	110.6	105.27	112.32	107	108.58	113.74	101.9	103.05	113.26	117	108.19	108.96	105.15	115.03	102.05	110.1	105.45	113.52	110.6	106.18	99.914	113.65	116.96	113.38	102.84	105.03	109.44
110.76	105.19	104.77	104.84	102.3	110.46	106.25	103.99	98.399	110.81	104.8	104.16	106.82	103.54	101.64	104.85	99.976	103.22	107.84	104.46	112.92	106.31	99.09	102.96	114.58	101.43	107.7	109.74	107.32	105.43	98.825	108.55	108.9	105.28	100.57	111.6	102.62	114.38	98.695	101.01	104.07	104.77	94.986	102.12	97.704	99.603	100.84	112.6	104.44	102.7
112.08	103.18	97.971	110.29	105.4	101.12	109.39	119.43	113.65	106.4	103.61	115.04	112.43	107	114.26	101.04	106.68	109.56	114.83	112.72	105.71	106.07	99.763	114.75	101.07	112.35	110.83	104.04	108.8	108.39	115.29	100.4	103.43	98.584	110.04	118.82	103.85	108.9	108.6	114.24	102.15	105.01	104.68	111.95	99.536	107.32	108.82	113.64	105.67	114.56
106.37	108.17	105.62	108.26	105.44	107.56	101.55	99.435	115.43	106.49	115.32	106.92	104.7	101.7	108.89	114.97	103.41	106.46	103.19	109.39	105.4	106.02	105.03	106.94	94.274	105.68	103.79	109.23	108.01	106.49	107.13	107.11	107.4	97.924	106.88	99.961	103.68	100.1	102.81	102.88	104.48	109.27	109.53	95.94	110.61	99.917	105.36	109.69	108.2	104.68
105.91	95.909	105.48	108.91	100.43	112.22	99.241	105.05	103.91	109.6	100.92	104.38	102.39	101.45	98.323	103.58	109.62	115.38	111.28	102.39	102.54	105.95	109.92	112.67	102.45	102.13	110.57	103.4	108.79	107.3	100.71	100.71	109.82	112.35	109.53	98.658	105.63	93.708	110.16	110.67	110.58	99.645	108.7	102.29	113.28	110.13	103.55	112.94	106.69	102.57
108.35	109.34	106.77	105.92	102.89	102.79	109.38	103.59	105.36	108.16	97.256	113.15	105.84	107.19	110.23	109.04	103.49	111.39	103.19	103.95	109.95	105.3	103.7	108.65	112.21	106.11	101.63	115.22	115.88	99.687	105.98	108.01	107.64	108.98	109.78	97.863	112.69	112.44	98.8	110.54	109.65	108.06	92.855	103.15	106.42	110.92	107.05	100.33	108.21	94.287
120.11	115.03	113.74	114.09	106.99	104.21	102.85	108.94	115.58	108.6	110.53	106.8	106.6	111.41	107.68	109.01	111.18	105.35	102.19	114.51	96.773	112.33	106.79	101.08	106.19	107.06	115.81	105.05	108.57	101.36	112.33	106.76	111.22	109.49	100.15	99.686	111.73	107.74	110.29	107.68	104.01	118.36	93.254	107.02	114.66	111.58	104.89	111.36	123.23	107.6
90.722	94.522	98.341	99.623	101.22	93.88	98.719	109.19	101.05	96.269	99.662	96.744	95.897	94.455	89.742	106.17	94.355	101.38	95.949	101.74	97.059	97.349	94.575	100.32	100.66	98.617	104.58	95.197	99.713	99.725	96.844	100.29	99.136	95.139	95.971	107.2	99.108	98.969	95.249	96.593	90.669	107.33	102.16	96.979	102	91.897	101.03	105.53	90.016	100.76
99.674	102.86	109.49	108.83	108.44	115.75	109.97	105.8	101.87	112.93	102.81	106.91	113.14	104.25	99.415	105.2	107.92	107.2	106.71	104.09	107.05	108.14	106.75	93.431	106.08	103.19	109.4	103.81	109.34	106.47	98.56	104.89	108.16	108.41	104.96	114.48	108.32	105.23	107.39	100.3	104.78	104.37	105.63	105.85	111.62	107.37	108.03	110.03	114.34	106.83
116.81	106.4	108.88	115.72	112.8	112.69	111.83	112.85	105.47	106.87	110.87	106.3	108.68	113.89	107.07	108.06	116.39	115.97	111.21	104.59	105.72	116.43	119.8	104.88	108.98	109.47	112.24	113.92	103.51	110.74	118.88	115.71	107.6	107.06	109.85	108.92	103.07	100.13	112.85	110.62	117.1	118.19	108.49	113.3	119.63	111.44	117.94	108.15	116	98.39
103.8	99.841	97.622	101.44	90.95	102.31	92.949	98.374	99.363	105.91	101.39	101.61	99.532	105.52	95.741	88.884	104.18	100.98	88.664	98.909	101.81	98.069	91.681	90.68	95.972	96.889	90.489	96.152	106.83	101.16	100.52	97.502	98.52	95.775	104.5	98.365	100.81	100.8	100.24	95.018	86.982	91.797	93.013	94.531	98.659	91.168	101.03	94.051	101.23	101.35
96.82	109.72	112.95	106.22	112.51	106.48	107.11	104.95	107.22	112.49	106.22	101.81	101.04	112.07	106.73	104.46	97.992	104.84	103.77	104.14	101.58	104.61	97.659	106.8	107.35	111.14	101.7	101.2	106.19	103.38	109.73	108.04	98.287	93.522	108.83	108.74	108.23	113.77	106.2	107	115.09	102.47	103.4	107.16	103.75	97.902	98.691	109.23	100.04	102.76
105.14	109.51	100.67	111.65	112.45	95.156	100.03	104.78	114.28	106.23	100.27	108.98	97.989	110.04	109.03	107.8	106.71	110.36	118.67	105.88	104.46	110.6	107.06	105.32	108.67	104.12	107.76	114.1	107.26	103.67	105.91	100.86	109.12	120.72	102.89	103.59	110.78	112.11	103.35	99.9	108.63	109.12	115.86	113.19	112.31	111.67	109.99	101.39	107.17	114.04
113.11	111.27	109.36	103.94	112.04	109.27	96.787	109.44	111.73	106.62	109.05	102.65	92.099	102.12	110.15	94.432	108.66	107.62	114.68	107.35	115.56	110.02	112.66	98.91	96.512	109.2	102.76	112.64	101.97	112.27	101.81	108.84	101.22	108.21	107.49	107.47	105.7	112.07	108.6	99.894	101.35	109.96	114.68	100.94	108.92	111.3	108.76	108.04	110.16	109.98
114.73	109.13	108.04	99.235	107.58	96.818	108.69	99.219	106.17	110.89	112.19	104.01	106.51	111.28	117.81	112.9	112.81	111.4	106.97	119.39	115.89	112.33	102	110.68	115.01	113.81	108.65	111.01	100.73	104.19	101.88	108.5	109.21	105.3	110.98	108.28	113.69	108	107.14	107.17	110.87	111.12	104.18	111.63	108.74	107.51	112.95	103.08	102.86	107.22
110.59	108.41	104.1	107.81	106.51	98.588	121.61	108.4	102.06	108.41	103.32	107.42	98.381	97.735	113.27	112.48	106.54	104.1	110.69	104.42	105.17	113	106.55	106.74	108.95	107.02	102.25	108.95	99.966	105.72	104.43	101.18	104.74	103.91	95.858	102.75	104.5	108.94	103.01	102.13	114.39	99.358	104.31	100.83	99.51	110.97	99.325	100.96	103.37	108.59
103.8	110.77	103.59	99.461	96.25	114.64	109.01	108.89	109.44	106.86	110.38	102.06	99.882	106	107.57	105.55	103.24	103.61	101.38	109.13	107.93	96.454	104.03	109.17	113.23	111.43	103.25	101.94	109.59	106.65	104.17	99.462	112.26	101.21	108.92	103.52	110.5	106.04	111.93	93.463	110.79	105.56	104.53	104.15	111.15	105.59	105.44	113.29	102.17	102.25
108.03	112.73	110.41	103.46	105.95	101.33	118.96	102.69	115.58	105.65	104.67	96.761	109.09	111.33	113.73	111.98	109.48	110.97	99.58	104.62	109.23	101.08	108.26	111.05	103.06	110.6	115.72	105.92	106.03	114.93	107.33	111.55	110.9	104.75	107.6	111.81	107.71	102.94	104	106.16	107.51	111.13	109.4	108.23	105.11	111.91	107.84	108.92	112.67	104.85
96.704	104.05	109.01	113.87	112.1	110.32	105.26	101.26	111.52	112.57	113.2	114.49	108.11	103.12	98.352	104.05	105.88	113.81	109.47	103.21	104.31	107.97	109.1	115.76	104.21	112.41	106.27	109.36	104.56	103.29	101.89	108.55	114.18	104.95	106.24	111.82	108.74	109.72	111.73	115.77	103.68	107.81	100.59	103.63	104.27	110.13	103.53	96.975	107.43	97.38
101.73	100.57	102.78	100.48	102.91	102.44	94.492	96.148	96.657	97.751	93.22	95.51	93.289	104.04	100.26	95.348	90.648	93.788	102.95	102.54	89.848	106.56	96.592	95.722	98.502	92.914	99.127	109.38	90.717	91.852	97.757	98.512	98.557	99.658	92.247	103.61	103.43	106.3	94.674	92.999	102.24	100.87	101.52	108.81	99.743	98.81	94.848	88.633	98.236	89.39
93.162	104.36	102.19	98.589	105.9	95.852	100.67	95.86	97.136	96.832	99.846	94.771	106.16	96.435	101.5	97.423	96.161	100.3	96.545	104.35	98.078	98.138	100.13	90.423	97.248	98.82	94.218	96.251	104.32	102.09	95.725	105.3	98.701	105.37	107.07	102.52	90.15	96.117	95.333	97.825	106.09	99.802	95.03	86.416	92.356	85.253	105.53	102.18	101.58	93.754
102.1	101.35	102.12	96.781	90.872	100.09	96.429	100.06	105.02	98.452	97.511	89.729	95.54	106.64	95.324	100.04	105.03	86.233	101.23	100.67	103.74	101.18	90.037	97.83	99.913	104.24	107.24	101.33	99.118	100.19	99.228	94.067	102.09	97.123	92.52	100.22	104.17	94.695	105.14	101.2	98.204	93.757	89.319	95.526	101.77	97.394	96.916	104.41	88.132	96.333
105.81	105.15	100.92	106.42	107.97	104.78	112.88	103.52	105.56	105.42	102.13	106.49	110.67	105.7	112.51	107.71	99.257	104.55	104.55	112.3	119.22	110.99	107.3	109.59	106.79	118.32	104.77	110.9	100.71	104.01	109.93	104.13	112.21	106.5	114.49	111.22	109.26	101.34	99.583	122.38	110.43	107.09	108.43	110.68	105.64	109.53	105.87	112.94	107.05	99.357
108.82	101.7	104.88	116.03	112.05	107.63	105.65	105.3	103.65	109.95	108.74	103.84	110.6	95.175	103.2	97.062	104.26	110.46	100.24	102.46	108.58	99.401	107.92	118.93	98.822	108.6	104.44	107.04	103.38	106.38	109.3	96.831	105.69	104.69	110.33	111.01	106.7	109.73	112.53	105.77	108.74	108.64	103.86	109.59	109.37	111.03	102.24	107.97	108.72	110.23
107.26	101.55	115.14	106.78	97.964	107.42	97.883	112.04	98.247	105.61	106.85	103.85	108.63	100.44	104.04	90.519	104.65	100.58	103.33	107.81	111.6	110.26	109.46	107.67	110.14	109.18	109.5	98.883	103.3	105.3	96.996	95.509	105.04	96.718	99.675	106.81	101.25	108.43	101.1	111.79	96.041	99.848	108.95	112.01	107.72	101.22	114.42	104.52	105.29	104.05
104.03	110.27	110.25	106.9	105.95	114.7	112	109.29	114.25	113.5	118.94	104.67	108.65	113.34	112.53	105.47	109.22	112.05	116.9	111.32	103.4	111.17	113.65	113.43	113.03	104.11	105.65	108.93	113.22	108.15	107.74	111.71	102.93	104.36	103.4	115.62	106.93	108.96	117.48	100.62	111.99	116.85	115.51	101.59	111.42	118.32	109.17	110.56	98.984	102.41
104.43	107.68	103.16	105.61	102.59	101.75	107.82	102.07	103.51	105.18	102.94	103.6	106.13	107.26	105.27	117.15	102.16	108.57	114.59	107.36	107.42	109.21	103.02	109.07	110.3	98.741	107.25	102.66	98.239	109.88	110.29	104.65	109.58	109.49	101.36	101.33	112.84	113.09	104.53	108.27	100.56	110.64	100	103.6	106.79	109.85	98.977	100.69	105.74	107.36
106.08	110.31	103.65	106.42	100.49	96.871	100.08	104.24	92.942	95.137	93.589	107.42	101.1	101.51	103.15	108.42	98.203	107.9	105.57	101.92	104.16	98.82	97.146	106.18	103.33	92.212	97.314	103.21	91.285	102.87	100.03	101.94	98.889	91.636	99.675	98.468	98.115	106.44	97.55	94.98	105.91	97.294	99.235	92.018	98.698	97.886	99.423	103.24	97.282	94.528
110.29	101.67	107.94	115.56	103.1	112.44	107.99	112.4	108.37	107.28	111.71	111.99	106.49	109.77	116.26	107.11	107.71	105.83	112.19	116.6	108.69	116.49	106.62	116.45	109.55	105.96	102.18	114.16	114.32	107.32	106.06	112.1	100.05	102.47	110.2	119.21	107.68	111.88	104.56	107.31	114.1	109.01	111.49	109.6	108.4	120.48	108.33	107.4	112.37	106.11
103.97	113.17	97.102	107.16	103.3	106.94	105.33	110.84	102.07	100.23	106.12	100.37	106.3	105.98	96.978	106.7	106	103.2	111.19	106.75	112.75	104.25	108.06	95.64	97.678	100.48	99.07	110.86	116.15	105.78	109.35	110.21	117.18	108.56	107.43	102.77	110.26	103.51	98.424	105.07	102.41	112.46	100.16	93.153	102.07	105.49	113.02	110.47	106.88	102.83
103.58	107.08	113.41	104.55	105.74	114.89	110.08	101.61	109.09	105.03	107.72	96.173	107.99	109.02	115.16	105.43	110.92	108.48	111.97	110.63	113.02	111.35	110.48	109.48	111.58	109.02	106.52	109.44	104.57	108.53	110.11	106.5	114.31	107.62	118.49	112.58	112.02	111.42	113.89	103.5	114.47	107.82	107.73	106.08	106.04	113.72	106.61	120.28	122.4	109.88
106.29	103.39	107.32	96.461	109.31	105.18	105.33	107.25	113.75	94.712	104.24	99.041	102.6	111.82	91.051	105.61	107.81	103.99	106.25	104.01	106.06	109.76	112.47	102.97	113.02	113.58	105.73	108.94	100.66	106.79	110.1	94.786	114.05	103.69	109.56	106.03	109.05	107.11	106.98	95.039	103.83	103.73	116.45	115.31	111.68	104.74	105.98	105.43	106.57	115.4
102.29	107.27	111.31	92.413	109.59	103.73	105.66	106.54	109.98	101.95	107.13	106.92	104.43	100.59	113.74	101.47	113.38	111.73	93.555	98.863	93.33	98.234	108.75	107.51	114.72	112.93	106.36	105.14	107.72	106.88	113.68	111.82	113.98	111.79	108.56	105.76	101.98	105.79	104.56	108.35	106.82	102.32	99.434	106.4	104.49	101.35	116.65	110.47	112.68	99.79
104.61	99.045	108.16	108.31	112.37	95.72	109.28	104.77	105.18	100.55	93.053	108.07	107.41	99.031	107.43	106.7	105.14	110.41	107.91	110.68	102.67	103.56	104.79	106.33	102.86	103.49	105.43	102.95	111.78	96.148	109.63	106.92	112.66	100.79	107.28	109.06	108.81	108.84	103.08	111.8	99.431	92.424	103.21	103.98	97.562	113.72	105.24	101.79	104.27	113.07
108.68	106.55	105.23	115.78	112.59	110.11	113.45	102.01	110.55	99.726	106.54	109.07	113.03	106.84	107.93	107.12	100.79	109.49	111.71	109.39	108.82	111.84	106.44	102.21	107.41	101.02	107.33	107.55	109.7	102.63	114.01	108.21	108.63	107.05	104.22	103.4	101.56	111.34	111.8	107.14	118.97	102.15	107.95	111.24	106.45	95.872	108.14	116.2	94.421	112.59
103.57	111.05	113.17	109.41	103.81	108.42	103.01	107.62	110.27	120.77	108.06	107.91	111.19	110.37	106.85	113.6	109.66	110.13	107.08	114.71	112.12	110.53	104.71	115.4	109.28	104.21	107.98	113.12	105.12	104.3	113.69	102.65	93.416	117.27	108.34	109.25	100.98	113.84	109.11	116.23	106.74	111.82	95.463	111.16	114.54	112.19	112.72	107	101.09	98.13
107.62	97.258	106.51	108.59	105.91	110.51	106.14	108.09	100.77	105.86	107.72	109.53	108.09	100.73	101.99	104.12	109.9	105.21	105.49	108.58	107.99	105.37	105.64	113.74	109.21	104.82	102.08	105.91	110.14	105.32	107.76	114.98	102.89	97.146	106.88	106.77	101.7	108.96	106.07	105.36	111.39	104.45	114.74	99.702	109.06	110.61	106.65	111.88	102.71	106.49
105.1	111.75	109.64	105.82	108.39	117.47	110.37	104.12	115.33	111.94	112.32	118.02	105.56	106.63	105.42	104.68	114.09	103.82	120.59	111.86	103.21	105.55	113.05	107.03	111.89	105.46	106.31	103.72	113.55	112.16	99.137	108.02	110.96	117.54	110.35	104.69	121.07	109.4	106.18	114.96	113.65	99.903	110.11	105.87	104.43	115.13	107.85	114	107.71	112.65
96.414	91.332	95.615	97.915	101.4	99.073	92.86	99.706	96.928	97.543	95.815	93.858	102.43	99.217	96.96	99.782	99.121	93.49	98.188	96.195	96.507	104.86	92.244	98.693	94.691	102.3	97.289	102.13	96.024	98.279	97.982	98.199	97.343	99.223	101.82	91.867	102.6	99.19	104.93	93.731	99.373	91.929	102.24	99.802	101.41	103.02	104.12	107.38	103.31	104.16
104.09	105.97	108.38	104.72	105.76	109.71	109.14	105.53	105.81	106.92	101.38	118.01	108.56	102.93	100.81	107.4	93.676	105.98	108.25	102.25	112.52	101	109.67	104.81	99.986	106.41	111.19	101.07	107.98	101.85	95.181	106.72	104.03	112.88	115.49	104.28	106.21	99.134	95.015	98.86	101.78	103.81	104.87	113.85	120.36	98.302	109.41	91.116	102.72	101.44
92.277	97.567	98.692	103	98.356	101.6	86.337	97.411	101.14	91.034	90.675	102.67	96.487	103.56	90.28	97.269	104.36	102.96	98.877	102.36	99.058	98.055	91.031	99.789	100.61	98.718	99.057	95.107	104.11	97.745	103.51	97.478	91.692	92.789	103.57	93.123	100.76	92.441	100.75	100.67	88.556	97.894	104.04	99.013	101.84	97.991	104.05	94.971	102.7	99.028
103.61	107.12	101.42	104.44	109.98	106.34	102.64	112.66	107.68	101.92	101.1	105.04	100.76	116.18	109.09	102.27	101.37	108.53	110.39	105.45	111.21	104.88	109.33	102.39	101.37	105.68	106.16	110.95	106.18	100.15	106.19	111.68	106.06	105.64	105.8	115.08	120.26	97.322	103.7	102.7	110.34	106.15	98.499	101.82	102.19	107.75	97.879	112.86	108.03	107.74
100.14	97.137	98.113	101.57	90.5	101.39	101.34	95.905	99.934	96.427	105.92	98.408	103.67	101.79	99.081	97.715	94.792	99.244	100.71	101.96	96.547	111.23	106.08	103.7	110.1	99.616	95.67	98.178	97.591	100.7	90.753	89.873	93.457	108.68	99.335	92.282	103.83	99.672	105.87	91.505	96.045	97.732	103.8	104.67	100.54	102.44	98.639	93.224	107.04	111.7
100.39	105.98	101.83	104.56	110.72	99.186	97.216	107.99	108.65	111.11	109.46	108.69	111.43	109.06	103.18	111.87	108.23	102.33	113.52	111.89	105.47	111.68	110.17	112.72	101.87	113.46	102.19	105.59	108.6	109.46	104.56	104.87	122.69	117.19	106.61	104.75	104.43	100.78	101.85	104.26	111	110.19	102.64	99.581	105.1	111.93	106.02	107.56	104.92	107.95
108.65	107.54	108.04	101.9	105.78	98.555	107.98	114.69	109.88	110.08	103.8	110.24	108.53	105.86	106.85	109.98	100.53	100.78	114.64	106.91	100.93	109.96	104.92	93.335	96.831	109.76	120.53	100.1	107.9	116.89	107.37	111.94	98.566	105.75	101.48	98.267	106.81	102.25	102.73	104.73	99.699	101.14	95.105	110.49	100.97	92.123	104.83	113.76	101.3	95.298
109.11	107.86	108.51	105.49	107.74	107.63	104.95	99.232	106.82	118.72	104.04	103.75	111.54	106.19	105.24	99.651	117.87	105.48	112.57	101.61	107.57	101.39	108.62	95.567	100.99	98.809	112.86	107.79	105.35	103.13	108.79	103.36	103.02	111.72	105.42	115.03	105.18	100.36	98.05	110.44	105.6	105.69	104.47	102.61	106.93	109.63	105.55	100.83	106.32	109.67
99.804	113.64	111.04	109.12	104.79	106.73	103.76	105.04	106.26	106.68	111.3	103.02	105.52	109.59	108	105.23	103.9	107.26	109.75	105.86	106.79	104.34	101.93	119.49	106.08	102.19	102.78	103.37	106.46	103.77	103.84	107.69	98.659	108.22	100.99	108.5	99.699	100.15	105.32	106.81	103.81	115.12	101.75	110.82	110.38	108.07	96.843	102.7	104.27	103.02
102.41	105.02	104.1	111.16	106.02	102.81	106.37	105.22	105.8	111.77	101.18	107.95	116.59	103.79	107.26	102.4	112.91	107.71	113.78	104.21	112.99	103.72	106.38	99.039	113.81	105.52	106.09	113.51	111.8	111.32	118.82	103.18	104.39	115.58	107.06	110.69	108.03	105.16	100.94	117.87	109.87	109.75	113.64	106.76	105.67	98.277	109.61	113.55	110.78	113.79
101.86	109.45	104.01	100.09	98.061	107.52	105.97	102.59	98.763	99.029	100.69	99.654	99.794	106.87	115.18	98.255	105.77	101.04	105.2	104.37	104.4	107.65	104.22	99.451	104.65	105.09	107.49	96.869	101.58	102.05	109.91	105.3	108.5	105.49	99.899	106.89	110.4	107.72	112.68	101.72	116.07	97.592	105.79	106.99	110.51	103.83	105.16	112.24	111.12	100.59
111.4	98.868	111.05	110.84	106.18	107.34	104.22	101.48	118.12	109.55	101.02	101.7	100.42	104.47	102.98	106.22	104.08	107.26	95.494	102.73	104.57	101.27	108.18	105.01	105.36	104.99	105.12	97.767	111.19	105.22	101.24	107.32	108.71	103.99	108.46	97.195	103.39	106.58	105.95	103.89	109.79	107.32	106.62	99.278	113.99	107.61	101.11	112.22	105.61	106.98
100.44	94.352	105.41	97.303	100.31	106.97	97.184	98.946	105.74	103.48	101.92	95.262	100.49	100.39	94.496	102.51	98.619	105.27	90.111	87.432	103.7	95.786	97.709	96.404	102.7	97.695	94.378	99.432	100.78	101.75	98.463	92.923	99.338	97.239	99.1	100.08	101.17	105.31	91.398	100.94	105.34	93.982	108.77	102.72	101.77	106.09	102.14	103.47	102.95	94.338
112.25	107.49	106.69	109.97	105.93	99.278	116.61	108.03	106.51	114.59	103.88	108.54	114.14	110.24	111.85	93.518	109.61	104.25	112.23	113.08	106.67	106.42	105.78	101.92	108.61	116.52	107.92	103.95	118.4	104.23	108.22	103.76	109.93	101.35	110.58	117.79	106.46	102.05	107.84	106.51	101.59	112.73	106.47	112	111.37	107.22	111.31	108.9	103	107.08
109.37	103.46	107.53	100.22	111.73	111.44	102.88	103.28	105.33	104.22	105.55	101.74	104.88	111.14	106.56	113.84	112.06	104.9	111.35	105.18	99.771	110.12	106.48	107.62	104.85	117.06	100.54	99.736	107.32	99.243	105.92	104.92	101.61	107.53	110.47	107.92	96.137	96.956	110.43	109.02	102.44	112.37	98.829	100.94	102.48	96.66	106.43	105.91	109.52	105.55
109.08	114.62	108.03	101.05	98.339	103.02	102.8	108.2	107.89	108.36	108.51	101.25	112.35	108.91	99.327	111.27	103.65	99.617	100.11	107.45	96.042	99.088	107.12	104.14	107.9	105.57	111.43	119.76	109.14	110.76	108.5	103.5	105.6	109.66	108.49	102.59	110.01	98.67	109.86	93.593	103.42	100.94	109.9	104.9	101.32	103.8	97.646	105.13	96.134	114.85
109.21	108.85	108.75	102.97	112.21	110.92	106.62	105	115.87	114.71	111.49	112.68	104.61	108.36	104.98	107.03	105.95	109.9	105.69	111.17	107.98	110.65	107.79	109.37	111.56	108.74	105.99	105.4	124.27	105.69	111.37	116.36	111.45	111.95	103.82	107.94	113.76	104.95	110.43	107.93	107.28	99.531	111.05	105.35	118.82	112.19	116.15	109.41	107.48	107.69
99.609	109.35	103.44	103.33	100.65	102.93	110.02	104.79	94.181	107.17	109.47	102.53	110.03	107.27	103.69	105.27	102	105.48	97.044	105.42	96.929	107.18	110.28	105.34	103.7	106.39	105.43	107.12	101.91	112.58	103.28	100.04	103.27	99.658	103.28	102.28	108.17	99.519	108.53	99.904	109.27	104.69	106.19	110.58	102.71	99.433	100.68	106.34	103.36	108.22
95.062	108	97.317	96.546	101.61	108.83	100.73	97.328	113.96	101.55	95.793	107.59	105.21	98.296	95.06	93.254	100.69	100.78	106.87	109.52	96.284	96.03	105.63	104.54	97.751	94.245	100.26	95.89	96.056	97.921	90.142	104.56	106.23	105.7	97.297	104.76	102.2	99.565	105.07	103.06	104.97	104.13	104.93	103.32	101.65	103.44	108.64	98.876	99.718	98.548
103.92	106.21	99.409	106.85	108.27	105.85	114.17	103.85	105.45	120.42	112.67	117.98	101.4	113.25	111.07	112.64	115.03	100.38	104.77	116.52	105.98	95.581	117.93	110.23	106.74	105.36	112.44	113.08	106.35	109.79	110.04	110.15	103.27	113.61	111.7	107.93	105.48	103.26	110.56	115.55	107.08	113.98	99.907	108.02	110.2	112.32	101.46	118.15	102.6	115.62
107.82	102.94	107.84	91.913	107.87	103.08	106.45	96.858	110.08	104.86	106.91	104.64	104.12	103.73	107.45	102.41	105.72	105.75	105.03	100.68	100.38	102.78	96.461	106.07	103.83	110.88	97.717	117.4	100.77	111.45	116.66	105.26	105.18	104.4	109.84	109.73	104.02	107.36	115.85	97.847	107.33	110.8	102.87	104.91	103.83	102.9	90.62	106.06	109.38	97.056
112.48	111.94	109.79	105.81	105.89	107.84	110.09	104.89	110.63	101.82	102.15	95.739	110.37	110.37	104.34	98.164	111.88	111.26	109.2	98.905	117.62	109.53	115.51	98.868	100.84	118.05	106.74	94.901	103.73	99.741	98.57	109.92	104.26	118.14	110.04	99.685	107.87	109.86	99.485	110.89	104.19	115.64	110.37	100.9	117.06	102.32	108.06	103.44	105.18	103.48
107.79	117.45	98.774	104.77	110.39	103.25	108.43	108.85	107	113.66	111.73	109.71	114.6	108.7	107.06	109.88	105.85	100.91	110.96	102.94	111.48	109.87	92.392	111.3	109.46	106.06	111.31	113.59	115.87	99.623	114.22	108.83	103.92	110.87	103.81	111.79	105.91	98.426	111.42	103.28	108.8	114.73	107.19	114.97	99.266	113.31	121.72	109.56	115.01	114.54
103.53	100.47	101.78	106.47	95.29	92.747	106.38	102.63	99.549	102.92	107.14	107.33	104.44	110.34	101.35	103.62	99.144	104.65	110.66	104.95	111.32	108.28	108.68	102.8	102.62	105.84	106.32	100.62	101.79	103.25	102.44	107.22	110.59	100.34	101.67	100.67	104.67	103.78	112.28	115.42	101.2	107.51	109.24	106.62	107.59	106.12	111.76	108.65	102.46	102.65
97.012	98.693	99.166	101.45	99.777	96.631	100.09	106.7	104.25	98.259	90.613	100.71	95.236	100.05	102.81	99.932	94.993	90.417	99.822	103.6	98.695	100.49	103.26	99.144	101.76	100.27	95.418	100.97	96.714	98.416	108.01	106.05	101.7	100.87	94.072	92.758	103.61	99.176	101.42	100.72	97.731	98.35	95.606	96.134	105.41	88.881	98.852	92.416	99.757	91.675
107.64	101.57	99.092	105.04	111.32	115.76	109.92	110.84	107.96	113.88	113.34	104.05	111.17	105.85	111.62	102.81	98.872	106.55	112.31	107.13	107.11	101.56	105.23	106.8	113.56	100.29	108.39	114.71	98.751	110.16	107.38	109.78	107.98	121.11	112.63	93.592	108.19	104.04	108.17	107.21	104.92	112.45	106.46	103.78	112.05	96.308	104.73	103.32	112.84	103.39
111.47	100.07	109.83	113.22	102.74	104.89	106.6	108.09	112.64	112.3	98.734	114.53	117.99	106.15	107.2	105.9	110.43	113.95	109.7	108.54	97.695	117.93	107.63	121.47	107.08	107.92	114.61	109.21	110.95	100.3	108.47	112.46	110.87	110.58	109.22	98.426	120.16	106.65	104.63	119.52	106.46	104.45	105.5	104.82	112.42	101.89	114.53	113.19	105.02	107.82
112.05	104.57	106.82	105.53	106.39	101.67	99.272	113.76	109.14	111.93	103.78	107.15	108.31	101.76	109.75	99.153	112.81	103.37	111.4	107.96	108.53	104.44	101.29	109.18	118.1	105.88	95.338	117.07	114.18	105.38	108.71	116.77	115.97	98.312	113.38	100.47	107.62	106.68	104.06	118.6	112.81	105.46	105.35	127.07	100.54	105	114.62	103.45	120.51	97.642
102.89	106.24	102.71	115.99	109.4	109.83	118.63	105.13	114.56	99.628	108.74	104.69	111.73	108.5	102.58	102.94	110.28	97.463	109.72	102.75	103.96	110.72	112.4	100.68	109.37	103.78	105.53	99.733	99.053	97.731	108.66	110.61	92.26	114.22	109.17	107.95	105.32	107.33	112.79	105.87	103.02	105.67	95.631	103.58	112.9	104.6	110.47	105.85	99.821	106.5
110.23	107.34	106.74	106.19	99.416	111.3	104.31	101.56	100.72	100.92	106.8	108.98	115.7	108.45	107.95	102.8	108.32	105.76	101.23	112.09	110.83	109.92	112.47	103.44	108.31	109.78	107.62	102.36	117.47	105.76	114.98	108.1	113.43	123.71	111.46	112.68	117.7	112.78	100.75	123.49	111.06	118.99	102.01	108.98	110.91	112.05	110.56	109.61	109.82	106.79
99.254	104.25	101.89	98.35	103.24	107.5	96.496	96.151	102.76	99.28	100	96.781	96.869	103.65	109.35	107.39	94.605	94.082	95.939	96.263	94.926	106.29	107.42	98.857	107.36	88.297	99.727	106.61	104.69	110.66	102.37	103.63	99.145	98.779	95.401	96.993	100.79	99.821	98.661	95.923	104.34	95.289	104.47	107.43	98.453	103.45	100.18	99.643	101.24	104.22
102.97	112.94	111.38	106.87	100.45	110.85	110.18	113.3	104.86	110.8	99.403	107.87	116.51	110.95	110.26	109.38	99.61	105.62	103.5	108.17	109.35	108.76	109.31	114.89	105.88	105.04	104.92	110.53	99.517	104.6	103.04	108.23	106.54	109.19	99.5	105.68	106.68	95.526	104.47	112.46	107.34	110.1	100.98	113.51	110.31	109.44	101.19	112.34	102.64	100.88
97.958	96.549	97.806	101.14	100.8	95.068	101.81	102.12	99.515	108.67	109.19	100.35	113.39	104.27	101.67	108.47	102.63	96.472	108.11	100.25	103.23	105.24	103.02	98.884	108.29	99.169	96.22	100.61	98.247	101.86	107	104.21	92.696	106.01	93.964	104.11	99.653	107.48	97.741	94.571	97.285	96.55	101.36	104.82	101.26	103.6	100.89	94.942	94.055	114.6
94.673	93.646	97.33	95.106	94.68	104.55	95.485	99.383	93.168	98.39	102.7	102.95	95.55	95.195	97.112	96.676	104.26	107.88	101	99.134	96.182	94.08	97.372	95.877	101.92	101.05	94.555	99.474	97.664	98.25	100.11	100.6	100.99	102.98	92.49	95.362	94.168	101.91	100.56	89.718	108.97	99.108	95.643	89.215	95.116	97.689	90.37	102.48	93.084	97.861
116.42	110.54	110.31	113.86	108.96	111.27	106.31	100.4	109.06	104.19	97.756	104.76	106.01	106.25	110.25	115.06	115.07	112.41	110.2	104.63	106.79	106.8	103.7	102.26	114.09	101.76	108.11	107.94	100.88	108.99	108.79	113.58	104.24	98.842	97.553	104.8	106.46	108.48	101.83	109	105.9	111.08	110.11	118.37	108.06	104.07	107.32	101.42	113.33	108.31
116.24	111.11	109.46	109.63	107.19	100.7	113.42	114.96	105.68	109.71	107.54	100.62	108.45	114.09	103.5	105.87	114.2	108.06	107.79	107.83	110.44	112.8	104.72	115.52	102.92	109.34	108.87	112.33	105.29	104.7	112.79	107.42	95.372	98.558	116.51	111.93	97.149	110.39	118.24	119.3	116.16	102.2	101.1	105.77	106.7	103.52	113.49	105.56	106.61	113.25
113.27	115.19	103.48	100.24	104.21	101.95	100.06	107.3	104.96	114.66	103.29	117.81	101.42	94.342	92.508	109.37	113.45	109.59	103.31	107.09	104.28	100.93	102.41	101.69	97.312	114.75	105.82	106.91	104.35	114.53	112.09	105.27	99.717	108.68	112.13	107.96	105.91	104.42	108.74	112.33	112.17	114.17	98.276	100.07	105.75	101.38	103.3	106.55	99.824	106.27
100.79	109.4	113.38	113.39	111.69	98.25	100.97	111.54	103.39	112.38	102.59	114.13	113.56	115.19	101.52	103.2	107.18	100.7	110.02	106.76	101.98	103.6	114.26	109.54	104.07	112.56	108.83	103.81	108.84	115.97	114.59	106.34	114.29	107.05	108.76	102.56	111.06	116.8	101.21	102.5	102.9	101.28	114.82	110.37	115.92	99.7	101.51	112.02	112.67	106.64
111.19	115.98	116.35	107.56	108.51	106.1	108.33	111.97	103.41	107.95	113.97	106.08	103.45	107.57	106.89	110.68	100.07	105.01	108.77	111.25	104.7	101.94	108.43	105.39	112.1	110.33	112.09	111.23	108.39	110.16	109.73	107.16	101.57	112.25	109.9	104.02	110.27	105.02	108.57	116.7	111.11	107.45	116.49	104.54	114.8	114.55	108.06	106.98	106.51	112.81
100.72	96.901	95.611	101.78	95.944	93.751	111.09	95.308	89.461	95.133	95.55	98.741	89.699	90.396	96.802	102.59	99.992	99.711	95.113	102.7	105.82	97.664	99.782	103.2	94.412	102.5	104.39	97.192	98.869	96.439	97.192	98.594	91.265	105.81	102.12	91.485	101.37	91.602	92.348	95.313	105.21	100.7	102.09	95.741	97.505	103.92	96.433	92.867	95.676	107.54
105.35	112.12	100.51	106.57	102.91	98.965	97.054	106.33	107.94	103.63	109.56	100.54	106.42	100.84	104.83	104.49	110.44	110.66	94.084	104.4	108.87	111.87	106.61	118.15	99.605	101.14	107.89	97.152	104.65	115.69	106.3	113.59	116.58	100.69	108.95	108.18	106.41	112.91	102.61	104.51	114.33	108.65	104.65	103.33	106.66	112.01	114.03	105.74	104.71	101.8
112.45	115.77	105.56	116.21	109.48	116.58	106.56	112.13	107.43	112.93	117.16	108.96	117.38	111.71	107.89	113.67	119.01	101.84	113.41	108.03	113.75	111.8	110.19	104.5	113.54	109.35	111.97	108.71	115.31	103.29	114.67	108.96	121.76	114.81	103.05	100.56	114.16	117.93	113.37	108.86	104.42	106.14	106.59	111.19	106.89	101.36	117.17	106.93	110.73	117.54
107.13	109.91	108.4	106.16	99.126	107.85	106.19	108.67	108.71	104.03	117.59	108.74	105.45	101.11	110.04	111.32	106.17	109.32	107.78	117.67	105.36	110.28	110.4	107.14	103.79	106.26	110.08	108.65	96.125	104.58	111.58	117.19	95.789	95.56	109.14	115.9	110	104.33	110.58	99.101	104.32	103.87	108.67	105.32	107.12	101.77	111.62	108.2	107.46	116.98
108.05	100.28	106.27	101.63	109.19	101.65	109.25	110.97	104.32	110.96	109.68	104.37	103.74	111.93	104.24	107.16	109.49	108.96	108.79	104.8	104.72	101.25	106.25	101.12	102.42	111.95	108.93	106.89	107.38	110.45	103.15	105.2	105.42	101.56	103.64	105.62	107.47	101.68	104.71	108.62	110.63	104.09	112.95	108.16	99.526	106.82	107.92	104.08	103.08	101.67
107.05	102.64	99.96	103.37	100.92	95.081	97.214	99.98	99.887	110.35	103.73	100.1	100.05	91.408	106.85	109.67	97.465	104.39	109.83	105.66	97.749	102.29	102.53	101.31	94.232	107.61	105.16	106.64	103.11	106.14	105.18	95.587	105.13	96.092	94.611	91.202	99.664	97.99	101.08	100.72	98.554	109.56	103.26	103.19	94.234	106.15	99.415	98.734	97.339	96.312
112.57	105.5	106.28	107.67	104.94	107.67	103.72	107.97	102.84	108.65	108.01	110.42	114.7	114.19	104.44	100.57	107.37	102.27	112.62	104.56	106.96	107.99	110.04	102.7	104.72	108.54	107.27	112.87	110.42	103.89	110.11	108.93	102.32	110.88	111.69	108.59	101.28	106.03	105.55	97.422	111.92	105.27	107.55	111.1	110.11	114.43	107.26	107.94	98.567	104.55
109.33	107.62	106.43	98.789	96.256	104.14	98.202	110.41	105.03	112.04	111.43	107.13	103.22	109.45	113.15	100.34	94.515	116.43	109.75	116.34	107.33	101.14	108.12	113.93	95.383	107.05	113.66	106.16	109.71	105.2	110.89	103.42	110.91	109.15	109.11	110.76	110.95	106.22	108.44	111.11	104.59	104.31	106.79	112.01	100.37	107.11	108.27	105.15	100.58	111.71
114.11	106.27	108.69	101.68	107.86	107.51	110.19	112.04	101.69	109.99	112.92	113.49	106.8	113.68	92.895	106.88	108.45	109.29	103.78	101.57	98.758	104.77	110.88	111.2	115.6	106.76	104.16	109.45	108.67	118.05	117.62	104.13	105.95	121	103.19	109.65	105.37	101.11	106.91	105.19	109.9	108.01	109.86	108.88	106.29	111.86	105.8	116.81	120.33	113.93
112.71	112.88	100.1	104.77	104.18	101.73	104.95	103.49	107.84	107.72	111.53	112.02	116.24	103.8	105.52	97.185	114.98	103.69	101.28	108.43	110.78	112.63	105.67	109.56	112.03	99.984	103.22	103.91	113.69	100.66	104.88	112.44	95.819	105.92	109.21	106.45	102	108.46	98.405	100.59	110.25	109.61	95.191	102.53	105.05	111.76	109.17	107.48	106.61	102.3
98.966	96.848	94.741	98.908	110.23	99.215	90.994	92.171	99.53	98.945	106.38	90.123	100.69	102.27	103.44	108.38	103.52	97.133	102.43	99.789	105.26	97.87	100.72	95.086	98.169	91.781	103.91	98.233	98.822	102.69	102.26	99.328	100.04	97.62	101.53	96.567	89.408	91.504	99.084	100.29	99.449	101.84	95.052	97.787	97.624	100.73	102.11	97.129	101.59	94.765
106.06	118.93	104.89	109.82	111.99	103.33	105.6	113.21	117.11	94.806	98.519	102.55	108.15	104.28	107.78	106.76	105.9	104.42	110.11	105.24	105.49	105.68	113.16	102.69	101.97	110.96	107.61	112.3	107.96	109.82	105.39	105.49	114.36	109.38	98.593	114.09	114.47	102.74	112.35	107.84	113.45	107.18	115.24	109.01	104.2	106.61	103.93	99.977	113.1	97.11
110.45	106.69	106.61	104.86	108.48	101.68	108.82	96.931	106.67	102.42	109.76	104.63	110.98	104.91	103.72	104.51	115.83	110.11	100.07	98.066	103.82	106.59	100.82	101.77	101.76	114.01	102.06	110.17	103	108.31	108.63	99.994	112.47	105.88	114.04	113.03	100.01	104.38	103.22	106.81	107.52	113.22	100.98	115.35	113.47	107.14	111.44	102.8	102.36	108.92
112.4	109.43	107.64	106.07	113.82	103.61	107.65	105.74	101.92	115.65	115.73	104.63	103.97	103.94	101.74	113.07	111.17	109.78	104.45	105.06	109.82	105.09	105.56	115.4	112.27	113.08	112.21	104.92	115.24	106.54	109.58	108.29	107.16	110.66	108.23	112.19	107.98	110.94	108.25	100.91	103.2	97.956	112.83	106.52	108.42	112.39	113.32	106.5	106.17	104.94
110.88	115.59	110.12	109.74	108.23	113.98	113.87	105.6	111.4	108.48	107.14	105.82	108.53	102.23	105.75	109.29	115.58	103.97	112.07	115.37	102.55	109.02	106.91	110.45	113.04	115.13	104.71	109.86	113.67	100.75	113.59	118.18	107.64	99.699	103.42	104.63	108.13	117.4	102.32	100.17	112.17	112.5	107.46	112.13	109.37	104.51	119.19	106.82	105.94	104.25
114.12	100.17	106.01	99.588	101.34	104.1	108.78	111.76	113.44	105.68	95.205	102	106.02	109.09	108.77	112.19	102.52	98.496	104.9	115.12	104.47	110.12	96.031	106.17	109.94	104.43	100.53	101.05	108.14	104.18	115.41	105.88	111.49	96.512	113.84	98.106	108.41	101.28	102.34	107.68	100.94	106.3	108.14	96.34	117.43	116.06	100.49	98.217	106.95	107.18
108.83	118.41	110.19	106.04	104.57	110.99	116.13	105.59	112.24	102.7	108.15	105.84	104.66	100.78	108.37	112.99	111.93	110.77	109.94	111.93	101.38	106.91	118.68	113.55	108.39	121.61	102.12	111.23	114.53	102.68	112.48	111.4	115.34	104.51	109.22	105.4	102.28	104.85	108.43	108.19	114.5	101.94	121.03	100.83	116.01	109.73	105.83	108.03	104.96	114.28
104.9	103.83	105.53	113.41	104.05	105.8	107.92	106.35	106.97	99.253	107.17	99.803	111.6	101.15	103.93	103.13	98.608	103.31	103.42	103.61	102.07	106.69	110.08	110.14	107.16	97.575	107.1	112.25	104.34	113.94	104.4	111.92	104.75	102.36	104.71	109.83	112.48	103.15	99.858	105.66	106.18	111.44	109.35	104.08	100.66	111.06	108.03	110.6	106.75	98.827
101.28	100.67	103.76	103.06	102.25	109.47	102.06	102.08	101.35	103.69	101.35	104.83	108.74	108.36	103.64	109.11	112.04	106.85	109.06	106.39	105.7	101.73	104.41	106.21	105.14	104.76	103.46	106.69	107.9	109.95	103.82	107.06	106.9	101.05	107.32	109.76	101.76	102.17	105.68	97.922	104.31	106.57	98.078	110.69	110.94	111.13	104.64	108.38	101.05	111.89
107.12	108.15	112.62	121.67	109.61	109.31	114.31	109.19	110.5	94.846	106.38	104.52	101.33	108.32	101.38	108.18	106.67	104.3	112.05	105.03	113.95	106.99	110.41	104.08	105.06	103.91	115.76	108.69	106.57	112.44	102.31	106.25	109.44	109.79	118.92	109.84	108.92	105.56	108.49	111.86	111.14	107.51	110.26	101.9	110.24	117.89	113.84	108.23	102.34	111.61
100.9	107.89	96.463	96.668	116.37	106.03	101.91	110.94	109.44	100.31	109.19	112.96	108.91	105.03	106.86	103.81	106.98	111.89	113.82	111.19	102.51	105.79	103.24	107.21	104.25	106.2	109.52	117.04	105.83	101.95	96.704	105.73	107.84	106.64	107.32	112.26	109.99	107.38	111.63	107.79	106.34	110.78	98.483	108.92	104.79	109.3	109.35	100.98	109.29	100.89
111.35	103.06	96.532	108.85	109.86	99.29	114.09	118.68	106.36	103.86	111.25	119.86	99.795	106.43	109.32	111.92	114.8	108.09	109.91	110.49	111.92	108.3	101.71	105.07	106.37	105.63	106.23	106.86	112.81	107.03	110.76	106.54	107.92	105.24	105.94	113.4	104.19	113.07	106.69	113.73	113.28	105.41	97.636	106.32	112.29	107.61	118.81	106.24	115.35	112.68
119.22	104.94	112.41	106.68	107.98	114.08	103.97	108.99	103.13	102.91	102.22	113.61	111.23	107.49	109.31	109.47	106.01	109.25	112.7	102.21	110.97	111.1	115.73	112.62	108.87	105.83	106.97	112.73	111.14	111.95	108.9	114.44	111.71	111.63	112.85	101.53	107.82	110.24	110.8	115.7	103.1	109.13	103.3	118.72	98.219	107.59	114.16	116.78	110.36	112.73
108.51	119.49	107.09	112.37	109.44	111.85	111.27	108.3	110.29	107.14	107.59	110.68	106.75	105.77	102.69	111.62	110.9	106.57	107.77	106.05	104.99	106.9	105.97	99.175	100.6	101.99	112.96	107.31	108.15	104.61	107.37	105.14	104.02	115.37	102.65	107.91	100.12	101.56	106.08	110.05	100.03	111.21	111.35	103.1	103.25	104.47	107.03	112.04	101.02	110.78
105.9	104.68	109.85	110.26	110.47	110.52	107.69	114.33	100.03	108.95	106.87	122.1	97.523	108.25	106.02	108.57	108.48	105.09	113.01	111.05	105.08	111.13	110.69	115.63	110.01	101.97	107.31	108.56	111.7	106.42	100.99	107.68	106.11	108.19	102.75	108.45	105.65	112.9	102.12	110.25	109.42	111.83	110.88	101.74	118.38	105.03	103.51	109.17	99.552	106.77
109.53	105.89	104.32	106.74	108.52	108.11	105.89	108.36	110.7	105.8	114.8	104.23	104.24	105.19	106.39	102.61	103.13	104.19	107.79	107.78	115.5	99.348	106.15	106.72	109.19	99.815	112.82	102.26	111.16	104.6	99.934	108.21	107.02	102.9	104.81	101.97	108.67	106.98	94.128	109.39	99.783	108.3	100.27	110.07	108.89	101.07	116.07	102.5	103.61	99.853
105.75	115.59	105.85	112.93	97.435	107.97	114.49	117.87	110.61	113.49	112.27	115.48	109.52	116.42	109.68	114.11	115.07	107.05	111.75	116.6	116.48	102.7	108.4	103.72	108.26	113.73	106.34	110.98	107.45	105.95	105.24	117.06	102.53	111.18	104.48	116.56	111.67	115.27	100.98	100.01	110.6	114.74	110.3	114.35	107.71	111.59	103.99	103.41	112.84	108.4
105.88	104.32	109.5	110.19	113.41	110.93	109.01	107.45	111.19	112.65	112.49	100.54	107.87	105.28	110.92	112.38	113.38	105.81	98.293	111.68	113.41	107.79	105.41	112.17	100.46	109.65	103.51	107.36	103.33	107.71	96.064	104.19	100.8	116.89	108.71	115.65	107.94	108.82	112.62	103.82	108.4	102.87	111.69	109.13	104.11	102.36	109.74	117.61	110.56	109.98
104.37	108.58	109.68	109.8	101.67	105.75	100.88	101.81	113.69	107.59	101.28	102.28	108.46	112.92	99.731	109.72	107.27	108.23	109.56	113.05	107.84	109.34	99.65	110.5	103.86	97.98	113.8	106.49	108.15	117.45	111.15	110.23	108.48	101.5	114.09	107.99	105.46	105.33	107.17	107.11	114.98	105.12	113.05	105.05	107.73	108.37	112.46	110.5	102.09	110.3
105.37	112.96	106.03	101.08	115.68	111.23	110.23	102.62	113.03	109.76	105.47	107.24	104.53	111.38	107.41	111.71	108.95	118.32	106.77	100.96	108.95	105.49	107.72	104.35	99.156	110.58	112.23	113.71	111.11	107.38	106.96	114.73	113.88	112.72	112.52	112.01	102.11	111.4	106.86	114.66	107.67	103.07	111.34	101.47	114.96	111.49	103.7	100.09	105.64	113.39
105.78	107.37	102.63	101.15	104.66	103.05	109.11	112.72	98.846	99.504	100.18	102.34	96.823	107.13	104.04	102.5	99.974	108.37	100.24	99.918	113.8	113.85	116.52	99.959	107.27	106.13	112.13	103.6	108.16	102.43	107.21	104.16	100.1	98.125	99.343	104.95	111.27	109.49	110.29	100.81	105.34	104.21	100	101.51	101.23	111.66	109.06	99.87	109.36	97.72
101.54	93.25	99.469	104.82	98.186	100.83	87.263	107.11	87.439	105.73	105.76	96.354	92.409	96.6	100.82	100.62	89.916	98.774	88.535	94.353	101.53	95.652	103.2	98.808	101.01	103.62	96.785	101.86	92.201	111.44	96.969	96.567	100.56	102.62	106.04	97.972	97.86	97.658	96.267	107.49	103.18	99.44	103.01	101.45	106.28	102.64	98.405	87.517	89.709	100.43
99.26	96.931	93.931	97.87	97.806	102.35	98.982	93.9	94.54	93.469	104.32	98.716	96.19	91.402	90.429	107.63	95.558	90.797	96.89	96.019	90.392	111	89.823	97.514	101.7	103.26	96.748	93.858	104.47	105.43	94.516	85.55	101.08	93.682	97.366	95.339	91.964	104.19	96.942	99.624	95.947	100.47	110.57	100.86	95.967	98.181	92.401	99.656	94.586	105.05
101.05	110.85	106.51	105.96	100.66	104.96	109.29	112.53	113.04	105.28	106.44	109.77	112.6	109.53	104.72	110.24	105.94	107.7	103.59	104.58	108.88	111.91	104.44	101.33	114.9	93.652	107.25	104.58	108.03	104.47	103.15	110.23	108.51	123.15	105.01	112.25	103.72	108.68	95.252	101.29	109.41	106.48	106.93	114.12	103.48	106.3	104.64	105.95	104.81	101.61
95.983	104.75	97.808	95.41	102.99	101.64	95.611	104.64	95.935	96.116	104.57	95.08	102.4	106.55	98.697	97.822	104.88	98.838	93.915	102.17	97.233	99.746	102.68	99.404	99.615	102.14	96.207	98.628	93.154	90.758	101.79	94.026	96.886	102.91	97.881	98.175	99.772	92.942	99.095	90.105	93.836	102.97	92.668	106.1	102.16	100.75	102.83	93.995	98.086	99.654
111.81	103.9	103.94	104.67	106.44	110.54	112.76	108.71	100.57	107.99	105.73	104.51	110.6	110.21	110.23	102.11	103.41	112.55	110.25	105.01	98.149	105.38	114.3	101.22	112.77	107.91	104.88	101.78	102.21	111.91	116.06	105.79	115.8	109.79	112.49	105.71	103	108.32	107.84	102.76	107.68	108.67	110.61	103.92	100.51	103.45	104.72	112.37	108.91	111.01
98.919	105.04	114.46	106.81	107.55	103.87	96.711	105.58	107.6	104.12	104.81	101.34	104.07	106.51	101.37	109.64	102.9	104.62	108.71	101.28	100.94	107.99	99.685	113.32	102.75	107.25	110.04	111.99	105.33	103.05	106.81	111.92	112.37	102.19	109.53	106.17	109.45	108.84	109.49	103.22	109.95	107.31	112.8	113.87	99.339	113.39	109.7	107.81	103.12	113.69
100.09	94.204	102.9	103.81	99.049	97.362	102.19	97.19	91.883	92.073	96.819	97.037	99.493	94.019	107.77	94.774	95.688	98.338	96.565	97.723	94.707	96.998	91.913	95.391	98.721	96.948	93.641	100.92	92.992	99.119	94.808	93.053	101.98	102.85	101.92	101.18	96.356	101.12	82.69	99.268	98.673	101.48	98.149	92.331	103.23	93.892	98.973	97.689	105.6	85.947
104.1	112.85	107.03	106.08	108.9	106.14	109.02	101.77	108.97	109.36	110.11	115.9	115	102.91	107.23	101.82	107.96	107.97	106.93	105.76	100.34	105.55	109.15	103.79	99.238	106.56	107.95	104.89	103.06	107.7	104.11	105.89	107.49	102.86	109.57	105.18	103.93	115.83	101.29	94.356	104.7	106.11	106.29	98.126	106.18	115.24	92.198	105.82	109.8	108.08
94.672	108	114.67	103.57	97.992	96.326	109.54	107.56	107.38	106.63	114.91	109.63	101	101.37	100.01	112.63	116.45	106.96	98.546	108.27	119.51	110.69	110.04	97.399	106.7	110.86	105.3	102.64	104.48	94.338	108.81	112.67	107.89	97.622	105.22	104.61	104.51	100.95	118.84	114.9	110.8	107.11	112.35	110.1	99.736	106.95	100.23	96.326	107.16	110.38
119.2	113.99	107.19	112.83	110.18	111.16	107.67	114.94	115.5	119.48	99.074	103.84	114.22	115.12	111.8	112.99	118.44	109.76	107.77	110.53	114.21	107.72	101.95	99.747	116.09	108.07	109.11	112.89	112.57	105.89	118.13	103.81	121.15	113.89	122.48	108.32	97.858	114.36	117.42	108.16	111.61	111.43	111.8	115.96	114.07	109.05	110.77	108.37	116.09	109.39
97.637	96.635	93.004	90.083	100.36	108.32	99.55	102.77	99.985	94.917	94.357	99.849	98.708	106.95	104.16	92.197	105.63	106.41	101.33	95.248	89.785	104.93	99.578	97.844	104.95	104.49	102.6	93.095	104.92	91.937	92.47	96.767	97.459	101.53	94.995	98.974	98.058	103.72	97.61	101.52	98.078	93.656	92.869	105.47	92.694	109.4	101.36	98.909	92.404	103.84
102.5	112.82	102.2	103.4	120.06	107.03	110.69	104.8	107.36	98.338	103.2	114.17	115.22	110.82	111.34	114.93	111.01	106.39	104.37	114.71	105.27	109.3	106.85	97.835	115.97	105.06	117.33	105.25	107.76	99.415	94.735	115.97	109.68	113.76	101.62	106.58	104.62	106.25	106.07	101.98	109.28	101.46	121.87	103.2	102.06	96.027	109.81	120.66	102.03	106.01
95.845	92.117	94.44	90.546	97.577	95.247	100.07	97.229	101.48	102.68	98.309	106.31	91.657	103.12	92.763	95.713	94.116	96.672	103.03	97.239	94.505	100.45	95.251	100.38	97.335	98.911	105.03	94.936	98.332	99.552	97.783	96.176	100.25	93.816	92.033	95.433	93.55	99.924	103.12	97.391	97.372	100.57	103.54	98.754	101.33	102.75	103.09	99.358	92.684	88.787
99.398	96.475	97.135	105.06	91.16	97.032	101.59	96.308	91.795	91.912	100.14	101.13	102.67	108.22	102.33	102.2	92.23	100.62	103.15	97.739	94.84	101.48	102.63	107.89	103.49	94.141	104.22	100.42	104.59	101.96	97.383	99.444	91.817	83.259	104.09	96.586	108.63	100.83	96.207	107.42	103.72	90.158	94.709	98.056	105.54	100.38	102.81	101.41	101.42	97.943
105.24	107.31	115.69	105.68	100.31	111.24	110.73	115.31	104.75	93.696	108.77	99.887	107.79	109.01	111.18	115.98	111.06	109.01	112.9	102.59	101.9	111.24	100.92	111.68	105.11	105.63	107.42	107.35	106.18	108.62	110.4	115.35	106.5	111.46	106.3	112.11	111.23	101.12	109.25	106.37	102.67	106.78	118.77	110.37	106.27	107.95	108.62	106.03	105.86	114.48
104.53	105.12	114.53	102.72	109.33	108.34	110.02	103.33	104.7	106.01	110.05	110.07	105.46	105.85	104.34	107.16	104.73	111.43	111.02	104.23	99.454	106.76	116.49	108.58	103.13	102.8	102.4	98.116	105.66	109.18	104.96	106.02	101.46	104.31	110.39	99.995	109.7	103.61	102.96	106.4	102.57	104.73	122.03	110.81	102.37	104.69	105.48	102.65	109.1	101.15
99.178	105.61	100.69	98.769	104.9	108.4	97.467	101.02	99.737	104.1	95.612	100.24	102.92	100.49	97.569	94.359	99.803	105.89	93.544	102.94	100.46	100.06	96.293	97.549	98.123	100.76	94.588	99.623	101.46	96.869	93.923	100.48	101.14	99.361	99.747	92.098	101.82	104.08	90.158	92.628	93.041	98.557	95.744	97.881	96.374	100.98	89.081	102.74	93.691	100.65
111.06	111.19	106.72	111.33	104.54	108.6	105.67	114.83	101.07	102.1	111.38	108.22	113.11	114.12	114.51	97.611	113.31	99.32	104.95	102.75	118.15	106.46	105.84	117.78	112.03	100.42	103.73	109.75	117.08	106.82	106.58	110.92	118.4	112.69	101.49	111.56	113.22	106.19	111.88	107.38	107.91	105.93	105.42	113.11	108.22	107.75	111.37	111.04	114.8	104
110.28	100.12	113.66	106.82	101.66	110.63	106.76	106.91	99.8	111.69	107.65	108.06	111.64	96.043	107.83	108.97	107.15	107.03	110.01	112.42	103.36	107.25	111.23	105.81	107.4	111.88	109.31	111.14	100.28	110.98	110.48	104.27	109.13	106.39	107.27	107.98	96.114	110.17	105.57	102.54	97.812	108.6	107.93	100.31	105.84	112.9	104	109.13	107.7	105.09
92.553	101.04	94.446	89.107	93.839	97.464	91.886	86.123	103.3	98.114	95.202	95.856	95.179	102.05	95.852	100.14	95.022	92.393	94.333	102.5	98.529	94.532	101.9	93.85	96.16	98.153	91.527	97.723	109.11	95.139	90.847	105.04	104.92	100.08	97.394	98.283	96.788	93.188	99.875	95.767	101.83	93.274	104.62	99.733	95.672	105.2	108.56	97.793	97.052	104.59
115.16	116.33	107.71	110.05	111.93	103.37	112.61	111.25	105.89	109.82	105.04	106.36	111.61	102.12	102.14	113.2	112.56	104.51	115.08	116.78	110.08	95.683	100.54	112.16	123.76	99.956	106.07	105.22	109.13	110.77	105	110.62	112.49	112.09	106.05	110.18	100.28	105.09	106.08	115.27	106.3	108.87	110.25	106.13	112.59	103.55	108.32	107.54	106.11	107.12
100.18	100.91	104.72	101.59	108.34	106.71	108.38	102.16	107.92	104.57	98.404	103.62	115.85	101.96	105.58	103.21	104.64	104.81	98.113	110.68	108.44	107.25	108.75	113.76	112.99	107.83	103.38	105.86	107.41	97.314	102.48	106.37	106.09	103.13	109.88	101.32	111.61	104.41	108.5	94.675	110.01	102.69	111.83	105.79	104.78	98.615	110.34	101.72	107.85	105.55
116.85	102.61	109.02	108.32	110.41	109.06	108.07	105.33	113.74	104.27	104.22	101.4	113.7	106.67	105.42	108.49	107.06	106.54	98.08	105.24	106.54	108.91	103.56	102.74	103.82	106.88	105.13	105.59	104.21	103.38	110.28	108.09	103.21	96.552	111.2	109.05	104.36	106.82	109.52	107.62	112.52	101.31	103.26	107.36	99.533	105.78	107.66	105.86	106.2	100.52
98.764	101.26	93.55	99.481	92.982	96.634	98.804	97.988	99.624	97.856	96.849	101.55	98.166	94.295	93.535	97.158	92.361	103.35	97.671	103.51	107.39	98.822	89.878	94.755	96.864	104.68	102.95	94.271	92.343	100.73	100.93	94.486	95.98	101.28	88.557	101.47	97.715	98.224	97.378	100.3	101.58	99.919	99.554	98.665	101.44	90.781	97.955	98.618	102.23	88.054
111.84	103.68	112.03	111.76	108.25	111.25	106.02	114.67	99.667	103.99	102.11	107.53	103.02	106.78	107.34	108.58	104.17	103.04	109.33	114.09	102.59	104.47	95.528	107.99	106.01	109.31	110.85	97.268	111.36	106.85	103.46	98.263	103.88	102.96	107.25	109.6	101.31	118.5	108.84	107.72	116.72	102.7	101.97	110.16	110.85	110.99	111.76	108.16	101.68	100.04
117.09	103.13	106.39	105.1	103.88	107.74	112.18	109.74	104.73	103.73	109.49	103.06	111.81	107.99	108.41	111.76	110.01	117.02	111.38	112.15	108.54	102.31	104.78	103.16	104.18	107.78	109.31	106.42	111.88	106.75	105.71	111.02	107.19	116.45	105.5	112.01	105.73	108.51	104.08	101.53	101.95	103.46	109.34	108.36	100.47	116.32	101.61	101.64	99.401	109.52
106.57	106.7	112.79	107.58	103.71	99.599	108.8	113.67	111.79	110.64	100.95	105.91	101.8	102.97	115.98	107.2	110.59	116.38	101.86	106.05	100.16	110.58	112.65	111.92	108.05	103.4	100.39	113.69	108.94	111.98	102.53	115.92	111.77	109.18	113.94	104.38	111.22	107.33	105.79	118.42	106.12	113.08	112.79	109.12	112.93	110.1	108.12	108.92	108.15	114.31
106.32	109.31	113.41	104.6	110.27	107.04	105.9	106.84	111.46	113.09	104.44	112.21	110.79	103.15	105.17	108.86	110.18	106.77	102.68	108.71	108.66	113.43	115.16	111.45	107.63	110.49	105.61	113.16	110.5	111.7	113.76	112.63	103.35	107.96	109.55	111.94	120.21	107.62	106.01	109.09	108.48	108.71	102.21	108.25	114.84	105.15	113.12	103.26	109.3	106.2
96.638	97.232	101.46	99.574	94.267	99.751	99.691	100.29	94.898	90.075	99.478	97.97	103.18	101.7	105.88	88.604	94.624	112.35	98.414	95.778	89.28	96.454	102.76	99.606	93.902	101.79	102.38	95.781	98.61	92.092	91.653	96.764	98.355	97.073	92.281	97.114	99.709	98.791	93.696	100.54	104.58	97.788	100.84	95.923	98.152	93.823	100.4	97.328	99.594	96.226
100.6	106.71	111.42	104.52	108.23	110.92	103.84	105.35	98.124	107.09	110.04	107.51	100.06	104.44	107.75	112.86	103.07	101	101.44	114.88	99.664	102.61	107.95	104.68	93.729	114.92	106.28	106.07	105.9	101.44	106.52	103.82	92.644	113.37	110.8	100.5	112.8	100.47	109.28	117.93	108	107.08	106.42	109.71	105.76	104.41	109.45	103.79	105.81	101.32
106.47	105.05	97.746	114.61	104.81	93.733	105.82	107.6	112.59	113.65	114.68	103.16	105.81	107.02	104.62	101.4	102.94	109.56	106.51	109.57	98.982	107.16	100.69	109.69	97.698	111.4	110.92	106.6	110.61	109.94	110.81	96.581	111.38	106.67	105.48	99.042	101.98	107.78	101.03	109.17	111.35	101.92	107.98	98.074	101.51	109.73	111.37	104.33	107.46	110.41
103.02	109.46	112.52	103.11	103.47	108.02	111.01	111.97	106.56	107.38	116.18	111.63	103.41	111.5	113.42	109.35	118.52	100.81	111.86	121.39	102.48	109.56	113.7	116.25	109.97	106.45	111.2	114.13	107.86	114.08	114.1	109.83	114.11	121.39	107.29	104.08	108.45	102.99	106.3	104.64	114.24	109.86	103.94	112.91	123.54	113.09	107.24	112.99	109.72	113.19
102.28	98.164	92.31	96.097	91.759	93.267	104.62	92.603	92.805	101.31	104.18	95.814	92.663	96.336	101.06	99.866	87.923	93.993	101.3	103.07	99.826	97.406	90.294	104.72	96.722	94.81	94.539	90.97	111.51	97.814	87.773	106.14	105.9	94.981	94.575	92.928	102.36	98.451	93.72	96.84	96.49	102.38	96.586	89.712	97.741	97.031	95.816	97.749	93.88	99.95
100.66	99.228	109.5	101.36	104.8	100.58	104.4	94.962	106.17	100.41	96.262	97.463	100.26	106.23	101.27	99.824	98.586	97.159	95.199	98.258	98.558	99.044	97.826	95.322	106.1	103.27	99.702	96.599	99.151	105.06	99.51	102.44	97.553	92.796	104.58	102.85	100.59	105.65	107.13	101.1	105.77	88.566	101.47	102.75	91.544	95.286	100.92	98.437	99.029	102.24
103.09	103.45	106.28	105.01	116.78	108.55	104.64	105.85	102.58	106.1	97.889	112.62	105.8	106.46	103.9	105.84	110.71	107.67	100.14	107.74	99.785	111.73	107.54	102.47	104.43	108.86	99.097	109.17	105.78	108.54	108.63	101.03	102.1	105.44	104.83	107.91	102.44	106.93	111.66	104.67	112.79	108.87	101.33	115.54	113.19	104.18	110.68	104.32	106.08	102.63
104.46	117.5	104.88	112.3	105.78	107.41	104.84	103.96	98.819	108.2	106.77	107.5	109.25	115.79	114.74	106.41	109.19	116.15	108.91	104.09	101.43	107.53	113.13	106.74	111.07	113.18	113.61	109.87	103.07	109.29	102.23	111.69	112.98	116.29	108.7	108.99	103.53	107.43	108.4	101.48	116.4	107.21	114.06	103.13	107.42	97.29	109.18	105.16	108.32	116.1
106.25	106.72	106.22	110.48	105.31	113.44	116.79	105.01	108.17	103.92	106.34	108.81	103.17	106.76	104.45	110.1	110.08	100.92	101.73	115.47	100.5	107.67	104.97	103.05	106.75	104.08	100.41	104.18	109.42	105.35	101.02	111.36	111.3	114.47	106.95	110.77	106.94	110.52	108.17	110.11	104.28	105.14	104.78	103.1	107.44	97.449	107.75	106.47	104.46	102.42
103.07	106.81	102.48	100.59	87.648	103.43	96.82	86.545	101.36	97.705	96.447	96.702	96.436	97.303	94.752	87.084	101.33	95.98	98.416	103.72	99.219	95.865	106.88	88.307	99.432	96.968	100.58	110.74	93.832	100.09	95.354	101.78	100.3	102.6	103.29	92.156	102.06	105.04	95.023	94.542	100.02	101.99	103.65	97.397	110.96	99.356	97.566	99.117	104.09	99.273
108.93	104.23	99.699	115.73	102.12	115.47	102.56	103.13	111.49	106.53	114.6	104.65	101.6	106.86	107.49	104.9	107.08	113.05	111.78	109.6	107.6	117.2	105.36	106.37	108.04	104.19	110.47	102	105.83	106.4	102.23	109.47	110.39	99.183	110.87	103.13	103.05	106.99	107.55	104.75	117.78	107.55	106.86	110.89	113.49	109.84	112.05	110.49	107.97	100.79
101.21	108.24	108.08	96.597	105.99	97.747	102.69	106.07	96.065	106.07	109.53	102.25	98.298	97.774	100.99	110.05	99.4	102.08	105.37	105.61	103.79	107.01	103.68	106.15	98.041	103.13	107.86	109.18	102.35	108.15	98.628	105.75	103.91	103.6	107.53	104.29	98.821	109.51	111.64	110.31	114.06	99.658	108	95.405	108.47	102.5	103.35	103.78	106.2	91.505
103.52	105.79	107.48	108.87	102.62	106.94	114.06	111.41	111.19	110.47	107.36	102.36	107.52	108.39	108.07	106.91	98.57	109.08	98.298	103.92	108.71	111.5	107.16	108.71	107.57	109.84	107.3	112.17	112.16	106.23	114.7	113.19	110.79	111.31	116.48	105.96	106.86	126.34	109.5	107.54	108.23	105.25	108.41	116.37	106.82	106.11	110.63	109.1	104.84	117.76
102.01	107.38	103.37	102.87	106.61	112.62	106.75	104.94	95.358	100.12	107.61	108.99	106.28	113.2	103.68	115.78	109.71	101.02	100.9	108.88	106.52	106.44	105.66	110.58	108.15	100.88	100.46	110.66	105.98	113.42	108.62	102.48	112.91	100.84	113.09	109.73	110.77	111.59	113.4	98.975	114.28	105.44	99.275	98.152	101.1	106.22	108.67	106.81	111.55	113.77
108.72	116.73	109.55	101.52	109.36	106.11	107.31	109.99	111.14	115.28	110.45	107.09	115.95	111.77	109.44	112.52	108.4	114.97	107.74	112.49	106.44	101.1	113.17	105.88	105.22	106.38	105.9	110.17	90.777	98.612	110.88	99.532	100.16	98.255	111.33	100.85	103.88	103.15	103.87	107.83	104.62	116.62	106.56	109.79	107.42	100.5	111.69	107.27	111.49	110.38
107.44	99.049	110.15	104.62	108.61	106.79	114.73	99.604	112.75	113.49	115.41	105.43	104.72	111.5	108.76	111.44	111.88	108.43	100.97	104.93	112.8	108.21	115.88	110.54	103.77	109.81	108.26	107.65	102.77	102.88	117.93	99.014	102.53	103.63	114.12	112.58	107.75	105.75	105.82	108.46	104.09	113.39	107	117.07	112.65	108.56	108.82	100.46	106.99	107.62
106.63	107.52	110.56	107.12	100.73	112.17	108.33	106.84	102.26	116.62	117.74	119.88	111.01	109.44	110.23	101.88	103.45	107.02	105.29	114.41	108.44	96.559	106.86	107.99	108.1	107.37	113.21	108.39	112.16	110.69	107.63	110.27	106.65	102.7	109.97	103.66	108.11	112.25	116.45	106.94	112.99	105.67	101.55	100.78	98.603	111.13	111.55	109.7	111.63	103.76
95.182	97.528	107.49	104.47	102.36	101.29	98.328	103.61	91.49	97.555	107.73	100.19	100.4	103.61	98.677	106.2	102.45	103.07	103.73	100.91	95.783	105.8	91.118	101.25	106.43	108.77	100.22	98.715	93.072	101.12	92.221	94.842	110.34	101.04	106.11	102.33	106.08	100.31	103.71	107.02	104.78	106.89	106.37	96.808	100.9	99.441	93.718	104.12	96.894	104.57
105.72	106.43	102.01	101.15	102.83	102.06	102.83	108.06	104.98	107.76	106.95	113.16	113.71	107.14	104.66	112.03	106.11	105.33	104.79	105.86	99.055	105.15	105.25	98.489	108.52	103.15	100.02	110.82	101.01	108.24	110.48	105.77	108.01	100.91	112.5	105.71	99.505	100.86	105.38	110.89	99.12	104.9	105.32	102.29	109.35	106.47	108.8	99.188	105.7	112.51
102.65	104.34	105.03	101.46	111.45	107.87	107.02	105.37	114.34	105.72	108.84	114.68	101.94	95.887	106.75	97.377	108.13	101.52	110.79	107.67	107.55	103.68	110.45	106.84	108.05	109.01	109.15	109.84	104.03	104.55	108.78	102.53	105.48	119.15	103.08	95.294	108.54	107.03	102.4	103.76	107.62	121.71	106.82	109.32	113.24	115.24	104.46	107.32	97.86	103.89
102.4	98.366	104.72	98.354	97.568	95.719	94.857	98.722	101.62	106.09	106.4	100.64	101.32	94.569	108.66	92.162	96.292	100.9	93.895	111.31	98.771	98.089	106.44	99.752	102.21	95.241	103.71	104.75	95.01	92.689	99.098	105.29	106.28	105.5	104.09	93.066	93.55	102.14	106.65	101.91	100.2	105.81	98.64	97.159	100.53	97.887	96.449	93.763	109.87	94.009
103.88	101.98	106.85	111.25	108.26	105.31	101.85	114.17	109.49	98.672	114.65	109.23	104.44	97.54	105.88	107.87	107.2	105.23	104.09	104.81	97.612	104.72	105.05	105.62	109.47	109.39	98.931	111.39	111.8	106.29	105.34	104.36	112.37	106.47	117.31	115.16	99.973	113.55	115.88	102.99	109.47	105.03	95.234	102.83	111.74	108.4	100.34	104.81	107.69	101.96
100.32	105.1	100.52	97.848	103.67	96.754	105.2	101.23	99.109	95.844	100.59	96.504	103.33	99.883	109.46	91.789	99.977	94.561	106.11	102.78	100.82	95.287	111.76	96.163	104.16	100.67	108.3	99.844	107.28	102.89	103.7	100.69	96.122	100.85	96.115	106.48	99.816	101.87	94.697	98.663	94.96	102.35	100.75	102.94	112.3	99.273	108.41	95.37	108.78	103.25
105.15	114.61	102.02	105.96	105.22	106.1	108.56	106.15	100.24	92.459	105.97	95.232	106.67	105.13	103.97	108.86	106.3	106.52	112.43	100.35	102.92	98.946	95.982	110.17	108.07	113.46	111.23	105.13	112.49	105.73	100.38	100.5	102.5	111.37	102.72	110.77	105.09	105.28	107.76	101.32	108.75	104.16	103.97	110.23	110.02	114.52	111.37	114.02	106.14	102.8
95.671	101.71	101.33	94.363	105.33	98.088	106.76	98.622	94.855	92.297	98.892	95.54	91.232	101.78	91.461	105.07	95.792	100.99	98.266	108.06	110.72	99.111	91.375	92.24	96.358	97.534	102.14	94.476	91.444	91.885	95.936	111.37	93.268	103.18	90.579	102.53	100.97	97.03	92.107	100.31	97.704	92.271	101.35	101.51	95.81	102.27	96.362	100.7	95.366	97.866
100.48	97.047	92.271	92.67	97.185	99.044	94.729	99.881	105	98.098	98.881	103.97	97.365	106.56	91.455	98.143	102.16	97.742	97.902	98.023	91.257	94.86	92.378	87.994	97.527	92.765	96.145	93.164	96.43	117.59	98.358	98.967	108.69	99.923	92.22	95.757	108.56	99.427	92.403	95.124	88.369	103.38	105.45	99.34	93.733	106.13	104.68	103.36	106.38	98.689
104.14	115.53	110.7	101.04	106.16	110.91	110.54	104.41	105.7	107.56	107.71	99.065	106.13	102.41	104	104.19	97.307	110.17	103.66	100.94	103.6	116.28	111.08	106.22	99.579	106.08	104	108.01	106.68	101.37	108.16	109.2	109.2	114.62	110.67	100.73	106.15	103.56	107.21	106.43	107.33	110.66	102.96	107.6	97.422	100.72	104.79	105.87	107.6	104.22
104.38	106.79	109.16	106.05	110.44	104.97	100.59	103.76	114.08	110.39	108.23	105	112.13	108.55	117.2	110.45	103.45	108.11	111.12	111.22	103.84	116.65	110.7	102.34	111.85	112.69	100.31	109.02	105.83	107.65	109.35	106.64	104.73	109.74	95.091	107.93	110.55	107.09	116.05	107.75	109.82	102.79	112.06	108.25	101.79	103.86	104.31	106.94	105.43	104.92
108.71	105.01	108.96	112.83	108.13	109.2	102.89	110.87	106.28	109.61	104.53	117.59	109.09	107.32	111.31	109.88	110	112.88	108.93	112.99	104.7	116.17	113.73	116.03	116.76	106.29	96.729	115.71	118.56	104.7	112.26	113.07	113.46	98.85	107.25	103.96	105.28	110.27	109.45	112.75	115.44	103.66	114.68	114.33	114.46	104.83	112.8	113.01	117.64	95.594
108.8	115.79	112.57	111.27	100.72	101.87	105.82	108.35	106.53	105.62	104.82	97.209	106.21	105.55	101.55	113.36	99.474	112.62	103.86	100.25	109.87	113.34	111.64	103.69	107.3	116.45	103.27	103.99	106.45	105.21	114.44	99.411	92.789	109.04	105.91	102.57	108.96	111.22	115.35	104.34	107.82	110.75	113.08	100.44	100.46	106.6	108.25	108.54	99.912	103.36
106.17	109.3	110.72	111.52	112.19	108.27	105.6	103.3	93.82	108.03	112.36	104.63	106.21	108	107.16	114.08	105.15	97.902	105.03	103.3	103.76	105.08	118.08	118.25	108.75	108.73	111.82	103.33	106.27	107.82	104.37	103.06	103.4	106.43	103.38	102.56	102.87	104.74	103.09	107.72	101.92	111.92	111.07	103.21	107.26	112.55	103.05	110.46	103.92	106.13
110.36	104.91	109.53	104.91	105.76	98.819	110	104.15	105.72	98.577	111.98	104.97	106	106.84	104.2	102.94	94.566	107.54	102.96	99.145	110.68	105.7	103.15	109.63	105.55	107.69	96.905	108.53	105.85	101.04	105.7	112.2	103.31	99.668	106.42	106.65	93.528	106.15	109.45	98.052	106.61	100.81	104.82	97.995	101.7	105.19	110.1	102.89	103.47	102.84
105.95	96.968	97.947	105.68	97.536	98.104	100.55	96.764	85.683	97.303	108.02	96.639	110.64	105.1	103.25	103.53	100.7	101.91	109.39	106.19	96.033	99.631	96.583	105.53	95.651	103.17	91.345	111.79	101.96	96.637	96.205	100.87	106.5	95.942	95.082	101.97	97.156	94.488	95.524	94.105	94.348	99.749	102.76	99.164	99.697	101.28	107.03	101.9	102.96	109.92
[truncated: 150 more rows]
[truncated: 150 more columns]
