# Supplementary material for: Genetic dissection of main and epistatic effects of QTL based on augmented triple test cross design
Source: PLoS One. 2017 Dec 14;12(12):e0189054. doi: 10.1371/journal.pone.0189054 (PMC5730204; doi:10.1371/journal.pone.0189054)
Supplement: S10 Supporting Information — (ZIP) [file pone.0189054.s010.zip › z6_1300_0.5_10.csv]

103.95	106.35	106.09	108.42	107.58	106.96	106.42	106.85	106.45	105.13	106.41	104.58	106.59	107.8	105.01	103.64	109.8	102.1	106.69	106.99	105.41	102.86	104.32	105.09	106.29	105.47	104.16	108.06	105.24	105.81	104.61	106.27	107.21	108.31	108.9	102.54	105.96	104.82	106.08	105.47	105.68	106	106.64	106.49	108.85	108.13	102.35	106.52	107.14	102.76
104.46	105.12	106.48	107.78	105.26	107.32	107.33	110.52	105.78	106.77	107.85	106.57	106.86	103.27	105.2	107.35	105.43	106.38	108.21	107.96	105.35	104.14	104.29	109.27	103.33	104.9	107.5	105.15	103.78	101.4	107.51	107.39	105.36	106.09	105.97	103.69	107.29	104.2	105.53	109.29	108.58	103.85	108.74	105.54	108.12	104.09	104.37	105.1	109.51	106.07
97.159	99.531	97.089	96.09	97.543	98.34	98.623	96.803	98.849	96.991	96.539	96.411	99.099	94.677	100.74	97.256	99.816	95.925	101.57	98.343	98.524	95.587	97.568	98.944	97.419	100.89	97.646	98.758	98.645	99.27	98.559	98.961	95.725	100.34	99.329	97.686	97.874	97.647	99.162	99.708	97.5	95.363	101.25	101.3	98.781	99.261	97.819	100.71	101.3	97.529
106.25	108.58	107.59	105.52	107.52	107.01	107.26	107.47	111.59	106.73	109.37	104.89	109.98	105.64	105.31	105.51	107.17	104.58	106.56	110.54	108.03	106.08	108.71	106.02	107.74	109.82	107.79	108.15	109.01	106.66	104.55	109.37	111.42	107.57	107.06	108.16	108.91	109.82	108.96	108.82	107.62	108.97	108.1	106.18	109.42	109.38	111.27	108.45	106.81	102.26
107.04	106.34	105.55	103.77	104.87	105.81	105.45	110.01	105.68	105.21	104	105.35	104.64	107.13	102.75	109.93	103.13	104.52	103.23	107.39	106.16	105.31	107.01	107.51	105.34	105.69	108.18	103.41	104.2	106.03	105.37	105.03	104.61	104.65	107.38	104.64	104.58	105.2	103.83	105.72	103.43	103.94	105.25	104.88	103.5	106.35	108.66	105.14	103.87	104.81
106.5	106.71	103.58	106.35	105.17	105.39	105.74	105.27	104.61	102.76	103.7	103.77	102.94	104.39	105.74	105.64	109.15	102.06	104.17	106	105.33	105.72	107.51	107.47	107.98	105.75	104.02	107.61	108.78	106.02	108.12	105.22	107.22	106.19	109.56	104.67	102.05	105.32	103.84	107.85	104.58	105.64	106.7	108.92	106	108.51	105.24	108.97	103.99	104.48
106.3	107.4	110.35	108.98	107.5	108.89	104.6	109.39	106.99	107.23	106.3	106.64	107.05	108.32	108.87	104.68	104.06	106.47	108.02	105.19	107.54	106.23	108.24	105.94	105.86	108.34	106.14	106.52	105.8	106.83	104.9	105.66	105.05	109.26	105.36	110.28	109.65	102.57	104.14	107.59	109.59	110.11	107.46	106.19	107.31	103.68	107.05	106.38	107	106.06
111.7	109.5	108.78	110.4	111.87	109.3	108.5	108.7	106.66	115.29	110.8	110.32	109.67	109.08	111.75	111.18	113.36	112.19	111.8	108.42	109.13	109.22	111.2	110.51	113.27	111.19	111.55	112.12	111.06	108.93	107.91	110.83	109.57	114.09	110.99	110.37	110.15	110.78	110.45	109.93	109.54	113.21	111.46	108.87	109.61	109.6	111.31	111.7	113.53	111.87
103.7	105.43	105.65	102.67	109.4	105.39	104.8	106.27	105.76	101.64	106.07	104.01	104.75	105.9	106.11	105.62	106.32	106.21	105.46	104.18	110.4	104.9	108.19	101.91	105.61	104.66	106.01	106.1	106.54	107.01	107.59	105.41	104.23	105.95	105.51	104.4	106.3	104.35	104.79	107.1	102.27	102.91	105.86	101.28	106.26	106.21	106.51	105.71	105.19	105.57
104.41	104.06	108.62	104.99	106.26	107.47	105.48	103.4	106.92	107.73	105.63	107.39	107.55	107.54	102.08	104.3	104.05	106.56	104.63	105.45	102.32	104.24	106.58	103.79	106.27	104.78	104.98	105.29	103.56	104.41	104.97	106.35	107.89	106.99	106.41	103.04	104.48	108.5	106.71	104.4	104.51	107.84	109.14	104.15	106.34	108.55	101	106.15	105.37	106.84
105.37	105.44	103.52	105.52	105.81	105.45	106.24	108.25	108.84	100.31	104.25	106.56	107.21	106.34	106.4	104.49	107.86	107.47	106.97	106.48	105.02	107.47	106.25	107.71	103.99	103.74	106.87	103.8	106.77	102.49	105.79	105.87	102.72	105.07	104.03	105.4	108.14	104.53	107.76	105.33	107.92	106.44	102.82	104.1	105.24	105.63	105.32	105.06	103.36	104.56
104.45	107.26	106.32	102.03	102.15	105.91	105.76	108.07	103.14	105.33	105.13	103.15	104.43	106.08	105.39	104.92	105.03	106.46	104.96	106.4	106.45	105.92	106.39	104.63	103.68	107.07	104.65	103.85	102.98	105.71	104.35	103.66	103.11	107.42	107.65	104.94	105.28	106.63	105.85	109.85	108.08	109.08	107.36	104.7	104.02	106.68	104.42	107.01	105.9	105.17
106.85	109.22	106.73	109	105.56	103.39	108.19	105.83	107.65	107.05	106.76	105.05	106.22	104.9	108.98	106.74	105.64	106.13	105.58	108.28	103.79	109.24	108.38	102.77	106.71	107.01	108.71	108	107.45	106.3	104.62	104.4	105.12	106.1	105.93	107.42	106.34	106.01	104.41	105.74	108.37	110.15	105.06	109.26	106.51	106.45	108.75	105.53	105.57	104.06
104.11	103.66	102.68	105.59	108.5	106.43	104.6	110.34	108.01	107.84	107.23	103.17	103.09	107.29	106.26	103.17	103.52	103.6	105.96	106.04	110.01	104.18	108.13	104.89	106.43	106.3	104.63	106.55	105.8	106.58	104.56	104.37	104.13	103.94	104.1	103.63	104.95	107.93	106.22	106.77	104.83	104.62	104.62	105.21	106.5	101.83	107.22	106.4	109.59	104.25
106.86	105.03	107.06	105.42	103.46	104.06	106.75	106.31	108.84	108.2	105.3	104.88	108.36	104.8	103.31	107.54	105.05	104.69	103.57	108.14	105.63	104.15	101.45	102.31	105.88	105.68	108.88	107.69	106.11	106.19	106.73	104.96	104.33	106.3	109.17	105.83	105.64	104.66	105.71	105.59	104.36	101.93	104.8	103.58	105.56	108.38	103.16	107.26	108.65	104.91
104.97	99.918	99.983	100.6	99.46	104.96	101.13	99.148	99.257	99.224	98.202	102.29	100.24	99.846	100.23	103.37	100.81	99.369	98.307	99.338	100.16	100.83	100.73	95.098	99.544	99.496	96.483	100.41	100.21	99.105	100.73	99.813	98.823	100.54	100.36	101.8	102.01	103.42	99.093	100.06	102.88	102.38	99.153	98.554	101	98.664	98.346	96.587	100.12	99.469
106.02	105.54	105.17	107.89	105.73	106.86	107.05	105	105.59	107.23	102.9	104.77	103.26	106.57	104.41	108.67	102.29	106.21	105.59	103	106.41	104.97	104.84	105.81	106.04	106.59	106.31	104.92	105.59	109.86	106.24	109.56	107.59	104.16	106.65	104.51	105.33	107.29	104.14	107.01	105.02	107.89	106.81	105.76	110.05	104.67	105.23	105.99	104.34	108.17
106.45	107.14	108.76	108.12	103.33	110.21	111.16	107.15	106.26	110.01	108.5	105.57	107.45	111.28	106.43	108.43	105.15	109.69	105.75	108.3	103.91	109.91	110.09	108.69	109.53	109.06	107.57	109.52	107.95	106.4	110.24	108.17	111.26	106	110.38	110.17	107.97	108.72	109.34	110.5	110.19	110.46	107.14	110.44	109.69	107.21	106.77	107.2	107.6	107.66
101.3	101.26	101.56	102.65	98.014	105	102.93	101.16	101.65	100.87	99.992	99.085	98.818	102.02	99.643	102.96	100.54	99.789	101.99	101.12	100.07	101.92	101.33	102.12	100.46	103.94	101.49	99.926	100.42	103.17	102.4	99.248	103.59	98.826	97.097	99.21	100.69	102.72	99.827	102.84	102.54	101.37	99.682	101.5	102.32	100.59	100.65	96.32	103.28	100.32
105.98	104.97	102.72	103.16	107.84	105.85	107.88	109.36	105.99	107.53	105.9	104.52	104.89	103.34	108.92	109.5	105.5	109.28	105.38	108.79	106.61	107.73	106.51	105.9	106.55	107.21	108.88	102.76	104.79	107.9	104.62	106.8	106.17	104.18	104.99	103.52	107.4	102.78	105.6	104.92	105.79	105.72	105.64	103.65	102.57	102.14	101.05	108.09	105.89	106.12
102.9	108.05	107.54	104.66	106.86	105.01	106.19	105.47	107.78	105.26	103.47	104.21	102.83	103.89	103.26	102.45	107.11	103.44	108.4	104.52	104.67	103.83	105.38	104.95	109.11	104.33	102.85	107	104.34	103.78	105.84	107.56	106.69	103.68	104.29	104.04	102.72	104.76	105.75	105.72	108.54	104.13	105.22	106.07	106.44	105.67	103.01	102.49	103.37	107.38
105.93	106.41	106.25	107.61	108.07	106.37	105.86	104.94	108.75	102.95	105.47	105.81	107.03	105.2	104.74	106.85	105.95	104.77	103.64	105.8	104.81	106.87	104.94	103.4	106.68	103.14	105.88	104.53	107.32	105.03	103.16	109.5	105.87	109.99	107.14	109.78	104.43	102.91	104.2	107.73	105.51	107.67	103.73	105.47	103.45	106.24	102.26	103.55	104.34	105.51
110.44	112.15	110.09	106.76	111.43	108.71	112.45	110.25	109.41	111.62	108.69	108.12	112.71	111.24	111.75	106.27	112.62	110.86	108.12	111.99	108.39	111.49	110.58	112.31	110.24	109.67	109.7	110.56	110.13	115.13	108.61	110.44	112.48	110.42	111.03	109.04	110.52	111.82	109.8	111.82	111.39	110.73	109.68	111.68	112.89	106.19	108.68	111.76	112.21	108.54
108.85	109.38	107.44	106.61	110.48	107.45	108.21	105.03	110.48	107	107.11	107.58	110.16	108.91	109.77	109.11	104.91	106.59	110.01	109.51	108.77	107.67	108.4	110.93	109.51	106.9	106.77	107.16	108.18	109.55	107.06	107.13	105.97	107.05	107.75	108.48	110.06	108.77	109.05	107.32	109.24	107.19	108.62	105.73	105.39	108.9	110.61	108.7	105.59	108.38
107.19	106.15	105.46	106.3	105.36	103.13	107.12	104.17	106.31	106.16	108.01	105.79	103.25	105.42	103.7	104.73	103.34	108.32	106.07	108.12	105.28	103.6	107.18	106.66	105.42	105.76	102.5	106.49	105.23	106.06	106.42	105.6	105.95	105.72	106.67	107.13	104.63	106.27	106.62	105.25	103.71	106.55	104.46	104.89	106.4	101.3	105.11	105.63	104.16	105.4
104.98	104.2	104.35	105.51	101.7	101.32	106.21	101.87	106.95	104.52	107.33	105.51	107.18	106.21	109.07	103.8	107.65	106.44	107.68	107.09	102.77	109.69	104.55	107.54	105.46	108.01	104.33	105.49	106.75	107.69	106.4	107.09	104.42	105.54	106.52	108.29	105.78	106.78	103.84	104.86	106.73	106	104.29	107.59	105.47	104.39	104.6	106.75	104.07	104.91
108.8	107.74	108.25	106.82	106.82	105.88	109.56	105.29	107.12	107.61	104.62	107.64	106.63	108.36	105.66	104.85	107.7	109.29	105.83	110.03	105.1	107.39	103.85	106.56	108.01	107.82	106.88	105.38	106.88	106.56	105.97	106.44	105.64	107.7	108.22	105.06	106.55	105.15	105.01	107.37	103.65	108.93	104.74	106.28	107.11	105.09	107.21	105.44	104.8	105.68
105.24	107.6	107.77	107.71	106.65	105.25	105.38	106.87	107.02	105.03	106.81	105.25	106.49	106.85	104.89	105.26	108.23	104.43	108.44	105.42	105.84	108.44	105.43	105.32	103.85	104.27	109.09	108.78	107.76	102.93	103.4	106.88	106.4	107.24	105.42	105.6	104.16	102.69	107.91	107.25	105.45	105.05	105.24	108.58	103.57	105.13	105.41	107.47	106.59	105.99
107.09	107.58	107.27	107.93	106.74	105.23	106.09	108.23	105.76	105.32	108.84	106.11	106.09	105.83	108.46	106.36	108.32	109.25	104.77	106.29	99.994	106.18	105.53	102.93	107.54	108.74	106.05	105.84	105.93	104.65	110.29	104.77	108.8	110.25	103.65	103.36	107.62	103.98	103.75	103.72	104.75	107.52	104.18	102.92	103.43	107.38	107.6	109.79	107.28	102.84
100.71	96.616	95.389	95.931	99.366	101.36	99.646	99.732	96.88	96.326	95.294	97.92	99.829	97.72	96.849	97.314	96.937	98.543	96.133	100.14	98.597	98.508	99.093	95.617	95.684	99.063	96.536	97.733	95.822	96.574	98.111	99.839	96.609	98.113	98.501	97.273	96.871	97.366	98.441	92.861	99.632	94.389	98.095	99.452	98.966	96.605	95.759	99.975	99.119	99.491
107.56	111.12	108.84	106.92	107.87	107.72	106.67	107.46	106.62	109.41	107.57	105.5	110.1	105.7	106.99	109.34	109.3	107.96	112.54	109.88	107.3	109.79	109.11	106.19	104.51	109.43	105.42	106.25	107.23	104.03	108.34	108.36	108.16	108.38	111.2	103.81	109	107.53	105.93	109.49	108.13	107.06	108.33	104.87	109.99	109.8	105.96	106.8	109.02	107.85
106.63	102.51	105.86	106.45	107.79	106.05	107.14	105.35	105.87	107.19	104.96	107.95	106.51	107.35	106.4	104.67	104.44	105.95	107.04	106.67	103.7	106.04	104.48	106.33	106.45	107.72	105.54	107.72	109.29	108.98	107.46	103.96	108.97	108.19	108.62	104.54	104.38	103.62	105.03	105.04	107.18	104.37	108.76	106.47	107.32	104.12	106.22	105.22	106.82	104.9
107.26	105.72	110.51	106.26	109.63	106.9	110.2	108.22	107.25	110.49	106.18	108.13	106.13	110.23	107.26	106	106.89	111.55	108.75	107.62	106.78	106.77	109.49	109.94	109.84	107.48	108.34	111.08	109.19	107.56	109.14	110.14	110.48	111.77	107.32	109.16	110.37	108.32	109.66	107.96	108.14	105.72	108.77	108.35	107.23	108.45	107.57	108.96	110.06	110.12
109.07	104.37	108.09	105.58	108.55	106.44	108.54	108.8	108.69	105.44	105.64	106.28	107.91	107.56	109.17	107.96	105.56	106.5	110.33	107.21	103.29	112.08	108.4	109.98	111.06	109.33	108.82	105.35	108.59	108.4	108.15	108.6	107.48	109.24	107	107.26	109.12	106.85	106.49	109.02	105.68	106.32	107.78	106.35	110.19	108.43	109.05	106.97	108.63	107.77
109.86	109.19	110.94	111.35	108.09	110.53	107.8	108.18	109.04	106.08	111.55	107.33	108.38	108.02	112.27	110.99	107.35	108.82	110.15	112.11	112.07	110.66	110.3	111.69	109.02	111.73	108.31	108.65	108.17	105.75	111.48	107.74	107.78	107.48	108.42	107.57	107.26	110.4	106.97	107.65	108.57	108.51	109.67	110.95	109.24	108.41	106.59	104.39	108.02	108.95
105.88	107.69	106.43	109.46	108.93	110.19	106.86	109.65	111.24	110.04	108.65	106.99	107.42	106.23	108.63	108.07	106.66	110.68	110.51	112.7	107.24	107.56	110.31	109.61	105.4	105.27	109.47	110.32	108.09	108.05	107.91	104.41	111.18	106.7	109.6	110.64	111.42	105.74	105.77	104.4	108.07	109.93	109.21	108.94	108.23	106.92	109.34	106.22	110.8	109.78
106.53	106.25	104.47	107.15	103.82	105.81	107.58	106.37	108.72	104.57	103.96	103.27	103.79	106.14	109.15	108.4	104.41	108.99	107.88	107.84	108.81	106.79	108.15	104.54	106.15	107.51	104.38	109.09	105.3	105.91	106.35	106.45	103.84	107.94	105.4	105.59	103.42	105.8	105.21	104.64	109.77	104.15	103.68	109.23	105.83	108.94	106.82	108.22	108.44	108.19
98.284	93.977	97.661	101.48	99.62	98.38	96.764	97.7	98.342	99.812	100.36	97.672	98.108	94.563	94.494	98.043	100.65	96.833	98.15	94.281	96.883	97.031	94.932	98.709	97.882	99.796	97.757	95.62	98.13	96.513	96.707	97.977	97.255	100.42	98.495	101.22	98.088	99.528	96.313	98.958	100.37	96.486	100.6	98.662	97.102	100.43	100.64	97.759	96.149	96.51
108.91	107.44	105.23	107.69	106.56	108.01	107.67	107.88	109.36	108.18	107.35	107.66	106.39	107.04	106.67	108.26	105.89	106.88	107.96	108.85	106.78	108.39	107.43	107.1	108.87	109.48	108.8	110.42	107.19	105.56	109.28	104.85	107.85	108.21	108.53	106.97	109.58	109.56	104.62	105.6	108.91	108.8	106.45	109.22	104.91	107.41	105.45	105.58	111.21	104.9
101.79	99.74	101.2	99.807	102.61	99.605	101.73	104.63	100.1	101.83	103.5	102.44	103.61	103.4	100.84	99.848	99.482	97.875	101.48	101.68	101.18	101.78	101.81	102.66	98.609	98.574	99.688	100.51	102.22	101.48	99.401	101.46	101.82	101.03	96.72	100.13	101.6	102.46	101.12	102.41	98.774	101.03	101.24	100.9	102.61	101.5	103.31	98.969	104.03	98.668
102.14	107.88	104.03	104.33	104.03	102.9	105.22	104.52	102.14	103.46	106.88	105.28	101.46	106.38	108.03	104.52	108.23	106.33	104.91	105.18	107.14	105.45	104.64	104.58	102.59	104.71	103.17	105.02	104.47	104.38	106.05	105.52	108.02	106.68	104.02	102.67	105.4	105.88	104.71	105.34	104.42	104.84	106	105.83	107.34	105.35	103.7	106.4	100.31	107.05
99.609	99.885	101.34	101.32	100.17	102.06	103.34	100.45	101.11	98.366	98.871	100.01	101.49	100.83	101.21	99.63	96.256	99.754	104.08	99.248	102.11	100.83	102.7	103.12	103.62	99.013	102.17	98.24	104.92	99.562	97.165	101.49	100.55	102.47	97.58	102.86	98.132	99.229	99.855	98.635	101.03	102.27	102.11	102.4	100.97	97.982	104.91	101.16	101.75	99.369
106.95	105.9	106.66	109.43	112.12	109.72	105.13	111.86	108.88	112.41	106.88	106.4	110.79	108.97	109.14	108.21	110.09	110.18	108.37	109.47	107.02	105.23	110.75	110.23	105.43	106.14	106.8	106.18	108.86	108.16	109.57	107.34	106.45	111.41	109.5	108.04	110.74	110.77	106.53	108.05	106.59	107.49	106.5	110.16	104.83	110.83	108.98	108.95	107.01	108.14
111.56	110.35	108.43	107.29	109.9	105.91	110.4	108.63	110.38	106.14	109.76	110.91	108.06	109.52	108.66	107.48	108.28	108.51	108.82	111.25	112.05	108.98	109.34	112.47	107.51	110.3	111.02	104.31	109.71	105.85	108.14	106.1	108.12	109.29	108	108.33	109.69	109.12	106.79	109.93	110.17	111.27	107.71	109.55	109.47	108.56	103.65	106.49	107.85	105.94
108.72	106.48	105.48	105.35	108.27	107.9	105.7	104.92	106.4	106.15	106.17	105.41	104.52	106.09	107.27	103.15	109.11	108.11	104.34	105.52	107.83	107.27	107.22	108.2	103.4	103.76	106.52	105.14	104.7	105.67	104.99	107.46	104.18	106.49	107.83	104.43	104.25	107.11	104.17	105.13	108.73	107.04	103.67	106.17	106	106.6	104.68	104.97	107.82	105.01
102.22	98.457	101.18	99.439	100.57	100.89	99.949	101.15	99.001	98.348	102.26	98.847	105.01	101.89	101.57	104.47	98.614	105.04	101.07	96.627	99.477	99.252	102.05	99.212	102.4	101.91	103.58	103.95	102.03	102.25	101.73	100.33	102.01	100	101.82	100.53	101.92	100.21	99.738	102.61	102.14	95.434	97.34	102.52	102.78	100.87	104	100.37	103.24	98.184
106.58	110.58	107.55	107.87	106.85	109.05	109.79	107.03	106.2	106.25	105.82	108.31	108.81	107.67	107.9	109.22	103.15	107	107.03	105.33	111.19	105.62	106.61	105.64	108.07	103.24	108.27	102.92	105.49	106.21	106.36	107.01	105.37	107.09	105.66	107.74	106.32	102.35	108.89	106.02	109.96	111.13	108.25	105.39	107.91	104.42	106.15	107.85	106.17	106.64
104.47	107.82	106.59	105.94	109.22	108.62	107.47	108	108.59	108.15	107.3	107.52	106.02	106.2	108.3	108.03	106.73	104.56	109.01	108.05	107.96	107.73	109.84	106.87	107.31	108.18	107.21	110.25	108.62	106.1	106.46	110.33	106.87	108.91	109.18	105.49	108.29	104.18	108.77	108.57	108.91	107.64	111.99	107.74	107.79	109.57	111.62	105.82	108.55	106.82
106.33	107.07	106.3	104.09	106.23	105.68	106.46	106.98	104.38	108.58	104.89	107.04	104	105.26	107.05	105.75	104.64	104.56	104.68	105	107.85	107.41	106.7	104.64	105.46	106.64	104.09	108.67	103.56	104.55	103.84	105.25	107.9	104.22	105.18	106.56	106.17	107.37	105.88	104.37	104.1	103.36	104.58	107.48	103.27	100.84	106.27	102.24	106.66	108.45
104.29	104.02	106.57	102.74	102.5	103.94	107.09	105.75	106.53	106.92	105.36	104.07	105.11	105.45	104.94	104.58	107.03	104.11	106.63	106.4	106.26	104.22	110.06	105.85	106.54	107.28	102.66	107.06	105.24	106.32	104.64	105.25	107.03	110.88	101.95	104.37	104.79	102.74	103.9	107.28	109.63	103.46	107.22	102.26	103.29	105.63	107	105.19	106.85	102.67
104.69	106.02	102.2	107.78	105.26	108.45	105.71	107.75	106.34	106.32	104.19	104.91	104.97	105.23	107.32	106.82	103.47	103.55	110.34	105.06	105.51	105.84	107.93	109.49	106.88	107.26	109.15	104.92	110.58	104.95	103.72	106.76	106.07	107.69	107.65	105.96	111.83	107.45	102.49	105.09	108.66	105.84	104.06	104.5	106.18	105.15	109.65	107.98	104.84	108.25
111.22	106.87	105.07	108.36	108.67	108.38	106.4	104.11	108.45	107.45	106.92	106.84	109.64	107.84	107.2	106.57	105.63	103.43	102.86	108.47	109.42	108.5	106.86	108.64	106.24	102.72	105.09	105.18	107.06	105.94	104.28	107.87	107.85	102.73	108.8	105.89	106.66	103.43	107.9	107.2	107.56	105.77	107.51	107.22	107.81	106.69	102.94	109.67	105.04	106.92
109.87	113.57	108.98	109.49	110.33	108.8	107.75	113.02	109.89	111.17	108.87	114.32	107.39	109.55	109.85	110.52	108.15	112.67	112.57	111.83	109.96	110.89	107.58	110.58	111.6	111.87	111.03	112.47	112.96	112.84	107.25	109.96	110.09	110.45	111.94	111.95	109.43	110.56	110.83	110.42	109.73	112.29	113.41	108.09	113.27	110.35	112.1	107.31	112.81	111.62
101.87	106.05	106	106.38	102.72	106.59	105.49	103.99	107.25	107.21	103.71	107.56	108.77	104.55	107.56	105.04	109.79	103.22	107.69	107.27	103.76	105.78	106.41	105.2	105.29	104.64	110.17	103.95	102.9	106.75	107.14	105.07	105.4	104.76	106.77	109.71	102.52	106.9	103.25	107.86	105.12	102.86	109.03	104.71	101.72	107.36	104.11	104.8	102.51	108.61
104.2	106.1	105.56	106.58	107.09	109.52	107.45	107.81	103.45	106.68	105.84	107.12	105.18	105.75	104.8	108.4	104.36	106.8	106.4	106.08	109.33	105.56	104.85	105.21	106.08	104.11	107.88	103.65	104.97	105.99	108.9	102.49	106.01	106.72	108.91	106.23	105.23	103.74	103.08	104.02	109.41	104.48	105.95	107.81	105.94	104.35	105.18	108.04	103.79	103.92
104.24	102.48	103.64	107.44	104.68	104.41	106.91	103.08	106.97	104.79	104.58	106.33	104.43	105.95	103.35	103	104.18	104.63	106.85	104.3	103.17	106.47	107	104.13	105.01	104.86	105.35	105.69	104.85	106.51	103.62	103	104.61	105.02	105.54	104.8	108.81	102.47	106.82	103.37	105.74	107.22	105.86	107.16	105.07	104.67	105.21	105.94	107.79	108.31
100.47	101.77	99.621	97.631	98.108	99.609	100.8	97.92	96.496	99.661	99.089	99.956	96.446	101.25	95.933	99.816	98.611	100.51	101.48	99.404	99.013	99.342	100.67	101.3	99.563	99.316	96.625	96.095	99.908	98.546	96.392	97.855	99.505	99.896	100.06	97.693	98.514	94.119	98.153	98.919	98.303	98.816	95.706	101.05	98.178	98.425	104.06	99.337	98.837	99.162
104.77	106.69	107.07	106.1	105.82	103.36	103.31	103.89	105.55	108.26	107.39	107.2	106.89	105.93	106.87	105.89	107.01	107.67	107.37	106.15	105.61	108.49	106.22	108.5	104.99	102.97	107.3	106.44	107.23	107.72	106.35	107.31	101.56	104.36	106.4	104.44	103.92	102.02	104.95	105.89	106.97	103.22	105.32	105.19	107.2	107.31	103.96	103.51	106.55	109.87
109.26	104.32	106.46	109.77	106.96	108.39	106.6	106.72	104.16	107.08	106.69	106.33	104.46	107.28	104.82	106.91	105.29	106.94	106.73	104.89	103.22	105.82	105.63	107.39	106.42	106.88	104.41	104.89	105.26	106.72	104.43	109.08	108.45	107.17	106.48	107.85	104.02	107.36	106.76	108.43	104.13	106.08	105.19	106.47	107.58	106.49	104.93	108.05	106.3	106.61
105.79	107.39	106.96	107.31	107.62	109.17	105.59	106.4	106.41	105.66	105.47	104.92	103.51	109.18	108.06	105.38	109.14	107.55	106.15	105.63	107.15	106.56	106.85	105.77	105.95	107.21	106.18	109.42	106.59	107.59	106.47	105.75	107.89	106.31	107.79	105.93	110	106.56	106.17	108.43	105.39	105.85	103.7	106.55	104.74	110.26	107.54	107.74	105.86	105.66
99.636	95.89	98.218	98.267	98.657	96.315	96.264	94.711	98.016	93.976	95.684	96.49	99.145	97.878	99.482	99.47	96.626	97.917	97.484	96.736	95.169	96.174	97.119	98.559	94.686	98.445	98.813	98.23	99.003	95.184	99.708	99.14	99.315	95.367	98.774	96.686	96.243	95.121	98.13	96.43	99.965	97.823	99.647	97.85	99.71	98.048	98.018	93.385	96.994	97.691
107.73	105.76	104.61	109.4	106.24	104.32	107.06	111.37	106.19	108.52	108.43	105.5	106.17	104.91	103.16	106.09	105.21	108.07	107.3	105.79	107.51	103.81	106.06	107.23	104.81	104.06	106.55	107	105.59	106.33	105.83	107.5	106.97	104.85	105.52	104.94	106.97	107.73	107.47	106.32	106.07	106.55	104.55	104.53	105.78	107.78	107.62	104.41	106.72	108.18
102.33	100.99	101.53	100.84	97.859	96.999	99.226	100.72	99.198	101.24	99.827	100.08	99.838	102.65	103.03	99.573	102.13	102	101.54	99.972	100.39	97.28	103.36	103.42	102.22	99.543	101.52	99.036	101.76	101	101.9	99.418	98.44	102.21	100.85	102.48	101	101.88	101.06	98.831	100.41	100.76	102.46	102.19	99.999	99.444	100.17	97.252	98.359	98.689
110.76	106.71	108.16	107.76	110.35	108.65	108.69	108.74	105.59	107.59	108.31	106.48	108.6	111.27	105.92	107.01	109.97	107.37	111.04	107.52	109.15	105.97	108.4	109.6	106.63	106.03	106.5	109	105.18	111.03	105.31	109.66	104.74	105.89	103.83	107.86	109.16	107.71	108.29	108.71	105.99	108.47	109.58	108.93	106.96	108.84	106.81	107.96	108.86	110.7
107.39	108.02	108.04	108.77	108.15	108.22	104.5	104.94	108.38	107.76	110.49	107.61	103.96	107.1	106.29	109.76	107.27	109.69	111.05	107.98	109.01	107.43	103.57	109.84	110.08	106.96	108.07	111.84	107.23	107.26	107.6	107	106.73	109.25	110.85	109.15	107.91	108.15	112.78	107.26	108.45	108.92	108.16	105.8	106.04	108.69	107.74	107.65	107.1	107.87
99.946	102.97	99.113	97.011	102.71	100.27	101.33	99.445	99.446	101.83	103.37	97.64	102.34	99.882	99.88	102.75	101.43	102.61	102.13	101.96	99.417	99.398	102.71	102.83	103.25	100.72	100.37	101.6	101.02	98.486	102.14	103.98	99.451	98.335	100.74	101.72	100.12	100.62	100	101.28	99.662	99.559	97.909	100.03	102.62	101.64	98.638	102.74	101.14	101.18
96.649	99.685	97.801	98.028	99.813	99.191	96.467	98.997	97.106	100.25	97.12	96.012	98.429	98.792	99.203	98.451	97.828	95.904	96.774	98.951	96.646	95.406	98.608	99.832	97.321	96.951	97.535	96.919	97.299	100.97	97.014	98.712	94.944	99.652	96.137	99.725	98.027	99.951	95.774	98.287	97.399	98.629	95.768	96.715	98.615	99.746	97.075	100.2	94.856	97.854
98.775	101.32	100.66	96.65	100.91	102.97	99.959	100.39	98.609	98.831	101.1	95.439	99.349	100.63	101.73	94.73	99.294	102.79	100.21	99.157	98.789	101.29	97.679	99.25	98.932	101.66	100.33	98.986	98.145	99.558	98.695	101.2	100.31	99.271	101.7	100.7	102.4	100.43	98.737	101.3	102.11	97.532	99.069	101.28	99.373	102.85	99.43	101.67	97.49	101.49
108.59	104.9	109.42	107.34	107.41	110.75	108.05	110.06	106.78	108.84	108.97	107.85	111.07	109.72	110.81	107.53	108.69	107.39	109.63	109	109.45	105.52	104.45	110.82	110.14	109.61	107.23	109.03	109.94	110.6	106.96	107.64	110.32	110.34	109.2	107.02	108.14	108.78	106.99	111.52	109.48	107.88	108.95	106.36	105.9	108.26	107.15	110.83	108.92	109.91
103.81	106.37	106.21	105.74	103.51	104.71	105.78	107.68	104.52	107.91	103.35	104.9	102.64	105.75	107.65	106.52	105.46	106.47	104.32	103.62	109.69	105.39	107.39	103.5	105.56	109.01	108.98	104.42	106.68	107.57	105.15	104.38	106.02	107.59	107.4	103.91	108.94	107.58	106.9	108.55	107.2	105.11	106	107.5	105.67	105.59	106.92	104.37	104.61	106.52
96.037	99.667	100.22	101.27	100.3	99.63	100.02	101.86	97.806	100.07	99.837	96.999	101.02	100.37	100.66	101.34	101.12	101.25	99.633	103.14	100.66	99.261	103.44	103.39	99.411	100.53	102.56	101.04	98.762	100.68	99.993	103.69	99.867	104.61	100.21	100.85	100.71	102.36	98.344	99.281	98.602	100.98	99.821	102.33	100.75	99.859	103.67	101.11	102.73	102.22
106.26	106.94	106.83	106.27	105.33	106.34	105.09	105.56	103.12	105.37	107.21	107.95	107.79	107.44	106.39	105.87	105.77	107.43	108.01	105.57	106.79	106.44	108.88	105.4	108.45	104.82	103.46	108.21	105.91	105.31	107.88	106.97	107.05	107.53	104.91	108.77	104.93	107.87	108.26	106.81	105.31	102.16	108.3	105.99	106.64	102.55	109.47	108.77	108.16	106.75
108.95	106.92	107.09	108.16	106.76	110.38	110.32	111.98	111.31	110.47	108	106.97	110.16	110.73	108.05	108.88	105.51	108.08	107.28	108.52	107.02	105.92	109.19	104.95	109.45	108.87	107.86	107.77	108.84	109.69	107.08	105.47	109.73	110.02	107.93	109.6	105.85	104.68	109.86	109.7	107.1	108.14	106.96	107.84	110.36	107.98	108.43	107.4	105.72	108.01
107.67	109.38	111.01	108.61	109.73	108.62	106.08	110.27	108.04	110.68	108.65	109.58	109.2	107.47	110.18	107.27	108.41	107.49	105.94	109.36	108.71	108.49	111.43	107.48	107.89	109.01	109.4	108.62	108.35	109.62	106.9	108.6	110.77	107.8	107.06	108.16	109.09	108.1	108.43	110.6	107.77	110.91	109.44	109.02	109.4	111.55	107.59	106.15	107.38	108.05
109.05	110.08	107.23	108.39	107.59	106.91	111.64	106.44	108.92	107.84	110.69	104.78	108.41	110.33	108.27	111.71	108.77	108.86	109.97	111.5	110.08	109.32	111.46	106.73	111.32	106.5	107.7	107.24	108.09	109.64	111.62	111.34	108.92	107.1	108.76	109.22	108.72	109.65	109.61	107.92	112.16	107.69	108.13	108.84	107.85	111.16	109.64	109.26	110.08	112.19
107.1	105.98	108.89	104.66	104.68	107.46	106.96	104.88	107.1	103.35	108.76	107.17	106.29	108.46	105.05	106.62	105.29	101.59	104.77	105.39	105.63	105.42	107.68	105.64	108.23	108.86	103.03	106.09	105.93	105.51	105.93	107.89	104.25	106.5	109.02	107.1	103.57	105.57	106.84	106.58	109.66	103.59	105.12	106.51	105.09	106.64	104.32	107.99	107.32	107.35
111.25	110.83	110.17	110.01	110.18	111.93	111.27	110.94	109.65	112.18	111.09	110.71	110.53	109.65	108.93	110.7	112.14	109	109.74	110.04	109.62	111.92	111.6	109.92	109.76	106.57	110.74	114.15	111.86	111.28	108.69	108.88	109.6	110.56	109.56	113.44	112.11	107.78	113.2	110.62	107.67	110.69	111.34	108.62	112.27	110.25	110.28	109.27	109.58	111.25
103.33	107.84	104.36	105.38	106.84	103.95	107.16	108.26	109.3	104.67	105.28	107.18	102.93	106.53	108.17	104.75	105.17	103.23	106.9	104.66	106.45	102.52	106.6	107.32	105.46	104.27	107.32	107.45	107.08	108.11	105.85	104.36	107.13	103.82	107.06	106.53	103.78	107.3	105.53	108.88	107.24	104.63	107.64	107.94	106.94	105.42	104.26	110.12	106.27	105.46
105.86	106.16	104.45	104.79	104.13	107.22	106.23	104.6	106.7	102.55	107.76	106.61	105.01	103.94	105.49	105.69	109.75	105.67	108.87	105.56	108.98	104.45	105.59	102.53	105.77	106.5	106.38	102.36	104.56	102.17	103.71	106.33	106.73	105.36	105.7	103.31	102.97	103.74	103.02	104.42	106.41	108.55	106.57	107.13	104.24	106.5	105.15	105.67	102.79	104.94
108.76	106.64	108.28	108.18	104.8	107.65	109.01	106.73	107.4	111.62	107.74	109.28	106.66	106.6	110.72	107.71	106.72	106.45	106.46	104.78	109.83	108.34	108.47	110.8	110.58	106.39	106.76	105.9	108.13	105.68	108.45	103.84	108.55	109	104.68	108.96	106.76	106.04	107.14	109.71	110.37	107.92	105.06	104.83	110.24	108.9	109.95	107.26	108.94	105.77
109.8	105.02	106.6	108.17	110.59	106.47	109.65	111.17	108.17	111.08	110.66	108.45	103.45	110.09	111.09	113.12	109.92	107.71	108.08	107.5	110.8	105.62	107.89	108.7	107.56	108.81	106.82	105.33	106.73	112.08	107.11	110.08	109.25	106.59	108.11	104.86	107.24	107.11	107.3	107.48	109.33	107.12	107.49	106.09	109.76	106.53	107.27	110.62	110.86	110.34
100.73	104.22	105.24	107.07	103.46	102.81	107.71	105.78	105	103.8	107.99	101.86	110.19	104.63	104.6	104.81	108.63	103.41	109.4	108.62	106.06	105.3	105.71	105.47	102.69	107.55	103.53	105.2	107.26	105.25	105.98	104.51	103.99	103.56	106.88	104.2	107.05	105.75	105.05	102.7	106.75	109.35	106.4	106.59	104.75	107.35	107.04	105.83	108.7	104.93
110.07	110.51	108.91	108.67	110.04	114	110.67	107.97	108.82	110.07	109.91	109.62	111.85	109.24	110.97	112.59	107.53	115.19	110.31	109.57	110.71	109.75	107.81	109.89	108.04	109.68	114.71	110.92	109.96	110.01	112.1	107.96	110.99	108.46	109.17	110.27	110.66	110.64	110.5	109.6	110.07	112.43	111.86	109.27	112.11	111.7	113.59	109.74	111.99	110.75
111.43	109.13	109.9	109.49	111.54	111.44	106.67	112.89	113.91	110.12	106.95	107.48	109.88	109.81	109.18	112.42	109.03	109.28	109.66	109.1	111.44	111.24	111.28	112.67	110.33	111.45	108.32	108.18	112.19	110.52	111.33	111.26	110.82	114.2	110.59	111.02	111.04	110.39	111.74	110.52	107.71	111.88	109.29	112.31	109.52	111.5	108.45	108.73	108.09	112.26
106.88	103.81	105.26	109.11	105.11	107.28	104.03	109.49	106.66	104.3	105.15	104.1	103.79	104.48	104.64	106.3	105.1	106.04	105.79	106.5	108.02	106.1	106.29	106.94	106.81	105.99	105.27	102.98	107.21	109.16	107.3	104.03	105.59	107.08	107.56	102.59	102.48	103.29	106.28	105.29	106.16	107.06	105.42	101.52	105.62	105.26	105.19	103.25	104.64	104.8
105.16	106.79	105.28	104.43	107.39	104.83	106.79	104.6	106.04	107.61	105.75	104.8	105.92	104.12	105.94	106.37	105.27	104.9	106.89	105.74	106.45	107.97	105.6	109.29	106.9	105.22	106.32	106.02	108.33	105.31	102.28	105.01	107.15	106.51	106.83	104.5	107.08	104.94	105.23	106.39	106.59	106.75	102.12	105.68	103.3	108.3	103.95	103.03	103.26	103.48
95.157	97.323	97.888	97.037	98.52	96.498	97.675	98.153	98.331	95.195	96.695	98.211	97.433	98.319	98.549	100.58	95.886	98.391	99.896	97.438	97.398	99.745	99.15	98.956	100.27	98.375	97.467	96.675	97.19	95.905	99.08	96.37	97.642	97.929	95.033	96.907	98.507	100.01	99.44	98.09	97.999	100.06	97.196	100.07	97.047	98.014	96.545	96.986	99.386	102.47
105.28	106.8	104.28	105.53	106.74	102.25	104.28	105.06	106.9	105.35	105.88	104.3	102.63	107.32	106.89	105.2	105.32	105.43	106.43	102.01	107.52	105.39	104.67	106.96	104.24	105.06	101.41	102.44	108.44	102.06	105.64	104.41	101.57	106.24	102.16	106.98	102.47	103.95	104.38	106.61	107.42	103.35	104.6	103.19	104.9	106.19	107.13	105.34	102.32	105.58
105.67	107.56	106.6	105.11	103.68	105.14	105.16	106.32	104.67	103.34	106.19	107.55	105.05	106.1	107.77	106.27	106.83	106.69	105.55	108.48	107.28	106.28	102.06	105.8	106.61	107.86	106.1	105.77	106.82	105.14	105.8	105.31	102.89	108.73	103.63	106.14	107.24	104.04	105.25	105.4	105.02	108.18	104.33	104.72	107.1	105.09	105.21	106.28	105.84	105.01
112.34	108.92	112.74	108.57	109.44	107.72	113.29	110.02	109.59	108.88	111.02	108.4	110.93	114.13	111.54	111.31	110.28	109.76	111.73	110.57	109.73	108.37	110.91	110.16	109.96	111.42	112.37	112.35	109.55	110.36	110.58	113.21	111.01	107.74	110.67	110.5	109.73	111.95	110.49	113.43	109.73	110.42	109.99	108.67	112.91	110.29	108.8	112.55	110.62	110.09
107.25	109.26	106.6	111.34	111.38	108.14	109.62	110.98	105.78	108.06	108.17	108.46	105.88	109.68	110.04	110.26	110.06	106.84	111.77	108.04	106.34	111.08	106.18	108.09	106.91	108.02	109.75	109.58	110.54	108.75	105.77	111.31	107.42	106.36	109.71	110.28	107.52	104.84	108.86	109.5	107.91	101.98	109.58	109.12	107.85	109.25	109.91	109.68	107.48	110.15
103.56	100.04	100.36	102.28	100.66	99.637	99.028	101.08	102.38	102.03	102.55	100.82	98.693	100.71	100.69	102.26	101.07	99.293	104.37	99.933	101.8	99.773	101.07	98.711	101.79	100.91	104.97	99.237	102.12	101.24	101.73	102.12	98.686	100.46	98.426	102.33	102.77	101.48	99.085	102.38	102.51	100.37	101.71	96.398	100.62	102.61	97.488	102.29	97.791	99.878
111	109.48	110.62	110.77	110	106.56	107.83	112	109.56	108.47	112.62	109.74	109.2	111.99	109.38	109.43	111	111.55	112.37	110.69	109.91	110.68	111.67	111.6	109.87	109.68	110.09	105.34	111.93	111.88	112.24	112.26	110.58	109.76	109.89	112.46	111.63	109.02	108.19	112.36	109.71	114.42	108.28	110.08	113.15	112.18	112.36	110	106.62	108.41
104.01	106.49	108.67	108.86	108.37	105.61	111	110.8	106.41	106.64	105.03	104.21	111.06	107.87	106.62	108.06	109.55	106.96	106.4	109.18	108.57	110.47	108.66	109.8	106.55	108.62	107.97	108.66	104.01	110	105.19	109.56	109.6	106.46	104.67	110.16	104.24	109.62	108.58	110.18	109.33	105.82	108.95	111.46	107.09	107.12	108.68	105.19	110.65	106.77
108.04	104.1	105.46	105.15	107.78	102.1	108.91	105.98	106.24	102.45	107.96	105.97	110.3	107.07	105.88	103.51	107.18	106.72	104.25	106.61	108.42	105.62	104.1	105.61	109.02	103.86	106.33	104.08	105.98	107.82	104.39	106.29	105.05	104.11	104.36	107.11	105	105.5	109.5	106	107.8	107.64	107.39	109.52	105.16	106.7	107.49	107.26	105.58	105.32
97.461	96.621	96.406	95.159	98.943	98.567	98.308	96.582	96.931	99.706	97.639	99.064	97.945	98.288	97.394	99.666	96.868	97.159	97.367	97.76	99.574	101.14	99.384	98.555	94.364	96.718	98.139	97.919	94.911	99.138	98.14	96.027	98.02	100.73	96.153	98.046	96.662	102.12	96.323	100.67	96.387	97.66	102.47	97.507	98.364	97.271	97.075	98.534	100.37	98.623
111.82	107.5	110.48	108.34	108.34	107.29	110.54	110.61	109.06	108.9	110.34	105.49	110.66	108.99	110.12	109.63	112.22	110.54	104.94	109.17	111.18	111.06	108.82	108.13	107.88	108.94	108.4	108.94	108.18	113.14	106.85	107.41	106.48	110.14	109.23	107.31	109.99	108.52	106.85	107.84	106.4	106.68	107.87	108.02	107.65	108.27	108.86	109.45	108.6	108.09
108.16	107.42	108.16	107.85	107.36	105.33	106.38	104.66	105.26	106.86	106.37	106.89	108	111.1	105.12	104.78	104.9	106.23	110.54	104.77	107.71	104.79	106.01	107.02	106.48	109.65	104.74	107.48	107.89	105.69	105.92	111.33	105.94	107.92	109.11	107.44	107.4	104.28	108.42	105.85	109.43	109.74	104.91	106.29	106.81	107.09	106.31	108.59	106.44	108.28
107.63	104.79	105.22	106.3	108.17	106.5	106.99	105	106.16	105.66	105.22	105.71	104.9	107.72	106.16	104.83	106.52	107.72	103.74	104.69	105.59	107.47	105.27	103.62	106.02	105.31	105.18	104.53	104.79	102.93	104.2	105.16	105.02	108.7	104.83	108.23	107.82	103.72	107.39	104.13	106.14	103.42	104.91	104.41	101.23	104.84	105.88	104.3	104.07	105.85
98.207	97.96	97.307	99.646	96.368	98.444	99.196	95.793	98.596	97.333	97.116	100.42	99.25	100.29	94.464	97.597	97.505	98.426	95.362	96.028	96.184	100.74	98.047	98.492	96.683	96.445	100.81	96.164	96.484	100.61	97.115	96.545	99.088	97.74	99.348	97.372	95.734	100.68	98.408	94.19	99.567	98.227	101.52	97.718	98.496	101.47	98.205	99.407	95.612	99.558
97.246	97.734	99.785	97.306	96.809	98.293	100.74	100.22	96.128	95.569	99.337	97.387	98.941	97.17	98.062	98.54	100.11	95.127	101.82	101.01	98.394	98.753	101.36	95.64	99.222	98.557	99.869	101.29	99.811	100.27	96.179	100.46	100.13	100.65	100.42	100.44	98.679	97.807	95.72	97.684	96.989	97.602	97.142	101.11	99.463	99.569	99.666	96.516	96.045	96.398
113.73	112.84	112.83	109.19	107.4	109.75	110.7	113.93	110.38	109.47	107.44	110.42	110.54	111.13	111.69	111.97	107.62	112.13	112.61	111.98	108.08	108.65	109.85	110.42	110.88	108.92	108.02	109.47	106.13	110.07	107.42	111.88	109.03	111.17	112.4	109.65	110.62	108.19	110.51	110.06	112.87	109.69	108.93	109.56	108.89	114.03	109.96	108.88	111.63	112.99
104.75	106	109.13	107.84	105.81	106.38	104.74	104.31	108.83	107.29	106.04	106.72	106.71	105.89	103.79	106.8	106.75	102.39	103.69	105.16	106.7	108.51	105.32	104.82	106.7	104.09	103.82	105.24	104.32	104.61	105.67	104.5	106.3	103.24	105.73	107.42	106.5	105	104.32	102.59	108.63	105.1	106.54	102.8	105.92	105.4	104.13	104.49	107.28	104.98
108.48	108.61	106.47	108.39	106.86	106.08	103.35	110.69	103.72	106.42	108.17	104.74	104.73	105.93	105.34	106.61	109.01	106.4	106.27	106.84	108.66	108.07	109.19	107.31	110.19	107.79	110.48	108.97	105.85	106.85	107.23	105.04	106.68	107.55	106.46	107.12	106.35	106.27	110	108.51	108.17	110.32	107.62	110.26	107.04	108.48	105.57	108.4	104.64	105.19
108.01	106.83	105.59	104.7	106.98	106	108.44	104.93	107.94	107.77	107.82	107.22	106.24	109.48	109.44	104.68	105.19	104.08	104.84	101.78	108.92	107.49	106.03	107.93	105.83	104.78	104.43	107.47	106.75	105.51	107.83	108.54	107.42	107.38	106.51	110.02	108.3	106.67	105.48	103.95	106.57	107.17	108.7	106.44	105.19	109.67	104.65	106.32	107.95	108.18
99.904	99.081	98.888	100.42	100.43	98.093	98.168	101.25	100.38	100.42	99.693	102.37	101.29	100.01	96.194	99.556	103.88	101.18	100.98	99.253	104.45	97.464	99.653	100.99	97.459	100.49	98.88	98.436	100.54	100.69	103.35	100.57	98.986	100.55	100.59	95.671	104.38	102.07	99.506	103.4	101.52	100.6	100.76	100.22	97.963	103.67	97.387	98.388	102.9	101.59
104.46	108.29	107.93	107.79	108.78	106.27	107.68	109.24	107	106.55	105.85	103.05	105.28	106.41	107.05	106.61	107.91	108.61	107	106.5	107.87	106.83	106.51	109.31	106.7	108.46	108.65	103.4	105.64	104.99	104.02	107.41	106.09	105.41	104.6	109.17	104.35	105.97	106.27	110.98	105.06	106.15	106.71	107.7	106.85	107.46	106.62	103.43	107.14	103.73
107.22	109.46	110.11	111.38	109.76	107.09	107.63	106.66	106	110.49	109.36	104.24	105.11	109.13	107.75	105.01	109.61	108.6	110.89	108.65	107.51	103.62	106.43	106.45	106.17	107.43	105.47	106.89	109.24	108.08	108.47	110.61	109.96	109.27	110.16	109.69	109.03	104.83	109.19	112.26	107.89	108.74	106.31	106.61	107.85	108.44	110.49	106.64	106.19	110.64
110.75	107.58	107.35	109.1	107.09	104.68	107.1	108.17	106.64	108.05	110.97	108.39	106.42	107.15	108.99	109.92	108.26	110.66	109.67	108.97	110.61	109.41	109.65	107.59	111.65	113.05	107.1	107.17	104.52	108.99	109.45	106.84	110.35	107.25	109.12	107.42	108.58	107.88	105.11	108.22	108.35	109.56	107.91	105.82	107.54	108.95	109.72	110.21	108.74	109.5
101.09	100.15	100.19	98.63	101.04	99.878	101.38	96.758	100.55	100.21	99.296	101.11	103.98	100.68	98.458	99.704	97.463	100.15	102.58	104.75	101.28	102.54	100.13	99.052	101.48	97.205	98.373	101.34	102.22	102.82	96.363	98.657	101.49	100.58	98.561	98.694	101.73	98.118	101.45	99.276	99.191	101.47	100.17	98.511	101.48	100.75	98.933	103.39	101.51	98.763
105.8	107.18	108.02	107.87	106.71	106.2	106.12	106.46	102.93	105.35	105.52	107.99	103.16	103.84	103.2	106.67	104.73	104.64	106.47	101.68	105.7	101.7	106.2	105.67	106.87	105.33	108.52	104.19	105.9	105.73	106.48	106.05	107.11	107.01	103.53	106.32	108.26	107.07	105.28	106.16	105.19	105.91	105.05	107.57	107.95	104.35	102.88	104.86	105.74	107.38
110.34	106.72	106.21	107.29	105.16	107.77	109.93	108.51	107.53	107.53	107.33	110	109.84	106.15	108.3	107.36	110.42	107.6	107.4	109.6	109.9	109.35	110.42	106.45	108.59	105.93	109.71	110	110.29	108.53	108.07	109.57	105.95	111.29	108.99	109.18	111.52	108.43	107.18	110.69	110.02	111.55	108.09	105.72	109.19	110.09	107.43	110.85	107.23	107.84
106.9	110.72	109.72	110.69	107.12	110.87	107.48	106.63	106.78	109.14	108.74	109.65	105.45	111.57	107.2	109.38	106.3	108.16	108.05	109.97	104.54	107.05	110.27	109.19	109.79	110.11	104.89	109.39	109.48	110.49	106.7	110.58	110.54	109.7	111	108.43	108.81	106.52	107.91	109.08	108.32	107.43	111.93	109.29	107.22	108.88	110.97	107.37	104.53	108.73
98.479	98.709	102.06	101.71	100.37	105.97	97.466	100.39	98.181	98.069	101.48	100.54	100.16	98.255	101.22	104.02	101.46	98.111	104.01	101.79	101.22	101.61	103.23	99.812	98.02	100.43	102.14	98.508	100.56	103.39	100.7	100.16	101.49	98.119	104.34	100.46	101.12	99.857	100.18	98.661	102.57	100.05	99.999	98.95	99.884	99.574	101.27	100.06	101.2	101.1
111.93	105.42	107.91	109.34	106.52	107.86	107.88	107.18	104.28	109.31	107.84	108.17	107.23	107.45	108.6	105.78	108.44	109.24	107.77	108.68	107.58	111.82	108.92	106.43	108.79	111.67	106.77	103.85	104.53	107.51	107.42	109.61	105.61	106.38	108.5	108.47	106.06	109.34	110.24	110.01	109.77	110.11	106.18	108.24	109.04	110.86	108.05	105.58	108.52	106.03
108.12	109.02	107.49	107.75	109.4	109.05	110.59	109.37	108.19	104.57	105	108.58	104.61	106.25	107.81	107.15	110.18	107.67	110.04	107.08	107.73	108.26	105.87	111.53	112.58	106.45	109.17	107.11	108.26	110.72	105.78	107.76	107.8	107.37	103.24	107.42	106.82	109.06	108.82	107.49	111.22	110.8	109.75	110.23	105.21	105.87	109.24	107	111.22	108.42
95.693	95.392	100.51	98.189	97.548	98.288	95.285	100.46	97.688	95.757	98.377	97.123	98.278	97.938	94.513	101.41	98.743	99.457	100.69	98.585	102.92	98.473	97.921	97.362	95.693	99.488	97.292	99.668	98.162	100.56	98.177	98.333	101.45	100.42	95.552	101.04	99.745	98.813	95.947	95.161	94.627	97.283	98.755	98.508	98.453	96.805	94.487	100.03	99.222	101.5
103.22	100.07	99.591	98.434	99.249	102.06	100.91	97.697	100.6	101.37	98.989	102.43	97.981	100.44	101.8	102.77	98.925	103.1	101.27	101.14	101.7	100.74	100.69	102.15	99.52	103.01	101.09	100.45	102.23	100.09	99.636	101.5	99.219	102.45	103.2	99.697	101.71	100.82	99.405	98.066	102.75	98.492	101.14	101.11	100.44	100.23	101.28	102.1	102.3	98.978
107.71	108.33	109.46	108.78	108.24	108.14	108.85	109.48	105.88	106.49	108.64	109.82	108.24	108.67	109.66	107.32	106.42	110.34	108.11	106	108.24	110.9	109.93	110.83	109.06	105.91	107.65	109.34	107.28	108.98	107.86	107.97	110.32	108.17	107.81	108.11	108.73	106.82	108.98	112.04	107.23	106.85	107.25	106.51	106.5	108.32	108	108.29	105.44	106.48
106.8	108.15	107.43	106.82	102.73	105.9	104.68	103.34	104.83	109.86	102.87	105.51	104.71	104.38	106.16	105.41	101.89	107.09	104.38	103.56	104.62	105.78	108.34	105.13	102.86	103.45	105.13	102.86	107.36	105.36	105.72	108.87	105.36	104.51	106.22	104.13	104.31	104.05	105.07	106.08	106.84	105.4	105.3	106.04	101.83	107.88	108.12	108.83	108.09	105.62
110.94	109.61	110.1	111.08	111.04	110.95	111.01	111.02	110.45	110.96	106.01	111.33	109.44	112.32	109.63	112.02	111.13	112.32	110.51	108.12	110.43	111.38	109.33	109.22	113.03	109.15	110.33	109.76	108.54	109.78	110.23	110.06	109.36	112.16	113.89	108.5	109.24	110.32	108.26	113.51	112.89	109.84	113.78	110.38	109.67	112.71	107.57	113.6	113.83	109.81
105.89	107.18	104.44	106.35	101.36	108.42	108.52	104.87	107.1	105.56	106.6	106.67	107.71	105.7	103.97	104.41	106.74	106.55	108.75	111.49	107.19	106.93	104.85	105.93	106.13	106.25	106.3	105.71	105.92	106.19	106.62	102.15	106.32	107.97	104.66	105.88	108.84	108.14	105.82	109.12	106.18	107.05	102.05	102.8	103.93	106.09	109.42	105.22	105.71	107.88
108.35	104.69	102.87	104.23	105.17	102.08	105.18	104.75	101.51	102.88	103.55	105.94	104.2	107.98	104.86	108.52	99.132	107.34	104.36	107.21	104.64	107.12	103.91	102.37	108.74	107.61	106.25	106.2	103.05	105.79	103.3	108.54	103.52	111.12	105.17	103.08	108.42	103.47	108.91	104.9	107.73	105.63	106.29	105.5	104.44	105.4	103.13	106.96	104.55	102.8
106.26	102.43	102.24	104.44	105.99	109.21	103.79	103.79	105.33	103.81	104.84	106.37	107.68	105.3	102.54	105.51	106.83	107.08	104.1	104.6	106.86	107.72	103.94	103.99	107.24	105.81	107.53	105.26	105.48	105	105.74	109.35	103.55	106.97	104.6	107.74	103.05	105.77	107.39	102.99	105.34	103.86	107.61	106.59	106.25	109.37	104.93	105.62	104.35	107.48
96.576	98.87	101	94.902	97.59	101.16	99.988	98.127	101.21	99.459	96.567	98.055	98.949	98.791	97.191	100.05	101.42	99.599	99.153	100.83	99.049	101.09	99.952	99.965	98.266	98.017	96.674	100.51	101.32	97.462	100.31	96.764	99.678	98.774	99.196	99.735	99.019	101.38	100.63	99.967	100.11	99.778	98.92	99.621	97.609	99.334	100.96	97.823	98.354	98.319
109.03	108.18	103.81	107.23	105.01	108.16	103.68	110.91	102.65	104.53	108.45	105.99	107.67	104.44	106.06	103.76	107.23	106.68	108.24	106.94	105.51	102.77	105.07	106.99	103.03	103.42	108.18	102.91	102.87	105.09	105.89	109.27	103.59	103.31	109.2	105.72	103.5	105.61	104.39	103.3	104.03	105.43	103.32	103.54	106.3	105.76	105.28	105.13	107.26	104.91
103.95	103.51	103.31	102.29	105.42	102.27	105.93	106.74	107.24	108.74	102.96	106.05	107.65	104.87	106.67	106.44	107.24	103.76	104.8	106.89	107.43	105.75	105.87	104.73	106.57	105.43	106.85	103.1	104.51	101.38	106.44	105.44	106.71	105.37	105.17	107.06	105.84	104.58	105.64	106.21	106.3	108.06	105.82	105.35	108.07	105.95	103.58	102.96	105.78	105.44
109.52	106.83	107.99	108.34	112.01	107.28	107.57	109.38	105.34	105.7	106.49	112.31	111.01	107.95	106.99	105.68	105.76	107.79	108.04	107.69	109.54	109.62	107.74	109.46	108.14	108.86	108.95	107.06	111.31	106.19	106.4	110.58	107.92	111.34	109.12	108.17	108.73	109.99	107.46	109.63	107.71	105.16	107.86	110.46	109.52	107.24	108.52	107.38	108.7	111.73
107	107.11	110.7	105.58	105.95	103.75	107.52	101.63	105.73	106.31	104.73	104.46	102.93	106.45	105.79	109.9	106.23	104.98	108.35	105.42	105.1	107.07	105.98	104.97	105.05	104.35	105.52	105.3	106.34	109.13	106.88	107.99	104.58	104.4	106.03	104.8	106.76	102.53	105.3	103.5	103.94	105.4	108.82	105.66	108.44	109.7	103.8	105.7	105.4	106.53
106.34	106.54	107.51	109.83	105.62	105.76	107.99	109.77	110.66	108.68	109.25	108.29	108.58	108.37	109.3	107.75	109.5	110.62	109.07	108.53	110.1	108.56	106.08	110.93	108.16	106.85	109.37	110.61	109.63	107.83	106.91	111.37	107.13	109.9	108.33	108.59	109.62	112.82	106.36	103.46	108.19	106.55	107.22	112.36	110.84	109.47	109.77	107.81	105.05	104.45
111.01	108.01	107.9	107.1	105.17	108.6	103.06	108.32	107.96	108.25	106.16	108.97	108.05	109.78	104.95	108.45	105.96	108.11	110.98	106.69	110.67	109.86	107.09	105.77	107.59	105.64	109.5	107.75	109.41	104.25	107.53	109.58	107.28	106.4	107.72	108.39	110.59	106.91	108.01	105.4	109.52	110.6	107.61	107.29	105.98	104.6	106.22	108.63	108.52	106.76
103.13	101.73	104.28	103.28	101.3	99.497	105.76	103.65	105.39	104.02	103.54	102.42	103.92	102.41	102.86	104.88	104.17	101.34	99.841	101.89	104.96	98.577	102.79	99.191	104.22	105	103.52	105.24	102.14	101.59	100.1	101.47	100.49	103.27	103.22	101.09	103.48	101.94	102.55	106.38	104.24	102.43	101.3	103.77	104.46	102.49	102	104.85	100.12	102.84
107.17	108.14	107.6	104.88	108.9	107.76	111.61	103.98	108.66	110.58	109.27	108.29	107.61	109.54	106.92	111.41	108.58	107.87	109.79	107.48	106.51	108.31	107.34	105.12	107.24	108.08	106.55	106.68	110.18	107.76	103.89	106.71	108.63	109.15	109.5	106.15	108.57	108.83	109.23	105.15	110.02	106.68	106.49	109.64	109.97	108.99	108.53	108.65	109.33	109.18
105.69	111.33	112.67	110.82	111.16	111.54	108.56	108.66	112.32	110.45	107.4	110.35	109.42	110.69	108.55	109.73	110.99	109.68	111.94	111.47	111.21	110.51	108.74	112.4	110.27	111.09	111.98	110.94	111.24	111.44	111.14	111.22	110.1	110.4	110.03	108.66	111.95	109.89	107.12	107.98	113.09	113.86	111.26	111.29	110.86	110.14	111.01	111.87	110.46	111.46
107.62	110.26	108.24	111.03	112.99	109.39	113.85	112.6	108.79	109.3	108.6	109.61	108.65	110.91	109.68	107.17	110.52	110.72	110.52	111.11	113.44	110.07	110.81	109.52	109.46	110.35	109.16	112.12	109.8	112.58	110.37	111.07	109.27	111.97	110.29	110.45	112.55	107.68	109.63	110.77	109.36	108.44	111.29	110.74	109.04	109.56	111.02	110.48	110.37	110.4
99.329	96.975	95.911	96.884	100.97	95.65	97.731	98.689	97.665	99.928	96.424	99.451	100.71	97.316	98.431	99.423	94.73	99.332	99.642	100.96	98.033	99.659	99.311	96.17	99.829	97.398	98.93	94.038	101.18	95.387	97.747	97.608	100.35	100.34	99.729	97.786	97.378	97.46	98.358	98.531	99.604	101.66	99.461	99.175	96.8	95.969	98.882	98.998	95.134	100.3
98.465	97.384	99.63	99.941	101.57	94.795	98.164	96.534	97.118	99.469	99.224	98.573	101.52	96.661	95.469	97.64	99.491	97.941	101.74	98.461	96.324	95.88	101	99.219	99.167	97.449	96.1	96.245	92.946	99.214	99.652	96.657	97.358	100.79	100.91	96.401	97.675	100.83	98.904	97.266	100.16	97.964	99.486	96.925	99.848	100.9	95.627	96.762	97.827	98.187
99.656	100.2	101.1	98.927	98.597	96.084	98.174	99.553	100.07	99.988	99.108	97.95	102.5	97.365	100.82	96.287	100.67	99.722	99.673	99.009	101.94	96.48	95.069	98.06	101.52	96.177	99.468	100.39	100.98	97.633	95.46	99.509	101.24	100.48	99.812	100.67	98.685	100.91	97.564	101.68	100.78	100.73	99.1	101.45	98.227	100.2	100.35	97.611	97.877	100.63
107.36	109.15	106.56	104.43	103.3	105.82	105.7	103.04	104.69	105.39	105.88	105.21	105.34	108.61	106.83	107.1	106.49	107.9	105.66	105.9	106.72	103.66	107.84	107.42	105.47	106.06	106.75	103.71	105.32	105.44	106.44	104.24	107.42	107.11	106.39	104.08	108.49	103.76	105.02	106.25	103.46	106.88	106.3	106.57	107.94	106.09	105.28	106.02	106.85	103.32
105.97	101.84	104.44	104.67	105.13	105.51	106.29	105.39	104.84	108.21	106.77	108.76	109.34	104.78	105.83	106.81	108.12	104.16	103.33	105.5	107.43	103.71	107.72	105.15	108.03	109.09	102.64	106.27	108.09	102.6	105.63	105.25	103.76	104.45	104.8	105.6	104.69	107.09	106.01	103.32	103.12	103.61	105.62	105.05	104.28	103.45	101.99	105.83	106.46	106.25
104.43	103.84	107.47	107.79	106.96	102.95	106.62	105.4	107.91	105.23	108.17	104.71	105.36	103.5	103.59	103.38	108.17	107.12	105.05	102.54	103.34	108.24	106.62	104.37	104.15	106.84	107.26	105.94	106.63	105.55	107.69	104.3	106.55	103.79	106.03	106.58	103.77	103.49	106.04	106.86	105.5	106.11	105.3	106.19	102.07	106.19	103.63	105.22	106.75	103.65
104.01	105.94	108.46	108.55	106.49	106.65	106.2	104.01	103.75	105.91	107.34	105.1	105.61	105.34	105.35	105.95	106.33	101.58	107.47	106.83	108.55	106.04	107.13	103.79	106.33	107.24	104.57	108	107.64	105.33	106.65	104.87	105.23	107.69	103.78	106.32	107.57	104.11	105.67	107.25	101.26	104.28	105.03	106.38	103.33	106.7	104.5	106.56	106.08	104.4
102.18	99.874	98.104	104.21	97.017	102.64	99.885	97.511	102.68	104.27	100.23	100.85	101.63	102.9	102.15	100.03	101.79	100.65	100.99	99.887	96.839	99.895	101.16	99.582	102.05	99.452	97.365	98.372	101.03	99.026	100.23	99.459	102.4	101.18	101.92	102.52	97.605	98.258	98.956	101.3	99.329	100.98	100.47	102.56	98.206	100.94	96.138	100.3	102.57	103.04
105.98	106.4	105.63	107.42	107.13	103.75	108.89	105.39	105.71	104.14	105.19	106.8	108.89	108.05	104.74	104.66	103.41	104.87	105.08	106.35	102.77	108.63	104.53	105.33	105.92	104.35	107.7	108.85	109.57	103.17	108.58	106.82	105.47	105	107.68	106.22	105.1	101.49	108.97	104.37	104.5	107.67	104.37	105.34	101.36	104.6	108.45	107.55	104.05	106.15
108.15	107.41	108.9	107.6	107.72	105.99	108.23	105.89	110.49	105.68	108.56	107.27	108.65	105.52	106.75	107.96	107.85	109.21	107.56	109.18	107.73	109.91	108.42	106.3	108.93	108.32	110.93	108.98	107.74	108.89	108.42	105.99	109.53	109.17	105.23	106.56	111.56	107.26	107.47	105.47	108.84	107.66	105.79	109.58	107.24	109.36	110.07	108.79	109.64	112.23
93.121	99.862	99.971	100.94	103.1	97.819	96.448	95.075	98.741	96.69	97.599	97.602	100.45	98.278	98.35	98.449	99.694	103.89	98.825	100.18	96.062	100.1	99.232	98.328	97.975	102.87	96.203	98.582	98.314	99.227	98.844	98.92	99.387	97.62	96.229	99.378	96.721	101.3	96.765	96.969	99.254	100.42	99.532	99.071	99.366	101.19	94.991	100.53	99.984	97.743
112.81	112.29	109.42	109.38	110.9	112.1	113.02	110.81	106.63	108.84	108.91	109.5	110.29	107.69	111.87	110.7	108.9	109.78	113.92	109.24	107.76	108.22	111.11	111.88	108.49	110.95	110.75	107.72	110.12	111.17	111.33	111.49	109.39	110.12	110.61	111.94	109.81	112.91	111.82	111.77	108.48	111.82	113.08	108.23	109.24	110.14	110.5	109.59	109.82	111.87
103.71	101.45	103.49	103.26	104.15	100.12	99.403	104.31	105.08	102.11	102.69	100.4	101.73	99.734	100.25	101.78	103.37	103.69	102.35	103.6	105.08	101.72	101.93	101.76	102.96	101.93	104.28	105.73	101.85	101.77	104.26	102.95	104.07	105.1	105.61	104.69	100.23	103.91	102.28	102.94	102.97	102.43	104.29	104.02	103.24	104.26	103.36	104.01	100.8	103.47
107.23	107.23	107.98	107.13	107.57	109.03	107.58	108.73	111.06	111.34	106.76	108.46	105.08	108.45	111.66	108.71	105.94	106.97	108.99	108.43	108.32	110.42	109.51	108.73	104.26	109.72	108.86	110.82	107.51	109.05	108.02	107	108.2	107.82	107.29	107.45	109.66	107.34	108.42	109.76	108.78	111.57	109.46	106.7	108.92	108.06	106.73	112.08	109.12	109.39
104.27	107.59	105.55	102.15	108.26	105.07	108.68	107.81	107.84	106.74	105.33	105.7	105.1	107.11	103.61	105.01	107.07	103.73	109.5	106.22	104.99	100.67	103.11	103.99	107.21	104.6	106.62	103.86	106.63	105.88	105.51	103.81	105.03	107.84	104.76	103.97	108.48	106.91	108.22	103.57	107.21	100.94	106.58	106.9	106.66	106.83	103.31	103.07	108.75	108.01
98.11	93.336	95.78	98.758	97.689	96.628	97.648	95.283	97.719	99.033	97.95	97.372	97.769	100.12	101.46	99.465	96.379	98.954	98.227	98.649	101.26	100.57	98.934	98.159	96.093	99.273	97.371	97.357	98.83	101.78	97.893	98.541	101.92	97.256	95.814	97.391	100.89	98.059	99.211	98.635	96.035	98.942	100.98	100.98	99.386	97.714	95.696	94.01	98.596	98.252
106.31	106.27	106.15	104.98	105.36	105.61	108.19	106.7	106.32	106.46	108.02	103.39	105.61	105.47	107.05	107.33	103.63	108.18	106.21	104.08	103.99	102.69	102.81	109.65	106.42	106.19	104.8	103.56	107.37	106.47	105.37	106.79	104.95	103.97	103.78	103.96	107.03	106.05	108.72	106.57	104.77	105.58	106.6	106.57	101.85	108.55	107.71	103.49	105.27	107.75
107.48	104.35	110.47	107.99	111.6	109.68	106.14	108.8	109.37	107.36	106.18	107.78	110.65	108.32	109.03	105.99	107.51	107.81	108.8	106.59	109.98	107.45	109.35	108.24	107.48	107.11	105.61	108.74	107.54	105.61	106.63	109.47	109.1	109.07	107.4	107.36	106.96	111.5	105.89	106.18	110.71	108.59	109.18	108.29	107.69	105.71	106.38	104.5	109.14	105.15
106.47	105.66	104.15	104.81	107.84	105.82	103.18	105.96	106.44	105.74	105.31	105.62	107.34	103.4	106.4	106.12	104.99	106.39	105.91	104.05	106.14	107.7	102.54	103.54	107.73	106.05	104.82	106.73	103.52	108.53	105.3	103.1	105.1	103.63	106.21	104.94	107.87	106.09	107.59	105.98	104.99	104.39	105.71	106.72	104.31	106.59	104.48	106.8	105.82	103.22
104.88	108.07	105.3	107.57	106.11	107.5	104.8	109.43	106.7	104.52	107.46	105.86	106.39	108.73	103.78	104.42	104.3	108.32	105.36	105.18	105.51	108.51	100.84	104.32	106.15	105.04	106.74	104.34	104.66	104.24	105.97	103.96	106.48	106.06	107.68	105.88	105.82	108.38	103.9	105.44	105.36	105.18	107.06	109.31	103.38	106.01	108.38	107.64	107.88	107.87
99.064	100.2	101.3	98.071	100.3	99.809	102.1	101.5	99.967	99.126	100.14	98.132	100.41	97.289	101.58	100.12	99.158	99.011	100.8	102.74	100.54	100.82	100.57	102.21	101.85	100.02	102.78	100.77	98.729	103.62	101.69	100.93	102.3	99.329	98.808	99.629	103.05	97.066	97.468	101.12	100.34	99.606	100.05	105.36	99.269	99.646	100.45	100.29	101.7	98.869
102.02	105.9	109.98	105.32	102.81	107.11	105.04	106.87	107.82	103.98	106.03	104.17	107.39	106.52	105.01	105.33	106.95	105.81	104.74	104.19	105.86	102.81	103.53	105.82	104.38	104.51	106.59	108.07	108.98	104.42	108.52	106.07	104.25	107.64	106.15	104.54	102.56	104.19	105.48	110.29	106.27	104.52	105.98	105.97	107.11	106.25	106.42	105.48	110.43	105.21
111.96	111.51	109.59	110.33	106.89	109.77	109.36	112.51	112.4	112.12	108.63	109.06	111.12	112.03	109.74	107.27	109.12	110.15	108.58	108.68	109.33	110.72	111.85	110.06	108.93	108.41	111.11	112.26	107.23	110.56	113.42	108.11	108.26	107.52	111.12	109.46	110.02	111.89	111.26	110.21	114.18	111.67	108.42	110.12	111.9	109.47	111.53	110.65	111.59	108.73
107.77	106.62	106.98	108.69	103.01	110.12	105.88	104.71	105.7	107.65	107.03	102.99	105.4	106.72	107.54	102.41	105.8	104.61	106.91	106.09	106.51	109.62	104.01	108.95	103.81	107.19	105.77	105.13	105.31	105.73	103.6	107.12	106.53	106.57	105.56	109.27	109.23	106.29	102.88	107.22	107.82	106.45	105.06	106.92	105.38	109.35	105.57	106.72	110.6	105.05
104.93	103.98	104.03	106.74	103.11	106.2	103.89	106.39	106.93	107.51	107.07	105.69	104.72	105.31	106.62	103.36	104.03	105.53	105.12	105.84	106.9	106.5	107.38	107.21	104.28	107.18	106.44	108.9	107.91	102.91	112.29	107.62	105.7	109.06	107.35	105.77	108.37	107.73	103.04	106.55	105.45	107.91	105.53	105.61	108.01	108.32	104.73	106.64	106.72	104.77
109.44	107.16	106.96	107.35	109.27	107.21	105.21	105.12	105.98	106.74	106.13	108.71	107.22	105.84	108.85	108.06	109.46	104.16	102.94	105.83	106.88	107.98	103.93	105.78	106.1	105.33	108.49	106.39	106.49	110.1	106.27	107.04	106.27	106.06	105.01	108.36	104.59	109.41	104.78	103.02	107.94	104.19	107.56	107.44	111.72	107.56	106.99	108.27	107.87	106.44
96.957	98.848	99.539	98.442	100.57	99.406	100.43	104.03	100.12	103.38	99.78	104.23	98.899	101.09	100.8	100.13	100.12	100.83	102.42	101.07	99.202	97.824	99.229	100.12	100.48	105.1	99.921	100.28	100.65	99.038	100.73	97.925	101.32	102.71	100.19	104.41	100.57	98.902	100.06	101.33	101.38	97.758	100.73	101.26	101.17	101.09	101.65	98.302	101.95	103.75
98.917	98.025	98.656	95.056	97.517	101.73	98.134	95.537	97.848	98.797	103.41	98.959	99.279	100.41	97.878	100.06	96.865	100.54	97.35	99.106	99.431	98.696	97.437	98.702	96.209	99.08	98.98	97.805	98.602	98.98	98.242	100.09	98.494	101.26	98.83	99.103	96.753	95.063	97.187	100.95	99.112	98.924	100.05	99.765	96.336	98.123	100.57	102.95	97.122	102.34
101.16	99.648	101.29	101.55	102.16	101.54	100.75	101.39	101.28	100.32	101.24	97.171	97.802	100.95	98.825	103.83	100.77	101.86	102.24	101.38	101.53	100.93	101.21	99.817	100.33	100.52	101.61	101.45	99.671	100.61	100.06	100.99	102.6	99.876	99.917	100.7	100.05	102.4	101.91	97.99	100.37	97.946	97.545	100.19	103.46	97.938	100.04	100.34	96.82	102.07
107.3	103.58	108.21	105.22	106.94	106.65	103.73	105.06	102.37	105.4	104.3	105.27	104.5	110.14	105.29	105.06	106.58	103.54	108.69	102.94	104.62	107.29	108.46	105.44	104.22	104.7	104.55	104.92	105.36	106.7	107.32	106.98	106.58	106.96	106.36	104.4	104.85	108.93	103.34	102.98	105.83	106.33	106.02	109.1	104.61	104.99	106.46	103.63	106.41	102.51
107.03	108.02	103.97	104.48	105.59	104.46	106.78	105.42	106.2	110.13	107.07	106.4	109.01	107.08	106.53	106.68	106.74	107.19	108.42	104.59	106.73	108	104.43	107.08	108	106.27	107.34	108.18	104.13	108.56	103.42	106.52	101.04	106.56	104.42	106.13	101.61	105.07	109.34	107.42	107.26	103.61	107.17	104.87	104.4	105.19	104.28	108.33	106.39	108.12
105.82	104.04	101.28	102.41	102.14	102.21	101.84	105.83	105.53	102.33	102.41	104.44	102.45	99.624	100.96	101.18	103.05	103.12	101.89	104.99	104.94	101.15	104.31	102.96	102.3	103.27	102.9	102.24	100.66	102.51	102.02	101.93	102.01	103	102.14	100.28	100.28	103.27	104.33	100.5	102.48	104.21	103.57	102.12	104.1	104.05	103.48	103.57	101.44	104.05
109.15	111.34	110.6	109.55	108.96	110.32	107.85	110.95	112.65	108.58	108.71	109.79	111.7	112.23	113.28	107.4	107.11	109.7	106.94	111.51	108.46	110.82	112.45	107.01	110.17	108.84	109.5	109.02	109.67	108.51	108.65	111.19	110.38	110.96	110.81	113.3	112.92	111.32	107.78	107.76	111.39	109.69	106.68	111.48	110.07	112.75	111.56	108.92	110.12	111.71
106.94	106.34	105.46	107.64	106.81	106.38	109.67	104.61	107.8	107.18	106.07	105.22	107.08	107.64	104.03	106.64	105.57	109.26	106.98	109.93	104.41	105.78	105.78	104.49	106.42	105.42	108.58	105.82	105.73	105.46	104.3	107.53	107.27	103.11	107.75	105.78	105.54	106.39	106.84	106.94	106.6	107.27	106.75	110.55	105.98	105.01	107.83	106.22	105.72	106.7
103.17	101.89	107.67	103.22	105.61	105.61	104.53	103.08	105.04	108.18	108.54	102.23	103.43	108.94	104.29	103.08	105.18	105.96	108.33	106.16	106.96	107.13	103.22	106.36	105.58	103.99	101.95	105.47	107.46	107.34	101.82	104.68	104.5	108.14	106.15	103.31	102.38	107.64	108.03	107.47	105.18	104.93	105.85	106.09	103.52	105.41	101.91	103.57	105.34	104.99
110.77	107.41	109.27	107.51	107.84	108.31	107.41	110.14	107.31	106.62	108.59	109.3	107.1	108.64	108.61	108.04	111.17	111.14	108.8	107.45	108.81	111.66	108.62	108.99	104.6	106.73	107.57	108.34	108.52	107.86	108.77	106.84	108.35	108.31	103.96	106.86	106.54	108.74	110.18	108.96	108.59	108.79	110.21	107.3	109.13	104.5	107.55	108.11	107.81	110.21
107.03	104.12	107.22	107.73	105.38	107.86	105.58	107.77	107.53	105.1	103.23	104.92	108	109.33	106.24	106.44	107.75	104.98	104.88	107.94	105.92	104.9	105.83	106.01	104.46	103.3	110.14	104.87	104	107	105.03	104.41	105.45	105.91	105.65	104.46	106.02	104.93	104.84	105.21	109.2	105.75	108.68	108.6	103.62	106.61	105.82	106.41	102.43	104.92
105.52	106.35	105.45	106.69	101.93	104.57	108.47	107.85	104.75	103.88	109.31	107.78	106.6	105.52	106.36	103.49	104.1	104.93	108.14	104.69	104.18	104.51	105.08	106.6	107.13	105.29	107.02	106.57	104.64	104.1	105.54	103.76	105.64	106.57	107.28	103.79	103.09	107.32	102.28	108.45	106.19	105.33	103.15	107.5	108.77	105.18	103.22	106.44	103.6	105.37
108.68	110.26	109.26	108.02	109.91	108.18	109.71	109.9	107.73	109.53	108.43	108.6	109.1	106.89	108.15	107.31	106.91	101.98	108.38	109.6	113.15	111.36	107.55	107.14	108.58	108.7	110.48	109.2	110.2	108.44	105.9	110.63	106.58	108.83	110.37	110.99	109.82	108.46	107.77	109.17	106.13	108.25	110.68	108.86	111.46	107.21	105.65	111.11	107.23	108.45
100.53	101.21	100.75	101.46	101.48	96.694	102.5	102.06	98.732	102.67	103.73	102.85	100.91	102.23	99.267	100.69	98.566	103.1	98.348	101.62	103.54	99.929	103.72	101.71	102.61	101.07	101.22	98.751	98.676	100.74	100.6	102.83	99.493	100.35	101.58	100.07	100.28	101.56	97.963	98.017	99.695	101.47	99.35	101.27	97.769	100.16	101.67	103.17	101.07	100.1
107.51	106.71	107.57	107.54	106.89	105.07	106.33	107.28	101.5	105.02	106.23	102.49	109.19	106.73	106.02	105.87	109.3	107.93	104.58	105.33	103.79	105.41	106.39	110.02	102.41	107.8	103.79	107	104.64	109.57	108.88	108.19	103.89	107.27	106.28	103.9	108.06	105.06	107.73	106.77	105.67	107.5	106.85	106.29	107.04	111.9	106.08	104.42	102.44	104.44
107.67	110.48	106.13	106.5	106.34	107.23	107.72	106.6	108.16	106.47	106.97	106.55	107.72	106.88	109.97	107.87	105.08	110.13	111.08	106.36	109.53	106.16	107.38	108.67	109.1	109.62	109.04	106.91	108.9	111.37	107.47	111.52	106.33	108.96	108.45	108.48	107.04	106.13	106.94	106.01	108.41	104.71	109.28	109.15	111.6	105.98	108.63	110.52	112.56	107.81
107.04	108.46	107.75	106.41	109.72	110.28	109.04	102.92	107.19	107.45	107.61	106.18	107.54	109.78	111.61	109.62	108.08	107.56	109.12	109.59	108.53	108.5	107.49	108.02	110.02	107.52	109.14	109.82	110.09	110.43	107.66	112.7	110.28	106.22	107.31	110.2	109.54	108.74	106.66	109.35	107.92	108.16	109.68	110.29	109.55	109.01	108.7	111.85	106.76	107.01
106.93	110.56	107.39	107.37	108.6	113.57	111.35	108.4	111.97	111.38	110.41	112.33	111.17	109.32	108.82	109.11	111.29	109.56	112.18	111.92	109.57	109.55	109.68	111.03	110.42	110.36	109.86	109.91	111.05	111.58	110.63	111.17	109.85	110.5	109.67	112.24	109.24	108.03	113.39	111.84	110.98	112.52	110.81	109.47	108.53	113.19	109.63	110.44	110.07	110.83
104.43	106.04	105.26	105.8	106.51	106.24	107.16	109.07	109.48	106.84	104.82	105.23	107.35	108.74	103.46	105.96	106.13	106.74	109.27	107.23	109.35	108.93	104.49	107.87	106.33	109.35	105.92	107.98	108.42	105.04	107.13	109.44	103.08	105.45	104.16	104.11	108.06	108.18	106.57	106.65	108.77	105.5	107.41	106.29	106.51	106	109.51	104.51	103.68	105.41
106.79	104.94	105.17	102.56	104.27	102.82	100.26	103.44	105.21	105.25	105.09	108.53	103.96	104.47	107.6	106.32	105.79	99.745	101.45	105.37	104.78	109.22	105.51	104.78	109.26	103.95	106.63	105.59	104.41	105.5	104.26	107.71	106.77	105.41	108.1	103.16	105.28	104.19	105.29	106.12	105.83	105.81	106.56	104.75	105.7	106.17	103.98	105.94	107.15	105.76
105.68	106.33	105.43	105.92	103.07	106.81	102.36	105.6	108.06	105.89	104.46	105.2	106.33	104.33	103.38	105.35	104.68	106.61	104.53	107.29	104.23	103.38	106.28	107.75	107.17	106.08	106.68	109.58	105.75	105.91	106.92	108.32	105.89	105.65	105.97	104.47	103.29	106.33	109.63	107.32	105.27	103.24	104.23	104.56	106.75	107.14	105.94	107.34	105.47	104.99
99.191	100.11	103.41	102.95	104.21	102.69	99.025	104.57	99.565	100.74	101.68	103.47	104.45	102.65	99.464	97.419	102.76	99.194	99.946	100.16	100.34	100.18	100.54	100.8	101.85	102.58	101.99	100.71	101	98.769	98.432	103.27	100.99	103.28	98.904	105.77	102.7	97.465	100.93	100.04	100.14	99.945	101.94	100.26	104.01	101.56	100.68	100.9	103.24	104.23
104.47	106.5	107.36	106.68	105.98	101.61	107.54	103.08	108.76	105.33	107.94	106.89	106.55	104.57	105.84	104.58	104.31	106.73	106.59	103.67	104.13	105.49	105.87	108.45	106.93	106.09	106.22	106.96	104.95	104.14	107.63	104.91	104.5	106.21	106.74	108.12	103.22	109.27	107.11	104.22	107.85	106.61	103.77	105.65	107.54	103.66	105.11	103.88	104.93	105.82
108.22	105.02	103.17	107.54	105.79	105.62	103.8	105.54	102.85	104.52	104.63	105.91	103.5	108	103.6	105.04	105.27	107.33	106.13	103.07	106.28	107.02	103.15	107.92	108.48	104.47	106.66	103.98	104.82	107.61	105.74	105.49	103.17	104.8	104.19	105.54	106.27	105.84	102.75	108.13	109.1	104.39	107.98	105.63	105.42	109.43	105	108.84	106.13	105.25
110.06	107.6	108.6	106.84	108.64	107.26	108.97	107.21	106.9	111.01	108.4	106.76	110.46	111.38	108.23	112.5	109.29	104.98	107.53	108.29	105.22	106.58	108.09	108.65	109.07	106.81	106.56	108.99	104.59	107.6	107.79	108.32	108.35	109.58	109	107.5	106.65	112.06	108.91	107.94	103.58	106.48	108.81	107.58	110.37	106.86	107.34	106	109.12	107.64
110.48	107.53	104.53	106.91	110.06	109.98	107.24	106.91	108.01	108.53	104.4	110.63	109.3	108.3	109.32	107.36	106.69	105.64	110.04	106.93	110.57	110.27	108.91	107.64	107.44	109.22	110.3	107.48	104.87	105.79	107.64	107.75	109.24	112.04	111.35	109.43	111.32	106.52	109.84	108.98	106.39	107.02	109.36	107.82	109	108.63	109.79	108.17	109.74	110.52
106.82	107.58	106.69	108.33	108.56	109.67	110.96	109.09	108.82	111.58	111.26	109.3	106.73	107.23	106.81	106.99	111.22	107.4	107.79	108.46	108.76	106.62	108.17	109.09	106.91	106.94	108.74	110.8	110.03	108.43	110.14	107.83	107.22	108.19	107.74	107.37	108.84	109.99	109.45	106.64	109.06	104.41	110.35	108.88	110.16	110.98	108.17	106.96	105.1	110.47
107.19	106.66	105.3	105.67	110.17	105.45	103.65	103.71	104.4	105.41	104.32	104.75	105.04	107.4	105.18	104.16	104.17	105.47	108.68	106.26	104.51	108.12	105.22	105.86	103.21	104.61	108.24	105.4	105.74	104.39	105.49	106.48	107.77	104.02	110.4	102.47	106.63	106.4	106.26	107.3	105.45	104.79	103.46	101.69	101.73	103.21	107.86	106.81	104.03	107.37
105.89	103.26	102.49	109.13	106.89	104.83	104.41	107.44	107.32	107.61	107.59	106.12	105.62	104.04	103.77	103.81	106.37	108.63	105.35	105.31	108.41	107.26	104.46	107.11	106.41	106.06	107.29	106.51	105.28	107.2	108.9	107.55	107.73	107.32	105.05	107.69	103.56	107.39	105.59	104.05	107.28	105.62	106.75	105.45	107.35	107.48	107.5	103.87	107.24	104.25
107.48	105.35	103.8	107.27	103.44	107.58	108.07	104.61	106.92	108.04	105.64	106.62	104.19	104.87	102.25	104.3	104.72	107.48	106.56	105.88	104.74	106.45	105.8	104.8	107.06	105.62	105.48	102.58	105.23	108.2	104.59	106.08	104.68	106.03	105.47	105.5	104.68	104.47	108.97	107.69	107.12	107.18	106.36	105.74	106	105.08	103.65	104.71	108.58	105.45
107.96	109.13	108.89	106.42	109.81	108.38	103.74	103.41	108.9	107.26	106.67	108.73	106.48	105.34	105.89	104.25	103.94	104.54	106.07	106.95	110.2	109.33	103.66	106.06	103.18	106.24	106.08	108.5	106.74	104.61	103.49	107.79	105.39	107.44	108.13	105.44	101.7	105.65	104.47	106.5	105.7	107.45	107.63	104.54	104.44	106.98	106.8	103.95	105.78	105.47
106.22	103.48	106.94	109.59	104.18	104.46	108.7	104.6	106.05	108.21	103.28	103.3	107.13	107.04	107.85	104.78	103.86	104.44	107.31	103.72	105.97	103.48	105.92	105.78	105.37	105.36	104.2	103.35	105.84	101.72	106.32	103.44	104.13	103.49	100.99	106.84	103.81	104.57	108.86	107.58	103.93	102.36	106.3	103.05	104.63	105.25	104.27	103.51	107.02	106.92
107.38	110.65	107.53	109.25	107.63	110.81	104.48	108.13	107.85	109.53	106.84	105.11	106.35	106.05	108.65	107.53	107.77	106.13	110.9	107.78	110.26	107.74	105.78	107.01	110.72	106.64	109.87	107.53	106.56	109.62	105.51	106.28	107.4	110.75	107.76	108.38	111.41	108.2	108.82	105.79	108.74	107.94	106.73	107.43	106.97	103.43	108.6	108.92	105.24	108.9
105.31	104.82	107.44	110.9	104.02	105.61	107.52	107.1	103.39	106.01	106.28	108.91	108.36	104.74	106.41	107.97	104.77	106.13	105.92	107.84	105.82	104.9	105.41	108.39	105.59	105.5	107.11	105.45	109.42	107.24	107.62	110.09	105.87	106.01	105.53	105.99	104.07	108.18	106.64	103.71	107.94	108.39	105.41	103.69	106.15	110.43	103.77	106.79	106.18	102.02
106.91	108.42	106.75	108.82	106.5	108.75	107.41	109.17	107.1	110.73	108.31	108.76	110.13	108.27	109.53	106.96	107.08	109.28	109.82	106.88	105.87	107.25	108.94	107.17	106.49	106.81	108.49	109.08	109.81	110.61	106.79	106.74	106.72	108.76	107.48	105.93	108.01	106.48	104.55	110.71	107.95	111.22	107.2	105.99	108.04	105.73	104.77	107.73	108.14	105.05
107.92	108.36	111.66	108.96	110.86	108.1	105.33	108.03	109.87	111.58	108.88	107.06	106.04	107.23	108.53	108.19	108.53	110.14	110.72	111.03	115.06	109.04	107.99	109.31	110.58	110.01	109.09	108.04	106.79	108.31	109.26	108.66	106.75	109.32	106.25	110.75	109.1	105.07	106.91	106.17	107.14	108.32	107.51	107.95	104.66	106.16	110.09	111.86	108.71	109.76
98.017	95.382	97.699	96.984	99.042	96.689	98.393	97.852	98.6	95.211	98.121	99.733	99.314	96.806	96.707	99.029	97.089	95.938	96.648	98.774	97.828	98.085	97.715	101.24	99.165	101.38	97.583	98.309	101.32	101.45	99.881	96.242	97.182	95.516	97.263	97.886	97.59	99.337	98.825	95.808	99.737	96.779	96.142	97.817	95.559	96.313	99.093	95.871	98.717	98.866
96.925	96.491	95.523	98.113	97.578	102.58	99.863	98.257	94.362	98.462	97.163	98.262	97.928	98.178	99.878	100.16	96.879	98.77	97.727	100.56	99.881	96.289	98.066	99.358	98.825	98.435	97.795	97.58	98.279	100.66	100.73	99.581	98.68	99.175	94.699	97.665	97.792	97.391	100.55	97.427	95.722	96.003	96.608	97.787	96.958	98.716	99.525	93.54	95.461	101.46
107.4	108.96	105.84	106.6	107.73	104.46	108.08	107.29	106.09	104.42	105.54	104.98	105.25	104.55	105.97	108.57	105.9	106.8	104.87	109.66	106.93	105.46	105.79	106.51	103.2	103.97	103.01	108.9	103.16	107.43	106.57	104.73	106.02	104.83	105.16	105.94	105.95	105.82	106.94	106.06	105.87	106.43	105.95	107.71	108.24	104.97	107.43	107.32	107.75	103.65
105.86	106.79	108.76	107.76	106.14	105.34	107.35	100.36	103.26	105.96	106.06	106.56	107.9	106.16	103.91	105.28	105.34	105.46	102.46	109.15	106.33	105.51	104.23	104.13	104.99	105.24	105.61	107.67	105.85	106.19	109.1	104.8	104.35	104.92	106.12	103.76	106.91	104.59	104.53	102	105.72	108.17	107.78	108.78	106.75	108.44	105.37	106.49	106.04	104.44
107.15	108.87	108.95	108.9	108.62	108.83	109.29	105.82	106.93	105.3	109.4	108.6	110.43	110.53	106.81	106	107	109.77	108.29	107.1	105.73	105.93	112.38	107.35	107.69	107.96	108.77	105.03	106.95	107.3	108.85	108.48	110.63	108.46	110.27	108.16	104.12	107.72	107.63	111.1	108.75	110.98	109.2	108.58	111.3	107.8	108.26	108.43	108.85	109
108.71	104.25	106.2	108.18	103.1	105.62	107.47	104.33	108.36	108.62	106.27	105.57	106.28	107.61	105.09	103.8	106.32	104.59	103.66	105.2	107.47	104.24	108.75	109.09	106.99	102.59	106.73	104.67	108.69	106.32	106.11	108.47	104.63	105.39	107.78	106.87	106.61	105.39	105.52	109.8	105.45	105.49	106	108.24	104.62	108.28	104.36	107	106.85	108.22
108.06	109.18	107.73	107.37	105.97	106.11	107.97	107.74	103.29	107.88	108.18	108.57	105.9	106.31	106.08	104.64	106.03	106.2	108.68	105.62	107.1	108.83	103.78	107.03	106.69	109.65	105.07	105.59	105.86	104.79	105.5	106.34	106.89	106.53	107.56	105.4	105.54	106.53	105.83	105.28	105.58	105.61	108.33	105.69	106.14	108.02	106.07	108.93	107.01	108.54
107.26	105.53	107.4	103.35	108.76	103.91	105.56	102.28	107.61	104.14	106.42	101.77	105.07	106.55	105.08	102.6	102.52	107.07	105.2	107.78	103.96	105	104.27	104.51	105.34	106.94	104.52	108.55	108.17	106.79	107.59	105.26	106.37	105.42	104.7	104.87	108.52	108.18	105.8	104.48	108.27	104.22	104.59	103.22	107.79	106.59	105.15	105.51	107.02	109.24
102.88	102.49	98.454	100.63	101.2	100.6	100.93	100.45	98.863	100.72	104.7	103.13	97.488	101.24	98.747	102.45	98.737	101.18	99.867	98.48	102.71	99.808	101.25	101.28	101.76	98.967	99.456	103.33	102.28	99.672	100.3	99.669	100.78	102.37	100.74	102.07	101.45	102.7	99.891	98.691	100.98	101.58	99.18	99.419	101.62	98.994	101.47	99.95	100.56	97.678
99.166	101.64	98.23	100.14	100.16	101.5	101.31	100.85	97.523	102.08	102.97	98.32	101.83	96.313	100.66	99.791	102.93	99.891	101.77	102.39	101.65	100.39	102.18	101.07	101.23	97.372	100.65	103.54	102.26	99.051	100.04	101.77	102.09	100.14	101.3	104.15	98.38	101.44	100.34	97.778	100.97	99.083	99.969	102.67	100.7	100.07	99.737	99.844	100.86	99.901
110.15	108.48	107.02	111	114.51	110.32	109.42	106.7	109.73	112.78	113.29	110.35	110.55	109.43	110.24	108.95	109.06	111.34	112.2	108.54	107.41	111.31	110.28	108.4	110.18	114.87	108.89	110.6	111.81	113.98	111.8	111.35	110.34	109.18	110.47	111.5	109.29	108.88	112.03	111	109.54	111.74	110.57	111.38	108.67	109.86	111.38	109.16	111.6	109.84
97.832	95.326	98.436	98.43	94.811	101.09	94.985	98.071	97.183	98.744	99.054	97.626	97.76	96.765	95.213	96.738	99.357	98.213	95.267	98.542	96.172	98.472	99.209	97.586	100.42	94.558	95.014	101.15	97.815	95.642	97.888	96.875	95.514	99.995	97.061	97.631	99.918	97.29	100.23	98.316	95.768	98.615	96.576	100.25	100.63	96.717	97.852	97.69	98.963	97.64
102.91	107.02	104.01	102.32	110.93	105.17	105.77	106	104.73	104.47	107.04	108.58	103.66	105.34	108.48	106.98	104.23	106.3	103.82	107.41	105.15	102.76	104.37	103.67	105.34	102.58	107.21	103.86	107.53	105.09	107.08	105.86	108.13	108.94	103.39	108.87	105.56	107.67	106.48	105.27	106.85	106.03	104.54	102.08	106.42	105.79	107.68	104.55	103.72	108.24
103.86	105.69	103.55	106.08	105.73	105.02	105.73	105.03	104.92	105.08	106.31	105.38	102.28	103.55	107.36	107.15	104.69	107.37	105.3	105.75	105.03	105.91	103.03	107.36	105.73	103	104.74	106.35	106.2	103.39	105.68	105.02	106.49	104.15	104.3	104.1	108.21	103.48	112.45	105.88	106.32	106.11	105.91	103.48	105.7	104.26	106.36	106.14	104.22	104.82
99.262	96.266	94.778	97.505	99.135	98.68	99.51	98.272	97.68	94.85	95.563	100.03	98.011	98.962	96.72	99.455	97.26	98.659	99.196	97.777	100.08	100.27	99.334	98.09	97.716	100.44	97.084	98.823	96.208	99.743	98.664	98.313	96.713	98.153	99.948	96.017	99.144	97.484	97.119	100.91	96.704	101.57	97.511	97.648	96.684	96.599	97.327	95.568	98.64	98.662
106.56	105.19	107.28	107.62	105.82	104.38	107.24	105.86	105.45	102.27	106.87	104.01	108.85	106.4	105.38	104.65	107.12	105.66	103.69	103.14	105.35	108.13	105.62	104.92	105.92	105.71	105.5	103.85	101.54	100.89	105.36	106.53	105.19	104.57	105.57	107.19	104.25	109.16	107.42	106.52	102.4	104.92	105.36	104.76	106.42	106.03	104.27	103.14	107.35	102.34
107.36	106.66	106.01	107.39	106.4	108.37	109.44	110	109.14	106.67	106.59	107.26	105.94	111.03	107.94	109.1	106.71	109.25	107.88	108.41	109.35	106.75	110.03	109.51	107.5	107.89	111.21	106.81	107.65	108.64	110.93	108.1	109.99	110.09	109.14	109.95	108.13	108.09	107.4	107.29	106.54	105.9	104.14	108.79	111.41	108.99	107.93	108.35	110.2	107.66
95.535	99.066	94.794	99.773	99.386	97.218	96.234	97.024	96.094	97.854	99.862	98.534	96.71	95.627	96.098	98.888	99.878	97.592	96.563	99.954	100.18	96.565	99.719	96.036	98.002	97.566	97.226	97.735	100.02	99.659	93.829	99.738	96.021	98.201	95.834	98.404	97.002	99.638	94.564	98.667	96.325	99.073	97.077	97.618	99.377	99.509	97.297	99.594	99.133	97.755
105.46	106.46	105.04	104.81	105.87	108.06	106.39	105.4	101.66	104.96	103.78	107.97	106.87	108.48	104.05	103.94	106.87	107.35	108.2	105.18	103.99	107.27	103.49	105.88	107.34	109.33	105.69	104.51	108.04	107.63	105.78	104.98	106.67	103.06	104.85	104.54	104.1	103.56	105.85	108.68	105.26	104.15	108.33	104.35	105	106.64	107.97	105.22	106.96	107.26
95.664	98.164	97.043	97.406	99.359	98.784	99.256	98.28	95.783	99.482	99.031	98.275	98.588	99.442	97.907	99.969	98.659	97.618	98.579	95.195	96.191	97.248	97.85	99.423	95.21	92.943	97.648	98.236	98.405	97.462	99.237	96.038	97.66	95.083	90.673	97.75	97.59	97.375	99.732	99.047	95.772	97.267	99.027	98.05	97.875	96.036	99.689	96.399	97.857	99.484
110.81	111.89	106.71	106.76	109.94	108.07	106.27	106.05	108.58	106.83	107.07	109.4	109.64	107.72	110.21	111	102.5	106.95	104.9	111.32	108.3	104.44	108.1	108.83	109.5	103.62	107.7	106.86	107.77	108.18	107.09	108.84	107.27	106.81	110.44	109.86	106.04	106.8	108.63	108.44	108.08	109.16	108.12	107.88	109.75	109.59	108.82	107.06	111.48	107.93
105.26	105.57	107.72	106.52	109.11	109.82	104.48	105.67	105.24	105.45	104.33	105.24	109.34	107.81	106.42	104.27	103.89	107.75	106.04	108.84	106.82	106.78	108.06	106.73	107.54	102.74	104.53	107.59	109.23	107.19	107.44	108.15	103.93	104.46	105.95	105.02	108	106.98	105.1	106.07	105.6	106.51	107.49	107.89	109.46	106.63	107.12	103.13	106.92	106.21
102.04	102.09	99.832	99.356	97.998	103	101.57	99.98	102.49	99.955	102.02	98.807	101.4	99.815	101.38	101.18	101.02	103.99	102.41	100.68	101.66	102.49	99.017	99.605	100.49	101.01	98.88	102.5	103.09	99.265	102.28	102.27	103.13	101.19	98.848	99.176	101.06	101.74	99.69	99.814	99.69	100.47	99.613	98.348	99.279	97.946	100.48	99.614	104.55	98.111
106.5	106.96	106.27	106.64	102.55	108.2	109.59	107.02	105.27	104.23	103.49	106.17	105.62	105.45	105.83	107.32	105.53	104.44	104.33	104.94	104.77	107.49	107.52	106.41	103.72	108.85	107.45	107.93	105.49	107.86	107.12	103.75	105.98	107.02	103.26	106.65	102.71	106.54	105.35	107.96	107.1	104.16	105	105.85	104.78	104.79	107.87	106.96	106.96	104.43
105.75	107.27	108.19	105.2	102.65	104.7	109.58	105.42	108.82	106.58	106.45	103.95	107.71	108.54	107.18	108.31	108.01	110.43	106.43	108.06	107.7	108.93	107.49	108.93	105.37	108.69	105.03	109.82	106.83	103.28	104.51	106.44	108.87	108.35	104.84	105.26	106.99	105.17	107.15	108.39	104.57	111	107.41	106.15	106.29	106.12	107.72	106.75	105.64	108.24
108.41	105.8	104.43	102.86	107.46	110.52	106.75	104.7	104.89	106.19	108.9	105.86	108.19	108.5	106.14	107.38	105.55	105.35	104.97	107.24	107.7	106.91	106.09	107.48	106.37	106.9	108.77	107.41	108.22	105.34	105.79	106.31	108.49	106.56	106.36	108.09	107.87	112.82	104.92	106.51	107.71	105.5	106.66	107.73	107.51	108.21	105.37	106.92	107.92	107.39
107.96	109.53	110.74	108.74	108.52	108.88	110.6	107.74	108.24	109.48	106.82	107.52	109.23	110.97	109.46	106.61	108.12	107.28	105.64	111.47	110.01	109.73	106.16	107.54	109.7	108.18	104.09	107.93	109.27	108.21	108.78	109.05	108.21	107.98	109.14	107.9	108.8	108.17	108.78	107.32	110.36	108.15	108.67	107.74	108.15	110.35	111.53	112.07	108.42	109.16
97.216	99.071	102.86	97.694	101.07	99.862	99.322	99.117	99.936	102.14	102.25	97.665	100.47	97.791	98.925	99.958	99.427	101.33	101.08	99.088	100.8	100.83	100.02	98.385	98.017	99.804	100.62	101.09	102.1	100.53	99.425	102.17	99.614	101.04	100.19	96.395	100.07	101.23	102.34	99.746	99.241	98.376	99.907	101.28	101.38	100.37	98.729	101.66	99.565	99.898
105.63	112.05	109.03	110.52	108.55	105.74	106.39	106.39	109.37	110.71	109.25	105.47	110.73	108.47	105.4	110.01	108.98	105.57	107.12	105.1	108.06	107.5	104.88	110.33	105.95	108.22	109.74	108.26	113.22	110.17	110.03	107.42	106.7	107.22	108.62	106.31	107.76	105.95	107.89	108.22	111.58	110.49	110.64	109.69	112.57	103.87	109.87	108.55	109.17	106.75
102.79	102.34	98.723	100.93	100.35	100.7	98.088	99.633	101.24	99.99	101.29	101.68	99.293	101.65	101.22	101.27	100.28	98.657	102.04	98.712	99.719	99.813	99.431	99.036	101.23	100.47	100.24	100.86	100.17	100.74	101.99	98.847	96.678	101.29	98.197	99.322	100.59	101.45	99.425	98.542	100.69	102.84	101.49	101.7	100.43	101.36	100.43	101.33	101.64	102.26
98.587	97.716	98.697	98.619	99.572	95.604	97.291	96.326	98.129	98.528	96.034	98.236	98.225	101.69	99.961	99.836	97.685	97.267	97.506	94.473	96.212	98.4	97.7	99.626	98.444	101.43	99.566	97.535	98.226	102.7	95.209	101.95	100.8	97.94	97.126	96.057	97.964	95.094	99.458	98.406	96.392	97.674	96.155	98.898	99.559	96.934	98.921	97.633	97.35	98.128
100.05	100.29	101.6	97.297	97.612	99.888	99.95	95.979	94.902	98.635	96.717	97.983	97.46	99.006	96.289	98.778	100.67	95.326	101.27	97.506	98.046	99.964	100.61	96.93	97.834	100.16	97.713	97.347	99.913	99.129	97.885	100.54	94.956	93.57	97.671	100.34	98.868	99.071	97.287	97.43	101.51	101.4	95.755	94.496	100.3	96.111	100.39	96.602	97.811	98.182
110.36	107.3	105.02	108	107.36	107.84	109.06	108.3	109.04	105.87	109.03	106.43	104.75	106.83	106.81	106.39	108.07	109.75	109.63	107.14	105.56	109.98	106.26	108.89	107.08	107.61	107.06	106.48	106.77	111.69	108.1	108	110.31	106.63	106.95	113.25	107.21	109.19	106.72	106.61	108.49	108.93	109.04	105.42	104.59	105.74	105.81	110.63	108.09	112.23
98	100.4	97.207	97.615	98.269	96.871	97.621	97.638	97.787	99.38	100.12	97.196	94.884	100.21	100.72	96.982	95.973	99.536	97.559	96.775	99.531	96.45	95.754	97.567	97.722	98.874	98.728	98.571	97.726	98.845	99.297	98.182	95.759	99.621	95.181	98.264	99.381	97.346	97.718	99.704	98.907	94.585	101.97	100.03	95.308	98.084	99.286	98.172	97.05	100.96
100.03	99.76	97.981	100.77	100.45	101.09	101.89	99.67	99.722	99.998	98.64	103.06	101.3	101.62	103.01	102.1	102.47	101.35	98.69	97.309	100.79	98.322	100.57	102.85	102.91	101.65	97.802	103.38	100.05	100.37	101.55	100.58	99.168	103.75	102.75	98.685	100.37	101.31	99.847	100.29	101.85	103.51	101.87	98.763	101.44	104.97	97.67	103.52	101.86	99.353
111.11	109.51	109.99	111.21	107.96	108.34	110.72	109.02	108.35	105.14	106.34	108.47	109.54	106.37	108.78	108.56	105.64	110.14	110.09	107.88	107.86	110.48	107.64	107.57	110.58	107.11	111.46	105.92	109.22	107.44	109.69	108.77	107.17	108.8	107.73	110	109.82	107.1	109.87	107.2	110.91	107.33	113.43	107.21	108.21	108.89	106.9	110.87	107	110.13
98.595	98.414	97.552	98.425	97.493	96.895	92.349	98.262	99.239	99.175	98.533	97.188	94.164	96.833	98.386	100.89	101.19	95.122	98.606	96.287	99.027	98.423	98.776	99.623	97.866	97.21	98.115	98.165	101.02	98.409	97.927	97.974	99.494	95.963	96.842	97.927	97.175	95.614	96.103	99.644	95.521	95.993	100.58	97.746	97.49	98.107	99.03	99.356	97.643	99.22
107.73	107.26	104.01	106.22	105.49	108.79	108.45	106.15	106.56	106.17	108.3	105.96	106.49	106.05	108.93	108.39	108.61	107.56	105.98	105.21	109.38	109.29	105.42	109.94	107.75	109.73	109.87	106.85	107.15	107.13	104.75	108.62	106.82	107.1	106.44	106.38	104.92	108.25	106.3	109.61	108.34	105.9	106.83	108.09	104.49	111.37	107.93	108.99	111.65	107.75
102.05	102.54	101.82	100.61	102.03	102.42	102.93	100.89	98.879	100.79	102.26	100.78	100.05	101.27	103.72	102.54	99.98	101.86	99.318	102.61	100.99	99.849	100.4	101.39	99.574	97.272	101.38	103.48	103.18	100.7	101.55	101.04	102.89	100.86	100.76	103.79	97.835	98.729	97.445	101.55	101.94	100.29	101.63	100.58	102.76	100.33	101.79	101.05	102.35	100.09
107.23	107.56	105.4	105.32	106.79	106.47	108.34	105.34	104.86	103.18	107.03	106.64	108.37	104.86	106.36	107.27	105.99	108.53	102.62	104.48	105.51	108.6	108.29	108.1	101.87	107.56	104.31	104.15	107.63	109.17	108.58	104.8	104.16	106.13	106.98	103.96	107.5	107.93	103.4	105.4	107.22	104.33	108.74	106.68	106.27	105.31	106.85	105.59	106.72	104.9
109.11	101.93	104.31	107.15	105.63	105	109.53	104.23	107.05	106.08	106.04	108.94	110.72	104.59	106.28	106	104.05	107.37	103.69	105.29	105.81	106.88	106.44	108.27	107.58	105.04	105.42	107.32	107.5	105.76	106.87	104	108.26	106.85	109.46	108.66	109.81	107.98	109	106.25	110.08	107.76	107.07	106.04	106.57	105.05	105.91	109.26	107.32	108
97.467	100.69	99.727	97.155	96.885	100.67	97.769	98.349	101.19	100.06	95.71	95.031	100.03	99.878	97.41	101.09	99.871	102.57	101.16	100.01	98.494	99.933	98.878	101.09	98.316	101.31	98.195	101.34	101.3	99.2	100.42	100.8	97.84	99.506	101.14	101.05	97	97.568	98.385	100.1	100.4	99.296	98.312	96.441	97.717	99.623	96.43	98.462	99.583	95.814
98.79	100.88	98.746	100.08	101.14	98.788	98.87	96.132	97.907	97.817	98.617	98.092	100.91	92.945	98.774	99.181	99.997	101.06	101.15	97.639	99.616	95.102	97.826	95.708	99.65	95.275	94.897	96.164	96.186	100.07	101.32	101.44	100.42	99.276	97.766	98.541	99.772	98.469	99.502	101.97	98.517	96.622	97.416	100.63	101.25	99.381	96.782	97.827	96.341	98.986
104.49	104.69	102.5	103.7	103.09	102.15	100.84	103.59	101.62	101.9	102.82	106.26	103.58	99.317	102.3	105.61	104.95	104.43	102.74	104.18	101.63	106.22	103.3	105.21	102.82	103.61	103.77	102.13	102.22	100.96	99.428	101.92	106.65	102.2	102.71	103.41	104.21	100.79	101.47	103.06	101.53	104.71	106.15	102.77	102.82	102.38	105.66	100.59	103.21	102.75
105.46	107.4	106.45	110.38	110.56	105.9	106.31	108.73	112.57	110.58	110.5	105.32	106.3	109.43	108.69	108.66	106.03	108.48	108.15	107.73	111.33	106.43	106.52	109.02	106.66	106.94	108.15	109.07	108.09	108.28	108.45	109.38	106.65	109.46	106.65	106.37	105.46	106.87	109.07	108.52	111.54	108.55	109.39	106.62	104.74	109.88	110.47	107.81	107.92	106.54
95.157	99.701	100.97	98.262	98.315	101.83	98.366	103.98	96.075	100.01	100.95	99.428	101.37	103.32	101.67	97.781	100.86	100.36	98.237	98.525	99.636	101.1	102.49	99.443	99.508	103.36	99.927	97.368	98.705	102.13	102.76	99.682	100.61	103.38	101.69	101.12	100.94	99.677	102.58	100.71	100.67	99.518	102.52	101.1	98.321	100.84	98.495	100.37	99.552	100.31
96.807	98.44	101.3	99.106	100.65	97.039	101.37	96.498	98.056	97.871	99.893	96.253	100.68	98.906	97.929	97.31	98.461	100.45	100.14	99.317	95.34	101.48	99.491	98.231	98.393	99.927	101.01	100.44	96.519	100.07	102.57	97.191	102.21	97.585	98.117	97.932	96.846	101.39	97.144	99.357	99.094	100.47	101.77	99.904	98.354	96.723	95.756	99.963	98.54	99.419
106.84	105.54	105.26	105.67	105.1	102.63	107	103.98	104.77	105.67	108.24	105.81	104.67	102.38	106.56	103.72	109.67	107.69	106.75	106.9	103.44	106.81	103.21	105.5	105.42	106.86	108.12	106.17	105.26	107.8	107.79	105.6	105.6	102.93	104.27	105.81	105.41	108.51	105.76	109.15	105.26	107.18	107.27	105.61	107.11	105.65	106.78	106.63	107.24	104.04
108.04	106.44	108.78	107.15	103.33	103.59	105.13	106.1	108.85	101.9	108.59	106.72	106.38	109.75	109.66	106.34	105.64	107	105.89	101.37	107.26	107.29	102.46	107.2	108.02	104.97	105.14	105.33	105.58	108.03	107.92	107.11	103.82	107.75	104.91	105.1	106.41	105.51	107.89	107.15	105.01	105.72	105.98	107.23	103.75	105.47	107.75	105.6	105.43	104.15
110.14	110.39	108.15	108.16	107.14	108.89	110.42	106.64	109.99	109.98	106.89	107.23	110.36	108.68	107.38	108.08	104.93	105.38	109.63	107.55	106	106.65	108.68	104.57	109.16	105.06	107.51	107.39	107.7	108.35	105.81	108.26	106.95	110.22	108.79	107.29	108.27	104.59	107.56	106.43	107.14	108.41	107.64	106.55	109.59	108.57	107.45	106.03	104.89	107.41
106.67	105.98	102.25	105.9	106.03	105.15	103.11	105.3	108.13	106.64	109.05	104.45	105.97	108.1	103.67	108.44	105.67	103.78	103.13	106.23	107.25	103.15	108.73	107.38	104.99	106.39	102.39	106	108.08	104.05	106.09	104.9	102.69	111.11	106.36	106.03	106.29	105.9	105.87	107.74	106.87	105.72	107.23	105.76	104.3	104.79	103.53	107.03	107.83	103.37
100.95	99.697	96.894	96.004	98.462	97.54	97.8	98.581	99.983	101.14	98.215	99.623	95.768	96.742	98.979	94.863	97.889	96.9	99.521	97.993	97.485	98.79	99.313	97.205	98.772	97.528	101.02	98.552	97.498	97.678	97.003	100.87	98.813	95.289	99.804	96.956	99.41	97.578	98.465	97.379	96.413	97.312	97.195	98.044	98.466	96.681	99.293	97.04	97.413	99.065
96.646	98.163	96.243	96.473	97.651	97.35	97.126	97.036	100.41	99.166	97.461	98.398	95.913	100.32	97.433	98.145	99.834	100.04	101.41	98.135	96.535	99.698	99.082	98.808	95.555	98.308	98.496	97.573	96.004	97.038	98.133	97.036	97.648	98.446	95.436	95.903	95.984	99.685	95.319	93.574	99.136	97.792	101.16	97.668	98.488	95.322	98.669	95.203	95.376	96.528
104.83	104.45	107.71	105.06	105.51	105.63	106.07	109.78	107.23	108.1	104.63	104.29	106.7	104.55	107.39	103.93	106.9	104.59	103.39	103.1	105.14	107.3	107.24	106.23	107.94	106.88	104.89	104.42	107.82	103.31	108.53	104.77	103.79	106.08	105.44	109.22	106.13	107.8	106.93	104.6	106.11	107.11	108.17	106.23	107.08	105.48	108.25	102.21	103.65	103.14
106.12	105.9	104	108.28	107.64	106.24	104.93	106.64	106.66	108.09	107.03	108.23	107.42	106.3	103.09	106.79	108.03	105.91	103.26	105.15	104.55	102.93	105.04	102.38	103.35	104.15	104.95	105.76	106.3	105.15	107	104.04	104.12	107.6	109.95	108.87	106.82	107.67	109.48	103.76	104.95	110.58	104.94	103.72	104.36	106.91	107.84	108.66	107.69	110.17
105.45	106.65	106.93	105.69	104.44	105.76	104.08	107.53	101.86	107.17	104.47	106.7	105.33	105.42	104	105.97	106.92	102.36	105.32	105.03	107.23	105.8	102.71	105.03	103.91	106.58	105.95	108.95	107.04	106.09	105.76	107.74	106.16	107.04	106.77	106.46	106.88	107.22	104.45	106.34	106.37	104.45	107.15	105.03	105.57	106.11	105.78	105.23	104.27	106.22
106.6	107.53	106.33	106.73	110.58	108.78	106.8	110.44	105.88	109.59	109.6	109.84	108.48	108.58	104.72	108.1	108.91	106.41	107.54	106.81	111.78	105.79	107.94	107.56	109.37	107.33	107.5	107.22	107.91	108.31	106.28	107.61	106.06	108.02	108.88	108.13	109.37	109.78	108.24	106.6	106.66	106.9	107.63	106.21	109.91	108.98	106.8	109.88	107.62	106.86
112.18	108.77	112.57	111.26	111.32	111.25	111.07	105.72	109.77	110.79	112.48	109.52	110.95	110.6	109.81	112.18	111.07	108.87	110.22	112.81	109.41	112.98	109.49	111.53	107.25	108.14	111.68	109.48	110.07	111.09	111.68	111.23	111.34	108.77	108.51	107.46	106.8	111.34	110.64	106.89	111.57	112.23	112.47	107.62	113.03	109.12	110.88	109.12	106.69	111.41
98.026	96.023	98.013	100.22	100.66	98.453	100.81	98.434	97.406	99.366	94.309	98.098	94.377	96.302	96.782	99.026	98.412	100.14	98.743	98.192	99.641	97.141	97.015	97.727	99.918	99.278	96.265	99.398	97.424	99.825	96.277	99.77	98.587	97.573	97.202	101.67	100.44	96.687	94.159	100.93	98.802	99.52	100.26	98.077	96.638	98.26	97.521	98.205	97.094	99.668
105.46	107.14	108.86	105.36	106.41	108.95	105.02	106.54	107.52	104.83	104.92	104.03	107.77	108.53	103.05	105.41	106.11	104.2	102.95	106.73	106.68	110.77	107.5	106.72	108.89	107.26	106.43	105.65	105.26	106.54	106.63	107.72	108.14	104.12	106.69	107.17	105.88	103.55	108.2	105.28	104.7	105.19	108.58	107.53	108.89	105.81	107.44	106.68	110.16	106.05
108.07	104.85	104.4	102.85	105.45	104.53	103.39	108.06	108.89	107.57	105.94	106.5	107.52	106.71	107.81	106.47	105.16	106.12	109.29	105.85	105.77	105.91	107.62	105.01	106.39	103.18	103.85	105.06	106.74	106.71	102.51	107.97	106.17	106.31	104.67	103.16	107.67	102.75	106.55	105.91	105.97	106.04	104.04	105.84	106.37	106.3	102.94	104.71	105.42	105.31
106.99	103.97	106.93	104.9	103.23	106.11	106.49	103.31	104.39	106.25	104.25	106.11	108.61	104.82	105.91	106.72	106.72	107	108.77	103.46	106.41	103.48	104.79	103.81	106.61	106.18	105.64	105.71	107.26	106.25	104.97	106.29	104.17	109.33	105.6	105.18	106.74	105.73	105.84	105.88	108.85	106.55	105.05	106.6	109.5	104.55	105.86	108.15	103.29	105.88
106.58	109.73	109.78	108.27	104.57	108.42	106.34	106.02	107.23	106.7	110.78	105.72	107.61	108.73	108.85	107.47	107.1	109.99	105.97	109.4	105.26	108.32	106.14	109.27	108.71	108.34	107.03	108.12	105.36	106.14	109.35	105.97	107.49	109.07	105.51	107.61	108.99	108.39	107.12	106.74	108.67	106.92	110.98	107.64	107.73	107.32	108.54	109.54	104.07	109.57
105.48	103.98	106.88	106.41	106.59	107.1	106.31	107.5	106.99	103.13	107.39	103.32	104.73	106.05	104.67	105.31	104.75	105.84	104.9	103.77	104.52	105.87	106.81	108.21	107.03	105.11	105.14	106.89	104.88	108.08	106.59	107.75	104.23	104.06	106.08	105.02	107.69	104.8	105.06	106.8	105.31	106.44	107.03	103.6	108.38	107.47	107.12	104.8	103.55	104.34
97.354	99.003	93.795	97.379	97.044	95.053	98.679	99.148	97.328	94.897	97.642	96.543	98.14	100.81	98.488	98.681	97.576	99.543	98.835	98.572	99.779	97.876	97.928	94.975	97.77	97.503	98.298	99.76	97.87	94.676	98.131	99.126	98.788	97.611	98.398	94.132	98.11	100.27	98.826	97.284	99.4	96.362	97.466	99.085	96.169	100.35	100.2	100.13	97.638	95.013
111.5	105.95	105.64	103.99	106.2	105.84	107.01	105.16	104.68	104.07	103.42	106.38	106.61	105.78	103.94	103.7	106.4	107.17	103.93	106.78	106.92	104.9	105.98	107.66	105.22	105.43	102.07	107.66	108.12	103.18	103.24	106.87	105.12	105.48	105.1	110.21	107.17	105.91	105.37	107.68	107.21	104.93	106.99	105.89	105.6	106.63	105.86	108.76	103.88	107.21
109.86	107.32	109.77	108.38	106.65	106.36	108.48	109.57	108.18	109.69	109.34	105.95	105.03	108.1	110.89	109.21	107.9	110.35	106.22	107.4	107.33	108.51	107.07	109.75	107.81	109.02	105.16	108.49	110.27	105.6	106.59	107.51	108.94	110.59	110.54	107.52	111.32	109.74	106.88	104.49	107.04	108.97	109.34	105.48	106.08	107.51	110.36	108.91	108.41	109.5
98.65	97.433	102.19	95.504	98.77	100.17	99.649	96.504	100.8	96.795	100.48	98.579	98.935	100.38	97.453	99.799	97.885	99.683	96.398	96.695	99.248	98.384	98.587	97.137	99.435	98.726	98.136	99.435	99.133	100.31	97.161	99.31	98.482	98.526	97.908	98.319	98.425	99.413	97.262	99.676	101.56	100.1	99.886	99.777	94.916	96.804	96.752	100.94	96.52	96.947
103.33	106.91	107.37	100.8	105.22	108.93	105.32	105.82	106.39	105.23	106.43	104.67	107.18	104.77	106.49	106.44	107.27	106.07	104.12	103.39	104.87	107.98	108.77	106.5	108.56	107.22	107.23	108.26	105.87	104.96	104.14	104.06	107.38	106.54	105.87	105.35	105.89	107.53	108.12	107.28	104.45	106.51	107.46	104.07	106.31	104.68	104.93	107.43	106.42	103.15
105.03	106.38	106.77	104.71	104.72	108.44	105.69	104.26	106.37	104.07	103.29	107.12	108.1	105.59	107.72	106.47	103.9	107.31	105.03	104.84	105.04	106	104.02	107.84	104.95	111.11	107.1	105.18	106.47	105.61	104.53	106.12	104.46	105.66	105.65	102.7	102.51	105.38	106.47	104.82	108.16	105.28	105.53	106.48	102.38	106.42	107.1	109.05	103.57	104.89
100.71	98.729	96.012	98.444	97.146	94.635	97.732	94.971	97.612	96.49	99.266	93.901	99.349	95.709	97.599	96.922	102.6	96.406	99.241	99.533	97.217	99.007	99.829	97.773	101.14	99.044	97.617	100.36	101.76	95.182	96.165	102.6	99.409	92.063	97.483	98.674	99.881	97.295	100.65	98.114	97.73	97.059	96.011	99.951	101.36	98.332	98.684	98.327	99.49	100.68
101.39	107.88	104.8	105.89	106.66	103.62	108.23	104.71	103.62	102.63	104.84	108.24	103.84	104.49	106.77	108.52	104.7	105.59	103.81	104.33	105.36	103.67	107.27	104.68	105.64	107.05	103.21	108.64	109.76	104.97	103.95	100.48	105.61	105.41	103.69	103.56	108.01	104.25	106.95	103.08	105.71	103.69	105	106.64	105.72	106.12	105.82	109.06	106.39	103.02
109.75	105.38	102.04	107.53	105.41	108.66	104.38	105.72	107.04	109.37	108.42	101.97	106.47	107.45	103.11	105.26	105.35	103.52	109.13	107.17	106.63	110.15	105.55	109.01	108.37	107.96	107.96	104.59	107.89	106.87	106.52	107.18	106.67	104.87	108.39	108.84	106.65	100.95	107.81	107.67	102.23	109.37	105.29	104.49	111	104.82	104.96	106.15	106.2	107.73
98.634	96.399	96.399	96.892	98.174	96.704	98.641	99.543	97.277	96.798	97.466	95.744	93.378	98.603	99.36	95.387	100.16	95.411	98.462	100.33	94.659	97.849	98.97	101.13	95.25	96.195	99.551	95.902	100.58	99.574	98.432	94.696	100.08	98.793	97.527	98.165	99.605	96.413	98.521	99.135	97.829	99.569	97.148	95.047	95.456	96.808	100.28	97.328	97.02	97.991
105.3	104.38	107.36	101.45	107.9	104.31	106.7	106.09	104.28	107.67	106.95	104.52	107.59	107	103.91	103.64	107.33	107.31	105.62	104.6	105.38	104.79	107.31	107.8	104.12	104.68	104.59	109.35	104.74	105.79	102.99	102.34	103.83	105.22	106.62	103.92	103.51	106.9	106.41	107.53	108.62	108.18	108.32	105.01	106.69	106.12	104.47	105.9	105.24	105.75
106.15	106.77	104.4	106.17	104.79	102.01	107.53	104.69	102.99	108.02	106.54	107.32	105.13	105.41	104.57	106.16	102.74	102.97	105.01	104.29	105.36	106.49	100.55	105.67	108.21	107.16	104.41	106.28	105.37	110.25	104.51	104.68	105.24	108.53	107.39	108.79	108.57	103.73	107.25	105.96	103.06	102.66	103.55	103.91	110.89	106.35	106.04	106.17	102.34	105.45
98.882	95.059	99.247	100.19	100.65	98.15	100.33	98.8	96.296	100.76	98.222	97.234	98.706	97.366	99.166	95.669	98.059	97.548	97.966	97.55	98.402	100.05	99.778	99.747	98.917	98.536	98.567	99.331	95.098	99.343	101.25	95.748	100.6	98.834	97.299	100.37	99.184	99.023	96.935	100.55	99.441	99.088	98.231	99.052	99.528	100.31	96.777	99.625	96.274	98.128
106.99	109.11	110.24	105.51	103.83	106.57	105.28	108.78	107.85	107.6	108.47	108.15	108.8	108.33	107.63	107.72	107.72	108.9	108.19	110.11	109.86	108.88	109.78	109.42	109.63	108.7	107.84	104.13	108.5	106.56	110.13	107.65	107.58	107.96	105.05	107.02	108.13	109.88	107.3	111.21	107.67	106.76	104.14	106.28	106.35	110.66	107.87	105.04	106.79	106.8
101.14	99.712	98.049	100.49	101	99.913	97.351	103.09	96.748	98.283	100.06	101.59	98.938	99.604	99.052	102.22	104.09	99.667	104.76	99.267	98.249	102.03	100.08	101.88	99.67	104.32	102.14	100.69	99.759	101.03	102.19	102.05	99.286	100.73	99.823	102.1	101.73	101.33	99.898	100.41	102.37	102.57	98.71	101.61	100.44	98.773	96.843	96.138	99.131	100.76
98.196	103.09	102.29	100.94	100.27	101.7	99.547	98.365	102.55	100.32	99.819	98.488	98.992	99.888	100.24	98.561	103.18	98.795	99.566	100.88	100.08	100.14	100.94	98.948	100.31	99.866	98.391	102.9	101.58	99.712	98.818	97.144	100.32	99.628	100.86	98.353	97.405	100.56	98.767	100.66	98.837	100.45	100.67	99.804	103.18	99.382	100.33	101.74	101.12	99.994
106.51	106.43	107.74	107.06	109.34	108.72	108.12	106.39	101.41	107.48	106.9	108.4	106.69	107.68	109.91	104.59	104.24	108.68	107.12	105.28	107.8	104.3	107.46	107.05	107.14	108.02	107.79	106.34	105.53	108.49	107.33	108.32	106.91	110.04	105.59	106.04	110.41	106.59	106.95	107.78	108.7	107.04	112.16	110.63	107.31	111.39	112.16	106.53	108.24	108.18
108.31	108.25	103.24	108.5	108.07	105.83	110.1	108.93	106.84	108.54	106.65	109.05	108.96	109.85	106.84	107.65	103.63	108.17	107.35	105.72	107.92	109.73	105.74	108.19	108.91	103.66	107.49	108.12	107.21	102.39	109.7	105.84	108.6	107.23	107.31	109.25	105.96	106.61	110.12	106.93	108.67	109.93	111.17	109.06	108.64	109.07	106.58	108.2	108.83	107.45
112.51	108.14	109.56	108.53	111.47	111.78	110.18	110.39	111.35	111.15	112.26	109.02	111	110.75	110.14	110.6	109.93	112.72	108.59	112.04	111.96	110.71	111	113.22	114.06	109.41	109.65	112.15	112.69	110.45	112.28	108.76	108.77	109.95	111.36	111.16	112.61	111.47	111.79	113.49	110.12	109.16	113.18	109.96	110.77	110.28	109.99	111.44	108.82	110.18
105.44	105.44	105.89	106.09	106.36	105.29	104.49	105.22	105.31	108.1	103.6	107.22	104.98	101.58	104.35	106.07	110.66	106.2	105.9	105	105.2	107.26	104.81	103.24	108.65	105.83	105.26	107.94	104.41	104.31	106.51	108.63	103.85	107.25	104.81	104.61	107.74	103.82	101.38	107.61	107.76	105.93	104.99	104.94	105.47	107.11	108.17	105.77	109.26	107.44
106.34	107.68	108.74	109.15	112.83	110.54	107.45	109.75	107.9	109.92	109.5	110.52	109.55	109.78	107.57	110.57	103.93	107.25	111.18	109.37	107.35	108.2	106.76	109.89	107.17	107.58	109.37	107.56	108.51	107.7	109.35	108.02	107.64	109.29	106.31	108.09	108.41	108.98	110.48	106.13	108.2	108.43	108.86	109.12	110.19	105.56	109.73	105.82	107.84	106.65
108.86	107.43	110.11	105.84	109.68	107.89	105.91	107.76	107.99	107.94	107.74	104.4	109.2	106.16	108.52	107.72	106.85	109.33	104.7	104.34	108.48	104.39	106.59	107.95	107.3	107.58	109.18	105.46	109.98	109.66	108.5	106.94	107.38	108.62	105.97	105.68	108.29	105.64	107.23	108.38	107.94	108.22	109.27	107.13	108.38	107.93	107.18	109.5	111.27	107.11
102.2	107.33	105.82	104.71	105.87	105.9	102.97	103.89	104.52	106.62	104.98	104.4	102.99	102.7	105.46	108.64	107.55	104.93	108.58	104.97	103.39	109.25	107.22	102.81	106.43	107.75	102.72	105.4	106.28	105.95	110.16	106.86	101.71	102.71	104.09	103.51	102.81	107.91	105.04	102.96	109.11	108.06	102.18	105.87	106.77	107.34	103.79	102.82	105.15	106.03
103.83	106.15	107.46	105.46	105.08	105.27	105.56	109.31	105.59	105.35	104.67	106.26	105.59	105.89	104.8	105.91	106.63	104.53	106.59	107.54	103.94	107.13	106.54	102.73	108.46	106.4	107.02	107.26	105.11	104.15	103.13	106.79	107.32	105.88	107.28	106.48	107.34	105.94	105.58	108.11	107.52	108.24	105.52	106.87	105.13	104.96	105.02	106.14	104.92	107.7
110.64	108.17	107.8	108.19	107.23	108.59	106.55	107.66	110	108.53	108.16	110.31	106.36	106.9	109	106.86	106.3	110.76	111.56	109.33	107.48	108.09	107.14	109.57	106.73	108.75	110.26	109.05	110.2	109.68	110.77	107.91	108.39	108.9	111.25	107.72	110.27	112.86	107.12	108.15	107.01	109.97	108.88	107.95	105.43	108.72	109.08	109.81	109.03	108.03
102.55	100.85	101.26	100.32	102.43	98.24	103.07	100.35	99.382	102.21	98.546	101.11	101.3	100.63	98.159	104.53	100.61	99.284	102.73	104.41	102.3	101.02	100.89	98.729	99.817	99.839	100.48	104.06	97.581	100.41	102.69	100.19	101.32	100.74	103.27	100.19	102.41	100.57	98.44	103.25	101.4	98.109	102.92	100.35	100.37	103.17	100.7	98.115	100.15	100.58
108.33	109.92	108.86	107.92	112.13	107.05	110.1	108.78	107.17	108.28	110.25	110.96	107.39	107.82	109.8	107.07	111.05	109.68	109.85	106.87	109.89	107.47	106.41	106.05	107.39	111.56	108.36	110	106.37	110.29	111.23	110.08	110.49	108.36	110.42	108.17	109.08	110.11	108.75	111.17	110.25	108.64	109.62	106.47	111.16	110.13	110.96	109.48	110.51	107.59
109.64	108.16	109.91	109.5	109.61	108.77	112.52	110.25	110.84	110.94	113.8	108.6	107.71	108.56	111.44	112.33	107.65	110.1	108.37	111.37	111.15	115.03	109.28	111.05	111.35	111.65	108.78	110.19	108.48	113.69	109.15	110.42	107.79	111.56	108.8	109.46	110.11	110.88	111.52	110.02	108.08	107.77	111.27	107.7	110.66	110.65	108.81	109.69	107.82	106.64
96.295	101.41	102.25	97.198	100.27	99.591	99.349	98.077	96.803	99.133	96.876	97.972	99.601	97.849	100.76	99.42	94.968	99.656	100.1	95.62	98.184	100.66	98.286	98.701	97.059	98.938	96.614	97.777	96.902	100.57	102.74	98.729	100.24	99.517	95.877	100.11	102.16	97.639	100.62	99.43	99.466	98.169	100.29	98.266	99.384	99.368	95.455	98.007	100.98	99.682
106.95	109.2	107.6	107.8	109.53	103.98	108.01	105.71	107.85	105.79	107.33	106.53	107.28	107.93	105.37	107.72	109.94	110.33	109.83	110.75	107.44	107.13	110.58	110.96	111.13	110.13	111.69	108.16	108.17	111.06	109.72	107.92	107.7	108.24	109.45	111.13	109.23	109.23	109.25	109.1	108.05	107.84	108.74	108.68	107.74	111.21	106.09	106.77	107.26	108.46
109.34	110.47	110.34	110.22	107.85	107.09	112.32	109.89	106.53	109.06	111.94	111.87	109.16	111.38	112.07	109.44	110.32	108.03	108.92	110.78	111.08	108.44	113.57	110.96	110.5	112.11	112.47	112.09	109.56	111.41	110.57	112.08	112.47	111.67	112.1	110.88	111.68	111.36	107.21	109.16	112.82	111.85	113.53	107.66	113.22	109.69	109.91	109.58	108.73	106.08
105.44	111.35	111.78	108.05	110.07	110.7	109.49	109.9	108.29	111.22	106.74	107.31	105.35	108.11	106.62	109.44	107.16	109.33	105.03	107.65	109.13	107.29	110.6	108.99	103.83	104.91	106	107.22	109.4	108.48	107.99	103.59	108.37	106.52	109.3	106.43	109.35	106.76	110.95	107.88	107.38	107.04	111.44	111.87	107.47	108.55	107.55	107.87	108.08	105.98
99.941	102.75	98.101	99.252	101.15	101.99	99.404	97.179	100.95	100.46	101.28	100.05	97.62	101.36	99.856	100.43	99.052	101.57	97.106	98.749	98.21	100.59	101.46	101.22	98.228	101.28	97.044	99.487	96.578	101.76	100.49	97.416	99.14	103	105.08	101.52	97.496	101.19	99.411	101.83	98.623	99.669	99.101	100.8	102.78	99.225	101.32	103.16	99.068	100.36
102.28	99.715	99.993	99.144	100.37	101.48	100.33	97.942	103.43	101.58	99.349	99.74	101.37	104.26	99.513	99.424	99.593	101.81	102.77	99.134	98.348	99.946	100.7	100.58	99.075	98.653	101.93	101.46	99.891	102.18	100.24	99.591	100.29	98.587	101.08	99.527	100.1	100.4	99.907	99.744	98.513	102.72	100.68	98.013	103.59	101.55	99.507	99.924	102	99.718
106.41	101.67	105.24	104.02	106.17	101.54	106.11	104.8	105.58	106.39	102.17	105.87	106.56	107.41	104.72	104.72	103.75	108.5	100.94	106.16	102.6	107.08	105.44	103.23	102.87	102.1	106.67	105.6	100.58	105.85	109.85	105.57	103.49	107.41	107.3	106.86	103.66	106.49	105.21	105.83	104.36	104.68	107.64	107.61	108.48	103.58	101.92	105.54	104.29	104.88
106.08	104.89	108.66	104.58	106.06	106.06	103.75	106.11	103.61	106.32	104.13	105.21	104.72	107.5	106.43	107.19	107.57	105.17	106.17	105.19	106.46	105.51	104.36	104.88	103.92	105.04	109.12	105.99	103.25	105.6	106.89	102.02	103.39	107.35	107.19	108.09	104.03	104.31	106.83	104.51	105.22	108.05	106.03	105.07	108.63	105.08	104.96	104.84	109.03	105.99
96.57	97.571	97.123	93.81	99.576	101.61	98.339	96.363	99.198	97.68	99.285	97.023	100.32	101.37	93.412	97.84	98.968	97.268	97.498	98.248	99.014	98.525	99.944	98.141	96.981	98.514	100.87	96.407	98.277	97.191	97.998	98.32	97.754	97.834	95.195	97.099	98.821	95.581	96.458	97.721	97.085	96.705	97.954	97.606	98.545	96.725	99.441	98.857	97.04	97.115
107.87	105.35	108.71	107.91	108.44	105.43	107.68	108.04	106.69	107.19	105.49	106.4	107.01	103.61	107.39	105.03	109	104.63	105.64	107.3	104.81	104.81	106.84	105.93	106.05	107.91	105.96	107.46	105.48	104.96	107.99	106.48	106.35	104.13	106.77	105.65	107.87	106.52	106.46	111.12	107.4	106.46	106	106.64	108.13	107.19	107.59	108.6	104.16	104.08
104.61	105.25	104.27	103.41	105.79	105.38	106.54	106.71	106.68	106.63	105.64	105.9	104.61	111.23	108.23	106.96	108.31	106.99	105.81	107.07	105.75	104.91	107.9	104.75	109.47	106.59	107.89	107.92	105.93	105.68	106.24	105.01	108.23	106.52	99.962	106.65	107.03	110.53	107.57	104.91	108.77	107.38	104.87	107.25	106.73	106.05	103.95	103.85	105.95	108.81
106.98	109.99	108.83	106.54	105.32	107.65	106.78	106.59	106.13	107.09	105.08	104.86	105.64	109.13	106.95	106.44	105.99	105.79	107.42	107.9	107.1	105.93	102.78	105.66	104.81	106.54	105.9	103.87	107.24	105.79	108.29	107.95	106.41	109.5	106.87	107.69	106.16	105.98	109.85	106.5	107.81	101.96	104.22	108.79	106.41	104.22	106.86	105.19	111.7	106.13
111.54	108.42	107.67	105.25	107.39	109.38	107.12	105.99	106.89	109.83	107.33	106.92	107.55	108.14	104.42	106.67	109.46	107.1	106.27	106.79	107.25	108.47	110.58	107.18	108.57	109.15	106.45	108	106.91	108.07	108.8	109.52	105.83	109.9	108.04	105.41	108.8	103.69	107.7	109	106.29	109.39	109.18	107.83	109.48	107.29	108.19	107.59	107.55	107.53
106.46	104.66	104.12	108.24	106.71	106.62	103.06	104.73	107.03	106.54	103.69	105.35	105.5	106.52	104.93	109.8	105.29	105.13	102.98	104.48	109.3	105.14	107.59	104.21	104.41	106.92	105.07	103.16	108.09	106.86	106.5	106.21	105.8	108.43	109.19	109.27	107.33	108.32	106.92	109.54	104.47	104.61	106.87	104.45	103.12	104.66	104.2	101.8	104.4	108.81
103.32	105.99	105.38	108.79	108.54	104.61	104.13	106.91	104.18	109.09	104.34	107.56	106.26	103.86	103.47	107.62	104.91	108.68	107.68	103.04	104.86	107	105.96	104.99	106.23	107.67	105.84	103.33	106.8	103.12	108.58	107.09	104.64	105.41	104.66	105.28	104.27	105.02	106.91	105.01	107.7	102.56	104.16	106.66	105.49	105.8	107.04	106.92	105.1	106.48
110.96	109.13	108.68	109.85	110.78	107.85	107.34	107.48	108.78	109.28	108.78	107.04	105.04	107.28	107.11	109.24	109.48	108.13	111.4	107.87	111.13	110.22	108.71	108.24	108.69	108.97	109.72	110.17	106.95	111	107.57	108.27	107.53	109.32	111.4	109.43	107.53	107.8	104.96	108.12	105.29	108.39	107.33	108.36	108.12	109.64	110.46	102.9	106.33	107.42
102.8	102.46	102.84	102.12	102.45	104.21	101.21	100.38	101.47	101.46	101.43	97.432	105.2	101.1	101.81	97.464	100.1	103.04	101.39	100.41	101.88	100.62	103.96	95.66	103.73	101.25	101.98	100.84	100.32	101.22	102.21	97.602	100.82	97.631	102.1	97.183	101.35	101.95	98.998	99.543	99.687	99.474	98.264	101.07	99.401	101.78	100.06	100.37	101.07	100.03
101.93	100.46	100.84	101.4	99.319	103.66	100.85	101.1	99.703	98.515	101.75	101.2	105.06	98.386	101.84	99.853	102.12	102.15	100.23	101.83	100.37	98.425	102.05	101.73	99.726	103	102.33	101.35	100.67	99.918	99.962	99.979	101.43	99.93	103.81	97.341	102.05	102.22	101.63	101.82	99.487	102.35	103.4	103.09	98.115	99.63	99.772	99.125	99.571	98.732
96.427	97.445	98.961	98.986	100.69	97.725	96.239	100.49	100.79	97.903	101.13	98.158	95.842	96.675	94.958	98.339	96.848	99.055	100.68	97.666	96.178	99.746	94.989	99.01	97.612	97.117	96.712	94.787	98.915	99.86	94.642	98.549	96.073	100.99	99.412	101.35	97.084	98.35	95.096	96.803	98.892	97.753	99.625	95.544	98.287	96.79	100.24	97.46	99.897	99.52
110.49	108.35	109.72	112.03	111.86	109.91	111.88	110.86	109.5	107.65	108.19	108.47	107.1	107.87	108.15	107.67	107.56	111.94	106.11	110.3	107.2	108.89	107.02	108.09	108.3	112.82	109.49	109.65	108.4	106.8	109.51	108.08	104.78	106.53	107.17	107.27	106.32	110.82	112.27	106.8	107.38	111.49	107.33	109.13	108.3	105.92	108.59	107.95	109.6	110.56
104.83	105.55	105.53	106.06	105.9	107.42	106.22	107.66	104.74	103.64	105.52	106.31	105.36	107.17	106.81	109.05	106.85	105.25	104.74	110.04	104.22	104.05	104.67	105.12	106.8	106.83	107.44	107.12	103.64	105.5	109.78	106.63	106.49	107.22	105.97	103.76	105.13	104.69	106.08	104.75	107.9	104.44	104.29	102.89	109.12	103.49	105.66	106.71	106.74	105.19
110.44	105.76	108.36	107.15	108.51	108.31	106.96	112.13	106.48	107.7	106.97	107.92	108.96	108.47	112.04	107.43	107.21	107.09	108.84	107.9	108.39	108.01	109.72	110.02	109.2	110.77	107.62	108.65	107.44	106.97	107.68	105.83	108.07	109.67	108.29	111.09	104.52	109.53	107.82	105.96	107.48	109.96	107.16	107.24	108.75	109.39	107.06	108.46	108.98	107.83
100.5	100.77	95.891	100.66	96.329	98.684	98.389	100.25	102.99	98.207	102.75	100.75	97.963	97.359	96.479	96.237	96.462	97.965	96.653	101.07	98.516	97.391	99.029	97.164	98.61	95.174	97.108	98.753	97.089	97.585	97.631	96.434	98.427	97.663	99.036	96.91	97.69	97.578	96.441	97.848	101.83	100	96.898	101.35	98.948	100.22	96.825	97.997	97.722	99.956
106.02	107.35	105.65	105.76	104.41	104.14	107.27	103.69	105.23	106.71	104.25	103.63	105.56	106.11	106.61	102.89	106.93	104.38	105.66	105.25	105	108.31	103.94	106.11	104.73	104.26	104.66	106.02	105.38	104.06	104.77	108.35	108.24	107.34	101.63	103.78	104.62	102.07	104.75	105.08	102.08	104.83	107.74	106.6	104.41	107.67	106.68	102.97	104.5	105.6
104.03	107.96	109.7	109.66	109.46	108.09	107.16	109.63	112.96	106.23	108.65	108.87	108.85	109.31	107.03	106.72	108.83	108.67	108.14	109.61	107.54	105.34	109.2	110.96	106.55	108.43	109.61	105.94	111.92	108.94	110.46	110.53	109.83	107.93	109.6	109.7	107.1	111.39	110.09	108.18	107.29	108.1	108.52	108.4	110.02	107.28	107.7	108.3	111.12	110.38
105.21	107.29	106.83	104.57	107.35	108.23	108.66	106.19	107.02	107.77	102.17	104.72	108.4	109.02	105.97	106.45	107.2	105.11	106.55	104.48	107.28	101.63	103.35	104.83	106.87	104.14	105.29	109.97	110.62	108.31	105.69	108.07	104.35	108.24	107.18	104.67	106.83	107.54	106.08	106.24	104.56	107.26	106.56	104.28	105.5	104.46	105.06	103.32	109.57	106.63
95.253	98.895	99.781	97.493	96.977	98.931	95.625	100.14	100.15	98.925	95.354	98.763	98.663	95.618	99.351	98.749	96.626	95.786	99.25	100.12	99.637	96.165	96.106	96.704	99.803	98.673	97.733	94.436	97.259	100.91	95.555	97.823	95.684	97.881	97.078	98.348	97.8	100.87	101.34	95.62	98.134	100.26	99.242	100.21	97.781	99.044	98.26	98.812	96.733	101.05
105.15	107.3	105.71	103.42	105.91	104.93	108.13	103.82	105.92	102.12	106.34	104.68	103.81	106.07	106.62	104.63	103.19	105.23	105.47	109.81	105.75	105.89	109.33	106.25	106.17	106.63	106.85	103.69	105.67	105.29	107.48	104.48	103.94	104.71	104.16	104.13	107.47	107	103.03	106.5	105.63	105.42	103.2	104.51	107.02	106.68	105.44	105.76	107.74	104.72
107.32	109.24	109.03	111.13	109.78	106.46	109.36	105.9	105.75	106.57	111.22	108.15	107.9	109.94	109.27	106.25	107.98	107.77	109.51	107.02	109.83	108.65	108.91	104.87	109	108.05	106.21	111.21	106.56	107.2	103.7	109.5	109.51	105.89	110.51	105.36	108.61	108.08	111.89	109.93	107.42	107.99	106.29	108.49	109.85	108.37	109.8	109.29	109.56	110.61
108.06	107.2	104.26	104.76	108.52	106.22	105.34	108.31	109	108.96	108.17	106.63	106.82	108.18	109.46	111.29	105.2	109.38	109.65	105.79	107.66	106.53	104.57	108.25	109.61	107.03	109.16	108.3	103.99	109.47	107.42	107.06	106.18	108.28	105.56	104.05	109.44	106.59	107.76	107.26	109.06	104.86	110.61	108.24	108.95	104.65	107.14	106.17	107.9	103.34
109.99	110.72	111.47	109.25	108.63	110.21	108.81	112.77	113.47	111.33	109.44	110.21	110.73	108.38	109.05	110.73	110.64	112.42	108.61	106.77	110.44	111.74	108.74	108.81	109.95	109.68	109.39	111.96	108.47	108.34	113.92	113.71	112.45	108.61	112.97	110.13	110.95	112.05	110.97	110.1	109.52	110.23	110.1	107.44	111.88	110.01	108.26	112.22	108.83	108.19
105.82	103.53	105.38	104	106.81	106.47	110.75	104.11	105.31	102.41	109	105.18	110.24	106.55	105.05	104.12	105.98	103.11	107.57	106.08	107.67	105.78	103.46	108.02	107.35	105.4	108.97	105.39	101.9	106.74	105.4	104.28	106.91	105.95	107.58	106.79	104.72	106.45	104.43	104.8	104.71	106.94	105.78	103.49	104.49	109.34	104.59	106.07	105.48	107.35
111.91	112.58	112.15	113.11	109.82	109.29	105.52	112.09	112.34	109.83	109.52	107.42	108.54	110.47	108.71	110.11	111.68	111.06	108.21	110.77	109.23	110.85	115.36	109.74	106.44	110.6	111.09	111.85	110.51	110.41	110.99	110.33	108.11	109.53	111.43	109.82	108.96	111.64	108.83	111.33	112.63	108.45	112.11	111.65	110.03	109.13	107.51	109.37	109.44	108.15
104.73	106.79	107.2	109.22	105.08	106.8	108.76	105.04	107.64	107.7	104.11	107.78	107.04	105.11	105.61	109.1	105.73	108.64	108	106.98	106.05	107	105.54	108.01	108.98	107.24	107.34	108.1	104.61	106.58	109.8	108.72	104.79	106.7	106.25	104.17	103.11	104.43	104.68	106.14	106.64	108.07	109.66	108.07	106.38	107.01	106.03	107.91	106.59	107.54
100.28	98.013	98.697	99.683	98.648	99.928	97.208	95.869	98.188	98.102	99.424	100.66	95.627	96.17	97.69	98.703	96.539	98.904	96.878	99.128	97.996	98.333	97.93	100.18	100.66	98.152	98.075	97.703	98.665	99.649	97.355	96.929	97.41	98.096	95.719	97.193	100.24	97.231	99.102	96.713	95.966	98.029	100.84	100.55	97.79	95.933	98.74	98.503	95.928	94.2
109.28	103.25	105.6	106.38	104.95	106.2	104.33	105.45	106.89	105.26	107.53	107.54	105.63	105.78	104.47	106.69	105.6	107.29	105.11	105.36	107.15	102.72	106.45	106.26	106.71	105.72	108.93	103.05	104.27	104.02	104.43	104.9	106.79	105.66	106.28	105.6	106.82	105.34	107.14	105.74	106.67	106.34	107.04	106.7	104.91	108.28	106.16	105.08	103.1	102.98
107.66	109.32	109.81	108.85	107.64	106.43	111.49	106.4	108.37	108.4	110.46	107.39	106.47	109.37	110.38	105.58	107.06	108.19	105.46	109.26	107.33	106.33	108.85	110.28	104.68	108.97	107.79	104.67	109.02	109.79	107.8	108.93	106.45	103.41	107.06	108.79	110.76	106.71	109.3	108.75	106.18	106.38	106.91	105.25	106.92	104.14	105.99	104.33	107.67	106.67
105.19	107.74	106.67	106.95	105.84	106.08	106.9	107.17	103.56	108.28	107.41	104.46	104.34	106.94	110.22	107.47	107.09	107.61	106.22	108.91	104.89	104.79	106.91	108.98	108.45	104.8	103.51	107.49	105.01	107.28	104.07	111.16	105.38	103.69	107.79	109.08	105.87	102.87	108.71	110.08	105.48	106.35	103.84	105.15	103.85	108.33	103.01	102.99	107.44	107.62
111.58	106.56	108.47	110.57	107.23	109.98	106.38	108.51	108.65	107.96	112.1	108.4	106.75	107.55	110.68	109.07	107.96	107.92	106.99	108.46	105.26	109.93	108.72	108.86	108.94	108.73	108.93	112.12	107.18	107.29	109.07	108.29	108.44	113.74	109.11	107.42	111.89	107.67	108.36	104.94	106.5	110.06	107.66	106.86	105.92	108.7	109.52	104.94	105.9	105.16
106.75	106.1	107.85	105.92	107.64	106.26	104.84	104.14	108.83	105.71	105.85	104.89	104.65	106.95	106.79	100.81	106.49	106.72	107.98	108.4	105.88	105.93	104.37	105.44	107.15	109.03	104.96	106.3	106.52	109.49	105.67	106.33	106.66	104.34	107.27	107.02	104.85	105.51	106.75	105.51	106.21	106.37	104.9	103.27	103.57	104.75	107.58	106.6	106.85	107.29
105.07	106.99	107.59	108.38	110.66	106.81	106.73	106.93	105.21	106.71	105.84	104.38	103.6	106.13	105.62	105.91	105.55	105.81	104.5	105.25	108.19	102.28	107.78	106	108.34	106.84	102.75	102.04	107.86	106.26	103.7	107.24	106.8	107.12	106.88	107.87	104.91	106.24	107.4	106.77	104.75	106.97	108.06	108.92	107.34	106.48	104.37	105.68	109.54	104.77
106.92	105.59	105.71	107.39	109.83	105.2	106.64	106.58	107.84	105.06	106.96	108.28	105.34	106.28	105.11	106.61	106.45	106.8	106.57	107.02	106.36	105.49	105.05	106.1	108.5	107.02	104.2	106.39	108.08	108.83	106.02	107.25	107.34	104.47	106.26	104.94	105.27	106.12	105.91	103.44	103.95	106.1	105.29	106.54	105.36	105.74	108.32	107.47	110.09	102.67
103.7	104.6	108.29	105.17	105.52	105.66	104.82	105.9	105.06	104.31	105.69	107.15	106.6	105.85	108.21	104.77	106.89	107.94	104.79	104.43	103.71	104.36	104.41	106.14	106	107.02	105.13	106.04	106.32	106.32	104.37	104.44	106.98	103.44	108.03	103.7	104.03	104.07	103.55	107.19	104.1	106.19	106.14	106.82	104.57	104.79	107.77	103.72	107.01	104.94
104.1	104.06	104.83	105.58	106.72	109.36	108.28	106.27	106.18	105.28	105.83	103.12	107.42	106.5	106.12	107.65	100.41	107.14	107.95	106.38	105.62	107	106.52	104.61	104.97	104.46	105.71	104.41	106.43	104.92	107.43	104.16	109.66	104.74	100.26	103.5	105.12	105.02	107.51	104.3	109.35	106.08	105.15	106.4	104.59	107.21	105.21	102.76	104.98	104.39
105.51	101.47	106.32	108.74	103.28	104.28	106.7	104.89	103.58	103.19	107.25	111.56	105.54	106.59	105.78	108.85	103.29	102.95	106.05	105.17	105.78	104.32	107.27	103.95	102.64	106.83	105.61	109.57	105.57	106.68	106.29	105.38	105.68	105.67	105.58	105.91	106.85	106.87	108.02	103.19	102.6	107.05	104.71	107.38	108.1	105.75	104.26	107.42	104.56	103.13
108.3	107.3	109.94	106.12	109.06	104.62	109.23	108.06	107.15	111.48	104.51	104.23	107.82	107.64	106.29	105.4	105.7	107.51	106.87	108.53	105	105.91	105.71	106.82	104.89	108.16	106.07	105.95	105.45	106.49	108.63	108.4	109.9	109.1	105.81	110.71	105.64	106.91	106.42	107.82	109.07	105.09	105.14	107.47	106.71	106.66	106.04	106.37	104.91	108.92
112.11	107.35	107.13	105.91	106.65	107.28	110.12	105.85	108.69	107.5	103.36	106.49	107.34	108.18	107.74	106.51	105.95	107.72	107.86	107.9	104.54	104.67	107.56	106.65	105.92	108.11	111.16	110.64	109.79	106.57	109.12	107.94	106.45	105.9	107.61	105.83	102.44	106.88	104.48	103.98	104.42	110.48	105.17	109.38	107.69	105.92	110.04	105.83	106.68	102.6
106.96	107.85	105.48	105.79	107.6	105.06	100.44	107.32	104.88	105.1	106.11	104.68	108.56	107.67	103.76	106.23	105.75	105.48	108.93	104.65	105.72	107.35	104.84	102.51	108.17	100.46	108.14	105.58	106.24	103.65	105.93	105.07	103.14	105.91	103.95	105.37	103.46	104.62	104.03	103.92	105.66	105.3	103.33	106.12	104.58	103.62	104.22	107.44	105.22	104.84
102.99	100.09	97.803	101.59	98.948	103.2	100.32	98.153	101.05	99.187	98.29	100.6	100.57	100.95	101.32	98.964	101.69	98.689	98.712	100.88	96.744	103.37	97.719	99.852	100.14	101.31	99.633	101.62	101.02	101.25	98.08	97.299	100.39	100.74	99.791	101.18	97.713	102.14	100.27	100.22	99.299	103.25	98.098	97.184	99.936	99.073	98.976	101.14	103.45	99.689
106.47	105.31	105.14	104.78	104.43	104.79	105.51	103.2	104.85	104.59	104.78	106.85	103.66	108.1	107.96	107.58	105.11	106.13	104.82	106.49	100.87	105.02	105.12	105.38	106.66	102.7	107.93	106.99	106.12	107.57	105.51	105.73	105.87	106.25	107.72	107.56	105.02	107.21	106.53	102.61	105.71	105.47	106.23	106.79	106.32	107.8	105.97	102.82	104.54	104.03
104.81	109.11	108.24	105.29	106.77	107.67	102.86	106.59	108.31	103.26	105.91	106.61	104.71	105.6	102.7	108.23	105.74	104.98	100.34	104.04	107.04	106.7	105.43	103.62	106.2	105.96	104.62	106.34	107.03	108.29	105.11	110.12	104.12	107.16	105.85	107.6	105.18	105.18	102.78	105.45	106.97	104.71	106.23	106.49	106.91	109.79	110.61	108.5	109.86	106.03
108.92	107.87	108.24	108.97	109.76	111.62	111.79	111.69	111.31	109.62	111.55	109.54	109.44	108.87	108.54	110.85	110.69	112.11	109.16	109.8	108.87	109.49	111.49	110.03	109.4	111.38	108.88	111.01	111.35	113.36	106.97	111.89	109.44	110.45	109.03	111.06	108.03	112.15	110.74	110.21	109.41	113.29	113.8	111.17	109.78	108.08	109.62	110.21	112.18	110.06
97.411	96.445	102.17	97.483	96.347	95.814	98.152	99.718	98.115	100.6	96.575	95.519	95.231	98.788	98.768	98.895	99.376	98.316	95.98	96.376	99.801	98.616	98.473	99.199	98.784	99.263	99.308	95.565	98.79	99.941	97.253	97.9	98.526	97.312	100.44	99.87	98.57	98.035	97.51	97.987	97.196	99.808	99.654	96.315	96.776	96.801	98.936	98.415	97.276	98.326
104.31	104.85	105.23	106.08	107.15	107.23	107.95	105.78	104.43	104.92	104.33	103.79	104.82	105.07	107.5	103.29	106.6	105.61	105.74	104.59	107.59	106.22	103.48	106.23	102.74	106.19	104.19	105.78	105.12	107.39	105.48	109.04	105.94	108.53	108.74	104.68	104.7	108.64	104.64	105.05	107.16	103.8	103.07	104.82	104.45	105.97	107.2	108.47	106.18	107.72
97.769	98.346	98.692	100.93	98.773	99.497	99.624	96.187	99.687	97.21	95.722	100.93	99.974	100.07	98.268	97.225	99.827	97.272	94.348	96.446	97.521	98.335	98.275	100.4	98.287	99.861	100.22	102.52	99.554	95.307	101.12	97.159	98.179	99.494	100.4	101.98	97.295	99.668	98.48	98.333	97.203	100.83	99.735	96.464	98.125	98.584	97.635	99.302	100.3	102.08
106.57	107.48	108.93	108.68	107.23	109.82	105.53	106.43	108.94	108.12	106.44	108.48	110.45	107.64	109.17	109.12	105.64	109.6	108.17	105.7	109.24	106.9	109.24	107.96	107.54	106.87	106.22	107.48	108.36	110.96	106.56	107.1	105.88	110.16	104.88	105.66	105.48	108.79	107.53	106.01	103.81	111.23	109.07	103.85	109.67	107.12	108.59	109.08	108.4	105.26
106.39	108.74	105.25	107.5	108.92	107.87	106.51	108.33	106.85	106.83	105.34	111.25	108.43	107.28	108.46	109.91	109.01	106.19	107.06	105.21	106.84	111.55	108.22	108.8	107.5	110.32	108.71	108.63	108.02	107.85	108.98	108.13	105.6	110.56	111	107.47	108.89	107.48	107.43	109.54	105.14	106.53	108.91	105.43	102.59	108.25	110.98	108.11	110.64	109.87
108.86	108.05	107.9	111.53	108.96	104.88	109.85	108.76	108.83	106.06	108.73	109.85	106.69	107.76	109.85	108.87	106.41	103.25	106.25	108.02	107.01	106.84	108.87	107.12	107.72	111.13	105.94	109.63	108.37	106.15	108.31	108.93	107.23	107.24	106.71	105.94	110.78	108.92	108.38	109.79	105.38	110.95	105.36	108.64	107.32	107.03	108.07	107.6	107.46	107.34
110	107.11	109.38	108.88	106.01	107.28	107.71	107.8	108.02	107.56	110	109.27	102.36	106.2	110.19	107.95	107.89	107.65	107.67	109.1	109.27	109.04	108.35	109.21	106.93	108.24	108.55	108.36	109.8	107.87	105.96	110.07	106.02	108.28	110.01	106.22	106.14	105.77	106.34	112.83	107.34	105.2	108.12	107.47	107.98	110.89	106.9	104.07	108.29	109.91
99.818	98.603	96.336	95.765	98.154	101.15	101.1	98.138	96.869	96.622	99.25	98.493	96.418	98.526	99.771	97.679	98.605	98.152	99.866	96.064	99.398	98.474	99.627	95.831	96.853	98.457	94.995	99.163	94.754	95.82	98.817	101.42	95.259	100.28	99.887	97.287	94.645	97.863	97.02	98.658	98.563	98.951	95.289	95.457	94.909	98.898	95.535	100.84	98.512	96.394
99.927	100.66	96.168	102.05	99.9	100.26	101.26	99.49	101.22	103.57	95.746	105.57	101.56	99.77	101.05	99.669	99.227	99.864	102.56	99.482	98.472	103.25	98.526	99.123	99.191	100.49	99.044	101.68	101.92	103.02	99.133	98.741	97.434	98.346	99.386	99.932	98.968	97.536	100.85	101.8	100.25	101.71	100.92	101.87	97.783	102.28	100.64	99.827	99.713	99.168
110.3	109.33	106.17	108.52	106.87	106.85	110.34	104.95	105.7	110.88	110.85	109.05	107.53	108.75	106.82	109.12	107.13	107.18	107.99	107.68	104.92	108.39	108.99	106.27	108.18	108.31	108	103.91	109.55	109.51	109.69	107.47	107.76	106.86	108.29	105.35	108.48	112.23	108.52	109.73	108.55	108.3	110.08	106.31	108.26	104.73	110.36	107.17	112.9	107.21
106.16	104.64	105.04	105.39	106.01	103.65	103.23	105.8	106.48	107.32	105.14	104.7	103.98	105.27	106.35	105.47	106.52	105.24	105.02	105.06	107.89	107.36	105.88	105.28	105.48	104.81	104.26	106.02	102.17	104.34	105.46	104.83	107.13	106.52	105.17	106.3	103.69	105.59	110.42	104.99	107.2	103.37	104.57	106.01	106.32	103.3	104.85	106.92	102.9	105.24
107.22	106.55	101.87	107.62	102.17	103.38	108.08	102.51	102.29	104.66	105.85	103.7	105.04	105.24	108.08	101.95	105.89	102.51	104.22	110.17	107.47	104.14	102.88	103.66	108.96	105.39	106.17	106.79	108.19	107.36	106	104.68	105.42	105.44	105.72	105.99	106.55	106.74	102.08	105.26	106.11	107.78	107.21	106.53	103.43	105.95	105.21	106.21	104.93	107.21
103.11	108.77	106.75	106.3	103.56	105.27	103.56	108.57	103.95	103.72	105.13	105.88	105.55	107.09	109.27	107.12	107.07	106.52	102.05	104.34	105.19	107.88	104.81	105.16	105.96	105.21	104.92	107.92	106.89	106.06	106.67	104.6	108.53	104.9	106.37	104.91	108.04	104.27	107.77	105.75	105.77	106.58	103.22	107.15	105.21	104.58	104.36	106.19	104.74	105.42
106.24	107.4	105.34	106.48	105.8	107.26	105.62	106.29	106.3	104.44	107.19	103.68	106.62	106.76	108.15	102.16	106.56	106.73	107.22	106.5	106.85	106.34	102.37	104.03	104.69	105.82	106.53	104.57	107.01	107.47	105.86	102.35	105.02	104.91	106.76	104.22	106.22	106.53	109.34	104.12	107.23	104.29	108.88	107.93	103.91	104.21	103.71	107.23	104.97	106.39
106.24	108.56	106.14	106.39	104.94	106.68	109.35	104.63	106.89	104.5	103.44	101.5	107.38	106.09	105.84	105.26	107.39	105.97	104.13	107.88	106.09	104.19	105.95	105.11	110.13	107.35	106.71	104.07	101.6	103.96	105.15	108.2	101.84	103.47	105.12	105.08	105.94	105.36	106.08	106.14	107.35	104.45	108.01	109.27	105.6	104.36	107.65	106.86	107.86	104.37
105.6	107.15	110.02	108.1	108.55	107.47	105.83	105.99	108.16	109.49	107.96	109.02	110.75	107.01	107.69	108.74	108.56	107.14	107.03	108.95	106.92	106.43	110.48	110.78	107.36	107.77	105.94	114.3	107.51	106.47	107.45	110.06	110.02	107.46	106.94	105.03	106.59	105.86	109.4	109.53	106.87	105.83	106.94	105.55	107.83	110.12	106.85	106.02	104.31	110.5
99.311	95.922	96.924	101.77	100.18	98.363	96.643	96.679	97.495	94.594	97.221	100.14	98.405	95.54	96.693	96.494	99.076	97.142	95.268	97.761	96.837	99.958	97.723	98.481	97.575	99.177	100.41	99.362	94.779	98.682	97.229	99.481	101.11	96.42	98.942	98.495	97.19	98.375	96.632	98.568	99.522	98.367	97.312	96.931	98.002	96.993	100.04	97.998	98.272	98.774
108.72	104	107.57	110.69	105.14	105.75	103.72	107.58	108.32	107.3	106.3	107.47	106.77	105.93	105.77	106.09	105.26	107.76	107.18	106.37	106.87	107.18	107.15	107.35	106.55	108.23	108.9	107.64	105.76	106.11	106.2	106.67	104.08	110.48	104.93	108.07	108.33	106.55	106.24	105.21	108.53	107.22	105.92	106.28	108.85	107	107.26	102.06	102.42	107.74
106.86	105.48	105.96	104.81	108.12	105.07	108.79	106.92	104.26	104.59	104.01	106.88	107.48	104.81	106.56	104.4	108.98	103.52	105.24	106.51	106.27	104.95	107.65	106.45	106.53	106.44	105.02	104.2	105.79	105.45	105.7	106.26	106.03	106.16	103.6	105.21	105.22	104.83	103.76	109.92	106.15	103.93	105.92	104.51	104.19	104.79	108.63	103.92	105.64	107.09
99.875	95.814	94.755	98.069	96.163	98.458	97.638	98.566	94.974	97.567	97.806	101.86	96.36	97	98.005	100.48	97.7	100.04	98.585	100.95	97.313	96.8	97.634	96.773	99.135	97.322	101.05	101.13	98.448	96.646	97.281	99.07	103.59	100.83	94.139	96.652	97.098	96.884	98.572	95.778	101.94	99.863	99.726	99.871	98.757	96.23	97.794	100.98	95.911	96.724
106.49	106.1	103.92	105.87	105.4	108.41	106.19	106.95	104.38	107.16	102.26	105.27	106.34	107.97	106.61	108.8	105.56	106.91	106.84	108.04	107.21	100.99	104.81	106.03	106.36	103.86	106.41	107.15	107	107.77	107.08	104.89	104.08	107.61	106.28	105.99	105.28	107.29	106.92	107.22	101.62	103.84	109.39	106.54	106.33	104.95	105.91	105.79	106.41	106.91
107.87	105.19	105.69	106.27	105.35	102.54	103.83	105.9	107.6	102.8	107.15	104.93	104.58	106.3	103.87	104.86	105.8	106.95	105.53	108.23	106.51	105.39	105.22	106.16	107.89	105.65	105.64	107.52	105.85	105.75	103.6	105.96	106.77	104.77	106.86	103.97	107.46	105.53	106.34	105.6	106.88	103.1	103.84	106.34	102.38	103.1	105.52	106.18	106.52	105.32
108.67	104.36	109.31	111.29	105.93	107.86	107.72	108.54	108.42	107.59	108.54	107.9	107.79	108.98	108.18	109.49	107.1	107.54	107.28	105.7	109.08	108.2	107.87	105.39	109.93	110.05	107.76	111.44	104.68	109.51	106.06	107.96	108.6	108.25	107.61	107.64	107.94	110.43	108.28	105.25	110.44	110.62	108.35	107.23	106.81	107.69	106.33	108.76	111.84	108.95
100.07	100.15	98.695	98.503	96.234	97.171	98.921	97.502	97.414	102.65	99.373	98.91	97.635	94.587	98.13	99.098	97.85	99.58	96.455	101.19	99.875	100.3	99.342	98.558	96.356	95.92	97.13	98.728	97.512	98.847	100.17	97.06	96.269	96.408	96.632	100.64	101.06	101.99	97.76	101.64	96.455	98.261	97.311	96.68	99.464	101	99.372	98.223	98.454	98.436
100.68	105.39	101.18	101.23	102.41	105.37	102.77	101.66	101.55	100.56	103.69	102.01	100.93	102.25	101.44	101.82	100.08	100.99	104.71	104.78	100.7	103.17	103.48	100.17	101.54	103.72	101.61	103.9	102.9	102.97	101.48	102.08	102.68	103.47	102.13	100.94	103.12	98.115	104.72	105.36	104.45	105.91	103.26	103.53	101.14	102.69	104.64	104.35	104.08	101.34
108.52	106.06	107.01	109.17	106.13	107.09	109.18	107.5	108	108.25	106.67	108.14	105.57	105.14	106.03	105.66	105.91	107.13	104.43	108.57	108.08	109.26	106.25	103.83	107.98	102.71	103.15	106.69	104.44	106.17	106.78	105.19	107.8	106.22	107.59	106.17	105.08	108.4	105.99	109.11	106.43	109.16	106.19	106.62	105.92	104.15	107.3	105.48	104.32	106.66
107.61	109.61	108.13	109	109.04	107.18	108.25	110.44	109.4	106.01	108.07	107.74	104.69	108.51	108.15	111.44	110.07	111.78	108.36	109.08	110.31	106.67	108.65	106.64	108.78	108.51	108.58	108.67	107.78	108.22	107.82	108.21	109.34	108.07	105.79	111.13	108.78	109.43	107.57	106.47	105.61	105.3	107.95	111.49	108.08	109.5	107.43	107.69	110.3	109.28
105.59	105.85	107.93	107.11	106.13	104.45	106.62	106.97	105.91	105.47	106.52	106.09	105.02	104.31	108.71	106.56	106.46	108.33	105.66	105.32	105.79	104.58	103.32	106.09	104.61	104.95	104.14	107.49	105.91	104.48	105.29	103.65	105.02	108.2	104.6	106.32	104.9	104.88	106.17	107.15	104.6	104.22	104.08	105.24	103.51	104.14	108.33	105.63	105.87	106.58
98.13	97.559	94.561	99.006	98.79	98.133	94.261	97.521	98.151	98.557	95.569	100	99.369	98.155	98.734	96.977	98.041	96.642	96.478	97.524	97.775	98.402	97.796	99.105	98.486	97.709	96.945	96.151	98.236	98.564	97.86	94.212	95.437	98.855	96.916	95.361	95.756	98.238	99.184	99.429	98.584	97.764	100.78	97.094	100.89	96.852	98.903	95.198	96.203	98.557
96.947	95.754	98.244	96.529	95.307	97.416	100.71	95.459	99.078	98.515	99.414	97.03	95.819	96.523	96	97.649	95.146	98.072	98.539	98.758	97.512	95.152	98.653	99.39	94.712	97.528	99.852	97.928	98.169	100.45	99.154	98.348	94.463	97.963	100.32	99.414	95.861	97.074	95.744	99.277	97.251	99.415	98.137	95.664	98.714	94.118	100.59	97.045	98.219	98.497
95.606	98.935	95.707	98.916	96.815	99.862	101.01	99.562	99.025	101.87	99.112	99.481	97.065	97.707	96.921	97.252	99.976	100.17	97.571	102.02	96.786	97.675	97.672	100.38	101.87	101.25	99.707	100.69	97.556	99.698	99.794	96.005	102.82	101.06	99.323	98.638	97.585	97.193	97.832	97.519	99.772	95.611	102.73	100.39	97.285	100.94	99.761	96.923	101.65	96.654
109.59	106.43	112.3	106.81	106.04	107.6	108.85	108.75	108.06	110.29	109.4	107.45	107.29	108.39	107.6	109.15	108.09	107.17	108.56	107.12	109.05	105.94	108.16	108.29	108.23	105.62	109.29	108.36	109.95	109.02	108.24	105.01	106.81	110.46	108.13	109.24	106.61	105	105.89	109.29	107.98	108.71	105.55	107.74	105.65	107.34	107.04	106.74	107.44	108.55
106.25	104.36	106.46	107.01	105.95	107.58	106.09	106.06	106.93	105.49	103.63	108.17	106.86	108.74	106.33	103.94	106.29	108.2	105.52	108.4	105.74	103.04	107.4	108.84	103.23	106.43	104.83	106.52	108.15	106.57	104.8	106.51	108.39	105.66	106.4	108.24	107.65	107.54	108.28	106.56	106.15	104.72	104.85	106.28	105.86	108.04	106.74	108.01	107.01	103.66
105.74	109.13	110	110.54	107.12	105.84	106.37	105.53	109.25	110.23	110.25	109.69	110.81	105.6	105.57	113.04	106.01	106.45	110.86	108.47	106.36	108.49	111.51	109.82	109.28	108.9	108.44	109.81	112.17	110.25	106.16	107.23	107.65	108.91	110.63	108.92	105.75	109.06	106.91	109.32	109.45	106	109.08	109.91	109.09	107.62	109.3	111.64	109.04	105.61
100.34	97.743	101.03	98.877	97.281	96.317	98.418	98.38	96.901	98.536	97.365	95.974	98.934	96.499	99.056	96.282	95.433	95.987	97.544	98.993	95.468	95.93	98.455	98.751	98.257	95.834	96.771	96.13	100.18	98.349	98.795	96.673	98.808	97.018	96.952	97.414	96.774	97.049	98.548	99.367	101.97	98.479	98.218	96.001	99.94	98.181	97.509	98.948	99.147	99.858
99.516	102.6	102.37	97.507	98.819	102.03	98.193	99.693	101.25	97.823	98.585	99.466	101.04	99.92	98.453	100.32	100.01	102.36	100.05	100.63	97.224	99.198	98.456	96.254	101.16	99.49	100.92	97.887	101.22	96.837	96.335	104.01	98.619	99.728	100.38	100.89	99.925	97.808	101.08	99.636	99.325	95.86	100.62	98.526	98.874	99.368	98.077	96.204	99.175	98.808
101.57	100.57	99.994	103.61	96.72	100.76	100.09	98.418	103.4	99.225	100.77	101.24	98.301	100.28	101.51	102.75	98.888	99.172	99.735	101.63	98.3	101.03	99.305	102.1	100.32	100.09	101.07	97.658	101.83	100.16	100.44	101.68	99.425	101.19	101.19	99.956	96.614	98.11	99.915	100.06	102.36	102.22	102.47	101.02	99.364	95.154	96.663	99.995	101.24	99.917
106.72	107.56	107.23	106.75	105.62	107.24	105.8	108.49	106.24	107.12	109.59	108.82	109.4	109.32	108.6	106.52	109.06	107.04	107.19	108.1	108.61	108.23	109.02	105.72	108.62	109	107.7	107.96	107.23	105.81	110.62	109.18	108.61	107.9	107.41	106.66	107.39	108.18	109.04	105.8	108.37	109.23	111.47	107.77	104.86	109.7	106.59	109.22	108.12	107.04
101.05	99.658	96.095	97.244	99.154	98.786	99.167	96.286	98.759	98.513	99.365	98.319	98.663	99.871	95.308	97.187	97.446	98.373	98.295	98.167	97.916	98.551	96.745	98.043	98.028	99.643	98.197	97.623	102.4	98.608	98.206	93.54	99.048	95.546	98.051	99.234	98.776	99.505	97.456	97.033	97.111	99.358	96.578	97.051	97.101	97.746	99.108	97.463	95.415	97.129
98.06	94.843	97.84	97.424	95.133	96.072	97.683	96.944	97.432	97.011	97.522	97.325	101.02	98.326	98.747	101.31	100.9	96.68	96.276	96.01	98.735	94.263	94.894	99.052	99.712	97.781	97.714	98.658	96.235	96.795	99.189	98.23	97.705	98.656	97.675	98.197	97.313	99.653	96.337	96.764	96.88	100.05	100.35	98.019	98.048	99.1	100.39	99.832	98.881	97.369
113.81	108.64	110.37	109.63	107.86	110.25	111.75	110.7	109.43	108.74	109.31	109.58	110.3	111.61	111.42	110.52	108.57	109.9	109.82	109.07	107.46	109.68	112.94	108.97	111.66	109.35	111.87	111.12	110.83	109.13	109.39	109.55	109.4	109.78	110.62	110.57	110.2	110.65	109.31	113.15	110.12	111.74	109.62	110.73	108.04	107.97	110.76	110.32	110.35	108.62
97.352	100.67	97.76	99.482	103.03	101.33	100.36	100.83	98.706	100.62	102.54	104.94	101.81	98.9	99.749	100.63	101.44	101.99	98.865	99.147	100.89	100.51	104.07	99.303	98.633	99.81	100.53	98.101	102.28	99.554	102.55	101.07	100.53	100.18	102.29	102.16	98.411	97.622	102.34	99.393	101.76	98.167	98.142	103.08	102.55	97.914	102.9	103.59	98.485	103.32
104.8	103.58	103.77	107.52	105.57	105.9	104.62	106.26	104.79	105.01	104.49	104.11	103.3	105.44	106.7	104.15	104.93	101.87	103.24	103.47	105.82	105.31	107.85	107.26	107.77	106.48	107.3	103.59	102.66	108.31	108.09	107.1	106.41	102.95	105.88	107.41	103.02	108.95	107.46	110.76	103.94	101.64	104.82	104.3	104.6	105.04	109.79	108.47	106.36	105.6
106.9	109.52	108.17	108.46	108.67	108.54	110.27	110.54	112.47	108.73	109.49	111.18	109.06	108.54	108.33	109.23	111.12	107.46	107.99	108.65	109.35	107.01	104.74	107.7	109.51	104.27	108.51	108.22	109.18	112.69	107.24	108.81	105.08	107.84	107.11	110.07	111.17	110.43	107.64	108.64	107.92	107.84	106.04	108.31	111.74	108.43	110.81	109.85	108.46	109.57
106.76	103.2	107.1	103.85	106.76	105.99	104.46	105.14	108.28	105.94	110.03	105.84	105.41	104.33	109.73	104.22	107.97	107.48	106.07	106.21	107.26	103.93	105.94	101.67	107.22	106.7	103.81	106.77	103.52	105.34	106.27	107.35	104.25	109.96	107.77	103.29	106.46	105.72	100.97	107.73	106.93	105.48	106.34	103.94	106.29	107.3	107.55	105.14	104.58	104.45
109.81	109.87	109.98	110.6	109.26	105.25	107.84	110.3	110.9	111.22	106.31	107.84	110.75	105.69	109.07	110.97	106.94	111.32	108.19	107.58	109.95	109.54	106.5	106.85	108.11	110.03	107.98	107.01	109.63	107.93	108.49	106.19	108.83	108.59	108.17	105.07	108.29	107.79	110.16	110.16	111.83	110.77	108.51	108.78	109.24	108.25	108.08	109.03	112.53	105.97
107.13	107.9	109.34	109.82	109.03	108.25	109.08	109.06	109.08	111.34	107.88	109.85	107.89	107.87	109.11	109.31	106.93	110.47	107.84	106.25	108.37	106.53	108.91	108.77	104.91	108.86	108.57	107.36	110.39	108.13	107.8	108.99	109.25	112.39	109.16	106.69	114.66	105.7	107.81	109.36	110.79	107.1	107.77	108.18	108.27	108.05	106.19	107.78	107.98	108.58
109.58	109.63	106.24	110.56	106.74	106.07	107.45	108.3	106.85	105.62	106.95	106.42	105.73	107.42	109.08	106.86	109.29	106.57	106.13	109.55	106.21	106.35	106.41	109.15	106.46	107.42	108.76	109.27	109.34	110.05	107.52	110.61	106.39	106.98	106.65	109.28	108.99	109.09	107.03	107.7	105.13	107.11	106.82	106.41	108.27	110.06	110.95	106.04	107.88	106.55
110.31	108.85	109.52	107.32	109.57	106.9	109.9	110.99	109.31	107.07	107.89	108.88	109.08	108.23	108.19	106.22	110.09	105.75	107.66	110.15	111.09	108.33	111.37	109.25	109.06	110.29	107.12	107.15	108.55	108.64	108.6	108.61	109.28	107.81	109.74	107.73	108.59	107.71	107.22	110.63	110.17	108	107	107.74	108.3	110.92	109	109.82	108.38	111.31
99.489	102.35	103.79	103.88	101.67	103.54	104.12	101.68	101.07	103.91	103.18	101.87	104.85	106.39	104.14	103.42	104.94	101.53	101.77	105.33	101.66	102.54	103.05	104.39	101.34	98.144	103.61	102.99	103.93	104.23	103.24	105.56	103.71	100.72	103.82	103.39	103.45	105.41	98.999	100.29	104.69	101.81	107.28	101.99	102.43	99.938	105.15	102.8	101.16	106.27
108.56	108.99	109.23	109.34	105.84	110.86	110.69	108.6	105.39	106.51	110.04	110.22	112.8	106.82	107.08	106.07	109.18	109.07	109.51	109.19	107.82	106.93	107.08	107.78	105.51	107.62	107.73	107.64	108.83	107.15	107.67	110.9	107.5	108.57	106.93	108.04	108.79	106.08	106.61	109.45	106.93	107.19	110.58	107.87	110.18	108.19	105.38	106.32	108.43	106.66
97.441	99.397	98.436	100.6	100.83	100.81	99.027	101.52	102.37	102.71	101.68	100.54	102.12	99.267	102.26	103.3	100.55	99.562	100.04	99.53	101.88	100.51	104.76	99.73	101.91	100.36	101.67	100.83	101.46	103.68	102.75	102.04	102.07	97.584	100.12	103.55	100.59	100.68	99.047	100.52	98.157	98.694	99.827	99.712	99.881	99.875	103.86	100.74	103.83	102.25
102.56	106.14	106.64	106.95	106.17	102.63	106.42	106.11	105.66	101.62	103.5	105.02	106.01	102.67	106.79	104.17	106.04	107.99	106.08	105.23	106.04	104.13	105.35	102.44	103.43	107.86	106.8	106.01	108.83	104.88	105.08	105.24	104.07	105.98	105.95	110.11	107.89	106.47	107.52	107.49	105.54	106.7	105.55	104.51	105.15	105.36	101.65	105.86	105.92	103.42
96.425	96.02	97.448	97.626	101.98	95.744	97.836	96.431	98.582	98.81	97.639	95.896	94.219	100.35	98.707	98.818	96.33	96.951	98.169	100.13	100.59	99.043	97.112	96.889	97.054	98.097	96.648	98.371	97.371	99.954	101.65	99.642	98.378	96.235	100.28	94.721	98.763	99.089	100.64	95.775	96.588	95.834	98.369	96.693	99.907	97.106	100.26	101.52	99.969	102.15
108.8	110.09	106.01	107.58	110.63	109.87	106.98	107.29	106.61	104.58	109.71	108.16	106.1	106.65	108.12	107.42	108.39	107.21	109.1	109.73	105.51	105.99	107.7	110.2	107.95	107.5	108.53	104.77	109.03	109.36	109.41	105.5	106.74	107.06	107.39	109.18	103.92	109.78	107.99	107.75	107.56	103.8	105.82	109.52	107.36	106.98	105.56	108.87	106.71	108.91
99.053	102.01	100.62	100.7	98.127	101.8	98.46	101.09	101.84	97.394	100.93	99.594	98.262	101.52	100.77	99.612	100.53	102.31	102.04	99.139	100.05	98.527	98.642	99.633	100.58	99.322	102.46	100.64	102.2	100.4	100.15	101.54	102.38	99.106	96.338	101.37	98.701	99.513	102	102.52	99.533	97.747	104.21	99.034	102.42	100.75	102.99	101.27	97.196	102.73
97.219	99.446	98.839	97.437	97.617	96.385	97.09	99.822	97.876	96.102	99.712	95.439	102.13	97.989	100.7	98.574	99.299	97.234	97.03	96.309	100.08	97.472	98.218	97.252	95.967	96.986	97.953	96.473	96.205	98.84	101.29	98.905	96.981	97.712	96.464	96.293	96.994	95.807	100.51	99.561	99.054	97.271	97.598	99.195	95.726	95.613	100.67	99.379	97.321	98.611
99.236	98.334	97.751	102.18	96.943	99.138	101.15	103.72	99.137	98.126	99.963	98.38	97.467	97.013	98.802	98.433	97.254	99.008	100.92	101.39	98.485	100.09	99.193	98.329	99.741	102.5	100.66	98.17	97.802	96.097	97.294	98.888	99.967	98.995	98.081	99.438	99.7	97.804	97.736	98.003	98.444	98.633	100.3	101.95	99.157	99.944	96.879	99.703	100.32	100.96
110.57	104.06	109.95	109	107.1	106.23	106.65	112.13	105.21	107.67	110.46	106.48	106.96	106.69	107.6	110.09	113.23	107.26	107.51	107.66	105.68	111.24	109.06	110.56	103.78	102.7	109.75	103.97	106.48	111.17	108.5	106.56	107.32	110.17	112.08	108.3	110.33	107.68	107.13	105.77	109.39	107.79	108.11	106.3	108.17	109.16	109.04	105.17	106.95	107.3
97.633	100.06	99.08	99.252	99.003	97.215	97.818	99.65	100.36	97.382	99.784	99.022	100.76	100.25	98.405	97.267	97.384	95.102	98.981	99.324	97.704	99.653	99.155	101.02	99.468	98.962	98.842	96.92	98.02	98.553	98.24	101.24	97.421	97.946	98.598	97.225	98.947	97.86	101.65	102.15	99.423	101.4	97.891	99.025	102.29	95.818	99.19	97.608	99.003	98.075
107.2	105.43	104.42	106.81	105.87	106.1	105.67	103.87	102.09	103.18	107.9	102.74	106.3	105.13	106.23	102.94	106.32	105.88	106.03	104.68	104.25	105.45	106.7	107.89	102.99	105.76	106.3	104.59	106.6	103.84	108.11	108.51	105.79	107.36	104.32	107.93	103.39	106.3	101.78	106.53	107.66	106.23	107.33	103.22	104.78	107.1	107.96	104.09	106.65	107.4
108.33	110.49	109.25	107	108.86	109.42	108.03	105.62	111.12	111.03	107.02	109.71	109.95	109.55	109.74	107.88	112.62	107.93	108.98	110.34	111.19	106.88	110.64	108.85	108	107.31	107.5	110	112.13	106.06	106.86	108.93	106.88	108.29	109.28	107.95	110.58	109.93	104.92	107.77	110.01	110.4	106.88	110.17	108.85	109.86	109.39	108.58	110.41	109.78
105.86	103.81	102.69	103.17	104.5	104.3	106.44	103.47	105.32	108.55	105.66	105.57	105.76	107.43	103.33	104.57	106.83	104.88	105.66	106.66	106.19	105.88	104.58	104.08	106.78	106.87	105.99	106.72	106.06	107.03	102.38	105.82	107.16	102.6	105.17	104.55	104.75	103.31	104.07	106.94	106.54	103.95	105.45	107.41	106.7	105.88	103.28	103.32	105.12	105.34
99.11	100.45	102.41	99.73	101.35	105	102.63	100.93	98.006	101.08	101.21	100.97	102.75	103.34	99.917	101.27	102.44	100.42	99.94	101.09	100.49	101.91	103.66	96.825	100.77	100.09	99.08	99.629	101.73	100.33	99.898	101.8	101.15	98.577	100.54	102.85	102.12	101.34	100.26	99.686	99.112	99.794	101.04	100.39	101.42	99.207	100.14	102.6	98.936	100.91
104.41	103.92	103.27	103.09	98.296	98.667	101.21	101.7	100.9	102.83	102.85	99.308	103.66	100.35	98.67	100.68	99.853	100.17	100.9	97.257	99.747	98.753	101.19	99.559	102.01	102.97	100.31	98.427	101.28	103.54	103.1	101.75	101.27	103.57	97.852	99.061	98.954	101.92	99.454	101.47	99.394	100.54	101.13	100.24	100.86	100.26	100.87	101.7	98.238	99.569
102.39	99.537	101.94	97.681	102	100.71	102.53	100.78	102.3	100.56	101.81	99.203	100.86	101.6	103.17	100.78	102.4	101.29	100.74	100.24	97.415	100.17	102.87	101.69	101	100.81	96.718	100.64	100.87	104.2	101.88	103.84	98.634	101.02	103.34	100.7	106.84	99.155	100.05	100.45	99.124	100.14	101.38	95.303	103.14	100.35	100.36	99.58	97.86	98.513
97.553	99.597	100.02	98.866	98.098	100.6	99.401	98.096	103.08	98.73	98.543	99.247	97.554	98.86	98.342	100.79	96.809	99.884	98.147	98.857	98.635	98.209	97.585	101.91	98.947	98.697	99.264	100.32	98.559	99.051	100.91	99.152	98.921	96.632	99.292	95.048	98.823	96.95	97.657	97.417	98.652	99.244	98.751	95.631	99.85	102.2	98.15	101.36	99.613	100.9
107.64	109.8	109.65	108.47	106.12	107.2	108.53	109.03	107.23	107.28	108.37	109.69	107.53	108.51	105.69	105.83	106.48	106.18	109.79	105.99	108.77	110.29	108.4	109.4	103.16	107.86	110.11	109.87	110.12	110.72	108.56	106.86	109.97	108.83	107.07	107.95	110.2	107.66	110.84	112.35	105.9	107.09	107.09	107.33	109.09	110.96	102.75	109.4	106.29	106.15
107.49	104.63	103.84	102.59	105.94	101.87	107.26	105.94	104.96	102.95	106.2	107.2	105.99	103.72	103.45	101.47	107.93	107.38	105.32	102.33	107.87	105.2	104.22	106.78	104.24	104.02	106.69	106.63	103.6	106.12	106.25	104.33	107.33	104.87	105.22	107.2	105.35	104.2	107.09	109.53	103.16	104.77	107.31	106.78	105.45	107.83	105.01	104.61	102.8	102.88
104.99	108.59	107.27	108.53	102.75	108.27	109.08	103.97	104.54	104.67	106.22	99.251	105.88	106.63	106.06	106	106.01	106.02	103.76	106.76	105.21	107.34	101.41	102.61	106.43	105.93	109.2	102.97	110.17	107.64	103.69	111.42	104.12	108.48	104.01	106.43	105.76	106.79	106.02	104.63	106.15	106.92	108.35	108.54	102.39	107.45	103.86	107.9	104.96	105.48
105.63	106.5	102.64	107.76	102.83	102.62	106.07	103.87	105.65	107.87	106.82	104.9	106.68	104.46	104.69	106.11	105.77	106.36	104.9	104.92	105.08	103.61	108.48	103.51	106.29	106.02	105.26	107.58	104.84	103.43	106.73	104.51	103.68	105.02	105.95	103.69	107.81	107.43	102.98	104.91	105.47	106.58	108.15	108.09	109.08	103.76	104.97	105.11	106.3	106.18
105.75	107.68	104.78	103.67	103.48	107.82	109.06	106.73	106.72	106.8	109.29	107.33	106.56	106.4	108.73	109.8	107.52	107.22	107.1	106.98	109.94	107.25	108.3	104.53	106.22	102.37	109.68	108.73	105.63	107.51	104.08	104.62	106.2	108.16	105.35	105.94	104.08	105.41	108.09	106.99	106.99	107.86	108.07	108.42	106.39	106.07	104.83	106.72	106.65	107.11
108.56	104.55	105.03	105.18	108.59	109.99	110.31	109.64	110.63	107.9	110.03	107.85	104.91	108.51	111.1	107.99	107.48	103.76	105.81	111.12	107.41	107.61	108.87	108.67	107.75	111.1	109.74	110.09	108.09	107.99	108.86	108.72	110.69	107.47	110.12	109.29	107.02	108	107.62	106.02	108.89	107.2	109.11	108.45	109.19	109.82	109.76	109.2	107.71	106.44
110.5	109.21	110.16	112.28	110.34	108.59	113.48	112.51	111.78	110.52	112.74	110.12	108.76	111.2	112.48	113.45	107.95	110.54	110.41	112.05	108.26	112.42	112.08	109.56	110.74	109.76	109.3	111.17	110.21	108.41	109.93	111.51	111.87	111.24	110.43	110.79	112	110.65	107.67	110.83	111.63	109.83	109.05	110.77	109.16	108.82	111.69	109.92	113.28	108.1
101.73	102.77	98.572	100.61	97.235	100.67	100.66	98.469	100.03	99.072	100.93	97.811	101.42	101.9	102.8	103.22	101.04	101.48	102.81	102.02	103.46	97.454	100.54	98.592	101.07	100.92	103.86	101.26	100.12	98.659	99.911	99.119	101.17	98.207	102.12	100.86	96.626	102.06	100.46	101.58	100.61	99.692	100.06	102.03	100.05	101.36	95	101.32	101.74	101.76
111.65	105.41	106.79	109.09	108.24	106.69	108.09	112.06	107.15	104.33	108.49	106.53	111.48	104.32	106.49	110.62	107.68	106.48	107.61	108.01	111.34	109.11	107.77	108.25	106.53	109.08	110.11	110.43	106.56	107.64	108.34	107.41	107.8	107.36	107.51	109.57	108.66	108.12	108.09	106.69	107.63	108.06	107.76	108.47	106.86	110.66	108.53	106.52	108.32	108.5
106.96	108.11	106.6	103.39	105.53	104.8	104.69	107.77	105.05	104.34	105.21	108.94	103.85	107.54	107.23	102.89	104.8	107.93	103.02	104.45	103.58	107.03	105.97	107.4	105.21	106.19	103.04	106.35	106.21	103.74	102.26	106.49	105.72	105.95	104.1	105.76	106.29	107.85	105.56	104.6	108.19	105.09	102.41	106.08	105.57	104.16	106.62	104.81	104.95	104.49
110.52	107.71	106.51	107.17	108.69	108.58	108.12	106.19	110.07	109.37	105.2	107.96	107.02	109.53	106.02	106.21	106.89	108.96	107.55	108.36	107.15	107.38	109.87	106.66	105.16	107.62	108.04	108.22	104.89	108.57	108.61	109.81	105.85	109.53	106.36	108.52	109.47	106.68	106.34	107.12	108.63	107.61	108.99	108.31	107.06	108.86	107.69	107.3	108.12	110.12
105.74	105.4	106.96	102.7	104.97	107.14	106.9	106.16	105.96	109.77	106.56	106.22	106.07	105.05	108.58	108.38	108.06	106.64	104.85	105.7	104.4	103.78	106.29	104.94	103.87	106.37	106.4	104.76	107.65	106.8	104.63	105.14	106.11	104.59	105.29	106.16	105.74	106.96	105.54	105.65	106.93	105.56	107.27	105.02	106.24	105.47	107.37	107.66	104.34	104.33
107.37	109.05	109.55	105.47	108.36	111.18	109.4	108.71	111.22	107.05	109.45	107.67	109.08	111.23	108.08	108.23	103.64	105.72	109.83	111.16	106.89	108.86	104.75	105.64	109.5	110.53	107.07	107.54	109.16	109.07	109.41	105.84	107.67	108.79	108.46	109.66	107.59	109.1	109.96	107	108.03	106.97	109.76	105.71	106.26	105.64	106.81	108.5	108.32	107.81
100.12	96.215	99.847	97.926	102.84	98.028	97.959	98.537	100.06	98.679	99.878	100.92	95.609	97.587	100.74	100.41	99.494	102.17	99.306	99.907	96.666	99.562	98.261	99.832	99.289	100.27	96.136	100.13	95.622	99.643	98.577	95.592	97.769	101.01	97.092	99.482	100.93	96.995	101.16	100.06	96.642	101.31	96.552	96.493	100.2	97.722	101.9	99.246	95.111	98.057
110.21	108.93	107.82	107.89	109.16	107.33	107.53	108.45	108.23	106.74	106.39	109.89	109.22	108.55	107.87	107.28	106.31	107.66	111.62	109.12	110.26	106.06	109.07	108.28	109.22	109.09	106.94	108.5	109.61	107.7	106.88	108.02	111.54	107.06	107.07	105.28	105.12	109.4	109.63	110.73	108.35	108.07	106.91	107.07	106.31	108.06	104.82	108.88	107.64	106.59
100.89	98.752	102.32	100.73	100.54	100.23	103.45	100.91	100.55	102.93	100.73	102.58	103.42	103.77	101.67	102.03	103.35	100.17	97.697	99.399	102.89	99.633	101.75	101.44	99.587	101.08	98.97	103.15	101.31	102.79	101.3	99.943	99.216	101.24	99.505	102.11	104.42	100.7	103.2	100.26	99.653	101.35	97.74	102.26	100.76	98.674	98.364	101.57	101.6	101.21
103.99	106.03	105.05	106.74	105.61	107.02	104.52	107.81	106.09	104.73	106.89	104.03	105.23	105.66	107.3	107.43	108	106.88	107.14	109.05	106.81	106.6	105.78	105.27	105.69	105.5	106.56	104.62	108.3	105.49	108.16	110.06	105.68	107.26	106.4	103.88	104.96	104.16	107.09	108.72	108.44	108.37	106.94	104.78	105.59	107.92	110.05	104.43	107.19	109.04
106.19	106.62	107.35	105.05	107.63	103.7	104.12	106.78	107.3	106.87	109.62	104.25	104.92	106.73	109.93	106.66	108.12	107.81	107.31	106.18	105.02	104.57	108.57	107.43	107.89	108.24	104.74	108.29	105.9	106.44	106.38	102.87	107	107.39	106.09	106.7	104.9	102.57	105.89	106.19	104.76	107.41	106.8	105.96	107.89	107.33	103.89	106.77	106.52	106.43
100.05	100.37	99.594	96.768	97.924	100.17	100.43	98.086	97.694	95.65	99.939	101.04	98.913	98.348	94.226	98.918	98.043	98.39	100.37	99.012	99.099	97.805	102.08	99.558	102.66	96.421	100.42	98.485	97.651	99.544	98.892	101.92	98.264	97.517	99.213	100.94	101.02	100.25	99.478	98.963	101.05	96.626	97.957	100.34	94.728	96.961	99.125	99.845	95.581	98.658
107.37	106.4	106.79	105.48	105.39	105.74	106.47	104.48	107.87	103.65	106.59	106.22	104.61	105.07	107.14	105.52	108.6	105.43	105.66	106.49	104.97	104.96	101.19	107.85	104.78	103.02	105.61	106.66	104.01	106.66	105.14	105.35	103.77	106.92	106.64	102.87	105.08	104.76	107.23	104.81	105.34	106.5	106.14	106.15	104.98	104.95	105.02	105.08	107.76	105.64
99.214	97.86	94.466	98.484	98.136	99.357	95.106	99.96	100.25	99.239	97.321	97.492	97.414	101.6	98.734	96.728	99.452	99.696	98.167	99.533	96.902	97.302	98.473	96.327	98.699	95.82	99.607	94.177	99.403	94.634	98.315	93.791	95.647	98.32	95.317	101.01	97.38	100.8	98.116	101.45	100.33	96.735	97.57	96.798	99.741	96.438	101.72	97.76	98.176	97.531
108.78	105.76	108.14	108.77	109	108.86	105.71	108.48	110.55	107.17	109.04	109.29	105.62	110.62	107.66	107.84	107.65	109.11	106.64	107.95	109.43	105.94	107.13	107.73	109.56	108.82	107.23	106.42	109.16	104.85	112.57	111.39	108.44	104.89	108.11	108.01	110.62	107.75	110.16	108.17	106.23	104.13	109.01	111.07	106.23	105.58	108.78	107.7	109.88	110.19
112.37	110.45	107.43	113.28	108.29	111.59	107.96	108.08	108.61	108.71	109.54	112.22	110.87	111.61	111.2	109.93	108.69	105.01	110.09	106.86	111.74	111.45	111.61	106.42	110.88	108.39	111.31	108.6	111.78	108.46	108.27	112.59	112.75	109.5	110.31	110.54	110.04	112.74	109.45	111.69	110.81	110.13	109.95	112.28	109.22	108.96	109.93	109.35	114.37	107.28
99.462	98.949	101.33	99.63	98.043	96.94	98.077	100.98	97.786	93.895	97.848	101.29	98.41	100.52	102.69	98.693	96.088	98.727	95.013	99.579	98.597	103	100.32	97.808	95.662	99.907	100.61	96.835	101.66	95.41	100.17	97.604	99.126	99.054	96.28	100.87	96.993	96.388	98.88	100.33	102.48	98.055	100.08	98.314	99.24	98.309	99.56	98.812	98.46	96.348
108.09	109.07	109.54	108.39	110.4	110.61	108.7	106.77	107.63	113.01	104.99	108.56	110.89	108	108.81	110.77	108.11	108.64	104.86	108.21	111.47	108.02	107.83	104.35	108.84	109.47	106.46	107.11	107.94	106.73	109.05	107.9	104.04	107.83	108.7	109.73	108.2	107.6	103.61	102.96	107.44	110.21	104.6	106.9	108.07	109.41	107.44	109.02	108.85	108.33
105.35	106.61	107.85	105.69	107.77	103.98	104.53	106.47	105.67	106.39	108.11	105.07	104.51	105	107.81	104.13	103.23	105.44	104.4	107.71	102.98	104.78	108.03	101.85	106.24	106.18	104.91	105.09	105.35	108.2	102.74	105.62	102.72	107.31	104.74	109.87	104.51	104.43	106.75	107.06	105.17	103.35	106.07	104.14	107.65	105.62	104.84	102.81	104.36	107.86
102.67	106.1	107.06	107.33	105.75	104.52	105.06	108.58	107.28	105.82	107.04	107.83	107.24	107.31	106.39	108.81	104.72	106.38	107.16	108.18	107.09	108.88	107.01	107.55	107.71	107.48	106.46	105.91	106.85	107.76	103.71	106.32	106.45	107.6	108.18	106.24	107.67	106.37	105.89	101.86	109.41	105.5	106.69	107.1	104.41	108.18	104.81	106.8	106.39	106.75
106.85	106.5	107.59	106.3	106.18	108.73	106.71	107.13	108.94	104.07	108.14	105.07	103.94	105.84	108.02	106.68	108.03	108.96	105.59	103.38	108.06	107.83	106.62	105.85	105.59	104.19	104.66	103.85	108.18	105.15	105.57	109.11	106.19	106.69	109.68	104.89	106.01	104.81	107.12	106.89	106.5	106.66	105.42	108.72	104.06	105.19	105.4	107.9	107.51	105.31
97.001	96.522	98.606	98.522	101.21	97.89	96.192	97.199	96.85	99.62	96.979	95.558	96.716	93.96	96.33	94.737	98.46	100.91	98.393	98.096	97.578	99.683	96.065	99.037	97.261	99.746	96.652	98.914	97.687	97.784	98.192	98.119	96.103	99.642	98.012	97.216	97.073	96.606	98.217	96.592	97.778	97.624	97.38	100.05	97.326	94.323	97.083	99.936	97.15	98.722
109.08	108.46	108.37	112.07	109.58	110.49	109.3	109.04	109.31	109.38	106.62	106.22	110.15	110.14	109.07	111.04	109.43	107.65	107.6	109.23	109.65	108.76	111.04	106.92	107.42	111.73	107.7	110.91	106.77	106.98	108.17	108.25	108.91	109.01	104.62	109.3	108.06	106.89	110.09	107.99	107.99	107.39	110.31	109.47	110.03	110.09	107.77	106.12	109.93	105.92
95.072	96.036	98.132	93.788	99.596	97.044	95.417	99.728	97.14	97.598	100.08	100.08	96.274	100.77	96.905	97.644	98.59	96.078	100.33	99.005	99.222	96.602	96.992	97.796	98.448	101.58	96.954	94.79	97.996	96.768	97.65	97.782	99.622	100.43	99.086	94.816	97.14	97.218	93.719	96.12	96.937	97.553	99.483	98.962	95.414	98.211	99.066	98.36	96.274	97.964
104.05	103.32	110.9	106.61	104.67	106.31	105.46	105.48	104.89	104.3	105.96	108.43	102.85	102.79	101.2	104.26	106.44	106.35	105.42	104.93	100.91	105.86	106.7	106.41	103.54	104.77	104.1	101.19	106.2	105.98	106.16	103.3	108.45	104.49	105.64	106.67	104.42	104.5	105.67	108.35	109.91	105.74	105.74	104.54	105.18	101.64	108.46	105.08	107.8	104.39
98.971	94.344	96.601	98.999	98.742	99.584	98.975	98.952	97.146	96.314	97.978	99.123	95.516	101.58	96.2	96.788	99.339	99.223	97.711	95.32	98.495	95.435	95.671	99.922	97.272	98.75	99.138	98.766	99.739	95.705	97.605	99.188	98.135	97.3	95.458	99.936	99.504	99.123	99.319	95.943	96.778	98.489	97.085	95.021	96.799	97.773	97.505	96.356	98.008	98.66
106.3	106.3	108.2	108.2	105.24	105.69	103.41	107.01	104.07	104.91	104.83	106.68	105.9	107.3	104.85	104.49	109.43	104.83	106.72	105.71	105.56	105.4	106.54	106.46	105.09	105.35	105.75	107.25	104.16	105.58	106.65	107.03	107.05	105.34	105.08	105.85	107.09	105.4	107.15	108.34	105.65	106.73	104.65	106.96	106.01	106.85	105.67	104.67	105.06	104.25
106.32	110.49	107.69	106.11	107.71	107.69	109.25	103	107.62	110.76	106.8	107.08	109	107.68	107.2	110.15	107.03	105.23	108.96	108.97	106.68	106.99	106.38	108.99	107.13	106.58	106.22	108.55	107.6	108.16	107.43	108.88	106.09	104.9	109.35	108.37	103.54	107.53	106.24	105.05	104.55	108.02	106	109.75	107.18	107.59	106.84	109.83	107.77	107.03
112.35	110.16	108.26	111.01	112.31	110	111.88	114.47	107.38	108.23	107.28	107.64	111.49	109.22	108.53	111.12	108.86	109.96	108.51	107.79	109.36	111.83	110.11	111.8	108.32	110.99	107.57	107.69	111.31	111.41	111.42	109.9	112.72	108.52	111.77	108.68	108.75	110.97	106.3	113.4	111.59	109.44	111.65	109.98	109.58	108.74	110.92	109.89	111.73	111.35
108.62	109.04	108.41	107.25	107.3	108.48	108.81	106.88	108.49	107.94	110.39	106.12	110.52	107.27	107.74	107.49	109.65	110.3	109.18	109.3	108.28	105.55	106.66	105	109.62	107.2	106.12	107.54	105.3	109.27	111.13	112.74	107.18	109.89	108.08	106.91	108.05	107.17	106.81	105.79	109.21	110.96	108.25	107.38	106.18	110.31	109.69	106.4	112.12	112.67
100.17	98.812	101.25	101.52	100.99	99.112	101.54	99.893	96.977	100.14	98.902	100.01	99.904	98.272	97.528	99.417	97.843	100.81	98.242	95.395	100.25	102.34	99.309	100.03	99.623	103.19	100.46	102.6	99.626	100.49	100.73	103.16	99.638	100.3	99.227	99.774	99.341	100.8	99.252	96.889	101.1	102.01	97.416	98.5	100.54	101.91	99.908	99.882	100.74	100.75
107.02	109.03	109.87	110.72	109.51	110.24	106.93	108.06	109.2	107.72	110.15	108.83	107.75	108.47	107.08	108.16	108.2	110.09	109.48	106.01	106.19	106.44	110.5	108.7	106.66	107.93	107.14	108.27	105.44	110.96	109.08	109.14	108.71	104.91	107.4	110.54	110.51	107.44	107.93	108.55	106.21	108.64	106.93	108.75	107.75	108.82	105.82	109.22	107.95	109
104.89	105.64	100.59	104.32	102.43	107.27	105.89	104.3	105.92	108.58	106.1	106.55	105.76	104.17	107.1	105.19	106.55	106.52	104.93	106.54	107.26	103.76	106.87	105.05	104.76	104	104.75	104.23	107.74	105.18	99.917	104.06	105.31	105.32	106.11	104.89	107.54	102.9	109.91	102.68	104.33	103.38	102.99	105.15	104.47	105.73	104.62	108.85	108.39	102.11
109.1	103.22	107.5	107.14	109.11	102.62	104.53	103.66	105.19	109.14	104.77	107.24	107.34	106.47	108.91	104.61	108.49	106.68	106.22	107.71	107.78	108.96	109.31	103.78	105.09	105.06	108.2	105.71	104.34	105.6	106.78	104.85	108.29	106.76	105.17	104.11	106.52	106.59	100.08	105.35	106.78	106.53	109.27	104.44	103.94	108.03	106.5	106.76	105.86	105.66
108.32	107.03	108.42	107.8	105.57	111.22	106.35	108.36	105.61	112.48	103.24	106.29	105.42	105.31	109.28	106.18	106.7	106.91	106.85	103.56	110.51	107.34	106.54	109.48	107.26	109.95	105.73	105.68	104.74	105.35	102.02	106.89	108.05	102.88	104.16	107.41	109.15	108.17	103.93	110.08	107.28	109.57	106.82	104.72	107.13	107.51	107.44	107.4	105.76	105.86
99.633	97.599	97.534	95.905	97.314	98.848	98.983	102.17	99.6	98.664	99.196	99.137	98.087	98.818	97.782	99.176	97.815	94.068	94.138	97.217	96.462	98.068	100.53	98.928	98.796	99.166	96.08	97.597	96.024	96.903	96.138	98.017	98.044	99.76	98.198	98.609	99.471	98.277	97.718	99.718	96.689	97.148	94.501	95.093	96.235	96.762	98.738	98.33	98.962	97.677
110.25	106.19	105.26	103.92	106.64	106.78	108.08	109.27	106.89	108.48	104.26	107.56	107.76	106.63	106.53	107.74	108.39	106.54	108.15	106.84	105.79	107.61	108.03	105.35	107.38	104.73	104.14	105.27	104.46	106.75	111.34	105.7	107.34	106.7	108.54	107.45	107.1	109.4	106.78	110.93	106.85	106.84	105.17	105.17	107.17	104.79	104.17	106.56	107.78	106.29
98.885	96.874	99.704	98.684	100.05	102.12	98.216	96.871	99.182	96.964	96.563	96.205	100.04	98.299	97.893	100.17	98.625	95.04	96.567	98.145	97.059	98.136	98.805	96.749	98.952	97.164	96.705	101.51	97.8	100.86	98.465	97.113	100.07	97.174	96.381	97.715	98.852	96.802	97.364	95.739	95.316	96.061	98.318	98.324	98.158	97.965	99.363	98.077	100.04	99.174
106.43	105.71	106.25	106.09	107.6	104.61	105.5	107.8	105.47	105.15	104.14	105.23	105.48	106.05	105.6	105.89	106.25	107.87	104.29	105.28	104.87	105.12	106.45	106.6	105.37	103.99	109.98	106.95	105.19	106.16	107.64	101.94	105.2	103.4	103.93	107.47	107.23	105.63	108.63	103.28	104.58	107.13	104.73	108.98	108.84	104.7	105.86	104.08	106.22	106.12
113.75	108.74	114.05	112.18	109.43	110.19	110.63	113.05	112.73	112.67	108.86	110.22	107.3	111.26	110.24	107.6	108.65	109.81	112.16	109.82	110.84	109.66	112.16	108.43	109.37	109.23	110.68	109.15	111.28	107.82	110.27	112.98	112.29	109.86	111.98	110.62	111.39	110.05	108.82	108.15	111.2	106.61	111.96	110.37	110.21	110.69	111.44	112.1	111.27	110.91
98.396	97.098	95.844	97.484	100.37	97.675	100.24	96.588	97.573	98.949	99.968	97.181	96.918	96.648	98.917	100.03	97.977	96.442	96.533	97.989	99.761	98.601	96.766	93.961	95.079	97.072	102.16	97.628	97.272	98.1	98.46	98.088	96.998	97.533	98.316	95.81	99.373	95.698	94.477	95.531	101.2	96.061	96.336	100.31	95.978	97.845	98.26	100.35	97.267	101.17
102.97	102.89	99.056	98.004	100.3	101.5	98.317	101.08	96.833	105.1	101.22	101.51	97.806	98.355	101.16	98.762	99.742	102.08	99.206	102.28	101.57	99.909	100.58	100.15	100.59	99.396	101.47	100.13	101.24	102.37	99.937	99.552	100.53	101.04	99.603	100.81	100.3	102.3	101.73	102.78	102.8	101.11	96.749	103.89	101.35	102.04	100.79	100.08	97.347	100.85
104.54	105.14	107.78	105.32	105.91	103.7	104.73	104.94	105.25	103.38	107.76	104.23	103.4	108.65	105.76	103.1	105.91	105.49	104.3	104.82	105.19	105.63	103.6	102.19	104.11	105.73	103.35	104	102.93	104.16	105.55	107.43	106.25	105.26	107.51	107.48	103.55	109.66	107.38	107.13	104.78	106.83	107.43	104.87	106.15	103.5	105.24	105.37	101.46	106
104.42	106.35	107.78	104.2	105.44	106.93	103.24	105.27	106.06	106.99	106.1	107.69	107.66	104.99	104.33	106.99	108.45	103.75	108.66	104.79	107.65	107.2	104.64	105.58	108.13	104.87	104.98	108	107.39	105.7	104.33	104.42	108.5	103.88	110	105.37	108.46	109.02	105.01	108.2	106.45	107.23	105.62	106.41	106.33	105.14	105.83	107.73	107.03	106.02
102.08	104.69	106.46	108.21	106.96	105.48	104.11	108.16	105.88	105.78	102.98	105.53	105.04	104.74	107.15	107.77	106.49	105.52	105.24	104.44	104.88	105.91	107.04	104.17	108.18	104.8	107.26	106.76	105.76	104.33	105.36	105.95	108.13	104.72	103.8	106.01	104.32	105.91	106.08	104.77	108.43	106.13	104.29	107.85	107.24	103.06	103.54	108.58	105.04	108.53
104.45	106.63	104.69	106.73	105.28	105.04	103.93	106.62	104.3	106.07	105.03	105.51	106.12	105.19	103.37	104.69	105.64	107.57	104.16	105.17	105.77	103.48	108.38	103.94	107.03	105.09	106.71	102.87	102.88	104.35	106.6	104.97	104.44	103.38	104.42	110.29	107.05	103.54	107.66	104.03	106.45	106.83	104.32	105.93	105.16	107.46	102.36	106.84	103.55	103.76
99.944	103.96	100.5	103.66	99.626	99.773	100.88	101.96	101.18	100.67	101.09	100.91	98.068	99.431	100.43	103.54	99.971	101.91	101.69	103.89	99.429	103.07	99.092	102.46	99.802	99.387	100.34	99.587	99.163	99.792	99.816	98.825	100.65	100.56	105.07	98.982	100.93	100.64	104.44	99.672	100.34	102.23	101.74	101.38	102.84	100.17	100.47	101.54	103.01	104.26
109.26	108.97	104.66	108.21	108.16	108.44	106.48	111.59	105.93	111.91	108.82	108.61	107.34	106.41	108.3	109.73	109.47	102.49	110.11	106.11	109.49	110.34	108.04	107.92	107.64	108.14	106.15	109.03	108.92	109.29	110.59	104.97	110.05	110.73	108.57	108.43	110.61	108.23	108.47	109.41	107	108.53	107.68	108.68	109	107.69	108.03	105.29	108.85	109.21
107.21	110.48	107.6	103.98	107.44	106.73	104.1	106.7	111.19	104.45	108.27	106.29	107.14	107.3	103.35	105.36	103.67	107.97	108.41	104.89	106.69	109.88	106.3	108.8	106.07	106.91	108.06	107.96	108.33	108.18	105.96	108.09	102.12	106.82	105.4	107.69	106.86	105.13	105.84	103.18	106.06	105.52	108.23	106.05	107.27	106.42	106.96	107.4	105.5	107.32
95.295	98.188	97.099	96.244	99.491	96.551	101.02	98.116	99.664	96.431	99.248	96.964	99.345	100.49	97.123	98.101	98.79	95.912	96.17	100.18	96.129	99.609	97.468	97.305	96.542	98.596	95.703	98.699	97.393	97.854	100.11	97.531	99.742	96.393	97.343	96.966	99.493	98.279	95.049	98.3	97.788	94.996	97.92	98.829	98.006	99.719	98.681	98.187	95.79	96.71
104	101.53	101.56	101.99	103.79	101.23	99.766	97.598	100.43	101.44	98.986	100.58	104.85	101.4	106.79	99.312	101.94	101.11	100.39	98.619	99.886	101.28	99.696	101.8	101.82	99.064	103.72	99.302	102.07	104.2	99.916	102.28	99.645	99.031	97.924	100.44	100.42	102.09	101.74	100.77	102.16	102.89	102.24	99.477	103.84	101.56	98.934	98.195	101.89	102.24
104.38	103.3	106.42	104.65	101.37	104.47	104.9	109.04	104.31	106.08	105.53	107.15	106.94	105.66	106.9	104.41	102.39	104.67	105.28	106.27	104.78	106.67	109.32	106.3	103.06	106.26	107.29	109.04	104.95	105.01	108.09	109.32	107.86	108.62	104.99	104.85	107.94	104.09	104.85	105.4	105.73	103.93	106.92	105.27	104.13	105.47	105.85	107.12	108.27	106.77
107.84	102.97	105.76	105.66	103.86	105.4	104.77	105.9	107.38	105.39	106.1	104.66	102.58	106.05	106.53	104.69	104.12	106.69	105.96	104.29	107.42	104.57	106.17	106.81	105.51	103.89	104.95	104.54	104.86	105.2	107.01	100.34	105.49	106.33	108.14	106.38	103.14	104.92	103.04	105.74	105.05	107.94	108.38	108.57	109.45	106.88	105.47	106.04	103.88	102.51
105.41	105.97	104.44	105.32	106.8	102.8	105.42	102.48	107.75	104.79	108.54	104.77	104.5	105.23	104.56	103.53	106.53	104.67	106.66	103.23	108.13	106.23	105.79	106.1	102.51	103.36	103.95	106.45	107.22	105.87	107.27	104.16	107.01	105.78	106.08	101.65	105.72	104.81	102.44	105.02	107.57	103.64	105.1	104.64	105.4	103.08	106.56	106.96	105.37	108.33
105.89	105.28	108.54	104.35	106.87	107.86	105.87	105.31	107.05	106.57	107.48	107.73	108.35	103.17	105.98	107.82	106.49	107	104.04	105.57	107.95	102.31	107.89	105.45	107.28	105.93	107.14	107.76	106.69	106.38	103.09	106.49	106.9	105.27	104.89	106.27	104.34	104.41	107.57	108.15	104.53	108.62	109.03	106.25	101.83	110.65	108.8	106.94	104.56	105.93
100.92	96.297	99.604	99.54	97.629	100.36	98.898	100.2	98.371	98.225	96.037	99.512	99.708	101.25	98.404	97.138	98.08	99.422	98.145	96.06	97.784	98.059	98.858	95.924	95.272	101.66	101.01	96.966	97.177	95.23	98.372	97.045	101.62	98.331	98.478	99.797	97.806	100.2	97.929	96.012	97.448	98.862	96.549	98.832	98.697	99.495	98.172	100.07	98.294	97.367
106.56	104.93	104.86	106.2	107.15	104.64	105.32	106.7	104.53	105.1	106.34	105.09	108.07	105.4	108.61	105.77	106.98	108.02	106.7	107.91	103.13	106.02	107.51	104.86	107.16	104.68	104.46	107.23	105.85	106.09	104.04	105.78	105.88	104.84	107.93	106.17	106.65	105.93	104.95	105.75	105.73	105.68	104.32	105.94	102.31	103.69	104.93	104.01	106.02	106.96
97.767	100.95	98.921	96.728	97.526	94.831	101.23	98.486	96.123	99.062	96.476	95.044	97.446	96.171	98.231	98.903	97.252	100.28	96.436	100.23	101.3	96.624	99.075	97.78	96.516	99.964	100.09	98.99	97.056	99.329	98.429	100.44	95.399	97.085	95.46	100.79	97.888	96.328	102.47	93.646	95.983	97.271	99.247	99.015	97.353	101.6	97.488	96.752	97.54	98.893
98.049	97.628	98.281	99.851	98.598	98.675	100.33	98.497	97.571	97.629	98.512	97.183	100.59	98.928	100.99	98.714	101.6	99.605	99.657	97.021	100.35	99.959	100.11	97.562	101.08	98.696	99.193	100.06	101.59	99.968	99.622	96.479	97.156	97.907	98.816	96.631	97.816	97.225	100.42	97.548	96.733	95.228	97.996	96.452	99.211	98.535	98.268	100.89	97.198	95.302
107.64	110.35	107.52	105.04	108.46	108.7	106.8	105.78	107.84	110.23	108.75	109.98	110.19	108.56	105.23	110.3	109.11	107.87	110.86	109.32	107.76	110.19	108.85	106.58	106.87	109.82	110.76	106.14	110.65	108.94	107.81	109.29	107.59	105.26	109.7	105.89	106.63	105.9	109.67	106.9	105.8	109.79	110.62	107.69	110.89	107.19	105.59	107.08	108.13	106.75
105.36	106.75	106.99	106.41	104.69	105.44	107.35	102.97	103.12	107.02	105.9	105.82	108.48	107.27	106	105	104.91	103.35	106.01	105.5	107.16	103.08	107.73	106.32	105.8	105.92	107.09	108.3	102.99	106.14	106.71	104.85	106.19	107.58	105.08	109.1	108.33	108.08	107.07	107.17	106.66	105.13	105.49	107.68	104.08	107.03	105.2	106.48	105.47	106.86
106.18	107.48	108.28	105.6	107.45	107.54	105.54	105.64	105.14	105.91	104	107.48	103.01	106.51	109.78	103.83	103.68	102.14	107.19	104.77	103.53	106.36	103.58	103.98	106.1	105.53	105.11	107.35	106.26	105.62	104.5	105.09	105.13	104.08	106.96	107.32	105.22	106.1	106.48	104.13	104	101.73	106.41	104.89	106.2	105.08	104.79	107.5	105.81	105.86
109.59	107.79	107.62	108.98	106.21	109.29	107.96	107.96	108.1	106.57	110.1	109.21	105.54	108.39	108.15	105.97	109.07	107.59	107.87	106.25	110.57	110.5	106.09	110.35	109.08	110.42	109.19	108.95	105.87	107.29	104.4	107.38	103.26	108.82	105.62	111.32	110.44	109.75	107.12	103.95	110.28	108.19	105.74	105.81	104.99	109.89	108.06	107.95	109.53	109.76
111.09	111.1	108.96	108.23	115.44	112.37	111.12	106.27	108.58	107.81	110.78	110.34	110.53	109.63	108.7	110.67	109.33	111.64	110.56	110.19	110.86	111.4	109.17	107.33	110.58	107.8	109.59	107.39	108.81	109.41	109.22	107.41	113.1	108.71	109.9	110.24	108.07	108.82	110.54	109.54	111.83	108.04	111.93	108.86	110.02	111.55	109.46	109.38	109.7	110.15
101.92	101.85	101.26	98.74	99.796	99.75	100.15	100.04	100.34	100.33	98.716	99.518	99.936	97.639	101.2	102.02	100.86	101.08	102.68	99.667	99.993	98.375	102.2	98.469	98.17	101.28	101.45	102.55	99.384	100.65	103.2	103.27	101.58	100.31	99.045	100.99	100.91	98.331	102.95	98.829	99.521	99.687	103.4	101.24	100.93	100.64	99.74	98.466	102.46	99.103
109.64	109.3	108.11	107.16	106.91	111.44	105.94	105.99	107.15	106.66	104.99	105.38	109.08	108.75	109.14	107.1	106.38	106.02	103.55	108.87	106.83	110.66	106.76	105.63	108.25	108.35	108.11	107.65	105.37	111.16	109.98	109.2	110.26	107.07	108.26	107.4	107.3	111.88	109.02	110.73	107.38	109.09	106.87	108.73	108.9	108.18	105.58	109.32	107.09	106.76
96.369	97.824	94.22	100.56	95	101.41	99.171	99.357	102.82	100.71	97.68	100.22	101.98	98.588	99.39	98.103	102.52	100.85	98.577	96.989	101.13	100.39	99.769	101.47	99.429	99.097	96.253	98.297	97.118	98.341	99.944	99.698	99.675	97.452	100.93	94.406	100.49	99.564	100.32	100.26	96.837	99.439	100.26	96.868	95.134	97.621	95.922	97.487	97.704	97.964
108.35	106.49	105.39	103.77	106.11	109.06	106.38	105.95	105.06	108.48	106.81	105.33	105.85	107.32	105.58	108.82	109.57	104.42	104.98	107.46	108.7	103.39	105.6	108.84	106.27	105.37	107.15	106.73	107.93	105.59	105.88	105.18	104.98	104.3	106.65	107.33	108.74	106.3	104.93	104.42	102.9	106.68	106.74	106.18	103.46	105.48	107.34	105.53	104.53	106.77
108.14	104.15	108.64	105.51	105.65	106.2	103.48	102.82	106.27	105.93	105.4	104.6	103.31	105.88	105.94	105.2	107	106.92	104.37	103.24	104.12	107.88	105.04	108.58	104.21	107.15	107.53	108.05	105.78	106.21	107.51	106.05	108.59	105.15	108.4	104.74	105.89	104.01	104.05	105.82	103.61	108.1	102.32	104.3	106.93	108.41	107.5	107.36	104.64	105.68
110.47	108.33	108.71	106.2	109.5	108.21	106.82	107.42	107.34	110.58	107.24	108.87	106.71	109.17	111.15	108.92	109.19	110.47	111.56	109.45	106.74	108.25	108.28	106.98	109.26	110.2	107.53	106.9	111.24	104.94	107.61	108.1	105.64	111.13	109.21	107.45	108.42	111.96	109.91	107.7	107.02	108.77	109.64	108.63	108.29	109.2	106.34	106.23	110.53	106.69
108.21	106.41	107.69	107.46	105.9	107.35	106.14	105.26	107.08	107.05	105.51	105.41	107.42	107.2	107.23	103.48	106.93	106.5	103.98	102.44	103.41	103.83	105.17	103.92	106.27	107.5	104.25	108.37	103.51	103.37	102.87	108.52	102.09	103.98	104.25	105.8	108.65	103.41	105.34	105.02	105.09	104.78	104.06	107.12	104.85	107.19	105.68	104.47	105.5	108.92
106.1	108.32	108.39	108.66	106.7	107.07	108	111.62	109.29	105.92	106.8	107.43	107.88	111.03	111.66	110.22	110.75	106.62	106.48	107.08	107.85	106.84	109.46	107.99	106.79	108.44	109.42	106.58	106.58	106.95	107.39	107.15	108.87	105.96	108.85	107.72	107.75	109.58	108.32	109.48	107.46	107.21	108.78	109.02	108.17	109.66	108.53	108.81	107.59	108.67
103.87	104.53	104.54	105.81	102.49	102.97	104.97	105.6	106.87	105.78	108.47	106.69	106.04	107.36	104	107.17	104.57	104.89	104.75	105.66	106.23	107.71	105.04	103.75	106.59	106.98	104.09	102.53	105.12	105.31	105.57	106.71	104.49	103.98	105.78	105.71	106.53	104.18	103.69	107.92	107.48	109.39	108.72	105.78	106.28	104.42	103.93	107.53	106.25	105.07
106.25	105.72	106.1	107.53	104.93	108.35	106.91	106.09	104.82	106.1	106.65	104.51	104.51	106.37	109.38	103.69	105.71	104.13	104.18	108.37	107.39	105.99	108.03	107.93	107.61	102.71	106	107.24	106.76	106.04	108.86	105.55	105.67	107.79	106.32	103.71	105.84	105.54	104.46	105.03	106.75	106.01	104.07	106.82	107.35	105.24	105.65	105.25	102.67	104.36
107.34	105.04	106.62	104.95	103.39	105.91	104.67	100.95	108.47	106.74	103.05	108.33	107.58	105.43	105.23	104.86	107.66	105.53	105.72	103.67	104.04	106.67	107.47	106.78	107.17	103.81	102.09	104.23	108.78	110.8	104.69	104.3	108.85	105.69	104.11	105.45	104.54	107.34	105.99	102.89	103.44	106.66	105.98	106.51	106.67	102.87	107.29	108.42	108.87	107.62
104.89	107.41	104.23	103.67	104.84	105.85	107.47	105	105.88	104.43	106.6	106.83	104.71	107.26	106.21	107.19	105.67	102.86	106.8	104.03	107.04	106.98	103.9	105.2	105.28	107.12	104.4	106.01	107.86	104.29	105.31	105.46	102.62	104.81	104.76	104.26	106.98	103.55	106.12	104.82	107.03	104.08	105.77	104.36	107.22	104.38	106.65	107.18	103.46	109.23
106.24	107.87	106.96	104.89	109.39	110.03	108.45	110.46	108.92	108.77	111.07	111.03	106.7	108.01	108.91	106.55	105.04	108.7	107.5	109.51	106.51	109.09	110.21	106.56	110.21	110.25	108.8	105.01	107.82	106.75	106.98	107.56	110.82	108.94	110.2	110.27	107.84	106.36	108.6	107.34	107.95	105.64	107.29	107.89	111.16	110.48	109.44	108.27	107.75	108.01
109.71	107.48	109.41	109.15	107.71	106.91	108.81	107.67	109.59	109.24	108.33	107.82	108.74	106.81	110.97	110.33	109.45	109.16	109.49	109.76	108.91	110.06	106.51	105.02	108.27	109.9	105.85	108.16	108.18	106.44	109.67	105.66	108.44	108.65	106.81	109.34	108.89	110.94	108.4	107.89	107.42	110.38	108.1	107.95	107.93	108.5	110.71	108.49	107.78	106.01
106.46	104.52	104.44	105.9	106.99	107.45	108.98	107.66	104.51	105.42	104.7	106.58	104.97	107.68	105.77	103.84	106.77	105.73	103.36	104.51	107.91	106.86	105.53	108.54	102.65	107.65	104.25	108.51	106.63	106.54	106	106.35	105.82	107.15	107.31	104.53	105.45	105.47	108.06	108.85	108.58	104.47	104.84	106.61	107	109.31	111.52	106.58	108.32	108.54
106.58	108.34	111.57	109.92	108.72	105.38	110.08	110.36	105.86	110.02	106.43	108.42	106.64	109.82	107.29	105	110.39	107.52	107.53	105.82	109.45	108.21	109.16	110.46	106.16	113.28	106.15	108.53	110.2	109.17	110.62	106.04	108.53	110.17	108.46	107.4	108.88	106.96	106.9	108.15	109.35	108.78	110.23	109.51	112	106.59	108.47	109.26	112.02	107.68
106.85	106.9	104.03	106.48	109.53	104.84	102.98	106.86	107.24	108.28	105.67	106.13	106.49	101.19	104.24	106.53	108.81	104.3	105.96	104.39	107.5	110.12	106.01	103.55	104.53	107.9	104.11	108.95	107.05	109.66	106.45	104.98	104.96	106.97	106.52	108.31	103.41	106.34	106.07	105.53	106.08	108.48	107.12	104.68	105.84	102.17	103.85	105.18	104.91	107.88
104.97	105.18	104.38	103.11	105.64	109.16	107.3	107.7	104.98	107.12	106.34	107.05	104.36	108	106.78	109.08	104.49	105.65	107.55	105.45	109.78	107.05	106.7	108.39	107.21	104.41	106.21	105.85	107.17	107.11	103.69	107.02	107.87	105.99	104.68	106.83	102.7	108.22	106.18	104.28	108.49	104.34	107.15	108.18	109.31	107.29	108.4	104.74	106.03	106.88
97.968	99.504	98.297	98.427	98.527	96.842	98.765	96.911	99.913	100.75	94.352	98.865	98.916	97.48	99.228	97.339	96.66	99.332	98.805	95.462	96.772	100.12	98.472	95.992	98.123	98.832	99.255	97.406	99.122	95.674	95.645	95.637	97.235	96.144	99.137	100.61	98.5	97.696	96.621	98.764	99.501	97.026	95.255	96.845	96.335	100.2	97.845	96.363	97.444	97.948
108.19	111.43	107.78	108.49	107.12	109.54	105.35	104.91	110.3	108.4	107.63	107.39	108.32	110.74	105.05	104.73	105.69	107.79	107.72	107.62	108.08	108.55	107.22	106.55	107.19	110.05	110.56	108.57	106.53	109.05	107.11	107.2	105.24	107.23	109.52	109.55	108.01	105.74	108.77	107.88	107.74	109.29	108.34	105.34	108.98	107.73	104.46	111.03	105.14	108.58
101.22	101.13	98.072	98.199	104.29	98.183	98.454	99.135	99.043	94.624	98.658	99.941	98.97	98.67	97.344	100.9	97.08	97.148	97.627	99.078	100.89	99.433	96.948	96.439	101.23	100.03	97.026	99.112	98.258	99.126	98.078	98.567	98.976	98.037	101.05	96.485	99.388	100.15	95.911	99.633	100.03	96.161	101.55	99.25	101.18	100.29	100.3	96.121	98.404	98.296
111.55	108.06	106.93	107.72	108.81	104.92	111.13	109.99	107.34	109.38	107.76	110.43	108.05	109.3	110.16	109.72	105.8	110.17	112.4	111.96	107.36	109.4	108.49	106.08	109.64	107.71	107.14	108.56	107.61	111.45	105.82	107.77	107.62	108.25	110.54	112.17	104.13	108.39	108.16	107.54	108.08	108.91	104.51	107.44	107.87	105.86	105.31	109.59	108.06	109.15
99.986	99.222	97.044	99.245	95.856	100.67	96.931	98.004	98.641	98.987	96.037	97.902	100.69	97.627	100.26	96.271	100.36	96.188	96.509	98.711	100.28	100.45	98.61	99.399	98.646	97.996	97.902	97.715	99.136	98.554	99.294	98.989	98.124	99.079	96.978	98.29	100.46	97.807	96.994	96.656	100.32	100.43	99.632	99.461	101.32	94.997	95.08	97.206	98.823	96.863
107.19	105.71	107.86	105.98	106.04	110.26	108.37	106.63	108.93	106.85	111.57	105.49	107.74	107.79	107.59	106.65	106.89	111.25	110.51	108.95	108.41	107.97	109.42	105.89	106.45	106.78	108.27	108.16	102.73	107.63	106.04	109.47	105.36	108.33	107.27	106.48	108.24	107.63	110.65	110.43	106.85	107.66	107.43	111.42	106.39	107.89	112.17	107.22	105.43	107.56
111.6	109.23	107.13	107.3	108.92	105.94	106.95	109.62	104.88	106.93	107.63	107.58	106.12	108.06	109.16	108.57	107.75	109.15	111.25	107.12	107.99	109.51	109.46	105.74	107.66	106.54	110.6	108.53	106.87	106.47	108.42	106.91	107.39	110.62	105.97	106.85	105.86	110.39	105.78	110.29	107.27	108.15	107.78	107.41	104.89	109.51	108.41	109.54	107.94	109.85
106.21	106.46	105.14	108.91	106.3	107.84	105.74	103.58	103.45	107.87	104.38	108.05	104.15	107.26	104.19	108.26	106.14	105.53	106.85	106.04	105.63	107.89	105.62	106.21	104.21	106.79	104.56	104.46	105.53	104.79	107.26	102.21	104.89	103.4	103.91	107.06	108.79	102.93	105.23	106.67	107.85	103.52	105.69	108.3	106.12	107.63	106.23	104.33	103.07	105.16
99.14	100.13	97.07	98.288	98.726	101.36	98.845	99.429	99.364	100.81	99.328	100.82	99.975	99.326	98.628	98.665	98.901	98.597	99.405	99.764	100.5	99.206	99.542	97.476	96.564	99.971	98.069	100.72	100.17	98.868	97.624	98.334	97.88	99.672	99.084	98.977	100.03	98.165	98.426	96.558	98.436	98.481	99.126	96.721	101.1	97.793	99.303	98.108	99.031	100.04
106.18	106.93	106.33	105.86	106.46	106.73	102.85	102.37	103.5	108.06	105.91	104.1	105.15	107.89	104.28	104.4	106.16	103.67	106.8	105.03	103.9	106.97	105.85	105.6	104.1	104.37	105.08	101.65	105.19	105.04	107.75	108.06	106.11	105.56	104.95	104.9	105.62	104.21	105.74	104.68	106.73	105.78	106.51	104.09	103.74	107.39	104.2	104.4	105.28	105.05
104.46	107.08	106.3	104.03	103.96	104.7	107.04	102.11	109.07	106.04	105.81	105.68	105.81	102.1	106.17	104.03	104.71	103.76	104.7	106.41	102.97	104.53	104.53	105.12	108.05	106.63	107.89	105.77	104.57	105.66	105.83	104.95	106.17	107.19	105	104.49	106.04	103.13	107.64	104.74	105.49	106.52	102.94	103.44	104.28	105.01	104.52	107.87	109.88	104.84
109.8	109.8	108.86	109.1	106.3	110.89	111.72	112.77	110.25	108.84	107.33	107.4	107.65	106.62	109.75	111.48	108.29	105.52	110.93	109.54	110.75	110.44	109.92	107.56	108.32	109.86	112.7	109.16	109.3	105.37	111.74	108.92	106.17	109.62	106.85	109.2	107	108.37	106.47	106.73	111.57	110.16	107.63	110.91	107.16	108.45	105.91	109	108.48	108.52
107.9	105.17	108.32	105.63	102.24	105.87	108.02	107.51	110.21	107.59	109.26	103.24	106.99	105.35	106.79	108.07	107.78	103.94	107.42	107.73	106.61	109.82	104.81	108.03	104.8	108.06	105.06	104.92	108.2	108.16	110.96	108.09	108.08	106.68	106.3	103.93	107.53	104.75	104.91	106.13	111.12	103.13	106.26	107.14	103.64	108.21	104.54	104.5	105.59	110.09
107.06	110.05	108.31	108.58	109.83	108.56	107.98	110.44	107.22	103.48	103.97	106.5	106.62	107.67	107.59	109.65	107.74	107.14	108.96	106.77	105.73	105.85	109.34	108.17	109.08	103.7	105.27	108.07	105.94	107.95	107.3	107.46	109.17	106.08	108.63	107.32	110.1	106.23	106.31	106.87	107.18	106.87	107.55	105.82	106.15	108.72	105.9	109.56	105.31	109.83
112.61	107.48	109.17	108.3	109.22	108.06	106.97	109.71	108.64	111.15	107.45	105	109.58	107.84	110.24	108.07	109.31	109.57	109.71	109.26	109.04	108.06	105.16	104.55	105.69	108.83	107.8	105.16	110.63	108.52	107.87	109.26	107.8	107.23	107.73	106.02	108.07	107.59	110.7	108.51	107.65	107.87	104.72	110.42	110.32	108.99	108.46	103.38	110.22	109.35
106.45	106.68	104.54	103.81	106.12	103.26	106.17	101.5	106.43	104.64	104.74	109.9	105.65	107.47	107.03	106.31	105.14	106.36	105.84	106.23	102.91	101.37	106.27	104.56	104.56	103.58	104.46	105.06	105.99	106.27	106.58	104.45	105.44	104.07	105.51	106.54	103.29	106.17	107.13	107.05	104.37	105.33	105.79	109.58	104.2	104.04	105.34	103.9	105.57	107.41
98.411	100.2	96.007	100.67	98.966	97.526	94.195	97.013	101.43	100.76	99.146	100.78	97.894	99.31	96.081	98.531	99.924	100.41	97.285	99.539	95.753	96.318	100.41	96.37	98.503	97.396	96.48	99.822	94.912	99.516	93.216	98.946	96.721	96.923	98.762	99.085	96.661	100.53	94.099	98.911	98.355	95.271	97.989	99.106	95.817	99.971	97.281	97.689	99.325	97.704
98.493	95.209	97.619	99.404	98.687	99.317	96.82	100.26	99.323	98.071	97.669	101.47	98.975	98.891	102.21	98.346	98.969	97.048	100.22	95.02	101.75	97.083	99.469	99.135	96.563	99.827	98.466	97.359	97.095	97.21	96.757	98.683	95.587	99.246	97.145	100.2	97.21	98.186	98.211	101.5	96.409	99.251	100.7	98.282	99.85	96.402	97.291	96.204	96.722	97.114
105.93	104.23	105.71	105.08	105.36	105.71	104.36	106.16	104.9	103.51	105.22	103.95	105.14	102.19	106.17	103.84	105.42	107.18	104.6	107.64	106.1	103.93	107.01	105.08	104.91	106.84	105.01	106.16	107.77	106.24	106.2	103.8	105.35	105.22	104.82	107.97	105.75	108.13	99.793	107.82	106.77	104.62	105.2	103.36	107.81	103.07	104.86	105.26	103.8	103.31
106.36	105.02	105.74	107.56	103.6	105.12	108.44	107.12	105.81	105.87	106.9	107.55	106.2	109.58	103.92	105.82	104.69	104.9	107.97	106.9	106.14	107.53	105.99	107.35	102.87	108.09	105.81	103.49	105.66	105.11	106.12	101.79	106.72	106.94	106.87	104.97	101.74	106.59	107.08	105.13	104.87	102.7	102.42	107.02	102.42	105.06	106.07	106.26	104.55	108.81
111.62	113.16	110.74	111.31	110.6	109.5	111.84	109.77	111.94	108.64	109.44	108.68	111.94	112.41	110.17	112.51	109.81	112.53	108.35	108.36	108.52	111.32	107.81	110.82	110.95	110.24	111.78	115.11	109.75	108.02	109.53	110.74	112.56	107.83	108.96	108.53	109.58	109.87	111.7	109.63	110.01	110.25	108.96	111.32	112.65	110.06	112.89	111.48	110.9	107.66
108.73	105.85	107.54	108.19	111.15	104.65	112.02	106.89	107.86	107.16	106.35	108.91	106.12	108.19	107.29	106.51	105.21	107.22	105.14	107.67	106.39	107.62	106.77	105.88	106.17	108.92	108.85	108.86	107.54	108.52	108.71	108.96	108.34	107.17	106.86	108.31	110.32	107.98	105.72	106.09	109.4	105.89	103.94	107.33	108.99	108.86	108.36	109.97	106.92	110.19
102.56	100.69	98.96	102.4	102.91	97.803	101.39	101.36	101.26	101.88	101.12	99.627	99.678	99.164	101.06	100.25	99.415	101.66	102.78	101.02	101.75	104.43	103.04	101.16	104.58	101.08	101.59	101.58	99.903	101.98	100.07	102.44	100.78	102.01	98.821	100.39	99.251	106.19	100.55	103.72	99.768	98.779	99.793	103.97	96.779	97.754	98.595	98.281	99.284	102.04
110.09	109.62	109.53	104.89	104.51	108.34	107.76	106.66	106.46	107.33	108.43	109.94	104.84	107.87	106.39	106.69	108.47	105.38	108.55	106.69	106.89	108.53	102.15	108.07	109.22	102.57	106.63	107.48	106.5	105.54	109.73	106.86	110.69	109.27	109.35	109.82	107.72	107.54	108.52	108.42	108.03	109.78	108.07	108.53	110.13	109.29	109.65	104.36	106.82	107.54
99.831	101.46	99.862	100.46	99.95	101.64	101.32	101.69	102.01	103.72	101.66	97.428	103.74	100.23	100.86	100.53	98.882	96.601	100.55	100.2	104.42	100.75	100.02	100.09	101.34	100.77	102.39	101.13	98.328	99.121	102.37	103.08	96.916	100.07	100.13	98.768	102.15	101.83	99.986	101.02	98.292	102.62	99.717	98.955	98.228	99.522	104.03	101.41	99.915	100.9
96.135	100.42	97.135	98.138	99.362	98.379	100.05	99.736	93.437	98.32	99.285	94.403	96.156	100.29	98.53	98.28	93.921	99.161	98.208	95.37	99.504	98.254	101.21	98.841	96.947	93.776	99.048	100.38	95.738	99.011	96.831	98.352	97.976	96.647	100.3	98.412	97.259	98.826	96.33	96.684	93.563	100.17	96.564	96.707	98.489	98.75	95.37	101.13	101.1	95.986
93.993	96.741	98.832	96.526	96.334	96.104	94.954	98.101	96.568	97.266	100.23	99.636	96.527	97.997	98.086	99.825	97.887	98.745	96.484	97.915	99.217	98.03	99.052	97.105	99.187	98.14	98.08	96.584	97.655	97.24	96.545	98.965	97.601	98.799	98.143	94.823	98.15	98.927	98.11	100.82	100.01	96.617	98.114	99.532	99.111	95.548	100.58	100.63	99.475	94.396
107.3	107.99	107.23	104.7	107.37	107.51	105.19	108.92	106.87	105.79	103.46	102.36	106.59	108.31	105.57	105.84	105.57	106.56	105	104.21	104.6	103.71	106.41	106.97	104.02	104.82	105.25	106.32	107.15	107.99	106.02	106.73	104.99	107.69	103.12	107.87	104.77	111.63	104.05	105.93	105.18	105.37	105.71	104.06	105.3	108.71	106.39	104.16	101.31	104.23
105.67	108.24	103.32	107.59	107.98	108.05	108.74	107.32	109.08	107.94	107.26	106.93	106.88	107.33	108.2	106.68	108.56	105.87	102.89	103.76	103.39	107.85	106.82	104.83	107.6	107.63	103.31	107.01	104.31	107.1	106.91	103.51	104.68	108.82	105.63	104.73	106.39	105.93	108.02	102.63	109.71	105.04	106.97	103.99	103.52	108.79	105.53	106.73	105.78	105.01
110.17	106.92	106	104.6	104.73	105.06	105.94	108.13	103.64	104.31	105.53	101.62	104.41	106.25	103.16	107	104.98	106.18	105.13	104.03	106.76	106.39	107.5	108.17	105.25	107.93	106.03	106	106.54	105.32	104.04	106.83	103.05	105.73	107	104.49	106.39	106.75	105.36	106.99	107.46	107.28	104.24	104.68	102.82	104.58	106.72	103.49	105.14	105.13
101.23	101.67	96.831	102.92	102	101.25	100.15	101.31	101.4	101.71	101.08	99.325	99.886	97.479	100.36	100.68	98.196	99.884	101.38	102.75	103.6	101.24	99.847	98.06	100.48	102.81	101.96	99.223	100.52	101.45	100.79	97.317	96.22	101.86	99.734	102.61	101.07	98.771	101.02	100.47	98.612	99.472	100.11	103.36	100.08	101.04	101.05	104.44	101.54	99.912
104.48	105.24	108.39	104.38	103.24	102.4	105.44	106.13	101.43	105.07	106.79	105.71	105.59	105.91	105.25	103.1	104.33	104.1	105.46	107.49	103.82	107.3	106.85	105.2	104.83	108.1	106.65	107.11	105.86	109.71	102.21	107.35	107.71	107.55	102.92	106	106.75	104.92	104.43	106.27	107.07	104.67	107.33	101.79	106.58	105.76	106.28	107.23	103.15	106.92
108.12	106.7	107.4	106.15	107.85	109.25	106.42	107	109.9	109.51	107.57	110.25	112.38	110.3	105.97	109.48	110.66	111.38	107.21	109.69	111.5	108.97	109.65	111.49	106.9	108.12	106.58	106.74	109.89	107.26	108.13	107.15	111.45	108.07	110.31	111.15	111.28	109.25	107.71	107.25	102.91	110.43	108.34	107.08	110.16	109.62	106.26	108.64	109.01	105.45
99.392	98.041	98.978	98.012	100.7	100.08	100.67	103.05	99.749	97.637	96.727	97.772	99.818	98.027	100.6	99.145	98.631	98.006	96.57	98.286	96.698	92.586	96.82	98.603	98.364	100.45	95.713	99.937	97.629	97.548	100.88	95.203	99.153	98.134	99.472	97.124	96.883	99.089	96.921	101.26	97.651	93.959	98.414	96.334	99.886	97.139	96.153	96.12	102.72	99.69
105.33	106.66	106.85	106.97	103.5	107.45	110.88	110.01	106.08	105.49	110.99	109.43	107.81	108.33	108.79	108.64	106.69	109	107.89	107.75	109.26	107.68	104.53	110.2	105.97	108.74	109.27	108.06	108.04	106.84	108.91	108.43	109.86	109.15	106.6	105.69	104.63	104.48	106.73	108.39	106.37	106.96	106.37	108.96	106.17	108.71	104.42	108.47	106.43	107.5
108.32	108.63	107.45	106.58	108.97	106.48	105.47	108.02	107.22	106.49	107.82	104.82	105	104.79	106.33	104.92	103.47	106.84	104.26	108.52	107.58	104.93	106.42	105.24	109.42	109.1	107.4	103.87	104.93	105.99	108.69	105.52	107.74	107.88	105.24	104.99	106.86	107.59	107.7	104.45	107.53	108.37	109.08	104.46	108.22	106.85	104.64	105.27	106.35	103.64
105.11	106.56	106.6	106.84	104.98	104.74	107.56	106.94	106.82	107.55	107.63	105.37	105.89	106.63	105.8	107.38	102.05	106.95	103.83	107.07	108.5	101.97	107.22	103.69	109.26	108.1	106.75	106.56	107.84	109.16	110.27	107.09	105.98	108.48	105.77	107.17	106.04	105.17	107.07	108.26	104.67	105.09	106.41	106.09	107.38	106.47	104.63	103.9	107.73	108.27
109.26	107.35	107.57	107.17	109.41	106.23	109.35	108.05	108.86	109.34	108.26	108.15	107.8	108.3	107.56	106.71	109.56	110.46	105.79	108.91	108.16	108.21	106.85	107.17	108.58	110.79	108.22	111.04	105.04	109.51	109.74	108.96	110.47	104.94	109.89	109.12	111.97	108.84	112.01	108.17	108.08	111.56	106.46	107.92	109.61	109.4	109.8	109.07	104.65	106.31
99.745	99.42	101.3	99.211	99.852	101.52	100.02	99.191	98.172	100.1	101.04	98.547	97.965	98.255	101.37	99.485	97.554	100.37	96.466	97.477	98.072	99.468	100.31	99.766	100.49	97.29	96.766	98.399	101.21	101.29	98.441	97.638	99.453	96.305	99.129	100	98.341	97.811	98.405	98.685	100.57	98.464	100.05	100.63	99.757	102.86	100.2	99.179	97.713	100.24
108.34	107.45	107.61	108.65	106.27	108.74	109.87	107.62	110.32	108.15	109.32	104.85	106.09	107.86	110.39	107.62	105.22	109.73	108	105.71	109.89	108.09	108.73	107.83	108.82	111.78	109.97	108.87	112.05	107.78	110.13	106.18	111.76	104.55	113.12	106.22	108.74	105.09	108.02	106.85	105.55	106.02	105.28	106.15	107.41	106.67	107.94	111.59	108.44	108.2
109.33	110.42	108.39	105.97	109.9	108.58	105.73	112.31	111.12	109.78	109.27	108.87	105.05	111.28	107.23	109.1	108.13	109.31	107.2	106.75	107.51	109.92	108.62	109.45	111.81	107.27	107.06	109.01	105.94	110.61	109.97	109.6	108.81	111.85	108.95	109.43	106.82	106.74	108.32	108.78	106.38	108.98	107.7	106.88	108.61	102.88	108.45	108.13	108.33	110.63
106.37	111.72	106	105.36	106.54	109.61	112.08	107.94	106.44	107.41	109.26	109.96	110.85	108.45	108.65	108.45	108.31	106.96	111.05	107.33	108.25	108.88	108.6	107.73	109.67	108.86	109.1	110.15	109.14	109.19	108.87	106.42	106.8	107.46	109.46	105.81	111.31	106.43	110.27	102.99	108.15	108.33	108.24	110.94	107.44	107.64	109.73	108.31	110.33	109.8
107.21	99.527	99.823	99.165	99.207	101.86	101.12	102.06	102.35	101.72	104.54	101.21	99.658	103.4	99.555	100.79	100.54	98.845	100.93	102.7	99.911	102.34	101.38	102.31	101.1	100.62	100.58	104.66	101.07	101.87	101.94	101.92	100.52	99.33	98.752	100.22	102.12	102.23	101.19	99.058	102.71	102.65	100.55	100.84	102.34	104.57	100.31	101.11	97.366	97.482
110.6	105.25	107.64	106.47	108.1	110.34	111.12	107.72	109.64	107.92	107.62	109.89	108.96	105.21	106.65	109.46	108.25	109.88	109.71	110.11	107.97	109.59	106.57	109.72	109.47	108.33	109.05	105.5	110.32	106.56	109.47	110.6	109.08	105.54	109.74	107.87	109.35	109.27	107.48	108.63	108.41	108.95	106.29	109.48	111.05	109.84	106.2	109.84	108.89	109.87
108.56	105.39	103.41	106.3	103.39	105.34	107.49	104.08	103.3	105.46	107.9	105	106.23	108.03	104.24	105.1	105.9	106.25	106.66	104.99	109.09	103.97	103.31	104.32	105.26	106.12	106.3	102.97	104.24	105.74	106.07	104.27	107.1	104.06	103.2	106.99	104.96	107.14	105.2	103.83	107.39	106.87	105.78	106.68	106.39	103.71	107.07	103.85	103.94	105.96
108.78	106.26	112.48	111.12	104.98	110.17	108.39	109.88	108.61	108.04	106.61	106.71	111.38	110.13	106.78	109.89	109.08	107.47	106.82	110.91	107.66	108.41	105.58	107.69	107.5	107.92	109.27	107.05	109.1	106.75	105.82	108.63	112.22	110.7	109.57	107.59	109.47	109.39	109.27	108.65	106.78	109.05	102.61	110.5	103.56	104.3	106.7	107.29	112.89	106.59
106.26	108.39	107.81	106.46	104.5	107.11	101.93	106.69	106.8	106.74	104.36	108.17	105.78	108.3	106.62	107.33	104.07	106.76	106.24	106.06	106.31	109.57	107.68	109.82	108.2	104.81	107.79	107.52	106.32	109.08	103.46	107.3	105.9	108.73	105.12	106.21	108.36	107.97	106.38	107.3	104.5	104.01	104.27	104.49	104.61	105.09	102.49	111.92	108.48	107.2
106.26	105.08	108.56	109.14	110.34	106.08	106.96	109.1	106.4	109.32	107.77	110.21	107.66	107.1	109.33	111.85	108.47	105.24	108.84	107.57	106.87	110.02	108.07	107.13	110.73	106.87	107.53	108.57	108.99	108.2	106.92	105.99	108.54	105.06	109.39	106	109.2	110.71	107.72	105.96	109.51	109.43	106.97	104.6	112.53	111.55	106.57	108.18	108.02	106.25
102.91	107.7	106.2	105.3	104.42	103.19	108.12	107.16	105.9	103.83	107.85	107.72	105.11	102.16	104.94	107.91	107.27	106.41	107.8	106.83	107.23	106.04	105.88	106.83	111.38	108.54	109.9	107.51	105.84	105.63	104.91	105.53	103.45	104.42	105.02	105.7	105.45	106.96	107.83	103.65	107.56	105.49	104.42	106.03	105.31	106.53	105.77	107.35	107.83	109.53
96.632	101.23	99.352	99.033	98.566	101.96	103.37	98.545	100.36	100.95	98.93	101.14	102.58	100.33	99.15	98.417	99.856	101.46	99.7	100.45	98.083	97.821	100.62	101.97	100.6	102.48	101.4	96.842	98.171	98.715	98.541	99.97	103.1	97.147	101.09	103.02	101.66	97.022	100.15	100.84	99.652	100.62	98.851	100.03	99.574	102.44	102.25	97.453	101.56	98.989
100.92	99.844	99.719	95.587	99.736	98.254	95.649	101.09	96.514	98.826	98.799	96.419	97.739	96.751	96.48	97.877	97.708	97.586	95.402	97.988	97.439	100.01	97.612	97.74	100.29	96.942	98.618	94.045	94.056	99.255	97.293	100.01	99.076	96.778	98.515	98.27	98.322	96.739	101.36	99.075	99.691	101.06	99.433	97.577	95.166	97.278	95.439	94.642	97.666	97.656
107.73	105.08	103.01	106.57	106.36	104.13	106.7	103.8	106.07	106.22	107.71	107.09	106.22	105.69	105.32	106.92	107.54	107	108.8	107.24	109.62	109.46	104.89	105.83	106.31	108.22	109.8	103.05	107.67	104.97	108.19	107.19	107.97	108.8	106.28	105.57	107.77	105.64	103.15	109.41	106.13	105.55	103.69	106.3	103.43	106.34	106.08	108.15	105.73	105.46
106.68	106.07	102.92	106	105.37	107.37	106.76	109.93	109.27	108.01	108.18	108.09	108.48	108.07	107.97	106.86	106.87	107.23	106.49	107.16	109.95	107.56	105.43	108.26	110.01	105.26	106.34	108.81	107.06	109.28	107.71	106.37	105.8	107.59	109.54	106.87	105.7	108.55	106.87	106.86	107.56	109.12	104.75	106.54	109.27	106.85	112.65	110.53	108.07	108.19
105.29	109.02	107.08	102.03	102.74	104.6	108.26	104.96	105.38	104.77	106.73	104.56	104.6	108.81	103.31	105.65	103.85	106.32	101.02	106.1	103.9	106.11	104.26	103.34	105.44	106.78	107.67	108.31	104.73	108.27	106.88	110.47	104.3	105.38	105.48	106.83	106.12	107.14	108.62	109.58	104.54	107.19	107.79	103.4	109.1	103.36	103.08	106.98	107.41	107.47
107.75	107.55	107.99	110.84	107.33	107.87	109.58	110.95	107.3	106.4	106.56	110.07	107.99	107.91	105.63	109.44	110.58	110.41	108.01	105.34	106.63	111.78	107.01	107.36	108.27	109.42	110.61	107	106.7	109.66	109.27	107.05	106.85	107.16	108.84	109.03	107.52	110.02	109.96	106.5	112.22	112.35	105.17	108.52	109.01	109.16	105.96	104.79	109.39	107.56
106.2	109.71	112.16	110.08	108.88	110.89	109.02	109.11	111.28	107.57	110.82	110.86	110.81	110.72	108.03	112.6	108.44	110.99	109.8	115.05	111	109.46	109.29	110.4	109.11	111.64	113.27	110.58	109.88	110.23	111.87	109.35	109.07	110.32	109.38	111.14	110.58	109.79	112.79	107.41	110.08	105.63	109.55	107.58	112.38	109.93	112.44	109.42	111.11	109.21
109.81	107.27	109.44	110.91	108.29	106.36	106.99	108.76	108.45	108.87	109.07	108.21	105.12	110.58	107.22	107.69	107.24	108.03	107.83	106.33	108.46	106.82	108.71	108.09	109.55	105.61	109.53	108.81	109.69	109.67	107.09	107.99	109.31	105.65	106.21	105.95	110.49	109.36	108.39	109.11	110.4	111.1	109.34	107.27	108.78	105.03	107.85	106.13	109.22	110.43
107.5	104.2	105.02	106.87	107.45	105.97	105.62	108.54	107.88	105.44	104.12	105.92	103.68	107.88	106.3	105.1	105.32	105.74	109.13	107.12	107.23	103.57	106.59	104.62	109.36	105.22	104.79	103.74	104.44	107.68	106.73	107.49	106.28	105.99	107.82	104.32	108.3	106.21	105.89	107.6	107.37	102.29	105.85	105.28	106.89	108.34	103.41	107.3	106.14	108.08
106.34	107.57	107.22	106.06	103.41	107.37	104.53	104.88	106.24	107.57	105.41	105.8	103.07	104.64	106.76	105.46	104.09	105.97	104.28	105.85	105.09	104.25	105.1	107.84	108.49	107.26	103.17	105.85	108.88	105.66	109.19	106.39	106.23	105.42	105.57	103.76	105.56	105.14	104.54	104.92	108.04	104.99	102.18	104.9	106.7	108	106.14	103.67	106.52	104.86
108.57	110.54	105.96	107.36	108.9	106.88	107.29	108.41	107.27	104.95	108	105.94	109.86	110.78	107.11	109.62	108.41	106.88	107.37	108.67	106.42	104.72	108.02	107	106.06	107.02	106.48	106.21	107.36	110.02	111.24	108.32	105.78	108.04	108.47	107.77	105.16	106.87	109.95	105.86	105.1	110.84	110.4	107.36	110.39	110.63	109.3	109.29	109.65	109.19
109.06	108.6	109.13	108.04	108.29	107.17	107.79	110.23	110.32	107.6	107.69	108.28	108.19	109.63	108.78	109.95	108.09	104.08	108.11	105.27	109.39	104.85	107.92	107.44	106.98	108.43	106.06	104.91	109.55	107.43	111.66	105.4	107.67	105.82	109.78	109.02	108.78	107.85	113.18	108.37	111.74	107.01	108.74	109.66	107.61	110.66	105.93	108.26	107.07	108.59
112.02	107.85	111.67	109.95	112.9	112	111.24	114.72	112.91	107.91	106.46	111.45	110.44	108.55	111.16	108.44	109.58	109.3	110.71	112.52	109.85	107.63	111.26	108.76	108.19	109.53	110.21	109.14	109.35	111.72	109.62	112.17	109.4	109.36	111.87	108.85	109.07	112.58	109.71	111.54	110.04	109.86	109.59	109.43	108.74	112.62	110.26	111.6	111.9	108.24
105.53	105.33	104.64	101.08	105.1	106.48	109.72	102.09	105.8	106.06	104.84	105.55	105.61	106.6	105.27	106.89	104.98	102.93	104.74	109.58	104.88	103.47	108.23	101.27	105.05	104.21	106.67	107.5	103.47	106.27	104.26	107.76	103.51	107.24	106.1	104.12	106.68	105.11	107.15	104.87	105.56	107.8	105.37	106.41	105.78	107.04	104.49	108.6	105.59	104.11
98.832	102.84	98.55	103.04	100.49	99.404	99.238	102.15	95.64	99.715	100.14	95.046	98.185	103.12	100.83	98.068	105.18	101.07	100.86	101.16	99.806	98.836	103.55	101.74	100.09	100.77	99.114	97.542	100.05	101.28	100.91	100.76	100.63	99.724	100.96	99.522	97.928	100.35	102.11	99.914	102.66	97.435	96.13	100.7	98.582	96.087	101.98	99.506	99.325	101.53
106.78	107.64	109.31	105.06	106.9	108.27	108.41	107.53	109.97	108.29	107.14	109.43	109.49	107.3	108.67	110.81	108.32	108.91	107.53	106.17	103.86	109.46	107.34	111.25	110.25	107.76	110.51	108.53	108.39	108.95	108.07	109.1	107.67	103.64	108.51	107.99	106.94	108.75	109.17	109.24	109.48	107.1	109.07	108.8	110.96	106.33	106.78	107.28	106.65	109.66
105.14	107.95	109.09	109.37	105.07	106.82	105.97	109.46	106.73	105.08	105.83	106.23	105.2	104.99	105.67	106.34	105.99	104.48	103.2	108.55	107.03	104.63	105.98	106.71	104.43	103	105.51	105.45	103.46	104.22	104.94	107.37	106.86	103.9	105.47	102.74	105.24	104.77	106.32	105.64	105.84	103.57	103.76	105.59	103.42	103.99	103.43	104.58	105.04	106.22
110.87	105.85	107.68	109.27	108.84	109.14	105.98	107.03	113.54	107.95	107	108.62	106.17	107.3	108.27	108.89	104.72	108.01	106.64	110.49	108.14	107.14	108.45	106.26	108.08	106.67	103.92	107.01	108.52	105.47	111.41	109.92	107.83	109.96	109.95	108.19	109.88	109.37	108.43	109.38	105.53	107.7	108.92	108.5	107.29	106.66	109.94	107.31	107.63	106.22
96.821	99.852	98.92	98.409	101.29	103.71	99.226	99.941	99.713	98.038	100.54	101.5	99.38	99.995	100.12	100.34	98.769	99.965	101.28	99.504	99.099	100.79	100.75	103.61	101.64	100.6	97.442	99.026	100.81	102.57	99.632	100.02	101.89	101.7	101.57	102.02	102.56	99.053	99.47	101.07	100.37	101.31	96.163	100.39	101.81	101.67	98.245	99.403	101.76	98.135
99.55	98.165	98.911	98.314	97.02	99.162	99.424	98.246	100.1	101.16	98.388	97.601	97.447	100.11	96.825	101	98.931	98.837	97.632	100.83	97.549	100.27	97.556	95.265	93.879	100.59	101.74	98.594	96.799	99.876	100.95	100.03	101.43	101.57	99.309	97.913	98.198	97.236	99.807	97.398	97.255	98.86	97.351	97.918	99.011	97.951	98.792	99.308	97.737	96.866
106.49	104.67	102.33	109.89	105.77	111.44	105.81	101.72	105.83	105.48	107.61	107.11	107.91	103.79	107.23	101.59	106.37	103.88	106.54	106.86	103.14	105.83	106.55	105.89	106.91	105.04	107.66	106.23	106.56	104.51	109.16	103.26	104.47	104.74	104.35	103.55	108.1	103.72	105.21	102.63	107.14	105.68	103.92	106.18	104.54	105.72	106.62	105.55	107.74	105.66
104.4	108.33	105.92	106.81	106.83	105.81	102.58	106.64	104.2	104.13	105.3	109.41	105.83	104.87	105.19	103.38	104.63	105.2	105.47	103.91	103.92	107.39	105.84	105.75	106.59	106.3	104.72	104.8	106.55	103.2	101.81	104.5	104.51	106.01	106.27	104.12	105.35	104.41	106.72	108.16	103.4	107.71	105.54	105.46	106.47	104.68	104.96	106.8	108.98	108.66
108.6	107.37	112.75	109.03	107.72	112.19	113.33	113.37	113.2	109.73	108.31	110.36	111.66	108.34	110.97	108.95	109.72	109.81	109.16	108.88	108.61	113.06	109.89	111.68	108.4	110.74	107.56	112.07	109.97	110.98	109.96	112.92	110.9	111.08	112.95	112.27	109.15	111.26	106.71	112.32	110.91	108.37	111.17	112.3	111.3	112.29	110.17	112.98	108.42	109.04
100.2	103.05	100.2	103.15	103.99	100.23	101.01	98.466	99.952	98.201	99.584	98.265	98.15	98.328	101.67	99.694	99.964	99.374	98.444	99.127	101.4	101.38	101.27	99.398	99.586	100.32	99.278	100.08	99.009	101.23	101.13	99.968	98.049	101.6	100.76	101.86	98.453	101.15	99.75	99.367	99.854	103.58	101.1	99.692	101.12	97.187	102.5	100.74	98.504	100.05
105.91	105.82	106.4	104.25	104.67	107.55	104.82	106.67	106.7	108.13	107.72	103.14	106.53	107.29	108.14	107	107.87	107.46	107.44	105.56	106.38	107.33	106.08	105.55	101.76	108.91	105.88	108.07	106.44	108.16	107.48	107.6	104.89	106.96	107.39	104.49	109.23	108.32	107.41	107.75	106.48	106.84	104.95	105.16	105.27	104.94	108.63	105.67	106.62	106.79
102.21	97.069	100.32	99.987	95.465	99.304	98.788	99.705	99.928	98.222	98.388	99.955	98.536	98.044	100.36	101.29	97.626	99.538	99.098	99.419	98.366	97.7	99.911	99.913	97.86	99.129	100.05	97.859	99.702	100.9	98.376	98.154	99.926	96.562	99.523	99.564	99.229	95.86	97.868	98.065	100.09	98.778	97.763	98.604	97.541	99.242	98.366	101.62	98.952	99.132
98.558	96.065	97.56	97.369	97.793	95.994	97.097	95.152	96.405	98.51	96.2	99.589	94.921	96.534	97.438	100.48	97.062	100.73	96.973	100.49	99.971	97.712	97.848	97.137	95.759	98.118	98.17	101.24	99.864	95.284	96.519	94.916	96.393	101.71	97.712	97.355	96.197	96.939	100.97	98.379	96.469	100.17	97.69	96.389	97.745	96.842	99.716	96.733	97.328	97.446
107.81	109.27	109.32	109.37	107.51	108.18	108.7	106.34	109.18	107.88	106.49	109.94	108.42	106.28	108.03	108.36	107.35	107.99	109.65	109.89	108.38	108.37	107.45	106.2	104.57	108.86	111	107.52	107.56	110.53	106.99	106.94	106.93	108.85	109.03	109.24	105.86	109.94	109.07	108.38	106.27	107.51	108.62	107.45	106.41	111.37	105.32	107.16	108.39	107.37
109.45	108.57	103.35	108.15	106.23	108.65	108.02	108.3	107.53	105.89	106.35	110.14	108.06	106.41	108.12	108.59	105.86	107.64	106.54	107.23	107.24	103.16	106.69	104.95	109.47	105.37	103.81	106.34	105.51	106.62	107.03	102.04	110.5	109.21	108.64	108.69	105.08	107.89	105.6	105.08	105.68	106.64	105.78	108.87	106.71	106.36	105.74	107.64	105.98	106.76
105.69	104.73	107.72	107.95	107.38	103.23	105.65	105.42	106.53	103.31	104.3	107.21	104.8	104.39	108.21	106.95	110.65	106.38	103.14	106.11	102.19	106.58	106.3	102.72	107.8	105.66	104.83	104.78	108.49	109	107.42	105.7	108.52	107.7	103.72	107.07	104.2	105.69	107.59	106.33	104.58	105.94	103.27	104.1	105.05	108.67	105.01	102.65	105.56	105.29
98.366	101.81	98.473	101.67	99.836	101.52	103.16	101.55	102.3	102.4	97.364	102.83	102.19	98.718	102.93	102.9	101.59	97.931	98.853	99.889	99.465	100.75	99.624	99.53	100.58	98.772	100.65	99.838	98.285	101.19	99.784	100.64	102.42	102.84	100.3	103.55	102.38	98.838	104.57	101.19	99.291	100.46	99.52	98.385	101.75	99.196	100.13	99.418	97.751	100.78
103.76	107.51	105.39	104.77	102.44	105.08	104.47	105.05	103.5	108.09	101.82	106.15	103.07	105.82	106.97	103.29	106.23	105.09	102.87	108.03	109.28	110.75	103.16	105.39	107.04	105	102.82	104.2	102.87	108.88	102.05	107.7	108.34	104.18	107.21	103.73	103.59	108.03	104.11	103	106.83	106.25	103.88	107.89	102.47	104.73	108.25	105.96	107.51	106.93
108.37	109.09	107.96	107.72	107.53	107.73	106.03	107.81	108.45	108.47	107.56	104.49	107.81	108.63	108.16	106.88	109.61	107.05	111.84	108.13	109.53	108.86	105.46	107.79	109.72	107.73	108.44	103.78	106.55	108.74	109.52	109.11	107.06	106.98	106.38	109.99	107.55	110.18	106.8	106.92	108.55	107.27	109.23	107.36	107.87	109.51	110.14	109.29	106.74	106.31
104.34	108.57	104.92	105.95	108.41	105.18	108.85	107.59	107.9	105.6	110.37	106.09	106.42	108.79	107.53	109.72	107.38	106.64	106.29	105.76	102.94	104.7	104.79	104.83	105.61	107.67	107.68	106.26	107.1	107.35	108.51	107.41	109.26	105.5	104.14	106.83	103.75	107.07	105.47	106.19	108.95	112.28	104.25	106.15	104.83	106.17	105.81	108.04	107.55	107.44
100.25	100.7	99.484	100.21	102.76	98.705	101.94	100.86	101.83	97.306	102.42	98.324	102.51	100.83	98.235	99.107	100.7	99.16	99.29	103.84	98.955	100.51	100.08	99.043	100.55	101.31	101.78	100.76	100.87	96.246	101.21	102.16	100.95	99.229	98.153	101.09	99.537	99.393	103.42	100.97	101.52	103.36	99.128	100.08	101.33	98.115	101.87	100.47	102.49	99.674
106.14	102.94	102.46	105.6	105.14	104.56	104.24	104.87	105.41	104.46	106.16	104.49	100.39	107.36	107.78	105.12	105.62	107.04	103.84	104.76	105.26	107.28	104.22	108.28	105.68	104.14	104.72	105.88	106.54	106.37	106.47	106.33	106.13	103.96	106.77	109.99	101.01	104.44	105.21	105.28	107.81	109.15	106.04	106.99	107.3	105.3	103.39	103.04	104.59	106.77
105.03	107.82	105.13	105.16	106.9	105.44	103.98	102.73	104.45	108.31	104.03	109.5	107.32	105.95	106.71	107.54	105.71	105.4	109.04	104.48	105.67	106.26	103.98	106.24	107.27	104.49	105.62	104.7	106.28	105.77	105.51	103.8	106.81	103.81	104.56	106.49	102.72	107.98	107.51	104.18	104.69	110.6	108.65	105.78	107.11	105.48	105.92	108.61	105.41	104.71
107.55	104.73	106.65	108.33	105.3	104.86	105.09	101.48	111.15	106.37	104.21	106.81	109.37	104.54	103.85	108.94	107.49	105.39	106.39	103.58	104.38	104.81	108.33	104.55	106.13	109.08	107.5	106.96	106.04	106.13	104.34	107.24	104.23	105.09	101.82	102.91	108.78	104.05	104.91	108.78	108.73	108.06	106.21	104.91	105.26	105.78	105.8	104.08	110.4	103.54
110.91	111.88	106.7	111.32	109.7	108.1	111.58	113.52	110.49	108.07	109.54	106.78	109.41	108.36	109.69	108.66	108.9	107.16	107.91	105.27	107.86	109.7	106.16	107.8	106.96	109.41	109.66	108.57	107.35	105.4	107.1	107.81	109.85	110.56	107.18	106.72	108.25	106.08	109.44	108.22	105.42	106.2	107.71	108.96	106.67	107.95	105.29	107.66	109.23	108.54
107.69	105.34	105.33	108.23	106.23	103.3	107.95	106.58	102.36	107.91	105.31	104.17	106.46	106.85	107.17	105.21	106.6	109.24	106.02	106.53	106.45	106.31	104.45	104.53	106.13	104.49	106.86	107.2	108.33	105.94	106.98	108.51	104.92	107.3	105.18	108.23	108.54	107.82	105.2	106.04	105.14	105.39	108.01	108.34	106.96	106.52	105.57	104.82	104.81	106.21
105.5	102.06	106.69	103.33	103.95	104.31	105.42	106.82	106.09	103.83	106.08	107.04	103.6	105.71	106.35	104.19	107.13	105.75	101.11	105.87	103.48	105.49	106.24	103.8	106.87	105.67	104.28	107.09	104.95	104.91	106.83	106.61	106.08	102.89	102.23	106.55	106.5	106.31	103.17	105.43	105.84	106.12	106.64	105.27	105.9	105.81	103.46	103.25	104.9	109.35
104.86	107.65	106.7	106.76	107.84	106.78	108.33	106.31	105.48	105.36	105.86	106.84	105.52	103.31	107.57	105.15	105.58	108.33	104.82	107.4	105.83	103.33	103.63	106.38	103.2	107.3	106.25	105.27	107.18	104.66	103.68	107.91	105.56	107.11	104.91	105.17	106.8	105.2	104.01	105.62	105.58	106.78	108.54	103.25	106.55	106.16	108.12	108.15	108.21	104.79
106.2	106.86	100.78	107.12	108.13	106.37	107.36	106.97	105.94	106.3	105.05	104.34	109.55	105.75	103.79	103.64	106.86	108.18	109.71	106.6	107.63	106.53	105.25	104.11	104.28	104.95	106.16	103.63	101.98	106.47	104.46	106.27	106.44	105.74	103.65	108.16	106.6	104.19	107.37	107.03	104.71	104.52	101.43	104.88	106.43	109.27	102.77	102.42	107.25	103.89
107.8	106.96	114.61	107.61	108.77	109.83	109.81	108.83	110.86	113.16	111.71	113.07	108.14	110.75	108.97	110.71	111.14	111.05	107.85	107.65	111.65	110.9	107.7	111.48	112.86	110.84	108.01	110.66	109.72	111.98	112.39	108.51	109.77	106.41	113.02	109.12	110.61	110.25	111.67	111.19	112.68	111.63	112.22	111.04	108.4	110.62	109.42	109.32	111.02	111.84
106.9	109.89	107.82	107.76	108.41	107.54	106.33	108.17	110.15	107.27	106.09	107.25	109.36	107.04	109.15	108.36	107.31	107.81	106.88	109.16	110.38	105.99	109.74	106.11	105.86	110.09	108.54	106.78	107.24	105.72	107.84	108.1	105.67	105.45	107.96	107.47	106.81	108.48	109.52	106.42	107.22	107.54	111.26	107.68	111.16	106.94	104.79	108.06	109.88	108.07
108.43	106.86	105.9	106.79	108.35	105.49	108.74	104.19	106.29	106.41	105.6	103.46	103.93	106.8	106.71	105.98	100.79	105.73	104.22	102.8	107.1	105.13	106.99	108.06	107.7	108.48	107.53	107.34	107.67	107.09	108.41	106.58	104.83	108.36	107.47	106.26	110.28	107.74	105.06	107.59	106.16	106.92	107.66	104.41	105.97	105.97	106.61	110.13	104.72	108.73
106.91	103.89	106.01	105.61	102.63	106.54	106.93	107.57	106.53	105.75	107.05	106.89	107.93	103.71	101.44	105.36	106.09	103.51	107.53	103.13	103.56	105.01	105.99	108.05	106.43	108.23	105.61	106.17	104.28	108.46	106.53	108.17	104.43	108.27	108.69	104.7	104.37	106.44	104.86	106.05	105.54	103.24	107.41	103.21	105.72	104.5	106.31	103.22	102.02	106.18
110.09	107.04	111.14	108.78	111.5	107.63	111.18	108.45	107.43	110.01	109.72	108.1	106.76	106.52	107.91	106.62	109.12	106.91	107.7	106.61	105.86	107.17	103.48	107.3	110.79	106.79	107.48	108.39	106.8	107.74	108.4	108.33	105.21	108.05	107.52	105.52	108.77	105.9	105.21	108.92	106.66	106.84	107.03	109.79	109.7	111.25	108.96	108.15	106.68	105.01
100.92	101.72	99.153	102.45	100.01	99.719	101	101.66	98.753	100.91	102.13	99.346	100.23	104.92	101.51	100.56	99.96	98.331	101.82	102.53	99.129	99.199	102.88	102.51	97.651	100.36	98.664	102.34	100.27	100.39	102.47	98.064	102.12	100.69	99.262	99.369	100.93	100.92	100.14	98.116	97.502	98.886	98.885	97.686	100.08	101.07	102.53	99.136	102.18	98.313
103.79	107.26	106.25	104.17	104.42	104.8	103.88	104.97	104.29	102.6	107.82	104.32	104.38	108.02	106.43	104.12	108.03	103.59	104.55	107.34	106.88	106.15	103.2	108.63	105.57	104.93	106.95	102.09	106.12	106.27	105.32	106.08	106.34	107.53	107.89	108.31	105.99	104.9	105.16	102.3	105.4	102.93	108.45	105.68	103.54	107.28	104.82	103.62	102.38	104.71
105.02	108.33	106.8	111.38	108.07	109.25	105.61	106.05	105.93	106.15	108.6	107.44	108.19	104.05	108.42	109.67	106.58	106.52	109.57	106.68	106.47	107.58	107.32	107.13	108.79	107.97	106.4	106.99	106.9	108.98	110.35	108.37	109.06	109.49	104.44	111.41	104.88	107.79	105.55	106.47	106.94	109.79	105.31	109.27	105.49	107.6	107.92	107.12	109.61	106.05
104.97	104.35	103.06	105.47	105.44	105.74	105.17	105.84	104.57	106.24	102.41	107.79	105.14	107.12	106.47	106.76	104.79	104.99	105.66	107.42	104.48	105.22	106.88	104.94	106.88	102.84	106.03	106.85	105.52	104.12	107.5	106.46	106.53	104.53	106.32	104.68	108.13	104.46	108.12	106.89	107.55	104.79	106.54	108.44	104.78	106.75	109.3	105.5	104.53	104.84
105.87	107.36	106.25	107.37	109.76	106.18	106.7	109.68	112.28	107.09	109.3	106.14	105.73	109.43	107.57	105.75	109.3	105.99	108.8	105.77	110.71	107.66	107.59	107.6	106.22	107.78	106.73	110.27	107.17	109.25	107.93	108.04	109.1	108.07	107.87	105.34	108.68	105.85	108.68	108.62	109.04	110.49	105.77	103.97	106.58	104.76	103.59	107.67	107.57	104.97
100.97	100.67	99.471	101.66	97.367	96.989	98.757	99.037	99.866	96.473	98.44	99.274	97.339	101.43	100.36	97.626	98.924	97.302	99.675	97.716	95.42	97.149	95.638	98.678	96.443	97.825	99.164	96.708	97.486	97.862	95.772	95.929	97.768	93.976	96.884	96.519	101.22	98.012	98.186	96.968	96.934	97.577	99.114	97.062	97.051	99.041	98.906	94.832	95.735	96.632
96.789	98.415	98.821	95.787	98.283	100.7	99.61	100.46	98.009	98.457	99.671	98.81	93.28	99.001	95.061	98.01	95.533	98.994	92.964	99.821	99.317	97.699	99.475	98.348	99.691	97.876	96.741	100.71	98.102	97.938	97.128	99.867	101.33	97.906	98.812	97.953	100.54	100.19	102.79	97.156	99.605	98.784	95.621	100.29	100.72	98.338	99.417	98.351	98.384	102.01
106.34	107.42	105.74	106.39	106.13	108.16	105.01	104.66	104.77	105.34	106.16	106.14	105.13	106.49	108.11	105.69	104.15	107.58	105.84	107.78	108.78	106.51	109.01	110.39	108.39	106.02	104.5	107.02	104.09	107.01	108.45	106.49	108.05	104.98	106.58	105.38	108.31	106.34	106.35	102.96	104.72	107.87	104.88	109.2	107.01	107.06	108.65	105.61	105.38	104.91
108.68	108.13	109.75	109.87	109.15	108.01	109.36	108.47	107.95	110.34	110.74	109.05	107.35	106.77	108.43	106.75	112.78	107.11	101.81	106.17	108.55	106.2	107.88	108.62	108.51	110.06	110.8	110.31	107.42	108.38	108.93	109.91	108.93	108.85	105.92	106.61	108.88	108.66	110.29	108.18	108.99	106.9	108.58	104.97	105.95	109.19	110.21	111.06	108.08	107.92
99.834	98.453	99.874	98.714	100.43	96.736	97.586	99.753	101.37	99.186	101.1	100.2	99.211	102.27	100.88	96.51	103.39	97.941	98.236	98.565	98.806	96.607	101.64	100.22	101.89	97.063	100.46	97.943	102.42	100.08	98.243	99.625	99.846	98.073	100.62	99.201	102.58	100.74	101.07	99.327	102.03	100.22	102.47	99.996	98.55	98.347	104.44	94.937	101.85	99.839
107.28	108.74	109.86	109.03	109.65	108.91	107.99	107.68	106.77	107.83	104.97	107.07	107.62	108.84	107.21	111.15	106.36	108.06	109.49	110.69	110.81	109.21	108.4	108.18	110.75	108.74	107.37	107.57	108.47	106.48	103.9	108.15	108.81	108.72	107.92	106.2	110.34	109.24	109.81	109.51	110.83	107.46	107.32	107.87	105.27	108.01	107.77	108.92	107.93	108.35
107.86	109.2	107.83	107.49	107.59	107.94	106.7	109.78	107.88	106.59	107.73	107.78	111.13	107.33	108.36	105.38	106.1	107.98	110.25	108.06	110.52	106.77	107.5	109.46	106.6	110.36	109.73	108.97	106.46	107.16	106.36	107.2	109.54	109.63	108.71	109.34	108.37	112.47	107.25	107.73	106.64	108.6	108.66	107.93	108.78	108.45	109.39	110.31	109.65	107.15
98.171	96.325	96.967	100.15	98.86	97.867	98.562	96.04	98.132	97.618	96.149	97.735	96.291	99.632	96.616	99.242	98.041	93.887	99.191	97.225	96.282	97.866	97.49	99.465	97.663	98.629	98.168	102.55	97.519	99.939	98.016	97.46	96.766	96.607	95.725	95.702	100.14	101.13	98.005	97.327	98.44	97.436	97.703	97.988	98.433	94.987	97.882	96.789	96.629	99.128
109.9	110.22	109.22	107.25	109	110.47	110.77	106.6	105.88	108.46	109.18	106.9	108.55	108.95	109.61	108.64	106.62	109.5	107.51	112.03	110.11	108.92	107.44	107.13	110.65	106.5	109.4	108.89	106.69	110.89	108.91	105.76	112	111.36	109.14	107.82	110.97	109.04	106.14	107.58	111.48	109.28	110.58	106.97	110.28	109.63	108.61	108.43	110.34	107.08
107.26	108.22	107.98	107.6	106.57	106.89	106.05	103.67	106.9	105.02	107.07	109.22	109.3	106.17	106.8	106.69	104.35	107	104.97	109.15	108.6	107.23	105.79	105.76	104.76	105.89	107.09	108.72	107.7	106.67	106.48	104.85	106.3	109.66	105.95	108.35	105.68	106.61	108.92	106.1	107.71	107.69	108.66	106.72	105.72	108	104.57	104.04	106.33	105.29
103.24	101.6	100.92	100.07	97.84	100.96	100.52	100.56	103	104.28	100.35	98.206	100.22	103.2	102.01	103.52	99.025	101.85	100.62	99.217	101.53	102.91	101.97	100.18	100.38	98.664	100.33	102.84	100.22	103.62	100.76	104.12	100.96	103.43	97.654	100.59	103.16	100.93	96.608	102.91	101.6	101.67	101.07	103.04	101.19	101.73	99.356	101.69	102.03	101.27
110.16	107.16	109.51	107.54	106.28	108.82	107.96	108.74	107.27	107.7	108.27	108.55	105.52	110.03	107.38	106.45	112.42	109.3	109.75	106.84	106.21	108.91	107.99	109.82	110.35	107.67	111.74	103.96	108.8	109.92	106.84	105.88	106.19	107.56	107.35	108.23	110.55	106.47	107.45	108.83	108.63	109.2	109.21	106.49	108.86	109.72	109.34	108.61	107.58	108.43
104.23	106.71	107.39	105.78	107.15	106.99	106.54	108.21	105.85	106.09	109.96	107.31	104.19	104.58	108.16	107.69	109.36	107.65	103.86	104.54	106.95	107.81	106.14	104.57	107.56	105.73	104.61	106.18	105.58	105.04	109.07	107.77	104.77	107.05	106.29	105.25	106.33	107.01	104.38	108.92	105.69	107.88	108.68	107.49	107.06	107.34	107.15	106.19	105.15	106.74
104.37	105.26	104.23	107.54	103.4	105.03	105.74	104.55	105.33	108.06	106.54	107.09	105.46	107.5	105.93	106.4	106.13	107.16	108.66	106.12	103.55	106.62	106.86	111.06	101.85	105.9	105.04	104.32	106.42	107.55	107.49	107.59	109.06	106.36	106.59	106.79	106.84	108.05	106.09	106.08	107.76	104.23	107.61	105.22	106.18	109.57	102.98	102.71	106.88	105.08
106.84	109.2	106.19	109.21	108.32	109.52	106.15	108.38	107	109.62	107.85	108.76	107.84	108.55	109.76	109.77	110.85	111.36	108.15	107.39	108.89	106.91	107.36	106.71	105.56	111.02	107.64	108.24	104.97	106.26	109.55	110.69	108.64	105.42	107.16	110.35	109.43	108.11	107.54	107.19	108.61	110.81	107.89	108.01	107.63	107.65	109.45	109.66	109.76	108
108.97	107.54	106.77	105.3	105.05	106.16	105.52	104.11	108.58	106.5	106.45	109.22	104.53	108.94	110.93	109.35	103.59	107.5	105.38	106.24	102.96	105.77	105.79	107.57	104.7	108.48	106.73	107.59	107.97	108.02	106.99	103.49	107.5	109.05	106.89	108.95	106.31	109.59	107.29	104.16	111.12	105.34	105.91	106.88	106.81	103.21	103.4	106.84	107.78	108.2
102.65	105.52	104.01	103.12	107.24	105.99	106.35	103.08	106.89	103.21	105.64	106.51	108.93	106.38	103.82	102.87	105.98	106.76	106.08	107.6	107.56	105.49	105.16	107.94	108.22	106.27	105.15	106.02	107.69	105.93	102.42	106	106.78	105.06	104.74	108.99	106.49	108.7	108.07	108.57	107.6	106.74	106.52	106.32	103.3	107.96	104.68	108.13	106.62	105.09
103.52	100.61	99.445	103.67	101.03	99.879	102.28	99.847	100.66	103.42	98.763	98.132	102.17	101.05	102.63	102.32	99.449	101.97	104.12	97.313	98.811	98.865	99.633	96.83	102.48	103.65	101.78	101.15	99.425	101.09	98.851	100.52	99.689	99.276	99.544	105.9	101.32	101.4	99.162	101.33	100.51	97.95	96.472	99.597	97.847	100.7	99.754	99.816	99.594	102.97
103.45	103.51	106.7	105.57	102.98	106.8	105.98	103.54	107.75	105.35	107.38	104.67	105.14	107.18	107.36	103.59	105.45	104.76	104.95	104.92	106.61	106.41	104.71	108.19	108.83	107.69	104.12	104.49	105.39	106.03	107.44	104.61	103.5	103.33	106.25	106.15	108.2	105.11	103.41	104.44	106.57	102.73	105.89	105.85	103.73	108.07	103.7	106.35	104.24	104.9
108.37	109.54	110.43	108.24	110.65	109.8	110.45	109.15	109.3	111.52	110.99	109.47	107.29	109.97	113.07	110.56	111.08	110.05	108.04	110.37	110.9	107.49	115.47	111.76	112.64	110.8	108.24	109.46	109.86	110.85	110.61	107.57	113.75	112.91	112.56	108.84	111.14	112.72	109.03	110.05	109.23	112.4	109.81	112.8	104.87	111.13	108.29	110.14	111.49	109.72
97.383	99.298	96.957	94.718	96.23	96.978	98.875	102.82	97.615	96.494	99.22	101.37	97.51	99.756	98.608	95.336	96.533	95.314	96.536	97.78	101.95	94.997	100.27	96.437	99.181	96.735	99.545	98.504	100.32	98.497	95.967	97.648	98.825	96.097	94.364	97.442	97.426	97.392	96.048	100.98	99.39	97.934	96.345	100.01	97.29	95.689	94.799	96.737	98.705	98.738
109.28	105.44	102.85	105.89	105.93	107.44	106.33	102.49	104.53	107.08	106.01	105.16	106.61	109.24	107.12	105.81	104.9	106.44	106.75	104.12	102.46	109.03	107.73	106.44	105.75	107.1	105.84	103.04	103.68	104.79	106.48	104.63	103.81	104.09	105.19	108.37	101.81	102.11	105.81	107.01	107.04	107.27	105.59	104.74	106.51	104.68	104.86	106.41	104.58	107.41
104.01	107.52	102.9	103.7	107.52	103.04	106.68	105.99	105.13	105.41	105.13	105.7	106.62	109.34	105.67	106.66	104.61	107.91	102.91	107.82	107.11	106.33	105.99	106.19	105.17	105.7	108.93	106.12	109.54	102.54	105.88	103.62	108.28	103.57	106.64	106.29	107.61	107.29	107.81	105.63	105.8	108.03	104.79	104.85	107.61	106.56	105.52	106.43	108.42	105.52
109.46	107.13	107.16	106.89	108.26	107.64	105.6	107.83	107.2	109.26	108.91	110.3	110.91	108.3	105.49	105	107.34	111.78	104.64	105.62	108.8	111.07	109.13	106.82	106.28	107.04	105.31	110.12	107.55	108.79	106.8	111	111.32	110.81	108.25	110.89	107.8	109.39	106.53	105.79	106.18	109.12	108.67	107	112.79	106.07	106.9	108.06	108.99	108.21
105.83	102.82	106.09	104.5	104.45	107.81	105.51	101.23	108.54	105.16	107.86	104.52	107.84	106.43	104.78	104.76	104.12	106.81	107.37	104.36	99.538	103.42	103.26	106.56	107.1	101.11	106.93	105.55	106.55	108.77	105.25	105.83	105.91	104.85	103.58	105.57	102.11	106.58	103.01	103.14	104.23	105.95	107.13	103.56	104.09	107.57	103.56	105.01	105.23	105.53
106.82	103.84	107.51	107.48	103.4	104.62	105.52	104.28	105.13	106.86	106.77	107.37	107.27	106.74	105.89	110.08	107.45	104.87	104.73	105.6	106.88	104.7	105.32	103.26	107.48	102.41	103.53	107.43	104.69	105.34	105.61	105.94	103.97	105.14	103.53	104.35	105.28	105.17	105.63	108.69	106.43	103.83	105.94	106.95	103.46	105.9	106.02	106.04	107.23	105.96
110.19	108.15	107.58	108.73	108.41	105.63	106.66	107.22	106.67	109.06	107.77	110.73	105.89	110.84	107.78	110.46	109.6	105.83	108.02	111.36	106.74	107.73	108.48	107.27	108.13	109.52	105.13	109.16	107.49	106.93	107.61	109.42	106.36	106.58	108.84	106.34	106.85	109.77	107.55	109.11	108.02	110.96	108.47	107.78	105.43	108.43	108.33	107.54	105.61	107.83
105.72	104.33	107.68	107.68	106.15	107.7	104.49	103.9	106.39	104.71	105.08	105.86	104.63	106.69	107.51	105.75	107.07	108.55	104.95	104.02	103.7	105.68	106.62	106.44	106.88	107.89	105.46	108.44	108.24	109.71	105.34	107.57	106.68	105.17	104.92	108.85	108.41	105.8	106.9	105.86	103.09	106.7	107.6	105.95	106.81	105.7	103.04	105.19	106.78	105.29
104.85	103.81	105.08	105.55	105.53	106.19	107.74	108	107.18	107.04	108.58	105.62	106.41	103.98	104.86	107.67	103.03	102.69	106.38	107.37	106.51	106.45	107.09	105.65	108.3	108.94	105.38	103.51	107.44	104.2	105.75	107.26	106.19	108.27	102.94	106.02	107.37	104.28	106.23	105.04	105.33	104.85	105.9	105.11	103.35	100.27	103.67	103.66	105.9	104.92
103.29	103.06	101.87	101.02	101.59	99.789	100.97	100.16	100.81	103.23	101.54	101.09	103.12	101.02	101.8	100.31	101.15	99.531	101.13	99.408	99.225	102.05	102.89	102.09	101.53	101.1	98.2	99.64	101.27	98.989	99.514	100.96	102.78	100.84	100.76	100.02	100.62	103.65	100.27	98.324	101.18	98.415	99.911	100.51	104.55	101.93	99.612	102.09	97.027	99.959
108.61	110.64	109.52	107.02	107.6	108.3	107.51	109.59	108.63	106.99	104.91	107.57	107.04	111.78	109.06	108.98	107.45	111.58	105.67	105.32	111.75	104.62	107.48	110.26	106.49	106.67	108.31	107.61	108.74	112.27	105.92	111.43	105.9	112.05	107.04	106.05	108.4	107.23	106.52	106.62	105.8	105.5	109.76	108.16	107.26	106.48	107.35	110.28	107.26	112.06
105.86	106.4	107.4	103.32	107.53	104.66	107.16	104.47	105.35	108.39	105.49	104.26	106.16	106.43	107.11	104.86	105.41	107.44	105.28	104.21	107.18	103.63	109.19	106.7	105.31	102.95	105.06	104.45	104.82	106.76	108.03	105.64	105.89	105.84	106.51	107.23	105.02	106.86	108.04	104.19	105.88	107.37	109.53	108.15	107.66	101.67	107.23	105.09	105.2	104.65
110.34	113.24	109.03	109.13	110.25	109.56	109.47	112.1	108.32	112.13	109.15	109.85	107.98	108.91	109.62	109.05	108.01	108.57	109.49	110.86	110.37	111.56	110.92	111.06	110.17	111.27	111.13	109.8	110.55	107.76	110.38	111.83	111.38	109.39	114.45	110.53	109.98	113.11	108.71	111.88	109.72	111.03	110.31	107.66	110.74	110.22	111.65	108.69	108.86	112.9
107.47	106.94	107.45	107.04	105.35	107.12	103.78	108.19	107.02	108.71	111.01	107.31	105.99	108.37	103.71	106.75	105.33	105.84	105	108.55	105.56	106.49	107.11	105.51	107.6	103.73	106.81	108.83	109.85	105.42	107.11	105.58	108.22	106.48	108.47	109.27	106.88	101.49	104.83	103.27	104.96	108.7	103.07	106.16	105.2	105.11	105.75	106.03	104.83	105.09
109.89	105.92	108.12	104.63	104.52	109.75	105.26	108.74	106.77	107.62	107.5	108.5	103.68	108.39	108.02	104	108.33	107.82	108.18	103.24	106.81	107.29	110.92	109.78	106.18	108.48	107.18	108.89	106.67	108.97	108.89	107.33	108.26	106.68	110.01	108.56	108.69	104.63	106.19	106.45	110.61	107.22	109.27	107.94	106.99	108.09	106.92	108.02	106.16	110.98
109.07	108.04	107.64	106.6	108.18	106.53	106.98	110.66	109.31	107.48	109.4	106.95	109.59	108.38	109.52	108.69	106.22	109.27	105.72	110.18	107.92	107.01	107.33	108.65	108.32	106.06	108.33	106.73	106.68	107.94	106.75	108.92	106.18	108.54	109.31	105.92	107.68	107.84	108.22	109.91	107.78	107.89	109.31	110.15	106	109.59	102.21	108.34	106.8	109.7
112.14	106.43	108.9	109.88	111.63	108.71	110.48	111.82	111.07	109.6	110.7	110.39	112.24	108.23	110.02	114.89	109.26	108.83	112.17	108.26	110.07	110.48	108.55	110	111.1	107.59	107.85	109.61	111.52	110.22	107.43	107.48	108.41	110.28	109.92	109.72	108.95	110.14	111.82	110.29	110.29	111.77	110.46	109.16	110.8	109.14	108.9	111.46	114.03	110.1
100.33	95.447	102.95	101.82	99.045	97.404	98.09	96.679	98.613	99.262	100	97.863	98.509	99.336	96.304	98.854	99.252	96.215	99.059	100.6	100.83	96.098	98.149	98.701	96.182	96.201	96.972	96.89	98.192	98.09	95.791	97.802	101.63	100.24	97.746	97.956	101.17	101.16	97.701	99.129	97.342	96.555	97.631	97.594	97.388	99.537	102.15	96.712	100.02	96.232
100.35	97.337	101.05	100.43	99.319	99.048	98.237	95.946	94.513	100.68	97.053	97.671	99.385	96.316	99.038	100.48	99.144	98.518	100.56	100.35	98.262	96.104	98.617	97.384	97.828	96.057	99.298	97.076	101.27	96.374	96.38	101.07	96.784	99.974	96.167	97.937	97.631	98.802	99.697	96.563	96.423	100.14	99.313	97.631	98.067	98.506	98.896	97.471	96.75	98.133
112.48	109.58	110.73	107.61	108.61	108.29	108.82	109.08	107.77	107.9	109.95	108.71	106.77	107.87	105.93	106.37	109.95	107.88	110.33	109.48	106.67	108.5	109.98	108.72	108.49	109.35	105.98	107.6	106.56	110.59	109.71	109.71	108.5	107.81	107.24	109.26	109.37	110.56	109.7	109.99	109.56	108.83	106.41	110.65	111.16	107.51	110.61	109.4	109.36	110.29
99.998	96.361	102.42	101.59	98.737	100.38	97.713	98.727	98.486	100.45	101.01	99.741	99.265	99.018	101.77	98.401	99.377	102.3	99.777	103.83	98.095	102.15	97.469	99.99	100.01	102.1	98.46	97.973	100.12	94.223	98.305	99.59	101.46	99.906	101.73	101	99.58	98.809	98.039	98.958	98.694	100.4	102.87	99.444	103.44	100.34	101.57	99.272	99.942	99.57
104.81	106.3	106.49	106.64	107.9	102.26	102.79	105.79	106.76	106.59	105.73	107.07	104.52	106.38	105.89	103.72	106.8	104.96	107.88	102.59	102.28	101.86	105.29	105.84	105.54	105.38	106.94	106.48	106.67	104.85	106.9	104.26	104.95	104.78	107.49	104.7	105.44	105.5	105.67	105.25	105.16	104.86	106.35	107.46	105.34	103.45	104.9	109.18	103.93	103.32
105.4	107.9	103.25	108.61	105.41	104.02	105.82	107.05	105.97	104.98	106.06	107.65	107.6	105.77	104.79	105.24	107.19	104.16	106.26	104.29	110.27	108.44	106.26	103.78	106.89	110.14	105.78	108.39	107.07	106.96	107.39	104.83	105.9	105.12	108.96	106.07	107.11	107.35	104.59	106.65	106.1	105.5	106.09	105.69	109.77	108.05	105.44	103.51	103.85	106.82
108.63	106.45	106.27	107.53	104.64	105.6	105.25	107.45	106.68	106.89	104.83	104.27	106.36	110.59	106.36	107.04	108.25	105.91	107.38	107.07	106.45	104.93	107.64	106.39	108.26	108.18	103.39	103.39	107.4	105.26	105.61	105.58	105.91	108.32	106.36	108.84	105.96	105.3	108.57	105.28	105.66	108.12	105.4	103.3	104.22	106.31	107.51	107.03	104.56	106.98
103.04	109.54	106.79	110.83	106.7	107.45	106.95	106.72	105.62	106.01	106.04	107.32	106.45	109.37	109.15	106.48	109.48	109.9	105.79	108.88	105	108.65	110.2	109.02	109.82	109.13	108.12	110.97	107.93	105.78	108.2	104.38	109.36	109.72	106.21	108.56	108.89	105.73	108.86	108.13	108.46	108.34	110.98	106.07	108.39	106.25	108.74	109.76	111.22	106.66
114.83	110.25	109.81	110.86	107.23	110.84	108.01	113.37	110.22	111.07	109.6	110.31	112.17	111.65	109.1	110.5	111.05	111.75	111.9	108.01	109.91	111.58	109.11	107.57	109.76	111.66	108.89	107.78	111.65	109.91	111.39	111.6	108.04	108.88	112.24	111.98	109.39	113.14	108.9	110.8	109.43	111.49	109.36	109.32	111.78	107.08	110.98	108.04	111.38	110.14
106.89	110.03	105.84	103.59	106.19	106.47	109.52	108.09	106.32	110.39	105.38	109.41	108.92	107.78	106.46	106.59	109.22	109.35	109.04	107.32	106.12	107.25	105.42	107.42	108.8	109.12	109.65	109.56	104.83	110.85	110.97	111.01	110.49	107.15	110.3	109.55	108.7	109.43	105.29	107.31	108.25	106.84	108.26	107.72	107.65	106.23	110.76	109.28	109.12	106.34
108.84	108.23	107.63	110.45	109.87	105.24	109.04	108.78	106.77	109.95	108.3	109.77	107.19	108.92	109.91	107.71	103.68	106.83	106.94	104.87	111.55	109.39	108.33	108.78	109.1	110.29	106.11	108.42	108.31	109.82	109.52	107.09	109.58	108.96	107.16	106.13	108.9	106.82	110.06	109.98	106.91	107.19	108.26	109.05	107.31	109.29	109.06	110.28	106.46	111.89
107.9	111.67	109.87	112.32	109.96	110.59	109.53	110.61	112.04	110.95	110.3	107.18	112.1	109.91	111.99	108.09	112.07	111.21	112.64	109.56	111.3	109.63	109.63	110.1	111.39	109.76	110.19	113.49	109.46	109.23	108.91	110.2	111.26	110.62	112.68	110.94	107.9	110.09	108.7	109.74	112.29	109.7	112.11	112.48	109.56	111.54	110.92	110.15	111.83	108.36
100.78	98.666	99.781	98.839	99.508	100.01	101.54	96.911	99.853	100.97	99.305	100.41	100.69	95.671	98.545	98.838	101.48	99.208	97.896	100.08	99.553	99.685	102.31	102.12	97.493	99.692	102.16	99.989	101.6	99.386	102.84	96.752	101.04	101.1	99.177	102.44	100.03	99.494	98.157	97.801	98.567	102	99.632	99.967	98.85	102.36	100.91	102	97.681	104.31
108.47	103.82	105.75	106.49	104.63	108.1	106.17	107.37	106.19	104.83	103.5	107.71	107.21	109.14	104.54	107.36	104.52	106.37	108.59	106	107.05	104.26	108.62	104.4	105.31	109.75	108.43	107.79	107.64	109.3	107.23	104.89	105.81	105.71	104.67	106.49	106.68	106.72	106.45	107.26	107.65	104.3	106.23	105.02	110.45	107.69	107.38	107.24	106.11	106.38
109.94	105.59	106.02	107.69	107.81	107.17	107.11	106.94	104.69	104.5	104.96	107.09	106.06	110.07	103.06	110.05	103.99	106.9	105.93	107.34	107.63	106.88	108.68	108.33	108.07	106.22	108.53	109	106.4	107.04	108.24	105.45	107.09	105.11	106.73	106.46	107.01	104.59	108.12	106.83	108.81	107.02	104.82	106.47	105.59	103.71	106.85	106.91	106.07	105.35
102.08	104.79	103.8	106.43	105.17	104.63	104.83	106.39	106.65	106.68	105.03	104.01	105.32	104.81	103.71	107.56	104.41	103.56	107.61	107.63	103.26	106.59	107.31	102.77	107.26	103.83	104.12	105.98	105.51	108.7	104.99	108.12	107.57	106.34	106.55	102.15	104.75	105.35	103.17	103.59	104.38	105.49	105.74	105.94	103.11	105.18	107.19	107.05	109.87	105.69
105.75	104.16	106.54	105.52	105.41	103.58	105.49	106.34	102.96	104.5	106.17	104.1	104.76	105.01	108.35	104.47	104.93	105.94	103.76	104.22	102.95	105.2	107.19	109.14	109.16	103.74	107.29	104.51	105.11	104.33	103.1	105.96	103.79	108.1	107.88	108.53	104.6	102.07	103.73	104.27	107.75	104.52	105.11	106.4	108.19	103.68	105.92	108.53	105.48	109.19
107.14	109.5	107.69	105.96	108.38	110.43	109.3	107.57	105.89	107.14	107.33	109	109.24	110.51	107.22	108.28	108.67	107.89	107.2	108.57	105.57	109.63	108.55	107.77	108.11	108.59	108.59	108.04	110.25	109.05	106.92	105.6	106.07	109.59	104.05	107.68	106.76	109.23	107.8	107.29	106.7	106.1	105.88	108.88	107.71	108.75	108.68	106.08	110.32	110.47
106.23	106.67	108.72	107.59	107.84	108.26	110.04	109.74	106.31	107.21	108.75	109.58	109.42	110.95	110.45	109.24	107.57	106.53	108.05	110.17	109.47	109.4	108.82	108.57	108.13	108.14	111.29	110.34	106.75	107.72	110.89	102.5	110.51	111.43	108.91	108.3	106.86	109.96	108.9	110.38	110.49	109.23	108.98	106.95	112.97	111.45	107.68	108.36	109.72	106.96
101.46	102.06	100.89	99.835	101.7	101.17	100.3	101.37	99.42	101.15	100.15	102.4	101.94	98.671	101.87	100.52	100.17	99.516	101.99	101.98	100.43	100.7	101.82	99.623	96.316	101.76	100.73	99.991	103.02	100.99	97.465	98.245	98.364	98.807	103.34	101.33	101.44	99.258	100.66	99.665	99.266	102.06	101.7	100.99	102.17	100.24	99.422	100.25	102.24	98.671
103.34	100.55	107.58	105.86	105.57	105.22	105.83	106.75	105.46	105.37	107	108.02	107.91	105.13	102.72	104.08	103.42	108.05	106.78	105.36	102.32	107.01	106.55	104.76	105.28	104.15	106.09	109.1	104.77	107.32	104.71	107.06	104.85	106.19	105.88	108.85	104.79	106.79	105.19	110.08	106.23	104.4	104.58	106.89	104.2	109.28	102.6	105.31	104.73	104.13
110.05	108.4	111.5	110.26	109.78	107.94	111.08	109.9	108.27	109.17	106.29	109.37	111.83	111.06	108.6	111.65	108.55	106.82	109.22	107.37	109.66	107.56	108.14	106.67	109.28	107.69	108.62	107.44	110.7	106.63	109.18	109.03	110.25	108.81	107.66	110.55	109.54	110.65	111.12	111.22	106.16	108.03	111.16	105.18	109.54	111.26	108.72	111.69	106.11	107.79
107.85	105.91	107.89	104.91	106.78	106.67	103.96	103.72	107.16	108.23	106.31	104.03	104.29	106.12	105.93	107.11	106.02	107.95	109.87	108.97	105.48	104.76	104.75	108.04	106.58	109.22	107.65	107.28	107.19	104.19	110.47	105.47	105.28	107.93	105.27	107.34	108.96	106.25	107.17	107.98	104.58	105.72	105.24	104.93	105.41	105.01	108.59	106.1	106.09	107.11
106.16	108.08	108.42	105.55	108.7	106.88	106.42	106.09	108.43	108.05	111.73	107.5	108.35	108.08	106.62	108.63	109.26	108.14	107.58	106.48	103.86	109.54	109.69	107.32	106.16	110.17	110.37	107.37	105.19	105.73	108.51	109.5	106.55	107.73	105.53	107.65	105.02	109.44	107.62	108.76	108.45	104.18	107.4	111.43	106.4	106.96	107.91	106.9	106.23	109.47
105.01	107.83	106.63	107.35	108.65	103.58	106.36	104.84	107.57	105.85	109.19	108.15	105.44	105.89	104.32	107.95	105.68	109.96	108.38	103.77	107.78	107.35	108.23	103.77	108.73	107.03	104.36	107.69	108.39	104.8	106.79	106.71	105.82	109.16	108.17	107.61	105.68	106.17	105.43	108.56	107.32	103.71	106.92	107.91	106.89	105.84	105.63	106.9	105.46	106.11
107.7	109.36	106.43	108.38	107.17	103.81	106.08	107.57	111.72	110.06	108.83	106.4	109.51	105.53	109	109.21	106.42	109.55	111.22	107.84	109.16	109.43	109.42	106.81	107.15	110.13	103.65	106.47	109.37	112.73	109.66	108.75	108.53	106.92	107.37	106.15	109.37	107.79	107.18	109.26	108.83	108.68	108.8	106.69	106.74	107.49	110	106.2	106.07	110.8
109.81	108.77	106.67	112.08	106.32	107.45	107.72	107.34	109.23	107.97	107.5	109.74	112.84	108.54	105.64	109.36	105.63	108.01	106.48	108.21	111.23	107.38	110.29	111.27	107.55	106.99	107.48	108.72	110.06	106.84	108.42	107.77	107.92	108.61	105.91	110.73	106.26	108.57	109.63	109.72	109.33	108.44	109.35	109.92	107.1	107.57	108.74	109.79	106.03	109.63
105.34	105.9	107.27	105	106.38	103.78	104.4	105.51	107.15	106.29	111.27	105.67	102.74	105.69	107.8	105.88	107	104.73	106.41	105.63	107.67	104.32	104.14	106.54	105.92	107.65	104.67	106.66	107.83	107.28	103.47	104.37	107.47	106.14	105.37	105.41	101.97	105.95	106.21	104.69	105.34	107.82	106.08	104.23	106.96	107.29	107.03	104.82	103.55	107.4
106.24	105.43	109.33	106.97	108.43	109.4	101.98	106.87	107.09	107.82	108.37	110.86	107.7	106.25	107.94	108.67	107.94	110.26	107.29	107.31	111.62	106.68	109.07	107.39	105.98	108.33	106.6	107.55	110.22	107.81	106.24	101.72	109.58	108.88	106.11	110.16	104.85	108.76	107.54	105.6	107.29	106.71	107.69	109.85	110.4	108	105.81	106.51	107.71	105.54
108.02	106.14	107.23	105.88	109.87	107.47	108.2	107.31	106.97	105.93	105.75	103.39	107.78	108.1	105.66	102.74	107.08	103.09	104.48	105.39	106.13	107.41	108.44	104.84	104.94	103.47	105.81	108.16	106.32	105.23	105.39	105.91	106.91	104.81	107.28	106.15	106.69	106.36	103.05	107.07	104.47	106.11	107.15	102.72	106.28	105.79	107.83	105.36	108.07	104.12
100.33	99.246	100.16	96.586	98.123	98.65	95.337	99.502	98.747	95.744	95.495	99.525	99.233	99.726	94.808	97.568	97.463	99.721	97.861	96.945	98.835	100.47	96.922	98.544	99.224	98.18	96.518	99.21	101.05	98.272	99.704	98.287	97.455	97.992	97.379	97.367	99.51	97.715	97.589	99.603	97	96.517	98.72	97.317	99.988	99.201	99.226	98.367	98.15	96.626
107.62	106.56	106.98	102.04	103.61	104.74	105.21	103.42	108.13	105.02	104.08	105.38	109.07	108.44	104	105.57	108.19	103.81	107.54	104.11	106.33	105.47	107.49	108.37	106.42	104.18	105.58	105.75	108.89	105.71	105.88	105.93	106.17	108.03	107.24	108.79	108.64	108.2	107.45	104.17	107.62	105.77	105.31	101.46	104.8	106.89	107.22	103.77	104.26	103.36
97.909	99.939	97.758	98.731	98.289	96.528	97.196	96.568	99.159	95.022	95.793	99.543	95.202	101.38	92.687	98.367	98.914	96.005	95.982	97.069	97.734	99.181	97.765	95.515	96.278	95.213	99.039	98.972	99.34	100.81	99.207	96.976	95.644	99.862	95.514	99.905	97.307	96.953	97.082	98.248	95.665	98.425	99.981	100.25	97.841	95.882	98.84	95.624	97.109	97.711
108.56	107.85	108.22	106.31	106.73	109.06	107.52	108.63	106.97	107.45	110.92	111.03	109.23	108.14	110.7	106.74	104.92	109.68	107.01	107.77	107.6	108.63	109.03	110.44	110.27	109.08	109.82	106.01	109.82	108.34	107.57	107.71	108.46	108.84	105.79	110.53	106.51	110.39	108.56	109.69	106.28	109.06	105.69	106.96	109.31	106.21	108	106.72	109.66	107.22
108.15	107.53	107.37	105.14	104.32	108.59	107.02	106.83	105.4	106.22	105.92	104.75	105.27	110.24	102.31	108.03	106.72	107.01	105.31	110.24	104.97	105.79	106.86	106.54	109.12	109.17	106.3	105.29	106.61	108.13	106.24	104.78	108.51	110.85	105.19	105.62	105.72	106.97	104.66	106.61	107.24	107.83	106.46	106.69	105.24	108.32	106.73	104.3	103.74	104.92
107.7	108.28	108.38	106.35	110.73	111.14	106.94	107.58	110.87	108.8	110.63	107.25	109.6	110.09	109.73	106.43	109.43	107.32	107.52	106.15	106.84	105.39	105.78	105.83	109.35	105.82	107.11	109.64	106.5	106.68	105.56	104.24	109.16	108.4	109.79	106.92	108.67	106.26	104.76	108.78	104.59	108.82	112.05	105.35	108.9	108.15	108.3	106.18	111.31	106.68
97.558	98.309	95.112	101.15	97.043	95.502	99.05	97.491	98.54	97.03	95.682	99.504	96.207	99.96	97.849	96.8	96.485	99.932	93.527	98.465	95.139	99.747	99.502	96.732	97.788	97.712	100.3	99.276	99.242	98.406	98.198	99.213	97.199	97.844	98.484	98.575	101.26	97.382	99.453	97.194	99.621	98.388	98.788	98.939	96.755	96.699	97.471	96.487	96.492	95.252
102.72	102.93	103.07	104.27	105.21	102.7	103.72	101.34	103.1	103.78	101.96	101.74	103.29	102.35	101.83	103.03	102.2	103.76	102.38	99.179	105.28	104.13	102.26	102.44	101.63	101.06	105.57	102.93	103.21	102.12	103.93	102.02	102.27	101.77	103.73	103.48	104.02	102.7	101.15	104.49	102.41	102.82	104.08	103.07	100.91	100.87	100.58	103.2	104.41	99.869
109.69	106.37	105.24	111.09	111.19	109.73	109.23	108.61	109.38	107.34	105.28	106.19	106.77	109.09	109.37	109.39	109.67	106.83	107.86	109.81	110.87	108.94	106.46	106.3	106.43	108.94	106.96	108.4	108.58	109.01	107.27	107.78	108.25	107.28	109.92	108.73	106.07	109.03	106.49	110.51	108.03	111.51	107.63	106.51	111.83	106.31	104.26	110.43	107.73	109.78
95.984	95.778	98.617	99.446	95.834	97.335	97.832	98.447	96.884	96.793	97.352	99.357	98.806	98.919	101.25	98.751	92.993	95.582	102.2	96.155	99.448	98.567	98.965	100.33	99.258	99.601	97.49	100.51	98.436	98.646	98.759	98.395	96.414	98.536	99.927	99.293	96.839	97.19	96.957	99.454	102.21	98.277	97.416	97.756	98.824	99.023	96.646	97.482	98.871	96.267
105.73	105.48	103.11	104.78	107.2	105.96	107.28	106.84	105.53	106.16	106.45	103.46	106.02	104.07	105.68	102.78	104.77	106.58	105.85	105.23	105.17	104.5	102.31	105.83	106.31	105.84	102.73	103.98	107.78	107.83	105.12	102.96	106.46	102.06	105.8	106.72	105.99	106.16	107.51	105.6	106.79	105.73	105.42	104.65	104.61	105.43	107.17	104.75	104.74	103.75
109.22	110.1	108.59	109.19	107.51	109.54	111.58	109.75	107.68	109.33	110.6	106.42	109.36	107.68	105.09	107.52	110.23	107.35	110.95	107.32	105.94	109.9	105.76	107.57	109.52	109.41	106.54	108.5	106.95	110.16	109.79	109.12	107.97	108.26	111.61	111.33	105.84	111.67	106.99	110.86	110.81	107.86	108.42	106.51	105.27	108.71	108.81	108.85	107.09	108.64
100.59	101.01	101.08	102.72	97.579	98.301	99.504	100.43	100.3	100.11	102.34	102.8	99.88	96.67	101.1	98.36	101.09	97.17	102	97.723	99.598	100.09	99.611	99.942	101.47	99.126	104.96	98.905	100.68	102.03	100.53	100.64	102.8	104.12	103.75	103.02	99.847	101.23	99.862	101.63	100.83	99.035	98.885	101.54	98.615	101.28	98.988	99.285	99.577	100.85
110.14	107.7	111.18	105.54	109.13	108.02	109.46	109.43	108.45	103.01	106.71	107.43	109.65	107.68	106.49	108.34	105.62	108.55	110.5	107.11	110.53	108.14	108.69	108.76	108.99	107.86	107.22	108.75	108.21	109.79	108.17	109.99	107.29	110.65	109.74	109.4	107.57	112.07	106.35	108.52	106.66	109.1	112.32	107.04	105.55	107.78	107.09	109.47	110.8	106.37
109.74	106.13	109.2	106.44	102.7	107.96	107.31	105.19	107.05	105.28	104.56	105.14	105.57	106.61	108.76	103.63	104.15	105.61	105.95	105.14	106.62	106.12	102.77	103.01	106.02	104.75	109.4	104.49	105.63	108.51	107.43	107.12	107.37	104.74	103.46	107.24	105.36	104.54	106.63	107.45	107.66	105.95	104.55	106.14	103.88	105.54	106.41	109.36	105.78	108.15
103.84	96.777	101.68	102.07	98.508	99.451	98.957	99.674	101.22	98.913	99.357	99.014	102.96	99.307	99.172	101.78	101.12	102.74	100.07	99.784	102.96	103.38	99.434	101.28	98.701	98.982	100.86	98.304	96.839	101.24	99.248	99.833	97.885	100.75	102.26	100.47	101.05	100.6	101.27	102.26	101.65	98.954	99.048	103.37	99.934	100.3	103.88	102.34	99.467	98.731
104.74	105.83	107.09	104.76	108.22	105.17	107.1	108.26	106.55	107.41	107.34	106.6	108.66	106.71	108.65	106.15	104.03	105.89	106.19	105.3	104.36	107.42	107.52	103.51	104.75	107.17	102.27	107.68	105.39	108.28	106.58	107.18	106.55	107.83	102.89	108.88	107.14	103.4	107.14	105.17	109.56	108.97	110.19	106.66	105.27	105.55	106.42	106.89	104.72	109.24
102.03	99.858	98.18	99.312	101.6	101.45	98.129	101.37	96.625	97.8	100.16	104.86	97.559	99.473	100.97	100.27	104.94	101.9	99.353	102.08	100.79	97.857	99.126	100.48	100.05	101.91	99.7	100.85	98.636	101.06	99.84	101.73	102.4	95.73	101.97	102.36	100.35	101.5	101.78	98.84	99.684	101.72	102.63	101.29	100.15	100.52	99.973	98.596	102.34	97.369
101.11	101.49	98.837	101.63	101.63	101.17	100.24	99.751	99.637	102.88	101.16	102.31	101.15	99.202	101.86	100.36	99.721	99.133	101.04	97.916	102.32	101.9	101.52	101.97	102.28	99.515	104.22	102.72	99.313	100.39	102.26	103.8	98.582	100.47	99.783	103.48	97.045	101.08	102.9	102.87	100.04	104.56	99.246	96.685	99.952	99.654	97.337	99.947	98.219	101.19
109.77	107.85	109.82	110.35	108.34	109.72	104.34	103.41	109.74	105.94	107.25	109.38	105.63	108.87	104.98	108.16	109.91	108.18	107.56	106.05	110.22	105.1	107.15	107.13	108.29	110.96	107.51	106.86	107.29	106.58	105.98	105.9	110.15	107.27	107.05	108.31	106.07	109.75	111.24	108.21	107.37	106.27	107.02	109.35	109.55	105.63	108.16	108.61	108.72	108.16
106.45	104.39	107.35	106.03	110.72	105.13	107.28	106.08	105.41	106.46	107.61	109.14	108.09	102.75	108.13	107.35	106.96	106.6	105.22	107.11	105.92	104.43	105.38	106.88	107.84	103.05	105.92	103.05	109.43	103.42	108.76	105.53	102.66	105.24	105.94	105.86	108.74	100.55	105.75	105.48	102.45	106.47	107.54	108.34	108.27	105.87	107.13	104.27	106.95	108.58
108.43	108.63	104.6	107.07	106.92	107.69	108.97	106.92	108.91	107.39	107.6	109.65	110.65	110.7	106.09	108.06	108.95	109.04	108.56	106.14	107.38	111.97	107.72	104.8	109.96	109.76	106.92	108.87	107.62	108.11	106.17	108.65	108.72	108.03	108.82	109.31	107.84	109.18	110.21	107.54	110.42	107.14	107.23	107.8	108.25	106.09	108.18	109.04	109.29	106.51
101.89	100.7	100.89	99.326	101.89	102.15	103.58	100.82	98.842	99.733	101.41	102.02	101.66	101.56	97.802	101.37	102.13	101.66	99.056	100.75	101.25	99.461	102.45	102.39	100.94	100.16	101.07	100.95	100.54	101.48	100.66	98.64	100.25	99.225	102.98	102.81	100.58	101.81	99.934	101.46	99.295	104.54	96.995	101.89	98.395	97.505	104.82	101.68	100.32	101.82
111.83	111.36	108.95	106.83	110.1	110.9	107.8	111.82	111.81	111.52	108.24	111.19	112.31	109.11	112.92	110.14	111.97	112.26	108.28	108.83	110.82	110.25	110.56	115.22	114.11	108.01	108.98	112.94	114.36	111	110.36	108.09	111.1	111.49	107.26	107.65	109.55	107.54	110.99	110.54	109.46	108.48	110	109.22	110.87	110.55	109.32	106.79	112.01	111.98
112.82	107.87	109.67	109.46	108.71	109.49	108.02	109.38	110.41	106.61	108.71	111.36	107.97	108.8	109.23	110.31	108.21	108.52	111.45	105.53	108.27	106.62	109	106.25	108.6	109.52	107.64	106.67	110.48	108.08	109.85	105.69	108.48	108.09	103.83	108.37	107.67	113.37	108.71	108.88	107.47	109.08	107.53	105.76	108.31	108.12	106.12	109.27	109.25	109.42
110.59	107.52	104.54	108.54	109.1	107.08	108.3	108.06	107.84	108.37	106.54	109.42	109.28	107.74	108.95	108.41	107.83	108.46	110.12	110.58	108.06	108	109.1	109.29	107.56	108.56	106.76	107.9	106.54	105.47	107.74	106.97	110.83	108.52	106.86	110.98	106.78	110.46	107.42	111.8	110.37	108.51	108.41	109.45	108.77	113.12	109.59	105.34	107.81	106.57
104.48	107.64	104.82	102.29	106.49	102.99	105.88	103.61	105.1	104.89	103.04	106.35	106.22	107.39	105.97	105.41	106.84	104.06	105.06	106.52	103.68	107.5	104.13	104.85	105.3	104.76	105.29	102.94	105.66	108.13	105.76	107.22	105.35	105.58	104.05	105.99	108.66	103.68	104.63	105.96	110.05	108.87	103.25	105.08	105.19	105.91	109.51	107.49	102.4	107.03
107.8	105.43	109.34	108.98	106.8	104.52	104.96	106.46	103.55	105.11	105.61	103.53	109.64	107.88	106.42	107.39	103.81	106.48	107.09	108.12	104.83	107.56	108.75	103.47	107.46	102.5	109.31	105.87	108.59	110.23	106.46	103.74	105.72	108.54	106.57	106.05	105.1	104.9	105.6	107.63	105.88	107.89	105.31	109.96	104.36	105.15	105.68	107.24	106.47	111.53
105.82	109.18	105.37	107.91	109.09	106.49	107.07	103.58	107.98	104.89	103.77	107.89	106.05	107.73	106.95	107.95	107.18	107.34	104.97	104.55	104.24	104.11	103.23	109.02	107.47	107.55	106.11	106.06	108.53	105.29	107.62	105.09	104.27	108.03	106.64	106.72	106.6	108.94	107.5	106.19	104.83	102.47	106.96	108.65	108.73	106.75	106.01	107.5	103.48	108.41
109.28	106.4	108.75	104.85	106.52	106.55	105.18	109.51	110.35	109.27	109.11	106.95	106.37	109.99	107.21	107.98	107	109.06	107.92	109.79	109.19	109.19	104.81	111.14	108.92	110.52	107.23	111.55	110.27	111.09	109.68	110.68	107.77	107.89	104.48	106.47	107.36	110.18	107.72	108.65	104.66	107.41	105.8	107.61	107.56	106.69	104.87	113.06	111.82	102.91
107.2	102.69	108.8	101.7	107.5	104.77	106.17	106.02	106.68	102.91	106.53	108.07	104.72	103.25	109.08	107.57	105.47	105.25	104.93	106.98	106.27	104.08	104.16	105.38	106.04	103.98	106.15	102.85	106.14	108.14	102.92	106.23	104.77	103.75	106.93	105.23	104.9	110.1	108.05	103.19	103.72	106.46	108.13	108.45	103.74	104.02	106.16	107.33	105.53	105.81
102.98	106.58	109.96	108.92	106.46	106.03	104.65	106	105.31	106.58	109.54	108.02	106.65	108.49	106.43	107.91	106.56	106.1	106.23	105.01	103.8	110	108.04	106.04	104.87	108.44	104.71	104.72	107.76	106.91	102.91	106.6	104.06	108.75	107.86	103.29	104.46	109.61	106.93	105.28	106.82	104.61	108.09	104.35	108.46	104.79	104.21	107.49	105.23	105.71
99.724	101.09	102.89	104.55	102.54	103.03	101.32	102.28	101.63	99.28	99.969	98.911	101.45	103.59	102.3	99.623	99.986	99.562	101.32	99.177	99.261	104.88	99.464	101.24	100.2	98.703	101.31	102.4	100.87	101.12	100.29	100.27	101.75	102.59	103.29	101.14	98.969	97.268	100.53	102.49	100.51	98.728	99.597	98.1	102.03	102.83	99.127	100.22	98.091	101.52
108.44	107.56	103.22	103.38	107.1	107.8	108.7	106.44	105.88	105.88	107.22	105.65	109.46	107.05	106.49	105.31	110.66	106.75	107.37	107.65	108.85	106.29	106.46	108.28	107.39	106.63	105.37	105.37	103.22	105.32	106.6	104.23	105.15	107.3	105.42	107.13	103.71	106.04	103.05	106.84	106.2	105.46	106.64	108.62	105.49	107.67	103.15	106.75	108.7	109.6
106.41	107.11	105.18	106.25	105.76	105.07	109.52	107.02	105.79	106.83	103.43	105.07	103.41	106.76	107.69	106.9	105.22	107.85	105.86	107.37	105.89	104.88	104.56	106.12	107.97	106.19	107.29	107.95	107.45	106.18	108.23	103.79	106.49	107.55	107.75	109.98	104.55	104.76	106.55	106.08	104.36	105.21	106.1	105.98	104.79	107.44	106.74	107.25	106.29	108.98
103.09	104.27	104.1	104.68	105.34	107.05	104.7	107.68	103.2	108.25	105.82	103.21	103.46	105.19	104.83	105.08	107.21	107.16	106.77	107.14	108.04	106.92	102.96	104.92	108.94	104.2	104.59	106.5	107.45	105.88	108.53	105.24	104.88	106.93	103.19	110.4	108.63	103.66	104.09	106.65	104.34	103.88	105.01	109.51	106.88	108.53	104.87	103.52	103.91	104.93
99.793	101.46	96.936	99.923	100.78	98.081	97.794	99.928	100.06	101.37	98.922	98.59	98.907	102.79	103.11	98.658	100.85	101.4	101.39	101.72	97.774	103.95	99.052	103.35	98.325	100.06	100.49	99.761	98.534	99.51	99.084	99.883	101.11	100.69	98.096	102.97	99.169	99.564	102.26	102.72	99.775	101.07	98.363	99.429	99.895	100.75	103.19	97.566	100.81	98.29
104.06	106.25	106.52	109.27	106.11	106.68	104.07	106.26	107.43	104.4	104.93	107.59	107.65	106.27	106.27	106.21	103.63	105.88	107.08	106.62	107.86	102.81	100.97	103.93	106.56	106.89	105	107.39	106.56	107.27	103.65	104.5	102.98	102	107.99	105.4	106.18	104.8	106.99	106.45	105.68	104.36	106.47	104.66	103.87	107.72	106.31	105.83	102.68	107.74
105.82	108.64	106.21	108.64	109.24	110.64	108.39	109.15	107.37	107.48	107.92	109.31	109.74	110.81	105.27	108.09	107.63	111.1	109.75	108.7	106.79	111.08	107.6	108.53	107.87	111	108.93	108.76	109.74	105.4	108.89	112.87	108.95	105.96	111.99	105.27	109.99	109.53	108.51	104.64	108	106.6	109.44	110.25	105.65	111.03	110.84	109.18	107.88	108.27
105.92	106.84	106.03	109.24	105.1	106.05	105.15	102.53	105.16	104	105.66	106	104.74	105.8	103.38	104.74	106.02	105.64	103.72	103.14	103.82	101.23	105.75	106.47	105.12	106.11	104.37	107.56	107.62	104.3	105.14	105.16	107.17	103.67	107.52	105.44	105.29	105.46	105.36	106.61	103.43	105.56	103.4	107.03	103.62	105.87	104.68	106.23	105.42	106.12
106.3	105.32	106.03	104.4	107.83	103.56	103.23	110.93	105.41	108.05	104.71	106.68	101.79	106.59	105.08	106.92	103.95	107.02	103.81	106.67	103.35	104.61	108.24	106.89	104.04	105.31	106.06	104.81	107.3	105.21	105.41	106.26	106.47	107.37	104.98	102.91	104.57	105.84	105.5	102.64	103.43	104.35	104.62	108.4	107.24	103.65	105.7	106.91	104.42	104.23
105.84	101.67	107.45	105.19	107.47	103.8	107.28	106.85	105.64	105.15	102.84	104.71	108.79	104.74	105.64	106.56	105.33	106.12	105.8	110.81	106.25	105.69	105.31	105.49	106.49	104.67	103.77	109.36	104.65	105.22	103.71	107.36	106.81	106.79	106.91	107.16	103.36	105.41	107.04	108.49	102.34	106.03	102.8	105.15	108.7	104.4	104.15	104.76	105.23	105.26
109.9	107.76	108.14	108.4	107.49	108.36	108.36	105.33	107.5	108.15	107.63	110.03	105.41	105.8	109.59	108.59	109.2	106.78	106.47	107.41	110.5	108.05	109.22	109.78	109.79	109.96	109.76	107.53	105.96	106.06	106.53	109.51	107.99	107.56	107.72	107.89	108.77	108.15	108.4	109.62	109.05	107.08	108.97	107.33	107.39	106.62	106.42	106.14	106.48	105.97
109.88	110.19	108.49	107.64	108.65	110.09	109.61	108.42	109.83	110.91	108.66	109.12	105.76	107.4	109.21	108.44	110.24	105.62	112.25	110.44	109.65	110.19	110.89	109.54	108.8	107.61	106.65	109.66	107.72	107.39	109.11	109.79	107.93	107.81	111.25	108.42	108.86	107.4	110.15	110.32	108.19	111.97	107.31	111.13	107.22	107.87	108.83	109.13	109.81	108.69
108.66	110.9	108.68	110.48	108.72	107.07	111.1	110.7	105.7	107.39	106.09	108.92	107.67	105.73	111.33	107.32	106.84	107.6	108.87	106.68	110.7	107.97	111.51	104.31	106.97	105.34	105.18	109.59	106.53	109.95	107.18	107.32	106.66	108.69	104.78	106.75	107.35	110.32	105.46	111.5	109.37	109.22	108.79	108.81	109.24	110.53	105.86	108.02	105.26	107.97
106.43	106.73	106.71	108.27	105.26	107.26	108.64	107.21	107.24	107.51	109.68	104.67	108.5	105.73	108.34	107.25	106.68	107.73	108.74	108.87	110.19	107.91	105.75	108.01	108.35	108.66	106.78	106.37	108.36	112.84	105.58	110.09	109.04	106.7	107.81	106.35	110.09	106.19	110.08	107.02	107.22	109.38	103.95	109.17	108.41	109.25	110.21	107.64	110.48	105.81
105.45	105.73	105.71	102.08	105.15	105.36	107.75	104.42	105.07	107.42	106.21	107.07	107.78	104	105.86	106.1	109.91	105.27	105.57	105.81	107.84	103.91	105.79	105.36	106.64	106.41	103.8	104.14	104.69	103.56	107.43	107.45	106.77	107.55	106.51	107.27	104.08	103.99	106.26	105.08	106.54	104.4	105.06	104.99	106	104.6	103	106.84	105.99	104.28
102.1	99.767	98.522	104.53	102.49	100.3	99.252	100.54	99.759	101.17	101.91	100.57	96.914	102.56	100.42	100.43	100.2	100.39	99.427	101.96	99.407	101.65	100.18	103.36	101.37	100.68	101.81	101.98	100.52	99.609	99.324	101.85	101.19	103.04	102.08	98.506	101.87	100.28	101.36	101.1	101.47	102.61	102.69	98.827	97.907	103	106.29	98.987	100.38	100.96
105	104.01	103.31	107.36	104.77	106.45	104.64	103.79	105.59	105.73	105.9	105.48	104.33	104.98	106.21	103.12	106.39	104.06	107.44	103.74	104.14	102.92	105.6	108.11	102.91	105.06	103.67	105.58	102.93	106.75	105.42	106.86	107.73	106.69	105.52	105.14	109.82	103.94	103.42	107	105.52	104.43	103.55	104.2	108.18	106.57	109.26	107.09	108.35	105.75
100.96	98.498	100.03	94.214	101.79	101.49	97.46	96.626	100.83	97.352	99.654	100.34	99.425	98.4	100.55	102.62	96.115	98.938	99.888	99.946	98.065	97.712	99.222	100.35	99.127	97.887	102.02	101.45	98.405	98.54	99.726	97.493	97.535	102.2	99.965	99.784	98.171	97.877	96.434	98.107	95.326	100.41	100.52	97.951	99.138	96.09	96.752	98.336	100.22	95.714
98.029	95.06	95.513	96.325	99.609	98.112	96.933	96.435	95.338	94.661	97.803	96.584	102.58	99.531	96.696	94.134	97.852	96.911	99.161	96.813	97.899	98.075	97.444	95.095	98.994	96.98	99.974	95.317	98.6	95.507	98.582	99.385	99.636	97.152	99.489	98.661	97.158	98.539	97.97	99.967	97.669	94.853	99.435	96.192	97.339	97.624	97.979	98.839	98.39	98.23
106.54	112.24	110.82	105.26	105.52	106.13	107.97	104.36	109.74	106.56	106.91	107.2	105.94	106.94	107.14	105.68	105.77	106.51	104.32	107.51	105.23	106.46	107.48	108.95	103.64	104.7	107.11	102.34	104.8	105.81	103.58	106.59	105.67	110.2	107.11	104.97	107.22	108.4	107.77	109.51	108.58	105.55	105.92	104.69	105.47	105.8	106.22	106.36	103.28	105.3
107.36	106.73	111.46	106.86	109.53	107.11	109.38	105.11	105.54	105.49	105.93	108.62	105.98	110.48	111.09	109.42	107.97	109	109.53	106.16	106.59	107.72	106.99	106	105.95	108.23	107.3	108.94	105.45	107.31	111.57	107.06	106.03	109.32	105.05	107.19	103.91	107.3	106.61	105.19	106.6	106.74	104.31	108.1	108.16	107.7	110.21	108.36	111.84	109.15
105.7	107.83	104.37	105.33	103.83	105.48	105.15	106.99	109.48	102.54	105.69	104.08	106.99	105.66	107.67	105.32	105.07	103.71	104.19	106.04	106.7	104.2	105.62	103.93	106.87	105.93	106.92	107.22	103.97	105.52	104.98	106.03	104.32	108.5	109.35	107.36	104.62	109.33	104.46	107.26	104.38	104.79	104.32	104.15	101.89	108.05	103.32	102.32	106.56	106.29
99.811	98.141	97.475	99.854	97.38	95.843	101.33	97.17	98.925	99.915	100.15	97.067	99.8	99.373	96.499	98.335	100.31	98.25	98.898	101.13	96.266	97.718	97.871	97.297	100.48	95.887	97.733	99.202	101.97	101.3	100.36	98.454	99.066	98.267	98.742	97.899	98.179	98.315	98.008	98.455	99.026	99.859	96.39	100.72	98.559	96.134	98.874	97.674	97.71	98.499
101.22	103.64	106.54	109.51	104.5	107.12	106.32	107.93	107.73	100.91	105.05	109.48	108.42	102.81	104.73	105.71	103.87	106.66	111.21	105.27	104.85	105.49	107.33	108.42	107.44	103.95	107.44	106.7	104.68	110.9	103.9	105.16	108.59	108.48	107.06	106.98	107.71	105.18	104.8	106.77	101.95	105.9	107.85	102.95	103.44	105.52	103.42	107.47	106.23	105.94
106.81	104.77	109.81	108.47	103.3	107.39	103.39	109.04	106.93	107.23	103.39	105.14	104.59	106.6	104.46	107.18	108.48	105.8	106.98	105.14	107.22	105.03	106.09	108.44	105.6	105.86	108.29	107.53	106.92	106.02	105.99	105.69	105.5	107.85	107.31	105.24	105.73	103.8	105.76	104.91	103.85	107.4	105.27	104.56	107.78	105.95	106.76	100.68	105.19	103.43
107.11	107.5	106.3	107.34	108.58	109.23	111.17	108.81	108.13	108.08	108.42	107.89	108.28	109.76	107.14	104.9	107.87	107.97	107.88	110.34	107.05	107.98	110.32	108.81	107.63	108.09	110.56	108.2	107.9	108.27	110.11	109.71	107.38	109.4	108.44	106.27	110.78	108.17	106.55	109.3	113.72	107.64	106.91	108.24	109.15	106.88	106.41	109.6	106.76	110.74
95.91	95.931	98.102	95.203	96.855	102.42	96.874	100.91	96.63	96.995	94.657	98.795	99.762	96.119	98.526	98.622	99.032	99.92	96.575	97.854	97.335	100.29	98.298	98.587	96.028	99.072	98.278	100.59	101.2	97.618	99.457	98.926	94.622	98.574	96.02	99.078	98.915	99.086	99.919	98.898	99.005	99.001	98.789	101.18	98.776	98.034	98.857	96.221	98.504	99.395
108.42	106.74	99.503	106.06	107.64	107.48	109.04	106.16	107.05	107.58	107.31	105.15	107.07	105.52	103.35	105.31	105.3	105.12	106.33	107.26	107.63	109.73	103.9	107.33	102.04	105.62	106.48	107.15	107.4	106.53	105.55	103.6	105.76	106.75	108	102.71	106.22	104.46	107.03	106.8	107.25	108.28	105.62	106.54	104.66	107.36	108.4	103.36	106.05	107.37
107.89	110.01	106.49	111.8	106.77	106.65	107.93	106.17	110.6	110.79	109.89	107	108.93	108.98	108.98	111.21	105.88	108.5	106.36	108.86	106.88	110.57	107.64	108.49	109.35	103.41	107.58	104.91	109.2	108.78	107.88	108.29	110.72	109.1	108.8	110.36	109.92	109.58	109.07	108.54	109.91	104.57	105.94	107.07	107.1	109.75	107.66	105.9	105.71	108.2
103.67	105.8	103.92	104.45	106.44	106.79	106.33	103.6	105.47	106.77	103.15	107.14	105.46	108.05	104.29	104.06	107.63	103.52	102.26	105.18	105.36	105.99	107.17	104.55	108.16	103.89	108.82	103.85	105.66	105.67	107.15	106.65	105.25	103.51	105.65	105.96	107.63	104.71	106.29	105.31	106.52	104.78	104.71	105.66	103.1	104.88	106.28	106.13	104.9	104.23
101.84	99.851	100.11	101.39	102.35	103.12	98.506	100.43	103.57	97.322	98.733	100.08	100.28	101.12	100.13	100.9	100.33	99.884	99.253	97.358	98.594	103.41	101.06	101.83	98.757	102.8	104.6	102.97	98.858	103.56	98.591	100.75	102.06	102.59	101.14	100.63	101.1	99.98	101.94	99.752	99.25	98.089	98.419	101.2	101.27	99.482	100.18	98.557	99.415	99.285
100.43	101.29	100.05	102.4	101.48	100.66	100.92	97.169	100.33	100.48	98.917	99.255	95.249	102.61	102.49	102.31	102.42	98.569	98.171	100.93	100.91	101.67	100.48	103.3	101.27	101.96	101.62	100.45	101.51	103.37	99.717	101.61	100.4	98.753	98.91	102.5	99.265	100.83	102.89	102.31	103.77	100.53	99.545	101.24	99.812	99.064	100.22	102.15	99.291	101.97
99.884	97.915	100.28	97.814	96.461	98.949	98.263	100.96	98.711	95.758	97.601	98.329	100.47	97.168	97.379	99.8	97.195	98.944	96.959	97.029	99.321	96.862	99.888	98.086	98.601	98.518	95.952	98.609	98.634	96.615	101.21	98.373	97.529	99.733	98.909	97.922	96.049	99.856	97.855	97.096	101.61	99.581	98.696	99.782	97.745	98.428	98.828	99.913	98.412	97.979
102.5	100.61	100.55	98.692	101.26	96.707	97.795	98.223	103.25	100.59	100.77	97.71	103.62	103.75	100.49	100.88	101.28	99.178	101.52	100.99	100.17	100.66	98.682	101.12	99.851	104.37	101.2	101.33	100.04	100	101.76	100.14	100.79	95.774	101.41	98.421	103.29	102.62	99.236	101.75	99.878	102.86	99.143	100.46	97.649	97.714	102.93	99.522	100.82	101.37
97.342	96.73	100.25	97.098	100.01	98.474	96.181	99.35	99.501	98.057	98.142	98.487	96.646	98.899	98.552	97.798	95.697	97.297	101.29	97.071	98.915	97.609	97.033	96.817	96.916	99.722	98.594	96.876	97.698	92.714	98.22	102.13	99.689	98.954	96.59	95.413	99.588	98.715	98.947	99.686	99.274	97.606	103.89	97.038	97.553	96.928	93.901	98.161	96.614	99.576
107.53	107.54	107.7	104.53	108.77	107.5	106.45	107.15	109.14	106.41	103.92	106.28	109.08	107.01	107.19	106.06	102.92	105.48	104.96	108.61	105.8	101.6	104.71	109.35	104.27	106.31	107.98	107.91	105.64	108.3	104.49	107.23	104.64	104.99	102.58	107.04	103.42	106.44	107.61	105.31	102.38	105.92	108.36	108.83	110.8	105.61	107.68	107.93	105.11	105.66
106.8	107.12	106.9	106.98	107.84	105.12	106.39	106.2	105.61	107.68	103.1	106.81	104.2	103.8	104.22	105.77	99.929	102.99	105.74	103.81	106.96	104.87	107.67	104.21	105.42	105.6	105.76	105.47	102.78	106.24	105.76	105.7	107.09	107.19	109.09	104.73	104.34	105.57	102.78	106.9	105.73	105.38	104.98	108.11	105.52	106.3	105.7	106.48	103.93	107.63
109.58	109.84	109.94	108.56	106.12	106.56	110.81	108.36	106.23	109.82	106.99	108.12	110.66	107.09	105.58	106.15	108.74	110.12	110.59	108.53	108.99	110.09	109.05	106.2	106.6	108.8	107.89	111.09	110.56	110.37	109.35	106.47	110.02	108.7	107.56	108.22	108.64	108.89	106.94	108.83	108.26	105.53	110.77	107.33	111.9	108.37	107.52	112.03	108.99	108.61
108.23	105.16	107.46	103.14	104.66	106.91	102.6	104.76	105.68	103.93	104.26	103.31	106.34	103.49	108.11	107.74	105.73	106.25	105.86	104.59	107.56	101.77	106.22	107.71	105.89	107.86	103.65	108.02	103.79	110.52	103.8	109.06	105.99	105.03	107.56	106.77	107.71	104.94	103.94	106.28	106.53	104.9	102.12	106.34	108.47	102.13	107.5	107.06	105.75	105.67
107.26	105.8	105.95	105.66	103.49	103.52	103.89	105.57	109.45	107.95	107.67	105.93	109.28	105.93	109.33	104.95	106.16	106.97	107.38	107.51	107.68	108.71	107.05	102.79	102.87	102.74	105.88	102.39	103.02	104.56	104.62	108.01	106.53	107.2	104.47	106.17	104.79	104.56	105.77	103.52	107.65	105.81	108.81	103.79	103.56	104.94	106.04	103.89	102.57	105.12
109.22	108.43	108.38	107.85	108.68	109.54	107.9	109.68	107.87	108.31	107.16	107.92	109.91	108.72	112.18	108.25	109.27	107.42	103.95	109.22	108.95	105.36	106.31	107.72	105.25	106.98	106	108.42	106.38	108.12	111.2	108.51	108.94	109.77	108.88	108.03	108.5	107.44	109.2	109.59	111.9	107.2	105.33	105.24	106.31	108.45	107.74	106.95	109.59	108.17
103.04	106.5	106.68	106.94	104.61	104.39	107.19	106.57	106.89	105.25	108.06	105.73	105.1	105.93	106.41	108.33	108.25	105.13	101	107.56	106.54	107.77	106.29	104.42	108.31	108.58	108.39	104.64	107.39	106.88	107.28	109.18	106.63	105.8	106.24	101.73	106.27	105.6	109.26	108.19	103.82	104.7	108.87	105.05	105.12	106.13	108.56	105.12	107.44	105.27
101.77	102.53	103.51	104.73	101.91	104.42	100.7	100.18	101.11	103.03	102.29	102.08	104.66	103.14	102.32	101.28	104.32	104.49	103.74	103.45	101.79	103.76	102.67	105.54	105.86	101.14	101.02	101.45	102.36	103.92	102.99	103.32	104.06	101.68	105.85	104.59	103.51	103.36	100.99	102.17	103	103.84	104.54	97.705	102.99	103.13	101.37	102.54	103.51	103.44
100.78	101.93	102.98	103.16	98.26	104.04	96.95	101.59	98.658	100.18	99.219	103.93	100.5	96.069	101.3	101.43	100.7	99.21	101.32	100.98	101.86	101.59	97.101	100.22	98.543	100.97	101.26	99.119	101.59	100.19	98.259	99.44	100.93	101.32	99.277	100.32	101.83	101.34	101.12	104.14	100.75	98.547	103.25	100.14	97.647	103.07	101.73	101.55	99.577	99.094
104.27	103.55	105.99	106.85	105.29	106.25	107.14	108.35	107.2	104.32	106.53	108.14	106.86	103.72	106.6	105.32	105.63	107.18	105.96	108.03	103.13	103.82	103.95	104.21	106.36	104.94	107.14	104.6	104.71	104.01	104.98	106.9	106.25	106.45	105.53	104.82	105.1	103.23	101.91	109.13	107.23	103.12	104.37	104.85	105.22	105.32	106.2	100.93	105.7	105.83
101.76	102.42	100.56	101.03	98.537	102.2	101.33	101.24	99.973	102.27	97.932	97.943	99.181	98.449	99.419	98.154	103.65	98.883	98.189	103.52	101.74	99.855	102.37	101.01	101.76	100.85	101.12	98.979	99.221	99.967	99.539	96.465	100.29	99.813	98.605	101.66	99.945	101.02	96.977	99.177	98.68	99.173	101.47	97.35	102.63	102.77	102.3	100.68	96.106	97.014
106.65	106.47	108.74	107.19	106.58	105.25	102.04	106.39	108.28	102.92	105.3	108.93	104.49	107.28	105.55	102.98	105.25	106.32	104.85	104.14	107.33	106.44	103.67	107.17	105.1	109.38	105.58	109.28	105.67	103.26	106.89	105.52	102.39	108.05	103.34	105.29	104.93	105.58	106.29	104.16	106.07	105.68	107.24	104.48	104.06	108.96	110.03	107.73	107.42	104.89
107.52	109.67	105.08	106.38	104.37	106.98	108.42	108.14	109.78	108.7	105.96	105.44	105.97	107.32	107.26	105.63	106.21	105.8	105.66	107.82	110.93	107.32	107.87	107.22	103.68	105.06	108.9	104.66	105.35	107.36	107.22	107.13	106.07	104.36	105.92	108.11	107.45	105.9	105.04	107.1	106.7	107.74	105.11	106.02	104.95	106.45	103.75	108.54	108.61	105.57
95.561	98.498	98.079	97.933	95.185	97.881	98.788	97.321	98.165	97.711	103.04	98.175	95.46	96.995	98.942	99.635	96.32	96.553	101.32	99.837	97.918	96.548	96.638	98.193	100.31	98.234	98.478	97.951	97.245	98.793	97.851	98.287	99.556	97.474	98.307	97.167	94.897	98.363	98.905	95.217	95.976	100.07	94.101	96.623	97.767	96.786	98.412	98.721	96.951	99.299
110.57	107.84	108.3	106.7	106.57	110.03	107.15	108.02	108.73	108.7	108.9	108.47	106.99	108.78	107.75	105.89	108.75	108.05	106.92	106.6	106.1	106.82	107.91	108.89	108.92	111.56	106.02	107.62	107.22	106.93	108.45	107.23	107.01	110.5	109.17	105.54	107.09	110.59	107.86	110.46	107.19	106.62	106.36	106.4	109.21	106.71	105.33	111.94	109.36	111.25
106.5	108.62	111.87	107.82	107	107.79	106.42	106.71	107.92	107.01	109.12	105.68	106.63	108.13	111.5	107.63	106.41	105.03	106.37	105.65	106	106.43	109.17	111.18	104.21	108.19	110.46	106.18	109.72	109.03	106.76	108.64	108.15	107	107.79	107.91	108.56	108.49	108	107.34	108.84	106.7	105.83	105.39	107.83	104.76	107.87	105.73	105.48	104.05
109.64	106.59	107.79	107.65	107.2	108.75	110.26	110.77	108.73	111.02	107.26	109.67	106.5	105.8	105.66	106.66	108.67	109.32	109.5	105.64	110.59	106.66	108	107.06	107.2	108.6	107.45	108.46	110.14	109.94	107.15	109.51	106.34	107.8	110.06	107.33	110.39	109.1	107.72	105.98	107.36	112.71	110.92	108.88	107.13	108.44	110.47	111.14	109.94	107.52
108.22	105.19	103.31	104.87	107.31	106.48	105.76	105.73	106.3	104.33	107.1	106.82	103.23	103.27	106.28	107.14	104.25	105.27	106.54	104.94	105.23	106.47	104.34	104.46	106.77	105.95	104.84	106.17	106.2	106.17	105.07	102.87	104.82	106.06	105.49	109.02	105.9	106.17	103.9	101.84	106.22	106.26	106.19	108.57	107.36	104.84	103.15	106.1	103.96	106.54
108.41	106.93	106.54	106.93	107.99	107.91	107.29	106.7	109.46	108.81	104.49	106.36	107.27	108.99	109.3	108.95	107.35	105.76	112.36	109.26	106.75	111.07	106.83	107.41	107.47	108.62	106.37	106.32	109.21	108.15	106.93	107.96	107.46	107.05	108.16	111.98	107.74	107.43	106.57	108.78	107.02	112.49	109.67	107.94	107.97	106.32	109.1	106.11	105.6	105.67
106.88	106.53	105.47	107.89	106.53	105.56	107.33	105.39	104.85	106.03	107.3	103.26	109.51	108.58	106.19	104.51	106.76	106.84	106.88	108.68	108.23	106.95	107.54	106.31	105.24	107.98	106.97	106.8	106.57	105.92	105.01	105.8	109.39	108.84	104.16	103.22	106.25	107.61	104.78	107.37	105.79	107.09	106.08	104.91	105.79	107.99	107.38	107.55	105.26	109.34
104.66	102.86	104.78	104.25	106.2	105.56	103.59	105.52	108.1	105.61	109.4	102.97	106.19	108.54	107.38	106.35	106.46	107.21	109.05	105.47	105.63	109.75	105.69	107.9	105.75	107.12	104.79	107.98	107.2	106.62	104.51	105.82	103.66	104.35	104.93	107.01	107.6	108.66	106.87	107.45	104.9	105.56	104.99	108.13	105.55	105.68	107.17	103.8	106.26	108.31
109.5	108.52	110.25	110.31	110	105.78	107.69	108.5	109.98	108.14	107.07	109.11	111.3	106.21	106.82	106.87	108.84	108.84	104.6	107.58	109.37	109.15	107.46	111.95	108.82	108.92	109.51	108.71	108.47	109.14	108.78	107.81	102.21	107.29	109.06	105.97	106.49	106.01	106.7	107.86	108.12	107.63	107.87	111.04	106.31	105.63	108	110.59	109.06	110.39
104.68	106.5	104.99	109.23	106.75	105.84	106.43	108.17	103.72	103.6	108.17	105.34	105.75	105.86	103.38	107.4	109.23	107.18	106.65	105.07	103.21	106.7	107.6	107.89	107.26	103.57	106.36	102.12	105.32	105.39	104.64	105.81	104.37	107.82	105.42	106.3	103.41	105.07	106.47	107.44	105.4	108.29	108.06	105.98	105.26	104.64	104.08	103.78	106.16	105.04
106.45	105.26	106.3	106.04	106.56	105.27	107.68	103.5	105.87	102.85	106.54	105.58	108.36	105.75	105.05	107.25	103.37	103.13	105.84	105.69	104.46	106.69	105.85	105.46	105.93	105.66	104.33	106.21	104.65	103.74	103.86	109.65	107.58	106.22	105.4	106.76	108.98	105.36	106.5	105.25	105.84	105.39	104.65	104.99	105	102.82	108.59	104.76	107.53	103.42
105.91	106.1	103.37	106.87	108.03	104.59	103.51	108.48	107.06	103.72	105.77	107.71	107.9	105.46	105.45	109.27	106.52	107.35	105.39	105.72	104.84	106.2	109.21	109.89	105.78	104.11	108.3	104.28	106.33	106.95	102.97	104.91	107.05	105.11	104.76	104.29	106.23	104.79	103.53	104.51	105.47	107.51	107.04	104.5	105	105.2	108.13	107.85	105.16	104.18
107.02	105.01	108.49	106.81	105.45	105.84	106.49	109.13	107.77	104.67	107.26	109.57	106.46	106.04	108.98	106.5	107.23	106.97	101.98	106.96	106.3	102.86	108.42	108.85	110.9	107.75	104.28	105.81	108.21	108.78	110.2	106.05	106.49	106.58	103.98	108.42	108.48	107.94	108.91	107.99	107.86	104.76	106.8	107.18	106.72	104.73	108.22	107.42	102.1	107.45
105.7	108.1	103.13	109.12	107.69	109.27	108.08	104.92	105.76	105.75	104.32	109.15	105.57	107.92	105.75	107.76	109.3	106.29	105.6	106.89	104.35	106.39	107.11	106.04	105.85	105.59	104.9	105.18	107.27	104.9	105.04	107.15	107.77	106.89	108.43	105.97	109.37	108.38	105.97	104.16	106.65	106.98	106.75	105.39	110.21	109.16	104.37	106.35	105.42	110.08
107.5	105.69	107.05	105.76	106.07	106.86	102.99	106.34	103.96	103.42	105.66	105.6	105.15	105.23	103.46	106.63	101.06	104.59	105.81	105.03	105.15	105.42	106.46	108.79	105.06	107.35	105.88	100.69	106.2	105.55	105.99	101.9	103.66	103.99	107.16	105.51	103.71	107.11	104.88	103.62	108.02	107.77	106.66	105.21	105.13	107.02	106.75	106.39	108.51	106.01
107.53	105.27	106.85	106.88	107.11	105.75	105.34	105.9	108.77	105.74	106.05	107.34	107.95	105.37	106.84	106.03	107.79	107.4	104.81	105.44	104.24	105.03	105.64	102.78	104.64	106	104.78	105.65	104.93	106.49	109.77	101.09	107.93	107.79	104.3	105	108.24	107.63	104.66	104.22	106.95	108.87	106.56	105.86	106.97	106.1	104.99	108.02	105.67	103.19
107.97	105.26	107.64	108.37	109.2	110.54	110.83	109.43	106.31	107.27	109.46	105.85	111.21	113.8	108.28	107.32	104.66	108.2	108.32	110.95	107.69	107.83	107.97	110.5	111.45	111.16	107.8	105.76	106.83	109.22	110.02	108.32	107.3	105.5	108.04	106.79	107.56	108.87	110.38	107.09	110.68	109.58	106.76	110.37	109.56	111.36	107.88	107.49	108.2	110.81
95.94	98.323	97.442	97.223	101.47	97.442	97.995	98.249	94.812	97.827	99.963	95.247	98.959	99.024	98.436	98.073	96.455	99.108	97.539	98.828	96.643	100.09	96.998	98.043	95.978	96.334	99.328	96.618	98.225	97.753	99.236	99.21	99.465	97.949	97.864	97.044	97.109	97.336	97.8	99.313	99.503	97.136	99.961	100.07	97.958	98.486	94.976	98.102	93.505	97.169
106.15	105.27	107.49	105.19	104.13	106.44	103.42	105.14	104	105.76	104.99	104.94	106.09	109.8	103.72	105.41	106.42	107.8	106.33	107.6	105.34	106.19	104.33	102.71	104.7	108.99	108.09	106.32	110.06	105.24	105.3	106.83	101.07	106.3	106.7	104.06	103.24	103.63	105.45	104.85	107.16	106.35	105.3	105.9	104.68	104.96	105.35	106.38	105.29	107.74
107.59	104.73	108.01	107.54	110.11	103.26	109.59	108.35	105.72	107.89	107.47	108.56	109.71	105.46	107	105.87	106.47	108.39	107.39	109.62	104.91	106.11	109.03	111.8	107.64	107.24	107.71	108.28	108.44	108.47	106.88	106.46	110.11	106.77	109.55	109.5	107.19	108.54	108.82	107.5	109.87	105.89	108.01	109.66	105.79	111.01	106.28	109.18	109.04	107.37
98.871	101.71	99.075	98.526	102.03	98.359	103.73	102.4	98.669	97.288	101.09	100.23	100.01	99.991	102.7	100.01	100.79	100.65	103.26	99.766	102.07	99.492	104.38	100.16	98.102	97.576	102.25	100.48	101.62	101.73	99.652	98.719	99.044	99.083	100.7	100.57	102.22	100.33	100.71	99.961	99.279	100.04	101.85	102.43	103.09	101.92	102.67	99.168	98.71	101.06
99.097	100.76	98.851	98.701	101.2	100.63	103.36	103.94	98.13	102.64	100.75	104.99	101.44	100.19	99.896	100.53	101.02	101.42	99.242	102.05	103.69	99.779	103.23	100.45	100.37	103.3	97.994	102.31	99.105	101.74	102.88	102.11	101.01	104.95	100.69	100.01	102.02	100.98	100.91	100.04	102.67	98.056	102.8	103.78	97.904	103.48	101.73	102.17	101.71	100.24
98.184	95.463	98.681	101.33	99.036	95.338	99.861	98.034	95.706	98.956	97.753	98.266	97.57	98.063	96.468	99.264	97.292	99.006	98.726	99.432	100.5	98.537	100.18	99.408	98.584	96.11	95.583	100.23	95.034	103.34	100.03	97.55	99.718	97.995	94.95	99.066	95.303	97.414	95.982	96.903	97.946	98.21	96.43	102.52	97.762	96.739	99.458	97.353	98.788	98.105
110.48	112.92	108.09	110.79	110.56	110.81	110.54	113.11	110.46	110.36	109.77	110.49	109.01	109.21	110.83	109.12	109.38	110.8	111.25	111.31	108.65	112.39	114.14	107.68	109.75	109.43	110.89	108.88	112.63	111.18	108.29	110.71	107.87	111.67	110.31	109.17	107.48	110.62	109.86	112.9	111.39	108.37	109.4	110.17	109.84	108.9	112.45	106.38	109.58	109.08
108.48	110.15	109.8	109.16	106.96	103.84	105.86	109.01	105.23	109.03	109.31	103.61	108.7	108.41	108.73	109.06	108.69	107.16	106.14	106.75	109.64	109.73	108.73	113.14	106.04	106.74	108.77	104.83	105.38	107.29	105.62	107.59	108.7	108.61	103.32	110.14	110.13	108.68	107.69	109.45	108.9	107.55	108.26	108.35	109.7	108.6	108.14	108.38	106.51	107.87
107.5	107.91	105.58	106.91	111.24	107.19	107.76	110.57	109.65	105.36	108.13	107.25	107.96	110.52	108.54	109.01	106.71	107.78	106.99	107.31	105.14	106.79	108.28	107.88	108.06	107.48	108.05	107.25	103.37	108.32	105.78	110.8	108.25	105.87	105.42	106.23	106.86	106.08	105.73	107.89	107.22	109.14	109.36	107.94	111.26	109.82	108.94	109.56	106.96	108.15
105.43	105.6	104.8	104.72	105.6	105.04	104.15	101.11	104.09	104.82	107.04	105.37	105.9	103.41	107.02	105.58	106.7	105.56	105.51	103.01	105.09	106.46	105.13	103.62	107.02	105.01	109.08	105.5	105.87	104.84	105.03	105.97	105.51	102.67	108.3	105.78	108.24	108.33	106.15	102.72	105.57	107.09	103.89	105.69	105.35	105.92	106.78	106	101.96	104.33
107.67	104.77	108.56	107.69	106.09	105.03	106.87	104.09	103.87	105.54	104.63	106.83	107.36	104.29	106.35	106.41	106.83	105.58	111.08	107.39	104.89	105.63	103.43	107.68	107.67	108.16	107.32	108.33	108.42	104.21	105.95	107.47	106.33	106.42	107.18	106.06	106.49	110.44	106.53	107.44	106.85	103.53	105.58	105.94	109.48	105.23	104.7	106.9	105.17	108.47
105.31	105.66	107.24	102.36	102.96	108.63	104.62	108.75	107.33	106.28	108.01	102.57	108.95	105.77	109.06	104.67	107.64	110.12	107.8	106.4	107.99	105.23	102.38	104.49	104.67	105.55	106.93	102.92	107.24	107.55	105.44	107.57	107.11	105.58	108.91	104.92	104.31	105.18	105.25	106.66	105.21	106.53	106.72	105.26	105.75	109.64	105.64	106.75	108.15	107.63
101.93	106.77	105.46	104.77	105.31	104.75	103.8	105.46	104.53	104.42	104.12	105.01	106.5	105.06	105.37	106.81	106.23	107.32	106.89	103.96	106.3	109.03	107.58	104.52	103.94	107.22	105.82	106.61	106.02	105.82	105.44	105.59	106.31	108.35	108.63	104.23	105.15	106.77	106.78	106.4	105.28	105.75	107.98	108.61	105.97	105.3	106.86	104.49	108.22	104.15
103.36	105.25	105.68	105.14	103.83	107.6	107.76	105.45	105.31	103.62	105.51	108.86	106.31	108.3	105.5	105.52	104.91	105.88	106.09	105.83	105.28	105.78	107.48	107.21	108.23	104.04	106.47	103.8	102.81	107.9	104.33	107.18	105.55	106.85	107.09	105.94	107.28	104.86	104	104.74	105.76	103.12	107.48	103.36	105.84	108.01	105.51	103.68	103.96	107.15
106.08	107.99	106.02	106.93	105.58	108.28	107.46	105.21	106.64	107.23	107.78	104.29	105.43	104.99	106.16	105.99	106.45	107.95	105.9	106.49	104.23	105.4	104.37	109.39	107.46	102.93	105.46	106.44	108.34	106.54	109.46	107.79	105.6	106.18	102.41	109.28	105.81	107.08	106.24	105.89	108.33	104.46	104.85	105.11	105.23	107.22	106.99	105.66	105.75	106.77
105.16	106.84	104.95	106.24	107.34	106.95	106.07	105.54	107.94	106.36	105.24	108.16	105.33	106.46	104.67	104.29	106.65	102.89	106.03	107.6	103.17	105.89	108.15	108.21	105.4	104.49	103.57	104.07	102.44	104.69	103.95	105.72	106.55	106.97	108.72	106.3	107.52	107.77	104.15	106.18	103.98	105.56	104.69	105.04	104.11	106.77	105.19	105.43	104.35	106.16
109.85	110.52	109.31	105.69	105.45	107.01	104.33	109.9	105.6	105.99	105.05	107.28	103.63	107.2	110.19	107.04	107.79	103.98	108.52	104.66	105.91	107.36	106.88	105.38	106.35	103.84	103.22	106.48	108.34	106.56	107.78	106.16	107.77	106.72	109.56	108.24	102.01	105.29	109.14	106.5	104.18	106.68	103.92	105.68	106.48	104.94	108.22	105.74	105.45	105.49
106.57	108.2	104.51	109.06	106.96	105.02	106.75	103.15	106.98	104.17	108.81	106.53	106.56	103.35	104.41	107.73	105.16	107.15	106.49	103.62	109.14	104.55	104.96	103.98	104.28	107.74	108.87	106.21	108.11	105.57	102.99	105.37	105.72	105.46	105.97	105.59	105.27	104.43	106.65	103.72	102.71	104.62	107.48	106.86	105.61	102.78	109.22	105.1	104.84	102.53
107.81	107.51	107.16	107.37	108.39	107.14	110.2	106.39	109.15	111.15	108.82	107.52	108.32	107.4	112.62	108.88	108.72	110.61	109.03	108.8	112.65	110.5	109.11	107.71	107.01	108.19	107.54	106.16	106.54	110.61	105.82	110.53	109.31	107.04	107.48	108.72	107.64	108.32	110.91	106.53	111.07	111.25	111.75	107.31	109.83	111.3	107.08	108.78	109.31	107.74
104.9	106.2	107.54	104.9	105.27	105.62	103.48	105.91	107.19	106.53	106.08	104.25	104.77	110.01	107.36	107.72	105.02	103.8	105.76	102.1	104.71	104.5	106.85	107.47	104.17	105.67	107.05	105.87	107.78	108.21	105.3	104.19	108.08	105.54	105.7	107.25	100.62	105.02	107.41	105.36	103.47	108.54	109.02	105.38	104.92	105.22	106.18	105.52	107.93	104.89
100.8	100.44	101.98	98.373	101.61	101.18	96.022	101.12	101.02	100.96	100.67	103.28	100.21	97.833	101.09	99.559	100.64	99.949	100.32	98.554	99.221	98.256	99.933	99.482	100.82	100.15	104.33	101.24	101.41	99.472	103.29	98.676	98.195	102.62	98.842	100.31	101.82	99.492	100.57	96.243	101.81	101.59	101.56	99.713	99.795	100.15	99.381	101.79	102.01	100.66
106.22	108.42	106.27	104.9	111.88	109.43	106.92	106.57	103.51	105.88	105.83	107.88	105.89	106.74	105.16	105.82	108.97	107.89	104.75	106.88	107.37	110	104.42	105.15	108.26	107.67	109.65	107.77	103.32	107.3	105.5	105.38	107.91	106.26	107	107.83	106.88	105.77	101.65	106.51	106.98	106.23	109.75	108.54	107.2	106.35	101.15	106.22	106.21	105.84
101.66	103.05	100.88	100.58	97.946	98.096	102.95	104.41	96.658	99.392	98.373	101.69	103.73	96.97	101.49	100.27	104.02	97.72	98.701	103.18	99.723	99.67	100.62	100.46	104.19	105.04	100.64	103.05	101.09	102.04	98.126	101.03	104.31	100.55	98.007	103.55	104.34	102.43	99.795	101.46	98.625	100.9	100.7	103.17	102.15	101.48	100.31	100.51	102.91	102.67
106.88	101.9	106.8	107.59	108.26	104.82	102.79	106.84	107.52	105.83	106.28	105.45	104.39	106.32	104.33	108.02	106.75	108.5	105.92	108	106.88	103.62	104.42	110.85	107.73	107.27	105.31	104.13	104.34	103.48	103.27	105.89	105.36	104.7	104.49	104.43	103.63	103.52	107.27	103.21	106.03	104.11	106.04	107.76	106.28	106.32	108.23	105.46	107.22	105.53
99.41	97.858	97.971	99.68	101.27	99.351	98.671	100.38	101.47	100.08	101.01	98.841	100.16	100.26	96.976	100.63	98.472	99.109	96.882	98.179	95.13	101.68	101.25	99.522	98.115	97.52	98.756	100.08	96.033	97.18	99.912	97.59	96.39	97.494	98.199	99.192	97.169	98.812	97.698	98.966	99.823	98.688	96.93	99.495	98.085	100.88	100.74	100.33	97.249	99.302
110.36	110.76	107.31	109.49	106.65	108.81	106.24	104.97	108.76	105.67	108.33	109.82	109.06	109.45	111.89	109.03	106.47	110.74	107.83	109	109.28	106.21	109.5	108.58	110.74	108.35	109.47	104.46	108.53	109.15	109.99	109.32	108.83	105.59	109.01	107.97	107.36	111.04	108.86	107.5	107.89	108.85	107.27	107.27	109.58	106.63	108.72	108.37	108.17	109.65
104.39	103.15	99.531	103.92	102.05	100.82	100.8	99.185	97.643	101.12	99.591	100.93	99.308	102.17	100.87	101.54	100.22	97.828	103.37	100.23	99.922	100.46	100.71	101.07	99.578	98.198	100.98	98.964	99.392	101.82	99.748	102.86	98.848	104.05	101.46	101.7	100.86	101.04	100.38	102	100.75	99.203	100.59	100.71	101.02	102.2	102.85	98.44	102.43	101.76
104.65	104.65	107.18	105.94	104.37	106.44	104.49	107.1	108.71	106.55	105.9	104.71	104.39	106.69	106.81	106.32	104.68	109.49	105.31	107.31	106.3	106.3	104.08	105.74	106.51	105.56	104.03	106.23	103.61	107.21	107.58	105.75	106.18	106.33	108.03	102.95	104.78	106.58	105.79	104	106.28	106.36	110.38	104.2	105.44	104.01	107.45	105.74	107.6	107.24
111.84	111.42	111.1	109.24	109.61	108.84	107.45	109.91	111.09	104.98	107.54	110.74	110.84	107	108.69	111.5	109.23	110.74	108.66	107.95	111.05	107.34	103.14	106.78	107.63	107	105.49	109.09	108.11	108.32	107.51	109.89	105.96	108.71	110	106.66	107.51	107.32	107.78	109.12	107.92	107.4	105.64	108.1	107.88	108.8	110.03	108.18	106.5	108.27
106.85	108.42	104.41	104.71	108.1	105.82	108.38	106.03	108.18	105.06	105.04	104.86	108.1	108.18	107.21	103.84	104.41	106.69	104.8	107.14	105.95	105.33	106.9	106.94	105.37	107.79	106.62	106.64	108.01	108.24	110.43	105.62	107.11	106.08	105.76	109.26	107.75	106.11	105.28	104.81	108.33	106.25	105.94	106.62	109.67	109.19	105.14	102.68	108.59	106.05
107.3	104.86	105.59	106.41	102.86	105.78	107.01	106.34	106.44	103.18	103.29	108.09	105.51	102.24	108.36	105.81	106.06	103.29	105.4	107.92	106.41	107.04	106.31	107.11	105.43	103.22	105.51	105.86	108.06	104.39	105.35	107.06	109.67	106.19	105.19	106.82	107.15	106.43	106.79	104.63	105.73	102.53	105.16	109.03	107.51	108.08	105.41	107.58	104.79	105.49
103.13	106.37	106.75	103.37	107.42	105.96	104.73	103.26	105.98	104.24	106.03	105.17	107.35	104.43	105.87	105.84	106.4	105.02	106.33	107.63	105.17	107.69	103.77	106.17	106.12	106.52	105.06	104.56	104.34	109.05	105.13	103.74	101.17	104.69	106.04	105.84	105.77	104.99	104.73	108.77	104.57	108.71	104.87	105.68	103.48	104.96	102.32	104.5	103.47	106.15
103.09	100.11	97.85	97.956	101.53	102.67	99.583	101.08	98.502	102.97	101.74	101.3	103.45	98.803	98.071	100.62	100.59	101.75	100.84	101.41	100.89	102.05	98.691	102.4	104.71	100.05	100.89	102.13	98.616	105.71	100.53	99.248	96.848	102.04	100.6	95.552	99.462	101.02	101.03	97.347	98.53	102.9	102.69	102.73	101.32	101.18	100.46	103.57	100.6	103.52
100.36	99.448	101.75	102.32	100.89	102.36	97.264	98.435	102.55	99.565	99.112	103.25	98.055	100.06	101.11	102.14	96.922	99.621	102.15	99.982	101.68	99.57	99.159	101.3	102.37	100.77	101.3	102.93	100.96	100.26	98.878	98.924	100.2	100.14	101.99	97.302	96.708	99.434	98.001	98.547	100.51	102.01	102.84	99.088	103.63	103.07	101.74	101.63	99.847	99.484
106.38	107.08	108.23	106.41	105.32	104.84	107.88	109.14	104.16	104.93	106.43	109.24	106.38	100.82	104.33	102.86	106.34	102.68	109.81	105.23	105.37	104.79	104.5	108.07	105.34	110.3	105.13	106.24	106.89	106.58	107.88	108.25	107.43	109.28	103.5	102.49	107.55	104.78	105.29	108.71	101.53	105.59	106.63	107.73	107.31	107.6	107.55	107.61	105.53	103.68
98.72	98.108	97.551	97.372	97.762	95.464	102.11	97.816	96.354	98.724	96.453	98.389	98.896	100.68	99.51	98.784	97.759	95.259	98.211	99.531	98.135	96.102	96.498	100.18	100.1	97.931	95.558	97.531	99.328	99.037	97.264	96.474	98.788	96.251	97.96	99.488	96.848	99.524	100.23	96.821	96.69	94.603	100.21	97.342	102.23	98.898	99.534	99.803	96.723	94.73
98.709	102.63	101.11	102.57	98.233	99.645	97.785	100.31	100.32	102.35	104.86	97.544	99.769	98.925	98.959	101.71	98.552	100.98	104.04	99.491	99.078	101.03	102.54	98.436	97.357	103.01	98.196	98.695	100	100.95	101.58	99.033	98.924	104.96	99.772	103.19	98.894	99.522	98.775	97.691	101.73	100.51	99.98	97.107	102.33	100.99	102.41	99.754	99.568	101.67
107.23	105.36	105.37	108.99	106.09	105.59	107.95	106.44	105.39	106.27	104.93	105.19	104.61	105.4	105.01	102.81	108.16	107.03	106.75	103.38	105.32	109.32	104.1	104.72	105.17	103.1	107.58	106.17	105.61	104.53	106.51	102.86	107.09	105.08	103.14	106.67	106.26	104.91	104.93	104.85	107.63	104.04	105.14	104.9	105.14	104.03	105.83	105.17	107.83	104.78
104.36	108.48	104.61	104.69	106.38	109.05	104.48	107.03	107.51	108	106.79	107.54	107.98	107.59	108.31	107.62	103.8	105.94	103.67	108.43	106.45	106.87	105.94	107.01	110.13	108.45	108.38	106.36	106.53	108.04	106.19	105.21	109.38	107.65	106.93	106.45	105	107.12	106.79	108.52	108.5	104.87	108.52	108.78	105.36	106.26	108.88	105.18	106.45	102.66
109.21	109.96	107.59	106.12	109.07	108.95	112.2	106.32	109.14	110.99	107.28	108.25	105.76	109.88	109.11	107.54	107.94	108.6	110.16	106.89	109	109.23	107.76	107.49	104.83	111.42	107.74	108.78	108.08	108.21	109.9	106.86	108.44	108.34	106.7	106.52	107.85	106.1	107.1	109.96	108.21	107.5	108.46	109.61	109.4	108.35	108.23	106.51	110.24	107.54
108.05	104.62	108.01	107.88	105.77	106.57	108.05	106.51	104.28	106.82	103.98	106.53	108.59	106.88	108.19	106.38	104.54	106.45	104.29	105.94	105.77	108.74	105.27	104.87	105.78	107.39	106.16	105.21	108.23	105.27	106.22	105.35	106.15	104.99	107.18	103.87	108.78	103.32	105.79	105.04	105.44	107.53	108.75	103.35	107.57	106.07	108.13	105.75	106.2	107.83
98.527	99.117	100.3	96.681	97.567	100.01	97.591	98.879	96.948	99.666	99.075	95.731	100.26	101.5	96.889	98.821	98.137	99.73	95.905	97.047	96.842	98.535	99.09	98.752	100.53	98.859	101.4	94.545	101.68	99.551	101.43	96.77	97.834	96.836	99.465	98.922	98.152	97.104	96.685	95.376	97.674	99.442	97.369	98.132	100.38	94.631	101.28	96.835	100.67	95.247
101.7	105.19	105.75	103.39	105.15	107.79	107.94	102.56	108.81	103.66	109.34	105.43	105.33	104	106.17	105.74	107.32	107.35	108.38	110.25	105.39	103.5	105.89	107.36	107.13	106.94	105.01	108.14	104.57	108.13	106.67	106.34	106.61	104.64	104.96	106.98	106.15	106.18	104.94	106.37	104.76	103.09	105.04	110.26	107.38	104.24	107.97	104.23	108.34	107.76
107.34	103.06	106.26	107.01	105.79	106.18	105.53	104.91	102.52	104.95	105.74	106.07	106.73	107.28	104.06	106.74	108.18	107.88	107.09	106.42	109.38	104.73	105.83	104.66	108.39	105.37	106.07	107.49	108.99	104.7	106.62	107.8	106.8	105.33	105.13	102.49	105.24	109.95	105.09	102.76	107.12	105.37	106.31	108.06	104.04	104.55	109.28	104.05	107.8	102.27
107.29	107.04	109.44	109.42	107.69	108.21	105.68	107.14	107.63	102.97	105.58	105.59	106.48	106.8	107.85	105.6	102.85	104.9	107.26	106.3	106.47	107.36	105.81	103.97	105.4	106.94	104.65	106.51	107.16	104.59	106.44	106.83	104.28	110.01	106.02	108.7	105.84	108.07	107.26	109.08	106.06	107.97	106.33	107.4	104.99	105.21	106.79	105.61	109.43	108.01
97.144	98.271	97.06	98.946	98.631	99.711	99.48	99.288	98.204	95.871	99.754	99.209	97.701	97.563	98.704	94.693	94.44	98.712	99.881	94.876	97.96	96.668	99.038	96.769	99.828	98.938	98.771	99.307	99.46	97.054	99.028	96.066	97.469	99.49	97.541	96.968	93.283	96.359	97.817	99.365	99.613	99.717	96.654	98.452	96.929	99.349	102.2	100.47	99.46	98.183
105.86	105.9	106.84	107.27	105.97	103.54	106.47	108.76	106.41	105.59	106.58	104.22	106.06	105.23	104.69	109.63	107.79	104.56	105.56	106.23	107.59	101.92	105.34	105.27	108.52	107.9	104.66	110.25	104.94	103.38	107.42	105.69	105.04	107.11	109.4	106.95	105.65	108.4	104.88	107.19	103.53	103.21	107.48	105.86	108.31	106.9	107.43	105.42	102.27	106.57
107.84	108.82	108.17	108.14	106.1	106.95	110.19	107.24	108.53	108.63	109.43	106.14	110.03	109.48	106.47	104.85	110.48	108.49	107.79	108.33	108.6	107.59	107.56	107.56	106.43	105.28	106.5	107.57	107.73	108.7	106.66	108.44	111.8	109.05	108.62	106.14	106.01	107.75	107.7	109.1	111.09	112.02	108.89	107.4	107.93	108.73	104.68	109.42	107.92	107.41
107	107.3	105.24	103.17	106.17	105.07	104.14	107.05	107.11	107.2	106.62	106.33	107.03	104.33	106.05	107.18	106.58	106.27	107.26	106.41	107.68	103.37	105.55	108.77	107.69	106.19	108.11	106.33	110.59	105.01	106.96	109.98	110.59	107.78	107.74	107.65	103.88	107.14	107.57	108.62	108.51	104.21	104.72	107.69	106.25	106.22	107.26	108.13	104.62	108.49
97.561	95.391	98.692	96.316	97.946	97.386	96.763	97.391	97.783	99.259	96.835	98.678	97.023	95.05	100.3	98.722	97.516	99.583	98.405	99.529	95.89	100.49	98.891	101.47	97.391	98.516	95.52	94.919	97.65	96.806	101.19	99.74	97.823	97.66	98.716	97.267	98.083	102.72	98.62	97.445	99.826	99.231	97.364	95.898	100.74	98.307	98.564	96.414	97.878	97.326
107.52	107.51	112.9	105.76	107.44	107.44	108.35	110.37	108.92	105.5	110.72	104.61	110.39	106.63	111.21	107.52	105.55	109.48	107.47	106.9	110.28	107.58	106.52	109.17	107.42	107.72	108.05	108.51	110.54	110.23	107.15	107.6	109.56	109.43	108.43	109.42	108.85	110.93	105.92	111.37	109.66	110.48	110.7	111.55	105.8	110.96	106.16	108.12	109.56	105.63
107.28	109.55	109.38	109.97	110.13	113.93	110.58	112.37	110.77	110.82	111.17	112.8	109.6	112.89	110.85	112.37	111.03	111.12	107.69	110.35	112.95	113.19	111.98	110.8	108.41	110.96	110.43	110.83	111.4	108.36	112.22	114.82	110.1	110.19	110.54	108.38	107.96	112	110.05	109.07	110.76	111.07	110.8	109.63	110.02	110.29	106.38	111.38	111.33	113.29
103.12	106.03	104.78	105.89	105.23	106.13	108.58	108.11	110.2	104.98	106.65	104.16	105.46	106.74	108.1	102.58	104.74	107.8	107.89	105.53	104.49	106.44	105.86	110.83	108.29	107.57	107.82	106.79	104.4	106.79	106.32	106.39	105.06	106.95	106.57	107.09	108.45	107.22	106.96	106.3	105.92	108.74	108.94	106.13	104.39	105.22	104.62	109.39	106.51	107.65
104.07	106	106.83	105.05	102.24	105.71	105.71	107.6	104.7	106.63	109.2	109.6	105.83	106.19	108.92	109.9	107.44	105.47	104.49	107.14	107.61	109.2	105.27	106.34	105.61	108.87	102.66	105.62	105.9	106.78	102.14	107.25	106.12	106.84	103.43	105.11	105.26	104.85	104.39	106.43	107.09	106.87	102.32	105.12	106.16	105.47	104.7	105.68	106.59	107.38
99.219	97.731	95.175	101.31	95.268	100.04	95.983	100.66	100.29	100.59	99.518	99.947	98.044	96.553	98.338	100.59	99.292	97.751	97.279	96.358	99.49	96.868	98.515	101.33	97.779	102.45	97.576	97.706	99.02	100.68	98.772	98.985	99.449	100.39	101.73	100.93	100.11	101.96	101.99	100.63	94.853	101.11	99.113	99.154	99.337	95.799	100.03	94.804	100.27	98.474
99.376	99.062	99.701	99.166	98.523	102.53	99.65	101.94	103.3	99.509	99.604	98.38	99.56	99.902	98.298	95.727	98.771	100.57	99.731	95.582	100.2	100.35	98.854	102.07	98.524	101.55	99.79	100.06	101.39	98.036	100.47	99.333	98.216	102.31	99.95	100.12	102.06	100.11	99.846	104.25	102.79	100.79	99.865	102.4	98.77	98.235	97.075	101.03	99.484	101.89
96.719	97.931	99.546	98.12	95.564	99.058	95.3	95.311	96.994	94.498	100.14	96.564	100.11	95.338	96.546	94.053	98.877	97.208	98.212	100.73	96.372	101.49	98.011	98.981	99.305	99.282	96.344	98.694	93.809	95.502	98.948	94.532	99.138	97.339	96.794	97.148	99.332	97.894	98.599	100.7	97.441	97.222	96.179	102.15	98.693	96.45	98.796	97.219	100.82	99.341
108.14	110.91	109.65	109.34	106.48	107.9	108.64	107.83	108.64	109.46	105.89	111.95	109.95	109.31	107.71	110.69	106.94	105.03	107.42	108.07	109.93	109.84	107.54	107.8	108.35	108.78	109.14	105.13	108.2	110.35	109.77	104.71	108.57	109.42	110.65	106.92	109.92	109.91	110.1	109.06	110.55	107.76	111.04	107.07	108.81	109.23	111.1	107.8	108.33	107.84
104.08	105.79	103.26	106.02	107.28	107.43	108.41	105.74	102.85	105.29	106.52	107.11	107.19	106.49	103.2	109.9	107.11	104.43	104.84	104.93	107.63	104.91	106.59	106.98	104.53	104.7	106.16	107.22	103.72	103.77	105.09	103.42	106.9	106.12	106.83	106.77	102.23	104.37	102.54	105.77	104.85	106.72	107.91	104.16	107.84	104.36	106.09	105.88	106.54	103.6
110.14	108.75	108.6	110.74	108.5	108.7	108.48	106.74	107.06	108.29	107.36	109.35	109.84	109.83	107.88	110.96	107.39	107.78	111.5	109.73	107.83	109.72	107.87	110.53	107.39	110.22	110.62	106.04	107.87	107.29	110.16	107.73	107.92	109.16	107.2	108.56	107.98	107.36	107.39	111.59	110.65	107.26	106.5	108.38	107.12	108.62	106.76	108.25	112.48	107.42
110.7	106.99	109.48	110.6	106.93	108.58	110.02	107.62	107.52	106.87	105.47	109.42	108.49	104.09	108.8	106.13	107.66	109.04	109.55	107.53	108.32	107.98	107.39	108.25	109.33	104.99	108.32	109.8	105.55	105.45	109.19	108.73	108.8	109.58	110.27	108.95	105.69	109.81	107.52	108.05	107.35	107.19	108.75	107.16	110.03	109.53	106.83	108.07	106.94	110.14
107.88	102.31	107.41	104.2	108.39	105.34	109.51	108.58	110.45	104.87	106.3	108.11	106.43	104.89	105.38	108.08	105.6	106.6	107.61	107.84	100.87	107.28	106.92	104.99	109.84	107.03	105.44	106.43	105.91	104.07	107.84	104.86	104.83	108.86	103.71	105.71	104.54	107.21	106.9	105.75	106.33	108.27	103.46	109.39	101.94	104.73	106.97	107.45	110.16	103.67
108.53	107.9	110.35	107.83	109.71	107.11	108.93	106.26	106.3	109.84	107.54	108.93	109.4	110.03	108.47	106.98	109.04	105.15	108.92	105.35	105.2	110.12	106.14	105.05	108.79	105.11	108.44	105.85	106.94	107.66	109.18	108.14	107.74	110.37	106.92	108.74	112.4	107.57	108.33	109.02	109.08	107.06	109.4	109.45	106.3	106.62	108.28	107.87	106	106.72
106.46	107.31	109.32	104.86	108.23	105.12	107.75	104.17	105.97	105.33	108.42	105.27	107.72	107.33	106	106.42	106.05	106.86	103.28	106.08	107.16	104.71	105.69	108.6	104.24	107.35	108.15	107.53	106.76	108.03	109.37	107.71	108.12	107.08	103.34	109.69	109.04	105.25	109.4	104.94	105.89	107.43	104.81	103.11	107.08	105.08	107.31	107.53	108.59	106.32
109.82	111.63	104.03	106.42	108.4	109.81	108.22	108.89	107.72	111.45	108.45	108.39	109.13	108.23	113.57	108.36	107.23	108.24	109.51	107.96	109.39	109.53	110.85	105.86	111.33	107.77	111.96	111.13	108.42	109.25	106.46	109.61	109.01	107.53	108.09	105.59	106.4	109.58	106.07	105.79	111.96	107.91	108.5	110.46	109.06	106.68	107.71	107.49	108.58	108.48
106.68	108.99	104.61	106.01	101.94	107.11	103.18	107.03	103.46	106.3	107.12	103.86	106.23	103.89	104.14	105.73	103.31	105.42	102.59	104.01	103.96	101.06	106.71	106.92	105.21	105.37	106.32	103.33	106.15	109.13	104.19	108.61	106.23	104.86	106.6	104.9	103.29	111.45	106.51	108.92	105.36	108.03	109.11	103.33	104.28	106.58	104.4	103.7	107.51	103.47
97.802	96.922	99.725	98.23	99.107	96.614	100.47	98.933	96.393	96.885	101.46	99.429	103.05	98.228	98.442	96.609	99.65	100.54	99.6	99.151	99.081	99.116	97.97	99.691	99.144	99.241	99.592	98.646	98.14	101.67	100.41	97.49	99.079	101.33	99.524	99.746	94.724	99.966	100.44	97.902	101.67	96.175	97.863	97.735	97.623	98.973	98.711	99.563	99.655	100.49
106.76	105.55	110.39	108	110.23	107.38	110.96	108.94	105.38	108.52	104.48	104.36	110.04	107.42	106.85	111.1	110.4	107.72	108.48	106.68	106.59	110.93	108.1	106.91	107.79	112.94	104.66	112.7	105.51	106.63	105.87	109.2	108.78	109.84	108.25	103.38	107.54	106.51	107.07	107.37	107.05	106.07	108.87	106.97	111.33	108.4	107.56	108.75	110.43	107.06
108.42	107.74	109.91	107.05	112.34	108.93	111.44	108.2	108.47	106.21	108.81	111.14	107.63	110.72	110.59	108.92	106.43	111	108.89	108.27	107.19	110.67	107.22	108.48	108.19	111.5	106.67	110.03	110.04	109.06	106.84	107.87	109.14	108.5	107.94	110.26	106.88	107.2	108.34	109.17	108.15	110.72	108.61	108.41	109.14	106.96	105.43	108.58	110.06	107.44
103.21	106.5	107.97	103.23	105.55	104.76	104.76	104.25	103.98	102	108.83	101.79	106.01	108.15	106.13	103.86	108.18	103.85	106.33	106.32	105.97	105.15	105.28	107.47	102.52	105.48	105.13	103.47	104.61	108.3	107.08	106.72	105.23	104.22	104.28	105.67	106.19	103.82	104.42	105.44	110.21	106.2	104.65	108.15	105.23	107.7	108.48	104.63	107.33	104.35
104.78	103.5	104.36	104.84	102.22	104.87	104	104.89	104	105.97	102.45	108.77	107.01	105.16	104.16	110.5	102.81	106.87	105.36	107.06	103.49	106.04	105.02	104.96	106.34	104.41	107.67	105.85	104.15	105.82	107.28	105.89	106.1	105.43	105.36	103.84	103.46	105.34	110.76	106.58	104.07	104.36	102.33	106.18	104.39	102.18	101.72	106.4	104.28	107.12
108.97	108.93	109.28	105.75	108.24	106.8	106.72	106.41	103.53	107.82	105.82	107.23	106.62	108.24	108.41	106.49	107.82	103.99	105.41	106.34	104.58	106.64	104.67	104.7	106.49	106.1	104.5	106.86	106.08	110.01	107.13	104.79	103.23	103.43	106.81	105.05	105.41	105.41	107.59	108.18	104.04	106.23	109.19	104.47	105.56	105.46	105.53	105.42	106.7	104.38
111.45	110.32	109.49	111.85	106.65	108.81	108.39	108.56	109.33	110.67	109.36	109.59	108.26	111.07	107.53	110.35	107.82	110.88	108.42	106.66	109.52	107.24	111.62	108.14	111.51	107.34	110.36	108.97	109.24	110.1	109.42	108.94	111.23	108.58	109.56	109.2	109.06	106.2	108.7	109.33	108.47	109.41	109.03	107.61	111.03	109.17	106.62	109.1	104.62	109.29
106.8	108.64	104.14	105.68	104.73	101.3	107.89	107.34	106.68	105.82	104.79	106.45	106.72	105.74	107.09	104.29	104.52	104.82	106.99	104.56	104.66	104.07	106.01	104.57	106.82	104.69	106.29	108.76	105.11	106.1	108.5	103.5	104.26	101.48	106.25	106.03	103.65	104.85	105.04	103.44	108.46	109.23	104.16	106.03	106.45	106.87	107.17	105.61	103.5	103.62
98.711	99.527	98.287	98.988	105.01	101.12	98.498	98.007	98.963	100.18	101.17	100.59	97.489	99.864	100.21	102.44	98.457	100.36	100.98	103.43	100.03	99.906	101.47	99.695	99.427	102.35	99.906	101.81	103.47	98.173	101.16	99.416	99.964	99.772	99.324	100.8	98.664	102.81	99.21	101.89	97.779	97.927	97.92	101.33	102.75	97.166	100.24	99.987	96.115	100.91
107.8	105.96	104.78	104.49	107.13	106.81	107.82	104.72	108.3	106.99	105.86	105.29	104.54	106.59	108.37	102.66	106.12	103.27	107.97	103.89	109.78	106.1	103.48	107.63	105.37	108.4	104.24	104.17	110.67	106.86	104.59	107.59	103.81	106.66	105.46	104.65	104.24	108.5	106.44	105.26	106.53	106.29	106.43	107.43	105.86	104.01	107.9	106.61	108.9	104.52
108.29	111.73	107.41	106.89	111.05	107.98	109.72	110.66	110.5	105.85	112.19	108.85	106.23	107.64	106.83	108.84	111.18	108.6	105.6	107.76	105.48	108.8	108.13	108.34	108.99	106.64	108.25	108.97	109.07	106.52	107.98	108.77	109.73	108.52	109.87	108.7	105.83	108.66	107.28	109.01	110.61	108.43	106.37	110.02	105.48	108.88	108.41	111.78	108.82	108.12
111.55	110.8	106.65	105.01	111.42	106.5	109.37	108.86	106.19	107.73	110.93	107.21	106.46	110.7	107.28	109.46	108	111.05	108.42	107.84	107.55	110.94	105.66	108.36	108.84	107.64	108.7	112.39	107.9	107.09	109.55	107.76	110.78	106.92	109.2	111.88	108.64	110.69	107.11	108.11	105.48	109.15	108.66	107.47	109.05	108.16	111.58	109.3	109.6	109.21
104.67	106.3	107.7	103.99	105.31	105.02	102.91	106.33	102.93	104.54	107.3	105.35	106.3	102.64	102.95	103.09	105.27	105.23	105.06	107.8	104.65	103.4	104.95	102.37	106.03	106.67	104.38	105.42	104.47	105.6	106.02	106.39	103.03	103.43	108.42	105.24	104.41	104.59	106.04	109.29	105.89	105.65	106.18	107.9	106.67	108.5	106.23	103	100.31	102.88
109.02	104.88	103.8	102.38	107.68	102.65	107.71	104.39	103.01	106.15	109.62	103.57	106.18	107	105.39	106.48	107.48	105.58	106.47	107.47	106.53	105.72	106.32	104.94	106.27	106.38	106.41	104.5	107.01	106.42	105.29	105.53	105.93	107.19	103.15	107.43	105.67	102.71	103.42	105.61	104.73	106.11	105.96	106.98	103.82	103.06	109.72	107.93	104.86	107.14
107.01	109.34	109.93	108.87	111.16	108.24	107.32	109	110.11	108.02	108.54	108.11	110.9	107.76	106.45	111.49	108.38	107.75	107.25	109.73	111.24	108.66	105.69	105.83	108.74	103.93	111.1	108.35	105.21	110.71	108.98	108.04	109.29	106.56	106.76	107.5	107.95	106	108.47	106.92	107.33	109.28	107.15	105.7	107.17	108.16	110.26	107.38	110.23	106.6
106.86	107.04	103.43	108.02	107.67	104.06	104.96	105.07	106.51	105.53	102.08	109.09	104.01	103.5	106.51	102.3	106.9	105.43	105.86	104.87	104.65	101.72	105.21	107.4	105.47	102.83	103.73	100.73	106.91	106.47	106.69	106.66	102.27	102.94	108.84	106.08	103.41	104.08	105.95	103.82	105.18	105.8	103.67	103.74	103.56	106.1	104.99	103.61	106.24	106.93
95.217	98.58	95.618	98.448	95.578	98.346	98.007	97.115	98.646	99.635	99.601	96.511	100.34	96.863	100.99	97.057	95.157	96.454	96.239	100.41	97.804	98.199	100.78	97.887	98.533	99.701	100.93	99.116	100.07	98.962	98.334	100.03	95.993	97.999	97.718	96.862	97.133	97.801	101.41	101.05	100.05	98.33	95.702	94.159	97.901	99.32	96.994	97.249	95.245	94.892
106.78	106.87	103.4	107.34	104.13	103.37	106.09	104.69	102.53	101.04	106.6	103.92	106.98	102.89	109.84	105.2	105.51	106.14	108.07	106.37	103.7	105.98	108.68	105.43	103.37	104.77	104.88	108.93	105.71	107.84	106.17	103.11	107.6	102.93	108.23	104.06	103.13	105.3	106.76	108.13	106.55	104.15	106.41	104.16	106.09	107.88	107.03	105.59	105.62	105.44
106.3	105.62	106.78	108.82	113.18	109.74	108.16	107.56	109.72	109.7	108.36	109.2	111.83	112.29	111.16	107.44	111.43	107.43	108.32	110.28	110.63	110.5	108.36	109.26	109.26	108.83	105.9	109.56	104.19	109.9	107.8	108.09	107.15	109.89	108.59	110.36	106.66	111.96	110.11	109.89	108.26	109.39	108.74	109.17	111.18	109.52	108.01	108.92	105.22	110.44
105	104.5	108.66	106.3	103.28	107.05	105.32	103.29	105.83	107.83	106.09	104.46	103.56	103.43	103.64	105.06	106.4	107.21	102.71	107.61	103.23	104.93	106.31	106.05	105.93	106.21	104.1	104.35	104.1	106.71	103.39	108.98	102.87	104.92	102.09	106.95	105.41	104.47	107.21	106.67	107.68	107.7	107.34	104.41	103.56	107.23	105.45	105.76	106.43	104.49
106.46	106.48	108.14	106.16	105.15	105.86	106.47	107.58	106.17	106.74	105.96	101.85	106.65	106.45	105.2	106.87	107.11	103.06	102.59	100.61	105.73	104.74	106.13	106.86	107.87	103.81	107.96	108.4	105.02	105.04	105.19	107.1	106.27	106.3	107.49	106.85	104.48	106.05	107.8	105.61	105.95	105.75	104.81	105.93	109.39	107.04	104.9	108	105.3	105.67
110.92	109.69	110.34	110.94	111.03	112.22	111.12	111.81	106.59	112.25	110.45	112.53	109.9	108.04	110.18	110.24	111.57	110.01	109.63	108	110.35	107.07	112.28	110.78	112.34	111.3	110.12	110.65	109.68	111.08	112.34	109.03	111.51	109.53	108.1	110.21	109.72	111.53	110.55	111.91	111.79	113.23	109.93	108.98	111.88	109.31	113.01	111.78	109.38	112.17
105.82	107.35	110.73	105.43	106.16	109.72	110.89	107.86	104.54	107.24	109.96	105.67	107.92	108.15	108.46	108	110.11	107.21	107.07	108.13	107.61	108.08	106.22	102.15	109.09	106.32	106.78	106.54	107.54	105.53	107.96	107.36	104.26	108.56	105.73	107.49	107.29	107.9	109.13	108.08	105.99	107.86	110.25	106.82	109.33	108.54	109.27	108.32	110.58	110.86
104.07	106.1	105.6	104.52	104	106.79	108.13	102.91	104.05	104.15	105.44	108.83	104.23	107.16	104.36	105.25	105.07	107.45	101.25	103.62	106.18	106.58	104.93	106.97	106.08	104.1	107.08	102.44	105.12	105.14	105.89	106.46	105.79	104.45	106.13	102.98	105.98	106.55	105.6	107.25	106.52	105.98	106.74	107.32	106.58	105.62	106.1	103.63	104.84	106.34
108.39	108.75	109.79	113.3	110.15	111.2	107.48	110.22	108.1	111.47	111.67	110.52	109.13	110.56	111.97	110.21	109.66	111.8	108.11	108.28	106.6	108.18	114.1	108.66	107.6	111.79	111.67	108.29	111.03	112.06	109.2	107.53	110.81	109.1	110.89	111.03	109.73	111.41	109.01	110.47	110.87	107	110.36	108.27	107.36	110.75	109.04	109.71	111.73	113.07
97.084	98.72	98.868	98.602	95.697	98.294	100.17	96.759	97.771	98.741	98.115	100.69	98.136	99.772	98.233	99.262	101.07	97.351	96.716	95.848	99.699	98.89	100.21	98.65	100.1	98.073	97.72	100.27	98.791	98.089	99.094	97.718	99.629	99.459	96.63	98.707	98.127	100.82	99.66	97.995	96.739	102.42	99.105	99.302	100.33	98.162	98.668	98.833	102.11	101.44
105.83	107.69	106.09	103.66	107.77	103.17	107.18	105.34	104.52	105.2	108.27	105.22	105.75	106.45	104.7	104.12	103.05	102.11	105.13	105.06	106.44	104.33	107.62	104.61	105.94	106.17	104.97	103.65	106.44	108.59	106.37	108.87	103.08	105.62	102.6	105.06	109.08	101.08	105.79	106.44	107.79	107.4	105.3	105.88	103.11	105.21	103.19	101.77	107.42	106.98
105.08	105.17	103.9	102.28	104.24	106.06	107.26	105.33	105.95	106.32	104.1	105.63	104.59	103.23	107.47	109.61	103.62	107.83	100.83	102.96	106.65	103.14	104.66	108.15	102.85	106.06	107.21	106.68	105.15	107.1	103.2	104.68	106.91	104.97	103.13	107.62	105.79	105.27	106.39	105.84	105.95	107.37	105.76	105.21	102.46	102.07	103.29	105.65	107.46	105.71
106.06	105.07	105.23	103.69	106.2	103.04	104.6	107.53	105.36	107.58	100.41	102.8	107.63	103.29	104.23	106.81	107.03	105.62	103.17	105.42	109.57	105.03	105.09	104.81	105.49	108.43	105.49	104.96	110.17	105.77	103.18	108.24	103.32	103.43	104.91	106.15	109.02	105.47	103.12	106.96	105.11	104.07	106.91	107.24	104.93	102.91	107.82	105.58	107.62	103.91
107.9	106.72	106.25	108.1	105.03	104.28	107.84	105.36	108.71	104.75	107.02	105.59	106.57	108.49	104.64	103.63	107.4	103.33	104.36	104.86	106.35	108.42	104.47	108.23	103.09	104.51	103.25	103.62	105.44	108.57	107.85	105.35	106.07	106.34	103.94	105.49	105.59	104.23	105.47	104.86	108.62	107.06	103.64	106.53	106.02	106.53	103.55	103.68	107.07	107.11
108.55	108.13	105.7	106.58	107.86	106.76	105.82	107.53	108.91	106.96	104.47	106.97	108.59	109.38	108.52	107.13	107.65	110.9	109.33	108.54	108.02	108.8	111.05	108.2	110.04	110.59	109.53	106.23	106.73	107.22	108.66	110.38	107.88	106.81	110.5	104.9	107.35	108.24	107.25	108.25	105.38	108.77	109.31	106.83	106.83	108.13	108.67	108.29	108.41	106.04
108.03	111.78	112.8	106.24	111.45	110.85	106.12	111.35	108.47	112.55	112.15	110.62	110.39	111.51	112.07	108.53	109.38	113.75	110.66	110.79	111.62	113.32	107.59	107.92	111.68	109.72	109.07	112.19	108.32	107.41	112.52	111.63	112.13	109.72	108.26	109.38	111.1	108.05	110.89	111.31	110.58	111.7	106.84	112.65	110.92	110.6	108.03	111.28	110.67	112.41
102.97	98.153	101.79	97.92	96.14	98.869	100.99	100.03	101.5	96.114	98.238	97.547	97.734	99.773	101.44	97.361	98.364	100.43	97.145	99.891	100.49	98.403	99.563	101.31	97.951	102.26	99.711	99.503	101.88	96.758	98.266	99.798	98.679	99.143	99.695	97.493	99.603	95.147	100.14	98.862	101.06	99.485	98.305	100.91	100.07	95.899	100.03	100.31	96.902	98.581
107.57	106.01	109.59	107.19	110.78	107.07	111.17	108.24	108.79	109.73	109.37	107.75	106.42	108.22	108.06	107.47	105.55	109.39	108.66	108.27	110.75	106.95	106.41	107.58	109.17	111.05	109.5	109.13	110.48	107.68	108.81	110.08	110.05	105.05	110.79	108.16	111.09	108.39	110.45	111.11	110.34	107.35	105.48	108.81	110.92	108.08	107.07	109.22	109.25	108
97.631	98.686	95.889	97.722	95.674	97.782	96.225	97.961	100.68	99.774	96.465	99.479	99.147	96.335	98.985	97.56	99.03	99.253	97.765	96.949	98.3	99.93	97.231	95.319	100.95	98.344	100.67	95.786	100.59	97.854	98.688	96.765	97.438	96.675	100.84	97.309	96.426	98.318	96.98	99.48	100.52	99.523	98.802	97.244	98.806	96.031	98.921	93.693	97.808	99.679
107.26	108.37	109.26	106.44	106.11	107.71	106.75	108.77	107.15	108.4	107.4	110.08	105.92	111.24	110.29	106.3	110.66	108.37	110.23	112.88	108.9	108.52	108.53	108.91	107.09	106.8	105.54	108.23	108.53	110.79	109.15	107.38	112.78	110.57	108.96	106.57	107.67	106.55	109.06	108.1	111.8	111.25	108.84	105.49	108.89	108.39	104.77	107.28	108.53	108.94
106.65	106.59	106.79	105.35	105.38	107.21	104.12	108.56	106.94	106.07	109.53	106.22	105.01	105.69	107.16	107.41	106.36	106.4	108.76	108.11	104.49	105.29	105.5	104.48	106	108.04	104.77	106.11	102.5	107.44	106.73	108.77	104.73	107.44	107.35	105.31	105.56	104.41	103.88	106.36	106.17	105.25	107.59	105.36	107.15	104.03	107.4	109.98	105.8	104.43
106.17	103.5	102.65	104.24	104.14	105.14	107.22	106.93	106.65	106.41	107.05	104.38	106.63	106.94	107.9	102.45	104.86	104.9	104.15	104.12	104.24	107.3	105	105.48	106.55	105.9	103.71	102.21	108.33	104.29	105.15	103.82	107.41	100.82	107.39	105.35	106	103.65	102.97	105.82	105.59	104.49	106.93	105.87	104.93	105.69	105.75	102.84	107.06	106.39
107.68	109.18	108.79	106.93	106.53	105.05	107.41	108.09	106.05	107.85	105.17	108	109.36	108.35	106.58	106.3	107.74	108.27	107.84	106.51	105.49	109.33	108.44	105.44	110.5	107.63	109.84	107.74	109	105.14	108.7	107.13	106.85	108.79	104.74	107.94	107.44	105.94	107.79	106.36	107.22	109.44	108.92	110.19	107.65	108.04	106.79	106.75	106.94	106.89
110.52	108.09	106.49	107.04	107.24	109.5	110.9	106.91	109.09	109.7	108.63	107.93	109.65	109.44	107.43	109.9	109.08	108.74	107.13	107.15	108.75	106.51	109.39	106.07	108.58	109.61	105.6	108.07	107.41	109.29	109.11	110.27	108.99	108.25	107.41	107.81	109.83	106.04	108.12	106.56	107.47	104.38	108.66	107.03	108.36	108.29	108.1	108.81	108.25	108.16
99.432	104.36	101.99	101.98	102.71	101.25	99.209	100.68	99.644	98.868	99.931	101.09	98.683	100.64	99.167	99.626	99.72	98.882	99.724	101.19	100.52	101.35	99.276	98.538	100.87	100.63	98.878	101.12	101.09	100.86	101.53	100.84	102.76	98.787	104.09	102.27	100.65	99.635	103.5	101.28	100.71	101.95	100.91	101.58	102.22	101.84	103.2	100.26	98.063	98.422
99.321	101.15	98.794	95.693	98.433	100.3	97.056	97.513	98.756	97.389	96.939	96.696	95.606	97.662	99.62	98.601	99.481	99.127	97.354	99.199	95.312	97.339	96.316	103.2	97.418	100.79	97.225	97.281	97.094	101.22	96.83	98.68	99.673	99.107	97.772	97.193	96.882	98.364	99.324	97.709	100.85	99.049	97.951	96.169	95.515	97.668	96.924	98.148	98.617	98.932
100.1	102.58	99.572	98.97	101.02	101.99	99.219	101.43	99.563	104.51	100.19	101.33	101.27	100.95	101.48	102.58	99.993	103.25	102.92	102.7	99.889	101.34	101.18	101.78	101.55	104.32	101	98.91	100.69	102.55	96.441	102.69	100.61	98.646	101.88	100.53	100.57	100.39	101.15	100.55	98.782	99.19	102.98	99.853	100.99	101.62	99.771	99.476	103.47	101.91
105.58	103.46	105.06	107.16	109.88	104.75	106.95	107.81	106.64	107.37	103.77	106.72	108.81	109.02	108.22	108.65	112.03	106.02	105.73	105.13	107.15	106.69	108	105.12	107.11	104.44	108.42	104.84	107.79	104.05	105.24	101.9	109.12	104.74	108.42	105.53	104.96	108.26	108.68	103.77	106.4	105.21	104.27	104.37	106.33	103.53	110	106.41	104.63	105.99
101.39	99.781	99.192	102.23	98.84	105.27	100.77	101.55	100.93	101.73	99.709	102.93	100.06	104.35	100.29	100.17	97.671	102.98	100.14	105.23	100.1	100.52	103.36	99.268	102.29	101.37	100.1	99.897	99.515	101.35	99.148	101.07	99.995	100.96	99.226	99.252	104.09	103.89	100.1	98.971	101.53	99.216	100.44	102.21	100.86	101.78	102.62	100.78	101.63	102.48
110.28	108.85	106.28	108.09	109.08	108.85	108.16	105.86	110.58	106.75	106.93	107.94	109.83	108.54	110.25	108.46	109.69	105.93	106.84	107.79	106.51	108.64	109.05	108.43	106.12	107.92	109.54	107.9	110.64	106.74	108.55	109.95	110.03	107.04	109.53	107.27	107.91	105.34	107.45	106.88	107.43	107.81	105.8	110.21	111.35	107.8	108.22	108.44	112.2	110.46
107.92	106.79	102.27	101.65	103.97	107	103.87	106.26	106.31	104.63	105.28	107.29	107	104.59	106.47	104.26	107.27	108.02	100.24	104.3	108.38	105.36	106.76	108.75	103.97	104.54	107.63	105.67	106.21	104.28	104.41	106.37	104.21	104.2	105.43	105.99	108.95	106.3	104.12	102.62	103.19	104.01	105.28	107.57	104.92	103.86	106.76	104.67	106.79	104.74
108.28	107.64	108.62	108.31	112.77	107.97	107.24	107.44	107.3	108.13	106.31	107.46	107.37	109.63	107.16	106.77	106.15	106.43	107.77	108.75	105.97	109.76	107.52	107.38	108.63	108	109.09	104.17	110.55	105.76	108.48	109.98	108.1	110.03	107.69	108.03	108.12	105.17	110.31	106.55	108.79	106.39	105.31	108.22	108.67	103.47	108.01	110.44	111.25	107.93
108.92	103.82	108.09	103.39	104.65	106.24	107.22	106.13	109.96	108.36	107.74	104.06	107.61	102.94	109.15	106.8	105.6	104.27	107.57	106.79	108.45	107.42	106.61	105.11	106.87	106.01	104.64	106.06	106.83	103.99	101.37	106.35	108.71	107.78	107.85	106.64	106.96	107.61	104.42	107.71	103.4	104.93	106.42	105.74	108.27	107.2	106.97	107.6	105.06	107.64
106.87	110.31	104.47	107.39	104.41	106.97	103.7	105.25	107.5	104.9	105.9	106.33	104.72	106.41	106.83	106.59	106.31	104.96	105.7	103.09	106.17	104.07	106.41	103.78	107.87	106	107.42	105.33	107.91	103.46	107.14	109.61	106.09	103.46	105.07	106.78	108.2	103.16	105.69	103.99	106.75	106.21	105.18	108.06	106.36	102.98	108.04	106.71	106.99	106.71
105.18	108.23	106.51	104.19	104.43	106.82	105.57	104.2	106.22	107.45	106.76	106.33	104.44	104.27	104.24	104.83	107.17	107.01	106.69	105.15	108.58	104.36	107.23	108	104.78	109.36	109.46	106.61	106.05	107.79	108.16	106.06	108.24	104.62	107.09	105.95	109.41	107.67	107.28	104.92	107.26	104.02	108.13	104.59	104.86	100.79	104.89	109.36	107.91	104.47
106.83	104.1	104.75	104.13	105.1	107.74	104.51	105.08	109.64	106.55	105.09	106.82	103.25	104.01	107.07	108.59	105.89	106.29	107.02	105.1	110.06	103.62	107.98	105.11	106.58	102.89	106.67	107.24	106.78	107.39	105.68	104.24	106.65	104.97	103.89	106.55	106.84	104.86	106.16	107.42	104.86	108.68	108.95	106.38	109.17	104.89	104.14	107.42	107.72	107.75
109.15	108.6	109.27	109.31	111.08	111.94	110.93	106.15	110.85	109.9	109.33	109.51	110.37	109.51	106.33	107.02	108.8	111.29	111.21	109.2	109.15	109.08	112.64	111.01	111.75	107.43	108.9	112.12	106.65	113.95	110.71	110.18	110.65	110.56	110.45	108.73	109.79	111.63	106.87	107.78	108.82	112.45	109.46	108.93	111.87	111.72	110.25	107.13	110.14	113.65
102.29	106.54	105.86	103.14	105.81	106.7	103.43	104.18	108.88	104.07	105.31	105.96	108.94	106.16	106.1	108.74	103.72	106.34	103.7	106.34	106.33	105.84	107.63	108.04	106.26	106.05	105.14	103.78	106.16	106.84	107.49	103.77	104.91	106	108.94	107	108.02	105.93	107.97	105.42	107.19	106.56	107.13	107.04	107.12	107.8	104.32	106.59	104.12	104.04
107.58	108.27	108.34	104.69	109.63	108.06	103.6	105.74	109.53	111.65	107.9	104.05	108.8	106.73	107.96	107.99	108.92	108.45	107.22	110.64	107.11	106.03	108.42	108.67	108.34	108.91	112.59	110.2	105.78	104.68	107.56	110.37	107.69	106.45	108.35	105.68	107.79	108.92	106.32	107.75	107.36	109.05	106.93	111.69	108.74	106.77	105.17	107.76	106.7	107.4
105.24	110.19	110.39	108.42	106.83	109.26	106.45	109.11	108.55	106.39	110.62	109.97	106.95	108.07	107.19	107.61	109.53	107.74	107.5	111.04	107.65	106.84	108.49	106.59	108.22	110.68	108.68	111	108.89	109.29	107.77	107.8	106.36	106.95	107.77	107.83	107.99	107.69	106.35	105.77	108.21	110.41	107.8	112.52	108.38	106.41	103.99	106.79	106.65	107.39
104.52	105.52	103.66	108.47	105.7	105.01	105.26	107.17	104.29	107.87	105.98	107.61	105.15	105.83	105.31	106.03	105.55	103.2	105.37	105.99	108.81	104.98	104.69	107.66	108.76	104.12	107.25	105.64	107.19	105.73	105.59	103.93	106.86	106.04	105.44	104.63	105.29	103.23	105.34	106.14	105.87	106.44	104.7	105.53	106.41	106.21	104.24	104.52	107.4	103.38
103.59	106.89	107.2	103.72	106.91	106.83	109.18	104.08	105.9	106.86	101.57	103.02	107.91	109.6	105.92	104.09	103.79	105.4	104.58	103.99	105.59	105.02	105.78	103.66	107.05	107.98	107.81	105.51	107.53	104.24	103.88	106.93	104.98	102.53	104.83	106.14	106.39	103.9	106.09	103.82	106.58	104.83	104.85	107.21	104.28	105.05	109.46	105.82	106.8	106.86
110.2	106.07	105.9	108.49	107.48	108.96	111.02	107.32	106.34	106.6	108.87	107.86	110.06	104.72	106.17	106.79	108.99	108.65	107.96	106.6	107.47	107.36	110.3	108.73	110.31	108.58	107.09	107.93	109.29	106.85	108.29	107.14	108.81	110.57	109.94	107.54	110.69	108.8	110.99	110.72	104.58	107.27	105.72	105.36	108.35	108.78	108.81	107.69	108.1	107.39
105.79	105.58	106.82	105.13	104.32	105.23	108.66	108.07	105.8	104.06	105.57	106.04	105.21	104.88	105	101.61	103.95	105.63	108.24	105.67	106.23	105.28	107.18	106.63	104.47	104.68	104.7	104.63	101.9	107.05	103.3	104.63	106.51	107.05	107.89	106.64	104.24	104.45	104.31	106.45	104.97	107.56	105.17	104.32	105.79	106.09	104.19	109.68	106.29	106.17
103.22	102.79	105.95	107.48	107.15	104.59	106.4	106.95	103.54	105.55	105.17	107.25	107.49	103.66	107.04	106.94	102.67	107.72	102.94	104.51	107.42	104.55	106.85	105.88	104.85	105.65	105.91	106.56	105.16	106.1	104.78	107.75	105.01	107.94	104.57	105.94	108.43	104.6	107.98	103.35	106.77	106.23	104.63	107.04	107.97	106.31	109.19	103.28	104.59	104.94
110.16	105.15	105.81	107.53	109.31	110.86	107.81	107.97	106.46	108.16	104.74	107.19	107.35	108.3	109.08	103.79	108.84	107.32	107.69	108.74	105.95	105.7	109.79	109.61	104.29	106.43	106.09	108.99	107.5	109.53	108.99	108.62	107.96	108.81	108.59	105.23	105.52	106.22	110.87	105.33	108.11	106.42	108.55	107.97	106.98	109.15	108.48	108.38	109.33	105.66
106.92	107.33	108.34	107.26	105.01	108.6	106.37	107.27	105.47	106.24	109.53	106.97	105.58	106.39	107.45	104.48	108.75	105.71	102.24	102.91	106.69	106.4	109.01	107.96	107.26	105.87	106.31	107.74	102.7	109.13	105.82	105.91	110.05	105.47	107.01	107.85	105.05	107.34	106.9	108.91	107.54	105.87	105.06	105.45	105.81	106.6	106.41	109.93	105.69	106.24
106.73	104.52	107.08	111.43	108.65	109.71	106.39	110.36	107.67	109.35	107.84	107.11	108.66	110.75	109.44	105.39	107.46	109.2	108.14	109.27	106.43	107.11	108.17	103.7	104.86	103.52	107.33	107.99	106.22	109.15	110.41	107.87	105.16	107.62	108.95	108.01	104.92	106.81	109.96	106.21	108.46	106.96	108.4	106.02	107.72	107.7	108.48	108.11	108.3	108.85
107.34	107.34	107.88	106.48	106.61	103.47	104.52	107.23	107.05	104.75	107.62	103.94	107.43	105.72	105.63	106.16	106	104.27	109.05	107.96	106.94	106.77	107.38	106.51	107.97	105.73	109.77	106.34	101.71	106.12	105.55	106.16	105.84	105.02	103.92	106.43	107.1	105.46	104.5	106.85	107.72	109.98	106.9	111.63	106.03	105.96	104.9	104.8	103.95	105.37
105.61	103.88	103.55	103.84	108.4	104.95	105.81	106.9	107.85	106.59	108.46	108.26	103.63	105.58	102.81	107.12	106.67	103.37	106.75	107.76	107.66	103.27	107.69	105.33	105.45	104.47	103.95	105.31	106.54	103.89	108.63	103.66	105.24	107.56	106.51	106.11	105.69	104.2	103.09	106.33	106.54	108.34	103.63	104.7	106.24	104.4	105.99	105.15	105.79	104.61
97.617	101.96	100.83	102.58	103.08	100.31	100.13	101.46	99.146	102.41	101.45	101.5	102.18	100.36	99.834	99.305	97.763	96.893	98.285	101.12	101.31	103.47	102.85	98.783	101.84	100.56	98.921	101.22	100.33	101.17	97.437	101.77	100.11	100.88	100.66	101.51	98.728	101.41	98.515	99.986	101.98	102.87	104.45	100.21	101.98	98.492	100.21	100.21	99.418	99.935
108.53	110.32	103.47	107.69	111.03	104.97	106.99	105.35	107.23	110.41	106.99	104.57	107.35	105.86	107.15	107.03	109.1	103.49	106.98	105.17	107.8	105.73	104.76	110.96	101.39	107.96	108.08	106.87	105.02	109.02	104.81	107.58	107.05	106.35	108.79	105.15	104.91	106.52	105.72	106.39	107.18	106.74	104.08	106.13	105.34	106.6	107.54	108.43	107.82	107.98
110.15	108.04	107.04	107.28	108.69	108.63	107.55	108.04	108.75	110.56	110.74	106.45	106.81	107.07	111.76	107.83	107.36	106.83	108.44	106.62	106.78	109.48	107.38	107.17	109.65	109.65	107.46	108.11	110.19	108.37	105.74	110.86	110.78	107.42	108.54	105.57	107.25	107.93	107.86	111.9	110.65	109.58	108.1	109.02	106.91	108.56	110.61	106.3	110.11	107.98
107.99	109.36	108.79	109.86	107.76	109.14	111.53	109.18	109.53	108.67	107.41	106.92	111.26	107.46	108.53	105.66	108.11	107.66	106.33	112.08	108.01	107.87	107.62	109.68	107.96	109	104.78	108.66	109.7	108.64	110.93	109.6	110.67	107.44	110.63	107.97	106.76	107.37	106.68	110.52	109.36	108.13	107.22	106.17	109.19	112.87	107.1	107.72	108.9	108.84
102.22	103.98	105.69	103.98	102.01	105.55	106.89	104.96	106.74	107.2	109.08	103.87	105.43	104.77	105.92	104.34	106.37	105.48	106.14	101.75	105.87	106.53	103.26	103.62	103.98	110.35	106.63	105.4	106.01	103.29	108.5	103.03	103.39	102.84	107.05	104.56	106.3	107.9	105.09	107.68	103.83	103.16	105.94	109.07	107.93	103.65	104.81	106.04	108.68	103.45
97.492	99.439	96.88	96.736	96.251	97.228	99.521	95.913	97.128	98.135	99.854	97.055	97.296	98.764	99.388	96.516	94.624	97.117	97.831	98.062	99.6	100.38	99.354	98.562	95.609	97.961	100.03	99.216	99.627	99.9	98.724	98.151	97.993	99.281	97.499	98.585	100.14	98.328	97.09	100.08	97.756	100.13	97.607	99.206	97.347	100.42	94.878	97.865	100.01	96.117
100.68	96.745	99.038	100.32	102.18	102.3	97.85	100.34	99.342	96.499	102.3	100.44	98.953	97.729	96.075	99.84	96.237	98.507	96.366	97.525	98.115	98.416	97.215	100.87	100.11	96.531	95.976	96.485	95.844	95.984	98.052	97.578	98.985	98.581	98.864	101.94	97.818	95.958	99.183	99.358	101.83	95.908	98.517	102.07	98.461	99.256	95.577	97.974	99.843	98.514
108.16	103.77	106.46	104.53	108.01	104.48	105.6	107.86	105.31	107.88	104.84	104.92	108.11	103.99	104.97	106.91	108.98	105.04	102.93	107.7	105.47	105.51	106.05	105.73	107.51	108.9	106.26	107.73	105.93	104.75	104.32	106.29	106.28	105.96	107.94	107.29	104.32	106.45	104.06	104.77	103.14	107.89	105.58	103.62	108.98	103.04	109.12	104.83	103.63	104.13
98.003	100.61	98.819	99.333	99.289	100.78	99.05	101.09	100.82	99.433	102.06	97.987	98.853	101.01	100.73	102.24	100.62	103.82	100.04	101.22	102.68	97.793	97.731	100.68	101.6	98.433	99.289	101.46	98.004	99.884	101.71	100.07	101.69	99.101	100.71	101.92	101.93	103.17	99.09	102.05	101.39	100.81	101.08	101.47	99.764	100.78	96.473	100.07	100.42	97.223
111.16	107.32	112.93	110.45	108.06	112.41	108.01	114.46	108.74	111.33	112.37	112.01	111.11	107.97	112.38	110.2	108.53	111.92	112.36	115.9	112.94	108.64	108.36	111.52	112.38	113.69	112.16	110.84	109.61	110.05	109.39	111.88	107.93	111.44	114.3	114.28	111.33	110.17	108.43	111.26	110.02	112.43	109.24	111.17	110.7	111.52	110.75	108.46	111.16	108.46
107.99	109.8	111.16	106.58	108.6	106.92	107.1	107.52	104.93	107.44	106.74	109.09	109.05	105.8	109.38	109.29	109.8	105.71	106.34	106.03	104.72	106.48	108.51	108.73	108.58	109.31	106.97	111.08	108.6	105.51	109.94	108.73	109.02	108.33	106.45	104.61	104.27	110.12	108.64	106.08	111.32	109.23	110.53	102.29	106.05	105.91	108.7	108.43	105.86	109.04
96.395	100.63	100.3	97.994	98.468	95.923	97.3	99.591	100.48	93.825	101.7	97.355	98.807	99.977	99.432	95.576	101.55	98.653	97.96	96.805	98.916	100.32	97.466	97.843	98.649	100.06	97.26	100.1	97.511	99.898	99.148	99.705	96.799	95.334	95.803	101.47	97.004	97.903	99.303	96.812	97.912	96.889	97.406	95.122	96.417	100.23	96.082	103.14	98.576	99.396
105.86	107.01	106.33	103.7	106.34	107.54	106.18	107.89	105.07	105.76	102.96	106.38	105.78	106.46	106.38	106.15	105.97	104.44	108.08	105.2	107.37	107.25	105.2	105.54	106.84	107.2	104.75	105.32	108.5	102.46	107.18	108.69	107.63	107.38	106.51	106.43	104.35	109.91	106.83	111.18	107.88	105	102.11	107.38	105.72	105.16	106.74	104.72	104.05	110.02
109.76	108.07	109.79	109.92	110.11	112.06	111.85	114.12	111.83	110.11	109.88	109	108.89	111.58	109.05	107.89	108.63	110.31	108.98	109.59	108.81	109.54	108.26	109.59	111.75	112.1	113.26	109.61	108.22	110.37	108.11	111.6	112.4	107.4	111.54	107.99	108.57	110.19	106.89	110.19	110.94	111.71	110.88	110.19	110.81	113.94	111.35	107.6	112.27	110.73
110.93	107.83	108.19	105.25	109.71	109.52	107.69	108.51	108.49	106.34	107.39	108.01	108.66	106.86	105.97	105.74	105.48	103.96	106.95	109.49	106.96	108.76	110.98	106.46	107.72	107.49	108.8	107	109.14	108.49	108.71	107.53	109.75	108.83	106.07	110.61	106.35	108.15	106.9	108.24	106.66	105.74	107.42	109.22	105.71	107.73	109.34	111.61	106.06	110.97
104.54	106.33	108.92	107.89	110.05	109.39	108.29	105.42	108.31	109.01	105.64	106.99	109.64	107.1	106.65	106.57	107.78	106.23	109.89	107.12	106.63	107.29	107.43	111.19	107.15	109.24	107.3	108.49	106.82	107.58	108.91	110.03	108.9	110.02	108.75	111.62	108.54	105.08	107.43	109.16	108.82	109.91	108.5	109.44	106.7	106.33	107.84	108.64	107.03	106.79
107.19	108.6	108.06	106.98	108.33	107.69	109.01	107.28	106.65	110.15	110.63	110.01	113.54	108.75	109.81	110.26	107.7	112.28	109.45	109.77	108.94	106.81	110.83	111.52	106.95	110.04	108.75	107.11	108.56	106.47	111.96	109.62	107.46	108.38	106.84	104.96	107.77	106.86	109.09	107.89	107.35	109.94	109.44	109.67	108.24	107.83	107.24	108.14	105.63	109
107.56	109.46	108.72	108.31	108.79	108.13	108.52	107.67	105.75	109.12	107.46	109.62	107.88	106.86	110.31	106.81	108.74	111.07	109.98	107.45	111.23	106.27	108.55	105.6	111.8	108.77	106.25	108.33	106.38	109.92	107.37	107.76	107.66	109.19	112.94	111.95	107.4	109.6	106.82	110.91	108.28	108.77	104.91	107.02	109.09	108.91	106.45	109.1	106.8	108.57
104.32	103.11	103.84	104.27	105.41	105.63	109.29	108.33	107.36	109.53	106.04	108.8	104.33	105.38	105.14	103.5	104.33	106.55	106.87	104.61	109.63	104.52	103.41	107.64	106.33	103.38	104.83	106.67	110.43	107.27	104.57	105.06	100.02	106.88	106.01	102.63	102.23	102.61	105.29	102.66	108.49	104.98	105.49	107.13	102.19	110.28	106.5	106.57	105.45	103.16
107.22	106.48	111.45	108.99	107.23	109.56	106.67	110.62	111.38	111.27	111.05	109.22	109.84	106.93	106.89	104.72	108.34	108.41	110.15	107.33	108.29	108.45	104.73	109.1	104.69	109.24	109.6	105.22	108.86	103.26	111.47	110.42	106.64	106.86	107.83	111.11	106.62	108.2	109.86	106.7	113.16	110.49	107.24	107.97	109.65	106.41	108.73	106.71	106.8	109.06
106.37	106.2	99.626	103.58	103.61	105.33	106.34	107.11	107.93	103.9	104.22	107.83	100.84	105.03	106.84	108.24	106.97	107.71	108.1	104.65	100.5	108.28	103.04	105.44	107.66	104.32	107.87	106.21	107.52	106.26	107.47	107.35	105.36	105.59	108.88	107.18	105.07	101.69	106.17	105.8	108.99	101.62	106.97	105.91	106.5	106.64	104.37	103.18	103.12	107.84
108.63	105.77	105.87	108.08	108.95	107.75	108.25	105.79	107.3	107.62	106.12	102.95	104.08	107.46	104.84	106	108.1	107.86	104.14	106.02	101.88	105.4	106.09	103.16	108.26	104.28	105.77	103.92	103.94	106.25	102.82	104.26	104.86	106.3	103.4	104.28	106.42	103.14	106.06	106.59	109.52	106.88	106.77	104.87	105.14	107.04	105.02	105.8	103.85	105.98
108.58	109.53	107.21	107.34	107.47	105.4	110.06	108.9	108.06	108.91	105.03	104.3	106.23	109.33	105.67	100.77	105.54	107.71	107.2	108.24	106.35	109.62	107.37	104.73	100.91	106.58	109.65	108.32	106.98	107.43	107.27	107.74	104.53	105.69	108.34	107.03	106.47	106.98	107.05	104.49	104.15	107.12	109.69	106.62	107.07	104.34	106.49	105.08	106.83	105.6
112.89	111.14	111.24	112.7	110.1	111.65	109.45	111.52	108.23	111.16	112.09	111.77	108.8	111.47	107.55	110.03	112.63	111.34	109.2	108.08	113.02	110.73	110.95	114.2	111.35	107.22	108.72	108.95	113.15	110.26	106.27	109.44	109.86	113.86	108.8	113.37	106.08	110.75	113.8	113.53	111.73	108.22	110.22	107.46	109.04	112.85	107.46	110.09	111.97	110.33
108.5	109.27	108.65	113.95	108.73	107.5	106.16	108.89	111.31	108.74	110.83	109.63	106.66	105.89	110.15	109.98	109.44	109.89	105.12	110.49	107.03	108.54	108.16	106.82	107.23	107.9	107.26	106.38	106.87	111.09	108.35	106.3	106.8	106.09	108.72	106.65	106.48	109.41	108.37	112.07	107.67	105.87	106.38	108.05	107.66	107.87	106.6	105.83	112.14	110.41
108.6	109.57	107.91	107.76	107.11	109.44	108.38	106.31	107.68	107.97	105.99	109.13	110.06	105.32	108	108.18	105.6	109.72	112.7	110.63	107.33	108.03	110.13	109.82	104.93	108.25	108.12	108.68	106.15	109.28	106.91	107.12	110.46	109.09	103.87	109.07	108.9	109.61	108.21	107.87	108.95	107.01	104.98	109.42	109.78	106.48	107.17	109.41	106.35	105.89
109.29	108.19	111.2	108.74	105.19	111.83	109.61	106.34	110.75	108.14	108.52	103.15	107.76	111.51	110.69	108.46	110.82	106.5	106.72	109.62	106.91	110.69	108.09	109.64	105.19	108.44	108.93	106.86	108.34	107.46	108.83	110.55	106.98	108.98	106.8	107.22	107.22	109.37	109.62	110.33	109.95	105.31	109.12	106.5	108.22	109.68	107.89	107.73	108.93	108.06
109.04	107.6	107.05	108.99	106.16	106.28	108.28	108.68	109.49	107.69	110.49	108.72	112.47	106.99	110.53	108.71	108.47	103.92	105.68	107.85	106.94	105.48	108.47	107.19	106.29	107.95	108.29	109.42	107.57	108.28	109.47	109.53	106.42	110.43	106.66	109.99	108.04	109.71	110.8	108.96	109.55	113.5	110.7	108.39	110.92	106.59	108.47	108.17	112.12	107.66
104.92	104.01	106.35	108.81	106.61	105.05	107.9	102.2	103.33	108.01	105.69	104.66	108.31	103.48	106.09	106.17	106.26	103.93	107.91	103.2	103.75	105.71	107.14	105.5	104.17	107.34	106.58	106.67	106.53	108.31	104.68	107.14	104.58	104.07	105.41	104.63	108.01	105.08	104.98	108.29	105.59	107.88	106.85	104.95	100.77	106.66	106.13	106.76	105.12	104.85
105.78	108.57	105.75	106.49	106.24	108.28	108.58	105.97	105.83	109.33	108.36	107.74	106.15	105.44	104.56	107.37	106.85	104.92	103.7	109.24	108.73	105.98	106.63	105.84	107.06	106.65	106.51	105.41	106.7	106.45	107.43	107.64	106.61	107.56	108.63	109.33	102.31	105.69	108.31	105.11	108.52	109.79	107.43	105.19	106.12	103.37	106.03	108.13	106.96	105.89
104.41	102.69	106.16	107.2	103.7	105.88	104.63	103.66	106.42	105.4	104.71	111.87	103.46	107.4	104.61	107.58	103.84	104.7	106.88	105.91	109.11	110.8	107.43	108.17	106.83	105.96	105.59	107.45	107.13	106.77	105.79	107.48	105.04	104.75	103.01	105.44	108.06	107.67	106.82	104.55	104.23	106.5	106.22	106.11	103.16	102.92	105.63	109.56	104.31	105.6
106.6	108.29	107.64	107.1	104.14	104.43	105.7	105.26	103.2	105.02	105.92	103.93	107.35	107.32	110.01	107.39	106.63	105.72	106.84	106.94	108.83	106.19	105.87	106.62	106.36	106.03	107.97	104.94	103.41	110.23	107.61	105.55	108.86	108.38	107.53	107.42	104.93	109.68	107.68	105.32	106	104.77	106.34	106.9	107.82	104.82	106.38	107.85	106.65	105.35
102.58	108.3	112.14	108.5	108.26	107.83	106.44	106.5	110.81	106.77	110.32	106.97	107.05	109.95	105.08	108.16	106.26	104.56	107.9	108.69	111.32	106.68	105.3	106.67	108.82	108.06	107.62	107.37	106.43	111.12	106.23	107.39	107.24	109.95	108.04	107.28	109.79	108.72	106.71	108.9	110.57	108.46	109.2	102.54	107.67	108.08	109.39	107.06	107.84	107.57
106.18	107.78	104.55	108.86	107.06	105.96	109.85	105.86	108.45	109.43	106.88	108.2	106.21	108.36	106.29	109.4	109.84	108.78	107.5	105.24	107.74	106.64	108.95	108.04	106.77	107.6	106.65	106.32	108.09	110.01	107.98	108.05	110.11	106.03	109.64	107.86	108.19	107.29	108.05	109.11	108.53	109.2	105.85	110.73	106.78	109.88	107.26	107.45	106.92	105.92
107.01	101.92	106.59	103.32	105.73	103.53	105.51	106.1	103.65	109.03	102.17	108.63	105.78	103.17	105.02	104.97	107.11	105.48	106.62	105.02	105.07	106.01	106.92	107.71	104.32	105.96	106.01	103.22	111.27	107.6	106.61	103.02	106.3	106.52	104.12	104.68	104.95	103.73	104.45	107.56	105.18	104.73	106.2	106.75	106.52	107.25	105.07	106.04	103.68	105.63
109.9	108.28	109	110.36	110.34	110.09	106.87	110.29	110.05	104.17	110.22	109.95	106.08	106.05	108.88	104.52	106.15	107.07	107.92	105.16	110.06	106.84	105.86	107.7	110.51	107	109.99	107.38	107.48	107.02	106.76	107.23	104.08	108.35	107.81	112.16	106.9	107.74	107.53	108.52	107.15	108.98	111.19	109.39	107.94	105.83	106.94	108.62	108.82	106.27
108.39	109.91	108.84	107.07	109.42	108.34	111.09	107.03	106.86	102.76	109.54	109.26	109.78	109.64	109.2	107.91	109.56	107.63	108.5	109.38	107.51	107.88	108.95	108.04	108.39	106.49	108.32	108.08	111.28	111.18	109.21	109.84	107.31	104.01	105.71	108.69	108.95	107.52	109.68	109.32	109.87	110.92	106.66	110.3	109.04	110.71	111.55	108.55	105.75	110.44
111.43	111.17	111.86	113.2	108.67	112.48	108.35	110.4	110.34	107.82	109.12	112.79	110.93	110.97	111.45	111.24	109.51	112.93	108.91	111.63	110.85	109.55	107.9	109.59	112.71	109.53	109.87	111.07	107.18	108.24	111.64	110.87	106.97	113.08	111.56	114.36	111.61	106.53	111.23	112.37	112.09	109.4	107.59	109.09	109.94	111.4	110.07	110.67	110.18	112.27
103.44	105.34	105.21	106.83	105.14	103.98	108.49	107.78	106.67	106.64	105.55	107.39	107.89	107.11	106.24	104.91	105.62	105.29	105.96	104.08	105.57	110.33	106.28	105.36	105.73	104.71	103.53	103.89	104.76	107.73	102.58	104.02	105.61	103.59	104.66	107.55	104	104.86	106.19	104.86	104.52	104.48	106.68	105.24	103.36	109.32	105.19	103.65	109.24	105.61
98.773	97.313	94.752	100.35	98.635	99.464	97.833	96.751	96.032	97.772	98.496	99.513	96.203	97.277	99.119	97.602	101.66	96.267	97.063	99.63	96.521	95.349	96.603	98.14	98.754	99.343	97.323	99.558	98.607	98.622	99.296	99.08	96.481	99.615	98.415	96.895	97.475	97.272	95.076	97.562	99.143	99.153	100.35	96.073	99.75	94.027	97.594	99.114	98.963	97.563
105.16	102.9	107.61	105.86	100	107.07	103.8	106	106.45	106.94	105.23	105.83	106.89	104.51	106.78	105.36	105.08	107.96	105.79	102.89	107.3	105.41	107.36	102.74	106.42	107.94	104.65	103.95	105.47	106.75	104.37	105.7	108.24	104.47	105.26	104.95	104.77	105.44	108.33	103.51	105.2	104.69	106.87	106.66	104.4	107.15	108.01	104.74	105.77	108.01
105.63	107.31	109.52	109.01	106.01	105.39	106.72	108.82	105.33	105.21	109.47	102.93	107.25	106.48	106.73	107.06	107.72	106.12	108.02	107.95	105.53	107.27	105.52	103.82	109.14	108.87	109.67	106.03	107.3	102.64	106.92	106.58	103.86	110.36	104.86	108.01	105.16	104.17	105.27	108.26	105.4	105.9	104.11	101.35	103.27	106.52	108.51	107.97	105.09	105.75
108.9	109.8	108.46	109.51	110.15	108.98	106.74	109.71	108.26	106.22	107.69	107.98	110.14	108.76	104.24	108.92	108.27	107.51	108.19	107.13	107.76	108.51	109.88	106.74	102.62	107.17	111.13	113.74	110.49	106.6	108.68	107.81	107.82	106.12	103.69	111.51	111.14	108.55	105.46	110.89	110.11	108.78	109.75	110.05	107.83	107.65	109.9	107.21	109.73	110.08
100.22	100.48	98.953	98.877	101.55	99.762	102.75	101.2	102.02	97.115	102.87	102.59	101.18	102.59	100.55	99.19	105.67	101.95	100.4	99.589	96.268	99.412	99.762	100.94	100.96	100.62	99.654	102.49	98.241	100.96	101.88	100.48	99.692	98.798	100.43	99.019	101.59	100.93	101.77	96.367	100.26	103.79	102.89	98.538	101.58	98.651	102.26	98.432	100.34	99.436
108.55	108.59	106.91	103.93	105.65	106.8	105.56	107.13	106.33	102.8	106.96	105.05	103.99	105.32	105.83	105.48	103.8	106.18	108.21	106.73	106.03	107.14	104.11	104.64	106.86	104.98	107.79	107.45	107.67	106.8	106.09	106.74	108.52	104.85	104.37	108.88	103.75	105.37	106.55	105.95	106.08	105.29	108.59	106.6	105.74	105.27	108.53	105.8	105.68	111.57
107.37	107.88	109.01	105.92	105.34	107.04	106.34	108.93	106.06	106.93	106.26	109.75	106.7	108.48	105.17	105.85	107.67	104.9	104.65	107.35	107.48	104.05	106.67	108.61	107.62	110.64	111.28	107.44	109.45	106	108.77	108.34	109.65	107.1	110	108.77	106.53	108.67	105.81	108.34	110.19	105.46	108.34	108.61	105.54	106.2	105.56	107.44	104.28	108.46
106.07	108.94	105.18	109.49	105.87	105.93	106.02	106.94	107.19	104.22	106.72	108.28	107.85	106.82	106.83	108.48	104.94	106.72	108.37	107.65	105.25	106.91	109.27	105.75	107.88	107.98	104.72	108.32	109.39	107.11	105.47	106.6	107.22	104.53	107	107.77	110.77	106	106.3	107.31	105.09	105.1	110.88	108.52	107.56	107.14	105.88	107.25	104.02	106.42
106.77	104.66	106.71	106.33	107.49	106.11	104.39	105.42	106.03	109.73	103.49	106.85	102.2	111.41	106.7	102.32	103.97	104.58	101.64	105.31	102.7	105.52	103.61	105.98	106.87	103.6	106.12	107.22	103.56	104.02	105.44	104.6	105.33	103.84	106.03	103.79	105.42	104.91	105.23	105.73	106.93	104.12	108.88	106.61	105.76	106.07	106.92	106.95	105.48	107.79
109.91	107.57	110.36	109.03	108.25	106.23	108.98	113.2	110.56	109.63	110.24	108.59	107.34	107.72	110.1	108.72	113.69	109.02	107.73	106.1	110.99	110.51	110.51	106.44	105.29	106.92	106.28	106.62	109.38	108.25	109.31	110.32	110.08	110.38	107.52	108.54	109.46	108.71	109.85	109.29	110.16	105.64	111.24	105.13	105.33	107.88	110.36	107.66	114.24	112.47
110.58	110.33	109.09	109.69	110.23	107.01	106.75	107.59	110.08	106.77	105.46	107.27	107.96	106.37	108.11	111.08	110.73	107.68	108.09	108.99	105.74	107.21	106.62	111.13	108.21	109.14	109.18	107.67	109.49	109.37	107.85	110.07	104.85	107.55	110.26	109.58	110.06	106.58	109.64	108.51	110.35	109.1	111.34	108.13	110.71	107.05	107.97	107.72	107.22	105.84
105.31	105.65	106.44	106.79	105.74	107.14	106.89	104.9	106.52	108.52	108.23	106.07	107.36	104.12	107.12	107.37	108.29	105.77	108.34	106.74	108.77	110.79	107.4	103.87	108.06	105.22	103.99	104.86	104.76	105.04	107.3	106.06	108.34	108.32	108.55	104.23	103.83	106.77	108.28	105.8	112.14	105.93	105.98	106.71	108.74	105.32	107.71	108.11	107.48	102.04
104.51	103.83	106.31	105.32	107.03	106.23	105.59	110.36	104.93	101.49	104.86	104.61	105.8	106.23	107.46	105	106.29	105.2	106.88	105.13	105.95	103.17	105.67	108.35	105.81	110.05	105.76	103.85	105.83	102.7	107.9	108.1	105.32	104.15	104.67	101.82	104.61	104.33	105.33	101.83	104.53	109.96	103.38	104.41	106.5	104.86	107.17	107.45	105.94	108.7
100.23	99.602	103.18	101.24	100.57	99.356	102.45	98.716	99.408	103.11	103.62	100.26	100.15	97.044	101.38	102.35	101.88	100.68	100.67	100.25	102.66	98.883	100.43	104	100.42	101.23	99.275	101.74	104.91	100.06	102.32	102.26	101.77	97.651	100.27	100.24	102.14	100.09	104.67	101.23	98.607	101.78	101.56	98.562	101.82	98.657	102.1	98.321	100.7	100.74
104.8	111.49	105.8	107.82	106.39	108.55	105.85	109.37	108.7	111.96	110.59	107.96	108.84	111.64	108.53	104.58	110.01	112.59	109.71	108.73	109.25	107.43	108.89	107.9	108.51	106.73	107.35	108.63	108.45	105.16	107.12	107.82	108.61	109.24	108.23	111.67	107.91	108.47	108.16	107.76	108.57	109.44	104.75	109.89	109.42	109.37	106.32	109.66	108.97	105.64
103.07	105.16	107.52	105.66	102.92	106.51	105.7	102.77	105.68	107.09	104.14	101.61	109.52	105.74	103.27	104.88	107.94	107.29	102.94	105.51	107.02	105.83	105.76	103.47	107.1	103.92	108.09	104.7	104.36	104.6	105.89	105.74	105.07	105.24	106.93	104.07	105.15	106.73	103.26	104.89	105.65	102.83	106.46	104.66	107.3	105.1	105.32	104.92	107.25	104.41
99.863	97.271	100.5	99.166	97.811	98.088	100.77	101.53	101.46	99.923	98.993	98.634	99.108	100.12	99.456	100.03	100.11	99.51	102.18	98.231	99.055	98.663	102.01	98.048	99.053	99.815	99.368	100.69	100.07	100.44	99.767	102.43	96.46	99.853	97.422	99.635	100.24	100.18	99.375	100.01	100.03	99.347	102.41	98.837	100.06	100.16	99.921	97.409	100.84	101.76
107.01	109.43	107.69	111.93	107.17	107.2	106.57	109.11	106.62	105.12	106.61	107.74	107.67	108.32	108.95	106.21	105.82	107	108.89	108.37	108.48	108.85	105.11	110.73	108.42	105.93	108.63	106.54	109.93	108.25	108.67	107	109.2	108.96	109.95	107.04	107.56	107.97	107.08	105.62	109.75	105.32	108.37	108.94	107.56	107.96	106.99	105.92	109.88	107.67
100.03	100.39	97.191	96.549	98.089	97.117	97.282	100.89	100.35	96.935	98.679	95.907	99.934	100.51	98.816	101.48	96.445	97.488	97.576	96.057	101.54	102.09	100.72	98.845	98.29	99.243	101.35	100.9	102.81	99.849	97.489	98.774	99.198	95.398	97.911	98.5	94.621	95.784	96.726	96.384	94.532	98.379	96.694	99.402	99.116	97.613	101.03	96.529	100.75	100.06
103.83	103.76	109.03	107.14	105.47	106.62	106.71	104.69	107.38	104.21	106.7	105.48	107.46	106.86	109.04	107.46	109.09	107.11	104.17	107.77	106.13	106.72	105.57	106.67	106.49	105.04	107.24	107.63	104.56	107.95	103.76	105.76	105.94	110.05	105.64	104.43	107.98	109.28	105.18	107.72	105.17	105.43	106.74	105.28	107.11	108.2	105.14	106.6	108.72	104.84
111.46	112.03	112.82	109.64	108.78	108.24	111.56	111.72	110.22	108.87	111.11	108.88	109.29	113.07	112.66	111.47	110.66	110.26	109.56	112.03	108.99	113.68	113.5	110.55	110.95	109.19	112.03	111.37	106.89	109.54	110.75	110.7	108.4	110.02	109.18	110.05	110.51	110.4	112.39	111.16	112.02	110.88	111.44	109.43	113.72	110.22	110.25	109.98	107.73	113.51
106.37	105.41	104.89	109.85	104.64	105.91	106.03	107.03	108.47	103.8	103.4	104.75	108.91	104.49	103.18	105.46	106.83	104.69	104.74	106.56	105.85	106.99	106.23	105.42	105.78	105.36	105.24	108.38	104.2	106.13	106.18	103.22	108.3	102.58	106.22	108.8	103.53	107.1	104.77	105.36	106.25	108.06	104.83	107.55	105.8	103.55	106.03	103.87	104.18	108.84
98.157	96.551	101.11	97.704	97.254	101	98.803	97.983	100.22	100.66	100.17	97.965	93.72	98.698	95.751	99.968	97.533	95.892	97.223	96.508	101.21	96.95	97.711	95.475	99.544	96.81	99.124	99.376	93.923	98.381	98.443	97.22	98.274	98.062	97.729	97.002	94.777	93.763	98.228	98.544	94.95	98.309	96.583	95.753	98.921	98.611	97.715	98.326	98.529	98.176
107.22	103.23	104.8	100.96	100.78	102.77	103.4	103.54	104.19	100.83	101.77	102.55	102.01	99.069	105.32	101.83	100.79	97.876	102.84	105.54	104.86	106.11	104.81	102.07	101.54	102.28	104.19	104.53	106.82	104.63	104.6	102.69	101.24	100.98	102.39	101.79	103.6	102.9	101.56	105.72	103.27	105.89	103.91	105.86	103.05	100.52	105.11	103.3	104.06	101.73
99.806	100.57	100.45	100.97	101.74	99.793	101.92	100.95	101.7	98.318	102.39	104.74	101.11	101.85	101.02	103.1	101.53	99.424	100.96	97.108	96.404	102.84	102.73	98.778	100.76	99.834	101.96	98.109	98.298	100.35	100.54	100.59	102.36	101.78	101.15	103.87	101.88	98.064	99.176	99.366	102.13	100.49	101.41	101.08	99.929	100.44	100.48	102.19	100.62	105.62
95.934	101.13	98.245	97.806	92.629	99.615	97.109	97.642	97.162	100.26	97.748	98.002	98.178	98.092	99.893	98.115	101.88	97.439	100.1	98.556	96.335	99.099	99.881	100.12	98.005	98.539	99.706	97.336	98.821	97.757	94.648	96.769	100.78	99.303	97.802	95.268	97.188	98.412	97.63	98.241	100.34	98.655	96.642	96.97	100.44	101.09	98.176	98.107	97.454	99.275
107.12	104	105.53	107.62	107.65	104.06	104.1	109.59	106.47	106.32	108.27	105.67	105.71	103.02	106.33	104.8	104.31	106.16	103.14	106.82	103.37	105.13	102.96	104.64	105.74	106.91	110.07	105.05	107.41	106.45	105.2	107.21	104.82	108.72	103.75	103.11	104.1	104.3	106.47	105.23	105.03	106.16	104.64	104.61	104.06	108.11	103.69	105.65	106.56	107.02
104.26	108.58	105.31	104.56	105.32	106.04	105.42	108.02	107.54	105.43	104.85	105.97	105.63	104.97	106.54	104.48	105.35	105.01	108.24	104.77	107.28	107.62	105.04	107.04	105.58	106.13	108.04	104.47	108.52	107.08	104.84	105.27	105.8	105.71	108.24	104.65	108.16	106.78	105.41	106.63	111.51	104.25	107.22	103.51	105.69	105.39	105.72	107.55	107.16	107.79
109.94	110	110.49	111.78	109.8	111.86	112.3	112.09	113.31	110.03	106.08	108.52	111.6	109.48	109.01	110.79	105.84	111.16	110.1	112.51	112.81	110.42	112.14	112.77	113.4	108.59	111.06	106.13	114.53	112.14	112.88	112.31	107.83	106.78	110.59	111.84	109.5	110.5	110.76	109.99	111.46	108.95	110.42	111.11	114.02	109.85	109.77	108.41	107.57	111.45
104.84	108.16	107.55	106.97	109.21	105.94	106.77	108.66	108.65	106.14	111.21	107.18	108.04	108.9	110.9	109.78	108.3	110.57	110.67	107.22	107.73	107.64	108.33	106.85	108.05	107.13	105.39	110.79	108.36	105.22	106.6	107.83	110	106.71	105.77	108.63	109.8	107.74	108.13	106.41	107.27	112.5	106.85	106.05	110.7	108.88	105.04	109.75	105.78	107.67
104.21	104.86	103.99	104.66	102.38	104.94	102.69	102.98	108.16	106.18	105.23	105.08	104.72	105.34	107.33	108.34	105.07	105.16	105.81	104.7	102.54	107.71	106.47	109.72	107	106.79	104.92	107.85	105.15	105.54	107.53	104.35	105.46	102.67	104.95	109.18	109.69	108.64	106.23	105.16	107.45	109.55	105.06	108.14	102.89	104.36	106.94	101.48	104.47	104.45
108.16	107.8	106.28	110.87	106.84	107.03	109.28	109.23	106.9	106.18	105.38	106.74	106.36	107.23	109.58	111.61	102.61	108.6	108.22	110.24	107.73	108.71	106.21	109.32	109.17	108.51	109.07	105.92	107.86	106.59	107.92	105.73	106.25	111.51	107.21	107.18	105.51	107.66	107.55	106.6	112.28	107.94	108.21	105.12	111.95	108.73	108.4	106.4	106.11	109.1
106.9	108.19	107.54	110.47	107.24	102	111.46	108.88	106.01	107.15	107.25	110.21	110	105.63	109.09	108.9	108.56	107.93	107.75	108.07	105.31	110.66	104.55	108.54	107.29	108.82	106.89	107.9	109.21	107.07	110.25	107.07	110.53	105.62	106.52	106.44	110.23	107.83	109.65	104.84	107.23	105.66	103.27	110.24	109.45	108.32	108.76	110.56	110.53	109.54
107.47	109.82	107.29	108.42	109.4	107.68	105.85	108.86	106.71	106.62	106.47	106.78	109.11	108.74	107.93	109.31	107.78	107.85	107.31	106.58	107.46	108.58	110.59	107.76	109.7	105.66	108.76	107.6	109.37	107.36	108.91	108.74	108.26	109.67	107.42	109.28	108.46	107.62	105.21	109.46	108.62	109.55	107.43	105.4	109.83	108.43	110.64	105.66	109.03	107.43
108.46	108.75	111.91	106.52	105.56	106.41	105.85	107.53	107.83	107.48	105.23	108.43	108.13	110.2	109.58	105.41	106.89	106.44	108.39	107.68	109.92	108.78	108.09	108.23	106.48	110.56	107.15	105.96	105.7	111.76	108.12	105.99	108.76	108.87	108.15	106.31	105.82	111.04	110.45	107.99	107.53	107.56	109.11	109.77	111.07	108.37	107.14	111.32	108.01	110.35
108.74	105.1	106.94	106.02	104.88	107.39	105	108.95	106.65	104.26	107.74	107.75	109.42	109.29	108.39	109.59	109.19	106.95	105.83	106.1	107.05	107.91	107.22	108.84	109.71	108.19	105.29	107.64	106.15	108.83	106.65	108.77	107.23	107.94	109.22	109.4	106.82	107.05	108.79	106.93	106.65	110.13	109.48	107.86	108.18	107.15	107.81	109.35	107.67	108.62
107.7	108.48	110.93	106.79	108.12	108.14	105.93	108.18	108.42	110.18	109.84	107.38	113.18	104	108.62	108.84	107.32	108.72	109.15	106.81	109.42	106.05	109.3	108.51	108.61	108.96	107.31	109.25	111.32	109.26	108.7	108.73	110.14	106.43	112.76	108.64	110.8	108.53	109.43	108.13	106.48	110.49	107.06	109.21	110.11	106.51	111.86	108.96	106.59	107.49
108.79	107.51	106.8	105.06	106.88	104.97	109.11	105.55	108.78	108.74	105.46	105.42	108.06	105.5	103.29	108.55	103.63	105.24	109.41	111.17	109.1	103.86	105.45	104.96	106.71	106.12	105.48	108.08	105.95	105.92	104.46	104.82	107.16	107.13	104.91	106.85	104.76	106.59	105.34	106.55	106.99	109.07	106.34	107.19	107.92	109.3	106.98	104.88	106.43	104.03
103.71	109.16	107.74	105.31	105.34	105.25	105.32	105	106.42	105.13	104.73	105.65	106.24	105.9	105.47	105.15	106.78	110.07	105.02	105.22	107.25	101.57	105.6	106.27	106.49	107.37	106.69	106.35	107.44	106.04	105.41	107.56	104.55	103.42	106.2	105.35	106.3	109.08	103.94	103.53	104.52	107.67	109.35	105.44	105.98	104.12	105.93	102.94	107.18	106.87
106.92	106.42	107.03	110.5	107.85	106.94	106.34	108.35	106.13	107.65	113.58	105.53	108.34	113.92	106.37	108.7	107.82	108.62	109.22	109.12	109.89	108.98	104.83	109.06	110.33	108.05	106.94	109.23	107.51	106.28	108.3	105	109.21	109.34	107.45	108.18	109.49	108.44	108.29	106.17	109.78	108.49	110.04	103.9	107.4	109.23	110.61	108.46	106.45	107.67
107.53	106.36	104.25	108.16	106.67	106.27	104.66	107.19	107.68	105.56	108.29	105.23	106.28	108.46	104.26	108.46	106.57	105.98	104.54	103.49	104.11	109.47	104.33	106.21	104.76	108.26	107.39	104.39	106.74	108.15	107.74	106.06	107.05	104.47	106.35	105.23	105.98	104.99	107.2	104.42	105.79	105.89	108.28	108	105.75	111.65	107.59	105.59	106.18	104.57
109.65	110.15	108.17	106.57	107.62	105.13	109.63	110.04	109.83	110.98	112.29	108.73	109.53	109.77	109.82	103.31	111.39	111.44	107.04	108.69	105.07	107.43	109.7	109.73	109.53	107.34	113.53	109.37	109.39	108.01	105.18	107.83	108.45	107.25	109.77	107.91	108.57	109.1	108.1	106.4	105.79	110.47	111.13	108.25	106.99	108.52	107.34	109.13	106.67	106.83
106.97	106.24	109.26	105.62	104.1	104.19	107.47	106.87	104.15	104.56	106.26	105.78	104.48	108.38	106.74	106.64	103.26	109.1	104.91	106.56	107.91	107.6	107.97	107.33	107.93	107.11	106.06	106.67	104.82	108.65	106.3	107.79	107.25	105.89	106.2	104.95	106.01	105.62	106.18	105.74	108.39	111.6	109.27	107.6	109.04	105.86	107.63	105.59	104.22	102.93
101.02	100.54	101.08	101.1	101.72	105.67	101	101.71	100.85	99.148	102.07	101.13	102.05	97.214	97.888	99.141	103.48	102.71	101.27	103.36	102.67	102.76	98.753	100.45	104.7	101.53	101.31	102.95	99.192	101.4	100.67	99.436	101.52	96.798	99.832	101.24	101.72	103.51	101.46	101.03	99.816	98.277	102.48	101.57	100.04	102.52	100.96	100.14	99.876	101.77
109.02	106.97	107.2	103.4	107.89	107.59	109.16	106.14	108.52	104.26	101.76	105.34	107.84	108.32	106.15	104.85	109.02	106.41	106.2	106.76	105.64	104.7	105.85	108.71	104.79	103.71	107.51	108.79	104.75	110.14	104.03	107.76	106.61	107.71	105.56	104.41	105.67	106.8	106.86	105.34	102.37	106.59	103.47	108.5	105.62	105.16	107.91	108.31	107.59	108.03
108.82	109.17	106.95	107.27	109.8	106.59	108.84	108.14	110.67	107.29	108.7	108.77	107.84	110.4	108.49	107.96	108.89	105.84	104.55	106.2	106.17	105.65	106.9	106.35	107.55	108.57	108.64	108.43	106.39	102.94	108.46	104.42	108.61	108.25	110.78	108.4	109.14	106.51	107.31	107.42	107.17	107.45	108.09	109.7	106.62	105.28	106.79	107.77	107.38	105.12
107.6	108.74	106.76	105.39	106.49	111.15	110.52	107.63	106.84	104.51	107.3	107.12	106.82	106.52	108.87	109.89	107.65	105.31	108.33	108.93	105.68	110.57	108.2	106.53	108.81	109.84	109.53	110.72	106.05	108.37	110.08	107.71	109.88	108.16	110.36	107.53	106.95	107.23	105.69	111.73	108.26	105.68	108.37	106.2	109.69	106.77	111.31	108.6	106.54	105.67
108.36	108.46	106.87	106.44	106.66	109.45	107.99	104.97	107.66	106.66	108.65	108.04	104.67	105.85	107.54	107.28	106.56	107.82	103.4	108.32	107	108.56	108.26	106.33	105.92	107.23	107.86	105.14	101.96	104.52	104.63	104.72	106.57	107.76	107.71	105.54	109.51	106.45	107.01	107.46	108.51	104.36	107	105.34	107.39	102.82	106.26	106.36	106.58	105.09
97.06	97.267	99.255	98.435	98.766	98.402	95.971	98.542	96.713	98.815	95.46	97.683	98.418	96.608	99.732	99.662	98.321	99.335	97.41	97.149	95.798	98.167	99.665	95.631	100.51	95.701	98.097	100.03	96.46	100.01	99.357	98.256	96.743	98.158	98.903	97.174	95.525	99.61	97.644	100.38	98.197	96.635	96.691	95.935	95.573	94.816	98.705	96.951	100.66	98.122
100.4	101.38	99.543	102.87	97.5	99.195	101.06	99.212	99.446	99.311	102.55	103.79	100.08	97.352	101.91	100.07	98.362	100.26	99.942	102.66	102.6	98.262	99.317	99.193	97.966	100.63	98.901	98.632	100.85	96.753	101.98	99.354	98.965	98.981	103.84	98.389	98.805	100.88	101.92	100.28	104.92	100.98	99.944	100.27	99.316	98.999	101.07	100.27	95.141	100.2
101.24	101.94	97.032	104.21	98.39	103.23	100.12	99.002	100.55	99.929	102.66	99.12	98.74	101.77	99.301	101.82	101.28	101.4	102.09	102.15	98.517	101.2	98.28	101.36	100.3	100.17	102.45	98.822	99.184	101.21	97.725	99.25	101.07	99.878	101.15	97.384	102.86	98.532	100	102.74	99.763	100.29	100.97	101.78	100.41	99.926	100.79	98.247	101.07	98.387
107.63	105.66	106.65	106.99	105.81	107.15	107.15	105.09	102.15	106.79	109.03	107.67	105.59	106.1	105.65	103.7	103.95	102.19	105.7	104.63	107.15	109.54	105.97	103.88	106.61	105.69	105.52	106.52	108.38	107.27	106.9	103.76	105.2	105.18	108.54	105.94	105.31	104.11	108.07	106.1	105.37	103.13	104.38	106.75	105.47	107.13	105.91	106.42	105.73	104.59
108.74	111.06	109.55	111.65	110.45	107.74	108.78	108.66	111.41	112.9	109.97	108.04	108.73	109.92	108.54	107.98	113.68	110.68	111.94	111.45	107.15	110.69	109.03	111.65	108.73	111.76	110.27	112.97	111.05	112.06	112.6	106.92	113.01	111.91	109.63	111.01	111.49	112.68	111.29	109.69	109.17	110.31	110.92	107.84	110.7	108.95	110.2	109.11	110.77	112.37
100.62	102.46	102.63	99.438	100.61	100.07	102.05	104.99	99.723	99.886	99.76	96.724	99.126	99.841	102.82	100.13	101.14	100.77	100.41	101.09	101.08	99.617	97.384	101.57	101.65	100.6	102.35	103.33	97.836	98.165	101.33	101.11	99.943	99.647	101.96	102.48	100.2	102.21	101.65	100.79	101.51	98.414	101.32	98.507	97.871	99.872	102.21	99.992	99.079	99.692
98.909	97.456	99.672	96.583	99.852	97.949	98.57	98.497	98.906	100.73	100.5	97.908	101.25	97.822	101.2	98.116	100.12	99.536	98.086	97.147	97.447	96.392	96.445	99.637	97.05	97.422	97.988	102.82	96.651	101.53	99.897	99.603	97.604	97.21	99.547	98.728	97.487	98.219	97.26	97.157	97.409	98.683	99.906	96.13	97.585	99.594	99.637	96.897	93.293	95.799
108.63	107.96	107.3	111.87	105.9	106.93	105.47	107.73	106.71	108.49	109.21	109.71	105.77	107.41	106.95	109.64	108.06	110.92	107.4	107.55	105.28	108.12	110.63	107.86	106.73	109.82	110.94	110.02	113.82	107.32	111.06	108.39	109.13	104.92	109.79	106.36	106.48	109.6	105.86	109.4	109.74	106.17	106.6	107.05	107.69	106.9	112.55	107.45	109.6	109.09
107.93	108.4	102.89	106.81	106.67	110.37	109.13	109.6	108.63	107.38	107.51	111.48	108.98	102.51	109.06	106.94	105.97	109.12	104.23	108.68	108.78	106.65	107.54	104.11	109.48	108.78	105.14	106.83	108.07	109.55	106.8	106.53	107.42	106.24	105.05	110.43	108.81	107.64	107.82	105.25	104.71	109.11	107.52	105.44	108.65	105.63	109.69	109.93	105.8	108.06
107.83	106.16	106.51	108.68	104.52	105.59	108.78	106.65	105.75	106.89	103.85	108.34	103.97	102.36	106.43	106.98	106.13	104.35	107.22	107.13	105.78	107.32	108.41	107.38	108.36	107.79	107.4	110.92	106.09	106.83	106.28	106.78	106	106.5	105.62	108.23	106.6	106.67	106.42	106.53	107.65	105.95	106.34	108.73	107.29	109.67	103.97	109.75	107.51	108.64
98.973	101	102.48	102.06	101.19	99.716	101.25	103.34	101.51	102.05	100.52	100.1	100.09	102.36	101.05	98.74	103.36	103.37	101.49	103.01	101.87	100.84	101.25	101.92	104.45	102.12	100.77	100.81	98.924	97.448	96.268	103.44	99.269	100.83	101.29	101.51	103.49	99.182	102.25	101.42	102.99	102.07	102.52	98.925	102.68	100.77	99.765	102.2	100.49	100.1
102.3	102.97	97.069	102.18	101.58	99.102	99.349	101.98	98.347	102.1	103.67	102.6	100.82	99.148	100.57	97.767	98.284	100.98	101.3	98.397	100.92	101.28	103.1	101.8	102.9	101.66	100.05	101.13	100.94	98.911	103.5	101.03	97.988	97.712	102.12	98.144	103.71	101.94	99.443	98.036	96.951	99.256	102.73	101.04	104.09	100.94	100.4	101.62	101.76	101.2
106.74	107.15	104.63	105.9	106.22	106.33	104.1	106	106.27	105.78	103.28	106.53	107.34	106.56	105.28	107.18	105.85	106.35	103.6	103.76	107.07	107.6	102.61	107.45	108.32	108.93	108.36	104.26	105.15	104.53	107.57	105.13	105.89	101.71	104.35	106.3	104.91	107.1	105.34	107.26	106.98	105.91	102.89	107.85	107.07	107.08	107.92	105.18	104.23	100.91
108.29	109.12	108.98	110.1	108.15	111.68	107.03	107.77	108.94	108.52	111	106.21	107.58	110.22	106.83	106.59	105.96	108.73	105.61	108.16	105.62	105.55	107.14	108.14	107.45	106.77	107.58	105.04	105.05	106.77	108.34	110.81	110.85	106.55	106.55	103.88	110.06	109.7	108.71	111.47	107.69	107.3	106.12	107.86	106.97	106.86	106.92	104.81	110.44	109.51
101.12	99.358	96.998	101.5	101.55	97.522	101.71	97.768	100.42	98.929	101.94	99.834	100.55	102.52	101.57	101.6	101.22	100.08	99.405	101.49	100.53	100.2	101.81	104.05	98.563	98.86	103.15	101.51	99.3	98.898	98.565	99.278	99.02	102.39	96.944	99.962	98.939	99.595	98.729	102.88	99.424	99.527	100.52	100.09	101.07	102.11	99.876	103.67	102.97	99.646
106.18	104.1	105.73	109.03	106.26	108.25	102.74	108.88	107.68	105.49	107.12	105.05	108.63	105.73	107.34	106.42	105.08	109.55	108.84	109.85	105.93	108.53	106.95	106.72	107.93	104	108.75	106.91	108.75	105.2	106.63	105.42	105.27	109.04	105.48	106.94	110.56	107.59	104.81	108.59	109.35	105.08	106.57	106.9	105.06	105.69	108.28	103.02	103.91	108.82
100.9	104.23	101.87	104.31	101.44	98.712	98.92	97.508	103.34	101.23	102.08	99.773	101.66	100.07	100.09	103.43	100.12	97.504	100.8	97.844	100.66	101.49	101.96	101.64	101	100.88	99.731	101.28	99.061	102.19	94.955	98.436	105.11	103.15	101.29	101.6	102.2	101.95	101.11	99.253	99.554	100.6	98.933	101.11	99.905	100.62	101.21	103.75	99.403	98.698
108.25	105.8	108.78	110.46	105.42	107.86	108.75	108.29	109.43	108.56	105.6	106.05	111.58	107.33	106.49	109.76	108.24	105.67	106.59	108.1	108.72	108.66	108.84	106.79	110.03	107.09	109.81	106.47	108.11	107.26	104.29	109.69	110.07	106.86	106.2	105.61	107.36	107.24	105.9	106.31	108.02	107.18	108.44	105.1	110.9	106.17	106.26	107.6	106.68	110
99.272	97.565	100.78	101.53	101.66	96.08	100.07	98.111	98.407	98.734	98.575	97.831	99.325	99.06	97.925	97.462	101.53	98.076	98.662	98.506	101.98	94.951	96.979	96.887	97.67	96.001	98.897	101.01	97.202	95.128	97.661	97.382	97.283	95.487	97.783	99.411	100.74	93.167	96.786	99.448	101.16	97.716	96.597	95.219	96.05	98.168	97.271	97.605	99.1	99.984
107.96	110.8	106.25	112.25	107.89	107.92	108.8	106.11	108.3	109.03	111.62	106.67	109.31	106.09	108.46	109.22	106.93	111.55	107.7	109.55	112.18	112.21	110.77	110.12	108.28	106.76	107.48	109.33	107.03	108.47	107.87	107.79	106.97	107.23	108.94	108.37	108.99	109.19	108.69	109.6	111.07	107.31	109.12	108.54	106.72	108.88	108.35	109.36	105.97	107.55
106.02	108.87	107.06	107.62	107.2	105.64	108.53	106.05	107.85	109.44	110.08	105.45	107.99	109.75	108.73	109.84	106.18	105.4	106.72	108.63	104.56	107.08	106.76	108.98	105.43	106.59	108.61	105.56	106.83	108.78	106.41	110.95	110.05	107.54	104.1	107.57	110.33	106.9	105.93	110.22	107.92	107.83	110.36	106.73	108.79	107.8	105.96	108.05	108.82	108.7
106.93	104.2	108.05	107.28	105.54	106.76	107.34	108.14	109.64	104.1	104.68	105.34	106.54	110.15	108.47	107.59	105.01	106.53	104.87	105.72	103.36	108.49	107.17	107.46	106.97	108.45	105.59	106.01	109.3	103.82	104.55	106.43	103.89	105.05	103.27	108	108.21	107.72	108.73	109.2	104.05	104.68	105.76	105.39	104.83	106.36	108.92	107.15	103.92	105.97
106	107.38	103.85	106.83	110.13	109.24	109.14	107.67	108.12	105.92	107.66	107.18	106.62	107.43	110.14	110.76	111.07	110.05	106.54	107.74	106.03	105.51	110.79	107.73	110.13	107.29	106.71	109.05	108.24	106.94	110.6	111.36	110.78	107.06	107.62	108.53	105.27	105.7	111.54	107.68	108.43	109.54	106.05	109.38	108.16	106.59	109.84	107.92	107.8	108.92
111.62	108.07	108.67	105.81	111.61	110.97	110.06	111.2	111.97	110.7	106.59	109.45	110.76	106.1	109.47	104.65	110.9	107.53	107.4	106.07	104.65	109.28	107.87	110.34	110.95	106.9	105.8	108.01	109.94	105.45	106.04	107.36	111.76	108.45	109.22	106.17	108.41	108.73	109.44	106.21	108.82	107.2	108.43	105.69	111.09	104.42	106.77	105.02	109.32	106.41
104.5	103.33	104.89	103.87	104.75	103.23	103.99	104.37	101.9	103.99	100.16	100.86	105.06	102.81	100.08	103.09	100.29	105.86	100.69	104.49	101.89	98.506	102.97	102.19	100.82	101.12	104.97	102.57	106.45	101.19	105.85	105.99	103.96	104.18	102.27	101.33	101.93	103.79	105.73	101.23	103.63	103.59	102.12	103.24	99.549	103.17	99.639	104.57	102.48	103.06
98.52	102.25	98.966	101.47	101.7	98.836	100.33	100.22	96.484	105.35	99.404	99.487	101.7	99.873	101.68	100.29	97.206	98.995	100.36	102.02	101.81	98.678	100.11	101.65	98.593	99.397	99.9	99.373	97.59	98.841	100.94	98.237	98.297	98.257	96.904	99.721	102.13	99.723	102.34	102.6	98.123	100.2	100.18	98.583	98.491	99.862	100.35	100.84	98.332	99.68
96.456	97.649	93.901	98.595	98.258	98.766	98.651	99.299	99.018	98.676	98.087	96.579	97.132	100.44	98.035	95.848	97.535	98.842	95.164	98.76	99.274	96.971	97.24	99.495	98.902	100.46	96.864	92.812	95.751	95.378	97.883	99.045	100.47	96.415	98.77	98.44	96.919	96.676	98.382	98.848	98.231	97.667	99.688	94.892	98.751	98.383	98.811	99.108	96.508	98.718
107.47	106.13	106.43	104.4	104.29	108.45	107.95	105.51	104.49	103.65	105.96	106.12	104.92	107.41	105.28	103.93	103.13	103.65	104.1	105.98	106.11	102.22	108.44	107.93	105.58	103.24	105.53	108.36	102.83	106.25	105.84	104.24	104.26	107.94	106.37	104.86	108.19	106.96	104.44	104.27	103.26	108.13	103.61	105.47	103.44	105.59	104.39	104.21	103.28	106.49
96.824	97.057	100.06	93.387	99.465	95.625	99.783	96.634	99.238	98.704	98.303	93.617	97.713	98.588	98.801	101.59	99.143	99.636	102.96	102.95	98.56	100.75	99.048	98.271	99.276	98.426	99.745	99.036	97.911	97.247	97.755	96.844	99.841	96.343	96.634	99.261	97.646	97.895	95.644	98.209	98.589	97.726	97.513	98.327	95.579	95.516	95.616	97.4	97.203	97.552
104.96	105.75	105.72	106.97	104.13	109.6	104.23	105.34	105.22	109.11	106.79	104.17	108.01	105.28	106.37	105.71	102.67	104.94	105.65	107.59	107.69	106.02	105.88	105.02	107.72	100.67	105.2	107.19	105.65	102.77	106.29	106.14	105.39	108.72	106.41	108.6	106.05	106.86	106.08	105.86	103.24	104.94	105.62	105.72	106.4	103.71	107.19	105.88	107.24	106.23
107.48	102.85	104.36	104.18	107.61	107.26	105.4	107.65	106.66	105.27	105.37	104.27	105.9	105.47	107.86	102.88	107.4	108.02	103.46	105.94	106.67	105.03	106.57	106.39	104.15	109.05	106.48	107.74	106.49	101.82	105.51	102.64	106.44	106.64	107.36	108.85	106.19	106.81	105.31	102.31	105.26	106.89	103.85	105.81	108.32	105.39	106.89	107.1	103.77	103.69
108.92	109.47	108.67	107.98	107.82	110.01	108.72	109.9	110.57	104.7	108.93	108.28	110.52	108.3	110.68	108.68	110.56	109.12	111.24	111.32	106.8	106.16	105.64	107.93	108.91	107.19	106.12	109.74	109.18	109.24	104.6	109.43	105.57	110.25	109.7	109.34	107.06	109.23	108.76	111.48	109.75	104.99	107.49	110.16	107.7	108.16	107.98	108.22	110.09	106.19
101.33	100.16	101.03	102.16	99.752	101.06	99.037	99.412	102.01	101.82	96.931	99.279	100.92	98.333	99.663	100.18	100.51	96.556	102.99	98.72	99.115	102.56	100.07	100.69	100.71	100.14	101.48	101.61	97.985	96.784	98.605	101.44	100.33	98.213	98.035	99.774	100.51	101.3	100.71	102.98	99.85	100.85	102.57	101.76	99.576	98.668	101.44	100.11	102.21	99.531
97.899	99.819	97.228	97.29	100.81	95.951	100.79	98.803	100.17	98.792	97.146	98.665	97.639	97.012	99.913	97.16	99.691	97.029	99.44	95.788	98.154	98.808	97.604	99.003	97.843	98.528	97.873	99.982	95.237	95.259	97.756	97.601	97.965	97.651	99.5	99.149	99.488	99.016	98.813	96.383	98.272	96.565	99.541	98.46	100.84	97.305	100.92	96.652	98.45	98.517
106.23	106.25	105.32	109.63	106.62	106.16	108.78	106.63	106.41	106.12	105.11	106.06	102.11	107.23	103.39	106.96	105.31	107.33	105.98	109.42	105.58	106.49	107.09	105.49	109.45	106.82	105.65	107.44	108.5	105.81	106.77	106.67	105.95	106.19	104.01	105.44	105.86	105.59	104.33	107.79	107.14	106.22	105.17	105.59	107.59	106.49	108.42	106.6	106.81	108.05
106.25	107.02	106.57	108.35	108.18	106.78	107.39	107.74	108.43	107.9	108.74	108.14	109.7	110.29	110.37	107.48	109.24	108.34	106.64	109.57	107.49	109.03	111.82	110.48	113.02	106.06	108.56	105.64	109.35	107.8	108.22	108.42	108.6	110.3	106.67	106.02	108.87	107.66	110.65	109.53	108.49	110.95	106.85	109.52	107.81	107.33	107.39	103.82	110.22	106.78
106.96	108.66	104.86	108.17	106.64	105.07	103.66	105.63	104.86	105.99	107.46	106.76	105.96	109.2	104.52	111.07	104.06	103.71	103.98	108.12	104.45	107.07	105.9	101.91	104.2	105.56	105.1	106.28	107.09	104.41	105.17	102.99	108.61	107.97	106.8	105.83	106.27	104.11	106.11	106.06	107.59	99.918	107.44	105.56	104.76	107.78	107.7	104.85	104.48	106.3
104.11	105.19	103.65	105.88	105.65	108.16	105.63	105.61	104.82	103.57	106.59	105.47	104.49	106.06	108.03	106.48	104.09	104.8	104.85	103.5	102.69	105.06	103.04	106.75	106.8	104.53	104.25	105	103.55	107.25	107.5	105.12	105.11	107.71	104.35	104.32	105.87	103.63	107.62	107.27	104.41	106.48	107.62	106.88	106.65	105.69	105.78	107.02	104.39	105.25
100.55	97.34	99.272	97.706	100.28	98.139	96.587	98.1	98.373	97.147	99.633	97.88	97.769	99.117	95.016	97.565	97.857	96.321	97.841	97.386	94.564	98.147	94.903	100.03	98.377	97.89	96.725	99.53	96.984	97.419	97.466	95.544	98.667	96.404	96.279	98.229	97.597	98.678	98.052	97.964	96.691	97.008	98.131	98.636	95.962	95.262	95.634	97.687	97.911	99.285
104.74	105.36	104.36	104.32	102.69	104.81	106.08	107.36	107.83	107.82	104.8	107.05	103.58	104.72	103.71	103.47	107.71	107.17	105.21	102.85	108.17	105.83	105.22	106.53	105.72	105.96	104.64	107.16	107.45	105.47	105.26	109.4	103.02	104.46	106.35	108.07	106.98	104.34	106.7	103.11	104.57	107.43	104.36	105.11	106.29	108.75	106.31	105.79	103.45	104.19
105.81	106.06	105.45	106.75	105.14	106.76	110.28	103.63	102.27	104.67	104.32	104.81	105.17	107.13	105.11	106.3	108.26	106.34	107.51	106.5	107.19	104.14	105.32	105.41	104.95	105.84	103.81	105.06	107.69	106.09	106.91	105.57	103.54	106.13	104.05	103.93	105.71	108.35	106.12	105.85	104.23	108.45	107.87	105.15	108.36	103.45	100.32	107.75	105.53	105.81
105.61	104.24	109.14	104.2	106.86	107.34	103.61	107.26	108.67	106.12	105.53	104.75	106.03	105.94	105.56	104.31	107.1	105.75	104.61	105.4	107.48	102.63	108.21	105.84	104.82	106.66	106.14	103.36	103.72	103.6	107.93	103.91	107.31	103.73	105.29	103.14	105.36	108.16	104.48	108.05	107.21	105.62	107.71	105.56	105.9	106.42	105.99	106.54	103.95	106.42
99.27	99.628	99.584	100.59	100.75	100.43	99.249	96.359	100.55	98.621	101.55	102.36	99	96.495	100.91	102.6	101.91	102.22	96.299	98.979	99.642	99.721	97.487	97.684	98.439	99.506	99.727	95.858	98.111	98.627	101.59	100.45	98.168	97.181	96.65	98.943	99.409	98.788	99.309	100.25	97.592	98.323	99.364	101.12	99.232	99.648	101.27	99.703	98.796	102.08
98.93	98.986	95.929	97.873	99.407	99.239	100.84	98.255	95.501	99.033	101.79	100.57	101.05	100.02	93.433	99.462	96.385	99.768	97.891	97.529	97.488	96.265	100.82	101.24	101.01	98.261	96.507	97.783	96.987	100.61	97.723	98.182	98.051	97.723	99.448	98.148	96.667	97.055	97.893	100.57	97.303	99.855	99.405	94.856	98.124	100.81	99.859	99.375	99.666	99.424
108	110.96	107.95	110.33	107.21	106.77	106.59	107.11	105.91	106.64	109.93	106.93	107.18	106.92	108.15	108.9	107.09	106.34	109.03	107.44	110.41	105.15	107.08	107.69	107.92	107.77	107.56	107.09	108.13	106.86	107.74	105.52	107.12	111.36	109.19	105.68	108.19	106.86	106.78	110.08	104.8	106.53	106.71	108.33	108.84	108.74	109.76	109.09	109.4	107.47
97.333	99.086	98.555	97.568	100.29	97.793	101.12	100.23	99.103	97.481	97.385	96.258	99.032	99.871	99.137	100.49	101.99	100.83	98.17	99.243	96.418	96.895	97.734	103.77	100.93	95.497	98.592	99.439	100	96.026	98.667	100.28	97.789	101	98.887	100.48	102.34	99.34	97.758	100.73	100.46	101.2	100.29	96.279	95.466	99.231	100.11	97.006	98.62	100.75
98.781	104.41	98.119	99.624	99.917	100.59	102.01	98.558	103.05	99.264	98.998	96.48	100.42	101.07	101.68	99.852	103.47	100.71	103.35	99.606	100.87	100.37	100.46	101.4	102.24	101.59	100.79	100.05	100.7	102.95	101.87	98.881	101.87	101.26	101.36	99.768	98.649	99.33	101.53	98.38	99.049	100.27	105.64	103.03	102.8	100.03	99.693	99.674	103.48	102.47
108.95	105.15	104.52	109.48	105.64	108.85	105.47	105.61	106.21	105.78	104.9	103.94	106.94	106.4	106.8	106.79	104.16	108.3	105.45	107.71	108.74	104.54	106.03	111.35	106.97	102.16	106.05	106.34	104.04	105.91	105.9	106.77	103.87	104.68	108.66	105.72	106.21	101.58	106.99	106.14	105.96	105.32	106.73	105.36	104.31	110.77	104.04	107.92	104.66	104.43
107.91	107.95	111.7	109.23	108.36	106.04	107.39	107.33	108.62	105.4	106.98	105.38	108.63	106.59	112.09	108.18	106.08	106.58	109.47	107.16	106.11	106.29	105.97	106.42	107.66	104.05	112.16	107.68	109.37	107.24	109.24	107.26	109.73	110.84	105.47	104.51	107.35	106.52	108.9	109.39	108.01	108.54	106.97	108.27	107.99	108.9	110.29	106.46	107.83	109.05
107.52	108	110.58	110.98	109.54	110.47	113.55	106.9	110.71	111.71	111.99	111.08	109.28	110.81	112.94	111.04	110.72	113.51	110.6	111.68	108.13	108.71	112.97	110.06	109.39	111.03	107.1	110.78	110.61	110.97	112.64	110.4	113.23	110.97	110.13	107.87	113.05	111.1	111.66	110.35	109.58	110.57	114.64	112.07	111.13	107.53	110.54	111.58	109.63	110.96
104.3	104.82	106.43	102.14	109.6	106.95	107.7	104	105.84	105.02	106.66	100.8	107.72	107.31	107.34	106.84	106.26	105.19	106.99	107.52	108.7	104.04	106.36	106.83	103.48	105.3	104.74	106.69	102.28	106.43	106.06	106.48	105.22	104.14	107.49	108.32	108.74	106.68	104.78	107.21	108.31	102.45	102.06	102.17	107.33	100.86	107.36	104.81	106.16	107.13
105.4	106.46	104.44	103.85	104.63	106.46	106.68	103.42	103.65	103.49	106.59	106.55	109.97	105.71	105.39	105.3	106.73	107.3	105.84	106.37	106.06	105.89	107.13	105.73	105.09	104.96	103.85	105.08	106.24	106.21	107.97	107.99	103.85	104.85	105.61	108.23	104.56	103.62	101.23	105.66	103.52	104.1	105.78	109.16	105.72	105.28	108.96	105.61	105.21	107.41
105.02	107.21	105.87	108.53	105.77	105	102.89	105.31	106.53	103.9	106.46	105.5	104.59	106.1	106.63	106.26	103.02	105.32	105.9	107.35	106.11	106.04	106.64	107.04	103.7	106.77	104.81	105.79	108.01	105.24	104.01	105.25	106.93	101.81	104.19	106.52	105.8	107.25	105.2	104.21	102.45	104.84	107.63	104.02	106.51	109.19	105.56	104.85	106.07	107.01
105.21	107.78	109.27	105.58	106.09	109.43	107.06	108.59	107.43	105.28	108.86	106.64	111.83	108.2	105.82	106.83	108.01	107.79	107.98	105.07	105.18	107.01	106.3	105.28	105.55	104.04	105.84	109.76	109.56	109.66	105.88	109.8	108.22	105.9	108.87	104.94	107.35	107.61	104.64	105.45	106.12	105.67	106	103.99	106.15	106.38	109.06	108.21	106.84	108.97
106.69	106.98	105.36	104.56	104.97	106.99	107.04	105.81	108.63	103.32	105.07	104.09	102.97	106.22	108.45	111.39	108.91	106.46	104.99	106.1	108.4	107.07	108.12	106.81	106.99	108.42	108.2	105.38	108.37	106.24	105.41	104.09	107.58	103.76	107.39	108.87	105.29	104.85	106.28	108.69	108.86	103.72	110.06	106.74	107.7	104.43	106.32	106.02	107.88	104.99
106.42	108.72	107.06	107.91	110.3	108.58	108.24	108.76	107.55	105.84	109.12	103.37	107.09	110.21	110.15	105.04	111.34	110.55	108.4	108.57	108.46	112	104.51	104.52	107.31	105.42	107.99	107.66	105.93	108.95	106.92	107.81	107.71	106.52	107.53	109.15	108.49	108.43	105.93	109.93	108.74	109.75	108.82	109.51	103.63	110.79	105.22	110.07	107.84	107.8
106.18	104.24	107.34	106.5	107.42	106.47	105.18	104.39	105.37	104.09	104.94	104.56	102.83	103.53	105.16	108.18	105.05	105.8	107.22	104.97	107.33	104.51	105.68	104.28	106.15	106.1	105.71	102.46	105.7	104.59	102.6	103.76	106.98	105.5	106.4	107.88	101.58	107.83	107.77	105.96	103.96	109.49	107.06	101.42	107.3	106.08	108.47	107.13	107.91	107.28
108.87	110.19	108.97	111.66	112.39	108.47	111.27	107.55	107.08	108.78	109.94	110.76	110.07	108.8	107.58	105.94	107.54	109.76	107.01	111.01	104.55	108.84	107.84	109.34	108.17	106.85	108.25	107.97	109.07	110.24	106.06	108.06	107.01	105.09	105.63	106.53	111.24	108.84	109.24	103.05	108.6	109.38	109.79	111.63	110.61	107.52	109.27	107.68	104.48	108.54
111.61	108.42	113.73	106.79	110.72	105.61	106.49	110.66	109.69	110.44	110.8	108.05	111.05	109.75	108.21	108.67	109.25	108.59	108.62	111.15	110.35	108.51	105.82	111.81	109.83	108.09	109.35	112.94	106.13	106.23	110.22	110.61	109.26	107.32	107.59	108.93	108.33	106.31	108.6	108.85	109.99	111.32	106.83	110.1	110.98	111.12	108.19	110.08	106.9	109.15
103.58	107.29	104.8	106.52	106.89	107.77	109.66	107.28	106.62	105.24	108.14	106.15	106.75	105.09	107.04	106.41	108.5	105.1	105.58	107.33	106.98	107.16	108.39	104.72	105.48	107.99	111.21	108.07	106.75	105	108.19	106.08	104.71	109.5	105.71	104.54	105.54	106.08	107.84	105.64	105.68	109.01	107.41	107.32	106.63	105.87	106.53	108.84	106.5	105.67
106.61	105.63	108.36	110.07	106.27	106.34	107.28	107.5	109.46	105.9	106.85	104.64	106.23	105.46	109.18	108.49	105.86	106.79	107.09	105.36	110.68	108.51	108.55	108.6	108.57	106.34	109.49	106.09	110.4	107.73	109.53	110.57	108.79	109.86	107.65	106.5	107.6	110.14	107.77	108.07	108.24	107.2	108.56	106.69	107.34	109.36	109.07	108.12	109.17	107.06
107.86	107.49	107.23	107.2	105.52	105.51	111.74	110.59	105.93	107.43	110.02	111.6	108.59	106.8	111.39	107.39	104.92	110.21	111.67	107.86	109.48	111.11	107.03	109.84	107.26	108.87	108.58	107.46	108.21	107.56	103.93	106.14	105.99	105.56	107.3	105.13	110.4	107.33	110.01	109.19	109.23	106.96	106.21	109.91	105.86	108.59	110.78	109.97	105.19	108.58
106.95	106.21	105.42	104.66	107.02	106.2	101.99	107.07	111.88	104.08	108.57	107.17	106.01	106.29	106.55	107.14	106.9	104.27	107.2	106.69	104.81	106.17	105.7	105.83	105.56	105.79	106.05	104.55	107.77	108.04	109.83	104.59	104.38	107.42	104.28	107.94	103.95	106.36	107.77	105.17	106.2	106.32	107.91	108.94	107.39	107.19	103.58	102.25	105.62	107.53
102.52	106.27	104.38	106.74	105.23	105.79	106.23	106.01	104.65	105.09	105.54	103.13	106.48	106.02	105.16	106.3	107.34	105.68	108.25	107.82	103.95	108	106.85	110.21	103.48	105.49	106.4	105.74	105.66	105.28	103.74	108.51	108.58	107.39	105.89	103.97	102.52	105.63	106.83	106.69	104.82	103.86	106.03	108.75	107	106.75	105.72	107.41	102.44	106.74
97.918	98.795	97.755	96.236	98.224	96.552	98.175	101.78	99.07	98.291	96.51	96.91	98.245	96.101	95.318	99.441	97.581	99.065	95.971	97.907	99.208	99.202	99.011	98.973	96.076	97.688	98.477	99.357	95.707	97.623	101.05	99.844	97.256	98.055	100.74	97.306	98.604	100.22	97.37	96.645	94.859	99.944	100.44	98.878	96.356	100.46	98.955	99.177	99.46	99.823
96.959	99.645	97.907	99.203	100.29	97.211	101.17	96.109	100.61	95.666	100.78	96.378	98.241	97.537	97.086	96.994	99.184	98.919	97.052	100.17	100.03	96.542	101.31	98.59	98.292	99.762	96.349	100.02	98.929	98.052	96.244	96.831	97.589	97.495	96.775	95.308	96.073	98.097	96.618	95.12	98.688	96.913	100.82	97.407	100.88	97.944	97.785	98.941	96.782	96.538
97.407	99.503	99.735	100.61	98.323	98.132	98.759	94.554	95.533	99.321	95.101	98.189	96.131	95.417	100.14	98.841	97.57	98.614	97.496	97.631	96.822	95.83	100.51	100.51	97.618	99.662	95.858	98.961	99.393	96.304	97.803	100.78	99.954	96.596	97.375	95.667	99.177	101.5	100.01	101.54	97.759	93.485	97.683	96.917	99.919	100.23	96.99	96.114	96.913	102.09
107.13	108.47	108.89	106.18	108.69	108.13	106.42	108.47	104.07	104.44	106.23	105.19	106.68	108.07	107.83	107.31	107.64	106.14	105.39	103.58	105.46	103.61	108.91	106.84	106.44	106.53	106.7	106.06	106.52	107.1	106.9	101.76	107.69	106.26	107.1	110.13	108.45	106	104.3	105.03	107.68	106.66	109.36	109.32	103.06	108.86	106.89	106.47	103.06	107.84
100.92	99.706	99.367	100.95	99.7	98.253	99.596	99.792	102.45	100.72	98.119	97.073	99.787	101.04	101.28	100.12	99.611	100.25	101.68	98.067	100.6	96.634	99.324	101.46	100.42	99.508	102.4	97.719	101.04	102.81	100.67	99.397	102.18	97.874	100.86	99.427	102.22	97.344	98.227	100.09	101.57	103.96	99.516	102.23	96.24	99.008	99.203	100.23	102.32	101.57
101.18	102.12	101.32	102.41	98.099	102.93	100.49	101.18	105.33	100.06	99.869	102.01	100.43	99.289	100.55	98.442	101.75	101.92	99.278	100.06	98.837	99.961	100.53	102.24	102.29	98.494	99.541	99.996	100.89	99.26	102.2	101.03	99.924	100.37	97.495	99.672	100.64	97.696	99.405	102.24	100.68	101.42	98.381	101.64	101.04	102.95	102.16	102.75	104.69	101.45
98.966	98.094	97.679	99.667	97.248	98.12	97.742	97.402	101.77	97.411	98.216	98.045	99.876	95.553	96.79	95.469	98.899	98.483	97.104	98.281	95.341	96.444	95.428	95.063	102.17	94.967	99.515	96.9	100.48	100.24	99.299	98.979	94.824	96.21	101.13	98.59	98.126	96.75	98.759	98.037	96.677	98.12	98.291	96.194	94.831	97.932	96.928	99.953	98.769	97.139
105.63	108.21	106.87	105.88	108.01	110.03	109.96	107.45	106.8	106.53	106.95	109.54	109.5	110.71	111.19	109.56	107.78	108.95	108.41	109.36	109.27	109.09	108.91	107.94	108.81	107.56	108.58	108.26	109.38	105.34	107.09	108.63	108.72	108.66	110.08	106.95	104.33	109.49	108.16	107.83	112.04	105.43	109.53	110.05	107.68	108.96	105.89	108.13	109.79	109.66
98.123	96.598	102.26	99.869	98.681	100.3	100.05	100.11	98.554	98.446	97.308	99.147	97.405	100.19	99.798	101.73	98.239	99.108	97.964	100.29	98.66	98.9	98.94	102.08	96.03	97.124	99.971	101.2	105.3	97.838	102.94	97.145	102.2	99.026	101.03	98.671	99.215	102.66	101.86	102.45	102.94	100.62	98.525	102.22	94.281	98.852	100.56	98.277	101.02	101.66
112.7	108.03	107.22	110.58	107.05	108.01	104.27	113.34	108.04	109.57	109.2	106.91	106.66	106.83	110.84	107.53	109.84	108.29	110.91	109.24	107.67	109.19	109.89	107.25	110.49	107.26	106.1	111.2	110.36	109.33	108.33	107.19	107.41	108.47	105.26	109.03	106.34	107.73	107.52	106.79	106.83	106.66	104.18	107.01	107.21	108.98	108.94	108.66	106.78	108.74
98.703	97.53	96.825	99.826	97.299	97.354	100.36	100.17	98.228	95.276	103.02	99.418	100.3	97.571	96.163	97.394	97.226	99.792	98.679	96.385	97.45	98.805	95.641	97.641	98.981	94.56	98.715	96.959	97.964	98.333	100.63	99.368	101.06	97.727	98.58	96.574	101.77	97.28	94.074	98.15	97.595	94.395	98.641	98.159	98.768	97.813	103.35	97.624	99.881	97.752
103.03	95.189	97.909	95.358	97.409	95.18	96.805	98.195	99.637	98.231	97.698	95.686	94.748	98.579	97.001	97.217	97.9	94.965	101.23	95.618	95.977	99.244	95.697	96.554	98.26	95.572	94.263	95.196	98.293	97.398	98.691	99.759	99.922	96.282	99.503	93.738	97.333	97.686	99.069	99.233	100.46	98.236	97.022	96.786	96.298	96.884	98.542	95.181	94.276	99.328
105.57	104.28	107.34	107.54	106.13	105.6	105.92	105.77	104.15	104.21	107.28	103.74	105.06	103.66	106.03	104.03	105.66	102.52	104.53	105.08	103.1	106.3	105.33	106.37	103.54	103.76	106.11	105.84	106.27	104.74	106.37	106.73	105.77	103.85	108.45	102.78	107.58	107.05	107.37	107.55	106.8	105.83	105.49	104.79	105.87	106.63	105.75	105.74	103.69	107.5
110.44	112.3	109.52	111.47	108.68	107.52	110.11	111.31	110.57	111	107.78	114.91	109.47	110.03	112.44	111.03	110.35	110.37	109.75	110.27	112.64	111.69	110.89	112.63	111.54	105.87	108.44	110.88	109.7	112.08	107.7	109.93	110.92	112.45	112.7	111.37	112.74	111.15	109.73	108.07	110.65	110.13	110.76	108.76	111.36	108.73	111.12	109.83	110.54	108.97
98.167	99.306	100.16	97.65	99.149	99.222	96.272	97.799	98.876	98.77	98.936	101.76	99.002	100.15	99.749	99.555	98.887	101.56	97.846	99.858	99.966	98.614	100.4	99.218	99.132	95.997	98.519	101.35	97.119	99.645	98.557	96.835	102.42	97.67	101.99	100.37	98.114	99.634	100.45	101.36	96.852	101.06	99.571	98.332	98.886	99.972	100.33	97.169	101.94	99.345
109.81	110.48	109.69	109.73	108.73	109.12	113.2	112.13	106.83	112.13	108.41	111.54	109.53	114.14	108.97	110.3	110.26	109.05	109.46	112.46	107.48	111.41	109.77	110.53	111.71	106.69	110.05	112.21	113.02	115.5	108.64	109.04	110.07	111.98	113.62	112.12	111.25	109.29	112.5	111.91	109.3	108.53	108.84	109.9	109.93	111.45	108.96	112.27	111.01	108.78
108.07	110.3	106.6	106.83	110.11	108.58	106.96	108.45	111.37	107.4	108.96	107.88	105.87	109.39	108.77	106.38	109.6	109.18	107.32	107.56	106.01	107.2	111.31	109.05	108.88	108.8	109.62	108.11	107.77	107.73	110.44	108.75	105.93	106.04	106.73	111.48	106.75	106.38	108.19	107.13	108.26	107.61	109.58	110.48	108.59	109.01	108.45	108.74	107.25	108.47
106.63	105.11	104.08	109.18	103.65	108.63	108.06	108.51	109.02	109.95	108.09	105.94	107.33	110.18	110.41	110.74	110.26	107.3	108.77	107.35	107.69	106.19	108.12	107.72	108.59	109.1	108.08	108.32	107.89	103.91	106.6	106.4	108.27	108.58	107.59	107.26	105.93	109.65	106.6	112.33	109.09	107.79	110.27	108.86	107.55	107.02	106.11	106.65	105.22	109.04
105.08	108.37	105.25	105.4	105.98	104.43	103.9	102.54	105.48	105.23	105.13	107.07	104.48	105.79	104.16	108.71	106.13	106.01	106.65	106.44	105.4	105.43	106.48	104.63	107.58	105.24	101.76	106.66	103.71	110.56	107.14	105.11	105.96	107.29	106.6	106.41	104.81	107.09	103.94	103.71	107.64	103.81	105.86	106.26	106.32	108.01	105.33	104.2	106.58	100.89
106.68	107.35	107.48	107.29	106.83	108.65	107.26	106.72	108.83	108.37	107.92	107.63	110.99	107.05	106.55	106.28	108.71	111.2	107.31	112.39	108.69	106.31	110.63	106.02	106.86	108.56	110.87	106.56	109.35	110.21	107.12	108.05	111.84	112.14	106.53	109.5	106.12	107.08	109.99	109.6	105.64	108.57	112.92	108.4	111.15	107.97	108.42	109.5	105.21	108.86
96.741	98.11	96.602	100.9	96.971	96.99	100.11	98.323	99.964	98.001	96.581	96.556	95.354	97.717	101.79	98.498	97.724	98.874	99.827	100.29	96.02	96.464	95.018	97.496	96.939	100.86	99.997	97.909	97.892	98.841	96.718	96.669	99.168	96.712	96.066	98.738	99.173	97.975	98.349	96.001	97.914	101.77	99.849	96.192	96.533	98.808	98.009	99.196	100.63	97.851
106.67	103.94	104.42	105.51	110.54	103.72	107.14	104.48	103.74	107.76	108.48	105.57	107.38	108.72	108.1	107.48	107.34	105.37	104.07	105.01	107.52	105.05	107.02	104.29	110.03	106.14	106.43	105.18	104.41	105.89	103.42	106.2	105.65	105.5	104.81	105.34	104.76	104.79	107.49	109.39	105.1	107.64	106.91	107.57	104.46	103.91	108.06	110.62	105.36	106.05
107.73	106.31	107.85	107.81	106.29	110.23	108.56	108.56	110.24	107.28	108.57	106.82	109.64	109.28	107.08	108.4	108.45	107.84	107.56	106.57	108.92	107.01	108.77	107.75	111.01	106.93	106.92	105.2	108.19	111.55	108.73	106.19	109.27	109.7	107.71	107.67	109.59	106.89	108.84	107.95	112.5	109.23	110.24	109.15	106.48	108.16	104.37	108.14	106.33	109.22
106.71	107.08	105.98	104.23	107.77	105.97	105.98	105.17	106.44	106.84	106.02	104.32	107.66	104.02	104.21	105.46	106.95	102.91	104.83	103.27	103.65	103.11	105.77	103.32	104.68	104.22	104.76	106.51	103.64	106.66	101.86	105.98	106.44	106.21	107.61	104.82	105.54	106.45	105.79	107.47	103.09	106.73	106.04	107.63	106.65	104.65	107.98	104.25	105.46	104.47
98.368	101.7	98.35	98.248	99.143	100.6	101.75	99.741	97.626	100.04	99.255	99.008	96.95	97.504	99.665	101.94	100.18	99.971	101.43	101.49	99.085	101.39	100.91	99.716	99.01	98.895	101.05	102.02	100.73	103.26	99.323	100.45	103.94	101.37	100.5	99.022	102	100.89	101.25	101.6	100.89	100.65	96.954	99.373	97.984	98.679	100.48	98.525	99.475	101.71
106.05	106.74	105.61	106.82	108.48	108.68	103.69	104.35	107.47	105.44	104.57	108.33	106.1	108.35	106.35	104.99	107.34	105.87	106.44	106.22	108.41	104.47	106.39	106.24	108.58	107.53	106.05	105.48	105.02	106.3	101.44	104.53	107.55	105.49	104.26	105.62	104.78	106.57	101.97	105.44	105.48	106.75	105.65	106.08	106.82	105.31	104.97	105.03	107.55	109.71
106.49	110.09	106.4	107.39	110.89	107.2	108.26	108.15	108.21	111.45	109.55	108.14	108.63	109.32	106.92	108.14	107.96	109.59	109.35	111.75	112.4	110.27	108.88	107.34	108.74	108.12	109.72	106.87	107.59	110.26	109.15	108.23	109.03	106.47	111.21	107.23	106.27	109.79	111.87	105.12	109.79	108.02	108.17	111.28	107.6	108	109.24	108.39	107.16	105.03
99.429	100.36	97.425	102.44	101.66	97.951	99.529	101.18	96.488	101.86	102.01	100.73	99.337	98.645	98.446	100.07	101.13	95.887	98.061	96.955	97.866	100.44	99.182	98.048	100.35	100.55	98.096	99.993	98.294	98.519	101.75	99.308	98.737	99.184	96.756	96.508	99.258	99.551	100.14	100.73	99.454	102.11	99.749	100.85	96.223	99.142	101.75	99.258	100.98	97.651
108.04	110.47	108.48	111.77	109.02	107.26	106.58	107.7	113.82	108.58	108.14	109.54	106.01	109.07	109.9	108.12	108.71	107.42	106.63	107.69	106.72	107.55	108.35	110.43	108.97	107.84	111.58	107.83	108.53	111.68	108.57	107.1	107.61	105.52	110.51	108.67	107.28	108.68	107.41	110.82	108.48	109.71	107.25	109.15	109.96	107.62	108.89	108.62	108.79	108.55
103.38	101.19	99.015	100.21	103.81	100.89	99.616	101.27	100.62	99.128	98.789	103.4	99.723	97.441	99.107	102.77	98.435	101.93	101.16	99.547	102.56	99.911	99.59	100.96	98.84	100.84	100.05	98.206	101.14	101.01	101.91	102.94	97.886	103.14	102.28	102.78	100.68	100.93	100.08	100.6	101.94	102.13	98.231	101.1	100.46	103.02	102.82	97.747	102.33	101.63
105.15	104.72	106.61	104.62	106.5	109.25	107.6	105.36	108.18	102.72	104.25	106.84	108.07	105.43	107.91	107.5	105.34	104.47	107.42	107.16	102.54	104.02	108.19	106.64	104.09	105.18	105.69	107.57	108.23	107	108.94	103.57	104.97	105.71	104.7	105.63	104.58	105.15	102.03	104.48	101.65	105.09	103.6	104.16	103.48	107.89	105.42	108.3	103.44	105.91
107.22	105.33	104.8	106.6	106.25	106.57	108.44	106.32	109.51	108.5	104.18	106.91	108.36	104.4	108.04	109.53	105.18	109.64	108.14	102.92	107.38	106.09	106.9	105.58	105.55	106.86	103.74	104.47	103.36	104.59	105.4	109.03	106.05	110.06	106.09	109.06	105.09	106.91	102.8	108.85	105.77	105.18	102.61	108.53	104.36	107.43	106.82	106.35	107.11	108.2
108.08	108.03	108.3	107.86	104.71	107.8	106.26	107.04	108.93	106.87	108.41	108.03	109.55	106.2	106.3	107.98	108.25	107.83	106.76	108.08	109.12	110.2	106.28	107.25	107.63	108.17	103.59	106.16	108.08	110.94	108.34	107.68	109.12	109.96	106.23	108.17	105.68	113.29	106.47	108.96	107.87	111.17	109.71	104.72	107.76	109.74	108.74	107.84	110.76	105.71
98.552	104.47	97.525	101.19	100.58	98.875	98.801	99.905	97.526	101.79	99.334	101.84	102.2	99.795	103.87	101.46	99.918	100.39	103.14	99.062	99.662	98.921	98.198	100.01	98.693	99.464	102.39	99.154	102.76	101.07	98.086	97.215	98.816	99.968	103.44	100.49	102.28	101.88	99.405	101.18	100.06	101.6	98.746	102.1	99.956	98.723	99.618	101.5	102.6	100.83
105.48	107.28	105.44	105.4	108.07	106.11	107.29	107.48	105.26	106.02	101.9	103.77	104.5	109.57	107.1	105.33	106.26	106.33	104.57	107.8	104.3	109.27	104.81	105.78	105.05	103.02	104.69	106.03	105.23	105.29	102.33	105.81	105.03	107.59	104.73	106.41	107.6	105.92	105.3	107.52	107.99	101.36	104.8	106.35	103	106.38	106.09	108.38	103.88	105.91
107.02	105.68	106.16	104.1	102.01	102.18	110.38	106.47	103.76	104.46	106.83	106.79	107.15	106.43	104.49	106.27	106.91	107.28	105.8	106.59	103.53	107.23	105.46	106.31	106.97	105.07	105.74	105.1	108.16	104.98	108.41	106.65	104.75	105.39	107.09	107.26	103.21	104.02	101.76	105.05	106.57	103.28	108.34	106.83	106.47	106.2	106.25	100.91	103.1	106.43
106.82	104.08	104.26	105.44	105.67	106.73	104.7	103.82	106.16	103.24	104.17	105.35	106.86	106.26	103.92	105.55	107.21	106.2	106.5	106.23	108.2	103.23	109.06	109.06	107.91	106.88	104.9	105.6	104.29	105.95	106.59	105.89	104.82	105.23	104.99	107.72	106.22	105.33	104.29	103.98	104.45	104.33	103.98	108.43	106.42	104	106.06	103.86	105.48	105.69
101.82	106.96	101.27	100.92	104.28	101.01	103.67	101.01	101.15	101.85	101.81	102.3	104.55	104.97	105.23	100.43	105.25	103.55	102	100.18	102.48	101.75	101	102.54	104.05	103.13	99.565	103.18	101.03	100.92	104.11	102.15	101.74	103.16	101.96	102.98	105.28	101.39	101.32	100.55	104.01	104.26	106	103.71	101.11	104.5	102.89	103.66	103.19	103.45
101.24	101.82	99.407	100.4	101.44	100.53	101.62	102.81	100.46	96.525	99.305	103.02	102.5	98.952	103.58	102.21	104.5	102.4	103	103.2	102.09	103.03	96.914	102.86	99.012	99.78	102.8	102.9	102.36	102.02	100.59	98.15	102.48	103.1	99.956	102.38	98.859	99.541	101.86	102.09	102.69	101.99	100.05	101.94	101.07	99.494	102.12	99.593	99.583	100.91
98.943	103.35	101.12	103.4	105.53	103.08	102.77	102.47	99.911	103.45	103.12	102.53	101.29	103.58	103.95	101.9	104.18	104.62	103.21	102.18	102.34	101.72	101.73	101.53	103.07	103.43	101.94	102.97	101.1	98.759	103.23	97.89	103.58	105.26	104.77	102.08	102.98	104.97	103.51	103.82	101.02	104.91	103.02	103.15	102.51	101.69	104.74	102.98	101.89	101
104.99	104.1	106.03	105.16	107.25	105.41	107.94	104.76	105.59	104.82	109.16	107.28	106.91	107.2	105.14	106.07	106.18	106.75	102.4	104.26	104.78	106.31	103.47	105.68	105.27	105.57	106.97	109.36	108.74	106.46	106.12	105.5	106.38	105.94	109.04	101.78	106.08	104.35	105.88	108.07	106.1	107.12	104.35	106.92	107.72	103.67	105.92	105.16	106.09	108.66
107.4	107.99	107.77	104.65	109.52	109.17	106.33	106.51	109.23	107.67	107.98	107.5	107.99	108.58	109.04	111.1	106.8	111.89	109.01	108.03	109.51	109.66	105.48	109.76	106.93	108.75	111.97	108.2	109.45	105.85	108.15	108.12	104.98	111.11	106.89	106.86	107.04	109.75	105.24	108.19	106.44	111.08	104.28	109.01	111.34	108.83	107.98	108.07	109.53	110.5
109.33	105.68	105.55	108.43	105.52	103.04	103.99	107.48	105.46	104.82	108.82	104.02	102.57	106.63	106.05	108.3	106.38	103.34	101.9	103.67	109.08	103.91	104.7	105.36	106.41	107.25	105.7	103.66	105.38	105.66	100.9	104.2	103.37	104.42	105.75	105.79	102.72	105.77	103.54	106.75	105.24	106.61	107.65	104.53	106.5	104.39	108.97	104.77	106.15	107.6
106.6	109.16	106.56	107.02	104.86	103.18	107.52	108.26	104.39	105.44	107.29	106.59	106.26	105.17	106.22	104.11	107.56	103.75	105.24	106.31	107.07	106.44	104.98	107.04	106.05	105.85	106.09	103.51	104.48	105.07	106.14	104.96	106.96	104.97	108.38	105.4	104.12	108.74	103.98	104.41	104.17	103.39	103.55	106.06	106.04	104.92	107.12	107.49	105.65	107.91
105.23	103.51	107.05	104.61	102.46	107.5	105	108.17	102.89	105.8	107.77	104.77	104.03	105.77	108.7	104.25	104.3	102.03	106.15	107.44	104.67	103.57	108.91	108.11	108.47	108.35	110.16	107.05	104.65	104.05	103.41	104.11	104.82	106.31	104.91	108.86	107.94	105.55	105.11	108.19	108.23	108.76	105.38	105.66	106.8	103.3	106.79	104.64	106.02	106.11
109.18	107.29	104.13	103.93	105.99	109.6	107.89	106.11	106.57	107.27	105.67	105.27	105.97	106.23	106.45	107.75	104.66	106	104.06	105.33	105.77	102.48	107.91	106.86	105.43	105.07	105.6	107.86	104.1	105.83	103.78	106.58	103.77	105.85	105.03	106.87	105.9	102.85	107.38	105.1	105.65	106.25	105.89	106.81	104.28	108.64	106.12	103.71	106.88	105.54
105.64	107.01	106.41	108.53	107.93	109.24	108.28	109.09	106.01	107.5	108.34	108.3	109.59	105.67	105.78	107.39	109.74	107.2	107.71	109.48	107.32	105.25	110.02	105.84	109.59	109.33	104.8	107.17	106.83	108.72	105.24	108.46	106.97	107.74	110.59	111.26	108.22	109.05	109.89	109.21	110.14	104.79	106.28	108.48	110.34	110.46	110.63	108.94	107.66	107.12
101.56	102.9	100.51	99.576	97.949	99.575	102.93	103.4	99.329	100.65	102.36	101.95	102.62	101.85	99.193	99.229	100.93	103.2	99.542	101.11	98.179	103.77	102.58	101.93	99.357	98.451	99.305	101.11	100.8	99.45	97.421	102.53	101.86	101.67	99.109	98.98	100.57	99.869	101.77	101.93	103.43	100.71	99.826	100.41	101.98	101.76	98.394	103.18	100.17	100.37
109.57	109.51	106.2	108.72	106.51	110.62	109.6	107.68	107.67	109.19	112.26	109.13	107.87	105.35	104.36	106.71	107.77	107.91	110.96	108.48	109.89	108.91	109	107.74	107.68	107.29	109.71	106.48	106.03	110.22	108.74	110.08	107.17	112.69	112.07	108.44	108.28	111	107.45	109.01	108.02	111.62	108.06	107.34	105.06	105.97	108.19	108.05	105.52	106.85
101.51	99.318	99.476	98.715	100.1	98.343	100.84	102.54	99.712	101.1	99.915	100.79	99.849	100.19	100.97	100.35	100.98	100.04	103.39	100.66	100.68	98.476	100.51	99.582	101.88	100.6	104.1	102.76	96.51	102.44	102.6	103.01	99.894	99.571	102.85	103	101.8	102.21	100.78	98.249	102.38	102.18	100.06	99.956	98.469	98.698	102.82	100.1	101.61	100.75
101.42	101.69	101.71	103.16	102.63	100.45	99.966	101.5	99.453	100.26	97.381	99.542	99.977	102.33	100.64	100.12	102.93	99.1	101.52	100.72	100.62	105.1	98.833	101.56	100.86	99.985	103.28	99.837	101.88	101.67	98.156	100.68	99.074	98.672	100.27	102.71	104.56	99.202	99.23	103.36	99.685	101.86	102.61	100.27	103.44	99.836	102.88	101.4	98.8	99.149
105.13	104.98	107.24	105.54	107.97	108.43	103.02	106.53	107.36	106.77	105.61	104.66	104.21	106.47	107.34	109.09	105.87	104.84	104.35	107.38	106.27	105.79	103.91	105.13	104.53	105.24	104.42	105.18	106.26	104.59	105.38	107.49	107.37	105.04	106.82	106.45	104.75	103.79	107.22	105.72	102.79	104.48	106.02	105.13	101.17	105.11	106.96	106.33	106.48	105.03
106.43	106.25	109.78	108.04	105.02	106.85	107.4	104.18	106.52	104.25	104.34	106.03	105.66	108.44	109.23	105.86	104.39	104.86	106.13	105.12	108.05	109.22	106.24	103.9	106.74	107.26	107.72	104.03	108.67	104.96	105.85	106.24	105.61	102.63	103.83	103.09	103.39	105.29	105.72	106.4	106.21	108.03	103.26	104.08	104.6	107.83	106.2	108.07	103.81	104.34
99.401	99.429	95.749	97.887	98.67	98.164	98.03	99.352	99.385	98.078	98.313	97.594	97.234	97.944	97.14	96.864	97.028	98.233	97.632	98.792	100.78	97.304	98.632	99.172	94.44	94.564	97.265	95.378	98.657	99.252	96.686	96.521	100.11	97.609	100.12	98.943	97.55	95.891	96.521	100.22	97.769	97.526	95.056	96.655	97.111	102.35	98.995	95.776	99.146	98.921
106.02	105.19	106.01	102.92	105.6	106.24	105.85	107.29	107.37	108.07	106.73	106.46	105.85	104.94	104.14	106.44	108.13	103.52	106.98	110.03	104.02	108.57	104.56	107.31	105.99	105.35	107.68	106.45	107.93	103.96	107.45	107.73	105.63	106.75	103.33	105.6	109.2	103.56	105.2	105.03	106.3	103.53	105.4	104.7	105.44	104.62	104.72	106.43	105.31	106.21
104.89	105.91	104.61	109.31	105.61	106.72	107.38	104.86	103.46	104.2	105.13	104.19	103.8	105.98	106.14	108.11	102.67	103.66	103.75	106.38	105.09	106.48	108.16	109.44	103.55	104.5	104.22	104.78	104.38	109.72	103.09	103.98	105.1	106.18	105.41	106.33	107	109.34	109.13	103.99	104.64	106.15	105.18	105.99	106.17	107.27	105.58	103.15	104.08	106.71
99.462	97.573	98.674	96.043	97.75	98.435	97.319	98.601	96.75	99.516	100.17	97.306	98.661	98.508	97.573	95.529	98.149	94.926	96.568	98.482	92.505	98.677	99.176	96.512	100.63	98.671	100.06	98.759	100.48	95.576	99.823	99.328	97.005	95.108	95.898	96.436	98.87	97.514	99.993	99.456	97.452	97.659	96.16	97.36	97.817	99.085	99.49	99.106	99.856	94.378
106.09	108.61	104.08	106.37	106.38	104.5	107.62	105.06	106.69	102.42	103.56	105	106.51	102.24	106.61	106.8	108.25	107.14	105.05	103.67	103.04	108.09	104.56	105.69	104.86	106.08	107.76	107.24	103.79	106.47	107.36	106.73	104.51	105.94	106.54	104.62	104.43	105.16	103.32	107.89	105.62	107.3	103.31	106.37	106.44	105.6	102.61	106.12	106.07	104.53
97.582	96.842	101.53	96.042	98.5	99.255	97.018	99.782	98.82	98.163	97.543	101.47	100.3	100.49	96.068	95.647	98.494	98.057	100.15	100.18	97.322	97.357	100.15	95.139	101.61	96.315	97.996	98.382	98.087	98.872	99.234	96.707	96.65	100.08	95.688	96.107	99.063	96.194	98.784	99.75	102.49	102.14	98.367	100.51	97.724	98.332	95.913	98.152	97.814	98.73
98.061	96.521	99.304	97.824	99.392	99.605	96.963	95.702	96.135	100.61	96.762	102.27	101.28	98.746	98.958	101.83	98.894	101.9	98.766	102.11	97.116	94.583	99.642	97.997	95.477	97.96	94.856	99.907	101.48	97.151	97.045	97.921	100.75	98.042	97.943	96.503	98.843	98.11	97.375	96.268	100.86	99.139	94.921	100.36	96.326	96.343	99.724	98.239	98.356	97.872
106.94	103.22	105.72	107.24	103.76	104.86	101.32	104.43	104.91	108.06	103.29	106.43	103.44	102.49	106.04	105.96	106.08	107.36	103.95	106.32	104.74	104.8	104.41	104.37	104.82	106.27	105.6	104	106.17	107.24	105.34	103.62	107.16	106.48	107.79	104.4	108.38	106.33	104.08	106.67	105.22	106.81	108.23	105.11	104.95	107.3	104.48	104.2	105.51	106.1
103.79	107.63	107.65	106.07	103.73	105.1	103.14	108.47	105.62	104.59	104.47	106.79	108.55	109.56	110.29	106.71	104.48	104.4	108.5	106.94	105.95	105.25	104.36	108.11	105.45	106.71	104.66	104.72	105.97	105.82	104.57	108.46	104.4	105.38	107.36	107.14	107.87	105.73	105.91	105.41	106.96	106.58	106.21	107.05	107.6	107.01	105.61	108.08	105.87	109.7
104.72	106.33	102.09	106.77	107.83	104.92	103.64	104.28	105.22	105.88	107.36	107.32	106.21	104.6	105.28	104.61	105.07	106.41	106.79	106.32	107.46	104.39	103.64	102.03	108.63	110.33	105.28	107.27	104.27	106.57	100.99	106.03	108.47	105.33	108.26	106.55	105.75	107.86	105.96	104.28	105.71	106.83	106.27	104.32	101.75	105.56	104.86	105.66	104.93	102.7
107.31	104.95	107	105.51	105.35	104.19	106.39	106.79	106.3	109.72	103.95	105.14	105.54	105.49	103.56	107.96	105.44	105.05	103.61	105.42	105.15	105.17	104.21	104.32	106.41	103.8	102.64	104.48	107.55	108.87	105.75	104.7	106.31	106.56	108.41	104.35	104.25	105.44	104.33	105.71	104.36	108.3	106.07	108.68	105.48	105.83	104.16	106.44	105.47	104.85
100.38	99.024	96.83	97.147	99.101	93.508	100.98	97.452	98.244	100.08	99.993	95.922	97.418	97.563	101.14	99.624	96.772	97.642	101.68	99.661	102.49	98.448	98.527	96.426	98.789	100.46	95.639	96.704	96.305	100.21	95.518	98.354	98.493	100.17	99.754	97.921	96.223	100.42	99.379	98.986	99.112	97.928	98.261	99.103	97.057	97.23	99.57	101.07	100.1	99.803
107.99	105.45	105.47	106.53	109.89	107.21	109.27	106.63	110.46	109.11	108.2	108.97	108.65	106.71	108.2	111.07	108.56	106.69	110.86	108.39	104.92	108.83	106.76	105.04	106.27	108.55	108.99	108.19	107.91	109.82	111.19	109.3	106.49	109.88	106.8	109.92	109.98	107.95	107.71	105.02	106.8	109.61	107.54	108.05	110.94	108.53	110.67	107.99	108.94	110.27
107.48	106.93	104.57	106.47	106.58	105.6	109.06	104.34	110.32	103.22	104	99.938	107.2	103.19	107.15	106.32	103.28	107.35	107.54	107.16	105.75	108.83	106.37	104.31	105.07	104.19	103.07	105.4	106.42	105.62	106.36	106.16	106.44	104.82	108.66	102.92	107.71	100.93	106.43	107.28	106.85	106.95	107.27	104.33	107.26	106.91	103.64	107.21	104.62	103.12
110.78	108.91	106.01	108.81	106.36	107.64	106.2	109	105.08	105.67	111.01	106.02	107.33	107	109.54	107.91	110.17	106.26	107.96	107.75	109.78	108.41	106.97	108.31	106.73	107.9	110.71	110.71	111.78	107.86	109.31	108.18	106.75	110.35	106.18	109.58	108.09	106.3	105.5	110.05	108.48	106.48	109.03	107.21	110.82	107.02	103.53	106.21	107.41	106.55
105.29	103.13	105.36	103.6	107.69	106.57	103.98	108.79	105.98	104.57	104.28	103.98	109.62	105.29	106.39	107.16	107.16	103.73	105.2	104.87	103.89	108.23	103.16	105.96	103.5	107.65	102.4	102.52	105.86	105.51	106.39	105.05	110.17	103.66	105.01	105.54	104.84	106	104.23	106.55	104.13	104.69	102.94	103.41	102.61	105.09	106.86	104.32	104.74	107.07
107.96	105.69	107.17	106.73	106.74	105.34	105.79	105.6	107.75	106.74	107.53	106.87	105.18	106.07	108.12	109.09	106.99	103.04	107.13	108.56	106.08	108.83	103.72	109.74	105.31	107.93	107.36	106.49	105.76	103.92	107.11	105.83	107.8	109.94	104.69	107.7	109.09	106.8	106.37	103.08	105.68	106.91	107.1	107.81	105.06	107.15	103.79	106.33	104.11	103.2
96.565	95.501	97.776	99.305	95.887	96.29	97.146	97.478	98.515	100.39	99.338	96.088	98.958	96.923	99.058	94.546	102.34	96.423	94.503	97.199	96.51	99.294	94.577	102.91	95.48	98.37	98.323	96.048	94.297	95.538	96.307	96.653	101.13	96.84	97.504	97.265	97.849	95.948	100.38	95.273	95.734	98.091	97.645	96.266	100.39	98.574	97.697	97.404	99.883	97.342
97.473	100.75	99.377	99.556	100.45	98.413	100.33	102.68	95.978	98.749	101.27	98.38	98.119	97.56	98.501	98.805	99.102	98.149	98.071	97.494	100.24	97.653	96.772	98.199	96.325	97.919	100.47	95.65	98.375	102.54	99.834	96.604	98.32	100.01	100.28	99.046	95.447	97.439	98.295	96.917	99.896	99.887	99.617	100.38	96.655	100.25	97.423	101.33	98.641	96.273
107.32	109.61	107.35	110.59	107.65	107.66	110.05	107.71	107.71	107.31	106.53	108.68	104.58	108.83	108.62	108.99	106.43	106.07	104.21	108.54	108.23	108.65	105.76	102.58	108.83	108.37	105.22	109.7	108.16	106.73	105.32	110.21	105.53	108.78	107.22	107.91	108.04	109.03	110.22	106.55	105.41	108.46	107	108.16	108.6	106.51	107.87	106.51	109.04	109.07
98.068	99.772	103.54	99.275	102.01	102.05	98.631	100.58	99.698	99.816	101.49	98.477	102.31	103.47	98.66	99.109	99.04	102.98	97.911	100.2	99.399	99.45	98.454	103.15	103.42	100.29	101.34	100.91	97.122	102.35	101.76	102.14	98.677	98.159	102.49	100.25	104.07	101.52	99.837	96.963	101.57	99.061	99.496	100.53	101.56	103.3	99.392	100.27	98.429	99.619
104.73	106.21	106.37	103.95	108.29	105.03	107.32	107.56	107.47	108.11	101.99	107.48	102.46	106.35	105.73	106.09	105.45	103.35	105.9	101.39	104.39	107.84	105.02	106.48	104.18	106.13	102.47	106.34	104.34	107.7	104.53	102.28	105.23	109.25	107.06	105	103.4	106.31	106.71	106.02	104.09	106.14	106.34	106.23	105.86	107.33	107.79	105.65	105.72	107.78
108.07	106.08	102.9	105.37	105.51	107.85	107.88	104.82	105.23	104.44	106.69	107.25	106.34	106.49	105.73	104.04	106.42	106.71	107.24	106.04	107.34	106.58	106.28	105.14	107.63	102.26	105.1	107.9	104.65	106.68	106.3	106.07	105.01	106.55	105.81	107.11	103.92	105.41	102.75	104.5	106.77	107.32	104.89	105.9	103.28	105.21	104.27	105.05	104.68	105.81
102.19	100.65	97.307	100.64	102.63	99.124	98.408	99.375	100.56	97.899	100.38	103.27	99.963	102.94	101.08	98.685	105.64	100.3	99.044	99.373	100.09	100.81	99.772	102.19	101.58	103.23	101.76	99.807	95.643	99.88	102.37	102.58	100.37	99.705	101.79	98.565	101.33	103.3	99.726	105.25	98.645	105.9	99.717	101.66	101	103	104.16	100.64	98.783	102.18
109.74	109.87	105.14	111.51	108.53	111.7	106.05	110.59	106.98	109.01	108.32	106.66	110.13	109.85	109.75	109.56	109.19	110.44	107.28	109.44	109.54	107.14	107.29	106.69	109.46	109.87	109.06	107.75	111.19	105.48	110.64	110.01	109.02	106.82	109.58	108.68	108.68	107.65	107.24	105.57	109.54	108.06	106.29	105.52	109.8	108.12	107.02	107.02	110.75	108.81
106.54	109.24	108.11	106.41	105.15	109.77	110.02	110.58	106.86	108.28	105.36	105.43	107.6	109.24	109.93	108.01	107.98	108	108.82	106.14	105.16	103.88	107.92	109.41	111.12	106.07	107.42	107.68	107.71	105.74	107.87	107.84	108.88	106.91	110.51	110.69	106.75	104.62	109.01	107.84	108.43	104.64	109.82	107.58	107.12	109.23	109.19	106.67	110.41	107.74
107.2	107.42	107.56	108.1	108.44	109.48	105.15	108.86	108.72	105.88	103.63	107.92	108.91	104.77	105.29	107.84	107.67	108.38	106.7	102.64	104.8	108.27	108.84	107.54	110.12	109.83	107.09	108.82	109.4	110.42	105.98	104.54	110.09	109.07	109.47	107.47	109.25	106.8	106.05	107.37	108.22	104.43	105.02	107.81	110.31	104.88	108.46	108.85	108.88	109.5
107.47	105.68	110.59	106.96	105.97	109.31	109.12	107.14	107.84	108.48	106.08	108.2	108.44	107.65	109.57	108.96	109.92	104.64	107.75	107.01	110.74	109.32	111.71	106.63	107.06	107.5	108.73	109.99	105.69	108.95	110.59	107.47	109.03	108.82	109.95	109.37	105.33	110.05	108.83	104.43	107.64	109.59	107.07	108.31	104.81	103.48	104.86	110	109.43	108.03
105.75	103.65	107.35	107.29	106.65	108.68	107.67	105.54	107.98	107.31	106.02	105.9	109.69	105.78	108.84	108.07	106.99	108.67	109.98	107.01	107.15	103.19	109.17	108.79	105.24	103.08	109.67	104.74	107.73	104.85	107.6	106.44	106.71	106.19	106.36	106.85	107.65	107.42	106.27	104.46	107.8	108.13	107.41	103.65	108.58	106.69	104.59	105.86	108.92	107.03
109.05	107.6	109.11	108.35	106.44	107.17	109.25	107.72	106.66	108.46	103.19	105.61	107.39	105.05	104.6	107.91	107.86	106.6	105.5	106.48	104.75	108.6	109.18	107.03	106.21	108.69	106.4	105.85	108.03	107.3	107.94	108.28	106.95	109.91	109.16	107.6	110.7	107.91	106.75	107.31	108.45	105.87	106.9	108.37	109.24	107.29	106.12	108.83	111.48	107.84
97.011	100.1	96.106	99.732	96.582	98.898	102.33	96.488	101.06	97.828	99.61	95.831	98.557	100.61	95.823	99.311	94.802	99.742	97.531	97.203	96.653	95.42	98.489	101.78	100.67	95.537	97.838	99.186	98.797	95.824	97.847	99.162	99.011	96.586	99.357	97.403	97.729	97.036	97.551	99.917	96.362	98.154	97.789	99.523	96.579	97.553	94.534	99.613	98.717	95.774
106.48	104.66	108.99	105.55	105.36	103.91	106.86	101.48	108.39	106.51	103.46	106.71	108.04	106.32	108.4	105.33	106.17	107.7	106.85	103.87	107.94	107.13	102.17	104.96	102.61	105.3	105.35	104.05	106.39	103.24	105.82	106.42	105.65	104.55	104.47	102.66	102.48	107.75	104.92	106.63	107.39	107.16	106.81	104.74	105.98	107.56	108.15	105.41	107.28	104.78
106.31	107.7	108.94	105.56	106.61	106.5	107.98	111.17	107.36	105.78	107.88	104.33	107.49	108.31	107.76	107.12	107.9	105.68	107.49	109.63	106.73	109.49	106.13	107.17	106.51	109.81	106.85	107.84	110.52	105.12	106.94	105.89	107.47	109.28	105.34	108.03	107.83	109.94	107.73	106.1	110.09	108.21	110.36	107.01	105.99	107.98	106.49	106.22	105.82	108.46
104.04	105.71	107.25	104.59	107.08	105.67	104.3	107.35	105.87	106.61	105.6	109.19	105.42	106.52	105.79	107.71	108.74	105.37	103.87	108.51	103.74	102.96	105.02	104.88	103.86	106.26	102.4	108.64	105.51	105.75	103.76	103.28	103.76	106.11	106.09	106.28	108.65	103.13	102.95	107.18	106.39	104.84	105.31	104.32	105.94	104.63	106.08	108.73	104.62	105.3
109.42	107.94	107.02	107.95	109.15	107.73	106.45	106.96	106.47	109.99	107	105.9	108.13	104.68	108.52	106.85	107.66	105.77	106.59	103.15	109.9	110.91	108.65	105.79	109.18	107.8	108.06	107.43	108.5	106.06	107.88	109.45	109.7	111.62	105.25	106.66	110.17	105.4	109.9	104.92	108.55	105.83	108.94	107.1	105.47	105.79	107.3	108.99	108.29	108.24
109.14	107.91	109.42	108.63	111.76	107.7	109.33	106.36	105.66	105.3	103.96	108.57	109.38	105.82	107.16	108.75	109.22	105.6	105.75	107.52	107.61	107.41	108.08	104.21	105.9	108.54	108.11	107.96	110.77	107.73	107.62	107.53	109.01	107.26	106.82	106.63	108.79	106.67	106.72	106.64	110.38	107.24	107.45	105.82	107.9	109.04	107.1	106.95	108.47	110.58
107.03	109.25	107.6	109.57	104.54	108.29	106.25	106.62	109.92	104.94	106.2	109.15	108.81	108.33	107.46	104.66	104.56	108.43	106.86	108.34	109.65	107.57	104.06	108.12	109.42	108.94	108.29	109.53	111.09	109.03	107.1	107.61	103.41	106.93	106.85	106.37	106.52	107.62	106.44	104.41	107.82	106.77	106.6	103.96	108.47	107.32	106.86	108.44	107.3	104.36
109.57	104.5	104.94	108.34	108.35	110.08	110.39	107.46	106.62	106.43	105.17	107.53	110.97	106.36	104.99	109.2	107.83	108.18	109.26	108.89	109.28	109.77	109.04	108.6	106.58	109.06	109.32	108.47	108.7	105.69	106.09	107.12	106.21	109.98	111.87	106.97	108.23	108.98	109.27	108.38	109.19	109.59	108.61	106.92	108.26	109.28	108.66	109.48	107.1	107.13
107.87	107.58	104.48	103.7	106.24	105.99	106.41	104.99	105.2	107.63	108.22	107.07	103.96	105.42	107.18	108.24	103.72	104.8	107.08	102.21	105.7	106.78	107.87	105.07	105.21	103.45	101.75	104.17	103.93	106.63	104.98	106.22	103.1	104.02	104.45	107.06	105.19	104.75	103.84	104.88	107.59	102.62	106.18	106.12	108.99	104.99	107.85	107.38	104.65	106.13
110.07	107.93	105.78	109.8	109.22	109.01	107.69	109.87	106.63	110.06	108.18	111.25	106.63	106.72	107.4	108.14	107.69	108.73	105.45	110.55	111.47	107.43	107.83	109.05	108.93	109.79	106.03	110.06	110	107.49	106.84	108.66	109.06	107.45	106.95	109.52	108.98	110.05	108.85	106.42	109.46	105.37	107.54	105.66	108.63	107.63	109.69	108.97	109.5	106.75
106.71	107.5	108.22	103.27	105.93	105.23	105.54	105.45	105.64	106.7	105.77	105.01	102.66	102.45	105.51	105.76	104.24	108.61	105.17	104.55	104.35	106.66	107.31	106.7	107.83	105.77	104.96	103.21	106.56	107.51	104.79	107.98	107.75	106.55	108.12	107.12	108.41	110.6	106.14	106.46	107.4	105.15	107	104.45	109.05	104.25	107.45	105.1	108.18	107.75
107.2	108.2	107.39	108.33	107.64	106.03	106.28	107.72	108.33	105.83	107.36	111.81	108.23	107.39	109.72	107.61	108.11	106.89	108.24	106.13	109.08	114.53	106.26	105.56	105.98	109.63	109.1	109.78	107.02	106.21	108.39	108.62	107.79	107.92	105.48	106.36	111.76	106.27	107.15	109.65	111.38	107.93	106.84	108.97	107.36	106.58	111.49	106.78	108.82	107.26
107.61	103.19	103.3	105.82	106.19	104.42	104.64	105.58	105	108.79	104.24	109.38	105.12	108.24	106.8	105.93	106.22	107.31	105.62	106.63	107.37	106.11	106.61	104.98	107.6	104.3	104.56	105.33	109.73	105.83	105.51	107.98	106.25	107.17	106.99	103.78	108.39	103.87	105.73	103.7	107.85	105.16	104.15	104.02	103.18	104.21	106.67	105.08	105.27	106.77
96.739	98.888	98.884	101.72	97.362	97.798	100.19	99.147	97.89	101.52	96.945	97.082	97.807	100.93	98.49	99.816	97.738	100.32	97.682	99.227	96.141	97.494	94.961	101.33	96.412	96.868	99.022	97.415	99.977	97.047	97.652	98.958	98.032	99.062	100	99.249	101.88	101.24	103.3	98.405	100.63	99.646	98.369	98.844	96.293	96.531	97.468	97.055	97.724	97.717
107.69	110.16	105.38	108.82	108.77	110.47	109.41	110.11	111.03	108.04	109.15	110.39	107.8	109.71	109.33	111.52	107.1	109.89	108.76	108.25	109.21	110.16	106.78	107.31	108.15	109.34	110.18	108.43	107.57	110.2	108.51	107.01	106.41	106.99	109.4	107.67	110.16	108.63	106.99	110.63	108.45	105.49	109.78	106.34	109.17	108.11	107.03	108.28	109.06	108.43
108.06	109.33	109.56	109.07	107.98	109.64	106.97	106.68	106.83	107.62	109.19	108.25	109.62	107.83	109.5	105.84	108.29	107.51	106.56	109.33	106.61	107.45	109.43	110.06	110.06	108.14	105.61	109.69	106.6	106.22	109.79	111.24	111.23	105.16	108.53	110.36	108.78	107.52	109.65	108.6	106.62	108.15	110.04	108.17	106.23	110.69	108.37	106.94	107.99	107.68
110.48	108.9	111.06	109.25	110.73	105.27	107.89	107.1	109.52	108.61	111.01	109.94	107.74	108.98	107.08	105.88	107.58	105.96	106.53	113.21	111.99	110.69	109.74	107.81	105.96	107.74	110.61	106.7	106.46	108.1	108.95	107.8	104.95	108.08	107.98	112.47	112.93	110.12	110.02	106.76	108.38	103.26	110.47	107.12	108.64	110.17	107.51	107.34	108.96	111.16
108.47	104.52	106.23	109.79	107.92	106.85	106.58	105.72	106.4	106.38	109.98	105.95	103.15	107.62	103.25	105	106.03	104.2	104.06	103.98	107.32	105.48	107.65	108.64	106.56	107.85	105.09	106.66	104.16	103.85	104.58	103.57	107.58	103.39	106.12	108.03	107.86	107.7	104.74	111.32	107.62	107.74	108.8	109.79	107.51	109.68	106.32	105.31	103.84	110.27
107.54	109.07	106.36	107.18	106.07	106.71	105.86	106.09	110.08	106.91	107.91	108.22	106.19	105.95	108.59	106.54	104.77	104.32	106.56	107.28	105.04	105.02	106.99	103.02	104.64	105.23	107.87	107.97	105.39	107.55	106.78	106.48	105.18	107.38	104.41	106.33	104.04	106.2	108.6	106.75	105.49	108.64	108.55	105.99	105.16	107.86	106.26	104.14	106.23	106.09
108.25	106.48	109.44	108.67	107.43	107.97	110.34	109.06	109.53	108.34	109.87	110.58	104.61	108.38	109.64	107.61	108.59	108.3	105.3	107.67	111.45	109.94	108.1	109.66	108.58	108.71	110.24	108.31	113.55	109.38	108.39	104.35	105.4	108.38	108.72	108.31	108.99	108.64	106.32	109.35	110.38	108.25	110.61	108.7	107.29	105.92	109.18	114.73	109.43	106.86
108.62	107.9	108.14	105.41	106.56	111.11	108.46	107.3	105.7	106.21	107.92	108.16	109.64	108.3	104.92	110.12	109.33	108.57	107.72	108.34	107.85	106.37	106.37	106.17	107.57	107.13	105.26	106.19	104.42	108.51	107.41	106.86	109.63	104.67	107.42	105.56	111.26	103.8	108.84	105.32	109.17	107.85	107.61	107.1	106.02	109.64	108.32	107.55	110.8	107.07
[truncated: 150 more rows]
[truncated: 150 more columns]
