# Supplementary material for: Genetic dissection of main and epistatic effects of QTL based on augmented triple test cross design
Source: PLoS One. 2017 Dec 14;12(12):e0189054. doi: 10.1371/journal.pone.0189054 (PMC5730204; doi:10.1371/journal.pone.0189054)
Supplement: S10 Supporting Information — (ZIP) [file pone.0189054.s010.zip › z6_1300_0.5_5.csv]

105.44	106.67	108.24	108.84	106.67	102.66	104.57	106.05	103.7	107.19	107.15	106.25	105.74	109.9	104.15	110	109.47	109.5	110.9	108.12	106.2	107.38	104.52	111.79	106.9	105.09	104.69	108.72	103.82	106.87	103.8	107.87	107.04	107.81	105.2	106.75	104.01	101.76	105.18	111.3	104.57	107.49	104.72	106.29	104.36	100.56	106.93	104.37	108.5	107.5
96.531	100.74	97.286	101.69	105.4	97.287	103.74	99.716	102.69	103	98.811	101.76	97.456	101.18	98.57	99.482	102.11	101.21	101.31	102.44	99.157	99.95	99.713	102.29	98.465	104.16	101.39	105.09	104.9	102.2	101.14	99.25	101.77	101.62	102.15	99.899	101	104.05	96.12	106.1	97.65	103.27	103.15	99.124	98.614	101.11	105.37	105.96	100.22	100.68
96.654	96.71	98.506	97.923	98.29	102.2	100.02	99.584	97.231	97.511	102.11	102.81	100.15	101.23	100.37	103.44	101.3	98.952	100.72	99.805	102.42	100.99	101.57	100.46	96.395	97.774	99.853	103.19	99.213	97.873	98.834	104.14	98.825	100.5	100.69	99.857	100.54	97.419	103.88	106.17	98.844	100.01	101.06	98.657	98.898	104.11	100.09	97.778	95.402	98.904
97.493	100.59	101.08	97.332	96.706	96.687	98.513	95.548	99.183	103.33	99.894	96.269	102.88	100.57	94.566	95.463	97.545	97.136	98.191	101.49	100.09	96.239	98.502	97.246	96.68	99.776	98.11	95.089	100.87	100.26	97.375	101.69	104.13	101.46	96.302	101.58	99.956	96.281	98.493	100.59	100.35	103.38	95.107	98.441	101.15	99.977	94.085	98.433	98.898	100.74
104.21	101.68	111.08	104.82	107.23	104.7	106.16	105.88	106.27	104.49	107.82	100.55	104.09	107	106.01	110.1	108.5	107.36	104.37	108.28	105.28	107.34	102.61	103.03	105.46	105.59	108.38	103.8	108.19	105.83	106.55	105.17	105.35	106.95	107.98	107.31	107.39	103.25	103.71	102.71	103.88	101.96	104.13	100.62	107.93	106.26	104.77	107.16	106.19	108.01
105.51	104.06	107.3	103.3	104.38	107.1	107.16	106.43	108.96	103.56	105.57	106.65	104.21	111.35	108.63	107.76	101.99	104.6	104.32	110.38	108.92	101.94	106.33	105.4	106.95	103.65	100.92	103.2	104.37	105.13	111.05	101.99	112.95	104.09	105.92	103.29	101.56	102.32	105.62	107.45	105.7	108.23	108.04	104.74	105.9	103.83	104.81	109.47	106.99	106.46
101.78	98.754	95.617	99.981	96.597	98.527	102.08	100.72	100.54	100.87	100.21	98.436	102	103.14	99.917	97.439	103.32	95.976	100.16	102.08	102.42	103.04	99.939	108.12	103.97	98.099	101.08	98.715	102.27	102.38	100.91	97.623	100.06	103.6	101.71	101.3	104.52	100.83	102.17	99.103	99.404	102.33	101.55	96.576	100.05	101.33	99.442	99.798	100.99	100.7
108.1	105.56	106.83	108.41	108.8	110.16	109.43	113.13	109.09	101.72	108.52	106.77	106.53	110.49	108.61	113.5	108.45	108.69	106.25	110.5	113.29	107.21	106.53	110.03	107.16	107.42	107.88	107.05	107.37	108.38	106.43	109.5	107.01	107.25	111.23	108.15	106.95	108.77	109.04	104.38	107.46	112	106.69	111.53	110.39	106.46	114.08	107.55	105.81	111.1
108.11	105.6	105.24	103.27	103.38	108.78	108.33	108.95	108.59	108.01	106.35	103.99	109.19	106.26	106.83	108.79	106.73	104.43	109.25	106.53	106.81	106.13	108.17	109.15	107.73	106.65	107.12	107.77	104.65	104.94	110.81	103.75	106.13	109.93	107.2	108.07	105.18	103.14	108.45	108.8	107.1	105.6	102.31	105.48	106.65	104.88	105.55	104.4	107.18	109.66
96.352	98.027	105.4	100.57	101	97.518	97.681	105	97.984	98.959	98.697	103.98	99.835	100.65	99.326	102.29	98.764	100.33	98.628	101.41	100.12	102.18	99.225	99.815	102.28	99.679	104.88	101.46	100.18	106.2	105.99	98.797	99.947	102.79	105.49	101.34	103.88	96.199	103.34	104.78	101.3	103.68	99.514	98.728	105.47	95.775	101.93	98.235	99.764	102.91
104.63	104.49	107.6	107.26	104.14	111.51	104.78	108.48	105.04	106.31	104	106.6	108.77	102.06	105.02	109.78	101.4	106.73	100.46	107.39	104.85	103.95	108.09	106.69	109.24	105.15	106.1	102.51	103.86	101.13	107.18	104.82	108.55	104.48	103.26	107.23	104.53	104.15	104.41	104.68	102.03	106.41	105.35	108.69	108.08	104.09	106.73	106.37	109.24	104.8
99.448	106.21	103.89	104.2	101.29	107.12	105.91	108.29	105.07	108.2	107.23	107.22	107.81	104.93	98.163	111.8	106.38	106.12	106.51	104.82	102.11	106.69	106.18	104.97	106.05	102.45	106.87	101.49	107.87	102.45	102.63	104.88	103.58	104.53	106.65	99.523	105.96	107.17	106.54	105.02	105.47	106.18	106.64	105.32	102.58	103.1	104.83	102.3	105.63	104.39
110.33	107.7	106.59	110.06	108.35	113.16	110.64	110.23	111.61	107.94	104.79	108.57	108.79	110.56	103.61	111.42	106.94	110.05	112.39	105.27	110.99	111.8	113.88	107.64	109.6	112.86	114.12	110.92	107.75	109.92	106.69	111.68	110.04	108.06	108.99	105.62	105.72	110.59	108.75	110.77	107.36	110.72	112.22	109.73	106.55	109.61	105.34	107.09	109.48	112.14
107.9	102.33	106.5	102.73	104.57	102.49	107.57	104.04	109.41	106.59	110.04	102.95	109.34	106.78	106.17	109.2	106.91	102.89	105.29	104.89	107.08	106.27	105.85	108.19	107.76	108.25	108.18	106.79	109.88	106.74	106.47	106.17	99.177	108.7	100.25	103.19	103.6	102.93	103.73	103.39	109.08	106.9	105.11	105.79	106.18	109.8	109.95	105.16	106.41	110.49
104.52	107.07	104.69	106.99	107.75	104.91	102.62	103	103.94	106.48	105.78	106.52	105.96	107.22	105.4	104.18	104.59	102.53	103.61	107.24	110.07	105.65	100.52	103.25	107.41	103.95	105.3	106.35	103.71	106.17	101.65	102.79	106.93	104.55	108.24	103.53	105.2	104.38	105.41	107.17	105.73	103.71	102.78	108.45	107.51	105.98	106.18	104.63	107.96	106.79
104.88	97.606	93.299	99.56	97.545	102.93	99.905	97.494	97.952	97.193	101.05	100.39	98.029	97.332	103.26	97.478	94.099	97.705	93.633	97.78	97.345	101.53	103.24	99.018	100.71	98.284	101.13	96.677	97.496	103.61	98.478	98.924	93.918	94.033	99.527	99.883	100.64	100.24	99.155	99.759	98.415	100.09	103.74	99.298	96.09	96.384	100.05	98.164	97.656	100.39
105.71	108.93	106.54	105	106.34	103.79	109.56	108.78	103.68	106.18	98.21	104.42	108.09	105.25	104.29	109.39	104.56	104.98	104.77	100.96	107.6	105.77	108.66	107.05	104.9	108.89	106.59	105.78	107.24	104.3	110.13	103.79	107.39	104.27	105.12	106.73	104.21	108.18	109.93	105.13	104.76	105.97	109.65	105.1	104.03	108.94	103.45	104.01	103.28	101.98
99.93	100.27	100.61	99.859	100.62	102.24	100.57	104.18	95.871	98.866	100.58	97.664	101.71	96.947	101.15	104.21	98.144	97.379	95.971	98.361	97.647	100.1	96.803	101.71	91.937	99.205	97.852	100.33	98.704	100.7	98.728	101.49	101.4	97.137	95.989	94.214	101.71	98.99	97.754	97.657	97.798	96.982	98.206	100.88	95.084	102.96	99.35	102.04	97.295	94.534
109.61	104.82	106.23	107.43	103.16	107.71	106.39	104.39	108.05	107.7	107.62	105.8	109.85	104.7	108.8	105.92	109.1	105.1	105.02	111.94	105.04	107.29	109.19	107.21	110.46	105.69	108.41	105.89	105.7	107.57	108.09	109.86	111.02	106.25	104.1	103.44	105.3	105.71	106.25	111.22	109.13	111.87	107.71	105.93	103.75	106.13	104.15	108.85	107.14	103.16
98.132	101.21	98.006	100.9	98.075	95.843	97.211	99.302	96.698	96.153	95.034	97.776	100.23	98.551	96.066	98.789	103.19	95.228	98.634	98.459	96.389	101.77	99.63	98.267	97.933	100.3	95.832	102.72	97.687	94.834	101.23	100.73	96.717	99.259	94.367	94.585	97.55	95.095	95.723	98.414	93.877	97.137	102.12	98.547	94.557	95.987	95.026	97.478	101.75	98.979
107.69	108.44	104.7	105.85	109.28	110.15	105.04	106.31	112.02	109.03	104.28	107.82	106.4	105.98	108.55	107.57	106.69	102.94	106.15	105.17	104.02	103.73	111.71	104.95	105.71	109.37	112.39	110.83	110.46	106.59	106.64	106.59	106.03	107.57	105.94	105.43	104.15	108.26	106.86	109.21	103.66	109.56	107.43	103.15	107.35	108.07	110.66	108.25	109.94	110.45
108.06	109.71	108.9	106.78	111.01	105.72	109.1	114.65	105.3	104.83	105.31	114.02	105.27	112.16	109.24	106.12	110.25	109.93	106.11	108.1	108.13	106.61	107.28	106.27	111.01	110.28	110.05	106.84	105.14	110.71	110.16	103.62	106.35	109.57	105.57	113.32	104.04	107.01	107.89	110.85	108.72	105.25	103.61	109.58	107.33	109.26	106.55	109.6	101.05	106.76
98.841	100.61	99.077	101.31	101.35	98.888	103.16	97.164	103.09	97.087	99.969	99.1	102.91	98.537	99.11	99.214	99.28	103.42	103.55	100.41	103.3	96.685	103.59	95.804	100.15	104.56	99.416	99.921	99.604	101.71	102.72	95.534	99.431	101.09	100.67	97.278	97.93	99.705	98.456	101.45	99.996	98.783	97.843	103.9	99.718	100.8	97.685	99.146	100.04	102.69
101.26	99.137	106.38	106.52	107.21	108.3	106.49	102.38	102.59	104.29	105.83	106.64	106.6	108.57	109.34	103.85	107.73	105.27	107.38	105.46	105.99	113.03	106.42	107.42	108.75	108.14	103.58	106.59	112.07	106.18	110.18	103.37	107.18	103.11	103.13	102.51	108.96	106.03	106.3	104.94	105.59	104.61	108.1	106.22	103.86	100.66	105.95	107.23	105.43	104.36
110.41	112.62	107.87	106.6	106.71	107.82	105.7	108.56	105.78	106.26	107.6	108.09	110.94	109.81	108.77	111.53	105.08	106.07	104.35	110.96	108.63	110.63	109.54	108.77	108.69	108.83	109.28	103.92	108.75	108.08	108.6	109.08	103.25	106.87	111.52	111.48	106.59	114.07	107.44	107.31	108.79	109.2	109.62	109.93	110.03	105.3	105.65	111.54	106.63	108.57
110.08	107.23	108.12	106.15	110.47	108.21	110.1	106.07	109.8	106.89	108.66	110.68	112.75	108.86	106.55	111.47	108.93	108.4	111.97	108.95	106.91	107.62	107.15	111.71	109.34	108.1	109.26	109.49	106.81	108.85	108.95	100.47	104.7	114.91	106.4	107.3	108.98	104.19	107.53	107.79	109.93	110.56	106.99	108.05	111.31	111.43	108.22	112.27	111.73	109.31
108.65	105.97	107.35	109.76	110.88	110.39	107.71	106.13	105.75	109.1	109.61	111.27	106.89	104.49	103.79	103.98	108.38	108.15	113.43	113.45	109.47	110.24	105.65	102.51	108.59	106.46	109.47	108.76	106.27	107.7	106.59	111.17	111.87	111.34	110.28	114.1	106.96	109.62	107.86	110.74	109.04	107.35	107.9	110.75	108.83	109.96	104.7	104.73	107.7	108.04
100.98	102.9	99.961	95.333	104.42	101.71	99.433	98.988	102	97.112	104.58	103.28	100.04	96.622	100.21	94.773	99.324	96.163	98.568	103.44	99.632	96.876	101.51	100.37	102.46	101.15	99	100.64	104.2	101.8	100.49	102.65	104.26	102.54	96.657	99.107	100.66	100.86	100.04	99.242	103.49	99.696	101	100.28	97.814	99.004	101.82	99.087	101.64	103.81
107.27	104.88	109.38	105.76	107.66	102.79	105.01	103.72	111.19	105.6	104.47	105.75	108.3	97.949	102.8	104.98	108.01	103.96	103.49	103.73	106.57	104.97	103.58	109.56	107.93	104.9	101.34	105.52	104.7	109.56	106.93	104.85	109.29	108.38	105.77	105.51	106.3	105.03	106.8	107.87	104.52	105.86	102.34	106.61	105.09	105.23	105.57	103.33	106.09	105.88
110.82	110.49	108.78	112.71	115.44	111.69	109.52	106.42	113	106.53	111.85	107.46	112.44	108.72	116.25	108.69	107.47	104.91	112.82	109.63	111.46	110.62	110.18	111.12	114.04	108.86	113.09	107.34	112.45	113.18	111.31	110.15	111.03	107.54	112.86	112.39	112.58	107.68	107.69	109.29	109.26	108.24	108	107.88	108.34	109.34	114.2	108.75	105.89	110.28
110.29	114.71	109.65	108.66	110.37	105.19	108.14	105.16	112.35	111.34	107.63	108.25	111.8	103.95	111.17	109.02	114.63	104.77	113.08	110.16	106.66	112.48	108.48	107.16	108.07	111.64	104.03	104.36	101.7	110.37	110.21	108.13	108.01	108.33	104.31	108.7	111.64	108.76	105.03	108.89	111.26	109.49	108.44	109.35	107.88	109.63	108.36	108.61	109.06	106.91
102.44	96.968	106.04	98.971	101.29	97.457	100.82	99.802	103.01	98.378	100.36	99.395	103.67	99.302	98.053	98.441	102.2	101.4	96.432	98.152	97.667	103.44	98.835	101.55	99.14	98.498	100.09	99.712	102.4	104.6	99.355	100.23	101.24	99.936	99.632	100.1	101.73	99.546	101.55	103.96	101.13	96.235	99.628	95.601	102.19	102.21	99.652	96.385	101.85	99.851
110.02	107.26	107.57	108.22	109.89	108.81	109.92	106.08	108.43	109.09	107.99	106.97	109.15	109.83	104.98	109.49	105.83	105.77	105.14	105.78	110.35	104.21	108.91	106.71	108.87	109.38	107.33	112.41	104.43	106.25	111.03	105.87	106.73	105.49	109.1	106.73	108.39	107.72	113.05	109.58	103.92	106.2	107.54	109.26	106.37	101.86	108.6	108.75	111.11	104.08
101.74	102.89	100.89	99.96	96.323	101.04	100.33	101.39	99.89	102.17	96.994	101.81	100.69	102.07	102.07	102.54	99.673	101.54	96.933	100.51	97.849	101.49	101.22	101.03	102.4	97.928	104.78	108.45	99.783	97.818	97.833	101.69	106.68	101.23	101.44	101.74	99.546	99.225	107.3	101.75	103.47	100.61	99	98.995	98.687	98.366	100.4	97.335	101.1	98.562
107.01	107.32	106.56	103.73	109.46	109.1	107.53	108.55	107.31	109.59	105.17	106.38	108.5	108.5	111.76	108.42	107.75	107.77	110	107.13	106.46	110.63	110.65	101.95	106	105.72	112.14	105.81	107.74	104.84	108.01	107.21	105.37	106.92	111.48	107.27	110.39	106.46	109.15	102.8	110.55	107.28	110.89	107.75	105.07	109.86	104.39	107.66	108.18	108.8
107.62	108.04	105.97	104.26	107.09	108.71	112.19	104.02	107.5	111.7	110.04	110.14	111.59	107.73	111.86	107.6	108.38	107.26	108.22	108.06	108.46	107.91	106.86	107.32	107.41	105.28	109.92	107.37	107.5	107.32	107.62	104.46	110.29	105.46	105.83	110.18	108.41	110.31	106.81	110.55	105.41	105.86	106.85	105.78	115.41	107.83	110.32	108.27	108.08	107.37
104.91	111.53	110.23	102.14	106.47	104.49	105.82	104.54	109.45	105.92	106.46	111.81	106.89	109.55	110.17	106.52	107.94	105.29	108.76	107.07	106.73	108.51	106.27	109.89	105.59	110.7	109.54	107.6	109.63	111.02	108.57	112.88	111.56	106.77	111.73	108.9	107.01	105.88	110.8	109.85	111.29	106.19	110.05	106.26	106.48	108.35	105.92	105.16	108.19	105.7
112.8	106.5	109.94	106.91	102.77	109.41	108.9	107.4	105.33	107.76	104.29	105.47	104.53	107.2	107.48	111.3	104.65	107.31	108.14	107.66	103.91	105.4	108.78	106.57	110.1	108.78	106.27	105.71	110.62	110.57	106.56	112.59	109.29	113.67	110.63	109.9	112.2	103.15	107.54	108.64	105.53	110.12	109.98	109.47	114.2	107.84	110.52	109.31	109.33	113.59
95.191	92.962	99.198	95.449	94.563	94.18	97.155	98.34	100.37	97.361	95.776	93.651	102.54	98.003	99.27	95.715	95.588	97.235	98.256	100.13	97.166	96.645	96.658	97.363	95.039	98.32	99.185	101.36	100.32	101.14	93.716	98.644	97.56	100.36	102.85	96.745	93.368	97.742	96.569	106.17	104.42	99.057	98.044	96.813	100.24	95.933	99.291	97.132	93.865	96.645
105.13	104.24	105.95	107.16	102.81	105.19	107.31	105.55	104.49	106.99	104.28	104.36	102.16	105.95	104	104.46	106.98	108.7	105.34	106.04	108.07	109.19	104.48	104.15	101.44	103.85	105.6	103.62	104.51	109.02	107.67	105.09	109.28	105.98	101.58	107.22	104.65	105.96	105.1	102.43	101.08	104.05	104.93	103.21	106.39	104.95	104.82	104.07	103.14	101.36
107.56	107.38	114.63	109.9	104.12	109.69	104.53	107.04	108.29	106.1	108.35	108.98	105.14	106.69	100.29	107.53	112.27	107.26	104.49	105.75	108.74	111.39	109.33	108.9	105.15	106.35	107.08	104.29	108.94	106.3	111.82	109.21	109.08	108.63	106.88	109.69	113.64	104.8	109.49	109.11	105.82	108.8	108	106.96	106.8	106.87	105.48	106.37	109.95	106.66
104.93	108.26	106.63	113.68	104.66	112.28	108.87	109.83	104.81	108.72	111.54	108.35	110.69	111.92	108.15	105.91	104.51	108.64	108.29	108.54	113.54	109.19	105.77	107.48	111.19	114.35	107.74	109.53	106.85	106.06	109.65	108.22	106.78	108.04	109.87	107.54	109.69	108.46	114.56	110.04	110.12	109.72	107.56	107.62	111.83	107.06	106.79	104.76	108.85	114.96
102.78	108.72	102.93	107.65	103.57	106.6	103.08	106.41	106.07	99.507	102.03	105.97	109.33	105.55	102.69	104.19	108.17	107.38	102.94	105.74	110.15	103.8	103.63	105.46	108.02	108.24	106.58	105	107.57	102.61	104.59	106.7	104.39	106.43	111.14	107.56	105.38	105.07	107.59	103.36	105.46	107.84	107.08	109.6	101.5	105.78	102.73	103.1	104.69	109.09
98.474	98.526	98.754	95.547	95.652	96.323	102.05	98.3	94.49	95.255	99.977	95.586	100.18	98.952	95.735	100.32	98.392	98.97	98.73	98.417	96.938	98.311	100.11	99.381	97.636	100.87	99.842	101.82	96.77	97.386	95.195	99.052	98.38	96.75	96.479	96.561	99.096	97.824	102.31	96.749	95.643	99.317	100.61	100.49	95.459	94.886	93.097	100.65	97.137	99.331
107.98	106.69	105.78	105.93	105.77	105.06	107.09	104.86	107.2	109.45	101.31	102.81	105.65	108.2	105.86	106.86	104.66	106.1	106.38	107.91	105.46	106.6	102.7	105.89	110.45	111.34	108.97	105.52	108.76	105.68	108.07	108.19	105.33	104.5	109.14	109.47	108.75	108.41	106.1	104.59	103.13	104.65	109.84	105.71	108.62	108.78	107.11	106.97	108.79	105.94
102.64	102.06	103.25	108.66	102.19	107.71	106.16	104.97	103.95	109.39	107.07	104.32	102.16	106.18	105.12	105.86	103.19	104.35	104.99	104.48	109.04	108.76	108.62	104.12	107.39	107.75	108.57	104.97	107.73	106.71	107.68	106.38	106.71	108.3	102.01	103.37	105.11	109.21	102.48	105.12	103.95	107.18	108.84	104.53	107.1	105.77	107.2	107.1	106.02	110.38
106.65	112.9	107.66	106.92	110.36	105.35	104.56	104.59	104.91	110.36	106.52	111.34	105.66	106.46	111.1	106.35	105.58	106.51	106.93	108.83	102.98	111.05	105.55	105.9	111.92	106.73	107.21	110.55	105.29	100.42	104.59	106	105.81	109.09	107.03	105.2	103.97	105.52	108.35	107.32	106.47	109.99	109.03	109.19	108.38	109.48	106.38	110.99	103.01	105.94
107.92	108.35	107.23	108.56	109.03	110.59	109.09	110.54	109.13	105.6	107.48	109.88	105.84	111.59	112.81	106.93	104.6	106.26	108.76	101.89	111.52	108.14	109.19	113.3	105.31	103.6	107.71	107.56	108.34	107.17	107.34	109.15	108.55	106.67	107.04	108.48	105.89	105.79	106.23	107.56	110.15	107.49	107.48	107.04	104.75	108.91	109.78	109.29	109.88	109.81
97.799	98.944	97.511	103.54	96.412	99.48	100.15	98.613	98.657	99.327	93.154	100.28	99.453	96.343	99.431	99.389	99.232	95.97	100.57	96.443	98.461	100.8	104.35	96.988	98.171	99.726	96.73	94.336	102.84	96.086	99.08	94.852	100.34	98.262	104.32	99.587	96.863	99.657	100.53	101.36	100.2	100.75	100.88	97.431	96.876	101.02	97.468	98.116	98.88	99.572
105.71	106.38	99.545	107.14	105.3	107.43	108.78	105.78	101.07	110.13	108.31	103.2	102.7	104.24	104.58	106.06	107.4	108.85	106.32	102.11	109.31	107.99	106.01	107.59	105.28	107.56	105	104.06	106.03	106.19	103.22	108.72	106.15	104.82	108.96	104.61	106.76	104.37	103.64	104.54	104.8	110.77	106.55	106.48	107.02	104.55	104.22	107.22	106.78	109.15
103.58	106.68	109.1	106.79	99.028	106.6	105.87	105.83	101.7	108.32	105.49	110.43	107.64	105.44	106.39	106.25	103.38	102.01	102.8	105.27	107.88	101.59	105.17	108.05	103.58	106.38	107.24	107.98	103.85	107.11	105.42	104.4	103.42	108.12	102.86	109.27	106.64	108.09	101.24	104	106.99	108.56	103.53	104.42	100.47	105.95	102.57	105.23	104.24	106.28
98.262	98.076	100.8	96.414	94.899	98.664	98.189	95.175	95.156	99.173	94.71	101.68	99.678	101.05	97.316	98.146	96.252	100.53	101.19	98.439	99.642	93.851	96.891	98.119	99.021	93.188	97.568	96.46	101.1	102.49	95.31	99.578	98.372	97.502	96.191	96.376	99.874	99.814	99.121	96.274	100.11	97.161	104.92	94.009	100.33	97.555	100.64	97.354	96.977	100.85
104.47	103.32	107.46	103.86	104.44	104.01	104.03	107.36	106.12	105.68	101.45	104.64	105.6	109.11	102.4	112.21	107.84	108.68	105.47	104.64	105.67	104.25	101.82	105.82	103.13	104.88	102.22	104.77	107.84	100.35	105.46	103.38	105.6	107.02	104.6	105.33	101.58	101.1	99.615	108.3	103.78	105.25	101.19	106.75	103.42	102.65	105.2	108	108.31	103.85
107.87	108.01	107.26	107.69	105.27	106.28	112.36	107.44	102.77	108.88	104.62	105.41	105.97	101.85	106.22	105.97	107.52	113.15	103.08	107.88	103.84	109.86	105.55	103.47	111.39	108.09	110.44	105.31	103.57	106.65	105.36	105.41	107.38	109.53	108.46	104.67	109.91	107.8	109.55	108.07	107.61	106.98	110.11	104.57	107.15	109.67	109.71	105.99	106.43	106.25
100.21	106.46	99.266	104.23	97.616	101.97	98.818	104.63	104.93	99.497	101.56	102.68	100.89	99.047	106.69	102.13	100.94	100.21	99.938	101.83	100.6	99.725	103.78	101.76	104.52	97.547	99.939	102.13	102.6	100.05	101.69	96.607	101.47	97.188	97.64	100.68	98.763	100.35	100.31	101.55	100.6	104.7	98.88	101.37	101.1	103.27	99.241	104.54	101.25	102.62
105.3	105.99	107.52	104.55	107.3	103.93	106.73	105.64	109.64	105.68	108.04	108.07	104.48	111.07	102.43	107.93	107.77	110.11	103.6	106.24	106.4	104.18	108.59	109.06	104.78	107.38	105.9	103.13	104.73	103.49	106.52	103.78	105.37	109.29	106.14	109.21	98.684	110.61	104.24	105.14	104.84	106.04	107.05	107.43	109.56	107.49	105.78	107.43	105.73	108.6
102.44	105.18	108.5	105.28	105.74	107.01	102.9	104.72	106.18	105.35	110.09	109.48	105.17	99.649	102.72	102.21	103.53	106.84	105.23	105.95	100.5	105.68	104.57	106.49	104.19	106.21	107.54	105.9	101.94	105.52	100.58	106.1	105.45	107.47	108.44	104.32	109.01	110.45	109.6	109.39	103.7	107.39	101.65	107.5	106.87	108.9	106.39	104.75	102.7	107.9
115.63	109.64	113.3	112.81	107.69	105.02	108.83	108.74	109.84	109.62	105.73	108.68	106.93	107.35	110.77	108.5	106.76	103.59	107.64	113.61	106.08	106.13	110.61	104.56	110.77	111.98	105.08	107.3	103.09	112	106.55	110.23	111.94	108.49	105.63	111.51	107.58	108.47	108.45	108.66	107.63	106.21	105.87	110.47	114.59	105	109.72	111.04	109.33	107.98
101.08	96.755	97.177	100.34	103.71	100.3	102.36	96.367	100.18	102.06	100.28	103.6	99.085	103.1	96.942	100.91	100.37	99.237	99.979	103.33	94.67	96.968	101.14	98.28	99.73	94.549	103.36	103.06	97.577	98.22	99.798	102.78	99.061	94.292	100.65	101.89	100.06	104.39	104.04	95.884	101.56	98.732	100.89	97.426	102.52	105.69	101.41	100.04	97.775	97.023
109.9	105.49	106.02	106.17	106.29	102.28	106.9	107.12	111.89	107.14	108.02	107.11	104.58	109.71	106.03	106.68	105.05	107.01	109.4	104.89	101.66	105.61	106.81	108.08	105.41	110.42	106.79	109.33	101.49	107.38	109.41	109.47	107.8	108.31	107.37	107.25	106.03	110.13	106.6	104.76	104.75	103.08	109.16	107.84	109.6	105.62	110.48	110.26	108.46	104.42
102.02	107.79	103.6	103.13	104.34	107.25	98.861	104.69	104.61	104.25	105.25	105.9	110.18	107.9	105.71	106.64	104.78	104.4	105.18	107.68	104.63	104.43	105.45	107.78	102.31	103.97	104.69	102.54	104.31	104.67	103.4	103.14	106.91	107.36	106.4	104.34	106.69	105.8	107.45	103.69	104.98	103.04	108.48	105.34	104.22	105.86	106.48	102.9	106.08	108
111.22	103.07	103.65	103.76	108.2	110.17	109.73	106.68	108.49	104.93	110.43	108.05	105.08	104.42	107.45	109.05	104.18	105.32	106.62	105.08	107.58	108.68	104.89	105.37	106.63	105.45	105.1	105.98	107.47	107.33	106.01	108	108.13	105.94	108.2	109.01	107.62	103.59	107.24	106.72	110.15	105.64	109.48	104.83	106.57	107.8	102.7	109.72	108.99	101.76
108.25	105.85	107.29	108.01	105.95	102.5	103.42	106.29	102.33	104.24	106.32	110.81	106.83	102.37	104.27	103.64	103.94	102.57	105.42	108.83	102.93	108.89	107.75	107.12	105.23	103.97	105.52	106.43	105.75	106.27	108.08	104.66	100.37	105.16	107.11	105.26	107.58	109.76	103.84	105.58	104.08	106.81	105.03	106.26	107.07	101.03	108.13	104.08	105.39	104.43
97.997	103.19	105.78	109.7	110.89	106.1	103.46	103.69	106.44	105.1	106.21	101.54	107.18	105.19	107.03	103.95	104.7	104.57	100.77	108.88	105.98	104.06	107.05	104.45	107.54	107.08	100.04	105.52	107.59	107.69	102	101.78	107.33	106.11	108.67	108.61	107.27	107.19	98.775	104.59	104.34	108.3	99.252	105.42	101.81	105.84	109.39	103.71	106.76	104.38
104.29	101.77	106.36	108.86	107.42	104.88	106.39	106.7	103.89	105.07	108.77	101.04	103.07	102.46	99.422	104.11	102.9	102.26	107.4	107.21	105.18	106.67	110.24	104.83	105.85	103.55	104.5	112.57	104.56	106.73	107.31	106.33	108.81	108.54	104.43	104.83	108.26	104.46	105.11	107.72	106.15	105.07	106.62	105.4	107.43	106.18	98.71	106.26	106.59	111.02
102.61	107.32	102.15	106.07	107.97	101.93	111.29	104.16	99.149	105.52	105.03	105.19	106.11	101.38	105	105.7	107.37	109.41	106.99	102.47	103.71	105.08	106.46	104.97	102.28	105.67	106.5	105.08	104.25	101.3	106.51	106.76	106.1	102.26	102.37	109.95	105.53	102.13	104.89	101.76	106.49	105.65	104.75	106.17	102.61	103.75	105.74	105.73	108.16	103.89
102.66	108.55	105.85	107.56	108.39	104.77	108.18	108.4	105.18	105.63	105.72	108.33	107.74	106.13	103.85	108.97	104.68	108.92	101.69	107.75	102.28	103.6	103.16	104.64	108.78	109.26	106.72	107.04	106.41	104.42	101.64	100.63	102.24	104.22	104.77	101.46	102.49	106.48	111.81	104.52	105.74	105.3	103.89	105.01	103.42	109.14	105.53	102.47	100.98	109.34
105.17	110.26	100.14	108.8	99.504	104.68	103.23	107.96	109.78	104.08	108.75	106.09	105.63	107.19	99.626	105.55	103.15	104.55	107.82	107.41	104.74	102.76	104.82	105.05	108.95	109.2	107.83	103.7	103.77	106.43	105.45	105.35	102.81	103.72	100.15	108.61	101.57	106.97	104.61	105.19	102.68	109.14	103.66	110.83	106.56	110.05	109.27	107.73	106.23	102.55
97.032	98.005	99.395	101.54	100.23	99.648	95.331	96.851	98.566	99.571	101.87	99.015	98.104	97.101	101.03	98.961	95.586	97.098	102.74	97.841	102.99	98.162	103.35	98.931	99.296	97.792	100.59	96.952	95.065	101	98.636	97.674	101.21	97.768	98.376	101.12	99.399	98.576	96.131	99.092	97.39	94.806	96.987	97.526	97.511	103.02	98.515	99.469	93.71	98.596
108.42	110.66	111.49	107.65	107.31	114.79	107.85	111.28	112.35	106.58	105.07	110.59	105.18	107.32	107.91	108.11	105.28	107.4	109.44	110.25	106.09	106.9	107.26	105.54	107.02	106.93	107.82	107.37	105.45	109.33	101.25	104.98	99.694	106.42	107.31	107.32	109.7	108.76	105.87	108.42	106.24	110.14	107.93	107.46	108.57	108.25	110	107.46	111.32	112.5
103.88	101.12	108.32	104.06	106.36	104.08	106.25	107.79	106.79	107.5	109.16	105.97	106.87	105.67	106.01	103.82	104.99	102.57	104.59	106.32	105.03	108.54	105.67	108.61	108.04	106.84	103.03	105.73	104.75	106.08	104.35	102.94	111.47	106.4	110.57	103.57	110.33	103.44	110.1	103.91	107.5	102.3	104.08	107.43	106.01	108.02	104.16	105.9	106.19	111.15
107.52	107.65	108.24	107.41	103.62	105.28	105.69	105.5	103.54	106.76	107.96	104.6	103.9	102.85	106	105.16	107.41	110.44	104.31	108.02	106.74	107.37	109.91	105.5	107.66	101.52	106.56	103.08	105.76	108.15	102.6	105.31	103.26	106.89	104.78	107.81	109.42	104.22	106.26	105.67	106.77	105.75	105.65	107.25	99.158	103.1	110.42	103.79	107.68	105.99
109.47	107.16	110.81	107.15	110.05	106.58	105.21	106.67	107.77	110.21	103.59	107.55	111.43	106.95	109.96	104.28	111.06	109.98	109.08	109.28	110	106.01	109.75	110.09	101.97	107.19	106.21	109.32	106.62	104.54	107.09	107.69	109.14	109.26	108.56	110.82	108.29	105.61	109.2	107.93	110.4	110.12	109.24	110.96	102.34	106.67	108.01	105.59	108.95	115.16
97.712	92.902	106.7	99.591	102.72	105.55	95.898	101.13	98.777	104.25	98.538	98.292	99.645	101.05	106.37	103.75	102.39	100.44	98.154	97.03	98.417	102.94	100.22	103.65	104.52	101.33	97.99	98.56	100.72	98.285	100.62	100.99	103.03	101.1	103.41	99.434	99.187	99.988	96.319	100.38	99.721	94.349	102.08	98.785	98.203	101.32	95.321	95.143	100.9	97.189
112.23	108.46	108.17	108.61	111.37	109.55	115.09	106.29	111.2	109.78	109.72	113.36	111.41	113.1	109.25	108.38	110.12	108.65	110.43	109.62	107.02	112.46	108.15	110.5	109.1	110.15	109.55	106.25	110.54	110.32	114.41	107.12	113.35	108.36	107.82	112.59	110.81	108.72	105.18	112.54	106.14	109.82	109.7	112.57	114.34	113.43	110.61	108.03	109.72	111.95
96.091	97.49	96.727	96.869	98.994	99.719	98.54	99.014	97.236	97.145	98.026	98.447	99.745	98.779	100.78	99.721	99.665	100.25	98.07	97.43	99.147	98.332	96.377	100.6	99.264	101.77	97.518	93.279	93.919	96.987	100.31	101.77	101.7	98.784	95.35	100.89	94.097	101.61	95.145	92.003	95.041	99.798	98.147	98.789	94.692	100.49	99.81	100.66	97.202	94.371
103.23	107.59	108.26	100.59	109.26	104.3	104.42	105.86	105.01	110.66	107.82	104.01	107.96	102.14	108.32	103.21	106.18	107.63	105.07	106.54	107.35	103.69	108.43	106.12	108.96	109.18	106.62	107.56	106.85	108.06	104.83	104.43	106.95	106.82	110.68	108.4	108.54	112.23	106.95	105.13	111.69	105.04	104.22	111.04	107.92	106.74	107.77	103.18	109.52	109.11
105.88	108.21	103.55	107.12	107.35	109.34	100.43	104.05	110.76	101.63	106.74	104.22	101.55	105.64	105.78	105.53	103.2	108.91	104.91	103.75	102.37	101.27	105.26	105.89	106.36	110.14	102.88	109.6	104.28	98.467	107.06	105.29	101.59	103.34	106.72	105.94	103.49	106.27	107.77	108.4	104.71	103.36	109.02	103.73	105.15	100.56	108.88	103.12	104.92	106.95
107.64	111.79	107.03	108.45	108.66	106.69	112.16	107.26	103.52	112.29	107.77	109.1	111.5	105.93	109.59	105.44	106.72	106.18	108.94	108.11	106.96	107.43	108.82	106.88	102.03	105.7	107.59	108.52	108.92	109.49	109.31	105.68	106.5	109.56	111	109.37	106.02	107.51	104.26	112.06	108.44	108.88	110.31	105.48	108.77	106.48	110.3	108.33	109.18	113.62
103.59	97.266	95.94	102.86	97.664	101.73	93.763	93.313	102.7	96.999	98.652	96.306	99.131	100.69	100.28	103.48	95.267	98.639	97.144	101.11	99.764	102.34	94.176	93.031	100.32	101.31	99.914	98.803	100.02	98.162	98.702	97.386	102.17	100.93	96.658	98.344	99.019	98.642	97.015	98.017	98.829	100.63	97.469	99.523	96.768	100.81	95.195	95.739	95.901	100.5
105.28	107.86	105.06	103.09	108.33	109.26	104.28	103.15	106.51	106.97	104.77	109.31	103.68	106.36	108.9	108.45	108.19	107.67	105.97	111.23	111.28	108.92	107.98	107.76	108.27	104.24	105.43	106	106.52	103.79	106.41	106.07	109.6	106.2	106.64	107.77	103.24	101.27	107.77	102.29	107.18	105.13	104.44	107.86	105.11	106.11	108.94	104.88	106.75	108.76
105.35	102.04	103.52	103.23	108	101.66	106.69	107.69	110.23	106.44	104.45	107.68	105.25	106.95	103.96	109.3	102.81	102.56	107.52	106.17	102.92	105.78	104.53	108.86	106.28	107.3	107.36	105.48	104.49	103.15	108.25	105.25	103.9	102.78	108.43	107.26	106.01	107.53	107.93	107.48	109.04	104.53	106.12	105.96	113.35	105.85	107.6	106.36	103.36	100.85
113.13	104.96	109.03	108.33	111.8	104.78	109.04	105.2	107.96	106.21	110.86	110.84	108.31	106.59	104.62	107.37	106.59	110.25	110.88	107.45	108.26	107.46	108.94	109.36	108.05	107.65	104.56	113.48	107.68	108.78	108.02	109.15	105.79	111.23	112.4	108.93	109.46	109.81	106.84	108.38	108.96	107.56	113.42	108.29	111.58	111.2	108.48	110.97	109.09	111.53
98.135	97.129	95.878	93.588	96.81	96.042	98.289	95.297	100.08	96.949	100.49	102.59	96.343	96.437	97.969	93.93	102.2	101.87	103.1	98.955	95.711	98.777	96.631	98.679	100.54	97.399	93.391	100.19	102.37	93.987	97.791	95.318	97.457	98.479	98.541	102.15	103.17	97.404	99.691	96.611	100.1	97.569	95.886	99.62	98.432	101.47	96.633	100.9	98.524	100.27
106.76	106.47	107.13	112.04	106.33	109.56	107.55	107.74	107.57	104.17	109.78	109.21	104.47	109.02	106.58	106.78	108.41	108.71	105.24	104.9	107.39	105.32	112.76	104.02	106.53	110.74	106.57	110.73	109.72	110.35	107.9	111.33	109.56	102.26	110.15	107.03	102.93	110.01	107.26	107.14	109.72	110.35	108.28	110.51	109.95	112.83	102.4	109.72	108.57	106.66
105.83	112.47	104.96	101.43	106.65	103.45	102.14	104.69	104.63	102.16	109.8	104.56	105.51	102.91	102.52	104.11	104.37	105.32	106.57	102.52	108.79	108.56	104.04	105.04	101.13	105.56	107.93	106.83	106.2	108.24	103.79	108.7	102.62	108.68	105.3	108.85	107.56	106.74	101.86	107.93	107.43	104.07	105.47	106.27	105.67	106.75	105.05	107.97	99.605	105.51
100.01	100.09	104.99	99.579	101.88	101.69	104.1	103.33	104.41	100.97	102.31	99.051	101.99	104.81	103.35	106.88	102.2	100.9	103.14	105.25	106.64	104.02	102.16	106.06	105	104.18	100.12	104.74	103.26	99.961	102.21	103.93	105.84	105.67	105.2	103.29	102.45	104.36	103.27	106.66	99.8	104.74	102.44	103.99	100.37	100.83	101.43	102.32	102.71	103.79
101.77	108.59	105.16	106.44	107.35	106.03	107.58	111.46	109.36	108.41	106.83	108.39	109.41	110.79	105.21	110.15	108.98	111.74	111.03	105.96	109.64	108.05	109.76	109.38	107.62	105.75	106.26	103.6	108.96	106.35	106.93	107.98	106.36	105.12	111.21	108.85	108.45	107.71	110.88	106.68	108	107.64	107.46	105.5	105.74	107.98	108.52	108.42	105.33	109.05
105.83	107.99	104.77	107.95	102.39	101.05	104.56	106.28	101.39	106.03	106.98	111.82	103.97	105.11	108.32	106.31	99.981	107.2	105.83	105.55	106.89	106.66	108.54	105.13	105.12	102.79	102.89	106.79	105.56	104.05	105.87	105.69	105.56	106.63	110.49	106.31	106.36	105.11	103.78	109.68	103.32	105.73	108.06	105.4	104.85	108.28	110.03	104.48	110.16	103.41
107.16	108.5	104.69	108.94	109.73	108.65	110.48	111.12	104.92	109.56	110.48	103.96	108.3	114.73	108.28	107.73	111.34	109.07	110.83	110.96	106.29	107.61	106.14	109.18	108.5	108.43	106.46	106.31	107.81	105.77	109.1	108.78	104.44	105.87	107.79	107.14	106.48	107.25	106.73	108.11	110.77	110.31	105.13	109.09	109.73	104.51	109.98	106.68	103.92	107.55
105.65	108.35	105.18	105.8	103.79	101.76	104.39	102.29	103.26	107.31	103.91	101.96	103.11	109.16	108.38	103.64	98.538	103.7	107.96	105.26	105.35	108.94	105.14	105.5	102.15	108.7	108.18	106.05	107.96	104.83	106.36	106.33	107.85	106.22	112.91	103.26	107.68	106.29	103.68	105.67	103.73	107.11	100.55	108.28	103.2	108.3	102.26	111.7	107.98	107.75
108.48	107.53	108.53	111.37	108.86	108.81	106.45	108.26	108.86	107.64	108.29	109.1	112.3	106.6	107.79	108.33	105.34	105.48	108.09	109.58	106.67	109.5	109.16	106.49	107.77	108.29	104.2	111.05	108.2	108.85	107.77	108.88	110.21	110.23	105.64	110.55	107.73	107.63	105.23	108.37	108.91	105.66	107.25	107.34	104.99	105.74	113.55	107.39	104.16	107.39
111.21	109.79	110.2	109.74	106.53	111.45	108.19	108.99	111.11	109.92	111.66	104.56	109.3	108.84	106.32	110.64	108.28	108.5	107.37	113.36	117.43	113.54	109.35	109.26	112.05	103.05	114.14	110.49	108.65	112.92	108.54	111.84	109.51	111.63	113.94	108.14	113.67	110.95	112.73	110.06	107.47	106.34	113.1	108.75	108.94	111.05	108.06	109.29	108.01	110.08
109.73	110.12	105.45	111.01	113	104.29	111.28	111.16	103.38	106.48	112.56	104.84	106.93	107.66	111.16	111.39	113.7	107.28	103.53	108.49	107.49	105.06	108.04	106.97	108.13	109.17	109.96	108.07	107.44	109.39	109.58	110.12	111.07	109.87	106.62	106.36	111.88	108.57	105.97	104.95	106.77	113.17	111.52	105.21	107.17	109.15	106.92	106.91	107.64	112.79
105.62	108	106.28	106.78	108.29	108.39	103.23	104.39	103.13	106.43	103.18	109.88	104.83	106.76	108.23	107.51	106.7	104.48	106.99	111.89	110.58	106.21	106.12	110.29	107.2	108.16	105.06	105.04	108.7	106.92	103.3	102.27	103.61	100.63	109.02	106.45	100.28	107.21	108.38	108.54	104.73	100.31	109.07	102.35	106.64	102.73	106.63	106.09	108.21	107.42
103.47	99.565	98.424	101.76	100.86	103.21	96.883	96.094	99.006	95.079	100.72	95.434	96.908	99.466	100.19	98.381	98.048	99.204	100.21	99.61	94.275	96.904	95.676	98.163	100.47	100.53	100.32	101.6	100.92	102.83	100.18	98.484	98.823	101.7	100.65	96.72	99.008	98.793	99.567	100.51	97.225	97.764	94.608	97.543	98.999	103.61	99.758	100.27	98.903	96.389
108.28	109.1	102.11	102.3	107.13	100.74	104.89	104.26	107.06	103.48	106.1	107.51	104.45	104.97	107.37	103.4	103.84	104.98	107.53	102.73	106.71	109.14	102.64	104.15	106.24	104.58	104.76	107.09	105.8	106.75	107.01	103.26	107.8	109.51	106.56	105.57	102.9	106.43	105.19	107.22	105.33	102.23	102.98	107.51	104.52	105.4	110.6	101.8	104.47	110.58
105.79	107.26	104.65	107.24	107.58	103.56	104.71	106.73	106.78	105.12	107.96	104.24	103.21	104.66	110.26	107.2	104.54	104.53	110.09	101.21	106.85	102.04	100.61	106.44	108.73	112.41	104.18	106.37	105.89	105.25	102.63	103.81	103.87	104.51	103.63	108.85	110.3	110.75	108.76	107.57	106.74	107.86	107.12	108.27	107.05	102.54	110	106.84	109.24	106.62
98.007	93.47	96.288	99.343	99.442	96.022	98.554	97.259	95.181	100.61	102.46	98.933	96.797	97.97	96.216	99.22	97.732	96.826	98.552	97.345	97.947	97.391	96.744	97.609	95.311	97.611	98.653	101.36	96.612	98.52	97.446	96.866	97.427	99.31	100.21	96.67	95.221	96.467	92.622	97.795	101.37	102.34	98.769	98.561	94.834	100.54	100.47	98.98	99.991	96.816
113.26	105.96	110.03	108.38	109.02	105.59	109	106.44	108.11	107.74	113.41	108.91	110.9	105.16	106.55	107.75	111.93	106.6	104.5	110.24	111.64	102.97	105.51	105.59	110.63	111.56	110.84	113.9	109.95	109.65	108.73	107.25	106.97	111.55	108.97	103.67	109.2	108.49	109.09	107.69	107.9	103.92	108.32	109.79	108.25	110.94	109.73	110.52	111.39	110.58
102.43	101	104.53	100.15	98.552	98.164	100.64	103.03	103.4	98.412	99.267	101.27	99.501	101.36	99.643	100.18	102.31	97.991	103.01	96.675	100.07	98.858	107.78	100.29	102.85	101.49	99.763	99.64	102.71	101.55	101.78	99.918	101.31	101.01	102.59	99.855	100.28	100.27	103.37	96.615	101.47	101.31	99.279	101.13	101.55	101.11	101.23	101.83	99.783	97.149
107.92	113.39	109.93	108.54	105.47	112.45	110.22	105.2	105.49	110.69	106.76	108.37	105.11	109.87	104.41	107.09	108.73	106.74	107.48	110.81	108.66	109.75	108.32	106.15	104.19	109.79	104.35	107.03	107.32	109.37	103.4	105.26	105.62	108.67	106.47	106.39	108.27	108.37	103.15	107.88	111.62	107.73	108.11	107.29	107.67	108.49	104.77	104.53	107.69	106.38
103.92	107.42	106.93	108.04	103.85	103.98	100.72	106	105.24	101.33	104.09	105.97	106.95	104.72	105.61	107.33	106.2	101.86	107.65	112.43	113.62	107.51	102.77	105.94	103.22	108.7	104.16	103.65	103.58	107.94	105.65	107.06	103.46	109.87	103.06	104.6	106.3	105.27	107.37	108.8	106.07	106.15	106.24	100.38	104.15	105.41	106.98	107.79	103.71	105.5
108.4	108.97	104.58	106.85	106.48	109.78	105.16	109.32	110.33	108.34	107.68	100.67	100.99	103.69	106.53	103.92	107.78	106.91	108.33	109.5	108.96	102.79	106.18	105.47	103.3	102.57	102.25	108.73	107.4	108.54	104.9	105.03	105.45	107.65	112.81	106.32	106.41	102.06	111.22	106.66	107.07	100.58	105.05	104.23	102.95	111.34	103.09	102.22	108.9	106.44
109.5	108.75	108.58	106.87	105.56	103.63	106.4	108.02	109.63	111.64	104.01	112.25	107.08	110.21	105.78	109.2	106.51	105.01	106.1	106.74	103.1	106.59	107.78	108.33	108.42	112.62	108.33	103.72	107.38	104.16	106.68	110.98	107.33	108.19	111.4	104.98	109.48	110.65	112.05	112.53	108.99	107.1	109.34	107.89	105.19	108.19	104.47	108.03	101.04	110.83
104.14	96.071	100.89	99.006	96.358	103.92	100.94	99.696	100.07	101.52	104.33	98.554	101.61	102.07	99.338	104.85	96.724	99.426	100.85	99.766	100.7	98.61	101.98	103.67	97.991	98.713	99.185	101.97	101.89	96.7	95.424	103.43	102.66	102.1	96.898	100.43	101.96	95.808	99.321	101.62	101.52	95.241	101.08	101.25	99.308	99.382	103.68	104.29	100.64	101.43
107.07	108.79	111.91	109.84	109.96	107.84	109.21	111.44	106.91	107.35	107.1	105.25	106.79	107.64	106.6	110.82	110	108.46	105.6	109.12	109	103.53	111.34	109.75	109.89	109.22	105.91	106.61	105.07	107.91	107.88	104.83	105.09	106.1	108.24	104.36	112.06	106.11	110.45	106.77	108.79	110.65	109.58	109.54	106.85	109.59	105.01	106.96	109.38	106.21
107.37	112.47	105.83	106.67	106.68	106.94	103.47	110.47	107.91	107.07	109.93	107.74	108.31	106.28	107.99	104.5	108.56	111.44	112.53	107.12	104	112.18	108.19	106.61	110.08	110.26	105.75	105.07	109.3	106.96	106.92	107.85	104.78	111.57	103.56	105.44	107.3	105.13	108.68	106.88	109.43	107.53	108.47	105.77	110.79	105.25	109.97	107.34	107.65	104.32
105.76	108.82	110.15	108.1	110.33	100.57	110.62	111.92	110.45	107.5	111.43	101.4	109.98	106.02	104.42	108.73	109.63	112.01	110.46	107.6	106.92	111.88	108.18	106.55	102.22	106.36	111.79	105.98	107	108.66	103.69	107.16	108	103.89	106.71	103.34	103.56	109.4	109.34	105	108.71	107.09	106.47	104.55	106.03	105.38	104.13	108.07	103.05	108.69
105.41	101.73	107.75	110.23	107.29	105.37	108.08	106.48	105.49	105.23	103.33	105.62	104.41	105.11	103.09	105.46	105.53	106	103.21	106.51	106.45	107.41	108.11	105.54	109.11	105.3	101.88	109.29	104.53	106.15	108.9	102.22	107.54	103.69	103.8	104.77	106.92	107.72	106.36	104.61	105.13	108.68	107.14	103.68	105.32	103.71	99.94	104.82	105.97	107.67
103.94	105.83	102.5	103.26	103.67	101.59	105.21	101.88	104.57	103.12	102.25	101.6	105.14	107.4	102.59	105.89	102.2	100.83	102.41	104.23	106.67	100.67	101.41	102	104.09	102.76	102.15	105.93	107.54	99.252	99.556	104.59	99.561	106.5	100.5	103.78	102.45	104.47	106.24	102.32	105.1	103.88	102.67	102.18	105.27	102.91	104.33	104.2	101.36	100.81
103.44	109.26	110.61	104.29	105.93	103.68	103.05	107.85	106.14	106.64	108.95	104.48	106.45	104.34	109.05	105.04	106.7	105	103.51	105.27	102.95	107.25	107.05	105.72	105.76	102.37	108.24	111.67	105.23	105.93	105.5	106.3	107.23	104.34	105.06	102.92	105.53	107.95	106.88	95.578	104.78	105.81	106.35	103.12	103.39	102.78	107.48	104.8	109.99	103.57
103.06	108.15	106.92	104.34	104.55	104.98	107.59	107.63	106.57	107.77	105.68	104.71	107.44	106.54	107.7	109.01	108.69	108.73	107.99	107.56	110.29	102.36	111.43	111.86	108.49	107.13	106.56	107.76	107.72	110.92	108.72	109.52	105.99	106.12	104.76	107.99	109.54	108.25	106.87	106.34	106.43	105.55	107.58	107.52	103.76	104.66	106.96	109.49	107.7	107.68
114.42	105.86	111.44	109.96	108.24	109.2	104.89	108.13	107.78	111.6	111.34	110.08	115.13	107.36	109.23	105.3	107.83	111.04	109.56	107.31	111.84	107.5	107.53	106.25	108.61	110.51	104.58	107.66	102.83	110.35	110.42	108.61	104.23	111.39	108.74	108.79	104.92	112.08	107.32	107.93	112.14	109.83	106.85	109.56	110.69	105.56	110.55	108.25	110.48	107.46
105.67	108.54	108.05	106.48	108.78	105.73	109.47	104.64	105.98	107.7	106.31	108.19	109.51	106.85	106.74	106.18	105.1	107.23	106.4	110.57	108.07	109.11	107.27	108.88	102.27	105.94	107.43	107.18	108.29	108.55	109.83	111.4	111.99	107.48	107.57	108.85	105.32	111.89	101.94	104.35	103.99	108.7	110.76	109.6	109.81	107.03	105.87	106.74	105.19	112.1
114.67	110.03	108.62	112.46	107.91	107.32	112.82	110.69	107.22	111.09	108.55	110.79	107.53	114.49	113.06	108.38	111.75	112.45	112.11	111.97	109.39	109.55	112.59	112.58	114.85	110	110.93	108.53	108.86	109.29	115.79	113.71	111.03	109.63	112.61	111.82	109.88	109.96	106.95	113.51	111.11	110.19	108.19	107.31	113.6	106.99	107.12	109.52	109.99	107.12
106.61	102.7	107.44	103.68	107.5	108.02	102.17	103.83	107.08	106.78	104.84	104.72	106.63	106.26	105.12	103.51	106.04	103.74	105.66	104.41	104.65	101.07	105.7	104.84	107.98	102.71	105.01	103.77	106.75	112.59	106.99	106.3	106.25	102.96	104.46	104.9	111.7	105.78	102.22	101.74	106.18	106.01	103.78	101.55	108.5	104.38	104.6	106.49	107.67	108.19
99.319	98.871	97.243	98.157	96.636	100.04	103.48	98.929	99.34	97.921	97.537	100.76	101.45	97.764	98.908	96.804	99.295	102.46	97.086	98.867	99.704	98.917	102.11	95.02	98.58	97.589	102.33	99.091	99.138	99.784	96.902	98.991	95.186	98.195	100.37	101.52	99.765	101.57	102.64	94.085	100.16	96.618	100.99	96.776	95.933	103.32	93.687	99.606	98.858	98.96
107.52	107.24	108.08	109.1	108.37	105.08	108.85	105.65	101.38	108.8	107.26	104.96	105.28	107.43	107.6	106.04	108.33	105.86	107.31	102.78	105.04	104.72	106.27	104.45	107.7	107.08	108.83	105.12	106.16	107.46	108.15	110.36	108.88	111.03	105.04	105.35	105.76	109.06	104.23	105.82	106.19	107.34	106.21	106.22	107.56	108.22	106.21	104.07	104.39	107.43
105.96	101.55	107.77	107.98	108.53	107.1	111.2	104.28	108.22	110.33	109.03	109.24	107.31	106.98	104.47	108.98	108.94	109.98	106.62	111.24	106.9	108.43	105.29	104.73	105.72	109.06	106.85	107.88	110.57	103.9	107.87	105.77	105.07	108.66	104.52	106.18	107.39	108.47	104	105.77	108.54	109.53	108.19	111.29	108.13	109.17	107.59	111.45	107.77	108.6
99.998	101.62	101	100.19	104.86	94.405	101.22	104.83	100.62	101.42	100.77	97.811	99.965	98.98	104.98	100.59	103.35	103.65	97.536	95.538	102.29	98.332	101.36	98.834	105.96	100.29	100.15	100.76	100.81	97.928	97.804	102.05	96.81	105.32	99.588	101.65	99.366	99.914	99.049	100.88	98.973	101.88	104.11	99.907	102.7	101.38	99.09	104.64	100.74	100.09
108.54	108.46	109.45	106.28	105.95	108.89	105.71	107.67	107.25	105.13	107.84	110.03	109.01	108	106.17	109.54	108.18	107.8	109.18	101.86	103.1	106.42	107.83	111.89	105.93	105.39	107.53	105.99	108.01	107.94	106.3	108.48	110.79	108.09	106.71	103.92	107.96	101.94	106.98	109.93	111.9	109.08	108.48	110.1	110.16	107.24	109.7	107.79	107.11	108.29
103.58	104.64	105.64	104.55	101.56	102.25	100.36	105.51	102.54	102.05	102.3	104.93	103.57	101.36	101.47	102.61	102.14	102.84	108.44	106	106	106.95	102.77	100.11	102.91	102.63	102.59	104.57	105.82	104.16	104.19	101.04	101.17	101.44	103.72	103.5	103.19	104.58	104.19	99.842	97.154	101.3	103.12	101.36	103.92	103.8	99.049	102.66	104.48	102.37
104.05	102.97	106.56	109.19	103.6	110.96	109.03	106.18	105.06	107.83	105.21	110.82	105.92	108.94	104.64	102.45	108.46	106.31	105.71	104.5	105.2	105.48	106.34	108.74	103.48	107.8	104.71	106.1	104.85	108.58	104.56	108.11	107.63	102.38	109.71	102.68	104.53	110.67	104.76	106.68	104.31	104.5	108.61	101.77	107.56	104.04	105.26	105.81	106.82	109.58
106.62	106.49	105.41	106.66	103.28	107.52	104.56	106.29	109.11	106.79	105.49	103.2	105.84	103.65	106.97	103.44	103.66	105.59	107.3	102.62	100.74	102.06	109.42	104.5	105.65	104.54	108.36	108.08	109.53	111.42	105.78	102.01	107.69	105.22	105.19	106.31	104.39	108.21	101.21	103.02	112.56	105	107.64	108.75	102.41	105.45	110.12	102.98	103.54	107.37
108.44	109.96	109.97	108.83	106.83	109.54	104.76	109.78	111.47	112.21	111.75	106.25	104.76	105.38	107.99	106.54	110.76	109.27	105.98	106.84	110.57	108.6	109.48	107.35	105.42	104.69	105.62	109.01	107.7	104.35	109.98	109.94	110.15	107.79	105.58	110.64	110.57	112.51	104.86	107.47	107.87	108.98	108.71	106.54	108.67	111.4	108.17	111.27	104.95	108.02
109.63	111.3	111.9	109.37	111.88	112.41	111.67	109.85	115.27	113.58	110.16	108.67	106.4	112.33	110.5	107.2	108.86	109.28	110.71	106.59	110.05	108.87	108.93	111.76	111.12	105.55	108.08	111.15	109.23	113.36	111.43	109.31	109.96	107.72	111.54	106.18	114.96	113.03	108.11	109.81	110.3	110.58	110.87	107.67	108.97	111.49	114.12	109.44	111.04	106.7
108.64	102.85	107.26	107.75	106.71	107.88	108.95	105.31	107.47	102.79	107.6	105.83	108.5	106.35	109.53	107.54	106.74	103.91	108.24	104.94	102.36	109.72	105.09	108.08	108.63	111.22	107.31	108.06	104.59	104.16	110.74	108.71	105.41	110.52	105.28	108.02	106.73	103.88	107.84	107.68	105.67	108.03	105.79	112.08	110.79	104.24	111.23	106.94	105.67	110.52
97.751	99.293	102.43	101.73	95.328	98.878	95.993	100.19	101.45	95.117	100.12	96.257	97.342	94.549	97.497	102.54	99.676	97.118	99.55	96.85	94.77	99.221	97.043	98.269	96.384	97.535	94.837	100.71	99.222	96.696	98.068	97.535	95.074	95.926	98.139	95.615	95.155	96.102	98.976	98.173	95.137	94.205	100.23	101.51	94.496	99.531	96.601	99.702	99.823	98.598
111.03	107.81	110.33	106.55	111.38	109.71	110.11	107.68	112.17	108.93	107.72	108.98	106.29	114.59	113.67	107.99	112.05	110.53	111.63	108.2	113.97	110.54	109.99	115.11	109.95	111.94	113.43	109.33	113.46	105.8	115.4	111.98	110.58	108.43	108.15	106.4	109.97	115.48	111.68	113.44	113.11	109.08	109.62	110.99	112.98	106.17	115.13	107.85	106.85	111.61
110.19	108.68	106.93	111.96	105.99	106.04	107.04	104.78	112.43	104.76	106.5	111.78	107.09	106.8	109.6	108.69	109.37	110.02	105.79	114.44	107.36	108.71	107.25	105.8	110.4	111.38	102.51	108.41	105.65	108.28	107.15	110.71	109.24	111.4	109.94	108.63	106.89	109.01	107.59	108.06	110.27	106.25	107.25	109.08	106.19	105.36	107.07	108.99	106.76	105.81
108.34	110.16	108.07	103.32	105.56	110.59	104.36	106.32	110.4	108.95	105.81	107.31	108.77	111.41	104.81	103.31	105.83	108.51	106.33	108.86	105.99	105.14	101.37	102.17	105.36	109.37	106.21	107.75	108.23	107.41	105.17	107.11	105.29	107.53	101.52	102.86	110.15	102.43	109.8	103.14	102.26	106.88	107.11	106.47	106.58	106.01	104.68	108.88	109.04	105.68
108.49	108.32	103.94	107.52	110.41	109.78	106.5	103.19	106.55	109.8	111.25	105.68	110.88	109.5	104.04	107.3	112.15	109.65	105.69	109.4	108.35	109.59	107.56	106.97	105.52	111.44	105.82	104.53	110.17	108.71	110.64	105.97	108.25	104.23	110.74	107.23	110.8	109.78	110.6	105.14	107.88	106.9	110.74	108.82	107.15	105.16	113.15	110.49	109.73	109.81
106.95	106.12	106.51	114.81	108.42	104.88	108.65	107.75	109.36	107.21	106.39	106.49	107.71	111.68	110.81	110.43	106.3	108.37	107.95	108.03	106.4	108.7	107.62	106.8	104.71	108.2	108.38	109.2	107.05	105.24	112.62	109.16	108.14	105.97	112.13	110.11	110.77	108.62	104.62	103.16	108.49	108	108.17	107.36	113.96	110.41	111.3	112.85	106.35	110.5
97.745	94.534	98.708	101.61	101.56	98.218	98.945	96.973	97.742	91.836	100.33	96.403	98.083	98.527	101.5	98.615	99.427	99.013	97.627	102.45	98.336	96.344	98.409	97.87	98.656	96.046	97.973	98.669	95.108	97.263	95.854	96.643	103.39	95.84	96.544	99.444	97.127	96.606	99.625	95.211	98.949	99.496	93.906	100.6	97.626	95.803	98.975	97.103	93.037	99.992
108.2	106.2	108.18	106.17	108.66	105.52	108.87	111.11	111.56	108.68	107.91	106.7	109.97	106.28	105.32	106.2	104.55	106.17	110.68	109.15	107.67	110.16	105.65	106.32	102.06	107.7	105.38	108.63	108.78	105.04	106.4	110.7	109.43	105.31	107.81	106.45	108.11	110.35	107.11	111.35	107.55	103.79	109.14	106.33	107.79	110.26	110.08	108.64	107.47	109.46
107.25	104.66	108.01	105.78	105.07	103.79	102.25	106.84	105.92	105.42	104.97	110.76	108.67	108.08	109.28	106.43	108.1	107.25	107.19	106.99	104.39	111.67	109.45	108.57	106.34	105.43	107.84	107.93	106.69	110.99	105.26	107.17	105.66	111.42	106.13	111.87	107.16	108.12	106.11	107.22	110.32	110.05	102.25	106.68	109.72	108.94	106.81	111.34	110.2	105.85
109.89	107.71	104.69	103.09	110.25	103.98	104.68	108.03	101.74	109	106.72	104.42	106.21	105.14	106.04	107.79	105.09	107.16	109.89	104.42	105.55	102.2	102.92	103.38	103.56	105.98	108.07	104.5	104.5	104.83	104.06	107.25	105.01	105.92	100.81	104.81	105.75	102.78	106.34	107.34	109.65	108.25	108.16	105.29	107.6	109.75	104.86	106.25	106.25	102.18
107.42	109.43	100.25	107.82	110.69	104.91	101.29	101.88	105.41	103.06	106.88	105.05	109.11	111.19	104.61	104.94	100.88	103.55	104.63	101.66	105.8	104.95	105.1	103.98	108.74	105.28	102.62	106.41	105.87	107.98	104.85	104.83	108.04	105.42	104.98	109.47	106.32	99.055	107.26	110	99.677	108.44	112	105.22	105.71	106.18	108.44	105.7	104.78	106.39
96.293	98.969	98.033	99.13	94.692	99.823	94.96	96.732	100.14	96.633	97.519	102.12	99.696	100.59	100.99	100.4	101.69	91.714	96.248	99.664	99.659	97.242	96.767	100.08	98.564	99.153	101.14	98.914	96.839	97.708	97.398	100.44	95.28	95.554	98.989	91.785	101.47	101.14	98.059	97.789	98.74	100.32	99.93	95.569	94.985	104.25	96.015	102.22	98.704	96.33
101.22	108.18	105.64	110.77	105.27	106.18	112.98	108.13	105.77	107.12	108.39	103.08	105.15	104.53	106.47	109.25	105.23	103.56	106.77	109.52	104.88	103.51	101.23	105.37	103.85	109.62	107.17	108.49	104.06	101.81	110.51	110.71	110.96	104.57	109.59	106.09	109.34	110.17	108.01	102.2	101.57	106.31	108.44	104.51	106.37	102.42	106.33	104.36	105.62	103.09
109.45	104.4	102.26	108.56	106.62	106.36	105.87	110.03	102.78	109.61	105.59	100.59	111.46	107.77	105.01	110.27	110.91	108.93	106.34	103.68	107.61	107.05	103.57	102.71	101.23	103.61	104.25	106.69	105.72	106.49	103.58	106.7	106.9	107.22	107.06	107.77	104.91	104.88	103.89	105.61	108.66	103.48	103.43	107.73	102.22	107.01	105.7	102.26	101.19	104.1
115.14	106.4	112.88	109.44	109.17	110.82	106.65	107.59	109.4	111.52	107.29	105.58	104.53	111.12	105.37	111.29	108.89	107.59	111.35	114.98	112.96	111.32	111.67	108.32	108.87	110.1	109.62	113.49	110.03	110.38	110.06	108.55	108.68	111.63	111.64	110.13	108.4	111.48	110.79	110.71	114.23	108.96	110.04	106.43	110.66	108.28	113.52	111.16	106.37	107.85
104.75	107.86	101.83	107.17	111.03	108.95	103.59	103.79	105.27	103.25	102.55	105.33	107.38	104.8	106.67	106.14	102.42	107.53	107.91	108.47	106.85	105.36	105.03	105.47	107.84	106.78	108.82	103.15	103.13	103.42	106.77	106.65	104.44	106.67	108.12	111.6	107.6	99.851	102.64	104.45	102.86	107.92	104.29	106.01	105.02	103.34	106.15	104.62	105.96	105.03
108.89	107.6	105.67	105.49	107.83	109.91	107	105.84	107.85	105.82	106.8	105.64	100.88	106.38	109.63	105.01	103.03	104.44	107.18	102.21	105.48	100.51	107.65	107.13	105.2	107.12	109.24	101.08	107.64	104.69	102.72	106.24	107.47	100.22	107.96	105.49	102.66	107.3	105.57	102.2	101.58	106.29	107.74	105.93	105.19	108.99	104.25	102.12	105.26	103.45
106.31	112.44	107.59	112.87	111.76	108.44	113.31	107.71	108.27	109.7	109.69	106.34	108.78	107.03	111.06	109.95	112.13	104.96	109.28	109.08	110.25	107.23	109.8	111.34	110.1	108.72	106.88	110.73	110.68	106.86	107.32	111.2	109.95	108.7	106.95	109.28	104.98	106.71	112.04	106.12	110.83	106.21	107.62	101.71	111.56	108.15	108.14	111.19	111.47	106.4
107.23	109.4	108.27	106	110.45	106.68	111.42	105.97	106.48	105.61	110.55	109.01	107	107.69	107.32	106.27	106.55	106.09	102.62	110.28	104.8	101.99	105.85	107.38	109.06	104.14	106.05	103.82	105.68	104.19	101.67	103.03	106.31	105.49	105.3	108.38	107.92	108.49	107.02	110.7	106.83	107.49	102.6	103.29	109.2	110.53	103.53	104.27	106.48	104.67
106.39	102.58	107.09	108.03	107.55	106.56	106.62	108.09	105.72	109.19	108.06	109.08	106.89	108.71	113.47	108.79	103.69	105.55	106.8	107.92	113.08	105.5	107.52	111.5	111.61	108.92	102.26	109.15	105.4	107.69	105.03	106.19	108.64	113.29	107.58	104.75	108.25	109.48	106.27	107.64	107.17	109.18	109.27	108.99	111.63	107.24	104.17	102.48	110	107.3
96.254	98.941	99.052	97.685	94.496	97.969	99.703	100.37	97.995	100.15	95.516	102.91	93.935	96.864	92.599	98.502	99.233	99.379	97.959	97.813	93.545	96.307	99.751	99.371	96.867	96.756	98.908	99.324	98.669	98.397	101.36	96.503	99.672	97.465	96.473	99.299	98.817	93.677	99.297	100.15	98.056	98.705	93.866	104.3	100.42	98.048	102.35	96.236	100.87	101.33
109.05	106.02	107.57	104.76	108.07	107.79	109.1	108.33	109.57	107.31	101.64	112.48	112.46	106.35	106.35	111.79	109.13	107.46	107.14	107.4	102.66	108.84	108.56	108.47	109.35	106.57	104.9	102.31	104.67	110.83	107.93	107.24	107.91	108.96	111.35	101.77	106.11	108.57	108.4	111.98	105.03	109.32	108.47	109.14	106.78	109.01	107.96	105	107.68	106.87
109.25	109.68	110.04	106.71	108.05	112.61	107.01	109.13	111.43	110.84	106.12	105.88	108.16	108.85	109.49	109.95	106.96	104.97	110.29	107.03	111.98	107.68	106.67	108.76	104.96	108.48	107.31	108.02	108.95	107.09	108.04	113.49	107.87	105.42	106.66	109.32	102.8	107.88	107.53	108.1	110.1	108.34	109.1	107.53	108.85	110.3	105.09	108.84	107.14	106.51
103.72	108.4	107.25	111.94	111.65	111.03	105.79	103.6	108.06	108.28	107.73	110.69	109.48	106.49	105.3	107.96	107.72	109.21	108.16	105.08	105.37	106.97	108.76	106.99	110.08	111.7	106.18	109.11	105.15	108.57	113.36	111	107.08	104.15	100.92	110.29	112.04	107.66	106.33	105.42	104.76	111.48	106.3	110.56	112.07	110.58	109.64	109.66	110.56	113.04
105.14	105.73	102.63	105.93	106.15	99.614	103.87	107.92	111.33	104.62	108.36	107.07	107.89	105.24	107.52	104.8	102.01	107.13	104.1	108.1	106.28	105	99.932	105.92	102.33	110.05	101.4	107.51	105.27	109.17	105.4	108.67	106.1	106.93	102.25	109.18	105.54	103.37	103.42	102.33	103.65	105.27	108.85	107.61	110.68	111.39	106.56	106.87	106.32	105.4
103.86	106.91	109.64	109.27	103.99	108.44	106.14	106.63	101.23	101.21	106.5	105.94	102.39	101.87	106.46	108.62	107.49	108.71	102.88	107.69	107.25	105.13	106.87	108.48	110.3	104.03	105.72	104.72	102.66	107.95	107.92	105.01	103.78	104.51	103.79	104.27	103.79	104.27	105.34	108.14	105.52	108.69	106.59	108.88	105.6	101.56	107.55	106.08	104.64	107.54
99.134	99.687	97.584	96.352	95.831	100.63	99.793	98.942	95.459	100.07	93.671	99.016	94.497	99.769	101.43	101.59	102.94	100.21	98.566	92.114	101	96.181	96.055	98.497	97.473	96.557	94.408	100.64	93.017	98.228	98.682	104.41	98.903	100.79	97.758	96.281	96.249	97.595	93.069	97.924	97.294	98.846	94.188	97.383	99.686	99.569	94.038	96.079	99.957	97.57
107.34	104.62	104.74	107.11	106.53	107.78	104.81	105.85	105.61	104.85	107.6	109.3	106.71	104.64	107.47	105.31	106.69	101.93	108.6	106.34	105.85	107.58	105.79	102.96	104.24	102.82	105.62	104.67	99.789	105.16	107.41	107.75	106.42	104.98	99.463	110.06	104.79	107.56	107.5	105.58	106.45	105.2	106.88	107.31	106.53	105.27	104.58	110.91	105.8	109.83
104.78	108.8	107.28	104.01	107.96	106.03	107.16	104.25	107.61	105.2	101.49	113.61	107.58	104.95	105.9	102.44	110.69	109.18	105.38	110.72	104.26	106.04	111.58	109.42	107.5	104.59	105.44	108.81	107.57	108.52	107.15	106.27	107.13	105.81	102.45	103.94	101.86	107.71	105.26	109.26	106.58	107.98	106.38	105.53	109.43	106.69	108.04	109.29	107.77	107.27
104.75	110.02	108.15	104.94	109.36	106.07	102.18	107.83	104.88	103.09	112.03	108.74	109.82	106.68	107.46	107.48	107.5	109.93	108.81	108.86	110.55	107.44	109.88	108.07	109.49	106.07	106.85	111.81	110.29	106.26	110.88	109.46	107.88	109.4	109.82	108.07	106.89	101.85	107.46	106.76	104.21	105.25	109.72	103.9	107.43	108.79	105.15	105.4	106.04	103.6
98.843	98.863	98.515	99.078	97.741	102.03	104.78	94.133	98.607	98.834	96.24	102.18	101.91	94.608	99.911	101.69	93.366	95.874	93.658	99.264	96.669	93.336	99.477	95.733	94.171	96.889	95.491	97.157	96.192	98.433	99.381	99.484	101.55	98.491	97.833	97.183	95.94	96.397	97.814	94.014	99.223	95.968	94.65	100.02	93.529	100.03	94.555	97.366	97.377	97.548
94.844	99.148	93.772	98.782	101.41	97.966	93.043	97.001	97.141	100.11	94.743	100.86	94.227	102.67	99.06	96.887	94.597	94.133	100.42	96.177	99.665	99.456	95.998	96.269	96.952	95.664	95.677	94.718	95.723	99.299	99.245	92.121	92.138	100.16	95.609	97.942	98.409	97.644	100.76	89.245	99.702	103.67	99.233	96.885	96.287	99.564	96.314	94.714	98.832	100.25
104.73	105.22	107.43	107.6	108.84	107.98	102.85	109.81	109.03	105.77	106	105.95	105.36	103.71	106.67	104.25	104.52	104.35	103.88	104.26	104.02	101.18	100.63	102.62	103.21	102.41	107.35	110.67	106.07	104.96	107.29	107	102.73	97.73	101.81	104.76	100.29	106.74	106.1	101.27	108.8	106.58	105.29	105.68	105.11	108.14	103.56	105.96	108.55	105.6
105.66	109.36	107.95	107.6	107.74	103.68	106.81	108.58	110.42	110.42	104.87	109.25	106.66	106.13	101.84	110.35	104.36	108.01	105.11	106.76	107.62	104.99	108.44	107.98	108.32	103.58	107.67	99.673	104.7	103.97	103.29	105.01	106.82	106.42	107.86	106.5	108.52	104.89	106.01	109.45	103.43	108.99	105.61	107.88	108.27	110.01	105.25	107.48	110.09	106.88
109.35	106.19	104.12	113.79	109.21	107.22	107.06	105.85	108.84	107.17	108.98	108.38	110.24	110.36	108.33	110.32	106.47	106.23	108.28	110.67	109.12	109.51	109.76	108.48	104.98	115.5	104.28	105.67	108.89	107.72	104.89	107.78	109.46	107.47	109.01	112.09	101.77	107.71	111.93	110.06	105.99	110.36	108.06	107.84	105.2	108.11	109.37	110.91	108.77	109.24
111	107.6	105.34	103.8	104.45	106.61	107.13	108.41	107.12	104.34	104.82	103.38	107.29	109.75	105.94	108.27	107.72	109.04	105.37	103.39	104.28	110.52	109.04	104.6	105.06	101.7	104.06	103.88	101.45	101.89	108.22	104.41	110.19	106.81	102.25	104.46	103.22	110.25	105.64	104.94	105.3	107.09	101.77	105.39	108.13	103.63	106.81	106.82	106.64	105.52
108.85	110.72	103.9	110.92	110.41	105.5	109.12	105.82	110.58	104.81	107.8	110.58	104.78	110.66	103.44	103.48	112.41	108.61	106.16	108.66	110.07	110.36	105.55	109.75	108.21	110.4	110.14	108.12	108.9	107.03	109.67	109.5	110.5	109.92	110.67	107.48	105.74	114.7	106.31	107.33	103.04	110.99	109.99	112.25	107.13	106.14	102.13	104.87	110	107.32
105.84	103.35	106.24	105.96	105.08	106.79	105.03	106.69	104.8	104.33	106.96	107.73	105.78	106.05	105.87	103.29	111.99	106.02	105.83	104.79	101.65	107.31	102.97	108.28	105.57	107.18	106.47	106.93	101.43	104.79	104.78	110.52	104.52	105.96	108.37	107.61	105.42	105.72	102.26	107.02	106.29	107.26	105.92	101.37	102.37	107.74	102.73	107.79	103.33	106.89
109.3	104.7	107.58	108.83	105.89	103.7	106.36	105.79	105.94	104.14	103.51	108.82	105.85	110.56	105.49	111.49	105.71	104.66	106.31	105.66	99.809	106.89	103.9	107.56	100.38	106.76	102.87	108.79	106.45	105.17	105.09	107.6	106.36	104.82	106.73	107.4	104.9	113.54	106.96	105.48	103.76	112.37	101.91	103.25	102.6	106.62	107.72	103.9	106.71	106.59
100.41	95.992	99.23	99.749	98.205	102.39	99.386	96.363	95.812	98.697	95.012	100.35	97.415	97.4	95.591	100.77	100.89	95.159	99.051	100.27	98.901	99.814	95.086	97.362	101.08	100.18	96.729	100.23	103.04	98.438	97.925	98.305	102.52	101.34	97.512	99.689	94.971	101.98	95.622	101.63	97.809	97.469	98.747	101.4	98.776	97.362	105.22	96.443	101.3	101.87
101.27	98.264	100.81	106.16	98.517	101.14	101.09	101.6	96.42	103.31	99.44	97.501	100.89	101.88	102.15	103.17	100.32	100.6	100.2	102.87	104.15	104.14	102.58	98.708	103.95	103.48	101.51	97.469	100.32	102.37	99.478	98.019	98.065	102.19	99.544	103.37	100.69	102.12	103.11	104.97	98.546	100.72	103.56	97.537	98.405	95.287	103.08	102.64	98.933	103.65
106.5	108.55	103.4	103.13	103.52	107.12	105.16	103.22	107.77	105.21	103.33	110.18	108.31	107.77	107.75	110.53	108.43	105.25	105.96	103.04	105.42	108.3	106.06	106.7	107.19	109	102.93	103.06	106.42	109.18	106.27	104.43	105.47	105.83	108.49	107.8	106.02	106.67	102.11	106.36	107.94	99.721	105.38	105.86	106.33	102.92	105.86	104.27	106.81	104.96
104.83	110.84	101.17	105.13	109.01	104.16	105.45	103.45	103.57	104.25	107.88	111.56	102.9	105.09	105.45	104.41	104.91	103.84	102.22	105.11	105.39	104.75	107.21	105.17	105.14	104.73	106.64	99.743	106.55	104.78	104.89	108.39	105.55	105.61	107.2	110.31	107.16	103.66	104.6	106.8	103.05	104.14	104.92	106.83	105.21	106.92	104.27	99.242	106.28	103.02
102.08	106.15	106.43	106.55	105.41	101.92	102.95	109.19	102.63	101.29	102.88	106.77	109.06	104.24	105.9	105.88	104.36	109.23	105.73	104.53	101.53	102.21	103.29	101.57	108.99	111.74	105.14	107.2	108.94	107.97	104	99.52	106.25	103.05	105.2	107.27	103.12	105.15	104.69	102.56	103.06	103.64	107.65	109.84	105.81	105.12	105.53	105.95	103.74	106.46
98.895	96.926	102.02	101.72	100.54	102.13	94.782	100.53	101.83	96.515	97.836	101.72	101.6	104.09	103.26	99.959	103.47	100.86	98.47	101.34	98.011	101.02	99.754	92.593	103.75	100.79	96.922	100.45	96.856	100.01	98.702	98.708	94.779	102.71	95.573	99.638	100.71	98.53	102.59	99.004	98.228	102.04	104.3	101.78	103.08	97.465	99.852	104.54	102.8	98.168
107.36	109.45	103.68	107.18	108.62	106.7	105.69	109.21	102.24	111.91	104.98	104.51	101.08	102.4	108.64	108.91	102.72	108.25	107.42	111.25	105.5	109.27	102.85	104.44	107.6	107.99	106.01	107.67	105.21	104.03	101.78	108.13	105.09	105.11	109.22	103.9	106.66	105.35	102.85	105.44	102.64	104.81	107.89	106.8	108	102.55	106.72	103.85	103.89	107.82
108.37	111.61	106.75	110.38	105.01	102.78	109.63	105.01	106.46	110.61	106.75	110.79	108.28	105.83	109.68	107.17	113.52	107.85	106.33	103.47	103.43	107.59	110.68	108.01	108.91	109.27	103.02	110.28	107.7	108.01	102.39	105.24	103.19	109.66	105.04	109.86	111.42	105.59	105.29	108.34	106.29	107.81	110.42	109.18	108.33	107.46	107.51	104.64	107.27	105.62
104.27	104.07	106.84	109.16	104.7	103.63	103.33	104.82	103.39	103.95	105.49	105.85	108.2	101.62	102.71	107.52	110.66	107.04	108.8	103.01	107.04	104.07	107.93	106.86	107.52	106.2	107.26	103.75	104.52	105.44	103.94	105.34	105.63	106.16	106.03	106.86	105.79	106.73	105.58	106.11	105.93	104.74	102.35	102.9	106.76	105.97	105.03	107.61	106.27	104.94
100.32	98.317	100.82	99.345	98.198	97.367	101.95	101.52	104.6	102.34	99.002	97.264	96.962	101	100.28	98.395	95.207	96.762	94.188	98.215	99.943	96.6	101.75	100.31	102.9	100.6	99.06	96.56	103.57	97.027	98.348	98.91	97.948	94.087	96.982	99.026	92.905	100.23	97.85	95.728	100.55	100.47	101.49	99.602	97.667	98.177	99.217	101.94	100.21	101.08
99.859	101.02	96.677	98.534	99.156	96.142	95.718	97.582	95.534	97.268	98.935	98.606	98.082	95.596	96.998	97.241	95.611	100.06	101.88	95.062	98.454	99.083	92.543	98.124	97.504	99.344	97.501	94.044	98.732	96.739	96.299	95.411	99.824	101.14	94.57	98.167	96.273	98.589	101.55	100.94	96.416	96.433	94.637	99.792	98.795	97.719	99.044	94.945	99.332	96.677
106.41	103.12	104.42	108.42	108.7	109.01	106.17	108.22	109.47	105.48	104.26	103.06	107.44	107.97	103.57	105.36	106	106.44	107.12	106.79	109.56	99.751	103.62	106.96	104.64	103.64	103.64	105.52	104.45	103.7	102.89	104.86	102.05	104.81	106.29	108.76	109.04	103.05	102.53	103.92	109.8	103.41	106.97	103.8	106.27	104.79	106.38	108.41	106.37	103.9
110.79	108.84	106.31	105.93	113.76	110.5	107.31	108.78	109.5	108.97	108.7	106.85	109.2	108.66	108.86	105.74	107.91	107.17	107.26	103.71	109.97	103.96	108.27	106.28	104.56	110.42	104.85	109.84	109.08	110.19	112.38	109.47	106.72	108.79	111.38	110.69	109.67	108.87	112.43	106.82	108.71	104.34	109.68	111.68	111.62	110.01	109.04	113.52	108.13	108.76
106.69	109.64	107.16	109.38	111.3	107.97	104.73	105.22	105.73	106.01	109.14	106.99	104.31	109.26	111.9	110.36	110.45	108.88	106.93	105.54	106.72	106.72	105.9	107.86	103.22	103.5	102.91	110.31	108.13	105.97	109.85	113.83	109.98	107.35	112.56	108.8	106.51	105.67	107.77	110.2	108.11	108.72	108.09	104.3	106.05	110.09	110.02	108.45	109.01	109.76
106.14	107.13	110.11	107.19	109.4	105.21	109.45	105.76	104.05	105.43	108.9	106.01	110.58	112.06	105.62	106.51	108.98	111.06	109.94	113.3	109.62	106.12	106.01	108.4	105.29	107.69	110.06	108.78	107.57	104.58	105.79	113.26	110.75	103.96	106.47	108.12	108.94	103.66	104.87	113.58	107.03	108.51	111.08	106.43	109.73	105.77	110.71	110.78	111.09	108.44
107.9	106.05	105.59	110.64	108.47	107.7	107.9	109.35	108.04	107.67	110.66	108.31	107.74	110.37	105.85	112.58	106.5	109.99	106.65	105.69	109.72	109.69	105.99	108.85	111.64	105.09	107.14	113.86	103.43	106.32	106.46	110.62	106.94	104.4	108.62	109.55	108.11	106.62	109.13	110.48	105.65	108.77	113.99	107.62	102.46	108.23	106.03	106.26	106.85	110.07
103.1	106.22	102.94	108.87	106.92	109.32	106.54	107.43	108.34	104.83	107.85	108.22	103.13	107.71	101.66	104.88	104.03	108.53	100.34	106.69	110.67	104.51	107.08	105.24	106.22	106.93	101.17	105.55	104.76	104.7	104.83	105.97	102.76	105.16	104.86	103.87	106.44	102.34	104.41	105.4	104.69	104.76	104.54	106.49	108.49	102.46	105.34	103.63	103.06	102.38
98.171	98.83	98.984	99.932	97.239	102.47	97.342	99.24	98.542	98.238	98.761	98.363	95.468	97.276	99.67	94.975	95.497	100.85	95.731	97.724	97.393	91.408	96.39	97.714	96.936	94.113	100.64	97.991	101.41	101.14	94.779	96.715	100.69	97.118	95.796	99.723	97.064	96.235	92.704	96.655	98.718	98.169	96.235	94.589	98.577	101.52	101.57	98.051	96.592	97.163
105.44	104.72	103.83	106.22	109.81	107.83	106.57	102.64	105.18	105.9	105.18	106.69	105.52	108.03	107.36	105.45	102.15	107.14	112.79	103.83	108.28	105.18	107.09	111.03	106.69	107.41	103.75	104.93	106.93	105.46	106.28	106.53	108.74	101.95	103.95	104.86	107.63	104.58	102.87	109.17	107.67	106.74	103.77	109.59	104.32	105.81	107.32	101.46	103.52	104.71
97.802	98.546	100.07	99.146	100.29	101.99	96.499	97.163	100.31	98.365	103.04	102.53	102.5	97.462	97.157	102.19	99.13	97.339	97.302	100.56	98.414	98.174	100.27	94.579	101.08	99.213	99.807	100.03	105.91	101.94	97.101	99.065	104.91	100.53	103.06	102.71	97.082	95.984	103.59	97.282	103.64	101.84	98.395	96.398	98.105	101.95	101.85	101.06	100.97	103.9
109.45	107.47	103	104.95	104.34	104.78	106.99	105.8	104.24	103.24	105.64	108.35	103.26	103.98	103.97	106.92	108.25	108.4	105.65	109.22	101.05	105.58	102.06	105.92	104.81	105.78	107.9	103.22	107.7	101.44	109.41	102.94	101.19	105.66	103.1	110.25	105.16	105.33	109.56	103.53	105.57	102.42	105.51	103.79	106.77	108.73	105.09	106.22	107.64	108.02
101.99	98.897	96.226	100.04	100.18	101.25	99.477	99.468	99.402	101.43	98.581	100.72	97.289	101.38	103.07	99.48	96.994	92.399	94.963	95.793	96.566	103.77	97.28	98.546	96.479	100.28	97.143	100.27	99.65	97.714	100.45	98.099	97.317	99.837	100.34	100.61	92.858	99.257	99.505	96.358	100.11	102.42	100.01	92.426	96.472	94.147	100.21	92.038	100.85	100.33
106.49	103.78	107.85	98.777	102.35	103.84	105.34	108.36	106.87	101.63	102.67	105.17	105.55	102.78	104.45	105.06	106.63	106.75	105.16	107.1	108.71	101.88	105.54	104.73	102.95	104.41	110.59	109.25	107.67	107.41	109.6	103.75	105.86	110.34	101.49	106.62	108.5	106.61	107.48	104.29	103.12	107.29	103.2	105.34	107.95	108.52	106.25	105.7	107.06	108.68
96.51	98.024	97.223	97.229	92.722	92.332	98.194	102.42	96.989	99.146	95.393	97.854	97.728	103.77	96.485	97.411	96.91	100.15	96.364	97.673	100.36	100.82	95.586	97.314	93.284	99.042	94.367	97.618	99.385	97.418	101.32	101.1	101.82	99.825	95.481	92.89	95.158	100.66	97.626	97.56	96.228	92.861	93.765	100.22	100.79	103.82	101.03	99.827	96.411	97.119
107.34	108.48	111.59	113.71	105.16	109.52	112.27	109.13	111.15	107.7	107.56	110.88	112.44	109.11	109.95	111.84	108.41	108.35	108.57	113.08	109.51	111.06	106.71	109.28	112.91	108.19	110.12	113.68	107.06	108	111.32	107.23	105.99	106.92	110.36	104.98	109.39	111.71	112.15	111.65	107.81	110.67	107.19	109.54	108.59	106.98	108.73	109.58	107.11	110.35
107.1	107.95	105.46	105.49	106.49	106.48	107.35	106.69	103.97	108.25	109.8	110.1	108.66	108.33	105.27	106.57	107.08	106.76	106.31	103.07	110.35	104.96	110.56	108.65	108.17	109.56	104.09	107.67	105.15	103.5	103.6	109.14	110.34	107.4	102.48	113.84	107.4	107.13	108.98	105.22	109.85	107.15	107.64	107.88	106.05	105.4	111.76	110.25	105.42	106.13
104.86	104.46	105.66	111.82	106.94	108.62	109.73	107.43	102.91	103.63	103.75	107.29	111.86	110.52	107.13	106.33	100.67	105.87	105.06	102.62	106.29	108.75	103.97	103.21	108.75	107.26	111.46	104.53	104.04	103.9	103.79	105.92	108.94	109.09	104.06	105.34	104.47	107.39	107.36	105.31	103.54	111.88	108.07	105.94	108.32	110.28	103.68	109.97	105.49	104.87
104.89	100.05	107.26	103.48	111.35	106.23	106.6	104.71	110.5	105.48	108.9	108.12	105.84	105.28	100.15	105.21	103.6	102.09	103.29	107.09	104.05	107.02	105.78	110.3	107.37	105.01	103.87	107.45	102.62	102.93	109.51	105.55	106.74	103.34	106.51	103.45	100.74	106.58	101.12	105.77	110.29	107.11	108.18	105.65	104.04	105.64	103.08	107.69	107.53	105.61
106	102.45	104.27	105.48	109.36	107.27	106.78	104.38	104.41	103.84	106.18	101.81	107.7	108.9	104.16	106.61	106.26	102.74	104.33	99.993	102.58	103.26	108.8	107.1	103.98	106.85	104.36	109.69	106.42	104.82	106.14	107.72	105.34	107.95	102.42	107.11	105.08	106.21	104.4	103.85	107.4	106.57	105.96	104.62	103.88	105.88	108.01	102.65	103.5	104.16
104.6	106.98	106.11	102.43	104.84	105.68	103.03	103.42	107.83	107.45	103.74	108.51	104.23	104.47	106.8	103.28	108.18	103.3	107.51	103.46	104.83	108.16	98.139	106.46	103.87	107.86	104.19	104.45	106.21	104.86	103.48	103.93	106.42	103.1	108.73	109.72	105.26	104.42	103.6	104.5	106.54	104.5	103.34	108.86	105.96	105.71	104.98	106.4	107.34	104.82
101.53	99.235	101.8	102.25	103.72	100.17	101.15	100.9	100.21	100.26	98.901	99.04	97.912	100.09	102.41	99.826	100.08	95.948	101.34	100.22	99.787	102.08	99.104	100.93	101.09	99.2	101.3	102.3	101.51	100.88	95.024	104.75	97.999	104.99	101.26	99.803	95.806	102.08	102.14	97.401	104.73	102.47	99.22	101.2	98.458	103.32	102.88	101.73	99.298	99.583
100.73	102.76	96.705	96.144	100.29	98.828	103.09	96.054	97.248	97.06	97.85	103.76	96.897	99.82	97.332	97.776	95.634	96.328	99.303	97.841	101.68	102.46	95.43	95.493	97.011	96.333	97.935	100.86	99.635	98.299	100.32	97.256	96.819	102.35	96.07	102.65	101.55	97.061	100.29	97.048	95.036	98.545	98.414	95.43	97.564	94.749	97.472	94.98	98.503	98.775
109.16	108.23	110.86	108.65	108.8	109.92	104.72	112.9	108.29	112.22	107.84	109.91	108.33	113.2	114.22	108.22	113.98	111.39	111.85	109.69	111.35	109.56	108.44	111.54	112.23	109.05	110.39	110.54	110.66	104.48	112.91	111.29	113.36	111.59	106.35	109.42	112.78	109.57	108.37	114.35	112.7	109.22	111.89	110.86	110.65	111.25	108.19	107.97	104.11	110.53
101.81	101.56	100.65	100.4	97.739	105.22	95.698	97.816	95.553	104.04	99.572	105.37	99.847	101.34	100.74	103.68	99.822	101.54	99.163	99.387	101.23	99.949	99.668	102.95	100.28	99.897	99.756	103.54	98.275	99.724	97.438	99.633	104.74	101.6	98.649	97.603	102.54	102.2	102.37	100.29	98.124	98.357	100.6	98.887	100.92	105.21	99.433	103.25	98.355	91.683
105.17	104.66	109.47	105.33	107.28	109.36	104.56	105.51	104.07	105.37	104.47	103.66	101	105.1	104.6	108.57	106.74	101.65	104.4	105.11	107.01	108.78	109.08	104.82	107.74	105.48	105.6	101.26	102.46	106.09	100.22	106.23	102.69	108.04	103.24	101.59	99.479	107.63	108.64	106.82	106.95	112.32	101.98	104.6	104.85	109.04	104.44	104.72	105.95	109.76
105.31	107.89	107.59	102.94	105.25	105.38	103.8	100.3	105.43	104.92	105.06	109.46	105.51	106.11	106.19	106.46	102.75	104.73	104.69	110.68	104.8	102.42	107.55	104.54	104.62	108.42	106.18	106.06	105.29	101.21	107.82	110.7	107.3	104.54	103.32	105.13	101.16	105.23	109.36	102.18	109.43	102.88	107.63	108.07	109.84	105.45	109.94	106.53	106.97	106.06
97.242	95.876	100.16	102.75	102.2	97.641	97.512	99.235	100.65	100.99	95.9	94.227	98.571	100.28	96.784	97.248	99.288	98.152	98.326	95.606	101.64	98.578	98.396	94.187	98.782	99.718	99.355	100.45	103.69	98.804	99.393	103.25	98.503	99.413	96.797	94.651	99.201	94.787	96.53	99.155	101.69	97.1	100.26	98.39	98.076	99.175	96.967	97.04	95.008	98.464
101.59	106.65	107.14	106.7	105.06	105.19	108.67	108.36	112.72	109.11	102.11	104.85	106.1	101.81	110.18	108.03	111.1	110.33	108.72	103.63	104.63	106.2	103.12	103.38	109.55	104.15	106.51	111.25	104.62	105	106.62	102.58	106.22	101.78	103.77	105.44	102.44	107.03	108.79	102.66	103.24	100.64	103.62	104.78	103.49	108.86	109.95	109.63	110.12	106.74
108.87	110.54	111.2	112.75	112.32	110.18	112.11	109.15	108.52	112.36	110.36	112.84	109.48	110.69	111.24	106.07	110.83	107.42	111.79	112.72	109.82	108.34	110.6	109.23	108.11	110.38	113.52	110.01	107.99	109.46	104.91	109.59	107.75	110.36	111.28	113.49	113.95	106.59	108.37	109.07	111.29	109.4	111.59	105.43	108.36	110.46	113.55	109.09	110.64	107.56
100.37	96.904	98.653	100.85	97.117	103.73	98.014	100.68	101.67	97.539	98.829	98.042	99.529	100.31	93.023	103.04	96.584	99.666	101.7	99.054	95.628	101.04	101.03	99.304	99.811	98.327	99.539	102.34	99.625	99.439	95.11	105.12	93.809	97.596	100.69	97.014	98.896	96.332	96.627	100.9	101.72	99.297	98.846	96.665	97.466	101.41	102.31	95.255	104.18	102.77
108.13	108.75	109.42	106.9	111.16	108.04	111.62	107.64	113.48	104.6	110.02	108.83	111.58	104.69	105.26	107.89	106.08	106.94	109.15	109.17	106.86	108.48	106.35	109.03	107.48	110.94	108.39	110.8	107.8	109.16	113.53	108.43	109.01	104.32	109.99	106.97	105.86	105.11	108.73	108.48	107.65	107.44	112.61	111.53	106.89	107.6	105.77	106.68	108.69	109.66
94.917	105.76	97.585	99.065	97.764	98.771	99.658	101.02	104.15	100.94	99.846	97.638	97.838	99.499	100.25	101.31	95.399	97.735	99.066	98.202	100.22	97.556	98.009	102.92	96.278	102.18	100.91	96.657	98.127	103.75	95.311	100.88	95.546	97.122	99.119	102.65	107.61	98.138	101.43	95.599	97.522	100.04	101.48	97.071	100.35	96.438	94.637	98.784	102.32	99.77
108.49	104.77	106.02	102.62	104.36	102.94	108.99	98.562	101.36	109.7	105.43	105.22	105.8	101.93	101.7	105.26	103.65	104.21	102.57	109.93	104.73	105.18	106.29	105.83	105.57	102.61	105.91	107.8	104.63	105.96	106.93	103.57	112.61	104.71	106.34	108.58	103.92	107.72	107.37	109	104.51	103.21	108.55	107.61	103.6	106.48	105.97	105	107.6	109.21
93.977	94.445	97.673	102.3	98.971	96.841	98.043	94.292	96.551	97.005	98.868	97.481	94.149	96.151	95.64	94.869	97.084	100.59	98.607	100.92	100.47	96.733	97.183	99.423	101.01	96.966	92.298	96.745	101.31	98.197	98.473	100.96	99.975	95.736	99.563	97.779	95.342	99.465	95.04	96.008	96.147	98.745	96.691	95.383	92.511	97.851	97.623	100.18	93.514	97.304
113.9	110.89	107.47	107.01	109.36	105.74	111.03	107.13	108.25	113.67	107.57	110.6	109.24	107	110.08	107.49	104.48	111.92	111.45	112.66	107.42	112.45	109.18	105.91	106.66	108.55	106.89	109.65	103.76	110.47	107.37	108.6	109.57	110.98	111.69	106.14	113.4	110.04	109.8	102.99	101.88	108.04	106.21	109.31	108.86	102.54	111.07	107.85	106.69	107.86
105.89	104.82	108.94	104.08	104.37	104.11	106.79	106.94	103.6	100.52	106.9	102.89	103.09	108.04	104.47	108.21	106.11	109.27	106.12	102.27	105.34	106.68	106.58	102.81	110.74	105.16	104	105.31	104.24	105.74	108.19	106.76	108.33	105.4	100.68	106.6	105.93	109.76	102.04	106.04	106.86	106.72	106.14	103.04	104.4	108.23	107.53	104.68	107.46	105.76
108	109.89	108.39	104.09	101.38	100.74	102.41	102.56	104.07	102.97	107.68	106.09	103.93	107.72	103.17	109.12	104.2	108.19	103.02	106.26	104.63	107.66	109.86	104.35	100.97	104.42	104.07	104.71	107.62	112.03	107.73	108.3	106.65	105.14	105.43	105.45	103.22	106.54	111.6	98.698	103.9	105.35	109.58	106.28	105.01	105.49	109	108.39	105.87	105.71
97.356	97.336	97.525	98.653	92.895	104.61	97.566	103.21	102.03	96.183	95.509	101.52	96.536	101.46	94.599	96.312	98.797	95.604	98.416	99.175	97.25	100.22	102.27	94.535	95.288	99.98	97.721	100.23	99.674	97.362	97.434	100.13	99.99	101.63	94.878	101.23	99.991	102.48	100.16	99.382	100.95	103.1	98.12	100.54	98.162	99.009	98.766	97.161	100.63	98.346
103.5	110.24	105.45	104.1	107.52	108.32	101.93	104.87	110.35	107.95	104	104.09	104.69	107.13	107.23	104.89	107.64	105.15	100.05	109.82	102.38	106.15	107.24	101.44	104.64	102.73	101.63	105.92	98.508	103.81	102.56	103.87	106.69	108.36	105.35	106.29	105.64	106.25	106.31	109.57	107.9	107.62	103.03	103.07	108.21	104.18	107.38	104.96	108.05	104.8
101.99	95.821	101.49	100.51	101.46	99.714	100.31	100.95	103.23	96.409	97.213	97.475	97.511	104.56	95.302	100.76	99.151	97.583	98.518	103.56	103.3	103.57	101.74	101.77	102.31	101.27	99.957	99.724	99.044	100.47	102.11	101.83	103.36	98.01	100.34	104.01	98.162	100.63	98.606	98.384	103.17	101.24	101.87	100.17	99.815	102.45	101.46	103.91	99.904	105.58
99.789	104.28	97.977	99.837	95.274	98.649	99.238	97.166	97.58	100.61	96.128	97.229	97.355	99.214	98.06	96.351	97.133	101.04	96.25	97.779	99.962	92.943	94.274	102.89	97.983	96.552	97.126	96.103	98.637	101.5	96.301	100.96	98.738	99.328	99.066	94.977	96.398	96.139	96.969	96.699	100.56	101.01	97.219	96.567	95.426	95.238	95.373	97.596	97.775	99.301
106.57	100.98	103.56	111.01	101.54	105.92	103.02	105.77	103.5	103.13	104.2	106.67	105.25	107.89	104.35	106.24	106.61	105.33	109.25	104.92	104.05	108.02	109.44	103.84	104.27	107.58	104.42	109.07	104.66	105.14	104.08	106.09	108.07	105.1	105.96	106.54	106.76	109.72	107.07	102.9	105.38	107.58	115.18	109.99	104.63	108.23	104.46	104.34	104.02	106.48
100.94	96.959	100.66	99.292	94.728	99.144	98.376	97.848	101.48	102.61	101.43	104.76	102.25	97.311	97.903	101.96	100.69	101.36	106.25	101.32	102.08	97.928	100.82	101.49	104.75	100.36	99.437	101.05	102.91	99.87	96.351	99.96	98.491	102.24	101.05	99.287	99.578	103.22	106.27	95.887	99.828	96.875	95.856	98.592	104.72	102.21	98.93	99.991	102.35	97.259
105.01	107.44	109.72	111.19	111.07	106.58	108.77	107.04	107.43	104.81	115.97	110.51	109.38	110.7	104.6	107.89	105.91	109.05	108.35	105.75	106.64	110.04	110.52	109.21	106.94	104.64	103.59	106.9	107.9	102.9	106.7	104.36	103.15	112.8	106	106.21	109.4	108.82	109.77	107	108.25	108.49	112.05	109.24	106.16	111.01	104.73	106.37	106.48	105.69
98.043	97.554	95.327	99.024	98.262	95.703	100.2	96.504	99.537	97.975	98.653	99.135	96.282	97.567	93.135	95.57	96.862	94.814	98.797	100.26	96.903	100.05	97.9	95.203	98.326	99.766	97.533	99.817	96.185	99.674	99.73	100.6	97.616	100.2	100.22	99.29	98.579	99.5	99.587	98.94	97.494	96.089	98.518	98.374	100.06	99.893	94.513	98.751	98.139	95.879
101.71	100.53	102.29	102.39	93.733	100.54	100.45	104.4	104.21	103.91	98.747	100.48	101.1	101.35	99.943	99.415	103.39	108.35	103.33	100.95	99.518	103.32	100.33	98.682	99.652	99.834	102.66	100.83	97.238	103.55	100.07	98.38	101.8	98.494	101.95	97.665	97.844	100.1	98.584	103.77	100.66	99.899	99.218	103.89	99.348	101.51	100.19	99	102.5	102.5
109.33	108.99	104.93	105.67	108.79	103.48	109.19	111.04	106.65	113.51	105.51	107.99	108.33	109.64	104.82	113.98	110.6	109.79	105.42	108.88	109.7	103.92	104.34	103.22	108.95	110.46	104.64	103.69	108.74	105.72	108.1	109.37	106.01	109.43	105.97	104.75	107.01	107.86	105.66	109.46	107.81	106.79	106.27	103.47	103.06	113.31	109.36	110.93	112.52	109.45
101.17	102.7	109.61	102.23	108.78	104.13	103.3	103.57	102.56	103.73	108.37	103.86	107.19	108.43	107.86	105.29	105.17	103.94	110.16	104.39	98.497	105.38	102.93	108.08	108.48	100.42	106.6	106.72	102.46	112.16	104.57	103.72	100.3	105.67	108.18	97.176	102.85	105.02	108.6	106.45	108.91	101.98	103.62	100.67	104.67	105.97	104.47	104.22	104.46	107.58
104.44	110.19	109.56	110.35	109.53	109.62	109.9	110.2	108.27	113.33	108.54	110.86	107.93	110.72	103.43	108.5	106.7	110.41	108.38	108.62	108.3	106.67	105.92	104.49	110.56	109.19	109.04	109.19	104.52	107.61	108.54	107.39	107.75	107.9	107.72	110.29	106.86	104.27	109.91	110.44	109.29	108.36	110.79	114.07	106.82	105.53	109.99	103.08	105.84	109.46
107.81	114.72	108.73	110	104.67	106.14	105.42	105.72	109.44	108.05	111.11	110.12	109.52	108.19	111.3	109.19	108.91	110.1	106.27	106.02	107.93	111.97	108.72	111.56	113.38	108.46	111.76	109.11	110.29	109.47	107.86	110.84	111.89	107.68	108.47	107.18	104.63	108	107.24	111.01	112.26	109.04	105.4	109.09	108.26	107.92	107.23	104.99	108.81	109.94
104.56	100.17	105.73	105.78	106.54	101.45	105	102.62	105.1	104.4	105.43	104.96	105.52	107.87	105.76	108.74	106.52	108.08	107.59	106.19	109.93	101.5	104.62	106.05	100.93	104.51	107.63	108.17	104.86	106.48	106.67	105.39	107.75	105.35	101.65	108.76	104.36	103.29	109.41	105.34	105.88	106.05	104.59	105.21	102.76	106.86	108.36	106.62	104.32	101.82
106.41	105.62	101.27	110.13	105.11	109.03	100.61	106.76	106.41	108.21	105.84	105.05	106.14	103.13	105.7	108.22	104.32	104.72	112	104.64	104.02	104.59	103.65	106.35	103.53	108.16	104.52	101.92	109.05	106.83	106.58	106	102.27	103.03	104.88	104.07	104.1	106.51	106.91	104.45	103.32	106.68	104.55	105.61	103.92	109.48	102.92	108.16	108.74	106.3
101.66	109.43	102.88	105.52	110.19	106.9	103.9	108.29	104.92	107.57	102.48	105.05	104.99	110.82	107.02	104.2	103.09	106.01	107.22	105.25	105.07	107.13	106.47	103.59	103.63	103.01	99.144	99.572	105.03	106.95	109.58	104.39	105.25	106.4	105.07	101.03	105.95	104.5	106.77	103.64	106.05	105.66	107.58	103.79	102.87	103.9	105.72	104.04	107.62	105.27
101.31	97.931	96.562	101.54	96.724	104.47	95.947	97.787	102.43	98.359	104.46	97.661	103.37	98.188	100.03	99.649	103.69	97.319	101.35	103.35	98.22	101.67	95.989	104.52	102.1	95.889	97.333	100.53	100.41	101.51	94.433	101.14	96.082	97.45	102.12	95.854	98.525	100.31	103.97	98.475	100.64	104.06	97.504	102.89	103.57	100.45	98.189	100.2	103.14	105.05
101.09	101.96	100.74	99.809	96.339	96.882	97.8	97.818	99.044	100.36	97.872	101.06	94.494	97.036	95.974	99.065	97.928	101.54	98.426	99.212	96.306	97.154	99.17	98.424	96.955	97.362	93.029	100.43	96.853	100.41	95.876	97.392	99.033	98.296	96.849	96.008	96.807	96.995	100.78	92.178	99.517	94.766	99.647	99.078	100.65	101.31	101	96.45	98.608	97.199
105.48	110.39	106.63	106.56	106.63	106.16	111.49	107.15	114.34	109.46	106.96	111.01	105.13	109.77	108.33	110.15	105.98	107.88	110.98	106.44	111.9	106.83	106.41	110.86	110.12	109.96	107.27	110.06	105.63	110.55	109.18	108.81	108.91	109.14	105.76	108.4	107.53	107.53	109.88	109.41	111.43	107.65	111.12	107.71	108.65	108.94	107.23	110.44	103.68	109.15
105.77	106.29	108.17	104.11	105.94	106.19	107.61	104.27	104.14	108.92	106.31	104.8	105.33	105.55	105.43	111.14	106.99	105.77	103.33	104.83	104.08	107.09	104.15	104	109.64	104.01	106.85	107.95	108.02	104.77	105.74	104.75	104.7	109.95	107.15	107.37	101.69	103.91	107.31	108.63	109.34	106.06	101.5	102.97	108.5	107.74	109.34	106.9	112.66	106.67
106.96	106.91	106.86	104.77	106.57	105.97	107	108.04	106.48	106.12	105.86	104.93	102.54	105.76	107.14	105.38	104.01	105.39	105.6	105.14	106.05	102.88	108.3	107.4	107.69	109.28	107.04	103.56	110.42	110.68	104.91	106	107.77	109.38	107.69	107.9	107.56	101.31	103.68	103.17	109.39	110.8	106.71	109.56	108.57	107.56	110.18	110.05	105.7	104.31
98.449	100.83	100.92	98.21	98.996	95.822	96.462	101.14	97.987	100.97	100.01	99.894	94.824	98.129	102.17	99.363	95.504	94.902	97.926	98.22	100	99.285	93.303	90.719	99.034	100.17	95.617	99.462	96.443	95.332	97.335	87.705	100.56	96.705	102.06	97.326	99.221	98.455	98.976	99.462	96.598	101	98.766	96.849	102.33	99.06	100.16	94.585	97.547	101.27
103.26	105.7	100.46	101.74	100.62	103.7	94.67	99.859	98.731	98.168	103.35	100.99	95.132	102.51	104.22	99.416	99.091	101.91	98.189	100.52	100.84	98.333	104.71	95.689	100.64	101.29	101.42	98.023	101.9	101.1	102.84	99.667	98.288	97.77	99.715	103.67	101.52	98.559	100.26	102.17	101.4	100.46	99.617	97.153	98.633	98.859	98.009	100.83	97.419	102.81
109.49	110.92	111.58	108.47	107.64	105.64	109.05	105.57	112.78	107.06	105.32	111.23	107.36	107.3	111.8	107.51	108.62	107.05	104.2	108.25	106.77	105.34	113.49	106.77	108.99	102.17	106.07	109.09	108.39	110.4	106.43	110.31	108.17	110.13	104.63	106.12	105.56	106.11	110.05	108.32	109.55	107.79	108.13	110	107.33	103.51	106.93	107.48	108.97	111.27
104.61	110.02	111.33	106.89	109.45	110.45	106.39	107.56	103.23	104.28	106.59	109	101.94	105.24	107.53	104.37	107.36	106.61	104.07	102.66	101.1	101.89	103.81	108.68	108.17	108.81	108.91	101.52	108.5	110.77	109.43	109.15	106.47	104.4	106.74	104.93	103.87	104.01	102.17	108.27	109.96	108.21	108.56	108.21	104.78	108.13	102.96	107.18	107.22	105.47
107.01	108.28	105.08	103.77	103.56	108.08	99.085	106.71	103.73	105.59	104.4	105.96	107.02	107.72	101.82	103.88	109.28	107.05	106.78	107.52	105.65	108.63	111.22	106.45	109.46	105.29	104.22	107.99	104.81	109.4	105.19	98.647	106.44	107.06	108.21	107.94	106.36	106.06	105.17	102.11	102.56	106.96	106.36	104.25	110.4	106.44	106.93	109.92	102.38	108.75
105.18	106.8	104.22	104.12	105.56	109.01	108.31	106.9	104.68	106.59	103.99	104.57	109.13	105.61	106.35	108.49	112.06	111.59	108.78	105.32	105.32	106.58	104.91	105.62	106.3	103.26	106.41	109.83	107.68	107.34	104.03	107.53	104.45	107.16	106.63	107.34	106.47	105.18	106.27	104.84	102.15	104.77	105.34	107.97	106.66	110.73	104.83	105.16	109.76	106.41
107.36	111.26	110.36	109.85	110.95	108.26	111.19	111.8	108.31	111.16	112.41	107.21	107.74	109.27	111.47	108.5	108.58	110.19	111.01	109.18	114.67	112.28	109.99	111.06	108.9	109.91	111.09	110.57	113.04	112.14	110.16	110.44	109.34	110.9	115.82	108.61	107.95	107.5	110.99	107.1	109.62	107.04	110.35	107.37	111.43	109.04	104.02	110.06	105.07	112.2
103.28	108.98	105.18	102.35	103.52	101.9	106.16	105.34	108.18	103.38	104.55	97.933	107.06	105.52	102.46	101.66	106.46	108.05	108.74	105.06	102.4	102.77	106.91	103.95	109.86	105.15	108.65	105.54	107.96	107.27	103.05	108.05	105.41	102.32	109.32	104.8	106.9	104.21	106.38	105.83	103.04	103.82	103.45	102.48	107.06	106.38	104.04	102.58	108.46	108.29
112.34	108.28	108.01	111	105.38	108.3	107.76	108.18	109.39	105.66	106.33	101.77	110.75	111.74	110.95	108.5	106.87	111.82	109.19	109.29	106.02	102.64	106.93	113.49	105.92	107.7	105.42	110.37	105.99	107.47	108.51	109.56	106.04	112.12	110.18	112.96	109.97	108.53	110.06	111.73	107.89	104.75	105.61	107.93	111.71	110.41	109.29	107.84	111.08	106.36
106.57	103.62	105.2	100.12	106.21	97.114	105.56	100.8	103.36	105.77	107.15	103.75	104.66	105.75	106.86	105.87	103.46	106.97	110.84	108.96	110.1	106.71	111.08	106.08	107.56	105.39	106.31	107.6	107.05	109.1	106.25	103.38	109.17	102.97	103.41	106.77	107.15	106.55	108.03	103.45	111.83	105.08	108.43	105.68	106.05	102.5	105.61	105.47	101.75	103.21
109.23	109.37	105.44	106.05	108.8	109.57	107.59	109.14	109.99	109.66	106.98	108.27	108.63	109.37	105.17	109.85	110.1	107.97	111.54	106.9	106.4	107.37	106.33	113.41	115.63	109.78	108.31	109.17	107.47	111.65	108.23	108.94	111.04	111.28	105.99	105.85	106.47	107.57	109.9	105.98	105.37	106.22	108.98	108.88	107.73	107.18	107.34	108.72	108.4	105.81
107.96	109.22	107.41	108.9	108.34	109.08	109.52	109.54	104.71	111	112.47	105.52	104.8	106.02	109.78	105.92	111.81	104.05	106.4	110.76	110.21	108.87	107.24	109.58	108.48	109.93	107.25	107.56	108.59	104.59	107.53	108.42	103.45	111.01	104.41	105.35	103.02	105.17	105.47	108.73	108.67	112.61	107.27	107.53	104.29	105.72	108.69	105.74	106.61	106.22
101.41	106.93	106.37	109.64	107.47	105.47	105.65	105.58	109.29	107.22	106.88	105.12	109.49	107.26	106.22	104.65	100.25	103.67	104.37	101.05	107.79	109.36	106.88	105.63	101.56	104.53	104.37	107.62	99.294	108.76	103.88	101.3	104.52	108.62	104.18	101.3	107.67	108.99	109.87	104.91	103.66	109.98	111.21	108.2	107.72	105.55	109.31	108.76	103.48	104.76
105.34	107.73	109.8	109.34	109.58	111.42	110.56	108.4	103.98	110.34	106.42	111.03	109.09	105.84	106.28	108.97	112.18	107.35	110.19	107.81	112.71	110.1	108.89	111.36	105.29	110.75	107.86	106.6	109.56	109.57	102	107.59	108.98	109.63	108.62	108.33	110.29	108.81	108.26	109.04	108.35	104.47	108.31	111.44	109.64	105.33	107.9	107.67	104.88	106.81
98.899	98.116	95.037	98.146	97.057	103.05	96.953	96.895	99.018	100.26	97.203	95.316	102.28	100.13	98.063	98.016	98.88	97.774	101.23	96.258	95.673	97.968	97.82	102.42	99.137	99.526	96.091	89.791	99.192	97.12	97.474	99.029	103.14	98.112	98.883	97.795	101.56	94.932	101.18	98.638	99.872	100.67	97.826	96.978	97.051	98.382	100.81	96.823	96.792	97.646
97.642	93.812	92.945	97.885	103.27	103.24	99.129	97.635	100.27	98.908	95.123	95.634	100.52	98.973	98.312	100.36	98.924	99.76	99.511	100.53	98.93	97.795	98.367	97.58	97.794	98.25	100.42	100.46	98.537	98.043	101.06	102.53	99.072	100.1	98.882	102.02	96.405	97.648	94.293	101.36	99.181	97.547	97.91	99.748	93.527	96.635	100.4	95.925	98.251	96.413
101.28	105.14	108.69	103.83	109.41	102.24	111.02	105.67	106.1	108.41	107.19	108.45	109.05	108.63	106.89	105.32	107.74	104.05	107.94	102.83	109.77	108.62	107.2	106.03	109.48	104	106.62	104.97	108.54	109.59	106.95	106.88	104.3	104.26	103.92	103.24	103	104.38	106.04	108.94	108.87	106.64	101.55	108.27	107.27	103.86	108.99	104.55	104.63	105.68
106.84	105.61	105.96	110.62	105.78	105.23	104.14	102.18	104.46	107.32	106.36	110.19	104.8	108.94	108.35	105.36	106.51	109.57	103.48	104.27	103.97	101.35	102.5	103.62	106.01	107.52	101.98	105.26	110.19	108.08	104.83	100.62	108.02	109.08	102.91	103.73	106.26	106.39	106.76	104.97	110.83	106.25	107.44	103.71	101.36	105.69	107.67	109.69	101.19	107.07
103.62	106.14	102.6	110.73	98.89	105.63	105.54	105.81	103.3	101.27	101.04	104.22	105.53	106.21	107.29	104.2	106.93	105.81	104.73	105.74	104.11	105.59	101.6	105.27	104.62	108	101.58	108.34	102.71	109.45	105.17	107.2	104.45	106.87	102.44	103.32	109.57	104.55	107.82	111.15	104.86	110.07	106.59	103.38	108.71	104.93	109.12	105.54	104.49	103.23
108.32	107.09	106.51	105.98	105.94	109.56	102.43	106.3	105.74	105.5	107.03	108.28	105.4	106.16	107.17	109.27	102.99	104.66	104.8	109.35	101.99	107.45	103.32	105.37	102.27	103.99	104.67	104.09	103.64	104.2	110.61	104.09	105.58	107.54	104.93	107.29	108.74	105.82	106.48	104.88	109.13	106.42	107.71	103.5	103.12	105.09	105.99	106.06	106.82	104.54
108.93	105.32	107.21	106.57	99.628	105.08	107	103.49	102.32	106.51	104.74	107.24	104.52	106.21	105.28	107.09	103.88	106.13	106.22	105.6	104.98	109.03	103.04	109.14	106.53	107.41	107.56	105.16	99.738	108.78	104.63	99.65	104.82	108.06	104.48	103	104.82	105.4	105.33	107.08	106.26	104.94	106.21	108.01	107.98	104.99	105.72	107.51	103.06	107.18
107.06	112.11	107.97	106.5	110.22	108.56	107.25	109.96	106.13	109.24	111.12	105.96	109.6	107.93	109.6	110.65	109.09	107.72	108.94	106.78	107.65	109.34	104.46	104.88	112.02	108.2	107.72	105.28	107.82	109.01	107.94	108.48	106.71	106.73	108.29	105.14	105.9	108.76	105.69	107.57	106.1	109.9	110.03	105.16	111.18	108.65	107.88	104.34	110.21	108.06
105.64	110.73	108.55	109.89	109.48	108.62	108.21	105.28	113.47	106.8	107.82	105.45	115.35	109.91	104.47	105.4	105.44	107.2	106.48	104.33	106.12	111.4	102.9	113.6	105.75	109.22	108.18	104.09	111.09	110.14	108.73	107.45	110.51	109.01	109.89	107.56	111.14	107.67	110.3	112.62	103.24	110.56	104.86	111.51	113.82	105.09	108.84	109.68	109.04	102.63
105.3	106.66	104.53	108.39	106.51	108.36	103.55	109.49	110.98	112.17	104.06	114.18	110.39	104.04	111.15	107.65	107.56	104.86	106.58	106.18	107.18	107.77	104.56	109.89	108.98	103.94	104.73	108.66	105.07	110.15	105.36	110.19	109.71	107.57	106.43	103.93	108.37	107.9	103.79	106.48	107.33	107.77	107.5	105.99	106.91	106.17	110.06	109.51	108.78	107.66
102.89	104.94	107.28	108.96	110.05	109.26	105.21	106.37	110.58	110.22	107.71	108.03	106.48	109.3	108.56	110.82	108.58	107.49	107.54	107.63	109.91	108.87	106.09	107.09	102.45	106.07	107.1	110.51	104.68	109.01	104.97	110.09	105.63	110.47	110.18	106.77	110.26	106.29	109.15	108.67	110.65	107.49	109.94	113.13	110.22	111.73	109.36	108.24	109.5	110.18
110.14	103.2	108.64	108.29	105.48	106.5	105.53	106.38	106.97	112.47	110.68	106.14	104.26	107.15	108.37	109.06	108.11	105.42	105.54	104.16	109.05	106.99	109.09	105.62	105.9	109.22	102.39	111.57	108	111.76	104.05	106.28	109.75	104.94	104.37	107.4	106.86	107.91	111.51	109.5	107.03	105.03	109.7	106.21	107.15	106.49	98.577	108.13	106.88	105.31
110.6	103.98	100.85	107.65	101.25	102.09	104.1	106.48	105.76	105.73	109.35	104.72	107.12	105.33	106.98	103.81	102.64	104.27	106.68	104.45	104.56	107.1	108.8	106.87	102.14	104.49	103.67	107.44	107.05	108.39	103.03	110.15	105.83	111.45	106.28	105.65	108.98	99.653	101.53	105.11	107.24	106.25	108.25	98.546	105.34	109.64	104.38	108.08	108.45	98.883
100.61	99.411	102.69	104.79	97.612	98.637	106.64	100.59	96.493	98.652	104.37	98.68	98.322	100.81	99.744	99.279	97.507	99.99	104.19	106.58	106.3	98.614	99.959	97.022	104.27	102.85	99.117	98.039	102.22	103.18	102.23	96.182	98.526	103.59	98.955	98.174	97.983	98.982	101.57	104.64	102.89	100.63	100.85	100.88	99.415	103.98	97.769	99.041	101.65	103.38
109.71	112.44	110.94	106.98	111.32	109.16	109.85	108.98	112.01	111.38	109.03	110.34	111.03	107.84	113.12	112.83	112.72	108.92	110.77	107.98	114.71	109.76	107.8	109.75	105.39	107	111.79	110.11	104.48	109.72	108.02	111.01	114.39	115.95	114.81	108.93	111.73	112.22	107.69	109.61	112.53	110.18	110.3	102.07	115.81	111.24	110.34	111.74	110.29	110.91
108.57	103.4	103.23	103.81	100.11	106.94	104.5	104.4	104.91	107.4	105.88	103.52	105.63	104.22	107.05	99.958	110.23	109.27	104.27	110.49	104.57	109.65	102.53	105.24	106.41	105.05	105.23	101.56	106.21	103.52	103.57	107.78	101.75	107.95	106.25	102.87	107.04	107.03	106.7	104.39	102.32	108.8	109.23	108.98	109.9	107.05	110.65	105.6	108.36	108.09
109.83	107.93	110.61	110.3	107.98	106.92	108.25	105.52	108.37	106.9	107.78	106.89	107.07	103.89	108.59	103.72	105.28	105.71	105.51	111.02	108.7	107.54	110.98	111.8	108.89	108.33	107.23	107.52	105.38	110.19	101.56	107.52	110.32	105.34	108.83	107.4	108.68	105.12	108.17	110.48	107.34	109.47	110.45	110.33	107.94	107.69	106.95	109.16	113.89	105.72
94.803	98.984	100	92.651	97.586	96.113	102.34	99.339	97.703	99.013	104.47	96.65	98.299	96.714	99.742	95.906	98.413	97.598	98.279	99.973	103.94	101.19	95.694	99.587	100.16	101.17	99.199	102.4	100.09	100.69	96.084	97.789	98.731	97.34	99.924	100.7	100.52	96.703	97.388	102.25	94.494	102.93	96.086	101.18	92.329	93.485	99.219	99.005	96.297	96.989
95.375	101.54	103.71	97.57	95.206	97.625	93.765	102	104.84	99.516	99.936	97.329	97.845	95.708	95.137	98.11	99.293	93.732	100.21	96.56	97.624	103.23	97.469	96.725	99.915	95.642	101.31	98.011	99.722	101.9	97.953	103.23	99.205	99.09	100.63	97.688	97.449	101.57	97.141	99.94	98.587	99.794	96.96	101.81	103.01	98.093	98.048	93.897	98.85	103.42
105.55	106.89	106.03	110.6	107.58	104.32	110.17	108.2	106.85	106.72	107.73	106.54	110.33	104.6	99.549	109.17	107.49	108	107.99	112.48	106.81	102.77	109.75	110.14	104.17	109.91	105.74	105	105.04	111.58	104.49	110.82	105.22	107.25	108.97	108.37	108.52	102.89	108.04	109.87	107.69	111.19	109.33	107.95	107.08	109.7	109.13	108.54	109.16	108.5
107.61	111.9	115.09	111.76	106.94	112.43	110.53	115.45	111.28	109.02	110.11	113.8	109.83	111.58	103.31	112.92	113.21	109.14	110.42	106.97	111.37	107.61	107.54	108.23	108.99	113.84	109.14	107.13	116.28	111.68	110.48	107.64	110.99	113.06	113.29	106.71	111.88	112.3	111.18	109.68	112.26	112.78	112.08	109	109.02	109.77	109.16	114.15	112.7	105.28
111.86	112.31	107.02	106.98	110.71	110.34	110.08	109	109.42	110.02	111.85	114.07	104.64	109.73	113.3	107.88	110.53	109.91	103.76	106.54	101.83	109.09	109.09	113.53	111.14	109.22	112.22	110.57	111.13	114.43	111.71	111.01	115.09	110.45	107.92	109.89	105.5	107.11	110.48	108.37	107.99	108.74	111.1	116.55	109.99	110.96	108.41	111.98	111.12	111.08
97.725	98.891	97.019	94.732	95.115	97.97	100.68	98.017	95.171	95.694	99.072	99.741	94.88	99.538	100.74	100.12	102.25	98.528	93.547	100.83	98.959	99.349	97.496	97.352	99.143	98.551	99.008	102.13	98.195	97.618	99.594	101.89	99.933	98.103	101.22	101.01	99.863	97.495	104.1	98.55	99.873	100.57	98.505	99.655	99.905	97.545	98.837	97.883	101.05	97.376
96.034	97.443	98.858	97.304	98.202	95.043	95.858	97.229	99.842	96.802	103.06	99.566	94.201	101.57	97.226	98.777	98.777	99.933	98.876	95.952	97.698	94.934	100.26	96.221	102.04	96.756	95.301	97.997	94.551	100.22	97.077	95.784	98.178	102.18	100.21	97.53	95.473	100.29	103.16	98.818	101.89	97.463	98.218	96.668	96.459	94.504	96.532	93.062	99.626	100.14
104.24	103.27	105.72	112.04	108.32	105.28	105.94	107.98	108.08	111.32	103.98	106.62	104.74	104.6	104.2	102.68	109.45	104.01	106.7	103.23	106.03	105.52	105.44	105.04	105.16	107.54	108.12	107.21	103.77	105.58	108.84	100.63	110.93	105.18	106.06	108.31	106.37	107.17	108.68	109	100.83	107.71	111.75	107.61	108.93	105.04	104.19	105.17	105.45	108.23
105.58	102.34	104.95	105.47	106.78	106.24	104.67	103.95	101.71	105.62	104.59	103.63	105.96	104.26	106.67	101.93	108.38	102.52	106.87	104.65	107.78	104.53	112.48	104.13	107.66	105.41	111.36	106.88	108.2	105.24	106.67	105.67	107.92	109.5	106.29	103.5	105.36	103.38	110.95	105.25	106.63	105.81	111.58	106.29	108.71	105.98	108.36	106.22	102.29	103.59
108.67	106.45	107.49	109.16	102.67	109.72	104.95	109.16	108.53	106.16	108.31	115.2	103.68	107.18	109.45	107.79	107.44	111.6	108.5	111.1	106.45	107.18	110.11	107.61	106.26	104.03	108.26	109.31	108.28	109.1	105.18	102.06	107.43	107	106.59	105.98	110.75	107	106.9	105.56	106.07	102.52	108.04	106.74	103.97	110.73	108.11	106.64	108.65	110.83
95.877	96.233	100.77	98.297	99.847	95.83	98.61	98.438	97.968	97.158	102.94	95.3	95.574	98.387	95.46	101.4	99.499	95.261	97.381	96.312	101.17	98.371	96.288	96.338	93.603	94.684	98.862	95.848	91.416	97.261	98.084	94.489	93.991	98.798	99.821	100.07	98.97	97.995	98.994	100.58	94.69	97.416	100.86	97.06	99.469	99.685	95.658	95.352	95.402	99.654
106.9	106.1	109.24	108.68	106.66	106.65	104.86	104.92	108.59	106.53	109.79	110.4	104.01	107.73	110.58	109.09	112.38	107.27	104.95	104.27	107.05	107.28	103.51	107.06	104.57	106.08	106.37	105	110.48	107.09	107.06	105.9	103.61	107.11	108.12	102.8	103.52	106.17	107.04	103.79	111.52	104.88	101.73	109.34	105.16	104.79	105.71	108.26	103.77	102.48
95.69	100.38	97.184	95.944	98.902	97.211	94.727	98.616	98.122	94.514	95.975	97.04	99.388	99.3	97.948	93.851	93.233	99.133	98.081	99.203	93.777	95.766	97.598	100.08	98.991	99.249	98.992	99.289	98.124	97.448	97.344	97.42	102.12	94.035	97.098	96.3	100.22	101.15	94.891	97.572	97.34	95.696	97.527	102.54	99.549	97.051	95.227	94.987	99.631	96.295
106.74	100.86	99.742	99.558	99.842	97.13	99.5	98.629	94.674	99.816	98.577	101.58	95.62	97.592	100.71	99.655	97.358	99.892	100.54	97.703	94.36	95.254	101.53	99.62	97.23	94.984	100.91	99.147	98.245	99.373	99.602	101.5	94.909	94.528	103.13	95.537	95.696	98.447	96.05	102.02	100.02	100.25	99.359	98.929	101.64	95.833	100.3	95.031	100.32	99.124
105.49	107.4	108.23	102.9	106.51	105.96	103.41	103.72	101.67	105.71	104.81	105.87	104.56	108.11	104.4	108.91	102.63	103.58	105.17	101.79	104.07	102.14	101.82	102.97	108.29	107.3	109.68	104.45	106.81	103	107.97	109.56	102.97	104.98	103.39	106.99	107.4	102.38	105.46	106.76	105.83	103.47	109.92	106.24	106.53	107.31	108.97	106.84	104.37	104.09
106.51	106.65	104.85	107.3	108.4	113.73	105.61	106.09	108.62	106.78	104.15	106.47	105.99	109.64	114.68	106.28	106.31	101.91	106.82	106.75	105.87	106.78	104.53	101.85	111.45	108.43	108	105.27	107.39	105.26	104.62	106.35	110	107.69	105.95	103.66	107.49	103.48	105.3	106.25	102.7	103.22	99.472	105.12	106.74	108.75	106.38	108.66	109.08	108.02
100.26	106.13	108.11	107.29	105.84	100.73	110.76	107.98	105.58	104.52	106.1	107.53	107.62	105.88	105.46	104.79	106.15	107.56	102.76	107.1	101.26	99.411	102.82	98.904	105.17	103.05	103.76	107.01	105.59	101.51	105.98	107.2	104.26	107.2	101.71	109.53	104.6	102.71	104.23	103.35	103.39	105.56	105.27	105.97	106.14	107.93	106.89	104.95	106.26	103.66
103.64	102.26	108.28	105.32	108.96	108.7	103.75	103.54	105.19	104.42	105.44	102.16	104.33	105.59	104.7	107.39	105.2	105.44	105.1	109.51	105.13	108.65	109.31	105.51	102.76	105.42	109.93	105.76	109.24	103.57	108.71	102.88	100.62	108.9	108.43	107.67	108.54	106.54	106.09	104.32	109.93	107.25	105.3	105.85	107.37	109.12	105.57	101.09	102.61	107.99
107.02	111.56	109.02	106.67	102.75	108.1	107.56	104.45	108.05	110.09	108.6	107.47	104.27	107.86	108.9	107.57	110.2	106.17	107.35	107.18	104.4	109.33	106.69	111.95	105.94	108.69	109.98	110.01	110.48	111.16	108.51	110.45	113.66	105.33	108.51	111.12	105.77	106.48	109.83	110.09	109.31	110.17	107.32	108.36	109.64	108.64	102.72	105.34	106.1	111.45
98.533	96.865	102.89	99.98	100.03	100.3	95.302	101.24	98.298	100.08	98.54	101.07	95.469	102.89	103.75	100.42	96.032	95.295	99.954	103.4	99.512	102.83	100.46	100.36	97.687	98.176	98.537	97.556	96.413	100.01	98.424	98.88	98.008	99.448	95.111	100.32	98.183	99.994	99.126	96.038	100.46	98.984	96.198	102.54	101.42	99.199	99.198	100.37	102.75	98.29
105.51	104.75	106.94	104	108.57	107.95	107.06	106.4	105.93	103.66	107.01	106.51	104.31	104.16	105.37	106.4	108.93	105.46	109.49	106.16	104.23	109.45	105.86	103.1	103.01	109.29	107.25	103.1	108.7	107.1	103.1	109.59	107.6	107.57	107.57	103.44	104.69	103.65	105.07	107.42	106.26	109.29	108.16	107.4	102.96	104.54	105.63	106.81	100.22	102.31
99.788	96.94	104.99	98.958	92.436	98.224	96.55	99.47	99.168	97.202	92.277	97.049	99.534	94.723	93.056	96.822	98.079	96.246	99.581	96.032	100.52	96.611	103.45	97.983	95.734	101.57	101.71	102.08	95.472	97.316	100.79	103.97	101.6	95.265	98.414	98.318	98.195	100.55	102.07	96.882	101.83	98	96.095	99.792	105.98	97.561	97.718	100.64	95.659	101.14
106.72	108.36	108.65	107.58	108.63	107.78	105.27	110.62	108.04	111.57	108.31	109.43	110.25	107.51	104	112.03	109.05	108.16	107.24	106.36	105.48	108.09	106.17	105.45	104.71	107.66	113.86	107.27	111.33	108.81	107.3	111.5	104.18	108.5	108.92	107.96	106.4	107.81	111.2	108.32	109.37	110.6	108.78	109.32	107.19	104.29	109.89	108.35	107.71	103.06
99.497	107.74	106.09	107.25	106.63	105.46	105.92	107.58	103.92	108.33	103.05	102.55	109.32	107.34	106.18	109.5	108.56	106.15	106.71	110.2	106.12	107.61	106.5	107.07	105.3	102.5	104.15	108.07	103.17	105.4	107.56	109.33	102.49	105.57	107.44	102.6	109.4	102.89	106.62	106.92	110.13	106.12	101.79	107.89	104.75	104.53	107.93	106.72	107.8	104.48
106.74	108.03	103.06	106.5	101.9	103.29	107.74	106.16	108.66	109.15	108.39	103.56	102.77	107.29	104.49	105.93	109.54	106.23	102.6	102.85	104	106.82	107.83	109.5	105.49	106.98	107.42	109.29	106.55	108.11	107.96	109.6	107.73	109.26	107.05	106.57	104.51	109.79	106.44	106.92	108.45	106.45	107.32	105.63	107.23	105.21	104.7	105.53	107.25	108.53
105.44	105.06	107.14	107.9	107.63	103.01	106.89	106.74	106.58	102.03	105.77	103.38	108.96	108.21	107.29	103.08	108.02	102.69	105.81	101.5	106.12	105.5	104.42	107.63	107.83	105.07	107.83	104.79	106.41	105.09	107.57	103.66	104.53	105.42	105.91	108.52	105.2	105.07	104.25	108.12	103.6	105.74	100.81	106.22	103.58	108.85	107.24	105.36	105.76	108.98
110.2	101.3	110.2	107.07	105.93	107.29	107.94	109.12	112.34	106.91	107.67	108.78	105.39	108.83	106.12	107.12	110.14	108.49	107.16	108.86	106.79	111.98	106.22	110.28	107.27	108.8	104.29	110.92	107.46	102.51	111.32	102.63	107.62	111.4	110.7	108.8	101.53	103.52	106.46	107.59	106.13	104.83	108.92	110.09	107.91	105.55	107.3	109.39	107.97	107.26
101.97	93.624	98.648	97.642	98.996	95.879	100.26	98.836	97.683	97.823	97.861	98.583	97.484	100.42	98.066	96.781	102.72	99.635	98.55	99.961	96.523	97.542	92.152	97.565	96.837	100.92	100.28	97.847	99.016	99.834	98.285	102.2	95.394	97.54	100.75	102.51	99.473	98.977	96.33	98.61	99.46	99.048	99.095	94.862	97.792	100.45	98.356	100.64	98.689	98.309
112.4	108.44	104.92	109.43	106.68	106.1	106.76	108.46	106.94	102.72	104.53	105.85	103.7	106.47	104.49	107.14	105.82	105.88	110.11	108.31	110.42	111.21	105.52	105.36	105.31	105.51	111.28	103.14	101.51	110.43	108.25	104.95	103.3	107.59	105.71	106.19	104.62	107.88	103.59	104.08	104.41	104.85	107.97	106.06	110.18	109.84	114.1	104.73	104.1	103.53
109.98	110.67	107.57	107.08	109.09	109.36	109.59	110.83	107.9	104.11	110.53	109.42	116.15	102.14	110.07	108.37	107.04	108.07	110.06	110.6	107.72	108.04	107.32	104.86	105.99	105.45	109.62	110.97	109.24	113.15	108.2	108.48	112.35	109.58	109.76	108.54	108.81	108.69	106.68	107.56	105.33	110.94	107.29	103.07	102.35	103.92	107.97	111.17	107.84	104.95
113.6	109.26	110.23	107.68	108.35	111.96	108.89	110.06	104.06	105.74	111.82	110.64	108.07	107.64	114.02	109.91	106.62	107.68	110.64	110	109.08	102.07	109.64	110.49	113.79	104.49	106.17	112.8	110.36	108.7	107.6	107.97	107.9	110.84	109.61	112.42	108.2	110.02	113.29	110.23	109	105.92	107.21	111.33	110.11	110.89	110.72	110.65	109.96	108.84
110.53	107.62	102.41	106.48	104.43	104.48	103.97	102.41	107.08	107.3	103.39	103.97	102.3	102.63	108.81	106.75	108.28	108.91	107.84	107.04	108.39	105.28	108.86	107.17	103.64	106.61	101.96	107.39	107.87	103.86	100.74	109.59	105.8	104.32	104.56	107.23	109.34	105.92	101.17	105.8	101.22	104.74	105.11	106.85	108.35	102.67	102.34	104.58	106.93	104.1
101.68	100.91	99.428	98.87	100.24	98.844	99.085	100.53	101.17	99.565	103.52	97.798	103.16	101.63	104.08	101.77	99.388	101.46	100.76	97.88	102.76	104.32	101.89	104.38	98.063	97.981	99.531	101.49	99.102	101.37	95.696	99.267	104.07	102.74	99.533	100.19	102.99	103.98	99.853	99.67	96.756	101.97	103.24	99.939	100.39	99.033	101.14	101.96	100.13	104.61
105.02	107.73	106.68	104.19	105.64	106.29	101.79	104.47	105.15	102.82	101.9	105.86	104.82	103.67	107.3	108.91	107.13	106.09	103.84	106.52	110.97	104.89	105.74	105.29	105.6	104.89	106.29	106.8	105.81	110	109.21	106.08	102.82	107.06	107.62	104.98	106.32	103.15	109.5	104.21	107.66	111.23	105.68	108.77	106.39	107.07	109.45	101.72	101.55	108.55
95.438	94.376	94.086	98.349	98.51	98.267	95.414	98.024	99.238	93.176	97.947	97.529	92.646	105.52	97.548	98.069	98.958	102.25	97.507	94.282	98.73	102.14	99.594	99.825	95.638	96.855	96.793	97.527	100.85	98.815	96.211	96.193	94.376	99.734	95.1	99.166	100.97	96.027	99.333	98.996	98.732	97.748	99.13	98.517	101.53	99.86	98.469	96.885	98.346	99.043
98.476	100.95	97.556	99.451	97.6	97.009	94.592	99.678	98.105	100.21	94.059	97.224	96.787	101.45	96.069	97.976	97.005	97.311	103.67	99.983	101.52	97.553	101.09	101.5	99.113	99.136	97.745	98.877	97.846	97.689	98.996	98.841	95.289	100.56	100.22	97.154	97.564	98.19	94.053	99.293	96.075	103.96	99.962	101.23	98.062	96.217	99.279	94.111	100.25	95.463
98.93	99.131	98.326	99.84	100.88	100.77	99.385	99.133	94.696	97.601	94.559	100.44	97.762	99.409	101.72	104.51	99.885	101.29	99.882	97.474	96.933	101.54	103.83	96.405	101.21	101.25	95.946	102.25	99.586	94.886	96.593	99.611	101.05	96.866	98.295	93.584	99.525	94.218	97.353	98.734	97.292	95.721	97.444	96.993	97.206	99.287	97.711	90.733	92.474	97.198
99.721	102.67	102.66	100.54	100.4	100.52	97.656	101.34	109.14	101.82	99.486	101.09	98.104	100.31	102.08	98.262	102.55	99.599	99.701	99.54	102.6	99.947	94.78	99.841	103.91	102.66	102.23	100.37	98.837	99.043	105.97	95.197	97.901	101.84	98.628	98.354	100.86	102.45	100.21	101.28	99.339	101.02	100.8	100.44	97.422	104.4	99.671	98.194	104.89	99.247
107.19	106.29	106.28	108.94	107.27	102.93	106.77	105.94	103.08	104.42	102.6	105.93	109.14	107.62	103.97	107.54	102.69	109.66	104.3	105.06	106.93	104.71	107.86	105.63	108.17	106.67	110.47	106.28	102.7	105.93	109.06	104.53	105.7	104.2	107.69	105.77	107.74	104.52	108.45	110.38	102.4	105.49	105.82	105.37	106.95	108.05	102.39	105.54	106.73	105.36
112.64	109.3	111.43	108.67	107.1	107.37	111.9	108.51	113.38	108.43	110.04	112.2	111.03	109.59	109.16	111.63	112.27	110.51	115.14	110.83	108.96	109.57	108.04	109.1	112.87	111.18	108.07	108.58	109.69	110.7	109.47	106.85	109.15	112.4	110.5	108.16	111.23	107.19	113.37	111.88	111.89	114.91	114.63	109.06	113.62	111.65	112.13	107.64	110.17	109.5
113.29	106.63	109.63	110.33	103.63	109.33	105.36	106.53	105.56	105.81	107.31	111.26	108.28	110.82	109.75	106.74	102.46	106.52	111.13	108.58	107.86	107.56	108.89	112.33	109.85	106.24	106.29	101.18	107.6	102.89	107.16	106.76	108.09	106.5	109.76	107.1	104.81	107.21	108.14	109.58	110.94	110.42	107.95	109.66	105.76	108.24	109.43	109.37	110.71	106.09
106.37	108.17	103.09	103.28	102.05	109.62	106.33	104.89	104.91	106.31	109.96	107.37	103.51	104.83	104.7	109.33	107.56	104.58	107.76	102.98	103.44	104.86	106.58	108.82	105.86	104.13	103.57	106.28	110.31	107.72	107.17	108.9	104.66	105.48	105.79	102.26	102.96	101.49	104.71	104.94	103.8	103.22	104.68	105.53	101.49	102.57	104.27	102.56	99.21	104.17
105.91	105.52	103.5	106.59	104.04	105.22	106.18	110.62	105.67	102.57	108.88	105.11	106.27	107.83	110.5	109.48	106.25	106.8	104.24	105.98	108.07	103.83	107.56	103.74	105.15	104.73	105.88	104.78	106.79	106.02	108.72	99.33	107.42	107.86	107.92	101.2	107.81	105.65	105.51	105	106.25	107.03	108.81	105.03	107.03	107.38	107.94	104.53	103.93	105.63
106.95	109.47	102.79	106.87	103.43	110.45	108.2	109.32	110.05	107.8	104.4	108.47	108.42	105.64	107.99	104.91	106.8	104.67	108.77	111.75	104.4	109.2	103.45	100.42	108.85	106.76	101.67	107.45	109.41	106.9	104.54	107	108.72	110.67	104.58	99.219	106.47	102.82	101.29	103.48	110.86	107.77	104.57	104.52	103.99	103.98	104.19	109.21	107.65	110.4
98.422	100.09	100.46	99.912	101.15	99.598	97.115	99.233	97.26	99.817	91.601	104.84	98.832	96.325	103.62	103.31	100.58	101.11	99.907	104.8	99.07	99.05	103.25	98.665	102.87	100.51	99.678	96.144	101.84	97.065	103.14	98.305	99.536	103.54	99.641	100.16	96.472	104.85	101.61	95.666	99.103	100.64	98.34	99.778	97.811	101.78	102.1	99.773	100.73	102.21
98.248	96.23	95.107	98.952	96.586	97.792	99.323	101.46	97.832	101.61	97.252	97.82	101.67	98.936	101.77	97.192	99.712	99.459	96.818	96.755	98.207	99.159	98.51	97.421	98.064	97.971	97.385	102.35	95.676	100.15	99.356	98.719	100.68	100.6	94.969	96.066	96.456	96.85	93.901	92.286	95.126	95.757	96.677	102.55	100.37	98.971	101.66	96.331	106.29	99.923
106.89	107.28	107.63	106.7	106.26	108.13	109.24	103.28	108.93	107.05	107.05	106.91	105.74	109.2	106.84	108.38	106.95	105.7	112.61	100.54	108.22	106.98	106.5	103.68	105.64	106.11	106.15	104.17	108	110.73	107.11	106.19	109.15	110.82	110.96	107.08	110.14	104.23	105.98	109.4	103.44	109.21	109.38	108.73	106.23	107.52	109.02	104.84	104.8	104.18
106.1	105.38	112.61	108.34	105.56	109.32	107.06	108.03	108.5	107.25	108.46	105.22	113.28	108.98	111.7	111.88	108.07	108.71	106.24	109.81	103.01	105.75	103.71	105.63	103.93	111.05	105.5	110.11	109.82	107.22	107.02	108.2	107.38	106.13	107.73	105.03	106.22	106.66	106.21	103.51	109.6	103.72	109.67	107.71	107.37	106.42	106.99	104.12	104.46	111.78
108.65	108.08	104.2	111.62	107.9	107.15	110	107.84	111.73	109.71	105.83	106.21	111.63	105.93	107.89	104.52	110.07	106.6	105.04	106.05	109.36	105.13	106.41	111.62	107.68	109.24	106.6	108.39	106.87	107.26	109.9	104.52	109.96	105.27	113.19	111.86	110.36	106.94	108.43	107.52	107.31	106.62	107.53	107.59	106.3	104.84	108.87	109.17	106.64	108.39
106.36	109.22	108.63	106.33	103.9	105.22	108.76	113.57	112.3	108.04	110.36	106.55	104.31	107.08	105.99	108.31	110.35	106.45	107.63	110.19	111.09	107.55	108.62	111.98	110.09	109.72	106.55	112.86	109.99	108.82	108.3	108.7	106.43	108.61	111.47	112	109.83	108.2	107.91	104.04	109.62	111.64	111.45	106.56	106.21	103.06	109.43	107.94	106.21	105.31
99.383	101.28	99.342	99.733	98.998	94.41	103.88	101.16	101.03	100.38	100.99	99.072	95.164	100.93	102.42	94.739	96.849	102.5	102.94	98.728	101.49	100.51	103.71	101.76	101.22	100.26	99.487	95.299	96.185	96.287	99.98	100.68	99.805	96.271	99.363	98.274	103.32	100.81	105.03	102.81	100.88	99.847	100.24	98.723	102.48	100.86	100.24	101.15	101.86	99.125
103.28	109	111.96	111.67	110.83	109.99	109.28	111.14	113.26	105.62	112.09	111.3	112.59	108.21	108.86	109.66	109.36	111.23	111.59	110.13	108.34	109.83	109.07	109.45	110.87	105.87	107.32	110.99	111.47	107.85	110.29	108.39	107.53	110.98	110.45	110.88	109.73	104.2	115.85	107.66	111.36	111.72	113.57	112.76	107.44	108.38	112.05	109.9	104.12	108.62
97.14	97.847	96.666	98.252	97.867	100.67	96.408	100.93	101.78	97.335	96.608	101.73	90.884	98.062	101.54	102.45	98.945	99.17	96.043	99.358	98.792	94.81	101.12	99.257	97.35	94.579	96.139	96.63	95.151	95.967	99.242	99.621	94.172	97.994	98.22	96.723	97.894	97.768	98.42	94.82	98.306	95.36	103.63	98.015	99.208	103.4	99.987	94.422	97.529	98.067
103.41	107.15	111.33	109.41	108.51	112.7	109.22	106.96	102.99	108.32	104.81	109.71	106.57	108.8	108.65	106.31	105.85	105.96	107.14	112.93	106.14	109	106.66	104.63	109.12	105.87	110.65	110.16	108.37	106.94	107.24	108	110.85	110.11	106.46	104.86	107.51	110.85	108.37	108.1	110.46	108.18	105.92	109.5	105.08	111.1	107.67	107.86	104.32	111.21
105.75	109.62	105.61	102.04	107.14	106.66	108.47	104.52	108.81	105.02	109.21	105.44	109.51	103.61	109.36	108.29	111.22	105.2	112.79	108.42	106.11	107.47	108.21	112.1	108.15	108.8	106.28	104.18	104.11	104.14	109.18	106.62	104.62	111.69	111.13	110.72	110.62	107.01	106.72	107.11	107.6	107.57	109.36	110.92	108.9	111.81	109.74	109.19	109.71	109.06
100.56	99.598	98.374	96.451	95.546	94.849	96.216	98.288	99.486	97.434	101.77	96.096	98.358	92.031	93.991	98.885	99.008	101.85	98.398	97.774	98.472	94.752	95.712	98.946	100.58	99.668	94.452	97.592	100.5	98.86	98.255	99.74	95.933	99.676	99.219	101.67	96.957	98.653	94.602	100.52	99.87	99.665	98.114	101.73	97.119	102.06	99.816	96.662	104.8	99.138
105.4	113.2	103.85	102.46	107.77	105.29	103.12	109.37	103.16	108.69	107.11	105.61	102.59	104.82	103.81	104.11	105.81	102.55	102.94	108.28	101.14	103.66	106.1	109.23	101.06	105.77	101.25	105.94	104.64	113.07	104.65	105.35	104.74	103.47	108.69	103.9	101.48	104.16	107.32	105.55	109.34	105.97	103.11	105.02	105.75	103.28	105.37	106.76	104.85	108.84
109.34	107.43	108.73	105.21	110.25	106.34	103.31	109.52	108.05	105.31	104.83	105.26	107.75	103.07	108.91	108.99	102.52	110.04	105.45	106.54	106.75	107.21	108.87	105.35	107.13	103.55	107.37	103.34	102.97	111.53	104.72	106.52	102.57	105.34	108.61	105.52	112.13	107.72	106.4	104.2	103	104.53	105.98	108.61	109.45	108.1	107	109.1	102.65	108.59
107.59	108.25	107.17	103.37	104.33	107.59	102.14	106.95	110.2	105.72	104.22	102.87	109.43	106.11	104.94	105.79	107.04	105.25	108.58	106.19	108.25	101.61	107.58	109.1	104.85	107.82	101.91	104.8	104.74	104.37	105.56	105.93	106.54	104.18	110.5	110.34	106.48	106.3	105.64	105.29	104.77	103.83	104.29	108.78	104.75	102.02	105.13	105.25	104.3	105.26
102.27	99.342	99.762	99.141	106.01	102.78	102.79	101.87	103.09	100.31	105.67	104.38	98.884	101.5	105.27	108.06	106.1	102.61	100.95	102.91	99.567	102.57	99.275	103.44	104.96	102.31	102.53	103.85	102.45	105.83	104.14	104.64	107.39	103.95	105.88	103.31	103.65	109.83	100.41	102.29	102.79	99.599	100.94	102.82	102.47	102.07	100.78	101.3	105.11	102.09
103.21	106.05	103.15	106.56	101.07	102.9	104.2	105.51	107.93	108.49	106.03	104.42	108.93	105.41	103.07	102.16	107.18	105.34	103.88	101.56	105.21	108.69	106.94	102.55	102.88	106.09	101.43	106.66	102.04	106.11	104.9	101.46	101.28	105.38	108.17	109.04	101.08	108.98	105.76	110.02	103.33	105.38	106.96	102.23	105.81	108.72	107.01	102.58	109.45	106.56
98.25	102.49	99.13	99.315	101.51	99.743	102.89	96.125	94.704	103.02	103.55	97.81	104.7	98.496	99.5	96.368	100.54	102.45	105.46	102.68	100.16	102.02	100.63	98.421	99.813	98.464	96.989	105.2	97.899	102.57	102.85	102.58	100.45	100.67	99.955	102.01	102.8	102.97	101.58	103.5	102.67	98.292	104.66	100.49	98.315	101.31	97.689	99.175	100.24	95.864
110.77	107.45	110.11	102.92	109.76	109.34	110.54	106.9	106.31	107.85	105.67	107.23	101.54	110.8	106.55	112.14	103.17	107.87	108.67	105.68	107.91	105.11	110.51	106.85	108.23	102.15	105.89	105.47	109.19	107.37	108.35	103.36	104.09	113.12	107.59	107.98	108.86	110.38	107.38	106.52	106.07	103.62	106.98	106.28	105.31	105.5	108.97	106.83	109.57	105.39
102.05	97.609	102.23	100.68	99.448	96.611	99.156	99.599	101.85	99.954	98.566	98.131	102.37	99.307	99.399	98.738	97.041	96.952	98.639	102.34	102.81	102.34	100.48	101.15	104.02	95.239	99.584	104.4	107.43	101	104.07	100.48	100.98	102.38	98.612	104.84	97.483	99.808	98.889	99.452	102.21	99.262	100.23	96.245	100.18	101.7	97.995	103.86	103.03	99.683
107.99	110.35	107.35	108.26	108.26	108.23	104.23	101.96	108.98	103.27	106.64	106.09	109.55	109.34	104.05	104.5	109.78	107.61	105.39	111.99	105.99	103.57	103.24	102.65	105.41	110.45	108.16	105.35	104.36	108.78	105.01	100.74	105.7	106.55	105.29	106.3	107.51	106.99	105.17	110.62	108.06	107.48	107.99	105.69	108.31	108.45	110.01	105.25	100.55	103.7
100.11	108.67	103.49	101.2	106.22	107.18	108.65	109.37	103.75	101.11	105.81	104.27	105.85	107.11	105.02	103.96	107.49	99.631	108.35	106.17	105.91	106.07	104.28	107.22	103.68	103.8	104.54	104.9	102.13	103.76	102.65	108.12	104.52	104.63	108.01	105.89	106.72	110.49	105.14	104.36	106.67	106.4	103.04	104.9	103.68	105.75	103.1	106.21	104.74	112.04
102.94	104.03	107.55	108.12	101.12	104.03	106.53	106.84	106.29	100.74	109.75	109.68	101.54	104.87	103.06	104.02	102.74	107.54	109.18	104.3	105.31	107.89	107.04	106.73	107.72	108.27	107.25	109.03	101.3	100.86	102.87	103.21	104.42	105.65	107.56	110.97	107.43	100.81	106.95	103.44	110.88	110.7	107.79	106.94	103.12	103.58	99.976	104.94	103.71	105.02
107.36	107.65	104.74	107.66	111.34	107.33	105.31	102.58	106.32	106.44	107.24	104.76	106.72	104.39	107.73	106.28	104.68	108.11	107.97	106.47	102.46	103.58	103.51	108.78	108.19	105.15	108.5	104.08	104.54	108.07	103.98	110.24	108.67	99.74	110.64	102.62	106.31	103.51	108.93	105.58	103.59	106.96	104.29	105.47	103.88	105.64	106.2	109.11	101.86	108.42
105.06	105.87	101.38	103.11	107.27	105.62	108.07	102.55	103.07	105.71	109.84	103.78	104.49	109.83	105.48	102.72	104.96	107.36	106.35	103.78	109.18	103.65	104.98	107.57	106.04	102.69	104.49	103.35	107.87	100.84	105.37	103.13	107.7	104.96	107.93	105.05	106.93	106.42	103.69	106.9	104.14	103.92	106.7	101.05	106.8	105.39	103.11	105.13	110.96	102.11
109.88	109.05	109.45	108.74	107.44	109.88	107.04	108.51	105.87	110.88	110.66	105.75	104.68	106.55	112.05	108.96	107.29	107.95	104.05	109.22	108.08	105.76	111.63	108.65	107.55	102.71	107.63	108.06	110.81	108.1	109.34	106.93	110.1	109.27	107.45	107.46	108.63	106.45	112.17	104.29	105.86	104.54	108.95	104.79	106.99	108.71	106.13	107.54	108.71	105.93
105.17	110.26	109.01	101.67	110.41	106.93	106.71	106.6	110.87	101.99	109.7	111.12	110.55	103.78	107.11	107.25	110.14	107.89	109.53	104.83	107.91	112.4	111.34	109.44	105.68	106.75	106.45	103.94	107.75	106.48	103.58	107.53	105.26	102.79	103.9	110.8	105.26	102.11	100.66	104.85	108.36	108.09	105.52	104.98	107.24	105.73	101.34	112.23	109.44	110.41
106.35	105.05	107.98	109.29	104.83	105.81	104.64	105.83	110.66	106.33	103.9	110.12	106.49	106.25	103.43	104.95	109.38	109.42	105.56	104.43	108.32	107.49	108	106.14	105.01	107.82	107.59	105.76	103.58	107.62	108.12	108.1	102.7	103.68	103.98	103.57	107.16	103.11	104.76	106.76	107.79	104.3	104.1	105.22	104	107.9	104.91	104.69	104.07	108.25
108.63	111.97	108.9	108.64	107.04	111.15	113.44	106.67	107.85	109.62	107.45	107.9	107.23	109.38	106.48	106.5	111.5	110.12	107.23	108.79	109.11	113.09	110.11	107.33	109.17	106.21	108.54	109.55	106.79	112.4	113.01	109	106.41	110.34	108.39	112.61	106.99	109.28	107.18	108.25	110.32	109.01	106.28	111.08	107.96	106.22	110.28	109.66	106.82	107.16
100.25	100.02	102.01	102.66	99.416	94.67	97.392	101.25	95.335	99.809	100.34	100.69	101.32	97.387	97.735	96.198	98.174	95.134	96.402	97.596	94.852	97.074	93.158	99.345	98.655	102.23	99.254	98.158	98.789	96.911	98.691	95.372	100.43	101.51	98.113	102.39	101.86	95.714	95.705	98.445	97.309	96.864	99.84	94.692	98.795	98.887	94.918	98.089	99.129	97.486
104.75	104.3	104.47	107.42	103.57	105.5	104.11	103.14	103.26	105.25	109.41	103.99	104.04	105.21	103.84	105.05	105.04	103.05	104.16	104.48	108.77	100.07	106.16	104.22	105.44	103.09	108.43	105.92	106.42	104.88	105.28	105.83	105.49	105.69	103.42	104.62	108.81	106.15	102.03	104.91	104.12	104.55	101.3	110.25	103.28	106.22	104.78	105.41	105.89	102.73
105.8	105.48	107.09	107.07	105.97	102.44	108.41	108.16	106.62	106.1	105.87	108.54	105.42	107.42	104.53	106.71	104.64	106.7	103.33	106.72	104.16	108.85	109.93	98.487	104.72	105.75	105.86	105.26	111.55	106.48	109.11	108.85	102.54	104.93	104.77	105.96	107.38	107.4	105.03	107.31	102.96	105.9	106	108.46	107.56	104.14	105.25	106.3	104.61	107.53
109.27	106.92	101.63	100.68	103.58	107.06	107.11	109.55	107.59	102.94	108.15	102.88	109.32	104.95	106.08	106.43	104.77	107.66	106.53	99.848	106.12	103.14	105.47	107.01	106.17	105.83	112.34	109.79	100.83	109.57	102.49	108.16	110.01	105.13	105.88	105.68	107.95	107.53	104.67	105.89	107.95	104.39	105.82	106.59	104.17	109.24	103.51	102.96	107.29	108.47
99.571	98.583	97.504	99.653	98.447	101.78	95.473	98.041	97.797	102.04	97.152	97.655	96.099	98.699	97.468	96.67	98.898	97.979	96.932	95.421	101.08	99.008	94.635	100.49	100.51	97.247	93.984	96.46	94.363	97.774	99.378	99.702	100.47	100.71	101.6	98.876	99.599	99.072	98.262	96.124	100.55	100.67	95.904	96.642	96.972	98.249	94.735	101.12	97.844	101.35
105.42	105.57	104.62	103.96	108.55	103.79	106.65	106.66	103.32	108.01	109.14	107.52	105.98	103.44	105.79	101.56	102.43	105.52	103.28	105.61	104.46	107.11	111.38	108.12	108.9	99.169	102.41	103.85	104.39	108.8	104.44	110.73	106.73	108.16	106.66	108.94	105.58	103.4	108.45	107.87	107.29	108.01	107.99	104.87	108.16	101.86	102.34	102.61	103.5	106.94
108.17	106.85	107.3	112.6	108.69	108.77	106.72	108.26	110.46	108.33	107.78	103.01	109.24	111.91	104.26	105.61	106.14	109.91	104.4	102.01	109.36	113.56	107.06	105.44	109.13	105.41	107.8	105.01	109.31	109.54	107.03	110.77	103.99	108.08	107.1	106.85	108.09	104.05	104.67	105.54	107.36	110.04	109.94	106.52	103.35	105.64	111.22	107	110.44	105.5
112.12	111.32	104.35	112.68	105.11	109.24	111.81	111.67	106.61	111.01	108.59	108.89	105.9	108	108.41	102.06	107.95	107.52	105.18	108.26	107.2	107.35	109.94	111.89	108.71	106.51	107.14	106.89	109.98	107.92	107.21	108.01	104.72	109.31	107.91	105.74	106.99	112.92	109.95	108.97	106.21	108.99	108.63	111.3	108.99	106.96	111.86	110.15	110.29	109.53
107.59	104.95	106.67	108.44	109.32	109.65	109.78	110.82	112.18	109.14	108	110.78	109.83	107.4	110.07	103.35	108.59	110.22	106.66	106.02	104.79	104.66	108.46	108.33	108.15	109.36	105.22	106.37	106.22	108.89	105.59	109.38	108.99	107.29	107.04	113.29	105.78	108.02	108.44	110.52	110.49	106.32	106.07	110.52	107.57	105.72	108.74	107.1	111.12	102.56
108.94	108.72	110.53	106.8	107.96	104.35	109.71	110.57	106.71	106.79	106.53	110.01	105.58	99.54	107.92	105.79	106.17	102.88	106.26	104.91	109.79	105.47	106.74	110.42	110.72	112.94	103.36	108.77	106.22	104.51	109.6	103.04	106.57	107.06	103.57	107.21	107.01	101.89	106.36	104.72	107.62	105.57	108.97	106.05	103.35	106.9	102.22	106.91	104.57	111.01
108.15	109.78	108.73	111.06	107.61	104.89	112.56	106.66	110.58	106.9	110.27	105.67	107.96	108.63	108.63	108.69	106.16	110.03	108.67	107.44	110.47	108.2	109.15	106.88	104.79	104.79	108.28	110.68	110.86	106.04	108.8	106.27	105.89	104.53	109.29	112.52	106.52	103.49	110.6	105.06	108.4	104.99	108.53	108.89	108.39	106.85	105.87	112	110.33	108.4
107.77	112.6	111.3	108.39	112.07	106.7	108.53	105.52	109.51	107.72	104.2	108.23	105.46	109.64	107.4	108	106.32	103.41	108.96	109.12	106.57	106.46	108.91	104.85	108.02	104.23	108.29	104.87	107.67	103.08	105.22	110.85	107.79	108.54	108.91	108.06	107.74	108.14	108.29	110.33	109.14	102.45	110.2	104.94	108.39	106.69	106.42	108.1	111.5	109.66
97.928	101.38	99.756	101.44	95.865	97.317	100.7	99.783	99.23	103	98.78	100.11	100.1	100.18	98.309	100.13	101.96	98.849	96.272	104.09	93.288	96.796	97.73	97.733	98.414	98.575	95.122	99.586	99.889	99.331	100.46	97.667	99.78	98.853	96.646	99.709	101.15	96.651	99.604	100.88	99.539	100.84	99.823	93.899	98.319	100.23	98.919	98.714	100.2	98.521
107.21	105.77	108.27	112	108.32	109.45	112.79	106.22	111.21	111.21	103.53	108.92	110.59	108.61	109.94	108.47	107.62	107.26	111.63	104.55	110.95	110.17	108.73	109.27	106.58	109.83	108.94	111.07	109.87	109.58	109.45	109.22	109.3	104.86	108.99	110.97	104.13	107.46	108.57	106.35	107.8	108.71	109.07	105.83	106.12	108.85	108.44	107.22	107.5	104.07
108.11	106.98	109.21	101.46	103.65	100.05	103.79	105.18	110.63	106.06	103.2	108.6	104.84	105.21	108.18	103.92	108.06	109.13	105.69	107.14	104.71	108.08	105.96	108.6	109.66	105.84	109.71	106.88	106.53	106.4	106.32	109.65	102.04	108.13	105.24	105.65	105.81	105.64	101.89	103.64	102.23	108.09	107.92	104.76	104.83	108.9	106.08	101.3	101.99	104.49
113.59	107.54	108.76	109.92	103.7	104.36	107.92	108.99	108.11	107.3	105.17	110.09	107.95	108.14	109.4	108.76	108.24	110.21	108.23	108.1	110.06	111.21	106.01	109.17	107.07	103.68	104.5	111.53	105.52	108.63	106.02	111.58	110.68	109.25	108.05	111.1	108.77	110.44	108.42	108.2	106.32	110.99	105.01	109.8	106.4	109.67	105.84	108.04	104.84	110.5
109.03	105.69	104.43	107.21	101.84	104.28	104.02	102.3	101.64	106.39	105.51	103.47	107.24	107.02	106.96	103.87	104.22	106.97	104.51	103	107.38	108	105.09	102.58	103.19	103.28	104.86	104.54	104.94	106.41	103.39	105.66	108.68	106.89	102.03	111.29	104.33	104.93	105.67	103.7	103.45	106	101.88	107.28	103.25	103.12	103.25	109.18	107.36	107.1
109.28	109.52	106.16	110.49	109.53	112	109.19	107.54	106.49	111.2	110.37	110.3	106.87	108.02	106.01	110.96	107.79	110.07	107.18	109.07	107.45	109.03	104.76	111.1	110.34	109.47	109.19	101.87	103	110.24	106.66	109.85	106.84	110.45	107.72	109.73	107.11	108.76	109.58	111.56	110.2	107.62	108.58	113.67	111.27	108.64	112.67	109.01	109.61	111.38
109.82	112.28	106.29	110.42	110.84	114.17	107.86	110.23	107.98	113.28	106.77	111.15	107.6	108.57	107.14	110.24	111.52	110.3	109.57	106.92	109.36	109.74	106.82	110.36	110.6	118.21	110.18	115.03	108.77	114.57	107.15	111.38	110.43	115.09	112.64	110.1	108.14	106.87	102.63	110.1	107.89	115.3	109.64	109.58	111.05	110.95	115.33	110.93	112.95	112.55
110.26	109.36	106.94	106.69	109.34	107.88	105.03	109.99	107.9	109.09	110.13	109.69	110.53	105.48	106.92	112.83	112.29	107.8	108.51	110.94	109.33	110.59	106.9	106.29	106.68	110.17	106.04	104.83	107.76	108.85	109.31	106.8	114.44	106.17	112.96	110.05	103.84	110.81	106.29	106.37	103.88	109.26	110.05	108.08	105.97	111.55	108.6	109.1	107.87	105.06
106.46	106.11	107.19	106.42	100.32	104.64	103.7	107.76	104.23	105.43	101.97	105.81	108.94	105.55	105.84	104.84	103.69	106.63	107.97	107.37	103.47	105.09	105.29	106.64	104.22	104.23	105.96	106.19	104.69	107.68	106.77	106.43	103.23	104.92	102.82	107.75	106.61	103.54	106.25	108.18	110.28	103.03	106.88	103.7	104.46	107.15	104.27	101.63	105.43	104.52
107.3	105.83	108.42	107.38	107.7	107.96	104.99	102.39	105.02	108.81	102.36	108.27	104.22	100.93	105.02	104.65	107.6	102.15	107.75	106.55	104.62	110.31	108.79	106.35	108.38	103.48	105.5	109.86	102.63	110.92	106.54	104.63	106.98	102.62	103.71	105.31	104.03	107.35	103.47	105.68	106.7	106.04	106.44	107.27	108.87	102.86	106.09	108.22	109.6	104.5
110.43	104.82	107.17	107.57	107.93	105.91	105.8	104.86	107.68	106.85	110.18	106.88	106.03	106.35	103.74	105.64	103.61	106	106.81	106.03	104.71	101.78	106.96	105.7	104.62	104.07	104.24	108.59	105.66	104.45	105.86	110.97	113.57	106.77	103.22	106.53	105.94	107.3	107.2	104.72	105.88	107.91	108.84	104.41	105.84	106.63	106.3	105.75	105.31	103.12
105.26	100.7	105.89	100.18	103.33	104.05	105.95	102.18	108.49	107.18	104.48	103.56	109.09	106.65	109.95	108.51	108.34	101.43	104.98	113.87	105.81	104.5	105.86	102.86	106.65	107.93	104.78	105.04	105.24	105.59	105.78	107.18	101.71	108.88	108.9	110.2	106.2	102.7	107.55	107.95	105.38	104.38	103.71	106.3	107.05	102.7	110.73	105.24	105.54	103.32
110.66	107.13	109.01	108.73	107.27	110.57	114.5	111.88	111.52	110.88	110.05	109.09	110.08	109.87	112.2	111.18	111.55	114.78	109.8	114.7	109.37	114.12	110.55	110.39	108.96	110.41	106.03	105.87	109.46	108.83	109.74	110.35	114.18	114.97	111.14	111.39	107.29	105.29	110.14	109.39	114.39	112.02	109.4	112.14	110.06	107.85	106.69	112.5	110.48	111.97
97.341	97.478	99.918	97.675	95.711	95.783	98.174	99.326	97.654	100.2	97.977	101.26	99.585	97.438	95.547	94.806	97.873	94.844	99.201	99.718	97.843	94.734	100.11	99.802	94.084	101.55	97.995	97.157	99.845	98.591	101.28	100.59	95.936	99.555	96.644	95.324	96.863	99.337	97.349	98.48	96.175	94.092	95.532	104.56	101.36	92.274	96.966	96.664	98.151	95.15
109.2	107.56	104.98	109.41	107.2	108.81	108.16	107.08	109.23	107.81	110.31	108.15	108.95	109.14	111.94	104.27	107.47	109.88	103.71	107.84	111.2	110.96	107.63	104.07	109.95	106.52	105.73	111.29	104.65	109.94	105.48	110.15	109.17	106.89	109.33	107.36	105.68	108.04	112.5	111.28	105.74	107.55	105.46	108.08	106.55	109.02	108.41	111.89	106.37	104.39
102.8	108.09	107.01	101.98	108.28	106.81	104.68	104.79	104.29	103.08	108.12	102.55	101.73	103.35	102.35	107.77	103.25	106.06	106.7	101.88	106.5	104.27	106.81	107.38	105.49	101.81	106.71	105.68	104.49	104.62	108.34	103.87	108.53	105.26	106.98	106.36	105.13	105.02	107.62	100.97	99.113	108.54	105.73	104.61	101.82	106.07	104.74	103.69	100.06	105.02
103.75	108.91	103.45	105.64	107.05	104.4	103.19	112.33	102.56	107.45	107.69	104.42	106.49	105.2	110.01	101.11	106.31	102.7	103.24	104.45	100.34	104.12	112.21	107.62	105.93	105.86	103.2	104.81	99.73	100.55	105.59	103.75	109.74	107.43	110.03	105.61	110.07	108.79	106.11	104.98	107.61	105.97	105.78	103.08	104.97	103.31	105.81	102.85	106.1	107.77
108.25	109.63	104.92	105.18	109.04	111.68	105.01	109	110.87	107.22	107.94	107.82	108.77	100.74	107.44	105.49	110.92	110.35	107.29	106	106.66	105.85	112.66	112.85	113.05	111.6	109.13	106.48	104.16	106.04	107.21	107.55	106.02	108.61	106.08	109.13	108.26	109.51	108.59	108.39	109.76	111.83	105.62	106.66	108.16	109.55	111.63	112.06	112.11	103.11
107.97	103.21	111.92	109.13	110.06	111.99	107.1	103.57	107.53	106.95	108.25	102.16	107.69	107	110.09	110.39	111.89	107.92	110.33	108.12	107.51	109.92	108.29	107.9	106.47	107.64	109.94	105.17	108.53	108.14	106.18	108.22	106.47	110.25	114.79	106.25	109.26	106.87	107.67	107.55	106.61	110.76	108.96	103.54	114.51	105.67	105.24	107.4	103.83	108.48
101.7	97.617	103.87	98.655	100	97.326	97.128	99.396	97.901	99.767	99.648	100.14	98.436	99.801	95.99	101.38	103.28	100.97	103.84	98.813	100.81	98.447	98.166	100.72	104.79	95.187	106.72	96.729	101.31	102.49	100.01	103.73	100.14	100.11	103.39	99.77	99.305	100.79	100.64	102.37	102.48	97.02	104.39	100.32	102.54	103.47	98.069	99.512	98.452	103.95
108.09	109.66	109.73	109.28	108.91	111.36	105.64	109.78	105.7	109.18	111.67	107.36	109.3	103.19	108.67	106.25	108.83	105.59	111.2	112.49	112.14	109.68	113.43	108.77	102.44	106.58	105.28	109.2	110.4	107.76	110.83	110.6	111.76	107.68	109.41	108.44	107.79	108.79	105.09	109.81	107.77	108.9	110.35	111.73	112.11	107.19	111.17	109.1	107.92	108.7
105.31	107.79	105.68	101.91	107.19	101.4	108.1	106.05	107.4	106.87	107.11	104.86	104.81	108.47	102.17	105.25	100.85	103.72	102.5	107.48	103.66	103.6	106.25	112.26	103.62	107.26	110.61	107.05	104.23	109.76	102.65	104.07	104.61	102.79	102.47	104.99	106.02	108.21	105.78	105.68	107.89	109.59	106.06	104.58	103.08	104.66	106.39	105.23	102.43	108.72
107.43	108.56	110.3	107.69	109.47	106.68	109.56	109.8	107.68	104.89	109.88	104.12	108.79	109.87	111.55	111.4	109.91	105.18	107.99	106.61	102.91	107.33	106.1	108.69	106.82	114.29	107.42	106.78	109.2	111.74	102.21	108.26	103.71	108.74	110.36	108.97	106.08	107.01	111.58	106.32	109.24	106.94	108.62	107.16	110.36	111.2	105.9	108.48	104.89	110.68
104.48	107.31	110.84	107.13	108.45	108.98	110.47	109.67	107.08	105.4	109.25	110.16	111.43	106.47	108.44	106.6	110.34	110.7	105.74	107.87	107.48	109.12	108.49	109.73	106.65	108.55	106.84	108.19	106.01	103.96	112.38	106.74	102.77	105.02	108.34	111.2	111.59	109.95	106.18	109.33	107.41	106.64	106.2	111.12	109.41	107.51	105.24	104.62	102.35	106.85
96.691	98.988	94.367	96.462	98.481	98.523	99.691	102.97	99.065	98.341	97.098	100.42	99.26	99.268	93.521	100.71	98.086	100.01	98.558	94.632	103.5	98.195	98.908	97.5	99.65	95.354	101.74	103.76	98.351	98.516	96.674	95.496	101.04	97.231	101.43	98.013	99.64	95.595	100.64	97.104	93.898	97.233	92.27	100.7	99.001	95.891	98.751	101.29	98.106	99.6
107.63	106.97	106.8	110.01	112.66	107.77	107.07	108.43	105.71	109.77	106.21	109.07	110.38	111.46	108.91	106.31	107.3	107.8	109.91	110.19	107.83	108.99	108.72	108.87	108.17	109	111.31	109.27	107.9	108.81	108.71	110.15	109.04	108	109.53	110.25	107.56	107	110.4	110.05	108.45	104.28	107.44	109.79	104.93	109.85	108.38	105.82	110.91	108.88
99.392	99.237	98.973	98.599	97.585	91.417	101.81	98.682	95.855	98.146	97.344	101.34	99.531	99.521	94.136	98.806	101.05	99.78	98.409	99.104	99.53	98.593	92.985	97.423	99.257	94.918	95.564	100.12	101.7	94.913	103.66	100.94	100.04	102.4	98.318	101.18	94.661	96.017	96.8	103.35	101.84	95.872	102.32	101.4	100.69	100.79	98.614	98.192	99.631	101.17
110.39	108.75	104.94	107.28	105.16	104.1	108.35	108.42	105.17	105.19	107.99	107.8	110.77	108.54	104.85	106.51	107.87	106.79	107.58	105.1	111.8	112.19	111.78	105.17	112.95	106.36	109.64	106.81	110.44	107.56	105.96	109.98	110.22	113.79	107.8	111.45	105.63	108.64	107.13	106.97	107.42	108.53	110.92	108.21	107.45	106.79	108.96	106.24	110.25	103.63
107.9	102.2	104.65	106.97	107.67	107.47	104.93	105.51	109.16	103.08	103.4	104.38	106.01	109.81	105.99	106.72	105.33	109.03	101.09	105.39	105.33	105.79	100.15	108.55	106.59	104.36	106.51	101.71	107.5	107.8	107.12	109.11	106.23	106.54	105.37	104.23	104.57	106.79	104.47	103.67	106.39	103.98	106.6	104.9	105.49	104.84	105.34	110.86	108.31	106.96
105.53	105.32	103.43	102.45	103.82	105.84	106.92	107.89	110.91	111.37	108.07	108.06	105.05	106.45	106.77	106.49	108.67	100.93	103.12	106.63	105.37	108.39	106.15	104.18	108.78	105.39	103.7	107.69	105.57	108.34	107.09	106.1	104.87	106.75	108.05	108.76	109.16	103.81	101.36	101.4	106.94	105.2	106.4	107.24	109.1	106.08	104.43	103.53	103.65	110.21
108.81	101.75	102.71	102.51	107.69	104.35	105.08	104.38	104.51	102.85	104.65	106.74	105.15	107.46	107.94	102.85	107.81	110.37	106.06	102.22	105.18	104.55	105.59	100.77	107.16	105.84	108.61	103.7	106.21	101.79	103.44	105.87	104.35	103.71	108.06	103.39	104.01	103.85	103.19	102.97	104.74	100.76	104.66	105.44	108.74	105.88	106.79	103.47	105.14	103.36
106.24	107.77	107.2	103.98	102.6	106.41	106.74	99.334	108.55	109.86	105.7	105.51	111.74	104.43	104.76	108.01	105.05	102.8	110.14	107.04	101.72	104.91	104.68	109.64	111.16	107.29	105.01	106.53	106.96	106.41	103.33	107.29	105.57	104.91	105.68	104.83	106.33	103.81	106.36	108.58	104.64	107.21	107.17	106.06	103.84	103.34	106.05	106.15	110.57	106.14
105.44	100.99	104.79	107.45	107.94	107.64	105.94	107.9	105.41	109.37	104.54	109.19	104.1	107.52	103.39	103.45	103.01	102.65	110.63	106.92	102.69	106.56	106.78	108.68	100.58	110.09	106.81	103.57	105.66	105.74	100.84	104.04	108.86	105.97	103.04	102.86	107.21	107.6	102.35	110.29	105.61	108.46	110.66	100.26	106.7	104.3	104.44	108.04	104.33	108.58
108.94	102.04	106.21	106.21	103.64	105	110.53	103.06	106.14	104.85	105.23	102.47	103.78	100.78	109.36	108.17	102.03	103.99	107.01	105.38	107.69	104.53	103.62	102.12	105.68	108.65	102.26	106.83	110.02	109.02	106.62	104.68	105.85	107.62	109.12	106.93	103.65	108.81	107.63	101.24	108.29	108.76	106.37	104.11	107.14	107.12	102.2	107.73	106.05	107.16
110.81	109.19	111.65	110.19	109.07	110.06	111.45	111.73	103.26	105.71	107.4	108.86	104.4	106.67	110.95	107.99	108.22	106.31	106.21	106.68	111.85	106.84	107.32	109.95	109.31	108.16	110.36	107.2	108.45	111.37	106.27	107.38	108.93	109.33	110.94	108.46	108.45	110.56	103.84	109.02	107.65	107.05	106.6	106.71	110.64	104.92	106.07	103.56	107.58	111.51
108.02	107.86	103.96	104.07	108.35	107.36	105.09	108.46	108.32	107.37	110.87	107	107.07	103.3	106.99	111.81	108	105.74	107.32	108.49	107.91	108.98	110.7	110.56	106.83	107.46	108.99	109.76	110.72	107.83	110.68	109.85	109.96	107.61	108.93	109.35	107.46	115.23	107.31	111.36	108.61	107.7	108.98	111.38	108.3	110.57	109.39	103.84	106.03	108.62
106.87	103.11	107.27	100.5	108.15	108.52	108.26	101.96	105.85	105.35	105.37	105.12	104.71	105.04	105.33	104.69	107.4	107.17	103.49	106.98	97.679	107.32	108.93	100.64	105.9	106.91	106.69	107.34	102	104.79	106.11	108.09	106.11	105.05	105.99	105.31	107.19	100.78	103.98	106.9	103.85	107.29	108.11	103.89	105.44	105.45	107.62	106	107.14	106.12
112.17	111.12	106.53	111.93	106.46	112.76	108.91	102.4	114.23	108.08	111.91	108.95	112.07	112.99	108.57	114.08	108.12	115.7	115.31	108.26	113.97	109.94	107.45	115.08	108.56	110.12	108.17	110.31	110.26	113.19	106.25	109.48	106.75	111.04	110.49	112.63	112.11	107.93	109.51	109.19	106.96	107.68	112.63	105.39	109.01	106.63	108.13	110.61	103.29	109.14
101.67	96.823	101.29	101.36	103.15	99.327	99.262	101.45	101.75	100.07	103.15	105.85	102.06	97.363	102.62	98.474	100.15	100.64	102.81	96.562	101.89	102.27	101.44	99.35	97.966	99.323	99.117	99.584	101.56	102.12	100.44	103.36	100.18	96.699	101.95	101.79	96.895	100.79	99.842	101.26	100.84	100.54	100.7	103.92	102.31	101.26	100.97	101.14	99.681	101.83
104.3	105.48	106.93	107.02	106.13	109.2	108.52	104.5	108.89	110.72	104.67	104.74	104.85	102.89	106.14	108.11	106.73	104.46	107.78	108.4	104.61	102.92	108.39	107.27	110.23	110.18	106.29	109.39	111.02	105.05	102.92	107.75	109.76	111.42	107.72	112.97	104.36	106.98	110.09	104.09	107.98	102	101.57	103.88	112.04	110.99	103.84	110.21	106.53	106.61
113.96	111.22	111.6	107.6	106.38	114.12	103.14	107.6	112.29	109.68	112.81	108.86	108.47	108.11	107.45	108.64	109.76	111.6	109.71	106.07	108.29	110.3	113.43	111.98	108.27	111.6	109.3	107.5	112.85	109.79	112.69	112.53	113.13	114.41	111.35	108.57	111.9	107.47	112.03	109.24	110.82	110.03	108.37	107.84	109.7	113.05	106.71	111.69	107.6	111.53
107.23	104.62	110.21	105.71	104.1	106.17	102.58	104.6	100.66	99.201	107.6	107.26	109.22	101.48	102.36	104.64	105.35	106.95	105.84	108.74	108.5	103.99	105.89	105.46	105.32	105.4	105.89	105.79	109.2	110.13	108.9	107.6	101.67	105.95	112.14	102.54	109.8	100.29	106.73	103.08	104.71	105.16	103.88	105.05	106.48	102.37	108.63	107.59	100.08	100.46
108.08	109.3	110.55	108.99	112.29	108.35	106.39	108.45	105.13	108.34	109.28	108.89	107.04	110.1	108.77	110.26	106.23	111.97	105.3	102.05	107.09	106.08	108.46	104.92	109.84	108.26	107.67	112.21	109.53	113.56	107.48	107.88	110.56	112.43	105.02	108.25	104.52	105.45	107.38	108.49	106.14	105.2	113.18	107.29	107.32	107.09	107.39	107.75	107.95	111.81
102.91	104.54	107.19	106.49	105.21	105.73	106.33	102.51	100.26	104.15	102.76	106.21	106.01	101.8	102.66	108.62	103.2	111.46	103.93	106.12	104.2	105.67	104.66	105.17	103.26	105.86	105.67	104.17	106.45	104.49	107.23	103.97	108.72	105.89	108.79	108.54	103.59	103.02	106.74	108.04	103.5	106.04	104.1	105.23	105.51	111.59	102.01	104.43	103.4	101.08
98.734	97.836	97.651	99.21	100.6	99.787	97.41	98.677	99.821	98.636	97.234	97.441	97.942	98.08	100.83	99.35	94.25	98.32	99.165	96.513	96.123	97.286	100.85	100.22	100.9	99.712	98.352	95.314	101.41	97.156	96.328	99.143	100.18	102.21	97.945	90.738	95.37	96.579	94.979	98.076	100.38	97.586	93.522	100.9	101.57	94.921	96.608	99.242	97.314	98.063
102.44	109.18	101.75	104.73	101.86	105.69	109.48	108.62	106.04	102.98	105.68	108.61	105.71	107.62	103.61	102.44	111.72	109.19	107.89	104.5	106.91	106.18	104.51	103.74	106.33	108.03	110.42	107.3	105.46	103.73	106.63	108.2	106.48	105.98	104.66	102.4	102.37	105.02	105.3	109.03	106.22	103.73	108.3	107.64	101.99	104.99	106.27	104.61	103.01	106.44
98.247	99.602	98.843	99.81	99.286	95.55	96.976	97.539	99.295	94.393	92.213	97.839	97.126	96.184	96.46	98.367	97.779	96.071	98.618	101.27	98.241	99.045	103.51	99.314	99.603	94.361	98.634	94.628	101.07	100.79	100.33	100.32	96.339	97.244	97.316	97.06	99.341	97.528	100.25	94.992	99.553	95.085	97.968	97.988	102.11	98.413	100.94	94.702	96.858	101.56
97.748	96.674	96.389	98.967	99.87	100.07	96.569	98.13	96.736	100.35	101.22	98.912	95.963	98.371	95.235	100.15	96.158	99.658	99.99	100.14	95.466	100.8	98.447	97.727	96.944	99.228	98	97.169	97.527	98.241	95.366	101	101.8	96.611	99.323	101.65	95.541	94.701	99.769	98.556	98.633	99.984	101.31	96.868	97.025	98.363	96.192	99.473	98.796	99.027
104.37	105.84	109.4	108.71	110.73	105.45	109.12	105.01	107.2	109.89	104.15	108.08	108.84	107.28	103.22	108.64	105.78	101.91	107.78	105.38	103.5	103.85	109.87	106.45	110.97	105.15	109.16	108.94	103.88	104.06	105.47	104.72	108.51	114.17	103.66	105.6	105.23	105.51	108.95	103.25	106.8	104.84	105.82	101.87	107.86	104.08	108.11	108.08	108.76	108.26
103.27	97.127	102.93	106.23	98.956	100.68	101.85	99.716	99.876	98.314	102.05	99.725	100.43	99.901	101.05	98.744	98.61	100	99.575	102.24	100.97	101.66	97.024	100.2	101.37	99.624	103.32	101.91	99.562	99.609	103.09	96.617	99.085	102.8	100.02	101.95	101.86	102.28	100.81	99.812	102.01	99.879	100.47	99.952	98.454	99.957	94.215	98.23	96.194	98.364
104.5	105.13	104.43	104.47	105.83	104.17	106.01	106.07	99.109	108.34	102.45	99.056	106.56	107.02	105.68	108.98	99.002	104.81	104.47	106.9	106.34	103.93	103.62	106.09	107	109.15	107.41	107.22	106.41	102.93	110.21	106.38	107.8	107.91	102.74	106.9	107.81	101.47	105.72	111.3	105.86	101.56	108.65	103.61	102.03	105.47	101.77	107.06	109.25	102.13
97.313	98.208	98.795	99.509	99.155	99.441	101.67	95.926	99.88	100.16	104.36	97.072	97.012	100.88	100.49	99.032	105.36	95.489	103.43	96.527	98.855	98.321	98.634	99.204	100.71	98.672	95.467	99.946	103.42	98.002	99.13	97.81	96.952	103.94	99.733	98.682	98.785	101.25	101.46	97.186	96.528	102.24	99.13	97.671	101.77	98.532	102.63	96.211	100.46	99.702
104.64	107.82	107.07	108.76	105.71	105.93	105.1	102.19	107.04	109.26	103.48	103.9	106.99	104.52	105.31	108.35	103.93	106.32	105.11	106.17	109.48	102.88	107.43	106.66	108.93	108.87	108.59	105.9	99.932	104.91	107.24	105.64	103.25	105.75	106.12	107.27	103.19	104.78	105.13	107.62	105.89	106.75	108.99	104.14	107.6	109.86	104.67	106.37	104.93	104.23
95.893	102.76	101.28	97.114	101.05	105.62	100.8	102.75	98.435	103.14	102.47	104.82	98.498	100.92	96.954	97.608	97.982	98.921	103.3	101.68	96.73	99.043	98.409	101.3	101.71	100.53	99.558	100.56	102	102.63	98.165	98.753	97.222	95.261	99.515	101.15	99.763	99.88	99.585	99.982	103.13	95.712	103.42	103.56	98.293	98.801	104.1	98.52	98.59	102.02
103.17	99.429	104.59	99.379	98.996	103.06	98.169	103.42	99.949	103.77	102.68	106.89	100.68	101.73	99.697	101.44	100.53	99.291	98.206	101.86	102.71	106.88	102.68	102.3	102.09	99.622	98.535	99.998	104.53	100.8	101.53	101.64	98.364	105.11	100.86	105.16	98.312	98.898	102.9	98.153	100.01	101.54	101.18	99.209	100.83	99.925	101.09	99.541	101.92	98.467
102.71	106.74	103.34	103.87	106.55	110.58	106.08	109.31	108.26	103.05	108.52	107.78	108.3	104.68	105.93	107.53	103.2	109.47	105.17	106.06	106.94	104.55	105.31	105.68	105.22	108.63	104.69	105.76	107.17	107.28	103.3	108.62	107.82	108.32	107.24	101.03	104.53	102.55	102.99	102.14	106.93	105.91	105.27	107.66	104.41	106.15	109.3	106.08	106.63	102
107.53	109.54	107.41	103.88	107	106.25	113.87	104.86	107.36	108.46	108.5	103.29	108.36	110.87	106.71	104.36	106.58	108.88	107.37	107.29	109.14	106.76	109.76	102.52	109.79	107.16	109.09	107.07	110.07	103.98	109.03	105.82	104.28	104.36	107.92	102.43	102.98	105.66	106.96	106.85	105.96	108.08	108.36	106.93	106.06	108.21	112.35	108.87	107.03	111.89
113.01	110.99	108.33	110.41	109.14	107.61	108.57	112.93	110.77	108.51	103.38	111.88	107.12	109.22	104.75	111.92	112.79	106.38	109.39	109.84	105.58	110.56	106.84	112.65	110.54	108.57	109.34	109.88	104.77	111.57	105.17	111.31	109.51	104.96	106.48	108.07	107.97	105.18	107.06	111.84	109.42	109.93	110.44	107.34	104.72	107.81	108.54	106.79	110.74	110.61
101.08	98.437	99.884	98.985	101.47	103.46	101.54	101.23	100.72	102.75	99.644	102.89	102.64	101.97	104.05	102.04	101.51	104.74	102.64	100.17	98.666	101.02	101.08	104.02	105.04	99.229	97.683	105.28	102.3	103.32	97.914	103.53	100.15	101.11	102.26	101.45	103.96	100.39	102	101.76	96.622	102.2	98.099	97.998	101.3	104.06	101.59	101.61	100.97	98.197
108.05	106.46	107.81	107.86	108.57	102.04	107.08	108.98	108.38	106.17	107.08	108.8	108.76	108.26	104.45	102.89	108.3	107.04	107.24	104.9	105.66	110.04	99.656	106.07	108.18	108.21	103.04	111.58	110.43	107.14	108.44	101.41	103.33	107.64	106.15	108.96	105.25	111.43	106.22	105.66	106.88	104.96	108.21	106.19	106.56	105.02	110.58	103.36	108.48	108.1
100.46	95.488	95.366	99.09	101.16	97.925	93.3	98.883	99.26	101.25	99.791	97.187	97.713	99.09	97.107	99.257	96.366	96.077	101.91	97.755	104.48	98.046	99.009	97.786	98.51	100.44	98.464	95.515	104.25	98.755	97.262	98.186	99.517	94.993	98.431	99.797	99.962	95.184	96.24	96.209	93.874	98.624	99.271	97.88	100.46	100.43	101.37	100.6	95.125	97.829
105.4	109.09	109.85	106.04	103.31	105.42	104.89	106.88	104.73	108.28	109.01	108.9	102.53	104.68	107.41	105.87	105.43	105.39	102.75	104.03	108.19	103.93	105.51	103.42	101.61	107.2	104.85	105.52	108.22	109.84	102.7	106.5	106.56	102.57	103.71	107.69	105.3	105.1	107.05	105.31	105.32	105.27	110.98	99.754	103.92	107.71	107.36	106.68	106.58	106.93
110.57	109.42	113.51	103.73	102.81	111.28	111.23	110.12	110.85	107.9	105.45	110.85	108.7	109.83	108.61	108.15	106.77	107.05	110.94	110.7	106.65	112.16	109.19	108.39	110.78	108.07	106.39	106.13	107.47	109.4	110.63	109.03	110.26	110.78	108.69	109.35	111.17	107.49	104.82	105.04	107.6	109.16	102.8	108.27	110.01	109.29	108.77	108.91	110.4	111.42
105.22	106.63	107.37	104.55	104.94	104.39	107.23	104.45	106.21	103.62	108.24	106.89	107.19	101.86	105.03	106.4	107.63	113.65	102.85	110.27	109.01	107.62	106.11	105.66	108.73	109.57	107.48	109.45	106.35	108.71	105.29	105.39	111.05	104.27	108.74	107.25	105.76	104.13	104.42	108.94	102.49	108.05	106.56	107.11	105.24	105.05	111.97	110.31	104.27	109.93
107.63	109.73	112.69	109.47	107.5	107.5	110.47	110.32	112.71	106.46	110.31	110.81	105.78	107.78	105.83	109.73	107.6	103.76	108.22	108.25	107.06	106.52	108.55	106.57	112.35	107.17	108.44	108.14	107.15	108	109.91	107.37	110.36	108.85	105.62	102.19	107.53	101.84	105.8	109.37	111.3	110.38	107.84	108.02	109.74	110.61	111.61	108.71	106.73	109.93
101.82	96.903	97.524	100.12	98.403	99.224	96.119	98.647	98.986	102.78	97.758	93.243	96.09	95.782	95.148	95.349	100.55	97.992	99.077	101.81	98.195	103.93	98.311	97.53	100.55	97.098	99.141	99.687	99.081	97.255	99.12	99.704	95.549	99.026	100.69	101.43	96.731	96.985	102.28	96.716	96.979	98.656	98.767	99.33	98.903	98.833	100.09	97.779	98.12	100.12
108.81	102.39	105.72	103.92	111.15	109.8	104.83	104.52	106.06	108.13	104.09	103.33	104.93	110.29	105.14	104.44	101.11	108.65	106.54	101.7	107.05	107.07	109.09	105.48	106.8	106.99	109.3	105.27	107.66	106.82	105.45	102.62	107.26	106.33	103.92	107	103.1	105.54	108.73	105.48	108.19	106.73	105.33	102.39	107.25	107.27	108.46	104.59	106.81	103.34
103.64	105.28	106.41	103.05	105.51	103	107.53	105.04	106.34	105.3	107.08	106.74	109.84	104.36	102.98	109.02	104.38	106.57	104.98	107.84	101.84	104.74	103.1	103.22	99.027	103.85	107.31	105.19	106.04	105.89	110.23	104.95	106.02	106.6	104.63	102.5	109.37	108.07	103.39	107.32	105.97	107.92	105.82	105.47	107.28	100.8	103.59	105.63	108.4	105.57
94.35	101.33	104.18	102.92	100.66	103.21	105.94	104.05	100.93	103.36	103.9	98.863	100.4	100.62	101.7	103.01	100.87	102.13	98.614	97.447	98.766	102.36	96.953	104.7	102.21	100.84	99.097	97.398	99.592	100.59	104.64	102.73	99.863	102.21	97.908	101.13	99.874	98.958	96.995	100.18	102.76	102.34	99.787	96.942	98.548	94.994	99.913	100.52	95.148	100.16
98.666	103	103.46	98.402	104.97	99.913	101.61	104.03	103.88	103.72	99.977	97.85	99.367	102.03	104.34	99.868	102.44	101.73	99.424	100.69	99.945	98.409	102.39	103.5	100.67	97.091	100.51	99.782	101.23	100.6	100.28	102.9	102.78	101.36	100.38	102.2	99.558	95.404	97.293	98.89	103.21	97.081	103.12	98.019	100.82	101.63	99.431	102.85	97.846	102.42
95.149	100.18	98.862	96.101	97.189	97.917	97.685	100.38	100.61	95.887	98.765	95.454	98.232	99.678	96.274	96.612	98.679	100.58	93.371	98.802	93.58	100.72	96.232	93.306	97.252	103.66	97.999	98.536	99.847	98.642	98.159	103.94	97.842	101.39	100.23	96.022	96.431	100.97	101.38	96.537	96.345	94.82	100.59	100.21	97.567	99.343	97.118	102.53	99.806	99.215
106.8	108.25	110.19	111.97	108.32	108.25	104.95	107.25	105.67	105.69	106.94	108.05	104.86	105.29	108.74	112.66	105.32	109.14	104.41	108.09	104.03	106.82	104.84	104.37	111.31	107.27	106.88	110.33	107.09	108.05	107.48	107.34	111.07	103.79	108.66	107.75	106.32	108.2	109.23	106.77	108.35	106.12	105.14	109.71	110.43	105.58	106.45	108.68	107.66	110.41
99.001	99.828	97.701	101.03	98.181	97.612	98.456	95.13	97.503	96.375	100.11	98.016	98.415	99.345	97.667	97.781	96.383	99.812	101.1	101.58	95.566	99.328	95.212	98.347	96.001	97.736	99.41	97.699	96.85	101.36	96.273	94.212	94.658	98.572	97.036	96.989	101.87	97.932	98.677	97.286	98.429	102.31	96.062	96.089	98.481	95.296	99.19	93.162	100.4	100.99
105.01	105.94	105.25	102.6	106.39	103.24	101.32	103.87	107.61	104.32	107.27	108.71	106.96	106.51	107.48	103.97	105.72	107.42	107.95	104.03	106	112.23	105.53	105.13	108.84	109.85	108.08	106.41	110.73	106.05	105.42	103.82	103.26	103.73	108.05	103.79	103.44	107.08	103.6	105.56	105.3	106.46	100.22	104.14	103.49	102.86	104.5	105.76	107.27	107.96
106.56	107.89	107.31	104.74	103.94	103.27	102.34	104.45	105.55	102.83	107.07	102.24	103.5	103.35	106.3	102.12	102.16	109.35	105.44	108.81	108.01	109.24	105.65	102.88	104.1	105.32	103.6	102.01	106.59	102.23	104.62	103.29	106.47	109.19	108.79	100.68	109.2	98.746	108.43	105.88	106.95	106.42	102.68	104	103.23	108.53	102	105.31	107.32	105.94
104.77	103.59	99.899	103.56	102.5	101.03	101.27	108.24	107.37	108.49	104.11	107.17	106.94	106.52	107.56	104.92	104.66	111.24	107.85	104.45	108.68	104.21	107.81	107.14	108.11	104.13	108.95	103.75	106.71	102.47	106.19	104.22	103.77	101.55	105.15	108.39	108.08	106.11	105.89	105.4	105.67	105.38	106.07	104.05	107.01	108.25	105.71	105.64	109.44	107.68
100.17	102.5	97.917	101.56	97.93	100.75	99.628	100.96	101.21	99.142	100.87	102.14	102.29	102.48	103.07	97.96	99.459	97.87	100.78	97.797	95.232	99.823	101.29	100.38	102.75	99.993	97.988	98.391	99.944	106.64	106.18	103.75	104.86	102.23	100.08	98.977	99.479	100.64	100.98	99.197	99.949	100.79	99.349	98.014	100.37	101.87	101.05	100.91	101.76	93.423
104.55	108.37	103.27	103	102.47	103.78	105.89	110.68	106.42	103.37	106.93	104.64	104.46	103.52	106.04	105.07	108.98	108.77	106.1	104.16	107.77	106.57	105.93	105.77	108.97	107.71	107.9	105.29	106.85	107.65	105.68	102.13	109.99	106.01	105.76	104.78	104.99	109.37	105.73	100.6	112.92	106.89	103.46	103.89	107.2	106.21	106.74	102.15	104.77	106.43
106.38	103.94	112.14	106.07	105.46	106	107.75	105.87	107.42	110.47	110.97	105.31	105.51	107.63	108.42	109.59	107.92	104.16	109.41	105.89	108.08	107.93	109.24	109.2	108.82	106.63	106.55	106.48	105.74	104.03	111.89	107.42	106.81	103.58	110.08	111.55	108.42	110.56	103.86	104.94	111.82	107.16	108.76	105.8	107.54	109.04	110.75	105	110.26	104.41
104.31	107.01	110.75	105.29	110.79	109.79	105.13	106.48	115.79	108.03	109.34	105.54	105.5	111.27	104.43	106.1	107.67	111.38	108.91	108.75	109.56	109.7	109.43	104.42	103.88	107.48	106.52	104.28	109.02	109.6	109.33	110.32	106.25	106.35	107.39	102.71	108.19	112.64	107.45	108.09	109.92	107.93	108.09	109.09	107.03	110.74	109.5	108.58	105.83	108.73
100.86	107.6	105.7	110.14	105.41	105.34	105.3	104.79	105.87	106.78	101.49	110.38	106.11	101.08	104.2	102.26	109.06	102.92	106.59	105.73	105.95	104.19	103.44	105.66	101.81	100.88	104.03	104.44	100.72	109.39	105.53	106.08	104.57	106.17	105.01	104.46	107.07	104.67	107.65	104.37	108.25	106.1	103.33	101.06	106.23	103.85	105.7	106.08	103.5	108.59
104.74	104.71	105.15	109.16	105.31	110.71	113.11	110.08	109.22	107.65	104.53	105.42	107.21	107.25	106.38	106.15	107.76	108.4	106	105.69	109.54	112.19	108.45	108.72	111.19	107.99	110.3	111.46	106.6	108.52	109.63	112.2	108.26	108.32	107.88	109.5	101.48	107.91	109.51	109.32	105.9	111.44	110	109.29	104.93	111.98	109.75	111.54	111.84	110.38
95.841	98.175	96.714	97.902	97.102	97.514	100.34	88.828	100.28	103.28	97.306	100.55	100.83	95.159	97.736	100.76	94.16	96.174	100.37	99.425	99.002	94.252	102.29	98.715	97.843	96.079	98.55	101.55	99.286	96.974	97.07	96.563	97.588	99.549	100.3	94.47	97.907	96.533	96.102	101.32	96.945	100.1	99.014	96.209	100.04	93.194	96.465	103.79	97.413	97.07
107.8	109.09	106.79	105.84	103.7	108.73	111.03	104.52	107.18	107.98	108.63	106.29	105.86	109.67	111.9	108.75	106.95	106.32	108.37	103.65	105.31	107.51	105.57	108.19	112.88	110.87	107.1	110.76	109.86	111.96	110.82	103.88	109.58	106.98	109.82	112.26	107.18	103.61	112.6	107.66	108.67	106.95	108.99	111.26	105.76	110.51	108.6	107.09	106.95	109.6
97.696	95.888	93.46	102.08	97.543	101.85	100.44	97.789	101.6	99.567	103.85	99.101	102.18	102.29	104.07	101.87	98.384	101.54	99.499	105.31	98.801	99.068	103.36	102.12	99.474	98.732	101.42	101.2	102.44	99.214	98.25	99.323	98.764	100.11	101.12	100.76	103.3	97.593	102.94	102.81	101.48	100.2	97.256	101.17	104.03	100.95	101.37	97.486	105.99	102.45
109.52	107.56	105.53	109.39	112.7	111.28	110.82	110.4	108.8	112.51	110.4	110.57	105.45	108.9	111.48	107.7	103.27	110.19	112.93	111.06	109.28	110.9	107.71	109.68	106.08	109.5	105.55	105.69	114.12	105.05	109.19	105.07	107.42	112.72	115.88	105.41	112.38	108.05	107.62	105	111.45	110.24	109.3	107.98	110.87	107.55	109.44	108.04	109.45	108.21
106.43	104.56	105.75	104.44	104.58	106.44	106.55	102.88	102.66	105.11	103.96	105.44	104.32	101.68	107.36	103.35	108.82	101.76	104.14	109.91	104.21	107.6	106.98	102.99	100.92	105.64	101.54	106.59	106.72	105.19	105.62	107.81	107.33	105.6	104.12	106.55	104.56	106.38	107.05	107.41	101.55	105.39	107.85	109.91	107.74	101.3	104.63	102.17	104.19	105.4
112.66	107.01	102.98	107.88	108.41	108.32	107.87	107	104.42	106.98	111.07	109.25	105.08	106.29	111.24	107.25	110.91	107.05	108.35	104	106.19	107.98	105.38	105.61	109.66	105.8	114.26	106.11	108.99	106.79	107.29	106.13	105.46	106.48	105.37	107.16	107.58	110.32	110.05	111.76	108	109.03	112.74	107.37	110.9	109.06	106.38	110.11	105.68	105.88
102.83	100.03	101.22	103.58	102.62	103.43	96.26	103.18	104.32	101.05	101.21	102.2	103.64	102.85	103	98.293	99.944	100.98	103.45	96.925	94.555	102.48	99.856	103.79	103.57	99.08	103.89	96.443	98.811	98.465	98.219	102.63	101.1	100.3	99.278	103.09	101.1	94.184	99.694	99.136	101.49	100.78	99.549	97.245	103.24	97.042	97.951	101.31	96.589	102.24
99.466	103.52	103.43	103.75	102.98	102.7	101.01	103.59	103.47	101.74	101.25	100.06	99.081	102.31	99.877	99.247	98.7	99.999	98.354	103.15	96.547	101.23	100.23	100.73	98.809	100.83	100.3	97.104	101.49	101.88	104.26	100.71	102.38	96.655	97.783	102.21	102.22	100.95	101.24	97.096	102.18	98.208	96.886	99.174	100.96	99.653	102.59	99.863	100.36	102.25
97.735	97.853	92.088	102.18	97.823	93.895	99.663	95.745	95.622	99.262	97.114	92.489	94.729	98.227	90.673	97.561	95.156	97.511	101.45	98.444	101.99	98.932	101.24	97.378	100.5	98.901	95.533	96.579	96.745	103.28	94.713	98.191	101.03	97.172	100.61	99.725	100.43	98.045	100.91	94.516	97.74	99.225	95.407	98.702	99.772	96.653	97.809	100.08	101.64	96.019
107.39	109.03	103.12	110.13	107.47	108.08	107.16	108.28	105.53	102.27	109.28	108.31	108.05	108.62	101.81	105.48	105.88	102.28	109.28	104.13	110.24	108.44	103.74	110.65	103.26	104.46	108.29	105.28	106.33	106.57	105.59	105.51	106.25	105.83	110.59	100.15	106.26	102.27	107.02	107.52	106.52	105.84	105.68	106	106.27	107.21	105.8	104.09	107.29	106.66
100.19	93.435	101.35	101.51	97.391	101.2	98.244	98.564	96.222	100.2	101.62	97.726	97.405	97.841	101.96	95.143	99.664	99.526	92.319	95.87	100.12	97.679	97.24	97.34	98.225	99.293	96.175	93.08	98.131	94.98	95.313	94.856	100.11	98.756	94.569	98.703	96.794	96.555	101.85	96.161	97.153	98.524	98.38	96.702	100.01	98.014	99.67	102.7	98.801	96.716
106.27	105.51	105.04	102.48	102.61	107.39	105.51	105	110.79	106.67	106.34	105.1	111.09	106.73	108.83	112.63	108.48	104.29	105.24	106.13	106.79	105.5	110.66	109.48	107.91	106.66	108.48	108.52	109.26	107.46	105.39	107.47	110.15	105.69	107.3	104.25	107.43	101.24	105.18	105.79	103.09	110.17	105.44	108.12	106.4	105.37	105.66	108.11	106.59	107.48
107.13	109.03	106.16	106.79	103.86	103.49	108.31	107.76	110.03	104.56	102.74	106.88	107.1	106.03	108.56	104.74	107.43	108.85	109.44	104.88	107.6	105.1	107.5	103.52	106.34	107.02	107.44	108.47	105.46	105.5	107.51	108.08	108.32	107.3	112.15	106.93	109.68	109.04	113.43	109.53	107.15	108.82	109.45	106.43	111.56	108.5	107.06	111.88	107.12	110.6
109.06	100.99	107.52	104.72	105.79	99.508	105.19	109.82	104.95	103.21	108.28	106.85	105.61	102.08	108.81	105.11	103.91	102.13	105.56	107.97	104.33	106.82	111.33	108.09	107.21	104.09	105.28	101.93	103.33	104.56	109.52	108.22	105.74	108.1	110.81	103.76	105.35	107.09	101.51	102.81	100.7	103.12	104.51	105.75	107.39	104.29	109.44	104.96	106.34	105.72
106.79	105.51	105.49	102.29	103.12	106.06	105.99	104.72	108.41	106.39	108.91	105.28	103.79	105.18	105.02	105.58	103.29	107.81	106.62	107.68	111.76	104.62	107.29	104.46	103.8	105.23	105.77	108.17	109.74	105.07	105.62	106.1	107.2	107.52	107.46	107.45	104.92	102.78	106.22	103.82	104.76	105.29	109.17	104.13	111.97	103.28	103.55	101.82	109.04	103.97
108.61	104.05	103.6	107.75	106.1	103.36	103.22	110.57	107.49	99.232	103.01	104.46	105.8	105.75	103.21	105.37	108.5	103.35	101.32	107.09	106.41	106.11	109.66	104.15	107.07	103.04	107.76	105.21	105	106.48	105.12	109.41	111.45	104.83	105.61	108.22	105.91	106.48	103.85	106.25	106.39	110.49	108.9	105.66	105.53	106.35	107.71	104.24	106.7	107.86
102.88	109.39	106.95	104.01	106.59	104.16	110.13	105.35	109.09	104.18	104.66	102.16	109.83	105.04	101.37	109.35	106.27	102.46	108.26	106.57	106.46	108.4	105.1	102.04	105.37	108.73	106.69	103.29	105.57	105.66	105.31	104.41	102.55	107.97	102.64	106.57	103.44	109.73	104.61	103.73	108.09	102.64	106.59	105.79	102.55	105.41	106.95	107.24	106.72	107.23
102.63	94.016	101.32	106	100.41	95.721	100.19	94.894	99.591	100.2	100.97	100.73	99.207	102.77	97.204	105.76	101.72	105.96	98.798	101.06	96.986	103.35	99.309	100.03	98.608	102.98	98.394	103.92	99.614	102.49	100.28	98.686	98.296	97.357	101.94	99.643	109.17	100.14	96.771	99.914	100.43	100.93	101.52	100.46	103.48	98.62	101.55	100.74	97.349	105.04
103.46	91.435	98.535	97.81	98.394	96.5	95.745	95.049	93.29	97.624	99.349	95.519	101	102.81	93.484	96.412	98.509	97.491	100.25	101.47	98.491	97.318	98.914	95.112	99.498	99.196	93.879	99.205	101.22	100.71	98.222	99.663	97.411	97.189	100.14	99.356	99.151	96.703	95.963	97.822	95.417	100.06	96.474	99.907	101.12	95.572	96.91	101.94	94.462	98.071
102.42	100.71	99.575	98.023	93.226	101.31	103.79	101.91	100.21	97.215	96.869	102.51	103.33	95.677	101.35	106.98	99.219	99.316	101.31	104.1	98.908	98.14	101.85	98.21	101.8	99.792	100.76	103.54	97.226	96.811	96.179	97.568	93.941	103.36	97.915	103.35	104.24	97.518	101.43	96.519	102.74	102.12	97.888	100.17	106.23	100.88	99.696	94.205	100.06	101.56
101.1	100.98	99.237	99.37	100.23	96.373	98.056	94.842	95.589	99.758	96.92	94.901	99.674	98.847	94.725	98.586	95.026	97.659	99.142	100.2	95.26	96.555	96.989	97.19	98.315	96.305	97.514	101.2	100.94	98.215	94.97	96.177	96.011	96.886	100.95	95.167	99.449	98.21	98.54	95.865	93.48	95.717	96.488	101.13	98.161	99.671	103.41	96.04	104.21	101.62
100.12	98.208	97.688	98.381	96.409	95.771	99.979	99.442	101.16	94.87	97.544	100.03	99.819	99.179	100.5	100	95.948	95.93	99.451	102.08	98.056	103.8	97.733	94.05	98.517	98.777	100.21	99.558	103.01	100.17	101.04	94.226	104.31	101.59	102.47	98.822	101.03	93.92	99.264	96.317	101.35	100.24	101.21	97.955	99.434	96.051	94.873	96.215	100.23	99.011
106.37	106.17	105.84	108.35	105.24	102.29	106.15	104.28	105.2	102.36	105.88	105.85	106.99	106.08	106.47	102.4	102.82	108.3	104.64	108.33	106.15	105.28	107.5	107.83	108.63	105.39	107.76	107.11	110.78	102.91	109.54	104.26	108.26	101.48	106.56	109.09	105.51	101.62	104.31	103.61	107.45	103.99	103.27	105.26	107.32	102.15	106.4	109.28	106.19	107.87
104.35	103.7	105.64	103.53	109.75	105.28	111.37	103.94	107	100.78	106.95	111.25	99.665	108.73	104.75	105.06	108.76	108.75	105.75	103.75	104.63	109.29	109.74	106.81	107.57	109.47	105.22	106.48	106.36	107.87	105.13	106.73	104.96	102.56	109.25	104.58	106.23	103.46	109.29	109.64	104.12	108.61	103.93	105.47	101.07	101.25	103.64	107.67	104.01	107
101.16	104.71	102.96	102.83	97.991	102.27	101.67	102.37	100.92	99.407	102.16	100.42	102.45	101.7	96.797	99.834	98.64	98.536	97.463	100.4	103.38	99.651	98.775	101.12	101.37	99.798	98.002	100.4	101.89	101.37	98.644	102.11	97.391	102.07	99.576	99.593	101.31	99.47	101.85	97.177	102.68	98.715	104.26	103.59	99.901	101.1	99.685	101.55	106.16	100.33
109.13	110.91	102.29	109.92	109.98	107.47	110.63	105.62	105.04	106.63	110.71	107.29	109.6	107.08	109.26	111.77	105.63	105.18	108.37	107.07	106.31	105.91	103.95	107.72	106.16	109.39	111.58	108.84	111.12	107.14	105.57	108.92	106.15	112.86	108.19	103.11	106.63	112.68	111.33	104.24	107.13	106.44	104.54	109.13	112.62	103.96	109.96	104.78	107.8	104.67
103.93	105	104.7	108.24	104.2	103.11	106.05	103.05	106.61	107.08	105.52	107.17	107.25	108.11	106.23	101.56	105.79	106.16	107.2	110.71	108.42	103.07	106.42	101.41	106.85	108.68	103.66	110.77	104.29	104.51	106.8	108.85	105.49	106.09	106.18	111.85	106.21	108.86	105.25	106.9	104.13	104.71	103.21	103.86	106.39	104.16	110.95	106.68	104.63	111.56
109.36	110.65	108.84	108.44	114.92	110.27	112.93	112.38	116.15	108.94	111.48	107.45	109.21	108.36	106.76	108.64	108.33	106.44	116.5	110.83	116.02	110.24	113.37	107.81	110.84	111.47	107.26	114.43	109.73	110.17	113.15	105.74	114.14	109.51	107.82	109.83	110.87	108.83	110.19	109.51	111.56	103.55	114.51	112.01	107.89	110.83	108.1	114.36	107.06	110.68
106.36	109.49	104.65	106.39	104.54	105.74	107.06	107.26	108.88	110.27	105.92	105.61	104.89	106.48	105.52	108.86	106.38	107.08	110.76	110.57	108.2	109.31	107.81	108.81	106.77	109.71	112.07	106.18	108.71	108.36	106.58	105.37	111.2	104.58	106.85	110.97	105.73	108.07	109	108.51	106.85	107.32	106.48	109.37	105.77	107.33	105.78	108.63	113.02	108.54
98.073	95.368	98.762	99.747	100.23	98.664	101.27	102.71	94.93	97.671	94.582	95.916	99.022	101.23	100.79	103.85	100.49	101.51	96.217	98.429	101.34	97.515	97.586	100.6	100.53	100.66	100.2	100.28	100.52	93.026	98.389	99.99	99.576	97.775	96.358	102.08	106.3	100.14	102.05	95.27	99.482	99.61	98.796	98.211	95.474	100.4	98.658	100.42	97.286	99.48
108.98	107.17	102.99	108.83	107.05	103.19	105.41	104.34	106.23	105.56	107.81	104.16	102.99	104.6	103.57	107.14	108.05	106.76	105.57	106.05	110.43	108.26	108.88	110.25	111.14	110.75	102.93	107.05	103.56	104.97	106.15	104.21	105.23	109.2	107.14	109.17	106.87	105.74	105.27	100.23	106.76	107.37	105.38	103.63	102.89	107.1	105.99	104.72	107.21	107.28
102.26	102.06	105.42	110.04	102.45	104.65	107.66	104.95	105.95	108.49	104.07	107.13	104.82	107.08	106.05	110.04	105.58	105.43	108.65	104.54	107.53	105.9	106.34	104.95	104.32	103.95	106.24	105.99	104.5	105.98	104.41	109.03	106.13	106.05	109.41	107.79	110.88	109.17	104.21	104.67	109.83	109.4	102.03	103.92	105.9	109.78	100.62	109.2	102.83	108.69
108.32	113.61	106.51	107.38	107.61	104.44	102.22	108.59	109.2	112.08	108.96	110.97	108.82	105.84	113.23	108.61	110.34	103.38	108.25	107.85	109.09	113.9	111.8	107.53	111.88	111.57	111.32	104.97	108.36	105.45	109.17	109.09	109.4	110.16	108.76	105.98	108.07	108.28	106.05	113.06	106.73	111.62	107.06	107.02	109.82	110.61	107.66	109.66	107.7	110.89
104.89	105.61	104.96	102.6	107.47	107.47	104.15	109.26	104.37	107.11	111.58	101.93	104.84	107.58	105.04	110.09	106.18	103.92	107.05	104.51	104.97	109.51	104.13	102.52	105.43	103.75	104.63	107.24	107.38	107.14	106.68	107.08	105.11	111.04	102.82	100.99	102.87	107.59	108.11	102.26	107.29	105.12	107.79	106.92	107.31	104.72	106.61	105.91	110.78	104.31
104.06	102.74	107.94	104.69	104.59	106.79	103.54	102.48	106.26	104.7	105.31	104.13	103.5	104.77	104.78	109.54	105.76	106.06	107.65	105.2	108.46	107.56	108.52	107.85	107.74	105.04	107.85	102.82	105.83	105.06	105.54	103.92	106.43	104.1	109.55	100.93	103.06	105.85	102.42	106.37	103.74	107.63	105.09	108.24	98.889	107.55	106.73	105.1	106.48	109.52
107.23	104.53	106.05	104.6	105.82	103.53	104.25	104.48	105.29	104.21	106.82	103.57	103.85	107.81	107.75	104.15	108.12	107.63	109.66	107.28	103.68	102.81	104.36	103.72	103.17	106	108.48	109.41	108.78	109.94	110.64	103.31	105.07	107.64	100.07	107.2	107.55	103.16	107.98	106.35	103.3	98.672	108.12	99.837	106.21	106.85	109.44	106.41	108.4	106.5
106.16	108.58	110.85	108.82	113.57	112.14	111.85	107.96	109.28	110.57	113.55	111.19	107.37	108.36	109.9	109.63	112.85	110.79	109.41	108.15	114.4	111.83	111.37	108.37	113.04	106.84	110.08	106.6	111.64	109.45	107.97	103.13	112.89	112.19	110.43	105.54	116.33	103.57	111.42	114.27	110.97	110.23	108.54	111.71	113.34	113.28	112	109.59	108.49	112.63
106.28	110.91	105.37	105.66	107.84	109.99	108.43	107.19	104.37	104.43	106.4	108.65	106.6	109	108.74	104.25	110.91	107.61	112.61	104.27	107.07	106.87	103.48	103.94	105.21	109.66	105.85	102.23	103.66	105.9	107.66	102.82	103.97	105.48	103.14	106.42	106.79	107.76	105.78	110.31	102.85	103.54	105.68	101.27	109.59	110.45	102.56	104.82	104.68	105.49
106.77	105.94	103.14	103.48	102.99	106.48	108.23	105.08	104.01	109.1	103.55	105.17	104.02	103.39	102.5	101.12	104.02	105.16	105.32	107.96	106.23	103.26	104.14	103.59	109.11	104.36	99.913	100.58	104.46	109.71	107.54	105.58	103.96	106.73	105.09	108.13	106.53	109.32	103.51	105.85	106.43	107.76	106.09	110.99	106.2	105.24	106.92	106.52	99.901	103.39
105.13	110.36	104.91	105.74	109.61	103.53	104.44	106.04	108.16	109.82	106.54	108.16	108.32	108.94	111.24	109.85	108.77	109.35	108.32	105	105.71	106.41	110.81	106.57	109.32	104.28	108.72	109.92	107.39	110.51	112.91	112.12	107.8	112.91	107.12	107.33	110.47	104.73	108.68	105.32	110.58	103.32	105.25	108.16	108.1	104.92	105.88	107.81	110.97	110.13
98.195	98.3	98.005	96.354	97.723	100.61	96.81	95.344	97.838	99.812	97.844	101.69	102.42	95.955	100.32	101.92	94.215	101.04	99.519	101.32	93.693	100.34	93.973	99.169	100.62	96.093	101.96	95.62	98.884	99.793	99.896	99.688	102.38	98.605	100.83	100.25	101.2	102.68	98.071	101.62	100.69	102.03	100.33	96.926	99.694	104.17	100.32	98.83	102.1	100.06
103.93	95.043	103.02	99.884	98.399	99.96	103.19	105.19	100.19	99.314	97.148	102.88	100.67	101.41	98.559	101.37	101.89	97.776	104.01	100.66	97.175	101.92	102.62	101.21	104.1	98.446	98.137	103.33	100.22	100.14	102.76	99.004	97.261	94.36	102.51	101.98	103.01	99.207	100.6	103.03	99.005	100.63	105.58	99.886	101.11	101.06	100.56	100.74	101.64	101.68
96.688	101.07	94.398	98.562	99.554	100.81	101.74	103.13	104.82	99.666	98.867	99.398	101.26	102.84	99.485	101.41	104.07	95.288	99.744	99.674	103.4	101.15	103.65	100.22	99.214	99.416	103.08	98.651	103.73	95.927	102.9	102.2	101.26	96.31	100.69	101.95	101.86	100.18	103.02	94.151	101.71	100.79	99.4	102.34	103.45	102.74	102.86	101.55	103.51	99.432
104.98	101.3	107.98	106.42	101.47	102.6	103.29	103.66	98.618	102.56	101.47	105.21	109.94	101.54	104.66	109.6	108.32	105.45	106.22	106.6	105.07	107.24	106.81	107.78	102.72	110.18	108.45	102.69	108.78	109.76	103.23	103.21	107.68	102.27	103.61	106.01	106.2	104.41	106.66	109.38	107.33	107.47	102	103.84	106.28	110.22	103.42	108.33	112.19	108.12
99.469	100.45	97.695	95.889	94.234	99.159	101.28	98.983	104.02	100.4	101.98	103.45	102.96	99.53	98.814	101.31	105.05	98.841	104.28	99.912	101.53	97.845	97.732	101.89	98.539	102.2	97.447	101.64	99.198	105.59	101.05	101.11	101.42	99.903	99.748	103.3	102.44	101.43	100.56	98.257	101.93	103.03	103.66	101.1	100.94	99.943	95.77	95.999	100.71	101.96
108.97	107.26	109.67	100.75	104.09	105.09	105.94	109.13	102.97	101.39	107.91	99.946	105.37	105.88	105.24	108.37	102.61	103.62	108.99	106.6	102.64	109.03	107.74	104.65	102.6	101.47	107.52	104.64	106.27	105.1	104.42	103.55	108.86	112.7	105.39	105.15	104.04	106.54	102.07	107.31	105.41	106.48	108.98	101.57	107.29	104.52	104.12	105.66	107.29	107.04
106.53	106.24	106.81	106.93	109.85	106.7	108.12	105.9	108.33	109.46	111.44	104.83	109.97	109.28	113.87	109.34	109.25	104.13	109.36	110.07	105.06	110.78	110.45	108.05	105.43	113.72	104.5	111.41	110.96	105.74	106.17	107.96	108.3	112.89	104.76	108.78	110.26	105.32	111.16	107.47	107.22	108.9	108.9	112.01	110.76	111.47	108.83	111.6	106.5	111.97
105.53	109.56	108	106.71	104.1	100.04	104.06	108.38	105.17	100.7	105.47	103.11	107.85	107.96	105.31	105.39	103.4	102.44	106.34	108.89	99.231	108.75	105.03	102.76	106.54	106.72	103.3	105.88	106.26	108.34	107.38	105.54	109.57	105.48	106.78	104.16	105.24	108.85	105.29	108.44	105.1	105.84	103.16	103.95	107.06	109.22	99.403	106.82	105.19	105.88
110.94	100.12	106.56	105.51	103.47	106.7	104.12	103.86	101.82	107.03	103.5	107.3	106.77	102.62	106.14	102.16	107.03	106.15	103.72	106.35	103.57	104.17	105.43	106.27	103.73	106.79	101.38	104.95	103.99	103.91	106.48	108.32	105.15	107.62	106.5	106.74	109.6	107.56	108.14	106.46	104.04	106.96	104.96	101.89	105.13	100.11	110.72	107.82	102.07	105.43
107.09	109.59	110.87	106.76	103.46	108.74	107.03	104.5	104.36	105.92	109.8	106.69	104.62	106.51	108.61	103.95	105.62	104.25	108.29	106.24	109.07	102.97	106.71	102.87	105.04	110.04	103.45	107.31	111.89	106.52	107.54	104.35	107.13	107.09	108.26	110.02	102.03	104.3	107.67	109.54	105.23	106.79	102.77	106.16	107.3	105.61	110.95	107.61	103.63	106.77
109.1	107.81	108	104.1	110.8	111.09	106.48	110.78	108.5	106.75	110.76	113.32	112.21	111.82	111.59	112.83	106.94	110.35	114.55	112.81	108.98	112.65	105.68	111.31	110.2	108.47	110.5	106.56	107.8	110.08	108.52	109.37	112.24	110.18	111.61	112.27	109.29	107.74	108.52	115.03	111.81	111.11	112.36	113.32	110.93	110.03	108.29	107.37	111.3	107.54
104.72	104.63	106.91	107.92	105.46	109.58	107.46	105.79	108.46	105.49	106.82	105.91	105.23	104.38	113.59	108.73	109.19	103.42	104.32	104.49	109.11	106.48	106.5	106.13	110.62	110.35	106.75	110.73	106.65	106.81	103.72	109.04	112.16	103.84	107.3	106.71	100.73	108.1	104.87	107.87	111.34	105.45	109.83	108.04	107.78	108.71	106.47	108.49	105.18	105.75
100.4	102.06	97.236	100.1	99.3	100.43	95.194	101.4	103.42	96.975	104.05	100.85	98.293	98.993	103.63	97.86	101.68	99.799	100.64	98.458	102.37	99.92	101.05	96.143	99.718	101.95	102.96	99.895	103.39	101.12	96.039	97.213	103.25	100.43	103.44	103.41	98.953	100.07	99.549	102.65	102.28	99.246	104.55	97.619	98.415	103.63	99.022	98.911	101.84	100.01
102.67	105.36	110.36	106.23	108.86	101.87	105.19	99.434	103.38	106.65	103.48	109.98	104.39	107.94	106.66	102.97	101.7	99.63	104.01	106.9	103.63	102.18	105.64	105.9	103.86	104.47	101.82	107.76	108.21	104.08	103.7	107.93	106.49	104.42	108.38	107.15	104.49	104.94	107.64	105.06	107.29	105.48	105	105.94	102.66	108.27	107.72	107.47	104.81	104.91
106.53	113.22	108.4	106.6	106.33	107.47	108.36	102.74	109.88	113.07	111.3	110.95	107.33	105.56	108.49	109.19	109.71	112.78	112.04	104.92	113.84	105.39	110.12	107.6	112.04	108.8	106.38	107.61	107.41	108.95	110.08	108.85	105.3	108.92	106.26	110.2	109.12	109.47	108.57	105.71	111.39	108.34	107.33	107.83	109.38	109.93	109.33	107.22	110.42	107.22
107.45	105.68	105.69	106.86	106.42	112.91	108.24	106.16	106.91	109.97	103.72	109.47	105.76	106.77	104.71	109.65	109.34	109.23	111.82	107.87	108.07	109.52	109.85	105.98	108.8	112.89	108.27	108.17	109.85	108.64	108.93	109.96	107.98	106.55	103.27	107.66	106.34	109.79	108.99	103.68	108.97	108.45	106.98	105.71	107.75	103.65	113.01	106.61	105.81	105.54
110.52	108.64	107.11	108.39	107.32	108.47	105.72	109.51	106.13	109.02	110.55	106.59	105.74	108.82	103.72	102.34	106.85	110.38	106.62	110.41	109.68	110.56	107.68	107.14	108.57	105.96	102.16	108.04	107.93	110.06	104.99	111.74	107.92	107.31	109.04	112.48	109.08	108.57	107.88	109.7	106.88	109.95	105.23	108.13	107.93	109.47	112.21	106.24	112.05	110.23
101.54	106.08	107.45	101.59	104.6	108.29	103.77	110.85	102.94	104.87	107.65	105.58	106.4	105.88	105.24	105.25	106.51	107.65	105.9	103.32	108.71	107.38	102.32	104.62	107.33	105.92	106.22	105.87	106.04	105.71	103.05	108.95	101.23	104.9	101.68	106.98	106.26	102.9	106.16	106.66	103.66	102.48	105.99	108.71	108.31	105.42	107.1	105.68	101.6	104.81
105.4	108.39	110.15	107.87	107.57	105.31	107.98	111.37	109.94	111	113.17	110.15	106.44	111.04	109.08	108.09	110.18	104.15	109.52	109.73	106.89	105.94	111.13	106.07	106.43	105.89	109.29	111.83	108.26	108.81	107.14	109.13	110.93	108.24	110.95	104.63	106.37	107.54	108.66	108.67	107.96	105.77	108.18	110.8	103.39	107.54	108.09	109.15	106.72	109.17
108.03	109.64	106.4	107.16	101.29	107.09	113.85	102.97	105.81	104.99	110.44	107.48	105.3	105.8	106.76	105.41	106.82	112.44	105.7	106.91	106.64	108.46	108.02	109.7	102.82	109.92	109.73	107.53	106.68	107.6	106.92	102.98	112.96	109.49	101.61	103.65	106.37	107.21	107.91	110.1	104.51	108.13	104.54	103.59	104.79	104.43	110.2	104.19	108.5	102.8
105.97	107.25	105.24	99.85	108.32	107.86	109.13	104.32	107.23	108.78	104.26	102.63	104.4	107.66	106.15	106.65	108.03	103.92	109.18	105.15	107	107.49	106.92	107.08	106.18	106.45	101.9	106.19	106.87	107.81	105.75	105.02	105.71	105.72	105.24	109.11	104.37	105.77	109.58	105.4	107.71	108.75	107.57	106.86	107.11	105.99	111.19	107.8	103.55	101.31
111.59	107.47	107.37	106.98	106.27	108.14	112.88	109.47	111.75	110.53	107.71	110.44	111.84	111.29	105.84	107.45	105.23	108.52	114.64	109.82	103.18	109.62	105.53	110.29	106.52	103.84	109.91	110.6	105.56	109.38	109.96	107.97	104.7	106.46	109.26	103.13	106.15	112.62	112.99	107.91	104.69	108.86	107.99	103.84	108.61	108.93	109.52	107.29	107.57	106.54
107.37	105.53	104.18	103.69	105.37	102.33	103.17	103.74	107.93	104.93	106.88	104.61	103.15	107.98	108.04	108.97	103.87	104.84	106.08	106.19	108.17	103.59	106.25	109.04	109.81	105.9	105.57	108.52	103.72	106.5	105.01	108.49	105.68	104.58	106.34	100.66	100.15	105.7	109.45	103.81	103.42	106.27	107.72	105.13	106.11	104.69	107.01	108.45	109.9	105.77
110.31	107.68	110.08	108.88	110.23	108.88	111.67	109.5	112.09	111.69	109.91	112.07	114.39	107.8	111.51	106.9	111.02	108.21	108.27	110.06	109.89	109.37	113.6	104.41	105.01	111.49	108.38	110.72	111.16	110.88	111.8	111.55	113.65	110.48	110.05	113.48	105.1	111.18	112.38	112.56	115.49	108.82	112.18	116.18	112.44	105.61	114.63	107.9	111.79	112.36
106.11	103.5	106.91	103.2	109.99	104.69	102.77	106.72	101.77	103.65	105.48	107.16	103.91	104.34	107.15	104.13	104.4	100.62	109.6	110.1	106.14	103.11	108.67	104.81	104.81	106.61	105.69	104.76	108.72	100.7	102.34	107.2	103.36	101.74	104.17	104.41	104.11	108.88	106.88	102.1	104.39	102.41	101.88	103.42	101.45	104.9	106.37	108.66	106.56	104.86
104.56	106.13	102.67	106.5	105.98	104.83	107.16	105.56	102.54	106.21	107.74	99.74	102.11	105.98	105.02	103.63	104.01	102.94	109.63	106.36	108.61	101.61	105.96	110.06	104.26	105.34	108.98	105.09	104.87	105.14	107.78	112.44	107.35	102.84	106.2	105.11	105.24	106.89	101.77	102.72	109.14	101.98	108.92	108.05	106.02	104.8	103.54	102.24	108.39	105.74
102.87	99.602	102.33	99.621	99.995	102.26	104.92	98.654	98.178	105.09	101.27	99.779	102.01	103	104.14	99.357	99.396	98.307	104.51	100.12	98.837	100.25	102.87	99.671	102.78	98.359	98.601	101.59	98.616	102.24	103.1	103.68	99.148	102.02	103.04	103.53	104.78	98.297	99.925	101.15	99.25	102.24	97.717	100.5	102.04	101.46	100.51	100.53	97.718	99.649
100.69	95.309	98.9	96.526	97.448	99.756	99.811	95.244	97.351	96.382	97.581	99.107	95.984	98.012	93.213	99.131	97.365	96.69	98.362	101.8	98.714	96.646	102.35	100.89	100.79	97.896	97.505	99.556	97.152	101.55	98.644	100.59	98.435	92.341	95.897	98.651	95.59	93.972	95.019	96.738	97.025	98.506	100.16	94.164	98.653	98.199	95.984	102.13	99.215	98.544
109.93	108.7	111.69	110.18	105.23	109.84	104.45	107.01	108.73	108.77	106.85	105.29	105.28	108.5	107.82	107.48	106.31	105.76	109.81	111.13	106.72	102.6	106.15	111.93	107.25	109.97	107.7	109.52	108.39	109.63	104.96	104.58	105.42	107.85	107.62	113.57	106.14	105.67	105.27	108.8	111.07	108.48	106.87	103.21	108.22	107.52	106.29	111.92	108.4	113.94
105.31	105.63	106.88	107.15	107.25	102.02	107.01	102.6	104.44	105.06	105.87	100.25	107.47	104	103.49	104.27	101.66	107.73	105.26	105.86	105.39	105.73	106.51	103.45	109.79	105.98	107.86	106.32	107.54	104.54	105.02	102.68	105.09	105.66	110.47	105.69	103.05	108.6	107.35	107.86	106.34	105.47	105.53	103.89	107.99	108.08	105.87	104.75	109.29	108.88
109.97	106.78	102.44	106.29	104.61	104.86	109.84	112.94	108.43	109.24	109.36	103.54	106.9	105.54	107.99	108.15	105.73	104.98	103.45	108.19	102.33	106.23	106.42	101.68	110.18	106.69	108.29	108.6	104.39	111.04	107.78	108.21	107.53	99.857	105.75	103.71	104.14	103.1	101.39	106.44	107.07	102.87	107.55	102.9	106.26	101.14	108.53	108.88	104.4	105.79
110.91	109.55	104.72	107.83	107.19	107.99	105.26	109.28	103.98	106.56	108.54	108.9	112.43	109.85	109.86	107.54	105.71	106.03	107.34	111.56	111.63	106.96	114.72	109.68	106.6	106.98	107.1	108.98	108.39	109.65	107.39	109.98	111.6	110.13	101.19	111.97	106.52	110.46	109.95	107.82	107.33	106.14	109.22	110.38	111.04	109.92	107.33	108.41	107.3	108.7
103.73	106.26	103.35	107.61	103.73	108.2	105.81	105.63	99.977	104.88	104.63	102.72	105.34	103.85	105.72	111.54	106.54	105.51	104.85	101.84	106.71	103.05	104.18	106.27	107.48	106.72	110.49	107.82	104.12	102.42	105.13	108.26	107.35	105.42	106.18	104.85	102.88	103.54	113.2	104.18	108.93	103.19	104.35	105.68	108.05	108.49	106.44	106.59	107.86	105.62
106.4	105.65	104.12	107.85	105.7	103.89	106.81	105.42	104.6	105.37	107.02	106.89	111.57	107.38	105.61	106.41	109.41	103.02	107.89	107.45	106.33	108.13	107.66	103.75	101.22	109.81	108.26	105.64	109.3	105.82	107.42	111.19	102.27	108.75	110.31	103.2	102.14	104.27	104.54	106.47	102.42	103.87	105.78	108.82	102.06	107.32	107.02	103.49	103.89	103.58
108.09	111.87	110.03	107.79	106.05	103.17	104.39	108.04	107.56	107.85	106.15	104.87	104.59	105.63	105.92	106.79	109.09	110.95	104.19	102.58	110.72	108.46	106.87	112.47	106.07	104.31	109.19	109.01	105.66	104.23	103.93	103.46	107.39	108.16	108.97	106.78	106.49	104.1	107.28	110.32	108.2	107.51	111.06	108.44	107.75	105.11	104.33	105.64	109.85	109.74
102.25	98.8	96.907	95.545	99.431	97.722	100.41	101.81	93.783	97.236	96.432	100.52	95.193	97.321	100.41	98.689	100.53	103.9	97.562	96.522	100.76	96.019	97.353	98.727	96.991	95.926	99.664	98.068	100.56	95.609	99.635	95.787	98.307	96.133	94.559	100.04	99.052	99.551	99.023	102.03	98.29	97.106	99.203	99.48	96.814	98.973	100.55	101.4	99.63	93.516
105.65	101.97	107.41	108.49	106.65	109.12	109.71	108.38	102.98	103.86	105.68	105.14	105.99	107.69	106.63	102.31	105.97	107.81	110.52	102.69	101.34	102.27	106.94	107.16	105.64	104.31	104.38	104.3	107.37	104.27	103.24	103.14	104.13	102.67	108.63	107.11	106.01	103.87	105.7	103.1	102.64	103.46	110.77	104.92	106.8	105.25	107.79	107.43	110.05	111.27
113.66	113.33	110.08	110.71	108.08	107.78	111.16	113.88	112.38	114.08	111.74	110.51	108.26	110.55	113.33	108.14	110.38	110.37	113.17	110.89	111.51	108.11	107.96	107.35	108.15	114.06	110.51	110.05	109	109.72	113.5	108.69	111.27	104.64	113.49	111.12	113.69	107.29	110.45	112.08	107.99	113.19	108.82	111.34	111.34	114.62	111.08	111.35	104.24	108.57
104.96	106.74	100.95	107.73	108.09	104.21	106.1	106.36	101.12	103.19	105.86	103.99	110.02	104.19	102.25	106.16	105.58	102.14	107.08	103.97	108.65	106.09	105.72	105.99	106.69	101.5	111.45	104.73	102.94	102.68	104.58	101.66	107.9	106.09	105.5	107.02	108.08	106.04	105.98	104.2	109.14	106.05	106.46	102.31	101.8	108.29	104	105.19	105.76	104.87
104.23	105.28	110.06	102.91	107.93	106.33	103.86	101.9	109.32	107.06	104.29	103.03	108.21	102.25	109.81	110.68	104.97	101.67	106.46	108.03	104.89	108.05	108.91	106.24	103.3	106.62	105.95	101.03	106.05	106.93	105.98	102.84	104.7	105.27	102.22	103.96	102.88	99.607	101.6	102.85	105.87	105.25	106.49	103.31	103.76	104.46	104.73	102.25	103.35	105.8
104.87	107.72	104.3	104.55	102.92	105.12	106.68	106.82	104.14	105.81	106.32	105.95	110.1	105.92	106.69	106.93	102.77	104.42	105.74	102.82	109.46	106.93	105.72	102.95	104.61	105.15	104.69	107.7	106.03	109.34	110.57	103.65	105.09	107.96	105.18	101.04	106.53	106.99	106.2	106.52	106.18	111.24	105.22	107.56	104.96	104.52	105.69	105.78	102.59	112.21
105.69	106.74	106.7	106.97	106.58	103.91	105.83	102.51	104.84	105.4	106.52	100.27	106.64	105.76	106.67	108.98	107.75	105.89	106.74	106.28	107.16	105.9	104.91	105.72	106.45	103.19	105.35	106.73	104.49	105.63	106.12	110.65	109.32	107.97	104.68	107.03	108.33	107.15	106.8	105.2	110.26	108.64	110.72	103.34	108.65	109.18	107.02	107.61	99.034	103.24
109.68	103.82	107.15	105.09	102.51	104.97	107.57	110.54	109.12	112.17	107.73	105.86	107.43	107.17	106.69	105.43	104.64	106.78	107.85	106.34	106.17	106.77	108.98	105.73	101.41	106.87	103.23	106.79	105.69	104.99	110.45	106.46	109.26	106.93	110.6	104.01	103.83	107.36	107.02	111.53	105.47	108.62	108.19	103.25	101.55	110.34	106.18	106.45	105.81	107.67
111.86	110.09	106.47	111.12	109.73	111.48	114.95	110.31	112.12	112.25	108.59	106.14	109.5	113.52	114.31	111.08	115.72	109.5	111.92	109.74	113.07	109.28	112.05	108.77	110.89	107.84	115.64	107.39	108.8	104.75	112.78	112.39	111.46	113.52	113.67	109.61	113.07	109.98	106.91	115.6	112.31	111.01	113.17	111.87	112.82	111.74	117.29	112.26	110.11	106.18
99.131	99.067	101.56	98.771	99.374	99.194	103.01	102.24	104.82	103.18	97.79	105.14	98.393	102.16	99.41	99.68	97.811	100.32	96.798	103.68	98.373	97.975	98.248	94.855	103.3	101.43	96.639	98.186	100.66	95.723	104.18	98.237	101.48	99.082	101.83	102.32	99.017	98.924	100.62	98.07	101.18	104.56	97.549	103.05	97.114	100.35	97.166	98.2	97.269	105.72
107.15	111.93	107.04	106.3	108.22	106.8	105.76	105.22	100.88	110.86	108.07	105.99	107.16	112.09	110.53	106.27	108.2	102.35	102.5	111	104.49	108.73	103.16	107.78	107.77	107.39	108.06	104.51	104.68	104.66	105.13	103.95	103.25	105.57	104.96	107.15	104.99	102.17	107.1	106.74	105.94	112.2	105.02	107.77	109.25	105.79	104	101.79	102.8	104.33
103.07	103.48	103.35	107.77	105.38	106.47	103.67	110.41	109.62	100.64	109.02	106.19	104.71	104.2	105.9	106.82	105.73	104.41	105.17	102.64	106.57	104.07	106.4	103.49	105.54	106.87	103.99	105.5	108.95	107.88	110.76	104.88	108.02	103.64	104.03	104.62	104.03	107.96	105.05	107.65	105.96	105.58	106.36	105.78	104.35	107.95	102.63	106.32	104.48	106.18
108.59	107.1	108.72	108.19	108.82	106.19	107.75	108.94	111.78	108.6	105.1	108.53	107.42	104.29	107.5	106.8	109.99	109.16	112.15	109.37	102.72	108.64	106.16	108.43	109.52	112.4	104.95	109.12	112.93	104.36	109.57	108.76	105.1	109.03	108.94	108.95	108.05	105.8	112.65	108.4	107.19	105.51	108.16	107.38	109.71	108.86	109.42	105.8	105.37	104.99
109.34	113.05	109.74	110.47	109.43	106.62	110.24	104.59	108.54	110.96	106.82	108.52	111.43	109.9	107.88	103.62	103.71	107.43	110.65	105.03	104.84	110.71	109.36	105.92	106.1	108.95	105.53	107.62	107.79	102.25	105.12	109.27	110.63	112.07	108.06	109.72	106.8	107.68	111.83	106.37	105.42	107.88	105.5	110.62	114.56	108.59	110.76	104.39	108.82	110.51
104.56	109.47	111.22	110.27	110.77	104.34	108.99	109.94	107.72	108.82	107.74	104.62	108.92	110.82	105.38	106.18	109.65	106.61	105.94	108.73	105.21	104.72	102.51	107.85	105.02	108	104.96	110.61	104.22	110.5	105.54	111.68	108.93	107.22	106.26	106.97	108.06	109.39	107.77	111.08	105.98	107.18	108.48	107.88	109.31	109.49	105.3	109.45	104.86	105.06
111.31	104.96	110.71	105.15	108.97	108.81	110.16	102.91	105.82	108.43	102.32	109.86	106.63	110.07	106.21	107.29	103.81	105.83	108.96	110.73	107.17	104.96	108.79	110.69	104.61	109.34	105.71	108.87	107.33	108.81	103.58	105.58	110.39	110.19	110.4	110.22	107.3	112.47	113.58	105.11	109.22	110.08	108.56	106.53	108.95	106.79	106.69	107.96	104.38	104.56
106.48	104.34	102.08	107.73	104.06	104.71	106.52	107.49	109.34	107.04	104.91	109.16	104.2	107.67	107.62	101.94	101.22	105.19	104.58	106.52	105.01	104.08	102.29	108.95	106.36	104.91	99.47	103.27	108.65	108.88	100.39	107.54	105.09	109.76	103.09	110	109.37	104.39	106.53	102.17	105.69	105.4	105.19	112.17	103.76	105.4	109.58	105.39	104.91	105.37
109.34	104.05	108.76	107.35	109.17	105.82	109.39	111.65	105.3	104.28	110.46	105.68	107.99	110.32	105.78	104.27	106.39	106.42	108.11	110.03	106.39	105.06	107.02	108.52	109.6	106.33	106.87	106.01	107.44	109.15	110.97	108.26	106.11	106.96	110.87	112.17	107.94	107.17	110.2	105.31	106.6	109.48	104.2	109.92	110.29	109.45	110.08	111.78	106.49	104.25
104.59	109.64	105.66	105.87	113.2	109.18	107.15	101.12	103.49	104.79	107.13	106.26	110.16	110.49	107.81	108.15	105.25	104.72	106.9	103.68	104.72	109.31	107.03	107.15	102.61	108.79	105.98	103.49	109.62	110.68	107.22	108.31	105.96	106.27	105.13	105.49	106.57	104.34	105.8	106.73	102.11	108.11	107.02	102.46	103.43	107.25	102.82	104.94	108.23	106.26
104.01	102.98	107.13	106.84	107.58	109.83	106.26	102.31	105.62	105.24	105.68	107.6	106.51	104.96	106.82	111.42	109.27	105.3	104.12	107.98	101.67	110.31	104.3	106.95	107.43	105.78	108.58	108.1	110.53	105.34	108.17	107.4	106.26	105.35	103.21	109.58	108.57	105.47	102.75	105.37	105.05	108.82	109.05	105.05	108.54	106.29	109.53	105.63	104.75	110.3
110.67	104.95	109.48	113.18	106.94	111.39	108.64	104.38	112.47	105.13	109.12	107.02	112.92	108.21	104.74	107.4	108.46	106.39	110.16	106.92	107.66	108.47	106.44	110.81	108.05	110.6	108.72	103.64	108.2	109.9	108.8	106.99	111.96	112	108.95	109.9	109.27	109.85	104.88	111.57	107.53	112.02	104.94	108.27	104.9	108.19	108.89	110.82	110	112.78
110.1	111.08	107.8	110.47	111.76	110.06	113.59	111.35	109.27	106.38	108.86	113.33	112.38	111.16	108.53	106.9	108.37	112.14	109.58	111.62	109.55	107.1	110.55	108.93	108.62	111.2	113.62	109.09	109.84	113.85	108.12	107.65	104.86	108.06	107.88	115.65	110.88	112.41	115.88	109.05	109.53	109.43	112.82	109.69	111.86	115.52	108.25	107.33	106.4	113.04
115.28	113.36	110.73	109.91	112.8	108.25	110.69	112.5	110.46	113.97	109.78	111.29	111.55	113.35	111.53	112.3	110.86	106.96	108.17	108.42	113.81	110.44	108	110.81	111.77	115.81	110.05	108.09	109.49	111.77	112.18	114.73	109.65	110.05	110.43	114.17	112.53	113.06	109.96	111.73	109.61	108.05	108.4	109.05	109.76	110.39	110.96	106.09	114.71	113.36
105.7	108.05	107.64	105.24	110.16	107.42	105.43	105.65	106.21	106.57	109.03	108.61	106.8	111.01	108.23	106.75	110.52	107.03	109.64	107.43	111.61	108.84	103.3	104.54	108.59	109.21	110.1	112.09	104.76	110.27	110.43	104.75	107.2	105.43	108.63	108.31	110.43	108.04	106	105.2	110.01	110.05	108.33	108.22	106.21	107.17	107.4	106.23	108.55	109.82
96.578	98.704	101.65	99.639	105.14	102.48	95.2	97.383	98.391	99.686	98.287	96.622	98.466	96.075	98.925	100.21	99.276	99.564	101.43	98.964	98.52	98.011	97.27	98.244	102.74	97.536	98.471	96.329	100.71	102.8	96.415	100.36	97.318	99.304	96.071	97.582	102.55	96.526	97.086	98.88	101.57	101.04	103.3	99.843	97.807	99.49	99.631	103.67	98.073	101.08
106.28	108.14	106.94	104.75	106.22	107.48	106.89	105	102.52	107.88	103.2	106.55	107.6	108.2	101.44	103.77	105.83	107.21	106.48	105.28	104.1	108.96	108.89	108.93	106.86	103.38	113.25	103.84	106.51	105.54	107.29	107.37	108.21	104.69	109.03	106.55	109.3	104.97	107.67	108.2	104.45	104.78	105.59	104.87	102.86	102.13	109.6	106.28	107.39	109.46
104.91	110.45	105.05	105.08	108.78	108.19	108.45	113.07	103.7	106.63	107.76	105.09	107.23	108.66	108.12	104.87	103.59	107.96	107.17	103.77	110.28	107.18	110.09	112.93	105.78	106.23	106.13	108.45	108.07	110.8	102.61	103.59	104.64	106.66	107.73	101.63	110.46	107.26	107.9	104.85	103.54	107.17	107.77	109.67	103.89	104.22	101.51	110.52	108	105.05
109.03	110.46	104.92	104.81	104.95	102.23	110.58	105.11	104.94	108.51	107.85	108.72	108.35	109.23	110.12	114.54	110.13	110.48	113.18	108.66	109.6	106.27	108.29	107.12	105.39	106.26	107.64	108.21	109.85	102.54	109.25	104.37	109.82	107.08	105.89	108.02	109.86	106.01	109.17	108.31	102.98	106.9	109.54	109.08	105.12	107.84	106.61	110.8	105.07	107.26
107.28	109.7	106.4	107.42	104.12	104.57	106.62	103.95	108.04	104.09	108.26	106.5	104.51	105.43	103	108.25	105.88	101.23	104.79	105.81	105.73	102.61	109.93	105.43	107.42	105.77	108.16	105.86	105.77	102.35	105.12	105.63	104.85	106.37	106.99	105.57	109.92	107.46	110.85	110.18	105.78	113.23	103.74	104.52	107.66	107.77	108.44	110.23	103.44	106.41
108.7	106.06	107.65	109.35	105.24	101.73	108.47	105.31	108.75	105.1	106.85	107.19	110.02	104.23	105.29	104	106.03	101.49	102.61	107.14	105.91	103.53	104.18	105.46	110.41	108.15	102.64	108.62	106.95	101.96	103.57	104.08	104.41	104.05	107.62	103.59	106.33	105.88	110.09	106.79	105.79	105.29	106.05	107.95	105.56	100.6	102.87	106.05	105.17	102
105.53	101.43	106.36	104.33	107.38	106.07	102.38	106.76	108.58	104.96	104.98	106.11	106.02	106.02	99.663	106.9	104.88	105.64	106.7	106.31	107.61	108.42	105.1	107.93	108.05	105.72	103.15	101.5	107.66	106.26	105.37	108.11	102.56	108.06	106.32	107.17	103.39	105.21	105.77	108.28	104.21	103.67	102.97	107.48	109.54	104.78	104.19	106.69	105.11	99.937
106.8	104.43	106.42	107.12	107.74	103.54	106.2	111.82	106.06	105.61	104.89	106.44	107.81	100.47	101.77	106.07	103.88	105.43	109.18	105.52	102.35	105.2	106.21	107.87	103.82	106.34	104.49	102.42	110.66	102.11	107.54	105.58	106.42	105.91	108.17	103.82	106.2	109.08	101.32	102.79	103.31	103.87	106.31	107.38	108.43	104.47	104.15	105.99	107.92	102.12
99.761	99.003	99.39	97.15	94.635	98.955	96.906	98.536	99.272	99.14	100.25	98.183	99.356	100.89	98.843	95.235	96.474	98.019	101.98	100.63	100.14	100.29	100.82	99.423	96.271	96.211	95.454	95.992	98.315	98.662	97.976	101.03	98.188	98.774	97.52	97.377	97.895	95.754	95.158	98.645	98.686	100.31	95.216	100.54	95.767	95.251	99.058	97.438	97.263	101.58
106.31	105.99	108.66	104.98	106.92	106.62	106.66	103.25	102.51	108.31	101.91	109.59	105.84	107.55	100.2	104.15	108.77	106.8	105.27	105.37	108.35	105.74	108.86	103.29	104.06	106.51	102.37	106.23	103.85	108.64	105.56	103.29	104.35	102.81	107.71	108.12	106.19	108.59	111.43	106.77	106.02	111.25	104.44	103.05	101.22	105.18	104.82	108.74	107.94	103.5
107.76	107.45	106.33	106.74	106.21	107.58	104.09	108.42	107.57	107.47	107.37	105.82	106.12	105.87	104.4	106.66	109.26	103.73	104.35	102.47	109.22	111.29	107.83	110.09	105.89	107.56	104.69	103.9	107.09	107.48	110.82	104.91	108.4	110.72	107.29	104.91	102.5	106.29	106.49	103.63	102.55	107.79	105.14	107.32	110.93	105.93	111.43	104.31	110.61	105.03
107.87	103.33	104.41	104.67	107.28	102.59	109.32	104.7	107.34	106.13	100.84	102.09	104.52	107.49	112.33	103.2	105.06	102.81	109.02	106.61	107.69	105.11	102.72	101.72	107.51	102.66	105.77	105.6	101.95	104.91	103.08	106.56	106.15	104.64	102.94	107.28	108.36	106.2	105.35	106.35	104.31	105.24	104.02	105.33	105.27	109.44	106.35	113.43	101.3	107.31
110.05	105.07	105.91	105.93	105.42	107.01	107.93	103.65	109.08	103.76	105.36	106.22	104.29	109.54	104.22	105.81	102.9	105.12	103.39	107.8	103.48	108.23	104.21	108.54	105.9	107.93	105.53	103.03	103.04	108.33	105.3	109.57	106.49	106.23	105.95	105.02	102.5	105.92	105.14	105.66	104.49	106.04	105.12	107.97	103.77	104.67	106.57	105.31	103.58	102.69
107.7	105.56	107.17	103.63	103.64	111.06	105.63	106.14	105.46	103.18	105.19	106.72	105.67	100.8	107.54	106.66	103.14	106.52	107.86	107.29	102.76	108.68	102.68	109.15	107.3	102.06	105.28	105.55	107.65	108.88	107.27	104.45	104.89	106.75	104.41	104.52	105.77	103.67	104.48	107.59	105.62	104.08	107.32	107.5	108.78	102.89	104.43	104.07	105.55	104.63
109.4	104.65	109.23	104.32	107.09	111.39	107.47	108.7	105.8	106.47	108.04	105.36	108.25	108.45	105.14	110.71	108.53	108.53	105.29	110.89	110.57	108.63	107.53	111.54	104.68	104.98	109.55	104.51	105.39	104.88	103.54	107.24	112.09	110.17	105.46	108.92	108.06	107.58	105.42	110.78	114.91	109.28	105.92	109.88	106.28	109.77	108.27	113.7	107.11	108.15
107.36	108.08	105.97	107.55	106.62	107.1	108.94	102.11	105.77	109.09	110.05	106.67	104.44	102.11	107.58	107.48	107.74	109.89	102.59	109.21	106.36	105.21	108.29	103.89	106.77	106.16	107.95	109.26	102.12	108.43	105.82	109.76	107.21	107.49	105.23	103.97	105.23	107.65	107.67	106.4	111.39	102.89	109.23	110.89	109.9	103.83	102.21	110.39	108.24	104.82
98.948	97.569	98.101	99.874	101.81	95.061	102.09	99.766	99.035	98.648	102.16	102.68	101.67	104.05	103.55	96.181	104.06	99.887	100.73	99.152	98.829	99.39	99.177	97.662	99.497	102.91	97.993	99.204	99.315	101.68	101.62	100.96	98.13	92.964	99.336	100.65	97.598	100.08	98.176	102.21	101.06	99.279	103.58	98.466	96.335	100.06	97.402	100.62	100.31	102.95
96.162	99.789	104.84	102.66	96.198	100.3	99.236	99.45	100.06	101.6	97.276	105.82	104.94	102.92	100.09	105.51	100.79	97.668	96.281	102.52	98.501	101.41	98.854	103.36	105.9	101.85	102.25	100	101.51	102.41	101.34	101.06	100.52	98.103	101.91	101.1	102.27	104.2	101.69	100.93	98.366	102.73	100.4	100.19	101.05	101.37	98.235	99.667	100.8	103.02
106.87	106.37	112.5	107.9	106.83	109.44	106.58	105.51	105.72	104.38	106.22	104.09	107.15	107.46	111.42	105.9	109.01	108.01	103.91	104.55	103.04	105.63	108.4	106.08	108.33	106.3	105.89	106.23	108.23	105.59	111.4	107.41	108.26	109.76	106.11	103.79	109.99	107.19	105.57	103.14	105.17	107.44	107.25	107.16	104.93	102.88	110.36	108.67	104.6	102.2
108.73	108.4	105.47	108.95	98.058	109.6	107.81	108.15	105.27	106.29	108.3	103.4	109.54	107.94	106.64	107.5	109.25	111.68	107.77	107.6	103.92	108.33	111.05	107.24	108.52	109.85	107.94	105.68	107.81	108.87	108.82	114.87	107.78	114.05	107.92	104.71	107.8	104.76	111.07	107.42	110.34	108.46	105.54	108.19	107.9	109.9	106.72	114.57	114.91	110.36
104.92	105.85	104.56	104.69	104.71	105.2	101.36	105.24	108.43	106.8	101.57	109.92	107.95	107.21	108.69	103.92	106.8	103.48	103.25	109.99	105.74	109.02	104.57	109.43	107.82	104.4	102.84	104.28	108.28	102.58	106.28	106.04	106.33	107.12	107.02	109.97	105.68	102.24	102.44	105.51	107.16	105.72	103.05	107.07	107.36	105.35	104.21	106.45	106.61	104.13
96.591	99.871	94.916	97.683	100.49	99.219	102.62	93.959	100.62	98.52	97.009	90.774	99.586	99.989	97.613	92.946	99.229	99.792	99.116	98.703	101.64	100.22	96.581	94.16	97.834	99.509	95.189	97.906	97.379	98.122	99.341	96.201	94.144	98.786	101.63	100.93	96.779	99.575	100.35	94.833	96.955	96.176	101.32	100.81	96.666	93.691	99.301	96.773	100.29	95.204
110.28	106.42	105.36	107.22	108.13	107.54	104.94	113.72	110.74	108.45	105.85	107.79	104.63	108.55	107.58	106.22	105.47	108.08	101.38	103.05	99.365	106.22	108.29	108.52	111.19	104.46	107.87	110.93	101.98	105.56	104.55	102.32	106.75	107.64	104.96	104.49	106.98	108.67	102.62	104.65	104.04	106.15	105.74	104.04	107.82	111.18	104.72	104.82	102.91	109.22
107.54	104.24	106.49	105.57	102.28	106.68	109.21	105.2	106.36	104.35	103.56	108.29	103.5	106.59	106.61	102.7	107.51	105.36	108.12	107.08	105.8	106.59	104.87	107.24	104.47	105.68	108.29	104.47	107.65	106.54	106.54	109.93	104.21	107.65	106.13	104.38	104.21	105.29	107.7	102.64	108.38	108.4	102.16	104.64	102.56	106.52	105.52	110.68	103.14	105.81
97.406	96.864	102.43	96.318	95.878	95.333	95.736	95.861	98.511	100.31	101.06	95.545	100.77	96.046	96.402	95.182	102.81	95.156	98.468	96.32	96.703	97.313	96.605	94.353	100.02	98.006	96.289	98.259	96.845	101.23	95.147	98.638	101.78	96.044	97.831	96.568	97.839	97.364	95.782	100.01	102.71	97.696	91.533	98.601	99.219	98.932	97.899	94.532	93.352	98.589
105.97	105.15	103.58	107.04	105.86	105.59	102.31	104.85	105.69	107.15	113.11	105.08	106.84	105.92	107.02	103.93	108.64	106.23	108.95	108.11	108.33	101.71	107.52	108.03	104.86	107.16	107.37	105.05	110.18	108.39	102.82	104.22	109.1	104.61	102.98	107.74	104.89	105.44	110.59	106.3	102.19	107.98	104.64	107.13	106.25	107.06	103.26	106.73	108.68	104.38
110.41	105.59	106.39	102.53	104.28	104.82	108.91	102.61	107.06	104.22	101.64	105.58	102.94	102.29	102.63	106.54	106.51	105.1	102.35	102.81	105.25	104.54	101.96	108.34	106.37	104.02	104.62	108.78	108.6	109.12	106.72	104.63	104.86	108.59	105.09	103.73	108.23	104.21	105.72	105.87	106.08	105.41	104.51	110.21	106.16	104.43	109.31	103.17	106.26	106
102.52	103.29	96.574	104.11	98.153	101.07	100.37	103.39	103.1	99.502	102.93	101.44	97.742	98.684	101.45	98.351	97.95	94.652	101.42	102.9	99.675	101.67	97.875	96.889	99.941	102.54	92.831	102.99	97.958	100.41	99.646	98.644	95.938	100.25	100.62	100.91	99.093	107.06	100.75	96.831	102.09	102.42	98.366	98.603	102.48	107.23	97.484	103.65	103.96	100.88
104.52	104.4	108.27	108.7	110.52	102.78	104.7	107.71	107.02	107.55	107.28	103.18	109.68	107.07	109.24	101.19	104.44	102.67	106.23	105.77	106.23	107.46	106.71	103.14	105.48	106.42	108.54	106.97	109.63	107.65	104.5	107.22	108.82	106.4	110.02	106.71	106.52	105.07	106.75	105.65	106.95	106.77	104.12	102.67	105.75	112.92	106.63	109.55	110.93	108.42
105.15	106.65	111.41	104.92	100.99	103.39	106.69	103.34	103.77	102.85	107.46	105.59	103.74	103.38	107.14	103.92	102.66	107.72	108	103.57	104.7	107.99	108.9	100.87	104.72	108.84	103.01	110.36	104.28	105.77	104.32	110.77	102.87	105	106.97	108.68	105.07	106.06	104.49	109.43	106.88	105.33	103.26	112.45	103.4	107.02	105.64	103.35	109.81	106.52
113.62	110.08	110.16	108.06	112.16	107.85	111.29	104.93	110.9	110.21	111.34	107.56	108.95	109.24	112.59	111.06	111.54	109.42	109.9	110.11	112.7	110.63	110.22	109.5	106.5	111.78	109.51	107.87	108.19	108.75	115.63	107.27	112.02	112.94	110.31	105.24	110.55	111.33	109.69	114.51	112.29	112.73	110.48	108.58	115.86	109.42	108.97	111.06	108.46	108.4
102.89	106.33	106.73	103.22	105.81	109.27	112.92	107.82	105.89	106.11	111.48	104.33	105.66	104.03	105.27	104.06	106.26	111.26	103.49	103.46	107.73	105.72	101.42	107.27	108.35	106.48	105.18	105.98	107.77	106.33	104.4	105.87	106.07	107.22	107.54	107.94	105.87	107.3	106.65	105	104.84	108.18	107.67	108.68	105.19	106.05	111.51	107.89	101.02	105.76
99.915	102.22	96.499	100.9	106.14	101.34	103.06	104.2	102.14	99.233	97.909	99.402	100.09	102.65	101.02	100.36	96.71	101.34	101.25	104.87	97.77	102.66	98.267	100.49	104.1	103.87	97.944	102.83	94.384	97.983	102.82	103.2	102.63	101.38	100.51	101.83	100.97	100.47	101.14	99.483	102.57	99.12	102.66	103.41	102.79	99.96	99.863	98.821	104.32	101.74
108.68	107.91	105.86	106.8	105.64	101	109.02	103.98	106.39	109.39	104.44	106.92	104.97	108.31	104.42	104.51	107.66	108.8	105.3	108.48	105.43	107.4	106.85	104.6	103.69	107.91	108.63	104.06	106.56	106.3	109.56	112.19	106.67	104.98	112.47	108.69	101.87	103.22	106.49	113.44	106.87	105.73	112.27	105.51	104.63	109.65	109.2	106.71	106.14	103.77
107.27	107.1	109.52	104.42	110.23	108.17	105.67	107.1	110.19	107.26	108.05	110.62	107.56	107.93	106.59	105.82	106.76	106.55	107.05	108.23	109.24	110.61	111.15	107.83	108.52	110.69	108.17	107.36	108.11	113.24	109.04	102.63	109.79	108.57	108.65	106.42	106.93	109.33	109.26	106.95	106.7	112.83	105.27	105.77	106.49	113.7	107.91	106.73	106.97	107.23
103.19	106.34	106.35	104.2	109.13	104.16	109.28	106.14	106.94	107.16	106.08	104.31	102.13	107.78	111.01	105.65	106.18	108.41	104.38	101.53	101.21	111.68	101.93	102.31	108.18	101.07	106.87	108.7	105.7	102.77	102.94	106.16	103.59	107.11	104.19	107.47	107.51	109.29	103.54	107.61	103.72	105.88	105.03	104.75	107.87	107.19	103.06	109.31	105.84	106.71
103.51	103.11	109.01	108.56	101.99	109.8	108.4	103.8	106.66	106.14	103.29	103.44	100.11	103.83	105.33	101.55	105.4	104.46	105.25	103.22	104.23	104.81	105.13	104.3	104.88	107.64	108.7	104.85	102.8	107.55	109.23	105.02	103.84	107.39	104.62	108.17	106.24	106.4	103.45	107.21	104.69	105.51	106.27	107.23	104.71	101.05	105.41	102.99	109.64	105.86
105.69	106.9	108.44	110.58	109.61	103.04	106.86	109.64	110.76	107.01	106.25	108.33	110.29	107.71	110.97	105.63	109.81	104.93	105.9	107.81	106.59	103.59	105.88	111.65	107.54	107.98	100.62	109.71	107.11	106.29	105.48	104.05	104.54	106.9	104.77	106.4	106.86	106.53	105.85	106.68	108.34	115.16	111.22	100.56	106.99	108.24	112.04	110.16	112.1	104.13
104.18	106.69	109.11	103.96	103.85	104.37	98.969	104.26	108.01	106.96	108.63	104.06	103.12	103.28	106.66	106.96	107.05	102.02	105.47	103.94	106.24	103.73	108.82	108.2	105.91	103.56	106.4	102.78	103.62	107.58	110.01	106.71	107.15	107.83	104.19	109.15	108.38	104.94	108.62	109.75	106.7	105.42	104.11	105.99	100.67	104.99	104.95	105.72	102.94	105.09
112.44	109.06	107.58	103.85	109.38	106.41	108.07	108.94	107.09	107.45	107.29	106.78	106.74	111.08	111.92	107.34	109.81	110.61	114.68	110.39	108.77	110.71	105.54	105.14	108	110.71	110.46	104.54	110.22	107.7	104.55	106.61	107.07	110.87	111.13	110.47	108.02	112.8	104.84	111.44	108.02	110.29	112.52	106.99	103.94	108.57	112.75	107.18	107.68	109.56
99.927	99.655	102.35	102.13	98.318	98.108	97.533	102.53	102.82	99.887	102.08	100.56	104.9	105.04	97.537	100.6	103.07	102.13	98.172	98.266	99.652	99.197	100.46	100.95	98.49	99.88	103.11	105.46	102.06	102.71	101.64	100.04	99.55	99.722	100	101.56	101.32	99.476	102.48	104.49	100.44	100.96	102.87	99.492	103.89	99.087	98.604	100.84	100.68	104.53
107.65	111.22	103.79	105.64	108.18	105.63	109.35	108.96	104.74	108.06	110.74	106.36	107.9	106.19	106.59	107.19	108.71	108.69	106.3	105.91	110.07	107.95	108.37	107.37	109.15	111.24	102.57	106.5	108.3	106.77	110.69	102.43	111.67	108.64	107.21	104.13	109.55	108.08	109.92	109.39	112.96	109.64	106.59	104.55	108.85	107.96	108.96	104.6	111.03	107.64
109.85	107.53	109.27	104.94	108.34	103.7	106.23	107.2	106.31	109.03	107.86	110.31	108.78	110.6	110.46	113.55	106.12	111.76	110.42	107.4	107.31	105.37	107.42	107.8	111.13	105.34	106.85	106.04	108.11	106.34	109.97	107.67	103.57	110.62	104.6	107.33	106.54	112.17	104.52	107.03	109.71	109.19	106.3	106.25	107.47	110.28	109.19	106.18	106.83	112.45
103.07	94.923	95.67	100.81	98.364	103.36	99.774	102.02	101.32	99.427	101.5	99.335	102.62	100.23	99.396	101.5	102.81	102.47	100.84	101.37	98.554	97.082	99.988	104.47	96.408	102.65	101.56	102.15	98.77	97.85	100.9	103.17	102.13	101.62	104.65	103.37	99.339	101.14	99.373	97.095	104.02	101.62	103.51	101.67	99.411	101.97	102.38	98.355	104.27	96.933
113.65	113.03	108.33	111.44	112.23	110.54	109.47	112.11	112.59	110.4	110.91	111.28	112.07	107.86	112.27	109.86	112.34	106.85	110.88	113.32	108.5	109.99	110.16	110.49	110.23	109.4	114.01	109.93	110.4	109.74	110.76	109.13	113.04	109.87	112	111.52	109.5	111.28	107.5	111.36	114.76	110.71	106.87	112.3	109.84	112.97	111.33	106.82	107.8	111.14
106.89	113.07	110.93	112	107.44	113.37	106.29	107.7	106.28	109.9	111.2	109.3	109.26	109.66	105.53	105.99	112.16	111.61	105.26	109.79	105.14	110.18	106.6	108.91	110.81	107.41	102.84	105.43	105.37	110.08	106.4	109.12	107.36	106.56	107.44	108.18	103.76	104.42	108.68	108.22	105.85	107.33	103	108.5	107.16	110.98	104.58	108.17	106.43	109.04
108.6	105.64	103.75	107.25	104.51	108.21	105.33	107.18	108.57	105.04	107.01	108.04	106.79	105.55	108.47	104.18	107.69	103.31	104.27	106.26	105.32	108.71	109.64	108.55	103.93	107.18	102.82	112.67	106.25	104.72	108.06	106.79	108.74	107.55	104.61	101.81	104.17	106.51	107.35	108.56	108.63	111.34	107.17	107.25	106.93	112.15	105.49	109.18	104.51	103.59
104.8	111.34	108.57	108.55	105.53	105.85	106.94	102.09	105.42	103.42	104.6	108.65	103.08	107.05	109.01	110.97	109.11	108.05	105.87	104.19	103.26	107.4	103.68	109.67	104.98	105.17	101.93	109.49	103.18	109.24	106.94	104.47	104.11	109.94	108.74	105.59	107.42	101.97	103.35	105.58	109.02	108.3	105.3	105.64	100.37	105.62	109.06	105.83	100.41	107.89
110.31	105.4	105.01	108.27	107.33	107.58	106.41	109.72	110.9	104.05	108.42	105.26	106.64	108.63	104.68	111.27	104.77	106.62	105.34	113.2	111.24	105.92	103.36	107.62	110.52	110.23	109.05	109	105.35	101.98	110.38	105.87	104.31	107.11	112	108.8	105.1	108.38	111.17	109.23	110.02	109.09	107.86	104.08	105.22	101.36	106.16	105.74	109.41	104.99
107.84	109.54	103.38	108.16	104.85	109.02	102.69	104.61	106.73	107.84	104.86	105.23	105.44	109.31	107.69	106.07	106.42	103.63	102.23	106.68	106.32	105.31	107.63	105.69	105.41	103.48	107.89	107.63	104.16	107.42	106.96	105.33	102.87	108.45	106.68	104.92	105.86	103.66	103.48	104.46	103.49	106.38	105.06	103.5	102.7	100.11	106.96	104.35	100.17	106.81
101.13	105.2	105.27	102.07	106.41	103.25	102.74	105.56	103.62	106.48	102.53	108.68	105.84	105.63	109.84	104.49	101.97	105.73	104.86	103.74	110.05	101.63	105.21	104.06	103.59	105.81	104.74	104	108.24	105.18	107.32	108.56	105	105.66	101.43	105.2	102.56	105.24	105.97	102.55	107.96	108.75	110.27	105.15	101.89	104.87	104.18	100.78	104.63	104.31
95.801	98.034	99.983	98.608	97.718	94.535	97.439	97.411	96.602	102.18	103.19	94.726	99.431	95.328	99.574	97.399	99.09	99.455	96.598	95.284	97.586	93.397	100.02	96.599	95.579	96.567	97.251	96.071	98.218	98.877	98.164	96.327	99.016	95.029	99.039	96.203	97.119	95.297	99.039	98.621	96.988	97.012	98.108	98.646	96.079	99.203	99.087	98.566	97.043	99.99
100.12	107.16	105.76	101.14	110.24	107.48	106.42	101.48	107.64	107.59	106.07	107.85	105.44	109.02	110.07	110.62	102.2	107.14	104.13	110.59	102.64	104.29	107.51	103.53	102.74	109.79	103.76	107.21	103.97	104.18	104.74	105.56	109.66	107.06	106.95	105.1	108.7	110.07	103.97	105.36	111.43	104.66	105.14	104.64	106.98	104.35	105.54	104.15	108.04	104.2
103.85	103.23	106.15	104.72	109.55	103.95	102.9	111.85	107.29	108.16	104.37	106.64	107.78	106.36	107.36	107.66	103.59	107.55	112.04	104.24	109.11	106.49	105.5	108.28	105.53	108.58	106.17	108.71	104.34	108.38	105.95	105.75	105.3	103.41	105.49	102.54	104.02	102.67	109.85	108.38	109.2	106.42	105.75	105.99	103.94	101.35	107.15	111.53	106.21	104.89
96.097	97.308	101.87	101.01	101.53	96.608	98.632	95.259	96.955	99.03	95.57	101.73	94.515	99.96	95.837	97.662	99.993	98.829	96.878	101.47	96.686	95.985	101.45	97.539	98.411	99.813	97.739	99.377	96.277	96.44	102.2	95.06	101.84	105.77	98.425	100.61	100.67	104.57	100.18	91.873	104.1	98.216	100.04	101.11	100.7	100.7	100.36	94.167	99.358	96.864
99.916	94.371	96.126	96.836	101.09	101.69	101.14	100.39	98.79	97.171	102.63	91.779	96.277	98.5	97.888	98.667	98.382	99.025	99.293	98.372	99.934	96.92	98.675	96.817	96.579	99.034	96.518	99.793	95.172	97.199	100.5	98.975	98.811	95.69	99.248	92.333	97.391	97.717	99.734	99.025	97.969	95.862	96.214	98.17	102.54	97.919	98.904	92.442	100.3	97.845
95.996	101.47	99.33	99.58	105.3	98.395	100.42	98.793	101.16	98.866	100.49	101.03	99.434	100.73	97.904	95.062	98.624	95.241	101.88	104.18	101.63	97.259	95.498	97.302	97.409	97.048	96.97	98.303	98.397	100.01	97.993	100.03	101.96	101.47	96.887	102.08	101.97	100.37	97.324	96.139	100	100.44	101.6	99.031	99.333	101.41	92.318	99.759	98.678	98.364
108.49	100.57	110.16	107.11	107.18	106.01	108.37	106.02	100.28	105.52	107.27	104.85	107.78	105.34	106.96	109.1	109.8	102.87	105.45	105.32	107.8	102.77	101.58	101.75	103.67	106.01	104.71	106.6	104.55	104.25	103.87	108.12	107.43	109.59	103.45	101.81	105.04	104.74	102.43	107.4	103.98	108.69	103.44	102.61	105.05	104.85	107.74	102.43	107.83	105.56
104.13	98.143	98.531	103.21	105.79	101.13	101.34	93.555	102.97	99.728	101.87	98.782	99.461	97.164	97.912	97.496	101.73	107.49	103.83	98.961	103.73	96.839	101.41	95.91	100.62	100.96	102.37	101	100.81	98.61	98.809	102.15	100.64	105.09	102.51	101.98	95.702	99.013	100.26	102.6	94.551	101.55	99.315	99.41	95.287	106.12	102.3	97.521	97.484	100.99
108.44	105.42	106.78	107.74	112.13	107.65	113.48	106.32	106.65	109.39	106.07	104.07	112.03	110.57	108.72	109.57	105.56	108.24	99.756	104.5	103.61	107.8	107.05	108.05	106.46	109.73	111.63	108.92	106.94	110.02	110.42	109.05	104.68	108.6	104.76	106.94	110.6	105.37	112.41	106.88	107.95	108.3	102.77	106.63	111.32	108.2	105.59	105.79	106.15	107.15
112.15	109.88	103.86	110.66	109.65	103.59	109.68	111.94	109.53	105.81	107.83	106.64	109.04	107.71	109.91	109.42	105.94	108.26	105.32	105.41	107.84	108.99	109.79	104.53	102.99	106.23	104.85	107.89	106.66	110.76	100.9	108.52	110.89	109.18	108.88	107.64	104.22	108.54	105.88	110.32	109.68	108.9	102.81	110.89	104.9	108.75	104.87	109.21	108.32	112.68
107.54	104.97	108.73	108.01	105.29	109.16	103.67	106.39	108.45	105.82	107.71	105.54	103.51	106.72	104.48	101.14	108.77	105.03	106.37	107.19	109.15	110.88	103.91	108.87	109.02	108.15	107.26	106.87	102.53	102.77	105.6	109.22	105.74	101.52	104.86	109.1	108.33	103.13	101.6	110.26	108.35	110.53	106.62	107.28	106.8	106.37	100.56	104.14	106.6	109.39
109.55	102.81	106.05	107.54	106.52	105.53	108.27	109.49	108.94	106.09	103.62	102.1	107.87	106.38	102.42	109.18	107.79	107.66	105.93	106.15	104.9	108.38	107.16	103.85	106.58	105.77	110.91	105.83	107.85	108.32	107.22	108.23	107.02	106.84	110.6	105.87	111.47	103.3	103.1	105.06	104.26	106.31	105.64	106.23	108.96	105.66	106.29	105.29	105.72	106.75
96.774	97.91	100.87	98.381	99.505	97.273	98.912	99.864	101.17	99.357	100.1	98.521	97.62	96.384	98.469	97.709	98.189	95.642	100.89	97.388	98.393	98.893	97.117	99.097	98.61	104.09	96.382	94.239	99.944	100.37	96.765	98.996	95.226	96.019	98.136	102.56	98.697	96.484	97.641	96.032	98.053	101.38	96.328	97.391	99.162	97.905	98.136	98.019	97.313	97.606
96.8	100.91	100.6	97.946	95.557	102.73	102.45	103.08	99.301	98.936	98.907	100.98	100.6	97.529	102.36	97.91	99.956	101.23	99.804	104.47	104.05	103.32	99.324	100.25	99.889	98.348	100.26	102.96	102.04	98.054	101.03	100.44	102.09	99.795	99.618	103.38	99.494	101.75	103.57	103.4	99.155	100.35	103.02	100.12	100.87	97.32	100.43	99.531	101.6	100.19
94.53	100.84	99.607	101.41	97.086	92.963	98.492	97.32	92.476	98.69	98.281	101.98	98.251	97.516	95.231	97.488	95.269	98.223	97.747	98.928	98.854	97.337	98.813	96.442	100.76	98.425	104.26	103.74	98.25	100.27	94.854	94.803	93.682	96.456	98.677	92.383	98.172	98.7	97.564	101.19	96.683	97.751	98.874	96.979	97.561	98.322	95.634	100.8	96.66	97.91
100.28	100.73	99.805	100.46	94.3	98.676	101.88	97.054	94.151	97.987	95.65	102.88	97.258	98.857	102.39	101.89	100.61	93.896	104.63	98.851	95.436	99.466	99.695	97.483	98.218	98.124	98.384	101.18	99.915	99.622	97.976	98.942	97.175	95.936	95.027	101.04	96.008	100.31	98.075	100.89	98.963	96.544	100.19	95.722	99.561	96.02	93.59	100.14	98.494	91.109
110.05	108.64	106.54	107.76	110.51	108.19	106.62	109.32	110.34	112.3	108.92	105.97	106.9	108.55	108.26	106.08	107.44	107.62	107.51	105.43	109.43	108.3	113.09	108.4	107.67	104.03	108.46	104.79	113.49	110.54	110.96	103.86	108.63	109.19	108.27	111.67	105.45	109.8	110.02	107.9	104.7	106.66	108.86	112.31	109.02	104.88	108.89	109.93	115.19	110.62
96.105	96.387	97.081	102.43	96.013	98.034	98.495	93.789	97.064	96.066	95.933	105.74	102.14	97.785	95.584	95.149	101.05	99.87	101.18	98.701	99.882	101.47	99.327	100.24	98.929	95.517	97.913	98.535	93.019	98.678	97.104	96.792	96.833	92.974	95.52	94.548	96.958	101.86	97.716	93.454	96.434	94.484	98.82	96.698	93.178	99.563	100.45	97.175	99.614	96.78
94.053	97.26	99.069	104.76	98.194	94.838	99.331	97.705	93.905	98.462	101.56	97.49	98.191	93.703	97.09	101.96	98.07	97.883	99.155	94.817	99.352	101.26	100.73	97.367	99.747	98.075	96.245	100.72	94.381	102.13	99.296	96.563	98.319	95.945	103.21	93.308	99.595	96.284	99.319	99.12	100.49	95.365	101.4	100.38	96.596	98.956	100.49	97.773	96.404	98.426
112.03	107.28	109.58	107.7	108.48	109.17	109.19	112.48	110.3	105.03	112.03	111.01	112.94	112.03	111.82	112.62	108.09	112.78	116.08	113.26	108.04	111.18	111.07	112.01	110.93	106.95	110.84	113.47	112.91	111.62	114.94	109.75	112	105.63	110.8	114.42	111.57	111.95	108.22	111.44	111.15	109.81	110.71	111.37	111.53	111.67	108.4	106.66	112.08	114.01
98.13	99.746	101.76	96.058	97.759	99.74	97.313	103.41	102.84	101	96.441	98.051	100.48	102.96	97.711	101.17	97.184	101.84	100.34	97.69	99.551	103.56	102.04	104.36	98.487	100.67	97.445	100.19	105.27	101.62	100.16	103.08	101.4	99.925	103.53	97.278	103.72	100.69	101.23	99.071	106.82	103.75	103.46	104.21	100.86	99.521	103.37	95.567	101	101.76
106.28	107.6	104.63	101.42	107.32	104.92	105.02	102.63	106.87	104.75	107.25	105.43	106.15	106.44	107.42	104.69	107.26	105.1	102.69	107.85	108.12	107.54	103.19	104.52	103.19	103.73	103.16	106.98	102.72	105	112.41	105.82	107.74	109.23	106.44	103.9	104.46	104.23	105.08	106.69	103.59	104.87	103.58	104.54	105.61	104.73	103.81	108.08	107.33	104.91
104.26	106.42	106.24	102.48	106.18	105.53	104.57	106.91	106.59	111.66	106.58	107.67	104.51	101.54	107.19	102.33	102.04	105.24	104.01	109.15	105.46	110.23	105.12	105.68	110.62	105.07	109.44	106.33	110.59	104.89	103.96	106.19	107.31	109.19	105.28	107.83	107.05	104.98	105.74	105.08	107.19	106.1	110.11	108.35	106.26	105.85	107.96	104.23	110.38	102.58
109.33	102.22	105.04	100.82	106	105.28	109.32	104.32	104.47	105.59	106.59	105.1	108.44	107.1	109	106.94	106.54	104.81	110.07	105.64	108.43	103.99	102.84	107.24	106.49	107.96	111.67	105.29	106.77	105.74	103.5	101.71	106.22	104.53	106.67	104.75	105.34	109.01	104.65	106.74	108.64	104.88	107.03	106.43	107.18	107.46	107.84	107.59	105.94	106.77
109.02	105.24	108.71	105.06	104.42	107.38	106.92	105.2	102.44	108.11	108.28	105.97	105.22	106.34	104.76	106.43	105.62	103.6	107.36	108.22	108.21	109.35	107.74	111.13	103.35	108.49	106.35	106.85	102.38	103.07	109.17	107.74	109	101.88	105.83	109.72	105.81	105.12	102.88	106.11	110.59	105.65	104.71	107.67	107.69	105.03	105.49	104.41	106.28	104.32
106.7	108.13	106.39	106.3	111.04	111.32	109.53	110.19	106.37	103.28	108.28	107.38	105.03	105.64	111.54	106.26	111.15	106.5	114.89	107.97	106.83	109.84	110.04	108.94	105.41	111.01	109.04	108.81	107.79	108.75	105.92	106.22	108.71	109.19	105.24	109.86	112.03	107.02	102.59	110.24	108.33	110.32	108.68	106.16	109.56	107.54	107.41	109.56	108.79	106.6
107.72	107.26	112.61	111.12	108.5	109.46	106.69	109.69	106.74	106.79	106.92	103.91	109.84	111.7	106.17	104.78	109.83	109.63	110.77	104.56	109.25	106.38	111.03	107.33	108.77	108.95	107.85	106.59	106.54	113.45	103.29	110.68	108.2	109.47	113.55	107.54	109.31	110.93	111.2	108.9	110.7	105.62	107.28	113.13	109.7	113.13	106.68	108.36	110.03	112.41
96.899	100.49	105.49	99.575	98.894	102.15	99.961	101.79	103.87	97.966	102.32	101.52	98.567	100.17	100.94	100.25	100.82	97.706	103.39	99.077	101.6	98.852	100.95	96.251	100.95	99.505	99.775	97.377	98.279	102.89	99.197	96.532	97.844	102.45	101	97.389	101.38	97.469	101.76	98.094	104.43	101.69	103.67	100.95	97.339	101.4	100.9	103.05	99.04	97.641
108.1	107.96	108.24	106.39	110.19	110.88	109.78	105.92	116.37	110.01	111.75	109.45	107.24	103.71	109.63	104.9	110.59	108.18	105.47	108.96	103.99	112.25	107.14	111.47	108.52	109.87	110.54	109.56	110.24	109.64	113.07	113.41	107.65	106.97	109.17	110.04	105.68	113.52	108.1	110.17	108.22	111.62	110.36	106.49	105.84	108.08	110.2	108.59	106.69	108.38
105.69	107.99	106.77	106.46	112.2	107.36	107.49	106.59	102.38	102.57	104.95	108.26	108.36	106.4	109.51	103.75	105.33	103.58	105.94	111.03	104.15	103.98	105.97	103.6	105.98	103.9	101.53	103.95	102.72	103.75	106.32	110.17	106.85	105.27	105.21	107.83	101.89	106.42	106.79	105.22	107.9	106.25	102.36	105.25	106.59	110.97	102.63	105.32	101.83	103.11
108.35	106.41	106.75	109.67	106.5	103.93	109.09	105.56	101.05	107.97	107.1	102.54	105.88	105.28	106.6	105.95	108.21	108.53	103.24	103.63	106.76	108.59	102.07	110.32	101.67	104.58	105.94	107.86	108.63	103.43	100.24	103.8	101.25	101.44	106.97	104.35	107.97	105.22	101.52	102.06	110.29	104.76	104.59	107.72	107.68	107	108.07	98.797	111.65	106.97
108.65	106.62	112.5	105.04	111.37	107.77	108.45	107.08	107.84	106.65	107.74	107.82	104.71	107.92	108.49	108.09	106.12	106.82	105.38	106.32	108.09	106.26	106.51	105.76	108.96	112.13	104	106.86	105.04	106.58	106.14	109.17	108.03	106.38	108.49	111.95	107.65	108.25	110.43	111.88	110.15	111.29	109.76	113.33	109.9	110.43	104.43	105.81	104.7	109.29
111.76	109.47	102.78	111.27	109.93	107.93	106.34	107.05	106.38	107.35	108.36	107.26	107.43	110.12	108.16	102.51	110.8	105.78	107.82	106.82	107.77	106.91	109.85	106.3	105.44	110.14	108.36	107.19	111.29	110.64	109.28	110.79	106.81	104.24	105.92	114.9	108.69	107.85	111.57	109.21	108.7	109.5	114.47	108.86	111.88	107.94	111.24	109.26	111.15	106.16
109.44	107.21	106.62	104.32	108.73	110.55	110.55	111.11	110.12	105.15	106.21	107.65	106.14	105.18	104.96	108.4	105.55	106.07	108.06	110.32	108.54	109.98	108.63	108.03	108.56	108.87	104.6	109.6	108.72	107.7	109.53	111.54	108.32	110.18	107.76	103.38	112.54	109.29	111.19	107.39	105.04	106.85	114.25	106.06	110.04	110.28	109.59	108.21	105.57	113.31
103.36	102.96	104.72	100.37	101.84	105.88	107.29	104.25	103.57	103.25	101.73	103.15	104.02	101.96	102.27	105.98	100.6	107.45	103.93	103.93	103.82	103.53	100.74	103.29	104.51	103.36	101.36	102.54	104.38	104.87	106.11	103.24	106.25	103.62	105.2	100.3	99.856	105.21	100.88	101.27	104.11	107.53	100.43	97.985	103.4	101.02	103.55	100.56	103.11	98.65
103.41	105.32	106.2	104.58	103.84	103.46	106.76	106.44	110.21	107.56	104.54	107.35	109.47	105.62	106.9	105.23	103.92	108.15	105.51	107.03	108.47	107.53	111.06	100.41	103.58	107.83	103.24	105.6	102.28	106.29	103.53	106.46	104.39	104.09	110.6	101.65	107.24	106.77	108.76	108.68	103.12	109.45	103.41	100.77	105.72	109.82	102.55	108.15	106.02	107.74
100.39	103.35	102.99	106.82	105.08	106.65	103.47	102.69	106.79	104.19	100.33	103.45	103.01	101.31	107.45	106.91	105.57	106.45	110.47	107.39	109.21	106.62	108.21	102.15	110.83	104.59	104.12	103.21	107.83	104.21	107.63	106.1	106.25	108.25	105.35	107.18	105.54	106.27	103.56	103.65	105.73	104.31	103.93	106.61	100.27	104.73	103	106.85	106.51	107.25
106.21	108.23	108.27	107.23	105.29	104.97	104.45	105.25	109.74	106.9	103.1	110.43	106.27	105.84	106.29	106.44	103.64	106.17	105.53	105.51	108.83	102.38	106.33	106.73	103.79	107.39	104.69	110.5	101.76	103.7	106.51	109.11	108.34	104.77	108.29	105.48	103.75	109.66	101.47	108.86	103.34	104.68	109.38	104.21	106.38	105.66	103.27	103.21	106.54	108.57
107.89	103.93	104.48	107.51	102.8	107.67	104.76	106.94	104.9	106.96	104.92	101.82	104.39	106.66	105.92	103.29	102.61	102.13	101.72	101.27	106.77	104.34	102.95	108.39	109.78	106.68	106.44	103.88	103.2	105.52	106.55	107.24	103.3	105.18	104.67	106.35	102.28	105.67	107.33	104.86	108.9	108.18	106.11	104	104.55	105.04	106.45	106.53	100.65	104.68
106.12	109.99	108.61	110.53	111.9	105.62	109.3	109.59	109.42	110.11	108.37	105.79	108.56	108.97	108.76	108.7	106.74	107.68	113.85	102.97	114.17	107.34	110.48	106.7	111.28	110.38	111.44	112.36	111.08	105.8	105.75	108.76	112.03	109.07	107.44	106.15	109.02	108.81	107.45	108.94	102.99	108.41	103.15	110.25	108.55	110.36	105.87	109.82	109.05	107.48
104.17	105.3	103.11	103.71	102.32	105.49	104.46	106.48	100.33	106.71	103.79	105.56	104.65	102.39	105.27	105.05	110.03	105.93	102.84	105.47	106.08	104.54	102.92	105.46	106.9	105.97	103.9	106.67	108.53	108.47	104.14	105.35	109.29	102.69	103.79	107.3	103.98	105.65	106.34	104.94	105.61	107.76	105.6	106.29	104.26	106.1	106.44	105.08	100.5	106.23
103.74	107.64	104.31	107.17	106.63	110.34	107.11	103.73	102.73	109.36	106.57	107.35	102.91	109.3	107.53	103.63	102.63	103.59	105.45	103.14	105.79	105.4	108.78	102.52	104.56	104.43	106.9	106.56	109.16	108.67	105.48	107.84	105.41	107.11	101.67	106.24	105.02	104.68	102.76	106.13	101.54	105.12	106.56	106.45	106.26	101.11	102.09	105.86	103.45	106.13
101.85	99.375	98.984	100.04	97.899	101.97	99.298	103.4	104.77	98.955	99.107	100.7	102.11	100.21	95.142	101.93	97.969	99.011	103.06	102.01	96.139	101.09	103.25	100.38	98.095	102.21	99.475	94.383	100.63	96.495	102.76	102.64	92.294	100.74	100.81	104.25	98.424	102.56	102.12	97.267	99.771	99.542	103.29	107.37	102.2	100.19	96.158	100.77	98.016	102.36
97.394	98.217	97.499	101.36	100.74	101.1	98.808	103.3	100.24	99.364	102.64	101.33	95.513	100.27	102.55	99.289	103.36	94.678	99.816	100.98	99.714	101.67	102.37	99.42	101.15	98.658	106.46	100.07	96.33	101.76	98.828	97.611	100.05	99.149	98.371	102.98	101.07	101.52	97.258	101.92	98.827	100.37	100.93	96.252	101.67	102.69	101.74	102.59	100.91	96.504
107.19	108.31	110.4	105.13	106.04	106.51	107.95	111.16	105.56	106.86	110.21	103.79	107.65	104.84	106.52	103.04	109.91	106.73	110.35	105.81	109.1	108	108.87	107.02	103.87	107.78	101.43	108.36	106.25	106.81	107.14	107.86	107.39	106.22	105.91	109.97	107.12	111.02	105.07	108.93	103.83	103.7	110.92	107.82	109.11	102.38	106.36	106.17	106.88	106.82
95.793	95.906	98.525	99.751	100.58	101.15	99.727	96.639	100.89	100.21	99.637	102.97	97.359	102.42	99.559	98.944	101.46	97.129	102.34	95.551	100.46	102.48	100.66	101.28	100.45	98.376	96.387	102.94	96.848	99.32	99.909	95.76	100.3	102.9	98.519	101.01	98.372	105.36	97.371	99.334	99.799	102.57	103.58	97.361	102.16	98.553	98.567	101.09	98.624	100.56
103.02	105.33	105.8	107.83	104.01	104.97	104.51	108.34	104.64	105.06	104.86	110.27	101.92	109.86	107.51	104.14	106.59	111.06	104.76	105.93	104.08	111.53	111.29	110.02	106.1	109.54	104.73	101.95	107.27	111.61	103.81	105.7	107.7	105.01	102.59	105.05	105.02	109.48	108.7	110.08	104.37	109.96	108.65	109.53	105.78	109.22	106.95	103.34	103.64	104.53
99.054	106.45	101.71	105.81	108.76	105.71	106.39	105.76	109.44	109.48	108.14	105.74	105.02	105.64	103.53	101.96	108.64	106.28	112.41	106.94	104.9	103.38	110.15	107.81	107.54	106.26	101.97	106.29	107.75	105.52	108.8	106.63	105.92	110.07	106.38	108.52	105.97	108.22	104.34	105.15	106.34	108.94	107.86	111.27	104.49	104.79	109.69	107.21	102.55	104.37
105.76	107.33	100.02	109.48	99.944	108.9	108.2	103.1	105.29	107.6	108.14	104.49	102.73	101.98	109.55	101.22	103.69	106.45	103.81	105.5	106.38	108.26	103.18	111.24	102.68	111.02	103.51	107.41	103.79	107.25	103.28	102.96	103.01	109.92	108.94	105.22	106.44	105.05	108.98	109.16	103.67	109.34	106.08	104.95	106.29	107.33	109.18	104.73	105.84	104.17
104.5	106.94	103.7	109.02	108.89	105.94	107.59	105.53	106.21	103.9	110.38	105.79	104.33	108.41	108.4	105.94	108.92	104.38	104.49	108.32	105.79	105.07	103.99	105.49	110.15	106.03	104.14	108.15	107.35	109.86	109.19	108.14	106.82	106	105.99	104.32	107.59	106.96	102.51	110.56	108.26	106.16	109.44	106.46	105.61	105.93	104.83	105.12	103.98	103.62
106.96	107.9	104.9	105.31	106.46	106.93	104.35	105.47	102.63	110.25	105.94	106.2	106.77	104.32	103.74	105.46	107.12	103.06	108.01	103.6	107.07	104.66	107.71	103.5	107.83	102.94	107.82	110.36	104.24	108.16	108.51	107.76	106.8	111.59	105.56	104	108.47	104.04	106.5	103.21	107.34	108.41	107.38	106.33	108.73	106.73	105.51	109.26	104.97	108.67
97.634	101.22	96.056	96.686	101.44	100.82	95.493	100.92	102.07	100.65	97.436	97.82	99.858	95.766	102.16	101.85	103.4	99.91	95.128	100.87	97.686	103.06	98.618	101.07	94.074	100.99	101.79	100.74	101.1	98.389	98.547	100.29	99.048	100.65	96.917	101.95	95.588	100.49	98.043	98.646	96.213	98.265	101.61	94.909	93.808	102.91	98.568	95.263	99.969	98.665
101.35	106.56	108.07	109.35	106.64	104.68	103.52	111.29	104.9	105.94	105.1	105.62	106.37	104.43	105.94	104.06	106.24	113.43	108.55	106.58	105.11	105.15	105.07	107.41	106.63	110.56	107.58	110.23	110.63	102.79	107.01	108.19	109.03	100.86	105.06	106.83	105.15	112.01	102.3	105.44	104.16	106.35	108.58	106.47	101.42	103.84	102.73	108.99	107.72	103.6
106.72	104.43	104.01	106.54	107.83	109.01	105.6	106.2	105.54	102.82	105.49	103.68	102.83	108.7	107.89	106.71	106.73	106.31	105.57	106.67	107.45	111.66	107.21	108.7	104.55	105.46	103.61	105.61	109.82	105.04	106.65	103.45	106.67	108.94	108.81	106.66	106.42	104.65	103.37	102.88	106.74	103.06	106.83	103.49	102.19	107.19	108.81	105.87	100.07	110.56
98.705	98.465	98.296	97.01	100.29	95.012	98.749	94.72	99.324	99.639	97.194	95.592	97.097	99.168	97.054	99.555	96.938	96.719	96.764	94.542	99.727	100.39	97.856	96.13	102.77	97.854	93.098	100.42	95.035	97.277	97.794	97.526	95.654	99.895	98.179	96.807	97.995	103.49	97.061	101.76	93.246	95.904	99.251	99.085	100.3	98.341	103.46	100.08	95.74	99.858
101.66	99.564	95.427	94.461	101.21	97.706	97.065	101.58	93.481	97.318	99.267	99.375	97.303	97.076	98.6	98.001	98.014	97.203	98.243	94.192	94.562	100.98	96.408	98.226	95.511	99.032	97.955	95.582	95.798	97.774	98.674	99.505	99.046	97.17	94.241	101.34	97.691	99.608	96.968	95.528	96.605	101.14	100.59	100.51	99.408	96.93	96.696	101.08	95.392	96.686
109.17	103.09	105.7	108.96	105.05	104.08	103.81	105.74	101.59	106	104.98	102.26	103.88	103.58	107.46	100.85	106.45	105.67	104.46	111.26	104.89	108.16	109.04	109.26	104.65	108.63	107.3	104.72	105.99	107.43	108.98	104.14	104.51	106.8	105.43	107.06	106.85	104.96	106.11	104.49	105.78	103.45	103.38	106.87	104.73	106.03	102.09	107.79	106.83	108.09
100.22	94.83	99.225	95.529	98.629	94.649	95.997	97.704	97.435	99.983	97.079	98.005	94.859	99.038	97.05	96.823	98.545	95.027	92.081	94.963	100.36	92.895	99.627	97.264	95.896	94.768	98.837	97.009	93.494	96.859	96.148	99.523	100.33	97.958	98.667	98.33	102.53	100.62	98.537	98.781	98.287	98.528	96.106	99.415	96.961	101.01	95.317	97.142	102.24	96.972
109.87	104.66	108.8	106.6	105.22	106.39	107.2	103.69	105.16	105.94	108.34	103.76	102.21	109.81	106.14	105.98	102.24	106.61	104.56	106.86	106.44	106.83	102.45	102.78	106.85	104.77	106.62	103.88	104.16	111.57	107.69	106.65	102.5	100.81	106.76	107.95	108.19	104.92	112	107.41	99.424	105.55	108.25	106.36	105.77	104.47	108.18	108.92	106.48	106.25
105.17	104.58	106.49	104.27	105.64	107.31	108.14	105.62	102.62	102.73	110.53	105.79	108.88	107.79	104.73	107.45	106.15	100.59	103.65	103.28	107.5	105.24	107.4	108.04	102.36	114.63	108.02	107.07	106.15	107.55	110.51	103.17	108.75	109.05	103.87	110.13	103.05	110.27	106.72	104.18	103.74	107.25	104.03	104.78	108.43	106.62	101.42	108.75	109.28	106.43
106.78	109.73	110.59	108.07	110.11	109.03	108.22	104.48	108.52	106.85	110.82	108.43	109.55	110.18	105.32	107.29	108.75	105.43	103.89	106.43	105.38	106.65	109.49	106.11	104.89	107.53	107.78	106.63	108.78	103.71	108.92	109.51	104.54	102.44	104.86	112.7	108.38	107.96	110.19	109.47	107.27	106.05	109.81	104.98	112.15	106.16	109.04	109.94	103	110.96
103.55	106.61	103.77	110.41	109.11	106.45	102.51	108.2	108.09	101.62	109.66	105.41	104.95	109.38	104.53	108.78	106.79	108.23	110.42	106.7	100.68	102.96	102.48	109.94	108.29	103.47	104.13	105.31	110.78	107.92	105.43	102.75	106.65	105.71	105.41	105.2	106.11	104.68	106.45	103.27	105.65	103.22	104.97	102.58	105.83	106.59	106.94	105.69	99.79	106.57
107.57	111.02	109.32	106.85	107	109.7	111.87	108.05	109.18	107.21	110.74	105.67	106.51	104.39	108.44	108.5	108.03	107.64	104.96	103.88	104.55	111.05	114.04	106.44	108.65	107.03	104.22	109.05	110.14	108	111.4	109.96	113.72	107.17	106	106.52	105.34	109.51	108.39	107.18	106.14	113.16	108.73	113.78	108.35	108.64	108.24	107.07	105.69	105.71
107.78	106.06	108.63	108.11	108.02	102.85	105.64	108.38	110.64	102.07	105.8	106.34	108.58	111.54	106.4	106.13	104.71	105.46	103.67	105.76	107.31	107.68	106.9	107.68	106.97	106.02	110.43	111.07	107.32	106.63	103.18	106.55	108.15	105.42	109.32	111.91	105.53	105.8	110.52	107.6	113.46	109.86	109.95	105.46	106.37	107.34	105.03	105.32	107.36	104.15
95.388	95.286	96.148	99.407	94.827	97.572	95.805	98.678	102.02	99.755	96.688	99.407	100.49	92.027	94.221	102.09	98.977	99.074	100.57	102	99.557	96.332	102.23	98.906	100.3	96.101	97.872	101.05	95.57	98.952	98.365	102.08	98.402	97.729	94.917	98.709	95.284	92.971	94.044	96.572	99.704	96.682	96.884	102.6	99.116	91.908	97.751	95.289	99.254	94.723
109.56	108.75	107.4	108.22	109.2	107.28	108.33	104.14	106.88	112.81	105.42	106.44	106.51	103.57	106.76	110.05	106.61	109.83	111.36	107.56	105.21	105.75	108.6	108.97	104.23	104.76	107.86	112.11	108.67	106.56	106.5	107.71	106.55	107.88	108.58	103.99	107.78	103.91	104.23	107.28	112.93	108.22	111.35	107.76	108.96	109.42	110.34	112.77	107.19	109.7
103.61	101.39	103.77	101.01	102.9	98.977	98.526	98.919	96.662	94.556	99.51	103.59	99.948	97.714	100.63	100.59	103.9	101.23	102.59	98.266	100.59	103.58	99.496	99.063	98.19	102.38	99.808	103.8	105.94	101.96	102.13	102.12	99.932	99.852	98.494	101.6	101.22	102.28	104.35	101.05	102.64	101.97	94.574	100.47	98.481	103.05	101.48	97.953	98.606	103.09
107.21	105.37	105.43	107.74	109.24	106.16	110.18	105.47	110.33	111.54	107	110.48	104.39	107.67	109.42	107.26	108.53	106.95	109.86	110.1	104.1	108.55	108.38	108	111.45	108.99	109.79	105.87	105.59	105.06	109.53	104.22	111.28	107.77	106.02	101.32	105.74	104.19	109.97	105.89	108.83	110.27	110.37	104.49	108.05	105.69	107.28	111.65	106.3	107.78
104.79	105.64	104.84	106.13	106.43	106.36	104.25	108.27	104.86	106.69	108.5	107.98	108.54	109.22	108.35	104.68	111.06	109.8	108.95	110.71	109.69	107.69	108.08	107.57	106.26	110.38	107.38	105.93	106.86	108.86	106.2	108.33	108.22	104.57	107.83	104.15	104.96	106.83	107.94	109.21	105.15	108.77	106.06	108.85	110	107.03	109.6	100.95	106.12	110.78
107.78	108.79	108.39	106.05	105.88	111.13	109.46	104.88	110.22	110.14	110.98	106.62	111.6	108.13	104.35	112.29	109.5	108.56	110.52	110.83	108.83	107.31	106.32	108.81	112.6	109.53	106.69	106.26	109.43	106.28	107.74	110.12	107.6	107.11	101.55	109.73	105.72	106.8	109	110.26	107.86	111.57	107.87	109.93	109.12	105.56	104.1	110.76	105.56	104.55
106.04	110.08	106.5	105.13	105.15	104.78	109.22	102.75	104.06	101.69	107.02	102.32	101.83	104.87	106.52	102.58	105.25	107.74	106.32	107.4	106.81	104.48	105.28	105.08	107.86	108.95	106.42	105.75	109.07	103.12	106.44	107.8	106.47	105.32	103.79	107.75	106.72	105.72	101.17	108.22	109.06	104.54	105.9	103.9	106.98	103.24	109.44	105.35	107.52	105.04
102.4	102.75	106.38	106.1	106.76	106.51	106.98	104.94	105.05	101.49	106.73	106.25	107.31	105.03	106.66	106.3	110.94	101.96	105.54	105.43	106.59	104.67	100.31	101.84	99.993	107.37	105.47	107.61	105.53	104.18	109.9	104.24	103.67	110	100.99	102.67	104.82	107.49	107.3	102.54	106.76	106.83	106.75	105.17	104.8	107.32	105.31	106.21	105.03	103.02
109.56	106.86	107.07	112.06	111.66	106.08	105.6	109.64	110.18	106.71	109.18	109.51	112.09	109.11	112.56	110.88	106.16	114.4	108.75	107.37	109.41	109.25	110.78	109.25	108.22	113.36	107.82	109.64	108.08	110.3	107.38	106.88	106.04	110.26	112.3	106.26	108.52	105.37	104.99	108.04	102.52	106.14	115.29	107.51	107.87	112.65	112.09	109.2	105.78	107.02
105.98	114.29	106.51	108.79	110.87	111.51	109.54	112.79	107.75	114.56	112.19	108.19	109.54	108.52	113.2	109.41	107.83	112.84	110.84	110.32	110.16	107.39	116.71	109.54	109.59	113.65	111.58	108.16	111.35	114.05	110.99	112.46	111.44	110.12	107.68	114	109.68	110.56	118.29	107.51	112.06	109.71	112.97	112.29	108.51	110.11	106.3	112.63	112.58	111.86
108.35	107.85	111.11	110.25	108.09	105.63	110.59	104.81	111.65	108.82	105.26	108.42	107.51	106.55	108.6	103.78	106.72	105.58	106.38	110.6	107.17	105.6	107.34	101.2	106.92	107.64	107.07	103.9	108.86	105.62	105.32	106.57	102.86	102.71	105.7	106.66	108.2	105.77	106.11	105.09	107.76	108.05	107.38	103.66	106.86	106.95	106.73	104.72	110.22	101.4
107.83	110.73	103.14	105.07	107.45	108.65	108.2	109.42	109.68	111.76	103.6	108.22	110.06	103.73	112.2	105.93	107.88	107.2	105.58	105.64	107.41	110.22	112.96	108.33	109.25	105.54	110.73	106.88	107.92	114.34	109.25	111.11	109.99	107.74	107.05	108.83	107.26	109.2	110.2	108.55	105.91	106.72	108.75	107.09	109.69	105.91	107.25	108.79	111.01	109.36
110.84	108.26	107.4	111.18	105.56	110.47	107.06	106.62	110	110.11	104.85	108.38	109.84	111.93	110.67	110.49	109.24	108.92	107.9	109.05	108.78	111.22	108.86	109.44	111.2	104.85	106.52	108.26	109.85	107.39	107.61	107.9	111.59	104.2	110.87	107.64	112	110	109.33	109.43	109.69	108.38	109.55	111.12	111.28	107.82	104.83	109.71	106.4	103.75
105.45	104.48	110.33	110.45	108.17	100.94	108.52	104.58	107.46	111.61	103.74	107.72	108.21	107.71	106.38	107.21	108.9	108.04	110.24	110.22	105.91	112.16	106.77	110.92	108.22	108.88	104.67	106.52	108.01	107.14	108.73	108.17	104.66	107.45	106.07	108.67	107.13	107.91	109.84	106.9	108.64	104.61	112.9	108.74	107.6	107.27	108.58	106.2	109.23	110.7
95.554	99.97	100.44	98.133	99.882	103.37	104.9	96.701	99.851	98.297	97.625	100.18	102.23	99.629	101.99	101.82	98.913	95.48	101.92	99.144	98.774	100.22	100.41	96.347	102.5	102.97	102.09	102.67	99.776	97.193	98.968	100.55	100.07	100.93	100.98	97.234	100.9	105.33	102.07	99.964	103.54	101.14	103.22	101.38	93.853	101.83	103.93	98.979	93.014	97.3
104.24	113.2	104.04	109.95	110.03	107.97	105.26	108.37	113.08	108.36	107.54	112.65	109.03	107.77	106.79	109.09	111.98	106.89	109.29	107.37	114.08	113.65	107.51	110.98	111.31	108.4	104.65	107.92	109.19	109.42	108.79	110.6	104.18	107.07	103.41	105.24	108.15	107.53	109.88	113.76	108.28	110.31	107.22	112.24	107.98	108.66	108.86	109.11	112.03	104.76
106.94	106.79	105.3	108.17	105.54	109.93	101.55	108.56	110.18	109.96	102.03	108.65	102.88	105.58	103.96	103.18	106.8	106.94	107.26	108.16	105.98	106.35	108.5	101.41	107.72	102.17	103.67	110.06	105.96	101.23	105.9	101.17	108.27	105.62	105.29	106.38	103.93	106.43	104.19	104.93	106.46	106.45	105.64	103.67	109.06	109.85	109.19	107.86	102.83	112.16
102.14	107.92	105.14	104.95	107	106.81	106.9	106.41	107.57	110.27	106.76	101.46	102.72	106.74	105.03	108.64	104.79	108.79	107.23	106.35	106.8	110.92	104.9	104.14	105.08	102.61	107.55	106.79	106.1	107.11	107.24	110.01	107.12	109.36	97.623	106.23	106.41	106.45	105.95	104.82	106.86	100.63	107.94	102.68	105.56	106.92	103.8	108.19	108.42	106.53
107.58	106.18	107.02	105.69	107.07	108.93	107.87	108.93	105.36	110.17	107.49	107.1	109.86	106.65	107.54	108.73	108.75	108.15	105.98	107.78	108.42	108.9	114.61	102.63	103.08	106.71	107.87	108.61	110.14	110.11	106.08	110.44	106.73	104.66	107.15	108.27	111.78	108.39	106.74	107.23	103.81	111.17	111.03	106.9	107.43	106.93	104.26	110.46	106.39	108.34
108.95	109.24	104.57	105.84	104.53	106.26	106.84	109.16	108.12	102.04	100.27	102.4	103.05	104.34	101.54	103.27	106.85	108.12	106.59	110.41	104.69	103.88	109.86	107.49	104.54	104.39	98.872	105.69	106.64	103.35	105.67	108.03	110.06	105.77	111.83	105.47	106.22	103.85	108.38	110	109.23	106.89	104.72	102.84	106.64	105.78	105.73	104.58	103.91	101.38
106.9	102.7	105.81	103.82	106.66	103.76	106.99	102.68	104.7	105.56	106.08	106.38	107.35	105.34	106.28	100.56	108.33	106.97	107.73	106.17	107.59	105.43	107.6	109.77	105.1	102.02	100.85	105.24	110.09	107	107.7	108.3	109.69	108.58	108.64	106.47	101.96	108.16	104.89	107.57	104.38	109.76	102.95	104.96	107.16	108.34	103.55	105.6	105.28	104.98
107.11	105.19	105.75	106.2	109.06	104.69	104.34	104.53	106.04	103.29	104.13	111.51	105.72	109.19	106.85	103.99	105.29	106.47	102.88	108.9	106.53	106.93	106.17	101.03	105.95	106.02	101.5	102.33	103.03	105.02	104.96	103.48	104.18	105.85	110.47	106.86	107.84	103.31	111.19	108.31	105.62	105.12	107.13	105.39	106.44	102.81	107.58	107.01	106.92	106.05
108.42	110.08	100.39	109.77	107.48	107.18	106.25	103.96	104.35	110.11	107.84	104.91	108.81	108.26	106.39	111.41	106.07	109.58	110.88	106.88	103.43	107.8	106.55	110.79	106.42	107.89	104.87	102.34	112.3	106.44	109.35	106.31	105.65	104.7	114.88	107.09	112.84	104.09	106.86	109.69	108.18	109.81	110.92	106.75	107.24	110.43	109.61	107.61	106.29	107.62
98.734	100.41	104.56	98.789	102.54	98.857	100.96	101.21	102.95	98.554	99.03	101.89	99.904	100.52	100.81	95.464	103.69	102.8	103.76	102.04	105.64	100.97	101.22	98.297	99.649	102.93	100.53	105.59	104.14	102.47	103.03	100.44	105.42	99.314	99.589	99.622	97.264	101.23	101.41	102.51	100.6	97.154	101.05	103.72	104.72	99.178	102.93	106.13	99.987	102.71
101.17	99.544	98.749	96.415	98.444	98.792	100.68	98.523	100.12	97.596	99.197	100.24	100.11	100.41	95.11	99.742	97.862	94.111	98.635	99.742	99.175	100.03	97.959	98.386	93.408	97.476	97.058	99.852	101.01	101.96	98.617	100.78	96.333	96.269	100.53	95.595	98.275	99.861	95.877	98.643	95.449	96.303	94.881	93.151	101.12	96.94	99.579	98.472	100.85	100.77
107.82	102.36	102.9	104.54	103.98	108.19	104.97	107.42	106.29	103.75	105.06	107.75	101.94	102.96	106.16	111.05	106.06	104.96	99.89	109.45	102.89	103.31	105.44	106.16	108.95	107.44	109.59	103.93	107.29	106.03	104.58	104.65	104.55	105.37	104.26	105.96	103.28	101.84	107.26	107.48	105.69	109.18	101.53	108.86	105.72	103.53	105.79	103.49	104.04	108.27
113.04	108.36	103.84	109.61	106.03	103.8	99.346	105.83	104.96	106.74	103.21	109.34	104.08	108.93	105.72	105.03	103.11	99.514	105.73	105.03	106.61	104.07	110.9	103.68	104.41	104.71	108.62	108.98	108.55	106.5	108.6	105.06	103.9	108.04	106.34	104.82	110.02	105.08	110.61	110.6	107.59	111.14	105.57	106.31	108.91	110.81	108.25	111.03	108.24	107.85
106.21	103.71	106.73	104.65	110.02	104.6	102.47	105.9	110.86	104.11	107.83	105.13	108.55	100.29	105.06	103.81	103.92	107.13	102.98	105.85	103.42	104.16	103.83	107.72	103.87	102.45	108.17	106.34	104.09	107.51	102.73	106.43	102.22	104.91	105.28	106.97	107.3	107.85	106.41	104.74	103.78	102.63	106.78	102.2	105.77	105.81	105.03	102.52	106.02	102.83
102.21	98.198	97.766	106.06	96.353	99.902	103.87	95.632	102.02	103.4	95.775	98.94	105.47	102.48	102.25	100.42	101.25	103.36	106.1	100.53	105.2	102.83	101.58	101.76	105.18	95.969	104.15	100.89	103.82	103.56	100.84	103.02	102.24	102.65	107.66	99.054	100.77	103.54	101.72	99.813	100.46	101.92	104.76	106.43	103.33	99.473	100.76	101.16	99.132	95.893
106.61	108.38	103.42	107.96	105.96	102.86	106.65	109.36	109.25	107.18	103.02	107.24	106.72	103.92	104.71	105.07	107.05	110.36	106.13	108.79	104.41	105.78	108.75	105.69	108.05	103.87	104.7	101.28	107.92	103.99	104.93	105.62	105.45	108.64	104.53	107.59	108.18	107.2	105.3	101.75	108.32	102.46	105.84	107.92	106.17	107.99	109.11	105.32	104.41	102.84
109.6	109.11	109.32	111.05	111.23	106.32	109.9	110.13	109.13	110.36	112.06	107.45	109.9	111.46	110.64	110.64	111.61	111.63	111.15	109.01	109.8	111.68	116.86	113.51	110.43	107.94	110.85	115.69	109.25	112.41	108.7	112.91	112.37	109.13	112.13	108.42	108.92	107.94	111.67	113.76	112.74	108.81	106.57	108.03	108.47	116.98	107.69	110.73	108.7	113.64
109.03	106.48	108.31	110.93	105.89	109.99	110.43	107.94	104.71	108.3	110.51	111.4	110.5	107.12	109.55	108.85	107.52	105.06	111.41	110.13	109.57	103.03	103.52	108.44	105.67	108.64	108.31	110.14	104.47	104.02	111.42	104.17	110.53	109.55	112.01	108.69	107.91	110.32	109.42	105.74	110.69	109.27	110.2	108.7	105.81	104.52	108.11	110.35	108.22	108.46
104.2	103	103.48	106.94	103.5	113.51	99.681	104.34	105.64	106.93	105.99	107.01	100.6	105.96	105.75	104.12	104.44	104.75	105.71	102.62	109.68	108.38	107.83	106.81	106.45	106.26	105.95	106.24	97.698	107.76	107.81	107.25	107.81	105.78	105.31	108.27	103.9	103.86	107.17	101.43	105.78	109.3	103.36	104.77	105.81	105.95	103.73	109.69	104.72	104.43
108.7	105.62	107.96	105.95	110.33	103.98	109.24	103.06	112.8	110.21	112.69	108.49	108	106.2	103.28	106.6	110.24	99.585	104.38	104.4	108.72	104.51	107.28	112.25	109.53	105.68	109.09	107.67	108.78	104.25	106.95	107.03	105.09	106.09	108.9	106.09	103.13	107.27	109.14	103.58	102.88	108.66	108.6	106.68	104.37	108.26	107.29	105.82	108.8	108.79
102.91	101.44	105.8	105.16	107.92	108.62	108.48	107.5	105.58	107.1	108.87	105.07	104.8	106.46	111.13	108.22	106.23	101.51	105.96	106.71	106.82	106.5	110.72	110.82	110.75	106.16	104.23	103	104.33	100.8	105.79	107.04	110.7	108.66	104.65	105.67	105.89	106.28	107.16	107.75	106.78	104.33	106.36	110.31	106.25	106.51	102.2	104.21	106.97	106.51
108.35	106.99	103.27	106.07	105.51	104.06	102.73	105.33	104.36	105.08	107.83	103.17	107.69	106.35	107.51	106.33	113.6	99.749	109.63	108.39	106.63	103.15	104.82	104.23	105.4	104.99	109.44	101.34	107.44	104.9	103.01	106.94	106.21	101.32	105.24	107.15	107.45	108.74	105.77	109.24	104.36	105.78	105.45	103.56	109.48	104.32	102.79	106.44	105.57	106.85
97.335	98.506	101.69	101.92	97.044	100.35	99.485	93.109	102.66	100.33	96.756	103.74	100	100.88	99.151	100.17	99.659	97.58	99.499	101.98	103.58	97.57	98.61	101.65	99.891	100.19	101.32	99.493	100.06	100.52	98.124	104.78	99.288	103.59	97.664	96.035	96.122	100.86	101.21	100.88	96.878	99.207	103.59	101.55	97.446	101.81	99.934	106.28	101.38	101.48
104.27	106.76	108.34	106.71	104.53	106.67	106.22	112.25	104.76	105.22	107.5	103.58	105.83	105.21	104.39	108.92	104.09	109.49	106.62	101.68	104.5	107.7	112.35	109.44	103.58	103.65	107.62	100.52	101.96	105.18	108.68	107.63	103.39	103.95	102.48	107.19	104.66	108.94	105.4	106.69	105.84	109.65	112.06	105.11	101.61	107.09	104.54	104.37	105.83	103.14
107.35	102.79	106.47	109.52	109.46	107.69	109.25	114.06	105.22	107.85	104.94	110.53	105.57	107.72	108.24	106.9	108.6	105.56	111.54	107.86	108.69	108.73	106.22	108.1	112.88	106.21	105.48	107.25	112.43	113.43	108.59	107.93	114.32	106.78	104.32	104.96	105.33	106.12	110.22	107.99	106.75	110.39	110.76	107.48	107.3	110.18	109.39	108.28	107.5	112.13
111.06	104.16	107.79	103.18	107.32	103.3	104.42	104.92	107.63	106.22	107.03	103.22	107.77	108.22	103.15	107.73	109.81	103.11	103.17	108.38	100.72	104.3	102.69	108.49	105.1	102.56	102.33	103.74	108.05	109.68	103.05	108.2	110.45	106.35	109.07	106.49	102.84	107.24	105.24	102.9	108.12	101.45	109.52	104.41	105.8	107.81	106.41	103.25	100.18	108.21
111.92	108.83	111.78	109.69	107.59	106.96	114.43	114.93	106.47	110	107.58	111.65	110.8	112	108.68	110.02	110.27	111.55	115.08	110.34	107.22	108.24	113.18	110.87	108.7	108.7	109.46	113.64	109.97	107.91	109.99	110.31	110.36	111.02	110.19	108.19	111.29	114.5	105.43	109.17	113.45	115.82	112.19	108.55	111.2	110.44	114.91	114.87	112.5	111.56
104.56	106.04	103.91	104.59	101.66	107.56	99.838	105.28	110.04	107.14	106.6	106.17	105.58	102.59	107.21	106.81	105.66	105.67	102.85	100.62	104.14	104.3	104.37	103.14	109.22	103.46	106.02	107.6	105.6	107.3	107.79	103.23	106.67	107.11	103.69	107.1	106.44	106.37	106.04	106.96	104.66	107.25	107.03	104.38	106.58	106.27	103.37	102.83	105.58	105.3
104.79	109.22	103.93	106.42	103.85	104.84	107.77	103.64	107.29	107.47	107.9	107.57	103.43	104.21	106.11	111.51	107.39	105.76	111.11	105.23	102.32	107.59	107.47	110.34	106.37	110.09	102.47	105.36	107.59	106.4	107.13	106.91	106.25	108.27	105.15	107.31	106.56	107.81	105.24	107.04	108.15	110.52	104.62	106.88	103.6	110.33	108.07	104.51	104.75	104.4
110.5	105.67	104.42	102.83	102.6	101.92	107.71	102.72	109.18	104.86	103.86	104.93	105.8	106.43	103.55	107.05	103.75	105.33	107.44	102.58	103.16	106.94	100.99	105.48	104.76	106.37	108.06	108.21	106.07	103.01	104.08	105.64	103.84	100.94	106.31	105.31	104.52	107.38	104.92	106.63	109.08	105.92	109.97	100.47	105.41	107.41	107.02	98.951	109.72	107.38
105.85	105.76	106.87	109.74	104.61	105.79	106.86	103.77	106.47	104.67	103.51	106.76	111.53	104.07	105.65	103.81	105	108.32	108.54	103.17	105.87	111	106.58	103.1	107.67	105.77	102.97	106.55	104.52	108.84	104.02	105.91	110.35	105.33	104.83	109.83	106.48	106.02	109.77	106.34	103.6	103.8	104.04	100.24	108.58	106.39	107.96	109.99	111.95	112.2
105.4	108.3	102.85	104.06	103.7	104.22	110.36	106.2	108.54	106.03	110.07	112.26	114.99	108.94	107.33	104.29	108.77	110.09	108.27	110.25	110.16	110.31	108.91	108.7	106.75	106.68	105.07	108.72	106.44	110.14	108.15	110.67	108.69	104.67	110.3	113.72	111.55	110.15	108.57	109.43	113.18	109.76	103.43	109.58	110.07	113.41	108.63	107.59	110.18	103.76
96.381	98.986	96.246	100.29	98.836	99.924	98.228	95.547	99.138	99.095	100.92	103.04	100.78	97.072	98.683	97.007	95.64	99.385	96.557	96.696	98.611	96.032	99.482	96.909	100.13	95.209	98.377	96.064	100.8	99.923	95.348	97.295	97.375	97.882	99.752	99.292	99.303	97.517	100.67	92.801	89.683	103.13	100.98	93.93	99.057	95.801	101.69	94.157	97.952	99.164
105.42	98.457	101.59	100.72	98.714	99.508	97.851	100.09	104.91	99.603	100.58	101.62	98.639	97.188	97.562	99.807	95.816	101.47	96.946	100.13	102.17	104.12	93.797	99.594	101.61	100.54	100.84	97.251	101.68	100.64	101.35	100	104.25	98.634	101.71	96.849	102.11	100.63	95.419	96.239	99.798	103.26	99.747	100.78	99.255	97.566	100.06	102.69	101.3	101.65
101.87	96.796	101.15	100.35	102.75	103.4	100.02	98.516	103.1	96.976	104.52	96.865	101.67	104.93	103.45	97.384	100.39	99.375	101.92	99.646	97.539	96.747	101.92	96.634	103.38	102.43	100.08	96.73	97.402	100.53	96.034	92.581	96.876	95.964	99.651	100.41	98.607	99.909	101.01	99.359	99.925	99.649	99.921	101.02	104.06	101.17	101.23	97.319	101.25	101.46
104.6	110.17	103.78	107.22	106.3	104.3	111.43	110.58	105.7	108.2	109.22	111.73	110.51	107.3	111.9	109.24	107.45	108.51	110.57	109.82	109.73	105.11	106.55	107.89	107.43	110.45	107.76	108.5	106.72	106.86	108.23	110.6	106.58	106.17	107.76	110.9	105.02	102.7	106.07	110.35	111.32	106.57	107.63	114.57	112.97	109.37	111.19	111.88	108.24	108.1
106.11	100.05	99.346	96.145	100.54	101.85	101.6	99.257	100.42	96.177	101.61	101.45	101.23	99.87	98.855	101	97.432	98.374	102.47	100.06	98.944	105.96	101.28	102.54	95.287	100.41	97.856	96.419	98.566	101.46	102.78	97.998	99.291	101.27	101.95	99.973	101.14	102.35	100.45	100.9	104.25	100.48	100.6	101.4	99.697	100.73	101.84	97.509	97.175	96.564
106.12	109.72	113.04	111.74	110.11	110.34	108.86	103.37	106.79	109.21	106.42	109.7	106.31	112.3	109.21	108.37	107.8	111.3	108.31	107.41	109.63	110.79	107.5	107.36	107	106.53	109.75	106.68	106.76	106.85	108.18	113.19	107.87	108.26	104.96	108.44	107.79	108.68	109.87	108.5	106.45	106.17	108.59	106.64	110.45	112.24	110.44	107.32	108.24	112.28
111.91	111.21	110.82	103.78	107.27	108.97	108.2	111.23	111.37	108.15	110.35	109.39	106.38	108.49	104.86	109.02	107.28	107.36	112.93	108.4	110.25	106.41	108.73	109.43	108.51	111.19	105.56	106.91	113.28	107.47	108.02	108.84	105.34	108.8	108.8	104.97	109.75	112.07	108.16	108.05	108.63	111.36	106.96	107.44	106.91	111.25	106.29	108.78	105.94	109.71
108.86	104.86	107.79	111.38	108.76	105.13	103.15	106.13	105.45	111.91	107.23	106.93	108.69	108.79	104.44	108.06	106.57	105.37	112.79	105.94	111.82	107.72	103.92	111.98	107.61	105.49	104.65	110.46	108.58	105.49	108.33	107.17	110.19	106.9	105.65	105.76	114.02	109.19	112.15	107.98	109.2	109.44	107.43	111.07	107.79	109.34	109.75	106.84	108.39	112.48
106.66	106.74	106.98	109.57	107.53	110.21	107.91	110.07	107.44	106.98	112.89	107.03	110.95	107.53	106.29	103.38	105.5	107.06	108.42	108.54	107.22	107.47	105.9	108.13	108.95	109.7	107.19	110.28	109.45	109.46	113.19	111.12	111.22	106.82	107.78	109.64	108.77	111.31	112.03	109.88	104.35	108.54	107.22	108.83	110.74	105.12	106.67	109.98	106.94	110.02
108.86	105.01	105.3	106.23	106.24	105.55	107.47	100.66	104.59	102.78	107.27	104.01	103.59	101.75	105.77	106.63	101.37	105.59	103.26	110.68	105.77	105.4	103.94	100.63	107.14	107.83	105.96	104.65	106.13	109.81	106.95	105.57	105.11	97.509	106.23	108.45	103.66	105.98	104.67	104.95	108.19	103.04	108.25	110	104.62	110.01	104.09	104.68	102.78	102.98
100.48	94.01	103.24	100.99	98.899	95.469	103.24	98.911	94.784	96.394	95.687	95.835	100.28	97.541	94.958	95.479	101.11	102.94	99.639	104.27	97.849	97.439	96.091	102.26	99.527	98.52	97.898	95.608	98.096	99.614	100.89	97.601	100.62	102.92	97.842	99.563	98.518	95.886	95.236	97.534	95.551	99.26	95.753	100.07	97.579	99.524	99.373	102.18	101.33	95.081
105.73	105.52	105.73	108.16	112.09	108.11	108.13	105.66	107.09	106.5	105.68	108.51	107.26	108.49	109.2	106.12	103.65	107.78	105.07	101.02	109.06	104.65	106.79	110.69	109.89	105.3	109.42	105.06	106.27	110.28	100.9	104.22	103.85	105.7	103.14	106.56	107.57	104.03	107.22	102.51	100.65	104.63	109.79	106.38	105.39	108.44	107.66	102.79	100.25	105.28
99.086	99.32	100.42	100.05	98.613	99.65	96.215	100.98	96.748	101.01	96.718	99.389	95.864	99.516	99.683	101.37	96.183	96.822	100.44	100.91	97.439	99.898	95.927	99.309	95.563	96.181	99.917	94.095	100.15	95.184	96.762	101.03	99.414	96.958	97.343	98.415	95.72	99.033	98.663	96.523	99.312	102.29	98.905	95.864	99.715	99.98	96.86	97.109	92.593	98.184
103.21	109.3	105.19	108.09	106.91	111.72	114.83	108.12	109.54	109.44	108.3	107.23	108.57	110.83	108.09	108.83	106.02	107.51	109.35	108.57	106.79	107.66	107.33	111.4	106.4	108.44	113.88	108.35	108.41	111.83	105.59	105.02	107.55	104.82	108.1	109.92	108.56	109.26	108.04	110.83	108.52	107.06	108.7	110.17	106.84	106.82	109.79	106.45	107.21	108.99
103.54	101.78	95.518	102	97.043	99.171	98.581	92.346	96.052	97.397	100.88	99.353	95.151	100.44	98.485	94.836	97.906	100.68	99.16	99.774	95.254	98.305	100.39	102.22	100.22	102.83	100.12	98.157	101.45	98.863	102.59	101.61	96.936	96.582	98.33	97.448	95.261	96.469	99.933	101.96	100.49	98.08	98.087	92.273	103.95	97.777	99.448	91.501	96.049	101.09
108.08	109.71	106.68	106.73	111.73	110.68	106.51	111.99	111.01	104.76	108.51	108.76	110.65	109.14	105.49	107.06	107.82	111.71	110.28	107.18	109.29	108.19	108.45	110.64	110.99	105	105.94	106.8	105.05	106.59	107.57	110.15	106.01	108.29	108.59	106.78	105.48	108.58	109.22	103.99	106.37	109.44	107.81	108.01	112.02	110.04	112.83	105.02	112.31	110.81
105.48	96.767	96.871	96.527	101.27	98.548	98.034	97.474	102.67	101.84	99.758	99.826	103.52	99.023	96.761	97.681	100.93	101.31	99.893	99.797	98.891	100.3	96.93	99.893	95.501	94.362	105.86	103.09	101.12	98.068	98.147	97.67	100.03	102.54	99.404	98.718	100.08	102.87	99.985	98.932	104.88	100.34	98.315	104.26	100.48	100.48	100.44	95.201	98.596	100.17
100.6	97.632	100.41	95.974	96.631	95.986	98.128	98.075	96.735	97.589	99.63	96.245	99.144	98.03	99.521	94.556	100.83	100.61	95.953	94.38	97.542	98.099	97.753	104.14	100.6	99.65	94.884	99.231	96.517	95.988	98.698	101.84	99.67	101.92	101.61	97.719	102.12	99.213	96.038	99.531	101.26	99.954	95.533	97.429	95.464	96.777	100.16	100.34	101.74	102.07
106.84	110.36	106.58	103.26	105.25	104.88	107.6	110.3	106.34	106.79	104.75	105.86	105.98	104.84	106.09	107.27	106.89	104.51	109.17	105.52	105.33	105.86	104.83	108.06	105.42	100.93	102.82	104.69	107.98	104.29	102.88	108.96	105.05	107.48	107.86	105.98	104.38	107.17	106.2	102.32	104.65	103.59	105.43	103.08	106	103.89	104.4	104.24	107.72	103
106.8	109.18	105.31	107.15	104.04	104.97	109.21	106.73	109.83	107.69	103.52	104.33	110.97	108.31	108.66	106.44	104.69	109.76	109.41	105.58	105.11	107.4	109.63	106.59	107.58	109.49	107.24	108.23	109.06	102.37	112.33	104.93	109.98	111.29	109.29	110.5	107.79	108.28	109.08	108.37	104.95	109.47	107.97	107.34	105.64	108.98	111.11	106.93	111.38	103.48
103.7	106.14	106.7	109.31	102.98	109.98	110.2	106.9	106.29	102.25	107.23	105.96	108.78	102.88	111.31	107.04	105.72	104.74	111.52	109.21	104.37	101.6	107.07	111.79	105.98	106.51	112.52	108.83	106.18	107.81	110	108.74	104.31	106.46	108.44	108.39	104.33	103.74	104.1	107.02	109.17	104.79	106.56	108.92	104.52	107.74	110.83	105.75	105.57	107.04
110.35	103.01	105.18	107.03	107.21	110.96	111.94	108.41	110.68	112.19	109.71	105.35	110.08	109.58	108.44	110.01	106.94	111.61	103.96	108.31	111.6	104.46	108.33	102.81	108.76	108.89	107.63	107.86	105.74	106.21	107.83	108.9	102.33	106.82	109.5	109.47	108.8	106.17	105.73	104.96	107.76	108.85	109.61	107.69	110.23	109.18	110.13	110.3	103.99	105.03
102.14	102.97	101.23	99.256	99.918	100.74	102.85	98.18	100.85	99.745	105.83	101.14	98.471	98.047	101.01	104.59	102.17	97.219	101.44	99.878	99.604	99.771	101.53	99.232	100.64	100.68	100.74	99.983	96.236	102.41	102.01	101.55	100.79	97.921	101.17	103.14	98.084	100.29	97.989	102.52	106.22	102.28	97.873	103.31	100.15	101.82	102.94	101.53	99.36	99.207
99.397	103.01	101.86	99.451	97.771	97.893	97.732	99.684	100.29	94.808	103.71	95.764	99.75	96.192	96.124	95.821	96.994	99.926	98.846	100.44	97.647	98.987	101.43	95.686	97.71	98.254	96.076	100.4	96.993	99.539	94.959	96.238	98.614	99.978	102.71	94.672	97.596	99.795	100.32	92.024	98.389	99.881	98.619	98.39	99.453	92.925	99.919	98.243	95.991	95.287
97.407	99.561	98.613	98.069	101.46	100.91	100.16	97.107	91.993	96.873	98.326	99.822	99.712	93.49	94.668	100.83	98.253	99.922	94.335	98.108	96.075	100.55	99.419	99.176	98.804	102.32	97.96	98.805	98.305	96.481	102.38	95.907	97.826	100.81	94.981	100.69	97.867	100.85	99.793	103.7	94.58	97.877	99.501	96.561	103.62	100.37	99.846	96.156	97.123	97.873
109.61	108.93	103.12	102.69	102.55	107.11	106.88	106.62	106.27	108.11	109.27	108.96	104.25	102.88	103.93	105	104.4	107.45	104.83	105.97	107.18	105.78	107.11	104.91	110.15	103.19	106.51	102.33	102.59	101.6	101.97	107.08	103.92	104.7	106.69	102.77	104.38	103.93	104.76	99.76	108.18	103.21	107.92	103.5	105.94	104.1	105.36	106.57	104.79	104.12
106.92	110.16	106.64	103.88	101.11	107.15	105.9	108.63	102.14	105	107.87	102.61	105.71	106.65	105.94	105.93	105.66	104.33	107.13	105.81	109.5	105.46	103.13	103.61	104.59	106.17	109.81	102.95	106.37	109.21	100.76	103.4	107	106.84	109.42	102.9	107.51	105.03	105.27	110.16	106.65	106.27	104.59	103.09	105.87	110	105.58	103.45	103.44	100.6
105.14	106.08	105.15	109.82	105.58	107.01	110.27	106.5	108.17	109.38	102.49	109.35	107.98	107.1	111.98	110.08	105.8	110.69	108.92	102.84	108.77	108.01	109.5	108.43	102.61	105.47	107.52	111.48	105.9	110.97	107.64	105.75	111.03	107.3	108.5	107.58	107.24	110.35	108.28	109.61	107.91	109.67	109.24	111.95	110.96	108.98	108.08	106.01	106.72	105.94
109.76	110.77	100.71	104	106.27	105.84	107.23	106.67	110.1	109.38	106.84	103.63	106.81	107.52	105.62	104.74	106.4	105.2	110.95	103.63	105.49	109.53	107.65	103.2	107.85	107.36	109.7	108.36	105.88	112.5	105.71	108.24	105.31	107.03	106.76	110.03	107.77	108.46	107.63	108.31	108.99	107.78	110.91	107.86	109.85	103.56	104.48	110.88	109.99	105.19
105.43	107.9	108.1	109.37	107.45	109.87	107.77	109.83	106.28	108.72	106.57	104.73	111.22	105.61	106.8	105.82	108.28	110.27	112.45	108.43	110.24	111.25	106.03	110.11	102.71	111.43	109.14	110.7	112.14	108.45	111.89	113.2	113.37	111.53	110.1	108.36	110.07	108.41	105.83	107.72	110.41	107.64	108.31	107.33	109.77	106.93	109.46	108.27	106.7	102.81
105.38	102.73	107.35	106.6	105.9	106.34	107.57	106.07	104.6	107.94	106.32	104.3	104.31	110.55	105.01	103.48	106.14	105.33	105.49	105.8	105.44	105.27	106.3	102.8	104.93	107.47	105.79	106.36	105.69	102.61	107.86	104.29	103.12	107.3	105.09	103.51	102.81	105.24	107.58	105.6	104.63	107.74	104.69	102.7	107.2	104.08	103.98	105.49	108.35	104.24
109.65	110.52	109.65	108.12	109.3	106.22	98.768	104.39	107.65	103.53	102.71	107.94	101.21	102.89	102.66	107.83	101.83	104.14	108.6	107.17	107.39	103.79	105.1	105.7	106.63	109.05	102.9	104.36	99.8	107.51	104.63	105.5	106.7	107.77	106.98	107.61	107.9	106.13	103.3	109.25	104.09	101.68	103.89	109.89	106.4	106.51	106.03	107.35	105.55	107.13
98.93	98.026	95.454	95.995	100.32	102.39	100.57	99.547	99.172	93.925	98.863	94.513	100.42	95.057	92.724	96.619	100.26	99.377	96.549	103.75	95.956	103.09	97.07	100.24	101.63	92.728	99.077	96.716	95.462	101.12	99.144	97.279	99.609	98.373	101.35	99.82	101.66	98.986	97.578	95.574	97.444	96.363	99.584	100.11	96.678	97.403	97.217	95.874	95.388	97.3
98.64	95.983	94.987	101.44	100.22	99.502	101.25	96.538	102.92	103.16	102.99	95	99.767	99.164	98.028	95.541	101.66	100.22	103.12	100.17	99.754	95.856	97.812	105.96	100.39	98.616	98.828	96.842	96.97	99.384	96.073	101.03	99.485	100.09	97.732	100.93	97.557	101.68	98.526	90.826	95.344	98.925	99.177	98.899	96.671	98.674	97.995	99.644	99.944	100.54
108.46	109.14	104.94	106.27	108.93	103.15	108.21	103.61	105.56	105.47	105.73	107.06	102.81	107.9	104.64	106.29	106.06	107.51	109.19	106.51	104.1	107.05	106.39	104.03	109.64	105.55	103.96	102.56	103.97	104.77	106.8	105.61	104.6	106.77	102.88	105.5	101.34	106.23	108.26	104.38	107.48	104.25	102.79	101.82	106.09	103.43	104.99	102.73	108.73	106.94
103.13	103.68	96.729	99.461	100.09	101.02	98.864	99.557	101.08	101.31	98.451	100.71	102.62	99.21	101.67	98.721	104.45	105.34	99.984	104.38	99.665	98.91	99.552	101.11	102.08	94.306	99.063	99.258	103.64	99.308	100.07	96.624	97.056	103.93	102.83	104.23	94.504	103.57	101.51	99.138	101.65	103.41	98.04	103.23	99.571	99.526	100.46	98.063	101.07	101.28
96.918	100.19	94.839	96.486	99.128	101.37	100.15	98.782	98.502	99.431	91.611	97.956	98.497	98.069	94.211	102.02	97.787	96.815	99.772	98.392	100.71	97.728	103.24	102.22	103.08	98.909	96.518	100.79	98.974	95.326	94.859	98.295	95.635	98.156	99.101	98.432	102.42	95.711	101.59	96.221	95.196	98.739	100.64	95.327	96.537	95.321	96.834	94.327	101.62	98.224
109.44	110.04	106.36	107.88	106.19	109.18	110.17	109.26	107.6	110.22	107.9	109.3	109.91	104.07	106.06	111.16	110.83	109.66	111.32	104.62	112.33	110.04	107.9	108.81	112.8	109.18	114.55	107.36	108.62	108.67	107.3	105.98	110.04	108.83	112.7	110.04	104.44	107.45	107.85	104.99	105.69	109.29	110.7	114.92	107.56	107.89	107.45	106.11	109.45	110.9
105.21	103.49	108.82	107.44	105.24	108.16	108.06	110.5	103.19	102.57	107.24	109.63	103.79	105.5	104.98	105.7	101.32	106.43	107.38	105.51	106.35	106.33	104.14	107.16	110.57	106.23	105.03	110.99	106.93	103.23	108.43	103.42	105.79	104.03	106.42	111.77	106.32	107.13	107.83	104.76	107.06	101.72	108.09	105.75	101.5	112.95	106.41	110.99	108.04	109.49
109.21	111.61	109.34	107.6	111.66	108.39	108.92	111.07	107.25	104.67	107.77	105.84	107.73	109.39	106.4	110.43	106.82	108.33	108.48	106.05	106.55	108.7	103.73	110.22	109.74	106.55	104.71	112.43	111.12	107.32	109.42	110.45	108.04	109.94	105.98	113.41	111.32	107.31	105.02	107.85	104.49	111.43	111.21	104.95	107.73	107.8	107.81	111.3	108.94	110.4
109.86	114.93	107.2	110.15	108.67	105.04	108.98	104.69	113.71	109.25	109.63	110.64	113.73	111.19	109.14	110.64	107.59	111.96	110.15	112	106.72	108.83	106.9	112.57	110.9	113.39	108.42	110.55	113.15	114.12	114.22	109.2	111.73	112.14	111.5	113.51	115.38	112.76	107.99	107.92	109.76	107.28	110.58	106.29	110.46	114.19	109.2	108.8	110.39	111.55
102.14	93.63	96.004	97.183	98.406	97.006	98.635	96.597	91.485	95.257	100.65	98.059	97.592	99.043	96.093	97.042	103.06	98.736	98.843	98.901	104.98	98.467	94.757	102.63	97.91	98.721	94.859	93.073	98.283	98.359	100.99	101.33	95.769	96.107	93.187	96.167	97.557	100.33	100.69	97.83	96.224	97.239	95.826	99.498	101.2	96.179	102.49	95.482	97.043	92.182
104.79	108.15	105.39	111.42	108.92	110.2	110.2	107.22	111.93	109.46	110.02	105.86	109.36	105.06	107.1	113.73	105.86	107.5	109.98	107.34	108.31	106.15	112.26	109.3	109.77	104.8	107.2	106.3	107.84	110.98	106.42	106.61	104.31	106.84	109.36	109.28	107.72	111.2	107.8	107.71	110.85	108.27	108.01	111.86	108.7	110.09	105.9	111.62	108.11	109.98
109.3	108.58	110.56	105.95	107.62	109.06	107.92	110.35	105.9	103.65	110.8	104.6	113.2	109.64	104.13	106.32	110.57	105.78	106.56	108.92	107.43	109.97	110.77	107.38	108.32	113.25	106.23	105.9	107.51	105.22	112.38	109.09	105.58	108.34	113.42	111.62	102.97	111.02	107.54	104.61	102.9	108.3	105.06	112.45	110.12	109.87	106.43	105.12	106.08	104.98
104.6	105.92	105.35	104.48	108.99	106.95	103.74	107.13	107.67	99.235	104.08	107.68	106.64	106.95	106.09	104.63	106.93	106.49	106.87	106.39	107.43	107.67	103.76	104.45	108.08	104.03	105.27	104.07	105.02	104.93	105.33	105.48	104.03	107.88	101.88	106.69	106.9	101.49	104.92	103.77	102.61	106.93	111.44	108.19	104.56	108.1	108.24	108.62	104.62	104.42
106.74	107.51	107.43	104.71	108.26	105.42	110.36	105.78	107.25	106.59	104.18	106.97	103.89	105.87	106.74	106.47	105.19	105.95	105.77	106.73	103.34	108.53	107.72	108.28	106.69	104.49	103.63	104.65	103.85	109.21	108.44	104.71	107.86	105.79	104.03	102.6	100.63	102.36	108.7	103.85	107	105.29	107.31	102.85	106.39	103.54	103.42	105.11	103.34	106.76
105.88	102.35	106.72	108.44	103.74	109.7	109.22	105.48	108.13	104.63	104.13	103.6	103.11	101.62	103.83	103.61	108.04	101.96	101.76	100.02	105.77	108.18	105.29	102.49	108.13	105.41	107.98	102.57	107.26	103.09	105.25	103.73	103.6	107.73	106.14	104.44	104.24	104.4	103.38	109.15	107.4	107.45	103.81	102.84	107.59	106.77	102.81	99.669	109.62	103.55
108.67	105.58	108.4	112.02	106.51	109.11	103	108.92	105.61	110.3	107.71	107.02	106.9	110.88	107.58	108.87	111.16	106.81	108.58	110.28	109.15	108.82	106.96	109.86	105.61	109	109.22	108.42	110.32	112.25	107.41	111.8	107.24	110.08	104.93	108.81	103.45	108.44	108.66	109.3	109.22	104.12	106.33	102.93	106.71	114.24	108.59	108.7	103.87	108.58
109.44	114.32	114.2	112.07	108.81	113.11	110.67	113	107.49	114.27	108.12	112.75	112.16	108.39	111.74	110.28	110.86	108.16	108.69	109.23	109.94	108.38	108.52	104.84	111.63	110.06	114.1	108.47	113.35	114.67	111.69	110.64	107.61	112.57	110.44	114.33	107.74	108.32	107.09	111.53	105.77	109.74	108.57	107.4	109.91	108.51	112.49	115.86	116.62	109.95
106.54	106.93	109.09	104.05	102.35	101.77	107.9	101.86	107.65	106.83	105.13	107.18	103.22	105.59	106.18	105.99	106.17	109.4	103.32	99.818	109.48	101.43	102.91	102.89	105.43	107.7	106.3	105.52	109.7	105.58	103.75	105.97	102.87	107.59	103.98	108.63	104.06	102.5	104	101.83	107.22	110.15	101.13	107.23	107.8	106.09	107.43	102.59	106.95	106.6
107.99	108.79	105.25	110.56	109.16	105.43	109.27	109.31	109.41	107.02	108.63	106	108.18	112.07	109.91	107.95	109.33	107.81	111.04	108.27	106.43	109.37	108.52	107.62	110.98	110.89	112.32	105.77	106.04	109.31	103.94	105.84	107.5	110.08	104.61	107.47	112.59	105.89	110.43	109.15	106.63	109.73	110.24	107.61	107	105.39	108.04	108.29	111.54	102.38
105.92	108.92	105.91	108.97	108.69	105.29	106.93	104.1	106.99	107.61	108.99	111.47	106.33	104.71	110.55	105.88	108.22	110.23	106.78	108.61	106.97	108.5	110.81	107.01	109.27	108.11	107.87	111.61	105.27	109.73	110.18	111.39	101.18	106.94	106.4	106.05	106.77	107.76	106.58	112.9	110.61	104.34	105.96	106.2	105.36	110.53	108.33	111.59	104.56	105.41
101.68	98.626	94.352	95.556	96.138	100.43	96.017	94.702	98.7	99.395	98.582	99.322	100.84	98.422	98.291	99.096	97.373	101.02	97.605	98.038	100.99	100.3	97.623	99.883	98.993	100.63	98.147	99.544	102.07	97.549	94.804	97.425	104.06	94.166	98.594	95.837	97.797	100.76	97.386	98.552	99.098	96.595	97.567	99.756	94.051	97.984	98.452	96.34	97.223	101.67
106.26	107.79	111.53	108.22	108.72	106.35	107.37	107.16	107.13	107.97	107.75	107.76	113.04	111.42	109.24	111.52	110.48	106.01	109.9	104.54	109.97	111.46	110.61	110.15	105.85	110.77	111.35	102.57	108.82	107.2	106.47	107.37	107.59	109.9	112.86	109.43	107.29	108.19	105.46	107.48	109.01	109.13	113.5	102.86	106.21	108.07	108.52	111.22	105.49	108.85
110.57	109.17	106.98	104.41	107.08	108.16	106.94	105.9	104.38	107.24	106.21	108.11	102.31	102.77	109.21	102.27	107.26	101.31	105.06	105.98	113.39	110.44	103.53	108.78	106.53	110.8	103.09	108.48	110.24	106.19	106.8	106.83	108.01	105.36	106.72	107.3	104.83	106.63	109.64	103.36	103.53	105.74	107.75	109.21	104.95	106.53	111.11	106.82	107.69	105.09
107.77	102.62	103.11	103.1	109.15	106.68	105.52	104.52	109.11	106.52	105.13	102.65	102.68	101.04	104.63	104.82	101.21	102.86	105.54	103.98	102.75	102.17	107.09	101.35	113.22	105.88	105.44	109.18	106.64	104.64	107.75	103.2	105.64	108.67	103.48	104.8	107.27	106.18	109.72	102.12	103.29	109.27	101.14	103.08	104.46	104.84	102.97	104.23	107.82	108.06
106.9	109.42	110.12	108.86	105.93	108.03	108.99	109.19	104.38	107.01	105.36	108.93	107.88	110.07	108.71	104	107.98	107.17	105.94	114.7	107.89	111.21	105.82	108.04	106.18	108.32	109.18	107.92	106.43	102.22	104.26	108.47	106.17	108.49	102.96	106.54	106.81	109.11	108.4	110.34	106.25	107.56	103.21	106.14	105.71	108.99	105.82	110.47	108	110.39
97.044	100.87	95.797	95.188	98.846	99.623	96.843	96.639	97.554	99.445	100.99	101.05	97.087	100.06	99.381	98.742	97.919	98.916	97.243	100.64	98.613	96.908	97.866	96.373	100.57	94.129	100.69	97.999	99.102	95.613	95.444	97.748	96.091	97.683	95.196	100.85	97.231	96.849	101.32	98.353	93.174	94.562	95.759	99.31	96.414	96.831	93.731	98.87	95.992	95.466
102.07	103.34	105.52	105.79	101.57	105.75	106.93	104.8	104.71	106.04	109.7	112.67	108.26	106.76	105.78	104.3	102.5	104.32	104.45	104.55	108.53	106.3	103.42	106.37	103.08	108.12	107.21	106.08	108.83	107.78	108.47	107.63	107.73	101.45	105.89	105.44	108.79	106.49	103.93	105.58	103.22	108.47	105.4	106.14	105.59	109.54	102.93	101.13	103	106.16
102.25	99.693	100.29	95.17	103.56	102.89	100.38	97.757	100.46	98.159	103.97	101.11	100.74	100.24	102.53	98.787	98.075	102.47	98.552	99.171	98.359	103.22	98.669	102.95	99.617	101.32	103.74	99.806	100.91	101.5	100.35	104.24	95.376	99.12	100.09	99.852	99.31	99.293	99.075	100.66	99.879	98.874	98.915	105.36	105.78	97.059	101.26	99.953	97.751	101.31
99.869	96.233	97.661	95.704	100.21	96.811	103.15	97.605	95.177	102.23	99.751	99.725	97.071	97.698	100.87	99.265	93.315	100.08	97.039	96.709	97.654	96.503	98.452	94.069	97.704	98.648	98.788	98.276	95.067	97.167	94.792	97.979	96.31	102.04	99	94.566	96.08	97.672	99.039	101.85	96.384	102.47	102.55	96.898	96.194	97.564	101.67	99.85	99.51	98.34
108.22	108.79	112.75	110.9	107.3	110.75	105.65	109.6	106.63	110.4	109.98	110.35	106.84	111.11	106.44	105.27	105.25	111.45	107.87	108.03	113.09	110.75	106.33	107.26	110.01	109.97	109.5	109.8	108.96	108.58	108.05	108.07	111.39	110.75	104.83	111.85	102.86	110.55	102.62	107.84	103.98	104.38	106.81	108.14	106.63	108.68	109.72	107.5	109.77	108.54
95.735	101.23	99.447	105.63	98.235	100.51	96.669	92.458	95.761	101.6	98.686	97.659	98.664	96.361	99.263	99.265	98.625	97.605	98.851	97.147	92.759	98.91	94.29	91.699	98.101	97.147	95.523	97.736	99.748	95.398	98.921	97.193	99.65	97.647	98.059	100.32	100.1	96.904	96.625	92.952	97.34	95.131	101.56	95.911	98.203	99.643	98.107	93.248	98.772	100.99
106.16	107.19	106.94	105.89	105.96	105.72	110.65	105.94	107.71	106.83	106.31	107.6	108.58	106.62	107.21	107.97	107.01	108.15	108.61	105.68	105.67	102.28	105.89	105.51	107.65	105.91	107.9	103.72	110.3	99.575	104.14	104.12	105.64	105.89	103.49	107.17	106.59	102.7	103.15	107.07	101.62	103.28	106.16	107.56	108.3	103.08	104.2	107.05	105.36	113.95
104.77	108.63	109.7	112.14	103.59	109.27	107.8	110.23	106.82	110.9	106.63	108.19	109.93	105.8	107.26	107.05	108.75	102.47	104.3	106.64	108.74	108.59	104.05	107.76	102.03	110.57	110.12	105.12	109.67	107.13	108.21	110.25	108.6	113.12	107.03	109.58	105.78	107.39	107.94	107.36	104.38	109.03	106.7	109.14	110.24	111.2	105.12	110.15	111.11	104.08
106.95	105.18	107.84	106.44	112.21	111.42	108.12	107.32	107.5	110.85	107.99	108.23	110.26	107.41	106.98	108.02	108.96	109.77	107.2	109.12	102.87	109.52	109.85	104.82	105.91	106.59	109.48	108.17	104.49	109.77	106.72	107.98	108.97	109.08	107.12	109.85	106.85	107.99	110.69	107.01	104.66	107.48	110.89	106.37	111.34	106.33	105.02	110.05	110.79	104.03
111.45	102.99	106.91	103.11	106.67	106.36	105.75	108.14	108.08	108.38	110.74	105.21	111.82	107.88	106.97	114.09	105.33	104.59	107.68	111.64	104.65	106.05	111.96	106.6	106.32	108.09	109.13	107.66	111.49	110.49	113.16	115.21	106.97	108.79	109.48	112.38	106.19	106.42	109.08	110.98	107.75	107.62	109.06	106.61	111.48	107.31	112.5	110.25	103.09	112.82
109	109.69	107.55	110.65	107.8	111.5	111.5	108.81	103.94	109.42	107.9	104.52	107.94	110.63	109.31	102.05	106.72	108.15	107.12	108.65	108.82	110.37	106.81	105.72	104.2	103.64	109.32	107.12	111.83	112.39	103.32	106.57	106.2	108.78	106.37	112.91	107.38	109.19	105.92	109.34	111.5	110.21	113.09	106.57	113.19	108.96	109.75	107.08	108.94	108.41
103.53	105.09	102.83	106.77	103.77	104.73	102.39	104.87	103.58	107.81	103.13	102.81	103.93	107.27	105.29	104.06	106.15	108.73	108.03	104.7	106.47	104.16	104.13	109.82	108.92	106.25	104.47	102.4	107.94	104.89	105.7	107.84	104.96	102.77	108.23	103.09	106.21	106.34	103.84	108.51	105.58	109.21	99.828	102.36	106.73	105.37	106.25	104.14	104.61	104.61
96.464	102.34	98.015	100.83	101.91	99.019	104.88	101.17	99.193	100.86	99.663	97.645	104.57	98.9	99.221	98.149	104.04	99.144	104.41	101.25	98.879	100	98.448	100.29	100.32	100.89	102.11	100.98	103.39	101.75	101.31	101.45	102.13	103.52	103.79	102.2	102.52	99.096	95.085	99.281	96.952	100.47	94.495	98.019	96.401	96.233	100.59	101.62	100.95	98.806
110.05	110.98	111.59	103.88	111.4	106.16	110.22	109.56	111.17	104.69	107.77	107.93	111.78	107.15	108.44	105.92	111.71	108.99	104.11	110.64	107.53	104.42	110.74	108.56	106.99	105.82	107.13	105.18	107.53	103.71	110.38	110.56	108.8	105.48	110.38	109.16	107.35	108.08	109.74	102.78	109.1	106.2	111.48	109.26	107.19	105.61	106.55	108.14	102.75	104.79
107.64	108.78	109.71	106.74	106.22	111.26	111.66	107.94	104.43	103.87	105.04	108.21	108.71	108.85	111.41	109.68	108.51	103.1	109.9	108.29	112.46	106.73	107.5	108.4	109.11	109.36	108.62	103.75	107.05	106.55	109.34	103.7	108.34	108.59	107.39	108.38	106.22	107.52	110.5	106.99	106.54	106.62	110.1	105.45	103.88	107.06	107.43	109.43	110.14	109.36
111.39	109.18	107.31	111.32	108.69	109.54	108.88	106.64	111.04	105.62	108.12	107.06	104.92	108.08	107.95	105.87	109.56	111.7	107.94	108.14	106.6	103.78	105.73	109.64	111.26	109.1	104.76	106.91	106.34	110.48	105.3	107.36	111.19	105.87	107.65	105.39	108.14	109.3	107.98	112.53	109.48	112.07	105.47	105.73	104.96	110.1	110.86	109.55	108.23	107.75
106.33	105.29	105.59	105.96	105.45	105.98	100.37	109	104.46	105.35	107.17	103.22	106.34	107.37	109.44	101.96	104.05	109.08	102.61	112.73	102.85	105.2	106.76	103.79	110.87	108.22	109.42	104.73	107.42	102.96	110.78	110.29	115.42	107.13	106.55	105.27	107.29	105.64	108.4	107.18	107.18	107.35	106.65	104.83	106.49	108.67	103.03	108.61	110.96	114.06
100.56	100.92	100.35	97.811	98.829	96.273	96.401	102.67	95.91	99.101	103.09	100.18	99.884	104.57	102.35	96.401	98.839	101.14	99.65	97.683	101.57	96.603	93.217	97.478	102.01	98.548	94.89	97.909	98.564	98.9	96.804	96.955	96.156	103.77	98.368	96.895	98.688	98.35	102.22	96.018	98.292	97.567	100.22	101.28	99.578	96.58	99.518	99.734	96.779	100.26
106.28	106.71	107.72	104.11	104.74	102.82	109.51	104.75	106.99	104.37	106.54	103.59	107.15	106.55	104.61	100.67	105.02	103.14	105.23	102.59	103.43	104.92	106	105.69	107.99	106.36	105.41	101.95	103.05	107.15	106.77	104.76	108.1	106.03	105.79	106.81	106.82	108.36	105.27	108.74	105.35	105.94	104.1	101.16	106.47	107.65	108.16	108.02	102.48	105.51
108.84	102.87	111.54	105.88	104.14	107.54	105.47	104.33	107.53	110.92	103.93	104.95	106.59	105.5	106.59	103.71	107	104.21	111.11	108.83	102.06	103.01	100.71	107.93	108.01	102.65	102.69	105.85	104.7	104.2	104.6	108.65	102.46	106.94	104.4	103.67	104.19	103.77	107.33	107.88	104.97	106.96	105.21	105.48	106.09	103.93	103.62	103.51	106.54	108.69
106.31	103.57	101.73	100.64	109.63	109.03	104.61	106.66	102.63	102.59	108.89	99.664	103.66	106.55	104.55	105.79	105.63	107.37	101.92	105.8	106.41	106.5	102.63	104.12	105.82	105.91	105.78	105.27	105.17	101.36	107.33	107.61	105.17	100.7	109.01	105.57	100.64	108.35	108.6	107.85	102.5	110.77	108.97	106.47	108.82	103.95	107.34	109.62	107.83	103.33
106.3	111.11	107.62	109.77	106.36	108.87	107.91	106.06	104.69	109.32	102.93	106.19	109.07	104.94	107.49	109.1	108.05	99.976	105.48	108.68	105.63	107.8	107.81	107.03	109.52	109	102.12	103.44	108.46	107.8	107.16	105.43	102.7	105.72	106.32	107.27	108.93	103.64	108.38	107.65	108.04	107.41	107.59	106.1	100.27	101.63	109.46	104.45	107.3	107.5
100.83	100.16	98.058	95.589	100.93	93.109	96.205	100.14	98.057	97.936	95.302	98.937	98.771	95.316	101.4	92.083	98.472	101.29	101.97	96.088	95.891	93.922	99.012	105.48	97.759	99.212	100.96	97.872	98.94	102.63	101.42	101.39	96.002	100.02	101.77	97.489	96.702	99.103	98.662	98.595	95.306	96.824	98.831	96.95	101.27	100.24	97.491	102.5	98.885	98.984
107.35	109.67	107.88	106.84	103.67	100.18	101.45	106.19	107.38	107.57	108.08	109.86	105.65	98.946	107.05	103.03	108.79	105.7	101.25	105.73	109.41	107.03	101.69	105.03	102.12	107.84	104.44	105.28	101.04	109.73	107.76	102.66	106.96	108.14	105.04	108.28	108.87	107.29	102.22	102.3	103.67	104.89	109.88	104.88	105.63	104.5	108.07	106.77	102.75	112.79
104.54	102.07	106.44	106.34	102.41	108.37	106.48	107.75	106.57	105.47	106.16	103.04	109.69	100.04	109.51	104.58	109.57	106.25	106.4	111.28	108.05	106.82	104.65	107.9	106.75	107.92	111.12	105.87	109.17	108.69	110.88	106.29	105.54	107.98	110.9	110.77	111.78	103.96	105.63	105.33	104.57	107.12	104.36	106.73	105.34	105.21	106.54	109.68	104.55	105.52
102.25	107.7	105.74	104.63	107.94	105.83	106.34	102.57	106.81	108.45	103.92	107.29	105.23	105.78	106.38	110.73	106.3	103.61	106.54	105.85	102.34	106.03	106.2	109.58	106.54	105.78	105.43	101.13	105.59	108.83	103.78	109.7	109.13	107.59	104.93	106.96	107.14	107.56	106.52	106.57	108.34	103.56	104.64	106.7	111.53	108.21	103	106.98	105.59	104.13
103.1	104.68	103.39	104.74	102.19	105.95	108.77	107.48	108.03	109.25	109.81	109.03	105.58	103.01	108.4	104.8	108.13	109.58	104.58	113.06	108	105.03	103.73	104.67	106.46	108.17	106.91	106.8	105.16	108.64	106.17	105.84	102.09	107.56	105.67	107.62	104.5	105.49	107.25	103.97	111.33	106.42	105.44	109.56	108.38	106.88	103.8	110.75	106.87	105.98
102.26	102.98	102.98	106.98	104.12	105.4	106.77	107.05	107.28	102.78	107.75	104.66	105.3	104.47	103.44	103.65	101.52	101.83	102.59	101.74	105.17	107.39	106.7	105.18	102.47	103.85	107.43	104.13	101.81	109.06	102.76	108.04	105.62	106.35	105.41	109.67	103.94	104.58	108.17	109.5	103.39	105.54	103.28	104.56	104.45	103.34	110.63	104.9	104.11	104.86
105.2	103.66	105.57	109.54	103.38	110.18	106.46	103.72	107.09	104.54	104.55	106.25	106.29	106.6	101.35	105.5	106.68	105.95	104.69	105.53	103.95	108.18	102.42	107.8	105.78	109.94	102.35	103.09	101.08	105.52	105.29	105.54	102.23	106.34	103.62	106.16	105.32	108.98	109.85	106.39	108.9	108.89	103.58	101.52	101.99	103.19	105.14	106.56	106.26	106.81
104.79	102.24	106.71	106.6	107.62	102.48	104.54	108.71	103.74	109.78	106.46	105.6	106.75	106.37	98.618	108.84	103.21	103.55	104.24	106.44	104.31	107.19	106.26	106.44	102.51	105.04	105.4	108.33	106.64	104.46	107.46	108.99	109.93	105.13	103.28	106.59	104.91	110	107.68	108.7	108.1	103.48	102.63	103.36	105.41	106.79	104	107.42	107.81	104.52
110.35	108.61	108.34	106.34	104.38	109.79	107.45	105.32	111.96	105.07	107.64	107.04	106.88	105.11	107.56	105.82	107.79	110.54	105.83	104.1	103.23	105.92	104.53	108.66	105.81	107.36	103.39	104.78	108.26	105.43	106.82	108.15	111.55	102.78	111.64	106	104.42	105.59	108.86	108.18	110.5	105.42	107.43	105.92	106.62	101.48	107.4	106.8	106.4	107.84
109.16	105.17	103.28	103.02	109.91	107.08	104.03	107.49	107.3	105.84	110.08	107.84	106.93	104.27	102.18	106.51	107.52	106.99	103.71	102.18	102.35	110.29	111.07	106.55	102.08	105.82	104.98	107.76	106.22	103.34	107.66	107.33	109.1	106.2	104.76	108.37	109.22	102.08	103.56	107.74	109.67	107.12	111.91	107.38	103.75	106.97	102.99	107.7	112.55	106.61
99.39	97.149	91.967	97.387	96.341	100.86	97.681	96.078	93.095	101.85	98.285	98.813	101.6	99.191	97.258	96.529	99.642	99.381	100.41	97.695	97.815	98.235	95.302	95.13	96.074	101.95	98.204	98.149	98.052	101.68	96.614	98.712	97.056	98.113	96.989	100.85	93.617	96.311	101.92	100.31	94.078	94.069	92.544	101.01	94.346	97.18	100.56	99.75	98.741	96.688
101.35	103.1	99.955	97.514	98.382	95.653	98.305	98.288	97.335	101.42	100.41	95.819	98.47	97.775	97.832	95.992	101.69	98.971	98.247	99.226	102.09	99.209	103.34	98.199	98.457	91.891	98.937	101.42	97.554	97.905	102.76	98.755	102.59	98.9	96.238	101.44	101.36	100.31	97.29	97.271	100.58	100.69	97.708	101.09	100.2	98.874	95.625	97.06	98.6	98.594
107.2	105.61	102.68	110.36	105.9	101.97	105.2	107.8	106.48	107.95	102.36	106.21	102.51	101.39	109.13	104.98	105.91	105	104.74	103	105.56	104.85	105.19	106.65	109.65	104.08	109.19	103.78	107.97	105.99	105.28	106.58	104.72	107.18	105.5	104.05	106.8	105.46	110.68	105.32	105.38	106.28	106.29	102.68	103.85	106.81	103.26	109.72	103.12	107.43
106.72	105.08	106.87	106.42	107.09	108.45	103.37	105.38	103.99	104.48	104.35	107.78	112.1	108.58	108.15	103.02	109.81	103.46	107.18	107.65	104.96	104.34	102.96	106.9	105.47	108.93	107.92	106.82	106.68	107.29	106.47	107.5	102.8	107.76	108.12	111.02	102.77	101.25	106.57	106.52	106.47	105.18	109.15	109.61	104.04	102.28	105.91	106.83	102.47	108.48
106.54	104.62	110.15	103.93	103.87	108.27	102.85	100.72	108.93	105.24	103.95	106.56	103.43	106.76	108	111.15	108.45	108.42	104.19	105.42	108.37	106.21	106.56	106.17	108.27	106.22	107	103.52	109.31	105.47	108.62	105.48	102.69	107.63	104.47	103.31	105.25	106.06	103.89	106.81	104.81	105.42	105.76	106.29	106.66	106.1	104.66	112.3	101.73	102.22
108.98	106.09	107.59	107.9	104.56	107.84	111.8	106.09	106.35	107.84	108.49	107.84	107.44	110.35	106.55	113.12	106.93	107.11	110.19	109.87	111.69	109.66	108.54	106.38	107.49	107.27	105.69	110.94	109.5	110.74	104.52	110.38	110.08	109.03	109.31	109.36	109.58	107.52	106.48	107.57	105.99	108.23	107.53	110.63	110.88	106.33	106.95	105.03	103.91	109.12
107.14	106.23	105.47	106.08	107.46	104.78	104.88	112.73	106.48	109.99	106.51	104.28	103.89	108.51	105.93	104.95	104.51	105.84	106.05	106.76	107.88	103.89	104.97	108.98	103.12	101.97	107.29	108.7	106.3	106.05	108.33	103.68	102.47	105.79	107.78	105.66	104.5	109.41	104.98	105.15	104.03	104.97	104.25	105.71	103.49	104.63	108.54	106.07	105.94	107.41
109.27	104.7	109.02	109.66	104.9	106.76	105.14	108.88	107.29	108.08	103.41	104.88	109.14	105.76	108.78	104.93	110.52	103.74	104.87	108.15	103.87	105.21	106.92	104.15	107.08	102.81	107	104.46	104.89	107.71	108.48	110.21	105.8	109.07	105.49	105.96	104.01	109.84	108.03	108.96	106.32	102.9	109.74	107.79	107.61	108.59	106.86	108.1	107.62	103.24
106.59	103.91	105.13	104.37	102.72	106.68	105.69	107.06	101.34	107.53	103.72	104.09	104.2	106.84	111.19	106.02	105.96	110.91	108.15	107.02	102.16	105.13	105.9	107.65	102.33	108.43	107.55	105.7	100.49	105.03	108.11	109.72	106.39	105.86	103.9	107.99	105.64	104.47	104.61	107.7	106.12	104.92	101.63	104.76	107.19	113.19	108.08	104.55	103.21	106.11
90.741	98.655	99.157	97.91	100.32	99.831	99.73	96.248	96.566	98.183	101.37	91.989	100.65	101.21	96.614	102.45	97.016	104.96	99.266	99.685	96.881	101.17	98.554	100.3	97.159	95.391	99.633	101.77	95.417	100.55	98.353	99.872	97.442	99.052	95.462	99.762	100.95	99.701	102.74	101.19	92.198	92.819	97.951	100.3	97.738	98.942	96.795	94.251	94.144	95.147
105.58	105.73	107.97	106.51	104.79	108.33	109.46	108.69	111.75	104.18	107.11	106.73	108.22	104.03	103.75	105.04	107.37	106.53	108.03	102.48	106.32	105.97	104.69	104.66	108.72	102.65	109.15	107.99	105.85	107.94	107.64	110.43	106.57	106.18	105.17	103.81	105.37	107.36	107.98	104.23	105.41	106.44	104.34	110.91	104.13	101.55	103.52	105.74	101.67	106.88
103.65	106.95	106.72	108.38	104.8	106.19	104.22	109.84	107.63	104.24	107.78	107.38	110.24	104.66	103.88	110.26	102.59	106.49	103.58	104.3	102.37	106.17	103.93	105.17	106.58	108.96	108.5	105.94	103.31	103.28	108.86	102.6	109.83	107.72	105.97	108.03	107.36	108.54	104.96	108.54	102.28	108.43	106.09	109.75	108.4	107.19	105.75	106.45	104.14	106.21
104.87	107.38	106.35	102.85	103.65	103.42	106.72	106.35	102.57	102.17	104.65	106.15	104.12	108.79	107.5	109.5	102.2	103.07	105.56	109.08	107.95	105.5	104.4	106.02	106.35	107.55	106.62	104.53	106.03	105.7	106.2	106.92	103.55	105.84	103.25	105.66	104.41	104.84	106.91	106.09	107.92	105.98	107.15	105.4	105.42	109.08	105.32	105.72	111.67	101.78
112	113.16	107.98	109.77	111.85	108.85	113.68	113.41	116.09	110.63	110.14	107.5	111.93	109.74	112.31	111.72	106.91	112.04	111.08	113.31	117.99	110.37	110.46	111	109.92	116.51	108.42	110.16	106.63	108.96	106.63	109.01	107.28	110.7	110.01	114.5	113.13	109.27	109.78	108.53	106.19	109.62	105.37	112.93	111.3	110.58	111.54	113.51	110.68	112.02
107.23	108.32	103.75	104.21	104.86	108.6	104.9	104.48	102.77	104.54	104.67	109.88	108.07	105.29	103.18	103.21	107.27	104.6	107.75	106.25	106.93	102.79	105.46	106.86	107.63	108.34	105.61	111.68	108.93	106.42	102.51	105.32	103.18	104.91	100.38	102.93	105.88	102.76	103.18	109.55	106.43	107.72	106.39	106.39	108.36	104.13	107.66	105.71	101.05	106.31
105.51	102.68	108.29	104.18	103.56	110.55	108.97	107.54	106.63	110.12	107.36	103.91	105.01	102.48	108.04	107.74	100.98	105.79	105.2	105.12	105.87	106.99	109.04	108.01	101.46	108.88	108.5	105.96	110.11	101.74	107.92	105.68	103.81	108.52	108.69	106.2	108.21	102.54	110.44	105.2	110.73	106.8	109.47	108.72	107.74	106.41	104.99	107.04	106.83	106.04
103.19	94.74	95.583	101.87	102.7	99.888	104.57	98.736	100.44	99.613	101.78	99.892	96.167	100.68	102.05	100.96	103.3	99.191	101.65	102.46	102.58	100.82	98.408	98.309	99.733	100.82	106.49	102.41	102.02	97.622	98.337	100.09	100.33	102.6	104.41	97.693	98.177	100.45	102.21	98.788	98.468	98.113	99.533	102.48	101.48	103.64	103.04	100.62	97.792	100.86
101.5	98.487	100.78	104.18	103.38	93.447	100.63	96.728	100.73	100.78	102.03	103.51	101.77	102.55	101.66	102.09	97.491	99.303	100.12	97.853	102.21	104.61	101.96	100.92	103.36	101.83	99.431	104.03	101.81	98.903	100.42	102.26	104.09	95.872	101.68	102.14	101.8	100.23	98.222	95.623	101.43	101.36	101.02	97.429	99.821	101.05	101.02	102.46	102.38	104.26
113.36	108.44	112.09	111.32	112.48	110.99	113.72	106.55	112.03	109.1	114.24	114.55	106.32	111.97	112.18	111.23	116.53	111.23	112.49	108	110.38	108.5	114.54	107.86	104.96	111.24	109.55	113.55	115.54	105.61	107.9	109.01	107.48	109.64	109.82	111.15	107.52	109.35	109.2	108.22	110.18	106.12	109.95	107.94	112.08	110.98	110.46	109.29	110.86	107.65
107.99	105.61	110.74	112.2	110.28	105.93	112.78	108.28	106.37	108.33	110.51	111.52	110.65	112.57	107.72	110.59	105.55	105.21	108.58	111.86	103.41	107.27	107.73	106.23	108.64	110.64	107.57	108.1	109.28	106.48	111.18	113.03	106.46	110.21	110.4	106.76	103.96	107.18	110.56	108.28	107.03	105.63	109.77	106.43	107.37	105.57	109.83	108.89	107.87	105.91
105.58	105.6	108.35	105.83	105.89	104.07	103.84	106.2	105.66	104.81	106.62	107.23	109.38	106.85	107.24	104.95	106.32	105.08	106.05	102.65	102.44	106.59	107.46	101.77	106.55	100.41	106.7	106.22	109.24	110.46	106.79	105.27	101.86	105.48	105.45	104.25	109.46	105.23	105.53	107.89	106.13	105.65	109.11	103.06	105.18	105.68	106.51	104.87	109.47	106.25
104.09	105.22	106.94	108.36	106.8	107.46	106.86	109.36	104.48	105.71	104.35	101.41	102.49	107.09	104.34	106.39	104.14	104.88	109.58	106.16	109.21	105.79	103.39	107.09	108.03	108.42	109.14	108.19	106.24	105.28	106.92	102.54	102.09	103.34	103.89	103.4	103.92	107.04	107.51	105.14	107.32	103.98	109.79	106.51	108.04	104.45	104.93	104.15	101.11	107.52
102.25	102.11	98.505	100.71	99.527	94.825	95.541	98.9	99.14	101.2	98.895	98.108	97.932	98.662	99.467	100.76	97.456	97.538	94.855	97.932	94.976	97.465	100.74	100.79	96.377	97.947	100.33	97.667	95.66	96.504	96.847	105.28	100.59	100.99	97.654	97.131	99.32	97.707	101.17	98.513	99.442	97.631	98.704	101.75	100.73	102.84	98.357	101.89	98.67	99.189
104.05	104.39	106.02	106.32	108.71	110.65	106.05	104.19	107.44	107.62	102.91	103.74	100.44	101.66	103.62	103.22	103.78	103.52	107.59	106.76	103.9	105.5	103.35	105.09	102.94	110.8	102.78	105.78	105.08	110.29	109.68	105.1	107.01	108.8	104.66	101.8	104.96	104.64	108.41	102.42	104.1	106.09	103.67	107.31	103.51	103.28	108.17	105.17	106.05	105.56
104.14	109.28	109.14	101.89	101.97	103.98	103.56	104.93	105.56	106.21	104.63	106.26	108.56	108.06	102.6	104.24	103.37	103.25	102.37	107.28	106.72	103.96	102.78	109.07	105.19	103.53	103.54	105.47	101.14	105.15	106.42	100.71	106.43	106.55	107.88	112	101.89	109.65	101.41	103.81	113.05	105.74	108.41	100.57	106.28	106.06	106.96	102.75	104.43	106.83
107.41	106.47	108.1	101.45	105.07	103.97	106.31	111	108.1	98.021	105.32	104.64	106.45	108.42	105.33	107.08	105.56	109.33	101.18	106.12	107.76	110.86	106.99	101.67	104.77	108.61	109.04	111.87	112.98	104.34	108.05	105.31	107.56	101.94	106.96	105.44	107.26	104.4	103.46	106.48	108.75	107.39	106.82	103.53	108.07	107.44	108.39	104.73	106.19	105.67
108.16	103.94	110.03	108.95	101.07	109.29	104.18	109.52	103.62	109.57	104.78	103.79	101.59	101.13	103.45	103.14	106.97	107.41	101.23	106.94	103.83	109.7	103.77	110.15	105.76	105.16	107.03	105.24	105.38	105.08	107.61	103.25	109.35	108.79	104.09	104.66	109.94	103.51	107.49	105.26	105.41	105.57	105.88	106.25	105.36	104.5	105.55	104.02	105.46	110.4
104.65	105.29	107.29	102.93	104.1	106.96	106.71	107.71	101.89	106.48	102.42	104.08	105.05	104.9	104.82	101.26	105.42	105.53	101.37	106.11	105.86	105.16	109.69	109.13	103.49	105.29	105.81	106.42	104.39	107.44	109.6	108.41	105.78	103.38	105.47	109.3	102.47	109.57	106.58	106.87	104.81	104.7	105.78	107.93	110.05	107.99	108.04	109.13	106.56	105.87
103.23	98.437	100.81	101.79	104.09	96.933	98.938	102.02	100.69	100.69	100.34	103.82	102.16	105.33	98.436	100.85	98.378	99.013	99.957	102.2	105	100.55	102.28	103.51	103.29	108.18	102.53	103.42	97.294	101.73	101.59	106.03	103.23	102.9	98.261	101.3	102.54	97.822	106.78	98.457	100.25	103.15	98.512	105.12	95.685	104.8	105.26	105.2	99.571	96.527
106.91	106.22	106.88	105.62	110.04	110.22	105.23	107.37	107.4	106.33	108.21	107.66	108.34	108.78	104.15	108.11	104.57	106.33	104.68	103.31	103.91	107.33	103.87	103.62	108.36	106.43	106.52	108.13	105.83	107.63	105.59	104.88	105.37	108.66	104.87	106.96	101.88	109.23	104.28	104.83	108.6	106.13	107.55	109.04	106.37	105.64	108.18	107.9	103.03	108.72
101.01	97.281	103.22	99.479	103.26	97.667	98.113	97.747	98.507	101.25	101.65	97.951	96.964	96.812	101.33	101.13	97.628	97.803	96.846	97.481	101.17	99.686	98.523	101.57	97.666	97.521	100.14	99.472	101.06	98.374	99.615	97.561	101.73	96.099	98.912	96.539	102.48	95.141	98.834	96.516	97.05	101.99	100.62	98.133	98.048	102.43	101.37	100.33	96.504	97.533
100.76	106.71	108.63	101.85	107.7	109.48	107.59	105.24	107.74	102.9	108.41	103.41	103.78	109.53	103.59	102.79	107.69	101.27	106.06	107.86	106	104.16	105.98	104.39	108.02	107.03	101.31	105.37	106.96	109.14	104.31	104.33	107.64	107.24	107.39	105.89	107.26	108.13	102.94	104.85	108.9	108.82	105.37	107.84	107.35	102.4	106.91	110.38	103.25	106.53
108.77	108.7	107.98	111.77	106.61	105.95	111.68	110.31	107.42	106.16	110.82	108.12	108.02	109.16	107.09	111.9	112.96	108.83	104.91	106.32	108.68	105.65	108.46	107.35	108.02	111.74	107.21	107.37	108.94	105.96	107.89	108.18	105.82	107.76	108.09	112.83	109.4	112.58	108.24	108.91	104.98	107.31	107.32	110.82	109.15	106.45	107.48	112.66	104.75	108.51
107.37	106.1	108.04	102.38	107.41	106.51	115.2	108.82	104.52	107.27	105.07	107.05	103.71	104.38	108.33	104.57	105.44	104.04	108.21	107.8	104.22	107.77	103.69	108.99	108.89	106.49	111.6	107.23	104.65	109.32	103.93	106.08	106.52	108.46	109.89	101.53	109.76	107.88	110.08	103.48	109.74	103.3	104.08	107.69	103.96	109.59	107.48	108.9	107.22	106.68
97.821	98.374	98.103	97.871	99.513	93.558	97.462	99.584	97.577	98.225	95.927	96.197	98.384	96.022	98.66	95.319	96.358	100.09	97.718	96.759	99.049	98.235	96.812	98.58	98.926	100.5	94.407	98.684	97.435	98.438	98.368	95.095	98.576	95.971	99.859	96.781	94.838	97.208	101.74	99.503	96.211	98.434	97.08	97.627	101.12	97.588	96.351	97.742	99.727	94.734
98.299	95.459	97.797	97.176	101.02	98.783	99.278	101.95	98.089	95.193	97.663	103.03	96.509	97.029	98.513	97.777	95.493	96.146	98.818	99.987	96.997	99.86	92.621	98.599	95.523	93.926	98.148	100.79	93.524	96.717	99.311	97.018	95.971	94.571	100.75	97.781	98.104	99.244	97.043	100.52	95.733	97.649	100.47	96.376	93.989	98.648	100.47	101.57	101.69	96.531
105.62	106.61	106.7	104.25	105.18	103.94	106.26	108.16	104.69	106.91	105.47	102.36	109.61	108.33	104.79	106.88	105.96	106.51	109.07	108.71	102.45	106.05	107.23	105.2	108.13	109.5	102.99	107.83	102.32	102.65	112.6	107.92	106.62	109.96	107.34	106.6	108.85	104.61	103.88	107.8	105.24	108.94	109.28	104.13	101.53	100.46	101.81	104.91	105.46	105.58
98.846	95.925	98.134	93.07	103.16	94.51	98.177	95.904	93.627	99.586	95.279	97.169	99.628	96.7	95.34	97.02	97.571	101.55	98.947	95.868	100.02	98.529	99.112	94.022	95.425	101.1	100.21	101.49	97.493	98.896	102.05	93.296	100.12	98.816	101.5	100.08	96.591	97.066	94.07	102.32	99.537	96.616	101.38	94.743	101.83	100.47	96.858	97.71	99.458	97.904
104.98	108.22	107.57	111.28	107.46	108.85	108.07	108.59	107.15	108.51	109.32	107.99	103.41	107.32	106.75	109.26	104.44	104.79	108.16	105.56	107.51	105.91	107.76	105.63	105.75	109.75	112.58	110.39	102.1	105.06	108.76	110.47	111.27	107.72	110.76	106.49	105.67	110.29	106.06	107.75	110.96	108.8	107.66	107.12	106.78	108.84	109.76	105.21	105.99	103.72
110.5	107.76	106.09	106.19	108.83	107.87	103.78	109.66	102.54	104.86	102.68	108	109.4	109.05	107.18	105.62	110.3	108.41	109.36	105.62	104.64	105.26	107.4	103.97	105.84	112.41	109.83	105.35	103.35	105.12	104.61	104.75	109.36	106.31	108.85	113.52	105.57	105.36	106.92	106.7	104.1	101.5	101.92	103.64	106.85	105.22	107.8	107.93	104.04	111.7
108.58	107.28	107.37	109.41	106.31	101.79	109.22	107.53	106.64	109.06	106.41	102.22	106.46	110.14	104.7	104.75	106.63	103.19	106.42	104.05	101.37	104.72	105.39	103.22	103.28	105.55	111.5	104.96	109.12	106.41	105.95	105.08	104.27	106.24	108.92	103.45	108.81	106.2	108.5	104	111.51	106.54	105.82	104.16	104.68	108.3	106.37	103.99	106.17	107.58
104.72	110.19	106.8	107.44	106.02	106.27	104.69	100.95	106.65	104.48	105.91	107.41	100.66	105.1	110.38	106.39	108.39	106.03	105.64	105.63	107.58	102.76	104.55	105.31	109.01	103.4	107.05	103.09	109.59	101.78	101.68	107.42	107.95	105.28	108.73	104.46	105.31	103.29	103.21	107.75	103.4	108.81	102.35	107.57	103.91	104.97	109.9	107.88	106.89	104.58
111.78	108.25	108.51	109.87	109.51	108.69	109.05	109	105.69	105.46	108.54	107.27	112.72	109.96	109.82	108.69	109.42	107.12	110.17	103.65	110.9	111.34	106.89	106.25	105.9	108.61	108.18	111.79	108.66	107.83	106.42	107.12	109.32	103.11	106.94	103.54	110.12	107.57	109.94	106.13	111.66	103.22	102.67	106.38	106.79	110.42	109.15	109.87	108.17	107.36
105.89	111.36	103.91	103.91	102.4	107.26	106.5	106.34	110.33	103.94	105.07	107.22	110.5	105.39	109.17	104.48	108.37	105.71	107.4	107.04	105.24	105.01	108.32	104.72	108.81	108.23	103.61	108.34	104.17	106.51	108.29	103.96	103.46	108.58	106.71	108.78	105.52	106.56	103	108.58	108.68	107.4	107.11	108.4	107.09	109.88	107.29	100.61	104.58	101.24
109.7	109.67	107.98	106.88	112.04	112.19	106.57	108.83	109.52	111.41	112.72	112.76	106.43	105.09	114.76	107.09	108.78	105.95	107.94	108.09	106.03	110.08	110.05	116.05	107.64	102.88	109.06	110.72	106.04	107.77	110.14	110.42	109.48	112.81	102.81	108.31	108.95	103.86	108.55	105.53	108.95	107.09	111.28	107.42	110.15	107.9	107.83	106.06	106.97	107.06
106.97	103.01	100.93	105.83	104.58	108.12	108.77	104.52	105.42	106.02	106.42	101.93	105.79	109.41	106.95	110.21	103.75	108.16	108.29	105.77	105.28	106.9	107.81	105.47	105.81	106.35	105.93	108.21	100.98	107.34	101.29	106.92	103.9	106.12	107.34	101.94	107.43	105.11	106.48	103.31	109.09	106.83	105.1	106.72	107.43	103.95	106.56	104.53	102.91	102.52
102.01	103.51	103.14	103.52	105.37	103.88	106.09	106.47	108.17	109.28	104.73	106.24	105.6	105.29	104.01	102.97	108.64	107.02	107.16	105.83	102.61	103.62	106.8	106.31	107.14	103.86	103.48	106.17	108.98	108.15	106.01	109.94	101.63	106.23	107.22	104.96	101.94	106.93	106.3	105.58	105.72	105.59	110.12	107.29	107.55	106.57	105.99	101.09	104.32	107.77
96.427	100.16	99.097	95.81	99.639	96.682	92.778	100.54	100.97	96.151	96.557	98.834	95.567	101.26	101.75	102.46	99.264	96.559	99.378	98.268	97.424	102.96	99.788	98.946	100.36	95.162	98.349	96.39	100.99	98.519	99.074	101.81	99.994	101.13	98.56	97.505	98.918	96.868	94.732	96.795	97.7	95.737	97.126	102.67	101.56	97.326	98.976	100.69	98.031	100.74
105.11	107.71	108.95	100.51	106.15	102.22	107.2	105.36	102.93	109.53	109.8	105.49	108.25	107.15	99.898	109.05	103.56	106.4	104.6	107.8	107.37	103.7	105.38	106.39	110.98	105.58	105.21	109.52	104.52	108.56	103.45	104.09	107.57	105.84	108.63	101.04	106.7	101.59	110.82	102.35	102.17	106.35	106.88	102.23	104.33	107.04	102.32	106.5	107.29	108.47
112.21	110.57	111.73	111.49	113.94	110.85	110.94	108.99	105.13	109.91	112.75	104.63	110.53	110.29	109.77	111.14	115.55	111.08	111.07	111.33	113.18	113.22	108.05	112.08	109.61	109.18	110.85	108.28	108.29	110.78	112.75	110.46	116.32	110.21	109.29	107.78	108.5	112.39	113.65	109.57	112.66	110.32	107.61	113.85	109.63	109.11	112.23	111.94	105.69	111.08
103.74	106.29	105.45	103.71	103.13	106.33	107.33	104	106.73	102.39	108.15	104.7	109.75	107.22	104.77	101.24	106.19	100.82	107.64	106.86	106.39	101.15	102.61	107.62	105.72	105.46	108.5	107.56	106.41	101.73	107.13	102.81	104.61	105.63	104.65	103.55	105.09	100.95	107.4	101.13	105.11	105.67	100.61	106.47	101.16	108.2	104.22	102.47	105.15	105.89
97.806	100.22	100.25	98.12	97.796	95.565	95.801	95.416	100.65	97.549	99.321	102.6	100.17	103.04	96.836	99.284	97.002	97.76	100.71	99.011	99.2	103.05	97.292	97.857	100.76	95.609	97.866	99.869	96.427	100.88	97.31	100.31	101.37	97.489	101.41	97.977	97.48	100.53	97.611	100.37	97.908	96.32	98.498	101.4	95.394	105.25	102.3	98.052	99.361	99.062
105.35	108.11	106.94	101.71	104.44	106.45	107.97	106.54	111.21	106.33	102.87	105.65	104.84	99.376	105.01	104.07	105.28	107.94	108.27	109.35	105.64	107.47	108.61	105.53	106.86	104.43	104.98	102.35	106.22	105.49	102.23	105.31	109.16	101.82	101.63	104.95	105.58	108.5	104.75	106.17	106.61	103.57	107.15	105.27	108.75	104.69	107.14	102.83	105.86	102.26
106.73	107.16	108.31	108.36	105.57	108.32	107.73	108.87	107.42	108.93	109.21	104.68	108.91	109.24	112.25	109.69	105.19	111.03	105.51	111.97	111.8	112.35	112.09	106.9	111.43	110	108.11	109.93	106.81	109.96	112.86	110.22	112.36	109.78	109.16	107.16	108.55	106.19	108.03	108.11	107.95	110.2	108.57	107.45	108.94	106.62	106.68	110.79	106.89	107.4
110.34	104.32	112.57	110.64	110.41	103.27	110.01	110.29	107.61	111.56	108.09	112	112.63	107.51	107.43	109.75	109.38	104.54	104.99	108.91	107.85	109.51	111.31	105.96	105.71	105.61	108.35	107.57	111.53	111.36	113.08	110.91	113.53	107.09	111.22	108.96	109.99	108.84	105.05	107.02	105.93	106.31	107.56	110.67	108.47	108.95	107.12	103.63	108.55	105.07
107.46	99.554	106.01	109.83	105.44	105.68	107.01	110.04	108.93	108.71	107.34	104.2	104.96	99.959	105.45	105.48	104.77	108.6	102.47	102.95	110.13	105.65	106.71	103.72	105.69	112.23	106.59	107.1	108.57	108.2	105.26	104.09	108.06	107.29	105.62	105.6	106.98	105.2	107.93	103.85	106.78	104.61	102.05	105.5	105.29	107.65	104.54	103.19	103.16	107.72
106.42	109.78	107.98	109.56	105.41	106.44	102.92	103.89	112.73	107.53	105.77	110.61	105.96	105.17	103.93	105.85	106.02	108.79	107.83	105.88	106.74	103.3	101.53	103.98	106.3	105.74	109.22	108.57	105.06	102.63	106.03	110.37	106.62	112.06	100.93	106.12	104.27	106.42	108.01	109.98	104.17	107.79	106.37	108.88	110.89	106.52	105.01	109.72	109.1	108.1
98.574	98.424	99.576	101.64	94.153	99.787	102.67	94.588	97.054	102.51	99.441	98.571	101.36	98.991	100.42	100.63	99.954	101.54	102.4	102.07	100.71	103.16	98.713	97.88	100.99	99.99	96.751	102.81	96.309	100.74	96.335	96.864	100.08	98.347	101.05	101.98	101.77	97.688	94.814	98.184	99.721	95.716	97.22	100.8	100.25	94.831	102.04	99.254	95.827	99.579
109.14	108.63	111.61	106.65	104.11	108.49	108.45	108.75	108.07	107.6	106.3	106.29	108.32	103.14	106.42	104.46	103.57	108.21	106.1	107.97	106.31	104.21	111.65	103.5	109.24	106.64	108.46	109.18	102.21	108.8	111.07	109.21	106.62	108.32	106.31	103.63	107.16	109.39	106.98	104.61	106.5	111.35	110.53	104.62	108.82	105.26	103.86	109.67	108.17	109.9
102.37	100.83	94.608	96.855	99.108	101.01	102.97	98.851	99.351	97.028	95.48	100.02	98.121	98.114	97.039	102.85	100.96	101.73	100.09	98.051	99.029	102.92	100.83	99.079	103.68	101.21	96.558	101.82	97.718	101.26	102.29	96.901	98.74	97.435	94.949	98.26	101.08	96.54	100.61	97.796	97.653	98.483	98.985	102.06	96.563	98.246	101.07	97.713	103.89	101.93
102.51	106.33	106.25	100.8	105.41	99.217	103.96	104.42	109.37	106.56	105.72	106.62	107.25	105.66	108.39	108.36	106.16	104.03	109.56	101.7	104.24	104.27	107.06	102.74	104.14	106.57	106.68	103.73	108.5	104.27	102.07	106.89	105.12	107.64	102.81	107.97	106.77	109.7	108.18	109.62	104.08	101.78	102.85	103	106.56	105.12	103.12	110.1	106.13	102.23
98.314	101.51	100.88	97.018	95.62	102.22	101.5	101.05	103.63	98.489	101.98	96.576	103.45	101.09	101.31	99.373	99.763	97.548	101.73	102.03	101.5	101.21	103.3	99.694	97.365	99.144	101.9	101.35	97.741	95.937	103.02	96.179	100.97	97.793	99.772	103.4	101.91	97.06	102.48	100.31	100.5	102.21	98.231	92.915	98.004	99.422	105.02	102.49	95.019	101.16
96.649	98.378	97.65	98.837	96.952	92.71	97.119	97.154	98.289	94.184	98.322	98.944	102.11	95.915	98.823	101	97	96.521	99.014	94.127	101.23	97.401	101.46	92.106	97.338	98.478	97.985	97.38	101.82	97.147	91.401	97.614	100.38	97.014	101.16	97.913	98.403	97.556	99.306	97.623	101.7	99.278	99.85	98.952	98.114	99.006	100.51	100.87	102.59	96.979
106.76	109.4	103.98	106.64	104.29	108.56	106.07	104.46	107.17	109.15	105.15	109.73	112.41	105.86	109.71	108.45	106.7	107.53	107.18	107.93	109.36	108.84	107.51	114.36	108.95	104.88	106.6	113.69	107.57	104.5	106.34	106.75	110.69	111.16	106.36	107.45	106.84	106.79	105.69	107.79	110.08	107.36	108.04	104.04	107.26	107.28	106.87	108.26	112.7	106.08
104.2	103.72	104.54	106.02	105.09	104.58	105.73	105.65	104.17	104.84	106.43	103.2	101.35	103.88	107.38	102.41	106.76	107.45	105.58	104.08	104.22	103.35	106.72	106.03	107.42	101.32	105.61	107.44	108.27	103.21	104.88	103.62	110.03	107.88	103.03	106	107.61	106.75	102.32	104.59	104.9	104.88	103.7	108.89	103.6	102.89	107.75	105.08	103.38	107.19
105.73	102.42	106.45	106.93	106.53	106.97	110.79	110.31	101.41	110.07	105	106.42	104.91	109.18	106.72	106.05	107.4	106.99	103.85	105.78	106.67	105.69	108.22	105.04	108.95	106.75	104.26	108.78	108.28	109.84	102.68	107.78	108.5	104.69	109.42	105.87	109.46	107.85	111.94	105.42	104.18	109.18	107.44	108.03	108.35	106.87	106.1	105.49	102.46	106.92
100.5	99.939	93.182	96.366	100.17	94.565	96.335	98.568	95.523	98.821	97.645	101.87	95.804	100.13	92.883	98.264	97.983	101.24	96.155	98.292	97.371	95.444	100.68	98.778	97.782	96.586	96.944	98.589	101.73	95.74	99.833	96.459	98.507	100.53	98.157	97.138	98.562	98.186	100.3	99.188	96.711	98.754	98.911	99.722	98.686	98.422	98.956	95.759	99.08	95.619
102.16	99.194	94.66	95.05	99.964	93.763	99.157	96.538	101.48	97.025	96.979	92.585	95.613	100.45	101.12	95.415	94.836	97.963	100.27	97.54	100.28	101.5	101.09	101.34	97.532	100.72	98.681	96.064	97.188	104.18	97.682	95.792	96.828	100.08	98.021	105.08	100.21	96.273	96.694	98.413	102.09	104.5	98.571	98.903	100.05	94.166	98.892	99.898	100.06	97.794
98.371	99.347	104.17	93.752	96.523	94.521	96.733	99.454	98.567	96.016	95.707	96.457	99.53	98.454	97.002	99.813	101.22	100.42	96.518	97.347	99.292	99.639	98.501	98.158	100.55	102.05	94.657	101.26	96.129	99.082	97.615	101.44	99.055	99.624	96.44	100.66	99.458	96.735	105.51	100.22	99.013	97.059	99.899	94.904	98.425	97.131	101.71	97.41	101.95	102.21
108.31	109	105.64	106.85	107.07	103.2	104.19	104.66	104.82	107.71	107.65	104.44	104.54	108.03	107.45	104.02	103.18	104.24	107.59	110.19	101.55	103.78	108.25	105.25	103.78	105.6	111.35	103.16	109.14	105.79	111.66	102.68	104.4	103.06	106.64	106.46	107.65	104.95	107.78	106.53	103.75	107.46	104.58	106.49	106.87	102.95	106.31	107.98	103.89	107.2
101.02	95.635	94.516	101.9	99.2	95.137	98.714	97.47	98.329	100.87	95.164	93.648	98.847	99.773	92.663	99.423	98.143	99.318	95.316	98.614	97.751	95.899	97.797	99.118	91.814	98.007	98.661	99.61	92.716	98.905	95.107	99.039	95.487	96.675	95.88	95.611	98.447	98.763	94.13	99.803	98.388	98.383	98.21	98.137	101.02	100.03	97.07	97.999	100.95	97.598
108.19	112.33	109.86	111.15	110.66	112.38	110.65	112.41	106.9	112.31	110.68	109.2	109.58	114.75	113.83	112.67	113.25	110	109.61	113.31	111.32	114.22	110.76	109.06	110.28	111.85	108.54	110.58	111.97	114.23	111.67	113.48	116.95	108.09	113.77	108.49	107.67	109.56	107.18	110.68	111.1	106.15	108.57	113.08	107.86	107.85	108.11	112.5	111.7	113.89
105.01	108.42	103.95	105.64	105.85	104.6	106.83	104.98	105.91	108.51	106.78	104.25	105.28	103.84	107.92	108.46	110.16	109.26	108.95	105.28	105.64	106.92	109.37	107.46	105.79	110.25	107.06	111.25	109.05	108.58	103.39	109.53	111.17	106.49	106.94	104.28	110.83	108.89	108.56	105.65	108.73	106.17	103.07	105.1	102.5	107.85	104.77	104.6	106.12	108.48
108.18	112.61	105.37	104.72	107.78	106.98	109.5	107.54	100.59	109.57	107.38	108.08	113.19	109.73	103.43	108.23	107.09	113.65	112.77	108.89	104.59	112.29	106.61	111.25	106.22	107.9	107.74	103.69	109.24	107.88	109.52	104.89	108.36	110.67	108.3	105.25	103.63	104.98	110.74	106.82	109.59	106.57	104.96	109.1	104.47	106.84	110.1	102.52	110.37	108.98
106.66	112.34	108.84	107.16	111.25	109.24	107.46	107.74	107.56	109.67	108.71	103.47	106.07	107.94	101.9	111.65	113.03	109.39	112.22	108.53	104.25	110.02	107.29	109.95	108.57	106.7	109.01	109.09	108.26	112.3	110.76	105.23	111.3	109.22	109.8	108.23	110.42	106.94	109.96	111.55	109.15	105.57	108.93	113.75	108.86	107.94	110.12	107.73	109.17	107.1
109.97	108.63	105.65	109.6	104.99	107.56	111.62	106.76	107.39	105.63	105.62	110.65	106.88	109.03	109.84	111.67	106.41	113.96	107.65	105.46	106.95	108.34	105.49	105.16	107.26	105.59	113.72	107.23	102.71	106.43	104.17	107.87	105.63	105.91	103.72	109.76	105.98	108.1	108.2	105.94	109.35	107.82	106.48	105.63	106.21	106.49	111.2	105.68	106.05	109.73
102.16	102.55	106.7	109.3	105.4	103.2	107.83	109.25	110.79	109.58	105.26	104.93	107.46	106.51	106.35	106.38	106.95	102.93	110.88	100.51	106.3	102.39	106.64	105.17	106.63	108.14	110.4	105.71	106.36	109.94	104.44	110.73	109.75	103.21	103.43	109.01	108.11	107.93	110.27	107.04	108.36	109.78	101.06	105.64	106.87	105.08	108.2	106.45	107.88	107.18
107.07	103.03	110.2	108.71	107.08	107.98	103.42	107.31	108.69	103.99	106.15	108.7	106.35	107.12	105.35	103.53	106.81	110.88	109.25	111.73	107.16	105.31	110.22	107.56	108.22	104.63	108.74	108.17	99.812	106.26	106.34	103.01	103.88	102.3	106.1	107.07	102.52	107.52	108.9	106.79	104.44	106.27	103.76	103.34	109.02	107.53	104.56	109.67	106.26	107.45
98.602	101.47	102.59	101.06	105.96	100.47	103.11	99.662	98.504	100.13	101.48	100.84	98.978	105.03	99.544	98.06	99.078	97.489	105.03	102.44	96.885	95.536	102.97	100.02	100.52	102.38	102.53	102.42	100.65	101.7	100.35	103.29	104.12	103.38	98.56	100.24	99.45	99.49	96.138	101.72	96.571	101.48	102.12	98.735	98.742	103.52	100.29	100.05	101.34	102.98
109.78	109.05	106.63	107.18	105.57	106.83	110.17	107.84	108.12	106.66	110.51	107.61	111.71	109.05	110.75	110.08	108.41	109.27	107.96	104.54	106.12	105.9	110.1	108.51	106.2	104.28	104.25	109.27	111.23	110.99	108.01	106.26	104.09	108.32	108.46	109.47	108.42	112.17	106.3	104.84	107.01	109.3	103.48	107.82	107.91	105.11	108.59	110.74	105.29	104.4
107.24	105.67	111.83	111.95	108.42	108.09	107.08	107.71	106.55	110.03	107.61	108.09	107.63	108.71	112.54	108.84	112.25	108.29	108.56	109.31	111.97	108.85	109.75	108.53	108.19	107.09	107.7	110.97	110.46	107.68	105.62	110.28	111.87	108.31	111.06	108.69	111.04	107.77	110.53	103.84	110.99	104.35	108.21	111.66	110.91	108.75	110.82	111.41	107.73	109
104.77	99.805	101.17	100.84	100.67	97.596	98.699	98.735	100.31	99.8	100.67	96.69	99.935	101.49	99.181	100.03	98.705	98.262	98.788	103.04	103.9	100.51	103.14	99.738	100.59	99.804	97.271	100.88	99.567	101.94	102.93	102.94	105.78	105.4	99.111	102.98	97.49	96.112	98.069	102.86	102.86	103.76	99.919	100.95	101.94	97.835	103.37	101.71	101.73	99.072
112.22	104.1	109.15	110.81	109.04	112.26	106.04	108.83	108.79	107.23	108.93	109	111.15	109.07	110.86	107.44	108.13	110.61	105.38	104.98	110.28	112.07	106.18	111.83	111.06	105.07	107.54	105.27	106.8	110.25	109.99	107.38	109.18	106	111.42	102.9	105.65	110.33	109.69	109.9	108.21	112.16	103.73	109.45	109.1	107.63	108.2	107.47	110.06	104.45
100.02	102.22	106.73	107	103.28	106.1	99.592	103.32	103.88	106.68	108.45	107.14	100.66	110.63	104.16	109.34	105.11	107.38	108.37	105.07	103.75	106.55	112.43	101.95	104.78	105.76	105.37	108.42	103.99	101.91	108.61	107.49	106.64	104.8	105.05	107.04	105.91	107.65	107.71	102.57	106.4	101.17	106.55	106.75	104.68	105.99	105.31	105.23	105.13	103.94
101.14	95.757	98.254	92.912	98.892	97.927	102.35	96.301	98.804	95.221	98.58	103.61	97.217	96.059	96.088	99.178	100.35	94.149	99.84	101.43	102.02	99.525	101.19	95.576	99.591	95.821	101.48	101.55	98.428	97.799	97.438	94.886	99.402	98.004	100.15	100.15	100.02	93.021	101.76	95.995	100.1	101.37	96.299	96.407	99.652	96.315	98.814	102.05	99.177	96.341
107.54	108.53	117.24	110.1	111.38	108.46	107.33	108.99	110.38	111.82	111.28	107.28	110.08	109.35	111.99	108.47	107.54	109.16	117.88	107.44	111.37	109.63	107.77	112.74	112.04	109.06	106.89	107.6	110.16	113.09	105.3	112.43	108.26	109.37	110.7	108.85	112.22	105.97	115.21	109.2	112.4	110.04	112.14	112.24	108.11	109.34	108.91	109.82	107.11	111.9
107.56	111.85	109.26	108.72	108.7	109.65	110.69	106.05	105.67	108.25	105.04	112.34	110.79	108.29	111.1	109.1	107.1	111.49	108.8	108.89	109.2	108.08	108.64	107.65	108.96	111.38	108.22	106.27	108.14	106.6	104.48	109.23	108.94	109.91	102.17	105.86	110.22	107.95	106.98	108.75	102.44	110.08	108.68	108.71	107.4	108.46	111.63	107.62	102.37	104.44
107.88	109.17	111.63	110.14	106.1	110.87	107.98	104.71	110.31	105.55	103.35	110.4	110.4	110.18	105.59	107.18	108.82	109.64	109.08	109.71	110.15	108.72	106.39	106.63	107.38	111.95	104.26	109.98	113	106.12	104.43	106.16	105.27	104.7	110.36	109.08	109.72	111.63	109.38	109.12	106.33	106.6	111.11	104.59	105.92	103.83	110.82	110.31	107.88	113.5
105.71	106.91	110.28	105.41	106.82	108.64	107.99	104.39	107.22	107.18	103.16	105.86	104.5	106.43	111.18	107.77	104.07	108.99	107.52	104.56	107.21	107.31	111.11	102.25	107.81	103.4	109.64	104.06	105.73	104.14	103.71	106.32	104.07	106.46	104.08	104.83	102.5	112.06	105.19	101.57	109.23	106.93	106.13	108.51	104.52	104.6	106.91	106.5	104.31	108.75
104.38	105.82	103.68	107.38	102.3	104.94	105.89	108.04	106.47	102.83	110.03	104.12	105.97	108.14	108.98	106.06	109.32	103.35	102.57	107.77	106.4	100.32	106.44	106.35	103.22	104.05	106.88	102.54	109.91	106.3	104.39	107.22	106.68	104.06	105.03	107.75	102.65	104.27	102.58	106.78	105.61	105.99	106.92	108.25	103.3	104.37	106.84	107.9	107.37	109.33
106.9	106.66	111.07	109.34	107.2	109.51	109.51	111.06	109.58	104.26	106.42	108.96	110.16	108.51	108.45	110.95	107.44	114.95	108.17	109.53	105.93	109	107.76	112.34	111.21	108.58	108.73	108.69	107.71	111.8	108.78	110.9	110.5	107.47	109.23	104.69	106.91	107.68	108.32	111.72	111.66	111.37	108.73	105.04	110.62	108.72	106.69	108.47	110.69	104.57
113.49	110.65	105.95	111.69	104.86	107.21	105.59	109.31	107.73	106.77	105.79	105.91	107.38	111.64	109.03	108.22	108.1	111.54	105.42	105.09	104.93	107.58	108.01	102.54	106.24	109.9	107.25	105.64	105.25	105.49	107.02	107.13	107.24	106.13	111.03	105.11	107.47	105.18	99.585	108.56	105.29	106.95	104.38	104.95	105.48	104.29	102.64	107.14	107.31	104.95
105.95	108.04	107.03	103.55	107.16	104.17	105.62	109.66	105.18	105.96	107.61	107.4	103.03	102.74	109.27	105.51	107.14	107.26	110.53	105.51	105.7	105.51	102.37	105.74	105.85	107.15	106.69	106.57	105.75	101.48	104.2	107.35	109.56	104.14	106.36	104.19	105.37	102.94	103.79	106.99	109.64	104.27	109.57	105.89	109.89	104.14	105.42	102.57	102.12	104.25
108.4	104.98	105.39	105.67	107.39	104.97	110.12	105.29	104.02	107.49	102.35	105.75	107.23	102.81	104.19	107.22	105.37	105.63	104.25	107.33	100.21	103.17	109.75	106.37	101.74	109.11	107.31	109.75	101.67	108.31	102.79	104.35	108.82	106.12	102.97	107.05	103.53	108.44	104.56	104.5	101.61	107.34	100.38	107.96	106.34	104.23	108.76	104.12	105.15	105.23
103.43	112.48	105.03	104.99	106.25	108.51	112.06	108.38	100.57	105.34	102.93	108.67	103.54	104.07	106.07	105.26	107.91	102.33	110.75	107.47	105.38	106.14	105.08	106.27	108.65	100.59	105.22	107.14	105.11	105.17	106.14	107.67	110.63	110.29	109.87	107.66	110.23	104.24	108.74	104.85	107.26	110.2	105.83	105.5	104.01	105.98	109.09	108.96	105.22	108.91
97.609	96.543	99.531	101.11	102.06	95.782	99.182	96.953	100.61	98.443	97.743	93.213	95.176	99.775	96.352	94.333	97.605	97.164	97.869	97.066	103.05	97.388	101.27	95.285	97.052	96.705	97.269	99.006	95.268	98.101	99.797	100.42	103.01	93.102	97.097	100.67	95.723	99.403	100.92	96.882	103.66	101.94	98.999	97.475	93.713	98.947	98.095	100.54	97.667	97.736
100.32	98.539	98.768	97.111	104.39	103.02	99.528	104.68	102.21	100.8	103.51	103.08	104.53	102.79	102.13	100.77	100.08	100.87	101.65	103.69	100.41	101.79	97.214	103.18	101.4	102.92	102.26	99.241	105	103.1	101.14	98.762	103.33	98.739	103.87	102.92	99.936	99.642	101.61	103.42	102.81	99.09	99.63	101.16	97.874	102.09	103.88	101.12	97.262	100.68
110.84	106.21	112.95	107.97	110.59	109.27	109.48	108.86	104.04	108.26	110.77	113.36	108.59	104.15	109.82	105.86	104.09	108.31	108.86	108.26	107.12	106.95	108.95	103.64	112.17	106.9	110	106.33	105.83	107.56	104.73	110.3	107.7	108.43	111.18	107.89	106.76	108.32	104.53	106.52	110.97	106.76	105.57	104.16	108.59	106.72	105.43	108.59	111.91	108.01
106.43	108.34	108.42	110.7	108.79	105.7	109.94	109.12	107.28	108.27	111.36	112.88	112.68	107.84	108.6	110.69	109.16	113.22	107.84	109.48	111.46	101.61	110.5	109.17	107.47	109.56	103.35	109.09	109.98	107.1	107.1	110.97	112.85	107.03	107.13	104.13	108.49	105.03	106.56	108.89	106.43	110.71	108.81	112.05	112.34	108.61	106.8	110.52	105.01	109.33
109.19	104.12	107.14	110.51	110.1	112.48	107.02	110.52	110.48	108.54	107.97	113.92	109.43	103.74	103.86	109.08	108.31	106.56	109.44	109.54	110.55	112.07	104.98	105.35	106.59	106.24	113.11	109.33	105.88	103.97	113.75	105.54	105.47	103.07	108.14	108.46	110.18	105.22	108.59	111.84	109.89	107.73	104.95	108.1	110.74	106.65	107.11	110.94	109.1	105.72
95.418	94.207	92.749	99.84	95.405	97.588	103.25	101.29	100.24	97.085	99.024	99.649	95.648	95.178	95.849	97.975	96.436	98.889	95.431	99.092	96.484	94.673	100.33	100.52	99.665	95.896	103.33	99.7	100.8	100.74	95.952	99.287	98.457	96.324	97.444	94.127	96.667	99.904	100.38	96.093	98.235	95.549	95.385	95.64	95.797	99.02	94.707	103.09	95.296	98.132
107.63	101.82	103.32	108.1	106.99	105.63	99.428	109.67	108.4	107.61	106.28	106.38	105.21	111.9	107.86	105.73	105.42	104.5	106.99	108.51	105.13	107.77	103.75	109.52	102.09	106.65	105.79	110.66	109.1	106.33	101.4	107.31	105.9	108.18	106.02	105.74	107.99	102.31	107.36	103.49	108.36	105.79	106.11	105.3	110.56	106.99	108.4	105.75	104.52	106.74
96.271	100.7	99.118	97.618	93.887	93.898	92.261	98.541	95.356	98.939	97.508	97.224	98.751	101.18	99.645	103.24	97.253	98.603	94.542	95.672	95.964	95.046	99.949	100.53	98.244	98.408	95.692	97.306	98.135	98.659	97.795	97.296	103.14	98.42	90.817	96.912	94.422	101.82	99.524	94.17	95.514	98.341	95.66	100.59	102.19	97.38	96.133	98.845	95.505	95.889
108.51	105.66	104.09	103.49	109.35	104.18	106	104.19	106.6	104.51	104.57	110.53	105.31	105.05	107.56	107	104.5	105.69	107.04	110.65	103.96	105.79	103.22	105	109.74	107.94	111.71	107.52	107.72	104.6	103.77	105.59	106.41	105.96	107.03	108.75	106.79	108.51	104.59	107.4	105.45	106.94	108.87	104.82	105.97	106.09	104.41	109.37	108.21	108.97
105.3	102.67	103.58	104.52	105.8	105.49	107.77	103.11	102.99	106.85	105.63	105.17	107.15	106.79	102.02	105.73	102.96	106.66	100.37	101.61	107.16	103.84	102.4	102.78	107.71	107.89	105.75	104.48	105.43	103.71	105.33	102.61	107.24	106.6	104.65	103.25	103.99	99.307	103.1	110.03	104.98	109.41	102.17	104.35	110.81	104.44	107.47	108.4	102.33	105.63
103.49	109.05	104.76	102.35	101.86	106.24	107.07	103.88	106.45	104.27	105.71	107.43	101.52	103.75	110.39	105.69	111.69	105.58	107.34	106.58	102.93	103.33	105.63	109.89	106.31	105.25	103.63	103.56	103.64	101.62	103.49	104.09	106.76	107.99	106.49	108.35	106.81	105.33	104.61	103.99	101	104.87	103.18	103.59	108.94	105.19	103.07	106.14	108.45	105.51
105.36	109.89	108.24	113.2	108.75	106.92	109.46	112.37	112.49	113.48	115.16	110.14	106.48	111.75	111.26	109.56	114.51	107.91	109.88	112.01	111.47	108.02	113.29	110.66	105.96	112.07	109.6	108.04	112.3	112.88	112.84	108.69	112.65	109.81	108.87	107.7	112.16	107.77	113.88	110.88	109.91	105.67	110.95	109	111.04	113.07	110.23	112.88	110.31	111.55
100.88	106.53	107.53	109.94	104.15	104.19	107.61	106.44	106.26	105.88	99.633	103.86	102.36	107.73	103.07	106.77	107.36	106.82	107.04	104.59	111.66	108.18	106.1	102.67	106.64	104.49	106.15	106.02	105.55	109.11	108.8	107.83	104.3	106.06	106.14	106.48	106.2	104.75	102.84	106.07	103.89	105.02	108.63	104.38	106.97	109.01	110.8	101.13	109.19	108.7
107.74	102.27	99.925	106.3	101.75	103.48	105.24	105.66	107.13	105.47	106.93	105.04	108.67	104.78	109.79	104.32	103.43	109.29	107.1	106.92	100.36	104.17	105.58	106.63	103.61	108.24	108.19	104.38	110.73	106.84	104.55	108.73	105.1	105.8	109.2	105.65	104.2	103.28	107.23	105.04	102.98	104.24	106.19	103.07	107.46	109.12	106.23	103.68	104.53	101.94
104.92	100.03	98.001	99.28	101.92	99.154	101.6	96.381	97.078	97.589	96.379	97.173	100.08	100.14	99.13	100.22	96.052	93.245	101	100.11	99.725	97.259	98.982	100.62	100.66	99.332	99.673	96.464	96.185	94.737	96.504	97.109	93.03	97.795	95.147	98.906	94.946	101.75	99.73	94.789	95.477	93.59	97.616	101.29	101.34	93.631	97.747	97.286	93.906	94.322
104.72	107.52	106.89	109.47	112.35	107.05	110.42	105.24	106.47	108.31	104.4	109.97	108.49	110.48	103.06	107.07	108.21	108.73	106.54	102.94	107.51	107.43	110.85	105.45	104.98	105.22	109.08	102.31	106.18	104.67	106.08	107.18	106.2	108.09	106.2	107.94	111.1	107.6	107.73	112.51	111.44	107.92	108.85	100.08	111.01	103.03	107.38	110.77	107.68	108.97
103.79	107.11	106.76	108.83	105.15	107.55	103.94	102.34	105.55	108.02	103.85	105.62	107.88	102.52	108.18	107.15	105.72	107.98	103.6	106.24	104.92	109.57	105.41	103.67	107.44	108.89	106.47	107.95	104.86	107.27	105.41	107.07	105.33	106.15	105.64	109.37	106.81	100.69	106.9	103.36	106.12	107.91	107.4	103.88	102.35	107.17	104.89	105.92	107.89	108.05
107	103.37	108.53	105.24	104.76	114.05	104.24	110.02	104.13	107.12	108.99	106.45	109.94	104.7	108.98	108.06	113.52	104.12	110.15	110.11	110.38	105.1	108.48	109.46	111.67	105.76	110.87	109.17	106.9	109.06	104.56	110.08	111.02	107.27	106.56	114.18	107.62	108.2	112.07	109.44	106.77	107.67	107.93	108.28	107.61	105.7	106.75	108.79	107.54	105.25
107.2	103.91	103.96	112.01	104.2	104.39	102.27	105.88	107.17	106.16	104.87	104.49	106.49	104.54	104.2	104.99	109.67	104.54	104.43	100.58	106.06	103.22	105.43	108.58	107.98	108.5	104.5	104.67	108.21	103.52	104.04	109.25	106.48	105.59	104.56	110.34	104.21	104.41	99.465	104	104.85	105.3	105.86	105.98	103.62	110.95	110.4	108.16	105.49	104.9
99.834	95.424	95.932	96.365	95.746	97.087	97.499	98.54	100.42	101.82	101.31	99.201	101.73	99.749	101.98	98.278	100.4	98.062	103.11	98.633	94.991	103.22	97.391	99.377	98.981	98.885	95.19	95.59	97.447	98.961	96.242	100.2	98.434	97.667	98.089	98.185	98.54	95.737	101.12	94.607	101.62	99.465	96.497	97.837	97.355	102.76	100.6	96.681	103.8	93.064
106.47	110.46	108.78	109.58	106.25	111.71	113.78	109.91	110	115.1	108.18	110.62	108.79	111.56	107.14	110.29	109.24	114.26	109.77	109.34	104.01	109.47	110.33	110	107.76	113.93	107.64	109.67	110.66	112.8	110.51	110.15	111.88	113.41	111.79	108.25	110.81	109.28	110.72	111.28	110.59	112.88	110.27	111.26	110.4	107.66	107.58	112.15	112.22	109.05
108.87	106.77	108.64	105.96	107.44	110.86	108.36	107.05	106.28	110.3	107.05	109.61	107.94	107.4	109.6	105.91	108.7	109.63	107.47	107.59	107.7	111.01	107.21	106.83	106.84	106.31	110.42	113.14	107.23	111.24	108.94	105.01	110.74	108.26	114.6	111.01	110.56	111.57	110.61	105.73	109.25	107.41	108.67	111.55	110.73	110.29	107.85	107.91	106.34	110.53
104.25	102.97	106.12	105.52	104.77	106.91	105	105.87	103.18	107.74	103.95	102.87	101.77	103.97	106.84	104.13	102.99	107.23	103.94	100.71	107.49	107.1	109.82	106	104.07	107.67	106.58	103.58	109.81	105.25	108.68	102.32	107.42	103.95	106.31	103.86	104	108.94	105.22	105.01	103.18	107.12	105.46	109.4	105.09	106.76	108.8	102.47	106.13	105.61
109.98	108.44	106.85	104.86	105.96	104.07	109.45	106.86	106.82	107.58	107.59	102.7	105.43	107.98	103.94	105.3	106.82	104.33	112.6	110.13	106.35	105.24	108.8	104.87	108.74	107.11	106.8	102.5	111.04	104.14	105.82	108.64	109.55	106.33	106.12	108.13	108.62	110.82	106.4	106.64	107.1	106.46	109.64	112.3	110.08	110.4	110.44	103.76	108.78	106.35
104.29	106.54	105.12	107.46	106.21	104.57	107.38	105.09	106.99	105.28	105.72	105.21	103.81	107.94	103.93	103.9	105.44	105.3	105.9	107.93	110.01	105.14	104.18	105	106.37	108.46	103.9	105.74	106.09	108.27	101.17	107.41	103.4	102.45	105.88	106.83	106.46	105.54	103.07	107.51	108.12	105.73	106.82	104.31	106.16	106.02	105.85	104.95	107.8	104.09
111.37	110.51	108.19	105.62	106.65	112.04	112.28	105.29	112.48	107.24	109.13	107.23	108.78	109.89	104.82	105.94	109.47	107.07	109.59	112.48	107.46	108.53	109.28	107.52	110.64	106.92	104.56	110.22	106.32	108.37	105.08	106.93	108.6	110.7	109.65	108.82	107.71	111.96	109.05	106.53	108.28	109.27	109.63	109.8	110.02	107.17	104.21	108.22	109.85	108.8
110.31	107.99	110.42	105.43	106.54	107.39	109.59	106.72	105.58	108.71	110.8	105.65	106.98	107.18	105.21	108.34	109.36	108.33	108.33	108	109.88	106.01	105.26	105.12	109.97	105.71	108.02	106.14	103.94	108.18	106.26	107.93	105.33	107.17	108.9	106.7	104.58	111.49	109.58	109.05	106.75	109.73	110.79	107.12	109.33	104.36	110.53	106.44	106.54	106.27
98.555	97.193	94.916	100.85	93.068	104.16	101.48	97.792	101.6	98.51	102.62	98.98	100.5	106	101.54	98.926	99.945	99.962	101.3	97.494	99.655	94.036	100.1	98.144	101.8	99.278	99.313	103.28	99.277	98.937	100.48	105.68	97.349	101.01	101.63	98.735	96.686	103.64	99.081	101.1	100.98	103.69	99.636	99.985	99.76	99.075	96.18	102.12	101.59	100.12
101.44	101.68	105.26	101.74	102.97	100.77	101.17	100.12	104.17	95.682	99.669	105.85	98.592	103.84	97.984	97.747	98.327	100.51	103.14	100.6	101.57	99.61	104.83	101.51	97.848	99.727	102.19	100.57	98.768	96.316	101.02	103.93	102.67	102.65	101.29	101.09	101.74	105.25	104.52	99.82	102.12	101.51	102.81	99.211	101.43	100.02	98.693	101.13	99.179	101.51
109.33	109.24	105.21	105.7	105.9	110.33	109.22	111.26	109.6	106.94	103.74	106.66	107.96	108.51	105.7	106.47	106.99	112.58	109.73	108.1	107.02	107.05	106.09	106.02	106.63	107.7	112.08	109.65	108.58	104.56	102.9	106.53	105.89	107.57	110.14	110.89	108.97	109.23	109.7	111.1	108.44	106.12	106.27	106.2	106.52	110.15	111.55	109.54	103.77	106.18
105.92	106.06	104.54	108.16	101.26	106.05	106.01	108.13	105.1	109.15	103.42	105.33	103.49	106.8	103.37	104.63	107.42	104.82	107.76	110.16	104.93	105.19	111.95	105.5	105.79	105.4	105.97	100.56	104.26	106.21	104.79	109.54	105.67	102.15	107.88	106.82	104.02	105.54	104.96	104.83	105.03	105.68	106.39	104.02	108.04	110.59	107.68	104.35	105.35	107.5
99.395	103.62	101.91	102.37	104.03	95.972	101.6	103.33	99.618	101.37	101.79	101.57	105.19	100.54	98.524	100.02	95.282	102.3	100.8	104.49	103.26	101.61	102.79	99.986	103.52	99.836	95.811	102.55	103.76	103.11	97.998	99.997	101.23	102.78	101.38	100.49	101.17	97.902	102.77	99.034	101.08	100.17	97.212	97.126	99.972	96.764	94.8	99.827	100.17	96.813
104.07	102.37	107.47	102.25	108.17	105.7	103.91	109.2	104.59	105.97	106.41	103.33	105.94	101.95	105.14	106.38	110.05	112.94	109.4	105.43	103.45	105.57	103.07	105.03	104.67	107.38	104.21	109.92	103.55	101.28	105.06	106.81	107.94	104.76	106.59	104.06	103.33	106.43	105	101.34	109.12	102.39	104.39	107.74	107.16	106.04	106.79	109.32	104.45	103.79
99.272	100.28	99.913	97.885	98.103	99.413	96.253	95.646	96.878	101.91	102.64	99.066	102.07	98.099	94.662	102.09	96.415	96.933	97.916	99.241	98.124	100.09	98.808	101.74	95.045	93.253	97.861	102.17	100.38	98.044	99.05	99.049	99.371	101.09	102.15	98.759	101	97.413	96.027	100.12	98.059	100.3	96.191	96.687	98.08	95.273	99.63	100.25	95.627	97.31
111.65	114.76	110.16	112.02	112.97	109.85	114.25	107.05	114.72	111.59	109.77	111.6	113.78	106.29	110	110.21	108.82	107.35	108.13	116.22	111.67	106.54	110.3	108.44	112.47	110.22	107.3	106.33	113.11	111.41	112.82	112.53	113.26	108.38	105.77	110.5	109.91	118.62	108.59	109.68	112.02	112.61	110.37	107.06	112.72	108.66	108.25	112.72	109.17	113.37
93.884	98.567	103.25	99.117	96.456	95.33	97.109	96.639	95.904	98.089	97.592	97.602	96.7	105.51	101.17	98.688	101.17	97.374	99.644	98.157	98.145	96.843	99.942	100.81	101.65	101.93	97.605	100.33	98.764	100.1	95.297	100.42	99.79	95.484	97.926	97.637	98.504	96.786	101.81	99.147	98.351	97.645	97.494	98.888	99.247	96.608	96.802	102.85	99.796	100.68
107.36	106.1	106.64	105.66	112.8	105.43	108.14	107.22	112.04	108.38	107.28	103.59	108.8	106.75	106.57	104.07	108.98	104.35	107.19	104.15	108.79	103.9	101.98	104.82	108.24	109.12	103.76	104.05	107.37	107.74	108.4	103.45	103.19	109.34	105.63	108.36	104.71	104.12	109.64	108.77	105.27	103.1	109.22	108.03	105.83	111.63	110.09	107.85	102.66	108.58
104.95	102.53	98.686	99.764	97.132	102.47	97.936	99.016	100.56	103.14	100.12	99.641	98.666	98.524	97.419	98.739	104.11	100.15	100.18	100.78	103.42	101.64	98.541	102.64	96.957	97.288	106.11	98.544	101.43	97.235	107.8	100.5	101.49	101.4	99.031	95.658	104.64	99.182	102.98	103.98	101.61	100.93	102.09	102.6	99.884	100.42	103.03	100.99	98.11	100.18
96.063	95.498	97.681	97.838	97.786	96.8	93.524	100.04	97.107	97.604	102.9	102.03	100.27	103.25	95.232	100.83	101.39	97.977	97.855	99.001	96.949	99.953	101.27	98.677	96.534	96.413	102.26	95.957	99.856	98.591	100.77	99.289	102.95	97.371	100.03	97.407	97.435	96.815	98.453	100.99	102.25	94.122	97.081	97.478	98.462	98.716	95.961	101.98	95.349	98.445
106.52	108.05	102.52	105.7	111.48	105.24	105.89	110.9	111.7	110.83	106.74	106.38	107.46	107.36	106.6	105.62	109.95	106.02	106.73	110.36	104.27	102.53	104.18	103.6	107.37	108.81	107.3	105.47	107.43	100.63	106.67	107.25	107.1	105	108.19	108.48	106.5	105.68	107.25	108.15	106.4	109.09	105.11	105.7	102.6	104.34	102.87	105.75	106.63	108.41
105.68	104.5	109.34	109.47	107.86	108.67	108.42	108.23	105.96	107.95	104.16	109.06	107.93	107.19	103.48	106.61	104.25	108.69	105.49	105.8	103.38	107.6	105.92	106.85	106.73	108.02	108.06	108.27	102.52	103.71	105.55	106.99	105.32	101.26	108.59	103.02	107.1	105.07	109.83	103.97	105.45	104.75	106.91	106.98	107.13	103.92	105.37	103.47	105.06	108.72
108.1	106.41	106.69	112.8	111.11	109.06	105.21	109.38	104.23	107.44	106.01	110.36	111.06	110.36	107.02	106.89	108.68	107.2	111.85	104.82	107.02	111.29	107.96	110.28	112.65	109.67	104.22	112	103.69	107.32	109.09	110.15	104.94	108.67	107.74	110.71	106.6	109.01	109.16	106.02	105.56	107.91	110.87	107.3	108.53	110.26	107.25	107.31	108.68	106.28
109.63	109.75	105.32	107.24	109.31	106.94	107.25	111.94	110.15	108.42	109.04	106.6	106.27	108.96	110.85	109.24	109.03	104.6	107.3	107.54	108.53	109.61	109.67	107.67	108.61	109.09	109.18	106.66	107.55	110.21	108.71	104.92	107.28	106.37	111.83	108.63	107.66	104.01	107.22	112.41	110.02	102.38	112.28	103.32	107.88	109.59	107.54	107.11	108.91	110.23
107.48	104.33	106.62	107.38	101.87	108.28	106.11	108.95	102.68	106.13	105.59	107.34	102.26	104.51	103.33	111	103.15	108.21	105.77	103.15	106.38	104.23	106.7	102	106.92	108.51	105.44	108.71	108.53	103.13	105.44	104.79	105.24	109.8	104.68	103	107.52	107.66	106.72	107.17	108.67	105.79	101.59	104.78	101.73	102.4	108.17	107.33	107.7	104.05
108.79	104.5	104.9	105.21	104.25	101.48	103.25	104.27	101.96	105.58	104.68	104.62	106.14	103.94	99.32	107.9	107.53	105.44	102.81	106.19	105.45	103.68	107.31	106.65	104.32	106.06	107.9	106.92	103.1	108.47	103.74	109.82	106.13	102.88	102.36	104.41	106.07	105.26	104.92	105.06	105.57	106.68	105.95	106.48	108.16	107.43	108.12	109.37	106.22	107.17
103.23	107.72	104.47	97.573	96.989	99.535	99.361	100.59	97.794	93.584	103.85	102.54	101.34	99.265	95.569	103.56	102.29	101.26	99.742	99.122	102.35	98.057	98.255	96.966	97.938	100.83	97.764	101.01	95.228	103.34	97.433	96.294	96.852	95.862	98.795	96.413	95.497	98.445	96.353	99.746	97.319	100.17	96.502	100.13	97.367	100.76	101.84	101.43	98.229	98.13
98.031	98.665	103.28	97.432	93.353	101.77	101.5	97.09	95.838	94.764	100.18	98.848	97.488	99.172	98.996	100.55	100.74	97.879	96.537	95.798	100.91	97.649	100.12	98.109	99.913	95.651	95.963	98.035	93.798	98.425	97.236	98.865	101.38	97.389	92.271	97.935	99.447	91.509	98.296	98.954	101.42	99.856	98.094	95.198	98.974	99.616	99.715	99.192	97.207	101.86
96.845	94.755	99.561	101.03	99.511	96.152	95.779	95.499	100.52	99	96.836	94.542	99.677	100.83	99.73	94.572	97.801	101.66	97.412	96.402	99.027	97.128	97.71	102.1	98.732	100.73	99.629	99.482	94.633	102.87	96.898	99.471	98.78	95.235	95.001	99.257	97.163	99.273	92.254	96.733	98.095	98.173	98.064	101.68	93.022	98.711	97.465	95.239	99.085	100.78
105.6	106.1	102.76	106.93	104.08	104.65	103.22	105.56	102.02	105.75	108.06	111.62	103.4	102.1	106.66	104.49	102.82	102.5	102.18	107.51	103.31	107.39	108.91	101.91	109.24	106.05	105.39	109.19	108.95	110.61	106.14	109.27	101.97	109.97	110.68	105.84	105.49	108.94	104.53	106.72	107.61	103.63	109.64	109.16	111.06	107.54	103.29	106.67	107.33	105.31
105.63	104.55	102.06	105.32	98.413	109.55	105.07	104.2	102.53	106.71	103.06	102.73	108.14	103.58	105.49	108.04	110.81	106.27	107.18	108.38	106.22	107.79	105.2	106.58	106.21	107.73	102.83	102.17	111.98	108.83	106.83	106.23	104.22	105.52	101.68	105.4	107.17	107.88	101.45	110.63	104.16	102.78	104.95	105.2	107.72	102.7	103.45	105.77	104.36	106.9
103.2	106.6	107.34	107.18	105.85	108.38	106.56	103.96	104.11	103.49	108.04	105.05	107.28	105.12	106.42	106.85	105.26	109.84	106.2	103.45	105.56	105.16	109.75	104.68	107.31	104.28	107.54	108.96	109.93	107.29	107.89	107.52	108.16	108.35	107.89	105.79	106.21	107.61	106.52	102.79	105.85	108.63	106.61	110.21	109.37	111.8	105.64	104.55	103.12	108.27
101.88	98.74	94.115	99.378	100.01	101.99	101.94	97.473	101.91	96.625	99.058	101.07	98.182	98.569	101.46	104.95	100.72	97.919	97.08	94.586	98.652	103.38	100.94	101.64	98.045	98.269	99.994	101.92	99.091	101.81	98.431	100.59	100.62	97.504	102.13	96.954	94.134	92.557	99.217	95.92	104.14	101.55	99.044	96.764	98.284	99.008	100.62	101.13	101.15	99.193
110.31	108.78	105.83	110.47	108.73	111.51	105.53	104.28	104.98	109.65	108.69	108.45	108.13	107.62	107.27	112.18	106.17	105.03	113.54	105.55	110.48	109.66	109.9	108.25	107.21	112.51	102.83	106.55	110.44	110.39	109.4	102.48	110.49	109.07	107.63	111.26	106.62	104.73	106.15	105.98	105.48	110.31	109.35	105.62	109.69	107.74	106.19	107.73	109.42	109.5
107.56	108.36	108.07	106.67	112.07	111.01	106.65	108.51	105.28	111.23	108.88	105.56	108.46	112.42	106.75	111.09	109.35	112.18	107.25	112.97	110.65	109.4	108.95	107.2	109.24	104.98	107.49	105.89	104.08	106.83	110.51	108.34	111.62	108.33	108.4	107.7	107.43	109.54	110.33	110.06	106.76	108.91	111.19	107.6	105.57	104.25	107.98	112.18	102.11	111.95
99.844	93.749	94.899	100.84	99.546	93.32	96.604	103.61	98.685	100.89	94.117	101.72	95.036	99.591	100.11	97.81	97.56	97.651	101.64	98.589	93.875	97.7	101.09	100.27	96.143	93.616	96.948	103.52	100.74	99.048	97.918	92.617	96.428	101.9	93.774	96.322	96.826	95.036	98.955	97.303	95.3	96.12	98.058	98.119	92.654	96.478	94.742	94.26	98.716	99.992
102.76	109.09	107.07	109.31	108.67	107.38	102.65	105.73	106	106.04	106.5	106.14	103.81	107.45	104.11	105.99	105.97	102.91	104.49	102.56	105.33	105.79	103.57	108.01	106.35	104.92	106.47	107.72	105.66	107.62	106.56	105.17	106.46	106.4	108.39	104.72	101.13	106.01	106.26	105.46	104.68	104.73	107.32	108.45	102.22	106.58	103.43	101.8	105.56	107.05
97.6	101.29	97.685	97.362	95.631	102.19	96.385	97.387	102.22	96.834	98.516	96.93	98.886	99.182	95.533	98.987	98.398	97.499	96.568	100.43	93.053	96.693	95.313	101.29	100.77	99.845	94.366	97.709	91.263	98.89	98.691	95.14	97.133	98.457	100.39	96.353	98.665	99.101	97.032	97.026	99.798	98.278	94.239	99.112	95.051	99.835	95.088	97.141	95.973	98.226
102.77	103.7	99.08	97.94	100.68	102.75	105.01	100.17	101.47	100.74	103.62	102.75	97.177	97.852	98.998	103.28	103.62	102.68	103.04	97.871	101.18	101.44	106.11	98.724	103.96	99.767	98.465	97.667	97.005	99.678	102.17	101.77	99.189	96.631	98.326	104.32	98.99	104.2	93.988	97.103	102.92	104.94	105.16	100.21	98.985	95.721	100.76	99.528	103.9	101.86
100.56	99.341	97.752	92.153	97.247	100.08	100.62	95.844	98.638	100.68	101.04	97.696	99.007	97.778	97.755	97.997	100.28	94.116	97.309	95.462	99.451	98.038	96.943	95.766	102.7	97.446	98.333	96.922	99.518	101.99	98.137	99.274	99.178	95.825	94.172	97.291	97.124	99.271	99.945	96.511	98.544	100.11	102.75	99.151	98.2	101	99.526	101.4	102.39	99.002
107.42	105.19	106.88	106.99	101.71	105.46	104.1	105.83	101.74	106.44	103.59	101.02	106.99	105.16	109.06	102.48	104.02	102.57	106.49	107.96	107.43	103.43	105.06	107.81	101.01	105.23	99.029	108.97	106.63	107.69	108.06	103.3	104.63	108.11	108	104.27	106.02	105.01	103.27	106.48	105	108.02	99.591	104.39	109.1	105.6	104.31	106.88	108.71	109.71
99.688	103.75	100.9	100.04	98.134	97.477	100.65	101.8	102.09	99.847	101.15	103.48	99.119	100.84	100.49	97.123	102.46	100.11	96.334	104.9	98.426	102.92	99.918	102.36	99.029	102.89	102.56	98.474	98.857	100.9	97.422	98.554	101.06	101.09	99.006	100.71	101.53	101.44	97.074	102.54	101	104.82	96.99	99.262	102.73	102.7	101.75	103.32	96.983	100.03
106.47	107.82	102.11	103.24	102.93	106.15	102.17	101.76	103.41	108.54	108.08	103.88	105.23	106.16	105.33	103.15	106.2	106.47	107.74	105.2	106.3	104.91	104.46	105.22	104.64	102.99	104.46	104.47	105.68	106.34	102.37	105.1	105.7	102.68	107.04	101.62	104.8	107.87	107.3	105.47	105.41	102.9	107.08	104.83	106.55	101.6	104.14	104.51	104.18	103.35
110	102.65	106.68	103.32	104.97	107.54	105.84	105.8	109.33	102.64	105.92	101.97	107.76	105.14	105.64	106.18	106.24	108	105.2	105.02	108.7	107.07	104.38	103.98	102.72	107.79	107.68	103.17	105.56	102.93	104.95	105.72	105.06	104.02	108.07	105.17	101.95	102.51	109.89	106.1	108.92	102.86	105.23	110.01	105.76	106.78	106.29	109.01	103.22	103.47
108.34	108.02	106.37	105.1	103.66	106.62	109.01	106.89	107.99	111.29	107.6	112.43	107.23	107.96	108.58	112.12	109.67	105.07	110.68	109.21	107.87	109.36	107.03	108.51	101.91	106.91	106.39	105.62	106.29	105.88	103.01	108.15	107.29	110.11	110.78	108.05	109.94	112.91	111.09	114.12	107.4	109.35	103.27	107.08	108.7	109.11	106.74	105.39	109.44	104.43
106.32	107.56	108.99	103.68	103.76	106.14	108.44	106.7	109.27	112.78	106.4	109.28	110.68	109.81	112.87	102.36	108.07	105.43	105.48	106.58	102.71	111.84	106.83	109.34	105.85	108.39	107.46	106.96	101.45	109.13	112.34	108.78	111.54	106.46	106.34	108.38	104.03	108.1	110.13	106.02	108.21	104.96	111.99	106.96	105.64	110.36	103.73	108.84	103.41	108
107.82	102.99	106.2	104.9	110.42	105.56	107.69	108.67	103.81	110.36	112.82	105.48	105.1	107.42	107.46	110.47	105.88	108.08	103.98	105.13	109.75	109.55	111.29	105.9	106.58	103.92	105.56	106.56	110.9	109.08	103.85	102.49	106.54	105.26	103.11	110.33	103.71	106.36	108.08	107.58	107.14	109.07	104.97	108.6	105.34	108.74	104.41	104.98	107.96	109.15
98.186	95.893	94.683	99.084	99.278	95.245	94.744	100.8	96.416	98.358	100.44	98.626	100.64	95.123	97.549	98.022	100.15	99.875	98.609	97.622	96.947	99.146	98.311	95.669	98.53	96.771	98.34	98.063	100.1	98.734	99.185	97.824	94.578	95.543	102.11	95.719	96.245	95.618	96.81	96.916	99.355	100.31	96.712	97.646	96.299	93.045	99.521	99.379	101.13	96.948
105.78	104.11	106.66	105.47	114.09	103.25	105.06	105.5	108.45	107.05	108.97	104.76	107.49	101.07	106.89	100.84	103.7	98.572	106.2	106.67	107.48	104.87	103.07	104.86	107.59	100.04	102.71	106.62	106.81	102.12	108.69	106	108.31	106.48	106.28	106.19	106.19	102.58	111.69	107.05	104.29	104.07	107.82	106.74	102.87	107.47	109.6	106.82	105.3	103.74
107.67	107.76	105.82	107.64	106.93	104.45	107.44	107.86	110.58	103.35	107.98	111.62	111.28	109.16	109.17	107.94	109.13	108.02	106.66	107.45	106.47	107.81	106.1	108.87	109.63	110.14	110.56	105.14	111.63	105.85	109.28	106.23	110.25	105.3	112.72	108.54	107.17	111.78	108.07	105.78	114.05	106.35	107.29	106.49	107.9	105.08	106.8	106.69	108.08	110.92
108.93	107.16	108.39	107.66	106.6	109.82	107.12	109.93	111.1	112.01	103.47	107.2	107.16	106.69	106.68	101.03	108	105.92	108.72	105.07	108.46	104.67	107.66	108.14	104.69	109.29	109.77	109.1	108.13	109.41	106.43	110.98	105.96	106.21	107.43	109.69	107.21	108.39	104.13	103.66	109.82	106.12	105.55	109.66	102.7	111.69	108.07	111.73	109.59	108.39
106.24	104.36	107.06	107.23	103.95	103.01	104.85	106.07	105.11	105.49	107.16	102.47	103.07	105.27	106.51	105.51	101.9	105.9	109.4	110.73	108.87	101.85	104.72	107.87	108.91	107.6	108.02	102.7	109.39	104.6	101.84	106.6	104.02	107.42	104.71	105.09	105.57	103.32	103.74	99.531	107.92	104.09	106.29	105.9	103.12	105.53	107.02	108.09	101.59	103.45
102.54	105.16	97.526	98.369	99.095	95.121	91.563	96.077	95.539	97.486	92.525	97.729	98.877	100.06	96.189	93.083	98.262	101.12	98.786	95.189	98.882	97.427	100.6	98.118	99.212	94.761	100.1	100.15	99.095	94.492	100.38	101.16	94.9	100.56	96.462	96.181	97.369	93.805	100.12	97.502	98.967	96.825	98.155	96.334	98.477	98.401	98.806	93.542	97.925	96.293
95.695	100.39	98.954	100.63	102.89	99.464	101.64	99.634	102.67	101.16	101.99	99.265	101.18	101.11	98.758	101.46	102.75	99.796	102.11	100.39	98.034	99.692	102.25	102.44	100.42	98.081	101.57	97.413	101.97	98.619	102.15	94.795	98.732	101.53	100.18	98.656	99.016	100.67	98.124	102.76	102.01	96.309	99.906	95.387	98.697	103.08	99.756	100.13	104.91	97.707
106.22	110.69	109.3	108.83	109.13	106.86	103.33	108.28	105.12	109.74	106.47	109.08	108.23	107.55	108.4	106.17	106.75	107.82	109.2	107.43	106.82	108.91	109.3	106.4	107.01	102.79	110.92	108.31	108.06	105.97	103.75	106.81	108.53	106.96	106.12	108.33	108.56	106.8	108.61	106.83	111.6	108.1	111.83	112.17	109.27	103.5	109.12	105.34	109.44	106.72
109.33	111.41	110.59	111.96	108.77	109.28	104.91	106.72	108.06	103.02	106.73	99.783	110.92	106.57	104.58	108.54	109.99	108.36	109.29	103.51	105.92	104.49	111.9	100.87	107.12	104.4	109.87	108.36	109.18	105.91	108.5	106.69	107	107.19	105	102.11	109.41	108.43	105.54	110.7	106.18	106.13	109.92	102.71	106.6	113.55	107.86	108.8	108.5	104.44
100.92	104.24	105.81	101.79	102.8	103.53	101.35	108.73	105.73	108.4	105.99	106.53	106.04	103.74	106.19	105.8	108.19	104.3	99.363	102.85	104.66	105.02	106.92	104.43	108.47	106.14	106.81	105.07	105.5	106.32	104.99	106.06	107.18	109.77	103.61	101.8	102.46	106.15	105.47	104.21	106.54	106.37	100.21	109.16	102.57	109.18	107.73	104.41	104.25	110.17
103.52	106.43	104.25	109.03	107.02	110.26	105.97	105.81	102.15	104.67	111.05	107.03	108.98	107.94	111.77	105.62	109.66	104.44	104.66	114.22	105.24	105.25	109.25	106.36	111.95	110.94	107.52	109.56	108.58	110.03	106.42	109.54	106.73	106.45	110.88	108.51	102.65	103.99	109.03	104.51	114.97	103.49	102.67	110.59	113.73	107.49	105.89	107.71	111.02	108.94
107.89	109.58	107.45	105.43	109.89	107.18	104.99	105.7	106.14	103.66	111.02	106.08	103.36	105.18	105.62	106.16	109.54	107.22	108.16	109.24	108.21	106.74	105.92	101.29	104.64	109.61	105	104.75	106.79	104.75	108.56	107.65	109.9	105.91	108.48	108.4	104.24	107.04	102.11	105.51	109.18	108.18	112.64	98.861	105.74	106.83	108.33	107.67	111.7	104.15
105.26	107.42	105.62	108.54	109.52	103.93	106.47	105.14	104.11	105.71	105.43	102.35	109.01	101.99	102.91	105.78	103.96	106.1	103.57	104.72	108.03	102.12	106.36	107.69	106.71	105.8	105.59	107.09	107.67	104.89	108.21	108.01	106.56	101.98	108.17	103.66	105.85	103.03	104.16	106.4	105.59	105.98	109.4	108.51	106.3	108.93	105.58	105.53	102	105.91
104.35	102.44	108.4	108.37	102.15	106.4	108.31	108.19	103	111.69	104.04	104.12	104.44	108.63	107.14	104.02	102.75	104.29	105.93	102.29	107.7	108.88	108.19	104.82	105.64	105.32	108.19	103.67	103.46	107.68	108.04	104.13	108.43	106.54	105.48	100.22	106.39	103.76	106.19	103.79	108.26	102.04	104.62	106.68	108.19	105.49	106.52	106.48	102.45	105.93
104.75	105.28	103.2	103.94	107.25	103.45	105.43	103.19	106.2	105.78	107.96	109.06	108.76	100.94	104.24	103.29	104.91	105.95	102.14	107.24	107.31	104.21	111.81	108.94	106.11	103.51	106.93	106.57	105.29	99.958	109.86	105.62	107.37	104.62	110.03	105.03	105.79	103.93	103.8	106.69	104.08	103.48	107.58	106.72	106.67	104.44	104.89	107.49	107.1	107.61
109.15	107.57	108.09	110.88	108.73	104.61	104.85	104.99	109.58	107.08	103.8	109.99	104.78	106.03	109.2	109.31	105.6	107.88	105.42	109.07	109.51	107.67	110.18	112.28	109.09	110.1	108.31	104.91	104.54	109.18	106.07	109.87	105.04	105.75	105.49	109.61	108.51	103.82	105.94	106.52	106.21	111.39	106.41	106.92	110.06	103.87	110.21	105.46	108.21	107.25
106.8	109.25	108.53	108.13	104.48	108.35	107.08	105.37	108.57	105.29	110.4	105.09	105.27	104.86	109.54	106.71	109.44	111.3	109.1	104.55	108.08	104.84	109.44	104.28	105.91	108.65	107.31	107.66	112.35	109.53	106.1	102.96	112.33	108.8	105.61	109.12	106.33	108.07	109.82	111.07	106.1	110.89	106.43	110.71	109.81	111.67	111.38	111.44	106.06	107.72
106.31	108.58	105.51	108.59	108.25	114.06	105.48	105.12	106.35	106.07	105.55	109.25	105.99	109.98	108.66	107.83	109.78	105.36	107.39	108.99	113.11	106.17	109.24	108.17	109.76	109.66	109.15	106.02	107.51	102.61	107.56	107.42	109.43	103.36	107.1	110.72	105.71	106.14	107.47	109.01	104.98	102.78	107.76	105.99	110.36	110.46	109.33	111.17	106.5	104.98
108.87	112.83	108.98	108.18	105.73	110.58	108.19	108.32	109.63	101.57	105.01	111.47	108.95	110.47	107.31	107.01	105.7	110.93	107.48	106.49	109.46	113.1	108.08	105.14	109.89	106.78	110.28	106.69	110.48	108.96	106.56	107.23	107.94	107.84	108.85	113.2	106.38	105.85	106.16	111.06	109.35	107.62	109.14	109.7	107.51	108.28	109	106.44	108.32	102.7
108.77	109.1	107.64	111.4	104.09	106.93	105.8	113.34	108.93	110.06	111.19	110.52	109.77	106.59	108.02	108.51	105.71	108.79	107.37	107.43	108.43	109.34	112.6	109.66	107.27	102.16	107.45	104.91	110.05	108.76	106.12	110.09	111.32	110.33	112.35	107.4	109.51	108.82	105.93	111.58	107.16	106.31	110.34	108.53	107.45	112.45	107.06	106.58	110.41	109.05
106.1	110.39	107.68	111.71	105.54	106.69	104.97	111.88	109.15	107.14	109.09	109.28	104.06	108.96	105.69	106.04	109.92	106.41	107.04	109.08	109.87	104.19	109.7	110.27	110.64	108.48	109.84	108.27	106.29	109.05	111.67	107.74	106.13	108.87	108.78	108.81	109.07	109.02	109.61	111.56	107.25	103.02	109.6	107.84	111.65	103.44	106.95	107.79	110.04	106.38
106.44	108.22	110.05	105.02	107.73	105.28	105.29	105.68	106.13	108.88	110.12	106.26	109.67	105.37	108.11	110.09	106.8	104.93	106.5	105.78	110.14	104.87	110.31	101.51	108.81	109.41	110.05	106.06	107.35	104.67	105.22	104.64	106.45	108.47	106.42	105.6	105.36	111.01	112.73	106.42	107.06	107.47	108.08	107.53	105.25	104.8	106.67	106.42	109.51	104.88
108.04	110.98	108.86	106.77	107.83	108.63	108.23	107.88	106.14	106.93	109.03	112.7	109.14	108.98	104.71	107.67	104.75	105	108.91	105.17	107.11	109.93	109.05	102.78	109.48	107.01	110.69	109.24	108.6	110.98	112.31	107.81	111.12	111.4	104.66	107.7	114.29	110.62	105.06	110.25	108.52	111.08	110.08	105.71	110.55	108	107.2	107.95	106.46	105.53
103.33	108.21	102.19	99.493	105.51	103.73	106.71	100.58	104.55	112.35	108.11	106.05	100.55	106.79	105.15	105.45	103.7	104.1	108.8	103.36	103.91	107.56	106.09	106.93	105.3	104.76	103.74	106.59	104.12	109.96	102.62	107.34	102.03	104.39	106.78	109.81	109.97	106.64	103.91	108.01	107.49	107.63	107.73	108.28	104.96	105.3	104.26	103.36	104.11	107.04
111.39	107.51	109.81	107.3	104.18	110.27	112.54	111.08	105.01	109.68	109.52	104.25	104.15	109.55	108.5	103.72	110.37	109.27	111.46	101.86	109.83	108.93	109.06	107.44	110.8	108.92	109.71	107.06	111.4	113.77	110.67	107.78	107.86	107.6	103.8	102.43	110.53	106.65	105.73	107.95	108.3	105.39	110.36	107.05	107.98	112.83	105.98	109.15	109.42	104.98
111.04	105.56	107.37	102.82	104.75	105.17	107.51	103.38	104.05	105.85	108.01	108	106.83	105.49	99.934	107.17	108.39	100.85	107.23	106.23	106.43	107.33	108.05	108.16	99.968	104.52	106.21	110.84	107.87	105.74	98.098	107.29	103.95	105.34	103.37	102.22	102.54	107.14	105.64	110.8	108	103.14	102	107.02	102.78	110.27	106.23	103.5	109.24	104.9
104.79	108.33	112.53	103.23	99.94	105.5	105.47	103.45	102.52	105.24	108.21	101.77	104.17	107.47	99.929	106.29	103.44	105.85	107.93	102.24	106.45	109.04	108.76	104.53	105.14	107.81	109.12	104.79	103.61	101.96	105.11	107.45	104.05	105.41	109.42	107.66	104.77	106.55	109.57	107.57	106.73	105.33	104.37	102.94	106.55	107.84	107.98	106.59	107.23	102.96
98.344	101.75	107.6	102.4	101	99.452	100.77	104.77	97.781	106.98	109.07	103.37	102.86	104.07	102.11	100.1	99.811	104.38	105.27	105.08	103.1	100.4	103.18	103.39	105.68	98.538	101.37	102.05	103.68	102.88	98.893	102.73	100.4	104	106.37	103.59	98.324	102.21	104.47	98.112	105.3	103.35	101.69	102.26	106.96	102	104.05	101.49	105.86	103.11
97.264	100.62	96.165	95.96	99.791	96.609	97.707	96.96	98.225	102.66	96.292	99.243	94.661	98.32	99.786	95.745	96.307	99.801	98.483	100.48	100.79	95.855	97.808	98.029	103.46	99.533	97.728	97.734	99.572	97.161	95.962	98.828	99.19	100.34	99.712	97.406	99.281	97.612	97.852	99.044	98.275	98.687	96.348	98.229	100.93	102.48	101.55	100.58	99.85	97.882
101.71	100.25	100.27	100.14	104.36	101.76	99.19	98.645	102	100.53	101.17	100.16	101.7	100.95	100.58	101.14	99.649	99.695	104.78	102.96	96.952	101.92	104.31	101.35	100.27	105.31	99.684	102.2	98.142	98.626	97.715	104.41	101.33	104.4	104.51	100.88	100.54	101.5	100.5	106.08	100.24	99.041	100.45	101.2	105.65	100.96	99.334	105.01	98.373	105.79
109.09	107.19	110.64	108.03	107.72	106.97	104.96	112.6	110.82	108.03	104.68	109.96	112.23	103.2	110.73	108.91	109.05	108.33	113.31	107.67	109.85	110.73	105.42	112.44	107.05	106.58	110.36	108.43	110.61	108.46	107.93	103.95	106.91	108.92	111.65	107.46	110.49	106.36	109.89	109.2	105.12	104.75	103.62	105.04	104.15	109.74	107.27	106.05	110.46	112.46
106.64	105.25	106.07	107.58	106.68	104.33	103.45	106.72	104.66	106.49	107.72	108.54	107.1	105.83	108.46	107.86	108.67	105.48	105.68	106.64	106.75	108.1	103.86	108.21	106.94	109.25	109.03	104.91	103.46	104.56	102.13	106.92	105.15	107.55	105.45	103.31	108.51	108.9	107.48	108.1	107.13	106.93	105.73	101.41	104.66	105.8	107.59	107.92	102.96	108.52
104.45	105.42	103.37	103.18	106.95	107.05	107.21	109.63	100.78	106.49	108.35	105.7	108.93	109.92	106.32	111.48	103.52	109.01	104.69	107.35	103.51	107.04	106.51	105.77	107.81	106.88	110.89	104.35	102.52	104.8	107.25	110.96	103.84	105.73	105.89	102.59	109.5	106.91	107.19	108.07	104.91	102.31	109.87	105.98	108.88	107.15	108.42	107.38	105.76	104.4
104.6	107.1	115.46	102.53	104.07	105.7	102.95	102.69	106.86	106.75	105.64	104.44	107.02	103.34	107.61	105.21	107.94	101.12	105.56	108.34	108.35	106.55	106.73	105.11	107.34	104.25	107.71	108.44	105.35	105.97	104.87	107.59	107.19	105.5	103.79	107.86	102.48	103.52	109.67	103.07	111.4	103.55	108.73	101.35	102.78	107.36	103.66	103.34	106.24	108.18
108.7	108.47	104.42	110.14	107.41	105.34	103.81	110.2	103.74	105.72	111.2	103.75	109.93	110.72	107.83	103.66	106.84	106.55	110.58	101.39	109.66	108.09	103.66	97.989	106.51	108.76	105.25	109.15	105.87	106.03	104.53	105.94	107.84	111.12	105.11	107.68	107.44	104.75	107.06	108.19	107.34	102.82	104.03	108.37	111.31	110.61	105.37	106.7	106.29	107.16
107.53	109.44	105.83	108.04	104.4	107.04	103.7	109.11	105.89	105.82	107.89	104.3	107.29	109.65	114.49	109.69	103.16	106.84	108.93	108.69	103.99	109.14	108.84	109.34	104.74	110.94	107.48	103.55	107.25	107.3	106.1	107.09	105.09	108.36	106.32	112.32	111.88	112.75	111.46	109.96	106.78	109.82	109.28	107.36	110.69	106.32	109.26	107.86	109.58	107.43
111.09	111.16	107.76	115.07	107.67	108.59	107.32	112.94	111.44	104.45	112.98	112.78	112.61	108.13	107.67	109.75	110.41	110.57	111.02	107.87	109.05	112.56	113.88	114.97	107.59	108.91	108.51	114.67	109.31	108.96	113.15	106.88	114.83	115.51	110.39	111.07	109.33	106.35	108.59	111.26	110.85	105.06	114.61	112.73	107.55	109.81	108.5	108.84	107.07	111.75
107.14	111.11	109.48	106.89	108.57	104.94	112.19	108.3	110.39	103.51	107.38	109.9	107.39	110.21	113.8	110.6	107.65	100.55	107.35	109.8	107.1	109.35	107.1	109.51	105.37	110.77	109.25	104.84	110.05	104.16	109.97	108.8	109.81	106.18	105.79	109.08	109.91	109.72	110.81	105.46	112	108.03	108.62	107.28	107.12	104.44	108.88	107.15	111.21	110.26
105.87	104.83	107.76	102.64	106.43	111.68	104.25	110.03	104.77	106.76	106.07	102.9	107.04	108.45	108.92	105.69	104	106.93	105.11	102.86	108.64	103.8	105.74	109.14	105.25	104.28	108.66	105.51	100.9	105.63	101.8	105.59	107.99	105.24	107.37	107.69	104.63	107.13	105.1	103.12	106.72	108.12	102.07	105.76	107.2	104.65	111.27	104.94	109.71	105.74
108.79	105.12	105.03	106.04	106.13	105.79	104.88	105.39	107.26	104.65	104.36	109.3	105.29	105.29	105.73	106.05	106.06	104.4	105.18	100.67	104.9	106.42	105.93	105.92	107.8	105.31	104.13	109.28	103.35	105.19	104.46	104.3	104.91	106.94	103.32	109.15	108.14	106.68	110.32	106.38	106.76	107.33	110.06	107.56	104.62	106.97	105.36	104.35	107	106.62
102.06	102.25	96.838	102.88	100.98	96.159	102.09	103.78	99.336	99.427	101.77	97.952	101.57	103.06	102.98	104.36	104.02	99.169	102.24	101.79	101.09	102.92	100.85	103.03	102.62	99.967	98.724	104.35	102.7	99.637	99.762	98.304	99.477	102.11	99.466	104.02	101.36	97.213	97.4	97.66	99.571	103.82	98.805	99.278	99.127	97.902	97.167	100.51	104.05	101.3
110.26	104.81	107.16	110	108.31	106.55	107	106.25	106.29	109.87	107.38	109.25	108.37	110.75	108.1	107.41	106.39	109.58	108.19	105.38	106.47	111.81	99.428	109.78	107.68	103.37	107.13	110.8	102.76	108.59	106.56	106.54	107.43	106.46	103.61	107.59	105.12	102.66	100.42	107.03	102.51	112.55	106.04	105.79	105.68	107.23	105.92	110.82	104.41	106.24
105.52	111.3	105.76	107.37	109.97	103.89	105.08	105.88	113.04	108.45	110.17	110.17	108.24	106.6	108.75	109.34	109.49	106.62	107.84	106.82	110.32	106.89	108.47	106.44	110.87	106.88	106.68	107.94	108.22	104.89	112.15	112.03	108.34	110.25	108.51	108.26	109.48	106.6	113.32	109.58	106.53	107.03	109.19	109.58	108.63	111.91	104.93	105.35	107.77	108.99
106.22	100.88	109.84	107.43	100.39	104.67	102.77	107.71	103.63	106.45	103.59	103.73	106.7	107.19	104.75	108.05	106.06	103.54	106.85	100.87	108.67	103.96	107.46	107.5	104.34	105.79	101.21	111.79	110.14	106.48	105.57	105.44	104.65	111.31	101.46	107.21	104.11	104.35	104.04	104.31	108.76	106.72	106.2	100.79	105.89	101.12	106.37	106.14	107.68	108.44
103.2	105.18	102.92	106.34	104.94	104.62	110.65	103.98	104.75	103.27	107.74	103.22	103.94	107.61	107.25	105.17	105.25	104.11	107.94	105.05	106.44	102.67	102.49	103.74	107.38	103.74	104.4	107.13	106.73	106.67	105.51	110.79	105.52	109.95	103.49	104.7	110.33	105.52	110.87	104.4	105.11	103.95	107.19	104.15	112.08	106.08	102.87	101.83	106.81	107.37
97.334	92.978	96.449	102.34	98.613	99.757	98.652	96.647	94.589	97.652	99.281	99.539	96.91	93.37	99.919	99.282	97.24	98.367	93.557	100.89	97.456	97.336	95.598	97.17	98.812	100.56	97.444	100.1	99.17	98.624	93.467	103.42	101.55	97.117	96.686	98.148	101.13	98.96	98.376	98.516	96.849	96.068	94.684	99.287	96.915	97.591	102.86	101.78	99.584	96.321
95.368	101.42	97.588	94.016	98.707	101.77	102.16	100.91	97.286	99.623	99.141	99.963	95.334	97.326	98.926	98.21	94.118	95.903	97.71	97.126	99.547	99.106	96.404	97.093	100.04	101.36	99.956	100.78	105.17	94.018	96.295	96.59	97.079	97.974	97.512	97.808	100.8	96.582	98.064	100.43	101.52	97.602	97.28	100.42	101.02	97.489	101.4	95.81	97.364	93.259
104.78	103.41	105.44	103.63	105.65	105.65	107.39	109.1	106.79	110.95	109.79	108.1	105.07	106.26	105.34	104.31	103.05	103.41	111.08	103	103.9	105.25	108.93	110.23	107.52	104.52	108.28	101	106.07	110.55	106.74	105.3	106.79	107.11	105.53	103.2	105.19	107.76	109.05	109.19	108.67	105.69	109	113.81	106.41	107.34	108.6	106.47	104.75	108.39
103.95	101.29	107.63	106.44	102.31	106.54	108.55	106.54	102.91	106.95	103.32	105.25	102.23	104.32	105.34	102.88	107.07	106.62	104.86	110.04	103.68	105.35	105.68	104.62	105.76	104	103.68	108.15	105.27	107.79	107.59	103.41	107.95	101.64	106.71	107.27	102.08	104.86	102.83	104.65	109.87	106.97	106	104.37	108.28	109.49	107.29	109.98	100.94	107.76
100.58	100.46	103.51	103.68	109.66	103.02	106.34	105.75	103.36	105.61	104.77	103.56	106.81	105.46	104.45	104.23	104.66	107.4	104.66	105.39	103.11	104.25	103.76	105.01	106.72	102.82	105.41	108.65	105.23	109.58	106.27	102.4	104.46	105.54	105.33	103.36	107.97	108.5	108.17	104.63	106.18	101.18	105.68	106.94	105.87	107.42	107.33	105	107.83	108.74
107.82	107.9	112.31	107.92	110.86	107.65	104.01	106.65	105.76	107.91	103.93	105.49	110.84	106.61	101.66	107.54	105.93	106.97	108.16	103.9	110.57	100.06	105.25	111	106.63	105.08	110.5	101.11	109.8	108.53	102.19	107.45	108.85	108.09	107.41	109.85	103.23	108.41	107.75	108.25	107.7	107.66	107.71	107.98	107.25	106.6	108.96	107.98	103.29	110.26
99.666	101.03	100.07	102.98	103.27	103.15	97.848	96.787	101.43	99.333	102.19	102.31	100.32	104.26	102.26	103.93	102.14	98.247	103.95	104.94	98.398	104.91	99.791	96.976	98.628	99.156	101.23	98.871	102.39	101.31	98.609	103.23	100.43	100.39	102.29	103.78	99.547	100.47	99.112	102.5	107.45	104.96	104.41	100	100.68	101.41	97.694	101.47	98.396	99.903
96.491	95.658	100.59	101.22	97.962	101.08	100.43	102.15	96.49	96.85	102.03	94.963	99.928	101.27	98.678	100.81	99.705	93.956	93.97	96.508	95.45	99.075	95.684	99.632	98.681	98.459	97.506	100.17	96.989	96.746	97.387	97.203	97.407	101.3	97.267	97.097	98.607	102.33	99.314	96.366	97.398	99.407	97.573	99.303	100.47	101.05	100.81	98.139	105.12	95.668
107.51	109.7	109.38	107.07	111.03	109.48	109.04	108.88	107.05	111.29	107.01	107.48	108.27	110.3	108.88	105.68	108.41	107.59	105.06	109.62	108.09	112.76	111.83	106.72	108.88	107.07	106.86	110.43	111.34	108.11	110.97	104.58	108.38	110.15	104.97	103.49	105.43	109.48	108.76	103.71	111.86	108.9	107.17	107.6	112.02	107.24	105.14	112.15	106.55	111.59
103.85	100.45	100.6	99.514	103.85	99.412	100.9	98.557	104.05	101.11	97.894	102.8	100.4	101.2	101.83	103.84	101.35	99.824	101.92	101.77	98.171	101.84	102.33	104.43	101.11	100.9	94.896	101.94	101.81	101.77	98.703	100.84	101.44	98.392	103.95	102.58	103.15	101.47	100.95	98.786	101.68	99.908	101.18	103.22	99.205	99.936	95.931	99.762	103.05	96.394
109.4	105.76	104.63	103.4	107.44	110.57	109.21	110.46	108.17	107.47	108.34	107.44	107.97	108.1	106.81	112.05	111.07	104.92	107.28	101.01	109.61	109.45	106.84	110.58	108.1	105.16	108.62	112.34	107.5	106.87	106.84	110.38	106.01	104.41	104.07	106.25	108.22	103.78	109.81	112.79	113.64	109.27	105.97	110.75	104.63	108.12	104.25	110.6	110.6	106.22
103.63	105.98	110.25	105.81	109.79	113.1	105.72	111.05	109.57	108.81	107.76	109.98	106.96	108.43	109.04	108	107.05	109.51	111.05	108.28	112.11	106.44	112.55	111.45	108.22	107.62	108.01	105.79	104.97	106.58	99.752	108.66	105.2	105.76	100.17	112.46	107.33	109.26	103.84	105.64	106.35	107.4	103.71	108.81	110.66	104.13	111.12	110.22	107.06	107.27
107.54	107.44	106.52	108.36	103.57	108.52	108.07	108.44	105.35	109.97	105.79	108.22	105.12	107.22	110.68	105.94	108.33	105.14	112.35	106.55	110.41	109.8	105.03	110.39	104.5	106.92	113.41	107.82	109.6	108.31	103.74	110.38	105.73	110.05	110.03	106.1	103.61	103.74	108.63	107.99	104.15	108.58	108.94	108.19	108.71	109.57	105.92	105.03	110.29	103.7
105.12	107.25	104.58	105.86	105.35	109.02	107.97	103.63	106.76	105.46	104.44	107.24	106.39	106.59	103.78	106.5	104.19	104.13	105.3	108.93	108.47	105.89	103.13	105.03	107.42	104.13	105.62	107.72	105.63	106.02	107.44	105.79	105.89	103.06	105.01	107.47	109.15	103.23	103.41	106.82	106.91	107.14	97.309	103.3	105.43	104.61	109.02	105.48	102.97	103.96
106.27	105.27	103.26	102.5	108.25	107.29	106.11	109.2	108.27	106.1	111.22	107.25	100.95	104.03	105.6	107.86	105.6	103.92	108.3	111.59	102.96	103.57	106.2	105.47	102.98	105.84	106.52	101.38	105.75	109.57	108.11	102.82	103.89	106.89	104.28	107.22	108.41	108.18	106.48	104.23	105.06	102.04	104.2	112.22	108.23	109.04	108.32	103.71	103.42	110.38
107.62	103.55	110.94	103.74	103.81	108.83	103.97	104.85	107.27	104.55	103.8	106.69	103.72	107.15	107.66	106.39	103.13	106.4	105.36	103.2	105.14	106.9	106	103.24	111.81	106.76	105.2	105.88	107.86	105.21	106.98	105.33	105.43	104.67	102.46	104.79	105.72	103.11	108.92	100.94	105.51	109.81	105.18	101.29	104.35	108.52	108.13	103.34	104.57	101.62
106.4	107.47	106.97	107.26	108.92	112.11	106.06	106.55	110.5	106.26	105.22	108.5	114.17	110.48	108.19	106.15	108.07	104.65	108.58	108.35	112.71	110.58	107.62	108.66	106.81	104.79	106.99	105.65	112.75	108.05	109.23	104.76	105.3	109.02	106.2	107.54	108.65	107.59	110.7	109.25	107.23	106.47	108.78	110.06	109	108.61	108.33	106.69	108.58	103.91
113.75	108.95	106.4	107.94	115.1	106.48	111	105.35	108.32	106.92	110.74	106.39	109.1	105.28	111.92	107.04	108.9	108.03	111.62	110.69	109.79	108.42	106.53	108.2	107.44	107.32	105.48	113.92	109.32	109.48	113.03	109.15	106.8	105.64	108.52	105.07	109.81	111.13	111.17	106.12	108.91	110.26	102.84	110.63	108.98	106.17	106.32	103.52	111.42	109.72
106.73	107.63	110.41	110.8	109.76	107.04	109.35	109.34	105.93	109.46	110.56	109.08	109.71	106.58	106.97	108.64	106.24	106.34	112.16	108.17	109.15	108.1	107.76	107.02	111.69	107.47	110.32	107.75	111.28	110.23	110.11	109.67	112.93	105.74	111.57	109.79	110.22	108.28	111.04	108.78	110.78	108.93	112.16	108.32	109.28	105.34	106.25	108.04	109.88	109.87
107.65	108.5	107.14	104.23	104.74	107.74	111.04	106.06	109.8	109.34	115.36	107.57	110.16	109.15	103.57	106.95	111.55	110.34	107.09	109.03	104.45	106.81	108.64	108.42	108.91	108.86	108.12	101.91	112.84	109.3	109.83	107.39	109.14	107.16	108.92	106.5	108.37	107.91	109.33	107.21	111.74	105.72	105.97	109.64	110.36	106.94	107.15	108.56	110.94	107.16
100.21	96.185	97.46	95.499	98.76	98.099	95.558	99.66	96.291	95.368	98.897	98.438	99.233	97.398	98.379	101.4	98.72	93.446	101.61	97.919	99.356	96.687	99.685	98.445	100.48	101.43	99.03	95.26	98.583	101.84	99.06	96.917	98.551	97.772	98.348	97.184	97.215	98.218	96.423	95.118	98.505	101.36	99.164	98.454	97.751	97.579	97.252	99.045	103.18	101.18
98.399	101.94	96.482	96.885	99.824	97.61	95.979	98.872	97.323	99.439	97.643	94.637	95.605	98.998	100.57	95.405	98.201	99.443	96.218	96.626	100.71	98.036	99.975	92.68	95.858	101.75	102.4	96.143	102.5	96.696	95.889	95.51	97.802	99.479	102.11	96.882	101.42	99.425	101.61	101.83	99.017	95.082	101.66	96.588	97.176	93.968	102.03	98.386	96.242	99.725
105.75	107.71	107.5	110.05	106.1	106.76	106.76	111.04	114.25	110.09	107.32	110.15	107.85	109.29	109.52	111.08	104.06	104.1	109.72	112.06	106.46	111.05	109.06	109.47	110.91	107.69	110.18	110.83	109.71	111.92	106.74	104.81	107.69	105.63	106.91	109.96	110.58	107.6	103.13	106.36	110.65	108.02	108.7	108.09	109	104.82	110.83	110.05	107.64	107.63
110.13	109.65	105.4	107.77	107.09	107.39	105.06	106.37	109.25	106.36	107.51	107.34	104.63	104.6	110.29	108.95	109.79	105.43	107.46	107.8	112.38	104.84	108.63	105.13	109.8	108.99	107.87	110.89	111.58	106.16	112.92	108.33	104.5	109.64	109.23	105.83	104.34	108.96	108.07	112.83	107.16	111.61	108.77	108.76	112.4	107.75	112.05	106.25	105.35	110.86
102.79	100.23	105.27	104.81	103.43	107.57	108.17	106.57	108.28	105.31	103.42	104.82	108.32	103.47	103.79	105.6	105.46	105.58	102.63	104.82	104.44	106.67	104.81	105.12	103.72	103.49	111.26	104.55	104.21	106.14	108.45	105.99	103.62	107.82	102.78	104.83	110.01	108.8	106.72	107.61	106.2	104.96	108.44	103.09	105.24	108.1	104.26	108.15	108.4	106.19
108.72	106.93	101.96	102.45	103.84	101.26	103.55	107.04	110.21	107.09	107.25	109.62	104.44	104.15	106.37	99.567	103.56	108.72	105.77	100.74	106.19	109.91	106.18	105.7	104.05	104.61	103.11	105.3	106.58	109.93	105	108.5	105.52	105.16	102.51	103.59	105.06	105.82	104.79	109.04	106.87	103.67	102.78	108.83	101.72	96.765	103.06	104.55	106.48	110.48
105.76	103.76	103.62	105.09	102.19	106.06	104.51	106.75	104.14	104.91	105.89	105.45	110.23	109.34	103.14	106.76	102.2	104.1	103.29	107.54	108.5	108.38	109.87	108.17	102.39	102.57	105.37	108.68	105.56	106.45	108.38	105.23	104.24	105.24	102.4	107.47	107.92	103.68	103.21	106.21	104.46	106.82	104.59	106.08	105.14	102.76	108.54	107.1	109.83	107.52
104.08	103.69	108.17	107.07	103.49	107.77	108.69	108.65	110.01	105.96	107.99	103.77	110.08	105.34	108.25	100.38	104.53	104.8	107.23	107.51	108.43	108.73	107.52	106.94	105.05	104.85	107.49	105.91	106.51	107.56	106.64	102.16	105.85	108.51	109.36	104.62	110.11	103.35	101.72	108.63	114.57	103.74	108.89	106.85	105.1	105.91	101.71	105.99	108.67	101.83
106.09	105.89	108.36	106.62	110.16	108.29	108.13	110.9	108.62	104.72	106.71	102.81	106.49	109.86	108.06	106.6	104.06	107.3	108.36	108.28	109.08	105.55	106.05	107.07	108.22	111.59	107.2	111.79	106.28	104.58	108.93	106.26	107.73	106.96	103.8	107.44	109.25	107.34	108.9	107.89	108.71	109.19	109.77	104.83	110.92	109.4	113.62	110.04	109.06	110.2
106.17	108.67	108.57	104.89	110.11	108.2	103.94	107.17	108.8	106.54	109.62	108.88	109.36	102.41	106.01	106.8	110.74	106.91	107.11	103.64	108.57	108.97	108.25	110.21	108.16	109.54	105.66	111.51	106.58	108.93	105.98	109.71	108.41	112.15	106.57	107.16	104.32	113.13	105.92	109.58	109.93	108.72	106.5	107.72	110.94	106.89	108.76	108.59	109.08	108.97
111.51	107.68	106.78	112.26	110.6	108.07	113.3	109.41	107.05	106.49	107.25	111.82	110.19	108.26	106.15	111.87	107.36	111.24	111.32	104.04	106.88	107.93	107.98	106.61	107.36	106.74	111.73	108.01	108.61	111.57	112.35	106.23	109.28	103.18	110.91	108.32	104.65	112.38	110.8	109.74	109.19	107.72	109.88	110.88	107.15	109.15	108.74	114.09	107.59	109.8
103.49	106.34	102.26	103.84	106.26	104.67	99.995	107.09	107.2	105.93	106.56	105.27	104.07	106.28	107.15	108.77	108.1	101.5	104.76	103.05	103.42	107.89	104.7	108.08	104.66	109.04	107.21	105.29	105.9	104.1	106.32	104.6	106.08	106.5	110.52	109.06	104.22	111.13	103.93	104.29	104.26	103.45	108.04	106.08	107.03	103.2	101.41	107.31	105.98	101.96
109.55	110.1	107.85	105.15	106.36	109.1	107.36	107.43	104.79	109.93	111.67	108.01	103.81	107.78	107.27	109.25	102.44	111.22	108.86	107.59	111.06	105.52	109.27	108.33	109.33	110.65	104.36	106.98	108.06	105.95	102.35	108.12	105.92	106.86	111.96	104.3	112.75	111.05	108.61	108.1	107.68	105.84	107.64	106.27	106.25	109.1	107.16	109.46	106.75	106.23
105.47	102.71	101.24	106.92	105.9	105.5	108.67	107.54	106.36	108.53	105.61	106.86	109.78	107.57	105.04	104.99	106.93	105.73	102.42	105.07	104.78	110.2	109.17	105.45	103.64	106.3	105.79	111	106.38	102.84	106.66	104.74	107.96	98.836	107.84	106.54	105.09	108.38	103.13	103.6	108.69	109.38	104.13	105.39	104.06	106.9	104.99	100.57	104.07	109.04
108.85	105.34	107.59	105.23	105.41	106.45	104.95	104.82	109.05	106.74	108.11	106.37	101.57	104.45	106.47	107	107.43	104.98	104.93	103.47	110.51	104.13	108.08	104.79	104.48	104.81	112.76	106.07	100.33	100.77	104.2	105.54	105.18	108.3	102.23	103.25	108.39	108.32	105.12	103.9	103	108.78	102.14	105.13	106.58	107.32	105.46	107.67	106.27	104.36
100.23	100	100.84	97.788	98.496	97.864	96.901	95.178	100.69	97.117	102.37	100.98	97.587	97.672	94.88	97.978	99.328	99.917	100.07	94.547	97.62	99.357	100.88	98.032	100.64	99.758	98.702	95.723	99.302	97.373	101.8	97.403	98.917	97.008	100.97	93.024	98.193	97.315	104.48	100.71	103.09	100.33	94.228	101.84	103.55	101.16	95.401	100.35	94.648	98.576
107.36	116.25	105.34	108.8	106.47	110.03	110.04	108.14	112.69	107.87	105.48	109.29	105.64	111.24	106.8	111.76	109.97	110.34	107.4	109.65	108.19	111.9	103.76	108.9	105.88	112.84	109.95	110.85	110.98	105.25	109.58	112.81	106.71	107.61	106.3	101.39	107.61	108.69	110.21	112.36	111.86	106.72	109.79	106.84	106.44	103.94	109.22	104.28	106.02	109.17
97.099	99.557	101.13	99.308	97.779	100.79	97.956	95.703	100.75	97.611	102.42	98.099	98.276	100.4	95.707	98.963	97.148	97.051	99.459	98.806	97.626	96.882	96.093	99.929	98.296	96.89	100.1	103.07	101.39	98.7	96.093	98.878	101.84	96.001	101.4	99.877	99.288	97.573	98.479	98.218	102	98.96	101.09	101.34	100.04	101.54	94.535	101.6	102.54	93.552
105.24	108.79	107.87	108.35	113.3	109.31	105.5	108.74	105.6	106.63	109.37	109.61	109.88	110.89	110.26	104.9	106.26	110.95	106.04	107.32	105.13	110.3	110.67	111.66	109.14	108	110.1	111.68	106.45	112.73	110.98	105.1	110.46	108.02	108.83	109.76	109.41	108.75	107.21	106.38	110.12	111.56	107.32	108.22	108.17	104.19	109.39	104.54	110.45	109.46
97.921	96.511	98.257	102.48	100.26	97.919	102.13	97.617	98.033	97.627	102.17	100.13	94.886	97.966	98.877	98.614	98.473	99.72	99.551	100.65	98.193	97.438	96.074	99.302	96.991	97.468	98.569	98.338	102.05	99.41	100.48	99.519	100.42	97.946	95.832	96.62	102.5	97.646	97.81	98.434	99.396	101.68	98.235	101.32	94.891	98.567	102.28	102.41	98.759	98.876
105.42	107.41	106.55	109.39	104.96	108.52	107.16	109.55	104.21	105.35	102.52	108.93	106.48	108.14	106.96	107.02	106.89	106.71	107.56	107.46	106.52	107.06	104.02	107.6	108.41	111.08	106.44	106.34	104.64	105.51	107.35	108.12	107.68	109.03	105.93	107.07	103.57	104.84	107.2	109.01	101.56	104.21	108.72	108.38	110.86	101.72	104.65	105.61	107.35	109.59
107.16	106.62	105.58	107.03	101.48	103.42	109.97	106	110.44	107.45	106.83	107.63	102.47	103.36	108.27	108.33	106.16	105.68	100.66	108.16	106.74	101.67	106.84	106.83	107.24	107.47	106.03	104.99	104.61	103.05	103.62	106.78	108.83	110.68	110.57	103.38	102.46	100.88	106.41	105.98	104.94	111.11	102.68	103.91	107.36	104.77	104.28	108.22	109.77	110.13
104.37	105.88	106.49	107.34	104.3	104.49	109.19	110.36	102.61	107.05	102.91	102.48	103.88	103.36	104.35	109.38	109.35	102.44	110.24	102.36	100.72	108.44	105.2	106.74	108.49	103.88	105.81	103.4	106.6	100.53	105.27	105.95	106.58	112.24	101.65	105.16	104.36	104.96	104.53	100.44	108.9	102.99	108.18	105.54	106.07	104.92	108.82	109.83	101.17	110.29
104.99	107.32	105.28	105.27	107.24	105.13	106.9	105.02	105.93	102.28	102.77	105.23	106.8	104.99	107.41	108.27	103.18	105.95	106.75	105.7	105.98	108.5	107.55	105.14	105.36	101.78	104.86	106.26	107.82	110.35	105.93	100.08	108.75	106.43	105.52	110	104.15	105.7	102.88	104.52	108.29	105.94	107.97	107.7	101.81	103.75	105.63	107.58	105.13	104.13
100.65	100.44	101.32	102.74	94.193	103.88	101.34	97.502	101.08	97.57	103.11	98.446	97.048	98.408	102.94	93.321	98.71	101.21	96.991	100.26	98.958	98.987	104.54	101.81	97.034	104.6	96.821	99.064	97.213	100.88	101.62	94.595	101.31	98.156	101.29	97.304	98.639	96.884	100.38	102.62	100.86	100.75	96.686	97.759	99.619	101.57	99.492	101.45	95.897	100.04
105.18	105.41	107.9	103.93	106.44	105	100.41	100.85	105.5	103.16	104.41	104.45	104.26	105.92	106.55	104.95	104.89	107.21	104.3	103.76	105.5	104.81	102.6	104.71	101.68	108.81	102.19	107.13	105.11	105.84	104.06	106.02	111.66	105.66	103.87	100.07	107.04	104.07	106.07	103.75	102.47	106.1	110.46	106.58	108.12	105.67	107.42	106.11	104.02	102.71
99.268	98.583	99.151	97.856	95.477	100.53	93.147	100.89	99.828	97.217	97.803	98.954	99.175	93.297	93.61	90.127	97.048	95.939	99.477	99.335	96.738	96.243	96.181	95.211	95.824	95.391	97.866	94.735	100.16	103.04	98.826	99.988	96.85	101.1	98.693	99.386	98.196	96.62	96.593	99.589	98.652	99.863	98.804	97.376	100.42	95.019	90.907	97.777	94.142	102.78
105.12	110.03	103.61	106.66	103.97	104.45	100.16	112.82	105.49	107.03	104.57	109.46	108.52	105.82	104.79	110.53	102.5	106.07	104.42	103.7	102.25	109.57	108.15	103.83	101.56	103.64	107.2	108.05	105.75	106.13	113.92	106.99	108.63	103.93	107.59	107.33	106.79	103.79	108.59	105.07	106.4	101.91	107.2	107.23	105.03	107.91	107.2	112.16	106.54	102.63
105.81	104.22	103.34	109.75	105.05	99.089	107.26	103.94	103.51	106.25	107.22	108.06	107.52	105.38	106.52	105.11	106.54	102.34	102.71	106.2	108.83	106.79	103.81	107.18	107.07	106.56	110.04	102.31	105.61	103.3	104.7	108.41	100.02	107.69	111.67	110.11	107.8	106.48	107.1	105.54	103.13	108.93	102.88	107.75	101.16	101.98	106.93	101.22	108.8	104.19
103.11	107.13	107.52	109.84	107.77	106.54	106.87	106.61	108.9	104.81	107.65	106.68	103.42	105.06	109.54	104	107.11	109.37	108.37	101.64	106.82	107.04	101.63	105.01	105.55	109.77	107.32	103.84	102.48	109.75	108.42	108.06	108.94	102.19	104.89	107.61	106.42	106.66	106.63	106.71	104.35	110.57	103.14	105.16	110.48	105.52	108.44	109.5	108.68	104.94
104.06	101.38	101.66	105.24	110.25	105.28	106.56	103.58	103.05	101.67	106.69	103.22	109.72	106.17	105.23	104.96	106.52	107.18	103.19	102.5	105.02	109.93	109.06	107.23	109.76	107	105.42	101.79	104.83	104.71	103.87	101.33	104.32	108.31	108.32	105.65	104.9	106.12	106.48	99.181	108.84	103.27	102.39	105.35	103.84	106.58	107.69	106.69	101.64	104.92
108.61	113.79	109.5	114.15	116.17	106.52	109.85	111.62	112.14	106.25	110.01	111.25	109.46	112.97	109.31	111.41	108.63	110.41	110.26	110.74	114.05	111.73	113.52	107.03	112.73	108.11	104.23	110.3	112.84	112.88	109.02	107.36	108.17	105.75	109.15	107.4	114.97	108.14	105.8	110.4	108.34	110.42	113.53	117.13	113.73	107.39	110.75	112.01	112.67	102.89
106.24	107.35	102.9	102.79	104.32	110.28	103.74	103.76	108.98	107.95	105.67	102.32	103.07	105.97	108.15	102.8	101.63	107.04	110.25	106.88	103.94	102.22	102.33	105.39	106.28	108.98	105.64	105.6	103.24	107.89	108.31	107.13	106.91	104.12	105.84	108.2	103.79	109.19	104.5	104.31	105.85	104.69	108.74	103.26	108.8	104.58	106.82	105.36	103.26	101.96
104.09	101.12	107.84	107	102.3	103.38	104.97	103.04	105.39	107.3	102.67	104.35	107.01	105.08	106.38	102.48	104.1	102.79	107.55	108.65	105.99	105.79	106.66	108.75	105.86	108.19	104.06	102.74	106.22	105.37	105.18	102.76	103.55	105.48	110.11	107.12	106.04	107.37	105.62	104.84	108.2	107.54	111.63	107.16	102.53	106.21	106.56	104.21	105.15	107.16
109.05	107.26	103.22	103.1	108.48	105.15	104.6	103.78	105.73	103.75	106.83	106.66	107.65	107.72	109.04	108.54	107.49	111.79	105.18	108.01	110.42	108.39	103.48	108.26	106.47	106.55	106.82	105.84	107.91	109.77	104.32	106.84	105.59	104.67	100.78	105.23	105.93	108.58	105.43	106.4	109	104.87	105.03	102.95	106.71	112.93	107.9	105.79	107.3	109.31
108.9	107.76	102.96	102.44	103.49	105.59	102.3	103.62	105.8	107.03	107.35	107.25	108.88	106.8	105.33	109.71	104.56	103.97	100.92	109.63	109.39	105.53	108.27	108.22	100.66	103.23	107.53	109.42	101.98	105.16	105.33	108.06	105.45	109.42	107.79	109.95	106.88	108	106.83	106.7	105.57	102.64	106.36	104.23	106.09	103.49	106.1	103.9	104.53	107.76
106.52	109.34	108.6	108.37	107.48	107.96	105.95	109.25	108.93	109.43	104.72	105.79	108.13	109.7	105.44	110.36	109.2	108.05	106.66	108.59	106.52	104.68	104.51	109.42	112.41	104.79	103.93	108.65	106.45	108.27	101.84	106.6	107.11	108.68	109.91	106.65	111.17	107.85	104.66	104.22	108.14	108.3	110.62	105.21	110.32	113.33	103.97	106.71	112.35	108.9
99.584	93.604	98.301	95.055	98.288	95.898	96.67	98.473	96.273	95.029	98.756	96.407	96.971	95.572	98.989	99.627	96.051	96.61	97.89	98.882	95.389	98.403	99.24	94.307	98.523	101.12	100.03	97.727	98.903	96.975	99.119	98.119	95.591	93.344	98.962	94.488	96.615	97.042	99.229	95.522	97.222	97.739	99.712	92.837	93.899	102.62	96.676	100.98	98.968	92.546
110.23	107.36	108.9	106.39	106.78	107.36	111.36	110.24	105.7	104.43	107.05	107.33	106.73	110.26	109.63	109.13	110.66	105.81	112.93	112.58	106.44	105.85	110.25	111.62	103.37	107.2	107.78	108.96	107.51	110.77	109.9	107.85	110.06	110.83	104	110.04	107.16	109.5	111.07	110.39	113.06	107.19	106.99	110.41	107.87	108.55	109.55	110.43	110.65	105.29
107.28	106.12	108.41	109.87	105.97	112.09	108.09	109.91	108.27	106.86	106.42	108.48	109.85	109.63	104.9	110.27	109.01	103.26	104.68	107.29	109.66	107.14	106.14	109.1	104.36	104	108.99	108.08	111.29	105.38	106.31	107.21	104.58	107.12	109.09	109.21	104.44	107.64	104.44	106.24	108.19	108.37	105.49	102.92	104.99	107.43	108.25	104.76	107.95	105.07
105.01	102.75	105.14	105.99	103.02	105.32	103.88	100.07	107.99	102.6	106.54	104.83	104.85	103.49	106.02	104.62	105.51	106.62	108.04	110.92	107.38	109.62	107.08	107.44	105.98	106.68	107.42	106.78	105.4	107.5	105.81	105.53	107.84	110.98	104.93	107.69	103.49	107.32	101.29	107.81	105.46	107.62	110.37	109.46	109.96	106.15	102.24	108.19	108.56	108.65
108.35	108.17	105.22	109.1	107.02	108.89	108.1	108.37	111.07	107.58	108.28	106.59	107.49	105.61	108.92	106.97	107.11	112.88	111.14	108.3	109.9	109.9	106.42	107.07	106.11	109.44	110.94	108.06	105.63	109.36	107.64	105.9	113.82	112.15	105.67	108.8	105.57	108.16	109.68	109.07	105.97	108.67	106.44	107.54	108.45	109.07	110.72	107.33	107.2	108.86
105.91	111.31	107.64	111.09	108.8	112.33	105.12	112.16	109.07	108.17	115.15	110.45	105.92	106.33	103.3	106.41	107.95	112.93	106.25	106.71	108.42	110.26	106.54	109.83	111.6	107.65	110.55	106.45	108.45	108.51	107.32	110.12	109.95	105.22	107.09	109.53	110.46	105.3	107.83	109.52	109.5	107.35	107.69	111.61	110.05	107	109.44	107.58	113.92	107.58
107.02	105.73	104.64	105.49	105.55	106.36	106.23	103.13	102.34	106.49	105.18	108.9	105.5	105.69	105.34	106.81	107.89	104.43	108.73	100.92	107.4	104.93	101.04	109.17	103.43	105.95	108.15	107.42	106.68	107.89	105.81	103.43	105.61	105.98	101.76	106.38	100.99	104.54	107.69	107.8	106.02	102.93	102.06	108.26	104.72	104.99	104.41	105.33	105	110.7
105.1	104.97	103.64	105.08	102.94	105.85	102.56	104.1	106.48	105	104.07	110.16	106.01	101.09	108.67	104.09	106.63	106.87	106.14	105.48	103.95	109.77	107.14	107.41	109.66	106.38	105.6	105.7	102.83	104.38	105.4	109.24	105.72	103.1	107.03	107.41	109.58	107.84	102.8	104.87	104.78	107.07	103.92	110.38	103.28	103.15	105.45	106.2	102.28	104.74
100.73	102.66	100.98	95.489	96.099	98.186	100.78	98.06	95.006	104.79	100.21	100.31	98.873	102.28	100.54	97.953	95.546	93.485	100.32	98.831	97	102.48	100.62	101.97	103.17	98.163	97.554	100.54	98.405	101.07	100.45	98.379	93.524	96.891	99.097	98.107	101.87	99.317	97.806	99.972	97.22	96.811	99.782	102.73	95.898	103.45	100.98	103.99	97.44	97.942
96.64	96.38	98.33	96.745	95.998	100.03	97.058	100.08	97.483	96.939	97.92	95.721	99.957	102.59	99.413	102	97.846	97.102	97.547	100.17	99.163	97.781	103.05	101.53	96.492	100.33	98.086	95.764	99.544	98.853	99.146	97.586	99.146	96.214	99.112	102.48	98.304	100.26	99.68	99.183	94.208	95.521	102.98	102.42	100.13	96.455	99.154	101.14	102.77	99.884
110.72	104.36	105.2	106.27	106.68	106.37	108.5	109.11	103.36	102.95	106.84	107.3	105.65	106.59	106.86	106.2	104.94	109.89	109.64	110.28	105.63	98.442	107.06	105.47	105.81	106.42	105.06	107.28	105.62	106.04	108.15	107.05	106.6	107.27	100.13	108.47	108.23	104.47	105.83	104.78	105.79	103.51	108.05	107.79	106.1	107.37	107.77	108.68	109.9	104.8
106.24	106.39	106.31	105.23	104.82	100.06	103.15	102.5	105.31	104.41	107.87	109.08	105.14	103.92	109.59	104.66	108.09	107.65	108.75	103.68	102.51	105.31	106.79	103.92	105.87	102.23	104.21	105.28	107.81	107.57	108.28	109.47	105.58	103.47	104.42	109.82	108.84	104.17	106.91	104.31	106.58	104.85	104.59	107.59	105.62	104.31	107.27	104.28	107.46	108.9
97.064	92.54	97.605	99.07	98.419	98.907	99.912	95.62	99.307	99.467	101.94	100	99.612	97.537	96.406	96.618	96.588	101.38	104.42	100.46	93.048	97.642	97.405	98.253	97.786	98.285	98.332	95.27	99.215	94.861	98.669	95.173	94.677	98.769	101.41	95.85	100.46	100.05	97.013	93.678	100.22	99.118	92.971	99.285	98.708	96.502	93.797	99.651	96.157	98.763
107.15	108.93	105.87	111.05	108.23	105.58	110.45	106.58	111.99	108.05	108.43	105.88	109.07	113.82	108.09	106.65	109.29	113.98	107.26	101.2	104.82	109.21	108.58	108.26	109.97	106.62	111.83	108.24	108.28	106.38	106.4	111.35	108.64	110.02	107.52	112.25	109.42	109.37	104.29	103.58	106.82	106.4	106.56	109.33	107.76	105.45	105.77	106.4	111.3	105.85
103.83	108.3	102.83	109.67	103.81	103.74	101.31	107.57	102.76	106.39	111.31	103.77	104.22	110.73	106.53	106.68	104.65	109.16	108.06	106.37	111.3	103.9	107.8	107.79	110.45	107.28	106.33	109.44	109.59	107.69	106.4	103.58	107.96	108.82	105.52	103.5	105.77	113.37	107.44	110.15	101.87	107.93	107.25	108.14	102.85	102.95	104.13	107.28	106.06	101.3
108.25	108.13	106.72	106.31	107.8	102.24	107.76	105.3	106.22	103.96	103.94	102.31	102.9	107.81	100.96	106.97	109.41	105	103.74	104.04	104.64	106.49	108.45	108.03	107.2	105.77	106.99	107.71	104.72	108.32	105.47	103.86	108.04	104.65	105.52	105.15	105.53	106.46	108.22	103.05	105.52	104.25	101.83	104.36	107.06	108.52	100.82	109.01	104.04	107.7
106.59	107.47	109.77	105.94	102.46	105.03	101.85	101.45	106.86	102.67	106.7	105.72	105.72	105.83	104.99	110.63	107.51	107.7	105.78	109.21	106.93	105.95	107.02	106.1	106	106.49	107.65	107.32	104.17	108.74	105.65	104.96	108.27	106	106.56	108.93	108.15	105.06	107.27	110.04	107.1	107.3	106.54	103.83	106.74	107.62	104.12	102.6	103.69	103.74
101.6	104.54	105.08	105.92	107.96	106.17	105.56	104.49	104.73	106.07	110.3	103.37	105.19	104.76	106.61	105.55	105.63	107.42	105.07	109.79	104.29	108.05	103.43	103.78	108.03	105.88	107.19	107.14	110.43	103.82	103.58	103.04	102.49	108.09	106.68	109.87	110.54	108.28	103.09	100.79	106.85	107.33	105.13	105.42	104.99	104.47	109.74	104.33	107.88	105.06
98.423	97.893	101.79	102.8	100.88	98.181	99.26	102.05	100.88	101.84	101.25	96.665	102.77	101.26	100.57	99.027	99.799	95.648	99.296	98.932	97.473	97.456	97.812	97.946	98.022	103.59	96.722	100.66	94.223	99.082	102.01	101.15	101.42	100.68	97.688	95.251	100.94	101.12	100.14	99.176	92.737	99.576	102.19	102.12	98.509	100.4	97.065	98.539	101.27	97.171
108.46	109.36	103.95	103.73	103.4	103.73	110.12	105.06	102.41	109.02	111.71	109.04	108	105.96	109.19	108.88	105.82	110.84	106.48	106.67	105.1	111.07	110.88	102.62	108.09	109.09	105.37	111.13	105.35	107.56	111.22	111.45	107.34	109.94	110.24	109.68	107.26	106.28	108.11	105.89	105.39	110.93	105.32	106.13	106.96	105.73	106.75	107.18	106.09	106.64
108.59	105.05	102.61	106.11	105.42	107.09	107.25	106.4	107.34	106.73	106.42	105.58	106.89	109.15	107.79	104.18	106.62	103.62	107.74	105.23	106.52	108.71	106.89	103.13	106.76	105.72	102.78	105.96	107.68	107.28	107.91	105.99	105.24	106.01	103.82	106.17	108.43	108.63	112.21	105.08	105.61	100.61	105.49	111.1	101.62	104.78	106.44	107.67	105.94	104.17
106.35	103.54	109.52	112.26	108	105	109.1	108.83	111.4	104.48	107.6	109.25	109.29	110.39	103.97	109.76	107.89	107.44	109.04	104.98	107.54	108.49	108.28	108.8	107.48	111.9	108.46	106.42	112.78	105.94	110.43	110.49	106.36	104.65	109	107.4	111.56	103.88	108.4	105.6	110.66	112.31	109.91	108.31	105.59	108.19	108.09	108.92	106.82	105.49
107.92	105.47	106.63	105.5	105.84	107.1	110.07	109.09	108.28	108.9	107.06	110.36	110.55	109.86	110.76	110.1	105.36	104.8	108.86	105.05	107.15	109.73	106.76	107.62	111.13	107.34	109.6	107.73	107.34	110.2	104.88	105.43	107.04	107.04	105.55	105.76	113.62	110.02	102.37	111.35	103.1	112.05	110.01	107.9	113.52	109.7	101.23	105.92	111.79	108.3
104.95	102.96	109.4	103.76	104.63	105.03	107.78	105.43	103.93	106.26	102.84	104.62	106.52	104.08	106.2	106.93	105.53	106.39	106.23	103.49	106.19	108.4	105.78	101.83	106.45	108.4	105.83	107.17	108.45	106.93	107.96	105.01	103.49	108.16	103.92	106.11	104.78	108.24	108.17	109.02	104	104.51	105.88	106.03	104.37	106	102.87	103.66	109.76	104.07
102.78	105.34	108.9	101.29	102.78	103.78	107.05	103.84	106.31	109.3	104.62	109.99	105.33	104.17	103.34	107.58	106.18	102.47	103.82	105.49	101.1	106.01	99.525	102.77	101.79	105.22	110.44	106.46	104.27	108.69	104.5	101.84	102.31	103.86	107.29	107.18	103.78	103.91	108.21	110.94	105.03	102.73	103.44	108.19	102.23	102.79	107.2	107.48	107.89	103.99
106.21	105.81	105.15	107.72	107.67	107.46	103.5	102.76	103.84	106.97	109.7	103.84	105.25	111.97	111.47	104.17	110.45	102.05	104.69	105.93	107.62	114.28	107.38	104.43	102.26	107.96	103.65	104.06	106.51	102.13	107.83	106.12	107.12	106.08	101.74	105.2	106.38	101.18	102.49	107.39	107.68	112.88	103.22	106.25	106.08	106.62	104.02	102.14	105.08	105.37
107.14	102.01	106.56	107.18	105.57	104.32	106.34	103.31	103.69	109.5	107.44	106.51	108.33	109.15	109.9	112.02	105.05	107.86	106.86	103.58	104.01	107.23	104.7	105.18	105.52	106.47	105.83	108.5	104.45	103.97	104.34	108.19	105.5	108.37	106.79	105.75	102.37	105.77	105.46	106.64	106.2	108.92	103.47	103.83	107.09	105.38	106.05	105.56	105.55	108.55
105.74	103.14	105.87	103.51	108.67	106.71	104.34	104.46	107.01	101.76	107.05	108.27	105.19	103.97	104.69	106.35	107.05	106.5	102.58	105.3	108.51	107.49	108.27	103.33	105.63	109.26	108.99	106.02	103.78	110.9	104.34	108.01	110.16	109.65	107.34	108.94	104.99	109.52	110.44	100.1	108.81	107.62	111.23	109.23	104.41	103.14	106.37	106.8	109.3	104
102.56	100.82	104.77	100.34	101.02	104.5	108.74	100.69	103.3	104.04	100.2	101.74	100.87	104.55	101.35	103.37	100.42	101.01	104.13	105.04	103.81	101.29	104.04	102.41	101.5	100.43	101.81	102.01	100.83	105.76	105.05	101.72	102.59	101.24	104.59	104.9	98.699	103.05	98.756	103.12	106.47	106.85	99.566	105.65	107.3	102.89	103.36	103.09	104.42	103.3
102.55	102.54	101.42	105.28	106.29	104.97	102.37	103.44	105.08	103.61	106.15	103.26	104.4	105.36	103.33	105.01	108.6	105.42	103.12	102.77	104.39	106.22	101.58	102.45	100.49	103.74	105.14	107.62	104.33	102.14	105.07	105.63	106.89	103.15	105.42	105.26	104.79	104.29	103.59	107.91	106.13	105.83	105.01	111.17	107.41	104.05	108.04	106.78	105.47	105.51
111.21	106.26	108.14	104.36	108.63	101.27	106.13	107.89	104.83	113.01	107.11	107.44	110.78	102.86	106	101.13	103.92	107.84	107.53	108.9	102.62	107.63	106.04	100.87	108.52	105.66	107.92	107.74	106.03	109.27	109.14	102.97	107.37	109.58	103.67	105.37	105.38	103.95	102.83	103.02	105.78	106.86	106.2	107.2	107.68	105.4	101.65	105.98	107.79	110.43
113.83	107.24	108.43	106.03	106.86	110.64	108.57	109.42	106.99	104.88	109.44	107.29	107.7	105.71	108.37	106.52	106.78	108.34	106.99	105.74	105.65	107.99	104.57	109.23	108.94	109.27	107.5	105.82	109.39	110.26	105.77	107.59	108.72	108.8	110.6	104.5	107	105.83	108.16	110.69	108.92	104.91	108.02	110.25	110.4	104.22	105.12	111.74	111.85	107.7
109.74	111.14	106.62	109.55	106.78	110.21	110.17	108.18	111.78	110.89	104.94	109.67	111.47	104.85	107.98	107.64	105.29	107.92	110.89	109.36	104.49	107.21	111.2	111.67	112.34	103.33	111.41	110.66	106.28	108.26	105.82	104.7	105.88	109.05	110.82	112.37	110.37	107.34	106.94	106.85	106.98	113.13	109.41	108.81	109.93	108.29	110.78	111.78	110.75	104.86
104.2	107.64	111.42	105.8	106.41	108.26	108.12	108.63	105.47	105.87	106.3	106.41	109.05	104.78	105.26	107.87	106.69	104.44	104.1	103.55	104.01	106.48	110.48	102.19	108.13	106.34	104.41	107.52	105.44	104.46	105.83	106.95	110.31	107.9	103.89	97.04	106.43	108.77	106.09	106.59	112.54	108.73	104.07	109.04	105.31	107.73	107.89	105.33	108.65	104.33
107.8	101.92	104.94	107.66	105.68	104.37	104.57	105.31	106.52	108.77	105.85	104.57	102.74	109.85	103.26	108.07	108.33	104.09	106.98	106.05	102.55	102.16	107.84	104.68	106.36	105.53	106.59	106.22	105.27	109.19	108.21	106.63	105.41	104.18	104.73	102.84	103.98	100.76	107.46	105.33	108.01	103.45	106.32	101.22	102.56	107	106.63	104.5	102.19	105.96
102.16	103.58	100.6	107.97	104.82	104.85	103.83	105.22	108.82	108.28	102.86	101.57	106.14	101.8	104.81	104.71	98.827	109.46	101.36	102.44	103.73	107.1	104.59	103.97	104.36	107.87	103.7	103.69	106.67	102.17	105.77	103.98	105.09	108.66	105.78	101.24	106.87	107.49	104.12	102.81	106.48	104.79	109.27	108.12	105.18	104.81	109.07	102.09	108.69	102.79
108.92	106.96	109.38	103.61	101.27	108.43	106.76	105.07	105.84	110.98	107.58	108.01	104.33	108.32	105.97	105.77	106.64	102.84	107.24	109.96	105.03	106.86	101.87	104.13	103.6	105.89	108.2	100.01	106.11	105.03	108.51	108.48	106.76	107.3	103.7	108.92	106.52	104.06	108.97	109.74	107.35	111.34	105.33	106.53	103.27	109.74	106.88	104.82	105.4	109.67
92.077	102.83	94.534	95.933	98.202	100.36	96.906	99.965	100.71	97.341	94.495	96.612	95.28	103.95	97.147	102.02	99.556	98.604	97.452	100.78	101.65	93.908	97.281	105.56	95.358	94.13	97.832	99.283	98.427	99.903	91.31	100.68	97.798	96.316	100.26	99.55	96.842	95.138	94.93	100.79	93.669	100.84	100.75	94.864	98.06	99.706	98.993	99.025	100.92	97.071
112.29	110.09	111.41	110.47	111.72	108.71	114.61	111.88	109.95	112.56	108.99	112.02	110.39	111.54	113.27	108.38	107.51	111.4	109.12	113.58	109.04	112.74	110.78	111.69	110.29	105.63	111.07	105.69	113.4	110.97	103.54	111.3	108.77	110.74	107.78	113.35	111.82	111.16	107.43	111.01	110.35	111.04	115.96	109.4	115.84	113.31	111.56	107.6	107.18	113.51
109.31	104.08	108.62	102.93	108.45	106.73	109.2	107.73	110.9	105.21	108.8	109.35	110.36	107.77	109.17	106.76	106.43	110.02	107.06	106.13	108.16	111.72	105.27	106.71	109.1	108.32	105.2	108.63	109.87	113.18	113.7	106.01	110.01	110.71	109.2	107.74	108.83	108.28	104.49	105.48	109.38	110.24	107.19	109.57	107.75	111.67	110.49	103.19	106.14	106.6
99.348	99.251	102.98	98.317	100.23	96.366	96.159	98.365	101.1	98.127	100.21	97.654	99.735	102.17	103.35	98.688	94.07	100.99	97.913	98.255	100.21	96.496	103.23	102.63	97.314	99.8	100.33	100.35	102.41	96.562	97.908	98.699	97.643	103.02	91.013	97.532	103.82	97.815	99.223	96.918	98.293	100.81	95.955	96.973	97.054	104.76	100.54	97.639	97.212	99.924
109.33	106.7	106.72	109	107.28	105.82	109.92	109.36	102.8	112.96	109.3	105.12	107.96	109.04	108.99	106.46	104.62	109.87	106.97	102.98	107.15	102.7	106.06	105.7	106.72	105.47	104.71	107.33	107.49	107.48	106.32	107.39	108.14	105.1	106.96	103.64	102.13	106.29	104.65	105.28	103.98	106.93	102.76	109.1	104.52	102.21	108.65	105.68	103.84	101.16
106.32	104.07	106.09	108.11	104.41	108.32	101.98	111.66	106.52	99.945	102.68	101.75	106.88	110.22	104.41	109.69	107.69	106.79	103.86	106.75	105.6	102.34	103.42	104.69	109.41	106.69	107.94	104.08	108.41	105.82	103.71	103.16	106.77	102.75	108.34	107.72	105.72	102.87	103.75	101.68	105.06	103.48	101.31	107.55	108.35	105.21	104.71	104.72	106.3	106.07
104.81	113.64	108.57	107.2	109.13	108.52	106.64	111.73	106.78	108.35	109.82	109.86	109.77	109.57	105.4	109.85	109.51	111.3	109.07	108.69	103.85	108.34	108.22	111.89	106.44	106.05	105.77	105.96	104.93	107.8	107.32	109.19	108.83	107.46	107.38	108.96	109.86	107.43	107.09	105.96	111.03	105.32	106.92	104.67	101.92	106.56	100.4	112.18	105.59	106.57
111.25	107.64	106.62	108.58	113.66	109.44	108.02	107.52	105.69	112.37	111.43	109.17	105.36	106.2	106.99	109.17	111.6	106.2	109.27	103.39	111.49	106.37	106.77	108.24	104.68	101.97	107.52	108.16	112.76	107.41	109.77	106.69	107.39	106.85	104.33	109.83	105.31	112.19	114.07	108.72	109.15	110.35	106.54	105.17	103.26	106.09	108.39	106.68	104.91	105.54
108.47	111.78	108.11	111.59	114.81	113.21	114.76	110.4	108.38	110.19	112.71	108.35	110.37	110.37	106.25	108.07	110.57	112.35	110.89	109.46	108.66	113.66	109.84	110.31	109.3	110.7	110	115.01	112.03	115.9	108.1	110.17	112.59	112.41	106.57	110.04	112.01	116.72	110.34	113.46	109.73	112.74	109.67	109.33	112.01	113.69	109.85	113.16	113.04	110.87
112.63	107.31	105.14	109.1	108.04	110.21	109.21	107.02	110.08	107.47	110.95	104.87	110.75	109.79	110.85	106.15	111.93	108.91	111.27	109.28	107.18	112.78	108.04	109.65	103.97	106.06	107.7	105.45	106.35	105.53	106.52	108.88	108.41	106.62	109.94	110.77	107	104.19	105.87	106.87	104.63	113.3	105.85	111.16	110.03	108.9	107.19	106.01	108.46	105.93
104.72	104.96	104.62	104.81	102.2	107.54	104.92	105.14	106.56	104.52	108.68	101.5	102.27	107.08	102.39	106.43	111.51	102.8	106.12	106.91	108.42	102.01	107.27	108.72	109.52	107.06	104.38	106.36	106.66	105.6	103.66	104.47	108.55	108.83	105.71	109.68	107.44	105.78	106.06	102.73	106.98	107.03	107.52	103.99	106.71	101.67	108.65	105.35	105.4	107.5
104.29	106.38	107.1	104.68	106.86	105.93	104.31	107.73	104.49	102.16	105.73	106.06	102.78	106.85	106.18	107.42	106.22	109.92	101.57	107.78	107.72	105.41	106.28	104.31	106.93	109.34	104.96	106.26	100.78	106.8	110.67	107.82	102.33	104.04	106.31	104.21	107.93	104.96	104.36	105.08	104.88	107.72	107.26	103.35	106.12	108.89	102.44	101.99	104.87	109.23
107.83	108.76	109.25	107.22	107.69	108.31	112.16	108.75	108.65	106.38	110.39	109.15	108.25	108.24	106.29	106.66	107.31	106.71	106.29	110.16	107.76	108	107.55	109.67	105.42	107.53	108.39	107.74	107.6	105.77	106.08	106.15	107.15	106.19	106.58	105.21	103.68	105.52	110.41	103.05	108.2	101.11	105	108.04	105.8	109.3	106.68	106.7	104.38	107.02
103.62	106.49	106.34	105.13	109.08	105.53	104.94	109.19	105.66	105.9	101.61	109.61	107.85	105.67	105.58	110.8	103.53	103.02	109.48	108.1	106.01	108.84	105.95	106.08	104.19	105.06	106.7	106.84	101.74	105.02	105.46	106.47	111.46	109.97	106.5	104.96	105.27	106.1	106.45	107.14	108.96	104.93	103.78	105.3	104.09	105.15	109.69	104.94	105.01	103.25
109.06	104.36	107.22	107.66	104.74	107	110.53	108.26	109.84	107.22	102.66	109.01	104.84	109.03	108.75	106.63	104.1	108.2	108.92	105.6	107.61	108.47	111.81	104.88	106.83	110.92	109.88	109.35	112.08	105.09	103.39	107.82	102.53	106.63	103.64	108.43	108.27	108.4	111.23	108.04	108.89	112.46	108.63	106.69	108.93	110.92	111.01	108.19	110.62	108.01
104.94	105.83	104.65	106.88	102.29	102.04	107.6	109.97	103.08	109.34	100.32	104.3	105.52	104.64	105.19	103.53	104.86	105.21	105.41	105.63	102.55	108.87	104.21	102.72	106.35	102.43	108.3	105.29	105.68	107.32	109.75	106.64	100.47	106.76	103.01	104.56	108.6	107.34	107.2	108.28	104.93	106.47	103.36	103.39	101.33	105.41	105.42	99.701	99.92	106.03
105.72	110.41	108.35	110.12	108.58	111.81	106.28	111.47	106.19	108.41	106.31	105.87	107.45	110.72	107.18	106.46	106.78	112.67	106.54	107.02	111.12	112.83	108.97	107.9	105.83	108.89	111.77	109.25	108.42	111.06	109.01	108.47	109.43	102	106.77	110.01	109.02	109.07	112.1	110.71	109.43	106.6	108.64	112.63	111.86	106.25	113.86	109.19	105.74	108.37
108.54	109.76	104.34	110.05	112.12	109.61	107.92	116.04	109.89	107.5	106.74	107.73	107.15	102.6	106.86	107.73	110.03	105.28	109.25	111.64	104.63	108.46	104.58	110.65	110.09	108.82	104.88	110.25	108.5	109.23	104.42	106.02	108.12	103.53	108.58	111.42	107.35	107.58	109.88	109.84	109.06	106.7	103.7	109.14	108.35	110.5	109.3	109.08	109.79	109.19
108.45	106.61	111.09	109.5	107.97	104.93	102.5	106.14	105.2	108.58	109.78	105.66	105.68	103.96	108.1	111.42	105.44	104.03	110.54	106.97	112.67	109.89	108.67	110.27	109.88	105.94	108.34	111.05	108.15	108.06	108.71	106.69	109.24	109.78	108.6	108.1	105.05	108.07	111.55	107.43	109.11	105.2	110.01	109.81	106.47	114.12	112.02	108.01	110.5	109.48
106.66	104.05	103.26	99.326	105.32	107.22	105.58	107.93	103.41	105.85	109.77	101.02	107.82	102.26	105.9	106.87	106.44	105.11	104.38	109.12	104.17	105.16	104.24	104.26	112.08	108.89	107.87	106.02	102.38	107.27	106.13	106.2	107.49	106.71	103.12	106.64	103.08	104.86	106.09	105.2	109.87	110.45	105.29	109.37	103.87	108.35	108.22	106.92	105.52	108.48
96.558	99.097	95.173	96.166	97.947	99.115	100.5	97.982	98.5	97.584	98.564	98.635	98.154	100.11	96.751	97.108	98.058	97.52	97.876	93.918	98.965	99.424	95.718	98.622	99.555	103.51	99.712	98.127	98.259	99.312	96.693	97.623	101.12	96.303	100	102.13	98.001	100.89	99.17	95.488	97.132	101.18	98.529	95.924	102.19	95.023	98.386	96.318	96.988	98.31
95.453	98.083	100.3	104.07	96.822	97.794	96.631	99.34	102.46	97.504	97.269	96.355	97.706	100.47	95.012	99.022	101.45	98.556	99.937	103.65	102.36	97.12	99.446	99.344	99.753	102.14	103.75	98.801	97.205	98.318	100.12	97.207	101.93	95.216	102.02	98.341	100.39	98.014	99.899	98.452	94.987	96.597	98.112	103.17	104.01	96.883	101.7	100.4	102.02	102.45
96.419	100.95	98.766	97.963	97.246	98.543	99.281	98.337	100.01	99.343	101.15	96.266	97.004	97.821	102.04	97.017	97.528	104.02	96.628	96.122	102.16	100.63	97.851	95.607	95.708	102.27	95.518	97.693	98.08	97.761	95.712	98.765	96.31	97.462	95.704	99.36	98.509	95.817	97.594	96.811	99.127	96.861	102.26	103.1	101.1	100.57	100.28	93.424	98.287	101.34
103.22	98.143	98.719	97.904	97.65	100.47	98.953	100.61	99.97	101.47	97.239	100.23	98.066	96.055	97.285	100.75	96.007	93.431	102.95	95.776	103.33	100.86	102.07	100.91	99.857	97.003	96.406	95.493	95.902	98.169	94.187	100.03	98.967	96.174	105.13	103.04	97.977	98.01	97.909	97.046	103.81	93.809	93.996	99.8	99.416	101.62	96.554	97.857	103.03	97.23
107.34	104.59	106.41	107.3	108.38	109.64	107.79	104.33	105.65	104.84	102.06	105.21	102.79	103.84	105.96	106.14	104.15	106.54	106.72	104.4	103.56	102.4	105.68	100.33	104.11	99.86	106.67	106.53	106.45	99.9	102.81	99.859	106.02	104.1	103.91	104.46	104.5	103.03	103.75	106.35	106.43	106.11	107.62	105.01	107.29	108.3	104.48	101.42	107.06	106.47
105.36	105.65	104.34	106.2	105.8	109.28	104.66	101.12	108.59	104.85	106.01	107.43	108.29	105.49	100.55	105.53	110.51	104.3	107.35	109.18	106.42	108.04	105.63	105.51	107.75	105	104.86	109.58	105.63	103.17	106.21	105.36	104.81	108.92	103.79	101.3	103.98	104.26	104.25	103.28	106.86	108.45	107.31	103.72	107.38	102.75	105.48	100.55	107.01	103.74
108.43	106.39	103.38	108.02	103.75	105.87	108.82	103.18	101.92	104.36	113.98	104.83	109.22	105.02	106.04	102.91	107.44	102.96	110.13	111.2	106.84	108.2	107.64	108.75	111.93	107.07	107.39	104.98	111.44	106.13	103.26	106.22	106.42	108.35	108.99	107.35	108.61	109.97	110.41	110.11	106.98	109.38	112.96	108.8	109.96	110.88	106.68	107.99	110.61	111.7
93.701	97.563	93.583	95.622	97.464	99.054	103.21	95.529	94.706	94.182	96.228	103.43	96.99	99.298	102.69	96.943	99.989	97.697	94.821	96.749	103.25	97.739	99.706	97.294	98.332	93.14	101.13	98.869	94.681	99.11	97.508	98.455	98.181	98.231	95.009	100.55	95.521	95.286	94.443	99.208	97.455	97.187	95.456	99.814	99.914	93.938	99.41	100.98	98.054	95.454
97.448	103.27	96.876	94.441	99.609	95.428	100.18	96.77	94.965	98.832	97.748	104.15	98.682	100.2	98.11	97.29	95.957	100.43	99.207	99.768	101.69	94.475	99.953	99.378	100.04	100.49	100.45	96.301	97.851	97.647	97.227	98.96	97.284	94.956	93.757	97.551	94.586	94.212	98.327	100.78	98.239	98.303	96.998	97.996	98.14	97.914	98.414	97.632	102.19	98.918
96.148	103.02	104.79	101.17	98.949	99.704	104.09	100.64	97.91	102.72	105.24	98.926	101.84	100.93	104.75	100.98	100.62	101.93	99.772	101.58	101.8	103.71	100.14	99.701	97.18	100.37	98.511	104.48	100.48	102.68	97.423	99.606	103.11	104.8	103.63	100.65	101.64	97.85	93.894	97.907	99.222	100.69	101.05	101.23	103.09	97.937	100.67	97.856	99.135	99.627
99.097	91.947	95.84	102.53	100.89	96.5	100.35	93.75	96.804	99.128	96.656	99.306	98.728	102.48	98.368	98.655	99.266	101.1	99.27	100.22	97.925	94.788	96.963	97.097	99.251	97.383	101.29	99.81	97.51	98.66	95.931	98.987	98.836	95.517	96.343	96.461	96.493	98.086	101.08	100.64	100.1	104.21	98.349	96.763	100.23	103.57	95.956	97.449	99.883	100.4
102.22	99.436	98.322	100.58	106.34	95.277	104.84	95.786	100.41	102.92	100.46	100.07	102.64	98.782	105.26	100.87	100.7	102.34	102.09	104.14	99.549	103.51	98.832	102.59	97.445	98.823	98.168	96.955	101.51	103.62	98.462	101.79	98.359	97.973	103.22	108.01	101.22	103.44	100.2	98.193	99.739	98.79	101.03	99.844	105.05	101.9	102.63	99.269	97.278	100.93
106.72	108.34	105.94	108.88	105.66	105.51	106.46	110.37	108.18	105.9	110.78	113	110.28	111.14	107.97	103.99	109.37	109.24	107.03	109.05	107.25	110.6	106.26	109.54	108.94	111.5	109.46	110.73	111.1	104.93	107.72	107.95	110.57	108.4	107.06	102.83	108.46	107.4	105.43	103.75	110.24	110.97	109.33	105.57	108.32	107.14	107.72	103.73	107.31	106.41
105.25	103.02	107.44	103.37	108.92	112.53	111.96	110.41	107.13	108.61	104.21	110.29	108.09	108.05	105.7	108.57	106.02	110.54	113.43	106.11	105.88	111.38	105.26	107.93	104.75	106.29	113	108.92	109.4	110.5	108.79	107.23	108	106.9	113.4	108.1	109.82	112.36	108.05	108.64	111.86	108	102.88	104.49	110.92	108.15	108.33	103.69	107.35	111.49
107.31	101.85	108	108.33	103.71	107.89	107.22	104.51	102.86	102.44	106.57	106.38	104.04	104.29	105.93	105.84	108.02	107.22	102.14	105.6	105.87	107.96	106.34	104.22	104.86	105.39	106.92	104.05	106.4	103.64	102.95	107.48	108.14	104.49	104.73	106.98	107.44	101.6	103.75	107.29	103.08	104.21	106.55	103.66	106.59	105.6	102.69	105.07	102.57	108.29
104.49	104.09	106.66	104.12	106.29	110.09	104.46	101.19	107.34	110.05	108.2	103.92	102.31	105.6	104.4	107.45	106.25	109.22	105.02	104.54	105.62	104.27	107.88	105.31	103.91	104.16	108.36	107.42	107.62	101.48	106.72	106.11	108.1	107.39	106.16	102.5	113.25	107.21	110.58	105.11	105.24	108.31	106.55	103.41	102.29	107.46	105.96	107.63	102.89	104.93
106.78	110.76	107.6	104.32	110.55	109.24	108.91	102.65	106.74	112.79	106.04	105.88	108.82	109.95	107.47	104.95	108.33	107.87	104.96	111.42	104	109.55	105.78	112.6	107.45	105.6	107.76	110.56	107.81	107.47	104.21	108.83	107.49	108.88	107.24	106.28	104.93	110.98	110.36	105.36	105.94	105.27	110.78	108.01	108.23	110.44	110.51	105.91	111.39	109.64
98.189	102.14	100.29	105.69	100.61	94.211	95.563	95.625	106.19	106.5	103.12	101.2	101.69	96.832	101.8	99.745	98.031	102.15	103.24	99.204	98.464	99.799	98.384	99.021	95.836	100.48	96.519	97.502	103.78	97.951	95.797	99.36	102.38	103.42	97.81	100.23	98.966	101.04	96.871	97.864	103.21	104.59	100.45	100.26	100.76	103.78	103.97	100.44	99.111	102.37
109.33	106.92	110.67	103.22	105.96	107	108.97	106.92	107.34	108.1	105.13	110.22	106.69	110.17	108.48	108.54	104.53	106.92	107.4	100.32	103.93	109.3	110.19	105.5	111.27	102.44	103.9	112.01	108.52	108.45	108.86	106.62	109.64	106.87	109.95	107.35	109.21	109.24	104.74	105.34	106.75	107.77	106.17	105.87	106.17	107.41	108.15	107.83	110.32	109.11
107.06	109.15	108.52	106.37	105.4	107.56	106.55	103.93	104.16	103.54	106.77	113.79	108.21	106.24	108.04	109.58	104.61	104.36	105.02	110.66	108.72	107.12	105.06	107.13	106.12	108.41	107.72	109.33	103.17	105.5	106.77	103.45	103.41	111.67	104.06	106.11	104.22	101.73	106.09	105.36	104.87	103.73	106.97	108.72	104.75	107.62	103.57	103.11	105.84	103.98
96.591	97.538	91.759	94.007	99.497	98.579	103.62	97.415	101.56	98.184	95.397	97.095	99.578	99.535	101.6	96.277	100.23	97.53	99.627	94.622	95.768	99.246	93.496	97.219	94.036	100.03	98.62	98.766	94.862	100.21	96.485	98.109	97.061	99.788	94.456	97.841	93.636	97.925	98.187	98.017	103.01	97.885	98.838	95.233	97.344	97.16	93.807	96.752	95.72	98.496
105.77	107.22	107.11	109.37	110.29	109.63	108.37	105.9	107.6	107.6	104.33	109.81	111.59	109.83	107.29	109.79	111.86	105.22	107.71	105.79	106.34	109.12	104.32	105.05	110.44	108.06	108.57	104.95	103.51	106.13	111.14	113.36	102.1	110.15	107.6	109.37	111.22	110.1	102.97	101.96	105.98	108.39	105.08	109.66	105.27	105.18	108.12	109.09	107.83	105.56
99.394	97.308	101.29	99.913	99.557	97.516	98.576	100.55	99.994	95.278	99.63	93.973	99.966	99.911	100.67	98.793	100.66	102.46	97.513	102.48	102.13	100.29	97.567	95.857	98.617	93.419	100.63	95.564	100.29	96.543	96.353	101.83	100.18	97.851	94.923	99.38	98.038	96.601	99.539	101.19	99.654	100.98	97.353	99.806	98.743	93.883	100.21	99.023	99.97	97.442
110.59	112.46	109.75	110.72	111.49	109.1	110.17	109.59	104.96	107.4	110.63	111.86	106.43	109.29	112.48	105.89	112.56	106.97	106.05	112.6	112.18	109.84	109.02	109.2	106.84	110.99	113.03	111.84	109.58	111.46	107.26	109.78	112.5	111.81	115.33	114.81	109.15	110.37	105.84	111.33	108.75	113.77	110.45	106.59	105.69	106.96	113.72	110.94	112.44	106.02
110.48	111.05	104.03	104.78	108.98	108.63	109.39	105.08	107.63	104.73	107.92	112.41	106.01	111.74	106.8	108.9	108.86	111.31	108.87	104.75	111.07	109.29	108.82	105.64	108.98	107.79	106.39	110.43	111.68	106.52	111.59	107.29	109.03	107.46	105.81	107.59	108.75	110.75	106.9	110.66	105.19	107.22	102.64	107.53	108.21	109.16	106.92	109.71	109.48	108.07
109.35	100.67	106.54	107.61	100.37	102.9	107.25	105.04	108.58	107.52	104.8	107.64	104.46	108.68	107.98	106.2	102.68	104.37	107.81	99.217	101.08	101.87	104.85	105.09	107.92	111.14	103.69	109.82	109.81	106.09	107.08	105.25	104.83	101.11	108.61	102.24	106.76	103.61	103.59	102.01	108.15	106.57	105.09	104.09	100.23	103.43	102.69	100.89	107.17	107.02
108.08	109.95	113.39	104.67	108.36	102.61	103.71	108.19	107.34	108.68	102.46	105.89	105.75	107.11	109.84	107.98	111.01	104.84	112.79	106.31	104.91	103.38	104.61	112.38	109.27	108.06	104.91	105.03	108.44	109.56	105.15	106.95	101.58	105.7	106.46	108.51	107.75	111.77	105.75	107.09	109.57	108.4	110.45	105.31	109.53	105.11	106.95	106.27	108.85	109.02
106	107.04	109.83	106.47	108.13	110.02	106	108.89	103.6	109.48	104.2	109.33	108.19	107.57	110.04	110.3	107.06	106.13	110.01	105.14	106	112.53	109.63	110.18	109.45	103.92	109.43	106.88	108.86	106.45	107.55	107.14	109.56	106.87	108.76	108.72	106.31	107.99	106.85	104.57	110.23	107.36	107.1	106.75	107.69	109.65	110.15	103.88	106.24	111.04
102.21	107.23	105.41	107.79	106.44	109.32	112.27	105.19	102.91	108.29	102.54	103.56	105.9	102.23	105.55	106.7	107.11	104.92	107.94	102.99	99.121	109.26	105.14	108.68	105.92	106.34	108.38	105.78	107.69	104.82	106.61	104.64	108.06	101.85	107.65	110.12	109.38	106.43	107.36	107.33	107.44	106.31	103.18	109.01	109.49	109.02	104.73	105.89	102.78	102.65
106.7	101.6	109.35	110.61	101.34	104.71	108.99	107.68	110.58	105.08	111.69	106.1	107.77	107.79	108.98	110.29	107.13	109.64	110.11	110.63	107.49	111.98	105.8	104.84	107.47	109.23	104.16	109.62	105.73	108.63	110.47	110.22	107.5	105.47	106.34	111.31	104.49	108.37	106.2	111.11	112.74	106.86	105.97	104.82	108.74	107.16	105.28	106.76	107.41	110.11
107.81	109.38	105.54	106.26	108.46	110.53	106.55	105.16	108.58	105.71	106.4	108.9	107.34	102.64	106.07	110.56	105.96	111.38	113.48	106.85	110.53	108.27	113.17	109.38	107.61	105.57	112.98	107.33	112.6	106.46	107.56	108.7	109.3	106.08	104.06	106.84	107.96	109.92	108.23	106.53	109.27	110.49	106.85	108.82	108.82	108.7	112.43	109.43	106.95	109.03
104.92	107.49	107.1	106.23	108.26	107.1	105.2	102.7	102.78	102.42	109.4	101.48	109.03	107.86	102.35	108.63	108.25	102.47	103.26	101.22	101.24	107.26	103.02	106.47	100.49	107.57	107.79	104.59	107.42	105.21	106.47	103.38	103.77	110.32	101.58	108.74	104.46	109.97	105.3	102.7	104.94	107.68	107.2	106.19	100.5	104.89	107.11	106.61	107.69	104.92
95.698	96.397	93.623	99.086	95.173	101.64	93.113	93.742	97.514	98.233	100.29	99.035	100.49	96.729	93.751	99.23	102.18	99.645	95.56	101.03	99.782	103.75	96.269	99.191	97.041	100.94	95.57	100.48	97.892	100.97	99.726	97.635	99.132	96.015	94.062	97.48	100.62	102.46	96.267	99.725	95.146	96.03	100.49	101.16	97.981	101.81	97.09	96.751	101.74	100.42
106.92	104.65	107.93	104.57	107.3	107.75	108.49	102.9	108.38	104.87	103.42	103.35	107.54	103.74	102.79	107.12	108.97	102.38	106.27	105.67	101.93	104.18	107.49	105.45	103.02	106.02	106.52	108.67	101.74	106.98	110.75	105.79	110.54	106.27	100.94	106.28	104.58	109.44	103.55	103.61	107.55	108.28	107.88	102.73	107.52	109.42	105.83	105.16	105.77	103.65
107.97	106.08	111.07	105.57	108.71	109.67	111.21	111.09	111.17	104.27	110.25	105.62	106.23	109.32	110.55	105.57	107.12	110.23	108.71	108.88	112.7	110.48	111.21	106.88	107.55	111.43	108.38	113.57	110.37	108.69	112.55	107.91	111.32	107.2	108.41	106.96	109.1	111.25	106.41	111.16	106.48	104.68	106.77	110.67	111.22	108.27	110.38	105.34	109.86	104.95
108.65	109.23	105.82	103.6	105.41	106.93	104.8	105.19	108.4	109.83	108.63	107.34	108	108.66	106.41	105.71	109.15	108.12	104.38	106.18	105.11	110.06	106.88	107.81	103.81	107.76	102.76	104.41	105.28	106.35	102.36	102.14	106.37	109.75	103.94	103.3	101.95	102.96	105.25	105.42	110.58	106.41	106.84	106.11	102.86	106.47	108.31	107.39	103.45	106.26
104.23	105.07	105.46	104.99	105.24	111.21	105.57	103.95	110.88	104.83	106.22	104.12	105.24	108.74	105.64	106.77	101.35	106.59	104.2	104.51	106.56	102.46	108.36	107.2	104.91	100.69	104.19	108.11	103.68	107.78	104.24	103.28	100.89	104.63	104.5	104.98	107.18	103.96	105.79	104.97	107.61	102.85	107.83	102.71	103.49	104.42	104.66	107.73	110.17	109.35
104.75	107.56	107.42	109.59	108.69	107.84	110.48	102.13	107.26	115.16	107.47	104.43	106.18	107.94	107.99	106.95	106.27	112.11	109.14	108.42	107.71	108.67	108.13	107.58	108.93	109.94	113.38	105.71	111.35	109.34	109.09	107.42	111.74	106.63	106.1	110.43	105.9	111.57	113.08	108.56	109.16	112.01	108.71	108.78	110.4	106.06	108.2	105.96	106.22	105.24
104.93	104.56	112.48	105.62	108.06	105.13	106.86	107.01	103.6	107.37	105.74	109.53	105.39	109.29	104.4	108.58	109.61	102.83	100.85	106.94	107.83	106.87	109.35	104.82	105.16	107.86	106.7	105.47	102.83	106.29	106.96	107.17	103.24	107.4	104.02	108.31	109.46	105.02	106.03	107.61	103.17	104.49	103.88	103.64	101.68	103.4	106.08	109.72	108.08	105.99
103.98	102.33	109.26	104.93	109.01	103.43	108.42	102.97	107.41	103.47	105.94	107.61	108.11	104.55	106.45	109.43	103.86	102.6	102.92	106.97	103.94	108.8	104.99	106.15	105.19	104.87	102.1	107	104.09	102.85	105.67	105.06	100.96	106.7	107.89	107.11	105.83	105.42	102.47	105.6	108	105.42	107.05	98.281	103.56	103.65	107.44	104.54	104.99	106.99
105.48	105.21	108.32	108.61	104.34	107.96	107.64	106.23	106.01	104.6	103.76	107.3	101.8	102.55	108.91	106.44	102.85	106.71	108.31	108.48	107.22	106.51	106.94	103.28	107.46	107.31	107.98	106.42	107.54	104.36	106.85	105.62	109.46	103.52	109.92	109.54	108.72	107.81	110.42	103.1	104.78	107.81	105.79	106.96	105.81	103.25	105.45	104.73	105.92	106.96
102.92	106.14	104.99	107.39	100.09	107.56	108.18	101.96	109.92	105.56	107.32	105.53	111.2	105.27	107.74	106.59	108.75	106.32	107.49	103.87	109.6	107.38	106.58	104.32	107.01	106.96	104.47	105.7	105.38	102.93	100.54	106.14	103.24	100.24	106.68	106.16	106.8	107.19	103.48	108.36	103.14	110.97	108	111.26	107.85	108.56	104.54	106.88	101.77	110.36
98.112	98.875	103.21	98.738	99.273	99.483	99.621	99.277	97.802	98.355	101.7	101.73	104.06	101.33	101.44	99.875	103.76	96.515	96.301	98.86	100.99	101.89	103.66	101.89	103.83	99.08	97.579	97.343	99.608	100.69	99.082	101.9	102.05	103.4	101.11	95.475	97.603	98.723	100.62	101.22	100.5	103.68	99.426	99.202	99.882	99.83	101.09	106.11	100.15	99.326
107.75	106.37	109.77	109.7	107.74	110.27	104.8	113.57	105.6	109.4	110.73	112.1	107.07	107.63	106.55	108.26	107.65	107.69	105.83	109.37	109.8	107.5	105.93	108.51	107.46	112.22	108.42	109.03	103.98	111.39	108.4	106.07	108.71	105.97	106.22	106.96	106.31	108.48	108.06	108.83	110.02	107.48	109.94	105.18	109.7	113.08	106.23	111.8	107.18	105.93
106.11	106.15	105.74	106.43	105.53	108.3	105.83	106.78	106.99	106.1	108.17	104.48	108.26	107.23	105.55	110.13	110.25	104.84	106.65	107.19	109.46	107.23	105.09	103.85	106.94	104.76	103.32	106.81	101.94	105.51	110.44	103.12	104.84	103.12	101.54	102.32	102.8	108.43	104.19	106.3	102.87	107.88	103.5	106.25	104.41	102.83	106.35	105.41	103.52	103.63
103.02	105.13	105.95	102.74	103.59	106.01	106.43	104.38	105.64	103.47	105.58	105.57	104.97	107.9	105.27	105.2	105.46	105.98	104.88	102.48	100.98	102.41	108.83	107.21	106.38	106.69	104.54	106.3	106.64	107.67	108.51	103.61	106.99	103.33	106.06	101.22	106.9	106.87	106.13	108.59	105.43	107.49	105.38	110.34	105.3	106.58	107.09	105.9	104.6	103.07
108.24	102.77	106.45	107.08	101.22	106.39	107.26	105.41	109.08	103.27	107.78	103.41	100.79	101.37	101.97	104.68	102.05	106.09	109.44	104.39	106.61	107.14	106.11	105.97	101.98	107.98	110.54	105.92	105.89	106.88	105.15	108.5	106.04	105.2	103.09	105.79	106.27	105.63	105.54	107.94	102.09	110.53	105.04	108	107.12	105.91	109.33	103.68	109.19	102.14
109.3	112.05	107.55	108.38	110	107.6	109.16	110.93	110.69	114.01	108.17	108.38	110.42	106.74	108.42	102.29	108.77	107.86	109.88	107.21	110.72	111.04	112.3	103.25	108.04	106.01	108.75	103.73	108.78	105.3	107.93	112.97	111.81	109.15	114.18	110.48	106.66	107.22	109.3	109.1	103.91	107.73	106.13	107.65	111.49	110.08	106.95	110.81	107.7	111.06
[truncated: 150 more rows]
[truncated: 150 more columns]
