# Supplementary material for: Genetic dissection of main and epistatic effects of QTL based on augmented triple test cross design
Source: PLoS One. 2017 Dec 14;12(12):e0189054. doi: 10.1371/journal.pone.0189054 (PMC5730204; doi:10.1371/journal.pone.0189054)
Supplement: S10 Supporting Information — (ZIP) [file pone.0189054.s010.zip › z6_1300_0.8_10.csv]

97.373	98.515	98.285	97.335	98.687	97.408	98.206	96.709	97.827	96.61	96.675	97.574	99.095	98.421	98.405	98.932	99.87	97.722	98.502	98.122	100.24	98.664	99.246	98.792	98.089	98.429	97.595	97.748	99.168	99.216	98.722	97.413	97.304	96.609	98.354	98.925	99.062	97.173	96.301	97.291	98.08	97.769	97.586	99.036	98.356	98.158	98.151	99.308	99.132	97.464
106.73	105.2	105.56	106.55	106.73	105.43	106.88	106.59	107.83	107.7	105.31	106.28	106.49	106.1	107.17	106.87	106.49	107.07	106.28	106.47	106.15	104.24	105.37	106.64	107.86	106.78	106.41	106.98	105.19	106.49	106.64	106.24	105.9	106.61	105.07	107.55	104.67	107.68	105.22	105.73	107.42	106.36	106.08	105.25	106.63	106.87	108.3	106.91	107.52	106.71
105.48	105.22	106.44	106.66	104.33	106.26	106.15	106.91	105.8	105.19	105.75	105.64	105.82	105.54	105.3	104.02	105.95	104.8	105.39	105.62	104.75	106.72	105.04	105.96	106.24	106.14	105.6	106.74	106.28	106.71	107.78	106.15	106.25	106.1	105.5	104.98	105.46	105.29	105.7	108.07	106.77	105.64	106.19	108.01	106.24	104.42	104.67	105.11	105.54	105.87
107.86	108.46	107.84	107.85	105.36	109.37	108.67	108.17	107.73	108.69	107.42	108.36	107.91	108.47	107.94	108.45	108.65	107.95	105.96	107.16	108.59	108.3	107.47	107.73	109.53	107.88	109.35	108.6	106.03	109.91	107.83	108.74	108.06	106.67	107.77	108.26	107.91	108.25	106.77	109.03	108.33	107.63	107.85	107.87	108.04	107.35	106.65	107.98	107.88	108.54
104.99	106.58	105.79	105.77	104.56	104.44	104.09	105.69	107.15	104.55	107.09	103.09	105.34	105.14	105.32	106.15	104.99	105.46	106.17	104.93	105.56	105.56	106.06	104.83	105.03	105.08	107.11	104.01	106.95	104.68	106.5	105.42	107.14	104.79	104.89	103.99	104.68	106.22	105.73	105.76	105.86	105.82	105.54	105.73	104.65	106.31	105.04	105.15	105.51	106.35
109.88	109.18	107.97	107.75	107.92	107.99	108.36	109.1	109.31	107.83	108.91	108.59	109.73	107.52	108.12	108.1	108.48	109.06	109.96	110.21	107.69	108.17	109.08	107.6	108.32	108.31	109.1	108.14	109.17	109.95	105.51	107.63	109.98	107.33	108.87	108.96	108.64	108.45	108.14	108.37	107.67	108.04	110.36	108.4	109.07	108.75	107.72	108.4	108.53	108.39
107.87	106.62	108.57	109.27	108.13	108.54	108.2	106.96	108.54	107.23	107.29	106.7	107.48	108.2	107.36	107.91	108.22	106.32	108.38	108.7	108.32	108.06	107.28	107.98	106.92	107.63	108.69	108.72	110.25	108.37	107.58	108.89	108.17	107.04	107.24	107.23	107.89	107.32	107.58	107.77	107.62	107.89	106.84	108.33	108.57	108.98	107.27	110.2	108.47	107.97
105.22	107.34	106.25	106.07	106.16	106.11	106.08	106.76	105.53	105.77	105.98	105.64	105.05	106.31	106.29	106.56	104.85	106.79	106.26	105.94	105.76	104.54	105.33	105.37	104.59	105.39	106.42	105.67	107.43	104.14	106.38	106.79	105.95	105.55	102.94	105.09	105.43	105.73	106.11	104.57	105.14	105.46	106.66	104.72	104.45	105	105.03	105.73	106.82	105.76
108.17	108.24	107.3	107	108.34	108.66	109.35	109.1	107.62	108.13	108.03	108.96	109.73	108.93	107.71	107.4	108.43	109.06	107.82	108.71	107.77	108.43	109.71	108.4	108.85	107.81	107.87	107.97	107.9	108.13	107.41	109.39	107.6	107.49	108.7	109.43	108.93	106.67	108.75	107.59	108.65	109.21	107.57	109.03	110.55	109.09	108.21	108.72	108.17	109.23
96.34	98.949	98.773	97.012	97.857	97.357	96.92	97.441	97.71	97.569	96.9	99.534	97.708	98.773	98.082	98.2	96.591	96.918	98.63	99.284	96.288	98.196	100.12	97.932	97.404	98.639	98.034	99.271	96.795	98.154	97.967	98.254	98.731	98.732	97.817	97.927	97.403	98.909	99.269	98.2	96.964	98.672	96.868	96.979	98.91	98.241	98.485	98.404	99.358	99.116
106.27	104.54	104.73	106.66	106.1	106.83	105.79	105.08	106.66	105.68	106.57	104.28	105.73	107.71	105.61	104.97	105.43	105.79	103.66	103.96	106.82	104.24	105.88	106.09	104.98	105.31	104.57	105.61	104.91	104.84	105.81	106.36	105.37	105.2	106.17	105.68	105.18	105.82	104.11	106.32	106.2	104.54	105.11	105.56	106.23	106.01	107.99	105.92	106.12	107.08
106.23	107.74	106.59	106.56	107.08	107	105.96	105.9	106.5	106.49	107.4	105.87	107.16	105.51	105.93	106.45	105.54	106.25	107.31	107.4	107.83	106.56	106.54	105.9	105.32	104.81	107.99	106.21	104.72	106.88	105.89	106.9	106.88	104.83	106.76	105.06	105.24	107.37	106.08	105.03	106.47	105.7	107.53	106.23	106.73	106.49	107.3	106.37	106.03	107.7
104.81	105.09	104.11	105.41	104.88	104.91	105.69	105.29	106.34	103.81	105.63	105.68	106.01	104.53	105.8	105.76	105.36	104.15	105.66	106.97	105.97	105.65	104.62	105.56	105.75	105.53	106.38	106.23	104.96	105.42	104.55	105.3	106.78	105.09	104.88	105.32	105.72	104.95	106.06	105.61	105.56	105.32	105.63	107.03	106.58	106.03	105.51	104.76	104.66	104.67
105.15	105.82	105.92	106.53	107.17	106.88	105.64	108.24	107.66	107.55	106.21	107.65	104.86	106	107.49	106.36	106.01	107.56	106.35	106.72	106.56	108.6	106.21	108.25	105.87	107.96	106.1	106.31	107.35	106.18	107.57	107.58	108.03	107.13	106.47	105.85	106.31	106.46	107.77	106.62	105.48	106.93	105.99	106.44	108.27	106.92	106.18	106.14	106.97	106.28
109.12	109.03	109.09	110.07	107.29	108.28	108.85	108.46	108.47	107.25	109.01	108.53	108.13	108.89	108.8	108.57	106.84	107.8	110.22	108.52	109.35	107.43	109.24	107.58	110.17	109.25	107.67	109.19	107.19	108.68	109.22	108.27	109.35	108.03	108.24	108.8	110	106.66	109.28	108.94	107.67	108.84	108.96	109.9	107.44	108.74	107.51	108.99	107.32	109.5
108.31	106.31	108.98	108.41	108.5	108.43	108.7	107.95	107.74	109.27	108.67	109.36	108.68	106.7	109.46	108.93	108.02	108.7	108.8	108.24	108.54	108.72	107.76	108.03	109.62	107.25	108.05	109.36	107.87	109.64	108.52	109.48	108.86	107.7	108.59	108.67	108.97	108.19	107.49	106.86	106.22	108.57	109.43	109.11	107.04	108.22	108.78	107.13	109.16	109.89
105.53	106.34	107.38	108.47	105.6	105.54	106.24	107.5	106.2	106.93	106.84	106.54	105.5	107.49	108.11	105.73	106.55	106.62	106.39	106.54	104.83	106.64	106.45	105.31	104.54	106.63	107.54	107.21	106.31	106.62	107.02	107.65	106.68	105.37	104.47	107.48	106.17	107.53	106.06	105.33	105.97	107.33	106.3	107.76	106.66	108.81	107.47	107.06	107.11	108.44
105.9	106.51	109.07	108.14	106.63	107.53	107.51	108.59	107.63	108.2	106.49	107.37	106.85	108.4	106.85	109.17	107.16	109.04	107.46	106.82	108.01	107.01	106.37	107.71	107.67	106.83	108.02	109.15	108.04	107.42	108.48	107.65	106.03	106.94	107.01	107.5	107.64	107.82	109.34	107.01	107.3	106.98	106.71	108.69	107.8	107.77	106.43	107.62	108.5	107.13
98.525	98.95	99.099	99.586	98.632	98.4	98.659	98.349	97.767	96.312	98.753	97.072	98.887	97.776	98.937	97.876	98.87	97.049	98.268	98.772	97.547	98.418	97.91	97.841	98.451	98.846	99.44	98.641	99.783	98.465	97.544	99.087	98.516	98.431	98.967	100.57	97.333	97.382	97.262	98.595	99.445	98.436	99.464	99.088	97.446	97.218	97.353	98.746	99.406	97.971
106.97	105.74	107.39	106.24	104.66	106.23	107.51	106.15	106.2	106.92	107.28	104.98	107.17	107.15	105.67	106.31	105.33	106.54	105.35	107.22	106.35	105.74	106.73	106.22	107.37	105.65	107.29	106.85	105.55	107.07	105.46	106.54	104.81	107.87	107	106.98	106.08	104.93	106.48	105.3	105	107.09	106.33	105.98	107.11	106.9	104.76	106.71	105.88	104.58
108.59	107.63	108.39	108.57	108.41	109	106.67	108.38	107.89	107.16	106.48	108.7	108.13	109	108	109.22	108.67	109.48	107.39	106.88	108.51	105.14	108.2	107.87	108.41	108.09	108.85	108.97	109.11	108.09	106.74	109.28	108.93	107.97	109.64	106.49	108.41	108.46	107.32	108.86	108.85	108.44	106.99	108.39	107.35	108.04	107.83	107.89	109.81	107.61
106.07	106.63	105.61	106.01	107.69	106.1	106.45	104.97	106.06	103.9	103.85	104.26	104.73	106.21	103.82	104.62	106.04	106.37	105.35	106.54	104.71	105.3	106.52	106.39	106.23	106.74	104.63	104.45	105.71	106.82	105.61	104.71	107.21	106.07	106.54	105.22	107.6	105.52	106.44	104.89	105.38	104.3	106.44	106.11	106.44	105.45	103.63	107.77	105.46	106.05
100.03	100.05	101.36	101.72	99.385	100.46	101.37	100.6	101.29	100.4	100.01	100.23	100.6	102.57	99.778	98.801	101.07	101.3	100.04	100.41	100.12	99.273	100.23	100.42	100.64	100.8	100.52	99.957	99.126	100.46	100.26	100.13	98.794	100.39	100.41	100.02	100.25	101.84	100.73	100.26	99.329	100.24	100.49	100.1	99.072	100.07	100.27	99.398	99.747	101.75
104.77	106.72	104.36	106.85	104.87	107.21	105.68	106.26	106.16	105.33	107.5	105.41	105.94	106.57	106.33	107.03	107.72	106.04	105.77	106.35	106.99	105.87	105.5	104.81	105.94	105.53	105.8	105.42	106.28	104.9	106.01	105.18	106.36	107.09	105.73	105.23	106.67	105.41	105.01	106.39	105.56	105.74	105.31	104.38	105.78	105.8	105.7	105.43	104.8	106.75
98.928	98.035	97.902	98.954	97.877	98.798	98.876	98.974	98.428	99.374	98.694	98.849	97.591	98.106	98.635	98.696	99.752	99.897	98.454	98.867	97.871	98.468	97.63	98.835	99.21	98.991	99.492	100.12	100.28	98.651	99.131	98.567	98.979	97.687	98.119	99.441	97.272	99.108	98.891	98.766	99.272	99.19	98.581	97.428	99.421	98.671	99.066	98.721	101.21	98.645
107.36	105.48	105.03	105.48	105.48	105.26	106.09	105.46	104.38	107.39	106.22	106.42	105.39	106.4	105.81	105.42	106.29	106.7	105.05	106.22	106.39	105.39	103.72	106.89	106.12	105.6	105.88	106.98	105.01	103.88	104.47	106.54	106.06	106.02	106.93	104.39	104.7	105.46	106.27	105.2	105.55	107.06	107.49	105.91	105.88	106.52	106.83	104.8	105.94	105.07
97.534	96.122	96.487	97.052	97.053	98.778	98.505	96.98	98.831	99.596	97.932	97.975	97.742	98.192	98.249	98.083	98.957	97.541	97.113	98.162	97.94	97.965	97.22	98.952	97.382	97.805	97.562	97.25	97.048	96.37	98.204	97.313	97.803	99.667	98.899	99.485	99.228	98.93	98.916	97.807	98.392	99.455	97.498	98.275	97.086	95.542	99.042	96.68	96.471	99.396
109.05	107.73	106.94	108.67	108.23	107.58	108.87	109.01	107.64	107.58	108.88	108.55	107.8	108.82	108.67	107.12	108.02	106.23	108.55	107.45	107.59	108.79	108.92	107.96	108.95	108.38	107.7	107.63	106.99	109.81	108.35	109.16	107.82	108.84	108.68	109.49	108.89	107.82	108.34	108.16	108.39	108.07	108.55	107.58	107.38	106.79	107.74	108.83	108.53	108.22
101.08	97.637	99.754	98.665	99.426	101.49	99.406	100.63	101.18	99.829	100.6	101.12	101.06	98.481	100.07	100.9	99.565	100.9	100.92	100.37	101.62	99.737	100.39	101.52	100.61	100.58	99.659	100.73	100.07	101.22	101.56	101.18	101.13	101.1	101.91	100.76	99.947	101.31	101.01	101.48	100.59	101.05	100.62	102.34	99.831	100.59	100.79	100.32	98.952	100.48
105.75	104.9	106.04	105.69	105.59	103.97	106.87	104.92	106.34	106.1	105.32	106.89	106.68	107.13	104.19	104.69	105.31	105.62	106.23	105.8	104.69	105.91	106.85	104.52	105.19	105.87	105.4	105.68	105.25	105.59	105.04	105.31	106.79	106.06	105.92	105.92	104.95	106.1	106.65	105.68	106.16	105.22	105.41	104.17	104.85	104.03	105.88	106.19	105.39	105.51
108.33	109.31	108.79	108.36	108.1	108.72	110.12	108.68	108.36	109.11	107.58	107.75	109.46	108.66	108.06	109.72	108.26	107.26	108.55	107.76	108.33	107.09	107.99	108.95	108.23	108.51	110.07	108.21	108.88	108.62	108.43	109.62	108.53	108.2	107.73	106.94	109.46	107.08	109.88	109.26	108.97	108.22	107.52	108.86	108.31	108.14	108.97	108.63	109.68	109.1
107.26	108.37	106.33	107.82	108.15	108.94	108.6	108.51	108.6	107.17	108.24	107.64	107.01	108.62	107.6	107.72	107.62	108.52	108.15	107.1	109.82	109.87	107.38	108.01	107.55	107.61	108.86	106.1	107.48	108.41	107.67	108.04	105.97	107.23	108.18	108.43	106.77	107.49	108.35	106.72	107.09	106.6	106.87	107.62	108.21	106.67	109.43	108.93	108.39	108.18
107.51	106.27	107.79	105.83	105.99	106.52	105.49	106.2	105.11	105.23	106.65	105.61	105.82	106.54	105	107.16	105.99	107.76	107.45	106.92	107.33	105.04	105.71	106.49	105.88	108.18	104.93	106.21	106.77	107.03	107.2	104.87	106.63	106.11	106.6	106.91	105.58	106.28	105.63	106.57	105.71	106.6	108.01	105.42	106.2	107.31	106.17	106.57	106.41	105.9
101.05	100.93	101.23	101.37	100.71	102.13	101.89	100.88	99.961	102.07	101.74	102.32	103.36	101.44	102.32	101.01	100.2	102.39	100.45	102.19	100.59	102.05	101.09	100.16	99.895	100.02	101.16	101.92	101.55	100.75	101.06	101.59	100.53	101.98	100.96	99.425	100.32	100.88	99.581	101.9	101.58	101.51	101.7	101.33	101.82	100.04	101.2	100.7	101.81	102
105.98	105.57	105.34	107.01	105.46	105.84	104.7	105.75	105.2	105.61	107.1	105.67	106.53	106.85	105.94	104.92	104.79	105.76	105.28	105.11	105.56	106.04	105.25	105.19	106.29	105.45	105.24	107.02	103.91	104.78	104.83	105.7	104.07	106.22	106.92	105.94	107.54	105.04	104.27	105.75	104.79	105.29	105.21	106.41	105.94	105.61	104.42	107.22	105.38	104.6
106.56	106.61	108.15	104.94	107.14	107.21	107.84	106.3	106.95	105.23	106.58	108.1	106.67	106.96	108.08	106.48	105.63	105.64	106.09	107.06	105.42	105.96	108.01	106.94	106.75	106.65	107.09	106.47	106.13	107.04	107.7	106.67	104.73	107.14	107.22	106.06	106.88	107.37	107.02	105.79	105.36	105.88	106.61	107.37	108.56	106.26	106.03	104.85	105.86	106.82
108.34	107.95	107.19	108.24	107.77	109.01	107.76	108.26	107.68	107.93	108.51	108.29	105.95	107.12	106.45	108.28	108.05	107.08	108.4	109.24	108.29	110.35	107.88	106.31	108.23	107.87	108.99	108.86	108.28	107.68	108.44	107.73	109.06	107.32	107.92	108.4	107.39	108	109.59	108.83	107.66	107.74	109.37	109.65	108.83	108.66	109.14	110.17	107.41	107.48
105.86	105.39	105.44	105.42	105.09	104.79	105.94	105.66	105.17	106.15	105.46	106.23	106.88	106.47	106.33	105.72	103.84	105.82	106.22	105.47	106.32	105.35	105.84	105.6	103.52	104.42	104.41	104.66	106.54	104.28	105.63	105.77	105.61	106.97	105.84	105.24	105.17	106	106.09	104.39	105.88	104.55	105.24	105.18	103.55	106.25	104.21	107.11	106.5	105.66
107.8	107.43	105.26	107.67	106.55	105.76	105.68	106.83	105.82	106.47	106.74	107.68	107.13	105.89	105.95	107.09	106.82	106.47	105.6	107.12	106.29	106.69	106.18	106.24	107.19	106.41	105.98	106.99	106.72	105.84	105.27	106.73	106.32	105.82	106.29	105.08	106.7	106.65	107.94	108.42	106.4	106.52	108.35	105.29	106.71	105.14	106.68	107.35	105.26	107.64
105.18	104.6	105.06	105.4	106.51	105.86	106.88	105.64	105.85	104.37	104.8	107.14	105.26	104.28	106.16	106.46	104.96	105.89	106.83	105.59	105.27	105.12	102.62	105.37	105.73	106.2	106.08	104.45	105.7	104.23	105.29	105.57	105.54	106.15	106.37	104.33	106.28	104.26	105.25	105.4	106.39	104.86	105.4	105.28	104.29	104.49	105.42	105.66	104.21	106.06
107.75	108.23	106.42	107.44	107.44	108.22	107.96	107.04	107.92	108.12	106.12	107.45	107.92	106.38	107.7	109.02	106.91	109.02	107.67	108.58	108.77	108.07	108.27	106.55	107.62	108.48	107.85	107.64	108.5	107.39	106.23	107.15	107.5	108.75	107.75	107.78	107	108.57	107.21	108.18	108.29	108.25	108.27	107.99	108.1	107.23	108.28	109.58	106.92	108.52
108.29	106.64	104.23	106.41	104.22	105.86	105.98	107.13	106.47	105.82	106.18	106.8	105.51	103.63	105.84	105.34	105.15	106.02	105.84	106.41	105.43	104.48	106.35	106.17	105.81	105.74	105.48	105.32	104.41	104.98	106.04	106.42	106.09	106.13	105.53	104.85	105.2	104.89	106.84	105.46	105.95	105.48	106.73	105.58	105.89	105.06	105.53	105.53	105.95	106.48
98.772	96.722	97.869	98.97	99.78	98.443	97.751	96.003	98.601	96.568	97.422	97.809	98.998	97.985	98.983	95.851	97.793	99.115	97.407	96.5	96.62	98.242	96.636	99.272	98.625	97.518	98.692	99.035	98.143	98.587	97.278	98.916	98.598	98.162	95.905	96.471	98.38	99.592	96.578	97.308	98.478	97.568	96.916	97.365	97.352	98.335	96.604	97.916	99.033	98.958
107.78	107.54	106.57	108.57	108.43	105.6	106.83	108.44	106.82	107.46	107.39	107.8	106.87	106.96	107.16	108.29	108.11	108.18	108.87	108.96	108.31	107.98	107.24	107.78	108.01	107.29	106.09	108.12	107.77	108.98	107.53	108.31	108.74	109	106.92	108.24	107.12	108.79	107.59	108.09	106.44	107.21	108.18	109.14	108.42	108.5	108.09	107.32	107.98	108.17
106.35	105.18	104.9	107.75	107.08	106.25	105.8	106.83	106.51	105.32	106.34	105.36	106.82	106.92	106.34	105	105.39	107.73	108.48	106.74	107.22	106.64	105.71	106.26	107.09	105.42	105.8	105.51	106.87	106.2	105.37	105.92	105.66	107.65	106.21	104.21	106.92	105.08	107.13	106.97	107.17	106.36	106.83	106.57	106.18	105.61	105.02	104.76	105.95	105.18
106.57	105.89	105.24	105.46	105.88	103.9	107.22	105.31	105.22	106.49	106.07	104.8	104.57	106.01	106.32	106.52	106.2	105.87	105.71	105.14	106.9	105.31	106.01	106.43	104.01	105.72	105.86	104.2	104.57	106.11	105.03	105.32	104.27	105.86	105.62	105.45	107.64	105.34	106.23	105.4	105.64	103.24	105.94	106.44	105.95	106.28	105.54	103.41	107.7	106.61
107.57	107.79	109.5	108.18	108.04	107.18	107.92	107.59	108.03	108.81	108.35	107.28	108.1	109.24	107.57	107.47	109.04	109.26	107.82	108.19	107.14	108.29	109.17	109.06	108.6	107.31	107.8	109.82	106.65	108.29	107.85	108.72	107.79	108.42	108.6	108.28	108.26	106.68	108.08	108.53	107.36	108.22	108.31	107.19	108.32	108.62	108.52	106.99	107.52	107.5
106.84	106.88	104.31	105.04	105.78	104.69	105.5	106.17	105.31	104.28	105.55	106.93	106.08	104.75	104.4	107.86	105.59	104.91	104.92	105.74	105.49	105.02	106.05	108.05	105.34	105	104.98	104.73	106.19	104.95	107.22	104.27	103.65	104.68	105.73	106.12	105.05	106.58	105.46	104.29	106.34	106.02	105.23	106.47	106.74	104.65	106.69	105.16	104.12	104.38
97.705	97.308	97.892	98.13	97.232	97.265	97.8	97.961	97.044	99.076	98.435	97.849	99.386	97.656	97.395	97.209	97.257	97.732	96.127	96.838	97.222	96.086	98.382	98.246	98.748	100.06	97.775	98.551	98.276	98.882	97.439	97.438	96.697	98.702	98.325	98.044	97.272	96.63	97.578	95.7	97.548	96.542	97.268	99.173	99.331	97.422	96.657	98.51	96.954	97.437
107.83	108.73	108.85	108.97	107.85	108.5	109.03	109.6	110.51	106.86	107.74	108.64	109.33	108	108.93	109.52	108.84	108.22	109.19	110.32	109.45	108.43	108.67	107.9	110.67	106.65	108.73	110.28	109.34	108.96	108.99	108.91	108.68	108.94	109.92	108.55	108.5	108	109.32	107.92	107.92	108.21	108.73	109.38	109.06	107.11	108.09	110.02	110.21	109.3
105.1	105.13	106.18	104.81	105.59	104.91	104.42	105.68	104.59	107.4	106.3	105.98	106.38	105.87	106.6	106.19	105.38	106.3	107.63	105.56	104.82	105.41	106.28	105.87	105.77	104.31	104.2	105.39	106.02	106.2	104.92	104.36	106.12	104.67	104.93	106.81	105.81	105.29	106.22	105.89	103.36	106.01	105.04	106.91	105.79	104.55	105.47	104.87	106.04	105.66
105.78	105.19	106.13	105.82	105.71	105.14	106.29	106.32	105.41	107.3	106.25	105.12	106.3	105.55	106.82	105.41	106.38	106.61	104.45	105.83	106.82	105.97	105.57	106.03	106.15	105.37	105.35	106.15	106.2	105.66	106.49	105.29	105.12	106.22	107.09	105.12	105.2	104.12	105.23	106.92	107.39	105.34	106.17	106.23	106.67	107.07	106.42	105.89	106.16	106.03
104.74	104.59	105.28	106.13	106.58	106.35	107.62	105.66	104.76	105.95	104.87	106.41	105.18	106.08	104.86	107.22	106.35	105.77	105.05	103.55	105.4	104.41	106.65	104.22	104.09	104.51	104.72	104.83	105.73	105.88	104.65	105.13	104.43	105.88	105.12	103.82	104.29	105.6	105.74	106.03	104.98	103.53	105.9	106.38	105.9	106.57	105.5	105.02	106.54	106.86
111.09	110.98	109.39	110.05	111.13	110.25	109.75	109.37	109.92	111.09	111.46	111.49	110.26	111.7	110.12	110.52	110.54	110.68	110.38	110.67	110.75	110.64	110.86	110.62	110.43	109.6	111.39	111.35	109.9	110.5	110.02	110.53	110.02	108.38	111.3	110.31	110.1	109.87	108.81	110.47	110.52	109.32	110.86	111.55	110.01	111.5	111.26	111.02	110.47	109.73
108.15	105.43	105.99	107.56	105.96	106.54	103.99	106.19	106.44	106.41	105.96	106.59	105.42	106.31	106.71	106.04	105.21	105.68	105.66	106.57	106.1	108.4	104.64	107.57	106.08	106.41	106.09	105.6	107.09	105.85	106.59	104.84	106.32	106.66	105.26	105.59	105.78	106.64	107.34	105.86	106.18	107.03	106.52	106.55	105.58	105.87	105.18	107.13	106.86	105.65
104.95	104.31	106.56	105.02	104.48	104.24	106.67	105.71	105.23	103.95	106.11	106.49	105.53	106.79	107.63	105.16	105.27	104.22	106.21	105.55	105.58	105.4	105.84	104.92	106.86	105.93	105.51	104.9	106.21	105.63	105.98	106.17	105.91	106.4	105.62	105.26	105.6	105.49	104.65	106.26	105.8	106.57	106.52	106.19	105.83	103.96	106.8	105.69	106.81	103.79
107.32	105.98	105.68	106.62	105.59	106.9	106.56	105.93	106.71	105.51	106.33	106.6	103.72	106.88	107.83	106.62	106.42	105.68	106.12	106.73	105.81	106.13	106.64	108.75	106.89	106.5	107.6	107.34	106.08	107.36	105.35	105.98	107.02	109.38	106.18	106.29	105.1	105.11	107.51	107.09	105.57	107.26	106.5	105.67	106.48	104.87	106.44	107.27	106.85	106.91
106.39	104.21	108.09	105.09	105.26	106.03	105.77	105.68	105.2	105.48	105.54	105.78	105.56	107.42	105.8	107.05	105.09	104.38	105.65	106.6	104.85	105.05	105.01	106.79	106.4	105.77	105.38	105.39	106.86	105.66	105.08	104.72	105.86	105.83	106.58	105.11	106.13	107.18	106.57	106.04	105.16	104.42	106.25	106.49	104.58	106.2	106.31	106.24	105.88	104.76
98.558	97.968	99.534	97.694	97.222	96.769	97.403	98.204	97.483	97.362	98.375	97.81	98.199	97.866	97.28	98.863	98.859	99.375	96.469	97.422	98.464	98.622	99.157	97.328	99.039	98.658	98.929	97.195	97.644	98.919	97.492	98.578	96.846	96.55	98.93	100.21	98.148	97.657	99.216	98.639	96.294	96.735	98.284	98.386	99.76	97.699	97.413	96.924	98.861	99.226
99.536	99.181	100.11	99.702	100.36	99.511	99.908	98.391	99.336	99.989	101.32	99.976	99.616	100.54	98.258	99.765	99.894	100.45	100.29	100.7	99.071	101.23	99.796	100.84	100.85	99.809	98.6	100.72	102.51	102.06	100.87	100.42	100.49	100.63	99.018	101.09	102.94	100.09	100.25	101.12	100.08	101.9	101.22	100.57	99.446	99.489	99.464	98.607	100.11	100.12
109.5	109.3	107.12	107.22	109.76	108.7	109.29	108.17	109.2	108.63	108.98	107.93	107.96	108.55	108.43	108.4	108.2	108.32	108.28	108.13	108.04	107.62	109.9	109.81	108.47	108.13	109.85	108.55	108.9	109.25	109.09	109.43	109.43	107.61	108.9	107.99	107.31	109.84	108.9	108.24	107.69	108.77	107.15	107.44	108.74	108.66	108.25	109.32	107.91	108.52
107.95	107.67	108.35	105.99	106.8	108.2	107.67	108.04	107.16	106.87	107.35	107.67	108.11	107.98	107.43	108.93	108.7	108.17	107.81	107.86	107.04	108.7	107.96	108.8	106.62	107.77	109	107.96	110.09	107.24	108.92	108.05	110.89	106.92	107.39	108.24	109.33	108	108.5	107.77	107	107.81	107.12	108.21	108.32	107.53	108.18	107.35	107.69	110.18
99.34	99.034	97.16	97.04	99.722	98.887	98.895	99.194	98.756	97.698	98.218	97.78	99.737	96.843	97.395	98.016	99.843	96.435	97.84	98.787	97.165	98.728	98.678	98.054	98.827	98.726	97.287	97.84	97.364	97.418	98.486	98.502	98.854	98.27	97.686	97.353	98.452	97.804	99.408	98.913	98.18	98.302	96.988	97.642	98.459	98.512	97.834	98.964	97.976	97.586
105.88	105.86	105.65	107.73	107.13	105.6	106.91	106.81	105.81	106.53	105.27	106.2	107.29	106.25	106.75	107.02	105.59	105.92	107.65	106.69	107.06	107.37	107.52	106.55	108.52	107.45	105.16	106.16	105.25	105.11	105.65	107.29	105.74	106.76	106.42	106.06	106.16	106.47	107.51	106.27	106.68	107.27	105.13	106.16	104.96	106.45	107.43	106.73	105.7	107
107.99	109.23	109.14	106.22	109.6	107.8	106.37	108.33	107.58	108.55	107.75	108.22	107.84	107.57	107.13	108.51	108.27	107.14	108.04	106.35	107.08	108.33	108.21	106.25	107.98	107.37	109.72	107.12	107.68	108.3	108.83	107.99	108.32	108.23	108.7	107.55	108.35	106.94	107.84	107.11	108.12	108.03	108.12	107.93	106.34	108.63	108.86	106.11	108.16	108.24
107.15	107.23	106.41	106.1	106.05	106.39	106.67	105.4	105.35	106.82	108.09	106.84	106.05	105.54	105.77	106.58	106.82	105.74	107.71	104.09	106.59	107.57	106.99	104.08	107.62	106.3	106.47	106.07	104.69	107.12	105.14	105.69	106.59	107.3	107.52	106.67	105.88	107.09	106.51	104.72	107.26	106.73	106.24	105.48	107.61	103.95	106.72	107.85	106.07	106.18
108.24	107.39	108.56	107.88	108.6	107.39	109.53	108.64	108.2	108.51	109.53	107.59	109.01	107.85	109.11	109.83	109.79	107.76	108.74	107.62	109.16	109.32	109.16	107.24	109.3	108.73	107.96	109.89	107.92	109.27	109.66	109.03	108.76	108.35	106.37	107.07	108.55	109.07	107.9	108.52	107.53	110.21	107.47	109	106.58	107.93	109.39	107.36	107.75	108.54
107.3	107.93	108.05	108.07	107.4	106.53	108.34	107.42	107.59	106.94	106.22	108.04	107.22	109.81	106.48	109.81	109.37	107.36	108.13	107.86	106.76	105.75	109.09	108.65	107.42	109.41	108.18	108.89	108.09	105.9	107.35	107.19	107.66	107.59	107.11	108.21	106.97	106.86	108.47	109.29	107.41	107.97	108.37	108.3	107.04	106.29	106.87	108.8	106.66	107.09
108.98	107.22	109.94	107.26	107.69	108.01	107.51	108.06	108.31	109.32	107.19	107.67	109.77	106.83	109.1	109.17	106.83	107.64	107.44	107.82	108.42	108.11	110.21	108.19	106.78	107.84	107.71	108.73	106.74	107.24	108.09	108.57	108.94	109.72	109.04	107.49	108.73	109.54	110.3	108.01	107.91	108.5	108.8	109.44	108.77	109.42	108.2	108.06	108.14	108.55
105.72	104.56	107.2	105.52	106.5	104.51	106.16	106.19	105.75	104.61	106.57	105.71	105.95	107.48	104.26	104.92	105.18	105.86	105.91	106.02	105.02	105.5	104.14	104.61	104.47	106.56	105.4	104.73	106.27	104.89	106.05	106.79	106.88	104.21	106.46	105.79	106.07	105.98	104.35	107.53	105.53	107.39	105.59	106.06	106.96	105.53	105.07	105.17	104.42	106.44
106.93	106.12	106.08	107.25	107.81	104.92	105.1	106.38	106.04	106.32	107.89	105.56	107.11	106.3	107.47	106.89	106.99	105.91	107.94	106.92	107.39	106.05	105.86	105.99	105.48	106.08	107.03	105.92	106.01	108.8	104.69	105.13	105.96	105.61	106.42	108.22	106.52	105.98	105.94	105.85	106.6	105.41	106.98	106.2	107.87	106.91	106.44	105.08	105.57	105.87
107.21	106.69	106.69	106.06	107.87	109.01	106.39	106.34	106.41	106.54	105.88	106.69	106.11	106.67	106	106.32	104.94	106.35	107.25	107.34	106.58	106.82	105.66	106.54	105.67	107.4	105.74	105.46	107.77	107.18	106.2	106.3	105.79	105.62	107.25	106.6	107.39	107.13	106.91	107.91	106.93	106.07	104.83	105.85	106.87	104.81	105.76	106.26	105.93	107.42
105.27	104.79	105.66	105.16	106.28	105.84	106.96	104.88	106.05	105.36	105.73	105.09	104.46	105.5	104.11	106.95	105	104.53	106.47	106.59	105.95	104.03	105.34	104.2	104.59	105.47	106.53	105.58	106.55	107.13	105.73	104.21	105.24	105.52	105.43	105.83	105.4	106.63	106.2	107.47	105.71	104.89	104.36	106.29	106.38	106.45	105.51	103.73	106.7	106.61
110.44	109.72	110.92	111	110.19	110.49	111.78	109	108.84	109.52	111.02	109.51	110.44	110.48	112.23	109.3	110.68	109.07	110.67	111.49	110.52	110.53	109.78	111.11	110.45	110.66	110.72	111.4	109.82	110.52	110.32	109.68	110.67	109.6	110.07	109.82	109.4	110.32	108.3	110.47	109.31	109.91	110.05	108.52	111.45	108.61	109.39	109.91	110.8	111.99
104.67	105.21	104.59	106.76	106.75	104.63	105.54	106.04	106.49	105.23	106.58	105.21	106.08	105.1	104.79	106.14	106.74	103.97	106.91	106.15	106.79	104.58	105.28	104.87	106.74	104.54	106.01	107.03	105	105.38	105.29	104.47	105.51	105.78	105.51	106.82	106.78	106.05	105.54	106.68	106.08	105.98	105.24	104.95	105.26	107.32	105.91	105.28	106.29	104.86
104.02	104.86	106.25	104.81	106.32	105.73	105.01	105.67	104.29	105.43	104.29	102.72	103.49	107.69	107.44	105.25	106.24	105.45	106.49	105.88	105.23	105.02	107.65	104.64	106.66	105.54	104.94	107.37	106.2	104.92	104.91	107.67	105.63	105.65	105.61	105.94	106.75	107	104.94	105.28	105.16	106.33	106.76	103.89	106.99	106.54	106.88	106.71	106.11	105.55
106.18	104.59	106.03	105.45	105.13	104.24	105.55	105.63	105.98	104.45	106.06	105.69	105.02	104.24	105.63	105.34	105.96	106.04	106.07	107.02	106.3	106.82	106.8	105.72	107.15	104.05	105.78	105.62	106.53	107.78	107.89	105.07	105.07	104.31	106.58	105.85	104.63	105.46	106.2	105.58	105.37	105.33	104.68	105.81	107.36	105.5	106.06	105.67	106.24	105.04
106.67	105.29	105.25	106.38	105.68	105.54	105.03	105.54	104.74	106.56	105.68	104.67	106.38	106.87	105.08	105.74	104.96	105.6	106.33	104.85	104.17	105.78	104.86	106.55	105.32	104.63	107.4	104.64	105.21	105.88	104.76	105.43	106.53	105.41	104.86	104.56	106.38	105.69	105.78	105.31	107.35	105.67	104.51	106.02	106.22	106.01	105.25	105.03	105.14	106.63
105.04	105.31	104.71	107.4	104.71	106.26	105.29	105.36	105.54	105.21	105.89	104.25	105.51	106.71	104.85	107.22	106.17	102.21	104.27	106.55	106.54	104.77	104.81	105.62	106.67	107.58	105.92	106.18	106.74	104.76	104.1	106.06	105.12	105.96	106.02	105.7	104.48	105.14	105.29	105.32	105.3	104.74	105.88	105	106.02	106.04	106.83	104.68	105.47	105.39
108.6	109.97	108.9	108.96	108.12	107.97	108.91	106.68	107.73	108.25	108.61	108.51	110.28	107.4	107.35	107.58	109.31	108.42	107.69	110.18	107.9	108.29	108.33	108.8	107.6	106.04	107.83	107.91	106.72	109.07	108.42	108.22	107.88	106.6	108.52	108.57	108.21	107.72	106.74	108.24	107.45	107.77	107.97	107.67	108.32	107.86	106.85	108.31	106.92	109.44
107.3	106.96	105.36	106.94	107.78	106.45	106.46	107.47	106.52	107.26	106.32	107.61	106.1	105.91	106.73	106.8	107.17	106.91	104.92	106.53	107.04	107.32	106.42	106.75	105.97	105.37	106.59	106.09	106.41	106.66	107.76	104.94	106.16	105.14	105.56	106.35	106.36	106.61	106.87	108.67	104.1	106.35	106.69	105.44	106.91	107.09	104.96	106.32	107.87	104.99
109.03	109	107.56	107.21	108.57	108.21	107.61	105.69	108.74	108.08	107.35	107.36	107.44	108.08	108.45	107.33	109.07	108.34	106.85	107.56	107.54	107.72	109.21	109.22	108.26	109.07	108.52	106.6	107.95	109.04	109.02	107.42	107.03	108.52	107.94	108.59	108.72	108.83	108.8	108.45	107.88	108.45	107.92	108.82	108.76	108.52	108.55	108.92	108.21	108.66
105.9	105.44	105.66	105.72	105.42	104.36	104.57	105.76	105.22	107	106.12	104.85	106.08	107.16	106.12	105.14	105.64	107.9	106.89	105.44	106.42	105.11	105.37	104.13	107.12	105.48	106.64	106.89	107.5	106.85	106.06	104.99	104.61	104.51	106.19	104.69	106.18	106	105.31	104.75	103.8	105.75	106.64	106.11	105.25	107.57	105.26	105.82	105.67	106.87
105.15	106.46	106.45	106.93	108.01	106.15	105.6	107.14	106.14	106	107.41	105.22	107.01	107.39	106.35	106.11	108.28	106.99	106.94	107.22	104.52	105.05	106.79	105.94	105.5	105.93	106.28	107.06	107.07	106.48	106.41	106.51	105.47	106.1	106.78	105.87	106.42	106.62	106.58	106.64	106.49	106.95	107.38	106.35	105.62	107.19	105.78	107.75	106.89	105.76
101.42	101.28	101.12	102.22	100.74	102.25	100.33	100.03	101.41	100.95	100.98	101.98	99.901	100.93	102.79	102.51	100.46	100.8	102.24	101.33	101.71	102.06	101.1	102.38	100.88	100.34	101.43	101.59	101.79	101.52	100.9	99.789	102	100.65	101.54	100.49	100.89	102.15	101.46	100.49	100.35	100.98	101.32	100.56	98.915	101.24	99.902	99.723	101.06	100.9
105.52	107.72	106.98	105.73	107.71	107.45	106.83	106.25	106.74	107.43	105.45	107.84	106.06	106.73	107.57	107.66	106.94	107.85	107.06	105.98	106.17	107.24	107.41	107.3	106.33	106.39	107.33	107.44	106.78	105.65	107.35	106.1	106.94	106.72	106.76	105.35	104.83	106.75	105.56	106.75	105.54	106.47	106.39	107.79	106.79	105.61	107.2	107.77	106.3	107.07
107.42	107.12	105.13	105.73	105.38	105.93	104.88	105.96	106.23	105.39	105.07	105.75	105.77	105.39	105.17	107.36	104.68	105.4	105	106.79	105.6	106.19	106.42	105.38	105.26	106.73	105.69	105.52	104.84	105.39	105.73	105.92	105.8	104.89	105.09	106.45	103.34	106.77	107.8	107.23	106.84	105.47	105.63	106.66	104.12	106.9	105.09	105.58	106.63	105.76
105.83	105.97	107.04	105.7	106.17	107.25	106.66	106.74	107.29	106.72	105.87	106.98	106.24	106.31	106.72	106.52	107.24	108.02	106.3	106.25	107.1	106.07	105.32	105.59	106.3	107.15	106.6	106.06	106.38	105.32	107.17	106.45	106.65	107.39	106.37	106.8	107.27	107.16	107.09	106.11	107.65	106.71	105.45	106.46	106.52	106	107.24	105.46	106.25	108.72
102.05	101.37	100.37	100.46	100.13	99.05	99.461	100.21	100.04	98.955	99.913	102	100.33	99.299	100.67	99.197	100.94	101.44	100.09	99.856	98.746	100.24	99.688	101.4	100.56	98.692	99.722	101.2	99.013	100.62	99.346	99.769	100.34	99.115	100.9	100.48	99.679	99.68	101.01	100.19	100.5	102.02	101.03	100.09	99.899	99.712	98.829	100.15	99.373	100.12
108.96	107.12	107.94	109.83	108.72	107.29	107.72	108.6	110.1	108.28	108.51	108.04	108.51	106.49	107	107.02	108.55	106.78	107.12	109.07	107.8	108.79	109.19	108.2	109.12	108.37	106.91	108.3	107.63	108.22	107.27	109.68	108.84	108.19	107.37	107.57	108.67	109.97	108.63	108.22	107.01	108.46	108.41	109.14	106.44	109.06	108.01	110.47	109.24	108.97
104.17	104.29	105.24	105.57	104.63	105.22	105.67	107.65	106.56	105.9	104.02	106.77	102.97	107.05	105.62	106.08	105.08	105.88	105.86	104.68	105.42	105.21	105.68	104.53	104.92	106.6	106.39	105.93	105.16	104.78	105.92	105.76	106.03	104.6	104.83	106.82	105.62	105.97	104.31	105.58	105.58	105.98	105.48	105.43	106.07	104.83	108.05	106.17	105.88	105.54
98.038	99.98	100.36	97.862	98.233	98.452	98.746	99.383	97.793	99.648	100.24	98.271	98.78	99.345	98.976	97.988	98.909	98.284	99.267	98.504	100.13	98.482	99.04	100.48	97.179	98.72	97.937	99.44	98.672	98.779	99.33	99.183	98.526	99.44	97.341	98.698	100.25	99.749	98.152	98.795	100.71	99.175	99.985	100.51	100.38	98.916	98.105	98.82	99.852	97.859
96.52	98.069	98.653	97.983	97.816	98.339	98.98	98.972	99.244	97.316	98.573	98.149	98.174	96.832	96.213	98.169	98.279	97.996	97.528	97.495	98.753	96.436	98.099	98.726	96.749	96.989	97.725	98.523	98.447	96.391	97.798	96.423	96.667	96.81	97.925	98.31	96.746	97.075	96.34	98.563	98.835	97.63	96.944	96.679	99.246	96.9	99.603	98.045	98.186	97.03
110.83	110.57	109.64	109.64	111.03	110.85	110.05	109.9	110.69	111	110.17	110.9	107.83	110.68	110.51	109.1	110.29	110.08	110.54	111.88	110.93	110.25	109.91	110.64	109.76	110.85	111.74	110.62	110.88	112.06	110.76	111.26	110.26	110.51	111.3	109.64	109.43	110.89	110.46	110.52	111.49	109.59	111.65	110.39	112.05	109.13	110.9	111.37	111.23	110.45
103.95	104.71	107.6	106.81	106.7	105.57	105.28	106.77	105.79	105.15	106.65	107.83	107.28	106.87	107.7	108.17	106.91	105.67	105.92	106.3	107.34	106.85	105.91	106.76	106.48	105.56	106.37	106.66	105.69	106.93	106.36	105.51	106.39	107.97	105.89	106.6	105.9	104.85	106.39	107.24	106.91	107.31	105.51	106.45	106.71	107.87	106.73	107.05	105.84	106.51
104.45	105.6	107.11	105.21	105.56	105.64	105.15	106.93	105.18	107.43	107.19	105.72	105.27	106.06	104.84	106.47	104.06	105.95	105.76	104.8	106.43	105.44	105.55	106.47	107.42	104.47	107.01	106.1	105.4	106.31	105.74	105.03	105.72	105.13	107.15	105.18	105.16	105.87	106.77	107.13	105.03	104.24	105.17	105.09	106.1	106.31	105.95	105.96	104.75	106.16
104.99	105.16	105.65	106.42	106.41	105.55	106.17	106.12	104.2	105.3	106.48	104.62	105.93	105.87	105.13	104.86	106.12	106.45	106.5	106.33	106.46	105.24	106.7	103.18	105.88	105.21	106.49	105.36	106.09	105.51	106.01	104.95	106.18	106.42	105.8	106.3	104.32	105.71	104.6	104.88	105.8	105.28	106.35	104.49	107.59	104.9	105.23	107.02	106.22	103.84
110.51	110.96	110.27	110.76	109.53	111.42	111.01	111.13	111.55	111.73	110.33	111.59	112.11	110.72	110.33	111.6	111.61	109.25	110.37	108.4	109.88	110.92	109.35	109.87	113.09	110.78	109.89	110.34	109.4	108.39	111.07	109.94	111.06	110.64	108.91	110.23	110.77	111.81	112.03	111.25	110.2	109.78	111.91	109.33	109.23	111.57	110.26	108.55	111.48	111.92
108.01	108.23	109.08	107.83	107.5	107.17	106.07	107.89	107.45	107.14	108.96	108.08	106.68	108.39	108.91	107.37	107.62	108.38	108.89	108.3	110.51	107.43	108.64	108.34	107.21	109.39	107.25	107.86	108.46	108.7	109.36	108.72	107.31	107.32	109.82	107.73	108.52	106.96	109.21	108.49	107.4	109.01	107.92	106.49	108.41	108.72	108.11	107.92	108.55	107.84
108.64	108.01	108.02	106.8	107.53	108.21	107.76	107.71	107.61	108.05	107.69	108.12	107.5	107.73	106.56	108.77	108.04	107.93	107.97	106.83	106.83	107.91	106.54	106.59	108.81	107.79	108.17	108.99	108.44	106.88	108.96	109.46	108.59	106.92	108.1	107.76	108	107.75	107.79	108.33	108.73	108.35	107.27	108.36	107.33	106.4	108.96	107.04	108.2	107.2
109.23	107.86	107.28	107.4	108.86	108.06	110.13	108.42	108.06	108.49	109.58	107.79	108.07	107.33	108.31	109.49	108.37	106.04	108.25	108.72	109.27	108.22	107.27	107.86	108.7	106.98	109.6	108.37	108.59	108.06	108.52	107.19	109.51	108.2	109.42	106.4	108.13	107.68	108.52	107.88	108.36	107.1	108.17	106.82	109.63	107.92	110.22	106.45	107.87	107.71
96.664	98.56	96.97	98.055	98.233	98.045	96.906	98.363	97.143	97.428	98.92	97.411	98.144	98.558	98.191	97.81	99.091	97.89	97.265	98.747	99.343	98.932	97.551	99.123	98.157	98.155	98.813	95.756	97.82	99.167	97.436	97.955	98.7	99.112	96.313	98.098	98.636	98.693	99.463	97.623	98.71	96.73	96.682	99.308	97.738	98.512	100.79	97.3	98.598	96.728
111.2	110.26	109.03	111.69	110.55	112.08	110.85	111.23	110.87	111.29	109.49	110.39	109.35	110.15	110.96	111.32	109.05	109.77	109.81	110.72	110.86	110.84	110.68	110.11	110.06	109.97	111.12	110.34	110.8	109.65	109.59	108.85	111.87	110.09	110.37	109.19	110.28	109.79	110.11	109.55	111.69	110.43	110.74	110.56	109.9	109.19	111.91	111.17	110.11	110.79
97.221	97.253	98.03	96.927	97.535	97.097	97.483	100.02	97.929	97.694	99.015	96.897	98.179	98.404	98.658	98.073	97.511	97.951	100.15	97.985	98.109	97.281	98.591	98.982	97.668	97.015	98.454	97.084	97.2	97.75	99.043	97.157	97.21	97.825	96.633	96.944	97.743	97.439	99.493	96.309	98.751	97.27	97.645	98.49	99.049	98.135	98.054	96.855	98.044	97.964
107.2	107.17	107.84	107.69	107.88	107.86	107.3	108.03	108.32	108.71	107.04	107.22	107.96	109.56	108.41	106.84	107.65	108.08	108.16	107.93	108.85	106.15	108.73	108.87	107.67	106.95	107.8	109.17	107.32	106.95	108.12	109.14	109.12	107.82	108.2	108.59	108.61	107.49	107.15	109.83	109.59	108.49	108.66	107.5	109.93	106.87	107.19	108.12	107.56	109.68
106.54	105.57	105.84	106.07	105.06	104.18	105.12	106.64	105.08	105.76	104.64	104.41	105.5	106.2	105.21	106.21	107.89	105.21	106.49	105.93	104.93	106.28	104.7	105.29	106.25	104.65	104.97	106.17	105.05	107.27	106.12	105.25	104.91	106.42	105.06	106.12	106.39	105.8	104.75	106.06	105.31	106.82	104.86	104.91	105.88	105.84	105.54	105.56	107.04	106.8
105.38	104.35	105.12	105.29	104.43	104.78	107.06	105.54	106.91	105.07	104.11	105.75	107.43	107.49	105.89	105.62	104.83	106.17	106.09	105.1	106.45	104.62	104.81	105.07	105.59	105.12	105.52	106.97	106.02	106.32	104.98	105.17	105.84	104.46	104.86	106.29	105.65	105.55	106.5	105.57	105.85	104.76	106	105.58	104.17	106.46	106.5	104.01	104.95	106.16
110.08	107.83	108.25	107.57	107.55	108.74	108.6	107.96	108.94	107.27	110.11	107.78	107.59	110.01	108.28	108.69	109.92	108.56	109.54	108.2	109.57	107.67	108.5	109.26	109.28	110.03	109.41	108.2	110.11	107.78	107.85	108.66	108.48	107.7	111.01	107.67	108.44	107.95	109.5	109.67	109	108.97	108.54	108.63	108.54	108.14	106.74	108.94	107.85	108.47
106.53	104.37	106.84	107.3	107.02	106.34	106.54	106.75	106.29	105.42	105.67	103.97	106.39	107.25	107.09	106.98	107.26	106.76	105.96	105.74	106.54	104.58	107.16	106.72	105.67	106.19	107.62	106.93	107.68	106.19	105.3	107.71	105.17	105.83	106.01	104.82	105.93	106.13	106.93	106.5	106.24	108.08	108.17	105.86	106.98	105.23	107.62	106.33	106.15	106.63
105.19	106.47	105.54	105.16	106.25	106.55	106.39	105.13	105.11	105.85	106	105.15	105.2	104.98	104.71	105.31	105.64	107.1	107.11	102.93	104.99	105.96	105	106.7	105.82	105.92	104.83	104.76	105.26	105.46	105.61	105.01	106.29	105.21	107.63	106.52	105.12	106.83	104.96	106.04	104.52	104.94	105.9	106.33	106.22	105.29	105.92	104.82	105.68	105.14
100.43	99.569	99.915	99.511	100.09	98.476	98.869	97.55	99.328	101.25	100.16	100.99	99.842	97.358	98.183	99.208	99.271	98.836	99.764	98.018	97.721	99.26	98.866	100.81	99.449	98.261	99.03	100.24	98.939	98.227	98.81	98.543	98.434	99.564	98.977	100.39	98.779	98.514	97.865	99.388	99.912	98.71	98.818	100.29	98.967	99.035	98.371	99.11	98.956	99.225
106.39	105.81	105.37	106.51	106.85	105.47	104.96	105.61	105.35	106.39	105.53	104.87	105.19	106.7	106.58	106.22	105.26	105.89	104.98	106.9	105.18	105.78	105.46	105.02	105.21	105.09	104.85	105.85	104.78	105.52	107	105	103.73	105.62	105.49	106.5	105.14	105.22	107.41	105.32	107.16	105.83	106.72	105.87	106.48	107.94	106.67	105.66	106.52	107.02
107.84	107.84	108.05	107.84	108.31	107.73	106.58	107.71	107.14	109.72	107.86	107.21	107.32	106.52	108.57	107.58	107.71	106.75	109.76	107.34	108.21	107.08	107.1	107.63	108.17	107.18	107.46	108.15	108.55	106.65	107.45	107.29	107.47	107.82	107.76	107.79	106.54	108.9	108.36	108.21	108.6	107.72	107.2	106.82	107.83	107.24	107.55	106.93	106.68	106.46
108.31	107.27	108.6	107.72	108.35	108	108.18	108.72	109.38	109.77	109.56	109.39	108.34	107.84	108.2	108.39	107.05	108.8	108.1	107.76	107.67	109.09	108.45	107.24	107.6	109.35	107.37	108.18	109.51	108.07	107.05	108.01	107.32	110.01	107.31	109.22	107.01	108.5	107.81	109.04	109.36	109.56	108.59	107.89	109.46	109.32	109.54	108.65	108.35	108.36
105.94	104.68	106.5	107.01	107.49	105.88	105.92	107.7	106.85	104.1	106.04	106.31	105.43	107.79	105.78	105.75	105.54	105.43	105.95	106.47	106.12	106.12	105.48	106.3	107.71	106.74	106.67	106.73	106.35	105.7	106.73	106.37	106.19	105.61	106.65	105.66	106.93	105.95	107.14	106.36	106.64	106.23	106.74	107.37	106.38	106.46	105.86	107.19	106.55	106.68
109	107.24	108.79	108.81	107.21	107.3	107.09	106.85	107.77	107.61	109.19	107.83	107.84	107.69	109.71	108.13	107.8	107.64	109.2	107.23	109.02	109.39	108.22	106.99	108.32	107.75	107.53	108.17	107.88	106.38	108.72	109.98	107.9	108.62	107.28	107.54	107.72	107.54	107.2	108.97	107.85	107.34	107.79	105.96	106.18	107.92	109.05	107.98	108.28	107.81
104.69	105.41	103.04	106.29	104.41	106.99	105.83	106.59	104.65	106.1	107.18	104.41	106.45	103.93	105.8	106.57	108.62	105.61	104.36	105.22	105.18	105.59	105.34	105.06	104.54	106.83	106.83	106.28	104.68	105.52	105.38	104.04	106.63	105.43	105.17	105.44	106.68	105.88	105.18	105.49	106.45	104.61	105.71	106.08	105.16	103.49	105.11	106.38	105.56	104.99
109.25	106.86	108.77	108.63	108.15	109.1	106.52	108.86	107.55	107.6	106.9	108.51	109.08	109.08	107.06	107.05	108.57	108.11	109.15	107.61	108.01	108.35	108.39	109.3	108.78	107.29	107.36	109.67	106.58	108.12	108.95	108.7	108.45	106.78	109.13	108.14	109.14	107.52	109.44	108.31	108.18	107.68	107.75	107.81	108.1	108.17	108.9	109.26	106.65	108.72
109.1	108.5	107.59	107.81	109.34	110.16	109.75	108.65	107.27	108.74	107.51	109.88	109.19	109.92	109.03	107.9	109.91	107.41	108.17	108	109.48	107.86	108.02	110.09	110.74	106.88	109.11	108.2	108.03	110.68	108.65	108.22	107.4	108.18	109.33	107.49	110.03	109.65	109.67	107.71	108.54	108.79	109.35	109.11	108.7	109.32	108.51	109.39	108.02	108.32
104.48	105.38	107.22	106.8	106.44	106.98	105.18	105.02	105.35	106.24	105.28	107.42	106.32	106.24	107.18	107.44	104.96	106.88	107.13	106.52	107.67	106.99	106.34	105.33	105.35	106.71	105.72	107.68	106.38	106.72	107.08	105.38	106.98	107.22	107.7	107.6	107.66	105.76	106.16	105.09	105.84	105.33	106.18	107.8	107.05	105.52	105.83	106.54	106.53	107.47
110.04	110.44	109.92	110.91	110.55	110.51	110.14	111.04	109.04	111.12	110.89	109.91	111.95	109.72	111.46	109.41	109.69	110.58	110.66	111.07	108.78	110.56	111.6	109.88	110.74	110.58	109.43	110.64	110.13	109.47	110.43	111.56	110.45	110.57	109.48	110.19	110.45	110.51	110.71	111.05	110.4	109.66	109.39	110.4	109.62	110.61	110.39	110.81	109.69	110.81
97.774	97.51	98.37	98.884	97.888	97.031	98.254	101.07	98.192	98.067	97.138	98.165	98.818	97.195	97.857	98.943	98.666	98.375	96.833	98.855	98.995	99.59	97.101	98.634	97.642	98.975	97.93	96.8	98.317	97.813	97.778	98.048	95.469	97.159	99.176	98.74	96.87	96.735	97.803	97.414	97.461	97.787	97.379	98.888	99.923	98.106	97.38	97.561	98.475	98.308
108.56	108.52	107.86	107.75	107.82	108.97	107.52	107.48	106.74	108.27	108.98	108.5	109.27	107.12	109.62	110.16	108.81	107.95	107.37	109.98	107.89	109.99	109.88	108.62	109.72	108.43	107.91	108.19	108.88	110.07	109.16	107.94	109.76	108.27	107.36	105.76	110.26	108.39	109.26	108.87	108.34	110.06	106.61	108.49	107.33	108.83	108.16	108.72	109.19	108.14
105.73	105.51	105.85	104.16	104.83	105.48	105.18	105.56	104.83	106.17	106.28	104.42	104.76	105.77	105.36	105.67	107.02	104.91	106.57	105.58	108.19	105.94	105.66	104.48	105.05	106.53	106.02	104.28	104.45	106.28	105.39	104.88	105.93	105.75	106.35	105.77	106.97	106.28	103.09	106.1	106.25	105.91	105.92	106.54	105.08	106.51	103.86	105.79	104.45	106.66
108.74	107.04	108.38	107.32	108.31	107.74	109.34	108.28	107.93	108.23	107.42	110.33	108.41	109.14	108.74	110.29	108.99	108.21	108.01	106.83	107.63	108.57	109.48	108.75	109.35	108.92	108.23	107.79	108.19	109.04	108.7	107.39	107.97	108.9	108.86	108.03	109.99	108.61	107.77	108.98	107.49	108.28	109.52	109.42	108.09	108.51	108.78	108	109.24	107.25
102.04	100.22	102.02	99.841	99.23	102.23	101	100.19	100.53	101.97	100.36	102.17	98.789	102.05	101.21	100.41	101.89	101.53	101.29	102.11	100.76	100.34	101.46	99.752	101.23	100.64	100.85	100.67	100.72	98.985	100.24	101.42	101.89	100.93	100.52	99.62	100.22	100.29	99.574	99.286	99.56	101.69	101.51	100.78	101.16	102.64	101.52	101.05	100.02	100.37
97.643	98.955	99.217	97.993	98.595	99.315	100.26	98.755	97.28	98.867	98.264	98.468	98.773	99.045	98.343	97.953	98.187	98.416	97.619	98.95	98.99	98.529	100.71	99.857	98.69	99.399	97.87	98.646	98.339	99.17	98.972	99.708	99.931	98.808	98.417	97.714	99.243	99.292	98.979	98.566	99.021	98.075	98.119	100.33	99.321	99.08	97.671	99.32	97.364	98.122
104.81	105.29	105.7	105.94	105.18	107.19	105.03	106.87	106.53	105.11	104.88	107.21	105.24	105.84	105.57	105.72	105.74	105.94	105.78	105.76	106.05	106.05	105.85	106.19	105.87	105.11	106.02	105.59	106.85	105.93	104.31	104.34	104.79	106.77	104.72	105.06	106.53	106.13	103.83	105	106.35	104.28	105.29	105.6	105.02	105.89	105.24	105.82	105.76	105.32
104.1	106.24	105.79	104.8	106.5	104.78	105.34	105.55	105.86	104.99	104.84	105.88	104.9	105.56	106.85	105.08	104.97	103.62	105.56	106.44	104.25	105.22	106.11	106.08	106.69	106.72	105.4	105.32	105.52	105.68	104.97	105.93	105.07	106.37	105.05	105.49	103.89	105.03	103.64	105.32	104.4	105.23	104.94	105.64	105.2	106.78	107.33	105.35	103.83	105.36
101.97	99.567	99.682	99.888	101.5	100.42	100.06	100.63	100.86	99.86	100.54	100.42	98.881	100.21	99.274	98.847	99.42	99.995	100.68	100.67	100.89	100.26	99.133	100.14	99.337	101.77	99.795	100.55	99.336	99.516	98.357	101.53	100.43	100.4	97.776	101.57	99.419	101.19	101.04	99.54	99.807	98.592	98.589	100.22	99.728	100.39	99.66	100.53	98.274	100.85
106.78	107.22	106.9	106.28	104.79	105.44	106.83	106.11	108.41	106.88	105.79	107.07	107.79	106.15	107.66	106.34	106.36	108.45	107.38	106.34	106.33	106.47	107.44	107.02	106.9	105.67	106.56	106.43	105.88	106.35	106.27	107.28	106.39	105.77	106.21	105.62	106.05	104.48	106.21	105.21	105.64	104.53	107.22	105.56	107.26	106.15	105.52	106.58	105.68	106.02
97.334	97.224	99.904	97.931	99.126	97.127	97.091	99.161	98.285	97.989	95.709	98.285	99.777	96.882	98.401	98.053	98.382	97.322	97.905	97.188	97.638	97.869	98.443	98.489	97.842	97.639	96.929	97.816	98.312	97.634	98.328	97.078	98.709	97.665	99.25	98.676	96.964	97.027	100.33	96.763	95.968	97.581	98.299	98.317	96.892	97.64	98.055	98.18	98.063	97.883
103.82	104.67	106.93	105.87	106.65	106.71	107.64	107.38	107.22	106.97	105.84	107.38	106.03	104.82	108.2	105.58	105.89	106.72	106.13	105.64	105.88	108.26	107.14	107.29	107.13	107.54	106.71	105.91	107.16	107.11	106.68	107.84	105.9	106.66	107.01	104.19	106.92	106.1	107.17	107.44	106.89	106.05	109.34	105.61	106.64	105.29	104.91	107.6	106.03	108.26
98.057	97.72	98.602	97.773	98.416	96.898	98.794	97.267	97.482	98.079	95.91	98.384	97.331	97.289	97.965	98.637	98.895	96.739	98.392	97.002	97.235	97.159	98.12	99.969	98.876	99.189	96.365	99.433	98.11	98.856	96.316	98.308	97.896	99.13	97.647	97.94	98.143	96.842	97.817	96.993	98.144	98.368	98.188	98.2	96.683	98.472	98.823	97.284	98.411	96.927
106.19	106.4	106.76	105.23	106.76	103.41	105.62	105.9	104.57	103.97	106.68	105.76	107.5	105.09	107.13	105.38	106.47	103.45	106.48	106.58	105.63	105.9	105.94	106.33	104.67	106.37	106	106.53	104.8	106.52	105.9	106.57	105.39	106.15	104.6	105.46	105.73	105.42	104.59	104.47	104.09	105.04	106.54	105.78	106.32	104.71	106.45	105.77	104.73	105.74
105.95	105.81	105.88	107.3	106.05	104.22	105.15	106.34	104.71	104.98	107.56	104.77	105.41	105.22	105.72	103.04	106.01	105.32	105.3	104.7	105.92	105.44	105.99	107.18	107.81	104.25	106.1	106.36	104.78	105.37	107.11	107.18	105.34	106.21	105.14	105.6	106.59	105.51	106.98	106.54	105.2	104.57	104.29	105.97	106.22	106.19	106.09	106.52	104.98	105.92
109.63	108.73	110.36	111.44	109.85	110.51	109.88	110.36	109.32	110.2	112.2	110.87	110.52	110.29	109.32	110.83	111.08	110.67	109.89	110.31	109.69	110.2	109.76	110.62	110.13	110.81	109.96	110.96	110.56	110.81	111.12	110.6	110.98	111.11	109.05	109.81	109.96	110.91	111	110.24	111.76	111.91	110.22	109.05	109.06	110.18	110.16	111.14	109.91	108.24
105.65	105.47	104.67	105.33	105.01	106.78	106.37	105.53	106.12	104.32	106.7	105.45	105.54	106.03	107.45	105.96	105.91	106.83	106.34	105.97	105.49	105.11	105.44	104.94	104.27	105.42	106.67	105.71	104.75	105.83	104.85	105.7	105.86	104.09	105.7	105.71	106.6	105.38	104.22	103.16	105.03	102.58	106.65	105.54	105.15	104.65	106.97	105.73	105.9	105.75
103.81	105.18	104.69	104.26	105.06	106.12	106.92	106.4	105.28	105.94	104.54	106.94	104.51	105.68	104.95	104.15	105.61	105.3	105.32	104.01	104.73	106.18	106.23	105.83	105.47	106.23	105.67	103.27	103.69	105.48	106.32	106.83	105.8	105.22	105.27	106.29	107.42	107.06	106.2	104.5	104.11	105.09	107.71	104.55	105.48	106.2	106.3	107.26	106.74	106.48
103.94	106.8	106.25	105.17	105.21	105.19	106.19	105.36	106.59	105.49	107.28	106.52	106.27	105.93	107.35	105.49	104.74	106.87	103.65	105.1	104.97	103.89	105	106.74	106.15	105.17	104.94	104.64	107.33	104.63	102.67	106.01	103.94	105.49	105.66	105.6	106.79	105.95	105.73	103.78	105.18	106.64	107.24	106.24	105.53	105.56	105.09	106.65	105.83	106.46
105.62	107.35	105.99	106.13	106.74	106.53	106.93	108.02	106.18	106.31	106.22	106.55	106.29	105.86	107.66	105.79	105.8	105.83	105.51	105.68	105.23	105.3	105.61	107.16	105.48	108.09	106.39	105.67	105.42	106.3	107.01	106.91	106.74	105.18	105.21	106.09	107.58	106.37	106.93	106.98	106.7	107.21	105.8	106.44	105.93	107.34	105.43	104.15	106.96	108.25
109.18	109.16	107.53	107.59	108.17	107.31	108.77	108.03	107.53	109.01	108.47	109.89	109.37	109.31	108.83	107.44	108.2	108.87	108.48	107.86	108.22	109.1	106.64	109.01	108.73	109.1	108.12	107.64	107.91	108.18	109.18	108.64	109.61	108.68	108.25	110.15	108.35	108.79	106.37	108.79	108.53	108.94	106.03	108.51	108.17	108.45	107.19	107.13	107.26	108.2
105.52	106.06	106.12	106.48	107.07	105.34	105.7	107.32	105.72	106.99	104.97	105.21	107.19	106.37	105.79	106.16	105.99	106.4	107.1	105.58	105.2	104.99	106.4	106.92	106.91	107.04	105.8	106.76	105.09	106.3	105.53	106.31	105.78	106.25	104.51	107.7	105.93	105.61	105.76	105.7	107.16	104.6	105.08	106.22	107.07	106.9	106.01	107.22	106.94	104.94
107.36	105.65	106.76	108.3	104.88	105.55	105.16	105.4	105.82	108.09	105.42	104.5	106.46	105.35	106.55	104.69	106.05	104.58	105.27	105.94	105.08	106.29	106.93	105.93	105.81	104.92	107.38	107.62	105.68	104.47	103.86	104.15	104.88	105.05	104.34	106.15	106.81	104.02	105.28	104.97	105.3	106.07	105.54	105.15	104.68	106.01	103.66	104.87	104.29	106.41
104.81	106.74	107.61	108.17	105.63	106.64	107.34	106.75	107.02	105.72	106.47	105.53	106.02	105.68	107.41	106.66	107.33	106.07	107.92	108.34	106.02	108.45	107.27	106.31	106.01	105.22	106.13	106.46	106.63	107.11	105.96	108.95	107.59	106.68	105.57	106.91	106.41	106.32	106.89	107.65	106.67	106.11	106.27	106.86	106.91	106.45	107.45	106.45	107.83	106.14
109.64	109.59	110.33	111.47	110.56	112.49	109.09	110.97	108.66	109	109.4	111.4	110.07	109.78	112.4	110.15	112.38	111.67	108.87	109.85	110.83	110.53	111.32	111.33	110.18	110.38	110.55	109.92	110.95	109.57	111.22	110.64	110.61	111.1	110.35	110.87	109.7	111.15	111.08	109.2	110.3	110.06	111.7	111.09	111.75	110.14	109.92	110.26	111.31	110.1
106.92	108.57	108.81	107.2	109.16	108.4	107.09	107.15	109.16	107.61	107.89	108.39	109.51	107.68	106.71	108.82	108.56	108.02	107.63	107.88	107.47	106.9	110.33	106.52	108.41	107.65	109.35	108.58	107.63	107.41	107.75	106.2	107.24	108.97	108.09	107.78	106.55	107.19	107.69	109.56	107.71	108.61	109.06	107.99	108.9	107.77	108.81	109.03	107.58	110.09
105.7	105.44	105.64	106.12	107.29	106.47	107	106.11	106.09	106.65	107.82	105.96	104.79	105.24	105.61	105.93	106.73	105.69	105.44	105.32	105.14	107.22	105.63	104.9	106.29	105.27	106.2	106.17	105.55	105.71	107.52	106.71	106.37	107.53	107.61	106.49	106.7	106.8	106.06	106.13	107.4	105.57	105.96	107.45	106.8	105.09	107.38	106.18	105.26	105.03
109.52	108.41	109.4	107.47	109.23	108.69	109.68	108.55	108.16	109.04	107.34	108.94	109.88	107.62	109.45	110	110.91	108.21	108.25	108	109.02	108.3	108.5	108.17	108.06	109.5	108.53	108.87	108.3	108.31	108.1	108.13	108.98	108.89	109.03	108.78	109.92	107.77	109.51	109.47	108.42	106.23	108.43	108.88	109.91	108.62	108.99	110.2	109.25	110.3
107.11	106.38	107.83	106.27	107	107.11	106.62	106.22	105.34	106.12	105.7	106.43	107.06	106.63	105.71	107.23	107.35	107.11	105.62	106.2	107.57	106.85	106.65	107.58	107.32	105.72	106.21	107.52	107.02	106.15	104.94	105.92	105.86	106.79	105.97	107.26	106.86	105.68	107.39	107.04	105.25	106.82	106.16	107.04	106.71	105.2	106.87	107.19	106.31	107.1
98.499	98.284	98.107	99.123	98.187	97.733	97.753	99.277	96.208	98.744	98.394	100.06	98.687	98.058	97.778	97.716	99.074	97.864	98.111	98.594	98.6	96.909	98.544	98.579	99.022	99.056	96.328	98.63	97.109	97.611	98.257	99.249	98.625	98.736	98.308	99.877	97.024	98.737	96.863	97.907	98.508	98.356	98.221	98.712	97.797	97.272	98.381	98.487	98.12	98.673
105.7	105.25	105.47	106.96	106.1	107	105.96	106.99	105.58	106.92	107.13	107.66	106.67	106.3	106.46	105.77	106.14	108.29	106.36	105.95	107.62	105.53	107.76	107.22	105.69	106.41	107.98	107.5	106.28	106.11	106.32	107.23	106.25	107.03	105.58	106.42	104.27	106.13	106.77	105.97	108.38	104.54	108.35	105.63	107.85	104.94	107.22	106.02	105.34	105.99
107.99	107.11	105.84	106.71	107.55	107.37	106.94	106.27	106.74	107.73	107.52	105.43	106.75	106.69	106	107.49	106.08	107.04	106.41	105.81	107.78	107.83	106.63	106.38	104.99	106.15	106.92	103.64	107.5	106.57	106.78	106.5	106.68	106.6	106.06	108.53	106.64	107.2	108	106.64	107.23	105.55	106.21	107.05	107.5	106.87	106.4	106.01	106.27	107.11
98.394	97.247	98.096	98.119	97.437	98.085	98.011	98.817	97.909	98.614	97.808	97.788	97.132	96.862	98.65	98.51	99.102	98.668	98.933	98.535	98.036	98.659	96.268	97.849	97.78	98.179	99.494	97.506	97.161	96.553	98.758	98.414	98.578	97.389	98.217	97.489	97.374	97.075	98.172	98.802	98.711	100.05	96.866	97.76	99.076	97.964	99.083	98.263	97.406	97.978
109	107.4	106.6	108.84	107.93	107.17	107.9	108.56	106.34	106.19	108.12	107.73	107.49	106.79	107.6	108.69	107.99	107.34	108.56	108.32	106.2	107.73	107.46	108.26	106.97	110.04	108.15	108.66	107.38	108.31	107.42	109.3	106.6	107.99	106.92	107.12	108.54	107.76	107.57	108.02	108.18	109.16	107.41	109.11	106.98	107.65	107.99	108.39	107.99	108.09
104.71	104.74	105.01	106.5	105.64	106.24	107.01	107.48	106.58	106.75	106.38	107.29	107.48	105.41	106.78	107.31	105	104.8	105.31	106.51	106.03	106.02	106.13	105.42	106.57	106.54	105.55	104.78	108.15	106.24	104.27	104.87	106.76	103.57	106.82	106.55	104.85	105.55	106.76	105.5	105.94	104.55	103.66	105.63	107.02	104.36	107.16	106.1	105.59	106.6
105.78	106.34	106.91	104.49	106.27	104.59	105.14	105.74	106.29	105.33	105.77	106.3	104.89	105.59	105.15	105.92	105.96	107.31	105.5	106.19	105.41	105.13	104.68	105.39	106	106.93	105.03	105.78	105.39	106.23	105.32	104.73	105.03	104.58	105.48	105.33	105.58	106.23	105.84	105.97	106.53	105.92	107.2	106.59	106.49	106.76	106.01	108.26	106.19	106.35
108.09	106.58	108.56	107.5	107.76	107.07	107.03	106.79	108.93	107.72	107.56	107.15	108.63	106.96	108.14	107.91	107.93	108.14	107.43	107.01	107.67	106.73	109.09	108.11	107.12	108.82	106.44	108.69	108.68	109.26	108.5	106.96	109.03	107.28	106.87	106.78	108.91	108.32	107.53	106.71	107.6	106.45	109.59	109.12	108.64	106.27	107.26	107.13	107.43	107.01
106.06	106.27	106.53	106.57	105.64	105.65	103.89	105.22	106.42	103.88	106.13	105.54	104.9	105.56	105.86	104.75	105.34	106.21	105.21	105.79	104.53	105.21	104.68	104.3	103.63	105.3	105.14	106.83	105.3	104.43	107.53	106.25	104.84	104.58	105.9	106.42	104.15	104.79	106.18	106.11	104.96	106.55	106.45	106.19	105.11	105.11	106.24	105.45	107.08	105.84
97.729	98.487	98.866	98.089	97.565	98.619	98.203	98.299	98.275	98.448	100.64	98.579	98.708	97.013	97.964	96.489	99.212	96.452	97.323	97.289	98.601	98.191	96.885	98.003	97.985	97.31	98.419	98.536	98.801	99.05	98.239	97.284	99.08	97.237	99.125	98.671	97.642	96.755	98.414	97.989	97.568	97.476	99.352	98.545	96.747	97.947	98.376	98.805	97.792	98.411
105.49	105.97	106.66	105.43	105.17	105.59	106.28	105.18	106.98	105.4	107.21	106.88	105.27	107.21	105.31	105.79	106	106.83	105.95	105.4	107.05	105.83	105.35	105.81	106.9	106.47	104.8	105.98	105.57	106.64	106.77	106.67	105.46	105.74	107.34	104.32	105.75	106.4	106.37	105.3	105.61	103.78	105.08	104.65	105.43	105.65	106.11	105.98	106.88	104.38
106.93	106.55	109.15	106.93	106.49	108.14	108.13	107.82	107.87	107.94	107.74	107.97	108.89	108.69	107.68	108.01	107.71	106.88	107.28	107.51	109.24	107.18	107.53	106.84	106.54	109	106.99	107.65	108.55	107.89	108.74	107.39	106.98	107.4	108.36	106.98	106.68	107.01	106.77	107.32	106.04	108.84	107.35	106.27	106.96	108.87	107.35	106.36	105.8	108.15
106.21	106.53	106.47	106.4	106.33	106.49	105.82	106.64	105.87	106.84	106.64	104.47	105.6	106.08	107.4	106.57	106.87	106.97	104.59	107.08	106.27	107.37	107.09	106.22	107.19	105.99	106.53	106.81	107.28	106.04	107.71	107.12	105.82	105.79	107.21	105.9	106.64	104.84	105.98	106.94	105.93	108.03	105.88	107.28	105.47	107.08	107.14	105.14	106.91	105.26
108.66	109.18	108.62	108.73	109.04	108.89	108.19	109.21	109.06	110.34	108.57	107.08	108.88	108.32	109.92	107.76	109.78	108.68	109.4	109.09	109.93	108.33	107.85	109.3	110.36	109.64	108.13	109.04	108.45	107.89	107.19	108.67	108.9	109.06	109.78	108.32	109.68	107	107.9	108.78	109.01	109.01	108.25	110.32	110.47	109.05	107.89	109.68	108.02	108.89
105.55	104.43	108.49	105.91	106.95	106.29	106.07	105.08	105.62	104.05	106.29	105.46	105.02	105.95	106.26	104.39	105.63	106.48	104.57	104.9	105.98	104.61	104.7	105.36	104.37	105.78	104.65	104.74	106.7	106.58	106.88	105.33	107.36	105.02	105.89	105.26	105.42	105.03	107.2	105.92	106.77	105.16	105.29	105.02	105.54	106.41	105.15	105.22	105.46	104.83
110.64	110.16	110.66	110.62	110.14	110.31	109.44	110.81	109.66	112.14	111.59	109.42	111.45	109.97	109.84	110.61	112.88	109.39	110.78	108.74	110.86	110.56	109.64	109.69	109.62	111.02	108.7	111.21	110.81	111.93	111.67	110.67	109.45	110.57	110.61	111.55	110.61	110.12	109.33	109.73	110.01	111.83	111.7	110.45	109.71	110.12	112.49	110.61	110.33	110.24
104.91	105.07	107.06	104.89	105.09	105.34	106.57	105.52	107.43	105.85	105.62	104.76	106.28	107.46	107.54	105.4	104.75	104.66	107.59	106.13	106.65	106.87	105.39	105.57	106.65	105.55	105.86	106.06	106.77	106.35	106.21	106.6	106.65	108.4	105.35	106.8	105.67	106.43	106.67	107.81	107.39	106.27	106	106.76	106.6	107.93	106.02	108.95	108.15	105.97
97.867	97.401	97.837	97.341	96.818	97.7	95.096	98.409	97.076	99.29	97.118	98.33	99.474	98.078	97.415	98.527	98.995	98.542	98.936	96.749	98.424	97.597	98.388	98.177	99.409	98.152	96.567	99.31	97.149	97.218	96.29	98.114	97.71	98.024	98.546	99.121	96.288	99.446	98.033	98.049	98.019	96.859	97.223	97.179	98.761	98.517	97.203	97.748	99.144	98.407
100.4	99.659	101.16	98.929	100.73	101.55	100.54	99.126	99.945	100.65	101.26	100.51	101.92	100.88	99.88	101.09	99.046	100.75	101.94	99.743	101.57	102.02	99.895	101.07	101.24	100.78	101.31	100.24	101.71	101.8	100.17	100.65	99.637	100.25	99.23	100.78	100.13	100.62	100.11	102.26	101.15	100.25	98.423	101.35	98.569	100.13	101.73	100.7	100.72	101.28
105.88	107.03	106.44	107.7	106.59	106.39	107.59	105.46	104.95	107.83	106.04	107.69	106.53	106.46	105.28	107.72	106.11	106.49	105.79	106.96	106.95	106.16	108.03	106.96	105.58	106.56	107.69	107.06	106.71	104.57	109.31	107.75	105.15	106.92	107.35	108.05	105.5	106.5	105.42	106.62	105.32	107.29	107.18	107.13	106.9	106.95	106.05	106.71	105.74	105.25
108.47	110.6	110.38	111.95	109.61	110.57	109.61	111.52	110.09	109.74	110.63	110.25	109.95	110.77	109.33	110.7	110.35	110.49	110.22	111.02	108.52	109.65	109.5	111.33	110.55	110.99	109.28	111.27	110.81	110.18	110.78	110.97	110.1	109.14	110.17	110.29	111.03	110.27	110.21	109.41	109.09	111.82	110.9	109.87	111.96	109.86	110.73	109.39	111.17	110.3
107.03	106.73	105.29	106.26	104.54	106.81	104.93	106.48	105.69	105.1	105.04	105.32	106.41	105.74	105.38	104.58	105.12	105.1	105.91	107.51	107.02	105.71	104.98	107.02	106.26	105.31	104.63	106.25	106.08	106.74	104.22	106.78	105.79	107.19	105.54	105.38	107.05	106.43	104.73	106.28	105.6	105.6	106.97	105.45	106.59	107	105.41	107.55	106.02	105.63
107.88	108.13	109.58	109.7	108.02	108.05	107.57	107.86	108.56	107.78	108.23	108.07	108.32	108.68	108.86	108.31	108.37	108.49	108.39	107.61	109.21	107.02	108.96	109.27	108.98	108.9	107.58	108.86	107.78	109.21	108.17	107.13	107.71	109.51	107.93	108.32	108.86	108.52	109.31	107.69	108.89	110.34	107.37	109.24	107.48	108.4	108.48	109.19	107.44	108.29
106.82	107.45	108.81	107.16	106.74	106.82	107.48	106.83	106.19	106.56	105.75	107.96	107.45	107.54	106.2	107.36	105.47	106.32	106.16	106.14	106.84	106.62	106.27	105.93	107.12	106.24	106.66	107.17	106.53	105.57	107.74	106.93	107.68	105.77	107.96	105.53	108.26	108.25	105.67	106.42	106.24	106.41	107.02	107.76	106.28	106.34	106.66	107.12	106.69	107.88
110.16	111.6	110.7	109.24	108.81	109.54	109.81	110.92	109.44	108.96	110.81	110.04	110.72	108.99	110.28	110.24	110.07	111.37	109.69	111.27	110	111.53	110.61	110.28	110.17	111.08	110.49	109.81	109.62	110.49	109.89	110.41	110.39	110.54	110.55	108.88	109.48	112.05	111.15	109.8	110.67	109.59	109.86	109.63	110.08	110.87	110.91	109.76	109.72	109.69
107.2	106.82	106.47	107.67	106.95	107.86	107.11	107.66	106.92	107.24	109.18	108.16	107.21	106.35	104.38	106.57	106.59	106.47	107.01	105.61	106.11	106.18	108.59	107.05	105.42	106.88	104.24	106.6	107.61	106.64	106.76	106.51	107.25	107.38	106.08	106.53	109.09	107.19	104.42	106.98	108.07	108.38	107.84	106.92	108.35	109.56	106.9	105.34	106.99	107.88
108.59	107.9	109.65	107.17	107.23	107.88	106.75	109.31	109.4	107.55	109.37	108.78	108	107.34	109.45	106.66	107.89	109.49	107.04	107.87	107.69	108.23	107.88	108.6	107.63	107.84	108.35	109.07	109.17	106.24	107.58	106.6	107.18	108.59	108.88	106.6	108.53	108.5	107.42	107.14	108.41	108.85	106.53	108.04	107.98	108.08	107.34	108.43	108.04	107.05
106.6	107.29	108.39	108.27	108.48	107.8	108.22	106.28	107.6	108.5	107.36	108.34	108.84	107.3	108.9	107.34	107.21	108.27	107.35	107.85	107.81	107.87	107.29	108.34	107.92	106.41	107.72	107.85	107.3	108.29	108.31	108.16	107.56	108.3	107.19	107.43	109.43	107.52	107.93	107.25	107.51	107.17	109.03	108.7	107.85	106.95	107.44	107.54	108.24	108.55
98.973	98.911	98.342	98.994	97.699	98.441	98.038	98.824	97.857	98.858	99.224	97.454	98.745	98.507	97.846	98.319	99.044	99.351	99.912	99.159	97.873	99.168	98.309	96.89	98.726	96.849	98.509	98.824	99.917	98.199	99.4	99.52	100.04	99.121	98.473	97.85	98.265	98.051	99.167	98.636	98.961	98.467	97.908	98.427	99.426	98.876	97.794	97.116	98.894	99.528
105.76	105.04	105.5	105.1	105.59	104.94	106.39	105.36	104.98	104.81	106.07	104.71	103.5	104.94	104.81	105.44	104.67	105.06	105.62	105.34	106.47	106.58	106	104.68	105.59	107.1	106.11	106.14	107.05	105.78	104.37	103.73	103.79	105.76	104.15	106.91	105.37	105.86	106.25	105.78	105.1	104.45	105.95	105.04	105.32	104.96	105.99	107.4	105.93	106.1
106.41	106.49	105.09	105.66	105.71	104.09	106.34	105.22	106.84	105.68	105.88	106.56	105.37	106.46	106.11	107.44	104.97	105.01	106.38	107.24	105.21	105.63	106.47	106.01	104.59	105.91	105.85	106.01	106.4	105.95	106.19	106.28	105.68	106.36	104.92	105.5	106.55	106.12	105.65	105.23	103.62	105.88	106.31	105.41	104.25	105.87	105.97	107.6	104.85	104.03
104.79	105.41	105.63	105.84	105.74	106.01	105.28	106.92	104.67	104.09	105.1	104.33	105.72	107.04	105.9	106.15	107.51	106.23	107.3	104.72	104.61	104.05	105.07	106.32	105	105.12	104.78	104.72	105.61	105.81	106.06	106.3	102.99	103.76	107.31	103.91	106.46	106.43	105	104.95	103.9	105.49	106.86	106.59	105.89	105.53	106.4	105.72	105.35	106.19
107.76	108.16	108.65	109.21	108.97	108.12	107.48	109.35	108.98	106.88	108.39	107.57	108.14	108.89	109.28	109.38	109.09	108.06	107.18	107.4	107.54	107.03	109.46	107.63	107.24	108.7	107.55	107.55	108.39	107.34	107.32	107.87	108.33	106.99	108.33	108.18	106.23	110.11	106.86	107.85	108.17	108.61	108.45	106.59	108	108.95	107.4	108.42	109.7	108.46
106.88	106.62	106.14	105.83	106.72	105.03	106.48	105.96	105.41	106.94	106.33	107.19	106.57	107.48	105.47	106.05	104.9	106.26	107.12	107.54	106.05	107.24	107	107.57	106.33	107.75	107.04	107.1	105.03	107.82	107.52	107.28	106.63	106.64	106.08	108.24	106.5	105.56	106.32	106.4	105.77	104.86	105.44	106.81	105.32	107.9	106.12	105.93	107.05	105.48
98.145	98.95	99.201	99.722	98.194	97.078	97.416	98.765	99.253	99.17	98.675	99.014	99.246	99.702	99.83	98.736	98.893	97.892	99.095	99.865	99.185	98.551	98.233	98.919	100.4	98.805	99.132	100.18	100.02	98.585	99.607	99.747	99.043	99.167	100.16	97.057	98.109	97.584	97.345	98.138	99.507	99.989	99.564	98.376	98.372	99.165	100.27	98.294	99.613	99.477
107.84	110.58	109.94	109.35	108.53	108.98	107.93	109.46	109.9	110.81	108.52	109.58	109.7	108.21	109.55	107.07	109.4	106.99	107.82	109.02	108.9	109.5	107.65	107.54	107.19	107.41	110.06	108.37	108.87	108.67	108.86	109.92	107.85	107.73	108.54	107.92	109.26	107.92	107.31	108.32	108.54	108.82	106.82	107.76	107.58	108.97	108.79	110.23	110.02	107.5
106.06	106.34	107.1	106.21	105.1	106.54	107.31	105.41	106.19	105.95	105.14	107.66	105.89	106.63	106.15	107.44	104.33	105.79	106.03	104.32	106.94	105.98	106.09	106.22	106.36	104.26	105.72	105.33	105.83	104.55	106.14	104.56	106.39	104.36	104.95	104.82	106.5	106.22	104.87	104.87	105.82	105.15	105.47	105.07	105.48	106.5	105.67	107.46	106.55	105.53
105.42	106.04	108.37	105.5	106.19	105.59	106.05	106.36	105.25	105.52	106	105.49	106.1	106.04	107.1	107.36	107.33	105.8	105.05	104.96	105.6	106.53	106.34	106.95	107.26	105.75	107.34	107.23	107.08	106.17	106.47	106.42	106.92	108.38	106.11	106.24	107.87	105.97	107.01	105.59	105.7	108.12	107.79	107.19	106.13	105.97	106.46	105.58	106.31	107.1
104.58	105.33	105.2	104.13	105.81	104.73	104.88	104.58	106.12	105.5	105.72	106	104.3	105.17	104.82	104.02	104.67	105	104.26	108.08	107.14	105.19	106.38	105.09	104.63	106.82	106.13	105.4	103.06	105.53	105.63	106.29	107.52	105.11	106.58	106.01	105.73	106.47	104.31	105.4	106.44	105.94	107.63	106.37	106.5	105.84	106.41	106.05	105.77	106.34
105.72	105.26	105.75	107.74	106.02	106.26	104.9	106.99	106.28	105.41	106.93	105.03	106.11	106.56	105.86	104.92	105.18	106.75	104.93	105.53	105.45	104.98	105.18	105.72	104.51	106.2	106.53	104.46	105.53	105.1	105.11	106.03	105.22	105.97	105.29	105.92	106.13	107.24	105.63	106.25	105.82	105.7	106.5	105.2	104.04	105.95	106.14	106.43	105.55	107.22
106.93	109.22	106.73	106.26	107.65	108.07	107.86	108.84	108.1	107.59	107.32	107.22	106.85	108.43	106.59	106.36	107.3	108.6	107.62	107.55	107.36	108.14	108.1	109.31	107.13	108.82	106.98	105.24	105.81	108.42	106.77	108.98	105.53	106.61	107.33	108.39	107.48	107.72	106.98	107.5	110.35	107.5	107.74	107.72	108.58	108.71	107.1	106.64	107.07	108.6
110.15	109.65	108.84	108.79	108.22	108.83	107.57	107.75	109.5	107.46	108.99	108.06	107.78	108.17	107.19	109.45	109.18	109.12	109.2	107.61	109.38	107.22	109.48	109.79	107.68	108.9	109	108.21	109.34	108.89	106.54	107.66	107.56	107.26	108.04	107.38	109.07	110.1	108.2	107.62	107.36	107.4	109.51	108.13	107.02	110.54	108.55	108.94	108.14	110.19
97.844	96.192	98.158	98.886	98.474	99.411	98.222	98.358	97.532	98.108	97.755	98.43	97.76	97.611	96.614	96.306	98.711	98.379	98.116	99.059	97.068	98.75	97.666	97.845	98.192	97.289	98.197	98.212	96.967	97.227	97.182	98.381	98.057	98.525	98.039	98.371	99.406	97.656	97.043	97.841	99.423	98.874	98.538	97.452	98.407	98.934	95.399	97.951	97.528	96.679
103.73	106.89	105.91	105.58	103.84	106.37	105.09	105.89	105.51	105.69	107.48	105.99	105.58	103.56	106.16	105.59	107.07	105.83	104.4	105.86	105.49	104.99	105.45	106.07	104.51	106.3	105.69	104.85	106.31	106.26	104.84	105.23	105.74	104.63	107	105.5	106.61	105.2	106.03	104.9	104.73	104.93	106.01	106.22	105.92	106.73	106.91	106.07	106.72	104.93
107.8	107.92	108.27	107.13	108.91	108.06	107.51	109.28	108.73	107.03	107.16	108.61	108.18	108.64	109.54	108.62	108.18	108.73	109.36	109.06	106.93	108.23	108.88	109.22	107.85	107.67	106.58	108.09	107.69	107	107.18	108.84	108.56	107.61	109.78	108.54	108.38	109.19	107.18	108.88	108.33	107.58	108.29	109.13	107.83	108.25	108.53	107.52	108.89	110.07
105.05	105.32	105.72	105.05	105.2	106.19	106.2	105.77	104.63	106.61	105.84	104.82	107.36	105.44	104.73	106.25	105.62	106.65	105.2	105.48	107.38	106.59	105.7	104.59	105.79	104.54	105.23	105.38	105.15	107	107.61	106.23	106.04	103.4	105.82	105.8	104.22	105.52	105.35	107.1	106.27	107.74	104.52	105.28	104.86	106.45	106.4	106.13	105.85	104.08
108.24	105.78	105.44	104.83	105.7	105.32	105.55	106.27	105.41	105.46	107.2	106.15	106	105.77	107.58	105.06	107.24	105.2	107.43	104.57	105.53	105.54	106.32	105.98	106.67	105.7	103.35	103.61	105.44	105.46	105.32	105.54	105.97	105.79	105.08	105.88	105.38	104.17	105.83	105.14	106.18	105.93	105.06	104.54	104.35	106.25	104.1	105.69	106.48	106.61
98.519	98.295	97.778	96.528	98.817	97.492	96.947	97.147	99.352	99.136	97.975	99.051	96.931	97.672	98.188	99.432	98.173	98.367	97.366	97.03	98.378	97.176	97.855	97.304	98.586	96.666	98.099	99.189	97.975	98.43	99.184	98.322	98.824	98.09	96.813	96.809	96.375	98.509	97.358	97.719	98.934	97.451	98.07	98.58	97.355	98.307	98.371	97.95	98.237	98.711
107.14	106.92	108.38	105.23	108.13	109.12	106.17	108.31	108.32	106.7	106.85	107.48	108.6	108.37	108.42	107.67	108.37	107.1	106.68	107.32	107.82	107.47	107.05	107.96	107.54	107.6	108.49	107.25	107.75	108.85	107.49	109.61	107.32	108.11	107.42	109.1	107.53	107.7	107.62	106.08	106.61	107.82	108.48	107.3	107.41	107.9	106.8	108.74	107.74	107.3
107.24	108.44	106.19	105.75	105.15	104.8	105.87	105.73	106.03	104.16	106.81	105.74	105.12	104.74	106.78	105.95	106.07	104.17	106.55	104.89	106.66	105.74	103.98	106.06	105.46	105.48	104.44	106.07	105.37	105.09	105	104.67	105.73	106.1	107.24	106.44	103.67	107.29	105.26	107.02	103.51	105.1	104.78	105.05	105.78	107.66	105.51	105.14	104.57	106.09
109.69	106.63	106.65	108.15	108.58	108.57	109.62	107.3	107.78	107.22	107.49	108.38	108.01	108.6	108.53	107.69	107.44	106.39	107.73	108.16	107.46	108.33	107.43	107.87	106.52	109.02	107.52	107.33	108.23	107.89	107.06	109.68	107.19	107.63	107.81	107.03	107.26	108.19	108.44	108.01	108.74	107.17	107.48	106.17	106.47	107.12	107.84	108.1	109.3	107.09
107.77	107.06	108.03	107.9	107.65	109.12	107.98	109.61	109.48	108.85	109.55	110.43	107.84	108.23	108.46	108.44	108.99	106.06	106.8	106.93	110	107.56	109.71	109.24	108.49	108.15	109.07	108.07	108.22	110.06	107.91	109.01	109.3	107.23	108.31	108.71	109.61	108.49	108.35	108.85	106.51	109.23	108.41	108.16	109.22	109.04	108.56	109.61	106.81	107.31
107.83	106.45	105.05	107.01	107.82	107.43	105.59	107.3	107.14	106.65	105.54	107.52	106.16	106.77	106.92	105.08	105.93	105.9	107.63	106.48	106.3	107.69	106.79	108.15	107.34	107.5	105.57	107.14	105.13	107.29	107.05	104.87	105.3	107.07	105.61	106.86	106.26	105.86	106.27	104.88	105.18	107.18	107.3	105.8	105.88	107.42	107.44	105.26	105.84	108.08
102.43	100.95	103.19	102.18	103.48	103.59	104.12	103.08	101.64	102.87	103.04	102.87	101.59	102.12	102.55	102.53	102.15	103.84	103.39	102.68	101.18	102.26	103.05	102.51	101.46	102.36	102.59	102.59	103.96	102.83	102.6	103.03	103.26	101.43	101.59	102.85	103.31	103.39	102.89	102.84	102.07	102.49	100.85	102.03	101.85	102.98	103.42	104.66	101.65	103.36
104.17	105.26	105.33	105.34	105.23	106.56	106.69	104.98	105.6	105.25	104.32	104.75	105.97	105.95	106.02	107.13	106.59	105.59	105.62	106	106.6	105.89	105.25	106.27	105.77	104.83	106.05	105.69	106.19	104.35	106.51	105.65	105.34	106.65	105.89	105.36	107.43	105.71	106.39	106.88	106.66	104.1	104.67	106.94	104.39	104.79	104.69	106.02	105.03	106.55
106.9	107.6	107.22	108.23	108.9	108.53	108.26	107.64	109.1	108.09	107.07	108.99	110.25	107.39	108.82	108.58	108.99	107.24	107.66	108.48	107.57	107.4	110.29	106.74	108.24	106.93	107.6	106.7	107.72	107.89	107.84	106.97	108.62	107.38	107.9	108.49	106.84	108.76	107.04	109.23	108.86	108.95	108.55	107.83	108.34	109.44	109.03	106.94	108.32	106.34
100.03	100.91	101.04	99.138	100.36	100.87	100.51	99.837	100.44	100.29	99.734	100.78	99.756	100.28	100.47	100.46	101.16	100.27	99.397	99.958	99.912	99.495	100.27	99.398	100.58	99.643	101.04	99.431	100.4	101.56	99.776	100.99	101.26	99.415	99.515	99.856	99.414	100.56	101.19	99.588	100.12	100.72	100.39	98.881	102.34	101.53	99.533	100.17	98.96	99.551
105.85	108.99	109.16	107.6	107.76	108.49	107.65	106.91	108.6	107.59	108.08	108.07	109.05	107.8	109.58	107.48	107.16	105.32	108.11	108.65	109.95	108.35	107.92	106.61	107.91	108.4	107.43	108.58	108.72	109.11	107.89	108.43	107.97	108.47	108.28	106.82	107.99	108.9	109.38	108.16	108.37	107.73	109.77	107.07	107.58	108.23	109.12	106.63	108.07	108.15
109.5	106.84	107.72	108.1	107.08	108.18	107.03	107.1	107.56	108.45	109.16	108.58	107.56	107.4	107.77	107.51	108.45	107.68	106.81	106.88	109.06	107.69	108.71	105.66	107.3	108.01	109.09	106.64	108.69	107.55	107.49	107.37	108.61	108.13	107.49	107.98	108.68	109.85	108.25	108.94	107.61	109.07	108.82	108.5	105.85	106.01	107.94	107.53	107.54	108.82
97.117	96.257	98.194	98.607	98.345	96.955	99.6	97.449	98.438	97.608	98.866	97.78	99.284	97.766	98.513	98.197	100.3	98.196	96.948	96.436	98.11	99.81	98.062	98.44	98.235	98.134	97.354	96.753	98.402	98.822	97.044	99.225	97.907	98.595	98.748	99.937	99.228	98.628	97.679	98.607	97.084	98.355	98.033	96.496	98.135	99.3	98.659	97.091	98.223	98.433
108.11	107.92	109.47	107.85	107.9	109.56	109.83	109.12	108.66	110.84	107.45	107.19	108.75	108.81	108.47	108.76	108.14	107.35	108.63	108.48	107.24	108.85	108.26	107.94	107.52	109.73	109.29	110.21	110.3	108.52	109.16	107.37	109.48	107.91	108.73	109.18	108.46	109.16	108.38	108.2	106.28	108.44	107.12	107.87	109.6	109.38	107.57	106.83	110.12	107.1
109.71	108.62	108.41	109.05	108.55	108.41	108.47	107.18	108.63	108.33	108.6	108.2	108.01	108.29	107.85	107.99	109.47	108.27	109.26	110.22	108.65	109.13	110.02	108.18	109.09	110.02	108.19	109.29	108.72	109.17	108.44	108.59	109.37	107.82	109.21	110.19	108.16	108.39	109.14	109.34	109.35	107.17	109.25	108.96	108.99	109.76	108.52	109.09	109.43	107.14
105.14	106.14	106.17	104.63	106.4	105.37	105.74	104.91	106.81	105.74	104.88	106.33	105.23	106.16	104.52	104.87	106.06	106.66	105.16	105.06	106.17	105.86	105.91	106.2	104.72	106.19	106.06	106.3	106.08	104.69	106.37	105.69	105.53	106.66	105.61	105.13	104.84	105.76	106.28	107.54	105.44	105.05	105.91	107.25	106.05	103.85	106.25	105.46	105.37	105.35
106.22	104.52	106.66	106.44	105.99	104.92	104.98	105.39	106.54	105.03	105.53	106.1	105.67	105.76	105.46	105.37	106.51	105.73	105.83	105.13	105.21	106.25	104.47	105.4	105.67	107.46	106.9	104.8	104.65	106.12	106.4	105.76	106.06	106.44	106.68	104.52	105.91	106.21	105.29	106.04	104.47	106.41	107.13	106.85	105	106.25	106.07	103.93	106.02	105.96
106.69	104.52	105.69	104.99	106.27	107.65	106.96	105.43	104.74	106.46	106.02	105.49	106.73	105.05	106.97	104.9	105.57	104.61	107.12	104.45	105.78	104.45	106.28	106.18	106.53	105.19	105.89	105.07	104.28	105.75	104.32	104.62	104.51	104.1	105.46	104.83	107.64	104.44	106.24	105.06	105.62	106.22	105.17	106.4	104.25	105.84	105.64	105.85	105.01	104.32
109.06	108.92	109.66	107.96	108.01	108.28	109.27	107.12	107.35	108.53	108.32	107.68	107.72	109.28	109.79	108.58	107.14	108.43	108.17	107.21	107.42	108.98	109.5	106.75	108.9	107.96	107.07	107.94	107.25	108.77	108.38	107.16	107.88	108.35	107.38	108.99	107.89	108.07	108.15	108.57	109.21	107.68	107.52	107.4	108.69	110.13	108.82	108.79	107.27	107.48
109.74	108.28	108.88	109.35	108.37	109.49	108.81	107.8	108.9	108.1	110.09	107.45	109.03	110.09	108.15	107.76	107.51	107.92	108.69	108.91	108.17	109.36	108.77	108.26	108.85	108.35	108.64	107.19	109.05	109.51	107.94	107.85	108.78	109.86	108.93	106.54	110.1	109.11	109.04	110.21	109.23	109.27	109.38	109.05	108.1	107.68	108.37	108.5	108.91	107.27
108.29	107.58	107.22	108.56	107.39	107.1	108.3	108.44	107.8	108.29	107.68	107.56	106.87	107.99	109.65	106.45	107.43	110.19	109.1	108.51	107.68	107.72	107.69	109.23	108	108.06	108.77	108.11	107.57	107.88	107.11	108.64	107.58	108.59	107.59	107.12	107.77	107.54	108.68	107.72	107.96	108.21	106.99	108.56	109.11	107.69	108.58	106.22	106.66	108.24
107.3	108.74	107.89	110.27	107.26	109.01	106.82	107.71	107.82	109.03	109.8	107.7	108.47	108.11	108.48	108.01	109.26	107.15	107.39	107.78	108.56	107.95	106.98	108.86	107.95	109	107.45	106.72	107.36	107.27	107.08	107.71	109.31	110.76	107.75	108.13	108.89	108.54	109.76	107.57	107.07	109.3	108.89	106.24	108.19	109.14	109.44	109.02	107.25	106.74
105.91	106.73	105.72	106.65	106.76	106.6	105.73	107.31	105.33	105.81	106.06	106.05	107.62	105.96	106.58	106.19	107.09	106.83	107.94	106.12	106.33	107.04	107.54	106.5	105.69	106.76	106.85	107.59	107.02	106.43	105.84	105.82	105.34	106.24	108.19	105.6	106.84	105.72	105.21	106.28	106.82	106.96	106.3	105.12	106.93	106.17	105.71	108.05	106.57	106.17
98.088	99.401	99.556	99.028	99.076	98.966	97.562	100.07	99.923	99.27	97.56	98.708	99.818	98.167	101.74	99.271	99.806	98.707	99.474	99.793	99.03	99.376	98.659	98.763	99.497	98.317	100.94	99.526	98.829	99.399	99.544	96.874	98.597	98.118	98.96	99.358	100.35	98.863	99.994	99.341	98.906	98.499	99.968	99.037	99.033	98.48	98.841	99.695	98.547	98.524
98.307	98.436	95.932	96.861	98.925	99.402	97.786	98.356	96.878	98.173	98.106	99.168	97.496	99.046	97.521	97.013	100.32	98.712	98.339	96.809	97.689	98.357	98.215	98.459	97.882	97.966	100.13	98.302	97.793	96.497	96.985	98.505	96.865	98.169	98.781	96.944	98.32	97.286	97.534	97.711	97.972	99.742	99.908	99.622	98.849	97.684	98.17	99.399	97.939	97.857
106.09	106.11	106.94	107.31	105.12	106.17	106.74	105.83	104.69	106.93	107.12	106.04	106.05	107.52	104.8	107.38	105.36	105.43	106.53	105.09	105.78	105.79	108.32	106.53	107.36	105.9	106.02	104.96	106.1	105.08	105.55	105.81	106.37	105.58	105.59	104.91	104.82	105.14	105.37	106.1	104.94	104.54	105.87	105.63	104.66	106.04	106.09	105.2	106.02	106.44
107.7	107.81	109.71	108.55	109.97	107.39	108.02	107.26	108.33	107.89	107.91	107.6	108.6	108.8	108.57	107.77	108.05	109.26	107.93	108.4	109.26	107.24	108.39	107.2	108.3	108.53	108.09	110.21	106.95	108.03	107.91	109.08	108.85	107.89	108.54	107.77	106.86	108.54	107.73	109.25	109.67	109.11	107.37	107.89	108	108.93	107.79	109.22	108.43	107.07
96.791	99.794	98.419	98.731	97.031	96.583	97.614	97.084	97.954	98.524	98.454	98.113	99.389	98.077	97.503	99.676	98.429	97.375	98.48	96.946	99.266	98.481	97.136	98.427	97.247	99.247	97.277	98.368	96.91	98.367	98.795	97.615	98.565	97.392	96.871	97.532	97.086	97.425	97.464	97.271	97.212	99.018	98.672	97.416	98.635	98.785	97.796	98.291	98.561	97.714
106.38	108.11	107.57	104.57	106.12	106.5	105.74	106.33	107.81	105.5	106.52	105.41	105.75	105.95	107.65	106.27	105.64	107.33	106.52	106.27	107.61	106.95	105.82	106.73	107.94	106.56	106.61	106.82	106.42	106.92	107.78	105.98	108.42	106.48	106.75	105.61	108.05	106.07	104.36	107.49	107.31	108.31	107.3	106.58	104.91	107.03	105.21	106.03	105.1	106.29
104.92	105.17	105.32	105.93	105.55	106.24	105.58	105.16	107.07	105.2	105.09	107.29	106.32	106.91	106.48	107.06	106.47	106.04	105.56	107	104.9	106.03	106.14	106.62	104.66	104.35	104.06	107.02	105.59	105.37	104.26	107.28	105.76	106.79	105.76	107.23	104.61	105.25	107.1	105.4	105.74	106.33	105.85	103.61	105.15	106.33	104.65	105.35	104.91	104.9
98.007	97.743	97.386	99.017	99.814	100.24	97.846	98.806	98.289	100.1	96.478	98.915	98.235	97.958	98.944	97.636	100.77	98.665	97.22	98.492	98.597	98.075	98.251	96.74	99.552	97.904	97.602	97.509	99.488	100.11	98.379	98.064	97.825	99.449	100.08	99.873	96.788	97.38	98.417	99.493	97.66	99.207	98.752	98.014	99.019	98.852	100.53	97.518	98.616	98.141
107.4	106.47	105.28	106.95	106.2	106.07	106.14	106.25	108.26	107.97	105.79	106.48	106.16	106.43	105.61	108.54	105.22	107.54	105.48	106.82	103.43	106.15	106.36	105.85	106.22	105.77	106.54	107.08	107.49	105	107.1	107.65	105.21	106.65	106.11	107.29	105.21	106.43	107.6	106.51	106.51	106.55	107.29	106.23	106.38	105.7	106.24	105.55	106.07	106.87
106.4	107.47	107.86	106.91	107.58	107.99	108.82	107.48	107.64	106.92	106.46	108.55	108.14	107.03	107.46	108.35	107.11	107.97	108.3	107.6	108.74	107	107.3	108.64	106.07	107.92	108.31	105.11	106.63	107.47	107.37	107.01	107.16	108.4	106.96	108.46	107.03	107.3	107.03	107.39	109.78	107.21	106.85	106.62	107.21	106.85	108.6	107.56	107.46	108.12
107.8	107.99	107.9	108.63	108.78	107.95	108.76	108.7	107.85	108.16	107.03	109.39	108.92	108.76	109.93	108.52	110.05	109.4	109.63	110.01	110.19	108.97	108.48	108.78	108.99	108.58	108.69	108.44	108.84	109.53	108.19	107.6	108.63	109.06	108.73	106.89	109.08	108.76	108.04	108.03	108.55	108.21	107.59	108.96	108.11	109.14	109.55	107.37	108.39	109.1
104.39	104.83	105.62	107.62	107.68	106.4	104.69	105.69	106.06	106.4	106.56	105.69	106.52	104.38	106.47	105.26	104.28	106.37	104.25	105	104.34	106.25	105.69	106.36	104.86	105.62	105.91	107.82	105.91	106.39	106.42	106.08	107.34	105.16	105.38	107.2	105.28	103.92	105.58	104.79	104.22	106.45	106.63	106.4	103.95	105.78	106.58	107.19	104.19	105.56
101.03	100.89	101.86	99.981	101.54	101.38	101.54	101.07	98.613	102.37	101.65	100.18	100.71	100.73	102.01	102.27	100.19	102.25	98.988	100.53	101.92	99.996	99.707	99.863	100.3	100.81	100.08	99.419	102.34	100.32	100.17	100.27	101.77	99.434	100.96	99.927	101.55	100.76	101.06	100.77	102.47	100.17	101.2	99.379	100.82	100.77	100.7	101.09	101.41	101.22
107.76	108.33	107.1	107.12	108.72	109.74	108.75	108.2	109.09	108.81	108.94	108.74	107.32	107.23	107.18	108.85	107.13	107.78	108.29	108.96	107.88	108.67	107.92	108.73	108.08	108.44	108.08	107.14	106.49	107.39	110.2	109.01	108.25	106.34	108.21	107	108.05	107.92	108.5	109.43	107.98	108.33	107.85	107.25	108.63	110.29	110.27	107.61	107.26	108.32
106.25	104.68	105.75	107.03	104.45	106.43	105.25	107.66	105.1	106.78	105.32	104.99	105.63	105.65	105.65	106.06	105.91	106.87	103.62	106.22	104.75	105.61	105.32	105.11	105.69	105.59	105.26	106.67	104.69	103.95	105.81	105.8	106.06	105.19	105.34	105.37	105.82	104.8	104.43	105.23	105.13	106.91	106.6	105.27	103	105.24	105.56	104.33	105.63	106.31
105.12	107.5	107.06	107.6	105.9	107.97	105.72	107.35	105.84	107.31	107.99	105.76	107.15	106.65	105.73	107.52	105.8	108.99	107.35	107.23	106.46	105.6	107.78	108.12	107.36	106.44	107.66	106.2	107.04	107.61	106.61	105.69	106.6	106.48	107.8	107.01	106.54	106.65	107.73	106.77	106.94	105.49	105.25	108.14	107.53	106.95	106.82	107.13	105.83	105.8
98.208	99.269	100.03	97.285	99.043	98.828	97.615	96.723	97.15	98.355	98.474	98.232	98.828	97.477	97.489	96.826	97.636	98.203	97.853	97.948	98.488	98.325	96.714	97.517	97.895	100.01	96.402	96.243	98.608	98.033	96.877	96.491	98.3	99.232	98.378	99.134	96.926	98.827	99.068	97.574	98.517	97.643	97.642	98.04	99.544	97.771	98.845	98.75	98.909	97.999
98.84	99.323	97.792	99.521	99.965	100.56	98.216	98.209	98.952	99.15	99.028	100.04	99.534	98.959	98.897	99.536	97.999	98.267	98.701	99.012	98.602	97.235	99.418	97.623	99.818	98.786	98.377	98.812	97.829	99.578	99.471	100.51	99.055	98.953	97.753	99.061	98.707	97.796	99	97.909	98.844	98.422	97.803	98.827	97.944	99.222	100.16	99.963	101.26	98.773
111.17	111.7	108.42	110.31	110.34	110.25	110.63	109.28	111	111.33	110	110.4	109.64	109.94	111.14	110.01	110.53	110.98	110.98	110.78	110.64	110.81	109.56	110.62	110.28	109.77	110.3	110.63	110.98	110.72	111.3	110.72	110.26	111.14	110.99	110.05	110.69	111.88	111.48	108.92	110	109.75	110.49	108.49	111.23	109.45	111.03	111.14	110.23	111.38
107.89	105.92	107.95	108.21	107.86	107.85	108.99	108.31	107.77	108.64	106.14	107.67	108.43	107.36	108.32	107.17	106.73	107.43	106.79	109.51	106.59	106.23	108.55	108.76	107.64	107.93	108.58	108.05	107.44	108.91	108.54	107.86	108.71	108.48	109.74	108.38	107.69	107.06	107.97	107.3	108.14	106.49	108.37	108.3	107.55	108.81	110.52	108.22	108.64	109.55
108.69	109.92	107.7	108	108.11	106.16	106.66	108.47	106.39	108.31	107.67	110.07	107.89	108.2	109.66	106.14	106	108.59	107.49	107.15	108.66	109.38	107.85	108.14	107.63	107.14	108.33	107.83	108.31	107.73	109.03	107.78	107.67	107.87	107.57	108.79	106.47	107.19	108.47	109.17	108.44	109.04	107.68	106.9	108.66	106.68	108.39	106.48	106.76	110.16
106.06	105	106.84	105.92	107.33	107.46	105.21	104.97	106.45	104.73	104.87	104.74	106.37	105.53	104.91	104.35	102.49	105.93	103.59	107.14	106.95	104.31	105.11	107.11	106.66	104.68	105.17	106.1	106.75	106.79	105.87	105.15	106.39	106.01	104.96	106.15	104.49	105.77	105.95	105.69	103.64	105.2	105.65	106.25	107.24	105.95	105.49	104.88	105.38	107.56
101.5	99.741	99.479	98.352	100.1	100.98	101.71	100.68	100.25	101.05	99.601	100.99	99.834	100.31	99.967	101.27	99.433	101.91	100.07	100.13	100.67	100.7	100.65	101.6	101.55	99.491	100.3	99.39	100.45	100.71	100.86	101.28	101.1	99.146	101.31	100.73	99.543	99.584	99.797	100.83	103.89	100.82	100.12	99.511	102.26	98.935	101.92	99.229	99.834	99.067
105.44	105.13	106.28	105.87	106.15	107.87	105.57	106.34	104.78	107.07	106.17	107.68	105.16	104.78	105.97	106.42	105.05	104.71	104.53	105.11	107.26	105.88	106.74	107.64	103.56	106.49	107.44	104.39	104.14	106.09	104.66	104.99	105.08	104.92	105.5	106.47	106.72	104.97	105.81	107	104.88	106.38	106.01	107.19	104.2	106.87	105.28	105.81	105.38	105.8
109.67	108.79	108.26	108.94	109.08	108.2	107.79	106.41	109.46	109.37	110.18	108.41	108.79	107.65	108.03	110.71	107.36	106.62	109.05	109.03	107.76	109.91	109.72	108.13	109.31	108.16	108.9	108.47	108.61	108.33	108.34	106.45	108.62	107.47	108.97	108.6	108.61	109.16	108.73	107.66	109.05	108.81	107.29	109.07	108.94	109.29	108.02	108.79	108.04	109.54
106.6	108.38	106.9	106.28	108.16	108.24	108.95	108.44	106.72	106.5	107.97	110.19	106.8	107.66	107.75	109.47	108.75	107.88	108.44	106.96	107.84	108.36	108.08	109.04	106.43	105.85	108.57	108.07	107.18	106.56	107.93	107.77	108.21	107.72	109.61	108.26	106.19	107.62	109.33	106.37	107.56	106.48	109.21	108.05	109.34	106.59	107.32	109.23	107.53	107.63
105.29	103.94	105.64	106.06	106	106.15	106.02	105.63	106.84	107.58	106.42	106.25	106.73	104.06	105.66	106.03	108.18	106.37	106.13	105.22	107.02	105.97	106.94	106.8	106.14	106.42	106.6	107.15	106.26	106.44	106.69	104.6	105.74	107.16	107.13	106.78	106.34	106.03	104.89	105.88	105.41	105.7	106.41	105.86	105.27	106.59	106.65	106.75	105.7	104.99
104.57	104.89	106.21	105.92	106.97	104.88	103.99	104.89	105.69	105.71	106.42	106.44	105	105.08	103.89	105.34	105.81	104.25	104.68	106.42	105.96	105.63	105.58	104.34	105.15	105.79	104.8	106.05	104.19	106.99	105.19	106.06	105.98	106.72	105.65	106.83	104.29	106.12	104.89	106.3	106.24	105.43	106.72	105.66	106	106.62	105.1	106.99	104.16	104.29
105.61	104.86	105.87	105.46	105.63	105.35	105.48	106.76	103.98	106.43	104.53	105.87	105.89	107.85	106.74	105.52	105.06	106.85	106.44	104.73	106.37	104.66	105.41	104.4	106.35	105.11	105.48	106.11	105.01	105.6	104.63	106.26	105.87	105.58	105.26	105.59	104.41	104.56	104.81	104.41	106.36	105.54	104.97	104.28	106.14	105.68	104.99	105.72	106.94	107.5
100.74	100.04	102.07	101.54	100.53	100.1	98.998	98.183	100.53	100.08	100.23	100.09	101.31	100.18	101.17	100.33	101.06	100.01	101.63	100.09	99.797	100.74	100.41	100.77	100.22	99.52	100.82	100.6	99.799	101.42	100.59	99.501	100.8	99.969	100.03	101.48	101.07	101.42	101.78	101.27	102.87	101.08	101.05	99.956	101.26	99.585	101.15	101.13	100.85	99.905
110.14	110.07	109.61	112.51	111.61	110.23	109.99	110.24	110.07	109.87	109.61	111.75	111.08	109.94	111.32	110.36	110.53	110.11	110.41	111.07	110.79	110.74	111.8	110.66	109.04	110.94	111.57	109.78	110.4	110.79	110.21	110.28	110.08	110.82	110.39	110.25	109.91	111.28	111.31	109.98	111.54	110.52	111.38	109.55	109.26	111.26	111.05	110.5	110.57	110.57
106.35	108.6	107.08	106.66	107.76	106.1	106.76	105.38	106.62	106.42	107.14	106.47	107.6	106.59	105.89	106.56	107.72	106.96	106.56	107.29	105.91	106.61	107.5	106.5	106.85	104.52	107.46	107.08	108.29	105.61	105.15	106.63	106.77	105.82	106.1	107.24	107.24	107.64	106.16	107.31	106	106.61	107.18	109.07	107.37	106.84	106.42	106.56	105.59	103.97
104.9	106.01	105.59	105.88	106.44	106.15	105.15	105.3	106.16	104.28	105.49	104.44	106.76	105.94	105.18	106.43	108.04	104.79	107.67	105.61	105.75	105.78	106.99	106.28	106.21	105.94	106.87	104.81	105.41	105.24	104.75	105.61	106.41	106.13	104.42	105.33	107.1	105.71	105.71	105.32	106.19	104.86	106.55	105.82	105.17	105.3	105.39	106.55	103.65	104.64
107.42	107.45	108.78	108.77	108.34	108.16	108.54	109.16	108.83	108.98	109.66	108.55	107.06	108.54	108.67	109.33	108.26	109.31	109.63	108.25	108.21	109.62	109.9	108.11	109.01	108.59	109.18	106.75	109.94	107.63	109.28	108.9	108.56	107.61	107.64	107.9	108.68	108.78	109.69	109.71	108.37	107.7	108.32	108.16	109.97	108.31	108.1	108.69	108.05	108.56
109.54	107.39	108.43	107.38	108.13	108.99	107.45	106.96	108.04	108.32	108.93	108.97	108.42	107.79	108.39	106.74	108.03	107.42	107.68	110.77	109.1	108.18	108.38	109.1	109.13	108.47	108.01	108.25	109.14	107.34	108.37	109.31	108.65	106.78	108.6	109.41	108.75	108.33	109.85	109.67	107.64	107.88	107.96	109.74	108.69	108.58	109.06	108.7	107.84	109.2
105.85	106.58	106.35	105.68	105.28	106.66	103.44	106	105.84	106.54	105.01	105.78	105.74	106.41	105.21	105.04	108.4	107.52	106.04	106.05	104.69	104.7	103.83	104.56	106.77	104.77	105.84	104.17	107.29	104.88	105.41	103.93	104.6	106.11	106.56	107.35	106.68	107.22	106.52	105.44	104.73	105.11	105.65	104.87	106.45	104.64	104.7	105.4	104.94	106.84
105.02	106.75	107.84	107.11	108.1	107.13	107.03	106.23	105.77	104.68	107.76	104.87	107.14	106.24	105.51	105.53	106.45	105.81	106.95	106.06	107.75	104.8	106.21	108	106.83	106.97	105.88	104.91	104.01	108.5	108.23	106.07	105.42	105.82	107.28	105.82	107.12	106.44	107.1	105.54	106.97	105.18	106.1	106.64	107.18	107.4	106.48	106.33	105.75	107.45
107.03	108.16	107.15	106.72	105.81	107.13	106.64	106.64	107.24	106.33	106.14	105.92	106.18	107.17	107.58	107.08	105.88	106.75	106.4	106.38	105.97	105.69	106.94	104.73	107.79	106.13	105.28	106.32	106.51	105.91	106.72	106.63	106.33	107.16	106.81	107.28	105.6	106.92	104.59	107.14	105.57	105.15	105.66	107.67	107.41	107.53	105.48	106.89	107.82	106.81
97.632	98.112	99.481	97.232	97.546	98.19	98.009	99.136	97.52	98.344	98.571	98.352	98.728	97.011	98.864	96.83	98.597	98.854	98.452	98.319	97.824	98.093	98.193	98.975	97.751	98.664	96.892	97.897	98.169	97.72	96.584	97.779	99.179	97.26	98.13	97.431	99.317	97.951	98.609	98.713	98.41	98.325	97.323	98.299	96.461	97.965	97.68	97.332	97.682	98.109
105.77	105.99	106.1	106.5	106.17	106.37	105.42	106.17	105.49	105.55	107.83	106.57	106.31	106.03	106.99	106.98	106.68	106.65	107.8	106.79	107.33	105.73	104.99	106.48	106.53	105.35	106.69	107.05	106.16	106.57	108.66	105.1	108.3	105.71	105.51	105.35	106.63	107.47	106.98	106	105.56	108.09	104.55	105.72	105.96	106.77	106.22	106.5	106.5	107.32
107.74	108.28	106.63	108.63	107.96	107.64	108.6	109.12	108.79	107.46	108.95	107.93	108.75	108.39	108.02	107.58	108.53	108.39	107.29	107.68	107.66	109.21	108.72	109.16	108.64	108.48	106.94	107.51	106.7	108.7	107.9	107.68	107.72	108.23	106.77	106.6	106.93	108.09	107.99	108.1	107.16	108.78	107.33	107.17	107.5	108.05	108.25	108.22	106.98	107.42
107.19	106.44	104.18	105.67	106.77	105.49	105.62	105.06	107.05	107.43	104.17	105.76	107.49	104.85	104.68	105.08	106.26	105.62	105.55	105.39	105.68	104.56	105.95	105.97	103.77	104.99	104.51	105.57	104.08	105.32	105.59	104.55	105.09	106.16	105.22	105.74	106.84	105.87	103.79	104.86	104.49	105.26	106.84	105.27	105.05	105.82	104.49	106.42	105.49	104.73
106.27	107.84	107.42	106.91	107.36	106.22	106.58	106.95	107.12	106.45	107.3	106.5	107.43	106.33	107.2	106.45	106.57	105.9	105.14	104.49	106.4	107.09	104.88	106.43	105.78	106.75	107.34	106.36	106.01	106.94	106	105.97	106.84	106.9	107.88	106.23	107.78	105.57	105.37	106.19	106.74	106.44	106.66	106.55	105.81	105.54	105.87	105.75	105.94	105.34
110.14	109.49	108.78	108.53	107.95	106.72	108.61	107.71	108.09	108.43	107.39	107.53	108.29	107.42	109.39	108.32	108.96	107.39	108.3	106.87	105.47	107	108.6	108.15	106.79	106.99	107.91	109.68	107.71	107.54	107.84	106.89	109.09	108.48	107.03	108.49	107.34	108.64	108.79	109.62	108.46	109.22	106.9	106.92	108.89	107.74	107.72	106.88	108.48	107.52
107.63	108.75	108.49	109.5	107.82	108.5	107.88	108.77	109.64	107.97	108.85	107.86	110.6	108.88	109.44	108.35	110	108.67	108.71	109.22	108.21	110.22	108.62	108.19	109.52	107.88	109.66	108.26	107.51	106.93	109.51	108.04	107.76	108.87	108.52	108.59	109.2	110.34	107.16	106.88	109.03	107.98	107.6	107.93	108.77	109.31	109.24	108.92	107.52	109.84
105.94	103.83	105.77	105.18	106.44	106	105.95	104.69	105.88	107.27	105.99	106.05	105.02	106.39	105.8	105.24	106.03	105.78	105.85	105.16	105.52	103.91	104.81	106.11	107.5	106.62	105.87	106.28	104.68	105.84	105.25	106.4	104.02	107.14	107.88	105.7	105.53	105.1	105.74	105.48	104.73	105.11	105.92	105.2	105.91	106.79	105.72	105.64	104.92	106.56
107.96	108.09	107.8	107.93	108.63	109.03	108.8	108.68	107.68	108.2	108.05	108.01	106.93	108.56	107.62	108.49	107.98	109.3	108.09	109.22	106.66	107.98	107.76	109.66	108.08	108.82	109.08	108.33	107.42	107.65	107.2	108.55	108.24	108.02	108.33	108.7	107.91	108.72	109.31	108.15	109.94	108.52	109.27	107.29	108.78	108.04	107.77	109.12	107.6	108.46
106.15	105.81	105.23	105.59	105.66	105.27	106.34	107.05	106.55	107.48	105.42	105.85	108.07	104.27	105.62	105.85	104.31	106.13	105.83	106.7	105.5	105.32	104.91	105.68	107.32	105.6	107.53	106.22	105.97	106.78	105.47	105.55	105.74	104.85	106.06	106.42	105.66	107.38	104.57	105.43	105.53	107.16	105.48	107.9	104.84	105.04	105.98	104.42	105.17	107.94
106.11	105.14	105.78	103.93	105.67	105.43	105.74	105.4	106.53	106.05	104.71	106.97	105.5	104.8	106.54	105.55	105.52	106.54	105.86	104.59	106.23	105.47	105.37	106.58	105.02	105.24	106.59	103.92	106.37	103.88	105.12	105.95	105.66	107.31	105.29	104.84	105.24	105.45	107.08	105.72	105.65	105.77	105.67	107.28	105.99	105.71	105.97	104.58	106.2	105.44
99.282	98.077	97.951	98.426	96.91	99.549	97.986	100.91	98.595	98.139	98.352	98.342	98.357	99.43	98.072	96.443	99.654	98.929	98.412	100.07	101	98.014	101.59	99.587	100.21	97.477	99.464	98.734	98.114	99.488	99.228	96.502	99.948	99.15	98.893	99.022	99.302	98.453	98.632	99.68	98.632	98.986	99.59	98.842	100.15	99.86	99.417	100.76	99.824	99.492
109.67	107.39	107.81	107.96	109.34	109.31	108.19	106.01	108.18	108.03	107.93	109.57	109.76	109.35	107.5	107.86	108.29	108.87	109.79	109.39	108.55	107.01	109.11	107.65	109.65	108.93	108.51	108.73	109.72	107.36	109.67	107.96	108.18	108.33	108.37	108.26	108.4	107.11	108.61	107.81	108.55	108.19	107.52	106.96	107.99	109.29	107.68	108.65	108.06	109.31
99.733	100.45	101.61	98.451	101.43	100.62	98.985	98.902	100.32	100.24	102.31	100.74	99.432	101.45	100.92	99.408	100.66	99.978	100.53	102.59	100.72	99.477	100.12	100.34	98.532	99.265	101.13	100.72	101.23	101.08	101.79	100.77	100.75	99.155	101.09	99.893	100.95	99.738	101.17	99.829	101.51	100.13	100.28	101.48	101.68	99.747	99.375	102.8	101.55	101.26
105.79	104.4	106.26	104.53	105.22	104.39	105.45	105.35	105.63	104.43	106.62	105.53	104.76	105.78	105.42	105.6	104.47	105.37	106.03	105.87	107.4	105.3	106.39	105.62	105.89	106.4	105.31	106.95	105.54	106.83	105.37	105.94	106.62	104.88	103.55	105.82	105.73	105.19	105.69	105.53	105.21	107.85	105.79	106.61	105.14	105.08	104.73	105.71	105.5	106.59
106.43	105.72	106.76	104.92	107.99	104.62	104.29	106.35	106.11	105.61	106.35	105.33	105.75	105	105.55	105.5	105.12	106.27	104.63	105.71	106.9	105.56	106.01	106.27	105.35	106.75	104.12	103.94	106.45	103.43	106.15	105.17	106.1	105.95	104.9	106.57	105.2	106.83	105.16	105.88	106.02	105.45	106.28	104.06	104.85	105.78	106.21	105.47	105.63	106.01
105.19	106.35	105.38	105.95	105.95	105.88	106	106.32	106.8	103.84	107.02	106.86	104.8	106.52	107.19	107.04	105.39	104.96	105.33	104.06	105.18	105.19	105.89	105.52	105.13	104.72	106.07	105.14	104.58	106.34	106.51	106.34	105.36	107.01	105.79	106.16	104.03	105.62	105.43	105.51	107.32	105.11	106.63	104.55	105.39	105.7	107.45	104.44	105.08	105.41
99.211	98.169	97.977	97.722	96.15	99.343	97.531	98.634	97.883	98.227	98.054	98.239	98.233	98.607	97.577	97.529	99.997	97.622	97.803	99.505	97.193	97.505	97.93	100.05	98.14	97.782	97.051	98.797	97.469	97.604	99.58	97.747	96.74	99.61	98.289	96.897	97.339	96.189	96.898	98.446	98.7	97.143	97.271	96.55	98.068	97.535	97.395	97.806	96.356	98.573
107.47	108.17	106.17	105.82	108.58	106.98	107.41	106.25	106.33	107.28	105.41	106.28	106.54	106.32	106.71	107.49	106.37	106.77	107.31	106.54	106.3	105.69	106.14	106.32	106.42	106.28	107.45	106.76	107.31	105.62	105.99	104.97	107.92	106.54	106.77	107.9	105.77	105.79	108.57	107.64	107.07	105.26	106.07	105.83	107.57	106.45	107.77	107.21	106.61	106.94
108.16	107.69	109.02	108.01	107.34	107.33	107.44	107.54	106.59	108.71	108.28	109.63	108.21	107.86	108.09	110.32	107.6	107.46	107.77	109.12	107.24	107.8	108.89	110.09	106.79	109.75	108.6	107.33	108.77	108.92	107.82	109.36	107.92	108.84	108.6	107.19	109.42	106.33	108.96	109.44	107.52	109.57	109.96	108.25	108.27	107	107.41	108.46	107.18	107.85
108.9	108.86	109.19	109.44	107.99	108.02	108.59	110.07	109.27	108.61	108.16	108.82	108.99	108.25	108.06	108.52	107.87	108.23	107.73	109.02	106.98	108.43	107.63	108.93	106.85	107.25	109.04	108.55	108.4	108.58	108.63	108.06	107.34	108.02	106.88	108.22	107.52	109.28	108.2	108.25	107.68	106.35	108.11	107.72	109.51	107.92	106.72	108.85	107.93	108.4
107.14	109.17	109.12	108.08	108.64	108.75	108.18	107.89	107.01	105.22	108.65	108.58	108.29	110.17	107.33	108.3	108.56	108.47	107.87	107.73	109.3	109.78	108.88	108.11	108.83	107.7	108.65	108.6	108.34	108.47	108.41	108.65	107.92	108.76	110.6	108.15	110.17	108.89	108.07	111.19	109.17	107.97	109.4	107.49	108.7	108.3	106.27	108.68	108.78	107.14
107.32	107.91	108.19	108.5	107.26	107.99	107.83	108.33	106.41	107.98	106.66	106.86	108.75	108.55	108.55	107.62	108.37	106.8	107.44	109.58	108.23	108.66	107.74	107.4	108.41	107.79	107.75	108	108.52	108.46	110.15	107.55	109.44	108.15	109.28	107.99	109.17	108.62	108.3	106.8	108.28	108.38	107.83	107.74	107.88	107.13	110.01	109.11	107.97	106.09
96.801	97.835	97.198	98.611	100.26	99.813	96.787	97.755	98.697	98.976	98.333	100.04	98.267	96.845	98.437	98.088	97.944	99.426	97.887	97.33	99.133	97.616	97.096	97.891	96.736	98.556	97.384	99.616	98.583	97.732	98.393	97.702	99.408	98.032	99.88	97.949	97.522	100.02	97.652	99.244	99.093	98.77	97.642	98.817	97.473	97.351	97.53	97.568	97.578	98.589
107.09	107.54	107.15	106.68	108.47	107.39	107.34	107.49	108.03	107.31	106.8	107.52	106.82	107.75	109.58	107.07	107.08	107.58	107.45	109.08	107.24	108.24	107.17	109.22	108.44	107.44	105.91	107.15	107.35	105.12	106.69	107.71	108.51	109.72	109.62	107.49	107.89	107.74	108.32	109.09	107.37	106.65	107.34	108.24	107	107.11	108.64	107.87	108.71	107.04
104.67	105.96	105.6	106.53	106.92	107.31	106.66	107.14	105.27	106.04	107.23	106.44	106.12	105.87	105.99	106.22	105.28	107.81	105.74	106.95	106.58	107.75	105.74	107.64	107.72	105.79	106.15	106.85	106.08	105.38	107.64	106.13	105.89	106.37	106.26	106.96	105.49	104.6	106.97	105.38	106.86	106.33	105.06	107.18	107.43	105.01	106.22	105.51	105.32	105.66
106.31	109.54	108.49	106.38	106.84	107.74	107.74	107.48	107.13	107.59	107.71	107.18	107.36	107.46	107.5	109	106.76	109.06	106.12	105.76	108.46	107.98	107.23	108.17	107.22	108.31	107.18	107.95	108	106.96	107.59	108.37	109.65	108.64	109.09	108.04	107.49	105.72	106.83	107.47	108.77	108.31	107.13	106.93	108.03	107.74	110.43	107.18	107.41	106.95
98.698	98.757	98.627	99.113	97.357	99.413	97.665	98.843	98.48	97.897	98.848	97.728	99.945	98.948	99.4	99.57	100.15	99.033	99.096	98.16	98.491	98.535	97.742	98.542	99.304	98.18	99.508	97.653	98.67	98.573	97.916	98.883	98.855	98.697	98.429	98.354	98.1	98.106	99.192	97.415	98.953	98.823	98.641	99.633	98.948	98.373	99.525	99.947	99.025	99.099
98.671	100.37	97.686	99.427	99.29	98.183	98.705	99.304	99.051	99.018	98.136	100.06	98.765	96.799	99.088	99.984	97.86	97.994	98.813	98.334	99.159	98.197	97.905	98.279	99.085	98.255	98.825	97.655	99.596	98.543	100.03	100.54	98.163	98.073	100.27	99.768	98.695	97.084	97.875	99.468	100.26	99.079	98.769	98.484	98.155	97.651	99.677	100.24	99.047	98.776
105.64	106.41	104.85	104.89	106.69	105.87	103.99	105.03	105.38	106.01	105.38	104.45	105.4	105.71	106.36	105.91	106.77	107.59	105.39	105.34	106.24	104.48	104.86	105.92	106.65	105.16	105.11	106.59	103.75	105.11	104.16	104.95	105.03	105.72	106.36	104.86	104.11	105.61	106.3	104.78	103.78	104.88	105.08	105.12	105.92	105.38	105.47	105.24	106.93	106.46
107.34	108.36	109.03	108.88	107.48	108.24	107.64	106.62	106.78	107.01	107.12	106.92	107.68	107.16	108.05	109.17	107.7	108.32	107.62	107.11	108.03	106.11	108.54	107.9	108.31	107.77	107.84	107.73	109.95	108.58	107.98	109.79	107.03	107.91	108.43	109.07	108.23	108.42	108.25	106.09	106.96	108.14	107.61	108.62	108.01	106.69	107.66	107.66	107.85	107.33
107.48	107.87	107.88	107.95	106.89	106.34	105.29	107.92	105.75	106.16	106.76	106.07	105.24	106.45	105.48	105.95	107.69	107.65	106.24	106.71	107.9	106.1	107.16	106.12	105.39	106.29	106.77	106.3	106.21	105.71	106.58	106.57	107.3	106.73	106.04	107.3	107.88	105.84	106.6	108.2	106.98	106.07	105.83	107.12	106.13	108.41	106.54	105.89	105.94	108.27
109.1	108.82	107.62	108.36	107.3	108.51	107.51	107.94	108.5	109.16	108.27	109.06	106.7	107.76	109.23	109.43	107.17	108.41	107.89	105.63	107.52	108.89	108.18	110.37	107.96	107.58	109.03	108.27	108.48	108.95	107.25	107.89	106.84	107.58	107.96	109.69	108.51	108.88	108.61	107.92	108.61	108.29	107.04	108.64	108.3	107.85	107.7	108.97	108.6	108.28
99.773	102.15	100.4	100.77	100.66	100.26	100.85	100.66	101.48	101.21	99.755	100.29	100.76	101.75	101.23	99.37	100.07	101.49	101.23	101.73	101.55	100.23	100.71	100.45	100.2	100.23	100.37	100.13	101.08	99.104	99.573	99.605	101.15	100.57	100.69	100.5	100.44	100.92	100.85	100.69	101.38	100.06	101.26	99.404	99.761	99.678	99.365	99.797	98.774	101.6
107.36	108.11	109.06	108.13	108.33	106.89	108.06	107.47	107.35	108.49	109.39	107.42	107.55	108.13	107.65	108.29	108.09	108.11	108.4	108	107.84	106.57	108.25	107.29	107.27	108.88	108.18	108.08	107.14	107.93	107.74	108.69	107.56	107.37	107.01	108.28	107.47	109.35	107.77	107.68	107.74	106.74	107.58	108.39	107.18	108.04	107.66	107.55	108.54	108.08
106.25	106.57	107.15	106.45	106.61	105.93	106.75	106.84	107.56	106.98	106.25	104.3	106.01	107.62	107.67	106.5	105.06	106.42	106.45	106.56	105.4	106.33	108.39	105.5	104.9	106.4	106.13	105.69	107.63	106.61	107.24	107.97	107.11	106.9	106.5	106.99	107.65	108.1	107.65	106.69	108.24	106.67	106.53	106.04	107.25	106.43	105.8	106.28	106.11	106.48
100.01	101.75	101.44	100.22	100.83	99.59	100.93	99.982	102.15	101.01	101.17	100.59	101.68	102.86	101.23	100.48	100.99	100.2	101.12	100.58	99.47	100.72	101.45	100.78	100.2	100.06	101.78	102.66	101.23	100.3	102.27	101.38	102.55	100.42	101.6	101.89	100.84	102.21	100.71	101.35	100.44	100.28	99.61	101.41	99.618	101.44	101.59	101.16	102.69	99.936
99.626	100.35	99.355	99.23	101.01	100.99	100.02	98.662	100.34	100.53	100.08	100.14	100.58	99.774	99.011	100.38	101.29	101.32	100.02	100.19	99.506	100.02	101.04	100.53	100.73	99.783	99.917	99.64	101.11	98.225	101	102.64	100.85	100.46	99.932	99.824	99.537	100.27	100.36	99.182	102.72	98.54	100.58	99.704	99.031	99.441	97.316	100.98	100.1	100.31
105.26	105.17	105.65	106.07	106.01	106.92	105.31	106.84	105.23	105.28	105.98	105.66	107.41	105	106.44	106.52	104.17	106.44	107.29	105.2	104.99	106.47	105.96	104.52	106.57	105.9	105.02	103.96	106.17	104.69	106.06	106.41	107.76	105.68	105.58	106.5	104.16	106.39	104.61	106.12	105.69	106.92	106.28	106.44	105.37	104.41	106.64	104.24	105.81	104.54
105.14	105.48	104.99	105.27	105.07	105.2	104.06	104.79	104.55	104.21	106.76	104.98	105.7	105.55	106.55	105.15	104.74	105.78	104.57	106.27	107.01	106.03	105.43	106.15	105.1	104.21	106.58	104.63	106.12	105.83	106.77	105.57	103.11	105.39	105.19	105.49	106.3	106.42	105.28	106.46	105.35	104.16	106.44	107.06	105.31	105.69	106.59	105.45	106.52	105.4
107.11	107.62	107.01	107.07	108.08	108.86	107.15	107.71	106.85	109.97	108.24	107.11	106.63	108.29	109.05	107.84	105.35	107.97	108.12	106.48	108.63	106.82	106.59	108.86	109.61	109.19	106.85	106.82	108.69	108.67	108.68	107.98	107.83	107.76	108.04	107.15	108.91	108.48	108.15	109.3	108.26	106.58	108.16	107.53	108.85	108.73	109.94	107.89	107.87	107.6
107.97	110	108.49	107.98	109.35	108.28	107.74	109.03	108.94	108.65	107.74	108.03	108.09	109.11	107.18	108.26	108.24	108.17	107.57	109.21	108.33	109.11	109.51	107.31	108.47	108.61	108.29	108.38	109.35	109.97	107.38	109.56	107.6	108.41	107.16	107.68	108.29	108.81	109.14	109.57	109.79	109.06	107.64	108.62	108.7	108.12	108.52	109.43	108.26	109.92
105.53	106.01	106.89	106.85	106.9	106.37	106.47	105.31	106.63	108.15	104.64	106.58	104.36	108.34	105.32	105.57	108.26	106.01	105.94	105.97	105.95	106.5	105.08	106.84	106.67	106.33	105.38	106.25	104.48	105.61	106.41	106.6	105.49	107.07	106.42	106.88	106.59	106.72	106.23	106.22	107.09	105.86	106.49	106.12	104.1	105.98	106.69	108.09	106.02	106.27
110.47	111.08	110.56	111.27	109.2	110.14	110.14	109.3	111.83	109.87	108.99	110.67	110.33	109.1	111.3	109.53	112.3	111.38	112.31	109.62	109.88	110.63	109.27	109.74	111.74	109.34	110.91	109.29	109.81	109.44	110.07	109.41	110.24	110.1	110.63	110	111.79	109.03	110.3	110.67	111.67	109.93	109.26	110.34	111.88	110.97	111.22	110.52	110.48	111.89
105.75	106.74	105.79	105.5	105.63	107.19	105.35	104.92	104.28	104.29	104.85	105.79	105.31	105.69	104.95	103.81	105.5	107.23	104.71	106.11	107.02	106.42	106.48	105.35	105.39	104.62	103.69	106.82	106.11	106.55	104.67	105.68	105.37	104.58	105.4	106.76	106.58	106.28	105.77	107.73	105.54	104.59	105.7	106.26	106.61	105.27	106.28	105.28	106.75	105.77
100.44	100.91	99.448	101.22	98.654	100.86	100.56	98.901	101.81	98.91	100.51	100.34	100.79	100.14	100.19	100.4	101.52	98.317	100.92	99.33	99.324	99.979	102.64	100.34	100.55	99.134	100.71	101.03	99.941	99.343	101.46	99.968	100.4	100.62	100.07	98.528	99.476	101.18	100.74	100.61	100.15	101.75	98.331	100.4	100.23	100.56	100.08	99.968	100.54	99.725
108.21	108.73	107.53	108.09	109.02	106.91	106.87	106.89	107.7	108.45	108.15	108.67	108.18	108.71	107.02	109.34	108	109.05	107.23	107.47	107.79	109.49	108.49	107.37	108.33	108.44	107.36	107.68	109.24	109.36	107.38	108.15	108.61	109.13	108.9	108.9	108.47	109.47	107.46	110.16	109.22	109.76	108.81	108.34	108.96	108.83	107.99	109.21	110.18	108.18
109.64	107.87	108.08	108.6	107.89	106.61	107.07	108.31	110.14	107.21	107.31	109.86	108.21	107.63	107.04	108.56	109.38	108	108.68	108.3	108.71	108.4	108.69	105.92	107.39	107.79	108.01	109.09	107.94	107.48	108	107.72	107.3	107.17	106.28	108.04	107.73	109.8	107.21	107.01	108.15	107.37	107.21	108.69	106.45	106.12	107.83	107.88	109.06	108.63
108.33	107.54	108.45	108.27	108.66	109.47	107.07	108.42	108.86	107.59	108.65	108.62	109.26	108.36	107.64	108.36	108.05	108.48	108.24	108.16	108.74	108.16	108.43	108.2	107.82	108.25	107.25	108.44	108.83	109.08	107.76	108.55	108.61	108.57	108.67	107.29	108.9	108.51	108.56	109.88	110.09	108.34	108.12	108.07	107.28	109.01	108.1	108.02	106.87	108.05
104.83	105.97	104.62	105.81	105.45	106.58	105.62	106.87	105.01	106.39	104.44	105.6	104.93	106.39	107.22	107.35	104.36	104.69	106.32	105.98	103.34	106.6	103.74	105.8	105.26	104.83	105.49	107.84	104.21	106.43	105.77	104.84	104.97	106.25	105.29	103.9	105.37	103.59	105.25	105.14	105.47	104.75	105.66	105.27	105.04	103.79	105.01	106.21	104.76	107.16
101.46	101.56	101.79	103.81	102.8	102.34	102.06	103.66	103	103.64	102.14	102.71	101.6	102.1	102.09	103.96	101.09	103.54	101.82	103.7	103.38	102.64	102.59	103.35	102.59	103.73	103.04	103.3	102.35	102.99	102.07	103.5	104.68	105.08	102.37	103.14	102.26	101.35	102.81	104.02	101.99	103.63	103.17	104.25	102.24	101.64	101.55	101.92	103.47	103.28
108.13	108.4	107.36	107.69	109.14	108.19	107.91	108.96	106.84	107.56	107.59	107.83	106.51	108.53	109.32	108.09	107.6	107.79	108.73	107.07	108.7	107.52	107.48	105.85	107.62	108.07	108.49	108.45	108.59	108.69	107.86	107.24	108.09	107.73	108.57	108.52	107.27	108.44	109.14	107.87	109.27	108.37	108.07	107.77	109.77	108.77	109.34	108.01	107.57	107.61
106.01	106.79	105.59	106.74	106.27	107.69	107.56	108.32	105.56	107.72	107.21	105.76	106.49	103.74	107.24	106.95	104.52	107.62	106.59	106.1	107.34	106.08	107.83	106.68	105.85	105.75	106.81	106.43	107.82	106.8	105.62	104.27	108.04	106.42	104.58	106.23	106.8	107.94	107.19	107.63	107.46	107.67	107.15	107.4	105.22	106.71	106.5	105.57	106.43	104.81
106.71	106.91	107.61	105.17	106.93	105.54	106.31	106.11	106.05	106.41	106.24	106.36	106.85	106.47	105.63	106.39	107.81	107.4	106.03	105.42	107.5	107.18	108.4	106.48	107.11	106.19	106.02	105.21	106.01	107.26	107.04	105.4	106.85	107.77	104.97	106.73	106.97	106.9	107.48	106.72	106.74	106.95	106.91	108.04	106.43	107.29	105.52	105.83	107.34	106.19
106.97	106.72	106.67	104.77	106.23	107.16	103.87	106.21	106.22	104.89	105.43	107.21	105.3	106.01	104.66	103.86	105.27	105.34	106.13	105.54	104.88	106.45	105.29	106.54	105.36	107.2	106.4	105.72	105.05	105.54	106	105.44	106.25	107.18	106.13	106.62	106.26	106.73	103.44	106.37	105.18	105.25	107.23	104.87	105.73	106.47	106.52	105.81	105.77	106.9
105.66	106.13	105.15	104.72	105.92	105.43	106.45	106.24	105.32	105.9	106.55	105.01	105.17	106.79	106.49	106.52	106.82	105.76	104.91	105.66	106.2	105.79	107.34	105.69	106.78	107.26	105.24	106.43	106.83	106.42	106.53	105.94	106.04	106.31	105.36	106.74	106.06	106.65	105.11	104.81	106.04	106.3	106.87	105.39	105.28	105.29	104.86	106.24	105.66	104.06
109.28	108.1	107.02	107.39	107.12	106.38	110.28	108.36	108.82	108.48	108.76	107.61	107.58	108.39	108.51	107.52	107.82	108.81	109.9	108.93	108.6	108.32	107.63	107.61	107.08	107.93	108.74	109.01	108.12	108.76	108.97	109.69	108.87	109.6	107.37	107.74	109.83	107.06	107.86	108.86	107.54	107.44	107.07	108.18	108.75	108.53	107.46	106.69	107.85	107.02
97.661	98.053	100.41	98.36	98.587	99.08	97.484	98.501	98.088	97.26	97.466	97.26	99.04	96.913	100.13	98.118	97.928	99.157	97.536	99.069	99.271	97.695	97.514	99.708	98.823	97.847	98.348	98.898	97.745	97.373	98.31	96.84	97.397	97.747	99.058	100.27	97.477	95.627	97.931	98.475	97.089	98.582	96.459	96.718	99.719	98.421	95.833	96.88	100.06	96.299
105.26	105.82	106.67	104.59	106.94	105.54	104.45	106.66	106.54	104.76	105.02	105.72	106.12	104.93	107.91	106.29	105.27	107	105.04	105.1	105.33	107.03	106.23	105.58	105.6	107.62	105.88	105.67	105.4	105.82	104.93	106.27	107.58	105.19	104.39	105.86	105.21	105.32	102.95	105.63	105.96	104.95	106.67	105.82	105.81	106.27	105.68	105.96	106.88	106.41
108.31	107.66	109.24	107.33	108.51	109.95	108.67	109.2	109.71	108.89	108.62	109.38	108.71	107.39	108.17	108.39	107.23	107.62	107.32	108.87	108.07	107.91	108.36	109.15	108.16	110.02	107.93	107.87	109.93	108.77	109.53	109.5	109.25	109.03	109.27	107.31	107.69	108.28	110.13	108.44	109.58	108.59	108.95	107.97	108.39	106.32	107.74	107.66	108.62	108.7
106.63	106.58	106.12	107.55	105.67	105.73	106.33	104.03	107.21	106.05	106.94	106.48	106.38	106.64	106.23	106.72	106.27	107.24	105.33	107.87	105.87	106.78	106.77	106.37	105.79	106.59	105.38	107.71	107.54	105.82	105.56	108.08	107.35	106.71	105.93	106.33	104.61	105.8	106.84	105.38	105.08	107.3	107.65	107.1	106.26	106.79	108.13	106.01	106.11	106.43
99.982	100.15	96.928	99.111	97.56	98.519	98.479	99.145	97.714	97.79	99.073	98.918	97.284	97.933	99.065	97.623	99.622	99.553	98.723	97.906	100.34	98.739	99.857	97.398	99.422	99.109	97.873	98.107	98.751	98.394	98.534	98.087	99.66	98.648	97.573	98.753	99.416	99.875	99.178	98.103	101.34	99.227	98.051	100.06	97.903	99.448	98.79	98.596	98.873	99.569
104.62	105.88	105.19	105.57	104.23	104.81	106.37	104.29	106.46	105.83	105.42	106.7	105.81	105.99	104.87	106	104.37	105.52	105.76	106.69	105.49	105.38	105.29	106.03	106.27	105.09	106.35	107.06	105.99	105.33	104.52	105.34	106.46	105.2	106.76	106.39	105.42	104.18	105.57	105.42	105.41	106.13	105.22	107.13	105.6	104.09	106.32	104.51	105.98	106.4
107.1	107.54	106.55	104.97	105.8	106.57	105.7	107.09	106.01	106.29	105.91	105.31	105.25	104.44	105.77	107.36	105.3	106.46	104.41	105.99	106.45	105.75	106.56	105.75	105.5	107.04	105.89	106.33	104.01	105.11	105.2	105.22	104.62	106.8	106.88	105.43	105.1	106.03	105.23	104.94	104.73	105.38	106.91	105.54	106.62	107.03	105.34	107.54	106.33	107.18
107.48	106.87	107	105.55	105.55	106.47	106.78	106.28	106.74	106.13	107.46	106.19	105.1	104.4	107.02	106.92	106.29	106.49	106.66	105.44	106.97	106.34	105.66	106.28	107.27	106.14	107.1	106.05	106.43	105.84	106.2	107.03	106.3	108.47	107.14	104.46	106.89	107.59	107.8	105.84	106.61	105.43	106.22	105.63	106.18	107.17	107.14	105.88	106.51	105.76
109.29	107.7	108.76	106.7	107.86	107.85	107.31	106	107.61	108.49	108.11	108.62	108.25	108.98	107.53	107.53	107.76	107.81	109.33	107.83	107.07	106.9	108.94	105.66	108.07	105.75	106.8	107.02	108.26	109.44	107.68	107.59	107.3	109.19	109.48	107.59	106.58	107.78	107.81	107.96	107.52	107	107.05	108.05	107.88	107.65	106.67	109.09	107.7	108.16
99.876	99.124	97.355	100.2	96.994	98.429	99.938	98.08	97.864	97.433	101.25	96.955	97.742	98.129	98.163	98.931	97.984	97.169	98.703	98.279	98.112	96.726	99.161	98.489	98.348	98.452	98.208	98.74	97.739	97.437	97.424	97.057	97.973	97.581	98.257	97.912	98.073	97.105	96.907	97.941	96.992	97.831	96.957	98.022	97.394	98.875	98.542	98.681	98.055	98.38
97.954	100.1	101.06	99.523	99.952	99.69	99.485	98.619	100.27	101.42	101.52	100.82	100	100.69	100.02	100.9	98.962	100.6	100.21	100.39	99.196	99.941	99.266	98.904	100.73	101.12	100.21	100.55	100.41	99.738	100.34	102	100.7	99.85	100.2	99.87	98.936	100.11	100.34	101.02	100.08	98.231	99.318	100.05	101.02	100.21	102.56	98.689	99.194	100.18
98.627	96.963	96.329	98.467	97.916	99.822	96.443	97.813	99.278	98.388	98.457	98.462	96.971	96.974	98.796	97.654	98.08	98.638	97.826	96.918	97.804	97.125	98.198	98.188	97.698	96.908	97.71	98.445	97.64	98.405	97.478	98.053	96.887	98.227	99.695	98.666	98.598	97.725	97.123	98.583	96.656	97.917	96.346	96.198	97.58	98.036	98.638	96.339	97.479	97.017
98.182	99.093	100.27	99.491	99.654	97.38	97.499	98.324	99.379	98.637	98.345	98.21	99.746	99.974	95.9	100.24	99.522	97.807	97.465	98.792	98.582	99.783	99.404	98.811	99.158	97.981	98.087	100.4	98.341	97.452	98.828	97.981	98.729	97.463	98.627	98.628	98.11	96.208	99.16	99.792	98.995	99.113	98.717	98.275	97.481	98.495	98.698	99.308	99.074	98.97
105.91	105.59	106.16	106.77	106.73	106.18	105.15	104.64	105.07	105.57	105.62	104.21	105.46	106.7	106.67	106.04	104.89	104.67	105.37	104.84	105.73	103.94	105.75	104.65	106.69	104.63	105.4	104.44	105.3	104.59	106.59	106.49	105.69	106.69	105.6	105.85	105.7	105.07	105.35	104.59	105.19	105.79	105.5	107.44	106.3	105.64	106.43	106.32	105.49	105.02
108.23	109.09	108.27	108.27	110.12	108.36	108.3	108.45	108.62	110.13	110.02	109.91	108.72	110.6	109.32	109.31	108.26	108.58	107.19	108.22	106.52	108.05	107.78	109.01	107.39	109.33	107.91	108.09	109.44	107.99	109.46	108.16	107.25	105.91	108.14	108.2	108.62	109.39	106.78	109.64	107.41	109.77	108.31	107.95	108.87	108.53	106.64	110.37	108.79	107.96
106.44	106.21	106.44	108.1	105.81	105.09	105.97	108.14	106.58	107.62	105.2	107.49	107.34	108.29	108.48	106.57	106.05	105.09	108.16	106.79	106.96	106.97	107.76	105.95	106.16	107.07	105.74	106.15	105.28	106.22	104.97	107.67	106.65	106.98	106.26	106.2	105.76	107.05	105.77	107.4	105.59	106.06	107.53	106.61	106.83	106.14	106.84	105.72	105.31	105.45
104.82	106.34	106.65	105.74	104.91	105.14	105.79	106.15	104.53	104.94	104.47	106.37	105.91	106	104.4	104.89	104.65	104.67	104.07	106.05	105.27	105.93	107.74	106.52	105.17	106.34	106.68	105.88	106.23	104.74	104.48	104.83	106.01	106.35	106.68	104.93	105.9	107.07	105.52	106.43	104.8	105.82	104.02	103.84	106.54	104.12	107.06	107.61	105.19	105.89
108.48	109	109.05	107.93	108.24	108.65	107.93	109.21	108.98	107.58	107.49	108.4	109.33	106.91	108.32	108.65	106.78	109.18	109.35	107.51	109.73	108.65	109.77	108.15	107.01	107.32	107.59	107.33	109.65	107.99	107.6	108.05	107.87	107.27	108.17	109.01	107.53	107.61	108.29	109.15	109.12	107.71	108.51	108.55	108.39	107.42	108.38	106.15	107.66	109.33
109.36	108.69	108.74	109.08	108.51	110.64	107.11	107.7	109.05	108.29	106.15	109.67	108.29	107.16	108.28	109.65	107.79	109.04	106.63	106.96	108.32	107.96	106.75	106.45	107.96	106.61	106.9	108.49	107.23	106.87	108.27	107.13	108.11	107.18	106.78	108.22	107.17	109.17	107.61	108.41	108.5	106.64	106.89	108.66	108.04	107.43	108.69	107.87	108.06	108.35
100.46	100.99	100.76	99.122	101.86	101.67	100	99.273	100.72	100.33	100.66	99.376	99.968	99.578	100.82	101.4	100.31	99.832	99.611	99.987	101.19	101.14	99.453	101.09	99.648	101.79	99.864	99.677	99.655	101.77	99.572	101.08	100.2	100.29	101.53	99.352	99.9	99.587	101.31	101.32	99.378	100.25	99.049	99.745	100.69	99.108	100.43	98.037	100.63	100.99
108.49	109	106.96	105.77	107.58	107.65	107.34	109.16	107.02	108.08	106.87	106.58	107.39	106.53	107.72	111.02	109.71	108.92	107.53	106.7	105.48	109.09	106.04	109.08	106.99	108.12	109.21	106.8	108.52	110.19	107.44	108.41	107.68	106.02	106.22	108.5	107.3	108.4	107.22	107.31	106.82	108.97	106.38	106.65	109.1	107.66	107.14	107.82	107.29	106.3
101.03	100.89	100.4	101.13	100.34	101.08	100.36	102.43	102.21	101.99	99.458	99.152	100.78	100.27	101.17	100.43	99.772	99.545	100.06	99.343	98.659	99.789	100.64	101.35	101.06	102.34	101.67	100.15	101.21	100.29	99.935	101.74	99.491	100.26	99.881	101.33	100.33	100.87	100.08	100.94	100.74	100.76	101.53	101.74	102.03	101.06	100.05	99.512	100.36	99.472
108	107.84	108.94	107.67	108.49	106.71	109.13	108.21	108.15	107.48	108.49	107.46	107.61	108.75	106.96	106.63	107.17	107.41	107.12	107.76	108.4	106.81	106.85	107.25	109.07	106.94	106.66	106.07	108.14	107.03	109.38	108.04	106.12	107.82	108.33	109.08	107.09	107.2	109.34	107.2	107.67	108.02	108.55	106.67	107.82	106.97	108.85	108.03	106.27	108.47
107.07	107.97	108.59	109.54	107.64	106.84	107.15	107.79	108.23	107.42	109.15	108.12	108.7	109.55	108.42	109.96	107.72	107.09	109.21	107.96	108.91	108.79	107.84	108.19	108.9	109.68	107.42	107.66	109.37	107.88	108.26	107.03	107.71	108.14	109.47	109.65	110.31	106.78	106.55	107.2	109.02	107.44	109.46	108.33	108.7	108.02	108.76	109.76	107.36	107.65
108.26	109.02	108.4	107.09	107.52	108.52	108.1	107.9	108.43	106.03	108.64	107.44	107.55	108.06	108.05	107.95	107.08	107.47	107.69	108.12	107.01	107.73	108.84	108.68	108.44	108.54	107.81	109.14	108.11	108.57	109.65	109.22	109.71	107.88	106.85	107.58	108.01	107.18	108.28	109.18	107.3	108.79	107.87	109.55	109.17	106.96	107.83	108.58	108.44	108.21
101.56	98.787	101.84	100.41	101.14	99.016	99.457	99.206	100.04	99.321	99.527	101.13	101.76	101.42	100.69	99.376	98.996	101.71	99.505	99.174	100.32	98.831	98.8	98.37	100.58	99.384	100.17	100.34	99.837	100.59	99.931	99.126	100.58	100.19	100.65	99.383	99.817	102.33	101.32	101.59	100.9	99.856	99.537	99.006	98.645	100.73	100.55	99.614	100.44	100.27
105.75	105.47	105.9	104.97	105.37	105.52	104.54	104.8	106.08	104.07	104.04	106.29	104.6	105.41	104.68	105.48	107.15	104.99	105.38	104.55	105.44	104.75	104.98	106.57	106.45	105.33	107.02	104.78	107.01	105.43	106.44	103.56	104.39	105.15	104.46	103.83	105.21	106.69	104.76	106.88	104.94	105.9	105.49	105.09	105.22	104.36	105.35	104.72	106.9	104.25
107.62	108.94	106.55	107.65	107.96	107.99	107.65	108.58	107.27	108.07	108.26	108.28	107.82	107.04	107.37	108.06	107.07	107.58	107.18	108.77	108.16	107.53	108.35	108.02	106.83	108.27	108.12	106.29	107.67	108.08	107.34	108.39	106.51	107.59	107.24	109.12	106.72	108.8	108.58	106.94	106.16	106.58	108.32	108.01	108.98	107.41	109.39	106.83	109.09	107.64
107.31	106.16	104.83	106.97	105.94	107.67	107.06	106.53	105.71	107.42	107.4	108.45	105.21	107.83	106.6	105.74	105.2	106.65	107.52	107.01	106.58	106.51	106.37	104.84	107.47	106.12	105.88	107	105.68	105.65	107.93	105.37	107.71	106.3	106.54	107.31	105.96	107.92	105.47	106.9	105.78	105.18	106.15	107.08	108.58	106.32	107.26	107.92	107.36	106.27
106.39	107.07	106.47	108.25	108.73	107.85	108.13	106.77	107.88	107.46	107.56	106.78	106.87	108.84	106.3	106.87	108.5	107.43	109.22	107.89	107.46	107.79	107.2	108.94	107.92	108.17	108.74	107.82	107.16	108.48	108.77	107.62	107.69	109.6	109.51	108	107.55	108.25	107.28	106.27	107.09	106.93	107.82	109.89	108.08	106.93	108.66	107.45	108.43	109.67
108.49	106.33	107.57	108.53	109.82	107.15	108.8	107.22	108.49	107.54	107.5	109.38	107.46	108.58	107.42	107.56	109.16	109.22	108.76	108	108.59	109.05	109.49	108.32	107.67	107.22	108.98	109.08	108.24	108.84	108.29	107.81	107.9	108.69	107.82	106.51	108.94	106.7	109.55	107.75	107.71	108.34	106.3	108.24	108.85	108.08	107.44	108.59	108.09	107.97
97.971	97.25	98.301	98.254	97.219	95.635	99.422	99.188	98.191	96.596	96.379	97.123	98.905	97.908	97.492	98.49	97.512	98.943	96.354	97.498	97.623	97.2	98.513	99.326	95.73	98.899	97.94	98.548	97.57	97.515	98.95	97.622	98.585	97.439	97.963	98.774	97.831	96.346	97.329	96.983	99.109	96.489	97.011	98.581	97.31	97.967	99.377	99.779	97.486	97.485
107.37	105.73	106.57	107.14	106.13	107.23	107.87	106.37	107.83	106.49	105.34	106.86	107.11	106.98	107.06	106.83	106.05	106.65	106.75	107.27	107.14	105.72	106.1	107.43	106.73	105.74	106.62	107.76	106.04	105.83	106.64	105.82	106.06	106.47	107.48	105.63	105.02	107.24	106.29	108.14	105.61	107.46	105.27	106.94	107.18	104.66	106.4	107.23	107.41	106.3
108.21	109.48	109.4	108.8	108.46	108.36	108.25	108.1	108.72	108.24	108.28	108.04	107.14	109.23	107.76	107.51	106.83	106.99	108.59	107.37	109.05	108.12	107.08	108.86	107.5	108.37	108.41	109.53	108.75	108.16	110.45	108.92	109.52	110.1	107.92	108.4	109.19	107.56	108.29	106.58	108.49	107.81	109.05	108.82	106.98	107.41	109.86	107.45	108.1	109.2
106.91	106.81	106.98	106.98	106.65	106.15	104.32	105.79	106.15	105.06	108.06	106.7	106.69	106.9	107.26	107.55	108.07	105.39	108.13	106.13	106.11	107.55	106.63	106.3	105.39	106.7	107.75	107.12	105.93	106.79	105.94	106.87	104.81	106.14	106.92	106.16	105.98	105.74	107.11	107.38	107.3	105.73	106.85	107.31	108.17	106.29	105.97	106.13	106.42	105.73
106.54	106.48	105.36	103.85	106.17	106.15	106.14	104.92	104.68	103.63	105.32	107.26	105.55	105.86	103.9	106.61	105.64	106.3	105.86	106.03	106.02	105.39	106.35	105.11	106.69	105.3	105.8	104.77	106.04	104.75	106.46	105.74	105.45	106.8	104.66	106.19	105.46	106.57	105.44	104.76	106.83	106.32	105.33	104.78	106.4	106.11	106.25	106.46	105.97	104.82
108.38	108.75	107.15	109.22	108.18	108.51	107.07	107.65	106.86	106.79	105.66	106.49	106.97	109.04	110.01	108.62	107.8	107.09	109.01	108.97	107.35	107.07	109.87	108.61	106.66	107.49	108.37	108.37	107.22	107.21	108.33	106.69	109.04	108.37	106.99	107.71	108.7	106.84	107.76	106.24	107.16	108.14	109.4	108.74	108.84	108.29	107	108.34	108.11	106.58
108.1	107.91	109.26	108.2	109.65	109.07	109.44	108.94	107.54	106.97	108.47	107.38	109.34	107.87	107.83	108.31	105.56	106.84	107.87	108.38	108.86	107.08	107.94	108.61	108.86	106.68	108.42	108.65	107.8	109.1	108.43	108.26	108.79	107.45	106.7	108.01	109.86	108.33	109.07	107.94	107.61	108.38	109.6	107.78	106.76	106.82	108.65	109.95	108.22	107.82
108.09	109.72	107.5	107.42	109.34	108.33	107.88	107.22	109.42	107.74	109.57	107.49	107.7	108	108.21	107.14	108.68	107.65	108.9	109.67	108.45	108.46	108.76	108.75	108.18	108.58	108.3	106.78	107.71	108.37	108.23	108	108.22	107.84	107.8	109.86	108.47	110.81	108.26	108.82	108.26	108.14	108.2	108.49	107.19	107.07	107.98	108.24	108.7	108.84
98.241	98.51	98.608	98.741	95.518	98.339	99.403	99.064	99.303	97.835	97.427	97.589	99.057	99.671	98.489	98.099	97.516	97.828	98.998	98.256	96.792	99.53	99.082	97.981	98.094	99.208	98.815	97.606	99.782	98.508	99.571	98.165	99.657	98.65	98.13	97.394	99.936	99.911	99.154	98.898	100.05	99.078	98.149	98.422	97.504	96.806	97.763	98.44	98.127	98.529
107.4	107.63	108.33	108.86	107.95	107.92	108.23	108.17	106.74	108.87	107.07	106.23	109.72	108.33	108.9	107.94	107.1	108	108.29	107.22	108.69	106.62	106.99	109.38	108.02	106.66	108.06	107.22	108.2	107.68	107.33	106.9	108.98	109.28	107.94	109.04	107.88	108.14	107.59	108.1	107.88	108.92	108.87	108.09	108.48	109	109.28	107.91	108.38	106.07
106.44	103.98	104.19	106.12	104.83	105	106.91	106.34	106.77	105.85	104.12	105.61	105.61	104.67	105.97	105.27	105.84	106.81	105.66	106.09	105.15	105.23	106.83	104.67	107.36	105.97	105.5	105.22	106.9	106.15	105.13	103.69	106.65	106.05	105.85	105.48	105.24	107.42	106.06	104.25	107.64	103.78	107.44	106.6	102.7	105.22	105.84	106.93	106.08	105.4
100.76	101.27	100.68	101.29	100.71	100.01	100.39	99.597	101.63	101.15	100.32	100.22	100.23	100.89	100.07	100.98	100.31	100.87	100.03	101.67	99.986	99.904	101.32	100.76	101.06	101.61	100.5	99.308	101.34	101.92	102.48	101.18	100.31	99.298	101.49	101.18	100.17	99.493	98.89	99.34	101.36	100.92	101.1	100.83	101.48	100.72	102.12	100.93	101.72	100.03
110.81	111.03	111.17	110.91	111	111.04	111.28	110.87	109.69	110.45	110.64	111.51	108.86	110.4	109.3	110.28	109.98	110.39	110.05	112.5	110.54	110.11	110.58	111.34	111.2	111.31	109.85	111.89	110.69	110.71	109.2	111.25	112.31	109.01	110.35	111.33	109.19	111.09	110.19	109.61	112.14	111	109.92	110.83	111.94	110.79	110.09	110.75	112.49	110.93
97.185	97.167	97.37	98.68	97.121	97.515	98.702	96.393	97.822	97.06	97.443	98.755	98.549	98.349	98.011	98.525	97.292	98.906	97.979	95.82	97.305	96.756	98.142	97.793	98.174	96.971	98.741	96.717	98.348	97.548	99.99	98.328	96.295	98.312	99.279	97.52	95.758	99.621	97.75	98.481	97.391	97.164	97.966	98.186	98.259	97.155	98.941	98.102	96.452	96.799
99.534	97.908	100.96	99.727	99.673	98.692	98.597	97.86	99.664	99.149	98.791	98.598	99.418	100.08	99.49	99.007	98.631	99.62	98.034	98.184	100.29	98.64	99.705	100.4	97.884	97.992	98.946	97.315	99.281	98.805	100.38	98.292	98.989	98.828	100.25	99.242	99.945	98.664	97.955	98.449	99.503	98.176	99.124	97.529	98.559	98.738	98.052	100.14	98.49	98.688
106.59	106.14	105.02	105.33	105.77	105.42	106.72	105.93	105.12	105.62	105.75	107.32	104.28	104.72	104.89	106.61	107.54	105.84	105.68	107.31	104.18	105.49	105.74	105.25	105.71	106.52	106.28	105.75	104.87	105.69	104.8	105.04	105.51	104.98	104.59	104.95	106.4	107.1	105.82	104.88	104.87	104.08	104.27	104.61	105.49	106.52	105.09	105.46	105.05	103.97
107.98	107.42	109.05	107.96	108.4	108.36	108.51	109.95	107.48	107.85	107.52	109.66	109.32	108.3	108.21	107.18	107.94	108.32	108.45	107.89	108.16	109.71	108.38	107.54	107.8	108.38	109.64	106.69	107.1	107.95	107.56	107.8	107.3	108.41	106.66	107.91	109.83	108.02	108.12	107.18	107.53	107.36	107.92	108.73	106.22	107.27	108.45	109.65	108.04	107.1
99.498	97.761	98.832	97.05	98.476	98.613	99.396	97.962	97.848	98.685	100.04	97.709	98.678	96.651	97.832	97.198	97.186	97.138	96.735	98.811	97.632	97.996	97.776	98.27	99.365	98.72	98.769	99.247	98.691	98.562	98.456	98.595	99.58	98.408	96.005	97.963	99.406	97.452	98.529	97.548	98.035	96.393	98.154	96.198	99.327	97.524	99.126	98.73	100.11	98.002
105.12	104.65	104.84	106.5	106.47	107.35	106.37	106.14	105.71	106.38	105.52	106.18	106.17	105.55	106.13	106.54	104.53	106.97	105.16	104.71	105.02	104.85	106.56	107.32	104.61	105.06	106.44	106.75	104.18	105.19	105.43	106.28	104.53	104.67	106.55	105.25	105.09	105.43	106.68	103.31	105.81	104.72	105.16	104.88	105.99	105.19	104.91	105.73	104.89	104.82
107.9	109.24	109.36	107.55	108.59	107.37	108.32	108.81	107.66	107.4	108.2	109.84	107.5	108.82	108.42	108.76	108.73	107.19	107.94	108.58	108.76	107.99	107.57	109.03	108.75	107.72	107.84	109.11	107.35	107.2	108.74	106.41	108.06	107.65	107.6	108.47	106.72	107.07	106.49	109.28	108.12	109.03	108.89	109.26	109.04	107.32	107.78	108.37	105.88	107.75
100.41	100.89	103.36	101.67	100.62	100.77	101.99	100.79	101.06	101.04	98.409	100.57	103.27	100.46	101	99.447	101.5	100.24	99.27	100.9	100.44	101.09	99.936	101.33	100.69	100.39	101.57	102.51	101.36	101.48	99.932	100.86	101.36	100.31	100.47	100.87	101.4	99.826	100.48	101.33	102.33	102.24	100.65	101.09	102.39	101.13	101.44	101.65	101.1	100.77
106.28	108.05	107.32	105.52	107.41	106.09	104.32	107.05	107.38	107.38	106.26	106.22	108.33	107.05	105.99	107.25	105.92	106.68	105.31	106.39	105.86	108.71	105.79	105.66	107.91	107.4	106.98	106.21	106.15	106.82	106.45	106.82	108.73	106.92	106.25	106.13	107.72	106.95	104.76	106.49	105.99	106.84	106.95	106.53	107.83	105.82	106.72	106.35	106.46	105.42
104.2	104.68	105.74	104.93	106.32	104.82	105.59	106.31	107.03	106.2	104.55	105.7	104.9	106.4	106.27	104.67	106.31	106.1	104.37	105.32	105.65	106.23	105.69	105.57	107.04	105.81	106.8	103.81	105.08	104.78	104.75	105.87	105.58	106.35	105.66	104.86	105.34	105.21	105.49	105.33	106.13	106.89	105.44	106.21	105.9	106.78	106.19	107.11	107.03	105.39
99.446	97.855	97.935	99.348	98.587	98.967	96.812	98.97	97.913	99.211	98.403	97.948	97.874	96.534	96.977	98.891	97.528	97.323	98.596	98.016	98.075	97.621	97.758	97.807	97.468	98.343	96.707	97.399	98.376	97.529	99.248	98.071	96.829	98.476	97.986	97.046	99.581	97.036	96.837	96.477	99.625	96.66	97.803	100.23	96.256	98.35	97.387	100.04	98.044	96.517
105.56	105.12	106.4	106	106.75	105.94	105.06	106.5	104.87	106.59	107.67	105.29	107.06	105.85	105.93	105.92	105.26	105.94	106.71	104.3	106.15	105.8	106.36	106.51	105.8	106.64	104.97	104.77	106.7	107	105.34	105.3	106.78	105.39	107.18	106.49	105.06	104.14	105.75	105.99	106.22	103.92	106.03	106.55	105.65	104.89	105.53	104.81	106.6	106.69
104.33	106.73	106.54	106.57	105.53	105.98	105.62	105.46	106.15	106.26	106.54	106.05	105.31	104.83	105.41	105.68	104.86	105.21	105.32	105.29	106.46	106.74	106.4	104.67	105.51	105.88	105.64	103.9	105.14	104.15	106.02	106.84	106.8	104.12	105.07	105.95	104.55	105.47	106.42	106.16	105.48	105.84	105.97	105.79	105.41	106.29	106.52	105.79	105.6	105.23
108.98	107.62	107.74	106.1	108.3	106.22	108.62	107.35	109.19	109.76	106.88	109.44	105.95	108.58	109.07	107.16	109.13	108.74	108.09	108.09	106.53	108.37	107.67	107.56	109.1	107.21	108.95	106.26	106.46	107.95	107.02	106.93	109.24	107.47	107.17	106.99	107.67	107.71	106.04	107.11	106.65	107.18	108.47	107.31	106.91	107.93	108.49	105.73	106.9	107.58
98.974	96.507	98.256	98.392	97.343	96.923	97.862	97.252	98.28	99.141	96.989	97.22	98.279	99.041	96.956	98.112	98.402	96.74	96.976	96.213	97.708	98.707	97.781	98.037	97.157	97.508	97.662	98.285	98.938	97.403	96.479	98.647	98.215	97.963	98.973	97.002	98.364	97.96	98.495	97.39	96.851	98.842	98.469	97.942	97.875	98.911	98.779	96.406	98.804	97.096
107.28	106.34	105.97	107.52	106.16	104.34	104.93	105.97	105.58	105.4	105.64	104.68	107.59	106.39	105.88	107.33	106.94	105.43	104.65	105.35	106.37	106.05	105.2	104.27	105.16	104.9	106.28	107.26	105.86	106.45	105.96	104.97	105.1	106	106.09	105.98	105.42	105.48	108.04	105.51	106.29	105.06	106.2	105.97	106.8	105.01	105.4	106.08	106.55	105.4
104.67	105.3	104.59	104.71	104.38	106.91	106.06	105.94	106.54	105.9	105.72	105.41	105.01	105.04	105.82	105.59	106.8	105.69	106.1	106.07	104.73	104.89	104.49	104.63	106.52	106.44	105.98	104.7	104.1	105.72	105.06	104.28	105.49	105.33	105.54	106.41	105.61	104.14	105.11	105.52	105.1	105.18	106.15	104.95	105	105.03	105.93	106.57	105.74	104.9
103.45	103.55	102	102.64	103.05	102.03	102.48	102.38	103.23	103.77	101.57	102.61	103.8	103.18	104.58	101.65	102.94	101.92	100.92	103.25	102.29	102.82	101.49	104.1	102.42	101.55	104.14	103.5	101.97	100.8	102.96	103.07	104.24	100.94	102.07	103.78	102.49	101.7	103.11	102.92	104.29	103.69	103.18	103.76	101.97	104.9	104.14	101.01	102.85	102.95
108.56	109.02	106.05	105.78	108.88	108.19	109.16	107.74	108.81	108.29	107.87	108.72	107.83	106.45	107.86	108.49	107.81	108.12	107.99	108.64	106.7	106.67	108.94	108.39	108.53	108.41	108.33	106.32	108.68	106.98	107.47	107.97	108.89	108.28	106.91	105.57	107.86	106.53	106.11	107.43	108.14	108.01	107.68	107.55	107.34	106.96	106.43	106.11	106.66	107.21
97.585	97.941	98.301	99.088	98.054	97.827	96.95	98.646	97.505	98.513	97.802	97.473	98.407	97.914	98.605	96.742	97.974	97.46	99.442	97.4	97.927	97.674	96.604	97.602	97.207	98.548	98.48	95.508	97.231	98.582	97.669	98.746	97.107	97.804	98.894	97.489	99.554	97.812	98.627	98.595	98.321	96.446	97.782	98.127	96.832	97.627	97.528	97.17	97.844	97.994
107.96	108.66	107.52	108.17	109.56	106.4	107.65	108.57	108.51	108.56	107.95	107.02	109.28	107.9	108.15	107.93	107.76	108.16	108.56	109	108.72	108	108.45	107.92	108.12	105.56	109.06	108.83	107.56	107.32	107.68	107.51	106.52	107.47	107.32	108.07	106.4	107.21	108.43	107.34	106.76	107.54	108.01	106.63	108.42	106.55	108.11	107.14	107.99	108.07
98.673	98.714	98.282	97.68	99.072	97.554	99.559	99.015	97.981	97.541	96.813	98.483	98.009	97.906	98.037	98.301	98.166	97.017	97.537	96.79	97.863	97.334	98.829	99.738	99.042	97.928	98.35	98.294	98.025	98.292	98.795	99.308	97.798	98.79	97.067	97.343	98.321	99.328	97.424	98.624	97.124	97.863	97.806	99.756	98.205	99.684	98.206	98.574	98.087	97.514
109.35	105.75	107.7	108.95	106.78	107.38	108.68	109.25	107.84	106.91	108.47	107.98	109.06	106.64	108.79	108.47	108.53	109.75	107.92	107.32	107.74	106.77	107.95	105.75	107.97	107.08	108.66	106.65	106.91	108.07	107.62	106.39	108.5	107.36	106.28	108.79	106.04	107.68	107.34	106.76	109.7	107.19	107.08	108.18	107.5	107.76	107.93	106.79	109.35	106.64
108.18	106	106.22	107.09	107.38	106.42	107.58	107.13	107.15	105.82	105.38	106.41	105.88	108.33	105.25	106.18	106.11	106.31	107.56	105.89	106.05	106.3	106.89	105.52	107.24	107.46	107.18	105.5	106.22	106.37	106.54	105.07	105.66	105.88	105.3	106.69	106.82	107.85	106.62	105.89	108.2	106.69	106.52	108.3	107.45	106.5	105.86	107.91	107.07	105.59
106.14	105.71	104.94	104.42	102.78	106.01	104.37	107.5	104.66	105.42	107.12	104.72	106.97	105.62	106.22	104.29	106.19	105.05	105.16	104.4	105.06	106.16	104.64	105.97	105.85	105.19	105.1	106.3	104.21	104.26	107.35	104.07	107.6	106.56	104.44	105.65	106	106.78	106.26	103.9	106.64	106.07	104.44	105.75	105.08	104.77	105.14	106.94	104.83	105.65
101.19	101.42	102.63	101.48	101.35	100.19	101.69	101.5	101.53	99.008	101.37	101.07	100.63	101.11	100.8	100.07	101.01	101.86	99.695	100.75	101.46	100.37	100.69	100.38	101.88	100.97	100.09	99.573	100.95	100.06	100.52	102.56	101.12	100.07	100.75	100.58	99.904	99.651	101.3	101.54	99.618	100.61	101.15	100.38	100.15	101.04	100.35	101.2	100.8	100.89
105.28	106.9	105.27	106.37	106.29	104.13	104.61	106.29	107.16	105.13	104.95	107.5	105.25	106.42	104.72	106.62	106.09	104.75	104.61	105.9	105.9	107.21	107.04	105.59	105.13	105.56	105.27	104.25	107.64	106.8	106.28	104.95	105.72	105.52	106	106.43	106.01	107.76	105.47	104.87	105.93	107.12	107.06	104.9	105.23	103.82	107.39	105.5	105.82	105.46
105.53	106.81	106.45	106.54	106.69	107.05	106.21	105.56	106.56	104.74	104.69	106.67	106.42	107.54	106.63	106.7	103.34	105.61	106.7	106.19	104.56	106.13	106.1	106.59	106.1	104.41	106.27	103.65	106.27	104.82	103.84	104.25	104.17	105.55	106.63	104.67	106.53	105.6	105.93	106.02	106.1	105.93	105.6	107.12	107.08	107.35	106.36	105.64	105.4	105.78
108.53	108.32	108.11	110.13	109.58	109.57	110.08	108.22	108.61	108.6	107.32	108.9	109.3	109.64	107.34	108.33	107.51	108.73	108.92	109.45	108.02	108.35	106.49	106.57	108.3	108.41	108.28	108.65	110.33	107.62	108.99	107.12	108.89	108.08	108.13	108.21	109.6	109.6	109.26	109.47	109.28	109.84	108.48	109.18	107.85	107.3	109.19	108.85	107.95	109.16
107.25	105.74	104.11	106.54	105.3	103.79	105.63	106.36	103.74	106.08	104.68	105.74	104.25	105.41	105.76	105.69	105.05	106.57	105.44	103.63	107.02	104.77	107.44	105.67	105.93	106.21	105.32	104.36	106.45	105.86	105.03	104.95	104.81	104.67	106.42	104.56	104.57	105.94	104.75	106.25	105.32	105.86	108.02	104.17	105.64	104.93	106.14	106.8	104.71	104.24
104.28	104.73	104.75	106.36	105.47	105.26	106.79	103.53	104.66	105.45	105.86	106.98	105.67	105.45	104.2	105.88	105.21	104.19	103.81	106.52	106.53	105.16	104.67	105.4	104.4	106.02	105.76	107.24	105.79	104.32	105.5	105.64	105.96	106.22	106.53	105.35	103.9	105.14	105.41	106.23	104.33	106.32	106.72	107.19	104.53	104.05	105.81	105.15	107.12	106.06
105.24	105.22	105.62	105.48	105.81	105.15	104.81	105.27	105.56	105.58	105.07	106.02	105.3	105.04	104.71	104.49	105.73	105.44	105.92	105.81	106.69	105.86	106.96	105.6	105.33	106.46	104.6	105.01	105.8	106.05	105.61	104.73	104.35	106.04	106.53	105.38	104.38	107.21	107.41	104.55	105.14	106.8	105.65	106.76	105.88	105.25	105.6	105.77	106.38	104.68
96.618	98.588	98.017	97.74	97.411	98.104	97.24	98.787	99	97.437	97.175	96.693	98.529	99.258	97.401	98.07	97.842	97.656	97.607	97.718	97.671	98.595	97.618	97.999	97.187	98.33	99.096	99.938	98.727	99.104	99.777	98.968	97.734	96.142	98.856	98.168	98.556	97.436	97.517	97.402	96.339	98.098	98.303	98.951	100.16	98.913	98.859	98.638	100.05	96.65
106.86	105.53	106.98	106.67	106.1	105.78	108	105.91	106.99	105.97	105.23	105.48	106.56	105.65	105.8	105.91	107.18	107.51	106.1	108.22	106.13	106.9	106.59	107.51	105.55	107.12	106.01	106.14	106.65	107.24	106.99	106.82	107.05	106.14	105.45	106.99	107.3	105.6	106.27	105.98	105.95	106.49	107.4	104.18	107.36	107.84	106.74	107.74	105.82	106.91
107.85	106.38	106.6	107.14	106.63	106.07	106.08	107.27	106.91	105.37	104.97	106.39	108.83	106.03	107.48	107.15	108.41	106.8	106.67	106.09	106.55	106.01	104.7	105.56	106.3	105.04	105.69	106.49	107.32	107.38	105.52	106.81	106.64	106.45	106.01	104.24	105.97	105.38	106.27	106.72	106.08	106.44	107.54	106.09	107.07	107.63	108.09	106.71	105.76	105.76
108.35	106.11	108.22	109.85	109	108.6	107.97	108.94	108.67	107.36	110.14	108.56	108.2	109.35	107.47	110.66	108.29	108.17	109.12	108.71	108.24	108.33	108.15	109.15	107.6	108.03	107.49	107.75	107.47	107.98	107.47	108.18	108.63	109.22	109.94	107.39	107.02	107.57	106.96	107.29	107.82	108.1	107.17	106.94	107.65	109.1	106.51	106.84	109.16	108.38
98.266	97.868	97.731	97.644	98.676	98.132	99.37	98.584	97.621	98.749	98.422	98.823	98.679	97.46	98.14	98.938	98.06	98.98	97.584	98.808	98.06	96.968	97.268	96.659	98.576	97.763	97.548	99.151	98.981	98.158	97.751	97.638	97.897	98.974	97.915	97.522	97.925	98.503	96.528	97.423	99.563	99.691	99.07	97.003	97.22	98.85	96.943	97.517	97.042	99.942
105.68	107.76	106.44	102.77	105.65	106.68	105.59	105.57	106.11	105.56	105.39	105.65	107.12	106.57	105.14	104.93	105.93	106.54	105.38	106.5	106.58	105.15	104.98	106.31	105.41	106.05	105.28	106.31	104.44	105.44	108.17	106.55	107.02	105.05	107.08	105.69	104.85	105.39	105.43	106.84	104.64	107.08	105.95	105.76	106.46	105.94	105.16	104.76	105.19	104.9
106.91	109.23	107.04	108.68	107.59	108.68	106.7	107.9	107.19	108.55	107.34	107.5	107.99	109.47	107.94	108.38	107.39	108.03	107.37	106.63	107.96	106.3	108.86	107.95	106.58	106.97	107.25	106.81	108.62	107.72	109	108.45	107.35	109.36	109.34	105.64	107.35	107.83	108.73	109.48	107.55	108	106.94	107.22	109	107.16	108.63	108.69	108.26	107.35
107.17	107.79	105.65	108.05	106.75	106.59	106.74	106.91	105.48	106.46	107.34	106.17	107.21	106.16	107.38	106.61	106.37	105.99	107.01	105.98	107.23	106.91	106.79	106.61	106.95	106.92	106.93	106.5	107.14	108.76	106.74	107.24	105.13	104.4	107.35	107.53	106.74	108.52	106.36	105.86	106.93	106.46	105.39	107.23	107.91	105.64	106.77	106.37	104.41	107.08
107.7	105.32	106.12	106.01	106.51	105.3	106.9	106.95	106.45	106.17	106.66	106.02	107.39	106.48	105.61	104.87	106.27	105.78	106.59	107.33	107.45	106.8	107.87	106.34	108.71	106.54	105.63	106.46	106.78	105.49	107.32	106.18	106.8	106.17	105.22	107.13	106.28	106.14	105.62	106.92	108.39	106.17	106.55	106.72	105.49	106.27	107.73	105.66	106.93	108.03
105.75	105.92	105.04	105.34	106.49	105.82	105.12	104.71	105.52	105.43	105.73	105.13	107.01	106.75	104.41	105.2	105.89	105.65	107.31	106.05	106.36	105.58	104.66	104.57	105.09	106.87	106.1	106.92	105.83	105	104.58	107.73	103.47	105.02	106.45	106.47	105.99	105.35	105.97	106.8	107.02	105.59	106.55	105.18	106.02	104.57	105.36	105.47	105.87	103.91
104.75	105.32	105.13	106.61	105.71	104.18	106.2	105.37	105.54	106.77	106.76	106.86	106.19	106.17	107	105.85	104.83	105.62	106.29	106.84	104.78	106.38	105.57	104.41	105.78	105.26	105.07	107.47	104.95	105.03	104.81	105.75	104.9	105.9	105.82	105.61	105.34	105.41	106.84	106.65	106.65	105.4	106.83	106.69	105.55	107.44	106.15	107.38	104.1	106.93
106.89	105.55	106.69	105.42	105.32	105.12	107.24	107.49	105.69	104.94	106.71	104.51	105.63	106.42	106.19	103.9	104.88	104.45	105.91	104.93	107.57	106.27	104.75	105.19	106.47	105.52	105.77	105.06	106.57	105.26	105.83	106.38	107.67	104.3	105.46	105.43	106.27	107.11	105.59	106.42	104.84	105.76	106.48	105.89	106.83	105.58	105.48	106.77	105.52	105.57
111.33	110.59	111.65	109.47	110.25	109.11	109.86	111.47	108.05	110.65	108.05	112.59	111.24	110.77	108.37	110.36	111.03	109.81	109.91	110.01	111.05	111.25	110.8	111.38	110.07	109.77	111.43	110.39	110.73	110.99	110.11	110.3	110.48	111.42	110.56	110.27	109.77	109.38	110.28	110.42	110.71	111.13	110.69	109.91	112.33	110	110.39	110.24	109.85	111.47
99.374	99.714	97.14	97.22	96.897	96.49	98.068	100.1	98.667	99.588	97.358	96.956	98.44	99.711	96.844	99.392	97.874	97.132	97.23	97.475	99.116	98.1	98.181	97.918	96.168	97.69	98.46	98.214	98.545	97.545	99.802	97.414	98.399	99.041	97.194	96.998	98.846	96.549	98.607	97.353	99.402	97.83	98.994	96.012	97.024	97.264	97.827	98.761	98.493	97.179
105.99	106.49	104.55	106.64	106.34	106.44	106.42	106.14	103.69	105.97	106.04	106.14	105.66	103.99	104.35	105.78	107.19	105.2	104.97	104.72	106.85	105.69	106.04	107.07	105.87	106.85	104.86	105.65	105.98	106.96	104.7	106.38	105.94	103.17	107.11	106.68	105.45	105.17	106.62	105.44	105.32	106.25	104.75	106.3	104.9	105.67	104.6	104.49	104.83	104.9
108.7	109.19	105.98	108.89	108.67	107.82	108.42	107.38	108.3	107.74	108.37	107.72	108.12	109.22	109.33	107.04	107.17	107.93	107.78	108.08	106.49	107.29	108.74	109	107.19	108.45	109.92	107.66	110.19	106.36	108.77	110.48	109.55	107.91	107.87	107.66	109.78	108.09	108.35	108.45	107.75	107.41	109.19	108.08	107.64	107.47	108.36	109.58	110.43	107.18
100.21	98.621	97.987	99.89	99.664	100.33	99.454	97.461	99.181	98.825	98.949	100.23	98.046	100.12	100.89	98.872	98.55	99.211	100.12	100.34	98.669	98.777	99.499	97.756	100.23	98.875	99.07	99.256	99.171	98.705	99.712	97.771	98.62	98.793	98.463	97.343	101.02	99.653	97.91	99.404	99.959	99.45	99.831	97.527	99.198	99.447	98.828	97.923	97.809	98.816
111.21	110.38	109.57	110.81	109.8	110.14	110.55	109.99	111.51	111.82	109.23	110.7	111.48	109.78	112.21	110.56	109.92	108.31	111.16	109.44	109.73	110.76	111.85	109.98	111.96	108.75	109.81	110.13	109.62	110.76	111.39	109.67	111.11	109.17	108.87	111.01	111.11	109.26	111.35	111.76	109.97	110	110.55	110.02	109.3	110.31	110.83	110.63	110.03	109.18
104.84	105.45	107.71	106.52	106.86	106.6	104.8	105.01	105.62	107.43	106.82	106.86	107.07	105.82	105.71	106.82	106.28	105.27	107	106.65	106.24	106.47	104.81	106.95	107.05	104.62	106.21	107.19	106.24	105.76	106.23	106.75	107.13	107.27	106.48	105.86	105.89	104.66	106.24	106.76	105.36	106.3	105.56	107.22	106.16	104.47	107.16	106.36	107.74	108.9
98.438	97.458	97.406	97.304	98.781	98.041	96.868	98.157	98.513	97.454	99.501	97.543	97.918	98.257	98.313	97.251	96.937	99.542	97.091	96.691	96.542	98.972	97.459	96.489	98.021	98.697	99.12	98.044	96.679	97.561	97.446	98.504	97.388	97.163	98.727	99.254	97.214	98.323	98.533	97.852	96.976	97.671	99.101	95.601	97.845	97.176	98.115	96.879	97.368	97.137
102.04	103.44	103.36	102.82	103	102.68	103.13	104	102.84	101.17	101.23	104.17	102.64	102.82	102.83	102.43	102.09	102.94	101.71	103.27	102.78	102.37	103.79	103.23	100.5	103.03	101.22	101.73	102.77	103.17	103.29	103.56	101.82	103.2	102.84	103.37	103.44	103.09	102.54	101.55	102.08	104.94	102.7	101.66	102.86	101.65	101.69	103.12	102.24	102.04
108.65	108.88	108.08	107.31	109.17	109.17	107.04	108.4	109.39	109.33	108.88	108.89	109.89	107.59	110.39	108.59	108.96	110.47	109.47	107.72	107.64	108.92	108.57	107.34	109.57	107.5	107.09	107.86	107.18	108.08	109.45	108.69	109.05	108.06	107.56	107.47	109.9	108.46	108.69	108.89	107.98	109.02	110.37	107.92	108.98	108.22	108.27	108.54	108.62	108.41
100.95	99.909	99.571	98.966	100.32	100.03	99.961	100.24	101.03	100.26	99.628	99.669	100.86	102.14	99.897	100.93	100.15	98.741	99.598	99.508	101.25	100.48	100.3	98.875	100.34	99.782	98.639	100.56	99.982	101.56	100.05	100.94	99.102	98.156	100.37	101.01	100.28	99.46	99.944	99.613	99.997	101.14	100.44	100.46	99.943	100.15	101.24	102	100.66	101.32
108.83	110.21	108.69	108.69	109.91	108.77	109.38	107.93	107.99	108.31	108.56	109.31	109.33	107.72	108.23	108.39	108.91	109.29	109.26	108.53	108.75	109.01	107.38	109.09	107.59	108.65	107.99	106.75	108.59	110.15	108.82	109	108.92	109.8	108.5	110.24	107.37	107.24	107.85	108.39	108.28	108.62	107.53	109.82	108.31	109.66	108.29	108.05	108.17	109.12
106.04	105.81	107.04	106.81	105.32	106.79	105.6	106.13	105.84	106.41	106.62	104.98	106.54	105.34	107.72	105.92	106.82	105.82	105.44	105.91	105.24	106.08	106.9	105.6	105.77	105.32	106.81	105.49	107.67	105.39	106.23	107.46	106.83	108.49	106.04	105.59	106.51	106.98	106.17	106.05	105.75	106.72	106.07	106.48	105.46	105.76	105.96	107.47	105.41	106.55
110.3	108.85	108.08	108.88	110.11	108.83	107.65	108.11	110.17	108.18	107.15	108.73	108.97	109.12	109.31	108.7	108.04	109.34	108.94	108.9	108.42	106.9	108.3	110.06	110.03	109.18	108.09	108.33	108.94	108.76	106.84	107.75	108.26	109.17	109.61	108.79	110.02	109.16	108.25	107.36	109.52	108.52	108.54	108.27	109.43	109.16	108.57	109.19	108.74	108.22
109.52	108.16	108.33	107.16	108.14	109.15	109.22	107.38	109.09	108.88	108.8	106.72	106.82	110.02	108.46	107.35	107.55	107.14	108.92	108.07	108.04	109.33	109.45	108.08	109.66	108.2	109	110.71	109.41	106.94	107.5	109.25	109.01	108.79	109.61	108.56	109.48	108.51	107.52	109.23	106.79	108.47	109.41	110.76	109.72	109.73	109.33	108.45	108.95	105.39
109.67	107.86	108.25	106.1	108.2	108.69	107.76	108.48	107.67	108.05	107.6	105.65	107.04	107.43	107.95	109.26	107.34	107.92	107.33	108.12	108.78	107.87	106.53	107.83	107.77	108.57	107.47	108.59	108.23	106.03	108.14	107.29	107.66	108.35	108.66	105.62	107.66	108.91	108.07	109.24	107.36	108.13	108.66	106.54	106.16	107.66	107.41	106.83	106.62	107.53
109.48	110.06	107.79	109.21	110.21	110	109.56	110.12	108.9	109.97	108.66	108.36	108.5	108.94	109.29	111.13	109.31	109.2	108.41	108.35	109.72	107.86	109.4	107.51	108.18	107.89	109.06	109.65	108.88	107.66	108.42	109.16	109.24	109.64	108.14	108.55	108.58	108.57	107.86	108.7	108.44	109.55	108.52	109.09	107.68	107.7	108.69	107.29	109.1	108.71
105.36	107.09	107.38	106.56	106.26	105.9	106.14	106.42	107.31	107.93	107.31	106.45	106.61	106.83	106.22	106.84	106.45	105.12	105.21	107.04	106.62	107.17	107.53	105.1	106.35	105.88	106.01	106.82	106.21	105.69	104.87	105.12	107.11	107.43	106.61	105.75	105.85	106.81	105.58	106.45	106.42	106.49	108.5	105.3	105.62	105.92	105.92	104.14	107.41	106.44
108.09	107.75	109.23	107.86	108.58	107.45	108.5	108.6	107.73	107.88	108.55	108.33	108.49	108.49	107.25	107.46	108.59	107.84	107.64	109.03	107.55	109.56	109.47	109.11	108.32	107.92	108.54	107.58	109.21	108.97	107.35	108.15	108.82	107.41	107.82	109.23	109.25	107.07	109.27	107.09	108.94	108.45	108.65	109.45	109.96	107.57	108.13	108.27	106.66	109.52
107.22	106.48	105.02	106.6	106.19	106.91	104.68	105.26	106.08	105.39	106.44	106.5	107.16	108.37	107.86	106.19	107.35	106.75	106.78	106.46	107.28	106.65	107.21	107.29	106.5	107.63	108.32	107.14	105.9	106.8	107.24	106.55	106.03	106.09	106.02	105.11	105.89	107.34	107.8	106.5	108.47	106.05	107.42	106.97	107.67	106.35	107.48	107.24	105.86	107.49
109.05	109.2	108.14	108.36	110.02	108.87	108.07	107.92	107.6	109.45	107.57	108.76	107.61	107.71	107.01	108.33	109.44	108.86	107.96	108.48	108.24	108.37	109.44	108.51	108.9	108.22	108.38	107.54	110.35	108.69	109.57	109.09	107.23	107.63	109.18	108.43	108.57	108.8	108.21	108.82	107.42	108.54	108.62	108.33	109.42	109.37	109.01	107.56	108.94	108.57
103.92	105.47	105.33	105.21	106.01	107.52	106.38	106.7	104.51	105.7	106.78	104.44	105.7	106.44	105.53	105.05	106.56	106	105.43	106.32	105.44	107.18	106.46	105.59	105.41	107.41	104.8	106.34	106.26	106.4	106.03	104.42	107.32	106.53	105.31	103.67	106.37	105.83	106.05	106.01	105.49	106.26	106.96	105.62	104.93	106.79	105.52	106.9	105.63	106.38
106.61	105.46	105.15	105.81	106.12	106.25	106.01	105.5	106.41	105.33	106.73	106.73	104.73	105.81	104.98	105.93	105.18	104.87	106.54	106.78	105.58	105.89	106.11	106.94	105.86	105.53	106.02	104.79	105.79	104.26	104.46	103.72	105.1	104.1	106.9	104.24	105.1	102.24	104.18	105.04	106.49	106.45	105.58	105.34	105.39	105.3	105.16	106.08	104.15	104.85
108.09	108.84	107.75	107.7	108.57	109.35	108.81	107.83	108.43	108.11	109.68	108.24	107.69	109.58	108.59	109.28	109.14	108.66	107.43	107.56	109.83	108.42	110.25	107.12	108.07	108.52	107.63	108.32	108.65	108.47	106.73	106.74	107.83	108.5	109.13	108.42	108.67	108.4	107.46	109.67	106.64	105.64	107.19	109.52	109.01	107.16	109.62	107.99	107.94	108.12
106.29	105.18	104.24	104.92	104.68	105.19	106.05	106.33	104.01	106.8	106.57	105.05	104.74	106.06	105.39	106.79	107.4	105.56	105.8	107.76	106.74	106.58	106.28	106.39	105.1	106.56	105.9	106.56	105.45	105.82	107.23	106.35	104.09	104.45	106.51	106.36	105.23	105.75	105.42	106.46	104.46	105.9	105.14	106.37	105.96	104.67	105.48	105.25	106.38	105.81
111.65	107.8	111.81	111	111.33	109.59	111.03	111.6	109.97	111.54	110.67	109.89	110.58	110.41	110.11	109.32	110.6	110.61	110.28	110.7	109.93	111.19	109.25	112.02	111.1	109.51	111.66	109.82	110.62	110.25	110.42	111.31	110.11	110.46	110.62	111.73	110.17	110.05	110.17	110.26	110.98	109.88	111.1	110.6	110.11	110.55	109.94	108.68	111.81	108.97
107.76	106.43	105.24	106.16	105.08	107.14	105.64	106.11	106.84	106.62	103.25	107.26	106.17	105.81	105.15	105.74	105.48	104.66	106.42	106.04	106.78	107.41	107.26	106.67	107.13	106.59	106.53	107.03	106	106.05	106.18	105.72	106.32	105.95	105.05	105.4	105.72	107.77	107.82	106.09	105.32	106.72	106.17	107.26	105.68	106.94	105.77	106.32	106.65	107.24
106.76	104.43	105.67	105.31	104.92	103.43	106.69	106.83	106.57	105.42	105.05	104.92	106.09	106.95	105.5	103.49	106.79	108.25	106.34	106.16	105.76	105.81	105.9	103.02	106.7	106.85	106.26	104.29	105.62	104.92	105.08	105.13	104.58	106.34	105.95	105.18	106.22	105.21	106.69	106.33	106.66	105.78	104.73	105.81	105.37	105.02	107.23	106.22	105.84	106.58
99.286	100.11	98.998	101.86	100.88	100.91	98.103	98.951	99.763	101.73	97.505	100.58	101.18	99.824	100.92	99.794	99.558	99.766	101.09	99.527	99.582	100.27	100.01	99.576	99.273	100.79	101.82	100.2	100.66	101.54	101.61	100.81	102.28	99.322	100.43	99.084	99.646	100.19	99.961	100.32	99.591	99.136	99.712	101.02	100.44	100.2	97.688	101.16	100.15	99.084
106.09	107.4	105.57	105.97	106.02	106.88	105.99	105.23	105.74	106.26	105.52	106.6	106.38	107	106.46	105.46	105.21	106.1	106.43	104.94	104.67	104.17	106.07	107.13	105.36	106.97	106.33	104.26	105.13	105.26	104.81	106.89	106.6	106.03	106.59	105.42	104.98	106.03	105.51	105.56	106.07	108.63	105.8	105.46	104.03	106.41	105.67	106.31	105.42	106.61
96.619	98.162	97.732	99.833	96.613	96.724	97.44	98.433	97.806	97.168	100.57	98.744	98.084	99.001	97.059	99.365	98.777	98.036	98.359	99.548	97.509	98.547	95.741	96.741	96.999	96.942	98.811	97.831	97.372	99.067	97.48	98.88	97.83	100.18	98.469	99.606	98.504	100.06	97.366	99.599	97.855	97.696	95.975	99.449	97.903	96.781	98.659	97.579	97.575	98.415
107.07	104.72	105.1	105.03	107	107.18	104.59	105.51	104.72	105.51	106.02	106.84	105.59	105.28	104.45	106.81	106.38	106.26	106.55	105.64	106.28	106.44	105.02	106.15	106.34	105.4	105.6	105.34	106.64	105.48	105.11	104.22	103.38	105.96	104.95	106.31	106.91	104.2	104.06	106.6	106.8	104.2	105.55	105.97	105.67	105.86	105.3	106.27	105.11	105.65
106.31	105.03	105.41	104.82	105.29	104.86	105.09	105.11	105.36	106.32	104.02	104.74	106.01	105.5	105.25	105.12	106.91	105.35	105.04	106.29	105.23	105.55	105.74	105.23	104.4	104.56	106.18	105	105.79	106.22	104.49	106.48	105.79	103.93	105.77	106.99	106.99	104.82	106.13	104.94	105.51	106.53	105.66	104.39	105.64	107.17	107.23	106.64	106.98	106.47
108.3	107.96	109.82	106.81	106.69	107.88	108.7	108.12	107.62	107.91	108.69	107.99	108.11	109.37	109.16	106.38	109.27	106.44	108.85	109.56	107.09	107.91	107.48	108.16	109.62	107.66	108.82	109.09	108.37	109.08	108.77	107.85	109.42	108.77	108.24	107.85	107.22	108.08	110.09	108.25	108.57	107.81	107.59	108.38	108.36	108.46	108.71	108.57	109.49	106.81
106.44	106.86	104.63	105.42	105.27	106.26	105.74	105.47	105.01	105.22	103.98	105.67	104.67	105.92	105.81	106.67	105.09	105.46	106.55	106.74	105.74	104.36	105.63	104.06	104.6	105.75	105.47	105.34	107.16	106.23	105.82	106.94	104.36	105.17	106.36	105.42	106	106.1	106.48	105.27	107.25	106.43	107.15	107.32	103.91	106.58	106.42	107.11	105.2	105.27
105.24	106.55	106.25	106.53	107.41	106.87	106.03	105.87	106.62	106.32	106.33	106.74	106.92	106.37	106.89	106.68	107.51	105.79	106.22	106.51	103.96	107.7	105.26	105.01	106.82	106.45	106.26	106.33	107.33	104.73	107.17	106.25	107.95	106.17	107.82	105.2	107.5	107.41	106.6	106	105.83	104.55	107.28	107.17	107.12	106.29	105.46	107.49	106.04	106.8
109.17	108.34	108.6	109.38	108.94	108.91	108.68	108.54	109.31	108.25	108.12	110.18	108.67	107.98	108.61	109.2	107.78	108.29	108.49	108.87	108.94	108.3	109.3	108.62	109.25	107.6	107.79	107.15	107.82	106.97	108.34	108.22	109.17	108.55	107.64	107.76	108.72	108.19	107.95	109.39	107.8	109.06	108.49	110.33	109.2	108.46	108.34	108.71	107.19	107.71
97.57	98.815	98.329	98.166	96.851	98.206	98.497	97.863	98.604	97.6	97.939	99.82	99.074	96.024	98.916	97.154	97.594	99.701	99.749	97.509	98.958	99.135	97.347	97.465	97.153	99.121	98.171	98.33	98.913	98.728	98.498	99.196	96.756	98.776	97.857	98.162	97.581	99.592	97.214	98.077	98.605	97.809	98.014	97.756	98.368	96.961	99.363	99.151	96.185	98.346
108.48	106.58	109.31	107.98	105.59	108.01	107.66	108.55	107.72	108.71	108.33	105.69	107.89	106.99	107.52	109.23	109.6	107.58	107.55	108.43	106.82	107.99	107.91	108.59	108.03	107.23	108.41	107.18	108.65	106.56	108.39	109.07	107.03	108.39	107.66	108.06	108.71	108.9	109.31	107.89	107.99	107.33	107.31	108.07	107.1	107.73	108.89	109.2	109.49	108.69
107.85	109.74	109.01	107.8	108.91	109.35	108.26	109.61	108.23	109.91	109.49	108.3	108.59	107.67	106.86	107.3	108.54	107.34	109.16	108.93	107.48	109.68	109.12	107.01	109.07	106.43	109.26	106.86	108.65	109.55	110.28	109.11	108.21	108.97	106.69	109.42	107.04	109.11	110.31	108.57	106.5	109.59	107.28	107.96	108.28	109.48	108.45	107.58	108.02	108.14
100.59	101.5	101.38	101.19	100.6	102.43	100.58	102.17	100.01	100.04	100.98	101	100.93	100.87	100.34	101.01	101.82	101.07	102.01	101.07	100.68	100.83	100.65	101.93	99.719	100.65	101.83	101.84	99.521	100.48	100.87	99.958	100.4	101.01	101.42	100.52	99.784	101.35	100.22	101.76	101.19	99.633	100.72	99.752	100.44	102.23	100.65	101.62	99.592	101.45
105.67	105.85	104.74	106.12	106.37	105.96	105.58	104.12	105.38	106.49	105.37	106.98	106.15	107.56	106.46	105.98	105.92	106.05	105.82	105.8	106.58	105.66	105.48	104.52	105.94	106.86	106.85	105.3	105.78	106.38	107.32	105.41	104.85	104.71	104.62	104.91	106.4	106.16	105.8	105.03	106.69	106.47	105.21	105.02	105.9	105.33	104.44	106.68	105.06	106.88
105.16	105.29	105.99	105.6	105.87	106.15	105.71	104.13	104.97	105.64	106.55	104.99	106.85	106.43	104.7	105.78	105.38	104.36	105.14	105.17	104.02	105.15	106.95	104.77	105.23	103.9	107.89	106.22	106.56	105.31	105.12	105.82	105.74	103.97	106.29	106.07	105.33	104.4	105.62	106.42	105.33	105.88	107.18	104.08	104.64	106.53	105.77	105.48	104.62	106.33
105.55	107.2	106.83	108.4	107.17	108.87	108.63	107.28	107.49	107.5	107.49	108.58	108.66	107.63	108.43	108.69	107.29	108.22	108.64	107.05	106.2	109.11	107.84	107.6	106.93	109.19	108.58	108.48	109.24	109	110	107.48	108.45	107.73	109.54	109.29	107.74	109.05	106.42	107.67	106.48	109.16	108.67	107.71	108.4	106.2	107.41	108.07	110.07	107.97
108.58	107.93	109.69	107.92	108.19	108.17	109.08	109.56	108.93	107.85	110.83	108.16	109.56	107.79	108.88	107.42	108.39	109.25	109.8	108.72	107.54	108.97	108.06	107.86	105.55	109.27	108.03	107.3	107.73	108.23	106.48	107.41	108.72	108.83	108.7	107.53	109.04	107.97	107.62	108.48	108.78	106.66	107.58	107.22	107.96	107.56	108.9	108.18	108.39	109.43
107.41	107.79	106.26	106.42	106.35	107.07	105.96	107.14	105.14	106.86	107.51	107.11	106.59	105.82	106.4	106.48	105.58	106.3	105.92	104.82	105.99	107.26	107.59	105.94	105.23	106.45	106.53	104.38	106.84	105.26	105.96	106.76	107.39	105.1	106.54	105.38	106.54	106.95	106.33	107.63	106.58	106.48	106.46	106.81	107.39	105.41	106.02	106.59	107.11	107.59
105.44	106.15	105.5	105.9	106.66	105.82	106.69	105.94	106.85	105.86	104.62	106.15	105.72	106.03	105.93	105.37	105.69	104.5	106.93	106.27	105.78	105.65	106.48	104.62	105.7	104.67	106.8	104.81	105.31	104.59	106.98	105.06	106.31	106.86	106.48	105.21	106.76	107.17	105.48	104.75	106.18	106.14	106	106.17	104.69	106.16	105.95	105.23	107.23	106.63
106.36	106.13	105.44	108.46	108.71	108.58	108.15	106.7	108.29	107.89	107.5	108.4	108.1	107.09	107.79	107.4	107.43	108.51	108.26	106.82	105.8	107.82	108.29	106.22	108.33	109.48	108.65	106.29	107.04	106.68	108.57	108.92	106.44	107.69	108.08	109.37	107.36	107.78	105.56	107.37	106.8	107.27	107.12	106.62	108.65	108.29	107.86	106.96	107.96	107.08
98.531	99.365	99.63	98.861	98.602	97.93	98.701	98.241	99.547	98.39	100.3	100.06	99.603	98.384	98.536	99.009	99.64	99.432	98.605	99.802	98.217	99.336	98.883	98.497	97.754	99.176	99.485	99.121	98.549	100.13	99.816	99.2	99.709	99.343	99.615	100.75	98.55	97.683	97.804	99.517	99.618	99.061	97.934	99.494	96.119	99.437	99.303	97.574	97.821	98.978
106.31	106.22	105.9	104.86	104.73	105.96	105.83	105.04	105.76	105.4	106.11	106.92	106.35	106.89	106.1	106.55	106.25	105.3	107.72	106.2	104.94	106.36	107.13	106.13	105.55	106.38	105.55	105.31	105.73	106.54	105.99	105.74	106.28	104.11	105.58	107.39	102.99	106.29	105.47	104.05	104.98	106.5	106.5	105.04	104.4	107.64	104.37	106.04	105.7	104.83
104.88	105.59	104.49	105.55	107.22	106.23	107.31	105.22	106.12	104.89	107.15	104.88	106.72	106.77	105.6	105.84	105.81	106.58	105.42	106.44	105.62	106.15	105.84	106.97	104.63	107.23	105.84	105.63	106.35	106.58	105.63	106.3	104.75	104.89	104.51	105.69	105.52	105.97	105.73	104.44	104.83	107.11	105.82	104.94	105.93	105.59	104.69	106.7	105.25	105.87
105.03	107.05	105.9	104.51	105.64	105.69	104.93	106.92	106.05	104.89	105.93	104.68	105.16	105.52	106.4	104.33	105.61	107.24	104.93	104.76	108.19	104.04	106.04	105.34	105.32	107.57	106.29	105.79	107.02	106.35	105.08	105.11	105.73	106.67	105.9	107.37	105.51	106.15	105.1	106.3	104.81	106.36	105.21	105.74	106.33	106.27	106.5	104.51	105.35	105.95
109.16	108.82	108.29	108.9	107.36	109.74	109.73	107.29	108.56	106.26	107.56	108.69	108.08	109.05	107.68	109.08	108.51	110.31	107.49	109.17	107.99	107.19	108.04	106.79	108.29	106.21	108.2	108.64	107.88	108.11	108.39	108.07	107.07	107.51	109.14	108.13	107.41	109.74	107.92	109.07	108.92	107.54	108.65	107.38	109.54	109.04	108.81	108.65	106.39	108.21
98.953	98.392	98.883	97.519	98.08	99.62	98.878	99.416	99.03	98.269	98.846	98.221	97.781	99.027	99.71	98.93	99.45	97.428	99.232	97.373	97.253	99.488	100.22	99.633	101.56	98.01	97.016	98.224	98.214	97.013	98.77	97.874	100.16	100.37	99.355	97.552	99.739	95.644	101.01	99.407	98.102	97.509	97.25	98.511	98.029	98.186	98.192	99.17	98.652	99.278
105.42	105.7	105.51	104.98	106.24	104.87	106.06	104.82	105.62	104.65	106.61	106.58	106.38	106.72	104.76	105.05	104.7	105.38	105.63	107.09	106.93	105.39	106.47	106.2	106.65	105.53	105.05	104.74	107.78	106.15	104.77	106.09	104.26	105.12	107.54	105.16	104.71	104.84	104.39	106.39	105.31	105.14	105.32	105.56	104.69	104.06	105.69	104.62	106.19	103.36
108.48	109.18	108.79	109.11	107.28	109.45	109.8	109.2	108.99	108.35	108.76	110.47	109.1	109.55	108.8	107.86	108.71	107.8	109.71	107.86	108.41	107.93	109.52	108.66	110.18	108.33	108.41	109.35	108	107.76	109.26	108.33	107.34	107.73	108.33	110.05	109.24	107.47	108.34	108.71	108.09	107.81	108.03	108.27	108.9	109.92	106.6	109.3	110.75	108.97
107.87	108.25	107.53	110.49	107.09	108.47	107.13	106.94	107.52	108.23	108.47	110.07	108.49	108.23	107.38	105.92	107.67	107.09	108.54	107.71	107.64	106.73	108.52	107.94	107.5	108.5	107.54	107.09	107.34	107.65	106.7	107.6	107.41	107.69	106.56	106.52	107.43	107.81	109.01	107.88	109.33	106.78	107.41	106.12	108.05	106.34	108.42	108.22	107.74	107.76
105.09	106.68	105.15	107.08	105.37	105.04	104.12	105.11	105.37	105.59	105.86	104.83	106.28	105.24	105.66	103.74	107.61	105.38	105.69	106.42	106.02	105.56	105.1	105.92	106.03	106.51	106.97	105.93	105.92	105.05	104.73	104.36	106.6	106.47	104.56	106.24	104.89	105.02	104.7	105.35	104.88	104.28	106.18	106.27	106.68	105.67	105.97	104.89	105.37	104.33
105.11	105.77	104.18	106.58	105.53	104.79	106.45	105.59	105.5	106.31	106.24	105.51	106.73	107.84	106.27	105.91	104.73	106.18	106.42	105.76	106.17	105.93	107.33	105.82	104.43	106.44	105.07	106.49	106.76	105.68	103.78	105.55	105.25	104.51	105.73	104.84	106.5	107.38	104.93	105.05	105.12	105.67	105.65	107.43	104.6	106.84	105.34	107.01	106.52	105.3
101.51	102.4	100.61	101.43	101.2	99.798	97.943	101.5	100.36	99.185	100.86	102.24	100.55	99.941	102.31	99.779	101.72	100.08	100.13	101.72	98.884	101	99.414	101.8	100.39	101.47	100.4	101.98	100.5	100.73	99.244	101.02	100.95	101.59	101.99	102.2	99.744	101.3	102.33	99.935	100.04	100.35	100.63	100.6	102.65	99.58	101.13	101.19	100.96	101.74
109.25	110.18	110.62	111.28	110.34	110.39	112.74	111.15	110.26	110.17	110.64	108.89	110.52	109.58	109.25	110.52	110.68	110.22	110.76	110.6	108.99	110.51	109.63	111.45	111.36	110.61	110.36	112.71	111.15	109.71	111.91	110.99	109.58	111.36	110.12	112.16	110.04	111.16	111.26	110.19	110.5	111.56	108.5	110.57	110.29	109.97	110.11	109.43	109.75	109.77
109.19	108.78	109.5	108.44	109.51	107.35	107.42	108.69	106.47	108.58	108.12	108.47	108.17	107.66	107.73	106.38	108.24	109.02	108.93	108.12	108.98	105.82	108.64	107.58	107.29	108.56	109.21	108.19	108.05	109.38	107.38	107.78	109.17	109.17	108.14	107.48	108.07	109.8	108.27	108.56	107.62	107.95	109.08	108.7	108.04	107.97	108.05	108.32	109.38	106.48
106.72	107.25	105.49	106.93	106.49	107.03	107.01	107.84	106.45	104.56	104.09	106.32	105.43	107.29	105.65	107.47	105.82	106.3	105.12	105.6	106.18	104.83	106.39	104.89	106.06	107.34	104.88	105.49	106.14	106.05	105.04	105.07	106.52	105.35	106.59	105.36	105.71	106.55	106.28	104.52	106.15	106.96	105.21	105.85	106.01	105.74	106.43	106.31	106.27	106.07
97.996	97.908	97.409	98.173	98.003	98.048	97.248	97.599	97.895	97.518	98.45	99.791	99.755	98.024	96.73	97.502	99.224	96.4	99.111	98.188	98.23	97.838	98.511	98.241	99.144	99.345	99.089	99.317	99.872	98.323	98.16	98.035	99.158	97.376	97.257	96.811	97.217	98.067	99.087	99.552	98.283	97.613	97.264	97.602	97.405	97.794	96.75	97.695	99.128	97.946
104.78	104.72	105.01	105.07	106.91	105.03	107.66	107.01	107.08	106.04	107.69	104.74	105.51	107.68	106.16	104.47	105.17	108.4	105.53	105.85	105.97	105.2	104.58	105.05	104.86	104.01	105.33	105.35	105.53	106.04	106.97	105.91	106.26	106.17	105.4	105.33	106.43	106.92	107.01	105.97	105.93	106.03	106.4	106.4	106.14	105.66	105.14	104.98	105.57	106.21
105.74	103.49	106.13	106.04	104.44	106.82	105.59	106.84	105.7	104.04	105.87	105.22	106.36	104.39	104.88	105.04	106.6	104.72	105.96	105	105.22	105.99	105.9	106.33	105.28	106.55	103.62	105.28	106.65	105.9	105.35	104.87	105.54	106.08	105	105.28	106.16	105.78	105.6	106.88	105.06	105.24	106.26	106.07	104.44	105.61	105.21	106.63	106.43	105.92
107.55	106.36	105.12	105.49	104.63	106.01	107	105.51	104.57	104.95	104.53	106.78	106.91	104.24	105.54	105.47	105.1	106.94	105.36	105.93	104.06	106.01	105.77	105.87	104.92	107.48	107.72	105.66	103.49	105.95	106.72	106.49	105.23	106.53	105.04	105.15	106.48	106.22	106.16	105.76	105.27	106.26	104.49	105.37	104.67	106.98	105.65	104.88	105.47	106.82
106.61	105.38	106.38	107.46	106.2	106.08	106.29	105.38	105.27	105.69	105.52	104.62	107	106.65	106.31	107.03	106.05	105.55	107.06	104.78	106.51	108.38	107.44	107.56	107.36	107.28	107.14	106.51	105.63	106.56	106.18	106.78	105.98	106.37	105.62	105.43	105.1	105.09	107.01	106.52	105.54	106.18	107.97	105.89	107.49	107.5	106.15	106.08	106.37	106.49
100.88	99.767	99.361	100.53	101.12	98.88	100.07	100.71	100.38	101.32	101.93	102.02	101.48	100.16	100.02	101.12	99.133	99.699	101.55	101.13	101.14	101.8	99.627	100.84	100.66	101.09	102.53	101.05	101.13	100.73	100.25	100.67	102.13	98.691	100.69	99.731	100.71	101.48	101.11	102.43	99.955	98.092	101.78	100.16	101.03	100.1	101.05	101.15	99.678	99.833
105.65	106.62	104.53	105.74	105.68	106.48	104.71	105.24	105.72	104.16	105.67	105.87	105.35	105.55	106.44	106.57	106.16	105.47	103.98	105.69	105.08	105.88	104.79	105.15	106.5	105.97	106.02	105.26	104.39	106.71	106.3	106.22	107.55	103.31	105.73	105.34	107.19	105.79	105.93	105.16	105.21	104.81	104.72	103.93	106.57	104.39	103.89	104.81	105.6	105.23
101.85	100.31	100.48	100.98	102.53	99.523	102.09	99.72	100.22	98.543	100.96	101.27	98.837	101.23	101.39	99.599	101.43	100.09	101.34	101.78	100.73	99.96	99.959	101.11	101.44	101	100.97	100.67	101.75	100.52	100.55	100.72	99.451	101.19	101.66	99.673	99.386	100.7	102.26	100.98	99.207	100.72	100.47	102.86	101.24	101.45	100.42	100.23	101.42	100.17
105.25	106.54	106.24	105.72	105	104.93	105.02	104.31	105.89	106.42	106.22	105.43	106.81	105.35	104.76	106.25	105.84	106.68	105.52	104.42	105.63	106.57	103.76	106.72	105.15	106.78	106.39	104.54	105.93	106.84	104.99	106.22	104.03	105.39	106.64	104.54	105.93	106.65	105.02	105.61	106.16	105.2	104.79	104.49	104.42	105.65	105.82	104.69	105.57	106.97
107.29	106.54	106.78	106.19	104.81	106.24	105.76	106.46	106.62	105.18	105.33	104.66	104.19	105.17	105.56	106.19	105.01	103.83	104.92	106.52	105.93	105.2	105.58	106.53	106.63	105.26	105.92	107.1	107.37	105.62	104.56	105.83	106.79	105.31	106.62	105.19	105.45	105.37	105.9	105.58	105.7	106.4	106.46	106.59	105.43	105.49	106.24	105.39	105.64	106.27
106.6	105	106.31	104.55	106.03	107	104.95	105.48	104.3	104.71	106.92	107.37	106.39	105.82	106.18	105.33	105.09	106.01	107.72	104.09	104.14	104.46	107.19	104.17	105.25	105.31	106.05	105.96	105.71	106.29	106.94	106.42	106.77	106.2	104.92	106.61	105.22	107.24	105.1	105.84	106.35	105.59	105.42	106.07	106.46	106.79	107.33	106.26	105.96	105.33
98.653	99.111	98.568	99.115	97.861	99.085	97.239	98.99	97.901	99.767	97.591	98.92	98.054	98.135	97.186	99.313	98.222	98.293	98.25	98.738	98.413	97.637	98.265	98.878	98.817	96.708	98.452	98.783	98.419	97.561	99.767	97.665	97.144	98.843	98.438	97.657	99.328	99.778	98.243	97.218	98.483	97.388	97.064	98.688	98.297	98.112	97.119	97.154	97.826	96.839
106.6	106	106.08	106.38	105.48	107.27	106.8	106.23	106.35	106.97	107.09	107.51	106.19	106.51	105.57	106.05	105.22	106.78	104.99	107.38	106.7	106.99	108.3	106.35	107.88	106.05	106.87	108.09	105.92	106.64	106.55	106.85	104.65	106.48	105.12	106.76	106.21	106.95	106.79	106.43	106.18	105.99	106.01	105.94	107.37	105.91	107.12	107.15	107.56	105.54
101.32	101.29	101.27	99.828	99.511	100.68	100.67	101.54	100.56	100.07	102.95	100.51	102.62	101.08	100.35	101.39	99.821	100.9	102.74	102.14	100.33	101.57	100.78	100.52	99.28	100.79	99.233	101.61	101.62	100.32	100.55	100.54	101.3	101.84	100.14	101.77	100.66	100.54	101.63	99.305	101.87	100.21	99.942	101.35	100.81	102.53	100.73	99.953	101.52	101.66
97.94	97.632	97.785	98.831	98.003	97.234	97.651	98.172	99.258	97.337	99.3	98.048	96.857	97.765	99.181	98.398	98.059	98.739	97.059	99.146	98.322	98.883	100.4	98.817	97.979	97.865	98.54	97.458	99.169	97.466	97.092	99.289	96.033	97.308	99.395	98.203	97.947	98.374	97.59	98.61	97.215	99.68	96.825	96.988	98.222	98.855	98.444	97.084	97.711	96.985
107.73	108.46	107.75	108.33	109.17	107.9	106.92	107.74	107.54	105.13	108.3	109.54	107.08	107.38	107.49	107.11	107.18	108.39	109.43	108.71	107.53	108.9	107.07	108.19	108.57	108.75	107.35	109.69	108.3	107.91	108.64	109.33	107.08	108.5	107.81	108.53	108.05	108.68	107.92	106.78	107.47	107.11	109.2	109.01	108.26	108.09	108.31	106.1	108.31	108.8
108.58	108	108.57	107.86	108.5	108.83	107.97	107.9	109.98	109.32	108.34	107.63	108.07	108.56	108.01	107.84	108.62	107.98	109.3	107.2	109.12	109.85	108.68	110.36	110.05	107.01	107.35	108.87	107.08	108.51	106.49	110.03	106.57	107.3	109.69	109.87	107.96	111.42	108.21	107.98	106.85	108.97	108.69	108.78	107.75	109.87	107.96	108.99	107.2	107.37
98.97	99.626	100.47	100.78	99.268	98.87	100.16	101.13	100	100.23	100.57	100.39	99.742	99.669	101.32	99.807	99.999	101.23	99.137	100.88	101.56	101.44	101.51	101.04	101.09	99.327	100.84	100.25	100.32	101.42	101.74	101.91	103.07	100.23	100.57	100.64	100.85	99.268	101.6	100.4	98.755	101.33	100.95	99.892	99.72	100.72	100.64	101.26	100.47	100.43
107.27	107.83	107.56	108.56	108.09	107.31	106.66	107.61	107.83	108.56	108.65	108.06	109.66	108.77	106.95	109.09	108.29	108.53	107.64	108.33	107.04	108.36	107.98	108.46	109.51	107.53	108.23	108.28	108.71	108.39	107.76	107.83	107.68	107.98	108.38	107.99	107.28	107.53	106.22	107.08	108.38	107.79	108.12	108.71	107.19	108.53	107.62	107.66	107.57	109.05
109.02	110.7	110.31	109.44	109.56	109.5	111.6	110.01	111.33	111.91	111.23	109.99	111.91	110.84	110.58	111.69	110.06	110.74	109.67	111.27	109.45	108.98	108.82	111.29	110.65	108.88	110.07	110.63	107.72	109.7	109.5	109.58	110.36	109.6	108.13	109.77	110.62	110.75	111.25	109.83	111.35	111.27	108.64	109.95	110.74	111.69	110.45	111.02	109.03	109.99
107.24	103.82	105.22	105.83	105.6	106.07	105.96	106.28	106.5	105.84	104.76	108.2	106.58	105.27	106.34	105.69	107.3	105.83	106.61	106.47	106.23	105.4	105.09	105.79	104.54	106.73	105	105.25	105.27	105.33	106.68	105.44	105.93	104.57	105.89	105.67	107.37	105.74	106.39	105.41	103.25	105.4	104.94	105.2	105.24	105.61	106.05	105.76	105.87	103.84
100.16	100.92	98.973	99.026	100.1	100.25	100.62	100.25	101.95	100.07	99.467	100.18	98.454	100.13	100.85	99.706	99.085	100.81	101.27	99.491	101.07	100.42	100.47	99.875	100.31	99.856	99.245	98.517	100.36	100.37	100.83	100.14	100.26	100.14	99.884	99.394	98.782	99.465	100.39	100.29	100.1	99.877	100.9	100.87	98.612	101.2	98.753	99.741	100.98	99.249
109.64	111.81	110.22	110.92	110.57	109.65	108.82	109.11	110.29	109.42	110.94	111.63	111.27	111.24	111.07	111.4	111.56	110.3	111.62	109.4	111.9	110.19	110.03	109.19	109.42	110.7	111.25	112.22	110.44	110.23	110.12	110.43	109.04	111.23	111.9	109.92	110.22	111.39	109.97	111.09	109.27	111.34	110.02	109.04	110.39	109.2	110.09	111.64	110.02	110.65
105.36	105.67	105.02	105.49	105.68	106.91	105.73	104.21	104.48	104.98	105.21	104	104.96	105.19	105.73	105.61	106.08	106.35	105.62	106.48	105.57	104.42	107.09	106.5	105	105.27	105.73	105.12	104.67	104.82	104.85	104.26	105.61	106.29	107.34	105.03	105.38	106.51	105.59	104.04	105.02	105.58	106.86	104.95	105.7	105.82	106.01	104.67	104.94	104.89
109.9	108.01	109.89	111.01	110.42	109.76	109.3	110.1	110.42	109.68	109.9	110.97	110.31	110.11	109	109.81	110.63	110.02	110.21	110.27	110.59	108.76	109.28	110.46	108.66	109.77	110.23	110.55	110.59	109.89	111.28	110.35	109.02	109.56	111.24	110.45	112.14	109.27	111.38	109.58	111.08	109.85	110.9	109.99	110.46	109.27	111.21	110.09	110.78	110.4
100.31	100.36	97.518	98.713	99.3	98.623	100.42	98.898	99.533	99.379	99.638	98.935	99.102	98.11	100.12	99.035	99.038	97.982	99.186	99.395	98.531	99.288	100.16	97.726	99.454	99.421	98.709	99.812	99.166	98.266	97.364	96.713	99.85	97.943	100.15	98.396	100.43	98.7	99.021	100.02	99.554	99.375	98.808	99.129	99.441	99.673	98.533	97.907	99.498	99.472
109.03	108.63	109.68	108.69	109.03	107.95	107.28	108.29	107	108.53	108.71	109.29	108.19	109.79	107.94	108.63	107.82	108.42	109.87	109.18	108.69	107.78	108.85	109.87	109.02	108.58	107.83	107.64	107.95	109.62	109.15	110.42	109.37	108.34	109.04	109.2	109.82	107.42	107.57	108.19	107.63	109.57	107.51	108.1	108.16	109.64	108.66	108.39	108.69	108.57
106.7	105.1	107.2	105.25	104.15	106.48	104.53	105.21	105.4	106.22	105.29	105.44	105.42	104.48	104.25	104.26	106.44	105.46	106.35	106.6	106.38	105.83	104.11	105.62	103.57	105.01	104.84	106.27	106.36	106	105.59	105.14	104.35	105.32	104.59	105.96	105.59	105.46	105.18	105.52	104.4	106.03	106.28	106.36	105.09	105.34	104.68	104.57	106.45	106.83
104.76	105.43	105.45	106.79	105.36	105.14	104.75	104.19	106.64	106.64	108.09	105.86	105.91	104.88	105.38	105	106.05	104.88	105.96	106.62	107.13	105.35	103.76	106.66	105.38	106.53	105.87	104.91	104.37	105.23	104.69	106.72	105.23	104.56	105.32	106.81	106.19	105.78	106.3	105.83	106.41	106.61	104.85	105.03	104.42	104.45	106	106.01	105.47	104.89
105.28	107.19	104.61	105.8	105.57	105.05	107.42	107.6	106.59	104.6	106.31	106.01	105.57	106.7	105.68	105.46	105.24	104.22	105.6	105.74	104.99	107.82	107.45	105.21	106.76	105.52	105.4	105.74	108.05	105.07	104.61	105.76	105.42	105.48	106.59	105.72	107.35	105.63	105.58	105.21	104.72	106.07	106.13	105.41	105.67	106.67	106.45	106.18	105.44	105.89
105.98	106.32	106.66	105.46	105.8	108.32	106.42	106.17	106.58	106.27	106.49	106.62	106.5	106.38	104.61	106.13	104.67	104.53	106.06	106.28	107.58	106.75	104.26	105.21	107	104.68	106.43	104.39	105.39	105.11	105.8	105.04	105.16	105.4	107.38	105.37	105.38	104.89	105.59	104.61	105.85	104.92	106.32	106.24	105.31	104.1	105.96	104.17	105.35	106.58
105.91	105.54	106.76	105.77	105.49	106.34	107.08	106.45	106.21	106.2	105.02	106.28	106.03	105.5	107.43	104.47	106.07	105.85	104.29	105.48	105.88	105.49	104.3	105.11	107.15	107.04	104.75	104.27	106.52	107.02	105.29	105.15	105.9	107.31	105.69	105.18	104.7	103.95	104.92	106.79	105.2	105.86	103.7	105.77	105.59	105.98	105.49	105.42	105.46	106.37
104.89	106.14	106.74	106.34	105.76	105.89	106	105.15	104.26	106.21	106.36	106.68	106.67	106.96	104.41	105.76	105.96	105.72	105.16	106	106.2	105.2	106.06	105.35	105.42	105.53	106.7	105.22	107.43	105.81	104.53	105.61	105	106.18	106.73	104.93	105.87	106.01	106.26	105.62	105.17	106.65	105.07	106.02	105.83	106.39	105.34	107.24	105.37	105.19
101.16	100.58	99.663	101.39	100.08	101.6	100.42	101.97	100.85	100.68	102.25	99.9	100.99	98.869	99.82	100.23	101.72	101.42	100.44	101.9	101.23	99.535	100.23	100.34	100.39	101.7	99.924	100.86	101.75	101.16	101.35	101.3	100.84	101.33	101.68	101.06	101.14	99.271	100.44	100.9	101.84	100.06	101.56	101.81	100.97	100.26	101.06	101.69	101.84	100.35
104.51	106.59	104.58	104.59	104.98	106	105.8	106.73	104.8	104.73	104.53	105.32	104.84	106.2	107.35	107.1	107.25	104.5	106.29	107.21	107.1	104.02	105.88	106.16	105.63	106.22	105.62	104.89	107.22	105.97	105.9	106.76	105.27	106.03	105.6	105.85	106.48	103.43	105.87	106.23	105.37	105.06	105.13	108.02	106.38	104.77	106.79	105.38	106.73	104.32
107.59	106.66	108.23	106.7	107.89	108.37	108.77	105.39	107.68	108.59	108.79	106.77	106.92	107.49	107.9	107.04	108.44	107.78	105.88	108.54	108.34	107.84	107.43	107.97	105.81	105.76	106.72	107.19	106.28	108.71	106.73	107.6	107.7	105.85	107.93	107.84	107.68	106.6	108.13	109.4	107.32	108.18	107.26	107.26	107.33	106.91	108.86	106.45	107.97	107.94
108.5	107.36	108.23	109.72	109.19	106.51	107.95	108.61	109.04	108.31	107.58	108.22	106.94	107.7	107.53	107.35	108.41	107.31	107.24	107.98	107.97	108.51	107.48	106.59	107.31	108.09	108.64	109	107.74	107.69	107.7	108.25	108.91	107.81	107.88	107.35	108.69	107.43	108.34	107.72	106.33	108.1	107.38	107.7	106.19	107.8	108.22	109.55	108.71	107.02
105.25	104.91	106.01	104.85	106.27	106.43	104.87	105.21	104.51	104.76	105.69	106.48	106.15	104.53	105.93	105.63	105.11	104.77	104.59	104.91	106.71	104.71	103.9	105.87	106.08	105.15	104	105.38	106.53	105	104.69	105.78	106.45	104.92	106	103.69	105.2	106.62	105.42	104.91	105.86	104.32	104.62	105.09	106.48	105.29	106.14	104.69	105.04	105.61
105.62	105.21	104.93	105.2	105.83	104.91	106.45	103.88	105.83	106.89	105.79	105.39	104.58	106.4	106.02	104.96	105.82	107.18	105.08	107.13	105.06	104.58	105.79	109.12	107.37	107.19	106.61	107.25	105.21	106.21	106.08	105.71	105.2	105.92	105.14	105.57	107.58	106.52	105.64	105.87	106.26	106.89	104.83	105.82	104.96	105.69	104.35	105.07	105.27	106.75
106.48	105.12	106.02	105.28	104.44	103.13	106.38	105.39	104.92	106.01	106.36	106	105.56	105.97	104.47	106.86	106.41	105.31	106.27	106.13	105.42	106.04	105.29	107.07	104.72	106.03	105.47	104.86	106	106.36	104.47	105.34	105.92	106.45	103.74	105.39	105	106.88	107.54	105.55	107.54	106.55	106.23	106.31	106.33	105.84	106.95	105.1	105.04	106.03
111.07	111.27	109.14	109.15	111.29	112.19	112.87	111.11	110.24	111.49	112.15	111.45	112.1	109.33	111.17	111.5	110.3	110.43	111.23	110.54	112.16	110.33	110.83	109.75	110.11	111.19	112.7	111.39	110.39	111.78	110.16	109.62	109.9	110.36	110.04	110.5	110.7	108.99	109.76	110.02	110.26	109.47	111.49	109.75	109.78	110.51	110.06	110.37	111.02	111.58
106.09	105.73	106.53	105.78	104.79	108	105.25	105.74	107.38	106.12	105.88	104.88	105.23	106.52	105.15	104.98	106.09	105.98	105.84	106.04	106.25	107.39	106.26	106.96	106.96	105.78	104.69	105.1	104.5	105.8	105.21	105.96	107.9	105.78	105.76	105.58	104.77	106.33	106.26	106.84	105.92	106.22	104.19	105.33	104.48	104.4	105.63	105.36	106.13	105.45
106.46	106.82	107.83	106.37	107.01	106	103.97	104.59	104.47	105.76	105.83	105.77	106.01	104.61	104.39	105.36	105.25	106.18	104.67	105.37	106.4	106.02	106.51	105.44	105.68	104.46	105.45	105.49	104.97	104.22	104.32	105.49	106.45	106.19	107.6	107.22	105.5	105.42	106.08	106.5	106.47	105.47	104.31	105.35	105.46	106.24	106.03	107.32	105	106.14
105.52	105.81	106.84	108.33	108.19	107.3	106.25	104.92	106.95	105.99	106.94	105.69	105.29	108	107.68	106.67	106.96	106.27	107.51	107.51	106.6	106.68	106.91	107.03	107.78	107.54	107.2	105.62	105.8	106.3	105.63	107.02	106.51	107.12	107.69	106.38	108.23	105.68	107.67	106.1	106.26	105.77	105.55	106.8	106.49	107.36	105.18	107.88	106.28	106.48
96.672	98.247	96.877	96.997	97.201	97.147	96.903	97.385	96.846	98.521	97.219	98.855	98.305	97.81	97.593	97.597	96.588	97.885	98.443	97.958	98.557	98.243	97.528	98.073	97.755	96.884	99.877	98.139	99.295	98.559	99.194	98.922	98.386	97.333	97.148	97.308	99.095	99.243	96.78	98.988	98.394	98.341	98.296	99.187	98.086	99.039	97.69	96.956	99.135	98.34
108.68	107.22	108.86	108.96	108.22	108.6	108.53	108.26	109.01	110.38	109.72	109.1	109.56	107.95	109.48	108.11	108.21	110.81	109.61	108.66	108.32	108.69	109.09	107.58	108.98	107.33	107.01	107.05	108.81	106.9	109.12	109.01	107.68	106.27	108.69	108.47	110.11	108.97	108.43	107.51	108.58	109.2	108.1	109.3	106.84	108.89	109	108.28	109.16	108.35
107.96	106.6	107.07	107.03	105.78	106.82	106	106.7	106.21	106.09	106.99	105.78	104.24	103.5	106.56	106.49	105.38	104.67	104.77	106.51	104.77	106.98	106.02	106.91	105.96	106.26	104.75	106.04	105.5	107.1	105.6	105.18	106.91	105.22	105.82	106.39	104.34	105.88	106.47	107.59	106.32	105.12	105.94	105.69	105.4	106.06	104.83	106.62	106.35	105.33
105.42	105.88	107.1	106.12	106.05	106.59	106.81	105.2	104.87	106.01	108.52	106.24	104.63	107.63	105.16	107.08	105.33	106.46	106.98	106.47	105.32	105.63	106.51	106.72	105.29	106.55	107.94	106.81	104.91	107.62	107.57	106.99	105.56	105.91	106.85	106.87	106.21	105.49	105.99	107.26	106.98	105.18	105.74	107.95	106.31	106.47	107.9	107.66	104.33	105.83
106.39	105.25	106	107.18	107.54	106.56	106.71	106.86	106.42	105.79	107.41	104.75	107.11	105.99	107.15	106.35	106.72	106.87	106.24	106.37	106.64	106.66	106.21	105.51	105.73	107.8	108.54	107.61	106.86	105.86	106.21	106.52	108.09	105.83	106.31	108.23	105.21	106.7	105.67	105.03	106.39	106.24	105.42	107.31	106.72	107.21	106.03	106.55	105.57	105.78
104.81	104.24	105.71	105.62	105.56	104.74	106.3	106.48	104.12	105.17	105.11	106.26	105.04	104.53	105.22	107.49	106.46	106.29	105.99	106.18	106.59	104.58	104.38	105.8	105.25	106.81	106.07	105.24	108.07	105.87	106.68	105.74	106.36	103.99	105.12	105.8	105.44	106.4	105.43	105.08	105.4	106.2	107.26	104.1	105.81	105.51	105.46	106.21	104.89	106.58
107.56	108.94	107.32	106.6	107.66	107.96	107.76	108.46	107.61	106.32	107.05	108.82	106.33	108.04	108.91	107.94	108.82	109.44	109.11	107.67	106.25	107.1	108.15	108.89	106.28	107.69	106.57	108.21	108.01	108.12	105.42	106.89	108.74	109.44	108.81	107.72	109.16	109.85	107.03	108.92	107.87	108.02	108.27	106.75	108.04	107.31	109.37	108.09	106.49	109
105.8	105.4	105.91	106.61	104.81	106.23	105.46	105.45	106.91	105.74	106.01	106.68	105.42	107.39	104.62	106.06	104.29	107.66	104.61	106.8	107.25	105.92	105.18	105.76	104.78	106.73	106.31	105.23	106.44	104.77	107.29	107.69	105.4	105.79	105.39	104.85	104.95	105.92	105.32	105.74	106.13	104.15	106.42	107.36	103.74	106.12	103.6	105.71	106.79	105.94
98.399	101.27	100.36	98.397	100.84	100.14	99.868	99.461	99.765	100.1	99.058	99.336	99.368	101.29	100.04	100.29	99.636	99.011	100.26	100.64	100.63	100.24	99.629	98.598	101.47	102.41	99.572	98.889	101.44	99.18	100.61	100.62	100.79	100.28	99.057	99.132	99.08	101.95	101.2	100.17	101.25	99.911	100.1	99.893	100.87	99.746	100.95	100.91	100.91	98.44
107.98	108.05	107.74	107.09	106.53	107.56	108.3	108.34	106.46	107.56	107.3	108.14	108.53	108.29	107.6	108.18	107.5	107.2	109.11	107.29	108.09	107.77	106.34	106.1	107.44	107.33	107.08	107.03	108.61	106.79	107.85	105.71	108.2	106.76	108.54	108.16	106.91	107.39	109.28	108.51	107.76	107.99	106.54	106.59	106.38	107.43	107.87	107.69	108.47	108.51
107.74	108.65	107.76	108.3	109.07	109.35	107.88	109.34	108.86	106.92	109.19	107.09	108.56	108.85	109.38	107.71	108.42	108.76	107.06	107.2	107.9	108.19	108.49	108.46	108.52	107.63	108.66	108.07	107.33	106.61	109.52	110.29	108.08	106.84	108.74	108.52	106.35	108.5	108.21	107.94	109.54	107.76	107.85	108.61	108.54	109.49	108.06	108.62	108.88	108.67
107.05	106.36	106.71	105.2	107	104.31	105.43	103.66	104.14	106.95	106.67	106.26	105.48	105.58	106.49	103.84	105.36	105.91	104.56	104.82	105.44	105.25	104.46	105.37	104.8	105.53	104.97	105.57	104.36	105.38	104.89	106.28	105.56	105.14	107.12	104.3	105.12	107	104.17	105.09	104.97	105.63	106.77	105.83	104.59	105.89	104.25	105.82	104.04	103.8
107.07	106.77	105.44	106.88	106.62	106.27	105.9	106.37	107.34	108.34	106.57	106.98	104.82	107.05	106.88	106.96	106.76	106.95	106.32	106.19	105.42	105.22	105.25	106.7	107.11	106.72	106.38	106.6	106.23	105.93	105.75	107.15	107.69	106.33	104.92	106.91	106.3	105.35	106.81	106.22	106.48	106.08	106.19	107.84	106.82	104.78	106.79	108.2	105.56	107.06
107.76	107.88	108.16	106.04	107.21	109.39	107.43	109.2	109.1	108.13	107.59	108.7	108.52	107.54	108.88	108.25	108.56	107.11	107.47	106.9	108.98	108.54	107.75	107.77	107.48	109.21	109.78	107.25	108.65	108.07	108.69	108.47	108.63	108.18	106.92	106.88	108.42	106.81	107.97	106.93	107.84	108.93	108.94	107.75	108.35	108.48	108.67	108.86	108.64	106.49
107.4	107.44	109.36	108.65	109.57	109.38	107.69	107.61	108.7	107.85	109.72	108.76	108.64	109.51	108.98	108.88	108.07	108.09	108.73	108.25	109.24	109.86	108.08	109.17	107.7	108.91	109.09	108.03	108.43	108.22	109.06	108.78	108.67	108.99	108.46	106.95	108.59	108.57	108.11	109.38	108.66	109.11	109.83	108.84	108.04	108.51	109.21	106.7	108.08	107.04
107.63	108.28	110.1	109.96	108.59	109.4	107.91	108.45	109.12	107.07	108.27	107.94	106.89	107.48	108.32	108.75	107.29	107.32	107.46	107.54	107.9	106.78	107.38	108.95	106.89	108.09	107.43	108.17	108.31	108.11	107.65	108.24	108.08	107.65	108.25	108.45	108.13	109.42	109.29	107.66	107.46	106.71	108.09	109.2	108.67	108.99	107.62	108.34	106.44	107.75
98.269	99.192	98.347	100.55	101.49	98.69	99.771	99.574	98.283	98.415	99.436	99.454	98.574	100.02	98.537	99.785	99.217	98.427	97.749	98.284	98.154	97.553	98.485	98.598	98.781	98.211	99.517	98.6	98.548	97.205	100.22	100.26	98.6	99.172	99.537	96.725	98.29	99.181	100.37	99.411	100.41	98.289	100.13	100.25	98.944	99.654	97.716	98.711	99.875	99.341
104.43	104.77	105.28	106.35	106.55	105.08	106.3	105.17	106.48	104.63	106.71	106.22	105.2	105.24	106.08	106.41	106.47	106.29	107.16	105.43	105.86	105.4	105.82	106.21	106.09	106.21	105.07	103.97	105.59	104.44	105.12	107.48	106.66	106.2	106.2	105.94	106.85	105.45	105.17	105.83	105.54	105.53	105.98	105.71	105.36	106.33	103.91	106.08	105.53	104.47
101.41	101.03	101.47	99.803	100.63	100.57	99.664	99.244	103.08	100.74	102.38	101.13	98.667	100.26	100.48	100.46	101.09	99.819	101.39	100.9	100.83	101.75	100.17	101.27	101.36	99.581	101.11	99.435	101.75	100.28	101.74	100.8	101.11	100.99	100.84	101.64	99.991	99.563	101.71	100.35	100.85	101.59	101.38	100.75	101.05	101.47	99.45	101.71	100.38	101.17
107.67	108.7	108.1	107.76	108.63	106.96	108.81	108.25	107.38	109.17	106.99	107.67	108.84	107.28	108.15	108.3	109.97	107.99	108.66	107.99	107.04	107.35	106.54	109.46	108.69	107.6	106.84	108.42	108.04	108.45	107.62	109.11	107.87	106.83	106.75	108.21	108.37	108.05	108.12	108.22	109.59	108.38	107.53	107.59	108.61	109.64	108.28	106.59	108.06	107.85
106.83	109.19	108.91	108.62	109.2	109.93	109.98	108.64	107.78	109.09	110.19	106.93	108.64	108.64	108.77	108.47	107.77	109.1	108.97	108.48	109.1	107.95	106.65	107.5	109.55	108.54	108.98	108	107.12	107.91	107.46	107.55	108.5	109.14	107.76	108.34	108.52	107.1	108.78	107.91	107.72	109.92	109.01	108.26	107.58	109.23	108.55	109.05	108.56	108.87
106.67	106.76	105.9	107.53	107.06	107.67	106.18	107.84	106.27	107.44	106.21	106.2	105.99	105.86	106.2	105.82	106.59	107.03	106.67	105.31	107.23	106.68	107.57	106.04	107.31	105.92	106.27	105.62	104.67	105.62	107.27	105.9	107.18	106.49	106.73	105.13	106.99	106.14	106.56	106.51	106.44	108.02	106.08	106.41	106.54	105.29	104	106.59	107.27	106.8
107.29	106.52	107.98	108.05	107.16	107.37	108.27	107.35	107.26	105.99	104.89	107.15	107.02	106.83	107.34	107.2	107.66	107.52	107.03	107.38	106.95	107.61	106.4	107.83	107	107.62	106.16	107.68	105.53	106.22	106.93	105.93	106.47	106.14	105.6	106.03	105.75	107.17	106.6	106.39	107.32	105.16	104.47	106.71	107.22	105.68	106.13	107.25	106.17	105.59
106.7	106.43	105.91	104.76	106.14	104.05	103.82	106.27	106.48	105.67	105.44	106.31	104.83	105.34	106.24	106.51	104.1	106.16	105.57	103.99	104.13	105.88	106.57	108.15	106.59	105.94	105.06	105.11	103.85	107.06	106.68	106.84	106.6	106.87	106.19	105.94	105	105.71	106.28	105.97	104.88	105.03	105.32	107.62	106.66	105.24	105.57	105.73	104.73	106.1
106.22	106.61	106.45	105.26	108.06	105.09	106.45	106.74	107.62	106.67	106.41	105.66	107.64	106.76	106.91	105.19	105.34	106.65	106.36	106.16	105.17	107.26	106.37	106.74	107.1	105.89	105.55	107.61	104.81	106.3	107.37	105.24	105.59	107.61	107.62	106.04	106.95	107.7	105.48	107.22	105.36	105.72	105.98	104.34	106.04	107.22	106.32	105.78	107.08	106.7
107.74	106.04	107.81	106.82	105.39	106.48	106.53	105.73	106.2	106.26	106.89	105.69	106.48	108.15	107.12	107.24	107.98	106.49	106.76	106.6	105.91	105.6	106.74	106.84	107.33	105.67	107.35	106.76	106.65	105.75	106.79	104.67	107.67	106.68	106.39	106.75	106.49	105.99	105.34	106.35	105.56	106	107.04	105.73	107.01	107.29	107.35	105.9	105.85	106.12
105.16	105.06	105.65	107.19	107.29	105.66	104.61	106.35	106.25	108.1	104.22	106.21	105.36	106.15	104.55	104.67	107.82	105.55	105.79	104.92	105.53	106.13	104.9	105.68	106.31	104.27	105.01	106.93	105.62	105.19	106.99	105.46	106.64	104.81	104.95	105.92	105.46	106.35	105.51	106.5	106.66	105.87	107.1	107.99	107.59	104.56	105.64	103.94	105.46	105.48
106.4	107.91	104.32	104.61	105.47	105.28	104.72	105.44	105.73	106.03	106.61	105.12	104.49	105.86	106.2	104.47	105.74	105.65	105.52	104.83	105.76	106.44	105.94	105.48	106.21	104.99	106.19	105.81	105.83	104.7	104.53	106.44	106.99	105	106	104.35	107.51	104.69	106.94	106.11	104.67	106.03	105.69	106.86	106.74	105.48	105.29	105.68	104.04	106.28
108.2	108.56	108.8	108.91	110.01	107.29	108.19	106.9	109.47	107.81	108.38	108.58	107.4	109.23	108.69	108.91	109.7	109.74	108.13	108.82	108.58	111.54	109.55	108.78	109.1	108.97	108.2	109.43	108.23	109.1	108.36	109.47	108.8	108.42	107.58	108.96	110.03	109.11	107.2	108.56	107.39	108.1	108.45	110.16	109.9	109.84	108.31	108.23	108.33	107.79
101.16	99.603	101.82	102.6	100.46	100.47	102.67	100.88	102.26	100.41	101.05	100.59	101.02	101.34	101.2	102.44	101.92	100.6	100.46	100.76	100.71	100.73	103.01	103.36	100.63	101.03	101.53	101.49	100.98	100.61	101.23	101.47	102.15	101.22	101.57	100.42	101.64	99.767	100.76	101.03	100.99	101.94	99.881	99.769	100.66	98.848	100.93	100.96	101.56	102.41
103.78	106.57	105.36	104.56	105.07	104.61	106.66	103.93	106.06	104.09	104.36	106.69	105.61	105.07	104.85	106.6	106.59	105.78	105.09	105.55	105.49	104.72	105.24	105.47	105.29	105.11	107.12	106.5	106.04	107.77	105.19	105.32	106.33	104.83	105.45	104.75	106.44	105	107.04	106.44	106.38	104.5	104.87	105.19	105.34	103.44	106.73	105.76	106.43	106.44
106.01	104.54	106.34	105.64	105.85	105.02	106.08	104.92	104.79	104.92	106.68	105.6	106.99	104.05	107.36	106.06	105.98	104.81	105.33	105.7	104.46	107.09	105.43	106.16	105.16	105.53	105.4	106.96	103.09	104.88	106.65	106.04	105.59	105.42	105.93	104.88	106.06	104.37	106.7	104.34	105.58	105.88	106.82	105.85	105.68	106.25	104.08	106.65	104.99	106.91
107.53	106.44	104.65	106.37	106.45	105.2	106.42	105.54	107.89	105.96	105.59	105.17	104.7	106.88	105.66	104.94	107.24	104.93	104.85	104.85	105.27	105.17	104.65	106.83	106.21	104.71	104.98	107.35	106.51	106.58	105.5	105.1	104.14	103.97	105.19	106.36	106	108.33	105.28	106.23	103.33	106.86	106.4	105.26	106.04	107.37	104.49	105.76	104.78	106
110.58	110.82	111.07	110.54	109.21	109.58	110.38	110.06	110.98	110.15	110.13	110.36	109.98	111.99	111.52	109.93	109.54	110.46	109.54	109.88	110.98	109.85	110.5	110.38	111.34	109.46	109.95	109.75	111.14	110.75	109.57	110.64	110.47	109.4	110.75	111.87	110.79	109.78	111.15	110.73	110.42	111.33	110.35	110.05	110.75	110.51	110.49	111.53	109.31	110.22
105.58	106.78	106.19	105.64	106.51	105.34	104.66	105.31	105.49	107.48	104.97	104.11	106.23	106.28	104.74	106.39	107.06	104.58	105.4	105.71	105.37	106.3	105.31	106.83	105.61	106.98	104.64	105.62	104.88	104.45	104.66	106.69	106.53	106.47	105.16	105.68	106.58	106.4	105.58	106.25	107.33	106.33	107.81	106.69	105.83	105.87	106.9	105.2	105.99	105.84
99.98	99.106	100.01	101.04	101.09	100.09	99.646	100.2	100.33	101.3	100.38	99.147	100.28	101.08	100.24	103.28	100.26	100.73	99.81	99.031	98.645	99.052	100.68	99.453	99.882	100.01	101.27	99.254	101.89	101.66	100.95	99.436	100.54	100.35	100.43	99.837	100.78	102.16	99.96	100.35	100.89	100.1	99.389	101.78	100.62	99.99	99.078	99.942	101.56	101.68
108.27	107.18	108.97	107.48	110.17	109.05	107.41	108.96	108.87	107.59	109.16	108.28	107.75	107.42	108.64	108.49	108.14	108.55	108.61	108.45	107.53	108.47	107.53	107.67	110.21	108.24	109.49	108.53	109.35	108.67	108.7	109.51	109.26	107.13	108.24	108.41	107.55	108.56	109.49	108.7	109.52	108.87	109.36	108.22	107.41	107.88	109.2	107.63	109.09	108.23
109.1	109.93	109.25	110.29	111.28	110.94	109.82	109.96	111.21	109.84	109.86	109.42	111.1	110.43	110.75	110.08	109.07	111.36	110.83	109.38	108.79	110.61	111.59	109.99	110.43	109.48	111.94	109.35	110.89	111.37	110.38	110.1	108.88	110.2	110.5	110.19	110.78	110.34	110.53	111.08	111.06	111.72	109.71	110.71	110.63	111.75	111.19	108.77	109.12	110.59
104.76	105.49	106.19	105.34	105.19	105.55	105.02	105.72	105.64	104.87	106.03	103.27	105.89	105.12	106.69	106.86	106.09	104.26	105.88	105.78	106.26	104.61	107.41	105.91	104.12	106.77	104.63	106	105	105.74	106.15	106.54	105.78	104.28	103.88	105.27	106.92	102.82	106.46	105.38	105.06	105.05	105.77	104.37	106.95	105.12	105.67	104.86	106.12	106
109.72	109.2	109.75	108.71	108.28	107.41	108.95	107.02	108.1	108.26	107.94	109.4	108.14	108.34	108.83	108.27	108.84	107.18	109.48	109.33	108.68	107.02	107.87	108.59	106.87	108.25	109.35	109.25	107.71	106.75	106.8	108.03	108.7	108.19	108.41	107.79	108.25	108.94	108.57	108.18	109.5	109.31	107.76	108.89	107.22	106.68	109.12	108.3	109.31	109.59
106.3	107.17	105.25	105.49	105.45	106.31	105.66	105.55	104.87	105.12	105.96	104.63	105.22	106.18	105.73	105.29	105.03	104.04	104.52	104.61	106.95	105.95	105.65	107.13	106.11	106.01	104.62	105.87	105.03	104.34	105.94	106.17	106.28	106.09	104.86	105.7	105.52	106.14	105.2	105.44	106.17	105.43	106.03	105.75	103.88	105.67	105.84	105.63	104.31	106.01
99.039	97.468	100.06	99.764	99.655	98.149	99.123	99.844	98.76	99.724	98.304	100.43	99.127	98.467	99.623	98.264	99.697	100.01	99.779	99.079	97.968	98.873	99.422	99.416	99.574	98.268	98.772	98.435	98.057	98.691	101.4	99.459	98.168	99.297	99.103	98.035	99.567	100.03	99.013	98.735	98.804	98.744	99.375	100.28	98.857	98.288	100.72	98.524	99.63	100.27
99.889	99.406	99.809	98.251	99.339	100.23	98.361	98.839	98.744	99.707	98.405	98.918	99.635	99.472	97.366	98.842	97.522	97.438	98.266	99.415	98.253	98.659	98.709	100.21	101.5	99.262	99.441	99.739	99.388	97.165	98.594	98.341	97.533	98.772	98.854	98.232	100.51	99.766	100.1	98.953	100.15	98.595	99.173	96.663	97.491	99.759	97.403	98.766	99.074	100.24
107.51	109.99	107.55	108.63	109.61	108.94	109.49	109.5	108.99	107.03	107.63	108.5	108.51	107.48	108.52	108.95	108.6	107.39	108.71	110	109.11	108.16	107.71	108.29	109.06	107.55	107.21	108.53	107.5	109.27	108.63	107.62	108.71	109.82	107.8	108.45	109.3	109.2	107.96	109.91	109.86	108.22	109.58	109.34	109.28	108.55	108.7	106.99	109.59	109.22
106.9	107.98	107.68	108.42	109.39	107.58	108.8	107.07	107.83	107.34	106.79	108.97	108.15	107.76	108.22	107.63	108.25	109.62	109.72	109.07	107.96	109.3	107.28	106.55	107.99	107.9	108.67	108.16	108.25	107.73	107.95	106.28	108.92	108.17	108.05	109.12	109.13	108.97	108.64	108.11	108.77	107.91	109.36	108.24	107.3	107.8	108.51	107.61	106.25	108.95
107.89	106.53	106.58	107.47	107.22	107.09	106.27	105.99	106.19	106.56	104.69	106.22	106.73	106.45	107.14	106.21	105.99	104.66	108.12	106.9	105.42	105.84	106.82	105.25	107.16	106.41	106.07	106.39	105.93	107.29	106.34	106.13	106.02	105.73	107.73	105.28	106.09	106.36	106.24	107.23	103.98	106.34	107.67	104.97	104.96	106.59	106.79	105.7	106.42	106.46
101	100.05	99.258	103.19	100.09	102.49	101.55	100.13	102.56	100.14	100.2	99.616	100.22	100.46	100.7	100.79	101.08	100.99	101.67	99.92	99.871	102.44	102.47	101.71	100.22	101.36	100.4	100.66	101.06	101.61	100.89	101.48	102.36	101.2	100.55	102.35	101.2	101.22	100.95	100.29	100.72	100.62	100.48	100.95	101.81	100.39	101.74	101.55	101.81	101.48
97.998	98.06	96.075	96.68	98.657	98.86	99.163	99.694	98.959	97.148	97.005	98.117	99.527	98.172	98.878	97.198	98.221	97.588	99.615	100.85	97.259	99.154	99.799	98.124	97.855	98.613	96.158	98.733	97.007	97.725	98.26	97.259	97.196	97.965	98.676	98.127	98.61	98.047	98.681	99.214	98.843	98.705	99.5	98.11	99.094	97.018	98.672	98.318	96.813	97.576
105.66	105.56	108.57	106.43	106.7	107.12	104.84	106.9	105.61	104.99	105.69	106.51	108.1	106.91	106.61	105.76	106.91	106.06	105.89	105.96	107.6	106.4	105.86	106.1	107.76	105.82	106.33	107.12	104.86	106.8	105.97	108.9	107.58	106.83	105.01	106.41	106.5	107.14	106.98	105.14	107.56	105.78	106.02	105.56	108.03	105.98	107.1	106.6	105.4	107.96
108.2	104.82	104.98	106.28	106.28	104.93	106.42	105.58	105.81	105.56	106.16	105.09	105.51	104.59	105.37	103.85	105.56	105.95	104.99	104.9	104.73	105.28	105.92	105.27	106.08	104.83	106.58	105	105.26	105.87	104.66	105.67	107.13	104.76	106.13	106.96	104.8	107.23	106.1	106.82	105.66	103.72	102.67	106.95	107.11	105.14	106.12	105.12	102.74	105.26
105.63	106.38	106.06	105.67	104.48	105.83	105.12	104.94	106.76	105.2	104.5	105.07	105.06	104.51	105.24	104.83	105.55	104.81	105.66	106.45	104.23	103.96	106.13	104.6	104.92	105.46	105.69	107.22	105.19	105.71	105.29	106.07	106.25	105.71	105.29	106.77	104.57	103.91	106.27	104.87	106.65	106.01	106.58	104.71	105.59	104.41	105.2	104.94	104.69	106.94
108.05	107.66	109.22	108.2	108.95	108.55	110.04	108.2	106.75	108.18	109.18	107.82	105.78	109.23	109.14	110.29	108.43	109.83	108.06	108.78	109.25	107.23	108.31	108.81	108.12	107.74	107.89	108.48	108.78	109.39	107.25	107.94	108.97	110.5	109.86	108.69	110.18	106.86	109.3	108.66	107.49	108.68	109.32	108.72	108.3	108.96	108.8	108.15	108.27	108.43
101.16	101.62	101.09	101.33	101.24	99.583	100.55	99.691	100.99	100.66	100.82	100.39	100.9	101.39	99.384	99.518	102.23	99.917	99.646	100.15	100.47	99.902	100.36	100.26	99.827	100.24	99.664	100.1	99.991	100.6	99.783	100.63	102.31	100.45	101.49	101.21	100.76	100.84	100.55	100.55	102.62	99.511	101.57	101.29	100.56	100.26	100.16	102.4	101.3	101.12
97.554	98.524	97.447	98.13	97.991	98.624	98.69	97.843	96.009	98.603	98.028	97.549	97.978	98.083	99.423	97.88	100.91	98.393	97.703	98.135	97.849	96.407	98.29	98.876	99.159	100.45	98.083	99.434	98.585	100.5	98.455	97.765	98.656	100.48	100.59	98.055	99.215	97.495	98.477	98.702	98.234	98.672	97.698	97.455	99.542	97.904	97.497	97.661	97.243	98.719
104.96	103.36	105.63	106.65	105.12	105.49	106.49	105.89	105.66	105.13	106.03	105.66	106.56	106.67	104.87	104.45	105.48	104.7	105.27	106.48	104.91	106.53	106.1	105.24	105.14	105.68	104.65	105.09	106.72	106.1	104.04	106.7	105.22	104.17	105.44	107.67	105.32	106.64	105.26	105.75	106.27	108.32	105.8	103.42	105.55	105.3	104.73	104.31	105.9	105.31
105.96	104.54	104.19	106.15	105.48	106.86	104.7	105.24	105.22	105.3	105.57	104.02	105.59	106.18	105.29	107.32	104.36	105.41	105.02	104.7	106.33	105.65	105.7	104.82	105.27	104.66	104.93	105.22	104.7	107.24	103.82	104.69	106.3	105.36	105.11	105.47	105.71	105.34	106.77	105.48	105.28	106.37	104.74	105.93	106.92	104.96	104.24	105.82	105.3	106.53
98.686	97.316	98.704	98.537	99.931	98.057	100.49	98.94	99.846	98.787	98.589	99.381	98.595	99.192	99.433	101.76	100.08	99.94	100.1	96.291	99.806	97.946	100.04	99.554	99.123	99.1	98.999	99.148	99.807	98.694	99.123	100.57	98.864	99.163	99.472	100.82	100.04	99.872	99.225	98.53	99.127	99.301	98.812	98.107	99.787	99.642	98.024	98.515	99.85	98.876
107.98	106.01	106.72	106.93	105.51	105.66	106.5	105.81	105.98	106.31	106.26	105.75	106.52	105.58	105.12	105.15	109.06	107.49	105.79	107.08	106.94	107.31	106.62	106.73	105.67	106.39	106.87	106.96	107.43	107.01	105.5	106.3	105.09	106.42	106.54	105.98	106.56	106.24	105.94	106.41	105.58	107.41	106.21	106.9	106.65	106.87	107.36	106.31	108.04	108.68
98.39	98.149	99.394	98.358	97.9	97.404	99.869	97.917	97.887	97.855	98.387	97.367	97.811	99.145	96.386	97.185	99.002	98.998	100.19	98.258	96.736	98.05	98.863	99.29	100.3	96.92	100.03	98.366	98.73	98.875	97.318	97.649	99.302	98.72	97.064	98.302	99.176	98.998	100.23	97.874	98.529	97.836	97.635	98.143	99.316	96.311	96.836	99.353	97.828	98.646
99.401	101.29	100.13	101.35	100.68	100.45	100.51	101.55	99.183	99.38	100.48	100.64	100.06	99.553	101.03	100.37	99.115	100.07	100.42	101.5	100.97	99.581	99.229	101.2	100.71	102.39	100.19	101.3	101.4	100.64	98.235	101.25	99.865	101	100.28	101.17	101.74	100.58	100.31	101.52	101.2	102.45	102.62	101.01	100.1	101.92	99.556	100.41	100.94	99.959
107.08	108.01	109.25	107.98	106.99	106.11	108.5	108.27	107.91	107.77	107.18	108.08	108.85	108.53	106.99	107.68	108.36	104.55	109.98	107.41	106.83	108.21	108.49	107.75	108.79	108.61	107.09	106.65	107.39	108.59	108.29	106.15	107.57	106.17	106.75	108.35	109.38	107.41	109.98	107.37	108.36	106.81	109.75	107.96	107.08	106.75	108.38	107.75	107.26	107.32
105.59	105.85	104.79	106.97	107.01	105.74	105.77	105.92	105.12	104.83	105.98	105.81	105.79	105.32	105.44	105.04	105.46	106.42	104.51	105.92	104.7	106.53	106.32	106.42	107.1	103.73	106.86	105.13	105.53	104.5	105.62	105.77	106.89	105.63	104.56	105.47	104.7	106.11	104.55	105.62	104.53	105.48	104.38	105.29	104.48	105.49	107.53	105.47	107.64	104.91
98.358	97.901	98.436	97.802	97.501	98.826	97.424	97.569	97.055	98.463	98.609	98.983	99.516	96.906	97.049	97.899	98.871	96.509	97.739	98.119	97.66	97.21	96.842	97.513	97.479	97.995	98.184	97.613	98.205	98.312	97.081	97.296	96.975	97.369	98.566	98.547	97.041	97.472	97.302	98.142	98.141	98.414	97.442	98.76	97.517	100.21	96.309	97.752	98.001	98.566
107.19	107.4	105.5	106.38	107.01	105.04	106.01	105.99	106.55	106.07	107.63	105.55	105.83	106.25	105.47	105.97	107.2	105.4	106.27	105.83	106.45	106.84	105.45	106.16	106.4	105.11	106.77	106.7	108.34	105.14	106.74	105.97	107.17	107.55	105.37	106.84	105.9	105.38	106.02	105.31	105.67	108.27	108.53	105.52	107.28	105.99	105.73	106.29	106.71	105.82
104.38	105.01	105.08	106.8	105.9	107.41	105.75	106.16	105.12	106.09	104.1	105.44	104.97	105.86	105.4	105.77	106.84	104.62	105.95	106.21	105.93	106.7	106.53	106.65	105.86	106.44	105.81	104.64	105.73	105.88	106.57	106.84	104.57	105.3	104.94	104.71	106.82	105.85	106.67	106.03	104.26	106.34	107.11	106.77	104.55	105.6	106.58	104.43	105.59	104.48
109.21	110.09	111.75	112	110.8	110.28	111.52	108.95	108.57	110.18	112.11	110.46	111.08	111.12	109.48	110.39	111.17	110.5	111.97	109.86	110.5	111.23	110.81	110.33	110.55	111.61	110.7	111.92	110.34	109.15	111.39	109.45	110.19	110.01	109.54	110.1	110.3	109.15	108.99	110.53	111.52	110.87	109.99	108.82	110.97	112.01	108.87	110.32	110.81	110.52
106.32	105.64	106.33	107.69	105.55	107.19	105.69	106.79	107.46	105.16	104.92	107.18	106.77	106.57	106.14	106.49	105.61	105.25	106.33	105.32	104.62	105.51	106.78	105.81	106.46	107.86	107.97	105.36	107.49	104.78	106.66	106.04	106.43	106.08	105.93	107.54	107.07	105.91	104.72	107.56	106.01	105.74	106.94	106.8	105.89	106.56	105.56	106.87	105.65	106.76
105.48	107.12	105.34	107.27	104.68	106.15	107.08	105.86	105.94	106.13	105.22	105.9	105.51	105.45	104.47	105.94	105.24	105.69	104.31	105.5	105.34	105.36	105.37	105.48	105.39	104.41	106.33	103.9	105.33	105.54	106.36	104.73	104.43	104.63	106.38	104.5	106.03	105.33	106.26	103.7	106.59	104.61	102.89	106.32	107.41	105.57	106	104.95	105.41	105.39
103.44	105.43	103.82	106.58	105.74	106.32	105.57	106.28	105.53	105.99	104.49	105.99	106.23	105.46	107.27	104.57	106.22	106.39	104.78	106.69	104.1	106.68	106.11	105.38	104.6	106.68	104.12	105.35	103.65	106.89	106.4	105.73	102.85	105.25	105.18	106.45	105.08	105.43	106.23	104.22	106.51	106.61	105.07	105.28	105.12	107.08	105.93	104.36	105.63	106.23
109.81	108.59	108.44	109.08	109.21	109.13	106.96	107.95	108.66	109.2	110.7	108.68	108.62	108.7	108.07	109.85	109.05	109.25	108.32	108.43	107.65	107.8	108.58	107.57	109.07	109.16	109.6	110.72	108.32	107.77	107.57	108.5	110.27	109.01	109.62	106.96	108.86	108.51	108.3	108.96	108.72	108.57	111.08	108	109.19	109.36	108.09	109.02	107.99	108.32
105.58	104.46	105.56	106.18	106.98	105.19	106.13	106.39	106.64	106.02	105.78	104.59	106.03	105.79	104.48	105.08	105.26	107.35	105.91	106.17	105.8	106.21	106.2	104.83	105.35	106.92	105.32	105.68	104.83	106.87	104.53	106.66	105.17	104.99	105.24	104.69	104.93	104.81	104.65	104.92	105.37	103.7	106.1	106.16	105.08	107.26	105.15	106.73	105.02	105.95
107.37	109.33	108.27	108.16	107.8	109.5	106.35	107.72	108.03	108.05	108.66	107.02	107.11	108.21	108.31	108.36	106.59	108.23	105.68	107.75	107.45	107.23	106.75	106.62	108.66	108.34	107.69	107.76	108.68	106.68	108.7	107.26	107.49	108.53	107.38	108.42	107.4	106.82	107.79	106.23	107.39	107.34	105.88	105.97	106.54	107.43	108.85	108.69	107.24	107.94
105.58	105.85	104.95	105.87	104.83	105.03	105.83	105.06	106.53	107.1	105.02	105.83	106.89	104.18	104.89	106.39	106.68	106.03	106.11	105.53	104.75	105.94	105.52	104.59	105.51	106.25	105.88	103.62	105.48	104.83	105.54	105.53	106.9	105.06	104.75	106.45	106.66	107.07	107.23	105.76	105.28	105.86	107.59	104.04	105.2	105.08	107.22	105.4	105.17	104.01
108.48	108.81	108.47	107.45	107.08	109.64	106.97	108.37	108.36	110.61	109.43	109.61	108.36	108.11	107.47	108.71	106.93	107.6	108.19	107.78	109.13	108.28	108.81	109.26	107.08	107.89	110.01	106.92	107.16	108.84	108.39	109.65	108.64	110.77	108.99	109.03	107.12	107.72	108.67	108.39	107.77	109.6	108.84	108.42	108.41	108.81	108	108.37	107.85	108.23
107.53	108.61	109.34	108.01	108.08	107.92	107	107.07	108.73	107.32	107.41	106.71	107.83	108.09	108.02	108.16	108.25	108.53	107.56	107.08	107.72	107.83	108.42	106.68	108.21	109.79	107.48	109.96	108.22	107.76	108.36	109.06	107.46	107.02	107.28	108.66	109.63	107.87	109.36	109.76	108.88	107.52	108.74	108.56	109.52	109.32	108.18	108.15	108.18	108.46
107.22	108.28	109.71	106.66	107.78	108.76	107.25	107.48	107.53	106.59	108.54	107.7	107.69	106.54	108.08	108.23	108.76	107.93	106.72	108.26	107.71	107.54	107.61	107.55	105.93	106.41	108.9	108.65	107.51	107.23	106.77	106.37	107.67	108.84	107.86	106.57	107.25	108.75	107.03	106.64	106.97	107.68	107.26	107.93	108.36	108.05	107.65	108.7	107.14	108.83
101.61	100.22	101.12	102.35	101.66	101.09	100.59	101.11	100.43	100.82	102.04	100.78	100.82	100.61	100.29	101.02	101.51	101.37	100.94	101.82	101.68	101.69	100.88	101.58	101.26	100.24	100.25	101.51	100.49	100.84	101.37	101.25	101.13	100.77	101.37	100.87	101.27	99.041	101.69	100.76	100.74	102.7	102.08	100.77	100.75	101.18	101.14	99.562	100.7	100.95
107.11	106.89	107.4	106.11	108.55	106.77	106.77	106.18	106.07	106.27	106.42	106.49	106.15	105.92	103.91	107.53	106.49	107.24	106.73	105.63	106.11	107.07	106.99	106.37	106.93	105.05	104.97	106.17	106.57	106.6	104.81	107.55	105.31	106.53	106.48	105.67	107.38	105.11	106.44	107.21	106.43	106.59	106.74	106.79	107.46	106.24	107.56	106.64	106.61	106.06
109.12	109.18	109.17	109.82	107.51	106.73	108.22	108.83	109.04	108.04	107.31	107.11	107.1	108.6	109.12	108.88	108.46	108.72	109.01	108.02	107.53	108.8	108.86	107.96	109.31	108.45	108.65	109.11	107.97	107.91	109.51	108.26	108.4	107.93	108.77	109.28	109.2	109.07	108.42	108.93	110.46	108.96	109.7	108.81	108.28	108.25	108.36	108.68	108.51	108.38
105.47	106.76	106.76	105.62	106.81	104.55	106.32	106.08	104.89	105.5	106.61	103.87	105.57	107.01	106.61	107.85	105.08	105.17	103.59	106.47	105.55	104.76	105.87	105.08	106.1	105.42	105.14	106.13	105.12	104.65	105.76	104.94	106.23	104.8	105.89	106.18	104.69	105.52	105.44	105.59	105.23	105.12	105.48	103.25	103.65	106.74	105.41	105.28	106.02	105.61
109.6	110.57	109.98	110.45	110.54	110.63	110	109.81	109.41	110.59	109.36	110.38	110.7	110.15	110.09	111.05	110.36	110.54	111.34	111.26	109.98	111.45	111.12	111.7	111.67	110.2	109.37	110.69	109.23	110.34	111.3	110.52	111.29	110.37	110.52	110.18	110.89	109.58	109.62	111.27	109.3	111.33	108.99	111.27	109.38	109.78	111.51	108.86	109.74	110.14
98.478	100.02	98.807	97.73	100.22	99.113	97.613	97.498	99.197	98.268	98.705	98.846	97.909	98.705	99.015	99.517	99.074	98.908	96.965	97.677	99.975	99.74	98.245	96.82	98.267	100.06	98.606	98.227	97.573	98.84	100.98	99.508	99.197	99.145	99.217	98.27	101.08	99.335	100.04	97.493	97.677	97.307	98.713	99.154	99.167	99.561	99.35	99.338	99.413	98.272
99.428	99.407	99.066	99.473	98.257	97.228	98.613	101.16	99.513	99.617	98.993	98.803	99.964	99.428	99.335	99.237	100.12	98.665	98.104	99.382	100.57	98.189	98.938	99.693	98.251	99.375	98.878	99.667	100.15	99.466	99.69	99.744	99.625	98.621	98.208	99.069	99.331	98.868	99.056	100.93	98.808	98.799	98.846	100.24	98.726	99.683	97.928	99.995	98.766	98.899
110.04	110.82	110.46	113.14	110.36	110.23	109.79	110.05	111.55	110.36	110.92	110.59	110.62	111.04	110.3	110.37	110.28	109.94	110.77	109.69	111.32	112.39	110.35	111.49	109.7	109.72	111.19	112.75	110.55	110.48	110.51	110.94	110.48	110.56	110.25	110.37	110	110.22	109.67	109.61	111.67	109.97	109.43	111.21	110.18	109.54	110.81	111.08	109.71	110.75
107.45	106.47	107.68	105.86	107.22	107.6	106.03	107.91	107.17	105.58	107.32	106.42	106.21	106.56	106.01	105.68	107.97	107.51	107.2	107.74	106.47	105.15	107.94	107.52	106.7	108.1	106.96	109.02	107.09	106.72	106.2	106.98	105.48	106.9	106.96	107.42	106.56	106.62	106.75	107.25	105.77	106.58	106.62	108.37	107.45	106.53	106.13	107.27	106.43	106.92
106.54	104.82	106.84	108.06	103.91	106.13	105.59	106.59	105.96	105.51	106.32	107.29	105.99	105.75	105.94	105.94	105.11	105.04	106.66	105.38	106.15	105.97	105.63	107.29	105.11	106.08	105.67	105.07	105.1	106.37	104.29	105.14	105.82	107.52	106.16	107.15	107.93	106.36	105.4	104.28	105.78	105.12	105.66	106.62	106.28	106.39	107.55	104.97	106.41	106.54
109.49	109.3	107.5	108.38	109.13	108.13	108.39	108.24	107.4	108.04	107.26	107.65	108.65	108.38	108.43	108.6	108.6	107.78	108.02	108.59	107.39	108.89	107.57	108.67	108.44	107.01	107.52	108.54	108.74	107.9	108.18	108.23	108.06	108.25	107.77	108.43	108.36	108.7	108.35	108.18	107.47	108.22	107.42	109.16	109.74	108.76	108.46	107.25	108.38	109.64
109.67	107.94	109.8	108.21	108.81	107.6	109.12	108.36	106.97	107.28	107.65	107.29	109.01	108.12	106.26	106.81	107.92	108.89	109.01	109.58	108.51	106.32	108.87	107.73	108.75	107.6	106.66	108.26	107.72	108.71	108.06	108	107.86	108.26	108.01	107.82	108.23	107.7	108.17	107.37	107.43	107.89	108.13	108.24	109.72	106.96	107.24	107.99	108.12	108.92
106.52	106.95	108.14	107.88	107.81	108.04	108.77	106.35	107.27	108.73	107.12	109.65	108.07	109.91	108.44	109	107.77	106.05	109.54	108.28	108.07	109.51	111.26	109.18	107.98	108.53	107.74	108.2	109.31	109.51	108.34	108.19	108.33	109.78	109.72	109.99	108.1	107.87	108.41	109.41	108.28	107.98	108.58	108.48	108.51	107.85	109.46	109.84	107.69	109.27
108.55	108.44	107.92	107.69	106.76	109.18	108.23	107.72	107.44	108.9	107.75	107.86	108.57	108.44	109.43	107.55	106.7	108.08	107.93	109.18	109.05	107	106.13	107.41	108.08	108.16	109.47	108.27	107.12	107.93	108.17	107.03	108.26	109.31	108.4	106.47	107.4	106.47	107.58	107.79	108.81	109.07	108.82	107.34	106.98	107.88	108.33	106.79	109.31	106.74
104.72	105.47	105.79	105.77	105.8	103.86	106.52	104.78	104.25	105.05	105.15	106.2	106.4	106.84	106.5	107.13	105.03	106.22	105.18	104.81	105.49	105.75	105.55	106.24	105.64	104.82	106.09	106.43	105.86	104.72	106.27	105.79	105.56	105.5	104.64	105.84	103.5	105.53	106.11	103.87	104.9	107.38	107.2	105.48	106.17	104.21	106.11	107.26	106.37	106.74
107.32	108.6	108.29	109.64	108.36	109.3	108.67	107.43	107.56	108.44	106.42	107.44	108.4	106.64	107.63	108.6	109.43	108.29	107.32	108.08	106.21	108.21	107.97	107.82	108.17	108.62	108.2	108.94	109.39	108.05	108.89	108.54	107.27	110.71	106.68	109.13	108.01	108.65	108.83	108.27	110.06	109.03	107.65	107.63	107.19	107.83	108.94	106.59	108.22	108.56
109.34	108.96	108.37	108.95	107.61	106.98	108.52	107.92	107.39	107.71	108.22	109.27	109.21	109.03	109.73	107.25	105.93	108.96	108.09	107.34	107.7	108.09	108.27	109.37	107.87	108.17	108.35	107.08	108.44	107.9	109.41	109.57	109.44	107.98	108.59	108.2	108.48	107.2	108.39	108.82	110.56	108.42	106.91	108.75	107.71	107.92	107.97	108.26	107.31	107.83
106.31	106.54	107.31	106.48	105.95	105.79	107.99	106.79	105.75	107.25	106.2	107.45	105.33	105.94	105.67	105.85	106.7	106.55	107.66	105.95	107.76	107.59	106.67	105.66	107.13	107.38	106.98	106.7	106.25	106.22	107.89	106.19	107.27	105.04	107.15	108.1	107.37	105.49	106.17	107.6	106.35	105.91	107.34	105.08	106.81	104.83	106.06	106.85	107.05	105.26
99.77	102.33	98.967	100.5	100.63	100.93	100.9	99.452	99.427	100.7	101.1	99.82	98.935	99.856	100.94	98.776	98.723	100.57	101.6	99.317	100.67	99.825	100.78	99.647	101.08	100.44	100.56	100.28	99.025	101.82	100.17	101.62	99.071	99.78	100.81	98.878	99.833	102.14	98.698	99.972	98.762	100.01	100.25	100.14	102.08	100.54	100.73	100.38	99.961	101.63
105.27	104.79	105.55	106.94	105.38	105.19	105.07	107.01	105.45	105.42	105.53	105.78	107.02	105.66	105.84	105.95	106.07	105.33	106.3	104.22	106.37	104.56	104.54	105.38	104.72	105.47	104.74	104.59	106.19	105.76	106.31	105.55	104.91	105.89	104.24	105.35	105.41	105.45	104.49	105.06	105.49	105.4	105.54	104.86	104.85	105.58	106.2	105.79	104.88	104.37
105.94	105.96	106.23	104.21	105.43	104.94	104.74	105.34	105.45	104.75	105.24	106.07	106.48	105.65	105.4	107	106.57	106.14	105.83	106.44	106.35	106.01	105.13	106.01	103.74	106.06	106.28	105.32	105.91	105.03	106.19	104.88	106.36	104.25	105.3	103.91	106.36	105.39	106.22	103.43	105.41	104.11	106.2	105.52	104.33	105.51	103.63	104.79	104.98	105.36
97.643	98.754	98.732	99.897	98.999	98.663	98.158	98.841	97.248	97.907	99.137	98.421	100.1	100.39	97.83	98.241	98.07	98.485	99.654	98.808	99.98	98.663	97.883	98.502	99.957	97.193	99.48	98.65	98.249	98.584	100.85	99.041	99.881	99.465	99.602	99.218	98.797	98.973	99.453	100.43	100.93	99.758	98.919	97.793	99.289	98.548	98.954	98.894	97.456	97.958
105.41	106.16	105.36	105.53	106.45	106.51	105.22	105.8	104.69	105.65	105.13	106.5	105.62	105.17	106.57	105.97	106.61	104.97	105.13	106.49	106.64	106.78	106.14	105.91	107.22	106.6	105.86	104.95	106.36	105.78	105.91	105.37	105.97	104.78	106.37	106.82	107.44	106.7	103.71	106.65	104.85	105.74	105.76	103.95	104.55	104.8	105.67	105.16	105.03	106.61
100.3	99.716	99.381	101.56	99.14	100.58	101.58	101.07	100.14	101.06	100.44	100.61	99.578	100.09	100.89	100.3	101.74	99.135	99.453	99.557	99.492	100.6	100.43	100.05	99.329	100.35	100.6	100.21	99.88	100.45	100.67	100.62	99.573	99.651	99.609	101.29	100.91	99.965	100.37	99.506	101.9	100.66	99.366	101.14	99.571	100.27	98.893	100.67	101.32	100.15
107.06	108.24	108.25	107.99	107.61	108.6	107.64	107.45	107.36	108.32	107.24	109.31	108.44	107.57	106.28	107.49	107.39	107.14	106.73	107.76	107.06	107.69	106.83	105.69	106.8	107.39	108.49	107	106.37	109.54	107.31	107.85	106.85	108.51	107.93	108.55	107.85	107.38	106.59	107.42	108.82	107.32	107	107.37	108.08	107.67	107.59	108.36	108.16	107.21
110.82	110.44	110.26	110.36	110.66	111.75	108.9	110.02	110.74	110.53	110.21	109.78	110.38	110.95	110.13	111.37	109.05	110.34	108.11	109.82	110.31	110	112.14	110.65	110.46	110.43	109.16	111.19	110.67	110.57	109.61	111.52	110.75	111.19	111.06	110.06	110.64	111.1	110.06	109.82	109.58	110.88	110.98	112.13	108.97	110.81	110.42	110.79	111.71	109.98
105.74	105.49	104.02	105.98	105.15	106.13	105.42	104.58	105.66	106.21	105.91	106.16	104.17	105.89	105.29	105.96	106.43	105.55	105.52	103.73	105.33	105.05	106.54	104.56	105.68	105.25	104.37	106.6	104.25	106.85	104.63	107.36	105.45	105.22	104.55	105.23	106.19	106.16	104.76	105.72	105.61	104.8	105.44	105.65	104.72	105.2	106.22	105.21	107.77	106.13
106.82	108.04	106.72	108.13	105.44	108.31	108.76	106.67	107.21	107.05	105.64	107.09	107.69	108.13	108.87	107.89	108.4	107.39	107.91	108.66	107.56	106.58	107.47	107.02	107.4	106.56	107.15	108.37	107.11	108.46	105.98	107.06	107.99	107.34	108.41	107.09	109.8	107.3	106.81	107.56	106.5	108.89	108.23	107.82	106.92	107.51	108.27	108.45	108.42	107.38
109.49	112.02	112.48	109.31	111.29	109.99	110.32	111.48	109.92	110.92	111.57	109.73	111.47	109.03	110.34	110.63	111.51	110.79	108.87	109.91	112.74	110.48	111.17	110.28	108.92	108.6	111.68	110.53	111.97	109.87	108.89	110.63	110.88	109.49	109.91	108.19	110.96	111.62	110.72	109.8	111.72	110.31	111.21	110.83	110.84	110.2	110.78	109.64	109.01	109.52
106.35	105.96	105.22	106.11	105.03	106.38	105.12	105.23	104.62	105.64	105.58	105.61	105.93	104.81	104.61	104.62	105.25	105.03	105.36	105.82	106.21	104.52	105.87	105.96	104.58	106.01	105.5	105.47	105.29	105.55	105.66	105.8	104.8	106.4	105.74	106.37	104.56	106.47	104.98	105.99	104.65	104.42	106.1	105.42	104.66	107.94	106.2	105.74	105.49	104.47
108.18	108.28	108.51	108.75	109.94	108.64	108.4	108.46	107.76	107.67	107.67	107.83	110.27	108.03	109.21	108.74	108.33	108.77	111.25	108.04	111.06	107.29	109.51	108.52	107.51	109.22	108.54	108.85	107.71	108.23	108.29	108.35	108.77	109.45	108.79	109.57	107.28	109.07	108.23	108.17	108.94	106.77	108.06	109.12	108.28	110.24	107.78	108.28	108.27	107.6
99.811	98.004	99.539	97.745	98.812	97.892	98.73	99.76	98.685	97.309	96.845	98.152	98.466	96.906	98.242	98.476	99.322	97.716	98.538	98.748	97.214	99.13	98.238	98.125	97.776	99.258	99.061	97.532	97.654	96.549	100.4	97.457	99.37	95.756	98.423	98.085	98.801	99	99.195	97.974	97.156	97.512	98.482	99.092	98.702	97.305	98.87	97.27	96.829	98.09
98.126	97.205	98.561	97.205	99.024	99.116	99.961	96.658	98.891	98.188	98.494	98.514	98.937	98.46	98.777	98.126	97.176	97.413	97.963	97.992	98.681	96.493	98.583	97.115	98.802	97.159	98.37	97.87	98.498	97.061	96.549	98.238	99.054	96.821	98.593	97.231	96.908	97.493	98.281	98.525	97.05	97.677	98.038	96.971	98.697	97.579	97.044	99.411	98.265	97.394
108.89	108.42	108.5	104.28	109.05	107.68	107.51	109.41	109.03	109.53	108.98	106.92	108.95	108.71	108.44	108.08	108.25	108.76	106.78	108.59	107.13	110.11	106.55	106.64	107.68	108.89	108.43	108.05	107.76	107.59	107.41	108.79	107.11	107.35	107.21	108.23	108.91	108.58	108.09	106.69	106.28	107.32	108.02	109.23	106.65	107.64	109.75	108.11	107.35	107.66
99.03	98.068	96.957	98.354	98.363	98.308	97.556	99.117	96.571	98.185	97.246	97.988	97.246	98.425	97.072	98.199	95.93	96.815	97.241	96.779	97.708	97.778	98.585	97.77	98.482	98.433	98.055	97.107	97.619	98.778	98.899	97.241	97.766	97.348	98.058	99.4	97.435	98.994	97.88	96.924	97.224	99.106	98.066	98.254	96.542	97.53	96.925	97.865	98.263	97.776
107.46	107.73	108.58	108.99	108.53	109.29	106.59	108.24	108.58	108.73	107.61	107.3	110.7	109.49	107.76	108.07	109.14	108.54	107.91	109.28	107.39	108.81	108.11	108.41	107.92	107.58	107.84	107.43	109.46	107.67	109.22	107.25	108.89	108.5	109.46	108.09	108.82	109.49	108.84	109.79	107.86	107.99	110.32	107.7	107.97	109.53	107.24	108.14	108.26	108.33
99.259	100.4	98.383	97.954	99.15	98.516	98.219	99.074	100.22	99.882	98.064	96.808	99.028	97.751	100.65	98.978	100.18	100.16	98.242	99.528	97.839	98.537	99.694	98.971	100.21	98.657	98.236	98.518	97.548	97.889	98.169	97.681	100.14	97.355	99.217	98.976	100.44	98.161	98.092	100.64	97.816	98.916	98.455	98.407	99.225	99.209	99.977	97.954	99.38	99.881
99.806	99.491	98.702	98.255	96.984	99.201	99.248	97.445	98.444	99.31	99.611	99.008	99.791	100.53	99.126	97.919	98.017	97.034	99.417	98.96	97.995	99.483	98.23	97.976	99.822	97.67	99.446	97.623	97.906	98.591	98.138	100	97.887	99.477	98.931	99.871	97.486	99.321	99.218	99.684	98.545	98.413	98.514	98.581	98.532	98.236	99.258	98.537	98.948	98.857
107.96	106.52	107.64	108.07	107.8	106.89	108.06	108.31	108.23	107.79	106.7	107.39	109.05	108.21	109.12	107.41	107.34	107.88	108.82	107.26	107.69	107.44	108.72	107.33	108.65	107.17	108.74	106.51	108.05	107.36	107.42	106.71	106.08	107.33	109.2	107.57	107.73	108.34	108.06	107.5	108.97	106.81	105.58	108.03	108.5	107.6	107.01	107.38	108.02	106.87
109.06	108.41	110.53	108.84	110.25	108.21	106.86	107.7	107.88	109.41	108.66	109.06	108.44	107.85	107.91	108.72	108.2	108.16	108.26	109.4	108.08	106.94	107.53	108.74	108.5	107.7	108.1	108.76	108.74	108.07	108.66	107.12	107.37	109.26	109.47	109.27	109.35	108.24	108.8	109.3	108.69	108.91	108.94	107.16	109.79	107.2	107.82	108.79	108.1	109.19
100.69	100.05	101.17	99.495	101.11	99.463	99.74	101.52	97.871	98.405	98.914	99.829	99.671	99.108	100.79	100.36	101.15	99.374	100.67	99.97	100.51	100.69	101.07	99.959	101.06	100.87	100.46	100.85	99.311	99.908	100.15	100.64	98.857	100.54	98.921	99.58	101.15	101.13	101.3	96.917	100.6	100.64	98.234	100.17	100.35	101.22	100.45	100.37	100.24	99.619
105.75	107.48	104.16	105.46	106.34	105.5	106.1	106.59	105.86	106.53	105.99	105.82	106.12	106.6	103.44	106.3	105.4	104.94	106.76	105.1	106.43	106.15	106.51	104.26	105.95	106.03	104.93	105.85	105.71	104.3	105.79	105.85	106.69	106.77	104.93	104.64	105.99	105.67	105.52	106.03	107.13	105.27	107.27	105.77	103.86	103.8	104.49	106.22	105.87	107.42
101.41	99.82	100.58	100.15	102.4	100.86	99.77	100.44	100.94	100.13	101.29	101.53	102.23	101.14	101.27	101.29	100.52	100.75	101.38	101.38	100.79	100.97	99.239	101.25	101.03	100.1	102.5	101.56	101.46	102.13	100.72	101.76	100.35	100.97	101.36	99.503	101.69	100.77	99.405	101.43	101.5	100.07	101.25	101.25	101.11	101.67	101.04	102.07	100.01	101.91
109.14	107.85	108.42	108.39	107.79	108.6	108.32	108.73	106.68	108.16	107.98	107.04	109	107.49	108.67	109.41	107.4	106.06	106.47	108.16	108.95	106.15	107.41	105.95	107.6	106.32	107.51	108.97	108.81	107.63	108.36	107.87	107.77	108.07	107.52	105.63	108.24	107.07	108.08	107.38	108.68	105.2	105.23	108.54	107.98	108.43	108.27	108.46	108.54	108.48
110.35	110.76	111.3	110.67	111	109.53	108.92	108.71	111.63	111.71	109.56	111.07	111.48	109.44	110.59	111.08	109.94	111.64	110.73	109.68	110.86	110.21	110.79	110.62	110.19	110.25	110.16	110.04	109.62	109.55	112.31	110.94	109.66	110.71	110.82	109.61	111.04	110.04	110.14	112.07	109.76	109.4	108.62	108.3	110.81	111.39	111	112.03	110.22	111.55
106.99	108.29	106.62	105.79	107.44	105.71	105.75	107.88	107.28	106.49	107.03	105.36	105.34	106.03	106.32	108.75	106.28	105.24	108.78	105.47	107.13	106.28	107.27	106.38	108.4	105.33	106	106.94	107.02	105.44	104.4	107.82	105.91	106.45	107.03	106.33	106.74	107.11	106.8	106.94	107.32	105.58	106.5	106.16	107.04	105.79	105.88	107.73	106.04	106.08
107.51	104.75	107.06	107.33	106.83	108.12	105.73	108.28	105.91	107.88	106.11	106.13	106.15	105	106.31	105.89	107.39	105.38	105.27	105.69	105.67	105.31	107.31	107.62	106.61	106.26	106.36	106.29	107.36	106.53	106.44	105.46	109.29	108.36	105.53	106.46	106.37	107.27	105.9	107.1	106.31	105.89	106.97	107.53	105.87	103.84	107.77	106.85	104.57	107.54
107.57	107.55	106.53	108.3	107.96	107.3	109.14	108.21	107.63	106.92	106.97	108.11	107.87	109.32	108.26	107.36	107.7	108.31	109.04	108.3	108.25	108.55	108.82	107.25	107.06	107.38	107.79	108.18	108	108.96	107.69	108.35	107.23	108.94	108.05	107.71	106.42	108.17	109.09	108.5	107.98	108.08	107.51	107.88	107.57	108.95	108.01	107.73	107.2	107.57
98.455	98.19	96.94	97.75	97.786	97.74	98.166	96.687	97.989	97.076	96.743	97.279	98.301	100.1	98.658	97.762	98.174	98.244	95.277	99.844	97.14	97.056	97.991	97.22	98.335	96.968	98.309	97.444	98.104	99.002	97.637	97.134	95.981	99.222	97.671	97.834	96.711	96.739	98.516	99.131	97.903	99.069	98.864	96.739	98.324	98.592	97.911	99.439	96.959	97.387
106.89	109.46	107.98	107.36	107.99	109.14	109.58	107.33	106.26	109.22	108.95	108.85	107.46	107.51	107.61	107.92	107.66	108.14	105.64	107.04	108.63	107	108.23	107.56	106.32	106.49	107.6	106.29	108.73	109.42	107.18	106.88	108.13	108.27	109.35	107.05	108.97	108.78	108.39	107.33	107.74	106.47	108.32	106.47	107.26	108.14	107.36	107.27	105.71	108.06
101.85	100.76	100.2	101.53	100.28	100.33	100.26	101.31	100.19	101.69	101.16	100.03	102.61	100.05	101.68	101.42	102.34	102.13	101.25	100.16	101.65	99.786	101.37	101.18	101.06	100.84	102.05	98.944	100.87	102.39	101.28	100.46	100.88	101.05	102.1	100.56	103.13	98.749	99.651	100.33	101.71	100.74	102.59	100.95	101.15	101.77	101.32	99.146	102.08	102.42
106.89	110.62	108.21	109.59	107.59	108.16	109	109.16	109.52	108.58	107.96	109.08	108.52	108.54	108.14	107.6	108.91	108.47	106.46	107.86	107.75	108.04	108.02	109.5	109.47	107.91	106.65	109.27	108.47	107.75	108.06	108.86	108.77	108.28	107.06	108.15	108.54	110.34	108.81	107.06	108.52	107.93	107.49	109.49	107.24	108.77	107.67	107.51	107.45	108.39
105.51	106.12	106.05	105.79	106.97	106.51	104.26	104.77	105.02	106.4	107.78	108.21	104.2	105.86	103.81	105.6	106.06	105.79	106.23	106.18	104.94	105.43	104.24	105.38	107.75	105.43	105.55	105.68	105.59	105.53	106.29	104.23	107.68	105.28	105.92	106.17	104.68	104.84	105.57	105.86	107.17	104.89	105.7	106.18	104.85	106.85	105.86	105.34	105.86	105.41
104.83	105.38	105.06	107.89	105.29	105.69	106.21	105.98	103.18	105.98	105.21	104.96	104.15	106.22	105.34	104.54	105.88	105.68	107.57	105.52	105.01	106.68	105.9	106.18	104.37	103.98	107.47	105.88	105.55	104.28	107.2	105.44	105.31	106.65	106.29	105.11	106.41	106.47	105.34	105.41	104.37	104.86	104.5	104.95	105.92	106.22	105.27	105.59	104.32	105.12
98.884	98.313	99.445	99.328	98.682	97.814	100.12	97.495	97.594	97.825	98.151	98.036	98.443	98.891	98.756	97.789	99.239	98.256	99.076	99.865	98.489	99.155	97.318	99.26	99.941	99.994	99.061	98.808	99.258	99.239	97.421	99.489	98.781	98.784	96.937	98.063	98.844	97.879	99.273	97.381	98.628	100.09	98.686	100.11	98.414	98.792	98.77	100.3	100.03	98.404
109.47	107.53	108.51	109.65	107.62	109.03	109.19	109.54	108.91	108.55	108.24	108.87	107.39	106.99	108.51	108.32	108.03	110.32	108.48	108.11	107.29	108.15	108.23	109.01	107.65	108.61	109.18	108.74	109.36	107.43	109.31	107.78	108.75	108.46	109.08	109.61	108.45	107.93	107.84	108.23	107.22	108.15	108.03	108.55	108.29	108.95	107.6	108.13	107.9	109.43
105.83	105.54	107.05	106.02	105.98	106.22	104.1	107.09	107.63	105.29	105.67	106.32	106.37	107.46	106.72	104.71	105.18	105.05	105.61	105	105.22	107.21	105.22	106.83	105.54	107.29	104.71	105.64	104.54	106.69	105.52	104.6	106.12	105.21	103.85	105.04	104.58	105.1	104.66	104.89	104.99	105.07	106.43	106.43	105.32	106	104.67	103.69	105.73	106.87
101.79	100.36	101.85	100.66	99.479	100.5	99.674	101.31	99.983	101.85	102.05	101.42	101.4	100.47	98.822	101.56	101.16	100.16	100.3	100.31	100.78	100.89	99.929	100.45	100.78	101.15	100.9	100.73	99.176	99.991	100.64	98.895	100.48	101.1	99.92	101.45	98.799	101.88	100.03	101.86	99.955	101.43	99.851	102.3	100.29	101.66	100.25	99.351	100.46	101.68
107.82	107.46	108.08	107.26	106.77	107.33	107.98	106.96	107.53	107.93	107.45	107.39	108.3	108.99	108.93	108.88	106.18	105.73	108.12	108.63	108.88	108.75	108.63	106.84	109.07	105.7	107.83	108.34	108.1	107.74	108.04	107.69	109.26	107.43	107.35	107.3	106.73	107.98	109.27	107.41	107.41	108.46	107.18	107.96	108.63	106.99	108.38	107.37	108.58	106.14
99.136	97.596	98.627	97.17	97.28	97.559	98.15	96.471	97.953	96.522	96.35	96.372	99.217	96.829	98.327	98.372	98.698	97.987	98.308	98.305	98.873	99.194	98.979	97.273	96.866	98.057	98.305	97.806	97.516	98.076	99.348	98.44	98.164	97.857	97.605	97.932	96.568	96.326	97.723	96.804	96.992	97.007	96.368	97.361	97.87	99.085	97.381	97.506	97.976	99.651
109.32	107.3	110.31	107.32	106.26	108.43	109.24	108.27	107.39	108.49	109.42	106.71	107.86	107.47	105.78	107.55	107.65	107.71	107.21	107.26	108.2	108.47	107.8	107.17	108.27	107.75	107.1	108.06	107.87	107.99	106.99	108.04	109.18	107.14	107.27	108.3	106.9	106.75	108.57	107.89	107.67	108.49	109.4	108.3	108.14	105.2	109.19	108.14	107.13	108.8
104.34	103.29	102.46	101.74	102.85	101.08	103.78	103.28	101.63	102.93	102.63	101.49	103.68	101	104.09	103.38	102.76	102.84	101.63	102.54	100.73	102.87	102.02	102.25	104.55	104.12	102.92	102.5	103.2	103.74	103.47	103.82	101.97	101.19	102.83	101.86	102.31	102.38	102.91	103.59	104.68	103.15	103.38	103.18	104.35	103.85	102.58	103.01	103.49	102.91
108.45	107.63	107.73	107.94	108.86	108.39	109.63	108.08	107.82	107.97	108.56	108.35	109.49	107.09	107.45	107.87	109.3	108.64	108.12	107.96	108.93	108.2	108.3	107.66	107.3	108.2	107.79	105.21	108.37	108.26	107.29	108.16	107.64	109.06	110.56	108.11	107.05	107.92	108.63	108.72	107.1	107.66	109.27	107.58	108.6	108	108.2	108.24	108.75	108.07
100.3	99.615	100.88	101.53	100.16	101.23	100.12	100.61	100.02	101.1	101.85	101.46	100.71	101.6	98.735	101.71	98.734	99.806	101.47	100.02	101.53	100.83	99.06	101.29	100.2	101.68	102.25	100.89	102.1	101.35	101.22	100.23	99.802	103.19	101.4	101.9	100.74	100.4	100.6	102.61	102.46	101.24	100.19	100.49	99.987	100.1	98.664	100.84	100.24	99.247
104.91	106.11	106.66	107.52	105.81	106	104.13	106.26	107	106.66	105.89	105.68	105.39	105.35	105.74	106.04	104.35	106.53	105.69	106.4	105.27	106.15	107.06	106.05	106.55	105.17	106.46	105.09	106.15	105.98	107.48	106.5	104.75	107.17	107.37	107.22	106.56	106.47	104.55	106.49	107.03	104.36	104.83	106.44	106.21	105.98	105.82	107.43	105.69	104.24
106.66	106.68	105.27	106.35	105.37	106.44	105.88	102.98	105.05	105.07	106.23	105.76	105.67	105.22	105.79	105.57	105.63	104.82	106.04	105.47	103.56	105.64	103.62	105.95	105.61	106.04	104.6	105.89	104.69	106.16	105.26	106.6	105.07	106.56	105.63	105.74	106.31	107.02	104.33	106.37	105.91	106	106.32	105.61	105.48	104.78	106.47	104.38	105.14	105.85
100.08	101.83	101.23	100.67	98.826	101.57	100.28	101.6	100.93	101.52	100.47	100.71	101.27	101.14	100.19	100.24	100.38	99.945	99.968	99.885	101.09	100.28	100.94	100.11	100.35	99.708	100.8	100.8	101.08	100.11	101.14	101.1	101.45	100.9	100	100.53	99.435	99.747	100.19	100.88	100.59	101.04	99.673	101.7	101.16	99.689	100.92	101.54	100.21	100.42
100.37	100.14	101.16	101.32	101.71	101.19	101.32	102.43	100.82	100.85	101.4	102.97	99.536	101.22	102.4	101.14	101.27	101.92	100.73	99.678	100.38	101.21	101.8	102.33	101.46	102.4	101.26	99.588	100.13	101.77	100.41	100.29	100.5	100.81	102.37	100.09	101.95	102.23	100.27	101.54	100.46	100.32	100.37	101.29	100.41	100.49	99.926	100.83	100.51	100.38
99.586	99.093	98.787	99.053	98.472	97.634	97.801	99.829	99.733	99.569	100.03	99.764	98.039	99.871	99.247	99.482	98.945	98.185	97.419	100.57	100.19	99.557	99.633	99.308	99.914	98.615	99.137	97.211	99.16	98.064	98.169	100.24	99.77	98.255	99.555	97.342	98.583	98.457	97.91	98.162	98.469	98.176	99.085	99.461	99.06	98.647	98.34	97.425	97.876	100.3
100.67	99.986	100.85	101.89	101.07	100.78	99.91	101.94	101	101.06	100.17	98.221	99.146	102.05	100.72	99.279	100.35	101.33	102.57	100.4	101.1	100.52	100.65	100.49	100.67	100.12	101.1	100.61	101.54	101.59	99.814	100.66	100.47	99.926	100.07	101.38	101.15	101.04	100.77	100.53	101.96	100.97	99.203	101.89	100.62	102.23	100.37	101.17	101.66	101.16
106.03	106.48	105.61	105.99	107.26	105.25	105.27	105.82	105.11	106.79	105.3	107	106.07	106.58	105.79	107.77	106.25	105.35	105.75	105.77	105.24	105.65	107.54	104.15	105.07	104.67	105.35	106.02	104.15	105.78	105.95	105.51	105.04	105.38	106.22	105.59	107.06	106.01	106.92	104.59	105.34	106.39	104.53	105.76	106.99	106.49	106.41	106.01	105.18	105.42
108.38	106.98	108.1	107.84	107.79	107.91	108.9	107.51	107.59	107.3	108.01	107.11	106.48	108.97	109	107.95	108.11	107.72	108.24	106.84	107.59	107.36	107.54	109.58	107.34	109.1	107.78	107.04	107.98	108.56	109.1	109.74	109.53	107.49	108.59	107.16	107.35	107.21	108.43	108.07	107.36	106.93	106.3	108.47	108.32	108.36	107.05	108.09	107.6	109.24
110.43	110.46	109.66	110.94	109.62	109.33	110.47	110.91	110.44	110.53	109.96	109.86	110.54	109.95	111.34	110.5	110.03	110.21	111.18	108.99	109.49	109.52	111.53	110.78	111.04	109.82	108.65	109.21	110.13	111.67	110.32	109.07	110.51	110.91	110.48	110.51	110.47	109.96	108.55	110.6	110.95	110.97	109.94	110.05	109.46	110	110.17	112.35	109.16	109.78
107.75	104.32	105.28	105.08	108.96	107.57	107.36	107.21	106.78	107.05	105.9	106.58	106.55	106.72	105.93	106.51	106.51	106.24	105.4	106.82	105.18	103.29	106.74	105.99	107.01	106.13	105.82	108.43	107	105.77	106.97	106.81	105.72	106.23	107.36	105.44	105.8	105.22	106.18	106.96	106.93	105.83	106.45	107.25	105.88	107.46	106.59	105.92	105.65	105.57
97.966	98.19	98.522	99.539	99.488	98.178	97.367	98.107	98.697	97.375	97.827	97.169	96.347	97.696	97.851	98.561	97.616	97.754	98.421	99.565	99.152	98.014	98.721	100.5	98.131	98.67	98.599	98.068	98.581	98.777	98.782	99.06	98.414	98.291	95.069	96.869	96.87	98.11	96.345	97.555	98.079	99.846	97.819	98.878	98.957	99.726	97.22	98.678	98.707	98.938
107.22	109.86	107.11	108.73	108	108.12	109.09	108.51	108.53	108.47	108.03	109.28	108.54	107.97	109.79	110.18	107.55	108.6	109.36	108.2	108.23	108.71	107.61	108.65	109.62	108.38	108.06	107.47	108.66	107.74	107.82	107.14	108.44	109.77	109.59	107.05	109.36	107.3	110.32	108.78	106.21	107.32	108.53	108.02	107.46	108.85	107.3	108.67	107.36	108.94
108.25	109.62	108.44	107.84	106.82	107.51	105.69	108.39	108.38	108.39	107.74	109.21	108.61	107.64	107.55	107.49	109.26	109.97	109.2	108.88	108.19	109.27	107.8	107.32	109.03	108.59	108.17	108.94	106.77	109.47	108.53	108.5	108.77	107.54	107.22	107.36	108.82	106.84	109.09	108.84	106.98	108.22	107.59	108.7	109.18	109.04	106.97	107.16	106.33	107.72
97.744	98.748	98.234	97.072	96.659	98.457	98.15	99.52	98.618	98.387	98.2	98.557	98.16	98.521	97.928	97.908	97.883	100.17	98.083	97.493	97.596	97.659	97.906	97.408	98.638	97.995	98.855	99.372	98.653	97.932	98.396	99.697	97.255	98.489	98.332	95.915	97.366	98.354	98.081	98.342	99.885	99.559	97.5	96.656	98.713	96.854	98.326	99.158	96.823	98.755
99.272	99.692	100.06	100.75	101.05	99.841	100.04	100.59	100.6	98.833	98.318	99.482	99.742	101.78	99.337	99.858	99.74	99.953	100.66	99.858	100.16	100.69	100.66	101.2	99.739	97.854	98.951	99.591	99.623	100.16	99.202	100.61	97.592	98.82	99.658	100.86	100.18	99.337	101.29	101.27	99.136	101.47	100.76	100.37	100.24	98.769	99.925	100.39	100.6	100.34
99.416	97.557	96.99	96.781	97.896	98.029	98.495	98.881	100.08	98.626	96.217	97.944	97.318	96.674	98.183	96.623	98.458	99.274	98.241	99.018	97.895	98.217	97.797	96.432	98.21	96.524	98.605	97.15	97.022	97.237	98.116	98.77	98.561	98.799	98.796	97.988	98.657	98.273	97.676	97.946	98.597	97.09	98.179	99.011	97.982	97.686	98.582	97.73	98.351	97.607
107.62	107.71	106.69	108.72	108.83	107.74	107.11	107.81	108.51	107.85	107.13	108.17	109.01	109.28	108.47	109.32	106.46	108.12	109.47	111.08	108.86	107.76	108.16	108.12	108.89	107.7	106.37	108.28	107.88	108.53	108.6	107.3	107.64	109.01	109.3	109.34	107.02	108.69	109.06	107.48	109.59	108.51	108.1	110.67	109.77	108.03	105.77	108.7	107.83	109.91
108.54	108.58	109.04	107.3	107.1	108.67	108.79	107.75	108.42	107.4	109.25	107.11	108.58	107.81	108.69	109.72	107.34	108.05	108.74	107.91	107.65	110	109.63	108.15	109.19	108.38	108.64	107.69	108.4	110.1	107.06	107.55	108.31	108.49	106.12	107.51	106.63	108.71	109.26	106.4	108.92	108.8	108.17	108.4	107.91	109.17	109.45	109.16	108.03	106.78
105.07	106.93	107.6	105.86	105.88	104.09	106.2	105.5	106.21	106.43	105.89	105.57	106.58	105.46	104.98	106.64	107.5	106.69	104.8	106.51	105.1	105.67	105.9	104.56	105.16	105.05	106.08	105.38	104.41	106.26	104.23	106.2	108.68	104.59	105.95	105.61	103.37	106.33	104.58	106.01	105.48	106.88	106.87	106.28	105.67	106.14	106.96	104.35	104.57	105.25
104.34	104.23	106.43	106.19	104.42	105.97	106.62	106.18	105.21	104.89	106.14	105.24	106.22	106.34	104.62	104.85	104.92	105.43	106.43	107.01	106.74	106.57	106.3	105.02	105.03	105.39	105.65	107.02	105.79	105.93	106.35	105.29	105.07	104.98	105.38	105.06	104.05	106.35	105.02	106.4	104.91	107.07	104.56	106.63	106.05	106.46	105.76	105.41	105.49	106.07
105.88	105.42	105.95	104.98	105.36	104.49	106.58	105.62	106.56	105.3	106.2	105.62	106.56	108	107.59	104.68	104.95	104.74	107.3	106.16	107.03	107.02	106.34	106.01	104.52	106.06	105.2	107.53	105.35	105.68	105.66	105.53	104.36	105.35	107.18	105.38	104.48	106.56	106.22	104.44	107.1	105.2	104.21	104.85	105.38	106.66	106.22	105.94	105.91	106.63
106.86	106.58	107.23	107.16	105.87	107.3	106.18	106.39	104.63	106.45	106.48	104.85	106.23	105.26	105.41	106.5	106.86	107.96	107.1	105.06	105.6	106.35	106.88	107.67	106.07	106.14	107.02	104.71	107.32	106.44	106.97	105.19	106.9	106.61	105.99	106.63	106.95	104.54	106.08	107.83	106.6	106.98	107.65	104.99	106.26	106.83	104.91	106.88	106.82	106.23
100.83	101.54	100.08	101.2	101.06	100.2	99.711	100.07	101.5	100.7	100.12	102.84	99.4	100.76	100.22	101.34	100.82	99.524	99.672	100.31	101.71	100.85	100.13	100.6	99.402	101.07	101.24	100.39	99.84	101.39	100.88	98.778	99.323	99.252	100.77	100.06	100.25	100.44	99.983	99.113	101.11	99.716	98.616	101.22	99.763	101.07	99.643	98.88	99.364	100.26
110.53	107.94	109.24	109.34	108.71	108.26	108.35	109.61	109.18	107.63	108.39	108.13	108.49	109.95	110.14	109.12	108.85	109.75	108.02	108.38	108.91	108.54	110.71	107.88	107.52	108.17	107.44	108.04	107.57	109.68	109.7	107.77	108.88	108.04	111.04	108.68	108.23	108.91	109.39	109.11	108.73	109.7	109.19	106.72	108.2	108.62	107.49	108.68	110.56	107.63
105.92	105.12	105.16	106.92	107.1	107.21	106.43	104.93	106.23	106.23	106.19	104.57	107.67	106.07	104.91	105.22	107.24	105.35	106.23	106.14	106.08	104.98	106.87	105.01	105.47	105.96	106.19	106.69	106.16	105.89	106.71	107.11	106.34	107.08	106.03	105.95	106.29	107.34	107.19	106.96	106	105.79	104.69	106.76	106.5	105.9	104.6	103.94	105.33	106.91
112.07	112.66	110.19	112.01	112.02	111.45	110.59	109.73	112.24	111.83	109.04	111.86	109.68	112.1	110.41	110.38	110.53	109.71	109.86	110.54	109.43	108.76	109.5	110.58	110.21	110.48	111.19	111.6	109.99	111.89	109.57	109.1	110.11	110.54	111.7	111.3	109.6	110.48	109.92	110.95	111.39	111.01	109.54	109.08	110.32	112.59	110.35	110.92	109.24	110.87
100.31	99.54	100.71	102	101.38	100.22	102.04	101.56	101.72	100.49	101.03	99.684	100.85	101.9	100.16	101.69	101.2	100.76	100.96	100.35	100.97	101.32	100.77	101.63	100.33	101.57	100.81	101.72	100.8	101.4	101.22	99.924	100	101.36	101.22	100.39	101.96	102.29	100.85	101.67	102.75	100.18	100.04	102.8	100.43	101.45	99.585	100.92	99.308	101.05
105.89	105.33	106.29	106.14	106.81	106.21	107.41	107.05	105.26	106.02	106.21	106.71	106.52	106.97	107.85	107.09	107.26	107.23	107.68	106.11	106.22	106.24	106.79	106.9	104.85	106.07	107.16	105.91	105.91	107.12	106.13	106.02	106.94	107.85	106.63	106.94	105.17	106.38	105.62	106.27	106.59	105.92	105.33	105.35	106.52	107.62	105.49	106.3	106.58	105.59
97.615	97.409	97.482	98.019	99.02	98.424	96.295	99.222	98.394	98.807	98.138	97.15	98.725	99.826	98.668	98.743	98.978	98.78	98.348	97.504	97.161	98.132	98.452	97.846	97.778	97.351	98.849	98.769	98.666	98.321	98.491	99.082	97.523	98.467	97.969	97.163	98.502	98.232	98.293	97.499	98.586	98.872	99.443	99.133	98.81	94.659	96.292	98.19	99.332	97.787
108.1	107.8	107.54	107.65	108.25	108.56	108.53	108.67	106.57	109.11	108.22	108	105.57	106.33	109.44	109.68	107.47	108.72	108.53	108.02	108.23	109.69	108.74	107.17	108.63	107.74	106.32	108.46	107.25	107.73	108.36	106.82	108.16	107.93	108.07	106.95	109.22	107.55	108.73	107.62	107.9	107.68	107.19	107.2	108.41	106.89	107.16	108.81	109.02	109.57
106.98	106.18	106.53	106.58	105.66	106.85	106.3	106.23	106.42	106.44	106.94	105.37	106.2	107	106.2	105.35	106.13	105.92	106.82	107.6	105.88	107	105.95	108.55	106.83	106.7	107.14	106.86	106.25	105.16	107.55	106.3	106.2	107.86	105.31	105.95	107.33	107.66	105.68	105.53	105.58	107.31	106.14	104.93	106.37	105.5	107.33	107.84	105.82	104.97
109.78	108.23	108.23	108.63	108.18	110.1	106.89	108.99	108.45	107.83	109.43	108.36	109.09	107.19	108.39	112.05	109.35	107.61	107.02	109.38	108.54	108.61	107.5	107.67	107	108.5	107.36	108.19	108.42	107.9	108.26	108.28	107.28	106.28	108.33	107.44	106.85	107.39	108.78	106.94	108.84	108.83	107.18	108.87	109.22	107.81	108.71	107.06	108.16	107.78
108.64	109.99	108.17	108.42	108.35	109.43	107.48	108.98	108.73	107.95	108.93	108.35	107.12	106.85	107.97	108.85	108.79	109.47	108.78	106.92	108.73	108.62	108.76	108.53	107.47	107.48	109.63	108.85	110.44	108.84	109.41	109.08	108.04	110.41	108.37	108.81	108.87	109.18	107.96	109.03	107.73	108.12	109.84	108.27	109.13	109.69	108.72	107.55	109.6	108.42
98.977	99.17	98.118	97.749	98.229	96.883	98.362	99.771	98.096	97.708	95.357	97.816	98.011	97.937	98.018	97.129	97.855	97.858	96.911	98.93	97.194	98.708	98.301	98.526	98.152	99.939	101.25	96.923	97.66	97.583	98.315	98.121	98.313	98.461	98.905	96.683	97.922	99.431	97.388	96.734	97.704	99.706	98.788	98.025	99.268	97.236	98.459	97.56	99.923	97.25
107.92	108.89	108.19	108.09	106.39	108.15	107.07	107.33	108.8	107.98	107.33	108.09	106.74	108.19	107.17	107.97	108.99	108.39	107.28	108.23	108.25	107.28	108.1	107.81	107.24	108.24	109.11	107.53	107.74	108.15	107.09	106.74	108.25	107.29	107.44	107.79	108.96	106.08	108.13	107.73	107.78	108.69	109.49	106.49	108.33	109.24	105.73	108.89	106.76	106.84
107.24	106.31	106.41	106.25	106.16	106.33	105.58	106.25	105.53	105.71	106.59	105.93	105.8	105.9	107.14	106.62	106.01	105.83	106.03	106.44	107.5	106.31	106.68	106.88	106.54	106.19	105.99	108.71	105.09	106.64	105.92	106.22	107.21	105.75	106.51	106.62	106.09	105.42	107.26	106.75	104.89	106.9	105.87	105.39	107.8	106.23	106.56	105.29	106.19	106.45
104.69	104.82	104.81	106.84	106.72	106.06	105.45	104.14	105.93	105.91	105.42	105.63	106.99	105.9	104.99	105.16	105.01	104.66	105.69	106.38	106.76	106.9	105.48	103.9	106.26	105.09	105.81	104.53	106.85	104.97	106.34	105.99	105.11	105.43	107.12	104.99	105.98	105.5	107.27	105.5	104.91	105.16	106.15	106.93	107.73	105.17	104.66	106.4	106.56	106.63
102.1	100.48	103.35	103.57	101.83	102.59	102.92	103.26	103.8	103.86	102.93	102.64	101.63	102.99	103.25	102.6	103.33	102.84	103.09	102.01	103.47	103.32	104.61	102.59	103.11	104.44	102.92	102.17	103.55	102.99	101.44	102.9	102.18	103.22	103.08	102.41	102.79	101.3	102.66	102.12	101.62	103.16	102.97	102.19	102.56	102.16	103.09	103.28	102.31	102.48
107.13	109.14	107.34	108.82	108.92	107.74	107.48	108.38	109.21	108.07	108.27	108.85	108.37	106.96	109.88	108.29	107.6	107.61	108.55	107.95	107.96	108.66	108.17	107.4	106.86	108.97	108.22	107.47	108.91	109.71	110.1	109.13	107.83	106.99	109.77	107.09	108.25	107.59	108.94	108.26	109.62	107.09	109.88	108.09	108.37	108.95	109.42	109.29	108.57	109.35
100.3	101.17	101.74	100.96	101.95	99.743	101.1	99.762	99.989	100.15	100.12	99.988	98.981	100.97	101.05	101.22	100.45	99.877	100.95	100.72	100.86	101.17	100.81	100.88	99.638	99.94	101.15	100.92	100.01	100.67	100.41	100.9	101.44	101.68	100.99	98.694	100.75	99.343	99.587	101.82	99.127	100.72	102.04	100.5	100.5	100.51	102.85	101.05	99.713	100.17
96.93	98.142	97.023	97.965	97.835	96.798	97.502	97.556	98.459	96.663	99.221	97.389	98.602	96.215	98.03	97.53	97.376	98.438	96.564	97.482	97.552	97.657	97.694	97.447	98.337	99.597	98.182	97.455	97.7	96.573	97.885	97.399	96.343	97.301	98.984	99.071	98.378	98.696	95.911	99.131	98.102	98.399	97.503	97.518	98.29	96.955	96.268	97.798	97.443	98.614
100.84	97.773	101.04	100.22	98.691	100.68	100.36	101.22	99.185	98.482	100.14	100.89	101.14	99.121	99.618	100.1	99.581	99.872	98.88	101.26	100.75	98.999	101.18	99.317	102.17	99.426	100.32	98.669	100.52	100.59	100.31	98.676	99.431	101.69	100.48	99.013	100.04	99.147	99.899	99.916	101.29	99.647	101.44	98.913	102.45	100.43	100.77	100.68	99.672	100.24
107.96	109.51	108.27	109.03	109.84	109.1	109.08	106.21	107.59	109.85	108.12	110.24	109.96	107.91	108.17	109.84	108	107.25	108.1	108.43	110.06	108.7	108.81	109.13	108.91	110.4	108.48	108.24	109.27	107.6	109.13	109.29	109.14	108.21	108.01	107.29	108.28	107.96	107.7	108.27	108.7	108.17	109.16	108.35	108.51	109.63	108.53	108.57	108.82	107.39
106.04	105.48	105.21	105.8	105.88	106.12	105.94	106.01	104.94	106.12	105.89	105.63	104.82	106.14	105.97	105.88	106.88	106.09	105.23	106.34	105.08	104.17	105.76	105.32	107.29	106.47	104.27	105.73	106.75	105.16	108.9	106.21	107.71	106.15	105.87	107.72	105.44	105.21	106.31	105.47	105.5	105.11	106.11	104.58	106.26	105.04	106.23	106.09	105.22	105.1
109.68	110.68	110.23	110.34	111.63	110.05	110.78	108.09	109	111.99	110.56	112.18	110.07	109.81	109.93	110.1	110.9	110.69	109.95	109.69	110.48	110.41	110.19	110.37	112.04	109.67	111.53	108.95	110.4	109.42	109.69	109.58	110.14	108.94	109.49	111.21	109.27	108.8	109.9	109.01	110.65	108.93	111.31	110	110.95	110.13	108.84	109.7	108	109.38
101.9	100.65	100.47	99.969	99.289	101.13	99.707	100.8	100.55	99.889	99.837	100.03	99.354	100.81	98.514	99.616	100.84	100.51	100.8	99.966	101.15	100.46	99.971	99.435	100.22	101.74	97.683	97.876	100.98	99.615	99.918	102.44	99.676	100.61	99.949	100.29	101.38	99.894	100.2	100.42	102.27	100.39	99.525	99.193	100.93	101.37	99.853	98.767	100.75	98.326
105.42	104.92	104.33	107.06	105.09	106.26	105.96	105.7	106.09	104.91	107.52	104.68	106.25	105.49	105.93	106.75	105.26	106.78	104.09	107.62	103.78	105.52	105.13	105.62	105.8	106.47	104.6	104.71	106.54	106.37	105.35	105.2	105.53	105.69	104.91	105.49	105.08	106.6	105.57	104.92	104.85	106.15	106.01	104.66	106.43	106.41	104.7	106.22	105.4	104.39
106.15	105.79	105.37	104.7	103.64	106.46	103.8	105.1	104.47	106.42	106.57	105.75	104.21	105.4	104.11	105.24	105.21	105.17	106	105.84	106.63	105.57	105.11	106.72	106.36	105.68	104.87	106.15	107.93	105.86	105.24	108.36	107.46	105.66	104.9	104.51	106.72	107.84	104.49	105.74	104.34	106.62	106.18	103.89	105.66	105.35	105.69	105	106.5	105.84
105.96	105.93	106.15	106.06	106.49	106.55	105.54	106.89	107.21	107.27	106.62	107.87	106.42	105.55	105.46	106.73	106.33	106.28	106.93	105.43	108.04	106.64	106.59	107.08	106.93	106.01	106.08	107.42	105.64	108.11	106.2	105.98	106.2	106.64	106.7	107.26	104.39	107.49	107.23	106.83	106.86	105.34	106.19	106.94	106.75	105.7	105.25	107.19	105.64	106.62
108.7	108.46	108.13	109.36	108.34	109.58	109.02	108.79	109.95	109.98	109.2	108.31	106.12	109.49	108.86	108.14	107.37	108.66	108.71	109.8	108.79	106.71	107.62	108.85	109.58	107.39	107.26	109.64	108.45	108.27	109.79	109.71	108.22	109.44	109.06	108.63	107.64	108.94	109.85	108.48	107.21	107.01	108.34	107.86	108.72	107.82	108.24	109.19	107.95	108.32
105.95	105.69	104.76	104.59	105.42	105.71	102.94	105.04	104.61	105.24	104.67	104.18	104.45	105.54	106.16	105.19	104.63	105.07	105.4	105.92	104.28	106.87	105.21	104.59	107.26	105.34	104.25	105.71	105.87	106.92	106.56	104.63	105.72	105.43	105.79	105.55	106.29	104.84	104.37	105.51	105.03	105.13	105.23	105.02	105.48	106.67	106.79	106.24	105.12	105.72
97.153	98.248	98.958	97.902	99.113	97.963	98.541	98.82	97.576	98.71	99.614	97.761	97.849	98.105	97.227	99.027	97.866	98.16	98.66	98.497	97.076	97.777	98.77	99.293	97.057	96.72	99.618	99.941	98.378	98.46	99.155	100.04	98.959	97.312	98.063	98.402	96.98	99.079	98.629	97.421	97.969	98.874	99.136	98.004	98.783	98.026	97.548	100.28	98.565	98.658
105.68	105.14	108.08	106.03	104.86	105.51	104.42	105.91	105.99	104.54	105.58	105.21	105.54	106	104.93	104.76	106.65	105.7	105.66	105.78	106.05	106.39	103.99	105.3	106.52	105.25	105.2	105.27	104.62	105.57	104.75	105.49	105.53	105.18	105.95	105.48	103.84	104.82	105.08	104.52	106.67	105.47	106.39	106.59	106.77	105.68	105.88	104.86	106.21	104.02
99.488	98.946	100.81	99.471	100.03	99.334	99.135	100.69	99.409	100.69	100.01	99.356	102.21	100.37	99.773	100.15	100.46	101.17	98.533	99.985	100.93	100.4	100.45	99.677	99.388	100.81	99.848	101.38	101.4	99.639	101.05	100.14	98.935	101.36	100.81	100.64	100.34	100.94	100.36	100.44	99.79	101.25	101.84	101.15	100.09	100.11	100.87	99.522	99.898	100.54
109.51	108.1	107.38	107.95	108.32	107.52	107.93	109.11	107.75	109.65	108.11	107.93	108.08	106.84	106.72	109.31	109.51	108.09	108.48	108.74	108.18	109.9	108.12	105.63	108.93	109.4	106.35	108.15	108.11	107.77	108.36	107.92	107.19	108.61	108.64	108.69	107.14	108.8	107.99	108.46	108.19	106.43	108.71	105.53	107.32	109.2	108.45	108.35	108.17	107.31
108.8	107.57	108.67	108.17	108.3	109.98	108.4	108.14	109.11	108.16	107.3	106.5	108.8	107.43	108.51	109.6	109.19	108.12	108.03	109.82	107.78	108.63	108.78	108.46	107.58	108.47	108.44	108.69	109.26	109.17	108.35	107.01	109.34	107.26	107.65	108.76	107.52	109.43	106.55	107.33	108.96	108.28	108.72	105.82	108.01	108.09	108.73	108.88	108.95	108.47
109.28	107.61	107.75	108.03	107.53	108.22	107.56	106.31	107.68	109.16	108.89	107.81	107.27	107.62	107.42	109.47	107.97	108.07	108.91	109.51	106.98	107.51	107.67	108.32	105.92	108.37	107.47	109.61	107.82	107.95	109.25	108.31	106.27	108.56	108.21	107.62	107.92	108.92	107.45	107.85	109.36	106.46	107.65	106.46	108.35	107.98	107.9	107.66	107.98	108.11
105.68	105.68	106.36	106.24	105.89	105.69	105.3	104.27	104.03	104.98	105.51	105.14	105.37	106.14	105.33	104.37	107.63	107.04	108.43	102.89	106.01	105.75	105.06	107.61	105.77	106.1	107.04	105.62	105.39	106.48	106.31	106.48	107.21	104.2	105.8	105.95	105.82	105.85	104.51	107.22	106.82	107.83	105.86	106.37	105.74	105.96	106.2	106.28	106.3	107.23
104.32	106.02	105.78	105.61	106.17	105.02	104.4	106.14	105.37	107.2	103.9	105.82	105.11	104.95	106.74	107.14	105.23	105.42	105.88	107.17	106.69	105.59	106.22	104.95	104.39	104.83	104.85	106.92	104.67	106.22	106.07	106.7	105.71	105.45	106.5	105.98	104.26	105.69	105.46	105.38	104.64	105.39	107.17	106.17	105.38	104.86	107.22	106.06	106.16	104.68
97.951	98.027	100.08	98.806	97.941	99.323	97.264	98.703	99.289	98.54	98.037	98.542	97.752	97.83	98.929	98.48	99.348	99.007	97.338	99.4	98.757	98.266	98.664	99.131	98.427	98.736	97.511	98.994	98.623	96.616	99.234	98.475	99.302	99.447	98.128	98.787	98.741	98.201	97.592	97.342	99.641	99.027	97.359	96.909	98.821	97.487	98.577	98.64	96.987	98.758
106.21	105.34	106.67	106.05	108.04	105.96	107.02	106.63	106.62	105.91	107.32	105.7	105.28	106.36	107.23	107.27	106.1	105.14	106.09	106.38	105.41	106.6	106.97	106.81	106.08	106.25	106.12	105.54	105.55	106.02	107.74	105.79	106.03	105.18	107.47	105.71	107.69	105.94	107.39	106.63	106.61	107.69	106.14	106.39	105.97	105.81	106.06	106.07	104.91	106.23
105.78	108.26	105.49	106.86	106.86	105.16	107.04	106.49	106.71	106	104.96	105.44	105.12	105.92	106.4	105.69	105.98	107.54	106.4	106.41	106.36	106.41	107.83	106.21	105.33	106.71	106.37	107.32	107.51	105.57	104.67	105.69	105.96	106.73	107.45	105.82	107.33	106.31	106.95	106.5	106.52	106.04	106.87	107.47	106.32	105.42	106.4	107.09	106.04	107.89
105.46	105.61	105.22	106.56	105.48	105	104.82	105.68	106.87	107.07	105.71	107.69	106.63	105.69	107.88	106.75	105.29	105.21	107.4	104.96	106.53	106.85	105.85	105.56	105.21	106.71	106.24	105.83	105.64	105.68	106.13	105.99	104.14	104.16	104.94	105.73	105.29	104.97	105.76	106.07	102.93	104.74	104.93	106.63	105.06	104.57	105.87	107	106.26	105.48
107.49	109.15	106.09	107.51	108.46	107.35	107.56	107.51	107.41	106.33	108.23	108.57	108.07	109.15	107.37	107.79	106.73	107.47	107.23	108.95	108.42	107.13	108.19	109.09	107.28	107.94	109.25	108.43	108.77	109.31	107.78	108.44	108.13	109.24	105.92	109.73	108.29	109.29	109.54	107.57	110.13	107.14	109.73	107.63	108.21	106.96	108.92	108.71	108.24	107.94
105.08	107.26	105.8	106.07	106.24	105.42	104.73	105.17	104.94	105.35	104.81	105.53	105.96	106.75	105.36	104.55	105.84	106.88	105.93	106.2	105.07	104.55	106.48	105.83	106.73	104.96	106.93	105.85	106.63	104.92	104.5	105.89	106.75	103.91	106.32	105.5	106.89	106.4	105.39	108.5	105.44	105.63	107.24	105.85	107.48	105.2	105.27	104.38	104.69	106.09
101.9	103.72	103.58	103.3	103.47	102.19	102.74	103.41	103.25	103.45	102.5	102.74	103.85	100.3	101.95	102.83	103.9	104.44	104.13	102.99	103.27	101.88	102.52	101.46	102.89	102.1	102.58	102.93	102.83	101.99	103.87	103.41	103.26	101.05	103.83	103.15	101.69	101.21	104.96	103.43	101.52	102.99	103.83	103.88	104.05	103.05	102.83	103.11	101.61	104.02
96.858	99.145	97.596	97.027	97.735	98.75	98.178	97.503	98.31	97.117	97.548	99.229	97.931	96.66	97.248	98.192	97.887	98.379	98.424	99.67	98.151	97.146	98.621	97.66	97.339	99.508	97.649	96.947	98.303	97.879	99.521	99.276	97.933	98.049	99.162	99.453	96.384	98.487	97.515	97.259	97.321	98.885	98.031	96.338	97.36	98.212	97.359	97.766	98.796	99.08
106.92	108.54	107.84	107.99	106.75	106.82	108.21	107.81	107.46	107.26	107.11	106.36	107.78	107.69	105.76	106.63	106.54	107.57	108	107.48	107.24	107.72	108.28	108.77	107.39	108.36	108.73	107.99	106.91	107.34	107.17	107.84	107.54	107.19	108.17	108.04	108.72	107.95	108.08	109.03	107.96	108.38	108.41	107.98	108.72	108	106.49	108.89	107.63	108.72
106.63	109.16	108.16	108.26	109.33	107.8	109.03	108.09	109.12	107.63	109.21	110.15	109.57	109.31	106.78	109.79	108.78	107.22	108.77	109.89	107.88	110.34	107.62	109.53	108.1	109.51	107.82	107.69	108.16	109.24	109.55	107.94	108.57	108.28	108.65	107.17	109.38	110.13	107.28	107.72	109.09	109.16	109.05	108.84	109.52	108.37	109.24	107.15	108.92	109.64
99.716	99.395	99.925	99.549	99.061	99.899	99.105	99.145	100.54	100.82	99.235	100.3	99.775	100.1	101.07	98.651	100.85	99.741	99.952	99.906	101.8	98.398	100.67	99.903	101.13	99.967	99.607	100.36	100.18	100.17	100.88	99.293	99.011	98.921	99.558	99.807	98.928	100.1	99.999	100.1	101.32	101.85	100.27	100.9	99.888	99.538	99.829	98.636	100.59	98.708
105.71	105.76	106.61	107.06	106.71	106.04	108.45	108.04	106.54	106.99	106.14	107.47	107.75	107.13	107.44	105.63	105.86	107.47	105.94	106.76	106.28	106.86	107.75	106.84	107.26	105.69	106.6	106.58	105.97	108.76	106.36	106.41	106.11	105.56	108.22	107.17	106.36	105.69	107.48	106.53	106.75	104.17	107.39	105.85	105.72	106.73	105.88	104.61	107.27	106.63
107.38	106.84	106.77	107.13	107.46	106.5	106.73	106.88	105.33	104.46	106.3	106.31	106.23	108.8	106.55	105.46	107.13	107.69	106.37	107.38	107.57	107.67	107.86	106.21	107.57	107.82	107.11	108.52	106.44	106.2	106.2	106.35	104.79	105.23	106.45	107.88	107.01	106.4	104.17	105.97	106.95	106.47	107.78	106.72	106.71	105.78	106.93	105.74	106.66	107.17
105.8	107.87	105.71	106.12	105.85	105.63	105.06	105.9	105.98	105.61	106.45	105.17	106.84	105.43	105.02	105.75	106	106.24	107.98	105.39	105.01	105.09	105.52	104.67	105.29	104.62	106.42	104.86	106.32	105.73	108.65	105.54	105.34	106.93	105.78	106.15	106.23	104.42	104.7	105.52	103.94	104.72	105.74	105.86	104.85	104.45	104.97	105.43	106.5	106.94
104.77	105.35	104.31	106.34	105.57	104.27	104.99	106.71	105.37	106.44	106.47	104.88	104.72	104.51	104.31	105.72	106.77	103.92	106.66	106.94	105.18	105.47	105.38	105.71	104.95	105.38	106.18	105.59	104.6	105.1	106.09	105.28	104.01	103.73	106.82	105.98	105.65	105.45	104.84	107.16	106.42	106.07	104.28	105.23	104.72	105.34	104.55	106.87	105.33	106.58
107.85	107.63	106.84	108.56	106.71	107.43	107.06	107.3	106.86	107.34	109.3	107.63	107.5	107.61	107.3	107.36	106.6	107.51	107.95	107.88	107.81	108.75	108.75	109.69	106.63	107.16	107.64	107.46	106.1	106.15	108.33	107.93	108.22	108.04	108.07	108.51	106.95	109.04	107.79	106.64	106.87	108.65	107.82	107.95	108.28	107.86	108.5	105.99	106.12	107.02
107.15	106.82	106.53	106.73	106.72	105.18	106.31	105.82	105.9	106.52	105.32	107.42	106.48	106.13	106.65	105.88	106.68	106.55	106.6	106.77	106.61	107.13	106.47	105.81	107.07	106.86	107.28	106	106.78	106.18	105.06	107.13	107.26	107.45	106.45	106.5	107.06	106	107.19	106.09	104.98	107.46	105.71	107.01	105.77	105.81	107.68	105.85	106.37	107.67
108.81	108.7	109.33	108.51	108.22	107.92	110.31	108.85	108.63	109.71	109.54	109.04	108.81	108.29	107.93	108.96	109.47	108.18	107.77	109.1	108.1	108.15	109.3	108.56	109.11	109.31	108.77	109.45	108.27	108.9	109.23	108.44	109.07	108.97	108.44	109.74	107.46	108.46	108.67	108.92	108.79	108.51	107.46	108.82	107.14	109.07	109.48	108.2	108.69	108.72
106.52	106.91	106.93	107.18	105.56	106.24	107.57	106.65	104.47	106.38	105.26	107.99	105.64	105.3	106.04	104.56	105.94	105.58	107.11	106.03	106.46	106.32	107.21	106.68	107.36	106.2	107.19	107.63	107.86	105.83	105.29	106.96	106.89	106.1	106.57	106.18	107.52	106.5	107.57	106.14	106.11	106.83	107.38	107.59	105.82	105.74	104.33	106.33	104.86	105.34
106.96	109.17	108.13	108.44	106.52	108.27	109.15	106.56	107.94	107.49	107.59	108.21	109.07	109.32	108.68	107.36	108.64	109.54	109.53	107.46	108.65	109.63	107.3	107.91	109.18	109.23	107.06	108.77	107.41	108.81	108.93	107.7	108.98	108.24	108.97	108.3	107.6	107.29	107.07	107.9	107.47	108.24	107.5	108.1	107.79	106.25	109.52	108.83	107	108.94
105.74	104.71	102.75	105.11	105.3	104.71	105.87	106.52	104.27	105.18	106.35	103.8	105.42	105.99	104.75	107.11	105.49	105.57	104.85	106.59	105.32	106.03	104.78	105.11	106.96	107.03	105.12	105.44	105.26	105.66	105.38	106.74	105.96	105.12	105.04	105.62	105.35	106.23	104.66	105.11	105.68	105.1	107.51	105.74	104.16	105.63	105.51	106.68	107.24	103.46
107.34	105.75	107.27	106.88	106.53	107.09	109.38	107.31	108.53	107.98	108.18	108.4	106.73	106.88	107.08	108.58	108.15	107.8	108.74	107.39	107.18	108.06	106.01	107.89	107.96	108.14	107.98	109.42	108.01	109.03	105.79	108.93	107.22	108.44	108.34	109.54	108.24	106.26	106.85	107.39	108.06	107.9	107.57	108.5	107.31	106.35	108.87	107.47	107.1	108.05
98.392	99.385	98.386	96.646	97.277	97.78	98.118	98.173	98.465	97.9	96.186	98.587	97.547	98.253	99.555	99.397	99.167	98.228	97.572	97.664	97.907	97.079	96.848	96.802	97.706	97.323	96.722	96.745	98.243	99.936	97.949	96.817	97.959	98.532	98.275	96.679	98.805	97.688	100.11	97.47	97.944	97.422	98.089	98.011	98.821	95.809	97.757	98.581	99.657	98.587
108.03	108.57	108.33	106.51	108.08	106.72	107.76	107.25	107.86	108.79	107.1	108.37	107.67	107.62	107.09	108.18	107.05	107.72	107.92	107.66	108.44	106.18	108.2	108.93	108.22	108.15	107.1	109.18	106.33	107.75	108.27	108.64	108.57	108.42	108.26	108.43	107.13	108.03	107.84	108.54	108.03	107.16	107.35	107.27	107.4	108.6	106.87	108.37	108.31	106.59
107.76	106	105.62	106.93	105.38	106.75	107.5	107.04	105.97	106.53	107.02	107.38	105.88	106.06	105.71	107.4	106.35	106.37	107.45	105.94	106.32	108.76	107.03	107.64	106.76	105.81	105.96	107.8	106.53	105.88	106.62	107.22	106.57	107.5	105.4	107.3	106.46	106.41	106.02	105.33	106.12	107.17	106.09	106.27	106.83	106.57	108.43	106.53	107.35	105.85
105.9	105.65	106.88	106.18	105.52	104.15	107.25	105.28	107.21	104.98	107.38	105.59	105.9	105.35	106.39	105.94	106.23	106.39	105.94	106.3	106.19	104.21	104.61	104.99	105.95	106.09	105.16	106.47	104.97	105.8	106.16	106.47	106.1	108.09	105	106.2	104.45	105.77	104.94	105.91	106.7	105.64	105.54	106.8	106.56	107.24	105.09	105	107.23	104.44
105.83	105.49	104.9	103.98	105.43	104.15	105.38	107.17	105.49	106.54	105.29	106.29	105.83	106.15	105.75	107.03	105.33	107.79	105.59	105.93	105.82	106.47	105.32	106.12	106.4	106.13	105.33	105.03	105.58	106.1	105.03	105.38	106.48	105.36	107.48	108	104.86	104.89	105.43	104.42	105.05	104.46	105.42	106.34	105.5	105.62	105.46	106.97	105.35	106.47
105.67	104.68	105.88	105.63	106.63	105.06	105.38	106.7	105.68	106.04	104.57	105.62	105.2	105.2	106.66	105.78	105.27	106.69	106.1	106.72	105.57	105.85	106.43	104.55	106.8	104.58	105.65	105.23	104.46	105.58	106.58	105.56	107.27	104.74	106.36	106.49	105.33	105.23	104.88	107.4	106.54	106.51	106.84	106.16	106.49	106.29	106.64	106.25	106.53	105.88
106.51	106.7	106.46	107.37	106.13	107.51	106.35	106.53	106.32	105.34	106.56	106.51	108.02	106.94	106.45	107.11	107.42	105.68	105.04	107.2	106.24	106.69	106.64	107.36	107.43	105.21	105.49	105.88	104.91	107.03	106.99	106.58	106.64	106.36	106.57	106.32	107.09	107.53	105.57	106.97	108.16	106.62	108.06	107.69	107.09	106.58	108.07	106.16	106.57	105.86
108.79	109.47	107.77	107	107.55	108.29	108.35	108.87	108.09	108.63	109.76	109.76	109.03	105.81	108.05	108.88	108.84	109.25	108.92	109.47	109.19	107.19	109.06	109.29	109.48	109.94	108.6	109.58	109.42	110.42	109.3	110.13	108.97	109.09	108.48	109.12	109.24	108.21	109.42	109.15	109.68	109.65	108.02	109.47	108.63	108.47	108.92	108.68	108.68	108.08
101.73	101.4	101.02	101.78	101.11	100.48	101.07	100.05	100.02	100.64	101.24	101.04	100.94	101.48	100.65	101.62	100.69	100.2	100.05	101.93	101.41	100.63	100.29	101.89	100.33	101.12	99.458	101.55	100.98	101.84	101.13	100.58	101.28	101.72	101.84	103.13	100.31	100.94	101.61	101.54	101.18	100.48	100.58	101.49	102.03	99.791	101.94	100.25	102.83	99.364
105.97	105.79	108.57	106.13	106.97	107.29	105.86	107.79	107.34	107.54	107.48	106.7	106.85	105.64	105.3	106.22	106.73	108.07	105.65	107.27	107.18	105.54	106.87	107.79	107.9	105.15	105.62	107.12	107.9	105.97	107.87	106.77	105.29	106.94	108.74	107.52	105.36	107.41	107.21	106.27	104.67	106.31	106.6	107.09	105.83	106.69	106.03	106.21	106.31	106.11
105.76	105.5	104.48	104.59	106.61	106.37	104.36	106.51	104.2	104.81	105.46	106.63	105.58	106.08	105.32	106.03	105.61	105.79	106.85	105.71	105.55	105.84	105.47	105.78	106.56	105.03	104.5	104.42	106.03	105.6	106.78	106.69	104.5	105.76	105.41	105.02	104.07	106.53	106.57	105.31	105.12	105.49	106.44	104.85	105.15	105.96	107.83	106.54	105.06	105.13
100.67	100.56	99.064	100.91	102.17	100.97	99.458	99.186	99.816	100.14	100.89	101.03	101.62	99.628	99.957	99.706	100.33	100.91	101.45	101.89	98.881	101.36	99.943	101.43	101.06	100.28	100.99	100.67	102.07	100.24	101.73	98.528	100.11	100.59	101.74	101.13	99.645	101.59	99.558	101.23	101.38	100.55	99.859	101.66	99.923	100.87	101.85	100.89	100.3	102.06
101.51	102.47	102.7	103.13	102.04	102.45	103.33	104.28	102.28	101.17	100.41	104.03	103.65	103.26	103.39	104.92	103.18	103.44	102.55	102.92	103.11	101.19	102.59	102.21	102.05	103.08	101.88	102.64	103.47	101.26	102.78	103.28	104.54	102.93	103.39	102.77	101.83	103.05	102.11	102.1	101.11	102.29	103.23	102.48	102.74	101.72	102.15	102.5	102.68	102.78
109.91	109.24	110.34	109.91	109.8	110.9	109.91	109.88	109.67	110.23	109.21	112.9	110.83	111.02	110.82	110.5	111.71	109.94	109.66	110.66	109.51	112.04	110.58	110.17	111.58	110.08	110.2	110.6	110.81	109.38	109.17	109.82	109.05	111.87	109.1	109.85	110.8	109.97	110	108.92	108.44	110.26	110.01	108.87	110.71	111.37	109.56	109.72	109.8	110.76
107.36	108.66	109.69	106.56	108.44	107.64	107.95	108.73	107.58	107.42	106.39	108.97	107.45	108.45	109.92	107.99	108.93	108.93	107.18	107.05	107.3	106.56	106.96	107.17	107.37	109.57	107.39	107.98	106.49	108.41	109.8	106.91	107.07	108.23	107.71	107.95	106.52	108.02	107.11	109.21	107.79	107.46	109.88	108.14	108.74	108.41	106.81	107.31	108.5	108.07
108.43	107.51	106.85	108.6	108.95	108.4	108.08	108.58	106.74	107.48	108.41	107.86	106.83	105.18	107.33	107.71	108.38	108.94	107.06	108.44	108.99	107.69	108.49	106.61	108.5	109.4	107.52	108.59	108.31	107	107.23	109.22	106.58	106.9	107.26	108.79	107.31	108.93	106.12	108.64	108.19	108.71	107.47	105.81	107.65	107.95	106.58	107.4	108.76	105.82
100.94	102.21	100.32	101.06	101.51	100.81	100.46	101.41	100.53	100.54	101.4	100.73	101.33	101.15	101.43	102.14	100.71	100.82	100.69	100.8	101.16	100.56	99.974	100.68	100.62	101.29	98.68	99.568	100.22	100.54	100.48	100.39	100.98	103.4	102.05	101.51	101.06	101.98	101.13	99.908	101.29	99.836	101.99	100.35	102.41	100.08	101.85	100.62	101.23	101.94
99.162	100.09	99.348	97.859	97.702	97.634	98.864	97.97	98.71	98.347	99.147	98.1	97.957	100.23	98.264	100.15	98.213	98.098	100.33	100.59	96.968	98.568	97.586	99.274	98.619	99.32	99.925	98.21	99.512	98.767	97.58	98.112	98.401	99.309	99.61	98.187	98.526	97.297	97.59	98.078	100.01	99.492	98.29	98.35	97.602	99.028	98.444	98.177	98.49	98.637
101.49	100.46	102.82	101.25	99.602	100.3	100.5	98.077	99.734	100.56	100.29	98.573	99.226	99.683	101.68	101.77	99.661	99.802	101.99	99.666	101.48	99.466	100.99	101.02	99.277	101.36	99.133	100.24	98.941	100.06	98.87	100.47	99.829	100.72	101.01	101.14	100.49	100	98.434	101.37	99.332	100.4	101.33	100.85	99.161	103.36	101.3	101.92	100.34	99.792
96.829	97.848	98.328	97.016	97.347	97.649	97.806	98.187	97.933	97.148	98.708	98.58	96.597	96.859	100.07	98.823	97.316	97.14	97.081	97.389	98.148	97.557	98.39	97.516	99.053	97.266	97.377	98.455	98.564	98.93	98.162	97.82	96.635	100	99.072	99.095	98.187	98.368	97.897	96.697	98.85	98.975	99.196	97.655	96.679	97.709	97.435	98.892	98.68	97.036
108.31	108.53	107.93	107.83	107.66	107.68	108.11	107.52	107.43	107.69	108.83	107.8	106.62	108.77	106.49	106.9	107.36	107.41	107.69	109.25	109.18	108.52	107.48	106.41	108.31	108.28	108.29	106.27	107.25	107.62	107.28	108.03	108.02	105.68	108.31	107.71	106.43	107.88	104.78	106.17	108.31	107.23	107.13	106.27	107.42	106.77	107.43	107.78	106.18	108.37
97.371	98.775	97.916	99.11	98.029	97.661	97.966	98.472	99.003	98.665	98.768	98.363	98.287	98.4	97.922	98.375	97.344	97.336	98.002	96.954	97.237	98.173	97.367	99.296	96.866	99.018	96.631	97.166	98.593	98.779	98.11	97.418	97.552	98.684	97.213	96.535	98.079	98.544	97.172	97.594	98.068	98.359	98.763	98.941	98.326	98.814	98.014	97.237	98.485	98.154
97.159	97.225	98.205	96.655	97.275	98.28	97.733	99.887	98.658	98.392	98.411	97.187	97.753	97.507	96.402	97.364	97.763	97.936	99.422	99.491	96.524	96.38	98.552	97.805	98.209	97.727	98.284	98.183	99.376	97.418	97.988	97.598	97.569	96.642	98.11	97.427	98.589	98.514	97.873	97.93	98.128	98.942	98.784	98.963	99.184	98.173	99.066	97.341	98.571	97.902
109.14	110.53	109.88	110.5	110.24	110.61	110.87	109.96	111.67	109.06	110.52	109.97	111.5	110.29	111.83	110.93	109.79	110.4	110.25	110.98	111.13	111.1	110.36	109.64	109.96	111.6	110.15	112.68	111.5	109.88	111.01	110.66	109.41	110.17	110.94	110.87	110.08	110.43	109.62	109.64	110.56	109.19	111.23	110.32	110.02	110.75	111.06	110.46	110.78	109.67
97.767	97.592	98.756	99.421	97.21	96.977	97.062	97.226	98.845	99.422	99.381	98.988	98.474	98.682	99.025	98.353	95.964	98.834	99.092	97.936	98.786	96.643	98.296	96.439	98.46	96.445	99.661	97.329	97.406	98.331	96.95	97.335	97.569	98.222	98.016	98.166	99.066	97.582	97.12	97.796	96.602	97.226	98.631	97.692	99.228	96.877	97.101	96.969	98.107	97.615
109.61	108.47	107.67	108.49	106.7	108.56	108.36	110.28	108.44	107.71	108.67	108.19	110.14	106.86	108.92	108.69	108.26	108.05	108.05	106.19	107.8	107.98	109	108.35	108.99	108.52	108.98	110.19	107.74	108.8	108.74	108.79	109.51	108.05	107.26	109.1	108.51	107.43	109.38	109.35	107.49	109.27	107.84	108.47	108.03	107.18	108.95	107.34	107.68	108.97
106.87	107.16	105.6	106.68	105.87	106.86	106.76	105.25	106.57	104.63	106.19	105.82	105.12	105.94	106.17	107.01	106.47	106.63	107.01	105.72	107.39	105.69	105.69	106.91	105.96	105.66	107.24	106.71	106.89	105.84	107.32	105.84	106.58	106.87	105.74	108.25	106.58	107.73	105.93	105.39	106	107.57	105.42	106.11	106.91	106.37	104.45	106.16	107.45	105.29
106.48	106.1	106.23	106.74	105.38	105.14	103.56	104.58	106.04	104.97	106.08	104.47	104.7	106.64	106.25	106.2	106.36	105.3	106.86	106.57	105.03	104.78	106.23	105.56	106.3	104.79	105.98	105.73	105.54	104.75	105.73	104.54	106.06	105.41	106.76	105.64	105.52	105.44	105.85	106.18	105.41	105.16	104.84	106.4	105.53	106.02	105.49	106.06	105.54	106.48
106.18	107.22	106.69	104.3	106.01	106.66	105.19	106.97	104.93	105.96	107.23	104.93	104.51	105.94	105.8	105.96	105.97	105.86	105.37	105.96	105.14	105.4	106.3	105.07	106.61	107.17	105.34	107.31	106.09	105.13	107.87	104.94	104.89	105.26	105.65	105.57	106.02	106.07	106.18	107.24	106.64	105.74	105.49	103.48	106.68	106.31	105.72	106.68	105.58	104.59
106.88	108.88	107.57	108.95	107.62	108.37	108.88	108	109.9	109.14	108.06	108.29	108.28	109.14	107.54	108.47	107.7	109.6	108.55	108.81	108.77	108.45	107.42	108.8	108.23	109.15	109.06	109.57	108.81	108.71	109.42	107.72	107.98	108.8	109.54	108.74	108.44	108.57	109.57	109.34	109.15	109.01	108.72	108.54	109.26	109.93	108.2	108.09	109.83	108.6
104.83	107.34	105.63	103.31	105.96	105.57	106.73	105.48	107.05	104.76	104.12	105.39	105.01	104.36	106.2	104.83	104.56	105.24	106.05	105.87	105.79	105.55	104.73	105.45	104.1	106.45	105.04	105.32	104.45	105.62	106.03	104.83	104.64	106.39	106.19	105.53	106.08	105.93	104.48	106.5	105.72	104.81	104.94	104.71	104.74	105.45	105.48	105.34	105.69	105.11
102.34	101.78	100.68	101.48	100.28	100.08	99.705	99.874	101.77	102.22	98.632	100.34	100.21	99.613	102.53	100.41	101.09	101.08	101.45	100.73	99.703	100.68	100.81	101.11	100.13	101.2	101.18	102.29	100.29	100.49	99.42	100.74	101.5	101.68	101.73	100.8	100.41	101.45	102.12	100.78	100.57	100.41	102.26	99.809	100.08	100.08	101.21	99.476	99.817	101.64
109.04	107.1	107.81	106.74	107.64	106.64	108.83	107.93	107.36	108.76	107.67	108.35	106.81	108.16	108.52	106.4	109.36	108.62	108.03	106.88	109.91	108.34	107.11	109	106.95	108.28	109.26	107.31	108.94	105.97	107.91	107.95	106.53	108.77	107.94	107.79	107.87	106.4	108.67	106.21	107.24	107.07	108.62	106.55	107.24	107.99	105.57	108.37	108.76	109.6
106.25	104.3	105.95	106.51	106.59	105.69	105.68	107.05	106.29	106.35	105.78	105.78	105.15	106.19	107.19	106.13	106.13	104.57	105.99	104.7	104.53	106.22	104.87	105.56	106.66	106.08	106.94	105.99	104.97	104.78	105.21	106.04	107.33	105.14	105.85	103.03	105.35	105.93	106.35	106.23	105.8	105.13	105.31	105.96	105.55	105.15	105.01	105.5	106.6	105.02
107.31	106.16	106.5	107.74	106.06	107.96	107.78	107.86	107.32	105.32	107.59	107.12	106.36	107.63	105.22	107.75	107.26	106.85	105.86	106.96	105.63	105.4	105.89	108.01	105.94	106.75	104.85	107.08	106.78	107.04	107.3	107.39	106.27	106.99	106.58	106.51	105.88	106.16	107.28	106.89	105.7	106.25	106.73	106.21	107.46	106.29	108.87	105.77	108.76	107.95
105.98	106.91	105.42	105.64	105.91	104.97	103.55	104.51	105.91	105.2	105.44	106.34	105.24	104.15	104.44	105.75	106.23	104.95	105.28	105.65	105.55	103.58	105.26	104.42	106.73	104.8	105.2	105.21	104.93	106.95	105.6	105.41	106.23	104.67	104.11	106.32	105.3	104.1	105.57	107.42	106.46	106.66	106.46	105.75	105.22	106.25	105.27	105.99	105.01	106.01
105.34	104.77	106.92	106.22	104.03	106.19	104.83	104.73	105.96	105.35	105.59	105.32	105.06	106.04	105.39	105.19	105.19	107.17	105.95	105.65	105.61	105.76	106.04	107.6	106.82	103.39	106.62	107.14	106.03	105.75	106.15	105.95	106.96	103.85	104.37	106.85	105.16	105.36	104.82	105.14	107.61	106.08	106.9	105.84	105.36	105.49	105.32	107.94	105.91	104.51
106.62	106.96	107.45	107.31	108.45	107.8	109.02	107.28	108.53	108.07	106.86	107.68	107.49	107.42	107.62	106.66	107.62	108.28	107.81	106.95	107.27	107.91	109.41	109.07	108.42	110.15	107.32	108.16	106.81	107.23	108.34	108.17	108.45	108.33	106.8	108.59	108.62	108.66	107.24	108.12	107.52	107.49	106.55	106.74	107.6	107.87	108.04	108.2	108.58	105.7
107.75	107.81	110.3	108.88	108.42	108.85	108.94	108.34	107.16	108.41	109.37	109.1	109.6	109.81	107.34	107.38	108.86	109.32	108.49	107.52	108.81	107.33	107.43	107.87	109.8	108.54	108.63	109.19	109.53	109.43	108.81	107.82	107.77	108.07	109.35	106.32	108.47	108.69	107.88	107.65	108.1	108.2	107.24	108.66	108.28	108.15	108.89	108.43	108.49	108.87
106.3	106.64	105.59	106.46	106.4	106.81	106.56	105.28	106.93	106.83	106.58	106.6	107.2	107.89	107.43	106.79	107.4	107.02	106.73	105.42	107.4	106.64	105.9	108.06	106.97	104.2	105.74	105.72	107.07	106.42	106.37	105.87	105.94	104.72	106.93	105.68	105.47	105.79	105.29	106.63	106.19	107.44	106.86	106.67	105.18	105.45	105.86	106.59	107.23	106.53
108.37	108.44	109.56	110.45	107.38	110.19	108.67	108.9	108.49	108.42	107.12	108.17	108.76	107.76	107.91	108.8	108.98	107.4	106.79	107.94	109.19	109.04	108.26	107.75	107.57	109.04	108.71	108.99	106.38	109.55	108.63	108.79	107.44	107.93	107.17	109.13	107.01	107.5	108.63	107.5	108.07	108.18	109.04	109.4	106.96	108.06	106.77	108.34	107.8	107.96
107.02	107.45	107.65	107.16	107.15	106.29	104.44	105.1	106.77	106.63	106.42	107.12	106.68	106.49	106.83	106.94	106.42	106.92	106.36	107.14	107.23	106.21	105.48	107.13	105.35	107.88	105.72	106.32	106.51	106.1	104.61	106.22	108.17	105.79	106.85	106.28	106.57	106.26	106.95	106.32	106.51	106.16	105.35	105.71	105.99	106.09	106.33	106.83	107.29	106.33
110.9	108.43	110.5	109.52	109.82	111.11	110.02	110.17	110.15	109.17	110.36	110.57	110.51	110.22	111.27	109.5	109.75	109.21	109.28	110.62	110.56	108.78	110.95	110.45	110.9	110.67	108.79	109.15	109.04	110.53	111.08	110.14	109.32	111	110.51	110.06	110.83	110.87	110.67	110.72	110.72	108.29	110.41	111.79	109.39	109.69	109.12	110.57	110.05	110.68
109.28	110.73	108.08	110.32	109.12	111.38	110.81	110.34	109.76	110.35	109.26	110.47	110.01	110.9	110.09	109.92	109.29	110.9	109.49	110.96	110.27	111.93	110.6	112.32	110.91	110.26	110.38	109.7	109.63	111.33	110.46	109.86	110.01	109.21	110.78	110.62	109.16	109.44	111.04	110.16	111.27	109.62	111.21	110.36	110.85	110.8	108.95	109.43	110.71	111.31
107.35	106.21	107.35	104.46	105.65	106.2	107.41	106.12	107.16	107.25	106.6	106.19	107.78	106.13	107.03	103.45	106.3	105.97	105.93	106.95	106.75	105.61	107.64	102.56	106.79	106.27	105.7	104.6	105	104.92	104.98	105.01	106.38	105.42	106.97	105.73	105.48	106.63	106.35	105.94	107.61	107.17	105.24	106.39	104.93	104.56	105.86	106.14	107.77	106.08
106.88	106.52	105.67	106.78	105.24	107.03	106.72	105.67	105.28	106.64	105.41	107.1	104.81	105.35	104.89	106.49	105.49	104.9	103.65	105.41	105.69	105.28	105.62	106.12	105.83	105.67	105.8	104.39	106.22	105.86	105.35	105.25	104.98	106.07	104.32	106.02	106.14	106.92	105.82	106.75	104.59	105.33	105.53	105.91	105.47	107	105.24	104.9	105.25	103.65
98.62	98.687	98.587	97.344	97.884	97.588	97.6	97.317	98.563	97.725	98.63	98.186	96.493	97.168	97.242	99.649	96.559	97.871	96.21	98.22	97.657	98.541	99.321	97.435	97.271	99.143	99.646	98.059	98.397	97.83	98.542	98.677	96.783	96.618	98.532	97.171	98.878	97.497	97.799	97.788	99.008	97.49	98.592	98.751	97.359	99.015	96.632	98.877	98.508	98.08
98.91	99.153	98.427	98.204	100.15	97.489	96.775	95.822	97.268	99.671	97.56	96.849	98.367	97.825	100.97	96.147	97.797	97.212	97.153	97.318	99.149	97.431	98.969	98.06	98.316	97.758	98.324	97.458	98.313	99.258	97.886	97.715	95.261	97.075	97.031	98.386	97.294	98.835	98.753	98.603	98.952	97.519	95.943	98.207	98.556	98.777	96.284	97.854	98.967	98.972
100.55	101.28	101.64	100.09	99.328	101.48	100.5	100.98	99.387	99.259	100.49	99.546	100.13	100.79	101.59	99.65	101.17	100.73	100.67	101.83	101.67	100.9	99.68	99.504	99.93	98.777	101.06	101.63	100.78	98.024	100.28	100.61	100.39	102.29	100.51	99.728	99.286	99.541	99.253	99.288	100.47	100.17	99.398	98.842	101.33	99.148	100.74	99.688	96.961	99.562
106.03	104.49	106.65	105.82	105.94	103.15	105.93	105.46	106.95	102.81	105.81	105.16	105.82	105.17	105.29	104.37	106.44	104.75	104.87	105.6	105.06	105.33	106.16	106.48	104.4	105.14	105.87	104.83	105.32	103.85	104.54	105.82	104.81	105.63	104.49	104.75	106.75	105.37	106.83	104.2	107.36	104.81	105.54	105.02	105.66	105.63	105.46	105.65	104.84	105.7
108.68	107.88	108.86	107.78	108.06	109.31	108.31	107.73	107.11	107.7	108.39	107.27	107.55	106.48	107.28	106.93	109.18	107.23	109.8	107.71	108.48	107.83	106.99	106.03	107.85	109.39	109.01	108.19	106.61	109.65	107.56	107.31	107.91	109.14	106.98	108.18	107.41	108.54	108.82	108.28	109.22	108.52	108.24	109.04	108.45	109.34	108.55	108.22	107.59	107.35
99.004	98.197	98.029	98.651	99.245	98.948	97.723	98.53	98.7	99.991	99.082	97.494	98.813	99.699	98.775	98.072	100.09	98.753	98.068	98.476	97.733	97.764	98.726	99.276	99.051	99.291	98.337	100.42	99.764	98.11	97.31	100.6	98.816	98.344	99.754	98.682	98.818	98.445	98.358	97.988	98.304	98.087	96.51	99.37	98.993	98.56	98.878	98.749	99.022	100.65
108.25	104.94	104.84	104.89	106.44	105.69	106.05	105.24	103.94	105.72	104.87	105.03	106.04	105.54	105.79	106.2	106.18	106	104.21	106.34	104.9	105.62	106.61	105.35	107.81	104.85	106.22	104.58	106.88	105.33	107.2	105.31	105.99	106.38	106.36	104.58	104.26	105.84	105.63	105.49	107.01	106.59	105.64	105.35	105.77	104.64	106.07	105.79	106.36	104.65
110.25	110.85	108.37	109.23	109.37	108.5	109.09	108.27	108.16	108.57	108.32	109.52	109.05	109.07	108.95	107.11	108.49	108.59	107.5	108.68	108.15	109.32	107.29	109.3	108.25	107.98	108.03	109.8	108.42	108.62	107.85	108.19	108.64	106.88	108.25	107.35	107.76	108.21	109.06	109.83	109.58	109.75	109.03	108	105.55	109.33	107.81	109.28	108.47	108.32
102.29	101.61	101.32	101.43	100.06	100.47	102.86	99.51	100.42	100.71	99.579	99.617	101.44	100.25	100.99	100.12	101.46	100.08	99.813	100.78	101.27	99.758	99.955	100.15	102	101.33	100.04	100.89	101.87	100.62	100.97	100.53	99.55	99.94	101.64	100.23	100.37	99.435	101.32	102.8	100.85	102.1	100.95	100.26	99.921	99.457	101.21	100.62	100.14	99.747
107.54	105.53	107.72	106.19	106.03	106.06	105.45	104.87	106.96	106.25	106.57	105.77	105.97	105.57	108.08	107.45	106.14	105.23	105.89	104.49	106.38	108.97	105.87	107.13	106.31	107.58	106.86	106.33	105.52	106.71	104.78	105.1	107.51	107.39	107.53	106.48	105.91	107.14	107.23	105.98	107.37	107.73	106.56	108.4	106.28	104.73	106.29	106.19	107.27	107.78
98.32	98.374	98.746	98.536	98.766	97.509	99.008	97.288	97.516	98.27	98.466	98.604	97.538	98.498	98.331	98.091	97.019	97.228	98.04	97.694	98.231	99.206	99.078	98.518	98.573	98.702	97.972	97.893	96.889	98.576	97.411	96.835	98.593	97.925	97.204	97.7	98.45	98.452	96.465	97.865	98.215	98.22	98.408	96.781	98.243	97.668	98.611	96.911	96.647	97.596
98.774	96.081	98.064	96.773	98.068	98.153	95.688	97	97.541	98.972	97.914	97.828	97.993	95.768	98.138	97.457	96.326	95.67	97.298	98.299	98.96	99.287	99.477	97.203	98.631	98.069	98.568	98.358	97.341	98.442	98.416	100.3	97.644	97.354	99.082	98.342	98.827	98.717	98.785	98.622	99.099	97.869	98.328	98.284	97.605	98.479	98.003	96.159	97.108	97.756
108.86	109.82	107.72	106.87	108.94	108.81	108.93	108.55	108.69	106.91	108.81	109.09	107.95	108.45	108.22	108.46	109.3	108.76	107.41	106.27	107.58	109.79	107.38	108.85	109.01	108.83	109.49	107.97	108.92	107.34	108.89	108.35	109.17	110.34	108.28	109.39	109.08	108.59	107.53	108.28	109.23	108.77	108.62	108.98	107.3	109.11	109.08	109.62	109.41	108.15
112.19	110.24	111.61	110.46	110.49	110.07	110.68	108.8	110.12	111.72	108.7	109.55	110.83	111.43	111.72	109.22	109.56	110.48	110.58	110.28	110.18	109.88	110.49	110.18	109.76	109.73	109.96	110.72	111.23	111.46	109.6	111.1	109.94	111.23	111.16	110.91	111.12	108.25	109.61	109.55	111.23	109.95	109.47	110.2	110.42	110.69	110.8	109.53	109.71	110.11
108.01	106.86	105.46	109.49	106.61	107.45	106.19	107.28	108.46	108.54	107.52	108.84	108.64	107.09	106.45	107.26	107.12	107.56	106.82	107.59	107.97	107.76	107.8	106.18	107.28	108.14	107.63	108.46	106.81	108.8	107.1	109.32	108.42	108.18	107	106.76	106.21	106.61	107.83	108.13	106.62	107.35	106.74	107.68	107.6	109.13	108.45	108.31	108.29	107.39
107.03	107.02	106.91	105.54	106.02	106.11	106.12	106.05	105.89	105.91	105.48	105.56	107.53	107.13	106.66	109.41	106.13	107.07	106.21	106.96	106.83	105.27	105.91	107.51	107.35	106.47	106.25	106.99	107.34	107.25	107.04	106.06	106.19	106.99	107.04	105.89	107.87	106.3	106.93	107.05	106.07	107.5	106.58	106.62	106.57	107.17	106.69	107.9	107.36	105.81
104.81	105.24	105.92	105.16	104.07	105.55	105.7	104.77	105.55	104.72	104.93	106.8	106.76	106.9	106.29	104.96	105.56	107.05	105.1	104.69	105.56	105.49	106.61	105.6	105.57	105.38	108.34	106.77	105.3	104.74	105.85	105.59	106.59	104.62	105.49	105.28	104.74	105.06	104.53	106.41	103.86	106.46	106.28	104.63	104.56	106.88	105.57	106.04	105.08	105.9
109.46	108.44	108.55	107.46	108.86	108.97	108.43	108.16	108.15	107.6	108.76	107.86	107.67	111.73	108.7	109.12	107.38	109.06	107.85	109.58	109.09	109.07	108.56	108.84	108.29	108.43	108.28	108.27	109.07	109.34	107.82	108.01	108.24	109.25	108.74	108.72	108.28	108.11	108.88	108.83	108.9	109.94	108.83	107.33	109.95	109.64	109.64	108.19	109.27	109.78
106.39	105.78	107.13	106.32	106.44	105.36	106.81	107.53	107.28	107.1	107.24	105.25	105.86	106.87	106.3	107.57	104.85	106.11	105.98	106.86	105.51	106.33	106.16	107.2	106.95	107.73	106.88	106.28	107.34	106.56	106.32	107.85	106.44	106.7	106.3	105.67	106.6	106.53	106.55	106.56	107.02	107.85	105.61	107.23	105.78	107.83	107.11	107.59	107.9	107.66
107.45	108.28	108.46	109.52	106.27	109.39	107.41	108.57	107.81	107.78	106.85	106.95	107.91	107.08	108.12	107.88	109.77	107.59	109.2	107.59	109.43	107.77	108.42	107.41	106.71	107.9	108.38	107.3	108.83	109.13	108.63	107.4	109.07	107.11	107.42	108.16	107.63	107.55	107.73	106.61	108.32	108.66	108.27	107.74	107.72	108.08	107.03	107.7	107.51	106.71
106.31	106.72	105.88	105.24	105.07	106.22	106.56	103.87	106.08	106.5	107.38	106.97	107.18	104.84	106.79	105.84	105.82	105.55	106.04	105.83	105.42	105.58	104.42	106.47	107.63	105.58	105.56	105.26	105.72	106.24	105.78	105.24	107.56	104.04	107.25	105.57	105.75	105.27	105.96	105.24	104.45	105.75	104.32	104.66	105.34	104.74	105.64	106.12	105.68	107.56
100.02	100.18	100.37	99.955	99.604	100.01	100.19	100.43	100.69	101.76	99.706	100.43	98.62	100.16	98.788	98.85	99.693	99.228	99.7	100.27	99.652	99.669	101.24	100.83	99.998	100.36	102.44	99.867	100.93	99.577	100.45	101.42	99.418	100.82	100.53	98.927	99.72	100.5	99.996	99.865	99.943	100.62	100.53	101.06	100.72	99.559	98.672	101.15	101.92	100.9
108.38	107.98	108.01	108.34	108.38	109.63	109.25	108.07	109.28	109.18	108.75	109.45	110.01	109.17	108.89	108.4	109.01	108.61	108.68	107.67	108.53	107.8	109.12	107.76	110.48	109.95	109.91	108.84	108.8	108.48	108.3	106.93	107.99	110.02	108.2	109.39	108.46	108.34	108.26	109.53	107.81	108.84	107.88	108.02	107.23	108.13	109.28	108.86	108.84	108.83
104.81	105.36	105.91	105.87	105.45	104.6	104.96	105.77	106.5	106.54	106.22	107.23	106.45	106.04	105.5	106.74	103.75	106.6	103.72	105.08	105.83	107.06	106.08	105.78	105.98	106.12	105.29	105.72	103.1	106.1	106.59	106.27	106.05	106.91	104.06	105.78	106.26	105.9	106.38	105.32	105.15	106.73	104.65	105.29	105.45	104.58	106.6	105.29	105.67	105.59
103.43	102.2	103.41	102.27	104.03	102.32	104.27	102.65	104	102.51	103.6	102.35	102.16	103.31	101.47	102.69	103.5	102.75	102.17	103.1	103.28	100.97	101.69	103.47	101.56	102.7	103.28	102.96	102.27	103.48	101.71	101.83	103.44	102.36	101.54	104.14	102.22	102.6	103.03	102.9	102.72	102.44	102.09	102.03	102.38	103.26	101.58	101.97	102.29	102.48
105.98	107.34	106.93	107.1	107.04	106.99	106.98	106.17	106.22	107.58	107.37	106.11	104.82	107.25	105.84	107.9	105.95	106.7	105.05	105.45	107.92	104.76	105.89	105.32	107.32	108.78	108.26	107.95	106.17	107.2	106.71	105.62	107	105.99	105.21	106.69	108.06	107.55	108.8	106.91	106.63	106.51	106.74	106.53	106.59	105.6	107.24	106.27	107.46	107.53
107.98	108.36	108.4	108.61	108.02	110	108.03	109.28	108.42	108.91	107.54	108.95	108.5	109.07	108.27	109.45	109.14	109.01	107.4	108.57	109.09	109.71	108.82	108.69	108.75	108.97	108.53	107.74	108.9	109.51	109.45	108.24	109.78	109.03	109.72	108.11	107.49	106.56	108.92	108.09	109.75	108.93	107.99	109.09	108.14	110.27	109.92	108.42	109.95	108.51
101.07	100.51	99.02	99.966	99.843	100.86	97.812	99.557	101.87	100.22	100.29	100.96	100.77	98.984	98.841	99.409	98.782	101.18	100.75	100.12	99.685	99.485	99.349	100.19	101.11	100.94	100.69	98.893	99.207	99.628	99.383	100.52	99.319	100.69	100.28	99.027	101.21	99.477	100.07	101.83	100.4	99.323	101.13	99.509	100.26	101.33	100.84	101.04	98.04	99.167
107.85	108.72	108.05	108.47	108.49	107.7	109.71	108.52	107.65	107.31	108.38	108.37	108.53	108.26	109.59	106.97	108.85	106.97	109.25	108.24	107.39	108.99	108.67	108.82	108.09	109.09	107.28	108.81	109.27	109.27	109.43	108.34	107.19	108.31	109.19	108.87	109.65	107.38	107.25	109.66	109.26	108.91	108.47	108.28	107.41	109.35	107.53	108.11	108.3	108.81
98.549	96.824	98.135	97.032	97.225	98.832	97.438	99.319	97.362	97.734	95.909	98.101	98.444	98.779	98.043	97.56	97.57	99.356	98.217	98.879	98.213	97.278	96.627	97.421	99.45	95.978	98.975	98.566	98.03	97.27	99.74	97.671	97.856	98.201	97.733	98.021	96.76	98.887	95.643	97.703	98.921	97.738	97.864	97.872	98.323	98.015	98.672	97.724	99.494	97.859
98.354	97.988	99.332	97.272	98.808	97.617	99.926	97.704	97.243	97.549	97.757	96.301	97.972	96.541	99.04	98.653	97.007	97.753	97.974	97.788	96.884	97.883	97.038	98.187	98.95	98.101	97.394	98.332	96.78	97.738	98.684	98.304	97.743	98.38	98.009	97.9	96.124	95.902	97.069	98.581	99.538	98.475	97.118	98.175	99.229	97.195	98.811	98.245	98.275	97.916
109.22	106.38	109.42	107.98	108.08	108.69	108.51	108.7	108.43	109.24	109.33	108.21	109.78	108.84	109.95	108.11	108	106.44	107.21	107.99	108.19	108.18	110.09	107.65	108.71	106.88	109.07	108.83	108.23	108.86	109.54	109.01	107.44	109.24	108.1	109.11	107.12	108.99	108.84	108.52	108.02	108.05	106.85	108.97	108.46	108.19	107.32	108.59	108.01	109.59
99.141	97.972	98.049	100.81	98.055	98.217	98.104	97.172	97.205	99.221	98.38	98.833	97.371	98.555	97.012	96.369	97.166	99.8	97.395	98.784	97.535	98.606	99.648	97.552	98.073	98.07	98.249	99.097	99.606	96.661	95.75	97.975	98.625	98.609	97.913	95.563	98.035	97.95	98.492	100.11	96.988	98.128	96.274	97.283	98.578	96.125	97.75	97.681	98.012	98.813
107.38	107.19	108.5	107.49	108.11	109.04	107.92	107.52	107.61	107.72	107.3	108.04	109.1	110	107.36	107.69	107.81	107.19	105.99	106.96	107.42	106.93	106.81	106.18	109.11	106.49	108.61	107.11	109.2	106.91	108.13	109.12	106.58	109.42	109.75	107.4	106.5	107.82	108.1	107.24	107.69	108.66	108.01	106.68	107.16	106.07	107.27	109.11	108.33	107.6
105.86	106.89	106.34	106.64	105.89	107.15	105.91	105.82	106.75	106.1	108.62	106.01	105.17	106.45	104.85	105.63	105.5	106.42	107.01	104.89	107.05	106.18	106.02	107.59	104.52	106.01	104.47	104.03	103.35	105.53	106.64	106.89	105.16	105.03	107.15	107	105.25	104.55	107.73	103.97	105.86	105.08	106.49	106.42	104.26	107.48	105.48	107.1	106.12	104.7
107.16	108.46	110.51	107.65	108.76	111.11	108.52	107.69	108.9	108.38	107.63	108.12	107.89	109.01	107.76	109.61	107.98	108.96	110.29	108.7	107.61	108.34	108.53	107.57	108.03	106.64	108.76	106.91	107.72	108.78	107.24	107.31	108.82	108.2	106.49	108.32	109.15	110.28	107.77	107.52	108.5	106.88	108.08	107.27	109.07	108.01	109.66	108.46	108.72	108.36
109.88	107.88	109.02	108.02	107.74	108.67	106.48	109.08	108.42	108.62	107.91	108.12	109.23	107.38	108.18	107.89	107.42	107.46	106.68	109.7	108.28	108.08	108.45	107.87	107.81	107.81	110.45	107.54	109.05	108.01	107.04	107.01	108.06	107.52	109.34	108.7	108.85	107.55	108.16	107.46	108.45	108.55	108.6	108.75	109.05	107.09	109.21	108.5	107.72	107.64
100.41	100.31	100.53	98.167	101.33	101.17	100.72	98.921	99.279	101.62	100.52	100.56	100.6	101.55	99.565	100.59	99.335	99.142	99.449	100.77	99.558	100.74	101.15	100.29	100.69	101.13	100.66	100.65	100.95	98.877	100.47	101.31	99.942	100.98	99.662	100.57	100.41	100.97	99.327	100.52	101	100.74	101.17	102.15	101.58	99.876	100.57	99.939	100.42	100.02
107.37	104.68	106.31	106.08	106.24	105.78	105.59	105.03	106.53	106.51	104.06	105.9	105.16	105.84	105.98	107.82	105.32	105.67	105.2	106.38	106.94	105.75	105.19	104.69	105.32	105.31	106.48	106.33	106.07	106.95	105.2	106.54	105.4	106.7	106.76	106.89	105.38	105.71	107.03	105.85	106.28	103.78	104.06	104.25	105.7	105.75	106.43	105.51	105.11	106.06
110.81	109.28	109.53	109.69	109.91	111.5	109.78	109.76	108.8	111.06	110.82	109.11	109.5	111.16	109.3	110.1	110.91	110.6	110.32	111.18	111.62	109.66	110.03	110.67	108.97	110.09	109.98	111.15	111.8	110.52	110.49	109.57	111.16	111.53	110.34	110.36	111.63	109.85	110.6	109.36	110.55	111.26	110.07	110.23	110.34	112.37	110.99	110.55	109.57	109.89
109.79	107.14	105.81	106.97	107.84	108.11	107.17	107.39	108.05	108.45	107.26	108.05	106.49	108.67	105.53	108.56	106.05	107.29	108.39	106.94	107.03	107	107.67	109.59	108.26	107.11	107.54	107.56	107.52	108.39	108.34	107.22	107.88	108.28	108.46	107.3	106.7	108.52	108.49	108.22	108.01	107.84	109.29	108.88	109	108.06	109.22	109.64	107.99	107.57
106.16	105.66	106	105.42	104.37	105.94	103.64	105.91	105.22	105.99	106.09	106.11	106.47	105.86	104.96	104.73	105.28	105.22	105.98	106.13	106.83	104.57	105.91	105.83	105.18	106.5	106.55	106.03	104.53	106.43	105.67	105.34	105.05	107.08	104.85	106.53	104.8	105.9	106.1	105.82	106.23	105.65	106.55	106.96	105.44	104.49	106.94	104.63	105.89	106.03
104.04	104.8	104.57	107.21	105.34	107.33	103.95	106.36	103.8	105.85	106.9	105.24	105.79	104.37	104.13	105.38	104.77	105.2	106.94	106.17	106.07	106.15	105.5	105.41	104.94	105.11	106.98	105.82	105.03	106.46	106.59	107.59	106.56	105.25	106.27	106.16	105.88	106.63	106.02	105.72	106.81	104.96	107.61	105.32	105.35	105.98	106.04	105.28	104.96	105.43
104.42	106.77	105.55	105.69	105.29	104.18	104.98	105.97	104.35	108.09	107.42	106.46	105.4	105.01	104.39	104.47	106.12	105.75	106.05	105.91	106.54	103.53	104.35	105.72	105.48	106.33	106.25	104.37	105.15	105.14	104.87	103.96	105.98	107.13	106.1	106.28	105.95	106.09	106.43	105.23	106.04	104.71	105.45	107.26	105.37	106.19	105.79	106.35	104.75	104.97
106.8	106.62	104.5	106.92	107.97	107.01	106.37	107.16	104.27	104.82	106.93	106.36	106.61	106.63	106.73	106.03	105.59	106.53	105.87	106.27	105.04	107.21	106.68	106.74	105.06	106.14	106.61	106.29	105.96	105.35	107.28	105.88	106.08	107.12	107.17	105.32	106.95	105.15	106.37	106.02	105.53	107.17	107.19	107.14	106.86	106.07	105.9	105.75	104.04	105.12
98.953	97.584	97.788	97.713	96.466	97.773	98.585	97.439	97.088	98.057	97.55	97.914	98.115	98.071	96.855	97.628	98.202	96.881	97.256	98.128	97.786	98.379	97.501	95.956	98.596	97.888	97.816	96.735	97.021	99.539	98.625	97.516	98.474	98.974	98.413	96.605	97.611	97.98	96.892	98.649	98.24	98.298	98.577	98.461	98.164	98.924	97.05	99.424	98.261	98.169
106.01	106.33	105	106.19	104.93	105.83	106.01	106.18	107.6	105.66	103.59	105.34	106.58	104.89	106.59	105.41	105.92	105.96	104.87	105.38	105.74	105.28	104.47	103.96	106.32	106.21	104.94	105.89	106.48	107.58	105.03	104.64	104.1	105.91	105.77	106	105.57	106.48	106.46	107.71	107.37	106.55	104.35	103.27	107.49	106.4	106.81	104.39	106.6	106.29
105.51	108.63	105.23	106.03	105.99	105.94	105.46	106.12	105.61	105.88	105.48	105.52	106.51	105.99	106.6	105.12	105.37	105.13	106.58	106.21	106.13	107.4	106.31	106.68	107.36	105.97	108.11	106.72	107.32	106.05	105.28	106.34	107.73	107.48	106.19	106.4	108.03	107.26	108.21	108.57	106.12	107.2	104.74	107.32	104.83	108.43	106.65	108.88	106.54	106.11
108.55	109.48	108.47	108.22	109.3	107.36	108.48	109.32	108.67	107.83	109.01	108.34	108.19	106.72	106.89	108.32	109.51	107.99	108.41	108.41	107.68	108.69	108.11	107.52	109.52	108.6	107.14	107.25	108.28	110.06	110.3	108.7	108.33	107.9	108.35	107.61	109.13	108.46	107.6	107.24	107.73	108.16	109.6	108.59	108.34	108.42	109.4	109.09	109.03	107.98
112.04	109.68	110.94	109.69	111.89	110.98	110.8	108.62	109.3	110.78	110.57	109.46	111.1	110.66	110.13	108.86	110.75	109.87	111.38	111.48	110.9	110.81	110.62	111.09	109.78	109.3	110.83	108.29	110.93	110.92	110.67	110.15	111.12	109.67	110.74	108.14	110.87	110.79	110.65	110.49	110.07	110.44	110.25	110.37	109.94	110.33	110.85	109.5	109.66	109.51
101.42	101.58	102.19	103.59	103.81	101.75	102.34	103.85	103.16	103.11	102.23	103.5	102.87	103.15	105.44	104.35	102.86	103.37	102.88	101.82	103.22	103.03	103.24	103.4	102.01	102.6	104.78	102.52	101.48	101.74	104.12	100.93	102.31	100.48	102.7	103.16	105.29	104.61	103.22	102.92	103.25	103.28	101.52	102.35	102.1	103.92	101.2	103.19	103.88	102.58
101.19	100.91	101.83	100	100.05	100.37	101.44	98.544	101.31	100.93	99.654	100.17	100.62	100.15	101.22	100.64	101.82	101.98	101.04	100.44	99.533	101.42	101.64	99.033	101.64	101.49	98.874	99.339	100.59	101.14	100.64	100.22	100.75	102.88	99.334	100.17	100.46	101.55	100.3	99.74	100.55	101.51	101.03	100.86	100.48	101.42	99.365	100.55	102.08	101.01
110.92	110.41	109.84	109.45	110.25	112.49	109.73	111.39	110.54	111.13	112.66	110.3	109.84	111.03	109.79	109.95	110.94	110.24	109.47	109.39	110.62	111.91	109.89	110.26	111.13	111.39	110.8	109.08	109.28	109.52	110.74	111	109.99	110.12	111.8	109.22	109.73	110.77	111.7	111.81	110.69	110.49	110.58	109.8	110.94	111.42	109.88	110.39	109.1	109.54
107.53	106.3	105.78	105.88	105.12	106.59	105.45	104.9	104.37	105.41	105.36	107.52	106.14	105.43	105.82	105.83	106.09	104.56	105.66	104.7	107.01	105.07	106.72	107.51	105.22	105.63	105.02	104.95	105.29	106.69	105.83	107.07	105.84	106.92	105.68	105.66	106.66	105.3	106.4	105.08	106.16	104.6	105.63	104.54	106.2	104.54	105.36	108.5	106.5	107.55
100.73	101.21	99.829	101.77	100.97	100.71	100.65	102.09	102.88	100.7	101.22	100.74	100.22	100.54	99.7	98.613	100.23	101.68	101.03	99.86	101.66	102.2	102.07	100.72	101.12	102.1	102.5	100.51	100.87	101.48	101.15	101.84	99.324	100.3	100.68	100.86	101.08	101.64	100.79	100.64	99.278	99.531	100.91	100.52	98.406	101.93	101.13	101.46	101.3	99.951
102.05	101.67	102.06	101.1	101.29	100.95	100.44	101.06	99.873	100.07	102.47	99.469	99.553	100.58	101.14	101.32	101.76	102.05	100.38	101.25	101.62	99.95	100.77	100.63	100.76	102.89	101.86	100.88	100.49	101.45	102.63	101.54	100.66	101.16	101.12	101.63	100.55	101.71	100.28	101.27	101.57	101.01	99.469	101.47	101.7	99.619	99.997	100.47	100.99	100.78
107.86	109.89	107.69	107.27	106.98	107.72	108.81	107.76	106.12	107.85	108.21	108.83	109.56	106.31	108.52	107.56	107.43	107.99	107.49	107.34	107.67	107.98	108.68	109.13	109.23	107.68	105.98	107.95	107.26	108.33	107.58	108.69	107.91	108.06	107.15	107.5	108.86	107.47	107.15	107.83	107.85	107.54	107.44	107.29	107.3	107.59	107.4	107.71	107.31	108.61
107.5	104.19	105.84	104.37	105.99	105.79	106.72	105.25	105.7	104.39	107.54	105.17	105.42	105.85	104.48	105.49	106.95	105.09	105.58	105.11	106.74	105.88	107.3	106.38	106.45	106.52	105.19	105.08	105.5	105.09	104.56	105.9	104.3	105.89	106.85	103.55	105.73	103.95	105.5	105.74	103.49	104.75	105.7	106.22	108.55	105.18	105.96	105.66	104.74	105.53
106.91	106.57	105.6	106.26	106.25	105.55	106.72	107.5	107.53	106.66	106.63	105.5	106.2	105.09	106.26	105.97	107.35	106.51	105.43	107.23	106.47	105.73	105.79	105.24	106.36	105.81	106.98	104.8	106.78	106.96	105.44	105.19	105.48	106.04	105.74	106.07	106.78	106.17	108.11	106.51	105.87	106.56	106.83	108.37	105.11	106.08	106.44	106.68	106.71	105.55
97.635	98.662	97.482	97.719	96.413	96.813	98.312	97.985	96.681	97.905	97.719	96.222	97.856	97.739	98.813	97.637	98.069	98.28	98.039	98.116	97.822	98.257	99.319	98.225	98.602	98.756	96.221	98.239	97.749	98.022	97.647	97.177	99.323	97.277	98.57	98.076	97.941	98.811	97.989	97.574	98.885	98.333	98.998	98.361	99.255	97.609	97.939	98.47	98.466	98.36
107.17	106.73	105.7	104.68	105.32	105.05	106.14	105.74	106.29	104.56	106.89	105.77	104.9	106.82	106.29	105.39	104.87	105.13	106.48	105.51	104.99	104.31	105.04	106.45	106.33	104.45	108.52	104.41	106.07	107.17	107.29	106.16	105.87	105.89	104.94	105.52	105.55	106.82	107.31	106.3	105.98	105.84	105.72	105.08	105.96	105.24	105.91	104.78	106.59	103.6
101.5	102.25	102.66	100.48	102.74	104.02	102.54	102.25	102.65	101.88	102.96	102.49	102.02	101.96	102.54	103.15	102.47	101.5	102.91	102.48	103.48	102.51	102.59	102.67	103.65	103.25	101.96	102.13	101.86	103.11	102.97	103.22	104.09	103.1	102.38	102.53	103.63	101.68	102.41	103.54	103.8	102.44	103.76	101.76	103.98	102.65	102.08	102.65	102.08	102.82
107.77	105.49	105.13	106.07	105.02	104.98	105.26	106.29	105.33	105.67	106.1	106.39	107.09	105.92	106.6	105.98	106.05	104.62	106.35	105.71	107.09	106.28	105.37	106.37	105.75	105.69	105.82	106.47	107.61	106.29	106.58	106.01	106.21	104.85	104.74	105.22	106.84	105.7	104.93	105.37	104.41	107.17	106.48	106.15	105.6	105.32	105.81	105.52	104.78	107.39
108.05	108.02	108.37	109.12	108.12	107.24	107.41	108.48	107.57	107.27	108.09	107.12	107.45	106.92	109.08	107.35	107.93	109.79	108.36	107.52	106.83	106.93	106.03	108.14	107.73	108.25	108.24	107.58	108.74	105.44	107.88	108.86	107.82	106.56	109.13	106.35	108.24	106.99	107.71	108.97	108.12	106.94	110.34	107.38	108.03	106.81	106.44	106.81	107.31	106.82
111.12	112.23	109.96	109.42	111.18	110.33	109.9	111.42	110.14	111.31	110.11	110.35	111.34	110.73	110.17	109.66	110.71	109.69	110.14	110.93	109.9	110.43	110.56	109.4	110.81	110.2	109.34	109.15	110.94	110.83	109.65	110.23	111.17	110.79	111.03	110.09	109.61	110.52	108.55	110.13	110.69	110.42	111.58	111.07	110.99	110.79	109.82	109.36	109.74	110.31
106.87	107.22	105.68	105.4	105.94	106.81	106.41	103.53	108.23	107.16	106.72	106.49	105.94	106.19	108.44	106.46	106.68	107	106.94	106.32	106.04	106.49	108.2	105.76	106.08	107.48	107.86	106.71	106.18	105.15	107.98	105.48	107.23	106.9	106.14	106.8	107.95	106.07	106.62	105.19	107.15	105.78	105.93	105.23	107.25	107.06	107.47	107.33	106.29	105.04
100.37	101.09	102.52	100.28	98.56	100.68	99.915	99.875	99.186	99.914	101.07	101.2	99.457	100.41	99.92	100.81	101.09	98.507	101.14	101.83	99.119	100.97	99.813	100.48	100.54	101.03	100.91	101.28	100.35	99.445	101.58	101.72	99.569	100.08	99.82	101.22	100.91	98.717	99.6	102.21	100.75	100.87	100.64	101.62	101.45	101.47	99.305	101.09	99.753	99.735
97.703	97.481	97.824	98.509	98.186	97.826	97.352	98.755	95.784	97.988	97.9	99.038	98.647	98.808	96.81	98.838	98.761	98.329	97.603	96.632	98.011	99.037	97.479	97.869	98.083	97.937	99.309	97.97	98.292	99.959	97.344	97.21	97.78	96.994	96.975	97.88	98.822	98.574	98.694	98.374	97.567	97.924	98.558	96.899	96.641	97.215	97.221	99.004	95.815	97.684
106.13	107.88	105.71	105.48	106.42	104.36	106.16	107.76	105.09	105.94	105.34	105.87	105.89	105.87	104.98	105.68	107.47	105.58	107.16	105.04	105.59	108.03	107.27	106.29	104.97	105.71	105.33	105.57	107.38	107.77	109.21	106.51	106.26	105.12	105.57	107.7	107.8	106.61	106.74	105.49	107.85	106.09	106.36	107.94	106.95	106.65	106.73	105.93	107.29	107.2
105.96	105.19	105.72	105.2	106.57	104.34	106.95	104.52	106.27	105.55	105.82	103.69	106.05	105.54	105.66	104.59	106.57	104.97	106.61	105.82	104.98	105.61	105.81	105.5	104.6	104.53	104.28	104.34	104.38	105.29	104.6	107.5	105.51	104.25	105.57	105.73	104.83	105.45	105.84	108.14	106.31	105.31	105.55	105.36	105.83	106.78	105.92	106.7	106.17	105.37
107.3	105.9	107.03	106.33	105.59	105.67	105.22	106.02	105.64	106.8	105.77	106.59	106.53	105.47	106.36	105.64	104.25	106.48	105.06	105.25	105.78	105.24	106.2	106.34	105.21	105.62	104.71	105.62	104.94	105.85	104.65	105.69	106.71	106.07	106.22	106.56	104.87	105.03	106.4	106.51	105.92	106.47	105.74	105.33	104.17	106.77	104.72	104.74	105.55	106.32
106.97	105.47	105.94	106.58	105.68	103.87	106.42	107.37	106.28	104.02	105.66	105.59	105.14	106.25	105.35	106.4	105.67	105.63	104.44	105.13	107.16	107	106.57	104.69	106.62	105.59	105.57	105.15	104.22	104.84	105.45	107.27	106.02	105.43	105.66	105.05	107.48	105.89	107.2	106.08	105.32	105.84	105.23	105.06	106.77	103.91	104.63	105.92	106.46	105.49
105.49	104.81	104.85	105.92	105.75	106.95	105.63	104.81	105.38	106.06	106.39	105.43	105.61	104.58	106.06	105.03	105.73	105.62	106.48	105.66	106.6	106.24	105.39	105.25	105.83	104.82	105.22	105.31	105.02	105.06	104.39	104	103.55	106.94	104.56	104.05	106	104.95	105.16	105.38	106.13	105.28	105.56	105.33	106.54	107.12	106.29	104.62	104.04	103.69
108.36	108.15	107.86	108.24	107.01	109.27	109.57	108.73	109.15	107.68	108.77	109.54	109.61	108.1	107.84	110.12	108.2	107.39	109.79	107.73	108.9	107.65	107.73	108.52	109.14	108.51	108.09	108.39	109.63	109.88	109.97	106.86	109.67	108.93	108.88	109.12	108.57	108.7	109.39	108.83	108.16	108.23	109.2	108.94	108	106.66	108.28	107.09	107.67	109
105.95	106.5	104.64	106.34	105.47	105.6	105.54	105.12	108.2	104.91	105.37	106.15	106.68	106.62	106.73	106.94	106.09	106.61	105.16	107.9	104.03	106.91	106.42	105.49	105.31	106.23	106.02	105.28	105.23	105.13	106.63	104.43	106.11	103.76	104.9	106.6	105.75	104.28	106.11	105.34	104.55	107.11	104.94	105.24	107.62	106.05	104.14	106.18	104.94	104.47
98.326	97.788	97.33	97.835	98.534	97.917	97.101	97.979	98.45	96.857	98.385	98.105	96.491	97.379	98.489	97.747	98.296	97.153	97.875	98.739	98.327	97.725	97.413	97.741	98.882	96.72	97.474	97.029	97.97	96.573	98.91	96.28	97.882	97.201	96.133	97.257	98.17	99.07	96.463	98.016	97.777	96.983	97.182	98.866	98.831	97.891	99.889	98.363	97.382	97.732
100.07	99.086	97.299	98.553	97.885	99.216	99.316	98.735	99.061	99.082	99.112	98.448	99.023	99.111	98.17	99.336	98.786	98.228	100.36	98.651	98.443	97.299	98.592	99.555	99.002	99.354	100.19	98.837	99.1	98.914	99.091	99.526	98.237	98.475	98.296	100.04	97.335	96.676	99.885	99.508	98.731	97.332	98.428	100.11	99.708	99.578	97.71	99.267	99.204	98.96
99.616	99.739	99.482	101.65	102.07	99.621	100.63	98.993	101.88	100.57	100.3	99.452	101.25	99.375	100.92	100.35	99.729	100.36	102.15	100.71	101.21	100.76	101.07	99.09	98.801	100.6	101.61	101.47	101.95	101.07	100.42	101.48	100.35	102.31	99.511	100.49	99.778	101.16	99.757	101.18	101.87	101.29	100.36	100.63	99.455	101.6	99.592	100.17	100.54	101.41
111.06	110.2	111.53	110.83	110.4	109.16	110.66	110.31	111.2	109.74	110.75	110.09	109.61	110.37	110.85	110.58	110.84	111.04	108.95	108.5	109.58	109.73	111.4	109.75	111.55	110.78	109.9	111.02	111.23	110.57	111.7	109.08	110.34	110.63	110.22	110.29	110.58	109.13	111.3	109.64	109.88	111.48	109.99	109.3	111.13	109.57	109.78	109.68	110.94	109.86
106.54	106.7	105.99	105.45	105.34	105.91	107.07	105.07	106.3	104.71	108.14	105.3	107.17	105.71	106.37	106.07	105.1	105.74	104.64	104.25	105.1	104.35	104.14	107.23	103.18	106.03	105.43	104.95	106.73	106.32	106.83	104.52	106.66	104.24	107.16	105.69	107.44	105.45	105.37	106.64	105.04	106.15	105.56	105.68	106.71	104.8	106.38	106.74	106.22	106.02
98.069	97.155	96.689	98.016	98.399	98.372	98.307	98.631	99.262	98.705	97.525	97.939	98.65	98.148	98.119	98.412	97.672	97.255	98.801	99.682	97.376	97.374	96.152	96.865	97.624	97.303	96.962	98.651	99.121	99.02	98.835	97.998	98.766	99.213	96.851	98.255	97.45	98.734	97.773	98.765	96.257	98.146	98.255	97.275	97.929	99.452	99.881	98.248	98.531	98.73
105.79	107.69	108.63	107.75	106.25	108.37	107.26	107.85	109.4	107.4	107.59	107.26	108.24	107.44	108.44	108.8	107.09	107.93	106.43	109.39	108.72	108.26	106.94	109.19	107.98	107.78	106.68	108.28	107.14	109.01	108.65	107.76	106.87	106.84	107.81	109.23	108.07	107.56	108.36	107.53	107.74	107.53	107.98	109.19	107.88	107.15	107.46	107.92	106.71	107.41
99.044	96.276	97.694	98.532	96.122	97.97	98.33	97.809	97.524	97.967	98.036	98.254	98.373	98.909	99.162	97.227	97.493	95.693	98.985	96.961	100.43	98.986	98.252	97.906	96.73	98.074	98.931	98.176	98.488	98.561	97.648	97.872	96.763	99.318	99.356	98.188	96.251	98.742	98.726	97.464	99.037	96.516	97.443	98.853	98.511	98.044	98.254	97.073	97.68	96.148
98.705	96.485	96.114	96.858	98.829	98.532	97.471	97.302	98.938	98.381	98.523	98.726	96.84	98.906	98.453	98.583	97.078	97.705	97.555	97.848	97.706	97.783	98.875	98.297	99.339	99.456	98.102	97.05	98.332	99.654	98.178	98.83	98.495	97.362	99.561	97.064	98.39	98.016	99.397	97.442	98.217	98.818	96.832	98.504	98.234	97.23	98.046	97.475	97.491	97.325
110.37	108.62	108.42	108.04	108.84	109.22	108.29	107.6	107.94	107.08	108.12	107.72	107.24	108.3	110.32	107.36	108.79	108.83	107.32	108.5	107.27	108.38	108.12	109.85	109.72	108.57	110.13	107.76	108.07	108.56	109.19	107.46	107.62	110.08	108.88	108.42	110.11	108.94	107.55	108.1	106.4	107.6	108.16	107.55	108.62	107.69	108.81	108.83	107.33	109.29
105.98	105.95	106.01	105.22	105.73	105.96	105.67	106.76	105.3	105.59	106.37	106.28	106.13	105.54	103.22	104.03	106.04	104.28	105.13	105.03	106.42	106.16	104.06	105.31	104.56	105.32	106.03	105.15	106.57	104.08	106.5	104.85	105.7	107.54	105.87	106.82	104.27	105.79	105.6	107.36	106.22	107.33	106.42	105.68	104.38	104.34	106.64	106.39	104.18	103.59
109.39	107.84	107.89	108.65	107.38	108.31	108.81	107.07	108.91	107.93	105.89	107.05	106.89	108.27	107.18	108.22	108.09	108.06	106.57	108.65	108.94	107.66	108.61	107.66	107.56	108.6	109.32	108.54	107.82	107.88	107.99	106.78	107.14	107.84	108.51	107.54	108.19	107.23	106.57	107.42	107.29	108.31	108.49	107.79	106.07	106.05	108.41	108.82	106.49	107.68
107.53	107.44	107.8	108.5	106.81	107.06	106.99	105.58	107.45	105.74	105.92	106.68	105.44	107.08	106.69	106.76	105.29	106.89	108.18	107.36	106.6	106.83	106.87	107.12	104.71	106.8	104.38	105.33	106.97	105.91	107.8	105.71	107.43	107.84	107.14	106.64	105.27	107.18	107.61	107.94	106.94	107	106.25	106.95	106.03	106.71	106.64	107.43	107.55	106.87
108.57	108.64	108.18	107.6	107.37	108.73	108.72	107.74	107.44	107.43	108.27	108.75	109.37	108.47	107.33	109.63	106.55	107.97	106.52	108.21	109.05	108.79	108.36	109.53	110.12	107.37	108.67	109.65	107.98	108.39	109.25	108.81	109.53	107.35	108.62	108.87	109.46	109.02	109.2	109.1	108.79	107.8	108.87	107.42	109.09	107.38	108.48	108.58	108.22	106.49
99.36	97.871	99.129	99.313	98.989	99.354	99.1	98.267	98.723	98.208	97.68	98.08	98.573	97.994	98.789	98.872	100.46	98.815	97.046	99.698	99.924	99.378	98.097	98.446	98.697	98.807	99.519	98.496	99.328	98.983	98.498	99.459	97.644	97.668	97.567	98.146	98.497	99.315	100.56	98.044	99.9	98.653	98.787	98.809	100.49	99.023	100.24	99.876	97.767	100.04
103.08	102.18	103.01	103	104.05	102.56	102.93	102.17	101.98	101.47	102.48	103.87	102.97	103.93	102.94	103.05	101.68	104.81	102.84	103.39	99.804	104.75	102.39	103.05	102.88	104.45	103.04	101.16	102.77	101.97	102.64	103.34	102.39	103.6	103.08	101.32	104.12	101.84	103.2	102.97	102.73	101.51	102.7	102.29	104.16	101.44	101.93	103.35	102.55	102.64
107.66	107.52	108.57	108.01	108.86	108.93	107.09	107.7	107.94	106.44	107.41	106.76	108.43	105.75	107.02	107.14	108.75	106.11	107.08	108	108.58	107.33	107.87	106.65	107.52	107.48	107.33	107.55	108.95	108.59	107.33	108	106.35	107.39	107.89	108.58	108.52	106.64	108.41	107.55	108.44	107.78	106.84	107.89	107.74	108.91	109	107.77	108.39	108.34
105.39	105.99	103.96	104.74	107	106.41	105.88	106.22	106.3	106.37	105.99	107.58	106.52	104.4	106.84	105.63	106.04	105.15	105.82	105.41	105.19	106.13	107.25	106.63	105.92	105.34	104.81	106.35	105.32	106.43	105.82	106.06	104.94	104.68	104.43	106.45	105.21	104.95	105.55	106.24	105.65	106.08	107.19	107.3	105.73	105.16	104.85	105.91	105.94	107.15
97.986	98.569	101.02	99.924	99.425	99.746	98.593	100.62	98.016	99.561	97.266	100.42	99.171	98.372	99.543	99.335	98.335	97.35	100.45	99.328	98.079	98.607	98.903	98.708	99.566	97.842	97.359	98.761	98.673	98.586	98.302	98.735	99.618	97.205	98.134	98.167	98.815	99.702	99.511	98.6	98.066	100.64	98.079	99.095	97.635	100.38	98.066	98.996	97.9	99.43
105.72	106.79	105.76	106.84	105.26	105.24	105.35	105.89	106.59	106.34	104.64	104.63	105.61	103.87	105.13	106.78	105.86	106.51	106.3	104.74	106.71	104.95	106.18	105.18	104.6	105.32	104.26	106.1	105.97	106.24	105.82	104.67	105.2	105.77	106.8	105.38	104.23	104.48	105.63	103.97	104.59	106.21	106.68	105.53	107.16	106.5	104.37	104.37	103.74	105.05
101.91	100.64	101.62	100.92	100.45	100.28	100.01	100.8	101.39	101.08	101.4	101.58	99.61	100.29	101.06	100.14	99.35	101.21	99.655	100.53	101.99	100.92	100.2	101.68	101.75	101.06	101.47	102.54	99.997	101.12	100.93	99.506	103.47	100.8	102.59	100.26	99.847	101.16	100.86	100.6	100.32	101.26	101.57	99.981	101.18	102.57	101.69	101.85	100.39	101.18
104.44	106.94	106.7	104.83	105.81	105.71	103.75	106.13	104.98	107.3	105.88	106.93	105.09	106.11	106.37	105.83	105.9	106.53	105.98	106.81	106.27	105.23	105.6	104.31	106	106.73	107.44	105.94	106.08	107.28	106.42	103.36	107.08	104.39	104.19	105.95	106.25	106.73	105.55	105.56	106.54	106.18	106.03	106.43	105.34	103.75	105.1	106.77	106.58	105.52
106.76	105.68	103.7	106.08	106.38	106.25	104.51	105.48	103.82	104.85	107.04	106.81	107.11	105.49	105.63	105.14	106.24	106.65	108.29	106.85	104.64	106.74	105.78	107	105.66	105.8	104.69	106.05	106.52	105.84	104.94	106.51	105.31	107.48	105.7	106.66	105.39	104.99	106.29	105.39	105.57	108	106.02	105.87	105.38	104.57	107.09	104.82	105.28	104.32
106.63	108.34	107.98	108.14	109.58	106.45	107.58	107.35	108.41	108.02	108.06	108.81	109.1	109.61	109.35	109.36	107.99	109.43	107.5	108.17	108.73	108.88	108.07	108.01	109.24	108.51	106.83	107.43	108.69	107.64	107.26	108.36	108.54	107.51	109.24	107.97	109.06	109.04	108.22	109.68	107.7	107.73	107.95	108.34	109.5	107.87	109.07	108.94	108.75	109.64
100.43	100.16	100.06	100.35	100.27	101	99.693	100.14	98.799	99.028	99.624	100.48	99.496	98.802	102.24	100.16	99.511	101.8	99.801	100.77	100.85	100.11	100.84	98.744	99.44	100.34	100.6	100.57	99.654	99.875	100.03	99.069	100.2	100.67	102.28	99.654	100.6	99.264	101.47	100.74	99.239	99.714	100.27	99.412	100.81	101.35	100.63	99.089	99.979	102.46
101.66	100.57	98.667	98.623	99.407	99.865	99.775	101.29	99.783	100.6	100.16	100.33	100.86	100.78	100.22	99.034	99.111	99.824	99.176	102.13	101.22	99.58	98.021	101.57	101.88	101.72	102.16	101.88	98.794	99.554	99.88	101.06	101.05	100.27	100.57	99.497	100.17	101.43	101.16	99.541	99.898	98.997	101.19	100.11	100.34	100.88	100.51	99.413	99.844	100.26
108.39	108.59	109.11	107.48	107.24	106.43	108.68	108.05	108.15	109.33	106.73	108.04	108.02	106.58	108.09	108.07	110.3	108.1	108.09	108.76	106.1	107.12	108.19	106.9	107.7	108.04	106.8	108.78	106.96	108.74	106.02	107.76	108.08	106.5	108.09	108.16	106.62	107.78	107.3	108.22	107.6	107.54	106.86	107.13	108.86	107.18	106.55	107.33	109.34	108.84
107.1	108.87	107.14	109.98	107.69	108.41	108.93	109.42	108.59	108.78	107.25	108.4	108.3	108.96	109.51	107.71	107.42	107.66	108.96	107.73	108.32	107.54	108.83	109.08	106.98	108.06	108.33	109.91	108.36	109.48	110.07	108.47	106.25	108.65	108.03	109.71	109.7	108.81	109.83	108.1	109.66	106.93	108.74	108.61	109.43	108.49	108.87	109.73	109.78	108.47
100.39	98.357	98.487	98.303	97.605	100.28	100.93	98.826	100.05	99.438	98.089	97.579	98.169	100.25	100.52	98.534	99.496	97.314	99.617	98.774	97.932	97.796	98.028	98.077	99.221	98.55	99.351	98.229	99.704	100.1	97.394	100.75	100.62	97.97	98.947	99.167	99.562	98.238	99.198	98.15	98.017	98.202	100.98	97.792	99.313	98.726	100.85	98.728	98.128	97.865
100.42	98.482	97.698	97.774	98.289	97.006	99.132	97.96	98.949	97.516	98.14	98.419	97.353	98.991	98.057	96.995	98.789	97.402	97.89	97.813	97.449	97.047	97.233	98.911	96.638	98.868	96.824	97.527	98.043	99.198	98.179	97.878	98.518	95.861	99.063	97.505	96.965	97.621	97.813	98.645	97.228	98.201	95.449	98.087	98.291	96.914	99.826	97.452	98.245	96.915
96.802	97.667	97.433	96.195	97.786	97.934	98.014	99.063	99.462	98.28	97.524	99.071	97.748	98.168	99.02	97.942	97.18	98.921	98.683	98.83	98.076	98.895	96.701	96.513	96.215	97.417	98.221	98.074	97.967	98.757	97.471	96.234	97.684	97.983	98.841	96.276	97.263	98.942	97.797	95.843	98.364	98.899	97.907	96.862	98.521	97.104	99.262	97.687	97.809	98.196
105.14	105.74	108.12	108.24	105.13	105.7	106.57	104.54	106.36	105.5	106.58	106.22	106.2	105.91	104.68	105.84	106.16	105.8	105.48	105.33	105.15	105.03	107.26	107.13	106.25	105.92	105.87	106.25	106.21	106.24	106.32	106.07	105.11	105.93	103.93	106.12	106.06	106.95	106.44	106.36	104.64	105.52	107.4	106.08	104.35	106.81	106.91	104.61	105.09	106.45
108.08	106.42	106.25	107.57	108.24	106.33	107.05	107.01	106.22	106.18	105.65	106.45	107.44	107.01	105.91	107.02	107.79	107.52	106.88	106.68	106.36	107.45	107.03	105.49	106.55	106.69	105.99	106.41	106.28	106.64	105.64	105.96	106.55	106.32	106.21	107.17	107.61	107.74	107.86	106.9	105.54	105.88	105.94	107.43	106.58	107.09	107.49	106.8	107.37	105.21
105.17	105.13	106.38	105.41	106.24	104.99	105.18	106.28	106.94	104.49	105.37	105.09	106.66	106.47	106.92	107.03	105.41	105.32	104.33	107.56	105.62	106.61	107.19	107.23	105.97	105.04	105.48	107.05	105.57	104.93	106.52	105.47	106.59	105.63	106.32	105.76	106.3	105.82	106.74	104.78	105.11	105.4	106.27	104.74	104.95	105.84	105.68	105.65	105.33	107.99
108.98	109.38	110.68	107.94	108.75	108.07	108.13	108.65	108.41	108.85	106.62	108.35	109.41	108.94	108.04	108.28	109.87	109.64	107.28	108.53	108.09	107.16	107.69	109.13	108.59	108.44	108.87	107.46	108.85	108.35	108.38	110.76	106.51	109.76	109.01	107.87	107.81	107.57	107.52	108.26	109.48	109.13	109.41	108.92	108.73	109.04	107.57	108.18	109.31	109.59
110.09	111.27	110.76	109.78	110.34	109.97	111.25	108.52	109.1	112.19	111.06	111.61	110.3	110.33	109.24	110.46	111.18	110.85	109.69	109.5	110.4	110.45	112.3	111.19	110.85	110.22	109.49	110.82	109.97	109.82	111.08	111.79	110.85	109.42	109.36	111.42	108.65	110.53	110.54	110.61	109.54	110.09	110.52	110.66	111.37	110.29	109.87	109.91	109.1	110.56
108.18	107.27	107.98	106.7	106.63	107.74	109.4	108	107.09	109.78	107.64	106.62	108.93	108.17	108.48	107.91	107.85	109.29	108.53	108	108.04	106.88	106.6	107	108.88	107.63	106.71	107.68	107.55	108.02	107.78	108.73	108.57	107.84	107.06	108.17	109.05	107.47	108.54	108.4	106.79	107.36	108.54	107.24	107.89	107.76	108.64	107.94	108.42	106.74
108.75	108.45	106.91	108.13	106.34	105.86	106.87	107.09	108.83	108.72	107.77	107.72	106.51	107.7	108.26	108.58	107.53	108.54	107.89	106.89	107.7	107.66	108.96	106.41	105.17	108.97	106.99	107.76	107.5	107.23	107.94	107.32	108.11	108.39	107.64	107.86	108.3	109.53	107.42	107.51	109.56	108.3	108.04	106.38	107.87	107.51	107.42	108.58	107.59	108.86
99.007	98.128	96.674	98.477	96.696	96.775	98.545	97.726	98.221	98.43	99.058	97.863	97.778	96.982	98.245	99.878	99.073	98.039	96.597	98.655	98.167	96.521	98.865	98.55	99.271	98.252	99.455	99.077	99.098	97.968	97.003	99.224	98.238	98.593	96.826	97.941	98.556	98.401	97.825	97.49	97.116	98.764	98.051	97.837	97.776	98.989	96.015	96.181	99.004	98.522
98.21	99.282	98.333	99.201	99.808	98.175	99.739	98.143	99.491	97.835	100.08	97.68	99.734	97.803	98.252	98.84	98.107	98.166	98.901	99.398	98.928	98.797	99.34	98.545	97.55	100.36	100.23	97.596	98.305	99.183	99.301	99.511	99.299	99.74	98.624	98.708	99.71	98.653	97.5	99.884	99.947	98.458	98.541	99.67	100.62	98.315	99.646	98.452	98.488	98.901
98.423	97.193	97.993	97.329	98.507	97.778	97.575	98.917	99.212	97.166	98.132	98.552	98.774	97.366	97.914	97.337	97.828	98.152	98.012	98.837	98.886	97.642	98.096	97.346	98.246	97.55	97.461	98.895	98.937	98.028	97.697	97.799	98.21	98.544	97.454	98.421	98.023	97.607	97.761	96.697	98.747	98.801	97.162	98.379	96.425	99.808	97.172	97.106	99.23	98.1
100.93	100.08	100.95	100.83	99.237	100.47	102.25	100.47	100.51	99.289	101.33	99.651	99.159	101.1	100.4	100.69	100.34	101.86	99	101.05	99.362	101.1	99.961	100.66	100.48	100.9	101.09	101.5	102.9	99.531	100.87	101.52	100.39	99.796	100.41	101.33	100.02	100.71	99.484	100.53	99.267	101.42	100.5	100.83	100.35	101.76	101.03	100.27	99.818	99.947
104.14	107.77	105.82	104.93	106.3	106.41	105.73	105.88	104.87	104.32	104.43	105.28	107.45	105.99	104.66	104.58	106.06	104.39	104.71	104.39	104.38	106.01	106.1	105.59	106.02	104.46	104.19	104.74	104.15	105.31	104.7	105.49	105.42	105.41	106.48	105.91	104.7	105.54	105.96	105.75	106.93	105.02	104.69	104.87	104.6	106.61	106.69	104.21	106.98	105.12
105.63	106.25	104.96	106.41	105.66	105.01	104.8	105.5	105.48	105.23	106.31	105.07	105.27	106.88	106.69	103.82	105.46	105.27	107.32	105.71	104.13	106.35	105.23	105.84	104.9	106.05	105.81	105.96	105.71	106.18	105.58	105.76	104.32	105.57	106.3	105.97	104.95	107.01	105.33	105.53	106.72	105.53	106.47	105.12	106.61	105.43	105.29	105.29	105.63	107.2
108.89	108.94	105.94	108.41	109.48	109.52	109.28	109.44	107.43	108.64	107.04	109.38	108.52	109.48	107.96	110.08	109.58	108.75	109.27	111.39	109.14	107.51	108.43	108.34	107.56	108.38	109.61	108.71	109.04	108.84	108.2	109.69	107.54	109.28	108.32	108.98	108.69	108.76	107.98	108.71	108.65	108.43	107.88	107.37	108.79	108.04	107.28	109.55	107.16	106.5
107.1	105.97	105.43	105.88	105.97	104.61	105.21	104.8	106.61	106.8	106.37	105.88	106.23	103.66	104.67	106.28	104.82	106.15	106.98	104.14	105.33	104.53	106.19	104.24	107.04	105.4	105.03	105.66	105.84	104.73	105.69	103.68	106.81	107.77	105.73	106.04	105.75	106.64	104.89	105.18	105.67	105.33	104.99	107.35	106.41	104.71	104.5	106.4	105.18	106.52
105.95	105.24	104.4	106.18	106.15	105.36	106.28	105.53	105.28	105.3	105.39	106.24	104.19	105.69	107.22	106.34	106.01	105.45	105.55	105.97	105.61	105.64	104.08	106	106.2	105.25	105.95	105.36	106.1	104.72	104.81	104.96	105.46	105.2	105.35	105.9	104.44	105.5	106.1	105.38	104.73	106.34	105.96	105.31	105.94	105.89	105.51	106.29	106.63	105.56
99.553	98.93	98.876	97.975	97.657	96.934	98.017	98.92	98.099	99.042	99.26	98.666	99.088	97.86	99.148	97.669	98.786	97.776	98.523	100.06	98.991	98.512	100.24	98.127	99.481	99.181	97.877	100.15	100.18	97.257	99.487	99.257	97.249	97.6	98.549	97.494	97.753	97.818	97.607	97.089	97.873	98.5	97.454	99.336	98.169	96.546	99.221	96.766	95.808	97.86
106.5	105.94	106.63	105.4	105.86	107.63	105.93	106.09	106.08	107.66	107.62	106.29	107.37	106.19	106.24	105.77	104.91	105.87	106.73	105.63	108.69	105.85	105.94	106.89	107.34	105.42	105.48	106.04	104.76	106.21	107.82	104.94	107.4	105.68	107.51	105.55	107.11	105.9	106.25	105.88	105.3	105	105.93	108.43	106.35	106.29	106.66	106.41	107.39	107.07
106.12	106.16	106.32	105.37	104.35	107.53	106.43	106.24	107.02	106.05	106.38	105.65	106.67	106.26	106.13	107.18	107.66	105.98	104.7	105.79	107.3	106.63	105.68	104.86	105.4	105.65	106.46	106.76	106.77	105.86	106.17	106.59	106.14	106.27	106.61	106.92	106.95	106.25	106.04	104.68	104.48	106.78	106.3	106.87	107.33	105.8	104.84	107.63	105.99	105.32
101.26	100.63	101.24	101.87	99.987	101.74	100.99	100.33	100.94	102.17	101.27	100.87	101.63	101.71	101.58	99.209	100.34	101.27	101.39	101.95	101.04	100.92	101.96	101.84	101.82	102.22	101.54	99.927	101.6	100.63	101.33	99.576	100.97	98.703	102.46	100.6	99.676	100.69	99.903	100.69	102.28	99.753	102.31	99.442	101.33	102.86	100.27	100.96	102	100.87
106.17	103.08	105.53	105.2	106.31	106.97	105.18	106.15	104.8	104.41	105.45	106.09	105.15	105.88	106.05	105.12	104.96	105.64	105.72	105.9	105.59	104.62	106	104.6	104.85	106.87	104.37	105.93	106.09	107.11	106.39	104.42	106.2	104.43	105.72	103.83	105.15	105.03	105.46	105.54	103.62	107.18	104.37	105.38	103.75	104.1	104.47	105.62	106.23	105.72
109.26	108.29	108.38	108.77	109.14	107.26	109.82	107.09	109.77	105.94	107.38	107.46	107.88	108.07	107.46	110.08	108.53	108	109.33	107.48	108.41	107.73	110.34	108.97	109.1	107.61	108.73	108.91	109.09	108.82	109.7	109.97	109.33	106.52	107.92	108.68	108.37	108.23	107.84	108.73	107.85	107.75	108.48	108.15	107.87	107.09	106.36	107.53	107.31	108.19
104.58	105.66	103.8	103.83	105.99	105.26	105.86	106.81	105.83	105.65	105.63	106.02	106.98	105.39	105.68	104.46	106.65	104.78	106.1	105.31	104.95	105.23	106.8	103.97	105.38	106.16	107.05	105.06	103.83	104.44	105.9	105.77	105.7	105.23	105.99	106.02	105.21	105.1	106.73	105.42	107.36	105.98	105.26	105.97	105.26	104.89	104.95	104.92	105.94	104.06
105.67	106.51	104.87	105.18	106.33	105.44	105.82	106.54	104.98	106.99	104.6	105.42	105.23	105.74	105.44	106.16	105.7	105.77	106.39	106.41	105.52	105.98	105.58	107.03	105.36	106.21	104.97	108	105.54	105.12	104.96	105.68	104.99	105.21	106.68	104.61	106.36	106.03	106.82	105.77	106.76	105.12	105.62	104.77	104.45	104.48	104.67	106.23	106.62	106.6
100.44	99.469	97.961	98.833	98.953	97.367	99.58	101.05	98.184	99.556	98.075	99.69	100.07	97.832	97.751	99.363	99.132	98.122	99.524	97.453	97.56	98.018	99.073	100.42	99.44	99.022	97.633	98.66	99.33	99.362	100.32	99.901	99.865	97.778	99.878	98.369	98.338	98.166	100.19	98.716	98.824	98.242	99.254	97.763	99.178	98.363	98.1	98.519	97.51	99.836
105.88	105.9	104.57	105.58	105.32	107.43	104.74	105.3	107.64	105.39	105.54	105.36	107.49	104.73	104.68	106	105.56	106.12	103.67	106.27	105.2	105.47	105.28	104.88	104.81	104.52	107.7	106.66	106.4	105.66	106.07	105.56	105.56	104.6	104.42	106.54	104.8	104.5	105.33	104.83	105.69	105.82	104.92	105.82	106.34	105.92	105.74	105.96	105.32	104.96
108.19	108.61	108.67	107.47	109.95	108.14	107.95	108.36	108.82	107.44	109.16	109.16	109.43	108.64	108.22	109.5	106.79	107.43	108.71	108.22	108.56	107.12	107.85	107.57	109.99	108.51	108.52	108.16	109.53	107.13	108.2	108.85	108.93	109.79	108.9	106.75	108.46	108.14	108.15	109.35	107.74	108.31	108.45	107.91	108.48	108.61	110.08	108.16	107.34	109.47
106.64	106.46	105.4	105.14	105.36	106.25	106.02	105.29	105.94	105.83	107.14	105.74	105.71	105.55	106.23	106.04	105.54	106	104.28	105.53	106.48	105.73	104.95	105.44	105.29	105.14	106.06	104.29	104.54	106.75	105.43	104.62	104.97	105.73	106.37	105.64	106.3	107.25	106.37	104.99	106.61	105.14	103.21	104.23	106.04	105.12	107.78	106.48	105.66	105.5
104.49	107.05	107.9	105.02	105.84	106.39	104.07	106	105.9	105.59	104.73	105.12	104.06	104.44	105.12	106.29	104.87	103.69	105.69	105.65	104.91	105.52	104.88	106.19	104.65	105.33	105.93	105.48	106.02	105.83	106.3	105.5	105.28	105.03	106.87	105.27	105.35	103.84	105.82	105.9	104.94	105.8	106.1	104.98	106.28	105.1	106.72	103.96	105.82	104.59
108.21	108.05	110.11	108.38	108.94	108.53	108.75	109.73	108.54	108.51	108.23	108.61	108.4	108.63	108.86	107.58	107.85	108.43	108.54	107.55	109.62	108.09	109.59	108.67	109.72	108.74	108.91	108.93	109.44	109.28	109.04	107.71	109.23	108.79	108.88	108.54	108.7	108.84	109.74	107.41	108.74	108	107.86	108.15	108.11	110.51	109.76	107.97	110.7	108.24
97.69	99.111	97.37	98.278	96.879	96.459	97.723	96.107	98.872	98.502	97.605	98.636	97.083	98.991	99.494	98.448	98.152	97.222	98.945	97.744	97.661	97.855	97.583	95.888	96.712	98.581	97.652	97.993	98.244	96.891	97.083	97.546	99.651	97.221	97.323	97.983	98.222	96.861	98.063	98.155	98.417	96.176	98.56	97.187	97.003	95.97	97.699	97.376	99.542	98.738
107.38	108.02	107.99	107.96	107.94	107.33	108.87	107.44	107.95	108.9	109.82	109.14	109.22	108.64	108.97	108.73	109.62	107.81	108.01	109.04	106.54	108.79	109.16	107.68	108.68	106.58	109.03	108.43	108	107.85	108.55	109.1	108.44	108.22	107.55	107.21	106.65	109.45	108.4	107.54	107.78	108.38	107.56	110.26	109.61	108.32	108.1	107.38	109.45	107.7
108.75	107.07	107.47	108.25	108.21	107.79	105.92	108.12	108.79	109.08	107.09	106.94	108.74	107.19	108.63	108.55	106.98	106.92	108.74	107.95	108.16	109.1	108.71	107.46	107.4	107.77	107.71	108.39	106.92	108.19	109.23	106.59	107.14	106.4	106.5	107.37	107.15	108.01	108.47	109.22	107.05	107.22	108.99	107.41	108.37	107.3	107.51	107.58	107.23	107.8
106.25	105.81	106.18	105.68	107.17	105.69	104.8	105.83	104.75	106.31	107.12	105.24	104.39	105.76	104.52	103.38	105.66	105.44	104.63	104.74	105.71	105.46	104.61	106.72	105.52	106.71	105.23	105.82	104.96	104.56	105.2	106.25	105.86	105.39	105.02	105.08	107.01	106.11	107.3	105.92	105.26	105.04	107.02	105.75	103.58	105.78	104.97	106.59	105.3	106.2
105.89	106.33	106.49	105.86	107.11	106.86	107.21	105.62	105.17	104.29	106.49	104.78	105.79	106.78	105.92	106.58	105.51	104.77	107.7	104.76	104.93	106.17	106.82	105.49	105.32	103.56	106.26	105.42	105.35	105.32	105.51	105.51	105.96	106.11	105.86	105.74	106.58	105.1	104.84	104.54	104.83	107.2	105.43	105.21	105.86	106.02	105.56	105.55	105.46	103.69
109.66	108.96	110.42	108.74	107.54	108.86	108.16	109.94	108.43	109.45	107.54	107.69	108.63	107.91	109.68	107.73	108.54	106.86	109.53	107.11	109.65	108.6	108.23	108.24	108.84	108.37	107.74	110.56	107.86	108.42	108.53	109.48	108.76	106.76	107.64	110.47	109.91	108.6	107.82	107.85	109.15	108.8	108.23	108.51	108.76	108.86	107.59	109.61	108.7	108.11
99.484	97.984	98.699	97.82	99.623	99.596	99.372	98.038	99.57	99.026	98.329	100.03	98.46	98.374	100.2	99.989	98.722	99.16	100.02	100.27	99.789	97.556	99.439	96.325	99.917	99.32	98.609	99.401	97.345	98.929	98.955	98.198	98.894	100.29	100.79	99.675	98.142	98.827	98.36	99.783	98.817	98.29	100.3	99.193	98.095	99.434	98.441	98.544	98.371	98.469
98.008	97.188	97.904	98.698	97.857	98.544	98.51	98.572	98.79	97.724	97.487	97.991	98.195	97.925	97.671	98.029	98.65	98.801	99.915	97.566	98.342	97.039	98.003	96.706	97.617	98.998	96.441	97.376	98.207	97.998	98.297	97.47	98.414	98.296	98.947	98.403	98.799	98.955	98.531	97.077	99.605	97.454	100.51	97.368	95.914	99.059	98.576	97.068	97.186	97.46
111.1	109.21	110.98	110.51	110.27	110.12	112.61	110.67	109.91	110.74	111.97	111.9	111.71	110.3	108.31	109.71	110.77	111.26	110.34	109.92	109.89	111.34	111.03	110.38	111.07	109.17	111.69	110.56	110.42	110.02	111.26	111.1	108.93	111.84	109.64	110.77	109.84	109.71	110.28	110.9	110.55	109.46	109.59	111	110.46	109.42	110.26	110.73	109.41	110.12
107.61	108.32	106.42	108.29	108.26	109.21	105.92	106.99	106.88	108.81	108.28	109.32	105.8	108.22	105.45	109.53	108.85	106.73	108.5	109.06	108.15	108.52	108.17	106.71	109.11	108.44	107.52	108.58	108	107.68	107.59	108.59	107.27	107.68	107.01	108.37	107.46	109.53	107.26	108.93	109.23	108.06	106.69	107.32	107.85	108.16	109.58	107.15	107.95	107.19
105.05	107.87	106.74	104.51	105.52	106.25	106.77	107.58	105.93	107.39	107.54	106.89	107.01	105.35	105.64	106.8	106.62	106.34	107.17	106.45	108.35	105.86	105.46	105.51	107.14	106.74	108.02	107.95	105.99	105.64	107.26	108.39	104.37	106.33	107.32	106.3	105.7	106.01	106.37	106.99	105.94	105.45	105.04	106.92	107.01	105.97	106.43	106.9	106.86	106.36
102.04	102.83	103.61	103.06	101.98	102.91	105.4	101.1	101.05	101.68	103.19	103.27	102.28	103.43	101.54	102.84	103.75	101.65	102.64	102.12	102.51	103.78	101.18	101.61	102.66	102	102	103.98	104.39	103.26	102.09	101.69	103.82	103.18	103.74	102.02	101.8	103.32	103.4	100.41	102.5	102.82	102.58	101.76	102.84	102.47	102.1	102.57	103.1	102.3
105.02	105.61	105.54	107.11	106.12	106.07	105.43	105.83	104.33	106.04	104.73	105.93	106.97	105.03	106.03	104.18	105.66	106.24	105.61	105.08	106.4	105.08	106.31	105.68	105.3	106.04	106.25	106.58	105.96	107.26	105.24	105.56	106.43	105.45	105.85	106.03	107.09	105.81	106.86	104.64	105.8	106.65	105.94	105.05	105.92	105.27	106.57	106.51	105.61	107.27
99.071	101.46	100.6	98.899	100.85	100.82	101.36	101.46	99.038	100.31	101.79	100.11	97.693	100.67	98.946	100.07	99.3	100.08	99.712	97.917	99.877	99.291	99.834	100.01	100.16	99.117	100.12	101.72	100.94	100.5	101.27	97.784	99.918	100.27	99.905	100.38	100.1	97.387	100.78	99.737	101.08	99.295	100.01	100.25	99.844	101.41	100.28	101.59	99.741	100.14
109.18	107.4	107.4	109.68	108.73	109.74	109.03	106.75	106.62	108.46	108.31	108.69	108.75	108.45	107.92	106.57	108.24	108.16	109.65	107.71	108.96	108.94	108.31	108.16	108.02	109.79	107.38	107.96	109.57	108.64	108.9	107.68	106.8	107.22	110.15	107.94	109.31	107.53	107.78	109.07	107.84	109.36	108.38	109.22	106.99	108.76	106.96	108.26	109.24	106.81
108.54	107.43	109.31	109.22	106.95	108.32	110.08	108.32	109.38	108.1	108.06	107.17	107.03	108.8	108.93	108.58	107.7	107.9	109.5	110	107.91	109.09	105.98	108.38	107.12	106.73	108.59	107.93	108.3	108.25	107.65	106.04	108.56	107.18	108.39	107.48	107.78	109.09	109.01	106.76	108.62	108.3	107.92	108.19	110.12	108.5	109.64	106.9	106.93	108.05
108.16	108.36	109.11	110.53	106.99	109.76	110.83	108.98	109.3	108.79	109.86	107.69	107.77	108.4	107.98	108.63	108.48	109.64	108.4	108.28	108.51	107.84	107.58	109.42	108.1	109.1	108.46	110.22	108.56	107.87	107.66	109.41	108.3	108.57	110.25	107.75	108.7	108.91	110.13	106.06	107.41	108.34	108.01	108.01	108.73	108.52	108.04	109.23	107.94	108.13
105.53	107.04	105.99	107.23	106.35	106.34	106.27	106.68	105.69	106.52	105.68	106.2	106.32	106.66	106.7	104.7	107.75	106.93	105.22	107.74	106.33	104.76	106.59	105.49	106.48	106.02	105.45	106.08	105.06	105.48	104.75	105.37	105.9	105.75	105.06	106.99	106.95	105.68	106.97	105.73	104.37	104.39	107.09	104.98	106.28	107.69	105.15	106.31	105.37	105.5
99.835	98.486	96.427	98.91	98.05	99.144	98.439	98.658	97.423	96.808	96.905	98.944	99.526	97.882	98.543	97.844	98.581	97.698	98.049	98.281	98.5	97.682	97.518	99.29	97.756	96.914	97.441	99.316	98.381	97.566	98.403	97.893	98.188	96.62	99.445	98.684	98.03	96.654	97.582	97.26	98.698	97.507	97.419	99.973	98.43	97.837	97.785	97.917	98.572	98.084
105.61	104.62	106.8	105.5	107.11	108.79	106.73	106.11	106.13	106.82	105.49	108.37	105.7	106.63	106.12	106.96	105.82	105.49	106.23	105.91	106.06	104.96	106.26	106.08	107.45	104.98	105.51	106.69	106.53	106.79	106.26	106.22	107.52	107.83	106.36	108.22	107.64	106.67	106.88	106.91	107.02	106.65	106.16	106.96	106.25	107.43	107.26	106.25	107.8	105.6
100.23	98.594	99.444	96.746	98.876	98.823	97.383	97.92	98.87	97.032	96.924	96.963	98.242	96.994	98.197	97.305	97.225	99.537	99.629	97.628	97.15	97.552	99.065	98.425	95.687	98.706	96.346	98.204	98.923	98.78	99.838	96.859	97.739	97.876	97.541	97.978	97.785	98.419	97.473	98.231	98.138	99.277	98.148	100.48	97.732	98.284	97.856	98.401	98.412	98.268
105.64	105.04	106.27	107.04	108.15	105.19	106.01	104.25	105.36	105.78	106.39	104.19	106.76	106.85	104.67	107.92	104.89	106.25	103.88	105.99	105.02	106.54	105.07	107.59	107.38	105.35	107.46	106.19	103.93	106.62	104.96	106.58	105.47	104.9	107.12	103.95	106.53	106.31	105.23	105.47	105.82	104.64	105.11	106.74	106.16	105.43	106.47	105.26	105.06	106.49
104.37	105.45	106.76	105.46	105.35	106.31	106.11	106.45	105.13	105.16	105.54	105.9	105.72	106.1	106.23	103.82	105.48	106.36	107.29	105.44	106.98	105.33	107.37	104.71	105.59	105.92	104.79	106.62	105.37	105.61	106.17	104.21	104.45	105.8	106.14	106.08	105.78	105.81	106.29	107.15	106.73	106.12	106.41	105.55	106.06	106.4	104.81	105.36	104.69	105.19
106.14	104.61	105.29	107.04	105.74	105.62	104.42	105.57	104.42	104.75	104.69	104.73	105.98	106.98	104.51	105.46	107.84	105.38	105.37	105.79	108.1	105.34	105.44	105.71	104.73	104.77	106.65	105.68	106.15	106.86	105.34	106.01	106.32	106.53	107.08	104.39	104.86	105.91	106.69	107.44	106.26	106.83	106.29	106.88	105.98	106.82	107.03	107.04	104.39	106.55
99.547	98.766	99.695	97.919	98.24	97.788	98.693	97.775	98.727	97.921	97.815	99.046	99.869	99.426	98.982	96.999	97.624	98.144	97.702	98.768	97.213	98.799	98.577	96.749	96.924	97.642	97.092	98.615	100.09	97.029	98.897	98.408	98.166	97.04	96.893	97.561	98.582	99.014	98.207	98.97	97.477	96.443	100.15	97.75	96.968	98.198	99.014	97.004	99.138	97.536
96.067	96.841	99.133	96.422	97.856	96.282	97.912	98.114	99.265	97.298	97.36	99.544	97.961	99.966	97.975	100.18	97.397	98.311	99.548	98.215	97.551	98.53	98.18	98.15	97.084	99.936	98.637	97.724	98.442	98.483	97.886	97.397	97.743	98.47	99.435	99.031	97.778	97.066	98.932	98.511	98.268	96.258	96.355	97.851	97.551	98.822	97.62	98.63	97.412	97.931
97.665	99.701	98.697	98.619	97.208	99.905	97.987	98.088	98.386	98.224	98.786	99.609	96.979	97.77	98.686	98.737	98.196	98.281	97.121	99.769	99.554	98.016	97.182	98.909	99.676	97.678	97.796	97.835	99.229	97.729	97.133	97.675	99.165	97.821	99.51	96.9	96.901	97.467	98.16	98.666	99.073	96.717	98.07	97.758	98.278	98.468	98.941	98.452	98.398	98.864
97.718	98.605	98.508	99.029	98.635	97.738	98.003	97.41	96.988	99.319	97.23	98.345	99.523	97.571	98.738	99.002	98.512	97.68	99.266	97.415	96.101	98.471	100.8	97.455	98.851	97.699	99.247	98.902	98.026	97.889	96.821	97.937	97.173	98.435	97.852	97.443	99.483	99.207	98.319	98.391	97.144	97.215	100.07	98.061	98.482	99.228	97.876	98.06	96.682	96.289
107.72	106.26	105.2	106.92	108.32	106.02	106.6	106.95	107.39	105.67	105.61	106.28	106.65	104.73	106.75	106.46	105.53	106.79	107.24	106.65	105.92	105.96	107.92	107.04	105.9	105.52	106.82	106.28	105.69	105.46	105.98	106.24	107.22	105.96	108.78	106.43	107.17	104.62	106.3	107.55	107.27	105.91	106.7	106.42	107.93	106.51	106.65	107.07	106.89	106.19
109.01	108.51	109.48	108.61	107.98	109.18	109.45	109.9	107.84	108.4	107.43	107.81	108.25	108.97	107.3	107.87	107.82	108.56	107.05	108.62	108.48	107.79	109.35	109.51	107.72	107.41	109.37	109.14	108.97	109.59	108.36	109.44	109.62	108.99	108.9	109.36	109.54	108.91	108.4	108.95	108.48	108.49	108.21	106.46	107.76	108.83	109.15	109.14	108.92	107.34
100.31	101.5	100.22	100.85	99.241	101.17	100.95	101.62	100.82	101.03	99.78	101.2	100.86	101.4	101.37	100.62	100.95	99.827	100.89	100.25	101.21	99.066	102.31	101.1	101.92	101.23	100.01	101.57	101.46	98.723	101.45	102.54	100.97	101.3	100.85	102.59	100.28	101.29	101.37	102.45	100.81	102.58	101.51	100.17	100.65	101.08	101.03	99.721	101.04	101.06
107.1	106.41	105.76	105.85	105.65	105.85	104.27	104.93	105.83	104.27	106.41	106.23	106.85	104.44	106.84	103.61	105.79	103.52	106.3	105.4	105.32	104.97	105.7	105.16	104.05	105.49	106.97	106.17	106.11	106.02	104.91	105.12	106.27	104.53	103.55	106.5	105.71	106.01	106.74	106.35	105.48	104.25	106.21	107	107.11	105.16	105.65	106.28	105.13	104.38
105.67	103.88	105.24	104.9	104.97	105.37	105.55	105.7	103.87	106.28	106.36	105.25	106.71	105.84	106.28	105.01	104.77	107.27	106.9	104.41	106.33	105.82	104.56	108.05	106.43	104.74	106.06	104.89	106.64	106.19	107.42	105.16	105.19	105.86	106.38	106.2	106.2	105.98	105.91	105.99	105.43	105.4	105.47	104.82	103.4	106.06	105.6	106.42	106.2	106.39
97.661	97.969	98.139	99.648	99.418	98.242	98.815	98.841	99.086	98.142	98.299	98.018	97.229	97.993	99.007	99.027	96.804	98.212	97.386	98.795	98.466	97.333	98.612	98.793	97.485	97.899	98.908	99.135	97.917	97.462	98.261	99.222	97.85	99.073	98.942	95.582	98	99.462	97.83	98.649	96.621	98.492	94.909	97.884	98.02	98.46	99.032	98.471	96.185	97.661
107.65	108.85	109.06	110.36	107.45	106.91	107.99	108.45	108.83	108.22	106.83	106.81	107.77	107.75	106.52	107.58	109.32	108.53	110.17	107.67	107.94	108.92	108.85	108.82	107.03	107.74	107.32	106.82	106.64	105.97	105.93	106.7	108.05	108.62	108.25	108.4	108.96	108.26	107.93	108.24	108.78	109.23	108.94	108.29	108.82	108.03	108.09	108.07	107.32	107.41
104.97	105.97	105.19	105.9	105.96	105.43	103.71	107.1	106.41	106.11	106.55	104.37	105.32	104.88	105.72	106.15	105.08	107.53	105.34	105.31	105.37	103.87	104.15	106.06	104.62	104.28	106.54	104.55	105.28	104.94	105.56	106	105.6	106.26	106.19	104.67	106.47	104.72	105.22	105.66	105.6	105.83	106.21	105.17	105.98	105.84	106.15	105.89	107.42	105.55
109.18	107.83	105.38	106.87	106.31	108.05	107.07	106.65	108.1	107.54	108.79	107.68	109	107.32	107.62	107.31	108.57	107.16	108.18	107.12	107.38	106.72	107.22	106.85	107.86	108.2	108.74	107.01	106.63	108.16	109.27	107.29	106.95	108.38	106.56	107.97	107.55	109.96	109.8	109.6	107.84	106.36	107.21	108.04	108.36	109.78	108.84	109.36	108.21	108.43
109.54	109.19	109.52	109.15	109.83	109.71	109.18	110.1	107.63	108.02	108.49	109.48	108.45	109.68	108.14	108.52	108.5	108.59	107.55	107.45	106.78	108.31	109.49	107.81	110.33	108.36	107.95	109.05	108.72	108.8	108.31	108.75	108.27	109.54	108.01	107.15	108.52	108.44	107.62	109.11	109.05	109.4	108.4	109.17	107.25	109.42	108.31	109.51	109.33	108.65
107.43	109.77	108.23	108.39	109.48	107.89	105.73	107.6	106.09	107.07	107.75	108.4	108.31	108.31	107.17	108.35	107.28	106.98	105.61	107.84	107.98	106.58	107.15	109.34	108.84	108.14	108.03	108.87	106.48	108.29	107.13	108.47	108.45	107.99	106.79	109.22	108.46	107.15	107.11	108.19	108.02	108.08	108.37	107.74	107.15	108.44	108.2	106.17	107.5	109.16
105.07	105.57	104.78	106.56	104.95	104.98	105.31	106.37	107.04	106.08	105.4	105.53	105.8	105.1	106.99	106.72	105.4	104.74	105.47	105.49	105.54	104.03	105.46	105.22	105.97	105.7	107.56	105.49	104.9	105.15	106.24	105.4	106.41	104.53	103.98	106.05	105.31	104.82	106.73	105.82	106.98	106.63	106.92	106.83	103.99	105.33	104.45	106.15	106.13	105.74
107.13	105.4	106.19	105.66	102.88	105.85	106.25	105.03	105.71	105.95	106.88	104.67	106.71	105.98	107.06	104.14	106.42	103.26	106.35	105.55	106.14	105.69	106.58	104.47	106.72	104.11	103.36	103.78	106.27	106.84	105.35	105.9	106.58	106.81	105.5	104.89	105.08	104.36	106.15	106.18	105.73	105.84	106.19	106.5	105.28	107.82	106.88	105.12	105.18	105.53
107.37	106.84	107.74	107.31	107.53	107.03	107.09	105.27	106.82	105.34	107.09	105.41	105.55	106.31	105.98	105.55	106.28	104.61	106.29	107.19	107.7	106.99	106.44	107.86	106.28	105.99	106.91	106.94	106.14	104.54	105.73	105.88	107.22	106.22	107.12	104.97	103.92	106.35	106.81	106.61	105.77	106.82	106.73	106.58	107.27	105.08	107.92	105.62	106.21	106.38
97.18	97.612	98.146	96.539	97.233	98.952	97.045	98.405	98.422	96.397	97.475	97.914	97.877	97.495	97.784	97.811	97.29	98.234	99.073	97.967	98.381	97.978	98.422	99.592	97.46	99.483	96.59	97.006	98.747	97.187	98.301	97.017	98.584	96.934	97.086	97.535	99.01	98.469	98.285	96.443	99.142	99.043	97.56	98.311	97.812	98.832	98.029	96.883	98.028	100.38
108.3	108.41	107.64	107.44	107.26	106.52	108.37	108.14	108.94	108.28	108.82	107.01	108.96	108.07	109.74	107.93	107.74	108.11	108.61	107.61	107.57	109.35	108.91	108.8	107.9	107.94	108.75	106.77	106.55	108.16	108.55	106.78	108.16	109.77	107.99	106.61	107.65	107.43	110.12	107.58	109.2	108.1	107.01	108.31	106.37	108.04	108.29	110.11	110.02	109.16
105.61	106.42	106.56	105.17	106.74	106.32	104.55	105.07	106.31	106.11	106.25	104.92	105.68	105.95	107.46	106.71	108.09	104.92	106.91	106.94	105.02	107.55	105.5	106.93	106.11	105.42	106.76	105.41	106.21	106.5	106.68	107.33	105.71	106.06	106.64	105.08	105.78	106.74	105.65	106.3	106.42	104.68	105.46	107.56	106.28	107.26	105.79	105.41	106.12	107.64
96.947	99.906	98.209	97.735	98.218	97.725	98.774	97.87	97.938	98.091	98.061	99.471	97.303	97.13	99.117	97.512	98.741	95.565	97.873	96.266	97.873	97.939	97.909	98.666	97.412	99.462	96.662	100.46	98.707	98.519	97.986	98.276	97.942	98.261	97.489	96.825	98.907	98.675	99.858	97.914	96.545	98.856	98.241	97.821	96.914	99.224	97.828	96.509	97.354	98.767
108.28	107.74	107.53	106.53	109.42	108.39	108.86	109.05	108.25	108.74	107.79	107.04	107.08	108.45	107.17	108.11	107.99	109.12	107.73	107.03	106.58	106.61	108.66	107.7	109.17	107.59	106.96	108.53	107.98	107.75	107.96	106.55	107.33	107.59	108.33	106.57	109.03	107.53	107.99	107.1	109.26	107.7	108.67	108.66	108.95	108.2	107.96	108.21	106.26	107.66
106.09	106.07	105.1	105.59	106.21	106.22	105.32	105.29	105.37	105.9	105.65	104.78	105.91	106.69	106.74	104.99	105.7	104.87	105.72	106.64	106.05	105.38	106.2	107.09	105.48	106.17	106.89	104.98	107.22	107.81	104.82	106.77	104.3	106.35	103.88	104.43	105.08	105.31	104.56	105.79	105.19	106.83	106.14	106.87	106.94	105.29	105.66	106.5	105.74	106.38
110.41	111.73	108.85	109.9	110.06	109.88	110.42	110.26	109.35	112.72	109.23	109.85	111.01	110.13	108.85	110.63	110.07	110.21	110.06	111.59	110.63	110.04	110.63	109.82	112.07	109.51	110.45	109.58	109.49	110.9	109.72	110.04	111.26	110.35	110.84	110.16	111.27	110.52	111.76	112.52	109.41	108.58	112.2	110.7	110.55	109.52	109.85	111.41	110.63	109.03
109.4	106.19	106.81	108.3	110.17	108.41	108.27	108.59	108.8	109.79	109.38	108.26	109.57	108.43	108.9	109.86	108.71	108.92	108.42	108.6	109.9	108.1	107.49	109.04	109.76	107.97	107.96	107.14	109.32	108.34	108.61	108.61	108.23	108.27	108.72	107.86	108.7	109.2	109.9	109.75	109.49	106.87	109.13	108.32	109.29	108.42	109.22	108.07	108.35	109.26
97.793	98.379	99.214	98.108	99.49	97.574	99.054	97.807	98.417	98.981	98.836	97.5	97.442	97.898	98.128	99.091	96.926	99.505	98.885	98.756	98.852	100.14	96.622	96.193	97.702	97.312	97.169	98.776	98.806	97.189	96.55	98.093	98.188	97.933	98.83	97.187	98.37	97.304	97.816	99.232	97.216	96.931	96.947	97.697	97.074	96.694	95.485	96.923	97.238	97.407
104.82	105.72	106.88	107.45	104.96	105.27	106.68	105.6	107.16	105.87	106.62	106.32	105.55	107.58	105.38	106.02	105.76	106.58	107.29	106.63	106.51	106.51	106.18	107.46	105.64	104.18	106.81	106.39	105.85	105.18	107.01	107.05	105.24	105.86	106.37	104.92	106.94	107.03	106.2	105.18	106.23	106.71	107.44	106.67	105.06	107.52	104.98	106.36	106.14	106.1
107.9	107.97	106.73	108.95	107.8	107.27	108.02	106.75	108.74	108.32	107.92	106.9	108.89	107.6	107.86	108.43	107.77	107.88	110.11	106.86	107.36	109.16	107.7	107.24	107.12	109.84	107.09	107.55	108.73	106.96	109.06	108.02	110.19	107.1	108.49	107.06	107.19	107.85	107.03	106.58	108.65	107.33	105.42	107.11	107.5	108.14	107.9	108.04	109.84	109.25
106	106.63	108.55	108.18	107.66	108.5	108.56	109.3	106.39	109.52	107.95	110.38	109.1	108.31	108.62	108.05	107.52	107.63	109.54	109.12	108.17	108.6	107.85	108.32	107.41	108.33	108.95	109.14	106.87	108.43	109.35	106.55	109.22	107.22	107.58	107.46	107.14	108.22	108	109.63	108.18	108.04	107.54	108.53	107.24	109.3	107.8	107.18	108.28	107.27
107.41	106.9	107.64	106.58	107.56	107.82	107.04	106.47	107.7	107.15	107.88	106.9	109.59	106.66	107.15	106.98	104.86	107.66	107.91	106.28	107.07	107.13	107.59	106.99	108.38	109.37	107.63	107.88	107.79	108.59	108.24	106.7	106.72	107.84	107.9	107.9	108.32	107.24	107.64	108.9	108.73	107.41	110.44	106.71	107.7	109.01	108.3	108.71	107.51	108.1
110.93	107.85	109.86	108.55	108.42	109.57	108.68	107.64	108.6	107.78	108.19	108.31	109.28	108.61	108.25	108.52	107.05	109.33	107.11	107.68	108.28	109.38	108.07	108.71	109.31	108.33	106.76	108.26	108.11	107.09	109.2	108.53	109.22	107.42	108.37	109.21	109.51	108.47	109.28	108.65	107.32	107.56	108.87	107.62	107.47	108.32	106.28	109.17	108.16	108.9
107.74	107.68	108.16	109.14	108.12	108.21	108.07	107.98	108.33	108.03	107.71	108.02	108.7	107.9	107.81	108.56	108.73	107.91	107.73	108.43	108.8	108.35	109.6	108.49	108.71	109.3	108.68	109.2	108.54	108.94	109.61	108.17	108.87	108.58	107.96	107.3	109.54	108.24	108.16	109.27	107.43	108.92	106.42	109.06	108.28	108.31	108.57	108.62	106.35	109.35
98.175	99.111	98.439	98.503	98.453	98.136	100.21	98.499	97.191	100.29	98.48	99.793	98.877	98.717	97.89	99.042	97.796	99.32	99.181	98.196	98.45	96.737	99.612	99.42	98.977	98.952	99.804	98.896	97.74	98.86	98.554	97.789	99.078	98.228	98.38	97.975	97.756	98.366	99.011	97.859	98.298	99.457	97.592	97.9	99.578	99.876	100.66	99.198	98.216	98.939
98.1	98.605	97.238	97.478	98.45	97.996	98.646	98.815	98.945	97.739	95.964	98.659	96.904	97.952	97.183	98.285	99.331	98.402	99.53	99.792	96.366	97.895	99.054	97.94	98.166	98.287	97.927	98.093	98.346	98.427	99.245	97.966	97.803	97.21	96.207	97.812	97.327	98.215	96.926	98.384	97.438	97.615	98.438	96.737	97.553	97.801	97.839	97.315	98.274	97.773
108.96	109.01	108.83	108.37	107.94	109.12	107.99	108.92	108.07	106.27	109.76	108.32	108.43	108.45	107.66	109.46	106.51	108.52	108.69	107.66	108.75	106.47	107.61	107.2	108.42	107.65	108.21	108.31	108.44	108.95	107.81	106.79	109.15	108.18	107.79	108.21	108.96	109.1	108.29	109.49	109.23	108.85	108.21	108.41	107.26	109.87	107.26	106.75	108.26	108.27
106.22	107.54	106.44	105.45	105.78	105.94	105.9	107.7	105.73	105.92	105.92	106.52	106.26	107.18	106.91	105.1	105.83	107.01	107.75	104.03	107.18	107.41	106.42	106.02	107.04	107.32	105.96	108.26	104.36	105.59	107.59	106.73	106.05	106.35	106.53	106.83	107.01	107.89	107.35	106.93	105.88	105.35	106.4	106.05	104.9	106.79	107.06	106.57	106.15	106.04
98.344	99.833	100.61	100.2	98.422	100.49	99.398	99.267	100.04	100.02	99.192	98.886	98.67	99.288	98.283	99.225	99.081	97.267	98.785	99.085	99.529	99.297	98.992	99.855	101.48	98.177	98.549	99.587	98.439	100.6	98.679	98.627	99.611	98.324	101.01	97.314	98.832	99.896	98.309	97.62	99.149	99.049	98.613	99.285	98.438	98.839	99.908	98.699	99.241	99.056
107.42	106.24	107.37	107.59	106.21	106.25	106.16	105.1	106.78	105.73	106.74	106.03	105.84	107.49	107.1	105.92	107.23	106.75	106.75	105.45	106.21	106.36	105.26	106.57	107.4	105.04	108.25	104.14	107.28	106.06	105.47	107.18	105.05	106.4	105.07	106.3	106.36	105.93	105.1	106.87	105.48	107.3	106.47	105.33	105.59	105.84	105.39	105.52	108.1	107.42
100.67	98.783	100.82	98.868	98.788	100.42	99.527	100.36	100.43	101.59	99.843	99.665	99.317	101.29	100.02	100.03	101.3	100.05	101.28	99.781	100.28	98.281	98.368	101.12	100.75	99.379	100.86	101.23	100.48	100.17	102.47	100.14	99.195	100.6	99.579	98.962	100.22	99.524	99.889	101.57	101.23	100.64	101.14	99.71	98.553	100.64	101.57	100.53	99.765	100.15
104.92	105.3	104.86	106.98	105.19	106.68	106.07	106.78	105.78	105.35	105.07	104.5	106.37	106.84	105.74	105.15	105.12	104.26	106.65	104.18	106.08	105.95	104.84	104.75	105.93	105.61	106.34	106.55	106.16	105.08	106.26	106.94	105.42	106.07	106.63	105.58	106.38	105.74	106.21	105.24	105.19	105.21	103.47	106.16	106.66	106.86	104.78	106.26	105.76	106.6
105.1	107.02	107.39	106.56	106.71	108.34	105.97	105.91	106.46	106.1	106.95	106.5	106.57	105.5	106.29	106.45	106.27	106.15	104.86	105.93	107.63	105.53	105.74	107.75	106.91	104.62	106.19	105.2	106.79	106.22	106.15	106.22	107.26	106.44	107.2	106.44	106.87	107.16	106.95	106.75	106.15	108.32	105.71	106.48	105.53	105.11	104.5	107.44	106.66	107.29
98.655	98.527	98.398	97.687	98.734	99.155	97.508	98.045	100.62	98.136	97.707	100.14	100.43	97.316	99.213	99.942	98.956	99.542	100.19	99.328	100.22	99.879	99.147	98.243	100.07	98.885	99.899	99.161	99.044	98.099	99.513	98.671	98.708	99.162	99.111	99.93	98.352	99.225	100.18	100.07	98.815	98.92	98.937	98.481	98.663	100.46	99.152	100.6	98.32	99.813
106.65	106.84	106.03	106.86	107.04	106.56	107.59	106.33	106.35	107.33	106.24	107.8	106.74	106.97	105.77	105.08	107.41	106.54	105.19	103.9	106.7	107.55	107.15	106.57	107.19	107.25	106.38	106.79	104.87	106.2	105.06	107.95	106.17	106.41	107.72	107.62	105.54	106.36	107.14	106.5	108.51	106.4	107.77	108.71	107.67	107.36	105.35	106.98	107.89	106.37
107.06	104.38	105.85	105.43	106.71	105.47	107.24	105.71	107.62	106.5	106.46	107.16	106.22	106.42	106.67	106.95	106.33	106.19	105.97	106.6	104.82	106.57	108.26	106.01	107.48	108.97	106.31	105.99	106.63	105.25	107.54	105.39	105.73	106.42	106.52	106.96	106.37	106.53	107.88	107.33	107.76	104.94	107.34	106.76	105.63	106.43	106.92	107.12	105.36	107.37
106.62	106.04	106.76	105.06	107.02	105.09	106.73	107.99	105.72	105.8	105.79	106.93	106.55	105.14	107.22	105.18	106.12	106.11	105.96	106.1	106.32	108.45	107.82	106.25	105.95	107.64	107.06	106.33	105.6	107.4	107.68	106.17	106.07	107.36	104.49	106.57	107.07	105.68	105.6	106.07	107.03	106.7	107.06	107.07	106.37	104.16	106.68	105.45	106.24	105.92
109.07	111.14	110.49	110.66	110	111.1	109.26	109.87	109.82	109.84	111.1	109.82	109.25	111.94	111.48	109.38	108.95	111.83	109.76	108.77	111.61	109.42	110.81	110.24	109.79	111.11	109.66	111.42	109.8	111.01	110.14	109.44	110.85	110.65	110.87	110.99	110.14	110.83	110.03	110.91	109.92	111.77	110.23	109.36	110.98	111.03	110.46	110.58	110.96	110.52
106.15	105.82	106.12	104.21	105.59	105.73	105.74	107.03	105.36	105.34	104.32	105.93	105.58	105.45	105.22	104.98	104.16	106.18	105.67	105.11	105.72	106.4	104.69	105.14	104.66	105.31	105.83	105.46	105.37	106.15	104.53	104.61	105.54	105.39	106.07	106.4	105.55	107.43	104.18	106.92	104.76	107.42	104.7	106.02	105.96	104.99	105.02	106.5	105.33	103.9
106.02	106.41	105.11	105.61	105.71	106.49	104.89	106.4	105.28	105.85	106.39	105.22	105.57	104.95	106.92	105.23	105.35	106.08	106.04	106.04	105.3	105.95	105.79	104.71	107.27	106.44	105.76	105.2	105.5	105.87	107.74	104.62	104.5	104.18	105.9	105.64	106.18	104.65	107.33	105.97	107.11	105.82	106.26	105.46	104.03	106.27	103.22	106.41	104.32	106.27
108.17	107.26	109.69	108.17	107.98	107.78	107.81	108.77	107.89	107.12	109.21	108.5	107.86	109	107.36	108.86	108.73	108.88	107.25	108.38	108.54	109.28	107.77	107.62	108.1	108.8	108.81	107.53	107.82	107.58	108.62	108.32	107.57	107.81	108.07	106.22	108.45	107.86	110.04	108.83	108.24	109.32	109.74	106.8	107.14	108.44	107.73	108.65	108.03	108.44
102.49	104.4	104.11	103.39	101.88	103.5	103.61	103.7	102.8	102.98	104.17	102.59	102.87	102.56	102.97	102.72	100.64	102.33	100.72	103.48	100.88	102.11	103.18	101.84	101.84	103.01	103.36	102.71	102.55	103.03	103.35	102.11	102.12	103.68	101.98	101.85	105.14	101.02	104.18	103.77	101.77	103.62	103.6	102.58	102.8	103.77	102.71	100.66	104.01	101.55
108.84	108.73	107.97	108.5	107.79	108.8	107.75	108.22	107.91	107.44	107.71	109.18	108.57	107.87	109.42	109.64	105.73	108.54	108.61	108.87	106.9	108.27	108.35	109.53	107.63	106.08	106.7	109.31	109.46	108.88	109.4	107.7	107.62	107.95	108.7	107.3	108.52	107.86	109.3	108.84	108.51	109.03	108.07	108.96	109.09	109.05	107.98	109	107.75	108.65
105.45	105.48	105.69	105.56	106.28	105.92	104.22	106.06	104.67	103.63	106.15	104.74	104.49	104.35	106.91	104.43	105.11	106.55	105.04	104.86	105.94	105.49	105.04	104.92	104.38	105.78	104.91	105.97	107.14	105.57	105.21	104.5	107.31	105.87	105.37	104.84	106.56	106.15	105.98	106.31	105.73	104.56	104.74	105.79	105.43	107.06	105.22	106.13	106.6	105.53
100.08	100.05	99.793	99.772	100.26	101.02	99.707	101.01	100.03	99.911	100.3	100.72	99.785	100.33	99.049	101.36	99.991	101.08	101.16	101.26	101.8	100.08	100.26	100.89	98.749	99.589	100.2	101.16	101.4	101.55	99.916	99.213	100.46	100.66	101.91	101.27	102.12	100.47	99.794	99.342	101.52	100.31	99.16	100.49	100.32	99.663	100.91	100.63	100.6	100.26
111.76	111.12	112.31	107.97	110.86	109.97	111.14	110.32	110.83	109.23	110.36	110.39	109.95	111.63	110.32	110.32	107.98	110.38	112.22	108.83	110.2	110.31	109.52	110.42	111.07	111.43	110.63	109.65	111.88	110.1	109.57	110	110.68	110.75	111.11	110.97	110.6	109.74	112.34	110.68	109.24	110.07	109.99	110.69	109.48	108.68	110.39	110.88	111.45	109.85
109.67	108.13	108.17	109.33	109.2	107.99	106.85	105.76	107.32	107.43	108.03	108.02	108.44	107.75	108.78	107.56	108.98	108.61	108.04	108.16	110.12	108.77	108.94	107.64	107.02	108.62	108.82	108.22	107.81	108.02	107.71	108.24	106.6	108.69	108.31	108.45	108.1	108.67	107.91	107.27	109.47	106.87	108.46	109.56	108.08	110.35	107.25	107.95	109.78	107.66
104.9	104.92	105.32	107.13	106.61	105.27	106.15	105.14	104.31	106.74	105.52	105.56	105.81	105.64	104.97	106.53	106.7	107.93	105.28	106.4	105.12	106.63	106.24	105.76	104.72	106.29	105.55	104.35	106.05	105.79	105.21	106.07	105.04	103.82	105.2	106.79	104.15	105.42	104.2	105.34	105.27	105.28	106.74	105.94	106.33	105.29	105.34	105.14	105.21	105.85
102.59	102.58	103.76	102.93	103.79	102.52	102.7	103.14	103.31	102.61	102.43	101.93	103.53	102.62	103.68	102.77	102.63	102.26	101.94	102.43	104.35	103.09	103.8	102.47	102.7	101.63	102.93	103.15	102.46	103.47	103.21	102.61	103.93	101.67	101.29	100.97	102.4	104.15	102.93	102.53	103.1	102.04	102.87	102.87	102.16	102.73	103.46	103.36	103.9	102.14
107.91	107.64	107.58	107.88	108.28	108.31	107.94	107.74	108.39	109.51	108.28	109.52	108.62	107.59	108.04	107.66	107.63	108.64	107.82	108.07	108.11	108.95	107.73	107.05	107.61	107.63	107.02	108.55	106.45	109.05	108.87	108.28	107.62	106.81	109.13	109.52	107.45	109.35	107.79	110.21	108.62	108.42	107.98	108.68	108.03	107	107.48	108.47	107.64	107.57
99.458	97.391	98.557	98.95	96.784	98.442	98.548	96.554	99.89	97.583	96.709	99.448	97.312	98.959	98.032	97.833	97.387	98.141	98.152	97.543	98.29	99.401	97.034	98.456	96.62	100.05	98.376	97.615	97.922	96.955	97.758	96.344	98.999	96.786	95.696	97.575	97.21	97.936	98.005	98.212	98.4	99.71	98.015	97.445	97.609	97.853	98.408	96.291	98.139	98.078
100.83	99.628	99.679	100.33	101.14	99.925	100.2	99.252	101.3	102.02	101.57	101.16	100.97	100.91	99.93	101.93	102.03	99.589	101.37	100.94	100.9	100.39	101.25	101.45	101.19	100.11	100.71	99.508	99.889	101.83	99.663	101.94	98.402	100.88	101.06	100.87	101.73	101.32	101.1	100.21	100.7	101.79	99.517	101.16	99.507	101.98	100.39	100.28	99.04	101.23
100.08	99.969	102.49	102.37	102.08	101.4	100.66	101.8	100.59	100.06	100.6	101.55	101.34	101.84	100.68	101.24	100.24	101.79	100.96	101.38	102.05	101.51	100.02	100.71	102.49	100.64	100.66	100.63	100.44	100.72	102.33	100.08	101.72	101.78	101.22	102.03	100.15	102.2	102.15	100.55	100.51	101.49	101.75	101.79	100.82	100.6	100.4	100.15	99.965	101.2
105.37	106.42	106.23	107.29	106.46	105.93	105.57	104.16	106.53	105.54	105.63	106.7	106.88	105.28	106.89	104.27	106.92	105.25	107.49	105.84	107.04	103.6	103.18	106.43	106.16	104.41	106.27	105.07	105.36	104.95	105.55	106.29	107.45	104.52	106.47	105.75	105.56	105.33	106.87	106.28	105.37	105.01	106.92	105.08	105.65	106.81	105.61	106.3	104.96	105.11
105.76	105.07	104.26	105.99	104.18	104.09	105.22	105.44	106.89	105.42	104.91	104.93	105.34	103.79	105.89	105.14	106.97	104.54	106.08	105.35	105.91	106.44	105.27	106.32	103.48	106.43	105.47	105.48	105.37	104.45	103.83	105.7	104.68	105.04	106.54	104.9	106	106.94	106.82	104.47	106.6	105.31	106.72	104.53	104.74	107.07	105.88	106.36	105.96	104.65
105.92	105.75	105.72	106.25	106.62	105.53	105.12	105.55	106.62	104.3	106.16	105.92	105.99	105.64	105.09	104.92	106.63	104.92	107.38	106.22	105.75	106.48	106.61	105.33	104.78	106.95	106.16	106.82	105.64	105.26	105.43	105.53	105.39	104.93	106.72	105.56	104.58	105.07	107.26	105.1	107.14	106.48	105.83	105.43	106.32	105.31	105.92	104.11	105.69	105.29
109.09	110.09	110.36	110.37	110.95	109.8	110.59	111.07	108.94	110.17	111.04	110.64	109.97	110.84	112.31	110.38	108.71	109.83	110.8	108.92	108.86	111.63	110.33	109.51	109.15	109.81	109.74	109.63	109.93	110.03	110.64	111.62	108.84	110.18	109.61	111.14	108.48	109.69	110.16	109.1	110.35	110.46	109.28	111.09	110.26	111.12	110.12	111.18	111.7	109.57
106.93	106.9	107.23	105.04	106.89	105.77	104.85	105.19	107.15	106.67	107.81	106.65	106.99	106.36	106.29	107.48	104.64	107.61	107.58	107.47	105.53	106.53	105.88	105.89	107.13	107.2	106.6	106.64	107.21	107.05	105.68	105.9	107.98	106.19	105.97	106.6	105.89	106.86	105.65	105.63	105.62	106.79	108.25	106.46	107.43	106.07	106.99	106.77	107.62	106.08
106.6	105.1	105.66	105.67	104.19	104.72	106.11	106.22	107.19	106.04	104.56	105.76	104.67	106.08	104.51	103.73	106.06	105.54	105.66	105.35	105.37	104.82	105.83	104.9	105.94	105.15	106.86	104.88	105.84	105.94	106.42	106.16	104.28	106.72	106.56	105.92	106.89	103.93	105.7	105.36	104.94	105.97	106.21	106.35	104.9	105.6	106.74	104.86	105.11	103.89
107.07	107.93	106.48	110	110.31	107.51	109.41	108.8	107.73	108.15	107.62	107.44	108.43	108.54	108.7	107.69	107.05	110.25	108.46	108.9	109.77	108.51	108.19	108.7	108.87	108.07	108.49	109.4	109.52	108.32	107.23	107.54	109.23	108.46	106.84	109.39	108.53	108.9	108.91	107.52	109.51	107.71	107.06	108.33	109.23	108.36	108.75	109.2	108.68	109.63
107.13	106.82	108.12	107.35	107.98	108.8	106.52	106.71	108.17	107.77	107.69	108.79	106.83	108.14	107.94	107.73	108.5	108.91	107.5	108.81	107.72	109.28	108.43	108.19	107.74	108.12	106.73	108.11	107.1	108.59	108.98	109.52	108.85	106.45	107.45	106.84	108.47	108.88	108.94	109.36	108.52	109.4	108.83	107.01	108.54	108.49	107.18	108.76	107.98	108.89
107.05	107.2	106.85	109.05	108.77	108.65	108.59	107.44	105.43	107.75	107.81	108.97	107.72	107.61	107.65	109.99	106.01	108.28	106.08	108.17	107.78	107.75	107.37	108.07	107.01	108.7	107.08	109.16	108.37	107.46	107.93	106.78	106.06	106.94	107.73	107.51	107.44	107.3	106.84	109.26	107.39	107.76	106.89	107.72	108.15	109.53	107.26	107.97	107.15	107.89
105	106.2	107.34	105.09	106.43	105.24	106.88	106.27	105.2	105.17	105.69	105.29	105.16	106.03	105.28	105.84	106.35	105.16	106.23	106.14	106.9	105.17	106.35	105.57	106.24	105.7	105.93	105.68	104.94	103.87	105.07	105.07	105.39	105.88	105.31	107.25	105.69	107.22	106.85	104.41	105.3	104.9	106.61	105.85	105.14	105.12	105.35	104.81	105.19	105.82
105.71	104.29	105.71	104.61	105.38	106.25	106.83	105.76	105.69	106.13	106.24	105.35	103.05	105.24	106.08	105.07	105.63	105.98	104.81	105.9	104.07	104.56	105.42	106.08	105.86	105.79	106.03	105.22	107.34	106.61	105.9	104.88	106.41	105.17	105.67	104.61	105.06	106.69	106.12	106.68	106.51	104.87	105.84	104.92	106.83	104.34	107.5	105.66	105.84	106.28
111.32	111.72	109.78	110.58	111.92	110.12	111.33	110.38	112.09	110.32	110.36	111.46	110.68	111.04	111.34	109.74	109.9	109.29	111.65	110.17	109.14	109.56	110.46	108.23	109.68	109.83	111.08	110.87	110.14	109.7	110.29	109.51	110.21	110.17	110.57	110.83	109.3	109.86	110.43	110.83	111.27	110.83	112	108.75	109.23	109.94	110.6	109.86	110.06	109.95
111.64	111.36	110.99	108.75	111.42	109.01	109.89	109.94	109.98	111.47	109.88	109.45	110.72	110.68	111.26	110.4	110.52	109.7	110.43	111.83	109.11	111.42	111	110.68	111.07	111.05	109.43	109.97	108.75	109.92	110.68	110.17	110.75	111.01	111.24	110.93	111.71	109.81	110.81	110.18	110.7	109.55	111.78	109.66	109.55	110.41	109.64	111.34	110.52	110.12
97.789	98.958	98.922	98.431	97.774	99.282	100.17	100.01	97.156	99.263	98.471	100.83	99.864	98.453	98.655	98.709	99.491	99.611	97.736	97.494	99.236	98.319	98.045	100.16	97.65	98.52	99.564	98.455	98.324	99.933	99.613	99.792	99.112	99.025	99.589	100.03	97.593	97.984	99.762	98.048	98.54	99.411	98.472	101	100.1	99.582	98.377	99.128	98.808	98.111
109.05	109.27	109.6	109.14	106.74	109.01	107.54	106.75	109.28	107.87	107.2	107.34	107.84	108.03	108.47	108.9	107.48	108.77	108.21	108.4	106.95	107.02	108.62	108.63	109.77	106.92	105.98	108.69	107.6	109.17	111.32	109.05	108.66	108.44	107.69	107.44	109.13	106.94	109.84	107.99	108.18	107.18	107.85	110.14	108.93	107.43	108.66	108.96	108.61	107.83
104.97	105.54	106.14	105.78	105.63	105	105.94	106.14	105.06	105.25	105.01	105.43	106.25	105.1	105.46	105.72	104.15	106.41	106.96	104.1	105.63	105.12	105.9	104.23	106.47	105.21	104.72	106.97	105.22	104.15	105.94	106.54	105.52	105.42	105.16	105.71	105.66	105.41	106.74	106.43	106.07	106.86	105.98	104.94	105.28	106.24	106.15	106.08	106.85	105.6
98.694	99.04	98.489	99.497	100.2	99.362	99.379	99.914	98.934	98.693	97.82	98.091	99.74	99.733	98.732	98.517	100.18	98.726	98.81	99.706	99.538	99.149	99.962	98.057	99.241	99.093	98.974	98.21	98.813	99.337	98.572	100.39	97.594	97.787	99.519	98.942	99.494	98.971	98.155	98.896	98.566	99.168	98.7	98.185	98.678	98.876	99.047	99.015	100.13	98.381
97.9	98.766	98.925	98.4	99.846	98.617	99.155	97.857	97.914	98.1	97.391	96.927	96.87	99.434	98.504	96.579	97.007	98.36	98.602	96.746	98.025	98.053	97.113	96.923	97.138	96.654	98.279	97.03	98.484	99.13	98.802	98.661	96.473	97.999	99.135	98.649	97.955	98.018	97.997	99.201	98.508	98.407	98.281	97.99	98.064	98.118	98.664	96.925	97.487	98.001
99.816	99.248	99.526	97.991	99.807	99.752	98.99	101.3	100.62	98.694	99.912	101.5	98.199	99.683	100.61	99.253	99.721	100.25	99.596	100.96	100.11	101.63	99.352	99.948	100.03	98.729	99.93	99.394	101.02	100.7	100.14	100.33	100.19	97.592	100.91	101.21	100.82	98.985	100.73	100.72	99.55	101.29	99.925	99.454	99.086	99.196	101.89	99.922	100.68	99.159
105.17	105.59	105.34	106.52	105.77	105.64	105.77	104.96	105.46	106.07	105.11	105.25	105.89	104.81	104.94	106.79	104.52	105.62	107.44	107.09	105.55	107.57	106.21	106.82	104.94	103.8	106.99	104.7	106.47	107.47	105.78	104.34	106.22	104.83	107.03	106.53	106	104.84	105.37	106.65	104.94	103.86	106.5	105.36	105.35	106.6	104.42	106.3	105.3	105.65
107.47	106.86	104.97	106.04	107.58	107.14	106.54	108.23	106.45	106.79	107.58	105.9	105.16	104.94	106.09	106.41	107.1	106.29	106	105.58	106.91	108.54	107.05	105.69	107.31	106.43	106.97	105.83	107.05	106.06	106.11	106.66	106.85	106.29	106.41	106.21	105.78	106.58	105.95	105.27	105.68	105.98	106.56	105.99	107.93	105.9	105.9	107.65	106.48	106.21
107.71	109.53	107.16	108.21	106.72	108.47	108.23	107.52	109.56	108.12	106.56	108.38	107.22	107.56	108.23	107.49	107.67	109.03	107.44	105.47	107.61	108.56	108.07	106.4	107.5	107.2	107.99	107.75	108.15	107.15	108.63	107.1	106.94	106.24	108.52	107.88	108.75	107.73	109.68	108.08	108.57	106.85	108.72	107.13	108.48	107.65	107.9	106.07	108.36	107.46
106.15	109.06	108.35	107.81	108.45	108.73	107.69	107.97	106.74	107.84	107.26	108.25	107.79	108.12	107.32	108.49	107.17	108.71	108.46	107	105.78	107.48	106.95	109.13	108.03	107.45	108.27	107.97	107.35	108.16	105.25	107.5	107.92	109.52	108.47	108.22	109.43	108.27	106.39	107.03	107.09	106.43	107.86	108.32	105.97	108.05	107.71	108.37	107.96	108.99
105.77	104.76	106.21	106.8	104.79	106.28	107.55	107.01	106.31	107.25	106.68	105.17	107.56	105.85	106.48	106.7	106.81	108.04	106.55	107.95	106.9	106.32	105.73	107.36	106.4	105.61	106.21	107.2	106.23	105.64	107.1	107.43	106.32	106.59	105.94	107.59	105.26	104.94	106.97	105.83	105.8	106.61	106.55	107.46	107.79	106.39	105.25	105.74	105.27	107.06
100.7	98.687	99.61	99.338	98.726	101.57	99.838	99.668	101.64	102	101.07	101.22	100.53	99.418	100.8	100.62	99.533	100.5	99.892	101.31	99.865	100.26	100.48	101.18	100.18	99.495	101.26	100.9	100.7	102.01	100.29	100.2	100.2	99.439	99.401	102.73	98.945	102.52	101.62	98.758	100.13	98.862	100.12	99.593	99.77	99.448	100.18	100.06	100.99	100.03
112.17	110.24	110.09	110.63	112.51	110.84	111.19	110.86	110.91	110.81	109.83	109.94	111.57	109.18	110.72	109.42	110.17	110.71	110.96	110.16	111.36	109.75	112.33	109.17	109.42	110.71	109.74	109.22	111.55	111.94	109.81	109.15	111.18	111.54	109.89	110.33	110.8	109.74	108.39	111.52	110	110.85	111.16	111.81	110.3	111.34	109.06	112.16	111.3	110.92
105.69	104.73	105.43	105.14	105.05	105.4	104.29	106.7	103.85	105.41	104.86	105.96	104.5	104.16	104.86	104.65	105.15	104.59	106.69	104.24	105.01	104.81	105.39	104.72	104.09	104.29	104.82	106.29	104.05	104.4	107.21	105.45	105.25	106.16	105.52	107.14	105.95	105.18	106.11	105	105.1	104.51	105.82	105.72	103.92	106.79	105.44	106.17	104.14	106.75
106.09	108.39	105.92	105.44	106.45	106.39	108.25	106.78	106.56	107.71	106.6	108.43	106.34	107.89	107.16	106.76	106.24	105.18	106.63	106.14	104.94	108.25	107.8	108.24	105.48	108.83	106.51	105.99	106.8	105.99	108.5	106.2	106.14	107.25	106.29	107.1	107.57	105.81	105	107.29	106.94	107.92	105.55	106.2	107.18	105.49	107.4	105.89	105.93	106.28
103.06	101.06	102.96	103	103.88	103.5	104.34	101.92	102.75	101.57	103.58	102.79	104.64	101.59	102.59	101.84	104.04	101.14	102	103.28	103.45	102.9	104.53	102.61	102.41	102.46	103.18	103.73	102	102.99	101.94	104.8	103.14	103	102.55	101.32	105.02	102.65	104.3	102.09	102.8	102.78	103.81	102.56	102.42	103.12	103.83	103.18	101.32	101.39
106.57	105.07	106.13	105.04	104.25	103.97	105.15	105.74	104.88	106.65	106.24	105.92	104.83	106.69	104.68	105.31	105.55	105.22	104.73	105.84	105.32	107.24	104.89	105.89	105.78	107.05	105.21	104.17	105.23	107.08	105.94	105.32	106.69	105.37	106.51	106.1	105.05	105.28	105.43	104.51	105.02	105.06	105.37	105.96	106.1	104.41	104.15	107.56	104.93	106.54
104.65	105.76	105.25	105.53	107.92	103.53	105.46	106.48	104.37	106.84	105.62	106.93	104.7	107.09	106.17	106.02	106.89	104.42	104.66	106.27	104.68	106.82	106.44	105.13	104.62	106.23	106.82	105.64	104.42	104.98	106.1	105.9	105.01	107.13	105.93	105.5	104.66	105.97	106.4	104.26	104.91	105.17	106.8	107.59	107.4	106.74	106.39	105.88	105.41	105.87
104.68	105.96	106.21	105.65	106.06	104.88	106.02	105.27	105.26	104.99	105.22	106.3	106.24	104.53	107.59	106.94	104.03	105.27	105.94	104.51	105.7	105.74	106.16	104.96	105.77	105.36	104.78	105.44	105.95	107.03	104.8	104.09	105.04	106.23	105.76	106.9	104.8	104.71	104.16	104.88	107.64	106.45	105.2	105.11	105.17	105.3	105.46	106.37	104.51	105.06
106.58	104.36	105.82	106.47	107.13	106.22	106.13	106.19	105.85	105.55	108.09	105.02	106.67	107.4	105.87	106.19	107.32	105.91	107.07	107.26	107.15	107.42	107.95	105.86	106.31	106.47	106.88	106.07	106.91	105.38	107.84	107.39	106.18	105.45	107.11	107.79	105.82	105.67	105.57	106.98	105.89	107.08	106.57	107	105.15	105.61	106.72	106.83	105	106.27
106.57	106.44	107.55	105.47	107.83	105.87	107.74	106.72	105.87	107.19	106.7	105.78	105.04	105.32	105.78	107.54	106.18	107.23	108.27	106.44	106.69	106.5	106.78	105.69	108.57	107.02	107.03	106.01	106.81	105.74	107.78	107.12	103.88	107.26	107.62	108.19	106.69	107.08	104.62	107.54	105.35	107.03	108.04	107.9	106.62	106	106.4	106.14	106.96	106.61
98.875	97.985	97.543	98.082	100.94	98.007	99.563	97.687	98.807	98.034	99.348	97.472	99.054	99.86	99.123	100.13	98.331	97.546	99.32	99.974	100	99.393	100.4	97.526	100.02	98.634	98.77	99.166	98.488	97.395	97.963	99.281	100.88	98.58	98.062	99.593	98.419	97.554	98.453	99.728	98.387	97.22	98.571	98.81	97.172	99.149	98.679	99.084	99.628	100.27
100.44	100.73	101.07	100.46	99.32	99.706	99.523	100.35	100.15	100.22	102.24	100.32	99.582	99.888	99.892	100.12	100.71	101.04	100.32	100.86	99.706	100.31	101.14	99.064	101.76	99.195	100.35	100.9	99.414	99.23	101.03	99.9	101.09	100.79	100.07	101.13	100.61	100.23	99.121	99.407	99.398	100.01	100.17	99.223	99.382	100.38	101.19	98.549	100.34	100.28
108.44	109.95	109.48	108.43	107.66	108.22	108.03	108.82	109.28	107.12	108.28	109.67	109.47	108.36	108.53	108.35	107.96	108.32	107.97	108.02	106.34	107.36	108.23	108.39	107.74	107.05	106.5	109.46	108.59	108.66	107.09	109.88	108.35	107.96	108.81	108.75	108.16	107.14	109.35	109.91	108.85	109.05	107.63	109.37	106.46	109.6	109.97	106.44	108.67	108.18
107.12	107.96	107.93	108.7	106.9	108.13	107.19	107.99	109.02	109.07	108.36	108.97	107.45	107.96	109.02	107.58	107.3	108.38	106.99	106.68	108.18	109.3	107.74	107.1	107.45	106.55	106.51	108.66	108.77	106.06	107.97	108.06	108.04	106.93	106.91	107.74	107.62	108.82	107.82	108.36	107.77	106.88	107.58	107.09	107.51	107.17	105.68	107.12	108.55	108.04
106.71	106.17	104.27	106.49	105.36	106.16	106.22	106.1	105.84	106.63	106.08	105.63	107.47	105.66	103.6	105.82	104.75	107.07	104.79	105.8	106.22	107.02	106.94	105.86	104.62	105.56	105.91	105.17	105.1	106.03	105.89	105.64	105.04	107.1	106.07	106.03	106.04	105.47	105.58	106.92	105.73	106.24	106.03	104.64	104.91	105.52	104.74	106.48	106.61	106.08
99.047	99.534	97.209	98.265	98.312	97.681	97.395	99.104	98.24	99.031	98.198	97.352	98.647	98.813	97.463	98.957	96.783	99.763	98.578	97.844	97.98	98.283	98.965	98.25	97.147	97.328	98.028	98.049	99.663	96.712	98.556	97.762	98	99.425	98.086	97.619	97.604	98.967	99.355	98.719	99.362	99.027	98.485	97.043	97.729	98.425	97.74	97.885	97.205	97.04
106.3	104.78	106.92	102.71	107.26	105.68	104.76	105.61	105.6	104.73	106.36	105.24	105.72	106.45	105.18	104.36	105.71	106.79	107.9	106.88	105.23	107.35	106.95	104.74	106.07	106.02	104.52	105.09	104.5	107.1	106.56	106.44	105.11	105.01	105.85	105.69	105.36	104.84	106.09	106.49	106.14	105.76	105.45	104.59	105.64	105.84	106.3	105.27	106.44	105.29
104.93	105.51	105.07	105.54	106.67	106.33	105.67	105.12	105.02	105.49	104.23	105.79	103.96	105.6	105.29	106.06	105.32	107.14	106.83	105.25	105.28	105.99	106.55	106.05	107.12	107.04	104.98	105.56	105.68	106.12	106.1	106.38	106.58	107.04	106.05	105.3	105.91	105.57	104.46	106.87	105.56	104.91	104.98	104.33	105.56	106.01	104.79	106.11	105.79	105.1
98.761	98.623	97.843	97.549	97.017	96.948	98.029	97.973	96.935	97.554	96.786	97.053	98.029	97.45	97.33	99.33	97.703	97.941	98.913	97.051	98.663	99.157	97.799	98.279	99.83	97.771	98.019	98.612	97.534	98.312	97.918	99.743	98.948	97.48	97.665	97.634	97.958	98.674	98.142	98.375	99.639	97.356	96.786	98.107	98.747	96.661	98.084	98.603	98.85	96.955
97.093	98.264	97.925	98.615	98.436	98.488	97.493	98.167	96.981	98.673	98.916	98.233	97.181	97.619	98.699	98.762	99.539	97.827	98.062	98.592	98.393	96.678	97.78	97.99	98.252	98.002	99.717	98.325	100.14	97.012	98.615	98.759	97.687	99.258	98.839	97.424	97.559	98.968	97.999	99.937	98.923	99.265	98.548	98.396	98.269	97.147	98.028	97.64	98.887	97.395
107.73	108.12	108.32	109.12	108.23	107.15	108.84	109.39	107	107.24	108.19	110.01	108.79	108.89	108.96	107.02	107.97	108.65	106.96	106.06	109.05	107.98	107.99	108.49	108.04	108.91	106.84	107.41	109.32	108.21	107.62	107.8	108.36	108.86	109.24	106.99	108.57	107.43	108.33	108.02	108.66	107.69	109.62	107.83	107.61	108.21	108.31	107.74	108.13	108.53
99.065	98.401	98.738	98.557	98.134	98.635	99.681	98.513	97.049	98.889	98.206	99.239	97.579	98.224	98.591	96.425	98.165	98.023	96.976	98.687	97.79	97.958	96.651	97.174	98.066	97.054	97.496	98.302	98.74	97.641	98.201	96.685	98.018	97.408	98.107	98.114	97.653	98.238	97.599	98.919	97.547	98.216	97.79	98.515	98.683	98.178	99.3	96.68	98.799	97
108.51	105.59	107.61	106.18	108.21	106.44	106.09	105.76	107.11	106.33	106.98	106.73	107.49	104.51	106.44	106.11	106.98	109.67	105.35	105.52	106.08	107.24	106.05	107.51	106.35	105.9	105	105.74	107.24	105.96	106.62	106.41	107.43	106.58	105.79	107.6	105.92	107.73	106.71	106.25	106.84	107.09	106.65	105.3	104.62	106.12	105.46	108.16	107.09	106.07
106.48	107.57	106.29	106.44	105.26	105.38	108.11	104.61	106.01	106.89	107.63	104.51	107.14	106.89	105.89	106.67	105.63	107.16	106.93	106.22	107.03	105.84	106	106.89	105.3	106.44	106.2	107.29	105.38	107.07	106.45	106.72	106.38	104.6	106.53	106.87	104.5	105.16	103.94	107.27	106.93	106.67	106.7	107.2	107.13	105.75	107.34	107.09	107.64	105.28
108.08	106.02	106.69	106.4	108.11	106.59	108.73	109.1	107.43	107.84	109.12	109.05	106.83	105.68	106.85	108.65	108.16	107.44	107.83	109.4	107.79	106.96	108.61	108.85	107.1	108.67	107.29	109.11	106.99	108.39	107.81	107.41	108.98	108.1	107.99	107.91	108.87	109.09	108.44	106.72	106	107.26	107.87	109.13	107.8	107.13	106.14	107.72	107.78	109.18
106.41	104.27	104.73	105.21	105.18	104.73	106.09	105.3	105.51	105.63	106.48	106.12	105.54	104.5	105.74	106.19	105.61	106.82	106.38	106.05	106.44	106.32	107.27	107.44	105.34	105.76	105.56	104.04	105.54	106.47	105.36	107.08	105.61	106.23	106.37	106.28	106.4	106.02	105.81	105.71	105.62	104.81	107.23	105.97	105.58	106.19	104.77	106.61	105.95	104.51
103.47	101.85	104.16	103.19	104.29	101.2	103.94	101.95	102.54	104.12	104.06	102.54	103.5	102.13	102.68	103.99	103.28	104.12	101.15	103.18	102.48	103.79	101.89	102.4	103.32	104.04	101.48	100.71	102.88	101.58	102.48	102.64	103.29	102.51	102.42	103.23	102.78	103.69	103.58	103.31	101.99	102.39	103.7	103.6	102.97	103.63	102.66	102.88	102.37	103.4
109.06	109.03	109.41	107.71	108.4	108.55	106.78	109.03	108.95	109.18	109.32	110.18	110.55	107.57	108.88	108.56	108.36	109.29	107.08	108.67	107.75	108.14	110.03	108.24	108.03	108.29	107.26	108.41	108.92	108.33	107.35	108.55	109.65	107.78	109.56	106.5	109.4	109.47	108.71	108.3	108.19	108.19	107.92	108.5	108.26	108.67	107.53	109.4	108.65	109.09
108.2	108.82	107.84	108.15	107.91	109.74	107.5	108.58	106.48	107.63	107.72	108.34	107.54	108.43	107.93	107.18	107.03	107.72	109.56	107.47	108.61	106.06	108.44	109.18	108.46	107.69	107.82	110.05	109.54	107.12	108.05	109.17	109.86	108.7	107.49	109.05	108.47	108.62	108.54	106.85	109.52	107.74	107.56	108.06	107.41	109.15	107.94	108.66	107.41	108.54
98.489	97.677	98.769	97.397	98.154	98.836	98.477	97.424	98.366	97.12	98.555	97.554	99.035	97.554	97.388	98.271	98.47	97.44	97.875	97.673	96.055	99.966	97.825	97.999	98.946	97.283	98.36	97.917	97.062	97.397	98.342	97.853	99.61	97.478	98.5	97.47	98.478	98.991	99.35	98.188	97.171	98.469	98.087	97.093	97.628	97.597	97.019	97.295	97.697	96.319
109.58	108.24	107.61	107.56	108.3	107.52	106.86	110.51	108.95	108.5	109.82	108.8	107.79	108.48	109.41	108.7	108.17	108.59	108.27	106.93	109	107.13	108.58	108.98	108.27	109.16	107.7	107.68	109.1	108.85	107.88	107.35	108.39	107.6	107.83	107.34	107.62	108.33	109.07	107.92	108.81	107.86	108.28	108.87	107.78	109.68	108.23	108.01	109.01	109.54
107.04	107.65	109.45	107.84	107	106.55	107.37	106.63	108.58	108.46	108.02	107.86	107.15	105.8	107.24	107.15	106.91	106.84	109.95	106.66	107.3	108.13	107.26	107.41	107.33	107.4	107.17	108.45	108.82	108.81	107.54	108.63	108.39	105.83	109.67	108.79	106.82	107.67	108.99	109.72	107.3	108.46	106.46	107.91	107.18	106.86	109.45	108.41	107.62	107.01
107.97	106.94	105.47	106.51	106.51	106.4	105.26	106.57	105.85	106.08	107.62	106.23	107.23	106.23	106.83	106.95	106.52	105.31	107.62	106.14	106.68	107.04	106	106.48	107.26	106.75	108.08	106.02	107.11	106.07	106.34	105.87	108.01	106.33	107.61	105.94	104.77	107.23	106.72	106.94	105.92	105.84	106.99	106.61	105.74	107.67	106.62	107.31	106.56	106.45
109.69	108.28	108.18	109.6	108.43	108.74	108.2	109.26	108.53	108.28	106.58	108.8	109.06	109.44	107.42	107.69	109.46	107.92	107.5	108.76	108.68	108.6	106.81	108.99	107.59	108.84	107.25	107.38	108.69	108.77	109.38	109.1	109.12	109.93	107.98	108.3	108.12	108.03	107.6	107.92	107.37	109.13	107.85	109.22	107.65	109.32	109.31	108.32	107.99	108.22
107.75	106.79	109.16	107.17	108.03	107.58	109.36	108.25	106.37	109.13	108.24	107.43	107.79	107.99	106.81	108.71	106.87	107.6	107.06	107.74	109.29	108.82	109.41	108.32	107.16	106.79	109.53	107.51	108.1	106.94	110.17	107.23	108.98	106.43	107.77	106.47	108.86	108.11	108.52	107.57	107.37	107.49	106.67	107.78	108.04	106.43	107.26	108.21	108.19	107.78
97.434	97.5	98.128	97.846	98.623	99.202	97.577	97.394	97.574	97.884	97.438	98.132	99.652	97.489	98.16	96.668	97.331	97.544	98.102	99.076	98.15	96.506	99.359	97.205	98.142	98.007	97.657	98.878	98.505	98.707	98.703	98.181	99.33	98.73	97.176	98.143	98.64	97.354	98.976	98.345	99.955	99.234	97.532	99.082	96.165	99.973	97.434	98.746	99.215	97.456
106.16	107.26	105.91	107.71	107.03	105.05	107.52	105.87	106.63	106.76	105.01	106.65	105.96	107.65	105.6	106.75	106.15	107.49	106.68	108.15	106.65	107.3	107.12	105.75	107.29	106.08	105.73	106.53	106.86	106.21	106.66	107.34	106.55	106.06	106.5	106.61	107.63	107.25	106.38	106.21	107.57	108.15	107.95	106.41	107.99	107.13	105.27	108.15	106.1	104.97
108.04	107.3	110.47	108.25	108.38	109.83	108.2	110.04	108.06	108.79	107.76	107.65	108.45	108.79	109.67	107.63	109.17	109.34	107.12	108.31	108.42	109.13	108.85	109.59	109.76	108.45	108.81	109.04	108.3	106.86	109.61	110.4	107.99	109.14	108.97	109.46	106.72	110.51	108.5	108.34	109.44	108.13	107.13	108.99	108.9	108.62	108.83	107.1	108.74	108.74
106.92	105.12	107.11	106.18	104.63	107.16	105.41	106.97	107.43	106.37	107.04	107.68	106.01	106.76	106.6	107.43	107.67	107.15	107.03	105.75	106.21	107.6	105.61	105.1	106.37	104.5	106.65	107.59	106.6	108.92	106.22	105.64	107.35	107.49	106.78	107.62	106.6	106.6	106.93	107.73	107.96	107.13	106.32	108.33	106.68	107.52	107.43	106.08	107.52	106.77
98.281	99.166	99.082	98.391	96.98	98.649	96.68	98.179	97.706	99.065	98.32	97.225	96.877	98.661	98.124	98.781	97.19	97.878	98.048	98.042	97.626	98.981	97.414	97.44	98.9	97.684	97.174	98.771	98.445	98.685	98.513	97.433	98.243	97.917	97.974	97.435	97.204	99.55	96.274	97.669	97.462	98.412	98.361	98.417	97.908	97.377	96.942	98.902	97.003	99.253
96.656	98.21	99.162	99.11	98.553	98.707	98.093	98.836	99.614	98.355	98.672	99.767	98.855	99.073	98.341	97.026	98.97	98.711	99.458	97.819	97.985	99.13	98.065	98.513	97.152	99.758	99.536	98.084	97.985	97.758	98.743	99.346	97.908	95.941	97.292	98.351	98.504	97.399	96.803	99.514	98.383	98.366	97.612	99.29	97.311	98.902	98.472	98.188	97.976	98.944
99.915	101.33	102.17	99.85	100.5	100.79	99.133	100.28	99.748	99.641	100.02	101.47	100.08	100.11	101.21	100.53	100.08	99.881	100.93	100.59	100.72	100.11	101.82	100.82	101.04	99.925	99.755	101.54	99.632	102.73	98.841	99.48	98.583	100.13	101.24	100.4	100.4	99.417	100.45	99.003	99.77	99.962	100.37	99.92	101.16	99.96	100.56	99.403	100.56	100.09
106.35	106.49	104.05	106.58	106.68	106.47	107.53	106	106.54	105.39	104.11	105.83	106.07	106.67	106.52	107.32	107.2	105.1	105.88	107.19	106.99	106.35	106.92	106.96	106.01	105.75	106.68	106.17	106.93	105.2	104.89	106.77	107.74	106.17	105.7	105.92	106.25	105.98	106.01	105.22	106.42	105.57	107.18	105.82	106.28	106.65	106.17	105.79	105.71	105.3
106.06	105.71	104.44	105.17	105.18	105.99	104.82	105.26	106.11	104.7	107.26	105.15	105.79	106.88	106.08	107.2	106.89	105.24	104.91	105.65	105.09	105.23	106.6	105.4	103.79	105.8	105.54	104.32	106.26	107.17	106.35	106.46	105.89	105.34	106.02	104.79	105.88	105.56	104.04	106	106	104.42	106.53	105.84	106.81	105.17	106.51	104.84	106.07	105.64
100.63	96.563	98.96	97.843	99.244	100.38	98.663	98.846	100.18	100.23	98.621	97.478	97.461	98.385	99.756	98.441	100.22	97.645	98.896	98.851	98.648	99.389	98.059	99.343	99.595	99.292	99.739	98.509	98.817	98.086	100.08	99.589	99.575	97.994	97.889	99.059	99.565	98.311	98.54	98.461	98.146	98.909	98.961	99.253	98.42	97.92	99.242	98.727	98.209	96.582
105.18	105.5	105.71	103.06	106.33	105.39	105.05	106.7	104.35	105.27	107.34	105.27	104.93	107.79	105.69	104.42	105.71	106.01	105.03	106.06	105.19	105.72	106.52	104.57	106.27	106.32	106.8	105.91	106.07	103.65	105.33	105.42	105.15	105.29	105.3	106.32	106.67	106.11	105.21	106.24	107.07	105.74	105.07	105.98	106.53	107.54	104.81	106.3	106.24	106.21
107.9	108.22	107.43	107.7	107.45	108.26	109.03	106.35	107.93	108.17	109.31	107.28	109.92	107.57	107	109.01	107.61	108.71	108.16	107.63	107.12	107.89	109.17	107.92	107.99	108.03	109.03	107.7	107.63	108.74	107.51	110.06	108.46	110.72	107.88	107.58	107.46	108.58	107.45	106.53	109.22	108.47	108.41	107.46	107.49	108.91	108.5	108.34	107.62	106.66
105.02	105.95	104.93	105.14	106.67	104.64	106.75	105.76	106.15	107.15	105.79	107.51	104.78	105.59	106.11	105.02	105.68	105.31	106.65	105.84	106.19	105.7	105.31	105.41	107.04	105.9	106.67	105.19	105.99	104.78	105.91	105.87	105.55	104.81	105.04	106.28	104.54	106.41	106.23	105.82	106.25	105.35	105.7	107.58	106.1	105.73	105.22	106.75	103.96	105.51
107.59	108.98	107.76	107.38	108.35	107.25	108.37	107.78	106.91	108.4	107.79	108.39	108.65	107.19	107.46	106.5	105.92	108.74	108.28	108.29	108.95	108.48	107.93	107.71	109.2	107.33	108.15	107.95	107.56	108.67	109.05	107.57	108.51	109.94	107.24	110.47	108.34	108.28	107.53	106.07	108.37	108.15	108.5	108.16	109.02	108.73	106.92	106.99	108.3	107.94
108.37	108.31	107.02	108.34	108.51	109.65	108.67	110.33	109.11	109.25	109.01	107.9	107.68	108.71	107.32	107.12	108.09	107.38	107.03	108.27	109.07	108.07	109.92	108.26	108.33	108.97	107.45	108.71	107.29	107.99	108.35	108.03	108.38	107.59	107.37	108.43	109.77	108.5	108.55	107.76	106.77	106.75	108.2	108.79	107.58	109.77	109.78	109.61	107.04	107.94
105.71	105.24	105.41	107.48	106.59	104.92	104.77	103	105.46	105.75	104.9	105.11	105.45	106.04	105.69	104.63	105.2	106.24	103.6	105.46	105.44	106.35	105.87	104.4	106.83	103.22	105	104.9	106.83	104.83	105.35	104.84	104.99	106.39	106.33	106.92	105.9	106.53	104.33	106.74	105.21	104.51	107.31	105.01	104.97	105.01	105.77	105.36	103.68	106.15
105.98	109.24	107.65	108.53	107.64	109.19	108.86	111.43	108.76	106.58	108.62	108.67	108.1	107.05	107.83	109.38	108.66	108.72	110.96	108.16	107.52	110.39	108.93	108.95	109.24	108.43	107.68	108.07	107.64	107.91	108.5	109.06	106.54	108.5	107.58	107.63	106.95	108.92	108.13	109.38	108.47	108.81	109.15	106.82	107.5	109.53	108.66	108.67	110.09	107.38
106.47	106.73	108.2	107.74	107.74	107.66	107.43	108.95	108.12	108.17	108.07	107.14	107.06	106.94	108.74	106.67	108.89	107.85	107.81	107.99	107.1	108.49	107.89	108.68	107.98	107.47	108.07	107.26	108.17	107.86	107.95	107.31	107.05	107.96	107.23	107.11	108.07	106.22	108.6	109.05	108.91	106.5	107.09	106.88	107.94	106.78	106.95	107.13	108.25	106.76
99.372	98.748	98.701	100.36	98.26	98.687	99.505	100.78	99.279	98.986	97.355	99.367	98.375	99.55	99.339	98.947	99.813	99.445	99.552	98.666	99.936	98.302	98.237	98.58	99.898	100.63	98.19	98.441	100.3	98.62	99.671	99.632	98.856	98.33	98.015	99.853	99.619	99.926	99.68	99.697	99.295	98.24	98.638	98.176	99.319	99.425	99.171	99.162	98.691	99.487
106.33	105.52	107.14	105.13	105.58	104.35	104.12	105.79	105.8	104.89	105.63	107.09	106.92	105.06	103.66	105.12	104.57	105.64	104.45	104.46	106.04	104.98	105.31	107.6	104.72	106.16	104.76	106.57	103.38	105.81	105.46	104.74	105.81	106.46	105.69	105.04	106.84	104.85	105.53	104.22	105.86	106.26	105.22	107.07	104.41	105.24	105.41	105.79	106.46	104.82
97.615	99.809	100.42	99.457	98.927	96.48	100.05	98.452	99.333	98.464	98.751	98.112	99.248	98.914	97.036	99.73	97.787	98.79	98.343	100.53	98.966	100.03	99.268	96.634	100.35	98.258	97.508	97.733	98.272	99.495	97.448	97.942	99.31	100.45	97.091	99.692	98.838	99.113	98.446	99.138	98.298	98.203	99.073	98.039	100.4	96.856	98.56	99.151	99.395	99.72
100.03	99.732	99.766	98.496	98.796	100.02	99.134	100.63	100.32	100.67	101.16	101.45	99.744	99.127	101.47	100.27	101.4	98.695	99.41	101.61	101.4	101.05	101.04	99.222	99.377	98.584	100.54	100.41	99.806	101.89	100.88	102.05	99.421	99.634	98.896	100.81	99.599	100.78	99.623	99.626	98.612	101.93	99.619	100.27	100.88	101.68	101.74	99.79	101.02	99.524
107.17	108.18	107.38	108.78	109.13	109.08	106.93	108.14	107.55	107.24	108.05	107.17	107.55	107.48	108.15	107.11	107.69	108.35	107.31	107.7	105.35	108.26	107.62	106.29	108.27	108.25	107.96	106.96	108.19	108.88	108.66	108.12	108.62	107.61	107.84	107.22	108.14	108.47	106.87	107.02	107.63	107.67	106.32	106.77	108.3	108.19	108.1	108.56	107.82	107.43
105.94	105	106.05	105.29	104.35	105.43	105.03	104.42	106.33	106.02	105.16	103.91	105.81	106.22	106.34	105.96	104.5	106.8	106.16	103.77	104.75	104.31	105.42	106.2	106.02	106.13	107.21	106.25	106.76	105.8	106.02	106.81	105.75	105.18	106.26	106.17	104.98	105.18	105.95	105.56	105.89	105.22	104.07	105.31	106.36	104.27	104.96	105.8	105.28	105.33
109.11	108.42	108.5	108.22	108.35	109.67	108.78	109.41	106.02	108.07	109.66	108.3	109.23	106.71	107.12	107.93	108.43	107.04	107.94	106.84	107.3	108.19	107.13	108.48	108	109.07	108.25	107.96	108.1	107.66	108.89	109.14	106.71	109	107.96	109	109.25	107.24	107.88	107.92	107.62	108.5	108.83	109.28	106.96	108.48	109.48	106.92	109.16	109.93
108.52	109.04	107.78	108.25	108.69	108.49	108.48	109.98	109.94	108.27	110.24	109.11	108.76	109.51	107.83	109.83	109.64	108.5	109.16	107.47	108.82	108.45	107.66	108.85	108.55	109.62	108.01	108.86	108.34	108.66	108.38	108.11	107.14	109.92	109.19	108.73	108	110.12	108.22	107.54	109.24	108.28	106.49	109.22	108.18	108.58	108.41	108.79	107.5	108.94
105.99	107.22	106	105.28	105.39	104.92	106.47	105.98	106.39	104.97	104.71	105.73	105.53	105.93	105.65	104.81	106.47	104.78	105.44	105.04	105.7	105.18	104.05	106.26	105.61	104.06	106.74	105.71	105.12	105.83	105.57	105.6	106.57	106.22	106.69	106.23	106.21	106.21	106.43	104.93	104.29	104.54	105.21	105.42	106.65	104.36	105.39	106.22	103.84	102.93
106.24	107.41	105.66	107.02	108.49	106.07	105.29	106.08	106.2	107.05	106.25	106.71	106.41	106.98	106.98	106.35	107.92	105.7	106.76	106.72	105.76	106.44	107.94	105.2	105.53	106.82	107.37	106.07	106.3	107.2	106.51	106.06	105.37	105.63	107.9	108	106.41	106.72	105.75	106.54	107.23	106.48	106.03	105.89	108.18	107.93	105.96	106.1	107.05	106.86
107.29	108.85	107.66	109.47	108.88	108.43	108.42	108.43	106.88	109.96	109.55	108.81	108.72	107.72	109.79	108.43	108.65	109.02	108.31	109.36	108.98	107.83	108.74	108.71	108.2	108.15	109.39	107.78	108.73	109.16	107.63	108.87	107.42	109.04	108.16	108.93	109.28	107.34	107.35	108.81	110.01	108.49	109.48	109.88	108.62	107.2	107.48	109.13	108.18	108.88
98.297	96.819	97.074	97.608	98.873	97.384	98.146	97.528	98.766	97.573	95.31	97.471	96.119	97.489	97.715	98.32	98.283	98.815	98.089	98.637	98.287	98.648	98.091	100.22	98.603	98.28	97.848	99.25	98.686	96.891	98.979	97.643	97.215	98.473	97.969	99.059	97.755	96.729	97.956	98.577	99.561	97.953	96.79	98.412	97.478	97.819	99.676	97.627	99.571	98.348
105.96	105.23	106.76	106.5	103.99	106.82	106.32	106.29	106.58	106.95	105.95	107.44	105.91	106.19	105.17	107.05	106.2	107.23	105.53	105.33	106.39	106.9	106.35	107.06	104.1	106.04	106.17	105.78	106.59	105.61	104.32	107.44	105.51	105.94	107.24	104.88	106.3	106.26	107.51	106.17	105.6	107.22	105.91	107.03	107.48	105.13	106.93	105.81	106.8	105.28
110.68	110.6	110.33	110.67	110.94	110.61	111.81	111.14	110.92	111.14	110.17	111	111.48	109.55	109.05	110.94	110.56	109.21	110.4	109.14	109	108.94	110.82	111.81	110.49	110.26	110.85	110.67	111.54	111.02	110.94	109.77	111.21	112.09	110.59	109.99	110.72	110.28	109.69	111	111.58	109.5	110.65	110.33	110.26	110.6	110.32	111.3	112.4	110.79
104.92	104.9	105.65	106.13	106.14	104.67	106.62	105.92	105.2	104.7	106.26	105.62	106.18	105.19	105.64	105.51	106.84	105.36	104.64	104.46	105.09	105.33	103.68	107.94	106.29	106.35	106.98	106.79	104.03	105.5	104.98	106.59	104.87	105.69	106.33	107.25	105.86	105.06	105.97	105.83	106.04	104.54	106.26	105.72	105.65	103.96	105.18	104.96	105.96	105.01
105.71	107.07	106.03	107.23	106.28	106.97	106.5	105.42	106.82	104.63	105.11	105.89	106.29	105.77	105.69	105.46	105.57	106.22	106.54	106.87	106.67	105.88	106.64	107.04	105.87	105.04	106.84	106.57	105.33	107.2	107.06	108.07	107.4	105.81	106.38	107.27	105.97	106.42	106.96	106.34	107.3	106.97	107.87	107.62	106.3	106.36	106.36	106.83	107.32	108.22
107.29	105.19	104.71	106.05	105.65	105.69	106.17	103.73	105.19	107.95	105.33	107.01	106.86	106.32	104.77	105.03	106.35	105.45	105.81	105.09	103.53	105.04	105.26	105.42	106.27	106.04	105.95	104.62	106.17	104.82	106.46	106.43	105.17	105.44	106.77	104.93	105.93	105.09	106.24	106.96	106.07	105.34	105.51	106.33	107.35	105.78	106.24	104.5	105.92	105.05
106.72	106.78	108.07	106.98	105.56	107.7	105.82	106.15	104.94	106.87	105.18	105.67	106.2	106.89	107.95	105.98	105.59	105.83	107.39	105.43	105.49	106.86	106.09	107.75	106.46	106.79	106.25	105.5	106.65	107.77	105.84	107.79	107.52	107.89	105.35	106.17	106.98	106.81	106.49	107.08	105.09	106.53	105.33	105.61	106.81	105.4	105.41	106.41	105.55	107.15
106.73	107.6	106.26	106.6	106.12	106.7	106.05	105.57	105.67	105.24	104.42	106.6	105.65	106.16	105.04	104.99	105.22	105.75	106.73	106.07	105.58	106.29	105.79	104.14	105.08	103.63	105.29	105.79	105.41	105.95	105.86	104.41	106.01	104.92	104.77	105.71	104.23	105.09	105.57	104.31	105.79	104.78	105.26	106.75	106.09	105.96	105.49	105.43	105.88	104.69
101.49	100.17	100.7	100.81	102.03	102.75	100.35	101	100.86	100.28	101.29	101.33	100.46	100.93	99.499	100.76	100.61	101.07	101.37	101.27	100.37	101.33	99.47	100.16	99.111	100.56	102.26	99.797	99.769	102.69	99.611	101.72	100.68	99.088	103.1	100.11	100.28	101.34	101.23	101.19	99.668	100.19	101.36	99.841	100.39	100.96	101.94	101.99	100.66	100.34
108.46	108.55	107.55	107.44	108.53	109.04	107.36	108.18	107.38	109.98	107.92	109.42	109.14	109.62	107.06	107.88	108.01	108.68	107.8	107.91	109.4	108.82	107.26	108.58	108.56	108.35	108.83	106.75	106.94	109.72	108.01	108.83	108.76	107.73	109.87	110.43	109.37	107.77	107.09	108.57	106.52	107.59	107.68	108.6	108.46	108.19	107.67	109.64	107.71	108.41
105.92	105.59	106.96	103.93	106.74	104.57	105.59	105.34	105.02	105.55	105.64	106.94	106.31	105.08	105.84	105.18	105.83	105.27	106.75	105.09	104.93	105.72	104.74	106.2	105.34	105.63	105	105.55	104.8	105.29	106.34	106.38	105.52	105.83	105	105.51	105.74	105.18	105.98	105.58	105.91	105.5	103.56	107.5	105.03	107.16	106.33	104.26	104.47	105.65
109.23	109.01	109.54	107.85	108.76	107.43	107.73	108.83	107.93	108.53	107.54	109.03	108.35	109.74	109.17	108.44	108.03	109.37	107.38	108.9	108.82	110.16	108.61	107.58	108.68	107.93	107.55	110.08	109.46	109.8	110.26	109.49	109.26	109.1	108.71	108.28	108.55	108.04	107.9	108.24	108.54	108.96	109.9	108.25	108.55	108.2	108.25	109.49	106.41	107.72
105.85	104.53	106.58	105.63	107.38	105.97	106.02	106.1	105.46	106.25	105.67	103.71	105.03	105.48	106.86	106.02	105.53	104.32	106.22	105.19	106.18	105.06	105.55	107.4	106.94	106.83	105.12	105.54	106.05	104.61	105	105.09	104.44	106.86	105.96	106.19	105.65	105.81	107.36	104.24	105.84	106.89	105.09	105.57	104.95	106.11	105.18	105.87	105.45	105.6
97.637	98.277	98.933	95.672	97.483	99.361	97.264	97.549	98.591	98.668	97.463	97.24	99.665	98.216	97.307	98.168	98.107	98.517	97.334	98.445	97.403	97.342	97.618	96.219	97.657	98.192	98.657	97.051	97.876	97.503	97.431	98.081	98.87	97.935	99.395	96.34	98.212	97.687	97.67	98.046	97.618	97.431	99.582	99.502	98.353	97.591	98.679	98.246	98.791	96.883
100.18	99.906	100.63	100.55	100.32	101.01	101.46	101.69	98.877	99.48	100.2	101.52	99.217	99.579	101.15	101.26	101.9	101.46	100.28	101.53	100.79	101.5	100.41	100.76	100.05	101.13	99.535	100.91	100.52	101.74	98.854	99.971	100.96	100.5	101.06	101.64	99.487	101.97	100.82	100.79	101.19	101.98	100.44	99.586	100.35	100.43	102.33	101.77	100.69	102.12
108.34	106.52	108.57	108.33	109.67	105.9	108.38	107.65	108.66	108.84	110.58	108.96	108.14	106.9	108.18	107.64	109.1	107.52	106.6	107.64	107.97	108.17	108.65	106.97	107.55	109.1	108.5	107.35	107.82	109.92	107.13	106.67	109.75	106.16	108.78	106.56	107.04	108.49	108.82	106.18	108.11	109.24	108.48	107.25	106.44	108.65	107.19	108.34	108.3	107.98
100.78	100.38	100.96	102.36	100.47	100.12	99.447	101.24	99.3	102.06	101.08	101.95	101.05	101.18	102.32	101.22	102.82	100.61	101.61	101.97	101.57	100.15	101.63	103.05	101.88	100.89	100.69	100.23	101.9	101.11	100.96	101.11	100.71	100.97	100.46	100.87	100.8	99.819	101.22	100.54	100.54	98.188	99.53	99.927	102.11	99.872	100.6	99.795	101.48	100.56
108.3	109.5	108.54	109.66	108.8	108.82	109.15	110.05	108.43	108.86	110.04	108.54	109.48	108.85	107.93	109.23	108.05	109.77	109.07	109.28	109.55	108.8	110.12	108.7	107.54	106.7	109.35	108.11	108.67	108.03	108.02	107.32	108	110.66	108.29	108.61	107.38	108.27	108.65	108.75	108.66	107.22	109.33	109.05	108.3	107.89	107.68	108.81	109.2	108.29
106.05	106.78	107.99	107.68	105.93	106.67	106.64	106.83	105.81	106.15	106.65	107.22	105.87	106.16	107.81	107.91	106.9	107.43	106.62	106.58	104.34	106.32	105.95	105.44	106.56	106.15	106.21	105.25	106.17	106.39	106.13	104.83	106.36	105.82	107.43	107.45	107.05	106.39	105.55	107.77	106.32	106.68	105.79	105.96	107.2	107.09	107.41	106.45	106.81	106.85
107.03	106.49	107.3	106.76	107.3	106.47	105.75	106.94	106.6	106.05	106.21	108.22	105.56	107.71	105.13	105.13	105.76	105.66	107.32	106.19	106.24	106.38	106.9	106.19	105.72	107.86	107.19	106.37	105.42	106.04	106.79	104.73	105.7	106.65	105.54	106.9	107.19	107.17	105.47	107.74	104.87	107.41	106.31	105.97	105.46	106.68	107.54	107.14	107.14	106.71
104.34	104.92	106.7	104.28	105.79	106.05	104.66	105.74	105.71	105.91	105.01	104.36	106.26	105.54	105.19	106.48	106.48	104.99	105.19	105.5	107.05	105.6	106.24	104.84	104.52	105.05	105.72	105.14	105.79	104.91	105.95	104.79	104.87	105.59	105.46	108.16	106.19	105.58	106.77	105.26	104.02	104.84	106.44	104.75	106.57	104.97	104.72	105.3	105.72	104.33
106.85	105.5	107.74	107.67	106.54	106.71	108.84	108.17	108.63	108.09	106.9	107.55	107.5	109.12	107.24	109.13	105.96	107.13	107.58	107.77	107.61	106.89	108.06	109.24	107.89	107.94	107.25	107.14	107.39	108.15	107.68	107.25	107.27	107.68	106.42	108.62	107.47	108.98	107.54	107.79	107.67	109.49	105.86	109.65	106.78	107.33	108.2	106.3	107	107.93
104.4	106.36	105.94	106.59	106.64	106.48	105.43	105	106.09	105.16	107.22	105.77	105.09	105.56	105.18	103.91	106.13	105.92	105.51	105.94	105.85	106.01	106.79	104.55	107.11	104.39	104.82	106.88	104.81	104.69	105.73	106.08	106.82	106.83	106.69	106.19	104.72	106.35	107.09	105.65	103.94	104.12	104.27	107.2	105.07	105.95	104.16	106.35	104.66	106.32
99.944	101.14	100.04	101.01	99.607	100.96	100.01	99.29	100.37	102.01	102.11	100.73	101.9	102.48	101.17	100.01	101.47	102.09	100.57	100.95	101.06	100.49	100.94	101.76	100.46	99.788	99.965	101.15	99.665	100.6	101.57	100.79	101.82	99.2	102.96	100.86	99.542	101.31	99.941	99.5	102.02	102.41	100.73	102.33	101.59	100.49	101.23	99.457	101.62	101.32
106.1	106.68	107.02	105.69	107.81	108.42	105.6	106.25	105.91	106.71	106.63	105.51	105.14	107.99	106.49	104.92	107.24	107.04	105.92	106.84	106.63	105.74	107.13	106.68	105.09	107.77	106.78	106.88	107.9	106.92	105.1	106.36	107.08	106.27	104.78	106.13	106.09	106.55	105.51	108.24	105.62	105.94	105.91	105.85	107.48	105.35	107.76	106.7	106.24	104.72
107.7	104.88	105.96	105.6	106.98	105.24	105.47	105.92	105.96	105.65	105.58	105.34	103.1	104.93	106.39	105.37	105.72	107.37	105.85	104.8	105.48	105.23	106.99	105.58	106.53	104.42	105.02	105.32	105.74	106.53	105.95	105.81	106.61	104.5	105.29	104.89	106.29	105.94	106.64	105.29	106.06	106.77	104.84	105.13	103.9	105.88	106.31	105.35	104.37	106.3
108.33	109.32	107.21	107.65	108.14	107.48	108.68	108.51	106.99	107.88	107.83	109.01	107.66	108.75	108.2	108.3	106.85	108.74	108.21	108.39	106.78	108.9	109.23	107.53	107.63	107.81	108.62	107.67	106.47	107.48	109.12	107.42	109.02	108.56	109.23	108.53	107.29	107.91	107.98	107.49	108.22	108.77	108.88	108.57	107.87	107.92	106.17	108.05	109.08	107.75
110.44	108.3	110.57	109.22	109.52	110.75	108.36	110.07	108.76	110.14	110.25	109.88	109.62	110.88	111.14	109.69	110.7	110.79	109.87	110.82	110.71	110.8	109.72	110.11	109.97	109.79	110.71	110.43	110.51	110	110.58	111.2	111.57	110.78	109.54	112.89	112.41	109.84	109.77	109.74	108.79	110.69	111.34	109.45	111.41	109.74	109.06	111.65	110.4	108.33
101.49	100.85	101.08	101.67	99.862	100.98	100.61	101.04	99.958	100.71	100.27	100.01	100.94	99.528	101.1	99.837	101.14	100.07	101.02	100.84	100.53	98.857	100.42	98.738	101.97	99.213	101.1	101.04	99.624	100.82	100.97	100.94	101.84	100.59	103.55	101.18	100.48	100.41	100.22	100.69	101.28	101.5	101.36	100.03	100.16	101.47	100.14	98.602	101.07	101.68
106.93	107.75	105.98	105.9	105	106.78	107.14	106.57	106.45	103.88	105.54	105.69	106.58	107.09	106.99	107.15	105.94	108	105.92	106.34	108.13	107.06	105.6	106.06	105.42	107.65	107.63	105.36	106.36	107.45	106.56	106.68	106.56	107.67	105.86	106.34	107.19	105.9	105.33	105.55	104.27	108.3	107.14	105.85	104.93	107.3	105.96	104.9	108.52	105.21
105.61	106.17	104.59	105.27	105.76	106.09	104.45	105.09	105.14	106.23	106.14	106.22	105.85	103.72	105.17	105.4	105.77	107.22	105.42	103.99	104.89	105.31	108.03	104.39	105.37	106.68	104.83	105.96	105.44	107.66	106.03	106.65	105.64	105.45	106.31	106.93	105.41	106.4	106.61	106.51	104.89	105.81	106.79	107.46	105.37	106.24	105.34	104.7	104.29	104.89
106.82	106.42	105.85	106.29	105.12	106.84	103.52	106.29	105.67	105.37	105.27	104.4	103.94	106.63	105.54	104.5	106.11	106.42	104.11	106.55	105.1	106.45	106.15	105.5	106.03	106.43	105.97	106.78	105.87	106.55	104.33	106.37	105.43	105.98	104.08	106.93	104.41	105.54	106.53	104.83	107.55	107.41	106.29	106.72	105.57	105.57	106.19	105.85	104.67	106.07
96.922	99.234	98.306	98.887	97.152	99.875	97.688	98.165	99.329	98.19	96.869	97.583	96.679	97.262	99.027	99.525	97.018	97.595	98.161	98.132	98.516	98.678	98.582	98.951	96.578	100.21	98.362	98.537	98.992	99.437	97.843	97.315	96.312	98.833	98.216	98.917	96.623	99.625	98.114	97.427	97.817	98.511	99.265	98.928	99.045	97.595	96.975	98.913	98.017	97.504
106.89	105.88	107	106.35	106.56	105.05	105.21	106.43	107.91	107.3	108.35	106.28	106.68	105.77	106.03	106.75	107.68	107.3	107.02	106.3	105.83	107.58	107.03	107.14	108.02	106.27	106.57	106.1	106.04	107.2	106.52	107.11	107.8	106.51	107.21	105.65	107.28	107.06	105.63	107.45	105.87	108.42	104.92	107.51	107.42	105.64	107.59	108.04	106.43	104.94
105	106.87	105.73	106.32	105.88	105.95	105.85	105.35	105.85	105.94	105.38	106.05	106.06	104.78	105.56	105.45	106.21	106.5	107.31	106.04	105.09	106.82	105.26	104.97	107.28	105.68	106.48	106.48	106.72	107.03	104.72	106.17	105.73	107.3	104.8	104.82	105.35	105.35	104.92	104.64	104.55	104.63	105.31	105.33	105.77	105.78	105.67	104.55	106.14	106.47
107.57	108.35	106.08	106.64	105.49	106.5	104.03	106.53	106.08	105.95	106.2	105.67	105.1	107.05	106.05	107.55	107.5	105.93	106.8	107.38	106.58	106.54	105.77	106.87	105.52	106.76	106.23	106.61	105.79	106.75	106.48	106.55	108.02	105.95	105.87	105.25	105.85	106.76	107.5	106.3	106.84	106.5	106.23	105.87	105.39	105.67	106.65	106.58	106.05	106.7
108.33	105.9	106.51	107.41	106.67	105.32	102.95	107.3	105.6	106.21	106.28	107.93	106.25	107.02	106.51	106.89	106.65	107.64	107.48	106.52	105.88	107.09	107.32	106.77	106.34	106.44	105.89	106.48	107.45	106.43	105.55	105.24	105.24	105.64	105.08	105.19	106.36	106.26	106.74	105.85	105.63	107.12	107.34	107.4	104.86	108.11	106.03	106	106.6	105.17
106.76	104.31	105.65	107.28	105.41	106.1	107.42	107.3	105.33	106.58	105.77	106.38	106.02	107.08	107.35	106.84	107.8	106.62	105.77	106.71	106.39	106	105.7	106.36	107.88	107.17	106.15	106.02	105.57	105.85	105.41	106.31	106.69	106.96	105.6	107.94	107.1	107.37	107.15	105.53	106.12	105.97	105.58	104.31	105.73	107.3	106.59	106	105.99	107.63
107.19	106.55	107.55	105.52	105.75	106.52	108.09	107.21	106.72	106.33	105.8	107.54	107.48	107.44	106.06	107.05	105.4	107.38	106.72	107.48	106.76	108.28	105.68	107.49	107.56	107.27	106.38	105.61	107.79	105.22	105.98	107.41	104.62	105.23	107.38	105.77	107.13	107.21	107.25	105.92	104.72	105.84	106.19	107.04	107.25	106.57	105.7	106.3	107.04	107.08
107.17	105.36	105.5	104.53	105.72	106.42	106.82	104.25	106.39	105.83	107.01	104.45	105.83	104.46	107.41	104.67	105.92	105.81	107.9	105.31	105.44	105.77	105.24	106.66	104.72	105.62	106.92	105.65	105.69	106.91	105.59	104.69	106.07	104.87	105.24	107.1	105.12	106	105.63	106.39	104.93	104.49	107.36	104.34	104.87	105.52	106.59	104.45	108.82	104.52
100.62	99.963	102.6	100.37	102.02	101.55	100.75	99.197	100.62	100.29	101.33	100.86	101.12	99.977	101.84	101.36	100.55	100.6	102.01	99.49	101.88	100.98	101.8	100.52	99.779	100.95	100.95	101.73	100.73	99.615	101.12	101.2	100.09	100.88	100.47	100.52	101.85	100.82	101.71	100.81	100.28	101.09	99.037	101.94	100.82	101.39	101.55	100.03	99.909	100.06
100.76	99.427	101.56	100.43	101.13	101.75	100.5	98.915	101.07	100.92	101.86	101.37	101.61	100.29	101.64	102.84	100.94	100.27	100.2	100.6	100.76	101.67	100.42	99.861	100.02	101.42	101.53	100.22	100.4	100.66	103.46	100.77	100.36	102.23	101.89	100.91	101.3	101.81	101.33	100.27	101.07	101.43	99.793	101.13	100.77	101.02	103.81	100.16	99.268	100.74
105.18	105.75	107.02	106.31	106.03	106.45	106.53	105.4	106.75	105.55	105.34	106.1	105.3	104.8	105.61	105.77	105.63	106.57	105.6	105.04	105.29	104.16	107.52	106.83	103.35	105.5	107.31	105.93	104.84	106.53	104.91	105.39	105.92	106.97	106.71	108.17	106.07	105.48	104.16	106.43	107.2	106.57	106.04	106.32	107.02	104.84	106.43	105.68	105.94	104.57
106.18	104.93	103.82	105.22	107.35	105.94	105.53	105.41	105.35	105.29	105.5	105.14	105.29	103.97	106.08	105.68	104.98	105.47	106.32	105.96	106.05	105.61	104.19	105.7	106.07	106.2	106.26	106.46	106.14	106.29	106.11	103.91	104.92	104.78	106.26	105.63	104.31	107.18	105.08	105.26	105.03	105	107.01	105.88	105.75	105.47	106.05	105.18	105.76	105.81
103.9	105.83	106.12	105.99	103.56	105.19	107.11	105.88	106.08	107.31	105.94	105.63	104.79	106.16	104.58	105.53	105.66	105.67	105.69	105.41	105.66	104.84	107.14	104.35	104.71	104.55	106.35	106.74	104.83	104.44	105.84	104.32	104.96	105.11	104.91	106.37	105.23	104.91	107.18	106.32	105.5	107.27	104.31	106.8	105.09	106.63	106.35	104.26	105.86	104.09
105.66	105.68	106.25	105.87	105.22	105.93	108.04	105.7	105.02	106.33	107	106.71	106.9	105.33	106.11	106.68	105.77	105.94	105.59	105.41	106.58	106.78	105.85	106	105.69	105.77	105.56	106.37	105.71	106.08	107.82	106.49	105.62	105.85	107.53	106.34	107.1	104.95	107.57	107.05	105.7	105.92	107.53	104.51	106.21	106.93	106.82	104.85	104.99	104.31
107.04	107.74	107.73	106.92	105.99	106.59	108.04	107.87	106.8	105.81	108.47	108.08	107.6	106.6	108.69	108.94	106.59	107.19	108.69	107.7	106.94	107.77	107.55	108.77	107.19	108.43	108.85	108.84	106.61	107.67	107.54	106.93	107.55	108.34	107.31	108.58	109.12	106.62	106.97	108.11	106.74	108.24	108.67	107.45	108.04	106.48	108.26	107.07	107.26	108.49
101.16	101.2	99.975	101.25	100.01	100.36	98.884	99.881	98.849	99.595	98.205	98.301	101.5	101.18	102.67	100.33	99.046	98.56	98.944	100.03	100.14	100.09	100.95	100.4	101.57	100.75	100.51	100.06	100.27	100.14	99.585	101.43	100.81	100.57	100.52	100.23	99.852	99.969	101.29	100.78	99.894	100.05	99.243	99.86	99.799	100.21	101.36	99.146	101.05	100.63
98.21	97.523	98.23	97.111	97.826	97.1	97.594	98.959	99.378	99.035	98.739	96.781	97.48	98.035	96.36	98.67	98.855	99.031	97.201	98.527	96.938	98.999	98.762	97.602	97.759	97.54	98.747	98.967	96.585	99.896	96.906	99.094	98.159	97.728	97.466	100.25	100.17	98.553	99.156	98.261	99.282	96.167	96.757	98.098	97.487	99.36	96.482	97.759	97.919	97.77
108.59	111.32	110.63	111.52	110.1	109.14	111.37	110.36	111	111.22	110.59	110.07	110.63	110.74	110.88	110.16	111.76	112.26	109.92	110.96	109.78	109.8	109.93	110.5	109.87	109.05	109.76	109.72	112.51	110.3	109.62	110.23	111.14	108.64	110.48	110.14	110.62	111.75	110.14	110.12	110.82	109.25	110.82	111.4	108.2	111.39	110.23	109.67	111.36	110.76
105.23	106.41	105.4	106.26	107.11	107.11	107.72	106.59	105.96	106.21	107.72	105.56	105.65	105.47	107.6	107	106.76	107.41	106.89	107.19	106.83	106.55	107.44	105.8	105.86	106.93	107.42	106.41	105.39	108.25	107.4	106.07	109.07	107.04	107.84	109.04	105.81	106.87	107.89	105.74	106.44	105.99	107	108.01	105.67	109.15	106.48	106.51	106.46	106.92
110	109.97	111.18	109.18	110.9	108.88	109.55	110.48	110	109.78	110.94	109.34	109.05	110.05	109.67	109.43	111.86	111.2	109.1	110.53	110.81	110.12	110.3	111.73	110.36	109.93	112.48	109.86	110.06	109.86	110.12	110.05	110	109.96	110.65	111.03	111.2	109.46	110.36	109.25	110.17	110.29	110.97	109.82	109.95	110.11	111.89	109.55	109.75	112.12
108.87	107.93	108.9	109.48	109.02	108.49	107.72	107.89	107.69	108.13	107.87	108.05	109.62	108.35	108.1	106.8	108.29	110.28	107.93	108.71	109.58	108.84	108.73	110.16	106.91	108.01	109.28	109.5	108.2	108.05	108.79	109.76	110.68	108.79	110.01	107.95	107.17	109.76	106.66	109.36	107.25	108.54	109.71	109.22	107.76	107.59	111.66	108.2	107.51	108.03
101.14	99.265	100.56	100.63	100.75	101.33	99.989	99.853	101.34	100.57	101.15	100.3	100.35	100.83	100.25	100.06	100.66	100.87	101.85	100.76	100.99	100.68	100.76	100.58	102.08	102.16	100.9	100.91	100.43	99.38	102.48	101.58	101.26	100.79	99.809	101.18	100.66	100.4	100.2	100.19	101.83	102.02	100.57	100.09	99.829	99.997	102.04	100.63	100.34	100.49
98.997	100.3	101.98	98.903	99.471	99.597	100.46	100.14	100.84	99.838	100.14	99.392	99.187	99.291	100.47	101.81	100.15	100.07	101.55	99.788	101.28	100.36	100.28	98.508	100.96	100.18	99.573	99.786	99.094	99.01	100.3	99.165	99.45	101.48	100.46	100.67	98.896	99.887	101.35	102.11	99.639	98.057	100.44	99.875	100.12	100.17	99.052	99.185	100.47	100.15
97.92	97.774	98.284	99.643	98.706	98.651	97.597	97.614	96.52	97.27	96.832	98.129	97.795	98.7	97.955	97.276	97.117	98.009	98.739	97.289	98.323	97.426	97.185	97.064	97.049	97.004	98.816	97.162	97.126	98.193	96.919	98.476	98.312	98.156	98.249	97.662	98.302	97.739	98.958	97.769	97.849	97.627	97.99	98.205	97.971	98.743	96.731	98.763	98.729	97.456
108.27	107.7	105.24	108.84	106.61	107.17	104.83	107.31	106.86	107.02	106.48	107.42	106.38	107.91	105.92	105.71	107.9	106.62	107.4	107.29	107.07	107.09	107.96	107.51	105.08	106.08	106.87	106.1	105.72	107.32	108.07	106.77	107.69	107.71	106.15	105.83	106.35	105.8	106.71	107.03	105.94	106.19	107.27	107.03	108.6	104.9	107.08	105.58	105.24	107.55
108.61	110	108.19	109.68	106.82	108.86	108.72	108.09	106.65	108.95	108.49	108.57	109.06	109.64	107.64	108.49	109.28	108.51	108.96	109.06	110.65	109.19	108.54	108.51	107.58	108.64	109.27	108.92	109.1	108.71	107.69	107.12	108.9	109.34	107.59	108.43	108.3	109.16	107.99	107.91	109.64	106.45	109.49	107.97	108.19	108.08	107.03	108.27	108.58	108.85
98.759	98.678	97.483	98.109	98.571	98.961	100.1	99.696	99.288	98.247	99.978	98.729	98.676	98.509	98.858	98.594	99.302	98.89	99.305	97.451	98.437	99.886	99.624	99.023	98.638	99.171	97.439	98.954	99.878	100.15	97.518	98.514	99.214	98.187	99.746	99.238	99.986	98.324	98.085	99.701	99.269	97.719	99.256	99.267	98.721	99.57	98.363	98.273	99.298	98.603
108.07	109.3	107.24	107.94	108.79	108.52	108.08	110	107.64	107.88	107.26	109.43	107.62	108.2	107.65	107.49	108	107.34	108.15	109.44	107.43	108.45	109.76	107.29	109.03	109.27	108.66	108.46	108.08	107.4	106.8	110.21	109.08	109.84	107.15	108.03	107.49	106.36	108.81	108.46	107.2	109	109.51	108.49	109.71	108.92	107.76	109.32	108.13	108.49
106.92	105	105.27	105.79	106.65	104.35	105.34	106.07	106.63	103.66	105.48	105.84	105.2	104.46	104.63	105.13	104.75	105.71	105.42	105.24	106.61	104.28	105.01	105.89	107.01	104.5	104.91	105.28	105.71	106.89	104.84	105	107.39	105.76	106.17	105.59	105.92	104.94	105.59	106.65	105.28	105.12	106.64	106.03	105.8	106.6	106.32	105.77	106.22	105.44
105.37	106.14	105.95	105.36	105.38	106.25	104.74	105.69	105.64	106.71	105.5	104.75	105.12	105.71	104.91	104.72	105.87	104.73	106.68	106.33	105.79	104.45	104.66	107.83	105.25	105.75	106.94	105.4	104.64	105.69	106.5	105.97	103.66	105.41	104.4	104.55	105.33	107.27	104.67	103.05	105.28	107.58	104.98	106.07	107.45	107.23	106.15	105.39	105.55	105.47
98.755	100.35	98.131	99.721	98.864	99.002	96.983	96.657	99.252	96.584	95.719	98.445	99.073	97.731	97.313	99.208	99.074	97.82	98.809	98.32	97.265	97.894	98.143	98.736	99.098	96.824	96.637	96.886	97.552	97.791	97.409	97.32	99.058	98.595	98.938	97.564	99.068	98.526	98.259	98.529	100.2	96.969	98.023	97.493	97.905	98.395	98.992	98.788	96.914	98.803
[truncated: 150 more rows]
[truncated: 150 more columns]
