# Supplementary material for: Genetic dissection of main and epistatic effects of QTL based on augmented triple test cross design
Source: PLoS One. 2017 Dec 14;12(12):e0189054. doi: 10.1371/journal.pone.0189054 (PMC5730204; doi:10.1371/journal.pone.0189054)
Supplement: S10 Supporting Information — (ZIP) [file pone.0189054.s010.zip › z6_1300_0.8_5.csv]

96.549	97.251	98.427	96.598	98.642	96.983	99.013	95.667	99.57	98.644	99.231	95.506	99.787	99.071	99.238	96.328	97.069	99.223	97.382	97.189	98.403	100.24	98.246	98.013	97.938	97.878	97.294	100.75	99.322	98.495	98.698	97.407	97.4	100.42	97.106	97.316	97.665	99.83	98.739	97.707	97.383	96.727	97.175	97.964	100.03	98.263	97.834	99.804	95.909	96.503
104.35	106.56	106.43	107.36	104.71	105.36	107.2	104.52	105.21	105.03	102.56	104.41	104.57	105.42	107.11	105.75	106.72	105.6	104.8	105.76	106.48	107.32	106.11	106.31	106.23	104.39	105.09	106.45	104.35	105.32	105.63	105.49	106.75	103.66	103.95	106.01	103.85	105.43	104.5	104.56	104.22	107.29	103.56	104.86	104.59	105.11	105.8	106.31	103.11	105.88
106.75	103.58	104.29	105.77	106.03	108.28	105.25	105.16	106.92	104.97	106.18	106.19	104.41	105.24	106.37	105.62	106.67	102.87	105.41	106.74	106.6	105.45	104.53	105.79	106.58	103.23	104.89	106.26	104.51	105.77	106.16	106.13	104.64	104.65	105.58	105.88	105.18	106.16	106.67	105.64	104.51	105.25	104.54	105.43	104.12	104.92	106.62	107.12	105.84	105.87
106.77	108.95	106.77	107.5	106.84	106.62	108.67	106.28	105.72	106.33	107.75	106.88	106.6	106.51	104.88	106.83	107.58	108.09	106.55	107.86	104.94	108.3	104.79	106.92	107.48	107.03	109.04	106.34	107.19	106.98	106.8	108.09	105.84	107.62	107.59	105.86	106.64	106.78	104.76	107.27	107.11	107.2	105.81	107.25	106.05	108.3	106.51	107.57	106.93	105.27
98.472	99.684	97.904	96.772	98.47	97.573	99.974	98.614	99.995	99.006	99.132	98.281	95.545	96.857	98.81	99.633	100.78	98.678	99.871	100.92	101.36	96.023	98.348	100.99	100.03	97.965	97.845	98.333	99.425	101.19	98.777	99.903	98.192	98.372	99.369	97.699	98.213	96.994	98.689	97.973	98.832	99.26	96.788	99.961	97.406	98.684	99.805	97.981	98.223	99.167
106.74	103.76	106.01	106.98	108.03	106.84	106.53	103.39	105.73	104.87	104.98	105.44	107.54	105.63	108.34	106.41	106.37	107.23	106.66	106.36	106.1	107.31	104.04	105.27	109.34	105.45	108.46	106.24	109.53	105.98	105.92	106.26	105.9	108.75	106.31	107.67	106.77	106.21	106.31	106.21	105.19	106.32	105.05	106.43	106.32	108.32	105.46	103.75	104.45	109.55
108.78	109.08	107.14	108.52	106.71	108.03	107.87	106.56	106.36	110.23	106.93	107.98	108.44	109.04	105.51	109.06	107.51	108.02	107.59	107.27	107.04	110.92	105.74	108.66	108.75	106.72	108.52	104.95	106.29	108.7	108.17	109.84	109.57	109.86	108.88	107.11	108.39	107.61	108.13	109.85	107.86	107.9	107.49	106.42	106.29	107.43	106.97	108.22	108.24	107.18
99.768	99.422	100.81	99.233	99.058	98.535	100.75	101.77	100.48	98.034	98.549	101.05	100.29	99.649	99.522	100.44	102.46	102.6	101.72	101.12	97.833	99.845	100.77	100.12	99.922	100.89	100.44	98.906	99.271	100.93	99.153	101.54	99.601	100.56	98.548	99.762	98.881	99.778	101.38	100.19	100.55	99.901	99.505	100.83	98.348	101.7	100.61	97.833	100.07	100.16
98.981	100.51	101.21	99.49	102.38	101.13	99.657	101.74	100.29	102.51	100.03	101.08	100.26	101.81	100.17	100.16	100.53	98.208	101.46	101.05	98.585	101.43	100.36	102.46	102	100.65	100.39	101.53	103.03	100.97	99.853	102.18	100.85	100.59	100.1	102.83	100.84	99.326	102.65	100.24	100.08	101.27	98.608	98.488	101.48	101.21	99.018	99.06	100.6	100.24
101.2	99.525	98.374	100.69	100.16	100.29	101.82	101.65	102.96	103.89	99.74	99.728	99.375	102.77	102.74	100.36	101.4	101.7	102.02	99.378	101.39	101.54	100.8	100.79	101.03	101.21	102.02	100.52	103.2	100.61	101.86	101.43	102.36	100.2	100.08	98.389	101.09	100.58	100.92	99.161	100.48	100.52	101.15	101.22	100.05	100.77	99.997	99.783	100.15	100.28
108.84	109	107.41	108.93	107.6	108.93	107.86	107.47	108.97	107.08	105.8	110.01	106.43	107.56	107.14	108.19	110.08	108.28	107.7	108.83	108.24	108.87	109.43	105.67	109.04	108.96	108.04	110.42	108.12	108.48	108.96	108.44	106.93	108.45	107.49	107.68	107.25	107.05	109.65	106.73	108.22	107.87	108.6	106.64	107.85	108.31	107.9	107.67	108.84	107.56
106.16	104.96	106.81	104.86	106.19	106.13	104.51	104.31	107.43	105.97	103.91	104.61	105.34	107.03	106.34	103.36	107.07	106.92	105.98	103.69	106.09	104.47	103.37	106.24	104.26	105.86	105.91	104.34	104.42	104.75	106.29	106.55	107.12	105.46	104.33	104.57	105.87	105.62	107.84	105.94	104.17	105.67	105.67	104.16	105.85	105.78	105.83	107.15	105.28	106.14
105.32	104.18	106.4	105.19	106.12	107.31	106.72	105.83	107.15	105.56	108.45	107.22	105.1	106	104.79	104.92	105.16	106.15	105.01	106.79	103.15	105.36	105.59	107.37	105.66	105.91	105.47	105.43	103.21	106.45	106.55	105.59	106.03	105.08	108	106.64	107.06	106.87	106.84	104.16	106.64	107.23	106.14	106.16	105.13	105.71	106.32	107.19	105.76	106.28
101.81	102.01	104.05	102.17	102.58	103.7	103.06	103.06	102.22	105.14	103.3	103.03	103.6	102.75	104.15	102.48	102.02	102.73	103.73	102.81	103.82	101.99	105.02	100.85	103.68	103.97	103.72	103.06	102.01	104.54	103.37	104.3	104.59	103.72	101.77	104.78	101.49	102.86	103.12	102.33	104.27	105.06	102.67	102.03	101.31	103.73	102.5	102.84	101.86	103.15
108.27	107.98	108.08	109.7	109.15	107.71	109.92	108.83	107.98	108.05	109.82	109.56	108.33	108.52	108.18	107.02	107.11	107.37	108.27	108.58	108.65	108.82	105.97	109.6	108.7	107.85	106.01	110.05	108.77	108.19	106.45	107.27	108.25	107.36	107.39	106.42	106.93	108.88	107.57	108.75	107.59	108.22	109.19	109.86	105.88	107.9	109.38	108	107.79	108.06
108.15	105.93	103.61	107.26	104.18	107.53	104.65	105.45	104.69	105.41	107.9	105.57	106.5	104.67	106.11	107.04	105.74	106.18	103.77	105.13	104.63	105.61	107.37	105.19	105.48	104.83	107.31	104.23	106.13	105.75	104.66	104.87	106.95	105.11	107.78	106.18	103.95	105.13	103.38	105.33	102.14	107.16	106.61	103.79	106.83	105.23	105.34	106.78	106.72	105.41
100.11	100.62	97.464	100.14	98.942	100.85	97.865	100.02	98.136	100.75	99.963	97.757	98.826	98.597	97.755	98.602	100.69	98.981	98.441	99.889	96.677	99.409	97.856	97.39	100.51	98.296	97.511	99.919	96.553	100.36	100.01	99.867	97.878	99.759	99.27	97.421	98.082	98.774	98.197	99.779	98.748	100.26	99.402	98.735	97.514	98.148	97.126	99.35	99.586	98.276
109.25	111.03	109.33	111.65	113.53	110.8	109.85	108.08	108.27	110.87	111.52	110.75	109.4	108.88	110.2	109.68	110.36	111.3	110.37	111.51	112.22	110.73	111.47	111.2	109.94	108.04	111.2	109.93	111.42	110.78	111.15	110.4	111.09	109.75	110.16	111.04	109.57	111.82	110.01	110.19	112.06	110.21	109.61	110.81	112.36	113.13	111.52	111.23	109.81	110.08
105.73	104.6	104.72	104.38	106.42	105.13	106.06	104.88	106.1	106.46	104.77	107.78	106.73	106.52	106.22	105.28	106.75	103.54	105	106.47	104.37	102.67	104.92	105.61	105.3	107.22	106.39	107.09	105.33	107.2	104.85	105.86	105.4	108.4	103.21	105.86	105.12	104.22	106.43	105	106.31	106.5	106.54	105.19	104.84	104.32	106.3	107.11	104.76	104.68
108.63	108.17	107.17	106.81	108.59	106.47	108.38	108.82	107.7	107.21	107.93	106.43	109.27	107.48	108.09	107.7	109.62	107.74	107.17	108.07	109.61	110.14	106.2	107.88	107.33	108.83	108.82	108.8	106.87	106.79	107.85	108.46	108.56	108.02	106.47	106.84	107.61	108.28	109.36	107.94	110.5	108.62	108.78	109.3	109.14	107.29	107.71	107.81	108.74	107.01
106.86	104.82	107.44	104.46	106.38	105.01	105.83	105.49	103.87	106.6	104.82	106.13	105.97	104.85	104.52	105.97	105.99	105.1	106.92	103.33	103.37	104.71	104.02	105.89	107.21	103.47	105.67	106.19	105.65	105.57	103.9	106.44	105.14	104.96	107.22	105.48	106.29	106.73	107.03	106.21	105.05	104.62	105.87	104.03	106	106.56	105.49	106.01	107.47	104.04
105.67	105.53	107.8	105.87	103.21	106.71	104.88	106.92	103.94	104.47	108.05	107.71	106.18	108.45	106.32	106.3	107.33	105.75	106.51	107	105.28	105.59	104.59	106.1	105.93	107.19	105.73	106.68	108.08	104.85	107.78	105.44	107.16	105.32	105.71	105.36	106.3	104.9	109.64	106.75	107.97	107.58	107.06	106.49	105.47	104.2	107.62	105.22	109.32	108.34
104.55	106.64	109.24	105.33	106.63	107.19	107.27	107.34	108.57	106.55	104.96	107.11	107.02	105.5	106.63	103.18	105.75	107.78	106.09	105.42	107.6	104.59	106.1	105.31	106.52	106.76	107.87	107.26	106.58	106.64	106.61	106.17	106.59	106.99	104.78	105.42	107.81	107.78	106.59	108.29	108.73	106.12	108.13	106.92	106.73	108.16	108.29	107.37	106.35	107.95
105.8	105.83	104.34	103.96	107.31	107.25	104.26	106.76	105.64	104.37	106.73	104.73	106.69	104.3	105.94	105.15	105.18	106.28	106.65	105.21	106.49	105.2	105.72	105.42	105.09	108.07	104.97	107.97	105.78	106.95	105.25	105.36	105.32	107.6	108.51	105.86	104.09	105.68	105.53	104.79	105.91	106.86	104.22	106.92	107.53	106.02	106.32	105.83	106.4	106.55
106.62	107.32	106.26	105.41	106.22	105.81	107.2	108.09	105.31	105.41	105.47	106.6	106.88	106.41	105.6	106.6	106.4	107.11	107.41	107.08	108.09	106.7	105.87	107.09	108.55	106.78	106.28	107.58	108.76	106.6	106.2	107.98	107.58	104.66	106.05	105.61	105.73	105.38	106.91	105.23	107.64	104.93	106.59	108.29	106.63	106.76	105.95	106.07	107.68	107.57
107.38	108.77	107.31	105.47	106.81	109.28	109.82	108.33	109.46	107.06	107.94	108.42	107.6	109.06	107.94	107.16	108.99	105.97	108.13	106.81	106.79	108.42	109.75	108.94	107.76	109.87	109.27	107.59	105.29	107.3	107.78	109.33	108.88	108.49	108.87	108.54	109.35	106.83	106.07	106.82	108.38	109.79	107.83	107.85	108.18	108.17	106.99	107.65	109.56	108.86
100.88	103.03	104.07	101.45	102.32	104.3	103.84	103.21	101.78	102.33	100.54	103.09	104.71	104.03	103.12	104.27	100.74	102.32	103.36	102.08	103.49	102.76	102.07	102.24	103.45	102.92	100.74	101.84	100.74	101.96	101.17	101.94	102.25	102.2	100.55	102.37	103.42	102.06	103.95	102.35	103.51	103.6	102.26	102.08	103.8	102.5	102.83	100.81	104.21	99.638
100.13	103.26	102.19	100.95	100.92	102.54	102.19	100.6	100.46	101.03	101.2	99.563	100.78	99.862	101.73	100.8	99.174	98.709	100.38	100.92	100.46	101.35	101.24	99.65	101.7	101.28	98.534	100.5	101.31	100.94	100.86	99.487	101.88	100.28	99.558	99.825	101.56	100.42	102.38	103.03	101.64	101.81	101.78	101.39	101.16	98.054	100	102.07	100.9	100.48
104.24	104.8	103.75	106.4	105.18	109.94	105.93	106.93	105.76	104.95	104.96	103.65	105.1	103.6	105.52	106.07	105.74	106.57	105.57	107.05	105.86	103.74	104.51	107.69	104.82	104.33	106.6	103.78	106.09	103.9	103.65	107.11	105.08	105.91	104.67	106.88	105.66	106.06	105.85	107.13	106.3	107.23	105.74	105.18	107.37	103.49	107.96	106.22	104.11	107.52
106.75	104.27	107.64	104.88	104.39	108.78	106.32	104.26	106.46	105.95	107.27	105.87	104.29	106.44	105.47	105.33	103.5	105.39	106.31	104.56	106.6	104.15	105.87	106.7	105.67	106.31	106.15	104.78	104.63	102.99	104.44	107.28	105.52	105.11	103.4	104.8	106.59	104.39	106.97	103.94	105.51	107.51	105.14	104.86	105.17	104.43	106.12	107.01	104.57	105.03
110.41	108.22	106.87	107.81	108.25	109.27	109.33	108.33	110.92	111.32	109.79	108.72	108.24	107.89	108.41	109.48	108.57	110.11	109.14	108.13	109.4	108.55	109	109.81	108.96	109.15	107.94	108.05	108.37	108.72	108.56	107.32	108.81	109.37	107.57	108.88	111.6	109.23	109.11	109.18	109.12	107.49	108.68	106.88	107.87	109.44	110.4	108.92	108.8	107.49
106.9	104.42	106.29	106.01	104.75	106.98	105.4	106.88	104.92	105.58	105.39	104.69	103.81	107.05	106	104.32	104.99	105.58	104.19	104.83	105.58	105.9	103.06	106.31	104.75	107.15	104.98	108.28	103.93	104.8	106.02	104.38	105.06	104.55	105.63	104.92	105.25	104.4	105.58	104.62	106.41	106.17	107.23	105.89	104.31	105.36	104.34	106.17	104.42	106.31
108.58	108.29	110	107.9	107.49	110.34	106.26	108.32	109.73	109.17	108.27	109.4	109.6	108.87	108.41	107.77	110.56	109.08	109.3	108.46	106.11	108.55	110.5	105.78	106.96	108.5	107.84	108.29	107.67	110.32	109.44	106.87	109.81	106.9	110.56	107.26	107.55	109.56	108.02	108.46	108.7	106.74	109.91	108.72	108.91	108.66	106.79	109.02	106.27	107.26
108.67	107.36	107.59	108.44	106.42	106.5	106.04	104.01	106.12	105.58	106.45	106.06	107.15	107.19	105.9	104.32	108.66	105.27	106.26	106.78	105.85	104.55	106.34	105.35	105.14	107.05	106.59	105.9	106.54	108.09	107.37	106.77	108.74	103.93	107.16	108.15	106.48	105.34	105.82	107.03	107.66	107.29	107.33	105.84	106.23	107.84	104.74	109.13	108.29	108.08
101.73	102.25	101.81	101.94	101.48	99.72	102.34	102.3	100.43	103.09	100.79	100.21	102.76	99.625	99.594	102.09	99.666	99.575	100.04	99.493	99.558	97.243	101.25	99.632	100.28	98.468	100.2	99.285	100.46	102.18	99.721	102.2	100.68	102.24	99.956	101.8	102.43	101.66	100.13	102.4	102.1	100.78	100.02	101.06	99.931	103.23	102	101.29	100.2	101.31
105.36	105.5	106.12	107.86	106.38	107.74	107.14	107.53	106.92	107.19	106.55	104.53	107.41	106.12	108.47	106.36	105.14	104.78	106.45	107.51	107.57	107.47	107.13	104.49	105.89	106.79	106.01	108.05	104.45	105.72	105.78	107.21	106.34	105.78	105.36	108.2	106.02	105.61	105.82	106.43	104.52	107.42	104.62	106.95	105.59	108.78	107.09	107.57	106.65	105.38
109.41	107.41	107.88	107.47	107.14	108.1	106.55	109.65	108.92	108.37	110.91	110.04	109.72	107.64	107.82	107.27	108.63	109.57	109.98	109.88	108.75	108.77	110.37	109.27	110.02	111.19	109.09	108.85	109.06	108.79	107.1	109.92	109.56	106.82	110.6	107.8	108.56	109.81	107.62	108.38	107.27	110.06	108.52	107.83	106.33	110.09	109.33	108.95	108.25	108.26
99.529	101.63	100.97	100.83	102.99	100.23	102.79	98.532	99.901	101.12	99.334	103.88	101.21	101.89	98.723	100.58	99.375	100.87	100.94	102.22	101.65	99.963	99.111	100.64	100.88	101.4	101.4	99.229	100.97	99.349	99.884	102.12	101.1	100.37	98.759	101.91	100.78	100.55	101.52	100.22	101.28	98.119	98.976	99.32	99.903	100.67	100.9	102.56	99.372	100.03
108.37	106.2	106.23	108.05	108.48	105.95	106.57	106.14	105.91	104.64	106.39	106.75	109	104.61	104.26	106.81	105.88	107.58	104.18	107.53	106.38	105.61	106.27	106.52	104.9	106.22	105.45	104.81	108.5	106.24	105.62	105.35	105.78	106.97	107.28	105.54	107.54	105.57	108.57	108.82	107.42	105.76	106.25	107.29	104.02	107.9	106.1	105.67	106.1	107.83
109.07	107.99	108.45	108.4	111.66	107.5	107.8	109.02	108.58	107.58	110.44	106.65	107.01	109.29	108.74	107.79	107.04	108.28	108.13	107.77	106.75	106.54	109.57	106.4	108.36	109.19	108.2	106.7	107.45	107.08	108.57	105.7	107.81	107.41	107.22	106.57	108.14	107.31	108.42	108.75	106.57	107.94	109.41	105.58	107.2	108.02	108.48	108.07	107.67	107.65
107.46	106.76	107.3	108.02	108.22	107.73	106.38	106.58	107.07	106.88	108.13	107.27	109.52	105.84	109.6	108.09	108.82	106.57	106.04	108.31	109.89	108.86	109.45	109.1	106.87	105.93	107.39	108.35	109.3	106.35	107.75	108.6	106.7	107.09	107.35	107.79	105.04	108.47	106.72	110.36	107.58	109.02	107.88	105.29	108.89	106.93	106.64	108.59	106.93	106.05
105.92	106.13	104.61	104.41	106.97	106.38	104.32	105.4	102.27	104.79	105.84	104.17	106.53	104.57	104.59	107.16	104.71	107.47	106.1	106.53	105.75	105.05	104.53	104.94	105.42	104.42	104.51	107.62	104.1	105.52	106.56	106.56	105.38	106.48	105.99	104.7	105.35	104.99	103.77	106.48	105.94	105.04	107.47	105.31	105.53	105.22	105.4	105.09	105.65	106.67
107.11	107.86	107.39	105.62	108.54	103.47	108.63	107.6	105.03	106.45	104.79	106.16	105.06	103.44	107.76	104.69	106.07	106.41	105.79	107.79	107.53	105.27	108.08	106.18	106.52	105.53	104.72	106.92	105.06	106.64	109.14	105.96	105.7	106.03	104.27	106.14	107.75	106.2	106.01	106.87	106.71	106.67	105.55	105.17	106.76	106.1	106.73	104.89	104.25	107.75
106.67	107.15	108.29	107.66	107.56	108.42	106.93	107.26	108.22	108.51	107.1	108.36	107.6	108.43	111.29	109.52	108.23	108.36	107.48	108.33	109.39	108.71	106.53	107.41	107.04	107.44	107.63	106.45	108.72	107.36	106.88	107.85	108.67	108.56	107.61	107.85	105.94	106.84	107.24	107.22	106.06	106.91	108.65	109.5	103.66	105.87	107.07	109.52	106.48	108.69
105.54	105.58	104.57	106.59	106.13	105.48	106.65	107.02	103.6	105.23	107.88	106.72	107.38	104.5	104.73	105.86	106.98	106.39	102.97	106.2	108.74	106.21	104.85	105.52	105.81	104.55	106.26	106.25	103.01	109.06	104.7	107.12	104.49	105.65	105.68	104.43	106.25	105.13	103.3	105.44	103.88	105.19	104.02	105.1	104.36	105.71	104.82	106.16	104.45	105.06
101.38	100.08	100.34	100.6	99.958	100.25	99.622	101.6	100.68	100.15	98.436	101.02	100.69	101.73	99.741	101.19	98.211	101.35	101.25	102.61	101.17	99.081	100.36	98.156	103.4	99.064	98.387	100.86	100.41	102.05	100.13	100.94	101.28	101.41	102.74	98.628	98.944	100.67	102.11	101.73	102.01	101.59	100.84	100.84	101.26	101.69	99.844	102.18	100.24	100.46
106.36	107.15	105.53	106.82	107.43	106.99	104.86	102.73	105.52	105.73	107.03	107.09	106.68	106.58	105.39	107.55	105.76	105.81	105.73	106.79	105.6	104.23	105.19	105.31	106.96	105.41	105.24	104.32	105.35	108.99	105.31	106.58	106.16	104.55	105.54	105.22	106.61	105.34	105.8	104.2	103.71	106.67	106.93	105.17	106.8	105.44	103.24	104.37	105.04	104.96
100.62	100.55	99.96	99.616	99.664	100.26	104.11	101.24	100.12	98.405	101.45	103.13	101.42	100.92	103.25	102.87	99.448	100.49	101.89	100.16	99.653	99.217	101.41	99.511	99.817	100.35	100.13	101.31	100.32	102.73	99.817	102.26	99.827	103.01	100.89	100.38	101.81	100.2	98.056	98.468	102.47	98.389	102.12	99.808	100.71	100.01	98.42	98.93	101.4	99.122
111.02	106.04	107.43	109.56	110	108.75	108.06	108.67	108.34	107.32	108.82	108.68	108.74	109.83	106.07	105.34	107.17	108.66	110.21	110.69	107.53	110.61	109.2	107.84	108.79	107.76	108.99	108.64	107.76	108.2	106.63	108.62	108.12	110.05	108.48	107.41	108.51	108.03	108.95	108.13	106.11	107.84	108.68	109.73	109.17	108.31	108.1	108.77	104.51	110.01
103.43	104.27	101.06	100.25	102.06	101.18	102.71	100.71	100.85	102.08	101.97	100.69	101.94	101.07	101.85	100.17	101.92	103.46	100.97	99.809	101.89	102.23	101.69	100.99	102.37	101.28	99.104	100.89	98.956	99.491	101.85	97.618	101.35	100.65	100.71	101.03	100.86	101	103.35	102.25	101.14	100.18	100.74	100.65	101.13	102.28	99.303	102.25	100.22	101.93
106.64	105.84	105.45	104.04	106.71	106.21	105.83	105.71	105.59	102.41	105.55	105.34	107.85	106	106.76	105.2	104.91	103.4	107.07	105.8	105.49	105.05	107.03	106	105.14	105.96	107.18	106.28	103.41	103.66	104.07	107.15	104.89	104.4	105.58	105.41	103.51	106.72	105.8	105.08	105.68	105.77	105.97	104.65	104.04	106.75	105.49	106.42	106.97	106.96
106.25	107.2	107.16	107.7	107.54	106.02	106.33	107.03	107.21	106.28	107.56	106.91	108.13	106.05	104.58	106.96	105.89	106.76	108.82	106.62	106.31	106.91	107.71	105.63	106.72	108.94	105.25	108.65	106.5	106.15	106.73	106.8	106.84	106.22	105.75	108.26	106.47	107.35	105.64	105.95	108.03	104.5	105.43	106.8	106.5	106.49	106.23	105.79	106.71	105.28
105.05	104.89	104.61	105.98	104.83	106.33	106.42	104.66	106.93	106.15	104.81	105.74	104.54	105.75	105.11	103.35	107.69	105.65	106.71	106.79	106.24	103.11	105.94	107.47	106.54	106.16	101.77	108.61	105.39	106.74	105.68	105.71	105.68	106.21	106.64	105.9	103.76	104.85	105.47	105.77	108.45	106.34	103.84	104.27	105.25	104.56	106.15	106.77	105.48	106.98
105.09	106.55	106.4	107.33	108.69	107.01	107.43	105.86	105.81	104.29	106.01	107.66	105.6	108.67	105.65	106.93	105.94	109.33	106.21	104.85	106.81	105.7	107.47	106.96	106.18	107.69	106.52	104.44	105.74	104.92	105.94	106.62	105.45	106.34	105.1	107.08	108.92	107.9	109.2	106.49	108.27	103.88	107.52	106.56	105.52	105.98	106.27	107.49	105.61	106.67
99.389	99.313	96.656	97.545	96.676	97.556	96.598	98.033	97.094	96.555	98.155	97.762	97.12	97.038	98.181	97.892	99.673	96.437	96.273	99.068	99.05	99.797	97.449	94.484	97.735	97.997	98.629	99.97	98.768	98.901	99.533	99.222	99.214	98.585	97.16	99.117	97.791	98.23	97.497	100.55	98.174	97.164	99.05	97.088	96.23	98.758	96.104	98.53	97.642	95.832
106.13	106.74	107.71	108.36	107.28	107.91	106.17	107.96	107.3	107.68	105.45	106.62	105.99	106.83	105.72	106.26	106.83	105.13	106.87	107.7	105.09	106.55	105.16	105.58	104.93	107.6	107.68	107.64	106.37	105.51	103.9	106.44	107.74	105.26	107.25	105.22	107.43	106.5	105.36	106.41	107.07	105.93	106.4	103.73	108.56	107.82	107.72	108.18	106	105.15
100.1	95.94	98.379	98.77	97.971	99.813	98.088	97.965	97.563	96.629	97.867	98.002	95.801	98.928	97.759	97.906	99.985	98.85	99.093	98.235	98.156	96.708	98.176	97.804	98.799	97.13	100.55	96.545	97.685	97.426	98.05	96.831	98.424	97.097	98.663	99.546	98.267	99.182	96.415	98.153	97.179	98.26	98.453	97.51	94.265	96.997	97.071	96.51	97.614	98.899
100.28	101.56	101.32	100.03	102.76	101.83	102.06	101.67	100.99	103.62	100.6	101.51	100.11	101.12	100.3	101.47	99.833	100.94	98.852	103.19	101.59	100.39	100.66	102.15	100.59	103.82	100.41	100.36	99.833	99.944	102	100.77	101.77	101.18	101.58	100.33	100.58	100.89	100.71	99.399	101.46	102.29	101.93	99.459	101.71	102.09	100.19	102.44	100.37	101.68
100.03	99.272	100.81	101.57	98.877	98.326	100.39	98.034	99.835	99.789	98.769	100.24	99.78	101.43	98.584	100.93	100.59	99.776	99.071	100.79	102	97.834	100.07	100.83	101.85	100.46	99.625	99.42	100.68	101.47	100.18	102.27	101.21	100.1	99.551	99.049	101.12	99.307	98.107	99.175	101.58	100.93	98.508	100.74	101.27	100.12	99.623	101.81	98.541	99.415
98.633	101.42	98.025	99.129	98.49	98.752	98.083	99.967	97.836	99.218	99.823	100.15	98.072	100.13	96.591	99.628	98.503	98.225	98.413	97.968	100.46	100.92	100.23	97.835	98.82	98.061	97.959	97.92	98.262	97.481	99.001	99.441	100.62	101.02	99	99.111	98.192	97.861	98.189	97.898	97.943	96.653	98.453	98.374	100.38	98.12	97.876	98.941	97.724	96.258
107.5	107.56	108	108.43	107	106.68	107.6	104.68	105.67	105.5	107.54	106.73	108.4	106.48	107.18	107.77	107.05	109.89	105.13	105.53	105.74	106.07	106.46	105.15	105.85	105.8	106.77	107.56	105.78	108.17	105.91	104.15	108.18	106.12	107.74	106.26	105.04	105.76	105.24	108.32	106.7	105.89	104.79	106.53	105.81	105.78	107.54	105.78	105.69	107.2
97.762	98.476	98.144	97.433	97.994	96.84	98.997	97.662	99.886	99.271	99.901	96.23	97.134	95.757	100.5	98.078	98.637	98.847	96.071	99.392	98.653	96.366	97.948	98.454	96.174	98.829	97.886	98.283	97.717	97.683	97.633	98.198	99.234	98.149	96.831	97.17	98.021	99.063	96.974	96.991	96.862	99.161	97.589	98.622	97.26	98.97	95.9	96.776	98.788	97.51
109.29	111.31	111.05	112.56	109.03	108.85	110.27	109.78	110.53	110.35	110.26	109.45	110.83	109.87	110.68	108.67	110.27	111.14	110.09	111.82	110.53	108.81	111.45	110.51	112.09	109.14	109.03	111.33	109.51	109.87	111.33	109.47	110.04	107.85	108.91	109.42	109.22	109.11	111.05	111.71	108.57	111.15	109.98	108.6	110.48	108.62	110.48	113.32	108.33	112.22
107.36	108.1	108.36	107.69	110.64	107.62	108.2	108.47	109.11	108.1	108.82	107.48	104.38	108.59	106.49	109.9	108.37	108.16	107.82	107.96	107.37	108.02	110.67	109.27	106.84	106.91	106.2	107.62	106.38	108.08	108.33	106.86	107.86	108.59	105.37	108.51	108.47	108.71	108.17	108.11	111.11	108.36	106.77	107.93	105.72	108.69	108.06	108.74	109.45	109.39
107.69	109.9	107.59	108.51	106.78	108.94	107.26	108.89	109.01	109.63	107.97	106.09	108.96	106.59	109.03	108.12	108.66	106.86	107.6	106.91	107.84	108.6	106.9	109.56	107.14	108.53	107.97	107.86	110.2	108.46	108.88	107.81	107.68	108.52	109.62	107.52	107.59	106.95	107.58	107.22	107.97	107.81	106.97	109.15	107.7	108.06	107.6	107.31	107.11	107.94
101.65	99.94	100.92	99.518	99.294	100.29	100.8	102.06	99.972	100.41	100.4	99.291	98.962	98.505	100.34	102.54	100.83	101.31	100.46	99.291	101.47	100.09	100.63	100.32	101.02	100.56	99.512	100.83	99.695	101.23	99.452	101.28	101.06	99.288	97.553	100.43	100.4	99.577	102.68	100.88	100.7	100.46	103.05	100.52	100.62	102.21	98.48	101.07	100.12	100.51
109.22	106.23	105.03	106.38	105.55	107.58	107.37	106.88	105.07	106.12	107.6	107.11	107.97	105.37	104.62	105.89	107.35	106.97	105.59	105.25	104.59	103.79	106.08	107.3	104.46	106.1	107.57	106.17	107.19	106.87	106.43	108.26	106.82	106.38	103.09	106.69	110.55	102.8	105.6	105.6	106.08	106.9	107.42	107.48	104.09	109.02	105.45	108.24	106.11	107.68
110.18	107.8	108.98	106.53	108.06	108.75	108.12	109.24	107.47	108.61	108.09	109.71	108.66	106.51	107.64	108.93	110.2	109.45	107.88	107.49	109.77	106.87	108.02	107.28	108.19	107.89	108.11	108.87	109.5	109.7	109.2	111.42	107.8	108.92	106.6	107.8	108.68	108.11	107.83	110.58	110.27	109	108.76	109.41	107.99	109.28	109.77	108.71	105.97	108.84
99.969	97.331	96.966	97.924	96.575	97.83	98.559	98.925	97.933	98.058	96.108	96.505	98.507	97.225	97.156	97.905	98.486	98.454	98.728	98.915	97.04	96.638	97.052	97.922	99.347	97.727	99.172	99.407	97.943	98.154	98.947	97.903	100.14	96.957	99.111	95.472	97.066	97.782	96.47	97.765	98.557	97.805	96.863	99.038	98.331	99.441	98.831	99.275	95.896	98.985
104	104.19	105.49	106.74	104.32	103.57	104.96	106.07	106.85	106.25	107.26	105.71	107.71	104.71	107.33	106.9	104.51	106.69	105.33	106.96	104.12	103	105.35	104.66	105.41	106.99	104.41	106.16	104.25	107.63	105.12	104.63	105.71	104.78	103.73	105.58	105.73	105.91	106.66	107.11	105.45	106.01	106.04	103.44	106.74	106.88	106.05	105.06	105.28	107.09
97.071	98.613	97.855	100.25	99.276	98.273	98.774	96.694	97.774	97.937	96.397	99.052	97.554	97.877	99.038	97.782	98.746	95.328	98.609	98.923	99.602	99.847	97.394	98.556	96.957	99.428	98.502	99.552	98.662	98.825	97.668	98.226	98.241	98.388	98.565	99.435	96.494	98.032	98.733	99.343	97.728	96.787	97.868	97.596	95.805	96.858	97.99	98.325	97.323	96.735
110.66	110.33	113.06	109.69	110.51	110.44	109.92	110.53	109.24	110.72	109.88	109.44	111.47	109.69	110.85	109.77	109.67	111.69	111.35	109.08	111.41	112.09	109.3	111	109.06	111.11	108.89	111.18	111.31	110.21	110.03	109.38	109.72	109.38	110.88	108.88	112.63	109.39	110	110.57	111.66	111.98	109.5	109.78	109.1	113.4	109.48	110.77	108.34	109.7
108.29	108.25	108.85	108.24	107.67	110.23	108.74	107.17	107.08	108.09	109.16	106.84	108.9	106.34	108.63	107.88	109.92	109.91	108.3	106.76	109.27	107.01	107.49	107.3	106.96	109.7	108.51	107.77	108.64	107.62	106.99	108.47	106.4	107.62	107.17	109.46	107.98	107.57	109.54	108.58	108.6	106.69	109.07	108.23	106.6	107.79	105.91	107	106.08	107.43
110.81	106.06	107.24	109.06	108.46	109.45	108.57	109.26	110.46	105.12	109.2	107.84	108.45	108.97	107.51	108.87	108.57	108.8	107.72	109.52	106.67	108.99	107.79	108.52	109.97	109.63	108.9	109.25	106.47	109.66	110.91	108.74	107.2	110.41	111.63	110.35	107.36	107.81	108.96	108.56	110.16	106.57	108.92	109.17	105.76	108.81	109.53	106.44	108.23	108.55
100.59	100.06	100.15	100.9	101.24	99.131	100.15	100.16	100.16	101.23	102.59	100.67	102.42	100.04	100.08	99.714	99.933	100.77	100.61	100.13	99.528	101.15	99.461	98.009	100.75	101.04	100.76	101.17	99.468	101.6	99.733	101.9	100.38	101.06	101.93	98.876	99.214	100.69	98.567	99.735	98.982	101.98	98.92	102.73	101.39	99.88	100.33	100.95	102.05	100.66
107.99	108.63	109.06	109.25	107.5	108.61	108.18	108.94	110.47	108.27	108.95	107.06	109.61	109.44	106.94	108.46	110.76	108.58	107.48	108.77	106.94	109.07	107.67	106.69	109.08	108.07	109.74	109.27	109.07	107.6	105.6	107.92	107.75	107.42	108.05	110.47	108.74	108.03	107.1	107.45	107.61	108.27	109.65	108.67	107.4	109.08	109.98	107.86	105.71	106.97
107.55	106.76	105.39	106.31	105.76	108.18	104.68	104.79	106.06	104.03	103.95	106.98	106.18	104.42	105.85	103	104.7	106.39	105.51	106.17	103.45	107.45	103.37	105.76	104.98	105.61	104.63	106.68	105.49	106.3	106.51	106.52	103.88	104.85	106.4	105.29	106.27	105.97	104.32	107.07	106.5	106.47	107.65	105.84	104.89	106.18	105.89	106.01	103.41	105.72
108.08	109.22	107.93	108.63	107.93	108.69	106.9	106.42	107.62	107.33	108.09	107.31	106.31	108.57	106.51	107.66	106.95	107.33	109.47	107.33	108.81	106.81	105.59	107.12	108.14	108.96	106.69	107.85	108.76	105.93	106.23	106.95	109.96	108.46	108.22	106.74	107.1	105.83	108.93	108.53	109.4	109.63	108	108.01	106.64	107.68	106.54	106.56	109.63	109.34
106.25	107.53	108.56	109.16	107.67	107.07	107.56	106.77	107.78	110.08	109.45	107.71	106.37	108.28	109.41	108.07	110.2	108.78	109.24	110.46	110	109.69	108.17	107.7	109.51	106.26	110.42	108.69	107.91	107.83	108.52	107.99	107.91	108.36	111.45	109.96	110.69	106.89	109.37	108.73	109.61	109.8	109.67	108.73	109.49	108.9	107.71	107.76	107.11	106.54
104.5	105.13	105.97	105.45	106.18	105.43	106.07	105.19	106.42	105.72	106.15	104.62	107.15	107.2	106.31	105.35	105.15	106.89	107.01	107.65	108.16	104.15	106.36	105.86	104.82	107.52	105.98	106.31	105.67	106.28	106.89	106.59	107.27	106.62	105.05	105.83	106.1	104.09	105.07	104.99	105.85	104.74	106.56	106.39	105.92	105	104.9	104.33	107.25	106.31
98.025	94.866	95.855	97.026	99.109	99.111	94.899	97.529	98.342	96.623	99.517	98.105	99.41	98.054	97.709	99.14	98.089	98.593	98.165	96.818	97.46	97.827	94.793	98.271	98.641	96.225	97.065	98.163	98.852	99.814	98.877	98.074	98.194	98.62	97.617	97.985	97.03	99.317	99.022	96.869	98.275	97.458	98.947	98.895	99.17	97.879	96.363	99.865	96.937	100.56
106.51	109.84	109.98	110.15	107.68	109.84	106.47	108.3	110.1	109.67	107.9	109.95	107.8	109.94	106.7	110.56	111.42	110.27	108.99	111.35	107.33	108.3	107.92	109.24	108.32	107.29	108.91	107.31	110.56	110.34	108.4	108.59	110.26	108.18	109.55	108.2	107.66	108	107.38	107.46	109.27	108.37	106.52	110.4	109.01	107.18	109.16	108.43	106.62	106.89
106.76	107.76	103.85	107.85	106.88	104.44	107.06	107.16	109.41	109.99	107.36	104.84	106.12	106.63	107.45	105.02	107.3	109.42	105.94	105.69	106.11	106.93	108.5	108.24	108.66	106.52	106.62	107.12	107.49	104.37	106.82	106.18	107.86	105.52	107.91	105.9	105.66	106.71	106.79	110.02	106.31	106.42	106.01	105.5	106.33	106.64	105.41	107.01	107.17	105
107.08	109.71	107.63	106.89	107.97	106.67	107.94	106.41	109.01	109.26	107.13	106.09	108.65	109.46	106.27	108.58	108.71	109.55	107.96	106.45	109.23	106.88	108.68	107.98	105.07	107.3	107.84	106.66	107.76	107.48	109.6	107.24	108.54	106.81	106.69	108.57	109.32	107.53	107.09	107.74	107.53	107.59	105.23	107.29	108.71	107.42	107.5	108.59	107.97	108.61
104.89	106.55	103.11	104.78	104.61	106.44	104.9	106.42	103.85	103.97	105.36	103.84	105.7	107.26	105.76	108.18	107.33	103.42	105.07	106.17	104.87	104.97	106.36	105.29	104.86	104.68	105.92	105.73	105.23	104.83	105.71	105.67	106.17	106.65	105.5	107.73	108.26	106.49	106.16	106.07	107.09	107.94	104.94	106.94	105.67	104.93	105.57	105.21	103.93	105.32
106.7	104.65	108.6	108.31	109.17	109.95	108.24	108.39	107.15	107.43	109.29	107.62	108.59	107.97	108.72	110.38	106.23	106.29	106.35	107.73	108.72	107.98	108.83	109.6	108.79	108.08	109.51	104.2	110.83	108.96	108.92	106.9	107.22	109.88	106.77	108.49	108.68	108.33	110.39	108.55	108.64	109.63	106.52	107.35	110.1	107.71	108.21	106.13	109.18	109.23
97.054	96.835	97.751	99.153	98.378	98.333	99.357	97.944	98.645	100.83	97.013	96.486	98.97	97.201	96.904	100.77	99.882	96.8	100.7	99.376	99.249	100.29	98.554	97.907	95.82	96.383	98.656	97.902	96.977	97.044	99.752	97.677	99.215	97.936	98.714	97.916	98.181	95.996	97.476	95.065	97.937	97.9	97.54	97.439	98.142	99.746	98.526	97.584	97.402	99.918
97.611	98.044	97.308	96.324	96.895	99.416	95.709	98.022	97.904	98.775	98.324	99.025	95.961	99.247	96.812	96.049	98.786	98.279	97.125	96.933	99.979	98.016	96.747	98.186	96.486	96.007	97.019	96.019	98.224	97.445	97.721	96.887	98.182	98.943	100.32	95.674	95.825	98.875	95.807	97.019	97.594	101.3	98.143	96.712	98.626	97.142	98.952	99.315	97.088	96.976
97.513	98.972	101.16	98.282	96.469	97.091	98.039	97.411	98.242	98.979	98.529	101.54	99.453	99.397	98.006	98.039	99.358	98.265	97.096	99.824	99.393	99.135	98.372	100.39	97.646	98.095	96.961	98.489	96.065	97.383	98.747	98.614	99.169	99.572	99.849	98.096	99.839	98.394	99.448	101.55	100.65	98.519	100.27	97.528	99.241	98.453	98.728	99.012	96.874	98.564
98.27	98.662	99.152	97.215	98.24	98.172	96.436	96.983	98.756	99.496	98.848	98.12	99.361	98.125	99.187	96.443	98.806	98.367	96.845	97.243	100.6	96.88	97.569	97.739	97.767	97.743	100.09	96.904	99.543	99.169	97.51	97.499	96.109	98.488	100.09	97.118	98.54	99.521	96.74	97.168	97.621	97.391	98.728	99.984	95.352	97.168	98.899	99.233	98.996	97.17
105.05	106.43	106.1	105.83	105.45	106.8	105.74	104.9	106.03	106.98	108.01	106.79	104.3	105.05	104.77	104.97	106.76	106.33	104.62	104.31	106.35	106.15	104.22	105.5	104.38	106.34	105	107.47	106.17	106.83	106.19	106.44	105.95	107.43	108.59	106.03	103.74	105.73	108	105.94	106.27	104.5	104.05	104.8	104.59	107	105.91	104.96	106.51	105.77
102.67	102.1	100.75	99.76	101.02	100.86	99.786	102.36	99.554	100.82	102.5	99.217	100.53	101.47	100.92	100.59	99.284	100.08	100.14	99.778	100.24	100.21	101.35	101.96	100.87	101.64	101.4	102.37	100.59	101.09	101.6	101.3	99.929	99.564	101.96	100.96	100.81	99.45	98.053	96.469	101.2	101	99.266	102.43	101.64	98.854	101.67	101.1	101.05	102.47
107.98	110.28	109.05	108.5	108.38	108.95	111.64	110.55	108.33	108.16	107.41	109.63	109.31	108.43	106.92	109.2	108.24	110.96	108.69	110.72	110.49	108.89	108.01	110.45	110.03	108.28	108.57	108.35	106.83	108.13	108.72	106.86	109.49	108.2	108.06	109.23	110.14	107.3	107.75	109.16	107.45	108.16	109.08	106.69	109.75	106.98	111.08	109.62	106.66	107.92
108.25	108.39	106.31	108.79	106.62	108.86	107.3	109.28	109.46	109.77	108.1	107.63	108.11	107	108.86	106.04	107.88	108.11	108.58	108.31	109.27	106.96	107.17	108.96	108.1	109.18	107.16	107.18	109.14	108.53	109.01	108.57	110.2	108.7	107.87	104.17	110.97	105.85	110.05	108.1	108.25	109.64	110.24	108.24	109.7	107.97	107.04	106.72	108.1	106.77
106.42	108.85	105.82	106.49	104.64	107.01	108.18	107.39	106.94	106.85	106.19	104.06	105.22	106.58	108.28	107.34	108.12	105.88	107.06	107.09	107.26	106.57	106.8	106.24	107.54	106.78	106.44	107.19	105.39	107.55	106.57	104.92	106.48	105.61	107.66	105.88	104.75	105.39	105.98	105.28	105.31	107.02	105.51	105.52	106.47	106.4	106.29	107.12	107.71	105.78
105.32	106.89	106.48	103.71	105.29	105.21	104.88	105.45	108.47	104.59	105.93	104.97	106.93	106.44	108.97	106.23	106.15	105.52	106.25	103.04	106.95	106.26	105.33	104.57	106.25	106.73	104.49	105.71	106.02	108.41	106.05	106.33	105.88	107.21	104.7	104.65	107.3	104.21	105.81	106.25	105.42	105.89	106.38	104.56	104.23	107.19	106.15	103.3	105.88	106.44
108.37	110.66	107.12	105.65	106.82	106.71	109.95	110.46	110.28	109.06	107.23	110.08	108.27	111.87	109.67	108.18	108.35	106.74	106.28	109.41	108.26	108.46	106.88	109.07	109.19	107.15	108.69	108.64	109.88	106.55	106.66	107.74	108.96	107.64	109.49	107.82	107.28	108.51	108.35	107.59	106.66	109.41	107.4	106.59	107.21	108.27	109.1	109.12	109.02	107.75
109.37	109.27	107.68	107.8	106.75	109.55	108.58	109.21	107.4	109.65	109.49	109.25	108.94	111.24	106.79	105.92	108.17	108.27	109.65	108.11	107.98	106.68	106.86	108.46	108.19	108.78	108.38	108.63	109.15	109.07	106.68	110.08	106.6	109.22	110.33	106.1	109.1	108.17	107.08	108.06	109.85	110.44	106.76	109.13	110.57	109.51	108.59	108.63	108.36	108.11
106.18	108.15	107.64	109.32	108.5	106.54	108.75	110.03	105.46	109.09	108.44	107.05	109.25	108.57	107.03	108.29	106.94	109.12	107.67	108.25	108.38	107.7	109.21	106.19	109.94	107.56	108.11	107.08	108.45	107.11	105.96	107.79	109.82	109.44	107.72	107.91	108.97	107.58	109.53	108.99	107.53	108.9	108.91	110.58	106.95	110.54	107.99	106.78	109.83	109.53
102.22	100.18	100.37	98.561	100.53	100.19	102.01	100.23	102.04	100.21	101.05	101.64	100.36	101.63	99.468	97.592	98.753	99.344	100.93	100.91	102.38	100.83	99.348	103.06	102.3	102.55	101.21	100.39	100.75	100.37	101.4	100.87	101.12	101.37	103.11	99.657	98.904	102.11	101.8	101.7	100.57	99.462	101.9	98.776	100.95	101.09	101.97	98.852	99.092	100.89
103.64	105.19	106.73	107.11	104.45	105.57	105.79	105.43	105.29	105.39	105.87	106.07	105.44	105.77	104.52	105.41	107.1	104.9	104.96	107.11	105.48	105.06	104.04	105.89	106	105.31	104.39	104.9	105.36	106.51	107.48	104.56	104.55	106.12	105.89	106.66	105.81	106.03	106.59	106.65	105.32	103.96	105.18	104.35	103.91	106.43	106.21	106.87	106.45	106.11
97.853	97.541	101.32	97.776	97.163	97.464	98.667	99.087	99.584	100.47	97.448	100.07	98.696	97.246	98.666	95.294	98.699	97.931	101.36	99.185	97.876	96.619	97.318	96.815	97.596	99.013	96.996	99.05	97.905	98.488	97.076	97.754	96.777	94.907	99.911	97.306	98.285	97.588	97.837	99.605	98.595	97.586	97.453	101.52	99.254	96.545	100.12	98.73	95.857	97.063
110.71	112.21	107.78	110.09	111.27	109.63	109.14	112.38	111.13	109.55	111.52	110.8	110.98	110.37	112.63	109.59	109.15	110.43	110.32	110.02	109.62	109.84	111.07	110.99	110.67	108.61	111.12	109.03	108.78	109.78	109.25	110.8	109.57	110.55	110.66	110.25	109.93	108.98	110.76	110.86	112.16	112.24	110.8	110.76	110.74	110.97	111.27	110.21	109.62	112.01
104.08	106.52	106.56	107.29	108	104.34	105.18	104.6	104.2	105.85	105.77	106.98	106.4	105.16	105.69	104.29	105.18	103.61	106.5	108.09	104.98	104.89	107.15	105.64	107.01	104.08	105.47	105.7	103.52	105.93	105.73	108.89	105.49	105.88	105.95	104.83	106.45	105.01	105.4	105.37	105.01	108.07	106.82	106.41	107.62	104.88	106.86	106.31	103.56	106.03
109.6	107.13	108.52	108.61	108.04	107.25	107.9	108.65	106.36	108.35	109	108.22	107.77	111.41	107.26	108.16	109.43	109.35	106.92	106.84	108.53	109.42	110.23	108.17	108.4	110.18	108.91	110.5	109.08	107.17	109.15	108.77	108.39	108.76	107.04	108.8	108.3	109.99	107.54	109.32	109.9	107.7	108.35	109.53	108.28	107.96	108.89	110.13	106.27	108.89
105.6	105.79	106.82	105.47	104.43	107.65	106.15	107.36	106.53	106.72	105.87	104.82	105.16	105.99	104.28	103.69	105.32	105.91	104.61	105.49	105.23	106.4	104.61	103.74	106.15	106.13	106.72	106.76	105.63	105.63	105.57	107.24	107.89	104.6	107.06	105.97	105.61	107.08	105.61	105.98	106.75	105.73	105.2	107.45	108.18	106.35	107.31	107.01	106.52	104.98
106.37	104.63	106.39	105.1	103.78	108.32	106.52	106.93	104.94	106.33	105.34	105.03	105.57	104.88	106.37	105.05	106.43	107.18	105.28	105.37	105.13	105.54	103.71	104.38	105.25	106.28	106.31	106.82	106.38	104.65	107.35	106.9	103.57	106.76	104.29	106.71	105.36	108.61	107.41	106.34	104.67	106.28	103.67	107.02	104.99	104.38	107.24	106.14	103.58	106.23
106.71	106.6	107.44	106.31	106.78	108.13	107.41	109.71	105.34	109.35	103.95	107.55	105.62	108.14	108.94	107.55	108.65	107.02	106.51	108.06	108.18	108.75	107.86	106.85	108.29	106.81	109.67	106.29	107.47	108.74	109.72	106.23	107.34	107.03	110.2	105.41	107.48	108.03	107.43	108.48	108.47	107.42	107.49	109.2	108.08	108.36	108.08	107.97	105.75	108.17
105.81	109.92	108.15	107.52	108.57	106.49	107.98	108.25	110.06	109.92	108.27	110.06	106.39	108.16	108.81	108.2	108.62	108.21	108.57	109.19	108.16	109.15	108.23	109.26	108.21	108.57	108.68	108.27	109.38	109.64	109.78	108.65	108.62	108.68	108.26	108.1	108.63	106.36	109.83	109.4	109.38	109.07	109.66	108.07	108.39	109.39	109.25	109.32	106.96	108.57
108.71	109.07	105.52	107.36	108.94	106.22	108.64	109.45	106.54	106.75	108.24	106.26	108.11	108.69	107.64	109.46	106.83	108.14	108.24	106.98	108.71	106.93	108.33	108.65	108.93	107.06	105.86	106.05	108.59	107.77	105.95	106.22	105.66	107.9	107.72	109.82	106.29	107.71	108.66	107.19	109.01	109.54	107.8	105.68	107.08	107.49	105.97	108.92	108	107.19
109.31	108.87	109.6	110.07	110.92	111.39	110.58	110.87	110.83	109.48	110.78	110.5	111.8	112.37	110.05	109.13	110.08	109.32	110.27	111.32	107.44	109.12	107.52	110.36	110.81	110.08	110.44	110.53	111.04	109.4	111.14	112.8	111.96	109.06	111.15	112.91	109.24	110.01	111.01	110.86	110.32	111.6	109.22	108.73	109.81	112.09	112.41	109.77	110.04	110.59
100.29	99.532	100.19	100.75	100.06	101.17	101.09	101.07	99.023	101.04	101.53	100.81	100.22	98.197	101.64	101.93	99.845	101.65	100.08	100.96	100.55	100.24	102.19	102.24	101.25	99.162	99.787	100.13	101.38	100.92	99.527	101.38	101.56	100.39	102.76	99.767	99.469	101.65	102.72	99.72	101.24	100.44	100	99.247	99.976	100.91	100.7	101.93	101.39	99.742
105.02	107.33	104.92	108.28	107.8	107.52	105.1	106.28	107.13	105.49	106.97	105.65	106.22	108.52	106.29	106.17	106.81	106.69	107.81	106.42	107.56	105.21	105.37	106.56	106.51	107.77	106.64	108.91	108.17	108.19	108.92	105.7	107.1	105.3	106.64	107.11	107.72	108.68	106.88	106.12	106.44	106.33	107.56	108.82	105.81	105.22	104.62	108.9	109.25	107.42
108.4	105.58	109.12	105.68	106.24	106.15	108.39	109.99	108.45	106.9	105.03	107.01	105.35	107.19	108.57	109.15	109.49	106.57	107.67	106.52	108.37	106.46	108.97	107.59	107.8	108.55	108.98	109.77	107.54	108.48	108.52	109.52	106.84	108.62	107.48	107.22	107.76	106.09	109.1	107.62	107.52	110.34	108.25	109.78	108.62	107.13	108.67	107.62	105.81	108.64
100.69	99.443	101.71	101.34	100.65	99.942	98.353	102.95	101.52	100.21	102.38	101.17	99.612	100.68	101.36	100.9	100.07	100.19	101.74	99.894	101.06	100.61	102.05	102.16	100.82	100.9	102.08	102.26	101.83	100.4	102	100.26	101.1	100.51	103.29	98.784	99.809	101.19	101.46	99.512	98.97	101.13	101.45	99.346	98.706	100.4	99.964	101.53	102.51	103.36
106.57	107.34	107.24	108.89	108.23	107.44	108.64	109.85	107.07	107.58	109.63	107.79	109.03	108.87	109.22	107.94	106.88	107.77	106.47	109.25	108.75	110.58	109.18	108.36	108.75	110.19	108.04	108.68	109.52	108.18	108.22	105.56	110.36	108.21	108.8	108.45	108.17	108.62	109.82	108.1	108.49	109	106.99	107.32	107.7	107.99	110.95	107.72	107.06	107.75
104.74	106.16	106.37	106.39	106.55	106.53	106.39	104.49	104.21	106.51	107.36	107.03	107.93	108.15	106.53	106.62	106.92	102.78	107.34	105.72	105.36	106.35	104.85	106.84	106.65	105.01	106.15	106.87	105.63	104.04	105.92	106.38	102.81	106.17	107.89	105.72	104.7	105.92	106.71	106.28	105.4	106.42	104.23	106.21	105.79	105.19	106.2	106.43	105.39	106.09
107.46	109.19	109.19	108.1	109.63	109.45	109.08	108.34	107.12	108.55	107.81	106.67	108.18	105.3	108.84	109.13	107.02	108.76	108.83	108.43	106.17	107.71	108.6	108.2	107.6	108.54	107.75	108.32	109.69	108.14	107.46	108.9	110.88	107.97	110.02	111.54	106.92	107.49	110.1	108.78	109.35	109.17	108.43	108	108.16	106.77	108.05	106.76	108.59	109.9
107.45	109.55	110.14	105.43	107.44	108.1	108.84	108.6	107.14	109.09	107.89	108.82	110.43	108.54	109.35	109.37	109.11	108.42	111.11	109.06	106.81	109.61	108.59	108.29	107.05	107	107.25	108.88	108.78	108.44	106.9	106.14	107.02	108.19	109.03	109.41	108.58	107.16	109.04	109.94	108.77	107.98	108.83	110.24	108.88	106.03	106.89	108.52	107.72	108.98
105.25	102.49	102.88	101.92	102.39	105.12	101.32	103.68	102.59	102.19	104.13	102.08	103.6	104.18	101.83	103.49	102.39	103.95	101.54	102.78	103.2	104.18	101.43	104.19	102.86	102.86	100.35	101.15	103.21	102.1	100.97	104.88	102.1	105.71	102.39	102.62	102.03	102.74	104.16	103.18	102	102.81	99.775	102.37	103.2	100.86	101.31	103.83	100.91	101.92
107.87	108.65	107.5	110.19	108.51	108.23	107.7	109.57	108.76	107.72	107.59	110.66	110.02	107.74	109.44	109.99	105.74	108.83	106.27	108.16	109.18	106.81	108.88	106.73	108.29	106.37	109.32	107.53	107.58	109.85	108.44	106.81	110.2	109.45	109.96	109.74	107	110.14	110.75	105.35	107.98	107.63	108.6	106.14	108.31	107.64	108.02	108.43	107.65	109.16
100.59	100.39	103.11	102.6	100.18	101.28	100.72	98.158	102.21	101.48	102.19	100.36	102.3	103.01	98.469	101.72	101.96	101.15	99.308	101.96	99.666	101.25	102.24	98.462	100.18	100.79	100.12	101.65	100.73	100.93	100.22	101.31	100.96	100.37	100.22	99.985	100.95	99.06	100.91	99.249	100.25	100.3	102.41	100.59	101.9	101.66	99.02	104.02	100.59	101.3
105.6	108.26	106.89	108.84	104.72	107.27	106.74	104.36	102.72	105.63	106.45	110.34	106.73	106.41	106.36	107.55	108.26	106.63	107.1	105.5	106.58	106.35	106.06	107.52	106.4	107.15	106.54	107.07	105.19	107.09	105.84	107.96	107.4	105.48	106.65	105.17	105.2	108.65	106.95	108.76	105.28	106.77	105.37	106.6	105.16	105.4	105.67	104.74	104.09	108.41
98.606	97.873	99.454	96.544	95.6	98.284	96.292	98.245	95.96	97.638	97.999	97.959	98.374	97.965	98.404	97.787	101.48	97.845	97.868	98.082	98.251	99.712	96.084	99.274	98.643	98.176	99.462	98.543	98.238	95.664	98.329	95.745	96.029	99.834	99.041	98.173	98.688	98.975	95.856	96.511	97.604	97.233	100.5	96.738	98.284	100.31	97.496	98.127	97.125	98.066
106.41	105.36	106.99	105.57	106.21	104.62	104.72	105.47	105.92	106.32	105.24	105.54	105.89	104.31	106.02	103.53	105.49	105.07	107.37	107.35	103.77	105.52	106.61	106.91	107.95	106.49	106.75	105.55	105.58	106.39	105.27	105.31	107.2	103.15	106.16	106.82	106.73	106.39	106.39	107.41	107	107.24	107.61	105.36	105.39	103.83	104.61	106.26	105.9	105.23
104.58	107.11	105.76	105.11	105.22	105.06	104.63	104.44	107.24	109.3	105.91	106.69	106.26	105.38	107.07	106.89	106.07	102.84	105.81	106.87	106.86	104.1	104.12	108.02	106.32	105.46	103.82	106.2	104.74	105.83	105.75	106.88	106.24	105.67	103.78	105.45	106.36	105.63	104.01	104.25	103.65	106	105.88	104.58	108.29	106.95	106.94	108.29	107.16	107.34
109.52	105.56	106.78	105.58	108.47	107.15	107.89	106.42	107.51	109.1	107.38	106.51	109.21	107.23	107.36	105.38	110.34	109.72	107.88	107.97	106.51	105.93	108.56	108.86	107.25	107.82	108.56	107.51	106.72	106.3	110.03	108.09	109	107.23	108.11	106.29	106.12	108.18	106.29	107.53	107.98	109.37	107.01	106.7	107.14	104.77	108.89	108.41	107.37	107.69
107.33	108.55	105.96	103.7	105.52	105.56	104.38	107.1	105.04	105.68	108.44	108.34	107.48	105.73	105.48	107.66	107.05	106.07	104.93	106.55	105.05	104.96	106.72	106.58	105.62	106.2	105.11	105.36	106.25	108.16	105.73	106.01	107.32	105.3	107.18	104.9	106.09	105.66	105.59	105.39	105.92	108.18	106.3	105.68	105.97	106.11	107.7	103.82	108.14	107.08
107.8	107.65	109.13	108.91	107.98	107	107.4	110.07	106.54	109.18	109.38	109.93	108.24	107.77	108.31	108.61	108.08	107.92	107.19	108.02	108.06	107.12	108.27	110.83	108.91	109.83	109.03	110.76	109.03	105.41	108.44	107.86	107.86	107.42	108.21	109.22	107.36	104.65	108.1	107.32	108.01	109.14	108.76	111.54	107.77	108.85	109.65	106.51	109.56	107.37
106.9	105.83	105.11	107.5	103.3	105.36	106.22	105.96	104.68	106.2	106.22	108.91	106.81	106.86	106.47	105.81	106.47	107.55	107.12	106.39	106.24	106.29	105.83	107.23	106.31	107.56	105.18	106.1	106.91	105.27	108.43	106.18	106.5	105.98	107.7	105.61	105.62	107.05	106.8	105.91	105.78	108.8	106.26	105.74	106.29	103.98	105.87	106.39	107.61	105.04
105.19	107.65	105.23	106.59	107.23	105.01	103.07	104.76	105.98	105.86	104.47	105.98	106.33	107.01	105.71	104.78	104.92	106.3	107.73	105.13	108.44	106.91	104.68	105.81	105.2	106.75	104.72	105.45	106.31	105.44	104.67	104.23	105.17	105.97	105.47	105.07	105.87	105.74	106.16	104.21	105.59	105.28	106.75	107.5	106.47	102.91	105.71	105.26	105.81	103.71
106.57	106.34	105.02	106.38	106.37	106.52	104.43	103.99	104.82	106.07	106.9	107.9	104.7	107.03	108.13	106.89	105.37	104.43	105.79	105.12	104.91	109.64	107.56	104.16	104.96	104.66	100.83	105.25	105.42	107.42	104.12	105.73	107.35	105.11	103.96	106.76	108.36	104.53	107.25	106.18	105.91	106.08	105.88	104.45	106.02	106.55	106.66	106.9	106.15	104.7
106.37	107.29	105.37	107.12	105	108.04	106.6	104.18	106.98	106.36	107.42	104.73	106.31	105.79	105.31	106.88	106.21	106.81	106.52	108.47	109.37	104.75	108.06	107.39	106.03	106.31	107.08	109.48	106.23	104.68	106.22	107.03	109.15	105.17	106.24	106.58	106.5	105.47	107.47	107.06	108.58	108.63	105.96	106.86	105.79	107.02	106.92	105.71	105.17	106.87
99.501	95.943	99.252	97.73	97.937	97.831	100.11	100.1	97.734	98.445	98.137	98.742	97.458	96.894	97.705	99.409	98.904	97.553	98.687	98.892	99.299	97.639	99.577	98.591	95.062	98.055	96.501	97.887	97.836	100.34	96.073	98.424	95.437	97.452	98.38	98.921	98.373	98.323	96.523	96.934	95.337	97.214	98.068	98.557	97.045	99.743	97.129	96.955	98.471	98.341
100.58	100.42	100.23	101.54	99.605	98.836	99.594	100.25	101.39	97.972	100.83	100.06	101.77	100.68	101.87	99.774	100.09	99.77	100.05	98.824	100.45	100.41	100.41	101.77	102.18	98.366	104.26	98.613	101.68	99.678	100.68	99.944	99.865	100.92	101.27	100.71	100.31	102.34	101.1	99.965	101.29	101.38	99.461	100.29	99.428	99.805	100.59	99.591	103.31	101.38
108.95	107.01	108.82	108.63	108.47	106.44	107.33	109.31	107.74	107.88	106.33	108.46	105.94	107.2	106	109.62	106.18	106.2	108.83	109.68	110.36	108.37	108.8	104.5	108.86	107.65	107.22	106.85	109.07	109.73	107.86	107.35	108.36	108.18	108.08	106.73	106.63	109.07	106.3	109.16	109.83	107.89	108.02	107.26	106.69	108.42	107.81	109.84	107.55	110.53
106.75	105.62	106.61	105.59	108.72	105.54	103.52	104.16	105.27	105.78	106.75	106.02	104.39	106.59	106.67	104.95	106.81	103.99	106.56	106	104.83	105.18	106.69	106.27	105.59	105.8	106.48	106.13	105.17	104.63	104.23	106.24	106.55	106.8	107.61	105.5	107.99	102.89	106.73	106.1	107.04	103.67	105.73	104.72	104.04	106.72	105.63	105.44	106.1	106.85
110.15	107.86	108.37	107.32	106.29	110.05	107.78	108.13	110.28	109.97	108.79	107.33	107.86	108.08	108.42	110.33	108.42	109.26	108.05	107.88	108.57	109.46	108.13	108.56	108.26	109	108.68	111.61	107.7	107.52	107.52	110.67	107.52	108.26	108.26	106.99	108.55	108.93	109.19	109.83	109.66	109.66	108.33	108.16	108.36	107.22	107.81	108.7	108.7	107.49
108.88	107.77	109.92	109.77	111.43	106.72	107.36	109.15	109.21	107.88	108.54	107.82	107.66	106.84	106.78	107.63	106.68	107.63	107.45	108.79	108.47	109.43	107.19	107.97	108.35	107.49	111.18	108.58	107.77	109.76	106.72	105.7	109.1	108.68	107.14	107.65	108.49	108.66	107.46	105.51	109.83	108.41	107.46	108.34	109.24	107.56	108.22	107.4	107.74	108.57
99.167	98.12	101.34	101.08	98.749	99.803	99.205	99.353	98.197	98.827	97.862	99.382	97.767	98.823	98.907	98.369	100	98.524	99.828	101.62	98.669	100.81	99.172	98.772	99.121	98.361	98.079	100.72	98.587	97.994	97.56	99.223	98.259	97.2	99.275	99.254	99.508	99.67	97.242	100.11	98.849	99.524	99.704	99.3	98.362	98.083	99.039	99.331	96.937	99.393
104.92	103.88	105.36	104.93	105.51	104.68	105.31	106.8	104.74	104.68	108.01	106.78	105.71	104.72	107.87	105.54	105.93	104.97	105.62	104.38	106.08	105.03	106.06	103.96	104.33	106.46	104.85	106.36	104.38	108.85	104.97	107.12	105.76	106.37	105.17	104.75	107.34	105.96	104.86	106.51	103.06	107.28	105.03	106.66	105.44	105.6	106.61	106.17	106.69	106.63
104.53	104.71	108.05	105.99	104.42	106.21	107.52	107.8	104.11	103.95	105.24	105.81	104.72	103.41	105.41	107.27	105.6	107.67	105.26	105.29	105.22	104.99	105.58	107.1	105.78	105.79	105.15	105.03	105.89	106.15	106.12	108.37	106.88	105.41	108.22	106.62	108.13	102.8	104.46	106.63	107.08	104.8	105.82	105.84	105.13	106.15	105.26	105.21	106.07	106.13
107.43	109.73	108.27	107.62	108	108.57	110.6	108.41	110.64	107.8	108.64	106.9	109.17	107.31	107.28	109.43	109.14	108.59	106.56	109.8	109.74	110.57	109.51	108.76	108.65	107.85	109.86	109.08	109.36	107.06	108.53	110.31	107.98	109.19	107.74	108.53	108.07	107.3	108.44	107.27	111.14	108.24	109.7	107.13	107.07	106.69	107.82	109.39	109.95	109.77
110.54	109.93	112.45	109.31	110.82	110.68	110.58	110.01	109.9	109.72	111.22	110	111.56	111.73	110.04	110.08	109.64	111.03	108.8	112.05	110.61	111.31	110.9	108.8	113.68	108.71	109.38	111.33	108.67	110.97	111.84	110.69	111.96	111.05	112.28	109.25	109.41	108.97	108.9	110.44	110.45	109.28	110.58	110.49	107.69	108.41	109.51	110.81	111.53	112.32
108.42	109.85	108.15	107.38	106.6	109.09	108.94	108.12	109.99	108.26	107.87	110.55	109.32	109.01	106.63	106.99	108.57	106.59	109.09	107.95	108.44	109.2	110.31	111.06	110.13	107.85	109.88	108.44	107.71	107.92	108.92	107.2	107.61	108.32	107.82	108.53	108.88	109.89	107.4	106.52	107.73	107.57	110.41	107.82	107.56	107.6	107.55	107.71	107.41	107.5
99.562	100.09	98.258	95.488	99.155	98.52	100.31	98.36	98.323	98.056	97.852	98.528	96.954	99.93	97.238	98.476	98.764	97.083	98.669	98.147	100.29	98.66	96.236	96.127	97.376	100.26	99.045	97.455	97.459	98.751	99.03	98.711	98.499	97.448	97.572	99.004	100.12	97.527	98.087	99.263	97.972	98.113	97.598	98.214	96.748	97.644	98.097	98.23	97.677	99.315
105.62	107.84	106.41	107.63	105.58	105.19	106.28	106.87	104.89	106.37	105.18	107	106.35	103.94	107.66	105.11	107.56	106.16	105.25	107.48	106.32	104.41	106.87	107.13	104.23	105.37	106.42	106.36	106.9	106.05	106.16	105.37	106.61	105.39	107.27	105.77	105.11	104.16	104.63	105.88	105.75	106.9	104.99	107.27	108.21	106.92	105.62	107.01	105.66	105.33
104.92	102.67	102.17	103.39	103.35	102.6	103.23	104.28	104.47	102.72	103.49	102.48	103.69	103.19	103.38	102.27	101.67	103.1	102.08	102.05	102.58	104.24	102.17	102.75	103.03	102.53	103.15	102.23	101.25	101.59	101.13	103.29	104.37	103.73	102.79	104.15	101.83	103.62	103.9	105.09	103.48	104.68	102.25	100.6	104.76	104.15	100.65	102.85	103.42	100.69
105.72	109.38	108.26	107.69	109.35	109.75	108.06	107.54	108.4	108.41	108.27	108.7	107.55	107.4	109.82	107.92	107.37	106.02	108.29	106.75	109.19	108.99	109.67	107.27	110.33	107.57	110.42	107.6	110.98	108.61	106.49	108.08	109.04	108.66	107.66	107.91	107.67	106.55	107.57	107.7	107.56	104.81	108.22	108.84	107.23	109.21	108.27	108.19	109.27	107.63
104.68	106.11	105.68	105.57	104.81	105.96	104.43	104.41	107.14	103.92	104.01	105.54	104.61	103.17	106.82	106.29	104.43	104.48	106.06	104.91	105.27	106.34	105.73	106.73	104.92	104.64	104.87	106.4	106.93	106.33	105.56	104.5	105.46	107.13	105.29	105.6	104.67	105.94	105.84	103.9	103.92	105.79	106.86	106.25	107.59	105.23	106.19	104.97	105.48	104
105.34	106.84	108.22	106.12	106.23	105.02	105.3	107.64	105.77	107.55	104.46	106.44	106.23	108.03	105.45	107	105.01	106.07	104.57	104.72	106.22	104.16	106.68	104.1	108.07	107.04	106.04	108.1	106.26	105.79	104.62	106.66	106.7	107.12	108.21	107.02	106.76	106.95	104.47	107.14	107.27	106.26	104.46	106.78	106.2	107.82	105.54	105.02	106.91	106.38
105.85	105.07	105.8	104.99	106.82	107.38	105.11	105.94	105.58	107.55	105.72	106.16	107.36	107.01	105.07	104.9	106.24	104.63	104.8	106.22	105.8	104.15	106.6	103.39	104.67	105.55	104.52	104.6	104.42	106.17	104.63	105.04	107.52	105.57	106.9	104.86	104.94	104.35	105.02	105.55	105.47	106.99	105.53	106.83	105.22	106.27	106.29	106.15	104.82	105.27
98.696	97.665	96.804	100.43	96.381	96.571	101.31	99.253	98.671	95.812	94.926	98.118	98.661	99.777	96.356	99.874	100.26	96.877	99.985	99.551	99.347	99.682	99.238	98.894	98.451	98.526	100.3	98.604	98.589	98.677	98.573	101.14	97.613	99.514	98.599	97.893	99.25	97.634	97.828	100.13	99.157	98.638	100.69	97.201	98.568	98.808	99.457	101.13	97.848	97.888
99.317	99.359	102.17	101.28	99.913	100.46	101.46	100.84	102.08	100.88	100.64	100.17	99.686	100.54	98.201	99.733	100.28	100.72	100.02	100.63	98.666	100.68	99.614	98.037	101.85	100.56	100.35	100.21	99.752	100.66	100.61	102.21	99.498	101.18	101.09	100.93	101.05	100.6	100.64	98.629	98.486	100.74	102.21	102.1	101.74	100.25	101.25	99.56	101.36	102.69
107.41	105.52	105.76	103.77	103.43	106.02	104.73	106.33	105.21	106.15	104.04	106.95	104.92	105.25	106.16	106.32	104.62	104.85	103.74	106.11	105.6	106.01	105.08	107.02	103.56	105.73	108.78	106.92	105.57	108.64	105.24	104.37	105.15	103.21	103.95	107.71	103.24	104.06	103	105.79	106.76	105.2	106.36	106.77	106.91	106.79	106.73	106.33	104.79	103.41
101.02	101.83	98.668	98.825	102.4	100.37	100.46	101.83	99.998	100.63	101.35	101.07	100.89	100.78	100.23	99.753	103.33	99.719	101.66	99.337	101.08	100.55	101.41	102.42	99.076	99.127	100.21	99.867	101.25	100.25	99.338	100.13	100.06	99.806	100.17	100.61	100.77	102.8	99.859	99.333	98.395	99.583	97.523	99.788	100.23	99.818	100.41	101.94	98.62	100.75
96.877	97.426	98.275	98.702	98.107	97.584	98.939	97.491	97.408	99.979	96.878	98.511	99.162	97.666	98.114	96.231	97.49	97.408	96.555	99.584	99.042	97.953	98.412	97.955	98.048	98.795	95.798	97.853	98.759	98.043	100.01	97.911	97.649	97.477	99.263	97.352	97.531	100.47	99.005	97.621	98.351	98.29	98.5	99.835	98.883	98.139	99.123	98.324	97.564	95.475
104.7	106.55	104.99	106.06	106.48	106.01	104.69	106.4	107.39	105.84	105.79	105.82	106.76	105.61	104.4	105.25	107.62	105.66	105.89	105.65	104.43	106.24	106.5	105.48	105.72	108.09	106.94	105.47	106.31	105.23	107.25	104.86	103.49	104.47	105.02	105.76	105.97	106.03	106.27	104.74	104.18	106.85	105.44	103.84	104.77	105.65	106.43	106.31	103.6	104.92
97.963	98.953	96.025	97.919	96.91	97.104	98.014	97.681	99.035	97.839	97.731	98.94	96.069	98.745	98.261	99.182	102.08	98.537	97.743	97.832	101.17	99.31	98.078	98.974	99.244	95.586	97.416	98.513	96.542	98.798	97.515	97.954	97.15	97.34	97.676	95.393	99.1	98.404	98.035	98.217	98.342	96.366	96.762	98.81	97.506	97.896	99.472	97.022	97.156	97.177
112.21	109.24	109.39	110.35	110.79	111.29	108.93	111	110.54	110.33	108.81	111.26	108.81	109.85	110.84	109.68	108.81	109.35	111.52	109.29	110.17	110.22	110.17	109.98	109.26	111.67	110.62	111.26	106.97	112.77	109.87	109.8	110.51	108.95	111.13	110.75	109.26	111.38	108.63	107.74	111.89	110.54	110.26	109.43	107.86	110.28	112.7	110.76	107.96	110.69
105.77	104.12	105.71	105.29	105.97	106.81	107.53	107.18	105.31	105.1	104.44	105.97	103.17	107.67	105.98	105.21	105.69	106.52	105.94	108.2	105.97	105.58	106.4	107.51	106.05	104.66	105.79	104.73	106.08	105.68	105.73	104.46	105.83	106.53	104.46	106.01	105.81	105.08	108.56	104.09	105.39	104.38	104.44	106.12	105.45	105.49	105.5	105.27	107.06	104.17
112.03	110.11	111.05	110.38	109.88	109.79	112.17	112.25	110.62	111.19	108.07	110.01	111.04	106.45	107.89	110.1	112.71	108.58	109.34	111.63	110.78	111.86	109.92	110.11	111.9	110.94	110.44	109.81	108.24	107.98	110.73	113.05	110.84	108.54	111.35	110.51	109.32	110.59	111.06	109.9	110.74	111.59	111.67	112.69	108.83	109.2	113.48	112.17	111.2	111.7
106.26	105.01	104.6	106.12	107.48	107.5	105.88	106.4	106.52	106.35	102.48	106.94	107.92	107.27	107.54	107.38	104.19	105.46	105.73	105.51	104.36	105.59	103.78	104.26	103.33	106.75	105.11	106.1	103.74	105.84	107.69	105.39	105.09	105.77	105.06	106.48	104.43	106.49	106.27	105.87	105.87	104.48	104.74	107.32	106.12	105.12	105.76	104.96	106.37	103.73
105.06	107.46	105.79	105.91	107.01	104.9	105.89	105.61	106.37	104.66	105.67	105.58	104.39	107.37	106.22	109.26	105.02	106.35	104.43	105.58	106.58	106.99	104.8	105.1	106.48	105.51	105	106.5	104.15	106.32	105.47	105.27	106.57	105.4	106.66	106.63	106.54	102.81	105.74	103.63	105.26	106.17	104.53	104.8	103.7	106.46	103.74	105.2	106.19	105.68
96.465	98.347	98.459	97.974	97.346	99.318	98.646	100.34	100.89	99.187	100.11	97.779	98.012	96.453	96.751	99.476	98.324	97.133	97.588	97.038	98.153	96.406	97.465	97.906	99.03	100.87	98.8	99.643	97.647	96.62	99.283	96.49	98.137	96.665	100.91	98.157	99.343	97.263	98.189	98.008	97.208	96.286	97.099	97.735	97.629	99.427	99.488	97.533	97.164	97.789
97.336	97.946	96.189	100.43	97.466	97.661	96.458	96.309	96.856	98.105	96.867	97.74	99.393	99.651	98.304	96.746	96.508	97.14	97.439	98.892	100.3	97.271	101.52	95.647	95.37	98.645	98.379	100.26	97.989	96.782	98.005	97.768	98.567	98.289	98.635	96.509	98.134	99.905	97.458	100.46	98.359	99.624	96.812	98.664	99.495	100.05	97.667	97.44	97.559	98.727
108.12	106.91	107.63	107.95	107.19	106.05	105.67	109.16	108.25	106.27	108.74	108.03	106.82	108.38	108.9	108.44	107.14	108.9	107.94	108.02	106.74	108.24	107.07	107.09	106.9	107.53	108.2	108.23	107.51	107.57	105.77	108.31	108.37	109.09	107.7	109.14	108.19	107.08	109.55	110.55	107.63	108.81	106.48	107.16	108.54	107.37	106.53	110.51	108.78	107.82
107.95	105.99	106.58	106.19	104.72	106.33	109.03	104.66	105.89	105.78	104.16	104.96	105.87	106.43	108.27	104.43	107.32	106.32	107.78	106.66	108.3	107.86	108.05	105.68	105.87	107.51	108.39	109.9	104.52	107.01	104.73	107.17	105.03	105.71	106.65	105.36	107.39	107.28	105.26	105.94	106.97	106.14	105.6	107.44	106.06	107.79	108.34	108.02	106.29	106.7
105.82	104.69	105.71	105.6	105.58	105.13	104.37	104.74	106.36	105.16	105.21	105.6	106.36	105.26	105.07	107.26	107.78	105.99	106.69	105.22	105.24	107.83	105.68	106.63	104.48	106.36	106.58	105.31	107.65	104.03	107.04	104.14	104.82	103.84	107.08	105.96	108.46	106.25	104.3	106.69	105.06	106.46	108.16	107.16	107.55	104.39	103.55	106.11	106.39	106.52
106.94	108.95	107.17	105.55	107.93	108.52	108.34	109.61	108.09	107.01	109.52	105.45	108.59	107.72	107.56	107.93	107.2	107.08	106.45	107.59	107.26	107.8	107.4	107.44	107.07	106.28	108.74	108.92	105.96	109.46	109.29	107.7	107.97	106.8	107.28	108.29	105.86	106.23	108.81	108.29	107.13	106.9	108.1	107.59	108.05	106.47	107.26	109.05	107.94	109.19
104.25	106.1	104.47	106.14	105.41	105.37	105.63	105.81	103.85	104.16	106.3	104.52	106.67	104.28	106.91	106.03	103.52	106.4	103.97	107.16	106.1	106.32	106.08	103.75	106.15	104.19	104.42	105.32	106.75	105.35	104.87	106.09	106.94	106.39	106.82	105.35	105.63	106.64	103.29	105.83	106.92	105.22	104.6	105.71	105.46	106.86	106.93	104.03	105.95	106.57
106.71	106.96	108.59	106.27	107.89	105.04	105.21	106.47	107.39	105.75	108.07	106.55	106.37	108.05	107.97	107.97	106.09	106.21	108.39	107.47	108.1	108.23	103.95	106.98	106.39	105.33	105.11	107.25	106.26	104.66	106.49	105.71	106.66	106.63	107.27	107.81	107.15	106.37	106.67	108.86	108.25	104.74	106.16	107.78	106.57	106.22	107.28	104.53	105.6	107.52
103.26	101.9	103.34	100.18	102.65	103.56	104.41	103.88	102.49	101.88	101.75	102.32	103.13	101.15	104.67	103.77	104.59	99.857	103.14	102.87	103	102.33	104.27	103.5	104.44	102.95	104.53	102.97	102.45	102.8	104.19	102.33	100.58	101.9	101.42	100.88	102.71	103.28	101.08	102.78	101.83	103.3	102.06	102.34	100.43	103.15	103.88	102.64	103.35	103.42
106.13	102.65	106.9	105.78	104.02	105.67	106.1	105.2	108.18	106.42	103.26	104.15	105.96	105.17	105.04	107.7	106.16	103.94	104.94	105.28	105.93	104.39	106.77	106.25	105.64	104.59	105.07	107.31	105.2	105.62	107.7	106.8	105.44	102.83	107.58	105.72	107.37	106.55	105.99	103.94	105.95	104.82	104.34	105.64	105.09	107.25	105.42	105.3	105.91	103.24
106.47	106.48	107.79	105.32	105.23	105.77	105.48	105.2	105.95	106.79	107.74	107.63	106.43	106.44	105.33	104.66	104.82	104.48	105.38	105.41	106.51	107.12	106.71	105.23	106.56	103.57	106.57	106.08	104.43	105.27	104.84	107.36	105.27	104.94	105.34	106.09	105.57	107.18	105.52	105.13	106.9	106.39	104.85	106.5	107.58	106.77	105.85	103.05	108.96	104.91
108.62	108.39	108.06	108.46	109.49	107.64	107.32	107.82	108.36	107.7	110.94	108.92	110.24	109.28	108.63	106.82	108.79	107.13	110.17	110.42	107.04	107.69	108.48	108.06	108.3	107.4	106.9	110.87	107.76	107.38	107.73	109.1	109.05	107.53	107.29	109.84	107.97	109.48	105.37	108.53	109.1	109.06	108.13	107.7	107	107.73	107.9	109.55	109.45	109.67
104.84	104.83	105.26	103.19	107.15	105.21	106.84	105.77	105.95	107.95	104.82	104.57	104.61	106.64	106.94	106.21	105.4	105.64	104.32	106.3	105.54	105.34	105.5	105.52	105.07	103.32	103.68	106.38	105.41	106.74	104	108.51	107.65	104.15	105.85	103.11	105.18	106.94	105.52	106.68	104.92	106.61	104.3	104.62	103.28	106.91	105.19	106.13	107.86	108.72
105.16	103.71	106.26	105.3	105.07	104.84	104.81	104.96	104.53	106.74	106.19	106.22	106.89	106.1	104.55	106.98	106.25	106.27	105.66	106.24	106.17	104.4	106.52	104.75	109.12	104.12	108.2	104.93	105.91	106.38	105.7	104.3	104.4	104.26	104.05	107.23	104.23	104.52	106.9	107.9	105.9	105.73	106.14	105.34	103	105.72	103.06	104.92	105.53	106.32
100.31	100.48	100.35	99.475	101.77	98.659	101.64	99.456	100.68	100.47	98.893	99.52	98.712	101.39	100.85	100.46	100.46	100.34	100.93	98.5	100.58	100.19	100.04	101.08	100.7	99.781	96.408	98.407	100.35	101.55	100.29	102.09	101.61	98.398	102.77	101.03	99.655	99.362	100.35	100.67	100.49	100.94	98.107	100.49	100.42	100.28	99.36	100.17	100.44	100.17
109.2	109.08	108.63	108.38	107.25	108.53	106.74	107.12	107.28	108.02	108.31	105.47	111.69	107.44	108.26	110.66	109.83	109.39	109.01	109.45	107.8	107.65	107.67	109.21	109.42	107.14	108.26	109.7	109.43	108.74	106.99	107.99	108.05	109	107.62	108.06	108.35	108.78	107.29	108.83	107.4	106.12	108.42	107.9	109.54	107.72	108.25	106.71	109.24	108.7
98.418	97.333	96.635	99.711	98.075	98.265	97.609	99.409	98.824	97.352	98.188	98.194	98.297	97.368	97.589	98.661	98.285	100.5	98.755	97.229	98.197	97.276	96.995	97.893	97.674	98.192	96.408	98.908	98.065	96.352	97.449	97.389	98.541	97.082	97.498	98.449	98.002	99.159	98.937	98.767	97.013	97.097	99.409	98.044	98.053	94.865	99.228	98.101	96.659	97.473
106.72	106.13	104.67	106.87	106.63	105.32	105.72	106.85	104.48	106.86	106.32	104.49	105.29	103.79	104.62	105.95	106.15	106.89	107.72	106.82	105.68	104.85	104.65	108.43	104.96	105.57	107.43	105.04	105.24	106.36	105.13	104.62	103.73	105.85	106.76	105.77	105.22	107.21	106.8	107.18	108.03	104.82	107.62	105.87	104.62	107.57	106.43	106.47	105.3	107.35
108.55	108.89	109.01	108.53	107.49	106.46	108.28	108.29	109.33	108.82	108.89	106.96	108.26	107.7	108.02	109.71	107.69	109.97	108.06	106.67	108.5	107.48	107.69	107.95	109.39	110.73	109.86	107.62	109.39	109.16	107.46	109.27	107.93	107.35	106.9	108.75	108.44	107.44	108.35	107.32	106.84	105.96	103.79	109.64	107.43	108.46	107.95	110.7	106.89	108.76
101.51	100.45	100.99	99.913	97.978	100.12	100.58	99.459	99.788	101.58	100.43	98.339	98.989	97.815	98.415	102.67	101.18	99.18	103.13	101.19	101.17	100.47	102.18	100.93	99.82	98.48	100.81	99.79	101.56	98.673	98.866	101.14	98.783	102.22	100.59	100.65	98.261	98.438	100	101.64	99.595	98.736	101.52	101.3	99.036	100.43	99.764	100.26	102.06	101.01
107.3	108.4	106.89	107.98	109.08	110.17	106.75	108.36	107.35	107.7	106.86	109.24	108.96	107.47	109.12	108.44	106.91	106.59	108.96	108.39	107.94	107.62	108.41	108.1	107.87	110.02	109.24	109.66	109.41	109.94	107.81	107.57	108.93	109.26	109.11	111.39	108.16	108.81	109.07	109.04	108.19	108.39	107.51	106.76	106.71	109.06	109.27	109.87	107.52	107.07
103.36	105.77	106.6	103.49	107.01	103.62	106.71	104.88	108.47	104.75	105.82	106.23	104.93	105.3	107.47	105.18	105.88	105.39	106.2	105.7	106.34	108.12	105.45	104.79	105.56	105.72	105.91	105.5	107.9	105.94	105.42	106.23	105.77	104.42	105.61	105.9	105.98	104.54	105.8	105.81	107.45	104.97	104.79	105.34	106.25	105.74	105.76	105.79	105.62	103.77
104.41	107.3	106.21	106.79	104.82	106.04	104.51	105.26	105.27	106.84	106.05	105.34	106.26	108.81	104.54	107.81	105.54	106.19	105.4	107.51	105.66	104.83	105.72	105.73	105.22	107.36	103.37	106.5	106.87	106.15	105.99	105.56	106.52	104.9	106.06	105.92	108.09	106.29	106.9	107	104.2	105.46	106.47	105.92	106.57	107.99	105.64	109.19	106.39	107.8
109.96	108.78	110.38	109.93	108.85	107.75	108.14	110.21	109.01	108.96	106.59	107.26	107.3	106.56	112.57	106.57	107.59	108.67	109.05	109.73	107.62	109.11	106.91	110.23	108.1	110.86	108.67	108.66	107.97	109.08	108.64	106.76	106.72	108.42	107.12	109.43	109.67	109.17	111.04	108.22	108.91	106.69	108.02	110	109.53	109.24	109.61	108.65	108.4	108.75
108.18	106.65	106.24	106.33	106.93	106.63	106.73	107.14	107.88	105.56	104.65	106.29	105.22	104.34	107.33	105.61	104.88	106.19	106.14	106.52	106.71	106.44	105.2	107.23	108.76	106.69	103.84	108.03	104.76	106.11	109.65	106.11	105.45	104.74	105.46	107.01	104.09	106.24	105.68	106.59	106.21	105.17	103.43	107.5	107.53	105.06	106.7	108.84	106.11	107.71
100.26	100.26	102.05	101.94	100.09	102.22	100.19	100.78	99.672	100.58	100.42	100.1	101.2	100.98	99.083	99.922	101.35	102.49	100.18	102.25	100.59	100.85	100.57	99.504	100.72	102.19	100.58	102.04	99.692	102.5	101.02	101.29	100.79	102.45	101.35	100.97	101.44	101.16	99.821	98.074	99.69	101.76	99.705	101.13	101.04	99.691	101.22	102.26	101.89	102.04
103.37	103.48	102.37	101.72	104.07	102.67	104.95	105.05	102.95	102.24	103.12	100.94	103	103.17	103.55	101.57	102.93	101.19	102.99	101.9	101.5	102.86	101.08	104.29	102.8	103.6	102.17	102.27	101.65	103.47	103.54	102.68	101.06	101.69	104.92	101.89	104.79	101.7	101.22	102.54	105.43	102.56	102.24	100.66	102.61	102.37	102	102.76	102.7	101.2
102.74	101.31	100.37	99.396	97.355	101.79	98.205	99.423	99.962	100.1	100.12	98.744	97.624	100.23	100.16	101.18	98.44	101.05	102.05	98.276	101.15	98.632	101.16	99.96	100.8	97.849	100.07	101.14	99.429	101.22	99.68	100.19	96.683	99.496	104.07	103.74	100.06	101.42	98.882	97.928	99.738	99.648	99.79	99.792	97.645	98.425	102.12	99.553	100.56	101.53
109.56	107.84	107.92	110.01	105.26	111.16	108.42	108.72	108.45	110.07	108.34	108.41	108.65	109.32	109.49	109.95	109.75	108.24	109.18	109.27	109.2	108.9	108.96	107.94	107.86	107.9	107	108.12	106.63	111.34	107.2	108.23	107.48	108.81	109.91	109.51	107.26	109.65	108.61	110.6	108.03	109.16	108.03	108.94	110.67	106.93	110.51	110.36	108.53	109.61
106.83	105.87	106.45	107.65	106.16	106.33	107.36	105.48	105.06	107.88	107.39	109.66	106.35	107.5	106.32	106.11	105.81	105.67	107.35	105.02	105.74	106.41	106.4	105.77	105.67	106.44	106.03	105.46	105.41	108.54	105.71	105.54	104.39	107.21	105.14	107.7	106.08	103.8	105.85	107.06	107.98	105.8	105.44	106.28	106.77	107.93	107.74	105.75	104.64	107.37
106.95	104.73	103.52	105.31	104.59	104.9	106.73	105.09	104.77	105.4	104.68	107.13	106.57	106.99	103.64	104.43	102.62	106.43	103.3	106.76	105.66	105.95	104.92	104.47	106.71	106.76	105.35	103.92	107.01	105.78	108.61	105.97	103.7	106.67	104.19	103.29	106.79	104.43	107.94	105.94	105.57	106.35	107.41	104.28	105.41	106.03	105.97	105.01	104.01	107.5
111.82	110.77	109.07	109.94	111.09	110.49	110.44	109.37	111.12	111	110.74	108.46	111.98	109.98	109.17	110.84	111.5	109.32	111.64	112.61	111.13	108.04	108.99	111.34	108.93	111.66	109.49	111.08	109.28	113.86	109.42	112.01	111.96	112.18	108.83	112.82	110.87	110.44	110.81	110.52	109.72	111.54	108.83	111.04	111.24	109.94	111.85	111.21	112.31	111.16
108.55	108.8	107.38	107.74	108.26	106.65	107.82	110.11	107.47	108.35	109.82	108.99	109.08	109.03	110.5	108.31	107.77	106.7	108.42	108.9	108.82	108.37	108.23	106.45	109.75	110.04	109.98	109.2	108.74	103.91	108.88	107.62	108.19	110.38	107.53	107.59	109.14	106.83	107.34	109.42	107.02	110.22	109.49	107.37	108.19	108.56	108.65	108.75	107.38	107.73
99.676	99.726	98.65	99.348	100.47	99.347	100.73	101.88	101.37	98.347	101.27	99.391	101.08	99.996	100.78	100.98	100.71	101.43	100.93	102.39	101.68	100.91	101.77	101.37	101.81	99.879	102.39	98.488	99.441	101.26	101.55	99.432	102.13	100.02	99.441	99.871	99.966	100.25	99.468	99.919	101.12	99.874	98.106	100.09	101.15	100.69	99.905	100.4	100.8	99.972
110.22	109.53	109.85	107.13	110.87	107.86	110.01	109.41	108.88	106.77	110.69	109.15	109.38	107.68	107.18	108.7	109.05	110.05	111.05	108.66	109.87	108.95	107.17	106.93	107.44	108.38	107.78	107	108.5	107.24	108.86	106.85	108.18	108.28	108.43	108.83	110.48	110.28	108.05	109.59	108.97	107.77	109.43	107.25	108.29	107	109.11	108.91	109.61	108.34
112.32	108.14	108.79	110.25	109.91	108.56	109.16	107.49	109.18	108.13	106.38	107.57	107.51	107.32	110.23	108.6	107.91	109.57	109.61	108.19	108.96	106.84	111.04	107.55	108.45	106.4	103.96	107.57	109.11	107.64	106.64	107.96	109.07	106.77	107.38	108.93	110.11	107.26	106.49	110.54	109.02	106.34	111.98	107.61	108.9	108.08	108.2	107.25	109.37	109.1
105.29	105.33	106.63	106.85	106.03	106.74	106.2	106.41	106.75	106.38	105.18	104.61	105.8	104.31	103.76	106.14	108.21	105.57	106.18	104.77	105.88	105.93	105.29	105.94	104.67	105.83	106.64	106.98	103.64	104.8	106.06	106.57	106.15	105.3	105.16	105.86	104.68	105.3	106.04	107.95	106.82	105.02	106.38	106.27	104.11	105.85	106.85	107.86	105.39	105
105.18	105.09	104.69	105.49	106.12	105.92	103.5	106.55	105.39	107.85	104.91	107.21	107.09	106.52	104.88	107.05	107.04	105.48	107.72	104.51	106.41	104.79	104.1	106.96	106.22	107.87	103.57	107.34	106.76	107.46	105.75	105.76	108.47	104.63	106.17	104.77	103.66	106.45	104.71	105.42	107.27	105.37	108.73	108.33	105.79	105.71	105.83	105.96	107.98	106.8
105.38	107.34	106.86	105.89	105.92	105.68	106.32	105.09	104.2	107.07	105.47	103	103.88	105.38	105.38	105.48	103.84	106.6	106.82	105.81	105.55	105.99	107.88	107.24	104.48	106.11	105.1	104.5	106.75	103.71	106.66	104.61	106.28	105.41	104.04	104.01	106.05	105.81	105.85	106.21	105.94	106.12	106.4	102.42	106.39	107.44	105.81	108.43	107.11	106.17
97.959	98.176	98.609	98.407	97.192	96.794	98.28	96.172	98.85	98.499	99.118	98.799	98.457	98.357	98.02	98.586	99.098	97.264	99.099	100.77	98.328	97.628	98.237	97.37	98.651	98.432	98.358	96.169	97.669	99.001	98.819	100.37	97.576	98.699	98.22	98.69	96.263	98.314	97.77	97.825	99.723	98.191	98.406	97.729	98.287	97.702	98.704	98.024	99.605	99.266
107.1	106.99	109.47	111.12	107.11	108.01	107.47	108.23	108.66	106.63	108.05	108.57	109.25	108.37	106.87	109.47	107.13	106.71	110.04	105.36	107.96	109.71	110.02	108.1	106.87	106.56	106.78	106.6	105.78	105.83	107.11	105.33	108.06	106.64	108.7	107.67	108.3	107.08	106.86	108.51	106.1	104.85	107.77	108.01	108.77	105.31	105.87	108.08	104.36	108.76
109.21	110	109.37	109.33	107.59	107.57	107.33	108.02	108.89	108.59	109.5	109.38	106.87	108.22	107.9	110.72	107.79	106.86	107.59	108.38	106.29	108.81	108.22	110.36	108.04	107.26	109.13	107.57	109.69	107.8	108.91	110.62	108.96	108.4	109.87	109.91	107.24	106.67	109.42	109.82	109.53	105.76	107.66	109.94	109.55	107.33	106.87	107.81	106.34	109.06
108.35	109.15	107.9	108.78	109.81	108.6	107.14	108.38	108.68	106.05	107.81	107.92	109.12	109.72	106.77	107.81	107.56	108.79	107.7	109.84	107.21	109.66	106.35	109.28	109.41	107.65	107.78	107.43	106.24	107.84	107.11	108.25	106.26	109.05	109.27	108.2	108.24	108.79	107.81	107.18	107.63	108.62	107.5	107.28	107.71	106.83	109.25	107.32	109.54	109.7
100.94	99.965	100.01	100.35	100.28	99.777	100.72	100.24	101.27	100.74	101.79	100.64	100.12	99.278	100.44	100.1	101.44	101.22	101.05	100.07	99.985	102.23	102.11	100.54	100.56	99.081	100.89	99.051	100.42	102.03	100.83	98.877	100.49	99.569	100.79	98.1	100.46	98.829	97.831	100.59	100.12	101.41	97.006	101.26	98.734	98.015	99.195	98.257	100.83	99.892
108.09	105.29	107.42	106.28	107.47	106.84	107.56	107.64	109.08	108.1	107.61	108.76	108.52	107.05	106.62	107.42	107.68	108.24	106.76	106.75	105.33	106.02	107.18	108.63	106.64	107.72	108.95	109.01	107.86	107.99	108.77	110	107.22	107.95	107.31	107.29	108.39	107.56	108.27	109.21	106	107.14	108.42	108.43	109.31	107.17	110.2	109.07	108.93	109.39
110.41	108.63	107.3	107.51	108.49	110.75	107.93	107.56	109.05	109.06	106.96	109.59	109.61	109.52	109.29	107.57	109.32	108.34	106.69	107.44	107.35	108.54	109.04	107.25	107.55	108.7	105.11	109.26	108.66	106.96	108.83	109.84	107.94	107.26	108.59	106.66	108.82	106.28	108.44	108.7	105.84	105.88	108.57	109.09	109.31	108.11	108.86	108.78	108.87	107.62
107.8	107.91	108.06	107.76	107.78	108.89	109.84	112.06	108.91	110.2	107.68	108.49	109.38	108.02	107.93	108.75	107.81	107.5	108.27	109.64	107.66	108.48	108.91	110.39	107.78	109.52	111.15	107.82	107.91	107.59	107.94	109.79	109.3	107.38	108.39	107.13	108.1	108.53	110.56	106.2	109.55	110.06	109.57	109.35	109.04	109.42	108.39	108.52	107.15	106.84
106.52	106.07	107.48	107.48	106.01	105.08	106.21	107.52	106.1	106.85	106.18	104.16	105.24	105.74	105.49	104.99	108.93	104.59	104.5	105.05	105.17	104.57	106.74	106.82	106.87	104.8	106.85	106.71	103.34	107.17	106.92	104.77	103.19	104.37	105.29	105.77	107.58	107.09	105.39	107.04	106.46	106.92	107.17	105	106.66	104.23	105.65	107.1	107.1	105.75
109.58	106.94	108.9	107.28	107.95	108.21	108.68	109.87	107.38	108.47	106.57	109.15	106.91	107.1	107.98	109.27	107.6	108.21	108.02	106.15	109.32	107.38	109.83	107.2	105.92	109.51	108.8	108.29	108.35	107.9	107.73	106.56	109.74	108.08	107.18	108.45	105.87	107.11	107.7	107.31	106.83	108.09	108.65	109.18	107.22	107.81	110.42	106.91	108.38	107.24
108.73	108.52	109.69	108.4	106.33	107.64	108.23	104.31	106.77	107.33	108.2	108.68	107.97	109.31	109.16	108.45	108.46	108.79	108.81	108.69	109.57	108.04	108.8	106.97	108.05	107.85	106.91	109.51	108.65	109.3	110.29	106.65	108.72	109.38	108.94	107.01	107.95	109.75	110.43	109.94	109.99	108.2	109.02	108.25	107.58	107.86	108.12	106.75	107.58	107.41
107.03	107.24	105.66	105.98	107.46	105.46	106.57	107.46	106.5	106.64	108.09	106.78	106.84	108.3	105.45	107.93	105.06	106.26	107.84	107.29	107.97	107.76	105.01	105.27	106.99	106.04	107.66	106.5	105.82	106.72	106.06	106.53	107.72	108.06	106.12	103.68	106.99	107.27	106.91	106.43	106.18	105.65	105.71	105.04	106.68	105.14	105.25	107.99	105.14	106.26
105.11	106.23	105.93	105.42	105.65	106.98	104.87	106.52	105.16	106.79	105.64	103.5	107.37	107.64	104.19	105.91	104.09	107.17	104.95	105.05	106.25	107.49	106.66	106.34	106.03	104.94	105.37	106.1	105.39	104.85	106.38	106.21	106.65	104.27	103.71	103.6	106.29	104.82	106.48	105.96	103.19	104.25	105.89	105.3	105.63	104.52	106.99	107.95	106.01	103.9
100.67	102.6	102.17	104.56	103.11	103	102.54	101.65	104.28	101.22	101.64	103.53	104.22	101.79	102.68	102.24	101.84	103.14	103.05	104.37	102.84	102.9	104.53	103.57	104.78	101.52	103.29	100.75	103	101.55	99.851	103.35	103.09	101.89	103.37	100.96	103.55	102.96	102.62	101.8	104.63	103.97	102.66	103.86	103.41	103.93	99.692	101.56	103.41	102.23
100.98	101.15	103.31	99.758	100.19	100.85	101.76	100.5	101.89	99.302	101.24	100.19	101.35	103.12	99.681	100.36	101.55	100.51	100.84	103.22	102.46	101.16	99.616	101.36	102.59	99.926	100.77	100.75	101.34	101.67	99.646	101.21	100.95	99.528	99.083	101.41	103.92	101.34	100.92	101.82	101.56	101.26	100.02	101.03	101.03	100.87	101.19	100.89	100.85	102.88
107.26	107.52	108.42	110.6	109	107.39	106.34	108.38	108.58	109.48	109.37	109.04	106.02	106.57	107.67	108.85	107.33	107.96	110.03	107.14	107.33	106.44	108.09	109.09	107.89	108.51	108.85	109.16	107.48	106.82	110.02	107.99	107.03	107.6	108.36	107.64	110.79	108.91	109.97	108.7	108.61	108.68	107.92	108.11	110.75	108.24	109.45	106.42	107.52	107.6
107.07	105.91	105.11	105.57	107.55	110.14	108.45	106.47	106.32	104.14	106.11	104.28	106.77	105.29	107.98	109.21	107.25	106.65	107.03	106.03	105.44	105.55	106.88	106.81	104.04	105.51	107.38	104.64	106.22	106.1	107.85	105.7	105.28	106.24	107.63	104.47	106.05	105.79	106.95	104.67	108.43	105.88	105.54	107.12	107.98	104.49	106.83	104.78	108.1	105.84
107.3	108.93	106.55	107.68	108.55	108.86	107.65	106.08	108.77	109.79	107.95	109.63	106.27	109.86	108.13	106.83	107.47	108.33	108.44	105.9	107.72	108.28	109.09	109.12	109.09	107.43	106.34	109.51	107.16	108.43	107.62	109.36	107.92	106.57	109.91	107.54	110.86	108.78	106.81	106.06	107.44	107.79	107.76	106.79	108.42	107.9	105.71	106.44	108.42	107.66
107.27	107.95	109.66	108.85	109.61	107.8	108.56	107.72	108.37	108.13	107.3	109.07	107.33	109.71	107.86	107.71	108.78	108.97	107.77	108.17	107.23	108.19	109.97	109.06	107.74	109.2	106.42	107.35	110.97	108.05	109.03	108.47	108.55	106.62	107.51	110.32	108.26	106.95	110	107.41	108.57	108.13	105.35	109.62	108.32	109.66	109.2	106.64	105.86	106.47
98.778	100.92	98.999	98.536	97.515	97.951	98.557	98.706	99.221	98.48	96.338	99.13	98.677	97.15	97.931	98.077	96.479	100.04	98.298	96.498	98.129	99.462	98.094	99.121	97.407	98.374	97.347	99.682	98.418	100.4	96.167	99.249	99.861	98.856	97.045	97.49	98.912	96.903	97.612	97.92	99.057	96.212	97.268	97.64	98.339	98.663	97.608	98.384	98.365	98.426
103.18	106.15	107.27	106.71	107.64	106.34	105.43	106.01	106.82	104.01	106.44	102.58	106.23	104.14	107.48	106.32	107.02	107.69	104.28	104.63	104.44	105.81	105.02	106.34	106.81	107.37	105.09	103.35	105.4	105.94	105.75	105.86	106.31	104.96	106.58	105.83	105.95	106.57	104.54	105.7	105.36	108.84	105.89	103.94	107.38	108.38	106.27	107.75	107.58	106.57
107.81	107.54	109.72	107.93	109.19	108.51	108.12	108.81	108.58	108.84	105.42	109.03	108.31	109.44	105.9	106.87	110.47	105.39	108.66	107.15	105.8	107.64	107.88	109.7	107.3	107.55	105.8	107.67	106.93	108.84	107.24	106.79	109.35	106.13	106.88	109.24	105.43	107.04	109.44	108.36	107.87	107.68	107.96	108.9	109.55	107.46	108.46	108.7	107.79	109.63
105.68	108.5	105.28	106.3	105.32	105.95	106.98	106.29	107.6	105.57	107.83	105.87	105.08	107.6	107.57	106.84	107.44	106.54	108.86	106.7	107.42	107.82	105.21	107.08	105.02	106.39	107.03	106.77	105.6	105.72	106.96	106.9	105.79	104.89	107.64	105.87	106.51	105.21	106.03	107.85	106.74	105.15	105.55	108.01	106.21	107.49	104.51	106.13	106.52	108.56
108.79	105.92	105.39	105.49	106.53	106.84	107.69	109.03	108.86	106.73	108.71	109.91	109.09	106.05	107.7	107.14	110.69	108.85	107.12	107.36	106.44	107.51	108.72	107.77	107.04	109.13	108.37	105.66	108.03	109.06	107.96	106.33	109.29	108.27	106.42	108.48	106.49	106.57	110.22	106.77	107.16	105.09	107.56	106.99	107.83	107.49	108.49	106.99	109.91	107.58
108.58	106.97	106.02	104.41	104.28	106.84	106.65	107.23	108.86	104	107.37	106.16	105.64	106.82	106.88	106.06	108.63	104.93	107.3	105.67	108.3	105.31	108.02	108.36	106.48	107.19	107.38	107.07	106.59	105.68	106.08	107.24	106.55	105.19	107.52	105.8	105.84	104.86	106.29	107.23	106.66	105.32	107.03	107.13	107.68	107.43	107.15	107.5	106.99	105.57
97.295	98.413	98.297	98.849	97.529	99.972	100.41	99.791	98.403	100.47	99.166	97.949	99.72	99.331	97.403	99.9	99.841	99.793	100.48	102.57	98.268	98.138	98.751	98.987	98.591	99.539	99.232	98.643	97.278	98.412	99.602	97.302	98.219	99.142	99.256	98.773	97.158	99.635	97.727	99.177	99.497	98.954	100.79	99.425	97.572	100.06	100.69	97.639	97.96	99.115
106.55	110.3	108.39	109.87	108.91	108.86	109.36	107.9	109.07	109.3	108.7	109.27	110.04	107.34	108.52	109.35	108.37	110.52	108.56	109.02	107.41	109.71	109.27	109.56	111.39	108.11	109.74	105.57	108.94	108.65	109.3	109.67	108.72	108.9	110.22	108.69	109.15	110.78	109.4	107.64	107.52	107.29	108.05	109.28	112.52	108.84	110.09	107.8	107.45	108.32
104.86	106.01	102.72	105.27	105.12	106.65	104.3	104.39	105.01	103.67	106.79	108.02	104.31	106.46	105.94	105.7	106.08	107.55	107.77	107.07	107.59	103.34	104.84	105.11	106.31	104.37	107.28	106.51	105.19	106.76	105.97	105.15	105.47	103.39	104.23	104.91	104.87	104.56	104.69	104.78	106.06	105.04	107.54	106.42	106.1	106.86	106.89	104.64	105.01	104.64
98.6	98.688	97.275	97.345	98.557	97.489	98.41	98.522	97.73	98.515	96.767	96.482	97.374	100.29	99.726	97.683	97.411	97.46	97.639	97.62	99.525	98.635	97.406	97.672	97.649	96.089	99.323	96.428	98.236	95.346	98.616	100.05	96.167	98.549	98.205	99.888	97.169	99.282	96.717	98.136	98.934	95.842	98.575	99.189	98.513	97.406	99.231	97.83	98.461	98.489
97.657	96.117	97.538	96.419	97.965	97.474	98.377	97.653	97.395	98.214	96.93	97.329	99.283	100.18	97.561	98.361	98.176	98.69	95.741	95.739	99.599	96.577	98.857	97.147	98.816	99.005	96.376	96.23	96.733	97.816	97.872	99.865	96.888	96.776	98.084	96.658	98.912	97.764	98.182	98.266	96.548	97.312	94.724	99.478	98.623	95.994	98.596	96.884	97.736	98.289
106.83	108.38	108.12	109.06	107.09	110.44	108.87	106.9	108.06	109.97	109.15	106.19	108.63	109.43	109.09	108.96	108.91	108.9	107.11	107.63	106.24	106.75	106.57	109.46	110.58	107.5	107.12	108.28	110.23	108.68	109.89	109.55	109.25	109.15	110.89	108.93	110.4	109.76	108.61	107.92	109.29	107.59	106.23	104.37	106.56	107.73	106.34	107.62	110.15	108.14
107.84	108.78	107.76	108.54	107.97	110.4	107.54	106.67	109.51	109.1	109.14	109.66	107.44	109.69	108.28	107.65	108.4	107.51	108.24	109.67	105.83	107.01	108.93	109.22	107.66	109.02	109.91	105.92	108.74	109.61	107.92	107.35	104.13	107.73	106.67	108.18	108.49	107.83	105.53	111.21	109.26	109.17	109.7	107.96	106.79	107.49	107.01	107.54	109.59	107.92
101.81	103.1	102.38	101.76	101.69	100.91	102.99	103	99.086	103.47	102.5	103.79	99.395	101.66	102.75	101.55	103.73	102.36	101.66	102.49	102.68	104.73	104.85	103.16	102.5	103.9	103.05	101.22	102.21	101.55	100.92	101.85	102.51	104.96	103.01	103.49	103.38	102.73	102.52	100.98	101.47	102.48	102.02	102.91	105.08	101.35	101.54	102.55	101.84	102.94
104.01	105.41	105.52	107.57	105.21	107.21	107.76	104.95	104.38	106.26	107.73	105.24	106.83	105.98	104.16	106.5	106.16	106.28	104.74	105.11	104.27	105.22	104.11	104.26	104.87	105.19	105.17	108.37	106.42	104.71	104.3	104.68	106.38	106.5	104.94	104.73	108.82	105.15	105.4	105.94	105.57	105.48	105.58	104.97	103.12	104.83	105.34	105.93	105.76	105.67
104.7	104.66	105.5	106.25	104.42	104.76	108.06	105.61	105.05	103.81	108.15	106.82	105.02	105.99	105.5	105.99	105.69	105.39	105.01	106.07	105.65	107.5	105.82	108.62	105.63	105.1	105.72	104.97	105.47	104.58	104.9	107.27	104.7	106.33	104.51	106.38	104.23	105.77	106.37	106.59	104.78	104.86	105.28	105.86	106.75	106.66	105.26	104.65	106.65	108.59
107.22	106.72	106.78	108.98	108.06	108.35	108.55	108.8	107.33	108.21	107.73	108.24	106.57	107.7	110.18	109	107.3	108.84	108.95	108.38	111.21	109.27	110.09	109.53	107.99	109.26	107.03	109.54	109.01	108.78	108.33	108.99	108.62	108.17	107.82	110.65	109.94	108.28	108.96	108.97	108.77	108.9	108.01	108.54	108.57	108.37	108.24	109.05	108.98	107.91
106.09	106.44	103.64	106.82	105.92	106.57	106.94	106.9	106.55	105.67	107.02	105.69	106.78	105.24	106.72	109.05	106.93	106.6	106.78	108.3	106.71	103.99	104.82	106.61	108.9	106.86	106.3	107.35	108.23	105.71	106.38	106.24	107.46	106.04	106.54	107.7	108.16	106.04	105.84	108.31	106.7	106.33	104.24	103.69	104.46	107.21	106.41	108.95	105.89	107.81
103.78	107.6	106.51	106.41	105.62	106.03	106.64	106.33	107.62	105.66	107.57	104.5	106.43	105.38	107.55	106.08	107.75	105.37	103.47	105.83	106.44	108.29	106.19	105.7	106.29	106.66	106.15	107.28	107.67	106.9	106.37	104.03	104.9	106.34	104.86	102.79	107.92	104.41	104.33	104.81	104.38	104.45	105.56	106.84	105.89	106.25	104.15	104.57	104.56	105.46
106.91	107.66	108.13	108.21	106.46	105.16	109.24	106.44	107.14	108.08	109.13	106.91	104.67	106.97	107.51	108.76	109.58	107.68	109.52	106.24	106.79	108.78	107.84	106.69	107.92	108.01	110.31	107.12	107.81	108.3	108.65	106.32	109.79	107.2	107.57	107.08	105.59	106.96	109.34	107.75	107.18	106.98	108.1	108.82	107.88	106.84	107.44	107.59	107.43	108.67
103.73	106.78	106.96	106.88	104	107.14	104.73	105.91	106.07	105.54	105.96	104.07	104.66	104.62	105.59	106.45	107.16	106.38	104.62	104.61	105.21	106.78	105.85	105.27	105.47	105.15	106.37	104.58	106.57	105.28	105.9	105.63	106.15	106.08	105.79	103.93	105.11	105.29	105.7	104.85	105.8	106.85	107.19	103.69	105.36	105.18	104.76	105.81	105.51	104.93
105.5	106.77	106.4	107.17	107.35	105.45	104.92	105.18	105.08	105.99	104.61	103.15	102.92	105.61	105.71	107.42	105.45	105.67	103.96	106.19	105.79	104.8	103.99	105.36	104.93	106.21	106.14	104.98	103.92	106.64	106.74	105.49	104.48	104.75	104.11	105.88	105.08	106.31	106.87	103.8	104.76	105.25	105.75	106.26	103.91	103.45	106.05	103.83	105.98	105.46
104.69	106.2	104.93	103.09	104.19	104.58	105.63	105.4	106.32	106.37	108.28	106.07	106.09	105.17	106.12	105.88	107.89	104.53	105.95	106.89	106.51	104.26	106.21	106.5	104.18	106.28	104.61	104.71	106.97	106.09	106.93	104.81	105.63	105.6	105.59	104.86	106.47	105.98	106.17	106.21	106.27	104.32	105.26	105.72	105.62	106.29	105.09	104.95	104.31	102.99
110.98	109.1	108	107.57	109.45	110.15	108.41	109.67	107.91	110.48	106.14	107.19	108.73	110.34	109.66	108.25	107.85	108.02	108.35	109.94	107.84	109.75	109.14	108.1	109.27	109.43	108.72	108.05	108.77	108.65	111.23	108.32	107.45	108.27	106.83	108.3	109.52	109.25	111.21	107.97	110.61	108.22	108.33	105.89	107.84	107.3	108.67	108.75	107.73	108.13
109.18	111.99	109.75	109.87	110.5	110.14	109.59	109.96	110.34	108.4	110.31	109.21	111.4	109.86	109.52	111.28	109.44	110.44	110.93	112.02	110.71	109.69	110.06	110.46	111.4	109.31	110.02	111.42	111.37	108.73	110.47	111.05	110	111.91	110.7	110.02	111.43	111.86	110.68	108.66	111.33	111.42	113.52	109.98	109.79	111.36	111.44	109.95	111.17	111.13
107.22	105.64	104.18	104.84	105.73	106.13	103.02	105.77	104.5	106.39	104.68	107.2	106.6	105.31	105.96	104.47	104.99	105.97	106.23	106.34	105.3	105.81	105.68	106.22	103.66	106.59	105.36	107.26	106.31	106.56	105.58	106.88	106.13	106.18	106.69	105	107.12	106.74	104.06	104.95	106.46	104.5	106.35	107.32	107.45	107.18	106.43	105.44	105.1	107.35
106.79	104.99	105.99	104.99	105.1	107.33	106.07	104.76	106.03	105.26	106.96	105.38	105.54	104.8	106.8	105.07	105.97	105.94	103.8	106.62	105.28	104.8	108.81	103.19	106.16	104.78	106.05	106.66	104.48	104.93	107.44	104.69	107.59	105.08	105.87	106.18	107.87	105.31	104.26	104.42	106.6	104.48	106.21	105.28	104.37	104.75	105.81	103.8	104.37	103.96
107.82	107.53	106.3	107.68	108.35	107.3	109.69	106.33	107.04	108.92	106.89	107.39	107.09	108.6	107.47	108.49	109.13	107.83	109	107.5	105.46	106.7	108.66	108.78	108.95	106.61	108.58	108.29	107.89	107.57	107.97	105.69	108.24	108.56	107.97	108.01	108.45	107.06	107.25	108.03	106.24	108.45	107.28	107.93	108.52	107.88	105.25	106.93	108.28	106.24
100.79	100.02	100.14	97.754	99.997	101.88	100.99	99.473	100.02	101.2	100.37	100.05	99.454	100.46	98.299	100.52	99.456	100.27	101.4	99.637	102.41	99.125	100.3	100.09	100.13	99.229	100.6	100.18	101.13	99.116	99.609	99.346	98.729	100.43	100.19	100.2	101.49	100.91	100.66	99.805	97.768	97.593	100.3	98.425	99.894	98.994	101.03	100.95	98.386	100.78
104.1	104.74	106.39	105.46	106.25	108.1	104.97	107.13	103.97	106.13	105.71	104.88	104.44	106.52	105.71	106.3	104.48	104.77	104.02	104.74	106.75	105.92	104.74	105.69	104.46	106.11	103.43	104.46	105.78	106.97	106.38	104.19	104.21	105.58	106.96	103.23	105.41	105.55	106.43	105.96	106.87	105.51	104.5	104.34	106.79	104.93	105.19	107.97	107.16	106.24
109.04	107.61	106.57	107.92	109.52	107.88	106.9	107.11	109.93	107.54	108.67	107.96	107.59	108.48	109.6	107.5	105.13	108.16	109.75	108.05	107.38	110.03	108.57	107.78	108.61	108.88	107.39	108.44	107.89	108.69	106.79	105.94	107.18	108.31	107.32	107.69	106.8	107.91	107.48	105.8	108.47	106	109.73	107.13	111.23	109.03	106.44	107.38	106.59	106.59
110.41	110.37	110.56	110.5	108.61	109.24	109.21	109.52	109.82	112.04	111.25	110.09	108.7	110.48	111.81	109.59	109.5	109.37	111.26	109.69	110.57	109.1	109.62	111.65	108.62	111.15	109.43	110.01	111.92	111.37	112.08	111.1	109.85	110.1	110.1	110.34	110.22	109.01	110.99	110.57	111.03	108.63	107.08	110.71	108.77	109.34	111.24	110.09	109.74	109
105.78	105.1	105.03	104.48	106.36	105.65	105.62	106.47	107.23	102.89	105.77	105.57	104.8	106.44	104.37	104.46	107.47	106	104.79	106.25	106.22	106.03	107.99	105.95	106.92	105.66	104.41	106.18	106.1	107.45	105.83	104.25	104.87	107.73	107.03	104.26	105.75	103.86	106.84	105.73	105.48	104.72	104.98	106.18	106.04	104.76	105.87	104.54	104.61	105.92
106.32	105.6	106.19	105.52	105.81	105.13	103.7	104.51	107.2	104.41	106.24	102.81	105.19	106.55	105.81	105.96	106.18	103.76	106.42	105.53	106.42	108.12	107.09	105.81	106.6	104.76	105.27	106.21	105.61	104.07	106.48	103.39	105.5	107.59	107.5	107.7	105.14	105.91	105.8	105.77	106.5	106.03	105.29	105.96	105.66	106.5	105.59	108.38	107.6	103.75
106.39	108.7	104.41	106.91	107.25	108.79	106.19	105.27	106.1	107.45	104.61	106.11	104.84	104.73	107.41	107.09	108.02	106.01	106.44	105.47	103.47	107	105.62	107.37	106.2	107.03	105.22	105.92	105.23	105.4	104.28	106.04	105.7	106.21	106.51	106.97	105.85	106.1	107.8	106.58	106.51	106.37	107.07	107.7	107.31	106.42	106.44	106.02	107.39	105.39
107.7	106.69	106.85	107.79	105.51	105.89	106.61	106.99	103.96	107.04	105.76	106.27	106.76	106.78	106.23	105.5	106.43	106.26	105.11	106.93	106.78	106.13	106.74	106.35	105.4	105.31	106.89	107.49	108.12	107.22	107.88	105.28	106.22	107.54	107.85	107.03	108.35	106.03	104.5	106.84	104.88	109.12	105.21	104.97	108.22	107.7	105.21	107.44	106.24	105.72
103.38	102.24	103.46	102.55	102.93	103.09	101.44	104.87	105.33	104.5	102.05	100.59	104.41	103.96	101.34	101.43	104.14	102.7	101.93	102.33	103.02	105.45	102.04	104.11	102.39	104.2	102.42	104.25	103.82	102.79	103.31	102.64	102.36	101.13	101.91	101.56	102.42	103.68	103.93	101.79	102.3	102.55	101.88	103.73	104.53	102.04	102.31	105.84	101.55	103.21
100.47	101.19	102.21	101.09	100.58	101	101.03	100.21	100.66	98.9	100.67	100.67	100.73	100.21	100.49	100.9	99.135	101.06	100.33	99.95	102.53	103.65	101.8	101.82	99.602	101.16	100.48	101.5	102.5	101.21	100.77	100.54	100.51	102.34	101.14	100.55	100.29	100.85	101.32	102.23	101.42	99.972	99.608	101.33	100.44	100.3	101.77	103.25	103.3	100.52
107.46	106.25	103.44	104.65	105.33	106.57	106.51	106.59	104.83	104.69	106.52	107.87	105.28	107.64	107.77	105.1	106.5	104.79	104.93	106.03	106.82	106.48	103.79	105.59	105.3	107.4	106.65	106.35	107.24	105.37	108.12	107.04	105.91	106.41	106.01	104.46	107.15	105.84	105.59	104.91	107.99	105.26	105.7	105.45	105.91	106.63	105.34	107.87	106.41	108.5
105.69	104.5	105.96	106.18	107.15	107.78	106.41	106.71	106.11	107.59	106.16	105.45	106.02	104.88	106.4	108.34	107.04	106.52	104.9	105.33	107.36	106.83	107.3	105.75	107.13	106.75	106.05	105.03	105.88	106.53	106.12	106.67	106.25	106.68	106.81	106.08	104.7	105.69	105.92	107.37	106.64	106.62	105.37	105.28	105.51	105.66	105.46	104.92	107.14	106.1
97.913	97.059	96.385	96.42	98.467	98.812	98.589	98.978	97.674	97.942	97.018	98.993	99.065	98.805	98.055	96.52	97.46	95.978	98.241	97.422	97.865	98.744	98.764	99.72	98.152	97.78	99.407	96.775	99.188	95.094	101.17	99.41	96.92	100.67	99.696	98.829	97.117	97.108	98.95	98.046	96.953	98.699	98.477	99.593	96.066	99.605	97.229	96.712	97.466	98.929
105.69	108.34	105.57	108.67	106.58	107.23	105.46	106.13	106.78	107.08	105.54	106.16	105.58	108.36	106.15	106.52	105.7	105.3	106.57	105.21	106.97	107.52	106.4	107.89	105.17	106.45	105.08	106.56	107	107.13	106.45	107.42	107.31	105.41	106.99	106.26	107.26	104.98	108.33	106.51	105.53	103.9	105.88	107.34	108.96	106.01	105.77	107.75	106.4	108.01
109.19	107.48	107.04	108.01	105.53	107.24	106.09	105.62	107.73	106.86	105.45	105.36	108.47	106.59	107.22	104.95	106.45	105.84	107.53	106.2	108.86	105.86	105.51	106.26	107.93	106.02	104.62	105.6	107.31	108.86	106.71	108.12	105.56	106.23	105.81	106.42	109.38	106.8	105.53	106.43	108.25	104.83	106.15	105.83	107.2	107.19	107.26	107.59	104.63	107.73
100.18	99.728	101.22	98.263	100	97.33	99.743	102.43	101.48	98.767	100.21	100	100.03	100	101.01	100.35	100.32	100.45	99.899	100.95	100.49	101.88	99.855	98.829	97.093	98.974	101.25	100.31	99.757	100.41	100.04	102.19	100.78	98.38	99.175	100.12	99.189	100.85	100.6	100.46	101.37	99.099	99.535	99.875	101.75	98.339	100.04	99.757	100.96	101.22
105.36	106.72	106.74	106.85	104.71	106.46	107.03	106.85	107.18	105.09	105.4	106.25	105.53	105.15	105.41	104.34	106.76	106.65	106.46	106.39	106.42	105.99	107.8	105.42	105.27	107.04	108.76	107.41	105.38	106.69	106.51	107.27	104.83	106.5	106.16	106.46	103.87	106.39	105.52	105.36	107.35	105.34	105.96	108.51	104.85	104.38	106.11	104.2	105.19	107.09
105.36	105.94	106	105.01	105.64	104.27	104.42	106.34	107.04	104.21	107.98	106.74	104.09	105.07	107.97	105.73	103.46	105.61	106.04	104.89	106.14	108.04	104.24	105.05	105.68	106.44	106.03	106.43	103.82	104.63	104.12	105.14	105.74	107.26	104.97	105.81	105.08	106.48	108.33	106.63	106.27	104.1	105.19	107.6	106.39	105.44	106.98	105.27	103	106.53
107.08	108.62	107.16	106.09	106.66	106.11	105.38	105.36	107.44	107.63	105.67	105.99	105.72	106.54	103.67	106.66	105.59	105.7	107.94	107.06	105.44	106.35	104.57	105.62	103	106.22	105.14	105.8	104.93	104.92	106.68	104.82	106.79	104.35	106.38	104.45	104	106.17	108.81	106.21	104.35	107.39	105.39	106.68	104.41	104.5	106.35	105.97	105.59	106.1
105.13	103.98	105.8	106.4	104.69	106.32	104.7	106.14	107.31	104.39	104.76	104.8	105.49	104.63	105.8	104.65	106.53	106.08	104.32	103.99	103.13	106.44	105.4	105.26	105.59	104.99	104.3	106.36	105.36	104.7	106.74	105.8	108.54	107.52	104.79	105.83	105.62	104.78	107.26	106.33	105.84	107.94	105.69	103.3	105.28	107.39	105.97	105.44	106.26	108.12
98.382	98.362	97.065	97.707	97.636	96.197	99.923	97.218	98.261	98.205	99.839	99.705	99.19	98.745	98.522	99.779	97.272	98.938	97.61	98.423	97.643	97.535	98.965	98.939	100.54	99.366	98.516	97.595	99.748	98.949	98.331	97.225	96.68	95.815	98.519	97.178	97.55	96.585	97.266	97.633	96.643	98.55	97.263	99.033	98.011	98.724	95.306	97.865	97.799	98.342
104.74	105.93	104.07	106.01	103.9	103.87	105.49	104.77	107.71	106.51	104.89	104.56	106.64	104.12	105.51	105.8	104.42	104.32	105.74	104	104.19	109.16	106.26	105.71	105.88	105.66	105.48	105.72	105.75	106.51	105.56	106.1	103.03	102.99	105.35	106.03	106.68	104.88	105.07	107.24	104.87	104.11	107.4	107.77	106.54	106.12	105.42	103.98	103.69	106.34
107.13	106.34	106.04	105.95	107.36	104.69	106.32	105.44	106.14	108.28	105.57	105.9	106.59	107.47	104.72	103.9	105	105.84	105.13	106.79	102.94	105.82	105.23	106.47	105.43	104.71	104.63	105.3	105.33	106.19	106.82	106.62	104.08	106.25	104.51	108.22	105.89	105.98	104.69	107.4	106.61	105.63	105.35	105.41	103.85	106.06	106.46	106.13	103.43	105.67
108.46	109.75	107.89	108.14	107.76	110.09	107.84	105.25	109.28	109.94	109.11	108.94	109.31	109.8	107.93	107.52	107.82	109.2	108.99	107.77	106.68	107.37	108.6	109.16	107.06	109.6	108.61	107.72	108.02	107.46	109.42	109.58	108.2	108.37	110.17	107.41	110.91	106.39	108	110.42	107.48	108.97	108	106.31	108.31	107.98	109.13	107.28	106.75	107.65
107.12	107.26	105.16	105.73	103.76	104.56	109.28	106.13	106.12	104.66	106.2	104.8	105.46	105.34	105.15	108.31	106.49	105.15	104.45	104.57	105.48	106.5	106.87	104.6	107.75	105.47	104.92	106.98	106.7	104.01	105.76	106.11	104.4	104.51	105.91	105.91	105.28	105.97	105.51	106.97	107.46	107.69	103.46	105.9	104.9	107.01	105.9	104.76	105.45	105.81
101.18	99.166	100.01	99.749	100.99	101.63	97.247	102.57	100.77	99.492	101.38	101.32	98.952	101.15	98.248	99.852	98.722	98.932	100.24	99.122	99.25	99.927	98.112	100.75	100.93	103.16	101.58	101.03	102.72	99.634	99.14	100.28	98.304	100.62	99.029	102.65	103.59	99.862	98.476	98.741	100.07	100.75	99.744	100.37	98.146	103.66	103.26	98.061	103.57	98.151
99.895	102.35	101.71	99.621	102.49	99.33	97.29	99.422	100.32	99.171	101.63	99.724	100.87	99.643	100.64	99.757	99.059	99.893	101.68	97.972	99.869	101.08	100.04	97.807	99.945	99.862	99.542	98.895	100.04	100.77	101.44	99.25	102.42	100.74	101.72	99.109	101.38	101.83	101.38	100.4	99.919	100.13	99.562	101.03	100.01	99.507	99.633	100.81	101.81	100.61
97.27	99.657	99.041	97.188	99.527	97.757	96.291	94.152	98.817	98.898	97.207	102.38	98.773	97.503	96.826	97.09	99.706	96.001	99.7	99.078	98.008	98.109	94.994	100.17	96.883	96.099	96.391	97.413	96.753	96.693	98.88	98.308	97.855	95.599	97.116	97.465	100.49	99.212	97.944	96.536	97.77	97.054	96.947	96.794	97.349	99.64	97.974	100.85	97.054	98.342
99.331	97.308	99.676	98.326	98.869	100.2	99.719	99.896	96.468	99.957	98.259	98.077	99.392	99.536	99.412	98.491	98.657	99.666	99.632	99.175	98.738	98.459	98.466	96.556	98.476	98.475	98.802	99.528	96.388	99.962	98.385	100.31	96.395	98.111	99.601	100.12	97.589	99.23	99.526	97.953	99.07	99.153	98.54	98.138	99.272	100.55	97.409	100.22	99.537	99.884
98.918	97.972	96.526	96.272	97.438	98.435	96.901	98.304	98.404	96.977	99.97	96.971	98.929	97.58	95.888	97.446	97.593	97.072	100.2	99.241	97.794	95.138	98.25	98.031	96.742	99.164	96.659	98.758	97.306	96.618	99.477	96.745	101.23	96.776	98.285	98.784	96.415	99.034	99.853	97.874	98.9	97.204	98.296	95.642	98.393	98.069	99.053	96.504	100.46	99.561
99.902	98.383	97.725	101.7	101.27	101	100.17	101.49	102.1	101.41	103.41	99.332	102.57	102.45	101.51	99.892	100.5	100.51	101.64	101.14	99.188	100.57	101.11	102.52	101.2	101.18	100.07	100.92	99.486	100.3	100.15	101.74	100.66	99.707	101.04	99.496	102.18	100.34	100.21	99.978	102.38	101.87	102.76	103.55	98.941	99.908	102.17	100.96	100.76	100.16
99.507	95.96	99.63	98.965	96.913	96.683	99.266	98.094	97.345	98.31	97.646	97.609	99.658	97.418	98.222	99.971	97.992	96.08	99.699	98.701	95.843	97.569	97.679	98.718	99.798	97.319	98.389	100.27	98.924	98.239	98.246	99.089	99.138	98.758	98.042	98.178	98.409	98.051	99.442	97.103	98.043	96.635	98.639	98.44	97.694	98.773	98.981	98.868	97.055	100.26
108.22	107.38	107.2	106.91	109.09	108.72	107.61	108.93	106.71	107.94	107.52	109.21	107.14	108.91	107.93	108.49	108.96	107.84	107.67	107.19	108.38	107.66	109.05	106.57	108.61	108.76	107.11	108.35	108.6	105.9	108.6	106.83	109	108.43	106.46	106.13	108.37	105.82	108.71	108.6	107.67	107.85	106.7	108.37	108.56	108	106.71	108.81	105.25	107.13
106.16	105.09	104.01	105.8	106.47	107.35	105.62	105.37	107.32	106.32	105.43	105.44	106.2	104.81	105.92	106.6	105.66	106.02	105.96	106.68	105.49	106.66	106.39	105.57	105.17	105.99	107.3	106.57	107.59	104.38	105.1	108.06	106.23	106.64	104.29	105.94	106.49	104.78	105.01	106.42	105.19	106.76	106.43	108.05	105.44	103.92	106.92	103.83	107.39	104.71
107.15	105.13	107.59	106.62	106.23	106.47	107.43	106.08	103.12	105.85	104.22	106.49	105.54	107.15	104.65	105.37	105.04	103.72	106.01	103.91	106.11	105.81	104.67	104.93	108.76	107.15	105.84	105.14	107.65	107.17	106.93	105.26	107.71	106.25	104.62	106.43	103.77	105.66	105.52	104.65	107.54	105.68	104.17	105.89	104.43	106.14	107.18	105.24	106.01	104.72
105.46	104.78	104.91	105.75	108.36	104.77	103.66	106.7	105.25	105.87	108.24	106.28	105.81	105.4	108.44	107.14	105.43	103.72	105.07	105.31	103.83	107.35	107.49	108.03	104.31	106.72	106.31	105.42	104.95	104.28	106.8	106.53	107.4	104.45	102.47	105.72	104.95	106.69	107.39	107.38	104.33	106.51	104.09	105.81	107.67	105.12	107.42	105.27	107.41	105.4
108.98	109.99	110.34	110.74	106.99	106.36	107.95	105.57	109.06	107.97	107.44	108.86	108.34	107.91	110.77	106.99	105.91	107.06	108.62	109.46	107.64	108.57	108.4	107.92	108.71	106.89	109.5	109.17	108.26	109.27	107.26	109.94	109.11	107.72	110.13	108.2	108.27	108.73	109.14	107.59	107.88	108.81	110.21	108.23	105.7	106.76	110.03	108.31	108.48	107.17
104.74	100.67	102.24	103.52	105.1	104.85	102.47	102.78	104.09	103.78	103.8	101.07	103.26	101.17	103.59	103.7	103.95	101.81	103.78	103.72	101.36	102.97	103.24	102.67	104.45	102.31	103.15	102.95	101.89	102.88	102.07	103.19	102.02	103.94	102.86	103.47	100.84	102.2	102.18	101.24	102.37	104.09	103.76	102.04	102.27	101.79	100.1	103.44	104.57	101.93
109.16	107.62	108.76	108.82	108.69	106.96	106.91	108.02	108.02	107.43	108.25	106.93	107.41	108.71	109.48	106.51	108.05	107.62	105.58	108.57	108.77	107.63	109.65	108.83	107.17	106.41	105.9	109.54	107.12	107.61	108.4	107.8	107.29	109.21	109.31	106.56	110.16	109.79	107.9	108.51	109.92	108.29	108.17	109.33	107.89	108.53	107.32	108.16	109.44	107.12
102.98	104.08	103.78	102.52	102.52	102.15	103.39	102.86	102.04	100.65	102.91	101.58	104.19	104.07	104.19	102.07	100	102.8	101.58	103.53	101.29	103.69	103.07	103.8	101.76	100.6	101.35	103.31	101.57	103.81	103.17	103.43	103.01	103.64	102.11	102.4	100	100.18	103.02	102.94	101.31	102.38	103.09	103.91	103.47	103.28	104.05	103.02	103.31	103.05
109.82	108.97	107.94	105.45	107.2	108.52	106.88	109.2	108.45	111.21	110.9	106.46	106.26	108.77	106.75	110.81	107.81	109.55	107.2	111.52	108.86	108.22	108.41	106.78	108.06	110.26	107.02	107.81	107.75	108.46	108.61	105.81	109.34	109.3	108.81	108.05	108.46	108.31	109.73	108.67	110.86	108.68	108.74	109.57	111.73	107.75	108.86	105.6	107.5	106.52
104.61	107.97	107.2	108.45	107.73	107.13	106.37	107.95	102.88	107.2	106.84	105.9	106.05	106.13	106.51	106.06	104.87	105.43	107.61	106.06	105.03	106.06	106.61	105.76	107.23	105.32	106.37	105.9	107.16	107.39	106.99	108.05	105.63	107.39	107.04	105.63	106.35	107.76	108.39	107.61	105.82	106.04	105.62	107.03	108.06	106.53	107.19	105.29	105.62	107.48
107.73	107.37	106.22	108.06	108.78	105.32	106.91	108.64	106.42	107.55	109.09	108.04	107.42	107.94	107.82	106.73	109.9	107.49	108.09	109.15	107.84	107.56	106.55	106.63	108.59	107.63	108.01	108.63	109.42	107.18	108.61	107.51	110.54	108.04	108.45	108.09	108.83	108.18	108.31	107.9	108.23	108.37	106.71	108.64	106.63	107.92	107.37	106.2	107.99	108.94
111.2	111.41	110.14	110.9	111.33	111.03	111.51	110.74	109.63	108.08	109.95	110.01	110.25	108.6	112.32	109.72	109.85	110.06	112.16	108.73	109.64	110.45	108.83	110.02	110.47	109.84	110.98	109.29	110.49	111.06	108.84	111.01	111.31	110.27	109.75	111.32	112.04	111.36	112.07	110.71	109.25	111.79	110.18	109.49	110.33	108.3	108.18	110.08	109.18	109.09
99.811	98.834	100.29	96.887	99.518	100.75	100.36	99.631	99.829	99.801	100.47	97.661	100.94	96.987	98.579	99.657	98.041	99.467	98.681	99.897	99.569	98.533	98.762	99.16	97.885	99.25	98.839	98.926	98.08	97.199	99.483	98.881	98.453	99.206	97.445	98.619	96.783	98.316	96.34	96.241	98.335	97.53	100.26	99.791	99.622	98.605	100.86	97.789	101.55	99.589
104.77	106.79	105.84	105.62	108.82	107.69	106.95	105.2	104.94	105.98	106.68	107.18	107.53	108.32	107.4	106.08	104.58	105.56	105.74	104.9	110.11	106.47	107.16	106.72	105.72	104.82	106.16	106.21	104.74	105.49	107.53	106.61	105.7	109.28	107	107.1	106.86	107.83	106.64	106.26	106.69	108.29	105.49	107.5	107.42	105.66	106.49	107.61	107.04	106.43
108.97	105.2	106.52	108.79	104.97	107.94	107.55	107.09	109.45	107.38	105.23	107.03	108.79	109.12	109.86	107.67	106.66	109.46	107.09	106.63	107.56	107.92	107.2	107.29	108.16	110.07	108.02	105.42	107.99	107.9	107.34	108.64	106.83	108.05	109.27	107.33	109.05	108.07	108.3	107.03	106.63	108.04	109.65	106.24	107.03	106.97	107.87	107.87	109.27	108.5
104.83	107.63	105.61	106.03	104.79	108.16	105.83	105.32	109.13	104.52	105.2	107.84	104.61	105.66	107.64	105.68	106.54	105.89	106.54	106.92	106.81	106.64	106.95	106.97	106.4	108.47	106.45	106.04	107	107.35	108.5	106.7	105.51	104.94	103.96	107.15	106.24	104.91	106.63	108.72	109.89	105.95	106.18	106.47	106.64	107.09	105.4	106.72	106.28	102.49
97.79	98.632	99.958	96.289	98.464	100.21	99.172	100.81	99.696	98.226	99.027	97.912	98.79	101.57	98.135	97.787	97.487	99.028	98.116	98.8	98.739	99.701	100.51	99.517	99.634	100.77	98.253	96.164	99.036	98.637	98.015	100.34	99.587	99.472	98.773	98.604	98.343	99.99	99.874	98.288	101.06	99.662	97.557	96.818	98.759	100.57	100.21	97.826	97.896	101.44
104.74	105.16	106.07	106.26	106.25	105.75	105.98	106.37	105.04	106.07	105.08	104.73	106.85	107.32	103.87	104.69	104.26	104.4	107.84	106.88	105.53	105.99	105.69	106.11	107.54	107.24	105.39	107.02	104.96	106.04	104.05	104.66	106.21	105.43	103.84	108.93	105.43	105.77	103.46	107.55	104.91	105.41	106.01	106.43	105.69	105.67	106.41	105.61	105.62	106.95
108.15	108.12	110.17	107.56	108.4	108.66	109.15	108.66	107.64	107.02	107.03	108.3	106.76	107.67	108.01	108.74	109.89	110.55	108.34	109.28	107.92	107.35	108.46	107.3	108.02	108.53	109.14	107.42	106.74	107.73	110.7	107.51	109.12	108.85	108.56	109.8	107.52	110.03	110.88	109.33	108.79	108.71	107.29	107.63	107.15	106.9	109.22	106.68	107.67	108.58
109.58	108.89	108.18	109.1	108.52	110.49	110.58	109.85	108.62	108.8	108.23	109.52	108.34	108.65	109.01	105.86	109.81	108.67	109.73	106.41	107.18	108.48	109.94	106.5	108.37	107.35	106.01	107.35	107.82	107.32	111	107.79	108.48	108.83	109.97	109.54	109.72	109.34	108.57	108.73	109.07	106.31	107.84	107.5	110.37	108.41	109.95	106.86	105.94	109.35
95.937	95.729	97.877	96.712	96.599	96.504	96.781	98.099	97.788	99.569	95.997	97.819	97.892	97.28	97.392	99.517	98.408	99.963	97.955	97.834	96.329	98.727	98.761	98.006	98.599	98.453	98.623	97.46	96.906	97.769	100.8	97.559	97.319	97.985	99.388	96.982	96.709	97.31	96.198	97.762	99.558	98.378	100.12	96.519	98.083	96.104	98.458	99.422	97.7	97.586
103.61	105.97	107.85	104.26	105.77	104.88	105.65	106.23	106.54	107.12	108.78	104.91	106.11	105.63	103.15	106.08	106.44	104.68	106.06	102.61	104.72	106.78	105.38	107.25	105.95	105.1	106.12	105.1	105.74	103.46	104.25	105.72	105.28	107.03	105.18	107.45	105.54	105.72	106.18	104.63	105.86	105.78	106.47	105.18	105.31	107.06	108.09	104.38	106.84	105.27
106.5	104.19	103.83	105.66	103.82	105.26	105.19	105.51	107.19	102.2	104.53	103.28	105.64	106.69	105.9	106.4	106.63	106.16	104.66	105.14	106.58	104.59	106.03	104.49	106.01	105.61	109.95	104.46	107.13	107.57	106.61	107.73	104.75	105.42	105.99	103.35	104.74	105.51	105.3	103.81	104.68	103.32	105.79	107.1	105.94	104.44	105.03	108.91	105.91	106.66
105.65	107.74	105.33	105.98	110.99	107.68	109.18	108.71	107.77	108.64	109.19	108.26	107.15	107	108.66	107.36	105.96	106.12	105.87	108.46	107.48	111.45	108.8	109.82	108.75	105.61	109.58	111.25	107.4	105.98	107.55	107.75	106.01	110.75	109.17	108.05	108.76	108.55	107.34	106.41	108.72	107.32	108.29	108.19	109.16	109.7	107.66	109.23	106.63	108.56
108.02	107.86	109.16	108.71	109.29	108.3	110.51	107.45	106.82	108.22	109.41	108.3	108.84	108.91	107.08	108.64	108.68	109.66	107.58	107.72	108.37	108.57	109.16	109.17	109.37	107.25	108.9	106.43	109.01	110.64	110.89	107.75	109.75	108.19	107.76	107.66	108.92	110.12	108.41	107.87	107.78	110.15	106.45	107.45	108.03	108.55	107.59	108.37	108.79	109.11
105.5	104.79	106.69	103.37	104.56	106.08	106.28	105.29	105.01	106.12	105.08	104.76	104.91	106.34	105.44	106.41	105.22	104.43	105.65	103.29	106.41	104.88	105.62	104.91	105.07	106.25	105.23	105.64	106.04	105.56	104.21	105.71	103.58	104.43	106.64	105.72	108.14	105.23	106.09	104.42	108.55	105.16	107.83	106.3	106.78	104.09	104.8	105.75	103.48	105.25
99.127	101.06	100.26	99.657	101.03	100.45	100.73	100.99	100.13	101.18	99.592	101.5	100.27	102.48	99.268	100.69	100.3	99.524	99.736	100.57	101.03	101	101.75	100.67	100.34	96.856	101.31	100.75	100.27	99.941	100.04	100.57	99.245	101.42	100.62	99.313	101	102.67	100.61	98.828	101.3	99.565	100.33	98.825	101.4	102.65	100.55	99.709	100.05	98.501
102.77	101.04	98.298	98.184	99.29	98.162	98.951	98.799	101.07	99.01	99.338	99.821	101.22	98.588	101.24	100.87	99.733	100.13	101.45	101.22	100.31	101.69	101.17	101.47	100.01	100.41	100.8	100.68	101.58	101.4	100.68	100.24	100.56	102.94	99.25	101.74	99.873	100.57	101.55	101.42	98.402	100.79	100.84	100.54	99.894	99.855	101.17	101.79	100.43	100.04
105.25	105.9	105.11	109.68	106.09	103.91	104.71	105.48	104.77	104.76	106.63	106.6	103.51	105.74	107.58	106.14	104.67	108.18	105.69	104.04	106.38	106.59	107.56	108.19	106.16	107.19	106.45	104.74	104.75	106.52	106.48	106.2	105.15	106.21	106.48	105.03	105.82	110.43	108.56	106.5	105.52	106.52	108.27	104.08	106.96	105.19	105.54	104.56	106.45	107.25
107.8	109.76	109.33	105.95	106.45	106.88	107.04	108.84	108.8	107.99	107.91	108.53	108.09	109.56	107.88	108.14	108.44	109	107.42	109	106.11	107.83	109.25	109.35	108.05	108.44	107.56	105.99	108.54	107.43	106.28	108.54	108.72	109.05	107.88	110.86	108.55	109.47	107.95	106.81	106.98	107.38	108.23	109.13	108.1	107.66	106.29	108.32	108.79	107.83
108.1	104.87	103.79	105.63	105.56	105.22	107.05	106.28	106.09	107.73	106.46	103.1	108.19	106.75	104	106.89	105.57	107.05	106.73	105.94	106.66	105.48	104.06	104.19	105.73	104.17	106.35	107.08	104.55	105.25	104.99	106	105.23	105.54	106.54	107.49	107.62	105.61	104.04	105.38	105.15	104.39	103.94	106.84	103.21	107.46	107.89	105.73	104.59	106.18
108.55	109.33	105.16	105.76	105.21	106.58	105.29	108.36	104.51	106.47	106.37	107.25	106.07	107.02	107.06	106.73	107.66	105.7	106.95	106.61	104.72	107.18	107.73	109.27	107.49	105.91	106.25	105.98	105.52	106.84	107.76	109.53	108.37	106.67	106.01	105.98	107.55	109.29	107.99	105.88	106.61	105.96	107.5	105.03	107.29	104.54	104.75	106.75	107.06	106.93
104.96	103.76	106.98	105.71	106.34	105.51	104.57	106.69	105.53	105.61	104.18	105.26	106.76	106.18	105.11	107.52	105.95	105.67	104.8	104.77	104.55	106.65	106.92	102.63	107.64	101.93	106.5	105.15	104.99	106.72	106.05	106.66	107.5	106.85	107.2	106.62	107.84	105.9	105.17	105.86	105.26	106.76	104.96	103.92	105.86	104.31	105.41	104.39	102.61	104.36
106.78	106.02	106.05	105.75	104.83	106.26	107.78	105.92	105.83	106.5	107.02	105.91	105.85	106.1	105.88	105.12	104.36	105.71	106.37	104.04	107.14	106.06	105.1	105.8	104.13	105.81	105.33	106.94	106.71	107.16	106.17	106.41	106.07	106.98	106.63	106.36	103.88	106.83	103.56	106.06	108.4	104.67	108.2	104.74	103.55	105.86	107.19	105.39	107.32	106.75
108.03	105.64	107.43	107.5	106.68	108.06	106.47	107.33	107.94	103.64	106.2	106.82	105.51	106.73	107.14	106.16	106.92	106.5	104.69	107.17	106.18	110.03	107.03	106.65	106.68	106.1	106.92	106.23	106.08	105.79	106.38	108.02	106.97	108.8	104.85	105.62	106.44	107.76	106.36	107.54	107.32	106.09	105.24	106.01	107.46	106.45	106.63	110.23	108.64	106.96
108.51	106.6	106.47	108.37	107.8	107.22	109.61	108.98	109.81	109.12	108.69	109.89	110.41	109.95	109.64	106.91	110.62	109.37	107.95	108.85	107.37	109.57	106.66	108.61	109.78	109.51	109.76	109.07	109.4	107.87	107.34	108.8	109.02	110.35	108.16	109.56	108.93	107.98	108.17	108.6	108.07	108.97	108.77	107.43	108.46	107.93	109.71	107.9	106.97	105.17
103.69	100.85	100.85	100.23	101.84	100.97	102.14	99.894	99.552	100.94	100.48	100.37	98.066	100.41	99.981	99.289	100.81	100.24	100.23	101.1	100.21	101.87	101.63	98.81	102.04	101.35	100.1	101.61	100.46	99.562	102.01	100.2	101.52	100.48	101.48	101.51	99.734	102.17	102.78	101.2	100.5	101.51	102.32	100.92	101.85	102.68	100.8	100.98	103.42	102.74
103.24	104.49	106.12	104.75	104.25	105.59	104.9	106.02	104.67	106.17	104.87	105.28	104.9	106.72	107.47	104	105.79	104.19	104.91	107.53	105.87	104.43	103.49	105.76	105.66	103.73	105.43	105.96	105.21	105.69	104.12	107.94	106.28	106.63	105.44	105.79	105.88	105.74	104.78	104.38	104.45	105.61	105.46	105.51	104.94	104.35	107.88	106.97	106.23	104.92
107.29	106.73	107.36	104.85	107.18	106.04	106.46	106.22	107.06	104.95	105.54	105.77	105.01	108.19	105.25	105.5	107.19	105.05	106.15	106.63	107.91	106.2	107.26	105.45	105.5	105.19	107.32	108.66	108.02	107.52	108.34	105.47	108.07	106.54	107.09	107.67	108.32	106.62	108.43	107.64	106.49	109.24	104.92	106.64	107.52	105.96	106.2	108.95	105.79	105.87
107.48	105.91	107.44	106	109.43	105.1	104.96	105.93	105.47	104.5	106.19	108.71	108.62	107.84	107.4	105.41	105.82	108.17	105.37	104.44	106.41	106.4	106.54	107.44	106.38	106.2	107.93	105.08	105.99	106.48	106.81	104.1	108.41	107.15	107.91	106.2	105.65	105.81	107.26	104.91	106.81	106.68	107.71	107.44	107.37	106.44	105.77	107.78	107.22	105.82
105.26	105.22	106.67	105.17	104.85	106.07	105.25	105.89	104.51	107.55	105.09	105.46	108.21	108.01	105.34	107.07	105.26	105.32	106.04	108.26	104.01	104.95	104.88	105.01	106.87	105.62	105.3	105.87	105.4	106.76	105.44	107.66	107.14	105.84	104.09	106.76	107.02	106.17	104.6	104.1	106.63	106.83	104.22	105.75	106.83	105.86	105.25	106.4	106.6	105.86
109.27	111.59	109.48	110.49	108.47	109.34	109.53	110.57	109.02	109.17	109.52	108.12	109.98	108.65	110.25	110.79	110.7	111.18	109.28	110.51	109.82	112.35	110.65	109.92	110	110.58	110.79	110.04	109.34	111.74	109.25	110.69	110.56	109.23	109.62	111.61	112.09	108.32	110.41	110.87	109.99	110.52	110.13	109.92	110.69	108.76	112.6	110.77	111.65	109.67
106.79	106.81	105.15	105.5	104.76	104.66	105.63	104.71	105.15	105.86	104.08	106.05	105.58	104.42	105.07	104.14	106.9	106.25	104.81	106.63	105.77	105.57	105.2	106.09	102.47	105.55	104.9	106.37	104.73	104.6	105.34	105.07	104.84	106.95	106.02	106.39	104.31	105.5	105.85	105.63	104.46	104.81	106.98	103.9	107.96	106.26	103.44	105.33	106.01	108.45
106.12	106.55	105.01	106.73	106.55	105.55	104.52	103.86	105.61	108.36	104.32	104.15	104.96	105.79	108.27	107.57	105.63	104.61	105.86	107.89	103.47	105.81	103.19	105.48	104.84	105.84	105.27	105.27	105.43	104.98	104.86	103.45	105.43	107.11	103.65	106.67	105.2	105.18	105.05	104.4	105.53	107.45	104.11	106.52	105.64	103.12	103.8	104.59	106.44	105.06
107.99	105.83	104.5	106.03	105.08	104.29	104.24	103.26	106.03	106.07	104.22	106.03	104.54	107.22	104.93	104.22	103.76	106.46	105.97	104.12	106.91	106.2	106.72	105.08	108.42	106.03	105.42	104.82	104.54	106.48	105.7	105.17	106.64	103.35	105.33	105.47	104.69	105.79	103.98	103.26	105.87	105.39	106.38	103.96	104.51	105.68	105.71	108.34	105.2	107.31
107.08	108.18	105.93	106.7	106.54	107.95	108.65	106.28	108.3	109.4	107.94	109.05	108.37	108.41	107.51	108.83	107.15	108.76	106.25	108.26	110.18	105.99	109.73	106.78	107.68	105.34	108.69	109.29	107.97	106.82	109.4	109.05	106.53	108.23	110.31	106.31	107.05	108.52	108.93	107.85	107.16	107.65	106.04	107.42	108.34	108.1	107.69	108.86	108.09	107.64
106.08	105.93	108.03	106.07	107.41	104.68	105.42	105.67	106.21	105.27	107.55	105.46	104.61	103.29	105.72	107.08	106.06	106.41	107.17	104.45	106.68	105.58	106.68	107.3	106.68	106.12	104.91	107.2	106.71	106.06	106.49	104.02	108.22	106.17	106.51	104.83	105.02	104.54	106.01	105	107.26	106.27	104.37	105.05	106.96	104.11	107.19	105.5	106.84	107.84
106.08	106.18	104.7	106.28	106.76	105.55	106.15	105.39	103.66	104.75	107.44	106.55	105.12	107.42	104.45	105.79	106.29	105.02	103.41	105.32	108.13	106.75	104.83	106.17	107.39	106.71	105.63	107.19	106.67	105.28	102.48	107.24	103.64	106.34	105.96	105.63	104.86	104.39	106.23	104.16	106.8	105.16	105.16	105.33	104.76	107.15	104.49	104.98	103.86	104.57
109.07	109.42	108.58	109.33	107.87	106.7	108.26	106.97	108.68	108.73	106.51	109.47	107.53	108.88	108.47	108.15	109.31	107.7	109.62	107.59	107	108.66	107.23	106.78	107.61	106.94	107.11	106.9	108.21	106.63	109.51	107	110.24	108.27	109.27	108.01	106.1	107.2	110.48	105.48	108.08	108.19	108.81	106.09	108.4	108.09	107.49	106.75	108.58	108.05
104.14	105	102.35	107.92	103.76	104.78	106.03	106.62	105.61	104.61	104.66	105.85	104.8	104.73	106.16	106.19	107.32	105.37	106.19	106.53	108.53	107.32	105.95	105.1	107.5	106.38	106.09	106.09	105.35	105.72	104.22	105.9	105.44	105.1	104.78	105.51	105.73	105.08	107.8	106.11	105.41	106.44	106.22	105.48	108.27	107.92	106.97	103.99	104.03	104.95
104.44	104.46	107.08	104	105.35	105.54	105.06	103.86	104.55	102.88	104.68	108.67	104.96	106.27	106.98	104.35	106.4	106.62	106.13	105.82	107	104.58	104.33	107.62	106.59	106.37	107.08	104.73	105.25	106.58	105.61	103.89	105.79	106.64	104.92	106.86	106.96	103.39	105.54	106.7	105.44	107.14	105.18	107.17	106.65	104.46	107.45	104.74	105.5	107.1
111.08	111.59	111.3	110.47	111.21	110.12	111.13	111.54	109.37	110.7	110.12	110.77	108.79	107.94	111.69	114	111.68	111.29	111.79	111.66	110.89	108.4	111.8	110.12	110.5	110.64	108.37	109.53	110.33	111.84	111.57	110.49	111.22	110.26	111.77	108.44	112.68	108.92	108.55	108.78	109.26	112.11	110.46	109.93	109.55	110.46	111.01	111.38	110.51	111.65
103.13	99.549	99.145	99.723	100.41	100.2	100.81	100.45	99.671	101.7	100.26	99.341	99.765	101.17	100.27	99.638	101.22	102.11	100.44	102.67	100.03	101.51	100.29	99.217	100.77	102.61	100.19	102.61	101.19	100.35	101.21	100.91	101.43	100.35	99.242	100.7	99.589	101.64	101.21	98.375	98.609	101.69	100.31	101	101.26	101.96	99.54	100.43	98.538	99.735
105.47	106.77	105.34	104.97	107.07	105.73	105.75	108.03	105.76	107.79	106.02	105.43	105.8	108.16	107.25	104.64	105.57	107.81	107.19	106.31	108.21	107.34	107.28	108.26	107.52	104.39	106.93	108	104.1	106.14	105.85	105.43	106.05	106.4	104.96	106.2	107.35	105.41	106.25	105.51	107.21	106.57	104.7	106.08	106.63	106.09	105.79	106.92	106	107.25
100.08	99.748	95.98	96.793	96.309	97.554	100.06	98.043	98.801	98.962	99.886	97.632	98.234	97.843	96.088	97.791	98.528	99.644	99.185	97.164	98.638	96.741	97.642	97.438	98.511	101.23	97.037	97.64	100.45	96.811	96.727	97.592	97.463	97.804	100.52	96.997	97.041	95.618	98.158	97.875	99.284	99.675	97.067	97.316	96.546	98.07	98.012	99.121	98.319	97.205
104.65	106.95	107.18	106.65	106.76	106.08	106.41	104.66	107.79	105.56	105.73	106.23	105.56	106.12	106.14	108.11	106.15	106.09	106.49	103.33	105.07	105.46	105.68	104.4	105.82	104.38	105.26	107.55	105.45	106.77	106.11	104.63	106.35	106.51	104.85	105.21	104.97	105.64	104.04	103.7	105.43	104.55	103.05	104.96	105.43	104.95	106	105.1	105.55	105.73
102.02	102.01	103.01	102.6	102.87	103.55	102.53	102.58	100.23	102.44	103.49	102.24	102.7	103.06	101.67	104.61	102.97	102.81	100.45	102.59	102.21	101.74	104.6	103.99	104.73	104.01	102.58	102.27	103.38	104.06	100.21	101.42	103.99	102.78	104.5	103.1	103.45	102.24	102.78	102.42	101.7	103.61	103.89	102.87	104.54	103.62	102.17	102.55	105.27	102.46
103.91	106.38	107.8	105.67	105.06	105.5	106.41	104.84	106.54	105.14	103.53	107.3	104.87	104.95	104.98	105.97	103.61	105.81	105.82	104.07	105.34	107.21	105.72	106.92	104.48	104.45	107.1	104.15	102.16	107.16	106.96	104.75	104.68	107.41	105.52	107.15	103.9	105.74	108.16	106.64	103.39	105.97	104.82	107.04	106.27	105.13	106.09	105.91	103.66	105.24
107.49	110.04	111.2	108.57	108.9	106.84	108.44	109.07	106.65	107.75	108.31	108.08	109.89	108.19	107.52	109.8	108.57	107.97	108.52	107.92	109.37	107.42	107.35	110.95	108.86	107.22	109.51	107.62	107.37	107.53	107.04	107.74	108.57	107	108.43	107.1	108.26	108.75	108.99	110.31	107.98	109	109.35	106.87	107.86	110.04	108.21	107.94	109.39	109.79
104.17	105.63	106.99	107.38	105.76	105.99	104.25	105.47	106.41	107.17	107.61	105.77	104.73	104.84	107.64	104.88	104.99	104.53	105.57	105.52	104.31	106.74	104.56	104.01	106.26	104.87	102.56	104.69	105.23	106.6	103.04	108.21	105.81	104.48	104.58	105.9	105.6	104.16	107.46	106.35	107.06	105.72	107.88	106.1	105.02	106.1	105.6	106.51	107.39	105.34
105.96	102.83	102.75	105.72	107.18	103.67	103.88	104.26	106.45	106.22	109.27	105.85	106.33	105.33	105.41	106.15	105.61	105.23	104.31	104.38	105.25	105.83	105.21	106.95	106.51	105.73	106.64	106.94	104.93	105.42	105.83	105.87	105.92	104.82	106.12	107.07	105.36	105.59	106	107.58	106.16	105.78	107.09	105.05	106.22	106.96	106.37	105.5	105.92	103.28
105.63	106.87	106.8	105.62	105.69	105.89	102.63	104.84	107.11	105.92	106.01	106.35	106.07	105.23	106.76	106.79	104.05	106.04	108.68	104.6	103.73	104.2	106.14	105.85	104.09	104.38	106.66	107.08	104.95	106.45	104.95	106.63	107.52	105.62	104.3	106.66	107.01	104.3	106.69	105.85	107.04	104.76	107.18	103.19	104.44	108.34	106.28	103.19	108.26	104.6
109.08	107.52	106.53	109.9	108.26	109.57	107.14	109.36	109.94	109.61	106.13	108.44	106.71	108.32	105.83	109.17	108.31	107.71	106.6	110.76	107.62	108.33	106.75	107.54	108.32	107.25	109.28	108.65	107.14	109.28	108.33	109.17	107.12	108.87	109.68	109.51	107.26	106.7	109.92	107.66	109.67	107.54	108.46	108.61	107.73	107.34	107.91	110.76	110.28	110.78
107.7	107.55	107.72	107.95	107.46	107.8	107.18	107.8	108.24	110.14	110.42	108.55	109.14	108.53	108.89	107.43	105.59	107.62	107.97	106.85	107.71	109.1	109.67	109.19	107.5	109.09	108.45	108.57	108.76	107.66	110.12	107.66	108.9	108.91	107.22	106.37	108.14	107.83	109.83	106.99	109.51	108.05	107.39	107.45	107.79	111.64	108.9	106.67	109.97	105.92
108.34	109.09	106.95	109.65	108.21	110.25	108.61	109.36	110.36	108.91	108.44	107.33	107.39	109.64	111.07	107.7	109.63	109.81	107.51	109.42	107.94	107.96	107.99	108.64	109.36	106.35	108.93	110.29	110.47	108.32	109.15	109.01	110.65	107.26	108.71	109.84	109.61	107.97	109.52	107.59	106.8	109.96	110.61	108.36	108.31	108.69	110.49	107.87	109.51	106.1
109.85	111.02	110.34	110.74	111	109.96	113.74	109.23	108.92	108.88	109.26	110.24	109.89	112.06	110.86	111.15	111.82	107.93	111.63	110.42	109.92	110.63	111.13	108.94	111.17	110.49	112.21	109.97	110.8	110.81	108.69	109.38	109.79	109.3	109.64	109.41	109.73	110.35	109.95	110.35	109.89	111.25	111.42	110.96	111.93	109.69	111.57	110.54	110.96	110.52
112.64	107.71	110.55	109.07	111.84	109.15	109.38	111.37	110.94	109.93	109.89	112.17	109.9	112.18	108.66	111.56	113.11	109.13	110.67	108.7	110.53	109.63	112.65	108.49	109.57	111.5	110.99	107.03	110.23	109.1	108.9	111.12	109.83	109.8	110.77	110.89	110.64	108.74	109.62	109.51	111.79	108.54	110.21	109.39	110.86	110.94	109.8	110.75	111.25	110.11
108.46	109.76	107.83	108.65	109.18	108.18	108.89	109.69	107.74	108.33	110.64	108.48	107.21	108.81	108.47	109.05	108.75	107.27	105.69	108.07	110.45	106.78	109.44	109.58	108.57	106.37	106.3	106.97	107.52	106.92	107.24	110.05	108.93	109.11	108.98	108.31	109.54	108.57	108.24	108.06	109.87	109.23	106.88	109.74	108.69	110.47	109.76	107.56	107.81	108.17
111.34	109.18	108.25	105.63	108.75	106.64	108.25	108.75	108.61	107.74	108.95	107.2	109.3	108.59	106.79	109.53	108.57	108.72	107.07	107.19	109.38	108.77	106.44	105.45	107.88	107.09	108.89	108.39	110.08	110.04	109.26	108.73	108.66	108.11	108.6	106.95	108.29	109.2	107.92	106.88	108.63	109.72	105.68	108.49	107.63	109.13	107.08	108.82	109.2	106.3
106.41	103.95	103.7	104.73	104.06	104.66	104.65	105.67	105.49	106.2	104.86	103.8	108.36	105.53	104.58	105.88	107.33	107.01	107.27	106.87	108.49	103.94	106.54	105.12	104.22	108.28	104.39	104.18	106.43	105.01	106.69	106.82	106.46	103.94	105.77	104.9	104.96	107.04	105.72	106.32	106.15	105.2	105.33	105.42	107.05	106	104.01	105.7	106.56	105.77
106.7	108.66	107.04	105.45	109	106.2	106.05	106.82	109.75	107.83	104.13	105.21	107.28	106.73	106.17	107.22	105.92	107.64	106.57	105.84	106.06	109.27	107.53	106.57	105.97	107.2	106.81	107	106.38	106.68	108.26	104.44	106.53	107.16	108.04	107.78	106.85	108.16	104.06	107.05	106.13	107.74	106.41	108.72	105.77	107.47	107.83	104.09	105.55	105.66
100.78	98.21	97.764	99.366	99.59	99.532	99.463	98.664	99.034	97.758	98.957	98.975	98.214	96.34	99.566	98.565	98.594	97.868	98.84	97.225	99.141	98.008	97.234	99.674	98.392	98.604	101.21	97.166	99.061	98.406	96.094	99.87	97.384	99.09	99.371	98.464	99.606	98.783	99.176	99.55	99.268	98.634	99.714	99.5	98.421	99.513	100.27	99.804	97.148	96.586
106.3	104.75	105.89	106.26	106.01	106.59	102.39	106.25	106.46	108.22	107.27	105.01	106.18	107.98	105.9	105.74	106.67	106.82	105.63	104.58	103.59	106.21	104.68	103.52	106.06	105.94	105.64	104.67	105.42	104.66	106.29	106.49	106.66	106.97	106.15	107.64	106.35	105.17	102.88	106.73	105	103.01	106.51	105.78	106.38	106.76	107.09	106.42	106.2	106.12
105.34	107.14	106.13	108.2	108.67	107.79	105.36	106.97	106.61	107.85	105.72	106.12	105.82	106.77	106.01	104.5	105.48	107.56	107.15	106.13	106.18	107.4	105.36	104.74	105.85	107.66	106.02	108.31	107.91	105.94	102.86	107.49	106.05	107.58	107.9	105.97	105.87	107.9	106.92	105.7	107.18	106.26	105.86	108.24	106.37	106.09	105.59	107.82	105.9	109.2
109.93	109.3	107.82	108.86	108.82	108.91	107.69	108.36	106.8	107.37	107.33	107.6	108.35	105.81	106.42	108.54	110.35	108.02	108.05	107.79	107.44	108.86	108.08	107.62	109.04	110.73	108.31	108.68	107.79	106.62	110.11	108.9	109.02	107.56	105.34	108.69	110.66	107.38	107.25	108.21	109.59	109.31	109.47	108.08	107.2	108.37	109.85	109.84	107.75	109.2
101.42	101.56	100.47	99.234	101.39	97.872	99.498	100.14	100.78	100.96	99.187	99.142	102.36	99.443	100.2	101.14	100.86	99.801	101.42	102.06	101.24	99.696	102.85	99.615	100.62	101.66	102.38	101.02	97.723	101.03	101.03	101.06	100.62	102.11	101.51	101.32	101.73	99.091	100.74	102.12	101.45	99.685	101.91	102.67	102.85	100.99	100.7	101.92	100.63	98.411
106.58	104.76	106.46	105.51	107.35	105.35	106.95	106.24	104.18	103.4	106.52	104.79	105.73	103.97	105.62	106.29	106.03	105.98	105.87	103.2	104.21	104.12	104.58	106.08	104.78	106.66	106.97	106.03	105.57	104.23	103.79	105.33	104.02	104.77	104.59	107.09	104.86	108.54	107.96	105.93	106.86	105.26	106.61	104.09	106.04	106.01	104.69	103.85	103.98	106.75
99.633	99.544	97.31	98.008	98.251	96.057	97.119	97.352	98.93	99.967	98.086	99.666	97.611	98.894	97.983	100.31	99.008	96.983	97.142	95.369	97.763	97.193	98.224	98.649	97.506	99.112	97.06	99.019	97.422	98.068	97.761	97.846	97.918	99.879	98.491	98.54	100.39	97.277	97.956	96.764	100.16	97.198	97.539	98.192	96.931	98.124	97.702	98.309	96.741	97.581
98.844	100.16	101.44	99.875	100.82	100.01	100.67	100.31	101.18	99.711	100.01	98.949	101.76	102.39	97.69	99.845	100.72	99.917	100.66	100.72	99.914	98.933	99.351	100.39	101.56	99.136	99.638	100.76	98.821	100.41	99.93	100.88	100.17	101.15	99.848	101.55	102.69	99.768	98.375	100.39	99.84	101.54	98.657	98.329	99.693	98.756	100.47	100.46	99.739	100.42
106.07	105.87	107.9	105.8	106.99	106.88	106.34	106.86	104.83	107.43	106.08	106.48	106.73	104.62	106.48	106.04	106.85	106.43	106.28	106.62	107.5	106.41	107.69	106.89	107.36	106.28	105.05	107.64	105.48	105.65	106.12	105.24	108.8	107.04	107.68	104.78	104.6	105.39	106.34	107.51	107.78	107.28	105.18	107.38	106.56	107.28	106.01	105.11	106.13	106.43
109.76	109.75	108.49	108.73	109.01	109.12	108.69	107.86	104.83	106.91	107.09	108.99	108.55	107.44	107.73	106.08	109.47	108.33	109.38	108.14	109.18	108.63	107.15	107.54	108.2	106.95	105.64	108.06	106.31	108.55	106.54	107.86	108.04	108.87	109.11	105.82	109.1	107.73	109.64	106.46	109.76	106.95	108.63	107.32	108.66	110.7	110.13	107.77	107.09	106.99
104.87	105.46	108.64	105.28	106.08	107.41	105.98	106.67	108.68	109.53	105.79	106.6	103.88	109.09	106.33	105.62	106.53	107.29	104.06	105.04	107.43	104.34	107.6	106.52	105.49	105.27	105.68	106.12	107.35	107.3	106.28	106.92	107.86	106.43	105.49	107.07	106.24	109.22	106.45	108.07	106.41	106.83	106.23	105.34	106	106.87	105.99	105.8	107.01	106.94
109.63	106.93	109.27	110.19	107.22	107.19	107.66	107.3	110.79	108.74	106.02	107.74	107.81	109.46	107.07	106.5	106.37	106.99	107.42	107.96	107.99	108.01	108.52	109.39	107.83	108.39	108.44	108.15	110.36	106.22	107.77	108.35	109.26	109.74	108.71	105.9	109.96	108.24	105.98	109.81	110.15	109.43	107.3	106.95	107.39	108.57	106.82	107.35	111.16	106.19
105.6	105.36	107.57	106.72	107.57	106.13	108.74	105.8	106.56	108.32	105.65	107.6	107.3	106.85	106.71	106.38	106.98	105.67	105.61	105.47	105.97	105.32	103.96	107.21	105.68	106.76	106.61	106.45	108.66	108.07	106.6	109.22	107.34	108.98	106.42	106.87	105.86	106.5	108.33	107.74	106.18	107.38	107	106.76	106.82	105.72	105.01	106.06	105.5	106.79
104.72	105.44	105.1	105.21	105.49	108.2	103.31	103.02	104.41	106.95	106.48	104.8	107.93	104.3	108.5	106.28	107.34	103.99	104.98	105.21	105.73	105.02	106.95	106.25	104.98	105.01	103.88	105.58	105.25	106.71	106.46	106.62	106.05	105.01	104.21	105.15	105.81	104.7	106.11	106.41	106.2	106.28	104.81	106.2	106.94	103.19	104.86	104.3	104.85	103.37
100.45	100.49	100.63	98.773	101.58	100.81	98.509	103.12	101.92	99.141	101.24	99.587	99.873	100.95	98.967	99.872	97.986	100.15	99.09	100.07	100.5	99.522	102	101.69	98.352	100.03	98.938	100.63	99.533	101.04	99.766	101.02	101.06	100.46	99.21	100.15	101.39	100.52	100.05	101.62	101.3	101.7	100.55	99.52	100.37	102.5	99.722	101.31	99.767	100.94
104.39	106.14	107.99	106.19	106.14	106.45	106.13	104.44	104.86	104.7	105.78	106.56	107.29	104.89	106.72	107.16	105.14	109.28	103.44	107.43	105.98	106.76	103.8	105.53	106.29	105.78	106.01	106.46	105.32	104.1	105.92	104.73	106.21	105.12	104.21	107.39	106.25	102.76	105.13	105.54	105.27	104.75	104.77	106.17	104.14	103.48	105.96	105.22	104.84	106.2
102.73	102.01	101.42	98.723	101.51	99.97	101.97	101.43	100.44	100.45	102.54	100.07	100.39	102	104.8	100.8	101.8	99.619	99.944	101.33	99.739	101.41	99.09	100.79	99.487	100.7	100.79	101.92	99.897	99.177	100.85	100.53	98.886	100.1	100.26	100.53	101.16	100.87	99.708	98.976	102.72	99.937	100.44	99.127	98.811	98.936	101.7	99.66	99.269	99.284
100.72	98.918	99.224	96.136	97.018	97.93	97.55	97.527	99.236	99.126	98.114	99.176	97.312	99.209	95.307	97.743	99.789	94.981	97.55	98.521	97.785	98.602	96.079	96.448	99.374	96.309	96.742	97.204	97.217	97.525	97.709	96.775	95.573	98.838	97.037	98.409	101.01	97.093	97.74	97.439	97.529	98.692	98.408	98.371	96.531	99.279	100.23	98.914	97.435	99.679
106.71	105.09	106.63	106.38	104.98	104.43	107.87	105.6	105.87	104.12	105.39	106.9	104.35	102.73	104.96	105.7	106.5	105.88	106.85	104.77	106.79	105.42	105.94	106.73	107.3	104.55	104.36	105.55	107.15	105.04	104.35	106.72	106.71	105.89	106.78	104.35	106.23	105.44	106.73	103.69	104.31	104.72	104.57	105.68	106.29	106.69	105.29	104.55	106.04	105.41
108.43	108.45	108.24	109.12	109.29	108.47	107.91	108.69	108.47	106.97	108	108.93	107.72	109.33	111.05	109.97	108.41	108.96	107.43	108.54	108.37	109.24	109.73	106.7	108.04	107.6	107.49	109.52	107.9	108.81	106.24	110.24	109.42	106.4	106.84	106.57	108.4	110.48	107.31	108.4	106.97	109	106.48	108.69	109.88	107.87	107.89	106.68	107.95	108.45
100.79	98.427	101.38	98.891	101.32	100.07	99.525	99.935	100.83	100.82	102.94	98.567	99.876	101.85	99.769	99.557	100.31	99.184	100.41	100.59	98.963	99.354	102.52	99.914	100.38	100.55	101	99.909	100.16	102.14	101.02	98.871	99.34	102.21	100.12	102.38	100.8	102.59	100.83	99.656	98.378	100.77	98.669	101.31	100.83	100.6	99.112	100.68	101.26	101.58
108.53	107.84	107.37	108.3	106.66	108.55	109.32	107.72	110.35	109.31	107.03	109.53	108.26	107.71	109	108.92	107.04	108.55	107.99	108.89	108.55	109.09	110.38	105.91	108.87	106.92	110.17	107.36	109.3	107.07	107.05	107.37	108.45	108.33	106.89	107.89	109	109.95	108.84	108.33	110.59	109.21	106.04	107.95	107.39	105.25	106.52	109.31	107.75	109.32
105.22	104.35	105.74	107.51	106.02	104.7	105.15	104.33	101.96	105.57	106.28	106.72	103.98	106.56	104.88	104.68	105.77	106.36	105.74	105.59	105.59	105.86	107	105.32	106.37	106.39	104.19	107.21	104.98	106.2	105.91	104.06	105.24	106.28	105.88	105.4	104.05	104.04	105.27	106.44	105.39	106.41	106.09	104.73	105.79	105.82	104.82	105.25	106.18	106.2
107.47	107.85	103.73	106	105.92	105.45	105.63	104.51	106.21	104.57	105.34	105.99	106.63	104.97	106.52	107.31	106.38	103.74	105.09	107.01	105.77	103.43	105.86	104.1	107.05	104.26	105.72	105.32	105.35	106.34	105.68	104.71	106.56	107.46	104.26	105.18	105.72	106.18	106.65	105.99	106.46	105.49	105.21	107.4	107.11	105.26	104.92	103.97	105.13	105.54
110.1	108.46	110.75	108.46	109.15	108.13	106.95	109.37	108.97	107.03	108.27	110.5	106.92	108.74	108.78	109.53	109.1	107.75	107.24	110.82	109.77	108.61	108.21	109.67	107.52	107.65	108.77	107.03	110.19	107.58	108.3	107.41	106.61	110.7	107.54	109.14	108.38	109.19	108.09	107.88	109.3	108.92	108.62	107.8	109.56	109.78	108.66	109.2	107.83	109.42
108.66	108.42	107.09	109.72	108.77	107.96	107.4	109.79	107.25	108.03	106.93	107.81	107.01	108.61	109.02	105.2	108.43	108.06	107.61	108.54	105.96	107.5	108.83	107.68	110.46	109.16	110.32	107.01	108.4	109.32	106.3	106.88	107.83	107.9	107.54	106.79	109.21	107.95	108.45	108.19	108.38	107.66	108.61	110.06	108.49	108.34	107.58	108.63	109.31	108.44
106.89	105.6	108.23	104.95	104.67	106.04	107.38	105.67	107.03	106.16	105.9	106.85	107.49	107.23	106.22	106.91	103.51	107.45	108.47	107.26	107.48	105.27	106.31	103.54	105.56	106.42	106.45	106.6	104.88	105.02	103.74	105.33	104.14	105.56	106.5	104.69	104.78	106.59	105.74	104.48	106.61	109.14	106.3	103.71	104.3	105.86	106.32	105.35	108.03	105.34
97.638	98.563	97.545	99.945	98.71	97.965	98.296	97.783	98.948	97.296	96.536	97.751	96.836	97.188	97.208	96.521	100.41	99.619	97.879	98.079	99.245	96.441	98.14	98.07	99.543	97.133	99.567	96.326	96.532	99.52	98.072	97.636	96.218	99.463	97.389	97.253	97.049	97.869	99.288	97.103	98.473	95.432	99.847	96.414	98.34	98.785	97.73	98.399	98.788	99.494
106.85	104.75	104.28	106.5	106.68	105.8	105.73	105.54	106.25	106.65	107.87	105.46	105.23	108.77	105.89	105.53	104.17	105.65	106.86	106.89	105.01	104.15	104.93	103.87	105.56	104.71	104.91	104.03	104.98	107.57	107.02	105.87	104.59	106.52	104.35	105.62	104.44	105.17	106.85	105.78	107.3	104.92	105.16	105.61	105.18	105.19	107.99	105.43	105.34	105.52
106.24	105.14	108.1	105.35	108.86	108.03	106.5	107.52	108.72	106.96	107.81	108.92	109.39	108.66	106.79	107.63	106.69	108.35	108.87	107.26	107.73	107	106.66	108.73	106.47	111.26	104.06	109.2	109.11	108.61	108.97	107.74	108.29	108.93	107.12	107.72	107.96	108.15	106.46	107.5	106.28	108.58	107.27	108.89	108.12	106.39	108.98	108.66	107.79	107.97
106.95	106.64	106.77	104.65	105.12	105.73	103.52	106.69	107.31	106.2	105.84	104.7	104.11	105.32	107.57	104.87	105.05	106.41	104.23	106.04	104.1	108.81	106.11	104.5	106.03	105.09	106.22	105.67	105.87	103.86	105.6	103.23	106.68	105.64	103.17	105.85	106.32	105.22	104.86	104.91	104.76	107.36	106.11	105.69	104.08	104.85	105.97	105.41	106.03	103.06
105.66	105.46	105.14	103.29	105.49	107.8	106.07	107.48	106.3	107.64	105.1	107.5	105.78	106.09	105.53	106.42	107.03	107.32	107.05	108.13	106.32	107.03	107.04	105.68	107.61	107.27	105.96	106.78	104.83	107.52	105.48	108.41	107.56	103.73	107.12	106.88	106.13	107.38	106.35	107.63	107.45	107.59	106.55	106.79	106.13	106.41	105.04	106.67	108.21	106.3
107.8	107.48	106.93	107.37	107.27	107.04	104.8	105.85	105.39	107.53	105.63	105.95	104.01	106.12	105.8	109.04	107.5	105.51	107.53	104.99	107.47	108.29	106.1	105.3	107.37	103.79	105.1	104.25	107.57	106.46	107.53	104.48	105.33	104.91	107.43	107.01	107.95	106.73	104.87	107.45	106.06	105.02	106.34	107.84	106.68	109.53	107.13	106.75	106.72	105.64
108.67	108.1	108.83	108.67	110.22	110.99	108.09	107.29	109.44	107.86	106.02	109.07	104.94	107.67	108.69	109.28	107.12	106.99	109.25	109.04	108.49	109.2	110.26	107.6	109.72	108.4	111.94	107.99	107	108.79	107.56	107.03	110.66	109.87	108.29	109.17	108.81	108.55	108.02	106.63	106.63	107.34	107.92	108.02	108.92	107.8	107.32	108.81	108.46	107.23
99.742	99.126	99.269	99.802	98.506	98.248	97.311	99.893	98.04	98.459	99.951	99.738	98.263	97.209	99.398	99.711	100.09	99.493	100.13	99.838	98.979	99.892	97.787	97.613	98.48	98.138	98.86	100.17	99.096	95.958	99.197	98.154	100.7	98.058	97.285	97.718	97.264	98.299	99.683	98.755	98.419	98.829	98.855	99.729	99.375	98.008	98.454	99.546	100.08	97.495
109.12	110.72	109.52	110.92	106.99	108.15	111.35	110.34	108.94	110.19	113.49	111.43	109.41	109.8	110.27	111.32	108.86	112.35	109.19	111.39	112.54	109.44	110.93	111.54	111.28	111.1	109.02	109.82	110.85	109.83	111.91	110.33	111.16	111	111.19	112.59	110.92	110.28	109.24	111.54	110.66	111.09	110.43	110.07	108.26	109.66	110.17	109.74	109.97	110.65
99.349	99.692	97.998	99.032	99.998	98.341	98.423	98.044	98.889	97.242	98.989	99.279	98.964	98.739	98.08	97.82	100.51	98.733	99.735	99.371	96.465	101.76	98.946	98.764	96.676	97.738	100.22	98.454	98.775	99.351	100.18	98.445	101.38	100.29	100.18	99.728	99.228	98.946	98.795	99.366	97.082	98.603	98.963	98.286	98.295	99.507	100.07	98.847	96.511	97.063
105.01	107.44	104.15	107.13	107.66	105.75	104.37	106.29	105.35	107.04	104.02	105.15	104.48	104.93	105.87	106.36	105.72	106.44	106.55	104.07	105.4	105.37	105.15	106.09	104.79	106.11	104.71	105.69	105.39	104.83	105.16	104.43	106.52	104.96	104.21	106.63	105.99	105.73	106.77	104.7	105.63	104.09	107.17	106.61	105.07	104.29	107.1	106.62	104.74	104.74
106.91	107.29	110.12	108.97	109.17	108.41	108.92	107.16	108.84	108.2	108.67	106.86	107.72	107.1	107.68	106.99	109.19	107.92	109.91	109.77	108.86	108.81	109.27	107.99	109.35	108.29	109.17	109.55	109.5	108.76	107.58	107.16	109.86	109.37	107.53	108	109.42	106.73	109.71	107.4	109.38	108.25	107.62	109.17	109.18	110.08	109.53	109.56	107.85	108.82
105.96	106.09	108.33	107.85	107.94	107.5	107.77	108.65	107.52	106.12	107.72	106.57	105.89	107.82	108	107.01	109.08	107.07	109.44	110.44	106.09	108.29	107.93	106.87	107.22	108.14	107.95	109.4	107.79	108.15	107.54	107.78	105.16	108.15	110.21	109.11	107.33	107.9	106.3	107.04	106.51	108.62	106.36	107.26	106.94	107.56	107.65	106.26	111.17	107.92
106.16	109.11	106.58	104.96	104.87	107.32	107.25	107.36	105.53	106.12	106.65	105.26	106	105.62	105.18	106.17	107.16	106.6	105.24	107.73	105.1	107.33	108.3	105.19	105.37	106.7	105.62	106.11	109.46	108.74	108.43	104.4	108.23	107.87	106	106.88	105.54	106.73	106.93	106.11	108.51	108.81	105.73	104.77	106.52	106.27	105.64	105.33	107.6	108.1
107.64	109.81	108.48	107.66	107.75	108.41	108.54	109.03	108.78	109.87	110.04	110.08	108.95	108.43	108.26	107.46	107.77	109.56	108.64	107.81	107.64	108.08	109.26	108.41	108.39	107.97	107.2	105.77	107.78	106.87	110.55	109.38	109.11	107.51	107.23	109.16	109.32	109.14	107.54	109.66	108.95	107.07	107.99	108.37	108.3	105.83	110.05	109.63	108.11	108.91
106.75	109.37	106.72	105.7	109.22	107.1	108.04	107.39	107.37	106.89	107.02	106.94	106.67	109.52	105.85	110.1	108.27	108.34	106.23	108.49	108.9	107.38	109.05	107.22	107.03	106.96	108.73	107.88	106.61	108.65	106.36	106.01	108.02	107.77	107.74	108.04	110.17	106.9	106.74	107.47	107.76	107.99	107.92	107.58	106.77	107.25	107.14	106.71	110.06	106.86
99.187	99.658	101.97	97.872	101.16	100.91	99.532	102.22	98.914	100.4	101.3	101.02	100.94	100.85	99.661	100.78	100.36	98.827	101.11	99.37	101.77	99.27	99.494	99.904	101.98	101.52	100.63	99.518	100.98	100.87	97.381	102.86	102.31	100.88	102.8	100.19	101.97	100.63	100.43	99.349	100.94	98.195	99.222	100.16	99.864	101.24	101.47	101.22	98.864	101.44
106.45	105.62	105.09	107.58	106.71	105.44	105.17	103.75	106.6	103.6	106	106.97	107.7	106.4	105.89	103.47	105.63	104.82	104.39	105.93	104.93	106.82	105.87	106.29	106.12	106.75	103.55	105.36	105.29	104.29	107.55	104.78	104.79	106.3	106.1	105.67	104.56	106.29	105.82	104.36	105.48	105.51	106.91	105.55	108.29	107.04	108.11	106.79	106.91	105.47
98.231	102.68	100.26	101.23	98.581	101.1	98.901	100.16	101.98	100.6	100.12	102.41	103.62	100.52	102.07	101.93	101.2	101.54	101.45	98.52	101.66	102.16	100.39	103.53	101.99	98.838	98.289	99.727	101.3	100.72	102.2	101.21	98.618	99.374	101.93	99.149	98.711	101.27	102.1	97.648	101.19	101.94	101.36	100.86	100.39	102.28	99.38	100.3	98.268	102.42
104.55	104.6	106.33	106.74	107.22	105.75	106.03	106.11	105.41	104.66	105.81	103.56	104.84	103.95	105.09	106.29	104.84	105.85	103.95	107.71	104.85	105.43	105.64	106.66	104.31	106.16	107.17	107.02	105.98	106.64	105.56	107.26	104.48	107.72	103.61	104.6	105.86	106.59	105.38	105.17	105.52	103.9	103.95	105.24	105.55	104.84	105.01	108.31	102.5	105.69
99.443	101.04	98.949	100.65	99.875	102.19	100.36	99.778	98.277	99.62	100.3	97.499	98.845	101.68	101.53	99.58	99.324	102.67	100.84	99.854	99.115	100.45	101.04	100.03	99.179	101.2	100.29	100.4	101.58	99.911	99.733	99.082	100.5	101.8	101.97	99.159	101.36	101.94	98.454	100.23	102.56	101.01	97.53	99.788	101.72	100.49	101.11	101.91	101.18	100.65
106.91	107.76	108.13	107.88	106.69	105.51	108.14	108.79	106.87	105.93	104.44	108.38	107.67	107.97	108.12	109.41	107.7	108.35	108.11	106.02	106.66	109.61	107.37	107.63	110.11	104.3	106.14	106.83	107.42	107.46	109.73	107.74	107.48	106.93	108.18	108.53	109.16	109.7	106.07	108.28	106.67	109.19	108.71	109.33	108.13	108.59	106.72	108.21	106.28	107.85
107.9	109.64	109.39	107.57	108.04	106.87	107.64	107.52	107.43	106.8	107.66	105.66	106.09	108.34	105.93	110.34	106.33	109.25	108.03	107.49	106.51	107.43	107.58	106.23	105.74	106.97	106.43	107.75	107.84	109.04	106.27	108.67	106.69	107.25	108.95	107.34	107.33	108.87	109.92	107.31	107.47	107.11	107.18	108.55	108.01	108.03	108.91	107.81	108.41	107.85
101.03	100.38	100.94	100.64	101.37	100.62	100.92	99.777	100.48	100.1	100.32	99.256	98.988	98.671	98.469	100.2	98.689	100.73	101.86	98.592	101.54	99.212	100.56	98.024	98.622	98.976	98.703	101.51	98.742	100.64	102.45	99.677	99.971	101.54	100.76	99.796	99.632	99.213	97.695	99.797	99.721	101.2	99.805	100.53	99.971	99.757	100.97	101.69	101.9	100.27
108.09	108.7	106.64	107.08	109.03	107.64	108.15	109.08	107.29	109.1	108.88	108.2	109.39	106.25	107.52	107.87	108.83	107.87	107.58	109.08	108.06	107.78	109.09	109.85	106.29	107.65	108.26	106.18	106.68	109.32	108.22	106.92	108.78	106.61	109.82	107.15	108.03	109.64	108.47	107.47	107.43	106.79	109.69	108.38	107.85	109	109	109.43	108.22	106.54
109.08	109.76	107.04	107.59	111.72	110.25	107.03	107.98	106.87	106.73	108.51	110.57	108.02	107.76	109.26	106.77	108.71	108.94	110.15	108.74	106.5	110.13	109.91	107.89	107.74	107.21	108.56	109.83	107.85	108.42	108.27	108.82	109.01	108.23	108.19	107.51	108.92	109.83	107.24	108.49	107.13	109.42	107.77	108.3	105.69	105	110.32	108.05	107.64	108.2
106.48	106.58	106.9	104.94	106.41	105.16	106.81	107.86	105.16	107.03	105.13	104.28	105.22	106.49	105.41	105.67	106	106.25	107.98	108.89	105.25	106.73	107.74	103.98	104.94	105.18	104.12	105.04	106.83	103.55	105.92	102.9	104.66	104.94	106.77	104.8	106.04	106.94	106.01	104.61	106.12	106.63	105.07	105.28	107.52	105.94	106.97	103.96	106.89	105.82
107.25	109.22	106.29	109.38	108.59	110.63	107.07	109.8	108.26	107.97	107.28	106.09	108.2	107.69	103.82	108.55	106.55	106.99	110.11	108.08	107.89	109.41	108.27	107.66	108.55	105.94	108.63	108.26	108.07	109.23	106.67	106.35	109.05	107.99	109.76	110.33	106.15	109.43	109.86	108.41	108.54	107.28	107.83	106.13	107.82	107.66	106.98	108.3	108.22	109.05
104.15	104.31	106.85	106.4	107.16	106.47	105.75	106.91	105.03	104.77	105.02	105.65	106.27	106.21	106.12	106.83	106.88	106.95	104.63	106.36	107.69	106.16	105.92	103.86	105.74	104.43	105.69	105.86	106.16	105.65	103.82	105.67	106.2	105.63	106.19	107.47	105.23	106.87	104.39	103.45	106.27	106.37	106.62	106.57	106.32	105.37	105.54	104.56	105.02	107.69
102.2	101.49	99.86	100.66	101.36	102.57	100.44	101.95	99.533	102.74	102.38	99.657	101.28	100.8	99.761	99.823	101.09	100.92	102.54	102.33	102.88	100.97	101.35	99.444	102.94	101.79	102.21	100.95	99.601	101.31	99.785	102.61	99.464	101.97	100.89	101.87	101.67	102.02	101.85	100.89	100.13	100.65	99.777	100.4	102.07	100.98	100.02	100.72	99.369	101.27
105.73	106.01	105.56	105.26	107.11	104.45	105.4	106.31	105.85	104.21	107.7	106.07	105.19	107.57	104.53	103.6	106.1	103.88	104.61	106.07	105.47	104.47	106.04	104.39	105.77	106.05	107.66	106.6	104.89	104.94	105.9	104.21	105.41	105.12	104.39	105.01	104.13	106.98	104.48	105.73	105.56	105.39	104.32	108.86	106.78	106.48	107.1	108.01	105.14	108.02
104.89	103.35	104.86	105.07	105.85	105.03	105.22	106.08	108.09	105.58	104.35	104.52	104.2	104.53	104.64	105.97	107.72	103.87	106.21	104.34	105.36	103.78	106.69	106.33	104.36	105.95	103.84	104.4	105.95	105.68	104.79	104.31	104.95	104.14	104.36	104.96	105.42	106.75	105.73	103.22	106.43	105.18	104.99	104.45	107.29	105.88	106.58	105.29	105.92	106.69
105.99	106.24	104.48	106.67	105.22	103.78	104.84	104.47	106.01	106.29	105.62	106.44	108.32	106.42	107.33	104.98	105.31	107.28	104.56	106.77	107.26	106.3	106.54	107.74	104.42	105.38	104.77	105.79	105.02	106.8	106.4	105.36	106.09	105.88	106.3	105.86	108.45	105.71	104.1	106.35	104.6	105.07	105.75	105.86	105.89	106.58	105.25	104.63	103.75	108.33
108.15	107.02	105.11	107.04	105.07	106.45	105.85	108.19	105.33	104.41	105.47	109.1	107.05	106.27	105.19	106.34	107.96	106.53	106.33	107.31	106.47	107.09	107.36	106.35	105.05	106.46	106.3	107.36	106.14	107.69	108.06	105.81	106.1	105.74	106.01	105.81	108.77	105.76	104.17	106.4	106.11	107.83	104.29	106.64	105.28	108.67	106.58	107.29	107.04	104.11
100.22	100	97.955	101.01	99.137	100.67	99.625	98.733	100.02	101.85	100.26	101.35	100.59	101.32	101.36	101.65	99.351	100.24	101.36	103.32	101.52	98.332	102.23	98.939	101.65	101.52	102.46	101.62	99.246	99.047	101.27	102.54	101.39	102.4	102.53	102.03	101.52	100.85	102.16	99.677	100.77	101.08	101.05	100.15	100.74	102.5	99.455	98.809	99.009	100.68
101.81	100.3	101.41	101.89	101.03	101.86	101.94	100.12	100.81	101.61	104.13	102.3	100.15	100.43	100.86	100.08	99.296	101.6	101.73	102.92	101.68	103.58	101.16	103.86	99.866	99.184	102.11	100.77	102	102.05	101.32	99.904	100.42	98.752	100	99.49	97.657	98.728	100.68	99.482	98.913	103.14	102.43	97.747	99.732	100.07	102.15	101.75	99.753	98.944
104.82	105.82	105.75	107.29	106.32	103.61	104.45	108.14	105.9	107.2	106.17	108.36	107.36	103.67	106.29	106.42	106.72	106.77	106.76	107.71	102.13	106.24	105.67	106.6	108.27	108.93	106.92	104.37	108.2	105.5	106.14	105.34	107.05	105.61	105.88	105.24	105.08	106.92	104.8	108.14	108.45	106.09	105.28	106.55	104.93	104.99	106.85	107.27	105.37	105.92
96.751	99.111	98.033	96.567	97.972	99.246	98.076	95.889	97.51	96.815	99.347	97.689	98.978	98.582	96.96	94.474	97.986	98.664	100.09	98.334	98.665	97.087	99.953	98.349	99.166	97.021	97.338	97.856	97.884	98.204	95.799	99.341	97.034	99.586	98.969	97.877	98.494	97.358	98.582	96.665	95.744	98.866	97.813	98.627	98.943	98.617	98.881	96.863	97.064	98.331
97.709	98.09	98.867	97.804	99.827	101.46	97.011	99.11	97.365	96.69	98.472	97.253	97.153	97.203	99.343	98.498	100.82	95.703	99.531	99.885	97.879	97.642	96.606	96.317	99.133	97.272	99.424	98.416	98.485	100.54	97.454	97.642	97.292	97.434	94.728	99.976	98.489	99.523	98.639	99.255	97.157	100.08	98.219	97.132	99.727	98.989	98.703	100.98	97.233	98.465
106.79	104.76	103.66	104.39	105.77	106.9	105.57	107.86	104.11	105.08	105.79	103.22	106.55	106.2	106.93	105.85	103.35	106.83	105.88	107.66	106.57	106.68	105.65	106.02	107.96	105.4	105.06	106.62	108.91	107.05	106.11	105.55	106.81	103.12	105.8	106.98	106.32	105.61	105.82	105.14	107.35	105.98	107.91	107.85	108.5	106.4	105.87	105.98	107.05	105.2
108.06	106.44	106.91	109.18	105.81	107.16	105.71	108.49	106.17	111.14	107.95	107.08	107.68	111.23	109.79	111.75	107.16	108.46	108.41	106.91	109.77	108.08	107.09	106.99	109.27	108.13	106.21	108.43	108.69	107.98	107.86	105.35	108.17	107.54	108.47	105.48	106.57	108.24	108.41	108.3	107.56	108.54	105.63	107.39	107.63	109.77	106.38	108.04	106.71	107.74
105.41	106.34	105.81	106.35	106.29	107.01	106.67	104.32	104.99	104.28	102.86	104.16	106.47	104.88	106.28	107.59	105.33	106.34	104.66	104.36	105.55	105.04	107.37	104.28	103.8	105.25	105.15	105.19	107.18	105.77	107.3	107.21	105.15	104.89	106.28	104.75	105.52	104.27	104.12	105.52	104.53	104.68	103.59	104.09	105.95	103.45	106.53	104.42	106.21	106.26
99.109	97.902	99.084	99.267	98.759	99.555	99.299	98.493	98.468	96.728	96.982	99.425	97.701	98.729	96.671	96.431	96.287	99.008	98.737	98.701	100.46	97.903	100.87	98.88	97.376	99.363	97.951	99.754	97.536	99.796	97.543	101.19	97.803	98.193	98.985	98.123	97.655	98.668	98.45	100.24	98.72	96.22	96.655	97.954	98.417	97.057	98.564	96.486	99.357	96.878
103.87	104.02	103.41	104.46	105.39	106.12	104.37	106.87	106.92	103.22	105.01	105.32	106.8	105.38	104.54	106.49	103.84	105.19	105.81	104.42	105.62	104.59	105.38	106.04	105.9	105.6	106.13	103.07	106.99	106.03	106.41	104.46	104.16	106.03	104.47	105.64	105.77	108.59	104.27	106.55	106.05	105.78	108.26	106.19	103.32	105.51	105.55	103.2	108.16	105.02
98.088	98.643	98.474	97.106	98.387	99.47	100.07	99.536	99.33	100.07	99.174	99.246	98.032	96.465	97.909	99.245	99.823	97.135	99.474	98.727	100.18	98.619	100.87	97.69	99.597	98.954	99.712	99.416	97.296	96.407	97.624	96.627	97.394	98.569	100.65	98.613	98.57	98.308	97.748	97.944	97.468	99.031	96.132	99.287	98.517	101.67	96.781	97.828	98.849	99.241
106.67	105.28	106.99	107.91	104.48	106.1	105.89	104.7	106.19	105.65	104.05	105.08	106.28	106.74	106.52	108.37	106.13	106.19	102.8	103.09	107.61	104.13	105.93	106.46	105.88	106.72	105.56	106.18	104.98	104.61	104.48	106.32	105.67	105.29	105.15	107.96	106.62	108.22	106.14	106.82	105.53	107.02	106.81	104.55	107.54	105.18	105.72	108.07	105.33	107.56
107.41	106.16	106.49	105.87	107.04	105.49	107.75	106.39	107.75	108.29	103.85	106.94	106.5	106.96	107.15	108.1	107.86	105.68	107.26	105.49	106.48	103.94	106.25	107.1	105.54	106.92	106.99	105.95	105.08	106.78	105.48	106.56	107.41	108.15	106.46	106.6	106.46	108.7	106.44	106.33	106.14	107.69	107.43	110.33	107.28	106.64	108.39	105.92	104.52	106.36
106.18	105.93	105.04	105.96	106.63	104.86	105.24	104.56	106.74	104.83	107.52	106.57	108.06	106.4	107.2	106.87	107.67	106.29	106.69	106.95	104.7	107.5	107.01	106.01	107.19	108.6	106.11	108.02	106.73	106.78	106.21	107.19	107.61	106.67	105.58	106	106.99	105.88	105.99	107.25	104.76	107	105.96	108.77	104.5	106.77	107.23	108.06	106.23	104.85
101.27	97.819	101.03	100.37	101.88	101.54	101.24	100.66	99.461	99.323	100.95	100.53	98.829	101.38	99.627	100.45	100.1	97.768	101	100.99	98.764	99.624	100.32	100.22	100.67	100.8	98.891	100.73	100.37	102.73	100.56	99.846	99.092	98.787	98.896	101.21	100.22	100.12	99.77	98.847	103.61	100.16	101.26	100.51	100.15	101.13	101.74	98.435	98.31	99.814
105.7	105.79	107.53	107.67	107.17	104.7	102.56	106.54	105.07	106.24	106.45	106.03	105.63	105.65	108.36	106.72	105.7	105.88	105.24	107.99	106.94	106.23	103.96	105.13	106.93	106.54	105.21	103.48	106.72	105	104.9	106.07	106.65	107.92	105.1	104.43	105.46	105.62	106.62	105.89	107.91	106.45	104.65	104.81	106.21	105.61	103.12	106.8	104.88	106.4
100.18	103.12	98.655	101.38	102.45	102.06	101.12	101.57	100.45	100.93	101.06	101.37	100.06	100.07	101.63	101.06	100.38	99.401	100.03	101.01	100.81	101.02	101.23	100.18	102.85	99.387	99.11	101.36	101.19	101.33	101.12	101.68	98.817	102.61	100.58	101.02	100.17	102.95	100.18	102	100.2	103	102.75	103.89	102.78	101.24	102.55	99.457	100.15	101.87
106.92	109.26	107.27	108.85	107.49	109.98	108.33	108.76	108.26	109.8	106.49	106.34	109.53	106.57	108.46	108.42	108.16	109.49	108.36	109.87	108.76	108.84	107.98	106.47	109.27	109.51	108.99	106.92	108.26	109.56	108.04	108.79	108.03	108.65	107.98	109.59	109.42	108.45	109.42	108.65	109.34	107.84	108.66	109.98	110.02	107.48	106.59	109.31	108.11	108.19
107.94	105.48	107.32	103.73	106.14	108.84	105.68	105.91	105.76	107.1	104.56	106.43	104.57	103.28	105.08	106.25	106.61	109	106	104.33	106.72	103.13	105.93	105.98	106.97	106.18	104.69	107.57	106.62	105.7	106.04	103.75	104.42	105.52	104.5	108.26	105.62	103.92	105.68	106.25	105.68	104.48	105.82	107.41	105.05	106.23	105.43	106.5	106.15	105.98
100.41	101.63	100.27	99.613	100.91	101.7	101.18	99.762	102.21	101.16	101.51	102.45	98.744	103.39	102.19	100.55	99.856	101.15	100.35	98.518	99.85	101.36	100.89	100.63	104.3	99.092	101.09	100.31	100.99	100.05	102.62	101.46	102.75	100.59	100.21	98.796	100.15	100.1	101.09	99.266	99.474	101.4	101.78	99.121	100.74	99.325	99.96	100.79	102.33	100.94
105.59	103.73	106.14	107.43	105.75	104.4	105.87	107.7	105.74	105.48	104.98	104.03	105.89	104.88	107.32	104.34	106.68	104.57	105.67	106.37	106.6	106.21	104.43	104.45	104.19	107.07	104.26	104.73	107.55	106.39	105.67	106.04	105.13	105.64	106.76	104.14	103.58	105.55	105.61	105.58	105.18	104.9	105.05	104.37	103.97	103.55	104.2	105.3	105.87	105.72
108.8	108.43	107.98	109.33	108.91	107.39	108.98	108.98	109.26	109.71	110.03	108.64	109.43	109.4	107.07	107.06	110.68	107.32	106.74	107.49	109.48	108.11	107.76	106.33	106.8	107.53	108.72	107.26	108.84	108.83	106.84	106.88	108.24	108.09	107.24	106.69	108.9	107.7	108.03	108.95	106.97	107.85	108.16	107.96	108.53	107.65	109.21	108.35	106.9	111.1
106.25	108.51	107.85	106.16	106.35	109.78	107.9	105.74	106.2	106.67	106.85	106.97	106.46	107.3	107.19	106.42	107.33	106.1	105.97	105.26	107.51	105.12	108.5	107.27	108.22	108.43	108.44	106.99	106.14	105.68	106.07	105.88	105.08	106.8	107.07	104.92	107.56	107.51	108.42	107.17	106.88	107.43	109.53	106.28	107.21	106.75	105.33	107.32	106.78	106.02
109.71	111.37	107.04	111.1	106.88	110.08	108.89	110.38	111.6	110.91	110.87	109.84	110.9	110.47	107.65	108.26	110.56	110.29	109.38	109.26	110.87	109.32	110.88	108.95	111.27	108.46	110.56	111.03	110.3	110.32	108.42	112.67	110.87	111.44	110.77	113.11	110.17	112.86	110.04	112.32	110.63	109.76	110.32	109.37	109.84	107.53	110.11	110.19	109.81	107.92
111.53	110.2	109.62	110.03	111.03	109.55	111.61	109.06	110.85	109.23	108.12	108.25	109.72	109.82	112.89	110.7	108.94	108.72	108.26	109.56	110.92	111.24	111.14	110.9	109.95	111.27	109.26	108.37	109.63	110.96	111.81	107.91	111.22	108.37	110.75	109.3	110.48	109.47	110.1	110.7	110.53	112.63	111.59	111.47	109.75	109.9	109.87	108.54	109.76	109.25
106.5	105.08	104.95	106.6	103.66	106.25	105.96	104.28	105.62	105.5	105.77	104.84	105.06	104.52	106.52	104.59	105.71	105.52	106.47	105.86	105.57	104.68	106.5	105.36	105.45	104.41	104.2	105.95	103.51	107.43	107.45	104.16	104.55	106.36	103.28	103.16	105.43	105.37	103.92	105.51	104.25	105.6	106.82	108.16	107.9	104.33	106.52	105.94	108.23	105.31
104.9	104.59	106.91	105.15	102.44	105.68	104.64	105.34	104.38	105.48	105.43	104.28	105.41	104.53	106.65	105.45	106.86	105.51	103.91	108.7	106.26	104.71	103.98	105.2	105.51	105.24	104.72	106.33	106.55	106.28	104.87	106.41	106.51	102.79	105.91	105.54	106.73	106.86	105.84	105.69	105.03	105.76	104.51	107.45	104.41	106.17	105.11	106.43	105.49	104.13
108.25	107.86	108.89	109.04	107.97	106.79	108.32	108.08	112.02	107.88	110.58	111.18	108.84	107.6	109.27	107.51	108.14	108.4	108.98	107.06	107.17	108.85	108.08	106.22	107.82	109.62	109.75	109.69	107.06	108.74	110.05	109.49	105.25	106.82	107.85	108.61	108.21	106.75	110.61	108.7	108.5	108.07	109.43	107.82	108.1	109.01	105.43	107.28	108.16	108.03
106.86	105.81	108.1	104.36	104.69	107.54	105.43	104.25	106.7	101.97	104.38	106.32	105.91	104.95	105.08	106.21	103.8	104.93	103.48	104.52	105.82	104.29	105.07	107.21	105.88	104.57	104.43	106.1	106.76	103.66	105.78	108.22	105.35	105.18	105.18	105.46	105.23	103.78	104.16	108.09	106.06	103.54	105.58	104.24	104.53	106.07	106.08	107.52	105.33	104.12
107.75	104.98	108.55	106.05	104.41	108.26	105.86	105.83	106.34	107.88	106.75	107.6	106.66	106.47	103.9	105.43	106.41	105.82	107.79	103.38	107.7	105.41	106.68	105.86	107.9	106.16	106.33	104.88	108.61	107.75	106.55	107.11	106.92	107.1	106.87	105.16	106.94	105.97	104.79	105.12	107.95	106.57	106.37	106.19	109.4	108.16	107.12	106.39	106.79	106.02
107.43	108.39	105.48	106.73	109.13	109.15	108.18	106.92	107.45	109.78	108.35	108.23	111.06	109.96	107.79	109.44	107.15	108.11	108.7	108.93	108.13	107.12	107.85	107.3	109.68	105.15	107.75	105.41	107.7	106.9	112.75	107.71	109.43	108.46	107.81	109.45	110.35	108.32	106.89	108.08	107.89	107.83	107.94	108.78	107.81	109.17	109.21	110.12	109.43	108.79
106.68	106.41	106.51	106.61	107.86	106.07	107.47	105.44	105.52	107.05	106.22	103.96	106.13	105.17	106.46	104.32	105.04	105.77	106.5	105.37	105.92	107.1	105.78	106.57	106.75	106.55	108.25	108.09	105.49	106.73	105.85	106.28	105.92	107.12	106.56	104.73	107.73	105.75	105.98	105.39	106.69	105.62	107.2	106.15	107.29	108.66	107.71	104.82	107.45	107.16
99.469	98.54	98.794	98.687	98.993	97.713	98.639	99.815	96.987	97.49	99.398	98.735	96.415	97.18	95.896	100.11	99.189	98.316	96.035	97.306	98.219	99.384	97.803	97.951	99.379	97.193	99.72	96.293	99.715	99.576	97.003	98.798	97.874	98.069	98.904	98.9	96.931	101.2	96.688	98.516	98.469	98.179	97.202	96.662	99.151	99.228	99.899	97.692	98.635	97.844
106.96	109.11	107.6	109.83	107.47	105.65	108.65	108.7	106.13	108.1	107.49	107.65	107.45	107.36	106	106.4	107.15	108.39	107.5	107.7	110.32	109.75	107.65	108.74	105.42	107.22	109.13	105.69	106.14	108.54	105.82	108.28	107.46	107.87	107.59	107.09	109.35	108.56	106.64	107.8	107.05	105.72	107.96	106.34	108.5	106.17	108.19	108.58	107.51	109.02
106.33	104.83	106.27	106.13	105.42	107.24	105.31	104.96	107.45	106.47	101.78	105.71	104.71	105.84	106.03	104.01	106.98	105.18	104.35	105.92	105.35	106.65	107.24	105.13	106.19	105.6	104.86	107.18	106.62	105.94	105.41	107.74	106.1	105.92	106.23	105.5	106.79	106.71	104.86	104.88	106.88	104.08	106.47	105.16	104.54	106.25	108.86	107.37	105.24	105.26
97.342	97.586	99.369	96.667	96.914	99.593	96.931	97.006	99.583	99.688	99.795	99.38	98.311	99.543	99.114	99.601	98.166	97.325	96.973	98.046	97.577	100.24	98.514	96.467	97.883	98.467	98.611	100.04	96.939	98.192	96.633	99.004	97.517	98.981	100.25	96.941	98.698	97.806	96.957	95.943	97.683	99.755	98.636	97.769	96.809	98.264	98.456	97.999	97.201	99.661
100.52	101.24	99.866	102.22	99.863	102.02	99.296	99.654	101.76	102.61	102.35	101.74	100.14	101.95	102.42	103.24	99.956	102.35	99.024	101.42	99.99	102.58	101.08	101.02	101.12	101.59	100.6	101.8	100.61	99.326	102.52	102.23	101.75	101.58	102.18	101.58	100.2	101.63	102.35	104.13	98.604	103.62	100.68	100.29	101.87	100.6	101.27	101.05	100.77	103.97
107.55	106.3	104.87	107.37	106.89	107.45	105.97	107.57	106.15	104.77	104.34	108.19	105.13	105.28	107.16	105.38	106.5	104.78	106.39	105.47	107.29	105.17	106	104.64	106.6	107.64	105.13	107.63	105.01	103.14	107.87	106.75	104.7	106.16	103.63	106.08	106.59	106.76	108.11	109.58	108.24	106.34	106.18	107.8	104.2	106.27	104.42	107.88	104.37	105.71
107.07	107.08	108.33	104.66	104.11	106.17	106.33	104.81	105.75	108.07	107.42	105.1	106.54	105.87	107.28	109.3	106.61	105.86	109.25	108.15	103.81	107.13	107.83	107.55	104.79	104.75	105.06	104.98	108.59	105.76	106.37	108.71	104.34	107.2	105.24	105.21	105.35	108.21	106.06	105.64	107.26	106.45	108.52	105.99	107.81	106.62	107.79	107.45	108.31	107.45
106.51	107.03	106.01	108.77	107.61	107.77	106.03	107.01	107.08	109.1	106.42	109.27	108.05	104.4	106.52	105.61	104.17	107.75	106.58	107.52	107.65	107.07	106.69	109.15	105.47	106.81	106.69	105.84	106.22	105.99	108.81	107.04	105.45	107.29	102.29	106.97	109	108.2	105.2	106.2	105.13	108.1	105.67	105.54	108	108.02	106.33	104.88	106.56	107.12
109.87	109	112.58	111.5	111.54	107.84	108.48	111.22	110.79	111.73	109.86	111.19	109.21	109.31	111.6	110.07	110.37	110.31	109.17	110.06	109.08	109.78	109.08	112.54	109.36	111.32	110.25	110.2	111.77	111.8	112.46	109.05	110.95	112.67	110.54	110.5	112.82	110.13	108.96	107.4	112.53	109.58	108.43	109.86	108.41	111	112.21	110.4	108.46	112.55
101.35	98.463	100.59	97.635	98.266	98.503	98.736	98.98	96.882	97.811	97.25	96.756	97.969	100.07	100.85	99.757	100.04	99.501	98.534	96.892	101.54	99.808	100.34	98.46	99.182	98.519	97.489	99.201	99.16	100.07	100.43	97.449	98.937	99.086	98.697	97.63	99.515	98.559	100.09	98.021	97.464	98.701	98.81	99.954	100.1	99.542	99.306	97.784	98.005	100.4
100.92	99.174	101.89	100.97	98.385	102.05	101.49	100.34	99.877	102.44	99.831	100.63	101.23	100.2	102.77	101.5	100.21	100.06	101.34	100.74	100.9	101.3	97.709	101.14	102.16	101.78	100.99	99.716	100.37	101.02	102.01	101.95	99.803	101.55	99.853	100.97	100.81	100.88	100.64	101.23	101.26	101.7	102.88	99.682	99.414	100.73	101.45	102.11	102.25	100.93
111.87	113	110.53	109.35	110.93	109.05	111.36	109.99	110.66	111.06	110.76	112.39	107.95	111.54	109.59	110.99	109.21	109.83	109.17	109.45	110.69	110.23	111.1	112.02	110.87	110.51	112.44	110.52	108.82	110.19	111.42	109.68	109.06	109.77	110.31	110.02	109.71	110.27	112.63	109.34	111.44	108.94	111.09	110.44	109.63	110.03	111.39	112.23	110.87	111.4
97.685	98.566	97.272	98.353	97.816	100.4	97.266	99.054	97.255	99.207	98.438	98.095	96.999	97.469	97.717	98.945	97.385	98.829	98.959	98.217	97.43	98.285	97.765	97.098	98.586	98.4	96.032	98.612	99.713	99.571	97.123	99.354	98.01	98.421	95.933	97.106	97.987	101.35	96.838	97.843	99.093	97.95	98.081	97.258	98.173	98.124	96.795	97.094	97.974	101.38
106.38	106.66	105.12	106.51	106.14	106	105.97	105.41	105.67	105.37	103.74	104.95	105.22	103.92	106.74	108.55	106.64	105.32	105.36	106.98	105.35	105.74	105.86	104.7	105.58	107.08	105.93	105.85	105.49	106.58	106.72	107.33	106.37	105.97	104.35	106	104.71	104.77	105.56	105.6	103.58	104.59	107.36	105.85	105.28	104.38	108.14	104.41	104.47	105.12
108.08	107.31	107.14	106.64	107.51	108.19	107.97	109.41	108.34	106.28	108.27	108.99	109.18	106.34	108.89	108.25	108.37	107.84	109.03	106.88	107.85	108.59	106.44	107.58	107.81	106.7	106.56	107.06	107.37	106.99	108.56	106.79	106.96	108.15	107.51	107.92	110.54	107.1	107.76	107.36	110.73	105.4	106.59	108.09	108.37	107.9	107.61	107.19	108.56	107.11
103.68	106.9	107.19	107.08	106.06	106.67	107.38	106.79	107.74	106.46	105.95	108.35	104.56	108.1	105.94	105.91	107.22	106.51	106.63	106.9	103.84	106.2	106.88	106.11	106.64	105.08	107.09	107.2	107.39	105.76	105.84	109.82	105.66	105.98	109.67	107.27	106.95	106.11	105.43	104.85	107.72	107.73	104.99	105.6	108.1	105.18	105.92	107.66	108.81	104.69
104.52	107.44	106.52	104.62	107.22	109.14	106.78	107.17	105.02	106.37	106.95	107.44	104.6	106.89	107.6	106.28	105.12	105.72	106.12	104.59	105.54	105.35	105.94	104.47	105.35	105.58	105.49	107.24	105.77	103.08	106.3	106.56	104.09	104.5	105.81	106.11	103.96	105.55	103.8	105.1	104.62	105.39	105.05	107.87	107.53	106.43	105.55	106.14	105.7	105.9
105.43	106.84	105.97	105.32	106.97	106.42	107	105.78	106.08	107.55	105.57	108.03	105.68	104.89	104.44	106.43	106.85	107.48	106.44	106.67	106.11	105.89	107.18	104.15	105.01	106.57	107.97	107.68	105.59	105.4	104.53	106.3	105.15	107.6	105.59	108.33	106.96	107.15	107.1	104.34	106.18	105.55	105.33	105.4	105.65	106.75	104.78	107.4	104.71	108.85
107.59	108.34	105.3	108.1	105.54	109.94	109.65	107.53	108.61	107.51	107.5	105.72	106.6	109.37	107.85	109.63	109.35	107.98	108.32	106.36	109.87	110.39	108.65	107.71	107.14	107.8	106.55	109.44	108.1	106.6	107.15	108.34	108	106.78	108.2	110.53	107.98	109.88	109.94	105.3	109.28	107.27	106.79	106.17	107	108.94	108.38	107.07	108.43	105.98
110.18	108.76	110.79	111.15	111.66	109.73	110.85	109.16	109.95	109.36	109.19	110.06	112.86	112.06	109.01	111.23	108.31	109.19	110.93	113.42	111.88	110.28	109.66	111.51	109.76	109.46	109.61	109.49	107.97	110.56	109.47	111.78	109.53	110.52	108.3	110.75	110.71	111.28	110.03	109.66	110.44	109.79	110.04	110.2	109.51	108.63	111.18	110.3	108.44	111.26
106.36	107.77	106.3	107.24	106.93	106.17	106.94	107.05	104.9	106.19	105.92	105.66	104.66	106.38	107.2	105.09	107.03	103.99	107.21	109.23	107.75	106.12	104.76	108.83	105.71	108.11	107.01	105.27	107.4	105.91	104.67	108.12	107.68	107.19	106.92	105.93	107.71	106.28	105.02	104.94	107.33	104.93	106.02	107.25	104.64	106.17	106.42	108.27	107.31	106.17
110.55	110.21	110.3	109.43	109.31	110.23	109.97	109.81	110.78	109.97	109.52	109.39	111.66	108.63	108.15	109.81	108.22	110.95	111.28	108.69	109.33	109.2	111.84	109.3	109.79	112.34	108.88	111.8	107.37	110.53	110.69	109.65	110.53	109.86	110.76	108.73	109.95	111.36	111.58	112.69	109.71	108.8	111.16	112.43	111.23	110.26	111.8	110.08	110.25	109.85
107.63	107.47	107.29	108.21	107.26	108.29	109.68	107.39	109.22	107.5	107.18	107.22	108.27	107.49	108.98	107.69	107.44	107.43	107.97	107.49	108.89	108.68	108.73	107.4	111.82	107.84	107.1	109.16	106.39	107.09	107.4	107.49	107.1	106.82	109.63	107.29	108.19	107.66	107.92	109.17	108.69	110.59	105.94	108.36	107.06	107.69	108.43	105.56	107.02	107.91
109.2	107.04	108.58	107.93	110.2	108.13	108.21	108.31	107.72	109.05	108.44	108.39	108.78	109.38	108.65	109.36	107.52	107.67	110.43	110.6	109.58	108.25	108.43	109.88	108.19	109.53	110.41	108.07	109.25	108.88	107.58	110.58	109.55	108.23	110.46	106.9	105.47	110.4	110.71	109.84	109.99	108.31	108.85	111.4	106.68	108.85	108.17	109.73	109.53	108.51
105.13	107.65	106.67	104.8	106.27	106.87	106.55	105.07	105.03	105.88	105.47	105.82	104.9	105.95	107.13	106.67	105.41	105.86	105.01	105.73	105.68	106.42	105.84	106.8	105.9	105.84	104.38	105.22	105.31	107.71	104.72	106.61	107.02	102.64	103.97	106.45	105.43	105.71	105.6	106.87	103.96	104.65	105.35	104.17	104.03	102.17	105.78	106.52	103.5	105.05
107.54	106.87	108.22	105.93	107.14	108.47	109.72	107.85	108.54	109.72	108.75	106.68	106.84	107.91	107.16	108.53	110.05	107.35	108.11	106.05	105.52	107.29	109	109.37	108.7	108.15	106.48	106.46	108.21	106.9	109.33	106.81	107.6	105.19	107.32	108.62	105.12	107.25	109.38	107.8	106.5	107.68	107.98	109.19	107.21	107.33	107.18	109.14	106.74	104.54
106.16	104.77	106.68	106.25	109.08	105	104.25	106.26	106.26	106.42	107.22	107.03	107.56	105.26	104.34	107.05	104.54	105.7	105.95	105.08	107.51	106.33	105.61	105.44	104.8	106.2	105.96	105.79	105.93	105.62	106.95	105.85	105.43	108.74	106.78	106.46	103.72	105.62	107.22	105.98	105.61	105.72	106.17	104.06	105.83	106.07	106.56	107.66	103.81	105.3
109.32	108.26	107.43	107.42	106.47	107.24	107.76	108.5	108.25	107.52	108.71	108.52	107.07	109.68	106.81	110.67	107.45	109.25	106.35	106.64	106.39	107.79	105.96	109.25	106.98	109.65	110.65	108.73	109.7	106.7	108.59	107.02	107.98	106.67	105.18	106.2	105.28	108.26	109.52	106.94	108.99	108.11	108.59	106.98	107.73	109.4	109.63	107.73	105.36	107.77
98.21	99.521	98.839	96.285	98.193	97.685	96.384	97.06	97.046	100.07	98.532	97.953	95.821	98.516	97.505	97.487	100.76	100.8	98.061	99.332	102.03	97.418	97.901	98.259	97.655	98.063	97.415	96.528	98.277	98.093	98.356	97.459	98.513	96.401	99.227	100.1	98.406	95.988	98.795	98.957	98.801	98.092	97.669	99.818	96.295	98.987	98.625	98.333	99.38	96.744
110.53	111.65	112.83	111.43	110.62	111.49	112.1	109.76	111.23	109.53	110.95	109.96	111.4	108.81	110.14	110.45	111.04	111.31	109.75	112.75	108.87	111.34	109.57	112.1	110.07	109.24	111.63	111.58	111.54	111.08	110.34	109.47	109.26	109.31	108.08	109.22	110.85	110.77	110.21	110.37	111.11	109.41	109.5	109.66	109.33	109.26	109.98	110.04	110.21	108.99
99.719	101.61	100.42	99.227	100.53	100.54	99.076	100.56	99.314	100.93	100.32	100.43	99.995	100	100.11	100.88	101.13	97.917	100.41	100.44	99.918	99.568	100.52	98.382	100.53	98.795	101.72	100.8	99.508	100.42	100.75	102.55	100.42	100.52	99.509	102.44	102.82	101.67	100.13	102.31	103.78	99.384	100.41	101.12	97.972	103.68	101.07	101.95	100.68	100.57
105.49	104.67	106.27	105.41	105.14	105.12	108.32	106.26	104.14	107.85	106.83	103.39	104.51	104.68	105.48	108.15	105.89	108.07	105.51	102.84	105.82	105.39	105.01	104.55	107.69	106.99	104.37	107.09	104.19	104.3	105.27	105.3	105.41	103.73	104.35	105.33	107.81	106.14	105.09	104.31	107.4	103.51	107.58	105.79	106.39	104.57	104.01	103.83	104.35	104.01
105.79	105.1	108.86	104.93	107.85	108.04	107.88	107.15	105.82	105.89	104.6	106.79	105.56	107.17	108.36	107.08	103.82	106.77	107.06	105.32	107.85	106.82	107.26	108.18	105.27	105.45	105.39	104.03	108.65	108.82	106.45	108.5	105.49	106.66	105.4	105.72	107.81	106.05	107.18	110.2	105.3	104.9	106.23	106.67	105.2	106.54	107.34	104.52	106.8	106.62
104.61	105.34	104.75	103.95	107.21	106.6	105.61	106.5	106.37	105.26	105.97	107.28	105.66	103.14	107.83	103.63	106.29	105.69	105.34	106.49	107.3	105.59	106.78	104.86	104.98	105.78	105.35	101.84	103.93	104.75	106.96	107.21	104.25	105.8	107.4	104.35	106.27	105.47	106.33	106.01	106.86	104.58	105.68	104.68	105.61	107.14	104.96	104.98	104.88	106.17
108.03	108.88	108.38	107.22	106.48	109.15	109.06	108.64	109.38	107.93	109.34	107.98	106.6	105.76	107.8	107.18	108.44	108	108.46	108.18	107.24	108.05	108.15	108.78	108.5	108.32	108.99	107.19	108.11	107.92	109.04	106.18	109.39	107.14	108.05	107.37	107.75	108.03	109.03	109.89	108.66	108.09	110.1	110.21	108.2	107.04	106.77	107.89	109.29	106.9
106.09	104.91	106.16	107.93	104.65	103.53	107.94	105.82	105.23	105.95	106.19	105.66	106.23	105.6	104.37	106.96	103.21	105.78	104.25	106.22	107.62	106.43	101.8	104.38	104.8	106.58	106.43	105.19	106.58	107.16	107.9	106.79	106.4	106.13	107.44	105.51	103.94	105.85	106.89	103.17	108.18	106.58	105.67	105.87	104.53	105.59	107.51	106.78	104.68	104.68
106.61	105.99	105.2	107.79	106.63	105.81	104.88	105.62	106.54	104.74	104.52	107.6	105.43	106.04	105.56	107.15	106.39	103.32	105.91	105.2	105.63	105.34	107.08	104.83	106.76	104.49	105.89	106.35	104.46	107.17	106.47	105.49	107.09	106.48	104.65	103.51	107.64	104.21	106.34	104.73	105.66	107.58	106.41	106.65	104.78	105.72	106.92	106.95	105.77	107.25
110.44	105.46	108.95	107.14	108.76	108.58	108.57	105.88	108.7	109.44	106.35	108	108.24	108.56	108.7	107.92	106.51	106.53	107.1	107.97	108.37	107.79	108.66	107.61	108.23	108.78	107.44	107.12	108.45	106.98	106.5	107.69	108.89	105.56	106.82	109	107.52	106.44	108.32	109.24	107.9	106.82	107.08	107.51	107.74	110.73	106.8	105.96	108.12	107.32
106.1	108.05	106.93	106.92	107.9	106.44	108.41	107.7	108.18	108.31	109.58	108.23	109.13	110.09	107.29	108.2	107.1	108.37	109.15	108.94	107.85	109.09	106.6	107.81	109.14	108.28	110.04	111.77	108.07	107.46	106.9	106.91	109.43	107.72	107.32	107.52	109.05	108.14	109.25	109.29	107.39	108.63	109.51	108.77	107.19	107.44	108.31	108.45	108.46	108.33
99.517	98.624	98.179	98.233	100.63	99.614	99.705	96.72	97.368	100.32	98.459	97.705	100.67	100.43	99.115	98.766	99.133	98.475	99.244	98.976	98.205	101.25	97.512	99.438	101.19	99.894	99.134	97.604	99.328	99.301	99.86	100.55	101.12	100.24	99.638	100.93	96.594	97.52	97.154	97.714	100.36	99.53	98.052	100.71	99.218	98.337	98.848	100.36	100.04	98.908
101.96	103.21	102.77	102.51	104.86	102.35	102.14	102.56	101.79	104.58	101.73	101.09	102.82	102.68	102.38	102.35	104.23	105.13	100.58	105.02	103.79	102.14	103.2	102.48	103.18	101.89	103.5	99.698	101.64	103.96	103.93	101.57	103.58	103.88	102.98	103.53	101.84	101.92	103.14	101.98	104.45	103.4	102.4	101.54	104.88	105.34	100.58	105.36	102.01	103.71
96.517	95.453	96.153	96.94	98.609	97.778	99.661	97.95	98.563	98.124	97.345	96.52	97.586	96.608	98.949	99.293	97.026	99.188	98.926	98.068	97.58	98.059	98.373	98.073	98.961	96.125	95.668	96.148	98.163	98.801	97.777	97.332	96.591	95.553	99.199	98.486	96.137	97.065	96.778	98.396	99.242	98.527	96.251	96.824	97.395	97.721	98.604	97.713	96.193	99.002
100.9	100.91	101.48	100.22	99.58	99.177	100.5	101.66	98.292	97.733	98.912	102.65	103.08	101.94	100.9	99.287	98.691	99.579	101.74	99.241	98.957	100.07	100.14	99.733	101.03	100	100.31	98.18	100.29	99.104	100.22	98.054	99.726	101.74	101.69	98.879	100.35	98.988	99.744	99	99.101	98.439	100.7	100.39	100.78	99.506	99.737	100.56	100.29	102.11
107.05	106.35	105.7	103.12	106.81	108.54	106.82	107.03	105.7	106.1	105.37	107.14	105.57	105.83	106.75	107.22	106.28	105.28	105.38	106.56	107.89	104.78	107.89	106.4	105.19	104.81	105.2	106.39	107.11	107.48	107.78	107.69	105.91	105.6	104.22	105.92	106.92	106.27	105.96	107.56	106.95	105.18	107.24	103.93	106.2	105.47	107.07	105.11	105.32	107.51
106.54	105.94	106.93	106.21	104.95	103.83	105.83	106.85	105.65	104.9	105.28	103.09	106.09	105.12	105.13	105.2	106.6	106.62	107.29	105.15	106.88	104.57	106.68	104.38	105.12	104.6	104.25	107.35	105.66	107.71	107.68	103.85	106.47	105.43	106.56	103.9	105.45	106.53	106.13	105.91	107.55	104.72	105.94	106.19	103.79	108.02	105.33	106.08	108.04	106.11
100.78	98.564	101.13	99.309	99.935	101.41	102.16	100.46	98.821	99.045	99.469	100.36	100.41	103.13	99.533	98.099	99.558	101.33	99.5	100.98	98.024	98.217	100.63	100.17	102.31	99.386	98.938	102.82	99.169	98.131	98.046	98.139	98.495	100.83	99.452	100.31	101.04	98.598	100.91	101.72	97.879	101.67	98.492	99.795	100.77	98.998	100.42	100.28	99.568	97.2
104.25	107	107.45	107.05	106.71	106.65	104.48	104.47	105.86	108.35	105.23	103.68	106.25	105.58	108.42	106.71	106.61	105.71	105.62	105.66	106.53	105.66	106.97	106.89	104.7	105.78	105.86	107.55	106.28	106.49	105.1	106.29	105.72	105.41	106.08	104.59	105.78	107.44	106.03	106.44	105.39	104.37	104.79	105.99	105.25	106.72	105.17	106.63	106.57	107.24
109.79	108.92	109.41	107.21	109.13	109.08	107.59	109.08	107.41	107.58	107.8	108.6	108.02	107.71	109.05	110.55	108.13	108.71	108.94	108.7	108.34	106.98	106.02	107.32	108.22	109.24	107.82	107.96	108.23	108.93	107.76	108.1	108.16	107.77	108.52	109.44	109.02	109.4	107.11	108.88	109.02	107.66	108.19	106.7	109.24	110.01	109.55	106.79	108.29	108.91
103.87	102.88	103.74	103.27	102.62	104.72	101.64	103.09	104.33	102.93	102.46	100.67	104.05	101.37	101.36	102.27	102.28	101.77	102.67	104.36	103.83	102.19	101.99	101.42	102.11	103.71	101.99	101.68	104.07	102.56	103.2	105.08	103.99	102.43	102.14	102.65	102.13	103.8	101.99	102.1	100.3	103.86	105.44	103.38	101.25	105.08	103.29	102.42	103.83	103.1
99.657	97.949	99.21	96.965	99.312	96.928	100.27	98.304	98.173	98.334	98.785	100.37	99.923	100.36	96.774	99.073	99.359	98.915	98.99	97.971	97.351	98.437	100.29	98.361	100.2	97.826	97.396	98.164	98.92	96.731	95.71	98.03	98.033	99.108	98.202	99.33	100.05	97.075	97.965	100.36	100.67	99.227	97.299	98.001	99.49	98.22	101.57	98.912	97.053	99.012
107.94	108.95	110.04	108.65	109.68	108.86	108.26	109.73	110.18	105.85	109.19	106.4	108.36	108.5	107.22	108.58	110.33	107.39	108.18	104.29	109.24	108.21	109.44	108.97	108.99	107.49	107.73	108.89	108.78	108.26	108.21	107.75	108.3	107.95	109	107.81	104.34	109.58	108.57	108.22	109.52	107.87	110	106.54	108.72	106.6	106.15	107.13	108.1	107.82
97.884	99.292	100.59	97.402	97.783	99.421	101.17	98.907	99.071	99.524	96.803	97.887	99.994	98.087	99.074	97.046	98.594	98.313	97.833	98.054	97.338	99.448	99.837	98.717	100.48	96.923	100.23	100.47	101.23	98.829	97.962	99.19	100.44	99.438	98.846	99.508	100.37	98.595	99.722	98.811	98.94	98.553	99.073	99.279	99.244	100.25	100.57	99.365	100.06	99.827
107.64	104.89	105.44	106.71	104.14	108.99	107.87	105.34	105.36	106.08	107.22	107.75	104.96	107.36	106.79	106.65	104.98	108.2	106.43	107.67	107.51	105.16	107.84	105.84	106.57	106.44	104.36	108.07	105.89	105.95	106.67	104.6	107.51	109.19	106.89	107.91	107.44	107.17	105.51	105.38	105.49	106.1	106.21	104.94	105.95	105.54	104.98	105.5	106.46	106.21
104.66	105.88	106.03	106.02	103.46	106.29	106.35	105.6	104.96	107.46	103.21	108.09	106.35	106.72	106.9	104.64	105.65	105.2	106.07	105.38	105.77	105.79	105.32	108.24	106.06	106.08	102.61	104.45	105.59	105.43	106.33	105.29	106	106.74	106.15	104.76	105.1	106	105.71	104.27	105.86	106.39	106.54	106.67	104.45	106.13	103.86	106.51	106.01	105.01
99.083	100.98	102.02	101.24	100.89	102.92	101.38	101.71	102.76	101.64	100.4	100.42	100.65	99.257	102.28	99.394	99.941	102.24	101.94	102.59	100.04	100.34	101.52	99.619	100.17	100.4	101.47	100.12	99.41	101.45	99.871	101.53	101.64	101.01	102.07	101.35	97.502	101.78	101.83	100.59	100.52	99.935	103.42	101.12	98.172	99.487	101.84	101.16	102.15	100.33
104.96	105.96	105.15	103.12	104.68	107.58	106.83	104.93	104.61	104.5	104.86	103.8	104.6	105.07	107.13	105.19	107.64	105.08	106	105.05	104.27	106.26	106.29	104.28	106.64	104.39	105.51	104.64	107.12	105.03	105.28	105.51	104.36	105.14	105.11	107.02	103.2	106.49	105.97	104.47	107.66	104.79	106.54	102.15	107.2	105.46	107.07	103.34	106.08	103.77
108.45	108.44	109.49	108.48	106.88	107.7	108.05	110.87	107.79	108.51	107.46	109.41	106.7	108.39	107.43	108.02	107.37	107.61	108.94	106.52	107.59	108.04	105.82	108.66	110.03	107.39	107.16	107.67	107.26	106.32	107.98	108.45	108.1	106.67	108.1	108.52	108.25	106.06	109.54	105.84	109.89	108.06	109.41	109.7	107.8	107.92	105.23	107.38	109.56	109.02
99.661	102.67	99.705	100.43	100.26	103.06	100.79	102.36	100.17	100.44	100.85	101.73	102.4	100.54	101.1	102.15	100.12	101.49	100.81	102.64	101.35	98.381	101.18	99.564	100.82	100.75	100.67	100.04	100.3	101.4	103.25	100.52	102.17	100.57	98.753	102.09	100.96	101.55	99.292	98.407	100.06	101.38	101.45	99.343	98.796	101.14	102	103.77	100.58	98.446
102.93	104.06	100.54	102.95	102.49	102.34	102.78	103.07	103.51	103.06	103.13	103.36	101.37	102.07	104.39	104.11	102.5	102.67	103.4	104.45	101.89	104.27	101.57	104.69	102.06	104.37	101.67	102.28	100.71	101.9	102.25	102.29	104.09	101.4	103.41	103.68	103.73	101.1	102.51	101.71	101.02	102.34	102.31	102.75	103.58	99.59	102.5	101.44	102.37	103.49
107.36	105.72	105.44	106.04	104.34	106.69	108.56	105.3	105	102.61	108.23	106.81	105.26	105.62	103.66	103.91	105.19	106.38	105.84	105.8	106.53	104.33	103.36	106.95	105.43	103.7	107.08	108.86	107.12	104.55	107.22	107.52	105.98	106.66	104.44	104.39	106.05	105.72	107.08	107.96	105.59	105.62	105.29	104.71	106.77	105.12	105.57	104.35	105.46	107.62
104.61	107.01	107.68	104.99	106.24	106.01	104.96	105.92	108	104.55	105.64	104.48	103.51	106.9	104.43	104.35	104.01	106.16	105.97	105.46	106.03	104.64	107.52	104.03	104.83	105.96	104.2	105.48	104.21	104.47	107.4	107.17	104.96	105.82	104.21	105.58	104.4	105.81	104.22	106.54	106.25	105.77	106.26	106.58	105.3	104.66	103.93	103.44	104.33	103.34
105.75	106.02	105.74	104.71	106.79	106.87	107.26	108.04	105.84	107.96	105.59	106.72	105.96	107.23	107.13	107.46	106.97	107.21	106.7	104.63	104.35	107.23	106.52	106.15	105.01	104.66	106.91	105.13	106.22	104.8	106.06	105.35	106.16	108.84	105.83	104.76	105.5	106.16	104.04	104.98	106.01	104.47	105.23	105.1	103.21	108.58	106.31	104.6	108.27	105.8
105.22	105.61	104.89	107.45	105.83	107.28	106.16	103.1	106.96	104.13	103.67	106.32	105.46	103.66	107.08	107.17	105.97	105.25	105.56	105.57	106.11	105.67	104.1	104.25	105.63	105.39	104.38	106.25	105.5	104.47	105.39	105.66	104.26	103.85	104.01	106.71	105.74	106.1	106.34	104.5	106.18	104.27	104.18	105.52	105.72	104.9	104.91	106.12	103.99	105.12
106.69	107.76	107.29	104.26	106.15	107.81	107.38	105.89	106.14	107.13	106.48	104.33	106.11	106.15	103.68	105.96	106.65	104.58	106.14	107.45	104.26	107.76	103.85	105.99	107.57	106.03	106.17	104.38	106.17	104.43	104.91	105.36	104.82	103.53	106.77	103.5	107.47	108.92	107.73	104.7	107.15	106.02	107.28	104.76	105.18	105	104.71	104.88	105.27	106.41
104.61	105.13	105.14	107.51	106.13	105.21	107.45	105.99	105.47	106.51	106.08	105.91	106.34	104.6	106.63	106.99	105.55	106.37	109.44	104.81	104.34	105.92	105.91	104.46	105.76	106.7	106.58	105.36	105.62	105.1	105.33	105.5	106.92	106.37	104.1	105.92	105.99	106.36	104.96	107.58	106.02	107.32	107.37	104.27	104.17	104.02	101.75	106.1	105.77	106.17
106.76	106.65	109.78	108.87	105.26	106.47	109.01	106.87	105.35	105.71	107.56	105.23	105.39	106.51	108.89	107.64	107.53	106.63	107.5	105.57	106.24	105.54	105.58	105.04	107.26	107.66	105.01	105.09	107.45	106.56	106.58	105.04	106.43	105.69	106.18	108.7	104.67	106.62	106.99	107.85	107.41	106.48	108.92	107.4	106.26	106.54	106.33	105.59	106.57	105.54
107.94	104.36	106.84	106.4	106.77	108.02	105.09	105.27	105.55	106.75	106.66	106.8	106.94	106.2	106.23	106.98	106.47	105.98	108.14	106.18	107.46	108.85	104.44	107.29	106.09	105.87	106.19	105.23	107.34	106.41	108.66	107.53	107.48	106.37	107.34	105.99	106.44	108.21	108.6	108.66	106.05	108.06	109.6	105.46	105.55	107.32	107.28	105.42	105.56	106.84
102.45	103.18	103.75	101.81	100.43	103.1	102.24	102.46	103.21	101.35	103.7	103.65	102.63	103.3	102.89	103.21	101.2	102.69	103.03	103.12	102.21	103.18	101.55	102.48	102.34	103.45	101.59	104.54	102.18	101.55	104.01	102.94	101.45	102.15	103.29	103.5	103.95	103.22	103.51	103.29	104.37	102.86	102.91	101.93	102.22	103.21	103.36	102.84	101.29	102.01
107.33	103.34	107.56	106.03	107.49	106.2	106.71	103.87	104.28	104.21	106.08	106.87	105.74	106.94	104	106.75	106.1	106.66	106.46	108.04	105.52	106.61	104.88	107.42	106.66	105.74	104.88	107.73	104.31	105.46	105.91	103.99	106.54	106.94	105.21	105.75	106.35	104.84	106.45	103.92	105.67	105.25	107.81	106.7	105.13	104.91	105.41	104.79	104.84	106.2
104.51	107.05	105.12	107.09	107.38	104.76	104.13	106.09	106.66	108.54	105.31	106.1	108.6	106.2	106.3	106.36	107.12	107.39	107.21	105.51	104.36	106.89	108.42	106.46	105.98	105.47	108.32	107.27	106.03	107.08	107.01	104.32	105.85	107.5	105.48	108.93	105.84	106.13	107.25	105.94	105.71	104.76	107.27	107.61	106.63	108.56	108.12	107.45	104.65	104.06
104.86	104.93	104.36	105.87	104.89	107.26	106.79	104.35	105.24	104.97	104.54	108.76	103.94	107.02	104.6	106.52	107.49	107.38	104.34	105.94	105.67	103.89	107.26	104.61	107.94	107.39	107.34	105.62	105.7	106.36	105.8	106.3	107.16	107.13	106.63	108.1	107.33	106.67	105.76	106.78	104.64	106.15	106.31	106.78	106.66	106.01	105.56	106.36	107.6	106.9
107.75	106.77	108.57	106.79	107.11	108.38	106.84	107.39	109.69	108.43	106.51	108.39	107.38	106.87	108.26	106.3	107.78	105.9	107.31	107.27	107.69	107.68	103.47	108.79	107.21	107.2	108.42	106.2	108.32	106.74	108.95	107.26	107.15	106.55	108.38	107.96	109.38	108.08	106.34	107.48	107.72	109.63	109.96	108.17	107.69	109.22	106.48	106.63	105.72	108.27
104.08	103.77	105.18	105.98	107.41	103.88	105.11	105.39	104.92	103.99	106.17	105.99	106.25	104.63	106.39	105.94	106.47	104.62	105.81	107.54	104.93	104.45	105.6	104.8	104.78	106.68	105.3	108.39	105.26	104.84	103.33	101.83	106.49	106.02	106.5	105.71	105.55	104.95	105.82	105.59	105.42	107.36	107.95	104.84	104.4	106.82	106.37	104.3	106.73	105.03
107.3	106.62	107.8	107.35	107.2	107.74	107.84	108.54	107.98	106.72	107.77	107.38	108.68	109.74	108.36	108.55	107.26	106.81	107.14	107.91	108.62	107.67	108.19	107.34	108.02	109.07	109.32	107	107.96	106.56	109.09	108.26	108.5	107.67	109.07	108.31	107.87	105.43	108.37	108.26	107.62	108.06	108.1	109.62	109.82	108.43	106.12	108.82	109.38	109.4
108.45	108.13	107.48	107.67	107.23	109.1	108.86	106.33	107.05	106.38	106.86	107.09	107.85	107.54	108.19	111.1	107.51	108.54	105.69	108.6	107.36	109.28	108.82	107.64	106.33	105.96	108.21	108.62	109.05	107.15	106.78	107.85	106.94	106.31	106.53	105.32	110.78	106.42	104.47	107.56	105.12	107.27	107.13	108.72	106.69	108.58	107.85	107.88	108.94	107.81
104.53	106.41	106.93	104.86	108.8	105.95	105.78	106.04	105.79	105.68	106.72	105.49	104.24	106.43	106.53	106.88	105.94	104.63	105.36	104.83	106	107.38	102.27	104.47	105.82	104.39	105.67	107.35	107.24	106.67	106.76	105.77	107.44	106.46	105.8	103.61	104.81	106.8	103.78	105.13	106.79	107.23	105.95	105.77	106.92	105.2	104.12	108.31	105.02	107.69
109.15	111.09	110.57	111.96	109.67	111.76	110.72	111.68	110.92	109.62	111.43	111.99	110.16	110.19	108.35	111.37	111.14	110.39	110.97	112.08	108.98	110.84	109.94	108.6	109.09	109.07	108.09	110.92	112.03	111	108.84	108.84	111.69	109.85	111.17	112.17	109.62	108.42	109.85	110.32	110.24	110.29	109.43	110.8	110.08	110.35	109.55	110.68	111.03	109.21
104.43	106.3	105.98	105.67	104.9	106.75	106.67	106.31	107.26	107.89	103.32	106.99	104	104.04	107.82	104.56	106	104.66	107.28	105.06	106.51	106.63	106.64	107	107.18	105.96	107.11	106.6	108.86	106.45	105.23	103.56	105.29	105.91	106.51	105.35	102.65	106.07	106.79	108.09	107.05	106.8	106.56	106.07	103.72	105.33	106.96	105.36	104.51	106.27
96.626	99.219	98.11	98.971	99.398	97.518	98.136	99.471	100.24	98.434	97.65	102.14	98.655	98.771	99.708	97.442	96.562	96.301	97.342	98.185	98.473	99.748	96.388	96.083	100.61	96.304	99.22	98.485	98.881	98.084	96.957	97.106	97.19	97.374	99.908	99.362	99.636	99.504	96.546	100.13	97.941	98.271	98.464	98.338	97.4	97.649	98.507	97.279	96.855	97.129
106.63	105.68	106.57	106.12	107.7	107.06	106.41	105.61	104.32	104.96	107.12	103.11	103.54	106.37	106.26	105.83	104.81	105.45	104.83	104.42	102.85	106.25	105.85	104.25	104.27	106.61	105.75	106.97	105.55	103.05	105.22	104.14	104.14	106.24	108.33	106.37	106.6	106.93	104.38	104.72	106.52	106.37	105.85	105.37	105.91	106.01	106.91	104.9	104.63	105.31
105.89	104.61	105.13	106.53	105.8	107.28	103.85	108.8	105.63	107.13	105.58	107.12	105.14	106.31	105.57	105.65	106.43	107.6	105.89	105.78	106.44	106.03	108.19	107.6	104.12	106.21	104.53	106.09	106.01	108.47	108.88	104.77	105.9	105.96	104.61	105.51	105.86	105.56	105.32	106.82	106.34	105.76	105.18	106.76	107.51	108.32	104.49	106.47	105.39	105.85
99.134	100.33	99.928	99.635	103.11	100.46	100.34	100.29	99.81	102.36	101.81	99.496	100.85	101.37	101.15	99.912	101.2	100.73	99.789	100.42	100.76	100.07	99.89	99.268	98.828	100.93	100.19	99.677	101.68	102.33	101.85	100.33	100.81	98.46	103	101.06	99.832	100.66	101.2	99.941	99.88	101.08	101.42	101.02	98.478	99.928	102.76	101.92	100.39	101.08
108.16	107.18	105.68	107.67	110.25	107.92	108.14	109.2	107.69	108.51	106.3	108.53	108.23	108.37	109.49	106.38	107.68	106.08	107.39	108.23	106.82	108.62	107.63	106.58	107.79	107.57	105.79	107.52	106.36	108.34	107.23	107.46	107.86	108.69	110.39	106.72	106.64	108	108.3	108.85	108.31	108.86	107.47	107.82	107.01	106.62	106.86	108.73	106.72	107.82
107.07	107	107.04	104.43	106.18	106.26	106.04	107.16	106.14	105.32	106.42	104.07	106.25	107.44	104.9	105.05	106.49	107.34	106.5	105.91	104.26	104.2	105.55	108.33	104.49	106.36	106.34	106.5	106.98	104.02	106.72	105.05	105.88	106.57	104.34	107.52	109.26	106.85	105.15	107.44	107.43	104.37	107.39	104.94	108.47	105.28	107.9	106.69	107.88	106.92
106.78	106.73	104.43	107.45	105.36	108.4	107.61	104.9	104.32	106.13	106.31	104.43	105.15	108.76	106.9	106.6	105.29	108.26	106.39	105.91	106.31	106.3	104.64	107.27	106.74	106.88	106.62	105.53	106.54	106.38	106.86	106.48	107.85	106.46	106.8	106.55	108.57	106.25	107.41	107.4	105.14	107.82	106.53	106.08	106.56	106.8	104.09	103.78	106.94	106.77
106.47	107.55	107.49	104.96	107.49	106.46	105.09	106.32	105.37	105.99	108.3	106.55	107.84	105.1	105.52	106.05	104.34	105.98	104.93	106.78	105.74	106.93	105.46	107.16	106.6	106.98	106.5	106.83	106.96	105.99	108.32	109.16	103.07	106.07	106.96	107.25	106.61	106.88	105.43	108.52	106.46	106.1	105.83	106.27	106.31	105.33	106.01	106.62	106.59	103.69
105.29	104.58	107.11	106.98	107.64	107.02	106.43	104.47	105.44	106.03	106.02	102.02	107.87	106.8	107.88	105.6	107.28	106.44	103.97	107.69	108.41	103.13	107.73	105.69	107.38	105.64	106.19	107.58	105.12	104.93	104.08	103.76	105.57	106.27	105.31	105.03	106.6	106.41	106.97	104.65	104.22	104.52	105.59	106.19	107.05	105.39	105.54	107.18	105.27	107.67
106.04	105.99	103.44	105.29	105.15	107.47	107.28	106.35	106.32	106.15	105	106.65	104.26	105.88	103.26	105.06	108.18	107.01	105.6	106.51	106.88	106.66	105.54	106.49	104.74	106.28	105.11	105.57	103.55	106.02	104.5	106.67	103.58	107.86	104.87	105.81	107.23	106.08	106.3	106.83	106.61	106.66	104.61	106.32	106.52	107.35	107.68	107.1	106.74	105.11
105.56	104.12	106.29	105.72	104.13	105.19	104.02	105.43	102.88	105.74	105.19	107.04	104.87	105.66	106.26	104.22	104.86	104.63	106.12	105.45	105.62	105.46	107.28	106.53	106.64	105.45	106.04	105.29	104.04	107.03	108.33	104.49	109.23	106.52	107.08	105.85	106.24	104.66	104.48	105.62	106.81	105.36	105.23	107.15	106.26	106.05	106.18	104.37	103.62	107.76
107.79	105.74	105.31	106.05	107.52	108.13	107.76	106.04	108.39	108.52	111.21	105.16	107.32	107.04	108.43	104.64	109.14	107.27	108.9	108.32	107.51	106.49	109.83	109.01	108.28	107.67	105.71	107.72	108.46	105.38	106.74	108.99	108.78	108.08	109.01	110.01	106.79	106.74	109.29	108.43	111	106.8	108.08	106.94	105.8	105.2	108.25	109	106.45	109.34
107.38	107.53	105.86	108.12	105.2	109.1	107.85	107.29	106.9	106.18	106.08	109.76	108.26	107.19	107.49	106.25	106.23	108.29	109	106.18	108.22	109.01	106.17	108.44	109.17	106.96	109.46	106.03	105.4	108.65	108.96	108.95	107.8	105.81	109.79	108.89	108.83	107.93	107.99	108.47	107.83	107.35	108.03	107.32	106.28	108.26	108.27	107.43	107.6	109.96
106.59	107.14	109.58	108.3	107.33	108.66	108.41	109.02	110.22	108.5	107.28	109.36	108.2	109.68	107.48	107.88	104.7	107.6	107.89	107.63	108.57	106.19	105.67	104.62	105.62	107.53	107.22	108.92	104.87	106.64	108.15	108.85	109.08	109.32	107.93	108.92	106.55	106.19	109.24	108.42	107.32	108.01	108.38	107.63	108.53	106.84	107.05	106.44	107.74	110.51
102.98	105.65	104.01	106.51	107.4	106.25	105.26	106.28	106.05	105.9	107.46	106.4	105	105.75	104.45	106.21	105.46	107.41	106.78	104.87	103.75	104.73	106.51	106.15	105.67	104.92	107.08	103.68	106.64	106.42	105.26	104.26	103.86	104.54	106.75	105.01	105.9	105	104.56	106.13	106.85	105.52	106	105.76	104.91	106.12	104.91	107.31	105.75	105.68
101.09	102.38	102.31	103.37	100.73	102.38	100.65	101.26	101.67	101.74	100.41	98.659	101.04	101.63	101.75	100.56	100	102.37	101.83	101.21	100.28	99.78	101.29	98.979	98.437	98.231	101.5	98.614	99.962	101.63	99.513	101.25	99.906	100.91	101.97	99.663	100.13	101.52	99.163	100.53	101.42	99.879	101.17	97.714	99.911	99.8	100.63	101.75	99.971	100
109.54	107.57	107.65	107.54	108.39	108.58	108.63	107.16	106.75	106.46	110.74	107.22	109.68	107.14	109.32	108.43	107.95	106.51	108.22	109.3	107.97	106.1	109.01	108.15	107.51	107.13	107.54	107.2	108.55	107.97	106.24	105.91	108.15	107.88	109.9	107.43	108.67	108.24	107.51	108.09	110.42	109.35	108.64	108.38	109.62	109.25	106.27	109.67	109.33	109.73
100.79	100.65	102.98	100.29	99.746	98.965	99.174	101.76	102.59	99.77	101.07	100.21	102.54	101.79	101.24	100.5	102.29	100.14	99.918	98.619	101.87	100.4	102.17	100.85	101.03	102.96	101.58	101.55	100.79	101.44	100.19	100.65	99.858	102.68	100.65	101.76	100.96	101.72	102.46	99.972	99.561	99.764	100.23	99.864	102.18	100.71	100.48	101.83	99.236	100.81
110.45	107.39	108.16	106.93	109.42	106.65	108.78	108.74	107.57	108.59	108.35	107.57	109.62	109.13	106.43	109.51	107.42	108.5	109.43	109.66	107.7	105.31	109.86	105.39	106.51	109.95	108.12	109.48	108.42	108.29	108.6	107.44	107.47	109.7	109.88	109.86	109.06	108.08	106.97	108.8	105.96	107.15	107.78	109.02	109.7	108.59	107.82	107.01	106.79	105.75
106.17	107.75	105.99	106.71	108.69	106.93	105.52	106.18	106.66	105.5	106.91	105.13	106.67	108.17	107.95	106.77	106.36	107.93	105.99	108.61	107.8	106.3	105.99	108.53	106.93	109.34	105.7	108.4	109.44	105.74	106.94	106.91	107.78	107.53	104.65	108.4	107.68	106.48	106.37	108.76	105.45	105.96	106.92	105.54	106.38	106.8	105.78	106.1	107.56	106.37
101.06	100.04	99.862	99.835	99.346	100.54	98.097	101.09	98.239	101.05	101.18	101.06	98.867	102.31	98.596	99.985	100.17	98.496	101.01	100.24	100.62	98.848	99.348	101.46	99.849	98.075	99.363	98.201	100.84	100.27	99.648	98.664	99.961	101.6	99.088	99.585	103	102	101.81	100.36	98.826	100.37	99.295	100.08	99.836	101.78	101.47	98.769	100.44	99.957
106.96	109.11	107.05	107.01	106.77	109.05	105.89	108.74	108.71	107.01	107.3	109.41	109.22	107.04	107.28	107.81	108.37	107.58	109.28	108.66	108.71	108.27	107.03	107.11	108.37	106.11	111.14	107.61	106.68	106.32	108.16	105.82	107.29	106.76	107.48	107.68	106.41	108.71	107.47	108.8	109.54	107.08	107.81	106.89	107.07	109.62	107.55	107.34	109.09	108.8
109.24	107.22	107.16	107.37	106.64	107.48	107.65	105.94	104.78	107.51	106.16	108.19	107.19	106.8	107.09	103.75	106.02	106.24	109.24	104.55	108.38	107.22	106.36	105.59	102.3	108.63	106.74	105.09	106.84	107.13	106.59	105.42	105.93	106.21	106.25	108.17	106.33	106.4	104.52	105.54	107.88	106.97	106	106.13	106.26	106	106.7	104.5	108.17	106.36
106.3	105.57	106.61	105.22	106.58	106.13	106.57	106.48	105.87	106.23	106.11	108.02	105.99	105.43	108.69	105.43	107.91	105.19	103.97	108.71	104.17	104.99	108.15	105.14	107.75	105.5	104.88	104.82	104.45	105.74	105.66	108.34	106.65	107.36	106.76	106.9	106.17	107.28	105.55	105.3	106.19	107.36	105.92	106.21	106.6	103.78	105.92	105.15	104.81	106.66
109.56	108.22	108.94	110.12	108.07	111.54	112.28	110.81	110.65	111.47	109.2	111.4	110.61	109.78	108.91	110.49	111.23	112.3	109.42	110.27	112.52	111.99	109.18	109.66	110.56	111.26	111.04	111.38	109.45	111.65	110.7	109.03	110.79	111.17	108.84	110.73	110.47	108.71	109.98	107.77	110.14	110.58	110.19	109.7	111.9	111.71	109.79	110.51	110.32	110.47
98.318	99.03	99.862	98.31	97.657	98.322	98.108	98.124	98.273	98.033	98.243	99.964	98.749	97.992	98.393	99.508	98.123	97.895	98.146	97.053	98.069	96.816	98.92	98.483	98.491	100.45	98.123	96.176	99.926	97.155	97.146	98.425	98.069	99.029	96.285	98.819	98.661	98.763	101.4	97.869	98.355	98.939	99.341	100.9	99.211	98.105	101.05	96.725	99.141	98.785
105.88	103.25	105.93	105.59	105.95	106.42	104.01	105.18	106.16	104.08	105.53	105.82	104.76	106.02	106.25	107.85	107.87	106.24	104.3	103.52	104.51	106.78	104.58	107.11	105.54	106.28	107.82	105.9	105.64	107.49	105.71	103.14	104.97	104.47	103.62	104.64	105.71	104.6	105.13	105.39	107.36	106.01	105.64	104.72	106.45	104.5	104.26	105.05	105.27	105.65
100.95	102.51	100.94	100.9	99.725	99.706	100.31	100.12	103.13	100.69	100.34	102.37	100.33	99.741	100.64	99.509	101.16	102.19	98.687	99.744	99.579	100.46	99.558	99.656	97.862	100.25	103.22	100.14	101.15	98.379	100.18	100.46	99.441	100.86	100.24	102.51	100.13	100.94	100.93	98.808	99.296	103.09	102.78	102.4	101.39	99.762	100.72	102.68	99.869	98.586
106.83	106.6	106.3	104.85	105.83	103.81	106.79	103.95	104.62	103.16	106	103.85	105.41	106.3	105.88	104.89	104.37	106.19	105.43	106.5	106.22	105.87	106.56	105.09	105.4	105.41	107.5	105.19	105.98	104.88	103.89	104.96	105.97	104.03	108.95	105.71	104.43	103.55	103.8	105.76	106.79	105.18	105.19	104.41	104.84	104.99	104.74	105.76	103.91	102.9
108.83	108.48	108.64	110.39	109.88	109.11	112.31	109.15	109.14	110.1	110.7	112.17	112.8	111.75	111.87	108.94	109.51	107.81	111.95	109.82	109.67	110.27	110.55	110.16	109.9	110.8	110.51	110.46	110.83	107.52	109.2	109.8	111.34	110.26	108.41	110	111.43	111.35	111.12	109.75	112.41	109.74	110.9	110.38	110.64	109.19	112.66	109.83	109.81	110.05
108.84	110.47	109.53	109.33	109.34	109.2	110.3	110.61	109.48	110.67	108.86	110.57	109.63	110.47	109.63	110.61	111.95	111.87	110.62	110.52	110.08	110.99	109.35	112.32	109.23	114.21	112.3	110.2	109.58	110.35	111.14	111.21	111.67	108.91	109.6	111.05	111.68	111.63	111.03	113.26	113.16	109.74	109.72	113.77	111.31	108.03	111.61	109.43	110.25	110.59
107.94	106.3	108.35	109.9	107.35	108.93	108.06	108.48	108.96	109.53	108.86	107.51	107.38	109.67	109.02	106.43	108.56	108.7	107.75	106.5	107.32	109.89	109.31	108	109.01	109.8	107	109.32	106.82	107.7	107.15	108.63	112.72	107.96	108.48	110.85	109.11	108.63	107.63	107.59	109.03	106.91	107.85	109.63	110.18	107.17	109.29	108.56	107.64	110.43
108.28	108.22	106.12	108.78	108.05	108.37	106.66	108.36	108.26	106.82	108.31	107.39	105.69	109.45	109.64	108.58	108.85	110.54	108.06	108.95	108.25	107.61	107.62	107.91	108.16	107.41	108.68	109.02	107.72	107.14	109.75	108.81	108.56	107.01	107.87	107.93	104.7	106.98	106.33	107.13	109.42	108.56	108.99	106.24	106.75	109.64	106.84	109.63	106.58	108.03
104.33	107.77	103.02	107.45	106.39	108.36	106.24	106.04	106.98	105.84	106.18	105.99	105.78	106.69	105.17	104.62	104.55	104.82	105.32	107.43	104.78	105.46	106.32	105.36	103.61	105.58	104.22	105.63	105.27	106.45	105.01	107.12	105.28	107.51	106.94	107.51	106.48	105.48	105.27	106.11	104.45	104.89	104.25	104.5	105.32	105.51	105.7	105.91	105.9	105.75
103.22	103.01	103.76	101.8	101.54	103.49	102.67	103.17	102.46	103.67	101.33	104.27	101.35	100.97	103.24	104.41	102.67	103.43	101.96	99.716	105.4	101.61	102.78	101.78	104.28	103.57	104	102.67	103.07	102.68	104.14	103.33	102.61	103.41	102.36	101.55	105	101.91	103.51	102.32	102.59	101.61	99.815	102.13	103.68	104.24	103.69	102.17	98.676	104.61
103.81	105.38	105.35	105.34	106.28	104.41	104.08	106.05	106.85	105.64	104.72	104.73	104.41	104.67	106.42	104.48	107.04	105.31	106.62	105.21	105.55	105	105.05	103.82	105.47	103.84	106.22	103.74	106.72	104.22	104.38	104.82	106.28	104.97	105.05	105.62	106.82	105.8	104.8	105.26	104.73	107.39	104.61	106.72	104.43	104.28	107.13	104.32	105.96	102.83
108.21	110.69	108.49	109.59	110.59	108.7	110.45	112.21	109.39	111.07	111.89	110.72	110.05	109.07	110.32	110.76	110.71	109.64	108.24	110.59	108.39	111.85	111.01	110.76	111.1	111.93	112.44	108.66	109.11	110	110.65	110.5	110.39	108.83	109.03	108.65	113.27	108.79	111.27	110.44	111.51	109.98	110.58	111.68	110.37	110.78	110.02	110.62	112.78	109.86
109.07	112.33	110.91	110.91	108.88	110.04	110.29	110.29	109.74	110.62	109.12	110.84	111.2	111.93	110.22	110.12	113.89	110.47	109.87	110.73	109.8	110.9	108.28	111.08	109.15	109.81	110.92	112.51	108.47	109.35	108.88	107.41	110.33	110.28	111.34	110.54	110.74	110.72	110.3	110.35	107.55	111.71	108.84	109.4	110.65	111.08	112.32	110.78	110.14	108.6
107.96	108.47	108.47	104.79	107.76	107.46	110.41	108.86	108.06	106.04	107.71	107.81	109.33	107.5	108.09	108.47	109.05	108.11	108.15	108.23	106.91	108.42	107.51	107.83	108.65	106.78	109.47	108.23	108.42	107.6	106.24	106.7	105.84	107.72	108.69	109.05	106.17	108.46	108.99	111	106.45	107.77	107.93	108.12	109.01	108.54	108.85	111.48	106.92	108.71
108.9	106.6	107.44	107.78	108.67	107.93	107.76	108.41	106.34	108.05	108.62	108.83	109.42	109.66	107.05	106.37	107.11	109.83	108.2	109.47	110.29	109.01	108.76	107.55	108.24	107.53	106.96	106.41	107.13	108.09	107.75	105.42	108.2	106.47	106.52	109.56	107.37	108.3	106.02	107.68	106.73	107.26	107.99	106.21	109.01	108.03	109.62	106.53	108.47	107.82
108.02	110.26	106.16	105.96	109.68	110.84	109.27	109.03	107.27	109.72	106.95	110.19	111.26	110.37	106.96	108.35	107.38	107.87	108.97	109.64	109.63	109.17	110.6	105.9	107.14	107.96	108.69	108.28	108.12	107.08	107.49	109.19	110.04	106.05	107.88	108.41	108.87	107.44	107.43	107.08	107.5	109.43	109.83	105.97	109.19	107.17	109.05	107.78	108.76	107.97
104.66	105.94	106.16	106.18	104.68	104.45	104.61	107.26	106.07	108.53	105.59	105.56	106.23	105.1	107.01	105.15	105.28	105.5	104.6	106.84	106.06	105.74	106.97	103.2	105.97	101.27	104.74	104.78	105.39	106.02	104.64	105.45	106.1	104.36	106.77	105.73	105.05	106.07	105.86	102.2	107.76	105.04	103.65	104.87	104.29	105.1	107.43	104.61	105.43	106.32
106.62	109.95	107.46	109.87	107.21	109.18	109.6	106.81	109.67	109.36	108.59	107.34	109.36	107.11	106.28	107.46	108.16	108.9	108.72	108.26	107.66	108.3	107.19	107.92	106.04	110.3	108.19	109.46	107.72	107.66	109.41	109.8	108.47	106.76	109.92	106.59	109.64	107.77	108.97	107.78	107.44	108.63	109.32	108.11	107.05	106.81	109.72	107.68	106.64	109.12
110.48	112.06	110.46	109.27	110.72	111.15	111.83	109.87	111.6	110.33	108.91	110.63	110.04	108.02	112.31	111.03	108.94	109.59	109.66	109.85	110.94	111.47	110.61	111.31	110.89	109.81	110.29	109.81	109.26	109.23	111.03	110.83	108.42	110.71	109.77	107.52	112.21	109.16	110.92	112.17	110.92	112.52	110.8	109.85	109.51	108.11	111.4	110.16	111.65	110.9
109.35	107.92	106.73	106.79	108.54	106.79	107.06	108.97	110	107.88	108.68	108.28	109.42	109.06	107.16	105.31	108.31	106.57	106.92	106.65	107.99	106.96	107.31	110.17	104.97	106.2	110.2	109.35	106.91	107.41	109.1	107.46	108.85	109.05	108.49	108.85	107.61	106.03	106.42	106.21	109.18	106.62	106.26	109.68	107.26	107.54	111.09	108.78	108.82	108.9
109.9	108.91	107.94	111.16	111.16	109.59	110.9	109.5	113.15	107.49	112.97	111.08	108.54	111.08	109.71	109.51	109.92	110.62	112.18	110.28	109.1	108.01	111.12	110.34	111.2	111.29	111.85	109.59	110.36	111.46	109.34	111.28	111.54	111.17	110.33	111.3	110.68	109.05	109.84	110.07	111.36	110.18	109.82	109.34	107.99	110.91	110.44	110.92	107.82	108.61
110.07	109.78	109.58	106.91	109.87	107.19	110.21	107.69	110.07	108.22	106.05	108.43	106.68	107.72	108.58	108.64	107.75	107.06	107.73	108.29	108.3	109.15	108.34	108.45	106.84	107.77	108.42	106.41	108.53	108.19	108.81	108.75	110.19	107.77	105.82	106.78	109.46	109.85	109.87	108.19	107.57	106.17	108.21	108.72	106.37	108.74	109.54	108.45	107.21	108.96
101.54	103.02	102.72	103.05	103.17	103.64	103.19	104.1	103.83	102.93	102.06	103.34	101.23	102.88	103.19	102.04	102.76	102.35	103.29	104.9	103.32	102.24	103.81	103.38	102.7	103.84	100.74	103.62	100.62	102.09	104.38	102.56	104.16	101.46	103.03	101.06	102.41	103.9	101.9	103.17	103.64	103.96	101.58	100.97	103.11	102.76	101.99	102	102.89	100.78
106.87	109.93	108.1	108.18	107.38	108.75	108.1	108.16	109.04	108.24	108.87	109.96	108.41	109.09	109.62	107.74	108.07	108.91	109.3	107.97	108.05	107.88	107.95	109.8	108.93	108.76	107.11	108.75	107.21	109.25	108.93	108.03	107.86	109.69	105.64	106.53	110.38	107.05	108.88	108.06	108.03	107.87	107.78	108.17	109.59	109.4	110.17	107.81	109.31	106.25
104.88	105.3	107.99	104.94	103.76	105.68	106.86	106.76	104.91	105.5	105.02	108.7	106.06	107.74	105.21	106.67	106.23	104.48	105.68	104.02	105.33	105.49	105.15	105.4	106.25	107.37	106.86	104.83	104.84	102.37	107.25	105.38	104.84	106.28	105.15	105.84	104.7	107.96	106.64	106.92	105.94	106.55	106.41	104.92	105.4	104.04	106.81	104.2	105.46	105.21
105.63	107.15	105.65	108.06	106.12	105.42	106.67	107.61	106.55	105.49	106.41	106.04	106.88	106.79	105.37	105.09	106.13	106.45	105.4	106.71	105.61	106.94	105.99	105.6	105.37	104.53	105.13	107.49	106.45	106.5	106.52	109.01	108.52	107.01	106.74	106.21	106.87	107.28	108.38	107.37	104.04	105.35	107.08	104.92	105.33	106.16	107.39	108.65	106.2	105.25
107.12	106.79	104.53	106.24	106	107.19	105.94	108.01	107.49	105.43	106.67	105.61	106.47	104.4	104.74	104.66	106.88	107.09	105.84	106.95	105.76	106.2	105.24	105.84	107.03	107.3	102.6	106.19	106.93	103.85	105.4	105.12	106.93	105.35	106.41	105.76	106.86	103.13	105.47	103.31	107.23	107.31	105.98	106.86	105.86	106.41	107.08	103.33	107.41	105.56
102.08	103.71	98.64	100.14	100.98	101.42	100.21	100.58	101.15	102.81	104.35	101.38	99.575	99.936	98.35	100.91	101.37	100.26	98.595	100.13	102.42	102.21	101.14	100.69	100.95	101.05	101.94	100.14	99.645	100.52	99.633	100.61	101.81	101.78	102	102.51	100.22	101.49	101.49	100.5	100.31	99.258	101.48	100.34	100.79	102.17	99.89	100.07	100.44	102.33
98.549	97.612	99.439	98.742	98.575	98.2	97.167	96.746	97.334	100.2	99.678	99.446	98.913	96.841	95.351	98.293	98.612	96.594	97.033	97.628	96.852	97.863	95.92	98.172	97.916	99.821	98.712	98.414	96.853	97.28	96.915	99.265	98.501	97.28	98.083	96.712	97.377	99.53	98.433	99.195	97.961	97.708	99.243	97.235	98.48	96.861	99.176	98.209	98.047	97.218
108.94	108.83	108.15	113.51	109.61	110.09	112.92	112.28	109.63	110.94	110.92	111.3	109.92	111.68	108.07	109.51	109.31	109.31	110.63	110.6	112.55	111.88	109.76	111.01	108.31	111.57	110.17	108.02	110.58	111.25	110.68	111.07	109.75	111.14	109.99	110.03	114.06	107.7	110.36	110.1	108.07	110.45	108.39	110.85	109.68	111.61	107.74	109.59	110.31	110.97
105.19	104.26	105.76	104.89	106.1	104.03	106.57	107.01	105.99	105.35	105.43	104.53	106.54	105.32	105.31	105.18	103.67	106.05	107.3	105.54	106.52	105.5	107.41	106.03	103.98	104.72	107.02	106.32	104.97	104.9	106.07	107.5	105.61	104.95	105.13	105.53	104.99	105.38	107.36	105.55	107.86	106.63	107.73	108.17	103.51	104.25	104.51	105.72	106.47	104.87
99.825	99.714	100.48	100.72	101.61	101.89	102.8	100.91	102.4	100.65	101.23	100.69	99.517	101.76	100.86	100.28	100.95	100.62	101.19	100.66	99.079	100.72	102.92	99.251	101.26	98.484	101.04	99.232	100.28	100.58	101.39	101.23	102.27	100.74	99.244	100.05	100.84	100.88	100.87	100.87	103.74	101.05	103.04	99.229	100.06	103.37	100.51	99.214	103.24	99.114
109.43	109.54	109.26	107.43	108.86	108.77	108.55	107.21	109	109.1	109.98	109.06	108.86	106.32	108.52	110.21	107.4	107.65	108.81	110.19	108.21	110.25	107.9	108.57	108.26	109.23	108.77	107.35	109.78	107.69	107.64	107.26	106.2	108.37	108.01	108.67	109.94	106.71	106.92	107.01	107.71	107.16	108.21	108.2	108.33	108.77	109.23	109.48	108.06	108.05
107.5	107.64	107.16	108.44	107.73	107.1	107.98	108.89	107.35	107.14	106.26	109.52	108.99	107.2	109.06	108.97	107.95	108.13	108.93	107.54	107.72	109.05	108.78	108.6	109.58	107.16	110.34	107.63	109.9	105.53	109.96	106.59	106.08	109.1	108.06	108.89	109.44	108.83	108.18	105.8	110.03	108.29	108.34	106.77	108.04	106.03	108.71	106.7	106.47	110.09
99.032	98.125	96.917	96.811	98.173	100.73	99.807	99.88	99.754	98.035	100.21	99.136	98.613	99.137	98.252	98.807	95.594	96.126	97.416	97.42	96.815	99.011	99.778	97.066	99.508	99.677	96.161	97.654	97.701	97.092	98.15	98.777	98.513	98.941	95.952	95.757	99.36	97.509	96.887	98.398	96.146	97.595	98.451	99.122	96.617	97.694	99.743	98.296	98.561	98.08
107.57	105.15	107.85	106.35	106.28	107.4	107.03	106.46	105.92	104.28	107.54	107.93	107.12	105.99	107.27	108.54	107.45	106.25	106.95	108.44	106.32	105.04	107.29	105.26	106.44	107.21	108.53	105.17	106.61	106.32	104.05	108.45	107.29	107.96	107.83	106.38	106.81	105.78	106.03	106.95	106.69	104.36	104.26	105.57	108.06	106.65	106.55	105.86	107.23	106.47
103.2	105.86	105.69	104.69	104.92	105.73	105.78	106.62	103.97	105.76	105.42	106.72	108.04	105.08	104.64	104.48	105.69	107.42	103.75	106.8	105.89	104.77	105.44	106.86	105.29	105.03	106.11	105.1	105.45	105.38	103.51	105.59	106.36	107.04	105.32	106.07	105.71	104.66	107.53	106.68	107.74	106.44	103.27	104.44	106.35	104.53	107.55	105.67	107.5	105.58
106.74	106.26	109.16	105.61	106.94	107.34	106.4	108.22	107.23	108.05	104.03	103.86	108.17	107.13	106.35	104	107.33	107.28	106.45	105.96	106.19	106.14	105.38	107.72	106.27	105.59	107.46	106.18	106.9	105.15	108.54	107.27	107.64	108.02	105.24	106.26	105.68	105.36	104.55	108.28	109.31	105.37	108.53	106.97	104.59	106.81	106.93	105.86	105.79	107.36
106.01	106.24	107.7	107.25	105.86	105.65	103.95	104.62	105.11	106.5	106.04	105.3	106.23	107.06	105.14	106.6	103.16	104.84	106.25	104.47	106.89	105.59	106.22	106.77	106.75	105.92	105.32	108.12	103.93	105.83	102.62	105.21	106.37	105.92	103.54	105.09	107.5	106.14	106.79	107.01	105.37	104.66	104.55	106.36	105.9	105	104.92	103.23	107.3	106.97
97.372	99.766	99.522	97.85	99.246	99.457	98.844	100.51	100.64	98.867	99.657	98.554	98.791	98.327	98.089	99.211	98.164	97.578	98.567	97.444	98.471	99.521	97.21	99.848	97.888	98.746	101.18	97.86	98.788	97.975	101.2	99.267	100.12	97.936	97.977	97.646	98.968	100.21	98.393	97.776	100.88	100.29	100.42	98.656	99.677	99.786	100.47	96.788	97.193	99.307
103.45	105.2	106.96	106.92	105.43	106.42	105.78	103.96	106.04	105.86	105.57	106.26	105.34	105.24	107.93	102.82	106.33	108.52	106.49	105.24	106.81	106.18	106.99	106.08	105.68	106.02	102.97	105.03	105.47	106.15	106.89	102.63	104.89	104.69	104.39	104.81	107.91	105.51	104.96	104.39	104.02	106.27	105.56	105.81	106.12	104.16	103.97	104.51	106.14	106.01
98.483	97.477	97.882	98.08	97.034	96.794	97.183	100.91	98.081	97.046	97.06	99.443	97.119	100.35	97.447	99.86	97.367	95.913	96.412	97.046	95.645	97.546	97.435	98.97	95.861	97.926	97.694	98.208	99.675	100.28	99.126	100.51	98.142	98.916	99.092	97.508	98.574	97.38	98.019	98.858	99.024	98.511	99.08	98.922	96.663	98.409	95.988	98.443	97.672	98.338
104.87	108.02	105.36	105.24	107.03	106.99	106.71	108.36	105.71	107.62	106.43	106.1	106.04	107.37	107.61	107.59	107.91	105.65	108.21	107.73	105.59	107.94	107.56	106.57	107.46	106.24	107.33	104.28	104.32	106.21	107.45	105.98	106.8	106.52	106.78	106.67	108.45	107.88	107.22	104.1	106.01	106.53	107.83	106.76	105.55	106.68	105.59	107.67	104.24	105.38
108.78	109.06	107.23	107.61	107.4	106.64	107.49	106.45	107.69	106.52	107.73	107.49	108.89	109.43	108.55	107.86	106.88	108.59	108.13	109.56	107.83	107.71	107.78	104.84	107.41	107.29	105.9	108.26	108.07	108.06	107.31	108.46	110.2	107.27	109.15	110.87	106.06	108.3	110.34	109.3	109.52	109.33	107.84	109.52	107.94	106.07	106.94	109.05	109.22	106.77
105	107.4	106.26	105.29	104.27	106	103.87	106.25	107.03	103.49	108.98	105.48	104.63	107.8	106.29	105.95	105.58	104.38	105.17	103.85	105.35	105.6	104.97	107.64	104.85	104.37	105.82	104.12	104.21	105.35	107.47	104.98	106.38	104.62	105.34	108.63	105.81	106.04	106.6	107.16	105.6	107.23	105.31	106.08	104.95	107.31	105.03	105.97	105.69	105.28
100.62	97.576	100.16	98.103	100.61	97.533	99.382	97.275	100.11	99.775	99.919	98.454	100.14	100.64	97.05	97.198	99.681	98.088	98.363	99.742	99.246	98.401	99.272	99.129	98.806	99.382	97.823	99.382	99.508	98.56	99.11	98.772	100.21	99.409	97.673	97.637	99.401	98.076	96.49	98.534	98.128	99.445	98.159	99.559	99.657	99.13	102.18	96.75	98.214	99.423
109.11	109.68	111.88	110.05	108.01	109.78	106.98	108.72	107.62	109.86	108.58	109.56	108.14	106.95	110.46	109.22	107.69	109.29	108.26	108.73	108.39	108.23	110.23	107.95	108.35	109.96	106.82	108.5	108.83	109.23	107.51	108.74	106.97	108.94	106.55	107.63	107.89	110.1	109.75	109.02	107.38	109.06	109.69	108.56	105.21	109.21	106.1	110.58	108.91	109
108.08	107.27	106.18	107.05	106.23	105.8	107.09	105.69	105.32	107.71	105.45	105.57	104.4	106.13	103.63	107.69	106.51	105.14	105.34	108.15	105.28	106.55	107.26	105.13	104.57	105.6	104.62	106.14	105.12	104.14	106.54	106.12	105.94	105.67	104.59	107.83	103.65	108.64	105.47	107.05	108.07	105.73	105.35	106.5	107.46	107.22	107.62	106.83	107.12	106.07
107.01	104.59	106.2	105.1	105.84	107.33	105.87	106.15	106.14	107.79	106.35	107.87	107.84	106.61	105.79	106.88	105.44	107.09	106.28	105.11	105.48	106.2	108.61	110.01	108.03	109.04	106.95	107.54	105.29	106.7	106.85	105.71	105.73	107.39	107.52	106.74	107.93	106.56	105.91	107.5	107.68	107.36	107.29	105.49	107.34	108.33	106.84	106.31	105.62	104.9
105.41	103.58	104.66	107.37	104.92	105.28	106.98	103.93	105.63	105.96	106.2	107.08	107.54	108.03	107.25	104.38	105.45	107.91	108.01	105.97	105.89	103.95	105.33	102.85	107.08	104.22	105.62	105.86	105.84	106.36	105.62	104.79	107.13	104.83	105.93	106.43	105.35	106.49	104.6	105.87	106.26	106.66	107.45	105.73	105.84	106.88	106.43	105.67	105.12	107.51
105.15	106.18	104.89	104.16	106.57	108	105.58	106.36	109.01	105.33	106.35	106.78	105.9	106.22	108.79	104.87	104.86	104.83	106.84	104.88	106.52	105.55	105.73	104.73	104.61	105.75	106.84	106.24	105.99	106.2	104.91	105.46	107.26	105.59	105.42	106.05	107.54	105.08	107.39	103.32	105.57	106.05	105.4	107.34	104.27	105.29	106.23	106.89	102.99	105.68
108.22	104.76	105.79	105.68	102.45	105.03	105.78	106.01	106.21	106.24	104.55	105.96	105.82	104.92	105.76	105.56	106.26	105.73	105.09	104.4	106.47	106.39	105.49	106.11	105.35	103.99	105.07	104.9	106.25	104.28	104.73	106.58	103.21	104.34	106.13	106.51	107.19	105.3	105.76	108.13	107	104.65	106.4	105.28	103.62	105.82	105.11	106.21	104.73	104.62
97.812	96.097	98.354	96.653	98.921	98.506	98.588	95.836	97.194	97.645	97.998	97.248	95.724	97.091	98.894	98.662	95.034	99.816	99.163	98.065	99.079	96.09	98.972	98.565	97.745	98.726	99.045	96.171	97.571	97.765	99.523	98.824	97.673	96.856	99.003	96.642	97.559	97.165	97.299	98.584	98.836	98.196	97.36	96.906	97.243	98.02	99.27	98.463	96.601	98.927
108.68	106.86	110.19	107.89	106.89	105.99	109.31	108.15	108.86	109.09	106.33	108.17	109.44	109.19	107.09	109.17	109.14	107.04	109.52	106.96	109.06	108.89	111.24	108.51	106.08	108.33	109.45	109.01	106.89	110.03	109.83	108.44	106.95	111.35	107.5	107.86	106.62	108.73	108.1	108.87	108.89	109.99	107.21	106.86	107.83	108.44	108.47	109.11	108.06	106.47
104.87	106.08	106.44	105.49	106.72	103.89	106.47	107.42	105.85	106.58	106.79	106.33	108.11	104.55	104.24	105.24	105.04	108.29	104.51	108.17	105.35	108.04	105.82	105.45	103.74	104.85	106.01	105.67	104.94	108.09	106.35	105.63	105.2	106.22	107.61	105.29	105.61	106.69	104.3	107.51	103.82	104.71	105.57	106.02	106.17	105.76	106.33	106.16	106.53	103.44
106.52	105.88	107.13	106.9	106.46	107.5	107.13	105.92	106.2	109.3	106.76	106.72	105.53	107.18	106.6	107.53	108.77	108	108.78	106.65	106.04	107.97	107.3	106.77	107.88	108.29	107.86	106.78	107.04	106.61	106.45	105.73	107.92	106.99	106.05	107.17	107.32	108.45	104.34	106.65	105.95	105.89	108.45	106.49	103.89	107.23	106.91	105.23	107.67	107.5
101.79	99.304	102.32	100.58	100.83	99.953	101.17	99.947	101.29	102.55	99.558	102.58	101.65	99.018	99.731	100.51	100.57	101.13	100.79	99.699	99.048	100.68	100.44	100.57	101.36	99.535	100.45	100.84	102.22	100.91	100.21	100.21	99.579	99.909	102.4	99.809	99.554	99.782	100.83	99.824	100.04	100.49	100.94	99.806	100.27	100.42	100.58	100.07	98.553	100.36
108.88	108.58	106.26	107.5	108.19	107.37	107.78	105.82	104.92	109.76	108.59	107.75	107.66	108.23	107.03	109.09	107.96	108.31	109.4	109.55	107.17	109.54	106.68	107.76	108.5	107.17	106.71	106.7	107.26	109.05	110.09	109.17	107.78	109.12	108.02	107.52	106.28	108.86	105.33	108.39	106.68	106.34	109.59	108.4	108.85	106.74	107.39	109.27	108.64	107.8
106.25	106.61	106.22	108.47	107.55	109.32	109.96	106.84	106.61	106.62	110.8	110.78	109.46	106.69	108.49	108.61	107.01	108.63	108.07	109.29	110.33	108.51	107.08	108.87	107.93	108.99	109.17	108.23	109.48	108.87	107.34	107.55	108.19	107.01	107.02	111.55	106.16	108.7	109.83	107.96	108.34	108.99	107.2	108.99	110.63	109.07	109.01	108.41	108.84	105.81
97.652	98.603	97.985	95.763	97.701	97.565	97.013	97.991	99.953	96.864	99.001	97.753	99.224	97.381	97.515	97.199	97.06	96.954	98.046	98.535	96.773	99.074	98.039	96.255	98.709	98.505	97.239	99.73	97.523	99.306	99.805	97.958	99.591	98.788	98.263	99.993	98.199	99.568	99.932	99.816	98.89	99.306	97.412	98.01	100.09	98.481	97.361	101.02	100.37	97.626
107.87	108.48	108.38	108.35	107.75	107.7	107.98	108.47	111.04	107.32	108.98	108.3	108.42	109.99	107.62	106.98	106.73	108.01	108.12	107.82	107.77	109.11	108.17	109.65	108.26	109.32	107.78	109.79	106.84	107.04	108.88	107.32	109.41	108.46	109.39	109.64	107.64	108.29	107.65	109.4	107.03	108.61	106.8	109.6	107.44	109.05	108.96	106.53	109.05	108.73
108.46	107.27	107.79	108.32	108.09	107.62	107.81	108.19	109.47	109.81	108.35	107.89	107.5	109.72	109.23	108.8	110.73	106.54	109.23	106.58	109.67	107.07	109.54	108.96	107.68	109.62	109.08	109.08	107.5	108.42	107.37	107.41	108.3	107.99	108.31	109.11	105.75	107.05	109.51	107.35	107.62	108.66	108.98	108.32	109.1	108.08	107.93	111.51	107.25	108.89
106.6	105.13	106.48	104.99	106.96	105.65	106.69	105.35	106.29	106.43	105.32	105.94	107.19	105.95	106.25	105.78	106.16	104.95	103.89	107.51	105.67	105.9	106.71	106.82	104.71	106.36	104.91	105.08	103.35	107.59	105.55	105.91	105.78	104.31	105.14	105.67	104.36	106.69	105.56	105.85	107.13	105.27	105.82	106.58	103.88	105.82	105.35	109.15	103.92	104.16
106.15	108.74	108.12	108.49	106.93	107.39	107.72	107.73	106.34	108.63	107.61	107.39	107.86	108.1	107.01	109.13	107.62	109.02	107	108.82	108.73	108.04	106.58	109.8	107.99	106.71	108.27	109.39	108.22	107.85	107.6	106.27	107.07	107.44	108.83	108.63	107.74	107.42	107.66	107.17	107.27	107.15	108.53	108.86	107.92	109.01	108.58	108.02	109.65	106.17
107.91	106.28	105.76	105.5	105.97	104.71	106.8	105.04	104.27	106.35	107.23	106.05	105.98	107.63	105.07	105.75	106.39	105.77	103.66	105.48	103.71	106.21	105.17	107.5	106.34	105.61	106.81	104.79	105.12	104.04	105.43	106.41	105.15	106.85	105.91	106.65	106.14	106.81	106.99	105.66	105.71	106.17	105.42	104.6	104.91	106.56	106.92	107.17	105.56	105.59
102.67	102.88	105.44	102.34	101.95	101.5	102.68	102.73	105.9	104.33	100.83	103.27	100.92	99.505	103	103.2	101.64	101.91	101.53	104.33	104.13	102.59	102.08	101.57	102.72	101.93	103.25	104.26	102.64	103.52	103.83	102.67	103.77	103.1	103.34	102.28	103.47	103.18	102.76	101.04	102.96	102.68	103.34	103.88	104.35	102.8	103.8	103.55	102.87	101.92
106.74	106.88	109.71	108.52	107.67	106.27	107.91	108.56	108.38	106.94	107.7	107.89	107.44	110.28	108.18	109.04	106.68	108.58	107.64	106.72	107.15	108.4	107.53	107.38	108.44	108.25	105.21	108.15	110.7	103.81	108.33	109.96	106.84	107.27	108.59	107.82	107.01	107.69	106.77	109.52	108.72	108.45	110.25	106.68	108.05	106.3	109.28	108.4	105.95	109.15
108.01	107.76	105.82	111.02	107.36	106.7	109.67	106.22	107.98	107.93	110.44	108.78	106.12	107.99	108.29	109.54	106.61	107.28	110.31	107.46	104.63	107.61	106.79	107.38	108.48	110.55	107.46	110.62	108.42	106.95	108.21	108.05	106.99	105.97	107.45	109	108.18	110.29	107.71	108.89	108.82	109.16	105.67	108.94	107.38	108.34	109.11	106.84	108.54	107.22
101.27	99.903	99.089	98.791	102.23	99.124	101.07	100.13	101.23	100.22	101.36	100.69	100.6	101.7	100.39	100.47	98.671	101.5	98.878	101.2	99.002	100.15	98.79	101.11	98.967	99.919	98.716	102.16	101.24	102.35	101.19	102.35	100.94	102.03	100.12	102.78	99.398	98.667	99.635	99.73	99.727	100.81	98.529	101.33	100.77	101.08	99.775	102.49	102.5	100.42
109.56	109.08	108.52	109.03	109.15	107.3	108.39	108.14	107.55	108.18	109.65	109.17	109.3	109.52	108.07	109.47	108.63	109.1	108.62	107.69	108.39	106.52	108	109.19	107.11	108.11	108.15	110.22	109.88	108.73	109.18	109.44	109.37	109.1	108.45	108.58	107.47	108.09	107.83	108.78	107.87	108.69	106.72	108.63	107.45	107.74	107.37	106.97	107.46	108.52
102.84	102	102.32	101.55	101.35	98.942	102.23	100.94	99.957	99.664	100.43	101.89	99.939	101.92	100.59	100.81	102.86	100.33	100.55	100.26	100.74	99.773	102.66	100.39	99.674	103.85	100.54	101.04	102.05	100.42	101.76	100.2	101.17	101.23	100.35	100.81	103.46	96.806	101.6	102.51	100.01	99.953	100.89	101.53	102.74	101.79	99.512	100	99.902	99.696
96.473	98.354	96.94	98.622	100.35	100.75	97.123	97.343	98.17	96.258	97.155	97.921	98.126	95.451	97.386	100.04	97.044	98.904	97.042	97.222	98.722	95.805	98.025	99.714	96.651	98.442	99.138	97.684	97.439	99.597	97.91	97.648	99.17	98.258	98.902	97.927	98.848	96.496	97.91	98.671	96.764	98.981	99.015	96.043	97.01	99.009	98.487	98.57	98.464	99.435
105.65	104.91	106.68	106.37	104.81	104.02	104.16	105.63	105.86	105.74	103.87	106.22	105.86	104.66	106.81	105.28	105.99	106.19	108.07	104.71	107.19	104.77	107.6	107.15	105.06	106.19	104.8	103.86	105	104.64	103.67	106.31	105.81	105.49	105.15	101.82	104.98	105.22	106.44	105.97	103.75	103.98	105.17	107.02	105.44	107.58	104.77	102.54	105.61	106.12
107.43	105.95	107.1	106.63	105.93	104.61	107.56	106.75	105.82	105.67	107.44	106.55	105.53	106.17	104.6	107.21	108.2	106.84	105.84	103.97	106.02	104.55	105.28	105.24	107.24	106.3	105.11	105.93	103.33	105.65	105.82	105.94	104.13	104.89	106.02	107.95	105.07	103.98	107.54	105.51	105.85	106.76	105.57	104.31	104.57	106.73	105.76	106.13	105.75	105.81
107.06	108.35	107.87	106.81	107.98	105.14	105.89	105.69	108.68	106	108.08	110.13	107.05	110.95	108.31	109.89	107.1	107.38	108.65	106.62	108.15	108.24	108.28	108.91	106.51	107.96	107.16	107.46	107.04	106.66	107.78	107.4	107.57	105.2	108.07	107.05	105.96	108.13	108.25	107.14	106.15	107.45	107.15	108.39	108.42	106.14	109.78	107.46	107.95	107.05
104.39	103.67	106.28	105.27	107.29	108.29	102.79	106.81	105.73	104.14	106.18	106.46	102.5	106.11	105.29	105.39	106.38	106.51	106.78	102.83	107.79	106.03	105.7	106.31	106.35	105.55	105.41	106.57	104.14	105.01	105.83	105.14	106	108.16	105.96	106.66	106.21	104.72	106.84	105.84	107.63	105.82	105.89	105.17	105.55	104.9	106.07	106.25	105.5	106.19
106.53	103.78	105.8	105.35	106.97	108.13	110.35	106.06	106.46	104.98	108.87	104.7	106.49	106.56	107.17	106.1	107.18	105.6	105.83	106.14	107.65	107.52	105.34	107.01	106.69	105.58	106.25	106.87	106.78	105.24	106.44	103.22	107.19	105.95	104.4	106.79	106.59	107.62	106.56	107.73	108.51	107.03	105.1	105.29	106.13	107.47	105.73	108.04	105.98	107.15
109.34	109.88	107.52	107.86	105.57	108.98	108.78	109.83	107.25	107.2	108	108.93	110.02	109.92	110.27	108.42	108.63	106.73	109.69	108.27	108.21	110.01	109.75	110.75	109.58	109.66	107.86	110.96	109.82	108.82	108.48	109.49	111	106.23	108.97	111.28	107.06	107.74	106.92	107.28	110.34	107.05	110.17	110.01	108.55	108.51	108.03	109.71	109.03	108.61
98.085	96.34	100.34	98.594	97.769	97.294	97.656	99.098	98.461	98.918	96.483	98.012	101.38	98.407	96.791	98.796	96.852	97.977	97.65	98.8	97.036	97.561	97.499	99.439	99.719	98.696	97.327	96.793	97.082	98.353	98.234	99.459	99.238	100.79	98.744	99.691	98.356	99.51	97.498	98.95	97.782	97.987	97.99	97.627	97.159	96.007	99.602	98.144	94.9	98.651
105.17	104.96	105.58	105.43	104.75	102.52	101.78	106.15	105.72	105.04	104.51	106.21	108.51	105.9	104.96	105.18	106.24	105.46	105.22	105.12	104.35	103.96	105.5	106.48	105.71	104.03	105.68	105.59	106.32	105.11	103.47	108.19	106.21	106.01	107.19	107.62	105.28	107.79	103.01	105.03	106.8	105.5	104.8	105.62	104.26	104.75	107.15	104.83	106.05	105.9
100.14	100.81	100.95	101.53	99.224	100.16	98.898	100.07	102.43	99.846	98.413	100.46	100.19	98.972	100.24	99.247	100.11	101.18	101.96	98.657	103.22	99.815	98.557	103.12	100.54	99.543	100.17	100.3	101.17	100.22	101.83	99.828	99.103	102.37	100.19	102.08	100.62	101.43	100.69	99.558	99.739	100.39	100.34	100.35	100.42	101.11	103.09	101.88	102.94	99.693
105.47	107.84	105	106.05	103.29	104.24	106.83	104.57	105.46	102.97	104.58	106.13	106.25	104.18	104.41	104.93	105.76	107.65	104.06	105.21	106.25	105.95	105.46	106.07	104.78	106.32	106.38	108.15	106.21	104.66	107.53	105.93	106.44	103.96	104.27	105.21	104.34	106.53	105.35	106.16	103.56	107	106.1	104.69	106.47	107.02	105.25	104.44	103.93	104.62
110.31	109.85	107.61	105.52	108.45	108.87	109.25	104.01	110.03	108.48	110.59	107.42	109.08	105.86	109.15	107.57	104.49	106.39	109.84	107.26	107.57	108.12	106.97	107.43	104.82	107	108.22	108.93	105.33	107.16	108.85	106.97	107.94	106.23	106.63	108.48	107.96	108.43	108.24	109.85	105.68	109.17	106.65	107.6	106.38	109.98	109.39	110.37	110.56	108.12
106.63	105.83	105.72	107.11	105.64	104.68	106.82	105.42	106.76	105.67	107.13	105.5	107.31	105.28	106.57	104.4	106.38	105.51	105.26	106.18	105.22	104.74	104.84	106.79	104.83	104.25	104.44	105.66	106.23	106.35	105.47	105.9	106.1	105.74	105.75	108.22	105.26	105.26	107.83	106.51	106.28	106.36	105.19	106.53	105.33	106.57	104.87	103.83	104.43	103.71
97.922	95.82	98.023	97.585	99.139	99.063	99.45	97.474	95.599	100.01	100.73	98.673	97.376	97.87	99.314	98.211	97.141	97.242	99.152	99.657	99.683	98.035	96.677	97.945	95.681	96.28	97.792	98.495	98.823	98.066	99.515	96.65	97.884	99.401	98.552	96.663	98.46	100.06	97.429	96.789	98.244	97.208	96.294	98.435	99.584	98.229	98.479	98.438	96.842	95.935
103.96	107.07	105.86	105.14	105.84	104.59	104.1	105.5	106.52	108.18	106.61	105.66	106.63	107.85	106.5	106.8	103.05	106.97	105.15	106.97	106.47	106.33	103.3	104.44	104.68	106.19	105.44	104.74	107.35	104.44	104.96	104.52	103.64	107.52	105.2	105.02	106.79	103.83	105.22	105.11	104.36	106.05	105.79	104.59	104.45	108.29	105.65	105.13	103.51	103.07
104.03	105.14	103.1	105.12	105	105.62	105.39	107.01	106.81	105.54	106.47	106.05	106.05	103.84	106.96	105.99	105.06	105.64	107.38	104.39	107.16	105.39	105.48	107.36	105.8	105.84	104.38	104.56	106.48	106.42	106.27	104.7	104.48	104.58	106.55	105.62	104.2	105.64	106.39	105.87	106.37	105.73	106.15	104.2	104.23	103.47	107.55	105.86	106.13	106.71
105.69	106.6	105.37	104.65	104.63	103.9	107.02	105.56	105.73	106.04	105.2	105.33	103.22	104.95	105.07	105.85	106.08	107.88	106.28	105.02	103.99	104.42	103.67	104.5	104.43	105.51	105.94	106.85	106.31	104.39	106.34	106.68	107.14	104.88	106.95	106.28	104.38	105.74	104.4	105.75	105.1	108.03	105.2	104.34	107.07	106.06	104.44	104.62	105.18	105.1
99.304	100.17	99.006	99.553	100.22	99.012	97.746	96.945	98.589	100.98	100.95	99.007	99.735	98.796	99.893	99.472	100.81	101.7	100.83	102.91	99.666	101.6	100.91	99.307	100.83	100.81	102.01	102.32	98.977	98.152	99.22	101.21	99.385	99.28	101.07	99.368	101.54	100.73	101.04	99.741	102.18	99.511	99.705	99.327	98.322	99.529	99.72	100.88	99.806	99.507
98.68	98.489	98.311	95.769	97.237	99.171	96.311	98.598	98.914	97.817	97.755	97.923	98.701	96.307	97.349	97.219	97.418	97.551	98.788	98.55	97.068	98.179	98.367	97.695	97.624	98.022	96.817	96.326	99.246	98.158	96.805	98.727	97.785	97.7	99.013	95.907	98.47	98.321	98.013	98.347	99.645	99.093	98.784	97.016	98.642	98.356	96.078	99.226	97.047	96.553
106.1	105.63	107.86	105.03	107.59	105.18	105.05	104.45	105.08	105.02	104.91	106.21	103.09	103.51	103.89	105.76	104.66	104.63	104.45	107.3	107.67	106.38	104.45	108.58	106.21	103.35	105.99	105.56	106.79	105.8	106.46	107.37	105.65	106.02	105.05	106.49	106.64	104.44	107.93	104.34	107.36	107.02	104.28	105.43	107.2	106.05	104.83	106.94	105.26	104.54
103.79	106.81	104.97	105.67	104.94	104.89	106.02	104.23	107.23	106.57	105.32	104.65	105.09	104.56	106.47	106.37	106.06	107.15	105.69	103.07	105.07	106.43	105.61	106.23	107.2	106.06	104.97	105.15	106.41	104.88	107.32	106.14	105.19	105.47	107.5	106.27	107.82	105.02	106.23	106.38	106.28	107.96	107.23	105.41	106.23	106.37	103.03	105.08	104.13	105.92
106.91	106.38	103.82	106.17	106.48	106.63	106.63	106.44	106.91	107.8	106.74	105.51	105.45	107.11	104.97	103.48	106.13	106.03	104.37	102.84	104.9	105.47	104.2	105.8	107.48	107.47	105.33	107.42	108.11	104.26	105.02	106	105.92	107.35	105.59	105.61	106.65	103.71	103.93	106.21	105.33	105.61	105.84	104.19	107.48	107.32	103.71	104.56	104.26	106.06
107.88	106.6	104.95	104.53	104.94	104.77	104.54	106.11	105.09	106.74	105.62	104.77	104.61	104.75	105.25	106.94	105.11	105.94	104.76	107.99	105.57	106.57	105.63	104.63	107.41	107.06	104.78	106.21	106.32	107.46	105.1	107.27	105.58	105.6	105.37	105.77	107.26	104.86	104.67	106.02	106.01	104.99	106.17	105.43	103.83	105.33	105.88	107.14	106.32	104.79
98.643	96.219	97.369	97.736	98.493	98.675	98.048	99.349	97.437	96.265	98.248	96.843	98.378	99.757	97.555	96.745	100.22	98.564	98.315	98.493	97.49	95.189	97.095	96.74	98.835	97.422	97.103	98.196	98.703	98.091	98.818	99.27	99.445	94.309	96.361	98.03	97.471	96.031	98.79	99.753	99.243	98.97	98.353	99.662	95.967	98.327	98.031	97.686	98.161	97.643
97.713	95.269	98.517	99.43	101.53	100.81	99.642	97.524	99.675	96.992	100.06	99.733	98.14	98.057	97.531	100.64	98.06	98.59	97.229	100.31	98.311	99.24	98.605	99.5	99.665	98.196	98.792	99.873	98.19	99.127	101.16	99.52	100.03	97.738	100.63	100.06	99.758	99.519	101.44	100.18	98.787	98.398	98.014	99.631	100.25	99.868	101.12	100.99	100.97	97.138
104.61	108.2	105.64	106.49	106.72	106.74	105.07	103.45	104.39	108.33	105.52	106.75	105.5	105.41	105.18	105.31	106.75	105.54	106.45	105.98	105.62	106.74	107.11	107.15	105.38	105.64	103.97	104.05	105.81	106.56	105.59	105.72	106.33	105.88	106.35	107.43	106.43	106.68	103.64	107.39	108.55	105.12	105.49	104.54	105.7	104.62	106.5	104.17	106.29	107.47
107.38	105.12	106.01	106.76	107.06	105.66	107.27	107.04	106.35	105.35	105.53	105.81	106.64	107	107.39	106.61	105.24	106.14	107.55	106.89	106.33	104.73	106.27	107.12	105.58	106.67	106.4	109.88	109.36	106.4	105.67	105.52	106.42	104.26	106.81	106.97	105.54	106.01	106.47	106.22	106.87	106	107.61	105.23	106.58	106.14	104.26	107.05	105.14	107.93
104.75	103.42	105.91	104.05	105.88	105.37	105.95	106.16	105.63	105.95	105.34	106.75	104.65	105.58	105.8	106.77	105.94	103.36	105.71	105.4	106.78	106.44	105.37	104.49	105.86	105.82	106	106.29	104.02	106.59	105.83	106.92	105.66	107.05	106.44	105.7	107.1	106.35	107.29	105.7	105.57	105.6	106.28	107.08	106.21	105.56	104.31	104.24	104.4	105.13
98.742	100.32	100.06	100.21	100.48	100.43	101.58	102.54	99.235	100.18	100.78	100.97	101.17	100.49	100.64	101.81	100.62	101.15	100.02	98.606	100.75	99.673	102.39	101.32	100.82	98.911	101.91	99.715	99.207	97.869	100.06	100.06	101.04	100.83	100.13	100.85	101.34	98.918	100.82	100.29	101.07	102.29	101.36	100.62	103.95	99.802	101.25	100.06	100.29	100.14
106.74	107.16	106.08	105.79	107.53	108.47	106.26	106.68	104.9	107.05	106.71	105.87	108.46	105.46	105.76	107.81	105.87	108.75	106.54	106.72	105.83	107.19	106.88	108.16	105.2	107.41	106.03	107.43	105.93	106.53	108.05	106.07	105.07	105.75	103.68	105.67	104.49	106.68	107.52	107.02	106.51	107.53	108	108.97	104.54	105.63	105.98	106.74	106.16	107.72
108.2	109.98	107.8	108.83	108.36	106.69	107.41	108.92	110.1	107.46	107.99	107.51	108.78	106.95	108.12	108.93	107.04	107.62	108.24	110.89	107.06	108.61	108.03	107.7	107.94	107.07	108.83	106.9	108.92	108.77	106.97	108.61	111.36	109.13	106.83	108.85	107.35	108.9	108.21	109.22	110.06	107.66	108.12	107.33	109.82	107.01	107.69	108.65	106.73	109.06
107.75	106.45	106.03	106.67	107.09	105.12	106.19	105.89	106.16	105.02	105.09	107.48	103.8	105.02	104.27	106.84	107.64	103.5	104.42	104.96	106.85	104.86	106.24	104.58	105.6	106.5	105.88	103.35	105.21	105.07	107.22	103.8	106.37	105.37	102.29	105.36	106.53	106.71	105.63	107.33	105.16	105.83	104.91	106.13	106.71	102.87	104.95	105.31	106.95	104.85
103.96	102.51	105.07	103.17	102.74	103.01	102.62	104.91	101.46	104.47	103.34	102.19	101.74	104.81	103.97	103.12	104.83	101.23	104.21	103.18	103.11	103.14	103.36	100.43	103.08	104.11	104.42	102.06	103.66	102.14	103.24	103	101.62	104.27	102.06	102.37	102.29	103.37	104.99	104.4	102.22	103.42	102.88	104.07	103.35	100.48	101.1	103.36	103.28	102.12
106.89	109.93	107.27	107.03	110.96	107.39	109.04	108.41	111.97	109.65	107.55	110.13	109.59	109.35	107.56	108.79	109.49	108.03	109.07	109.83	106.21	108.9	108.15	109.54	108.24	107.32	109.74	107.57	110.32	106.92	108.7	106.88	109.09	106.94	107.89	109.39	105.37	109.21	109.72	106.7	110.41	107.15	108.78	108.94	110.15	108.8	108.31	107.75	107.79	107.89
106.59	105.13	104.57	106.42	105.58	108	106.19	103.58	103.52	105.61	105.19	103.59	105.43	105.66	105.25	105.42	106.81	105.08	106.68	104.49	107.7	106.04	103.87	105.49	106	106.5	104.38	105.47	106.86	105.65	105.5	105.03	106.13	104.04	105.16	106.38	105.61	108.09	105.15	105.66	106.26	102.97	106.88	105.48	106.64	106.86	105.39	105.53	105.07	103.58
111.41	110.31	108.03	110.62	110.77	111.63	110.39	111.72	109.96	108.57	110.37	111.16	110.81	109.36	112.3	109.87	110.81	112.27	111.34	109.93	109.22	108.91	110.24	111.55	112.17	107.86	110.1	108.65	109.15	110.08	110.45	111.06	111.79	110.54	111.17	110.36	110.01	109.49	109.71	111.02	108.79	112.26	108.43	110.4	111.64	109.56	110.01	110.53	109.78	110.24
99.852	101.02	99.928	100.57	102.26	101.6	98.299	100.86	100.23	102.96	101.92	101.06	102.79	100.54	102.29	100.39	100.72	100.78	103.38	101.93	100.47	101.92	103.03	101.33	102.22	99.376	102.63	99.981	100.46	101.59	101.67	99.642	100.22	101.27	101.36	98.242	101.62	100.2	102.26	102.93	102.05	101.74	102.63	100.87	101.01	100.14	99.395	100.55	103.8	101.82
107.78	107.43	109.58	105.72	108.61	107.96	109.98	108.72	107.76	106.92	106.5	106.79	108.77	108.68	108.71	110.67	108.97	106.85	106.19	108.03	107.34	106.75	106.22	107.77	107.68	106.4	108.97	111.17	108.31	110.14	108.7	107.54	108.27	108.31	107.88	108.15	107.35	105.93	107.62	107.42	107.46	107.39	108.01	106.68	109.55	107.01	107.46	109.24	108.72	108.63
110.09	110.12	109.2	112.16	110.91	109.63	109.89	111.98	108.76	109.65	110.63	111.09	111.89	110.82	108.67	110.03	110.7	110.38	108.9	112.17	108.26	110.83	110.77	110.66	110.1	110.94	111.1	109.47	111.39	107.61	110.43	112.28	110.53	110.01	109.9	110.48	110.16	111.38	110.03	110.37	113.2	110.21	112.03	110.28	109.07	110.14	111.87	110.42	109.13	109.02
109.63	107.54	110.55	110.75	111.95	113.03	110.03	107.63	110.19	109.33	108.86	107.22	109.88	111.17	110.12	110.3	112.41	112.2	110.1	110.4	110.5	110.09	113.03	110.52	112.35	109.57	110.69	110.36	109.05	109.4	110.67	110.66	108.19	109.94	111.08	111.04	111.17	109.38	111.79	111.76	110.81	109.81	110.35	110.38	109.65	110.85	110.86	108.44	110.4	110.24
107.56	106.73	107.25	107.27	110.25	107.85	108.63	106.64	107.33	106.49	105.85	108.02	109	107.06	108.44	108.94	109.82	109.15	107.55	106.5	107.75	106.96	109.62	106.56	109.45	107.45	110.53	106.98	107.26	107.28	107.98	107.31	108.08	106.83	106.11	107.29	107.62	105.5	106.43	108.12	108.68	107.94	110.17	110.73	107.72	108.02	107.12	109.14	108.66	107.59
99.742	101.64	97.934	102.21	100.59	98.752	100.22	99.537	102.36	100.14	99.677	101.19	101.19	101.44	100.16	100.63	100.95	100.63	99.558	99.563	99.644	98.322	100.89	98.662	99.793	100.06	99.623	100.58	102.7	100.95	99.539	98.239	97.578	99.339	101.71	100.63	99.243	99.399	101.36	99.019	98.721	99.347	101.17	101.06	98.66	99.432	101.84	101.39	99.917	98.961
107.64	105.68	108.23	105.27	104.07	104.15	106.6	105.95	102.61	105.21	106.88	106.78	105.64	104.58	105.37	107.01	104.2	106.49	104.99	106.9	103.81	107.14	103.35	106.7	104.55	106.12	105.96	106.45	107.36	105.69	104.38	107.33	105.66	105.58	104.89	106.22	107.18	105.24	104.53	104.64	106.45	106.51	105.18	107.7	106.42	106.31	106.54	103.57	105.12	105.01
106.8	104.92	105.95	104.55	105.67	106.07	106.5	105.1	105.92	104.88	106.8	106.17	105.65	105.82	104.45	105.02	103.79	105.84	104.99	105.64	106.91	105.67	105.54	106.24	107.43	107.76	107.81	105.89	105.76	106.58	106.62	106.78	106.08	105.64	105.38	106.85	105.94	105.48	105.31	106.2	106.36	104.69	105.07	105.55	106.09	107.74	105.45	105.83	108.13	105.37
107.75	106.11	104.72	105.41	104.61	104.8	105.76	103.79	106.73	106.13	104.68	108.18	106.27	107.06	107.49	103.87	104.1	106.45	105.57	105.38	105.76	105.75	105.6	105.73	105.12	105.45	104.22	105.2	106.48	107.31	106.2	106.68	107.48	106.09	106.84	104.77	104.77	105.91	106.2	106.62	103.84	106.08	105.29	104.75	107.07	104.96	108.18	106.52	104.17	105.36
107.82	105.7	104.66	106.08	106.01	105.37	106.45	105.67	106.24	106.77	104.48	107.35	105.7	106.48	107.17	107.78	106.84	107.32	106.1	106.57	105.99	106.34	107.82	105.21	106.62	105.38	107.02	106.02	106.04	106.22	108.84	106.98	105.23	106	106.29	106.37	105.65	104.93	106.08	106.95	108.19	106.15	106.21	105.05	105.32	106.81	105.06	105.86	103.9	107.12
110.76	111	111.36	112.58	110.15	108.71	110.44	109.92	112.75	109.47	110.04	111.35	109.28	108.14	109.43	111.49	110.48	109.47	110.49	112.49	108.66	110.51	107.64	110.69	110.35	112.42	107.24	110.81	109.77	109.96	111.87	108.82	109.06	110.68	110.75	108.48	109.74	113.89	109.59	107.34	111.06	108.86	109.41	110.15	108.98	111.3	108.81	112.34	109.46	110.34
105.58	106.44	108.6	106.24	107.69	108.52	107.67	104.97	105.43	105.12	107.17	107.93	106.43	106.99	107.25	105.86	108.06	105.36	105.73	106.95	107.41	106.31	107.01	105.35	107.46	106.92	109.28	106.37	106.2	105.98	107.25	107.62	104.95	107.68	105.2	105.96	109.06	106.37	106.36	106.25	107.69	107.44	106.71	107.34	105.62	106.57	107.56	108.24	105.84	103.54
105.11	106.81	105.57	105.84	104.6	106.93	104.06	104.74	106.25	106.6	106.98	106.11	105.07	103.85	104.02	104.54	104.93	106.2	105.36	105.62	103.84	106.29	104.99	104.14	104.96	107.7	104.33	103.84	104.99	105.35	107.72	104.83	104.15	107.04	104.06	103.74	107.11	105.06	104.61	101.69	104.78	104.25	105.3	107.99	103.55	105	103.61	104.14	105.68	104.59
108.43	106.76	106.6	106.63	109.99	106.73	106.77	108.66	109.16	106.85	106.78	109.62	107.21	108.51	109.59	108.04	108.52	107.09	108.47	107.01	108.24	109.01	109.22	108.85	107.64	106.96	107.38	106.36	108.76	107.04	104.42	107.8	106.76	107.64	109.19	107.95	109.34	110.03	107.12	107.03	107.76	106.36	108.77	108.55	104.77	109.02	107.13	108.2	107.84	107.49
105.42	107.58	105.71	106.16	106.33	103.81	108.24	106.39	107.23	106.05	109.05	106.22	105.92	106.53	105.89	110.24	106.57	105.31	106.13	105.92	105.41	105.57	107.45	105.3	106.51	105.69	105.55	104.03	106.45	106.19	105.52	106.88	108.24	105.65	105.42	106.27	105.91	105.36	105.83	107.11	106.72	106.39	105.87	106.11	104.72	106.48	103.86	107.55	106.99	105.06
100.05	99.538	100.44	100.8	99.874	100.74	100.09	101.38	101.6	100.85	101.86	100.45	98.76	100.33	100.85	99.186	101.4	103.04	100.91	100.97	102.27	100.26	98.362	99.917	101.43	99.856	101.88	98.516	101.46	97.975	102.35	100.95	100	102	99.477	100.25	103.42	99.253	101.7	101.22	99.029	100.98	100.72	104.24	100.32	100.52	99.634	100.13	99.134	99.054
105.43	107.51	105.6	105.25	105.6	105.63	105.5	106.56	104.33	104.97	104.12	105.67	108.91	106.48	106.76	103.49	106.04	106.12	107.6	106.51	105.16	107.08	105.92	106.81	108.18	102.69	105.82	105.24	104.84	106.7	107.19	105.42	104.95	106.78	104.31	104.36	105.81	106.1	105.62	106.64	105.77	104.47	107.04	105.28	104.4	105.86	104.39	103.17	105.67	105.49
108.7	107.77	108.24	109.23	107.45	109.32	110.77	106.88	108.17	108.21	107.22	110.18	107.67	109.13	108.57	107.81	109.36	107.56	106.36	106.82	106.71	109.73	108.3	108.47	108.68	106.53	108.28	108.93	107.68	108.47	107.54	108.12	109.19	107.65	110.09	107.89	108.46	108.16	110.14	107.04	108.18	110.68	108.77	108.26	107.2	107.34	107.73	108.36	108.28	106.5
107.16	108.49	109.48	109.57	106.51	106.55	108.23	108.01	109.04	110.02	110.57	105.65	107.52	108.15	108.98	107.74	108.58	108.99	108.09	108.64	108.01	108.6	108.91	108.71	106.39	108.39	109.69	108.72	109.44	109.67	109.78	107.86	108.87	108.17	110.07	109.86	107.07	107.18	108.88	111.33	109.03	108	109.64	106.02	108.89	108.35	109.11	107.86	109.44	107.63
109.4	108.94	106.76	108.73	108.7	109.1	108.45	110.9	108.36	108.08	107.75	108.15	109.03	107.52	108.84	109.26	106.59	107.92	109.72	108.84	110.14	106.69	109.12	109.58	108.37	108.13	108.99	108.5	107.9	109.35	107.63	107.54	108.62	107.43	108.38	110.45	108.43	109.73	108.53	109	109.41	107.58	108.01	109.44	108.87	108.49	109.46	109	107.65	108.38
108.46	108.09	106.39	109.65	108.27	107.6	108.73	108.71	108.7	107.58	108.78	108.28	106.46	110.11	109.04	107.3	108.9	107.88	109.08	110.74	108.57	107.93	106.45	108.21	110.17	105.98	109.65	109.56	107.71	108.9	107.62	107.89	106.21	107.73	110.08	107.54	108.72	108.33	106.62	106.93	107.7	105.47	109.81	106.27	107.32	108.86	106.7	106.74	107.79	109.17
99.511	99.024	98.22	96.663	99.774	96.483	98.013	96.663	98.103	96.548	97.592	94.671	99.371	98.503	97.78	99.371	99.035	98.534	98.825	97.056	98	96.158	98.746	98.86	98.472	99.07	97.086	98.609	100.1	97.144	96.827	95.628	100.24	96.959	99.546	96.913	98.284	96.829	97.904	99.809	97.723	98.915	96.329	97.484	98.843	97.956	98.753	99.502	98.318	99.787
105.15	107.45	107.04	103.26	104.37	104.38	104.04	106.66	105.02	106.02	106.19	105.19	104.06	105.43	107.41	107.72	105.15	107.1	106.63	105.07	103.46	107.42	109.27	105.73	103.74	105.35	104.89	104.98	106.72	106.06	104.46	103.18	105.85	105.83	106.25	103.78	102.53	105.6	104.69	107.02	104.08	103.73	106.42	105.35	107.1	105.04	106.26	106.38	103.64	106.19
106.51	105.31	104.24	104.8	106.14	107.55	105.25	106.99	106.81	105.11	106.13	103.76	106.19	107.54	106	104.59	104.67	104.91	106.29	105.97	106.95	108.52	107.35	106.13	107.79	106.37	106.18	104.94	105.59	104.51	106.06	105.37	106.93	104.11	107.15	107.19	106.35	106.37	107.42	104.6	107.2	105.13	105.82	105.69	104.28	105.05	106.63	105.32	104.94	106.86
104.57	107.68	105.16	106.98	106	104.75	106.28	106.42	107.01	105.26	107.84	104.78	107.27	104.91	102.65	107.32	107.56	105.71	108.05	104.16	107.07	104.93	106.39	104.97	106.41	104.9	107.27	104.72	103.39	106.93	106.99	104.39	106.08	104.3	107.37	105.6	107.27	106.09	107.83	102.77	104.83	104.47	104.75	107.46	105.61	106.76	108.27	105.2	106.79	102.69
99.118	98.525	95.765	98.033	100.62	98.644	100.15	100.05	99.429	96.878	99.848	100.35	97.748	97.251	97.206	96.453	97.469	99.144	98.238	97.785	98.032	99.842	97.728	100.2	97.264	96.363	97.681	97.324	98.504	99.941	97.777	97.429	97.971	98.938	96.724	98.085	98.998	98.574	96.392	98.338	99.113	96.991	98.709	97.125	98.767	96.618	97.896	97.167	98.443	98.549
98.723	99.481	100.74	99.802	99.18	99.441	96.977	100.2	98.232	99.443	97.792	98.561	100.37	99.229	99.137	99.056	99.881	98.767	96.196	99.711	100.37	103.17	100.42	99.024	99.443	100.35	97.697	97.137	99.158	99.837	101.94	99.55	99.476	97.698	99.147	98.684	100.83	99.325	99.133	98.436	98.646	98.598	99.865	99.674	101.52	98.207	98.41	97.626	100.74	97.981
97.815	96.38	101.26	99.706	96.981	96.21	97.156	96.536	99.276	98.456	98.91	99.803	98.015	97.408	97.917	97.087	99.986	97.318	99.148	99.996	97.133	97.792	99.316	97.741	98.748	99.811	97.463	97.593	96.935	97.999	97.943	96.479	97.972	98.902	96.271	95.669	96.118	96.576	99.662	99.193	97.869	98.214	98.838	98.089	97.089	97.189	99.455	97.048	100.18	99.723
101.18	100.06	100.9	99.102	98.879	100.04	98.649	101.19	100.03	99.459	100.93	101.89	100.56	101.2	99.653	100.77	100.17	100.59	102.16	100.5	99.18	100.13	100.02	102.34	100.56	99.91	98.934	101.84	100.67	100.6	97.871	101.93	101.71	100.17	101.86	100.55	100.94	100.34	101.99	99.939	101.16	100.12	99.801	102.46	102.15	102.1	99.074	100.12	102.24	100.39
107.45	107.61	106.95	104.93	106.03	106.33	103.86	106.79	105.95	105.43	106.34	104.34	104.08	106.38	104.3	106.26	103.03	106.66	103.31	106.88	107.09	107.03	105.64	104.49	106.97	106.48	104.15	105.42	103.84	107.08	103.91	105.06	106.86	105.49	105.44	105.61	105.26	105.59	106.4	105.8	106.34	104.12	106.53	103.52	105.92	104.36	104.49	106.88	104.92	105.77
107.14	107.09	107.61	107.88	108.61	107.75	107.08	107.76	108.47	107.52	107.54	109.11	107.38	108.22	108.67	105.27	107.83	107.48	109.19	107.45	108.83	108.05	109.56	107.56	107.9	108.06	107.08	106.16	106.09	106.94	107.34	106.49	107.41	108.06	106.65	108.13	108.65	107.24	106.52	106.79	108.25	107.73	106.59	106.82	106.07	108.73	106.31	108.66	108.13	108.18
105.51	105.39	106.89	104.59	106.38	106.41	107.06	106.11	104.4	103.07	106.17	104.73	104.93	106.45	106.06	107.6	106.29	104.85	104.77	106.24	105.39	107	105.93	106.52	105.86	105	108.33	104.84	103.86	106.06	104.13	106.15	105.62	107.73	107.07	104.03	105.45	104.15	104.51	106.3	105.68	104.9	105.68	105.68	106.31	106.22	105.25	106.71	102.91	105.08
107.44	107.41	107.87	104.13	107.57	103.89	105.06	107.11	105.24	105.22	104.63	107.13	104.65	103.86	104.14	107.67	105.1	104.66	106.72	105.41	104.01	105.45	106.49	108.58	106.49	106.17	107.76	104.67	107.26	105.12	103.25	106.25	104.89	106.19	105.98	106.67	107.85	102.75	107.75	105.37	107.99	107.24	107.33	106.03	104.1	107.71	105.57	107.01	106.91	107.72
110.72	108.7	108.69	108.72	109.71	108.04	107.03	108.11	109	108.13	109.72	107.46	107.87	109.39	106.79	107.06	109.37	107.69	109.13	108.08	109.07	109.74	108.33	108.48	107.44	108.62	109.05	107.25	106.76	106.41	107.19	108.69	108.27	107.2	108.3	109.19	106.51	107.57	108.29	109.33	110.34	108.2	108.39	109.28	107.1	108.14	106.07	106.37	109.89	107.44
105.02	105.07	105.87	105.98	105.1	105.62	103.52	105.82	106.53	103.31	107.03	105.55	104.91	105.73	106.09	104.4	104.63	106.02	105.87	105.56	104.7	106.38	106.58	103.03	102.99	106.39	105.23	105.69	106.13	107.15	109.71	107.77	104.6	103.09	105.79	104.28	105.61	107.05	104.93	106.3	105.65	106.53	106.88	105.16	106.1	106.59	106.4	107.76	105.58	107.25
97.138	98.78	98.329	97.994	98.565	97.072	98.92	98.399	97.789	96.685	95.682	97.663	96.539	99.113	97.303	96.778	99.761	98.938	98.517	98.344	98.731	97.016	100.13	96.432	98.088	97.543	98.415	99.618	98.596	98.289	98.385	96.928	98.035	99.353	98.307	97.354	96.146	99.145	95.726	98.181	97.748	98.392	98.742	97.735	95.719	97.708	98.168	98.733	99.169	98.144
107.69	104.62	106.49	102.72	105.36	106.63	107.36	105.5	103.89	104.73	106.75	106.36	105.11	103.77	106.35	105.92	103.94	106.5	105.68	106.51	103.85	105.88	105.56	106.68	107.81	105.28	106.7	105.17	105.9	103.64	106.77	105.48	106.36	105.81	105.03	105.8	104.11	105.42	106.73	105.07	104.27	106.18	104.91	105.26	106.35	106.69	106.69	105.15	104.93	105.24
102.97	103.92	102.04	103.65	100.95	102.26	101.81	101.07	104.27	102.91	104.33	102.82	102.79	103.74	103.23	102.9	101.96	99.583	103.84	101.55	101.5	101.98	102.24	104.04	103.89	103.92	101.49	101.58	101.99	99.377	102.21	102.29	102.99	105.49	102.28	104.35	103.86	106.07	103.75	100.58	103.61	103.68	101.52	101.66	102.9	103.75	100.74	103.9	101.48	104.04
99.364	97.48	99.192	98.197	97.756	97.172	98.62	98.558	97.644	99.539	98.264	97.14	99.544	97.367	98.394	98.546	97.335	97.64	97.391	96.471	98.656	97.319	98.532	98.568	97.148	98.228	97.041	97.557	96.743	97.538	96.84	98.811	95.482	97.921	98.137	97.823	97.472	97.343	99.117	97.427	96.767	98.429	97.46	97.268	97.676	98.357	98.93	96.84	96.751	100.58
96.604	99.175	96.002	98.214	97.057	96.304	98.771	97.132	95.775	97.996	98.492	97.753	97.506	98.182	96.739	98.404	96.381	99.113	99.623	98.953	98.465	98.305	98.452	98.698	97.933	98.446	98.607	97.936	95.723	98.613	98.54	99.999	99.138	94.978	97.92	96.465	97.302	98.234	96.182	97.623	97.855	97.976	96.313	97.241	99.054	98.309	99.151	98.281	99.219	96.943
102.2	102.11	101.67	101.13	103.31	102.76	103.61	104.26	102.46	103.73	101.95	102.04	102.74	104.61	102.35	100.9	102.87	101.05	103.15	102.01	103.77	101.96	101.51	101.12	103.66	101.49	102.99	103.4	102.85	104.69	102.64	103.71	104.14	101.77	103.38	103.08	101.82	105	102.61	104.36	102.65	102.91	103.09	103.04	100.83	101.32	101.36	103.19	103.97	104.03
98.45	99.227	98.041	97.851	97.99	97.673	99.027	100.15	97.114	98.028	98.038	97.987	99.03	98.222	97.253	97.102	96.168	98.933	97.198	98.069	98.995	99.263	98.531	97.305	96.492	99.272	97.689	98.615	97.643	99.834	99.863	98.342	96.802	99.015	98.756	97.141	97.433	97.356	98.056	99.027	98.446	98.858	98.158	97.453	98.58	97.911	97.604	98.555	99.163	97.525
100.2	97.104	99.408	98.545	97.399	97.823	99.602	97.492	98.891	97.693	98.842	99.123	98.598	95.944	98.423	98.753	99.545	98.197	98.863	101.14	97.774	98.359	97.47	95.694	99.355	98.996	98.162	97.388	98.373	100.1	95.567	99.045	94.732	98.867	98.33	98.492	99.47	98.432	98.28	98.169	98.857	98.04	98.666	98.595	97.626	95.91	94.787	99.294	95.788	98.49
107.41	109.41	109.12	108.91	109.24	106.59	109.35	108.73	107.1	107.71	108.22	109.4	108.05	107.64	109.47	107.95	107.22	108.3	106.73	109.47	107.65	109.31	106.93	108	108.91	109.18	111.02	110.79	108.68	106.97	109.16	111.43	108.57	108.86	108.81	107.36	108.55	109.32	109.81	108.13	108.92	108.02	109.77	107.36	108.14	108.72	107.35	108.87	108.29	107.69
104.93	104.56	107.32	104.75	104.39	103.62	104.38	103.76	106.71	104.77	107.4	104.06	106.34	105.81	102.97	106.54	107.22	105.83	105.5	105.64	107.42	103.1	104.3	105.66	106.21	104.45	103.36	104.73	104.96	106.16	104.09	106.73	103.3	106.52	105.15	106.36	104.97	104.35	103.77	104.73	104.99	107.15	104.51	105.84	104.42	105.85	106.67	104.38	104.73	106.47
102.67	101.82	100.55	99.372	99.449	100.86	100.65	98.519	101.21	101.75	99.979	100.14	99.764	102.07	99.953	99.798	101.14	102.13	100.78	100.51	99.836	100.08	100.35	99.689	100.4	101.17	100.74	97.371	101.51	101.25	101.19	100.82	99.577	101.5	99.844	101.4	99.201	100.62	100.93	100.07	101.22	101.05	100.12	97.86	99.474	100.98	100.64	99.821	100.24	98.737
109.71	106.85	107.17	108.36	109.72	111.09	108.08	107.82	108.15	109.81	107.91	109.03	108.01	108.37	109.21	109.7	108.64	107.29	109.54	108.39	107.57	109.37	107.45	108.39	108.52	109.69	109.03	109.1	110.03	110.5	107.25	106.91	108.71	108.96	109.51	107.53	108.47	107	108.38	108.09	108.22	108.55	108.52	108.93	105.84	110.76	108.61	107.45	106.82	108.39
105.93	107.15	105.82	105.56	104.68	105.31	105.07	107	106.25	106.4	106.74	108.39	105.16	105.59	106.43	106.02	105.81	106.03	105.75	104.61	105.34	105.18	105.68	106.58	105.53	102.68	106.55	106.32	107.06	107.52	102.69	105.5	106.2	104.97	107.12	106.58	105.43	106.38	105.2	103.67	104.53	106.2	104	104.72	104.67	108.07	104.8	102.82	105.42	104.55
108.56	108.24	108.9	107.79	109.74	112.23	109.27	107.87	107.38	109.67	110.31	107.43	107.81	108.48	105.7	108.38	108	107.32	107.38	109.75	106.77	106.72	110.34	108.21	108.37	108.13	108.47	107.86	109.48	111.03	107.39	107.72	108.22	107.17	109.92	108.8	108.52	109.54	109.79	107.11	106.29	109.02	107.56	106.96	108.46	108.22	108.49	108.45	109.38	107.11
99.717	97.703	97.904	100.47	98.983	96.92	99.417	98.832	98.164	99.957	97.15	99.22	98.316	98.864	98.698	99.562	98.82	99.436	99.413	98.701	96.241	97.643	99.109	96.585	97.731	97.266	96.963	99.491	99.373	97.154	97.559	98.379	100.52	100.27	96.813	94.83	96.879	98.661	98.123	100.66	98.897	99.845	99.272	98.129	100.4	99.569	99.303	98.894	100.3	100.71
105.42	106.37	106.34	104.27	105.55	105.13	105.5	106.73	105.65	104.96	106.9	103.9	106.01	106.02	106.38	104.53	104.26	106.17	106.37	106.91	104.37	103.95	106.17	105.62	106.29	104.72	106.86	106.94	106.33	107.25	105.72	104.32	105.36	106.29	105.95	103.27	107.5	105.28	106	104.6	105.87	106.02	105.46	107.12	104.91	105.46	107.33	104.79	105.68	105.39
108.52	108.42	107.46	110.28	108.35	107.02	108.23	110.11	108.19	108.93	107.32	109.4	108.54	109.5	109.39	109.02	107.24	108.85	108.36	107.87	107.44	108.41	108.38	107.86	107.65	108.33	107.4	108.66	108.21	108.37	107.64	108.53	108.65	108.14	109.05	110.21	110.86	109.17	109.31	107.48	108.88	108.54	109.2	108.68	106.36	105.42	110.71	110.17	108.74	107.91
107.55	106.78	107.3	108.79	107.87	109.4	106.04	105.87	107.7	106.67	108.68	105.8	106.93	107.81	107.68	108.89	108.65	109.2	108.77	108.54	107.23	109.84	108.96	108.97	107.93	107.75	107.18	107.59	109.24	107.06	111.76	107.88	111.19	107.53	106.81	109.52	108.66	107.25	107.21	107.72	106.89	108.54	107.96	108.53	107.71	106.89	105.84	107.4	111.4	109.07
103.46	102.27	100.79	102.84	101.84	103.28	102.99	104.22	105.06	103.45	101.96	104.97	102.97	100.86	104.17	102.22	102.76	100.46	99.986	101.59	101.55	102.18	102.63	101.93	102.99	101.82	103.27	100.5	104.2	99.813	102.7	103.15	103.88	102.35	102.12	101.92	104.5	103.86	103.23	102.04	102.41	104.03	101	104.3	104.39	102.98	101.94	102.63	103.51	99.603
101.61	98.104	101.82	102.57	101.8	98.84	101.58	100.75	101.61	102.24	101.1	101.13	98.354	102.33	99.879	101.32	102.93	100.16	100.42	100.97	99.84	102.97	103.69	102.37	100.58	102.21	101.2	98.615	98.573	101.76	101	100.04	102.59	98.463	99.718	102.14	101.17	101.39	101.03	101.56	103.32	101.48	100.81	101.35	100.88	100.33	99.683	99.49	100.03	100.81
100.06	99.148	98.791	101.04	101.04	99.583	98.246	97.196	98.824	97.43	100.7	98.693	99.281	98.575	97.06	99.893	96.434	97.761	99.495	98.671	97.017	99.81	99.685	98.802	98.846	98.404	97.101	98.534	97.786	98.134	96.458	99.825	99.466	99.92	99.962	97.931	96.053	99.369	100.06	100.89	98.966	97.354	96.477	98.845	98.862	97.308	97.608	99.439	97.76	99.986
104.9	104.5	106.04	105.08	104.91	105.32	104.77	105.51	106.19	107.28	106.29	105.35	104.59	106.46	107.53	104.35	105.67	107.41	106.68	105.33	104.54	108.97	104.85	105.48	106.29	105.49	105.99	103.56	104.87	107.97	104.65	106.59	106.08	104.93	106.54	105.87	106.44	106.34	104.95	105.24	106.33	104.28	103.82	107.76	104.2	104.43	104.46	105.05	107.48	106.66
104.44	106.26	104.14	103.86	106.29	105.43	105.02	108	102.97	105.88	106.51	105.02	103.14	106.28	107.4	106.63	106.22	105.16	103.28	105.4	104.67	105.61	104.17	106.47	104.46	107.45	104.46	106.6	103.93	106.8	106.68	105.47	105.75	105.14	102.5	104.71	106.05	106.06	105.37	106.01	105.07	104.95	106.21	104.13	105.06	106.08	105.58	103.32	106.67	104.34
107.57	104.99	107.57	107.94	108.2	106.88	108.38	106.89	108.97	107.46	107.08	106.99	108.47	107.86	110.18	109.43	105.8	108.24	106.88	110.42	110.1	109.03	108.45	109.06	108.23	107.29	106.75	107.5	108.28	107.89	106.07	108.43	108.03	107.76	109.6	106.84	108.63	107.13	106.58	108.01	107.17	109.87	108.24	108.82	108.74	108.68	108.27	108.33	108.5	111.4
101.05	102.49	101	99.704	100.01	99.026	100.21	99.688	100.42	100.15	98.968	102	100.82	101.51	101.63	101.27	101.42	101.16	103.05	97.896	102.06	101.92	102.81	101.68	102.08	98.354	101.21	100.59	102.56	100.75	100.47	98.223	100.36	102.99	101.45	100.02	100.11	100.98	98.827	98.937	99.778	99.168	99.502	101.82	100.21	99.991	101.38	103.22	100.52	102.09
107.73	109.23	110.15	106.73	106.64	107.91	107.33	107.33	105.37	106.77	110.17	106.44	108.07	106.63	107.16	108.73	106.87	108.61	107.2	110.66	107.81	108.99	106.45	105.82	107.81	106.51	107.17	107.58	108.34	107.97	108.48	105.77	108.71	108.18	109.04	106.46	109.21	106.72	107.9	107.22	107.27	106.93	107.08	108.81	108.27	108.94	106.21	109.22	108.88	107.07
100.01	98.344	96.965	97.574	99.041	98.278	98.53	99.398	98.652	99.728	98.346	97.633	97.182	97.929	99.147	97.716	96.265	98.048	96.87	98.919	97.316	98.193	98.718	97.583	98.861	97.289	99.463	96.828	96.662	96.47	97.54	99.222	97.506	97.989	98.517	97.633	97.5	98.193	100.25	96.719	97.957	97.764	98.454	97.934	96.623	98.098	99.751	98.505	100.04	97.843
100.16	101.09	101.16	99.912	99.416	101.63	98.942	100.04	98.718	100.68	100.08	101.75	99.26	103.49	100.6	99.897	98.152	100.79	99.855	100.2	99.452	99.849	100.86	98.56	101.8	99.598	99.997	100.51	100.47	101.41	99.59	99.124	98.805	99.683	99.333	100.9	101.85	102.03	100.17	101.36	102.68	102.13	100.02	100.41	99.987	95.776	100.91	100.77	99.983	101.72
106.05	107.43	108.09	108.42	106.91	107.43	107.81	109.57	107.68	109.62	106.71	108.83	108.08	106.56	106.19	107.26	106.58	108.56	107.52	107.03	107.66	109.15	108.64	107.58	105.93	109.18	107.52	108	107.91	110.26	107.25	108.14	106.54	106.73	106.85	108.8	107.76	110.3	107.3	107.14	108.88	106.04	106.98	107.14	107.21	107.72	107.79	109.85	108.59	109.11
104.84	106.67	104.85	107.86	106.79	107.71	106.51	105.3	105.85	105.64	107.01	108.57	108.15	106.08	107.32	107.36	106.58	106.94	106.64	104.69	106.51	106.52	107.19	107.87	106.83	105.62	106.88	103.99	105.53	104.82	107.47	105.43	106.65	106.14	105.98	108.36	110.51	107.15	109.38	106.99	107.08	108.2	107.14	106.4	105.47	106.22	106.61	105.52	105.53	106.77
96.288	96.953	97.526	96.636	100.83	98.71	97.099	99.111	98.136	98.713	100.39	99.656	97.528	99.216	96.447	100.07	99.586	98.831	98.246	99.132	98.5	99.337	98.119	98.245	96.926	97.073	97.283	98.533	97.759	97.624	96.201	96.797	97.842	97.878	96.249	98.849	98.207	99.042	98.771	98.524	96.888	97.895	98.121	97.857	99.507	95.985	100.61	98.897	99.399	99.015
110.39	111.79	109.13	109.69	110.41	111.51	108.97	111.4	110.52	109.87	110.31	110.59	109.1	111.48	108.23	110.81	109.8	109.44	109.39	108.61	109.88	109.13	110.46	111.51	110.29	109.26	111.34	110.07	111.42	110.55	110.38	108.03	110.56	111.27	109.16	111.95	110.62	110.6	110.35	110.09	109.77	108.34	109.74	112.94	109.01	111.49	110.83	111.62	110.12	109.97
108.69	106.56	109.08	107.17	107.9	108.24	106.91	108.45	106.31	108.34	108.87	110.9	107.17	108.84	107.97	107.62	105.59	110.32	108.88	107.06	107.75	109.26	109.27	107.45	106.65	110.34	107.94	109.77	109.46	107.77	106.58	107.5	108.63	107.57	108.64	109.19	108.42	109.37	106.73	110.16	109.96	107.16	107.99	107.68	110.21	109.37	108.8	108.03	106.43	109.26
104.31	106.54	106.57	106.53	103.76	105.05	105.06	105.27	106.77	103.78	105.48	104.42	105.68	106.39	107.13	105	106.52	106.71	107.94	107.41	105.93	105.12	106.69	107.12	105.37	104.42	105.64	102.55	106.15	105.57	104.78	106.7	105.96	105.15	107.67	107.17	106.24	105.18	105.93	106.4	104.36	106.85	105.79	105.99	107.47	107.32	106.42	104.17	103.48	106.49
99.864	101.48	102.2	100.1	99.584	99.593	102.59	100.71	99.966	98.315	100.69	99.087	100.42	100.13	99.944	100.37	100.45	102.27	100.39	102.71	100.28	99.638	99.971	99.163	100.49	100.41	101.7	100.58	100.38	100.91	101.37	100.94	99.315	101.22	99.188	99.281	99.255	100.59	100.3	100.02	100.17	101.09	99.586	101.94	102.23	99.994	100.21	99.773	100.42	101.6
105.88	109.78	109.22	108.5	107.37	106.62	107.29	109.91	107.96	109.33	106.79	106.79	107.4	108.36	109.76	109.86	108.59	108.79	108.14	107.94	109.61	108.3	109.17	110.19	108.75	109.42	105.14	109.12	109.41	108.49	107.86	108.29	109.45	108.48	109.02	107.81	109.85	107.39	107.87	109.76	109.38	107.95	107.34	108.38	107.84	110.26	107.56	106.78	106.23	108.75
99.489	98.076	97.723	98.924	99.283	95.064	100.09	100.05	99.65	98.211	97.227	96.76	97.801	97.949	98.879	99.505	97.321	95.067	96.401	100.25	94.587	97.593	97.056	97.28	94.327	98.612	97.524	98.438	98.796	97.855	97.38	98.539	96.851	98.218	99.346	96.085	98.324	98.056	99.116	99.239	99.878	98.498	98.593	98.738	97.432	97.132	97.303	98.673	100.35	97.199
100.82	101.03	100.92	99.9	99.415	101.28	97.965	102.52	99.31	101.04	102.09	101.34	101.73	98.88	99.185	98.879	103.2	99.739	102.64	101.01	100.37	100.89	99.968	99.104	98.936	97.587	99.519	99.302	100.45	100.02	103.88	100.78	102.61	103.53	100.16	101.5	101.84	99.807	101.09	101.74	101.11	101.12	101.43	99.819	99.786	100.6	100.17	99.296	99.668	101.03
109.16	106.98	106.81	108.31	108.75	106.97	108.92	106.32	108.54	106.59	109.85	108.15	108.72	109.68	107.66	106.52	108.89	109.78	106.55	107.55	108.6	108.5	108.95	107.58	107.61	109.33	108.75	109.66	108.12	108.7	108.44	107.95	108.46	107.36	106.72	109.6	109.77	107.91	108.65	108.28	107.84	110.13	111.73	107.45	105.28	107.78	108.8	106.45	108.44	106.13
105.95	108.32	107.33	110.17	110.76	107.6	107.71	106.78	109.68	107.61	108.84	107.46	107.88	107.02	109.15	107.79	108.86	108.92	108.03	108.43	108.54	108.33	108.6	106.94	109.06	108.05	107.92	106.62	110.16	106.73	108.38	109.13	107.44	110.89	110.16	108.98	105.28	110.26	110.19	107.38	110.77	107.86	109.88	107.65	110.68	108.27	108.28	108.81	109.48	110.32
106.41	107.24	108.15	104.94	106.09	108.66	108.1	107.93	104.69	105.79	106.55	106.55	107.96	107.64	106	104.59	108.32	108.11	106.94	105	107.16	108.52	107.63	106.03	107.65	106.28	105.89	107.19	105.96	105.74	105.36	106.53	106.09	106.21	106.73	106.32	105.99	107.8	109.19	104.58	106.13	105.29	106.22	106.7	104.41	106.47	106.7	109.71	104.63	106.47
97.25	99.398	96.968	96.782	98.439	96.76	97.73	98.248	96.729	96.962	97.289	97.598	97.505	100.69	99.111	98.058	97.472	97.113	97.943	98.439	98.918	96.929	99.429	97.06	97.412	98.436	98.358	97.259	98.454	98.449	96.917	97.093	99.364	99.68	97.269	99.369	97.127	95.316	99.885	96.591	96.353	99.278	98.492	99.104	99.623	98.134	97.615	97.271	100.7	97.509
109.53	107.25	107.1	109.34	108.97	108	110.04	105.84	109.43	109.21	109.05	108.06	108.64	109.89	108.54	109.29	106.51	107.45	108.05	107.51	106.15	106.69	108.6	108.02	106.52	106.83	108	108.77	109.89	107.05	107.99	109.12	108.91	107.39	106.46	108.06	108.1	109	109.97	107.4	108.53	108.67	108.74	108.44	107.37	108.57	108.48	108.28	108.52	108.26
107.43	104.13	104.57	105.2	103.28	104.23	105.85	105.89	105.82	105.03	104.24	108.12	104.16	104.9	107.56	105.95	102.12	104.97	105.57	105.51	104.36	105.67	107.35	104.76	105.57	104.49	105.44	105.06	105.65	106.89	108.24	105.29	106.02	105.91	105.64	105.02	104.21	105.14	105.37	105.27	104.89	103.84	104.4	105.06	105.48	105.83	103.04	105.24	106.2	105.94
101.19	99.026	100.84	100.25	98.17	99.506	102.71	99.453	100.78	99.859	101.63	101.8	103.26	102.26	100.21	100.03	100.44	100.75	102.79	101.63	101.3	99.638	101.12	99.568	98.253	102.72	100.25	101.28	100.7	103.23	99.916	101.13	99.544	98.578	103.21	99.379	101.55	100.5	99.536	100.56	103.82	102	102.75	100.01	102.42	101.58	100.57	100.1	100.72	102.35
109.14	108.4	111.5	108.21	109.69	107.3	108.86	108.78	107.46	110.56	108.46	106.76	111.66	109.48	108.94	108.95	108.82	108.21	108.89	107.14	108.43	107.04	108.36	109.65	108.77	108.23	108.54	105.67	108.55	109.53	110.68	107.05	108.85	108.35	107.93	107.61	108.68	109.43	107.22	107.97	109.04	108.78	107.55	108.33	108.51	110.57	108.79	107.76	106.62	109.81
108.01	110.19	108.88	108.42	109.55	106.37	109.26	108.66	106.18	108.82	107.37	108.7	107.94	110.12	106.69	108.53	107.68	106.95	108.74	109.27	108.59	109.07	109.23	109.65	107.38	108.86	108.03	109.88	107.32	105.32	107.94	105.6	109	106.65	108.81	108.59	107.95	108.88	108.05	107.07	108.12	106.29	108.03	107.62	108.23	107.48	109.11	107.05	108.46	106.89
104.99	105.49	108.2	105.23	107.09	106.34	103.83	106.19	105.22	105.61	106.22	107.26	106.62	106.4	108	106.65	104.86	106.65	104.26	106.25	107.66	106.54	105.22	106.98	106.31	106.28	106.37	107.02	106.47	103.98	105.47	107.59	106.6	107.22	105.52	105.32	105.62	105.89	106.12	102.13	103.62	104.13	106.6	106.48	106.21	105.4	106.56	103.27	106.8	107.88
96.401	97.298	99.03	97.382	99.201	100.11	97.117	98.271	96.784	98.876	96.939	98.589	95.676	99.035	98.736	100.09	98.456	98.303	99.702	100.26	96.295	99.174	96.493	95.821	99.576	97.773	96.754	98.026	96.882	97.427	98.572	98.044	97.902	97.881	98.876	98.088	96.872	97.653	97.128	98.009	97.523	98.506	97.464	95.542	98.488	97.51	97.396	98.209	98.102	99.016
106.03	106.42	107.24	104.5	106.42	106.29	104.93	106.82	106.37	105.87	103.94	106.54	105.49	104.19	105.66	103.68	105.6	107.11	106.78	104	104.36	104.6	105.3	106.19	107.03	106.04	104.71	104.99	107.56	106.28	103.58	105.61	105.61	106.93	104.7	103.68	105.83	105.51	105.67	107.04	108.55	104.84	105.49	104.63	104.85	104.21	103.15	106.11	106.17	105.78
107.55	107.33	104.49	105.26	105.69	103.76	106.75	105.76	107.05	104.99	106.1	103.61	106.56	103.89	106.14	105.4	108.09	106.08	105.38	105.65	105.26	107.21	105.2	106.32	105.32	107.26	103.65	105.9	105.13	105.9	104.03	103.96	105.58	105.88	105.58	107.39	105.65	107.34	105.14	105.97	107.25	106.65	106.54	106.13	106.34	106.53	106.06	105.38	106.93	102.2
107.17	107.81	106.19	105.64	107.88	105.95	102.96	108.47	105.1	103.8	107.57	105.11	108.59	105.6	104.58	106.39	106.93	106.85	106.81	105.44	107.71	107.49	107.23	104.48	105.09	105.62	105.43	103.69	105.28	105.9	105.26	105.94	107.04	106.42	105.67	106.1	103.53	107.47	105.19	106.57	106.48	106.74	104.46	105.8	106.85	104.76	105.75	103.12	103.73	106.5
106.68	106.08	106	105.22	104.88	108.72	104.62	107.99	106.87	105.3	105.55	105.76	105.7	106	106.38	104.24	104.5	106.87	105.83	105.83	105.8	107.27	105.94	106.48	105.4	106.98	108.05	106.2	107.75	106.84	106.9	106.64	105.86	106.9	108.35	106.42	105.86	106.42	106.11	109.33	106.83	107.11	108.56	107.12	109.22	106.74	104.72	106.22	106.56	107.15
105.34	104.67	105.18	103.61	107.92	107.35	105.31	105.67	107.89	105.47	106.21	107.79	104.75	105.16	107.07	104.53	104.41	105.7	105.59	102.82	109.63	105.63	107.25	104.5	106.5	103.31	106.12	105.58	106.17	105.67	106.45	104.92	106.57	104.53	107.67	104.45	104.81	104.79	104.12	107.49	107.34	104.56	106.13	106.99	105.03	103.21	105.81	104.45	105.25	106.42
107.52	108.37	111.43	108.07	108.05	107.88	108.57	108.61	108.41	108.18	106.88	108.19	108.3	106.49	108.21	108.71	109.08	109.15	107.89	108.11	110.11	108.53	109.1	108.62	108.38	110.08	111.03	107.55	107.66	108.61	108.49	105.79	109.39	106.21	110.03	107.57	108.86	108.31	108.46	111.16	109.29	107.33	109.29	107.87	109.09	109.99	108.33	107.01	107.43	108.41
108.32	108.68	110.33	108.35	108.11	105.48	108.36	106.19	108.86	107.31	108.33	108.96	108.27	106.68	108.59	110.2	110.8	107.35	109.09	109.07	106.3	105.17	108.63	106.01	108.51	106.81	106.57	108.7	108.66	107.79	107.61	108.9	108.39	108.48	106.79	107	109.15	108.72	107.29	109.03	108.52	107.57	107.87	109.62	108.24	106.35	109.08	107.2	107.69	106.45
105.59	105.84	105.49	104.96	106.87	106.55	104.55	102.18	106.79	107.59	106.64	105.45	104.87	105.79	106.15	104.67	105.86	105.54	107.03	105.86	105.56	106.98	106.44	104.93	105.76	104.33	103.6	104.92	107.78	108.34	105.05	104.72	106.66	104.65	104.8	108.51	106.27	105.24	107.2	104.73	106.77	104.67	107.42	105.21	106.96	104.11	104.13	106.77	106.35	106.13
106.97	106.59	105.19	105.74	108.21	104.94	106.99	104.76	107.09	104.68	106.12	106.14	107.79	104.55	105.89	107.01	107.68	107.56	108.2	106.58	105.3	108.01	105.82	106.95	105.73	105.67	105.06	104.18	104.39	105.45	106.54	105.85	105.15	108	106.12	106.27	104.99	105.92	106.17	105.25	106.89	107.36	106.78	106.26	106.04	105.4	106.28	106.09	109.65	103.64
106.84	107.13	106.63	103.12	103.47	105.36	104.79	105.35	105.44	106.02	105.43	105.39	105.04	106.73	106.34	105.44	107.93	104.99	105.66	103.27	103.74	106.72	106	104.99	104.77	105.95	105	104.81	107.54	103.52	107.1	106.94	104.99	105.53	102.91	105.25	105.95	106.53	105.72	106.44	104.55	105.47	106.83	106.09	105.61	105.56	107.49	105.28	107.46	106.82
104.15	106.11	103.64	106.11	104.91	105.69	104.56	106.55	106.1	105.13	105.4	105.59	105.33	105.2	106.72	106.79	105.67	105.8	104.83	107.15	104.29	104.53	104.92	103.86	107.09	104.83	103.69	103.81	107.12	108.63	104.96	106.82	107.15	106.27	105.86	106.06	106.95	107.45	107.18	106.09	105.71	106.16	108.17	104.27	106.99	108.62	105.47	107.47	104.98	104.95
108.5	105.15	106.18	105.86	106.35	105.7	108.24	105.63	106.19	104.44	106.36	105.17	106.4	108.3	105.15	105.04	107.71	106.23	107.39	105.82	105.71	106.8	104.84	103.9	104.95	107.52	105.56	107.71	107.72	105.72	106.66	105.2	106.36	106.17	104.63	105	105.67	103.28	105.45	102.66	107.59	103.94	107.98	104.81	106.6	105.25	104.71	106.24	104.96	106.95
100.69	100.01	100.02	100.41	101.74	99.954	102.74	102.54	102.05	100.18	100.34	101.7	100.41	99.748	101.55	102.29	102.05	100.92	101.97	99.089	100.64	102.02	101.19	101.43	100.99	100.23	100.19	101.29	100.32	98.924	99.476	99.557	99.553	99.606	99.83	101.08	100.4	101.52	102.43	99.542	101.65	99.172	98.112	99.542	98.606	102.36	99.693	100.69	101.47	99.792
97.762	97.141	98.549	96.425	98.672	98.663	97.501	98.083	97.108	98.872	97.216	99.059	97.12	98.396	98.974	97.241	98.673	97.324	100.18	97.311	99.928	98.547	98.061	97.338	99.344	96.072	98.998	95.911	97.584	97.067	95.055	100.13	95.805	98.202	96.474	95.474	101.08	99.568	97.729	96.814	97.752	98.068	97.294	96.23	96.755	97.211	96.938	96.578	96.849	99.08
107.43	106.83	104.78	106.93	106.81	106.44	106.44	106.49	108.78	106.56	105.13	105.65	107.57	106.88	107.41	104.1	106.04	106.05	107.19	105.66	106.11	105.48	106.03	106.75	104.37	106.8	105.06	106.41	106.42	106.27	108.11	106.1	105.28	108.35	106.72	108.43	106.48	104.9	105.88	107.88	106.28	106.26	106.87	106.32	106.24	104.7	105.15	107.44	104.93	104.91
105.85	106.35	107.85	107.26	107	107.75	106.5	107.06	108.58	107.06	108.8	106.31	107.78	107.36	109.47	106.4	108.22	104.94	107.03	108.08	107.17	106.2	106.81	106.55	107.61	108.34	107.66	105.64	108.32	108.44	109.28	108.72	105.57	107.48	108.4	104.77	108.22	106.14	105.85	109.03	107.87	107.81	107.64	106.63	107.14	107.54	106.67	106.15	107.59	107.6
106.99	105.85	105.1	108.91	104.44	105.01	105.98	107.3	106.29	104.35	103.92	107.08	104.03	104.69	104.93	104.47	106.09	104.47	106.51	106.03	106.86	104.78	104.15	105.54	106.46	103.17	106.03	106.19	105.28	105.58	104.76	104.84	105.13	106.78	105.67	104.74	107.4	105.48	105.42	104.44	104.27	106.56	106.14	104.64	107	106.01	105.89	103.86	105.51	105.63
105.38	105.01	106.36	104.12	107.12	105.97	107.54	105.98	105.75	104.53	105.21	105.46	105.09	105.98	106.16	103.49	104.27	105.89	105.76	105.47	104.27	105.81	104.5	105.82	106.94	105.74	106.06	105.93	105.37	106.2	104.24	105.63	104.68	105.71	106.07	105.5	105.34	107.36	106.78	106.54	105.86	107.11	104.92	105.04	108.7	104.32	107.53	104.05	104.43	103.29
105.68	108.21	103.84	107.57	104.1	105.83	104.53	107.27	105.67	107.75	105.32	104.3	103.01	105.97	104.69	107.68	107.06	104.27	105.34	102.6	108.02	107.57	105.64	107.79	106.95	104.94	106.31	106.03	106.16	104.14	105.3	105.41	104.48	106.83	107.19	104.43	104.41	105.23	104.4	105.82	105.77	105.62	104.79	104.25	106.42	104.8	104.73	107.42	107.21	104.66
100.86	100.42	100.86	98.423	99.982	99.489	100.52	102.04	98.742	99.773	100.02	101.95	101.13	101.64	100.83	101.04	101.22	101.98	101.2	100.11	101.3	98.474	99.684	100.51	100.28	102.1	101.58	100.89	100.31	101.12	99.744	99.921	102.8	103.51	100.55	101.37	103.7	102.04	99.788	100.09	97.631	100.75	98.802	100.15	101.74	101.76	101.58	100.88	100.81	97.132
107.58	110.76	108.17	108.35	108.38	109	108.1	108.9	106.33	109.75	108.85	107.38	109.31	107.8	107.39	108.05	108.42	109.04	109.42	106.18	108.54	108.84	106.68	108.04	108.03	108.46	106.87	106.71	107.08	106.8	108.85	108.31	107.15	108.23	108.85	108.56	107.36	109.4	108.19	109.87	109.94	108.23	108.64	105.97	107.23	108.89	107.94	106.84	107.36	106.57
98.634	100.61	102.1	101.85	100.03	101.33	102	101.04	99.155	102.01	101.23	100.43	96.933	99.985	101.67	101.4	100.76	99.552	101.68	99.517	98.77	102.42	101.86	100.68	100.77	101.3	100.79	99.495	102.9	100.38	101.18	99.54	100.73	100.06	101.87	101.06	102.01	98.978	102.07	100.13	100.29	100.14	102.83	101.48	101	100.29	98.845	98.153	99.707	98.479
106.23	104.89	104.6	106.43	105.72	104.86	107.37	105.89	106.29	106.29	107.04	104.39	108.25	105.62	104.75	104.85	108.44	105.35	105.02	104.62	104.97	104.96	105.68	105.28	105.06	106.76	106.17	104.52	106.6	105.94	105.3	107.28	104.4	105.31	105.98	107.58	104.15	106.21	107.57	104.62	107.51	104.92	105.48	105.51	103.99	105.59	104.02	105.13	106.28	105.6
103.22	101.76	100.92	101.13	99.807	99.66	102.79	102.28	100.39	100.75	101.04	99.095	100.76	101.83	99.265	102.24	100.57	101.7	98.881	100.91	100.65	101.82	104.05	100.41	101.43	103.08	101.95	102	101.24	100.67	100.7	101.3	101.38	100.34	100.48	101.28	102.52	102.53	101.64	101.14	102.4	99.282	100.3	104.16	100.78	100.22	102.59	99.672	99.63	99.373
103.53	104.86	107.35	107.01	103.67	106.57	103.93	105.6	105.16	106.11	104.42	105.88	105.58	107.28	103.45	105.47	105.02	104.79	103.8	108.55	104.03	106.33	105.09	105.86	105.42	106.07	105.71	105.3	104.34	106.67	106.15	107.36	104.22	105.67	106.43	102.77	105.62	106.23	105.46	106.03	105.46	105.37	103.45	104.64	106.5	104.44	105.06	106.48	104.55	104.27
107.31	110.23	107.57	108.57	108.5	107.98	106.93	105.85	106.55	109.24	108.19	104.27	107.23	106.63	106.98	108.57	110.28	108.92	107.9	106.91	108.77	109.34	107.92	107.88	108.63	108.29	106.91	104.97	107.29	111.42	108.63	108.77	108.6	106.86	109.42	106.42	108.6	108.29	108.29	108.75	107.54	108.92	106.06	107.83	109.87	109.22	108.56	108.95	109.33	108.41
100.32	103.1	103.34	102.43	99.746	102.33	100.58	101.62	100.96	101.44	101.75	100.68	100.71	102.75	99.942	101.87	100.29	101.41	99.172	99.229	98.601	101.29	100.77	102.14	102.35	99.616	101.99	99.472	101.2	99.843	100.73	100.47	100.85	98.635	99.263	101.71	99.986	99.821	103.73	99.837	102.43	101.61	101.22	100.45	99.522	101.3	100.6	100.65	99.248	101.37
109.73	111.92	112.54	109.85	108.99	111.74	112.01	113.92	110.28	107.58	110.85	111.13	110.54	110.21	110.85	112	111.79	110	108.91	110.16	111.37	110.23	109.17	109.21	109.9	111.61	109.87	109.75	110.52	111.37	110.84	110.73	111.17	109.06	110.02	108.93	109.98	110.94	108.86	110.19	110.95	110.15	110.55	111.07	110.64	109.07	109.82	110.2	111.77	109.74
96.614	96.693	97.138	98.573	100.1	98.083	99.237	98.907	96.523	98.029	98.869	98.058	99.098	98.494	97.487	98.677	97.385	99.443	99.757	100.57	96.723	98.372	98.616	98.521	95.928	98.397	95.298	99.047	97.025	99.332	97.687	98.686	99.297	98.324	97.595	99.228	98.562	97.219	97.792	99.07	98.634	97.255	98.9	98.811	96.604	100.68	98.189	97.658	99.104	97.247
97.211	98.986	98.201	98.112	101.85	96.385	98.414	99.522	99.604	96.25	97.016	96.015	97.947	101.2	96.14	97.324	97.786	99.134	99.703	98.324	98.354	98.721	98.003	99.045	97.957	99.561	98.359	97.993	97.772	99.409	99.104	96.996	98.095	95.381	94.371	97.908	98.429	97.56	98.487	101.28	98.911	94.776	97.493	98.154	95.62	96.664	97.764	98.187	97.231	99.276
110	110.02	106.57	109.78	108.72	108.34	106.51	106.9	108.25	106.02	108.71	110.6	110.07	108.6	108.32	109.03	108.42	109.56	109.84	109.49	108.36	108.69	107.53	109.33	106.32	106.64	108.17	106.19	110.3	107.79	109.67	109.35	106.98	105.57	109.17	107.45	107.72	109.06	109.9	107.42	109.12	108.75	107.96	109.09	107.03	109.44	109.32	106.79	107.06	108.15
105.26	106.09	105.13	106.21	105.35	105.83	107.01	105.63	106.48	108.86	106.2	107.42	106.66	105.71	106.57	104.77	104.81	105.55	106.48	107.31	107.37	106.29	107.52	105.97	105.62	107.38	107.1	104.15	103.8	107.44	105.46	103.56	105.1	107.84	104.34	104.89	107.78	107.33	105.17	104.39	106.83	105.98	107.43	106.37	109.15	106.79	104.1	106.39	106.34	105.62
107.53	109.05	108.11	108.04	108.61	109.32	109.18	108.75	107.1	106.82	105.88	108.7	106.24	109.75	106.81	107.9	108.25	108.02	107.33	108.52	108.77	108.95	108.34	108.05	106.74	107.17	107.11	107.3	108.93	108.79	109.84	109.7	109.42	108.71	107.29	108.38	108.12	104.26	107.99	107.62	107	108.08	106.71	106.4	107.62	107.89	107.39	107.99	107.7	109.13
107.24	105.17	106.07	106.22	104.85	107.85	106.09	104.87	106.26	106.16	107.67	107.14	105.66	106.57	107.8	104.15	105.1	104.21	106.77	108.25	106.23	107.01	106.02	105.47	108.22	105.77	106.66	107.87	105.8	104.96	104.47	107.68	107.08	106.44	104.15	106.82	108.94	106.76	105.47	104.81	105.63	107.25	105.67	106.12	107.32	106.81	107.72	104.53	107.51	105.89
108	107.16	108.32	109.21	106.84	106.91	106.81	109.04	107.99	110.08	108.32	106.69	106.73	107.89	109.63	107.29	107.02	109.3	109.11	109.05	108.32	108.36	107.12	107.72	107.52	108.4	107.31	108.19	109.04	108.48	109.49	109.15	109.11	107.98	108.44	107.49	107.8	109.42	107.13	108.75	108.04	107.54	106.55	107.89	108.9	107.85	106.86	108.99	107.88	109.02
106.05	105.57	104.08	105.36	104.29	106.13	103.62	104.87	105.13	106.68	107	105.15	106.56	105.32	104.93	106.28	106.6	107.51	107.3	105.74	105.12	105.02	104.6	104.92	106.79	105.5	107.23	105.39	105.57	107.5	106.22	105.65	106.4	104.78	105.9	106.29	106.02	108.04	104.79	106.12	107.16	105.96	105.39	104.89	104.88	106.38	107.49	105.93	103.02	106.51
106.02	107.17	103.83	105.65	106.25	106.83	105.66	105.92	105.4	107.33	105.31	107.48	107.22	107.6	106.79	106.46	105.63	109.64	106.33	104	107.25	108.88	106	103.72	106.66	106.19	105.73	106.63	106.11	106.98	105.37	107.78	104.76	106.59	106.62	106.68	106.55	107.05	105.6	105.44	107.23	106.91	105.93	105.68	105.98	106.88	105.03	104.74	106.39	106.81
108.53	107.86	107.89	108.7	107.13	108.04	107.44	107.59	107.32	106.09	108.38	107.39	106.79	108.37	109.02	107.19	108.17	108.38	109.4	107.22	108.72	112.24	109.94	108.42	105.47	109.69	107.4	107.14	108.65	111.21	110.18	111.35	108.14	109.28	104.35	108.93	108.96	109.97	108.29	106.55	110.03	108.61	109.74	107.73	108.2	106.61	108.42	107.89	110.08	107
101.72	101.08	98.661	102.04	99.123	100.1	101.72	102.21	102.15	101.17	98.366	100.05	98.275	102.72	99.712	100.7	99.795	99.982	101.46	100.55	98.98	99.248	100.89	101.18	99.278	100.46	102.43	101.27	101.71	99.088	97.768	100.08	102.17	104.09	100.36	100.65	99.272	100.59	99.37	100.17	100.48	102.29	102.04	100.5	100.25	101.4	98.792	99.163	102.28	102.45
111.17	108.04	108.71	107.8	108.44	107.83	110	107.9	108.7	109.78	107.46	111.13	107.53	108.51	107.28	106.54	108.21	107.98	108.83	110.51	106.1	108.4	108.09	107.64	107.73	108.32	109.22	107.64	110.07	107.82	106.06	106.19	106.93	109.59	110.27	108.65	108.07	108.5	109.31	106.04	107.21	108.58	109.51	109.17	110.16	107.41	107.41	110.3	109	108.66
111.06	112.26	109.63	110.72	111.45	109.89	109.29	109.77	110.15	110.55	112.82	109.5	109.41	107.47	110.28	107.85	108.91	109.26	111.98	110.45	112.43	110.74	110.29	111.27	111.11	110.59	109.12	110.04	110.47	111.39	108.34	110.49	112.09	109.86	112.23	110.64	110.7	110.34	109.77	109.85	108.65	110.42	111.49	109.46	109.99	108.76	111.86	111.19	109.92	109.55
101.57	102.05	101.13	99.715	101.77	99.658	101.94	101.06	100.35	100.53	103.07	99.884	102.55	101.1	99.175	99.169	99.368	99.871	100.69	100.97	101.17	100.44	98.686	101.79	99.178	99.493	100.93	101.37	99.993	100.5	101.54	100.62	101.21	99.576	100.86	101.2	101.81	100.23	100.37	102	103.27	103.21	100.48	101.18	99.571	101.59	103.16	102.36	100.52	101.2
110.4	108.26	109.64	107.92	108.15	108.96	107.2	107.91	108.33	108.54	109.67	108.23	108.97	107.69	108.93	108.01	108.59	107.6	109.12	106.26	107.36	108.42	109.14	108.81	110.04	109.82	109.1	109.17	109.53	105.8	107.35	109.39	106.56	108.59	106.89	109.98	106.26	107.11	107.27	108.25	108.98	108.33	109.53	110.03	108.7	107.63	107.16	108.51	107.99	107.15
111.46	107.78	107.09	108.31	108.08	107.23	109	107.28	107.62	108.55	107.69	107.66	107.35	107.77	109.49	106.52	108.56	106.42	107.63	108.67	108.93	107.39	108.16	106.39	108.08	109.27	109.74	107.64	106.95	108.67	107.49	107.2	106.98	106.12	108.91	110.02	107.79	108.59	108.84	108.58	109.03	107.54	106.88	106.9	108.03	107.38	107.21	108.66	109.26	108.37
97.907	99.798	99.086	98.849	99.668	96.613	100.81	99.259	99.028	100.54	101.02	98.748	99.437	98.816	100.81	96.741	98.37	97.568	100.7	100.49	98.616	98.868	100.41	98.416	100.21	99.056	98.473	97.994	99.354	98.623	99.368	97.539	96.717	98.483	98.549	98.835	100.84	99.044	96.711	100.83	100.35	98.773	100.28	99.054	97.57	98.129	97.228	98.952	98.95	97.812
105.51	103.56	108.07	105.6	105.8	103.74	106.13	107.65	106.87	105.87	107.23	105.82	106.03	104.41	104.92	106.19	103.94	106.18	105.27	109	106.22	104.73	107.08	105.37	104.11	106.43	105.42	106.09	107.96	105.56	105.43	105.58	103.88	106.09	106.16	107.53	104.89	105.33	104.17	105.62	107.27	106.66	105.34	107.68	104.15	107.76	108.34	104.16	107.37	107.34
98.517	99.215	98.038	101.46	99.271	100.88	99.269	101.31	99.501	98.058	97.041	98.341	100.78	97.75	99.487	98.807	100.65	100.52	98.947	98.422	97.444	100.08	99.176	100.78	99.687	99.401	100.72	99.946	97.333	99.709	99.938	99.44	98.721	98.579	98.335	101.53	100.38	98.292	96.146	98.963	99.87	98.2	97.256	100.7	99.111	100.36	99.171	98.91	99.367	96.552
105.04	105.31	105.26	105.27	105.85	103.4	106.66	102.96	105.45	106.64	107.37	105.79	105.52	105.9	102.88	105.77	106.14	105.08	106	104.7	104.78	103.7	107.07	106.23	102.84	106.81	105.69	105.91	107.12	107.2	106.63	107.74	105.62	105.82	105.78	106.1	106.07	108.43	106.07	106.09	105.43	102.76	103.06	105.69	106.53	105.83	106.35	104.86	106.75	107.31
107.68	108.57	108.28	108.13	108.88	106.8	108.92	105.97	110.11	108.09	108.99	111.45	105.3	107.03	107.52	108.22	108.29	108.65	107.74	109.72	108.29	106.54	106.27	107.99	109.13	108.78	109.34	107.47	108.24	108.8	108.86	108.06	106.62	107.12	109.21	109.82	108.45	108.3	107.05	107.54	108.66	107.36	106.73	108.57	108.67	109.78	110.43	106.71	107.04	106.88
98.718	101.15	102.72	103.5	99.25	98.641	100.61	101.82	102.17	98.143	100.48	100.32	101.29	100.9	100.3	100.79	103.53	99.679	101.14	102.86	99.309	101.78	100.55	103.08	101.75	101.03	99.368	100.11	100.52	101.49	99.972	100.28	99.701	99.862	100.72	100.69	100.18	99.971	100.72	99.279	100.56	101.37	102.33	99.29	103.03	102.43	101.32	100.93	100.32	99.291
109.34	109.28	108.95	108.33	109.92	106.65	108.66	111.73	107.88	108.24	108.16	108.83	110.24	107.97	108.73	110.73	108.72	110.17	109.6	109.55	108.16	109.9	108.64	109.25	107.28	110.36	107.3	111.6	109.87	109.44	106.78	108.69	108.66	109.93	108.38	108.19	108.37	109.58	108.07	108.55	107.97	111.93	109.04	107.87	108.25	108.94	110.97	109.67	108.44	109.7
108.84	106.5	108.54	107.92	108.33	109.07	106.88	106.27	107.01	109.31	107.42	108	106.62	111.27	106.8	107.83	108.85	109.15	109.1	109.55	109.05	107.72	109.69	106.86	106.49	107.06	107.55	107.93	109.72	108	107.92	110.56	107.44	109.08	105.79	107.97	107.5	108.52	109.48	108.86	107.3	108.22	109.67	108.79	107.18	109.2	108.85	110.16	109.1	108.57
108.45	108.96	107.6	107.98	108.77	109.4	108.32	107.69	108.93	107.22	109.57	107.9	109.63	107.24	107.93	108.82	105.25	108.93	107.67	108.63	109.09	108.99	108.34	109.56	107.83	110.57	107.78	108.29	107.54	107.64	109.45	110.17	108.04	109.29	107.62	107.46	105.93	108.58	107.33	108.1	107.45	109.04	107.95	107.34	107.09	109.34	108.45	109.25	106.77	108.51
106.57	106.36	107.36	108.03	106.69	106.53	109.01	105.26	108.24	105.59	106.85	107.34	107.74	106.98	106.85	105.24	106.74	106.93	105.57	106.64	105.76	106.75	108.1	106.5	106.5	105.16	105.28	106.44	107.08	107.81	105.66	107.73	106.22	107.25	106.34	106.57	105.78	107.92	109.23	104.8	105.89	108.34	105.97	105.06	107.28	106.67	109.31	105.2	107.59	106.99
103.7	105.1	105.71	106.99	106.28	105.09	106.16	105.27	105.02	105.14	105.5	107.92	105.13	105.86	106.78	105.92	105.75	109.55	105.47	106.47	105.54	105.6	106.31	105.93	106.11	106.85	107.26	106.74	104.99	105.55	106.59	104.12	106.18	105.29	106.21	105.85	104.69	106.73	105.26	105.68	106.67	107.38	106.04	108.6	107.2	105.78	103.96	105.45	106.89	106.59
105.72	108.6	106.71	108.79	109.35	109.16	109.03	106.33	108.87	108.65	107.27	108.14	107.86	106.8	106.5	110.4	107.51	108.84	107.44	107.1	106.95	108.03	108.81	109.99	110.04	108.11	109.14	105.75	106.61	108.29	107.77	107.9	106.59	109.76	108.97	109.13	107.79	108.82	107.43	108.6	108.09	106.39	107.66	108.21	109.27	109.81	108.11	107.88	105.12	108.21
106.15	105.26	104.79	105.41	105.46	106.01	106.87	102.76	106.35	108.03	105.05	104.75	105.01	103.98	105.93	105.74	104.53	104.61	105.51	107.61	105.06	105.28	108	106.09	107.76	105.95	105.33	104.2	102.82	105.61	105.93	107	105.67	105.57	104.95	105.2	106.85	106.62	103.36	106.35	105.43	104.54	104.69	106.35	105.06	107.41	105.71	106.22	107.46	105.51
107.88	106.61	107.63	105.65	107.61	107.36	106.53	106.78	109.63	108.19	105.94	108.88	109.5	108.65	106.63	107.88	110.3	105.07	107.98	107.31	108.12	107.66	106.23	108.21	110.47	108.94	107.06	107.2	108.22	105.67	108.67	108.69	107.69	106.24	108.35	108.47	110.75	107.9	108.02	106.32	107.76	106.82	106.73	107.16	107.76	107.48	104.68	106.54	108.14	107.65
100.23	101.15	101.13	100.21	101.35	99.542	101.9	100.45	103.83	100.36	101.51	102.31	99.946	98.227	100.99	101.97	99.77	102.74	101.84	100.43	102.3	102.48	100.12	101.07	99.698	102.12	100.65	102.68	100.99	101.57	102.65	99.839	99.793	101.02	100.06	100.41	102.12	98.729	100.93	102.28	100.36	101.17	102.43	100.88	103.24	100.05	100.79	100.99	100.09	100.49
107.94	107.32	105.44	104.11	105.99	105.09	104.9	106.18	105.92	104.29	105.8	104.26	104.23	107.39	105.59	103.88	105.13	105.89	105.52	103.3	102.81	105.64	105.57	104.82	105.68	104.23	105.96	106.63	104.76	106.23	106.6	104.55	105.26	107.67	104.83	105.39	107.9	106.84	104.83	104.96	107.14	106.03	105.2	104.2	105.84	102.56	107.45	104.25	105.48	105.76
107.48	108.33	106.24	108.39	109.51	109.69	108.3	107.67	109.5	107.62	106.39	107.61	110.12	109.31	109.22	106.52	108.69	108.84	107.93	110.24	107.45	105.9	108.49	108.35	107.9	107.74	107.24	104.74	108.25	107.98	110.64	108.32	109.86	109.32	109.6	109.49	109.24	106.48	109.53	106.97	109.22	109.12	108.87	109.49	109.36	107.45	106.37	106.78	110.72	105.93
105.38	105.55	105.22	107.24	107.5	107.2	104.18	106.32	105	106.83	107.72	105.18	106.85	104.66	106.86	106.75	107.71	107.49	105.19	109.17	107.09	106.83	105.45	106.88	104.54	104.82	107.37	104.85	105.79	109.15	106.14	106.91	105.96	106.92	106.5	106.59	107.98	105.08	107.5	107.17	107.77	108.33	105.07	108.35	107.24	104.65	109.86	105.94	105.44	106.57
109.07	108.9	107.5	107.63	110.3	106.82	111.34	108.69	108.7	107.14	108.94	109.3	108.16	108.59	108.84	109.67	107.7	108.66	107.01	108.47	108.51	106.67	107.82	107.89	107.06	107.45	107.7	106.97	106.68	107.41	108.68	109.62	109.18	107.24	109.36	106.81	108.61	109.5	110.54	106.46	107.71	105.87	108.68	109.05	107.69	108.43	108.65	107.14	107.64	106.36
105.32	105.91	105.91	106.97	104.93	104.71	106.11	104.42	105.54	104.66	105.27	104.5	103.59	104.47	108.63	106.69	104.5	104.86	105.38	105.75	105.14	108.01	105.2	107.72	106.36	106.61	107.4	106.08	106.5	105.54	105.93	105.14	106.97	105.06	104.38	106.53	102.67	102.34	105.61	106.85	103.55	105.5	105.59	106.66	104.88	103.66	106.09	104.32	106.03	106.32
98.089	96.335	97.978	98.499	98.163	98.992	97.853	98.692	97.825	95.448	97.048	97.753	96.186	100.22	97.712	97.548	96.025	99.733	97.469	97.929	96.793	98.334	97.948	98.221	99.08	98.788	98.547	97.616	100.24	96.968	97.352	97.79	95.853	97.676	97.641	97.666	98.357	98.304	95.753	98.495	97.349	98.315	99.015	96.076	99.041	98.085	98.173	97.818	96.692	97.167
99.556	100.31	100.55	101.08	98.53	100.68	102.27	100.77	98.72	98.986	100.52	102.7	98.745	101.49	101.04	99.113	99.835	102.72	101.18	100.92	100.17	98.752	99.811	100.34	102.29	99.601	99.227	98.938	99.86	100.24	99.954	99.124	102.77	101.25	99.914	100.35	101.12	101.56	101.23	100.5	99.48	99.138	99.165	100.44	100.66	100.07	99.594	100.75	99.944	99.576
100.17	99.079	98.13	98.351	97.208	96.681	97.903	99.168	98.507	95.8	99.686	100.85	99.721	98.131	98.182	98.476	97.994	96.221	98.379	101.24	98.12	97.432	99.215	99.47	99.621	98.915	97.925	96.604	97.529	98.913	100.32	98.348	97.316	97.88	98.58	99.59	98.418	98.161	99.558	98.699	98.534	100.72	100.72	100.95	99.485	100.2	99.781	99.965	97.781	100.2
107.02	108.16	105.86	104.56	107.05	107.61	106.43	107.63	104.62	107.77	105.51	105.78	106.54	106.66	105.89	106.12	107.63	106.33	105.14	107.71	105.99	105.39	110.13	105.65	104.7	107.03	105.7	105.51	107.94	108.52	105.7	108.21	106.02	108	107.13	106.98	105.56	108.01	106.63	105.77	105.73	104.61	104.95	107.38	108.59	106.47	106.96	105.74	107.96	106.58
109.65	106.87	108.43	108.65	109.48	107.66	108.66	107.48	108.53	107.89	108.78	108.42	107.87	106.75	109.7	108.65	107.92	106.85	108.5	107.6	109.02	109.54	108.8	109.59	109.97	107.88	106.29	107.1	109.27	107.93	108.13	106.02	108.76	108.37	106.4	109.08	107.3	107.71	106.27	107.97	106.91	105.47	108.64	106.42	107.46	106.39	107.41	107.39	107.8	108.88
104.61	106.66	106.32	103.91	105.33	106.08	104.5	106.35	107.19	105.55	107.56	104.77	105.97	106.32	105.35	104.42	103.56	105.81	105.88	104.11	104.37	108.18	104.93	105.23	107.47	107.11	106.54	105.15	106.84	105.15	109.49	105.65	105.93	104.25	105.03	105.39	106.46	104.8	104.83	105.74	105.12	105.56	104.62	105.71	106.92	106.99	106.18	104.19	106.81	105.23
99.025	99.356	101.13	100.08	99.941	100.9	102.52	102.07	102.14	100.58	99.662	100.48	101.67	100.11	99.776	98.484	102.06	100.63	99.787	99.652	101.74	100.55	99.293	98.534	100.57	99.528	101.38	102.54	100.32	101.38	98.145	99.495	99.131	100.24	99.009	100.57	99.766	100.15	100.62	98.69	98.252	100.48	99.388	100.13	102.75	97.981	99.253	101.8	96.405	100.15
99.933	101.94	99.365	100.62	99.992	101.66	100.81	100.8	101.15	102.25	100.63	102.16	101.21	99.302	100.15	100.07	99.517	98.186	98.567	100.61	100.09	100.82	101.58	100.96	102.21	102.94	100.74	101.23	99.798	102.17	99.939	100.15	101.29	100.8	101.61	100.96	98.689	99.959	102.76	102.57	103.43	102.37	101.32	102.03	102.95	100.79	101.29	100.65	100.35	101.99
101.28	101	104.26	103.55	101.6	100.7	101.62	101.53	101.46	101.01	103.22	103.19	103.25	101.52	103.89	101.06	102.07	101.63	103.99	100.99	100.8	103.19	102.29	102.86	101.84	103.96	103.87	99.556	102.55	101.96	103.97	102.92	102.83	104.35	103.09	102.75	101.41	102.75	101.4	101.51	102.88	104.03	104.1	101.76	103.25	102.41	104.28	105.58	104.09	103.83
103.98	106.25	105.08	104.52	105.11	106.73	103.57	106.43	106.72	105.58	105.45	104.67	106.78	105.51	106.14	106.39	107.12	105.64	106.85	104.75	105.43	105.22	107.84	104.52	104.39	103.63	106.72	105.44	105.71	104.78	104.21	105.8	103.18	106.6	108.18	105.11	107.54	105.44	103.73	104.87	107.03	106.07	106.41	106.67	105.25	105.22	104.92	106.09	106.87	105.43
107.01	107.4	106.18	105.42	107.09	107.25	105.97	105.77	105.86	108.13	106.4	106.27	107.01	106.13	109.98	105.37	105.54	105.25	108.68	108.2	105.24	104.79	106.38	107.32	104.97	106.87	106.12	105.1	106.43	106.89	104.12	105.67	107.17	107.95	107.1	104.72	106.74	103.58	107.47	106.78	105.72	106.64	107.83	107.39	108.72	105.1	108.22	105.54	107.76	104.62
99.247	100.15	98.914	101.04	100.17	100.52	98.263	99.397	98.837	101.08	100.4	101.56	100.37	98.731	98.931	98.66	101.7	101.04	99.579	99.437	101.25	102.05	97.548	99.748	100.72	100.32	100.61	100.43	101.13	101.84	99.593	100.23	100.33	99.9	100.14	101.41	102.69	99.94	99.07	99.27	100.46	100.25	101.98	102.06	101.91	101.25	98.467	101.91	101.21	100.36
99.312	98.326	99.22	100.06	100.19	100.96	102.52	103.11	98.858	99.741	100.09	100.96	102.58	103.39	102.91	98.753	100.89	101.14	99.091	101.99	101.13	101.98	102.4	99.258	101.95	99.791	99.544	101.93	101.8	103.57	100.7	100.9	101.9	99.517	101.19	98.777	98.987	101.85	101.52	98.865	100.43	99.571	101.46	100.32	102.4	99.977	102.47	101.37	99.573	100.62
106.24	105.14	104.5	103.72	106.73	105.17	106.72	104.51	103.8	106.04	105.1	107.92	105.88	104.84	104.39	104.16	106.83	104	106.03	105.46	107	105.76	105.82	106.41	105.17	105.51	109.33	106.95	107.08	106.57	106.83	106.13	104.3	106.59	106.26	108.42	104.44	105.34	106.56	105.97	106.16	106.86	106.75	106.99	106.02	104.84	105.68	107.87	103.86	105.11
99.769	101.6	100.5	102.47	98.307	98.225	100.53	101.6	99.428	101.17	100.76	98.216	99.775	99.904	99.963	100.71	99.846	101.04	99.567	99.941	100.96	100.21	99.085	99.144	99.201	98.023	101.85	99.194	99.272	101.89	101.42	99.99	98.799	99.282	101.17	100.6	102.16	101.16	99.716	99.257	101.9	100.67	102.32	101.23	99.819	98.618	100.45	100.35	99.716	101.25
108.35	110.19	108.79	107.42	110.14	108.79	108.23	108.35	108.25	107.86	108.64	106.8	109.32	106.06	108.09	109.61	109.93	108.89	107.91	107.11	108.29	107.21	107.8	110.67	107.08	107.62	110.58	107.1	107.79	106.06	109.64	106	107.61	107.24	109.24	108.13	109.99	107.67	107.14	106.42	108.43	108.22	109.17	107.49	109.13	108.22	108.42	108.19	107.66	109.25
106.31	106.33	108.08	104.68	105.36	107.01	108	108.17	105.86	107.89	106.79	106.84	106.53	107.22	104.6	107.02	106.1	106.23	106.28	108.96	107.79	108.56	107.58	107.87	107.51	105.84	108.64	107.54	105.63	107.55	105.55	106.25	104.71	109.34	106.54	106.31	109.35	107.37	105.42	106.22	106.71	108.3	107.8	106.08	104.91	106.88	104.55	105.29	107.31	108.93
106.72	106.74	104.94	108.13	106.84	107.18	106.36	108.31	106.97	109.1	107.84	106.4	104.04	105.88	105.8	108.37	107.27	105.12	105.56	105.25	105.84	107.19	107.89	107.6	109.32	105.66	107.07	105.3	108.16	104.09	106.13	107.58	107.15	106.23	106.34	109.37	107.19	105.64	107.06	107.28	106.41	106.53	107.99	106.15	108.91	106.34	105.95	106.33	108.49	107.62
104.27	106.38	104.83	103.74	107.95	107.78	104.4	105.69	103.8	105.95	106.52	105.69	104.51	108.38	103.68	105.86	105.03	104.67	105.43	106.36	106.14	106.12	107.42	106.42	106.41	104.93	106.04	107.58	105.05	104.81	103.73	105.23	106.96	107.63	103.44	106.38	103.82	104.6	105.9	105.08	106.44	105	106.19	105.39	107.25	103.22	107.69	103.84	104.04	105.21
104.98	105.22	107.21	106.69	105.49	104.11	106.26	106.67	105.63	104.79	106.17	105.44	105.92	104.33	105.34	105.05	105.06	107.76	104.78	107.3	104.87	105.29	106.67	106.81	106.15	105.69	104.08	107.31	103.69	105.93	104.8	108.81	106.69	107.77	105.98	104.56	106.35	104.95	103.44	107.26	106.07	105.85	104.56	106.73	106.05	104.2	104.47	107.1	106.21	107.87
106.48	105.72	109.3	107.55	108.91	105.74	107.22	107.63	107.95	110.41	108.96	107.15	108.51	106.65	107.34	108.32	107.05	107.4	108.42	108.88	109.62	107.2	109.63	106.51	107.39	107.93	107.67	109.84	107.77	107.18	108.68	107.13	105.99	107.17	107.65	108.31	107.67	108.9	107.4	107.04	108.23	108.92	107.8	107.49	107.97	106.95	108.52	107.8	107.52	108.63
109.32	107.07	109.27	109.07	109.4	108.89	108.99	108.58	109.1	108.62	108.19	107.54	107.14	107.84	109.12	107.04	110.9	107.37	108.65	110.15	108.96	108.39	107.26	109.24	110.28	107.64	109.59	108.68	109.54	109.31	106.92	108.21	106.79	106.98	110.58	108.67	109.29	108.42	110.28	108.47	107.91	106.61	106.71	105.3	108.74	105.43	107.78	109	108.85	108.12
108.62	107.54	109.15	109.35	107.49	106.51	106.19	109.57	106.84	105.16	105.33	109.93	107.83	108.29	108.85	108.94	107.46	106.49	107.63	108.36	107.82	108.87	108.54	109.14	106.86	109.28	109.27	108.76	108.02	107.89	108.04	108.02	108.59	105.99	109.37	106.8	109.89	110.28	107.01	107.92	108.79	107.47	107.62	107.75	109.16	106.9	107.32	108.84	107.26	108.26
97.249	99.822	98.372	99.869	99.388	97.383	100.35	97.816	97.358	97.154	98.433	97.77	98.276	98.437	100.3	96.335	97.667	99.452	97.906	98.736	95.402	98.437	97.565	97.877	97.753	99.203	97.515	96.856	97.564	98.211	97.336	98.901	96.775	98.054	99.889	98.667	100.12	99.697	98.094	98.315	96.928	97.804	97.311	100.33	97.952	98.172	98.377	100.14	99.395	96.3
108.39	107.23	110.22	108.23	107.84	108.34	106.55	108.57	108.75	108.12	109	108.06	108.79	109.34	107.5	108.88	108.66	108.02	107.44	107.12	108.56	106.13	107.85	110.45	109.28	108.77	108.43	106.86	109.12	108.76	105.92	109.22	106.96	107.95	108.77	109.42	109.4	108.12	107.07	108.81	107.19	109.6	108.46	107.88	108.16	107.85	107.52	108.75	108.62	110.1
104.57	106.01	105.53	105.39	106.07	106.56	107.03	104.62	105.83	106.72	103.25	106.28	104.86	105.36	105.8	104.12	108.3	107.13	105.31	104.89	105.7	104.11	106.34	106.59	105.3	106.33	106.98	105.83	106.19	106.29	103.24	105.55	103.31	106.48	108.45	105.04	104.21	106.35	103.79	103.52	105.7	103.9	106.15	104.34	106.23	105.65	109.22	105.76	105.71	107.58
107.13	106.37	109.96	105.83	107.93	106.49	107.04	105.93	107.72	108.6	107.41	108.33	107.75	110.34	108.02	107.52	106.12	106.58	107.59	107.36	108.14	109.68	107.91	107.7	107.2	108.25	109.56	105.98	107.9	107.27	106.6	108.76	107.15	105.7	107.38	108.12	107.44	107.52	108.76	109.56	109.04	110.14	109.52	108	106.59	107.23	105.8	106.02	107.76	106.91
103.7	101.33	100.96	104.21	105.46	102.5	103.67	105.43	102.33	102.97	100.13	101.56	100.76	103.1	102.36	103.21	100.73	104.18	102.1	103.81	102.37	102.19	103.66	100.88	102.43	104.11	105.02	104.17	102.03	101.72	103.73	104.75	102.58	101.43	104.18	102.49	104.96	103.16	101.69	102.82	101.89	101.46	102.79	103.44	103.38	101.76	103.93	100.53	102.56	103.95
104.94	104.1	106.05	106.43	107.42	105.61	105.22	104.92	106.56	104.52	107.01	107.08	106.8	108.12	105.75	106.21	104.36	106.14	105.83	106.02	107.6	104.94	105.45	104.18	106.76	104.96	107.47	103.55	104.55	104.95	105.61	105.77	106.42	105.88	106.84	104.82	104.41	107.08	105.71	106.26	105.02	107.48	107.93	106.39	107.82	104.38	106.28	104.81	103.01	105.54
108.42	106.37	106.8	106.5	104.69	106.28	107.35	108.42	105.2	106.02	107.61	108.88	106.05	106.65	105.21	107.06	108.49	107.29	106.45	106.8	106.01	106.38	106.18	107.68	106.95	108.31	106.85	105.69	106.75	105.21	106.2	107.65	105.85	108.39	106.26	107.16	106.9	107.2	105.82	105.72	106.43	106.63	109.36	104.51	107.63	108.27	107.51	105.4	106.24	107.19
104.87	106.47	106.01	105.67	105.94	104.96	103.9	104.9	105.63	106.46	105.3	103.73	103.31	106.32	107.2	106.14	103.82	105.76	103.18	105.15	105.49	107.75	106.77	104.2	105.86	106.77	106.32	105.76	103.46	103.75	106.17	106.55	104.82	107.82	107.73	105.27	104.65	105.42	105.23	105.83	107.11	106.61	106.61	104.61	104.27	107.66	106.89	105.67	103.96	105.75
107.2	109.89	108.14	108.85	109.07	108.95	107.24	108.63	106.64	108.54	107.35	106.95	107.41	108.82	109.91	109.67	109.73	106.25	108.21	110.77	107.32	109.63	107.61	108.37	108.23	108.54	109.62	107.76	107.06	106.84	110.69	108.49	108.64	107.08	107.48	108.48	107.54	107.73	110.22	109.76	107.44	110.52	109.14	108.28	109.14	108.84	108.86	109.08	108.93	108.13
102.21	101.02	101.02	100.64	99.68	99.924	100.78	102.13	100.76	101.71	101.27	102.86	99.949	101.17	98.801	98.38	98.822	100.59	99.929	100.32	102.34	99.943	103.75	99.515	100.96	103.41	105.75	100.22	101.42	102.06	101.45	101.29	101.98	101.41	100.64	101.71	101.31	99.898	99.005	101.28	100.3	101.11	100.14	102.33	102.17	101.6	102.31	100.74	99.633	101.72
106.84	105.29	105.41	104.3	104.92	103.71	104.65	104.18	103.71	104.93	104.76	103.8	107.54	105.48	103.86	105.96	104.17	103.72	105.32	105.62	105.54	105.16	105.68	106.7	106.65	106.86	105.2	105.63	105.39	103.94	104.27	104.58	106.81	106.02	103.52	105.08	104.37	106.5	105.44	105.38	105.33	105.18	106.13	106.1	106.38	107.97	107.45	105.54	106.69	104.88
98.104	99.949	97.528	99.26	99.464	98.871	99.202	101.91	100.08	101.19	99.137	99.481	97.939	99.341	99.044	98.938	101.16	95.732	99.506	99.849	99.881	97.835	97.676	99.199	99.546	99.709	97.307	99.909	100.68	97.938	97.524	96.109	98.595	100.82	99.071	97.97	101.03	99.75	98.616	99.924	98.408	99.862	97.971	98.496	101.28	100.32	98.647	99.269	96.889	99.755
110.18	106.41	108.57	106.63	108.04	107.06	108.29	105.94	108.11	108.38	108.96	107.27	108.69	107.15	106.99	106.55	107.77	107.49	109.13	109	107.07	108.05	108.77	109.13	109.57	106.89	107.99	105.92	109.39	110.23	108.96	107.57	110.4	108.59	106.25	108.6	108.01	108.16	107.39	108.9	108.21	105.81	108.21	108.63	107.99	106.31	105.84	107.88	106.28	106.47
107.3	107.43	107.33	105.15	105.95	104.85	103.6	106.59	103.16	106.62	104.65	106.17	104.67	104.69	104.97	104.87	106.17	104.78	105.65	105.38	107.4	105.05	105.57	107.15	106.82	107.09	109.14	108	105.07	104.3	104.99	103.63	106.31	104.25	108.1	103.88	103.33	106.2	106.13	106.01	105.43	106.93	105.19	104.73	105.36	103.82	104.81	107.46	105.6	105.7
108.17	108.42	108.46	109.59	109.08	108.32	108.83	107.02	109.03	109.4	106.47	107.96	109.18	108.53	106.7	108.92	107.47	109.99	110.13	106.7	108.98	107.7	108.02	108.24	107.79	106.58	107.57	108.22	109.52	107.52	108.95	108.69	107.57	109.01	106.32	110.26	108.78	107.28	107.08	107.52	108.69	108.26	109.7	108.42	109.12	107.04	108.66	107.86	106.64	109.1
105.5	106.51	104.04	105.06	106.32	107.54	104.49	105.47	107.01	106.97	106.98	104.68	105.07	106.77	105.82	105.24	106.54	104.37	104.93	104.92	105.38	105.44	106.44	105.84	105.48	105.4	107.12	104.26	105.56	106.19	104.79	105.5	105.27	105.87	105.07	104.44	105.39	107.02	106.65	107.23	104.39	105.12	104	105.95	105.26	103.49	105.34	105.9	105.04	104.49
107.61	105.01	106.87	107.01	106.03	105.86	105.74	105.66	107.53	105.76	106.52	108.02	107.97	104.55	104.77	107.54	104.21	105.72	107.05	107.8	106.68	105.98	105.23	108.74	106.89	107.97	107.78	107.36	105.54	105.6	104.86	104.67	106.89	108.14	106.14	106.37	106.87	107.72	104.93	107.12	106.43	107.88	105.57	105.42	104.51	108.88	104.83	107.82	106.27	107.03
105.45	108.07	107.11	105.8	106.74	108.49	107.08	106.82	106.87	107	107.68	107.58	107.32	109.61	107.73	109.91	106.87	110.35	107.97	107.66	108.2	106.37	106.87	107.4	109.56	107.3	107.91	108.55	109.33	105.7	109.14	107.79	107.02	109.18	106.48	107.08	109.33	106.58	109.84	108.58	106.01	107.48	105.8	108.09	107.77	107.34	108	107.32	105.75	107.79
104.22	105.24	107.38	105.8	107.71	105.79	107.11	107.65	106.51	107.67	108.08	108.7	105.87	106.01	106.1	104.35	106.66	105.68	106.84	106.42	105.76	105.9	107.33	106.08	105.79	106.49	107.54	104.42	106.3	106.24	106.5	106.66	106.58	105.68	107.19	106.15	106.62	107.68	107.88	106.87	107.52	105.5	105.87	107.36	107.46	105.26	104.95	107.22	104.87	107.04
107.37	109.2	107	105.89	108.7	107.74	106.35	107.16	108.9	108.88	108.1	106.44	107.96	108.07	106.26	107.71	109.47	106.39	107.82	107.95	109.09	107.57	107.86	106.77	108.48	107.29	110.16	108.05	107.95	105.92	106.61	106.7	107.47	106.88	107.65	106.15	107.73	108.27	107.58	107.17	108.11	108.28	108.24	107.56	106.64	107.48	105.56	108.05	105.61	104.3
105.79	105.83	107.64	106.01	108.74	105.48	108.1	109.03	107.44	106.46	105.88	106.72	106.81	105.94	106.7	105.46	104.8	105.98	107.74	106.18	106.7	107.43	105.39	103.66	106.67	105.31	106.03	104.64	106.67	107.21	106.26	104.3	109.32	106.91	105.15	107.88	105.8	103.92	106.97	108.18	105.41	105.35	106.13	106.18	106.73	106.02	105.21	108.25	106.8	106.54
110.05	108.51	110.72	108.34	106.67	105.53	107.77	107.46	109.72	107.77	108.7	108.3	106.97	106	110.57	108.08	107.43	107.57	106.64	108.69	107.54	107.59	107.37	108.51	107.85	109.56	108.2	108.12	108.52	107	107.74	108.88	109.69	107.65	107.93	107.78	109.04	108.6	108.38	108.21	109.29	107.62	109.83	107.42	108.92	110.02	108.28	109.82	107.52	107.4
110.29	107.59	109.08	108.64	107.85	108.93	108.66	109.13	106.95	107.91	107.07	109.24	109.31	107.3	107.17	108.8	105.97	108.95	109.07	106.01	108.57	107.99	108.4	110.06	111.19	109.11	110.82	106.31	107.5	108.26	109.02	110.62	107.09	108.14	108.18	105.56	110.55	110.21	107.26	108.65	109.29	108.68	108.24	108.89	109.76	109.19	106.18	107.08	110.08	108.51
98.485	96.457	101.08	99.332	101.44	98.321	97.746	99.498	100.87	99.313	98.348	100	98.154	99.491	100.17	98.096	98.008	99.202	97.973	99.514	97.997	100.32	99.733	98.326	98.326	99.728	99.171	100.1	98.1	97.765	98.84	99.429	98.136	98.14	99.95	97.956	97.731	99.625	99.085	98.398	97.024	98.845	99.791	98.6	100.29	99.726	101.38	102.29	100.7	98.188
105.45	106.35	104.31	105.47	106.72	104.5	107.2	106.66	104.91	104.22	104.53	106.84	105.19	105.46	105.34	105.84	106.01	104.05	105.56	106.39	105.4	103.9	105.39	105.76	106.24	105.77	106.9	105.03	106.91	106.81	105.86	106.19	106.69	103.71	105.63	105.6	104.72	104.52	103.52	104.58	106.17	104.22	105.9	106.27	107.13	106.48	105.33	105.49	102.8	105.59
100.69	101.82	101.77	100.76	102.69	99.366	102.34	99.933	101.65	103.01	99.144	101.57	101.01	100.69	103.13	99.429	101.93	100.95	102.45	101.74	101.53	100.95	104.07	100.91	101.65	99.824	100.87	101.73	100.34	99.809	102.78	102.57	100.06	101.6	98.703	102.56	99.332	102.55	100.86	102.36	101.67	102.68	98.546	101.74	102.49	100.8	99.666	100.99	101.24	101.99
108.83	109.33	110.18	112.15	112.2	111.24	111.79	110.81	108.64	110.52	111.64	112.58	110.15	112.49	110.95	109.82	110.2	108.62	110.08	110.35	108.68	109.8	110.73	112.87	110.65	111.06	110.25	111.13	110.49	110.56	109.61	107.52	108.4	112.11	110.01	112.51	111.19	110.11	110.74	111.04	110.03	111.07	109.97	110.2	110.44	111.97	112.64	109.61	112.77	110.82
112.4	111.58	112.56	111.5	108.37	110.59	114.6	110.46	109.24	112.16	109.87	112	109.53	110.28	109.79	111.97	110.85	111.13	111.05	111.31	110.14	108.85	110.47	112.05	107.52	108.88	110.7	109.77	110.28	111.43	109.42	109.75	110.53	112.77	109.1	110.28	110.25	108.04	108.61	110.05	111.29	110.93	111.32	110.26	111.53	112.13	110.41	111.94	108.35	111.62
109.39	108.57	108.34	106.58	107.61	107.18	107.4	108.82	108.17	106.49	107.69	109.43	108.61	108.54	109.88	109.74	106.55	108.92	107.75	106.89	108.64	108.04	107.61	107.69	110	109.03	108.63	109.2	109.67	107.87	108.7	108.9	107.5	111.34	109.25	107.69	108.6	109.09	108.66	109.21	108.2	108.73	108.47	109.82	108.46	108.49	105.52	109.26	109.94	109.08
104.09	106.32	106.42	104.67	106.68	103.76	106.23	106.52	105.15	106.98	104.59	106.72	103.16	105.8	106.77	105.19	105.3	106.8	106.66	104.06	106.41	105.3	106.51	106.38	105.58	105.02	105.91	106.18	106.07	104.91	103.5	106.36	104.65	106.91	106.65	105.65	105.44	106.71	106.77	105.83	104.71	106.27	108.17	105.44	104.67	105.12	104.94	106.14	105.8	108.2
107.93	107.58	104.98	105.28	108.16	107.33	106.75	108.59	108.09	104.69	108.12	105.5	105.25	108.58	105.62	107.1	107.16	107.01	105.18	105.82	106.08	108.28	106.2	107.01	106.63	105.59	107.81	105.56	106.65	105.97	107.05	106.81	106.31	107.86	105.82	106.84	106.96	104.37	105.95	108.69	106.78	106.18	105.72	106.55	107.41	107.25	106.92	106.6	106.22	105.51
108.91	108.38	107.38	107.94	106.42	106.98	107.52	107.79	108.13	109.29	105.44	107.78	104.99	108.65	107.87	107.25	107.35	109.19	109.6	108.65	107.18	106.95	107.41	108.17	108.29	108.03	106.7	109.92	108.58	109.98	108.23	108.08	107.38	107.57	108.35	104.71	108.03	108.19	109.79	107.57	106.85	110.56	109.14	108.06	107.74	107.15	110.26	106.41	108.66	107.6
106.64	103.75	104.3	105.51	105.22	107.44	106.57	106.42	107.77	106.95	104.45	105.64	105.52	107.71	106.51	105.91	106.43	103.45	105.34	104.29	106.47	105.19	105.41	104.08	106.02	105.81	105.07	107.83	108.87	105.05	105.89	106.34	106.43	105.56	106.77	105.31	105.16	104.15	105.01	105.78	105.55	107.06	105.34	105.31	105.34	105.48	104.67	107.24	105.36	103.49
107.63	106.73	107.56	107.89	109.84	107.61	108.03	106.52	108.21	106.81	108.3	106.84	107.84	109.39	107.73	109.15	105.71	107.65	106.51	107.16	110.57	107.28	106.79	108.87	108.33	108.31	108.43	107.01	109.49	109.51	108.24	107.35	106.69	110.13	108.42	109.55	109.48	108.69	107.76	109.65	108.44	107.52	111.46	108.93	106.57	106.52	109.63	108.28	108.9	107.19
103.85	104.15	105.5	106.11	105.56	104.17	106.75	105.51	107.48	107.42	104.78	107.01	105.13	105.35	107.25	107.26	105.23	106.79	107.17	107.02	105.47	103.76	105.19	105.78	107.5	105.83	105.98	106.52	107.14	105.19	107.86	107.22	107.25	105.82	107.71	105.24	106.2	104.27	105.22	107.01	104.49	105.34	105.67	105.36	103.93	106.92	107.25	106.74	106.9	108.01
99.512	98.624	98.407	96.589	96.448	98.008	97.978	97.959	96.932	97.536	98.265	97.436	97.229	100.53	98.735	97.204	99.551	98.05	97.689	100.02	96.895	98.548	96.348	98.536	97.665	98.344	99.849	94.944	98.668	96.907	97.642	97.294	98.472	100.01	98.623	98.075	98.507	98.528	99.031	96.297	99.314	97.327	99.696	97.598	97.237	98.871	99.718	97.264	96.57	97.976
105.27	106.75	105.86	104.73	104.37	105.2	106.22	105.54	106.8	104.29	107.03	103.6	108.63	105.37	106.09	103.58	104.49	106.04	107.01	106.37	106.3	105.45	106.88	104.45	105.81	106.68	106.18	106.09	108.12	105.11	105.83	105.99	105.61	105.12	105.01	103.75	105.99	105.79	106.12	105.76	106.18	104.25	104.92	105.13	106.07	107.56	104.99	106.51	106.13	105.2
97.815	98.103	96.186	99.009	98.439	98.401	96.528	97.909	98.645	98.809	99.058	96.63	99.046	99.026	97.593	97.196	98.206	98.247	99.828	97.056	97.958	98.427	97.576	96.133	98.368	96.662	96.737	95.983	98.626	98.792	97.602	99.167	99.474	98.448	98.236	97.267	98.86	97.46	97.163	97.536	98.315	97.609	99.393	97.843	96.864	98.734	96.833	99.287	97	99.765
105.66	107.53	107.99	106.62	107.1	106.15	108.85	107.84	108.25	106.68	108.02	106.71	106.38	107.88	111.01	109.59	106.49	108.51	107.23	108.09	108.63	109.33	106.34	106.7	106.72	105.47	109.2	108.47	105.68	105.79	108.33	109.2	107.46	106.82	107.29	108.7	107.55	109.73	108.2	107.72	107	108.19	107.69	107.71	108.62	107	106.99	107.57	108.23	107.43
105.41	106.04	107.49	105.57	106.09	104.34	107.35	106.62	105.77	106.12	106.95	105.91	107.99	104.11	105	106.58	106.29	106.3	105.82	105.94	104.06	104.57	105.68	106.99	104.38	105.96	107.8	105.54	104.56	105.47	105.01	106.76	105.56	105.82	105.27	108.47	105.68	105.89	105.21	105.86	107.32	106.34	105.08	103.45	106.01	104.98	106.41	104.01	106.19	106.19
105.97	105.46	106.33	105.72	106.05	104.66	104.83	105.56	106.25	107.02	105.2	105.67	106.56	105.31	106.35	104.92	107.35	106.82	105.83	108.33	106.85	104.34	104.86	101.95	103.57	106.26	106.35	105	107.16	103.72	106.49	105.05	105.28	107.02	105.81	107.22	105.26	105.03	105.61	104.72	105.85	107.16	106.41	105.4	105.28	106.14	104.06	106.06	104.97	105.86
105.37	105.5	107.42	106.06	108.29	104.95	105.87	107.53	105.15	105.38	107.03	106.24	106.06	106.58	105.33	107.89	105.52	106.82	105.33	106.1	107.31	105.62	107.14	106.25	105.97	106.5	108.81	106.46	106.59	106.98	108.54	106.27	107.64	105.11	105.89	105.16	106.41	106.25	106.45	106.11	105.47	106.54	106.55	107.75	106.03	107.12	105.61	106.99	105.52	105.6
98.22	101.83	99.735	99.128	101.57	100.72	102.2	100.13	101.02	100.43	99.514	100.16	101.58	100.03	99.78	101.96	101.44	101.64	99.616	102.09	100.13	100.66	101.41	101.37	100.48	102.97	100.75	102.15	102.32	101.28	98.966	101.99	98.477	101.27	99.737	101.04	100.83	100.21	101.7	100.39	101.68	99.852	100.61	99.967	101.94	102.17	101.78	101.64	99.45	99.546
97.984	99.161	99.019	98.463	98.059	95.636	99.466	97.251	98.453	99.057	98.256	96.843	101.95	95.966	96.809	98.303	99.266	96.67	98.054	98.336	100.49	100.06	95.461	96.721	98.49	100.55	98.957	100.55	96.116	97.032	95.866	98.123	100.71	96.512	99.227	97.067	99.683	97.334	99.302	97.518	98.24	96.534	97.228	100.34	98.349	99.813	97.831	96.04	100.16	100.46
100.43	98.275	100.02	98.975	99.314	98.519	100.31	99.46	99.358	99.773	97.005	101.14	100.3	98.641	101.92	99.712	100.61	101.26	100.14	99.886	98.702	101.29	100.21	100.22	97.649	101.62	101.11	100.17	99.964	101.05	102.2	99.901	101.13	102.84	100.8	100.65	101.84	100.07	98.402	98.904	101.4	100.28	100.86	99.305	98.971	100.71	100.24	99.561	100.53	100.57
106.48	106.27	107.31	106.27	107.45	105.43	105.9	106.85	104.04	104.98	107.76	106.73	105.61	105.07	105.54	105.99	105.92	104.72	108.35	107.25	106.09	106.03	107.26	104.2	106.03	105.36	105.23	107.03	107.65	105.55	106.5	106.49	107	106.8	106.54	105.13	104.97	104.17	104.83	105.65	106.34	104.48	105.56	105.07	107.01	105.03	106.13	105.37	106.92	107.57
106.7	104.06	107.69	106.3	106.79	104.71	105.3	105.18	105.98	104.32	107.13	103.76	107.46	104.67	104.19	102.13	106.77	107.34	106.88	105.68	104.66	107.74	104.69	106.44	104.59	105.26	106.6	106.53	105.64	106.97	107.93	107.33	106.42	105.94	102.71	106.46	105.83	103.64	105.93	104.9	106.38	104.92	105.27	104.46	105.48	106.97	103.39	106.27	106.05	107.93
104.09	103.89	104.42	102.67	100.99	100.28	103	101.62	103.26	103.05	102.22	102.29	103.6	102.15	105.37	101.64	103.41	102.88	104.99	102.74	103.19	101.43	104.39	101.04	102.09	101.93	103.79	103.69	103.15	103.34	100.91	106.08	103.24	101.32	102.16	103.13	101.93	100.72	102.01	103.98	104.05	101.54	102.9	104.09	99.592	100.64	102.49	102.61	101.05	102.6
107.65	106.46	106.15	105.39	105.87	107.14	107.08	105.79	107.47	104.95	107.52	108.67	108.39	106.25	105.53	105.26	106.65	105.94	105.86	105.25	108.11	108.06	106.52	108.61	105.62	107.12	108.66	108.12	105.13	103.84	107.22	104.97	108.71	106.34	107.66	107.17	104.77	106.03	107.06	107.14	107.11	107.23	107.37	104.17	106.19	106.24	107.57	103.72	106.79	107.39
110.12	110.32	109.12	110.73	112.41	108.19	108.64	108.44	109.39	111.43	111	110.07	112.51	110.18	109.72	111.32	108.19	111.64	110.67	110.2	111.98	111.54	109.21	109.69	110.16	109.59	110.69	109.75	111.81	112.12	110.36	110.95	109.79	109.22	110.43	109.63	110.87	110.04	110.47	109.9	110.26	109.41	110.32	109.91	110.66	111.08	111.08	110.1	109.92	110.28
106.37	106.91	105.19	107.26	108.58	108.42	105.69	105.11	106.61	106.93	105.21	104.82	105.32	105.87	106.92	106.03	106.93	105.8	105.51	106.82	105.52	107.35	105.67	107.11	107.89	105.8	106.63	107.18	107.35	105.07	104.71	106.91	105.33	105.18	106.09	106.33	106.35	106.11	108.16	106.32	104.48	104.86	106.15	107.24	105.33	107.06	106.44	105.48	108.11	106.64
106.2	106.51	106.56	107.42	108.72	106.68	107.47	107.2	106.81	108.27	106.1	105.63	108.8	107.29	108.37	104.49	107.17	105.66	106.25	105.17	107.23	106.76	108.11	105.92	106.1	107.35	105.27	105.85	108.08	105.46	107.85	106.04	107.82	107.75	106.05	104.47	107.91	105.97	106.53	109.23	107.06	105.07	106.86	103.79	105.16	108.18	108.16	107.15	107.49	106.95
107.77	106.08	106.29	106.6	107.48	106.96	104.81	105.34	107.55	106.03	107.18	105.5	106.3	105.66	105.29	104.45	105.55	108.56	105.01	106.29	108.21	106.86	105.1	105.92	105.13	106.08	104.98	106.15	105.47	106.58	105.15	106.51	106.86	106.9	107.18	106.75	105.49	105.91	108.12	106.86	107.49	105.57	105.78	106.26	104.88	104.83	108.39	104.41	106.69	106.02
104.97	102.13	102.88	100.97	103.75	101.56	102.95	103.83	104.23	104.39	103.66	103.61	102.74	103.03	103.4	101.06	102.1	102.5	102.95	102.05	100.94	102.87	102.24	103.74	103.18	99.464	102.24	101.2	102.6	101.11	101.96	102.83	103.25	103.5	101.68	101.48	103.37	101.89	103.45	101.56	102.38	103.93	104.09	103.5	102.85	102.69	103.07	103.65	101.36	102.32
106.8	104.58	106.74	104.67	104.41	104.97	106.61	105.3	103.68	107.59	107.11	106.7	103.14	109.61	106.81	105.91	103.46	106.03	105.36	106.62	104.44	105.38	105.1	102.94	104.99	106.23	103.56	106.9	106.5	104.64	105.14	103.9	106.17	105.36	107.96	103.58	102.51	105.05	105.04	104.67	106.45	105.04	104.33	105.38	103.95	104.56	103.7	104.79	106.54	105.06
111.18	110.45	111.72	108.86	110.5	109.22	112.04	112.68	110.4	111.34	108.79	110.81	111.01	112.69	113	108.93	108.19	110.31	111.25	111.75	112.28	109.43	111.54	110.29	110.89	110.09	112.09	109.43	108.59	111.42	110.88	109.76	111.49	110.59	110.38	111.29	111.06	110.92	112.87	111.04	111	109.88	109.68	110.74	111.82	108.22	110.45	108.96	110.96	110.66
99.428	100.42	99.229	98.281	101.1	99.526	100.41	101.38	101.5	100.35	98.826	100.24	100.95	100.31	101.54	102.02	99.716	99.486	100.55	99.027	98.893	100.01	101.83	100.99	100.4	101.03	102.2	99.352	100.46	99.371	101.72	100.18	100.22	100.88	100.59	102.33	101.76	100.09	98.39	101.07	102	99.518	100.27	101.74	102.17	101.64	99.547	101.78	100.55	101.22
100.97	101.2	99.64	102.02	100.58	101.62	100.94	99.406	101.26	98.04	100.09	101.62	100.18	99.198	101.94	100.64	100.47	98.199	102.25	100.14	99.457	100.13	99.614	101.43	101.05	99.195	100.97	100.03	102.21	99.562	100.14	98.396	102.77	100.96	98.764	101.1	100.56	102.08	100.28	100.76	103.67	100.5	100.95	102.08	98.652	100.76	99.92	102.37	101.16	100.41
106.5	106.33	105.07	106.16	103.51	107.65	107.3	105.04	103.86	105.42	105.49	106.95	106.11	104.5	106.18	106.11	103.73	105.79	103.4	104.36	104.11	103.54	105.83	105.73	105.13	104.48	104.4	105.4	105.2	105.38	105.84	104.49	106.32	105.43	105.83	106.29	107.52	107.37	105.21	105.41	104.28	105.01	103.54	105.52	103.99	105.53	103.71	105.56	104.67	104.01
100.79	101.59	101.85	99.735	101.09	101.7	99.852	98.304	100.54	102.48	99.75	101.63	98.251	102.61	102.46	102.1	100.42	102.95	101.24	101.69	102.58	100.94	101.44	100.96	102.09	98.145	101.18	99.637	99.933	100.46	100.1	101.47	99.925	100.22	101.28	102.58	100.8	101.28	99.21	98.477	102.13	101.05	100.53	101.34	100.65	101.66	100.48	102.12	99.718	101.17
104.97	105.15	104.5	106.51	105.66	107.2	106.21	104.48	106.85	105.79	104.93	105.92	105.55	103.99	106.38	105.57	106.92	106.89	104.14	104.03	103.91	107.47	104.97	104.5	103.23	105.56	105.41	104.29	105.64	105.44	104.54	104.68	104.05	104.32	104.77	103.21	105.54	108.34	104.36	105.38	104.66	104.32	105.41	107.13	106.16	103.63	105.73	104.43	104.13	107.08
105.66	107.35	106.63	104.9	104.87	104.92	105.56	104.91	106.63	108.33	106.8	105.85	105.88	106.55	106.67	106.31	105.95	108.3	106	107.89	106.98	105.42	105.77	105.06	106.19	106.09	107.58	107.12	111.19	107	106.42	106.98	105.33	106.93	105.98	107.05	106.42	107.68	103.71	105.61	107.21	107.99	107.18	105.37	105.96	104.9	105.86	108.71	103.65	104.44
98.643	98.116	98.107	100.2	99.307	98.836	98.614	98.154	100.01	98.861	98.604	99.583	99.835	99.118	97.297	99.189	99.237	98.631	99.349	98.689	100.8	98.818	96.918	98.647	98.7	96.473	98.326	99.351	98.808	97.397	100.07	97.295	99.083	98.105	97.84	98.951	96.963	98.629	98.992	98.916	101.07	99.204	98.004	100.79	98.488	98.447	98.098	99.564	99.986	97.502
97.875	99.383	96.975	99.494	97.536	97.461	97.264	97.406	97.647	97.559	99.59	98.83	97.279	99.878	100.14	98.794	99.312	98.232	98.61	97.485	98.746	97.391	99.305	100.14	96.214	100.12	99.016	98.841	99.705	96.881	97.841	99.502	100.32	98.684	98.094	97.287	97.385	96.383	97.975	98.008	96.138	99.216	98.82	96.405	98.622	96.181	99.991	96.985	97.639	99.184
104.1	108.05	104.92	102.82	105.45	107.36	104.99	105.01	104.31	106.89	104.32	106.33	105.04	104.42	107.23	106.52	106.5	104.7	105.38	104.68	107.22	106.71	105.34	104.5	105.97	107.56	104.83	104.74	104.81	106.22	106.67	106.62	105.28	102.72	106.68	105.62	103.46	106.05	105.14	105.76	104.32	105.21	110.59	105.95	104.92	105.84	105.42	105.41	104.95	103.96
96.959	99.317	98.619	99.165	98.967	99.711	98.482	97.047	98.668	96.214	96.493	97.748	98.702	98.571	95.838	99.517	98.626	96.43	97.411	97.959	97.851	98.742	99.588	99.495	99.225	100.07	97.873	98.452	98.778	97.557	96.922	98.532	97.169	97.634	97.594	100.13	98.622	95.357	100.22	96.81	98.44	99.078	98.332	95.458	97.879	97.545	96.691	98.409	98.432	97.518
99.962	102.75	101.99	99.306	100.5	101.11	97.651	101.21	100.16	101.47	101.02	101.28	101.67	99.909	101.64	100.38	99.535	102.28	101.99	100.1	100.69	102.58	99.918	100.18	102.25	100.44	99.876	100.2	100.96	101.46	100.38	100.09	103.62	100.62	102.45	101.62	104.33	100.59	101.28	99.57	100.45	99.9	100.71	101.19	98.292	101.54	101.44	99.983	99.889	103.31
98.105	99.6	101.22	99.3	99.98	101.39	98.84	102.32	101.53	100.35	98.304	99.798	101.22	102.17	100.63	101.4	101.29	101.45	100.38	101.15	98.618	100.73	100.89	100.19	99.236	99.638	103.73	100.9	99.647	100.99	101.56	97.533	100.68	99.599	100.75	100.8	100.8	100.96	100.58	100.32	100.82	101.68	101.22	100.27	102.1	100.01	101.84	102.97	99.178	101.62
106.12	107.31	104.39	105.36	106.72	105.59	104.55	105.18	105.99	105.06	105.26	104.96	106.29	104.05	105.55	105.62	105.06	104.86	104.65	106.47	104.36	104.96	103.19	105.18	107.34	104.64	104.05	105.97	105.1	107.59	107.01	104.62	103	105.74	106.91	105.27	105.91	106.22	104.18	107.42	107.45	104.6	106.96	105.42	103.88	104.9	104.45	106.75	104.96	105.43
107.47	106.31	106.4	105.85	106.71	105.9	109.03	106.05	108.03	108.15	106.26	105.68	106.79	105.41	106.92	108.01	105.67	108.54	105.03	106.33	108.1	105.64	105.3	108.12	107.17	104.4	106.83	105.74	106.6	104.97	106.08	106.78	104.8	107.17	107.11	107.38	107.23	105.77	108.37	105.02	105.51	105.05	105.73	106.37	107.24	105.19	105.24	105.8	106.75	105.74
109.5	108.03	108.08	107.38	109.2	107.24	107.87	106.57	108.65	109.38	109.8	106.99	108.16	108.7	108.07	106.96	106.25	107.78	106.96	110.13	108.18	110.74	105.84	107.53	109.3	105.22	108.15	108.3	107.69	108.7	106.75	108.05	108.38	107.54	109.02	106.38	106.26	107.29	109.24	106.68	108.76	107.43	107.53	108.44	109.94	107.71	108.55	107.37	108.83	106.2
110.28	109.38	107.95	109.46	108.94	109.7	105.45	109.76	106.22	108.5	107	108.15	111.21	107.87	105.75	108.22	107.87	107.28	110.65	107.55	106.71	109.29	108.93	105.8	110.31	107.47	107.27	108.09	108.49	109.43	106.39	106.45	106.9	110.14	108.23	106.69	107.64	108.8	108.21	110.1	108.48	108.97	108.92	106.92	109.4	110.3	108.68	110.29	108.55	106.97
105.89	106.78	104.9	105.34	108.54	105.33	108.01	107.8	106.06	106.17	108.69	107.67	109.91	103.54	106.58	106.15	105.69	107.02	107.02	106.95	106.1	106.51	106.39	106.49	104.95	106.8	106.84	107.82	106.81	107.87	108.94	107.4	105.96	107.89	106.07	107.45	105.9	105.94	106.33	107.06	107.62	105.92	105.09	105.55	105.23	104.14	107.77	104.93	106.08	106.66
101.48	98.803	98.651	101.28	98.265	100.57	100.87	101.56	101.62	99.323	104.06	102.39	101.55	102.35	100.59	100.26	102.59	102.21	102.4	101.95	102.33	102.02	99.145	99.791	100.51	101.12	101.62	100.32	100.56	101.26	101.48	100.79	99.82	102.26	101.28	99.997	101.2	100.86	100.05	97.489	100.95	98.707	99.736	99.752	99.514	99.294	99.213	100.03	98.035	102.65
108.36	108.99	106.61	108.14	107.32	105.77	106.56	107.08	110.47	109.01	107.37	105.72	107.79	108.09	107.97	108.14	109.04	108.75	108.07	105.3	107.75	107.6	106.94	107.01	109.64	106.6	107.38	108.29	105.67	107.97	106.83	108.34	107.6	108.9	106.35	106.99	106.77	107.41	107.56	107.18	110.51	107.41	108.39	107.25	106.42	106.46	107.58	107.13	108.64	106.97
101.38	98.633	100.39	103.13	101.07	100.91	99.829	99.809	100.92	96.769	102.6	101.7	100.95	101.19	101.94	100.5	100.53	101.05	101.19	101.09	99.38	101	100.63	100.31	102.33	101.23	100.6	100.09	100.78	101.59	98.726	101.46	101.07	99.507	101.56	100.15	101.73	97.438	103.45	98.784	101.1	101.59	98.708	99.39	100.36	101.58	101.61	100.47	99.676	100.53
106.94	105.52	105.2	106.69	104.12	107.13	104.6	104.27	103.15	107.24	106.98	104.13	102.78	105.82	104.58	104.95	106.24	106.22	104.71	107.26	103.58	105.87	104.47	104.38	104.05	105.12	104.74	103.89	107.32	105.08	105.53	105.11	106.3	103.97	104.59	107.71	105.98	105.03	105.52	105.97	103.99	102.97	105.33	106.34	105.85	106.13	106.48	105.02	105.94	106.68
98.6	98.717	97.768	97.226	98.363	98.074	98.683	97.837	97.461	98.326	97.812	98.862	100.66	100.41	98.248	98.996	98.944	99.047	99.613	97.346	97.188	96.411	99.198	99.473	97.293	98.831	98.43	96.936	97.995	99.025	99.319	95.209	98.73	99.645	98.721	97.878	96.491	100.32	96.897	99.238	98.191	97.659	98.187	97.939	97.607	98.743	97.41	98.582	98.445	97.214
99.106	98.603	97.524	97.048	98.64	98.848	98.272	96.956	97.361	97.431	96.966	98.662	98.261	97.39	98.357	97.247	97.788	97.076	97.662	97.118	99.302	98.82	99.501	100.63	98.992	98.394	98.338	95.586	98.584	99.49	98.179	96.902	97.694	98.205	98.199	100.24	97.777	97.285	99.143	97.467	97.754	97.477	97.234	97.58	98.317	98.049	96.068	98.733	97.916	97.047
101.08	102.53	102.1	100.67	102.69	103.38	102.26	104.66	102.29	102.35	102.34	102.04	100.62	102.13	104.43	101.17	104.05	102.25	102.79	102.71	103.35	103.37	106.89	102.21	102.62	102.44	104.1	103.14	103.71	102.08	101.61	101.58	104.23	104.41	103.83	103.2	102.78	104.57	101.88	103.07	102.72	102.89	101.61	104.68	101.41	100.51	101.78	102.26	102.2	102.22
105.72	105.9	105.67	106.89	106.49	107.29	106.58	104.56	106.53	107.78	104.14	107.16	106.73	107.58	106.2	104.54	105.5	107.1	106.9	105.29	105.89	106.3	107.89	107.03	104.27	106.66	107.88	108.96	105.49	106.79	106.51	109.39	106.98	106.68	105.97	106.67	108.02	108.02	106.49	106.61	105.11	108.25	106.4	107.24	107.77	105.83	105.04	106.59	108.46	107.05
107.07	106.76	108.52	108.28	109.83	107.46	106.61	108.75	107.88	108.57	107.32	109.28	107.65	109	108.97	106.98	108.59	106.45	107.96	106.16	108.44	106.1	107.91	107.7	107.33	108.33	108.73	107.53	105.97	105.94	109.65	107.32	110.24	108.1	109.4	106.14	108.24	107.47	109.55	108.97	107.94	107.65	107.59	108.01	107.17	106.49	106.41	107.4	107.55	108.67
109.52	107.82	107.1	107.66	107.09	107.72	108.06	109	105.89	109.93	109.84	107.89	107.47	107.2	109.02	105.95	110.5	110.47	108.59	109.65	108.1	107.96	110.3	108.91	110.39	110.34	108.68	109.89	107.98	108.7	106.54	107.97	108.61	108.48	107.49	107.78	107.89	108.56	109.66	109.19	109.96	107.21	108.26	108.01	109.37	108.36	109.87	106.06	107.91	106.99
109.55	108.18	107.35	107.25	108.88	109.11	109.58	109.21	108.29	108.57	109.13	108.33	108.06	109.64	107.79	107.37	109.12	108.92	108.86	107.99	107.02	106.63	107.42	110.17	107.94	107.87	110.59	107.16	111.07	108.92	108.18	108.54	110.53	109.03	109.46	110.17	107.26	108.66	107.64	108.78	107.81	107.13	107.56	109.38	107.64	107.14	106.91	107.72	110.1	108.02
98.942	97.526	98.474	98.648	97.591	96.229	97.617	97.23	97.438	97.383	96.837	99.111	99.536	97.756	99.298	99.662	98.292	97.827	98.593	95.233	98.248	98.08	97.468	98.894	95.474	97.019	96.394	96.8	97.99	97.985	98.087	96.862	97.835	98.732	96.806	96.789	97.181	97.044	95.987	98.043	98.018	97.004	98.547	96.017	96.824	98.052	97.543	98.039	99.32	99.285
99.482	100.58	100.38	101.92	100.02	101.82	98.918	100.9	99.232	99.837	99.969	102.21	100.17	101.64	99.569	101.31	100.72	100.9	99.618	101.06	100.17	101.38	101.57	100.93	100.22	101.09	101.16	101.14	99.651	100.56	101.25	100.26	101.52	99.004	99.206	101.07	100.78	101.45	102.26	100.96	98.4	99.782	101.11	99.648	99.845	101.72	98.203	102.29	101.42	98.267
98.326	97.967	98.007	98.371	97.693	96.645	99.214	97.126	96.423	98.808	97.814	96.424	96.547	98.619	97.235	97.513	97.364	98.932	99.162	96.878	98.373	97.129	97.145	96.152	96.053	99.402	97.654	98.309	97.357	97.405	98.097	97.38	98.959	100.83	98.604	98.819	100.29	98.571	96.84	97.262	97.642	97.598	96.19	98.472	98.834	96.978	97.885	98.508	95.873	99.613
106.38	110.41	109.58	108.73	107.96	107.27	106.98	108.21	107.82	107.32	108.71	108.52	107.53	108.76	107.01	106.56	107.43	107.35	106.73	107.74	108.63	108.15	108.17	109.71	108.36	107.01	107.69	108.59	108.57	105.65	109.32	109.51	108.4	107.64	109.04	107.39	109.19	108.86	108.09	108.23	109.14	107.31	110.94	107.92	108.25	109.43	107.8	107.65	106.58	107.09
108.64	110.22	107.24	108.27	108.76	107.89	108.29	107.26	107.94	109.17	107.77	108.63	108.75	108.59	106.84	110.42	107.39	109.08	106.38	108.07	108.85	108.76	106.41	109.3	108.63	108.02	107.99	109.02	106.5	106.56	105.92	107.45	107.87	107.97	107.22	107.73	109.55	110.12	106.8	108	105.81	106.31	108.44	108.82	107.21	106.83	107.96	107.07	108.37	110.25
107.48	105.99	106.31	107.83	105.61	108.25	105.97	105	107.41	106.37	106.59	105.88	103.65	105.34	104.97	105.62	106.51	109.34	107.28	108.13	107.94	105.27	108.32	107.79	108.48	107.07	106.86	107.12	105.42	104.92	106.15	106.78	102.53	106.14	105.58	105.75	104.59	106.35	105.93	105.66	105.23	106.62	106.08	106.59	105.39	107.29	106.3	104.69	108.26	106.9
97	100.68	98.051	98.411	99.179	98.998	98.582	98.749	98.386	98.665	99.307	100.03	100.98	98.664	98.797	99.154	99.769	97.396	99.43	100.48	98.631	98.724	97.116	100.55	98.687	99.304	98.578	98.303	99.169	100.04	99.24	99.462	101.59	97.595	99.803	101.46	98.469	99.754	97.905	99.734	100.26	97.937	98.579	96.84	98.271	98.448	100.16	100.22	98.942	97.542
105.27	105.41	104.32	105.34	104.73	107.46	106.28	104.74	105.8	107.82	106.36	104.95	104.33	107.18	105.83	105.11	105.4	106.72	105.34	106.31	103.23	106.02	107.18	107.43	103.76	105.13	106.71	103.4	107.48	108.81	107.33	105.74	106.25	105.44	105.11	106.37	105.27	104.08	105.09	106.15	102.45	104.46	105.54	105.76	104.34	106.42	105.39	105.05	106.5	103.73
100.38	101.44	102.94	101.2	99.023	101.66	98.732	99.344	100.64	99.081	100.72	99.988	100.77	100.09	99.788	101.18	101.96	101.91	97.263	100.24	101.91	102.18	100.28	100.1	102.71	100.37	101.35	101.65	103.41	99.312	99.36	100.44	100.82	99.37	101.16	100.64	99.953	99.489	101.23	99.976	103.12	99.748	101.85	100.68	100.31	100.86	99.749	98.695	101.11	100.58
106.65	105.62	105.51	104.33	105.13	103.27	107.4	104.99	105.38	106.25	105.84	106.07	105.4	104.68	105.49	104.68	105.82	103.64	104.79	104.97	105.97	106.7	105.96	104.86	105.15	102.75	104.04	105.76	106.82	105.72	105.51	106.59	104.88	107.37	103.62	107.56	106.47	104.49	105.67	107.53	106.49	103.79	105.97	106.67	105.07	105.46	106.03	104.89	103.43	104.68
105.61	106.48	107.23	108.93	107.56	106.47	106.29	105.61	104.87	106.69	106.55	106.91	106.62	105.4	104.2	106.35	105.29	105.99	105.49	106.62	107.3	106.05	105.69	107.11	105.81	105.26	106.02	105.62	107.37	106.51	106.86	107.33	106.92	103.71	104.64	108.39	106.34	105.72	106.57	105.4	106.36	106.4	106.16	106.16	107.49	105.97	108.01	107.35	106.86	105.09
100.85	99.368	97.777	98.277	99.706	103.73	99.635	102.06	99.021	102.08	101.4	100.08	99.847	103.37	102.96	101.51	102.2	100.47	103.06	97.763	100.41	101.63	100.68	102.21	101.03	102.69	100.15	101.17	101.15	100.21	100.29	100.41	100.44	102.66	101.28	98.944	102.02	100.67	101.17	99.877	101.26	99.621	101.76	102.22	99.676	101.57	100.16	98.608	101.79	99.751
108.23	107.56	107.95	107.52	109.91	109.02	107.43	106.77	110.39	108.55	108.42	108.56	106.84	107.41	107.74	107.74	107.31	109.47	108.17	108.89	106.81	107.59	107.39	109.9	109.49	108.95	108.18	107.75	109.46	107.67	105.29	109.95	108.59	106.77	106.32	106.62	108.18	109.21	108.08	107.22	107.2	106.93	108.01	105.39	108.04	109.13	109.96	108.67	107.76	108.29
109.17	109.4	108.57	108.38	108.32	107.99	109.88	108.46	107.34	110.26	107.4	107.03	108.01	109.18	108.36	111.28	109.83	106.5	107.04	108.74	105.03	109.01	108.22	108.34	108	109.84	108.64	109.77	108.25	107.1	108.41	110.76	107.5	109.66	107.94	108.9	109.47	110.54	108.64	106.69	107.85	108.5	109.47	109.9	106.58	108.06	107.5	108.2	107.56	110.72
105.15	105.81	104.45	107.14	105.58	107.55	105.32	105.34	104.67	108.14	104.62	106.86	106.41	104.17	105.5	105.72	106.16	104.62	108.18	103.12	106.29	106.46	105.54	106.97	104.67	104.37	104.65	104.29	106	106.39	104.16	107.14	106.05	107.71	104.43	107.05	105.47	105.4	106.13	104.35	105.86	105.13	107.23	104.93	106.94	105.95	105.93	105.42	105.82	107.07
99.789	98.974	99.991	99.39	96.458	98.521	98.427	100.87	97.479	97.805	99.285	99.852	99.64	97.806	97.09	100.6	101.15	98.052	100.16	99.734	100.31	99.287	98.274	98.304	98.465	99.588	99.447	98.062	98.798	97.678	97.522	98.247	98.213	98.811	101.28	98.486	97.449	100.02	100.8	96.737	98.314	98.217	101.1	97.731	99.286	98.776	98.086	98.703	99.359	98.803
106.79	105.66	107.5	109.28	104.3	107.12	104.52	102.18	105.77	106.99	104.74	106.27	107.04	103.39	105.01	105.57	103.99	105.36	105.25	104.76	103.95	105.68	106.24	105.38	105.7	105.44	106.12	106.67	104.32	106.1	105.25	104.54	107.04	104.91	104.44	105.06	105.64	106.38	104.88	106.95	104.27	105.23	102.16	104.81	105.12	106.19	104.99	105.78	105.79	105.45
107.83	105.18	106.9	107.28	106.02	109.77	106.01	107.29	106.92	108.37	104.65	104.53	106.23	106.99	105.32	107.52	107.31	107.11	106.39	106.55	105.66	107.15	105.41	108.28	106.9	107.95	106.04	107.2	106.09	108.39	107.16	103.91	106.33	108.51	104.02	104.89	109.7	106.37	107.71	107.55	104.88	105.73	105.07	105.21	105.03	106.04	105.77	107.23	103.87	105.49
106.93	108.14	110.53	108.46	108.85	106.72	107.82	106.43	107.93	107.84	108.47	108.66	107.02	108.54	108.19	106.99	107.27	109	109.2	107.05	109.15	106.52	107.48	107.64	107.49	109.91	107.95	109.49	108.3	109.23	106.69	108.99	107.26	109.59	107.2	108.88	110.89	107.94	108.05	107.59	106.9	105.94	108.32	107.94	105.58	109.27	107.2	108.15	109.98	108.7
102.15	100.79	100.68	100.7	98.658	103	102.44	99.895	99.249	99.752	101.57	99.93	100.09	100.53	100.25	101.46	100.24	99.197	99.43	100.49	99.949	100.78	99.62	101.14	100.89	102.27	102.1	99.637	98.516	102.36	103.01	100.79	101.1	101.9	99.697	101.07	99.086	102.16	101.79	100.32	101.11	101.02	100.73	99.768	101.03	102.92	100.51	101.41	102.47	101.62
107.99	108.34	108.42	109.92	110.23	107.36	111.02	109.4	108.51	108.91	108.28	107.82	108.1	109.11	108.11	108.93	107.26	110.28	110.16	109.15	107.53	108.44	108	108.93	107.75	107.65	105.88	110.19	108.16	107.92	106.89	107.1	107.95	107.73	109.07	110.06	109.28	109.4	110.85	108.99	105.51	110.64	107.78	109.17	107.54	108.39	109.13	111.14	111.35	108.84
98.037	98.547	98.331	98	98.177	98.765	100.08	97.971	101.51	96.663	96.231	100.25	99.091	100.34	96.838	99.49	96.654	97.748	100.08	99.965	98.245	99.105	101.15	99.828	96.907	99.587	96.818	99.308	101.6	97.67	98.423	99.111	98.778	98.954	98.289	98.157	99.479	98.609	100.71	98.068	98.67	98.63	98.682	96.718	98.401	100.06	98.484	96.987	97.915	100.17
107.51	108.7	105.98	106.4	110.95	105.68	108.29	107.88	107.65	108.23	108.97	106.66	107.66	106.71	106.29	106.71	109.78	109.2	107.5	106.38	107.24	108.71	110.9	109.12	108.88	109.95	106.05	109.12	105.76	107.31	108.77	105.43	108.88	107.68	112.03	105.9	107.86	107.06	106.93	105.6	109.52	109.69	108.1	108.61	109.53	109.56	106.76	105.69	107.64	106.72
109.51	107.49	107.68	106.78	107.84	109.04	109.18	108.19	107.88	108.03	108.09	108.64	109.33	109.77	106.77	109.63	106.45	108.3	108.33	107.35	109.85	109.69	107.61	111.06	107.55	108.25	108.48	110.25	106.62	108.2	107.06	109.53	108.94	111.19	107.02	107.41	104.59	109.34	107.04	110.09	108.88	107.64	106.75	107.41	108.75	109.36	107.35	108.01	109.28	109.45
98.999	96.688	97.407	97.765	97.824	97.03	98.174	98.354	97.36	95.555	98.242	96.87	96.906	99.03	98.505	99.392	100.14	100.28	99.422	99.133	98.466	97.452	97.265	97.464	98.12	99.085	96.875	99.274	100.06	96.792	97.478	97.783	95.928	98.463	98.368	97.652	97.168	100.3	99.208	97.837	96.219	97.971	97	97.178	98.926	96.624	96.64	97.101	99.16	98.661
99.337	98.503	99.526	99.006	99.18	96.915	99.555	96.479	97.88	97.904	99.115	98.843	97.004	98.559	97.388	96.826	97.21	96.389	97.594	101.04	100.53	96.955	97.729	96.805	98.184	100.62	96.148	98.147	99.788	98.812	98	98.158	98.006	97.853	99.915	96.586	99.463	100.05	95.855	97.838	95.875	97.176	98.451	97.351	98.415	98.38	98.051	99.882	96.645	98.78
107.73	109.01	109.01	109.34	108.87	108.36	106.92	107.98	108.28	106.59	109.56	110.67	106.9	108.08	107.62	108.81	109.27	108.62	109.18	109.34	108.5	108.35	108.82	108.48	109.78	107.2	109.02	107.27	109.44	108.79	111.04	108.69	106.64	108.07	107.78	108.9	106.87	107.97	109.22	108.66	108.82	108.9	108.22	107.9	110.18	107.79	109.41	109.46	107.12	109.02
112.8	108.83	112.51	109.44	112.13	110.56	110.83	107.87	111.1	110.95	107.86	112.26	109.22	110.63	109.3	111.11	109.13	110.92	109.87	110.63	108.88	111.47	109.5	111.34	111.08	110.65	109.64	111.69	110.83	110.97	110.8	111.7	111.82	108.32	111.34	110.81	111.58	110.01	109.17	110.02	108.32	112.39	110.88	109.91	111.11	110.01	112.02	110.45	109.42	112.35
107.15	106.68	108.47	111.41	109.3	105.93	107.37	106.91	107.35	106.73	109.36	108.63	108.38	106.76	107.39	108.4	110.24	107.01	106.84	108.2	109.1	108.73	108.78	107.67	107.53	108.06	107.93	109.24	109.78	106.8	106.6	107.39	107.33	107.59	106.03	108.88	108.09	108.48	106.35	107.03	108.17	106.25	107.68	107.46	108.23	108.47	107.41	105.5	108.39	106.29
101.79	102.11	100.65	98.679	100.52	100.12	101.87	102.12	100.97	98.603	103.62	102.95	102.35	100.89	99.282	98.229	100.89	99.382	99.962	101.76	100.45	100.7	100.61	100.22	101.35	102.99	102.63	100.04	101.63	101.84	101.29	103.48	99.566	100.78	101.83	99.694	101.07	100.25	103.01	101.82	101.33	100.78	99.338	100.73	100.32	101.15	100.48	99.571	102.1	100.55
105.61	105.95	104.11	106.93	106.96	104.91	104.92	106.6	105.34	105.72	107.24	104.82	105.99	104.05	106.08	102.66	106.26	108	104.99	104.83	106.59	106.16	105.61	102.56	102.77	105.91	107.08	104.82	103.6	105.96	103.68	104.25	107.31	104.89	106.58	107.29	105.85	106.23	107.07	105.82	105.57	105.4	106.39	106.06	106.03	107.14	104.46	104.05	106	104.87
106.06	104.9	106.56	106.27	106.65	107.77	107.16	105.83	106.31	106.69	106.54	105.64	106.97	106.11	104.42	106.27	105.11	105.1	104.31	107.2	109.03	108.16	105.5	107.6	107.9	105.68	104.85	106.43	107.45	107.39	104.77	106.15	106.56	105.8	105.36	105.45	106.53	107.43	106.62	106.4	105.39	106.13	108.68	106.39	106.5	106.01	103.97	105.6	105.81	105.37
107.67	105.25	105.09	106.12	106.48	104.91	106.39	106.37	106.2	106.14	105.3	105.19	106.4	108.18	105.92	106.7	105.3	107.3	106.52	104.29	106.41	105.3	104.71	107.03	107.56	107.23	107.34	105.33	105.97	106.46	107.48	105.14	105.4	105.29	106.18	105.22	103.46	106.78	105.69	105.51	107.46	107.1	105.71	106.15	106.53	107.5	107.18	107.74	109.18	107.68
107.7	107	103.64	108.94	108.88	109.18	107.62	110.36	107.91	108.36	105.26	107.85	109.25	106.37	108.77	108.41	107.27	107.41	108.18	107.31	107.05	107.63	108.71	106.09	109.62	107.44	107.54	108.84	108.18	108.36	108.09	106.78	107.77	108	105.34	110.28	106.51	105.82	105.73	107.39	109.13	107.42	108.46	109.91	108.58	107.69	109.29	108.46	105.97	110.62
106.14	106.86	104.86	107.61	106.01	105.87	103.74	108.4	105.03	105.6	104.81	105.67	105.6	106.45	106.04	103.47	105.45	104.91	102.5	105.02	105.16	106.71	108.13	105.81	104.44	105.11	106.19	104.41	106.66	105.61	106.64	108.08	107.43	106.76	105.82	106.45	104.73	105.72	105.93	103.98	105.24	107.6	106.09	103.6	106.06	107.36	108.64	105.11	106.2	105.54
105.83	105.76	107.76	109.14	108.4	106.5	106.52	107.69	108.45	109.2	109.01	106.29	108.12	107.64	107.89	109.98	108.06	107.41	108.94	109.05	109.32	106.69	107.41	108	107.28	106.87	106.73	108.89	112.04	107.95	107.24	109.38	107.5	108.98	107.82	108.45	108.01	106.93	106.4	108.15	108.76	107.32	106.78	108.56	106.51	109.31	108.12	108.65	109.67	107.94
108.34	111.15	108.16	105.78	108.62	108.57	106.43	109.17	107.53	105.97	108.3	108.42	107.58	109.94	106.67	108.98	111.65	106.39	106.62	108.45	107.08	110.7	109.17	109.71	109.02	108.66	107.13	108.61	109.67	107.91	108.9	109.44	106.88	106.15	110.71	107.88	107.87	107.84	108.48	108	105.69	111.68	109.54	106.79	108.78	109.17	107.54	108.59	108.67	107
109.56	110.2	109.76	109.71	110.48	110.04	109.33	108.3	109.83	111.41	109	110.39	111.32	111.41	111.31	108.78	111.36	109.73	111.09	110.23	112.44	111.34	108.6	111.2	110.73	111.1	110.01	109.1	110.85	110.33	110.13	112.35	111.88	108.6	109.54	109.43	109.76	112.12	109.32	110.81	110.05	111.78	109.94	110.79	111.63	110.14	110.31	111.06	111.26	108.97
98.568	97.771	98.043	96.812	96.72	99.873	96.237	98.863	98.804	97.686	98.412	96.022	99.391	100.22	97.626	99.778	98.848	97.34	98.334	98.426	95.275	98.072	98.033	95.77	98.37	97.913	98.515	99.219	97.788	97.804	96.731	96.378	98.354	98.867	97.064	96.983	100.73	97.209	97.053	96.166	97.247	98.569	98.643	99.973	94.615	95.756	98.632	96.912	98.089	98.189
109.08	108.46	108.93	104.35	108.23	108.86	110.71	107.73	109.57	108.79	107.18	109.45	109.59	107.89	110.21	104.47	109.58	108.49	108.17	108.13	108.85	110.71	107.04	104.79	108.08	109.02	109.41	108.14	110.43	111.03	108.05	107.87	107.36	110.96	108.9	109.35	106.12	109.05	108.79	107.38	108.74	110.4	109.43	109.51	109.79	109.65	110.39	110.27	107.54	107.95
104.88	105.53	107.46	107	106.8	106.63	106.83	106.22	105.19	105.01	105.04	105.57	105.62	108.83	105.55	107.45	106.44	104.68	106.62	105.67	106.22	106.4	105.42	106.52	103.94	105.45	104.37	106	104.83	107.4	106.09	106.29	105.67	106.9	104.42	106.71	106.23	107.66	106.13	106.15	106.05	105.95	104.37	105.89	105.75	106.71	104.12	105.91	107.32	105.6
104.36	104.14	105.17	104.72	105.59	106.57	106.51	107.75	105.94	105.5	103.55	105.25	105.68	106.96	105.29	105.05	106.08	105.38	105.71	105.43	108.09	106.7	104.41	105.03	104.59	104.59	103.59	106.44	106.45	105.86	105.41	104	105.37	105.24	106.28	106.03	103.45	105.55	106	104.3	106.7	107.58	106.21	103.73	105.01	103.26	105.66	104.01	105.67	106.92
106.95	106.6	106.59	104.56	105.03	106.7	106.77	108.15	104.79	106.84	103.92	107.86	106.59	105.38	107.25	105.51	103.52	106.89	107.48	106.12	105.31	103.92	103.93	106.47	106.35	106.73	103.08	106	106.43	104.47	104.42	104.63	106.38	104.35	104.2	105.49	104.62	107.31	107.65	104.68	104.72	104.74	104.23	103.69	105.68	106.58	106.17	104.53	103.42	105.13
102.07	101.47	101.35	99.523	102.09	100.66	102.81	99.287	101.21	101.79	101.44	99.282	101.96	102.38	100.52	103.07	101.87	99.713	100.97	101.46	101.84	101.58	102.83	100.68	101.8	99.498	101.14	100.49	101.54	99.524	100.05	102.18	100.76	102.64	101.57	99.282	99.715	100.02	101.4	101.78	100.85	100.37	103.47	100.59	102.72	102.04	102.33	100.87	98.827	99.907
106.29	108.95	108.25	107.33	108.67	109.75	109.66	109.28	108.7	106.28	108.29	110.77	109.54	106.81	107.95	109.07	109.79	108.23	108.37	110.14	108.31	108.96	109.08	108.8	107.89	108.6	108.59	110.68	110.62	106.37	107.92	106.06	109.21	109.71	108.33	108.32	108.09	107.91	106.7	108.53	109.97	108.93	106.79	106.97	107.7	108.48	108.44	107.07	109.61	108.67
100.95	100.67	100.2	101.21	100.32	100.08	99.909	101.26	101.03	100.9	101.92	102.3	101.12	100.85	99.121	101.39	101.02	100.9	101.83	98.781	100.66	98.303	101.89	101.13	102.47	99.525	103.54	100.21	98.766	100.66	99.973	100.57	101.6	101.67	101.47	101.75	98.344	102.09	102.67	98.648	100.72	102.17	99.243	101.86	101.63	98.325	102.01	102.62	101.66	103.35
108.46	104.88	109.49	106.03	108.18	104.28	106.48	105.15	104.74	104.45	105.04	108.15	105.19	106.34	107.49	104.35	105.97	105.21	105.65	108.74	106.84	105.71	106.54	105.73	107.25	106.83	107.61	107.92	105.24	107.67	107.1	105.82	105.54	108.07	105.2	106.67	106.89	104.98	107.43	107.5	107.3	106.77	106.31	107.12	106.03	106.1	106.6	106	105.72	103.96
108.04	108.97	111.18	108.46	107.84	107.04	107.93	110.17	108.15	108.51	106.28	109.84	107.6	106.62	108.66	108.12	109.37	107.37	110.14	107.31	109	107.5	108.78	108.32	108.16	108.05	106.62	108.62	108.11	109.98	108.11	109.32	108.81	108.83	107.66	109.5	109.75	108.76	106.48	108.1	110.2	109.46	108.26	110.45	110	107.4	108.64	109.8	108.7	110.13
111.53	109.68	108.63	112.53	110.02	108.22	111.11	108.44	110.05	111.17	111.02	109.25	109.61	110.94	111.38	110.91	111.18	109	111.57	109.88	109.06	109.83	110.5	110.51	109.71	112.7	112.2	110.48	109.84	111.09	109	109.72	110.54	111.5	110.91	112.08	109.25	111.98	111.34	110.45	108.56	108.99	112.47	111.77	110.54	109.93	110.15	108.81	110.19	109.67
108.9	107.81	106.74	107.88	107.61	105.51	108.26	108.68	106.79	106.71	106.03	107.09	108.38	107.68	106.98	108.28	108.81	107.9	107.24	106.96	108.93	109.1	107.02	107.29	106.21	110.44	109.99	107.32	108.1	106.82	107.8	108.89	107.69	106.31	105.72	106.39	111.66	110.42	109.93	109.59	108.94	107.35	108.44	107.6	108.15	108.28	109.68	108.42	110.19	109.8
105.5	106.31	107.45	105.71	106.83	107.59	106.16	108.14	106.84	108.35	105.8	104.82	108.09	106.4	106.89	107.11	107.2	105.43	108.28	105.63	107.52	105.5	108.68	109.24	106.71	106.69	107.8	106.22	104.87	105.88	105.32	106.38	106.34	107.63	106.09	105.7	106.59	106.41	107.71	107.85	105.47	106.54	106.94	107.43	107.11	105.75	107.05	106.19	107.44	106.4
99.766	99.351	99.28	98.51	100.97	97.574	97.109	98.362	98.661	98.498	97.267	99.277	101.12	99.397	99.131	99.664	99.604	100.65	97.732	100.04	98.431	97.973	98.623	100.43	100.16	97.867	99.85	98.736	97.577	99.553	99.586	99.168	96.375	98.225	95.567	97.537	100.08	99.317	99.511	97.74	98.836	98.648	99.909	99.46	99.712	97.346	98.086	97.314	98.355	100.15
106.96	104.43	104.91	105.89	106.8	105.4	105.72	107.87	105.53	104.42	106.79	104.38	106.5	104.58	105.53	104.96	107.48	106.73	104.95	108.33	105.17	107.08	103.75	104.58	105.46	105.81	103.6	105.56	105.85	108.3	105.69	105.91	105.15	105.38	106.04	106.9	106.16	107.09	105.42	104.17	106.98	108.01	106.1	107.18	105.75	107.82	105.19	107.51	104.51	104.8
101.26	96.159	95.007	97.887	100.56	98.668	98.486	98.413	97.182	97.928	96.368	99.509	99.133	100.39	97.144	96.923	96.628	97.912	98.78	98.386	98.519	97.107	97.847	99.421	99.163	98.783	97.282	99.27	96.109	98.932	96.742	98.636	99.668	96.276	99.564	99.582	96.374	97.166	99.05	98.878	98.003	97.213	99.5	98.588	101.05	98.468	97.114	98.232	96.913	98.206
98.754	98.97	98.3	98.686	98.37	99.189	96.259	99.77	98.858	97.526	100.55	98.162	98.552	99.403	97.206	97.842	96.88	97.504	96.591	96.947	98.985	98.216	97.934	101.3	99.68	97.383	98.838	98.338	100.6	97.667	95.487	99.228	97.585	97.453	97.017	98.126	97.376	98.359	98.062	98.4	99.378	98.874	95.565	97.1	97.517	97.728	100.56	98.408	96.887	98.961
107.62	110.24	110.13	108.54	108.29	107.67	107.32	110.28	108.26	109.43	109.37	108.56	109	104.92	107.26	107.73	107.56	108.94	107.97	108.67	108.29	109.45	106.91	107.65	108.88	109.29	109.52	107.06	109.68	109.16	109.55	107.55	112.15	109.33	108.87	108.13	108.84	108.24	107.69	107.27	108.52	108.19	107.99	108.12	106.9	107.35	107.93	106.67	108.79	107.63
107.31	106.79	105.69	106.85	104.03	106.01	106.03	105.44	107.24	106.65	108	105.38	107.29	106.76	105.18	108.02	105.77	106.52	106.97	106.8	106.37	107.52	107.42	105.51	107.09	106.41	106.85	104.27	104.3	107.92	108.59	108.4	107.53	106.65	105.97	107.18	105.41	106.91	106.8	106.62	105.93	106.37	107.24	106.02	106.44	106.77	104.62	108.1	106.12	105.25
98.61	99.601	100.21	100.66	99.931	101.01	99.404	100.21	100.81	102.18	99.04	100.77	101.38	100.51	99.487	101.7	99.872	100.35	100.47	100.55	99.386	100.89	101.95	100.28	101.43	99.93	102.56	101.92	102.56	101.3	101.63	100.29	98.38	98.969	101.86	100.82	101.57	100.06	99.955	102.54	101.77	100.98	101.77	101.2	101.89	103.46	99.8	100.99	102.15	99.654
97.699	99.473	98.393	98.441	96.439	96.801	96.471	96.858	99.275	99.196	95.726	96.047	97.764	96.073	99.415	97.015	99.273	100.54	97.259	97.578	98.785	98.193	98.276	97.68	97.162	98.667	98.007	99.703	97.299	96.801	99.786	98.457	99.759	100.88	99.424	96.606	97.677	97.258	99.105	98.228	99.225	98.283	97.571	99.569	97.207	98.247	99.814	99.084	97.239	98.838
107.36	107.68	107.63	107.36	109.11	108.43	108.28	109.11	104.86	110.04	108.5	108.46	107.11	105.94	110.06	108.14	109	108.7	109.19	108.01	107.38	109.34	109.04	107.83	108.26	106.81	108.16	109.88	107.13	108.34	109.44	106.12	105.54	109.01	106.86	108.73	107.12	108.18	109.16	109.76	109.1	109.12	109.64	109.22	106.86	108.86	109.23	107.33	108.02	108.38
104.33	105.69	104.22	105.21	105.86	104.2	106.04	106.79	106.7	107.2	105.95	104.37	105.95	107.27	106.12	104.7	105.65	103.15	104.84	104.72	105.3	107.04	104.92	104.68	105.56	104.55	104.99	105.71	105.23	105.04	104.58	106.07	106.04	104.57	104.16	106.01	107.66	106.16	104.39	105.33	106.53	108.31	104.53	104.86	103.97	105.1	106.35	104.18	107.33	104.91
99.049	98.053	97.633	97.45	98.375	99.137	95.799	99.844	97.515	97.894	98.625	99.811	98.51	99.022	98.695	99.494	99.15	99.375	99.086	99.594	98.642	99.08	98.729	96.335	98.634	99.272	97.811	98.809	99.595	100.21	98.789	98.295	97.321	98.884	98.275	99.218	98.151	97.854	98.967	99.145	96.916	98.681	98.775	100.47	98.766	99.157	97.245	96.838	98.687	98.614
109.23	109.19	110.1	110.4	108.37	109.14	108.24	107.45	108.61	105.98	108.05	107.37	109.01	107.05	108.65	109.04	107.86	109.91	110.37	109.05	108.53	107.23	107.14	108.73	110.76	110.21	108.3	108.42	107.41	109.15	108.67	108.93	107.74	107.29	109.5	106.91	106.67	107.25	106.85	106.92	109.69	108.34	108.91	108.13	109.27	110.03	109.72	109.51	107.34	109.37
107.12	107.54	107.12	107.11	105.02	104.46	106.21	105.7	105.81	105.63	106.7	106.24	105.46	106.67	106.74	105.72	104.83	104.5	105.87	104.63	105.77	106.21	106.98	108.19	104.23	106.5	105.44	107.75	105.24	105.19	108.53	104.26	105.5	104.71	105.46	105.15	106.57	105.65	104.9	104.67	104.14	106.62	106.03	105.87	105.48	105.63	105.01	106.49	103.83	105.63
97.906	102.17	96.689	98.954	98.244	98.843	99.267	99.885	99.372	97.875	98.418	98.915	98.115	97.523	99.117	98.338	99.074	97.846	99.801	100.22	99.153	99.104	99.845	96.726	99.815	97.5	98.817	100.47	97.991	98.569	98.205	97.417	96.398	98.477	98.039	100.23	97.723	99.671	100.16	98.522	98.483	98.562	98.14	99.23	99.449	98.192	101.65	97.56	99.452	97.588
98.365	99.878	99.053	100.11	101	100.04	98.838	101.22	100.35	99.317	99.882	99.927	101.45	100.07	100.87	101.72	99.868	100.41	97.651	100.65	101.29	98.2	101.02	98.109	98.771	99.557	100.23	100.25	99.869	99.13	101.72	97.329	101.31	100.63	99.822	100.02	99.694	100.45	100.64	99.843	101.77	100.76	100.48	101.85	100.05	97.842	100.02	98.295	100.78	100.5
104.62	105.94	106.43	107.18	107.36	106.03	107.86	106.82	106.51	106.33	107.42	108.22	107.22	106.66	102.86	106.44	106.19	107.08	105.65	107.92	105.69	106.24	105.07	105.39	105.26	105.35	108.45	105.32	108.68	106.08	105.79	107.61	106.09	108.27	107.05	104.15	106.28	108.32	107.56	106.9	107.77	106.21	106.49	106.42	106.34	106.08	104.63	108.77	106.73	105.72
109.02	109.77	110.39	107.84	111.92	107.38	111.92	112.28	109.29	111.16	111.4	111.24	110.11	110.16	112.65	110.65	110.53	110.69	109.6	109.8	111.66	110.95	111.52	111.9	111.67	109.35	110.64	111.01	109.56	108.96	111.03	109.67	110.65	109.03	110.88	110.63	109.7	109.9	111.01	111.04	109.27	110.05	111.55	109.94	109.02	112.34	110.06	110.39	110.18	108.53
99.714	96.769	100.74	95.922	98.719	98.793	98.495	98.057	97.714	98.218	96.868	97.763	95.172	98.583	100.58	99.051	98.955	98.675	97.92	95.926	98.547	100.04	97.443	100.48	95.754	98.756	98.386	97.59	97.967	97.864	96.093	96.648	100.24	97.675	96.517	97.422	96.618	97.746	96.802	97.727	98.196	96.79	97.441	99.243	97.62	100.01	97.312	97.917	96.697	97.327
108.33	107.95	107.92	110.54	108.47	108.34	107.26	111.59	109.22	109.34	109.05	107.27	105.86	108.24	109.08	106.62	106.83	108.63	108.97	108	108.74	109.7	110.15	110.65	107.27	108.8	107.62	109.67	109.66	106.59	109.03	108.84	107.87	107	109.39	108.59	108.95	108.37	105.24	108.3	109.11	106.47	109.7	108.88	105.94	109.67	108.94	109.64	108.07	110.8
109.17	108.28	109.34	109	106.98	105.36	107.99	108.64	109.44	107.3	110.01	106.03	108.6	108.24	106.71	106.56	107.75	107.21	108.48	107.61	109.1	108.24	108.66	108.68	107.36	107.77	105.5	107.79	106.18	107.63	108.09	106.72	107.68	108.72	108.17	108.17	107.85	109.93	109.31	107.79	107.61	107.92	107.27	107.96	107.88	107.89	109.7	108.09	109.58	109.08
106.91	109.05	106.74	109.13	108.6	109.75	110.07	109	108.06	109.88	108.47	108.99	110.11	108.89	108.25	109.65	107.79	107.61	108.71	109.32	110.28	108.95	108.1	107.67	109.69	108.57	107.79	108.27	105.38	107.74	108.65	110.46	107.39	108.84	108.66	106.38	109.93	107.52	107.11	109.34	109.58	110.44	108.94	107.27	109.38	108.33	108.6	106.65	108.61	106.82
102.48	101.24	101.42	101.86	100.4	101.38	101.05	99.246	102.22	100.55	99.692	99.829	100.13	98.769	103.54	101.31	101.93	100.24	101.57	102.63	100.06	101.35	99.077	102.34	100.48	101.49	100.42	104.42	101.94	100.43	100.93	96.865	99.998	99.476	101.72	102.22	100.29	103.61	100.22	101.87	98.984	98.908	103.33	100.14	99.706	101.58	101.01	101.55	101.24	101.48
108.64	109.61	110.91	109.95	107.5	109.42	107.84	108.61	108.03	108.73	106.18	109.45	108.57	110.85	108.08	108.23	108	107.23	107.74	108.72	106.62	107.75	109.45	107.53	108.32	108.89	106.59	108.06	107.63	106.15	108	106.16	106.23	109.64	109.52	108.04	109.87	107.21	107.29	107.42	108.95	110.53	107.1	107.4	107.09	106.05	107.37	109.41	106.84	107.81
104.79	106.99	105.79	104.46	105.59	106.49	105.45	106.16	107.19	104.63	106.17	104.07	105.2	104.51	103.64	107.48	106.05	106.85	104.94	105.6	104.26	105.87	106.82	106.96	105.6	107	105.37	105.02	104.23	106.5	107.63	104.81	105.63	105.96	105.73	104.66	105.31	104.23	104.83	106.98	106.33	105	105.04	106.45	106.2	104.46	105.78	106.52	105.62	106.12
106.28	106.56	105.07	106.71	107.66	105.24	105.6	107.39	105.93	103.79	108.02	106.97	106.04	102.74	105.5	107.67	105.54	106.72	108.52	106.82	105.99	105.13	105.25	105.42	106.18	105.78	107.45	106.09	108.52	104	105.88	105.57	106.73	106.78	105.89	105.69	107.91	107.02	106.42	105.31	105.57	104.94	107.32	103.51	108.76	104.13	106.68	105.9	107.33	107.15
101.34	101.48	99.117	101.28	100.65	101.32	100.58	97.955	100.52	100.57	100.46	99.146	101.11	100.29	99.969	100.82	99.577	102.1	99.792	100.68	100.84	101.82	102.01	101.32	101.15	99.889	98.329	101.71	103.53	100.99	100.49	100.38	101.47	98.79	102.14	102.71	99.954	100.97	100.2	99.358	100.57	100.01	100.29	101.41	101.03	101.44	99.242	102.32	98.974	100.6
104.57	105.51	105.14	106.34	107.77	106	107.85	104.68	106.02	106.65	105.21	106.99	104.19	107.02	106.66	106.7	104.09	104.62	103.86	107.12	105.08	106.97	107.27	108.42	105.14	105.13	105.07	106.38	106.56	103.94	106.66	106	106.64	106.72	106.63	105.08	105.39	106.15	105.48	105.61	107.26	105.02	105.63	106.63	106.59	106.16	106.17	105.94	106.48	105.91
97.986	95.784	99.898	98.614	99.548	98.032	98.725	98.752	98.291	96.036	100.69	97.384	97.436	96.68	98.419	97.412	96.534	97.734	97.482	99.042	95.954	95.684	96.048	99.168	97.672	96.47	96.958	98.097	98.976	98.688	101.05	97.109	96.931	97.508	97.28	97.945	100.16	96.96	99.249	98.177	98.233	98.387	95.872	97.026	97.325	97.916	96.678	98.599	97.444	95.774
108.4	107.1	106.66	107.15	106.21	105.26	107.71	107.81	107.4	107.93	107.43	109.59	105.86	106.67	108.24	106.84	105.72	105.94	106.8	107.15	106.56	107.85	106.97	106.31	107.28	105.71	108.29	108.83	106.52	106.69	106.07	105.21	105.95	107.2	103.78	106.66	108.25	107.24	106.25	107.64	107.65	106.7	104.63	105.66	108.21	107.33	107.48	105.85	107.54	104.83
107.54	105.32	108.25	104.97	104.85	104.29	104.74	104.42	104.84	106.74	105.03	104.88	105.16	104.67	105.65	104.34	106.6	106.18	103.98	105.99	106.12	104.85	105.14	103.87	106.32	105.38	105.96	104.87	103.86	106.86	105.36	104.49	104.23	106.5	104.47	105.21	103.06	105.64	104.63	104.55	105.27	104.92	107.23	102.54	102.75	104.15	104.59	105.23	105.27	106.07
102.23	103.79	104.66	102.83	103.43	102.91	102.03	101.9	103.02	100.26	103.19	103.63	103.24	102.96	102.98	101.47	102.46	104.04	103.52	101.95	102.41	102.69	103.27	102.61	104.49	102.74	101.63	103.15	103.61	104.16	101.77	106.3	102.82	104.96	103.73	102.71	102.34	104.18	101.68	101.87	103.07	102.14	101.5	104.28	103.94	102.12	104	104.41	101.99	103.37
98.064	100.28	100.08	97.524	99.623	100.3	98.685	101.04	101.05	100.63	97.963	98.577	100.09	99.637	100.29	99.731	98.864	97.769	99.503	98.374	98.619	100.21	99.548	99.458	99.095	99.109	98.196	97.668	97.42	95.492	96.966	97.492	98.986	98.644	98.003	98.744	98.208	100.32	99.386	99.799	100.05	99.63	101.23	98.723	99.715	100.05	100.09	97.831	97.451	100.51
109.65	108.78	107.82	109.76	108.25	107.6	108.49	109.08	109.39	108.7	109.17	109.85	109.89	107.91	107.12	107.93	108.94	108.17	104.27	107.32	106.11	107.92	108.36	107.36	109.03	107.17	110.15	107.28	107.14	106.13	108.18	107.97	106.73	107.04	110.51	106.01	109.51	106.88	107.49	108.31	108.42	108.57	110.89	109.54	111.22	106.6	106.12	109.16	107.6	110.72
107.13	108.46	110.84	109.85	110.47	109.63	109.96	107.68	107.26	108.07	108.43	106.4	107.82	107.45	107.93	108.94	107.92	107.9	107.46	107.28	105.68	108.37	107.89	110.23	108.49	110.24	109.13	108.8	108.93	107.36	109.52	108.47	107.19	108.44	107.95	107	109.88	108.51	107.51	109.18	108.6	110.23	108.6	108.27	107.87	107.85	108.93	109.63	109.5	107.8
103.38	107.47	106	106.51	105.34	105.86	106.67	105.26	105.54	105.38	108.01	107.03	106.13	107.17	106.35	107.9	106.02	104.34	104.99	107.44	104.82	108.15	105.78	104.87	105.64	106.62	105.93	103.96	106.46	104.43	105.16	102.25	106.28	107.41	106.11	106.55	106.26	105.6	106.02	105.38	107.17	105.03	104.61	103.66	106.71	105	106.82	105.47	107.27	108.2
110.61	108.46	109.92	111.75	108.64	109.34	110.86	108.86	111.01	111.81	109.8	108.41	110.95	112.45	111.79	108.08	110	109.62	110.56	111.04	109.79	109.84	110.81	111.27	109.17	109.16	111.19	111.35	109.65	111.23	110.55	112.66	110.89	112.81	111.76	110.9	112.14	111.08	112.51	110.15	112.17	111.61	111.36	107.47	112.01	109.69	113.47	111.4	111.45	109.76
105.14	107.05	106.48	106.89	105.9	106.25	105.53	105.09	105.25	106.5	103.48	104.61	106.04	104.38	105.08	105.53	106.49	104.46	106.53	103.06	107.74	105.31	106.32	106.39	105.61	104.06	106.09	103.93	105.67	105.65	107.04	105.9	105.56	104.07	103.57	104.65	106.74	105.72	104.21	106.21	106.36	104.35	105.72	105.08	107.49	104.38	106.4	105.3	105.23	108.37
107.68	105.4	106.06	104.84	105.62	105.5	105.65	104.89	104.93	103.63	105.63	106.6	105.19	106.71	103.9	106.17	106.93	105.21	104.89	105.17	106.73	105.71	105.12	105.48	106.53	107.94	107.55	106.35	105.2	103.57	105.77	104.54	106.63	107.45	106.09	105.81	104.2	107.29	106.4	105.95	105.93	106.7	107.15	105.19	105.16	105.5	105.57	104.48	104.71	104.98
104.93	105.34	106.36	104.65	104.63	106.23	106.64	105.31	106.19	105.25	106.31	105.43	104.79	106.1	102.96	106.42	105.32	104.32	107.81	106.09	105.19	107.2	107.01	104.28	106.21	106.01	105.89	104.95	107.35	105.19	102.68	106.57	104.93	106.8	105.01	106.7	106.58	105.61	107.11	105.69	103.35	104.46	106.07	105.68	103.65	105.38	105.49	104.71	104.53	105.91
107.67	107.58	107.35	107.53	108.76	108.63	109.93	110.94	106.81	106.98	108.69	107.07	108.95	109.17	106.65	109.15	105.77	107.1	110.14	109.08	106.56	108.15	107.32	108.75	107.15	108.45	106.87	106.74	106.3	107.01	110.19	110.02	107.95	107.94	104.82	109.03	109.4	109.07	107.86	108.53	108.8	108.76	108.28	111.08	107.54	107.52	107.82	106.71	109.33	106.37
108.14	108.82	108.39	106.93	108.21	106.55	107.99	109.88	107.75	107.73	107.03	108.36	107.1	107.87	108.29	107.35	107.7	108.42	107.97	108.55	108.39	108.55	108.2	105.74	108.89	105.29	107.1	108.08	105.94	107.89	107.01	109.28	108.62	107.54	107.09	110.07	106.72	106.86	107.08	108.49	110.24	106.53	107.34	105.85	107.39	107.08	107.99	105.97	108.04	109.09
100.7	101.18	100.5	101.57	102.17	99.672	100.07	101.66	98.193	97.966	100.07	98.589	98.629	99.999	100.22	99.471	100.15	99.206	101.63	100.27	96.564	100.07	100.33	99.372	99.059	100.32	100.56	100.67	100.11	101.23	100.31	100.57	97.556	100.87	100.51	100.19	100.72	101.19	101.52	100.16	100.01	99.832	100.36	100.28	100.25	101.05	102.34	100.83	99.536	99.348
106.76	104.03	106.14	108.33	105.64	107.89	108.52	107.46	105.47	107.3	105.6	106.08	105.02	105.5	105.57	107.46	106.04	106.48	105.72	107.62	107.8	106.15	104.69	106.38	106.68	106.05	106.31	104.02	106.94	107.49	106.14	106.56	106.98	107.18	105.96	106.77	106.75	105.83	105.51	106.72	106.2	107.01	106.43	105.4	107.4	105.49	106.86	106.48	106.14	107.97
106.49	105.83	106.72	105.4	106.48	107.35	107.19	105.97	105.02	107.12	105.19	106.07	106.78	106.76	105.4	102.92	106.56	105.05	107.82	105.11	107.01	110.37	106.82	107.42	103.92	107.06	107.04	106.83	106.02	105.34	107.92	107.03	106.5	106.04	106.68	106.48	106.74	107.37	107.16	108	108.91	105.38	105.1	105.75	106.46	107.16	106.37	106.54	106.92	107.72
104.53	105.14	105.2	106.41	104.78	106.28	102.79	106.46	106.64	106.81	105.11	105.52	107.12	106.03	107.68	105.68	103.47	105.54	104.59	106.94	105.86	105.91	106.2	105.27	107.13	103.95	104.9	106.42	106.75	104.9	102.93	105.56	107.18	106.01	104.11	104.99	105.95	105.28	106.9	107.16	105.74	106.62	104.86	106.13	104.95	106.77	103.85	104.41	105.99	105.08
106.99	107.5	105.98	106.69	105.48	106.09	106.65	109.34	107.38	108.47	104.06	107.42	108.3	104.97	105.07	106.22	105.5	106.06	106.25	107.07	106.13	106.39	107.55	106.59	106.63	106.66	107.68	108.89	105.87	105.39	106.02	106.36	106.3	105.17	107.2	106	108.2	107.77	108.22	105.24	106.95	106.23	108.32	106.03	108.23	108.28	106.53	107.04	106.48	104.19
107.71	104.76	105.47	104.82	105.27	105.32	106.42	106.36	106.39	105.96	106.36	104.67	104.96	104.37	106.99	107.69	104.71	106.53	104.29	103.83	105.51	105.7	102.77	106.32	107.55	105.04	107.09	104.58	104.61	105.39	106.01	107.73	102.68	106.32	106.88	104.95	107.82	105.97	107.1	107.16	106.44	105.74	105.33	105.63	105.31	105.9	106.42	106.43	105.5	105.3
103.44	105.93	105.39	108.22	104	103.91	103.8	104.86	108.5	105.97	107.15	106.24	106.84	107.68	103.53	107.58	106.88	105.61	105.91	105.16	106.09	104.58	106.03	104.11	104.05	104.48	104.44	102.55	106.49	104.66	104.5	104.76	105.2	103.93	106.75	104.82	105.37	105.78	104.16	105.95	105.78	105.94	108.15	106.19	105.24	106.71	105.78	107.25	106.21	108.44
99.384	95.416	96.393	98.776	97.756	98.644	97.887	96.921	99.031	97.663	98.714	101.49	97.131	98.089	98.575	98.219	98.798	98.651	100.33	98.284	99.706	99.696	98.367	97.716	98.4	98.387	98.039	98.87	98	97.293	97.825	97.39	98.007	99.115	98.066	96.054	95.783	98.153	96.626	98.448	99.115	99.378	97.373	97.156	98.032	97.755	98.492	101.2	100.89	98.8
109.61	107.68	110.35	106.87	108.38	109.28	108.72	106.77	106.24	110.27	106.9	107.18	106.04	109.34	108.01	107.66	110.88	107.81	108.78	108.41	108.45	111.12	107.59	108.08	108.06	110.04	108.61	108.43	109.58	108.05	108.85	107.61	106.79	106.37	107.07	107.48	110.87	108.03	108.57	108.21	107.91	107.75	107.32	109.55	109.12	107.86	110.52	106.6	107.85	107.52
104.16	105.99	106.02	104.91	106.57	104.77	105.56	104.31	103.06	104.44	106.65	108.3	105.74	105.47	104.5	105.26	105.3	103.63	104.96	105.49	105.41	104.62	105.8	105.24	105.41	106.75	104.99	105.44	107.9	104.02	105.62	107.24	104.41	104.25	104.1	107.08	108.4	104.74	106.23	106.09	105.83	104.79	104.91	106.61	106.13	106.22	104.86	104.91	105.34	104.67
100.33	101.12	102.87	99.988	102.34	98.692	99.746	99.282	100.27	102.17	100.46	100.96	100.77	102.54	101.05	100.21	100.05	101.67	100.83	100.31	99.384	101.37	101.25	102.01	100.89	99.956	101.89	100.57	102.64	100.51	99.757	102.4	98.528	100.95	102.25	100.7	100.66	100.18	100.6	99.497	100.84	101.23	102.16	100.89	102.13	100.71	100.47	101.53	101.28	101.3
107.74	108.83	108.79	106.73	110.02	109.29	109.46	109.27	107.84	107.38	108.25	108.32	108.51	110.01	108.83	111.73	110.62	107.05	110.41	106.2	108.69	109.01	109.21	110.54	108.77	107.21	108.4	109.47	106.75	109.03	110.75	107.25	109.38	110.52	107.8	110.35	108.14	108.82	110.69	110.09	110.02	110.38	107.81	108.79	109.71	108.71	107.52	106.91	106.31	111.21
101.28	98.254	98.82	99.308	99.598	100.98	100.5	103.41	99.954	102.29	100.09	99.478	99.117	99.999	99.107	97.838	99.034	99.853	99.518	101.33	99.664	100.55	100.32	99.882	101.36	100.87	101.11	100.65	99.497	100.98	103.32	99.619	100.25	101.47	99.988	98.078	100.49	98.644	99.537	98.988	101.17	99.936	101.15	99.417	98.926	99.706	101.37	98.918	99.748	99.299
97.634	97.043	98.828	97.176	97.292	100.06	97.119	99.993	99.374	98.892	98.479	97.525	97.55	97.602	97.563	98.46	98.333	99.348	99.007	98.516	98.092	98.156	100.64	97.008	96.486	97.094	96.764	97.182	96.51	98.845	97.58	96.95	98.387	95.289	97.932	97.426	95.718	98.952	97.854	98.161	99.097	97.183	98.863	96.543	98.028	98.434	100.61	99.415	97.917	98.618
109.55	109.52	108.31	109.21	110.21	109.36	108.25	107.99	110.18	108	107.7	109.48	108.75	109.14	106.93	108.6	107.85	109.88	109.26	110.34	106.6	108.69	110.92	108.32	109.32	109.68	108.56	108.67	108.35	108.48	107.5	108.84	108.17	108.67	107.53	109.11	108.74	108.23	109.48	108.86	109.49	109.82	107.73	109.61	110.54	110.45	108.99	108.16	109.31	108.05
110.71	106.49	109.86	109.6	108.49	109.68	107.99	107.46	109	109.17	109.6	108.17	108.69	108.37	107.87	110.49	110.31	108.99	108.9	106.47	109.9	110.35	109.15	106.27	108.59	107.99	109.1	107.85	108.09	110.82	111.64	110.35	108.85	107.64	107.53	108.03	108.45	110.41	108.94	109.72	106.72	109.22	110.11	108.62	107.14	109.62	107.72	109.43	108.61	108.36
105.18	104.25	106.38	107.06	108.01	106.06	106.43	103.78	106.64	105.81	104.44	106.16	105.85	105.74	105.19	107.85	106.7	104.85	107.03	104.18	104.18	106.83	104.44	105.28	106.85	103.84	105	106.07	105.75	106.4	105.82	106.41	106.23	104.9	106.7	105.77	104.93	105.63	105.36	105.72	105.59	105.1	105.42	105.12	105.15	105.61	107.68	105.43	106.5	105.95
98.328	98.801	97.076	96.173	99.676	98.348	98.478	98.647	98.964	98.242	98.988	97.704	98.29	101.11	99.469	99.364	99.579	98.834	100.03	97.807	100.56	101.25	99.779	99.028	97.186	100.52	97.655	98.082	99.998	98.819	97.702	97.413	98.156	98.251	98.167	97.835	99.836	97.704	99.765	96.118	99.46	97.839	100.79	100.51	98.275	98.52	100.01	99.047	99.303	97.744
99.522	101.57	101.58	99.741	100.1	100.65	100.71	98.845	101.53	100.14	101.54	97.173	98.965	102.3	98.439	100.32	98.636	100.62	98.623	100.64	100.27	99.915	100.85	100.55	100.66	100.45	100.31	99.677	100.17	100.25	99.82	101.31	98.279	100.06	100.16	98.933	101.35	100.28	101.56	99.573	99.384	101.8	101.28	101.12	100.39	101.35	100.09	98.324	99.545	99.902
100.79	101.45	99.18	98.047	97.495	97.194	96.827	99.577	99.714	98.752	99.811	99.984	99.757	101.06	97.927	98.343	99.129	101.1	98.348	97.243	98.805	100.53	97.34	98.859	100.95	98.059	97.502	97.551	98.688	97.528	98.285	99.245	95.526	99.37	97.524	98.795	97.875	99.875	97.658	100.01	100.34	98.604	98.982	99.36	98.093	99.523	99.711	98.903	97.405	99.684
106.52	106.24	106.32	106.64	108.84	106.49	105.72	107.71	109.04	107.12	106.38	106.03	109.26	107.51	106.49	104.97	105.81	105.06	105.34	107.11	107.95	106.21	106.98	106.36	105.3	106.23	106.09	105.19	107.77	106.9	105.02	104.33	108.75	106.12	106.85	108.07	107.57	105.28	107.59	106.98	106.24	107.4	106.2	105.28	106.89	108.31	105.39	104.57	106.29	105.35
104.52	102.88	107	104.68	106.31	103.92	107.9	105.64	104.19	106.16	104.24	104.81	107.19	104.57	105.59	106.08	106.46	106.44	105.55	105.71	104.57	105.77	107.26	104.98	105.4	105.75	107.87	104.38	102.95	108.91	104.8	105.73	104.88	102.65	105.62	105.97	104.06	103.74	106.55	106.09	107.42	105.85	103.3	103.44	105.14	105.47	107.12	103.01	105.55	106.67
106.65	105.02	105.24	105.86	108.15	105.39	107.62	108.22	107.49	107.31	106.87	108.13	106.8	107.99	106.85	106.67	106.61	106.15	106.26	106.56	104.77	105.82	107.41	106.1	105.97	107.41	106.13	106.04	107.8	108.66	105.56	107.54	107.01	105.5	107.4	107.29	106.64	106.05	107.29	106.16	106.56	106.63	107.18	107.56	106.64	108.42	106.01	105.51	104.85	105.31
97.765	98.042	96.971	97.843	100.42	99.256	98.821	99.397	99.374	98.092	98.302	98.687	99.217	96.572	98.463	99.435	99.333	96.054	97.763	99.092	97.556	99.337	99.314	97.699	97.615	96.09	99.708	97.585	96.965	98.656	98.643	97.028	98.06	99.217	97.28	97.037	99.675	98.93	98.426	96.646	98.788	95.941	99.901	100.26	98.369	98.169	97.446	97.251	98.701	97.725
107.56	109.31	107.38	106.83	109.58	110.26	108.46	107.35	108.52	108.57	109.22	106.4	108.03	108.55	106.44	110.31	107.93	109.24	108.45	107.63	109.9	108.29	110.69	107.28	109.73	108.38	108.66	107.9	108.05	110.1	108.32	106.58	107.74	108.52	107.88	106.04	108.39	107.64	110.65	110.74	110.25	108.42	108	106.14	106.65	108.46	109.08	108.41	107.97	109.96
111	109.08	106.89	108.16	107.54	107.44	108	107.75	108.29	105.43	106.25	108.87	107.2	110.3	109.47	108.65	106.95	107.65	108.49	107.43	108.57	107.24	107.34	111.24	108.99	107.64	108.06	106.99	108.89	109.89	108.3	108.27	108.12	107.78	108.84	107.07	108.8	108.66	109.56	106.23	108.86	105.78	111.44	109.55	106.62	105.32	106.08	106.52	107.27	108.43
106.14	106.91	105.43	106.59	105.09	104.39	106.81	105.31	105.14	107.31	105.22	106.87	105.6	107.53	108.53	108.55	104.39	105.33	105.62	104.91	107.03	106.26	104.5	105.88	105.83	104.44	105.11	103.74	105.95	106.48	106.99	105.69	106.01	105.39	105.06	104.58	106.19	107.01	106.24	106.8	105.25	108.38	104.88	106.44	105.83	104.99	107.74	106.07	106.06	107.18
106.42	106.64	107.44	108.58	107.24	107.51	106.91	108.74	110.08	106.8	108.24	107.61	107.91	108.71	109.95	106.95	108.46	108.3	105.3	107.29	105.75	106.45	106.77	107.05	106.96	108.14	108.77	109.54	107.95	107.29	107.99	106.39	108.48	109.05	106.21	108.14	108.39	111.08	109.33	107.08	105.91	107.92	106.95	108.34	108.49	110.61	107.4	108.54	107.49	109.24
99.232	96.78	97.766	98.328	101.88	96.905	99.652	95.456	99.926	96.863	100.17	98.326	97.491	97.946	97.253	99.215	99.835	98.785	98.252	97.792	98.428	98.134	98.705	97.514	99.81	99.691	98.759	101.39	99.4	98.693	97.962	99.398	97.697	96.216	99.123	96.98	99.562	97.573	99.89	97.571	100.56	98.674	100.35	96.158	96.598	98.81	98.591	99.307	99.408	101.32
106.29	104.59	104.05	104.56	108.03	105.95	105.42	107.8	107.48	106.89	105.49	106.8	104.35	106.27	103.57	106	107.96	105.69	107.11	106.36	105.8	106.8	107.48	106.33	104.34	104.53	103.59	106.28	105.08	107.6	105.26	107	105.35	103.71	105.46	103.44	104.67	104.75	104.87	106.25	106.87	107.72	105.76	104.85	104.79	105.14	104.87	103.81	106.15	105.88
106.88	105.38	107.34	106.04	105.83	104.68	104.59	105.86	104.74	107.35	107.11	105.68	106.35	108.18	106.95	105.71	105.73	107.23	104.03	106.12	105.74	106.63	105.85	105.37	106.31	106.21	106.26	105.44	103.39	105.47	103.95	105.18	104.53	104.75	106.16	107.23	105.67	104.05	103.06	103.7	105.17	104.42	106.29	105.85	106.82	106.12	105.53	107.11	105.42	104.96
108.48	108.7	109.48	107.92	107.24	106.7	107.95	108.35	109.18	107.67	108.76	107.64	108.4	108.85	106.16	106.66	108.49	107.1	108.87	108.4	109.64	107.87	106.92	107.33	107.36	107.89	110.62	108.79	109.84	107.49	108.98	106.88	108.53	108.63	108.2	106.94	109.46	107.15	107.72	107.37	107.77	105.74	108.2	110.1	107.54	108.38	105.97	105.88	110.48	108.6
104.68	104.82	103.32	104.89	103.58	104.7	106.6	107.1	105.86	106.15	108.42	105.2	103.79	104.17	104.7	104.88	106.44	104.19	104.13	105.37	104.01	104.54	107.14	104.42	107.39	104.26	104.22	104.43	105.11	107.24	103.96	105.48	103.63	104.24	105.35	104.95	106.06	106.42	102.69	105.77	107.79	106.41	106.45	105.16	106.67	107.36	106.74	106.22	104.92	103.44
108.5	109.5	108.35	109.3	112.24	108.69	106.97	108.99	109.51	107.28	106.25	108.04	107.98	108.25	108.93	110.5	108.69	109.19	107.3	109.62	108.93	109.57	106.77	106.71	109.05	108.61	107.25	106.44	107.75	109.96	109.81	106.68	107.99	106.76	108.76	109.49	108.18	108.3	110.72	109.38	110.19	107.59	107.19	105.74	107.67	109.77	108.72	107.36	109.37	108.08
107.17	107.67	108.27	108.76	108.43	109.21	109.4	110.12	107.04	111.51	107.9	107.35	107.18	109.85	107.76	107.03	108.24	107.91	105.6	107.76	107.32	108.24	106.95	107.6	107.97	108.83	107.49	108.28	107.53	109.23	109.13	107.87	107.45	107.3	108.09	106.17	107.86	107.35	110.76	107.78	106.25	109.16	107.78	107.68	107.9	107.45	109.12	105.42	107.33	107.71
109.23	108.55	109.33	109.48	109.65	107.17	105.06	107.81	109.49	107.41	109.23	111.5	109.48	108.29	109.41	108.51	107.78	108.18	109.18	108.98	110.36	107.96	108.98	108.43	108.78	108.7	109.59	108.26	107.6	109.53	109.51	108.91	106.79	109.39	109.89	108.02	108.73	110.83	108.92	110.41	107.04	111.05	107.57	109.77	110.48	110.14	109.14	112.2	110.28	107.88
104.96	104.21	103.92	107.21	103.35	105.64	107.29	104.97	104.95	105.3	103.97	106.92	105.47	104.53	103.39	106.29	107.52	105.8	103.87	105.31	106.31	106.68	106.02	105.89	106.5	108.29	105.05	106.87	103.67	104.3	106.82	107.85	106.33	106.21	104.79	105.93	105.89	104.13	106.1	106	107.16	105.98	105.99	105.18	105.84	107.49	103.68	107.3	105.03	105.45
107.52	105.75	103.29	106.18	106.77	106.58	103.97	107.29	105.98	107.49	106.76	107.04	104.94	105.55	104.1	105.75	103.62	103.42	105.89	107.42	107.27	106.19	105.28	103.69	109.44	107.19	105.74	106.29	104.95	106.5	104.53	106.1	105.47	105.39	105.45	104.07	106.71	105.5	105.93	106.45	107.07	105.13	104.59	107.06	104.24	105.94	106.09	103.97	106.45	104.9
108.17	108.1	109.73	106.3	107.57	107.76	109.6	109.07	106.52	110.9	105.74	108.57	107.94	109.57	109.61	110.9	107.95	106.72	106.65	106.9	108.2	107.59	108.81	108.76	107.94	108.29	108.31	108.99	107.24	108.11	106.95	109.02	107.89	106.57	109.11	108.26	107.64	108.63	108.54	105.61	109.45	108.27	108.52	108.58	107.71	108.6	108.95	108.91	107.34	111.04
108.65	108.71	107.28	108.99	108.37	108.09	106.99	107.52	108.34	110.63	106.06	106.07	110.32	109.01	108.41	106.63	106.47	108.9	108.54	111.76	109.15	107.68	109.24	109.76	107.81	110.62	108.94	107.02	107.15	107.06	109.33	106.72	108.8	109.5	110.5	108.34	107.95	109.03	108.12	106.78	109.07	108.78	108.68	106.95	108.49	108.08	107.71	109.18	107.36	110.21
108.91	108.32	108.02	108.31	110.61	107.64	107.66	107.06	110.14	107.62	107.25	105.91	106.74	108.01	106.62	107.77	107.82	106.95	107.89	109.34	107.85	106.73	107.73	108.75	107.49	107.03	109.08	109.84	108.25	108.91	106.9	107.3	109.3	106.75	108.96	107.64	107.53	107.89	107.71	106.71	107.1	109.71	109.21	108.53	107.3	108.9	108.94	106.5	107.09	107.03
107.28	106.81	107.18	106.91	107.1	108.05	109.29	107.62	107.36	108.01	107.62	107.43	107.41	106.94	109.78	107.45	105.51	108.93	108.77	107.32	109.08	107.2	108.51	107.33	108.47	107.19	106.63	108.18	107.95	106.13	107.48	108.44	109.07	108.46	107.24	108.88	110.73	107.26	104.33	107.65	107.92	108.74	108.19	109.8	108.33	107.75	109.29	108.66	106.64	106.24
105.01	105.63	104.46	106.9	105.55	105.26	106.41	105.61	103.4	106	105.1	105.94	104.07	105.75	105.78	105.32	105.57	104.55	108.17	106.55	104.32	106.12	104.48	106.67	105.64	107.75	105.67	106.97	108.72	106.53	105.63	105.62	107.67	105.58	107.24	105.13	103.16	108.33	103.06	105.55	106.76	106.17	106.32	105.5	104.62	105.22	106.72	105.47	106.04	106.28
95.808	98.282	97.603	99.908	96.266	98.157	96.609	98.715	95.154	97.876	97.216	96.114	96.911	99.084	97.57	99.026	96.139	97.172	99.015	98.626	96.459	97.614	97.629	98.525	96.747	94.654	98.705	99.182	98.966	98.936	96.858	95.427	97.419	98.627	97.089	97.528	97.597	97.646	99.285	95.801	97.003	98.443	98.935	96.723	99.625	98.638	98.3	96.621	98.544	99.026
106.5	105.12	105.94	105.17	105.09	106.07	106.4	106.3	104.36	105.12	106.05	106.49	107.03	108.25	108.97	107.89	105.72	107.54	106.77	104.77	106.13	103.89	106.4	107.21	107.58	105.73	106.68	108.17	107.07	105.91	107.52	107.65	103.17	104.17	104.73	106.59	107.13	108.24	106.13	106.36	106.42	105.66	105.18	107.46	107.07	106.26	106.35	106.69	108.2	105.91
105.89	107	108.34	106.9	109.01	106.99	105.79	107.89	108.23	105.35	107.97	108.37	105.85	107.64	110.48	107.16	107.22	108.14	107.11	106.29	106.52	107.3	107.62	108.58	108.34	108.08	108.67	108.9	108.71	108.97	108.65	106.95	109.23	107	109.91	106.17	108.75	108.01	107.49	107.34	107.96	106.09	107.35	107.57	106.4	107.12	107.97	108.29	107.49	108.49
106.99	105.98	107	108	104.79	104.84	106.99	106.04	106.03	107.53	104.94	103.62	107.48	105.52	106.33	107.58	106.5	105.62	104.17	108.42	106.99	107.04	107.1	105.33	106.16	105.52	106.19	107.03	106.49	107.37	107.78	106.28	109.3	107.8	105.72	107.47	106.95	107.09	105.54	105.61	106.89	106.05	104.38	107.7	102.89	106.55	105.21	106.41	104.48	106.26
100.49	100.12	100.29	101.51	101.94	100.51	101.19	101.05	101.99	102.56	99.938	102.36	101.43	100.01	100.79	101.01	100.76	100.75	100.58	101.26	100.65	99.91	101.81	98.936	100.17	99.925	102.7	101.52	101.69	100.63	99.808	99.952	101.84	100.47	102.16	100.86	99.276	98.496	101.25	100.85	104.39	102.23	98.829	99.702	98.972	100.72	101.85	99.51	100.03	99.203
106.48	105.08	106.36	106.02	107.39	105.85	105.54	106.9	105.82	107.57	107.7	108.63	110.29	107.29	106.38	106.55	106.71	106.52	105.82	106.45	107.69	103.54	105.61	106.79	107.75	105.37	106.52	108.25	106.53	107.78	106.84	107.58	107.2	105.74	108.32	107.54	108.29	105.84	106.17	103.85	108.81	107.42	107.59	104.61	106.39	106.26	107.67	106.29	105.41	106
108.43	109.92	107.37	109.51	106.87	106.85	107.74	108.18	108.69	109.37	109.6	107.2	107.03	108.31	108.34	107.97	106.44	107.8	108.46	106.8	104.95	106.81	109.4	109.81	108.12	107.07	109.12	106	106.66	106.55	108.94	106.24	109.85	108.14	104.35	107.66	107.86	107.3	106.41	107.48	106.6	108.61	108.86	107.21	109	105.59	108.08	109.06	107.09	105.89
108.95	108.45	109.78	107.84	110.29	107.43	109.32	108.83	105.53	107.5	109.22	108.83	107.43	107.75	107.42	107.06	106.27	108.59	108.96	106.21	108.13	109.76	111.01	108.94	107.56	109.58	106.59	106.25	108.74	108.76	110.39	108.41	110.06	108.49	108.05	108.48	109.27	107.68	107.53	106.26	107.48	108.44	107.86	106.71	108.26	108.74	107.88	107.72	105.76	109.4
104.08	107.65	104.03	106.9	104.84	104.9	107.15	106.9	106.08	106.81	107.55	106.22	106.95	103.72	105.43	106.86	104.49	105.41	105.23	106.79	106.57	104.95	104.92	104.96	106.7	107.81	105.46	105.53	106	105.64	107.11	106.29	106.94	105.57	106.62	106.1	104.49	105.44	105.45	103.52	106.17	105.95	106.37	105.09	105.56	107.89	104.62	107.58	106.69	103.91
109.27	106.5	105.93	109.98	109.33	107.05	108.74	108.64	110.22	108.76	107.32	107.33	109.97	108.67	108.78	107.08	108.36	107.99	110.27	107.47	109.26	109.13	108.64	107.03	110.03	110.32	110.32	107.05	108.74	107.99	109.6	110.42	110.86	108.82	107.05	109.48	109.75	108.61	108.78	108.89	108.93	106.29	108.93	108.93	107.22	106.62	108.08	109.41	109.1	109.81
108.56	109.02	108.76	107.68	108.35	106.71	110.99	108.03	109.45	108.12	108.82	108.51	107.51	107.84	108.67	106.98	106.55	107.41	107.5	110.45	110.06	109.47	108.72	105.69	109.78	107.32	108.43	108.64	107.55	108.33	105.43	109.07	107.69	107.32	108.41	106.25	108.31	109.88	110.16	107.57	108.15	109.22	107.96	108.3	108.18	108.23	109.04	108.01	106.42	108.06
109.51	109	107.9	108.57	109.78	108.93	107.07	108.53	108.09	108.84	108.47	107.08	109.35	109.13	108.59	106.84	107.56	107.23	107.44	107.61	109.84	108.85	110.61	107.77	108.3	108.63	108.29	109.79	108.62	108.5	109.24	109.46	108.93	108.32	106.95	107.48	110.74	109.56	109.5	108.57	108.77	108.92	111.14	108.42	108.62	108.45	109.46	107.39	108.82	105.83
104.97	106.41	107.24	106.97	104.82	105.76	103.84	104.03	105.55	104.01	105.72	105.76	105.46	106.31	105.67	104.87	106.88	106.71	105.52	106.01	104.84	103.89	106.57	106.05	103.73	106.48	105.12	107.03	105.78	104.89	105.51	105.45	107.2	104.12	106.22	104.84	106.84	107.93	104.96	105.48	107.78	105.94	106.98	104.76	104.18	106.76	106.54	106.91	104.52	104.85
105.78	108.29	104.53	104.76	103.91	104.36	104.34	104.64	105.54	105.51	104.03	105.96	106.21	105.51	105.53	106.32	105.42	104.74	107.66	105.72	105.28	105.89	107	107.82	106.36	104.92	106.47	104.18	105.04	105.85	106.07	105.84	104.57	105.8	105.74	105.05	103.98	104.78	104.73	103.25	106.03	105.78	105.93	104.31	104.17	106.31	105.69	106.55	106.05	107.54
109.27	109.07	111.17	109.02	111.34	110.4	109.66	112.08	110.05	110.37	110.97	110.47	110.79	111.93	112.06	111.36	113.04	111.52	108.76	109.33	111.24	111.78	111.04	111	110.49	110.46	110.54	112.2	111.16	110.71	112.1	109.91	110.68	111.74	111.36	111.42	110.89	110.05	110.4	114	110.19	110.96	110.99	110.5	109.85	107.53	108.08	110.22	111.79	111.17
102.53	101.74	99.126	102.06	99.118	101.46	99.04	100.51	100.15	99.215	101.09	101.17	101.75	99.167	102.01	100.33	99.678	101.11	101.3	100.39	100.74	102.66	101.37	101.24	100.94	100.6	100.93	100.14	99.605	103.09	99.401	100.33	100.78	102.35	100.22	101.09	100.17	103.15	100.38	101.42	101.96	99.672	99.811	101.48	100.26	99.618	101.28	101.03	101.31	100.74
106.22	106.26	106.58	108.4	109.19	105.97	107.4	106.04	107.02	106.7	106.26	107.78	106.27	107.5	106.58	107.58	106.33	107.44	107.98	108.15	104.43	106.36	105.14	105.46	107.31	107.63	106.43	106.49	104.97	106.38	108.3	107.25	106.23	107.16	107.16	106.91	104.62	106.17	107.86	105.18	106.86	106.4	106.79	105.52	106.9	107.85	108.07	106.16	106.88	107.31
107.7	106.89	106.37	107.8	108.85	107.29	107.63	108.54	109.74	107.16	106.74	107.24	109.67	108	108.29	109.13	106.86	107.21	106.85	107.73	109.79	105.98	107.96	108.84	109.72	106.36	106.56	108.22	106.2	105.86	107.97	108.37	110.14	107.54	106.65	108.46	107.07	105.05	106.49	109.1	108.81	106.64	106.6	107.59	107.61	106.39	107.89	107.55	108.98	109.5
105.21	107.33	104.42	106.74	107.32	107.46	105.38	107.22	108.1	105.14	105.76	103.48	105.99	106.64	104.84	107.99	105.88	105.85	106.15	104.28	107.99	108.08	104.94	106.33	104.99	107.16	105.04	105.72	105.51	104.89	105.96	105.35	108.56	105.29	106.9	107.08	106.64	105.81	105.48	108.13	106.34	104.73	106.05	106.78	106.53	106.49	103.58	107.06	104.3	105.22
108.64	107.1	107.2	108.76	109.52	108.37	108.26	109.14	107.97	108.37	106.26	108.77	108.51	106.48	107.25	109.61	108.81	109.86	107.25	108.14	110.06	108.65	106.6	107.85	107.79	110.42	107.88	106.78	110.02	106.76	108.27	108.04	107.63	107.97	108.23	109.64	109.6	110.64	109.63	107.03	107.86	107.87	110.56	107.99	108.7	107.66	107.32	107.88	108.21	109.19
103.79	106.22	103.85	105	107.64	105.17	106.1	104.46	104.92	105.82	106.61	105.38	105.83	107.01	107.34	105.48	104.96	105.06	105.47	107.26	105.44	106.51	106.67	104.77	106.34	106.52	106.6	104.07	105.76	105.86	106.57	106.65	105.94	106.17	105.64	106.88	107.22	105.75	107.49	106.42	106.44	105.32	105.59	106.76	105.99	104.3	105.86	104.96	105.94	104.94
106.9	104.28	105.73	108.19	106.11	107.75	105.91	107.72	105.64	106.67	106.97	105.5	104.84	106.61	106.62	104.35	105.52	107.17	107.4	108.58	105.08	108.33	105.75	105.11	107.25	105.51	104.9	105.92	106.52	106.78	107.59	104.61	105.28	107.2	106.73	105.54	106.95	109.13	104.55	106.58	108.55	106.17	108.29	105.26	105.82	104.75	105.98	106.63	104.81	105.99
99.828	99.992	98.012	100.72	100.1	99.559	102.75	103.45	100.22	99.366	101.65	100.25	101.67	100.4	100.61	100.62	102.15	100.71	101.87	100.95	100.55	102.78	100.31	101.68	99.049	101.25	99.005	101.48	100.34	100.6	100.1	99.207	101.15	102.16	100.75	101.76	100.55	101.98	99.409	100.08	100.89	101.48	100.78	102.72	99.753	101.76	100.94	101.73	102.28	99.745
107.58	105.5	105.52	106.72	105.44	105.66	106.79	106.88	104.97	106.48	105.51	107.26	107.13	105.72	107.73	105.33	104.36	104.05	105.6	107.26	103.55	107.47	103.78	107	105.15	105.19	105.81	106.04	106.27	105.74	107.32	106.33	105.75	104.88	106.42	105.27	106.31	106.91	105.74	107.65	105.7	105.12	104.55	106.32	105.41	105.44	106.53	108.04	108.23	106.64
107.23	107.14	107.54	107.59	106.08	105.1	106.6	106.59	107.33	106.85	105.96	105.86	107.03	107.77	105.74	107.11	108.09	107.08	105.44	105.93	105.41	106.54	108.44	106.49	105.87	107.14	107.45	106.7	105.83	106.92	107.22	105.68	107.02	106.61	105.47	106.14	106.3	105.17	106.6	105.56	107.27	105.77	106.88	107.44	106.36	107.88	108.23	105.07	104.52	109.24
100.4	101.51	102.66	102.92	102.15	102.13	100.45	102.09	99.713	100.17	99.082	101.63	102.2	100.65	100.91	100.27	101.86	100.07	100.02	100.35	100.32	102.47	102.11	103.18	100.72	99.494	102.7	102.32	100.45	98.91	101.88	100.06	99.839	100.17	99.946	98.998	101.49	101.13	100.66	101.35	101.16	101	99.039	100.91	102.19	99.569	99.692	99.458	101.56	100.86
104.92	105.7	105.88	105.71	106.24	106.68	104.87	105.18	106.23	107.55	106.53	103.42	104.34	105.68	107.14	104.18	104.14	105.93	105.73	105.71	106.01	104.2	106.78	106.16	105.52	104.95	106.89	106.51	105.09	105.35	103.91	105.24	105.77	107.51	105.76	106.43	106.92	105.33	106.05	106.81	106.06	106.38	104.91	103.81	103.54	105.52	105.2	105.61	105.98	106.07
99.501	96.749	97.475	96.816	99.169	95.66	97.186	96.484	99.648	100.5	98.239	96.332	97.925	96.947	96.041	96.617	97.332	96.675	97.244	96.572	98.002	100.29	99.447	98.503	98.873	96.878	97.595	96.258	96.451	98.042	97.492	97.939	98.82	98.925	98.056	98.632	95.592	96.058	99.777	98.225	94.88	98.122	98.01	96.103	99.689	97.594	96.764	96.93	97.333	97.675
107.4	106.22	106.14	105.4	106.09	106.14	106.46	106.37	106.19	106.28	105.85	105.14	107.33	104.06	105.95	105.52	106.9	107.15	104.36	105.82	105.31	105.95	106.74	107.25	105.33	103.76	104.7	105.97	106.57	106.88	105.8	108.08	107.05	107.51	104.27	106.68	107.07	104.94	107.55	108.65	108.14	106.14	106.71	108.16	107.97	108.2	107.56	107.31	106.53	103.97
109.45	107.68	109.39	106.99	108.51	109.07	108.87	106.35	109.22	108.92	107.08	109.33	108.71	109.04	108.71	106.85	109.95	109.75	109.3	109.54	106.69	108.55	107.34	106.13	107.28	110.37	108.71	106.94	106.39	107.66	108.08	109.61	108.95	108.02	107.1	108.33	108.53	108.22	106.46	108.36	105.64	108.78	105.94	109.4	110.21	106.19	107.28	109.14	110	107.8
104.67	106.08	107.04	106	105.71	106.45	106.78	104.3	103.77	105.97	107.1	106.93	106.6	105.66	106.03	107.99	103.71	105.41	106.56	106.2	106.23	106.6	107.39	106.5	104.43	105.68	105.33	106.24	104.38	105.16	104.04	104.56	105.21	106.08	104.46	106.96	105.7	105.73	103.87	108.7	102.71	104.04	104.99	105.07	106	106.36	106.5	106.99	104.35	104.95
97.832	97.227	96.752	97.645	98.405	97.444	99.097	97.709	97.794	94.763	98.143	98.873	98.33	98.361	96.545	98.961	97.42	96.222	98.574	96.602	98.493	98.127	96.196	99.292	98.556	98.355	98.224	96.173	97.483	97.516	97.38	99.2	98.218	97.827	96.852	97.556	96.942	98.305	98.038	97.961	99.01	97.682	99.203	97.242	97.293	96.571	100.39	97.226	99.828	98.654
105.48	105.17	106.33	105.96	106.51	105.26	105.15	104.22	108.48	106.26	106.5	107.33	105.59	105.35	105.33	105.97	106.91	104.87	104.04	104.77	106.27	104.42	107.85	104.14	106.31	107.61	106.63	107.49	106.22	106.91	105.26	104.22	105.98	104.39	106.47	104.94	105.53	104.92	104.02	104.04	103.72	106.33	105	105.99	106.45	105.83	106.77	110.66	106.9	107.69
106.22	106.68	104.53	105.01	106.17	104.64	104.76	105.85	104.84	104.43	106.17	104.68	104.81	105.61	106.24	106.73	105.04	107	106.04	104.25	106.87	104.54	105.88	104.89	104.76	107.02	105.67	108.21	106.82	103.55	109.04	106.39	104.82	106.87	104.34	105.03	106.06	105.48	106.09	105.55	103.9	106.97	106.22	105.93	107.42	104.03	105.41	105.96	105.33	106.52
108.97	107.38	110.1	107.95	108.36	107.9	107.9	110.28	108.61	108.3	109.11	109.43	109.2	110.62	108.66	107.8	108.28	109.7	108.93	107.06	108.67	107.52	108.62	107.99	108.83	108.21	109.26	110.91	108.18	108.71	107.16	106.77	109.48	107.05	109.6	107.85	107.38	110.65	108.77	109.06	110.74	108.5	106.95	109.65	107.52	108.3	108.24	107.66	108.9	108.9
106.37	105.77	106.17	106.33	108.19	107.28	104.74	105.43	104.07	106.46	105.31	107.64	106.98	106.23	107.97	106.73	105.33	105.23	105.15	106.83	106.84	105.86	105.5	107.4	106.54	106.12	107.7	106.92	106.45	107.94	106.45	107.9	106.6	107.16	106.22	102.99	108.23	104.2	104.28	105.81	106.66	107.68	104.19	105.87	105.79	108.8	107.26	107.2	107.29	106.84
110.2	110.26	109.08	110.45	111.56	110.56	109.4	111.31	109.8	108.56	111.22	108.81	109.97	109.7	109.54	109.78	110.03	109.32	108.78	110.06	110.98	110.15	107.4	112.05	110.48	110.73	110.55	112.83	109.35	110.7	110.99	110.95	111.71	111.48	111.02	112.41	110.37	109.89	110.59	111.02	111.15	108.61	110.31	109.2	108.8	108.32	110.36	112.72	110.12	109.05
109.1	108.82	104.36	107.22	106.22	104.96	106.57	106.9	105.69	103.78	105.73	108.39	106.32	105.73	107.71	102.72	106.32	105.67	105.17	104.9	105.66	105.54	104.87	106.16	108.26	105.76	104.15	104.08	106.09	103.09	103.8	104.43	108.63	104.28	104.8	104.79	106.22	105.4	106.2	105.78	105.2	105.78	104.04	106.04	106.76	104.31	104.64	107.45	103.22	105.51
101.05	97.517	99.248	98.132	98.694	97.893	100.07	99.727	98.926	96.809	99.33	97.729	99.41	99.396	100.35	99.14	97.893	98.668	97.578	96.887	99.373	99.469	98.969	101.4	98.359	97.371	98.575	99.008	100.54	97.563	97.101	98.648	96.902	98.431	97.055	97.911	98.223	97.475	99.062	98.187	98.6	100	97.703	100.1	98.588	98.09	99.164	97.054	99.735	98.239
110.03	109.95	111.43	110.08	111.59	113.23	111.84	111.62	111.91	111.29	109.99	109.54	109.12	110.13	111.22	112.4	108.31	111.65	110.58	111.73	111.64	110.28	110.22	110.66	108.91	108.94	111.78	109.73	110.52	109.85	110.31	109.99	112.58	111.31	111.18	109.84	110.06	109.59	111.19	109.69	109.71	109.04	110.91	110.34	111.58	111.43	110.49	111.85	110	109.45
101.28	101.03	101.33	100.41	101.3	101.14	100.41	101.72	102.46	100.55	104.54	101.55	100.16	100.85	101.18	101.17	99.166	102.6	99.364	101.58	101.58	102.56	102.43	101.26	98.318	98.971	101.28	100.64	103.23	100.99	100.73	102.94	100.32	99.462	98.895	99.508	99.868	102.07	100.8	101.67	102.95	100.57	99.299	101.36	102.39	97.135	101.84	100.47	100.39	99.743
105.19	105.97	107.07	105.72	104.37	105.66	107.8	104.01	106.63	105.64	105.22	107.12	106.45	104.83	102.41	104.79	108.08	103.91	104.82	106.44	106.07	106.78	105.89	106.27	105.4	105.83	103.97	106.88	106.92	104.11	105.09	105.01	105.13	104.79	104.57	105.63	105.82	106.19	107.05	104.89	104.38	103.52	105.28	105.33	105.55	104.52	104.28	104.52	104.45	105.36
100.21	100.4	100.82	99.997	100.98	101.2	99.482	99.567	99.599	100.37	101.31	100.71	99.582	99.524	98.268	99.809	100.53	101.08	99.542	101.59	97.245	100.8	98.198	100.26	101.32	100.88	102.21	99.536	102.06	100.3	100.42	101.92	100.79	99.067	102.81	101.61	100.49	102.41	101.91	102.61	101.32	100.04	101.81	100.3	98.775	99.814	101.36	101.27	98.84	100.26
99.927	101.25	99.778	99.184	97.993	101.97	100.22	100.51	101.69	100.85	101.78	100.83	99.045	98.207	98.731	98.511	99.065	96.854	99.851	100.82	103.22	99.895	98.782	101.56	100.99	101.38	100.74	99.079	99.013	99.81	99.309	99.428	101.05	98.948	97.828	103.57	98.773	99.597	101.81	99.238	99.559	99.342	100.85	100.3	99.791	101.23	99.138	98.586	101.78	100.75
104.55	104.51	106.02	104.45	104.3	107.61	106.61	103.97	105.44	105.55	104.91	105.15	104.94	106.24	106.19	108.15	105.58	105.13	104.36	106.43	102.91	101.69	106.44	105.21	105.26	106.13	104.24	106.79	106.77	105.32	105.86	106.36	108.83	105.77	104.36	106.37	106.07	105.14	106.03	105.25	104.92	104.41	104.87	108.75	106.61	106.16	105.76	105.11	106.01	103.78
109.04	105.48	108.44	110.29	108.81	107.96	107.64	108.52	108.55	108.55	108.59	108.55	109.77	107.84	107.71	108.58	108.69	106.58	108.58	107.05	109.33	107.68	109.64	107.72	107.5	108.75	111.24	109.15	108.82	108.58	109.04	107.68	110.17	109.72	108.81	107.39	108.53	107.23	108.68	106.66	108.74	109.96	109.11	110.09	107.48	109	108.5	107.67	109.06	106.31
106.24	106.57	105.01	109.07	107.43	104.08	103.68	106.02	106.58	105.02	107.99	105.7	107.24	105.56	104.84	106.71	104.81	104.76	103.79	105.82	106.69	105.83	104.87	105.62	106.36	104.53	105.67	107.8	105.27	105.39	105.08	105.15	105.19	105.53	106.44	106.56	105.88	107.52	104.72	106.62	104.69	108.21	104.71	104.06	105.65	105.45	105.15	107.12	105.95	105.47
109.17	107.62	109.31	108.28	107.77	107.79	110.18	107.93	108.3	110.15	108.42	108.48	106.48	111.06	109.37	110.39	110.63	108.24	107.75	109.96	108.42	108.77	109.13	108.13	108.97	108.56	109.04	108.69	108.63	109.98	108.33	110.35	109.42	107.91	110.38	109.43	107.7	108.85	109.45	106.47	107.65	110.52	108.63	108.05	107.71	108.9	108.39	109.01	107.86	109.73
99.064	98.637	98.262	100.42	99.07	98.716	100.03	102.35	98.504	100.61	100.23	100.84	101.2	100.13	102.33	100.32	100.56	101.76	101.15	99.707	101.89	98.684	100.05	99.243	99.524	96.511	102.06	101.2	99.679	101.12	100.94	98.619	100.78	100.15	99.703	100.87	100.42	100.74	102.24	100.37	99.966	100.63	99.977	100.8	101.39	98.152	99.894	98.281	101.35	102.5
105.31	106.38	103.9	105.26	105.17	105.76	104.2	106.04	104.1	105.86	103.58	107.2	105.67	106.92	105.4	105.64	106.69	105.99	105.13	108.76	105.75	104.96	106.98	107.28	104.68	105.1	104.59	108.95	106.59	104.54	104.67	106.27	105.93	105.35	105.59	107	102.76	102.84	105.48	106.92	107.85	106.27	106.28	103.12	106.64	106.41	106.25	104.46	106.17	106.04
104.81	106.79	105.09	105.51	105.34	105.67	106.96	106.34	107.02	105.89	106.88	105.5	106.55	107.63	104.73	104	106.93	109.19	108.04	107.67	107.3	107.1	105.87	106.4	106.73	107.11	107.27	107.68	106.74	108.66	105	104.5	109.86	108.58	108.02	106.29	110.11	107.76	104.57	104.9	108.67	107.59	105.18	107.6	105.53	106.31	104.44	107.59	106.08	109.31
105.68	106.1	109.11	107.32	106.05	106.62	105.5	106.25	105.09	107.48	107.4	107.45	105.41	108.5	107.44	106.5	108.1	107.21	107.83	106.99	107.17	107.58	108.84	105.4	106.17	106.82	106.03	107.11	105.83	106.58	106.12	106.32	107.23	107.93	104.55	106.46	105.81	108.23	108.07	108.44	108.6	106.22	108.11	105.81	104.06	105.96	108.6	106.86	106.69	106.96
105.28	105.51	101.81	107.68	104.33	107.85	106.41	106.71	106.39	105.73	106.12	106.93	107.21	104.37	105.61	106.19	107.18	106.74	104.67	108.09	107.18	108.37	106.64	107.06	106.63	107.68	107.74	107.52	105.78	106.29	106.94	107.11	106.79	106.12	106.51	106.83	106.63	106.96	106.28	105.52	108.37	105.31	104.89	106.87	106.76	104.75	107.5	106.84	106.27	105.47
107.16	107.74	107.25	105.52	104.76	106.62	106.83	105.55	106.74	105.07	106.08	107.42	104.44	107.85	108.99	106.52	107.4	105.84	106.35	108.02	107.14	107.44	105.97	105.82	106.4	106.92	106.61	106.29	107.52	107.41	105.75	106.93	105.81	106.35	105.06	107.04	104.83	105.41	105.26	105.43	106.38	106.06	107.48	107.86	104.87	107.14	107.36	107.02	105.2	107.84
106.77	108.33	109.37	107.53	106.71	107.22	107.49	106.48	108.43	106.85	106.56	107.08	108.79	106.52	108.12	107.91	109.54	109.9	109.84	107.43	110.16	107.34	107.58	107.67	106.1	107.07	108.83	106.79	108.03	106.7	106.42	107.49	107.35	109.39	108.45	108.24	109.23	107.72	107.97	107.44	105.8	109.04	107.09	107.17	108.79	108.18	108.86	106.87	106.8	106.78
103.05	101.05	104.47	101.2	103.73	99.719	103.33	102.4	102.33	103.98	102.13	103.7	102.48	105.66	103.14	101.99	102.58	103.24	103.15	103.21	102.16	104.58	102.99	102.75	102.29	102.68	102.3	103.51	103.22	103.52	102.58	104.01	103.1	105.09	102.99	103.93	104.53	101.02	103.93	101.97	104.48	101.94	102.96	102.23	103.3	105.24	102.46	100.92	103.49	103.41
108.73	108.26	109.04	106.35	109.35	108.5	108.6	110.68	108.6	109.91	110.44	110.03	106.16	109.75	107.42	111.05	109.57	109.04	108.8	107.87	107.93	107.24	110.36	108.68	106.57	108.03	109.98	111.3	108.1	109.45	108.02	110.64	109.41	108.78	107.86	108.55	109.86	107.83	112.03	106.42	110.36	108.18	106.38	108.22	109.22	110.27	110.49	108.44	111.31	108.93
104.05	107.45	107.7	106.47	105.1	106.47	105.02	105.49	107.04	104.95	105.96	105.9	106.97	105.91	105.53	105.06	106.39	105.68	106.91	106.36	105.93	106.9	107.62	105.72	106.71	107.43	105.14	108.3	105.92	106.33	104.52	106.9	106.19	106.06	106.35	106.69	106.94	106.16	108.3	106.44	106.4	106.22	104.36	103.03	104.95	107.52	108.14	106.83	104.72	105.63
96.352	98.728	99.612	98.651	98.867	98.444	98.283	98.96	99.875	100.24	100.08	98.989	98.062	98.442	100.3	99.388	101.29	98.301	99.983	98.613	98.143	97.257	98.918	99.616	98.133	99.341	98.891	96.869	99.694	98.677	99.974	97.921	96.961	100.73	98.719	99.308	98.505	99.306	99.031	97.956	98.705	98.021	98.363	98.65	99.255	98.123	96.799	99.645	97.404	98.688
108.09	108.23	107.91	108.06	110.31	108.81	109.29	110.51	110.33	107.26	107.96	107.2	107.71	105.98	106.47	109.03	111.15	109.31	110.02	109.23	108.35	108.44	108.11	108.57	109.15	107.72	108.72	107.05	108.02	107.51	108.68	109.49	109.76	108.45	107.24	109.54	107.89	109.56	108.47	111.06	108.84	109.3	110.34	107.8	110.73	109.7	108.07	107.41	107.48	106.89
105.99	105.22	106.27	105.68	105.44	107.03	106.82	105.67	106.42	106.85	104.04	104.45	104.88	105.17	105.41	105.86	105.75	105.37	106.61	104.31	106.43	106.41	105.94	105.54	105.78	106.74	104.51	102.54	106.23	106.61	106.43	103.48	107.46	105.59	105.81	104.73	104.75	107.38	106.96	105.12	104.62	105.2	104.33	105.84	104.72	107.83	103.5	104.73	103.83	104.31
98.717	98.106	97.929	98.159	99.339	98.588	98.015	99.387	98.357	98.729	98.334	99.56	98.684	99.081	98.273	97.575	97.789	97.712	98.151	98.459	97.743	98.158	97.269	97.496	99.339	98.321	98.872	96.873	99.529	97.564	97.81	99.088	97.306	99.754	96.585	98.283	98.302	97.757	98.501	98.847	98.914	96.689	96.066	98.451	98.453	96.933	95.907	99.363	97.546	98.127
109.34	107.42	106.57	108.28	106.33	107.09	108.85	106.29	107.13	107.94	106.79	109.12	108.25	109.38	108.19	106.15	107.53	109.4	110.38	107.41	109.86	108.2	108.47	108.39	105.37	107.35	107.71	104.67	107.7	107.37	108.37	107.24	107.03	109.7	108.23	105.52	109.39	106.31	104.44	107.32	108.05	107.13	108.22	106.55	106.74	108.19	108.74	106.9	106.25	108.3
99.019	97.706	97.06	97.836	99.557	97.722	98.362	98.831	98.673	97.869	96.8	96.511	97.246	97.027	98.138	98.163	100.08	95.857	96.295	97.423	98.515	96.822	97.855	98.203	97.069	96.008	100.23	97.975	97.617	95.455	98.199	97.024	97.401	97.58	97.312	97.886	100.66	98.439	97.652	97.295	98.385	97.711	100.43	97.851	98.791	96.27	97.314	97.685	100.11	97.701
104.8	106.23	105.59	103.46	107.87	104.04	104.53	105.03	105.83	105.58	106.1	105.06	104.89	104.52	104.18	106.33	103.85	105.53	105.02	105.45	104.86	104.48	105.39	105.72	106.02	107.1	106.77	106.78	104.16	105.51	106.44	106.01	106.41	105.67	106.11	106.43	105.03	107.28	106.32	104.3	105.44	106.17	106.54	106.36	105.66	106.47	105.73	104.68	105.91	105.82
107.18	109.28	110.38	108.87	109.04	107.6	106.06	110.11	107.75	107.33	105.86	109.03	108.82	106.93	109.85	106.62	108.26	106.95	108.85	109.98	108.24	108.57	108.64	106.35	108.4	108.43	109.37	107.41	109.44	106.69	107.57	110.46	107.02	108.7	110.53	107.4	107.81	108.33	109.66	107.75	108.94	106.62	107.97	107.5	109.35	108.94	107.64	107.87	109.88	110.07
111.42	109.99	110.2	108.38	112	110.76	111	110.27	110.21	110.87	110.39	110.23	108.97	111.6	108.42	110.22	110.68	111.64	111.47	112.14	107.73	108.92	110.16	108.97	111.32	107.74	110.13	113	111.25	112.17	110.05	110.02	110.79	109.36	109.73	111.15	111.73	109.98	109.63	111.17	108.84	109.03	109.64	110.82	114.01	110.29	109.72	111.08	110.47	111.81
96.056	96.947	99.294	96.493	98.826	99.525	97.226	95.038	100.16	97.995	98.839	95.812	97.257	99.53	97.411	96.915	95.552	98.07	97.735	96.102	96.789	99.653	96.955	99.492	98.549	95.942	96.367	99.282	99.717	98.648	97.307	99.536	97.42	97.504	95.964	98.111	95.975	97.915	98.25	97.116	98.809	99.429	100.56	97.348	100.18	97.987	98.094	95.978	96.332	97.061
106.41	108.37	107.27	106.56	107.61	105.4	108.6	106	108.26	109.42	107.02	108.17	107.36	108.47	107.79	108.72	107.66	108.52	107.29	107	110.06	108.59	109.27	106.96	107.77	106.62	105.88	107.28	108.68	105.12	106.88	108.64	108.53	108.42	109.03	104.91	105.35	105.77	108.25	107.57	109.68	108.53	109.97	108.69	104.54	107.83	108.33	108.14	106.91	106.95
96.498	99.005	99.322	98.033	98.157	97.001	96.179	95.744	98.461	98.411	98.203	99.636	98.505	94.743	98.374	95.825	96.181	99.351	96.373	97.881	99.309	99.812	96.808	96.628	98.079	98.709	98.714	98.097	98.237	98.305	99.548	96.744	98.126	94.732	97.325	99.481	98.457	97.65	100.78	97.479	96.96	98.474	97.451	98.351	97.953	97.742	96.765	97.945	97.38	98.155
107.12	107.86	110.84	108.05	108.35	110.09	107.43	108.39	105.93	107.98	109.76	107.17	108.46	108.15	109.9	109	108.33	107.91	107.17	107.99	106.31	107.07	109.66	107.41	110.87	108.67	109.49	109.49	107.59	108.96	110.57	108.09	109.01	108.13	108.33	108.11	108.48	107.32	107.26	107.92	107.69	108.94	106.26	109.37	107.99	107.6	108.83	110.03	108.12	107.84
104.34	104.96	106.7	106.68	104.26	105.9	105.16	105.84	106.96	107.01	104.48	107.05	105.53	106.49	106.7	103.41	104.78	107.9	104.89	106.97	107.81	106.62	105.28	107.04	104.38	107.47	105.87	106.61	105.37	108.04	106.37	105.94	106.78	105.37	105.42	105.12	105.82	106.62	103.29	104.84	105.91	105.3	104.75	106.47	106.62	105.85	108.06	105.81	106.56	105.76
106.9	107.57	104.25	105.41	108.31	104.86	105.67	106.27	107.6	107.25	107.38	107.38	104.2	107.41	106.78	104.66	106.71	107.8	105.54	107.49	107.06	106.31	105.33	106.05	105.1	106.51	106.12	106.6	107.19	105.19	106.81	107.25	107.52	107.23	104.91	105.42	106.15	104.18	104.09	106.31	105.12	105.46	105.89	104.41	104.16	107.36	106.13	102.82	105.05	106.28
102.03	99.835	101.61	100.41	102.2	101.88	101.32	100.88	101.06	100.4	100.92	99.754	100.07	102.02	101.01	102.34	101.23	99.947	102.56	99.959	98.819	100.9	102.77	102.42	101.62	100.57	101.08	99.783	100.65	99.557	101.71	98.51	100.04	98.417	101.14	103.66	100.62	99.765	100.26	101.31	100.6	98.807	99.758	101.43	101.21	99.259	98.541	103.28	100.51	100.41
107.18	106.33	105.53	107.17	106.53	104.3	105.12	105.14	104.01	107.69	104.13	108.98	106.88	107.08	104.96	104.36	105.25	105.46	105.72	105.05	103.9	105.94	104.52	106.9	105.26	107.18	103.34	105.17	105.59	105.91	104.43	106.43	102.54	105.95	103.9	106.38	106.98	105.19	107.62	107.71	105.41	103	104.93	105.48	106.34	105.68	106.33	106.46	104.26	105.31
108.56	108.09	108.28	106.59	104.93	106.33	106.66	107.93	105.41	104.72	103.72	105.84	106.33	107.67	105.16	105.89	105.38	106.79	106.33	106.11	105.41	107.55	107.96	104.82	107.55	107.15	106.08	106.08	106.54	107.12	106.54	105.73	107.87	108.2	105.87	108.51	107.97	107.96	107.58	105.89	105.99	105.39	107.81	105.38	104.17	102.79	106.95	105.79	107.56	108.47
106.75	108.51	106.25	107.27	107.6	107.83	106.57	108.64	106.62	107.26	107.35	109.11	107.13	108.07	109.49	107.24	107.93	109.34	108.02	108.22	106.7	109.11	108.23	109.05	108.27	108.26	109.16	108.29	106.61	106.81	108.46	108.23	108.99	107.68	108.72	108.37	106.58	107.92	108.33	107.61	107.41	106.91	109.41	108.48	107.72	106.46	108.6	106.65	109.01	108.61
100.06	101.3	101.08	101.95	101.07	101.7	99.682	99.577	99.986	101.79	100.6	102.36	99.516	103.29	100.52	100.5	101.85	100.11	102.42	102.2	101.06	99.453	98.465	100.19	101.8	101.7	101.99	101.04	101.15	100.46	101.45	101.12	99.038	100.91	100.22	99.924	100.63	101.99	102.15	100.68	101.61	102.12	100.22	101.46	100.23	100.4	99.482	100.08	100.92	100.63
105.22	104.93	106.58	103.8	104.93	105.58	105.87	106.43	104.77	107.59	106.18	105.82	107.83	105.86	104.14	103.37	107.66	105.16	107.38	103.97	106.01	103.83	104.6	107.13	107.1	103.29	104.96	105.01	105.3	106.67	104.38	104.74	105.1	104.57	105.69	104.34	106.42	106.74	106.2	105.72	104.6	104.47	105.18	104.38	106.71	107.46	105.54	103.32	104.94	103.18
109.97	109.64	109.01	111.27	111.67	109.7	109.24	113.06	109.99	109.25	109.81	110.84	110.54	110.95	109.7	106.4	110.05	110.39	110.6	111.54	109.85	110.09	110.7	109.8	109.57	111.77	110.19	108.11	109.37	110.81	111.65	109.38	108.88	108.01	110.18	110.51	111.07	111.85	110.42	109.8	110.5	111.86	111.07	109.61	109.48	110.36	110.36	109.22	111.34	109.47
98.58	97.42	97.073	99.048	97.918	98.862	98.301	99.457	98.344	99.119	98.813	97.941	96.926	99.273	97.081	98.773	100.1	99.919	99.399	97.785	98.046	99.284	97.915	96.731	97.507	99.285	97.287	96.027	97.117	100.23	97.438	96.249	98.635	97.414	97.806	100.77	99.303	100.21	95.917	98.947	99.885	96.877	99.138	98.276	98.301	97.365	97.6	98.042	99.947	98.889
110.22	109.45	109.51	109.25	110.26	108.3	111.73	111.25	109.86	110.26	110.52	110.08	110.41	109.99	110.12	108.03	109.58	109.89	111.37	110.67	107.7	108.39	111.85	111.36	108.79	110.77	111.19	110.7	110.07	109.62	110.61	110.83	111.31	111.32	111.35	109.85	111.11	109.34	109.06	109.67	108.83	110.95	111.54	109.94	110.13	111.13	107.96	111.54	111.3	109.86
105.95	105.64	105.25	105.03	105.67	104.42	104.95	107.33	107.11	103.49	106.34	104.18	103.99	103.94	106.72	105.54	104.95	105.6	104.19	105.08	104.27	104.64	104.74	105.27	105.36	106.35	105.89	105.97	107.52	103.52	106.51	105.26	105.77	103.28	107.66	104.83	103.73	104.22	107.5	104.63	103.92	105.23	104.62	104.84	106.33	104.6	105.23	105.07	105.56	104.7
106.96	110.26	109.76	109.61	108.01	109.49	107.22	111.36	108.68	104.7	105.67	107.31	106.52	106.72	109.57	106.87	107.56	106.35	109.5	105.67	108.55	109.1	107.36	106.71	107.29	109.25	108.37	107.49	107.02	106.71	109.16	109.01	106.63	108.86	109.39	108.86	107.45	104.98	107.37	109.64	109.1	107.66	108.21	107.67	107.99	110.65	107.91	108.54	106.68	106.76
97.722	98.263	99.555	96.39	96.367	97.639	97.885	96.11	98.299	96.844	97.09	98.053	98.66	97.651	97.469	97.989	96.582	97.614	99.502	98.438	97.081	97.128	96.999	99.111	95.334	97.476	99.66	94.86	97.67	101.33	100.38	96.327	99.39	94.524	96.916	97.544	97.942	99.296	99.25	99.512	98.526	97.429	96.208	97.749	96.241	96.208	98.322	98.713	99.07	98.601
99.921	101.22	101.28	99.345	99.704	99.061	101.86	99.864	101.21	100.13	100.3	101.95	99.675	99.524	100.96	100.36	101.58	98.816	98.786	100.34	99.873	100.49	99.844	101.24	101.98	102.18	98.919	98.993	100.31	100.29	100.28	100.24	99.519	99.038	102.72	100.89	99.745	100.48	101.05	99.512	100.97	97.803	99.136	99.339	99.125	101.99	101.63	99.674	100.44	99.781
110.3	113.02	109.87	109.81	111.41	109.65	110.85	108.79	111.91	111.74	111.9	111.31	110.39	113.93	111.91	111.73	111.61	111.63	109.96	111.57	110.93	111.72	110.48	111.01	109.01	110.17	112.5	111.11	108.55	109.89	111.23	109.63	109.51	111.43	110.9	111.37	109.85	111.25	108.12	111.21	110.69	112.08	110.48	108.44	109.7	108.95	110.64	110.83	111.64	110.68
108.35	108.66	108.38	111	108.85	107.39	107.34	110.27	109.18	110.11	108.8	107.92	107.75	109.14	107.25	109.07	108.5	110.08	108.14	109.9	109.71	109.86	105.89	111.55	109.12	106.78	108.05	110.53	109.94	108.41	109.43	107.69	108.69	109.25	109.89	108.43	107.9	108.48	109.21	109.7	109.75	107.14	108.3	108.95	109.72	107.01	108.92	109.77	108.77	109.67
108.49	108.25	109.08	107.87	108.41	109.72	108.8	109.76	106.55	108.09	109.57	108.12	109.2	107.76	109.3	108.39	108.07	108.27	110.08	108.45	108.82	107.06	107.61	107.72	108.46	106.98	110.57	107.35	108.09	107.31	108.95	110.17	106.9	107.23	107.4	110.11	108.24	109.66	107.29	108.75	107.96	109.2	107.43	108.41	108.99	108.11	108.67	108.26	106.75	109.96
104.79	106.92	105.38	105.62	108.05	104.62	106.21	106.38	105.49	105.45	104.85	104.5	104.98	104.97	104.14	106.87	105.31	105.07	105.33	106.2	104.35	107.53	106.78	106.31	104.79	106.24	107.89	106.64	107.1	105.16	104.97	107.5	105.97	106.8	105.44	106.92	105.88	104.95	106.08	103.71	104.89	104.99	104.06	106.02	105.28	106.34	106.42	102.38	106.2	103.01
110.92	112.42	109.06	110.99	110.86	112.42	108.38	110.15	111.63	108.3	109.88	109.31	111.21	111.74	111.59	111.37	107.89	108.71	111.13	111.68	111.48	109.53	110.71	110.4	111.75	111.01	110.48	109.63	109.08	111.88	110.93	111.78	110.65	108.56	111.03	110.12	112.68	110.38	110.48	108.68	110.68	109.63	111.65	109.89	111.37	110.15	112.92	108.79	110.59	110.17
100.6	101.06	99.892	100.55	102.95	99.543	102.18	99.936	101.83	99.145	102.7	100.8	101.44	99.991	102.74	101.42	100.65	99.395	102.7	101.03	100.45	99.644	101.8	99.436	100.44	101.09	101.42	98.797	97.948	101.78	101.49	99.538	101.53	100.57	99.562	99.154	101.45	99.577	100.62	102.01	100.05	96.733	101.72	100.94	100.9	98.945	100.33	100.79	99.286	99.817
103.25	106.43	104.66	105.42	107.2	103.96	107.29	108.06	107.01	102.9	107	107.05	109.35	105.7	105.95	107.05	107.34	104	106.49	107.94	105.99	104.06	106.81	107.4	106.84	105.38	105.09	107.17	107.02	107.71	105.75	106.41	105.89	108.36	106.55	106.3	106.38	107.61	106.16	105.05	106.14	106.7	107.57	107.28	106.57	106.35	105.63	106.38	104.86	106.78
108.3	106.73	104.5	103.9	105.48	109.42	107.93	105.63	108.28	105.24	106.33	104.88	105.03	108.79	107.93	105.88	105.54	104.99	106.08	107.31	107.8	106.4	105.45	107.12	104.36	107.68	104.66	105.43	104.3	107.36	105.95	107.58	104.04	107.52	104.2	106.45	106.98	106.26	105.88	105.07	109.27	106.52	106.78	107.28	106.81	103.55	104.76	106.22	107.75	104.71
105.32	106	108.52	105.94	103.33	105.32	105.1	106.4	107.46	105.54	105.35	109.52	103.87	105.33	104.62	104.85	105.72	103.8	105.93	105.09	104.79	107.45	103.76	107.05	106.36	108.14	104.62	105.86	105.32	106.48	104.67	104.56	106	105.9	105.56	104.95	106.82	103.7	103.95	103.65	105.86	104.53	103.02	107.17	105.4	106.19	106.59	105.49	105.27	104.97
109.35	108.6	108.28	108.47	107.65	105.87	110.16	109	106.89	110.87	108.27	108.6	109.07	107.29	105.59	107.56	106.82	108.04	108.47	108.39	108.29	108.08	107.52	106.5	110.07	108.46	107.65	108.34	110.07	107.79	107.86	107.84	109.73	108.31	108.94	109.43	107.44	108.8	108.11	106.95	109.82	107.13	107.79	108.31	109.67	108.73	108.69	109.3	109.44	109.01
106.69	106.55	107.53	104.67	104.29	104.15	106.46	106.63	106.23	103.96	103.99	104.29	103.49	107.3	106.92	107.15	104.09	107.03	104.68	107.24	108.44	106.94	106.99	104.79	103.98	105.82	105.88	106.63	103.99	104.53	106.53	105.21	104.58	106.27	104.36	107.24	106.01	105.81	105.14	104.57	105.42	107.18	103.07	105.4	107.62	104.15	106.83	105.56	104.27	105.98
99.559	100.93	99.674	98.866	100.1	101.19	100.59	101.19	99.51	100.47	101.68	100.96	99.197	100.62	102.51	101.58	100.2	100.18	99.651	99.071	103.06	102.12	100.2	102.07	98.522	99.686	99.163	100.72	99.106	99.38	100.77	98.817	101.22	99.328	98.902	101.03	99.442	100.41	100.45	101.04	100.64	100.13	99.62	98.916	100.46	99.476	100.8	100.69	101.14	100.8
107.95	104.32	104.69	104.63	105.11	104.22	107.02	107.33	103.58	106.38	104.2	107.4	105.1	104.72	108.99	103.41	103.7	105.11	107.04	106.82	105.6	106.15	106.79	106.78	104.57	107.45	102.5	105.67	103.92	105.9	104.57	107.35	105.15	105.1	104.51	104.14	106.76	105.14	105.26	107.44	105.3	105.5	105.58	104.27	104.07	106.26	107.06	106.65	106.41	106
109	109.15	106.36	109.29	108.78	108.93	106.89	108.56	108.67	111.05	110.06	108.86	108.85	110.79	110.65	107.89	107.53	109.52	108.76	109.3	108.87	108.66	107.24	110.33	107.95	109.94	109.34	106.55	109.54	108.19	109.21	105.53	108.2	108.63	109.1	107.43	108.94	107.73	109.74	108.88	108.71	110.63	110.66	107.35	107.78	109.69	107.76	109.69	108.06	110.91
99.876	101.14	100.1	100.54	98.705	98.48	99.645	100.66	99.538	100.86	99.353	97.832	100.61	101.66	99.044	100.09	101.03	101.95	102.54	98.956	102.46	100.75	99.126	98.887	98.614	102.26	102.36	98.708	98.827	98.614	100.39	100.63	100.5	101	101.06	101.23	99.178	98.957	101.06	99.698	100.44	101.23	100.6	99.145	100.78	99.533	99.69	103.22	100.02	99.753
106.59	104.31	105.74	105.68	106.95	103.44	103.46	103.99	105.07	105.28	103.88	105.66	104.69	106.49	103.86	105.56	104.7	105.06	107.66	104.8	107.56	103.9	103.37	106.39	104.19	104.16	105.7	106.83	105.39	105.1	106.02	106.06	105.71	106.23	105.43	106.79	106.47	104.16	103.18	105.12	106.85	107.05	103.76	105.78	105.17	106.18	107.92	106.76	106.62	105.31
108.65	108.13	111.83	111.85	111.37	108.49	112.06	109.22	108.72	110.63	110.64	110.63	109.21	108.69	111.93	110.58	110.56	110.15	110.45	109.46	110.68	111.16	111.88	112.79	108.75	110.45	110.55	111.59	110.53	108.2	110.5	111.1	110.42	109.38	111.96	111.3	110.57	111.96	110.17	110.79	110.34	109.55	109.33	111.81	111.07	109.8	109.88	110.19	108.08	111.67
99.836	97.185	100.22	97.567	97.104	98.015	96.376	98.113	98.467	96.562	96.273	98.799	98.835	98.712	96.356	99.855	97.13	100.5	97.175	98.322	97.762	96.511	97.295	97.689	98.256	100.49	97.985	99.496	97.272	98.311	99.224	99.407	99.168	97.519	98.039	99.895	98.842	97.196	99.106	97.551	99.403	99.795	98.415	98.201	99.052	97.454	98.752	97.265	98.267	98.297
[truncated: 150 more rows]
[truncated: 150 more columns]
