# Supplementary material for: Genetic dissection of main and epistatic effects of QTL based on augmented triple test cross design
Source: PLoS One. 2017 Dec 14;12(12):e0189054. doi: 10.1371/journal.pone.0189054 (PMC5730204; doi:10.1371/journal.pone.0189054)
Supplement: S10 Supporting Information — (ZIP) [file pone.0189054.s010.zip › z6_1350_0.2_10.csv]

96.01	103.19	97.115	96.48	97.036	99.639	99.539	96.981	97.02	98.366	101.36	94.047	95.674	97.795	97.091	90.517	100.87	94.061	98.725	102.9	98.352	101.66	99.648	99.048	102.23	98.315	98.057	103.41	99.518	93.415	100.65	99.361	97.028	101.08	100.43	100.49	97.586	101.35	94.932	95.993	100.17	99.796	101.01	97.628	95.173	96.619	98.076	98.306	98.529	96.239
95.113	97.804	102.85	99.534	99.225	92.761	103.58	95.977	96.508	98.109	95.428	93.051	94.134	96.164	90.414	90.689	99.368	94.84	96.616	94.442	99.42	100.15	99.928	95.618	92.303	98.005	97.781	100.67	94.916	94.362	103.7	99.018	91.731	103.12	103.19	96.946	103.72	101.81	93.368	96.156	109.16	95.291	94.973	96.481	98.416	104.6	104.15	101.12	95.633	97.042
106.96	113.6	106.97	100.43	108.95	110.94	109.89	110.06	105.91	105.46	107.97	106.75	105.53	108.9	108.71	111.17	116.08	113.13	111.81	111.13	108.22	111	109.75	106.91	103.8	104.15	104.95	104.86	101.77	112.52	106.49	107.92	107.39	110.33	111.17	104.25	105.89	107.54	99.704	109.76	107.05	110.31	106.84	100.12	105.75	107.16	104.53	109.56	105.71	104.18
105.45	105.58	105.81	102.9	106.72	104.57	107.94	105.15	104.34	104.81	105.19	104.03	111.42	105.53	100.42	105.07	107.66	111.85	104.64	101.72	108.99	102.51	106.57	108.29	102.4	106.69	113.55	107.65	110.2	106.4	113.34	107.09	102.93	106.73	110.74	103.39	107.1	111.08	99.493	99.301	99.194	105.99	109.92	102.95	107.65	108.88	108.31	107.25	106.3	100.49
104.78	99.771	99.149	102.59	102.09	95.729	97.364	99.307	102.06	95.222	97.734	98.068	102.09	97.875	95.784	99.678	97.394	93.784	101.83	101.56	100.31	103.5	92.759	101.72	96.819	99.381	101	98.9	97.995	96.736	99.728	95.414	100.36	100.68	93.242	98.247	100.42	99.513	100.23	98.437	100.02	102.71	99.562	97.842	94.622	100.32	105.36	101.73	97.492	104.23
99.901	98.134	103.15	102.87	99.217	107.88	101.55	104.02	102.89	107.14	97.829	96.475	101.93	104.46	100.84	97.394	97.543	100.72	99.148	98.377	109.47	98.952	101.01	100.28	102.64	99.55	96.458	96.812	96.911	96.951	97.951	93.666	99.509	98.283	97.179	103.37	98.605	102.58	100.39	101.88	106.85	98.045	99.471	101.66	105.31	97.463	97.976	101.6	94.587	100.46
109.2	103.71	113.97	105.45	111.14	111.35	104.12	109.29	108.39	107.52	106.43	106.36	107.68	112.86	107.56	107.71	104.64	113.3	108.55	114.68	105.89	109.43	116.67	105.06	105.79	103.79	102.17	112.63	109.27	106.25	111.01	107.83	105.36	109.82	103.11	109.66	103.63	102.21	104.35	106.57	99.767	105.8	108.05	99.597	103.53	106.58	107.76	104.76	109.67	104.63
108.1	109.78	108.49	104.51	107.27	105.19	112.77	113.72	113.77	114.3	106.73	103.29	109.88	101.29	110.38	111.45	102.78	113.09	107.86	105.94	105.54	102.35	106.33	114.02	106.06	117.03	103.09	114.52	107.9	107.91	116.8	109.81	105.65	106.87	111.93	106.61	108.98	109.65	105.18	109.79	107.98	104.41	106.68	110.36	107.97	109.85	107.81	106.41	112.51	108.81
110.68	108.93	105.63	103.21	107.8	108.04	103.56	110.98	106.82	104.79	106.1	107.3	111.05	106.39	111.15	108.76	114.64	104.63	106.63	103.45	99.474	102.14	103.17	110.81	109.71	104.53	103.91	107.73	105.76	107.78	104.73	99.684	110.52	103.99	101.55	102.04	105.92	106.58	102.29	107.53	104.41	105.77	104.13	105.57	107.79	112.22	107.77	104.36	107.75	110.41
103.38	96.713	100.93	97.369	106.93	99.628	102	97.927	100.82	101.2	99.689	102.89	100.7	101.35	96.301	96.214	100.81	99.044	94.148	98.41	101.68	94.083	102.8	106.05	92.888	97.275	98.498	96.246	94.07	98.691	108.05	98.859	99.961	97.29	105.23	101.44	102.61	100.6	102.67	102.63	99.857	101.83	96.976	96.276	99.14	100.33	102.34	101.64	95.563	99.706
110.08	103.19	104.25	107.24	104.41	106.96	99.007	103.98	110.48	107.21	111.79	105.15	110.25	103.81	106.51	114.36	108.43	97.927	107.69	105.22	100.95	96.776	108.03	106.99	112.7	104.83	114.66	107.15	109.65	107.72	111.69	110.93	118.37	106.44	110.93	104.85	108.7	107.74	111.93	105.63	108.66	106.76	109.83	102.7	108.94	107.81	105.04	109.91	114.8	111.04
104.35	108.14	110.76	103.27	109.63	115.84	108.44	112.65	111.44	110.15	109.78	111.21	110.09	105.16	105.67	112.61	108.61	102.3	110.06	110.93	107.3	107.3	109.21	111.38	106.31	104.3	108.76	109.99	108.13	107.81	110.1	108.37	112.34	111.78	106.66	109.32	110.32	107.67	105.04	109.26	107.68	113.29	108.54	109.76	105.62	109.08	107.86	108.09	110.81	110.95
98.619	104.54	100.22	101.19	101.92	102.38	98.343	98.554	105.76	97.844	94.837	106.13	99.087	105.82	106.16	100.01	101.24	97.707	98.014	100.45	99.659	98.101	102.78	102.46	98.677	103.16	98.256	100.7	104.52	103.71	103.33	102.89	99.809	104.52	96.382	99.738	98.676	96.763	99.581	101.77	104.71	99.445	104.57	103.97	102.85	99.944	103.18	109.13	95.581	101.16
106.72	99.568	104.62	103.38	103.38	94.635	91.821	101.85	103.54	101.2	101.28	105.41	98.956	98.215	103.09	98.651	99.328	106.14	98.411	104	104.33	108.42	102.29	110.41	101.78	101.34	103.27	103.76	102.96	98.411	96.111	103.43	102.16	100.74	96.482	102.16	100.75	105.4	100.74	101.22	100.42	103.67	98.577	96.76	99.174	97.012	99.009	103.6	99.726	95.288
100.4	93.758	99.137	100.44	100.86	99.869	99.694	105.69	96.507	97.716	95.443	99.32	98.135	102.81	99.358	93.309	100.18	105.43	105.88	107.06	98.489	100.01	97.896	95.19	98.812	98.659	98.262	96.928	101.38	100.79	105.28	89.437	98.924	97.392	97.581	99.375	99.512	99.366	91.122	99.578	93.033	96.627	99.122	100.18	92.832	94.009	97.56	99.109	102.55	98.393
109.38	106.22	106.11	108.72	105.57	103.07	105.8	102.06	106.2	107.05	103.43	110.05	102.37	105.32	105.25	102.18	105.5	106.32	103.12	105.51	109.46	102.77	105.05	104.56	104.42	102	104.74	106.65	102.58	101.53	113.28	105.26	100.94	102.8	108.55	108.14	108.75	109.46	107.36	109.61	106.65	108.52	106.46	110.09	108.14	105.23	103.03	108.85	107.43	107.84
109.02	103.65	106.82	107.57	107.5	106.9	107.3	104.46	106.04	106.77	108.31	119.04	106.15	106.02	109.53	104.24	102.37	111.38	110.59	106.44	108.6	108.2	107.57	107.53	108	111.53	100.87	103.47	104.74	108.46	108.88	104.73	109.03	105.93	109.73	108.08	115.82	109.39	107.71	102.9	102.74	107.95	110.73	104.59	102.05	108.89	105.34	111.23	110.61	108.27
92.001	98.725	101.18	97.204	103.74	103.58	99.162	102.76	105.1	96.607	105.77	97.566	104.18	97.802	97.76	103.6	102.12	96.01	102.08	100.87	93.465	95.102	107.42	99.236	103.4	98.649	96.581	95.245	102.36	96.311	103.16	101.73	102.41	98.288	103.75	107.2	94.059	101.04	104.87	110.35	101.76	98.605	94.709	101.34	104.86	101.68	101.47	98.388	99.303	102.6
104.51	106.61	110.08	105.67	111.9	113.97	104.56	108.29	112.03	101.58	110.03	111.18	106.67	106.86	115.89	114.32	118.88	111.32	114.15	112.1	110.13	110.13	106.15	107.35	106.44	109.72	104.73	110.84	106.14	112.6	111.89	107.75	102.32	107.33	113.52	113.44	105.97	110.56	110.17	107.95	108.93	109.71	106.51	108.21	115.86	116.54	111.73	107.49	111.64	107.87
106.54	105.64	100.64	112.99	104.98	111.42	111.05	108.57	111.22	107.43	106.7	110.05	118.6	110.44	107.38	110.8	110	109.23	107.11	104.42	105.62	106.99	110.78	105.56	107.71	112.1	108.15	112.78	110.89	111.2	104.53	102.36	110.49	104.84	112.32	114.02	107.4	108.69	101.08	107.82	103.12	109.62	114.48	99.964	105.87	103.9	106.31	108.28	110.15	112.06
103.07	107.15	104.19	107.58	105.96	110.77	104.76	108.32	107.19	105.64	109.43	115.34	110.92	96.317	103.95	98.273	103.76	106.82	108.4	109.06	109.88	102.66	104.16	102.02	103.58	111.19	108.74	103.17	101.26	103.78	111.59	103.81	102.39	108.28	102.74	109.52	106.87	106.91	102.91	112.35	107.9	106.59	110.2	104.22	102.58	104.89	101.61	107.83	107.78	106.66
113.36	112.45	111.12	115.01	107.44	111.83	114.89	111.78	108.96	106.88	111.41	109.9	108.61	113.8	106.67	107.09	109.76	111.96	109.14	109.9	106.27	109.51	113.57	111.04	111.35	109.43	115.65	109.68	120.23	115.37	112.61	103.53	112.51	107.48	109.16	107.31	111.23	109.63	106.58	112.1	112.56	108.96	110.26	110.19	108.03	100.13	111.55	114.06	108.5	110.25
105.17	105.61	108.25	108.34	106.76	107.09	107.12	107.43	98.418	108.99	105.62	107.01	109.84	116.9	99.425	112.02	107.91	113.32	110.02	110.24	113.32	105.59	103.97	109.65	107.54	107.37	109.82	110.36	104.64	107.66	109.87	108.48	108.89	109.87	109.79	107.7	113.12	110.71	110.1	111.56	114.54	113.05	107.97	108.37	117.03	105.99	104.13	109.86	108.07	107.14
108.56	108.42	108.35	113.78	119.23	106.18	106.47	102.06	111.83	109.95	103.47	107.7	104.45	101.16	106.07	104.22	109.61	105.71	112	112.58	109.89	107.36	108.86	108.75	108.62	102.72	105.88	111.59	109.69	108.38	106.67	111.21	114.16	107.3	108.95	108.71	105.22	108.76	113.33	106.08	104.96	111.81	109.39	109.82	110.79	106.7	110.7	112.29	105.65	106.02
108.75	107.67	105.54	107.96	112.55	103.78	103.74	106.44	110.61	110.07	109.69	109.27	106.48	98.952	100.5	111.12	107.4	107.17	107.96	108.01	106.36	108.43	102.31	105.28	103.76	114.68	112.06	111.68	103.49	108.33	106.6	106.19	105.61	111.12	102.01	101.39	108.7	110.17	105.37	114.62	97.977	107.92	105.05	108.64	113.01	108.8	106.7	105.38	112.31	109.78
103.81	116.74	111.16	112.02	101.06	109.5	112.61	104.29	106.42	106.36	103.86	108.11	106.99	104.63	107.2	103.79	101.31	107.03	105.42	103.09	103.67	115.49	104.99	109.69	110.49	109.97	100.64	106.73	109.69	102.5	106.17	106.23	107.1	106.55	108.93	108.72	111	107.12	104.81	106.35	107.3	109.26	115.07	113.83	108.08	110.18	106.55	108.46	105.48	112.45
107.16	103.1	109.97	111.02	110.38	108.51	105.07	105.76	103.92	101.69	102.29	109.94	100.71	107.22	108.53	102.64	106.08	107.17	109.59	105.52	105.48	104.96	104.36	108.56	100.12	108.39	103.13	105.28	98.549	108.23	103.61	99.871	106.34	104.79	106.72	112.89	104.22	105.9	108.92	101.9	110.56	97.867	101.68	102.24	103.39	108.69	105.99	107.66	105.3	105.92
96.767	100.1	91.572	100.9	95.727	98.585	101.89	93.955	99.833	100.48	98.134	100.66	101.6	101.44	96.368	100.33	99.846	99.913	103.31	91.257	97.883	97.554	96.783	99.867	97.546	98.195	102.02	96.327	100.71	93.562	98.723	103	99.604	106.62	94.172	97.249	100.76	94.715	88.978	91.915	99.966	96.293	98.893	99.599	97.526	96.96	100.88	95.957	92.544	94.895
100.27	103.91	108.44	108.54	107.65	111.8	110.8	111.53	110.07	109.13	111.62	108.95	105.55	104.33	104.69	106.73	104.64	106.08	110.2	109.5	109.01	105.07	104.02	109.97	117	105.54	106.29	103.97	107.84	102.58	108.11	102.74	103.7	107.7	110.11	102.87	111.99	110.03	106.62	107.74	116.23	107.48	108.97	110.48	105.11	106.4	108.19	112.17	109.89	106.52
106.11	106.14	107.51	108.16	111.69	103.54	104.45	110.28	105.97	108.82	106.01	101.22	111.97	107.06	103.95	110.15	111.8	111.71	107.63	112.4	104.42	106.24	110.47	112.09	108.43	119.43	102.85	108.16	107.53	111.23	104.71	111.59	111.6	107.2	101.34	106.26	107.4	112.09	109.26	107.94	110.15	103.75	107.25	110.8	109.54	108.61	107.66	108.33	102.01	107.44
103.34	107.64	106.62	107.27	107.63	104.68	104.58	104.57	102.57	105.94	109.76	110.69	104.53	108.81	111.3	101.21	107.16	115.64	100.91	104.1	106.37	106.16	111.07	106.72	103.68	103.81	110.16	105.72	112.19	104.31	99.143	106.56	107.49	103.67	108.2	101.02	110.25	101.19	108.37	106.63	108.42	106.18	111.83	109.13	102.24	116.82	108.24	108.72	105.67	108.84
105.06	110.15	102.9	104.23	106.29	101.61	107.73	104.03	102.1	104.52	106.07	103.39	104.08	107.17	108.05	101.92	113.56	105.47	109.01	104.16	106.7	107.09	105	101.98	109.86	102.65	105.22	107.71	105.67	98.843	111	107.95	103.87	106.48	108.13	105.89	108.12	107.81	110.3	102.11	103.81	96.95	102	100.22	107.21	105.49	100.68	104.95	105.82	109.23
97.806	96.956	98.387	95.95	91.601	98.308	94.163	102.73	99.038	100.17	98.092	92.222	95.51	98.115	99.293	93.879	100.31	105.6	96.723	101.84	99.721	105.21	102.95	99.427	98.332	96.98	89.866	103.04	103.04	93.501	98.538	100.68	101.42	103.1	98.5	97.365	98.361	96.502	97.48	94.873	99.868	101.06	99.247	99.341	95.994	93.08	92.893	99.739	94.738	94.585
108.88	102.98	101.13	108.28	106.87	112.47	108.33	106.27	103.88	108.06	103.5	108.44	102.95	106.87	115.35	113.16	106.02	105.92	110.26	109.67	108.53	108.9	107.8	111.95	109.36	106.82	111.01	106.89	107.35	105.91	109.3	103.3	110.4	109.96	102.55	107.25	110.14	111.45	107.26	108.83	107.03	107.69	106.26	106.99	105.33	109.25	109.67	104.19	104.21	110.13
100.98	93.742	105.65	103.13	100.43	93.121	96.998	93.704	89.635	99.131	97.977	90.978	98.244	98.653	98.21	93.044	101.97	97.088	89.157	96.211	99.857	98.134	92.276	95.448	100.13	95.415	103.21	97.143	97.105	95.961	96.765	92.593	100.42	95.49	98.347	94.82	97.19	95.545	99.885	98.446	93.538	96.614	95.115	99.89	100.32	103.11	97.403	98.293	97.279	94.922
113.45	111.58	118.18	108.49	110.57	112.29	102.02	113.97	108.91	110.59	107.12	106.96	114.9	106.33	116.63	113.27	106.57	111.64	110.54	115.06	110.55	105.02	111.5	110.31	111.74	108.04	116.34	111.08	114.64	106.7	107.17	109.01	110.95	113.68	104.34	108.25	107.51	110.27	107.44	110.91	111.24	104.03	110.02	109.39	111.67	114.49	112.54	113.31	109.65	109.04
104.53	107.52	109.86	107.52	108.02	109.38	107.08	109.68	107.88	107.38	104.94	107.8	99.263	101.18	101.35	108.49	104.86	102.72	105.76	109.46	102.17	105.7	104.55	101.97	110.2	108.35	101.68	104.69	105.77	105.15	104.74	104.63	110.78	99.826	108.49	109.54	112.58	102.49	108.85	102.02	108.78	108.65	104.4	110.61	108.29	101.12	111.48	102.3	105.11	100.73
101.94	104.61	101.81	107.46	109.63	102.62	103.95	109.5	104.83	105.33	104.2	97.701	114.05	105.32	108.45	105.11	109.67	109.97	109.23	108.09	100.37	108.28	99.575	112.78	100.96	108	103.7	104.74	106.47	107.33	103.09	103.35	106.22	110.27	102.33	105.53	105.57	100.72	108.24	103.7	103.82	102.67	104.05	103.37	100.18	99.474	103.3	105.12	100.79	105.78
107.63	110.8	102.41	114.99	107.35	101.54	103.91	108.44	101.82	108.73	110.25	98.07	107.28	108.23	104.48	101.76	105.74	107.36	105.3	106.39	106.42	103.96	105.94	107.22	106.1	100.5	107.5	109.46	108.98	99.509	99.393	101.65	112.03	103.61	106.31	105.34	103.22	105.06	100.09	103.84	106.31	106.6	105.54	105.12	105.71	109.12	106.63	104.84	104.86	106.74
111.54	102.1	108.24	106.84	116.05	106.82	106.25	104.15	107.4	109.27	105.84	106.7	109.41	107.14	110.05	103.11	106.13	103.04	105.59	107.33	107.54	104.07	106.72	101.84	106.21	109.51	102.91	111.39	103.6	106.87	107.46	109.09	106.72	107.72	108.17	112.23	108.15	108.36	103.52	113.5	109.64	105.19	107.23	106.01	107.29	108.76	107.68	113.65	106.68	110.04
104.66	108	104.5	103.98	107.49	109.6	109.34	106.66	106.68	107.83	107.39	108.69	108.54	101.9	106.46	105.89	105.59	108.57	106.32	105.47	111.96	100.6	105.84	104.16	106.43	107.29	112.07	104.39	107.01	104.02	106.33	103.03	102.8	107.15	106.49	100.56	107.92	99.259	105.19	106.94	101.93	107.83	103.66	104.11	103.34	106.32	104.37	104.17	103.68	111.81
104.21	106.6	101.28	108.44	105.56	107.14	106.76	111.37	104.13	107.41	108.5	102.18	106.48	101.5	112.32	107.88	107.91	102.29	108.99	101.57	104.49	111.08	108.34	102.15	112.97	101.89	112.34	97.241	104.92	103.65	101.91	102.44	104.74	109.54	105.65	108.6	107.71	107.55	105.43	109.44	105.7	105.94	102.27	101.57	105.83	107.06	100.88	106.74	105.82	105.32
100.99	109.14	106.64	106.94	103.63	109.94	107.51	111.29	105.85	107.24	110.01	102.36	101.81	105.11	103.98	105.48	106.18	106.37	108.27	102.65	104.15	108.72	108.18	107.3	99.313	109.83	110.55	103.86	108.11	107.01	108.43	109.37	103.75	101.15	111.14	108.47	106.69	105.86	104.21	105.61	107.76	102.38	105.89	106.42	106.25	107.54	103.05	106.18	109.66	103.31
100.14	108.11	107	107.52	107.04	114.9	106.2	108.31	106.91	105.18	105.38	104.56	107.39	104.32	102.69	107.71	103.2	104.41	101.94	106.76	104.75	106.17	100.56	110.05	110.28	108.44	103.13	105.27	102.83	103.9	104.12	109.52	104.12	108.11	103.91	103.95	102.35	104.06	104.56	106.57	103.53	110.85	110.85	104.6	108.01	105.4	106.29	105.39	106.49	108.41
99.762	95.907	105.7	98.046	104.38	100.58	97.092	102.27	99.226	105.79	102.35	95.276	97.575	93.586	105.66	104.97	98.314	98.237	102.61	101.72	104.78	100.77	98.855	97.048	101.6	100.21	99.158	92.547	91.655	99.343	95.389	103.12	94.931	101.89	95.64	100.52	99.914	96.74	96.392	103.25	106.71	96.908	101.26	99.731	99.651	98.538	102.89	108.66	98.482	104.66
101.18	103.57	98.587	107.3	104.68	100.79	104.93	109.25	109.69	97.034	107.45	103.5	102.28	106.53	102.56	108.05	106.38	104.84	101.21	109.64	106.35	104.24	108.66	107.84	104.5	100.25	110.32	108.16	103.75	104.25	99.625	106.47	104.89	107.96	108.01	104.14	102.63	106.4	109.8	109.17	98.872	104.12	102.36	104.35	108.44	108.38	109.23	100.1	103.05	99.376
101.6	99.352	99.943	93.5	94.522	102.69	91.881	103.19	103.68	100.08	99.603	100.26	92.974	96.342	97.245	101.81	99.358	103.11	96.974	95.153	94.607	92.484	102.29	104.65	98.705	101.36	96.192	99.467	95.594	99.54	94.981	98.736	96.427	98.292	106.4	93.754	101.75	100.39	100.67	104.93	98.673	95.501	94.819	102.31	99.315	95.625	97.323	95.388	100.82	94.136
101.52	100.73	112.38	105.62	106.52	106.88	108.28	102.29	107.35	109.73	109.43	103.86	108.62	108.26	97.502	111.79	105.33	100.69	103.27	105.54	108.91	104.19	101.25	103.81	104.35	103.92	105.7	108.83	101.56	105.77	105.7	106.58	108.04	112.86	104.83	112.8	105.87	103.37	108.53	107.55	110.97	105.91	103.55	111.09	106.71	112.23	106.4	109.25	103.46	103.33
100.6	106.32	95.581	103.7	97.126	99.501	98.2	98.759	100.61	97.123	90.906	97.922	101.2	101.55	101.29	97.927	104.61	99.684	100.92	95.167	100.37	98.196	98.156	100.92	98.973	97.417	94.946	96.064	104.82	98.767	94.678	95.37	93.837	99.287	103.02	97.691	100.1	97.859	99.724	101.62	102.36	99.675	96.515	104.07	95.614	99.376	106.76	100.62	101.89	103.07
98.715	91.902	96.312	97.574	99.183	98.07	96.439	103.33	96.268	98.028	95.542	95.11	97.334	102.26	98.556	105.12	94.72	103.45	98.337	101.16	97.378	92.992	95.006	101.97	97.979	101.68	94.183	93.817	97.35	96.978	99.39	99.995	96.542	97.122	99.061	95.324	97.492	94.734	100.16	98.907	96.249	95.147	98.697	97.078	97.694	94.74	95.915	92.414	94.71	100.59
101.21	89.557	97.017	100.4	98.329	101.17	94.26	99.68	95.346	99.712	98.591	93.979	97.786	100.82	101.65	100.46	101.43	97.336	95.105	94.486	97.128	104.27	98.774	102.63	96.943	101.7	102.74	94.811	100.62	100.02	96.998	95.742	100.1	99.019	89.319	91.94	101.52	93.736	99.138	94.201	101.14	94.941	95.79	96.275	104.45	104.86	101.15	98.525	95.352	98.66
102.23	105.53	106.61	105.14	109.18	112.66	108.41	110.8	110.46	107.8	104.01	106.64	102.8	103.33	104.77	102.05	108.31	106.34	110.56	111.6	104.7	102.76	110.26	105.11	102.49	105.93	105.58	109.27	109.72	103.67	108.45	109.37	104.9	104.88	103.96	106.48	101.45	112.07	108.69	99.629	102.19	104.15	105.13	104.87	107.33	103.96	101.12	107.72	105.75	106.33
112.38	108.21	110.77	103.63	110.87	111.05	111.28	107.18	108.63	108.61	105.08	107.58	110.28	102.99	111.82	108.35	109.78	111.99	108.54	101.45	103.17	114.2	109.83	109.24	101.97	104.85	104.53	105.61	104.64	107.02	108.16	109.06	104.52	102.28	106.34	110.13	111.19	104.71	111.99	111	108.9	108.22	102.75	107.99	111.32	105.19	107.82	106.69	114.73	104.85
111.62	102.48	101.33	109.8	103.59	107.91	101.86	110.71	110.15	108.9	112.3	101.69	105.55	101.94	102.23	107.64	104.68	110.2	106.99	104.2	102.35	98.39	97.939	98.484	98.606	103.31	108.75	113.1	108.05	108.7	106.34	102.89	104.76	107.07	104.17	99.716	103.87	109.9	106.24	103.92	108.15	108.74	106.26	100.06	105.44	109.35	103.86	104	106.18	108.68
111.77	111.43	107.85	110.63	108.1	105.6	108.36	110.78	108.3	112.2	106.86	109	107.17	107.13	103.52	107.07	107.63	115.03	110.03	106.81	109.16	104.51	109.89	109.2	106.85	113.1	108.15	106.26	105.84	108.71	106.93	107.33	106.56	105.79	104.46	104.63	107.59	104.84	107.21	106.73	108.02	102.18	107.25	105.25	106.95	111.24	105.41	110.43	102.07	109.68
98.19	104.05	96.821	97.556	96.15	100.87	93.892	103.78	102.6	94.131	106.5	98.597	96.962	100.21	104.1	99.813	99.218	97.885	105.24	95.063	102.21	103.21	96.352	100.63	93.568	102.62	97.183	102.6	98.543	102.68	98.112	104.01	93.869	92.805	103.14	102.74	94.429	104.74	102.38	101.75	103.19	100.36	95.941	100.6	100.28	102.51	94.227	97.776	95.46	97.331
108.91	111.71	108.89	103.52	116.88	105.78	106.96	106.54	110.23	102.39	111.69	111.42	112.27	109.04	112.08	109	106.77	110.04	106.18	111.02	106.44	108.54	101.63	103.74	107.54	112.29	114.13	110.03	103.29	110.51	102.57	108.41	109.34	115.24	102.25	113.28	104.5	103.19	104.42	111.42	108.79	105.52	112.79	108.28	104.67	106.03	110.31	107.83	109.83	105.09
98.856	102.59	99.313	97.705	103.55	105.03	100.19	94.216	89.169	96.547	95.507	100.96	103.18	102.13	97.687	97.105	97.721	97.101	100.4	97.097	98.781	101.28	95.668	107.02	98.659	100.82	91.602	96.889	95.666	94.739	98.398	101.19	100.48	101.98	92.927	93.258	96.223	98.967	99.538	100.95	105.72	96.729	102.72	99.249	91.528	96.105	102.32	92.957	95.412	99.727
105.02	107.17	105.55	112.35	108.83	105.71	101.43	108.15	108.72	106.62	109.45	102.07	105.9	103.23	106.19	106.64	108.25	105.46	107.7	103.45	96.818	96.401	102.96	103.54	105.24	104.82	107.97	99.915	100.78	105.08	105.62	108.11	106.13	101.22	105.32	109.21	100.44	106.95	106.48	99.716	102.16	103.31	107.55	99.576	105.94	106.21	110.9	104.43	105.56	102.73
107.08	105.8	113.71	106.89	107.52	107.5	110.89	106.23	105.85	109.46	108.8	102.72	108.44	107.46	108.7	108.64	110.04	103.95	112.99	111.08	109.23	105.97	105.14	106.87	105.35	112.3	114.45	107.41	102.67	110.73	104.13	103.23	107.07	107.64	113.3	116.4	108.22	108.98	105.75	109.92	105.06	106.67	106.68	106.7	107.92	110.19	102.88	106.39	108.17	106.9
106.82	100.94	103.09	106.78	108.35	109.07	105.37	99.348	107.95	102.1	108.16	98.451	113.07	107.92	102.91	105.35	109.05	108.51	102.54	104.86	98.742	106.08	105.06	104.14	105.09	99.578	105.7	105.28	104.47	106.44	108.38	107.58	104.53	103.22	106.05	101.18	104.71	104.4	102	106.5	111.58	111.47	102.32	107.45	100.24	105.52	107.49	105.03	109.36	103.39
106.81	105.71	107.93	105.87	103.36	109.03	105.25	109.86	101.95	103.47	99.154	101.88	101.81	106.74	104.53	107.71	103.58	104.43	105.62	104.63	101.36	105.14	101.91	106.47	110.99	102.23	110.72	106.14	109.18	107.44	109.06	106.93	108.18	104.96	107.64	104.23	102.36	106.63	111.25	101.21	103.76	98.012	108.04	108.84	105	108.07	101.12	108.19	107.71	107.56
107.63	102.57	102.24	103.1	101.89	102.1	104.64	102.04	100.88	100.46	98.546	107.66	104.93	106.43	97.194	100.93	100.63	100.26	105.12	102.11	103.55	107.07	101.56	114.62	104.36	106.48	106.19	105.79	98.588	97.702	100.32	95.674	99.99	106.95	100.97	100.77	96.161	103.16	100.35	102.12	99.289	109.08	97.984	108.43	102.3	107.07	94.337	105.34	100.57	108.69
102.28	113.27	104.7	102.87	101.79	104.08	101.55	108.07	102.89	109.13	106.15	108.98	100.91	107.31	103.14	112.94	103.33	103.69	107.01	107.85	106.97	109.5	106.49	107.71	104.42	103.48	104.94	108.61	99.022	104.6	104.59	102.63	112.97	103.04	108.96	99.216	110.28	104.21	108.58	113.27	103.67	104.85	103.96	106.68	111.09	109.5	110.14	104.26	106.62	107.55
106.82	100.26	102.05	100.6	94.654	104.85	104.67	107.9	102	106.9	104.99	102.09	100.48	105.71	104.84	103.07	103.26	106.19	99.481	100.58	105.06	100.67	104.8	104.4	101.02	101.41	101.33	103.45	107.36	107.01	103.92	100.73	103.78	100.7	103.1	104.79	102.88	105.91	102.63	98.983	105.74	102.22	101.34	102.47	99.706	100.96	103.21	97.833	98.58	103.95
106.88	112.79	112.32	112.41	105.88	109.92	106.92	106.67	114.13	107.61	112.13	111.14	110.81	106.96	115.61	105.02	116.02	107.17	115.64	104.8	114.51	106.52	103.01	110.98	110.92	111.99	105.07	105.8	109.43	106.93	110.93	105.74	101.72	105.87	108.06	108.2	103.98	106.37	113.53	110.9	111.36	111.62	103.76	103.67	112.03	110.26	105.68	105.01	106.55	108.74
101.31	108.11	107.87	111.46	113.13	110.03	107.27	108.16	107.46	105	108.04	106.34	109.82	107.01	113.59	110.73	112.5	108.44	107.96	103.47	112.31	109.11	109.67	102.38	106.59	104.79	108.32	114.66	103.77	103.6	98.031	105.49	105.41	109.21	110.54	109.59	104.56	107.06	106.96	104.8	107.74	101.97	109.98	112.14	106.55	111.72	103.14	105.18	109.2	114.64
105.34	107.06	105.45	113.76	110.84	113.29	106.92	103.21	111.02	111.68	107.8	107.52	114.83	114.23	105.66	114.97	112.99	117.98	109.54	114.98	109.8	110.49	113.46	106.3	104.82	107.01	108.69	107.49	109.56	112.37	114.51	109.42	114.89	111.17	111.02	111.78	114.37	111.39	107.06	114.75	105.14	111.41	108.76	109.94	110.36	104.46	110.8	107.6	113.95	109.36
106.93	110.12	106.93	105.63	111.75	107.66	101.94	103.41	107.93	105.55	111.12	105.5	106.25	106.2	105.2	105.62	109.96	105.98	111.78	106.55	107.03	107.58	104.37	108.4	102.95	108.54	114.9	103.6	108.53	102.99	113.28	107.55	101.76	103.16	101.59	103.05	105.85	104.17	107.34	104.28	110.05	99.826	107.85	105.87	109.42	106	97.933	103.12	109.68	103.33
110.09	110.16	100.54	108.52	103.05	109.75	107.4	105.17	107.42	106.55	109.09	106.06	103.12	101.18	100.84	105.88	107.92	109.38	103.88	106.2	106.9	103.68	107.83	103.04	102.5	107.17	101.71	106.2	106.16	100.27	100.99	103.12	104.87	101.9	100.24	106.29	100.82	103.96	104.33	106.89	104.68	102.98	101.1	101.22	110.08	104.7	107.4	104.57	109.08	108.99
101.76	109.8	108.61	110.3	112.76	108.49	114.65	107.93	112.24	111.49	112.74	111.84	108.96	113.18	106	104.44	107.85	108.26	105.84	110.96	111.03	105.97	109.11	114.11	108.96	108.22	110.7	112.24	111.14	117.36	113.44	108.82	112.54	116.68	111.85	105.04	113.36	109.87	108.33	115.6	113.31	108.23	114.15	115.52	110.83	112.45	106.11	114.48	110.54	109.58
102.74	102.6	102.44	107.46	107.01	105.78	108.08	101.49	109.09	111.93	107.61	106.12	109.03	107.99	101.88	112.77	106.43	99.77	108.46	109.85	106.53	105.49	104.46	112.38	111.83	110.04	99.532	103.42	106.81	105.21	99.836	106.3	107.8	105.59	100.49	102.31	113.44	105.46	110.57	104.15	105.32	104.87	109.74	103.43	110.37	107.64	107.1	109.66	107.3	104.78
103.16	103.2	104	101.48	106.02	105.6	114.54	103.65	109.24	109.59	105.4	110.89	109.83	104.03	107.61	103.69	105	106.72	111.64	107.59	103.9	111.1	106.25	102.3	107.37	109.87	106.39	104.82	106.07	105.1	107.89	101.64	98.193	111.11	104.49	107.4	103.54	104.99	101.13	107.56	110.43	101.9	108.45	104.16	102.14	106.18	111.1	107.92	113.08	107.02
109.07	101.47	102.35	97.18	99.533	101.58	103.53	92.192	103.39	99.617	103.44	101.82	96.901	105.84	100.06	95.413	104.76	98.063	101.87	102.08	102.61	102.95	97.105	98.207	107.28	99.353	97.773	108.79	99.967	102.63	96.504	98.345	100.7	102.84	97.987	95.745	101.34	100.7	96.373	95.01	97.481	101.42	99.286	96.595	103.74	104.14	101.85	98.687	102.18	98.253
104	107.69	103.32	109.06	102.48	101.67	104.91	105.02	98.564	106.13	103.26	107.91	103	102.92	101.59	101.62	111.24	104.54	102.93	109.29	109.17	91.352	104.75	109.28	104.02	100.93	105.63	101.48	108.56	108.68	104.42	102.35	100.38	109.47	101.18	100.52	103.33	107.06	98.687	108.91	112.76	106.61	110.28	106.81	102.69	108.98	102.57	105.1	104.17	107.3
108.06	105.92	114.45	107.22	100.04	102.05	109.85	101.44	104.19	106.57	102.92	103.05	108.05	97.662	111.48	104.36	99.069	109.23	98.278	105.94	106.71	107.72	113.42	108.82	108.88	109.65	105.01	102.4	105.61	104.71	105.96	107.73	105.33	103.13	106.96	105.92	112.11	107.97	106.98	100.92	109.25	113.34	106.21	103.07	104.98	98.681	102.15	104.53	114.75	104
104.71	105.06	105.24	110.86	108.49	105.27	113.02	118.37	106.59	115.39	110.5	100.56	103.1	110.3	104.21	114.67	111.14	106.52	105.16	110.87	108.89	107.47	103.2	107.21	108.82	110.22	109.08	114.32	106.25	107.95	101.24	104.8	103.14	107.54	109.11	107.33	109.39	114.82	111.33	113.47	112.37	109.57	112.09	112.52	111.79	106.13	107.75	108.49	105.76	115.52
110.53	108.92	108.65	110.73	101.21	104.49	106.31	106.72	104.93	104.83	107.28	111.94	106.57	107.8	104.44	109.07	105.36	111.07	110.26	105.05	110.08	110.3	111.64	109.56	110.35	106.77	108.72	111.86	109.31	103.32	115.41	111.89	106.39	109.19	103.53	109.15	105.69	107.95	108.48	105.44	108.9	105.34	109.97	106.3	111.18	107.68	103.6	107.82	104.05	113.84
103.67	110.04	109.22	108.27	113.81	108.29	110.41	109.03	111.23	111.43	109.94	114.69	112.39	110.72	110.83	108.36	107	115.67	106.92	108.59	114.39	110.22	112.56	112.69	113.92	116.19	107.19	110.93	102.32	108.96	110.07	117.05	114.84	104.08	108.57	108.44	118.13	111.35	110.12	113.97	112.49	112.21	110.47	109.71	105.85	107.72	112.71	111.14	106.01	109.09
103.95	105.31	115.4	110.25	107.41	110.35	110.53	109.52	108.91	108.16	109.9	109.75	108.28	104.72	107.89	107.25	109.12	112.86	111.49	111.72	99.926	105.24	107.88	110.71	109.8	108.35	108.79	109.68	107.34	105.2	114.54	110.24	106.47	105.93	109.18	108.98	118.48	110	107.44	110.34	108.72	106.73	110.69	113.97	112.88	113.98	110.39	102.14	106.76	104.97
102.5	109.62	102.2	107.18	111.29	108.54	110.03	105.29	109.98	111.42	107.15	110.62	108.45	111.62	106.86	108.42	111.07	107.69	108.02	109.66	105.35	109.76	104.77	104.4	112.18	107.22	106.13	112.48	109.31	108.73	111.79	103.91	105.05	104.91	105.9	109.44	109.41	108.47	110.23	112.67	107.31	109.44	114.32	108.37	105.07	109.13	107.1	108.36	102.9	102.78
108.75	105.38	107.52	106.79	104.37	106.82	104.34	108.03	102.65	103.2	106.89	108.26	108.22	102.65	106.57	104.85	104.49	103.22	103.41	104.35	104.24	107.28	101.55	102.89	104.72	102.55	105.09	102.93	109.57	104.35	105.38	110.07	100.52	103.98	101.45	105.44	101.34	107.92	106.92	105.83	110.63	103.04	105.15	105.42	101.37	108.81	108.42	102.65	105.12	110.76
97.176	99.215	96.515	93.836	96.348	99.112	101.12	100.51	98.467	103.42	104.24	100.31	95.943	96.272	92.667	106.95	102.07	97.251	102.87	92.903	96.638	96.067	94.556	98.465	99.285	104.49	96.429	96.218	98.73	98.1	96.749	99.057	99.298	101.61	101.94	98.268	100.86	99.359	97.288	100.08	97.354	104.22	97.268	95.389	100.52	103.96	99.955	100.32	98.153	100.7
106.05	108.67	104.15	104.02	106.69	106.11	103.05	101.67	110.14	106.52	106.41	102.49	104.59	103.97	109.16	106.26	105.12	108.53	103.58	110.57	105.11	113.85	105.5	104.43	107.94	108.94	111.48	100.96	107	105.15	100.28	103.57	107.15	109.81	108.05	102.37	107.52	111.08	107.63	103.74	105.71	103.46	110.3	104.73	110.73	105.36	105.56	106.79	103.14	109.53
97.917	97.031	94.292	103.81	96.556	92.38	97.087	94.432	98.603	101.17	98.236	98.125	101.5	96.275	93.023	100.36	96.956	94.826	94.86	99.308	105.88	96.467	97.943	101.93	100.97	92.867	99.64	97.158	94.058	95.323	98.821	98.851	96.687	98.538	104.35	103.23	99.47	98.508	100.9	102.41	97.909	97.713	106.32	95.732	97.195	102.91	102.21	97.358	99.095	98.2
110.25	99.75	105.23	107.41	113.05	106.76	108.04	100.66	101.51	106.84	104.64	111	100.61	109.51	109.17	108.74	104.66	107.13	103.64	115.03	104.53	100.6	101.24	106.84	108.14	101.23	104.55	108.25	107.79	106.78	102.05	108.06	98.85	105.6	104.94	107.57	103.41	100.01	102.31	105.34	102.37	112.69	103.78	108.9	105.25	105.54	105.27	106.52	111.24	101.34
101.12	93.577	101.79	94.791	94.028	102.15	98.783	98.174	95.95	104.91	102.52	98.496	95.724	101.77	97.339	96.859	91.469	96.593	102.35	101.83	98.29	92.632	97.61	100.81	100.56	97.578	96.422	97.96	101.32	97.415	96.027	93.144	98.686	98.201	98.181	97.352	100.68	101.7	99.569	94.186	95.098	98.792	97.396	92.53	95.528	97.087	96.899	101.23	102.63	101.17
103.21	97.467	106.4	97.307	98.256	105.58	98.497	91.844	102.13	104.72	96.853	105.37	98.015	98.223	105.5	102.03	98.147	100.35	100.38	105.27	103.65	103.18	94.665	94.732	106.41	101.93	103.41	97.608	94.436	104.46	96.152	97.515	98.967	101.44	104.28	98.698	101.69	106.1	103.62	97.561	99.966	104.25	100.05	98.795	102.12	96.042	97.093	99.35	95.641	102.79
109.12	107.96	102.32	107.96	107.91	105.28	101.53	107.08	105.38	108.94	102.71	104.82	109.82	106.77	105	105.01	95.966	103.84	106.69	105.35	107.62	105.47	105.55	107.5	106.77	108.02	101.02	112.37	103.55	112.28	108.81	104.61	108.66	111.73	107.16	103.6	106	107.07	102.5	101.86	107.43	111.39	104.16	102.96	104.87	105.11	106.78	101.64	102.55	104.11
112.18	109.53	109.1	113.72	103.17	115.02	111.43	106.02	108.71	104.55	101.86	117.58	107.5	105.5	113.59	107.91	105.41	108.34	102.72	103.55	103.92	105.33	107.33	103.62	102.86	109.3	108.05	102.88	108.4	105.03	108.78	111.31	101.3	109.35	110.58	104.36	107.63	104.95	106.59	103.58	106.04	109.73	107.66	107.42	110	106.05	114.5	111.67	109.76	110.12
106.28	110.02	109.04	109.09	105.1	106.28	102.82	108.5	112.92	100.3	101.78	109.49	111.67	103.01	108.79	105.2	106.22	106.59	105.71	102.96	103.38	103.59	107.96	108.03	103.26	102.47	108.9	108.08	102.04	111.11	104.64	107.05	111.57	106.28	106.83	111.81	104.39	107.81	103.13	105.31	109.17	103.63	102.26	104.74	102.78	105.82	110.22	104.6	107.92	110.34
107.5	109.86	103.44	106.43	103.29	109.36	102.16	107.74	106.93	104.35	104.29	109.2	105.15	106.44	112.61	107.44	101.41	111.81	102.88	105.7	114.02	103.31	104.56	111.75	103.55	98.657	106.76	107.35	108.86	106.94	102.43	107.3	101.08	109.18	111.16	111.59	104.62	107.86	106.22	112.6	106.36	106.11	103.82	104.36	105.72	110.27	105.95	99.645	104.92	102.56
106.96	109.85	103.26	102.47	101.03	109.45	103.68	104.19	101.27	111.25	104.39	104.77	107.47	110.61	103.38	109.38	106.43	101.16	107.09	105.37	102.42	100.03	106.19	108.45	102.1	106.23	107.73	102.12	103.64	109.49	101.54	108.88	103.45	104.78	101.33	104.03	112.09	97.394	104.46	102.82	105.21	112.63	102.75	102.66	112.67	107.85	106.13	105.25	98.79	105.89
106.45	106.5	109.69	101.63	109.59	97.897	112.06	112.16	111.5	109.56	108.8	104.63	108.59	108.31	101.52	111.3	114.83	107.85	105.2	107.84	109.62	108.24	111.53	105.9	111.47	107.08	106.1	109.07	109.85	108.46	112.52	107.04	109.04	106.38	103.39	105.77	105.04	107.82	109.51	100.14	111.17	108.02	111.52	112.04	111.17	104.09	99.728	114.85	107.53	107.43
102.59	99.657	103.81	108.35	108.98	108.18	103.4	97.769	103.19	108.12	110.62	106.85	101.46	108.12	108.41	108.06	106.56	107.71	106.87	109.32	103.25	103.26	100.67	105.55	108.39	100.06	109.77	105.59	101.32	105.29	101.59	106.37	104.62	106.48	102.29	103.4	102.98	101.18	102.55	101.95	98.51	106.44	107.01	108.49	104.26	108.1	99.334	109.31	112.54	111.68
110.82	110.72	108.19	101.78	98.573	98.039	101.4	106.52	102.62	110.01	104.62	107.11	102.6	103.52	106.47	106.61	108.82	103.69	112.26	108.59	106.39	102.03	103.23	105.87	102.54	105.22	108.56	112.63	106.13	107.53	99.96	105.65	107.72	106.78	109.78	102.87	110.94	111.94	105.77	105.84	106.45	104.54	104.31	105.83	105.32	107.26	109.18	107.83	99.785	109.07
100.39	96.725	101.95	96.038	97.229	97.734	105.97	96.095	100.76	101.06	106.63	93.955	102.08	100.8	100.93	97.476	101.95	97.87	101.9	100.06	97.449	102.14	104.04	98.246	103.05	102.27	97.738	93.601	96.914	98.149	97.324	103.48	100.26	99.853	96.653	103	94.779	102.97	97.511	99.455	96.172	101.38	104.96	103.99	98.409	106.4	100.38	107.74	97.066	100.38
111.33	107.06	105.6	112.39	116.04	110.5	109.65	109.65	116.17	111.14	110.89	107.79	110.74	108.85	112.52	105.46	113.5	110.06	107.69	108.9	111.06	107.98	116.38	115.85	105.46	113.15	111.31	113.11	108.42	104.75	114.8	110.09	111.38	109.5	115.82	108.13	107.03	113.16	112.71	108.87	111.11	108.18	105.11	110.18	111.17	114.16	114.56	103.98	109.42	110.76
104.33	107.27	108.17	104.39	107.65	105.48	108.9	105.46	105.31	108.79	103.65	115.5	109.21	111.61	114.35	105.65	108.12	114.15	108.72	108.69	108.59	107.75	111.37	105.86	109.34	108.18	112.33	105.23	108.17	105.12	106.9	109.34	113.19	105.13	110.27	109.36	106.2	105.5	113.15	107.26	110.87	110.23	112.61	99.422	108.03	108.98	109.31	110.08	111.16	110.37
102.65	91.756	99.491	97.268	102.01	101.44	98.057	96.064	98.516	102.4	96.347	97.755	102.24	105.52	100.79	101.47	101.63	102.3	99.829	97.056	100.1	99.121	89.318	103.18	104.42	104.39	101.85	98.063	99.302	99.719	101.36	101.1	109.41	97.105	99.884	94.882	99.623	99.684	101.95	103.31	109.06	98.648	99.232	95.21	99.037	103.59	99.01	97.083	96.321	102.84
100.23	102.3	96.112	106.16	100.51	104.5	101.62	99.405	102.81	100.25	107.62	100.87	98.627	104.59	105.23	101.3	104.42	101.91	102.91	99.335	102.73	102.6	109.93	105.79	106.58	99.215	102.92	100.38	105.05	103.04	101.67	99.26	101.46	101.15	105.05	100.85	100.84	104.67	108.39	100.95	101.93	100.47	98.501	107.8	104.81	103.62	100.37	108.73	105.24	101.65
104.8	107.43	106.8	109.1	109.53	113.28	114.1	111.16	109.61	104.44	109.92	102.96	108.1	111.91	104.71	108.68	110.65	107	100.73	105.05	104.93	111.37	110.96	107.48	107.12	111.84	111.24	107.31	108.73	113.48	105.01	104.35	104.62	113.43	113.38	109.16	109.81	111.37	109.06	106.55	103.58	107.49	105.03	105.34	105.93	107.86	111.49	109.04	111.09	105.18
103.99	102.61	109.7	105.76	110.03	102.47	95.692	104.39	101.05	106.83	106.76	107.38	102.28	109.89	105.72	101.89	103.25	102.12	103.84	105.42	109.4	108.11	102.81	110.16	103.37	104.51	109.9	104.95	113.45	103.58	106.01	101.89	103.75	112.09	104.28	105.73	103.57	101.12	106.05	106.76	104.62	106.52	104	101.15	108.62	105.19	102.13	107.33	110.81	104.54
109.06	101.57	101.12	107.27	103.3	106.08	106.74	109.52	97.524	102.95	105.41	97.678	101.49	111.14	111.56	109.52	104.72	105.26	102.32	103.73	98.521	99.426	98.181	111.56	107.13	110.72	105.1	108.09	105.62	101.92	107.66	104.07	109.03	107.2	104.63	103.16	102.66	106.74	97.335	102.02	109.84	104.67	107.25	109.38	104.76	105.96	104.55	106.07	101.5	103.74
95.961	100.2	102.4	98.857	106.77	98.63	101.81	104.72	101.12	96.472	97.675	99.161	98.482	102.09	95.506	102.43	101.13	98.583	102.43	106.54	100.81	104.05	99.575	105.79	99.507	106.13	99.376	100.16	99.851	99.778	97.286	101.99	105.31	101.38	103.09	96.355	102.13	97.529	96.981	100.7	99.708	103.98	106.95	104.65	100.18	104.27	103.2	99.644	104.15	98.577
103.76	109.33	107.44	108.2	99.7	104.16	106.01	106.99	108.22	107	107.58	106.99	106.1	111.19	108.75	109.34	103.02	108.6	101.56	101.44	108.23	109.41	104.56	103.21	102.82	107.94	105.17	102.22	99.145	104.01	106.52	106.84	104.06	102.74	108.8	102.24	105.25	109.29	116.82	104.62	103.99	110.3	102.89	110.02	103.85	104.24	111.01	102.02	103.06	105.19
110.03	105.96	103.91	109.49	107.61	106.61	105.11	105.51	102.53	101.41	109.28	111.85	103.96	103.69	99.423	105.9	104.34	107.19	107.8	106.74	104.17	101.87	110.51	106.71	110.27	107.54	112.65	104.04	107.69	104.08	104.14	104.68	102.68	111.5	108.58	110.21	104.28	108.77	110.19	104.48	100.81	108.4	107.9	103.87	112.55	100.05	107.87	107.52	104.99	111.6
107.53	99.22	112.04	107.16	108.15	103.97	107.86	108.09	107.91	110.75	101.31	112.44	113.03	107.63	104.51	106.02	105.55	111.89	107.37	102.03	104.7	111.35	106.68	103.07	107.03	106.7	101.11	112.57	106.49	107.39	101.61	113.09	105.8	112.12	104.64	112.29	108.2	115.64	109.94	107.63	106.02	104.3	109.66	109.27	114.69	111.14	107.83	105.07	106.98	108.52
99.319	99.382	104.05	96.386	101.08	98.891	97.932	104.2	100.12	101.6	105.14	97.956	106.35	102.82	98.834	102.24	104.34	108.73	101.31	104.11	102.94	102.59	99.893	101.96	104.79	107.09	99.336	101.18	96.016	96.629	93.44	101.02	102.21	110.4	103.68	99.784	100.71	92.929	109.06	103.62	99.169	99.745	99.991	98.572	104.14	100.26	97.112	101.97	103.07	105.94
101.62	98.753	96.115	95.711	97.841	99.696	99.738	96.662	94.897	102.84	94.438	96.802	101.91	94.824	99.757	99.807	95.241	103.28	95.331	90.255	100.99	101.26	91.71	97.632	100.16	92.819	99.043	104.92	97.216	98.76	106.52	91.51	90.028	93.496	100.11	95.642	101.58	97.704	96.891	97.305	100.77	102.1	94.725	99.467	95.494	101.47	91.352	98.293	97.443	97.1
109.5	107.77	102.23	110.39	108.77	107.35	106.31	107.53	110.98	110.69	110.71	111.2	106.07	108.37	108.92	109.64	109.88	109.56	108.28	110.1	110.23	107.91	110.79	113.85	111.37	104.31	109.26	109.36	109.3	108.08	108.25	101.2	109.91	108.38	112.52	104.57	103.83	107.41	116.62	108.05	108.78	106.47	104.18	105.11	111.33	111.13	111.11	106.47	106.13	102.92
102.04	106.57	105.03	103.48	106.58	101.18	99.457	100.45	103.37	108.64	102.89	109.85	100.54	103.61	111.98	105.28	105.39	112.74	102.74	104.13	105.84	109.15	104.56	102.75	105.78	105.6	106.67	106.69	105.22	107.62	106.27	107.06	105.53	105.53	104.96	98.909	99.31	105.74	101.51	110.85	112.42	103.48	104.3	111.55	102.64	99.171	106.69	103.69	107.18	110.38
101.64	101.61	106.31	94.42	100.58	97.182	98.285	104.53	96.788	94.584	98.636	95.729	96.15	99.488	98.236	94.048	93.643	93.57	104.05	102.13	93.789	97.518	103.39	105.98	95.386	94.981	96.531	100.93	98.349	98.244	95.342	94.661	91.593	96.97	91.017	95.698	95.008	91.289	95.096	96.39	94.103	100.81	101.84	99.898	97.633	93.149	100.51	95.661	95.004	98.115
106.65	110.58	110.21	109.04	105.63	113.38	108.54	108.27	107.16	107.58	106.46	109.72	113.53	105.3	110.61	112.52	110.68	109.01	105.75	99.604	109.66	115.47	107.32	106.42	102.32	105.56	108.69	111.96	109.66	110.24	110.7	114.75	107.05	112.59	104.93	106.17	107.57	109.8	107.19	105.1	112.96	112.42	109.03	107.14	105.15	114.65	108.2	104.43	103.97	109.42
110.22	101.22	103.6	103.02	111.05	110.72	107.1	105.38	102.65	106.75	103.72	102.43	105.65	99.473	102.71	102.05	103.88	103.77	103.01	104.98	105.21	104.69	108.85	106.47	104.31	108.64	104.37	106.57	105.48	104.64	104.25	109.5	98.277	103.92	106.49	108.84	103.97	108.33	102.89	113.75	108.35	104.98	110.38	110.1	105.82	107.59	107.8	101.56	109.94	107.77
100.63	102.01	104.61	101.94	99.77	105.93	97.728	94.692	99.422	102.3	98.263	99.089	94.617	100.67	99.489	100.19	98.009	96.635	102.33	98.742	107.55	97.709	91.983	102.2	98.152	93.516	98.342	102.49	100.53	98.225	104.68	100.73	101.01	95.886	99.999	96.267	101.63	99.4	100.26	102.99	102.9	95.619	95.592	99.136	99.691	94.603	100.08	98.245	92.588	98.777
109.86	106.26	113.29	110.44	107.07	101.8	105.03	109.33	106.73	103.35	111.61	110.74	107.16	108.84	112.23	107.95	107.16	113.41	107.25	104.96	106.11	111.85	105.22	113.47	101.43	113.02	108.44	106.37	111.36	114.19	113.52	105.56	109.2	107.83	114.06	108.78	107.35	113.03	108.24	107.82	105.18	112.08	113.24	110.98	107.97	107.02	102.25	102.59	110.14	103.3
93.629	105.86	99.732	99.627	102.75	99.65	91.319	96.64	101.93	96.323	93.648	95.616	96.333	89.284	96.249	92.781	98.009	100.75	99.08	98.663	102	91.813	95.811	94.068	97.577	99.123	100.84	96.935	100.71	95.794	98.467	97.171	98.728	98.769	103.08	94.571	96.021	90.179	93.491	95.878	96.874	96.288	98.283	97.314	103.62	97.481	89.916	97.74	98.046	105.89
102.82	103.45	105.8	108.61	108.84	110.48	109.84	104.23	113.83	104.99	109.75	106.08	110.17	107.42	107.69	110.5	107.56	104.22	108.19	114.15	109.97	111.87	102.95	101.04	108.79	98.941	103.91	115.35	105.47	105.26	107.5	102.25	115.91	104.67	113.13	110.34	106.81	102.7	104.71	106.23	108.45	114.09	102.61	106.03	102.58	109.08	110.16	105.54	103.86	103.11
102.55	118.02	107.49	107.11	106.37	106.04	108.88	109.52	106.8	102.89	108.85	106.53	109.47	104.48	108.19	107.3	113.4	108.38	111.2	107.39	108.79	108.82	111.75	109.12	110.08	104.74	109.75	108.88	107.9	109.95	109.09	107.94	110.37	114.62	116.48	105.42	113.5	112.18	109.72	109.3	107.21	108.21	110.58	104.54	105.38	108.43	112.98	111	114.69	110.77
99.632	104.91	98.826	98.716	101.53	97.968	99.989	97.711	98.874	99.328	98.779	99.075	105.43	100.44	98.125	95.244	106.55	99.823	102.44	99.482	103.06	95.397	102.75	108.07	105.36	98.583	99.164	97.492	103.62	98.6	99.011	94.063	99.077	104.49	102.43	99.569	102.4	99.823	106.07	98.211	95.879	107.26	102.19	105.63	98.263	97.618	101.47	109.36	103.74	108.52
101.69	102.8	107.85	102.11	108.04	111.62	102.87	104.03	100.43	104.66	100.94	100.8	101.25	104.94	103.21	107.65	96.399	111.08	107.94	99.762	104.67	105.24	105.34	101.29	106.64	104.13	100.4	105.18	110.41	106.33	104.47	102.1	100.65	105.95	106.58	99.594	105.34	109.71	103.71	107.5	103.72	104.86	106.76	106	106.58	107.73	107.17	105.12	107.65	106.62
97.507	101.4	103.04	103.42	97.995	100.8	98.426	97.108	98.538	97.498	102.09	103.08	102.5	101.94	98.695	101.81	103.89	103.4	97.432	101.04	101.94	99.718	98.394	101.36	102.88	98.421	95.846	98.081	98.165	103.91	102.52	101.38	101.2	104.03	102.03	105.48	101.98	101.33	100.78	100.35	99.738	94.464	99.403	105.83	102.23	96.872	98.413	99.628	107.27	101.26
105.23	105.44	105.72	112.61	103.39	106.32	109.73	107.43	107.72	107.4	104.7	110.66	103.86	98.34	102.53	104.03	104.43	105.13	106.65	105.84	109.6	110.32	106.2	102.78	106.37	108.13	102.91	106.33	109.57	109.41	105.68	114.92	106.16	109.95	105.96	113.71	108.77	107.92	109.27	102.4	106.13	111.83	110.7	104.81	102.82	104.52	111.73	114.29	103.93	109.3
104.59	110.65	107.05	106.02	107.02	111.09	102.08	115.6	104.22	102.77	109.54	107.56	110.8	103.09	110.03	109.03	109.22	105.46	109.32	108.39	107.31	112.39	108.74	113.29	99.565	114.85	106.96	103.58	108.45	105.4	113.24	110.54	102.12	102.38	101.78	107.28	107.12	114.85	110.92	104.11	106.08	101.99	112.22	112.18	109.93	107.96	104.87	104.68	110.37	110.08
105.46	101.77	105.53	103.93	101.33	106.07	103.57	103.12	108.22	108.81	107	107.39	107.66	100.9	108.7	103.03	105.88	103.99	103.67	104.73	108.49	113.89	107.27	103.12	96.046	105.5	109.77	105.08	107.68	104.23	108.58	105.72	101.26	103.53	112.75	109.07	108.19	106.68	99.258	106.04	102.96	103.76	105.98	109.5	103.16	111.88	105.17	104.58	110.55	103.76
100.29	97.923	100.06	99.562	100.54	101.21	91.383	96.994	99.094	105.34	103.27	95.028	96.534	96.046	99.494	100.89	98.899	102.57	97.585	92.815	96.386	99.305	100.33	100.95	102.73	99.077	100.13	90.548	101.25	104.52	99.952	98.811	103.47	101.91	98.445	100.53	100.83	97.637	95.294	100.08	101.61	101.44	98.84	105.26	98.304	98.644	95.897	99.998	97.402	97.136
111.7	111.67	102.7	110.68	105.54	106.51	109.49	99.825	104.59	108.86	106.56	107.37	108.9	109.51	109.63	115.63	110.66	109	112.44	109.27	114.4	108.89	106.99	105.96	112.75	103.83	108.93	107.97	109.9	112.55	111.74	107.18	105.91	110.16	107.26	106.67	102.21	113.97	110.44	107.06	107.61	108.94	106.27	110.09	109.46	109	103.68	110.2	110.51	110.69
103.36	104.53	102.78	106.69	111.98	95.817	104.88	109.87	103.4	105.7	103.27	103.53	99.455	104.19	103.67	109.44	100.91	105.52	110.24	101.1	101.62	100.53	102.89	109.21	100.86	100.08	108.11	103.08	107.34	115.22	105.75	109.52	106.82	106.59	103.27	103.27	105.61	103.15	107.26	111.77	103.23	107.79	107.13	104.52	99.284	106.47	108.95	109.82	108.63	107.24
104.53	105.5	106.58	102.32	107.37	101.2	104.12	107.52	104.91	108.8	110.79	106.09	104.58	107.78	111.92	109.11	103.14	102.26	103.93	108.26	109.38	100.45	107.73	104.93	103.48	106.32	103.94	103.68	109.16	105.36	104.31	104.95	104.98	107.72	103.83	102.95	100.25	102.48	103.42	103.43	108.29	108.86	107.68	102.86	105.96	104.23	107.59	105.45	103.77	107.66
94.861	96.669	103.5	96.86	100.53	105.71	104.77	100.76	94.612	103.52	99.393	98.875	99.487	104.89	104.48	95.237	91.394	96.398	99.005	91.79	105.42	98.768	102.42	98.242	99.252	95.584	99.899	100.17	98.107	100.3	100.39	109.12	100.88	104.91	99.774	101.88	98.379	100.82	95.62	99.256	104.45	99.798	103.13	100.36	100.42	98.144	99.712	97.418	95.552	94.758
108.98	111.57	108.71	107.39	102.55	104.92	106.62	108.79	105.9	108.84	104.84	109.12	110.94	105.05	112.69	108.48	102.25	108.46	108.07	115.18	106.45	111.34	114.14	106.36	106.2	109.38	108.2	111.87	113	104.79	105.08	110.04	104.45	110.63	108.17	109.72	112.86	108.89	106.58	116.8	115.08	107.19	106.8	102.61	112.99	110.22	102.98	112.85	102.84	111.6
106.62	93.863	101.01	100.94	96.704	106.37	104.06	101.05	99.208	104.4	99.73	100.66	96.846	99.392	99.45	98.706	100.41	95.059	99.6	101.05	101.29	94.925	99.306	104.34	106.76	103.32	104.6	98.165	97.273	94.37	96.533	100.41	102.27	95.418	97.27	103.89	101.33	96.707	102.26	106.05	105.69	111.38	104.24	100.44	102.1	98.873	100.94	105.5	102.55	96.187
106.75	102.48	101.63	108.91	110.34	108.97	107.79	102.01	102.07	100.91	101.85	106.75	105.71	107.77	105.48	108.11	101.04	107.53	101.63	105.5	106.23	107.75	112.41	111.51	104.14	102.98	103.84	106	101.5	95.29	111.2	103.98	107.59	111.21	109.78	104.72	108.36	111.42	106.33	106.72	107.38	104.83	105.21	102.81	107.21	100.35	108.96	105.39	109.72	102.16
106.2	107.53	111.95	107.16	106.8	107.03	107.15	106.35	103.45	106.85	102.71	108.22	104.47	110.4	106.14	109.02	103.75	102.34	104.08	104.64	107.79	111.7	105.04	107.27	105.38	107.96	112.8	105.27	107.89	105.51	103.61	107.46	107.83	106.97	103.32	112.55	111.69	106.82	107.15	108.42	103	108.27	109.23	102.71	102.62	105.38	109.29	112.01	105.06	108.77
107.53	106.92	114.45	109.33	115.25	108.65	100.11	99.504	105.08	109.02	111.59	106.35	105.71	105.71	111.97	114.61	106.45	109.08	109.92	104.89	110.92	105.6	111.96	111.7	102.61	105.99	113.43	109.76	108.18	108.82	111.75	116.01	108.11	111.94	108.17	110.33	111.31	112.08	110.82	110.61	108.01	103.48	111.87	114.41	112.17	101.71	109.06	109.87	112.17	113.6
97.797	94.622	101.08	96.787	102.42	94.925	100.33	98.833	100.64	101.31	101.51	99.171	103.5	102.45	100.31	101.01	100.82	100.75	100.27	99.442	85.804	98.221	104.39	103.16	98.517	95.717	97.252	106.33	104.41	99.566	99.145	93.907	95.949	94.065	95.884	92.784	97.407	98.569	97.817	100.09	96.202	94.279	94.897	103.19	98.101	103.91	103.58	100.47	96.358	99.982
95.95	101	103.83	103.9	96	104.37	105.76	100.62	96.122	97.782	96.113	98.731	100.07	107.24	103.21	106.03	94.776	99.67	101.18	103.3	99.444	109	98.806	101.24	102.83	106.14	98.452	98.773	106.94	102.77	103.61	104.59	101.61	107.38	100.84	105.18	99.949	103.04	100.07	95.361	95.221	96.707	98.67	103.12	97.767	100.31	102.45	101.02	101.48	95.168
104.75	107.93	106.55	108.65	101.78	102.39	113.17	105.35	108.98	102.47	109.23	113.75	108	113.72	104.28	102.96	109.19	110.59	111.49	106.91	107.54	107.68	109.19	101.32	104.68	109.42	105.33	105.12	113.14	107.08	103.73	104.08	104.15	109.92	103.17	108.32	105.39	106.95	108.94	110.35	99.639	110.15	96.665	110.65	108.27	103.66	108.17	105.81	104.71	102.69
107.96	103.73	110.18	106.66	106.87	108.81	104.08	111.23	107.98	110	105.66	115.18	109.39	107.22	111.79	109.97	104.98	110.32	101.1	117.61	102.09	109.43	107.66	100.77	113.21	110.17	106.74	108.48	106.25	104.01	110.01	106.67	106.47	104.82	105.83	107.24	110.15	104.46	113.37	110.94	109.2	114.15	110.53	104.28	110.01	101.65	104.06	104.31	107.47	107.76
105.16	102.91	108.84	106.82	113.06	105.07	105.73	104.39	106.11	112.19	97.948	108.7	104.98	107.86	107.85	111.89	101.81	105.48	111.87	104.44	108.74	107.91	105.78	103.66	108.91	108.17	109.56	113.71	106.24	107.22	107.07	111.66	109.29	103.09	114.87	106.45	105.51	106.92	110.74	110.89	105.94	102.41	103.95	112.95	112.45	107.72	109.47	112.77	108.23	106.62
103.06	106.54	111.19	116.62	103.27	102.36	109.68	105.02	108.87	112.02	106.81	105.27	108.54	105.14	111.1	111.49	110.06	107.95	110.59	103.91	109.72	105.68	98.71	109.18	106.57	111.72	108.09	108.17	117.08	106.79	105.89	105.2	109.1	110.37	110.15	102.27	108.4	109.76	112.73	103.17	117.69	107.02	109.36	111.37	109.42	107.38	110.15	108.51	111.06	106.9
99.608	93.625	103.48	99.578	102.56	97.763	93.94	98.969	104.29	102.83	104.72	95.39	98.77	94.236	97.384	103.04	99.35	96.938	99.866	99.458	99.984	99.056	99.43	100.86	94.446	96.908	104.43	97.991	103.75	97.82	104.98	95.909	96.37	101.08	98.142	96.228	98.002	101.82	94.261	101.91	93.369	100.73	104.15	99.783	98.866	96.951	97.271	98.922	102.82	98.156
106.6	106.52	98.597	104.23	105.03	106.54	107.59	107.7	108.92	112.2	102.96	109.94	113.35	107.77	108.73	104.96	103.68	102.24	115.33	102.3	103.8	99.425	100.65	106.83	109.64	105.03	108.24	108.47	110.62	111.13	105.49	106.35	105.89	108.78	100.99	103.78	109.39	105.49	101.57	107.82	107.42	109.94	108.67	106.63	108.07	103.85	103.03	101.28	108.94	104.17
110.68	105.94	105.93	104.48	108.32	107.94	108.48	110.18	105.19	108.3	103.29	105.15	107.4	105.32	111.02	110.17	109.15	106.43	105.95	107.76	109.29	110.06	107.89	108.45	114.27	102.71	108.93	107.03	104.37	108.47	112.75	107.49	112.57	106.92	110.37	115.98	106.5	118.23	102.58	101.5	103.86	107.87	104.81	111.49	107.65	104.65	109.22	109.35	106.13	109.72
112.58	106.88	106.34	100.27	108.33	112.67	108.67	105.65	112.97	110.57	110	105.35	107.77	107.06	106.19	109.05	109.67	107.84	108.18	112.86	111.78	111.1	109.7	107.12	103.16	105.6	107.01	103.86	112.83	116.34	103.6	108.18	102.26	110.12	105.97	110.18	109.75	111.87	106.18	114.01	110.03	109.34	112.57	106.74	104.81	107.41	105.69	109.72	107.48	107.35
111.81	108.12	110.77	110.01	106.98	107.07	107.76	109.45	116.77	107.27	107.69	107.88	109.14	107.59	106.29	105	105.17	108.74	109.63	109.38	104.45	111.57	107.81	103.12	114.45	103.96	105.98	105.91	107.07	115.22	112.05	107.95	107.67	108.02	107.37	110.86	110.58	107.9	117.75	111.92	111.41	109.05	110.57	108.33	109	110.35	111.31	109.65	109.9	114.44
104.1	100.02	98.029	98.726	91.847	105.26	104.42	96.206	103.57	106.81	99.348	101.73	98.515	97.663	98.382	94.96	100.3	101.41	100.64	100.8	99.042	99.401	99.548	101.36	98.833	97.525	105.56	107.16	103.86	102.84	103.67	97.695	97.925	104.95	93.746	99.257	102.25	103.44	99.91	102.37	102.86	99.74	100.54	100.28	94.414	107.09	102.07	108.01	103.19	99.422
94.594	94.364	101.16	98.208	94.093	95.031	103.99	96.137	100.78	97.462	99.279	94.337	97.821	93.504	98.656	100.52	92.264	97.958	96.488	101.82	95.765	96.318	98.905	92.298	96.003	95.972	93.416	101.56	99.258	96.706	92.421	93.462	94.111	100.59	104.07	96.109	103.74	100.82	98.15	94.724	106.14	95.945	98.275	94.005	99.66	93.934	94.719	100.68	95.339	95.611
104.95	106.51	104.88	101.61	107.79	107.73	108.76	102.39	104.81	112.75	105.7	109.35	107.78	109.38	105.62	110.52	105.01	100.09	104.43	104.83	98.359	110.87	111.29	108.58	108.65	104.27	105.66	102.87	108.98	108.2	108.97	102.54	104.57	112.47	100.8	101.77	108.56	109.06	109.41	102.88	107.22	102.23	112.94	103.48	107.67	108.56	114.1	108.74	105.97	105.75
106.86	106.57	105.54	109.14	113.03	101.64	103.12	106.74	103.39	105.58	98.831	102.08	104.77	110.89	105.23	108.92	107.38	101.58	113.24	104.99	99.959	108.16	100.02	100.08	100.15	102.52	102.88	106.59	107.87	106.17	104.6	103.96	100.19	103.14	97.199	109.26	107.8	110.72	105.28	102.9	104.47	110.67	103.66	114.96	111.45	101.56	106.12	104.32	102.23	109.55
107.97	107.9	105.4	105.49	97.649	105.28	104.15	102.84	102.94	112.98	107.93	108.12	108.93	97.298	109.86	107.06	108.7	109.93	100.42	100.94	103.39	110.31	103.12	103.94	109.53	104.82	102.02	104	104.56	108.34	107.56	110.08	115.47	108.38	106.98	105.53	108.14	111.06	110.04	101.21	106.95	111.37	108.6	109.71	108.07	102.36	103.65	101.66	104.67	106.99
110.94	115.16	108.58	107.7	109.77	113.53	108.7	105.56	108.96	109.34	110.65	111.61	108.6	109.26	106.86	105.5	108.92	109.28	109.06	105.48	112.43	110.66	105.43	107.63	114.82	117.26	110.86	100.93	108.77	109.29	110.13	111.46	109.58	109.86	115.11	111.87	110.89	110.15	111.7	110.59	111.38	114.24	111.22	109.01	112.86	114.09	114.67	109.05	106.94	104.01
105.65	108	104.77	104.69	105.63	101.81	105.5	101.31	108.38	101.39	101.88	108.3	108.94	102.98	100.41	108.76	108.34	107.98	108.06	101.41	107.01	100.75	108.78	103.4	108.47	109.61	105.14	111.5	105.74	107.99	106.12	106.2	110.37	106.16	111.76	106.35	108.33	102.74	110.31	107.79	99.117	103.76	103.6	104.6	99.879	106.48	103.5	108.51	107.63	108.37
97.866	110.07	108.1	106.76	100.42	102.83	106.1	102.42	104.11	110.69	102.89	108.44	107.84	109.62	110.88	102.07	104.96	106.93	108.12	106.73	101.97	108.1	102.37	105.56	106.54	110.77	114.35	103	103.44	107.33	104.08	112.05	102.4	104.22	102.18	112.98	108.2	102.85	107.56	105.56	106.18	105.31	107.49	103.82	105.6	106.6	99.1	105.84	105.92	99.751
107.34	105.7	107.94	108.3	104.48	101.59	112.09	100.92	105.22	109.97	107.75	108.45	103.87	102.89	104.2	112.36	101.1	104.69	114.75	102.58	110.83	111.05	105.65	108.44	105.13	106.51	106.57	105.84	103.93	108.02	105.64	100.5	101.24	101.99	104.3	107.83	106.42	101	109.05	111.41	101.73	102.25	111.33	107.55	107.46	100.57	107.18	103.44	112.63	104.47
107.46	111.68	114.18	110.89	103.69	112.08	111.04	113.39	109.09	106.51	101.94	112.26	106.1	105.49	105.12	106.4	103.6	110.25	108.44	108.48	107.01	108.89	106.68	107.04	109.12	113.68	109.92	109.08	104.04	106.34	101.35	114.58	107.78	108.43	105.04	110.1	105.82	108.36	105.51	105.76	107.53	112.04	106.81	102.58	112.17	105.36	110.73	108.49	106.72	105.99
113.6	110.23	111.1	109.49	110.54	117.71	105.19	113.07	110.75	112.84	109.89	108.57	111.24	118.24	107.31	104.66	108.43	116.72	116.65	110.61	119.18	110.89	110.95	113.73	113.22	110.57	106.73	109.63	103.18	114.4	113.44	110.24	109.47	109.8	112.71	108.89	108.87	106.99	114.31	105.45	114.14	107.02	109.08	111.03	105.26	114.8	110.54	112.5	112.58	115.08
99.595	100	95.812	98.138	97.638	97.918	96.847	100.84	99.609	97.623	102.63	95.322	102.69	97.892	106.22	96.324	100.82	101.96	102.5	97.613	100.13	99.186	106.29	105.22	98.891	95.238	101.57	94.355	99.622	100.97	100.64	105.37	102.35	102.22	97.332	101.29	101.81	102.73	104.13	105.28	101.33	101.38	99.794	97.176	97.004	104.94	94.183	102.27	103.86	99.386
109.23	111.42	106.62	102.43	106.7	102.37	110.44	109.49	104.71	108.77	113.57	108.31	101.84	101.83	109.65	108.17	110.64	109.83	111.34	112.31	109.54	106.66	103.5	110.22	109.09	111.53	114	108.25	111.33	114.88	109.47	106.33	110.51	108.26	104.64	103.26	109.05	114.34	105.33	108.72	110.21	103.6	109.11	103.2	103.9	106.93	111.86	110.17	111.76	114.22
108.02	108.92	103.44	104.85	108.7	107.44	111.11	108.57	107.44	108.01	104.35	108.36	109.65	105.34	112.59	105.54	110.9	110.23	115.34	109.02	101.76	108.79	107.21	105.02	108.79	108.99	111.47	111.96	110.33	111.89	111.95	111	109.06	104.97	113.47	109.11	105.85	104.56	107.05	111.93	105.24	112.77	107.81	108.78	110.19	107.73	109.73	104.37	110.42	103.47
115.48	116.43	108.77	106.04	112.1	101.96	104.95	107.1	109.64	113.7	99.298	112.38	110.55	102.99	105.22	111.15	111.05	106.92	110.56	108.33	113.68	110.44	111.7	108.89	106.53	115.8	107.9	112.77	108.81	109.16	107.08	115.62	113.97	107	114.03	109.14	109.22	107.86	111.55	105.66	111.53	108.52	110.29	116.85	118.06	107.7	109.61	107.6	109.21	111.07
100.88	102.5	103.29	102.73	103.83	103.14	102.62	101.95	99.675	104.13	97.699	97.824	99.782	101.83	98.362	103.49	98.137	99.691	101.73	99.648	101.64	97.086	103.16	97.499	105.01	97.974	102.81	96.802	98.681	106.97	96.979	96.26	101.55	103.58	102.19	106.58	95.654	101.93	97.439	100.37	103.39	104.32	102.35	99.652	100.86	100.65	98.895	103.74	93.376	96.146
100.92	103.69	101.45	108.88	99.133	107.32	109.17	99.674	103.71	101.53	106.19	105.96	102.58	97.807	104.42	105.81	104.14	106.13	101.84	105.33	101.1	99.236	103.15	107.95	103.94	96.698	112.11	102.27	104.7	103.64	101.34	102.67	104.18	102.84	105.24	105.95	97.702	103.14	105.56	104.37	105.22	93.952	99.858	105.21	100.28	110.61	101.16	100.83	102.67	101.63
108.12	104.59	103.8	104.73	103.73	103.82	101.7	112.98	98.03	100.77	98.387	102.54	107.98	110.57	105.22	101.28	99.93	103.23	108.64	106.82	102.24	113.6	111.64	102.68	106.75	107.6	95.603	110.17	104.98	106.39	101.78	108.07	108.35	106.78	106.15	102.4	106.4	103.43	104.41	105.28	105.9	110.93	105.98	105.03	101.08	102.84	105.1	105.52	105.09	105.32
96.229	105.4	106.53	96.821	105.68	106.3	104.09	105.24	103.48	103.72	99.3	99.503	104.33	103.04	105.46	96.893	107.83	101.81	101.84	105.01	104.95	103.37	96.946	105.83	101.49	101.4	108.81	99.294	103.5	107.53	101.86	101.94	104.63	108.52	105.49	101.84	98.647	101.52	98.079	102.12	100.75	108.4	102.62	97.758	110.96	106.44	99.314	100.47	104.25	100.12
100.4	106.67	103.35	107.36	100.52	99.094	101.67	93.807	102.09	103.56	104.09	102.47	108.85	109.15	102.82	99.535	102.42	103.68	111.16	105.96	102.65	105.62	102.77	104.59	103.75	98.127	103.76	99.857	97.56	105.07	102.6	101.49	95.897	103.61	103.32	101.63	102.64	103.45	103.82	103.33	102.98	104.76	101.92	107.95	104.36	99.657	101.8	104.49	100.6	102.22
100.93	105.54	107.33	102.11	107.33	111.66	103.58	110.41	107.61	103.9	106.47	99.836	104.56	104.43	104.29	107.34	109.81	108.4	106.25	106.04	103.04	107.31	107.92	109.64	107.52	109.23	105.89	110.5	103.16	107.93	105.99	99.198	107.86	104.72	106.76	109.06	103.41	104.53	102.75	103.98	104.6	105.48	105.8	106.02	101.9	109.63	108.76	108.57	100.47	105.16
94.247	95.982	101.52	100.59	100.56	103.79	97.09	93.369	98.145	100.17	102.12	96.637	93.591	98.623	98	100.9	96.811	94.635	99.716	99.018	101.13	92.982	99.793	92.474	97.669	98.472	97.142	99.601	97.463	100.6	95.406	95.929	101.19	103.27	101.43	94.399	104.35	92.295	102.2	95.936	89.016	96.615	97.522	97.172	96.836	101.43	100.81	100.68	98.459	97.935
100.7	110.14	103.11	107.89	103.26	108.6	103.91	110.07	105.93	106.11	102.76	102.73	100.64	108.72	109.38	106.34	106.62	106.45	108.45	103.87	103.1	105.3	110.63	111.17	96.173	109.88	99.769	108.78	114.27	110.03	105.72	108.7	112.73	108.92	105.31	106.95	107.5	113.04	111.26	108.17	104.97	103.13	103.43	106.39	108.87	107.42	110.73	105.11	109.01	110.98
105.97	107.26	106.16	103.45	104.66	108.42	95.305	104.56	103.73	106.9	105.35	103.23	104.88	102.53	102.53	102.46	105.65	102.13	102.39	107.95	104.35	108.86	103.73	104.15	107.72	108.7	108.22	101.97	101.18	104.38	107.26	104.52	100.15	105.24	106.14	108.53	104.5	110	105.12	109.54	101.4	103	103.74	104.42	102.38	100.95	98.157	103.35	103.41	103.93
111.22	109.65	109.5	105.31	106.89	104.96	105.3	110.59	108.19	111.12	113.69	105.11	101.59	107.16	108.59	114.34	107.09	110.33	104.24	108.69	110.77	102.3	108.43	106.46	104.94	112.56	111.1	113.04	99.293	112.45	111.7	105.75	107.5	108.26	112.09	108.36	106.92	108.91	109.22	112.15	108.9	110.26	110.38	102.74	114.81	101.61	111.51	110.28	101.25	106.67
111.61	109.64	109	107.93	106.28	112.09	104.53	103.13	109.56	104.88	105.74	110.8	113.73	104.67	108.45	105.23	105.57	111.1	115.37	106.35	107.17	111.8	109.59	112.14	108.79	107.16	107.84	110.36	101.96	104.77	108.74	113.77	110.33	103.58	109.21	106.83	108.37	103.07	106.81	106.96	115.85	106.26	108.44	105.85	108.56	110.42	108.29	109.28	118.06	108.92
99.468	108.43	107.72	107.51	104.78	115.6	115.75	109.96	108.47	106.02	110.68	107.43	110.66	110.25	105.18	110.65	109.4	111.96	103.68	107.92	108.1	112.63	104.06	102.76	103.34	105.6	110.66	109.91	110.61	108.74	104.74	112.47	106.13	101.23	107.41	105.24	108.37	109.32	114.55	106.62	100.57	105.43	113.1	110.82	103.65	105.37	111.76	108.37	103.94	109.31
103.21	106.57	105.47	100.96	102.63	106.56	102.49	104.79	97.844	102.01	106.25	102.84	98.787	102.52	102.12	99.665	105.66	102.44	107.46	104.05	102.16	95.019	102.51	101.88	94.158	101.02	98.995	98.812	98.134	102.59	106.6	104.08	97.826	103.4	93.321	102.87	106.58	101.71	100.76	102.24	101.04	108.94	104.83	100.4	101.1	113.9	105.61	107.01	107.42	111.23
107.12	106.75	111.85	106.07	109.49	105.81	109.95	101.82	101.43	106.4	104.35	112.01	107.23	99.095	104.16	103.65	103.32	108.47	110.98	110.83	105.68	101.95	106.18	109.41	108.09	103.85	99.356	101.32	108.85	113.1	105.18	118.64	103.07	109.54	114.35	110.14	107.82	114.08	105.34	105.44	111.18	105.86	111.98	106.29	101.04	107	107.88	103.07	115.03	98.815
104.99	95.107	101	96.793	99.676	97.575	100.42	101.83	99.381	96.695	96.719	93.364	99.041	96.498	96.951	99.891	95.695	97.261	92.772	97.05	99.215	98.084	97.734	101.99	94.496	103.91	89.761	98.814	94.693	98.865	97.472	98.686	91.502	100.37	98.437	96.518	104.33	99.021	93.159	92.882	95.335	93.092	101.7	99.084	94.084	97.25	102.63	91.287	98.129	88.023
111.17	110.91	109.48	109.73	106.12	107.82	114.47	113.75	114.64	117.04	110.14	112.77	108.89	110.42	107.44	111.61	108.6	107.49	110.57	115.09	112.11	112.66	111.54	108.44	112.05	108.54	107.66	112.57	108.97	106.96	113.85	105.72	108.12	105.01	117.27	110.69	107.92	112.91	114.72	108.58	116.69	112.14	110.01	115.28	104.85	108.35	110.95	115.78	108.91	109.97
108.29	108.15	108.84	105.49	107.66	106.55	112.96	113.76	105.42	107.28	109.13	107.82	110.47	105.58	103.01	106.54	109.08	110.65	107.3	110.85	108.98	107.77	109.48	105.09	107.21	108.86	103.14	108.16	107.26	108	108.31	105.29	105.69	107.07	103.72	105.83	106.15	109.22	113.86	115.89	102.18	108.93	105.41	108.82	107.4	106.11	108.33	109.08	106	108.47
108.12	102.82	105.38	105.2	107.13	108.38	111.19	103.38	107.15	106.96	106.27	109.64	101.34	104.42	108.12	108.93	109.31	106.11	106.5	104.19	106.02	107.94	103.43	110.43	102.77	102.23	101.71	103.78	105.74	101.31	105.28	105.14	108.39	106.87	114.25	98.679	106.43	104.44	110.38	105.7	110.84	102.88	103.81	101.49	110.18	106.46	100.49	107.24	97.11	108.81
107.33	112.45	112.91	108.99	108.82	103.43	112.37	108.46	105.81	104.49	107.48	105.67	108.95	103.69	110.66	108.25	107.17	114.23	107.74	109.52	107.6	108.12	110.8	110.82	112.68	105.5	104.94	109.74	108.91	107.63	106.63	111.27	106.89	112.76	106.97	106.77	116.03	104.19	106.1	110.27	113	104.1	109.87	111.79	103.23	108.56	107.72	108.11	110.35	105.43
105.52	112.85	107.95	106.91	110.29	104.3	108.91	106.02	109.55	110.04	106.75	109.81	105.7	106.88	113.04	110.73	108.17	109.05	109.6	109.08	100.65	104.39	108.38	105.46	111.12	111.03	108.67	110.53	106.91	105.41	109.34	111.05	102.64	103.08	110.63	103.86	109.56	103.67	104.7	110.29	108.08	107.08	104.73	107.76	104.48	106.73	105.8	109.24	106.13	112.97
102.99	99.41	101.2	95.557	99.415	97.251	100.25	97.822	99.193	99.461	101.15	100.78	95.866	97.862	98.524	101.29	97.579	102.17	101.06	102.62	101.16	100.52	99.464	100.09	98.247	94.603	100.15	100.02	96.807	99.295	98.184	95.058	96.918	103.93	94.258	98.067	102.1	91.886	98.473	100.11	101.37	95.167	95.602	100.19	96.632	101.75	99.277	101.44	97.573	104.93
106.31	101.75	97.697	105.72	108.81	103.83	109.6	106.02	99.983	103.6	110.41	108.35	106.31	103.13	107.9	104.51	104.93	106.1	105.51	105.82	102.23	106.46	107.08	107.62	106.63	104.5	109.55	109.84	100.8	110.4	100.98	100.12	101.25	102.85	108.44	101.85	102.7	105.39	99.808	103.23	111.64	107.1	106.38	108.74	104.03	104.08	108.59	104.22	103.18	106.9
113.62	105.63	115.52	108.59	107.85	105.7	104.83	109.23	110.75	106.34	111.5	111.97	112.98	106.9	107.36	106.75	108.43	109.57	105.45	110.77	115.52	115.35	102.4	105.72	105.02	112.18	106.39	115.67	106.26	111.25	113.34	110.37	106.67	107.33	109.01	111.09	112.41	109.69	113.39	107.33	111.52	109.87	108.32	105.77	112.59	105.38	109.24	115.47	107.88	110.74
104.01	102.47	105.2	102.33	101	106.57	105.6	104.37	111.02	104.88	107.13	105.89	103.43	101.25	101.43	100.65	107.01	101.63	110.92	107.91	106.57	100.3	106.11	99.327	107.22	107.5	95.316	98.222	107.14	106.33	105.77	100.33	105.47	109.43	104.03	102.25	106.34	105.53	106.06	97.731	108.99	101.52	104.41	109.33	106.17	104.84	103.99	100.8	102.41	110.19
102.08	110.75	111.03	107.88	114.69	106.04	111.21	102.22	100.77	103.74	105.07	104.94	102.76	107.08	110.21	104.2	104.12	106.67	108.74	107.09	99.124	106.33	111.59	107.42	103.99	100.68	106.01	103.22	112.22	108.46	100.93	105.39	105.7	105.16	108.55	105.28	101.61	107.04	100.49	106.01	107.44	104.97	105.5	106.03	100.03	108.98	103.12	105.64	110.29	107.76
99.283	111.77	103.62	107.17	107.89	104.92	108.02	110.48	105.58	106.49	108.23	103.67	105.98	106.99	106.24	111.79	101.51	109.31	111.28	104.97	104.14	107.2	101.74	111.73	100.59	106.07	107.22	108.84	105.44	96.917	112.31	104.01	105.54	106.75	107.56	102.26	108.9	109.18	103.82	109.23	106.4	106.19	107.61	107.77	105.68	110.06	113.3	111.25	108.13	111.1
101.6	104.59	105.27	105.12	105.65	110.96	101.91	103.68	104.43	104.24	108.2	105.26	106.65	105.06	104.73	108.36	106.32	102.19	103.28	102.66	103.67	105.33	115.32	100.36	104.13	106.3	109.11	98.708	100.71	108.13	100.8	109.82	105.94	106.97	102.98	98.763	104.73	102.59	103.41	105.04	104.24	102.22	102.86	109.89	100.24	104.2	110.1	98.347	109.41	109.75
101.14	104.15	100.59	95.376	97.415	96.812	102.49	99.27	101.25	95.742	98.23	96.333	96.29	97.576	99.67	91.126	93.222	97.911	97.351	99.128	102.38	92.961	100.68	102.16	96.899	99.578	94.789	96.315	99.832	103.72	99.036	94.817	100.64	94.167	101.63	105.19	94.384	97.824	103.03	100.79	100.71	99.627	95.433	98.955	102.61	98.485	101.36	101.31	98.925	99.02
108.89	106.79	100.45	107.21	107.75	100.66	109.38	103.51	102.16	111.29	109	107.79	98.634	104.2	104.23	109.16	108.09	107.73	105.18	106.31	100.41	111.26	106.58	106.43	112.93	109.55	103.59	103.52	106.24	106.15	107.41	111.81	103	107.84	105.86	103.73	105.45	106.63	113.05	107.61	104.71	105.1	105.49	100.14	109.6	105.14	102.43	106.45	110.81	103.04
106.97	106.44	102.13	106.96	101.6	106.35	106.35	108.78	108.2	104.2	101.44	106.9	100.94	99.183	107.66	108.25	112.13	102.36	116.65	114.07	105.52	101.15	101.21	107.25	106.49	105.16	100.18	104.25	106.86	106.79	105.65	110.62	102.4	104.08	103.49	109.57	102.78	106.08	109.06	108.25	105.35	107.47	101.25	108.15	107.62	108.52	105.02	111.78	116.03	107.99
110.4	106.04	102.74	108.08	108.09	106.25	112.98	108.4	105.68	105.84	107.9	104.72	107.24	103.45	101.73	106.92	101.24	109.9	106.86	103.41	103.84	99.241	103.08	106.69	103.37	104.77	107.77	105.92	106.34	105.05	114.53	98.95	109.77	106.41	109.21	111.45	111.24	110.32	104.94	105.74	108.67	104.22	108.01	100.37	106.09	106.31	109.26	105.53	104.4	109.08
103.75	109.53	107.9	100.56	110.68	107.14	100.85	106.7	106.84	109.06	111.62	103.39	104.58	106.1	102.43	104.22	110.42	110.68	106.96	108.99	101.66	107.17	106.83	109.27	103.58	103.64	105.75	103.25	106.48	105.51	105.8	109.29	108.01	101.95	110.29	108.29	98.656	106.19	105.23	100.96	108.57	112.36	105.46	107.79	108.08	107.15	103.54	105.34	105.19	113.47
108.12	108.79	105.73	108.36	104.63	107.24	107.13	104.1	106.02	106.07	108.1	105	103.77	100.83	102.48	105.47	105.05	107.79	111.8	102.11	109.84	103.86	102.86	100.44	108.37	107.56	104.62	106.64	106.16	95.81	103.83	106.3	109.16	106.54	102.73	106.68	108.52	106.18	105.18	107.08	108.34	104.5	106.43	104.77	108.32	110.36	106.19	106.62	107.46	101.24
107.32	105.7	105.65	104.46	104.88	109.61	105.44	104.76	106.62	110.36	107.59	106.32	103.99	112.52	105.6	103.48	100.73	102.28	102.6	104.42	107.41	108.38	108.31	105.1	106.08	106.77	104.24	105.27	107.11	104.03	108.04	104.7	106.23	107.55	101.9	107.28	103.96	100.83	108.62	104.8	105.54	106.8	103.26	103.91	106.21	106.3	103.35	101.32	109.85	106.52
102.17	104.09	99.436	99.121	100.28	97.242	99.155	102.44	97.656	95.986	99.863	103.79	101.35	97.824	98.535	94.415	104.62	101.3	94.287	100.02	95.307	101.48	106.8	97.814	101.32	95.212	102.13	99.764	96.296	101.2	99.876	97.253	100.8	98.488	105.12	102.57	105.22	96.52	101.49	101.71	106.14	103.6	103.18	96.163	100.13	101.04	98.155	96.153	100	99.938
101.94	101.57	99.667	98.989	100.69	102.31	96.682	98.801	98.175	102.42	100.45	98.298	107.75	98.497	97.949	99.947	98.412	91.894	98.565	94.051	99.052	100.19	99.701	98.068	96.216	100.2	96.719	99.617	100.38	100.31	96.985	100.96	97.449	97.504	101.09	100.68	93.907	95.795	96.523	93.829	98.608	101.47	104.16	101.75	92.639	100.96	102.11	98.672	102.61	107.4
96.333	96.06	100.51	96.166	100.53	100.97	95.93	94.12	96.768	99.397	92.021	105.37	101.94	97.637	102.2	97.424	98.201	98.807	102.65	95.306	96.138	104.3	103.22	100.78	97.982	100.8	97.101	97.531	93.03	101.3	101.14	99.146	101.79	100.78	96.62	97.961	95.672	102.65	103.81	101.34	102.27	99.861	100.6	102.11	99.142	99.153	95.33	99.783	100.73	98.206
108.83	107.04	109.9	109.26	102.53	103.19	109	109.52	104.05	111.93	106.91	103.11	104.21	100.36	101.33	100.84	107.11	108.78	103.61	98.446	108.74	106.16	99.222	105.42	100.51	104.57	104.24	107.68	105.53	106.79	107.5	106.92	103.02	104.24	99.765	107.9	107.65	107.76	104.83	112.58	105.84	104.9	105.79	110.24	99.881	101.52	110.53	106.37	109.52	112.31
109.41	112.37	104.33	105.68	101.64	103.37	110.71	106.88	115.19	109.92	113.38	103.22	102.96	107.92	111.23	111.48	101.76	102.52	112.77	108.83	104.15	104.94	112.86	107.42	101.96	107.63	118.86	108.9	108.89	108.64	115.69	110.98	110.88	111.38	108.82	106.49	105.03	114.43	116.69	109.69	107.22	106.84	106.32	106.25	103.5	111.39	107.51	110.02	107.83	107.94
98.767	96.474	103.63	92.95	100.44	104.01	96.645	95.964	93.7	95.423	95.444	100.27	97.924	98.743	92.87	100.97	97.707	105.94	95.214	94.974	102.03	88.243	96.014	98.239	100.88	99.826	95.621	96.134	93.339	96.676	100.62	97.797	99.841	93.377	94.38	97.573	101.67	96.898	102.56	103.16	96.992	104.26	99.174	93.827	96.075	96.306	101.26	102.64	102.12	96.169
105.33	104.14	107.94	104.45	100.52	105.98	105.26	113.24	104.32	109.7	103.49	102.92	105.2	104.95	106.03	105.03	108.14	106.96	109.89	111.68	107.16	101.62	109.38	109.31	109.61	104.4	108.17	109.79	106.89	107.76	104.54	106.24	107.05	107.19	99.86	97.76	112.34	108.35	105.26	97.976	102.01	103.26	101.68	104.44	105.07	104.43	107.2	100.26	101.18	100.19
98.101	99.842	98.332	100.49	103.82	97.961	97.119	95.213	98.018	96.675	97.066	101.73	99.275	107.81	96.097	97.728	100.11	95.286	97.728	104.37	99.272	97.849	93.382	98.003	93.32	97.768	96.114	99.543	95.666	104.84	100.04	101.55	91.544	98.425	101.09	97.971	102.78	99.921	95.436	95.659	95.958	99.06	101.86	97.947	95.364	96.311	100.2	102.85	98.44	97.986
108.99	110.51	106.28	101.06	111.56	107.02	100.05	109.13	103.87	102.17	108.24	99.3	104.42	99.557	111.28	104.87	109.86	105.32	112.84	100.5	102.54	108.81	102.03	103.98	110.38	103.62	110.84	110.89	103.47	106.12	110.62	111.11	107.66	101.6	109.77	102.44	106.84	105.79	108.67	106.27	100.31	102	114.9	105.59	111.96	109.64	103.54	110.72	105.36	101.28
106.89	105.49	109.62	105.55	101.65	105.63	110.58	94.161	106.65	108.51	99.242	107.4	105.69	105.16	107.2	108.35	111.4	104.88	97.125	99.788	100.6	107.06	105.37	105	105.22	109.33	100.15	111.46	96.679	113.77	99.291	105.26	106.07	105.87	106.07	105.94	109.29	102.45	109.24	102.6	106.61	109.89	113.72	103.17	112.79	105.64	101.58	109.44	106.29	108.06
112.22	103.08	104.37	103.83	108.53	109.12	106.96	104.57	103.99	103.64	106.62	107.56	108.02	106.22	107.68	99.161	98.533	107.43	106.84	105.57	105.54	104.28	109.24	106.27	105.82	106.1	105.07	109.73	114.76	104.92	101.14	105.11	109.93	109.38	107.2	103.96	101.2	105.92	109.77	101.95	103.69	104.58	105.9	103.27	106.47	105.2	103.84	105.55	109.21	109.79
111.64	106.12	100.13	100.78	115.82	105.79	105.32	111.7	113.06	108.66	111.28	109.43	108.7	101.8	106.23	107.38	110.46	107.07	107.03	107.98	108.03	103.27	116	108	106.07	105.24	109	109.6	106.1	106.87	110.48	106.47	115.15	109.04	111.86	105.8	112.84	107.57	108.78	105.16	113.5	112.13	102.9	104.66	105.78	98.704	100.21	100.34	105.79	109.33
110.55	105.38	107.77	106.97	102.41	103.97	111.17	107.19	110.42	113.67	106.71	103.32	104.79	104.75	101.7	104.55	107.04	101.78	109.37	105.56	97.925	105.53	104.75	104.26	107.94	103.25	106.51	113.97	109.41	106.25	106.51	108.9	111.25	108.64	106.59	106.19	109.81	108.53	111.24	101.43	108.44	106.38	107.86	108.29	104.68	110.38	103.5	104.51	106.76	107.63
108.64	106.31	101.7	100.86	103.97	103.14	109.16	104.14	107.24	102.21	110.28	109.4	114.36	113.59	107.41	104.27	113.17	102.14	105.01	110.3	100.54	110.51	103.41	107.36	110.7	105.91	112.33	105.98	105.24	98.96	103.7	106.92	106.97	103.09	106.31	113.21	109.2	103.08	107.67	109.52	104.63	107.26	105.07	103.88	106.83	102.78	101.43	111.85	105.3	111.59
103.75	103.87	103.49	102.43	107.09	109.52	107.22	105.93	106.7	107.6	107.93	111.35	108.94	112.14	107.55	106.85	105.85	107.59	107.36	109.62	107.79	114.05	114.38	111.03	110.74	112.89	107.71	112.35	102.54	104.51	106.79	106.8	108.91	102.82	105.9	114.6	111.29	105.82	104.37	112.33	110.48	104.94	115.36	109.24	101.82	108.02	106.81	108.67	107.51	112.67
99.826	100.41	94.363	97.813	97.944	98.772	89.936	92.638	100.14	103.62	102.56	99.813	99.982	101.67	103.24	101.36	99.325	102.59	98.099	98.534	103.49	103.2	103.2	100.09	99.407	95.846	101.57	97.804	101	99.671	101.53	101.59	101.85	93.208	99.883	101.74	100.73	96.974	100.47	92.044	104.77	95.187	101.06	98.586	101.05	103.11	98.678	100.62	95.645	98.588
102.69	107.51	109.12	110.57	102.36	98.786	107.85	109.95	105.91	106.93	108.5	100.6	110.59	109.4	106.96	105.07	102.82	102.5	103.11	107.99	106	108.26	105.92	100.61	107.96	101.82	107.69	108.42	104.49	102.39	102.59	103.16	104.6	103.72	106.98	106.77	106.83	102.97	103.84	105.8	108.11	99.693	106.73	104.64	102.98	107.22	105.07	106.79	100.04	100.75
109.55	112.69	103.31	108.2	108.1	107.84	107.7	102.12	110.85	108.62	107.89	107.19	104.76	106.89	106.1	103.08	107.56	107.76	103.57	110.4	102.58	105.37	105.64	105.26	105.88	107.18	105.98	108.53	108.25	107.74	101.32	109.35	109.7	107.18	101.18	112.9	111.66	105.19	103.07	110.1	101.94	104.67	112.41	105.35	105.55	105.98	106.23	107.75	114.59	103.88
106.25	101.95	106.49	102.95	103.49	109.55	104.24	107.88	106.53	105.29	111.62	100.27	110.88	104.83	99.516	105.23	106.63	105.04	103.74	106.13	105.8	103.15	103.57	106.55	103.68	106.79	105.11	107.42	107.08	104.07	107.26	105.52	98.148	106.72	102.39	110.2	102.4	99.112	111.64	102.79	109.99	105.22	104.66	105.14	105.36	108.27	98.628	108	102.31	108.38
107.32	101.83	101.25	111.33	102.23	106.22	102.32	105.98	107.1	104	106.33	109.67	102.53	101.72	100.73	109.1	106.01	96.916	104.89	106.49	101.09	107.26	105.47	107.25	104.94	103.3	102.52	104.34	99.781	104.26	104.04	106.12	106.33	112.28	103.49	107.97	103.54	103.77	105.72	105.34	107.93	105.73	106.96	106.74	106.43	101.08	106.35	105.21	104.97	100.22
107.88	104.92	110.28	106.87	106.71	106.2	112.69	109.13	105.16	104.73	105.82	108.22	110.96	107.3	106.85	106.4	110.87	103.82	107.01	106.18	105.2	112.89	108.52	105.76	110.63	103.54	103.42	110.45	102.39	106.18	106.36	105.12	104.51	108.55	105.75	105.68	113.71	106.05	101.66	101.66	107.95	108.55	101.58	99.693	109.54	104.77	108.36	104.81	111.85	106.7
106.33	109.97	110.68	111.36	104.17	103.79	107.87	113.2	106.32	108	103.34	109.35	111.19	109.94	104.55	104.7	109	110.96	111.18	101.94	107.85	107.2	108.38	105.61	108.44	104.58	109.09	109.85	112.43	111.75	107.98	108.35	105.4	110.72	107	109.5	103.95	108.85	101.18	109.76	106.61	116.05	101.94	104.75	109.67	104.46	106.56	106.49	102.71	111.75
106.26	107.59	112.31	105.45	102.71	105.55	102.56	99.314	106.92	106.48	104.27	103.38	100.48	111.65	104.97	106.58	103.86	100.39	100.25	108.12	98.975	105.87	114.67	102.07	107.27	103.93	104.56	99.032	101.6	102.74	110.02	107.06	110.37	111.17	108.01	102.65	110.29	111.23	108.5	105.55	107.25	108.22	105.03	104.44	103.56	105.78	102.27	110.94	109.12	104.72
106.87	106.67	101.19	110.59	104.81	107.98	102.25	106.15	108.14	106.53	104.15	107.97	101.71	100.79	104.42	100.49	103.69	103.64	107.39	99.295	105.57	102	103.08	104.27	107.81	105.3	108.63	106.84	108.72	104.75	111.43	108.06	102	107.95	103.63	105.3	107.79	108.11	106.2	101.1	106.93	105.13	109.39	105.91	101.96	106.98	101.75	102.93	101.95	102.24
106.71	104.64	106.54	104.52	107.6	105.89	112.91	105.87	106.93	105.82	108.15	105.75	108.63	110.15	105.04	110.68	109.39	106.02	107.34	106.61	110.52	109.31	102.52	100.43	104.06	106.7	103.89	111.23	101.33	107.02	106.16	106.53	102.95	107.55	105.86	100.53	103.27	110.4	102.58	112.54	107.92	105.48	103.05	107.8	111.59	105.46	107.28	107.95	105.98	107.08
105.35	104.44	107.4	102.13	107.82	103.68	105.63	104.89	106.3	103.31	105.23	108.69	105.2	103.82	106.9	99.1	107.26	105.24	103.19	103.38	101.34	100.98	108.17	106.2	102.38	102.67	108.26	99.865	109.66	107.15	102.49	106.98	107.2	110.64	110.57	103.36	106.44	114	103.01	111.73	105.6	111.58	107.45	100.55	101.87	106.7	104.03	104.84	101.11	102.82
102.33	106.9	97.113	100.15	99.42	105.75	95.588	103.9	100.42	97.789	99.147	95.524	96.685	100.44	99.226	92.896	96.77	105.58	107.65	107.09	104.93	95.673	102.18	103.21	100.47	101.36	103.18	99.657	102.38	102.23	103.64	94.9	97.753	103.6	96.012	99.456	100.78	98.714	101.09	101.01	97.247	103.42	100.28	103.08	100.32	99.323	99.856	100.35	102.71	102.36
109.12	109.42	109.79	110.09	107.5	109.67	110.74	106.47	109.14	109.06	109.88	106.82	112.91	108.64	106.3	109.03	106.56	110.01	101.91	104.21	110.31	104.23	112.95	107.93	107.4	106.73	112.04	98.728	105.81	102.39	111.58	109.18	109.13	108	107.62	116.97	110.6	108.7	102.28	107.63	108.41	108.79	109.47	112.82	106.23	112.62	106.33	113.8	103.58	120.6
108.97	110.44	112.26	111.64	112.83	114.21	112.68	110.91	116.35	107.6	113.23	106.62	107.6	109.36	109.22	113.79	106.53	110.98	106.4	115.55	110.61	121.47	106.9	109.43	112.73	112.78	115.14	111.16	119.42	114.15	102.34	112.03	112.58	106.95	108.55	113.31	105.73	106.1	108.94	111.14	109.25	110.87	108.01	116.46	107.21	106.49	109.63	109.98	110.44	116.06
95.454	103.97	97.868	101.3	101.91	106.38	100.55	105.62	97.797	102.66	99.08	97.104	99.873	104.69	99.843	105.8	100.58	100.76	94.653	103.44	97.919	100.99	92.046	106.24	104.3	101.05	99.897	103.4	100.01	104.77	100.9	101.34	99.809	98.907	95.427	99.379	93.432	103.84	103.4	92.974	102.92	92.886	98.099	98.327	100.61	101.42	100.01	99.61	99.509	103.99
100.55	104.57	108.77	100.59	102.28	103.76	103.12	99.546	105.75	103.99	110.07	101.7	108.32	104.87	98.95	106.93	103.5	106.02	111.37	103.24	110.36	106.54	99.355	107.22	111.03	102	109.91	103.81	108.55	104.76	110.03	103.69	101.41	107.34	109.67	114.01	101.64	102.58	108.92	101.56	106.85	106.65	102.74	100.62	104.76	104.22	107.32	99.404	105.63	110.38
98.62	108.29	106.27	104.54	110.31	100.17	104.33	103.9	101.82	104.7	99.854	102.29	106.5	97.768	106.13	102.06	111.35	99.14	103.31	107.31	102.23	107.1	102.91	101.82	109.58	111.42	107.28	108.01	100.15	105.45	107.91	97.248	106.85	105.78	105.78	107.4	101.79	104.25	109.74	104.12	102.86	103.87	107.56	101.61	104.65	105.37	104.3	104.49	106.99	107.86
115.15	110.62	109.95	118.91	117.77	111.28	108.65	111.75	110.64	115.12	112.28	112.75	106.19	115.02	119.34	109.52	112.66	112.53	111.65	104.66	113.29	106.98	106.93	105.98	103.59	103.99	110.2	110.58	112.62	113.39	109.51	108.97	114.51	108.89	115.2	110.81	112.29	112.29	109.37	110.94	111.32	110.74	102.41	109.98	108.04	111.78	106.8	109.32	109.74	111.34
105.67	110.79	113.15	107.02	104.56	106.57	106.5	113.37	103.71	104.4	114.59	108.44	114.76	111.64	107.61	111.37	109.44	109.37	105.12	100.89	104.57	110.04	106.88	104.81	109.36	107.97	104.21	108.24	106.85	106.66	108.75	107.91	105.71	112.35	110.09	108.63	113.01	110.9	112.15	105.43	105.22	112.16	109.4	109.68	109.74	111.56	106.04	109.99	112.87	111.94
104.37	105.67	104.26	105.83	107.28	105.49	103.42	100.05	107.75	104.02	103.66	109.57	102.72	112.82	102.4	106.15	97.582	101.58	105.32	104.52	106.39	102.62	104.09	110.84	103.42	106.38	113.63	102.08	105.24	108.63	99.991	106.74	103.13	103.99	108.3	108.64	99.789	108.14	106.78	106.18	105.52	109.4	101.84	100.72	103.37	108.63	107.55	111.4	110.51	105.1
103.67	99.136	102.23	105.78	105.1	105.24	108.7	108.83	106.16	101.14	105.74	109.27	110.56	105	107.4	104.11	107.69	107.01	100.29	106.96	102.11	100.46	108.15	114.08	114.63	102.67	103.91	103.89	105.05	104.69	109.98	101.48	105.54	107.35	101.59	100.59	104.9	102.11	109.23	108.51	101.1	109.09	109.5	102.21	112.06	106.52	100.18	105.38	105.6	107.38
112.32	110.62	115.77	102.36	106.04	99.136	101.48	104.16	106.74	103.26	106.44	95.96	106.94	103.51	102.05	103.33	109.97	104.52	100.99	102.52	104.38	105.06	108.59	106.81	104.47	102.1	104.51	109.06	109.13	102.65	101.42	108.43	107.16	112.77	108.97	96.617	103.93	109.04	104.7	98.035	102.49	104.76	107.62	105.02	106.96	110.59	99.572	104.52	105.11	108.74
110.64	104.18	103.53	113.25	105.08	108.19	106.47	105.67	104.12	109.5	110.99	109.22	110.87	101.76	107.32	108.85	111.66	105.75	110.17	105.87	104.49	104.2	110.3	103.24	109.43	104.15	104.1	107.59	108.39	103.66	103.29	101.61	107.05	104	108.85	104.55	106.34	106.19	103.01	108.03	113.2	105.57	111.18	106.91	106.97	106.83	109.35	112.83	112.58	104.74
101.65	105.48	111.67	103.79	106.09	110.69	107.53	106.82	100.18	111.61	106.74	102.46	114.73	108.55	106.21	104.77	108.98	103.51	104.76	106.68	101.22	104.75	108.17	104.31	102.86	101.46	113.58	105.53	109.91	110.42	100.92	105.97	110.19	109.53	105.18	101.09	104.56	110.78	103.84	108.38	103.8	104.01	109.5	106.58	107.43	107.46	106.95	106.79	99.735	107.82
101.5	105.88	109	106.27	112.69	106.31	107.21	111.96	108.05	110.42	108.54	112.25	109.49	105.05	108.32	101.97	110.78	108.78	112.68	110.43	110.62	105.51	106.64	108.04	109.46	109.79	108.87	105.27	103.88	112.76	100.73	102.9	105.62	107.21	106.46	110.91	110.65	111.78	106.14	112.06	113.24	104.59	109.52	109.83	110.92	110.62	109.53	105.22	111.03	105.14
106.02	110.37	105.65	103.1	107.65	109.9	109.09	106.11	103.81	104.33	107.31	105.36	105.57	105.61	110.02	111.02	106.9	106.12	112.27	112.01	109.71	112.48	110.24	113.92	108.2	109.52	110.09	108.3	104.35	107.75	102.98	108.4	110.78	105.87	102.94	105.81	108.1	103.74	109.69	104.04	105.45	108.98	106.79	105.5	104.13	108.6	108.45	110.21	107.01	105.09
103	96.554	104.47	110.09	103.59	102.46	101.65	106.35	100.87	105.44	103.47	103.09	97.836	103.64	99.619	104.48	101.78	110.26	104.29	107.86	101.54	103.3	104.03	97.759	100.95	108.33	104.23	106.05	98.636	103.29	97.469	98.407	100.5	102.69	96.006	102.78	102.95	99.165	102.31	96.679	106.98	97.785	99.44	105.1	107.49	104.18	105.56	101.52	98.804	100.21
105.78	102.11	98.792	95.317	91.704	98.327	92.366	98.303	101.59	101.32	93.562	100.92	93.376	99.07	96.071	97.096	98.73	104.34	99.379	98.923	93.177	95.709	95.063	99.141	97.186	102.03	98.767	100.97	96.275	98.687	95.922	103.09	98.327	103.37	91.434	98.725	97.561	96.235	93.116	93.135	98.132	98.263	98.707	102.97	99.621	100.25	95.993	100.67	97.339	104.8
104.69	101.03	103.48	103.71	106.9	107.73	104.22	109.58	111.61	118.34	106.41	114.37	106.39	113.92	102.13	104.29	106.76	113.17	111.56	109.71	106.2	107.91	109.22	106.56	107.06	103.86	110.91	108.05	110.39	99.248	109.83	107.07	107.19	113.18	107.96	107.5	102.98	115.79	101.01	108.33	111.66	111.16	107.88	110.98	106.93	105.31	111.69	105.84	107.7	108.71
109.18	109.14	113.59	106.57	109.52	104.38	105.72	114.06	110.47	108.22	107.85	116.03	115.66	99.828	106.95	103.08	110.98	108.49	102.43	102.4	106.66	104.62	103.77	109.96	111.26	109.1	113.02	110.89	106.16	105.81	107.28	103.08	106.87	104.75	102.52	109.15	106.2	111.41	104.42	101.84	106	104.55	115.17	103.16	100.76	111.14	110.25	110.92	112.57	101.84
101.57	105.81	109.13	103.24	100.87	109.28	109.43	101.52	105.81	105.12	103.62	108.73	105.87	107.72	105.56	105.3	100.37	104.82	109.73	106.97	108.22	106.31	106.13	103.32	106.73	104.11	108.88	108.74	104.42	109.27	103.04	107.47	107.57	102.98	101.33	106.89	107.33	100.3	107.89	105.21	103.69	106.26	108.69	105.95	103.61	102.48	101.73	104.94	101.95	104.58
104.02	105.73	107.72	103.98	100.91	112.66	102.97	107.87	108.06	104.01	106.11	103.48	106.39	106.89	110.72	104.5	105.77	106.33	101.77	105.24	106.37	103.17	104.4	106.61	109.78	108.33	106.81	104.86	106.4	106.91	104.21	109.04	105.87	105.84	107.14	106.41	107.88	108.17	110.06	107.74	106.79	107.12	102.09	106.37	107.09	105.89	109.92	103.53	106.4	107.07
104.69	105.02	110.95	110.24	105.82	109.73	107.84	100.24	108.05	109.18	108.42	105.31	100.61	107.65	108.98	108.85	107.96	103.78	104.77	110.38	105.41	110.83	106.22	105.94	113.74	102.48	110.22	109.03	107.98	105.83	111.46	106.16	107.37	108.62	108.15	109.39	106.3	105.75	107.53	102.87	106.05	107.37	109.41	105.47	104.65	101.17	102.86	105.62	107.29	108.5
94.78	101.25	109.38	109.2	107.75	105.8	107.98	107.17	103.26	106.66	110.52	109.27	104.04	100.74	102.09	105.78	100.71	107.52	113	102.52	102.79	101.42	110.42	111.02	105.13	101.87	104.02	105.59	104.15	104.76	104.5	103.95	108.63	106.37	105.84	105.12	109.51	102.56	107.94	103.33	99.195	106.61	111.97	107.71	107.42	104.92	102.95	104.35	110.14	105.56
108.43	103.72	108.32	110.53	111.82	103.67	104.18	105.11	104.8	99.444	97.396	102.7	102.08	104.86	110.57	113.66	107.33	103.3	102.76	103.95	104.17	110.71	108.56	102.21	105.3	103.38	104.83	99.457	107.05	102.02	106.25	111.4	97.905	109.43	99.674	106.87	102.77	113.41	108.87	109.23	103.18	108.3	101.8	103.55	104.3	104.44	107.82	102.72	105.52	111.09
108.21	111.62	109.33	106.08	100.82	104.43	103.85	107.71	105.82	111.91	108.85	110.05	103.74	104.02	105.7	107.23	105.96	108.84	105.44	99.868	105.44	106.24	107.9	106.8	110.16	106.27	108.29	107.02	109.29	104.48	105.51	102.69	112.04	103.63	109.14	108.14	104.72	106.11	106.72	104.61	103.85	104.99	105.11	106.5	107.26	106.21	109.41	107.82	111.03	112.01
104.27	107.15	109.43	100.71	110.62	107.5	104.71	101.82	107.84	104.63	106.03	110.2	107.84	105.58	108.21	107.95	99.261	104.28	107.76	107.74	105.06	106.66	108.62	103.2	108.06	110.28	100.9	99.771	100.76	105.57	103.68	109.47	106.73	105.79	109.35	108.23	112.42	99.543	111.1	108.52	103.37	103.47	106.11	104.22	110.69	101.02	109.28	103.01	105.09	105.28
105.34	107.69	101.9	107.28	108.41	108.29	100.91	103.82	110.32	109.22	107.96	104.99	98.749	107.48	102.35	108.01	100.65	106.21	107.88	106.59	112.54	115.44	106.83	107.21	105.58	111.16	111.12	104.53	106.95	104.12	100.39	102.92	107.05	107.06	106.41	104.92	108.48	107.38	112.06	107.74	111.18	104.19	108.35	104.93	112.59	108.63	104.87	104.09	110.36	109.49
102.03	100.93	95.128	88.345	95.182	98.134	100.79	96.107	106.78	98.733	98.533	94.252	97.854	103.53	103.14	98.299	94.005	101.87	94.439	96.407	99.778	98.182	95.828	100.12	96.372	95.487	92.903	100.7	96.59	99.037	99.813	96.484	98.545	98.961	99.866	100.58	98.273	100.64	95.946	93.617	97.3	96.22	100.43	90.919	101.62	100.48	98.607	98.192	99.416	100.19
110.93	108.57	109.51	108.58	105.56	99.434	102.64	110.35	103.25	101.68	109.75	104.52	103.87	102.19	108.57	101.86	108.3	107.32	111.6	104.7	108.53	107.58	108.48	105.85	106.02	103.99	99.649	107.43	110.42	99.81	108.2	104.81	114.57	103.48	105.31	104.96	109.22	113.03	105.87	104.13	104.31	100.38	106.41	104.43	108.79	103.43	108.1	111.34	111.74	114.82
97.426	100.48	103.9	94.081	97.618	101.36	101.97	100.38	101.31	96.883	99.735	96.233	100.1	98.311	100.13	102.5	102.7	99.219	97.076	97.859	102.15	95.925	101.27	94.211	94.626	95.677	104.5	97.253	96.62	100.45	102.19	97.812	102.59	104.62	97.789	98.874	94.586	102.72	92.756	98.664	99.609	97.138	97.16	94.874	94.653	102.65	101.35	100.99	92.828	101.93
107.42	107.84	109.16	111.01	104.26	103.6	111.35	108.98	112	106.88	108.85	102.44	108.18	107.07	104.91	107.1	105.74	97.982	110.59	104.22	109.74	108.85	106.27	104.55	107.24	103.1	104.55	110	108.71	105.28	105.71	107.22	104.61	114.48	104.02	97.455	111.28	112.06	105.29	105.44	106.46	105.28	106.35	113.26	103.41	106.64	109.38	103.69	103.91	110.6
104.26	112.11	102.64	106.31	105.02	109.86	106	112.54	105.2	110.6	107.52	108.15	108.46	105.63	110.05	111	104.68	106.89	106.91	108.42	115.02	106.68	108.35	110.66	107.69	108.04	108.1	111.3	113.34	113.6	103.06	103.22	116.88	112.8	103.68	110.03	114.65	111.22	113.3	106.64	106.92	104.82	110	117.81	108.28	108.43	106.93	110.16	112.6	113.98
110.18	109.03	111.15	108.04	105.49	106.24	104.52	104.66	108.03	110.65	107.47	111.17	109.44	110.22	113.27	109.07	109.75	107.92	110.11	100.57	106.01	109.7	106.31	104.29	109.49	108.79	111.59	107.94	108.61	106.28	107.81	107.21	107.96	114.77	113.03	105.1	111.42	108.86	113.85	110.44	111.03	104.64	110.12	107.26	106.93	109.4	103.29	114.22	112.72	105.36
100.25	108.93	105.23	108.27	112.05	103.44	106.68	105.16	107.28	106.98	107.03	113.57	99.615	109.76	109.83	101.91	105	103.1	101.23	105.75	105.91	104.98	101.59	105.64	107.85	107.2	106.03	101.38	108.93	101.74	107.43	101.58	106.69	108.06	104.7	99.913	106.02	104.29	112.32	116.73	101.68	104.28	99.661	106.26	107.39	103.23	103.73	112.86	111.35	105.76
112.8	105.27	103.58	107.33	99.802	103.75	111.48	106.82	105.22	106.77	102.66	102.39	106.51	106.35	109.11	107.03	108.52	103.87	104.39	102.81	104.59	104.04	100.29	109.25	111.64	105.75	107.2	100.11	107.66	111.4	105.71	109.19	106.59	105.49	102.47	106.76	108.2	101.79	109.85	103.95	107.64	107.88	105.53	103.9	106.73	106.27	107.05	108.72	104.8	104.15
102.7	107.55	103.24	110.29	106.23	106.21	105.03	108.03	111.55	106.02	114.81	107.85	105.57	109.61	110.58	102.48	102.44	106.09	110.93	105.44	111.98	108.98	109.05	102.72	110.12	111.55	107.88	110.46	109.15	108.35	106.65	107.19	107.95	108.51	106.22	110.12	105.13	108.82	105.02	115.07	104.34	107.04	107.64	107.61	108.89	110.59	101.67	112.93	106.2	107.7
103.53	98.902	101.91	95.956	101.19	98.36	100.87	98.676	103.99	106.93	98.047	103.26	101.92	102.94	103.32	103.74	97.06	103.69	100.53	100.91	101.82	97.67	97.126	99.26	100.01	102.86	102.1	101.4	101.01	101.42	97.814	102.45	108.48	94.694	106.54	101.57	105.12	97.954	105.24	106.57	104.19	94.918	98.905	101.75	100.91	104.19	95.07	97.638	100.57	101.76
104.67	108.74	102.72	103.11	103.16	108.02	107.77	97.674	106.78	103.48	108.56	112	109.74	104.75	106.1	101.38	106.32	105.32	104.72	108.97	109.19	107	104.66	108.26	105.88	106.37	99.442	103.26	108.76	109.31	113.22	111.64	107.05	102.42	104.17	108.29	108.23	109.24	105.22	102.28	99.904	100.52	103.92	106.9	108.64	105.58	103.06	106.01	104.9	103.54
109.93	102.26	100.78	105.85	108.04	109.68	108.74	103.37	110.05	105.95	109.65	101.72	104.16	109.22	100.57	102.83	106.02	102.01	97.456	106.91	109.68	105.02	107.92	108.05	107.29	109.2	103.99	101.58	105.44	107.6	109.28	109.38	101.19	103.09	106.05	107.63	108.53	105.11	108.59	105.35	110.19	106.45	100.04	99.564	103.01	105.75	109.39	103.72	102.39	105.95
103.35	104.89	107.48	106.77	108.81	103.08	103.92	102.97	106.05	109.66	106.07	100.98	106.53	108.03	107.41	100.34	109.7	102.35	99.374	103.06	101.63	107.97	101.03	109.61	113.43	104.31	107.06	96.058	108.79	104.23	107.32	104.92	109.29	108.69	105.32	104.91	113.44	113.39	103.25	110.84	102.9	108.76	104.72	105.45	107.24	102.1	108.69	105.61	100.05	109.83
96.543	94.208	99.387	97.983	97.703	98.144	99.218	103.51	92.22	95.307	104.39	100.78	100.23	98.914	96.624	94.718	99.467	97.47	96.059	106.3	104.06	95.654	106.2	95.158	90.977	101.93	97.229	102.55	90.306	97.703	90.939	103.32	100.59	97.202	96.492	100.95	98.84	101.23	100.73	100.47	96.747	100.35	95.973	96.737	100.09	95.826	105.8	99.241	100.8	94.049
107.77	110.06	104.44	109.87	106.69	112.77	111.56	107.01	107.59	105.57	104.14	103.76	107.36	103.88	103.45	106.12	102.93	104.86	105.94	104.41	107.56	102.41	108.91	104.8	102.28	100.75	112.29	106.04	105.2	104.39	103.95	100.99	107.13	108.22	99.837	110.15	105.17	108.32	104.37	103.91	105.71	109.67	102.86	106.85	106.61	108.25	103.54	99.532	108.54	101.8
104.82	116.27	111.98	103.39	111.2	115.28	108.87	110.52	109.86	111.39	111.33	105.58	103.92	108.1	115.95	111.24	104.68	108.35	108.67	102.04	113.9	107.43	112.01	113.57	105.53	107.39	106.73	107.11	111.26	105.88	108.18	108.39	112.39	103.74	106.47	108.62	110.95	107.32	104.81	101.99	107.58	107.17	105.95	109.36	106.64	107.27	110.59	108.89	107.28	109.59
113.27	109.18	108.63	108.87	108.84	105.98	114.07	104.24	109.71	117.5	112.61	113.59	104.23	108.06	112.89	111.54	109.4	107.24	106.57	109.49	107.56	111.47	112.83	104.79	112.82	110.08	109.62	109.23	109.83	116.54	110.64	107.59	107.73	105.24	111.46	101.21	111.74	102.23	109.9	104.5	109.51	103.76	117.26	107.11	107.73	107.46	110.6	105.05	115.57	108.93
97.4	100.63	104.46	99.9	104.44	108.97	105.03	102.97	98.99	107.53	102.33	107.91	109	104.04	101.35	102.49	110.99	101.64	104.14	102.8	108.49	103.45	112.14	104.21	106.16	107.54	108.39	102.32	103.25	106.25	104.14	106.07	106.89	108.83	105.79	104.71	103.03	100.86	105.47	98.203	102.69	108.59	100.6	101.28	104.3	103.35	101.72	104.98	107.79	104.99
109.98	107.93	97.055	113.62	103.6	103.37	105.93	109.02	105.92	101.57	107.07	108.48	109.16	108.33	105.79	104.7	103.21	102.55	109.83	102.44	104.28	109.72	103.67	108.16	114.69	107.03	97.866	109.42	105.54	107.46	102.13	102.47	109.92	107.58	105.67	106.19	98.912	107.16	107.5	104.46	106.91	102.56	100.79	106.55	107.67	101.62	106.75	98.093	104.18	100.87
99.833	103.04	105.72	99.696	92.033	96.735	103.62	99.491	97.741	103.29	95.7	93.052	91.785	101.29	100.35	100.06	104.78	103.52	103.48	103.23	95.398	99.59	98.311	104.58	99.367	97.509	98.793	93.897	103.68	101.82	100.85	98.915	99.675	103.03	101.92	103.33	97.148	100.33	98.342	103.24	94.388	97.751	98.155	100.89	100.26	98.447	92.241	98.163	104.61	100.24
107.75	110.89	110.7	112.97	104.96	110.32	112.32	117.38	103.59	110.85	109.04	101.54	106.7	109.06	106.63	101.29	108.4	109.87	108.78	105.63	108.3	110.01	104.63	106.93	107.15	108.63	105.65	110.3	106.76	106.39	111.5	107.81	102.25	109.95	106.92	111.73	110.58	115.2	106.23	111.39	103.14	104.16	111.71	105.88	109.46	110.98	106.41	114.85	106.37	115.92
105.57	112.48	106.62	105.01	109.57	105.53	105.98	110.87	103.94	106.53	96.321	112.03	104.72	105.62	110.16	101.39	104.52	106.35	101.66	98.967	104.2	100.96	106.07	101.35	105.95	106.37	104.74	106.3	108.08	104.48	108	100.12	106.13	102.72	99.795	107.32	109.16	108.96	101.52	111.8	104.15	99.041	115.48	110.54	108.13	112.22	105.71	104.47	106.53	109.54
107.41	102.26	108.66	112.95	102.44	108.89	107.22	105.16	102.53	112.52	103.61	108.93	109.27	102.25	105.13	103.32	105.18	106.41	108.61	110.39	112.55	102.67	98.341	112.83	104.06	102.77	103.75	108.78	110.83	106.54	106.89	104.95	102.61	103.56	110.3	101.62	105.73	105.95	108.86	103.39	103.29	107.83	102.67	101.02	106.62	111.46	108.68	105.04	106.65	108.16
106.85	112.95	101.73	105.75	104.21	105.84	103.18	104.15	101.42	108.82	106.88	110.11	114.97	111.61	106.53	108.35	104.92	107.34	107.53	106.33	105.56	99.52	115.74	110.78	103.53	102.3	99.232	106.49	106.9	103.85	112.55	109.47	112.43	110.11	115.03	108.88	108.44	115.6	101.34	112.74	105.26	107.06	106.26	107.05	104.92	105.48	110.52	104.78	101.77	108.93
107.21	103.24	98.799	96.449	102.47	112.89	108.69	107.75	103.19	104.25	101.16	107.97	103.25	106.87	108.63	101.05	105.53	100.11	106.48	109.19	101.76	106.61	105.96	108.59	99.802	111.09	105.68	107.06	101.31	103.33	106.09	106.34	109.7	105.2	104.21	104.64	106.44	104.35	104.9	102.94	105.32	104.84	102.33	110.85	108.96	102.32	106.76	102.65	107.16	108.31
102.96	108.61	108.95	109.25	105.91	106.84	105.87	106.55	107.89	107.31	104.07	103.91	100.33	103.1	103.33	96.6	105.03	108.25	102.76	108.66	107.64	102.14	102.17	101.73	108.9	116.7	106.53	109.71	111.98	108.99	106.02	105.06	107.88	110.44	109.67	108.22	107.15	104.29	102.55	105.34	115.01	108.15	102.03	111.76	104.53	110.43	109.38	110.91	102.43	103.73
101.74	97.911	99.079	95.311	98.279	101.16	89.757	101.08	100.15	101.52	98.572	96.672	104.54	94.717	97.098	99.916	98.32	92.492	96.913	99.036	100.41	93.631	97.842	91.47	101.98	102.16	100.84	99.262	97.755	99.643	96.967	96.626	102.22	98.696	93.289	98.737	98.013	90.397	95.903	93.693	104.84	99.765	99.952	100.67	103.82	98.475	97.617	96.374	99.198	102.8
97.162	104.48	98.057	100.98	105.6	105.45	104.86	102.88	108.04	105.07	105.2	109.2	106.07	104.58	102.31	103.28	107.01	99.997	102.01	104.09	115.41	104.53	106.85	104.57	103.25	99.271	107.65	104.41	102.61	106.45	107.75	106.28	105.77	108.15	103.13	105.03	106.67	111.28	108.96	103.4	102.06	104.47	102.31	110.13	103.43	102.7	98.421	114.04	102.56	106.72
105.66	108.04	107.66	101.37	105.32	108.6	101.58	109.34	104.89	109.87	110.28	105.18	98.999	105.73	98.156	103.42	104.09	105.82	106.62	108.12	101.89	105.32	108.56	111.32	105.07	102.33	106.14	103.16	107.63	102.6	106.3	100.05	104.42	105.68	107.19	105.83	103.94	109.42	109.09	104.43	104.13	110.31	104.67	100.76	105.56	111.27	100.65	105.28	100.94	108.43
102.82	106.93	109.79	106.02	108.7	102.38	103.36	106.64	108.48	105.26	102.98	105.2	106.63	108.22	106.18	109.76	107.92	115.52	102.88	104.35	106.44	104.09	99.312	105.75	109.33	114.48	103.29	108.46	111.25	103.75	103.55	108.67	107.61	104.42	108.44	106.88	100.85	107.32	107.41	106.15	108.52	106.84	108.24	106.08	104.23	105.8	112.45	101.84	107.37	105.07
109.22	105.94	107.26	114.19	106.88	113	111.37	116.31	117.36	109.92	111.08	110.42	111.16	114.43	101.31	108.3	109.44	105.6	109.45	110.47	106.94	111.46	110.32	108.61	115.02	118	106.14	112.42	104.99	108.29	113.62	112.67	113.37	116.24	109.53	110.75	108.11	108.5	108.36	112.42	110.8	110.27	106.8	110.87	110.87	104.68	112.16	113.25	107.43	108.25
111.49	108.71	105.76	103.44	103.86	107.17	105.3	98.111	105.09	103.82	107.19	100.35	104.82	108.48	105.52	103.99	108.8	105.29	110.09	107.23	104.98	104.98	102.16	109.19	99.486	108.7	106.22	103.13	106.98	107.33	102.64	103.71	105.52	101.45	106.55	109.63	111.48	106.21	107.7	104.42	109.08	107.93	108.3	111.51	104.67	107.42	105.44	106.54	102.22	108.95
106.1	109.71	112.76	107.29	112.65	101.51	108.73	105.93	108	108.88	107.58	113.18	109.47	107.87	110.28	108.96	99.467	103.22	104.68	107.92	103.94	107.49	105.83	107.1	108.94	108.06	113.06	106.91	108.96	105.58	109.74	110.06	111.77	107.57	103.47	107.43	109.13	104.17	107.96	114.62	106.05	103.91	102.94	109.15	110.87	113.83	105.31	112.12	109.27	110.73
102.02	97.76	103.31	104.24	101.56	97.371	98.57	99.774	96.781	99.687	97.979	97.128	93.79	94.412	98.452	97.819	98.86	96.494	103.44	100.59	104.59	94.58	103.04	102.61	100.35	97.444	104.55	106.96	98.823	103.74	101.47	100.96	101.39	94.667	92.414	99.919	97.036	102.12	104.64	102.41	101.93	101.2	106.6	101.55	104.57	98.631	97.867	103	98.32	107.41
95.8	101.18	98.987	96.746	97.953	102.56	98.46	93.49	98.437	99.614	97.229	95.753	91.686	102.48	102.78	100.38	99.027	104.52	93.771	96.543	98.189	94.345	92.153	102.19	98.956	96.123	103	92.91	101.53	97.72	100.98	97.683	102.54	94.12	94.145	106.11	98.224	98.599	94.304	100.78	99.558	101.41	99.584	96.156	103.49	95.942	99.468	108.23	105.69	96.402
106.85	108.94	105.11	112.74	109.96	106.32	113.3	107.17	108.98	105.53	106.29	109.24	108.27	108.25	103.78	105.33	108.77	107.57	113.64	112.34	109.57	107.01	109.12	110.56	106.14	101.69	108.17	109.37	117.06	113.65	106.86	104.36	109.73	107.43	112.53	110.02	102.66	112.91	110.48	111.09	111.21	109.45	110.49	105.56	108.98	111.23	108.81	109.98	108.25	109.76
108.42	112.34	102.99	107.23	107.88	107.38	108.07	101.88	108.96	110.96	106.96	107.03	105.64	110.39	103.58	105.62	110.42	100.91	98.806	109.1	108.35	100.77	109.84	111.22	103.17	107.64	105.98	107.47	114.15	104.73	112.93	101.3	105.82	108.81	109.27	108.72	108.2	113.65	107.47	107.27	109.69	112.92	105.82	108.08	112.71	105.31	105.82	98.367	105.14	111.55
99.674	98.182	99.672	97.219	100.88	99.632	101.36	95.278	103.79	96.808	100.32	100.9	96.642	90.972	102.03	96.663	100.66	99.401	95.68	98.352	96.211	92.558	98.806	97.513	98.426	101.6	97.698	106.63	95.864	96.804	105.84	92.714	94.261	98.968	96.164	95.749	98.066	92.354	97.324	93.715	97.94	90.354	101.21	97.274	99.925	104.79	99.981	95.905	101.12	102.37
110.86	112.11	109.49	108.29	114.12	103.94	104.53	105.84	106.65	109.56	104.27	106.62	97.939	113.08	108.71	105.16	106.26	107.17	98.361	108.29	102.95	103	104.27	103.71	110.85	105.88	102.89	107.39	110.98	107.6	106.75	105.07	102.07	106.97	109.41	108.91	103.74	104.01	108.33	109.51	99.204	110.4	108.8	106.11	109.37	104.08	109.28	106.38	110.21	103.02
111.05	105.45	110.28	107.6	99.128	107.31	106.67	105.72	108.56	107.55	109.32	111.23	112.75	109.88	109.8	109.84	104.26	105.54	111.18	108.34	112.91	110.34	104.43	107.94	106.45	108.67	106.65	106.57	107.92	105.21	107.12	102.16	105.91	104.04	105.74	106.41	106.06	107.27	104.29	104.61	103.42	104.08	107.41	105.8	106.3	107.68	102.77	113.56	98.858	103.94
102.57	94.281	103.98	98.106	98.391	95.952	98.328	101.8	105.37	95.223	101.94	100.36	93.053	96.134	97.201	99.55	103.57	98.569	103.26	97.296	94.156	94.26	101.38	93.616	97.27	97.971	93.003	94.283	95.493	103.24	97.565	97.532	92.818	92.489	99.108	96.543	92.058	100.32	95.334	93.522	94.632	101.07	99.513	97.832	94.242	97.022	93.806	96.671	100.5	99.997
105.19	106.8	110.62	108.97	110.95	104.17	106.43	110.28	108.61	107.89	111.99	112.41	107.01	108.92	107.45	107.4	107.74	105.6	101.97	108.22	111.31	108.91	105.86	112.67	106.24	107.78	109.29	114.42	111.81	108.09	102.08	109.24	101.28	110.13	106.13	110.48	106.15	111.64	107.05	110.58	117.15	106.85	108.71	109.79	107.73	104.48	110.32	108.36	110.01	105.09
116.19	116.72	109.74	108.27	110.59	109.26	111.98	100.49	108.74	115.32	106.58	111.73	109.92	117.54	113.5	111.09	118.48	108.68	101.04	114.65	108.87	115.29	113.03	110.62	108.86	106.29	115.7	111.05	108.95	106.45	112.71	111.72	109.17	114.83	110.08	108.48	118.65	108.14	110.73	109.17	110.86	111.63	110.64	107.75	111.77	115.68	110.03	105.52	112.97	114.54
105.23	109.19	103.61	110.25	107.88	104.68	105.15	107.45	105.88	105.05	108.39	114.89	109.85	106.37	106.52	109.4	110.19	110.15	108.16	104.46	106.4	107.72	112.89	103.24	109.33	109.88	114.26	103.12	107.98	111.33	108.71	113.14	107.92	108.03	109.97	107.75	107.23	114.8	107.76	115.61	114.88	109.09	111.11	104.8	107.31	114.64	111.34	108.77	111.3	107.27
108.9	109.11	107.5	112.85	116.02	110.41	112.14	107.81	110.37	109.24	108.38	110.31	107.71	106.38	104.04	106.22	106.6	104.67	110.44	105.62	102.6	109.75	108.51	110.88	104.99	103.91	107.14	111.96	110.65	107.72	109.18	109.1	106.02	112.56	109.82	115.7	108.28	112.73	111.03	109.05	106.53	103.93	106.83	102.02	106.57	105.94	109.1	107	110.42	114.03
95.043	104.42	99.032	97.37	98.765	95.465	97.287	97.126	92.973	94.687	92.48	98.795	92.987	95.86	100.42	102.49	96.763	101.98	97.507	94.299	95.812	92.693	99.328	101.38	102.38	96.668	104.45	95.527	101.73	102.34	97.32	97.305	103.09	95.937	95.405	100.67	93.677	98.368	102.41	99.672	98.693	99.518	92.471	93.321	102.76	94.813	105.95	94.993	102.45	103.19
96.78	99.809	98.646	99.97	99.096	96.882	99.612	106.08	93.842	97.863	100.92	96.471	97.903	99.809	102.39	102.24	100.87	93.269	98.763	97.271	100.08	101.36	96.767	101.35	104.1	91.925	96.549	102.37	98.808	96.055	96.871	99.68	100.78	94.92	96.743	100.4	99.494	93.312	90.958	95.787	92.16	98.57	98.516	99.553	91.936	97.615	100.66	93.581	95.357	95.982
106.45	109.74	108.81	112.73	109.11	110.65	107.82	109.79	114.66	105.58	109.67	110.44	111.52	107.34	111.84	112.47	109.04	110.72	108.4	113.22	109.19	108.64	104.09	113.42	110.46	108.27	113.92	102.75	113.35	108.38	107.23	108.47	107.02	108.02	111.63	114.31	106.02	114.81	115.02	110.03	106	103.83	116.74	110.33	104.83	101.77	110.23	108.75	116.48	109.45
116.4	113.9	109.31	110.28	114.39	108.4	107.85	111.59	111.51	106.29	114.76	107.66	111.88	110.05	113.33	109.85	109.03	102.25	116.18	112.64	105.04	111.78	110.81	105.55	114.58	116.05	106.48	111.15	109.52	111.1	112.4	109.84	107.43	105.09	110.62	104.59	112.94	113.15	110.83	107.22	114.17	111.76	106.31	105.81	108.7	109.93	114.35	114.63	103.29	108.04
91.569	95.843	97.748	100.8	103.87	99.345	98.549	99.65	100.57	101	100.74	94.866	96.594	97.507	102.04	103.95	96.08	98.682	102.45	93.169	100.18	93.797	96.755	99.012	104.45	98.433	94.524	95.183	101.63	97.039	100.68	99.595	100.86	94.631	96.199	104.07	97.461	93.078	97.286	93.809	98.024	94.613	94.327	92.368	89.929	97.473	95.643	99.897	98.485	94.64
100.63	102.42	100.67	100.15	107.25	97.853	103.16	97.782	109.85	101.6	105.42	101.24	100.97	109.6	106.38	100.18	108.57	97.225	108.38	101.82	104.85	102.8	98.297	100.7	96.667	100.1	101.81	100.86	105.67	98.613	106.01	100.68	107.82	109.26	105	102.01	100.27	105.45	99.472	103.84	105.1	100.92	97.847	98.164	102.51	106.23	95.985	102.6	107.34	107.25
94.533	101.18	97.681	99.46	97.8	90.35	99.484	98.339	96.939	97.667	96.667	99.574	96.194	101.43	102.34	99.63	99.227	96.989	99.014	97.636	99.294	95.499	93.72	94.272	98.579	96.505	99.557	101.74	98.056	101.06	100.14	105.22	101.66	101.93	98.804	100.99	101.32	100.69	99.65	99.251	101.8	100.15	104.65	97.922	100.27	105.08	94.653	101.65	101.4	98.419
94.003	98.1	99.34	102.29	106.65	101.96	95.049	96.492	100.77	105.99	100.45	101.19	99.647	100.82	97.005	94.126	96.845	97.569	99.322	98.126	97.633	93.503	101.5	104.27	97.246	96.245	97.813	102.82	105.11	98.249	103.49	106.92	107.1	102.48	92.559	97.083	93.982	102.15	106.57	103.63	105	99.603	96.952	100.35	98.732	100.36	100.4	101.42	105.35	98.992
95.523	95.257	96.059	96.361	97.316	97.525	96.942	94.57	101.23	97.737	96.165	97.92	97.633	96.299	95.129	94.086	101.2	96.912	97.741	101.44	99.159	98.209	92.979	94.232	104.95	96.383	98.575	94.716	93.205	97.042	104.9	105.3	97.228	97.861	97.459	97.498	101.84	101.26	99.27	94.033	98.88	95.166	98.509	97.226	93.378	98.196	93.002	94.841	100.67	96.829
105.4	103.26	103.61	109.6	103.95	106.57	109.9	102.95	111.15	104.25	109.37	106.05	108.88	108.98	107.88	109.65	106.02	106.54	101.64	106.69	106.7	104.1	108.06	103.51	109.79	103.18	106.15	99.145	104.8	102.67	106.1	107.83	107.3	106.3	108.4	109.65	109.85	109.61	105.76	107.57	104.69	106.71	107.93	105.22	100.52	104.75	108.45	103.51	109.49	109.41
102.78	105.84	106.99	104.05	106.91	105.98	107.4	95.884	107.56	102.85	110.36	106.98	107.21	109.22	103.91	109.37	102.89	109.88	105.54	108.49	103.25	105.26	105.4	102.03	105.37	104.01	108.73	102.61	112.99	105.37	108.46	106.41	110.8	100.43	102.98	111.28	108.19	109.19	100.24	101.83	106.35	114.81	105.26	105.66	111.91	112.56	108.18	104.98	106.46	106.64
105.44	110.53	104.5	107.33	109.69	111.99	102.32	101.41	110.51	102.71	98.914	103.81	107.53	104.89	103.76	112.88	110.23	114.45	105.84	110.12	104.1	109.42	104.57	106.76	102.91	100.43	108.01	107.95	102.88	108.45	106.17	101.24	105.93	106.89	105.46	108.25	103.76	103.08	104.53	98.732	107.34	102.76	104.8	100.46	102.37	99.506	106.2	109.25	109.44	108.97
112.14	109.92	102.94	104.52	115.44	106.89	106.77	114	109.22	106.96	110.07	111.99	102.4	104.87	110.21	111.31	106.88	110.47	110.61	109.92	107.99	108.04	108.96	104.34	110.07	109.82	110.29	108.7	104.82	111.17	111.98	105.15	105.72	104.64	107.13	108.28	105.26	112.14	109.06	101.81	106.95	108.51	106.04	106.93	111.79	105.28	112.24	107.48	111.65	108.26
98.201	104.09	97.926	101.36	100.02	103.33	100.45	100.23	102.28	98.664	107.04	98.805	97.672	103.61	105.11	98.364	101.09	98.442	100.38	100.93	104.79	104.76	100.29	104.53	93.924	98.899	97.414	101.81	95.128	103.39	106.22	98.802	97.792	97.905	103.33	98.133	99.874	104.71	102.68	98.957	102.88	105.13	101.61	102.78	108	106.57	94.812	102.29	99.999	101.4
107.88	114.06	106.91	107.84	106.99	102.62	111.94	110.83	110.46	110.72	109.72	106.84	103.74	109.06	112.35	102	111.05	106.61	108.67	109.7	103.98	113.69	105.41	109.02	110.09	112.33	111.53	110.45	111.2	108.5	100.99	106.83	102.67	108.92	109.1	104.41	110.64	109.29	104.06	108.41	108.56	104.59	116.36	105.99	110.44	107.73	109.4	110.37	108.25	105.32
100.48	106.71	104.29	105.74	104.73	109.5	110.92	104.95	112.83	107.06	112.43	109.49	107.13	106.33	103.53	107.43	108.67	109.43	105.29	104.37	106.34	106.61	100.38	105.79	108.77	109.4	104.97	108.31	110.64	109.56	104.49	106.68	106.73	109.4	102.25	110.79	105.06	108.57	110.07	106.83	110.06	104.84	114.13	103.81	110.63	105.04	112.38	104.99	104.62	103.78
107.91	106.03	107.17	99.284	110.29	108.65	109.38	111.36	106.1	107.99	99.704	108.07	102.3	103.61	103.57	104.9	105.39	106.79	100.6	100.29	104	106.09	109.8	107.36	111.58	101.26	101.55	105.71	104.52	102.91	105.53	109.98	101.41	108.81	101.82	106.87	107.62	102.49	108.42	104.59	103.29	109.53	105.85	103.53	106	104.6	98.873	99.884	110.91	104.88
107.5	107.77	106.23	108.45	106.41	110.64	113.73	107.29	107.15	103.95	102.74	109.06	103.29	112.26	107.27	109.74	107.53	107.68	106.95	109.39	112.12	105.99	110.51	106.5	102.01	109.33	106.52	111.27	106.17	104.61	109.4	108.11	108.28	109.52	108.31	112.28	109.83	105.63	111.96	110.13	107.01	102.95	106.49	112.58	106.03	104.02	113.16	108.82	109.12	112.72
104.79	110.11	105.02	100.93	108.08	110.78	111.76	111.41	110.2	104.52	102.72	110.71	105.35	105.42	105.28	107.46	107.28	101.74	102.32	106.81	105.53	102.78	108.57	107.64	104.87	108.93	107.56	98.111	110.25	103.39	109.69	106.27	104.59	108.6	100.98	107.79	103.27	106.96	108.21	111.73	105	111.39	108.87	107.4	106.59	103.38	105.69	102.77	104.9	107.05
105.53	98.318	109.57	110.78	107.98	110.97	115.24	109.34	108.46	110.15	108.05	107.94	109.15	105.73	108.83	109.97	107.6	110.44	115.89	106.75	109.37	111.16	113.47	110.73	107.76	108.25	110.8	110.73	105.47	107.63	110.06	113.99	108.96	110.88	109.24	104.29	105.8	107.82	114.38	106.38	114.21	106.68	108.7	104.39	105.07	115.41	108.07	108.23	112.54	104.15
100.05	100.46	102.04	103.28	96.541	101.81	98.831	99.063	98.673	94.384	96.734	99.229	95.013	104.86	106.39	101.86	102.95	97.929	92.118	101.27	103.44	103.41	103.93	109.22	102.64	97.798	93.987	97.194	99.278	99.559	104.96	99.997	102.57	100.7	99.078	101.82	96.102	104.79	101.03	106.71	102.25	95.881	101.64	101.96	101.88	106.06	102.43	96.283	104.48	102.61
105.14	110.06	105.9	102.24	106.69	106.49	103.33	103.12	108.98	100.12	109.69	104.7	105.59	103.5	102.97	108.54	104.13	105.88	105.15	105.79	104.74	105.31	109.5	104.06	108.43	103.67	105.54	104.14	109.57	106.45	107.21	108.94	98.748	107.09	112.91	109.21	104.64	105.09	104.01	106.66	101.94	102.4	102.61	109.16	106.45	110.11	100.77	107.38	105.09	110.99
110.27	104.52	103.23	113.29	107.75	108.92	102.77	108.17	112.56	106.62	110.37	111.12	113.34	104.09	108.48	112.44	105.34	109.11	110.8	108.08	109.69	109.76	110	109.37	115.26	107.85	104.83	107.55	107.69	108.23	100.93	109.46	105.47	115.84	105.82	110.08	111.72	108.62	111.25	107.23	113.16	110.31	106.81	105.45	110.11	116.29	109.32	109.08	104.22	105.83
105.7	112.42	109.89	112.3	108.04	107.85	109.58	107	105.55	107.57	107.28	113.24	112.66	106.81	108.65	110.26	100.23	110.1	111.01	109.66	102.65	107.11	106.88	108.31	109.37	112.18	108.7	109.19	102.25	112.86	112.84	105.35	102.61	112.28	110.45	104.65	109.82	113.6	104.27	111.79	110.37	107.91	101.48	102.84	107.05	109.64	106.09	115.17	111.32	109.75
102.24	102.12	103.73	102.65	106.59	102.96	104.88	104.72	96.429	97.169	93.388	96.751	102.72	103.43	97.514	104.61	102.78	103.24	99.345	102.66	99.232	103.52	98.863	101.13	98.98	102.83	97.895	96.471	94.009	98.667	104.99	98.349	98.367	95.617	103	97.434	104.6	103.89	102.15	102.44	100.75	100.53	100.53	99.06	96.767	102.12	96.598	104.72	97.221	110.22
102.35	114.2	101.3	100.39	111.54	112.21	107.63	109.51	107.58	108.71	108.06	103.02	101.41	105.97	109.43	101.44	105.99	108.2	101.81	108.62	105.11	110.86	106.57	101.16	103.87	107.01	105.47	108.39	103.7	104.45	102.34	106.97	102.36	104.89	110.07	108.32	108.55	106.79	109.12	101.92	110.24	104.53	107.29	108.19	103.85	104.98	104.47	112.32	110.07	105.1
104.69	103.88	101.36	101.6	102.27	104.11	100.38	99.68	101.3	105.18	104.38	101.66	103.1	98.585	101.5	102.79	107.24	106.8	104.16	104.44	99.536	101.63	106.84	101.35	100.14	105.66	101.86	109.47	103.32	98.183	103.93	103.77	104.83	100.11	111.64	110.16	100.11	102.25	98.188	106.91	101.81	101.25	104.93	104	101.58	103.75	101.26	96.612	104.8	103.89
108.96	106.65	112.05	104.82	109.12	111.14	103.7	106.6	107.47	110.19	108.93	110.82	109.32	109.73	102.46	111.23	112.95	104.97	110.09	108.68	107.93	103.35	114.15	106.33	109.92	107.01	112.16	110.05	109.86	110.1	102.73	101.78	105.09	115.2	111.88	116.4	111.79	108.82	108.01	115.96	108.01	108.57	101.7	109.75	107.83	104.57	106.33	116.72	109.25	105.82
94.983	98.508	103.08	100.57	108.82	103.4	102.77	100.41	104.89	102.58	101.3	100.29	99.283	107.5	101.11	104.25	107.33	92.069	98.422	101.06	97.803	99.681	100.51	105.88	106.52	105.32	101.38	99.448	103.3	102.72	100.48	93.526	105.67	102.94	100.41	103.01	110.72	94.81	101.08	101.95	101.94	98.001	102.84	101.62	100.94	99.86	98.559	100.43	106.75	96.053
95.812	99.19	99.877	100.74	99.102	101.48	93.142	97.05	93.88	96.05	94.232	101.87	91.958	99.605	99.482	101.15	101.9	99.246	99.214	98.15	98.129	99.812	97.212	102.24	95.655	96.594	99.209	98.062	94.979	96.028	98.435	105.13	101.7	100.39	99.509	98.534	98.439	98.601	104.69	92.675	92.796	94.169	95.101	96.62	100.13	100.94	99.763	95.816	98.507	97.994
104.04	104.03	112.23	103.75	104.34	107.69	106.76	105.96	106.89	103.72	101.58	100.33	112.09	107.35	107.94	109.82	107.04	103.61	106.32	103.76	104.52	112.44	108.92	104.51	108.25	104.37	108.92	108.13	100.43	103.02	104.84	106.37	107.06	108.37	107.78	104.88	97.092	105.61	103.03	106.86	104.74	107.23	111.43	104.37	110.11	101.55	104.48	101.47	101.44	103.2
99.577	104.17	107.94	101.68	106.16	108.66	108.35	101.53	104.34	106.69	107.44	106.37	103.66	100.72	100.36	111.27	106.57	104.85	107.54	103.14	114.76	104.68	108.27	103.23	109.19	105.46	110.23	104.57	107.58	105.74	106.57	105.23	106.39	102.59	109.32	110.64	105.76	102.87	103.34	105.69	106.25	107.94	103.48	103.15	101.19	102.58	105.8	107.2	111.12	106.7
96.935	97.86	101.85	96.003	97.146	98.272	95.771	101.51	96.802	99.069	101.58	94.775	100.7	102.28	94.948	97.494	96.545	95.081	97.181	100.45	98.766	98.395	99.06	94.75	99.115	97.518	95.891	98.247	98.332	99.027	101.41	96.929	90.965	95.468	100.88	97.25	99.189	97.31	96.973	97.06	99.301	98.951	96.465	100.25	102.05	99.22	95.279	100.87	98.29	92.864
103.46	110.51	105.63	112.27	109.98	107.77	109.29	104.17	113.26	107.74	101.84	105.05	105.79	99.122	107.39	108.26	115.09	108.13	106.46	112.39	110.21	104.81	109.38	109.35	110.65	110.66	105.16	112.92	107.49	110.03	111.79	109.46	107.74	104.15	112.4	107.74	105.52	108.93	111.76	111.8	107.82	112.79	108.24	104.86	102.9	107.9	111.61	108.76	107.36	105.94
107.28	95.534	105.44	105.32	109.39	106.68	103.23	107.69	110.01	101.13	108.42	108.62	102.67	110.4	104.66	106.24	109.77	106.51	102.76	105.48	103.51	101.16	105.94	102.59	107.05	106.56	103.21	102.41	103.62	106.63	105.99	106.34	108.63	110.94	97.941	100.61	103.84	106.21	97.706	108.01	103.28	107.52	104.02	105.63	104.16	109.65	98.765	101.74	105.18	107.63
102.01	106.97	103.46	100.09	105.43	105.29	109.04	106.85	102.67	111.81	102.25	107.67	105.47	102.99	103.8	111.44	105.16	102.15	105.77	108.44	111.98	107.86	116.85	107.84	103.42	112.26	105.25	102.99	100.85	104.29	107.58	109.58	106.11	98.736	101.79	105.33	109.77	104.92	106.24	106.92	100.04	105.8	105.94	108.37	105.74	101.48	105.22	105.47	105.15	101.91
110.09	108.9	112.1	104.64	105.19	107.54	109.31	94.763	103.07	101.06	95.198	100.97	105.77	109.45	107.55	107.31	104.26	109.2	110.57	103.07	103.01	101.42	108.31	99.98	108.67	109.15	100.51	110.24	105.98	99.139	98.818	108.11	102.11	111.39	100.26	105.03	102.58	101.19	103.82	112.23	106.12	110.11	108.92	101.99	104.39	103.72	108	105.3	104.47	106.85
106.09	108.13	109.8	109.56	106.05	105.79	109.36	111.95	104.29	109.55	110.17	104.66	111.01	100.71	110.33	111.81	108.77	103.07	108	102.31	113.27	110.82	107.21	103.56	108.3	109.33	107.92	113.25	111.53	109.87	108.59	109.39	107.1	109.57	112.65	109.08	110.08	105.36	103.24	110	109.09	103.45	108.97	103.24	110.46	107.54	107.57	107.03	112.79	110.7
105.56	103.58	103.3	104.07	105.01	100.41	101.93	111.82	101.73	99.841	107.46	106.52	101.45	109.83	112.55	104.8	105.92	105.66	105.07	101.14	109.97	97.929	106.95	109.69	111.22	111.3	113.57	107.57	102.25	109.84	104.55	105.05	100.72	102.74	111.68	106.03	103.27	109.25	107.84	109.33	107.98	105.04	107.05	105.86	107.28	109.88	107.49	106.91	102.24	108.51
101.64	107.12	103.66	106.02	98.721	107.81	106.24	111.38	102.28	105.59	108.01	110.42	103.61	106.69	101.1	103.28	105.6	112.47	101.4	101.14	103.04	109.41	105.49	111.39	104.89	108.83	106.36	111.16	110.36	111.7	106.92	100.73	105.17	100.52	113.14	111.15	107.19	104.4	106.96	105.13	106.52	109.89	106.29	106.4	110.63	110.35	100.29	102.86	109.46	100.58
106.38	106.56	107.37	115.51	114.97	104.77	109.02	111.73	116.2	115.12	107.75	112.84	107.7	106.27	107.62	109.1	107.59	108.89	104.41	105.12	109.88	103.52	107.99	106.49	107.56	112.9	106.85	103.07	107.67	114.56	109.17	107.42	105.59	110.28	108.5	107.73	103.91	104.93	109.13	111.04	107.86	101.93	108.38	101.75	103.96	113.3	109.15	110.2	114.18	109.04
95.718	99.12	93.738	93.435	96.061	96.286	98.522	104.21	98.978	103.92	94.462	96.911	99.162	96.253	98.303	98.853	96.881	105.65	98.719	101.14	92.314	98.182	97.788	94.685	102.89	96.292	98.711	102.43	94.319	92.325	96.812	95.952	95.692	94.557	99.501	94.253	98.296	100.82	102.2	99.607	96.541	96.285	94.206	95.909	98.248	94.461	98.419	99.672	96.361	97.688
110.68	102.49	108.5	101.12	109.61	105.64	106.94	102.75	99.575	109.29	107.77	102.14	107.78	110.54	101.41	103.59	105.11	104.28	102.67	102.87	105.19	103.07	106.27	108.3	106.41	98.522	99.441	111.97	106.37	98.82	107.91	108.09	106.84	112.42	112.14	101.77	100.19	106.07	103.97	104.08	103.48	109.51	100.38	103.25	113.92	109.77	105.25	102.98	107.82	102.24
104.26	108.92	100.12	102.37	106.55	103.14	104.26	100.33	103.91	106.3	105.8	103.39	107.78	106.11	107.86	106.34	101.75	107.56	107.52	106.77	100.7	104.52	107.84	111.75	106.47	107.87	107.43	105.7	105.99	107.79	104.72	109.09	108.27	110.15	103.06	103.74	106.23	105.57	103.93	99.832	103.73	106.6	104.23	101.25	104.61	106.31	105.11	104.46	105.67	100.93
107	106.81	103.96	107.22	103.9	103.31	108.75	107.53	108.82	109.4	111.53	106.06	101.9	105.42	110.65	106.18	108.09	105.22	110.9	107.55	106.56	107.76	103.55	100.41	102.93	99.441	107.05	107.33	111.16	107.65	106.24	104.97	108.64	107.17	103.67	107.29	100.77	101.48	106.26	102.14	107.01	103.19	105.39	104.65	106.02	109.12	104.21	107.4	105.66	105.79
98.949	95.854	106.8	96.356	99.029	100.91	101.33	95.124	101.82	96.723	95.01	98.007	102.88	93.657	100.54	99.718	98.353	99.28	101.75	97.823	93.753	99.135	95.517	95.49	99.952	107.28	99.6	91.015	97.202	95.552	99.461	96.847	101.17	103.06	96.266	95.885	94.354	98.999	100.49	96.418	98.613	98.553	98.801	95.575	101.84	100.96	96.989	100.15	93.97	99.082
110.87	108.06	109.78	105.35	106.94	101.62	107.56	106.61	101.62	105.14	104.86	101.42	103.29	108.3	109.65	102.14	104.5	108.22	107.13	108.01	108.36	106.88	102.21	102.47	112.58	104.9	108.78	107.99	109.21	105.38	101.56	105.95	106.77	107.5	107.42	107.96	100.14	104.11	101.79	111.65	112.49	113.85	108.65	108.62	101.58	106.76	102.82	108.46	99.412	101.75
104.59	110.48	99.77	108.06	107.43	101.23	104.1	104.28	104.83	100.88	107.47	112.2	109.01	112.4	105.8	107.57	107.12	107.9	103.65	104.95	98.636	104.82	106.17	109.43	102.53	107	100.44	106.01	103.12	109.48	107.82	105.96	110.81	102.55	106.03	109.89	103.59	106.64	106.5	104.39	103.61	105.23	103.26	107.23	105.36	105.46	102.76	96.742	104.65	107.9
113.07	110.04	104.83	109.9	103.55	105.93	105.32	106.22	106.6	99.662	107.16	110.06	105.13	106.73	107.83	113.67	111.23	107	111.52	108.15	100.26	105.3	110.27	110.57	108.96	106.83	109.84	108.48	110.5	111.21	108.8	109.11	109.98	109.88	103.36	107.61	105.88	99.963	108.37	110.5	104.56	108.98	108.1	110.64	110.25	110.59	111.11	109.45	104.43	105.55
99.173	98.775	100.74	104.64	104.57	90.695	96.545	96.477	99.267	97.511	94.494	95.641	96.235	97.646	93.394	101.77	101.86	94.052	96.001	99.167	96.839	98.607	101.73	98.56	97.512	96.287	98.946	99.541	103.06	98.41	94.932	95.317	100.41	98.256	96.754	97.375	99.339	93.507	95.91	98.879	101.51	96.772	98.316	98.848	95.452	100.24	99.383	96.129	98.796	97.672
105.89	110.17	102.39	117.89	104.48	101.36	107.59	100.61	106.43	103.65	104.75	109.28	104.51	107.27	105.04	103.34	105.97	107.35	106.52	107.73	105.99	105.79	117.65	104.53	104.32	107.37	108.22	104.6	103.05	106.06	114.67	100.41	106.94	105.69	111.48	101.85	112.73	106.05	110.8	101.09	99.675	103.72	106	104.33	105.91	97.977	104.58	101.76	104.82	102.23
107.99	97.734	107.09	110	106.52	108.29	110.02	109.17	106.2	112.32	100.23	103.64	102.89	102.68	109	109.86	111.56	102.9	105.06	106.22	108.11	106.75	101.42	108.17	111.74	106.02	107.77	105.54	106.58	104.85	104.58	94.414	105.35	108.85	113.85	107.92	102.76	110.08	109.5	114.35	110.54	108.73	108.08	110.85	98.375	108.52	109.73	111.8	103.46	99.05
112.17	105.11	108.3	108.09	109.97	111.27	109.35	108.83	105.58	110.23	112.74	109.59	100.92	110.94	108.54	108.31	106.42	103.84	104.73	104.44	110.05	110.36	107.96	107.83	108.77	115.77	107.73	111.39	109.13	109.63	108.58	107.91	101.87	113.55	112.54	108.58	107.93	110.09	112.24	106.74	104.11	106.54	112.11	105.12	103.85	104.94	107.49	109.58	115.49	101.66
105.12	101.09	105.13	110.87	109.75	105.56	102.34	107.05	102.2	105.28	106.56	102.34	103.5	110.16	107.63	98.255	106.44	99.598	104.18	100.1	107.83	114.75	106.3	107.13	106.05	99.918	107.34	104.8	108.99	104.25	110.08	107.04	102.05	108.7	105.38	106.72	106.32	108.56	108.59	103.88	100.72	103.32	109.61	103.83	106.15	104.32	112.6	107.33	106.81	102.55
93.459	101.21	101.36	98.546	99.629	102.92	98.968	98.948	95.663	98.055	104.79	102.52	104.42	101.15	96.038	98.989	99.295	106.38	101.79	103.03	98.775	99.478	101.75	103.61	95.147	96.787	95.876	92.27	96.471	101.6	100.67	96.614	98.44	92.814	96.061	101.71	100.03	99.641	97.809	105.36	99.687	95.997	95.3	102.31	95.662	94.136	98.293	95.823	98.975	100.64
101.43	99.855	100.8	99.308	104.54	100.78	102.92	95.651	103.65	102.03	97.342	98.496	103.22	104.24	107.22	99.609	99.09	101.87	100.47	104.05	105.11	96.89	98.667	104.36	92.734	101.81	98.87	99.083	100.44	101.2	93.708	96.887	101.8	102.47	96.113	101.89	99.568	100.9	102.13	103.73	100.34	105.05	102.09	95.267	95.048	100.23	97.842	99.988	106.41	100.36
93.709	106.77	98.355	98.777	103.97	97.647	99.982	102.66	104.77	108.16	104.83	99.636	102.48	104.35	99.044	98.324	104.66	99.803	101.01	101.73	100.81	91.519	99.421	100.93	102.85	100.25	103.08	102.91	100.87	103.4	103.61	104.39	101.31	99.419	107.32	100.83	97.394	99.38	102.36	97.28	94.179	99.662	103.23	94.763	101.76	104.45	95.992	99.226	101.39	95.275
109.63	100.74	104.6	111.36	108.49	107.23	104.12	105.36	108.88	108.93	108.2	106.7	108.32	110.37	104.65	110.58	110.02	113.41	103.9	111.32	98.628	104.85	104.8	114.74	110.49	105.97	108.38	113.16	105.22	108.73	111.14	111.67	115.53	109.05	97.631	105.89	109.81	108.06	105.18	102.23	109.04	111.07	103.72	106.6	105.07	107.47	112.85	111.54	110.31	107.6
103.79	106.48	104.03	109.97	110.99	105.15	103.67	107.05	100.79	108.53	104.94	107.39	104.21	106.22	108.64	108.69	102.92	106.79	104.8	108.95	105.99	107.84	104.02	106.98	112.26	105.4	106.82	100.23	107.03	106.42	107.54	103.11	110.14	104.59	103.65	103.37	105.3	104.96	100.08	101.19	110.72	99.211	104.5	103.58	105.51	112.21	102.89	107.39	100.25	102.27
103.78	104.13	100.62	101.45	97.228	113.9	101.96	99.721	104.61	89.153	101.06	101.54	99.812	96.813	96.918	103.73	104.65	99.491	103.41	98.823	93.75	99.385	97.047	101.14	101.85	96.719	96.805	93.49	101.56	104.07	98.68	103.7	101.45	99.743	100.93	99.855	97.767	102.88	102.93	108.55	93.975	101.21	94.843	104.53	100.45	102.82	100.97	104.43	103.22	96.487
105.69	102.95	109.15	101.76	104.96	107.93	106.29	107.79	106.38	106.44	103.65	106.38	108.99	108.64	94.935	105.7	108.23	101.35	112.14	103.37	109.03	108.76	110.39	110.39	106.62	106.88	108.61	109.36	104.8	104.03	107.96	111.43	106.13	105.48	105.95	98.249	107.65	105.58	104.51	107.98	110.55	109.6	105.18	107.27	108.46	109.23	102.1	106.29	107.44	106.19
106.58	102.84	109.06	106.4	109.62	109.46	107.64	106.65	115.29	111.9	111.59	105.03	110.72	111.86	109.6	111.03	105.88	100.89	109.22	108.72	105.98	107.81	107.1	105.11	107.08	105.79	110.99	107.11	115.35	105.11	113.54	107.53	109.65	103.28	107.26	108.83	111.3	113.82	115.76	105.09	110.45	106.61	99.08	109.1	111.79	113.17	106.3	110.77	114.3	113.05
110.3	100.47	101.52	101.57	105.91	107.56	102.95	101.69	104.27	103.52	100.75	106.17	105.94	107.37	110.47	104.47	103	110.38	102.16	105.84	105.21	102.08	105.44	108.46	102.66	111.81	108.24	102.66	99.97	112.63	106.63	108.95	103.82	101.18	100.74	110.7	107.68	111.23	103.31	101.88	100.55	107.1	105.34	104.94	109.97	111.06	104.52	99.635	103.51	103.19
101.3	104.7	108.62	106.94	104.41	107.41	111.12	115.78	107.8	110.7	108.37	107.12	108.44	106.78	108.12	107.65	108.29	103.01	111.56	105.72	111.44	105.88	110.18	102.73	108.87	107.83	106.32	107.38	109.78	105.99	107.85	104.32	106.09	101.33	109.53	104.44	110.34	106.62	110.67	108.41	108.88	112.12	108.35	109.65	109.18	114.38	108.63	111.92	109.25	105.78
112.25	106.96	104.77	106.87	107.16	107.69	107.67	106.24	108.21	110.16	110.1	107.03	106.55	113.32	107.55	104.87	107.21	110.72	109.83	104.62	110.88	108.56	109.26	107.88	106.47	107.09	108.33	112.48	108.43	108.04	106.21	106.08	107.86	110.66	106.17	111.27	106.79	106.57	105.76	107.21	111.96	108.23	111.85	107.44	105.79	105.4	105.33	110.56	107.23	113.84
109.32	106.08	107.32	105.96	108.32	104.03	105.64	107.51	104.48	106.28	105.47	108.75	112.76	102.06	103.65	107.67	106.47	107.76	101.16	101.34	107.47	99.794	101.18	111.15	107.89	104.85	112.29	109.28	100.34	101.18	107.34	106.79	108.13	107.1	108.42	109.5	104.51	101	103.23	102.53	102.93	115.37	104.37	107.31	107.69	103.16	106.6	105.97	108.5	106.12
95.136	97.46	94.889	96.366	100.65	97.319	96.437	97.257	96.458	93.583	96.589	97.043	99.121	102.76	96.445	97.377	97.122	99.833	96.066	95.651	93.094	93.822	95.408	94.889	98.604	94.104	97.107	97.332	90.569	94.057	95.265	92.346	106.92	99.535	97.495	93.616	102.58	97.649	100.93	95.912	99.108	102.27	103.93	99.799	97.391	105.58	99.402	103.38	96.689	102.94
104.41	105.36	99.013	101.8	99.389	100.52	103.23	101.78	101.48	99.178	102.7	103.32	101.06	100.66	102.21	98.211	95.272	105.16	105.1	97.591	103.19	97.122	102.18	98.327	98.03	104.84	98.227	96.36	100.09	104.37	102.54	104.74	101.86	98.717	94.181	100.35	103.64	100.52	101.02	96.996	97.696	100.46	101.22	100.56	96.999	102.08	98.805	103.22	99.856	93.93
107.49	114.03	102.81	107.36	103.98	106.83	103.81	108.82	101.38	105.19	106.11	104.57	104.97	108.85	102.08	104.49	108.33	101.54	105.5	106.3	104.14	110.71	99.873	107.71	104.53	104.87	108.36	108.43	110.72	103.21	104.32	107.74	107.79	105.45	98.857	106.26	100.83	112.89	105.19	110.51	106.33	106.06	110.48	109.55	106.28	105.05	107.99	112.18	103.59	111.47
99.661	104.7	98.707	102.32	108.1	98.415	102.25	106.2	108.08	101.08	102.62	98.447	99.356	104	103.3	102.15	101.72	104.19	102.03	104.6	100.95	99.712	103.43	105.77	96.968	102.34	99.617	101.92	103.91	110.86	106	96.712	100.3	100.81	104.19	104.61	99.159	105.13	103.12	99.527	96.65	104.34	104.98	110.18	103.49	98.342	107.23	103.38	100.79	104.48
105.16	103.49	99.846	101.63	100.28	102.23	102.78	98.819	107.47	104.6	106.07	98.008	100.92	101.86	94.367	97.696	99.966	103.77	102.56	106.18	97.308	100.81	99.269	100.69	96.477	97.61	103.74	98.177	100.01	100.59	103.68	104.05	100.17	98.016	97.82	97.553	100.62	95.101	98.667	101.48	102.05	97.118	97.999	98.875	98.608	95.925	98.258	105.76	97.832	99.566
110.97	104.63	102.81	108.44	110.75	110.82	111.46	105.09	114.03	108.64	109.01	112.79	99.506	111.66	108.65	105.05	107.06	103.35	109.19	108.86	110.03	107.74	105.94	105.7	109.71	110.64	107.06	105.09	108.12	107.11	99.296	114.64	112.17	110.12	109.3	107.05	104.62	108.47	111.35	100.45	113.24	111.37	110.65	113.38	109.6	103.3	106.46	108.12	104.5	112.35
108.96	109.24	112.05	105.66	105.23	103.69	112.02	109.65	108.46	108.12	112.28	108.18	112.4	106.26	107.54	110.82	105.45	109.27	108.06	106.44	105.86	103.77	111.13	108.36	115.64	110.29	107.18	106.39	105.54	107.58	109.01	112.58	115.53	113.51	110.45	107.29	113.61	115.84	108.86	106.99	108.13	105.47	110.18	107.9	109.31	110.61	110	105.97	101.37	108.2
108.09	117.61	109.16	109.64	117.09	111.69	113.38	111.12	108.07	113.36	109.38	112.4	115.55	110.38	109.85	100.68	111.54	114.26	109.48	111.94	110.16	110.47	104.93	117.75	117.98	113.35	107.48	113.98	106.74	111.94	109.8	107.03	109.97	110.83	111.45	108.32	109.43	115	109.82	109.82	113.97	104.06	111.63	114.52	114.51	108.8	107.88	110.09	111.64	112.57
100.18	106.62	97.548	101.65	105.41	98.612	102.52	94.346	94.478	99.02	103.77	99.489	96.456	99.691	100.05	96.54	102.64	101.59	102.9	98.588	96.042	100.06	100.5	97.618	97.49	104.49	98.316	100.69	102.54	102.72	105.29	97.975	100.58	100.39	100.51	103.59	101.11	98.617	100	101.45	102.5	99.16	104.15	95.826	102.86	105.16	101.2	98.525	95.605	102.62
106.97	111.54	104.22	102.36	103.7	108.43	106.63	108.18	110.63	110.15	109.56	107.65	107.91	109.97	108.55	100.17	109.19	107.04	109.98	107.52	102.04	110.49	111.27	105.71	102.98	109.3	106.53	107.77	104.95	111.03	116.06	99.63	106.63	104.46	111.75	106.81	113.72	112.38	110.55	107.74	108.57	111.55	110.77	109.76	104.98	107.84	112.36	100.74	99.052	104.12
109.27	105.39	99.595	106.22	102.2	107.61	105.77	101.46	107.23	99.875	108.55	104.81	109.08	107.48	107.39	109.48	105.29	111.61	100.72	111.52	107.02	106.22	103.95	108.47	98.572	107.94	107.27	104.35	104.96	106.1	101.04	97.163	110.49	104.24	109.37	109.12	105.69	105.18	104.32	107.98	108.65	108.91	104.98	111.71	100.19	109.19	98.32	105.89	106.14	105.06
107.99	110.81	109.44	104.61	112.17	107.95	107.55	109.35	106.78	109.9	110.23	106.34	108.52	114.28	100.1	109.69	107.78	106.58	105.52	109.37	105.64	111.48	108.13	105.45	105.34	109.88	110.75	102.32	103.03	111.75	107.59	116.05	106.66	107.4	107.4	102.31	108.75	106.96	105.1	104.15	107.55	107.74	106.71	109.56	105.95	109.58	106.17	112.71	111.48	109.7
107.6	101.37	108.13	113.98	103.3	104.02	104.57	106.81	103.49	102.99	108.61	111.53	104.72	107.03	111.12	103.05	108.86	108.85	103.26	102.4	105.24	110.68	112.81	108.74	103.85	109.43	106.97	108.72	108.56	105.68	108.63	114.66	107.61	101.95	106.18	107.99	105.57	116.73	106.15	107.59	105.03	107.78	108.57	104.52	105.83	104.16	113.58	105.02	109.11	103.22
101	106.66	100.91	106.19	108.08	100.59	102.39	103.03	112.45	111.54	105.53	109.35	107.39	101.29	106.23	107.62	101.98	110.1	104.34	107.46	105.78	100.46	103.41	110.11	107.27	109.04	108.14	104.06	106.1	105.51	108.5	100.51	110.79	104.85	106.93	105.85	106.28	108.32	104.13	108.41	104.55	102.01	100.99	101.37	102.94	106.66	102.22	102.08	105.06	105.42
108.52	105.98	108.77	105.89	111.58	108.59	113.14	103.3	110.13	109.92	110.34	104.49	107.64	112.52	104.61	109.96	104.76	111.16	108.15	109.21	106.35	108.07	103.42	109.26	109.55	108.27	105.88	107.37	104.88	106.82	106.83	104.01	110.94	104.66	114.32	105.71	107.5	111.93	104.54	105.37	109.7	102.54	109.44	101.19	110.44	104.59	105.83	113.04	107.94	104.61
108.15	109.62	104.85	104.75	107.14	115.59	111.73	112.82	107.47	109.88	105.41	105.91	99.693	107	110.58	109.06	107.38	114.76	107.83	105.91	106.78	105.25	112.17	107.1	103.27	108.45	103.65	105.72	109.41	103.18	104.31	113.1	110.99	110.09	108.09	109.25	113.61	107.61	101.02	105.92	110.36	108.62	111.45	109.19	114	106.36	110.52	106.25	103.96	114.8
108.3	107.15	101.43	103.15	104.55	108.29	105.42	105.33	105.78	109.3	111.9	101.49	106.31	106.08	106.21	109.77	99.164	105.24	101.32	108.9	105.61	100.64	110.23	107.1	108.62	102.39	109.17	111.04	94.554	105.12	103.98	101.09	107.51	108.49	104.44	98.019	98.311	103.55	105.58	109.1	97.841	106.61	110.14	104.07	104.52	107.43	111.42	107.78	111.08	102.77
107.23	111.85	104.83	110.38	100.76	109.58	109.66	106.54	101.38	108.94	110.2	105.38	108.05	105.27	108.97	97.896	107.86	107.92	97.008	104.06	103.27	110.25	103.02	100.09	108.4	109.46	102.57	104.39	109.83	106.28	106.01	104.87	106.95	105.42	104.1	103.09	109.49	105.12	108.53	105.75	104.45	103.07	106.84	108.25	103.37	101.13	102.81	107.02	108.14	101.24
103.56	103.46	110.22	108.89	102.19	106.07	107.07	108.61	106.33	106.92	109.48	108.19	107.61	96.841	109.17	102.5	109.64	110.35	108.52	106.88	105.01	104.99	107.95	97.335	99.076	102.26	102.7	109.75	105.36	104.87	103.39	104.12	102.69	111.58	105.95	104.97	106.59	104.82	109.17	105.29	106.43	98.266	104.53	106.65	104.33	109.13	99.202	103.28	108.95	110.62
104.78	107.59	104.79	100.6	103.08	103.31	106.9	104.58	104.34	105.03	103.29	106.07	114.98	105.55	104.35	103.36	110.86	104.88	103.33	106.13	110.24	105.19	105.17	104.27	104.67	104.11	103.42	108.34	101.47	102.93	101.18	106.03	101.16	101.53	99.15	104.55	100.2	108.3	98.871	103.67	110.02	111.56	113.13	110.76	104.06	98.79	102.51	105.8	109.58	107.39
100.98	104.83	110.6	105.76	104.94	103.1	100.29	105.71	104.79	105.69	105.41	114.05	109.51	103.74	104.93	103.61	105.08	105.57	109.3	110.87	112.92	107.34	109.19	98.94	105.19	108.38	106.29	110.28	105.3	106.15	109.18	107.45	105.3	104.61	101.86	105.38	96.974	102.64	102.81	104.77	109.71	101.76	102.14	108.5	108.15	104.16	104.75	101.69	106.56	105.9
108.06	112.91	104.79	102.8	106.22	102.06	103.07	104.98	103.64	97.496	104.44	110.91	106.65	105.22	113.99	107.74	104.71	106.99	111.98	102.37	103.45	101.54	108.1	107.2	101.32	103.75	103.6	107.84	109.7	106.33	107.15	108.32	100.43	104.13	103.22	111.33	102.59	112.08	104.37	100.07	105.64	102.34	105.1	109.46	107.05	108.41	106.39	113.66	105.02	107.62
103.19	111.1	111.07	111	115.17	102.31	108.32	102.37	106.45	113.05	110.8	107.18	102.19	105.45	108.25	106.27	109.2	108.44	103.83	108.98	111.48	108.89	106.56	112.02	100.14	107.63	106.95	112.77	107.45	108.18	114.38	102.65	109.87	110.52	108.18	108.81	106.97	106.26	106.13	108.29	118.88	107.11	105.98	106.3	108.19	100.17	104.86	108.56	110.73	104.64
109.87	104.06	109.83	106.77	108.63	104.66	106.82	104.12	110.29	105.78	103.74	105.52	108.82	102.67	111.75	104.48	106.33	101.18	110.7	110.11	110.51	103.39	103.69	102.47	105.6	108.88	103.2	104.36	101.15	112.34	107.85	105.17	105.95	112.69	107.58	104.06	112.47	107.97	106.38	108.24	107.42	105.26	105.95	103.84	110.52	111.66	107.4	108.3	105.16	105.97
107.84	107.73	109.32	105.28	107.19	104.95	104.06	109.85	105.91	107.53	107.24	109.01	109.24	106.27	108.83	105.28	105.28	107.96	105.69	106.17	108.48	107.43	112.7	114.2	105.22	106.34	102.33	108.1	110.87	108.99	103.1	108.93	108.79	106.18	108.83	103.28	105.02	104.35	113.04	105.05	107.51	110.18	102.23	102.65	106.98	111.76	108.23	107.47	114	106.48
101.44	108.81	99.995	111.95	100.78	106.81	103.18	109.37	104.06	95.457	103.42	104.81	100.91	104.15	110.05	103.95	109.9	102.12	102.9	110.34	100.96	107.37	101.2	113.28	103.42	99.682	109.74	103.1	110.16	108.22	106.21	107.62	110.94	105.85	102.22	106.14	99.517	105.4	108.97	109.73	103.31	104.79	102.51	96.692	105.2	105.93	104.24	104.33	102.89	105.17
106.5	109.8	105.27	106.35	104.53	103.26	109.19	101.98	104.87	104.62	104.95	107.66	109.2	109.67	110.92	108.53	109.37	110.93	107.3	116.45	109.66	108.58	107.4	106.12	104.82	99.55	104.81	106.25	112.13	102.5	110.81	105.36	107.66	106.94	112.39	107.75	104.01	107.02	106.4	112.31	108.47	109	107.09	102.16	110.12	106.78	98.761	111.62	111.19	113.07
104.57	99.769	98.97	101.53	92.566	98.311	100.42	96.459	94.232	99.388	98.243	98.333	94.482	97.506	100.75	98.487	99.006	94.93	100.09	95.886	96.359	97.292	97.004	104.42	95.263	104.69	103.75	99.127	98.864	98.345	99.904	106.55	97.975	99.275	100.27	101.89	92.74	95.366	101.39	100.13	101.4	98.015	99.978	96.426	96.748	92.774	98.814	96.5	99.493	95.471
105.98	108.46	109.99	106.94	105.41	104.74	106.34	105.77	102.98	105.51	107.59	110.42	112.97	107.49	112.99	110.24	110.15	111.03	107.06	105.59	105.05	106.68	111.1	105.86	109.59	105.5	103.71	100.53	105.79	109.76	107.43	109.22	107.65	111.2	104.17	108.46	102.28	112.11	105.63	108.33	106.12	112.66	111.95	107.77	113.17	109.97	107.65	113.27	111.97	108.2
108.08	106.04	110.3	112.99	109.12	111.17	107.5	111.77	107.82	111.16	111.21	107.79	107.75	111.74	109.91	101.47	110.43	105.19	106.05	105.5	113.83	110.8	112.89	110.82	108.9	104.09	106.09	108.69	113.21	103.64	110.41	109	107.14	106.31	111.04	107.47	116.45	108.36	106.35	109.52	105.14	112.47	102.65	113.8	108.81	112.99	116.19	102.04	112.25	109.7
101.04	99.861	96.103	94.459	96.633	99.026	98.019	98.002	97.14	94.299	96.624	99.444	98.309	95.171	95.4	92.949	95.718	93.114	93.316	98.209	102.49	98.147	101.05	102.69	96.594	94.434	101.59	92.137	100.74	93.623	97.467	101.99	97.334	99.646	99.944	98.371	96.975	96.431	95.167	98.256	100.07	102.96	101.42	98.822	95.58	93.55	95.877	97.368	100.6	104.16
103.07	101.02	100.06	105.91	95.318	100.87	96.512	95.202	96.119	102.29	100.46	92.738	102.32	95.162	99.784	99.078	98.73	100.78	92.705	101.22	98.196	97.017	93.824	97.746	101.18	92.688	96.991	95.591	100.55	92.235	103.08	105.04	97.224	91.121	107.99	101.24	93.235	103.96	96.213	101.51	101.58	104.02	100.58	100.46	97.257	102.26	96.23	94.988	94.978	97.482
110.17	105.49	103.21	109.29	102.98	104.23	102.58	105.86	108.47	103.51	106.71	108.15	102.01	103.71	104.98	104.78	102.54	108.81	104.15	102.71	109.16	105.57	100.3	107.55	111.6	109.44	109.3	108.22	107.31	104.14	110.87	99.242	109.89	101.71	98.648	108.77	106.61	107.32	107.74	106.6	106.15	100.8	109.14	106.75	102.81	104.6	102.97	105.99	106.02	103.76
108.74	105.48	107.3	105.44	102.79	103.22	99.23	99.636	101.59	102.86	99.172	101.74	105.17	109.22	103.94	103.76	101.37	102.8	104.92	109.06	102.14	107.41	102.55	110.1	102.5	107.35	101.62	103.92	112.5	107.97	98.611	106.94	110.28	108.96	104.49	108.41	110.39	111.4	109.18	103.57	111.34	105.88	114.97	102.45	101.32	105.78	106.71	114.48	107.37	104.39
107.25	107.1	103.24	106.81	104.36	108.92	103.92	110.13	106.32	107.92	107.97	108.8	106.11	107.99	104.09	105.1	99.559	103.83	101.87	103.03	113.46	104.23	104.93	101.11	107.33	110.75	112.7	104.12	110.23	106.32	101.7	105.78	102.55	108.63	108.31	108.85	100.39	104.69	108.1	105.71	99.808	100.55	103.3	102.91	100.97	106.44	109.41	106.88	105.31	107.51
105.37	105.02	112.56	107.58	106.71	109.34	101.51	104.8	103.96	110.26	107.06	114.32	104.97	106.17	104.64	108.75	106.05	100.68	100.28	105.92	108.48	107.76	100.86	104.5	107.87	108.77	109.77	106.16	101.36	100.07	107.01	103.87	107.13	110.56	104.55	107.46	105.79	103.24	103.41	106.67	105.19	105.24	110.25	109.66	108.37	110.48	102.34	104.19	106.72	102.92
111.27	115.77	110.65	109.66	111.23	101.83	105.83	112.7	114.72	106.81	109.61	104.36	101.77	100.55	105.07	108.54	110.25	101.99	112.24	106	115.41	107.21	116.46	103.93	109.29	108.32	113.01	106.35	105.6	115.74	115.53	108.45	113.96	115.01	106.64	114.75	110.04	110.15	103.52	104.6	109.92	111.17	107.69	104.56	102.53	108.77	111.83	112.52	111.92	106.98
110.41	109.97	105.23	111.31	104.12	107.81	111.36	102.55	109.21	105.89	110.36	108.83	107.02	114.57	106.92	109.52	108.65	105.65	102.13	94.295	112.9	111.43	106.47	111.16	101.29	111.77	106.17	105.43	107.27	103.38	106.31	110.61	106.98	107.71	105.28	112.39	108.29	118.89	106.9	107.69	111.07	105.79	106.88	105.58	106.86	111.06	109.19	104.14	103.33	110.8
103.85	111.14	105.1	105.67	108.5	108.16	107.61	102.31	108.49	110.01	97.48	106.74	108.79	107.33	105.16	103.23	98.918	115.26	110.1	106	108.54	107.21	113.07	108.82	102.99	103.89	107.56	115.61	104.28	109.59	109.42	107.46	109.16	106.8	105.68	109.39	110.29	105.82	108.18	104.67	106.29	111.44	108.83	109.16	108.76	112.76	113.08	111.09	109.65	103.88
104.3	108.73	107.33	104.55	107.33	112.12	100.03	105.25	101.78	102.2	105.75	104.61	105.53	104.83	100.38	100.93	109.01	102.71	109.02	101.59	106.1	105.17	102.13	108.92	106.14	108.06	105.98	104.72	102.9	102.74	102.54	110.73	107.23	106.79	103.81	104.92	102.32	112.98	106.63	105.52	104.77	101.04	100.2	110.82	109.74	105.32	107.16	112.89	106.31	105.89
94.798	96.751	93.81	97.643	103.04	99.732	97.133	102.22	96.817	96.261	96.524	102.02	95.23	100.37	96.525	93.915	92.009	96.535	95.742	99.293	101.2	103.52	95.623	97.984	101.38	95.095	99.062	98.331	94.753	103.48	101.84	96.463	96.504	94.663	103.56	98.43	100.19	101.34	95.497	99.726	97.472	94.34	96.316	100.15	98.326	93.099	97.525	102.54	100.32	100.79
102.52	105.09	106.7	107.8	105.75	99.303	105.51	107.57	107.51	108.02	107.32	100.73	113.08	107.83	106.5	107.04	107.69	104.66	103.84	105.04	103.87	106.34	107.87	102.2	103.27	111.62	102.71	108	103.09	104.21	104.31	105.29	104.37	102.69	109.1	99.468	103.95	105.89	103.15	104.65	104.47	103.39	93.643	104.79	107.55	102.34	104.78	103.21	111.18	104.06
103.9	99.822	99.65	100.42	104.83	101.05	101.7	94.491	105.17	103.74	104.58	102.1	99.339	93.68	103.89	103.04	97.291	101.86	96.521	95.868	100.87	103.7	93.519	99.366	103.56	90.696	97.32	96.52	101.83	101.17	95.355	104.11	96.709	104.48	99.215	105.39	96.199	103.22	97.323	102.8	98.225	99.472	97.697	94.181	101.66	98.197	98.275	97.524	99.751	94.835
96.648	97.173	102.27	101.27	95.529	97.154	97.847	95.3	98.579	100.18	98.774	98.811	97.172	96.794	101.59	101.75	93.514	96.429	92.881	96.512	100.24	104.27	100.9	90.067	99.194	94.348	92.638	104.32	95.602	99.534	97.216	93.177	96.244	95.931	103.2	96.462	97.735	97.707	93.01	102.79	93.357	107.92	100.01	95.846	102.54	98.64	95.05	98.779	99.683	92.086
106.65	106.59	112.32	103.91	99.673	102.42	105.81	104.01	105.61	107.55	105.17	103.71	103.62	101.93	103.67	114.08	109.7	112.36	105.01	103.23	106.23	108.64	101.34	107.03	95.612	101.35	102.07	101.91	100.95	105.82	105.55	106.14	106.99	108.58	103.14	105.88	104.11	108.54	104.82	107.59	109.58	112.4	99.073	102.85	105.18	107.74	108.24	108.03	113.25	106.06
108.24	108.47	110.9	104.32	105.93	101.45	106.15	110.08	104.93	105.95	111.78	110.71	109.78	111.41	109.28	106.31	103.3	114	109.72	109.74	103.59	110.81	107.48	110.32	109.6	103.11	111.74	108.47	107.01	107.19	115.42	102.39	106.86	107.45	103.69	104.75	102.31	115.61	114.37	102.81	108.33	114.45	107.33	112.56	103.32	108.75	111.91	113.58	106.81	110.18
103.61	102.33	99.774	98.504	96.641	102.17	99.183	94.349	101.93	104.68	98.355	100.12	98.044	96.424	97.717	91.923	94.492	99.277	94.396	96.663	100.4	91.91	102.41	98.652	99.695	98.813	106.82	100.53	105.43	98.26	94.628	96.672	90.732	101.71	95.376	95.864	93.931	99.637	101.17	93.857	91.389	95.908	100.35	96.87	101.12	100.74	95.249	99.323	101.76	101.31
100.26	103.8	107.97	108.5	101.74	110.43	111.43	109.35	107.86	105.53	103.05	103.66	105.29	111.35	108.34	109.69	107.27	102.64	109.31	107.77	102.81	103.78	106.57	109.61	109.96	107.34	105.71	107.77	102.49	106.67	109.57	110.58	100.62	109.18	109.16	104.02	110.05	111.36	104.88	114.38	103.19	108.41	106.39	105.37	107.88	108.74	108.74	109.33	112.97	107.71
102.42	108.18	107.12	108.14	108.25	107.62	107.22	109.44	107.29	105.5	104.62	110.74	105.31	99.4	108.17	107.26	109.77	106.29	107.14	102.58	105.25	101.92	111.66	109.26	100.81	110.67	106.67	109.61	115.32	104.79	109.29	110.16	107.98	110.28	106.41	101.8	107.21	111.71	107.36	112.55	105.12	110.02	105.29	112.04	103.32	109.7	110.5	109.61	105.24	104.96
105.27	102.66	107.3	105.27	107.7	106	104.63	109.53	105.36	106.23	101.58	105.13	105.79	104.86	104.75	105.76	104.55	110.72	110.26	108.37	110.14	102.22	102.62	101.01	110.62	104.89	106.39	105.59	104.82	106.12	102.31	111.96	110.47	104.68	101.54	103.51	104.57	104.26	100.26	99.519	112.96	108.54	107.91	106.07	102.67	103.82	106.96	106.17	102.56	106.08
106.01	110.62	104.27	102.29	105.73	106.93	103.51	103.44	106.04	101.72	110.85	103.03	105.83	110.93	108.92	111.27	108.62	94.448	109.24	114.27	107.51	111.45	107.72	109.27	104.43	107.06	99.804	107.71	107.12	106.34	101.77	113.31	103.43	99.797	104.71	103.32	104.41	108.01	101.31	107.91	106.41	106.39	109.8	103.57	106.86	105.37	100.52	101.69	100.15	104.5
100.55	104.61	105.34	105.12	105.74	110.72	110.2	109.99	100.41	102.6	103.53	100.49	115.26	112.21	103.39	109.09	110.15	108.63	106.84	100.52	105.29	108.16	97.815	106.47	108.25	106.14	100.66	100.01	104.82	110.63	104.94	102.18	100.2	105.7	99.758	100.02	108.35	105.32	107.73	109.28	101.64	106.07	106.33	106.23	108.16	106.02	100.75	107.03	109.4	106.66
101.87	102.35	100.14	104.54	99.565	99.841	100.77	107.76	105.09	104.67	101.13	105.31	101.89	97.809	99.704	102.01	99.824	104.64	104.48	100.16	99.314	104.11	102.21	98.752	99.034	98.289	104.76	99.576	100.57	98.803	102.49	99.308	101.49	99.804	100.33	101	98.662	102.81	101.99	98.926	97.824	100.91	104.73	99.993	101.05	105.92	95.954	99.956	108.71	107.9
112.34	108.04	108.44	109.79	103.75	102.91	104.11	107.68	112.85	108.97	108.5	102.85	100.63	109.8	106.45	107.64	110.01	103.64	106.4	108.49	102.31	110.01	105.37	110.07	106.48	107.19	108.34	113.42	107.35	106.09	107.43	106.69	109.83	110.27	100.48	111.75	103.44	107.77	101.75	109.37	110.69	113.32	109.44	106.31	107.01	107.8	103.58	104.43	110.01	105.48
103.81	109.21	99.806	105.72	105.84	114.32	99.755	103.12	100.14	110.09	111.41	107.44	115.26	106.98	109.03	108.94	105.75	103.42	111.63	108.04	101.63	101.76	105.92	106.83	107.33	102	106.27	108.36	107.09	106.84	107.75	103.49	105.15	107.68	108.15	106.94	105.34	105.54	104.81	107.39	100.45	110.28	110.12	105.46	105.38	107.93	105.21	105.7	110.19	104.65
107.04	100.52	108.01	102.09	110.06	105.12	99.302	107.95	101.46	105.01	105.55	101.28	104.04	105.1	103.62	103.07	105.77	112.79	102.5	109.04	98.469	103.19	107.09	104.01	103.78	105.53	106.33	111.25	105.27	106.26	100.81	100.22	101.66	102.64	103.29	108.07	108.57	100.84	104.26	104.77	112.7	105.71	103.23	107.12	101.55	99.972	105.82	106.74	109.06	103.59
107.7	107.99	108.85	109.74	112.49	107.65	100.3	110.03	104.58	98.908	102.91	102.2	106.09	105.68	112.6	108.4	107.73	103.84	110.37	105.74	109.48	105.18	109.66	111.25	108.54	112.2	109.43	110.68	107.86	106.8	107.03	104.73	106.91	98.35	108.11	103.13	112.48	109.31	103.45	101.99	113.16	110.03	112.46	103.89	98.571	110.56	107.96	105.24	104.4	108.08
112.36	110.5	110.67	107.55	108.19	101.48	108.16	105.4	109.27	108.76	107.86	109.83	107.37	108.73	109.45	102.32	112.47	108.56	100.63	112.05	107.42	106.45	107.2	114.04	113.73	110.6	105.92	110.23	110.94	104.73	112.02	103.9	109.04	110.77	109.19	109.23	104.42	111.95	105.75	107.92	104.51	104.56	101.43	105.01	109.58	110.34	103.75	114.57	108.9	106.29
106.4	109.31	106.23	111.98	114.65	109.56	109.53	106.18	112.41	103.73	109.69	102.99	100.97	108.28	102.74	108.84	106.26	101.92	109.91	100.27	109.48	106.05	102.59	104.05	109.48	109.36	110.31	115.77	100.63	104.94	108.59	106.91	107.39	106.56	107.13	110.5	104.47	104.62	108.87	107.29	109.33	108.27	108.63	107.14	102.43	102.69	104.04	109.89	103.06	101.77
106.68	108.57	104.11	103.65	111.65	108.16	108.83	101.96	103.61	113.59	105.73	118.24	111.18	110.63	109.52	111.61	110.19	109.05	111.32	111.2	113.11	114.6	110.93	112.47	106.12	108.04	106.67	110.03	101.61	112.64	111.77	114.15	106.15	107.51	107.27	106.94	111.06	108.08	103.98	110.43	109.06	110.8	106.32	111	102.49	110.76	106.07	102.56	111.76	107.35
109.83	111.78	102.87	113.34	105.67	103.35	108.88	105.03	101.65	109.33	107.31	111.22	104.62	109.71	108.42	104.93	112.21	110.34	108.5	108.24	105.47	110.94	106.36	110.93	108	104.81	103.43	110.22	113.42	106.79	105.27	105.73	110.32	112.08	111.11	103.29	105.51	109.64	108.87	107.64	107.2	104	106.74	105.04	110.21	106.13	108	109.88	108.6	110.47
103.49	111.14	107.53	106.89	106.17	102.38	106.78	106.83	102.96	103.01	104.98	99.112	105.57	102.76	98.845	104.33	107.01	98.511	108.5	107.37	102.64	105.94	103.21	105.27	111.03	108.02	103.6	107.07	105.56	104.54	110.15	109.57	107.49	100.59	104.32	109.44	108.26	109.14	105.46	107.12	104.25	111.13	106.6	106.16	99.404	109.89	106.43	108.14	104.68	99.19
89.186	95.84	97.302	99.493	97.625	96.076	97.43	105.39	102.12	98.178	97.236	97.716	96.677	99.224	99.451	97.24	95.299	98.075	94.879	94.793	96.851	99.831	106.33	91.906	103.93	99.819	98.308	100.93	100.89	97.912	99.25	94.578	96.864	99.607	94.345	100.02	104.21	103.86	95.965	104.06	93.751	95.884	100.08	100.98	102.17	104.09	96.594	104.06	98.749	97.757
108.42	112.26	110.66	107.54	116.73	111.64	109.66	111.85	102.98	104.94	110.54	103.17	107.01	110.95	110.06	108.17	110.1	112.38	105.18	108.34	104.5	105.64	107.33	106.52	110.33	109.05	104.17	107.81	108.47	105.98	110.8	106.35	108.18	114.07	110.13	110.46	112.53	105.08	111.01	99.048	107.89	105.3	106.6	102.19	106.63	107.51	107.03	112.58	110.17	113.97
108.76	107.51	106.33	111.16	103.03	104.02	105.06	104.19	101.92	111.25	100.33	101.43	113.73	107.05	106.2	107.76	109.26	108.63	104.82	107.64	107.92	103.51	107.69	104.9	103.69	103.71	106.79	109.77	109.18	112.58	106.35	107.87	112.29	109.76	107.04	103.8	111.39	105.64	114	104.6	108.06	110.48	108.01	103.21	104.27	107.55	105.92	107.34	105.48	109.33
100.97	101.39	90.308	93.666	97.17	97.018	97.305	90.506	97.764	97.043	95.455	98.125	102.76	101.36	98.386	97.186	96.368	101.42	99.759	101.69	93.702	98.234	97.135	101.75	97.176	99.463	95.559	100.94	100.75	103.78	95.63	104.18	99.627	94.341	103.66	98.303	99.25	98.445	99.385	103.28	96.669	95.51	96.487	95.789	102.29	98.625	96.963	103.16	100.35	98.978
106.9	95.203	101.3	98.457	105.29	96.441	101.13	99.081	98.689	99.027	103.3	103.5	107.6	101.54	98.221	106.33	100.56	104.25	96.546	94.551	97.12	101.92	99.067	99.896	101.39	100.33	100.47	98.34	101.05	94.406	96.991	101.74	103.12	96.125	104.08	101.86	98.891	95.792	90.934	98.393	96.19	105.55	95.266	95.993	100.33	109.2	108.03	96.111	100.91	101.4
109.28	101.42	107.55	110.79	97.948	102.14	107.31	102.88	103.59	107.87	103.58	107.08	107.02	105.96	102.34	105.72	112.98	109.19	100.22	109.23	108.86	106.43	105.79	103.33	105.74	106.13	103.1	105.3	107.57	104.89	112.72	104.05	105.25	106.53	103.51	107.26	106.37	103.96	105.49	110.21	107.63	106.04	105.08	103.93	102.59	107.89	113.91	105.78	111.44	106.48
97.111	102.47	105.28	98.702	107.16	104.4	102.8	103.03	108.47	108.13	114.23	104.07	99.683	107.54	104.51	106.35	105.25	109.89	109.43	103.1	99.319	107.57	103.61	111	103.9	109.38	103.66	105.04	95.346	108.85	102.36	108.94	106.6	96.669	104.71	104.06	106.48	103.42	104.81	105.05	102.1	106.37	108.15	105.29	102.97	105.48	110.16	106.38	107.36	108.19
107.98	102.09	108.88	106.91	102.94	107.22	100.39	102.43	104.51	105.05	106.62	110.21	102.19	106.13	106.89	107.12	107.02	104.82	105.79	101.26	105.3	109.31	106.64	115.8	103.3	103.56	105.98	105.44	103.42	109.53	103.95	100.48	101.6	101.83	101.79	103.04	102.84	104.47	102.81	114.35	103.72	105.9	110.75	106.34	103.94	107.26	101.09	101.27	105.96	104.64
99.476	106.76	116.72	109.5	114.81	108.7	104.99	101.92	101.56	104.93	108.43	108.91	110.67	107.23	102.78	114.32	112.14	105.19	105.76	108.1	103.7	111.29	106.01	108.61	106.98	109.74	105.5	109.44	102.1	100.89	113.32	109.65	110.53	112.6	105.24	109.46	107.32	112.03	102.55	109.07	109.59	108.8	106.57	107.28	115.01	113.06	111.24	109.47	113.07	114.38
98.388	103.84	101.83	112.51	106.83	103.1	101.47	105.84	101.14	109.39	105.77	106.96	105.83	100.99	102.23	101.71	112.19	98.333	105.37	99.701	110.29	107.31	104.85	105.68	105.52	103.51	110.77	103.06	111.24	98.522	98.412	102.27	105.36	104.64	108.19	101.1	105.5	105.74	105.42	101.47	106.8	105.22	102.64	108.26	103.96	111.29	107.11	106.33	106.08	111.12
105.26	106.8	114.52	107.82	110.77	114.16	112.39	104.99	104.29	107.93	108.02	117.09	105.21	104.14	113.56	105.59	108.76	114.96	110.18	108.34	107.86	110.41	108.56	109.49	103.54	109.23	108.65	105.26	108.85	105.31	106.79	106.37	103.64	107.92	110.23	107.42	109.41	107.84	114.8	111.73	112.47	104.1	113.15	102.36	103.25	109.25	104.49	103.32	105.38	107.68
112.18	104.26	106.05	107.11	108.22	109.55	104.24	102.88	112.35	112.03	116.92	109.05	108.86	113.82	107.49	107.65	104.26	108.26	108.48	111.18	105.06	110.79	106.42	108.37	113.38	109.22	111.37	107.12	107.71	109.49	114.31	107.83	110.21	107.68	102.51	113.37	107.98	110.71	106.23	108.45	104.86	108.94	116.5	114.44	112.1	104.92	108.58	104.44	106.39	96.727
104.32	105.43	107.32	108.82	106.02	110.7	111.26	103.56	100.11	104.69	104.05	102.48	100.75	109.28	105.27	110.35	105.55	109.27	100.14	105.7	107.07	105.88	98.881	108.96	104.43	106.28	113.99	104.2	110.92	105.35	102.49	104.15	100.57	103.11	110.29	106.43	110.48	103.95	103.67	101.74	102.24	105.1	105.01	104.92	105.76	105.92	103.48	98.498	106.29	113.15
110.32	109.4	98.946	108.08	104.6	104.5	110.1	106.66	113.79	109.29	114.57	105.95	110.07	111.06	103.24	107.41	104.6	109.42	104.57	111.73	107.38	110.74	107.83	107.5	107.8	101.43	106.3	107.4	103.83	110.8	108.04	110.06	106.99	107.86	101.71	109.4	109.71	106.94	103.84	106.38	105.97	102.64	104.65	106.12	106.19	103.74	99.577	106.24	112.73	105.25
106.9	108.79	111.53	111.33	103.33	99.63	109.72	114.82	107.21	111.3	107.48	108.75	108.37	107.24	101.84	100.74	109.76	105.54	107.71	111.14	112.75	108.33	108.44	105.99	102.47	110.51	106.66	106.28	104.82	109.14	111.99	107.78	106.14	107.66	111.95	103.2	105.28	111.18	106.09	105.15	112.59	110.39	108.18	110.52	109.96	111.92	111.72	105.15	110.58	107.58
106.92	105.33	112.85	104.2	104.33	97.44	106.63	98.428	106.23	104.76	104.71	102.76	105.64	107.22	101.23	100.16	103.06	109.26	104.97	102.37	101.11	105.13	110.44	102	108.19	106.5	106.55	103.06	102.53	104.3	111.98	105.98	105.48	104.9	100.61	109.92	104.17	107.07	105.27	104.39	110.08	103.71	105.19	102.63	109.94	107.18	108.93	98.381	102.15	104.61
111.23	108.38	106.66	102.61	104.75	112.42	112.22	111.2	105.75	102.4	103.18	98.651	109.47	110.97	108.21	102.59	105.58	107.43	110.34	106.7	107.06	109.74	106.03	105.88	109.12	107.28	104.51	106.02	110.52	111.72	105.79	98.329	106.76	109.08	109.69	110.32	104.07	105.68	98.502	108.9	107.01	98.745	101.64	105.52	109.01	104.23	105.12	111.42	107.93	101.12
102.3	99.104	97.965	100.6	93.605	105.43	94.366	105.66	99.418	99.556	101.18	97.526	98.186	107.31	97.777	98.778	97.684	98.087	101.04	96.665	100.21	97.458	105.56	97.023	93.357	98.423	102.76	95.779	96.634	101.9	98.955	97.885	104.76	105.77	101.13	98.635	101.61	98.788	98.785	94.325	97.646	100.91	103.46	98.784	102.58	94.942	101.88	94.1	94.154	101.27
108.43	103.09	105.77	108.5	108.23	111.78	108.8	106.62	115.03	103.59	108.93	110.15	105.91	101.7	104.95	111.18	106.34	112.44	108.47	102.5	110.29	110.54	104.63	107.47	108.41	111.43	106.96	111.84	105.96	105.7	105.95	109.94	106.75	108.72	103.86	106.72	109.76	109.5	108.1	113.53	110.86	111.05	111.75	108.02	111.27	111.77	112.28	108.78	104.74	109.04
104.57	104.18	111.84	101.84	105.69	108.41	107.39	111.43	107.53	104.39	106.61	103.64	116.25	109.74	108.1	108.74	108.72	103.57	106.55	103.03	106.62	111.43	103.46	107.95	102.5	112.24	111.95	113.07	110.9	113.16	101.72	105.29	106.22	112.68	108.16	113.79	107.04	101.66	105.5	113.2	107.74	100.74	111.45	107.89	115.12	109.1	107.58	105.2	109.3	113.53
98.051	102.65	102.7	111.16	105.53	108.06	104.01	104.15	107.75	112.02	103.25	111.18	107.21	105.42	98.397	110.33	105.12	107.3	100.27	97.937	101.56	112.09	101.9	102	101.35	107.2	110.01	103.03	104.25	102.96	105.77	103.05	107.6	104.71	104.59	101.35	106.65	111.01	108.08	100.01	103.92	101.42	108.89	107.14	107.21	107.35	103.02	101.01	112.46	98.858
109.58	104.31	105.63	105.7	107.7	107.28	105.38	105.2	106.16	106.05	108.38	108.07	107.07	107.94	109.71	111.19	109.18	111.71	107.38	108.27	107.68	111.05	107.25	108.35	106.58	107.56	106.21	102.34	104.93	111.07	109.72	104.35	108.59	110.16	109.38	109.71	109.37	111.72	106.41	105.73	112.16	105.74	105.69	108.35	104.63	109.95	103.94	105.2	114.39	105.98
108.37	107.23	110.03	106.17	106.71	100.3	114.11	108.04	106.58	105.51	105.27	104.56	111.81	104.81	102.09	102.76	102.86	99.017	103.76	106.65	101.22	101.47	103.93	106.75	105.84	102.13	107.28	105.15	107.87	105.2	104.49	107.01	106.53	106.66	101.29	104.18	112.38	107.95	101.03	104.49	98.38	108.71	105.9	110.82	108.41	109.43	104.94	107.75	107.56	105.1
110.5	114.97	106.93	110.66	113.9	107.77	110.61	104.92	105.33	107.19	98.57	108.91	102.2	115.28	105.23	106.54	111.84	109.43	101.39	106.61	115.97	105.64	104.56	104.56	111.13	110.44	104.56	107.41	109.41	106.29	105.58	109.57	108.19	110.16	107.13	104.72	100.02	109.03	105.77	104.42	105.98	105.81	108.27	106.87	103.12	106.98	107.01	103.11	114.02	111.56
103.93	103.82	102.62	105.53	103.69	101.86	104.77	111.36	110.34	105.89	110.79	112.56	103.93	102.53	100.82	105.3	107.51	101.95	97.363	108.33	104.14	105.08	99.743	105.02	104.11	106.6	103.39	104.17	99.699	106.88	104.38	104.44	105.71	102.52	105.03	104.02	109.29	107.52	105.83	101.82	104.25	105.09	108.16	109.22	105.57	108.21	104.84	93.41	106.18	105.65
105.65	106.1	108.36	104.83	110.48	105.42	102.87	101.96	106.86	107.08	105.72	109.68	106.5	100.46	107.19	107.73	100.14	109.09	111.72	109.33	99.278	104.24	108.66	102.71	102.45	109.3	104.83	106.43	105.08	107.45	98.393	105.62	103.02	100.68	106.15	105.94	101.81	105.01	105.48	109.42	112.61	107.71	105.35	108.47	109.91	107.69	112.07	104.68	107.81	107.97
106.82	112.25	111.67	102.52	110.38	112.05	108.87	108.79	116.15	111.41	111.55	113.96	109.15	110.23	110.02	108.65	107.74	108.99	112.47	111.07	110.19	109.84	110.15	111.86	112.45	110.16	108.75	101.95	114.75	110.62	104.89	114.74	109.69	106.38	110.94	117.82	112.26	106.38	106.3	115.12	106.68	106.85	112.56	113.33	112.79	106.43	109.35	111.55	108.65	115.61
110.77	104.39	113.38	113.36	108.46	115.06	115.31	105.75	112.12	106.14	110.85	112.82	112.81	109.04	108.22	117.8	110.05	110.23	115.77	110.98	111.64	107.5	111.37	104.67	109.17	110.48	117.06	111.86	109.12	112.3	110.97	109.03	112.63	110.95	116.71	103.16	114.94	108.41	111.77	119.42	111.09	112.43	111.68	114.1	102.74	109.17	118.48	112.22	112.5	111.06
99.229	113.14	111.25	107.7	105.99	108.26	112.5	111.27	107.98	106.64	106.08	105.82	113.03	109.98	115.82	111.72	109.48	105.64	106.84	113.83	105.2	105.16	104.65	107.87	102.56	105.1	110.45	108.28	115.11	105.7	112.57	106.91	108.61	108.8	110.5	109.37	111.53	106.49	109.34	108.91	111.22	111.76	110.08	107.9	109.29	114.76	112.82	108.44	103.77	101.68
102.76	106.59	101.74	104.87	107.09	107.44	110.14	104.49	104.87	105.72	105.66	106.37	104.38	111.1	108.97	105.91	114.09	112.42	109.87	104.1	103.79	110	106.47	108.33	117.11	106.17	109.78	106.85	106.19	102.09	106.74	111.22	114.08	109.4	108.97	109.89	108.64	108.24	105.96	113.05	105.44	108.39	107.14	107.61	104.9	106.49	107.57	100.31	111.05	108.34
93.048	96.46	97.272	103.88	94.337	100.82	95.543	97.402	97.906	100.83	92.719	103	102.22	96.03	96.384	92.016	97.278	99.345	95.405	93.176	102.83	97.236	99.161	101.09	100.1	98.231	99.821	100.36	99.069	96.888	96.736	100.92	101.26	95.56	100.9	103.28	98.207	96.163	97.436	99.515	100.81	98.241	98.508	94.483	102.42	98.848	101.56	101.29	95.551	90.838
108.38	99.955	102.98	97.669	100.37	99.81	98.658	102.12	106.19	97.769	103.8	100.85	99.203	102.62	104.31	102.48	103.56	104.25	106.92	102.28	101.21	102.78	96.947	104.52	101.82	104.89	106.46	102.27	99.616	106.76	101.49	108.72	101.63	104.34	94.631	104.62	100.68	97.257	105.27	100.01	95.902	98.411	98.995	100.67	106.69	101.3	100.45	99.123	102.53	102.4
110.61	109.35	106.79	107.81	103.54	103.57	107.58	109.08	105.22	102.25	111.05	105.78	104.94	105.19	110.04	100.54	98.939	103.78	103.69	105.31	101.94	108.57	109.28	100.66	109.23	104.12	106.06	111.21	105.26	107.98	114.21	107.43	112.98	104.34	103.95	107.49	108.4	110.3	105.52	106.07	107.19	107.58	113.75	104.78	106.35	111.33	105.3	107.37	104.31	103.07
102.21	102.3	106.43	103.29	101.34	105.73	101.02	103.49	107.67	105.79	105.7	107.03	110.03	108.84	104.05	105.4	115.67	104.6	108.72	103.45	107.97	103.57	110.78	101.16	107.79	104.2	100.06	100.63	109.03	103.73	104.4	102.64	102.62	100.13	108.7	108.44	115.23	102.32	111.18	103.23	110.19	101.15	100.3	104.9	101.87	103.26	100.72	102.92	110.37	108.04
104.05	100.84	107.44	108.87	106.52	104.4	104.7	105.73	106.68	98.446	101.13	112.29	107.35	106.1	109.12	104.67	100.55	107.63	101.72	103.96	108.97	112.75	108.08	105.58	103.92	110.91	102.96	99.472	106.77	106.04	106.27	107.17	106.77	105.26	104.05	102.29	108.18	104.81	112.55	104.61	105.38	105.48	109.5	111.2	109.25	107.35	101.13	104.3	109.05	106.47
107.16	102.68	105.13	107.27	106.29	107.19	104.28	104.04	116.47	100.47	104.97	114.87	111.54	103.68	108.2	102.07	106.19	107.13	103.49	104.11	102.92	107.01	107.42	106.03	104.88	103.53	105.68	103.32	101.82	101.02	101.27	100.15	108.48	104.15	107.42	99.018	111.77	106.3	110.72	107.8	105.02	111.06	100.58	103.09	106.52	103.34	103.39	104.67	107.08	100.5
100.33	103.32	98.682	103.97	106.55	105.41	104.13	99.96	108.34	100.24	100.94	98.614	100.92	100.83	103.42	103.25	100.28	100.43	103.06	104.64	105.56	102.37	102.4	102.22	102.53	109.52	104.09	102.94	100.66	99.753	102.66	102.39	101.99	110.86	98.319	99.525	103.06	99.248	100.43	100.36	100.82	106.68	100.41	105.01	101.56	102.7	104.04	102.15	101.59	101.84
103.5	107.17	108.18	109.97	105.52	111.1	105.6	111.07	111.1	111.04	104.1	106.23	106.73	105.3	107.74	113.28	105.41	111.3	105.24	111.3	112.1	103.02	102.02	109.86	111.74	102.7	111.97	109.82	107.06	110.18	114.68	107.87	117.15	108.22	107.03	109.14	105.93	109.89	112.66	109.43	113.56	112.2	111.71	110.18	110.01	107.42	108.2	104.52	112.11	110.26
105.3	101.8	104.38	101.18	106.89	106.39	101.03	104.48	101.04	107.71	100.58	108.13	103.41	105.56	98.159	107	104.8	104.78	104.97	107.15	104.47	103.9	107.97	109.52	105.67	101.19	108.89	107.43	100.71	109.55	110.26	102.49	108.82	110.53	105.5	105.48	109.73	101.69	104.99	111.84	105.26	104.84	102.76	106.84	105.69	107.27	101.63	99.215	106.33	105.01
105.39	102.16	114.2	106.58	107.88	109.13	110.07	109.62	112.87	106.78	109.27	107.25	114.31	111.96	108.23	111.73	105.96	111.47	108.03	109.66	110.67	112.43	111.37	110.22	109.46	115.18	107.19	107.11	111.31	101.83	108.66	105.52	103.46	111.33	107.87	102.43	109.42	109.42	107.15	108.91	111.97	115.54	111.22	107.77	112.88	109.59	105.51	106.81	112.32	105.64
104.41	110.96	100.93	104.24	107.13	107.62	111.62	110.51	98.675	102.6	103.44	98.48	112.34	108.57	101.92	104.7	105.6	103.66	101.69	106.81	106.08	105.15	106.13	102.61	113.69	107.62	105.34	102.04	103.97	106.67	104.09	108.65	108.26	101.46	107.48	106.71	106.07	97.656	104.28	107.35	101.35	105.54	109.12	100.76	105.29	105.33	106.6	102.44	108.21	106.88
94.99	96.167	96.34	100.33	99.264	104.15	97.613	99.169	103.4	100.1	98.785	104.45	98.314	93.525	97.912	95.621	100.29	98.801	92.629	89.911	96.541	94.089	93.131	95.277	96.477	95.997	100.8	98.556	102.01	97.726	93.258	95.957	96.285	99.287	102.53	97.845	98.681	95.939	100.15	96.981	99.707	96.6	100.15	92.563	95.702	92.393	102.17	103.05	96.024	89.346
104.86	97.413	105.95	103.52	101.81	102.01	100.62	96.906	100.46	99.683	101.41	102.87	96.02	95.997	97.826	103.96	102.21	103.76	107.8	99.213	102.09	103.23	95.973	102.38	102.76	98.207	102.91	104.98	101.68	101.31	98.999	99.554	101.93	104.56	101.65	104.75	99.988	106.14	100.56	103.41	97.384	97.731	102.31	91.573	108.33	105.68	99.736	104.8	102.25	104.4
105.25	103.85	102.87	111.26	98.494	108.12	107.69	108.74	102.44	106.68	107.23	105.81	99.96	103.33	107.25	101.04	102.81	98.459	102.07	101.81	107.41	103.09	106.91	106.1	102.59	101.45	108.57	101.91	103.11	107.03	99.499	105.63	108.46	101.53	105.68	108.56	103.88	107.55	105.85	107.01	102.99	103.63	105.12	101.17	110.21	106.91	107.13	108.78	99.829	98.411
99.993	99.768	102.45	99.618	99.593	98.79	103.71	102.42	105.88	99.02	105.84	97.403	101.9	100.48	104.99	101.87	99.928	94.211	99.533	102.45	94.004	100.83	96.368	92.959	103.12	104.18	96.308	97.887	99.624	101.15	104.54	97.323	95.806	100.51	102.86	100.37	105.09	106.29	100.5	101.22	97.272	106.94	98.664	92.278	102.42	100.74	102.42	102.25	97.747	97.846
111.14	109.16	110.46	111.58	108.4	108.65	109.77	112.5	105.34	112.26	107	113.5	107.01	114.69	112.68	109.06	106.32	104.24	108.74	106.92	109.91	113.68	111.18	111.85	111.95	109.56	111.42	108.67	106.83	103.62	111.13	111.19	108.97	115.65	106.44	103.25	111.07	108.55	106.28	104.02	107.67	113.54	113.63	106.93	106.66	106.92	105.05	109.09	108.35	113.88
102.34	107.93	105.43	116.94	108.44	112.36	108.24	104.31	100.24	111.45	107.6	109.82	106.38	104.39	107.51	109.8	108.62	111.91	105.17	109.66	104.39	106.06	100.87	112.07	112.02	109.83	105.75	108.23	106.39	112.44	105.89	108.52	111.05	106.42	108.54	109.96	106.87	106.47	110.44	112.26	104	109.08	109.35	109.55	111.89	113.53	110.26	111.96	109.41	114.27
104.21	104.38	107.69	100.55	106.87	103.39	110.17	105.57	104.91	110.49	104.68	108.44	102.4	103.59	111.34	105.6	104.78	110.24	99.565	102.48	112.41	109.02	100.51	105.07	103.04	106.82	106.2	103.85	108.51	103.72	102.86	105.57	103.93	109.23	106.95	116.58	104.48	111.3	103.48	107.7	104.92	110	108.03	109.5	103.98	105.54	103.47	107.25	108.05	103.27
107.14	105.64	110.3	111.64	107.1	105.97	111.59	112.87	102.13	106.83	113.58	107.73	111.68	110.22	107.04	106.28	107.91	111.85	115.43	102.83	110.53	112.85	102.29	102.45	107.45	111.13	112.45	106.68	103.79	108.78	106.9	103.06	110.92	104.19	103.12	105.07	107.66	100.17	111.3	111.34	106.62	114.47	108.56	104.5	105.59	108.59	114.35	101.35	103.73	100.32
112.61	108.9	108.48	114.03	102.85	108.48	104.79	104.82	111.34	114.52	102.08	110.19	101.17	112.18	107.16	108.44	112.57	105.69	113.35	107.42	110.73	107.27	104.29	107.79	106.92	100.68	112.85	108.94	105.52	110.97	105.55	107.5	107.84	103.13	110.79	110.99	110.38	110.4	105.81	109.56	108.09	105.98	106.54	109.62	116.75	108.67	106.77	103.28	111.29	106
107.57	105.62	106.66	100.77	104.36	103.49	108.7	108.6	106.98	109.12	108.44	102.51	107.14	107.66	108.1	104.77	102.92	109.38	105.76	103.16	104.22	102.97	102.74	103.56	109.81	108.89	107.51	106.97	100.47	109.07	106.42	109.79	110.26	109.17	102.46	100.59	108.24	106.37	105.17	108.87	107.6	109.26	108.3	110.84	104.05	105.93	108.38	110.62	107.23	100.4
104.05	107.68	104.59	99.498	104.86	96.985	99.854	104.65	99.87	100.84	102.69	102.87	90.603	106.51	98.104	102.43	101.34	104.65	102.34	96.3	99.345	101.77	100.88	103.05	97.498	102.42	99.673	94.998	98.214	102.57	105.43	96.81	96.727	105.12	103.39	106.8	98.231	102.62	102.59	96.429	104.22	100.39	96.465	100.34	97.016	98.23	102.84	102.76	104.71	105
96.084	101.87	101.93	95.474	94.302	98.576	100.2	94.941	97.932	95.36	102.44	94.379	92.834	98.9	99.427	99.955	95.036	97.553	101.87	96.54	94.757	99.436	100.15	97.753	106.23	102.42	93.394	99.164	98.019	98.689	102.43	92.017	95.429	104.68	96.215	95.945	100.63	105.7	99.392	99.296	99.346	102.55	104.44	102.8	95.116	97.6	96.778	100.11	97.691	98.81
108.4	104.1	109.24	105.59	107.01	109.15	102.96	107.03	106.5	104.76	104.48	103.04	106.38	103.56	109.73	99.147	103.1	105.51	106.77	103.54	107.15	106.23	103.78	113.63	109.63	103.81	108.7	109.38	107.06	109.44	104.07	107.93	106.01	104.35	108.05	108.22	108.99	103.84	102.33	107.17	110.69	108.61	110.18	104.56	102.07	107	105.84	106	100.95	98.541
108.51	110.73	113.48	113.05	116.2	107.88	109.44	109.63	108.27	109.56	105.87	107.21	108.72	111.1	108.85	105.72	111.13	107.55	108.85	104.97	114.6	107.35	110.95	105.95	101.68	109.9	109.21	103.96	106.09	109.58	108.15	107.97	113.28	111.91	107.19	103.14	111.49	106.9	106.41	100.58	107.24	104.87	109.09	104.27	108.49	103.02	107.4	111.67	110.87	111.8
105.19	110.05	110.17	103.93	102.49	110.11	106.36	103.13	110.24	108.67	104.08	112.6	106.43	106.8	108.79	108.12	101.78	108.7	106.61	109.96	109.69	112.05	106.51	107.43	108.53	109.99	108.61	109.88	104.57	105.55	111.82	102.95	110.06	106.66	110.28	111.17	106.4	112.02	111.87	106.66	112.61	110.28	112.75	108.45	112.22	112.44	107.78	111.22	107.21	106.38
106.54	107.25	104.11	109.15	110.06	108.76	109.4	104.97	100.84	103.13	103.74	105.22	111.58	104.21	99.3	107.64	105.25	108.16	106.39	103.47	107.53	113.41	110.71	98.075	110.27	107.9	107.79	104.03	104.05	103.22	103.18	110.66	106.75	102.75	112.19	102.34	101.52	109.48	105.73	110.39	111.48	105.95	106.84	98.429	104.48	106.21	108.68	104.49	105.72	104.6
111.99	107.73	107.95	109.76	106.95	110.83	107.61	111.88	106.8	111.18	113.86	113.97	111.26	111.32	105.07	109.23	113.82	116.71	107.76	114.86	111.8	111.24	110.26	115.32	110.76	112.42	110.55	109.81	111.41	108.58	114.77	107.53	113.47	112.04	107.34	111.96	115.3	108.02	108.15	110.13	115.9	107.33	110.41	110.69	109.36	114.56	103.3	110.02	107.63	106.27
101.88	99.959	108.17	106.57	108.3	105.15	103.47	107.35	110.88	105.65	103.67	100.42	106.96	105.61	106.56	103.99	108.1	100.72	117.83	107.28	109.47	109.73	107.93	104.06	100.98	106.67	96.023	99.793	108.55	105.16	104.59	107.22	107.79	104	97.67	105.68	105.27	100.63	110.05	108.3	113.64	108.27	113.9	105.7	105.07	112.02	106.19	109.53	103.85	105.59
106.77	106.55	103.98	102.28	103.74	108.64	109.03	108.84	108.38	104.49	107.07	105.69	104.15	101.54	105.82	109.85	108.74	102.21	114.12	105.03	101.85	111.95	104.67	108.26	110.73	103.45	110.55	109.9	104.19	106.31	99.952	107.52	107.46	101.7	106.68	105.85	106.08	103.42	112.49	107.22	105.55	106.86	105.18	112.13	101.62	105.45	101.99	100.84	103.77	106.71
104.85	109.29	102.16	104.19	108.41	102.32	106.41	104.79	99.534	104.38	106.53	101.83	104.48	99.626	106.24	109.78	103.67	102.26	109.16	108.2	102.22	106.29	103.29	104.01	109.16	107.32	100.58	103.88	110.69	103.55	102.53	100.76	104.64	108.08	108.92	108.96	111.54	106.49	106.77	107.36	101.61	111.87	107.42	104.25	107.46	106.27	106.63	104.75	101.33	107.78
105.84	100.03	94.819	97.833	102.53	96.799	95.089	100.27	99.195	104.19	100.45	94.257	97.477	94.282	97.138	95.429	97.975	97.196	100.24	95.793	93.517	97.729	95.942	95.288	99.372	93.742	98.845	98.708	99.254	101.6	103.3	97.106	97.604	95.841	95.183	91.279	95.312	90.205	99.565	94.597	101.81	105.34	94.205	96.482	90.859	99.104	95.88	95.917	97.331	99.436
98.383	108.32	107.55	104.35	105.55	106.01	106.45	104.61	100.44	105.62	107.68	104.71	107	107.48	108.37	105.31	109.5	110.66	108.44	108.94	106.09	105.62	109.34	103.02	99.33	105.89	107.32	105.33	105.15	102.49	113.5	100.76	104.27	104.36	109.76	101.88	108.76	101.72	106.48	103.3	100.4	106.53	110.4	105.15	109.67	104.75	108.83	104.08	105.59	104.13
111.4	103.19	100.08	107.59	104.94	105.48	103.75	100.54	101.81	103.53	102.97	109.17	105.41	101.89	111.01	108.29	111.19	110.34	103.98	102.57	111.4	104.12	104.92	100.04	107.67	105.65	115.43	108.78	109.21	107.67	102.55	107.16	110.17	103.67	109.91	107.55	107.35	102.29	106.82	107.92	114.39	101.37	107.84	107.37	112.83	111.23	106.05	102.98	112.29	110.89
103.56	107.93	106.4	108.19	107.16	102.03	98.869	104.98	106.24	106.95	106.03	105.01	100.2	104.07	104.18	99.552	110.83	103.8	103.85	105.52	105.87	101.98	106.26	111.96	109.08	108.43	101.52	105.87	105.37	103.05	108.45	101.79	105.05	109.28	106.91	105.49	105.23	105.88	100.03	106.62	107.66	105.05	97.869	104.07	105.44	109.06	106.47	108.9	109.9	107.3
112.61	112.49	113.73	110.65	110.64	112.45	108.39	107.48	103.2	115.78	109	115.06	112.96	116.69	104.21	116.5	115.45	113.97	101.49	114.94	113.04	110.95	122.3	106.36	111.49	115.13	119.21	111.37	113.22	108.35	106.11	108.86	107.73	111.25	114.66	109.77	110.01	108.25	107.96	111.33	108	117.61	113.31	107.39	108.9	108.33	103.2	104.01	103.58	110.02
103.36	106.89	104.93	106.07	100.32	108.18	99.884	109.22	101.07	104	108.37	101.14	110.81	104.61	109.64	103.06	104.54	105.97	109.82	109.19	106.73	109.02	109.95	108.72	106.78	109.08	100.6	107.19	104.03	99.988	102.37	103.57	102.65	110.22	105.01	107.06	106.99	101.59	99.379	101.73	102.58	97.249	103.31	105.91	106.93	104.33	110.36	102	113.6	110.13
101.23	92.924	93.45	102.64	102.17	104.14	106.22	93.344	97.608	97.27	102.54	96.621	99.447	95.227	104.95	97.585	101.04	97.003	93.402	101.18	99.889	94.162	99.852	102.88	97.256	93.797	102.43	99.435	94.945	104.65	99.861	100.28	91.553	95.668	100.36	96.948	95.669	94.271	94.08	96.967	96.061	96.367	95.369	93.251	96.374	97.616	102.38	101.37	102.18	94.62
106.7	107.11	107.25	104.13	109	104.34	100.13	109.92	106.52	103.43	107.73	108.66	100.04	105.73	104.99	105.3	103.89	105.35	106.06	104.65	102.5	108.02	107.27	106.22	102.09	107.2	103.44	106.54	102.65	105.05	102.05	104.49	109.85	108.06	107.57	105.51	102.4	104.99	102.94	109.63	107.49	105.59	112.27	105.92	112.37	103.55	106.89	106.25	99.261	106.59
107.14	102.96	105.25	105.26	106.31	101.11	103.2	108.24	107.69	103.94	106.58	104.32	102.89	107.51	101.36	104.08	103.64	107.86	100.73	104.62	113.83	105.61	110.86	104.15	104.58	112.94	107.11	110.69	109.23	109.75	106.62	106.88	102.59	101.76	109.98	104.56	102.08	106.05	105.1	106.36	108.82	104.53	106.22	108.14	105.08	103.54	102.05	103.68	107.25	105.39
109.61	112.41	109.75	102.25	108.9	105.6	111.5	108.92	105.18	110.29	107.93	108.06	112.07	104.48	111.92	114.21	105.38	109.79	104.83	107.81	100.97	112.48	104.36	107.73	108.53	113.36	103.56	107.79	107.73	106.99	108.06	110.11	109.53	107.83	111.05	110.97	110.65	104.13	108.38	112.34	110.15	109.5	107.51	108.96	113.2	105.17	109.13	107.8	111.26	113.28
105.2	109.3	107.09	114.03	103.86	108.44	110.01	109.63	108.22	102.63	108.79	112.97	108.29	107.21	104.57	107.72	115.18	104.79	107.2	110.78	107.6	109.03	109.74	107.74	107.04	107.15	109.27	109.32	107.99	102.1	110.28	100.29	102.24	103.33	105.92	109.91	106.14	108.83	115.71	106.31	107.17	111.13	110.7	106.05	104.82	107.65	108.05	110.61	111.68	105.18
104.91	100.07	105.62	98.077	103.57	94.734	101.98	98.491	97.426	100.79	99.765	95.607	104.12	100.71	100.91	104.57	103.58	101.45	102.4	100.02	102.95	102.02	105.96	96.182	103.47	103.49	95.838	99.494	96.627	98.192	103.03	101.73	91.641	104.56	99.925	100.42	99.405	99.273	101.32	103.2	95.139	101.42	104.96	98.39	98.222	100.33	95.249	106.69	99.843	101.88
106.78	108.79	111.16	107.56	101.88	107.08	106.68	107.62	102.8	109.71	107.15	108.67	105.32	103.29	104.19	110.25	107.55	108.04	110.89	101.89	104.91	105.05	102.58	107.87	106.48	102.85	106.86	105.33	110.62	107.85	108.99	104.24	109.25	106.2	96.176	107.17	106.31	109.49	104.06	107.61	106.28	103.96	104.6	111.61	102.95	109.87	110.23	106.74	107.74	107.98
107.03	102.24	107.8	111.04	106.59	110.54	101.45	108.29	109.74	106.54	111.5	113.28	108.23	101.82	105.93	104.15	106	106.52	108.84	103.43	105.53	102.63	106.22	111	103.41	110.63	106.24	102.99	111.77	103.81	107.53	99.386	112.43	110.98	106.89	108.78	101.1	103.72	104.39	110.68	109.78	108.21	111.74	103.12	106.62	107.7	106.72	102.87	106.03	105.8
109.67	104.83	98.51	109.45	111.77	111.03	104.82	106.84	108.74	100.37	110.62	100	108.83	102.41	106.37	102.44	110.33	107.11	101.51	108.22	111.12	104.66	108.92	103.15	112.32	102.49	108.88	104.38	105.89	110.86	107.14	100.52	107.37	99.531	114.31	114.74	107.45	108.83	101.55	107.84	109.06	110.9	108.07	106.92	109.66	113.75	100.98	110.02	106	110.88
108.12	105.68	107.63	112.34	109.3	110.04	108.12	106.19	115.1	116.76	109.9	110.95	112.66	101.43	108.57	107.37	110.59	116.64	110.12	104.97	113.81	109.24	110.55	114.13	106.12	114.5	105.53	106.16	111.36	104.31	111.36	112.31	108.14	108.52	114.13	107.43	108.52	107.92	114.58	107.82	111	112.24	112.34	112.5	107.87	113.1	115.6	108.36	116.32	112.3
112.09	111.66	106.2	109.26	114.25	100.79	104.98	103.45	106.49	109.72	102.36	105.52	104.33	103.55	107.41	108.28	103.07	112.99	108.49	108.23	107.49	102.86	104.86	101.56	106.97	98.714	107.55	103.16	108.5	106.2	101.74	105.17	112.41	114.2	107.58	108.23	100.18	107.39	102.51	108.62	102.16	103.68	106.88	110.7	105.43	105.15	103.59	105.88	112.44	103.72
109.32	110.48	104.32	107.12	103.43	110.33	112.65	111.54	107.25	104.87	111.81	110.49	116.38	112.97	111.47	112.03	105.67	108.92	110.32	110.5	106.54	105.38	108.41	109.32	109.15	111.23	111.07	115.79	107.96	107.53	112.99	106.75	111.68	106.2	110.19	108.94	108.71	105.02	101.74	108.87	109.93	109.12	107.86	104.23	111.26	112.11	108.67	106.43	101.99	114.8
107.39	105.32	108.9	112.92	106.45	105.58	107.61	110.67	108.52	107.19	107.54	104.58	108.29	107.05	105.75	112.12	103.05	108.35	110.14	103.89	108.75	105.4	105.65	103.58	105.11	110.16	106.51	105.3	101.6	107.65	105.61	104.8	112.05	108.61	105.27	103.32	107.55	110.7	106.86	109.69	110.72	107.9	101.75	107.56	101.2	104.5	100.67	107.43	100.18	114.71
107.05	106.56	103.42	99.524	103.06	106.21	104.73	114.84	111.09	109.26	110.3	108.57	107.26	108.29	108.77	107.55	103.91	100.14	102.07	112.88	104.66	110.3	111.97	104.39	106.65	103.31	107.32	107.51	97.699	103.87	107.25	109.5	105.54	102.68	105.35	105.33	102.85	107.75	102.29	107.04	109.75	102.4	96.794	108.41	104.56	108.46	105.57	110.9	107.86	107.25
105.81	104.67	106.65	102.75	105.93	100.88	105.4	104.22	107.77	100.75	107.33	96.71	99.589	109.38	102.56	106.95	102.06	100.91	110.51	112.71	100.31	104.83	106.13	104.92	106.94	100.94	100.74	106.49	106.08	106.71	109.53	98.293	107.29	100.41	108.95	112.26	109.81	105.98	99.379	110.06	101.84	98.84	110.58	107.02	108.23	103.05	109.81	108	102.39	103.43
110.77	113.98	110.91	111.62	109.58	106.45	108.86	110.9	105.35	113.13	106.14	109.9	110.7	111.18	114.63	113.83	111.07	107.77	112.41	107.61	103.34	107.93	112.19	113.81	113.98	107.57	104.69	114.43	106.68	101.5	113.37	109.46	111.49	109.71	110.3	109.24	112.69	103.99	108.83	112.12	106.12	110.73	110.4	111.65	106.61	106.95	110.96	108.63	114.53	107.55
104.49	111.99	102.47	107.75	98.968	106.85	110.76	99.68	111.53	108.72	104.92	111.9	109.15	112.81	109.1	113.83	103.54	104.05	113.71	112.83	112.17	109.02	101.14	107.39	107.71	111.77	108.32	107.7	109.5	106.51	111.13	108.87	105.65	104.04	111.03	109.49	107.46	107.76	109.13	104.85	108.21	110.35	112.44	101.71	103.62	107.4	109.48	109.59	114.98	104.61
109.89	113.92	112.06	106.87	110.73	108.14	116.87	100.48	111.93	106.7	101.79	111.27	107.48	108.73	106.3	106.41	111.14	103.68	105.95	110.77	107.8	110.5	108.92	106.63	111.02	109.9	107.99	104.31	112.08	104.63	111.98	113.2	107.88	109.73	105.31	109.66	109.76	109.66	104.65	110.79	108.51	112.27	103.61	111.71	106.77	110.14	111.32	110.21	109.98	108.09
98.915	109.42	107.35	106.84	108.13	103.39	107.81	110.36	102.96	106.87	102.04	112.14	108.69	112.51	105.11	108.2	104.91	110.17	112.1	111.76	106.83	104.62	108.87	110.89	107.77	108.58	104.79	105.9	103.82	111.76	109.53	108.87	99.344	111.6	109.72	110	104.38	107.26	108.82	108.59	110.46	112.28	105.36	106.58	110.54	105.4	108.9	110.52	111.84	108.72
103.11	108.15	109.63	107.48	105.77	107.24	98.056	102.42	102.85	106.4	106.62	105.32	107.26	104.75	103.68	107.39	102.36	114.74	98.89	106.3	107.53	106.04	107.28	104.88	109.49	107.29	109.04	104.24	99.763	102.52	105.77	103.65	106.57	106.17	103.94	103.38	106.67	107.39	107.9	106.12	103.14	103.48	101	98.687	107.13	107.49	105.04	106.47	105.33	107.36
102.21	104.61	107.98	103.96	112.67	107.25	103.12	106.97	107.62	106.78	102.42	103.71	110.61	111.82	104.14	101.69	103.27	107.38	106.51	106.11	106.28	105.54	108.26	106.69	105.75	106.51	103.68	104.07	108.94	100.82	111.63	101.16	99.695	105.76	103.35	107.35	106.85	110.9	103.47	115.57	103.59	105.14	102.12	102.96	104.03	106.06	106.02	103.91	103.76	106.73
98.592	102.72	97.741	101.11	94.958	100.39	99.425	104.51	99.315	103.71	100.16	99.199	104.44	100.54	106.47	106.5	96.501	99.409	101.65	101.07	101.07	103.14	96.406	107.21	100.25	95.254	102.22	97.732	97.898	96.183	99.683	102.96	95.443	97.799	108.9	96.436	93.787	99.923	99.438	99.443	95.312	92.549	102.94	100.33	92.968	101.87	98.286	96.998	99.582	96.027
110.52	109.31	106.17	107.25	106.4	108.73	110.05	108.76	110.34	109.95	111.25	111.59	109.08	104.6	111.5	110.83	113.94	103.98	106.34	108.42	106.76	106.98	111.34	110.43	106.7	107.84	102.38	102.01	105.48	107.31	110.14	110.89	105.57	106.89	108	103.12	102.28	109.39	108.39	105.8	107.01	110.2	107.09	113.71	106.35	106.51	108.9	108.79	106.55	109.52
102.94	97.089	97.184	97.576	95.856	100.6	100.46	98.09	96.063	101.62	94.612	101.89	101.39	105.04	99.708	94.962	101.21	102.43	94.125	99.953	99.484	92.616	100.03	101.44	100.18	95.896	93.243	98.028	101.85	98.805	97.123	97.893	99.157	102.96	100.06	97.807	101.28	98.444	104.55	99.189	97.133	106.6	99.249	99.861	102.23	96.905	103.82	102.01	101.61	100.57
104.39	105.33	106.52	108.57	107.56	113.55	109.06	108.1	106.83	108.76	100.93	104.52	109.12	107.73	109.32	108.63	106.56	112.14	108.04	107.66	108.75	107.94	105.32	113.83	105.97	104.51	111.22	111.5	108.27	110.48	110.91	107.04	105.26	104.19	108.32	115.53	110.5	109.35	106.24	110.24	111.4	110.1	108.17	106.68	105.63	108.88	110.85	112.35	104.18	108.77
109.67	112.73	105.81	111.94	112.11	110.4	111.88	112.08	110.9	110.26	113.11	116.46	107.94	108.83	109.1	105.91	110.6	107.91	113.82	105.97	108.62	110.76	115.28	109.07	106.54	112.21	110.53	111.02	114.24	107.23	107	110.47	111.63	113.02	111.37	110.41	110.14	110.75	111.05	103.57	111.27	106.51	100.2	111.74	109.67	116.47	112.36	117.99	110.41	109.47
102.8	114.62	103.53	104.76	102.53	107.63	100.72	104.68	102.27	108.69	106.99	105.23	109.55	108.06	107.84	100.42	104.25	105.31	97.53	104.79	103.25	100.96	104.92	105.99	105.9	105.54	108.31	104.55	104.08	105.76	100.27	103.26	108.7	104.01	104.54	102.17	100.34	108.94	107.22	107.26	110.47	108.05	111.96	103.67	105.85	112.94	108.67	102.48	108.89	108.25
109.81	109.66	114.94	107.82	105.23	103.02	109.29	113.6	109.44	103.55	103.63	108.47	107.91	100.97	104.24	109.68	107.16	106.27	107.25	106.86	107.57	107.38	104.88	102.42	108.47	108.91	105.14	108.68	110.18	106.27	113.15	110	103.87	112.33	108.01	110.76	114.41	107.44	107.56	109.92	104.9	104.85	109.53	110.17	107.79	107.24	107.2	115.75	104.46	114.31
102.48	99.932	104.77	106.06	107.05	112.12	107.94	107.56	112.18	101.23	98.482	106.68	109.23	99.679	104.89	103.27	102.31	104.24	102.82	109.69	114.32	103.66	108.44	101.57	95.609	105.41	109.85	107.48	102.81	108.83	110.38	108.19	101.83	100.04	112.45	103.29	106.48	103.22	108.25	105.6	112.34	104.74	104.97	109.39	105	108.33	104.21	112.64	112.11	102.98
106.75	109.62	99.777	110.1	105.56	107.47	109.56	107.66	109.73	108.51	114.74	108.97	109.9	113.86	103.01	105.08	109.26	110.7	110.87	110	113.51	107.09	100.51	108.55	104.85	108.86	104.53	106.23	106.32	105.88	108.47	109.71	115.45	114.06	113	106.11	105.46	108.66	110.83	116.24	107.2	110.88	112.41	108.88	107.47	104.91	109.47	105.52	109.05	108.47
99.229	105.66	102.45	97.932	97.978	97.455	102.77	104.82	100.44	98.602	98.226	100.87	98.118	101.53	100.24	99.692	98.585	107.63	100.72	98.444	101.56	102.15	98.681	98.613	105.56	101.51	95.102	103.45	101.69	94.262	107.85	93.245	103.46	97.674	100.16	98.489	99.658	96.393	100.95	106.47	102.34	100.01	104.82	97.08	99.004	93.525	98.501	99.508	104.56	107.16
100.52	105.2	106.79	96.512	92.001	101.26	94.347	97.59	101.11	103.64	97.811	95.281	99.851	103.24	98.237	104.29	104.4	98.339	98.409	98.301	95.551	100.21	96.767	96.576	97.544	97.293	99.014	100.58	106.03	100.71	96.063	99.469	98.871	103.89	100.93	101.51	105.85	101.13	103.73	96.177	106.68	102.28	97.66	98.637	99.245	103.08	101.49	104.34	96.73	97.192
96.435	98.426	98.172	91.112	93.627	95.329	98.068	99.328	103.86	101.2	96.169	103.22	97.141	92.955	94.433	93.598	95.918	100.18	99.455	99.857	101	102.36	98.654	96.584	102.05	95.406	98.2	90.473	93.054	98.827	92.704	101.07	93.954	104.43	95.705	96.705	92.793	94.763	96.056	101.27	99.249	97.139	95.587	102.14	103.4	100.35	97.422	91.851	101.27	95.943
104.54	104.42	105.02	106.14	105.61	97.251	109.44	106.69	99.889	108.51	101.16	107.32	110.54	101.7	104.29	97.73	107.47	106.91	107.98	105.12	105.09	100.55	103.81	104.41	105.23	102.55	104.89	102.75	111.23	104.25	107.9	107.03	112.82	113.94	102.6	105.04	104.88	106.6	103.89	109.29	108.06	103.42	105.86	105.45	104.05	105.36	102.9	106.13	106.03	101.32
104.89	106.4	103.85	107.8	103.69	107.79	102.75	106.66	106.02	110.03	105.2	103.19	107.54	105.66	106.43	108.61	105.18	111.78	107.01	104.19	109.19	109.08	109.3	104.42	113.28	108.42	108.01	109.87	103.19	101.14	107.05	103.93	100.6	104.92	113.38	103.49	111.97	101.41	108.34	104.62	102.47	106.64	104.96	104.42	109.23	108.65	110.01	102.33	111.07	108.92
107.29	104.43	111.62	107.32	110.3	109.57	118.89	109.07	108.88	107.34	108.76	110.56	105.76	105.97	103.82	114.61	105	107.86	110.01	100.97	108.82	109.71	107.81	107.84	104.13	105.73	108.3	111.41	111.93	107.05	112.01	104.46	110.04	112	116.27	103.09	107.76	107.95	110.63	109.89	108.41	113.27	110.76	110.52	105.73	107.76	114.92	110.87	112.41	113.26
107.37	109.96	106.42	108.8	109.95	103.73	103.96	103.98	109.19	103.37	108.8	108.7	104.13	105.92	101.6	107.32	100.27	107.55	106.88	102.67	106.19	104.29	108.8	101.07	100.83	103.2	109.56	105.34	107.75	103.99	102.81	107.15	107.88	100.95	102.08	102.69	104.77	104.62	105.27	105.07	109.4	101.39	106.67	106.4	106.58	107.53	99.504	106.07	105.04	104.25
106.35	108.2	106.08	108.33	106.33	108.49	109.1	111.24	107.68	107.94	101.97	107.47	104.29	110.4	103.24	106.5	103.45	105.46	104.52	99.48	107.83	102.15	104.94	110.14	107.39	108.81	104.68	107.13	101.41	113.97	104.49	111.88	100.73	108.21	102	104.17	107.98	101.85	110.55	98.66	102.51	109.4	107.81	100.89	107.69	110.66	105.99	103.46	106.28	105.56
106.07	106.79	101.9	104.27	108.88	112.01	106.23	100.2	108.66	110.94	107.41	106.99	105.67	112.15	108.99	106.69	104.74	103.66	106.3	104.01	102.17	105.96	107.19	108.14	106.58	101.2	107.74	110.28	104.58	107.53	106.63	108.93	106.44	110.17	100.33	105.54	104.38	105.07	100.48	108.7	103.73	102.6	101.44	106.58	103.13	112.74	109.77	101.98	105.25	110.19
102.14	105.51	103.74	106.04	104.89	111.49	108.66	110.87	104.7	103.13	103.48	109.11	107.21	114.06	106.58	113.87	107.45	112.55	103.98	109.58	107.57	108.6	109.89	105.31	110.75	108.17	106.01	114.56	110.27	108.24	106.03	105.18	109.39	110.03	111.25	104.19	106.17	110.14	104.73	108.65	109.66	113.7	104.14	106.76	112.45	109	105.32	110.63	106.43	105.78
108.22	105.13	106.74	109.6	112.89	111.83	107.45	100.66	103	108.88	113.71	103.87	102.49	108.24	107.7	109.18	106.25	109.32	109.76	110.6	111.38	109.21	107.11	108.98	101.92	105.56	103.71	108.1	100.98	105.84	104.46	114.65	109.33	114.43	105.61	104.5	109.02	102.41	109.32	107.5	103.22	112.84	106.83	105.16	109.91	114.16	111.81	107.31	102.32	110.86
102.2	110.38	105.67	104.3	104.36	102.56	106.77	102.82	110.4	105.13	105.58	102.16	103.62	104.07	112.04	112.13	113.31	103.84	101.7	103.59	104.04	103	106.27	108.71	104.54	106.96	103.73	103.66	109.12	105.17	110.57	103.51	101.56	103.05	107.02	112.2	105.14	104	110.48	102.67	106.92	108.7	103	110.52	104.45	106.29	112.2	104.52	105.81	108.71
104.37	104.09	100.73	109.33	109.56	111.97	107.98	104.42	105.85	100.5	105.67	107.51	105.64	104.04	103.36	106.67	102.95	107.43	102.75	106.82	100.08	102.95	106.4	105.56	111.25	110.15	105.88	107.12	109.19	107.17	108.81	107.87	104.3	109.4	108.17	109.94	103.12	98.092	104.73	104.42	110.45	104.85	105.53	104.99	104.73	103.1	104.88	111.95	105.89	110.93
101.47	97.26	97.702	94.264	100.79	103.81	101.63	109.88	103.91	100.02	103.84	101.25	100.83	107.73	101.19	103.1	101.4	101.83	101.05	107.29	99.731	100.71	101.86	100.11	99.06	98.23	109.56	97.449	93.561	106.68	100.16	97.29	104.94	99.272	107.16	103.09	100.26	93.161	101.39	100.66	103.4	96.372	102.55	103.64	103.37	96.683	95.407	102.02	97.538	105.94
109.03	108.39	106.78	103.11	101.44	110.07	110.9	108.86	115.79	108.67	107.18	113.53	108.8	106.52	104.71	105.86	104.49	104.82	103.38	111.15	106.59	105.44	106.78	105.21	105.91	111.59	108.41	110.92	109.47	108.86	109.79	106.33	110.77	104.46	107.87	112.55	111.2	112.75	108.53	105.52	108.72	111.24	106.67	107.12	104.8	111.3	103.36	106.21	104.53	108.02
103.58	108.24	108.69	112.26	116.07	117.03	109.09	111.59	113.52	108.97	114.18	110.54	102.88	105.32	111.84	109.49	107.14	118.71	110.36	109.86	112	108.68	106.57	107.6	105.02	112.64	109.23	112.18	116.62	105.26	112.5	106.28	105.41	112.61	113.52	114.62	112.16	113.58	108.34	108.82	113.58	113.5	109.58	102.36	115.75	111.74	113.54	102.46	104.6	114.51
101	100.77	94.901	95.577	98.455	98.17	96.821	100	94.817	101.2	92.213	96.687	99.576	97.861	96.257	93.668	95.429	94.744	100.39	101.5	97.718	98.146	98.198	103.36	101.96	96.798	100.58	96.549	95.629	100.27	105.67	94.351	100.4	99.106	96.118	98.744	95.12	98.031	99.639	96.452	100.25	95.2	96.24	95	97.473	95.215	97.083	96.584	99.507	98.867
102.9	110.59	106.35	110.02	102.78	101.31	109.76	105.86	101.13	102.13	106.1	105	110.9	100.83	108.29	102.1	107.31	105.99	104.97	107.92	105.01	102.51	105.9	107.35	104.5	105.18	100.92	99.282	105.37	95.854	102.12	105.24	104.3	110.18	106.03	101.69	102.75	106.54	107.64	112.82	110.49	100.25	102.2	102.2	108.59	109.98	108.87	101.79	110.85	102.4
104.63	109.6	107.14	113.29	99.338	110.07	110.56	105.94	106.47	112.21	106.32	111.73	110.86	116.35	103.17	108.09	100.74	110.6	111.69	110.02	111.28	112.29	101.34	105.61	114.95	107.46	110.47	107.93	110.37	104.72	109.42	110.9	110.47	110.07	112.63	109.92	110.01	117.29	102.9	104.23	109.43	110	117.81	103.94	108.76	107.7	105.21	103.02	111.28	107.14
100.56	101.49	99.562	96.21	98.965	98.197	93.791	98.176	87.575	96.053	94.552	97.798	99.132	96.295	103.87	99.437	94.446	98.512	103.6	96.616	96.987	100.46	94.852	93.726	93.633	100.11	99.843	97.499	92.34	100.98	101.92	97.287	100.97	90.43	99.422	99.262	100.04	101.35	99.089	98.604	106.77	94.877	94.555	94.447	97.601	95.75	98.874	98.106	94.272	93.54
108.68	111.33	107.27	104.93	106.8	106.99	106.76	107.29	110.94	107.63	107.17	106.7	108.24	109.94	109.28	111.08	106.47	104.89	114.22	108.19	108.73	110.97	109.06	109.82	108.81	106.48	107.56	103.66	107.76	114.17	113.29	114.62	115.82	107.71	104.49	104.74	106.85	105.21	106.01	113.51	105.35	109.83	105.17	110.4	113.01	106.89	104.32	105.73	103.02	106.58
116.19	117.82	112.54	111.33	103.73	108.79	112.03	109.49	108.96	109.22	113.35	109.86	111.92	109.15	106.83	111.45	104.54	108.85	108.33	109.68	111.25	113.73	111.54	108.75	111.77	106.34	113.59	110.98	107.02	112.84	109.11	115.62	105.17	112.39	110.53	109.98	112.13	105.48	114.94	112.91	110.93	113.18	113.43	107.13	110.63	113.76	116.89	109.27	113.3	107.23
105.17	110.07	106.07	106.44	108.13	101.73	110.91	106.47	106.1	106.76	107.37	101.46	100.05	111.35	111.48	111.03	107.09	102.84	105.37	102.22	108.46	116.21	107.64	109.45	110.43	103.74	107.87	107.91	104	104.04	108.83	108.27	99.26	111.53	103.4	103.2	106.04	103.89	107.2	102.1	105.8	108.79	110.74	108.09	105.19	110.08	110.68	104.63	108.33	105.28
105.74	111.03	108.34	101.66	106.7	111.12	110.02	109.41	111.63	114.6	113.96	109.7	107.45	105.17	105.97	112.1	114.19	109.91	106.36	102.99	114.65	112.2	106.09	107.21	111.41	106.42	110.71	115.9	109.32	107.27	109.64	109.26	106.84	106.22	112.26	114.32	100.3	114.65	104.04	108.56	108.17	102.82	105.12	108.23	106.81	106.9	112.52	103.11	106.43	106.58
109.54	106.96	102.9	107.69	111.73	112.53	109.99	106.19	104.65	108.16	106.79	112.67	109.65	103.24	107.99	105.74	106.42	103.38	107.68	109.46	109.4	108.85	107.85	112.57	108.89	106.39	103.38	110.49	112.1	106.17	108.05	112.56	108.31	114.86	112.47	109.95	110.64	109.17	111.77	106.92	111.12	109.34	107.63	111.26	104.76	108.66	101.57	110.1	109.28	102.97
106.97	105.02	104.49	104.49	104.68	104.88	104.92	104.69	107.12	101.11	103.77	100.98	97.055	101.57	99.211	103.89	101.87	104.42	100.37	109.53	99.746	103.22	106.35	112.53	112.4	106.69	107.63	112.06	108.8	108.04	100.23	103.35	103.08	107.5	104.75	101.52	108.05	106.85	108.99	105.4	106.26	103.97	98.821	103.52	100.03	107.38	100.43	104.72	109.04	102.89
108.16	105.44	109.75	105.3	109.26	104.01	113.74	104.55	108.91	115.46	113.49	103.77	112.7	104.62	112.4	111.79	105.66	108.57	110.3	110.4	103.15	112.5	104.8	107.63	103.01	106.93	108.88	107.87	106.92	110.27	108.31	99.066	104.43	109.1	109.31	104.42	107.35	107.12	105.88	106.74	106.41	107.74	109.77	107.73	110.69	108.47	111.48	106.94	107.84	106.66
100.06	103.54	104	101.83	103.72	100.08	104.99	105.62	108.4	105.61	104.48	104.24	98.884	103.45	99.446	105.74	103.37	104.78	106.78	103.62	109.92	108.54	100.05	104.18	107.05	103.51	105.78	108.42	97.874	101.78	109.55	95.957	98.183	106	103.48	105.91	104.31	102.48	101.59	106.64	103.43	107.15	106.57	101.69	109.95	103.09	104.37	106.57	102.82	102.66
96.803	98.667	102.47	95.062	98.326	97.261	100.61	102.83	98.73	99.41	95.46	99.044	101.23	102.44	96.713	95.415	100.85	102.63	98.119	93.736	97.175	101.48	94.886	96.776	104.35	98.108	97.282	98.621	100.36	101.05	93.178	94.106	99.066	95.582	99.065	95.48	90.062	102.82	99.048	97.634	96.832	95.026	102.99	96.857	95.891	100.38	94.3	93.568	103.74	94.118
107.4	112.29	101.27	106.69	109.8	106.39	107.3	106.94	106.17	100.09	103.31	102.1	110.55	111.79	111.81	109.83	99.072	108.3	102.45	106.72	99.294	103.48	105.21	108.21	103.95	106.77	103.96	100.98	102.09	106.2	109.31	104.87	101.21	110.16	110.06	102.75	107.84	107.56	104.17	103.15	104.49	104.94	103.4	110.8	109.52	106.74	111.52	108.74	103.67	104.07
104.68	106.5	104.04	112.32	113.49	107.48	105.28	118.34	109.6	112.02	110.74	102.9	112.16	110.89	104.13	108.01	101.96	108.97	110.58	109.28	105.27	102.55	105.37	113.32	108.2	106.7	112.31	107.68	111.29	105.76	112.97	108.93	109.06	108.56	110.91	109.97	106.41	107.57	110.78	109.68	104.78	104.15	108.62	108.91	108.23	106.28	107.61	111.28	105.6	109.23
101.95	105.91	96.816	102.75	101.02	97.562	104.08	98.916	103.31	99.921	104.45	100.08	94.821	100.55	104.59	97.833	97.592	102.41	98.586	104.96	104.02	100.5	104.84	98.565	95.341	103.45	108.26	105.67	98.804	104.02	102.74	97.918	101.24	98.362	102.39	101.09	93.817	105.22	105.21	99.957	101.22	103.04	102.44	102.74	100.78	95.022	99.734	99.056	104.88	89.923
110.93	102.74	105.45	104.25	107.78	109.24	108.97	107.96	104.51	116.75	105.34	102.29	107.24	105.29	111.9	103.88	107.49	112.39	107.46	107.3	108.07	104.44	114.12	106.96	113.98	110.84	104.91	108.72	114.55	101.44	102.41	111.3	104.34	102.1	103.51	109.08	109.37	101.96	108.58	106.97	107.69	106.04	115.96	113.83	105.61	113.79	109.19	108.65	109.77	108.67
108.92	104.44	100.1	104.43	100.18	98.923	102.94	102.38	104.81	97.901	109.04	104.2	109.66	106.37	103.18	108.5	103.47	103.62	105.56	103.24	102.93	108.9	101.44	102.6	101.58	104.43	100.64	108.63	104.97	100.13	105.13	104.56	102.87	105.77	101.21	105.21	98.639	102.8	108.52	102.11	110.09	102.21	100.16	107.18	101.44	102.41	107.96	96.511	109.27	105.27
107.67	108.51	108.95	112.23	107.61	111.38	109.05	114.07	112.98	116.87	107.28	109.51	110.92	112.7	107.01	116.64	110.26	115.63	105.44	106.27	106.82	109.27	108.47	110.83	106.44	108.04	106.26	104.49	108.23	112.91	107.85	110.2	113.07	110.83	119.03	107.89	111.29	105.78	103.76	105.76	111.96	106.98	110.98	114.13	104.05	111.85	109.1	107.8	104.91	107.64
111.7	107.55	111.09	108.54	110.75	104.78	104.86	112.02	105.06	109.18	105	106.55	106.84	108.23	112.39	112.87	110.81	104.07	111.13	109.2	108.56	105.65	104.47	110.55	99.466	106.91	106.44	107.72	104.5	100.45	109.77	106.83	107.6	109.61	107.6	108.82	104.6	107.19	109.88	106.33	102.31	105.77	108.94	111.13	112.51	110.94	110.54	116.51	107.78	108.54
110.3	105.31	113.59	109.34	109.41	110.15	111.22	106.97	106.22	109.64	106.66	112.78	101.58	111.66	115.08	105.77	107.62	105.54	106.94	108.38	110.12	114.54	106.07	110.58	113.97	111.8	107.19	104.81	101.59	106	107.42	105.6	108.93	105.65	108.32	109.66	109.26	112.82	107.78	105.1	108.87	106.91	108.72	106.57	107.4	107.04	111.6	104.32	114.15	109.94
103.77	105.16	113.66	110.16	104.35	100.7	103.1	103.65	109.25	103.38	102.45	102.81	103.42	109.41	104.73	105.48	102.73	104.27	100.96	106.17	103.85	110.34	108.05	103.24	104.38	113.51	106.61	104.91	115.73	104.52	102.62	109.4	107.95	102.79	99.535	111.25	104.05	101.06	103.08	110.09	109.34	109.47	105.16	106.39	101.02	103.05	106.5	105.8	105.18	104.16
112.85	104.46	104.41	104.83	97.597	108.63	106.14	104.89	102.47	102.56	106.21	116.17	102.18	110.25	101.95	106.27	111	105.1	109.52	107.74	103.85	107.24	103.86	107.84	113.7	103.51	101.73	96.388	99.994	109.59	110.06	105.08	108.31	101.91	105.19	113.36	105.19	106.69	102.72	104.78	99.524	107.24	104.66	105.95	111.55	110.79	104.3	108.39	109.4	105.99
111.35	108.25	106.36	106.93	112.38	100.87	100.6	108.38	103.8	107.34	109.21	105.98	110.42	113.76	106.95	106.14	107.08	108.04	111.11	111.13	107.13	110.26	107.99	107.26	101.3	99.315	104.05	100.04	111.35	102.74	109.07	104.84	107.11	103.88	109.15	111.04	104.47	107.56	107.44	104.99	107.69	104.54	110.06	105.1	105.81	112.65	106.64	104.99	108.03	106.09
102.79	99.468	106.76	103.88	96.986	93.698	100.26	95.38	100.09	95.249	99.275	102.79	96.854	98.686	94.063	99.709	98.946	98.035	103.4	96.491	102.12	100.33	100.1	95.516	97.707	109.29	105.34	97.842	104.37	99.291	98.866	97.131	94.232	95.425	103.28	98.165	97.404	100.65	102.78	96.572	99.307	101.5	96.863	102.18	98.485	94.568	95.571	100.1	96.271	100.73
104.1	108.7	104.16	107.96	100.42	103.17	103.26	105.57	110.63	103.18	110.09	106.77	107.14	104.68	109.03	115.63	104.93	107.83	102.39	112.17	101.45	102.69	104	104.06	109.85	105.52	107.89	106.62	105.82	104.81	102.84	105.38	104.21	109.77	105.91	105.53	107.81	102.35	106.37	107.52	105.63	105.69	105.05	104.2	103.48	103.61	107.14	106.79	105.55	102.84
104.31	107.2	111.46	112.97	101.62	111.69	107.27	117.97	104.56	111.2	115.94	103.76	107.48	106.79	110.11	117.41	104.97	105.42	106.09	110.44	104.95	112.73	109	107.17	109.95	112.23	103.62	107.66	113.26	103.38	98.126	106.76	115.18	111.28	103.67	100.45	94.497	108.73	112.08	109.41	105.39	116.32	111.67	107.4	104.79	103.78	107.74	108.2	102.31	104.54
104.17	106.03	103.21	105.02	109.22	112.46	104.73	106.16	105.96	102.92	102.97	104.4	105.09	112.28	109.45	101.74	104.64	110.34	99.352	102.9	99.093	106.44	110.47	99.248	102.03	101.01	108.21	109.11	111.65	107.48	103.63	105.96	108.41	104.88	98.111	110.86	107.72	103.27	101.76	102.61	105.79	105.24	102.93	111.13	103.83	102.06	99.807	99.459	105.92	101.48
111.41	107.86	108.77	107.51	109.19	109.2	112.22	107.44	109.4	104.2	108.44	112.19	105.2	108.77	105.99	109.02	116.06	109.08	108.55	109.81	109.49	110.51	109.41	105.89	111.85	103.83	112.28	106.1	113.24	109.29	108.56	107.26	105.62	112.12	105.03	103.18	106.58	108.08	107.24	107.53	104.37	100.22	99.533	108.93	110.43	100.52	108.11	109.48	107.06	105.88
101.97	98.318	97.78	99.192	101.03	104.03	102.93	94.627	101.45	99.328	108.51	101.99	101.98	97.49	101.61	102.44	100.83	96.639	107.75	93.505	99.821	101.62	100.96	100.42	100.77	100.24	96.324	105.24	102.55	99.417	98.493	100.62	89.66	96.471	97.984	102.82	97.755	103.99	97.557	103	99.087	91.572	104.93	102.31	103.52	106.03	98.887	105.05	100.34	97.502
111.17	107.18	112.3	109.96	104.24	108.94	114.86	101.57	115.43	110.93	102.87	105.9	113.44	102.49	111.85	108.37	107.39	108.44	108.63	102.49	108.41	107.16	106.34	105.79	108.4	105.91	110	100.19	108.16	107.76	109.94	102.74	104.32	109.99	108.38	104.84	112.98	108.21	103.71	103.26	108.06	106.53	105.35	112.87	106.26	108.68	108.39	107.62	103.98	107.66
106.3	111.22	107.35	111.01	105.92	112.03	103.61	114.14	110.85	112.18	99.91	102.05	112.35	113.43	102.87	104.2	111.86	109.93	115.22	103.58	104.65	108.47	110.15	111.21	104.96	100.33	107.23	105.75	107.99	104.86	105.8	112.91	106.63	110.07	109.27	107.43	113.33	110.57	98.984	113.08	112.39	109	109.88	109.06	115.47	106.48	105.51	111.74	109.74	102.83
107.08	106.92	105.1	106.66	109.77	109.99	103.25	105.31	105.42	104.07	108.41	99.485	107.43	108.67	107.72	108.91	103.62	102.78	100.19	105.87	106.29	109.33	115.69	111.42	108.86	106.14	112.6	104.99	106.02	104.06	106.42	107.27	105.59	108.03	107.91	108.07	102.78	103.96	105.95	104.94	103.67	110.69	109.13	111.37	104.36	110.34	107.95	109.35	108.2	106.2
109.59	109.27	107.67	109.66	112.32	107.62	107.58	107.83	109.04	110.09	108.23	104.14	109.63	103.35	104.29	106.41	108.72	105.09	106.24	110.96	105.14	116.65	111.24	107.26	101.03	108.95	103.13	110.76	110.98	111.79	103.47	106.14	109.83	110.21	106.35	103.78	111.95	111.54	108.98	110.85	103.7	107.32	108.19	106.99	103.93	105.13	107.26	111.87	109.77	108.93
103.98	102.19	105.07	109.02	106.44	107.54	102.81	111.81	106.59	107.84	108.54	111.04	111.57	105.99	101.54	105.32	102.13	104.88	108.13	98.305	108.1	110.84	104.97	99.789	111.59	111.23	106.15	112.15	110.3	113.33	109.41	104.42	104.1	106.24	110.13	106.15	108.47	108.21	103.22	103.7	103.94	106.1	104.75	111.42	104.56	104.43	104.52	104.35	105.92	103.98
98.371	99.533	99.42	101.89	106.68	101.57	94.023	102.34	100.48	102.76	100.98	96.389	100.67	97.439	98.577	99.197	108.68	104.29	104.08	99.784	100.5	103.81	92.166	98.832	102.92	97.504	98.973	103.79	100.3	98.446	104.33	100.05	97.622	102.98	99.578	91.791	99.128	103.14	105.75	100.62	106.42	98.143	100.65	96.601	96.045	99.876	101.67	100.66	99.308	94.85
100.81	107.11	104.46	111.12	106.56	106.22	109.45	102.8	111.24	107.28	103.57	104.18	106.98	111.51	102.18	105.56	105.56	101.73	107.91	99.96	112.66	113.29	99.117	103.11	105.4	104.39	109.03	111.84	103.79	106.49	106.21	105.77	103.18	101.95	101.8	100.39	103.81	102.25	108.14	110.92	104.53	102.87	108.81	108.65	104.89	113.23	107.57	102.63	100.98	103.08
108.34	111.61	109.66	105.55	111.77	104.28	103.5	106.8	107.56	107.91	110.52	107.14	107.31	110.49	116.78	103.03	111.05	111.47	109.46	113.57	109.1	105.29	105.9	102.29	104	102.84	112.9	108.14	105.3	103.61	107.95	110.66	106.1	111.81	113.77	109.78	105.78	112.03	105.28	107.63	107.89	114.29	106.98	105.97	110.81	105.1	110.03	104.94	102.68	108.1
104.08	108.4	102.01	101.16	106.21	108.22	112.64	104.61	101.82	107.44	109.73	104.2	102.52	102.4	109.04	107.52	105.9	105.72	107.28	100.1	104.78	107.03	103.21	105.82	107.39	102.05	107.58	101.23	108.84	103.39	108.49	101.52	105.26	107.59	106.05	108.63	105.39	107.23	109.93	103.5	113.71	106.78	109.8	102.13	102.85	101.22	108.8	113.03	107.43	105.43
103.35	107.71	114.59	102.95	101.27	105.98	98.726	107.18	103.52	107.69	101.33	108.84	103.45	107.41	104.92	109.58	107.32	105.07	104.51	115.57	104.36	109.55	107.07	103.69	99.313	96.067	109.46	107.57	109.59	110	105.33	104.56	111.58	104.34	107.9	105.3	100.63	107.69	112.18	106.3	106.42	110.53	110.85	107.82	109.83	106.43	111.25	107.63	107.23	102.15
98.164	102.04	90.878	103.03	98.305	96.969	98.759	98.058	101.1	89.88	95.402	100.37	98.647	103.81	100.28	99.096	99.363	95.862	101.15	95.531	95.876	95.847	99.017	98.655	92.012	94.615	100.63	96.649	99.298	97.154	102.11	100.85	92.89	91.541	102.79	97.31	96.336	94.389	99.558	97.427	104.99	94.497	98.84	101.63	96.966	94.726	97.225	100.13	92.811	90.535
96.403	100.76	99.08	100.96	98.526	100.55	92.366	93.806	101.17	93.213	99.034	102.49	98.147	92.031	99.741	99.763	91.389	99.851	99.036	97.666	103.14	95.85	97.027	94.497	101.12	99.454	96.078	98.44	95.227	97.931	99.863	100.71	100.19	101.59	99.999	96.805	98.525	102.15	99.122	101.05	99.496	96.436	96.334	93.811	96.094	98.566	97.834	98.248	101.01	101.92
108.32	104.22	103.42	103.84	98.048	105.19	106	105.14	106.28	109	101.73	107.19	104.68	103.82	102.44	106.31	101.85	104.13	103.37	103.66	103.98	105.99	101.33	108.53	106.41	109.68	105.99	110	107.7	105.97	107.35	107.01	104.19	101.67	105.22	104.98	108.41	104.49	100.72	106.22	106.75	100.46	102.43	104.68	106.67	107.08	108.99	104.05	103.87	105
107.6	94.751	102.25	105.87	103.71	102.43	99.94	102.08	103.97	97.324	103.08	95.944	96.605	97.877	103.91	105.36	101.22	101.56	97.865	98.61	103.31	99.593	100.85	102.64	94.582	95.171	107.41	103.25	101.17	101.74	101.55	103.1	98.332	102.13	100.94	96.09	102.57	97.815	95.548	97.075	96.755	103.44	103.75	104.17	97.569	100.92	104.72	102.54	107.93	95.385
106.48	99.322	98.285	95.088	97.196	98.658	99.169	94.995	97.179	100.59	99.24	94.049	102.74	99.853	99.916	90.912	94.878	94.494	96.848	99.768	102.92	102.11	95.03	96.954	99.476	95.36	104.42	93.442	101.2	95.304	98.941	101.85	95.075	91.767	96.462	100.34	100.52	93.681	99.467	102.58	100.43	95.553	94.613	94.721	100.91	98.952	100.06	95.588	99.361	95.929
109.2	107.2	108.46	115.16	111.37	109.93	114.01	109.87	108.4	108.51	109.01	105.39	105.48	111.73	105.44	109.91	111.07	109.85	113.27	106.92	108.41	104.6	111.33	110.14	116.32	108.46	103.7	108.11	108.88	113.63	111.54	111.37	107.4	110.05	103.58	115.25	113.41	107.97	121.15	110.86	112.61	109.45	110.04	107.25	117.76	112.99	102.5	111.25	106.68	104.58
106.81	102.47	111.1	104.82	108.74	105.59	110.01	112.3	111.56	103.35	103.23	109.75	98.665	105.73	103.15	103.81	101.52	106.23	102.73	104.68	110.09	110.91	105.27	101.41	111.57	112.26	101.14	105.7	114.04	110.15	102.84	107.34	107.82	108.93	103.16	103.19	102.7	101.81	108.06	102.53	104.99	103.29	111.98	106.69	105.39	100.98	109.57	106.71	102.61	102.58
109.23	107.33	107.17	104.72	110.7	105.7	102.65	109.98	106.82	102.04	108.46	106.93	109.92	105.16	107.26	102.34	112.42	108.49	113.33	110.25	107.5	107.2	110.56	106.63	103.76	111.12	107.63	106.89	110.31	100.72	103.53	108.17	106.81	102.13	111.12	108.49	108.85	107.73	103.15	109.81	100.41	111.87	104.95	106.51	104.73	109.54	110.38	107.24	107.08	109.63
105.32	106.81	112.35	112.16	103.48	108.91	102.96	112.87	112.09	107.13	109.71	109.22	102.53	113.19	110.99	111.2	108.16	110.1	110.85	112.07	109	114.52	108.62	107.82	104.06	109.39	111.09	106.12	106.62	110.63	110.27	113.22	110.66	104.71	106.46	110.24	104.55	108.85	109.2	103.27	108.82	104.72	110.3	110.02	113.94	109.62	104.95	105.88	110.3	108.56
106.37	109.04	107.21	102.55	108.3	103.94	111.14	108.9	103.47	108.41	100.77	106.99	103.49	102.82	103.08	109.05	104.27	111.72	110.47	110.38	106.88	99.497	107.6	105.68	99.03	104.63	108.54	103.98	105.01	107.26	109.48	105.62	105.58	107.89	108.25	104.09	104.79	104.93	99.592	103.96	104.98	105.31	111.93	103.89	108.07	110.2	108.01	109.52	103.23	100.85
98.702	114.8	111.06	108.54	109.66	112.2	111.48	113.83	107	108.11	109.9	103.01	110.19	109.23	113.44	107.94	105.14	112.39	113.67	109.16	109.75	108.12	108.43	107.5	111.8	106.17	107.65	114.58	113.04	110.05	104.89	113.36	108.8	109.43	109.56	112.5	113.44	113.56	112.14	112.03	110.38	109.74	111.97	113.57	114.01	110.26	109.33	111.82	112.36	106.23
105.36	106.56	104.65	106.42	106.57	105.46	105.55	103.37	102.81	109.55	106.6	111.79	106.31	104.67	101.69	108.21	107.4	107.1	101.92	103.47	101.27	102.39	102.31	106.56	104.52	107.52	106.73	103.88	107.1	107.73	97.3	111.97	113.03	106.03	107.69	100.72	106.34	105.15	104.67	108.38	103.55	105.21	106.97	104.75	109.14	104.21	107.3	103.63	107.79	108.47
104.47	94.585	98.111	102.6	99.929	101.53	100.53	98.556	98.006	99.028	101.27	93.422	98.594	99.07	99.739	97.856	97.669	102.41	100.33	97.478	96.351	97.542	99.7	104.14	102.6	98.548	98.288	98.144	97.771	100.88	104.04	99.69	99.69	99.542	104.33	101.26	99.146	104.84	99.036	100.17	96.233	98.432	97.474	100.31	96.917	96.978	96.279	95.794	103.75	94.079
114.34	110.08	104.74	107.36	105.46	108.62	96.661	108.16	106.94	108.9	111.08	105.41	99.445	113.68	106.37	106.19	106.28	109.66	108.85	109.21	103.36	107.32	105.46	99.446	100.38	105.57	110.52	97.711	101.59	107.21	102.24	107.62	107.21	103.75	107.12	104.08	105.63	104.76	108.18	104.05	105.99	104.62	107.39	109.79	104.13	105.03	110.14	104.15	106.19	108.44
107.68	103.22	110.03	109.25	109.52	105.64	108.61	106.77	105.1	107.39	112.03	104.25	110.6	105.2	111.89	101.17	111.06	111.97	108.86	103.93	106.95	104.81	106.48	107.9	108.49	108.23	104.36	107.18	108.25	105.67	108.01	107.14	103.58	110.11	105.11	103.66	112.79	116.94	107.58	102.9	116.67	102.33	103.01	107.94	111	113.85	106.49	111.63	112.81	111.13
114.37	111.68	110.32	107.39	109.47	109.94	111.34	106.92	109.06	105.74	103.69	103.34	110.29	109.22	109.8	112.39	107.41	109.54	112.07	106.94	104.74	103.05	108.93	114.95	108.81	108.95	110.28	109.43	108.95	106.16	104.25	108.44	104.99	109.83	106.32	104.99	106.76	105.73	114.15	114.27	106.9	103.64	109.42	112.69	101.55	109.88	105.32	107.29	116.22	105.6
95.943	103.68	99.775	99.011	96.49	96.592	90.213	103.31	93.031	99.395	100.75	101.69	96.783	96.168	94.355	99.066	104.24	93.864	97.796	92.984	99.815	102.01	93.219	104.62	93.119	92.809	93.821	96.475	95.954	94.057	95.696	99.201	103.65	101.39	100.21	97.674	98.262	101.89	100.1	99.449	92.138	105.49	100.73	102.56	109.99	95.107	95.839	98.223	90.427	92.498
112.83	109.71	101.82	101.97	104.63	100.81	108.09	106.22	107.93	111.22	108.55	104.92	102.48	104.18	106.18	107.7	105.51	103.18	104.55	104.36	105.27	107.98	113.47	110.45	107.73	102.6	103.38	104.17	102.62	98.579	104.25	99.757	113.85	111.69	103.28	106.22	104.65	104.8	108.09	111.42	104.98	108.53	103.38	105.46	105.91	104.16	107.92	105.25	105.18	106.41
107.57	98.452	108.86	105.93	103.38	113.26	101.03	102.14	111.89	102.38	107.96	109.13	104.11	99.977	107.69	102.71	107.93	111.51	102.23	107.4	109.14	106.89	106.28	112.25	106.09	106.45	107.57	106.84	107.13	105.48	101.36	104.26	108.73	101.83	100.56	102.61	108.86	105.73	106.03	101.25	102.23	108.11	104.88	103.91	112.2	103.32	105.18	105.49	115.22	108.69
102.13	103.05	100.53	97.324	98.021	101.54	102.81	95.123	99.571	98.694	96.244	99.405	100.56	95.4	102.21	98.384	105.7	96.735	99.739	100.93	103.14	98.083	96.562	96.377	99.821	95.58	100.98	98.871	104.09	96.074	96.145	100.45	98.317	101.71	96.477	100.77	99.624	95.474	99.509	100.05	102.3	104.65	97.715	100.72	106.72	94.359	99.172	97.101	98.142	100.91
102.64	109.74	109.25	97.519	113.03	112	106.85	104.37	105.8	109.48	107.02	104.81	107.09	104.75	105.01	102.24	109.86	106.03	111.23	103.33	107.62	109.62	101.93	103.29	98.418	104.11	109.22	101.52	109.23	105.7	107.65	98.525	103.98	108.99	101.08	106.68	105.58	107.85	109.37	104.22	105.91	107.88	104.08	106.46	109.22	100.26	109.9	109.64	101.88	99.239
97.629	96.278	105.97	101.61	102.53	101.62	107.42	94.475	101.37	95.876	101.51	95.799	105.17	101.71	101.43	97.1	100.56	107.08	94.809	107.2	101.57	98.925	103.31	97.933	102.29	103.87	100.12	103.73	96.188	101.35	105.04	104.69	104.47	97.536	105.71	97.967	106.24	97.198	101.54	96.265	100.08	93.376	95.779	99.092	104.97	103.96	95.328	101.44	105.38	103.19
96.135	102.18	103.42	104.68	95	99.676	96.791	96.821	94.104	95.408	102.39	97.514	97.96	97.312	98.296	98.913	99.053	87.453	89.826	101	102.23	94.308	99.67	100.76	98.85	96.199	97.506	96.11	95.769	95.832	100.27	95.666	91.876	98.275	101.09	92.927	97.572	101.08	94.152	101.68	99.83	98.645	98.356	91.107	96.712	99.961	100.27	98.738	96.174	99.279
112.91	106.53	113.62	110.22	107.67	109.22	104.29	105.97	108.16	109.05	110.23	111.23	105.58	107.83	110.89	114.4	104.27	106.98	110.58	108.11	104.53	106.16	105.9	109.87	106.43	112.27	106.94	106.25	101.97	104.63	111.55	104.47	104.12	102.02	108.33	105.33	113.97	106.13	106.97	111.25	106.88	109.05	109.05	105.47	104.97	107.15	108.68	103.64	103.54	109.93
109.09	109.7	103.82	107.63	109.47	101.64	114.94	107.25	105.02	111.38	107.09	110.91	110.92	108.71	111.63	104.25	102.69	105.32	109.05	106.07	101.47	112.17	100.92	101.55	112.96	111.21	105.48	110.18	105.37	106.46	109.5	103.58	104.25	108.37	110.49	107.24	107.11	108.56	103.74	112.15	111.51	103.77	100.85	103.07	105.98	109.46	107.36	109.37	109.66	113.71
102.49	94.48	101.76	95.1	97.772	94.619	102.25	95.201	98.652	97.165	97.953	96.663	92.969	96.735	97.164	98.255	94.745	94.01	104.82	101.93	95.925	101.03	97.173	91.584	97.468	93.091	95.636	94.198	95.813	100.35	98.581	101.11	102.91	96.909	102.07	99.277	90.655	100.66	94.883	100.64	96.269	96.429	98.886	101.36	96.725	98.047	98.96	97.015	92.333	95.584
108.84	115.25	114.53	110.65	107.83	108.44	107.84	114.13	106.81	114.69	111.76	111.27	112.85	107.86	112.97	116.69	108.66	110.15	108.35	105.38	110.48	110.42	112.8	110.72	108.65	106.58	101.21	111.04	105.92	110.9	114.19	107.04	105.07	111.18	109.4	109.31	112.11	111.82	113.96	111.94	113.25	107.27	109.6	109.25	106.5	114.33	115.93	110.47	109.77	107.46
108.63	103.55	116.33	111.85	109.72	108.13	111.65	114.6	106.1	111.65	112.44	106.77	111.06	109.72	108.93	109.52	109.52	112.79	114.46	105.97	109.66	105.62	107.18	111.29	109.49	113.94	106.84	107.98	104.47	106.02	110.68	112.4	109.69	101.22	106.43	116.65	102.06	106.14	107.77	112.61	108.92	108.4	103.12	104.25	103.9	110.57	106.98	107.03	108.21	106.64
105.81	106.56	104.7	104.88	109.75	102.46	106.22	105.1	101.84	104.33	105.53	104.2	105.96	98.731	100.63	106.55	107.13	108.07	114.2	100.98	107.25	108.4	109.7	108.04	100.38	109.36	106.22	109.45	106.91	106.8	105.52	110.03	106.3	107.18	107.98	109.71	107.38	105.67	103.12	105.1	98.785	107.18	108.88	107.74	106.46	108.63	108.86	114.47	96.317	108.9
102.63	100.07	107.84	114.26	107.74	104.1	109.14	108.33	111.77	103.95	107.23	111.53	113.27	103.21	107.41	107.12	101.64	99.386	104.51	103.6	110.55	106.68	103.21	107.73	104.35	103.33	104.13	106.02	102.69	109.35	106.74	104.37	106.19	106.24	100.58	108.23	109.16	108.64	108.42	102.95	107.03	108.71	106.69	105.04	103.12	102.24	103.46	111.13	111.79	107.32
103.29	96.13	98.345	93.919	98.016	95.679	99.332	97.542	99.63	98.34	102.2	99.815	99.505	98.808	102.67	101.03	106.1	95.628	97.486	99.074	98.946	102.94	96.673	94.816	96.039	99.464	99.841	107.77	99.858	99.582	98.578	99.424	100.57	100.7	100.97	96.226	92.115	102.38	104.59	93.047	93.048	98.533	95.697	98.664	103.03	99.482	98.198	95.069	98.983	97.899
106.15	104.51	104.16	108.33	107.63	105.09	106.11	102.97	105.61	109.7	102.91	111.14	102.52	107.62	108.49	107	109.5	107.86	107.36	107.59	107.02	107.07	101.48	104.4	104.24	103.33	99.849	104.53	104	103.53	106.18	105.95	105.64	105.54	104.52	102.39	110.15	109.26	105.11	103.16	104.17	109.82	107.76	106.91	101.34	106.15	109.14	102.59	107.36	107.8
103.29	110.63	109	112.54	112.7	113.43	107.94	107.43	100.33	107.13	104.93	112.07	108.33	109.51	108.45	107.69	102.75	108.17	116.99	102.82	110.98	102.95	112.93	107.85	108.92	105.36	101.62	106.42	109.97	107.35	110.43	104.06	109.17	105.59	107.98	109.87	108.61	111.34	111.66	107.56	104.19	107.18	113.67	108.02	104.29	115.14	107.73	114.48	110.24	108.9
99.757	95.134	101.58	99.389	98.674	105.66	104.86	101.59	104.97	94.317	103.28	99.116	103.77	108.86	99.445	103.93	96.455	93.357	104.47	96.025	101.56	104.2	104.34	96.373	97.538	106.86	100.64	103.71	102.13	100.43	105.78	105.07	95.083	98.94	102.93	101.17	104.03	100.68	101.36	102.78	101.16	98.436	92.14	98.507	94.821	99.576	100.93	95.493	106.32	97.949
106.36	105.58	103.18	101.9	107.17	100.2	107.78	108.06	113.32	109.22	101.33	104.72	108.18	109.43	108.05	108.69	113.98	109.58	105.78	107.52	106.16	111.03	107.98	106.96	109.67	106.75	110.57	105.83	107.48	97.568	106.48	106.73	107.7	109.03	108.91	107.6	104.83	107.99	107.99	107.56	103.08	106.12	107.07	106.66	106.71	101.81	101.09	113.65	109.4	107.93
110.24	100.72	105.49	107.59	107.05	113.25	108.28	109.49	111.54	116.23	105.45	111.65	110.25	111.63	107.3	103.18	106.55	102.79	111.21	106.46	104.12	106.39	109.68	110.34	106.4	107.28	109.75	104.71	111.43	108.98	102.52	111.21	101.05	107.45	105.75	105.96	107.95	112.45	103.88	109.47	108.91	108.65	108.55	107.19	107.51	105.36	107.63	110.48	107.6	107.03
109.68	105.91	103.86	103.43	114.75	108.4	107.77	109.34	106.63	105.03	110.5	114	113.3	108.07	106.47	106.05	100.78	106.37	118.1	106.87	109.99	104.68	107.98	110.29	108.72	104.68	109.08	105.47	100.22	108.83	105.6	108.09	106.8	106.55	105.44	114.06	110.11	106.37	109.53	112.74	101.66	103.42	111.26	115.66	107.49	105.85	106.92	108.4	100.71	111.58
103.91	94.031	94.598	99.876	101.74	96.539	99.662	94.088	101.25	97.168	96.178	104.1	99.752	98.586	97.832	98.215	97.014	99.594	103.37	103.01	98.136	97.63	98.764	94.6	98.951	98.456	108.57	96.228	99.241	92.929	104.28	100.39	97.975	99.348	105.42	99.769	99.568	95.93	99.23	101.12	104.06	97.466	99.226	94.746	96.147	92.185	101.99	99.914	93.473	98.659
109.75	104.03	105.28	102.75	109.23	110.36	105.33	106.16	107.99	106.46	107.43	105.26	106.28	105.62	103.9	114.2	110.31	109.19	110.51	112.22	111.54	108.01	108.92	106.62	111.94	107.12	110.13	106.85	108.27	110.01	110.66	107.08	116.38	107.67	104.92	110.35	109.05	111.6	107.37	111.28	106.86	107.01	108.45	106.95	107.16	105.07	112.21	111.72	108.65	100.29
105.9	106.26	109.31	106.25	104.84	103.74	106.44	103.06	103.34	112.03	113.49	111.99	106.34	108.64	104.79	105.38	104.98	105.98	110.25	101.08	103.74	109.98	106.27	105.66	110.21	104.07	105.54	103.78	103.03	100.81	95.749	105.09	104.02	103.97	106.52	110.26	101.72	105.18	105.41	103.05	101.85	99.475	107.74	110.62	114.86	110.44	110.46	99.156	103.89	104.05
100.4	103.49	100.93	97.621	98.756	99.8	101.83	103.4	103.26	102.78	97.418	102.76	103.2	103.23	90.821	102.75	96.991	100	98.27	101.35	102.56	94.331	98.91	102.73	103.18	99.272	95.926	100.68	96.954	99.673	100.91	99.605	101.9	106.82	102.61	101.19	98.42	100.28	104	99.808	101.39	101.62	97.921	106.35	103.91	103.27	103.19	101.06	100.43	97.228
104.71	106.62	108.46	103.75	98.279	103.82	105.93	109.59	112.83	101.62	104.23	105.64	109.04	108.3	104.26	104.82	103.02	105.01	103.63	103.32	103.59	107.32	102.6	104	109.31	108.44	100.82	105.3	105.01	103.67	108.72	102.3	109.01	107.56	108.68	106.29	101.63	102.3	106.55	102.2	102.8	102.58	107.4	107.34	100.68	103.49	104.9	106.3	99.946	106.41
100.92	99.851	98.773	99.953	95.754	96.731	97.185	99.436	96.107	97.259	100.31	100.57	92.708	98.107	94.685	97.28	95.569	98	95.639	102.26	102.37	101.14	102.08	98.354	96.307	94.133	94.678	98.591	96.996	95.332	97.944	94.064	102.62	92.392	99.025	93.43	100.99	104.38	93.173	106.15	95.202	96.131	97.186	102.27	100.06	101.72	101.29	100.14	95.221	99.089
103.99	108.86	110.05	109.43	106.59	112.14	107.68	101.26	103.39	106.49	107.48	104.2	110.94	105.14	105.47	103.25	113.41	110.4	109.14	108.65	109.16	109.69	101.31	111.48	110.34	110.24	110.87	103.05	107.95	106.1	101.29	111.52	108.26	110.85	113.7	112.2	106.7	105.26	108.21	105.93	106.03	112.12	105.69	111.67	108.11	108.25	111.92	112.45	113.73	107.66
105.34	108.32	110.34	108.32	111.31	111.94	112.1	107.44	109.43	106.81	106.21	115.47	110.89	103.05	108.3	104.75	107.73	110.59	107.06	106.28	111.02	102.95	112.73	107.25	109.58	101.62	109.04	105.91	111.69	109.09	109.56	102.81	106.09	104	106.58	107.17	109.17	110.32	109.83	112.76	103.85	102.59	100.69	109.73	113.59	108.1	114.54	104.53	108.21	105.78
110.76	104.81	107.24	102.84	103.54	109.16	107.31	115	108.24	113.63	110.05	107.13	109.88	105.21	110.6	105.44	102.04	108.23	105.33	107.8	102.62	106.31	103.38	106.61	103.82	109.22	104.79	115.36	115.67	107.89	107	105.6	109.38	107.87	117.48	109.67	107.37	106.38	111.32	104.95	106.88	97.649	112.49	106.76	111.52	103.39	111.19	103.43	106.81	105.58
105.36	97.917	101.21	96.736	98.356	102.27	104	101.76	106.28	100.77	106.3	105.06	106.84	102.62	98.465	104.99	99.556	98.302	101.27	106.32	97.39	101.87	99.133	104.98	104.91	97.244	102.31	103.92	98.196	102.67	101.06	102.19	102.67	103.29	97.62	99.961	100.56	105.37	99.498	100.5	95.655	101.55	101.07	104.86	99.805	94.61	96.102	99.359	102.24	99.741
105.02	111.8	100.14	102.76	105.86	100.72	108.14	111.22	105.14	105.45	107.56	108.17	108.33	104.93	103.52	102.28	101.8	110.35	105.51	100.64	104.53	104.01	103.68	98.46	103.36	97.283	102.5	108.68	102.99	100.02	110.79	103.21	105.29	105.82	108.28	108.25	103.15	98.351	106.86	107.15	106.28	104.25	102.31	106.23	107.88	104.09	110.92	103.83	108.62	107.63
106.96	108.27	108.94	102.01	103.17	110.19	109.16	110.02	100.13	104.47	110.93	112.69	104.45	101.07	104.18	108.81	105.78	106.41	105.16	110.06	103.82	99.66	108.36	108.77	107.21	110.22	111.61	106.1	109.44	106.26	103.21	100.51	101.45	108.65	104.22	102.79	103.88	103.91	110.87	109.52	109.55	110.53	107.18	107.27	112.1	100.04	106.44	108.45	108.32	102.99
110.47	108.47	116.06	110.26	107.56	115.22	107.82	111.5	110.33	114.24	103.57	108.83	110.86	113.37	108.41	114.75	111.31	115.16	112.57	110.44	108.31	110.19	112.52	116.33	111.55	112.51	108.76	111.32	107.07	120.96	113.57	108.85	107.82	111.64	109	112.05	110.97	108.04	112.81	113.5	109.98	109.16	110.03	108.01	108.76	109.38	113.18	106.47	114.43	113.92
103.67	98.785	103.04	98.215	100.58	103.12	96.277	101.63	105.32	101.56	99.212	101.66	95.772	102.44	100.98	103.59	98.359	98.504	90.169	103.62	98.978	105.86	103.57	95.55	103.98	104.49	99.031	100.93	99.994	102.76	101.26	96.327	98.906	101.99	95.902	101.31	98.302	105.16	99.684	103.56	104.58	99.091	94.908	96.549	105.57	100.05	101.27	98.218	107.03	103.71
109.25	107.44	107.83	105.7	103.23	97.566	113.61	107.59	109.98	98.981	109.64	102.16	108.98	105.42	106.18	107.97	107.14	100.64	102.93	103.05	104.67	104.7	105.86	103.18	108.18	103.19	99.658	109.77	107.35	111.17	108.53	108.41	108.07	103.61	109.04	103.79	104.84	107.81	106.5	103.67	105.9	107.09	109.51	105.62	110.11	100.9	105.8	108.21	106.62	105.23
100.46	105.52	98.618	99.199	97.247	99.39	96.935	99.812	100.64	98.222	100.94	102.35	105.48	95.099	99.202	104.82	95.35	103.81	96.093	100.47	103.28	96.032	98.609	99.662	100.49	103.64	99.853	94.387	105.96	106.71	95.793	97.545	102.76	97.611	100.8	96.724	103.19	103.32	104.99	97.855	101.47	97.263	101.78	99.19	99.231	99.633	96.952	104.52	101.16	102.62
107.01	105.61	107.88	104.78	107.45	109.22	109.13	105.41	110.17	105.91	107.24	108.7	110.57	105.75	107.72	109.55	115.15	104.97	111.38	105.59	102.43	103.59	107.29	110.24	105.36	104.53	112.11	109.38	102.98	104.29	103.41	109.04	104.88	111.08	105.08	108.21	108.2	107.06	110.7	108.02	108.12	105.48	102.56	97.938	102.99	102.15	110.19	109.36	103.48	108.8
99.662	92.025	90.074	97.317	99.241	99.123	98.355	100.18	93.836	100.79	94.471	95.045	93.986	98.837	100.47	98.118	102.44	91.469	94.779	97.059	96.592	99.176	91.867	91.757	101.37	102.39	101.1	100.22	103.47	100.8	90.809	99.246	95.999	99.911	101.08	104.37	100.93	95.931	96.157	97.453	102.49	95.698	94.517	97.219	95.254	95.901	101.97	99.242	94.86	93.962
111.55	105.78	107.72	103.85	113.64	106.68	103.22	112.71	102.15	110.21	100.36	100.91	105.14	110.26	108.15	111.35	112.63	107.43	104.47	105.32	110.06	109.75	105.09	101.23	106.54	105.85	105.87	110.05	110.32	102.05	106.62	102.07	107.5	105.54	104.23	108.67	107.49	109.36	105.13	111.04	104	106.28	106.02	104.69	108.93	107.15	101.88	102.56	101.67	108.66
101.42	106.15	101.47	108.18	105.99	106.55	101.65	100.09	99.611	109.79	101.76	98.926	103.29	104.81	101.77	106.25	108.95	100.87	113.7	105.04	109.84	109.16	104.02	104.31	108.9	106.33	111.41	102.6	97.774	100.31	105.55	106.43	113.61	104.74	106.1	101.3	110.04	110.43	100.33	108.07	105.68	105.92	101.97	101.69	98.558	100.62	108.58	98.412	108.84	106.48
110.86	109.13	110.99	108.51	101.37	110.89	112.4	101.74	109.89	109.58	109.27	109.71	107.43	108.3	115.06	100.86	114.04	104.77	111.15	104.85	113.04	108.53	111.79	110.59	106.38	116.18	111.23	112.44	111.13	111.66	104.84	103.8	110.67	108.88	111.4	113.45	103.16	107.99	110.1	114.19	104.73	112.34	108.2	108.27	109.67	113	104.23	105.61	110.54	104.18
107.49	100.96	108.98	108.01	101.22	107.9	101.1	103.11	104.91	106.34	103.86	104.61	106.27	104.9	104.12	108.97	108.19	102.16	103.14	104.85	101.34	106.4	105.23	112.24	111.97	98.539	104.73	103.13	110.03	106.18	105.45	105.35	102.21	112.21	102.77	101.6	106.06	104.34	109.17	101.85	102.74	103.58	107.96	110.41	106.68	105.23	102.91	105.15	102.37	106.32
101.56	112.29	103.74	111.96	102.34	104.88	104.83	108.77	103.46	107.49	107.28	100.01	109.55	104.07	105.78	102.03	102.62	105.03	104.96	110.35	98.813	98.714	105.2	112.59	111.24	106.96	105.44	103.89	102.89	99.999	107.34	99.638	101.19	105.74	109.12	100.5	109.77	102.32	102.43	100.03	99.368	99.644	106.18	103.51	104.03	103.29	107.95	107.84	101.05	97.836
105.18	107.81	110.61	114.29	105.43	108.61	110.57	111.67	111.24	109.97	113.31	111.39	101.13	106.79	108.12	100.27	108.98	107.28	107.74	102.11	111.7	104.31	106.1	110.04	113.76	106.57	106.75	104.05	105.11	109.12	109.86	116.74	106.39	109.14	111.57	110.05	107.09	110.06	105.3	104.44	104.69	100.85	103.25	108.79	113.42	106.69	106.63	110.38	107.69	107.44
112.15	107.56	103.9	104.31	111.96	107.54	106.85	102.02	106.81	110.76	101.89	111.63	110.18	105.21	109.24	105.4	106.45	110.94	106.23	115.64	110.48	107.16	105.27	115.56	108.05	102.75	101.54	109.14	112	105.6	105.34	103.68	102.98	106.01	106.83	113.77	110.82	110.87	105.63	109.44	103.95	106.86	103.29	106.91	112.76	106.68	113.56	108.22	109.79	101.84
108.74	109.89	109.52	109.06	107.36	106.89	111.68	106.43	105.72	108.28	104.57	105.93	101.88	105.66	110.1	114.11	103.6	105.09	102.68	106.74	107.52	105.88	105.62	104.92	112.59	103.81	105.69	105.39	107.2	103.69	99.233	103.76	109.9	107.8	107.69	101.79	102.84	108.14	105.58	109.62	100.06	99.835	102.91	100.2	102.74	108.45	107.69	107.46	106.59	104.84
101.71	94.684	95.626	99.154	96.507	98.911	98.404	97.578	100.26	96.535	103.04	93.916	101.32	103.15	95	96.517	104.02	97.38	99.714	101.34	99.191	98.265	95.623	99.828	101.07	102.77	100.95	95.994	92.147	99.808	96.834	99.753	100.81	104.23	100.4	99.521	98.866	95.287	94.336	100.28	95	99.195	103.45	101.28	94.854	95.599	100.93	93.761	100.39	95.783
93.243	98.665	101.62	99.916	98.848	99.863	94.31	93.041	96.492	96.455	101.5	97.088	100.35	99.29	102.2	103.45	100.66	99.996	99.246	97.552	92.918	101.63	95.9	100.63	90.513	98.759	98.653	99.151	96.669	96.329	100.52	96.081	100.46	96.466	101.54	104.38	102.18	98.157	99.901	98.233	102.65	96.733	101.76	95.737	97.548	100.77	98.565	102.34	98.271	99.067
101.9	104.06	109.68	112.1	108	106.72	101.23	106.61	113.73	110.42	100.8	108	108.74	105.99	108.2	103.33	109.49	105.04	108.8	103.46	104.65	107.01	106.09	105.88	103.91	104.81	103.7	107.7	102.06	105.22	104.97	111.79	106.56	105.79	107.02	104.81	102.08	101.81	111.15	102.49	104.75	108.51	106.66	109.29	104.54	101.88	99.501	101.31	106.86	103.55
99.039	96.521	96.409	101.68	104.6	98.396	98.087	103.12	105.4	101.78	95.126	97.548	94.703	95.887	100.91	101.25	98.838	93.87	98.271	98.689	99.04	94.472	103.61	101.3	100.21	100.93	93.501	98.239	101.94	102.13	94.537	92.9	102.38	92.475	95.408	98.981	94.876	97.825	95.238	92.82	93.824	98.895	96.012	97.287	93.753	99.514	98.75	96.287	92.994	102.12
106.93	108.93	103.42	106.7	103.86	107.75	101.71	106.17	106.13	103	102.75	106.74	101.2	106.34	109	107.57	106.58	108.75	104.23	108.63	105.53	107.75	108.2	103.63	107.32	105.93	104.41	105.41	110.67	102.79	104.96	105.09	110.3	108.1	103.41	105.22	102.69	108.92	109.33	109.09	102.64	108.04	107.32	105.26	104.23	107.06	105.34	106.75	104.22	110.02
112.66	103.75	102.91	107.08	113.39	106.79	107.57	105.16	102.48	112.1	104.72	108.82	109.45	103.71	105.4	103.13	105.07	105.7	96.136	100.14	103	107.76	99.731	108.09	110.01	103.1	106.68	105.66	105.89	108.57	107.01	107.85	105.72	105.07	107.21	99.141	103.34	112.74	108.23	100.59	104.81	105.07	100.78	109.81	105.86	104.72	104.72	98.652	100.53	104.18
108.7	105.62	108.75	105.74	107.92	107.91	107.54	103.44	106.99	105.5	106.13	104.53	111.01	105.3	108.34	107.1	110.25	109.52	108.13	108.74	104.81	106.24	99.93	100.66	110.32	111.23	106.74	98.566	103.58	105.5	103.88	105.03	108.43	105.32	105.09	106.34	112.65	106.2	104.18	108.14	111.32	105.52	104.93	107.07	102.79	106.98	101.68	100.49	105.55	105.91
107.25	107.74	112.41	105.14	108.31	113.01	110.61	102.02	104.78	103.18	106.88	104.11	110.13	106.76	107.08	111.55	102.39	109.92	105.44	102.53	101.59	106.34	111.95	101.92	109.57	110.64	109.6	105.68	106.16	98.647	108.05	109.65	111.16	107.34	100.35	108.64	107.75	100.89	107.57	106.1	112.12	106.6	106.07	108.88	102.88	104.44	103.32	110.22	109.14	106.54
104.39	107.56	111.5	111.27	104.08	110.97	110.19	103.5	104.06	106.12	103.8	105.7	103.77	102.18	102.12	110.18	103.2	98.331	111.5	104.57	105.42	102.37	108.47	105.97	103.97	104.22	104.37	104.03	112.14	106.25	108.5	104.45	109.29	104.86	102.64	105.48	101.82	102.88	99.095	104.3	105.49	106.74	111.95	108.13	100.97	102.85	111.38	106.55	108.1	103.66
106.42	106.25	103.74	113.76	107.94	107.5	110.87	112.2	109.69	111.11	109.98	104.39	111.44	112.39	105.75	112.64	107.49	107.85	102.73	106	106.74	104.03	112.85	110.88	98.177	108.2	105.7	104.5	106.19	105.48	111.74	109.67	105.67	109.14	108.61	106.22	110.74	107.17	104.42	105.19	110.17	107.98	111.38	112.23	102.91	110.48	111.03	103.01	107.41	115.06
108.44	105.23	104.18	103.38	108.09	110.11	101.09	106.19	114.58	107.85	106.91	106.84	107.19	101.46	104.99	112.04	101.6	111.05	103.71	106.04	102.08	110.47	107.8	106.89	111.22	102.32	105.26	109.08	107.92	105.23	108.42	105.1	104.08	116.31	105.59	103.37	102.69	100.73	102.8	101.64	106.72	100.38	106.01	108.35	101.26	109.01	101.51	109.25	102.71	105.39
107.1	107.39	106.42	108.03	109.14	104.95	110.5	109.96	103.23	104.3	103.04	110.02	106.44	105.35	112.65	104.82	101.55	107.53	105.06	110.53	107.98	104.5	106.66	105.73	105.04	105.49	105.89	109.94	103.32	104.65	100.35	104.2	108.28	107.32	105.81	99.955	101.23	107.57	109.39	106.75	107.44	107.84	101.68	110.71	108.97	101.6	104.8	108.41	110.2	106.33
106.18	107.72	105.06	108.74	113.17	107.7	105.64	107.78	102.12	107.35	107.14	105.06	98.434	106.15	103.9	102.13	103.03	102.58	107.19	109.19	102.86	104.84	105.13	100.14	103.1	109.45	104.26	111.14	105.14	109.3	102.56	108.47	104.26	106.86	102.55	105.57	105.51	110.93	103.58	106.51	107.1	104.1	110.22	106.21	101.31	105.71	109.49	105.88	106.97	102.89
104.91	109	104.47	106.33	105.91	103.91	107.64	101.35	104.95	105.02	105.23	104.27	108.1	110.07	109.93	106.08	110.92	102.77	107.89	108.94	106.62	106.15	99.31	102.06	105.96	101.27	106.82	108.28	107.26	101.25	103.1	106.96	103.71	104.76	102.86	104.1	107.45	100.18	107.59	101.79	107.65	105.9	111.38	104.12	104.87	108.44	105.07	102.38	102.86	109.99
109.26	110.29	102.08	104.87	109.27	107.1	100.93	112.93	105.01	104.54	106.81	106.67	113.94	109.69	110.96	105.98	109.03	108.1	104.72	108.36	104.42	99.632	107.82	110.22	102.89	106.16	111.51	102.92	103.37	106.77	107.17	105.6	105.78	105.86	104.25	110.38	114.42	107	108.86	107.7	113.51	109.53	109.08	106.35	104.41	100.96	106.31	107.05	103.86	109.03
109	107.9	106.92	98.523	99.851	104.21	105.36	102.83	111.68	108.83	106.56	106.71	103.96	101.66	102.29	102.23	102	100.12	108.62	104.28	107.04	106.85	111.92	103.34	104.46	105.23	103.97	104.41	102.23	105.96	110.4	102.26	102.91	105.71	104.67	104.37	108.39	104.46	105.15	108.97	106.45	107.72	100.7	102.57	105.37	107.91	102.22	109.34	107.37	108.61
108.39	106.38	106.14	111.55	107.83	102.46	104.69	111.08	113.86	104.98	106.31	103.83	105.45	108.62	105.19	105.86	104.99	101.71	104.04	112.47	102.65	108.48	104.69	108.15	101.65	101.94	104.98	105.7	106.31	107.26	106.31	110.96	106.86	102.66	107.4	103.31	107.55	101.03	104.03	104.88	107.07	110.82	113.48	102.79	101.07	107.41	110.2	102.83	106.86	109.37
104.29	95.458	96.281	101.09	96.117	96.934	101.13	96.281	96.424	98.37	92.053	92.887	92.651	98.869	92.61	97.001	99.672	100.44	93.763	90.879	100.3	95.85	102.09	97.735	100.01	97.958	89.762	99.478	107.15	102.88	103.76	95.436	94.259	98.641	95.849	102.08	100.76	101.14	99.26	101	98.579	98.793	97.298	105.1	106.67	96.005	96.156	96.201	95.286	96.341
102.19	106.4	103.48	101.49	108.76	107.18	100.87	106.08	101.72	106.82	105.41	101.66	111.7	105.49	105.01	104.73	107.64	107.49	102.99	104.68	104.67	105.28	103.16	102.84	99.666	106.25	107.96	105.96	103.82	100.03	105.25	106.78	107.41	104.38	101.8	109.18	106.08	98.374	103.45	103.96	105.58	106.98	104.37	110.29	103.85	105.79	107.69	104.06	108.09	114.21
110.31	105.17	100.34	98.28	109.13	109.15	102.4	101.97	105.87	102.8	103.19	104.21	106.3	108.78	96.427	105.52	103.62	96.532	107.58	107.66	104.39	105.25	105.68	104.89	104.29	108.21	107.12	106.83	105.02	102.88	109.55	103.8	109.79	107.95	104.7	105.55	101.24	103.93	111.13	108.81	107.45	103.66	105.36	109.12	101.96	105.52	107.02	112.37	102.35	106.21
102.17	99.163	101.76	96.031	94.379	97.138	96.711	94.643	98.13	94.941	96.479	96.091	99.717	96.495	95.813	100.81	102.36	91.695	94.351	100.2	92.069	95.919	99.061	94.536	102.11	98.433	99.65	100.7	105.17	95.079	106.2	98.217	98.929	97.448	99.192	102.31	93.638	106.03	101.09	92.682	94.218	103.26	95.236	100.01	97.468	101.81	98.081	96.721	96.962	91.501
103.27	92.71	100.16	98.844	91.453	92.425	99.868	99.809	89.191	99.922	102.49	99.118	99.528	96.904	96.618	88.037	92.221	100.63	103.81	100.17	94.758	102.43	102.1	97.243	94.339	101.44	91.843	98.754	102.46	103.79	99.528	108.47	102.06	96.418	97.404	100.17	98.121	104.06	100.49	93.243	94.156	101.42	98.266	99.065	95.17	100.33	94.948	94.062	99.698	103.2
110.14	113.3	107.85	108.66	106.05	110.53	107	102.84	108.66	106.13	108.78	110.01	105.76	108.75	98.188	108.19	107.75	108.05	107.49	112.93	107.74	106.96	107.6	108.95	105.04	111.64	101.95	105.86	105.47	110.88	109.21	109.73	104.51	109.62	105.14	109.1	107.38	111.51	105.98	101.57	109.63	110.39	110.81	103.66	107.4	109.04	107.32	102.86	104.77	107.24
107.01	97.885	107	103.11	103.96	101.33	106.09	104.51	97.492	103.09	103.58	108.14	103.53	108.83	105.51	112.23	103.83	106.82	100.7	103.23	110.71	114.85	103.41	99.902	110.23	108.83	101.98	105.38	103.09	104.51	103.61	99.568	108.31	108.15	105.25	110.38	110.74	101.33	102.54	103.06	107.35	110.45	108.24	103.78	99.024	106.82	106.79	103.07	109.04	112.59
109.01	107.03	111.35	107.28	112.12	107.81	104.34	106.6	110.81	103.1	112.02	108.14	107.29	101.88	108.15	109.71	103.36	102.26	110.7	113.08	104.27	100.96	99.379	109.13	102.98	111.1	108.49	111.38	113.55	106.71	109.88	105.56	109.88	109.24	104.93	108.23	105.82	101.85	104.21	110.65	108.24	107.86	110.62	108.74	106.58	109.98	112.33	108.48	107.05	102.03
106.81	112.19	108.76	109.19	111.03	114.56	111.18	109.37	105.62	106.54	110.93	106.24	108.72	109.36	108.74	110.25	103.17	107.5	106.85	107.65	106.39	112.96	105.98	108.81	111.3	112.24	106.51	109.64	108.68	110.54	112.83	106.91	105.19	103.33	104.24	107.59	112.76	107.85	113.25	111.16	109.23	111.97	108.7	114.37	111.23	113.35	105.46	99.776	106.87	112.9
107.09	108.11	110.77	113.25	106.54	107.35	111.21	111.06	106.36	107.34	107.9	110.45	106.13	108.03	106.07	109.75	104.84	113.97	111.29	102.04	113.4	102.55	113.6	105.79	107.71	110.11	114.56	109.58	112.31	112.07	112.47	103.8	106.79	106.59	108.07	114.55	110.11	111.92	113.02	112.02	105.27	101.87	112.01	104.78	109.76	107.9	109.91	103.14	105.87	111.49
106	101.97	108.61	102.36	114.37	105.51	106.03	99.08	103.12	105.18	107.48	108.56	110.14	109.32	103.86	110.84	103.19	104.59	111.18	105.09	104.1	108.46	106.6	101.98	104.45	110.46	103.96	111.25	102.97	105.14	104.69	106.46	109.15	106.3	109.58	108.32	101.86	106.85	106.68	105.66	103.64	104.67	101.48	102.58	100.24	110.8	104.31	101.59	103.52	107.21
99.627	98.553	98.894	102.9	99.677	99.164	98.312	97.478	98.096	99.017	98.574	97.056	95.627	95.691	97.242	95.613	93.009	103.07	96.679	94.228	99.693	96.3	101.88	96.09	98.796	101.03	97.787	100.49	99.901	97.006	90.985	94.683	96.528	101.74	97.4	96.337	96.436	99.21	94.275	96.143	96.431	98.098	95.388	99.556	97.105	102.19	98.639	90.709	97.255	96.104
105.83	95.894	107.61	97.929	104.88	101.47	104.08	102.46	101.2	105.77	98.94	99.079	102.26	102.29	99.969	103.35	100.94	101.67	106.21	106.3	97.035	98.721	102.57	103.54	106.31	98.304	101.62	101.98	105.56	104.54	106.18	104.9	103.03	100.33	100.27	105.24	101.87	103.04	99.926	105.86	103.09	103.97	105.83	103.87	107.01	105.2	101.03	104.63	102.47	100.9
98.579	109.07	107.18	107.29	108.68	102.99	104.81	106.16	110.54	108.78	111.66	104.69	98.32	104.86	107.98	107.9	106.8	106.91	109.6	106.72	101.14	103.72	103.67	112.73	109.61	101.89	111.81	110.24	104.88	107.01	106.45	108.55	102.67	104.76	109.84	112.36	107.65	108.92	105.86	102.55	104.52	105.42	100.48	105.61	101.57	104.13	101.7	101.37	104.38	109.97
111.41	107.28	105.7	105.89	102.76	106.24	110.5	106.73	106.42	108.05	107.1	100.16	102.18	100.72	107.67	102.29	108.23	103.01	103.12	104.96	108.8	103.44	112.57	102.43	107.28	106.91	102.06	104.89	107.93	108.05	106.01	108.04	107.44	104.03	105.23	109.31	105.84	99.419	104.66	105.42	101.66	113.48	106.37	106.18	105.08	107.98	107.79	111.34	109.16	102.27
109.08	103.3	106.2	105.64	103.18	102.66	109.37	109.49	109.73	109.47	113.55	114.27	112.32	105.4	107.12	115.23	110.52	105.98	103.94	103.68	106.39	108.34	107.37	103.4	108.24	104.66	107.4	109.08	104.92	109.61	102.73	110.05	112.41	112.5	107.29	107.39	106.85	110.27	114.02	107.39	113.37	98.35	114.96	103.57	107.6	111.49	106.04	112.13	108.99	103.04
106.25	108.77	111.27	106.91	101.4	109.17	105.92	108.77	111.49	107.54	106.78	99.431	104.72	106.16	108.16	107.58	106.68	108.12	105.65	101.91	101.23	99.499	105.36	104.2	105.02	113.45	107.07	106.08	100.9	107.57	104.19	103.7	104.56	107.47	108.67	108.59	107.25	104.48	103.52	105.77	109.22	107.45	107.9	107.19	103.72	108.02	102.8	109.81	104.61	106.79
105.52	106.4	114.01	108.82	106.75	115.28	110.05	104.52	108.71	104.77	107.24	112.59	108.68	107.51	106.12	105.73	101.26	108.66	107.1	107.93	98.057	104.22	109.05	108.33	109.27	107.92	103.75	113.78	104.6	110.67	110.41	110.88	106.9	113.39	104.42	113.67	101.38	106.51	105.61	104.73	111.88	101.1	111.63	110.54	107.33	114.1	105.96	107	102.12	105.55
101.29	107.99	111.18	109.77	102.47	106.62	102.41	106.98	101.62	102.39	105.14	104.92	101.86	104.92	103.49	105.95	103.89	113.55	110.68	102	111	103.15	103.08	103.29	108.21	106.52	97.566	104.66	111.62	107.47	102.9	105.62	103.68	111.38	103.72	101.93	104.07	103.39	109.42	113.24	101.55	103.81	107.03	108.58	109.77	109.36	106.18	107.99	106.2	101.99
108.91	103.63	99.819	107	107.88	112.51	102.19	102.28	110.52	107.19	104.4	111.84	105.83	105.04	102.03	106.18	103.75	107.61	108.46	108.58	97.161	109.62	108.79	107.54	109.12	101.28	102.53	105.8	101.78	106.08	107.86	103.95	110.1	102.78	99.426	105.02	101.24	105.12	108.27	102.12	103.81	107.86	107.21	105.37	102.35	100.37	107.05	104.43	108.53	111.24
106.01	114.45	109.71	109.55	108.53	109.6	111.65	106.02	106.35	108.55	105.27	113.41	105.86	113.41	116.03	104.8	116.23	111.31	113.72	103.54	114.56	116.24	116.53	109.73	103.97	112.4	112.86	112.84	111.18	104.4	112.45	113.6	109.92	110.8	104.82	108.56	109.62	110.28	106.21	107.62	109.93	109.84	108.38	110.31	110.67	107.25	113.26	111.6	110.32	111.32
97.777	95.554	98.445	99.014	98.426	99.002	97.89	92.677	101.73	99.913	101.38	93.646	103.98	97.072	95.129	101.01	99.851	96.264	97.67	99.184	93.502	104.74	90.028	88.22	98.328	93.784	97.9	101.39	97.867	99.479	99.626	97.691	98.756	95.739	88.531	104.5	101.56	97.665	89.073	94.037	93.682	98.021	92.624	91.752	100.78	101.8	100.41	93.239	107.21	98.831
99.709	107.32	104.24	100.38	99.48	107	109.51	105.19	101.5	105.31	105.18	107.64	102.5	104.44	106.33	106.97	97.719	105.49	103.87	105.19	108.72	104.21	97.702	104.4	102.64	110.61	107.86	103.35	101.73	105.99	107.4	106.82	105.34	110.5	105.59	114.36	104.36	103.23	105.85	107.25	112.74	102.5	105.75	107.79	113.34	106.04	105.69	100.66	107.66	99.952
106.77	103.77	110.11	100.27	101.9	98.251	105.29	104.69	112.15	109.83	107.49	101.35	106.16	104.19	101.93	106.34	101.14	108.16	110.39	108.1	104.52	108.78	113.7	103.7	107.09	108.81	108.08	108.83	106.7	110.1	108.6	110.52	104.47	112.84	101.48	112.36	105.13	104.69	106.74	105.89	102.82	104.16	107.18	106.31	104.35	110.73	106.43	108.86	110.44	109.08
99.508	101.65	101.08	100.24	96.774	103.52	102.84	99.916	106.96	97.023	103.88	98.066	99.412	100.07	91.592	100.29	102.81	101.55	94.589	99.099	100.48	99.606	101.32	99.268	98.288	100.14	99.624	100	97.003	105.01	90.755	97.518	103.58	94.401	101.94	100.2	107.41	104.05	103.2	98.19	103.49	101.69	101.25	98.464	92.552	103.95	98.937	101.27	101.41	103.01
107.29	109.27	102.69	106.72	108.67	107.1	109.66	111.48	107.56	109.48	103.56	102.97	106.65	105.15	112.54	106.96	105.92	112.68	102.77	110.26	105.07	111.21	108.56	111.8	112.19	112.62	105.12	107.95	107.58	104.89	111.7	105.31	106.79	110.45	111.87	103.36	108.09	105.84	110.01	110.87	102.53	104.28	103.95	111.49	105.39	110.49	105.72	105.12	107.18	116.14
109.26	103.87	115.47	110	108.56	109.43	107.17	101.13	106.47	111.12	106.93	108.21	113.28	109.56	112.25	110.39	101.74	109.04	104.52	101.63	107.09	109.68	109.95	109.95	105.21	107.26	109.79	105.42	106.18	111.3	102.86	108.91	107.36	105.29	108.13	108.22	105.23	106.28	111.95	113.86	103.65	112.03	108.86	103.35	107.35	111.97	105.68	112.42	105.56	110.13
111.75	108.37	116.77	114.71	105.3	111.21	107.26	113.67	106.03	103.07	107.59	106.72	107.81	120.97	109.41	111.86	111.27	115.13	115.54	112.36	112.12	106.43	113	109.15	111.92	112.15	109.34	110.3	114.09	112.81	112.68	107.52	114.2	116.66	108.01	111.69	106.09	106.29	109.93	108.74	117.89	111.02	107.02	115.12	115.01	108.45	104.7	114.32	108.93	111.16
110.54	106.55	104.8	102.15	111.25	112.51	104.46	112.88	108.48	104.1	107.82	104.81	104.25	106.72	106.34	106.19	107.64	108.23	108.75	106.35	106.39	104.2	108.86	105.99	107.08	102.24	108.37	106.72	102.72	111.49	99.806	105.27	105.5	103.62	108.24	113.45	98.772	109.17	106.38	109.31	100.44	109.72	105.38	109.86	107.72	105.25	107.4	106.57	102.55	101.92
108.97	105.68	111.81	115.83	111.18	106.25	107.69	100.06	106.78	106.82	105.07	108.51	110.86	109.51	105.02	108.55	106.28	102.01	105.02	112.61	103.07	108.13	108.79	107.94	106.25	109.29	111.99	107.93	104.99	109.88	103.16	105.01	110.06	106.25	113.32	111.31	111.71	105.26	107.62	107.48	103.62	110.59	99.816	104.67	113.78	112.18	106.95	104.34	105.64	110.17
100.19	101.08	99.728	102.76	101.29	96.197	98.187	106.92	96.628	100.19	94.507	98.652	105	103.54	103.87	102.82	101.58	101.88	97.352	98.865	102.19	98.874	99.593	97.837	93.195	90.883	99.815	98.605	100.34	103.78	104.04	94.082	100.93	98.384	97.765	100.15	98.516	96.72	99.715	98.813	100.73	97.163	106.1	101.72	92.658	100.33	99.754	97.383	97.82	97.165
103.4	103.69	104.6	102.94	105.41	110.15	103.3	100.52	108.65	104.35	106.75	108.18	105.97	104.37	100.56	104.5	103.44	104.46	103.56	102.47	105.8	104.39	110.52	105.25	103.93	101.68	105.52	108.04	102.12	106.17	102.13	100.44	103.25	107.83	108.02	108.45	102.22	106.07	103.53	107.02	102.77	107.19	107	105.99	102.39	106.48	102.57	106.35	105.83	104.73
103.22	104.32	107.8	102.65	105.93	102.12	108.3	106.76	105.67	105.28	104.59	97.882	100.19	104.51	107.18	105.37	106.35	105.63	107.31	104	99.209	103.44	102.31	105.82	108.15	102.78	110.04	104.14	100.95	110.52	104.62	101.51	104.57	109.64	105.87	107.9	97.348	117.41	112.51	101.05	103.94	106.04	102.51	103.08	102.92	110.57	106.25	104.16	109.34	105.84
107.7	102.47	107.53	104.51	107.64	110.14	102.99	103.71	109.03	105.87	106.46	107.08	108.48	106.68	100.12	108.63	105.37	107.49	111.44	106.51	107.86	113.58	104.8	107.07	109.29	101.07	101.64	111.2	106.04	102.05	100.41	103.66	97.924	108.63	103.25	101.8	108.78	107.71	103.99	107.51	109.13	104.05	108.62	104.62	109.36	111.38	102.09	109.46	105.08	106.6
113.95	108.12	108.51	108.59	102.91	111.24	101.46	113.95	106.88	114.21	104.69	103.82	112.74	111.14	102.63	100.16	109.98	105.81	103.49	106.99	110.47	108.66	104.8	105.91	110.94	100.09	110.19	104.98	108.46	107.21	114.71	107.56	113.99	104.31	105.61	101.89	107.83	107.64	108.58	108.02	102.07	105.51	104.2	109.97	106.97	105.45	104.08	114.74	106.57	107.79
100.31	102.63	95.957	99.688	96.623	102.6	99.287	94.664	102.09	98.778	97.794	96.802	93.521	97.075	94.886	101.72	97.782	95.791	92.183	96.223	95.97	95.211	103.24	101.47	95.77	98.509	94.878	94.213	98.326	94.608	105.03	98.807	98.255	102.17	101	100.84	98.276	102.62	99.582	102.32	99.658	93.89	95.789	98.266	95.001	95.343	94.478	98.66	102.41	101.06
113.83	111.57	111.58	109.56	107.74	106.63	112.39	108.71	110.49	100.21	110.27	112.82	109.02	119.39	114.93	108.44	110.97	105.07	108.29	102.21	111.62	112.89	115.32	105.67	104.55	111.25	109.86	114.11	116.96	107.59	118.17	113.73	110.14	109.52	104.24	113.34	102.96	115.04	111.66	112.09	108	108.82	114.79	112.73	111.25	112.27	102.23	112.93	107.75	116.26
102.04	93.84	98.63	94.438	96.626	100.18	96.021	104.64	95.156	101.92	101.03	97.802	99.413	103.62	100.67	97.447	106.7	104.31	103.15	97.612	97.33	99.887	102.4	92.951	94.487	102.69	95.186	101.9	105.9	105.49	100.46	96.074	103.23	99.809	103.27	93.596	101.49	105.18	94.303	105.91	100.42	101.45	104.09	97.687	104.87	101.67	104.26	104.37	100.52	102.89
104.51	110.51	109.43	103.73	111.82	103.46	106.69	106.8	107.12	108.85	104.76	99.848	107.42	107.57	105.6	101.55	106.41	105.73	112.89	112.5	105.79	105.49	111.64	108.06	110.03	114.61	110.61	116.72	107.74	108.7	108.1	107.92	105.8	107.27	108.07	103.02	105.28	108.48	108.88	108.12	111.28	108.25	100.87	105.25	103.85	107.97	115.21	104.68	107.31	109.29
109.97	110.26	116.09	108.59	103.35	111.92	109.05	106.95	112.99	115.13	113.15	107.01	111.78	107.89	107.14	111.95	104.52	106.76	108.22	112.97	109.29	107.89	114.15	114.42	112.65	104.48	111.69	102.5	107	115.4	108.6	114.85	109.85	113.84	105.13	112.97	107.08	109.36	110.52	108.97	106.62	104.64	110.39	109.95	108.97	106.76	110.96	109.4	101.84	110.3
106.3	109.68	111.45	111.46	111.97	107.88	105	107.94	106.89	104.91	112.2	99.626	106.09	113.07	105.79	114.61	113.58	109.48	102.93	107.21	106.25	113.33	106.43	108.74	111.72	108.17	109.08	110.38	111.93	107.73	100.88	110.1	108.11	103.74	104.86	104.67	106.03	108.31	101.67	110.01	109.42	111.36	111.13	100.87	109.58	105.1	115.98	109.77	106.97	111.93
96.876	98.641	96.174	97.014	97.808	94.542	101.31	94.766	96.593	103.43	102.75	100.56	96.162	98.617	96.873	92.663	96.517	99.982	99.122	102.37	95.004	94.629	96.658	95.229	102.35	99.271	99.308	89.853	98.713	93.187	94.619	99.354	103.5	102.79	102.97	101.82	102.85	96.666	94.381	100.54	96.047	97.232	96.447	95.704	89.116	98.681	99.499	97.314	95.471	97.186
105.46	110.67	104.5	106.68	104.65	109.91	105.7	107.73	107.06	103.42	112.06	97.9	110.96	109.48	99.595	107.28	101.57	103.45	108.21	109.47	103.76	109.38	105.07	101.78	101.25	108.71	111.85	99.67	101.9	104.21	104.28	109.05	106.48	104.95	108.28	109.1	104.88	106.02	106.45	101.74	106.5	107.19	99.495	108.71	101.22	102.72	105.18	111.19	97.778	102.69
105.57	103.62	108.55	107.71	111.64	102.65	112.06	103.92	108.68	110.9	112.43	103.21	104.99	104.88	106.27	106.63	108.69	101.58	105.58	106.3	109.54	105.98	106.73	98.718	104.54	110.39	108.16	110.34	104.82	109.38	103.5	112.76	106.55	115.01	103.5	101.26	115.75	106.56	108.02	106.02	107.42	105.34	107.86	104.93	111.82	107.46	108.93	105.87	108.97	104.09
104.27	107.09	102.66	108.43	107.31	104.21	106.55	109.23	108.8	110.35	107.85	109.61	100.57	109.85	104.53	106.87	108.6	106.83	107.93	105.21	107.52	106.89	107.75	109.15	102.89	101.07	105.39	103.56	108.2	104.37	106.53	106.45	114.19	107.07	106.98	111.6	102	105.41	105.28	104.6	107.63	108.84	105.66	103.26	102.59	108.73	101.03	107.82	105.96	108.64
110.08	106.73	107.31	109.68	103.78	106.66	101.75	109.65	104.63	104.35	110.37	104.49	109.3	112.38	106.27	105.36	107.6	102.39	99.374	108.24	105.33	100.54	104.55	111.57	107.5	106.84	105.63	113.61	104.17	101.38	109.07	107.15	101.54	111.58	105.42	104.88	99.667	105.51	107.68	104.73	116.65	101.72	109.32	107.42	103.82	109.72	107.71	102.57	102.57	107.01
98.667	106.27	108.21	106.98	108.38	103.32	101.31	105.59	109.14	103.31	104.58	111.96	105.99	107.04	100.99	101.35	104.96	109.78	103.92	104.69	105.16	108.18	104.67	104.57	107.57	109.13	105.4	103.86	103.02	100.62	107.25	105.07	107.43	98.914	104.36	114.16	99.929	106.46	108.4	102.66	97.039	101.84	111.31	105.19	106.92	107.74	105.67	100.48	110.06	102.48
105.64	101.6	108.54	101.99	110.95	108.76	104	110.64	105.4	103.54	101.72	105.96	105.94	108.61	101.27	108.27	95.53	104.13	107.58	106.23	105.32	102.28	113.48	105.71	106.63	111.21	104.44	104.77	107.93	103.68	105.44	104.68	104.29	108.65	107.73	101.8	104.57	108.37	106.1	110.5	104.26	104.57	108.1	107.88	108.48	112.4	100.64	102.24	108.48	109.46
96.538	95.877	99.404	100.86	98.059	90.164	95.326	89.481	95.814	97.608	100.42	103.8	101.1	101.42	97.592	96.204	98.402	97.911	93.265	98.484	96.804	97.514	100.67	97.707	97.031	95.136	98.832	102.15	96.435	95.566	103.29	94.391	98.286	95.904	92.964	94.992	99.466	98.175	97.702	104.65	100.56	99.075	103.04	97.866	93.44	105.29	96.549	98.845	96.179	95.18
106.52	102.91	107	107.45	103.77	100.8	102.26	104.22	93.781	105.55	100.26	108.88	105.37	105.86	107.29	109.01	103.85	107.58	107.65	103.36	106.2	103.59	99.544	109.35	105.32	105.74	109.74	107.74	108.72	104.88	105.25	107.35	104.61	105.98	104.98	107.67	108.24	104.16	104.7	108.09	110.36	109.37	106.16	107.91	107.5	106.02	109.38	105.47	106.01	105.97
96.418	103.64	96.292	95.314	92.553	97.806	102.85	95.765	97.238	95.649	94.91	102.63	95.546	94.996	97.648	92.156	99.715	99.395	97.125	95.82	94.056	98.938	97.116	106.88	100.34	98.005	96.481	102.22	96.776	96.053	97.957	99.27	96.762	95.359	94.466	107.77	98.496	94.749	96.484	97.504	105.09	96.864	100.4	102.02	95.74	96.791	96.638	101.49	94.92	95.443
108.83	103.5	106.94	103.76	105.49	109.44	107.4	107.36	107.82	108.36	104.68	107.14	99.059	107.46	105.8	102.85	105.72	103.95	111.09	99.892	108.51	104.2	109.43	103.11	104.4	102.16	104.47	99.335	108.03	102.33	106.47	110.95	106.92	100.47	115.1	107.92	106.77	110.7	99.477	105.59	101.42	99.641	108.53	102.86	100.12	105.06	110.57	102.03	107.28	105.32
111.83	106.25	110.98	110.87	104.86	104.09	103.45	111.17	104.07	103.89	108.1	110.36	110.69	111.98	105.61	100.14	112.44	111.96	107.26	108.15	110.19	114.8	101.07	105.41	110.13	102.92	109.19	106.74	107.06	106.24	103.91	113.52	104.2	116.85	115.03	109.82	103.82	113.47	109.35	111.71	108.79	113.51	108.92	107.79	102.43	109.67	105.92	103.49	103.85	107.24
106.13	104.62	104.54	110.53	110.68	107.89	107.68	105.45	104.11	106.28	108.38	108.63	105.82	110.19	113.68	99.081	106.57	102.72	105.04	108.1	108.31	108.8	103.44	102.01	109.08	108.67	103.01	112.66	106.18	102.92	113.05	108.36	108.12	105.41	112.58	107.92	105.27	113.88	109.27	101.78	107.58	109.48	105.63	109.26	103.97	104.79	108.87	108.36	108.45	111.2
106.98	110.78	111.34	107.99	110.43	112.28	104.29	115.68	103.79	105.29	104.94	104.18	107.75	113.39	107.7	108.1	109.52	108.49	113.66	106.84	102.63	104.08	106.16	102.98	105.77	102.22	107.38	105.51	106.94	98.772	106.56	116.14	105.41	106.1	105.28	107.47	108.24	109.98	108.35	112.21	106.05	111.98	112.27	112.53	112.93	105.87	109.35	106.35	106.15	109.23
100.25	104.28	99.462	105.79	98.95	101.26	103.13	101.53	99.618	103.92	96.877	98.521	105.09	101.96	100.67	98.519	98.093	104.96	102.42	96.427	100.58	101.22	102.28	95.937	100.31	101.38	103.38	99.173	103.53	98.792	102.25	100.47	100.24	101.8	104.53	94.506	101.43	101.96	98.412	99.589	96.166	95.251	97.038	93.842	103.88	95.415	97.592	99.55	99.689	97.563
111.76	113.3	113.56	102.75	107.62	109.45	106.64	109.12	108.2	106.7	108.43	113.42	113.63	119.26	117.54	111.91	107.86	110.06	110.48	112.58	105.98	108.1	112	111.17	104.37	109.06	111.14	109.51	110.83	111.96	109.56	111.88	106.26	113.64	113.98	109.02	110.84	113.84	113.68	110.59	112.23	111.51	109.67	109.42	108.92	107.87	107.95	108.73	104.93	112.18
103.87	111.58	106.66	101.46	107.95	103.75	106.83	111.62	108.69	107.23	100.52	113.42	107.35	110.62	105.64	102.77	104.22	106.2	103.84	105.78	110.13	101.25	108.96	105.03	103.6	105.87	108.38	105.8	103.33	103.8	110.76	104.78	101.27	114.06	102.29	108.32	104.51	105.16	112.46	105.95	100.84	107.26	105.38	103.23	107.2	106.27	107.77	105.96	107.7	101.95
105.17	108.3	110.08	108.36	110.25	111.76	111.6	107.78	110.82	107.83	105.94	104.76	109.33	112.25	103.92	108.9	107.18	108.87	107.52	108.1	107.86	105.89	110.99	113.69	107.48	110	113.89	103.29	104.6	105.79	112.8	111.35	108.64	108.27	110.75	107.34	106.82	109.49	108.97	107.21	109.06	112.39	105.39	112.78	111.42	107.87	104.09	106.34	110.52	109.88
109.11	106.2	107.34	103.36	106.72	109.51	101.66	104.42	108.1	103.59	110.1	106.51	102.16	108	108.41	103.02	102.25	105.02	107.01	107.7	103.86	112.76	107.49	104.94	106.43	100.96	106.49	111.69	106.84	98.846	114.22	102.56	102.52	102.05	107	103.85	105.77	111.24	108.88	104.01	101.6	105.48	104.01	104.49	106.84	110.24	103.19	104.01	95.8	104.6
108.71	108.62	105.53	107.52	110.67	107.04	112.35	104.47	107.45	106.82	114.2	106.78	105.57	112.64	107.1	112.26	108.32	112.1	112.57	110.89	112.26	106.75	107.81	111.26	112.97	116.9	107.89	108.67	109.65	105.16	117.75	113.93	110.47	101.41	108.73	111.18	108.81	111.44	105.37	109.81	110.77	113.13	105.94	109.01	112.37	110.84	108.22	109.06	114.99	116.43
105.62	106.6	98.869	106.93	103.83	106.46	100.45	108.31	100.7	109.63	109.73	107.19	101.53	97.242	101.22	103.52	104.13	108.5	107.14	105.84	111.7	107.46	107.88	111.88	104.23	104.15	101.43	105.64	99.958	103.74	105.03	102.22	104.01	105.47	102.24	107.31	101.6	107.24	103.75	110.58	102.63	101.73	105.31	108.43	105.43	108.33	110.27	105.85	105.1	114.21
103.1	103.98	102.78	107.24	103.79	107.07	102.49	102.51	104.97	106.61	107.8	105.08	99.516	102.99	104.77	110.22	103.79	106.33	106.24	103.75	109.13	103.03	104.43	100.97	104.89	101.57	106.58	108.2	102.18	102.07	103.12	105.62	107.67	108.46	99.571	107.73	108	104.79	106.99	103.41	110.63	105.06	104.16	107.01	107.51	102.96	109.09	108.59	105.33	109.84
105.12	103.95	105.75	113.77	112.4	110.7	109.12	110.91	108.84	104.33	111.67	111.48	104.17	109.85	109.43	114.3	109.36	100.44	105.18	111.55	109.53	106.23	105.47	105.42	103.12	110.02	112.6	105.34	107.95	103.75	110.22	104.6	104.73	113.51	107.14	105.92	103.11	111.28	104.24	106.89	114.59	104.52	107.67	107.26	107.41	104.52	114.78	105.19	110.05	108.27
89.784	92.659	95.619	102.27	94.953	98.543	99.066	95.612	101.23	89.881	101.29	96.278	96.928	93.105	98.554	96.187	97.879	101.7	97.747	99.684	100.66	100.48	100.55	102.02	92.928	96.609	91.762	97.684	99.116	99.72	94.887	107.07	94.416	98.533	99.118	106.55	97.612	99.576	94.519	103.59	91.536	96.026	98.738	96.616	96.994	97.069	95.075	105	97.773	96.536
104.95	109.38	103.49	108.99	108.09	100.95	104.5	106.97	104.65	104.78	108.52	109.38	106.6	103.59	112.24	107.81	113.68	108.06	104.93	102.89	105.48	110.79	103.65	112.48	104.29	110.12	103.85	102.3	104.1	111.01	103.05	106.64	104.89	106.37	106.82	109.83	106.96	109.6	104.01	106.91	103.4	108.54	114.56	107.58	108.46	109.99	110.39	107.09	107.43	111.33
101.65	114.62	106.47	109.35	105.28	106.45	106.41	108.07	100.78	111.68	107.01	106.9	107.26	109.99	100.96	99.142	107.18	104.03	102.6	105.3	102.04	103.02	110.62	106.75	101.88	105.58	107.96	104.32	104.09	105.95	99.54	110.25	105.07	107.55	107.4	107.11	104.4	107.77	106.31	112.9	104.5	105.97	108.39	106.56	109.06	108.47	107.25	111.69	103.42	107.73
102.4	103.52	102.55	100.17	103.49	103.48	96.38	98.373	100.12	105.73	107.61	108.24	101.53	101.86	108.75	112.71	107.82	102.51	107.51	106.55	103.77	100.82	110.07	100.74	105.05	101.13	102.21	98.868	101.68	104.04	108.5	103.41	107.02	102.77	105.37	105.39	100.74	96.818	105.22	99.142	107.08	104.46	106.95	108.18	113.33	103.52	103.45	100.43	104.77	103.45
105.98	94.533	98.578	103.26	95.26	99.578	103.29	99.18	104.46	99.027	99.104	100.04	99.757	97.069	102.03	103.51	106.54	95.718	99.953	95.179	100.34	102.74	98.951	102.34	107.42	101.57	96.013	95.469	106.23	99.551	103.1	102.82	103.62	93.327	96.137	94.364	97.139	96.325	101.21	100.75	97.548	106.65	91.808	105.71	106.31	115.22	102.59	94.471	96.92	100.12
104.02	105.36	106.88	105.47	103.36	101.56	102.7	106.36	105.18	108.92	108.67	104.13	108.24	103.08	103.44	101.32	102.86	112.44	103.66	103.05	106.6	107.42	101.78	109.72	104.94	110.26	103.78	109.48	104.78	103.78	105.49	104.01	99.57	108.9	103.92	106.06	106.2	106.7	104.99	112.55	103.56	106.74	101.13	107.26	106.76	105.33	110.99	105.23	106.97	106.35
104.87	109.83	107.4	99.84	101.96	106.22	104.36	109.96	106.44	104.32	107.4	105.27	105.74	106.36	107.06	103.5	106.71	103.05	106.86	102.85	115.31	103.27	106.96	109.58	102.02	105.86	111.88	109.32	111.94	106.23	106.32	102.73	105.32	108.8	111.9	101.54	100.28	107.97	104.26	103.11	109.12	102.1	100.07	104.82	107.24	109.48	101.56	111.96	107.29	105.66
108.41	111.65	107.15	113.96	108.95	111.89	111.41	111.83	106.46	101.99	108.54	106.46	108.1	107.78	116.04	106.63	106.32	110.09	104.25	104.59	110.03	107.57	113.94	105.87	114.87	106.21	110.11	111.13	105.84	111.71	112.5	103.08	108.47	106.95	106.2	104.65	110.02	108.15	113.53	99.694	110.33	110.03	108.53	107.33	106.82	112.57	105.36	107.47	120.86	114.5
99.699	103.69	106.24	110.08	108.17	102.36	111.69	109.6	106.32	108.88	108.5	109.81	108.4	110.89	108.23	105.21	105.65	109.31	102.61	113.34	108.23	99.545	106.53	103.08	110.7	109.78	98.3	116.05	110.56	109.83	101.81	113.53	111.56	112.02	112.32	110.02	108.79	107.94	107.96	108.08	108.92	105.95	109.06	105.45	109.61	110.34	111.56	105.16	107.18	115.62
101.64	107.53	104.72	97.199	108.91	108.6	101.34	105.34	106.46	109.01	109.63	108.26	116.09	105.29	106.49	106.47	108.68	102.01	106.84	106.52	105.06	109.51	105.78	108.24	106.75	101.51	105.95	102.62	105.95	103.83	106.44	108.48	105.01	111.88	109.1	105.13	110.25	109.51	105.62	106.23	103.26	108.23	108.32	110.07	106.76	109.37	101.6	105.68	103.36	108.6
104.74	106.07	106.22	102.22	107.76	107.19	104.87	102.88	110.52	105.52	109.26	110.45	105.5	97.778	101	106.68	106.43	105.48	113	104.5	106.78	107.83	105.82	103.45	108.94	104.33	107.24	97.452	106.23	103.91	110.61	103.33	105.44	105.11	109.79	111.36	100.33	110.73	104.51	105.27	107.54	108.42	109.52	102.06	107.82	111.51	103.53	107.07	103.06	105.04
110.19	108.87	111.97	110.94	111.64	109.62	107.55	108.8	108.27	111.49	113.08	109.49	108.78	113.39	111.54	102.83	109.87	107.25	111.4	108.26	109.29	108.46	112.45	109.64	108.89	107.48	113.58	107.87	110.5	113.21	111.75	109.89	109.29	109.96	108.22	120.06	107.6	109.8	108.69	106.97	108.93	111.33	117.64	112.52	108.75	104.71	112.03	107.33	111.46	114.41
98.036	101.01	98.368	106.08	96.162	100.28	103.06	95.9	95.875	100.14	97.087	96.657	95.187	94.049	105.9	93.321	92.262	102.14	98.615	98.199	97.782	102.14	100.85	101.48	98.603	98.585	96.926	97.821	99.24	98.683	98.355	100.07	97.227	100.36	98.616	97.18	103.17	98.544	102.73	91.969	92.318	102.91	95.563	94.147	93.375	97.455	98.262	95.956	105.07	97.779
104.81	102.06	103.75	103.73	108.76	110.42	99.51	101.18	105.19	111.27	108.76	105.53	109.38	105.94	106.78	108.1	103.77	103.37	102.91	111.99	110.28	113.62	99.627	105.95	104.48	103.15	103.14	102.23	103.87	108.23	105.44	101.83	99.835	111.3	104.6	102.21	101.31	101.3	105.9	103.45	106.92	105.85	108.7	108.53	101.05	103.12	101.17	102.87	101.18	106.98
94.669	99.183	98.59	100.94	97.695	96.657	98.893	105.79	93.985	102.93	99.379	101.78	99.051	96.277	104.39	99.534	103.12	100.8	98.467	100.55	98.778	99.857	99.602	101.23	98.894	99.838	94.996	97.625	99.525	94.655	101.82	97.38	97.358	100.91	98.501	95	94.9	98.889	98.73	97.34	96.427	100.29	98.031	93.787	99.36	99.785	96.069	99.853	94.935	96.655
101.31	107.77	104.05	108.63	99.715	105.68	107.98	101.06	98.59	111.06	101.21	104.51	106.55	105.69	108.78	104.01	101.48	104.03	99.762	107.35	106.16	105.51	102.4	105.97	107.32	100.96	106.3	107.99	107.02	105.16	109.29	105.26	103.29	104.98	105.76	108.39	104.46	110.48	106.35	102.88	105.4	101.42	107.58	105.83	105.44	109.55	105.27	107.4	110.6	104.7
101.97	105.48	111.37	107.16	106.85	103.15	104.37	103.84	104.4	106.99	104.25	108.67	109.95	106.98	106.68	106.05	103.15	109.09	110.93	105.31	105.88	104.17	104.01	106.84	103.02	99.329	111.12	106.68	108.16	106.42	106.4	107.33	105.71	107.61	100.92	95.834	107.98	109.99	107.3	99.899	104.46	97.832	105.63	102.68	106.71	110.97	98.653	106.5	107.7	103.88
103.04	102.38	111.86	106.31	107.9	109.98	113.65	109.57	104.11	103.57	111.41	111.34	104.15	107.31	108.85	112.27	106.42	110.09	109.11	110.12	109.7	114.91	107.71	109.78	105.88	111.02	109.98	108.01	104.83	111.33	104.72	109.39	112.09	108.26	112	104.55	113.23	108.33	108.75	103.7	106.19	98.222	106.93	106.84	111.7	104.68	104.75	106.89	111.41	106.95
117.43	108.06	111.91	112.98	107.69	107.33	109.22	112.51	102.63	112.77	104.55	109.41	108.9	107.59	114.47	100.91	113.37	115.74	107.22	111.34	114.07	106.01	116.86	106.08	111.72	111.45	113.4	106.1	117.52	106	108.7	112.22	109.83	106.39	112.19	105.74	108.96	110.97	118.79	112.37	116.51	105.37	111.5	113.84	105.26	108.97	115.33	105	104.4	110.8
106.46	112.44	107.1	113.02	104.87	104.98	102.36	107.56	104.52	102.1	104.9	103.61	104.83	104.44	103.41	104.63	102.27	111.91	106.24	111.89	104.65	110.89	107.17	104.77	105.86	100.71	108.02	105.81	111.67	107.2	107.18	104.55	109.2	108.02	100.54	105.1	110.13	109.28	106.42	98.422	109.65	108.75	105.73	104.89	116.28	100.22	103.92	108.68	104.06	109.44
111.57	111.75	114.94	109.3	109.27	107.52	112.19	116.61	115.51	113.67	111.95	111.46	110.77	111.5	110.11	109.98	109.75	111.85	110.51	109.82	109.09	109.5	114.56	114.22	113.89	109.16	108.56	108.98	106.17	113.14	111.46	109.08	113.57	108.34	105.63	113.98	107.89	109.52	108.56	118.86	106.86	105.19	103.82	106.83	107.93	113.39	105.21	112.83	104.68	114.83
99.044	100.94	95.53	99.428	92.802	95.225	101.32	93.104	96.815	93.743	101.25	97.828	97.344	103.93	89.888	95.523	104.96	98.884	99.711	95.435	99.144	99.679	97.747	93.899	95.006	93.235	99.961	97.283	98.238	95.153	98.317	99.352	99.892	97.797	94.704	98.35	95.736	94.963	99.586	94.796	97.43	100.24	97.971	95.314	95.183	95.735	98.07	95.947	102.44	100.75
104.42	101.81	104.91	104.52	107.76	105.74	104.95	105.26	115.04	105.85	108.16	109.08	110.31	102.05	102.5	108.52	106.91	110.25	104.25	107.67	103.35	110.92	108.94	113.06	108.52	110.28	113.54	109.31	106.49	108.85	107.58	111.13	104.51	102.43	108.59	101.99	106.75	111.17	107.72	104.69	95.345	100.98	114.45	106.2	114.83	104.01	108.99	109.55	107.03	103.41
101.77	100.98	98.721	96.179	103.09	97.991	99.604	95.343	95.166	103.62	94.563	105.54	102.87	99.341	99.935	105.19	100.26	100.03	100.54	99.933	101.93	101.32	101.48	101.61	101.78	101.48	99.393	92.998	94.42	101.96	96.862	100.5	98.019	97.122	100.63	101.52	101.55	96.804	100.14	99.324	105.85	101.48	100.8	92.382	103.55	99.193	94.634	103.2	98.297	98.892
114.88	110.78	107.32	105.5	111.34	106.74	110.21	106.59	112.46	103.81	105.66	110.52	108.81	104.05	108.4	101.42	110.99	107.98	109.53	106.84	105.62	108.49	109.57	107.13	106.52	109.25	111.01	113.68	111.02	105.59	112.65	106.99	111.41	106.66	106.15	110.49	107.57	109.36	103.28	106.18	107.24	102.38	113.09	108.53	106.4	110.39	108.43	107.2	100.48	110.13
111.66	101.2	106.19	112.96	105.24	109.14	104.09	107.67	104.06	106.76	100.79	108.41	106.76	107.05	102.76	105.98	106.85	107.1	105.96	109.85	108.35	101.67	105.89	105.15	107.64	108.93	105.72	105.39	106.72	108.27	107.52	103.92	100	107.64	107.13	102.74	105.93	107.97	113.19	105.13	107.24	107.87	106.46	105.08	104.86	109.99	108.13	109.75	110.41	102.59
102.51	108.72	112.36	103.25	104.08	109.38	105.96	103.41	106.83	104.8	109.23	102.52	107.5	106.27	106.57	102.07	104.46	109.77	104.71	105.11	107.56	108.49	103.05	106.99	102.93	102.92	108.54	106.69	105.49	107.03	96.449	104.22	102.37	113.79	107.23	107.64	109.55	107.46	101.01	109.17	101.37	103.98	109.91	105.75	105.8	103.07	104.1	106.45	108.95	103.32
110.1	105.78	111.58	110.36	102.12	104.53	105.99	107.45	107.58	110.16	103.7	105.13	110.33	107	111.67	113.17	112.37	108.61	106.66	111.06	107.57	110.07	105.99	108.66	109.4	103.25	109.69	101.21	106.59	109.45	116.6	105.11	110.77	112.31	107.04	105.94	106.14	97.453	109.57	112.04	105.8	114.25	112.1	108.74	101.27	113.96	107.22	103	106.8	106.56
105.39	105.85	104.76	102.32	102.04	104.67	103.74	102.2	103.23	101.6	104.62	106.64	104.08	109.98	107.76	109.76	108	108.74	107.01	103.36	104.36	107.58	108.15	110.16	100.93	103.98	102.23	102.84	104.25	112.01	107.51	109.32	111.65	108.29	111.6	106.65	110.86	105.96	103.12	109.39	111.78	106.79	103.26	101.94	99.732	109.49	112.67	107.56	109.43	102.1
110.51	116.65	107.92	118.36	104.49	106.8	109.09	104.2	110.61	110.93	111.25	104.54	111.83	109.01	104.78	109.23	104.55	104.77	113.99	105.32	107.69	101.07	106.02	103.68	113.52	107.15	103.62	108.99	106.1	110.24	107.07	103.59	108.21	112.54	106.28	108.64	110.92	112.06	111.01	106.26	105.64	108.38	113.61	112.05	110.27	111.63	111.61	105.53	109.93	109.51
101.22	105.59	105.55	109.81	106.25	103.16	108.19	101.54	103.16	105.27	106.77	107.52	104.71	108.73	107.44	104.16	108.06	103.24	106.88	104.29	108.93	110.81	104.91	103.3	101.75	101.47	109.23	109.28	99.252	100.07	100.95	101.69	101.57	100.95	101.41	106.1	107.37	108.13	102.15	107.12	106.74	101.53	103.38	105.58	108.68	109.65	102.87	106.12	102.84	101.14
91.889	103.83	106.99	93.858	98.421	99.781	105.1	101.12	97.217	96.71	97.363	99.125	108.65	99.2	99.967	100.09	106.98	95.882	94.647	105.64	105.3	102.07	98.844	95.593	95.699	97.606	95.832	99.499	92.699	105.13	97.97	101.95	100.25	100.84	99.165	100.21	96.647	95.134	95.672	101.83	96.397	100.16	100.4	95.688	100.9	95.634	101.22	101.45	99.267	101.24
103.67	107.21	114.26	109.35	107.6	104.6	110.72	108.35	105.26	111.69	110.93	102.15	108	107.86	104.99	104.75	114.55	105.15	114.51	108.99	110.8	109.79	101.28	103.53	101.98	107.45	108.14	109.4	105.21	105.46	111.74	110.28	112.12	107.56	103.76	110.8	113.37	107.11	110.5	115.34	107.03	106.57	106.32	108.58	105.46	110.86	106.06	109.85	102.6	107.24
110.66	102.81	108.35	102.05	103.5	110.38	109.71	110.62	110.61	105.7	109.74	111.55	102.61	107.78	102.92	101.92	103.12	105.7	106.03	108.92	107.36	109.83	106.5	107.51	108.36	106.66	105.64	102.76	105.75	107.59	110.86	105.01	105.87	104.06	109.26	108.91	106.54	101.66	108.94	105.66	103.81	109.49	109.27	106.62	103.33	104.8	103.22	111.08	102.62	105.9
109.7	107.08	106.56	106.15	119.19	107.53	108.35	112.73	110.12	110.09	109.12	116.16	107.54	112.58	115.04	114.78	109.94	106.74	111.79	115.52	113.72	110.37	105.83	112.33	113.23	103.22	110.51	113.54	111.61	116.18	113.04	106.25	110.79	116.15	116.94	105.03	109.49	107.96	109.29	105.44	107.35	107.59	106.55	111.82	113.18	109.2	108.34	108.61	113.17	111.37
109.57	107.25	110.45	111.08	104.4	110.21	109.23	108.6	108.44	100.11	108.42	108.78	107.08	102.57	111.02	108.84	106.13	107.21	111.46	108.92	108.32	106.68	107.73	109.59	107.84	105.91	108.75	108.68	104.39	108.36	105.6	107.3	105.55	114.06	108.51	110.23	113.27	108.57	106.17	105.45	107.58	104.74	111.75	109.71	106.33	109.86	114.27	105.82	114.18	108.07
101.98	94.373	99.477	101.1	105.14	101.5	103.12	98.896	95.44	102.55	100.62	101.46	104.01	90.99	101.89	100.15	95.254	97.997	95.85	102.24	97.637	103.54	100.87	101.58	102.02	105.6	101.33	100.59	102.28	100.09	96.848	108.93	101.43	92.671	99.818	97.357	99.616	102.28	98.259	98.408	104.38	97.427	102.09	95.547	97.359	97.074	101.39	100.81	96.647	105.03
102.39	103.32	109.33	102.17	109.65	103.75	107.97	111.74	108.93	106.36	108.04	101.14	108.78	100.71	102.76	112.03	101.74	98.721	99.572	110.81	103.07	111.14	106.66	105.47	105.52	101.34	107.48	98.557	102.34	104.41	108.86	112.73	101.63	109.83	104.24	107.1	104.96	106.1	102.41	105.93	101.86	109.46	104.16	112	108.72	106.98	109.01	106.88	104.35	100.49
98.703	97.23	98.508	90.588	100.01	98.888	99.017	92.305	100.64	100.28	95.479	96.906	99.307	102.3	96.802	96.777	93.906	100.49	98.013	93.793	96.321	99.693	91.98	96.164	101.03	98.915	101.03	98.77	105.46	94.124	96.582	93.842	99.895	104.29	90.833	95.687	98.601	92.48	95.684	98.251	96.977	100.87	97.702	97.217	97.503	87.903	97.911	101.85	99.159	95.89
101.63	99.143	97.154	100.03	100.7	92.368	95.961	101.93	101.29	94.06	98.828	96.723	99.135	103.53	96.637	94.041	98.503	96.757	95.972	94.837	104.14	102.18	93.409	97.094	95.403	97.074	98.395	100.93	103.66	96.519	95.415	92.837	92.947	97.312	94.131	92.39	96.233	100.13	103.74	97.587	102.24	98.069	93.984	94.647	95.452	104.69	104.21	94.584	105.22	95.511
102.79	108.35	107.23	104.76	105.21	108.61	103.48	104.78	108.22	107.99	108.63	105.11	111.71	108.67	107.38	112.47	108.56	106.67	109.76	110.83	103.08	107.15	109.95	110.7	107.44	110.79	115.25	105.91	107.06	105.45	106.96	105.72	110.68	108.45	111.96	105.97	111.92	109.9	112.25	106.95	104.63	107.32	108.5	108.24	108.1	113.93	109.55	103.34	105.91	110.77
95.187	102.29	99.809	93.32	100.98	104.69	97.017	99.369	93.228	100.38	96.342	100.2	104.15	90.188	94.194	91.191	103.06	96.08	95.836	102.2	100.88	101.91	104.89	97.895	98.607	92.802	96.168	96.753	91.309	97.352	91.748	92.663	99.479	100.68	93.286	99.74	93.784	89.376	100.89	97.556	98.419	91.534	93.633	100.99	93.377	96.151	99.617	95.336	101.41	102.38
103.74	107.43	104.21	113.49	105.28	115.66	116.56	110	102.49	112	105.85	106.87	100.62	109.45	107.42	111.87	111.52	112.49	111.15	103.39	112.34	106.57	103.85	106.47	108.02	99.915	111.49	105.27	109.01	111.76	109.62	101.96	105.16	107.13	107.64	106.86	112.43	112.48	113.5	108.26	107.03	107.29	108.9	106.43	110.31	112.21	104.68	107.47	104.88	112.12
101.96	101.24	108.53	105.11	110.9	106.57	102.64	106.9	106.99	106.81	105.85	105.65	102.21	104.54	110.97	104	108.75	108.68	110.24	110.12	101.28	105.9	104.91	107.19	103.42	100.11	107.05	110.41	101.96	107.01	103.73	106.59	105.62	105.73	111.58	109.74	107.64	105.05	105.29	102.37	105.78	110.28	106.34	108.99	105.28	100.57	105.57	103.7	109.47	109.68
107.87	106.09	100.45	110.92	106.92	106.04	110.45	104.6	101.29	108.92	105.04	106.28	114.61	101.27	109.61	97.633	106.15	103.09	103.73	107.67	101.12	105.03	105.41	108.91	106.68	107.02	101.94	105.19	107.24	105.98	107.18	103.73	106.9	103.77	106.53	107.22	102.42	109.36	107.17	111.53	113.82	103.38	108.71	104.53	102.94	99.642	107.43	107.6	104.8	103.45
100.17	105.04	106.43	97.551	107.13	107.99	110.31	102.8	105.25	103.63	107.11	109.48	104.67	102.29	105.23	105.12	105.64	107.12	105.61	104.15	108.68	106.09	100.45	104.23	106.42	104.28	108.59	109.52	106.2	109.77	103.38	107.62	99.804	101.77	105.06	105.61	105.56	107.1	114.34	100.98	105.8	106.19	101.23	108.36	109.56	113.44	105.58	108.38	109.01	99.079
113.76	104.54	110.7	110.5	103.61	106.93	106.89	107.26	107.2	104.09	106.98	115	111.16	108.4	101.22	110.48	108.65	106.59	110.5	109.35	111.74	105.81	108.87	102.02	110.3	110.59	108.74	113.25	114.56	108.25	111.89	112.11	111.62	103.36	108.19	111.56	110.44	105.96	106.37	105.31	107.7	109.86	111.77	107.82	110.67	109.64	111.95	108.47	110.65	109.06
103.37	100.9	102.4	104.15	98.493	106.15	100.71	96.231	103.3	107.25	94.054	96.201	104.38	100.82	97.245	96.258	95.634	96.775	99.297	99.674	103.85	95.532	95.656	94.869	102.63	104.77	92.505	99.276	99.592	98.046	104.58	101	102.16	100.89	100.58	101.04	105.9	97.777	97.263	96.5	104.54	103.02	104.89	100.55	104.43	94.719	99.086	102.57	102.91	101.01
109.15	102.9	108.76	105.16	103.24	101.2	111.23	107.75	107.54	105.06	110.51	107.34	111.62	110.76	107.14	106.22	104.38	111.91	112.06	104.69	110.28	112.26	109.14	107.56	106.42	110.21	112.78	106.41	107.74	113.16	109.39	114.24	110.31	106.1	106.81	106.55	110.36	111.75	105.64	108.12	107.5	109.62	104.94	106.69	108.99	110.26	110.88	108.86	105.83	107.95
110.88	110.95	110.55	100.65	109.92	108.48	110.64	109.48	111.1	104.42	114.32	111.3	107.73	107.57	115.9	109.45	109.21	113.1	114.42	105.18	111.71	109.01	107.04	107.07	111.85	115.7	108.15	116.88	107.39	108.6	105.43	109.35	109.16	110.09	109.82	112.54	106.98	111.11	114.9	108.13	109.67	102.61	107.44	107.27	104.79	107.8	106.15	103.32	109.28	109.05
108.15	108.01	108.38	111.22	111.08	109.09	108.27	106.22	103.31	104.63	108.65	101.42	110.28	112.04	111.57	107.05	112.81	108.35	108.68	107.8	105.09	110.24	111.66	103.82	106.91	112.4	103.13	108.84	111.66	106.02	112.93	101.4	105.92	117.36	115.43	111.37	103.59	106.83	109.83	115.21	109.87	110.99	107.82	111.54	108.01	112.93	107.96	115.5	104.94	109.77
109.18	102.14	108.66	107.81	106.55	104.75	107.7	106.47	108.58	106.74	104.06	106.11	103.11	107.74	107.09	106.09	106.65	100.78	96.93	105.29	109.75	107.4	104.89	106.81	102.5	104.09	102.05	110.1	107.39	108.33	107.82	106.95	103.75	106.34	111.21	107.85	102.71	101.74	97.965	111.09	106.76	106.13	111.25	108.21	106.67	109.54	106.81	113.53	106.19	100.21
107.18	107.61	108.3	107.54	108.77	102.32	110.06	107.9	106.95	107.58	105.19	110.73	107.19	103.88	102.36	113.21	111.25	108.37	110.62	108.54	109.93	111.43	108.12	106.64	102.6	107.8	105.2	108.66	103.91	104.55	108.69	104.42	102.98	105	106.55	108.08	102.88	109.52	110.32	113.25	108.74	102.65	109.83	106.33	114.7	106.37	105.4	110.58	104.88	101.93
99.286	97.565	100.81	102.14	95.449	95.577	100.19	96.618	101.62	99.803	101.4	97.212	92.922	110.44	101.79	93.055	95.747	97.751	98.501	93.333	100.51	94.938	93.956	95.172	101.28	93.834	95.56	104.07	99.634	95.189	96.18	102.45	98.12	96.051	102.73	97.714	90.831	96.616	97.073	97.108	99.847	98.892	95.668	100.45	101.61	99.923	91.794	93.109	99.711	99.252
107.63	100.67	99.075	110.21	99.26	108.19	102.67	103.04	106.94	104.6	110.52	107.27	102.23	102.05	103.11	108.55	107.14	102	110.15	108.61	109.06	101.62	105.71	101.92	99.846	102.85	111.54	102.98	106.92	102.37	104.47	102.5	95.441	104.68	111.82	104.07	106.28	112.38	107.88	104.12	106.77	110.68	104.73	109.89	113.49	103.87	103.23	113.24	111.17	104.66
105.09	108.77	105.12	103.03	111.12	109.94	108.33	105.57	103.08	107.31	103.02	111.47	112.63	113.67	105.81	109.14	109.05	107.58	105.3	112.57	108.96	110.83	106.18	106.34	108.47	109.83	108.48	111.3	105.15	105.32	112.19	106.59	109.98	104.99	114.61	108.2	110.05	109.94	109.54	111.04	113.4	108.46	108.76	111.09	105.86	102.58	104.4	109.62	103.82	108.24
97.646	98.433	97.334	102.25	100.18	98.516	92.06	92.372	96.323	100.62	102.92	96.99	96.949	97.786	99.497	98.821	101.27	96.602	98.602	95.771	101.09	96.13	104.05	97.136	105.84	99.841	95.239	98.079	101.01	100.44	95.941	97.842	98.611	95.01	101.7	96.982	97.993	98.146	95.808	98.673	103.54	92.829	99.303	99.185	98.897	97.825	102.73	100.18	97.171	98.044
110.07	108.23	114.5	106.89	105.87	104.38	102.04	106.56	104.62	101.82	106.85	112.68	107.51	106.91	109.25	103.42	105.16	108.06	103.7	108.76	103.27	102.12	103.52	104.27	106.47	104.28	104.56	104.31	101.77	107.83	108.85	100.65	106.74	104.95	101.89	105.26	99.642	105.66	101.01	104.78	103.94	104.92	114.04	104.88	108.87	105.1	101.16	106.78	106.98	104.75
98.273	98.189	91.909	98.023	100.41	99.818	92.473	100.72	94.926	101.52	98.698	100.2	95.74	104.12	94.975	96.037	97.367	96.81	94.262	98.745	106.54	103.95	97.436	95.281	99.602	101.29	107	99.136	98.096	89.144	93.363	102.92	100.01	99.41	89.474	100.38	92.597	97.244	99.486	106.97	99.132	101.9	96.007	98.026	93.446	104.12	96.358	98.239	96.24	99.012
104.16	108.69	107.79	103.44	104.19	109.19	103.22	105.38	104.19	103.39	104.66	111.2	108.25	102.7	104.52	109.17	100.84	102.57	103.94	111.66	102.31	110.94	105.89	105.92	106.45	99.743	109.66	108.37	104.45	101.19	103.21	110.28	98.358	105.41	111.75	107.64	104.66	106.72	100.53	108.4	104.96	105.09	102.58	110.57	103.4	102.6	109.43	102.21	116.74	108.04
95.133	99.656	96.449	98.681	103.13	100.25	105	96.898	104.97	100.35	101.63	104.37	99.622	97.467	101.25	106.76	95.22	98.601	100.81	100.78	97.729	95.931	100.58	100.02	103.47	101.31	105.45	97.449	98.886	99.412	101.44	95.238	105.31	101.36	99.214	98.478	95.807	102.97	103.68	102.39	103.5	99.382	103.4	98.922	104.72	97.739	106.39	99.194	100.93	103.19
100.18	96.288	103.58	103.72	102.69	97.128	101.67	102.7	102.74	100.42	109.07	98.013	102.05	95.122	102.58	103.47	104.74	98.723	100.56	99.022	100.87	91.911	102.32	100.54	100.11	99.568	105.44	99.521	93.396	93.362	98.66	98.417	105.45	97.512	100.62	102.1	95.017	100.92	97.772	91.992	94.274	92.142	93.564	99.719	99.926	102.1	97.671	94.551	99.866	94.575
111.19	106.89	104.73	101.03	101.15	112.61	106.17	109.2	103.82	107.04	107	106.21	101.66	112.14	105.7	99.509	102.24	108.45	114.65	109.15	104.79	104.67	110.65	114.17	106.14	110.74	108.36	122.17	110.84	109.04	109.85	110.61	111.2	109.22	107.17	104.9	114.95	108.64	110.35	106.09	105.93	105.27	112.52	116.6	108.99	102.96	108.79	111.74	113.25	102.15
101.53	109.94	108.72	102.9	106.29	108.89	104.31	106.05	111.56	108.43	107.41	107.87	109.63	110.23	108.47	102.34	103.84	105.7	106.95	107.48	106.77	106.37	106.45	108.47	97.308	112.15	107.68	108.14	107.79	109.86	97.889	107.92	111	107.98	106.23	111.45	108.13	109.36	102.57	108.42	112.36	113.23	104.02	110.98	102.73	103.87	103.45	106.85	100.94	101.98
112.04	107.56	104.29	104.64	112.51	105.65	106.09	112.98	110.35	107.58	106.14	110.54	107.43	105.75	104.17	103.43	106.65	106.14	103.96	112.64	106.37	105.47	104.44	106.62	108.48	110.72	105.59	106.96	110.36	104.19	107.99	103.38	99.822	111.19	111.01	106.59	107.26	108.79	110.66	106.94	104.91	110.9	107.75	108.83	102.5	104.13	108.49	107.43	104.13	108.97
96.809	105.34	111.69	98.96	107.77	106.62	104.65	107.24	105.58	108.7	103.65	101.11	110.33	110.99	107.82	104.77	108.44	105.58	107.09	101.81	100.99	109.22	106.29	103.02	109.31	104.33	106.66	103.92	106.87	101.55	107.68	104.74	102.96	107.47	101.78	110.29	103.08	107.97	105.58	102.99	104.75	103.9	109.74	105.97	102.5	102.34	106.3	101.48	101.62	102.89
108.67	107.2	106.45	107.42	106.82	104.44	100.13	110.68	108.56	103.94	108.66	111.14	108.48	103.79	106.36	102.81	112.12	105.55	110.86	110.21	110.77	108.09	107.28	110.79	110.42	109.03	100.26	105.77	109.72	108.17	105.44	105.11	100.57	107.2	99.58	99.633	102.48	105.58	103.24	116.31	107.11	110.25	113.07	103.86	107.14	108.18	106.27	104.77	111.34	112.73
117.16	105.6	102.34	112.52	106.58	107.98	102.95	101.71	99.754	109.36	100.88	101.93	104.96	102.82	106.37	105.9	104.11	106.5	105.18	100.62	109.84	108.16	102.22	108.6	110.18	104.99	114.15	108.12	108.24	105.67	103.38	108.99	105.56	107.11	112.95	109.3	106.71	111.96	103.97	107.86	101.65	104.81	107.88	103.72	101.76	105.02	102.88	111.27	104.78	105.33
110.65	104.18	101.21	113.39	106.89	110.49	106.43	111.41	103	111.41	105.09	102.07	111.69	108.91	108.59	112.79	110.53	108.86	108.52	107.22	106.12	106.51	111.53	111.97	108.63	106.93	110.29	105.45	110.38	105.53	107.01	106.27	106.85	115.33	110.05	108.28	111.45	111.16	108.47	109.59	109.6	104.06	106.29	106.67	109.95	111.55	108.52	108.12	101.55	106.42
113.22	114.13	107.47	102.25	110.52	103.8	109.92	108.11	108.43	104.39	105.42	111.79	110.32	107.55	107.22	112.39	105.74	109.67	101.71	109.63	113.1	109.62	108.21	110.56	102.58	104.85	110.92	109.53	104.83	103.27	110.92	110.85	107.53	108.34	107.91	108.84	108.07	104.68	109.88	108.11	111.46	110.8	114.3	102.49	112.76	112	107.12	111.46	103.12	102.23
104.78	102.42	108.12	105.86	109.48	109.25	97.972	108.09	102.17	110.54	101.32	105.85	105.05	98.02	102.62	109.06	111.21	110.35	107.91	104.97	107.79	103.24	104.37	101.41	109.93	109.04	101.54	111.53	105.16	106.49	105.61	105.07	103.28	105.6	104.8	106.99	110.74	108.92	106.11	102.87	112.98	104.38	109.33	108.9	102.68	108.77	98.501	106.7	110.51	109.27
100.19	104.59	103.99	100.87	100.89	97.037	101.66	101.04	101.59	102.97	109.39	98.164	106.17	109.81	103.5	104.43	103.6	108.52	100.95	107.32	103.01	110.2	107.39	104.9	108.63	104.62	105.32	102.35	107.78	110.32	106.69	107.7	108.91	106.95	102.8	99.891	109.49	105.34	104.47	104.6	106.38	112.41	105.23	111.43	104.33	103.22	108.71	105.25	105.83	108.27
98.161	92.022	99.647	100.93	103.65	111.81	97.77	108.78	100.93	104.42	95.102	106.1	105.4	100.14	106.59	103.21	100.44	101.35	100.93	99.849	101.44	98.448	98.162	99.325	106.36	102.33	103.6	98.584	93.494	103.97	102.84	98.555	103.56	106.69	98.605	101.76	101.51	100.56	101.52	104.88	103.73	99.627	103.05	98.867	101.21	99.978	103.89	94.388	103.55	102.6
108.7	102.72	102.84	102.32	99.165	101.24	101.23	103.77	100.88	109.83	103.07	107.58	104.04	104.71	98.968	105.61	102.06	104.89	101.94	99.771	106.18	107.6	105.62	104.93	103.17	102.07	104.19	105.6	105.7	106.94	97.064	109.89	108.83	104.52	106.98	96.177	95.316	104.21	99.366	103.91	99.802	103.34	103.47	100.53	102.8	107.48	101.11	104.81	111.67	102.6
98.615	105.99	103.93	98.635	103.33	107.71	97.528	98.334	101.96	99.861	98.797	101.51	96.562	104.96	105.44	99.363	100.08	96.53	108.13	100.56	103.51	98.411	99.136	105.2	106.14	101.95	96.035	102.58	105.47	105.71	98.578	100.52	96.383	99.916	105.08	101.3	98.298	106.79	105.24	99.679	96.479	99.374	107.7	107.11	101.76	100.82	100.3	100.71	102.87	99.339
99.252	101.75	101.12	102.18	97.943	94.231	102.31	95.825	99.949	99.52	101.29	98	100.64	93.862	105.04	99.095	97.951	99.907	93.788	102.3	94.874	98.333	97.53	95.428	94.59	99.535	104.17	92.405	96.418	96.48	98.019	94.776	95.476	97.89	97.25	94.342	102.28	96.952	98.481	97.185	99.755	101.95	94.576	100.77	101.05	98.882	97.065	95.81	92.165	99.477
102.46	106.17	108.36	112.31	101.23	103.26	108.43	109.14	107	100.37	107.06	103.79	106.13	109.86	108.44	108.14	103.24	110.36	101.82	108.38	107.92	100.32	103.33	108.35	112.16	109.43	116.85	104.59	106.95	101.45	109.29	109.48	107.18	111.49	112.26	110.54	107.12	109.21	107.49	108.88	110.56	107.6	107.16	107.75	103.55	108.89	112.14	105.76	108.96	110.54
100.46	95.473	97.47	96.573	102.83	94.958	94.447	99.375	97.801	96.316	99.474	99.056	98.724	98.249	99.427	102.75	96.525	95.625	101.7	98.599	96.358	99.928	98.419	95.313	94.05	95.706	101.92	105.91	91.394	100.16	98.504	92.4	95.705	95.223	100.54	99.494	100.32	99.426	101.87	96.86	99.999	95.088	97.897	104.08	99.514	99.303	100.61	101.95	97.33	97.219
106.03	113.79	113.23	110.55	107.06	112.37	109.22	110.36	111.64	107.42	107.82	112.51	108.38	111.87	103.06	105.86	107.17	109.05	108.2	103.36	107.36	112.04	106.86	109.76	108.32	103.95	108.48	105.79	104.93	114.61	107.77	113.01	111.63	112.92	106.88	107.92	106.2	111.75	107.69	110.4	112.75	102.16	109.29	107.79	106.04	109.8	106.51	114.81	104.05	112.54
103.84	95.014	96.138	96.908	97.37	100.34	95.988	103.76	103.37	100.9	99.295	101.87	90.116	99.622	103.75	102.83	91.257	96.736	104.2	101.84	95.017	103.75	103.1	95.833	97.85	93.258	102.23	97.222	97.577	100.19	100.24	103.25	104.14	97.789	101.34	98.498	102.38	98.099	96.385	106.51	103.94	102.07	97.774	95.432	95.415	99.905	103.61	101.37	100.08	99.581
99.4	97.81	101.75	96.993	103.74	98.373	100.59	97.594	96.153	102.47	96.209	97.787	101.35	94.987	104.45	99.761	92.372	102.29	99.829	97.213	95.419	98.749	103.03	100.26	97.284	99.477	98.406	105.81	100.36	102.71	99.742	102.03	102.18	96.616	98.596	98.468	101.49	101.76	107.83	101.99	105.54	102.25	106.78	100.46	99.833	101.14	100.72	93.948	100.89	97.184
100.26	101.38	100.01	100.35	99.759	99.293	97.81	99.405	106.42	91.858	97.792	99.197	101.84	105.66	93.305	95.939	102.62	96.473	100.89	97.806	99.815	98.286	101.25	101.04	90.741	99.09	101.76	94.088	98.282	95.097	99.394	97.216	95.004	95.891	95.559	104.04	92.97	105.32	92.851	105.39	90.321	97.128	98.442	96.737	98.051	98.19	89.362	100.55	93.861	90.765
103.43	98.091	102.68	94.528	101.26	94.741	101.21	102.73	94.727	103.42	99.897	94.582	102.23	97.05	92.494	99.353	98.723	110.83	106.04	94.107	98.32	97.455	95.526	97.837	97.378	105.55	99.792	97.391	96.14	107.65	109.23	98.856	97.355	93.878	96.272	96.163	99.968	97.004	96.692	100.41	97.219	104.92	101.11	105.98	102.94	94.175	103.23	101.43	99.097	97.78
94.988	99.903	106.09	99.716	100.59	100.65	101.58	101.05	94.001	97.826	97.575	95.884	98.785	102.17	101.15	100.05	96.161	99.59	103.64	99.007	100.13	95.295	97.981	97.606	91.801	100.19	101.94	100.3	97.981	97.888	100.84	101.06	93.678	97.403	97.587	99.181	93.062	98.851	102.16	98.969	95.26	96.938	92.461	100.27	97.923	96.232	100.79	93.8	93.035	98.21
98.673	104.28	99.481	102.11	104.62	104.65	108.15	102.9	111.2	104.62	101.43	106.93	109.07	101.2	107.28	106.12	103.92	106.66	102.11	104.15	106.77	100.27	104.15	105.9	106.28	104.7	107.46	100.9	109.07	108.28	99.818	106.95	103.75	110.24	106.06	106.73	103.34	103.18	102.59	104.44	101.46	108.26	103.99	102.82	100.69	104.11	108.21	106.57	105.52	106.22
100.7	96.363	98.808	99.524	93.272	94.734	102.88	104.36	96.338	99.328	94.889	99.257	96.136	99.426	98.515	92.715	96.157	99.554	95.414	101.3	101.47	95.803	105.84	96.264	104.55	95.815	98.986	94.26	98.781	100.36	101.02	91.241	100.76	93.013	101.8	96.782	103.09	100.89	93.618	105.62	96.947	98.402	97.66	98.502	91.329	99.934	97.121	97.203	103.92	98.7
109.2	105.88	106.53	102.12	106.08	100.03	118.82	107.76	104.61	103.33	103.92	108.35	111.03	100.41	109.81	107.35	101.53	107.76	102.66	96.846	102.38	103.83	104.98	103.02	102.67	101.44	106.94	103.52	107.12	104.82	104.59	111.63	106.69	108.7	110.29	103	106.73	108.42	106.48	103.35	106.65	109.73	105.07	108.2	105.4	111.4	101.56	110.95	110.51	105.93
99.914	108.62	103.41	106.49	112.66	105.62	111.05	104.75	103.97	113.7	103.84	104.99	117.05	109.1	107.04	109.24	105.49	107.4	106.15	114.98	112.12	110.5	104.97	107.24	104.2	111.94	114.09	102.27	112.05	115.72	105.51	108.85	111.16	111.43	112.86	112.11	108.74	107.54	109.78	111.08	103.08	105.66	111.69	108.08	105.6	114.92	107.6	101.01	101.92	117.2
106.45	110.29	104.92	109.38	109.13	112.63	106.26	109.09	101.71	107.5	108.05	109.55	106.35	112.38	104.75	111.73	110.82	104.43	113.02	116.7	107.24	111.12	106.81	112.52	108.75	109.27	105.88	106.39	109.26	108.33	111.84	107.03	103.21	104.38	111.41	111.59	105.79	113.33	114.88	104.01	109.67	108.58	109.41	110.14	108.74	109.87	109.55	108.81	111.26	111.75
111.71	110.12	107.87	111.4	114.82	113.64	100.23	107.23	111.45	109.48	103	114.13	108.64	100.98	105.66	107.16	102.72	105.8	107.84	111.14	107.34	104.55	109.4	107.41	107.33	108.31	110.48	106.67	109.99	110.84	96.785	103.38	108.72	103.55	108.04	104.45	107.51	109.35	110.96	114.43	109.39	108.36	102.88	109.7	114.79	106.8	103.3	116.14	108.1	104.37
101.93	105.71	106.33	98.712	103.45	105.84	103.6	105.75	106.7	100.43	105.07	108.66	99.706	101.62	108.51	106.2	100.57	102.04	104.53	98.181	106.66	106	102.58	98.301	103.36	98.05	105.67	100.05	99.322	105.09	99.353	104.43	102.92	95.71	102.84	103.3	98.398	105.15	107.32	105.42	102.27	105.32	103.66	102.9	103.77	100.03	104.84	106.74	108.1	101.98
106.66	103.09	99.057	104.19	97.114	106.17	101.23	109.96	111.28	106.01	103.95	108.19	103.67	106.26	109.53	109.59	100.77	111.06	103.37	108.74	109.9	107.7	105.08	108.91	109.48	101.29	110.69	105.2	104.79	106.99	108.98	111.91	105.11	105.22	103.58	102.41	105.61	100.89	106.4	110.06	108	101.75	106.74	102.37	105.24	107.25	109.35	106.24	105.16	99.968
104.46	111.33	111.66	111.24	106.08	103.41	106.2	109.5	109.86	110.16	113.93	105.15	110.46	109.88	104.69	110.64	112.17	107.55	111.99	106.57	110.13	108.61	103.98	106.79	109	106.16	102.56	107.6	117.76	108.13	112.42	108.89	106.13	107.31	112.42	111.19	109.03	109.55	110.12	114.58	105.11	106.59	108.6	108.85	104.75	108.81	109.38	109.06	110.82	104.32
113.86	112.86	110.3	111.7	109.86	112.8	109.5	108.19	116.58	109.39	109	109.92	105.97	102.5	103.08	115.08	108	117.72	111.72	105.03	113.37	110.32	115.64	111.39	108.86	103.92	113.58	113.76	111.95	110.3	105.05	104.1	106.08	98.841	109.71	111.1	106.07	105.78	104.75	107.4	107.37	110.01	113.19	109.59	108.27	110.26	108.03	108.39	107.34	105.76
110.11	113.42	112.58	113.59	105.49	109.54	105.21	111.98	106.15	102.05	112.6	107.19	107.6	108.79	111.72	106.73	115.71	109.42	113.82	107.78	111.27	102.37	112.73	109.1	104.72	105.86	113.8	115.46	109.83	110.07	105.81	109.22	109.79	111.22	111.11	107.81	108.91	109.82	104.59	103.39	106.99	111.46	105.47	114.2	108.32	109.28	102.85	112.21	110.28	109.41
107.28	104.23	102.32	110.49	107.04	106.35	102.28	109.2	109.54	105.65	114.05	105.73	110.07	115.63	102.95	110.07	108.18	104.83	103.44	110.06	109.49	108.37	104.44	111.34	106.16	115.94	111.89	111.24	107.49	110.65	112.86	108.56	106.64	103.31	113.11	110.6	103.8	105.7	104.49	109.3	112.66	113.91	111.65	106.9	108.7	104.05	107.9	110.61	108.37	108.17
103.78	101.13	109.11	116.62	105.97	105.82	105.57	107.95	108.26	104.06	108.18	109.61	109.52	103.41	108.01	99.918	100.74	102.39	106.71	108.1	104.24	107.86	104.76	106.51	103.15	105.21	106.63	104.83	108.16	106.38	104.96	106.29	105.89	104.94	113.2	107.84	109.01	103.57	107.14	103.35	107	100.08	103.25	111.78	104.88	105.82	109.04	102.79	103.57	101.03
112.82	106.32	110.97	102.83	111.13	108.75	106.41	101.2	107.26	109.29	101.65	102.79	110.64	106.51	108.83	114.17	105.34	109.65	108.73	110.5	110.44	112.86	108.75	105.75	108.16	107.81	112.73	105.79	108.51	110.94	106.98	102.71	105.91	105.65	106.52	108.94	105.27	107.04	101.96	110.43	114.11	108.73	105.99	107.77	108.08	110.48	111.66	105.02	109.6	100.54
99.674	95.943	99.273	96.413	96.522	100.33	101.45	99.937	100.27	96.253	100.15	99.563	91.705	99.85	96.917	100.13	94.284	100.35	95.229	104.31	100.77	95.093	95.278	95.521	100.57	101.07	99.358	97.146	99.329	96.254	95.902	101.54	95.923	108.21	99.056	99.431	100.73	99.093	96.024	102.07	90.39	97.818	102.44	98.643	97.071	105.22	98.601	89.2	97.569	95.821
102.14	109.84	110.47	113.09	109.4	112.89	111.4	116.71	104.51	103.99	105.12	100.48	103	110.72	108.49	116.37	109.53	104.35	114.16	108.26	109.78	106.81	111.02	108.52	110.49	111.73	108.89	110.42	106.86	105.59	108.53	108.63	108.39	105.23	109.96	104	104.78	108.81	110.46	102.55	107.06	109.11	111.32	112.01	107.72	107.65	105.95	109.31	104.46	107.64
104.13	113.37	106.26	108.4	107.27	100.24	105.53	104.98	108.36	112.22	106.49	105.86	109.18	107.45	103.04	112.23	114.09	106.22	102.49	100.76	106.31	108.8	107.99	111.55	108.84	106.24	107.8	105	105.32	106.06	115.33	105.84	105.04	108.47	104.94	108.38	108.79	105.46	107.34	99.376	107.02	108.11	108.27	107.42	110.5	109.36	106.59	108.02	107.85	108.98
107.62	102.97	104.57	107.89	111.83	101.71	98.18	107.15	104.95	104.26	103.92	107.02	104.1	108.65	99.755	102.36	105.24	108.34	106.04	109.51	106.12	112.62	112.3	110.38	105.2	112.71	107.64	104.12	108.39	103.96	110.46	106.77	112.76	103.94	99.613	106.47	101.63	104.89	103.94	107.73	103.92	110.02	104.82	100.2	105.54	107.52	106.37	103.29	109.37	108.01
108.98	110.01	102.46	112.26	113.16	107.63	109.7	110.04	113.33	108.45	106.39	108.53	113.77	106.21	108.86	103.74	110.04	108.77	109.84	105.09	108.97	107.75	105.97	104.54	110.41	107.01	103.06	110.38	107.72	107.8	105.06	107.27	111.69	109.05	108.53	107.29	104.16	106.65	109.69	106.01	105.31	104.84	108.31	110.3	108.51	107.3	107.68	102.87	110.37	110.55
111.57	106.71	107.88	107.26	101.83	111	115.54	106.8	101.66	104.42	98.994	104.83	113.73	102.19	101.59	103.2	105.32	100.62	107.21	100.1	98.758	108.65	103.96	106.91	106.79	108.87	111.23	103.43	101.41	109.6	103.8	104.17	107.94	103.46	103.36	106.66	109.88	106.11	101.2	111.81	107.41	102.05	101.84	106.98	108.89	108.68	102.63	109.58	105.06	103.45
105.51	112.31	108.36	108.52	108.09	103.65	105.94	106.59	100.76	105.49	102.14	110.54	100.15	105.65	110.9	100.89	106.36	101.12	102.77	108.35	111.65	103.89	109.87	108.65	102	107.52	113.66	106.94	107.51	99.223	101.21	100.16	101.97	106.3	101.39	106.96	103.85	91.867	109.9	106.07	104.79	105.15	108.07	106.26	106.41	102.99	106.14	111.02	105.18	106.66
97.071	96.098	98.611	96.01	96.601	96.224	97.548	97.32	100.63	96.238	89.877	99.724	96.283	100.42	96.532	97.803	101.01	100.24	92.701	102.16	100.37	94.254	96.717	101.24	97.999	103.11	101.94	95.124	95.319	99.223	99.811	102.14	101.4	100.11	99.31	96.474	95.832	98.99	103.99	99.328	100.68	98.243	93.252	99.04	100.36	103.07	100.11	93.913	98.081	95.657
99.051	99.982	96.954	102.44	102.71	97.344	101.23	95.104	100.39	99.243	96.207	102.89	97.738	101.03	105.08	101.76	104.15	98.373	94.818	98.948	99.647	101.11	101.52	95.921	99.599	100.75	99.556	104.65	99.269	105.15	107.39	104.27	98.994	103.27	93.71	97.763	103.14	94.639	98.913	99.241	102.76	96.508	97.694	97.601	96.522	101.26	101.05	96.555	93.398	102.06
97.367	100.31	101.25	96.748	103.22	98.865	99.116	94.038	95.607	99.759	98.338	93.837	98.499	101.32	101.99	98.134	100.13	101.13	101.14	96.2	99.769	97.034	99.475	93.642	103.96	97.128	102.39	100.91	97.63	104.13	100.84	91.107	97.252	102.73	100.69	98.972	104.34	98.283	102.89	96.284	99.282	97.32	98.693	104.47	99.372	103.61	103.12	96.274	103.81	101.18
103.88	107.15	105.41	106.28	106.22	101.04	105.53	103.42	109.64	107.64	102.6	110.06	103.21	103.48	108.22	104.21	106.76	107.05	103.27	100.2	105.48	107.2	101.71	107.69	103.37	107.01	102.93	112.8	104.84	101.44	110.48	105.62	109.97	107.36	100.29	102.06	106.41	105.5	104.86	102.46	102.24	105.36	101.96	104.85	101.45	100.88	109.78	107.46	105.3	107.08
107.49	107.5	109.73	107.64	106.13	108.12	104.18	103.23	103.43	104.85	106.31	106.43	102.78	106.33	111.3	102.96	111.09	105.17	104.01	109.11	105.86	106.99	105.61	110.02	104.99	110.24	105.72	109.2	104.88	108.55	110.66	104.63	106.75	109.99	107.95	105.59	107.88	112.27	108.56	113	112.5	109.87	108.36	109.66	105.39	107.08	107.42	109.54	110.59	101.94
101.29	104.63	103.59	99.613	105.45	104.4	106.55	102.15	106.68	104.51	106.99	108.55	103.52	105.72	102.44	103	103.74	102.79	105.33	111.38	105.71	103.75	104.71	93.625	107.09	100.37	102.65	100.28	104.66	110.78	106.68	108.2	104.06	107.09	103.78	99.198	108.01	109.62	107.24	103.04	105.31	106.23	100.07	100.29	107.87	112.15	105.35	106.64	107.55	99.746
106.87	105.63	108.49	104.62	105.07	109.09	113.42	112.5	111.57	103.04	112.4	116.53	104.34	110.77	108.73	111.06	104.65	111.41	113.17	105.18	105.6	107.99	113.37	112.48	106.42	106.8	108.04	107.91	105.41	113.89	110.88	111.33	110.79	115.04	115.61	117.03	113.69	105.92	109.36	112.16	111.61	111.3	102.19	105.83	107.56	101.98	104.85	106.35	109.22	108.16
112.2	110.69	106.22	106.7	103.24	106.65	105.84	106.02	109.01	107.32	110.16	101.73	107.63	111.51	106.49	109.12	100.98	104.16	110.72	107.91	103.46	111.14	108.68	105.89	110.07	101.84	103.03	104.29	111.3	106.55	111.9	114.46	109.32	110.12	116.95	105.86	111.6	109.47	105.73	108.77	107.33	105.79	110.19	103.88	96.999	108.1	105.52	107.15	112.13	103.58
103.4	105.36	103.72	110.78	111.93	107.2	108.66	107.89	102.79	112.42	104	108.23	102.18	100.9	112.29	110.56	105.53	107.13	111.95	109.62	100.38	107.06	101.35	107.89	101.71	106.69	103.37	106.6	106.09	105.74	103.54	102.14	107.24	104.92	105.86	108.92	100.59	112.62	110.15	106.82	105.57	99.221	106.67	107.53	106.49	102.05	107.27	104.68	105.24	100.26
98.371	113.1	112.13	103.42	111.98	114.35	108.47	114.66	114.82	111.53	111.21	106.16	111.39	106.32	105.19	108.98	110.07	111.73	109.22	107.79	106.49	107.42	108.27	114.13	108.49	108.28	112.73	102.67	110.38	118.68	112.01	105.6	110.21	109.6	112.04	115.12	109.5	105.81	112.52	108.09	104.27	104.13	106.5	107.8	107.64	115.07	106.94	107.61	103.85	109
104.28	105.53	107.21	111.31	104.24	103.31	108.18	97.553	105.45	102.18	103.96	108.32	97.535	106.78	105.48	105.34	104.67	104.63	107.67	107.29	108.07	111.08	102.34	103.63	106.35	102.1	103.07	105.18	104.76	107.16	110.08	102.36	100.88	104.42	107.35	109.57	105.71	105.38	103.7	104.27	112.09	107.32	99.401	106.8	105.41	107.87	110.19	103.16	106.61	101.85
104.7	112.31	108.87	103.32	109.6	114.17	107.51	113.96	109.77	108.01	107.41	107.84	109.66	106.23	110.45	106.68	109.77	109.42	108.93	105.93	108.06	107.5	110.56	111.55	111.84	103.29	111.19	107.24	106.63	107.79	113.41	110.12	101.78	109.57	106.04	112.44	106.04	105.93	106.52	110.64	111.23	102.83	106.2	104.79	108.92	109.68	103.7	107	111.04	111.1
103.65	102.81	100.83	101.77	99.266	98.654	101.68	98.343	107.08	98.829	101.28	103.31	101.7	102.01	98.711	108.1	97.523	96.252	100.48	102.16	103.78	102.52	109.46	95.703	94.261	97.482	103.97	99.787	100.57	98.27	100.96	99.123	100.43	99.641	100.83	96.597	103.23	96.88	105.88	98.589	99.118	97.515	100.05	101.19	103.45	101.28	100.82	101.86	103.7	105.33
106.66	105.38	116.48	111.03	113.54	106.27	97.299	110.61	103.77	108.92	103.46	110.67	111.51	106.85	106.85	106.02	105.73	110.03	109.18	102.92	102.12	106.36	103.72	113.03	112.54	106.79	108.48	110.44	108.08	106.16	106.45	103.03	99.331	105.91	107.89	107.32	105.39	107.18	108.38	109.48	103.01	109.07	102.21	103.62	102.57	105.08	106.51	108.78	109.57	98.712
111.88	101.31	108.86	103.19	107.37	103.84	102.74	108.31	102.64	101.39	110.89	108.15	107.28	116.58	104.37	106.38	105.86	109.33	109.99	107.43	107.21	100.01	110.03	109.77	102.77	105.13	103.54	106.14	105.71	107.59	107.74	101.11	108.82	102.09	100.83	102.02	108.86	98.934	100.01	106.19	102.03	105.8	109.37	98.789	106.42	103.95	104.76	99.225	106.62	99.935
113.47	107.17	113.2	107.92	107.18	108.26	106.31	108.62	107.5	107.35	106.41	107.71	114.07	108.3	108.52	103.8	105.21	106	108.92	106.06	109.53	108.26	106.63	108.01	107.09	109.46	111.29	111.16	106.73	109.67	113.61	109.71	103.1	101.73	105.1	108.36	104.15	103.35	110.62	107.44	109.71	107.8	113.18	101.59	107.6	111.18	111.88	109.05	104.37	106.19
107.66	104.71	108.36	107.52	109.88	106.53	104.36	109.02	106.32	111.17	109.39	106.59	99.426	106.92	104.87	104.01	109.69	108.78	107.21	108.28	105.72	108.47	106.26	110.87	111.29	108.93	103.85	102.89	103.23	107.28	103.28	105.78	107.56	101.86	109.09	106.21	104.92	105.01	108.27	106.28	103.85	109.83	110.25	104.28	103.41	104.31	106.97	107.37	105.54	110.76
106.18	103.18	103.67	106.3	109.69	109.86	100.69	108.98	111.2	106.54	107.77	106.73	108.49	110.35	99.684	104.85	110.64	107.99	109.8	100.96	102.85	107.01	102.75	104.81	103.96	101.23	103.77	106.09	105.13	110.99	104.73	108.02	103.4	111.55	104.5	108.14	102.53	105.36	103.55	111.12	99.602	101.84	108.79	106.41	106.79	102.74	106.47	103.53	101.09	99.682
106.96	100.02	101.68	106.21	104.57	104.86	108.35	109.46	104.6	105.4	103.84	110.64	105.29	109.13	110.32	110.03	104.41	109.01	99.067	104.54	106.64	101.71	107.68	99.008	102.18	105.82	107.58	103.81	114.47	96.691	98.847	109.97	105.54	102.98	103.98	112.08	100.83	107.52	109.6	107.54	110.79	101.11	105.16	111.9	105	103.93	103.36	110.04	105.42	105.19
106.42	104.9	108.84	112.23	113.16	104.85	103.85	110.78	108.73	112.24	107.71	110.04	107.15	106.88	109	110.64	106.26	103.38	108.06	108.41	110.46	109.42	113.65	110.59	113.69	106.63	103.25	108.51	105.07	108.79	104.53	112.38	107.02	114.45	106.89	102.21	102.05	105.75	99.928	103.33	111.75	105.12	104.45	103.14	110.37	105.26	105.44	111.06	107.79	107.03
110.19	111.98	106.24	110.9	111.32	102.66	108.3	107.11	113.28	110.02	107.33	109.28	106.38	107.28	108.88	109.42	105.88	107.69	100.82	111.09	100.62	107.92	107.76	114.52	104.85	106.79	110.12	104.56	106.26	113.07	107.55	107.63	108.98	103.76	109.51	105.34	111.11	109.55	108.68	111.48	105.36	109.41	116.58	106.41	109.99	106.23	104.88	106.14	111.23	103.27
111.62	109.42	110.76	111.94	107.11	107.73	104.79	111.71	108.53	109.32	107.36	106.75	112.23	105.79	111.42	100.06	113.9	103.37	105.74	102.83	109.53	106.63	110.38	110.25	104.98	104.39	105.15	102.82	109.74	114.99	107.63	103.8	101.41	104.62	104.4	105.65	111.71	105.14	109.94	107.65	109.17	109.72	104.07	105.93	100.18	110.89	105.95	108.06	102.2	106.19
110.1	116.54	109.57	109.85	110.66	111.59	115.29	114.16	109.56	109.41	112.49	106.13	106.56	117.65	115.96	107.43	109.27	108.03	105.72	117.82	112.57	114.26	107.01	115.7	112.22	104.83	107.89	115.65	111.33	108.25	108.92	113.5	103.11	107.23	112.59	103.07	111.15	113.83	108.43	114.16	115.39	109.23	106.39	109.77	108.51	107.96	111.26	112.71	116.51	105.44
109.4	102.92	106.64	105.09	99.172	114.73	111.84	104.84	111.68	102.46	111.03	107.52	103.79	108.27	116.55	103.18	108.01	107.21	113.39	111.19	116.1	109.47	103.08	109.92	102.08	109.34	108.49	114.31	107.36	109.2	109.08	111.33	112.7	106.66	106.72	106.96	105.79	106.46	109.91	102.67	107.82	106.6	108.89	105.19	114.19	111.67	103.75	100.22	106.11	112.14
107.99	104.2	108.58	107.37	102.17	108.26	103.93	100.94	107.09	105.65	110.5	107.55	105.52	102.83	109.34	103.61	103.15	105.43	106.83	110.45	107.2	109.05	105.77	105.36	105.49	102.79	109.55	109.71	100.18	103.54	100.46	104.83	106.71	107.94	111.51	114.36	102.7	104.85	104.3	107.79	106.02	104.95	109.93	111.21	107.8	104.39	107.41	101.53	107.41	109.68
106.01	107.31	104.88	108.74	105.77	108.22	105.65	106.22	98.056	102.44	105.38	103.4	102.7	107.5	106.76	112.8	114.17	104.22	108.54	107.45	104.67	104.88	102.99	109.37	107.94	106.42	107.89	104.96	106.02	102.89	107.33	105.98	102.92	109.82	110.03	105.14	109.79	107.58	100.61	111.46	105.49	113.19	107.2	102.09	103.56	100.82	104.12	106.11	101.09	102.62
108.48	104.86	113.32	107.71	108.13	113.1	106.73	115.55	110.92	107.26	107.58	110.13	112.54	112.76	109.41	105.98	114.15	106.34	107.66	121.04	116.77	107.83	109.37	114.77	111.84	113.89	111.52	108.01	116.79	117.69	112.2	117.82	104.07	109.27	111.8	111.95	107.01	112.21	106.36	111.85	109.94	110.97	113.08	112.03	107.75	119.11	111.35	108.54	106.23	102.45
110.75	103	100.73	103.27	107.73	108.13	105.67	108.32	105.01	101.97	110.97	107.69	99.667	104.06	105.39	105.54	101.48	111.61	108.28	102.76	105.99	110.86	110.01	104.07	107.02	103.82	109.9	105.76	105.93	105.01	104.89	106.76	104.32	105.22	107.43	105.65	101.4	98.067	104.1	108.01	105.74	104.76	108.56	105.3	104.24	103.73	104.09	101.26	102.87	109.57
108.46	110.58	111.33	110.02	111.03	109.93	107.12	104.09	112.71	103.92	105.43	115.44	112.22	109.33	105.77	102.8	104.75	107.48	101.91	105.17	112.59	108.67	109.83	106.34	105.84	103.61	106.63	110.1	109.08	118.71	111.1	113.08	106.87	110.94	105.22	100.62	105.56	101.47	102.57	103.11	111.11	111.14	111.06	108.7	106.82	106.45	107.04	113.9	106.13	108.15
109.51	110.59	105.06	108.65	116.16	105.94	109.18	104.37	108.9	112.25	105.43	98.111	105.05	105.93	110.64	107.75	106.32	110.72	112.22	107.54	106.93	114.82	110.12	115.49	107.21	109.43	104.72	112.57	110.06	104.31	106.22	105.74	105.74	108.37	109.74	105.84	107.24	110.15	115.54	109.77	101.76	111.17	108	113.09	112.04	105.85	108.16	104.74	108.73	107.86
107.44	100.07	107.71	105.51	98.354	104.54	104.56	99.538	104.03	105.09	110.79	101.99	102.44	102.91	102.72	113.99	106.27	109.66	109.02	107.04	105.49	100.18	108.79	103.33	106.32	110.2	107.54	102.12	101.85	108.26	97.495	109.4	109.39	102.88	105.05	108.74	101.29	101.68	107.57	103.85	105.67	103.2	103.49	103.98	108.2	104.53	105.48	101.65	98.016	106.36
98.358	96.637	94.316	96.787	101.98	94.035	99.454	102.74	98.566	99.894	100.66	98.369	99.793	99.519	102.47	94.953	96.151	99.254	96.062	100.17	98.046	96.825	98.523	97.632	102.15	101.08	95.921	99.04	93.581	102.69	97.916	96.005	96.025	95.889	96.567	102.19	98.196	94.952	97.831	91.565	101.23	94.109	97.528	103.17	104.92	103.22	104.67	99.839	98.057	99.786
101.9	106.33	106.59	107.26	106.94	111.65	106.94	109.45	103.01	108.66	106.1	106.06	105.84	110.89	105.09	102.64	107.84	106.39	109.29	107.9	111.65	105.42	109.95	109.29	106.66	111.77	107.19	107.15	108.25	110.98	110.82	107.88	111.62	115.43	102.96	111.42	112.01	107.07	103.44	112.68	115.15	109.04	108.11	107.29	112.78	111.72	114.93	112.37	107.24	111.79
107.07	108.11	109.52	109.1	110.41	110.1	108.07	107.25	105.94	110.45	107.82	105.52	104.63	110.38	105.89	107	109.6	112.32	106.14	106.43	102.3	109.32	116.6	112.87	102.4	110.09	116.15	111.41	112.11	105.79	116.4	109.11	110.2	108.18	109.38	110.01	104.95	112.55	109.08	110.68	109.02	109.97	107.34	112.02	109.76	115.14	105.92	109.71	103.47	105.62
105.26	105.21	106.94	104.24	103.16	108.27	108.29	105.86	105.41	108.16	108.09	100.64	106.26	102.19	112.91	108.93	99.825	109.37	102.83	108.24	102.41	105.03	107.33	115.1	109.06	102.72	103.56	109.08	102.06	103.89	105.87	95.443	110.24	103.2	103.19	111.66	104.66	102.25	106.44	99.813	106.93	107.74	114.48	111.35	101.24	108.6	107.18	102.57	111.41	103.78
109.03	106.46	106.23	108.53	107.65	106.63	108.65	102.86	109.25	111.71	110.63	112.78	103.21	104.41	109.87	113.39	109.27	109.7	109.04	104.12	105.77	111.43	111.58	106.86	105.94	105.65	104.57	109.07	110.5	106.1	108.06	107.4	107.44	107.16	101.73	104.75	105.21	108.13	105.73	108.15	102.15	104.98	100.75	108.12	107.86	110.38	111.8	109.56	102.04	107.12
99.188	102.42	105.9	103.84	111.33	95.258	109.42	104.2	99.031	102.19	107.27	99.531	103.03	101.62	106.01	106.1	102.81	106.05	102.19	106.46	104.92	99.098	97.965	105.12	99.042	101.57	100.84	99.577	103.04	106.62	104.33	98.719	105.28	106.14	98.697	104.43	102.51	102.09	96.431	98.294	99.032	99.025	102.98	99.489	100.05	103.22	98.217	107.14	103.28	105.78
109.77	109.88	114.32	107.18	108.98	107.93	104.22	113.8	115.38	100.67	112.28	110.48	106.06	101.18	108.44	110.38	109.27	102.64	109.98	111.84	103.48	110.46	104.31	108.23	105.91	108.57	107.12	107.71	112.6	108.75	110.97	109.39	107.06	104.12	108.04	103.68	110.64	112.79	114.47	106.88	111.21	107.41	108.51	105.57	112.36	108.2	116.64	108.69	109.97	110.39
104.34	106.28	105.13	112.72	105.31	110.46	102.01	101.42	105.61	106.7	106.89	111.83	113.44	107.23	112.43	106.06	104.78	105.33	102.56	105.23	106.29	110.45	105.12	103.44	106.61	104.06	99.821	103.37	107.19	100.88	105.79	107.59	110.77	104.7	109.37	110.07	106.41	106.9	100.41	105.88	102.72	107.6	104.4	103.78	104.33	107.24	106.24	102.26	103.55	112.49
110.77	108.25	110.89	105.64	107.3	114.85	108.97	109.03	109.06	108.82	104.83	106.79	108.45	107.89	105.96	106.83	104.54	104.26	104.01	105.11	105.88	103.28	110.81	107.37	103.04	108.83	109.43	112.3	107.95	106	105.77	109.84	111.26	116.02	116.78	110.39	107.48	108.55	106.7	103.56	105.62	104.14	106.88	106.21	105.72	103.85	106.15	107.24	106.57	108.87
104.76	110.03	100.08	108.55	106.39	104.45	103.4	110.78	106.35	108.25	106.07	113	107.66	110.18	102.87	109.41	106.65	102.63	112.98	109.76	104.38	110.56	103.18	100.69	108.44	112.24	106.05	105.23	111.52	105.66	110.15	105.74	109.27	108.1	106.97	111.43	106.04	106.57	101.88	111.67	104.48	108.86	100.6	108.25	107.75	104.01	107.57	104.88	108.04	105.08
118.85	111.43	100.85	98.371	110.91	106.33	110.75	112.73	101.74	112.38	111.97	108.06	111.96	111.35	109.82	106.23	114.5	100.81	113.52	107.53	108.36	107.21	112.92	114.3	106.58	111.19	112.93	109.19	101.94	106.47	110.7	103.16	102.19	105.59	107.03	114.2	106.84	109.64	108.16	108.39	108.08	109.71	109.04	113.23	107.39	107	107.99	113.98	107.37	107.85
113.27	106.28	109.27	110.38	102.95	108.76	102.78	113.16	109.6	105.37	108.47	116.9	109.51	113.01	108.18	109.22	109.61	109.17	104.57	110.62	110.32	105.98	103.49	106.78	105.06	108.8	112.19	111.44	105.75	112.51	108.95	107.05	109.18	105.56	111.94	101.06	107.35	107.94	106.05	111.2	111.67	113.36	107.97	106.77	109.12	106.36	106.53	108.59	107.52	112.7
100.83	97.867	95.658	97.675	102.99	97.357	90.095	98.583	97.528	98.898	100.38	93.518	96.317	99.002	95.073	103.89	101.7	98.906	94.14	100.17	100.12	94.891	101.48	98.712	97.432	99.022	97.272	100.26	98.51	98.603	97.49	100.41	93.914	102.55	99.376	90.536	102.11	100.89	100.31	99.189	95.558	98.852	97.915	106.37	95.12	104.71	90.83	97.245	95.658	102.84
104.81	105.82	110.04	106.63	110.95	108.01	105.87	111.66	108.62	114.36	110.93	108.27	112.11	107.77	106.41	107.35	103.47	107.72	112.63	110.4	109.08	108.43	107.88	113.4	109.86	116.71	105.4	104.08	114.29	104.92	112.62	110.39	111	103.55	106.6	111.41	114.16	108.4	111.12	103.24	107.21	113.58	102.22	112.41	107.5	107.04	108.92	109.08	105.04	105.36
102.6	107.19	109.93	104.43	102.9	106.81	112.17	109	103.4	110.14	108.24	106.33	104.84	109.57	109.11	110.74	105.52	106.54	106.32	113.29	111.68	106.74	105.11	105.79	110.02	105.69	105.38	114.46	107.97	103.36	108.16	95.01	113.89	111.4	101.32	104.54	106.84	103.12	106.15	106.72	110.48	105.43	106.09	111.35	102.72	110.82	108.11	103.97	107.94	106.63
96.749	100.15	95.517	96.524	96.973	98.121	101.47	92.626	94.815	99.057	94.654	97.809	92.215	96.515	97.804	98.078	97.822	98.315	106.53	100.93	98.053	97.563	98.956	95.486	94.318	93.317	94.887	99.899	100.53	97.119	103.72	94.621	101.93	95.756	98.725	98.236	96.485	94.857	96.907	102.12	95.687	95.775	100.71	94.935	96.631	101.5	93.819	92.159	99.513	101.25
105	109.53	107.94	105.7	102.19	101.78	108.94	111.66	114.24	104.84	105.63	105.36	104.14	108.05	108.21	101.05	106.84	107.23	103.4	108.31	109.36	108.2	107.08	104.18	103.82	112.17	110.04	107.04	105.49	110.77	111.42	105.34	110.89	105.14	104.86	102.55	104.26	103.78	108.54	104.07	103.7	109.46	110.46	106.35	106.73	103.65	103.51	112.58	108.84	107.03
103.11	106.89	104.48	106.32	104.02	108.61	107.03	109.26	103.54	109.5	109.39	110.36	104.07	100.73	103.85	100.85	107.47	107.88	106.95	109.44	107.41	104.57	110.82	109.42	102.28	111.49	104.42	106.72	109.81	103.43	105.47	102.5	104.93	110.52	101.48	110.63	105.49	110.82	108.72	112.64	103.76	111.53	106.12	99.657	107.19	110.35	105.14	104.18	102.24	103.65
106.93	109.25	105.97	107.31	106.64	107.82	109.64	110.21	106.6	105.91	113.03	109.2	110.28	112.93	109.3	106.02	111.07	106.23	106.58	107.46	114.13	113.9	105.14	102.35	111.01	105.43	107.7	108.4	109.3	105.55	109.97	108.43	108.63	104.12	110.61	111.49	110.09	109.29	107.87	107.02	108.88	105.71	112.37	103.36	110.27	110.6	106.61	108.35	107.33	103.88
108.12	102.67	108.43	109.66	100.38	104.24	102.41	110.27	109.76	111.06	111.1	109.08	116.57	111.59	115.31	107.42	109.14	100.7	113.6	106.09	111.23	111.04	108.02	109.34	107.35	107.46	111.81	108.51	104.22	110.16	105.43	105.96	105.45	100.61	116.92	105.97	102.67	108.21	107.98	105.82	103.97	114.2	108.8	109.33	111.16	109.81	108.68	110.33	105.77	102.41
100.01	102.02	97.727	105.29	96.887	105.19	99.361	100.67	106.01	101.13	106.09	94.055	96.578	106.37	99.266	100.01	96.702	103.92	100.68	103.57	99.642	90.976	103.85	97.342	96.044	99.711	99.685	102.31	95.143	94.871	96.467	103.14	100.73	97.068	105.41	98.41	95.198	104.14	105.12	102.23	105.41	100.69	97.743	105.94	105.83	99.193	101.46	103.09	106.78	105.2
104.8	102.23	100.35	100.18	105.02	106.38	104.82	100.76	98.408	93.265	101.52	99.237	100.44	97.745	102.99	105.67	106.31	104.67	98.176	96.472	99.284	101.99	99.096	100.55	98.491	101.91	99.217	95.155	100.25	103.39	102.54	104.39	104.5	96.916	103.35	100.55	102.47	108.89	98.55	93.245	96.714	101.65	104.12	99.633	105.65	100.97	99.258	100.13	105.57	94.83
95.239	101.28	100.97	96.872	105.02	94.675	95.536	100.77	101.88	98.888	93.765	96.796	98.476	100.18	97.053	97.716	102.15	96.695	101.55	100.85	97.853	97.886	95.888	97.492	95.819	93.556	97.898	105.14	95.097	99.803	98.144	106.11	97.783	99.984	99.776	100.6	98.221	99.647	99.456	101.73	96.736	99.404	95.214	94.503	97.986	98.642	95.523	97.625	96.592	97.165
110.49	114.32	112.05	104.61	110.16	104.49	109.04	108.28	112.82	110.79	110.14	106.05	106.67	110.99	106.79	108.38	115.87	109.99	108.76	110.83	103.94	110.9	117.33	114.94	109.1	104.18	113.23	107.92	113.68	108.82	109.55	112.07	114.87	111.98	110.86	112.02	110.18	112.34	116.17	115.48	110.69	114.26	109.48	111.12	107.1	109.42	109.96	114.94	107.43	107
109.08	105.09	108.43	107.57	104.63	113.69	107.52	103.08	111.34	108.62	108.73	107.02	105.3	105.25	108.09	108.08	107.48	102.48	106.09	113.96	112.16	114.41	107.08	108.33	109.71	110.69	103.58	102.25	109.93	113.67	107.99	108.71	98.878	113.16	107.63	111.77	106.26	109.34	110.61	117.37	109.79	105.59	103.64	108.64	108.36	107.69	112.74	108.31	110.18	111.06
110.13	109.53	102.03	104.82	108.74	101.47	101.88	101.99	107.51	109.01	104.01	105.46	108.85	105.46	108.73	109.09	112.59	99.139	105.87	111.42	106.4	105.24	104.56	103.76	110.63	106.98	112.87	105.75	105.37	101.14	99.883	106.56	100.94	111.75	106.26	103.48	104.08	107.3	105.87	107.93	104.51	107.89	100.32	106.27	101.1	99.793	103.02	104.58	103.7	102.57
105.55	109.3	110.47	108.79	105.77	100.17	109.46	106.34	100.96	110.65	111.13	108.31	114.33	103.27	111.07	107.14	107.76	107.58	103.84	107.66	107.19	111.43	109.29	107.75	112.37	108.42	111.87	110.28	107.17	106.41	103.11	105.94	110.24	107.29	107.01	108.95	107.37	107.19	109.35	108.08	104.87	111.15	108.06	108.42	111.14	110.37	105.71	100.25	108.92	103.07
105.54	104.79	101.39	104.06	107.88	103.64	101.6	109.15	102.27	100.46	106.77	105.23	108.93	104.5	105.72	105.17	107.85	100.4	105.91	101	110.33	107.24	99.745	101.32	104.48	100.59	104.68	103.22	108.99	103.98	104.8	104.7	106.32	102.66	109.85	103.61	103.8	104.19	99.622	105.09	112.46	109.87	99.432	106.23	111.12	112.06	105.08	109.01	106.86	107.1
106.18	104	97.031	96.431	101.2	97.862	100.43	99.192	96.015	96.691	91.557	100.47	98.193	103.84	91.109	95.018	98.777	95.56	102.15	96.503	94.141	95.959	93.453	95.27	108.53	100.66	90.861	96.566	101.75	91.235	96.98	94.309	92.547	96.062	97.128	96.118	98.009	98.106	97.766	100.23	98.924	93.133	96.196	98.712	103.91	100.86	96.946	97.309	100.71	92.976
106.48	104.5	97.567	102.17	105.61	101.52	109.79	102.32	104.83	96.101	100.02	96.691	101.45	101.55	96.715	98.507	98.283	97.786	101.44	95.791	102.85	105.48	107.27	104.31	106.3	99.567	101.16	103.81	96.532	102.43	99.309	93.729	103.65	97.416	99.089	102.21	99.335	101.67	95.402	98.76	106.23	100.88	103.14	102.67	101.08	99.729	106.09	99.633	105.88	99.436
100.65	107.32	102.26	107.1	106.75	106.64	108.81	107.03	105.9	107.44	100.11	108.46	102.5	105.93	103.12	109.2	107.93	101.82	101.81	103.65	105.34	106.14	103.37	106.47	105.27	101.79	106.07	107.18	108.15	108.2	106.26	103.87	102.04	109.11	109.22	113.89	111.93	104.13	110.53	107.01	109.75	115.35	109.01	103.87	108.33	108.49	115.14	103.43	100.5	108.67
95.519	100.11	102.47	99.812	95.464	97.664	101.63	99.713	99.486	97.034	96.785	98.73	101.19	94.306	98.037	99.166	101.54	97.007	96.05	99.44	99.036	95.916	99.394	97.697	97.297	95.107	103.32	98.029	99.587	99.227	98.494	101.9	97.598	101.73	99.484	95.945	98.796	89.788	101.48	98.33	101.89	95.458	94.338	95.596	93.204	98.343	97.367	97.422	105.19	100.83
107.85	103.82	107.04	105.97	99.221	102.07	107.25	103.2	113.23	106.11	104.73	109.2	104.06	105.21	108.78	108.35	104.37	110.16	106.03	108.46	102.02	104.97	97.203	107.32	108.9	101.64	100.77	104.25	110.53	102.8	102.19	103.9	104.84	107.72	107.04	101.59	108.7	109.3	102.38	106.17	104.03	105.66	110.15	99.416	100.08	110.12	102.43	107.6	103.61	109.3
105.25	102.79	103.98	106.75	112.6	108.22	102.44	108.45	104.72	110.85	109.23	109.61	107.61	108.91	104.91	106.18	110.02	101.76	106.79	107.67	106.2	105.57	101.57	113.74	107.11	105.55	107.4	103.32	113.11	104.17	102.79	110.24	103.22	107.95	107.27	114.02	100.06	108.54	108.39	103.47	102.77	106.4	107.55	114.01	105.18	107.05	104.5	104.2	107.57	110.33
97.885	101.74	102.14	99.595	94.775	100.89	96.793	98.324	102.11	94.207	94.247	97.56	102.92	99.258	100.14	94.905	96.682	94.931	97.173	98.502	101.67	98.728	100.99	99.703	99.247	97.47	105.55	103.01	95.683	100.68	96.592	95.585	97.832	91.202	96.517	97.26	99.698	99.533	98.373	100.92	98.569	101.05	98.067	90.918	92.906	100.54	92.156	97.298	96.415	97.03
108.08	97.966	111.96	102.92	108.02	109.06	110.27	111.14	105.5	105.11	108.97	101.79	109.92	107.28	105.87	104.74	111.38	108.17	104.19	111.52	104.23	105.39	104.09	110.08	104.2	110.13	102.81	109.87	104.69	110.52	106	101.89	101.65	102.38	104.33	111.27	111.91	107.03	109.98	109.37	106.35	109.66	109.42	108.37	107.83	104.48	111.21	106.89	115.23	110.33
104.91	105.93	112.59	102.99	99.751	107.69	103.41	108.36	107.36	109.79	113.2	105.08	103.63	106.35	105.99	110.26	105.5	104.7	106.81	105.29	111.49	105.8	106.24	108.79	108.07	106.35	108.34	106.05	106.85	104.76	107.1	102.12	107.71	109.83	103.72	104.31	105.14	108.65	114.59	109.57	106.73	107.22	113.82	105.2	101.46	109.85	111.92	105.01	111.42	108.51
106.82	106.75	106	102.96	111.74	103.6	104.94	106.73	105.05	109.56	112.88	114.48	101.44	107.1	104.69	105.62	108.85	97.85	110.15	108.65	105.72	114.25	112.99	103.54	113.95	108.26	103.65	108.69	110.7	110.72	101.22	111.31	110.19	108.96	107.65	108.08	112.21	104.76	108.26	104.91	109.72	109.91	105.84	104.77	107.72	109.82	102.46	114.84	109.43	105.66
104.29	107.98	106.23	109.47	104.66	104.19	106.18	106.33	108.49	108.07	104.04	107.01	112.84	97.792	103.67	106.24	104.23	105.46	103.92	106.34	101.37	103.08	105.23	106.15	111.38	106.52	100.77	112.95	103.48	105.7	105.17	100.63	103.8	102.33	103.3	106.11	104.61	102.27	106.25	107.07	108.36	102.75	104.97	97.025	104.04	98.5	112.31	107.21	98.306	104.42
102.84	107.91	106.02	106.03	102.81	107.71	104.74	104.61	102.75	107.83	106.78	103.86	109.36	107.51	107.4	107.83	108.17	104.55	105.24	105.14	106.67	103.99	106.05	105.26	110.13	103.51	105.92	109.75	111.98	106.63	104.91	108.49	108.91	105.07	104.79	100.23	103.67	104.52	110.82	108.03	109.34	108.93	111.27	103.94	104.71	102.99	103.58	105.5	104.19	101.49
109.3	112.73	106.29	110.98	113.67	105.7	109.33	111.07	114.38	104.31	108.92	106.61	104.8	112.2	103.36	108.2	112.64	115.29	112.13	104.47	106.21	105.17	108.11	106.92	109.93	109.85	106.33	104.93	109.17	108.83	108.49	114.62	103.41	108.44	106.57	110.24	106.8	103.88	107.56	104.61	103.27	105.54	108.9	110.1	102.39	112.73	110.19	107.41	105.89	108.64
105.33	103.08	111.97	99.75	107.22	105.7	104.63	103.76	111.76	109.59	112.43	105.56	105.98	106.42	109.39	109.31	107.57	108.5	104.05	110.83	106.56	100.66	109.77	111.47	94.034	101.23	105.75	105.35	108.04	105.46	107	107.8	109.44	101.43	104.95	108.76	102.94	107.55	106.65	106.06	106.19	106.1	106.25	104.38	105.2	106.88	105.24	101.2	102.77	103.64
103.04	107.25	106.66	108.39	108.93	105.63	105.15	111.99	110.25	104.28	115.82	106.02	114.63	105.14	104.88	111.8	101.32	112.33	111.08	109.98	100.64	105.39	101.14	98.604	111.08	109.95	105.26	105.14	104.42	101.29	103.23	109.28	106	109.98	108.59	103.84	109.05	108.34	110.29	111.65	102.84	108.43	102.26	104.88	105.48	103.91	108.95	112.42	101.8	107.37
100.96	99.819	94.486	102.31	102.76	97.611	96.596	97.025	97.55	98.177	106.27	104.5	98.571	95.494	97.013	103.61	97.849	101.22	102.29	108.41	96.475	96.58	98.496	105.26	106.51	98.004	102.3	106.57	103.98	102.94	100.55	99.361	104.22	106.21	100.56	99.461	101.57	97.418	90.469	94.678	100.4	100.6	101.97	103.75	102.69	98.279	104.04	102.97	99.05	104.35
107.36	106.23	107.47	104.51	103.59	107.22	97.856	108.89	112.35	102.16	110.29	107.88	105.29	107.77	109.53	111.27	106.23	113.09	102.42	107.79	103.88	113.15	109.55	111.79	108.91	103.13	108.05	107.14	107.68	112.56	107.98	106.89	110.77	109.35	102.76	111.55	105.52	105.2	111.27	105.66	101.24	106.69	105.72	104.57	107.92	107.13	102.88	108.63	106.96	108.74
102.99	106.59	111.48	104.01	107.68	106.11	104.24	108.11	100.24	107.63	103.65	103.16	108.42	102.88	101.88	106.33	107.58	106.71	105.93	110.55	105.77	104.14	108.11	104.04	100.97	106.68	102.67	104.39	108.46	109.87	106.17	104.25	105.04	106.43	102.54	106.6	105.17	110.47	102.47	106.28	103.95	104.25	103.86	106.33	106.04	103.86	95.51	107.75	104.68	101.78
100.19	106.54	107.42	104.22	107.12	107.67	106.28	104.5	110.31	109.81	109.35	104.24	107.81	108.91	103.61	108.32	109.66	104.99	103.57	101.57	101.04	108.21	101.8	101.53	98.318	107.61	106.57	100.9	100.42	106.09	107.31	102.66	104.4	107.11	100.84	108.46	107.35	108.97	110.12	102.85	106.22	102.96	102.66	103.09	103.38	102.82	108.64	106.68	104.93	107.05
110.82	107.11	110.22	106.56	112.74	112.04	112.35	107.81	109.36	105.58	110.81	103.12	107.02	111.97	107.8	102.37	105.35	113.11	106.94	113.7	101.03	109.13	105.21	105.23	107.2	108.84	109.45	106.63	108.21	111.22	104.67	108.44	103.53	111.07	102.24	111.08	107.21	104.35	107.05	106.75	106.99	107.96	107.26	105.69	106.34	103.17	110.72	109.23	111.05	101.27
102.46	98.753	94.37	96.526	102.75	98.222	100.8	98.989	102.41	99.429	92.17	95.893	98.987	96.552	96.33	100.76	102.32	101.05	99.489	97.495	97.285	92.262	90.518	97.584	96.988	98.34	96.541	100.31	93.456	99.808	100.73	93.899	97.519	98.166	105.26	105.01	96.001	97.102	98.985	94.713	95.591	98.512	100.98	100.39	97.308	97.35	100.92	96.29	100.12	94.32
107.1	97.837	98.469	99.849	91.897	94.829	97.137	94.314	96.474	97.772	95.251	92.078	99.841	98.796	98.174	96.162	98.073	100.1	96.96	94.43	94.296	102.03	93.206	94.68	96.646	93.775	92.402	96.297	99.77	99.5	98.195	96.663	95.779	92.822	99.487	95.652	94.238	94.747	99.912	98.888	98.927	94.116	96.619	104.58	98.357	97.684	99.648	96.751	96.422	94.911
99.582	105.91	107.3	107.92	108.57	101.89	107.65	100.09	100.86	113.03	105.23	106.85	100.3	101.9	107.91	105.66	105.51	103.3	105.88	103.62	102.15	109.5	112.79	104.82	103.53	103.1	111.68	116.22	101.52	100.67	99.001	105.66	103.53	103.34	105.97	101.58	107.26	106.72	102.63	111.29	107.81	109.5	103.04	104.03	107.12	104.83	108.14	103.38	108.19	105.68
103.94	106.7	106.4	99.823	106.41	108.7	109.09	106.81	103.82	110.28	103.74	108.18	109.07	101.74	106.01	102.24	104.56	105.01	112.23	101.19	105.13	108.44	103.21	102.82	102.8	102.44	105.98	104.75	106.51	109.83	107.02	105.89	114.08	103.85	104.76	107.48	106.26	106.49	106.94	107.87	109.51	103.25	112.42	108.33	109.8	109.72	105.6	104.03	103	102.23
106.88	108.29	100.2	106.61	104.29	102.02	109.67	111.03	102.99	109.18	107.82	104.48	102.64	110.84	104.61	100.01	101.7	104.66	104.36	98.559	107.2	100.95	102.43	99.038	104.73	104.78	102.46	101.84	102.03	103.98	103.99	113.25	108.6	107.56	105.87	103.98	106.67	110.54	107.35	108.11	106.57	108.84	109.22	113.33	105.85	104.52	107.26	108.09	112.52	102.13
104.13	111.51	106.58	112.15	104.52	108.31	105.85	107.21	110.05	108.24	105.86	108.41	107.76	104.83	106.85	111.16	105.09	112.75	107.64	114.82	103.05	109.97	103.84	104.2	103.75	106.58	110.59	106.31	103.71	111.43	110.74	108.72	108.6	104.99	104.62	108.16	111.61	106.85	111.23	107.87	109.91	101.23	107.4	105.18	112.22	110.39	107.68	108.23	108.48	109.13
101.31	112.54	98.808	111.94	110.58	105.22	109.29	112.93	109.58	104.7	108.74	108.38	104.38	108.9	106.4	106.07	109.49	99.734	96.388	104.56	110.36	106.9	105.17	106.98	104.28	105.26	101.68	111.61	104.87	111.54	102.96	101.8	107.68	101.16	102.81	107.04	110.17	109.62	98.834	104.97	106.78	106.41	105.59	107.82	106.4	102.93	107.98	111.82	101.49	108.96
95.606	103.45	96.297	102.29	102.24	95.005	101.38	101.86	100.55	97.39	98.64	101.55	99.496	100.43	103.27	102.62	99.334	102.3	101.5	96.924	98.076	99.949	98.778	98.513	98.37	98.203	97.522	94.259	98.414	103.5	99.855	101.01	101.18	95.886	100.61	98.172	97.059	104.87	100.15	94.681	99.535	102.87	98.687	103.67	106.49	102.51	93.534	99.632	101.46	96.267
109.97	107.05	115.11	109.48	100.25	106.65	110.24	104.85	103.77	105.83	102.14	110.41	112.78	109.05	103.15	104.26	116.01	104.67	108.49	105.43	108.31	106.92	107.32	106.75	106.3	103.9	114.26	111.98	108	108.8	106.28	105.04	114.96	106.14	109.58	104.24	109.22	107.47	105.69	108.64	105.5	111.45	104.83	109.83	105.9	112.09	107.72	107.09	103.22	115.73
95.699	100.56	97.808	102.89	97.279	100.17	102.09	99.84	101.61	98.809	99.515	99.281	99.08	99.044	99.322	97.135	101.11	102.32	95.449	102.91	100.18	94.588	97.331	92.842	104.56	103.53	95.705	99.608	98.116	101.6	93.854	99.652	102.07	97.268	98.353	100.03	99.603	98.902	98.391	93.933	101.59	104.28	93.764	95.32	95.811	102.96	95.955	95.126	91.942	95.583
101.73	115.5	116.89	108.36	100.49	107.12	103.28	105.49	110.86	106.15	105.76	110.82	113.12	111.21	105.65	109.04	110.67	108.62	115.1	109.63	112.29	112.75	110.65	107.41	110.59	109.06	108.91	108.4	104.6	107.43	107.51	113.92	106.95	104.7	106.53	110.9	110.57	109.16	107.95	111.46	107.41	98.483	106.17	111.26	112.7	107.1	113.35	112.6	103.89	110.29
111.49	106.5	113.67	112.34	110.3	107.1	106.34	114.16	110.48	109.48	105.04	103.91	107.47	106.49	106.32	105.05	111.05	110.77	109.05	102.33	103.32	110.09	101.41	104.81	106.04	103.43	104.57	110.91	107.81	107.41	106.58	108.8	101.75	110.2	107.52	105.42	109.99	116.75	111.95	106	104.91	113.83	102.57	110.29	108.94	109.13	104.41	108.11	105.71	111.92
106.9	108.31	109.16	109.77	112.22	103.19	113.78	106.64	112.66	111.17	112.32	105.23	113.5	108.22	113.28	104.43	111.64	112.96	107.5	109.38	104.93	108.11	108.52	106.1	110.62	107.61	109.89	106.38	107.55	108.15	110.14	99.677	104.76	108.17	105.22	109.13	113.23	105.83	110.28	106.11	107.54	110.67	108.9	110.67	110.99	114.24	106.31	111.99	110.37	113.72
107.85	100.07	105.61	107.35	100.96	106.5	101.98	104.12	110.6	103.25	108	98.854	111.11	101.53	108.95	105.9	99.707	105.57	101.36	110.04	104.25	103.86	107.37	101.28	104	107.51	104.18	110.48	106.38	102.97	101.68	101.21	102.23	103.22	102.78	105.94	106.2	105.47	107.22	105.1	109.45	105.99	110.26	105.13	109.52	104.85	102.68	103.86	102.59	103.5
109.84	109.65	112.4	105.07	109.34	110.92	109.91	108.79	109.42	111.09	110.63	107.33	109.33	111.75	105.24	108.16	115.52	102.95	115.84	112.43	109.31	107.82	102.69	101.85	114.16	108.69	108.43	106.08	108.85	102.64	101.44	109.99	101.87	108.17	112.48	111.81	112.09	111.12	108.11	106.35	107.83	108.8	104.08	106.81	107.35	111.94	110.12	107.23	112.61	107.52
107.69	109.5	114.81	108.96	110.23	107.86	114.26	103.84	108.86	111.38	110.04	107.76	103.83	113.08	104.95	112.71	111.28	107.54	111.75	107.43	101.13	106.01	108.61	106.34	102.94	109.82	110.76	107.59	110.32	104.66	115.27	103.21	104.79	109.81	112.7	107.93	108.43	113.82	110.13	104.65	101.01	109.14	105.83	107.9	106.48	112.86	100.66	107.66	106.93	105.28
103.01	106.56	107.37	105.9	110.21	109.75	106.09	107.49	108.37	109.53	110.71	104.32	111.57	108.23	106.81	106.89	106.78	108.56	101.06	109.55	98.711	106.98	103.39	105.3	109.8	105.44	101.63	107.09	102.46	104.41	101.28	104.88	105.35	104.37	104.83	108.01	111.37	103.92	103.88	105.2	103.4	105.33	110.22	98.231	106.83	105.16	107.55	106.24	104.05	106.29
105.04	111.08	108.23	107.62	106.02	105.8	109.34	103.12	106.03	103.96	100.78	109.5	107.23	108.42	106.24	99.497	105.64	102.72	105.05	106.27	106.64	106.07	101.2	105.18	110.39	109.13	111.88	103.47	100.77	109.32	102.75	102.79	104.89	103.07	105.33	108.64	108.16	101.76	106.17	102.98	103.5	107.76	101.69	111.04	107.25	106.71	106.49	108.74	105.71	105.85
105.84	108.51	101.73	112.31	106.27	108.72	111.76	115.43	102.61	105.2	104.34	110.74	112.53	114.08	104.98	107.4	102.83	102.24	106.87	109.3	109.18	112.73	104.23	106.72	110.2	106.22	102.77	105.17	113.7	108.27	106.29	107.78	109.12	107.99	111.81	109.02	114.75	111.9	108.01	104	110.43	110.06	107.53	108.45	114.75	111.28	109.57	106.05	112.29	108.41
107.51	102.24	103.98	108.17	108.26	110.51	109.2	107.18	100.27	109.13	105.91	108.2	102.85	107.9	107.9	99.412	110.47	107.56	103.6	108.89	107.09	102.42	106.39	104.75	105.89	106.16	100.24	108.26	107.76	99.415	106.87	109.78	108.73	105.08	108.35	104.47	106.38	99.201	100.46	104.28	97.665	108.32	107.49	105.39	108.03	105.51	106.4	103.71	104.52	109.7
98.946	97.329	99.431	98.005	97.516	95.526	103.65	99.09	98.657	105.26	104.05	102.15	100.7	102.16	98.121	96.923	102.43	98.689	94.73	100.65	101.23	94.77	94.853	100.73	100.1	92.13	96.344	97.585	95.951	101.43	102.81	91.431	98.869	96.078	102.14	100.18	95.892	97.032	96.259	94.993	93.609	98.146	93.918	103.62	95.701	96.45	99.136	99.857	104.5	99.267
104.01	107.67	100.63	107.64	100.89	107.29	109.13	101.31	101.27	99.527	105.4	103.32	110.19	101.84	106.69	103.41	104.69	100.08	101.39	104.85	100.87	110.58	105.6	103.49	108.95	111.27	106.03	107.62	102.08	106.21	104.49	103.86	106.77	107.17	100.52	111.61	103.51	108.19	107.14	113.13	104.87	107.82	102.93	106.14	105.63	108.61	105.77	103.64	104.29	101.58
108.23	108.99	110.13	103.47	110.15	108.59	102.57	106.68	107.33	105.2	103.26	110.12	105.11	109.09	110.62	103.54	109.68	104.55	103.18	115.56	114.09	102.85	100.7	114.76	106.83	106.85	109.1	108.88	107.06	103.54	105.02	106.84	102.04	108.41	107.01	101.08	105.5	98.673	101.86	101.29	103.3	108.63	109.75	109.49	107.26	100.45	111.05	103.04	107.51	102.85
113.34	105.46	97.872	98.702	109.11	107.95	111.06	105.46	104.27	102.74	108.73	105.28	106	102.15	107.76	109.09	107.18	105.75	107.66	107.04	100.04	109.72	102.58	105.16	99.763	108.89	107.56	108.12	99.858	103.03	111.62	105.48	107.6	108.57	102.93	107.01	108.03	107.84	101.34	107.41	104.97	109.6	104.06	109.67	105.12	107.48	110.32	107.22	104.68	99.893
106.69	107.08	112.38	103.37	103.23	106.83	110.35	109.05	108.68	106.36	104.28	106.73	102.85	105.41	103.39	106.89	114.03	98.217	106.88	105.99	102.13	109.02	103.83	110.39	109.72	107.93	105.71	106.98	106.49	107.9	110.12	108.52	109.15	106.24	105.62	105.51	104.88	103.1	107.76	107.71	108.55	111.56	107.3	109.02	113.33	114.36	109.06	104.4	106.66	103.69
104.46	104.64	106.63	104.88	103.29	106.41	105.59	108.15	104.67	104.84	103.37	106.45	100.45	108.14	105.98	111.96	100.19	105.02	105.63	108.69	109.49	106.39	107.21	103.68	105.67	105.89	102.22	108.33	105.09	106.23	106.51	111.2	113.03	106.23	108.18	107.09	104.8	108.38	103.99	107.78	105.33	103.07	101.85	103.3	106.88	100.37	105.44	107.02	110.04	103.46
102.25	108.66	106.27	104.87	100.82	102.39	95.389	108.35	106.5	108.38	112.31	108.56	105.76	105.46	102.18	101.98	108.08	105.59	101.4	103.6	108.93	108.2	99.386	104.26	105.38	107.17	110.08	107.91	108.6	112.62	105.45	107.03	108.39	101.04	108.41	105.1	111.22	105.06	105.36	110.79	106.79	111.62	104.04	110.27	108.06	101.04	102.44	99.23	105.91	108.35
100.14	102.1	114.68	108.69	105.74	106.06	105.65	107.75	108.89	104.48	106.09	110.3	108.54	100.42	102.52	107.05	103.38	102.65	102.28	104.46	105.84	104.82	110.92	111.08	104.44	109.92	105.01	106.92	107.02	113	109.09	110.54	100.17	97.894	104.8	102.18	107.35	97.679	103.09	107.8	105.93	98.635	102.19	111.79	103.43	107.34	99.873	109.02	103.33	104.45
98.577	106.07	110.59	104.71	104.66	108.61	109.82	109.47	101.15	99.834	105.42	106.95	101.93	98.203	101.84	103.17	105.56	102.27	106.39	106.77	111.49	100.4	111.77	100.21	105.27	104.35	107.01	100.37	101.77	112.23	110.33	103.3	103.52	104.97	100.16	106.04	106.11	111.62	106.27	106.55	106.93	107.44	109.72	108.68	107.07	110.58	108.92	102.13	100.07	103.63
101.46	103.18	102.16	99.522	100.53	102.27	102.19	98.74	95.202	102.85	97.559	98.22	95.323	100.53	96.395	101.26	99.169	98.366	95.365	99.849	100.71	102	94.821	98.243	97.936	104.01	105.81	102.21	105.92	104.25	96.374	101.28	98.272	96.133	101.22	100.68	96.91	99.343	99.289	104.02	102.61	93.299	98.04	100.77	96.762	100.65	102.76	98.894	97.599	100.46
107.51	109.59	106.3	108.28	104.69	104.29	108.42	110.58	111.74	110.79	106.82	103.57	105.69	112.17	103.38	109.02	103.29	108.76	105	105.34	109.88	109.71	115.36	105.71	104.44	111.34	109.92	107	106.69	108.76	108.21	106.02	107.99	101.34	110.1	109.62	108.66	104.84	110.34	107.28	109.88	104.28	109.98	105.02	114.75	103.25	107.81	109.8	109.21	120.19
98.466	103.14	98.737	98.721	92.03	106.6	99.121	94.941	94.804	101.97	99.12	97.628	99.371	98.522	107.01	94.041	104.86	100.69	100.53	96.643	97.383	98.394	98.236	105.73	104.52	99.652	100.79	104.38	98.648	99.826	101.9	107.13	100.29	92.994	94.436	98.632	96.63	99.848	109.97	104.33	103.02	95.814	93.957	104.29	100.54	103.78	95.71	102.99	104.21	103.76
91.744	100.45	103.67	95.476	101.91	102.08	100.25	102.26	97.733	105.36	95.449	96.742	97.423	103.31	105.36	102.19	100.81	99.609	99.104	100.03	102.11	105.18	102.39	98.951	103.8	99.542	98.537	102.64	99.599	101.34	94.6	98.399	97.363	103.83	99.709	100.92	101.2	108.35	102.08	99.205	96.105	94.77	99.582	98.165	104.74	97.874	103.2	106.99	103.21	101.5
109.64	112.09	105.7	111.03	113.94	112.06	112.86	114.23	105.24	113.85	112.73	105.93	108.69	114.82	118.86	115.41	104.96	111.9	114.24	110.53	106.77	116.74	106.98	110.38	105.24	111.55	114.17	113.93	105.28	108.42	113.6	111.81	113.56	111.96	112.2	110.08	110.21	106.92	110.56	118.33	101.53	111.23	101.6	111.2	111.32	108.89	111.21	111.07	113.5	106.85
94.529	103.99	100.43	94.93	95.602	98.781	102.16	101.24	97.251	100.62	104.58	96.499	100.61	99.58	100.31	94.978	97.489	98.676	104.25	98.713	98.446	97.765	98.86	92.804	99.602	99.912	96.957	99.315	94.736	96.591	94.506	100.06	99.073	96.205	95.13	99.058	96.159	95.781	102.78	95.152	95.15	97.274	99.506	102.02	91.033	95.264	89.978	99.947	101.47	96.277
106.34	108.13	103.52	104.63	107.92	108.76	103.21	105.62	100.02	108.53	112.91	104.51	103.63	101.13	103.23	105.9	107.29	108.73	109.74	100.87	105.33	111.32	107.8	105.53	104.34	101.06	102.91	107.51	107.3	101.38	105.43	104.41	101.98	104.22	107.15	105.57	105.21	100.64	104.43	111.06	105.95	107.89	99.658	107.26	111	107.46	108.09	104.11	108.46	107.54
92.029	96.829	100.65	98.415	84.991	93.526	97.023	93.725	103.04	96.43	98.147	105.72	96.213	95.231	93.48	92.582	101.76	95.915	96.987	97.223	96.29	96.184	100.72	100.38	97.47	92.233	105.5	98.738	103.95	95.302	93.408	93.567	93.383	95.189	98.786	93.617	100.55	88.908	99.894	101.05	99.867	94.262	97.384	94.607	102.53	100.36	102.65	94.042	90.682	94.017
100.54	98.842	99.998	104.15	100.34	102.58	98.076	107.99	100.67	99.759	100.58	104.85	96.117	96.216	109.61	99.164	102.32	101.56	101.31	101.33	101.21	95.543	94.435	103.94	100.36	101.03	102.83	96.726	95.488	101.33	101.46	96.517	99.734	95.196	95.403	98.745	104.71	100.15	101.98	101.76	97.664	97.574	95.376	103.12	94.169	101.07	100.72	101.02	103.24	98.157
100.44	103.36	97.516	98.508	94.482	98.594	103.73	99.213	97.16	91.361	96.603	99.312	100.54	97.706	101.67	105.07	98.76	99.159	96.021	99.064	92.466	96.286	99.258	99.156	99.123	95.121	95.208	93.56	101.13	99.378	103.09	93.778	99.078	97.437	95.418	98.534	101.76	96.808	100.69	93.398	94.064	98.318	101.89	98.291	97.18	104.15	97.042	96.695	99.005	94.52
104.61	104.45	100.63	104.68	105.39	104.55	106.3	99.913	104.39	104.53	109.98	111.16	109.92	108.89	107.24	101.06	112.98	105.32	109.32	101.87	101.92	107.34	115.96	106.13	107.12	106.18	104.46	105	106.53	105.5	102.31	104.28	112.15	106.03	101.43	105.42	103.11	107.87	110.48	103.2	105.55	97.993	109.34	102.32	108.69	104.43	104.37	100.58	110.41	102.18
113.32	112.17	107.51	103.62	110.65	111.59	103.89	111.12	110.35	105.39	105.02	109.48	102.55	107.61	112.77	109.62	108.31	103.88	106.12	109.89	109.37	108.97	113.49	109.48	105.89	107.26	110.36	111.29	108.32	107.5	110.4	111.42	107.25	104.8	112.37	102.61	108.58	113.69	106.55	108.83	107.21	106.94	107.75	107.83	107.45	106.59	106.86	108.93	111.2	106.7
108.96	106.36	113.3	107.56	102.2	105.92	111.19	111.21	102.62	106.27	109.62	106.6	105.25	107.96	107.15	106.05	116.13	114.32	109.2	105.19	106.92	100.5	111.91	107.46	108.57	106.19	105.55	110.05	104.02	105.63	107.72	106.34	112.4	111.34	101.41	107.99	103.33	107.73	109.91	108.6	110.72	105.73	113.9	110.07	105.55	110.73	110.57	104.43	106.39	106.02
107.58	109.13	108.81	102.57	105.47	104.57	109.93	108.29	108.98	107.45	103.91	106.06	107.45	110.48	108.59	104.4	103.3	108.56	106.26	100.96	109.82	107.78	110.74	107.58	106.74	106.09	108.96	106.18	103.41	103.44	108.39	109.42	107.53	106.18	105.41	102.17	116.73	108.71	108.42	99.904	109	107.03	104.05	109.23	104.83	101.38	106.43	109.92	105.32	104.62
100.3	96.049	104.12	93.633	101.48	93.051	93.22	95.827	98.605	96.271	98.869	100.45	102.8	96.352	99.234	98.04	98.41	97.734	97.661	102.01	100.23	101.03	100.05	101.93	92.077	97.542	100.33	95.15	91.506	96.34	94.438	97.128	96.16	99.633	98.149	98.479	92.839	93.28	97.183	97.997	102.71	104.69	94.88	98.534	102.11	96.129	100.6	103.98	99.571	100.78
106.27	111.9	104.66	105.37	111.88	109.99	104.06	106.75	107.05	111.08	111.18	106.16	105.36	108	106.61	110.11	113.75	106.74	112.28	107.62	110.74	110.13	111.57	102.33	104.89	112.35	112.86	113.42	115	112.62	106.05	103.73	105.08	107.45	112.74	110.13	107.11	114.58	107.5	108.97	105.79	103.44	105.87	115.04	107.78	107.25	109.27	109.91	109.96	106.11
111.28	104.23	108.73	103.68	107.62	104.59	103.72	105.29	106.17	103.17	108.51	103.16	100.12	107.04	111.32	103.18	107.75	101.44	104.97	107.26	108.57	109.77	110.58	106.1	107.02	102.06	105.83	108.22	107.3	108.75	102.38	104.72	105.09	103.05	105.91	102.05	114.3	108.1	105.2	110.77	106.75	107.35	110.83	104.48	103.63	105	107.91	101.82	101.11	113.55
108.19	105.39	109.95	104.47	112.13	111.07	106.4	106.74	99.248	104.84	105.54	108.22	101.85	110.19	101.62	107.31	110.36	105.11	109.31	103.25	96.917	110.57	106.12	104.35	104.59	104.29	109.33	106.97	103.23	103.04	103.09	103.74	106.32	107.63	106.7	107.77	107.24	116.56	106.98	102.4	105.4	110.77	112.74	113.26	102.83	99.597	111.18	108.86	107.69	107.44
103.33	105.88	106.89	104.74	104.46	114.99	106.37	107.39	99.105	110.96	106.19	107.19	102.48	102.4	97.467	104.16	103.55	104.36	105.12	105.83	110.81	108.29	105.45	107.98	104.41	107.84	106.03	109.63	108.11	106.54	98.523	100.54	110.64	104.06	106.46	103.49	102.18	104.56	106.01	103.14	104.93	105.91	108.36	102.88	105.99	101.5	105.52	106.17	107.36	102.4
107.19	99.603	99.532	100.8	105.71	105.28	109.49	104.12	110.55	99.437	107.8	102.6	101.46	106.02	104.86	102.26	102.81	109.8	106.7	98.177	112.58	102.26	109.69	105.37	101.34	105.59	103.59	104.97	105.33	108.91	101.97	103.4	107.75	114.39	114.33	110.62	106.88	106.86	108.94	107.48	103.95	102.73	99.448	105.22	107.17	105.48	110.68	107.55	102.63	108.77
105.63	111.37	112.03	112.41	108.89	103.36	104.81	104.85	108.12	104.3	106.46	108.85	104.46	103.3	110.22	98.993	106.35	116.31	109.87	108.12	106.97	107.14	104.79	102.72	108.08	113.09	104.58	101.83	106.11	110.24	106.3	102.31	108.16	100.17	106.13	107.41	109.38	109.46	100.24	104.44	106.58	106.74	108.48	112.61	108.16	100.21	101.99	111.45	110.35	106.84
116.62	110.12	112.1	116.58	117.69	109.71	111.03	112.11	110.85	107.55	107.5	107.86	114.58	111.78	107.81	106.08	111.71	114.35	113.16	110.31	106.98	108.56	111.94	112.59	110.14	105.36	100.45	108.92	114.47	109.85	113.74	107.93	108.28	110.12	113.47	115.6	114.21	106.29	114.81	108.62	107.47	115	106.19	109.48	109.22	108.56	106.57	110.84	108.02	112.1
110.13	112.39	100.92	107.49	105.21	106.44	107.34	112.8	104.43	105.97	107.01	105.85	107.35	102.84	104.71	102.86	114.89	104.92	111.3	107.95	106.56	98.167	109.82	106.34	104.11	108.09	104.66	101.05	108.77	103.04	107.44	106.46	106.2	104.79	105	96.474	103.98	103.16	101.46	104.24	106.64	104.57	100.55	101.33	107.7	105.63	104.87	99.277	102.56	105.87
105.97	106.4	107.51	106.1	105.71	111.75	107.51	106.18	105.23	103	99.69	99.739	106.85	103.57	106.15	103.57	108.35	110.06	106.45	106.61	100.54	102.7	106.62	103.55	101.68	109.68	110.83	107.12	112.21	109.25	104.36	108.32	110.2	107.49	103.82	101.75	105.58	103.83	100.52	110.87	101.44	102.71	103.24	103.71	107.43	100.7	111.31	109.25	112.33	104.59
103.44	108.13	110.98	103.33	100.96	108.51	99.499	106.35	104.47	104.66	106.04	104.04	101.54	101.88	107.48	104.07	103.79	100.48	102.64	108.22	102.72	108.05	105.86	104.97	104.83	106.58	100.89	107.3	103.82	100.67	107.31	103.49	98.737	106.4	105.69	104.55	104.93	99.956	105.26	100.61	105.63	103.21	105.24	107.6	107.88	103.89	105.82	113.21	105.25	108.16
97.785	100.86	105.51	98.9	102.19	106.38	95.356	97.817	101.92	98.502	103.13	98.653	101.61	98.32	98.616	101.23	100.08	98.858	98.175	101.84	102.63	101.31	101.67	103.12	101.86	96.049	101.07	102.99	97.325	104.66	102.1	103.55	101.52	100.37	97.632	97.018	103.55	110.28	104.04	99.778	102.97	106.87	99.124	106.23	102.46	106.77	104.36	102.72	105.84	99.409
111.15	109.3	114.34	111.81	111.5	108.9	107.49	101.94	109.78	106.18	105.5	108.32	108.95	101.85	108.84	105.07	107.39	105.04	109.57	104.73	103.03	111.56	108.21	107.01	111.91	106.34	118.21	112.2	103.25	110.03	112.44	105.58	103.73	108.66	111.59	112.82	109.53	115.39	110.49	112.49	107.7	100.31	112.49	115.68	110.96	109.9	108.82	108.73	106.4	109.73
108.91	109.6	113.44	111.06	108.23	110.2	111.24	106.85	107.08	107.53	107.62	107.63	113.76	104.31	107.95	104.89	113.88	110.27	110.57	106.42	105.57	107.99	105.8	108.57	110.39	107.7	109.67	105.97	97.633	108.97	110.65	105.4	111.82	111.42	103.6	111.75	113.9	107.26	107.36	110.29	103.3	110.16	108.15	108.6	110.36	107.69	105.12	104.69	112.03	106.72
111.29	106.53	108.89	106.47	109.93	110.35	104.84	106.14	110.73	114.33	107.24	108.72	109.99	114.7	113.13	109.93	115.9	114.07	111.93	103.03	109.74	105.4	101.92	109.6	105.56	112.04	108.15	110.97	106.94	104.84	114.44	108.55	112.97	104.73	110.14	109.52	108.55	106	105.02	104.21	114.43	105.88	109.96	110.83	110.19	104.95	110.88	107.12	109.32	103.18
114.14	108.16	107.91	102.72	112.9	108.52	105.11	107.26	109.83	111.41	106.8	107.23	116.76	97.543	114.04	113.64	104.07	103.7	108.05	106.96	108.09	111.43	106.99	107.28	116.04	103.1	108.12	107.27	108.48	111.64	105.81	104.34	113.39	106.66	108.95	103.35	111.26	107.71	108.53	109.64	109.97	108.44	105.88	110.39	108.99	102.28	103.61	109.01	113.91	107.59
105.01	115.65	104.25	105.37	110.19	105.41	106.41	102.41	105.44	110.78	109.57	103.38	109.27	105.37	115.28	108.65	108.23	107.48	107.26	103.17	108.26	110.27	109.93	114.92	109.54	107.8	113.43	108.49	106.86	106.93	106.69	110.43	110.48	100.38	108.65	110.92	105.43	103.52	105.95	108.84	109.58	103.07	112.58	107.88	103.95	104.53	109.46	115.28	107.43	101.45
104.23	104.35	102.31	107.56	107.93	101.33	109.37	112.57	105.55	102.02	105.85	101.76	97.334	108.11	96.317	105.07	100.49	105.04	103.17	105.47	102	103.66	106.59	101.84	102.94	101.6	99.948	107.39	103.78	108.65	103.39	105.48	103.53	106.4	104.56	103.71	101.26	111.26	102.53	97.076	107.24	106.54	106.85	109.06	103.33	106.6	109.7	103.8	104.24	110.59
104.92	105.31	107.21	104.69	107.86	109.12	100.58	105.98	101.38	104	98.604	113.52	99.183	109.43	105.85	108.4	105.82	101.3	101.67	105.43	107.71	109.28	105.56	105.1	107.53	106.44	109.23	104.13	105.56	103.25	107.75	106.62	111.67	101.19	107.19	108.8	104	106.57	109.35	104.21	106.39	102.44	104.78	104.92	103.52	110.56	108.97	102.35	104.84	107.1
102.4	104.9	104.33	101.33	107.88	108.74	100.73	108.51	101.06	106.88	101.93	96.652	105.72	105.46	107.49	110.42	105.83	107.49	103.1	104.54	103.97	111.67	103.41	99.68	106.97	106.26	113.59	107.7	97.323	104.42	103.01	104.03	103.06	100.19	106.79	104.23	109.91	106.7	111.78	106.44	107.62	105.44	102.44	103.6	103.96	100.33	111.17	115.09	108.31	108.72
107.69	110.89	104.63	107.39	110.16	110.48	100.05	109.79	105.64	107.34	107.34	111.71	106.05	107.22	105.64	107.79	113.36	106.16	105.22	101.82	104.24	109.02	108.96	106.42	103.02	110.21	113.59	105.6	110.94	111.94	111.71	106.85	104.67	109.07	100.19	106.99	110.59	104.64	105.41	107.47	108.45	105.59	107.13	112.55	106.48	102.23	108.84	107.09	113.86	112.16
109.74	111.29	117.17	112.68	108.7	109.31	109.07	107.05	110.08	112.23	106.67	110.89	106.95	108.69	109.46	107.12	111.64	112.18	107.91	111.85	108.45	109.57	111.48	107.01	111.92	113.31	109.31	109.83	113.17	107.33	113.38	105.6	106.46	113.03	117.53	107.62	107.33	112.27	108.42	112.1	108.21	112.74	118.48	107.27	116.88	108.78	106.95	115.86	104.9	111.3
104.96	106.03	105.68	107.73	110.8	106.68	106.38	114.73	109.51	111.92	104.98	110.68	103.61	105.88	108.74	104.46	111.72	106.05	109.09	101.08	112.98	112.36	105.39	114.2	100.07	110.63	100.4	100.89	111.67	109.76	105.96	102.56	109.53	107.3	107.84	111.72	108.2	108.44	112.26	102.93	104.42	106.88	105.57	105.59	110.86	107	101.74	104.86	106.23	110.71
89.495	94.383	99.365	94.484	100.73	97.93	93.631	100.39	103.5	100.83	99.342	97.641	99.662	101.25	106.39	97.623	101.09	94.337	101.86	101.52	96.529	97.543	91.768	100.64	97.335	98.103	99.929	91.522	92.804	99.881	100.49	99.09	99.399	103.51	98.287	102.86	104.15	104.12	96.862	97.353	94.289	97.34	102.87	99.184	99.071	100.01	96.402	103.41	95.778	99.544
107.49	113.21	104.99	110.02	105.34	107.18	105.4	104.33	102.21	99.071	113.67	98.64	104.21	102.08	107.84	108.52	99.835	98.44	110.45	108.6	107.58	104.01	101.26	103.34	104.35	108.95	109.33	105.88	102.1	104.59	111.48	108.07	107.02	110.45	105.11	107.37	103.06	102.22	104.31	100.29	109.8	102.89	103.42	103.13	100.45	104.19	105.61	104.51	104.67	99.801
102.06	103.57	105.66	100.56	105.37	108.01	105.07	102.45	104.88	109.65	105.82	109.11	116.72	107.73	100.83	112.6	106.92	108.51	106.38	102.33	110.38	107.1	107.02	110.16	105.97	109.09	108.58	104.95	103.56	108.52	104.74	102.05	112.39	106.96	105.55	113.22	102.73	112.9	108.66	109.67	109.99	109.33	108.41	103.88	107.26	106.41	109.75	102.02	111.05	102.96
109.4	103.96	102.34	103.34	105.59	107.36	102.47	103.04	107.25	103.87	111.19	99.864	107.57	103.06	104.92	102.48	101.35	104.06	102.8	102.41	105.95	106.28	100.58	102.29	106.46	101.71	103.06	106.42	111.12	104.76	101.61	109.81	108.87	108.57	101.79	107.22	101.97	113.86	104.97	105.72	103.24	103.17	103.86	103.44	107.54	101	104.19	108.65	103.11	101
108.76	103.83	106.05	108.27	108.17	112.82	112.42	104.88	104.87	100.3	105.92	107.89	105.66	104.27	109.37	102.57	106.02	112.36	106.83	108.71	103.94	111.44	113.13	101.75	108.06	106.34	103.36	98.63	107.38	101.11	108.82	103.53	103.37	110.01	106.69	107.65	98.851	104.95	108.71	103.05	109.3	107.45	105.59	101.08	107.71	107.82	109.43	104.49	106.8	105
110.69	102.72	104.23	102.72	101.13	104.33	105.93	110.26	114.79	108.03	102.44	110.32	106.37	101.24	107.54	103.02	105.94	110.86	107.67	99.832	102.09	96.501	100.46	101.76	98.695	99.298	107.38	106.78	102.78	107.37	107.2	112.22	112.83	98.069	110.21	102.03	100.71	103.81	111.24	105.65	104.69	105.62	103.91	101.32	105.09	103.06	107.7	104.14	100.44	109.6
111.78	110.59	104.84	108.48	105.51	111.41	99.755	108.79	107.88	109.27	106.73	101.92	105.44	106.06	103.14	105.12	101.6	105.96	107.42	106.84	106.01	110.99	106.47	106.09	102.52	104.57	111.33	101.5	107.34	106.11	110.78	101.97	103.75	110.71	105.39	108.43	106.9	110.98	106.6	100.36	109.03	111.56	101.18	105.4	107.24	105.37	106.56	109.46	100.8	104.68
103.78	102.69	103.77	105	102.17	100.11	105.62	108.7	107.95	105.99	110.63	100.54	108.57	102.26	106.74	104.22	108.81	108.28	110.7	106.4	108.29	108.73	110.18	104.51	107.56	101.27	96.122	105.99	100.41	106.14	102.59	111.17	103.04	105.07	107.33	105.35	102.11	108.85	103.97	97.683	113	104.59	106.13	102.94	103.62	107.01	108.41	111.95	104.77	103.9
102.77	108.64	117.76	109.02	108.61	105.76	109.23	111.52	108	111.45	102.6	104.19	108.05	107.72	106.6	110.31	105.17	109.88	102.93	101.52	104.73	105.66	106.12	116.26	109.2	108.15	107.3	109.64	111.39	112.31	110.4	107.86	106.64	109.1	108.37	109.19	111.5	108.63	110.06	109.68	106.29	107.76	106.64	102.29	107.65	110.37	105.01	103.74	106.4	105.04
100.75	102.72	106.06	100.87	98.971	97.191	102.79	97.004	106.94	98.376	99.869	100.56	96.327	97.349	102.04	99.489	98.512	100.64	101.73	100.99	95.673	96.691	100.04	103.69	103.61	104.1	100.62	106.48	103.24	100.85	104.34	104.69	102.29	98.965	99.339	100.81	99.577	107.08	101.76	104.29	97.618	103.22	99.557	99.384	103.08	101.24	98.349	100.07	98.688	94.2
103.6	108.07	105.71	108.85	102.33	112.88	110.91	111.01	111.21	109.03	111.76	106.54	110.69	106.32	105.17	106.46	110.91	107.9	105.76	106.12	108.08	102.68	106.73	106.56	110.26	105.95	101.04	111.59	109.54	104.46	106.36	111.9	104.69	112.54	113.98	106.55	103.99	102.94	106.25	102.55	108.45	112	108.37	110.38	105.85	107.71	106.44	102.19	107.16	110.83
109.89	112.95	107.65	108.12	112.38	108.75	107.24	109.24	108.14	108.85	104.37	106.7	108.07	103.98	115.09	105.06	116.11	109.26	103.89	109.07	114.2	103.82	114.46	106.47	108.48	107.78	112.09	104.56	110.28	109.65	111.49	99.633	101.27	106.93	107.19	113.43	114.25	98.969	115.85	104.14	105.71	111.04	106.47	108.58	112.15	104.01	105.72	103.68	108.73	105.8
101.51	108.69	102.38	108.11	107.28	105.74	109.74	105.93	111.53	102.02	109.06	107.06	107.82	107.24	98.008	102.96	108.31	108.66	101.3	109.07	106.14	104.17	106.1	99.616	99.89	105.55	103.87	105.89	98.74	103.02	105.73	106.54	104.71	104.93	105.29	107.22	108.66	104.68	106.37	106.73	112.49	108.01	103.43	100.18	105.87	109.9	106.71	109.89	106.97	107.89
106.75	115.24	105.91	111.14	107.5	106.28	102.46	106.14	102.96	109.75	113.1	109.3	112.44	109.19	108.65	114.24	113.2	105.02	108.28	102.23	108.19	109.12	103.29	103.1	107.15	106.02	110.5	112.49	108.49	111.93	109.46	114.93	101.55	105.06	113.6	109.85	117.83	114.58	117.53	107.53	104.74	114.15	107.71	107.15	114.28	104.67	106.12	108.28	109.67	111.59
105.18	104.34	101.91	102.1	109.23	107.19	113.91	109.22	106.39	105.53	105.38	104.25	111.49	101.3	102.12	101.94	105.87	108.33	107.21	102.79	106.28	103.79	102.84	106.72	104.96	104.68	107.6	105.07	101.52	111.63	109.36	102.97	108.05	108.38	104.14	103.15	105.87	101.1	111.05	117.67	105.47	105.13	103.17	103.24	103.3	108.31	104.14	100.62	103.91	103.78
115.02	110.44	106.61	107.18	108.23	104.67	102.82	109.48	111.04	105.66	102.15	105.83	100.65	102.66	107.94	108.06	106.62	109.04	101.83	111.15	105.74	102.39	105.38	113.61	104.12	103.13	101.29	109.72	110.32	105.88	100.44	111.19	104.79	109.88	103.65	101.74	104.17	109.16	103.98	103.74	104.43	109.49	107.22	106.62	108.79	104.06	108.22	112.06	108.72	110.99
98.516	104.44	100.71	100.65	100.13	99.983	101.4	98.973	103.74	107.38	104.39	97.132	103.29	104.27	106.12	101.48	100.03	100.4	100.95	102.37	105.95	100.94	106.68	100.53	99.482	109.18	101.92	103.49	99.052	103.98	103.84	99.243	99.899	104.95	101.23	99.212	99.229	107.55	104.99	100.16	96.915	103.04	98.585	99.027	104.39	97.187	105.87	104.86	101.65	106.03
110.78	109.31	107.35	106.28	108.12	105.28	109.78	115.63	110.01	109.56	103.59	108.29	111.16	116.25	103.67	109.98	115.91	105.56	113.22	114.64	107.32	111.83	108.43	107.63	107.18	114.66	109.57	105.8	114.69	109.61	113.8	109.12	107.61	112.93	118.99	113.44	106.04	107.73	112.66	112.21	110.87	106.91	109.76	109.32	107.57	111.63	114.7	109.46	113.45	107.84
111.02	107.66	108.24	110.04	107.21	110.22	104.94	111.44	104.2	104.61	106.01	110	101.45	107.09	105.71	109.58	109.32	106.64	108.5	105.57	110.78	103.32	104.97	110.29	110.44	109.24	109.95	109.93	107.56	104.77	108.64	109.27	105.38	106.73	110.96	106.16	110.48	111.99	103.4	110.07	107.88	107.84	108.65	109.37	110.9	106.44	105.82	109.3	111.47	105.95
102.86	108.18	102.99	98.287	109.85	109.16	111.53	110.23	103.17	106.26	105.16	102.01	105.89	108.16	101.65	108.53	108.6	107.72	108.86	108.03	108.16	107.76	112.66	103.09	101.05	106.15	105.12	106.43	106.64	108.03	105.21	104.11	103.42	102.27	105.66	105.9	101.24	105.94	109.93	108.38	108.66	101.4	114.24	111.76	106.69	108.04	107.51	101.96	110.13	102.83
98.022	100.62	94.621	98.769	98.22	94.797	96.654	96.947	102.51	98.938	98.105	92.481	97.602	98.17	101.12	99.62	99.236	97.188	95.38	96.768	98.083	98.526	94.936	97.729	97.48	90.365	97.835	94.126	104.52	96.843	97.585	99.575	93.891	98.699	101.57	102.88	105.7	96.832	101.35	94.18	101.41	97.148	100.77	97.572	100.44	99.324	105.44	105.11	98.167	95.285
109.29	108.39	104.44	105.68	102.27	102.44	105.66	107.79	109.43	107.61	108.8	106.09	102.35	111.71	101.83	106.64	104.12	104.9	99.324	101.39	109.96	105.74	101.12	105.35	100.29	102.13	108.43	108.89	101.88	110.9	111.46	101.09	100.12	108.13	102.98	104.08	104.84	107.87	113.3	103.05	107.57	110.22	109.14	110.2	107.65	107.78	105.84	99.877	109.1	105.1
108.66	108.93	105.34	104.87	113.84	106.41	103.46	102.98	103.31	109.55	107.05	107.38	106.13	108.1	104.17	107.83	100.86	99.376	104.15	109.68	100.6	109.6	102.65	100.47	106.93	106.35	106.66	108.79	106.88	101.09	101.19	102.1	102.06	104.34	110.19	104.17	106.04	107.91	102.42	105.3	108.94	107.62	112.59	110.77	105.42	101.8	114.76	103.35	105.82	107.4
105.44	103.74	103.64	104.07	100.29	105.16	100.37	100.65	99.89	104.12	98.199	104.07	99.671	104.11	91.596	105.17	95.217	105.31	102.68	103.34	103.88	96.497	104.62	104.24	95.82	98.054	99.161	103.16	99.62	99.205	99.657	92.49	105.3	98.925	103.18	97.95	101.49	99.918	104.43	103.4	98.62	104.96	100.34	100.7	103.12	105.06	103.78	102.18	104.03	104.6
110.19	108.12	105.57	110.81	103.92	103.37	106.29	108.45	103.67	108.11	105.14	106.39	106.52	107.85	106.64	103.42	106.16	110.7	101.69	103.11	108.76	97.658	107.26	103.21	112.04	105.42	110.05	109.85	112.02	106.89	101.09	103.93	107.59	107.28	110.39	106.57	106.12	103.05	103.13	106.61	109.67	108.84	102.89	104.35	111.17	100.54	109.52	108.18	107.49	105.51
105.04	106.45	102.82	107.41	104.64	108.58	107.37	109.89	104.74	110.86	107.14	107.78	104.02	107.25	111.12	103.67	103.65	104.25	107.67	97.085	101.1	104.51	108.07	113.4	112.76	104.82	106.19	104.68	103.35	106.08	110.96	109.5	110.05	102.68	107.81	107.66	101.19	106.65	106.74	104.11	109.53	108.18	104.26	108.25	111.53	103.86	101.48	105.67	113.42	99.624
97.095	103.45	99.847	99.951	103	97.845	102.54	96.287	104.11	96.104	103.74	101.06	99.222	102.72	104.3	102.43	100.35	104.17	100.69	103.29	105	96.754	103.79	102.05	101.51	102.72	97.146	97.638	104.62	98.175	100.13	97.388	98.534	94.417	102.87	105.51	106.11	102	100.84	103.7	104.16	96.12	96.454	103.54	101.02	102.1	103.66	104.06	101.55	100.29
97.201	100.43	101.54	101.72	99.59	93.219	100.93	98.087	99.009	97.34	101.28	91.507	100.66	104.05	100.62	95.331	92.005	100.04	94.846	99.018	97.502	97.352	101.24	99.29	104.13	99.696	103.12	94.887	101.9	98.272	93.827	101.02	95.628	102.06	94.803	98.586	101.2	97.616	96.863	98.719	98.752	96.526	99.912	100.95	95.607	94.031	90.23	96.961	100.24	104.3
109.83	102.76	105.94	106.2	105.04	110.37	99.124	108.43	106.24	106.73	105.6	110.72	104.58	109.58	101.07	104.88	105.42	108.72	105.94	111.15	108.84	100.87	100.19	106.2	103.67	104.72	107	103.69	110.8	112.77	104.77	99.781	112.1	115.61	107.13	104.3	102.84	104.66	107.87	100.57	108.4	105.8	110.76	104.75	107.28	106.81	109.58	112.3	105.27	106.7
107.97	114.59	105.13	106	109.93	103.57	104.28	108.76	110.78	107.94	104.21	110.26	119.64	106.05	107.68	103.61	107.11	111.6	103.44	108.26	109.52	97.633	112.53	111.22	111.33	101.9	102.59	109.52	105.33	107.45	107.78	102.92	109.32	112.5	112.37	101.99	111.24	107.75	101.5	106.84	111.42	105.55	106.05	110.51	105.19	107.45	110.37	109.01	105.15	102.96
109.06	102.85	104.27	108.32	108.43	108.2	103.35	108.9	99.256	108.75	102.98	105	108.27	106.37	103.58	102.29	102.05	106.4	105.52	108.28	103.7	106.85	99.628	105	106.34	101.37	113.7	107.29	102.55	105.61	102.26	106.35	105.07	109.53	108.21	104.49	101.71	105.7	111.74	111.4	108.98	108.63	107.3	108.43	103.52	101.1	105.23	102.85	99.581	106.94
106.58	107.86	108.92	106.63	106.28	106.38	106.68	114.17	106.32	104.35	113.88	100.3	104.39	104.53	105.83	102.17	104.86	108.12	105.93	107.52	106.46	106.99	102.5	108.84	108.59	102.62	106.4	99.99	101.24	105.05	109.16	109.64	103.25	113.57	106.13	106.4	105.09	105.75	100.48	110.07	103.61	102.68	108.55	106.32	107.52	106.91	109.83	110.02	106.4	107.68
102.69	103.57	102.62	98.288	97.601	101.65	102.37	95.971	95.676	96.066	104.47	100.49	107.73	103.73	104.52	103.2	99.439	96.222	101.96	100.64	107.6	103.06	99.187	104.23	98.952	95.518	103.68	101.97	99.329	105.54	102.79	100.47	96.338	97.109	104.57	97.052	99.436	99.208	97.793	99.32	101.3	97.474	96.918	101.55	101.28	107.23	102.46	99.194	103.42	101.61
97.047	101.73	94.505	96.32	98.36	98.226	99.681	87.803	98.963	95.85	95.226	103.19	101.62	104.64	102.34	98.164	100.06	93.494	102.51	94.972	100.18	100.65	96.333	101.79	95.946	98.747	98.831	99.525	104.05	101.44	97.456	96.814	100.97	87.998	99.404	98.643	95.609	101.47	106.68	99.617	92.021	99.851	103.3	97.536	98.274	101.34	99.586	97.489	97.001	96.17
101.61	97.45	99.816	99.887	101.93	95.491	98.905	97.98	103.95	106.69	100.12	100.46	99.788	101.47	100.96	96.07	95.147	99.931	98.135	97.385	103.19	102.86	95.375	99.973	103.4	99.588	103.07	98.611	93.736	102.43	100.31	101.85	100.48	104.17	100.92	104.58	99.483	96.643	99.847	106.55	99.841	102.24	103.54	102.03	96.584	100.48	104.1	96.653	101.95	108.33
105.43	101.57	96.954	98.431	98.725	99.632	98.797	94.608	94.426	98.978	102.81	102.61	100.69	96.581	99.022	104.92	96.541	99.022	102.06	96.877	98.538	102.59	101.46	102.9	103.38	101.26	102.91	99.052	102.23	105.46	104	100.34	98.767	98.527	101.72	101.79	104.31	102.33	100.25	99.231	104.12	93.735	100.29	94.646	101.54	101.49	102.88	98.58	99.054	100.78
101.94	104.83	107.66	108.89	107.9	109.77	101.14	108.39	103.53	112.35	111.41	108.98	111.83	106.77	107.57	106.3	115.25	102.58	102.75	107.7	112.47	106.91	100.97	104.7	103.39	100.81	105.74	110.45	106.92	105.86	107.42	108.39	106.38	104.49	99.745	104.77	105.11	101.67	103.55	103.69	108.02	107.66	106.48	104.42	106.87	106.08	111.58	105.61	110.05	104.72
106.28	106.48	102.25	107.3	107.24	109.05	106.76	109.55	116.7	109.07	100.7	100.4	101.94	104.03	103.16	110.61	106.21	106.82	106.85	109.07	104.91	106.81	105.86	109.7	114.24	101.67	103.38	105.43	108.28	110.43	104.04	101.92	100.56	104.33	105.78	112.73	108.63	103.5	100.01	109.42	105.38	106.1	105.72	100.22	109.15	106.34	104.2	106.13	106.37	107.02
104.81	105.1	102.1	96.888	108.99	110.5	104	103.18	103.69	103.9	103.31	106.2	101.44	102.86	102.58	102.56	105.64	102.18	100.32	107.08	97.966	107.87	104.66	108.41	112.73	103.83	102.25	103.15	106.05	106.53	101.16	103.47	106.5	110.6	100.33	106.42	104.97	101.41	104.28	107.87	108.2	103.38	105.48	110.64	105.43	107.17	102.36	100.49	106.39	101.87
112.28	109.84	108.98	109.88	112.04	110.53	108.28	112.49	105.64	111.18	109.92	104.99	114.3	109.83	112.78	114.34	109.25	113.29	105.69	110.89	109.05	108.58	110.29	110.97	112.42	113.3	108.65	113.39	105.57	115.13	110.48	110.27	107.17	109.96	106.11	111.91	113.4	113.07	112.41	107.68	107.95	110.02	106.88	110.78	105.38	107.47	108.72	113.52	115.63	109.7
104.91	108.68	108.61	103.15	103.46	105.2	103.34	109.53	101.26	108.44	107.75	112.72	106.21	103.2	101.79	103.25	106.09	108.05	103.96	104.44	102.49	100.78	105.37	108.48	101.61	103.12	104.19	112.27	105.12	108.8	107.86	106.44	105.31	109.02	101.1	105.51	100.88	101.57	99.427	104.83	104.97	111.67	101.27	108.61	107	105.55	107.46	105.31	108.45	105.76
110.63	105.19	114.22	110.15	109.37	109.74	112.19	106.82	114.09	108.25	108.13	105.18	106.49	118.32	111.39	115.61	112.27	110.34	110.79	106.08	116.98	110.29	102.43	107.28	108.35	108.11	107.93	110.49	104.09	113.84	111.65	114.29	106.9	105.95	111.01	110.3	113.07	115.21	109.71	105.36	110.04	112.85	108.22	107.07	110.57	110.04	111.62	106.68	110.52	103.75
105.84	108.04	100.59	105.2	108.93	102.97	106.9	108.69	106.36	102.41	104.03	102.39	106.61	107.27	105.34	110.83	108.03	105.72	100.53	111.98	107.32	106.06	101.19	109.84	109.32	103.61	110.55	108.42	103.52	100.16	105.57	99.711	105.48	104.42	105.82	101.47	101.98	102.97	107.63	106.02	108.04	106.64	113.04	100.09	111.09	106.38	103.84	107.43	99.515	104.34
108.44	103.52	107.28	106.58	113.71	105.96	102.31	106.59	110.62	113.02	102.73	111.36	104.97	107.34	106	104.66	107.49	106.87	106.47	106.39	106.9	101.86	106.64	98.784	110.93	110.3	109.25	104.53	108.96	111.28	101.67	97.962	107.88	110.32	107.91	103.31	108.59	100.97	104.37	102.83	109.11	104.02	109.19	106.66	109.05	106.61	109.16	105.14	108.06	104.57
108.85	109.62	110.32	103.77	106.04	104.18	112.13	106.84	106.4	112.58	105.6	105.07	112.8	109.11	107.74	110.98	111.28	104.29	107.14	108.12	109.78	118.78	110.96	100.13	105.45	110.19	107.84	103.06	108.71	107.18	106.81	115.61	106.43	105.27	110.44	104.32	108.31	105.42	103.12	108.75	111.96	111.27	110.72	109.08	103.25	107.76	110.27	108.76	109.6	106.22
99.315	99.952	106.34	98.049	101.9	100.75	97.109	101.15	92.303	97.466	99.304	95.991	96.94	92.58	104.11	91.88	100.01	99.02	91.466	94.275	100.63	99.136	96.025	98.249	106.31	97.146	99.074	97.835	94.953	103.41	96.869	92.397	97.35	95.415	96.514	108.46	98.222	101.79	96.148	98.266	103.26	93.201	102	92.914	97.387	97.17	100.4	94.568	102.58	97.491
100.62	108.83	111.2	103.06	109.35	109.58	98.54	106.34	109.66	104.48	106.84	105.23	103.17	109.44	104.16	105.2	105.63	107.38	109.44	105.75	106.59	106.58	116.63	106.49	110.01	102.73	98.715	105.49	105.84	104.61	103.83	102.77	108.71	107.82	115.2	106.72	102.37	108.34	101.99	108	109.91	102.42	106.71	103.32	107.16	108.05	107.62	106.89	102.5	113.96
101.16	103.66	98.555	95.732	92.541	97.248	96.97	101.95	106.54	97.815	101.65	101.95	97.663	92.243	96.443	92.314	97.672	99.11	94.452	99.161	100.09	94.17	99.524	100.21	100.84	97.328	104.14	100.13	98.329	98.951	98.845	102.04	98.324	99.126	93.985	100.82	99.198	96.346	96.503	98.428	106.03	94.412	96.859	101.77	98.302	92.865	97.424	92.472	94.39	96.081
110.26	101.15	100.19	107.45	100.17	98.878	104.78	101.33	109.82	108.98	112.37	107.52	108.32	106.97	105.05	106.51	105.46	104.99	100.77	107.26	103.83	101.11	103.65	102.78	111.68	106.07	104.16	105.67	110.04	106.91	101.7	106.45	108.88	104.61	106.42	116.97	110.08	106.61	108.16	102.26	105.64	105.47	106.67	106.84	100.09	105.56	107.48	106.06	104.2	103.8
104.04	99.644	98.87	106.41	99.364	96.16	101.36	101.33	95.397	104.17	103.09	100.28	99.201	100.6	96.334	99.601	104.78	99.967	95.549	98.89	102.46	100.58	97.024	96.758	97.79	93.977	103.89	102.48	108.55	103.19	97.876	98.634	104.8	98.395	106.53	98.867	105.02	99.138	98.789	105.38	101.56	100.68	95.692	96.979	107.35	97.229	100.09	104.56	102.24	97.609
108.97	105.56	107.41	113.44	104.35	106.42	104.22	110.53	107.53	106.94	104.53	106.41	109.39	111.13	101.16	106.02	107.1	113.28	112.75	112.52	109.67	113.69	104.5	106.62	110.58	105.81	116.21	103.5	108.73	106.11	104.14	105.11	107.94	107.22	108.86	112.75	110.16	113.91	108.63	110.05	105.25	110.31	103.53	102.28	111.39	106.61	105.05	110.69	112.72	110.88
105.38	98.238	101.85	95.581	103.51	106.17	101.22	96.597	103.09	104.1	97.15	101.06	105.38	108.88	99.218	95.729	100.22	103.58	100.32	101.24	96.326	106.29	105.07	96.947	95.399	102.67	98.903	101	99.618	101.29	101.79	103.75	100.35	94.087	102	102.51	98.737	99.747	101.25	104.33	102.45	103.41	105.33	101.61	99.452	103.18	99.551	99.096	97.002	96.234
109.02	103.93	111.38	110.89	102.9	106.76	107.85	110.44	114.6	105.31	106.37	106.83	109.28	106.65	101.03	107.87	111.98	107.09	108.47	102.53	102.38	109.61	102.99	108.22	99.819	107	103.55	107.12	102.32	105.62	102.94	108.84	98.811	107.17	105.49	105.26	100.75	104.24	102.7	114.32	109.27	104.28	108.96	101.21	107.04	109.96	106.57	102.31	112.75	104.13
106.89	106.71	110.14	109.98	103.36	110.84	109.59	104.56	110.23	106.09	101.67	103.32	105.42	107.08	106.57	109.59	111.95	110.61	102.75	111.76	109.24	101.67	105.13	101.45	99.662	107.95	105.22	103.44	111.09	100.76	108.18	103.31	102.63	105.92	106.23	110.3	98.151	101.77	110.34	108.57	109.05	100.46	107.73	106.79	110.93	104.33	103.73	103.89	106.13	100.2
105.67	112.21	104.81	101.71	107.93	107.05	114.36	104.67	97.758	104.67	102.23	105.69	104.07	104.28	106.87	107.44	112.42	107.63	103.27	107.94	103.37	106.25	110.47	100.09	113.26	105.11	107.76	103.97	103.58	110.67	97.235	106.5	113.19	106.11	105.88	105.56	110.98	101	107.1	103.23	104.42	112.67	109.15	111.71	112.32	106.28	108.43	107.74	105.23	109.8
109.55	105.4	104.49	108.05	107.55	109.43	103.55	107.37	108.32	104.4	104.82	102.59	103.43	107.94	108.26	103.74	105.5	105.16	99.408	105.24	101.81	109.91	104.46	104.03	112.59	108.22	106.81	105.35	102.89	101.46	103.33	107.93	106.44	104.93	104.71	101.48	105.71	106.95	106.78	104.57	105.74	110.45	106.6	103.84	102.19	100.24	102.03	109.72	107.59	98.868
91.609	103.9	99.574	93.183	99.863	99.454	93.493	96.069	93.876	106.23	103.37	100.69	97.881	99.626	99.836	98.221	97.784	96.851	98.747	100.31	100.69	99.975	97.856	94.097	97.598	104.28	101.4	98.987	97.91	101.24	96.002	96.968	99.21	102.05	99.789	94.355	99.975	97.801	97.158	99.385	98.655	98.607	96.44	103.07	101.8	103.95	104.02	100.27	102.33	101.4
104.35	107.44	104.25	111.85	106.58	95.691	108.92	112.23	108.31	105.89	107.34	108.07	102.59	105.03	111.87	106.83	102.35	107.52	107.93	107.25	103.92	103.59	100.4	105.32	107.61	101.95	110.8	108.22	97.26	106.51	105.86	109.07	108.53	112.55	104.73	106.76	109.38	108.77	105.81	109.4	103.92	102.26	104.79	101.66	106.02	98.071	108.26	105.78	102.33	107.51
109.74	102.9	97.747	96.407	102.72	97.547	96.87	98.266	99.604	99.594	99.329	99.64	105.92	99	93.595	111.59	91.489	103.22	99.411	102.66	103.09	94.617	101.09	98.517	99.412	100.17	99.971	95.449	102.77	103.59	100.9	99.001	97.269	100.25	102.29	100.35	96.862	106.24	103.5	104.2	97.588	99.903	107.26	101.29	96.856	104.24	98.113	97.536	101.01	98.769
106.66	117.1	105.27	107.09	110.78	106.76	102.93	114.04	107.88	106.82	109.8	107.44	109.11	106.36	111.02	110.38	111.45	110.11	110.59	114.52	105.09	109.03	115.36	117.3	117.64	111.86	111.64	106.21	114.74	108.8	110.15	109.23	113.66	112.91	105.27	111.23	111.68	106.25	107.25	106.67	105.05	104.47	112.19	113.29	105.45	112.04	111.01	100.45	112.72	103.26
113.1	106.19	106.54	111.35	107.65	107.3	110.15	107.71	108.33	102.96	107.86	111.95	105.71	113.43	108.77	101.83	113.68	109.43	102.7	106.41	109.25	99.158	111.6	104.35	112.33	112.74	100.93	108.11	105	100.82	104.28	109.82	110.31	107.75	102.68	104.87	113.56	114.04	110.62	105.3	107.32	97.944	113.1	107.9	112.53	111.59	109.14	111.27	104.06	107.47
108.97	108.08	111.09	104.78	110.23	107.21	104.85	105.9	105.63	112.82	106.39	102.06	105.51	111.33	105.78	111.44	110.3	102.44	108.81	104.9	105.51	112.35	111.16	108.75	110.48	106.5	108.19	110.79	107.28	110.53	102.08	109.46	105.73	107.74	103.14	108.26	105.08	108.78	110.98	115.6	110.55	103.48	107.93	104.56	111.65	109.45	109.15	112.85	107.88	113.31
113.13	105.41	105.08	105.2	107.32	107.62	105.42	106.42	104.48	100.48	111.85	110.8	103.33	106.4	103.7	105.56	109.15	113.59	111.7	110.65	103.72	111.59	107.3	102.99	99.355	108.69	109.04	108.16	107.46	105.99	115.21	109.91	110.95	109.08	101.73	101.55	107.81	111.9	108.08	111.6	109.73	107.25	110.82	105.44	107.12	113.64	113.5	105.96	101.8	103.76
97.543	98.75	89.977	96.156	98.006	98.091	97.161	96.082	96.071	100.98	101	100.88	98.929	98.066	102.2	98.172	98.122	99.109	98.978	93.91	97.908	95.641	103.49	97.731	100.78	100.11	96.846	96.229	90.76	99.176	100.62	99.121	100.71	96.467	94.225	99.023	100.16	102.92	97.275	97.589	99.77	94.357	105.07	90.94	99.66	102.37	98.152	98.277	100.39	94.252
92.995	101.08	96.986	96.052	101.12	97.682	99.523	99.064	93.849	95.856	93.657	103.56	99.788	97.666	98.859	99.041	100.05	96.862	98.989	102.37	97.838	94.154	91.5	94.799	103.88	98.63	101.99	102.04	103.57	93.747	102.88	95.774	100.81	95.235	97.564	93.578	89.144	93.938	101.2	92.381	96.2	89.915	102.56	100.07	98.047	95.31	104.25	99.031	90.334	97.481
101.86	105.79	107.11	109.88	103.9	106.98	99.666	109.61	110.84	112.49	107.32	101.95	101.7	103.88	109.95	107.79	110.43	107.1	108.99	101.88	104.21	100.12	109.69	108.78	104.54	103.41	106.55	108.95	107.43	107.09	107.52	109.24	112.96	103.69	106.96	100.55	108.75	103.12	105.33	102.71	102.9	101.58	102.87	102.97	102.89	107.16	110.78	98.352	108.58	108.6
103.23	106.54	104.23	106.35	109.02	103.1	107.23	109.17	102.47	109.68	108.25	102.48	107.83	103.82	105.76	110.81	109.62	111.03	103.72	106.7	102.72	112.51	108.13	110.49	105.17	107.3	103.56	107.8	107.05	100.82	105.63	100.01	106.35	109.35	104.72	102.78	106.97	101.47	107.24	104.42	109.01	106.22	106.57	106.88	108.06	104.8	103.72	108.91	108.59	101.45
110.7	103.81	107.54	111.35	108.89	110.47	99.106	101.65	110.27	105.23	105.85	100.49	103.51	109.14	107.62	110.16	106.72	102.88	106.56	104.03	108.7	112.84	102.82	105.26	105.98	107.88	116.23	110.47	105.8	105.55	104.4	105.27	110.94	109.49	103.76	103.18	110.95	105.61	114.55	107.04	112.81	106.31	106.55	108.98	107.93	112.08	103.11	110.93	105.04	105.59
110.29	106.24	110.54	104.11	106.01	106.34	104.56	107.73	110.64	109.08	103.28	102.28	104.52	109.7	107.58	106.65	112.84	108.2	107.59	105.9	104.07	105.52	108.87	104.74	106.58	107.32	108.22	105.99	108.17	113.2	102.96	110.73	109.48	104.9	108.26	108.15	104	108.16	107.59	111.84	113.13	106.8	110.39	107.55	107.98	111.17	103.05	110.26	111.48	110.25
104.73	97.878	102.54	104.47	102.61	101	107.91	109.01	107.22	106.57	103.48	107.67	108.21	105.1	112.15	109.23	106.95	105.56	107.93	109.65	107.22	106.45	103.19	100.32	107.3	107.9	103.22	106.6	104.09	106.59	99.549	104.51	102.77	110.98	104.6	102.13	108.12	103.18	107.96	101.65	101.44	102.33	108.41	105.48	108.38	106.26	109.67	111.41	108.97	114.88
97.931	101.82	93.63	101.69	93.097	97.567	98.69	98.363	95.85	105.58	95.948	94.538	101.49	98.019	85.866	103.05	95.78	97.706	104.91	100.84	97.927	98.271	100.7	94.716	100.31	98.198	95.969	93.745	95.899	101.05	100.78	96.314	92.452	97.616	102.19	93.68	90.031	100.73	95.008	98.126	94.678	95.353	100.59	94.217	104.84	98.53	96.579	98.746	96.705	100.1
108.15	109.23	107.65	99.019	102.87	104.43	105.68	100.52	108.03	103.19	106.89	106.1	107.7	107.29	101.76	111.34	105.3	108.72	100.44	112.82	104.3	102.06	102.45	107.71	103.84	101.27	105.16	106.17	108.89	96.362	101.29	106.72	111.22	105.04	105.88	108.46	109.34	102.5	104.27	105.38	106.08	109.2	106.49	109.28	101.65	105.62	110.83	108.22	114.87	103.18
97.649	92.402	98.441	101.69	97.1	100.28	99.35	97.951	97.608	100.03	103.61	97.027	96.226	95.897	103.58	98.612	100.49	96.551	101.98	95.52	102.27	101.51	97.808	101.38	97.833	90.091	95.626	103.91	99.928	99.187	95.461	99.047	96.706	101.09	96.341	94.706	100.79	100.83	98.473	98.114	100.8	98.375	93.139	102.56	102.04	97.129	106.12	96.009	93.928	100.55
102.37	106.92	107.32	100.28	103.57	105.07	110.75	107.37	104.91	107.05	103.02	106.48	109.02	109.15	101.86	101.35	108.51	109.23	109.02	108.77	113.5	100.33	97.931	107.44	99.933	103.83	104.85	100.68	104.09	106.63	108.59	105.71	101.71	103.82	102.99	110.12	109.43	103.34	100.2	106.78	114.33	108.47	105.83	106.09	111.38	105.34	111.98	104.93	109.78	111.22
109.36	108.74	110.58	108.19	106.03	113.8	110.27	109.19	104.54	110.56	112.28	109.67	112.62	108.59	105.33	107.05	107.45	105.05	115.92	110.25	103.09	110.3	111.27	108.94	105.96	108.54	112.48	109.59	105.67	109.94	105.31	112.06	111.61	106.03	106.57	108.75	119.14	110.59	111.64	106.58	107.26	105.7	107.57	103	108.9	104.57	107.16	107.14	112.65	104.88
108.4	112.3	103.1	104.24	109.96	104.42	109.74	111.05	109.69	109.49	108	110.11	108.18	111.42	109.54	115.45	106.71	109.36	107.56	114.78	111.46	109.45	110.44	109.15	110.89	117.51	112.87	110.33	109.84	113.49	110.35	116.72	110.26	107.93	108.38	108.84	110.17	116.86	109.69	108.36	104.69	112	121.41	108.21	110.62	112.32	110.32	109.92	115.58	110.14
103.4	111.5	99.972	105.16	101.3	107.34	112.09	107.41	110.55	102.13	106.19	107.95	106.2	108.34	109.92	103.48	105.41	108.89	109.79	105.46	110.17	104.28	100.36	112.4	102.37	108.03	107.43	107.17	106.27	111.6	111.63	106.13	112.82	110.6	108.64	109.48	102.21	103.55	103.16	103.39	108.45	107.66	102.94	108.43	105.88	111.93	102.45	106.83	109.56	105.65
94.765	95.074	97.196	99.361	102.82	102.14	98.548	94.907	93.831	98.014	95.049	96.982	100.28	94.041	95.69	101.83	99.646	86.812	97.217	102.54	96.128	102.68	97.412	100.97	100.09	95.455	97.364	96.562	95.326	94.939	98.273	99.928	101.38	95.917	99.486	100.58	91.497	101.38	98.175	95.405	98.865	95.949	102.65	106.41	97.562	94.802	105.19	98.354	98.262	97.506
97.49	100.23	101.79	99.306	106.64	99.59	97.669	96.868	95.375	95.105	97.554	101.75	94.254	100.2	100.98	91.912	94.947	93.996	92.91	99.63	94.697	97.749	102.38	98.777	100.91	99.747	101.38	95.582	98.269	97.154	97.214	100.84	93.304	94.979	101.32	103.48	96.582	101.37	98.543	94.879	98.094	99.604	98.158	100.27	96.391	96.813	101.66	94.503	96.234	97.001
110.72	117.18	111.4	112.07	112.24	106.78	107.64	105.76	109.61	107.32	111.22	104.73	110.34	104.49	104.55	112.77	115.86	112.34	115.58	105.4	100.76	104.13	107.48	112.48	107.59	107.5	110.9	109.6	109.64	105.88	109.22	109.48	106.73	110.8	108.07	110.85	103.7	107.04	109.18	105.56	106.69	108.21	101.21	110.08	111.29	110.3	112.82	107.69	111.68	102.9
105.13	105.65	107.1	108.53	109.23	112.31	103.3	106.64	107.87	103.97	104.09	106.02	111.16	105.57	106.8	110.06	106.43	109.57	111.99	111.81	107.73	108.42	108.45	105.11	101.42	107.97	106.45	109.48	107.35	107.39	109.2	112.13	111.28	106.83	102.48	104.73	111.11	103.8	109.46	109.54	112.04	108.97	105.29	101.98	104.13	106.9	104.24	112.56	106.6	106.52
109.13	104.34	104.91	104.59	112.37	112.91	111.52	105.98	102.53	103.1	110.46	107.36	107.02	101.04	108.38	108.28	104.55	104.35	102.03	105.3	106.9	99.671	104.23	108.99	101	108.88	111.66	109.28	111.08	108.24	106.24	112.28	98.257	103.34	108.65	104.85	111.38	112.88	108.01	103.46	107.7	109.62	100.54	107.18	102.39	102.66	106.65	105.15	104.75	108.35
101.23	109.77	103.87	106.28	105.74	99.759	107.99	114.29	107.32	107.71	102.55	106.9	109.94	104.25	103.69	110.38	108.18	103.6	105.18	111.99	107.91	105.61	104.56	103.81	107.59	103.54	102.02	106.2	110.94	101.62	106.79	98.058	107.01	106.91	104.8	104.34	104.22	100.53	105.81	106.31	106.31	103.37	108.22	110.1	99.777	108.57	108.81	105.86	105.77	106.19
108.03	106.31	108.7	105.78	108.62	108.85	114.51	107.79	104.39	112.38	107.99	104.22	110.43	106.08	112.2	104.07	107.53	105.26	111.1	110.23	104.04	104.05	106.99	107.52	106.27	107.94	106.52	100.65	111.41	106.14	111.1	111.69	106.15	108.48	106.19	107.76	108.1	104.92	105.91	107.88	104.62	106.33	110.44	113.36	111.44	110.89	113.1	98.959	111.88	106.58
100.08	99.466	100.97	96.708	98.754	101.96	104.63	98.777	100.98	101.74	99.767	89.628	93.666	95.554	95.185	97.45	97.968	98.769	91.274	101.1	104.63	98.433	93.41	101.06	103.03	97.092	94.202	99.694	94.567	94.87	98.424	99.149	101.76	96.265	98.121	91.957	100.94	98.912	100.5	97.815	102.04	102.75	97.449	99.316	98.381	96.155	94.753	98.907	89.169	96.396
105.54	107.73	108.8	101.85	110.14	106.34	103.93	103.96	102.26	108.8	104.57	103.33	109.82	109.38	103.25	104.66	99.651	105.79	109.61	106.64	107.61	107.73	99.8	103.25	107	102.74	111.03	98.228	106.89	105.42	108.43	101.62	107.51	107.03	110.01	101.9	105.69	110.86	110.85	101.51	103.74	103.31	103.63	105.11	108.45	107.01	103.6	103.47	104.73	107.11
106.03	110.4	104.68	107.98	107.46	108.7	113.42	106.96	109.18	112.91	111.02	111.15	108.01	109.35	113.14	107.03	108.91	112.35	116.35	112.57	105.42	108.25	107.88	112.97	107.67	109.58	113.32	100.61	110.21	107.81	111.07	110.49	105.35	105.42	108.65	116.41	108.37	111.31	114.28	102.93	102.48	106.4	107.21	110.26	108.84	107.9	107.83	105.25	101.22	108.09
104.11	104.66	103.2	106.07	108.35	112.99	105.1	105.21	103.73	102.25	108.26	111.09	107.45	106.64	107.06	103.64	108.16	102.03	112.29	99.924	109.28	110.72	105.33	102.16	101.25	105.51	108.54	101.47	103.29	101.63	102.29	105.53	105.14	99.601	105.77	103.89	105.38	104.07	101.93	104.32	107.81	103.55	110.37	101.37	106.81	106.77	104.15	100.63	110	110.03
115.31	114.75	112.24	105.07	106.13	112.03	103.49	105.65	111.83	108.37	110.62	106.47	110.73	114.83	118.83	104.67	115.94	108.79	107.8	108.85	115.96	112.26	109.76	108.19	108.11	107.41	112.11	110.79	107.91	108.66	114.23	109.39	112.81	112.89	116.26	110.28	109.52	101.81	109.6	113.14	104.6	110.87	111.18	108.43	102.53	110.36	111.03	110.61	110.13	115.87
102.95	110.16	110.29	105.05	114.84	114.49	108.75	111.46	107.78	112.94	107.16	106.31	116.14	104.94	110.66	106.97	106.8	103.84	102.81	110.09	104.82	107	107.2	103.29	106.41	112.26	111.21	113.74	111.6	107.49	113.29	109.98	114.02	106.86	109.4	106.05	111.19	106.92	106.92	108.85	112.94	113.02	108.7	101.66	112.67	112.24	104.64	102.68	100.51	110.74
93.101	100.56	101.46	96.747	99.704	95.842	96.263	100.17	96.476	100	95.601	97.269	103.26	96.607	99.45	93.23	100.46	96.724	99.944	100.48	97.933	99.236	98.114	99.177	97.341	97.432	102.4	97.949	96.502	96.511	94.562	97.07	101.09	94.542	99.175	103.6	92.597	94.255	97.578	101.56	97.77	98.716	100.36	98.429	98.427	97.997	103.02	96.816	102.54	96.743
108.47	104.6	106.13	110.51	99.123	106.9	106.06	103.33	110.22	113.27	106.96	110.21	106.25	110.12	111.38	109.39	99.878	107.61	109.01	97.205	107.15	110.19	104.3	106.77	108.03	108.23	98.921	104.94	100.34	112.73	106.52	105.54	106.97	106.63	104.81	105.9	109.22	111.92	110.06	109.74	104.36	102.84	103.53	102.44	108.09	105.4	102.07	101.33	105.21	105.93
100.49	110.37	101.78	106.1	111.31	100.72	105.81	104.54	110.15	104.87	110.38	105.02	109.68	114.04	99.025	106.63	102.99	103.07	97.455	107.77	105.38	110.28	105.11	102.55	104.83	104.5	106.72	102.66	103.61	105.22	105.23	107.59	103.28	102.88	104.25	103.55	111.14	103.19	105.73	102.39	106.01	104.79	107.42	111.01	105.36	107.64	112.21	107.57	111.06	108.37
110.03	111.51	107.92	102.91	110.16	110.65	107.66	106.02	109.88	106.77	106.93	105.3	107.68	101.85	106.57	106.28	102.71	104.57	109.87	107.23	108.59	105.67	110.84	110.47	103.62	108.33	103.26	100.28	108	116.24	107.77	110.31	110.87	112.3	106.13	113.69	109.53	107.26	108.08	109.55	110.79	109.3	107.78	113.71	110.52	111.26	110.9	108	109.1	100.59
112.21	109.66	108.7	108.5	109.33	111.19	110.12	112.48	114.15	106.06	105.43	105.99	105.74	108.01	105.61	109.22	105.81	103.16	108.8	107.18	102.06	100.34	100.48	106.86	106.9	116.57	107.09	107.43	110.4	111.41	106.22	106.91	107.81	112.05	107.72	105.4	106.02	107.15	107.97	105.88	104.29	109.04	106.36	111.01	101.4	108.52	104.94	107.01	109	104.48
104.35	110.86	106.96	107.1	104.52	103.58	105.42	101.81	105.59	110.4	104.72	105.72	109.04	101.3	103.33	109.16	103.64	100.05	109.51	111.93	105.13	106.88	110.17	103.64	105.88	103.16	102.12	105.47	105.72	103.81	107.46	104.51	117.84	107.55	101.62	108.67	103.55	110.21	106.83	101.25	99.758	111.95	108.23	102.45	114.31	104.76	108.47	112.09	107.93	103.79
111.51	113.1	102.19	112.32	104.63	114.04	110.57	107.38	105.76	116.55	110.34	110.76	111.1	104.49	109.16	105.62	112.42	105.27	108.61	105.9	106.92	113.23	110.38	101.66	111.06	101.83	105.86	109.2	111.14	106.56	104.52	112.28	107.84	104.08	108.97	110.26	111.91	108.2	109.85	106.42	115.95	111.73	113.71	109.76	108.18	108.68	110.49	104.24	108.33	112.54
110.37	107.58	111.24	111.06	105.2	110	103.27	110.1	105.08	98.6	104.86	113.28	112.49	108.3	108.26	107.56	105.64	112.88	112.25	106.74	105.92	107.99	104.54	106.49	109.63	115.21	106.14	110.05	104.47	109.87	105.57	111.31	107.51	113.12	107.3	107.36	110.2	107.82	108.13	107.55	111.53	112.47	109.74	110.82	110.81	112.81	106.34	112.38	114.05	106.37
101.42	106.47	103.46	106.17	100.78	109.87	104.26	103.38	100.71	100.4	107.64	108.93	105.08	107.84	108.76	106.7	107.3	102.06	109.41	103.63	105.69	103.81	109.26	103.7	101.83	106.75	106.24	104.58	103.88	110.02	98.963	102.99	106.35	103.74	103.63	100.4	109.47	107.76	105.25	106.58	103.62	103.14	103.87	103.53	102.16	102.62	107.44	107.83	105.86	114.16
109.08	105.02	100.45	110.23	107.78	107.35	109.82	102.64	108.37	106.87	108.57	109.95	105.36	110.97	105.29	105.72	110.23	100.09	108.35	106.1	104.98	101.48	106.84	102.31	98.212	105.81	104.91	107.34	108.53	101.38	104.28	99.482	100.81	101.68	101.85	109.35	111.69	105.91	97.705	106.63	106.28	111.64	105.03	107.22	101.46	115.15	101.15	109.01	100.62	107.61
95.61	102.67	99.949	103.94	98.128	98.63	95.172	100.93	95.706	100.61	100.2	98.606	94.761	99.699	101.06	97.886	95.44	96.557	93.069	97.133	98.063	97.811	97.023	104.98	96.298	94.709	98.141	96.575	96.328	90.709	99.703	96.813	101.99	94.244	97.934	94.26	93.836	97.59	100.57	96.966	98.496	93.889	99.567	90.961	97.382	99.515	103.24	98.503	97.017	95.531
97.565	101.72	99.509	92.365	95.93	95.783	96.406	100.04	95.804	94.516	100.46	103.73	104.94	96.758	92.527	91.884	101.24	101.02	96.027	96.234	99.552	97.921	104.42	92.924	97.886	92.837	98.023	94.273	104.33	101.07	102.07	99.105	97.343	95.504	92.897	98.478	99.282	101.11	97.935	96.473	98.471	99.878	102.2	101.14	95.149	103.4	104.46	96.642	95.229	95.31
106.32	99.817	100.85	103.38	99.665	107.74	109.42	109.58	105.06	96.323	107.55	111.79	106.69	108.91	109.57	104.67	111.38	102.64	108.94	100.74	98.417	103.34	104.23	113.17	105.91	104.03	101.36	108.38	107.68	104.83	108.45	101.74	111.82	105.51	105.07	109	106.4	106.19	111.91	106.09	108.07	103.8	103.21	102.15	95.985	107.37	100.47	101.23	104.81	113.2
105.5	107.14	105.37	111.57	109.4	102.03	98.988	100.16	108.44	108.06	107.33	111.19	110.79	106.21	105.57	103.16	110.32	106.07	103.21	101.76	106.55	109.12	98.109	105.2	103.3	101.19	103.12	105.43	99.703	97.228	107.22	103.72	106.22	108.01	111.12	107.45	103.9	105.84	99.866	104.78	104.52	102.23	104.49	104.53	105.63	103.28	103.92	109.71	102.41	106.66
108.69	105.37	109.83	106.17	103.02	107.14	110.08	107.95	112.95	102.85	98.406	103.06	106.51	113.31	111.92	107.96	109.44	101.65	111.35	109.42	100.26	108.98	104.47	110.12	98.283	102.24	110.12	103.64	106.24	110.15	108.34	110.13	105.5	106.72	101.18	107.18	107.73	102.62	107.9	109.91	109.68	109.86	105.8	109.14	106.02	114.52	105.95	112.29	102.95	110.01
112.96	108.97	102.47	106.87	109.87	103.85	100.73	102.27	107.98	110.45	103.89	107.71	104.63	105.55	108.8	111.71	100.58	107.59	106.73	107.36	106.45	105.22	105.64	106.23	106.31	99.862	108.89	104.05	103.36	106.9	99.511	107.72	103.95	99.762	104.28	110.67	110.42	103.18	104.52	103.9	107.63	99.32	101.15	108.99	103.43	114.46	110.91	103.89	102.79	100.2
103.12	106.7	103.97	105.92	107.87	102.99	106.61	107.2	104.85	101.9	104.15	104.27	104.94	103.52	106.78	104.13	105.87	103.01	102.88	100.05	109.2	107.62	105.16	101.07	102.81	113.23	103.05	106.31	102.87	113.83	99.756	106.23	104.85	105.91	98.957	108.59	100.41	106.51	111.57	104.21	98.757	112	104.58	106.87	102.55	112.64	106.25	105.61	103.2	105.65
95.283	105.31	99.722	106.52	102.03	92.937	100.98	105.53	103.98	104.9	100.95	106.39	105.7	106.72	98.133	100.57	105.67	106.82	103.51	102.71	98.385	97.623	105.28	98.929	102.79	100.16	107.65	106.63	105.53	102.02	104.98	104.97	101.43	107.03	108.13	103.11	109.02	102.97	106.13	99.98	100.92	99.544	103.02	98.651	99.714	100.87	105.48	103.5	103.74	103.8
100.6	100.35	102.09	95.964	93.928	95.459	105.4	102.21	102.93	97.831	97.388	98.139	102.22	101.99	93.232	99.518	97.755	103.37	100.5	104.39	101.13	102.68	100.66	100	93.742	100.15	100.97	102.09	100.21	101.96	99.954	96.336	95.951	108.38	89.617	99.073	96.992	98.513	98.355	103.34	105.99	97.541	96.431	98.038	100.76	99.857	102.77	95.802	103.37	94.069
101.01	108.99	104.9	106.63	105.17	100.52	100.58	105.55	108.21	104.43	107.8	104.59	115.41	106.84	99.743	100.89	105.1	101.4	106.26	108.16	106.18	110.94	106.76	108.44	99.761	105.21	104.57	98.019	104.59	106.37	109.7	111.83	107.13	109.26	115.82	105.56	105.12	108.66	106.58	105.29	107.74	106.72	103.5	107.52	102.07	109.36	108.73	109.78	102.19	105.23
106.95	105.03	103.62	101.61	104.38	102.35	108.41	99.15	106.88	106.35	109.48	111.79	104.39	102.35	105.93	105.96	109.78	103.35	104.32	104.83	109.47	101.84	99.117	103.72	106.06	100.18	105.03	111.45	108.24	110.98	105.08	112.94	102.38	107.88	106.89	106.37	104.74	100.56	103.49	97.024	105.18	112.25	106.48	105.35	108.16	102.1	103.13	106.65	106.53	109.99
104.28	108.6	103.42	108.04	114.24	108.83	105.78	105.92	102.15	112.44	108.35	105.67	107.75	105.84	109.99	105.97	106.45	111.3	111.42	96.898	101.66	107.33	103.18	110.12	115.14	105.56	106.07	106.89	106.84	101.18	98.798	106.5	107.24	106.03	102.89	104.74	105.64	109.8	109.96	107.21	113	102.76	110.53	104.06	104.17	110.51	106.43	105.74	105.36	103.81
106.56	98.347	105.66	106.94	107.2	110.39	105.15	107.9	102.48	106.38	104.49	104.59	110	105.98	108.61	105.87	106.19	106.85	106.13	110.37	107.33	105.31	106.09	104.78	106.62	104.14	115.69	110.89	106.08	108.61	106.01	111.56	107.99	114.22	102.42	103.34	105.95	105.65	109.52	108.3	100.82	106.08	108.91	110.69	101.45	103.7	106.66	110.71	110.11	104.14
110.04	110.88	108.83	102.95	100.56	109.65	108.61	109.59	113.43	109.91	107.48	108.13	112.91	108.71	104.16	110.7	109.9	114.17	108.34	106.32	110.15	104.65	105.87	111.53	107.71	107.81	114.29	109.34	108.38	106.79	108.22	110.32	105.51	108.98	110.42	107.28	113.07	102.37	105.85	107.16	110.94	101.99	107.09	107.67	112.35	102.03	105.77	106.13	108.48	106.95
111.26	97.327	111.8	107.07	109	105.7	101.7	110.4	99.654	106.18	105.41	102.95	109.35	101.3	109.9	98.281	107.91	104.83	99.322	112.94	107.79	109.08	111.73	104.99	108.25	110.67	102.21	100.58	102.7	100.01	113.21	100.8	107.25	101.91	107.43	99.487	102.29	107.36	106.84	99.335	112.48	102.76	111.2	106.73	106.65	108.34	102.47	108.51	108.88	108.01
108.91	111.51	102.44	104.71	109.67	111.31	107.15	110.86	107.7	107.1	108.19	107.36	112.66	118.53	116.27	111.59	105.98	102.57	108.55	110.75	110.03	110.43	110.03	115.5	117.22	110.05	106.03	108.91	105.42	105.69	113.65	110.99	113.12	104.07	109.32	110.12	114.59	116.97	103.78	112.56	114.73	107.19	113.8	108.47	101.47	108.43	111.15	109.69	111.78	111.06
109.51	111.4	109.3	112.86	107.58	107.44	102.71	105.81	105.64	102.7	111.19	111.79	109.11	105.33	114.6	112.25	109.58	101.83	105.32	101.67	110.2	104.89	103.61	101.13	111.6	109.5	113.46	101.34	102.16	112.04	110.34	108	102.51	107.16	108.74	102.64	113.39	109.15	105.89	109.46	104.42	113.1	109.79	106.07	104.59	107.17	109.11	101.08	111.23	109.44
113.32	105.18	111.86	104.66	107.97	109.63	103.61	104.53	109.63	107.11	107.15	105.57	106.43	108.84	111	105.13	109.43	103.77	104.53	114.53	100.39	100.78	104	104.18	104.37	109.07	108.19	108.64	112.04	108.38	113.97	116.55	108.45	109.71	108.55	106.57	108.7	107.16	106.9	106.84	105.71	111.47	102.64	113.23	113.81	112.43	102.96	107.13	110.46	108.58
107.48	108.03	109.67	100.7	105.75	100.18	107.69	108.35	106.75	117.89	112.97	111.24	106.89	103.74	102.08	106.96	104.36	100.21	114.47	103.73	101.74	105.46	102.01	106.62	106.92	103.87	101.63	111.5	110.77	99.016	98.057	103.92	102.75	103.84	103.82	106.38	112.42	106.08	107.22	102.27	101.5	99.667	99.415	102	108.16	104.66	106.54	109.17	104.91	109.85
111.74	110.34	102.07	115.41	108.11	106.11	100.71	107.96	113.33	110.97	105.4	114.02	112.54	112.87	106.81	114.73	111.15	109.71	112.67	109.51	106.62	111.89	107.7	108.48	103.6	112.87	105.6	104.67	112.82	116.7	101.93	114.94	111.22	115.62	107.64	107.17	111.91	114.53	110.12	112.87	104.19	109.85	107.7	112.69	112.69	104.92	113.3	104.76	110.97	109.39
104.44	108.74	108.76	110.73	99.171	109.25	108.81	112.76	113.24	104.35	109.5	109.92	107.71	109.71	101.52	107.36	103.54	111.75	106.97	109.28	103.95	108.8	104.55	105.27	104.51	111.17	103.02	109.17	106.31	114.14	106.15	107.66	107.04	110.01	107.82	115.95	100.89	103.18	106.64	107.07	102.48	97.102	105.76	106.77	109.27	108.17	107.73	104.08	106.47	106.79
101.1	99.282	96.096	94.241	98.173	100.2	98.471	99.281	98.818	98.114	103.29	99.286	101.99	99.339	98.35	107.37	102.82	105.39	101.69	105.31	100.76	94.821	99.323	98.977	99.344	103.08	97.434	103.48	101.29	99.19	103.73	98.467	100.83	100.41	102.13	99.033	102.55	104.66	99.103	98.171	103.68	106.16	94.737	107.2	91.924	103.77	99.105	98.512	103.79	95.269
105.15	108.04	105.95	108.87	109.58	99.747	108.48	99.869	105.59	114.75	108.93	108.6	105.61	108.71	113.56	107.08	111.1	112	109.95	110.31	109.08	107.02	108.46	112.7	104.77	112.48	107.52	108.87	106.73	107.32	113.39	105.42	112.61	106.85	107.94	110.4	103.4	106.48	104.3	109.54	110.73	103.78	111.52	112.68	109.07	109.71	108.86	110.49	106.99	109.01
110.35	111.55	102.83	107.01	99.838	109.41	108.26	111.02	110.87	107.77	109.43	107.89	104.93	111.48	108.48	104.41	105.5	113.12	105.1	107.3	104.91	105.54	108.42	105.17	108.58	108.59	114.44	110.61	106.75	102.74	100.15	103.2	101.54	104.4	107.65	110.06	110.59	102.69	109.35	104.91	107.28	106.74	113.47	114.35	115.46	108.02	109.23	106.11	110.36	109.83
102.92	98.221	98.961	101.22	103.07	97.415	99.697	103.61	103.56	106.47	105.31	104.67	102.45	103.17	96.652	95.37	104.8	106.92	103.67	103.37	94.821	99.6	103.91	101.6	98.016	104.19	100.73	96.149	100.7	102.7	102.83	95.026	102.9	100.66	97.82	100.83	101.4	107.13	101.7	102.09	108.46	101.74	106.62	99.375	98.259	103.41	105.17	104.04	100.08	100.03
114.98	104.96	111.52	112.96	107.43	112.4	119.47	106.43	109.88	108.56	110.97	110.52	107.81	108.89	110.84	112.39	101.21	113.36	111.66	111.42	109.69	112.76	108.42	105	111.49	109.04	108.18	107.62	119.44	116.03	110.37	113.95	111.36	109.76	110.83	114.76	111.02	114.03	108.38	107.18	116.46	108.58	106.85	106.8	108.65	112.65	109.64	108.14	116.07	109.35
109.66	108.89	112.71	103.33	109.22	103.51	102.41	106.11	113.26	102.25	112.9	108.63	106.35	103.6	110.62	109.92	109.41	109.66	105.26	107.95	102.48	99.134	110.04	101.04	109.9	110.1	104.97	112.32	110.59	109.45	109.8	102.52	106.75	105.32	105.46	108.1	107.68	110.55	107.98	109.94	106.92	104.89	104.87	109.43	101.87	109.16	104.5	110.72	105.78	105
106.57	103.16	107.71	105.29	102.5	101.25	105.91	108.92	101.64	108.53	105.49	107.22	106.44	98.953	110.17	104.28	102.15	104.06	104.05	106.16	105.83	104.27	101.89	101.73	108.4	105.94	111.62	106.23	111.34	105.02	107.23	103.62	105.36	102.13	103.4	110.07	113.67	106.52	99.884	108.54	105.74	105.63	99.416	110.69	101.55	101.97	110.2	106.51	107.76	107.68
108.52	110.71	107.46	106.51	106.27	112.9	104.18	112.52	109.4	100.2	112.19	111.6	104.97	110.22	108.05	115.02	108.47	109.12	106.6	111.09	109.18	105.24	115.63	105.97	105.27	112.07	117.7	104.46	112.01	105.5	109.92	114.63	100.75	103.93	102.69	106.19	101.18	108.06	109.48	103.58	108.2	105.32	113.7	110.47	113.13	108.26	107.53	110.28	100.27	105.98
108.28	108.02	111.52	106.32	112.04	104.96	101.6	105.44	105.57	111.61	108.83	104.65	106	107.3	109.95	110.88	103.34	105.59	107.49	108.87	108.76	107.49	106.31	107.01	109.16	106.46	109.97	111.99	108.24	106.11	107.33	111	106.05	103.51	109.37	106.82	111.23	106.5	111.89	107.28	106.49	108.58	103.71	106.01	109.62	111.55	110.11	113.71	107.47	109.89
109.61	107.25	109.82	108.12	110.59	106.95	101.15	106.74	105.21	97.646	105.4	101.4	103.56	101.67	101.59	105.31	114.79	107.75	102.46	105.2	107.36	102.03	105.69	108.99	108.02	108.67	105.18	102.49	102.13	106.22	111.25	108.57	111.14	103.99	104.77	110.53	103.64	106.42	108.08	108.23	107.41	107.04	97.889	107.87	101.46	106.4	108.24	109.01	107.35	106.12
100.49	106.02	104.45	109.78	105.4	109.96	106.46	102.91	104.64	103.59	103.75	107.3	107.7	101.91	107.02	103.91	104.33	102.74	99.803	106.56	108.15	105.48	106.78	106.16	102.88	108.98	106.14	112.75	108.47	103.13	106.66	103.62	104.02	107.8	101.28	104.87	102.34	110.36	109.37	110.79	108.42	109.3	101.72	108.01	110.16	106.37	102.15	106.47	97.966	106.94
100.16	101.68	108.06	100.75	108.28	99.603	106.94	111.91	110.61	100.34	106.22	105.77	101.55	104.57	105.93	109.76	105.39	103.65	104.25	106.33	108.93	102.24	106.91	112.45	108.88	117.94	110.24	103.89	110.34	104.41	113.54	109.94	106.29	110.02	104.39	107.2	105.15	104.28	106.43	106.63	118.23	106.28	107.47	107.44	109.2	107.56	103.77	103.89	105.29	109.89
108.84	104.71	106.3	100.94	103.32	101.04	108.04	107.71	102.97	99.127	114.22	100.31	105.47	107.54	105.24	102.64	108.89	103.29	108.73	112.17	104.08	107.45	104.41	106.12	107.16	108.76	104.17	103.88	109.62	98.449	102.96	102.79	101.28	100.37	99.252	102.24	106.16	106.2	104.62	101.28	106.07	109.29	109.49	102.14	105.56	105.2	105.37	103.71	108.18	99.527
96.594	98.68	95.879	103.85	103.38	98.729	99.054	104.11	105.8	97.754	101.88	103.81	101.07	97.609	103.04	91.933	102.77	95.956	97.047	95.937	94.812	91.024	90.974	95.469	96.623	97.674	101.03	98.341	94.269	97.612	94.375	96.507	94.879	103.28	99.304	96.609	97.844	96.653	96.562	98.549	93.655	98.485	95.498	98.749	97.474	94.291	102.42	99.668	98.404	99.77
106.7	111.67	109.31	110.14	104.86	107.46	102.5	102.12	108.55	101.87	105.24	109.49	106.75	101.77	107.8	108.07	103.36	109.4	106.93	107.73	108.33	111.24	105.62	109.17	101.72	103.83	108.08	101.3	104.29	106.61	106.46	113.56	107.66	98.807	112.12	102.87	103.37	103.26	105.66	109.85	102.56	104.85	104.16	111.24	104.72	100.23	107.61	105.52	105.34	108.59
107.98	111.59	106.05	106.65	107.86	112.18	111.13	109.02	108.29	106.18	111.57	108.84	103.13	108.85	108.66	110.74	109.64	109.89	108.87	101.71	112.56	108.87	107.19	106.81	106.83	107.4	110.01	105.33	108.35	106.81	108.8	114.43	110.81	112.37	102.56	106.03	108.19	106.03	106.43	104.1	99.726	112.88	107.99	107.59	111.12	110.33	104.95	107.25	109.69	106.07
105.48	115.4	104.73	105.24	110.65	107.78	113.91	112.01	111.45	112.11	111.82	113.82	108.35	108.81	110.93	112.51	109.05	108.39	105.98	110.37	112.96	106.53	107.39	106.27	114.04	109.61	114.42	110.02	113.93	105.08	105.06	107.42	110.8	111.25	105.94	114.23	108.69	112.79	113.63	109.86	113.53	112.43	112.9	109.85	107.23	111.44	109.4	104.55	101.4	108.23
106.32	103.71	105.61	96.085	107.58	104.2	107.41	105.75	102.45	111.03	102.93	100.4	109.66	109.98	105.75	102.94	112.56	108.59	106.9	107.12	105.07	104.5	102.99	110.89	104.29	102.24	102.58	106.46	101.16	107.24	108.29	106.7	106.29	112.63	110.03	103.28	109.44	106.64	111.3	107.94	104.63	114.42	105.52	104.4	111.88	105.75	107.36	104.27	114.35	110.99
114.77	108.23	105.77	110.76	114.41	104.52	104.68	107.71	101.96	110.51	110.75	109.29	109.22	109.87	100.33	109.57	106.07	112.8	111.38	104.66	106.56	107.56	104.24	111.22	111.9	107.7	110.59	106.37	107.45	110.24	110.83	110.08	108.52	107.28	105.97	110.14	113.23	109.34	106.5	106.22	105.71	104.86	107.14	109.86	107.06	111.55	107.65	109.02	111.06	104.31
103.77	105.42	111.03	107.99	109.62	103.58	105	101.77	108.63	106.73	111.41	105.99	108.55	108.07	103.52	108.22	107.81	109.77	107.77	108.99	107.11	104.29	101.36	108.38	107.15	105.18	109.89	102.89	104.64	111.18	103.33	105.95	100.33	110.55	112.28	110.55	105.32	107.09	102.58	104.14	114.81	107.3	108.14	104.17	105.43	110.81	109.55	108.65	102.27	103.45
106.84	104.52	108.42	104.64	110.14	109.73	108.11	106.91	105.75	111.16	106.41	110.05	103.76	109.4	111.93	107	110.12	108.88	105.95	103.14	107.94	110.55	111.34	102.46	107.16	109.56	105.91	108.38	108.66	108.97	97.998	103.74	106.36	104.81	102.29	108.34	104.51	107.82	107.75	102.36	107.13	106.92	108.61	108.35	106.07	102.63	110.98	107.33	102.82	104.97
100.47	104.79	99.926	99.741	96.621	108.09	100.39	102.01	98.514	109.29	90.011	102.51	101.11	99.691	101.38	107.01	102.47	101.47	100.64	104.35	105.1	99.914	101.25	102.24	101.53	102.87	98.171	92.405	100.85	104.03	101.15	99.238	99.57	98.309	100.39	102.9	95.794	100.42	104.31	101.62	100.83	97.568	100.39	94.461	98.966	102.86	96.933	100.89	99.755	102.74
109.87	103.29	111.16	114.48	112.66	114.2	107.63	107.61	109.99	112.17	105.25	109.36	110.77	111.56	112.14	116.35	104.63	115.05	110.06	114.99	105.63	105.51	111.16	112.73	116.98	114.13	109.12	112.5	112.25	105.36	111.59	112.28	113.23	113.53	108.63	113.39	107.76	109.37	110.27	115.14	109.87	104.74	115.02	113.95	112.38	105.9	113.92	105.82	114.26	116.82
110.53	106.65	114.75	106.79	110.21	111.8	110.49	113.87	107.51	110.42	116.05	110.84	113.2	109.78	114.94	114.24	110.33	114.58	112.71	106.75	116	104.94	109.51	104.64	118.85	111.05	109.74	109.44	113.25	115.95	108.73	105.79	111.1	112.15	110.37	113.41	107.62	110.81	108.68	109.15	108.3	109.64	108.76	106.74	113.29	111.12	107.21	114.41	113.15	109.8
101.42	103.26	105.11	103.97	109.77	109.06	111.34	101.97	104.95	107.55	110.48	106.02	104.77	106.37	103.57	101.82	102.22	104.96	109.83	106.48	111.82	103.61	105.56	104.45	105.2	102.95	103.19	102.85	101.41	109.83	101.21	106.09	110.79	109.97	106.21	106.22	101.5	104.78	102.74	105.48	107.94	110.32	109.65	103.47	107.94	104.13	99.197	107.4	103.39	101.25
111.49	111	101.79	100.91	101.66	105.26	107.24	106.49	101.26	110.1	105.32	106.02	110.09	106.61	101.58	109.04	109.21	103.17	113.92	106.98	105.84	107.16	111.52	111.21	110.58	106.7	109.06	109.88	103.52	104.56	106.07	117.05	108.59	106.49	106.09	104.9	99.91	104.06	104.61	109.32	105.02	107.61	108.9	111.15	112.91	99.792	107.67	106.55	109.7	111.36
106.99	109.86	107.63	103.17	105.09	108.09	106.5	103.87	114.09	108.75	104.76	112.29	108.74	110.94	104.02	111.01	110.17	105.46	107.15	110.92	104.71	110.94	107.01	106.55	113.31	106.92	108.17	111.05	105.9	110.75	112.66	109.15	109.88	108.25	112.98	108.1	107.36	113.43	110.94	110.88	115.76	105.03	110.76	110.53	109.24	100.53	108.83	112.16	109.6	113.27
104.65	108.67	109.53	106.48	103.87	98.787	99.898	106.99	101.54	104.61	105.89	106.35	101.75	105.23	101.5	101.27	101.61	114.38	107.88	103.13	109.2	104.81	110.39	104.51	106.07	101.16	107.82	104.38	115.15	101.43	107.97	107.78	103.63	101.2	106.3	102.4	96.863	103.38	107.03	106.87	103.19	102	105.5	107.65	106.63	110.35	105.27	109.2	102.9	107.01
100.79	102.7	102.72	100.67	100.5	102.4	104	96.72	103.1	97.65	101.65	98.524	97.399	99.058	100.28	97.37	101.34	96.792	96.931	97.112	101.31	101.07	94.001	101.52	95.991	105.66	102.06	101.74	97.298	105.68	98.74	107.02	104.41	93.17	96.029	109.9	102.36	96.964	105.58	100.94	100.92	107.42	97.169	103.37	95.618	99.232	95.446	98.393	102.7	107.69
99.404	102.62	94.293	102.6	103.28	100.08	97.308	101.32	99.822	96.592	93.742	103.55	96.409	102.24	99.3	95.936	103.29	97.411	94.524	93.911	100.01	91.23	97.533	98.018	96.626	96.59	92.97	96.518	94.745	96.694	104.51	99.755	99.635	99.379	95.289	97.522	98.145	98.615	95.158	94.234	97.477	94.393	94.351	96.796	106.87	100.04	98.468	100.05	99.698	94.905
97.019	110.17	107.88	104.61	104.87	105.11	108.81	104.07	97.789	103.89	105.09	102.09	103	108.01	105.14	112.41	103.03	104.24	104.88	104.17	102.27	104.91	107.8	103.43	100.6	105.29	106.28	96.713	111.5	106.6	105.23	102.22	103.2	104.71	99.888	106.56	107.1	103.11	108.28	99.072	103.34	103.28	105.47	107.34	105.68	99.727	102.17	107.7	107.83	100.4
100.8	103.17	101.51	105.86	106.25	96.68	109.26	108.06	102.62	97.017	107.47	103.25	107.21	105.59	105.37	106.24	105.95	104.84	104.91	104.99	102.8	109.55	105.32	108.14	102.23	104.03	98.914	105.76	99.214	103.15	109.44	100.97	107.02	102.53	106.12	102.52	107.97	105.26	100.82	105.67	106.64	109.86	105.91	105.89	111.34	109.93	101.22	104.57	100.18	105.81
102.26	101.02	103.87	93.13	95.306	99.731	96.733	94.149	102.22	99.004	101.9	99.859	97.314	103.31	99.444	102.47	98.668	99.58	98.482	98.932	100.68	100.18	103.23	100.51	98.59	101.15	101.27	96.48	95.213	94.803	94.8	98.257	102.13	90.903	100.09	100.08	99.393	91.609	98.136	99.147	96.832	101.28	97.651	94.614	96.036	102.39	98.22	95.154	97.308	98.005
109.94	107.77	103.19	107.14	115.1	109.39	110.64	110.16	106.86	105.12	107.31	111.65	107.03	102.14	106.2	106.93	109.71	108.76	105.66	107.45	105.05	106.23	108.61	109.54	108.6	98.232	105.05	108.7	111.36	111.47	108.18	109.71	110.76	112.19	112.06	112.85	108.91	105.92	117.05	104.54	107.81	106.48	105.02	105.27	108.53	103.59	105.77	102.54	108.62	107.74
99.28	100.78	100.12	101.73	109.31	105.36	103.99	102.51	94.852	98.855	103.06	97.491	102.83	95.505	101.59	97.961	106.56	91.116	97.804	101.48	97.672	99.402	108.84	97.884	97.109	103.77	106.41	98.67	97.62	102.49	103.26	105.04	97.836	101.09	100.62	103.62	98.997	102.3	103.14	101.81	97.274	101.64	101.81	95.052	96.881	96.395	99.466	97.532	94.679	101.4
107.58	110.34	108.67	105.34	104.71	108.25	108.89	103.74	109.46	103.65	108.39	112.58	105.29	113.05	105.9	108.84	101.07	103.65	107.23	108.4	105.1	106.95	105.41	103.92	114.35	109.64	104.08	107.56	108.58	107.96	107.71	106.97	108.88	107.42	108.27	115.17	111.8	113.73	109.5	108.99	108.63	106.67	103.6	107.84	104.32	113.19	108.22	107.81	112.97	103.08
94.716	99.206	96.461	106.03	101.54	95.838	97.334	94.119	93.236	100.15	97.121	100.61	95.162	96.715	103	95.649	102.35	102.49	99.976	92.686	96.25	91.096	97.465	93.738	97.962	95.298	96.997	100.33	88.349	93.001	99.265	101.34	92.317	97.548	93.216	95.409	99.139	93.274	94.586	98.767	97.298	100.29	99.371	97.927	100.08	105.06	96.034	99.371	93.332	90.821
106	106.52	106.7	107.62	112.49	107	105.52	111.22	107.44	110.34	110.17	103.57	106.17	106.27	112.01	108.2	104.55	108.53	110.53	109.7	110.72	112.29	105.79	109.17	106.41	113.89	102.99	106.15	106.91	105.29	105.54	110.77	107.92	105.37	108.35	110.02	109.55	107.64	109.43	109.42	106.73	106.37	106.65	115.76	115.76	106.69	113.9	110.91	106.88	108.8
109.26	107.08	104.42	109.93	108.91	108.64	102.88	107.45	101.88	107.63	106.63	104.77	107.54	106.04	105.37	108.19	104.38	103.94	111.44	106.88	109.07	104.67	101.89	109.67	104.72	105.31	106.06	106.49	103.81	111.16	104.98	97.507	102.9	107.48	109.26	107.96	105.66	104.86	106.42	109.84	107.95	110.04	106.83	106.76	102.45	106.15	110.04	101.61	106.59	109.03
110.56	104.53	102.62	108.27	109.23	105.39	109.89	103.68	110.5	104.45	101.4	105.03	106.29	107.6	105.17	109.02	104.67	115.95	113.31	106.88	105.11	109.13	112.71	109.43	103.56	109.7	110.44	103.75	108.54	107.98	106.96	102.26	107.74	108.69	108.28	106.4	110.12	107.77	108.13	115.03	108.74	113.87	105.22	105.4	106.69	102.05	111.89	108.73	108.57	111.08
109.07	109.23	107.06	111.48	114.01	106.04	109.71	105.5	104.46	106.08	112.11	109.05	104.06	104.1	107.22	107.74	108.55	109.2	110.35	105.32	103.7	108.59	113.4	106.89	110.3	105.09	107.39	112.63	106.18	111.61	104.86	108.05	104.3	116.92	111.26	106.13	110.27	116.53	110.77	115.95	108.63	112.88	102.73	113.02	106.36	107.14	107.74	107.92	113.59	107.92
99.291	107.37	107.66	112.87	103.58	104.12	104.46	104.83	108.18	102.53	108.62	106.18	106.21	104.9	100.12	105.86	99.649	101.03	103.71	112	100.07	108.46	104.2	112.8	104.16	104.65	108.34	107.71	109.51	108.17	106.14	106.74	103.18	105.11	104.11	108.55	100.36	104.06	107.8	102.29	108.11	103.15	104.63	102.9	102.89	107.26	100.35	106.8	111.56	109.17
100.8	99.934	104.92	105.91	106.05	103.34	107.77	102.66	109.1	106.48	106.67	104.66	103.57	108.55	108.31	104.79	111.04	106.67	104.46	102.85	103.43	108.63	105.77	105.41	104.58	107.95	113.88	104.22	109.37	106.45	109.23	116.49	101.18	106.14	105.31	106.95	103.92	103.97	101.93	109.07	109.51	107.41	113.7	108.36	111.26	100.92	104.3	104.54	108.5	106.71
112.54	113.62	112.73	105.25	116.01	103.74	110.78	109.76	106.94	105.53	105.72	115.54	108.01	109.47	107.7	101.01	105.06	111.46	107.08	107.01	106.21	112.01	104.96	111.61	105.45	109	105.49	105.78	105.55	107.36	106.5	112.5	108.96	106.7	107.49	108.91	110.66	108.96	105.59	104.13	110.23	108.01	106.28	111.52	105.68	108.31	106.26	105.28	115.38	111.47
98.372	94.905	89.535	100.63	102.1	99.533	99.715	98.559	100.06	99.223	91.742	96.768	94.701	99.497	98.956	98.55	101.44	101.29	108.17	97.504	102.16	96.665	101.29	99.089	95.026	93.082	102.7	91.763	98.909	97.684	93.528	97.984	93.549	99.622	97.215	99.776	100.04	98.028	95.681	93.138	98.366	94.715	99.161	98.771	109.02	99.152	88.551	92.336	95.576	99.651
102.98	105.35	108.29	107.69	105.66	102.71	102.47	114.42	102.55	107.62	99.884	103.17	99.72	107.18	104.22	107.77	101.12	101.27	103.94	106	108.26	102.63	108.18	103.05	110.15	105.78	109.76	105.46	111.85	109.9	103.89	104.04	106.66	103.64	106.91	104.95	107.82	105.73	106.49	101.71	109.44	98.802	107.39	105.69	96.96	104.59	106.54	105.59	102.02	101.68
108.73	103.34	105.55	100.32	103.24	106.22	112.4	105.91	106.51	107.04	110.69	105.34	113.53	111.14	108.18	105.03	104.71	101.25	107.78	106.24	98.557	116.36	106.92	113.49	111.74	103.51	113.39	106.76	107.05	112.98	101.68	107.88	106.12	110.73	106.6	107.04	109.95	111.57	103.33	105.72	111.38	108.8	109.16	107.41	108.98	106.38	108.25	106.92	110.28	114.64
94.202	97.046	98.332	97.508	98.232	99.894	100.06	100.48	98.268	96.312	101.89	98.063	97.793	97.455	94.705	96.277	100.2	94.657	99.853	95.046	95.332	95.228	99.854	96.519	95.482	94.98	104.59	101.17	93.405	90.735	93.273	97.657	96.607	99.388	97.369	101.97	101.66	104.92	94.699	96.307	98.09	90.874	95.98	100.07	94.101	98.711	103.59	101.56	98.884	100.48
103.94	100.19	100.81	103.33	102.29	108.11	109.08	110.23	104.33	103.74	107.69	104.06	108.51	108.68	107.37	109.32	100.92	108.58	105.78	104.78	107.41	105.02	103.53	107.72	104.89	111.12	106.77	106.74	107.77	103.49	107.32	103.43	109.09	105.72	104.7	107.56	104.8	108.54	106.38	109.09	111.21	102.13	104.04	110.52	112.95	106.43	105.68	108.84	101.43	107.91
104.19	100.99	98.671	101.33	98.819	101.77	99.946	104.11	103.28	105.47	103.65	100.46	94.881	99.963	96.805	100.22	108.96	99.038	108.87	102.76	97.137	97.709	104.46	104.76	100.66	105	105.44	99.646	100.99	101.87	105.51	98.504	105.38	100.39	103.46	98.351	101.76	103.75	96.837	94.821	100.71	99.124	104.57	101.2	101.76	97.804	102.64	99.676	98.864	97.93
104.54	99.886	107.33	106.17	108.57	103.87	111.91	104.14	106.6	105.3	104.56	110.35	104.9	107.34	109.95	104.06	115.28	107.76	103.77	106.31	108.13	108.06	108.87	114.25	105.35	112.37	105.74	106.25	108.33	107.06	107.84	95.015	106.55	109.82	110.89	97.867	106.2	104.11	100.25	110.92	109.07	104.91	103.31	108.1	105.41	106.42	107.7	112.4	102.81	110.18
111.14	100.93	106.34	106.63	106.94	104.57	110.39	114.74	104.42	107.45	100.79	104.13	106.26	101.27	109.21	104.84	96.848	102	104.72	103.56	104.53	105.25	105.32	109.02	111.09	109.71	108.42	109.77	111.04	102.96	103.85	105.56	108.86	101.58	104.55	102.37	109.76	102.35	99.087	108.47	112.05	108.1	110.99	112.41	105.74	108.41	99.223	105.48	111.31	106.76
107.77	104.54	108.32	101.93	109.39	106.89	101.1	104.6	102.46	109	106.62	110.2	113.75	106.88	106.93	104.83	108.44	108.61	105.8	99.922	107.59	103.44	106.16	106.69	103.83	102.25	103.46	104.41	110.83	104.27	107.43	104.73	112.99	110.78	105.46	101.4	103.2	103.78	110.3	111	106.11	103.36	110.07	98.024	105.42	106.89	110.49	106.65	114.02	104.55
105.59	106.06	103.41	107.36	104.34	101.55	100.36	103.94	111.39	103.04	93.781	96.887	101.65	101.96	104.48	102.76	104.88	104.49	100.13	103.75	103.29	102.25	100.22	100.56	102.7	96.238	106.33	100.06	109.79	102.63	101.79	100.15	109.04	106.56	95.168	96.138	107.28	101.61	103.2	96.324	109.72	101.36	102.02	107.65	100.22	103.96	103.49	93.3	99.038	111.05
102.11	107.48	106.59	110.8	99.867	107.17	111.69	105.83	108.26	109.9	110.52	102.62	103.73	102.75	105.89	109.29	105.76	108.68	111.2	111.03	100.27	103.76	105.74	105.4	105.18	98.422	103.13	103.33	107.79	104.08	109.02	109.48	105.45	108.8	108.89	108.79	107.37	105.37	109.27	98.849	108.82	105.84	107.45	108.32	102.31	110	103.04	110.1	106.45	102.11
106.43	109.99	106.44	107.44	109.26	105.68	113.1	108.61	113.41	107.02	97.823	104.96	102.25	100.53	109.44	109.51	109.7	106.88	111.18	108.64	106.41	107.29	105.76	111.11	105.9	108.8	110.05	107.86	108.29	106.92	109.71	111.66	112.03	104.09	106.62	103.77	107.95	112.07	110.64	111.82	109.47	105.19	110.17	108.76	112.37	101.06	101.44	113.25	114.93	103.88
108.65	110.59	106.41	101.68	110.07	102.22	108.32	112.52	100.37	105.19	103.38	103.67	109.64	111.94	103.13	106.28	108.66	99.048	107.94	110.43	100.24	101.08	107.9	100.8	102.76	106.1	103.97	103.55	112.35	105.46	102.8	105.57	105.02	101.34	105.22	105.1	102.38	111.61	99.811	102.65	109.44	103.25	109.37	100.19	112.85	104.51	104.05	109.52	103.93	110.26
98.119	99.545	101.81	99.084	96.451	95.11	100.4	98.273	97.021	103.66	96.127	99.17	92.998	98.187	97.699	103.76	99.499	99.434	94.532	103.05	95.076	89.365	99.462	95.656	97.656	97.668	96.278	96.599	96.567	100.15	100.68	98.094	103.71	95.493	97.563	100.86	100.3	96.794	98.064	94.516	97.833	100.64	96.408	94.173	95.891	97.863	93.336	97.492	94.609	95.711
109.51	105.5	110.58	101.38	109.55	111.25	106.94	103.72	97.425	105.05	101.24	104.75	106.9	110.56	110.57	105.28	107.36	107.87	104.66	105.84	110.06	108.35	110	107.47	105.58	103.35	103.02	110.5	103.36	106.28	105.63	107.26	100.63	99.658	104.62	105.91	107.13	105.72	105.29	95.706	96.594	109.18	108.22	107.17	106.35	106.99	105.11	100.38	110.52	108.01
101.63	103.94	107.17	108.53	109.08	113.08	110.55	109.66	108.24	108.49	109.6	103.27	112.08	107.31	104.69	118.47	106.96	106.47	110.57	108.09	109.89	102.46	105.6	106.54	105.26	105.98	101.71	103.39	103.86	115.84	111.53	108.87	114.26	109.35	104.36	109.31	109.12	104.63	109.42	105.55	111.04	107.85	110.78	111.31	109.69	110.18	111.97	112.08	114.07	106.07
[truncated: 200 more rows]
[truncated: 150 more columns]
