# Supplementary material for: Genetic dissection of main and epistatic effects of QTL based on augmented triple test cross design
Source: PLoS One. 2017 Dec 14;12(12):e0189054. doi: 10.1371/journal.pone.0189054 (PMC5730204; doi:10.1371/journal.pone.0189054)
Supplement: S10 Supporting Information — (ZIP) [file pone.0189054.s010.zip › z6_1350_0.2_5.csv]

107.94	108.28	99.65	110.07	109.7	98.752	108.3	101.51	111.35	104.13	101	104.27	95.785	101.67	107.18	101.67	108.66	109.38	109.28	114.74	107.07	102.05	100.66	101.82	104.41	111.49	104.88	109.35	101.75	102.61	111.68	107.42	105.42	99.036	111.31	94.757	109.88	92.068	110.6	110.21	102.24	101.88	110.34	104.29	104.01	104.41	101.65	110.31	102.22	112.66
107.77	99.519	110.13	101.7	105.58	104.83	113.98	99.025	109.59	112.16	99.273	105.32	95.683	109.23	101.71	110.11	107.67	97.893	116.15	102.05	100.59	104.41	99.944	102.92	104.69	103.31	102.89	107.42	102.96	115.2	104.24	112.53	114.92	110.8	99.654	103.81	111.64	107.7	103.41	108.34	104.33	98.297	105.72	112.17	109.55	110.02	103.25	98.989	104.34	101.55
102.13	111.87	97.455	102.57	92.658	101.93	101.97	103.71	97.123	99.179	103.7	101.54	97.825	101.94	94.966	101	102.95	101.41	99.727	96.285	95.702	99.042	100.3	96.432	105.37	94.682	109.3	98.153	106.92	100.26	102.61	103.36	98.728	96.174	91.907	93.724	96.461	103.57	96.922	104.92	106.09	103.46	111.37	93.007	100.13	106.62	90.317	100.8	106.8	103.05
88.057	96.866	105.83	94.001	98.25	98.612	91.358	99.698	94.059	100.75	96.18	86.791	97.663	87.298	96.316	99.11	97.642	99.335	98.275	101.76	100.82	97.609	109.25	99.896	96.719	94.855	90.747	102.93	97.772	102.04	99.307	97.463	98.849	96.114	107.32	95.24	104.89	97.982	97.259	96.001	105.59	104.31	99.993	97.597	98.174	93.707	97.18	100.01	116.26	92.546
93.238	98.992	100.89	100.28	104.12	89.849	101.29	99.809	98.369	98.589	97.206	93.34	102.89	99.562	93.201	95.457	105.52	93.353	95.09	97.46	104.89	98.819	97.42	103.86	99.183	100.59	105.37	96.515	104.3	90.892	97.578	96.789	87.449	101.68	99.739	102.13	91.816	93.385	93.304	92.701	98.589	101.48	96.734	93.535	101.59	92.682	106.41	95.438	91.241	96.623
101.96	107.45	116.87	112.53	107.61	110.94	110.75	107.27	112.8	112.16	108.16	106.31	108.42	109.76	115.14	112.06	113.69	108.59	110.67	113.7	109.92	106.75	117.75	100.97	107.15	108.63	98.436	117.52	108.59	114.15	104.84	112.23	107.92	105.78	101.43	109.94	113.04	105.29	112.57	107.4	110.88	109.37	104.01	109.77	103.7	117.14	117	103.25	111.3	104.76
103.03	109.57	106.85	101.1	100.47	109.28	110	105.32	106.53	106.14	103.83	97.946	104.02	103.46	102.74	100.96	103.68	106.13	110.02	104.7	102.14	106.56	105.54	102	110.49	113.9	98.224	108.28	99.059	119.61	106.86	109.96	103.21	103.74	101.37	109.75	103.82	100.67	106.47	105.97	110.31	106.4	99.722	102.11	97.957	104.43	95.746	103.69	115.26	106.28
108.01	103.57	106.13	97.339	114.91	105.74	108.75	112.89	107.06	112.91	103.4	103.12	113.9	117.7	95.536	110.36	113.32	111.8	108.53	105.52	110.16	103.27	107.95	108.79	110.33	109.25	109.61	111.44	108.1	100.6	97.085	117.6	98.24	108.13	100.22	106.13	118.13	109.71	99.555	102.97	103.47	99.865	103.96	105.14	118.1	114.6	112.04	102.51	100.88	111.45
99.646	109.45	110.75	104.02	105.61	108.55	103.66	112.29	106.01	113.18	111.9	110.47	109.95	115.1	103.65	106.44	110.77	97.545	102.21	102.93	107.82	103.72	108.77	104.74	105.71	114.27	111.7	112.82	104.31	104.58	112.34	111.71	108.21	100.73	107.98	102.54	119.07	106.56	109.96	110.68	109.52	113.67	107.04	113.17	107	111.63	109.73	106.48	106.32	114.31
109	106.1	99.949	97.59	103.44	93.007	100.86	111.49	102.35	99.201	105.12	90.966	100.7	98.119	99.116	108.53	96.943	106.94	101.12	97.354	103.26	102.21	85.126	97.866	98.701	98.993	94.662	89.923	99.828	105.48	99.082	102.47	92.3	95.295	103.6	98.469	99.375	103.59	97.974	99.419	103.06	100.21	92.338	94.458	100.22	89.257	97.07	97.858	92.061	99.693
102.55	110.82	111.75	110.94	103.15	113.93	108.2	102.53	111.76	112.64	113.22	109.7	117.05	105.65	107.71	110.04	107.45	107.13	105.43	113.76	115.6	110.37	107.2	102.03	108.94	107.14	113.65	109.96	106.84	112.35	108.58	108.49	108.48	104.41	115.24	100.57	111.72	103.67	111.19	107.25	112.13	111.77	113.05	111.77	108.82	115.6	109.38	105.8	113.57	112.68
97.07	113.78	107.08	110.6	103.19	103.95	112.91	115.34	110.59	108.86	105.89	103.27	108.66	99.936	115.27	105.95	113.36	101.98	102.56	115.99	107.35	100.65	102.74	108.76	101.28	103.89	104.01	122.3	105.71	105.66	100.31	114.4	108.71	107.17	94.429	107.8	105.63	108.66	102.57	110.56	105.37	104.54	116.22	110.45	105.81	110.59	118.52	111.07	109.06	115.3
105.81	108.81	103.15	96.332	103.04	102.87	105.11	103.08	111.82	108.35	102.45	107.24	102.91	108.72	102.29	110.14	103.76	103.46	102.98	97.293	104.01	106.39	103.4	108.44	97.458	101	108.66	102.69	108.16	109.88	109.49	99.105	106.05	110.55	106.18	99.828	103.87	97.742	98.318	102.34	103.49	103.12	110.09	111.99	113.53	96.923	103.56	114.89	109.23	108.62
100.87	109.87	103.61	119.1	105.58	104.81	106.37	107.21	108.11	107.25	107.1	108.59	108.56	100.4	105.56	108.54	105.49	120.52	97.523	108.62	102.01	109.18	106.05	108.08	105.68	111.68	101.28	108.87	103.27	103.07	112.65	109.81	111.81	104.17	109.03	113.47	106.24	115.65	110.62	101.23	111.21	105.49	103.42	106.63	103.14	113.14	106.01	99.101	112.72	104.99
107.61	107.52	116.45	108.85	111.73	103.33	108.49	107.57	110.32	103.41	110.74	107.08	106.21	107.64	104.6	113	113.94	105.82	98.144	103.58	110.21	106.31	112.34	106.22	107.24	108.06	112.9	111.39	106.48	108.42	109.38	108.11	109.47	102.03	107.75	116.68	106.17	113.61	108.15	106.14	112.68	98.824	107.66	109.82	103.24	112.04	110.84	108.83	119.84	108.34
104.06	108.11	105.95	111.72	98.8	110.5	110.61	109.51	106.99	105.33	118.03	105.59	109.92	115.7	110.62	106.18	110.05	111.58	98.707	104.55	104.77	106.86	107	114.46	105.91	109.17	112.22	110.75	117.5	116.6	106.67	114.78	107.37	99.424	100.18	107.04	111.74	108.7	119.9	101.09	103.73	105.06	110.46	103.38	102.07	104.23	111.65	109.69	109.88	104.01
102.86	101.86	106.21	101.24	96.351	111.75	105.74	110.1	107.71	98.344	103.5	99.047	110.42	99.59	105.51	99.769	101.99	105.31	104.88	108.5	97.311	102.86	106.53	102.97	107.43	110.52	112.7	107.28	103.12	102.91	109.17	102.93	101.41	102.85	105.6	112.2	102.75	102.74	90.937	106.02	104.58	116.32	98.774	109.67	107.3	112.79	104.17	97.861	107.35	115.77
109.29	110.55	113.19	111.38	104.03	107.56	112.97	110.1	111.96	101.81	109.51	103.01	104.63	102.22	109.21	111.7	106.58	114.12	106.22	109.92	108.78	110.24	114.33	111.09	106.47	107.17	113.07	108.7	105.56	106.43	99.788	104.82	106.69	110.67	105.5	101.51	111.66	104.89	109.46	114.47	108.72	108.61	107.89	101.67	112.18	117.12	108.95	98.508	113.65	115.76
94.091	91.382	92.73	109.01	95.811	96.875	94.742	92.153	92.933	94.974	102.96	102.69	100.36	104.87	97.773	91.995	95.854	92.464	97.171	100.58	88.911	98.255	102.04	103.86	111.55	106.82	102.03	104.72	90.003	101.22	94.942	94.784	100.14	98.408	96.407	105.71	97.387	97.14	97.165	99.816	103.56	101.14	94.21	100.38	98.717	95.699	95.477	100.63	100.26	98.604
104.87	117.31	108.45	99.058	111.08	102.49	103.08	107.92	110	102.08	105.26	106.16	106.15	99.952	102.35	112.46	97.548	105.47	106.5	109.34	109.72	109.94	102.09	107.18	107.72	111.58	111.09	108.3	106.89	108.8	103.09	106.72	107	113.58	101.98	118.43	110.12	111.23	103.96	106.9	110.13	109.93	108.04	103.09	113.9	102.44	109.02	104.02	105.99	103.6
100.75	114.99	112.63	99.725	103.08	110.68	108.47	104.05	110.93	108.31	101.66	107.29	113.33	109.31	104.01	111.87	107.74	102.59	106.24	101.64	112.22	104.58	98.336	109.13	96.23	108.88	110.19	97.61	113.21	106.91	109.97	97.998	112.57	105.82	102.95	107.85	99.399	102.05	102.09	98.042	108.72	108.55	110.47	103.49	108.1	107.33	110.26	103.82	111.89	104.55
107.83	109.75	110.13	107.51	109.3	115.13	112.05	101.19	113.13	111.5	103.51	95.33	109	106.7	97.858	104.45	107.73	110.21	100.05	103.73	102.78	104.75	111.5	106.08	108.72	104.35	95.818	106.17	107.53	104.23	104.29	105.66	101.04	103.26	113.94	100.91	105.19	109.91	105.1	109.35	112.62	108.55	118.24	105.59	104.16	107.42	104.38	109.56	114.84	106.92
112.65	98.551	112.19	109.98	105.13	100.41	111.35	106.7	97.243	95.98	99.437	102.86	105.83	111	108.69	113.56	107.32	109.06	109.71	101.91	105.7	112.71	110.14	100.29	110.11	102.86	103.1	112.77	104.75	102.59	103.56	104.81	113.5	104.19	111.9	108.85	102.36	107.56	103.64	98.407	102.09	105.29	116.37	101.47	111.81	106.27	102.63	100.83	97.901	105.4
105.49	107.36	114.28	101.91	103.62	103.8	94.326	108.24	112.31	108.69	106.71	106.29	104.65	112.18	105.45	109.22	106.75	106.06	110.22	116.86	105.38	101.2	111.94	99.164	113.28	103.94	101.26	100.8	106.98	103.29	118.14	99.187	109.28	110.55	109	110.37	110.1	106.03	106.03	102.07	110.63	110.43	106.56	101.26	104.34	116.47	105.61	110.03	103.62	112.48
106.79	112.95	109.94	100.75	115.85	110.95	107.78	106.5	113.58	110.56	114.82	109.02	102.38	114.69	108.72	103.71	105.64	98.804	101.7	117.17	109.24	109	105.18	102.55	113.09	104.57	111.53	121.87	101.5	109.01	107.06	105.67	106.45	112.24	123.93	103.56	112.69	107.34	104.64	112.09	103.02	108.5	110.32	100.79	110.48	108.05	101.89	106.62	112.05	109.62
98.842	114.6	108.61	107.16	108.86	110.88	104.51	109.44	107.68	111.16	118.71	108.81	103.59	120.75	104.55	107.5	112.73	110.5	103.18	106.09	109.94	106.5	110.15	112.89	106.12	103.93	114.12	106.55	119.23	107.39	117.14	112.69	106.4	109.39	91.825	99.323	112.24	104.15	98.617	114.46	103.07	113.18	111.25	110.77	114.11	106.98	112.95	107.04	100.48	116.33
106.38	108.44	101	106.94	111	97.163	108.45	99.91	102.78	109.07	101.17	102.15	112.36	103.63	105.15	100.7	109.53	98.22	109.91	106.19	107.21	104.78	104.19	103.35	113.33	103.32	105.5	111.19	104.59	114.14	102.16	109.46	104.32	109.56	100.01	101.23	95.31	104.8	101.22	103.63	105.83	104.22	113.18	106.54	107.32	107.73	97.518	103	113.71	96.236
101.21	103.11	106.45	94.082	90.245	101.1	94.973	96.249	93.053	93.682	105.65	96.124	94.71	105.88	101.09	92.257	94.27	98.378	98.728	101.72	100.01	96.857	102.18	107.8	94.778	99.016	99.781	99.596	106.42	96.954	97.502	101.44	98.27	92.323	92.4	110.02	104.1	95.921	96.678	98.548	105.79	100.59	97.399	99.302	93.82	91.269	94.731	110.5	95.204	109.22
90.952	116.65	103.52	104.06	103.36	99.427	105.4	111.04	108.06	103.74	97.66	108.58	108.16	102.39	104.79	108.55	99.852	112.2	103.83	105.2	105.69	100.39	102.67	94.416	105.14	99.667	109.48	97.678	100.08	106.41	109.54	99.859	102.22	106.39	104.62	105.98	114.07	106.71	100.38	107.52	109.71	104.16	109.05	106.16	102.19	114.47	113.46	112.09	109.88	107.27
109.05	103.83	108.14	110.98	102.93	115.83	110.28	108.84	100.05	110.17	102.44	106.96	110.58	101.31	103.84	114.63	104.8	108.62	116.4	108.86	106.89	110.67	105.72	104.64	108.68	99.836	104.3	98.104	103.85	111.36	100.21	99.312	111.53	101.82	108.32	101.26	101.26	108.14	105.85	112.63	102.05	97.023	104.32	93.465	109.2	108.02	104.75	105.87	112.79	109.53
99.866	96.133	103.33	104.14	101.61	99.088	102.74	100.23	105.49	96.162	100.21	106.29	99.631	103.24	100.69	100.03	97.559	100.71	100.09	101.23	101.35	101.53	101.7	95.158	94.749	95.347	109.05	101.39	108.31	100.74	109.29	89.162	89.651	101.09	99.214	100.67	92.309	86.656	105.17	103.85	99.514	94.988	99.738	102.94	95.434	95.45	109.19	105.29	99.383	97.589
106.29	102.36	99.627	107.62	114.65	114.08	112.55	109.33	111.5	111.1	110.32	100.06	102.3	98.575	105.32	106.67	102.98	104.54	104.22	104.28	108.83	108.67	104.52	110.55	103.36	104.62	107.07	112.73	115	108.75	106.01	105.3	110.11	107.3	106.07	110.21	104.1	97.941	111.24	108.88	110.4	109.86	111.77	104.35	108.17	108.08	115.14	105.84	115.32	114.28
100.42	115.54	103.12	107.89	103.4	100.86	110.56	105.47	110.69	99.011	110.13	114.02	108.55	100.62	96.574	111.19	108.8	103.9	106.21	109.87	98.637	101.63	105.35	103.3	105	101.13	104.7	108.61	105.19	106.09	102.52	104.49	102.12	100.86	112.34	105.73	117.12	102.48	104.64	117.86	115.01	102.34	108.93	103.76	97.935	109.85	106.64	100.29	104	110.83
106.33	114.78	93.074	110.37	98.858	98.966	108.95	104.57	106.9	111.3	107.04	97.707	102.93	110.27	109.4	104.92	99.03	112.18	106.97	107.26	103.85	107.94	104.01	105.49	115.46	109.06	109.57	108.8	106.99	106.05	110.13	107.55	97.384	100.93	109.69	107.61	112.55	99.945	102.83	108.51	111.54	109.1	108.65	114.16	98.032	101.49	108.12	106.32	111.77	117.44
113.64	102.54	107.89	112.21	108.97	100.68	113.89	115.42	99.328	101.52	99.975	109.37	106.22	104.59	98.007	101.44	105.32	113.1	108.26	100.36	113.02	104.92	95.758	96.29	103.33	110.3	107.41	103.38	110.33	110.76	107.15	105.4	117.34	106.64	107.94	112.8	95.271	107.94	104.62	106.31	107.07	106.94	103.01	109.89	110.26	99.432	103.48	105.4	104.81	107.74
106.2	106.68	111.43	111	118.51	109.33	111.93	101.6	113.23	112.61	102.74	107.23	111.15	112.3	112.76	108.15	103.83	109.57	113.79	109.62	113.9	111.01	111.19	116.28	106.54	106.68	101.16	111.83	112.24	102.11	111.06	106.5	107.05	102.58	112.98	107.7	110.49	104.43	117.34	103.74	106.12	105.3	117.44	114.62	110.04	112.06	100.68	111.92	106.74	106.32
113.2	102.86	107.55	110.03	109.96	109.41	103.67	100.38	107.9	111.64	107.75	112.95	115.72	106.36	100.31	113	111.05	114.73	106.66	111.73	111.4	109.25	111.82	105.15	109.79	102.02	110.7	108.27	109.12	106.46	100.99	103.27	103.52	108.48	122.43	106.44	110.16	102.02	104.5	111.55	107.16	108.76	103.77	111.53	104.06	108.92	109.72	109.07	104.82	101.58
99.933	107.67	114.21	97.751	101.36	103.31	99.727	109.55	107.66	107.89	106.49	97.055	102.57	107.86	100.8	108.37	108.41	98.896	105.13	117.77	108.56	100.69	107.93	102.27	105.9	103.69	105.91	107.37	111.84	100.12	108.91	101.41	105.05	109.09	104.04	115.11	107.98	113.41	100.82	111.25	104.61	110.12	110.06	111.48	102.54	102.29	102.5	102.17	110.04	100.73
98.342	98.239	96.868	101.88	104.13	102.93	96.985	97.833	96.355	101.23	107.27	103.06	96.718	100.57	101.14	95.649	93.265	99.583	94.963	99.543	101.14	92.946	95.151	104.34	102.3	92.384	100.77	90.139	99.996	101.31	93.356	94.233	99.706	98.871	103.03	101.15	99.071	89.979	101.08	94.843	92.022	91.471	103.22	102.17	88.226	100.51	99.597	100.24	99.996	95.556
104.2	106.89	116.92	103.11	108.37	105.69	91.979	108.34	94.939	105.74	103.37	114.44	106.74	112.57	106.82	113.32	105.01	110.93	107.33	105.05	109.27	105.68	102.51	111.79	106.44	120.81	102.55	110.59	109.35	103.79	107.58	115.83	111.88	99.752	108.72	103.78	100.19	108.84	105.85	111.35	117.15	108.88	109.64	110.3	101.02	113.21	106.08	107.12	104.82	100.89
102.8	102.38	98.741	100.35	99.192	98.986	101.82	100.1	101.7	97.963	99.717	99.034	95.399	96.929	96.483	89.519	105.46	99.167	91.664	94.436	93.241	100.89	94.343	97.889	106.39	101.39	103.6	109.66	95.918	99.703	89.172	103	92.092	96.728	106.24	93.719	99.941	103.27	100.05	105.38	99.572	101.17	96.226	104.31	85.772	100.06	105.8	98.95	105.66	100.57
109.59	97.379	110.87	107.33	113.95	108.58	110.46	101.88	107.17	102.39	106.35	111.49	110.02	113.81	97.035	104.73	105.21	103.59	104.15	117.5	101.1	107.08	106.47	110.33	112.71	111.07	105.74	101.74	105.89	113.97	112.07	109.86	109.77	110.07	111.87	103.36	111.62	112.31	109.19	95.74	108.66	103.88	114.89	89.213	99.008	112.52	109.14	108.61	101.8	101.53
115.75	101.02	108.14	105.56	113.32	104.81	117.96	106.32	108.6	106.08	109.84	108.98	102.98	97.775	103.88	107.05	94.273	111.83	110.62	100.8	108.48	116.61	99.765	109.74	111.27	110.3	104.63	110.45	110.1	104.9	114.63	109.34	106.57	100.06	115.96	104.73	112.47	107.11	110.64	108.21	107.67	112	101.73	105.07	109.76	112.06	109.64	102.27	109.92	108.05
109.59	109.94	107.08	109.08	115.86	115.18	105.76	103.68	107.41	105.47	96.977	114.18	109.3	106.86	116.51	109.83	103.52	110.51	107.57	104.91	108.21	106.19	114.34	104.94	108.71	102.31	100.59	110.42	106.32	119.39	107.45	116.6	114.25	108.59	108.48	112.34	110.76	109.36	109.52	106.07	109.65	113.41	109.32	112.59	102.66	107.67	116.03	106.96	121.12	114.68
103.98	107	108.32	119.36	104.33	117.43	111.36	108.33	104.46	101.06	112.24	104.96	108.6	104.85	107.34	110.21	113.55	124.24	107.1	110.84	111.15	105.31	109.35	107.42	111.81	108.09	108.58	108.74	107.24	99.394	114.14	103.13	113.19	113.22	103.42	111.64	102.8	102.61	107.59	106.25	106.62	101.86	106.04	98.952	105.86	109.47	109.35	105.6	111.51	112.65
97.408	99.314	101.2	92.532	98.584	106.55	95.133	93.208	97.846	97.007	96.914	94.369	98.03	85.243	100.77	96.58	97.93	96.456	99.63	103.84	99.977	103.92	102.91	98.646	93.938	101.15	101.06	102.69	85.934	100.64	98.272	97.957	95.631	104.22	96.732	93.435	97.822	99.44	93.557	100.4	100.88	104.11	94.273	98.614	97.782	96.675	96.455	101.94	93.54	98.885
107.44	113.62	100.84	108.4	101.31	105.93	107.28	105.57	109.2	104.43	112.77	106.08	98.825	103.1	108.21	103.2	106.43	105.13	112.28	103.84	110.68	104.86	109.48	112.1	109.51	101.03	107.55	114.28	108.08	112.68	105.1	103.93	116.64	111.33	100.8	102.83	111.18	105.29	103.4	110.28	107.52	103.24	104.89	106.75	105.34	100.31	106.94	111.06	97.228	105.49
110.35	103.01	102.3	102.09	114.23	110.35	101.31	108.93	107.82	102.39	109.33	108.92	107.2	110.58	104.97	104.42	109.07	110.33	114.06	119.56	114.09	103.1	106.33	114.56	107.39	107.54	109.14	112.56	102.08	110.73	104.71	104.38	109.57	106.11	109.24	110.19	109.97	114.83	113.48	107.34	101.09	102.82	99.28	104.33	100.13	104.9	97.157	102.86	107.86	104.87
104.31	101.51	94.389	104.05	95.891	101.31	93.309	96.329	92.685	105.49	97.696	94.087	86.721	103.96	105.46	95.599	100.17	99.768	94.425	105.58	96.867	102.23	99.305	103.25	95.86	104.1	98.375	104.41	97.59	109.55	96.037	92.285	101.72	103.85	95.888	95.025	98.901	101.42	97.283	96.574	99.128	92.776	96.066	95.542	106.41	90.646	106.38	102.82	97.768	101.5
107.65	103.62	106.58	103.3	108.26	106.81	102.21	105.04	109.09	103.66	110.61	115.2	111.15	111.13	107.65	111.94	101.01	100.31	110.05	110.63	115.5	102.56	110.22	111.59	108.82	112.23	106.27	115.02	109.7	112.13	106.37	103.18	108.71	106.07	116.64	103.24	106.89	105.12	98.86	111.54	106.91	111.41	102.92	108.01	109.72	113.91	112.36	102.54	108.77	107.66
107.99	116.19	114.44	114.76	119.09	102.79	111.25	113.95	115.26	106.01	110.28	106.33	104.91	114.96	115.31	112.37	112.56	110.44	103.33	108.85	103.41	97.867	112.01	95.139	114.28	107.52	113.82	100.36	107.78	112.65	106.83	104.23	104.87	107.31	117.37	102.62	109.2	111.45	105.37	118.01	103.54	102.92	107.2	114.25	112.01	104.15	114.33	104.09	99.078	113.03
105.78	115.18	103.34	106.69	113.57	112.19	109.72	107.39	114.31	105.11	101.79	117.39	111.23	101.88	106.37	105.88	105.1	114.83	98.676	120.13	103.63	113.68	111.48	103.15	107.65	113.29	117.43	107.6	106.99	108.23	107.3	104.46	112.25	118.56	117.44	108.5	119.52	107.51	103.07	105.84	100.72	108.69	106.29	105.69	110.82	111.22	107.83	112.06	107.44	109.5
114.45	118.74	115.12	109.09	111.9	107.49	116.5	104.65	112.9	110.74	114.2	114.48	117.64	100.3	102.4	107.62	112.1	110.61	118.1	117.19	108.8	105.05	107.05	110.62	112.74	112.69	106.54	117.08	125.19	105.2	112.64	105.81	110.38	110.04	109.56	106.05	109.12	113.29	106.29	105.22	114.63	109.83	105.29	110.51	112.28	104.65	115.19	104.58	110.31	112.63
108.26	104.95	113.07	104.47	113.77	110.37	114.69	113.24	112.19	106.88	112.11	107.03	108.96	109.12	108.49	106.69	108.75	105.73	99.773	104.05	107.52	106.85	105.69	104.82	103.46	108.21	109.18	110.31	103.82	111.21	104.11	113.45	113.78	111.58	105.91	104.7	110.04	107.46	105.23	108.42	113.39	104.29	114.31	117.17	114.94	98.395	118.21	104.29	99.263	110.42
112.97	110.25	104.37	111.93	104.58	109.11	108.01	109.01	94.385	102.85	111.07	115.37	106.85	115.94	117.63	101.79	108.58	110.82	112.07	109.05	105.64	107.09	107.27	104.91	106.47	107.02	113.97	103.38	118.26	102.2	109.19	104.21	105.15	105.07	104.1	104.74	99.54	102.16	116.62	108.21	112.62	108.47	106.9	112.38	109.92	113.07	109.19	111.7	100.39	109.28
107.88	102.3	108.62	102.86	100.59	102	103.63	98.536	101.55	105.27	113.19	105.99	112.33	104.22	105.56	109.84	100.05	104.78	105.66	99.967	107.58	100.02	103.29	99.308	108.52	104.35	104.85	106.96	104.65	93.668	107.93	105.35	110.59	102.06	111.18	114.56	105.01	110.84	102.12	107.89	109.39	108.92	107.11	105.17	99.012	109.39	108.68	105.49	103.2	105.92
101.49	114.95	108.44	94.523	98.954	110.34	110.32	111.44	110.58	104.65	107.45	103.5	103.86	108.63	102.27	109.42	105.79	109.54	110.67	104.08	110.14	114.25	109.52	109.66	112.86	109.31	103.95	109.37	110.19	114.56	108.01	112.97	114.84	108.07	111.88	112.13	107.79	106.51	101.76	108.28	108.39	103.87	107.88	108.14	110.93	110.47	105.2	104.76	108.1	108.14
108.11	97.135	99.532	85.497	103.89	95.438	98.059	90.479	103.9	97.035	101.49	101.32	100.27	106.93	110.94	103.32	110.03	100.39	96.246	96.493	89.18	99.799	105.12	108.97	96.902	105.35	105.38	103.44	94.163	102.68	92.374	97.857	93.924	96.043	98.476	88.072	106.1	111.92	102.6	96.761	101.15	98.876	101.23	102.8	96.25	99.837	102.93	105.66	100.67	99.722
93.985	101.38	106.2	93.668	89.551	100.17	99.161	84.356	96.03	97.356	94.987	102.2	99.619	110.03	101.58	95.211	90.925	94.954	106.51	90.15	105.68	97.315	99.964	100.18	97.924	99.881	92.622	89.13	99.282	102.17	98.954	93.567	94.573	97.095	102.83	97.428	99.789	100	101.9	98.566	95.579	97.578	96.346	106.28	102.32	114.11	111.29	104.07	101.42	104.32
111.64	106.17	115.44	111.51	110.63	120.84	112.82	120.61	108.14	102.77	113.77	123.04	113.21	106.7	105.45	110.53	108.28	103.12	109.82	117.89	110.55	103.65	109.91	112.18	118.62	113.5	114.56	104.22	104.59	113.21	111.54	103.23	113.99	112.28	110.51	111	107.55	108.46	117.04	109.35	117.01	115.47	118.88	118.75	108.88	106.8	120.84	103.11	103.64	113
115.88	116.51	111.19	102.83	106.48	101.23	102.45	104.06	97.854	106.75	101.17	102.94	116.32	114.41	106.4	113.34	108.14	104.14	105.86	104.4	109.12	105.95	101.56	97.286	101.61	109.01	107.31	104.32	105.45	105.95	111.82	105.9	100.83	99.898	108.97	106.76	101.73	107.2	112.28	113.49	104.09	110.55	100.5	98.811	102.07	105.8	102.49	105.47	96.897	100.99
111.12	121.92	109.92	120.16	103.87	105.94	120.45	113.44	104.9	111.59	101.15	110.83	102.35	110.78	120.2	111.58	104.92	96.661	107.98	116.88	114.26	100.21	114.54	108.11	113.28	108.7	108.8	103.25	110.89	114.55	104.55	107.3	107.73	109.16	114.92	107.98	104.68	105.21	105.91	109.99	107.49	107.39	102.28	103.93	106.12	107.29	111.25	108.32	102.25	111.55
101.8	102.82	99.759	114.98	112.73	113.49	122.19	111.48	103.26	106.97	111.7	117.38	105.17	110.36	101.35	104.84	106.09	110.03	116.12	111.58	108.24	113.66	106.2	109.36	106.64	115.08	110.33	107.62	102.04	110.98	112.16	109.29	99.393	116.32	114.95	101.68	103.9	109.79	113.13	109.71	109.07	108.91	99.33	118.15	100.67	106.21	112.58	110.4	103.52	109.29
110.82	109.9	106.56	108.4	101.83	110.29	101.83	98.563	107.43	104.8	108.42	115.17	100.31	107.34	114.1	102.14	116.76	97.372	107.82	104.5	111.75	110.07	106.08	118.4	114.82	105.42	104.62	111.79	109.63	106.34	107.9	101.22	107.88	116.06	102.1	117.67	114.14	102.14	103.66	115.07	105.24	107.22	114.37	108.99	106.78	106.8	107.62	109.55	102.65	105.99
100.8	105.34	100.88	114.31	105.66	103.56	110.72	103.12	110.39	112.34	105.68	104.08	106.25	105.28	106.24	111.23	113.73	109.89	113.68	118.78	110.8	113.21	115.72	107.54	109.16	104.39	101.48	122.1	110.72	108.29	103.74	113.6	107.36	108.27	106.22	114.1	105.16	109.22	114.79	118.47	114.65	110.41	103.57	110.77	109.81	104.2	105.64	109.68	110.53	101.41
99.629	95.851	107	105.25	104.06	111.67	105.34	108	106.49	102.89	103.58	106	113.92	108.99	106.36	109.19	101	107.29	102.87	108.41	114.85	103.29	108.11	102.47	98.589	108.22	106.72	94.859	106.91	111.35	111.25	103.67	101.12	106.72	95.735	101.16	106.88	111.87	101.65	103.13	108.93	109.74	104.97	99.865	119.63	113.78	102.46	104.08	109.62	105.89
110.11	105.42	103.06	100.65	105.27	109.05	112.35	108.18	107.21	107.72	103.78	106.8	99.197	97.617	106.78	99.156	109.2	103.52	99.309	107.96	101.66	100.87	101.98	99.43	118.64	101.84	105.3	101.66	106.56	97.612	108.26	104.64	94.621	103.2	105.31	103.33	103.47	99.931	102.74	107.11	106.83	100.77	112.77	109.49	100.61	105.17	106.11	98.718	112.02	95.124
108.98	105.34	111.8	109.47	109.95	109.37	113.94	106.57	103.94	107.86	110.66	104.92	95.851	112.26	121.4	111.78	117.26	111.36	106.38	112.2	107.7	107.73	104.49	109.56	108.22	107.3	109.72	101.5	103.7	112.88	110.25	107.13	98.562	102.93	113.35	108.34	106.93	99.946	111.05	97.292	116.2	103.47	111.26	114.21	106.23	116.03	99.827	105.89	108.19	111.83
113.41	118.25	112.67	118.18	109.24	112.72	117.7	101.61	112.05	99.904	114.37	107.39	113.93	104.06	107.51	119.33	113.88	113.9	115.93	114.34	117.96	117.23	114.51	102.05	106.32	116.33	119.42	105.6	105.04	109.7	113.2	110.34	108.8	105.86	110.56	109.57	105.74	120.72	108.81	116.91	113.89	103.21	114.85	117.03	107.7	104.04	112.08	114.34	110.98	111.11
104.47	98.893	102.04	95.074	111.93	97.086	109.42	105.56	108.85	112.52	102.14	108.12	104.25	104.94	95.525	107.56	104.08	105.6	108.48	96.982	108.17	103.39	100.78	106.31	110.5	100.76	114.2	104.47	107.13	110.63	107.14	103.38	112.91	108.35	104.69	103.46	99.359	110.05	110.19	105.53	105.16	102.52	101.74	106.74	99.953	103.96	105.54	95.965	106.33	113.74
99.222	115.44	113.82	113.32	112.52	94.473	115.14	105.24	102.03	107.16	105.67	111.2	111.02	104.05	115.16	108.04	108.77	104.25	99.022	105.99	112.14	112.55	113.04	102.9	103.72	114.49	104.03	96.387	111.85	105.08	113.59	106.88	104.42	105.51	104.93	113.08	108.1	103.32	103.68	110.01	107.72	107.91	113.88	115.16	103.88	104.38	114.31	111.27	106.21	109.05
108.99	106.7	107.51	111.14	104.76	99.893	102.11	104.77	99.552	103.96	103.68	113.7	103.52	109.18	109.78	107.8	110.48	109.07	118.96	104.37	108.71	102.94	111.38	105.11	99.343	112.68	115.46	97.81	105.24	108.32	109.29	117.43	111.84	103.71	105.97	109.9	113.56	108.96	104.92	110.34	105.57	101	106.08	103.48	105.63	108.48	115.34	108.38	107.32	108.1
103.23	101.07	104.16	117.66	109.17	97.307	101.45	105.01	110.06	110.66	113.29	94.134	114.67	108.4	107.35	97.566	112.46	110.66	111.87	115.64	104.75	111.14	110.88	109.95	109.47	107.6	102.74	108.37	105.34	108.84	108.65	113.38	104.66	105.54	110.1	112.61	117.5	112.94	106.28	104.57	107.31	108.28	112.76	100.21	112.5	99.177	111.93	109.74	113.58	106.13
106.59	101.06	115.62	102.8	103.91	109.89	103.45	114.17	110.74	104.97	107.9	110.18	104.04	101.7	108.12	105.37	110.42	100.84	107.76	104.58	110.84	102.41	108.08	108.38	104.72	108.35	107.91	107	101.51	109.82	101.84	106.84	107.83	105.4	101.32	109.43	104.18	104.44	98.807	111.98	104.86	103.08	100.55	101.83	109.66	105.97	96.524	98.148	109.54	108.73
106.47	107.14	104	105.67	105.49	101.2	110.63	95.491	104.1	102.43	112.94	106.13	102.91	103.95	94.836	113.12	104.43	99.584	100.62	96.951	100.64	109.03	109.89	104.23	111.13	106.37	105.91	98.782	96.265	103.74	104.6	114	106.48	103.32	103.8	110.3	104.65	105.1	111.2	107.36	104.39	106.68	106.88	106.61	105.28	106.76	103.65	96.923	105.48	103.78
95.299	100.5	97.041	105.28	100.75	96.545	100.34	99.494	94.315	92.103	98.266	100.93	91.389	88.721	101.57	97.212	102.8	104.7	98.819	92.707	91.487	96.511	104.78	100.61	98.038	95.657	100.38	100.99	98.821	94.612	94.67	101.43	91.345	98.249	93.617	95.368	93.941	95.332	103.97	90.589	99.265	100.55	97.18	105.69	101.1	97.507	96.372	100.19	94.62	100.92
95.724	100.26	96.217	100.89	90.253	98.554	94.074	96.013	96.537	92.743	104.88	90.185	90.698	99.456	96.239	95.607	102.66	102.8	90.196	97.246	103.58	93.344	99.015	89.803	94.369	96.619	91.926	104.2	89.677	98.752	98.457	99.89	91.846	93.879	93.856	92.186	101.83	91.698	103.92	91.062	109.47	103.42	98.407	101.8	102.99	98.315	93.089	91.502	90.69	101.51
95.555	109.52	107.32	102.66	95.213	100.26	97.228	97.941	110.87	97.456	98.682	95.185	94.462	101.13	103.28	102.11	90.554	96.718	100.29	100.18	105.24	100.11	108.44	107.34	110.36	99.74	103.19	95.639	104.33	104.75	95.862	96.224	100.61	97.142	103.99	100.66	101.22	100.21	94.389	95.494	98.546	102.22	96.012	103.22	102.56	97.905	87.817	102.92	100.13	106.32
106.38	115.57	105.24	101.78	111.97	104.16	102.37	110.17	103.62	101.5	110.02	100.06	101.65	107.96	103.83	109.35	100.36	102.13	104.43	106.76	106.3	99.854	118.06	107.5	108.84	110.15	114.6	101.9	109.32	101.85	110.3	104.58	104.63	106.59	101.18	113.95	112.19	106.61	97.166	107.83	97.069	111.04	110.38	105.26	103.39	109.71	106.81	104.21	102.45	107.02
111.32	108.03	97.54	102.03	103.48	103.54	101.75	110.77	111.11	98.398	112.16	105.58	106.72	113.66	103.39	106.69	100.38	97.536	100.5	107.32	111.23	95.604	104.94	109.87	105.47	105.29	104.06	100.99	105.33	116.22	105.77	92.042	97.955	103.76	100.41	101.57	115.69	106	102.87	109.86	100.83	105.74	100.4	112.1	105.77	101.39	104.43	111.04	103.43	110.45
102.8	106.57	109.09	102.85	98.447	97.704	102.16	101.51	94.436	111.82	98.656	99.903	101.98	97.246	104.44	100.94	101.29	111.4	100.88	103.56	100.99	95.517	96.939	93.054	105.72	96.626	101.77	92.395	102.08	99.754	100.73	99.033	98.309	94.789	103.64	103.09	90.934	96.713	106.73	105.96	100.13	101.13	101.39	98.837	101.83	98.538	94.605	103.47	101.19	104.05
110.95	105.12	98.533	108.82	103.42	104.82	103.14	103.45	110.58	102.52	109.74	101.37	105.31	103.9	102.77	98.529	105.28	111.58	100.77	97.915	97.714	105.18	98.343	108.68	110.74	96.403	104.25	102.71	101.44	107.21	104.48	98.304	109.6	103.91	97.122	100.43	101.01	110.1	97.491	106.22	113.17	101.17	104.88	104.94	101.61	108.32	100.55	111.17	102.38	108.58
101.86	103.85	99.318	98.947	101.46	101.41	101.23	94.577	97.891	109.45	97.565	101.6	112.07	96.237	98.53	106.46	100.41	98.239	108.27	94.816	100.53	107.78	105.73	93.752	106.78	99.644	103.87	96.02	107.81	92.983	99.838	100.03	98.117	91.631	94.635	107.24	102.4	98.584	96.065	98.207	102.98	104.45	104.15	95.944	98.989	99.892	110.19	105.22	95.581	96.641
107.86	107.47	112.93	101.3	109.88	115.97	107.18	111.16	113.04	107.28	113.68	108.8	108.46	116.48	103.14	111.66	104.62	109.35	108.43	112.98	115.94	104.38	108.29	117.43	113.82	112.51	110.49	105.53	101.34	106.16	111.72	116.55	116.25	108.47	110.51	110.7	101.52	109.88	99.623	115.42	118.58	115.77	107.29	99.811	112.56	109.33	101.74	109.73	113.77	108.2
100.39	107.61	100.11	109.45	110.71	108.68	111.26	104.03	114.35	105.9	110.98	109.77	102.88	105.56	117.03	111.84	120.67	108.34	115.11	116.44	100.73	110.87	112.15	105.02	106.94	107.11	104.01	106.75	113.29	101.15	112.11	113.05	106.8	102.93	106.2	112.87	108.78	102.77	103.91	111.24	106.55	111.53	100.33	104.55	114.29	107.94	104.38	98.621	112.1	109.34
108.82	110.1	95.345	108.89	108.58	107.42	113.3	101.43	114.75	101.45	102.72	97.394	106.41	113.55	105.25	107.19	101.19	101.52	108.39	106.77	106.63	107.91	112.92	108.1	99.942	111.24	105.89	110.63	107.84	100.15	107.94	109.93	111.32	114.85	106.23	112.4	106.75	110.11	108.37	113.41	113.3	105.53	103.92	109.87	115.5	98.931	116.49	105.23	103.25	104.87
99.983	99.962	95.149	101.13	97.082	93.347	89.222	99.271	102.68	105.31	91.455	96.94	104.37	87.667	88.729	101.72	104.98	94.714	106.56	99.28	83.05	99.492	98.708	101.63	94.842	86.625	98.586	102.98	98.227	97.162	95.612	101.07	92.838	101.72	91.855	102.59	96.854	102.84	95.228	102.42	101.63	97.467	97.717	100.64	95.175	102.01	106.53	94.042	104.36	98.357
107.69	115.12	98.763	104.49	98.117	104.3	102.64	107.26	104.52	103.12	105.33	105.62	103.66	109.89	105.74	99.409	113.91	116.9	113.21	112.22	109.67	110.74	104.03	103.93	115.67	106.37	96.611	103.78	101.57	99.468	109.38	104.49	116.76	106.8	100.66	111.7	109.82	97.594	112.27	107.01	109.53	107.56	104.38	107.58	109.38	106.3	101.87	110.11	109.51	106.64
109.68	104.97	112.3	105.29	103.81	110.89	107.14	115.62	96.253	109.49	111.8	111.98	103.65	105.39	110.78	108.37	105.39	110.9	105.25	113.41	107.47	101.94	92.968	117.03	98.262	110.66	110.85	104.87	116.93	102.71	106.17	100.36	105.3	106.88	110.7	110.18	107.74	115.1	110.74	104.65	110.31	106.95	106.01	110.62	114.45	107.63	109.29	118.38	106.93	107.22
97.224	113.46	105.05	107.61	107.43	100.09	101.41	98.286	101.62	108.21	105.46	99.914	104.22	97.99	100.58	108.44	104.11	95.361	94.639	109.76	106.08	100.1	103.8	104.75	113.38	110.06	114.91	110.55	110.31	112.81	100.85	109.43	105.75	105.76	102.87	104.1	105.09	102.26	109.77	113.2	116.79	109.27	104.99	109.01	116.2	102.96	103.03	111.87	107.15	107.55
93.763	106.97	105.35	106.43	105.6	102.78	110.49	100.24	107.45	109.69	112.88	110.54	110.76	107.78	109.81	112	108.96	107.8	106.23	96.277	104.08	109.19	101.23	110.01	101.92	101.66	110.33	109.43	98.935	110.17	103.03	102.24	114.08	105.42	106.2	109.08	98.83	106.31	95.927	103.15	110.35	107.87	105.47	103.54	122.22	111.61	113.45	105.58	105.25	106.76
101.7	103.77	109.77	103.96	94.365	98.963	100.89	105.59	99.239	96.472	110.55	107.73	109.05	106.33	107	107.79	112.16	109.23	108.12	97.383	103.41	111.47	108.88	105.4	117.33	104.69	107.08	104.47	101.28	105.7	98.563	103.17	104.36	112.84	100.47	113.37	111.91	111.74	111.05	96.683	112.14	101.85	104.6	107.21	114.05	105.7	102.2	107.31	97.748	105.58
109.27	107.69	111.03	108.76	104.76	103.36	106.27	94.284	97.089	112.86	109.85	106.97	103.27	107.17	104.1	99.966	106.57	105.12	108.08	105.12	103.42	108.42	104.42	106.48	100.5	103.66	102.08	103.65	107.48	108.13	109.14	110.94	110.04	111.76	98.583	114.62	102.5	103.82	108.03	108.34	100.53	112.59	108.75	109.46	110.13	107.77	103.09	106.95	103.18	105.5
115.87	110.73	105.89	111.25	109.41	107.76	98.514	117.83	110.24	109.47	109.66	113.53	111.19	107.98	116.11	108.92	104.62	121.74	107.43	102.6	106.49	107.21	108.3	108.13	110.06	115.28	109.84	111.4	102.29	105.94	123.81	109.11	118.18	104.25	115.38	118.5	119.49	111.57	108.58	117.58	105.78	111.51	115.69	122.95	115.57	108.32	112.98	110.45	107.6	103.48
102.89	102.7	98.857	106.8	107.85	94.382	85.364	92.043	101.06	102.2	102.09	98.258	86.541	107.42	95.382	96.625	95.06	105.93	96.483	98.841	104.17	102.61	101.68	95.641	95.593	103.7	95.141	97.548	103.85	91.491	103.28	84.533	97.437	100.51	96.061	103.38	98.736	102.16	105.9	94.754	96.112	95.325	101.55	100.85	95.095	102.75	103.43	100.36	92.622	104.5
111.24	108.68	104.33	111.88	107.47	106.24	105.36	107.94	100.9	111.46	102.56	107.1	107.65	97.821	112.74	108.35	98.425	107.79	109.16	117.04	113.12	111.07	106.97	106.01	114.31	105.59	104.4	113.01	105.83	104.63	115.97	114.95	100.82	109.63	107.98	105.07	116.57	110.07	111.07	113.08	107.32	108.82	111.66	105.14	104.06	107.72	107.77	104.41	97.156	103.9
105.19	100.76	103.6	111.8	101.77	102.24	95.113	103.63	100.61	109.4	101.37	98.814	100.15	104.56	102.83	95.37	105.41	100.83	97.075	99.825	108.91	105.83	100.19	106.03	101.25	105.19	99.607	96.343	103.89	103.09	104.77	108.62	103.84	104.16	101.91	97.786	97.88	105.25	105.5	104.29	100.4	105.43	93.384	107.38	103.73	99.739	110.2	99.452	97.1	97.455
101.43	103.17	106.49	102.18	111.92	108.69	111.26	98.58	101.33	104.85	105.87	108.87	104.24	109.07	110.53	100.67	110.12	103.11	103.38	103.87	105.12	100.26	107.41	96.142	90.807	101.9	114.11	102.63	97.322	106.76	109.37	105.33	102.02	106.49	100.35	117.35	105.44	103.79	103.14	107.09	107.64	108.74	107.41	107.1	103.61	103.8	107.01	102.44	103.19	106.52
108.53	105.9	111.47	106.49	109.23	104.87	103.19	102.99	105.86	114.24	114.66	111.85	102.9	105.38	100.88	110.96	101.36	114.08	112.61	109.75	108.19	97.467	106.95	111.23	97.95	103.56	102.58	110.63	114.83	103.06	98.198	100.49	104.97	114.31	113.6	109.95	106.5	103.4	103.49	100.93	113.88	115.06	102.49	107.72	103.42	109.01	108.65	99.09	115.73	103.12
113.21	107.11	103.32	103.03	111.18	109.18	110.87	102.19	101.15	109.46	103.81	112.73	105.03	102.87	111.02	105.01	105.92	99.252	102.44	105.65	113.06	100.86	112.86	112.42	103.9	109.22	100.34	103.53	107.08	103.11	112.14	114.24	111.89	104.55	96.476	108.99	106.53	101.07	101.77	106.45	111.62	106.35	104.85	108.37	113.19	110.07	109.89	98.3	103.56	104.43
108.28	100.82	102	101.38	108.84	99.258	100.83	104.18	102.46	105.48	102.74	100.18	104.97	98.132	102.97	105.8	116.32	110.45	104.58	102.68	103.64	108.03	105.15	110.73	108.22	108.63	113.67	99.606	101.67	108.25	106.53	110.67	101.83	100.72	102.75	112.54	99.34	91.9	102.22	103.18	111.58	102.14	103.25	96.087	107.59	108.47	108.43	112.05	99.865	106.06
109.41	113.77	110.57	121.52	109.8	112.28	105.85	104.4	108.61	106.84	103.68	103.05	97.963	104.37	110.97	101.68	107.22	98.322	104.07	114.62	96.461	109.57	101.52	107.9	109.1	99.517	104.14	112.08	106.38	106.2	102.35	96.37	108.03	108.88	108.3	105.85	105.08	102.87	99.744	109.95	107.95	106.02	104.46	109.78	101.61	106.67	103.57	105.17	97.697	106.56
107.7	111.29	108.65	101.62	109.53	108.01	105.02	104.69	103.61	111.25	98.224	105.76	100.99	106.04	106.01	110.75	106.65	106.09	92.728	106.18	103.6	94.157	98.65	104.4	107.68	112.49	110.33	104.32	110.49	101.35	94.094	102.91	104.28	100.39	110.88	101.86	107.59	102.8	113.63	101.15	109.64	101.74	105.63	108.38	99.434	106.88	104.98	110	104.78	101.85
98.68	111.94	108.37	110.82	102.34	112.1	111.11	109.89	106.85	111.32	100.02	119.61	99.758	112.53	110.14	96.931	105.26	105.41	109.74	107.42	106.51	97.744	107.74	106.2	105.6	100.01	101.84	108.96	107.79	108.25	105.85	108.91	101.3	101.63	100.17	103.16	110.79	104.77	113.5	115.31	103.69	102.73	98.405	105.2	103.52	105.29	101.53	103.08	111.37	106.08
107.77	103.09	106.65	107.25	108.91	104.67	105.34	104.46	102.64	112.77	110.38	107.85	117.25	103.24	102.32	105.9	102.9	94.808	101.95	113.71	114.26	104.04	103.98	98.856	110.16	108.84	115.45	113.84	109.29	108	105.18	105.94	113.21	112.38	108.84	110.47	102.99	104.11	106.17	107.25	103.54	107.6	102.22	104.29	99.514	103.33	100.27	102.83	110.03	107.02
100.08	107.85	101.55	103.99	116.83	113.04	106.19	111.25	109.41	101.46	95.379	101.06	105.02	100.16	99.403	105.06	102.39	103.95	102.73	106.82	108.05	112.4	96.018	115.23	108.11	106.89	93.072	105.91	103.53	105.84	105.99	101.89	102.16	100.92	116.86	110.65	96.661	101.69	103.53	104.61	114.29	112.74	108.2	96.867	98.519	105.79	105.01	106.89	102.13	97.01
118.86	108.79	113.49	101.39	104.88	105.5	105.13	106.3	112.26	109.73	109.82	100.71	117.25	101.09	101.28	108.51	93.388	103.86	106.73	109.23	106.39	107.9	98.624	108.54	108.41	106.36	93.305	108.15	114.94	97.636	101.21	106.82	103.03	99.967	103.77	106.68	114.47	109.62	105.85	110.24	110.5	100.48	109.84	103.09	98.704	112.34	107.1	110.84	104.49	104.46
109.41	119.05	110.48	120.39	110.92	106.44	111.94	112.13	112.35	117.75	115.77	112.76	106.23	118.2	110.81	98.387	104.39	105.49	113.2	109.6	113	109.74	116.66	113.25	115.69	109.23	110.91	110.08	111.37	118.33	116.84	116.79	114.23	111.11	117.2	109.3	115.97	106.06	116.27	124.75	115.39	110.09	107.85	107.36	108.86	109.7	108.5	107.16	113.22	111.98
102.54	116.31	95.041	103.01	114.45	114.2	106.32	110.32	109.98	97.771	106.91	111.5	114.32	112.56	106.83	105.8	103.42	105.21	111.42	105.77	114.11	101.37	107.78	106.72	108.78	104.25	97.573	113.16	101.11	95.23	105.68	103.32	108.4	102.37	111.18	108.68	108.1	104.81	99.53	92.127	107.22	98.995	110.11	112.86	102.1	107.48	107.93	110.55	110.54	111.05
100.64	108.29	108.91	102.18	102.42	101.19	104.26	96.035	98.768	102.62	100.69	103.45	102.5	103.26	102.24	99.672	112.13	98.948	103.39	94.484	104.67	106.92	103.39	106.19	96.506	94.341	97.223	102.74	99.625	108.93	101.9	103.13	109.78	108.48	107.44	110.53	101.91	100.28	102.66	106.19	110.3	98.941	103.66	100.42	99.699	103.49	96.071	100.39	104.86	100.93
94.588	92.686	96.595	90.601	96.189	95.897	100.36	108.65	92.647	97.487	97.036	99.829	97.842	93.996	102.6	101.26	102.77	90.725	102.38	99.682	105.26	96.343	102.36	89.162	98.935	105.65	90.912	91.248	89.079	97.939	101.21	95.759	97.688	102.19	100.95	101.78	100.91	93.064	81.084	97.693	102.78	97.667	97.333	95.36	94.898	98.029	97.709	93.006	102.07	102.7
109.29	99.818	116.15	101.73	112.58	103.87	105.72	107.08	105.23	109.65	105.09	113.12	99.075	113.51	109.2	112.5	101.84	106.99	105.78	100.8	114.37	113.87	102.01	103.98	108.36	105.15	99.515	104.74	108.88	107.01	111.67	103.11	108.74	108.42	106.33	101.74	113.84	108.1	107.03	106.56	99.812	98.462	106.53	100.96	103.45	97.542	104.58	117.11	101.39	105.16
116.24	104.42	110.48	115.35	105	101.35	109.34	111.16	108.89	110.74	111.53	102.59	97.944	107.4	116.06	112.21	104.98	115.42	105.12	106.49	109.98	104.45	101.85	111.35	105.9	100.97	106.81	98.946	108.39	104.48	113.53	106.8	101.62	111.29	101.85	105.49	107.18	105.24	110.87	101.82	105.58	116.97	110.97	107.69	111.45	110.43	108.29	99.45	104.49	110.38
108.93	99.403	106.24	113.32	108.86	104.8	100.43	101.68	108.75	101.19	103.82	108.54	109.53	107.29	111.03	106.75	104.93	103.34	106.9	108.26	101.05	100.4	106.46	110.56	97.647	105.36	109.04	108.48	104.34	98.739	103.69	104.29	107.87	108.83	117.3	103.75	105.66	102.54	106.92	111.05	106.09	111.27	112.45	110.71	107.36	108.55	95.986	107.63	109.82	100.88
107.33	104.82	100.94	100.82	98.627	105.71	108.41	99.379	105.01	105.64	96.553	103.65	107.89	96.573	107.98	103.82	95.467	104.29	106.55	101.38	102.79	103.27	98.91	106.88	113.59	101	103.74	107.56	103.95	101.49	102.57	112.07	105.31	104.33	111.88	103.17	105.29	106.6	101.96	101.07	103.93	96.666	105.37	107.2	113.1	112.46	107.42	108.42	102.55	103.23
105.99	104.35	97.582	105.42	102.57	112.91	105.87	103.79	101.84	100.89	95.603	107.66	100.27	109.28	109.28	97.69	100.02	106.08	107.22	101.46	110.12	115.43	97.865	100.11	109.79	104.58	108.67	99.302	100.52	101.65	113.46	105.92	102.29	109.21	103.98	93.775	101.56	109.46	108.88	108.56	108.31	111.07	99.237	119.26	98.321	113.03	100.51	106.99	108.91	97.496
113.7	105.16	105.61	111.4	108.7	107.71	106.78	107.96	105.52	106.09	103.62	96.027	113.75	104.58	119.36	107.09	105.84	104.28	110.26	107.73	109.05	117.23	103.34	105.22	113.73	116.46	108.84	107.13	110.71	107.08	120.01	108.49	101.45	108.44	120.02	103.85	106.33	108.75	100.92	103.82	102.37	107.81	105.31	103.52	105	107.82	107.11	108.77	113.37	114.9
104.14	116.37	106.08	105.55	109.06	105.35	108.02	104.1	106.73	107.75	111.72	109.09	108.19	109.65	110.94	107.55	110.57	110.61	106.18	105.87	109.44	118.08	104.74	102.21	110.12	103.34	99.997	103.19	105.05	103.76	104.91	108.66	113.42	88.028	110.47	104.22	101.88	105.25	106.7	104.8	112	102.13	101.28	99.82	110.07	107.72	100.31	95.012	105.12	118.02
108.26	102.47	104.1	113.73	102.33	109.42	107.73	101.42	106.01	101.76	115.19	106.29	104.43	101.1	95.572	111.21	119.52	107.22	107.71	107.58	101.15	103.82	114.83	101.28	106.77	107.91	99.928	113.47	105.3	105.61	113.98	107.27	104.49	102.86	106.94	102.22	108.07	103.4	109.6	117.61	111.44	101.91	113.8	108.86	113.24	98.694	100.07	103.25	105.35	113.07
103.79	92.265	99.231	100.66	92.663	99.641	92.363	97.743	102.51	103.25	94.396	93.119	98.51	88.612	95.012	98.761	95.453	102.68	100.08	96.011	99.351	97.504	104.92	100.78	103.2	90.807	98.733	97.46	92.311	98.123	96.975	105.22	93.908	87.899	96.76	95.18	104.18	97.21	102.76	102.96	94.636	103.37	98.703	103.83	92.682	107.01	100.33	100.04	104.53	93.468
92.128	94.705	102.44	100.92	94.175	98.871	94.683	101.88	94.763	95.809	100.72	102.41	96.948	100.41	96.425	97.845	95.133	104.08	96.078	103.76	90.815	98.203	94.362	102.26	103.28	100.2	103	93.146	103.16	101.17	97.933	97.349	91.279	104.3	96.001	99.631	95.233	100.59	99.777	113.87	102.69	97.201	99.605	97.137	99.114	100.14	104.25	108.51	102.76	104.76
104.66	108.96	104.96	104.61	105.66	112.69	107.2	106.6	107.55	110.91	107.87	110.72	108.4	110.55	110.14	113.85	116.4	113.49	105.7	100.43	112.18	103.53	103.47	110.49	117.97	104.46	119.01	114.6	115.52	108.73	117.47	108.11	116.56	116.23	114.61	113.66	110.38	105.53	105.3	103.82	105.58	113.9	104.26	108.74	101.61	114.4	117.05	114.62	112.43	111.23
108.71	112.28	112.83	109.81	107.57	109.5	116.38	107.63	110.79	101.7	105.91	115.6	110.27	106.06	102.53	114.02	103.37	106.83	106.9	103.79	109.59	104.89	113.85	108.33	110.23	111.93	114.86	106.1	109.14	107.43	111.82	102.78	101.47	106.49	111.46	113.47	110.89	100.74	109.07	107.6	105.17	106.39	111.1	103.66	105.77	94.986	116.46	107.1	104.99	105.07
105.73	103.11	113.55	100.61	110.91	108.83	107.71	108.72	91.285	100.51	110.79	103.29	106.43	95.851	103.37	104.1	114.17	107.51	105.46	109.57	105.66	102.12	109.99	109.71	100.33	99.639	109.49	110.96	95.443	107.79	108.96	106.09	115.42	101.82	98.876	104.01	109.72	108.87	103.29	106.65	107.09	113.34	108.17	109.36	106.79	109.43	106.46	102.95	98.286	108.93
96.227	88.793	109.51	99.076	93.562	98.113	96.081	101.02	97.773	91.286	103.02	93.553	100.86	93.133	90.537	93.709	103.86	98.173	100.71	102.51	96.28	96.323	95.891	95.059	96.137	97.314	103.13	89.308	95.867	98.778	103.8	101.72	100.94	103.6	95.806	98.518	106.71	95.328	98.006	103.42	100.81	100.66	91.341	95.6	100.95	90.34	95.825	106.01	98.018	93.406
106.84	109.98	113.94	109.5	107.89	95.378	112.27	110.36	102.43	107.68	111.49	107.04	110.9	105.54	103.02	104.76	108.5	100.33	108.21	113.21	104.49	104.76	104.58	105.72	100.84	103.5	102.46	105.63	97.865	103.01	105.04	106.92	115.77	103.3	108.91	111.58	100.15	103.45	108.06	99.983	98.789	101.82	109.04	105.81	107.02	96.988	111.74	110.37	112.6	98.709
98.251	93.459	98.217	101.81	103.48	103.52	95.626	100.57	99.841	87.241	106.11	100.98	90.638	101.55	96.977	96.809	98.714	98.604	102.94	86.782	101.72	101.15	103.99	96.189	102.75	92.609	111.77	97.657	100.79	108.59	99.182	102.07	105.37	86.438	103.94	90.111	104.61	105.18	103.26	101.36	100.23	106.58	100.83	99.78	98.937	98.644	100.5	93.305	100.72	98.593
104.36	104.22	109.47	104.91	104.96	110.07	115.76	106.27	98.855	105.76	99.838	97.288	111.69	108.11	107.04	101.09	107.38	97.646	104.96	109.93	100.58	100.5	114.17	110.35	104.25	107.58	107.6	112.17	96.557	113.97	108.14	98.876	110.53	104.91	108.7	102.52	111.57	104.93	110.13	102.04	107.42	105.41	108.12	99.326	107.51	98.286	107.94	108.77	99.439	104.15
101.06	108.55	112.84	108.39	99.29	100.01	107.35	110.46	102.22	107.96	104.83	104.44	107.52	121.8	106.92	99.971	103.95	104.77	109.58	113.69	109.47	110.9	105.52	96.434	98.569	104.35	99.065	103.61	103.1	106.17	105.82	100.68	107.04	100.86	108.58	110.9	96.356	108.08	109.63	102.85	101.86	103.38	101.81	110.54	108.63	113.05	103.08	114.68	96.931	108.12
116	113.56	99.536	114.12	106.89	105.28	103.61	110.66	101.51	112.12	111.01	110.95	108.12	108.56	104.46	111.82	112.86	105.35	102.05	107.35	106.9	115.86	110.7	110.85	103.52	109.14	106.34	100.3	103.34	104.03	111.53	102.06	121.06	110.96	121.6	104.38	105.67	100.58	107.47	99.595	110.28	111.01	107.91	108.29	103.71	110.72	116.03	106.68	94.907	114.49
108.65	106.47	113.39	111.53	109.4	107.46	102.42	100.88	101.27	99.869	107.89	114.72	116.19	110.23	107.6	102.84	108.59	105.99	107.36	110.39	115.93	112.4	112.01	105.76	116	110.99	115.5	105.04	111.44	108.83	108.46	106.5	109.63	101.96	107.36	104.74	104.02	106.83	111.75	105.75	108.85	111	117.45	120	109.84	115.05	110.29	105.94	113.62	108.81
112.61	99.528	107.75	102.63	109.88	113.64	99.957	109.9	105.12	104.39	107.06	111.2	108.72	104.89	103.91	103.22	99.808	112.64	102.03	109.98	112.63	110.62	100.7	104.6	107.63	105.47	104.6	112.24	96.281	105.21	113.23	103.22	101.83	108.15	114.52	106.83	104.08	103.4	104.62	106.21	99.14	108.39	109.09	104.65	105.54	113.99	108	100.07	113.07	103.41
105.74	108.49	112.84	119.72	112.63	106.21	109.98	103.71	103.22	108.7	104.17	106.61	103.25	100.66	120.34	98.395	108.5	105.73	99.412	105.57	108.96	109.5	105.93	108.52	99.098	97.151	96.195	112.69	107.42	101.36	115.6	110.19	102.09	112.06	109.33	110.1	100.79	101.46	107.53	103.91	102.74	108.71	108.76	109.73	105.47	104.8	110.1	104.08	104.85	103.89
100.12	109.8	106.41	104.93	111.51	107.07	104.28	110.63	110.5	105.31	105.27	103.71	109.49	101.26	111.37	101.16	98.972	111.14	109.93	103.95	110.52	102.49	97.866	108.92	111.48	106.64	98.679	99.726	103.88	112.21	111.75	108.92	103.27	105.54	105.66	106.48	107.7	98.369	107.69	107.39	105.22	102.19	107.18	105.49	108.91	102.52	105.61	110.02	103.61	105.85
106.19	107.3	100.75	97.387	104.01	106.11	107.1	102.92	104.42	105.43	105.53	105	102.17	97.912	102.95	114.11	96.319	107.29	110.27	119.72	100.05	106.03	102.85	103.45	104.8	101.94	110.11	108.19	110.75	109.7	99.674	106.3	101.19	99.855	103.25	104.92	104.19	109.11	106.62	110.49	105.64	109.26	110.78	110.21	109.09	106.2	112.66	95.549	106.19	102.01
104.62	102.71	104.42	98.754	102.78	99.781	91.361	105.79	108.1	108.35	89.374	103.09	102.87	102.15	94.64	111.69	106.76	102.65	100.14	104.67	95.154	106.64	105.37	95.679	97.814	104.85	99.424	95.935	100.77	100.36	101.01	104.33	106.97	100.32	95.171	100.78	99.734	96.09	94.466	98.933	101.36	105.95	98.17	96.964	96.242	94.661	107.89	103.79	101.06	107.96
104.71	104.55	106.84	103.94	114.27	104.9	107.89	111.24	110.54	104.22	99.17	117.88	103.19	106.65	106.08	94.268	99.002	103.68	105.34	100.25	99.724	114.57	105.83	112.6	109.56	100.38	110.21	92.271	106.94	112.24	106.76	100.41	116.32	104.16	111.96	104.63	106.98	109.98	110.88	111.65	101.78	111.04	108.54	109.73	109.28	109.24	115.26	102.78	110.83	113.17
98.538	100.1	100.74	107.24	104.04	111.54	99.449	108.95	114.13	114.46	109.02	93.452	100.89	113.8	107.68	97.377	110.6	108.37	106.52	98.374	105.21	104.74	103.23	107.98	100.81	108.78	103.04	99.406	107.44	112.32	108.69	107.21	106.08	103.31	104.7	109.8	100.07	112.55	99.995	112.83	109.03	105.57	105.95	98.089	104.2	102.55	102.81	109.53	95.694	105.56
111.28	106.94	105.28	107.23	109.87	118.71	99.712	107.67	105.7	109.17	107.39	102.53	115.17	111.93	112.91	115.25	106.68	100.33	96.478	100.7	108.05	109.97	103.71	123.8	109.03	99.858	104.79	103.12	96.684	105.56	108.91	105.29	107.57	107.21	113.04	108.43	113.29	106.78	104.86	101.35	116.71	118.62	108.15	102.02	106.35	104.9	105.2	105.72	119.94	106.55
116.08	108.79	107.53	111.04	107.91	101.26	99.869	113.41	114.96	122.26	112.52	107.78	117.3	108.07	111.39	108.6	112.36	107.46	110.82	113.74	106.36	118.76	103.85	105.31	99.211	108.02	100.62	103.81	115.78	99.436	109.71	104.14	102.8	108.39	107.81	102.84	101.48	113.75	102.91	113.32	108.91	105.88	107.36	104.9	109.58	103.85	108.1	107.05	116.91	105.26
106.39	107.68	100.48	110.7	109.17	107.7	108.66	103.59	103.6	107.95	109.98	103.13	107.35	103.62	110.99	105.73	111.34	109.27	108.93	102.77	106.93	109.66	114	110.38	106.96	104.74	103.15	97.67	102.38	103.97	100.63	101.3	99.82	108.2	107.23	105.12	115.47	107.89	102.79	95.269	112.12	100.85	106.12	110.33	111.81	104.33	100.37	104.23	115.24	104.87
97.656	102	100.22	109.42	96.794	104.18	95.989	93.878	106.96	106.41	91.506	99.596	100.02	104.63	89.471	107.24	96.182	107.06	105.66	106.02	96.774	101.81	108.33	96.36	104.63	92.77	101.87	99.042	104.11	101.32	97.049	99.952	107.11	104.48	97.137	98.599	100.77	103.56	103.66	103.63	99.749	96.718	96.855	103.82	106.1	90.415	107.36	92.94	93.743	103.48
104.55	97.186	101.75	109.34	108.6	108.09	107.98	106.2	102.5	106.6	110.33	108.47	105.75	104.07	103.75	98.497	103.44	94.607	100.99	108.32	114.73	98.085	104.62	95.964	102.87	103.66	97.378	107.72	110.65	106.87	99.759	107.3	104.04	99.548	102.89	107.53	107.79	113.86	104.61	98.866	106.06	112.32	110.78	106.31	104.57	101.09	104.95	104.05	108.15	102.47
107.58	97.891	104.31	107.94	117.37	103.74	107.85	105.89	105.58	107.43	107.98	105.14	94.625	102.65	109.55	101.75	105.63	107.09	116.33	111.34	100.28	106.04	107.01	102.08	98.392	99.941	107.33	104.93	104.51	96.746	110.77	104.98	103.18	113.06	103.17	107.04	114.44	105	106.55	101.73	103.47	105.84	104.85	107	106.48	98.82	111.27	106.57	102.77	110.69
107.48	107.5	108.87	105.99	105.05	103.24	107.16	108.69	109.75	97.837	108.62	98.124	104.05	103.82	104.03	111.82	98.544	106.18	98.077	97.169	106.24	107.51	107.12	110.33	108.63	107.67	110.3	109.52	107.36	107.31	105.65	101.01	103.77	111.02	100.72	97.335	115.57	109.67	108.72	103.92	106.46	105.38	101.46	101.81	109.65	105.41	107.88	98.12	100.08	103.86
106.36	113.05	108.21	114.81	102.72	108.75	109.66	108.79	116.49	114.63	106.07	104.9	108.99	121.06	111.72	108.87	114.32	113.61	109.04	111.13	107.73	109.17	105.05	109.92	102.19	113.69	106.8	111.17	105.31	107.61	106.53	116.56	113.26	107.22	112.08	113.4	112.35	122.86	106.92	110.03	112.2	111.57	104.68	111.49	101.59	105.44	112	116.4	101.63	110.94
114.99	113.75	110.44	109.98	109.02	104.23	107.97	110.47	106.22	102.1	108.87	111.45	99.751	107.68	105.03	115.15	103.46	107.08	109.05	104.37	106.24	117.09	110.06	109.85	118.34	110.66	110.43	114.56	106.94	105.26	105.52	103.26	112.67	100.37	103.45	112.4	103.48	105.98	111.23	110.38	112.26	99.79	105.24	105.4	114.96	112.05	107.96	104.19	104.26	112.61
97.532	94.875	102.44	98.811	97.959	98.327	103.57	96.787	102.22	105.23	90.627	97.198	101.3	98.548	94.184	101.26	94.481	101.28	89.539	101.09	104.24	99.294	97.338	98.459	99.293	91.441	96.78	99.124	93.45	97.759	93.35	96.818	101.2	96.252	103.79	93.843	99.982	94.427	98.52	96.955	107.91	96.446	100.61	92.467	97.349	103.28	105.5	87.791	93.939	100.96
106.68	101.19	98.639	91.869	91.386	106.61	102.28	108.16	96.888	107.79	104.96	102.23	96.034	103.2	104.6	90.751	96.143	94.923	98.984	100.81	96.078	95.656	106.86	104.49	96.3	104.23	99.228	106.96	101.25	100.64	99.881	101.31	100.95	94.001	110.1	102.6	93.426	101.94	98.127	101.62	103.46	97.433	102.37	101.05	85.428	95.906	100.58	99.908	105.39	97.194
110.07	113.9	99.881	105.94	107.49	106.82	108	110.01	110.47	102.68	102.77	108.57	108.29	109.13	110.74	107.14	109.72	103.34	105.11	105.41	114.86	112.55	104.58	108.34	104.55	111.57	103.51	101.48	103.47	100.77	106.36	104.54	111.94	110.23	93.677	109.34	109.07	102.32	112.43	103.97	108.79	116.1	113.53	117.19	108.54	106.3	100.94	101.77	106.34	104.98
95.834	92.14	100.88	104.53	102.87	96.407	103.45	100.41	97.026	100.92	103.79	106.3	104.95	103.58	94.547	99.171	99.541	103.85	98.47	94.641	97.963	98.372	100.57	100.38	100.86	103.56	103.37	102.94	99.373	109.32	102.12	104.65	100.55	102.43	98.449	99.808	103.11	112.34	110.64	111.48	106.83	97.755	102.56	100.88	104.16	96.436	98.35	101.3	102.29	100.19
117.52	111.36	104.67	102.56	105.78	107.59	98.421	112.46	111.14	108.27	94.883	107.25	100.82	106.77	103.99	109.2	103.33	100.22	110.15	103.72	109.83	112.68	112.79	103.88	106.85	102.52	103.46	98.386	104.7	103.69	106.08	105.62	103.29	110.72	123.95	109.78	116.43	112.72	104.66	111.11	111.78	101.4	100.68	104.49	108.58	99.831	98.285	107.56	102.74	100.79
106.16	105.34	105.96	115.03	112.61	109.02	101.47	102.6	108.21	110.47	106.13	113.31	91.61	107.8	114.79	107.29	114.79	110.46	109.23	109.59	107.15	106.96	117.47	102.6	107.39	107.17	107.66	113.2	108.06	99.384	118.32	104.68	111.43	110.04	108.82	105.74	102.08	114.45	110.06	102.85	111	112.51	105.77	111.71	113.47	98.847	105.28	108.5	110.39	109.43
101.39	98.729	99.718	102.76	92.585	100.28	100.45	96.352	95.142	98.558	92.268	107.11	92.833	98.528	101.72	95.977	100.02	99.474	89.722	91.744	101.53	99.406	99.196	93.265	98.301	90.032	95.398	96.533	94.349	99.74	88.981	104.27	103.38	97.363	99.343	98.23	103.4	93.237	96.102	107.33	104.15	101.52	94.094	103.77	100.2	96.514	91.866	102.65	104.3	99.09
110.87	109.37	113.38	99.532	110.39	115.97	104.79	108.76	114.14	101.3	110.23	96.193	105.16	111.16	106.53	112.58	106.54	112.65	94.32	109.93	114.8	103.19	106.98	119.44	114.85	116.55	105.64	116.51	109.82	100.75	117.85	115.1	108.64	106.73	105.22	105.44	103.75	114.17	114.1	110.89	111.26	113.53	112.81	115.85	114.39	114.15	111.09	109.63	104.82	98.322
114.35	100.3	109.81	104.03	102.65	107.53	106.36	106.37	113.28	108.51	112.22	104.75	107.85	112.35	104.92	114.35	107.07	121.57	104.94	108.84	102.69	100.74	106.8	105.87	106.22	105.58	102.48	115.84	108.46	118.65	106.96	107.91	105.92	112.26	104.83	114.06	114.97	102.07	109.06	113.69	103.04	113.54	113.19	115.32	103.71	104.58	100.83	110.76	108.96	113.43
101.13	101.43	105	104.75	107.36	109.08	103.27	96.14	104.99	103.93	108.95	108.29	104.81	98.971	99.072	110.33	103.65	108.97	101.46	104.86	103.13	114.16	109.71	102.01	110.56	108.78	108.71	103.28	108.65	106.29	112.62	110.09	109.43	109.05	102.31	110.9	106.13	102.87	102.67	98.598	101.91	106.56	106.53	104.93	100.15	113.11	104.9	101.13	109.69	101.96
99.768	105.09	108.54	109.01	107.81	106.92	108.46	111.55	111.72	110.15	108.34	113	107.25	111.46	113.14	109.23	107.68	106.84	103.53	102.79	109.18	120.27	110.08	97.863	110.92	103.45	111.62	109.72	110.16	102.19	118.48	117.23	110.55	95.869	109.58	119.3	106.33	103.48	111.51	103.12	102.9	105.49	113.86	109.22	102.61	98.011	110.94	110.61	115.07	94.44
108.88	103.46	110.52	102.84	109.16	103.63	101.46	114.71	104.89	101.8	100.59	100.98	106.24	107.95	113.83	99.507	109.42	114.28	112.64	104.19	101.5	103.72	106.4	101.68	100.27	95.167	98.711	110.36	107.2	103.23	99.492	107.92	107.28	109.41	104.73	112.43	113.04	106.12	109.88	109.83	107.83	100.93	108.57	112.44	103.14	101.25	102.5	107.91	109.16	109.91
98.764	108.61	107.83	96.847	104.5	97.606	93.768	100.1	89.144	96.116	105.13	100.15	103.64	103.13	97.806	99.103	102.66	94.021	91.997	92.908	100.88	100.21	93.764	89.336	90.36	93.635	96.181	93.983	98.861	90.499	100.29	94.898	95.657	104.52	92.613	103.39	97.544	101.01	90.71	100.9	101.99	99.252	94.36	95.906	94.87	100.43	92.626	98.205	105.11	96.617
100.35	103.59	103.73	104.02	108.9	106.12	103.08	101.3	105.86	105.44	109	105.58	107.4	113.31	112.85	103.48	109.28	107.9	103.48	102.84	105.73	100.96	107.51	100.61	105.9	106.87	111.64	109.56	105.7	104.1	110.07	103.71	106.99	107.16	104.44	108.44	109.84	98.024	110.89	105.68	105.18	111.87	103.36	103.93	100.95	110.1	105.16	97.351	103.64	105.86
105.31	97.876	95.646	98.13	102.45	102.25	113.3	106.67	104.74	93.247	103.39	97.634	105.88	113.53	102.35	112.58	104.44	101.55	107.47	100.02	97.063	104.88	103.3	104.72	107.2	109.55	102.09	104.3	94.092	114.41	99.539	99.293	112.64	104.38	101.59	107.83	98.177	106.06	98.084	104.91	105.44	97.198	100.05	93.664	106.97	106.93	99.469	105.67	109.45	102.04
103.83	108.04	107.57	99.871	109.45	107.32	105.41	108.09	104.64	88.993	105.67	107.98	107.23	100.68	111.24	103.43	112.42	101.93	110.78	103.54	103.39	102.18	106.65	108.29	105.48	103.67	105.05	103.17	113.47	114.5	110.07	109.78	111.6	118.23	102.75	111.23	101.14	100.85	102.21	111.6	107.04	99.974	107.22	103.15	97.86	108.32	110.9	104.44	115.84	106.25
109.62	120.58	108.1	105.03	116	110.38	108.32	105.55	105.88	107.24	109.37	111	114.64	108.44	100.14	107.38	110.67	96.957	113.16	116.25	113.73	107.81	113.26	107.32	111.56	103.97	109.69	109.7	114.77	104.3	105.87	103.44	114.86	108.88	106.21	97.393	104.79	116.62	111.91	108.24	106.16	112.17	99.629	113.83	114.38	100.45	110	105.02	108.48	110.69
107.95	103.68	103.37	107.48	98.628	111.27	113.62	96.76	103.6	106.18	110.65	106.52	108.73	104.05	106.5	111.22	101.12	109.75	102.77	103.71	101.33	117.29	103.45	107.52	107.17	101.24	113.63	107.3	102.19	111.29	105.83	105.14	106.86	94.807	100.96	108.57	108.14	98.808	113.03	105.57	104.12	111.61	105.66	109.8	107.91	112.42	113.14	100.27	101.53	101.8
89.572	97.349	90.581	91.828	89.803	94.231	105.95	105.13	105.67	94.101	88.364	106.55	98.59	96.793	99.84	105.03	99.869	94.971	109.05	96.007	92.832	104.89	93.064	93.412	99.7	91.906	107.02	102.54	97.531	97.541	99.088	99.895	95.927	93.092	101.03	94.864	98.777	95.484	92.413	100.8	101.43	94.262	107.65	93.176	96.696	108.9	90.869	103.02	94.625	99.66
94.818	105.3	114.43	101.41	103.9	99.864	114.97	108.94	105.68	97.516	102.37	100.34	106.56	113.36	112.66	99.978	104.12	110.43	110.08	106.5	115.19	109.75	108.88	104.78	107.54	106.22	113.14	114.14	97.829	107.54	104.38	107.44	104.79	104.63	111.97	103.02	107.35	104.47	112.87	111.59	109.87	107.25	111.47	105.82	101.46	108.39	106.77	102.23	108.43	107.97
102.29	100.7	97.271	96.117	93.655	97.774	96.546	96.639	92.065	97.15	103.01	99.667	90.385	103.37	97.591	102.51	96.879	94.932	95.923	110.56	107.99	108.56	100.34	103.67	96.025	99.142	106.75	95.149	103.56	99.779	98.398	86.911	94.381	103.49	92.501	100.26	108	101.27	98.018	95.633	101.32	104.78	99.018	102.12	96.889	107.88	102.11	95.974	97.205	94.27
108.92	110.7	104.55	98.245	106.6	107.25	100.32	102.44	104.61	101.24	106.19	109.31	96.93	101.05	104.92	105.3	102.59	101.11	107.6	107.88	96.014	107.74	114.27	114.82	101.18	96.722	116.58	107.09	106.81	114.58	101.85	95.231	102.83	102.46	104.41	96.544	107.21	104	111.76	111.43	97.751	110.18	105.06	105.37	98.269	105.51	101.7	109.16	103.64	105.68
107.39	110.08	95.344	112.04	109.23	103.86	108.23	113.03	111.21	100.87	106.12	107.64	108.81	112.02	109.64	103.06	106.29	101.84	105.32	108.63	105.82	106.1	112.49	106.44	105.99	114.83	105.07	100.89	106.06	107.08	106.37	108.36	100.38	101.64	103	110.78	103.48	108.76	109.83	107.33	113.88	110.27	114.11	103	105.4	101.88	104.67	106.47	107.07	97.83
112.28	109.98	105.58	107.94	111.87	105.35	113.16	100.69	112.5	104.46	105.47	107.39	103.19	107.63	104.44	102.22	104.81	105.62	97.93	103.92	100.26	111.07	104.96	105.75	105.5	105.78	105.27	112.43	112.72	110	104.41	106.62	109.3	102.09	97.687	115.08	112.18	104.52	112.48	109.04	104.14	94.737	115.25	108.96	115.18	111.46	103.12	101.45	108.94	98.653
93.592	95.37	95.133	99.684	98.215	103.83	99.843	102.81	106.82	101	98.867	97.907	109.8	105.84	101.33	105.08	103.87	104.37	98.023	94.185	106.91	96.362	96.353	100.51	100.7	102.38	105.58	105.7	102.57	99.712	101.97	101.75	96.361	103.91	96.857	99.967	100.28	96.687	102.33	104.74	105.16	99.819	93.175	98.435	100.85	105.91	102.59	101.11	105.38	98.429
118.82	117.15	108.73	107.69	105.83	104.93	110.74	99.594	103.45	106.93	114.91	109.71	102.64	109.75	115.51	113.45	103.74	120.82	106.89	113.89	108.01	102.1	104.04	114.86	102.62	109.63	113.34	105.72	105.49	105.02	110.44	102.14	114.66	97.415	102.35	108.55	107.94	112.51	111.42	108.69	111.04	106.92	105.24	111.57	109.05	100.64	110.07	109.88	105.36	113.38
99.792	106.12	102.04	107.03	106.1	103.24	99.872	103.05	107.94	102.84	103.34	106.08	113.11	112.31	99.706	107.23	102.72	102.79	103.83	103.01	102.53	110.11	98.978	109.97	99.655	112.38	103.57	105.42	101.59	113.42	107.17	103.69	92.35	103.47	110.31	101.28	97.56	112.26	104.13	115.38	104.68	107.08	96.126	104.42	107.05	103.04	102.98	107.52	97.151	107.27
106.81	107.11	110.47	106.06	104.08	113.32	103.65	106.42	109.45	106.29	101.21	97.896	106.31	102.52	104.21	102.82	102.66	107.48	103.88	104.07	105.31	110.3	109.41	98.693	109.11	98.992	104.25	104.1	100.18	113.89	110.52	109.31	104.42	111.16	116.75	113.46	109.75	104.42	114.7	108.75	100.97	103.5	101.15	100.8	111.01	102.46	103.96	98.763	110.7	102.63
106.76	103.89	107.64	106.04	108.1	84.304	101.85	101.66	98.51	100.49	106.4	107.71	99.588	103.38	94.723	109.19	99.237	106.17	97.387	99.856	103.83	102.94	99.157	99.515	102.67	99.274	110.98	108.26	97.793	93.67	97.771	92.336	91.201	109.77	103.6	103.98	114.43	99.439	97.403	99.467	106.55	102.8	100.5	104.85	102.51	96.483	102.9	104.95	100.45	93.715
97.942	116.36	103.22	118.85	107.64	110.36	113.53	106.12	107.13	109.93	107.26	120.31	101.42	110.7	111.21	109.71	108.4	111.54	112.46	108.29	106.99	104.28	109.72	105.19	116.4	104.56	103.54	113.74	100.24	109.19	113.53	107.9	112.25	103.38	106.98	105.26	105.01	107.54	96.906	113.84	105.79	105.44	105.86	109.05	108.66	97.904	103.17	113.09	109.45	109.96
99.634	93.603	102.06	106.03	98.993	98.652	104.74	99.121	100.69	102.34	91.487	92.127	93.65	98.755	105.34	96.819	99.191	92.768	103.64	100.89	91.577	92.494	113.06	104.9	100.55	95.91	94.586	94.755	99.153	100.33	93.466	96.338	87.74	90.429	100.44	101.01	92.864	98.24	108.23	91.519	105.83	91.771	102.38	94.004	99.628	102.32	90.613	101.03	105.26	103.07
90.313	98.813	92.838	93.495	105.75	89.281	99.149	95.813	98.757	100.87	101.2	96.599	92.349	97.176	100.54	100.41	102.11	103.38	101.81	99.269	95.725	105.89	98.803	96.994	92.669	98.2	99.924	97.803	101.74	93.39	96.125	95.452	99.326	94.148	100.36	92.569	99.195	97.568	97.732	108.12	105.9	97.873	91.783	95.889	98.705	90.563	90.816	95.095	97.882	101.83
113.24	109.11	114.89	119.57	108.26	110.73	100.03	101.63	108.18	105.56	111.77	105.19	108.35	116.72	113.19	109.27	107.69	116.74	117.23	106.15	108.92	111.45	108.17	103.36	103.93	112.91	107.36	112.15	117.98	120.65	109.14	107.83	109.37	107.51	107.62	108.72	114.09	106.55	111.5	103	119.61	110.34	114.05	110.66	115.53	111.92	111.17	110.11	104.15	111.25
100.29	96.94	97.706	101.87	99.502	101.5	104.51	100.9	99.152	96.089	88.766	99.211	108.5	105.78	102.81	98.028	101.86	98.005	104.77	97.837	103.01	88.301	100.2	108.91	104.83	99.441	95.594	108.11	92.042	99.11	105.45	106.81	93.793	102.2	99.416	105.22	102.61	105.57	94.945	89.506	95.226	96.623	100.62	102.11	101.19	99.729	100.22	101.48	95.576	104.39
116.5	108.09	118.44	108.63	107.88	111.6	109.99	104.12	101.39	108.55	108.38	103.18	103.38	106.73	101.94	114.59	104.24	110.54	101.16	106.62	111.51	106.87	108.76	98.258	105.51	105.79	119.15	107.55	98.997	107.86	110.23	106.04	99.959	106.42	113.2	112.33	104.55	99.996	105.97	117.04	102.13	105.03	113.54	113.73	105.56	113.27	107.55	106.5	108.01	109.61
102.61	107.22	98.242	97.79	101.59	103.79	99.564	90.533	105.32	104.29	97.241	102.06	96.177	101.65	94.434	102.92	97.625	99.287	85.688	100.38	90.965	97.403	100.85	95.494	91.309	104.85	89.607	96.23	97.663	90.872	96.827	99.439	106.09	100.82	93.219	100.94	100.13	111.86	93.429	95.874	97.557	102.23	102.07	93.769	112.72	99.668	102.42	104.24	106.19	94.042
93.501	110.21	111.11	112.25	109.71	104.6	110.28	99.671	107.67	105.92	105.94	108.36	98.668	104.24	106.41	115.98	105.36	110.98	105.08	113.27	106.15	110.66	105.11	109.13	99.994	97.137	107.98	98.757	105.18	105.61	103.44	102.11	99.056	107.33	101.41	106.82	106.55	100.7	98.08	102.12	106.16	107.59	104.05	105	94.772	97.809	96.683	109.07	101.2	106.11
104.35	98.763	101.65	97.828	104.06	106.79	102.55	98.654	97.21	101.51	103.24	104.68	104.39	111.1	103.68	101.22	102.27	100.22	97.812	108.23	106.76	105.09	105.3	92.486	99.39	104.68	102.24	97.449	94.505	105.41	104.97	106.18	99.853	96.121	102.33	99.86	105.44	105.09	98.131	91.217	102.91	98.756	102.6	96.865	95.778	103.37	106.06	100.18	107.32	100.73
101.54	106.08	96.792	96.244	94.221	103.67	91.98	103.71	87.428	91.56	93.886	98.016	90.424	105.42	96.163	98.005	100.23	103.76	102.11	101.19	93.778	100.4	102.41	98.071	97.03	97.261	100.82	96.017	94.105	94.374	99.032	92.695	90.36	95.145	105.15	92.05	92.27	97.409	90.527	94.925	100.16	104.59	102.63	94.476	104.46	91.727	93.547	96.963	97.893	104.76
101.89	103.67	110.34	99.337	102.55	97.885	100.99	103.98	107.07	104.58	109.99	111.24	111.53	110.92	107.54	111.59	105.96	107.25	104.48	111.31	107.14	106.88	113.94	107.75	104.29	100.44	105.86	107.41	107.73	109.86	104.3	97.409	107.77	113.17	101.27	102.21	108.48	106.92	104.3	111.65	109.22	106.25	107.03	102.63	109.74	107.63	105.95	103.08	108.56	100.38
98.644	109.53	107.28	119.39	113.56	111.81	103.59	114.04	116.77	114.34	114.88	113.84	114.3	105.84	108.08	108.82	107.76	108.65	112.14	107.03	100.32	110.25	110.84	112.78	103.07	113.28	120.31	105.93	103.01	106.28	107.56	109.21	109.84	111.27	108.21	104.69	104.16	110.99	109.41	109.75	113.97	112.84	108.53	103.83	106.73	106.65	111.62	104.13	109.04	114.65
102.67	91.25	104.35	113.7	108.11	100.89	103.39	102.69	99.55	106.02	102.83	108.57	103.45	105.57	106.1	112.52	107.99	107.74	113.33	106.91	109.55	108.17	105	98.532	105.46	102.38	104.13	111.25	94.683	106.43	101.33	100.88	104.97	110.39	115.05	104.4	110.26	108.55	102.17	113.44	109.91	102.62	109.81	111.07	107.11	102.24	99.645	93.249	103.09	107.34
115.14	101.22	98.285	95.285	96.264	96.634	103.14	102.81	101.96	94.998	101.46	98.217	104.57	100.04	105.24	95.517	101.51	104.39	106.77	106.86	108.86	96.455	96.948	98.969	99.328	97.011	92.495	90.195	100.99	103.12	104.57	111.66	101.99	97.678	100.13	113.04	107.87	99.755	105.72	103.41	98.965	97.465	106.16	96.862	95.421	103.13	98.344	106.18	101.76	98.84
105.91	103.07	100.94	107.83	109.56	106.24	112.8	103.9	102.02	109.31	114.04	110.58	112.63	109.13	111.91	114.42	106.42	107.24	106.09	108.52	97.123	106.33	115.49	104.19	121.49	107.59	113.37	106.65	109.3	115.6	109.63	106.91	103.48	112.75	103.2	104.53	106.83	113.65	110.26	108.05	111.92	107.17	105.78	106.78	98.529	110.34	110.49	106.63	110.81	111.24
109.92	108.36	111.45	108	110.31	100.84	107.53	111.07	107.89	101.36	112.1	110.86	115.74	116.69	99.203	120.99	102.92	106.93	109.45	106.55	111.28	104.8	105.02	113.37	101.02	106.9	108.12	110.15	114.03	104.31	105.96	108.02	108.19	102.4	108.51	98.83	107.51	104.76	109.1	111.46	112.66	116.23	103.95	106.37	102	106.91	99.434	106.97	104.19	104.99
101.38	111.99	102.03	103.49	101.84	109.76	103.57	106.93	98.878	108.6	105.3	115.45	106.23	114.7	99.438	115.44	111.15	117.78	105.24	107.42	106.98	105.22	113.44	104.84	105.64	100.85	107.51	118.75	120.8	107.32	99.886	113.57	116.08	114.24	105.68	108.77	113.85	115.1	113.65	94.048	112.52	110.12	106.42	99.452	106.65	101.05	107.66	110.46	113.9	109.61
112.36	109.07	109.24	113.68	108.05	110.36	114.31	108.42	105	115.01	110.73	114.05	106.11	101.56	115.1	109.92	101.03	112.55	103.31	111.34	108.78	107.5	102.89	110.39	114.59	110.85	110.65	107.43	112.01	107.03	105.22	109.29	107.61	114.55	113.68	117.57	109.98	112.97	110.15	116.72	120.07	110.79	109.15	110.97	105.94	106.96	107.21	112.67	106.36	110.41
104.61	103.28	96.773	109.29	109.79	108.49	107.05	92.049	115.46	101.12	107.03	111.01	106.8	110.25	118.15	105.58	115.19	113.04	106.87	101.14	103.2	98.418	104.57	107.95	103.88	106.36	101.49	95.783	106.04	108.7	109.6	110.71	112.48	106.78	109.95	109.37	110.41	107.72	113.84	104.29	109.04	111.97	103.27	102	96.356	107.84	98.802	102.38	97.365	103.24
113.22	103.38	115.25	97.527	109.11	116.88	110.84	112.87	110.78	106.92	102.71	113.15	103.13	115.64	108.53	102.12	112.47	108.91	107.49	106.36	101.73	120.6	106.58	105.04	107.74	110.39	97.743	105.93	102.5	105.79	110.53	112.4	108.5	105.64	110.91	114.87	113.46	101.37	109.22	106.6	114.12	104.8	111.39	108.67	104.88	108.58	108.72	109.22	105.72	109.6
107.63	116.3	108.86	110.6	110.23	104.54	108.23	115.09	107.52	109.76	105.03	108.03	113.62	111.93	110.34	104.61	114.84	104.25	106.81	114.77	107.85	104.62	102.37	114.92	108.14	110.03	109.79	106.47	103.91	110.01	111.55	108.67	109.52	105.06	104.67	104.55	117.12	113.28	110.88	104.9	105.01	106.64	105.6	112.43	110.62	104.5	113.61	98.123	103.87	111.17
103.91	93.105	98.28	102.18	97.555	94.375	99.482	94.935	97.725	95.904	103.33	98.013	94.227	102.72	93.609	97.782	95.375	104.05	93.644	106.48	110.45	106.03	103.27	95.208	98.168	102.21	101.21	89.699	101.81	97.998	100.98	97.949	96.24	104.85	98.008	96.442	96.42	105.11	106.34	102.64	97.372	93.012	107.98	100.45	92.895	97.694	103.73	101.43	100.74	96.332
104.26	107.29	99.739	109.62	110.66	101.68	108.05	104.57	108.6	103.09	101.94	109.37	106.7	108.77	108.22	101.57	113.46	109.62	108.16	111.35	101.55	111.84	111.66	110.91	113.41	107.47	106.85	115.1	104.44	112.16	108.4	118.26	102.1	107.37	112.17	108.56	111.14	112.36	100.03	97.646	115.07	104.37	114.16	116.77	101.56	106.97	112.41	115.59	111.21	112.55
106.45	104.78	102.02	107.59	111.71	105.91	103.29	106.83	108.34	106.64	109.9	102.05	106.72	109.62	109.02	109.26	105.77	114.36	111.44	102.42	96.703	100.98	111.37	106.64	101.8	102.03	108.71	110.72	107.44	111.76	108.03	104.6	108.24	109.4	103.41	112.12	100.96	110.29	103.48	102.78	113.2	118.75	99.457	98.567	99.325	104.27	111.97	107.71	116.78	110.66
102.1	106.2	100.94	111.21	103.32	117.05	97.194	103.68	114.8	107.41	105.67	105.65	109.37	103.87	118.15	111.67	106.91	109.44	105.02	101.94	107.3	105.68	109.03	104.33	106.41	101.52	109.81	105.22	107.29	102.77	97.96	109.19	104.77	104.24	104.42	102.42	100.54	105.94	91.816	106.5	102.84	105.06	104.27	108.81	108.44	108.64	103.24	107.06	101.42	104.63
102.8	105.14	100.89	99.683	103.49	104.11	107	94.893	96.616	99.403	109.31	105.84	102.59	99.679	107.45	98.654	96.183	93.252	109.5	110.1	95.974	109.53	105.9	105.37	92.25	103.61	101.8	100.24	101.36	98.85	107.41	93.873	96.817	103.59	98.794	93.664	96.11	105.06	105.99	107.61	96.968	100.08	101.12	100.25	91.948	105.97	91.743	96.651	96.791	105.48
110.08	105.31	111.74	109.38	100.93	102.66	115.66	107.57	105.47	109.27	105.4	102.21	100.86	110.44	110.41	113.35	110.13	117.44	107.37	108.42	107.51	102.49	104.46	108.7	108.25	107.53	109.4	108.47	105.03	108.75	109.53	106.25	111.17	111.78	110.63	108.45	111.07	100.97	111.65	101.75	104.35	116.9	101.98	109.24	101.34	107.09	103.98	113.65	100.54	105.39
104.13	106.12	108.67	107.23	108.37	108.28	114.65	107.76	107.15	114.49	107.46	107.96	103.06	109.54	105.42	108.94	111.51	114.16	99.459	100.42	103.5	109.73	101.92	106.2	102.93	112.01	117.75	106.05	110.92	111.05	111.29	106.03	103.84	104.37	100.36	102.75	111.52	115.91	107.63	106.44	121.77	104.52	110.86	105.92	108.7	105.26	107.66	102.62	107.4	107.32
106.97	105.69	107.03	107.85	109.9	109.4	117.65	108.02	110.47	110.99	106.55	105.45	109.17	109.35	111.33	108.46	102.8	95.84	114.19	112.04	102.58	98.184	112.87	114.02	100.44	100.17	102.42	113.65	107.92	105.07	96.1	102.47	98.132	98.218	105.73	103.76	105.8	108.87	103.19	109.08	101.96	113.87	106.39	102.35	116.24	102.49	108.88	94.379	111.21	112.92
111.86	106.53	107.54	105.15	105.93	110.73	108.84	114.13	108.14	100.77	111.81	109.24	104.24	105.44	104.88	107.03	105.26	103.73	99.752	102.96	107.02	109.13	108.85	105.26	105.47	107.23	108.17	111.11	103.04	116.59	99.947	104.18	98.908	102.46	106.26	108.25	103.62	94.873	96.17	103.43	114.43	109.41	110.03	105.17	96.673	98.401	105.34	104.99	110.21	113.8
102.81	95.703	106.16	101.98	100.98	106.32	100.68	107.74	100.12	105.47	104.06	112.33	98.223	108.57	105.28	102.7	114.48	108.39	107.18	99.506	106.08	107.11	101.71	102.45	112.38	106.48	111.64	109.36	106.71	93.965	98.151	102.26	107.35	116.06	109.57	102.15	106.33	103.61	102.71	101.32	115.43	107.42	108.32	97.81	100.18	100.13	96.468	115	108.54	105.46
117.57	108.73	108.21	106.63	111.57	100.66	114.17	106.76	111.67	104.41	113.1	108.34	101.3	111.37	111.5	102.93	107.16	110.14	109.64	115.32	112.22	113.99	108	99.706	109.22	114.67	120.33	114.31	119.29	105.57	104.6	113.42	109.71	113.16	110.14	115.6	104.72	99.587	102.81	119.31	111.78	108.59	105.6	111.41	105.69	108.88	113.7	113.07	109.77	108.47
99.696	104.1	97.615	101.75	93.172	93.387	97.051	89.294	98.821	102.89	103.25	107.22	93.454	93.518	98.833	93.759	92.899	94.744	99.463	95.285	110.12	96.217	88.421	99.219	96.477	93.908	109.55	106.63	105.46	108.67	110.98	99.608	101.97	103.87	106.04	94.594	90.943	98.138	105.28	100.57	96.245	101.36	103.08	100.71	97.976	94.924	93.782	97.505	103.17	104.14
97.423	96.793	96.542	106.14	89.539	96.604	101.1	97.459	100.35	99.38	100.73	84.706	97.75	107.16	97.809	108.64	97.572	107.4	101.44	94.442	101.65	106.26	87.033	98.523	92.165	97.779	98.982	99.125	97.35	99.724	97.771	100.65	106.27	100.28	95.363	102.53	105.62	98.592	94.053	100.44	97.743	98.978	102.06	99.41	98.33	95.936	95.639	100.81	109.1	105.78
111.43	106.2	114.22	105.48	109.51	95.35	102.53	102.59	108.28	108.55	105.58	105.35	104.12	102.37	100.78	104.96	112.75	107.29	108.19	117	106.17	112.41	106.74	101.98	106.99	116.18	102.55	98.35	104.56	113.96	95.603	106.84	99.449	121.2	101.29	101.54	100.92	98.326	105.01	103.44	107.84	106.03	101.18	105.65	107.81	108.22	113.84	105.32	103.33	108.08
101.66	109.59	105.92	105.84	97.096	101.14	100.76	106.81	109	111.53	106.93	101.66	108.26	110.01	106.15	109.37	106.26	101.47	110.94	105.24	103.1	108.83	99.153	104.89	108.11	103.82	110.28	102.81	102.62	107.84	96.947	110.14	101.47	121.65	102.77	102.46	105.37	109.51	107.93	104.32	108.51	109.62	105.94	110.38	101.3	108.88	109.42	114.06	107.88	106.14
105.89	110.38	112.18	105.07	116.96	102.91	102.51	104.31	111.89	103.17	105.25	107.4	107.47	109.97	109.28	106.36	95.992	106.32	109.67	109.07	108.27	117.6	116.06	104.54	106.72	106.47	106.55	107.64	104.21	103.79	102.36	110.9	112.41	109.47	102.19	100.55	105.07	106.78	114.27	114.02	110.53	107.08	112.12	105.87	103.79	99.69	111.77	110.99	106.02	105.95
107.14	107.36	107.23	107.94	103.24	115.2	107.31	102.57	101.16	103.11	112.33	104.22	109.14	108.42	105.35	108.06	101.82	112.2	110.75	112.08	111.7	106.37	108.23	106.61	107.26	113.46	107.76	112.61	111.02	103.38	106.34	110.61	102.55	109.28	102.85	110.78	107.34	106.95	104.21	110.62	112.92	111.63	110.87	110.57	115.47	108.17	106.44	111.41	107.66	109.02
105.22	95.829	104.3	102.48	108.86	109.07	108.39	106.99	106.1	102.67	106.26	112.29	104.93	105.31	101.02	110.82	106.16	110.45	106.22	107.75	105.54	106.65	103.67	109.87	105.04	99.328	107.33	102.67	110.9	103.81	105.88	108.72	110.16	105.8	110.92	107.31	107.42	104.96	108.32	111.14	104.39	107.6	108.39	101.81	106.6	107.62	101.53	102.43	99.678	109.96
114.06	108.74	102.19	109.51	106.77	108.8	106.87	102.96	116.27	111.05	114.5	108.84	101.74	117.24	108.68	104.87	105.5	103.3	108.55	107.51	97.819	100.13	112.82	110.93	113.42	113.05	113.44	103.31	105	108.14	108.22	104.15	109.23	114.31	99.771	113.08	100.85	96.354	112.42	108.09	112.49	106.04	104.92	108.54	111.05	106.67	106.21	109.56	106.98	102.93
107.83	110.3	114.5	106.14	109.06	114.7	106.42	107.51	102.77	110.68	108.98	109.98	111.39	105.02	112.88	110.12	109.55	107.09	105.56	115.08	108.92	112.56	97.909	115.48	103.33	108.83	107.72	108.52	109.82	104.8	105.8	106.9	108.02	111.8	110.01	106.01	108.56	104.65	116.23	108.87	102.18	102.84	106.68	111.19	103.95	105.71	107.39	106.62	99.256	108.08
112.07	112.75	110.03	107.44	109.48	107.65	111.29	102.05	107.34	106.09	108.35	114.49	101.8	101.32	107.17	111.16	105.89	100.58	102.28	105.3	107.14	104.31	98.087	108.37	113.87	107.62	117.5	109.65	105.37	103.16	103.32	111.7	113.7	114.95	101.68	97.794	114.54	110.5	109.43	96.406	108.02	103.01	104.45	109.6	103.29	97.949	106.91	116.12	98.863	100.46
105.43	101.24	100.41	110.03	107.21	113.59	102.33	107.02	107.76	103.71	107.55	99.754	116.71	110.3	104.22	106.63	109.44	99.853	102.38	114.75	114.29	108.67	102.26	102.74	111.97	108.18	109.67	102.76	110.76	107.63	106.2	102.99	103.77	99.729	110.88	116.62	104.46	103.54	108.43	108.51	107.6	101.17	116	108.35	105.17	114.7	110.81	105.1	102.07	103.29
111.61	105.34	102.75	107.48	110.01	99.374	102.86	107.9	118.98	106.81	107.33	117.5	107.95	98.095	106.81	101.17	112.67	106.65	118.02	102.64	108.62	108.28	109.08	101.99	109.23	116.11	103.85	104.87	109.5	121.04	107.99	113.12	112.49	110.48	108.25	108.77	104.92	101	108.57	102.68	103.25	108.39	107.89	104.9	101.65	107.34	97.922	115.46	111.16	113.19
110.34	101.75	106.86	102.41	112.63	106.74	100.99	100.91	104.64	106.99	103.67	102.5	111.16	109.92	110.91	106.49	104.62	105.33	103.57	107.66	101.59	106.93	97.684	101.12	106.09	109.99	101.93	107.04	105.87	110.08	108.77	106.37	105.96	106.75	104.6	104.04	97.999	116.21	102.53	95.851	106.85	105.23	109.9	98.873	109.89	99.21	108.1	106.19	117.78	103.62
102.84	97.781	111.39	112.04	98.459	109.85	100.67	112.8	101.05	108.88	104.72	103.08	112.6	111.89	113.67	100.63	112.18	112.33	105.24	105.63	108.29	109.86	108.64	109.06	104.5	107.18	108.04	111.89	111.79	106.7	98.985	109.03	105.55	106.09	102.97	100.68	102.36	100.95	102.52	110.78	105.41	107.28	113.7	104.3	107.49	108.02	107.93	99.973	112.05	116.38
88.485	95.782	94.757	101.57	90.611	101.56	97.08	106.68	103.29	95.679	99.651	98.933	97.875	95.669	95.944	93.607	102.26	95.15	102.83	99.37	97.046	103.37	95.226	92.832	97.751	101.33	94.194	104.58	89.942	98.283	96.571	100.98	97.424	92.538	96.904	92.282	93.674	92.877	98.429	101.75	101.22	101.05	94.094	94.189	91.376	97.516	94.291	96.74	101.74	102.97
104.41	105.49	109.61	100.91	107.14	103.77	99.555	105.41	105.09	99.025	106.93	101.86	110.81	109.32	104.2	101.51	103.18	110.13	102.31	109.07	102.5	105.33	105.63	91.889	104.95	102.63	108.44	108.29	107.61	107.09	105.03	105.14	107.56	106	109.55	110.12	110.56	105.17	112.45	106.36	114.5	106.22	105.81	100.97	98.669	103.64	100.92	105.31	99.153	104.23
113.72	108.86	108.42	115.55	113.26	117.72	108.45	116.6	115.69	104.21	98.263	105.35	112.56	112.8	106.08	103.19	103.13	104.1	109.92	111.82	103.74	108.12	97.768	114.87	108.72	109.49	102.67	109.31	109.83	111.77	111.29	104.97	119.84	113.16	107.25	107.95	98.45	102.85	109.84	106.37	110.65	107.96	104.96	106.53	111.74	107.63	102.38	112.03	104.79	115.78
111.5	105.04	111.49	101.94	113.38	116.04	110.63	108.56	115.35	113.97	102.97	117.2	114.11	115.15	117.52	107.1	106.75	120.76	106.43	105.41	109.67	112.87	106.18	110.62	115.67	108.74	110.69	101.96	111.16	117.12	106.71	108.36	101.43	109.06	106.74	105.7	102.03	111.44	110.56	116.52	104.36	109.25	111.07	106.02	112.6	95.343	112.98	112.58	106.5	108.22
104.75	106.78	105.61	113.52	111.21	110.56	99.093	109.12	107.29	102.25	106.15	98.411	103.39	102.3	103.33	111.24	100.01	103.41	112.29	104.95	101.33	110.12	108.14	106.97	103.96	113.19	108.89	107.37	104.98	118.22	102.55	111.6	103.3	103.56	108.23	105.24	107.39	109.65	113.09	105.06	101.16	106.83	105.21	101.43	99.93	105.82	96.145	108.46	106.46	118.46
114.38	112.92	107.75	111.63	108.33	108.48	103.64	106.53	107.98	110.83	102.97	115.15	101.77	109.13	102.38	106.29	103.89	99.045	100.54	109.05	110.49	102.47	107.87	103.61	109.67	107.16	118.49	118.4	101.4	110.56	115.39	104.84	111.86	97.665	111.56	105.55	107.24	108.17	112.95	114.02	110.63	108.77	111.56	107.18	106.43	109.22	112.98	117.96	103.92	111.92
111.65	99.311	103.09	108.75	113.94	114.88	119.25	113.71	98.566	106.09	102.77	116.79	101.71	113.38	111.44	107.8	110.78	106.51	111.94	100.19	114.18	112.57	109.83	99.181	112.65	108.29	103.47	102.65	98.704	108.25	108.59	112.96	109.85	110.12	97.599	114.91	103.92	110.16	102.91	109.18	104.75	104.9	105.58	113.5	105.53	115.11	102.22	104.69	111.52	107.24
106.5	105.17	107.44	101.75	107.77	103.04	110.96	109.89	100.11	113.07	101.95	103.71	114.09	110.06	101.75	102.19	102.81	106.6	107.61	102.47	102.07	100.02	111.99	112.81	101.44	106.38	109.47	103.24	108.56	103.91	112.16	105.11	104.05	108.77	103.92	101.26	114.62	100.05	99.907	104	109.75	109.32	104.69	102.81	107.06	104.76	98.949	107.89	110.54	103.71
115.55	115.38	110.75	112.37	106.88	116.43	114.47	117.14	113.57	117.94	110.33	106.58	123.92	117.33	116.02	118.34	101.61	123.84	114.33	117.61	105.74	113.83	115.18	99.962	120.67	112.05	109.07	110.33	106.77	114.34	111.33	114.26	110.98	108.17	119.78	113.44	111.69	112.29	111.97	113.01	112.97	105.54	106.95	113.76	116.15	114.2	113	105.81	109.42	108.7
94.341	107.06	108.21	105.82	104.94	105.26	112.77	102.28	103.77	107.54	105.36	101.6	107.97	102.71	93.627	109.63	108.52	103.08	111.88	101.09	104.58	108.76	103.27	112.13	105.35	107.8	107.49	106.01	96.717	109.94	123.02	103.78	101.84	114.92	106.26	101.22	103.19	106.76	101.71	106.61	100.68	105.11	108.78	104.8	108.09	103.56	105.66	114.02	110.59	114.41
108.42	106.45	109.86	107.24	104.98	94.592	103.63	110.4	99.508	98.676	102.9	106.19	105.95	95.486	97.966	115.89	114.31	102.88	112.75	102.5	101.66	104.4	110.54	106.94	113.43	111.88	105.75	112.08	102.15	103.15	107.81	95.749	99.066	105.21	112.55	103.91	104.29	105.99	109.72	104.99	99.337	109.14	113.87	109.75	106.45	114.65	103.38	99.221	99.49	104.48
101.93	105.72	103.38	115.05	106.11	102.71	104.28	111	117.08	113.76	108.15	102.71	116.34	107.74	101.8	96.308	101.85	103.32	102.56	106.88	102.61	102.05	106.05	105.59	113.02	108.6	99.122	111.51	105.75	102.31	106.56	102.92	114	96.423	106.06	113.55	111.15	103.92	105.39	102.3	110.67	102.25	109.73	107.8	102.23	104.74	104.54	111.41	115.02	106.62
109.34	107.17	106.29	108.99	103.88	103.03	105.69	103.77	114.31	106.46	103.17	116	106.74	106.04	112.88	105.97	105.37	109.86	104.36	111.06	105.28	100.67	106.11	101.91	106.91	99.831	105.51	101.63	101.64	103.63	100.26	104.66	117.67	107.61	113.43	104.75	104	103.03	102.42	110.26	105.56	109.83	107.15	103.88	104.97	108.37	93.498	102.67	105.29	104.67
111.94	106.96	107.93	106.83	97.873	110.05	109.04	103.03	104.23	111.29	108.75	110.09	103.27	107.5	116.78	102.04	104.18	110.85	106.48	104.44	109.24	105.67	106.16	108.83	103.52	116.46	102.2	97.904	107.54	112.15	107.82	114.94	101.55	105.42	103.46	98.789	111.09	109.73	109.17	105.47	107.35	105.22	95.294	110.79	117.5	104.4	106.51	104.09	104.17	113.25
104.27	104.54	114.13	99.722	112.98	104.67	109.7	108.34	110.03	109.65	106.78	95.444	111.07	115.98	108.13	104.9	108.39	99.556	101.66	97.549	105.8	101.84	112.86	105.74	104.56	109.75	105.21	103.66	103.46	100.83	111.23	108.31	97.751	105.21	99.125	109.67	103.95	114.53	109.16	102.74	108.97	106.07	99.266	110.92	111.57	97.796	106.1	115.72	108.59	105.57
97.836	115.18	102.63	106.64	102.23	111.04	106.64	109.28	117.63	108.81	112.02	112.93	113.1	106.61	107.24	114.24	115.47	105.14	116.73	107.76	105.42	106.51	99.537	104.83	107.24	106.27	108.92	104.32	95.219	111.25	112.17	103.43	105.76	111.55	108.58	110.29	104.56	106.98	105.75	102.35	105.13	109.17	103.32	112.55	114.22	120.27	111.63	102.65	113.96	111.15
107.53	100.62	110.24	100.98	106.46	102.15	100.38	119.31	112.83	109.89	109.31	108.96	114.67	112.71	107.63	104.73	109.91	105.65	110.38	101.79	118.71	97.605	105.84	114.21	102.89	109.31	100.01	98.466	111.88	102.44	110.32	95.825	96.418	103.16	110.07	102.76	108.55	103.09	109.85	103.72	105.64	104.78	112.28	113.62	98.334	103.22	102.41	104.15	105.07	104.97
103.65	109.01	110.97	105.97	111.78	114.62	99.832	103.53	113.53	107.35	109.39	112.36	116.84	103.55	98.234	101.39	110.07	103.54	101.19	106.34	103.59	107.86	115.61	99.906	105.12	100.25	106.98	106.73	103.98	103.69	108.42	110.94	99.227	104.81	109.88	105.39	113.94	105.93	109.38	109.75	112.74	110.12	104.84	104.58	104.99	111.6	110.17	113.7	105.59	106.39
110.68	113.66	113.28	118.42	115.38	108.1	107.25	116.54	112.69	114.85	109.32	108.63	101.39	108.49	110.28	116.12	112.57	115.26	115.71	114.18	104.83	116.31	110.33	107.84	105.28	118.55	111.88	118.57	119.53	113.72	105.54	108.46	114.04	106.74	109.98	107.92	101.51	107.05	103.61	103.89	117.31	118.51	112.43	113.36	109.49	117.59	111.73	121.15	105.86	116.28
115.28	109.12	107.2	115.66	110.33	106.58	105.43	108.1	112.73	106.12	102.8	112.01	102.12	102.28	106.66	114.79	108.14	107.48	110.24	99.968	94.51	108.39	110.7	98.499	108.01	105.16	105.71	102.42	108.11	107.76	106.59	105.03	104.08	106.31	111.9	105.6	107.7	100.39	104.02	115.35	107.59	106.34	110.32	100.21	101.16	116.92	109.71	106.39	107.33	109.18
97.415	107.15	103.06	104.5	98.108	104.25	100.46	101.53	105.54	95.238	100.51	103.51	92.848	110.85	106.89	95.486	100.33	95.862	107.87	86.637	102.45	97.215	100.57	91.483	105.15	105.94	99.058	100.5	104.76	106.83	105.45	89.387	109.46	106.02	96.653	98.363	104.18	97.094	94.165	103.82	94.925	100.71	106.66	94.418	104.75	102.73	104.38	108.74	99.826	100.74
93.821	89.575	102.9	91.714	103.67	90.921	89.799	98.531	99.388	95.305	90.435	96.344	98.288	95.047	95.723	100.06	107.5	99.712	98.666	96.394	100.43	101.42	100.46	95.982	102.04	93.585	98.527	95.516	97.25	97.108	94.021	100.08	89.548	103.44	93.742	97.271	100.84	96.955	100.57	94.38	97.461	99.62	91.27	96.314	93.28	99.744	103.7	96.662	94.554	97.821
101.16	111.42	95.142	110.1	103.49	104.53	97.567	98.072	109.26	100.61	110.66	99.06	107.22	108.55	109.66	105.56	101.66	106.32	102.37	110.11	96.059	111.09	102.46	95.938	107.18	108.55	107.07	106.11	109.01	101.87	111.22	111.92	106.38	118.68	111.8	104.65	102.41	109.62	105.64	101.61	111.92	108.41	102.91	108.84	102.53	110.48	112.43	107.66	106.04	104
100.45	104.55	94.191	106.76	98.026	94.015	94.997	103.85	100.48	93.158	101.64	101.49	93.915	104.63	102.68	100.36	98.496	104.04	104.06	98.882	100.07	107.45	97.183	107.18	101.58	98.803	103.62	104.95	96.254	95.281	95.991	92.535	107.78	95.542	98.813	100.78	108.28	100.95	103.81	104.49	105.87	99.71	101.06	101.92	95.097	98.473	87.199	101.28	102.41	95.048
103.98	106.59	105	102.67	111.67	107.35	106.57	105.77	99.874	106.93	109.73	106.25	101.75	105.64	111.22	108.17	104.66	107.87	106.59	112.9	110.19	99.708	96.05	106.33	115.6	107.32	108.05	98.405	113.35	114.03	115.99	108.55	108.98	97.874	110.63	111.37	109.2	104.05	105.03	116.64	106.31	111.01	107.36	104.59	98.239	104.75	108.21	112.32	105.77	109.64
105.73	108.85	100.44	112.43	111.58	109.76	112.23	112.92	106.96	112.78	111.62	110.86	102.46	109.22	117.93	114.55	114.9	112.55	109.89	113.86	109.42	109.25	116.19	112.6	115.39	112.85	108.04	113.02	107.08	109.37	110.22	111.39	115.42	107.47	103.23	109.18	117.16	112.28	120.22	108.36	107.06	110.93	108.31	115.53	113.26	112.61	106.94	115.51	112.54	102.53
114.18	100.72	109.04	98.866	111.6	107.84	109.54	104.33	100.84	107.94	107.58	109.36	101.92	114.53	103.49	101.14	106.82	107.15	105.35	109.01	109.18	113.43	112.73	104.59	120.19	114.77	105.65	97.719	110.4	110.52	109.98	101.9	113.12	108.35	107.72	102.84	107.35	106.27	103.6	108.54	104.4	105.08	106.25	113.03	103.38	107.87	117.41	115.68	104.36	102.98
110.77	111.23	103.59	111.32	118.49	111.58	115.21	116.69	112.87	109.68	107.53	111.57	106.63	116.9	115.88	110.42	113.91	104.07	118.93	101.83	114.77	103.42	108.45	115.23	106.63	113.63	109.45	108.23	114.81	107.99	122.7	98.343	106.37	105.57	112.03	102.05	116.03	97.976	117.89	104.69	115.42	111.2	107.43	107.8	114.91	103.84	107.26	114.17	116.33	110.59
113.87	111.14	103.76	105.92	106.59	119.45	106.21	105.62	110.48	109.5	108.12	110.88	113.47	111.21	111.54	101.9	116.08	120.15	100.44	106.14	100.18	106.11	109.38	114.07	109.49	99.529	110.91	104.3	109.76	111.56	103.11	98.727	101.44	111.76	114.38	112	111.32	108.99	105.61	99.49	106.4	108.56	108.95	107.79	110.08	106.84	100.16	108.73	112.94	110.57
102.21	105.98	109.95	106.08	102.23	99.568	111.03	99.472	103.78	105.69	101.54	108.78	114.94	105.8	109.94	101.51	95.533	111.12	96.931	116.37	107.65	102.04	99.168	108.42	106.81	106.27	111.87	97.22	114.38	107.75	106.65	104.77	105.24	100.62	111.25	103.26	112.49	108.92	102.88	110.55	105.52	103.04	106.89	104.23	108.41	104.72	108.25	106.47	104.76	105.47
109.17	101.92	106.18	106.8	103.01	102.66	109.69	104.31	102.26	100.35	104.84	102.97	96.062	114.72	110.02	107.08	106.26	104.5	114.01	107.42	105.29	100.81	99.965	114.24	104.99	105.06	102.42	109.14	104.93	104.24	104.65	106.27	108.25	106.02	101.39	102.72	107.4	114.59	106.49	110.23	111.43	103.84	102.22	101.52	114.25	105.49	108.82	115.86	104.1	99.2
103.94	109.07	109.16	105.95	105.29	108.69	99.291	103.68	110.69	103.31	109.42	100.3	107	101.66	109.68	98.992	103.48	106.27	101.21	97.91	105.47	102	107.1	102.85	96.684	117.17	104.01	109.47	111.06	103.44	101.7	108.02	100.01	101.23	100.41	98.711	94.427	109.56	113.91	99.117	111.22	105.29	100.55	105.15	103.73	109.61	104.74	96.973	109.88	110.9
104.46	95.591	101.77	100.65	104.85	101.93	99.748	98.92	104.78	100.86	98.627	101.62	107.49	101.6	97.52	94.956	104.26	94.546	95	102.63	100.28	97.394	101.88	103.08	97.369	94.759	106.11	97.359	97.038	95.146	90.728	100.36	97.423	98.702	97.587	103.1	89.533	97.806	97.132	109.87	100.93	100.26	99.96	101.69	101.13	97.336	98.71	96.791	103.53	108.42
114.64	121.02	109.63	108.81	111.18	111.03	112.89	118.42	106.76	107.96	110.1	105.32	112.59	106.83	101.97	115.99	113.04	111.36	115.96	109.95	112.25	106.13	115.24	112.44	111.56	111.91	110.62	114.42	104.81	112.64	105.18	111.2	108.76	102.75	108	118.62	112.55	95.644	108.72	99.123	111.72	110.46	114.53	107.21	105.26	111.53	114.8	106	106.09	106.4
114.63	98.185	115.03	102.35	101.81	106.28	110.29	102.52	109.69	103.2	107.69	105.85	108.61	113.89	108.8	108.08	116.97	120.67	106.67	102.25	116.25	111.61	106.16	104.73	106.32	107.82	111.05	108.03	107.25	102.19	111.27	105.73	101.57	107.97	110.94	100.63	110.95	105.99	102.58	98.376	107.22	105.39	106	101.58	104.17	104.51	109.07	110.85	100.95	101.72
116.34	105.78	105.96	98.922	109.74	108.25	104.72	112.66	109.31	112.62	112.13	117.2	101.63	109.35	110.43	110.68	119.59	106.87	115.2	119.1	111.47	107.68	117.99	111.94	107.13	109.53	116.73	101.2	113.69	105.31	117.14	105.35	109.74	108.17	105	106.86	109.34	100.41	109.61	108.39	112.33	103.17	109.19	108.43	98.435	106.89	105.7	108.39	108.12	104.37
96.175	97.878	102.87	106.36	96.002	94.037	102.37	103.67	102.79	97.229	98.365	96.401	103.87	92.361	104.6	94.416	91.567	94.147	94.822	102.41	104.86	96.821	100.38	91.399	97.07	101.08	102.15	103.93	104.6	98.026	102.33	95.194	101.07	101.96	94.083	96.953	99.843	99.399	102.92	103.35	101.33	99.83	92.877	91.867	98.62	98.814	95.662	101.34	97.471	102.94
102.21	104.12	105.95	99.451	105.02	96.702	93.842	101.16	100.22	99.359	100.75	109.46	97.086	102.03	98.719	101.28	103.27	101.78	111.42	103.1	101.23	90.932	104.22	98.237	93.879	95.209	94.244	87.348	105.58	99.023	103.47	108.2	99.132	95.93	107.54	101.83	101.87	110.18	101.37	103.7	99.319	103.94	98.209	98.626	109.1	100.8	96.886	105.61	97.908	100.61
119.87	111.42	109.74	109.67	106.18	117.32	120.63	116.45	109.69	110.96	116.54	115.56	120.97	106.1	117.37	104.86	122.33	105.12	115.73	112.1	105.59	117.52	111.68	104.5	112.6	112.46	109.94	109.35	107.72	109.81	104.46	104.57	112.7	112.82	103.55	111.95	114.96	107.83	114.59	119.91	106.18	111.8	109.22	109.41	109.71	116.19	115.12	95.002	110.54	118.77
91.414	101.83	92.299	97.589	96.357	104.14	105.39	97.654	100.16	104.98	104.63	101.2	103.57	98.339	102.79	110.71	105.37	100.32	97.907	112.42	103.84	101.11	99.575	105.77	99.894	108.64	98.903	88.272	92.042	97.205	106.06	96.21	110.7	106.62	96.301	107.27	101.41	102.01	100.6	83.778	96.057	98.038	100.59	104	98.884	107.04	101.28	106.01	93.402	103.97
107.55	112.55	113.5	110.78	113.47	111.96	112.88	119.68	103.59	113.13	107.87	112.24	109.35	118.63	112.32	111.62	109.66	105.26	110.39	106.92	111.39	119.06	106.51	103.69	106.72	109.13	105.22	110.5	112.19	110.32	109.25	109.03	117.7	109.98	108.34	112.23	115.42	109.58	104.93	115.83	105.4	108.11	106.27	118.56	109.4	119.46	117.24	115.41	110.5	100.96
112.74	109.25	110.23	117.34	105.21	112.82	101.19	108.38	99.56	108.2	106.75	107.68	103.62	116.24	111.69	106.17	103.11	103.64	106.12	106.82	101.51	105.34	110.17	109.02	111.8	111.26	103.13	99.064	115.55	109.72	115.41	92.609	113.59	108.71	104.81	104.94	106.81	108.43	105.07	106.43	100.91	116.67	97.58	107.11	109.98	103.99	105.11	109.78	112.53	107.38
100.64	95.399	100.47	88.897	99.394	85.13	99.27	99.464	103.29	104.69	102.27	90.442	99.405	98.827	102.21	94.824	98.513	93.613	100.81	108.84	94.698	105.58	102.79	98.45	94.805	105.07	103.37	98.688	96.991	101.35	105.88	108.19	92.458	110.13	94.47	98.85	96.868	94.433	98.75	97.038	105.28	100.05	101.01	94.577	96.215	90.369	96.351	98.343	99.687	94.339
111.55	104.36	106.4	99.156	106.66	107.39	105.33	103.02	118.36	113.6	115.4	101.47	99.148	104.46	108.98	96.654	105.86	109.77	110.13	109.15	100.16	104.59	101.61	103.87	105.94	105.38	108.2	102.92	107.06	99.794	104.3	105.08	110.91	97.553	105.98	112.37	108.89	96.903	107.68	107.2	102.74	102.75	106.08	106.08	105.45	109.42	112.26	102.46	108.16	111.58
109.56	110.58	106.43	111.68	111.32	115.04	115.15	111.29	105.83	106.62	104.65	105.1	104.87	104.43	105.47	116.02	109.22	110.87	111.65	101.97	107.54	102.5	113.07	109.94	110.35	100.58	112.84	93.521	111.63	112.79	105.69	105.73	108.2	105.06	106.95	109.69	96.783	109.41	113.62	106.75	111.35	111.44	113.31	109.75	106.75	109.58	112.44	107.25	105.26	102.51
120.91	108.41	114.06	119.97	115.21	106.41	103.88	115.15	117.96	102.39	117.82	114.89	116.61	109.36	108.38	110.57	111.53	106.49	100.84	108.74	107.97	108.19	98.564	115.26	112.43	106.51	110.5	94.896	111.39	106	106.78	106.94	100.64	108.39	113.68	110.13	107.92	107.61	113.56	106.72	115.86	108.44	121.19	114.43	105.38	106.81	111.47	106.66	111.11	105.79
111.76	100.07	86.929	88.72	97.72	101.23	95.16	105.5	94.933	96.853	98.973	101.23	102.75	100.48	96.629	97.823	92.23	93.86	96.255	91.198	100.48	95.176	95.668	93.505	107.97	99.393	95.478	101.89	97.438	102.18	96.768	106.33	104.7	90.246	98.989	99.007	93.851	98.938	99.901	92.948	88.708	101.38	102.2	95.588	102.19	90.937	96.773	101.07	101.94	97.749
105.87	111.98	106.29	101.67	117.15	119.73	111.32	107.47	111.47	107.18	113.11	121.54	108.19	103.44	102.45	103.89	115.97	111.72	105.74	105.18	101.46	103.1	105.38	106.01	106.05	113.56	112.79	110.55	113.83	105.18	108.99	106.07	100.65	110.02	110.4	97.455	105.17	117.7	106.88	103.47	99.023	112.62	116.59	101.95	98.127	111.63	105.09	111.94	99.726	112.71
107.61	107.4	101.96	110.83	107.93	106.82	110.65	106.67	102.44	102.81	113.78	114.51	110.07	112.22	108.8	106.97	116.78	102.39	111.84	98.844	111.86	102.17	107.67	111.33	108.03	106.79	104.12	114.01	102.27	106.78	110.01	106.35	104.24	107.73	105.79	111.91	113.15	99.512	104.07	113.45	110.38	105.58	112.33	98.716	114.76	114.17	113.68	112.76	104.43	110.59
93.452	94.25	110.34	97.134	96.388	93.885	96.815	96.654	97.788	101.25	93.977	93.052	101.99	93.415	84.57	94.426	89.231	95.703	95.214	90.696	90.067	91.448	94.675	94.202	94.157	101.84	98.369	101.05	97.2	101.88	92.636	102.81	100.3	89.765	99.567	97.52	100.11	88.744	95.294	97.089	98.668	104.53	94.757	98.625	100.53	96.096	94.405	96.393	91.733	97.751
112.96	105.85	103.61	114.07	103.47	100.59	105.37	107.8	100.98	107.11	101.28	111.12	102.14	103.49	104.64	100.57	107.26	97.516	109.55	104.8	108.79	111.43	104.65	98.979	109.26	105.17	101.18	115.41	117.45	107.47	108.8	106.47	111.81	106.63	112.12	103.82	111.49	102.52	108.65	107.18	108.54	106.73	103.52	107.45	105.05	100.09	101.38	106.88	107.08	101.71
91.724	92.289	97.003	101.7	94.392	96.597	90.979	96.448	102.79	98.973	95.599	94.727	94.306	95.465	92.676	104.61	96.402	98.447	104.48	93.699	89.575	102.81	96.559	100.18	96.65	92.77	99.1	95.252	94.644	92.968	102.93	98.83	97.333	91.542	90.697	96.811	92.792	102.72	99.784	98.991	98.03	90.483	100.12	99.648	95.168	90.45	93.991	102.56	101.04	101.78
96.479	91.156	102.08	100.19	93.123	99.116	101.48	98.16	107.82	101.17	104.19	107.75	103.1	96.169	90.708	97.204	100.86	89.547	100.11	97.295	95.146	103.67	94.975	108.17	93.196	97.493	94.223	105.56	91.297	91.606	89.909	98.189	102.68	98.347	102.88	98.991	102.36	103.3	98.81	106.07	95.321	105.15	98.681	94.404	96.453	101.41	108.65	95.415	100.38	105.47
111.3	113.89	109.18	115.59	111.06	108.58	102.88	106.04	105.51	115.13	106.84	110.9	115.17	108.93	112.1	100.94	103.48	107.72	119.66	117.01	105.68	112.13	105.04	111.25	105.43	109.05	118.91	106.28	108.19	108.38	104.19	110.53	105.41	110.61	111.93	115.3	105.01	114.79	99.733	119.86	106.68	110.78	108.09	103.09	109.3	107.37	106.9	114.07	106.58	113.53
100.87	113.92	98.198	104.74	107.57	103.08	104.36	110.77	102	104.27	102.03	111.14	99.654	109.74	108.15	104.99	109.71	97.369	106.45	109.73	109.29	102.51	108.87	108.37	111.29	105.47	100.3	108.75	102.51	103.86	105.72	102.65	101.7	104.18	115.31	112.56	104.5	107.28	99.987	103.09	102.68	106.5	105.83	103.15	106.57	107.94	108.19	113.94	110.29	103.28
109.82	113.4	104.74	110.8	114.54	114.63	102.63	107.39	106.3	118.99	125.74	115.15	112.75	113.21	115.11	114.09	108.92	106.76	99.512	104.72	103.15	109.14	103.21	111.95	115.05	107.65	115.87	110.16	112.22	113.23	109.81	110.08	113.07	112.57	108.8	114.33	123.18	104.56	111.79	117.82	114.32	107.89	118.83	104.6	107.64	105.73	104.6	111.71	113.41	106.73
104.71	94.579	98.592	103.17	92.849	112.17	103.42	104.95	97.927	98.019	103.06	99.638	103.95	98.463	99.495	94.232	96.826	99.463	93.251	101.66	101.81	95.597	98.069	104.33	82.056	97.566	96.355	99.233	94.598	96.666	101.94	100.91	106.71	100.77	101.71	92.828	106.05	100.59	100.06	93.497	97.503	101.87	103.43	96.359	102.71	90.411	98.046	94.712	103.67	94.77
109.77	101.43	102.5	98.15	105.28	90.267	99.363	93.735	100.13	94.737	102.07	97.66	95.979	96.193	98.132	91.359	96.363	102.09	111.06	104.49	101.79	100.42	95.138	96.815	101.12	96.775	98.415	97.13	103.07	95.318	97.937	94.271	97.218	90.106	100.44	92.75	100.57	103	86.728	96.534	97.818	96.924	93.04	97.655	103.31	92.206	104.3	100.87	98.815	107.55
106.84	104.65	110.73	98.79	103.56	101.78	120.12	100.9	108.8	99.297	108.39	96.694	116.43	105.62	104.91	103.32	111.63	107.81	101.47	103.62	105.86	94.461	100.17	104.18	106.61	104.53	95.599	103.84	104.73	110.76	105.86	113.27	97.096	108	108.72	98.584	104.47	102.19	110.76	118.24	105.77	103.3	108.01	109.57	106.7	110.56	112.61	104.25	107.75	104.59
105.41	98.063	91.131	93.64	100.09	104.66	96.296	108.53	105.97	106.6	103.67	98.39	103.42	101.05	101.71	92.922	100.8	100.18	94.335	102.98	95.975	110.35	106.08	94.388	106.19	102.77	105.1	101.13	104.74	95.256	105.61	98.511	93.552	91.72	96.27	104.14	93.894	100.57	99.142	107.94	102.68	107.73	103.74	93.346	98.552	98.963	102.65	96.861	102.77	92.844
113.29	107.17	103.6	109.38	111.51	106.08	100.06	110.07	100.93	107.63	108.01	109.99	101.78	112.75	106.96	99.143	103.12	113.09	100.73	106.33	112.14	112.99	103.92	113.01	116.71	100.98	108.32	107.79	109.03	104.88	103.42	108.33	110.12	104.18	109.14	111.49	104.54	107.14	108.97	109.23	107.26	111.56	108.5	106.51	108.04	114.12	99.768	113.97	104.05	109.34
108.17	101.55	108.49	113.04	101.84	109.04	100.53	108.21	101.73	108.23	109.89	112.83	94.695	109.69	114.03	111.55	114.59	115.52	104.06	110.23	119.6	115.77	104.57	106.79	104.35	113.85	108.52	107.44	104.3	104.17	105.94	101.9	101.32	102.31	116.67	104.13	112.7	110.46	113.89	112.55	107.51	112.35	105.92	100.29	122.3	110.51	101.71	112.22	109.64	104.42
102.29	104.29	98.871	101.24	97.217	103.15	103.41	101.45	91.696	101.43	97.62	108.07	92.034	107.46	99.634	94.272	97.543	107.57	98.201	99.597	104.19	101.63	108.05	100.3	102.1	95.945	94.62	106.83	84.423	100.66	100.33	99.041	96.193	95.146	97.789	101.6	92.778	101.78	100.47	96.302	98.386	108.31	99.715	105.68	95.682	99.19	98.248	102.46	101.28	104.97
98.386	106.02	105.91	106.51	104.16	110.15	103.99	103.66	109.17	101.79	112.93	111.88	106.28	112.67	107.14	111.26	109	111.97	106.14	103.11	102.46	106.41	111.71	115.56	106.76	107.83	108.95	106.62	117.02	108.61	103.89	101.49	104.92	107.59	104.2	112.96	109.15	99.688	110.74	103.02	108.86	108.28	110.76	108.33	108.8	121.62	102.19	109.78	114.62	107.9
105.08	102.08	106.08	100.69	101.44	94.897	93.219	102.45	100.65	96.545	105.47	88.289	98.043	107.43	100.86	95.196	100.61	103.08	103.87	100.9	106.38	104.19	112.43	105.38	109.89	104.46	104.53	104.38	96.98	106.84	99.646	97.595	100.65	102.43	92.569	99.995	101.88	104.88	106.38	109.5	99.814	106.25	106.1	110.13	103.29	95.436	101.28	102.09	100.22	109.44
96.747	105.65	102.42	105.7	104.05	98.595	103.01	94.894	96.513	104.26	97.956	104.08	97.034	98.886	97.711	87.755	107.63	105.9	101.39	96.151	102.13	104.35	102.35	92.58	98.652	106.48	104.2	100.47	103.34	103.02	98.642	102.86	102.03	104.15	106.45	108.22	98.06	104.31	105.21	103.58	110.01	108.6	106.33	96.847	99.907	97.074	100.05	101.06	102.36	95.577
104.87	111.02	108.57	103.64	111.12	110.63	113.24	113.12	108.54	112.7	113.39	105.75	116.66	106.85	117.43	113.96	107.74	106.87	111.54	116.42	116.68	103.73	100.98	103.17	110.6	116.06	101.03	109.59	108.13	109.61	108.79	110.56	110.66	113.02	104.69	106.83	107.09	96.881	105.69	107.13	103.63	114.48	115.76	105.4	96.941	116.2	116.55	106.91	111.63	115.31
95.282	100.36	102.09	105.93	99.77	106.99	92.665	98.221	103.16	96.563	105.66	105.56	101.3	108.63	100.31	100.25	84.712	96.904	105.45	98.745	103.85	102.94	98.004	104.91	100.93	94.483	103.56	107.18	88.807	106.84	105.18	104.13	99.867	103.34	100.51	100.21	102.31	115.16	102.44	99.855	96.656	99.875	99.321	92.177	106.04	105.65	106.95	97.045	99.057	100.8
103.18	96.201	106.02	104.48	101.69	99.973	96.19	102.12	98.737	105.87	99.873	98.853	106.88	102.19	100.7	97.437	96.932	100.74	103.16	110.72	96.707	102.2	100.49	106.06	99.84	92.309	93.941	103.16	99.645	95.375	108.19	99.137	98.362	94.524	109.09	102.95	101.25	108.73	99.538	113.22	102.59	93.635	99.054	100.68	95.268	97.002	100.44	105.21	105.17	99.153
106.54	104.25	104.49	115.68	106.85	117.44	111.52	103.92	118.29	114	107.68	104.08	104.1	103.5	101.15	97.413	111.75	106.22	119.9	105.16	107.69	109.09	104.92	104.9	104.08	109.77	103.97	111.74	112.2	93.907	106.91	110.41	105.32	111.08	99.932	105.07	110.19	114.63	104.96	110.43	104.44	105.3	115.93	108.66	106.88	103.47	108.98	104.5	106.09	112.76
90.633	111.89	99.31	116.11	106.79	98.097	112.8	100.73	112.01	107.07	100.05	104.62	107.34	106.65	114.25	111.53	110.11	110.47	110.59	96.827	101.07	102.87	93.431	107.28	105.07	103.89	110.92	104.81	112.48	104.14	100.16	108.43	105.05	102.55	106.68	103.36	108.05	101.54	94.966	108.98	107.63	105.47	111.72	108.21	98.616	110.65	104.76	107.84	111.91	108.51
99.903	97.518	98.34	98.241	90.182	101.83	94.616	94.901	100.29	93.435	98.573	90.791	100.5	102.45	94.967	100.99	108.57	93.503	104.43	94.714	96.392	97.291	97.21	98.568	96.22	100.92	105.33	100.4	99.247	96.587	95.149	99.603	93.49	90.766	90.817	92.69	103.46	98.17	98.973	99.346	101.75	104.85	98.493	98.369	96.227	106.32	101.79	95.618	101.13	108.74
102.77	105.88	106.85	116.83	105.92	97.233	112.51	106.3	118.66	104.62	102.65	107.27	111.43	111.32	112.01	119.99	106.89	106.6	115.54	99.356	109.47	112.05	112.71	108.19	108.72	101.3	107.24	108.16	108.14	116.68	101.17	118.08	101.28	108.61	106.59	107.88	113.04	108.79	111.42	95.723	107.63	111.62	104.38	109.72	104.79	115.85	119.56	108.75	112.22	101.59
103.47	108.18	102.14	110.2	101.27	106.36	102.91	97.101	98.96	97.058	105.62	99.379	99.026	109.94	107.22	108.57	107.96	114.42	104.81	110.34	110.3	104.97	107.39	104.21	106.84	118.17	114.41	105.08	107.04	112.15	107.19	111.27	106.63	110.39	108.12	104.6	102.96	99.976	113.04	111.6	104.08	111.56	113.23	108.88	114.26	107.15	106.46	106.76	108.22	118.66
111.89	111.01	111.19	104.91	103.49	101.73	108.3	105.09	101.7	106.64	110.25	100.47	103.07	105.69	102.59	113.22	104.63	114.43	93.795	105.51	103.77	104.9	104.4	103.63	114.49	111.78	106.64	105.15	106.05	104.33	110.73	109.61	112.41	102.71	105.39	102.18	103.54	97.731	109.44	107.4	105.21	119.76	102.59	109.09	103.83	96.737	104.84	101.25	103.22	105.27
111	103.69	110.41	109.69	118.05	108.57	113.23	104.65	101.67	113.95	107.34	113.85	99.87	105.3	111.7	105.65	107.8	115.58	104.47	103.56	106.14	107.82	100.43	117.48	113.29	99.607	106.91	107.37	105.73	102.81	107.25	101.25	110.32	115.52	110.14	112.99	118.87	112.85	105.74	108.08	102.91	114.61	106.91	114.07	109.4	110.4	113.61	107.53	114.15	112.02
105.13	108.5	99.542	103.08	107.07	113.97	103.65	106.63	106.24	108.61	102.28	104.17	107.01	109.1	100.35	98.788	108.05	99.477	105.24	103.81	115.99	112.26	103.61	105.56	107.56	108.19	99.955	104.66	109.36	106.62	111.9	105.2	106.01	104.35	104.99	107.96	107.79	110.62	107.82	104.98	104.42	105.41	116.83	104.32	101.63	101.73	105.6	104.89	115.89	110.32
102.36	96.847	98.219	96.657	99.498	103.41	104.56	104.24	97.081	101.69	103.04	102.82	103.6	112.39	99.58	100.1	105.84	107.16	93.215	94.569	96.53	91.857	103.67	102.75	102.06	110.84	102.84	99.928	104.46	108.96	103.91	100.16	107.66	96.565	102.87	100.57	94.021	100.39	105.21	99.252	98.044	90.298	98.745	103.73	97.636	100.92	93.703	108.38	97.353	102.79
105.67	93.851	96.571	95.066	106.98	97.408	96.439	103.42	100.25	95.659	103.6	99.505	91.112	97.755	104.57	100.05	97.104	93.067	88.26	98.98	106.93	90.848	95.82	96.804	101.82	100.77	94.692	108.1	104.53	105.76	99.613	91.636	102.66	96.515	90.252	106.36	106.57	105.97	105.11	95.304	96.051	101.1	97.799	100.56	95.757	91.86	97.472	99.763	95.792	99.697
106.08	103.12	104.12	105.28	101.78	102.32	103.86	111.99	107.62	113.98	113.5	107.23	107.86	101.69	104.04	104.33	106.04	97.855	105.87	98.834	106.15	106.33	107.02	101.02	111.65	99.6	103.5	109.86	111.62	112.45	106.95	105.36	108.69	111.65	109.08	93.724	110.05	99.51	96.004	109.86	106.64	109.37	107.41	104.33	102.67	102.28	104.12	102.8	103.18	104.04
96.645	101.31	97.427	101.08	104.6	94.23	98.042	102	96.438	102.34	92.293	105.72	103.84	104.77	91.521	101.85	95.076	98.854	97.036	97.911	91.748	86.068	89.877	93.067	103.34	96.873	101.33	94.981	99.984	97.032	95.581	97.106	98.778	99.994	88.233	102.03	99.57	100.54	102.1	100.04	98.197	97.4	98.704	100.46	94.633	97.169	93.574	109.12	87.924	110.31
111.01	109.73	107.63	119.03	111.76	107.93	109.36	106.9	111.17	102.91	107.54	109.89	116.15	108.32	107.13	109.43	110.44	109.41	104.55	110.09	107.21	113.85	118.23	107.85	118.42	108.28	108.21	114.4	108.44	112.76	108.02	113.09	113.69	113.32	116.11	113.02	111.46	112.88	106.02	109.73	108	107.49	108.04	111.21	113.77	107.07	107.89	114.25	103.44	104.84
104.58	95.278	94.876	102.35	101.31	101.88	108.34	96.765	104.53	98.844	104.64	97.813	103.13	97.565	102.65	100.31	103.94	98.561	98.412	94.634	105.6	102.36	97.814	92.625	104.09	94.189	95.259	86.118	98.716	98.104	107.49	95.514	104.56	106.09	94.559	96.467	100.81	96.512	106.7	100.65	101.28	100.37	99.99	96.029	101.24	100.7	99.137	99.842	107.97	108.65
113.29	115.11	110.78	114.28	113.05	112.52	105.54	111.93	115.08	112.28	106.53	110.21	112.38	108.82	107.17	111.88	109.94	112.33	113.81	113.58	103.06	104.95	112.22	108.22	112.19	111.47	111.46	113	105.09	108.24	99.898	110.07	104.65	114.6	113.08	105.16	104.43	111.16	110.47	98.02	106.42	103.15	101.97	112.33	108.77	109.61	116.23	108.59	103.14	105.65
98.848	99.961	109.7	116.82	97.228	105.16	102.02	111.08	109.75	108.75	114.05	113.34	99.266	107.07	105.55	102.98	102.99	106.55	116.12	110.56	117.98	103.09	98.835	110.69	109.16	104.75	100.65	106.66	102.84	105.04	106.08	98.883	115.31	106.86	98.292	110.92	103.44	108.5	105.5	102.96	99.43	107.79	101.13	103.94	106.05	99.814	103.61	98.308	95.889	100.68
112.66	102.2	106.69	102.21	98.748	98.038	103.52	93.809	104.94	108.97	103.16	99.812	100.91	104.66	101.61	100.05	100.82	98.578	105.29	108.25	107.71	105.88	107.41	110.65	105.9	99.866	104.57	105.16	94.956	115.36	112.91	107.95	96.735	105.83	105.84	106.62	101.87	103.31	109.65	101.48	100.97	103.8	103.24	107.52	103.18	99.038	104.81	101.25	111.62	103
98.241	99.116	92.067	92.692	98.847	94.084	100.89	102.88	93.821	89.957	100.4	100.84	98.239	92.806	91.541	103.04	100.18	100.03	105.34	95.544	101.41	100.86	107.33	100.42	96.847	92.691	100.54	103.95	108.59	95.909	95.054	107.27	101.71	100.79	102.3	96.488	102.53	95.072	98.556	107.05	103.55	99.125	101.77	90.745	102.61	107.72	86.269	98.924	111.36	99.797
113.46	98.902	110.47	110.6	109.92	108	105.75	101.98	107.41	112.03	107.79	99.215	102.56	103.7	109.33	112.11	102.85	113.4	111.35	118.2	110.55	105.82	110.86	109.25	114.78	103.75	108.25	115.04	109.44	107.98	103.53	113.74	115.3	110.61	103.27	112.62	99.12	114.35	111.68	111.46	115.3	108.57	107.58	109.85	97.504	114.51	106.99	105.94	104.36	113.32
103.73	99.031	116.79	113.64	109.95	95.792	108.77	103.76	112.6	105.36	111.12	108.48	105.48	107.41	105	106.7	102.96	107.3	116.83	111.64	106.91	100.67	111.83	102.38	110.61	113.48	110.86	119.6	106.07	119.44	100.71	98.842	115.21	102.8	118.35	115.23	94.942	103.96	113.6	107.66	103.54	110.02	105.66	107.64	100.85	106.39	97.917	117.19	108.48	110.91
93.866	111.14	97.555	93.759	100.35	100.65	100.02	94.709	98.441	105.65	101.51	102.96	96.421	96.115	113.51	96.386	104.88	101.91	103.31	98.96	102	101.75	105.29	106.77	99.192	113.85	107.27	102.92	100.24	94.758	103.87	93.267	97.609	97.415	97.345	98.128	109.84	101.28	103.69	97.802	107.45	90.259	95.821	104.38	96.876	106.45	96.994	94.225	101.91	102.48
98.213	85.713	103.06	101.51	98.116	101.37	92.515	101.92	107.58	104.76	103.18	108.84	96.057	106.54	99.2	95.051	103.14	97.534	97.832	96.741	99.233	96.249	103.57	95.084	99.9	92.917	104.54	104.2	97.905	102.66	96.416	93.976	105.01	98.979	103.3	89.772	102.32	102.38	109.31	100.14	104.62	94.225	99.872	92.384	98.783	97.033	84.331	92.115	87.29	106.48
99.579	107.8	104.98	106.92	106.06	101.84	103.97	101.94	108.46	104.2	106.17	104.33	103.25	109.3	101.14	101.85	107.5	107.58	107.86	112.26	109.99	109.46	104.92	103.25	102.07	108.82	106.76	105.18	102.8	108.07	104.14	107.56	111.03	115.41	100.35	101.07	105.4	101.67	105.03	105.52	108.15	105.16	101.07	109.2	106.75	101.42	95.334	104.03	110.97	103.67
93.071	97.137	93.575	103.17	96.518	95.761	97.957	106.3	89.139	90.743	97.955	103.28	98.677	96.788	99.257	98.784	102.55	100.1	101.1	95.591	100.02	98.803	97.564	97.857	103.06	103.09	98.516	91.866	99.099	89.092	102.5	93.258	105.42	101.21	99.021	100.5	97.564	96.381	106.33	96.233	87.146	99.22	94.299	91.916	99.062	97.555	94.048	94.346	96.937	104.9
113.16	106.9	101.09	105.26	101.29	107.48	98.453	100.21	103.81	105.43	115.39	106.07	104.03	104.02	111.57	105.27	106.31	102.81	98.797	103.73	108.32	96.447	112.29	106.47	107.27	111.49	108.77	107.96	110.23	104.94	104.42	103.7	110.96	106.7	103.72	104.07	97.257	100.84	105.91	110.98	111.22	104.77	110.7	97.56	111.61	94.947	113.27	107.03	106.16	106.22
108.32	106.12	102.48	105.07	117.62	103.4	119.58	99.333	104.54	107.56	103.12	113.24	102.94	109.66	106.56	107.14	103.25	100.07	109.18	112.41	106.56	100.09	103.99	106.67	105.68	114.9	108.99	102.84	106.83	105.21	101.85	102.33	104.99	106.49	98.205	103.55	106.19	104.16	94.851	95.727	104.83	97.718	107.62	107.87	105.14	109.6	110.77	115.57	113.92	108.34
111.12	103.33	116.14	120.7	106.72	114.67	113.98	109.35	112.77	108.34	114.06	106.87	114.12	114.58	114.88	106.37	106.92	115.19	107.31	122.9	108.92	107.22	110	108.7	118.21	112.07	109.14	111.02	118.39	113.66	111.56	114.92	108.56	106.5	115.95	103.92	105.26	120.99	111.76	99.632	104.13	109.5	110	110.98	112.88	104.28	95.848	115.19	106.21	115.67
112.82	124.55	109.16	111.19	114.51	107.91	104.84	99.903	116.14	107.6	111.84	112.82	100.99	108.69	103.68	106.93	104.5	98.134	99.797	110.56	100.05	98.651	112.46	111.85	100.74	103.31	113.57	114.17	102.82	110.17	110.63	104.02	105.35	117.8	118.5	103.53	106.15	107.36	124.08	97.323	105.47	108.28	108.4	108.96	109.8	109.03	100.85	105.13	107.2	105.42
103.31	108.81	105.2	102.03	97.883	105.81	102.84	112.02	110.13	99.917	106.97	104.57	107.13	109.93	100.07	109.99	113.28	109.87	104.44	98.651	111.57	109.84	106.06	106.46	110.43	108.35	101.55	97.252	110.33	114.12	102.55	105.7	101.86	107.99	102.05	106.42	97.76	105.84	117.54	106.48	106.22	107.34	104.39	113.09	114.67	115.23	105.18	106.33	107.93	105.86
114.45	103.61	110.06	110.64	109.57	97.469	106.49	110.73	112.42	108.94	111.08	105.78	102.93	107.11	113.52	109.32	103.44	113.69	110.73	111.04	107.3	100.78	100.2	105.47	101.76	101.46	113.22	100.58	111.17	108.23	116.55	116.43	104.07	119.57	104.07	115.51	102.71	112.28	111.2	112.09	112.88	108.35	106.69	107.61	109.19	110.23	106.49	110.86	111.67	115.91
101.55	96.871	104.76	101.77	100.64	106.76	100.78	96.024	103.94	94.496	95.063	102.09	93.314	107.02	95.351	97.188	108.04	99.57	102.19	97.924	100.58	108.8	101.47	92.259	104.74	102.72	101.39	98.07	100.9	104.48	103.8	104.01	112.13	88.493	104.8	90.314	101.58	105.8	92.197	102.6	99.561	100.81	104.46	105.45	107.93	92.265	106.88	96.953	105.97	102.69
98.363	106.94	97.535	89.844	100.86	97.099	99.132	100.42	100.8	96.788	95.849	101.84	102.19	102.05	89.739	104.95	95.509	92.106	99.222	93.114	99.97	90.36	99.286	93.544	93.329	95.953	107.61	93.696	102.36	98.038	103.19	98.96	99.846	100.76	97.11	98.549	98.105	100.1	103.94	92.965	101	101.49	101.45	95.568	104.3	94.002	101.64	104.7	100.88	106.59
101.86	101.89	98.213	100.36	96.514	104.38	87.58	98.024	98.126	98.632	92.772	98.135	97.183	99.804	102.03	100.03	96.801	104.61	105.13	104.11	97.216	93.924	97.363	99.84	100.55	92.595	98.926	99.693	96.355	100.37	108.26	96.993	99.033	89.377	102.04	104.03	100.76	105.41	98.11	96.042	101.88	95.448	97.197	97.086	102.57	96.408	104.75	95.517	97.715	97.507
98.678	106.8	95.58	116.2	102.99	109.67	106.63	104.97	102.98	104.99	107.72	110.8	109.61	105.68	104.72	110.47	106	103.39	104.82	107.87	104.93	105.67	117.61	108.87	109.38	108.45	116.27	114.31	109.42	111.32	103.3	106.67	114.13	108.63	111.48	111.67	95.588	108.78	104.43	107.37	101.82	105.26	117.36	112.63	102.28	111.35	104.18	99.156	105.42	112.23
107.25	115.61	100.22	108.25	109.82	109.67	105.18	105.67	109.55	103.29	103.89	109.52	109.73	107.49	110.61	114.7	106.48	114.33	97.422	113.47	105.5	107.71	99.647	101.01	102.62	106.18	108.01	104.31	98.646	115.71	100.27	103.33	110.09	112.27	100.82	110.93	101.95	114.83	105.05	99.673	111.83	108.39	110.83	110.49	112.6	103.68	107.01	102.73	111.99	108.18
103.81	102.22	95.366	100.57	96.583	116.1	96.372	94.316	104.18	105.24	104.28	108.42	93.605	103.44	106.83	100.77	98.055	110.2	96.74	103.17	103.3	109.26	95.779	104.5	110.59	103.39	95.855	97.391	96.748	98.769	103.27	97.862	101.8	110.21	105.58	103.99	100.94	105.21	103.33	105.97	101.94	114.3	99.834	104.3	96.312	108.26	100.99	107.5	99.176	109.2
100.61	104.02	111.09	105.16	112.52	94.732	120.83	101.96	105.47	103.72	102.69	114.05	110.43	110.37	106.37	103.62	105.74	105.01	116.78	104.51	100.02	109.68	107.85	109.05	106.57	109.64	108.99	109.51	113.45	107.27	96.005	99.257	104.8	110.17	103.26	113.56	108.61	111.64	106.73	106.5	107.41	103.32	106.85	114.88	107.59	111.32	112.28	114.37	104.68	112.84
105.45	104.73	99.519	109.17	108.12	102.52	101.73	105.31	108.49	103.81	120.1	103.92	109.17	108.02	111.28	103.1	108.98	106.06	109.67	105.59	109.35	114.33	104.07	101.08	107.78	107.96	116.74	112.99	99.008	108.01	104.73	104.44	106.21	105.19	106.7	107.79	109.63	110.51	109.79	104.29	112.06	104.77	108.8	108.88	118.41	100.98	114.42	103.97	107.01	100.72
112.23	106.57	106.43	109.45	114.25	108.39	114.11	110.6	98.91	107.61	114.58	113.91	112.45	115.1	112.67	113.04	108.69	109.18	109.68	103.48	117.34	110.97	110.74	103.25	109.91	108.28	112.08	103.7	102.96	109.73	105.99	107.38	109.03	112.17	109.46	113.03	111.79	114.39	107.22	109.12	101.7	108.71	108.18	114.65	108.13	103.91	110.9	112.25	117.26	109.76
107.24	109.74	107.59	106.85	109.71	111.78	108.14	101.79	114.71	108.29	101.67	106.09	108.71	112.91	102.3	109.45	107.32	107.15	105.61	104.79	108.79	110.32	102.22	107.48	109.13	103.68	104.63	103.14	109.49	107.81	111.13	108.03	108	107.85	117.08	113.36	108.2	102.43	106.72	101.08	106.81	116.61	106.07	112.58	115.1	105.83	102.03	107.73	103.46	109.6
102.15	95.498	108.83	108.45	113.83	106.87	95.593	103.96	110.2	105.03	109.99	101.25	104.07	111.8	103.73	96.306	113.37	113.74	103.95	107.83	111.25	103.22	105.94	107.04	106.6	109.16	104.03	111.52	103.55	96.673	112.6	106.92	102.79	101.76	103.92	90.285	111.1	109.03	109.1	101.69	105.43	101.88	95.481	101.05	110.05	113.36	100.43	102.81	104.6	104.31
111.11	106.26	111.28	111.05	103.31	107.71	106.74	114.62	109.99	108.14	97.217	112.03	105.44	105.79	111.92	108.77	107.95	110.3	116.22	109.3	113.64	109.02	106	110.41	104.66	115.08	106.21	106.85	110.86	104.41	114.06	110.59	102.95	104.03	95.889	109.24	105.9	115.02	113.31	102.1	110.18	113.34	111.42	109.9	100.07	110.52	108.33	108.03	99.253	111.58
97.553	106.63	99.076	113.49	103.57	101.77	99.156	105.4	106.43	114.04	110.35	101.5	104.89	104.47	109.38	114.83	111.64	102.22	105.81	103.01	110.34	115.07	103.81	114.13	106.28	101.6	103.48	108.46	105.46	101.66	110.28	110.09	103.29	93.154	109.24	106.36	107.44	103.68	100.54	97.395	101.53	101.28	108.68	101.6	101.66	98.845	115.67	102.68	110.65	104.42
91.093	98.363	105.2	97.321	104.56	96.588	100.01	101.29	94.113	92.053	98.879	95.982	96.189	114.83	95.483	102.02	96.453	98.991	100.42	99.263	95.13	92.568	96.834	100.35	93.037	101.63	102.51	96.439	113.1	89.3	106.11	103.28	93.14	96.28	106.8	101.47	86.501	93.668	91.668	92.471	90.481	98.262	96.478	102.72	95.417	100.75	91.332	95.724	97.932	100.56
102.43	101.7	114.3	105.23	106.09	113.08	103.54	101.35	104.36	110.02	101.8	111.11	110.05	103.94	104.26	106.74	101.68	97.378	108.9	98.562	109.09	106.36	109.66	95.493	104.41	103	99.178	106.29	105.79	104.17	107.5	113.95	103.73	102.23	110.52	105.56	99.717	103.71	115.94	102.32	109.46	111.81	100.93	105.6	110.59	108.46	100.68	103.07	107.48	97.278
108.2	103.66	110.18	110.37	107.98	103.62	101.58	111.56	100.27	105.59	108.01	100.39	107.35	111.91	107.91	110.91	101.9	113.78	103.23	100.51	102.98	101.26	119.75	113.46	105.81	102.72	98.583	105.65	101.52	108.39	104.37	100.09	106.13	108.73	105.4	95.218	105.31	104.84	107.99	102.99	104.33	101.89	109.92	105.55	112.74	107.41	113.27	103.4	107.35	111.47
116.11	113.2	100.17	105.48	101.14	107.65	105.57	112.08	104.38	102.61	103.94	104.6	119.38	111.4	103.47	101.36	107.16	103.93	106.94	101.79	111.69	113.15	103	104.57	102.04	105.59	109.25	114.99	107.65	108.95	114.64	109.14	112.76	102.44	106.77	101.31	105.6	117.18	97.69	105.54	110.42	114.63	105.31	105.33	111.11	96.932	110.59	104.15	110.71	101.44
94.363	102.93	104.08	105.78	97.526	107.86	98.931	102.78	96.601	97.905	104.62	97.313	102.76	100.89	99.779	100.2	101.15	98.156	99.518	94.63	109.95	96.785	97.294	104.01	94.274	108.54	106.79	106.72	100.92	102.18	98.362	96.069	103.05	100.92	99.14	101.17	103.54	103.42	104.34	98.033	107.67	104.49	100.83	105.61	100.97	97.057	103.28	100.27	96.94	97.698
95.34	100.4	98.727	92.588	96.042	94.379	101.22	94.641	91.609	102.77	100.85	96.648	107.15	92.752	99.011	97.392	104.18	104.03	101.7	102.39	97.962	103.92	92.207	105.81	104.27	98.67	92.06	95.922	98.64	113.32	95.579	86.38	102.33	95.284	89.542	86.443	92.855	97.949	99.968	102.08	96.454	96.548	104.82	101.96	96.447	99.903	106.55	92.009	102.14	106.01
95.743	102.32	96.276	94.552	97.962	100.05	89.879	98.544	102.44	96.959	99.432	93.897	94.143	106.03	99.704	97.547	90.968	99.098	100.92	96.253	95.036	100.19	100.86	101.85	98.895	94.446	98.341	91.89	95.947	99.063	97.662	103.52	106.7	92.311	91.072	97.143	103.75	93.685	96.782	90.703	89.359	99.169	97.693	103.75	97.092	100.31	104.71	98.864	100.62	99.472
111.32	104.1	100.02	110.69	107.64	106.96	103.74	101.78	112.81	107.76	110.3	103.89	104.47	101.3	102.44	110.96	108.97	113.32	117.07	103.11	106.46	103.36	111.75	110.5	109.27	109.38	103.1	104.97	107.29	98.96	106.9	117.87	96.886	106.91	102.58	109.21	109.14	107.88	108.14	106.81	101.86	113	101.15	106.33	99.616	105.44	111.16	102.7	107.87	105
109.69	102.08	105.71	100.75	113.33	113.49	108.88	104.57	110.51	107.58	110.02	109.52	102.43	110.2	100.07	110.72	101.18	113.92	110.42	105.24	110.98	107.25	101.48	102.7	100.79	100.32	112.39	111.21	105.09	109.06	115.88	108.63	110.43	102.92	112.32	112.21	97.359	110.48	106.12	116.21	102.78	107.18	108.9	115.97	106.16	106.49	101.87	112.47	111.11	108.57
118.13	106.85	109.78	116.95	105.88	104.05	104.73	108.08	111.74	110.85	103.68	106.84	115.84	106.45	102.38	107.5	100.16	103.56	102.7	106.81	109.62	121.19	102.11	115.62	110.19	108.9	102.56	103.9	105.27	101.77	100.09	115	108.77	99.789	109.48	111.55	105.61	110.02	108.77	106.11	116.42	105.15	110.28	100.96	105.23	110.45	106.07	104.4	108.51	109.43
106.49	103.6	110.11	106.99	102.07	109	101.22	104.28	112.18	105.06	102.93	101.47	100.79	102.24	114.24	102.09	96.62	113.91	107.3	113.08	101.36	107.95	113.17	107.17	99.596	110.11	105.91	100.24	111.36	106.08	97.677	104.86	99.974	102.61	98.253	108.18	118.45	103.55	115.4	106.1	103.11	108.37	105.02	99.792	101.72	108.19	94.515	106.28	111.2	109.73
100.88	103.89	102.67	110.34	109.61	108.98	109.31	106.57	103.35	107.87	107.14	101.48	100.63	103.56	106.87	106.41	105.02	106.44	117.87	103.43	103.4	106.41	111.01	105.97	107.41	107.58	102.82	108.1	102.29	109.24	104.64	106.59	110.15	106.31	112.63	107.29	109.6	111.13	122.3	96.735	108.56	100.49	101.17	110.19	106.1	101.55	101.28	102.94	105.94	106.97
112.58	104.15	106.3	102.16	109.34	106.62	93.332	101.94	105.03	99.346	107.39	113.7	102.78	102.03	102.26	100.54	110.42	103.17	101.36	112.33	114.29	109.71	103.54	103.97	106.12	104.78	113.77	104.6	110.09	103.43	109.63	110.96	110.88	107.64	102.3	106.51	98.394	109.53	109.07	104.52	96.662	92.944	111.36	107.24	106.04	99.624	105.74	109.37	105.32	108.8
99.236	99.471	102	103.18	101.26	100.19	104.55	95.284	91.675	103.79	93.817	95.911	102.82	100.89	98.956	103.57	100.22	98.027	100.6	104.2	96.512	96.893	110.82	97.464	102.69	101.42	99.453	100.69	100.53	100.44	93.778	106.39	99.664	98.696	91.088	99.63	104.56	100.02	101.68	103.21	105.65	102.56	104.79	105.81	103.83	97.629	98.858	96.861	95.559	90.951
95.345	97.258	95.095	100.17	97.226	100.71	98.146	99.664	96.675	100.29	104.51	97.512	107.27	101.53	92.986	99.228	100.54	97.806	94.94	96.028	103.35	93.509	103.79	104.03	104.17	104.31	99.302	103.79	96.433	102.23	88.454	96.652	95.936	96.649	91.928	103.03	104.8	94.706	93.524	98.48	97.43	97.519	101.64	96.012	101.27	102.7	91.855	103.53	97.008	103.91
109.4	104.3	110.62	102.12	99.825	99.344	103.67	112.87	103.51	108.35	105.64	107.33	104.47	110.29	107.74	101.34	114.11	96.666	106.27	104.5	112.03	100.61	110.38	100.64	112.38	106.28	103.4	99.588	105.18	106.97	101.74	109.58	113.2	110.64	112.73	109.59	105.07	99.336	106.09	109.74	101.27	105.92	103.77	102.44	103.45	108.96	106.36	114.76	109.51	107.32
106.81	99.203	102.64	100.63	96.792	103.9	101.34	105.71	104.55	104.88	95.039	103.07	94.119	99.186	96.925	93.807	104.64	94.589	99.125	97.496	95.8	100.93	102.75	95.284	97.502	99.671	103.45	106.33	96.271	93.391	95.947	106.38	97.034	94.632	97.862	105.31	95.593	100.44	87.575	94.643	101.78	95.972	105.37	96.47	95.359	102.76	94.061	110.2	98.698	102.96
108.73	111.75	111.18	113.19	106.35	106.76	105.85	107.42	97.286	110.5	107.17	103.09	106.69	122.31	107.3	109.75	112.38	108.55	104.19	109.33	107.4	105.25	106.35	97.036	106.33	108.56	102.48	112.87	109.64	109.14	109.43	106.09	104.68	107.74	106.72	102.56	101.79	104.46	110.76	100.47	105.46	98.078	112.68	111.2	111.76	113.4	118.1	106.28	106.66	113.76
110.14	115.98	109.23	104.27	102.49	109.55	111.94	107.33	111.37	109.47	106.41	108.08	121.8	111.59	110.72	102.31	108.9	110.5	107.28	109.36	105.44	108.99	109.62	104.1	118.38	109.56	108.33	110.24	107.7	112.05	103.9	105.54	111.51	99.193	108.28	106.42	100.58	111.8	115.49	111.58	111.79	113.34	104.66	102.39	102.69	108.18	99.937	104.48	101.99	108.34
115.23	102.8	112.38	98.047	108.15	104.04	100.99	106.05	100.03	108.39	102.19	99.347	104	103.88	109.7	112.24	103.17	101.61	103.59	113.33	117.67	105.26	112.29	104.58	106.96	99.336	104.11	103.75	104.52	101.69	106.3	104.3	102.11	101.39	118.29	108.56	109.68	100.23	107.45	108.34	110.49	106.31	112.39	104.3	101.89	109.59	108.6	103.9	111.12	102.8
103.15	112.37	104.55	105.21	112.07	104.78	98.302	109.69	112.27	107.28	105.57	104.17	94.027	110.56	106.54	95.866	105.74	100.27	102.04	108.92	105.26	102.05	116.42	100.79	101.18	98.162	106.5	101.05	110.43	105.56	104.23	106.85	100.9	108.46	106.37	112.55	94.398	97.2	115.09	110.97	104.3	101.78	110.44	102.98	108.34	104.89	111.02	119.31	102.5	104.66
105.96	104.95	100.2	110.4	111.57	99.56	110.52	111.69	100.38	100.26	107.71	101.98	113.26	105.88	104.76	113.47	106.27	119.51	110.36	112.29	110.25	105.73	113.74	99.283	108.87	107.74	100.07	111.32	110.87	98.183	106.23	100.14	109.19	101.87	110.86	109.05	113.4	109.87	113.78	110.86	114.91	109.11	107.41	112.04	106.19	104.59	110.52	103.24	101.25	107.48
104.3	105.59	107.73	107.18	107.39	109.25	108.33	112.21	98.829	99.636	108.24	112.2	102.1	101.49	110.71	103.34	103.3	120.46	102.71	100.96	110.26	113.78	107.76	101.82	103.39	98.232	106.6	109.8	104.4	103.51	106.19	104.45	104.39	98.737	101.62	98.925	100.27	106.06	108.28	107.02	104	109.14	100.08	108.32	109.81	102.6	106.6	105.19	102.52	115.74
109.89	99.06	110.1	108.42	99.216	103.68	101.25	104.28	112.84	104.54	106.47	102.04	121.7	97.76	107.14	101.16	104.18	112.71	103.13	100.99	107.93	101.73	101.27	103.35	104.16	107.45	99.652	119.08	105.34	109.61	109.63	115.5	113.72	101.12	109.02	107.1	117.99	117.18	99.859	109.57	108.33	100.09	98.401	106.85	109.63	109.07	107.07	103.56	105.37	97.974
119.81	101.8	96.456	110.68	106.33	109.92	107.29	105.16	110.74	117.18	111.52	104.79	103.54	105.61	107.23	107.25	105.17	104.65	105.72	100.59	103.92	110.56	110.5	108.34	98.096	106.91	99.669	102.26	103.54	113.53	112.38	110.89	100.1	102.32	97.214	105.8	109.71	106.35	103.38	106.5	115.13	96.237	104.56	107.06	107.67	104.02	107.32	103.91	105.75	106.62
103.05	102.12	97.843	106.64	111.58	104.25	102.27	107.63	109.03	105.77	110.59	118.26	107.33	103.29	103.01	114.42	106.19	103.72	110.03	111.96	111.59	107.26	115.44	109.94	102.56	101.93	111.59	105.95	109.44	108.27	104.48	105.75	103.67	112.23	107.8	116.2	94.803	115.03	117.15	106.25	110.49	108.72	104.54	108.58	107.55	102.17	104.54	108.78	109.56	105.54
93.479	107.92	102.38	103.33	100.12	104.05	107.91	98.509	108.76	113.35	109.39	110.78	103.59	110.14	100.22	108.6	108.38	110.27	104.62	100.44	103.54	104.09	104.92	107.15	104.97	108.82	107.66	105.25	107.06	107.77	104.3	99.932	109.21	103.3	103.51	106.53	94.856	108.62	101.57	107.8	106.84	107.35	103.97	100.43	100.58	112.47	111.91	109.86	105.22	108.44
105.8	110.03	99.992	105.29	103.36	107.57	111.26	106.99	98.6	104.53	104.78	103.91	98.161	106.03	104.77	110.18	102.91	105.53	104.65	109.41	109.88	103.9	111.28	97.45	112.44	107.71	104.55	105.84	110.32	110.17	106.6	101.52	97.04	106.35	109.59	108.17	97.827	105.3	113.25	113.07	98.658	106.99	111.99	104.55	107.3	94.302	97.237	113.18	105.67	110.33
113.28	112.92	112.4	115.83	108.76	105.46	114.96	112.23	102.06	116.22	111.2	107.67	112.94	110.96	110.56	99.951	108.19	107.8	119.6	106.21	107.34	120.25	117.22	101.14	112.26	110.36	107.8	108.82	113.48	111.99	112.4	109.98	116.07	115.99	107.57	105.7	99.51	116.11	115.31	102.21	114.05	105.43	108.83	110.42	111.48	106.93	108.17	112.69	111.96	112.37
100.81	104.91	104.81	109.09	96.373	105.24	99.015	110.36	100.04	107.42	102.69	105.88	112.72	114.4	99.737	113.49	110.85	115	99.697	109.44	101.85	103.53	105.4	112.3	116.03	97.23	109.77	107.26	112.42	98.196	99.8	104.42	108.29	106.68	106.87	97.429	105.37	97.794	101.18	104.64	103.43	107.33	115.14	99.544	110.71	99.018	113.31	99.586	102.64	109
112.08	94.109	111.35	105.74	110.18	112.5	106.46	105.29	116.39	109.12	100.11	111.16	111.09	116.42	103.89	107.23	106.89	104.9	113.55	108.95	105.69	107.18	101.99	107.37	100.43	108.73	100.83	104.99	98.889	97.987	102.68	103.99	105.29	113.45	101.66	90.994	105.09	102.16	105.31	110.18	109.24	93.603	112.25	105.33	103.42	102.61	104.9	106.68	102.32	98.028
104.35	116.01	105.56	106.33	111.73	105.07	119.23	105.91	114.82	99.953	109.66	107.41	112.61	110.63	109.93	108.36	104.89	106.53	105.46	113.55	108.97	102.58	106.95	108.99	104.89	112.44	108.99	111.08	97.249	106.4	112.3	101.45	96.073	103.88	113.75	112.18	108.13	107.78	107.31	107.37	105.28	104.24	111.88	108.17	109.43	106.25	111.92	112.75	115.67	112.58
102.21	109.79	96.659	109.45	103.3	96.068	105.39	102.35	100.26	109.83	99.27	98.596	102.13	97.205	102.67	100.17	103.48	105.8	96.3	110.23	99.116	99.755	96.103	103.75	98.428	108.23	97.754	100.79	98.326	104.99	97.288	105.54	101.03	97.265	102.01	98.777	99.196	95.818	106.2	111.42	102.83	98.272	103.54	100.16	107.1	95.134	101.37	98.925	98.963	103.11
105.47	106.55	100.46	108.18	112.82	100.55	112.73	107.9	101.74	106.49	103.89	99.719	112.12	111.11	107.69	100.34	95.674	108.35	111.44	108.01	105.79	99.575	106.55	113.26	110.71	107.23	103.99	107.66	102.22	108.04	103.44	113.58	104.88	104.53	104.92	105.56	97.703	109.44	115.4	114	106.17	108.54	105.8	114.7	111.14	107.57	97.516	103.51	105.09	109.39
115.52	100.74	104.79	104.21	106.06	103.11	96.302	105.21	100.37	105.28	107.27	102.84	98.442	99.959	106.55	105.34	109.34	106.41	108.19	112.39	105.84	103.45	107.64	103	115.36	105.09	111.42	100.52	106.19	105.77	108.2	101.06	108.56	104.97	108.35	101.87	111.45	108.43	111.92	109.72	100.59	110.99	105.55	111.55	101.82	106.57	106.25	96.594	105.38	110.51
101.8	101.9	110.96	107.68	113.99	103.62	109.78	110.3	114.18	112.45	109.9	106.41	110.09	105.4	104.88	97.753	105.15	106.72	103.11	113.2	111	103.58	102.19	102.84	115.09	104.71	106.36	112.03	107.93	114.06	116.5	102.91	118.18	112.76	102.24	105.23	113.06	100.31	104.17	107.45	104.32	110.52	101.92	107.75	108.59	110.38	103.27	117.66	99.736	109.91
102.47	101.04	100.59	94.889	106.53	93.102	96.138	101.7	96.997	98.339	94.932	109.39	100.59	101.78	102.25	89.946	102.93	105.9	100.1	98.496	95.507	104.22	99.198	96.753	102.22	106.49	95.342	92.964	107.26	102.81	108.08	99.092	100.63	103.51	100.09	98.043	104.94	108.16	97.167	97.845	97.922	97.375	101.49	100.12	102.42	93.431	95.409	105.53	98.901	101.12
88.828	101.88	90.802	104.96	103.82	92.594	92.759	105.73	90.94	95.965	92.098	93.763	99.259	91.276	97.669	91.857	100.87	102.76	98.214	96.278	92.724	95.052	100.06	94.375	96.121	86.752	96.48	100.41	99.732	104.11	107.46	102.66	111.03	97.358	101.69	91.151	90.227	91.672	96.092	88.58	105.92	97.738	95.821	102.6	97.738	98.956	89.438	98.949	97.6	102.7
104.74	100.78	97.961	105.09	105.04	104.97	108.22	109.15	104.22	101.57	109.27	107.49	111.82	107.59	107.71	110.38	113.61	98.243	107.43	100.97	110.67	110.62	111.51	104.97	109.96	115.32	102.42	101.39	105.35	95.993	104.07	103.1	105.1	103.22	112.41	96.395	110.24	100.76	98.759	95.698	107.88	100.68	99.354	107.53	106.88	114.05	103.82	97.38	100.19	100.44
110.82	99.953	117.39	112.53	105.89	112.84	112.67	106.69	107.83	109	104.12	103.08	111.21	95.76	107.61	103.74	107.61	108.28	104.34	109.43	96.624	109.46	104.91	105.59	106	111.57	98.243	111.44	110.38	106.22	103.23	108.88	106.03	114.25	108.67	111.43	112.96	105.03	116.25	107.01	106.19	121.39	112.05	106.76	107.28	97.524	102.23	114.23	109.94	111.93
98.195	100.87	102.28	108.5	113.32	105.48	100.05	118.52	109.93	97.395	104.31	108.11	110.16	95.504	108.07	111.13	97.61	108.76	101.74	112.72	113.66	109.49	106.81	106.98	108.57	108.39	108.08	112.2	101.9	106.04	111.74	108.24	101.28	105.87	105.24	105.71	106.59	104.35	96.738	102.51	107.53	103.23	110.35	108.36	101.3	98.7	105.31	107.34	108.35	102.89
100.52	105.53	101.74	113.54	112.71	110.6	108.06	112.42	103.92	112.52	104.51	113.3	103.74	107.17	106.35	107.77	109.43	109.82	111.95	105.73	113.66	104.63	108.17	111.01	98.424	106.84	111.5	102.44	100.75	102.21	103.95	100.99	109.91	109.75	113.43	112.46	97.395	110.19	114.08	110.15	110.08	107.04	104.24	104.13	112.55	99.121	101.96	109.06	108.98	106.58
100.54	106.95	110.34	114.89	108.67	103.41	106.37	99.765	100.87	115.47	109.8	103.18	105.62	116.22	95.734	94.091	105.1	107.39	101.01	103.11	96.3	103.61	104.52	107.14	107.13	109.56	101.07	109.56	104.41	109.39	107.39	107.55	102.9	109.79	102.31	109.29	107.53	106.3	108.69	101.28	100.89	110.88	106.86	95.682	116.66	109.26	108.15	104.97	104	109.04
111.31	107.25	105.78	114.43	116.95	109.74	114	112.32	101.61	105.07	106.12	103.86	115.07	115.41	114.69	107.37	106.78	104.64	114.01	102.65	115.34	109.41	109.51	110.28	104.98	102.91	106.31	104.04	113.11	100.87	109.8	97.585	109.43	111.12	112.98	114.69	107.75	115.82	102.04	106.62	110.72	108.95	103.8	106.94	111.19	99.426	114.49	111.72	111.27	105.31
101.97	99.77	105.45	106.1	106.45	110.67	105.36	100.81	104.79	106.38	102.62	119.03	99.469	98.345	105.94	101.76	104.54	104.44	109.84	102.68	99.175	114.05	105.17	110.65	97.023	101.47	104.51	112.04	105.68	112.35	108.82	98.331	111.77	109.12	102.02	103.7	103.04	108.15	106.43	109.61	109.32	89.775	106.02	107.51	101.22	103.52	110.11	99.571	107.01	101.16
108.33	116.12	104.05	103.5	111.85	110.46	110.08	106.65	103.93	102.75	112.09	107.89	101.07	105.42	106.05	106.95	97.411	104.33	105.79	112.91	110.19	106.15	115.41	108.79	109.67	113.3	98.082	101.64	113.59	106.21	115.25	111.74	109.74	110.24	106.19	109.32	107.13	107.05	105.8	108.21	112.61	115.58	99.27	112.28	99.667	111.64	100.85	115.7	106.95	104.77
113.93	107.84	103.4	109.15	114.27	106.09	106.48	98.999	104.38	105	109.98	111.15	107.12	107.86	100.74	102.47	104.5	103	108.11	110.91	103.62	101.94	102.46	101.68	100.81	104.36	109.53	106.38	102.24	109.07	112.18	104.29	101.06	102.89	97.832	111.03	107.45	112.81	103.58	107.92	94.456	99.271	100.54	108.65	100.91	107.42	99.691	105.52	110.78	108.88
95.304	110.6	107.67	108.25	99.702	109.4	104.18	96.151	104.99	110.7	102.7	106.21	105.39	112.24	106.64	101.48	107.6	106.66	103.33	105.95	112.86	106.54	98.677	104.42	105.89	99.474	105.19	111.76	113.68	101.79	102.95	104.74	106.53	107.4	109.77	100.28	118.23	108.49	105.18	116.01	104.73	101.87	106.58	107.19	104.72	107.58	105.34	103.61	113.62	112.34
106.26	106.31	96.442	102.88	113.08	97.92	96.255	112.04	103.77	109.22	102.31	105.08	105.79	111.08	102.05	107.7	99.854	109.95	110.82	98.902	101.22	101.26	100.23	112.16	106.58	99.54	111	105.6	108.13	107.72	108.73	103.29	112.21	102.23	106.86	105.85	106.63	108.44	116.54	113.99	106	104.8	91.766	104.68	105.77	104.49	102.77	98.187	105.16	111.75
113.55	110.97	119.75	102.43	110.69	108.52	101.01	106.63	116.23	103.94	109.3	104.61	100.62	108.09	103.75	114.46	112.9	105.87	102.21	106.91	108.98	111.68	103.81	108.89	104.87	101.11	114.42	106.51	106.1	103.58	106.37	113.35	108.19	108.37	120	112.4	105.66	109.39	103.43	109.05	109.38	113.48	107.07	104.86	109.52	114.55	105.96	109.74	108.26	105.41
99.908	96.64	98.431	96.294	109.68	109.19	101.88	101.19	100.84	87.814	97.597	96.392	97.156	105.95	92.814	103.32	105	107.8	96.381	95.436	96.736	98.073	103.7	104.27	103.61	96.886	105.04	99.615	100.86	93.868	104.47	101.93	108.66	98.781	100.19	106.56	103.44	104.25	108.01	94.358	93.968	95.431	106.06	106.38	109.26	100.1	88.167	106	89.204	104.32
106.66	107.43	108.45	106.37	107.67	106.9	105.27	110.77	108.67	102.84	102	106.43	103.26	104.52	110.5	102.19	102.62	106.79	111.79	105.97	110.97	103.74	104.94	115.14	108.82	108.21	105.92	103.19	114.62	105.17	106.25	101.11	102.27	100.43	110.26	105.24	99.724	96.392	106.4	108.26	103.48	115.36	101.7	101.44	101.32	99.931	106.31	108.19	107.59	106.65
105.79	104.66	95.742	105.34	111.46	99.758	111.3	110.22	100.24	104.61	106.27	109.86	107.5	99.236	112.2	107.59	103.58	107.33	103.85	108.92	99.995	111.92	102.32	105.3	111.57	112.79	110.49	103.87	103.42	102	98.684	103.08	113.04	107.07	110.83	102.49	102.05	91.559	120.02	99.508	114.3	101.68	105.61	111.45	104.55	98.361	113.77	100.09	104.67	110.75
102.4	100.27	96.811	103.12	101.06	94.256	96.292	103.48	97.044	96.585	101.06	101.27	107.74	93.019	88.063	95.959	98.188	100.68	94.288	93.731	95.817	99.735	94.717	109.49	97.697	94.804	95.178	95.129	99.149	94.647	98.578	98.045	97.403	98.759	106.32	97.161	98.331	106.11	101.4	90.827	101.61	106.3	103.64	100.3	92.107	104.5	100.26	100.91	97.471	103.38
114.08	95.451	107.54	103.16	112.06	99.567	100.05	102.56	103.79	108.14	108.57	110.77	107.78	99.207	110.94	107.27	113.66	105.17	104.37	106.27	103.72	107.84	104.35	100.78	105.31	96.708	113.86	108.68	105	103.78	107.97	103.91	108.11	112.34	101.27	99.156	106.43	98.889	113.34	105.15	100.55	110.19	104.4	105.46	107.77	111.81	107.92	106.65	110.97	96.465
107.58	110	103.63	104.18	110.44	96.835	103.77	104.35	114.3	101.72	110.72	110.95	104.46	102.18	114.94	108.59	117.31	112.64	107.99	100.94	111.09	106.54	101.68	106.74	111.29	108.19	110.05	117.81	110.86	115.6	105.1	103.13	106.75	107.3	107.91	113.97	109.65	104.61	109.68	110.01	106.04	108.87	105.17	113.91	115.52	108.03	110.29	103.54	112.36	111.28
101.87	94.243	91.279	97.168	95.955	94.01	94.61	102.76	99.326	107.65	103.41	101.89	107.29	97.11	98.134	97.421	100.99	95.185	95.427	109.62	86.975	102.07	94.546	97.248	89.953	94.016	95.095	107.61	90.879	98.432	106.28	95.081	95.366	106.11	97.358	92.913	106.96	98.392	92.017	96.094	97.49	102.8	103.59	100.36	93.726	101.55	106.3	100.35	98.57	105.87
107.64	115.67	108.82	110.91	116.54	112.81	113.63	110.56	108.22	109.73	107.35	111.34	103.18	111.17	112.62	105.62	111.77	104.26	105.17	104.64	107.71	105.23	105.99	110.33	107.76	113	107.25	100.98	109.67	108.15	109.07	107.24	110.44	103.08	106.05	111.7	110.66	109.36	104.17	102.89	115.99	110.23	126.19	107.85	108.77	104.74	104.6	112.71	101.44	110.36
109.15	108.31	104.88	98.925	105.08	103.5	110.07	112.79	111.08	106.52	105.65	102.58	113.39	96.94	104.08	118.64	105.38	105.15	111.86	107.63	112.44	110.65	106.75	108.5	110.8	109.29	111.1	99.301	96.144	119.04	107.57	103.08	99.531	100.46	110.53	98.621	97.504	107.07	101.27	106.34	99.459	114.5	104.45	103.43	109.87	103.21	106.87	109.84	98.09	101.68
114.63	105.43	97.188	114.8	108.17	108.64	110.73	106.5	109.89	106.58	103.06	116.07	107.91	105.06	99.356	113.41	106.12	113.66	105.74	116.85	108.38	104.6	105.55	111.05	106.77	114.33	107.26	109.81	115.78	99.624	104.95	109.35	107.15	106.5	110.73	107.79	101.47	113.21	111.65	110.44	107.59	111.07	105.8	113.68	108.74	111.61	109.65	103.08	112.5	107.6
107.64	97.097	97.411	98.216	105.32	106.4	105.82	101.25	112.09	110.34	102.49	102.15	96.437	99.003	108.66	100.69	109.04	111.6	97.743	106.98	103.83	105.07	108.37	107.53	110.13	102.69	99.599	111.73	110.97	112.41	105.36	108	100.63	103.5	100.71	107.39	110.4	107.33	102.93	115.23	107.91	112.86	96.315	106.58	117.68	100.86	107.15	104.45	107.08	100.85
106.46	100.29	98.078	99.324	103.36	108.96	98.706	100.45	104.86	91.37	109.72	96.273	101.7	101.64	107.65	101.3	102.45	105.87	107.09	98.56	103.7	101.41	98.142	98.984	100.36	103.33	98.604	98.459	108.34	109.77	108.39	98.362	102.82	103.56	98.046	106.1	103.38	106.08	98.676	99.86	101.32	104.32	108.21	105	97.95	105.63	117.36	108.11	95.933	104.1
91.763	103.45	101.22	95.818	94.578	100.31	95.715	105.63	96.812	96.608	103.73	95.743	101.68	95.264	103.94	99.295	100.93	100.08	93.128	112.82	100.58	94.744	102.51	101.25	101.84	100.58	99.567	99.167	92.319	103.23	99.093	102.76	96.788	103.45	102.38	109.25	108.92	104.69	104.44	105.61	96.74	106.78	96.45	101.73	112.96	94.272	100.73	100.91	105.81	99.19
115.61	105.63	114.35	106.48	109.06	104.38	103.93	108.44	107.29	104.98	116.57	104.54	109.11	112.26	104.02	108.83	104.28	98.29	111.26	106.56	108.96	108.72	110.28	106.1	100.18	112.23	107.82	110.2	112.07	103.06	109.72	109.75	104.83	109.96	108.93	99.549	110.61	118.22	99.587	103.31	101.96	104.81	109.08	107.65	105.75	111.12	116.21	105.34	103.17	109.34
99.528	89.493	101.15	95.178	98.72	97.47	106.85	97.464	94.066	106.66	97.233	111.87	103.37	105.26	100.32	101.08	105.48	94.794	98.03	96.908	96.974	98.447	102.42	110.53	108.06	98.792	105.68	107.02	96.326	94.027	111.44	98.76	102.41	95.585	93.12	99.734	106.52	95.439	95.263	100.48	93.646	106.03	99.88	101.48	93.126	104.03	106.99	109.51	107.08	94.366
109.44	98.978	96.432	104.5	91.652	96.792	93.749	87.577	100.43	93.993	92.44	106.76	101.04	99.136	107.43	104.59	98.077	104.55	103.34	99.051	97.997	94.657	98.578	95.388	99.797	89.727	102.31	94.567	100.27	99.782	112.07	103.08	95.142	99.779	105.05	105.06	104.08	96.33	102.99	106.22	96.439	102.38	90.726	97.528	102.55	85.721	97.903	105.38	99.671	95.203
103.14	109.42	102.49	112.27	102.24	110.33	104.55	118.43	95.395	96.635	107.82	108.55	106.03	108.01	103.8	95.528	110.44	108.9	101.12	105.08	104.01	103.53	107.55	106.9	102.45	105.89	110.87	95.475	118.56	112.46	99.282	98.066	99.557	105.1	107.39	103.92	112.18	105.65	107.8	102.92	101.33	96.792	106.62	105.45	104.42	102.34	100.16	103.67	100.3	101.68
100.75	108.16	109.09	106.92	104.76	111.48	113.2	104.07	101.89	106.07	110.24	103.66	95.392	102.95	105.12	107.06	108.97	105	109.97	100.91	112.22	103.68	110.73	109.48	109.17	98.044	112.45	105.52	102.8	98.362	107.88	109.55	104.08	106.98	100.86	100.18	98.443	96.23	102.88	105.21	116.62	113.78	110.39	98.081	106.59	104.75	101.05	112.36	111.54	103.03
113.02	112.53	105.37	108.52	110.89	106.59	111.62	114.68	111.96	107.1	109.31	108.14	102.41	118.65	110.77	98.366	110.86	107.26	107.42	100.73	107.31	111.52	121.61	112.5	113.75	111.86	112.34	102.46	107.52	106.19	100.12	114.22	106.34	104.7	106.49	114.86	107	105.34	107.17	107.67	105.6	101.72	110.05	110.66	111.38	110.86	104.02	108.67	103.31	111.31
109.34	113.27	103.59	111.58	93.316	108.96	107.53	100.59	109.15	102.49	109.27	110.5	109.02	105.62	101.35	105.62	105.45	108.82	114.37	109.18	107.76	100.22	101.03	112.21	107.22	106.51	99.122	106.34	93.735	100.03	106.6	113.42	102.83	104.06	114.76	102.77	109.01	104.44	91.187	104.92	98.782	107.81	110.32	109.89	106.76	98.044	104.28	109.86	101.03	109.63
105.17	87.083	97.605	107.21	102.97	101.33	98.662	97.719	100.54	97.817	98.613	93.841	103.9	95.657	98.135	103.08	107.41	104.16	97.789	103.59	103.19	96.933	96.789	97.72	104.78	104.23	93.538	99.571	100.42	94.124	102.19	96.949	96.539	112.53	98.923	98.77	96.877	97.768	100.75	99.082	92.919	94.908	99.398	109.03	101.69	98.05	101.43	99.335	107.7	102.91
107.62	114.87	104.05	108.97	109.95	106.96	120.25	107.93	103.51	108.75	109.13	111.47	106.1	112.76	116.15	107.83	109.33	109.21	109.87	114.85	110.12	100.81	108.95	105.07	110.77	112.68	102.5	101.29	108.75	107.03	118.66	108.4	114.37	110.88	102.5	110.03	115.54	108.89	108.69	102.86	109.99	113.06	108.71	96.432	102.6	105.77	102.6	111.38	111.08	116.31
105.75	108.25	107	114.23	110.91	108.09	105.38	105.15	105.94	104.6	113	110.7	108.16	114.75	99.947	115.63	107.09	104.46	102.19	111.38	115.15	111.54	102.91	116.42	110.83	102.99	109.23	102.76	95.881	107.89	110.13	113.76	103.98	107.75	109.66	105.5	103.78	107.48	101.19	108.42	113.88	101.19	112.83	105.19	111.91	106.06	108.47	100.24	118.27	110.87
104.47	104.59	107.44	102.43	89.84	99.469	101.34	96.165	90.047	104.27	93.961	98.366	105.25	106.81	106.08	103.84	101.5	97.344	99.282	96.547	95.16	102.24	98.735	95.388	99.306	93.81	104.15	96.823	96.387	98.496	100.55	106.03	110.1	106.65	105.74	100.32	98.162	102.72	98.25	100.38	100.78	95.455	91.831	96.944	108.17	97.889	104.42	100.46	98.039	98.7
107.29	95.54	109.59	107.98	98.222	102.62	105.62	109.68	106.94	110.43	104.53	105.29	106.02	112.26	103.91	111.46	110.12	112.25	108.49	105.8	110.92	97.182	101.69	110.43	118.4	99.641	110.49	111.99	102.34	104.67	107.71	110.64	116.8	110.62	106.09	108.54	107.23	100.47	114.17	113.46	110.3	108.07	114.07	103.23	113.38	107.88	107	101.25	105.44	108.57
110.85	112.5	115.95	95.821	104.36	108.9	112.76	110.23	101.42	103.29	105.95	102.87	118.68	109.08	109.38	114.8	113.33	110.24	116.57	111.07	118.9	96.055	111.18	107.53	104.49	102.2	106.89	109.48	109.58	97.586	106.64	104.09	112.11	107.44	102.91	106.01	106.08	102.95	109.3	107.81	110.26	98.846	107.78	100.1	101.85	110.5	111.26	109.42	104.54	108.83
104.9	102.23	101.79	99.833	99.083	110.34	110.93	98	100.58	97.648	101.95	107.7	103.33	104.6	97.733	97.202	102.28	97.228	103.03	96.23	106.24	101.2	94.715	95.694	102.21	98.163	103.76	102.32	98.943	94.431	96.606	102.97	98.615	100.14	96.662	97.551	100.56	98.256	95.359	93.57	97.379	97.145	105.67	102.93	93.719	110.71	96.421	97.044	101.94	99.388
108.05	104.01	99.871	103.31	104.73	101.03	104.01	96.704	108.09	108.9	118.31	111.33	110.99	114.67	106.09	103.97	98.801	110.09	95.007	102.69	105.36	100.98	108.66	114.72	106.33	105.28	101.26	100.59	106.86	107.37	108.41	105.92	109.11	93.794	111.13	107.03	106.35	100.72	109.71	107.88	102.03	106.52	108.61	105.96	110.63	113.51	98.345	113.5	100.55	108.18
101.45	100.96	106.88	107.87	113.8	114.39	110.5	111.19	105.8	112.12	115.72	110.11	105.61	100.44	109.02	111.78	109.68	115.43	99.633	113.47	103.49	114	110.08	117.23	99.639	109.29	112.13	104.74	108.97	105.67	109.92	109.11	111.59	108.95	105.65	109.44	99.24	106.78	109.61	105.64	108.22	104.03	106.74	115.55	104.52	111.93	100.56	102.65	107.5	100.49
101.34	104.57	100.55	97.139	97.224	97.175	94.401	98.424	97.516	103.6	105.06	100.96	102.68	100.4	105.24	101.51	96.505	97.331	101.71	103.85	101.32	99.898	99.605	94.243	100.99	100.92	99.74	106.3	104.55	109.66	106.03	93.806	103.75	101.28	107.91	102.17	100.08	103.22	95.84	94.791	99.573	106.5	103.51	102.36	99.356	95.169	100.55	95.072	102.82	99.935
110.37	105.61	109.6	106.91	108.85	104.68	110.2	111.95	114.86	104.25	102.1	97.765	107.69	105.38	104.01	106	107.56	100.82	106.18	116.09	108.8	106.8	99.804	99.361	109.55	105.68	105.15	101.54	103.07	109.14	104.37	98.674	108.74	107.55	109.02	97.433	100.35	107.63	97.695	112.83	103.69	111.06	109.89	110.52	107.47	104.76	111.32	105.91	107.41	105.2
110.82	95.658	103.71	100.96	98.36	104.26	100.83	103.52	103.05	103.52	111.78	112.68	108.25	103.76	101.99	113.94	114.86	114.55	109.3	111.74	111.69	100.47	108.07	109.85	109.76	105.39	115.56	108.78	114.14	107.51	100.3	107.75	104.22	109.08	108.99	107.91	113.86	109.09	102.47	111.27	108.58	113.18	108.48	110	109.78	116.03	111.17	103.29	104.25	111.64
109.12	108.05	106.08	109.42	103.78	107.33	109.04	105	105.01	96.003	101.44	114.19	105.01	104.61	109.86	95.412	106.93	100.19	101.01	104.91	103.32	105.61	103.41	105.57	115.33	108.7	104.28	102.77	110.15	111.54	101.8	105.52	107.78	99.144	98.765	104.18	105.32	105.3	108.65	110.55	100.97	113.94	107.11	105.62	101.52	106.27	109.09	109.75	104.69	106.65
100.82	105.04	105.08	104.68	106.62	106.66	102.73	112.53	106.73	105.69	104.13	101.64	112.4	100.76	104.01	112.1	103.25	98.093	108.96	113.08	106.51	109.99	103.28	99.858	107.43	105.5	118.37	102.71	108.9	105.64	108.4	109.86	112.43	104.81	103.79	104.01	116.95	105.55	117.44	106.27	108.37	107.94	113.93	101.65	108.02	113.17	114.24	110.05	101.64	112.22
108.05	97.763	118.37	104.76	103.96	108.65	104.41	103.29	109.02	101	102.26	101.12	109.95	110.27	112.46	111.78	105	108.21	114.82	104.18	109.14	111.69	102.01	105.36	110.28	102.14	99.657	98.7	107.5	107.81	102.54	101.56	112.12	105.88	106.13	105.47	98.782	99.311	106.81	101.78	104.1	119.07	102.05	108.79	111.25	102.45	105.06	103.45	96.599	108.6
104.63	103.06	112.82	99.875	102.57	102.33	107.58	104.79	111.71	106.69	113	99.151	98.853	107.77	102.37	106.46	107.44	103.5	102.39	112.92	117.97	105.1	100.93	111.42	118.18	101.15	119.15	110.24	105.42	110.08	108.16	107.65	113.7	106.29	103.79	106.33	104.95	103.79	98.993	103.21	108.89	114.49	102.38	110.11	99.948	105.8	112.07	105.93	109.98	110.57
105.92	101.29	104.83	103.93	101.86	111.25	110.4	103.76	111.73	103.29	109.03	105.2	105.97	103.51	101.51	107.46	109.42	104.58	103.72	107.72	103.85	108.1	109.72	111.3	112.63	97.063	107.91	111.74	99.331	113.99	108.48	107.54	109.93	101.69	105.67	110.57	105.92	102.22	105.67	107.96	99.048	112.35	106.93	105.33	106.34	109.5	101.24	108.86	109.86	105.28
102.62	100.17	103.41	102.54	113	107.66	115.71	103.72	111.83	101.53	97.604	102.5	105.91	100.67	98.171	103.69	109.07	98.352	102.58	107.39	115.32	108.31	98.569	107.43	104.95	108.77	107.82	103.12	105.55	110.06	114.14	114.77	106.12	116.41	111.29	107.96	102.34	99.245	101.22	101.92	102.47	104.33	99.736	113.22	102.61	105.27	115.34	105.7	105.88	105.75
111.93	110.06	104.48	99.769	107.2	112.71	102.64	96.75	101.11	110.99	118.53	103.89	103.24	102.45	115.09	110.3	99.478	106.36	108.11	101.22	103.8	108.92	105.35	107.72	107	105.5	109.44	112.63	110.43	109.37	110.38	95.959	106.03	106.57	109.73	101.03	111.69	106.73	112.32	109.16	106.84	107.8	101.3	109.5	114.97	95.467	105.84	106.23	105.97	93.283
103.61	108.04	104.2	106.21	113.44	102.58	110.7	102.97	104.85	115.21	111.11	112.6	104.91	104.3	112.39	104.52	108.55	97.701	96.201	102.33	105.38	104.93	93.127	105.11	96.618	106.09	107.78	103.24	106.76	106.77	110.53	106.24	112.37	96.222	121.18	106.81	101.45	101.56	105.85	106.23	116.4	104.06	100.73	103.91	99.901	108.87	108.36	112.67	105.66	115.47
106.98	113.67	105.42	106.07	115.89	110.78	119.14	111.73	103.24	109.08	115.38	103.2	105.91	99.564	117.25	104.44	111.96	100.68	104.4	112.67	104.85	104.6	115.46	108.66	107.94	105.94	107.12	113.2	109.36	111.57	109.2	115.11	100.3	106.05	111.02	109.34	102.68	106.35	102.98	105.83	108	117.93	108.43	113.71	105.71	110.64	110.89	98.995	103.14	108.02
112.64	105	107.53	105.63	100.63	98.448	101.86	100.43	105.58	107.01	106.76	116.37	116.81	105.69	100.62	115.96	96.945	108.36	112.94	105.07	107.18	110.73	109.91	102.99	103.15	104.25	107.52	99.776	107.31	99.483	102.45	104.45	103.78	109.27	110.58	112.48	104.65	113.52	102.3	108.48	96.852	101.83	102.28	107.04	99.575	102.95	108.28	119.01	105.85	108.13
115.31	104.9	103.72	115.47	114.39	104.92	109.36	113.99	103.92	103.34	111.9	108.51	102.03	116.27	117.16	108.37	106.95	102.33	110.06	105.41	112.78	112.91	111.43	99.682	110.42	118.06	106.73	113.3	116.52	108.87	118.27	108.47	99.057	106.06	103.27	108.65	109.16	111.59	107.17	110.27	103.87	110.65	111.85	116.91	101.92	107.07	106.27	113.08	105.38	118.64
105.42	112.52	107.85	109.6	110.32	108.89	116.83	110.51	108.65	104.58	106.42	100.94	103.74	101.75	107.23	109.04	111.1	114.14	106.76	106.84	106.18	109.52	105.21	112.04	117.03	115.97	116.12	100.76	111.04	112.36	113.22	111.49	106.83	115.8	102.17	109.8	104.56	120.56	105.23	105.76	110.45	104.11	104.96	111.23	106.92	105.04	115.84	115.06	107.24	108.2
107.33	111.32	110.1	99.42	107.44	110.42	110.07	99.834	112.03	116.07	99.746	100.18	113.09	112.18	105.53	98.523	99.183	114.46	97.78	108.92	118.19	105.2	112.84	108.26	99.844	108.84	102.61	107.76	108.98	106.17	110.08	103.45	104.9	110.45	102.54	102.61	109.14	109.34	111.01	112.02	107.1	111.41	106.48	111.36	105	101.59	111.01	113.46	110.86	102.82
102.36	99.315	103.8	97.425	99.515	93.221	95.301	102.26	100.38	99.094	106.71	101.27	108.6	93.111	100.74	106.35	98.029	99.416	96.699	102.66	97.731	102.41	98.771	98.823	99.159	96.866	97.091	101.15	91.806	98.046	100.4	97.556	108.08	91.396	102.79	103.89	114.03	105.77	110.41	99.022	101.32	108.72	105.41	96.797	94.361	95.914	101.28	104.61	98.104	103.17
103.49	113.39	110.57	109.38	104.89	105.13	115.54	109.6	108.62	109.31	102.8	98.181	112.72	100.76	102.05	108.52	113.25	101.03	108.36	118.5	112.77	109.32	105.41	106.83	108.57	112.56	107.25	107.51	116.77	105.73	105.72	106.71	109.92	108.93	106.63	115.17	106.13	103.41	109.7	110.92	107.18	109.4	103.33	117.9	108.73	121.36	101.25	106.21	113.04	108.16
110.89	105.96	111.85	109.39	114.22	112.82	104.68	115.39	108.65	103.09	106.82	109.99	100.51	108.74	109.64	119.33	108.09	106.43	111.08	111.17	96.706	111.48	105.66	104.21	114.4	110.47	109.28	104.58	112.3	115.14	113.9	106.15	103.59	110.29	109.99	107.52	111.2	113.67	108.6	116.76	106.73	109.97	107.05	113.97	100.58	117.06	109.55	109.38	106.01	114.96
92.162	95.662	102.2	99.031	102.16	105.33	90.212	111.45	99.013	88.213	103.94	97.185	95.86	100.42	96.874	98.365	104.25	94.13	117.62	103.19	101.49	111.24	94.128	93.009	96.648	106.32	97.126	95.326	95.935	86.512	94.07	99.435	105.27	106.95	95.368	108.51	103.37	101.96	106.09	106.12	98.291	109.42	99.738	95.482	94.023	96.612	113.94	96.225	93.033	100.01
109.21	107.67	104.14	113.18	107.35	108.06	102.77	111.8	115.36	107.59	113.44	111.46	105.58	108.61	112.25	106.82	100.65	106.28	111.04	107.32	101.83	98.822	109.94	105.04	113.32	123.36	104.17	104.66	105.32	113.67	100.88	107.82	100.56	109.14	108.02	106.39	104.67	105.42	111.25	104.66	118.34	109.18	109.81	103.36	107.82	115.23	113.27	101.97	105.02	104.58
96.826	97.92	108.82	89.596	99.983	95.39	93.794	107.62	98.756	101.72	93.39	99.154	104.32	98.106	94.683	105.42	96.438	102.63	92.355	102.78	99.346	90.27	100.59	85.088	97.118	97.161	93.65	93.32	97.239	107.59	103.51	96.357	107.56	95.3	103.26	101.23	98.698	98.349	101.53	97.996	93.957	94.515	94.698	95.704	89.237	93.496	102.84	93.879	94.75	102.54
105.51	100.84	103.88	106.3	104.63	104.38	104.37	106.62	98.901	113.31	109.61	104.31	107.74	101.03	102.52	115.34	105.2	106.83	113.89	107.2	110.36	102.23	106.7	107.94	110.73	95.626	108.1	103.39	112.36	107.99	103.73	103.41	112.7	101.1	102.35	110.61	102.62	105.42	106.2	113.94	109.75	100.86	105.19	108.64	106.04	102.04	97.718	105.14	103.49	99.039
94.039	98.205	94.938	103.83	96.671	98.867	97.677	95.37	96.128	96.406	95.255	96.968	99.86	90.639	97.141	99.324	100.44	100.45	95.251	105.19	98.268	96.953	102.67	92.945	101.97	97.002	95.642	100.87	99.235	96.444	87.014	100.55	93.598	92.256	98.795	99.447	102.84	101.21	106.05	95.223	99.071	91.43	95.11	99.338	90.171	102.92	107.04	108.09	107.44	90.265
104.22	110.05	112.37	104.67	106.64	109.14	109.46	103.06	110.53	97.66	106.64	104.08	107.22	99.342	101.79	103.2	108.2	112.37	97.81	104.66	97.662	106.38	102.97	110.16	107.24	110.95	104.39	96.868	104.36	109.42	93.223	107.87	104.11	101.22	98.846	103.7	106.95	105.99	102.74	96.735	107.36	108.14	111.41	108.75	110.18	105.05	107.14	98.999	106.36	103.31
111.84	102.61	110.21	106.73	108.81	97.389	107.24	102.6	110.02	108.22	91.02	104.57	95.912	110.07	106.01	95.37	108.05	109.48	109.51	95.571	106.91	91.158	108.66	109.68	106.15	111.42	94.916	115.7	104.25	109.89	111.79	99.069	102.07	100.42	102.27	102.42	100.77	107.08	100.83	113.56	103.54	103.34	106.44	104.97	102.66	115.06	100	108.19	107.64	99.333
101.36	104.73	95.642	96.012	101.52	109.72	104.2	98.803	98.419	94.753	96.194	104.97	104.52	102.52	101.59	93.07	109.64	94.067	100.92	98.858	99.292	96.789	101.39	97.75	100.06	100.48	104.69	103.57	97.096	106.51	89.037	105.04	95.849	99.653	97.526	96.008	99.845	96.701	109.44	101.99	105.07	96.551	100.99	106.01	98.598	99.933	95.705	100.66	100.59	97.051
100.92	99.148	96.978	111.9	98.075	100.51	102.17	88.642	96.819	101.9	104.15	102.52	101.61	101.53	97.627	101.92	97.899	96.719	97.319	101.86	92.143	96.767	103.8	96.909	100.16	101.43	99.574	95.413	97.213	93.973	95.144	92.502	97.174	102.94	99.209	101.79	92.111	91.611	91.323	96.223	102.64	95.861	94.713	101.36	102.45	97.361	98.032	107.8	94.26	101.57
106.7	106.66	109.1	105.92	101.87	104.37	104.46	107.12	105.93	107.49	113.5	109.16	104.97	121.53	112.33	109.11	106.26	107.88	112.38	111.33	107.22	103.44	107.78	110.67	97.232	109.52	107.26	107.52	108.71	106.84	107.06	105.44	108.97	120.03	96.808	113.11	118.98	105.98	106.25	108.97	105.18	107.54	104.62	103.98	104.21	100.8	101.47	112.11	111.77	121.66
108.15	111.22	111.92	107.55	102.21	106.06	103.72	100.59	99.26	105.02	103.12	105.5	109.6	101.59	106.37	103.28	105.29	111.86	102.39	107.34	102.17	103.26	105.5	111.6	114.92	101.33	104.05	98.181	98.122	95.706	97.087	99.624	111.44	102.77	101.53	102.42	101.44	113.85	109.73	108.99	107.77	109.58	101.47	108.59	111.7	108.7	108.79	99.06	106.13	105.8
101.34	107.38	111.77	111.53	109.03	106.42	101.18	111.72	102.5	109.03	106.46	109.19	102.49	114.22	109.43	96.873	110.02	101.6	107.99	104.36	107.55	100.61	103.81	114.86	110.56	104.63	96.774	101.48	111.73	108.08	108.66	110.14	107.63	115.64	108.63	97.235	109.23	109.2	111.41	106.95	101.34	103.62	112.25	107.14	94.755	100.93	102.11	110.52	113.42	108.14
86.629	101.73	97.006	98.424	99.981	91.342	108.61	110.73	102.89	94.917	106.41	104.31	95.734	100.46	102.82	103.37	102.16	101.98	90.164	100.24	93.822	104.03	95.876	89.405	93.671	100.55	101.68	103.1	90.685	99.706	107.77	93.624	98.595	99.935	90.43	94.168	95.179	96.638	104.87	107.07	98.007	109.85	92.835	94.873	103.87	101.02	103.92	100.22	102.43	98.717
101.54	92.5	97.227	100.16	98.418	101.04	97.552	97.301	96.392	97.903	100.18	104.56	96.17	90.237	93.346	97.788	97.561	99.995	100.16	86.339	108.46	95.041	94.913	99.579	98.152	101.12	96.368	94.289	102.82	98.879	97.019	96.179	89.379	91.765	93.638	98.681	106.84	95.144	95.559	101.48	98.741	97.62	103.59	94.833	100.5	106.41	94.252	91.708	102.58	97.659
107.77	104.32	102.47	101.71	88.366	104.99	91.829	104.81	109.95	104.7	101.44	102.51	96.462	99.739	104.33	100.47	98.049	92.764	101.23	101.17	94.378	99.769	107.62	101.5	100.56	102.97	90.771	99.373	103.37	97.903	94.171	100.87	102.04	99.83	92.813	94.569	95.324	95.84	101.76	94.452	92.366	103.68	95.03	90.068	99.108	94.183	92.793	95.086	104.77	100.56
104.53	103.22	104.12	103.58	101.89	109.05	102.97	106.26	102.09	100.8	100.79	105.29	103.6	102.47	106.44	106.19	112.5	98.254	107.49	110.48	102.6	100.23	101.58	104.06	105.91	102.85	103.05	108.15	114.15	106.78	119.21	110.74	114.96	99.775	109.39	103.62	108.83	102.6	104.77	107.83	100.36	102.51	99.302	106.1	106.89	104.24	107.03	106.33	107.23	101.71
112.49	113.72	101.84	111.31	104.44	105.84	116.08	112.99	104.81	104.19	112.52	112.63	112.23	110.53	106.35	104.16	104.41	99.577	104.87	107.12	109.17	107.72	114.34	100.89	104.22	111.18	112.39	106.77	114.63	111.18	109	104.41	100.03	110.69	118.97	110.97	111.12	107.03	98.744	102.2	102.6	113.37	105.07	102.19	108.4	109.78	101.88	103.86	102.85	109.29
99.791	107.25	107.28	102.77	106.65	116.31	110.99	104.84	105.88	113.88	96.581	103.64	101.38	114.18	118.88	105.07	106.05	108.45	115.12	101.9	114.18	116.76	107.43	107.78	104.03	110.22	104.79	117.61	100.9	112.5	102.1	112.6	102.76	100.35	113.06	107.09	114.54	106.29	104.21	113.01	107.01	107.65	104.76	108.88	101.82	102.8	111.08	98.945	107.96	102.61
106.71	105.05	95.592	113.23	100.84	103.77	107.56	119.32	103.99	104.15	108.45	112.5	107.42	96.294	107.38	106.01	99.542	106.32	106.39	103.67	110.34	107.57	105.61	114.51	106.43	110.62	110.11	108.71	112.31	108.81	108.08	111.7	103.19	103.61	101.06	108.14	111.37	99.742	107.97	105.29	104.51	100.67	114.44	104.4	104.26	113.56	102.01	108.72	107.8	116.33
113.76	107.6	104.6	110	103.16	101.85	106.43	104.25	96.497	102.56	104.75	106.37	107.7	110.88	105.06	106.26	103.34	108.72	106.27	107.69	98.817	102.51	96.345	109.53	95.841	107.35	105.88	107.35	103.79	95.834	99.37	104.89	109.65	106.22	106	99.263	99.159	100.59	110.33	110.11	105.83	97.867	98.822	111.55	107.79	100.06	106.22	96.961	102.94	106.07
109.75	105.01	108.86	104.98	95.059	102.87	96.114	110.39	108.01	105.09	105.62	106.48	112.33	106.31	114.33	117	110.54	104.74	106.62	116.23	104.79	110.19	104.99	110.82	103.43	109	114.99	98.585	110.82	105.12	109.7	103.5	103.38	111.27	102.63	108.34	106.38	107.87	108.55	106.59	106.83	112.44	104.22	110.16	111.46	110.9	105.85	108.55	99.795	106.34
108.97	106.61	103.56	100.12	97.324	101.93	105.31	105.63	101.99	104.79	110.47	112.82	110.59	97.715	101.68	106.46	108.69	96.808	105.6	107.29	110.12	99.269	101.23	103.29	98.527	111.85	109.87	100.12	105.64	98.256	104.71	105.28	112.14	120.43	98.801	100.38	109.07	106.73	106.94	105.38	104.1	103.31	114.2	115.64	105.91	103.61	102.11	107.06	104.39	105.69
108.59	105.14	105.36	107.51	108.58	112.69	108.58	110.86	109.19	102.94	96.315	105.05	102.66	111.17	111.54	111.5	105.52	103.57	105.43	112.78	110.4	97.46	97.375	104.4	99.43	106.29	92.886	106.57	103.6	107.52	106.4	109.11	107.77	98.032	104.14	106.9	104.66	107.69	109.21	99.145	114.09	104.78	106.72	101.91	111.41	100.82	102.12	110.16	99.928	107.29
111.09	107.11	100	108.15	104.63	106.16	111.79	99.847	106.48	106.19	104.51	105.14	104.81	98.151	104.89	111.07	111.84	106.35	110.03	112.04	103.11	102.27	100.57	109.79	110.75	112.96	109.62	96.379	96.056	103.63	111.61	103.96	99.568	104.92	105.81	101.47	93.279	110.29	112.16	105.3	104.78	97.561	106.36	97.624	114.15	104.49	104.18	104.52	108.72	108.17
103.45	115.53	108.57	105.94	98.036	104.33	101.39	114.96	104.26	110.45	110.32	107.11	103.34	108.4	104.18	104.65	99.826	102.72	102.19	109.09	103.51	100.54	112.73	106.9	96.415	106.56	107.18	116.67	100.21	105.32	109.53	101.47	116.74	114.34	112.83	110.39	112.22	110.63	109.37	114.41	99.639	103.39	106.33	102.9	106.26	101.13	120.09	106.42	101.08	99.932
103.64	102.72	111.37	99.443	106.3	105.51	115.29	112.1	106.22	103.37	110.88	113.35	108.71	115.93	112.83	106.39	107.02	105.44	99.483	99.968	108.61	115.97	104.04	108.04	109.2	109.35	107.61	110.05	109.17	105.44	100.3	109.4	105.79	104.75	112.9	106.63	102.34	102.73	107.93	111.17	113.68	110.65	110.73	102.89	111.39	114.61	102.39	97.633	111.35	114.1
106.92	115.9	103.91	114.54	105.21	113.46	107.36	107.6	111.46	112.68	110.91	112.18	107.29	111.84	116.39	105.9	114.55	114.17	102.02	108.77	110.59	107.24	110.44	111.27	110.29	103.78	110.9	110.09	103.14	103.43	106.86	106.35	108.37	110.71	105.35	99.857	110.83	111.29	107.97	110.67	108.7	103.61	114.51	104.36	115.51	111.52	112.69	104.68	109.39	112.35
104.06	95.528	98.526	90.356	104.12	95.89	101.37	101.29	105.5	102.9	91.952	89.738	101.82	100.91	87.656	104.41	102.47	96.504	99.298	87.115	92.337	87.17	97.584	95.538	99.669	100.17	101.04	95.332	98.418	99.313	97.298	104.17	99.367	89.249	103.66	102.48	98.56	109.03	102.24	104.06	101.89	96.897	103.38	95.824	96.206	94.069	97.037	93.551	94.688	102.3
93.522	102.04	107.72	100.56	97.535	105.02	96.347	100.97	100.38	91.816	94.92	98.283	95.773	91.873	96.75	95.74	96.187	100.18	94.505	98.185	96.82	103.39	100.17	97.35	98.523	88.487	95.356	102.63	99.076	96.227	93.232	93.067	98.378	105.96	103.6	98.055	97.415	103.84	101.62	92.092	99.476	100.64	95.293	97.077	93.913	105.07	100.96	98.908	103.98	100.6
101.48	105.58	112.79	103.66	104.8	108.47	107.06	103.37	105.62	102.4	111.36	115.57	112.16	109.91	97.356	112.06	108.69	106.14	101.88	108.25	109.03	107.87	111.98	106.46	112.39	110.78	108.46	113.32	111.02	117.87	110.55	98.832	107.23	108.73	105.71	110.58	120.39	111.46	104.33	102.81	114.46	103.8	109.38	117.54	105.66	108.26	110.05	107.3	109.99	108.23
103.99	107.1	98.678	112.05	101.58	113.52	109.7	107.57	106.7	101.32	112.46	103.71	101.9	101.27	110.14	110.97	108.6	107.98	97.496	110.47	107.63	107.79	103.41	106.48	107.48	115.61	105.04	112.2	102.97	100.23	107.88	111.47	107.45	105.59	108.14	109.7	101.97	99.532	116.79	108.16	111.44	109.2	103.53	111.43	101.68	116.52	107.37	106.97	110.93	103
106.16	105.11	105.53	102.51	98.096	113.94	112.77	100.11	93.402	117.25	105.63	112.82	108.91	109.36	108.48	113.5	102.32	116.13	112.02	108.69	101.38	105.71	97.671	103.52	103.57	112.03	110.12	115.63	109.4	109.92	113.19	102.53	106.48	108.68	100.52	104.51	112.95	106.86	103.19	110.51	104.67	110.06	105.98	106.55	114.21	114.31	110.93	112.11	112.32	109.67
107.82	114.03	105.2	104.73	109.11	115.56	113.75	109.72	107.05	103.41	104.44	104.39	108.81	99.961	102.91	107.77	115.44	109.13	108.16	101.35	101.32	106.73	104.44	106.99	116.03	112.4	106.26	110.97	103.28	107.92	109.97	108.05	104.2	105.25	95.271	118.45	110.13	111.32	104.65	109.8	109.66	112.06	111.48	102.6	109.06	111.69	104.33	104.57	110.22	109.43
104.18	98.121	103.57	107.83	110.76	102.19	100.64	101.42	114.23	103.33	107.28	106.99	108.94	104.77	103.61	103.25	106.22	103.62	118.6	102.22	105.88	102.55	103.86	114.25	100.39	112.02	108.15	98.437	107.85	106.47	107.94	101.84	106.72	103.54	105.21	106.44	104.47	113.3	115.13	112.02	111.76	109.87	110.97	108.11	110.15	113.22	112.6	109.54	103.22	114.62
109.93	109.8	106.17	110.78	109.21	116.03	111.97	109	102.75	110.95	116.28	109.13	106.51	116	108.77	113.25	109.2	107.54	108.81	116.37	117.88	110.8	114.93	123.15	111.35	113.53	114.4	109.67	111.42	121.24	106.29	115.97	110.89	115.47	106.78	115.77	111.15	112.96	107.5	111.73	105.35	111.93	105.18	107.54	108.7	105.22	108.9	112.85	106.73	106.19
109.7	112.34	113.31	104.82	112.82	101.25	111.22	106.92	109.19	108.89	116.52	112.64	107.66	110.01	126.37	101.43	106.88	110.16	102.19	109.15	113.78	106.86	105.58	108.61	107.42	113.55	112.35	108.99	115.91	106.22	103.33	108.28	113.52	99.568	108.18	109.98	112.18	107.6	109.15	110.3	101.84	101.12	105.84	103.98	107.56	103.44	104.75	104.53	107.15	107.2
99.293	97.14	99.415	100.72	96.552	98.845	99.299	95.797	95.44	105.85	100.05	101.79	93.066	92.153	102.32	99.177	97.451	95.936	100.7	96.935	90.682	101.51	99.267	107.48	110.22	91.787	100.24	98.794	91.724	92.342	96.819	106.45	97.953	97.863	89.22	91.348	97.267	101.2	101.18	91.225	97.801	105.26	103.48	87.911	96.836	97.69	98.008	101.99	98.061	98.346
100.01	112.56	108.1	104.73	108.51	111.29	111.93	115.99	106.6	104.81	107.41	107.82	103.61	111.29	102.82	109.1	107.37	109.79	100.16	109.69	100.07	113.15	107.99	108.27	113.84	109.09	119.49	109.55	99.672	115.02	105.66	107.39	102.96	107.23	107.4	108.06	111.27	105.85	112.4	102.86	109.05	104.68	115.09	107.88	111.78	107.35	113.62	110.13	108.54	112.92
109.93	103.35	108.09	108.7	110.28	112.5	122.08	107.89	109.58	111.56	117.4	119.2	112.63	112.21	116.53	108.74	115.3	113.2	108.7	108.6	113.3	115.77	116.48	109.22	112.88	108.32	112.65	114.54	112.94	120.84	99.208	108.68	109.32	113.53	115.22	122.22	110.9	103.42	107.4	106.96	111.67	105.57	111.18	113.75	121.45	114.3	107.14	111.79	110.72	112.48
110.01	104.63	103.79	107.4	108.87	114.85	107.27	107.55	104.51	113.93	99.864	110.48	105.8	106.37	107.58	107.51	107.15	104.86	110.93	94.341	112.28	112.9	105.62	107.02	109.93	107.78	109.18	111.24	105.84	102.63	103.03	111.72	96.959	109.3	99.632	106.99	105.62	101.21	108.58	104.82	110.26	108.43	104.59	101.77	98.869	104.04	109.17	93.97	113.71	101.23
111.97	99.428	109.53	105.94	107.51	100.11	101.23	102.62	104.15	102.91	102.69	100.2	103.06	111.53	109.89	111.31	115.5	100.49	97.957	104.73	119.22	104.23	112.61	103.4	107.18	105.75	98.108	104.63	109.4	106.09	110.15	103.82	104.53	100.33	106.49	96.156	113.72	114.16	108	109.57	99.279	104.18	106.29	111.9	106.46	108.31	104.14	110.23	107.99	101.83
96.503	98.286	98.503	96.445	98.827	95.802	98.393	94.391	93.361	100.84	96.04	114.31	98.342	90.822	102.97	97.394	100.31	100.75	95.537	92.487	99.941	98.894	102.52	88.088	91.036	103.92	98.515	90.684	100.34	103.83	91.871	98.326	104.33	98.992	98.404	107.27	96.861	108.9	103	103.5	90.28	103.38	91.542	90.208	100.1	103.7	98.772	99.378	103.12	95.441
99.208	112.67	114.71	101.27	105.15	106.17	116.75	104.67	103.85	111.54	102.39	113.33	116.19	117.26	105.78	111.65	114.26	105.39	106.84	107.05	108.64	102.62	110.6	114.01	109.28	106.96	110.48	103.35	106.36	106.42	110.05	112.4	95.593	102.35	100.15	109.42	110.29	109.78	116.89	105.19	104.8	110.03	113.2	101.39	113.52	103.94	115.11	109.45	105.6	110.61
102.03	103.48	103.48	109.89	105.18	105.27	112.06	104.95	98.666	105	111.13	100.12	100.23	107.19	101.11	115.56	99.016	100.54	105.5	111.34	95.586	108.3	95.396	105.32	109.71	108.74	108.85	98.027	105.13	96.291	104.85	110.46	100.5	104.04	106.17	111.41	110.6	108.08	96.596	104.06	103.86	105.71	112.05	104.41	100.32	95.546	107.6	107.16	110.94	111.66
103.68	91.411	101.5	96.457	93.588	97.913	101.53	103.76	96.202	103.58	101.96	102.21	87.529	90.396	101.79	104.55	91.329	100.28	99.939	100.26	106.17	101.55	97.736	107.1	98.644	98.123	100.58	94.106	96.571	92.723	103.54	106.78	97.642	106.05	98.375	102.68	94.153	102.15	112.1	97.086	98.807	98.417	109.11	97.051	94.602	101.4	102.2	100.79	104.61	99.008
99.252	101.19	93.036	99.577	97.953	96.474	88.997	100.45	91.534	99.062	96.73	100.24	98.161	104.01	95.968	102.39	97.853	102.35	99.033	95.8	99.819	98.052	97.18	97.03	93.432	97.115	103.69	99.898	96.206	104.65	93.67	99.549	94.618	102.86	99.797	93.314	104.84	100.63	101.34	99.112	97.698	91.28	92.317	92.41	98.838	107.52	91.291	101.14	109.28	97.162
97.602	96.476	106.63	98.164	100.44	109.44	92.063	103.79	109.99	101.51	94.136	94.426	98.148	100.85	104.85	98.675	101.47	101.8	100.16	108.78	99.676	106.54	108.43	108.67	101.96	101.27	111.99	91.383	101.97	106.48	101.02	95.725	100.04	103.77	96.73	94.273	99.093	98.472	92.206	94.35	98.102	98.065	100.76	101.09	91.434	99.3	102	99.62	102.65	94.115
105.29	101.11	104.9	99.043	110.01	107.67	112.37	112.03	115.79	108.66	108.65	110.78	108.04	114.14	109.26	110.52	108.6	104.31	105.75	111.39	106.57	110.49	107.87	110.88	110.35	115.02	99.664	112.36	115.43	111.64	108.28	109.96	110.47	106.33	104.05	112.15	102.03	104.59	106.91	98.842	102.55	107.04	111.09	103.77	102.59	112.33	106.03	109.61	113.8	102.24
107.22	109.67	99.921	106	102.67	111.35	107.36	106.68	109.58	109.61	101.13	101.32	110.71	104.77	106.82	108.84	110.59	107.06	106.13	108.09	108.43	101.78	97.901	112.25	118.88	103.24	107.62	101.32	105.04	98.181	110.17	114.85	104.34	105.96	100.12	94.274	100.72	95.57	98.236	106.03	108.3	98.576	107.65	110.81	104.09	101.54	101.86	104.17	108.77	102.97
110.66	106.47	104.05	108.58	103.95	110.66	106.98	112.69	99.268	109.76	116.25	111.8	107.9	101.68	114.72	101.06	109.9	109.55	109.34	102	103.68	100.83	109.41	102.09	101.26	105.32	106.69	109.33	112.57	110.8	114.72	100.27	105.77	119.1	110.84	118.5	110.88	111.25	118.99	113.19	107.51	118.19	112.35	110.82	100.89	100.53	111.06	103.4	117.19	108.21
106.67	109.56	107.1	98.702	105.83	107.91	104.47	106.5	115.6	103.87	109.53	104.93	111.31	108	101.61	102.9	108.38	104.93	108.37	102.65	104.3	116.36	102.9	110.94	111.43	110.65	107.85	105.39	105.44	114.1	108.38	109.51	105.17	104.3	108.56	109.93	109.84	104.81	97.591	101.57	108.84	108.27	102.05	101.98	109.41	107.96	102.64	113.9	118.56	111.74
110.52	101.74	101.42	109.19	99.319	110.53	104.57	103.93	107.2	116.34	111.92	108.43	104	109.02	105.83	112.67	99.955	99.669	110.67	112.79	105.09	107.25	111.97	104.75	110.85	102.13	108.73	103.52	111.9	110.56	107.9	107.61	99.392	103.5	114.04	112.01	101.31	103.39	103.14	102.37	105.88	106.23	104.77	106.6	102.45	105.04	97.149	95.373	102.53	109.66
103.91	106.3	102.38	109.38	107.62	109.72	101.16	108.78	110.24	105.64	106.43	109.8	99.687	109.97	110.16	107.41	110.53	94.525	107.22	103.54	98.749	95.772	102.74	103.94	110.05	103.37	105.89	97.622	108.85	104.75	99.276	112.86	105.89	101.34	110.44	114.77	107.88	108.94	99.121	105.32	99.752	110.12	120.01	98.719	106.24	110.02	108.24	103.74	109.1	102.47
106.92	93.459	107.1	108.71	112.32	101.68	108.11	105.36	107.4	102.36	108.47	105.65	92.38	120.73	104.27	111.54	108.41	102.89	99.756	107.61	95.396	108.26	105.47	104.91	113.53	112.32	104.03	106.62	111.29	107.14	92.912	109.23	113.42	101.69	107.62	101.46	111.4	109.69	103.89	114.65	112.93	100.95	112.93	102.26	105.63	115.6	104.78	102.72	109.3	107.65
99.447	113.05	102.56	103.78	116.08	101.35	111.33	100.18	110.36	112.29	112.95	102.01	113.01	107.52	102.39	105.84	106.3	109.08	110.06	109.2	108.92	112.91	104.1	115.74	111.5	115.91	108.32	109.61	108.77	109.64	105.24	118.87	113.04	116.4	111.9	105.41	111.93	100.8	109.55	111.7	105.97	111.09	119.16	106.64	113.32	111.31	110.23	106.63	106.14	111.55
107.23	115.44	111.91	112.38	105.84	108.61	113.74	106.47	110.95	120.53	112.01	111.07	107.44	113.02	109.25	107.26	112.64	109.25	111.66	113.44	107.39	110.03	113.42	113.26	108.28	113.13	120.13	111.65	119.64	110.67	113.54	106.65	102.85	119.33	99.274	112.5	110.77	114.32	106.09	113.02	113.34	113.28	96.521	107.02	118	107.76	110.16	112.91	113.82	111.46
96.13	99.112	102.61	98.605	102.75	95.194	114.17	94.394	102.22	96.88	91.578	89.597	92.546	99.985	98.269	107.28	99.903	97.708	97.663	95.06	91.254	96.341	85.197	89.653	99.998	99.514	97.617	100.4	102.54	90.421	96.736	93.683	92.66	96.922	91.445	100.77	100.75	102.15	94.176	96.491	93.21	96.588	98.444	106.12	100.84	94.641	93.665	98.989	96.67	104.8
106.74	108.71	109.14	116.22	106.07	106.59	109.03	100.93	105.15	117.15	109.21	117.47	108.95	110.98	107.08	114.61	114.12	102.41	107.41	105.78	114.78	108.31	109.15	106.02	107.03	118.12	107.45	104.39	104.3	97.796	109.25	109.39	107.73	106.13	105.01	112.26	101.15	109.61	103.12	106.38	107.16	107.85	115.42	110.94	109.95	105.25	111.08	102.08	108.5	104.14
103.97	101	96.395	97.845	103.02	100.03	96.621	102.89	94.555	101.7	92.458	100.14	102.03	97.975	100.99	106.1	92.019	98.585	96.199	103.86	93.899	96.679	103.03	104.52	102.91	106.38	96.965	101.68	88.753	104.12	99.341	98.826	99.827	97.889	99.651	103.21	97.878	103.67	112.54	100.21	106.77	99.116	108.36	95.022	99.456	101.29	105.24	99.45	99.845	107.11
110.26	106.62	107.03	111.59	104.4	108.46	101.12	116.24	107.53	100.47	100.02	105.8	106.7	105.23	107.44	108.85	111.64	109.29	105.9	99.483	102.72	104.17	112.49	110.23	111.25	105.74	100.39	103.95	109.53	106.05	103.5	111.87	108.35	100.24	105.86	109.69	106.67	104.22	104.8	107.1	109.95	104.04	106.96	114.08	101.59	103.3	116.79	111.01	99.168	105.23
110.54	104.11	107.96	111.89	111.45	108.58	107.74	106.69	114.02	113.66	120.19	110.44	107.65	107.86	104.14	109.72	110.05	116.48	109.82	106.29	110.8	108.46	104.63	105.3	113.1	113.32	107.76	115.48	124.51	119.71	107.31	109.48	117.01	108.18	110.2	107.81	103.63	115.87	115.07	108.42	108.25	102.37	105.98	112.16	110.75	109.98	106.75	99.759	108.69	108.71
110.82	107.17	112.46	105.39	114.86	108.63	109.14	105.64	100.85	107.8	95.56	117.26	102.41	112.15	108.24	105.76	116.04	107.88	103.69	109.68	107.67	103.1	105.17	109.32	106.4	104.72	106.2	99.463	105.43	102.55	100.97	106.02	102.41	113.99	109.64	105.45	110.4	117.61	113.15	109.5	105.54	107.34	113.16	110.23	109.19	104.33	109.52	108.92	110.5	107.68
100.97	106.13	112.96	109.26	104.81	105.04	104.8	111.32	103.09	97.746	100.6	112.98	103.73	111.33	108.57	101.77	108.22	100.63	101.61	109.19	111.25	104.15	107.2	105.36	100.53	101.41	109.43	111.63	104.45	104.92	110.66	112.32	106.89	111.95	106.39	100.87	104.8	108.82	100.55	104.49	103.55	107.13	113.3	97.809	109.6	107.93	103.18	99.694	98.068	107.07
103.96	109.74	105.85	108.14	104.76	104.36	111.12	112.01	96.594	104.81	107.99	102.43	113.81	106.17	122.72	105.39	121.57	110.04	111.2	106.94	110.59	107.33	100.86	109.76	100.23	106.72	104.34	104.79	107.1	105.9	113.72	106.7	112.82	107.9	104.07	109.15	109.03	106.54	106.82	112.69	109.47	105.16	105.32	102.64	98.843	104.02	106.05	110.33	98.457	107.96
100.4	104.36	98.07	96.473	102.72	108.09	106.85	100.52	112.07	106.76	106.25	112.72	106.16	108.63	105.49	114.32	109.89	108.37	112.84	109.65	104.23	100.97	98.987	101.21	102.82	107.25	105.5	105.33	106.25	104.63	101.39	105.75	103.73	102.59	98.001	107.29	107.69	111.26	107.66	107.79	111.25	107.76	109.7	103.93	104.82	99.191	104.78	101.96	107.05	103.16
109.48	110.39	98.505	112.85	112.28	105.08	103.02	112.22	102.45	102.4	106.23	106.27	98.977	106.31	104.82	109.03	104.05	109.99	110.43	111.7	98.945	91.305	108.92	95.36	104.01	102.11	103.85	107.04	110.02	100.28	105.83	103.08	104.82	111.01	118.31	105.73	104.62	105.28	98.341	100.42	110.31	113.7	112.16	102.94	110.55	100.78	112.39	109.85	110.1	115.43
93.482	105.4	104.84	94.701	101.6	102.83	98.65	97.595	100.07	104.81	97.667	94.487	101.31	91.374	104.71	102.84	108.85	102.63	105.19	89.285	91.179	104.5	91.639	101.58	114.17	100.49	101.88	94.443	93.072	96.261	107.74	97.451	99.064	100.75	104.57	102	90.591	107.09	100.7	110.27	95.758	100.93	99.592	92.641	96.207	98.698	102.43	100.86	100.92	97.355
102.86	110.43	104.27	115.95	107.18	106.12	99.953	105.13	105.9	106.69	106.47	108.69	108.8	108.37	111.93	104.25	106.04	107.87	105.09	106.15	115.55	103.8	95.121	106.44	113.7	106.91	111.39	109.01	106.81	107.42	109.61	106.13	103.62	111.36	108.95	109.35	102.94	113.28	99.311	101.16	108.43	108.73	108.08	103.22	107.18	109.86	102.36	100.1	109.64	112.4
104.29	101.7	107.25	101.75	104.8	105.62	110.77	108.42	115.05	105.4	111.76	104	110.24	109.46	111.2	105.99	111.7	112.83	102.89	108.12	114.07	114.3	119.78	107.9	107.81	110.98	103.53	113.7	111.67	100.89	105.56	109.57	106.14	105.73	117.7	109.01	106.56	115.89	110.99	104.34	106.03	104.63	100.25	106.77	114.67	106.97	103.03	103.27	110.14	104.96
107.64	109.31	105.56	110.21	105.97	106.42	113.74	107.82	110.25	120.78	110.31	106.79	100.99	112.11	98.235	107.78	95.741	108.54	110.11	109.85	111.83	112.55	111.06	100.26	113.15	107.25	105.24	101.68	109.1	109.67	101.23	109.6	112.8	104.81	118.28	105.77	100.99	119.37	107.07	107.44	114.42	99.913	108.98	106.03	110.76	112.22	116.55	104.19	101.82	111.52
110.2	112.93	96.275	104.5	121.68	115.16	109.69	109.31	106.82	104.89	100.25	103.74	112.67	106.07	109.71	99.831	102.57	105.7	104.42	108.56	110.56	102.62	103.57	100.2	105.75	114.45	102.16	109.1	107.07	93.92	113.18	115.39	97.551	104.53	101.3	105.14	105.61	106.42	107.85	109.22	105.72	109.5	103.91	113.87	107.05	104.41	111.35	107.07	99.761	99.935
94.706	94.053	92.786	100.78	107.21	105	99.045	102.41	94.562	102.95	101.94	93.402	93.525	98.703	95.782	92.131	93.002	106.31	102.51	100.12	94.008	97.492	104.27	93.013	97.299	97.552	95.617	100.41	98.423	94.085	108.9	98.655	104.35	101.33	97.284	98.475	100.55	93.177	99.061	89.781	94.389	106.36	95.098	97.401	100.81	100.51	98.657	96.031	93.14	98.373
109.6	93.631	103.14	96.339	103.08	98.911	97.066	91.529	87.816	95.739	94.501	104.52	100.51	96.573	96.614	100.87	98.996	95.829	98.346	99.195	100.07	95.373	103.18	89.834	98.717	99.868	95.264	92.691	97.854	90.918	101.25	104.08	101.75	95.04	101.5	99.083	101.52	101	99.692	101.69	86.851	95.647	96.448	106.49	106.15	97.317	103.03	96.565	100.12	99.17
114.35	107.5	103.82	101.28	106.18	100.04	104.74	101.09	117.1	108.71	103.4	106.5	101.57	95.251	115.32	126.76	119.53	107.44	102.43	103.37	99.699	102.37	109.27	115.71	103.97	110.74	107.31	100.05	111.08	115.43	106.87	103.07	109.94	106.96	106.84	106.04	105.09	104.86	105.4	104.12	109.91	106.99	111.77	102.9	106.62	111.38	102.42	103.39	103.91	101.11
111.54	109.21	103.21	106.15	107.84	100.47	111.3	104.15	106.02	102.15	109.49	108.18	103.48	106.48	104.36	108.02	101.48	107.04	107.99	108.64	105.9	104.82	102.2	103.51	103.99	105.15	105.39	100.21	106.36	106.88	95.078	100.67	95.686	108.13	109.39	109.53	93.912	112.24	101.16	107.77	107.77	107.78	109.65	109.07	97.861	105.29	109.94	115.33	107.63	106.41
115.13	108.23	112.07	107.66	103.06	111.33	112.28	103.71	99.444	102.12	106.03	109.49	111.09	114.56	101.05	101.88	102.2	96.084	107.8	115.1	109.25	106	102.77	105.26	99.78	102.02	107.13	113.49	111.49	104.92	106.67	108.06	110.91	104.59	105.17	112.03	105.55	107.75	109.76	97.836	110.02	105.6	104.7	99.298	103.79	107.16	102.55	113.55	101.92	107.01
97.963	101.68	108.19	100.98	96.68	106.56	100.26	102.69	96.616	105.03	109.39	98.637	91.205	103.3	105.1	102.6	96.169	101.71	106.66	100.88	99.793	102.01	105.82	96.377	91.891	100.37	102.2	96.818	99.776	102.29	100.91	102.97	104.1	94.306	93.634	100.07	109.11	100.79	100.65	97.897	89.758	98.803	92.393	102.89	108.89	100.38	98.517	107.01	97.774	105.2
113.41	104.57	101.02	109.1	120.76	110.14	109.32	109.43	108.9	108.7	113.97	117.44	116.17	101.9	112.1	104.41	117.02	108.99	109.17	113.92	115.27	108.44	109.5	110.45	120.14	115	113.59	106.75	111.53	103.97	122.62	106.26	121.02	109.01	119.62	102.62	111.12	114.04	105.8	100.64	118.81	104.75	107.58	114.08	110.89	116.55	117.36	114.13	114.19	107.75
105.15	107.25	110.19	106.28	103.32	118.72	101.57	102.75	112.54	110.56	102.07	109.34	108.61	109.09	110.37	109.75	113.07	102.05	106.73	107.61	108.9	108.2	112.53	110.91	108.86	110.91	99.308	102.92	98.979	107.98	98.121	106.8	112.5	111.4	113.15	101.19	107.03	112.52	109.28	114.79	110.24	109.67	109.48	109.63	106.77	107.54	107.09	105.29	109.44	109.24
105.65	106.97	103.55	97.354	115.51	103.69	100.27	105.28	112.5	108.61	103.45	105.05	105.93	107.02	113.06	103.59	107.14	99.18	107.68	108.26	101.61	112.17	117.24	108.2	105.25	104.47	104.04	108.84	99.912	106.03	108.76	105.75	101.42	102.88	105.15	107.67	98.103	103.37	113.31	111.32	105.84	101.12	97.365	112.73	111.08	109.71	105.31	104.88	99.729	105.35
105.31	104.25	97.494	109.42	102.15	114.19	96.229	107.3	106.95	98.494	102.29	102.67	103.5	105.49	109.06	109.14	111.58	103.11	94.391	110.76	105.86	102.46	104.37	103.75	100.48	109.83	106.35	102.07	107.36	110.44	106.69	108.65	102.6	106.86	102.46	97.476	104.13	96.351	105.59	95.916	106.37	108.04	103.8	109.6	96.89	104.62	111.59	108.81	96.993	108.46
101.93	113.79	104.68	115.07	107.67	111.37	110.74	113.61	112.91	110.09	108.42	105.79	113.07	111.29	103.48	110.04	108.77	111.63	112.64	95.951	113.6	110.24	121.8	122.14	118.29	112.4	112.51	109.98	117.23	110.63	101.26	102.34	110.76	114.9	109.76	118.8	114.61	114.06	119.22	107.13	107.78	108.05	103.88	111	106.73	104.86	112.51	114.88	104.74	101.57
100.24	95.78	108.56	108.26	102.25	102.43	110.76	100.85	106.78	107.14	100.29	108.9	100.71	109.88	115.76	104.14	106.99	103.2	106.13	103.22	100.7	101.55	109.94	114.64	112.52	105.52	104.25	98.883	98.203	108.51	101.77	105.16	108.54	99.798	104.3	107.38	112.05	101.54	109.98	114.97	114.58	106.6	114.89	110.22	105.43	106.37	105.86	100.77	107.63	99.398
117.72	98.904	102.6	105.23	106.32	106.77	108.19	104.42	106.14	113.12	111.61	107.6	107.91	98.155	107.39	103.75	108.71	106.67	103.12	106.46	107.11	104.97	106.45	106.26	105.08	109.3	102.23	100.92	110.14	103.82	99.905	97.538	111.2	105.99	111.36	102.34	109.18	102.86	105.25	99.252	113.83	108.13	105.45	100.63	95.202	100.37	103.37	102.9	108.36	113.71
103.03	103.2	103.23	103.72	106.01	105.77	101.32	104.49	103.05	97.414	104.78	106.16	98.332	97.773	98.913	103.27	98.854	104.98	107.24	100.88	105.42	104.51	110.46	100.35	102.02	107.73	109.53	107.28	90.257	101.76	97.338	105.98	100.96	93.166	111.28	101.07	104.43	95.816	98.556	101.2	93.274	109.85	98.793	107.01	103.9	99.359	100.63	101.37	102.12	102.03
122.04	106.84	102.07	102.79	94.704	103.82	112.1	103.76	101.85	109.34	101.67	115.98	107.07	121.05	105.57	110.51	106.18	107.38	106.03	110.01	108.34	109.93	97.384	105.29	108.92	104	110.66	104.23	101.32	102.53	101.12	110.87	109.18	108.89	102.62	115.88	108.14	103.39	94.769	109.75	99.15	109.36	97.273	107.98	105.71	103.34	114.14	111.89	112.97	110.39
114.85	115.51	116.8	99.885	107.29	106.12	103.94	102.17	106.75	113.71	112.69	112.81	113.06	103.16	119.9	107.39	106.67	107.92	108.22	113.11	104.77	111	107.64	108.05	118.76	114.77	117.6	105.08	110.29	108.17	107.47	104.44	112.13	105.01	112.42	114.21	107.9	112.21	105.59	104.8	107.11	106.47	109.66	109.76	110	115.23	104.8	113.21	118.09	105.21
111.78	110.92	111.25	104.6	106.6	112.57	110.36	110.91	112.11	111.35	110.94	104.98	109.34	101.58	102.19	107.03	113.41	106.87	104.29	115.71	112.34	113.56	106.71	109.08	105.59	107.31	107.67	104.33	111.77	111.38	104.8	106.49	106.57	110.32	103.45	106.17	99.905	104.39	103.13	104.31	105.08	105.32	115.77	110.97	107.02	115.03	108.31	116.25	103.29	108.67
111.6	107.44	108.03	109.58	101.16	107.23	106.75	101.22	109.66	104.28	103.21	105.71	111.19	104.5	111.46	103.27	110.38	108.9	107.2	104.42	115.04	110.13	111.77	113.4	108.2	111.1	107.03	110.21	107.54	113.06	107.8	105.01	113.4	105.65	103.76	108.87	106.76	109.31	103.39	108.45	106.86	110.36	101.62	112.79	107.01	110.15	115.14	108.47	111.77	114.02
110.99	104.12	115.07	103.35	115.87	111.28	107.75	109.63	103.53	108.85	110.52	106.48	112.97	113.74	112.71	112.9	113.45	111.05	111.69	114.01	109.72	101.74	113.85	118.11	105.42	114.09	120.58	114.47	109.12	100.81	107.23	121.15	99.573	111.28	115.11	112.73	113.6	112.82	109.21	108.56	115.45	110.76	113.42	112.85	101.19	112.12	104.74	106.37	122.75	105.85
95.575	112.89	107.39	99.241	110.75	103.47	113.71	98.413	105.35	103.37	111.72	102.93	104.92	103.2	113.94	105.99	112.56	104.84	108.14	103.07	109.19	93.037	98.419	103.06	100.19	107.87	107.95	108.28	99.494	105.04	105.12	113.59	107.11	107.84	95.446	101.34	106.15	109.16	101.4	106.58	99.458	106.83	116.17	104.84	99.127	98.201	99.081	111.12	102.74	111.36
104.13	111.3	104.42	103.8	110.34	109.27	97.132	108.01	107.68	110.36	104.47	105.2	109.03	107.49	108.55	100.43	107.65	107.06	112.75	112.3	102.31	101.16	107.19	106.31	115.57	98.711	105.58	103.68	112.72	96.725	105.46	100.47	108.91	105.59	102.44	106.95	96.542	105.35	106.01	101.9	107.78	111.8	99.637	106.1	109.18	107.5	110.87	104.6	107.22	105.69
99.025	101.46	102.4	108.6	115.43	112.08	96.35	104.21	99.497	98.753	106.01	102.97	97.331	105.59	105.66	111.72	100.37	103.68	112.35	101.11	114.1	97.157	106.7	109.52	103.6	95.396	98.833	105.34	108.21	102.68	102.13	107.21	111.14	112.36	101.17	111.7	104.6	106.26	103.88	99.872	106.38	104.4	105.43	112.53	103.88	114.83	111.78	100.4	106.07	105.74
107.81	102.22	111.32	112.57	110.4	104.89	105.01	105.91	113.59	109.55	105.62	104.6	104.59	106.37	108.32	109.99	101.2	100.94	115.47	108.07	108.62	107.6	108.77	106.3	104.74	100.95	108.39	103.38	111.62	114.34	102.39	113.66	105.29	110.21	104.98	109.54	110.99	108.72	113.61	109.62	90.701	108	105.68	113.22	100.36	102.34	106.07	102.58	108.97	102.93
109.03	106.23	103.76	111.95	98.369	108.86	102.9	101.54	112.41	104.42	110.57	101.46	107.31	110.14	98.417	110.67	104.83	111.98	110.48	106.05	105.49	106.98	106.73	113.06	97.752	100.34	110.83	106.44	98.024	110.58	111.25	97.893	109.54	102.55	109.43	113.37	112.9	99.666	102.59	108.64	110.53	112.38	109.93	110.94	103.16	111.46	104.39	102.93	93.578	102.79
112.5	100.66	104.89	109.03	103.22	107.12	108.28	101.3	106.9	105.92	102.04	109.89	97.733	112.54	101.34	95.305	101.04	112.07	109.45	93.888	102.57	109.23	99.726	114.2	95.947	95.215	103.03	102.98	103.45	100.82	104.9	107.55	99.481	113.45	103.3	117.35	103.67	102.42	107.44	108.14	101.4	110.43	103.23	110.77	105.27	110.11	104.72	107.98	109.41	106.07
99.734	109.41	110.24	97.22	114.44	114.04	101.65	107.21	102.22	104.25	104.36	109.92	107.66	106.92	100.29	102.15	99.439	107.21	109.16	103.32	104.01	106.13	103.29	100.61	110.36	114.88	103.82	104.15	105.97	110.82	103.51	101.67	101.2	105.96	105.24	100	100.44	105.12	102.34	116.12	103.59	107.88	106.98	107.82	113.18	105.35	104.82	100.37	110.22	104.78
105.98	101.05	107.47	102.72	112.71	106.25	113.77	104.44	113.18	105.75	104.75	109.21	102.94	105	109.45	97.635	101.02	110.37	110.48	99.487	105.07	114.05	108.28	97.583	112.53	110.97	105.42	107.37	108.81	109.76	101.05	108.86	111.09	110.4	105.33	107.48	108.11	110.19	109.24	105	99.919	107.43	106.61	109.83	101.84	102.17	100.38	113.5	108.57	104.07
115.22	110.12	96.3	107.72	103.01	104.33	113.11	110.11	115.79	113.51	107.76	107.89	111.32	105.47	112.35	100.32	107.54	113.35	109.26	108.53	107.11	105.42	102.35	113.96	104.13	106.06	110.08	105.49	106.84	116.65	100.31	113.81	107.39	104.46	108.31	102.46	108.03	111.98	106	106.07	104.06	116.12	108.99	115.92	104.48	105.43	113.75	112.64	97.6	111.96
103.97	102.42	111.6	107.66	98.479	101.21	100.16	104.81	108.07	103.7	102.12	111.09	97.445	97.918	106.88	104.41	106.62	101.53	99.517	98.445	102.92	98.7	101.87	116.1	108.49	101.42	114.6	98.009	104.02	114.43	109.06	100.05	103.27	106.83	113.75	98.569	106.5	108.25	100.1	104.47	98.744	105.69	102.99	112.9	95.149	113.72	102.85	105.06	97.397	113.74
112.05	101.41	113.97	109.6	111.2	111.82	110.78	110.25	98.827	110.11	106.81	110.36	100.13	102.03	110.56	103.44	100.31	114.1	103.05	101.65	110.46	112.7	109.83	101.57	102.38	116.46	110.58	109.47	111.41	109.25	103.09	108.18	117.79	103.9	114.84	108.65	110	106.8	115.06	109.92	115.7	108.06	111.12	111.03	107.09	115.34	108.71	106.9	102.33	115.2
93.78	95.718	93.959	93.891	99.934	96.041	85.966	99.846	100.24	96.712	103.75	98.366	97.954	96.188	102.16	96.157	91.472	102.12	91.821	96.055	106.2	103.46	111.95	93.594	97.551	103.46	102.41	95.5	93.548	104.49	102.29	103.78	96.811	102.48	98.14	97.072	98.297	104.55	98.167	96.404	101.44	98.037	101.1	105.41	102.98	101.29	96.122	87.371	103.48	91.027
103.74	100.44	95.75	104.2	101.53	103.57	98.529	98.335	98.667	107.43	99.811	110.64	106.92	103.69	104.09	103.69	105.51	109.63	104.76	103.72	100.99	103.71	99.68	105.84	101.28	102.27	102.22	103.37	107.94	103.85	103.44	102.99	96.069	102.92	106.73	100.56	99.736	100.68	102.2	103.28	103.39	96.22	101.62	99.492	96.443	99.794	104.71	105	98.598	102.74
110.08	108.55	105.69	101.75	116.45	108.41	100.43	111.12	106.58	106.45	106.81	109.22	115.8	109.92	101.88	105.88	99.505	96.973	114.15	106.34	100.96	111.72	115.38	117.39	108.48	117.14	104.56	115.08	112.59	101.14	106.73	103.46	99.013	102.41	112.89	101.84	104.91	106.68	94.763	106.33	113	111.08	101.34	109.15	106.17	110.63	105.8	113.17	110.99	105.66
97.437	102.4	103.06	97.579	100.76	96.911	99.201	114.92	102.56	85.475	92.543	107.19	96.626	91.918	95.181	93.914	92.059	95.083	90.112	104.11	101.25	96.16	98.732	95.909	102.62	104.56	105.09	97.732	95.054	101.75	96.548	92.518	99.283	96.918	97.069	92.347	98.144	98.963	91.781	93.613	94.41	95.347	105.59	102.36	95.24	97.868	102.48	105.14	99.256	102.36
103.31	109.57	105.01	105	111.55	105.58	106.39	108.22	116.85	110.59	112.38	110.52	102.86	112.65	108.19	110.4	102.7	116.76	107.99	106.85	111.01	104.18	102.55	102.32	103.72	119.81	100.86	105.17	99.193	106.49	104.47	106.47	104.55	106.34	103.69	103.42	101.63	106.53	103.1	106.06	106.11	100.37	110.89	108.95	105.67	106.38	95.842	111.5	107.52	110.3
102.64	97.987	106.54	112.2	102.51	106.79	106.84	112.24	101.62	100.53	105.6	107.61	100.03	107.65	119.06	100.13	106.57	107.14	106.89	107.93	101.14	109.12	110.37	104.32	99.273	97.403	105.26	106.09	105.82	104.85	108.35	113.74	107.23	105.33	102.28	106.54	102.2	104.82	96.695	102.18	104.75	112.17	101.6	104.92	111.05	100.51	104.64	109.4	102.52	107.76
92.892	98.473	90.102	91.3	101.09	102.08	100.78	98.307	97.395	104.03	99.174	97.471	100.12	111.01	91.473	102.65	109.13	98.186	101.82	100.63	103.85	100.02	96.836	99.399	108.62	95.504	97.083	100.31	106.46	98.894	111.55	95.634	99.758	104.47	95.994	100.75	99.518	102.36	97.516	95.254	86.653	93.967	96.82	98.771	96.149	102.69	99.076	90.265	98.439	101.96
108.35	103.22	107.32	114.61	102.36	108.02	103.81	106.34	101.02	103.31	105.1	111.39	111.13	109.47	99.515	114.62	95.261	105.35	97.652	113.39	109.47	100.84	101.77	106.77	101.17	101.07	96.199	103.19	111.62	101.5	109.44	112.87	106.11	114.4	99.662	111.34	99.022	101.12	113.03	104.69	110.46	114.27	117.32	93.949	112.89	103.3	104.91	101.09	106.73	102.18
109.02	111.45	101.3	110.23	106.75	99.27	110.13	103.94	100.38	94.722	107.95	104.7	106.65	114.33	104.09	101.6	104.29	106.6	110.37	110.45	106.54	111.84	101.68	110.4	105.15	106.84	106.95	104.48	101.88	105.09	106.44	111.41	100.82	100.72	100.09	102.12	103.65	98.353	107.38	104.76	109.43	103.72	108	100.87	110.08	101.21	104.56	109.42	103.74	106.53
98.421	97.948	95.849	107.37	86.836	97.298	105.43	108.83	96.145	105.11	95.196	98.354	94.774	93.831	101.35	94.103	93.673	93.06	96.038	99.648	96.896	100.26	90.145	101.78	91.37	89.229	101.59	86.175	108.92	99.712	99.736	102.26	108.15	107.71	103.34	92.563	90.475	96.069	93.695	96.79	100.16	98.444	105.01	99.037	97.997	95.857	93.81	98.197	95.962	102.27
109.38	116	112.29	105.96	113.83	107.28	104.11	111.57	115.67	98.891	99.659	109.92	108.38	103.29	115.67	115.67	114.25	115.59	106	114.42	106.68	107.85	110.23	105.32	116.47	108.76	106.45	109.33	99.889	105.66	104.53	109.45	116.24	111.02	104.5	107.13	109.58	113.87	108.55	107.02	104.95	105.8	115	107.96	111.07	115.08	105.83	102.43	103.78	102.05
100.03	97.462	102.32	99.597	105.19	100.18	108.02	102.35	105.3	104.36	101.71	112.03	113.04	97.892	110.25	103.07	107.77	100.63	104.27	109.63	109.73	112.78	109.33	107.07	102.02	108.83	112.25	92.86	104.23	109.06	110.39	97.843	111.49	109.17	99.27	111.94	105.32	100.71	95.942	98.196	98.518	105.31	111.37	108.08	103.46	99.063	106.08	102.2	109.23	102.71
101.99	104.54	108.52	103.01	107.72	108.52	107.28	107.77	108.73	116.05	112.89	114.07	105.05	109.65	112.12	112.13	109.05	116.05	117.98	107.87	102.46	110.27	107.99	105.44	106.57	113.96	111.08	109.22	105.8	112.57	107.75	107.69	108.02	100.58	100.32	106.77	114.84	110.64	111.15	119.15	102.95	115.79	115.46	105.67	100.32	120.43	105.18	109.39	110.52	111.28
109.56	102.51	100.14	107.28	111.38	101.79	107.84	108.98	113.83	115.02	102.68	111.16	101.58	107.53	103.69	112.71	106.73	102.14	109.48	98.761	105.75	105.6	104.68	101.67	109.91	107.26	101.2	110.38	101.83	96.33	109.3	109.89	105.27	113.17	116.42	111.56	112.56	113.14	113.93	110.81	113.51	109.45	120.76	115.2	107.09	107.35	109.72	105.69	104.29	110.9
111	108.46	106.8	99.095	102.84	104.47	116.61	107.46	113.97	104.05	107.96	105.38	105.58	104.41	110.53	112.51	113.86	110.01	109.3	103.51	108.21	110.42	105.92	93.385	108.9	105.55	99.645	108.18	108.38	110.45	101.4	104.73	108.59	102.99	108.24	99.759	112.9	111.2	113.93	107.37	104.74	109.96	108.78	102.65	99.646	101.22	111.08	105.08	116.15	105.58
108.7	106.81	107.91	114.09	110.86	106.8	118.96	92.875	111.3	103.86	103.56	104.93	110.75	101.01	99.754	113.17	114.08	115.67	109.05	97.923	107.78	108.06	108.97	105.1	110.55	114.17	111.13	109.93	111.74	104.86	102.36	106.78	101.4	106.94	112.1	108.87	108.82	106.28	109	106.98	103.27	108.64	102.35	110.34	99.76	105.08	104.87	104.75	105.38	108.14
115.48	103.69	104.86	104.62	107.2	102.8	107.91	111.68	111.18	106.52	117.73	113.41	106.27	113.67	115.95	103.33	108.84	101.61	109.81	105.34	105.79	109.78	121.37	108.25	103.96	103.46	107.75	101.66	109.36	110.56	109.67	106.72	107.28	105.87	110.46	112.32	106.24	104.62	111.87	109.58	104.12	105.58	104.54	105.25	113.19	100.81	108.11	103.96	113.94	109.57
101.97	105.6	100.29	106.31	108.38	115.81	104.94	103.4	106.63	102.56	102.31	103.15	98.086	104.49	106.12	96.451	98.403	108.68	104.4	106.96	108.64	103.61	108.94	106.03	106.68	108.58	105.51	105.27	99.512	105.98	106.93	101.14	101.46	97.085	110.21	100.29	106.35	105.83	107.28	103.01	103.47	104.7	109.3	105.87	104.79	109.47	106.68	92.857	116.63	113.21
105.3	100.92	106.92	99.175	100.77	110.89	109.34	110.19	103.62	109.43	99.755	104.88	104.12	111.63	104.61	105.87	115.31	106.95	106.36	110.46	103.32	95.786	110.82	105.41	107.3	109.41	107.91	112.29	95.766	102.18	113.86	107.39	112.24	107.04	105.12	105.68	101.8	107.74	106.16	107.98	103.8	99.856	110.85	103.38	103.2	107.74	104.68	105.24	111.71	100.51
105.98	103.74	113.43	113.6	103.4	108.62	108.78	103.99	111.43	99.245	103.89	106.8	110.17	108.07	109.76	100.99	98.342	102.4	111	113.18	114.37	112.65	111.03	106.15	107.64	99.787	113.58	97.533	113.94	98.711	107.99	109.11	104.8	109.5	113.22	105.56	111.87	106.94	105.19	104.9	103.19	113.54	109.94	101.88	106.59	120.5	104.62	114.99	102.88	112.86
104.71	94.49	100.82	104.02	97.06	103.69	104.33	106.46	114.28	107.48	104.41	103.07	104.41	115.02	101.79	102.16	103.13	101.56	109.14	99.975	100.07	106.23	106.15	103.43	100.62	111.11	103.6	104.45	112.35	99.879	103.4	109.36	103.22	115.37	107.45	109.69	108.87	103.68	98.65	107.88	97.73	98.506	103.03	107.49	104.2	112.08	102.32	100.74	100.56	109.03
103.35	101.98	107.39	105.72	108.45	107.46	110.48	109.67	113.65	98.541	110.25	108.45	115.79	113.11	107.07	109.28	101.77	96.245	105.97	112.65	104.73	105.49	101.36	109.59	106.9	115.91	118.29	105.7	101.9	106.68	99.625	109.35	110.31	103.55	101.97	110.58	110.22	109.62	108.6	113.22	112	101.8	109.15	110.88	102.7	112.27	111.75	110.92	104.64	113.93
104.01	106.11	122.15	103.44	106.85	116.27	108.52	105.26	101.73	106.51	99.619	113.58	100.83	110.79	100.64	116.95	102.55	109	104.52	108.16	91.09	102.93	104.21	110.35	99.479	106.63	106.04	99.876	105.97	98.206	100.83	106.96	104.13	112.16	110.93	111.23	104.87	106.25	105.66	100.67	104.88	111.62	103.32	109	108.53	102.45	112.76	105.05	100.39	111.19
101.15	105.59	101.82	98.378	105.78	96.392	97.212	100.97	93.363	95.324	99.941	94.655	99.01	110.34	106.37	100.25	101.89	96.952	103.9	99.166	100.11	103.33	91.296	100.01	97.607	98.137	111.11	107.3	97.94	105.64	96.095	98.965	100.61	87.802	97.526	104.37	103.98	107.02	98.439	101.1	100.11	104.6	98.56	97.131	98.637	89.693	98.412	101.01	98.468	97.671
95.261	98.659	100.57	101.15	97.225	100.42	107.9	98.794	97.842	92.103	96.591	93.221	99.781	96.274	107.68	105.52	102.08	102.33	96.927	102.93	103.79	109.87	106.25	95.056	102.61	97.117	97.093	93.243	98.862	94.082	103.23	106.38	99.952	102.79	104.72	100.55	97.062	95.5	102.29	98.462	105.38	95.008	104.87	100.78	104.89	100.17	99.71	101.66	106.16	91.945
111.33	110.92	111.79	107.21	106.53	106.08	108.79	119.23	113.42	108.44	107.9	99.835	100.36	113.23	111.06	108.16	111.02	107.44	114.37	106.42	103.2	117.16	103.71	113.76	99.78	104.14	105.54	109.98	103.19	103.27	100.81	102.23	116.16	105.35	113.67	116.86	107.69	115.46	111.2	112.84	107.93	101.88	96.479	103.25	103.94	108.86	106.26	96.238	102.25	102.2
103.91	115.52	111.35	110.46	112.13	108.8	102.77	104.51	113.87	99.122	99.234	106.58	106.39	102.18	106.75	98.419	111.34	97.465	106.47	116.06	98.326	99.209	110.7	107.76	108.69	99.737	105.23	97.731	99.147	103.42	109.96	110.29	96.95	108.49	98.016	103.1	110.48	103.27	110.19	105.66	100.85	110.84	106.79	103.18	104.94	100.13	104.93	110.22	110.83	114.75
104.75	102.93	93.8	106.01	100.66	105.44	100.82	101.69	102.64	99.933	113.36	99.653	93.22	106.54	101.55	104.07	95.88	111.1	104.43	107.51	107.86	110.98	107.61	95.862	102.4	108.43	98.798	104.93	100.34	99.729	106.28	108.29	104.71	102.32	104.25	105.33	110.2	109.16	102.38	110.63	105.28	107.59	109.34	99.589	109.75	120	115.96	107.14	102.52	103.55
107.77	103.77	106.37	110.93	107.66	107.78	109.11	107.15	106.22	101.81	104.64	106.9	103.34	97.558	113.05	114.7	108.91	104.35	107.55	102.88	118.12	105.24	107.75	92.324	105.65	108.29	107.97	99.816	104.74	110.32	106.54	109.41	107.46	106.22	104.64	102.18	110.55	103.03	101.48	107.15	109.03	111.62	106.69	104.91	110.12	106.94	97.964	106.56	101.06	112.41
107.27	106.93	99.104	103.97	101.42	108.2	102.25	104.11	111.49	103.2	102.74	104.65	110.49	102.58	107.71	102.94	99.275	109.69	98.912	114.82	106.25	104.08	112.12	101.37	111.23	117.69	103.06	101.75	109.84	104.64	104.67	104.9	104.54	103.31	95.698	108.17	107.57	111.53	109.28	107.71	108.49	100.48	103.24	106.86	100.6	108.17	107.12	101.13	111.34	102.03
104.21	111.67	108.54	102.15	110.95	97.352	98.204	110.87	109.64	109.55	109.68	105.74	110.99	116.44	108.04	112.67	102.75	104.8	97.616	106.1	111.39	113.69	99.356	110.7	108.07	107.58	100.81	105.03	99.639	99.563	100.98	101.19	112.45	99.198	104.28	101.96	101.38	106.77	107.13	114.81	102.94	105.51	111.18	108.73	105.28	105.55	98.486	105.33	104.94	108.15
98.533	107.29	102.47	106.77	111.12	109.78	107.51	109.72	107.37	106.42	102.83	115.48	102.25	115.06	104.85	103.38	106.51	107.26	117.24	102.94	103.86	104.42	108.5	103.66	102.28	106.65	97.952	116.12	108.07	107.78	104.42	110.24	110.02	102.1	107.14	116.67	116.37	106.32	112.28	106.92	108.07	102.08	112.82	101.06	109.49	109.96	106.62	98.317	108.47	100.78
106.67	104.33	111.48	100.08	111.46	105.88	112.79	98.36	96.179	111.28	108.05	106	102.59	104.87	97.78	100.96	108.28	106.33	102.03	104.51	109.49	105.72	106.33	105.66	100.21	112.41	106.33	101.67	102.3	110.75	120.41	103.36	103.21	114.83	104.49	113.12	114.82	96.34	117.97	98.426	107.88	110.65	108.21	111.64	112.6	104.29	114.82	109.1	106.85	108.41
107.67	106.73	110.66	106.65	101	104.5	108.07	100.75	108.94	110.89	106.24	100.8	101.91	105.97	108.5	104.28	108.18	112.93	110.86	105.97	109.8	116.57	103.25	111.46	100.07	102.2	109.31	96.863	106.85	111.02	112.86	107.43	105.35	101.13	110.68	107.94	97.899	107.08	115.81	107.91	108.07	107.12	98.286	110.62	112.39	106.47	109.47	109.4	99.554	113.3
108.32	99.794	104.81	108.16	109.54	110.36	112.75	113.33	103.9	106.07	103.82	112.68	108.69	105.31	105.79	105.13	110.5	109.67	108.24	108.73	106.97	110.31	110.59	107.08	112.91	102.97	101.81	115.74	105.19	100.48	103.49	105.41	108.89	108.54	113.56	108.75	108.12	103.77	103.35	100.21	109.87	101.69	109.14	114.7	108.13	107.79	110.94	102.82	111.37	106.74
99.329	102.17	104.71	101.86	111.11	107.15	108.01	107.98	112.45	89.23	101.21	110.03	107.45	104.82	103.42	104.03	105.1	107.6	106.11	109.15	109.61	106.15	99.625	101.68	94.278	103.92	112.44	105.64	91.704	109.16	104.75	109.81	105.96	98.44	106.07	108.88	100.56	103.02	102.9	107.67	99.603	108.53	99.884	103.38	96.962	110.06	103.47	104.67	104.63	100.78
111.03	100.94	108.43	100	108.54	106.7	105.78	115.4	103.95	110.98	115.98	112.63	108.1	106.75	122.73	101.02	110.98	109.67	103.32	99.637	118.39	112.69	110.16	104.64	115.52	115.16	101.32	103.91	112.16	110.79	109.6	105.02	111.23	105.63	103.14	105.45	108.21	109.52	105.35	104.56	117.12	112.49	104.31	105.37	110.74	105.78	108.33	103.7	111.28	108.86
112.55	115.16	107.02	110.83	108.64	110.18	100.87	105.68	101.22	107.4	109.8	112.23	103.2	101.67	105.42	103.77	109.97	108.24	104.24	108.22	111.3	100.86	102.68	112.42	106.73	95.874	107.47	108.74	106.22	107.46	97.781	102.85	96.593	111.46	99.387	97.717	109.12	91.196	95.68	118.4	110.04	106.25	103.61	103.89	103.47	108.43	102.88	107.9	104.46	111.01
100.25	100.39	116.02	99.075	102.21	109.81	101.11	110.68	110.25	109.64	98.416	102.24	103.7	108.15	110.18	107.7	106.96	102.69	109.27	97.346	109.12	102.13	105.99	90.625	108.57	115.94	108.4	108.56	112.52	109.87	110.71	106.94	99.704	99.156	98.773	111.85	108.95	101.66	109.14	108.42	111.43	104.41	107.82	110.78	93.713	110.12	103.19	111.53	108.05	98.706
113.93	113.67	112.21	107.44	102.81	108.5	107.11	117.68	117.92	105.5	108.63	103.84	110.76	107.76	110.81	103.38	112.07	107.88	118.09	108.67	114.35	110.24	105.96	113.26	101.74	104.36	113.84	99.304	105.41	106.28	110.02	120.98	102.14	100.32	100.91	111.64	107.06	105.02	109.65	109.76	111.26	112.05	113.55	114.15	118.41	109.97	113.42	111.36	115.3	104.84
102.04	105.22	96.595	113.86	104.08	110.06	97.979	99.499	107.34	112.22	107.67	112.91	102.8	104.82	95.361	111.26	108.45	101.91	105.71	97.985	112.43	113.36	99.736	105.31	113.66	105.39	110.7	104.64	107.31	103.58	107.75	92.767	97.934	101.39	104.98	99.198	104.07	109.52	98.138	106.76	98.377	113.02	105.81	100.91	98.624	108.5	99.315	104.32	105.32	106.78
105.29	107.22	109.67	110.22	109.51	117.84	119.07	102.88	121.68	110.07	107.76	104.19	115.91	109.97	106.28	108.89	109.4	108.05	110.03	98.999	110.12	99.45	108.79	115.67	100.33	102.22	113.32	108.4	104.78	114.73	102.02	106.86	108.37	108.91	101.75	115.07	104.42	105.51	112.04	107.98	102.04	105.07	116.38	100.05	102.47	104.48	107.66	113.06	118.28	106.95
107.4	106.48	114.09	105.72	109.46	107.1	112.61	111.96	111.67	116.32	110.98	117.02	107.14	111.65	113.24	113.24	103.88	115.73	110.65	108.02	116.92	108.41	101.37	111.43	102.91	104.5	118.11	96.708	107.52	109.2	108.4	102.06	108.93	106.99	109.74	98.133	117.81	116.37	107.99	110.59	100.63	107.06	115.3	108.96	106.22	109.8	107.79	106.45	122.45	105.27
107.66	101.36	112.09	108.55	108.58	104.61	117.26	98.048	101.99	101.87	107.83	105.74	107.24	111.2	103.7	100.33	110.85	104.12	108.12	96.684	101.01	103.6	105.7	103.06	107.87	105.92	108.62	111.89	101.63	111.8	98.04	106.53	103.08	112.04	104.82	113.46	106.58	103.61	110.43	111.83	103.17	114.13	109.94	96.999	113.16	108.26	100.83	110.16	111.04	108.15
104.79	108.94	102.41	116.95	103.55	102.83	103.28	105.91	108.78	107.15	103.89	112.92	106.45	117.58	96.478	109.64	105.64	106.3	97.849	106.5	108.9	107.05	101.58	109.95	117.22	112.19	116.86	101.03	117.48	110.29	108.93	106.75	103.07	102.51	112.49	108.76	108.41	109.4	108.52	112.46	114.44	116.96	103.67	110.68	109.48	116.29	103.31	118.66	100.67	110.15
105.16	103.06	107.62	103.82	103.42	112.39	97.164	99.905	107.69	103.5	101.71	106.18	110.53	112.94	104.3	105.82	107.17	104.71	103.69	106.82	106.14	110.11	100	104.58	103.58	105.19	110.35	110.03	105.56	104.68	104.87	109.19	101.02	102.56	106.61	106.8	108.84	111.49	106.86	105.54	106.07	102.73	109.08	103.05	101.08	105.09	94.988	103.29	102.11	105.97
106.75	109.17	105.81	103.77	106.02	111.81	104.6	111.95	110.46	104.04	110.89	110.4	100.89	110.97	109.71	109.06	100.56	111.04	103.74	108.09	109.36	109.5	108.7	102.96	104.6	111.52	105.32	104.33	121.36	114.19	115.18	105.92	107.02	111.19	99.63	110.58	103.78	113.52	109.47	111.44	111.64	113.49	104.98	109.48	116.52	101.47	107.61	108.35	110.57	107.16
104.53	111.99	104.77	116.86	107.3	101.01	108.53	102.33	107.8	112.88	110.8	102.19	101.29	103.63	100.28	107.12	102.65	113.18	115.22	108.61	99.809	99.524	112.44	111.54	92.016	106.99	109.3	114.07	103.58	109.71	109.59	109.42	106.85	105.28	107.68	110.46	113.25	96.41	103.12	98.513	101.47	107.12	99.175	110.8	99.01	114.56	104.04	107.08	98.858	103.09
107.52	113.99	116.95	110.19	108.7	104.36	106.92	112.2	115.29	106.71	111.54	112.18	118.74	107.24	100.94	106.53	103.76	118.61	104.99	112.58	105.74	106.97	114.62	111.93	105.15	104.98	107.72	111.44	110.24	106.1	109.85	108.02	110.19	100.54	92.938	104.43	111.75	101.76	111.43	107.21	115.53	111.89	111.13	112.04	105.41	100.95	119.79	115.39	99.242	102.65
115.81	100.44	107.53	103.3	111.28	110.63	102.36	112.36	111.21	109.01	105.83	107.2	95.388	104.38	109.93	112.29	100.95	113.52	104.19	113.5	100.49	105	106.82	113.59	107.34	107.08	118.61	103.51	107.27	110.37	110.93	112.07	105.89	107.72	106.77	100.88	109.5	107.11	103.54	100.29	101.04	107.9	110.1	100.59	112.22	109.19	113.66	107.42	104.6	105.97
100.42	115.24	117.99	110.44	109.07	114.5	103.25	105.63	108.23	108.11	104.14	100.62	97.478	98.665	106.82	107.75	101.11	110.49	96.554	109.89	107.88	110.7	97.414	110.87	105.87	106.98	103.39	103.4	102.03	98.322	100.04	112.91	106.1	105.19	106.17	104.08	104.6	103.78	109.88	110.53	109.34	98.749	102.99	104.73	108.93	99.116	116.01	104.59	106.95	106.02
109.66	114.07	109.83	100.57	102.81	110.54	111.27	111.95	112.3	106.01	112.4	107.46	111.28	114.58	99.839	118.33	116.24	110.91	99.508	121.9	107.92	106.6	108.5	111.1	102.79	111.48	107.64	112.38	111.62	107.09	107.06	114.19	102.24	103.75	102.01	107.41	98.798	120.75	100.81	105.07	113.4	109.12	106.73	99.847	111.56	103.32	105.83	108.39	103.2	118.56
104.89	110.94	103.79	111.45	107.37	102.77	112.43	111.53	106.4	107.08	99.892	107.23	103.37	107.57	108.51	101.07	109.67	100.99	112.73	119.77	120	116.37	106.9	106.63	113.35	110.07	114.67	111.87	101.51	98.238	108.26	108.27	111.4	107.58	113.94	115.97	114.76	102.99	112.38	117.5	111.94	117.49	112.57	101.73	120.44	102.35	103.52	110.51	108.04	105.58
106.6	103.11	108.41	109.89	107.13	96.579	111.73	109.06	105.39	103.42	109.07	107.7	96.678	111.51	114.52	108.49	106.12	100.97	102.99	109.4	117.22	100.3	103.76	101.77	102.79	112.82	97.024	103.72	96.418	99.42	108.79	104.42	102.95	110.96	103.87	110.29	101.23	107.24	102.86	113.53	96.443	104.39	110.9	103.13	102.18	102.49	99.138	105.14	102.91	106.4
102.75	107.65	105.04	110.13	102.04	105.66	105.6	104.61	107.06	106.27	106.07	109.17	113.25	111.42	104.88	106.02	103.66	105.16	103.93	105.23	114.05	110.86	102.81	111.19	110.69	102.25	98.208	109.17	107.68	111.42	106.05	101.1	112.67	112.08	110.26	107.75	101.28	104.03	109.92	107.62	105.19	110.46	113.84	105.4	98.825	122.03	102.54	104.03	105.08	108.52
108.6	110.29	108.48	108.2	100.6	109.2	99.832	107.26	109.72	99.509	100.98	114.14	110	100.36	98.677	107.43	111.33	104.56	106.76	114.67	111.27	110.37	102.66	99.119	108.4	104.91	104.09	109.51	106.49	110.04	97.23	109.94	104.23	102	111.4	95.798	108.82	106.55	102.62	102.73	104.05	113.28	101.97	106.89	113.5	101.16	107.77	107.04	100.78	96.346
104.83	110.93	104.2	113.62	110.68	118.62	108.59	104.24	106.8	110.69	107.25	109.72	108.46	106.16	108.51	106.41	104.88	105.25	108.75	101.71	111.29	108.96	111.27	109.56	101.46	106.32	104.59	99.859	103.12	102.51	104.79	104.92	113.91	111.05	106.74	114.08	116.06	107.85	107.46	106.04	115.02	108.6	118.61	113.77	106.22	110.36	105.7	106.66	111.71	116.27
121.56	93.833	108.56	105.94	107.61	114.72	105.25	102.72	111.2	110.2	102.29	100.36	106.35	100.3	109.11	105.07	105.24	108.58	106.47	111.54	104.73	104.16	109.17	101.96	112.26	110.68	103.79	107.76	98.236	111.8	108.15	103.82	109.97	103.68	108.34	104.22	102.63	102.61	107.43	110.58	104.44	108.6	104.36	104.11	108.37	98.856	102.13	101.27	102.13	105.51
109.44	102.62	106.47	99.864	101.66	106.58	102.23	107.44	119.72	103.72	104.11	112.45	109.74	105.38	115.88	109.76	110.08	100.63	106.9	111.56	101.6	108.5	108.27	104.2	114.47	105.47	100.83	97.057	103.55	102.83	105.73	105.31	107.61	113.45	116.71	105.71	101.91	99.231	114.14	106.13	109.77	108.63	113.22	106.63	116.23	105.95	112.95	111	110.95	113.74
100.25	110.91	111.97	107.01	106.18	100.53	99.67	111.43	102.67	108.68	104.75	105.8	101.65	108.93	111.34	98.671	104.31	106.44	105.93	101.77	107.87	103.78	103.89	104.46	98.106	102.68	104.78	99.995	95.272	106.48	101.43	100.05	103.06	112.74	99.767	105.29	100.67	105.41	105.93	98.004	103.78	98.244	103.84	106.75	105.14	113.76	100.64	105.73	103.49	103.04
103.81	105.8	98.399	106.74	113.7	108.56	114.73	103.86	99.535	106.67	108.37	101.1	108.5	107.14	107.76	101.73	103.16	108.63	105.31	105.37	107.74	113.86	106.88	103.22	106.66	104.29	107.07	100.27	103.76	99.54	108.14	105.39	105.81	103.96	101.46	108.68	109.3	112.26	110.03	112.03	104.12	105.87	109.68	98.576	101.47	105.77	112.42	95.153	102.44	109.72
109.26	107.99	105.25	111.09	103.8	103.6	105.89	105.74	109.73	104.2	108.46	109.4	98.589	112.82	105.77	107.84	99.905	106.69	103.63	106.97	111.56	111.06	114.88	113.19	107.54	118.56	110.59	110.2	97.822	102.83	103.88	108.68	101.14	104.94	107.04	110.17	106.26	102.73	108.24	111.69	112.62	114.63	112.77	112.96	110.24	111.3	99.047	109.03	107.18	111.31
100.6	98.52	103.62	95.545	96.098	91.569	101.75	104.9	100.81	99.055	90.332	93.088	94.284	92.82	97.771	99.003	107.75	95.945	113.95	104.04	98.516	105.83	99.972	101.94	95.076	92.421	96.168	114.07	98.22	98.924	106.1	101.23	95.209	96.646	96.243	103.04	104.18	98.167	91.72	93.495	100.49	103.32	98.24	108.78	101.42	104.28	97.693	100.83	97.476	98.812
108.4	106.37	109.6	104.18	109.76	111.57	108.17	102.8	111.18	105.34	95.059	121.57	109.66	107.22	102.8	110.64	103.1	96.231	108.72	106.7	105.97	105.09	118.91	106.85	107.46	106.05	108.35	105.11	106.05	114.36	112.89	115.29	99.269	108.92	107.89	111.46	104.61	110.98	105.24	106.84	110.46	104.59	102.06	114.17	114.59	104.11	109.96	103.44	102.03	112.16
104.81	104.58	111.29	107.5	103.44	110.46	112.99	106.45	110.23	110.78	96.634	117.59	110.78	113.23	98.507	103.59	97.126	105.92	109.28	103.01	103.52	112.42	104.79	104.41	111.92	103.21	109.49	101.31	104.18	107.6	105.26	103.31	110.14	103.68	108.69	103.66	107.13	103.42	106.67	114.72	104.35	107.51	103.12	97.588	113.48	107.18	99.052	100.8	106.48	110.16
99.537	100.47	100.65	101.46	106.08	107	105.05	102.65	102	105.84	98.359	101.24	100.28	101.31	107.62	101.37	93.705	96.883	106.01	97.642	104.58	99.1	96.026	102.08	106.99	105.31	102.92	96.29	94.487	93.866	96.78	106.76	101.87	97.241	105.31	102.46	91.281	95.017	101.98	101.26	106.38	93.893	100.81	107.94	95.345	109.17	105.39	91.92	103.17	104.23
115.67	108.83	102.31	103.34	104.48	101.12	104.87	113.45	104.66	118.63	115.26	105.76	112.73	113.7	112.21	110.5	108.8	112.48	116.83	108.8	115.14	95.508	110.23	104.19	105.5	101.75	110.01	103.63	113.72	95.38	113.35	116.12	107.24	108.16	104.2	105.81	111.05	107.82	105.92	101.59	108.17	109.33	99.218	116.44	105.18	112.02	112.53	111.36	110.43	109.52
107.77	104.37	110.04	109.64	108.77	107.74	102.74	105.09	109.63	105.07	107.82	105.13	93.154	102.52	105.69	103.49	101.04	99.887	112.28	104.53	103.8	105.33	107.92	113.25	105.18	115.6	105.5	105.11	110.49	108.57	109.16	101.81	113.43	110.54	108.99	111.35	113.17	104.4	106.77	106.82	104.42	99.873	102.42	106.81	106.09	104.07	102.57	104.3	109.89	106.59
105.39	115.84	110.56	107.31	103.78	107.68	99.249	105.73	109.25	111.21	106.4	105.6	110.1	106.83	110.02	112.25	113.52	111.93	110.51	115.6	110.96	107.64	104.87	110.24	105.86	103.18	110.48	106.32	105.93	112.62	105.1	112.12	105.01	110.67	107	107.61	110.51	110.15	101.2	106.96	108.78	106.33	96.83	109.34	108.76	111.86	104.71	109.46	98.974	108.07
109	108.06	103.41	107.46	99.864	95.063	106.87	104.87	100.12	108.28	110.64	111.68	111.47	101.68	108.17	108.85	104.57	106.7	102.09	98.63	113.95	100.26	103.02	108.56	101.72	109.7	104.61	104	108.05	99.34	103.93	103.36	107.99	111.96	103.72	103.91	109.82	111.3	108.94	105.13	104.69	105.92	105.99	109.27	107.22	97.239	100.42	110.98	95.712	102.35
100.57	102.86	98.377	101.37	97.081	94.098	100.89	103.91	100.17	100.92	95.623	100.84	97.433	93.331	102.72	105.32	106.99	99.335	98.052	99.568	101.1	102.56	76.321	99.451	95.666	100.26	100.33	95.643	102.95	88.923	99.188	98.951	95.343	95.768	98.108	88.737	105.09	107.37	95.285	95.39	93.827	99.255	83.687	99.277	101.34	99.846	89.484	92.076	96.492	88.475
109.86	102.39	98.744	114.78	91.488	106.75	107.98	113.4	112.03	103.7	98.977	110.78	110.22	103.16	97.44	102.01	103.65	102.69	114.18	107.93	113.81	108	101.23	116.81	106.39	111.92	115.91	109.58	113.85	105.77	109.06	112.58	103.19	103.49	109.6	104.93	103.68	110.31	103.04	109.43	98.811	106.82	95.524	102.88	110.88	113.4	110.27	105.11	107.66	114.11
89.621	99.266	93.526	91.52	106.21	101.34	100.85	100.12	106.2	104.54	100.1	111.94	98.211	98.038	91.545	111.56	100.14	94.826	101.43	95.322	97.445	99.166	103.27	100.7	90.114	90.306	96.757	107.6	96.926	94.832	94.678	106.6	104.85	105.13	95.727	100	109.44	101.28	100.93	95.567	102.11	100.93	106.31	99.186	100.33	93.109	103.34	103.48	100.76	101.41
105.23	112.02	110.55	98.281	106.23	100.33	123.48	105.64	105.42	110.51	107.76	111.68	110.86	115.47	112.87	112.75	109.3	116.84	107.47	109.82	110.66	113.65	110.98	109.6	109.18	100.35	107.2	104.94	105.47	99.069	106.41	108.44	113.44	112.24	114.41	102.33	103.22	111.13	104.71	105.26	109.9	108.32	122.55	111.41	110.33	110.43	112.87	110.21	119.05	107.61
107.3	88.828	92.467	104.3	93.827	89.133	97.344	100.11	94.224	104.66	103.47	110.94	108.03	94.548	99.283	104.07	103.93	107.65	98.545	87.968	102.57	102.08	100.12	107.15	94.412	104.4	98.478	99.071	95.283	102.38	100.77	95.918	100.18	107.02	94.695	101.93	102.83	105.68	99.511	99.073	106.16	94.079	102.27	96.828	102.5	92.106	94.403	101.89	99.738	92.149
119.24	110.67	106.54	97.455	105.87	114.02	110.66	101.98	102.84	107.85	106.67	116.83	107.03	106.29	113.15	112.93	108.16	107.15	107.44	100.39	105.34	103.21	108.27	109.07	104.92	95.923	99.614	104.45	103.11	110.48	106.64	104.82	104.29	106.14	104.08	96.82	108.27	101.89	101.91	103.87	111.55	107.1	114.3	98.379	102.73	105.6	113.19	102.95	109.01	99.129
104.88	101.48	110.3	123.72	108.18	101.24	105.21	112.92	104.26	109.1	113.87	112.01	114.56	112.8	99.91	105.66	101.29	106.21	107.38	102.99	112.08	105.26	118.64	98.741	111.06	110.17	111.85	102.41	106.33	106.25	110.35	106.12	99.54	107.84	109.62	109.29	104.2	108.36	109.01	104.41	114.28	109.65	109.99	113.99	110.48	114.88	109.24	110.23	101.59	109.2
102.56	104.38	104.66	101.24	103.64	102.1	112.17	105.29	97.924	113.42	97.41	106.66	94.148	111.7	113.67	104.34	114.53	103.05	106.43	107.12	109.62	112.07	106.84	108.8	101.14	106.55	97.112	99.931	94.716	107.12	101.85	107.41	108.81	103.86	104.36	103.71	114.39	105.87	108.77	107.76	105.39	107.1	102.3	109.86	111.69	109.54	102.7	107.01	114.32	106.66
91.608	96.773	102.28	99.66	103.39	104.04	97.862	98.077	92.039	93.665	94.377	97.755	91.437	100.45	96.164	94.679	103.8	108.73	88.085	97.93	97.683	101.27	100.77	105.94	102.74	95.848	88.83	96.528	97.799	101.44	100.18	88.113	100.43	104.37	93.287	97.925	91.381	98.02	95.045	103.12	94.862	101.42	97.827	98.4	98.297	98.383	96.268	90.983	94.004	108.29
105.23	103	103.23	104.51	104.63	106.7	113.04	100.37	105.75	102.13	118.68	96.963	111.3	113.14	110.89	104.22	102.99	107.66	104.85	106.28	112.21	114.03	110.23	106.29	101.3	110.71	109.22	109.84	106.63	99.477	108.86	108.61	104.06	112.32	105.36	110.42	99.759	100.13	100.12	110.56	108.61	106.05	105.25	117.08	104.56	105	99.426	105.66	102.23	102.16
107.73	97.085	109.36	105.21	106.17	113	113.95	106.05	111.83	111.19	106.07	111.3	103.94	113.35	107.73	105.57	113.78	110.84	101.05	107.68	105.49	102.26	100.07	107.67	113.74	107.98	99.347	111.2	105.25	106.75	104.91	111.58	103.86	105.1	116.57	114.17	108.79	115.44	106.11	106.8	99.275	110.47	103.37	100.38	97.766	106.02	104.86	103	105.27	113.05
99.676	96.381	94.408	103.2	91.748	90.021	93.068	95.545	99.857	100.91	90.415	107.64	96.428	106.57	100.67	98.168	100.8	96.822	94.973	87.504	99.822	94.813	104.57	105.79	96.282	103.56	96.663	102.92	93.825	101.9	95.628	101.06	98.28	96.181	103.22	97.495	99.399	99.18	90.959	95.218	100.57	95.498	104.19	96.689	102.16	97.579	91.638	98.231	91.296	103.92
108.49	115.23	96.014	107.11	101.05	102.34	102.81	108.83	109.59	103.1	107.21	105.17	101.68	111.12	107	98.11	106.38	101.02	104.87	106.01	104.22	106.29	106.97	107.92	106.91	109.89	105.22	104.88	105.9	104.38	111.9	102.95	107.7	104.87	106.76	107.17	98.004	103.23	108.77	106.88	117.03	104.16	112.53	104.62	97.871	107.35	104.35	106.35	108.01	111.16
96.234	97.133	104.89	111.53	105.6	105.69	95.303	102.62	91.753	101.64	105.17	99.569	95.546	95.528	100.72	96.022	105.12	94.597	98.816	104.32	100.47	95.045	103.64	98.189	98.769	108.55	101.95	98.362	100.5	91.618	102.29	101.17	100.33	98.914	107.69	96.435	101.03	106.94	104.41	94.553	100.78	95.109	108.35	101.87	105.09	96.517	113.78	95.214	97.337	99.722
104.85	107.61	104.22	107.89	112.03	110.17	106.08	109.42	109.81	107.95	108.28	105.13	112.44	105.04	111.5	107.6	105.88	109.62	106.08	103.1	106.98	106.52	103.88	100.63	106.98	111.22	113.02	99.318	118.2	112.57	101.2	108.72	106.37	101.28	107.67	98.089	111.38	107.7	102.15	103.78	108.69	98.203	103.92	108.57	101.25	112.52	104.67	116.22	112.19	106.91
107.77	108.42	107.64	99.659	108.03	114.14	103.36	100.09	103.53	106.86	106.36	101.82	110.37	116.06	109.99	110.98	101.96	102.98	96.96	106.21	105.89	108.05	109	98.985	103.8	110.37	111.96	108.21	105.89	100.57	99.164	104.49	112.11	100.5	102.45	95.445	109.26	105.11	106.43	99.758	111.49	101.8	111.08	103.95	98.765	105.66	106.16	103.43	104.44	106.8
105.22	108.97	113.09	106.82	108.3	109.68	101.91	103.11	103.39	107.34	110.23	108.95	100.61	109.24	106.97	110.33	104.8	109.25	111.16	106.42	114.14	108.69	113.5	104.65	100.87	113.1	107.68	105.46	112.64	101.77	102.96	106.51	110.69	110.14	110.17	111	107.55	103.71	105.28	111.87	110.73	111.67	110.05	104.77	107.63	119.54	101.98	113.15	104.38	107.89
100.31	94.349	95.415	98.109	97.859	96.413	102.05	104.33	104.93	94.499	104.32	95.565	96.545	102.82	101.24	97.273	96.112	93.493	98.462	97.846	103.65	92.895	95.233	89.927	94.806	94.965	99.412	94.953	97.48	106.24	95.593	93.354	101.58	98.86	110.18	97.619	100.49	95.704	98.344	98.727	108	92.141	95.51	90.344	103.59	95.644	96.525	86.4	100.04	104.09
110.91	107.35	103.05	102.28	112.54	102.96	105.75	105.8	102.54	112.55	108.44	107.91	102.09	106.71	100.97	95.436	109.71	113.74	105.57	118.85	105.71	102.67	108.05	107.51	103.75	104.05	110.36	106.6	103.1	103.85	103.53	108.24	106.29	103.52	100.44	98.62	114.48	109.11	103.49	105.11	106.82	111.92	105.67	115.39	99.671	101.36	106.22	106.35	117.64	106.12
109.49	105.3	101.26	102.23	106.01	103.87	109.13	112.34	107.33	105.27	99.23	107.13	105.8	102.3	108.84	111.29	114.13	98.308	111.61	108.34	112.12	106.06	104.68	102.93	101.99	108.32	102.23	107.66	99.178	108.8	108.7	103.37	99.21	107.15	102.69	104.4	104.1	102.03	99.111	116.24	101.06	104.55	109.57	101.78	106.65	109.67	106.36	105.46	109.64	100.81
103.77	106.51	107.06	106.82	110.14	104.66	112.95	106.98	99.373	111.13	100.06	110.38	103.45	93.749	97.25	104.44	98.325	107.84	105.37	105.8	104.65	107.31	113.42	109.68	101.4	108.44	101.15	107.27	101.66	96.655	101.28	108.2	102.23	101.8	101.53	103.88	103.25	100.74	109.56	103.77	100.76	104.04	104.86	105.86	95.557	105.52	108.56	106.27	108.39	111.64
93.542	100.55	105.47	103.86	97.503	99.219	98.078	91.197	102.56	98.052	102.7	94.776	93.132	104.13	94.28	108.92	103.35	93.587	93.145	97.237	94.927	97.326	103.67	99.254	102.97	93.217	94.057	91.914	104.77	99.895	102.94	91.978	93.45	95.308	95.694	94.277	102.02	92.079	101.65	101.13	111.89	106.36	100.66	101.04	96.508	106.4	94.173	99.367	99.657	95.333
110.48	104.64	107.68	112.64	109.93	104.98	113.2	107.38	109.98	110.67	117.84	109.36	112.77	100.68	110.8	110.29	110.19	105.07	112.85	110.47	113.3	110.29	102.77	104.88	106.37	110.28	102.11	105.94	112.58	115.19	100.89	108.25	109.8	109.2	109.9	109.62	106.57	103.79	104.95	110.05	107.39	122.46	106.28	109.48	108.14	108.36	106.49	108.45	105.02	120.98
107.99	103.06	106.28	108.59	102.23	106.15	102.73	104.19	114.36	111.49	107.43	105.01	101.97	106.31	108.95	99.903	113.26	102.63	103.59	99.64	104.43	110.12	110.13	114.38	99.458	101.7	108.85	99.176	97.841	105.84	107.32	113.15	105.44	107.69	108.74	110.49	107.91	106.54	105.57	109.76	104.8	95.863	111.44	100.84	110.48	110.12	100.05	110.47	106.54	103.92
109.87	104.98	99.913	106.55	118.78	104.27	107.08	116.92	104.54	107.57	115.23	111.09	102.75	112.5	106.96	108.55	105.85	109.82	120.02	113.89	106.29	101.3	106.06	111.62	103.48	109.1	107.35	104.78	107.26	117.63	108.52	116.9	108.99	104.63	104.42	109.96	107.49	110.58	109.1	101.65	112.38	103.85	99.974	110.88	103.75	109.89	107.61	109.41	116.99	113.5
108.7	107.4	108.82	107.09	112.57	101.25	112.44	110.05	105.78	115.66	106.74	94.293	100.94	100.54	105.02	110.7	112.98	102.19	95.756	96.241	107.21	113.85	109.91	109.36	100.31	107.02	110.9	110.89	106.29	100.42	107.59	101.32	105.26	101.71	115.74	101.55	106.45	100.51	105.74	105.14	116.19	106.82	104.45	107.95	105.59	102.11	105.81	109.76	112.6	106.07
103.02	102.99	102.9	102.39	114.83	110.18	104.47	107.4	99.543	109.83	112.63	115.17	109.31	110.48	98.172	116.2	116.53	110.04	105.03	99.482	104.63	101.97	110.49	100.29	99.819	110.68	102.77	105.29	110.69	108.48	103.6	112.92	115.31	114.64	108.75	108.16	106.27	111.68	110.32	109.91	103.78	109.18	119.25	100.06	104.46	116.52	104.9	107.26	115.35	106.03
100.49	106.79	108.83	99.905	94.276	100.64	107.45	101.62	104.72	114.89	101.13	100.71	97.957	103.86	105.4	100.11	96.445	105.17	104.72	98.906	110	103.22	108.98	101.93	114.41	106.01	105.3	104.2	100.57	103.26	104.5	108.8	102.55	108.27	96.016	107.29	114.08	94.912	109.77	94.624	107.27	107.98	103.43	111.98	105.53	105.45	100.99	108.41	106.8	107.18
101.14	114.23	98.177	108.28	106.69	100.58	100.09	101.34	113.2	96.895	101.47	111.41	102.97	103.64	107.81	97.302	105.21	99.753	117.21	109.24	109.74	109.75	102.06	109.86	113.18	97.835	113.81	111.76	100.6	111.43	117.58	108.19	107.54	105.62	111.06	104.16	113.23	106.31	110.51	101.45	103.79	110.04	105.64	95.211	103.31	97.886	101.02	100.7	101.61	111.03
101.67	107.12	108.54	101.39	101.62	116.4	103.23	98.845	99.564	106.9	105.02	102.46	108.06	105.94	108.19	108.82	103.25	103.53	105.58	104.84	103.09	112.45	105.59	106.87	107.5	100.51	105.96	108.6	102.38	109.12	106.87	111.54	109.27	105.23	108.38	112.03	113.13	107.74	110.25	108.03	102.87	103.16	106.02	108.93	103.72	116.79	110.95	107.34	100.31	96.641
96.217	99.957	102.6	93.208	107.55	106.39	98.37	106.35	99.572	95.436	96.791	100.74	99.587	95.734	99.802	94.073	90.282	101.32	97.864	100.94	94.368	110.2	97.79	92.982	101.74	93.216	92.347	99.614	95.357	105.34	98.639	105.34	94.568	97.483	106.46	100.84	102.41	106.45	94.604	94.14	104.34	94.245	96.39	96.363	94.464	102.37	99.176	95.049	103.97	94.698
117.56	108.3	112.51	115.87	116.53	107.97	116.49	108.21	104.38	105.34	109.33	113.28	111.87	105.37	103.49	109.4	117.27	107.2	105.93	112.89	110.8	106.9	112.27	107.41	107.26	106.89	100.37	106.08	106.19	107.9	108.15	107.04	109.76	109.03	108.67	104.38	109.62	110.81	108.72	107.45	99.497	112.56	110.21	111.36	105.36	114.04	110.91	109.08	107.92	112.72
100.07	101.3	93.935	99.093	92.988	102.93	97.998	101.95	97.234	108.24	95.918	101.7	99.541	102.17	99.141	98.458	92.607	98.631	102.27	105.41	100.74	97.367	103.11	98.232	96.407	107.9	96.17	101.8	105.25	100.17	92.9	95.791	97.277	96.623	104.29	94.72	94.407	110.8	99.06	96.283	88.837	91.91	103.66	103.22	96.02	97.323	100.1	99.324	93.884	93.436
112.17	112.05	101.13	111.91	112.02	107.1	113.19	106.41	105.31	116.74	108.11	106.5	115.78	109.89	114.28	94.587	110.26	94.192	113.17	110.23	114.42	111.78	104.26	98.668	111.57	99.653	105.41	112.78	104.48	103.14	104.6	107.57	113.51	108.12	102.61	107.68	104.92	111.51	106.09	113.97	105.61	113.44	111.61	106.46	105.73	104.92	104.76	106.43	109.37	118.36
102.66	114.83	108.99	108.31	109.88	100.42	99.696	107.06	110.14	112.33	110.89	103.43	107.85	116.29	107.88	112.49	108.84	116.86	107.91	112.93	100.33	105.52	99.963	104.39	102.79	105.71	104.19	102.68	108.09	106.88	107.63	110.98	110.64	105.02	101.68	108.09	103.65	95.69	100.91	102.26	113.11	104.56	105.91	107.83	110.41	106.22	106.9	103.21	107.78	100.18
84.009	94.94	93.335	103.53	101.22	100.8	102.39	92.011	101.2	94.462	104.96	95.124	98.632	104	97.233	92.053	93.425	93.544	99.015	95.59	95.992	97.963	97.266	93.243	98.212	95.644	97.309	99.449	95.444	89.309	97.971	101.29	95.597	98.633	100.72	90.885	90.902	94.864	85.597	97.895	99.427	106.29	91.542	99.557	97.047	105.34	89.168	89.495	89.825	101.52
114.54	103.71	104.16	105.8	106.72	99.475	102.18	109	101.26	110.56	104.81	99.962	103.02	107.92	109.93	108.57	106.18	105.52	103.13	111.96	97.854	101.24	109.78	111.47	106.86	100.29	102.54	110.91	104.54	108.69	106.04	106.16	101.87	105.95	99.298	103.14	111.79	99.553	104.81	110.18	108.3	108.67	107.45	97.333	110.51	98.798	117.36	116.16	108.19	96.641
107.26	105.32	104.29	106.33	110.79	103.71	110.74	118.89	105.89	123.19	102.87	108.72	107.82	113.07	111.7	110.35	123.08	107.3	113.26	114.07	112.82	114	110.54	111.81	107.71	111.68	116.19	102.34	115.41	106.37	111.96	115.4	107.3	115.39	107.71	111.8	115.18	117.91	100.14	107.21	107.79	108.25	116.94	107.65	112.67	108.37	109.88	104.32	116.04	100.44
107.09	110.7	109.09	119.69	111.79	107.64	113.94	107.39	117.69	105.14	105.94	102.24	106	110.19	115.5	109.38	104.33	109.84	108.2	104.92	99.638	104.21	101.94	113.6	105.76	117.54	109.99	101.8	108.68	106.77	108.15	107.83	109.17	95.209	112.67	114.41	107.2	110.36	110.56	107.22	107.01	111.63	112.72	101.94	108.03	106.37	108.31	110.33	106.08	103.35
104.86	104.29	100.25	104.45	97.974	112.34	99.482	99.189	107.21	114.16	117.12	101.27	105.8	102.91	110.97	110.05	101.78	107.76	104.92	105.64	104.09	103.52	111.66	113.2	114.1	109.11	108.08	104.5	105.54	103.52	98.524	104.03	106.96	104.62	106.58	105.9	108.44	111.58	102.03	106.24	107.59	101.25	109.16	104.31	106.36	108.42	100.53	109.02	101.93	104.42
95.543	107.39	106.72	114.02	105.33	109.16	106.6	113	105.26	111.64	106.85	110.38	105.67	109.69	105.73	106.8	109.27	107.43	109.7	104.01	105.35	103.27	111.41	108.91	107.52	112.47	107.23	103.72	109.82	104.19	104.13	104.33	105.49	109.35	108.11	103.6	100.5	111.2	103.31	96.976	102.92	104.31	99.031	100.75	103.69	110.02	98.938	116.74	101.87	93.063
100.91	100.7	105.67	106.97	100.39	102.05	113.32	104.66	110.16	109.86	102.21	107.56	111.02	113.41	113.16	97.966	109.56	108.45	107.11	109.2	104.22	112.13	105.88	112.28	114.51	109.26	115.34	108.97	102.97	107.7	106.79	112.44	109.73	101.51	104.28	108.6	102.67	107.94	98.053	116.55	112.1	107.86	114.47	109	108.4	116.21	112.62	105.49	110.37	106.4
99.155	96.8	115.74	113.73	103.6	107.35	111.8	103.08	107	105.04	101.55	103.95	106.63	110.32	104.47	105.38	114.19	107.19	111.71	111.89	104.62	104.75	107.66	107.88	101.72	111.52	116.36	100.98	108.14	107.82	110.49	111.08	101.66	105.35	103.64	110.39	121.15	108.59	103.75	112.57	100.54	101.25	109.79	103.95	95.415	107.73	103.05	109.32	111.64	106.15
108.07	110.59	116.36	113.31	110.88	98.91	118.01	107.75	104.88	103.88	108.64	112.29	109.79	108.29	109.56	110.57	107.04	110.26	107.68	105.88	106.82	114.92	103.24	109.15	114.38	108.93	121.64	117.36	113.59	104.35	109.36	107.01	112.94	107.09	107.52	106.09	113.69	100.63	106.82	109.03	107.89	110.62	104.81	110.98	104.24	105.98	109.2	105.94	101.28	111.66
108.48	102.7	109.1	113.72	107.42	114.91	113.88	106.53	120.06	114.27	104.57	118.36	107.38	112.63	110.39	100.51	115.57	113.43	113.55	111.69	109.67	104.99	110.12	104.04	109.82	107.29	114.48	99.702	112.65	110.14	110.05	110.89	109.92	108.05	106.48	111.19	107.97	111.73	105.13	115.96	113.51	106.14	111.71	103.94	100.73	108.77	107.97	108.11	116.19	115.99
117.67	111.77	98.434	105.65	99.971	108.62	101.76	101.55	103.73	108.3	99.549	112.75	101.95	109.6	109.42	99.46	107.87	110.47	106.46	110.81	115.18	108.82	102.23	103.43	106.16	110.78	98.977	108.9	104.48	109.38	103.13	111.41	122.58	102.05	99.759	107.17	106.78	110.03	105.13	109.93	111.34	95.632	106.37	106.09	113.87	109.44	109.8	104.58	109.49	113.73
106.5	102.02	105.23	93.28	121.1	106.14	101.63	112.09	102.79	102.6	105.91	95.126	109.91	104.95	100.76	108.65	110.65	110.84	106.79	107.18	109.91	112.9	102.37	111.58	104.55	116.19	109.2	104.4	103.68	106.58	108.97	104.3	107.78	105.11	102.76	113.92	106.43	113.41	110.86	99.027	109.16	106.07	108.76	109.08	106.86	114.76	109.39	114.23	113.37	108.42
96.034	102.28	94.289	101.11	96.986	106.94	87.083	104.24	97.364	101.57	102.6	98.163	100.92	99.675	98.691	97.562	108.11	90.559	103.5	100.15	100.15	93.73	106.6	97.672	97.31	99.513	97.752	101.95	97.727	97.115	100.18	107.57	102.69	90.383	106.8	98.763	97.283	97.061	96.088	104.49	94.919	112.96	100.07	100.27	95.413	100.98	97.199	96.955	90.175	107.16
105.78	109.13	100.74	102.73	100.67	104.47	111.37	107.74	104.61	113.07	112.19	106.3	107.46	109.26	105.11	104.57	99.168	101.26	104.53	104.88	102.9	111.54	109.32	101.55	110.21	107.53	100.1	117.4	106.7	98.843	107.16	112.99	112.18	101.16	110.43	103.42	106.68	106.7	110.12	104.37	113.48	111.18	106.33	105.36	104.54	104.99	108.06	111.35	107.08	105.38
105.9	104.41	104.13	105.03	104.44	102.65	99.936	105	104.16	107.68	99.534	113.53	99.926	106.14	107.84	110.49	114.16	105.39	101.99	101.02	105.79	108.29	118.66	106.05	110.7	104.52	106.79	106.76	105.74	110.75	107.62	103.37	101.9	98.683	114.41	113.1	109.38	115.24	103.76	111.93	107.43	103.03	104.73	104.18	104.39	108.96	115.55	105.13	108.55	100.85
109.6	106.74	102.76	103.68	113.85	108.32	111.23	102.53	114.34	114.87	106.19	108.62	109.56	107.95	105.35	100.77	113.93	108.72	112.75	109.17	103.89	107.62	112.03	118.65	110.07	102.58	118.21	111.82	102.49	108.74	111.52	115.92	109.89	100.9	106.15	108.96	108.4	106.75	119.89	110.61	109.33	112.4	103.85	107.29	107.22	113.34	115.58	108.19	105.51	111.21
105.99	103.18	102.72	106.26	96.217	102.25	103.15	103.86	106.6	98.963	104.86	99.432	105.89	98.992	104.57	105.79	101.85	108.41	98.039	112.55	102.11	110.99	102	105.12	104.93	102.15	107.66	98.797	100.18	102.73	99.601	97.809	108.7	102.89	106.53	99.053	104.55	105.69	95.38	113.46	108.45	108.89	93.406	95.371	101.32	109.17	102.34	109.8	105	93.668
101.58	100.3	109.21	101.63	103.87	106.59	105.99	102.7	98.149	103.8	105.7	113.17	101.02	97.727	104.79	108.17	105.89	96.5	113.76	101.78	111.19	97.721	113.04	107.07	109.96	105.4	110.65	88.49	102.93	101.27	108.64	110.03	105.12	113.79	99.945	98.015	98.799	104.51	106.07	104	105.29	111.73	109.13	111.84	99.116	115.78	109.58	103.58	104.13	101.19
120.55	111.51	110.69	108.11	109.09	103.04	110.43	110.02	110.93	115.64	115.22	111.66	100.09	108.72	103.44	115.59	108.36	113.45	105.34	105.82	103.2	112.04	107.4	107.04	112.72	110.37	109.77	106.11	115.19	103.74	112.88	111.33	110.33	111.43	104.65	107	105.01	113.8	101.51	108.47	114.93	109.62	112.44	117.47	110.52	115.86	110.22	120.27	109.25	113.35
111.85	102.54	108.07	104.13	96.933	100.23	103.22	105.99	106.6	106.43	109.12	99.291	100.35	100.23	110.72	103.98	112.46	112.45	98.485	107.67	100.01	98.324	97.333	105.39	109.31	101.59	102.51	104.24	110.45	103.66	96.182	103.05	108.47	110.16	104.14	107.56	113.06	104.11	111.56	104.23	107.84	111.09	108.16	97.48	110.3	96.996	108.85	106.76	115.4	113.23
92.789	109.37	104.04	97.177	91.826	96.906	103.81	98.586	101.86	93.876	95.579	97.526	96.671	87.284	98.972	95.417	88.064	99.256	103.74	98.568	94.003	106.26	103.26	98.489	100.81	89.158	99.005	97.836	102.33	96.213	91.343	103.43	98.174	100.81	92.058	95.882	98.159	103.52	92.917	103.02	95.437	93.022	94.332	98.5	93.521	97.549	98.679	90.322	101.35	98.178
108.14	104.29	109.1	104.73	107.03	107.76	103.49	99.56	123	105.34	103.43	103.07	105.51	115.05	110.23	102.12	116.89	97.296	110.96	101.37	108.39	112.01	121.64	107.27	101.04	98.825	105.42	103.88	95.155	104.75	110.96	103.13	108.52	106.58	104.83	105.89	105.27	109.88	102.06	99.804	101	107.4	108.63	108.03	107.75	110.33	103.89	105.98	108.52	103.17
103.95	111.63	107.35	113.06	111	111.67	106.04	109.16	110.73	108.63	106.73	99.384	100.96	107.14	106.35	105.04	110.63	105.23	112.52	114.89	103.42	114.97	115.52	103.64	115.79	109.91	105.38	106.22	106.8	103.44	110.18	106.93	104.67	113.93	109.67	102.35	111.2	109.57	101.11	110.45	109.85	102.28	109.84	113.95	102.18	104.71	113.67	101.98	110.66	104.82
102.31	100.51	97.05	100.18	100.31	103.2	103.47	102.94	101.08	101.92	110.22	98.73	105.59	105.08	103.26	99.099	91.887	107.03	97.178	101.63	97.891	100.31	98.169	102.32	97.478	110.37	96.308	93.759	99.687	111.68	102.27	104.94	104.08	105.04	100.54	97.339	99.031	113.06	96.359	95.105	98.454	92.753	104.79	97.255	99.318	104.3	107.83	101.72	111.94	97.044
96.295	111.65	100.1	102.59	108.27	98.26	102.09	98.05	95.143	105.07	104.92	99.293	98.258	106.3	98.269	98.636	100.64	97.44	98.16	100.44	94.17	91.846	95.686	98.021	97.541	101.02	102.52	102.02	94.581	101.43	108.74	95.429	96.791	95.927	102.45	103.28	98.304	99.545	101.67	95.424	94.824	95.168	102.65	97.963	105.12	99.321	100.91	100.28	94.518	104.32
109.68	102.66	109.13	116.24	110.64	110.04	107.02	102.98	104.72	101.12	108.73	117.15	113.47	111.13	111.34	105.73	112.26	104.91	106.15	112.89	117.48	113.16	110.24	108.55	100.91	111.2	107.11	102.17	108.83	104.43	110.07	109.7	106.33	110.57	111.53	102.28	113.69	102.1	109.8	112.05	107.12	112.35	109.33	100.57	111.28	99.024	102.29	109.33	106.65	103.06
107.56	100.65	117.06	101.9	108.91	110.37	108.35	111.9	111.46	106.51	106.3	109.19	103.28	101.22	106.21	111.65	115.41	105.02	104.5	113.76	114.17	118.78	108.9	112.38	107.33	111.88	110.4	105.6	116.6	105.99	101.21	111.86	112.02	109.97	106.83	103.05	109.49	125.47	102.67	107.65	107.53	109.18	100.31	109.99	105.3	117.92	106.23	106.85	113.89	107.77
108.57	112.53	105.79	101.99	98.883	101.02	111.44	99.399	97.418	97.799	98.994	107.84	100.71	95.182	102.21	100.21	109	106.56	106.77	98.738	110.7	97.045	99.692	100.08	99.018	100.62	102.13	112.53	102.39	98.452	99.096	98.342	104.32	98.682	107.29	90.278	95.252	101.46	106.29	94.202	105.54	100.52	101.99	110.7	105.04	106.48	102.72	108.53	109.03	106.67
107.92	109.44	102.56	109.72	111.62	114.67	104.59	106.62	103.21	101.83	109.14	107.14	109.17	110.22	104.59	112.38	111.79	103.39	108.69	111.23	100.64	103.48	115.34	109.69	99.204	113.48	113.12	111.6	103.06	109.26	112.67	112.03	107.45	102.88	111.91	97.24	109.65	110.79	107	106.27	112.56	106.45	104.8	99.637	105.32	108.35	115.21	106.05	108.12	100.79
103.8	97.413	110.57	97.906	111.97	110.79	105.03	109.31	103.96	101.18	103	98.503	107.27	97.543	94.148	110.13	108.37	110.54	105.47	104.28	99.841	111.34	103.77	106.26	101.83	111.57	106.06	107.42	101.78	101.61	110.22	106.01	109.68	106.39	106.11	110.86	114.43	100.56	105.4	111.25	111.37	104.38	106.66	112.73	102.17	101.5	119.09	100.03	110.22	114.26
100.14	101.81	95.298	89.74	109.67	101.28	104.6	98.677	95.34	102.53	105.09	102.08	94.969	96.82	107.27	94.949	94.845	93.976	107.02	103.13	98.649	100.6	101.05	93.577	103.95	98.152	104.36	95.281	94.664	102.82	94.899	103.72	97.727	98.281	98.071	96.455	110.19	97.789	93.584	99.636	96.387	108.2	98.79	98.807	90.485	98.445	98.103	93.562	107.82	98.82
111.88	104.26	103.75	110.22	108.14	112.24	104.02	108.6	106.53	109.5	104.67	108.83	105.17	111.48	103.43	98.213	104.64	112.03	103.68	113.39	104.27	105.66	104.21	114.49	113.13	93.384	114.43	101.4	99.445	95.621	111.19	109.65	112.95	108.39	99.849	104.78	99.341	111.83	106.48	105.85	100.99	104.23	96.268	110.02	100.08	99.293	107.53	101.17	97.667	106.97
95.848	108.9	108.82	105.73	107.57	105.96	111.85	117.4	110.82	98.576	106.47	118.41	104.65	115.22	119.34	104.49	110.96	102.18	112.56	108.36	106.21	107.66	105.39	104.24	112	101.11	118.12	111.95	108.88	110.01	105.69	104.22	106.29	108.1	114.12	111.61	98.529	105.49	111.35	104.72	105.17	111.89	107.12	110.01	112.5	101.94	104.85	105.69	111.75	110.31
114.47	95.905	100.23	98.963	113.14	108.25	106.74	111.24	108.06	107.91	112.85	110.03	111.89	102.05	105.45	107.55	111.39	106.9	118.16	107.11	104.49	106.6	106.29	107.34	110.2	119.25	97.939	111.21	101.3	112.13	108.55	110.42	96.405	107.89	104.99	114.01	113.81	98.317	101.19	106.74	105.04	108.87	110.41	113.01	99.79	107.75	110.31	109.5	108.39	114.94
98.302	97.845	98.754	97.091	99.261	109.47	103.18	97.257	102.2	109.55	102.45	97.892	111.23	96.807	106.78	90.472	104.87	106.34	108.39	103.23	104.58	102.78	98.526	103.34	99.522	97.301	103.08	99.967	106.1	97.394	91.877	104.21	99.456	98.03	96.59	100.36	100.8	99.166	103.09	99.024	90.735	105.45	96.995	106.04	92.327	99.731	100.01	103.58	98.958	101.13
109.2	106.55	102.87	101.52	116.49	109.75	100.12	108.14	105.97	103.14	95.515	100.92	108.6	104.95	101.67	105.81	107.23	110.59	97.636	107.23	104.56	101.71	102.65	114.65	108.39	99.407	104.54	102.85	98.397	112.8	108.73	102.33	103.74	114.87	102.94	113.54	99.673	109.4	101.72	115.19	101.18	112.54	104.47	97.068	114.34	109.89	112.67	105.07	95.385	105.79
91.022	97.043	104.67	98.506	100.39	102.07	101.47	105.75	93.254	103.37	92.089	100.82	93.354	100.29	96.823	96.664	97.17	99.865	93.225	100.99	99.936	101.11	105.2	102.54	95.765	107.5	111.14	102.88	96.199	93.276	94.431	109	95.971	105.01	103.77	103.83	97.753	107.31	97.331	105.95	105.74	104.78	96.31	103.42	96.107	101	104.91	107.86	106.89	103.05
118.79	108.32	106.66	101.43	110.25	108.95	105.05	102.85	98.703	114.25	109.96	107.57	105.73	103.42	99.933	102.05	109.45	109.77	103.16	115.14	92.462	103.24	108.79	103.72	110.08	104.79	108.77	100.22	113.18	106.08	105.43	108.76	110.47	97.085	112.43	107.2	104.7	103.96	108.62	102.56	103.58	107.9	98.132	99.862	107.9	100.33	100.93	105.73	103.78	102.42
100.51	102.89	99.491	100.17	96.238	109.44	106.16	98.506	99.09	101.56	98.926	116.62	97.427	99.576	94.886	107.07	95.861	106.53	103.99	98.169	101.62	106.7	100.21	110.19	99.26	106.54	106.98	108.67	117.9	106.2	97.03	111.38	105.28	95.783	101.84	118.26	95.05	113.58	102.78	109.12	112.34	106.13	102.02	103.88	110.73	100.85	111.85	107.19	113.51	100.8
109.28	105.27	114.36	95.407	108.02	103.19	102.72	102.1	104.53	110.04	115.32	100.54	108.85	97.993	106.66	106.95	104.79	96.543	115.59	115.51	107.99	110.09	104.66	109.45	103.94	109.91	101.44	102.49	105.37	107.24	100.03	103.07	102.73	113.46	112.14	102.84	103.12	100.07	107.36	99.509	112.74	108.53	106.68	106.17	111.88	101.35	106.46	99.546	108.7	110.26
119.95	114.76	102.62	113.1	113.24	108.27	102.92	101.29	115.73	118.08	103.04	99.441	102.1	99.919	108.81	98.35	109.24	99.899	104.4	103.96	109.84	113.93	112.76	112.89	110.3	105.1	107.63	105.75	103.65	111.65	117.22	116.57	107.43	108.47	112.5	117.14	100.64	106.15	114.58	109.83	108.18	104.17	107.92	117.94	115.9	107.5	104.58	102.37	99.532	107.12
106.35	101.63	105.27	95.779	104.93	94.404	98.787	104.37	98.114	92.275	92.662	107.86	96.759	100.26	98.452	98.629	100.44	102.99	112.41	103.3	101.45	100.73	99.863	104.94	94.24	91.256	101.65	100.17	90.031	98.448	91.675	103.53	99.51	101.33	105.52	100.14	103.55	100.98	99.059	106.33	94.1	97.2	98.981	96.28	111.05	100.99	105.06	96.495	102.21	100.07
95.151	101.24	104.15	104.82	92.716	97.047	96.645	96.186	94.612	93.975	96.555	97.884	95.448	94.005	89.242	102.59	91.525	93.762	93.477	104.59	98.611	111.58	97.754	96.366	97.479	89.789	93.06	99.932	101.21	104.15	94.133	97.37	92.585	103.68	99.353	92.933	91.001	94.748	96.19	97.919	95.855	99.065	97.011	102.24	90.564	98.78	98.335	100.63	99.073	105.76
106.19	105.49	112.21	103.98	115.8	104.02	96.991	112.97	104.25	109.89	98.481	108.31	109.23	109.68	112.27	102.2	112.77	106.66	101.72	111.99	99.208	106.72	101.91	109.06	106.56	104.48	103.86	96.48	99.165	98.758	109.39	108.05	108.11	103.59	110.27	111.44	113.1	114.25	108.04	112.75	102.93	112.34	107.11	107.02	109.89	103.57	108.88	108.81	108.95	109.9
112.38	113.19	115.01	109.28	106.92	114.33	113.98	103.08	97.03	113.88	107.04	110.77	108.2	107.79	103.85	108.62	109.07	112.28	101.92	108.7	110.86	109.2	109.64	118.35	108.24	103.83	116.9	101.28	104.07	109.03	106	108.69	103.52	107.53	108.17	106.3	107.05	116.18	116.56	102.37	103.92	104.7	106.23	106.47	100.12	105.43	105.88	106.67	103.27	102.38
100.89	108.48	110.45	113.09	107.18	106.59	99.966	100.84	109.64	108.21	108.52	113.4	106.55	114.91	104.98	103.15	103.88	105.7	105.24	106.88	107.62	113.53	107.16	117.33	101.38	104.43	104.82	96.714	94.541	105.9	107.87	106.7	101.19	112.89	102.88	106.14	110.28	110.69	107.42	111.47	102.59	107.02	102.85	98.856	108.02	104.09	102.82	100.96	102.87	101.53
100.62	104.23	106.5	106.08	109.29	111.4	103.12	103.62	99.293	102.94	103.42	94.65	100.89	101.24	98.961	112.04	102.67	111.16	109.96	105.82	104.74	107.89	101.34	104.52	103.69	102.84	110.41	108.23	103.8	107.67	107.63	105.11	118.41	100.46	105.78	103.96	105.54	105.57	108.69	107.11	106.96	106.1	102.71	107.75	100.5	105.13	104.93	102.57	107.59	105.43
107.2	101.31	111.02	103.59	98.632	113.03	113.31	101.37	107.03	118.65	109.29	104.24	106.38	104.09	103.55	106.56	102.33	107.14	106.27	99.18	105.31	107.85	100.93	104.73	109.93	110.14	99.148	95.763	94.55	112.3	102.38	102.14	102.41	101.88	95.788	112.9	105.66	102.21	102.55	111.7	102.39	107.81	110.36	103.25	107.75	111.48	105.88	102.27	103.81	113.19
102.01	107.91	97.805	92.519	93.492	99.207	93.443	106.84	102.12	96.38	100.81	105.01	92.918	100.78	91.047	102.14	95.572	92.309	93.811	101.61	94.799	103.72	97.22	86.926	90.539	95.777	100.1	95.273	94.316	96.051	103.04	93.653	94.933	86.958	96.839	94.874	108.33	86.005	91.873	89.328	95.172	102.25	94.909	100.19	101.69	100.13	102.12	96.998	100.32	101.07
105.5	112.47	104.91	112.4	101.67	100.93	112.92	100.82	110.59	107.69	115.58	107.73	113.65	105.87	101.16	104.64	103.41	110.36	105.97	98.748	106.39	107.1	107.98	109.07	106.18	108.97	106.74	114.44	106.42	93.626	104.08	108.56	110.06	96.724	111.8	92.698	109.73	106.74	109.63	110.32	106.52	108.98	95.854	102.77	106.46	107.38	112.03	102.66	101.06	103.54
113.1	108.62	98.972	109.56	96.767	104.46	106.84	108.23	100.24	104.41	101.23	103.51	108.33	113.85	111.07	95.961	102.35	111.62	98.779	107.55	100.69	99.664	109.05	109.19	109.29	106.18	108.7	106.89	112.33	97.841	105	107.98	103.96	101.56	105.5	95.306	106.76	102.94	109.87	111.63	109.37	113.74	106.98	107.08	101.79	108.81	106.72	106.44	107.35	103.62
116.86	101.6	103.89	115.83	113.33	103.04	109.74	120.54	115.33	110.27	111.5	106.67	110.43	109.97	117.02	101.31	103.06	102.55	102.02	95.27	110.37	111.98	104.73	107.16	110.6	113.52	94.139	101.78	110.5	111.13	101.94	100.66	101.85	113.18	112.72	105.65	108.39	102.78	109.27	98.22	108.85	103.64	104.04	105.89	107.09	114.45	101.33	111.76	118.57	110.94
96.113	101.76	98.404	108.91	83.925	105.55	93.411	98.854	100.58	103.37	95.965	93.861	97.535	100.56	98.13	95.351	109.16	91.288	95.021	97.278	103.94	110.55	102.42	96.959	104.31	103.07	89.874	104.15	102.84	102.66	101.37	93.703	101.81	107.06	96.045	91.884	94.394	95.574	106.83	105.6	107.47	88.601	108.57	104.67	99.466	101.31	94.367	100.84	90.311	92.316
99.066	111.28	104.26	104.52	102.27	105.71	98.455	109.5	109.95	101.83	105.86	112.58	109.47	108.54	108.18	105.67	103.01	95.54	107.41	116.34	100.66	110.74	100.76	103.79	111.79	103.62	100.69	107.71	101.37	110.41	110.01	95.161	98.402	109.25	105.81	111.7	104.3	119.56	95.504	102.84	102.04	95.636	109.91	110.42	101.55	99.907	102.84	100.06	109.9	106.29
95.501	95.954	105.26	107.56	105.03	112.49	114.06	93.063	103.78	106.84	102.64	104.98	102.73	110.51	111.53	97.256	111.75	95.877	104.21	109.32	105.81	110.22	110.52	110.4	101.18	96.825	108.82	100.68	103.86	99.178	108.51	116.16	108.33	112.01	112.72	100.17	100.6	104.11	109.41	99.234	108.12	99.321	107.66	109.89	111.64	110.32	100.46	102.66	100.1	105.22
112	102.54	107.83	103.17	113.95	97.791	104.82	111.77	113.88	106.99	101.84	111.63	105.24	101.39	107.28	105.61	110.43	105.75	104.51	116.12	102.83	106.44	112.28	113.16	100.54	105.91	113.09	109.38	117.67	107.34	113.64	101.84	114.36	112.77	106.39	113.1	105.16	105.66	115.12	113.81	114.66	112.43	107.67	100.17	103.33	104.01	112.87	106.57	109.28	111.83
101.43	108.53	98.248	109.79	102.12	106.76	112.29	102.64	103.32	104.75	101.28	102.53	110.46	101.84	109.91	102.2	114.3	105.99	109.25	106.81	105.95	99.344	104.69	100.34	104.99	98.789	108.25	101.2	102.3	108.83	102.69	104.32	94.188	97.574	97.674	110.88	106.4	107.75	105.58	104.13	95.066	102.53	101.79	100.6	105.49	109.81	104.55	105.97	107.91	122.4
106.59	103.86	98.671	105.33	96.217	109.2	105.4	103.93	113.47	95.683	108.34	100.97	101.31	104.21	108.5	110.15	100.94	102.22	104.77	107.91	109.28	107.86	100.41	109.69	111.15	103.55	104.93	110.26	114.2	105.48	107.08	98.725	100.93	109.56	103.51	97.224	104.86	113.82	101.35	101.28	99.123	100.64	101.64	99.081	108.17	112.31	109.7	103.91	101.3	100.38
107.48	106.72	96.438	90.786	104.33	107.91	103.67	110.09	106.37	101.53	101.12	98.453	106.23	104.83	105.83	97.518	91.899	105.34	100.51	102.77	106.75	100.55	96.258	104.34	102.45	101.12	107.84	102.09	108.88	100.02	97.275	99.526	97.626	107.12	99.643	104.65	99.621	102.99	98.109	104.29	100.98	87.895	94.01	105.29	98.562	97.61	100.68	109.86	105.97	100.03
99.583	100.77	95.811	97.655	100.44	102	101.16	98.746	98.958	97.68	103.86	110.33	98.765	99.501	100.63	98.77	93.591	98.064	106.28	100.93	91.669	102	96.341	95.363	100.13	97.261	98.695	99.628	101.79	94.152	100.12	97.318	99.268	98.472	93.207	87.608	101.37	97.059	99.737	93.191	106.66	98.899	99.41	94.416	95.329	97.276	102.1	98.975	99.944	95.889
92.252	88.235	108.81	110.32	107.33	90.579	113.97	90.402	102.46	94.11	104.49	109.76	104.58	100.2	103.98	93.998	97.746	105.34	101.82	103.99	100.18	95.734	96.303	108.94	100.9	102.34	101.08	102.42	100.29	103.97	95.872	106.95	98.141	94.016	94.999	100.75	111.17	99.064	95.473	101.21	102.03	105.27	88.43	101.13	98.951	103.77	101.01	97.559	102.76	96.484
97.252	96.748	105.95	105.2	109.47	101.48	94.917	94.676	101.32	108.58	103.98	105.45	112.9	107.69	110.21	105.56	105.76	115.36	104.27	105.33	101.96	106.99	104.35	115.07	107.27	103.02	98.29	110.28	107.43	108.34	108.13	103	110.77	107	99.078	102.02	108.72	104.8	110.59	109.29	103.75	108.2	98.287	100.07	101.21	103.89	98.86	106.61	108.8	107.33
97.042	92.416	97.35	101.92	106.72	99.183	106.44	104.85	90.076	105.13	100.4	95.192	97.777	87.042	103.09	93.356	93.3	99.215	106.61	96.458	97.797	108.37	94.741	95.515	104.12	104.69	98.272	97.661	98.322	95.518	96.618	94.907	110.29	100.87	102.69	92.822	106.41	110.94	105.77	97.303	100.19	96.168	107.4	95.144	96.581	98.289	97.691	96.825	92.051	100.96
106.13	121.04	116.21	121.5	109.07	115	102.26	108.74	104.54	108.46	106.98	104.13	107.56	108.09	104.47	102.68	100.93	103.14	109.1	105.92	100.59	106.43	114.76	105.14	98.919	109.29	109.72	101.44	106.41	105.52	104.41	101.55	98.976	105.95	111.66	109.39	97.369	105.09	94.133	110.34	98.314	99.379	108.06	107.64	115.04	103.37	108.12	104.74	93.721	111.86
100.94	93.841	95.478	98.694	88.839	97.13	91.909	92.975	97.225	99.902	100.08	91.535	111.22	97.216	100.25	95.978	97.768	100.79	107.03	85.527	99.487	99.879	99.853	86.23	93.703	96.67	96.258	100.78	96.149	92.353	92.709	103.87	90.461	93.287	101.62	105.9	106.69	98.372	90.886	90.771	104.03	106.85	103.5	99.564	94.164	101.97	103	103.23	103.05	98.98
103.79	105.87	103.58	99.843	105.96	102.97	107.77	114.02	112.28	105.24	106.86	103.21	108.15	98.612	101.75	113.93	98.208	111.61	109.25	113.18	116.48	107.06	104.74	115.81	105.43	105.85	99.357	101.25	100.73	110.76	99.718	100.78	103.52	118.54	109.93	111.15	102.87	107.76	112.95	104.43	113.3	102.49	114.55	109.08	112.57	109.12	101.41	96.493	101.53	106.36
98.407	109.46	97.9	112.32	108.49	103.76	106.47	115.36	105.52	108.72	109.61	107.24	110.65	103.38	97.376	95.639	100.47	100.88	94.812	110.73	100.08	109.65	103.81	104.77	109.55	110.32	103.81	103.33	104.73	100.76	106.41	101.72	103.05	105.31	114.37	113.84	101.62	96.393	116.91	106.99	111.38	103.08	108.95	102.52	106.22	98.686	105.13	103.89	110.42	98.875
110.52	103.73	103.64	107.89	117.04	108.62	98.586	103.67	102.88	101.98	104.57	111.88	97.981	103.56	104.61	104.5	105.07	106.76	107.78	101.63	109.6	104.25	105.56	106.42	103.58	110.73	117.91	112.7	104.22	102.14	108.14	109.42	106.07	103.97	102.18	102.53	108.28	102.96	107.22	103.72	108.68	102.7	108	104.36	103.48	99.233	103.1	114.93	106.02	112.26
104.98	102.22	106.57	97.28	107.11	106.97	99.358	106.7	109.56	115.67	95.636	108.14	104.45	111.49	111.59	105.56	104.16	110.02	106.06	100.35	98.243	97.826	107.47	109.83	95.343	102.52	106.92	113.19	106.11	105.62	110.45	109.61	108.63	100	105.3	102.96	103.78	104.87	104.22	105.71	106.46	97.6	108.38	106.47	105.38	109.51	99.332	104.87	97.177	108.93
101.64	112.6	106.86	105.9	103.17	105.94	102.99	103.32	102.44	106.94	106.98	99.533	109.84	108.62	103.62	109.16	107.08	109.98	103.66	94.114	107.78	97.138	110.19	107.51	107.98	105.89	113.65	108.64	107.72	115.2	105.13	102.79	111.19	104.21	113.28	103.06	101.07	108.93	102.1	105.34	111.76	105.29	103.5	106.46	111.9	110.35	110.4	105.52	99.921	106.79
92.044	95.133	107.64	97.214	102.24	93.824	106.7	96.135	102.81	90.18	96.067	93.967	95.312	109.65	98.856	102.26	105.06	91.837	104.73	102.9	99.681	102.18	93.893	92.628	98.789	94.642	106.21	100.04	102.99	91.823	104.12	98.137	94.758	102.47	91.148	98.127	109.74	98.568	95.665	106.29	96.43	96.83	101.81	92.725	100.45	92.716	90.659	95.018	96.007	100.91
101.58	104	105.9	99.055	110.79	103.6	102.1	107.65	108.94	100.38	109.22	110.87	113.41	102.22	109.97	100.57	115.76	100.55	102.69	97.482	121.3	108.59	106.14	105.37	106.4	107.21	108.74	111.28	105.93	109.97	105.75	107.06	112.74	107.14	109.65	95.637	107.65	107.69	97.433	101.75	101.53	101.19	102.65	100.71	108.65	100.83	103.48	105.34	105.13	118.4
109.23	108.11	119.1	112.93	111.65	103	112.84	105.97	105.81	114.44	107.49	95.775	116.09	110.11	110.41	114.85	110.48	104.06	111.56	115.57	103.69	105.26	102.66	111.14	112.77	117.92	112.74	106.79	106.82	98.129	109.19	104.26	116.08	114.09	110.9	105.52	112.21	113.17	108.82	111.09	109.96	113.1	111.97	105.35	105.7	106.05	105.3	107.16	107.25	107.15
105.27	98.995	111.49	102.48	113.6	108.32	113.22	108.34	105.99	108.8	104.22	104.07	103.17	107.95	113.42	107.11	113.88	106.15	114.94	102.89	104.34	110.42	100.19	109.29	104.96	112.77	104.14	104.86	104.17	106.54	106	106.19	101.97	108.61	106.39	110.71	106.16	110.56	105.12	104.64	109.46	104.62	116.98	100.11	110.29	105.86	104.42	107.67	103.09	118.16
112.99	118.03	102.26	106.55	103.41	113.23	105.77	110.11	113.33	109.63	105.63	110.92	117.29	108.79	109.29	110.13	107.63	108.36	109.4	108.13	101.97	111.78	111.1	103.22	103.56	104.42	108.73	115.7	118.1	108.31	104.91	104.96	109.12	114.02	103.27	113.43	117.53	108.5	109.56	107.74	110.25	106.62	115.46	107.7	106.64	111.84	106.52	108.36	100.68	108.44
94.847	105.13	116.38	107.08	110.26	111.91	113.32	110.64	107.97	102.08	114.19	110.64	99.264	104.28	113.2	109.54	103.96	107.89	107.02	108.44	100.88	107.08	106.61	109.42	104.19	110.78	103.95	113.99	108.46	108	111.17	108.72	112.3	113.42	112.04	108.03	103.32	108.31	108.78	108.88	115.14	110.53	117.75	113.3	109.04	112.41	109.43	105.44	108.91	98.413
107.85	113.3	98.109	115.37	104.62	104.93	114.54	112.49	107.31	103.52	106.69	108.31	103.95	115.12	108.53	111.68	99.21	104.64	115.15	112.01	106.2	105.94	105.34	106.88	98.744	107.33	115.68	99.748	95.702	114.5	110.59	109.21	104.69	104.32	99.823	103.72	109.2	105.7	98.935	117.64	92.185	108.44	111.99	113.52	111.56	108.48	119.81	108.54	112.5	96.649
113.87	115.34	110.65	104.32	109.75	108.21	110.79	111.16	115.76	107.62	109.79	107.94	98.626	114.36	111.09	106.53	107.28	94.315	108.33	111.11	103.15	109.01	100.79	103.94	105.35	107.33	106.85	102.72	119.72	106.91	106.77	103.72	104.93	109.22	107.6	110.7	104.3	96.782	112.63	108.38	113.83	112.56	108.57	104.3	105.53	100.84	108.82	113.74	109.71	111.78
104.7	105.69	109	103.72	102.49	100.3	109.82	107.38	96.644	96.235	114.07	108.72	111.32	105.48	106.09	119.88	108.6	102.6	101.86	104.84	109.18	101.76	107.72	112.2	105.82	92.968	103.5	107.62	104.85	109.31	99.391	104.04	105.4	100.97	105.19	103.63	101.83	107.74	111.08	107.36	102.94	115.74	93.815	106.02	116.52	107.5	112.8	107.17	109.39	103.71
94.782	109.81	96.792	108.87	98.368	100.88	100.49	106.55	96.415	100.81	103.62	104.19	104.26	104.24	100.99	98.22	104.8	98.979	89.872	93.986	95.484	96.875	100.54	100.66	102.78	100.99	103.97	104.29	96.707	98.727	105.87	101.41	101.57	107.92	100.92	100.68	101.85	110.53	96.011	102.36	101.92	97.753	100.48	90.359	100.1	94.963	107.8	98.354	98.871	97.218
104.43	107.96	102.36	110.4	105.84	105.23	101.07	110.17	103.03	104.45	105.48	101.08	98.336	109.78	100.35	102.97	109.41	106.98	106.38	104.87	111.4	106.71	105.35	102.94	101.31	103.43	98.878	107.22	98.379	111.5	108.53	103.49	110.68	97.511	105.22	111.08	99.895	105.84	104.11	109.19	107.46	107	105.32	112.26	99.8	109.32	114.4	103.14	99.005	104.92
105.79	106.22	99.476	106.97	99.195	112.37	102.52	110.41	112.93	101.03	98.444	110.07	111.1	102.85	107.43	101.9	96.634	100.51	96.552	101.88	107.06	109.29	108.22	103.02	111.43	103.53	103.54	105.12	104.67	104.37	106.04	102.44	103.23	104.96	99.104	107.62	104.66	111.4	108.77	103.79	98.258	99.042	109.11	101.65	103.63	106.11	99.982	109.13	99.229	108.71
107.58	98.206	104.38	107.85	111.02	106.46	107.34	104.77	99.431	117	109.84	104.71	111.59	103.69	113.55	106.94	111.7	114.9	110.96	102.63	106.03	108.75	108.16	110.26	102.12	109.58	114.71	103.59	115.97	108.66	106.8	104.93	111.87	103.39	111.35	105.37	102.48	106.84	120.6	105.04	106.41	108.5	108.39	107.79	101.25	102.79	99.692	110.61	102.16	114.48
114.35	106.2	108.79	102.49	110.38	111.41	106.25	105.97	101.23	104.64	106.39	119.77	112.94	104.67	99.116	106.06	111.91	105.77	106.32	102.02	106.01	99.202	105.21	107.93	95.048	105.8	103.9	102.49	102.97	109.22	108.51	111.54	105.02	108.82	106.61	109.28	106.47	101.44	100.36	101.96	103.71	107.48	104.9	103.92	105.84	104.26	105.82	102.52	104.53	103.33
111.53	112.99	103.73	111.43	111.08	111.78	106.77	106.24	102.24	103.97	104.15	106.95	104.38	110.71	100.51	102.26	112.6	97.265	108.8	108.69	111.52	99.92	109.98	108.51	107.49	97.088	108.47	108.61	100.2	104.62	108.47	104.36	111.96	106.25	103.65	106.31	109.86	106.68	103.56	104.59	99.246	104.4	111.65	106.45	101.72	93.529	106.05	111.63	111.65	107.29
115.16	105.14	100.02	102.78	112.99	111.17	109.7	104.9	108.93	119.8	109.23	105.42	103.25	109.56	103.09	101.36	108.29	107.42	99.684	113.22	111.77	104.78	98.022	105.95	110.11	108.26	102.75	104.76	108.94	105.31	101.61	108.05	113.09	112.67	112.3	105.91	105.82	103.89	104.25	107.25	106.73	108.95	101.59	106.7	100.58	99.646	111.82	119.58	103.37	95.184
114.33	108.09	116.1	112.6	112.39	115.27	121.82	107.21	104.14	114.27	108.46	109.43	109.09	110.02	106.05	110.99	101.06	112.88	106.57	115.52	104.06	114.92	111.47	104.19	113	115.52	112.53	104.5	107.41	121.25	107.73	103.8	117.5	114.54	111.15	117.34	108.81	116.87	108.52	113.01	112.36	110.03	113.49	106.59	110.12	106.43	111.91	109.59	108.5	112.93
110.13	102.68	108.56	116.22	106.53	104.35	107.59	113.18	114.62	108.46	104.13	117.96	105.06	106.42	110.52	109.33	113.66	108.47	109.14	105.74	112.48	107.15	102.55	108.08	111.78	103.88	99.575	99.79	108.8	103.32	120.03	115.09	117.46	107.63	111.37	107.95	105.31	118.43	107.65	109.29	114.82	106.14	99.525	107.07	112.35	110.42	104.9	106.13	106.08	120.39
105.18	97.152	101.33	103.21	102.37	95.623	100.75	105.42	112.37	112.66	103.36	101.06	108.29	107.66	112.09	109.05	106.78	99.378	101.46	103.23	103.82	96.909	113.43	106.64	105.78	98.922	102.31	104.97	100.11	111.47	100.16	101.1	111.11	106.38	98.685	105.15	107.74	107.06	102.54	109.98	111.42	107.27	100.73	113.05	110.16	102.14	110.73	101.97	110.7	105.03
101.97	111.6	113.58	105.75	103.96	102.49	100.45	106.53	105.92	121.28	114.97	105.68	103.68	116.15	101.71	114.52	105.32	116.31	115.68	104.84	105.93	110.7	115.57	107.14	104.87	116.37	107.37	114.29	104.88	100.61	110.13	107	102.01	113.82	114.93	110.21	109.13	118.04	107.04	112.47	105.92	107.39	114.12	110.64	112.51	105.99	114.14	112.69	111.73	103.97
107.82	110.21	108.41	100.46	112.61	108.36	107.55	111.06	101.53	112.19	108.34	113.11	110.2	105.57	101.9	99.782	114.65	102.83	111.45	108.32	111.9	105.64	110.04	104.97	109.72	108.67	106.13	111.13	111.38	107.41	104.26	111.86	101.75	102.95	114.95	112.35	102.98	105.93	112.3	107.85	112.22	112.41	102.42	105.35	110.47	109.68	114.77	104.13	103.56	93.166
112.76	108.98	106.64	109.04	102.96	115.71	105.73	107.59	108.91	113.62	105.02	108.78	101.74	103.62	104.18	99.605	110.23	113.45	100.69	106.98	102.77	113.59	110.04	102.55	117.11	110.27	107.34	110.81	104.86	106.54	110.19	105.06	113.03	110.3	112.42	106.58	96.893	97.176	105.52	98.026	92.794	108.27	115.71	99.27	118.63	114.07	106.51	111.5	111.51	97.33
103.48	102.17	108.21	99.12	111.34	109.56	105.9	99.01	108.26	98.847	93.619	107.36	110.49	110.23	107.12	113.27	99.54	106.05	110.62	100.72	100.39	114.79	108.53	101.6	110.75	103.67	106.61	112.73	98.189	115.8	105.48	117.7	112.21	99.295	107.53	107.87	106.5	101.43	111.19	100.61	109.37	111.82	108.15	117.58	110.02	110.08	112.65	103.35	111.44	105.1
111.64	103.54	108.64	105.49	119.67	100.08	104.07	105.5	95.442	105.16	102.83	103.45	110.01	101.61	104.42	102.44	109.5	106.18	110.18	112.22	102.5	102.38	109.46	101.17	111.81	110.41	115.07	106.17	111.39	106.08	111.17	108.3	110.18	103.68	105.4	96.078	103.21	111.44	106.12	98.111	113.28	104.9	100.38	101.5	111.97	102.8	104.11	98.329	99.152	112.46
96.797	114.45	101.66	106.14	105.47	108.43	102.45	116.02	112.89	106.78	101.49	101.98	110.15	112.31	106.14	111.78	104.32	104.61	101.91	107.23	109.66	107.79	96.223	97.739	114.35	117.93	110.84	101.5	111.17	106.73	106.88	98.328	106.09	110.38	112.7	108.73	97.291	107.48	102.56	100.75	106.06	98.45	121.89	113.54	100.75	102.14	104.95	111.72	112.21	108.61
101.14	87.957	104.39	97.124	101.17	101.91	94.073	102.22	94.73	99.438	102.16	100.51	100.83	91.939	103.76	90.198	107.97	101.07	103.49	92.433	99.935	84.575	95.905	103.95	98.107	95.394	94.399	101.78	94.879	99.751	102.28	106.76	102.28	100.95	103.11	102.16	99.832	100.77	99.75	98.819	100.49	104.52	102.74	103.14	94.837	100.72	95.552	97.27	96.537	99.435
105.59	106.6	109.27	115.33	108.54	114.5	110.54	113.81	109.15	107.67	109.57	104.24	116.3	112.23	111.58	116.31	109.49	115.87	122.8	109.01	112.84	116.25	111.46	112.08	114.46	111.23	111.58	106.45	108.24	112.48	112.37	106.37	108.74	104.38	109.28	115.89	108.46	113.83	108.26	110.37	118.02	107.04	113.43	115.07	106.89	112.03	107.18	107.11	112.02	100.87
109.24	104.52	110.59	102.15	112.02	105.38	100.47	101.21	115.75	107.3	118.13	115.99	99.091	100.3	100.13	105.36	96.702	98.345	103.18	109.53	104.5	103.74	108.36	98.093	101.76	104.59	101.97	103.92	103.13	111.44	108.57	102.96	103.24	109.21	105.17	94.651	106.3	107.89	105.82	105.14	102.23	106.05	110.12	106.48	116.34	105.73	100.95	103.86	109.82	103.87
98.393	98.804	110.53	109.57	101.98	106.47	101.27	108.53	110.63	108.21	110.99	113.13	111.31	113.44	103.14	100.71	104.52	113.14	109	101.09	103.58	108.4	103.58	113.24	109.02	112.94	104.74	95.603	111.5	105.88	104.36	104.82	102.8	102.16	110.23	110.07	104	112.53	109.13	101.18	99.709	101.47	107.03	102.88	109.77	105.06	114	109.72	99.867	104.73
105.57	98.722	103.93	111.7	102.02	114.01	117.85	103.71	100.5	106.08	111.49	107.15	108.59	113.18	109.72	108.25	99.851	108.45	100.96	102.55	111.86	104.18	109.47	105.62	100.27	115.93	108.69	100.83	101.69	101.08	108.14	112.02	109.94	114.09	105.8	114.96	108.99	98.229	104.65	102.82	98.838	107.38	106.49	107.7	102.91	108.95	105.32	103.64	114.59	117.76
103.71	111.66	103.99	105.48	107.54	109.27	105.62	100.94	108.96	112.74	107.15	117.98	107.93	97.632	100.83	109.89	118.96	111.45	108.34	114.16	106.54	99.224	111.21	113.18	99.21	110.28	102.98	106.86	104.89	113.76	105.71	106.78	104.94	110.43	114.96	109.4	105.59	99.806	109.17	112.84	109.1	103.2	102.99	108.3	104.14	108.94	111.62	113.15	108.2	120.02
100.26	101.22	101.07	97.145	104.01	107.08	106.1	107.48	93.021	108.75	109.23	106.92	107.36	108.52	107.81	105.09	105.57	110.42	101.61	100.81	99.965	107.89	104.01	110.23	103.27	103.99	109.8	99.718	109.06	106.21	102.11	101.53	97.749	107.97	101.61	108.62	108.39	102.23	102.61	91.94	102.87	111.42	97.406	104.42	105.13	99.652	101.71	106.97	104.64	101.14
103.95	110.54	107.41	113.07	113.2	94.65	117	109.48	110.8	106.1	110.55	109.64	103.7	116.04	103.11	108.21	109.05	113.85	111.59	111.74	112.77	107.35	109.03	103.81	112.26	115.12	110.62	109.29	109.85	109.07	115.21	110.38	110.68	104.7	96.638	109.52	97.941	107.8	112.99	112.95	103.32	99.362	107.9	108.6	105.82	108.19	104.92	103.53	105.26	111.54
101.67	101.5	103.5	109.26	108.94	109.77	99.557	104.42	110.81	105.23	106.72	102.89	108.58	109.69	110.45	108.85	98.523	96.394	109.08	107.02	98.505	104.89	105.61	112.33	100.43	100.56	96.199	101.86	113.4	106.42	104.23	113.31	113.54	115.78	105.8	111.95	111.58	97.165	101.78	106.58	108.41	111.11	104.93	93.65	116.57	101.92	106.37	102.06	112.38	99.171
109.47	113.7	114.62	114.81	106.03	112.68	103.21	103.34	111.63	105	102.45	104.37	94.247	110.96	100.65	115.52	111.85	109	108.85	109.49	111.93	109.37	93.897	113.88	98.966	112.29	102.78	117.14	106.13	103.45	97.342	110.24	98.779	104.03	100.29	107.96	104.44	103.95	103.97	111.65	103.89	111.47	106.15	104.84	109.75	110.7	109.23	110.85	102.35	104.74
103.31	107.4	104.26	105.68	116.02	99.918	113	109.38	109.03	117.49	108.92	98.85	103.41	106.79	116.2	106.28	102.59	106.37	103.28	99.35	115.19	112.8	102.32	99.467	105.24	112.19	102.55	99.282	104.27	116.1	110.26	108.94	110.77	106.03	104.5	107.54	109.64	108	116.37	108.24	109.26	111.35	105.15	103.56	100.69	100.41	106.31	107.07	107.36	110.23
108.09	102.77	108.51	111.82	102.88	104.22	99.86	107.9	102.9	105.67	93.379	113.75	101.51	104.84	104.41	106.73	101.74	103.38	101.78	114.68	104.5	100.24	104.48	107.77	102.79	104.96	114.34	106.77	110.75	111.71	99.772	105.36	99.854	101.55	100.46	104.47	109.09	110.35	99.155	102.81	101.8	104.46	109.17	107.42	99.078	110.57	107.3	106.46	106.38	110.74
95.021	118.14	112.81	107.68	112.88	93.699	109.49	109.69	115.58	110.77	108.13	105.05	108.82	108.4	106.27	104.61	108.53	99.315	109.1	107.61	108.98	105.43	105.84	105.28	97.943	106.29	106.48	100.73	111.84	105.33	105.46	96.044	103.2	108.17	103.21	100.83	105.92	100.73	99.21	105.4	104.75	105.93	104	110.04	112.45	102.53	112.41	107.53	105.25	109.71
107.04	113.8	107.39	112.39	102.62	108.84	104.23	111.08	106.58	105.35	112.16	107.49	112.29	101.28	97.951	104.16	107.26	102.07	96.702	103.92	106.55	104.43	103.55	108.07	107.25	117.01	108.34	98.172	112.82	106.98	105.84	107.36	112.04	106.08	112.1	108.57	116.42	105.77	113.3	120.17	108.45	117.19	104.9	108.13	108.99	112.86	106.19	107.92	113.67	109.13
109.34	103.16	104.77	109	106.7	111.62	111.5	103.25	115.3	97.929	99.944	108.87	109.66	99.563	104.24	106.35	115.91	102.87	105.07	100.23	107.65	107.13	106.2	113.47	106.15	104.45	109.34	110.64	103.45	109.16	110.28	111.76	102.52	105.04	107.57	99.021	99.947	108.99	103.12	100.78	109.96	99.623	105.03	109.78	110.13	106.21	105.22	111.62	105.81	104.67
107.7	109.66	102.95	108.94	103.92	107.35	107.41	114.37	119.42	101.58	111.43	103.98	111.88	108.11	105.12	105.78	106.94	113.01	99.371	102.4	107.45	102.35	104.7	108.4	107.96	107.99	110.72	108.26	107.03	100.34	103.31	96.205	108.68	115.54	106.09	100.67	108.69	108.83	107.61	99.21	110.87	118.14	106.94	101.69	108.07	115.96	113.1	104.45	109.61	109.42
110.32	97.853	104.2	107.58	102.12	96.084	114.6	97.795	106.25	109.04	99.029	111.44	111.94	105.77	102.92	106.47	103.84	105.59	101.43	93.257	96.456	104.74	104.47	104.04	101.16	106.41	111.15	106.23	105.03	109.97	109.71	107	105.23	105.6	106.29	105.14	110.06	95.54	111.23	108.03	104.49	113.3	107.73	102.16	106.54	107	103.12	105.68	97.814	101.47
106.42	100.16	111.18	110.64	104.07	103.61	101.65	102.13	103.33	103.74	104.96	111.95	100.4	101.23	107.49	100.72	102.33	112.88	110.47	103.21	113.12	101.14	104.79	113.11	111.66	114.56	101.96	104.37	100.15	103.45	99.451	113.11	106.38	106.59	101.72	110.29	98.934	108.46	101.9	104.37	110.95	93.081	113.59	106.59	100.81	103.91	107.96	111.45	106.8	113.52
106.63	96.469	91.209	97.872	102.15	95.437	100.93	93.531	97.797	106.73	99.336	104.97	90.803	100.68	108.42	98.038	100.79	102.32	94.61	96.283	99.094	100.82	102.71	103.07	101.08	103.56	98.683	96.668	98.522	93.415	100.47	103.14	92.04	94.486	91.881	103.43	96.435	103.67	98.061	99.01	93.505	106.93	100.71	101	94.276	100.65	94.469	97.701	99.074	96.852
99.536	95.376	99.016	94.428	98.118	100.74	92.418	101.38	95.123	106.01	101.65	99.342	97.267	100.79	90.398	95.579	94.431	101	101.82	99.139	85.18	104.62	99.399	96.486	98.081	105.67	93.447	99.007	93.104	101.16	97.008	100.75	93.014	106.29	93.538	100.54	92.528	98.472	102.96	93.602	100.87	95.476	94.631	100.98	102.42	102.29	95.852	98.608	96.859	101.46
101.36	108.02	111.12	118.34	111.75	104.53	104.17	107.97	104.53	101.34	112.39	110.86	103.43	104.32	104.85	106.41	111.43	113.14	113.69	103.57	108.8	113.5	108.41	106.41	110.55	108.65	108	111.12	104.53	108.1	110.88	108.95	103.48	107.33	104.5	103.85	106.36	103.81	107.24	108.78	108.46	99.184	108.96	104.32	108.17	116.69	103.4	113.44	106.75	104.39
105.53	107.16	106.72	105.56	114.95	99.287	107.51	103.52	109.61	98.405	106.75	108.45	101.01	115.21	113.39	110.45	112.4	107.32	105.93	103.42	107.93	103.09	106.78	109.1	105.91	110.84	102.1	116.12	102.96	107.43	106.64	102.98	107.34	106.6	111.16	108.39	114.85	107.44	107.63	99.598	109.37	105.06	110.64	110.29	111.83	114.1	109.87	113.58	106.39	105.9
95.701	98.082	100.93	100.03	98.401	101.17	105.83	94.254	102.38	96.904	103.25	106.02	96.701	92.549	98.849	100.85	88.681	93.584	92.942	95.859	109.86	110.52	94.913	93.117	99.714	99.401	101.62	97.032	94.836	95.439	93.404	99.813	96.961	97.621	96.088	95.564	92.408	101.69	101.83	95.016	95.786	95.967	98.863	92.722	99.487	100.13	94.585	92.955	106	91.86
108.85	113.7	110.87	116.58	111.27	100.45	112.98	103.8	101.44	102.37	107.88	104.74	119.15	108.73	104.73	106.73	104.95	113.24	108.48	114.8	106.27	97.839	109.2	104.73	112.76	106.17	109.12	108.34	110.19	104.7	106.49	106.57	103.6	111.05	111.82	110.79	104.42	106.17	105.67	114.1	107.99	109.99	104.9	101.91	97.246	107.13	111.01	94.472	105.42	106.25
106.73	113.3	113.48	108.11	103.5	111.06	103.84	104.77	111.13	105.49	108.39	101.86	105.59	110.59	100.54	103.15	113.51	106.7	95.674	109.15	104.95	107.54	106.99	109.37	106.26	103.05	113.48	112.21	102.32	105.62	111.74	109.91	111.38	105.82	114.52	114.53	104.13	105.69	112.37	100.27	107.78	111.17	113.86	104.53	98.094	110.85	99.826	104.04	106.89	108.45
110.12	104.9	98.715	103.39	114	116.8	104.95	110.38	113.34	113.56	111.22	116.62	103.14	117.26	106.06	115.39	115.65	104.58	106.13	108.7	117.13	108.53	113.71	114.63	118.09	109.83	111.68	101.65	102.83	111.94	105.72	109.28	107.09	105.21	112.4	99.344	105.33	105.85	112.54	108.37	97.619	108.84	107.02	107.07	111.42	108.66	112.77	103.46	106.7	106.03
107.63	103.17	101.7	110.01	99.865	101.19	113.84	97.233	104.24	106.88	107.84	112.31	114.58	124.49	101.31	107.82	103.18	111.59	106.76	113.55	101.67	107.33	101.99	109.75	97.877	104.88	111.35	105.98	102.8	104.67	107.4	113.85	103.98	104.31	108.43	111.23	105.53	117.17	103.42	97.518	114.53	103	116.14	110.38	113.49	99.992	111.81	102.95	114.14	104.55
106.31	99.309	112.97	111.93	111.51	108.62	106.53	102.8	109.53	108.66	106.93	110.45	103.06	109.31	106.26	103.66	114.7	108.28	101.39	106.69	105.83	108.52	104.01	111.49	108.5	101.64	115.37	104.02	109.2	100.89	111.7	118.54	109.7	95.442	108.81	113.44	111	105.38	111.38	104.2	105.11	107.16	106.45	107.87	108.09	109.38	108.94	111.23	109.12	117.05
117.94	102.84	105.49	96.85	94.534	112.51	114.13	105.68	111.75	110.79	101.41	100.95	104.37	107.97	106.9	102.99	103.31	103.05	106.96	111.16	106.16	100.2	93.89	107.43	105.88	101.38	103.48	112.12	107.17	96.816	109.48	98.982	115.19	101.89	105.5	103.71	105.51	107.06	105.18	104.28	93.981	110.73	110.84	103.65	108.74	110.53	101.49	112.14	109.41	108.6
114.87	103.29	112.22	110.89	109.56	117.85	111.21	104.29	112.69	105.8	117.14	109.16	107.31	110.76	108.04	104.88	109.86	108.58	100.67	114.29	112.83	100.72	107.08	99.866	108.05	106.2	108.34	105.23	111.53	114.47	107.75	110.38	103.48	112.83	104.58	107.08	105.99	107.96	112.35	106.72	114.44	107.73	109.04	110.76	115.57	112.69	105.87	109.38	109.72	112.44
100.39	97.76	110.79	100.63	103.48	110.72	105.17	102.76	105.59	111.68	106.77	101.65	99.919	106.01	110.34	113.24	108.32	101.17	114.63	110.43	115.61	109.73	108.81	108.93	112.14	105.62	112.01	108.52	113.56	111.23	105.23	117.59	108.93	102.32	105.36	111.09	99.546	103.95	107.83	106.45	112.71	117.57	110.63	98.994	104.9	104.85	107.54	104.04	114.84	113.72
105.43	111.82	109.88	117.17	96.883	101.61	108.67	97.833	111.49	106.08	103.18	96.668	107.33	104.08	102.99	106.84	108.81	108.09	101.01	108.69	111.3	109.19	110.54	103.09	97.311	99.105	103.53	101.5	109.59	102.19	101.75	111.97	100.62	114.26	105.24	112.99	116.94	114.36	112.61	104.52	100.87	111.26	107.78	105	103.24	102.36	108.99	112.69	107.11	112.55
104.72	112.98	102.26	108.25	98.262	103.18	101.81	107.35	99.969	106.44	100.51	105.79	103.09	97.046	104.33	99.133	105.57	101.51	98.159	95.83	102.24	103.39	96.567	98.068	95.872	104.43	94.309	105.35	101.78	103.52	99.707	112.37	100.58	109.04	103.32	99.821	97.833	107.86	103.84	104.61	104.12	99.886	102.26	99.722	103.59	100.44	100.29	91.152	106.48	109.12
107.43	99.044	97.709	101.36	93.283	98.797	96.003	92.832	101.15	100.1	96.862	94.184	96.039	93.43	97.229	102.1	98.349	99.736	93.747	96.189	103.13	101.27	98.89	96.469	94.843	97.899	104.16	97.81	96.732	104.05	104.33	98.796	94.928	93.901	97.386	96.059	90.734	98.315	98.857	95.412	93.128	96.024	102.17	100.88	91.794	99.734	93.14	97.152	89.717	106.64
99.433	112.16	117.48	97.424	103.77	99.629	101.83	103.1	111.46	111.61	113.09	109.32	98.135	98.735	101.25	100.08	107.06	93.584	101.84	108.5	98.579	104.81	106.18	96.645	99.485	102.24	109.63	103.2	98.839	105.74	99.144	98.871	111.05	95.507	100.37	98.593	104.11	101.51	101.94	105.63	108.65	104.81	105.02	103.42	106.5	106.31	103.8	106.72	102.58	104.68
101.5	103.14	100.45	104.59	95.201	103.38	100.68	92.588	88.926	103.99	107.06	96.643	100.86	99.867	101.96	100.57	89.913	96.601	98.121	100.36	101.26	100.69	93.703	107.56	105.27	102.68	96.061	102.38	99.924	99.456	102.09	106.76	103.29	105.3	102.36	97.197	101.19	103.9	102.24	100.07	97.195	102.21	99.649	104.66	102.53	89.03	104.24	104.44	99.329	103.6
109.61	107.11	106.78	110.98	111.42	108.92	106.62	106.1	106.47	103.71	101.81	116.98	96.309	114.71	107.7	107.55	112.93	99.262	104.8	110.4	105.65	110.62	106.26	96.539	107.07	107.91	106.92	107.1	103.68	103.34	118.03	98.696	108.76	103.04	108.01	106.45	105.15	109.79	116.3	103.16	109.34	104.66	111.56	110.75	117.11	102.2	107.02	106.15	102.86	109.72
108.24	111.62	98.944	103.05	104.09	108.92	110.85	109.33	104.67	107.52	110.25	102.68	99.374	101.43	101.94	103.1	113.17	110.56	111.81	111.75	106.85	114.48	100.36	97.118	93.677	100.08	104.78	103.23	102.88	109.76	108.86	115.14	105.59	104.16	101.3	104.94	111.71	100.92	103.3	111.85	102.57	103.82	107.66	102.11	110.37	101.74	101.24	103.36	102.71	115.04
101.43	103.82	111.16	106.84	112.03	104.43	100.67	108.77	101.6	110.85	103.69	107.5	109.65	108.19	98.6	109.58	104.2	117.1	106.53	106.09	111.14	110.54	103.12	105.07	103.63	100.38	106.25	107.4	101.94	104.96	114.56	101.56	100.76	100.25	102.01	110.12	101.32	106.79	107.34	100.12	106.72	102.02	105.06	109.96	112.77	108.79	104.53	112.59	106.23	111.34
104.78	112.72	96.255	99.744	103.27	103.88	109.44	102.2	106.69	107.7	105.13	101.74	112.32	107.46	110.06	110.42	100.11	101.6	107.03	110.2	105.21	106	104.31	107.85	102.49	104.66	104.28	105.97	99.006	105.56	101.94	119.5	112.6	106.98	106.14	114.26	105.56	112.88	106.84	104.56	108.91	112.59	109.41	104.61	105.26	104.63	104.1	104.99	111.07	102.35
96.63	101.54	104.76	100.37	99.97	100.65	105.35	101.49	100.81	97.997	106.85	105.13	92.929	98.644	107.51	99.226	99.828	102.22	108.97	100.26	104.59	103.71	105.64	102.46	100.46	97.393	105.16	105.51	107.94	97.676	97.079	106.91	100.13	95.783	92.083	90.527	97.484	107.85	92.428	103.48	103.39	93.111	105.03	112.59	96.108	103.56	93.992	101.98	106.17	91.008
110.54	110.62	107.8	108.12	98.058	108.24	109.62	102	101.82	108.72	102.92	101.04	110.33	99.066	98.901	108.23	105.08	102.11	106.6	108.42	107.73	104.35	108.15	109.39	108.04	107.89	109.81	101.37	108.77	101.1	106.93	110.07	100.15	114.76	112.75	103.93	104	109.8	104.94	97.277	109.67	105.97	112.61	106.62	112.25	102.4	107.21	103.29	109.3	106.82
109.47	108.3	106.4	114.27	103.31	115.77	105.84	102.51	104.7	109.59	99.423	100.74	104.07	105.81	99.328	107.55	100.49	109.23	103.8	98.03	107.91	112.56	107.49	104.56	110.81	102.17	103.78	94.781	96.563	98.431	103.8	101.83	104.68	103.34	103.52	102.64	109.07	110.44	106.51	98.693	99.926	113.47	104.46	103.7	103.05	105.54	101.9	106.84	104.69	113.54
107.41	99.244	105.15	111.15	104.71	103.19	102.3	107.15	98.417	110.24	102.26	107.29	102.69	105.66	108.68	109.06	115.13	102.29	113.85	106.38	109.87	101.98	108.34	103.42	103.46	112.65	100.53	109.53	104.72	103.63	112.3	99.66	112.22	101.59	98.959	108.23	112.34	107.08	109.68	107.44	106.42	98.124	105.86	105.65	104.76	106.01	101.43	113.09	103.85	103.1
112.65	113.96	107.99	110.33	108.85	108.07	106.26	95.258	107.1	112.25	102.34	101.64	106.6	107.7	102.19	110.46	105.97	106.9	113.61	109.58	102.92	101.71	102.84	95.226	105.37	108.85	116.59	112.9	110.7	112.97	99.802	102.47	99.418	107.57	114.39	115.15	110.57	107.75	112.13	107.96	114.14	105.5	103.68	110.1	110.33	106.41	112.14	109.38	108.62	108.63
99.589	103.24	103.68	106.16	110.33	102.83	106.24	113.29	105.02	102.89	111.21	101.08	101.7	102.86	112.95	111.53	106.01	96.866	103.41	102.11	105.49	104.99	104.62	113.19	101.71	109.68	107.93	106.31	109.59	106.62	109.14	115.28	103.32	107.35	112.22	116.03	97.019	111.24	110.32	104.46	103.06	105.75	112.14	112.45	107.02	107.99	108.39	109.99	101.4	109.31
109.71	109.48	114.56	113.91	105.16	109.65	107.58	114.7	119.8	113.55	108.76	111.11	113.7	110.83	115.08	106.89	109.5	115	111.74	111.36	108.24	108.21	104.33	111.09	108.98	103.42	108.13	97.627	103.72	111.22	104.37	108.43	108.23	105.14	119.81	99.562	109.63	103.53	105.44	113.67	110.79	107.49	100.54	110.54	101.63	113.38	104.45	109.52	113.75	107.76
104.19	101.82	97.602	109.28	113.88	101.85	94.374	98.579	107.42	104.87	107.15	107.87	101.82	119.96	102.13	110.19	109.14	104.52	98.57	105.72	115.2	104.24	107.45	104.95	102.74	103.16	107.89	99.548	103.44	103.35	98.537	105.96	99.848	106.04	96.71	103.99	116.56	104.04	107.2	110.84	104.95	113.63	105.92	94.657	107.32	102.37	108.07	103.09	110.87	104.37
115.4	114.44	108.37	103.1	107.19	108.47	114.37	99.966	110.82	101.47	113.34	110.15	111.21	114.2	110.98	114.57	111.33	113.54	101.6	109.22	111.31	104.32	105.03	114.83	108.35	120.07	112.18	110.2	113.36	117.96	91.273	108.98	110.77	111.44	108.17	103.75	117.15	105.98	107.85	110.08	113.44	110.82	119.96	104.18	103.91	113.24	119.31	115.86	114.72	109.56
106.8	112.75	109.65	110.78	107.78	115.38	104.94	107.48	110.74	105.45	102.35	105.72	111.18	100.26	103.7	98.237	99.647	113.09	109.24	115.62	111.32	107.5	115.77	104.23	99.818	112.91	113.96	106.25	114.89	106.94	113.53	104.19	112.41	104.5	101.92	113.22	111.29	113.71	111.93	103.78	110.48	109.6	101.82	105.25	111.95	104.03	107.06	100.89	108.2	105.84
97.763	105.18	111.54	107.46	100.52	110.65	108.66	101.31	103.68	105.85	101.26	110.98	106.7	112.09	117.05	107.27	109.16	116.05	115.82	105.19	108.81	114.35	112.72	104.46	108.2	107.95	111.18	111.5	104.96	107.26	116.39	103.89	107.39	107.04	107.64	103.71	114.26	112.22	103.5	110.94	121.46	112.58	109.64	109.48	104.93	109.54	102.4	120.17	102.15	114.1
109.17	107.81	107.5	106.03	99.402	111.39	97.026	101.54	114.45	108.77	109.84	102.23	100.14	107.01	108.17	97.614	101.81	104.54	101.72	102.39	109.97	101.32	103.79	103.64	102.58	101.03	106.66	112.41	95.675	101.98	109.5	109.4	105.64	104.8	108.07	110.04	111.31	103.09	114.72	103.19	106.66	97.375	100.64	111.25	103.89	100.81	109.17	101.89	102.68	104.22
104.37	101.57	102.1	107.16	114.7	104.25	107.33	106.61	99.202	106.63	112.75	105.52	111.33	105.28	106.83	103.19	106.75	107.23	115.68	105.17	118.24	96.832	107.02	105.53	104.18	106.52	107.89	107.3	101.05	102.73	103.1	100.68	107.5	108.04	99.908	105.68	96.572	100.1	101.2	99.528	99.934	104.4	104.17	107.38	112.95	104.36	108.28	103.27	114.42	104.24
106.33	103.46	106.71	112.97	107.8	113.09	101.92	105.13	105.76	105.01	108.41	112.58	103.89	108.48	109.62	106.74	114.34	104.96	100.15	110.06	111.18	107.73	111.57	108.05	116.26	110.29	105.57	113.29	102.94	99.88	100.17	108.66	111.77	105.29	104.89	120.54	107.74	113.51	105.4	105.8	106.12	102.8	107.26	110.61	107.27	102.9	114.8	110.97	102.46	99.953
102.52	108.92	106.5	98.656	108.02	104.88	104.85	107.87	107.32	115.51	99.206	105.71	112	114.13	105.65	104.94	105.82	102.98	110.87	111.69	108.35	104.81	104.89	107.67	99.45	115.09	96.353	102.75	110.53	107.43	110.2	111.49	104.41	101.59	100.33	106.5	105.33	105.43	108.02	107.01	103.05	105.34	117.84	107.89	101.44	106.93	106.02	111.38	110.68	99.918
117.05	105.95	108.36	110.96	119.46	116.26	100.85	110.03	103.89	111.03	109.98	112.55	104.03	111.83	112.22	102.35	111.53	112.17	111.17	99.046	107.13	112.26	109.42	112.2	106.06	101.98	104.64	107.28	112.53	111.72	101.02	119.49	107.65	111.7	111.33	107.08	106.96	104.3	112.74	107.72	109.93	110.17	114.16	106.15	109.98	111.24	118.93	109.7	108.81	109.48
107.48	104.17	102.54	108.41	108.69	103.23	112.05	99.542	108.58	106.48	108.95	106.23	113.83	106.59	110.33	105.21	107.47	100.17	103.28	113.2	100.32	106.43	99.322	97.975	107.73	95.038	107.48	104.6	102.25	113.46	108.65	96.549	104.89	103.49	102.22	102.22	113.17	112.55	107.04	106.78	103.46	97.844	102.77	104.52	101.06	110.62	105.54	99.156	107.31	103.27
92.968	99.401	87.6	105.27	109.5	86.157	102.42	97.59	100.84	101.73	94.324	96.465	98.241	105.38	94.784	94.768	93.507	99.972	108.78	93.164	87.436	102.75	100.24	82.796	95.553	89.656	108	95.887	102.93	89.357	92.422	95.325	101.73	96.185	93.423	100.16	92.63	93.843	94.33	98.09	88.884	98.807	95.353	97.544	95.648	98.778	97.497	98.228	99.609	103.38
119.52	105.35	102.79	105.28	106.32	97.147	104.33	113.27	101.52	104.44	111.35	107.52	101.04	105.1	111.74	104.88	101.11	107.65	112.59	114.18	106.12	107.77	100.73	106.86	110.37	109.01	108.63	102.01	108.8	106.17	100.26	111.1	100.54	109.63	104.34	115.84	114.49	108.77	106.57	116.26	104.96	102.88	112.63	98.672	108.13	111.81	98.274	104.66	110.79	108.9
100.88	102.73	108.45	100.38	111.41	106.28	107.15	105.17	105.49	106.6	108.9	108.67	106.27	112.01	110	112.16	103.15	113.82	113.33	109.76	100.92	107.71	109.31	103.5	112.44	110.27	110.24	116.29	117.1	108.09	101.91	100.31	101.18	101.25	106.09	98.635	97.48	104.1	105.83	102.41	99.725	111.14	105.69	104.91	106.36	109.69	106.65	99.782	103.12	106.85
100.07	108.59	102.37	105.84	104.47	107.24	109.72	104.46	111.2	104.53	103.06	107.84	100.67	109.7	98.325	104.32	110.19	114.38	107.48	107.44	105	107.52	101.62	109.47	107.13	117.01	101.23	99.044	97.881	99.761	106.01	109.85	97.496	93.073	106	102.14	108.96	104.48	110.18	110.41	104.47	109.3	102.11	108.97	102.12	103.07	104.08	108.59	105.93	97.851
112.88	105.06	97.664	103.28	116.39	102.08	107.16	111.44	119.16	98.892	112.58	110.48	104.33	112.74	114.7	104.8	103.71	101.41	105.24	106.6	102.44	111.38	104.37	111.96	102.95	106.97	113.18	103.47	101.96	103.9	110.62	107.77	114.26	107.31	104.68	108.13	99.026	96.978	111.54	110.28	105.23	109.65	105.13	105.72	104.7	109.03	100.47	105.8	105.46	99.848
105.71	110.4	117.16	102.62	102.35	108.79	107.55	114.68	104.19	116.79	111.98	111.42	106.08	107.92	104.88	107.91	112.35	115.34	113.36	111.98	109.2	113.58	106.35	106.91	112.29	116.27	107.79	115.99	112.65	109.55	110.66	108.63	113.62	116.74	105.2	110.75	103.42	107.04	106.84	113.05	102.66	111.04	121.97	114.56	106.52	115.63	114.22	105.26	114.03	113.92
87.29	104.95	92.177	102.3	91.428	97.342	98.28	99.128	87.987	90.786	96.247	107.69	96.106	96.139	104.03	105.76	93.791	101.56	103.24	100.16	94.685	97.6	90.057	84.394	98.457	94.757	92.618	98.291	99.879	100.22	96.28	96.767	102.75	105.24	102.78	100.53	95.794	101.78	91.011	97.662	96.537	105.65	91.067	100.86	106.43	91.522	102.08	94.457	94.062	100.07
121.05	110.13	109.59	110.58	105.05	99.359	115.71	110.47	113.74	103.96	104.23	103.02	103.65	109.34	108.67	106.34	104.75	104.24	110.03	105.12	105.71	111.84	105.8	115.22	112.3	109.55	101.45	108.58	103.61	111.02	100.44	101.2	105.55	105.28	104.11	101.82	107.93	102.13	104.3	103.09	106.9	103.55	104.88	105.54	101.64	102.84	112.8	104.53	111.71	117.14
95.91	102.89	105.91	108.56	113.26	105.73	97.507	100.52	103.52	103.79	107.29	105.18	104.87	113.34	107.73	103.09	111.5	108.38	107.98	106.85	111.83	115.33	108.08	99.846	108.17	108.88	108.73	102.24	102.21	105.58	113.26	103.49	96.273	96.528	106.3	103.79	105.71	101.56	102.46	111.09	107.38	102.57	101.34	105.09	109.53	106.74	100.91	106.61	107.15	107.45
101.78	105.7	104.64	96.769	110.15	112.13	105.46	100.47	104.82	104.26	110.51	113.57	97.286	118.76	112.8	101.18	103.7	100.39	112.02	109.21	110.39	102.35	106.68	109.06	102.26	109.61	106.59	110.05	103.41	110.98	102.95	108.59	110.06	110.57	112.88	105.63	105.46	106.59	102.19	112.7	102.38	104.4	112.32	107.61	111.19	102.82	108.42	114.4	107.41	104.87
104.61	106.89	102.73	95.396	99.527	108.58	105.23	100.71	103.39	104.07	102.02	107.41	91.949	108.42	104.96	104.61	111.28	93.614	110.13	106.51	113.85	101.17	105.17	101.65	98.975	100.17	100.41	107.03	102.9	102.65	101.22	102.21	98.2	108.15	111.04	96.785	104.62	102.85	111.43	98.828	98.565	108.42	108.27	105.62	98.284	106.88	99.79	114.44	98.003	107.97
109.29	110.83	99.991	110.72	114.71	101.29	113.9	105	106.1	102.62	105.33	115.8	115.91	111.91	116.32	103.89	101.67	113.16	108.85	100.44	111.06	107.83	106.78	107.32	110.09	121.09	115.07	102.8	105.57	103.81	103.66	106.19	111.94	108.77	108.38	105.68	110.98	115.7	108.81	101.37	116.79	102.65	106.1	109.34	106.66	106.66	110.73	109.17	114.88	109.47
87.215	100.07	101.24	102.65	95.974	98.669	93.744	107.78	116.49	103.25	101.15	88.546	96.138	97.018	100.24	97.434	101.6	100.53	97.837	92.042	103.4	97.137	101.46	88.301	106.16	92.306	99.404	97.808	87.33	105.04	103.2	86.671	96.078	89.471	91.6	93.863	95.617	104.13	100.79	96.848	94.402	100.51	98.087	95.408	94.164	94.945	97.436	91.434	98.071	93.595
117.18	114.24	108.25	105.38	102.57	106.54	116.25	107.23	103.8	103.97	107.32	103.44	105.38	119.83	114.71	114.56	105.29	110.05	109.53	93.425	109.86	107.56	109.27	109.9	108.27	107.31	114.09	107.98	118.13	113.06	100.2	107.44	109.51	115.63	105.82	111.06	113.77	104.75	106.68	113.75	116.96	107.12	103.59	105.25	113.92	110.82	114.66	96.238	111.51	104.68
106.79	108.81	103.16	91.592	115.48	104.03	99.745	110.14	106.17	108.51	109.29	107.08	120.16	105.94	115.59	104.31	97.88	109.34	113.46	115.78	105.95	106.69	110.95	111.73	111.97	98.593	108.93	109.85	104.04	111.67	111.73	108.8	105.01	95.186	104.93	98.022	113.06	109.25	110.54	105.13	100.86	102.74	101.65	98.14	103.55	102.03	93.178	111.34	98.782	108.93
105.83	105.84	105.13	99.704	102.88	106.59	98.379	108.21	99.387	104.72	101.29	105.41	97.619	104.95	98.893	108.75	103.55	113.92	109.83	101.34	99.831	104.54	103.59	103.87	104.72	107.6	100.8	113.79	111.75	103.57	103.13	105.28	114.82	115.55	108.6	101.63	107.78	97.024	108.24	112.17	102.02	105.54	104.65	107.98	106.25	109.05	107.15	102.04	99.165	116.44
110.31	107.84	102.65	99.5	98.503	104.08	106.23	111.23	106.74	105.34	108.53	102.42	108.09	108.72	110.11	96.415	105.49	112.1	119.37	105.79	107.45	105.16	102.18	103.1	115.67	116.31	113.73	109.48	112.98	104.71	100.98	105.67	104.71	106.13	106.52	115.51	108.88	106.38	108.55	103.11	114.23	110.88	104.32	101.97	115.21	104.93	110.68	114.87	102.03	111.79
110.81	109.52	109.72	102.02	99.581	106.73	96.376	105.64	104.51	112.77	109.2	115.42	102.61	107.26	111.26	101.37	102.53	106.25	106.01	106.71	107.99	106.24	106.91	104.56	101.41	108.45	114.99	98.08	111.94	108.8	92.641	100.27	100.53	110.14	101.57	115.52	102.92	107.8	111.49	102.2	109.28	110.36	115.69	109.91	108.34	109.06	105.18	111.15	105.66	98.925
109.98	114.04	102.76	102.21	116.52	110.45	106.89	111.07	112.55	98.483	103.68	106.02	116.86	102.59	108.25	110.56	110.37	108.83	111.44	106.12	115.51	106.56	105.88	105.19	100.36	120.4	116.85	108.4	106.67	107.11	114.71	110.59	105.4	108.62	100.79	99.16	106.72	107.33	110.74	113.08	114.96	100.9	104.32	107.24	115.46	118.85	108.21	108.31	107.82	102.15
102.5	104.66	102.24	100.24	105.03	103.53	107.44	104.85	104.26	89.847	96.267	111.52	97.911	106.97	101.91	91.861	89.031	96.469	104.52	93.738	102.05	94.518	103.63	100.28	103.35	95.055	100.59	104.53	93.284	103.16	105.6	89.215	106.78	96.56	104.39	98.418	101.21	104.34	103.17	102.77	102.23	95.735	86.888	98.344	95.554	106.19	106.22	96.38	99.445	103.42
110.12	99.383	101.36	104.79	101.66	106.6	104.62	105.62	110.49	102.46	107.23	107.96	105.44	108.02	111.91	107.55	108.92	105.84	110.28	105.91	103.64	115.87	100.27	109.81	110.08	116.47	106.62	107.53	105.16	106.54	106.78	111.72	103.48	119.29	103.62	102.06	104.3	103.53	109.79	96.667	106.23	109.79	109.72	104.42	109.1	104.83	108.14	110.73	103.16	101.76
102.47	108.73	110.61	110.88	109.45	112.03	109.11	107.87	106.16	112.31	113.78	119.81	106.35	106.18	114.1	111.87	107.17	105.81	114.42	112.07	111.85	110.94	112.2	111.04	120.63	106.61	103.2	110.24	114.6	119.09	108.22	110.16	115.8	110.22	110.58	103.47	106.07	107.02	114	112.21	114.2	108.19	115.46	111.36	104.42	107.08	112.2	106.01	102.83	98.662
96.791	99.36	109.81	98.239	106.24	108.26	95.863	103.27	99.89	87.513	114.39	96.015	101	100.16	96.418	95.733	101.92	97.59	112.76	106.67	104.04	106.36	99.478	106.36	105.96	101.8	100.47	98.844	99.848	99.557	98.591	96.991	94.159	103.12	102.48	103.99	110.97	100.35	97.147	99.781	101.11	106.98	105.02	99.265	103.04	108.04	106.47	95.444	96.635	108.93
107.84	104.7	107.91	99.93	107.6	110.16	104.9	107.28	102.69	113.32	104.51	108.73	112.89	111.8	110.5	111.23	103.41	108.2	109.17	109.77	108.59	109.28	107.12	102.49	112.33	103.94	106.32	113.61	105.23	111.91	111.68	109.17	108.65	106.27	108.97	108.06	110.02	106.37	102.38	100.18	115.41	97.26	113.63	109.87	109.33	105.68	108.07	112.42	111.01	107.95
121.88	108.27	103.7	101.76	107.39	104.36	102.2	114.02	109.81	128.42	109.24	111.66	114.51	119.99	106.07	114.18	118.63	110.32	113.89	110.88	111.56	100.15	111.08	111.35	109.62	108.53	115.22	106.58	106.4	117.35	111.96	101.21	109.26	106.45	111.5	107.4	103.62	115.71	112.54	98.548	114.56	106.66	104.45	114.23	105.69	118.57	108.59	112.76	111.43	107.96
105.72	91.407	106.09	98.601	99.677	92.86	101.36	95.854	94.919	97.727	104.4	97.714	102.67	96.257	101.68	96.583	106.39	98.438	88.911	101.04	90.746	91.315	98.496	87.763	98.464	103.39	109.36	103.9	98.792	102.01	96.162	97.502	108.22	96.289	104.45	91.847	100.89	99.901	104.31	89.503	98.914	101.01	94.364	99.492	99.01	96.557	97.313	99.044	101.24	98.583
110.49	108.36	103.34	106.03	104.99	101.48	106.99	111.69	107.43	113.35	106.85	104.15	113.46	99.648	108.77	111.06	103.84	114.75	116.96	100.26	110.28	104.7	104.71	113.88	114.5	104.5	101.14	105.49	118.57	105.39	112.85	107.47	107.49	109.15	101.33	108.67	111.32	111.7	115.01	109.56	111.08	117.63	109.96	111.5	101.55	107.1	105.87	104	104.2	112.11
108.03	104.63	101.16	95.962	99.556	105.82	102.14	97.028	88.518	105.83	102.4	100.58	97.561	99.379	103.81	97.678	99.846	98.215	98.159	96.671	90.665	95.569	98.019	101.78	98.503	100.06	103.35	100.41	94.334	93.039	97.572	92.37	103.18	100.27	98.044	96.864	100.32	102.31	91.574	103.03	100.33	90.964	94.069	98.56	101.31	98.855	96.16	97.495	99.828	106.77
95.427	106.68	101.51	92.464	99.708	99.285	91.084	104.29	99.802	95.981	95.029	99.987	98.75	92.142	88.314	101.81	99.239	105.23	94.571	95.677	96.857	100.52	98.713	99.846	92.887	99.16	102.66	103.86	98.955	89.792	97.047	90.314	98.045	97.295	107.25	91.684	97.396	101.7	97.926	102.77	100.56	99.627	96.551	102.5	104.53	105.73	96.646	93.244	98.479	96.573
101.71	92.733	103.47	101.62	104.81	98.456	96.49	102.99	99.239	99.885	104.36	102.5	96.992	97.196	103.47	100.48	94.569	92.429	98.313	103.43	111.38	90.249	95.508	103.47	96.516	94.709	103.02	109.2	93.002	100.45	94.754	99.758	101.61	102.19	102.15	93.466	101.02	104.53	98.856	102.33	97.39	94.878	98.703	107.61	99.58	96.83	91.666	104.93	98.166	89.938
102.09	103.6	109.27	102.06	110.05	107.67	102.12	107.94	117.52	113.12	108.54	108.8	111.14	113.16	103.67	106.57	115.73	106.27	112.56	110.25	117.73	109.2	110.56	100.65	122.42	109.48	110.33	103.53	105.83	113.36	101.28	114.27	109.85	103.89	105.38	115.81	104.97	105.84	111.38	108.64	109.92	104.79	110.44	117.02	103.2	115.58	107.72	106.37	105.66	108.52
92.228	92.228	98.398	93.057	102.5	98.654	104.69	102.29	106.65	101.12	102.18	98.628	99.124	103.31	106.01	94.934	99.604	95.148	97.957	89.138	106.05	104.84	103.17	85.007	99.242	102.6	103.19	97.532	86.378	103.32	100.67	104.03	110.34	97.233	97.526	99.526	97.744	98.017	98.607	94.196	108.55	99.152	107.47	93.461	93.072	94.924	101.72	98.456	91.374	99.606
113.62	106.35	104.24	106.46	112.81	111.05	107.36	115.54	99.915	112.95	114.15	110.93	118.86	109.3	109.19	105.97	102.72	106.13	101.34	114.93	107.58	107.21	106.61	108.19	107.25	100.83	113.16	111.86	104.7	114.34	110.71	112.5	110.79	112.08	109.25	113.36	102.9	105.64	104.34	109.27	115.33	103.48	97.24	110.78	105.15	105.96	101.08	115.04	110.74	101.35
102.04	104.54	106.23	114.99	105.36	104.62	105.42	104.83	111.49	107.77	107.11	98.223	104.81	111.41	110.4	103.3	108.46	110.2	103.63	112.08	108.15	105.24	109.66	103.43	110.55	114.05	108.29	106.09	106.53	109.6	107.05	97.434	111.78	97.218	102.36	112.23	101.17	106.71	118.86	102.73	109.64	108.1	106.15	105.83	100.77	105.59	110.22	104.41	109.07	110.91
108.38	103.31	96.293	97.204	101.1	97.925	98.291	111.87	101.89	101.78	92.89	96.841	91.595	103.36	99.155	98.258	101.31	98.993	100.78	101.4	97.162	108.29	92.693	98.304	98.259	106.86	100.44	102.93	95.846	101.33	95.244	95.264	102.4	107.55	98.356	101.87	101.8	102.54	99.76	106.69	102.38	95.269	107.8	98.928	102.65	92.631	96.862	101.89	100.81	100.08
104.85	112.88	98.06	109.55	113.39	114.7	117.67	106.43	111.96	114.48	106.58	105.66	114.78	108.59	120.25	101.68	111.71	104.39	109.38	108.98	96.875	97.321	107.34	104.42	113.03	103.05	111.41	116.15	106.41	106.63	114.84	109.72	109.67	111.49	112.72	107.3	108.41	109.16	105.33	106.51	99.695	108.56	110.9	119.31	106.88	108.98	101.12	111.41	110.01	110.68
110.37	108.27	105.27	111.65	111.37	110.4	111.1	111.24	104.03	107.83	113.08	109.45	104.71	113.26	101.56	113.89	109.13	109.66	112.37	110.98	103.49	112.4	116.1	107.05	107.64	116.14	109.9	113.26	99.103	111.37	110.22	104.51	115.88	110.23	109.13	113.67	110.05	113.53	111.32	108.62	111.11	106.04	110.41	102.22	123.3	119.04	109.75	110.03	109.49	94.079
111.32	107.55	109.23	106.04	94.789	108.64	102.45	104.18	105.65	106.6	103.08	99.52	99.869	104.28	99.191	105.75	101.74	97.017	114.73	106.68	110.4	105.49	101.13	104.85	109.53	95.639	106.03	101.46	100.65	95.976	105.14	106.87	110.61	102.66	109.31	98.562	117.07	108.85	104.85	103.06	109.56	103.45	103.91	108.19	98.843	104.63	98.262	109.28	109.22	102.66
114.14	106.89	103.45	103.42	105.34	106.74	107.16	105.47	106.93	103.76	103.59	106.8	95.646	104.03	101.27	102.85	98.559	106.82	111.85	102.64	114.94	107.74	106.1	107.44	106.41	104.46	109.94	107.06	107.49	95.817	114.21	98.451	108.14	101.44	106.4	101.38	104.15	103.49	101.11	98.562	103.23	111.43	113.73	102.81	104	101.5	109.87	109.45	105.6	103.75
109.18	109.81	109.6	115.69	118.43	102.19	100.16	109.36	111.86	108.87	106.32	103.89	103.18	108.06	103.79	106.44	106.48	106.21	109.1	103.11	97.687	106.41	113.15	100.24	111.6	103.18	96.761	104.09	110.5	110.64	97.675	106.56	110.98	109.19	105.35	107.17	100.64	107.61	110.86	108.28	103.1	105.83	109.61	104	107.14	105.29	110.63	99.054	105.89	99.51
107.78	103.9	101.92	102.98	99.837	111.2	97.726	101.34	115.97	108.11	103.82	104.31	104.35	94.728	102.35	102.93	108.83	106.82	95.472	115.48	97.669	104.28	108.82	106.91	112.08	103.82	102.59	113.12	104.26	110.53	110.7	110.89	101.58	108.06	112.25	108.03	107.27	106.2	107.83	106.6	96.565	101.62	103.49	114.42	106.81	104.34	100.71	108.04	108.07	113.94
105.29	100.23	104.67	107.46	109.45	103.24	113.62	108.48	102.97	104.37	110.67	104.6	100.61	98.511	114.78	96.838	103.03	108.98	99.876	106.83	105.34	114.76	103.24	109.34	107.51	104.7	104.77	105.49	106.04	104.21	99.394	106.04	106.51	96.352	108.37	108.98	106.44	110.8	107.35	99.492	103.86	106.09	110.71	112.98	102.96	99.78	112.76	102.03	107.88	103.79
111.23	111.54	105.76	104.9	101.73	114.54	102.4	108.38	106.46	109.02	109.14	104.24	109.23	102.78	101.51	101.26	111.55	100.46	112.94	116.81	115.56	103.9	105.87	101.55	112.8	103.61	110.67	119.79	105.45	112.63	100.86	113.74	106.51	112.68	105.29	113.27	114.36	97.498	106.4	107.6	110.07	114.81	118.62	110.11	103.46	110.74	101.14	113.41	102.82	106.13
110.13	108.65	106.88	105.48	103.21	104.17	105.57	99.716	110.02	109.45	98.03	106.54	106.65	107.46	110.3	105.39	107.23	108.19	108.59	107.85	104.18	111.44	100.65	97.268	100.95	107.31	114.64	98.756	109.97	103.61	102.4	114.62	112.2	104.45	103.08	109.85	103.51	100.16	103.56	107.2	102.79	105.32	107.53	109.57	99.372	104.95	106.27	100.17	105.11	101.57
104.11	105.23	107.8	108.15	109.72	105.16	102.91	105.26	109.36	110.11	105.45	98.956	104.81	110.79	101.1	110.69	103.99	103.23	103.42	102.62	97.078	112.15	106.73	99.067	98.568	109.1	103.15	107.7	105.58	106.77	109.81	101.16	108.11	101.2	115.25	102.25	102.27	99.263	118.86	106.05	118.98	107.28	104.71	100.75	117.52	102.24	104.43	101.72	103.36	107.87
109.89	106.01	106.64	98.288	109.76	106.34	100.45	112.5	98.012	106.49	102.97	104.52	103.49	109.7	116.64	109	105.78	109.81	107.22	107.04	100.37	102.43	111.28	109.84	114.11	107.7	106.38	95.091	104.55	109.95	103.89	100.75	111.28	106.18	100.16	105.62	107.46	105.33	115.04	98.284	105.94	106.16	95.879	108.43	113.04	101.99	101.89	106.63	111.35	102.3
104.65	105.13	101.74	106.92	106.21	104.93	99.842	109.19	106.11	118.2	104.17	105.46	93.824	111.11	108.14	104.04	104.58	107.71	97.728	104.17	99.519	112.92	103.17	107.92	103.84	119.89	106.08	110.83	113.4	97.58	112.9	103.16	109.01	104.13	108.64	100.8	106.1	103.55	112.02	109.67	109.22	104.64	108.34	107.03	102.42	114.33	102.38	113.93	107	105.08
103.98	115.21	113.83	106.76	99.389	99.991	108.68	105.8	109.46	102.64	105.64	106.32	110.01	108.15	100.04	105.98	106.94	107.54	102.2	104.76	107.25	107.56	109.32	100.08	112.76	103.18	113.26	105.08	106.71	110.31	113.09	102.89	113.83	111.9	108.46	102	108.73	102.33	107.14	104.28	105.31	112.08	111.95	115.71	106.7	101.67	103.66	101.86	109.51	103.78
98.466	95.558	101.41	103.67	94.786	105.02	104.85	103.51	98.302	92.973	96.895	97.337	104.56	100.36	101.58	100.7	94.057	91.858	98.427	102.4	110.4	98.333	103.34	94.027	97.765	99.461	100.59	95.863	94.968	100.36	101.33	94.282	106.28	101.15	94.031	97.211	97.846	100.68	107.56	97.269	101.18	99.132	90.318	98.256	92.849	95.899	93.576	96.84	100.61	97.22
106.2	106.81	100.61	111.7	106.85	110.2	113.4	108.95	100.9	112.94	107.92	104.6	103.33	107.52	108.27	101.92	112.59	110.93	105.26	105.29	105.55	105.93	110.35	108.6	114.3	108.16	106.06	111.74	111.34	109.49	113.11	106.37	105.22	101.99	106.25	108.76	114.33	98.98	110.53	107.07	111.27	110.37	109.57	106.42	114.3	105.62	113.47	106.59	103.84	103.1
99.655	106.6	102.75	108.09	105.99	106.51	97.843	110.17	102.35	116.78	113.42	101.81	106.65	114.68	111.09	105.2	111.64	106.3	101.51	106.11	107.94	103.51	100.22	103.27	105.01	104.17	109	111.53	100.29	109.25	99.977	97.827	103.44	105.2	112.67	104.67	105.95	100.77	96.304	108.69	101.56	99.064	94.372	107.96	118.91	106.36	103.51	107.34	116.24	104.52
106.35	98.417	102.48	104.21	102.24	104.46	107.41	106.71	108	99.557	109.02	103.09	113.22	109.4	112.56	104.03	110.21	114.42	104.34	109.53	107.24	108.03	114.92	106.08	109.66	101.09	99.881	110.78	103.43	102.91	113.59	105.91	104.39	110.55	100.21	99.855	105.09	107.83	103.56	106.07	105.02	105.04	113.12	107.24	119.15	108.14	99.795	107.41	101.72	109
109.85	104.78	107.64	105.19	107.92	104.36	117.96	106.8	102.02	111.55	115.81	115.77	112.83	110.26	111.1	114.85	108.87	116.1	106.94	107.92	110.37	107.45	105.18	117.88	107.32	107.31	113.85	103.99	104.34	107.85	106.86	107.1	107.2	105.92	114.81	112.28	111.95	105.51	102.84	101.21	107.25	111.29	94.213	110.11	108.28	102.3	100.47	108.52	102.45	121.34
117.32	108.17	102.58	106.89	101.53	106.49	106.82	106.16	112.06	114	104.97	113.81	106.98	117.74	111.66	103.11	113.04	106.82	110.22	114.51	108.76	106.25	116.35	102.82	111.54	107.89	109.78	112.64	102.09	111.16	105.71	112.94	115.39	103.99	114.47	110.67	107.37	110.98	111.21	119.67	102.72	109.08	106.8	109.22	112.4	99.493	108.34	112.05	110.3	103.01
92.359	98.265	94.022	94.381	99.624	98.832	100.72	97.92	96.268	95.108	97.726	101.24	93.262	96.94	98.496	102.26	99.419	91.974	92.663	90.851	99.849	99.654	95.345	101.1	93.801	89.019	103.42	98.503	97.56	96.534	93.997	101.76	97.263	90.541	108.54	96.91	90.266	99.541	101.16	97.775	89.995	97.691	98.795	111.79	107.15	90.288	98.502	95.492	98.805	95.373
111.15	110.33	109.52	109.53	108.81	111.87	108.83	98.307	106.59	106.77	101.66	95.822	105.76	112.29	107.86	117.93	98.091	103.19	104.26	104.54	100.41	110.36	113.85	108.41	108.79	107.72	108.77	100.79	105.02	100.78	96.095	98.226	102.98	100.09	112.19	98.986	106.92	110.84	105.72	97.837	117.67	111.26	107.89	106.34	97.739	109.35	97.801	111.1	105.98	105.23
109.16	108.79	111.89	105.68	106.72	110.01	108.02	100.8	107.02	96.777	101.73	109.1	104.3	113.69	102.46	105.64	113.97	108.92	96.981	102.85	101.27	103.08	99.808	103.09	113.68	102.4	112.69	103.46	101.3	113.63	107.83	104.92	106.54	102.39	97.985	104.39	100.9	92.393	109.61	106.01	109.92	108.85	106.75	103.54	105.21	103.49	104.64	98.095	102.28	99.852
103.89	114.52	100.08	102.03	108.04	92.007	95.279	110.69	105.54	99.553	103.34	103.56	108.47	105.86	96.967	105.04	108.18	105.5	107.26	103.4	102.7	101.9	99.587	106.5	111.08	105.31	110.21	103.46	109.59	104.79	109.07	111.79	104.44	103.85	100.58	104.63	97.374	97.064	105.26	103.41	104.9	104.63	115.48	103.68	101.39	106.94	108.27	112.1	111.25	105.2
101.32	109.25	104.93	112.24	107.92	103.28	98.906	104.46	111.21	108.34	111.24	108.75	98.259	98.524	100.11	105.86	110.67	105.73	108	109.03	105.01	107.32	96.697	100.79	105.63	100.61	105.01	97.204	108.24	105.29	112.65	105.61	107.56	100.41	104.87	110.96	104.03	109.72	101.74	109.21	109.5	107.71	97.07	114.04	93.276	99.214	109.13	103.29	101.34	110.2
99.024	101.16	96.037	104.58	95.875	98.938	102.67	100.49	92.352	101.37	98.982	96.607	88.409	92.057	98.287	99.115	90.676	102.4	98.081	93.622	94.467	96.982	97.051	92.921	102.29	99.186	104.28	92.655	95.131	106.34	97.671	103.68	100.74	98.273	99.092	105.38	96.698	104.92	95.847	102.2	94.501	93.104	91.099	99.193	95.915	92.148	96.221	103.35	100.88	97.577
102.37	111.65	109.89	113.29	116.11	105.52	99.566	104.84	105.22	104.74	102.96	108.74	104.89	99.818	109.92	99.842	111.16	106.7	98.871	104.31	108.01	99.383	105.07	113.54	104.73	105.74	97.123	117	105.15	101.07	107.57	106.82	99.594	108.1	99.253	107.05	109.69	106.4	107.66	104.09	113.1	107.8	108.54	107.79	109.52	106.58	106.02	109.33	105.13	112.83
107.26	101.87	116.67	113.99	101.96	110.8	106.65	107.31	109.92	100.59	107.95	102.74	104.94	106.97	108.81	103.43	108.61	104.23	108.96	96.736	103.54	104.19	108.74	100.09	104.93	102.35	99.546	106.03	106.88	114.61	107.78	103.09	103.13	100.44	96.879	112.2	104.63	102.65	110.48	108.08	104.32	102.2	103.19	101.72	107.66	97.641	100.95	105.08	99.825	105.12
110.64	104.39	109.43	104.14	104.28	98.426	107.79	111.21	99.008	105.42	104.29	102.49	107.41	109.2	103.42	101.24	104.39	109.68	106.73	113.41	101.03	105.07	104.42	96.801	101.51	111.25	103.68	98.246	106.39	98.198	107.19	99.618	110.77	103.56	109.75	102.49	106.47	98.099	102.24	99.858	99.122	106.24	107.37	110.63	108.83	102.55	110.36	111.8	108.06	106.16
97.665	101.85	97.238	100.7	101.65	105.51	103.58	95.257	100.15	107.47	93.812	102.78	102.59	92.316	97.539	100.62	88.821	98.455	108.29	95.358	110.36	99.66	96.964	104.8	98.42	104.63	101.2	99.94	90.599	100.52	106.09	100.02	90.658	92.978	100.16	109.28	103.31	98.996	98.36	102.54	100.86	100.5	105.02	96.234	106.42	106.18	98.459	97.482	100.73	96.818
102.23	102.59	103.9	106.38	112.58	101.66	110.17	105.11	115.01	106.64	99.222	113.97	101	102.29	103.66	111.57	109.87	97.17	112.38	103.07	98.212	99.084	106.1	108.37	104.83	113.18	110.71	99.902	103.56	101.43	104.8	109.67	96.364	103.94	107.29	108.9	104.45	101.08	104.86	102.37	102.26	107.32	99.333	111.11	111.02	98.025	113.14	108.03	103.76	102.68
99.977	105.14	110.04	109.47	104.77	108.55	106.8	103.44	112.51	94.668	105.28	102.85	101.14	107.89	108.8	96.586	103.65	109.68	105.76	111.42	103.48	104.87	106.96	112.99	100.32	104.7	111.14	98.551	107.28	107.57	106.4	111.14	98.467	99.382	105.15	106.16	110.32	105.27	109.36	106.39	107.08	114.18	109.15	108.34	107.61	107.07	110.37	111.34	106.52	105.68
102.65	102.77	109.93	108.63	106.73	105.31	110.48	112.27	113.66	107.76	107.14	105.61	108.19	104.46	104.68	110.76	109.47	105.81	103.28	112.05	105.21	102.3	104.23	103.64	103.04	111.55	111.38	111.58	100.21	102.84	106.02	108.91	100.97	99.805	110.26	103.8	98.65	106.35	109.42	111.02	99.087	110.23	109.89	111.63	117.52	104.31	104.34	107.05	105.53	113.96
93.054	100.03	99.779	97.342	101.95	102.14	101.34	104.33	100.36	98.442	97.245	105.24	102.15	86.488	95.37	97.271	98.537	100.62	96.467	104.67	94.989	97.611	99.252	100.3	99.121	94.792	101.2	105.1	95.626	104.33	96.926	85.12	102.38	96.349	96.141	98.678	102.46	96.472	94.68	97.162	89.421	95.789	98.019	108.07	103.22	97.802	99.013	96.958	99.739	105.18
104.3	108.09	104.31	101.12	114.96	112.87	104.4	107.31	104.31	109.66	107.59	113.35	102.68	106.87	106.65	109.75	98.48	113.66	104.71	105.8	110.23	115.85	104.43	107.34	110.91	107.99	103.41	109.22	103.24	102.83	109.25	107.78	111.78	102.96	107.64	110.3	108.69	112.9	100.58	102.2	113.19	107.34	114.13	109.26	108.95	119.08	109.89	111.26	108.44	116.22
100.3	108.84	114	115.25	112.6	106.52	111.28	117.78	104.08	115.32	107.23	114.63	106.48	106.03	118.18	107.47	107.84	110.88	112.34	105.14	112.1	103.22	113.53	120.43	107.69	115.05	105.04	104.6	99.537	111	110.38	108.12	100.26	111.44	110.81	101.74	101.13	100.37	109.16	108.77	111.87	113.51	117.59	115.34	104.7	108.1	108.84	104.8	111.63	111.87
108.5	109	107.44	101.07	110.42	109.41	108.8	108.63	113.63	106.81	100.22	102.37	103.26	106.03	102.22	90.628	106.69	111.54	103.13	101.17	111.28	98.596	122.77	108.96	102.58	112.49	114.24	104.98	107.56	107.66	102.03	112.56	108.46	107.56	106.99	110.72	102.95	94.079	112.27	104.48	104.59	107.04	103.56	105.67	110.54	102.7	103.29	102.62	112.07	106.46
93.224	111.29	104.26	108.2	104.92	111.2	102.9	114.11	107.51	111.03	116.06	108.49	102.24	109.83	108.6	106.36	104.86	101.87	101.37	107.92	113.87	109.03	102.56	108.76	104.99	110.71	103.35	113.12	106.93	105.6	108.56	107.15	99.33	112.05	111.99	106.3	107.59	114.33	94.11	107.86	113.23	99.706	105.72	100.2	109.24	102.73	94.85	114.41	106.43	102.17
111.75	110.79	97.771	107.66	110.64	110.25	116.03	107.53	109.02	107.91	100.76	99.925	103.52	104.77	105.8	107.45	103.32	107.65	104.26	106.87	98.703	104.33	111.07	106.38	112.07	95.966	111.6	94.24	99.224	109.62	108.65	100.97	109.85	114.97	113.97	109.11	108.93	106.17	104.41	108.4	109.08	112.03	104.22	105.89	101.46	101.33	107.64	109.38	102.51	96.311
101.75	103.13	102.21	113.51	109.98	101.75	107.03	103.32	97.444	104.38	95.2	94.917	103.17	103.8	92.014	103.79	100.54	97.305	101.99	114.22	107.25	101.76	93.431	90.94	97.517	107.48	94.612	108.07	101.09	93.86	102.3	101.48	104.35	102.22	104.71	103.43	101.14	100.5	98.053	97.902	108.33	94.607	100.39	102.53	99.602	104.83	103.16	114.45	105.81	102.42
100.78	101.8	105.74	114.47	105.61	110.84	104.92	101.86	96.32	107.85	110.03	113.1	110	106.26	100.45	103.12	116.17	114.92	114.49	113.8	104.91	111.24	107.82	108.29	112.97	104.27	103.37	98.069	106.92	108.14	104.78	100.62	112.6	105.03	106.59	113.6	111.05	108.33	104.71	106.24	106.26	117.13	106.66	110.31	112.94	106.93	110.25	111.17	112.55	124.06
100.33	101.4	102.53	101.93	106.47	91.661	96.397	88.907	99.275	100.07	103.14	100.67	98.016	89.932	99.568	95.986	101.52	89.508	99.642	95.735	99.205	95.487	101.93	93.79	95.766	99.236	97.417	99.124	96.817	95.785	97.37	99.298	100.7	98.624	101.36	91.671	101.82	97.536	89.764	102.73	100.53	89.793	93.534	94.542	104.82	86.856	89.599	97.082	97.999	95.71
100.04	103.63	114.97	101.35	107.43	115.7	111.56	102.93	100.07	104.18	105.9	97.883	105.44	107.08	108.16	108.93	97.686	106.26	120.02	112.56	102.28	116.23	105.43	107.38	108.54	115.69	115.96	104.72	112.58	104.06	115.36	107.95	111	106.3	99.629	105.48	115.43	110.38	106.69	110.46	108.49	109.15	114.44	110.51	107.25	120.96	109.59	107.07	103.33	113.24
102.29	102.02	87.966	99.6	99.512	99.478	97.69	92.827	95.901	98.084	98.961	99.962	103.96	99.508	84.867	98.402	97.085	107.89	100.04	96.652	95.696	95.375	101.95	97.518	109.87	99.59	91.777	99.416	95.145	94.037	106.63	102.01	103.1	98.722	102.02	100.75	95.313	100.93	102.09	100.97	112.71	103.26	95.216	92.955	100.15	92.083	97.272	86.103	95.275	95.826
103.03	99.776	98.811	105.46	100.63	100.94	92.894	99.366	91.686	93.825	92.956	100.47	102.1	98.044	97.087	96.724	99.432	91.483	92.218	109.28	103.31	96.469	100.58	99.944	96.418	99.312	112.33	106.97	94.295	100.9	104.86	99.912	95.85	98.524	101.81	98.478	99.716	89.229	98.863	101.21	97.393	92.888	101.98	93.128	93.801	96.192	95.34	99.016	103.13	104.78
99.552	108.44	101.07	94.725	102.57	102.56	101.64	97.592	96.878	90.693	106.51	99.434	94.516	101.72	102.44	97.709	100.96	98.912	98.6	94.058	103.59	96.558	114.18	100.63	102.85	94.202	99.428	103.92	105.22	105.21	102.25	100.16	111.57	97.223	98.481	105.12	99.901	92.849	101.19	105.93	100.3	107.03	99.621	100.57	104.53	99.199	104.58	102.26	102.86	94.388
93.917	106.07	105.01	108.6	102.57	107.01	110.75	111.14	102.76	104.47	110.13	111.22	101.4	97.936	104.54	108.7	101.55	106.69	103.62	104.17	104.68	108.75	102.69	105.76	110.08	111.8	105.9	109.54	114.51	106.41	104.21	107.13	105.54	115.64	108.02	99.446	101.37	100.88	104.51	103.69	104.16	104.09	107.69	101.46	108.6	114.69	111.34	103.94	106.32	108.41
107.65	105.85	109.6	110.68	97.789	105.63	103.59	90.802	102.4	99.238	104.33	108.57	107.05	105.62	99.587	100.56	96.95	108.12	101.24	107.52	114.08	108.64	106.13	109.75	99.942	104.89	96.728	101.62	107.63	111.54	112.73	93.256	106.85	111.56	101.25	96.329	103.44	104.08	108.32	99.304	108.72	105.39	106.13	107.35	98.839	102.95	103.44	104.55	108.49	111.99
110.88	103.8	102.6	110.04	102.17	102.87	110.08	104.14	98.473	104.81	106.99	108.12	111.33	110.18	95.008	106.45	103.37	106.32	104.14	106.78	108.48	107.91	112.05	101.96	110.03	102.89	98.477	100.94	106.47	105.49	106.93	100.42	96.464	108.13	109.48	102.39	111.13	105.16	96.116	109.6	96.477	108.67	105.81	103.44	103.89	103.88	104.75	111.51	108	112.29
109.43	106.82	105	105.49	99.719	100.83	104.19	101.42	103.69	100.35	105.3	106.17	100.33	101.7	100.98	102.07	104.16	101.1	104.78	99.882	108.23	100.04	110.52	113.37	109.03	104.82	103.74	104.73	114.88	119.39	105.17	97.417	102.68	109.04	103.2	109.15	109.56	106.73	106.07	102.3	104.61	106.71	115.77	111.99	99.157	104.23	109.07	95.88	108.61	110
107.15	105.2	111.16	105.59	114.6	119.15	109.84	113.05	108.55	114.48	119.14	110.02	115.93	107.93	104.36	114.05	113.29	104.23	102.42	107.5	115.86	109.05	111.83	110.56	117.93	110.65	109.03	107.52	111.42	114.28	99.257	103.04	114.27	111.62	110.42	114.76	119.33	109.58	108.28	103.62	108.76	108.21	100.87	115.34	112.78	111.79	113.94	112.37	106.98	106.76
108.99	110.21	107	102.24	112.26	116.23	106.1	99.528	113.77	107.87	112.26	117.63	109.1	99.988	107.82	113.33	111.59	98.017	112.35	102.01	115.27	105.98	119.63	111.28	111.58	110.95	104.06	112.36	106.77	106.76	109.16	114.77	112.66	110.93	104.06	103.58	112.02	116.42	103.41	112.01	100.87	105.48	105.63	108.85	107.61	103.96	106.7	106.79	106.7	110.8
113.42	109.18	108.06	102.83	105.37	104.49	107.7	101.21	114.99	107.82	104.61	113.1	115.06	116.06	106.77	109.83	109.91	114.81	107.15	104.01	106.89	116.07	106.61	106.27	107.57	109.29	101.37	110.38	105.1	109.61	107.79	101.48	118.92	106.4	104.85	111.95	112.24	101.67	115.6	106.93	105.65	102.57	121.55	114.93	107.18	104.85	111.87	116.92	104.14	104.97
114.08	112.84	111.46	109.72	108.59	104.84	118.62	108.92	96.537	98.915	112.77	104.85	108.4	106.26	102.48	105.55	112.96	112.27	102.57	114.3	110.38	111.66	104.22	108.94	114.19	105.42	103.84	104.76	104.36	104.78	107.09	99.85	110.27	116.13	104.72	101.19	112.15	112.84	103.74	114.54	110.74	107.09	115.22	107.02	108.92	109.97	102.6	103.75	108.95	106.21
105.58	108.7	104.15	102.11	102	107.09	102.16	108.42	97.565	108.58	97.291	105.19	102.66	97.739	104.6	104.41	97.941	111.47	108.83	103.4	98.447	104.21	108.84	106.91	109.7	109.43	112.16	106.13	112.48	99.324	109	105.5	101.78	101.65	107.55	95.064	108.26	101.25	101.9	99.702	103.19	103.04	93.068	98.545	104.11	110.86	106.73	112.45	97.388	106.05
114.62	105.42	119.33	118.99	98.037	107.94	109.16	117.63	101.09	110.88	110.55	112.63	108.3	113.13	106.73	107.29	107.01	110.42	110.03	110.34	103.88	99.082	116.72	102.26	101.64	113.02	111.13	113.17	104.17	117.48	112.12	115.36	107.25	114.59	111.29	114.74	104.88	106.93	110.65	116.23	111.94	110.21	109.03	110.2	112.06	110.08	102.12	106.14	111.71	103.63
111.85	110.62	105.58	102.4	104.8	100.13	107.04	106.35	101.02	102.16	112.6	106.75	108.64	105.34	109.07	100.3	106.25	115.85	96.5	109.39	97.239	104.4	112.36	102.3	99.652	104.7	111.39	101.09	108.32	103.66	101.43	103.91	99.356	104.01	101.64	98.034	110.34	105.93	106.92	105.8	108.49	107.84	98.725	108.64	116.95	111.07	102.41	103.74	113.06	113.78
96.224	105.51	100.62	93.713	105.76	97.047	85.295	93.857	97.6	101.53	96.87	94.774	102.5	91.658	93.676	94.285	95.872	97.981	92.558	100.25	102.44	99.142	99.939	95.192	95.897	90.323	89.257	108.76	97.407	100.92	95.992	94.665	101.56	94.232	98.262	97.978	95.138	97.321	98.537	97.696	96.638	94.839	95.102	102.8	95.169	96.535	95.747	100.04	101.07	100.61
111.31	115.09	106.04	107.16	107.66	104.72	112.54	105.61	104.63	110.97	107.18	108.97	106.24	106.24	100.98	117.18	108.43	111.38	116.1	104.82	112.64	107.33	99.819	106.58	99.156	115.58	106.06	104.21	103.06	108.78	99.831	109.91	115.43	97.069	107.18	104.06	106.56	103.8	114.44	114.53	102.77	106.23	110.13	109.11	106.83	107.4	109.81	102.48	111.19	112.47
99.716	113.81	109.05	109.98	110.64	107.44	105.6	108.11	107.63	108.52	99.402	106.75	110.12	102.29	104.72	106.57	107.94	111.59	109.38	108.92	110.37	102.45	98.995	112.99	107.86	110.81	91.446	110.74	101.27	108.73	110.61	107.51	108.49	108.68	109.06	100.3	104.4	105.69	106.69	105.34	101.56	110.67	107.62	107.38	107.03	106.86	105.89	104.86	98.277	111.31
112.33	114.18	108.74	112.52	113.9	104.23	108.13	111.45	104.9	108.76	105.78	106.89	111.27	108.47	102.02	112.73	103.3	106.1	106.95	113.6	108.58	110.08	103.2	104.21	101.64	111.82	102.33	99.761	112.17	117.41	120.74	106.92	104.03	110.21	106.73	111.4	104.69	106.04	102.02	111.85	104.65	99.786	94.694	111.4	104.32	104.57	110.92	102.44	104.49	107.06
106.91	107.35	101.43	96.39	108.02	101.43	95.994	100.43	103.06	104.81	108.87	108.84	102.63	111.75	105.21	106.3	103.09	112.86	100.59	106.7	104.33	105.43	103.26	103.72	110.72	115.42	101.35	100.02	109.39	103.99	106.01	104.95	104.36	104.03	97.492	109.4	110.66	103.24	103	104.71	107.12	110.99	106.39	103.97	105.1	98.989	111.25	106.32	103.46	101.49
100.97	101.61	93.1	95.368	96.621	100.03	102.73	97.728	91.6	100.87	84.828	95.805	105.21	93.369	97.048	105.63	99.212	105.62	96.51	99.864	96.931	111.92	94.775	98.571	96.797	98.014	98.767	98.011	96.153	100.4	93.812	98.198	92.421	106.79	100.2	100.61	99.929	90.515	96.64	97.647	99.218	92.949	97.018	105.72	94.131	93.209	99.032	88.997	103.62	98.125
103.53	108.22	102.27	103.46	102.62	111.63	104.23	99.98	106.91	103.36	108.5	100.3	111.94	102.19	101.01	104.23	105.14	115.76	112.63	109.72	111.19	112.91	109.36	110.74	108.77	112.26	112.36	102.8	104.46	106.69	107.24	110.9	101.02	114.22	105.68	102.55	94.18	94.921	114.38	101.98	100.26	98.088	99.452	97.975	104.17	104.55	104.73	97.789	114.16	107.03
104.14	103.65	108.18	105.36	100.87	111.24	106.99	109.61	105.29	102.63	111.99	107.35	112.18	111.44	107.4	102.48	103.54	108.28	104.25	106.77	106.11	111.11	100.16	106.77	109.23	100.64	105.31	102.92	101.66	101.76	107.82	105.66	106.03	99.408	97.28	109.03	107.64	104.54	105.76	106.48	111.96	106.96	101.36	110.89	103.43	101.94	106.65	107.76	108.09	108.25
102.94	101.49	105.92	109.79	106.59	104.9	104.93	100.81	106.39	111.27	114.43	111.69	104.9	108.31	105.27	107.4	101.55	106.65	98.389	101.91	101.44	105.49	103.58	104.38	102	110.15	112.19	105.44	102.81	100.48	102.96	113.55	104.59	104.31	115.12	99.007	105.11	111.72	101.5	108.85	105.05	116.24	104.8	114.59	101.05	104.21	114.54	105.45	99.629	110.5
104.24	105.41	114.11	102.66	108.27	107.36	105.29	106.17	105.91	99.572	98.097	104.37	111.47	104.9	107.65	112.12	104.04	101.42	105.51	110.94	92.066	108.66	107.16	97.033	106.38	97.885	112.17	98.119	103.73	103.67	100.34	106.04	111.86	103.69	105.83	101.72	110.35	106.62	96.943	112.28	95.973	114.27	98.386	108.36	116.71	96.794	105.43	113.09	108.05	101.56
99.982	109.54	105.2	107.13	105.06	109.39	100.74	117.72	102.61	100.97	103.35	107.51	107.98	98.429	109.26	109.4	113.5	109.05	115.46	103.88	112.03	102.56	115.31	114.22	115.23	114.7	107.77	111.83	93.07	113.31	102.94	109.71	113.4	105.46	105.32	112.81	104.19	114.2	109.39	105.43	106.24	106.12	108.5	99.56	99.838	102.61	100.7	109.54	106.37	109.48
108.56	108.09	97.622	105.65	101.86	104.49	100.15	105.45	106.14	111.96	102.28	107.17	107.94	107.32	97.964	103.11	110.86	104.56	108.7	109.72	94.066	106.88	106.99	103.98	108.04	113.3	110.08	108.47	109.35	105.95	107.84	100.64	107.13	104.21	102.14	109.55	114.15	100.4	99.356	97.047	113.94	103.96	102.48	108.96	110.6	105.56	106.32	105.79	105.94	116.11
99.704	98.745	90.117	101.65	102.33	96.377	97.857	92.235	100.41	98.656	99.79	106.84	104.58	97.42	89.164	95.572	95.27	105.58	103.21	96.109	92.41	100.89	102.28	96.27	98.898	99.469	95.059	99.72	103.41	106.31	97.712	95.874	104.2	90.214	91.685	103.53	88.902	94.344	94.663	92.006	104.6	100.26	96.331	101.28	99.222	101.43	92.308	95.092	94.334	97.893
99.828	102.37	90.97	97.932	95.158	93.511	102.88	103.97	92.607	91.026	100.24	92.444	92.063	102.86	100.33	104.38	98.081	95.5	102.71	101.69	96.339	99.97	97.378	101.1	105.11	99.234	99.188	99.203	106.01	95.691	101.12	104.25	92.503	98.063	95.118	95.107	95.742	93.47	102.87	91.733	94.298	96.263	98.827	104.61	88.793	105.88	87.547	96.434	94.325	85.862
98.723	97.773	100.3	100.82	96.953	91.443	98.391	94.179	96.414	107.86	106.05	104.08	95.593	107.93	105.67	98.925	97.925	100.68	99.553	100.68	92.42	96.395	98.854	98.367	102.16	99.451	97.871	98.054	91.776	100.96	94.208	98.628	103.93	94.602	105.73	105.57	97.348	98.19	104.9	111.57	104.45	101.47	101.55	103.45	97.441	94.758	93.807	95.894	94.149	98.859
102.02	108.16	102.86	106.93	105.32	106.53	108.97	110.88	113.14	108.25	107.77	110.61	107.7	103.68	116.89	108.84	112.24	110.51	110.12	102.28	102.69	105.64	99.497	109.08	110.89	100.06	112.62	101.5	109.47	112.11	113.83	105.85	103.5	114.87	112.35	117.33	116.3	113.7	110.49	103.4	116.77	108.87	101.29	109.15	115.09	107.48	114.69	114.5	113.8	113.87
115.46	103.2	104.36	114.37	100.96	109.61	105.96	112.73	106.3	103.17	109.57	107.29	102.76	114.68	114.25	112.65	101.96	111.24	108.18	109.09	118.63	104.32	109.01	107.6	114.2	104.39	108.5	103.03	101.25	102.33	108.89	102.05	107.46	106.58	107.04	98.553	103.83	106.08	105.79	107.02	108.95	108.48	106.28	101.99	108.98	106.47	116.16	104.36	109.79	100.95
111.77	104.23	106.81	107.56	108.43	107.54	102.57	101.84	106.71	105.49	108.16	103.29	102.39	110.49	111.12	102.81	108.15	108.73	104.22	112.97	108.43	105.26	108.01	114.87	102.7	108.75	109.93	103.59	102.7	101.28	99.117	105.05	103.47	97.942	104.93	103.23	109.69	109.11	105.17	101.39	109.12	112.52	104.77	93.149	105.26	105.43	108.46	92.752	110.78	100.91
107.98	98.92	106.97	103.04	116.08	102.06	108.64	104.33	99.035	100.46	105.29	102.57	103.44	95.882	100.87	103.09	100.57	110.04	104.07	102.07	108.22	111.51	109.45	103.76	101.32	110	105.85	102.05	112.34	112.08	119.47	107.22	107.93	103.41	105.07	104.81	108.2	104.56	112.94	104.71	108.38	108.45	114.67	102.27	100.62	109.4	97.549	106.69	109.9	110.43
103.45	110.65	111.49	98.315	106.39	118.13	97.925	105.43	102.1	105.81	107.48	108.96	102.14	106.79	110.51	114.01	108.45	119.01	104.52	116.65	108.66	115.33	102.96	108	104.51	100.96	109.98	106.08	106.92	109.31	106.44	105.25	107.36	116.99	112.7	109.84	105.44	109.66	101.37	104.32	114.98	104.35	104.84	102.35	108.22	107.89	103.17	106.99	107.24	110.83
112.48	99.392	107.92	103.44	96.73	104.85	104.17	113.7	103.95	108.67	107.42	95.944	108.14	108.73	103.53	99.522	97.297	104.31	102.34	101.48	101.46	107.51	105.15	107.84	125.36	108.55	114.85	111.84	109.24	107.19	102.75	107.92	111.39	106.96	101.16	105.82	99.185	112.6	110.76	107.49	108.58	109.39	100.38	104.97	105.59	111.39	114.16	106.12	114.34	110.85
97.564	107.78	123.73	109.35	111.49	112.05	106.74	110.49	106.41	107.89	99	113.29	105.9	112.09	107.16	111.68	102.14	113.31	114.4	102.04	104.9	113.61	119.92	107.72	116.81	109.48	99.141	109.69	110.6	104.51	113.98	107.99	104.75	107.34	114.54	104.92	97.739	112.7	112.08	111.67	110.45	112.58	109.98	110.03	112.42	103.87	106.73	107.57	102.66	99.884
100.89	103.65	110.07	99.828	96.258	106.47	93.508	102.56	99.335	102.09	102.48	94.345	97.689	102.13	107.92	95.124	108	96.333	104.11	94.286	95.53	103.22	95.6	107.23	103.52	101.25	92.143	107.65	100.14	100.96	100.69	100.83	99.478	106.79	105.26	103.62	106	107.61	108.75	94.409	98.962	104.62	103.16	101.42	96.473	101.38	98.2	90.239	94.983	97.807
99.852	97.308	107.86	102.63	97.945	97.698	98.862	93.924	98.466	97.215	101.38	96.661	91.263	102.47	98.299	92.962	90.534	93.272	103.27	93.11	99.776	96.659	100.71	106.63	95.335	97.877	97.011	100.62	103.23	92.83	99.418	103.34	105.88	95.573	96.025	99.155	99.553	93.575	97.015	93.381	99.528	94.894	105.39	94.15	88.185	94.686	95.024	103.27	104.65	102.36
98.361	109	99.363	110	110.56	107.41	113.14	110.54	118.88	96.582	111.53	105.51	111.65	102.32	117.13	113.55	109.68	103.06	101.27	112.3	108.76	117.44	104.16	106.51	115.22	104.74	120.05	106.37	104.84	106.9	102.6	108.54	106.91	109.98	106.97	109.02	105.32	108.98	109.88	106.45	109.6	110.68	117.62	102.03	101.59	106.5	111.92	114.47	100.81	106.2
110.17	105.94	116.35	110.9	103.58	104.82	102.55	105.01	111.58	103.94	106.05	108.44	104.7	98.817	110.59	116.47	106.04	112.66	105.35	111.63	109.61	114.26	104.14	109.96	109.47	105.81	105.81	117.54	101.91	100.98	107.7	105.39	110.92	106.81	106.84	113.36	114.21	110.04	109.35	111.28	114.14	112.8	103.28	106.48	106.16	107.93	111.3	109.53	113.84	107.6
106.38	107.71	105.24	110.98	107.97	107.79	105.69	106.32	102.42	108.23	105.86	111.63	101.76	102.87	108.2	85.893	94.189	102.88	112.79	100.18	100.91	112.09	99.812	100.36	107.33	104.07	108.04	102.08	109.49	104.17	105.02	101.38	106.09	108.51	107.41	106.03	103.38	107.28	102.37	110.27	99.112	105.15	95.805	108.04	112.74	111.48	105.98	108.83	106.54	110.98
106.09	107.62	108.25	107.37	108.94	102.33	103.96	109.89	111	97.089	106.6	112.06	114.19	105.87	98.254	110.85	107.72	104.66	108.1	101.01	116.55	103.36	107.13	107.34	102.69	106.75	101.25	110.32	117.49	109.67	109.04	108.23	108.97	106.14	102.3	105.62	107.68	113.68	107.68	111.09	93.396	110.37	108.75	106.45	104.57	109.05	107.32	109.42	105.64	104.76
107.23	111.72	105.24	102.86	107.08	112.93	105.27	113.73	111.79	113.97	111.19	105.24	111.36	114.12	109.18	126.29	113.6	114.66	118.37	119.75	119.59	109.99	110.19	111.89	121.21	111.49	112.69	107.07	112.88	113.56	112.92	110.93	114.63	106.3	114.6	98.641	113.5	110.78	108.74	107.09	108.63	112.51	120.06	110.1	113.92	110.45	112.13	111.41	106.22	105.49
100.14	93.154	95.967	100.9	95.67	105.92	102.03	98.977	90.33	97.178	97.787	97.549	95.523	106.39	97.332	89.958	93.371	97.522	94.92	99	104.21	93.579	94.653	108.57	109.72	93.484	99.867	93.69	96.449	93.761	104.97	94.357	94.106	95.64	96.176	91.328	109.33	103.68	98.569	96.915	100.8	97.723	91.746	105.41	97.312	91.371	103.44	95.981	100.63	97.101
103.14	103.89	100.06	115.07	105.91	94.93	106.82	107.35	104.27	102.21	107.68	114.99	102.54	105.49	110.54	105.11	112.45	106.07	108.46	99.15	106.98	104.6	107.13	100.66	99.023	104.53	105.99	94.736	100.43	103.45	111.32	105.14	103.01	100.59	105.79	103.53	112.4	104.94	104.38	103.07	106.31	101.59	106.93	105.63	98.898	103.27	104.18	107.82	99.74	106.88
96.592	101.57	94.302	92.394	106.12	95.305	101.24	99.588	102.36	83.553	100.79	103.42	105.87	100.74	96.367	90.825	98.177	91.925	103.7	100.02	91.918	102.29	93.715	93.902	97.669	91.834	94.261	89.611	97.564	100.29	103.4	108.68	99.297	99.296	93.241	94.596	91.91	95.739	93.191	93.541	103.25	96.632	96.717	101.22	85.358	93.83	104.88	95.169	101.76	101.26
110.69	98.222	117.53	117.28	112.59	108.34	115.27	110.84	111.09	100.76	109.06	102.95	96.703	113.27	104.55	105.84	110.23	108.32	109.32	101.76	114.15	103.24	107.34	100.3	117.16	114.65	111.89	99.368	120.05	107.04	117.49	111.43	106.41	109.78	111.04	94.47	116.43	110.42	114.1	100.71	109.87	111.74	107.45	111.05	98.568	97.29	101.62	111.33	100.26	113.44
118.77	115.82	104.78	104.29	111.61	99.149	108.14	107.87	103.82	106.07	105.74	94.236	104.38	104.53	110.26	107.9	103.73	109.14	106.21	104.27	105.29	108.92	98.892	99.746	112.99	111.18	106.71	107.8	106.51	110.72	109.93	105.03	107.54	107.98	103.5	100.76	107.14	102.38	104.34	102.56	105.26	102.92	110.16	108.51	110.15	105.25	102.22	96.384	100.07	104.11
97.322	109.17	99.947	102.17	108.2	114.54	105.87	100.14	105.63	106.72	107.1	109.93	103.71	101.13	109.32	107.04	99.35	102.22	107.88	98.103	101.16	108.12	110.4	105.15	109.69	103.04	101.74	108.86	104.69	102.06	101.23	104.83	108.99	109.12	108.03	107.35	104.78	107.27	104.36	108.94	107.28	108.88	105.17	99.599	102.68	104.41	101.31	101.96	100.96	110.47
96.094	96.012	102.73	98.38	100.28	98.261	100.86	103.89	103.76	103.68	103.25	108.32	108.03	107.79	105.89	95.404	99.911	107.01	103.72	100.19	96.443	99.901	99.02	99.7	100.04	100.65	93.099	103.32	104.62	104.8	98.797	99.961	103.31	99.169	95.942	99.95	95.576	108.48	105.18	98.881	101.17	101.61	97.199	101.52	101.96	101.95	98.597	100.89	104.75	89.519
99.505	93.277	99.237	102.95	92.082	91.671	111.07	108.42	103.63	108.22	97.089	100.76	97.177	95.333	91.787	96.904	98.173	97.175	99.089	98.048	103.34	102.88	101.43	106.96	93.924	98.139	96.108	97.312	103.16	93.957	98.205	113.16	100.72	101.08	92.578	106.39	102.75	98.108	105.69	99.607	95.501	90.602	99.24	87.826	105.8	100.05	96.588	96.151	105.65	95.675
112.43	100.91	112.34	99.401	105.37	105.86	103.8	109.65	106.93	103.57	99.637	101.52	104.63	100.96	109.09	103.14	108.99	105.65	107.24	104.23	113.1	104.36	105.24	103.81	110.38	104.51	103.19	111.67	108.65	110.98	103.27	111.06	104.82	102.5	103.18	98.704	105.84	104.71	105.33	109.49	95.444	111.62	105.41	108.32	104.85	103.57	106.23	103.4	104.18	111.39
109.6	100.8	109	106.1	101.73	102.77	112.31	114.94	102.12	103.82	112.52	113.15	97.417	98.079	103.25	106.39	97.928	115.92	102.08	114.74	100.47	107.66	109.4	108.75	114.79	104.25	108.42	112.14	98.785	100.7	109.87	107.86	92.477	100.07	106.6	114.27	109.38	112.83	97.111	103.13	106.13	111.78	99.315	111.15	110.52	113.76	102.63	101.61	118.15	109.43
108.33	114.49	117	112.47	106.87	107.22	109.04	107.68	99.78	115.66	111.79	111.84	98.742	117.15	113.21	110.77	106.86	107.27	106.28	112.57	111.54	110.98	117.97	114.51	108.51	112.86	116.15	118.65	107.14	113.44	112.66	104.53	115.68	126.24	104.93	114.34	116.69	101.31	108.55	114.51	112.02	116.85	105.24	115.05	99.48	113.28	105.74	106.85	116.4	105.71
95.79	92.512	97.095	100.58	94.658	107.76	97.767	100.9	85.525	94.746	102.26	88.301	99.948	87.81	92.229	105.65	91.589	90.33	104.9	104.37	96.997	92.348	94.845	91.936	98.042	95.866	102.25	89.851	94.228	92.544	95.5	98.632	93.503	101.42	92.104	96.538	97.151	99.138	90.733	90.163	103.16	95.163	109.7	105.7	91.975	102.16	95.032	91.359	95.111	100.08
106.23	104.33	115.87	97.361	106.56	107.76	113.08	107.35	100.26	116.36	101.9	108.18	105.08	111.26	101.56	107.29	115.26	100.85	109.73	101.76	107.19	101.76	113.24	104.11	109.66	105.54	101.35	103.53	111.28	99.874	110.03	109.14	112.19	106.74	101.08	107.39	108.14	100.24	98.397	111.18	118.36	106.89	109.01	103.82	104.39	100.06	102.99	98.987	111.58	106.8
106.12	103.32	108.1	101.06	112.8	106.44	120.6	106.64	105.33	107.67	106.06	113.01	97.462	108.88	103.48	103.45	101.28	107.27	104.11	98.547	110.92	103.25	109.49	104.79	93.564	105.44	111.54	106.4	104.87	108.46	106.16	108.17	113.38	104.84	105.16	108.41	104.62	103.33	113.6	99.426	102.14	98.612	107.63	94.605	116.64	104.63	113.39	102.53	98.048	102.35
103.55	108.27	112.12	106.87	116.71	103.23	96.219	111.26	109.91	108.53	113.47	102.98	112.18	109.69	105.48	105.58	101	114.45	109.92	101.45	108.82	104.17	99.489	114.46	107.26	111.03	102.03	112.67	106.77	109.8	116.34	111.76	103.02	114.76	108.97	105.12	110.93	106.42	105.36	107.08	104.12	92.861	103.46	107.94	116.33	109.16	102.36	106.92	119.51	98.928
92.115	114.79	108.88	98.947	93.869	97.53	96.84	88.773	98.542	96.226	100	97.71	94.525	100.47	101.39	103.11	92.42	102.56	102.73	92.001	94.994	98.024	101.3	96.339	98.221	92.581	92.974	99.553	95.538	104.97	98.11	96.941	101.23	104.58	90.829	100.44	86.841	101.79	100.93	101.26	97.77	94.298	103.44	100.59	95.733	95.977	100.2	98.087	102.06	95.067
109.09	107.1	111.11	114.29	109.22	111.69	112.5	107.96	106.65	100.56	107.95	111.31	109.32	98.576	104.53	111.65	105.46	111.06	109.69	103.22	111.86	106.7	113.98	102.31	104.37	106.45	109.68	102.23	102.25	109.42	105.47	107.96	106.42	111.52	106.45	104.84	107.57	103.04	109.59	112.99	104.93	105.96	102.82	110.85	108.96	108.14	96.791	110.17	109.73	104.15
102.92	107.81	104.8	109.37	102.49	108.44	108.02	107.43	107.68	98.785	111.55	99.774	106.33	110.07	105.69	102.55	105.47	103.18	110.62	101.3	103.41	115.14	106.32	98.682	107.37	111.9	98.093	115.29	108.89	107.55	110.42	109.18	106.76	103.09	115	108.42	109.63	120.38	112.58	97.598	108.57	116	100.56	100.83	112.59	108.63	113.2	109.46	105.78	111.98
108.28	104.52	105.19	102.47	103.86	104.86	117.3	103.8	115.71	115.33	96.416	105.59	106.05	107.78	109.36	107.36	114.36	110.51	104.68	109.14	94.428	108.48	101.24	108.67	109.18	104.46	101.42	107	109.13	107.27	112.83	94.859	105.18	101.55	113.19	109.07	105.29	113.24	97.564	111.47	103.86	100.5	106.11	102.66	110.88	102.99	114.15	108.12	109.27	119.69
114.94	106.51	108.27	103.55	111.46	99.266	106.83	113.63	103.73	103.08	113.26	101.1	109.62	106.45	108.68	106.67	99.837	100.84	106.07	110.05	114	102.25	113.6	109.38	101.1	101.58	114.38	102.19	98.601	106.9	108.18	109.63	104.03	106.92	108.46	102.41	109.38	99.496	114.25	112.81	105.65	111.48	110.5	114.37	104.45	111.3	110.62	103.68	112.79	110.22
102.48	105.85	98.88	102.28	102.53	88.79	98.367	90.737	97.799	97.086	97.621	101.09	97.404	93.477	97.801	104.97	108.98	105.92	101.42	105.91	105.42	95.349	101.29	96.947	108.39	100.38	95.806	105.41	100.22	92.308	87.671	102.36	102.25	100.48	108.5	102.5	104.23	102.15	104.4	96.063	99.565	96.921	101.75	109.38	100.16	100.9	106.62	97.632	103.73	100.58
108.67	103.79	100.95	105.48	100.02	100.65	105.71	108.54	110.17	105.06	115.79	112.07	107.68	116.3	100.8	102.27	105.87	106.24	114.83	121.77	110.85	113.18	107.74	104.05	109.06	117.11	111.11	107.36	111.51	115.14	113.3	108.92	108.93	111.74	110.81	111.7	96.574	115.35	106.03	103.56	111.76	102	105.91	119.93	97.306	105.98	104.32	120.61	105.67	108.83
106.87	102.39	104.38	107.19	107.47	100.04	109.29	110.72	98.306	113.21	107.48	101.52	102.26	110.06	110.7	103.29	103.82	112.99	107.91	96.202	109.13	113.05	106.99	104.94	98.904	100.33	106.24	106.54	102.84	98.501	101.39	112.84	111.21	103.27	105.81	119.82	101.77	101.24	107.62	107.18	95.615	107.83	101.92	102.39	99.141	106.33	107.1	107.25	110.43	101.79
106.59	98.567	111.73	102.14	95.765	112.48	112.15	111.64	99.246	112.95	112.12	107.67	107.92	105.14	105.27	114.29	102.19	106.12	115.64	110.98	100.28	110.16	112.06	105.2	108.33	106.22	99.996	101.88	113.95	104.03	103.93	102.83	107.66	109.47	104.04	114.66	106.73	107.99	105.5	113.93	104.67	111.03	96.182	111.07	106.9	109.53	111.36	112.24	107.93	109.42
109.5	102.39	102.94	100.18	106.94	109.35	103.12	105.99	108.45	108.83	92.261	95.548	113.24	102.62	104.17	108.88	102.83	97.412	105.9	108.28	103.92	93.489	103.61	104.39	96.125	110.59	104.48	101.86	103.25	107.88	102.82	103.24	104.04	103.5	109.69	105.37	106.27	100.19	98.729	97.999	105.71	114.15	110.08	104.68	110.16	101.13	108.37	95.238	105.02	102.93
98.281	97.156	86.289	94.341	93.073	99.879	96.828	97.045	91.83	101.08	97.732	98.997	89.097	100.38	103.87	98.39	103.84	97.378	98.722	91.971	90.632	93.611	100.44	92.318	95.601	93.33	101.18	103.19	93.85	102.74	101.61	96.714	94.437	100.45	99.947	107.55	88.818	103.11	93.664	98.63	98.825	98.819	106.87	98.196	97.085	97.397	99.649	96.934	104.65	103.01
103.52	101.97	100.38	103.66	108.57	109.68	110.05	107.24	101.13	106.55	104.32	110.05	101.3	111.33	100.5	93.977	102.5	114.34	104.26	104.42	106.26	111.23	103.26	108.92	104.79	104.64	104.5	110.07	107.34	96.913	103.06	112.03	106.96	100.99	99.189	111.77	116.12	113.64	104.67	105.19	112.86	102.93	116.99	100.4	109.5	104.47	106.98	112.96	106.42	107.47
112.04	102.53	101.7	113.09	100.26	101.92	97.911	99.151	111.97	108.49	104.44	106.28	107.31	100.45	98.623	106.94	100.67	108.58	99.386	106.19	112.02	105.99	108.05	108.09	103.69	108.95	108.03	110.6	109.42	105.53	107.82	97.142	95.531	108.44	102.78	104.58	103.5	93.208	109.62	102.62	105.9	105.75	113.91	106.12	109.37	104.41	107.44	108.36	106.95	107.83
105.85	102.01	109.47	110.27	111.32	99.853	102.63	98.858	103.03	99.162	101.05	101.26	105.94	102.52	97.803	108.34	111.4	118.69	99.195	109.43	105.77	101.81	100.52	104.4	105.26	102.21	101.35	103.53	100.65	107.74	105.84	100.92	103.42	110.04	103.8	107.18	105.59	106.03	111.85	109.08	111.91	103.04	102.85	108.06	105.7	106.5	99.81	102.78	100.09	104.11
94.675	94.658	110.92	103.9	104.18	104.52	100.04	105.71	96.226	102.82	100.19	102.57	107.38	106.18	102.88	104.13	101.69	103.91	98.173	102.53	96.245	94.332	102.67	104.37	94.582	110.54	101.7	97.857	98.725	107.79	100.63	102.43	96.606	98.899	100.34	107.68	100.72	101.63	98.734	101.25	97.809	100.68	101.62	104.36	92.587	100.16	99.78	96.859	102.44	100.03
92.306	104.34	93.187	95.347	96.522	97.271	89.44	104.11	93.257	99.833	103.16	109.83	106.13	99.973	99.552	100.2	101.95	94.059	101.1	93.39	103.13	104.83	96.871	97.819	108.17	93.972	99.238	99.915	106.79	95.291	96.546	102.77	98.667	98.089	99.917	96.734	92.314	101.17	102.38	107.12	102.18	103.23	102.51	98.906	95.152	98.854	99.404	98.1	101.04	99.04
103.02	103.08	110.88	107.73	107.73	102.09	108.34	103.71	102.56	95.908	103.4	107.04	110.45	108.53	111.17	112.73	111.22	100.78	109.22	107.13	106.38	106.44	101.79	116.88	105.44	99.232	103.02	106.49	104.81	113.87	106.64	99.384	105	102.75	100.83	92.122	108.38	115.06	100.44	104.71	114.38	94.86	94.921	99.369	104.17	104.8	101.79	105.02	106.68	113.09
111.04	91.201	110.87	107.06	102.3	104.67	113.44	109.27	104.24	108.91	110.26	106.53	108.01	112.05	114.5	108.9	108.39	112.96	112.84	107.3	104.7	107.44	107.75	106.78	113.4	111.98	119.2	113.42	105.23	110.68	111.83	112.32	105.04	101.85	109.95	109.34	111.75	103.21	107.42	106.52	110.48	109.5	102.58	111.57	106.43	101.74	110.57	107.6	108.27	107.98
103.34	99.091	110.41	103.5	105.69	108.78	107.55	104.48	104.52	107.16	102.24	105.81	104.7	110.72	113.52	101.55	102.06	111.57	109.49	117.5	109.17	97.105	106.21	113.19	109.38	115.53	106.63	106.88	113.32	114.23	108.27	110.25	107.41	115.25	108.96	101.86	115.71	107.26	105.94	104.08	107.32	103.27	106.94	98.835	111.63	112.07	106.09	109.92	104.89	113.49
106.8	103.35	101.24	109.28	106.93	106.45	107.48	103	106.33	105.89	103.01	103.89	106.26	106.41	104.82	111.65	101.47	100.63	108.03	102.21	92.3	98.301	98.863	100.05	108.54	109.65	109.11	102.15	105.62	104.86	113.21	108.29	108.31	102.31	102.83	100.45	104.88	102.77	102.36	99.163	105.64	105.14	110.25	104.5	108.98	117.21	98.889	104.59	91.685	98.948
103.13	106.58	102.07	99.005	93.825	102.32	103.73	110.28	99.449	105.7	102.14	109.71	92.9	98.687	104.1	100.13	94.894	90.95	89.778	111.78	106.25	102.5	92.944	103.11	100.09	100.27	96.11	104.38	106.22	100.26	104.84	105.34	97.237	108.83	100.9	99.071	100.02	97.872	102.06	100.81	103.85	99.607	101.12	102.87	91.284	110.08	104.14	99.171	104.2	100.85
99.396	101.42	99.446	108.48	106.35	102.56	101.54	109.02	104.53	98.541	101.49	105.06	117.78	111.86	109.74	106.01	111.46	101.94	113.32	102.92	101.08	102.35	103.56	100.04	105.67	101.54	106.88	110.12	106.7	106.16	106.82	102.63	111.17	112.93	109.93	101.96	100.96	109.41	107.36	111.54	105.18	100.98	103.97	105.01	103.03	112	111.93	108.22	107.42	102.26
101.8	106.95	113.96	103.58	107.67	113	103.64	105.6	105.26	108.12	101.08	107.36	112.56	102.03	113.04	102.69	99.201	98.816	109.4	98.203	109.26	106.2	105.27	101.94	107.91	111.76	101.07	108.04	111.2	107.87	103.21	101.59	108.41	111.83	105.59	99.015	98.849	105.03	110.84	100.22	101.27	103.84	97.916	109.1	100.74	106.26	101.86	98.297	103.92	112.53
96.095	102.49	93.287	97.289	103.15	106.5	100.82	102.02	97.156	96.509	93.862	96.942	103.09	99.444	103.09	100.08	102.79	102.97	105.71	95.838	94.183	103.77	98.609	94.926	103.06	110.12	104.97	96.088	105.94	96.93	95.978	93.602	100.66	100.96	103.07	92.943	99.42	98.271	99.073	97.471	103.86	89.866	103.88	101.95	99.469	110.76	109.28	102.43	96.012	101.14
101.4	96.642	106.58	97.886	100.58	100.09	99.603	98.972	99.474	91.519	93.676	100.02	99.254	99.293	108.16	98.911	106.56	108.46	106.29	103.06	103.04	101.54	92.25	90.84	91.081	96.549	105.46	94.252	97.892	105.94	96.97	93.782	106.07	101.46	99.913	93.408	102.82	100.2	107.28	94.894	92.676	105.5	95.971	92.594	102.57	105.18	106.59	92.8	99.155	107.3
108.01	103.67	99.624	104.38	110.61	103.36	105.94	108.07	102.19	96.336	113.03	94.853	110.96	110.01	100.89	107.85	112.82	107.92	108.54	105.45	98.708	105.08	105.38	108.32	116.79	103.99	113.96	101.36	110.42	103.1	102.64	112.28	101.5	103.44	113.32	114.57	101.29	104.36	102.11	100.98	104.89	104.07	109.87	99.884	101.15	105.71	99.658	105.62	106.06	98.29
110.37	104.72	107.01	104.62	116.02	101.64	115.65	108.69	112.1	114.76	113.38	109.53	102.1	98.311	104.63	114.9	110.24	116.52	106.54	106.39	105.14	114.31	105.92	108.78	105.33	116.76	104.51	115.02	110.68	112.04	102.68	111.85	118.47	111.34	103.16	113.31	98.409	106.61	99.984	104.2	102.24	114.42	102.86	111.55	101.66	110.59	98.029	112.34	104.96	104.12
107.27	98.505	98.135	106.7	104.85	96.658	106.21	105.59	99.527	99.65	102.6	109.55	96.849	98.292	93.277	91.599	100.61	89.678	96.602	106.07	101.72	104.32	101.35	100.81	96.067	101.29	98.897	103.97	100.63	95.267	102.27	101.92	101.06	102.88	113.2	100.49	108.86	100.25	100.81	94.787	87.151	95.943	97.562	102.45	106.57	102.8	99.683	102.67	104.15	94.428
105.29	110.1	101.66	105.58	108.92	105.61	105.83	98.654	98.626	103.11	108.16	104.89	110.85	110.77	97.45	108.21	115.26	104.53	106	105.2	99.765	109.67	102.62	105.57	115.97	98.933	104.74	116.58	98.639	112.89	104.22	99.321	106.08	97.209	105.37	104.02	101.84	102.5	111.83	109.8	110.89	108.28	110.45	104.05	105.84	99.108	104.28	95.173	105.33	100.9
97.52	93.355	98.998	102.93	107.26	107.85	106.17	106.64	99.091	103.89	106.34	106.33	96.695	101.5	105.46	100.66	105.48	100.42	104.15	108.52	102.92	110.15	110.36	104.2	107.68	109.83	105.74	107.07	106.65	104.22	101.19	119.43	108	104.04	97.38	99.968	103.78	101.5	103	107.83	100.11	108.67	112.66	97.968	101.07	109.07	96.195	106.61	105.09	107.57
101.39	114.81	116.07	111.29	105.56	103.31	106.68	107.56	109.08	100.64	104.2	105.66	103.34	107.79	106.08	118.08	115.67	114.53	105.62	101.67	115.59	104.05	108.91	109.89	106.4	111.76	105.55	110.18	110.83	104.69	111.34	105.4	105.54	101.13	112.33	110.18	106.63	111.71	112.71	111.27	104.72	102.16	102.19	104.17	113.86	108.38	105.49	112.01	107.19	109.13
110.85	99.61	103.29	101.49	96.082	101.15	98.555	104.45	100.29	95.479	102.81	99.056	100.11	98.444	101.68	105.18	109.32	98.99	98.002	100.21	98.153	102.99	101.24	104.27	104.18	105.27	104.83	113.58	100.34	98.658	97.706	96.815	104.39	102.8	97.713	97.131	100.51	105.21	98.464	96.595	100.19	103.32	97.24	106.19	108.41	108.18	98.7	102.6	104.2	98.566
91.16	98.167	96.69	100.43	92.748	85.732	88.5	96.984	95.077	100.77	91.44	100.77	98.992	101.22	94.019	99.634	92.515	94.169	102.36	96.161	93.161	97.151	87.201	98.452	100.53	100.21	99.06	106.04	94.594	101.18	101.42	89.739	94.499	96.499	102.79	97.958	104.91	101.94	99.796	101.36	95.354	94.289	102.01	94.869	94.728	92.956	99.122	99.245	102.83	101.48
103.53	104.55	103.97	95.479	95.242	102.86	107.65	111.26	98.385	99.281	101.87	112.38	100.16	111.3	104.58	95.708	103.54	107.09	101.21	96.185	106.22	100.95	101.28	93.361	107.46	106.56	97.247	106.39	106.8	97.102	100.14	102.57	105.65	101.09	105.21	109.36	102.44	101.08	104.49	96.67	103.2	101.29	105.19	102.17	102.17	101.92	94.133	100.09	107.94	106.09
99.186	104.11	93.122	96.124	94.298	104.96	107.27	100.29	105.25	104.38	101.76	101.82	107.16	105.99	102.8	102.52	101.3	95.06	98.468	108.97	102.93	105.16	98.753	100.18	104.45	100.75	103.08	93.281	106.59	104.9	103.43	96.679	104.62	108.66	95.53	99.085	96.016	100.78	95.911	102.66	106.41	108.89	104.8	97.005	100.65	106.31	94.873	99.543	101.17	97.595
120.85	107.82	117.83	108.63	114.37	112.95	112.63	104.04	104.83	112.09	112.6	107.67	117.52	116.45	115.1	115.34	104.02	108.33	114.99	110.07	106.71	104.22	106.79	110.7	103.84	108.87	100.81	106.25	106.51	110.77	108.43	113.85	100.18	111.85	114.98	115.62	112.23	106.77	116.22	116.02	112.05	107.77	104.91	104.94	121.74	105.3	108.64	106.77	114.31	107.7
104.81	101.07	96.251	97.153	104.93	107.67	109.26	110.12	102.61	104.92	111.97	114.07	106.46	105.38	105.44	102.46	95.889	104.1	104.64	100.45	104.24	109.77	101.21	112.38	102.87	115.5	96.298	104.5	101.7	111.91	111.6	117.55	104.26	109.46	100.43	111.48	104.08	98.774	106.78	110.37	108.21	113.05	116.9	104.16	101.81	108.66	102.25	97.722	104.79	107.61
104.09	106.97	104.78	104.13	105.54	102.76	100.49	100.88	109.15	107.66	109.75	99.177	103.41	103.21	95.947	103.28	104.89	106.26	95.585	102.6	109.93	98.923	114.65	105.35	99.218	98.118	111.19	101.74	101.04	104.45	106.65	104.46	106.42	104.58	104.42	105.73	103.39	110.64	96.907	100.91	103.29	103.3	109.29	99.717	107.14	114.43	107.54	104.52	112.32	99.464
116.68	102.75	110.65	113.46	96.956	109.88	109.43	105.96	108.45	104.62	99.745	100.42	102.96	107.66	109.43	99.708	102.95	104.84	104.48	103.79	103.95	108.63	105.76	110.29	111.85	98.438	107.36	99.107	101.91	107.77	106.01	94.458	106.37	108.71	109.13	107.45	109.81	104.51	97.911	108.32	106.45	106.74	96.562	98.929	109.25	105.75	118.34	103.04	105.49	104.86
110.43	108.45	109.77	107.54	106.5	109.88	107.18	109.44	110.2	110.45	110.15	105.57	107.98	108.89	106.06	104.31	108.55	116.97	111.58	112.5	114.42	109.18	111.59	118.02	107.96	110.31	108.49	110.99	110.26	105.08	108.86	106.94	113.93	103.04	109.4	109.81	108.57	112.99	96.733	109.35	113.56	104.51	116.05	104.53	108.94	97.041	113.47	108.04	104.03	100.14
112.07	105.49	101.17	110.02	107.91	98.721	104.39	108.2	103.23	110.41	99.092	108.22	103.63	106.17	104.48	113.29	97.587	110.09	104	105.63	100.9	101.63	107.23	99.252	105.92	102.36	101.76	108.45	104.36	99.524	102.3	102.79	108.05	101.97	102.09	106.89	109.95	111.99	103.58	104.35	101.77	100.45	101.84	107.4	109.54	105.48	104.98	105.55	100.6	110.57
116.34	106.96	108.9	112.86	115.97	104.59	113.33	105.92	108.82	105.66	108.78	107.23	107.73	111.5	112.02	104.98	113.23	109.59	103.06	106.48	109.08	109.82	112.66	107.05	109.59	117.31	98.502	107.68	104.47	101.49	102.68	109.92	109.08	104.99	114.75	117.16	103.48	112.85	105.82	106.51	100.33	110.27	114.98	102.67	113.44	98.801	109.64	106.43	108.93	101.43
110.43	104.34	110.26	102.81	106.07	109.84	96.902	106.2	109.66	100.52	119.7	108.76	101.52	110.16	107.49	107.05	100.48	110.93	99.861	109.29	115.35	111.05	108.1	111.53	108.07	103.32	96.208	104.57	114.61	107.52	104.73	96.568	98.746	102.92	103.63	109.3	108.58	110.79	102.88	113.25	100.01	99.721	108.84	100.79	103.07	100.98	96.661	103.53	107.2	106.16
107.13	107.19	98.302	111.91	113.28	115.48	110.09	110.61	110.61	102.6	110.61	112.07	98.682	107.07	110.68	111.34	102.3	100.56	109.92	107.78	101.74	104.26	103.5	117.42	104.18	111.17	116.38	115.53	97.113	112.07	111.31	110.43	106.25	110.76	107.93	114.51	102.29	105.12	103.94	113.8	103.48	106.06	109.82	103.33	117.8	105.46	112.57	103.65	117.16	108.61
105.48	101.9	98.227	96.97	103.31	101.55	100.55	102.85	101.89	108.56	102.25	105.64	91.805	97.699	94.886	107.14	103.41	99.674	99.884	98.593	99.997	97.231	103.5	103.34	90.026	94.464	110.18	96.821	93.539	96.791	96.096	97.036	94.68	97.888	97.23	95.95	103.76	101.21	107.05	107.36	85.568	102.02	99.863	104.83	101.86	108.47	107.75	111.66	100.39	101.81
102.35	112.98	100.89	104.83	102.45	101.44	101.39	107.33	103.63	104.17	99.282	104.1	99.289	102.1	103.79	103.41	108.16	110	104.59	98.815	109.46	97.332	100.99	104.48	104.15	109.48	104.02	106.06	114.85	104.27	100.47	103.17	110.78	109.91	101.84	104.23	103.45	101.78	104.49	108.05	109.73	103.98	102.92	107.37	102.82	104.91	107.55	111.82	104.97	105.03
95.712	101.34	101.01	95.637	102.7	100.26	98.107	98.534	95.162	106.61	101.05	95.461	100.28	103.19	97.178	98.423	99.653	89.414	97.549	93.534	99.137	95.728	99.634	91.476	92.833	99.176	92.522	90.539	101.1	109.07	97.307	93.319	104.23	95.179	92.189	91.342	102.89	101.04	90.877	90.482	102.77	92.23	93.875	101.54	93.621	85.811	95.897	103.75	92.644	99.326
105.95	105.26	104.1	115.76	109.73	112.09	109.27	108.94	101.78	109.24	115.85	104.35	116.78	102.2	100.23	102.33	111.36	111.87	105.99	102.22	103.38	102.83	107.13	113.39	111.23	110.31	108.37	111.4	113.09	111.55	110.78	101.83	111.32	104.36	116.13	108.97	109.58	112.39	110.06	106.52	113.67	111.75	110.74	114.44	112.38	101.79	115.6	111.76	105.83	104.66
103.02	106.39	99.348	94.539	106.42	93.594	106.31	91.39	102.08	95.928	104.47	96.7	97.259	105.48	89.974	101.08	107.83	96.496	104.29	102.96	95.258	96.983	91.245	104.12	97.935	95.094	100.55	110.48	98.707	98.625	109.05	97.822	107.37	104.36	91.346	105.04	89.36	98.008	96.775	104.58	106.31	109.93	95.986	94.496	103.64	101.94	106.4	107.76	97.515	104.23
93.295	100.51	100.42	94.46	95.402	91.889	93.101	97.426	101.08	102.68	101.66	96.453	92.603	104.2	108.39	106.34	98.783	99.149	112.41	97.09	93.664	95.599	95.921	98.368	103.8	100.66	96.512	102.92	104.72	92.725	101.89	101.52	95.548	94.635	96.935	103.19	102.65	97.708	93.069	92.947	100.09	91.212	101.79	96.499	106.07	87.225	101.81	91.389	96.846	104.12
104.68	105.08	106.86	113.65	100.48	110.92	111.56	102.11	108.53	101.12	101.49	107.45	103.97	113.97	110.72	105.36	103.47	105.21	106.24	112.73	117.25	100.34	106.67	102.5	109.99	96.883	103.06	109.56	113.58	106.68	108.34	101.59	109.8	106.79	106.88	101.22	108.68	99.955	107.81	109.32	104.08	112.24	103.77	108.08	110.52	98.751	105.9	102.09	100.5	97.499
98.511	102.74	96.142	92.886	94.231	95.768	95.933	95.036	95.08	91.18	100.97	95.644	101.35	95.215	101.14	95.081	94.188	95.484	94.889	97.922	99.259	101.19	88.41	99.554	98.787	96.033	97.312	101.18	101.38	94.565	90.11	93.639	91.648	96.091	101.49	92.271	100.33	101.59	99.434	92.923	89.586	99.805	91.999	106.27	98.117	93.663	95.496	94.66	86.406	91.729
97.032	113.61	107.21	101.63	114.62	106.34	110.37	117.39	107.51	106.27	113.97	108.68	108.79	113.33	110.21	108.99	111.62	104.91	117.79	113.74	99.524	102.45	112.85	104.21	112.89	105.32	110.17	108.38	104.22	108.56	106.46	112.42	104.91	104.81	104.57	114.58	115.57	112.39	114.44	113.72	105.07	112.36	105.17	108.32	112.84	107.17	113.45	104.77	108.26	103.65
111.28	101.41	103.85	97.071	99.515	106.4	98.947	100.29	94.463	98.328	104.42	103.84	105.43	109.08	99.044	102.19	99.386	95.211	99.353	97.783	95.128	99.676	96.79	99.096	105.8	102.9	97.489	95.636	96.549	102.25	96.155	100.85	94.38	96.628	106.96	101.87	101.05	104.02	98.482	102.16	99.182	97.41	99.515	103.83	113.19	102.96	100.72	97.229	100.26	100.91
107.25	107.35	115.26	107.75	101.94	105.28	104.13	110.09	100.63	109.14	108.09	108.56	105.4	104.44	112.71	102.56	113.63	115.32	108.57	108.79	108.88	114.11	103.96	114.89	118.56	107.94	116.7	110.83	108.77	103.27	109.22	112.61	107.59	112.99	106.5	106.12	111.12	108.87	111.56	110.53	106.93	110.33	107.24	97.107	103.9	115.77	100.19	106.11	108	108.9
101.96	105.3	107.99	112.22	108.35	111.49	111.24	105.21	105.92	100.14	115.61	95.305	114.98	117.21	106.55	114.29	107.52	104.58	102.96	112.47	111.64	106.18	109.24	121.31	97.418	110.79	104.06	102.92	106.38	108.31	116.04	108.72	105.3	105.38	109.9	106.87	106.05	106.67	101.9	105.29	111.18	108.91	111.25	104.79	111.8	98.835	104.58	106.04	104.11	106.25
104.94	101.15	108.77	108.5	104.9	108.49	106.33	111.76	99.828	112.3	110.13	111.41	101.88	102.95	105.41	107.34	110.55	96.534	104.84	109	105.76	107.45	110.33	103.95	103.45	105.13	100.95	111.34	95.444	107.23	109.67	103.02	109.4	105.81	100.72	115.08	97.588	110.33	108.5	101.04	105.92	108.22	110.05	113.94	104.51	107.23	104.66	103.07	102.81	106.53
99.817	108.45	112.11	94.806	105.58	100.49	103.22	109.91	107.67	104.97	106.7	108.39	110.85	103.38	98.671	107.62	99.86	108.24	103.81	106.48	108.8	111.21	118.73	109.72	104.55	107.79	106.85	117.18	104.14	107.68	102.52	108.33	106.43	104.61	120.05	99.406	97.811	106.72	102.59	115.45	115.95	100.89	107.69	102.69	108.86	107.46	112.66	104.02	107.48	111.63
113.33	108.2	110.82	101.26	107.79	106.88	107.39	102.06	107.29	100.83	113.24	102.63	98.256	106.74	102.65	104.31	102.56	109.94	112.75	103.13	111.5	102.93	107.31	110.56	107.17	105.73	95.875	104.53	106.2	107.28	105.56	98.518	113.21	108.63	110.19	102.25	113.86	103.15	111.44	105.48	106.33	102.62	103.13	107.52	103.94	108.9	107.74	110.14	110.36	109.26
109.86	119.48	100.34	114.03	104.93	105.28	107.56	98.465	105.08	109.45	115.29	103.11	106.77	116.23	109.21	100.56	116.04	99.406	107.52	106.13	108.83	103.08	104.69	107.49	112.26	110.51	110.64	113.54	117.52	114.34	109.66	114.11	109.14	106.66	103.38	107.38	108.19	111.32	108.89	118.72	108.69	115.16	104.94	104.22	116.55	105.48	108.19	104.32	109.25	114.8
107.31	105.86	110.79	111	108.35	106.57	113.05	111.22	113.77	116.14	97.893	116.71	113.56	106.88	101.45	108.3	104.42	104.7	111.67	109.37	109.03	107.15	113.24	106.86	110.81	110.15	107.77	106.06	112.57	106.77	106.18	105.73	100.23	119.22	106.98	103.09	105.59	120.69	112.92	106.73	108.47	109.92	109.93	105.79	102.5	110.03	110.82	94.264	110.26	104.6
112.01	113.02	114.77	106.24	114.73	109.35	105.97	100.59	110.33	106.53	111.26	103.85	106.21	106.13	117.21	108.85	102.71	107.41	111.56	102.4	108.6	107.02	111.23	95.536	107.17	116.19	107.74	105.09	117.43	97.539	106.25	112.4	111.77	104.37	96.914	107.47	113.83	106.19	101.3	100.52	107.32	110.69	103.58	114.96	106.52	104.03	105.64	105.13	106.58	101.97
92.66	101.66	93.771	104.09	108.24	114.79	105.26	99.611	109.27	98.621	106.22	111.42	95.778	110.76	103.31	114.62	107.49	99.006	102.72	110.07	109.9	94.937	100.15	109.25	103.59	108.36	101.7	103.99	104.99	107.59	107.14	99.924	106.92	111.83	107	106.21	116.46	107.07	106.1	105.21	105.11	100.67	109.4	102.31	109.64	109.37	113.31	100.92	104.99	100.75
106.85	99.201	94.504	105.59	108.4	101.75	109.37	98.938	103.95	110.1	101.9	110.37	101.08	103.42	102.08	104.88	102.13	103.62	100.61	104.5	108.61	101.75	106.37	110.37	113.8	112.25	110.09	121.54	110.55	104.26	113.88	110.5	102.54	102.95	105.85	109.79	105.56	107.9	106.16	97.754	105.02	99.527	107.07	114.72	104.88	100.61	102.86	103.86	102.18	107.73
104.34	99.024	104.52	100.31	104.36	98.928	101.88	93.338	95.637	103.25	102.89	105.22	100.47	103.09	94.692	103.1	102.07	106.03	107.99	106.62	105.92	103.19	109.37	99.136	98.221	112.99	103.71	102.24	109.92	105.48	99.477	100.76	103.9	95.796	104.23	108.37	97.807	105	104.05	103.06	101.23	94.243	105.57	96.87	98.868	101.07	110.06	94.753	110.05	102.65
105.52	105.01	99.89	104.15	110.21	110.26	111.55	104.14	108.36	107.14	114.77	110.46	110.99	98.133	106.98	113.04	109.11	104.24	114.11	115.02	108.73	117.1	105.36	118.43	109.13	110.64	107.97	113.69	103.76	102.36	110.45	103.04	110.95	105.39	110.84	105.82	112.17	108.94	109.87	105.79	120.83	107.98	102.49	115.74	112.48	111.84	106.85	109.25	110.07	105.04
107	104.91	101.42	102.79	109.39	101.32	102.94	101.97	103.07	109.43	109.22	100.95	102.4	96.857	97.65	102.56	107.38	104.3	109.86	107.63	112.63	98.232	97.46	96.018	105.43	98.27	106.41	101	110.84	108.44	105.67	111.58	102.11	100.64	102.94	103.56	98.556	99.663	105.39	102.23	106.18	108.02	106.02	100.78	109.54	98.448	105.73	102.22	104.83	104.13
110.21	101.03	102.44	106.07	103.29	102.94	102.29	95.384	95.295	108.34	109.23	113.51	104.06	100.53	107.08	108.86	103.62	105.57	102.48	100.49	111.58	109.67	103.56	111.48	111.2	108.69	104.92	110.87	97.649	113.23	101.07	106.41	104.21	109.49	100.47	102.98	113.1	107.32	108.71	100.14	103.65	108.21	100.21	107.72	109.32	111.66	100.33	97.828	108.74	97.935
107.81	112.27	104.55	107.02	106.82	111.55	101.92	99.712	108.69	108.7	96.204	107.32	95.44	104.52	106.29	93.849	102.58	103.59	106.88	103.86	99.649	108.63	105.05	111.17	104.44	110.46	105.73	101.33	106.02	109.42	99.466	108.25	111.83	104.28	105.68	103.28	100.35	102.55	110.07	109.89	105.09	103.32	106.81	107.57	107.93	106.28	107.76	113.38	95.215	107.27
105.73	108	105.69	100.28	105.96	106.3	105.84	106.51	103.56	102.8	116.82	99.219	95.76	106.81	97.053	113.02	102.14	94.974	110.25	96.623	98.458	106.29	114.52	104.77	111.9	106.91	98.018	107.18	98.334	112.13	106.65	106.47	104.9	104.96	112.48	108.32	104.2	106.69	113.75	107.68	110.79	99.319	103.14	110.59	110.31	109.42	96.77	102.65	107.55	103.25
103.05	103.6	101.68	94.866	100.08	102.95	94.088	90.584	97.503	91.96	96.53	87.746	100.79	95.286	95.574	100.24	98.679	92.01	101.28	101.58	100.08	100.71	96.01	95.946	94.709	105.59	104.17	97.89	94.354	100.96	97.161	94.077	95.658	97.705	94.412	101.7	103.68	100.43	97.872	105	96.151	93.851	103.78	109.45	90.166	97.198	107.23	93.396	88.016	92.615
110.07	106.04	112.13	106.61	101.11	112.28	116.14	117.78	101.1	97.992	103.1	107.58	111.41	103.85	99.73	111.27	109.46	106.07	98.203	98.967	109.52	114.07	106.44	108.75	110.96	102.15	101.11	104.54	110.95	115.27	111.3	106.66	108.74	108.17	114.21	110.71	108.42	101.05	108.54	104.47	105.01	107.5	103.66	109.28	108.84	113.36	110.85	103.71	99.719	106.95
94.563	102.18	99.947	108.07	90.303	103.53	106.47	96.989	97.663	106.19	101.29	104.71	96.689	97.839	98.223	103.39	92.012	99.97	88.267	98.287	100.45	101.34	97.402	108.26	95.519	105.49	99.647	94.697	104.17	99.326	103.63	102.96	103.61	102.24	100.38	97.22	105.43	107.24	96.363	97.424	102.07	87.683	102.27	96.584	114.4	103.16	101.81	88.254	100.7	100.56
100.26	100.98	91.617	97.569	103.76	106.82	95.812	101.94	96.459	101.11	100.94	105.12	92.826	96.368	98.204	102	105.08	103.63	102.12	96.984	99.655	104.63	101.14	96.397	97.512	94.73	98.738	102.97	102.74	100.49	95.231	95.851	106.29	104.52	106.81	90.703	97.974	95.581	95.97	108.68	104.86	102.81	100.87	98.448	95.772	99.253	97.025	98.803	104.29	92.566
102.96	107.96	106.64	99.162	106.7	102.12	99.236	106.35	110.35	110.2	104.36	108.88	96.804	111.73	112.16	105.7	108.04	109.38	98.275	99.253	103.32	106.08	109.6	100.38	107.09	105.15	100.45	101.61	108.94	108.29	109.22	101.87	94.163	99.437	110.72	113.17	102.91	106.58	94.771	103.46	106.25	95.021	107.14	102.07	114.45	99.742	101.97	106.93	102.04	108.35
110.74	111.67	99.473	111.44	108.49	104.72	101.03	104.17	110.67	105.94	109.12	108.44	104.08	105.38	108.95	107.68	116.46	110.83	100.53	97.053	105.29	112.99	106.44	106.93	109.32	104.32	97.041	103.99	102.26	116.61	106.24	105	102.87	107.46	106.8	115.62	90.281	103.29	104.07	110.19	104.34	104.11	111.32	109.82	105.03	107.57	103.52	99.822	102.32	101.22
108.77	109.93	97.281	108.83	112.11	108.51	116.96	112.32	103.84	115.15	100.97	104.94	106.08	109.57	105.69	109.56	110.35	108.86	102.26	102.82	107.33	121.5	108.6	102.58	119.68	112.93	104.76	103.05	107.58	105.43	109.34	117.31	108.33	110.52	106.47	110.23	111.81	115.13	102.62	113.43	114.3	107.98	116.25	102.25	114.6	112.94	109.47	110.64	103.6	117.73
104.55	103.93	105.17	109.7	101.18	97.216	112.5	106.32	105.27	112.16	105.01	103.44	108	107.16	108.34	115.09	104.75	102.06	107.22	103.86	105.14	97.243	106.95	104.71	115.24	97.217	96.882	111.84	104.98	104.62	101.61	102.39	97.301	103.38	106.17	108.61	103.52	99.943	114.21	110.28	96.314	117.74	100.45	107.06	98.433	107.45	105.82	105.06	99.61	113.4
116.3	106.62	118.28	101.71	110.23	107.04	115.05	107.46	110.12	106.05	108.7	106.78	111.55	114.36	105.65	112.82	98.94	104.97	112.22	104.3	105.83	115.76	102.81	109.59	96.483	107.23	98.466	110.59	109.75	108.63	107.5	110.47	113.1	102.49	97.515	110.75	103.76	105.13	104.24	108.29	104.82	95.311	107.74	112.51	107.52	104.23	109.35	106.23	108	109.94
99.53	106.2	96.945	96.142	99.708	106.51	94.745	97.976	96.868	94.218	93.036	103.15	99.403	102.91	93.367	93.342	107.89	108.48	98.659	111.17	98.064	92.13	94.42	99.165	97.143	104.55	107.17	92.623	107.47	97.51	97.001	94.796	98.659	98.04	96.747	95.647	92.843	107.5	105.85	99.198	100.53	105.82	94.566	93.039	91.224	98.684	106.05	94.922	96.246	97.618
111.08	105.38	104.44	108.56	100.75	103.31	103.35	102.91	104.35	107.17	103.85	109.38	112.68	105.67	106.86	106.78	102.71	110.51	113.16	106.17	113.32	104.66	109.34	111.86	98.686	104.66	100.61	97.653	107.27	103.74	107.41	113.87	99.223	106.92	113.32	98.722	109.66	103.64	105.18	115.4	115.16	104.64	102.57	100.35	104.66	107.75	111.91	111.59	108.36	108.35
100.59	103.74	113.56	118	107.82	113.37	107.88	112.03	117.52	101.11	115.24	113.39	109.93	111.48	105.23	109.21	119.81	107.56	111.02	107.37	116.36	96.634	113.99	101.3	114.24	104.7	110.77	110.51	104.14	105.67	112.07	107.96	109.01	114.39	98.416	106.7	105.79	114.13	102.29	110.04	105.33	113.02	100.71	108.24	110.99	104.34	112.15	112.89	107.7	105
98.545	102.34	103.77	99.703	101.79	101.8	100.85	106.75	98.323	95.619	97.426	101.1	101.79	103.25	103.06	102.65	99.357	97.757	95.879	101.54	101.63	97.245	98.538	100.95	91.739	100.75	97.102	93.808	105.1	95.352	99.865	97.588	99.356	104.64	98.86	102.91	93.01	98.169	97.299	99.717	105.32	99.181	93.069	96.642	94.483	96.803	90.541	102.01	93.683	94.688
107.75	99.711	102.62	106.34	99.811	109.23	108.26	108.35	106.08	95.296	100.71	105.3	95.068	109.54	113.18	110.56	94.788	111.24	108.97	103.36	109.97	103.54	105.31	103.21	110.4	104.99	108.99	100.02	98.498	105.88	111.18	106.57	104.79	102.51	105.98	98.905	109.6	95.628	102.97	103.71	106.79	91.841	107.27	108.81	111.39	100.52	104.92	111.73	98.273	103.71
104.14	99.299	102.07	105.69	96.153	108.07	114.48	99.884	95.217	105.24	113.95	105.67	110.85	112.03	106.59	103	102.58	97.352	104.91	106.25	99.487	97.628	104.82	102.33	97.528	102.33	103.26	100.09	104.02	104.58	110.5	102.56	106.22	106.85	97.862	110.3	101.44	104.85	101.68	104.52	98.251	106.75	104.47	102.88	116.38	97.83	111.27	102.51	110.23	108.74
106.77	110.4	108.04	117.09	108.89	109.76	111.89	114.09	111.64	107.84	102.56	110.14	106.51	112.83	103.98	111.06	116.88	98.642	114.03	111.11	100.6	109.24	112.24	111	106.81	118.42	109.05	114.29	119.06	114.73	112.14	111.43	106.47	103.67	109.67	118.54	112.09	113.93	110.54	110.55	109.57	112.25	107.5	113.46	112.21	112.25	113.93	111.13	119.98	112.23
104.6	108.75	111.99	103.01	111.68	106.28	108.26	106.55	106.02	105.33	106.38	100.77	110.17	108.58	98.788	116.27	106.8	109.33	112.15	118.83	105.31	104.28	101	107.37	115.35	113.58	101.01	112.82	108.99	110.23	106.25	113.85	113.88	113.74	104.63	108.18	115.23	114.35	103.13	99.485	101.74	105.01	95.254	106.53	105.7	103	102.52	118.83	107.53	104.84
95.595	96.268	97.459	92.998	99.669	99.882	95.298	95.21	100.73	103.68	97.43	94.514	96.51	100.54	101.53	104.27	106.09	100.35	107.24	93.744	97.457	98.709	101.5	94.855	99.311	95.369	94.433	92.337	91.69	99.713	97.767	84.615	87.339	107.53	92.162	93.939	99.734	103.54	101.34	110.22	99.03	96.525	92.611	102.6	99.697	102.84	96.227	103.53	92.485	99.171
111.77	101.97	115.16	114.91	105.54	113.11	103.46	112.71	110.83	111.1	106.79	104.88	120.06	116.65	107.84	110.55	105.89	110.01	107.42	107.7	109.55	105.69	110.76	110.6	113.07	108.58	105.9	104.56	112.05	114.76	112.32	106.77	100.89	111.4	116.34	102.52	107.31	116.97	103.99	102.02	121.03	105.19	110.94	108.83	110.19	103.15	106.7	102.27	107.69	104.07
99.945	105.23	94.891	94.108	99.431	116.22	100.23	105.35	97.388	98.761	92.128	97.837	105.78	108	104.43	109.39	104.58	101.25	107.69	105.04	107.92	102.12	101.55	108.31	99.692	99.889	93.338	101.17	99.676	110.47	96.871	102.5	115.38	105.66	97.172	102.15	98.611	106.28	101.31	100.36	106.07	101.7	95.569	106.67	106.27	100.23	107.13	101.92	101.39	99.304
112.5	108.63	100.84	102.93	104.24	107.89	107.33	108.66	104.81	111.26	101.8	102.62	107.22	102.91	101.91	106.53	108.93	100.23	104.36	116.48	111.57	104.89	113.65	97.963	116.18	108.82	102.4	111.17	109.72	104.7	106.17	100.45	113.41	106.16	103.7	106.23	105.06	104.71	101	103.43	102.2	119.72	107.03	99.129	108.9	108.26	101.76	111.43	108.1	103.94
98.063	112.35	111.16	107.72	111.99	115.65	103.57	103.54	99.892	113.69	100.04	105.93	107.48	105.81	110.92	108.44	115.6	110.18	101.48	103.06	113.37	106.24	101.48	99.466	115.01	106.34	109.06	106.54	107.47	108.29	106.9	109.5	108.74	106.75	110.79	103.54	111.48	105.05	102.53	106.98	108.4	106.38	101.64	123.24	106.16	108.74	108.42	111.66	102.05	119.65
103.75	97.849	104.16	96.068	95.912	98.779	99.013	94.393	102.29	100.28	100.61	102.48	98.911	102.44	95.211	94.746	102.2	102.53	102.79	95.079	101.4	97.462	95.488	98.424	92.344	98.551	89.519	100.66	99.895	104.82	100.89	104.34	100.59	97.905	97.649	95.873	95.584	100.63	94.475	99.683	96.318	99.416	104.1	98.859	100.26	93.814	95.233	94.437	93.807	94.455
104.45	102.62	110.17	106.99	106.81	109.55	109.3	104.89	107.43	116.46	101.65	109.91	108.84	112.04	98.485	108.26	98.165	114.91	107.38	115.76	106.88	114.9	97.867	112.11	107.57	107.33	113.14	102.84	103.51	100.94	102.62	107.71	116.54	103.05	109.01	105.68	108.77	105.27	108.57	103.22	105.37	107.33	108.42	109.99	112.66	110.19	102.36	103.74	104.34	109.09
95.136	94.765	101.81	97.703	110	104.28	99.698	98.471	97.325	99.297	103.6	101.47	102.23	101.85	107.23	95.574	104.54	98.204	100.73	105.58	99.682	96.437	93.188	99.546	100.65	100.53	103.07	97.748	109.39	92.307	102.56	95.821	114.03	98.121	85.906	93.971	106.07	99.601	104.04	101.31	105.93	93.705	101.56	98.66	97.732	98.868	103.13	105.21	104.42	100.3
91.595	101.78	97.199	106.5	105.35	106.33	100.25	104.07	100.65	102.41	94.403	103.95	94.113	100.52	101.87	100.63	98.314	95.782	104.81	102.36	93.531	92.116	100.91	101.57	98.641	89.421	94.546	104.1	105.65	102.87	99.139	94.41	106.94	102.5	104.15	96.875	87.879	102.21	100.33	97.463	94.901	101.55	99.87	98.044	96.447	92.932	97.009	99.943	98.963	90.446
101.13	99.595	106.61	102.99	106.32	110.63	103.12	108.66	107.57	109.44	100.37	118.16	107.16	103.96	105.93	115.83	103.57	106.08	109.16	113.22	112.57	104.01	111.15	110.53	109.36	107.26	108.9	112.91	102.09	107.32	107.42	102.66	106.08	109.69	110.09	111.5	102.44	113.49	115.89	108.76	104.35	112.96	113.13	108.58	104.81	114.26	102.53	102.96	108.92	107.98
104.88	102.15	114.14	109.83	104.69	100.19	113.18	112.31	105.09	100.21	102.66	102.62	96.767	103.08	95.827	109.98	103.67	108.04	103.23	105.69	106.98	111.03	113.12	103.13	115.88	103.81	113.02	105.77	104.91	108.99	108.67	109.26	104.36	106.32	105.31	98.698	114.41	96.07	96.48	110.4	100.96	111.07	97.733	112.06	115.38	105.63	100.2	104.07	106.5	106.95
96.316	91.915	97.813	101.3	97.584	101.72	105.34	100.38	93.227	103.86	103.5	97.044	92.861	103.08	90.865	103.32	95.999	95.615	101.2	101.78	93.276	99.015	99.628	99.668	103.54	100.87	108.19	102.66	95.708	93.545	94.425	107.37	103.77	113.74	105.04	97.366	94.039	105.76	100.51	97.645	103.42	100.48	100.71	102.1	102.02	97.455	100.03	107.28	108.08	94.445
116.62	103.36	107	115.43	105.12	101.61	107.05	104.15	111.68	115.75	102.45	104.98	114.93	112.86	110.09	107.57	117.68	111.72	104.41	104.73	105.44	101.4	118.34	106.96	106.65	103.54	114.29	98.653	104.7	107.28	100.51	106.27	113.79	106.92	112.38	107.28	107.69	107.59	106.11	103.31	114.1	102.03	104.35	108.19	110.31	110.73	107.01	104.56	97.2	99.531
104.68	107.05	112.41	108.91	115.82	108.85	107.5	105.97	102.62	122.68	107.49	103.46	106.45	118.21	114.46	108.81	114.57	112.49	112.42	118.52	109.69	116.41	113.78	109.8	105.43	117.98	104.9	114.23	107.71	109.99	112.29	114.93	111.33	105.2	116.05	108.05	109.88	113.15	112.84	98.944	108.85	120.44	104.76	111.52	109.1	111.71	106.94	99.631	112.98	112.69
113.37	111.93	105.01	110.83	104.63	109.21	105.6	109.02	118.37	111.05	100.29	100.64	118.52	112.83	118.18	102.78	107.56	106.11	105.4	102.21	106.75	103.73	104.46	117.53	103.33	103.93	104.74	111.37	100.64	111.94	110.46	108.22	104.82	110.24	106.19	109.96	106.35	106.95	110.59	107.82	107.26	97.62	111.56	116.01	99.8	108.1	113.74	111.71	102.15	101.99
102.46	101.46	98.615	99.943	97.675	100.88	103.95	100.26	94.084	106.07	101.2	99.801	98.892	97.322	98.708	100.08	109.81	101.58	95.085	100.51	104.79	103.43	96.83	105.48	95.703	102.4	97.801	98.712	112.85	92.058	108.59	109.08	99.65	104.53	102.12	98.331	95.812	95.685	97.859	103.46	100.36	95.567	103.01	99.658	106.96	109.61	101.85	109.39	103.79	105.75
100.22	100.54	103.3	98.897	109.18	98.693	96.925	101.99	102.58	104.9	105.41	104.3	97.218	98.779	93.903	94.084	97.067	105.1	94.988	104.74	100.72	106.96	97.831	100.63	105.54	100.28	99.236	101.08	101.17	96.073	92.723	105.74	102.44	101.09	95.251	101.12	99.068	101.42	105.59	108.09	94.031	88.765	106.62	100.8	97.128	96.648	101.34	93.024	91.212	97.764
104.81	101.01	110.74	117.17	104.8	110.38	109.3	99.09	111.31	112.44	114.17	109.98	99.854	111.09	111.72	111.2	117.39	109.1	102.55	110.27	115.43	116.74	110.72	112.95	110.67	100.47	106.66	112.85	111.47	113.24	102.85	105.63	114.19	118.23	107.51	110.83	110.15	107.87	104.31	109.15	109.78	112.87	100.5	110.82	104.17	109.98	105.19	110.67	105.44	101.69
91.237	99.045	94.769	98.318	103.91	98.689	98.774	93.388	98.517	98.905	101.29	96.037	104.73	105.97	101.14	102.11	91.56	100.75	96.178	100.45	105.2	103.4	100.63	95.9	94.111	92.405	97.223	95.361	102.66	90.01	102.94	95.735	101.11	95.815	104.49	98.348	86.832	98.944	97.634	95.862	99.231	90.763	95.129	94.925	105.48	101.11	101.9	92.897	97.159	89.912
106.67	106.49	103.55	108.75	99.466	114.62	118.02	112.81	118.25	112.42	105.7	108.49	107.58	108.45	108.85	107.56	103.75	104.67	113.35	108.47	111.76	103.1	106.39	107.99	111.69	99.015	113.92	106.9	108.06	106.14	110.46	108.73	113.49	111.18	105.18	110.18	114.23	110.24	107.75	119.25	112.12	109.83	106.1	97.816	101.8	110.4	115.18	105.74	110.21	107.29
96.27	104.73	103.78	106.97	109.62	106.63	109.91	98.5	103.36	107.33	106.35	98.66	106.2	111.44	105.79	110.62	103.51	99.919	101.89	110.03	106.25	106.02	102.23	107.48	109.07	114.41	104.25	104.53	105.26	107.9	109.68	105.15	109.65	99.764	106.78	100.44	106.03	105.4	108.16	103.33	98.488	100.48	99.717	106.52	107.42	104.85	109.69	103.24	103.09	106.6
108.22	105.93	111.1	107.72	102.13	101.66	114.34	106	108.05	111.36	110.74	104.92	113.79	110.55	117.14	106.72	105.98	97.703	109.69	106.71	108.95	103.81	103.43	108.32	108.77	108.85	108.69	107.15	108.54	105.17	105.4	106.76	108.65	96.434	107.95	111.74	99.252	102.65	107.12	107.43	105.47	113.47	113.73	113.58	118.01	104.45	109.25	119.72	110.59	106.83
107.38	105.34	106.75	110.66	112.76	109.58	113.66	107.41	107.51	115.33	111.34	108.6	108.41	111.79	107.34	114.21	111.96	105.57	98.463	110.31	100.06	101.8	113.06	105.63	106.53	108.67	98.585	107.49	107.73	106.11	108.04	108.2	111.44	106.81	106.69	114.46	116.32	99.11	110.25	103.73	113.59	103.04	108.72	104	112.11	117.33	112	109.42	111.36	113.99
105.01	93.637	95.589	97.708	97.824	106.12	95.974	104.07	98.661	94.859	100.01	101.21	93.596	95.222	93.917	95.977	97.239	98.568	108.71	96.913	97.355	100.66	107.54	103.06	97.869	99.81	99.675	102.3	92.885	93.153	100.26	100.33	99.342	91.111	95.026	103.1	94.401	100.24	95.64	95.689	90.734	109.84	98.159	96.042	100.98	97.331	98.683	97.557	91.979	109.05
116.62	113.43	111.12	98.04	112.21	106.31	103.97	103.47	109.83	111.96	106.92	103.15	115.05	111.97	101.6	104.01	109.94	103.15	100.27	110.71	107.76	105.45	100.33	100.19	111.12	108.64	110.6	107.89	107.16	105.03	102.82	104.5	112.59	114.16	109.76	107.89	106.14	107.9	107.46	114.49	105.81	105.83	107.97	115.17	104.05	112.5	104.46	103.66	109.81	107.13
95.34	99.694	97.454	100.77	96.174	99.045	92.684	95.373	98.364	91.581	100.43	97.844	97.618	98.198	102.24	97.53	96.167	97.596	95.29	106.55	98.289	93.17	90.487	102.71	107.19	101.32	97.615	107.31	95.21	87.89	101.86	98.784	88.323	89.039	95.725	98.682	98.023	101.66	90.961	96.801	89.983	97.527	90.729	90.661	103.96	103.57	94.482	101.59	103.47	92.642
111.44	103.57	111.36	106.6	116.55	111.83	105.08	109.07	108.68	106.66	116.18	104.37	105.07	104.23	110.8	111.21	105.91	98.523	102.62	112.17	113.81	106.76	106.27	108.42	115.98	115.2	106.18	107.28	97.915	100.4	99.705	109.24	107.11	102.59	99.909	107.77	106.38	105.46	108.87	108.72	113.31	109.21	108.14	114.67	105.48	101.58	115.13	107.6	108.62	111.84
114.13	109.03	120.34	111.01	115.26	114.37	108.18	108.01	110.36	111.34	112.14	111.58	102.99	107.27	103.69	111.92	111.76	108.74	117.64	104	109.38	106.06	101.26	109.72	102.55	110.33	111.98	108.59	108.22	112.49	104.26	106.49	103.89	119.15	113.11	105.24	110	106.37	113.24	110.08	103.14	114.5	109.54	107.64	112.76	115.11	111.59	106.92	109.62	108.21
101.19	102.19	108.98	107.77	98.267	99.053	103.67	104.69	107.11	97.01	110.42	108.04	102.72	111.26	107.67	103.27	111.43	99.785	109.73	95.688	99.179	108.99	108.08	99.808	100.13	104.44	107.96	108.19	104.74	98.121	109.58	107.66	102.2	105.21	106.12	99.067	103.73	107.09	105.04	102.27	106.54	108.6	109.29	104.49	106.9	114.03	103.23	106.7	104.51	104.11
100.68	97.9	112.39	102.01	96.852	99.831	86.964	105.49	96.622	99.839	90.719	97.337	104.01	106.7	97.521	93.458	94.552	99.166	95.674	94.668	106.15	91.439	98.013	105.8	92.073	96.949	96.738	105.03	106.73	110.35	101.36	93.496	96.35	104.46	104.38	92.93	108.41	99.695	91.64	101.25	96.84	103.53	95.509	97.799	99.657	99.137	101.51	99.589	100.97	91.338
107.28	102.68	100.97	100.02	109.7	102.83	95.921	106.07	101.89	105.95	104.85	117.3	114.65	112.91	109.9	96.385	97.496	108.07	95.902	107.61	105.73	100.01	104.55	107.91	108.35	105.55	112.36	110.76	109.63	97.919	103.83	109.29	100.65	101.46	105.36	105.24	116.88	114.34	100.53	103.67	105.62	100.48	107.83	113.04	103.91	107.31	108.57	106.46	102.51	108.51
107.45	90.402	109.34	100.86	103.56	103.88	111.64	111.3	106	113.31	107.05	105.93	108.88	102.11	113.48	98.321	98.848	103.38	103.3	101.23	100.84	107.81	102.94	103.92	100.8	104.52	112.96	109.15	107.32	104.89	105.07	112.25	102.77	115.65	99.983	102.51	101.04	110.58	107.27	97.678	106.32	106.45	105.82	101.42	109.93	108.78	106.55	104.54	105.15	98.315
105.82	111.35	102.8	110.33	103.32	114.2	104.8	108.96	109.78	104.24	105.69	108.4	102.24	102.66	98.049	103.64	112.52	116.07	111.52	108.43	106.37	107.04	108.73	106.04	108.18	108.64	106.94	108.31	108.91	107.1	110.6	103.12	112.92	110.14	114.22	113.79	104.43	117.04	108.8	96.855	107.95	108.3	113.07	107.11	105.12	101.99	113.86	113.28	106.93	109.76
103.51	107.9	108.29	110.97	109.05	108.67	98.934	100.71	104.54	100.03	102.91	113.43	104.68	108.89	107.75	112.65	111.86	107.44	110.23	113.69	103.67	107.2	112.18	112.92	112.98	106.79	102.15	110.84	105.54	100.23	109.08	109.37	109.59	111.04	108.35	109.18	119.1	111.09	103.67	111.84	105.3	107.6	113.19	102.57	116.25	116.15	104.57	103.99	106.59	100.44
111.73	101.83	103.8	114.13	105.25	104.99	114.09	115.44	116.41	109.98	109.71	116.13	109.46	108.08	114.25	106.26	103.92	112.67	105.98	104.68	106.69	118.61	106.28	104.36	111.61	111.36	107.42	109.78	117.09	116.7	110.15	109.19	109.16	111.68	98.662	105.92	101.25	102.02	112.47	106.29	108.75	112.04	111.46	109.98	110.46	109.52	111.5	113.91	109.8	108.75
101.4	88.775	94.603	104.43	104.22	102.41	91.374	106.21	96.962	108.63	100.69	96.437	99.027	107.31	100.98	98.287	102.43	100.28	106.1	91.817	101.83	97.684	102.07	101.9	106.39	105.02	103.98	102.93	103.89	96.824	104.69	112.78	99.013	105.75	98.843	97.334	101.5	90.331	105.65	102.75	97.349	101.09	101.46	99.805	103	97.516	96.654	98.892	101.33	96.229
111.3	97.958	100.24	108.74	113	110.62	112.22	110.91	107.58	105.98	112.22	113.17	118.33	107.08	110.61	115.97	112.42	109.29	111.6	110.79	115.13	104.8	103.87	108.01	108.5	113.5	102.3	118.24	109.5	97.487	106.44	103.35	114.99	98.21	111.1	109.24	113.74	104.91	101.02	107.75	103.19	109.92	113.38	103.93	112.25	115.89	109	112.63	125.42	112.13
109.2	105.66	107.61	107.95	117.85	105.03	98.031	102.56	101.93	102.4	106.09	107.73	108.36	110.65	102.82	105.78	100.28	100.32	104.54	113.71	106.2	104.42	112.16	95.244	102.81	106.25	99.198	111.35	104.8	112.11	104.61	108.78	113.39	105.96	111.94	104.33	98.329	104.17	102.64	109.05	96.082	105.59	106.49	109.35	104.16	128.25	107.39	110.06	107.82	111.62
100.12	107.49	106.3	106.64	102.99	108.54	105.52	99.28	104.77	106.1	110.48	108.07	110.77	101.87	103.63	105.12	113.97	99.176	109.95	102.22	105.58	106.03	105.25	107.41	107	105.79	103.55	106.67	105.04	108.77	106.29	105.74	100.2	105.38	101.51	107.89	98.798	108.99	103.45	107.85	112.02	104.68	110.87	96.451	105.98	101.07	108.12	99.656	107.44	111.19
102.02	105.07	114.66	100.39	113.41	103.01	112.97	102.65	108.87	113.02	106.92	103.01	110.48	109.33	111.57	112.43	111.97	117.54	103.06	111.44	106.63	115.7	103.96	115.12	108.43	107.36	114.73	106.19	106.37	107.97	106.98	110.8	103.58	105.58	107.54	116.49	111.05	110.84	110.93	112.65	108.65	106.49	109.92	107.07	112.45	103.03	109.04	102.57	104.66	107.61
115.65	115.78	110.66	105.54	117	104.92	105.52	111.97	108.41	111.15	107.75	103.61	113.07	110.68	108.52	103.08	109.58	107.54	107.19	111.38	112.39	106.6	115.2	109.9	106.39	113.58	110.92	112.08	109.29	115.06	111.31	116.54	95.8	111.53	103.62	111.61	104.02	107.33	98.648	104.02	105.85	103.03	104.57	109.05	107.59	104.67	106.28	104.17	111.42	99.978
102.41	110.28	100.55	105.11	102.13	101.71	105.13	96.253	107.52	108.49	104.68	110.74	104.43	112.63	96.698	110.38	101.74	108.22	103.66	101.92	99.455	100.52	108.67	106.78	105.86	108.88	110.46	106.47	110.33	102.92	102.72	108.65	100.76	102.47	101.1	101.81	107.32	107.67	109.59	105.82	107.13	102.98	107.37	102.91	102.23	109.2	113.55	95.457	100.13	105.73
96.329	111.73	108.13	102.24	108.28	113.37	99.762	100.11	113.58	112.14	104.4	110.37	113.51	106.31	110.22	105.91	111.62	111.47	115.88	101.58	107.92	106.16	111.47	112.66	111.27	105.04	108.35	104.78	110.26	101.53	113.14	104.58	109.3	99.205	116.32	105.15	99.059	104.21	103.69	104.51	110.11	110.94	108	106.77	110.65	100.53	113.19	107.46	113.85	111.12
105.53	104.99	101.93	109.57	103.55	110.53	102.64	102.78	112.81	106.85	110.63	99.811	109.28	103.38	105.47	102.45	98.437	101.71	110.35	108.35	100.44	99.181	110.76	105.81	107.07	102.56	106.78	102.97	109.8	101.99	107.04	106.1	111.32	104.98	105.8	101.55	102.95	102.6	101.28	102.04	103.46	113.11	103.56	105.78	104.2	107.14	113.63	114.18	94.623	101.03
100.24	101.05	106.21	101.27	108.49	113.63	103.6	107.45	104.97	104.71	111.79	109.82	112.31	103.34	99.055	115.97	107.13	109.14	106.03	113.16	107.2	113.4	104.97	113.23	100.65	106.84	96.857	100.2	100.14	105.28	107.75	103.35	101.89	109.35	115.93	110.52	109.1	107.47	108.17	119.29	108.68	96.405	102.62	101.84	114.44	110.02	118.45	107.08	103.95	103.03
111.99	105.93	105.11	115.83	110.79	107.5	110.02	108.56	109.41	102.64	102.95	108.12	106.62	107.11	105.05	101.37	104.68	104.18	103.33	109.28	107.73	108.45	106.98	103.86	101.83	95.873	106.04	113.72	101.11	104.12	105.89	117.5	109.84	110.67	114.09	101.3	109.65	104.56	103	108.74	105.09	106.87	104.42	106.86	101.02	109.7	101.51	101.8	109.77	106.41
106.97	109.39	102.09	121.07	106.26	103.41	101.34	105.91	104.32	111.58	102.9	106.51	109.77	109.14	107.2	106	113.83	104.09	110.66	113.62	112.18	98.759	103.63	103.48	117.17	107.1	103.16	99.81	102.37	108.65	102.43	102.2	112.45	95.581	100.4	99.624	89.475	100.09	100.32	96.634	98.211	98.987	110.04	102.91	108.58	104.47	110.23	107.36	112.67	101.63
106.08	103.99	104.28	100.98	104.06	108.35	105.47	104.77	92.866	104.02	91.513	111.75	109.89	104.87	100.64	106.08	94.634	100.95	110.06	96.185	104.57	103.03	100.11	99.803	108.26	116.6	102.17	102.92	102.79	115.11	100.85	108.09	113.63	90.85	101.89	114.13	112.33	108.39	98.706	110.2	110.92	106.18	105.95	109.36	103.56	99.511	110.35	102.63	107.77	96.027
108.19	117.48	113.56	107.78	104.67	110.74	101.7	109.15	108.12	109.02	108.07	105.81	113.97	108.82	105.91	111.84	109.31	103.21	107.87	108.31	105.3	109.97	113.68	112.18	105.19	113.74	100.13	103.79	107.53	99.938	106.04	108.55	100.68	107.25	101.4	105.32	104.86	107.4	113.35	110.5	107.85	110.98	111.41	108.07	104.43	116.81	100.11	105.32	107.06	104.59
102.45	108.46	108.97	112.79	107.78	105.37	103.35	112.45	103.86	113.12	101.3	112.68	108.28	104.89	106.29	115.74	111.74	112.89	105.63	108.86	104.34	111.05	100.33	111.93	105.2	103.82	108.77	106.68	111.32	101.88	107.1	105.41	106.26	104.68	96.578	108.26	112.64	108.9	106.61	108.2	116.52	111.03	110.24	115.75	103.95	108.18	109.74	108.55	97.029	103.6
101.83	112.07	109.7	96.236	104.93	103.52	102.55	108.33	101.29	115.46	108.23	111.97	109.97	110.7	104.86	101.87	103.13	109.34	95.747	104.67	108.91	100.82	107.27	114.69	106.03	106.93	102.89	104.07	109.89	107.8	101.75	108.11	104.07	105.57	105.09	106.97	107.39	102.13	102.12	104.69	111.93	110.18	98.114	110.83	99.46	107.59	98.959	97.719	107.08	99.651
114.1	108.81	102.13	112.23	113.44	104.93	104.67	115.29	99.647	102.21	101.56	113.59	108.82	112.87	115.5	109.34	108.66	108.52	102.58	110.33	121.34	105.03	112.46	107.79	112.07	113.43	98.434	109.65	113.49	107.76	105.58	96.411	111.32	113.08	102.98	107.74	107.65	113.55	112.6	111.88	107.59	105.03	108.53	111.43	117.54	117.78	106.28	106.92	100.4	111.11
94.248	97.313	101.7	100.4	100.65	107.44	109.22	99.768	95.593	104.09	99.439	98.198	100.68	100.09	101.3	106.08	104.81	106.96	95.405	97.007	107.53	98.076	101.87	92.107	92.473	101.16	101.61	104.19	100.72	111.38	102.42	99.417	104.95	97.793	100.16	100.04	97.693	95.923	100.17	102.8	92.99	103.74	96.538	97.147	98.953	99.646	106.46	91.974	105.43	104.07
99.761	95.838	103.21	94.677	100.85	99.39	98.96	91.953	99.004	100.13	103	103.65	107.06	105.79	101.08	105.6	109.17	99.568	103.43	98.561	99.305	95.362	109.7	94.541	95.66	92.836	106.16	102.91	89.389	103.94	98.684	106.28	94.536	100.66	99.671	95.301	105.44	103.03	107.34	102.68	99.516	100.85	92.672	107.39	96.095	100.26	98.006	101.99	92.762	102.4
100.87	103.66	102.77	99.354	108.97	100.7	99.163	108.77	101.17	97.528	98.339	90.976	99.287	95.213	100.05	101.57	99.402	111.83	105.09	99.519	101.99	91.088	106.5	106.04	97.188	102.66	104.91	106.12	103.4	95.922	112.71	104.05	101.57	99.262	107.84	96.297	97.854	106.09	104.48	102.26	104.06	102.1	107.79	98.631	94.319	99.324	101.28	101.16	101.97	98.835
107.27	108.61	105.39	105.49	106.23	100.25	108.88	105.5	108.15	114.68	107.65	96.574	98.299	106.6	111.05	107.78	105.61	104.66	103.98	102	107.46	99.794	100.02	98.904	108.69	110.44	106.83	97.354	104.3	111.47	101.89	102.48	111.83	105.93	103.65	115.51	92.611	102.28	107.5	108.78	106.26	103.49	100.44	109.89	100.18	94.259	104.11	101.02	110.26	107.71
100.63	100.54	106.16	105.37	96.57	93.528	100.18	96.664	100.11	94.336	98.549	109.3	100.03	107.72	100.42	98.436	109.34	100.79	94.149	96.89	105.48	104.94	93.696	101.51	102.19	104.9	104.47	105.31	104.63	106.43	99.586	105.77	103.95	108.16	104.6	103.96	96.256	101.26	98.487	100.67	93.681	104.16	94.215	96.761	104.37	102.96	111.7	100.36	101.28	101.95
112.82	106.36	98.312	113.09	111.56	100.69	105.99	107.95	105.96	103.08	105.93	104.16	99.518	110.65	107.5	110.09	113	101.57	101.49	107.61	103.92	105.28	112.05	105.94	100.05	106.78	111.19	99.606	107.93	109.88	107.99	104.72	118.51	107.5	94.772	108.55	100.76	100.75	108.42	102.09	103.2	110.55	103.39	101.18	96.802	109.34	110.95	99.662	107.62	116.47
106.17	100.01	107.51	110.51	96.73	103.06	100.91	98.506	98.89	105.51	101.46	101.19	107.23	94.848	99.461	104.6	99.698	103.88	106.02	98.377	102.86	105.39	101.66	100.51	103.77	101.39	95.711	100.49	99.611	93.811	97.91	100.58	94.495	101.65	106.5	96.115	93.93	104.11	104.28	106.57	105.6	111.75	97.342	94.275	98.936	99.534	99.961	100.16	100.76	101.41
117.99	106.67	98.658	112.8	115.2	117.86	107.82	100.53	105.36	110.09	99.388	115.27	119.06	104.23	103.66	109.85	103.34	108.64	113.37	101.36	111.33	104.65	114.43	100.14	104.54	104.12	107.17	107.5	118.69	102.22	112.08	111.8	109.3	104.94	108.28	101.74	109.51	102.03	107.69	110	104.36	105.05	107.78	109.79	106.91	115.49	104.19	110.45	109.78	113.05
105.74	105.72	104.18	105.86	106.28	102.83	99.355	117.11	101.27	112.02	103.73	104.45	100.4	97.201	93.157	107.56	107.7	102.95	104.21	106.07	110.23	97.248	113.25	105.75	101.73	108.84	103.53	102.59	106.07	106.45	103.37	97.726	105.99	100.17	113.1	112.72	100.91	114.58	108.5	109.42	102.31	122.74	106.03	110.03	111.98	104.32	108.42	97.476	105.97	101.36
96.48	107.17	102.25	93.902	88.802	101.04	93.018	99.943	96.306	102.2	93.091	100.82	103.84	103.7	100.59	95.272	93.904	100.43	103.5	98.64	105.65	93.682	94.98	91.981	99.819	99.924	98.012	96.883	99.895	101.01	100.4	97.727	98.662	100.12	105.16	106.98	95.045	97.998	94.81	102.21	99.385	106.26	94.097	94.794	99.682	95.741	98.948	96.346	100.69	100.04
95.483	106.56	111.83	106.24	108.51	107.04	109.17	106.11	98.85	111.85	102.71	107.87	111.03	102.74	102.77	104.59	113.28	112.35	106.42	111.53	117.71	112.64	111.62	108.4	116.36	107.52	120.99	106.89	103.67	110.77	104.2	106.72	108.95	111.92	101.09	100.2	110.08	105.45	111.71	114.35	110.34	105.86	103.23	108.19	118.39	113.07	114.83	103.05	117.83	103.72
100.75	101.16	97.934	99.148	98.372	108.23	88.817	93.13	106.97	99.005	98.838	95.65	96.372	98.715	102.03	97.742	94.801	87.123	95.232	98.374	101.17	94.03	108.38	94.889	104.68	105.3	102.87	103.57	100.03	99.305	102.42	89.292	97.904	98.936	101.75	103.51	99.424	102.36	93.598	96.964	90.37	96.7	93.614	108.66	99.508	99.601	101.43	97.333	100.62	94.226
101.13	91.15	102	98.475	97.219	102.64	95.76	100.1	97.91	102.14	90.788	94.436	101.31	95.741	101.89	96.368	85.535	104.45	107.81	96.095	94.609	98.344	105.22	101.3	106.58	97.497	99.852	102.7	92.697	97.123	98.458	95.879	101.36	94.552	95.641	94.584	100.73	96.588	89.799	99.268	96.329	109.36	102.53	97.01	96.58	100.6	87.697	106.24	84.895	101.26
92.039	104.78	104.79	99.598	102.89	106.71	88.8	102.65	98.012	95.816	100.11	100.23	101.9	100.97	101.78	106.78	104.78	101.77	107.56	100.66	101.03	99.954	94.759	95.543	97.402	102.19	106.7	96.345	105.32	99.598	104.87	103	96.371	102.12	98.021	99.352	97.922	92.326	95.57	101.52	89.978	94.212	101.88	96.763	99.14	97.216	107.01	95.402	94.986	87.482
96.119	99	99.388	94.066	105.2	95.641	100.5	103.43	101.04	97	90.982	99.584	97.258	103.35	98.127	101.05	91.723	90.672	99.998	91.012	96.879	94.97	97.671	106.1	100.16	95.681	104.53	101.59	100.83	98.476	98.102	98.323	98.609	85.887	99.528	106.39	92.832	109.92	101.93	106.64	96.932	101.8	95.22	100.95	99.535	95.115	96.584	97.26	99.797	100.06
101.38	97.081	110.09	102.61	101.12	102.97	112.27	108.34	105.49	102.88	105.3	105.74	114.28	105.81	96.114	111.09	104.05	110.59	104.6	106.84	107.28	107.59	103.15	106.32	108.52	112.41	103.08	111.25	105.15	98.811	116.18	112.57	102.12	110.12	104.87	116.13	108.08	105.53	108.08	104.89	100.61	107.3	115.55	109.72	109.63	106.11	100.25	106.94	109.42	96.723
91.5	93.82	96.469	107.54	93.995	97.816	92.201	97.144	106.06	99.9	93.888	101.22	86.536	100.86	102.19	109.34	108.83	103.46	97.186	105.68	100.15	96.08	97.755	105.49	111.09	93.133	101.6	103.84	99.327	97.56	106.33	99.64	103.08	107.92	105.75	98.011	96.046	103.05	100.08	100.03	104.1	105.11	96.956	99.227	99.379	99.968	101.92	98.265	98.016	102.3
110.47	112.32	110.48	107.46	102	104.36	112.1	103.62	104.44	99.774	103.99	107.25	101.24	105.07	104.24	102.26	105.27	106.04	100.23	95.332	103.54	104.63	108.94	102.69	112.32	104.01	99.825	96.25	104.11	96.579	98.907	115.78	101.54	106.49	98.9	108.6	100.02	108.65	113.09	103.69	106.71	105.14	96.451	104.33	108.71	105.59	103.9	111.08	109.7	113.85
99.218	102.94	103.14	99.489	87.818	105.12	106.09	108.29	103.78	101.23	103.84	108.14	99.994	108.69	113.37	102.49	99.23	98.621	95.358	109.58	104.28	102.28	103.5	109.69	105.6	107.45	106.73	108.25	105.09	111.23	101.9	107.64	102.11	106.35	111.76	107.15	113.64	107.9	112.61	104.4	108.65	109	103.62	103.77	103.12	102.62	105.65	107.25	103.5	106.41
107.92	102.66	105.06	101.7	105.2	106.9	111.03	106.77	104.33	106	107.73	108.53	102.82	107.7	112.78	105.25	112.45	108.16	108.83	102.61	101.94	109.91	111.5	106.71	104.62	98.523	104.01	107.46	112.82	108.51	108.91	106.69	105.79	114.58	113.13	101.43	108.51	100.47	113.03	104.94	102.27	110.9	111.23	104.58	107.83	113.13	100.21	104.56	99.973	107.84
109.14	111.01	112.03	102.78	114.95	110.5	102.87	103.94	95.587	101.91	116.12	109.32	110.17	101.51	107.54	106.51	108.14	101.26	116.75	111.88	110	110.93	112.22	113.76	110.88	113.17	113.99	110.06	115.85	107.94	99.394	109.18	105.7	123.66	108.84	112.96	107.09	107.53	112.83	109.39	104.21	104.82	120.12	108.97	108.63	108.03	119.07	101.56	110.53	108.79
114.11	104.31	108.76	105.66	101.32	105.47	115.68	106.18	105.16	108.92	101.28	101.28	107.61	121.78	105.71	112.19	112.07	107.86	107.55	106.25	112.09	115.01	99.405	122.25	107.69	109.52	105.8	114.49	117.62	106.66	103.49	111.7	99.657	103.44	114.4	114.67	104.03	111.06	108.73	107.54	107.93	105.7	111.77	113.99	104.15	115.78	113.65	114.55	107.13	111.2
106.09	102.27	103.46	101.65	101.76	98.274	100.36	93.303	109.15	108.49	108.55	110.64	117.72	111.48	107.43	104.82	104.55	111.98	111.6	107.81	104.17	103.08	106.38	106.71	95.921	108.39	109.58	106.35	101.93	110.7	106.54	101.74	106.96	97.021	93.842	104.82	110.13	107.37	107.56	101.24	105.35	110.27	103.25	101.25	107.48	108.67	100.31	111.26	113.82	111.23
114.59	102.6	117.62	110.1	109.83	118.64	106.44	96.824	113.5	110.21	114.7	107.09	111.44	111.31	111.65	109.49	102.93	109.91	106.84	108.54	106.3	105.91	103.72	114.79	109.56	112.3	103.01	102.46	105.7	101.16	102.89	106.48	111.83	113.36	111.4	106.9	115.75	113.59	115.8	103.34	111.4	114.52	102.7	105.1	109.41	107.15	105.86	107.57	99.896	116.45
106.81	98.192	110.52	98.305	94.33	108.08	103.77	102.96	106.28	111.58	98.736	101.46	102.61	112.41	109.42	101.51	107.61	97.919	108.05	95.998	109.2	105.22	112.27	108.03	107.65	107.29	104.63	109.07	85.933	102.95	99.259	106.96	96.04	105.76	95.451	104.03	110.07	108.18	104.54	105.77	102.63	102.13	102.72	99.835	103.62	102.86	109.89	112.29	111.49	97.648
96.519	109.61	98.706	98.503	113.04	105.09	104.49	104.61	110.86	107.7	106.75	98.954	99.82	105.48	114.98	99.921	102.25	99.851	107.25	103.82	103.03	109.85	104.08	114.25	108.06	108.73	106.72	109.11	104.77	107.5	94.305	101.02	99.902	102.57	112.02	102.1	98.96	99.756	106.06	107.16	97.712	108.79	99.604	106.44	109.72	106.23	114.89	107.42	105.34	108.72
112.54	104.82	110.39	112.35	107.38	100.14	112.38	107	104.31	107.3	118.06	117.65	109.34	113.21	107.74	112.79	99.942	105.4	106.85	122.13	113.07	117.36	111.02	112.98	105.54	108.14	104.15	111.41	110.37	115.9	107.6	115.86	110.37	109.84	111.45	114.85	102.72	106.57	110.39	105.58	102.52	103.42	111.27	109.69	102.76	109.77	114.87	109.13	108.82	111.23
104.64	120.15	119.1	121.57	105.17	100.76	119.49	109.43	111.17	110.22	112.86	107.19	119.99	111.97	107.04	118.53	107.98	113.58	108.8	116.74	104.79	107.21	119.26	106.82	108.82	115.57	111.84	105.87	117.53	106.87	108.19	113.99	110	114.63	119.58	109.38	113.38	113.62	119.04	112.32	110.35	103.05	109.81	107.45	112.9	115.09	107.36	108.08	115.38	108.34
96.97	92.508	106.18	97.665	99.701	100.45	104.77	98.235	107.52	98.407	101	91.636	106.12	100.46	100.92	105.29	102.49	105.25	107.04	101.56	104.99	94.006	99.321	92.441	98.043	104.85	101.73	93.821	106.84	103.31	100.23	105.29	103.73	103.59	100.31	114.76	100.66	100.26	95.655	105.75	106.14	100.8	96.049	102.77	103.85	101.18	94.349	96.175	105.84	99.72
107.82	108.49	101.62	103.41	105.25	109.69	113.52	113.28	105.04	116.34	95.938	96.67	103.72	106.17	104	103.25	105.4	101.09	112.3	101.52	103.03	105.14	107.39	109.98	112.4	102.41	107.04	109.3	102.63	107.12	104.12	103.98	101.26	104.22	96.762	111.94	106.36	104.1	106.58	109.28	97.661	103.38	107.53	106.94	102.45	113.42	106.34	112.89	108.95	101.72
101.03	107.84	107.22	113.37	96.049	115.56	102.76	111.26	110.96	106.86	100.49	107.85	103.09	111.33	107.77	111.73	111.42	108.98	114.33	101.24	109.35	103.83	104.59	119.52	98.87	112.32	111.72	105.8	105.47	112.65	109.34	105.14	101.61	106.68	115.96	109.07	118.77	107.79	104.95	110.6	112.82	113.75	95.034	107.03	107.11	113.34	111.09	104.29	108.81	105.71
99.819	101.43	104.77	103.23	100.68	102.87	105.27	107.58	107.24	109.09	109.74	104.35	99.485	106.29	107.84	106.86	106.24	97.786	105.27	108.44	105.71	108.34	102.99	111.07	92.871	99.647	110.02	105.83	116.27	107.9	111.56	111.27	106.3	106.89	100.65	101.68	107.3	107.7	107.07	108.72	103.92	98.117	113.93	109.4	102.86	107.99	103.96	106.14	118.94	109.61
99.68	109.93	111.22	97.282	108.67	97.251	101.36	105.58	104.26	106.14	108.05	101.65	109.02	108.22	108.79	100.84	118.05	105.82	111.86	103.7	109	106.6	106.9	105.22	106.13	103.55	114.38	112.88	107.01	107.32	111.24	107.1	102.36	105.09	99.56	95.211	103.39	104.74	110.69	104.6	107.44	107.84	109.65	109.6	107.65	113.06	111.12	107.9	106.74	103.37
101.44	99.311	103.9	107.27	112.68	104.81	102.4	110.12	102.46	110.26	103.25	101.79	101.02	109.03	110.22	100.56	111.51	107.11	107.83	97.174	104.75	111.05	105.51	103.51	104.45	97.178	104.74	110.95	119.32	103.07	112.74	98.718	101.75	107.02	108.73	103.04	113.07	115.43	102.25	101.99	103.9	107.3	105.48	106.14	110.03	119.43	103.98	115.38	109.06	105.94
104.8	100.84	101.78	108.2	101.82	102.55	106.21	103.99	98.33	109.23	107.34	102.71	106.19	112.15	107.14	99.713	106.51	93.091	93.875	99.06	102.16	119.3	103.09	109.26	97.947	107.01	106.72	104.78	100	105.92	103.09	111.33	103.15	96.901	99.574	98.678	109.89	101.16	103.01	104.68	102.92	100.37	114.15	101.72	111.3	101.92	112.47	113.57	109.29	104.52
102.2	99.625	104.37	105.16	105.49	97.366	103.17	104.02	106.4	105.9	106.44	110.59	104.52	99.584	115.22	97.878	95.221	103.25	101.57	109.3	107.53	116.32	110.26	105.87	105.9	110.62	96.433	106.69	104.56	106.97	108.69	107.74	109.82	111.87	112.18	104.6	107.15	99.134	96.266	108.5	111.67	114.65	106.49	113.34	99.882	110.78	101.63	98.445	96.886	96.273
113.83	105.89	100.3	103.61	99.311	110.77	102.39	105.68	103.9	110.03	102.94	100.71	109.17	106.5	111.04	99.754	106.69	105.9	110.8	105.83	102.21	114.02	92.652	109.54	105.28	101.48	107.16	112.39	110.35	104.49	105.94	114.33	103.98	109.56	111.71	96.499	116.1	102.9	98.767	101.52	106.47	109.68	105.94	102.07	98.178	107.85	101.56	99.6	114.44	107.54
111.09	107.85	114.37	102.27	107.95	101.86	99.02	96.597	98.846	112.99	112.22	108.82	106.9	106.91	116.26	110.64	116.71	111	108.16	104.98	119.48	103.57	106.47	118.81	101.53	106.9	112.26	101.49	100.79	106.15	107.58	101.55	111.04	113.13	107.49	110.42	112.29	102.48	106.84	107.15	109.63	101.83	114.92	114.76	115.79	115.68	114.37	111.54	116.3	109.22
98.011	100.19	102.09	98.175	94.848	93.394	95.131	103.14	105.33	94.563	99.732	97.189	103.06	106.06	100.98	107.29	97.354	107.99	96.928	104.27	113.59	95.61	91.285	92.108	100.47	113.74	94.425	102.07	104.53	87.612	102.66	105.21	100.2	106.97	108.87	104.18	103.83	101.49	104.91	89.04	106.54	109.67	91.152	90.508	105.92	99.385	109.25	104.5	99.254	94.487
103.06	115.79	110.8	109.94	108.2	109.58	103.96	108.88	112.49	121.5	104.33	106.39	114.66	105.88	114.53	103.82	108.53	109.86	105.93	105.07	106.43	110.97	102.65	114.98	109.73	99.562	100.55	105.62	108.63	105.81	98.231	110.6	99.796	105.94	102.4	102.17	112.65	103.69	100.8	105.46	113.97	108.04	110.57	103.06	114.88	112.63	109.63	111.87	109.28	108.27
107.4	99.642	111.09	105.08	101.51	105.95	101.36	111.93	106.03	105.01	102.84	102.53	112.82	102.83	101.84	104.83	107.5	102.77	103.88	113.89	102.58	108.07	99.927	110.88	111.04	102.75	95.231	108.34	102.11	106.01	95.374	96.741	103.32	100.4	111.99	105.93	105.62	108.01	103.04	93.494	107.32	113.69	107.57	105.88	115.36	103.51	112.02	106.61	107.1	107.68
104.39	105.74	109.14	104.11	99.939	100.13	104.13	112.32	107.74	105.3	103.73	110.82	104.17	104.46	98.626	103.19	107.73	104.08	102.08	103.69	108.91	107.87	110.31	113.26	96.308	113.29	103.85	100.86	106.38	109.12	97.274	111.03	101.16	117.26	109.23	101.45	106.08	102.65	110.37	104.19	102.06	103.16	112.85	106.65	103.16	113.79	105.45	99.313	100.03	108.11
114.59	105.48	116.78	106.99	116.28	112.26	115.32	108.06	104.02	103.4	104.81	112.81	106.8	112.18	112.92	113.26	110.23	104.77	105.93	115.26	109.65	109.37	117.24	111.81	108.22	112.16	104.05	106.54	113.34	100.85	112.38	119.85	118.26	108.85	105.46	105.59	109.52	108.01	108.44	110.39	109.31	113.56	112.92	115.43	104.7	111.27	112.66	109.13	104.99	106.22
92.991	106.94	104.95	101.24	105.14	104.05	93.817	90.144	92.631	94.397	99.528	97.999	100.09	98.344	92.634	99.928	94.128	104.93	87.387	97.075	95.708	94.592	101.14	100.5	96.799	100.47	99.718	100.73	99.006	102.65	96.837	95.159	102.18	97.436	99.545	96.506	104.9	103.48	105.57	109.77	99.299	104.71	100.83	96.475	97.63	103.19	98.449	93.401	96.586	98.704
98.135	97.532	105.55	97.263	101.3	106.26	101.61	96.777	102.22	99.169	105.79	98.171	98.947	98.807	92.835	99.333	107.59	92.674	99.397	89.225	96.347	102.72	105.41	91.892	103.99	93.485	97.174	100.2	98.82	98.884	99.997	99.508	94.508	103.63	92.29	99.275	97.727	95.715	96.333	90.874	91.058	99.383	100.95	95.35	96.402	98.461	101.47	93.98	100.36	102.04
100.81	101.59	105	101.66	108.41	95.41	107.34	112.7	104.81	102.44	97.477	82.499	100.38	105.47	101.47	103.33	95.189	92.256	104.49	102.4	109.51	100.9	100.95	98.766	98.083	97.149	97.291	96.733	97.319	88.576	98.582	96.67	96.696	99.326	101.03	102.44	99.693	104.36	99.456	94.613	89.341	98.6	95.048	95.185	101.09	96.439	93.06	101.43	97.378	102.16
105.07	98.044	111.78	107.48	103	99.874	106.28	105.42	110.02	108.5	114.59	109.14	104.46	103.24	104.54	106.68	111.28	115.2	106.76	110.7	111.39	109.55	104.16	101.04	103.88	93.412	105.76	104.59	103.55	104.56	110.97	107.84	112.72	98.183	109.14	98.96	104.57	111.95	105.08	110.6	114.61	110.46	105.03	101.96	107.9	97.845	97.325	102.32	99.697	99.134
107.73	95.261	107.64	100.15	101.49	96.052	100.44	101.41	99.373	101.47	104.24	89.189	99.736	101.78	96.197	110.14	103.09	97.918	97.179	100.61	97.04	106.72	96.089	102.57	98.725	88.931	103.73	99.083	95.107	89.413	109.35	103.98	93.746	107.41	101.19	99.974	99.817	105.21	94.725	100.46	98.099	94.834	102.08	94.342	102	92.418	100.6	106.07	107.31	93.558
106.08	102.78	110.58	108.72	114.38	103.88	100.25	113.28	108.16	104.84	103.37	111.5	106.8	104.4	108.97	111.79	99.309	102.56	107.58	101.92	104.67	106.9	102.31	115.3	100.23	105.65	104.58	99.159	104.57	105.21	109.3	105.39	98.382	101.65	103.81	109.74	103.15	111.93	108.39	100.39	107.7	110.87	100.4	102.03	112.05	105.35	103.09	107.61	111.19	104.07
112.03	98.736	104.37	101.36	112.12	106.1	101.14	110.52	95.629	103.76	110.21	102.89	112.1	105.98	96.964	108.78	105.37	106.84	103.91	113.83	98.527	113.15	108.23	106.34	95.752	105.69	98.448	95.736	102.92	107.28	113.62	97.837	104.24	106.32	107.77	98.147	104.26	102.22	100.91	101.52	102.77	107.67	110.47	107.32	104.25	106.69	104.77	109.96	116.97	105.98
108.03	114.19	105.7	109.13	104.01	103.37	101.26	113.12	103.81	113.42	110.21	107.1	101.55	109.65	105.9	93.749	110.31	102.03	109.77	109.17	103.19	96.89	100.31	110.28	110.61	103.41	110.4	100.01	99.45	109.26	102.46	105.01	102.86	100.92	103.27	114.5	104.96	107.91	104.25	98.399	100.1	104.5	117.01	99.936	106.9	107.57	104.45	108.45	105.82	103.08
109.03	106.88	104.09	108.44	112.88	103.5	110.9	110.44	110.86	111.13	105.24	100.52	101.5	103.69	103.96	111.48	101.23	112.2	105.74	108.79	102.9	110.93	107.34	107.6	109.81	99.375	108.47	99.763	104.52	99.033	110.92	111.27	108.64	102.77	98.151	99.417	98.43	95.248	113.27	104	105.77	107.02	98.811	102.6	100.64	103.24	104.72	99.765	113.86	109.79
102.56	109.6	107.86	102.29	105.39	110.62	106.23	108.83	107.85	111	104.63	104.67	103.38	104.17	102.72	109.34	106.4	104.69	96.651	104.45	107.96	106.54	109.67	107.06	95.507	103.38	111.7	107.47	102.65	103.73	107.51	104.45	101.46	106	103.96	104.25	106.48	108.91	111.13	105.11	116.59	110.61	103.9	94.077	115.42	112	108.33	98.295	108.15	105.66
108.65	116.27	105.65	117.27	104.63	112.64	104.66	101.62	106.84	108.25	105.06	98.806	106.15	104.72	105.31	107	109.18	111.78	103.4	102.24	114.46	102.6	104.1	99.323	102.88	106.33	103.92	103.08	102.63	105.89	102.65	103.93	106.47	105.77	99.63	111.76	115.31	109.27	105.59	104	93.302	113.73	103.34	110.94	106.37	101.28	106.4	102.98	103.52	114.64
106.46	100.49	100.58	115.67	107.83	111.93	106.3	103.06	100.05	108.96	103.61	100.73	104.61	115.49	99.234	101.86	107.2	93.255	103.02	105.17	98.017	107.95	100.03	118.33	94.015	116.39	109.92	99.574	103.32	98.023	105.01	109.85	103.82	94.41	103.48	107.97	101.54	106.95	104.16	112.43	102.86	105.31	105.4	104.99	97.694	102.82	104.83	111.19	111.71	106.16
100.09	102.7	104.14	104.08	117.2	100.31	107	107.42	103.59	110.8	106.87	103.96	107.43	110.31	103.54	97.857	115.04	109.23	107.8	104.22	104.65	109.84	104.15	110.21	104.7	109.04	106.16	97.882	108.4	101.97	101.3	108.8	106.61	103.64	105.14	111.45	114.16	110.43	108.9	108.71	113.33	107.47	99.071	106.84	96.864	106.17	104.27	115.41	110.46	119.55
102.22	102.64	110.62	101.56	110.75	103.47	106.4	98.448	105.54	106.55	109.98	109.74	102.7	103.36	105.46	102.31	107.64	101.55	112.87	101.33	106.95	113.7	103.1	109.98	103.54	101.63	113.76	107.79	110.57	108.84	109.03	112.02	108.02	104.95	106.04	103.55	104.93	108.8	109.43	108.38	103.99	114.28	107.91	105.77	104.69	102.61	118.19	104.42	104.06	106.07
102.58	100.38	109.64	105	103.01	111.89	104.53	106.73	106.97	105.65	102.11	107.88	118.06	104.5	106.34	103.52	97.132	99.606	106.42	105.36	103.24	101.09	109.76	107.85	103.49	111.69	101.24	115.33	102.95	106.26	100.35	111.97	97.719	105.12	98.674	107.16	99.997	100.49	103.11	112.39	101.77	106.2	100.81	100.3	108.89	103.06	100.06	100.67	103.45	99.256
94.923	101.08	102.28	97.584	100.8	108.23	101.5	109.66	96.986	95.273	104.12	102.15	101.51	106.57	103.2	96.457	105.46	94.55	108.56	100.14	102.38	102.83	102.78	103.79	109.48	106.56	98.299	90.994	99.932	107.88	91.606	113	98.124	105.58	103.38	106.56	96.164	106.5	103.39	99.757	95.089	95.309	100.76	107.44	102.41	99.803	101.16	106.41	97.161	93.984
115.52	103.8	122.65	102.4	109.45	110.03	104.71	107.42	110.92	107.76	109.89	108.93	105.86	100.04	121.42	104.37	106.19	112.05	107.28	105.81	119.19	109.26	101.93	107.72	108.52	103.46	118.29	110.08	116.38	112.72	113.7	102.96	111.62	110.74	110.92	109.18	113.69	94.893	107.63	114.6	114.66	101.49	109.11	114.5	113.05	103.61	105.92	117.11	103.92	111.62
113.93	104.18	112.24	102.89	111.88	114.07	108.82	115.43	107.64	114.23	120.06	97.532	103.64	109.37	92.398	115.22	106.53	108.2	101.55	106.57	112.08	113.52	103.35	102.88	104.87	105.48	108.47	98.536	99.03	111.27	104.61	105.2	107.73	113.8	113.88	99.065	107.82	112.18	105.7	108.01	109.07	110.85	112.14	109.91	103.05	104.45	94.878	119.85	117.6	103.9
101.9	92.706	98.775	102.43	102.6	99.835	89.902	102.02	93.461	95.134	103.75	96.905	106.13	111.41	97.497	105.2	98.746	97.398	106.11	105.6	99.571	104.01	97.03	101.43	103.06	93.341	91.022	107.49	105.73	101.19	108.12	97.69	106.07	96.949	104.96	99.114	96.622	102.32	99.011	93.988	96.267	92.676	100.83	94.324	106.81	104	96.976	105.63	89.216	103.27
104.61	97.145	98.94	99.278	100.16	92.606	101.86	106.69	97.764	93.628	105.76	95.415	105.39	106.76	102.11	95.591	101.24	97.272	97.53	111.06	103.58	104.08	99.446	98.258	95.096	101.5	100.02	93.911	98.628	103.36	108.99	102.07	101.52	102	105	109.56	98.56	109.42	91.77	104.49	91.956	92.854	100.9	101.83	91.446	98.895	103.1	100.55	102.45	100.03
116.61	116.29	108.39	106.13	109.21	105.24	107.62	107.97	111.9	111.98	102.26	108.6	98.594	105.95	104.7	110.41	111.01	109.11	118.09	110.69	108.75	104.76	115.41	103.61	109.72	107.02	107.54	102.15	113.24	110.84	103.13	119.45	107.34	105.85	104.16	107.11	105.19	109.16	116.02	112.6	112.02	108.63	106.04	113.28	109.36	109.86	111.32	113.65	107.37	110.13
110.33	107.28	105.65	108.85	114.93	105.14	110.47	108.12	98.364	110.11	105.8	110.14	110.88	101.96	112.99	103.55	96.816	109.55	103.89	104.09	115.98	102.64	111.64	108.23	103.37	102	109.33	107.93	110.55	101.77	105.83	110.09	110.59	101.48	104.05	111.37	99.5	112.68	107.88	113.8	109.38	109.51	113.77	104.47	100.84	109.25	97.2	107.65	107.73	106.83
100.88	95.13	101.18	103.48	98.361	101.54	92.186	100.95	96.991	93.613	98.924	97.381	100.2	105.6	93.08	102.36	104.47	96.984	101.15	110.1	108.75	94.729	93.723	106.12	106.55	105.04	107.71	93.475	103.45	91.805	99.062	93.2	102.45	108.09	101.44	98.965	103.66	103.83	92.809	101.72	93.437	94.361	101.75	101.81	107.97	104.87	85.426	90.804	103	106.1
94.256	107.37	95.364	100.44	105.35	104.53	97.858	102.31	98.805	103.37	98.53	89.068	101.31	96.686	102.31	100.48	97.59	93.377	103.77	94.521	92.235	107.89	97.358	100.54	101.36	103.1	96.194	98.186	100.97	100.5	95.056	95.9	98.163	95.644	94.822	98.484	93.644	96.675	87.236	101.31	88.076	92.206	97.439	104.47	90.923	96.65	103.85	92.698	93.432	107.29
101.1	116.95	113.46	107.32	107.66	116.8	111.48	103.6	106.21	104.95	107.82	105.35	115.47	106.15	105.21	105.9	105.64	106.73	106.18	104.16	104.01	112.21	106.15	109.83	96.945	115.41	109.35	103.43	105.83	107.15	105.56	100.43	107.76	103.3	97.676	112.39	108.3	100.82	109.82	106.33	106.32	110.69	103.9	108.49	104.14	108.08	112.32	111.66	104.88	111.69
101.17	93.229	95.534	102.17	93.311	90.883	103.59	102.85	104.41	97.235	94.388	101.45	90.968	100.93	87.228	100.66	107.26	103.49	96.584	91.392	92.274	91.795	93.878	96.641	96.539	102.08	100.14	91.221	103.16	95.437	104.21	96.776	99.638	109.3	95.854	92.503	95.577	105.01	99.091	93.267	101.73	93.845	94.028	92.489	102.12	104.29	101.41	95.41	89.555	101.19
112.21	119.69	102.93	118.33	112.6	112.22	112.38	113.91	108.48	111.05	109.95	112.43	116.61	120.28	100.32	116.03	107.9	108.44	106.59	109.56	113.81	106.93	108.57	105.27	119.21	110.85	106.09	117	116.49	113.25	104.94	119.26	97.351	114.47	118.35	105.49	109.35	109.58	108.34	110.87	114.31	118.29	114.62	108.64	105.35	109.24	114.75	110.13	118.52	107.52
104.72	110.41	103.66	105.05	102.57	109.11	104.59	111.42	110.11	102.33	108.9	105.32	102.29	109.19	104.08	105.29	101.34	103.88	100.56	114.65	104.06	104.94	102.79	103.46	101.02	96.924	97.185	108.38	106.71	102.34	106.26	95.309	106.99	103.12	108.63	111.81	100.03	106.39	104.05	102.68	111	102.14	104.05	112.34	103.32	106.98	113.61	100.36	102.75	101.99
98.892	113.24	110.68	113.29	111.34	110.92	113.26	123.17	111.87	111.67	99.734	110.91	113.25	105.55	113.35	110.36	107.9	107.89	117.87	109.57	105.31	121.55	109.46	113.63	114.61	113.01	104.95	103.45	113.37	113.37	108.09	111.46	117.43	117.76	120.11	100.09	116.55	109.97	109.26	113.8	120.95	114.64	106.45	120.07	101.75	106.87	103.75	110.5	111.69	109.64
103.86	106.58	110.1	107.57	106.16	101.74	106.57	110.2	105.88	105.61	108.58	101.94	101.62	114.82	112.48	104.94	111.65	108.81	110.25	101.1	112.17	103.76	112.77	109.67	105.42	103.72	110.16	109.88	110.28	105.73	118.53	104.69	114.22	110.92	110.26	105.77	111.35	104.48	101.32	109.27	102.34	108.82	109.29	107.02	117.43	102.7	106.2	105.45	108.17	96.432
114.75	112.68	122.62	111.32	104.52	118.43	113.33	105.53	110.21	103.36	110.37	109.17	109.99	111.45	107.86	101.6	109.67	106.98	96.468	114.55	111.65	115.59	113.98	104.99	114.42	112.41	102.19	103.9	108.89	102.64	116.35	111.21	122.09	115.56	112.71	106.41	103.63	110.34	102.45	113.21	111.06	109.22	116.03	112.87	110.73	109.9	111.09	110.23	113.92	109.26
95.3	94.494	103.77	100.14	96.785	99.761	100.82	102.16	93.504	106.18	88.478	102.56	102.86	93.669	103.14	92.243	103.32	101.58	94.346	96.237	104.69	90.987	101.95	99.18	95.946	109.01	98.082	95.246	98.977	102.28	109.19	94.567	100.11	93.898	100.85	104.72	96.234	100.45	104.75	96.165	92.243	100.32	95.32	98.455	99.036	102.56	102.3	102.77	103.88	106.68
105.94	105.09	101.52	97.323	102.52	100.52	87.719	104.69	105.06	99.131	94.433	105.56	96.612	105.12	103.24	106.77	98.682	100.95	101.57	101.52	102.89	104.52	108.89	99.603	103.59	105.52	92.557	100.54	102.54	102.31	106.6	109.04	99.445	105.23	93.482	99.557	106.33	110.52	100.81	108.22	102.32	91.373	103.41	94.949	99.339	97.33	109.23	100.4	100.42	103.94
107.9	104.84	109.44	113.86	103.7	106.96	101.92	108.63	110.32	108.71	112.63	109.16	108.92	108.47	103.98	107.78	102.89	100.91	107.94	103.74	105.73	109.05	109.91	109.75	105.38	106.63	107.11	110.43	105.76	102.37	103.57	100.06	97.313	96.223	99.817	108.79	102.45	98.481	110.71	115.81	99.129	115.73	108.92	102.58	105.19	106.28	104.93	106.87	109.88	106.54
104.3	97.573	94.553	89.597	100.81	92.824	96.591	101	107.92	102.58	102.27	101.46	98.147	96.268	97.502	104.96	92.617	98.897	101.35	106.14	96.831	104.48	95.65	91.099	99.911	97.587	100.67	103.31	103.94	100.62	100.18	107.22	108.47	104.43	92.721	98.16	102.02	97.246	107.08	95.399	94.508	95.59	110.57	98.117	93.079	93.792	104.38	106.22	102.96	103.48
104.57	107.1	106.25	102.35	113.94	115.92	104.82	105.65	105.1	112.17	105.93	114.59	108.68	104.09	104.79	111.01	109.62	103.3	102.72	110.84	109.23	102.86	107.96	111.34	108.42	114.61	108.09	105.51	107.58	106.07	105.12	103.61	109.65	104.73	107.33	108.82	106.47	109.38	107.72	96.738	116.49	110.48	107.75	105.78	116.38	113.24	103.9	101.89	104.51	106.96
102.55	111.98	108.2	102.73	110.5	111.81	93.188	105.73	104.84	97.734	98.897	110.07	106.78	108.01	104.98	102.01	108.47	104.57	102.76	105.85	93.747	106.78	98.502	98.08	101.24	99.313	104.07	102.17	110.75	106.11	99.878	106.12	102.68	102.74	108.39	103.27	104.84	105.51	104.09	105.95	104.31	102.72	97.758	106.6	103.34	102.98	105.95	98.771	108.25	112.21
105.93	115.69	114.8	109.79	104.3	110.74	115.86	104.72	107.29	109.46	108.32	119.82	112.83	117.85	107.19	102.07	114.72	103.46	110.78	111.33	106.66	113.55	105.87	103.65	110.59	102.15	110	110.83	118.27	116.46	119.09	100.29	111.28	94.429	116.41	107.61	104.02	111.99	113.42	115.73	106.56	107.78	109.17	111.27	110.04	115.92	109.17	111.08	102.86	112.16
111.78	99.951	105.34	104.63	115.71	105.51	111.2	102.71	105.56	99.808	117.59	104.55	111.75	106.14	102.19	108.97	99.083	107.66	107.59	109.43	101.58	109.46	116.25	103.31	109.44	119.92	106.93	97.592	105.56	116.54	111.7	106.17	107.76	102.07	110.06	98.693	105.64	114.39	110.46	119.6	108.28	100.47	107.49	113.93	111.74	114.19	112.45	106.95	100.85	118.43
100.73	116	109.18	107.06	107.28	108.2	113.35	110.32	97.26	107.26	110.04	105.42	112.83	109.14	107.44	116.24	103.27	116.09	106.69	104.63	108.65	94.912	111.48	105.18	101.49	115.02	110.92	102.18	101.34	107.4	118.76	113.03	111.98	97.283	110.18	108.87	107.74	113.32	111.47	106.51	102.03	111.52	107.24	112.81	112.87	109.16	113.31	108.63	114.7	101.21
101.25	108.9	104.63	106.71	110.35	112.75	107.28	105.65	102.68	110.64	113.13	111.16	117.68	106.5	108.37	111.13	109.69	120.76	108.43	100.78	111.23	112.53	111.03	107.12	116.83	109.3	106.3	110.78	115.68	113.24	106.63	105.2	116.87	101.4	111.58	112.07	112.5	114.24	112.54	105.89	106.55	112.43	110.97	105.34	113.47	109.27	103.18	104.2	108.36	106.67
98.94	95.149	99.113	94.352	96.251	101	94.994	104.38	94.649	100.6	93.193	90.887	90.541	99.326	97.463	96.305	103.17	97.679	98.011	92.085	105.9	102.19	93.954	92.764	98.594	89.474	97.577	100.33	100.33	95.408	91.474	100.43	103.84	102.45	97.629	93.861	91.378	100.27	97.553	99.193	95.908	97.752	95.706	93.527	94.272	97.081	100.15	98.533	105.92	99.382
107.17	110.57	112.2	104.89	102.58	104.78	96.062	104.66	111.55	109.83	107.34	103.4	111.48	110.48	102.22	107.25	105.89	104.46	105.02	105.53	112.61	104.29	110.26	105.2	105.97	117.28	106.56	111.22	96.631	105.93	104.76	102.97	100.03	108.5	108.01	97.405	108.26	100.79	108.02	111.21	104.37	112.9	110.83	107.2	109.54	103.64	101.85	109.59	100.94	103.85
[truncated: 200 more rows]
[truncated: 150 more columns]
