# Supplementary material for: Genetic dissection of main and epistatic effects of QTL based on augmented triple test cross design
Source: PLoS One. 2017 Dec 14;12(12):e0189054. doi: 10.1371/journal.pone.0189054 (PMC5730204; doi:10.1371/journal.pone.0189054)
Supplement: S10 Supporting Information — (ZIP) [file pone.0189054.s010.zip › z6_1350_0.5_10.csv]

109.61	107.64	105.88	109.51	106.59	106.75	108.12	107.15	109.46	112.43	111.79	109.82	108.26	105.24	108.36	108.12	110.13	110.34	107.05	109.47	106.28	110.4	108.2	107.57	109	107.23	109.66	108.66	109.71	106.39	109.93	107.4	108.23	108.44	108.9	110.9	107.9	108.8	106.02	105.77	109.03	109.11	106.76	110.87	105.23	107.32	106.3	109.41	109.58	105.4
107.23	108.98	108.68	110.91	104.88	106.55	109.44	102.67	107.2	105.94	110.3	109.28	107.65	110.82	109.37	106.25	107.31	110.5	107.84	108.33	111.14	108.73	111	106.11	108.43	108.76	106.58	109.52	105.89	106.71	108.19	108.37	106.67	106.66	106.03	108.08	105.54	110.82	108.66	109.21	109.24	107.16	108.66	106.42	107.8	110.31	105.62	108.85	107.09	108.42
104.86	105.51	104.77	104.4	108.62	102.87	105.8	108.87	103.95	105.19	103.49	105.62	107.04	105.98	102.94	105.12	104.75	104.52	106.53	106.49	106.33	106.31	104.24	107.78	105.21	110	102.6	105.21	105.38	108.46	107.1	103.44	108.23	106.2	104.88	106.18	105.29	105.39	105.21	103.94	106.4	102.21	105.84	108.02	104.63	106.85	104.6	107.09	110.08	105.13
110.41	111.31	108.49	109.35	106.34	107.21	106.35	109.38	107.74	108.45	109.41	109.82	106.18	108.93	106.41	108.7	106.81	107.94	107.97	111.23	109.68	108.26	108.36	106.5	108.18	109.4	109.05	108.99	108.47	108	108.03	109.35	107.9	108.81	107.44	106.6	107.07	107.36	108.44	109.67	109.23	109.03	106.88	106.06	108.52	106.78	106.97	108.46	111.39	106.23
104.55	105.38	104.75	102.7	103.17	105.43	105.07	104.79	106.71	110.57	102.44	105.77	103.1	103.54	106.9	105.7	106.67	105.11	107.69	105.71	104.3	105.02	105.83	107.21	103.33	102.65	107.38	102.68	107.42	106.13	103.71	104.46	103.76	104.72	103.86	105.97	107.64	107.95	105.8	104.8	108.17	107.07	106.84	106.23	105.96	104.48	104.8	107.69	107.39	106.23
106	104.09	104.72	105.91	108.91	107.44	106.5	105.32	106.22	106.77	104.55	105.7	103.39	105.4	106.45	104.07	106.61	106.63	108.3	103.9	106.35	106.34	107.14	107.23	105.89	104.3	107.59	105.69	107.04	103.74	109	105.78	106.19	106.27	107.46	107.8	106	104.71	107.27	103.91	107.63	110.86	111.34	109.92	108.63	108.5	108.31	106.87	108.26	106.24
105.58	108.21	105.6	107.3	106.83	105.86	105.78	103.42	105.63	106.43	103.93	103.45	106.21	105.27	105.32	109.78	107.02	107.24	104.92	104.9	104.71	105.45	106.27	104.22	104.63	104.62	104.84	104.55	106.65	108.82	107.45	106.75	101.44	106.1	104.94	105.47	105.21	106.98	103.65	104.34	105.34	107.43	106.42	106	108.9	106.52	106.99	105.39	108.72	109.06
110.24	109.77	105.48	106.4	108.34	107.56	106.53	110.5	108.85	105.52	107.48	108.18	109.13	108.54	108.39	108.38	111.22	109.23	106.52	109.49	108.03	106.21	107.32	107.36	105.31	109.84	109.46	110.05	108.93	113.62	110.37	107.23	110.91	109.4	108.75	109.17	105.16	107.33	102.9	109.52	109.6	106.95	107.96	107.77	106.77	107.16	107.48	106.78	107.11	109.52
108.8	109.76	110.16	110.26	110.27	106.95	106.44	108.29	109.06	102.49	109.74	108.45	110.34	110.21	104.36	106.43	110.44	109.35	108.18	108.17	107.95	107.65	107.07	107.91	109.16	104.54	108.86	108.88	109.52	108.86	108.49	106.19	110.16	106.96	109.64	106.93	108.19	110.33	104.34	108.95	109.53	106.83	107.7	110.9	107.61	107.08	106.51	108.14	106.45	106.91
108.24	108.18	105.3	109.88	109.2	108.89	107.27	109.18	108.14	108.02	108.44	108.75	107.27	106.32	109.04	109.67	105.84	110.52	110.45	107.02	105.79	108.06	108.73	105.15	107.5	107.36	109.01	109.14	107.55	108.23	108.44	108.45	111.71	109.53	106.69	107.07	106.95	109.12	107.68	110.4	107.98	107.91	107.47	107.27	107.83	107.31	106.3	108.13	107.87	105.15
109.1	104.32	106.81	106.97	104.02	107.51	102.68	103.94	106.91	106.11	108.17	105.81	104.7	106.72	110.09	105.71	107.18	101.49	106.92	105.68	108.98	105.22	105.86	106.27	105.38	104.62	105.81	108.37	105.64	106.92	106.15	102.4	103.51	108.63	103.53	104.38	104.16	105.87	108.69	103.72	105.16	108.65	107.39	106.1	105.07	105.86	103.27	104.85	104.32	104.63
104.86	101.14	101.21	106.78	104.28	106.36	104.54	103.39	106.37	103.32	102.53	107.02	103.15	109.02	106.95	107.36	108.52	105.48	105.4	105.64	106.63	105.09	105.18	104.44	107.15	104.88	108.43	104.56	106.06	107.67	105.57	106.81	104.96	101.17	102.37	106.09	104.84	108.27	103.73	108.02	106.45	104.31	105.76	103.23	103.32	104.75	103.73	105.97	104	105.87
107.15	102.88	103.47	102.87	107.69	106.39	101.75	103.66	105.5	106.5	105.22	107.39	105.28	105.88	104.98	102.92	105.05	104.44	105.53	106.64	103.75	104.92	107.6	104.81	103.33	107.58	106.14	105.95	106.99	102.69	110.45	105.92	106.08	105.59	107.18	106.78	105.37	106.67	104.11	103.47	105.63	104.63	108.57	105.4	105.69	107.35	107.19	104.31	105.52	103.94
108.14	106.53	107.82	108.3	104.21	104.21	106.27	105.08	108.3	107.11	106.87	106.21	104.34	106.83	106.71	104.5	106.04	107.46	107.31	105.91	106.19	102.91	104.17	105.11	107.02	104.67	108.17	106.27	106.74	105.74	104.02	102.59	108.35	102.63	106.36	105.3	109.08	105.21	109.7	104.43	108.42	106.68	105.84	105.7	104.92	104.38	106.94	103.6	107.41	103.51
105.01	109.08	109.26	107.9	108.79	109.61	110.19	107.27	108.56	110.51	108.83	106.92	108.41	108.48	105.87	107.72	108.03	108.18	105.61	108.92	106.9	108.17	107.66	111.65	108.01	111.86	110.67	110.15	110.3	109.92	106.68	107.06	108.19	110.46	107.85	106.05	110.05	110.08	107.89	106.43	111.35	108.98	108.19	109.87	109.82	109.27	106.58	109.76	109.37	110.08
97.994	97.361	98.907	101.59	97.251	100.75	98.868	98.062	99.223	99.413	98.271	100.16	97.751	100.79	100.93	98.654	99.046	97.209	99.02	97.302	102.33	100.49	97.4	97.718	97.661	96.97	99.135	98.507	101.4	98.357	98.704	100.51	100.99	97.457	99.876	96.16	99.636	97.658	100.17	99.011	96.654	101.15	97.139	96.554	98.089	97.494	96.609	96.168	97.663	99.707
107.97	108.27	107.44	106.14	105.45	107.07	106.31	105.98	107.68	104.2	104.6	104.44	108.17	107.41	105.8	105.73	105.21	106.74	105.5	107.18	106.95	108.55	109.63	107.18	105.72	106.81	105.72	106.51	107.03	107.68	106.51	107.23	108.25	105.48	103.05	108.99	106	107.45	107.42	108.29	105.01	105.6	106.61	110.13	108.16	106.29	103.52	111.43	106.47	107.63
105.33	105.84	107.75	102.61	106.05	106.63	105.9	105.72	107.03	105.35	105.26	110.07	105.39	104.8	110.12	101.86	107.2	106.91	103.99	109.2	106.33	106.28	107.52	104.6	106.24	107.46	106.48	108.19	104.45	106.23	107.23	105.4	108.13	104.62	106.44	107.78	102.92	107.78	104.51	107.44	108.16	105.69	106.4	107.5	105.5	106.69	104.29	108.99	104.44	106.97
104.45	106.52	106.18	106.83	107.61	109.45	104.96	106.29	105.54	107.29	108.43	105.8	106.87	107.1	103.39	109.34	108.56	106.11	105.21	109.04	107.54	106.76	106.16	107.08	104.85	106.42	107.79	107.69	106.88	105.11	104.9	106.15	104.58	105.01	106.03	104.01	107.03	105.44	105.33	105.13	106.71	104.23	105.55	107.15	106.94	106.57	109.27	105.23	105.18	107.81
109.56	111.09	110.97	108.2	110.58	110.33	112.28	109.07	108.05	109.63	106.82	107.68	107.01	109.9	107.27	111.36	103.85	108.72	109.91	109.01	108.46	107.79	107.69	108.45	109.01	105.85	107.26	108.97	106.93	109.57	111.93	108.09	111.24	107.76	106.14	110.14	108.02	109.88	109.09	108.97	108.28	107.89	106.38	108.66	108.14	107.81	111.3	108.29	105.98	106.15
107.09	106.44	106.64	108	105.49	106.33	105.54	106.76	105.89	103.93	109.32	107.02	105.87	104.79	105.42	109.2	108.33	105.03	106.86	108.27	104.86	105.2	106.23	103.95	104.58	104.4	103.88	107.83	106.97	103.85	105.75	105.23	108.88	108.92	107.65	105.86	104.13	105.76	107.01	106.21	107.74	107.19	104.28	105.32	105.68	105.3	104.2	105.81	106.23	105.61
97.598	94.614	96.918	99.418	96.967	97.608	97.092	96.639	97.439	98.183	96.615	96.895	96.665	95.992	98.915	99.193	96.293	100.21	96.85	95.918	103.16	98.149	95.782	96.481	97.444	100.62	97.57	101.09	97.309	95.901	98.634	97.49	98.635	98.442	97.315	97.343	99.464	99.191	100.58	98.276	97.388	99.446	100.2	96.301	96.281	95.97	98.623	98.504	97.723	98.892
107.28	109.69	108.13	106.87	106.31	109.64	106.59	110.22	107.92	108.87	107.04	108.63	109.33	106.12	109.43	105.78	107.1	106.87	108.15	109.86	109.99	106.89	107.82	109.72	110.47	108	105.5	104.52	107.29	110.28	110.01	106.82	108.33	108.17	108.89	110.48	112.57	107.18	111.02	109.77	109.14	110.04	108.17	108.86	109.81	105.35	107.94	108.2	106.86	108.49
107.9	107.79	110.01	107.76	106.39	106.66	104.31	108.32	104.45	106.59	105.65	105.47	105.69	105.87	103.43	104.89	104.58	108.09	104.78	104.66	106.96	103.81	103.57	108.39	107.72	107.2	108.89	103.65	107.46	106.94	106.1	107.54	104.31	101.47	105.53	103.84	107.7	104.99	106.93	105.26	108.71	103.41	107.16	108.91	104.91	102.91	103.18	106.19	106.85	104.42
108.5	109.7	107.66	109.8	109.8	108.05	106.9	107.4	106.25	110.05	107.91	109.32	107.06	110.7	109.45	109.42	105.23	106.61	110.02	109.58	107.92	106.19	105.14	106.26	108.98	109.89	109.45	105.44	107.75	107	106.52	106.82	105.78	105.31	110.38	105.41	107.86	106.73	109.49	106.63	106.26	104.98	107.16	109.41	104.53	112.34	108.81	108.68	106.39	110.83
103.96	105.92	109.17	106.84	105.21	105.26	106.64	104.5	108.59	104.92	103.13	106.09	104	106.75	105.23	105.08	108.74	106.56	105.62	107.51	105.94	104.02	104.4	102.23	109.33	105.11	100.47	101.39	106.05	106.58	106.35	106.19	104.97	105.07	106.59	102.58	106.6	104.57	106.75	105.52	108.11	104.43	104.88	105.51	106.09	108.45	105.58	105.98	105.86	102.07
105.83	105.07	107.55	105.43	104.5	104.04	103.82	107.58	104.76	109.92	105.45	106.95	103.49	106.72	104.31	105.02	105.85	104.83	106.26	105.72	103.97	106.67	104.4	105.53	105.41	106.32	106.47	106.97	104	107.12	104.9	106.03	104.72	103.43	103.59	106.19	102.74	105.64	106.12	103.54	109.64	105.97	106.11	104.65	107.28	106.16	104.62	106.21	105.6	105.52
101.64	107.67	105.65	106.22	107.07	105.84	110.2	104.62	103.72	106.79	105.29	103.95	105.88	104.36	108.93	103.13	106.61	105.76	103.53	107.64	105.62	105.33	106.24	107.51	106.08	101.66	107.55	106.68	107.39	109	106.38	106.14	108.72	106.09	107.16	107.14	107.76	103.48	103.02	105.3	106.68	106.55	107.97	105.13	103.39	104.89	107.55	106.05	105.82	106.04
104.43	110.08	105.51	109.58	106.44	108.3	105.78	106.51	107.52	108.45	105.59	105.71	106.01	106.58	106.44	107.3	105.02	104.65	106.5	103.57	108.49	106.07	110.33	106.74	106.11	106.09	106.62	108.03	107.07	105.84	107.87	104.14	106.69	106.01	106.74	104.62	105.72	107.03	107.41	104.07	106.59	109.24	108.11	106.5	105.48	109.92	103.91	106.57	108.66	108.31
98.3	100.46	95.994	100.01	101.92	100.14	99.529	97.852	96.786	95.155	101.13	98.249	96.33	97.057	95.921	97.353	96.936	96.642	96.985	98.717	95.742	98.117	97.378	95.352	104.4	96.693	100.43	96.587	95.172	98.465	97.708	100.03	101.33	96.845	97.922	97.359	97.691	100.49	98.612	98.696	99.002	99.029	100.23	97.439	98.327	102.1	97.963	99.704	99.83	100.12
109.16	106.96	112.75	108.92	106.11	106.52	105.73	105.33	112.47	108.42	105.41	105.76	104.86	106.32	106.76	108.15	108.54	108.58	110.07	109.37	106.96	110.79	108.7	110.6	106.82	108.68	106.77	104.68	108.48	109.23	107.11	107.85	108.58	109.84	106.58	103.96	111.42	106.62	107.41	106.25	107.06	109.37	108.07	108.03	108.32	110.79	110.12	106.78	109.03	111.27
103.32	102.42	105.94	104.7	106.99	104.33	106.24	105.09	104.57	103.4	107.66	107.26	106.59	108.81	105.56	103.74	105.01	103.97	103.17	104.7	105.51	106.5	108.67	104.83	105.26	107.37	109.12	104.91	105.12	106.86	109.27	108.9	106.69	106.61	108.62	103.77	104.75	105.31	104.37	104.01	108.48	105.82	106.83	103.88	107.53	103.57	105.85	104.14	103.49	105.93
106.91	108.13	105.03	104.39	105.55	104.89	106.44	108.61	106.54	104.2	106.94	106.57	102.13	105.78	104.47	101.54	105.17	108.8	104.47	103.67	106.45	103.66	104.58	105.95	108.09	104.53	106.44	106.78	106.37	101.74	105.34	100.7	105.57	106.04	107.15	107.67	104.04	107.88	107.67	106.54	106.17	104.22	107.95	101.78	106.65	104.19	105.36	103.6	104.84	104.67
104.44	104.5	106.11	109.04	105.35	112.19	105.78	107.91	103.77	106.62	105.58	106.05	105.69	106.68	106.26	108.68	106.09	104.14	102.78	106.7	107.79	105.03	103.91	107.1	105.12	107.05	108.25	106.23	107.82	107.84	106.23	105.66	105.49	104.33	107.75	106.88	105.71	106.93	103.43	105.22	103.7	106.09	106.32	105.19	106.46	109.26	104.6	107.77	105.78	103.52
96.988	97.904	98.432	98.332	100.05	96.591	97.521	98.601	100.23	96.65	98.847	95.289	99.396	101.73	97.572	97.292	97.382	96.909	98.637	98.209	97.357	95.442	98.299	97.363	98.894	98.995	98.113	97.663	97.921	96.048	98.141	95.301	98.457	99.862	98.31	99.162	94.594	96.354	95.188	95.118	98.667	97.005	97.03	98.071	96.581	96.554	98.99	97.854	99.423	97.677
97.285	98.091	101.56	101.25	101.18	101.99	98.273	102.27	99.477	97.708	99.546	101.31	101.26	104.39	97.414	96.339	103.25	98.926	100.93	98.219	102.92	97.259	99.058	100.04	100.48	100.9	102.27	98.077	100.71	98.383	101.64	101.65	98.261	102.16	101.17	98.84	100.03	101.15	101.48	100.88	101.15	101.64	99.836	98.827	103.94	101.84	98.856	99.506	100.79	99.116
98.18	98.144	102.09	100.59	99.695	101.75	101.55	102.33	100.94	101.12	97.666	102.4	102.6	104.15	102.55	102.85	102.66	102.19	101.17	99.943	100.62	100.51	97.439	102.64	97.658	102.04	100.38	97.875	100.31	99.423	101.74	103.53	99.878	97.355	103.46	103.75	98.09	101.38	100.12	100.44	100.46	101.98	96.424	99.765	99.525	101.56	98.708	102.24	99.603	104.76
97.295	94.302	97.514	97.904	97.144	96.92	97.454	100.93	95.448	96.597	99.417	96.492	98.72	97.868	99.504	98.191	97.745	100.06	97.825	98.83	98.336	98.951	98.609	100.31	97.784	94.981	94.542	96.174	101.03	96.223	100.52	95.395	97.196	99.064	99.127	97.801	98.189	96.289	98.452	93.706	93.458	98.426	98.087	97.753	97.358	98.888	96.276	100.33	98.675	98.148
100.47	95.272	101.67	98.282	99.383	100.45	100.92	102.54	100.25	100.92	98.004	103.41	101.84	101.15	100.9	101.39	101.24	100.14	99.489	102.53	101.12	100.55	99.569	100.25	96.688	102.36	100.86	103.29	99.377	102.98	100.39	99.439	101.6	99.504	104.76	101.02	97.897	102.17	100.32	97.781	100.56	101.59	101.24	100.95	101.87	101.28	101.77	99.629	100.14	98.79
108.42	108	110.84	111.65	105.65	106.78	108.88	110.78	107.88	108.19	105.75	109.9	110.38	108.66	111.38	109.47	106.33	106.99	107.41	108.66	104.48	107.7	109.43	105.55	107.49	109.81	109.35	108.14	109.39	107.93	106.76	109.08	108.21	112.17	107.28	109.26	110.81	106.67	110.13	106.49	109.29	110.32	106.55	109.5	107.01	108.34	108.28	109.46	106.44	108.7
108.12	106.04	105.43	105.97	106.41	104.54	106.76	109.17	108.26	109.5	104.6	106.78	108.85	105.99	105.23	106.83	104.8	108.42	107.09	103.95	108.82	105.08	106.18	104.97	107.98	109.49	103.73	107.89	109.49	107.66	106.49	105.86	106.44	106.53	104.66	109.57	104.22	104.45	106.53	107.93	106.21	106.86	107.99	109.89	106.66	106.46	106.73	106.88	108.83	107.28
97.881	98.372	99.915	103.08	99.172	100.3	102.61	99.713	100.44	99.988	100.53	101.76	100.38	102.71	101.42	101.29	100.03	100.81	102.37	99.644	99.477	101.21	101.62	99.438	101.68	100.82	98.686	99.338	99.296	103.42	100.06	100.59	101.24	100.23	100.98	96.547	103.08	100.49	99.345	99.21	100.74	103.41	101.57	100.77	100.84	99.681	102.7	100.51	98.476	102.64
105.07	106.57	106.59	104.29	105.12	105.1	104.97	107.09	104.22	104.27	106.52	104.62	106.22	103.16	102.41	103.6	107.59	110.76	104.22	106.66	104.57	107.62	108.29	105.04	107.74	104.41	105.01	105.99	105.31	105.33	105.1	104.74	108.81	106.74	106.85	102.82	103.82	104.61	105.29	108.27	107.29	105.37	106.08	103.45	109.42	104.8	107.69	104.71	108.16	104.65
102.61	106.08	107.6	106.87	110.89	107.87	105.49	108.28	103.14	106.69	108.4	106.52	105.94	105.42	109.12	105.58	106.33	105.55	107.6	105.51	105.75	105.68	106.57	108.23	109.3	103.89	111.34	106.44	106.35	109.53	109.3	104.26	108.46	103.08	107.35	106.84	106.23	107.28	108.29	104.63	103.33	107.2	106.03	105.21	103.79	102.68	109.18	107.86	105.62	105.62
110.06	107.71	108.6	107.42	108.37	106.2	106.02	108.24	108.01	108.31	106.48	109.46	109.63	109.06	108.3	106.71	107.82	111.22	110.04	107.18	108.2	110.01	111.01	109.74	109.92	106.45	105.18	104.19	109.01	107.15	113.08	111.39	108.25	107.9	112.48	108.61	105.24	109.68	109.7	108.18	107.34	109.16	112.07	105.81	108.18	107.89	109.43	112.53	105.05	111.32
106.67	104.15	108.27	106.85	106.32	106.07	103.59	108.67	110.38	107.69	109.01	106.17	105.8	105.36	106.09	110.38	107.6	102.19	106.21	106.56	107.06	104.6	107.17	104.11	107.27	106.46	105.07	107.16	109.68	105.58	102.64	107.69	105.33	105.07	102.05	107.75	106.72	108.68	105.64	103.08	107.64	104.27	107.02	103.76	104.26	104.89	108.82	105.87	105.75	108.82
98.931	94.127	97.649	98.908	100.69	101.29	93.868	97.456	96.231	96.536	97.552	99.484	96.931	97.981	96.703	99.615	97.328	97.261	96.365	98.687	98.456	96.678	99.577	94.529	95.336	99.867	95.012	99.444	98.308	94.841	96.466	97.931	98.336	94.632	99.339	96.823	97.816	99.079	101.06	96.766	100.25	101.46	98.341	100.61	99.32	99.611	98.115	103.1	98.131	103.86
105.65	110.34	107.18	110.79	108.99	107.12	109.64	108.74	111.48	104.39	107.54	109.87	104.08	107.01	108.38	110.06	104.98	111.35	105.23	108.93	108.71	109.12	109.79	109.78	107.01	109.93	106.79	112.79	109.3	107.19	109.43	107.55	104.81	108.13	108.86	108.45	107.09	107.78	105.26	109.09	106.95	109.62	109.53	110.16	106.44	109.42	107.76	109.45	112.94	107.92
107.81	107.11	107.83	109.14	106.23	107.03	103.29	107.67	105.23	106.69	105.73	105.98	107.37	109.51	106.73	105.85	105.02	107.31	107.31	107.1	105.74	104.79	106.4	104.11	111.53	108.24	106.4	108.12	106.38	104.93	108.01	103.87	103.25	105.38	108.52	108.56	110.09	105.35	108.99	105.61	106.81	106.78	104.81	109.49	109.41	107.22	107.03	105.01	104.6	105.01
109.77	106.75	103.91	106.12	108.39	106.43	109.49	104.33	107.19	107.76	107.2	106.87	107.24	107.58	105.12	105.3	108.34	109.85	106.88	103.62	102.9	105.52	102.48	108.25	106.82	105.29	106.49	106.83	105.01	102.11	107.29	103.67	106.67	104.09	104.93	109.26	106.37	107.96	104.58	106.1	107.32	106.94	108.19	106.32	107.99	106.4	106.7	105.6	106.54	106.02
96.471	98.726	98.65	99.55	99.361	96.64	95.81	95.627	98.929	99.184	100.7	96.593	99.33	96.588	95.466	95.614	93.2	96.103	95.891	98.252	97.833	98.176	99.32	98.95	98.226	99.907	98.657	97.948	96.175	99.332	100.37	99.091	96.636	101.09	96.36	98.375	102.35	99.317	97.161	97.213	97.737	97.962	98.894	99.293	96.971	100.78	99.567	102.12	98.098	98.403
104.23	105.18	102.26	106.3	105.01	105.41	104.08	103.49	105.24	105.59	106.22	109.03	107.62	106.33	101.59	107.53	104.61	107.28	105.66	108.06	108.37	107.49	103.18	106.3	104.79	104.62	106.09	103.27	107.37	106.07	108.14	106.7	105.6	106.32	106.14	104.74	108.13	104.84	104.35	104.08	104.63	104.71	109.12	103.82	105.61	105.09	106.79	104.88	103.56	107.32
106.12	104.21	105.72	109.89	108.17	107.47	103.9	104.79	106.29	103.94	105.99	103.93	103.54	104.19	106.8	106.7	104.92	106.35	104.27	103.96	109.18	104.39	104.36	107.19	106.09	106.2	105.82	103.33	104.12	103.1	108.15	102.96	108.98	105.52	106.29	105.65	107.37	105.55	104.91	105.58	106.52	107.84	106.91	104.98	105.61	103.38	109.46	107.23	104.58	108.63
106.23	107.29	110.55	110.54	104.28	108.34	107.91	109.82	107.51	110.39	107.29	109.09	103.66	108.86	106.57	108.53	108.5	110.38	111.14	110	102.99	109.4	109.18	108.55	106.68	109.23	109.76	108.69	107.92	109.17	110.7	109.46	107.27	106.82	108.75	107.59	108.53	110.68	106.85	107.77	109.26	107.03	110.2	106.56	107.87	108.85	107.1	108.38	105.53	107.19
107.74	104.39	104.86	105.38	107.47	104.31	103.69	104.83	106.46	104.67	103.14	105.19	100.4	106.19	103.41	106.99	104.32	105.09	105.42	104.34	106.05	104.62	103.76	104.5	106.12	106.12	105.7	104.37	102.47	103.91	103.82	108.27	105.6	105.87	106.21	109.58	104.69	103.9	105.95	106.3	103.35	106.01	103.13	105.34	104.58	107.18	106.31	107.19	103.01	108.97
106.75	107.41	109.76	103.37	104.23	103.87	106.38	109.09	109.01	104.89	105.77	102.74	104.6	106.19	104.8	104.67	104.58	105.47	104.46	107.16	102.01	103.82	106.39	106.72	106.53	104.83	107.73	107.1	103.37	105.86	106.72	107.53	106.17	108.15	108.67	107.93	106.69	106.4	103.31	105.13	105.85	106.68	104.8	105.97	102.21	104.57	105.06	106.99	104.43	104.85
111.13	111.02	108.11	107.8	110.4	107.58	107.95	107.01	106.78	109.92	105.26	109.24	109.47	106.34	107.13	107.87	106.57	107.56	107.75	109.33	106.15	109.41	109.96	106.75	109.03	107.82	109.14	105.92	106.83	110.07	107.07	107.94	109.43	109.77	110.61	107.47	105.26	108.62	107.07	109.66	112.3	112.55	108.99	105.99	106.48	107.12	108.78	108.3	110.18	106.93
107.03	108.75	108.31	106.37	105.38	104.37	103.11	110.21	105.02	105.95	106.94	103.53	107.49	104.66	105.96	107.38	107.29	107.41	103.82	106.06	106.05	106.55	107.99	107.81	104.19	101.89	105.18	104.8	106.49	106.78	108.72	109.37	107.8	107.98	105.67	101.79	104.12	105.97	106.76	104.85	106.39	109.62	104.63	108.62	109.4	102.59	105.91	104.42	105.69	110.04
96.779	96.785	96.946	95.609	98.282	97.488	100.41	99.117	98.09	97.395	102.15	98.566	99.549	97.261	99.407	97.685	98.595	99.671	99.785	97.889	100.2	96.316	98.229	95.421	99.16	99.264	95.128	96.823	97.971	101.22	100.9	95.532	98.195	97.644	97.655	98.47	96.343	98.155	97.645	97.485	101.17	97.655	100.74	99.488	99.646	100.6	96.53	97.708	97.648	97.365
108.17	106.14	107.49	107.66	103.48	110.68	104.95	109.78	111.02	106.39	109.92	107.75	108.25	110.33	106.47	108	108.7	107.4	107.71	111.04	107.97	106.28	106.92	107.52	106.34	107.57	109.11	109.6	107.58	108.04	105.88	110.25	112.34	109.29	109.08	107.24	110.68	108.64	106.68	108.28	109.91	104.81	106.5	108.65	108.25	107.04	108.38	107.03	105.83	110.22
105.64	109.71	108.73	105.82	106.7	108.03	111.28	110.5	107.32	109.75	112.01	109.76	107.53	104.4	107.37	105.33	106.08	106.2	109.21	109.86	108.24	109.68	105.9	107.85	107.56	108.68	105.07	108.83	105.86	108.43	107.66	110.26	109.59	106.68	107.01	109.69	104.5	105.82	107.36	107.64	106.54	106.28	106.4	110.07	105.79	108.77	110.04	105.96	106.04	107.56
101.48	99.203	96.718	98.985	96.846	99.338	99.067	98.324	96.359	99.086	99.086	100.44	97.327	99.276	97.094	97.707	101.93	95.86	100.07	100.05	95.593	96.319	97.898	99.15	100.52	96.18	96.76	98.252	97.792	96.394	98.741	101.75	96.47	97.009	98.524	98.925	98.365	98.026	100.13	98.738	97.636	99.563	97.612	97.346	96.449	97.039	98.717	98.359	94.998	98.194
104.28	109.49	107.63	104.56	105.12	102.75	106.62	104.12	106.41	107.69	107.77	107.03	108.71	107	106.24	106.74	104.09	104.14	107.57	107.49	108.73	105.32	108.85	105.42	106.13	104.31	105.33	106.84	104.83	105.91	105.34	104.73	107.63	104.57	108.51	105.72	106.37	106.16	107.26	107.36	104.18	103.56	106.91	104.61	105.83	107.02	106.8	106.75	108.35	109.6
107.93	106.45	108.84	105.76	108.15	108.68	105.3	108.78	108.48	110.21	104.95	111.77	107.56	106.96	112.26	109.2	107.72	105.68	108.01	107.72	107.41	108.12	108.96	106.14	109.38	107.05	109.08	108.13	106.41	109.14	106.39	110.39	107.79	108.36	108.03	107.4	106.61	110.66	108.11	107.89	107.81	108.63	105.39	107.2	106.25	105.78	106.68	109.19	106.76	107.24
104.16	105.03	107.23	105.65	107.83	104.91	106.67	105.9	106.11	106.53	106.66	105.65	102.6	107.15	107.7	104.8	106.42	106.61	106.12	106.54	104.05	105.48	107.5	107.89	109.27	106.21	106.39	105.19	103.42	104.9	101.3	105.85	106.44	103.89	106.98	108.4	105.23	107.92	105.37	104.51	106.46	106.95	106.38	104.93	106.71	106.4	105.39	107.18	105.95	105.92
107.78	108.58	110.05	108.94	106.13	103.31	105.63	106.16	107.97	103.51	107.41	105.94	104.16	106.85	106.22	104.51	107.09	109.86	105.32	104.92	108.14	106.88	106.66	104.57	106.89	105.64	106.99	107.56	107.07	106.64	105.43	106.72	104.97	104.74	106.24	107.71	107.34	106.6	105.44	105.13	102.2	103.22	108.23	108.93	104.63	108.33	108.42	112.06	104.38	104.74
107.53	107.61	107.97	108.04	105.04	106.45	108.1	105.85	105.93	105.43	107.46	107.67	104.37	109.87	108.12	104.1	108.1	108.71	107.99	111.81	109.7	108.44	107.45	108.07	108.48	107.74	107.55	105.61	106.75	104.73	110.25	110.7	107.85	106.81	107.07	108.65	106.47	108.2	109.85	105.59	108.6	110	108.09	107.01	106.12	108.21	107.71	107.13	108.09	110.61
98.725	101.04	96.21	93.934	96.098	100.2	98.576	98.828	99.891	99.322	94.31	95.72	95.99	97.015	99.441	94.602	96.14	100.54	96.706	96.289	100.4	97.607	96.113	100.17	96.784	96.792	96.636	96.371	96.718	97.366	98.99	98.759	97.225	96.687	96.944	98.703	100.44	97.033	96.902	98.854	95.87	99.14	99.703	96.539	98.289	97.679	93.687	97.426	98.949	98.696
106.48	108.91	107.49	107.69	112.69	108.65	105.77	108.16	108.79	106.23	105.86	106.55	110.86	105.39	107.87	108.68	106.93	108.22	109.4	109.2	106.83	109.98	106.5	107.41	108.38	107.25	109.23	105.38	108.81	107.63	106.22	107.93	106.83	109.82	107.73	105.18	109.03	108.73	105.78	106.93	107.93	107.78	107.82	107.18	106.21	107.06	106.15	108.69	107.74	107.56
96.848	100.72	98.343	93.81	100.64	99.381	100	99.243	99.771	95.441	98.022	100.74	96.735	98.264	99.791	100.32	99.623	98.936	96.7	98.288	98.567	100.54	102.48	96.785	96.29	96.369	101.23	94.815	98.052	96.839	97.047	96.624	97.947	98.071	97.338	96.045	99.352	99.208	99.709	98.196	100.04	98.236	97.659	99.161	98.788	101.23	96.907	94.394	99.608	95.44
105.26	103.48	104.99	105.68	106.98	105.71	106.99	105.4	106.34	102.22	106.74	104.56	107.07	101.38	107.58	103.97	105.48	107.34	106.16	105.29	101.81	103.98	106.13	105.19	104.57	105.67	109.7	103.92	105.79	103.97	105.08	106.16	108.19	108.67	106.18	105.02	104.17	104.05	102.66	105.38	105.69	107.63	104.13	106.08	105.47	107.12	104.59	103.44	106.25	107.05
108.94	105.21	104.14	101.95	108.2	107.91	107.59	107.21	108.23	105.09	106.31	104.02	110.1	106.96	107.47	108.31	104.25	104.9	107.34	106.44	108.42	106.56	105.47	103.31	104.28	104.55	107.7	106.93	104.85	108.48	105.91	106.52	107.33	107.03	105.28	104	106.73	106.22	107.94	107.74	108.76	110.16	109.86	104.37	106.67	108.2	105.51	105.52	105.23	110.67
109.49	105.99	105.53	109.82	110.49	110.11	108.27	108.26	107.58	106.83	111.51	107.96	108.74	108.97	105.62	109.83	108.24	108.18	109.02	108.48	110.54	109.34	108.57	107.55	110.34	109.88	108.27	104.47	105.47	111.27	105.91	109.27	109.6	106.47	109.33	109.66	110.32	106.84	106.4	106.49	107.73	109.3	108.45	107.93	109.59	110.08	109.56	108.65	109.97	111.67
97.507	96.518	96.345	98.981	97.331	97.189	95.28	96.264	99.163	101.49	99.263	100.65	98.778	96.141	95.601	99.482	97.687	100.11	100.57	95.321	97.283	100.24	96.8	101.14	97.396	99.813	97.62	99.047	96.276	99.21	98.838	95.521	95.598	98.899	102.35	99.863	101.18	97.375	98.048	99.431	98.704	96.384	99.818	99.215	99.786	97.414	98.088	99.475	101.28	99.033
107.84	111.3	109.12	105.14	109.42	109.19	106.31	108.06	107.79	108.58	108.52	108.68	107.96	108.98	106.68	106.47	105.98	104.92	107.41	109.45	107.85	107.77	109.36	105.99	106.49	108.27	106.39	105.74	107.68	110.67	107.55	104.52	108.39	109.56	104.85	105.93	106.53	107.07	107.28	108.24	110.54	105.57	107	109.35	109.27	106.43	107.82	105.43	106.43	108.94
108.63	102.05	100.87	106.88	107.35	106.37	107.57	106.04	104.94	106.54	104.38	103.46	106.91	100.61	102.94	105.49	105.91	106.53	105.57	107.54	103	106.75	103.79	105.32	102.57	105.16	104.61	105.25	107.52	105.24	104.99	104.6	105.94	106.75	105.27	106.17	104.59	105.23	103.57	103.61	106.7	107.1	106.75	106.9	107.49	107.83	105.07	104.84	104.44	105.93
111.55	110.73	108.17	109.65	106.83	113.04	112.72	109.81	109.5	113.16	111.03	111.7	110.39	110.05	111.97	112.92	107.28	110.69	112.09	109.87	111.24	107.84	116.66	107.33	108.08	109.71	112.12	108.19	109.73	110.19	112.36	110.41	110.72	109.05	112.15	109.31	113.13	109.98	110.56	111.89	108.62	111.46	110.95	111.49	110.26	109.39	113.02	110.63	108.09	112.58
106.6	106.34	107.13	106.97	106.57	106.45	108.63	103.79	107.11	107.32	105.66	105.6	106	103.46	106.98	105.77	105.77	105.8	108.89	106.79	108.61	104.45	105.65	107.98	104.93	107.21	104.46	104.96	106.76	106.02	105.08	106.88	105.19	107.96	104.69	107.33	105.17	102.41	106.58	104.68	106.57	105.85	106.06	103.8	108.17	106.69	106.54	108.41	105.98	103.66
96.982	97.083	99.9	99.851	97.435	99.336	94.905	100.21	98.275	100.98	96.767	97.865	99.328	98.411	96.796	95.289	97.165	99.317	99.014	98.957	97.074	99.336	98.22	94.42	96.735	95.631	97.612	97.169	97.19	93.558	98.603	96.406	99.584	97.56	96.908	97.52	97.526	97.767	97.986	97.67	98.575	96.616	99.71	97.303	96.823	100.26	98.021	97.341	97.29	98.533
106.27	106.51	107.53	109.34	107.02	107.08	109.84	108.24	106.78	109.31	108.85	111.06	106.32	109.86	109.92	110.83	111.12	107.66	106.9	109.37	105.64	109.65	108	104.92	108.47	104.21	107.12	106.68	106.82	110.98	108.81	107.17	108.21	108.78	105.89	109.05	109.03	104.92	110.47	105.01	112.35	108.49	109.36	111.97	108.39	109.96	106.96	103.54	106.75	107.75
101.79	98.744	101.66	104.61	99.197	100.08	100.35	98.72	98.828	101.42	99.527	104.56	101.56	102.1	98.82	104.93	100.61	100.04	100.73	98.129	97.362	101.62	98.755	98.605	99.381	100.06	104.59	102.49	100.98	101.31	102.35	99.274	99.953	98.672	100.52	101.23	100.78	101.19	100.84	96.789	99.858	101.2	101.64	101.12	102.93	103.31	102.16	101.71	100.33	97.889
106.53	105.13	102.59	104.68	109.08	105.43	105.06	107.08	106.45	105.79	106.01	105.07	108.39	106.53	107.1	106.16	105.35	108.45	108.59	104.55	105.48	105.87	107.24	106.57	104.99	105.18	104.37	103.91	106.05	108.2	105.27	107.41	104.57	103.57	102.47	106.31	103.48	105.63	102.52	106.6	105.42	104.9	103.46	107.12	105.13	107.65	102.66	106.83	106.13	105.49
97.716	100.06	97.563	100.61	100.08	99.083	97.225	100.42	97.797	97.93	95.446	98.584	97.317	97.381	99.312	97.006	99.767	97.337	94.873	97.041	99.142	97.493	97.472	96.695	98.073	100.42	96.639	98.4	96.707	99.657	96.843	99.026	97.388	98.63	99.427	97.409	102.26	96.166	98.299	98.363	99.893	98.808	99.799	97.163	98.617	100.46	96.467	98.419	100.26	98.176
104.73	105.51	108.43	104.57	105.14	106.41	106.16	105.5	107.88	104.72	105.79	105.86	105.99	107.15	109.06	105.02	104.91	108.66	103.98	108.31	106.11	109.38	102.92	103.38	104.42	102.97	109.05	105.68	104.84	106.44	104.28	105.96	106.35	105.81	106.64	108.93	105.28	106.31	107.64	106.31	103.69	107.24	104.24	105.13	109.71	106.72	104.65	107.04	107.95	106.09
107.26	107.85	106.77	107.5	104.99	106.7	106.6	103.1	104.64	102.66	105.45	109.15	106.67	104.32	106.35	106.09	107.01	107.33	106.38	108.52	105.13	107.75	104.7	107.08	105.01	108.28	106.87	106.3	105.04	103.83	102.88	105.31	108.93	103.24	102.92	102.25	105.86	107.9	107.71	107.91	106.83	107.34	101.1	104.83	106.93	105.43	107.14	104.27	106.25	106.96
98.015	96.421	98.655	99.492	95.834	98.098	99.918	99.059	100.57	94.858	101.94	100.07	99.353	99.57	100.43	98.44	97.687	99.361	96.912	102.36	99.649	98.111	99.974	100.64	98.259	101.98	100.52	97.38	99.644	98.298	96.023	99.584	100.07	100.09	95.939	99.515	98.412	97.388	99.651	98.197	99.94	99.496	97.318	98.131	99.013	102.76	98.025	99.975	101.62	97.947
101.57	105.76	108.43	103.23	105.37	104.77	103.16	103.57	109.37	108.53	103.55	104.44	105.02	106.64	104.91	105.59	106.28	107.75	106.45	105.98	103.04	105.45	105.5	103.98	105.29	106.91	104.75	104.31	107.64	107.17	105.24	108.07	104.39	106.36	107.36	109.41	111.32	103.2	103.41	107.31	102.01	106.08	109.6	104.82	107.52	104.43	101.11	105.87	104.69	104.69
107.22	106.85	108.61	106.63	109.07	106.79	109.79	110.26	109.37	107.94	109.02	109.07	105.96	109.15	109.49	108.51	107.06	107.23	108.7	106.84	107.49	108.77	107.13	106.57	108	107.48	106.61	111.35	107.5	111.87	107.89	107.19	110.59	106.69	111.1	104.71	108.36	107.92	108.75	106.82	109.46	107.85	112.25	109.16	108.42	106.22	108.22	106.2	108.67	108.35
111.31	109.9	108.07	109.18	109.82	110.02	110.38	111.37	110.13	113.18	111.09	109.77	112.09	109.75	111.7	109.67	109.74	108.56	111.07	111.14	109.52	111.47	111.31	113.33	108.15	111.23	108.02	109.89	111.16	113.36	110.17	110.02	110.81	109.25	110.66	110.22	110.39	111.46	109.92	112.34	107.7	108.64	111.26	110.02	107.27	110.32	113.36	110.05	109.17	111.16
110.09	109.33	106.56	108.76	107.82	110.31	110.34	110.76	109.28	108.39	107.64	111.13	108.14	109.88	111.09	108.1	109.76	108.62	109.64	109.26	105.35	106.83	108.09	106.9	106.77	108.05	106.6	105.88	110.9	107.88	110.76	107.9	106.65	109.93	104.69	107.34	109.48	108.36	110.58	106.75	109.6	108.93	106.66	109.17	107.11	108.94	109.86	106.09	108.58	105.99
109.46	109.99	110.17	108.73	109.34	108.29	108.41	106.01	111.57	110.25	107.81	110.03	108.23	107.35	105.69	109.82	109.82	107.12	111.6	110.21	106.6	109.78	107.75	109.48	112.02	110.16	107.4	107.64	110.62	108.92	104.44	109.63	107.53	109.74	107.51	109.65	109.1	106.55	106.81	111.91	111.88	108.35	107.51	110.77	106.02	108.87	105.57	105.4	111.28	108.29
109.4	109.14	109.28	111.46	109.66	108.18	104.21	106.34	108.47	105.96	111.17	107.6	107.61	106.74	109.71	108.6	105.82	106.86	108.53	108.89	107	109.56	109.41	110.95	109.07	110.24	108.12	109.88	107.12	104.91	106.77	108.41	108.47	110.66	108.28	106.78	107.52	110.71	108.88	105.56	106.52	109.16	108.55	108.93	106.69	108.89	111.44	108.39	108.41	107.82
104.98	103.67	105.44	102.99	100.42	103.55	100.36	100.69	103.72	101.62	104.28	102.12	103.46	104.5	103.33	101.6	104.46	102.08	105.19	103.89	104.05	100.21	100.62	104.32	104.03	100.35	103.19	101.7	106.27	101.15	100.78	103.96	102.7	101.04	103.85	102.18	98.89	101.14	103.85	103.91	102.43	103.31	100.46	102.96	103.91	102.99	103.22	102.44	106.37	103.82
106.35	102.15	103.97	103.74	103.22	105.7	104.36	106.23	106.96	106.61	105.85	104.85	106.49	107.58	105.87	103.5	106.53	108.12	108.46	106.74	108.35	104.11	103.58	104.21	107.31	107.62	105.78	106.47	108.05	108.26	102.75	107.34	105.32	108.03	104.46	108.59	104.95	110.08	104.82	103.85	105.08	106.3	104.95	106.73	104.26	102.07	107.71	106.46	107.49	104.56
107.43	107.05	107.07	106.27	109.84	105.75	106	108.25	107.17	106.89	108.03	110.98	110.5	106.93	105.36	111.1	107.16	107.15	108.63	106.86	108.52	107.08	106.4	107.81	111.53	109.82	106.98	108.03	108.26	109.54	107.37	107.23	105.01	106.29	109.16	110.76	107.26	108.76	106.69	106.99	106.62	108.49	108.72	108.62	107.81	108.5	107.84	107.72	108.41	108.64
108.37	104.15	104.56	107.87	105.49	106.07	105.99	106.12	106.97	105.46	104.38	105.17	105.52	105.91	108.13	106.84	106.88	108.04	105.1	105.86	104.78	106.41	108.57	105.11	104.77	108.05	104.23	106.19	108.53	106.3	106.67	105.64	105.3	108.84	110.17	108.15	106.16	104.23	106.59	106.62	105.76	105.35	108.52	103.88	107.26	108.2	105.49	105.41	107.59	103.46
108.01	108.3	107.97	104.69	105.84	104.98	108.03	104.25	104.14	105.78	102.83	105.67	104.54	105.98	103.52	105.87	109.23	103.56	107.85	106.59	103.71	106.35	102.87	102.69	105.85	106.63	105.19	104.55	107	102.91	105.76	105.93	108.62	107.37	106.22	104.81	107.46	102.8	105.6	106.72	104.78	107.57	102.66	106.63	103.62	105.87	106.93	105.43	108.96	106.18
104.05	96.475	99.408	101.74	100.89	99.405	99.957	100.39	101.11	99.141	102.83	97.647	100.12	99.099	96.517	103.66	101.02	101.64	100.95	98.473	101.68	97.593	100.13	101.55	100.47	100.05	100.48	100.83	102.73	100.53	96.471	99.063	101.34	102.81	99.826	98.133	97.876	100.62	100.79	101.63	100.35	101.29	99.266	99.349	100.32	100.89	101.03	102.32	97.655	98.908
98.009	101.02	99.346	99.83	103.11	100.72	103.39	99.828	101.05	97.844	102.39	100.09	99.869	101.13	99.547	105.12	102.53	101.42	99.367	100.72	103.49	98.134	101.6	102.18	102.52	100.58	103.28	102.44	102.69	99.71	100.15	96.471	100.52	102.48	103.6	97.483	97.1	102.48	98.028	100.85	98.875	103.33	101.17	99.407	100.12	100.03	104.41	99.764	99.878	101.27
108.56	104.54	105.74	105.81	104.39	107.32	105.03	102.32	103.41	105.29	103.3	104.58	107.47	107.49	104.74	104.75	105.81	105.55	106.74	104.09	105.97	105.93	101.09	107.92	104.89	104.27	103.57	105.94	108.45	108.54	104.18	108.6	107.74	108.64	103.38	107.65	104.08	106.27	103.92	105.79	104.64	102.1	106.02	105.51	103.74	104.25	105.28	104.17	107.07	106.47
105.11	105.37	108.62	104.29	104.12	104.46	107.4	107.18	104.94	107.49	106.57	102.81	106.51	105.11	103.56	107.06	107.33	108.31	108.18	104.13	107.5	106.42	106.9	104.95	107.92	106.07	106.18	104.18	104.06	109.34	107.02	105.67	105.67	106.39	106.94	106.71	106.26	104.94	107.52	104.8	105.02	104.95	103.9	106.01	108.2	103.06	109.23	105.53	104.75	105.45
101.62	102.6	98.563	102.8	101.11	97.787	100.86	99.042	103.32	99.605	101.45	100.18	99.981	102.95	101.71	101.8	102.44	99.083	100.35	100.46	102.16	104.33	101.06	97.519	99.357	100.9	99.427	100.11	100.69	101.79	104.44	103.07	101.47	103.21	102.76	102.18	99.658	104.37	98.178	100.29	99.935	103.5	98.586	103.74	101.61	100.59	102.47	101.42	101.81	99.783
104.42	104.25	98.921	103.66	100.8	100.02	101.73	102.16	99.906	104.21	102.82	102.53	104.01	101.28	103.77	103.23	102.9	102.02	102.29	100.7	103.8	105.5	102.74	101.49	103.52	101.63	104.04	102.46	99.415	101.52	104.61	99.958	103.76	105.65	102.4	103.53	101.41	101.25	100.03	100.92	102.64	101.84	99.591	104.4	102.54	103.25	102.66	103.96	101.21	103.61
105.78	104.83	102.9	105.74	107.58	102.37	106.26	108.74	104.61	107.39	108.31	103.56	106.63	104.73	106.64	105	108.5	105.79	102.89	106.33	105.79	105.44	105.38	102	104.99	105.85	105.6	106.95	104.74	105.79	106.13	105.31	105.33	105.42	108.19	105.48	107.18	105.67	106.32	104.47	108.01	104.34	102.81	103.82	106.89	104.45	107.13	108.13	106.78	105.37
104.61	107.3	101.82	106.18	104.56	106.97	104.17	107.62	106.49	105.04	106.44	100.59	105.54	106.96	103.59	105.45	105.81	105.18	105.3	104.8	104.61	105.11	104.35	108.23	106.28	105.66	102.88	103.88	106.52	109.59	108.57	103.99	103.64	104.68	106.68	105.72	104.12	105.52	107.22	104.48	107.09	106.31	106.99	106.34	104.86	106.1	106.88	106.18	106.82	105.04
107.32	109.44	109.57	108.15	107.62	108.11	107.36	107.03	108.23	108.78	106.22	106.5	106.81	109.36	107.37	106.5	108.3	107.02	106.31	107.95	107.79	109.07	105.54	107.09	108.49	108.25	103	105.37	109.37	108.29	106.82	106.81	106.2	103.95	108.97	108.34	108.07	110.93	105.25	109.2	108.09	107.97	109.63	106.14	107.22	106	110.52	104.49	105.87	107
104.54	107.11	103.87	104.19	106.33	106.72	106.43	105.5	104.65	106.92	105.56	105.55	107.03	105.84	109.24	104.57	105.45	105.25	103.47	107.11	106.57	104.77	106.23	105.83	107.38	106.63	106.49	104.91	104.18	105.03	106.37	106.63	108.82	105.4	103.29	105.92	107.73	105.95	105.85	106.15	106.16	105.33	105.18	105.74	105.67	105.05	102.76	106.4	104.29	104.13
106.72	106.6	102.07	105.21	108.85	107.69	106.12	107.17	105.4	106.57	106.51	107.66	104.88	105.57	106.9	106.01	106.25	107.28	104.95	104.75	108.08	105.42	104.8	107.32	106.67	105.53	105.28	105.41	105.47	103.43	103.52	103.59	105.03	104.94	104.85	105.42	107.73	105.52	104.57	105.68	106.43	107.9	104.63	106.93	108.17	107.48	109.14	107.05	104.19	105.18
109.65	104.86	106.31	106.79	104.51	105.85	107.43	104.1	106.47	104.68	103.87	108.19	103.25	103.64	105.91	106.6	107.89	102.62	107.1	108.62	106.29	105	104.98	106.82	106.42	104.74	106.41	107.25	104.22	108.4	105.79	106.95	107.02	106.04	104.99	102.47	107.13	107.12	104.66	106.82	106.14	105.63	104.59	106.8	103.04	106.83	106.49	105.11	105	106.75
109.42	105.76	104.94	107.58	108.26	110.81	105.77	105.75	106.74	106.13	109.67	109.03	107.96	106.75	109.12	109.4	106.98	107.95	108.53	108.5	109.03	110.5	110.66	109.66	109.69	107.41	106.81	109.04	110.97	109.55	108.8	108.41	107.82	107.59	106.77	110.56	107.86	110.93	108.88	107.95	107.69	108.97	108.76	107.92	106.85	109.92	110.33	110.36	107.21	108.64
107.28	105.33	107.2	105.87	109.39	108.8	105.78	107.34	106.32	108.3	107.59	108.26	106.88	106.14	104.65	107.04	106.48	104.37	105.1	105.74	104.06	107.21	103.74	105.78	104.61	101.91	106.05	105.73	103.21	109.38	106.68	108.44	106.51	104.86	111.18	107.1	106.75	106.29	108.19	104.01	106.76	107.09	103.87	105.66	107.31	108.47	104.32	109.56	104.57	105.38
106.21	109.33	106.71	104.1	103.58	105.74	104.86	106.65	104.71	106.64	105.79	105.59	106.35	103.35	107.58	103.79	108.55	106.54	105.16	104.72	104.14	106.89	103.33	107.83	106.72	102.93	108.14	105.66	108.09	105.73	105.04	102.49	105.64	106.87	105.32	102.44	107.75	105.43	104.78	104.03	105.53	106.32	106.3	105.01	102.13	105.92	106.96	104.41	103.81	103.41
97.831	101.01	99.356	101.85	100.69	102.14	100.29	100.62	103.91	102.51	101.46	101.23	101	101.95	102.85	101.53	98.596	98.798	100.75	102.43	103.2	99.872	101.6	103.1	97.191	100.19	101.85	102.47	101.29	100.49	101.14	102.77	100.39	102.28	101.22	102.77	100.66	102.52	99.393	102.06	99.125	98.94	102.26	98.672	105.49	98.75	100.68	100.65	100.1	99.109
113.11	110.63	107.16	109.15	110.97	110.83	107.15	112.29	108.53	107.62	106.42	111.32	111.94	109.58	112.38	113.25	112.54	111.19	111.62	112.45	111.56	113.02	109.42	110.75	111.49	110.72	111.08	111.49	110.79	108.41	110.45	107.85	109.46	111.78	109.64	109.09	108.37	109.08	109.9	111.87	110.12	110.08	112.01	109.72	107.63	112.08	110.21	112.64	111.22	109.47
105.54	105.17	104.78	105.7	105.6	105.14	103.82	103.42	107.08	105.59	107.14	105.72	105.26	105.69	105.26	102.46	108.88	106.97	106.29	105.38	103.95	105.14	109.3	105.88	102.76	106.44	105.62	106.25	106.5	105.02	107.28	107.24	105.07	107.47	106.54	104.42	103.4	103.5	106.22	104.3	105.07	103.74	105.17	106.13	106.09	107.71	105.06	105.35	106.45	107.13
106.85	106.15	108.18	109.2	106.33	105.61	107.08	106.1	106.1	105.23	103.79	103.06	108.15	105.64	107.47	106.44	108.27	107.13	105.02	110.25	105.29	105.27	107.18	105.62	105.38	102.68	105.22	108.53	106.66	106.63	106.73	104.57	106.2	105.38	106.79	105.71	109.1	104.04	105.24	103.12	105.21	101.69	103.81	104.7	107.64	104.18	107.18	105.71	108.68	104.15
105.27	106.05	105.35	106.3	101.95	106.33	105.96	108.81	104.8	102.92	104.63	107.93	106.85	106.3	106.37	105.61	102.71	106.84	107.77	108.17	109.34	104.9	104.62	107.9	107.6	106.13	105.73	107.59	108.22	105.34	104.85	106.37	102.93	104.12	106.91	104.65	106.93	103.61	106.59	104.5	106.41	105.54	106.35	104.92	108.6	103.66	104.91	106.06	104.77	106.44
106.2	106.82	106.08	108.28	104.98	104.97	105.79	104.78	104.97	106.08	107.58	107.22	104.35	102.46	103.94	105.98	107.3	103.51	108.87	109.25	109.13	103.03	106.35	104.55	101.65	106.91	105.07	105.74	106.09	105.64	106.45	103.69	105.94	106.25	104.25	105.12	102.39	103.94	101.42	103.65	102.83	102.92	107.14	103.52	106.14	107.12	106.59	106.83	106.79	105.43
99.767	97.682	95.563	99.116	97.556	95.758	96.901	97.891	99.279	99.909	101.05	97.65	98.874	99.694	97.257	98.299	99.201	97.477	95.038	100.65	99.465	96.474	97.517	101.13	98.274	98.529	101.98	97.789	96.042	98.129	96.039	98.143	98.987	97.697	97.569	97.316	97.972	98.969	97.135	98.855	96.598	97.192	99.177	100.25	94.675	99.944	97.51	100.05	98.494	98.357
102.82	101.07	102.18	104.01	102.88	103.03	102.81	101.89	100.93	102.81	102.13	105.63	102.33	104.59	101.69	100.52	104.15	102.37	104.04	102.69	104.31	98.943	100.52	100.16	102.15	102.07	103.12	104.44	101.3	105.41	106	103.14	103.64	104.01	105.67	102.48	102.88	103.18	101.28	102.31	103.17	107.18	102.08	103.69	99.392	102.53	101.64	102.33	102.02	101.36
99.985	97.31	96.024	98.476	98.112	99.279	98.003	98.829	98.286	99.549	98.629	101.22	96.905	99.584	99.125	98.756	96.964	97.743	98.593	99.155	99.799	99.269	100.14	98.323	98.321	101.18	99.657	95.906	99.18	100.11	97.883	99.188	100.87	97.043	97.752	97.498	99.141	100.16	96.917	99.769	97.892	99.223	102.15	95.528	96.577	100.89	98.418	99.302	98.546	98.06
110.38	109.08	109.79	106.68	107.95	107.33	108.22	111.77	109.29	105.79	108.21	104.12	110.53	106.27	106.13	107.3	108.8	108.87	108	106.7	110.67	110.16	108.84	106.42	106.52	108.45	108.4	108.2	109.15	105.03	110.18	109.56	109.81	106.47	109.03	106.68	105.29	106.8	110.24	107.96	107.16	108.19	109.41	107.75	109.7	109.88	106.98	109.42	110.11	110.36
105.07	104.85	105.55	107.22	108.07	104.99	102.61	106.16	105.78	105.58	107.35	105.12	105.47	105.76	107.97	102.38	109.21	105.42	107.01	105.26	106.18	108.04	106.25	105.9	104.75	103.3	105.17	106.59	106.46	104.46	106.23	103.84	107.23	105.88	102.36	105.35	105.67	108.09	107.64	105.18	106.59	107.46	102.46	102.55	103.54	104.11	105.14	103.05	108.41	101.98
97.637	101.58	99.463	98.846	96.925	99.36	96.67	96.8	96.778	97.918	98.859	97.021	98.573	97.173	101.65	98.769	98.663	98.374	96.839	95.711	98.37	97.987	96.782	98.897	98.02	101.15	95.082	96.42	100.37	96.28	96.07	97.404	99.422	100.71	97.112	95.098	97.802	95.301	100.28	99.19	98.789	99.659	100.33	101.35	96.043	96.866	99.319	98.538	99.067	93.981
106.67	104.11	102.76	105.92	106.9	106.6	104.42	106.83	105.78	104.79	105.11	104.7	106.57	106.51	106.11	105.22	107.16	103.57	105.12	105.87	105.96	103.51	102.38	107.09	104.21	104.37	103.21	104.78	102.8	108.5	101.68	107.88	103.4	105.72	102.07	103.71	105.95	108.37	103.24	105.18	107.39	107.83	100.47	106.32	106.95	106.08	104.96	108.55	103.95	106.88
99.574	97.878	97.028	98.897	98.934	102.7	99.059	99.599	100.55	99.472	97.544	100.51	100.11	98.353	100.41	99.889	98.921	98.698	100.91	102.26	98.593	96.194	101.04	100.08	102.04	97.349	96.966	99.06	97.127	98.033	97.78	97.947	99.26	97.247	99.684	98.273	102.2	98.985	99.632	100.7	97.42	99.308	97.32	99.893	98.382	97.126	97.537	98.384	98.779	98.006
105.55	104.54	104.09	104.56	107.12	108.42	106.3	105.54	106.73	105.39	103.86	109.3	105.02	107.05	105.19	106.8	103.03	108.95	104.52	106.24	105.55	105.65	108.14	104.08	106.07	103.83	107.31	106.78	107.15	104.07	106.13	103.49	106.14	104.28	106.51	107.18	107.18	100.91	103.05	105.93	107.98	106.2	109.51	106.73	105.57	106.93	105.95	106.15	104.68	102.39
98.383	98.147	97.954	95.836	100.46	96.501	100.76	98.597	100.18	96.985	96.781	103.07	100.32	98.303	98.764	95.972	100.96	96.606	99.841	97.645	101.25	96.146	99.03	97.49	99.654	97.59	96.086	101.35	98.794	96.031	98.325	100.7	98.45	97.562	99.114	94.719	101.32	99.674	99.978	96.78	98.355	95.514	96.965	99.854	98.879	97.536	98.915	98.063	95.539	98.195
107.04	109.31	106.1	108.54	109.58	106.5	106.56	110.07	108.16	108.12	109.43	110.31	110.74	106.51	106.72	110.05	106.13	104.43	106.21	106.67	109	105.62	107.85	111.94	112.86	107.65	105.16	106.83	108.15	108.11	106.89	109.12	106.56	109.31	109.49	106.3	109.25	107.94	109.39	104.57	107.36	105.07	107.89	107.36	108.14	107.33	110.4	108.65	104.15	109.85
109.05	110.32	107.91	110.4	109.54	108.02	105.15	110.5	110.81	110.08	108.85	111.17	110.27	110.75	110.13	106.48	109	107.01	109.12	106.84	107.2	108.83	107.15	108.29	109.96	107.75	106.65	106.75	111.31	106.52	107.02	108.88	111.19	110.4	106.63	108.01	105.88	109.64	107.82	110.39	107.67	109.79	108.6	109.85	107.59	110.85	110.03	108.55	106.91	109.42
108.4	102.09	105.73	105.03	104.83	108.97	104.06	104.33	108.11	103	106.13	104.85	103.09	108.01	104.94	105.89	103.53	103.54	104.35	105.72	105.42	103.73	106.01	105.81	108.04	105.6	110.31	105.21	104.55	105.41	104.49	105.68	108.47	103.25	104.88	107.52	104.79	102.59	104.72	107.88	106.81	106.79	103.95	107.08	104.61	104.99	106.6	104.82	106.66	106.68
105.38	103.38	108.43	102.69	102.2	106.81	108.12	106.76	107.31	105.63	104.9	102.44	105.29	103.7	105.01	102.97	109.88	106.84	103.81	107.55	107.86	106.21	106.61	104.19	106.61	105.89	108.92	104.53	106.19	106.61	104.88	105.88	104.62	103.74	106.68	102.37	106.39	102.58	105.95	105.96	104.95	106.47	108.72	106.57	105.96	106.44	104.87	108.01	103.63	108.79
105.49	104.13	102.92	106.7	106.15	103.54	104.42	108.92	107.69	109.07	105.21	103.55	107.29	104.25	104.55	106.03	108.18	103.24	104.27	104.46	106.12	104.6	104.6	102.98	105.37	99.537	105.06	106.41	104.78	105.7	104.86	103.63	106.51	104.79	107.4	104.05	106.74	107.21	106.37	106.94	105.05	106.13	103.29	105.23	107.76	104.82	105.84	103.67	108.29	106.45
108.44	107.05	108.77	111.86	106.43	107.39	107.59	108.92	107.38	107.37	108.68	109.37	109.19	106.85	104.93	110.32	108.86	107.98	109.88	110.2	108.31	109.96	107.2	111.62	110.22	108.06	108.19	107.04	108.89	108.91	108.54	106.54	110.47	106.89	108.16	111.06	108.97	107.05	109.47	108.54	106.74	108.42	108.69	109.51	106.59	110.07	108.86	107.51	107.73	106.54
108.87	106.85	109.26	112.01	106.09	108.25	106.86	107.22	104.24	106.72	109.27	106.87	105.35	110.61	109.37	107.38	107.64	108.68	108.43	107.57	106.2	106.05	106.35	109.27	107.99	105.92	108.55	112.28	110.12	108.51	107.56	108	108.34	106.42	108.68	106.8	106.29	109.19	108.41	107.39	110.06	106.97	108.19	105.94	107.66	109.77	107.65	111.25	105.71	108.24
105.83	104.33	104.36	105.4	106.99	106.26	109.06	106.53	110.3	104.94	105.54	106.99	106.2	102.37	105.68	104.88	107.06	105.63	110.42	106.9	105.83	105.44	111.25	107.23	105.51	104.32	109.24	104.99	105.25	108.37	105.45	107.23	104.57	104.98	105.07	104.07	105.23	106.65	105.94	108.74	105.87	107.05	108.06	102.6	107.38	104.91	103.45	103.7	106.85	105.11
98.425	98.646	99.294	102.34	103.6	100.26	99.068	102.6	98.925	100.91	100.82	102.86	100.03	100.77	101.9	98.473	98.519	103.56	98.429	100.68	101.1	100.03	101.09	101.18	100.41	102.2	100.35	98.629	101.75	98.143	95.542	99.618	102.01	100.21	102.45	97.569	101.35	101.39	97.515	100.75	104.65	101.87	102.46	100.42	99.599	99.972	98.537	98.411	101.64	100.1
103.63	104.57	104.38	106.51	108.86	102.71	106.79	106.88	104.53	104.64	110.54	104.35	105	104.97	103.72	106.69	105	105.38	105.27	103.48	103.84	104.86	107.46	104.6	104.6	105.74	101.45	104.99	105.17	104.41	106.68	105.65	107.22	105.16	106.67	104.81	107.81	102.6	106.97	103.37	106.21	106.2	105.47	105.3	103.19	108.76	105.88	108.41	108.49	103.55
109.87	106.72	107.1	108.2	108.1	106.39	108.45	103.68	106.15	106.43	110.24	111.84	107.23	108.26	108.95	108.55	108.51	104.64	106.3	107.98	104.7	108.74	106.32	108.08	106.38	106.62	110.48	110.77	107.77	106.68	107.96	107.5	106.24	109.01	106.2	106.87	111.45	106.24	109.7	109.7	110.07	108.36	105.99	106.79	107.75	107.45	109.05	109.44	107.79	108.47
97.43	97.438	97.563	98.545	94.766	98.699	99.764	99.637	97.973	99.02	98.163	96.367	99.255	98.277	98.938	98.386	97.088	97.083	97.652	96.961	97.431	98.056	100.09	99.551	98.362	99.268	95.327	99.038	99.951	96.344	102.47	100.13	97.429	100.88	97.321	97.012	97.028	100.37	97.037	98.195	94.604	101.35	98.355	100.37	103.87	98.636	98.434	98.955	100.19	98.061
106.66	105.76	105.19	102.69	106.07	102.55	105.08	105.7	103.37	103.47	106.69	104.88	103.09	105.14	104.56	103.66	109.57	105.76	109.17	105.4	106.31	105.62	106.91	103.18	106.52	107.95	106.47	104.88	101.46	102.62	104.64	106.09	108.8	106.8	107.55	103.76	103.71	107.37	107.04	106.05	105.88	104.67	106.03	106.03	105.26	103.65	104.12	104.02	102.61	104.42
106.19	107.13	108.82	103.73	107.08	107.33	107.97	109.98	106.3	105.4	105.63	106.94	106.51	106.36	105.4	108.53	107.71	104.59	106.43	105.06	107.06	103.94	107.85	106.66	106.55	105.09	106.05	105.66	108.48	107.86	107.4	107.09	107.09	108.24	105.98	103.73	106.29	104.23	104.24	107.23	105.32	105.17	105.72	106.28	108.01	105.7	107.39	105.35	107.26	105.54
110.15	108.36	106.75	109.31	108.44	106.96	104.42	107.64	109.68	111.66	107.61	108.97	107.81	109.02	109.21	104.47	105.77	105.2	107.33	111.28	107.84	107.4	109.25	107.47	107.12	105.22	106.38	109.24	108.3	110.68	108.68	107.17	110.01	108.25	105.4	106.87	108.88	105.3	109.68	108.42	109.18	107.26	109.79	110.58	105.73	109.55	107.69	103.76	108.55	105.85
110.23	112.78	109.55	111.43	111.9	106.73	110.68	109.05	109.32	110.11	115.39	112.24	109.39	112.21	111.63	111.64	108.32	113.08	111.44	109.55	113.42	112.22	111.7	112.98	111.57	111.81	109.18	111.04	111.05	109.19	112.52	108.83	112.44	109.98	110.62	111.61	111.75	109.38	110.67	110.29	109	109.74	110.61	110.67	109.19	110.67	111.82	110.56	108.84	112.09
101.51	98.401	98.394	96.056	98.182	99.952	100.22	97.092	98.595	97.35	99.812	97.023	95.032	97.317	98.641	100.2	99.559	97.34	96.965	98.41	99.574	100.09	101.51	97.68	97.333	97.633	97.619	98.135	98.403	98.811	99.489	96.087	97.253	99.422	96.995	96.655	97.743	94.27	96.656	94.587	99.674	95.02	98.023	99.032	98.755	99.136	98.444	99.357	100.54	98.281
102.44	104.05	103.52	102.59	101.95	103.72	102.73	102.45	102.3	103.12	107.52	102.88	102.94	104.3	102.11	104.59	103.66	103.37	104.35	102.04	99.028	105.08	99.262	101.79	102.29	103.82	103.2	103.97	105.45	100.36	105.66	101.67	103.11	103.12	103.66	103.67	99.647	104.02	104.39	100.28	104.02	102.51	103.74	102.1	103.94	104.73	103.09	104.78	104.6	101.95
104.72	106.24	104.27	106.17	105.82	102.66	106.37	106.71	102.47	105.95	105.32	106.16	106.76	108.23	106.39	106.03	106.43	106.21	104.46	106.34	105.77	107.73	106.29	107.14	108.46	106.62	104.62	106.17	106.84	104.53	106.7	107.37	107.85	104.19	106.68	108.81	104.63	104.21	107.32	107.19	102.81	103.7	105.34	106.56	106.79	104.17	105.92	106.06	104.63	109.03
112.76	103.85	105.85	111.37	107.31	109.23	107.28	105.92	106.39	107.7	103.79	106.26	109.46	109.26	105.96	109.45	105.62	107.89	104.27	107.82	107.92	107.62	108.3	106.8	110.35	108.61	109.26	108.42	108.55	111.1	107.99	107.86	109.21	109.47	104.48	109.14	107.27	108.05	108.07	106.51	107.96	105.42	109.51	105.52	107.01	105.09	109.06	107.79	107.91	106.4
104.47	103.77	104.55	101.72	106.42	103.89	106.13	106.58	103.9	107.47	106.95	105.44	105.75	106.87	104.14	103.07	105.46	104.71	106.57	106.53	106.97	104.77	106.32	104.77	107.02	104.14	106.25	105.24	104.11	103.46	106.3	103.83	104.59	105.47	104.96	105.51	107.27	105.81	104.29	105.76	108.68	104.55	103.47	106.63	104.12	104.28	103.72	108.36	107.42	107.15
106.8	104.57	108.45	104.53	103.04	104.24	105.26	105.56	102.64	105.62	105.92	104.12	103.59	106.84	103.88	104.79	109.67	107.85	105.33	103.03	106.14	103.2	105.83	109.15	105.74	105.61	107.77	108.06	106.83	107.71	107.1	106.76	104.36	107.18	103.71	104.81	108.14	104.31	104.52	103.29	105.5	102.53	104.76	106.89	105.83	105.4	105.46	104.73	107.76	108.82
106.81	106.35	111.62	111.78	108.81	105.11	109	107.12	109.22	112.82	105.89	106.07	108.48	107.64	109.56	109.1	107.72	109.41	108.76	109.96	110.46	109.74	106.56	105.74	110.54	108.2	107.17	107.34	109.26	106.84	108.49	108.94	107.52	108.51	107.64	110.37	107.31	108.94	110.53	107.92	106.87	107.63	110.12	109.44	109.86	110.68	106.06	106.61	106.61	106.86
99.18	99.512	103.22	98.395	100.06	98.215	100.57	98.935	100.76	99.458	97.988	100.03	97.614	99.04	100.02	97.786	97.269	103.32	97.84	100.91	102.8	100.65	101.96	99.884	101.18	99.449	99.934	100.01	99.543	100.58	99.004	100.23	98.801	98.094	103.75	100.07	101.42	98.644	101.14	98.679	99.499	99.12	97.493	102.46	97.395	99.645	100.22	101.17	100.91	98.709
110.12	109.57	105.79	106.97	107.33	110.38	109.86	109.59	110.19	108.2	108.59	107.4	109.69	108.49	111.44	106.23	107.88	107.32	107.14	107.56	113.01	109.12	105.7	108.88	105.82	109.19	107.13	106.61	108.25	105.22	111.75	106.16	109.74	108.19	107.48	107.21	109.55	109.03	111.14	110.96	108.01	108.32	108.35	109.34	109.33	108.09	107.13	107.57	107.71	109.85
108.91	109.72	111.33	106.62	110.29	109.49	104.03	106.6	107	111.43	111.26	106.54	110.17	110.1	108.48	110.99	107.11	109.33	107.46	108.7	108.63	106.85	109.57	108.01	107.46	109.4	109.01	104.65	108.83	104.81	108.65	110.9	107.42	107.25	107.47	107.73	105.72	110.39	110.97	108.72	107.98	108.29	111.22	111.33	107.58	105.32	109.89	111.64	107.24	107.12
101.84	100.54	103.83	104.56	100.9	101.36	104.34	99.385	104.26	101.93	99.691	102.24	100.85	97.864	100.81	97.745	99.48	100.31	99	99.062	100.21	101.22	99.016	101.93	101.6	99.382	101.13	99.498	101.2	101.65	100.06	100.54	98.083	100.39	99.874	105.6	100.16	104.57	100.6	97.006	97.825	100.76	102.52	100.48	101.23	100.74	100.7	99.987	99.85	99.716
97.717	97.332	96.879	97.875	101.48	98.102	96.75	98.803	97.331	98.596	99.505	97.815	99.045	99.469	98.872	97.509	99.078	97.349	96.963	94.293	99.854	97.347	99.078	98.38	96.686	101.09	98.225	96.677	97.126	96.069	98.767	96.841	97.162	97.856	95.663	97.286	96.685	98.424	96.026	98.303	98.566	98.11	97.889	101.26	97.464	96.612	97.134	98.222	97.186	96.726
103.31	103.97	103.48	103.92	98.226	102.08	99.136	102.1	104.82	100.92	102.22	99.088	98.861	103.12	99.316	97.962	102.5	101.09	102.05	101.03	103.66	104.89	101.99	102	101.1	105.92	101.05	104.03	102.22	100.38	98.176	99.367	101.96	102.31	97.657	101.22	97.908	99.783	102.41	99.444	101.42	101.17	104.22	101.16	100.26	103.96	103.57	95.738	100.37	99.8
97.543	100.78	97.871	97.473	98.162	97.928	96.523	98.022	98.105	96.765	99.704	99.972	100.17	95.837	98.312	98.007	97.079	96.891	99.981	100.38	97.265	97.544	97.907	100.8	97.985	97.372	95.48	97.868	98.966	96.767	97.065	98.02	98.042	100.13	95.036	96.96	99.055	101.67	95.732	98.947	96.209	96.922	98.101	97.987	95.948	98.828	96.576	96.836	99.912	95.751
106.09	104.81	108.24	102.73	107.1	104.48	103.55	108.01	109.03	105.55	106.27	109.21	106.52	109.48	106.11	105.87	110.38	106.25	103.79	107.46	107.07	106.96	105.54	107.54	108.9	106.74	105.98	106.39	107.51	107.57	105.69	102.08	105.59	103.49	107.26	105.51	108.6	107.24	103.91	107.56	105.31	106.2	107.12	108.14	105.27	107.8	104.34	107.54	106.33	107.23
110.26	105.48	109.11	107.86	108.06	106.91	108.08	109.33	109.09	109.52	110.16	109	107.92	106.92	110.72	108.62	108.62	108.87	108.92	108.72	107.89	110.21	108.08	109.03	109.41	110.52	109.17	106.64	111.51	109.56	112.13	110.17	107.41	112.04	109.88	110.22	107.99	108.99	108.48	104.82	110.21	108.39	107.15	110.53	107.93	109.53	109.02	106.99	106.67	106.31
105.29	104.42	106.01	106.71	105	104.29	106.37	108.84	105.65	102.04	103.63	107.24	104.61	106.5	108.28	107.19	105.14	106.34	105.42	105.51	105.3	106.59	107.75	105.29	106.09	102.58	103.48	106.1	104.98	108.97	107.72	107.11	103.62	104.27	104.2	105.85	103.51	108.8	107.74	106.56	106.67	108.61	104.9	104.53	107.28	106.82	107.2	103.86	105.79	104.98
105.44	109.31	106.93	107.45	105.86	105.66	108.12	104.06	101.57	104.24	105.92	107.06	105.88	105.83	108.22	105.69	104.1	104.67	105.87	105.22	105.14	104.81	105.02	105.9	106.29	108.23	104.65	103.83	106.14	104.76	107.91	105.37	106.66	104.59	104.85	107.56	104.74	105.93	106.57	107.15	104.16	105.85	108.31	105.52	107.92	104.46	104.76	106.5	105.09	104.7
95.448	97.7	98.921	99.176	98.681	94.542	99.063	98.266	99.077	99.38	98.641	99.766	96.398	98.125	97.391	102.92	98.756	99.817	99.357	98.133	101.31	98.875	97.569	100.33	99.554	98.055	95.731	96.508	99.81	96.327	98.83	97.545	98.143	98.701	94.817	96.671	97.632	101.44	97.635	97.519	98.208	99.734	99.37	95.253	98.528	99.284	97.193	95.803	100.13	96.156
112.35	109.4	111.08	109.33	110.41	107.41	109.77	109.44	109.94	108.23	107.43	107.08	105.13	107.78	110.68	110.77	110.24	104.79	109.05	108.18	109.11	111.92	108.55	107.87	109.84	107.42	109.51	107.68	107.77	110.67	110.07	108.92	109.79	108.84	108.93	105.95	109.49	110.91	108.12	109.68	108.81	106.52	107.94	107.54	106.9	108.25	109.67	109.49	105.32	107.53
107.22	107.89	107.33	104.15	103.01	107.03	106.13	104.75	106.36	107.54	104.91	105.22	106.18	105.43	107.37	106.41	107.62	108.94	104.81	108.65	105.8	105.47	104.61	107.46	109.53	105.93	107.45	108.62	103.27	106.07	104.27	107.57	104.67	107.93	107.47	106.04	109.28	107.07	108.04	106.96	103.6	107.08	106.75	105.95	105.44	108.04	105.53	104.45	108.42	106.61
96.15	100.56	97.158	96.223	97.15	98.276	98.957	99.175	99.503	98.565	99.444	100.76	96.175	96.642	97.945	99.941	97.535	98.019	100.44	97.456	97.657	95.085	97.943	95.326	101.91	98.863	95.653	99.2	98.208	95.412	96.291	99.615	98.605	96.185	97.182	99.269	96.825	101.79	100.37	100.82	96.441	96.82	102.21	97.355	100.84	97.658	96.064	95.843	96.675	97.349
108.17	104.94	107.46	108.29	105.41	108.23	109.09	105.34	110.83	109.68	106.37	107.32	106.35	108.19	110.51	106.53	109.6	108.12	111.23	105.48	105.75	108.59	106.3	109.43	107.34	109.48	111.46	108.04	105.79	105.82	106.61	107.96	110.74	107.77	109.9	107.72	106.4	107.23	106.75	108.77	109.2	105.79	108.23	107.63	108.88	109.48	106.69	107.78	109.5	108.99
108.35	107.03	108.43	109.64	106.78	109.19	108.76	107.74	109.61	108.76	104.95	109.33	107.34	108.01	106.63	108.29	107.61	108.41	107.86	104.53	107.62	107.15	104.4	110.74	108.38	102.91	110.22	109.61	110.48	108.48	106.59	108.12	106.54	108.33	107.76	108.28	107.4	106.6	106.38	107.09	107.16	108.58	103.83	112.12	108.37	108.22	110.19	109.69	106.31	108.1
108.11	106.86	106.75	105.36	105.4	106.44	106.37	104.92	103.74	105.33	105.83	107.37	102.55	109.18	105.84	103.99	103.7	107.16	107.51	106.39	107.45	105.11	103.26	106.35	108.67	106.64	106.32	105.43	109.94	104.85	105.4	104.52	104.27	108.5	106.9	107.41	104.84	104.74	106.44	106.98	105.81	106.92	107.08	106.58	104.5	106.33	110.45	108.87	105.8	105.42
107.71	110.48	102.94	109.72	108.88	106.12	104.47	109.15	107.02	103.26	105.93	108.92	105.57	106.85	105.17	105.26	107.48	106.09	104.59	106.91	106.06	105.71	109.78	106.12	106.35	105.07	104.43	106.07	107.09	105.44	105.48	105.94	104.46	109.51	106.82	109.84	104.6	106.62	105.97	106.6	108.31	106.55	105.59	107.38	106.76	104.59	107.64	107.71	109.15	109.87
109.38	105.85	106.68	102.62	105.39	105.32	107.14	106.55	105.7	106	104.38	109.54	107.29	103.83	108.06	104.26	104.84	106.98	105.15	106.07	104.48	103.51	108.75	109.26	102.96	101.4	105.54	108.57	105.6	110.51	104.46	104.73	105.85	104.33	103.91	104.12	106.07	107.81	104.6	108.1	107.12	104.79	105.85	103.68	106.44	104.26	105.57	106.68	107.37	110.45
104.24	105.4	106.87	106.08	107.7	105.95	105.63	104.64	107.84	105.84	106.09	105.67	105.17	109.7	103.51	105.1	103.66	107.48	108.6	108.16	105.83	105.14	105.87	106.56	108.79	106.12	104.83	105.09	102.05	102.7	107.65	108.33	104.16	108.64	106.76	106.56	105.33	107.35	105.39	105.34	105.33	106.7	106.2	109.23	104.29	106.05	106.09	107.64	107.87	104.35
100.76	99.157	99.522	96.808	97.183	98.742	98.081	99.552	98.29	94.868	97.846	98.848	100.66	97.387	95.263	98.116	98.027	103.58	96.214	98.513	99.384	101.54	101.7	101.22	99.5	98.726	98.434	100.16	98.478	102.54	99.458	99.83	99.036	97.133	98.851	98.383	97.363	97.262	99.616	96.29	97.358	96.422	98.321	101.78	100.55	99.506	97.34	98.865	102.28	98.733
100.16	97.772	100.65	97.873	94.422	96.581	100.98	98.978	99.209	98.368	98.44	98.518	98.171	98.75	101.65	99.99	94.855	97.466	101.06	97.596	97.67	98.767	100.4	100.62	99.52	96.533	96.308	97.346	100.18	100.05	99.668	97.525	100.05	100.19	98.745	100.99	99.7	99.268	97.855	99.399	98.116	94.917	99.002	99.624	98.765	99.809	97.928	96.973	100.22	100.82
110.19	108.3	108.62	107.68	109.77	110.24	107.16	107.88	110.68	109.22	109.11	108.09	109.53	105.66	107.55	106	109.37	107.9	108.82	107.23	106.62	109.85	107.89	106.74	109.38	112.96	109.92	106.51	104.71	110.3	105.89	106.69	107.66	109.81	106.19	109.59	109.38	109.01	106.78	107.63	108.92	108.08	112.64	104.72	108.97	111.86	108.76	111.2	106.66	107.95
108.68	107.24	105.11	107.05	105.61	104.39	105.76	106.2	107.69	107.78	106.97	105.99	106.29	104.52	109.09	107.56	106.41	109.14	104.77	105.87	106.74	104.66	105.64	107.34	107.41	106.73	107.26	104.51	110.22	101.94	108.37	106.17	104.5	103.47	105.55	105.6	107.96	106.43	106.27	106.32	107.6	108.48	106.24	106.78	108.31	106.25	108.46	104.83	106.7	106.76
109.62	110.13	105.73	108.94	110.8	112.06	107.63	110.8	109.34	107.4	110.37	111.21	109.85	111.71	110.53	113.62	108.05	109.97	108.5	110.73	110.69	111.61	111.58	110.05	107.11	112.66	112.55	107.92	110.83	112.56	109.93	110.86	111.47	112.23	110.68	114.58	111.58	108.43	111.99	111.09	110.66	112.1	109.21	112.88	112.97	109.85	110.82	110.04	111.08	110.08
97.223	97.845	99.785	97.295	95.969	99.661	97.229	97.928	98.439	98.173	94.309	97.888	99.168	95.993	98.529	99.956	98.32	94.497	97.909	97.848	97.226	99.062	96.38	97.379	100.74	98.543	97.089	98.34	96.574	95.662	100.97	97.713	100.52	96.303	98.684	97.69	99.624	97.775	92.881	97.899	98.483	93.704	98.184	99.245	101.95	97.364	98.899	98.476	99.44	98.695
103.87	107.6	105.89	104.11	106.36	107.97	106.75	107.98	109.54	108.41	106.33	106.37	106.96	108.11	109.08	108.66	110.6	108.62	106.67	108.88	107.88	105.4	107.47	108.54	108.99	111.45	108.32	107.25	107	108.36	108.56	108.77	105.81	108.23	110.2	106.84	107.19	106.42	107.24	103.26	106.3	106.15	108.27	105.79	104.87	109.65	107.11	107.85	108	106.81
106.48	104.99	107.23	107.18	108.85	108.68	105.17	103.38	102.19	105.48	103.58	106.73	104.37	107.22	104.38	107.43	106.34	107.43	107.38	104.83	106.36	104.11	104.45	105.55	103.98	105.17	108.36	104.05	108.48	105.81	103.82	107.83	103.02	105.86	105.65	104.88	105.83	107.58	108.79	106.67	106.47	108.18	105.87	107.18	104.33	105.05	106.05	105.13	103.88	104.19
99.059	98.121	96.618	97.522	97.34	100.08	101.28	97.724	97.007	99.421	99.693	96	100.07	98.776	101.06	98.161	98.246	98.927	95.718	97.933	97.267	97.867	98.225	100.01	97.539	96.887	100.52	100.66	95.637	99.726	98.905	98.548	99.957	95.175	99.62	98.35	99.038	98.712	100.53	101.06	96.852	98.098	100.01	96.469	99.24	99.782	98.898	95.837	97.138	96.465
109.26	105	108.39	107.94	110.65	107.37	109.05	105.61	108.57	109.71	108.47	106.43	109.36	108.27	107.11	108.2	107.08	109.39	109.06	107.25	108.28	106.8	109.29	107.29	108.77	108.21	106.63	105.64	106.88	109.51	108.75	104.72	109.64	108.13	111.98	113.04	112.66	107.4	108.6	110.14	107.13	107.73	108.7	110.53	108.62	106.55	105.93	105.39	107.77	105.73
103.99	106.52	103.82	104.2	105.23	105.71	105.93	105.43	108.03	108.35	108.19	103.65	105.76	104.39	105.33	104.24	103.17	107.39	104.37	108.91	106.25	107.17	105.95	107.9	105.66	105.11	106.19	104.53	108.86	106.9	105.33	101.95	104.62	105.86	107.02	107.57	108.17	106.45	104.97	107.18	105.55	107.87	105.55	106.45	108.43	104.17	105.97	108.16	105.93	100.89
107.3	107.2	105.12	104.76	103.5	105.42	104.8	106.38	106.42	106.93	105.35	103.83	107.26	103.81	102.88	108.45	108.04	108.38	106.58	106.03	105.26	103.74	105.89	106.02	105.86	107.03	105.99	106.71	105.44	107.01	105.83	107.03	103.69	106.76	106.81	106.35	102.84	103.38	106.74	107.79	105.91	106.42	107.23	105.27	104.09	106.1	106.17	107.13	103.81	106.89
108.98	105.32	104.56	106.87	110.39	106.63	105.83	107.06	106.01	106.13	106.01	106.69	105.54	108.07	103.72	106.08	109.04	108.84	104.62	104.68	103.29	104.52	107.7	106.81	104.58	106.87	105.66	104.31	106.75	106.31	105.36	104.81	108.6	102.6	105.1	105.18	105.75	105.93	107.35	105.63	106.7	105.47	106.57	104.86	102.48	109.05	105	105.34	106.76	107
100.94	103.75	104.49	102.82	101.8	101.25	103.88	102.3	105.34	104.39	104.64	103.74	104.03	100.29	103.86	101.36	104.47	101.03	101.8	106.25	102.61	104.31	102.71	96.764	100.79	103.35	103.54	101.26	99.637	101.52	102.15	105.62	102.8	106.01	102.62	103.37	102.22	102.31	103.97	100.92	103.4	101.89	100.33	100.5	101.59	102.99	105.27	103.93	100.68	100.58
98.547	101.65	100.81	104.35	99.878	100.72	98.313	97.317	102.8	99.362	99.879	101.07	99.715	98.222	104.62	100.1	100.21	102.19	100.27	101.47	99.17	98.626	101.92	102.67	103.66	101.87	98.501	102.03	98.177	101.39	101.08	100.7	96.142	97.039	100	100.21	99.159	101.64	105.36	99.397	100.66	101.81	99.654	102.03	104.18	100.37	98.564	99.759	100.88	103.35
102.49	100.93	100.83	104.31	102.33	100.89	103.49	102.87	99.621	102.8	100.58	101.81	103.66	101.28	100.68	99.298	102.66	101.5	99.816	102.74	100.83	99.211	98.857	104.41	100.7	104.3	101.27	102.58	100.65	101.76	103.04	101.12	100.6	101.27	101.82	98.061	98.936	101.02	104.07	100.05	100.34	98.975	103.56	96.413	101.8	102.86	99.667	102.47	102.33	102.77
106	105.44	105.79	109.81	106.19	105.59	104.91	104.76	106.72	104.47	104.46	107.19	103.32	103.89	108.8	106.7	108.32	104.56	106.6	103.92	106.96	105.76	107.04	105.27	105.05	107.66	105.92	104.47	106.91	108.43	104.24	108.03	106.32	105.84	105.08	108.09	107.37	104.83	103.27	108.83	106.64	107.68	104.17	104.87	103.9	106.83	104.93	106.13	104.75	106.25
108.72	104.85	104.67	104.8	105.66	107.98	107.27	106.19	106	102.64	104.67	105.68	105.26	103.27	108.33	105.48	106.16	108.11	107.77	108	107.58	107.13	103.58	103.71	107.36	106.05	105.99	102.91	108.21	105.59	105.55	106.6	105.9	108.17	104.27	108.14	103.5	103.44	107.9	107.36	106.24	105.5	105.22	105.55	109.71	101.06	103.04	101.13	110.03	103.05
105.36	106.88	104.72	107.91	108.42	107.53	107.3	105.31	105.21	105.87	105.85	107.49	104.58	107.09	106.77	104.7	103	108.18	104.74	104.68	104.53	105.59	105.51	106.5	106.93	103.62	105.83	105.28	101.61	103.09	104.23	105.02	103.97	107.91	106.55	104.71	104.93	107.85	106.39	105.65	108.98	103.32	102.6	107.47	103.82	104.75	106.24	105.23	109.23	107.41
105.86	107.42	108.22	106.25	108.84	104.54	105	105.37	108.31	109.48	109.89	103.14	107.72	102.92	104.63	106.16	106.72	105.76	104.82	104.5	102.95	106.03	108.24	104.88	106.64	107.29	108.61	108.74	107.47	108.36	106.83	107.71	104.62	105.55	107.11	102.94	107.61	106.98	107.22	106.18	107.39	106.18	105.96	107.64	106.34	105.24	105.39	107.21	105.83	106.23
104.48	103.76	105.66	105.72	103.01	103.57	101.44	106.34	103.41	103.17	104.97	105.43	102.58	105.41	105.13	104.39	107.94	104.53	105.32	104.83	105.29	106.8	106.4	104.79	102.39	105.08	105.36	107.33	105.01	105.15	103.76	105.93	107.2	105.44	105.07	102.76	103.85	102.65	105.05	103.96	105.25	104.69	102.88	106.33	107.03	104.19	106.67	105.83	107.28	103.83
104.89	105.24	105.94	104.12	106.16	107.04	108.2	105.73	108.47	104.2	106.46	107.12	105.91	108.23	105.37	106.2	105.27	107.92	104.68	105.23	107.81	105.85	107.62	104.1	103.78	105.73	107.72	106.04	106.75	102.46	104.86	106.86	102.99	108.02	105.97	107.16	106.04	103.37	107.73	108.05	106.71	105.57	107.92	107.47	107.22	104.32	105.32	107.03	103.22	107.18
99.16	103.2	98.422	100.42	98.611	101.29	101.51	101.5	102.33	99.797	102.85	100.3	101.19	98.609	97.521	99.458	101.39	98.88	99.752	100.5	100.2	101.57	101.26	97.911	98.884	100.3	100.89	99.854	97.851	103.84	98.539	100.01	99.829	102.79	98.368	99.207	99.969	99.722	100.43	102.55	100.74	100.53	97.77	99.776	100.82	101.16	101.28	101.97	100.29	103.76
107.58	106.27	108.99	109.4	110.45	110.73	108.05	109.49	109.33	108.55	107.82	109.45	109.84	108.62	108.53	106.59	109.04	109.67	109.44	108.66	111.52	110.48	108.26	110.79	108.77	107.35	108.13	109.08	108.32	108.7	109.61	110.62	109.47	111.61	108.2	107.99	112.36	109.87	110.24	106.9	108.52	110.65	111.51	104.76	110	109.4	109.37	109.39	106.79	107.19
108.86	107.51	108.68	109.29	107.51	105.92	108.15	107.05	111.82	108.46	105.68	109.12	107.85	110.05	105.92	107.1	107.15	108.35	105.99	106.44	110.92	107.93	106.29	109.53	107.97	107.05	109.7	108.28	106.98	106.93	108.16	108.66	108.65	105.92	106.45	106.76	108.48	107.71	107.44	107.9	107.71	106.51	108.44	108.22	103.45	108.24	108.47	107.78	107.54	108.72
112	109.76	110.24	109.71	109.67	109.99	107.53	111.8	109.58	112.16	111.44	112.49	110.91	110.68	108.63	107.42	109.69	110.52	111.34	112.65	110.42	110.7	108.79	109.26	111.06	109.5	110.65	110.9	109.08	107.43	111.96	112.06	110.27	111.49	109.57	109.38	114.11	111.86	108.69	108.81	114.28	109.58	110.66	110.27	109.56	115.32	108.05	110.31	107.49	111.88
105.43	104.59	105.42	106.07	104.97	103.43	108.38	106.11	107.25	106.75	104.96	105.28	105.07	105.92	105.92	109.03	105.21	103.71	106.33	106.35	107.37	106.78	103.11	108.14	108.59	102.01	103.83	106.54	104.84	106.02	104.49	106.19	103.67	106.69	106.78	107.13	106.36	105.02	103.85	104.69	106.25	104.84	103.26	105.68	106.47	108.78	104.54	107.65	101.31	104.91
109.37	109.72	110.84	106.37	109.13	106.11	106.76	110.66	109.98	107.98	109.7	106.22	108.34	108.34	109.26	109.67	107.98	109.24	108.71	107.72	106.66	108.55	107.28	110.78	109.3	107.52	106.84	106.39	109.93	109.13	109.17	108.01	106.05	106.8	110.93	110.34	104.87	106.42	106.97	110.52	106.15	108.72	106.69	107.87	106.74	104.9	106.24	107.25	106.67	108.3
106.21	109.64	109.39	109.92	105.14	108.56	110.09	107.86	109.64	108.97	111.52	109.9	109.8	107.24	106.09	106.82	106.18	108.39	106.52	106.98	110.33	108.9	109.78	109.14	105.96	108.03	106.5	105.58	105.88	109.81	109.58	109.35	108.49	109.27	107.13	109.17	106.77	111.81	107.3	109.14	108.12	107.38	107.49	110.3	107.91	108.33	108.3	112.83	108.12	110.15
106.09	104.04	107.82	105.23	107.95	107.83	106.07	103.24	106.17	104.82	108.93	108.04	109.29	107.62	106.56	104	106.64	107.43	106.09	107.03	103.38	107.91	104.76	103.71	104.45	105.19	105.14	101.76	108.13	105.77	104.83	105.99	105.15	105.62	104.36	103.54	104.66	107.1	102.39	103.67	105.78	103.76	107.45	104.34	104.01	107.77	103.73	105.66	104.83	107.02
109.77	104.08	103.16	103.15	108.07	105.24	104.71	107.01	108.48	104.39	109.12	107.16	106.58	105.88	107.65	104.12	107.33	103.17	107.86	105.34	105.14	107.41	104.23	105.04	107.86	105.94	106.27	107.14	106.75	105.42	104.05	105.53	104.74	102.29	107.89	106.49	105.01	106.01	103.95	103.86	104.14	104.48	105.71	104.13	104.36	106.87	104.43	106.86	107.53	106.57
109.85	105.99	108.45	108.75	107.05	108.37	107.64	108.29	106.76	107.66	108.41	109.12	105.9	107	108.66	108.83	109.4	109.27	111.6	109.34	107.87	107.59	109.22	108.38	107.29	106.42	109.48	110.72	106.43	106.54	105.27	109.13	110.47	108.1	108.62	108.04	109.69	109.76	108.7	108.06	105.3	104.9	107.3	105.6	106.36	105.88	109.94	109.08	111.07	108.81
108.86	109.19	111.91	109.99	111.21	110.97	108.79	110.19	112.6	112.57	112.02	110.41	108.81	109.5	109.7	110.79	111.19	108.91	108.99	109.48	107.2	112.09	107.53	109.71	110.48	108.8	108.26	111.7	111.36	109.13	111.94	114.02	109.35	109.72	110.66	110.87	107.26	114.15	110.61	110.17	108.56	112.29	110.29	110.36	110.2	110.72	107.79	109.14	109.49	109.58
102.05	102.1	102.11	97.224	100.08	98.385	99.814	97.969	101.6	97.815	99.121	96.824	97.869	98.296	97.84	95.575	96.608	102.7	100.88	99.743	97.435	99.751	98.321	99.465	98.808	98.124	100.41	98.17	100.55	102.15	100.13	99.813	98.698	100.69	100.33	99.868	101.98	98.761	100.62	99.164	103.17	100.12	100.41	101.78	99.425	99.899	100.28	98.525	97.547	95.932
105.07	111.96	107.76	106.5	106.43	108.2	106.48	110.67	107.69	105.64	110.24	111.76	109.92	109.15	105.85	107.78	107.51	109.52	105.4	107.04	106.6	111.43	105.85	105.22	106.96	107.89	109.72	109.82	109.09	108.7	110.39	110.52	109.23	110.96	109.11	107.11	107.38	109.29	107.42	109.24	109.01	108.92	108.59	106.55	109.26	108.9	111.32	109.27	109.64	106.99
100.73	99.411	97.042	97.42	99.518	101.09	99.621	97.238	100.93	98.431	96.871	96.107	95.307	97.932	95.517	98.663	96.601	93.684	98.776	100.04	104.46	98.386	97.784	101.08	97.142	100.27	97.531	101.61	98.198	100.65	100.54	94.808	98.502	97.965	98.23	100.03	97.453	100.53	96.827	97.548	100.3	97.958	95.231	97.86	99.519	96.538	99.218	99.759	101.6	97.926
108.33	110.39	109.59	109	112.73	107.36	107.66	110.98	108.03	109.3	110.93	107.53	109.39	109.9	106.12	106.84	109.39	107.67	106.43	108.79	108.78	107.71	110.41	111.43	105.78	108.31	109.69	106.86	108.39	108.77	110.96	106.99	108.5	107.11	108.95	107.99	108.58	108.79	110.16	110.47	108.92	108.57	108.75	108.17	107.6	108.2	107.86	111.45	108.5	108.17
106.4	103.64	109.29	104.68	108.12	104.11	105.47	105.61	105.18	107.5	106.27	106.48	106.12	104.03	105.19	105.15	106.73	108.81	106.26	107.85	105.44	106.07	109.23	106.6	108.25	103.25	104.31	104.54	103.43	108.92	107.02	105.74	108.22	104.25	107.06	104.76	107.49	106.34	105.77	106.51	102.34	107.56	108	106.82	106.17	107.58	105.82	103.94	109.91	105.86
110.06	112.7	111.03	106.98	110.71	111.86	107.85	109	108.88	108.77	110.47	111.41	109.83	108.57	106.35	110.76	113.26	114.25	113.21	108.83	109.1	109.13	109.45	111.07	110.98	111.47	109.66	105.18	108.58	110.8	110.69	110.64	111.32	108.53	110	109.71	109.16	108.79	106.04	110.52	109.18	112.63	109.18	106.26	110.48	110.81	111.95	111.24	110.02	109.51
97.097	97.361	101.55	99.356	100.4	102.79	100.14	102.38	100.25	96.304	97.022	98.342	101.39	101.99	102.38	100.78	100.07	99.701	98.46	97.836	102.51	98.305	100.98	100.45	98.551	99.923	99.558	98.646	98.998	101.99	99.651	100.16	98.547	98.174	101.21	101.45	100.4	99.126	101.21	98.051	99.909	100.5	101.49	100.38	102.36	103.1	101.65	101.94	98.865	99.333
106.77	105.52	104.48	104.47	108.55	105.43	105.54	107.2	108.84	103.5	107	106.14	105.01	105.06	106.7	105.31	102.69	105.3	100.73	103.42	106.84	104.2	107.06	106.49	106.65	102.35	106.23	106.11	106.18	105.67	108.77	104.29	105.2	106.03	106.34	107.17	105.77	106.52	105.6	108.49	107.44	103.41	103.37	106.62	106.83	106.14	106.45	107.39	103.72	105.51
103.64	105.53	103.92	107.94	108.64	104.53	105.87	105.62	106.08	110.04	107.85	104.73	105.74	105.75	103.9	105.03	103.72	105.93	103	106.9	103.48	104.42	107.62	105.3	106.24	107.86	103.88	104.8	108.18	102.82	104.51	106.16	104.65	103.98	104.55	107.32	104.08	105.24	107.51	105.74	104.77	105.46	105.87	105.7	106.17	103.62	104.69	106.03	104.39	107.5
99.197	96.63	97.544	99.328	98.404	97.285	96.87	97.256	97.34	97.887	95.875	97.709	100.94	99.172	99.974	98.928	95.269	96.828	96.305	94.126	95.351	99.28	99.706	97.29	96.719	101.18	97.208	98.629	94.908	98.715	97.706	96.887	98.261	97.385	98.657	97.867	102.1	99.606	94.168	99.266	98.577	101.6	100.19	96.544	96.155	100.33	99.786	98.888	99.649	95.233
106.03	103.14	106.76	106.78	106.91	105.71	104.94	104.91	102.34	104.19	105.76	106.26	104.72	107.74	107.06	106.16	105.22	106.68	105.9	107.56	108.28	103	104.13	106.31	104.53	104.85	103.54	107.79	106.34	106.53	107.96	107.11	106.94	102.63	109.28	103.21	107	106.66	105.85	104.53	103.09	108.5	106.4	105.67	105.43	103.75	107.63	105.86	106.25	106.79
107.08	106.84	108.69	106.05	110.24	106.35	108.37	108.59	107.89	110.18	107.78	109.17	108.4	107.66	108.7	106.62	106.32	108.09	110.34	108.72	106.97	106.86	109.02	106.49	112.55	111.38	107.26	108.12	110.51	105.21	103.88	106.66	110.39	107.29	107.43	106.9	112.47	106.8	107.59	108.23	107.36	107.33	109.55	109.7	105.69	107.3	108.79	106.81	107.68	109.31
109.58	110.81	110.66	109.74	109.53	110.65	111.67	108.67	112.56	111.81	111.58	115.71	109.79	112.45	111.79	110.22	108.21	109.27	108.46	115.13	107.64	108.92	114.04	110.92	111.06	109.18	110.6	108.63	110.13	111.52	111.38	109.07	108.43	109.07	110.6	107.33	110.26	112.17	110.7	110.54	109.27	111.45	113.94	106.29	112.52	108.68	110.34	112.93	112.91	108.38
108.14	108.2	110.72	110.33	109.74	106.04	112.12	105.96	109.31	110.46	105.03	109.47	104.66	106.73	107.16	110.28	104.21	110.06	103.7	111.59	107.35	108.57	107.65	112.56	106.82	106.83	108.16	107.73	108.38	106.31	109.2	108.8	106.92	106.31	107.51	109.91	105.68	106.99	108.64	103.73	108.31	110.32	111.47	107.83	109.56	111.22	108.81	110.72	108.18	106.42
100.99	100.62	103.8	99.16	100.85	101.8	100.78	101.24	101.11	99.008	100.94	99.431	98.011	98.814	100.32	99.907	101.16	98.964	101.48	102.62	101.56	102.22	99.737	103.25	104.64	99.947	98.648	101.14	99.792	101.04	103.93	97.929	99.665	100.95	99.971	101.75	102.54	101.04	101.1	103.74	101.85	99.78	101.55	99.46	99.229	100.27	102.48	99.889	101.8	100.76
97.431	99.891	96.773	101.85	95.783	96.689	96.777	98.214	101.31	96.871	97.87	95.921	98.945	99.466	94.477	95.595	99.929	98.25	101.03	99.539	99.262	101.14	98.243	97.848	99.666	93.999	102.44	98.847	98.46	101.11	99.305	99.989	100.31	98.1	100.15	98.507	98.305	98.14	97.53	98.904	96.66	96.789	97.861	95.909	99.193	98.577	101.56	94.936	99.79	98.387
106.41	107.45	104.9	109.56	106.8	102.28	106.13	104.48	105.39	107.34	103.13	102.5	105.06	104.13	107.46	107.34	104.9	105.82	102.42	105.24	104.37	104.56	106.2	107.36	106.83	107.9	104.84	107.76	104.61	104.16	107.03	107.65	107.69	106.04	108.73	106.45	106.58	105.18	107.93	107	102.39	103.59	103.96	106.13	101.28	103.11	104.68	103.42	106.11	107.68
106.37	109.72	108.64	107.85	108.01	107.65	108.25	106.86	109.15	107.17	107.92	106.68	109.22	105.05	107.72	106.31	106.53	108.01	105.68	109.52	107.92	107.31	105.32	110.74	107.51	105.92	107.88	109.73	109.25	109.5	108.53	109.55	109.12	111.05	107.39	107.77	105.94	110.03	109.89	106.5	106.68	107.29	111.13	106.77	110.88	108.24	107.4	108.22	108.46	106.14
109.41	107	105.66	107.2	105.74	106.77	102.84	105.02	106.12	106.18	105.88	105.19	106.66	107.66	106.24	107.33	108.79	106.96	104.85	105.96	105.14	107.32	109.16	104.25	107.97	105.16	105.3	103.13	105.48	107.55	106.9	110.05	108.26	106.79	106.28	107.48	106.99	110.29	110.02	106.19	108.62	103.25	106.1	108.08	104.75	106.4	106.47	105.85	107.66	107.1
111	109.09	109.8	111.93	107.23	111.82	107.44	109.6	109.37	111.95	110.41	112.93	112.86	111.41	107.07	109.35	112.17	107.25	110.66	113.78	111.28	111.84	112.68	112.38	110.49	111.79	110.78	111.45	109.33	107.44	112.39	107.28	108.63	109.55	110.9	109.03	107.84	110.64	109.72	111.18	110.53	107.97	110.59	113.53	111.43	111.68	109.45	111.69	106.74	108.18
101.98	105.75	109.76	109.82	108.16	103.94	105.46	109.41	106.8	107.92	108.17	109.11	106.68	109.38	107.06	109.7	109.19	110.96	109.2	109.86	107.62	108.92	106.1	107.56	109.23	107.94	106.62	104.85	108.36	107.69	107.98	108.34	105.48	107.48	110.58	105.03	107.15	107.55	111.3	109.65	103.18	110.11	107.07	105.96	107.63	106.82	107.52	110.96	106.42	109.04
109.25	111.07	108.44	111.62	110.4	111.78	112.19	109.3	110.48	111.64	109.9	109.28	109.68	111.31	109.38	112.54	110.71	107.57	111.88	114.46	110.59	108.49	112.26	112.77	107	111.39	110.34	109.92	110.42	107.8	109.27	108.85	110.02	109.16	108.83	107.47	110.29	109.67	111.54	109.18	111.65	112.96	109.41	112.73	111.19	111.76	109.78	110.26	109.9	107.01
106.34	106.45	102.97	106.98	108.17	107.09	108.76	106.52	107.91	106.74	105.3	104.91	104.82	107.33	106.99	108.17	106.55	106.36	106.97	108.03	105.03	103.71	105	103.05	106.55	109.71	106.34	105.81	102.94	105.5	108.06	104.4	106.27	107.94	105.36	104.54	107.01	105.09	107.12	109.45	108.02	105.95	108.94	105.76	107.25	108.73	106.83	110.02	107.03	103.85
106.76	106.01	107.55	105.04	107.22	108.31	108.53	104.23	104.41	106.62	106.52	109.54	109.41	107.85	107.38	107.13	108.36	108.39	111.23	109.8	105.98	103.36	106.07	102.87	106.11	105.14	106.82	105.41	107.11	105.51	107.89	110.3	106.55	106.22	107.22	106.5	103.2	106.82	105.09	104.64	105.68	103.96	104.21	107.27	107.61	105.69	110.3	106.26	104.62	107
106.82	107.22	108.09	109.17	104.44	105.89	105.92	106.02	106.78	109.85	110.5	107.6	108.37	108.13	107.3	109.15	108.62	106.12	107.93	108.94	106.27	107.13	107.82	108.56	108.71	108.68	106.69	108.09	107.36	105.65	108.44	108.66	105.99	109.17	109.19	109.2	110.49	110.33	105.37	109.85	107.12	109.74	109.48	109.44	106.37	111.7	111.02	107.96	111.27	107.95
97.062	98.526	97.878	95.708	98.539	98.306	97.037	98.506	95.805	99.222	98.803	96.47	98.429	99.217	97.147	97.072	95.397	95.464	95.745	100.64	96.518	97.196	98.485	98.37	96.845	99.107	96.869	98.245	97.855	97.491	97.769	97.121	97.244	97.25	97.615	97.05	94.758	99.149	97.289	99.437	98.188	98.089	97.09	97.878	96.65	99.176	98.413	95.926	97.445	99.143
106.12	110.11	103.75	105.08	106.97	105.64	102.18	107.39	106.64	107.69	105.2	106.57	105.89	107.03	102.38	104.37	105.27	106.42	108.24	106.76	106.14	104.88	105.84	106.16	104.92	109.36	107.36	107.33	106.98	104.94	102.7	105.36	105.5	107.3	106.57	103.22	107.2	106.24	106.71	107.53	107.33	105.89	107.49	105.62	106.99	105.71	103.39	109.21	109.01	101.94
95.706	99.89	97.088	98.113	96.633	96.914	97.925	100.64	98.738	93.329	96.258	96.391	98.227	101.4	96.535	98.453	98.426	99.819	97.06	97.217	100.4	97.773	95.651	98.587	96.878	98.721	96.611	97.696	99.308	97.984	98.572	98.672	98.428	92.639	98.977	99.75	97.976	98.084	99.139	100.17	96.68	97.531	96.135	97.051	98.709	97.378	97.899	97.411	96.134	98.209
109.53	108.33	107.8	112.2	107.73	109.5	109.39	107.69	109.1	107.39	108.78	109.56	107.11	106.51	109.08	105.18	108.61	106.93	108.95	107.66	106.44	109.55	108.24	108.9	108.29	110.1	110.37	111.01	110.71	110	110.5	109.65	109.12	108.42	109.04	110.44	109.38	107.45	110.03	110.08	108.55	106.71	110.29	108.71	107.7	112.71	107.49	109.17	110.09	104.33
104.74	106.91	107.43	106.97	106.16	108.38	106.87	103.77	105.65	107.69	105.27	108.94	106.77	103.65	107.31	103.9	105.62	105.05	109.73	106.6	105.56	106.93	107.99	109.14	109.15	107.46	105.78	106.08	106.72	104.72	105.57	107.86	104.83	108.4	105.97	107.65	106.89	106.61	107.72	105.22	110.08	108.37	103.74	105.38	107.11	107.23	104.22	105.97	106.07	104.99
110.47	109.14	109.02	107.51	108.36	107.84	111.2	107.24	109.48	109.96	109.98	108.43	106.72	108.2	108.37	107.23	107.23	107.82	106.9	108.88	108.53	107.35	106.15	104.9	106.34	107.93	112.97	111.77	108.73	108.88	109.01	107.65	108.42	104.34	111.1	109.59	111.19	105.96	107.41	107.13	109.76	109.27	109.73	108.52	105.2	110.13	109.84	107.14	108.98	108.03
111.52	111.95	111.29	110.05	110.49	112.71	110.56	110.85	108.63	110.11	106.39	107.71	111.2	114.96	108.86	108.57	111.93	110.56	110.52	111.12	112.11	109.3	108.52	108.08	107.84	109.99	110.22	111	106.61	108.5	107.22	108.32	112.93	111.3	108.97	109.65	109.85	112.18	107.72	110.97	111.07	111.78	112.11	109.21	110.22	112.35	110.89	108.95	106.63	108.1
101.6	96.624	99.977	97.257	96.162	96.607	98.611	97.137	98.102	98.473	99.373	97.821	95.599	98.952	95.939	99.915	100.92	97.862	98.864	96.647	96.181	95.761	99.132	95.471	97.723	100.79	98.868	100.39	99.184	97.963	98.358	96.537	96.353	98.345	98.651	96.415	99.236	101.17	96.659	98.481	101.47	98.436	97.665	98.867	96.295	97.862	97.542	97.874	98.961	95.36
104.99	109	107.2	110.99	111.4	107.73	111.56	108.3	107.86	108.78	107.93	107.29	107.32	107.18	108.7	107.46	107.31	108.73	110.53	113.39	106.96	109.1	107.32	111.99	109.82	111.55	109.31	106.54	106.47	109.12	106.6	110.97	108.1	109.03	112.71	105.15	109.26	109.56	108.49	104.67	107.19	110.01	110.54	107.71	110.34	110.85	105.82	109.52	109.58	107.25
99.752	100.13	98.81	100.92	99.632	101.61	101.15	100.06	96.45	99.454	98.563	99.369	99.229	98.256	99.101	104.37	101.94	102.1	100.22	99.287	103.05	102.75	100.97	99.018	102.88	99.922	97.52	99.102	100.85	98.887	100.98	98.772	99.363	99.838	101.09	97.923	100.64	100.78	98.454	99.737	100.77	103.02	99.036	100.19	102.88	102.41	100.8	102.55	100.31	102.17
109.6	114.51	111.6	108.73	107.82	106.62	109.72	113.03	111.49	111.11	111.65	109.91	112.89	111.95	111.52	112.33	114.41	110.98	110.85	113.34	110.13	112.01	108.35	110.4	111.22	110.81	111.09	110.39	112.85	109.51	107.13	110.54	111.29	110.94	110.05	110.72	109.01	110.2	106.5	112.05	111.25	107.85	109.71	108.68	111.14	108.2	110.63	110.45	111.23	110.11
105.31	107.73	104.1	103.97	101.55	108.27	104.19	105.26	105.8	105.06	102.45	103.61	105.63	105.6	104.82	104.37	105.77	104.84	107.34	101.57	106.44	106.79	105.42	106.13	101.72	108.6	106.65	106.59	105.65	108.47	104.99	103.75	103.47	108.59	105.73	104.97	105.46	107.01	105.96	104.1	103.39	103.8	102.76	108.02	109.92	104.13	102.95	105.03	105.51	107.53
95.849	99.333	97.514	95.966	98.419	96.151	96.146	99.568	98.586	101.74	98.359	100.69	98.267	98.667	98.795	101.85	97.268	96.712	97.498	97.049	96.614	97.657	97.535	96.716	98.077	97.677	97.459	101.42	97.47	96.988	95.375	98.91	97.677	99.09	99.641	99.436	101.49	97.551	100.47	98.406	95.383	98.399	98.091	97.319	96.897	98.232	97.623	99.446	99.295	100.25
109.32	108.86	107.77	108.15	106.04	111.58	105.48	108.38	110.95	109.17	107.85	105.91	110.85	108.21	106.21	108.97	107.53	109.28	108.89	107.06	106.4	109.13	110.49	109	106.77	111.14	106.65	109.43	106.88	108.82	108.99	109.78	108.88	109.23	110.06	112.4	103.95	106.43	111.92	106.4	108.13	109.14	105.34	108.16	112.03	109.79	110.32	106.57	108.67	107.43
104.68	105.2	105.08	105.15	106.86	107.33	102.12	107.9	105.46	105.42	104.96	105.13	105.08	103.92	103.75	105.23	103.79	103.97	105.48	109.02	102.41	103.87	103.89	109.68	105.11	103.17	104	104.27	105.39	106.11	103.82	106.3	103.19	102.18	103.49	105.31	105.19	106.79	107.46	105.67	104.89	107.68	108.05	105.19	104.02	103.86	106.22	104.17	106.12	105.35
106.69	107.78	106.85	103.89	105.26	107.26	105.38	101.68	108.02	106.75	103.07	105.69	108.05	103.58	104.55	107.06	104.67	105.12	104.55	106.83	104.36	105.96	105.23	104.75	104.75	105.92	105.76	104.51	104.04	108.08	106.07	106.75	107.39	106.3	107.54	102.8	106.99	106.71	104.05	105.58	104.54	104.88	105.9	106.3	107.71	105.8	102.79	106.28	107.65	106.79
105.46	105.35	106.64	109.08	104.13	103.6	103.35	107.84	106.71	105.45	108.16	107.29	103.32	106.2	108.25	107.15	107.5	106.11	103.73	106.92	104.16	102.72	104.78	104.63	105.48	108.3	105.68	103.73	103.66	107.77	109.01	106.13	104.39	106.82	106.22	105.93	107.8	106.75	103.52	106.03	106.09	105.88	105.38	106.48	106.85	106.25	104.44	108.45	103.1	105.53
107.49	103.27	106.21	107.84	106.69	107.41	104.68	105.15	105.03	104.77	107.21	105.37	105.76	105.72	107.63	104.68	108.03	105.24	106.16	102.6	102.98	104.13	104.3	104.92	107.2	106.9	103.6	104.91	102.3	106.69	104.82	105.35	109.78	106.65	106.62	102.58	108.99	106.91	106.55	104.47	105.59	105.88	104.69	105.94	106.64	106.99	103.57	105.25	108.91	105.62
108.84	108.09	107.36	109.52	110.08	109.04	110.65	106.87	108.96	109.4	111.03	109.39	105.91	106.5	108.95	110.88	107.01	106.97	108.8	107.04	109.46	108.98	109.73	108.09	111.15	108.26	110.12	108.95	109.95	108.12	106.45	109.93	107.94	109.13	108.05	108.41	108.88	107.06	108.61	105.93	108.84	107.5	108.6	107.57	107.47	110.22	107.88	106.01	108.35	106.9
105.2	109.61	109.2	108.66	105.6	108.59	108.99	107.83	109.71	109.5	107.06	107.19	108.96	111.26	110.63	106.21	107.67	107.15	108.19	108.95	109.23	106.57	109.1	106.52	109.02	107.45	108.31	112.29	107.86	108.19	110.94	106.25	109.83	106.95	107	108.32	109.22	107.4	108.36	105.14	110.05	107.67	108.31	106.76	107.94	107.68	109.86	107.73	105.67	111.9
99.5	99.728	97.729	98.128	98.926	97.238	97.647	97.116	100.75	98.035	98.524	96.77	99.652	96.54	96.629	95.394	96.954	97.297	98.321	99.506	98.03	96.378	100.42	93.76	99.023	100.95	98.215	97.492	99.915	96.182	99.571	98.787	98.394	95.51	101.01	100.07	98.581	96.32	99.395	96.223	99.523	99.479	99.102	97.097	99.264	98.427	98.264	95.366	98.349	98.778
110.11	110.34	107.17	107.74	107.84	107.71	110.61	109.74	108.02	107.04	107.9	105.7	107.79	107.88	109.43	108.05	110.93	108.97	111.3	108.9	111.75	107.57	108.82	111.14	105.58	109.68	111.18	106.39	109.43	107.12	107.69	110.09	109.61	106.19	108.68	109.74	109.24	110.64	110.39	109.76	111.22	107.83	109.25	107.1	109.98	110.33	107.36	108.68	110.91	110
106.05	109.35	111.31	106.11	109.09	112.19	107.87	107.14	106.01	108.86	105.28	109.19	112.56	110.28	109.79	105.92	111.41	105.08	107.38	109.59	110.11	103.96	108.86	107.8	111.57	107.73	110.28	111.05	110.77	105.95	110.24	108.44	107.64	111.32	108.01	106.73	110.93	105.74	110.68	109.97	105.85	110.78	109.94	106.78	106.56	105.83	107.61	107.42	107.2	109.03
111.7	109	108.96	108.89	107.72	107.7	109.62	109.08	107.95	106.04	107.18	110.71	106.61	109.86	108.43	108.3	110.56	106.29	107.05	107.9	107.85	113.14	108.82	107.21	108.02	109.64	108.54	109.21	107.9	105.16	107.23	111.05	111.64	108.7	107.33	107.89	107.23	108.59	104.47	107.9	107.37	108.64	104.18	109.38	109.31	110.09	104.75	107.7	108.37	105.95
98.655	100.64	97.533	99.523	97.881	102.35	97.936	97.486	99.028	98.978	99.028	96.911	101.42	98.067	98.152	100.31	103.49	98.978	97.416	96.88	99.646	97.282	98.435	96.768	96.861	100.56	98.514	98.846	99.899	96.834	98.942	97.728	100.16	103.22	99.237	98.05	100.63	101.3	101.8	99.115	97.698	97.415	96.922	96.738	95.316	101.6	103.34	97.299	100.08	100.97
109.97	108.7	107.91	104.87	105.54	107.24	108.96	107.1	108.09	106.8	111.11	107.37	106.34	106.51	110.06	108.69	106.66	109.4	108.15	105.79	106.59	105.93	107.87	110.12	106.8	107.42	108.58	109.11	104.52	108.21	110.09	105.66	108.03	105.29	105.64	109.13	108.23	106.4	111.55	108.27	108.15	109.46	110.1	107.62	111.17	109.02	106.37	104.4	107.07	107.5
99.441	96.83	97.28	96.293	98.674	100.25	96.26	98.15	95.905	95.312	99.078	96.493	98.241	93.558	101.78	97.033	101.18	97.537	96.87	99.375	99.682	100.23	100.43	95.019	97.768	98.132	98.344	95.994	96.619	96.023	100.31	97.983	96.151	98.985	96.258	98.821	99.773	97.311	98.042	96.873	97.087	100.51	97.148	97.419	96.097	97.087	97.445	96.005	96.63	99.681
103.08	104.53	106.41	106.56	105.35	109.69	106.88	106.48	104.57	107.63	107.68	108.91	104.3	105.13	109.41	108.18	106.87	106.14	107.48	105.64	105.95	107.38	106.49	109.18	105.18	110.03	105.92	104.13	104.69	105.88	105.72	107.78	106.81	106.89	105.62	105.74	107.09	107.2	107.71	102.47	108.43	106.89	105.04	106.56	106.4	102.77	105.49	107.47	104.05	102.41
107.08	108.67	107.59	108.23	108.85	105.05	109.42	110.61	108.01	107.56	105.5	105	109.05	106.52	108.15	108.11	107.56	108.58	106.27	109.69	107.44	106.21	104.6	107.12	106.39	109.71	108.79	106.4	106.44	108.4	107.7	106.41	108.67	108.17	107.29	106.08	108.01	108.28	106.86	108.88	109.52	104.58	107.58	107	107.34	107.56	105.15	106.12	108.85	109.49
107.63	110.39	108.86	108.81	111.84	109.68	109.25	107.05	108.58	108.44	105.73	107.63	106.23	110.38	108.43	110.92	109.73	109.08	111.18	105.96	108.28	111.09	108.48	107.17	108.17	107.77	107.17	107.45	108.28	106.74	110.12	110.5	106.35	111.29	110.69	106.97	108.9	106.14	109.98	107.41	110.24	109.78	107.6	111.94	109.19	110.86	107.08	108.33	107.51	109.48
106.85	107.18	105.03	102.97	106.7	106.46	105.66	102	106.92	109.06	106.28	100.1	104.57	107.08	108.98	108.22	105.85	105.79	103.14	108.81	107.26	107.66	105.79	105.48	106.36	104.62	105.32	105.89	107.08	102.78	105.16	101.38	106.04	107.14	104.93	103.26	103.28	102.64	104.41	105.22	106.67	105.85	107.99	104.03	104.45	106.57	103.58	107.01	106.73	107.33
108.52	108.59	109.82	107.28	108.5	109.78	106.14	109.42	108.63	108.15	109.86	107.88	108.16	107.65	109.1	111.88	106.87	108.5	110.01	111.01	108.17	105.29	108.71	108.22	106.59	110.44	112.06	110.31	113.79	107.75	110.88	107.82	106.86	110.33	108.61	106.45	107.39	106.64	108.38	107.98	108.5	105.93	107.6	107.63	107.42	109.41	106.5	106.99	107.49	110.6
105.2	109.38	106.57	108.58	109.78	108.47	107.41	106.66	107.8	109.18	108.75	106.85	109.94	108.36	106.28	106.29	106.41	110.91	105.48	110.35	105.91	107.4	104.89	107.1	107.23	108.19	108.53	104.46	106.72	113.23	110	106.83	108.85	105.47	105.68	106.49	109.8	110	107.95	106.54	109.39	109.93	108.89	108.03	105.82	107.08	108.02	109.94	107.23	109.99
107.58	106.9	106.85	106.55	107.16	107.03	107.64	106.1	109.07	106.2	109.1	105.85	106.98	104.86	106.37	107.06	108.9	110.97	108.5	105.26	108.96	104.41	106.38	105.55	105.71	105.85	106.85	104.22	105.51	109.45	105.37	106.63	106.22	106.98	105.37	106.15	104.52	107.47	103.95	105.53	106.14	104.83	107.72	107.91	108.79	104.24	106.05	108.41	104.7	107.62
103.65	105	108.19	106.38	107.1	103.58	105.4	105.75	105.42	107.68	105.65	109.17	106.93	106.61	104.22	106.78	104.16	107.52	103.1	105.24	104.92	104.5	106.45	105.71	106.54	107.65	104.9	105.39	104.29	104.8	104.65	107.66	104.9	107.18	104.73	106.45	103.55	106.94	106.08	108.86	104.52	103.07	107.69	106.92	104.64	103.18	108.47	104.82	107.74	103.22
108.96	106.97	103.21	103.03	106.08	108.64	105.94	107.84	106.11	107.06	107.33	104.94	105.83	105.77	106.93	106.92	104.59	107.35	104.45	108.52	107.76	105.89	104.64	108.32	107.93	107.41	104.12	105.63	104.79	104.43	109.56	107.06	104.88	103.36	106.14	107.58	107.46	105.88	107.03	104.98	105.68	107.54	107.32	109.64	105.68	109.34	109.4	108.4	108.01	109.71
103.49	108.21	104.44	105.68	106.98	105.14	108.62	106.68	106.17	106.4	105.1	104.98	103.78	106.36	105.08	104.47	106.42	100.85	105.41	106.73	108.77	105.14	107.01	109.61	103.2	104.56	106.23	104.08	101.57	106.22	104.14	104.2	105.32	104.25	105.9	104.29	106.43	106.28	107.5	106.89	107.39	105.8	106.96	104.14	106.08	106.64	104.72	106.43	104.68	107.46
109.09	106.49	110.01	110.86	106.2	109.01	109.85	111.39	110.09	109.98	108.39	110.3	109.78	106.62	107.79	108.59	110.65	105.7	106.77	110.01	110.24	110.12	106.48	109.21	107.91	106.92	107.63	109.09	107.04	105.92	109.47	110.35	106.82	107.92	108.46	107.34	106.96	107.7	109.75	106.36	109.32	106.41	108.41	109.43	105.27	109.83	111.28	108.03	106.71	108.94
98.544	99.387	99.581	98.273	97.664	100.64	96.286	100.41	100.05	99.573	98.81	94.947	99.855	99.099	98.3	97.567	98.305	97.81	97.093	97.199	100.26	97.231	98.835	98.722	95.924	97.486	97.277	98.671	96.053	97.444	98.159	98.707	97.618	98.732	99.491	97.599	98.189	95.91	99.378	94.834	98.348	98.03	99.949	100.74	100.79	95.719	98.005	102.23	97.577	97.957
100.84	98.991	96.228	98.616	99.163	98.51	100.31	99.729	101.39	98.821	94.671	97.95	94.611	102.46	99.348	98.205	97.507	97.237	100.41	98.987	96.685	101.15	100.94	97.697	101.07	96.91	100.63	97.517	99.569	100.33	99.928	99.232	96.665	98.336	98.9	98.398	97.612	98.591	98.265	95.419	97.388	100.83	101.33	97.469	100.35	100.06	101.74	98.531	97.618	97.756
109.75	108.85	106.28	105.77	106.56	106.37	106.47	103.87	107.04	109.33	105.06	107.15	109.96	104.2	109.92	108.28	105.89	103.03	105.3	105.44	106.7	101.84	104.81	103.89	103.75	102.77	105.41	107.13	106.92	105.23	108.35	107.6	105.56	106.8	105.48	107.5	106.57	105.74	109.32	104.52	106.77	107.05	105.31	104.52	105.13	105.87	105.86	104.64	105.01	104.08
110.1	104.43	108.59	109.73	109.39	107.99	110.43	107.86	106.75	109.34	109	108.32	110.24	107.28	108.38	110.55	107.81	108.01	107.25	106.22	107.49	108.88	108.91	106.61	109.43	108.12	108.47	108.94	108.14	107.57	108.93	107.35	107.09	107.43	109.65	105.94	105.86	111.58	108.14	108.68	105.75	106.06	108.13	107.65	105.43	106.72	111.96	106.77	108.55	106.93
106.46	104.54	104.54	106.64	107.27	102.65	107.25	102.96	104.03	107.33	105.17	106.73	103.85	108.74	102.4	105.74	101.9	106.44	106.12	105	104.83	103.27	107.6	105.44	103.59	102.22	103.79	103.65	111.8	106.86	107.05	107.15	107.89	108.29	105.43	103.47	108.27	107.62	105.01	105.83	107.4	108.87	107.24	108.27	104.15	103.64	104.6	104.55	106.32	105.79
108.68	108.66	107.36	106.62	105.95	109.42	109.4	109.23	104.83	105.08	107.58	110.81	106.31	110.09	110.85	108.73	106.05	107.66	106.66	108.88	109.3	107.77	108.54	105.42	105.81	105.06	107.75	107.24	109.26	110.08	107.58	107.69	112.87	106.72	108.99	106.96	106.68	109.24	109.1	105.48	109.28	109.07	105.59	109.89	107.36	109.16	110.6	108.99	106.82	109.84
108.19	105.35	109.25	104.89	105.48	106.2	106.92	107.01	109.41	105.93	104.64	106.45	104.22	103.98	108.33	107.73	110.41	107.96	108.78	107.61	105.21	105.41	105.77	105.93	104.71	107.02	108.01	108.31	103.18	106.3	108.24	106.75	109.88	104.73	105.66	105.97	109.52	106.57	109.24	105.81	106.28	106.75	106.82	109.53	105.9	105.29	103.95	107.41	107.31	105.8
96.339	98.322	98.164	100.86	103.6	99.764	102.03	97.393	97.382	98.041	97.719	99.785	99.213	98.109	98.01	97.378	96.133	100.3	100.16	95.031	97.863	96.632	97.676	100.94	96.498	99.327	98.656	94.906	96.548	94.433	97.285	96.966	95.829	98.288	96.137	98.381	100.69	99.708	98.211	98.482	100.87	99.496	98.792	97.519	100.26	99.829	98.446	96.998	96.853	100.61
103.62	106.34	105.89	107.34	107.34	105.47	104.91	105.5	104.81	107.43	104.76	103.99	105.75	105.24	104.82	106.27	102.27	105.87	104.78	106.87	105.48	106.31	106.62	108.81	106.16	105.19	105.33	107.37	103.77	107.37	110.33	104.12	109.02	105.03	108.57	107.18	104.74	103.96	105.51	105.53	104.71	105.59	104.77	105.06	105.49	108.4	107.46	107.24	103.87	104.34
106.99	108.08	104.79	106.05	107.32	105.81	107.03	108.03	105.62	105.74	106.33	106.16	106.62	108.37	104.39	106.42	108.26	107.92	109.05	106.72	106.7	106.29	108.06	106.29	110.63	107.59	108.31	106.66	106.49	106.54	104.8	109.82	106.17	105.4	107.69	106.53	107.83	106.74	104.61	105.08	107.11	107.27	104.77	104.5	106.4	103.69	109	106.45	105.34	105.69
110.44	107.88	107.98	109.31	106.97	107.09	108.19	106.97	108.57	108.67	109.99	107.51	108.6	109.39	104.7	106.06	108.77	110.17	107.99	107.41	108.73	106.82	108.99	106.07	107.83	108.82	109.21	111.4	107.8	108.57	104.31	110.13	107.19	107.8	107.85	108.28	110.46	108.91	105.79	105.51	111.13	109.38	109.26	109.95	108.87	108.57	110.21	107.5	109.04	108.37
98.151	97.625	102.07	98.782	99.734	97.874	96.587	99.505	99.165	100.93	98.325	95.933	97.014	100.03	100.66	101.15	99.065	98.605	98.732	99.812	98.004	101.33	98.659	97.016	97.51	99.484	97.873	96.814	101.24	102.73	102.32	97.048	99.275	101.71	97.898	97.502	100.54	98.567	100.27	97.337	96.124	97.416	100.15	99.191	97.136	95.755	96.475	96.762	98.187	99.772
106.2	104.11	105.97	108	102.54	107.02	103.92	105.24	105.7	103.93	103.46	106.14	101.62	105.06	104.91	102.56	104.92	104.92	106.12	106.63	104.86	106.93	106.43	105.65	106.03	104.31	105.28	106.88	102.31	108.98	106.26	104.54	103.93	104.36	108.55	104.98	102.3	105.37	103.32	106.05	104.45	103.32	104.57	104.6	103.1	107.93	104.51	103.81	104.35	105.2
98.524	98.987	98.618	100.23	100.04	98.161	97.115	100.04	97.854	98.451	96.751	96.813	99.454	100.34	99.17	98.458	96.753	100.51	100.31	98.851	96.681	96.803	97.906	99.794	98.01	99.414	100.94	95.764	95.683	101.78	100.46	100.25	98.818	99.899	95.934	99.981	100.52	96.244	94.892	99.644	97.352	98.426	99.527	98.528	96.495	99.235	98.049	97.439	99.135	98.081
104.79	105.39	102.83	107.76	105.17	104.99	106.33	107.36	107.4	106.56	106.14	105.93	106.62	107.28	106.69	102.63	102.97	103.1	101.68	105.66	104.59	103.46	106.23	105.28	103.81	108.56	105.13	103.1	105.43	106.85	105.12	107.68	107.61	102.39	107.05	106.33	103.02	105	106.14	109.04	103.91	105.51	103.86	107.04	108.04	102.79	104.26	105.75	105.53	104.84
106.45	109.34	109.54	109.8	107.83	110.2	110.31	105.45	108.18	107.49	108.43	110.17	108.75	106.5	107.84	109.29	105.43	110.87	110.32	106.08	107.89	108.68	108.02	107.51	110.15	109.11	109.06	107.21	107.99	108.71	110.38	107.58	106.7	107.48	105.35	106.51	107.59	109.52	104.57	107.61	107.82	106.84	108.25	109.13	108.5	105.78	106.82	109.29	110.37	107.67
105.99	103.32	107.33	103.6	107.22	108.55	108.21	103.19	104.19	106.46	103.45	107.32	106.8	102.96	108.59	104.3	103.55	106.51	103.5	106.7	105.13	106.05	105.04	108.05	104.63	105.75	104.54	106.59	107.11	106.87	102.8	104.64	107.59	107.66	104.86	105.4	104.72	105.4	105.53	104.48	103.48	105.01	107	104.43	105.6	108.52	104.69	102.37	107.18	102.94
110.06	112.77	109.59	110.94	107.82	108.66	112.57	110.58	110.86	112.13	111.29	108.73	108.8	110.03	109.8	110.67	109.64	111.22	111.63	112.64	112.98	107.31	110.32	114.18	110.59	110.2	111.24	112.01	112.37	111.28	109.89	108.98	111.25	109.35	111.1	108.18	109.93	109.2	113.37	109.82	108.1	109.88	107.88	109.99	108.77	111.33	108.19	109.78	108.78	113.2
108.9	106.86	109.25	109.54	109.33	106.69	107.4	107.57	106.91	105.27	109.46	107.24	107.3	107.43	110.34	106.59	105.83	106.53	106.31	105.3	107.91	109.54	105.4	109.47	109.26	108.62	108.92	107.06	106.69	108.47	109.65	109.06	110.49	109.18	104.01	104.84	107.47	107.71	106.11	107.48	108.95	108.49	108.32	104.64	104	108.87	106.1	108.92	107.53	106.57
104.17	105.26	106.16	104.49	106.75	104.84	103.62	105.93	105.58	104.32	103.6	104.8	104.6	105.22	104.08	105.46	104.28	103.59	107.81	105.63	105.62	105.38	106.21	104.97	107.97	103.1	103.06	103.8	107.98	104.28	104.45	101.7	104.27	106.14	106.74	104.23	105.8	103.99	102.08	105.63	106.19	107.6	106.84	106.49	104.44	105.16	105.74	104.58	109	106.42
99.584	101.22	102.32	102.92	102.47	101.61	101.26	97.05	101.73	98.242	100.69	101.51	101.38	101.73	100.67	102.74	103.34	97.88	100.88	101.02	99.177	100.62	99.737	98.481	101.14	99.536	102.12	97.912	100.38	101.07	98.813	100.84	98.143	100.97	97.576	98.146	104.15	100.6	99.661	100.28	99.928	101.28	98.302	100.33	99.881	97.653	102.25	101.17	100.57	102.05
103.18	106.41	104.57	106.73	106.8	105.58	106.38	107.46	104.17	107.2	107.39	105.35	105.85	102.41	107.64	104.13	104.92	105.78	105.1	105.03	106.54	105.6	109.38	108.63	108.6	106.95	105.59	104.81	105.84	109.39	105.34	105.39	107.53	106.02	108.59	106.81	109.39	104.21	106.98	107.44	105.66	105.5	106.64	104.81	108.15	105.98	101.38	107.31	106.23	107.47
107.96	103.32	107.06	104.88	104.92	105.5	108.22	105.8	105.58	106.8	103.67	104.58	106.43	105.44	102.56	104.3	104.49	104.82	107.7	103.99	107.34	105.1	104.92	105.34	104.99	106.77	107.39	107.43	105.07	106.26	104.2	104.5	107.88	106.82	103.85	107.97	102.88	104.02	105.19	104.53	105.15	105.94	107.47	105.02	105.83	106.16	105.3	106.18	106.26	107.83
102.44	97.11	97.556	95.927	96.31	96.446	99.563	99.015	96.802	96.05	99.049	98.701	97.615	96.733	98.46	99.132	98.137	96.844	95.792	98.464	98.938	97.708	98.9	99.174	96.916	98.777	98.003	99.904	96.099	96.298	97.14	98.629	95.856	98.548	100.68	96.479	98.767	97.211	98.42	98.721	97.967	97.054	98.473	101.35	96.697	93.05	97.927	96.724	98.735	96.937
103.56	106.37	105.96	107.05	107.95	103.5	102.68	104.48	106.35	106.06	104.43	106.55	103.95	105.13	104.28	105.44	102.53	106.36	104.54	105.57	106.78	105.51	105.52	105.18	104.65	106.09	105.96	101.79	107.88	107.05	103.93	106.73	108.06	100.86	105.19	105.31	103.7	106.95	108.76	106.13	103.59	105.05	107.64	102.68	109.82	105.31	108.1	103.82	107.16	108.28
110.36	106.18	106.1	107.4	108.94	105.76	109.36	107.82	107.17	106.34	104.81	107.58	106.76	108.18	105.06	104.95	106.1	104.22	106.31	105.61	106.25	108.92	107.86	107.39	106.37	107.88	110.76	105.69	106.19	109.04	107.79	107.98	102.28	106.48	105.76	108.12	103.68	103.2	105.13	106.79	108.03	107.95	104.55	108.53	107.23	104.43	107.64	104.93	108.75	109.68
102.89	103.08	97.547	99.334	98.534	101.45	99.465	99.095	98.737	98.844	99.477	99.893	101.71	98.477	99.874	99.383	100.29	99.122	98.448	98.941	98.277	100.47	98.498	99.818	101.34	100.61	99.261	98.665	99.332	100.58	99.572	100.57	99.21	99.898	100.13	100.37	103.93	99.124	99.681	100.27	100.77	100.62	98.108	101.04	100.22	98.127	100.46	101.52	98.29	97.444
106.51	105.46	107.59	107.7	105.9	108.1	105.31	103.55	106.26	104.11	106.09	108.98	108.04	107.4	105.13	107.64	107.44	107.2	105.04	108.45	104.65	103.86	105.72	104.86	105.1	107.48	107.55	107.25	105.11	104.33	104.8	108.09	106.49	108.46	106.64	107.98	108.67	108.84	103.14	109.1	108.55	105.81	107.34	104.24	107.98	104.61	107.34	104.18	103.91	105.5
107.93	106.8	105.79	104.32	107.08	106.11	106.02	104.56	103.98	106.02	105.67	103.49	105.79	109.39	104.69	103.54	104.99	103.99	105.44	104.86	104.93	105.77	106.8	104.6	106.75	105.52	103.66	108.21	106.02	106.07	106.29	103.23	107.46	105.96	107.6	106.12	105.13	106.2	104.11	108.37	108.34	105.77	109.04	105.13	104.46	104.62	106.64	108.02	106.4	104.82
98.044	98.315	97.791	100.88	97.511	99.273	101.96	99.247	97.46	97.777	97.258	97.405	97.267	98.419	97.594	99.037	100.64	96.058	101.02	99.445	103.4	102.47	99.712	99.803	100.85	100.07	98.587	97.271	96.492	98.795	97.8	97.327	100.56	100.47	100.38	99.507	98.218	98.443	99.664	95.184	98.663	98.499	98.094	97.031	98.767	99.476	98.344	101.59	98.052	97.161
98.052	98.138	98.872	100.38	98.646	97.896	96.924	98.091	97.595	97.347	100.86	96.549	96.661	98.2	96.783	100.18	98.628	97.645	97.934	97.81	95.754	98.951	97.463	96.903	96.394	101.52	97.091	99.932	100.07	99.025	94.868	99.76	96.54	100.87	96.096	97.646	97.228	100.15	96.966	99.316	100.22	97.881	95.45	95.986	98.038	97.974	96.111	99.069	99.11	98.165
109.91	105.57	110.6	110.9	106.66	111.74	109.61	108.82	107.87	106.08	110.49	109.13	109.53	109.02	109.21	108.99	109.26	108.71	107.69	107.49	105.04	107.74	109.37	108.49	106.15	107.03	106.68	108.91	107.09	104.88	107.51	108.3	108.67	107.26	105.71	109.2	107.59	109.83	106.38	107.98	106.83	106.71	106.52	107.87	108	106.41	108.91	107.95	109.58	106.78
99.698	104.83	103.09	102.52	100.22	103.84	103.46	102.92	96.913	100.9	102.69	99.473	99.968	103.07	100.37	101.4	101.06	103.43	101.97	99.876	102.06	102.03	105.25	100.68	102.81	97.576	102.13	101.37	101.32	100.69	98.589	100.86	101.32	99.727	99.631	100.21	101.77	101.99	101.64	99.567	99.16	102.31	100.02	99.896	99.663	99.963	101.31	102.85	99.692	100.7
109.51	108.03	107.81	108.51	105.05	108.92	107.62	106.77	109.32	109.5	108.43	106.49	107.58	108.88	110.46	105.47	107.5	107.7	108.7	108.47	106.17	106.02	107.18	108.05	107.77	108.59	107.92	106.35	108.1	106.99	105.44	106.76	108.92	109.92	104.5	106.4	108.98	108.48	105.39	108.75	112.25	108.41	109.54	106.41	108.6	108.78	109.83	110.33	110.54	107.84
105.07	106.24	101.16	107.83	107.4	108.38	107.83	105.44	107.1	107.14	106.91	107.58	107.51	104.15	107.97	109.37	107.27	109.14	109	108.51	106.26	110.15	106.82	102.37	106.96	109.05	106.81	105.47	107.21	104.1	107.7	106.32	107	102.2	107.33	107.26	105.1	106.16	107.38	106.85	107.12	103.44	106.17	106.19	107.91	104.82	108.64	105.53	109.92	107.45
96.022	98.784	97.933	98.571	97.847	97.14	97.698	98.829	96.762	95.655	98.34	96.907	97.135	94.974	97.131	98.851	100.18	97.935	96.366	97.71	94.8	97.542	98.326	96.536	98.7	98.521	97.252	100.62	97.214	97.501	96.887	98.351	99.856	98.011	97.383	97.477	97.302	98.582	97.658	97.473	97.772	97.221	99.126	99.432	98.157	98.711	101.29	98.868	102.88	96.967
107.26	105.19	105.02	105.21	111.13	108.47	104.75	109.06	107.61	108.73	107.45	109.7	110.09	104.78	107.49	109.41	108.72	109.56	107.84	104.73	108.18	108.34	107.42	107.92	108.15	106.04	107.44	106.64	107.39	108.44	105.08	107.43	107.12	106.91	111.3	103.49	107.55	107.86	105.64	107.77	108.52	106.74	105.61	107.05	103.2	107.31	109.84	104.32	106.09	109.57
105.59	105.48	105.92	107.79	104.26	107.83	106.02	106.71	105.45	104.27	100.84	104.89	104.17	104.5	106.74	104.85	105.78	107.85	107.83	106.26	105.53	105.32	106.83	104.85	107.04	105.38	104.7	104.94	106.33	107.83	102.85	107.2	107.62	103.1	106.88	105.02	104.14	108.01	105.05	111.03	102.77	103.39	106.11	105.97	103.58	106	106.19	104.96	105.13	104.08
105.34	104.96	105.14	106.13	108.8	107.48	103.12	107.23	106.78	106.53	106.74	102.45	106.93	105.21	102.63	104.93	107	103.6	105.79	108.46	104.03	103.71	102.57	105.51	105.47	106.99	106.91	104.09	107.56	103.77	103.82	107.78	106.13	107.03	105.34	105.78	106.67	106.49	106.3	106.07	103.87	104.67	107.32	108.98	106.78	107.26	105.97	107.56	105.19	104.68
99.742	100.99	98.7	96.424	101.72	100.55	99.261	101.36	96.91	97.862	98.563	101.05	102.79	101.16	100.17	103.82	102.3	100.54	101.07	100.69	100.39	102.24	100.04	102.3	102.91	100.52	100.67	98.664	99.965	101.01	98.637	101.1	101.92	97.55	101.4	103.83	97.354	102.19	99.702	103.53	98.213	102.86	98.188	103.63	98.761	103.07	99.995	99.868	101.39	104.47
106.29	107.64	103.9	106.51	108.96	108.8	106.81	110.8	105.61	104.03	104.03	106.43	112.03	105.48	104.97	106.72	107.33	108.17	109.13	106.74	107.92	108.42	107.1	106.68	106.68	104.79	107.63	108.61	105.94	101.34	106.4	109.03	106.96	107.85	104.77	105.14	108.93	104.97	106.06	106.63	109.99	106.94	104.61	105.8	104.08	106.56	110.19	106.63	107.44	104.69
108.18	102.98	104.83	105.33	103.89	107.95	104.7	103.94	105.8	108.81	103.84	108.02	109.42	105.18	107.59	105.17	107.54	104.25	105.78	104.61	106.74	105.34	105.3	106.95	104.92	108.07	106.17	107.37	106.91	105.2	104.2	107.31	107.03	107.86	107.16	104.54	105.74	103.33	106.2	105.1	107.96	105.19	106.73	105.03	105.45	103.35	106.9	106.03	107.38	106.08
105.85	105.92	108.46	105.73	107.98	106.48	106.29	105.75	108.85	109.23	108.96	106.05	105.13	108.23	106.4	105.63	108.58	105.46	109.23	107.44	110.06	110.69	106.51	107.66	108.63	104.18	109.26	107.82	106.72	108.37	107.57	108.7	105.61	106.63	109.48	105.5	110.08	105.31	109.1	106.62	108.85	108.52	104.55	108.35	108.03	112.29	107.14	108.35	109.89	107.45
98.438	95.437	95.247	98.762	99.163	97.937	104.4	98.841	99.251	99.491	95.127	98.01	100.62	96.885	100.39	100.99	99.45	98.802	99.485	97.635	97.41	99.078	97.005	101.89	100.22	99.832	98.486	98.288	96.115	100.01	101.11	99.306	97.493	102.83	97.141	103.1	98.839	98.425	95.878	98.528	98.403	100.54	98.82	100.26	97.721	99.947	97.369	99.862	99.219	99.323
105.94	110.29	108.4	108.49	108.04	107.42	109.23	109.24	108.82	109.55	108.21	108.33	108.93	109.12	109.68	109.16	107.46	106.8	110.05	106.04	111.03	107.34	108.63	109.86	107.76	108.42	109.55	110.33	108.39	107.9	110.87	105.76	109.01	109.14	110.57	108.22	110.04	106.9	110.29	109.42	106.27	106.57	109.06	112.26	108.68	104.54	111.63	104.63	110.38	109.68
108	108.38	108.44	103.15	106.95	107.31	106.28	105.58	109.6	107.43	105.85	107.35	106.63	103.17	103.28	108.44	105.79	108.56	106.04	107.28	108.45	107.55	101.47	104.87	105.27	110.24	105.82	108.63	105.99	106.49	106.66	107.37	106.11	107.05	109.52	106.08	105.12	107.3	104.54	107.78	104.95	106.1	106.89	105.13	112.45	106.49	110.88	106.52	107.85	104.39
99.856	99.489	99.438	97.918	100.61	99.862	101.58	99.878	100.21	102.33	100.32	101.82	97.742	99.854	101.26	102.22	97.855	100.31	100.89	99.694	96.737	99.481	98.714	99.463	99.511	100.64	99.407	99.596	102.37	101.43	105.44	99.871	103.9	102.29	101.27	101.16	100.36	100.95	99.37	98.46	97.638	97.886	99.93	101.3	103.11	100.98	97.507	100.84	99.826	101.53
106.5	106.74	104.3	103.23	106.82	106.05	106.75	103.97	105.92	105.49	107.88	106.92	104.87	106.94	106.97	107.24	104.49	105.22	103.88	103.37	106.22	103.18	103.48	103.3	107.86	106.2	106.99	107.25	103	105.14	108.29	105.74	104.55	105.69	104.3	105.82	104.77	102.98	108.01	107.62	104.53	103.95	106.56	103.72	104.33	107.29	104.51	106.34	107.52	103.77
106.36	106.16	105.14	105.85	105.32	103.86	105.54	105.48	106.2	103.18	106.79	106.97	105.2	103.78	104.78	105.96	106.52	105.97	105.83	105.02	109.7	109.03	105.33	107.45	105.2	106.14	105.26	105.34	106.77	102.5	106.53	105.87	105.33	102.41	105.54	108.44	107.82	105.63	105.62	106.53	108.29	105.74	106.32	107.72	107.25	105.42	105.14	105.85	104.65	106.02
110.48	112.21	111.61	108.68	111.79	108.2	112.35	107.45	112.27	108.09	109.1	110.31	110.91	113.08	111.58	112.04	110.86	112.59	110.42	106.74	110.3	108.12	107.54	112.53	111.5	108.83	109.31	110.97	108.12	109.74	109.2	111.88	108.25	108.43	108.85	107.98	110.3	107.24	111.56	112.72	111.26	114.63	110.69	110.72	111.1	112.17	111.55	107.9	110.54	110.08
106.3	108.67	107.55	109.85	106.66	105.32	108.09	108.57	109.33	108.64	113.2	110.15	109.75	112.08	109.02	105.67	111.38	109.13	108.8	108.49	107.88	110.93	107.96	107.98	106.33	108.01	109	110.14	111.57	109.45	109.69	109.85	111.7	107.51	111.48	110.42	109.77	110.33	106.84	110.91	105.92	107.58	111.68	108.23	106.85	110.54	109.39	104.65	111.44	108.96
104.43	104.65	108.43	103.27	104.04	106.51	106.11	105.52	106.92	106.61	104.41	105.77	105.69	105.97	106.65	105.59	108.46	105.32	105.35	107.55	111.3	107.19	104.79	105.32	105.28	105.64	104.52	106.87	106.21	107.69	107.57	109.49	104.76	108.62	105.97	103.28	103.86	104.71	107.32	107.53	105.78	105.91	107.19	103.75	102.32	104.89	105.4	108.86	104.37	103.3
108.89	110.83	103.56	110.34	108.26	108.7	110.08	107.44	106.12	109.19	105.68	105.51	106.33	108.52	109.16	108.29	108.04	110.89	107.03	109.28	108.36	109.59	106.68	106.69	109.37	108.13	110.41	106.77	107.86	111.36	107.3	107.35	108.51	107.04	107.17	104.72	109.64	107.97	106.63	108.81	108.48	109.03	110.67	106.65	108.96	106.06	107.55	108.71	106.73	110.93
105.65	105.95	105.5	110.08	106.27	107.02	100.27	107.51	107.24	103.27	107.49	105.88	107.29	105.85	104.08	108.31	106.99	109.23	108.37	104.04	105.92	108.42	105.05	110.57	104.69	104.65	106.69	108.56	105.43	106.19	107.61	106.82	105.75	104.02	105.06	104.63	106.59	105.77	106.88	109.11	107.16	108.1	109	106.42	107.07	106.56	104.84	105.68	106.34	104.81
100.26	100.88	99.931	101.38	101.96	100.07	100.78	100.64	96.929	102.4	101.04	99.697	99.185	104.07	100.34	98.662	100.9	100.6	101.54	100.26	99.914	99.647	99.935	97.833	100.8	102.8	100.69	98.034	101.32	99.839	100.71	101.14	98.065	100.66	97.993	101.69	99.665	101.98	99.026	102.7	96.685	101.84	100.61	99.616	99.406	100.34	101.02	102.06	101.39	103.53
98.779	104.32	100.17	100.21	102.68	101.62	98.116	101.67	99.912	99.08	98.94	99.441	102.6	99.217	98.241	103.34	101.29	103.29	100.84	97.364	102.48	100.55	99.392	103.24	102.41	99.846	100.13	101.8	100.38	101.57	98.683	100.8	104.14	101.25	99.029	101.47	97.984	100.1	101.01	100.54	101.2	100.62	104.16	99.114	103.65	102.35	100.02	100.6	102.37	100.74
107.86	109.54	110.04	108.71	106.71	107.55	107.38	107.21	107.01	107.07	106.37	107.03	105.82	108.65	107.52	105.89	108.01	106.38	107.82	107.42	109.7	106.05	106.39	106.31	105.61	107.2	110.14	108.31	108.98	107.73	109.22	109.59	109.76	107.39	107.79	108.56	105.85	106.69	108.83	107.81	106.19	107.23	108.97	108.83	107.66	106.36	109.55	107.35	108.93	105.59
104.66	107.85	103.96	106.72	104.8	103.86	109.12	108.19	103.95	104.37	104.56	109.92	105.9	106.52	106.36	106.96	107.94	107.29	106.65	109.38	103.57	105.01	106.37	107.47	110.41	105.2	102.98	106.37	106.8	107.39	106.43	103.11	107.09	104.88	108.53	106.94	105.59	106.22	105.09	105.5	105.03	104.17	107.88	104.43	105.29	108.07	107.67	107.07	105.59	108.45
104.66	107.76	107.65	106.36	104.45	104.44	107.76	102.27	106.77	109.01	106.61	106.1	106.72	108.94	108.69	106.14	106.68	105.77	107.42	110.54	104.57	109.35	105.14	106.98	109.96	108.19	105.32	108.88	108.93	108.25	108.93	105.78	108.31	106.17	107.8	105.41	105.57	104.67	107.65	106.62	107.42	105.8	101.98	105.15	109.86	108.56	103.17	103.65	106.9	107.76
106.82	109.91	108.5	112.65	108.06	106.36	106.94	108.01	108.75	110.32	106.24	108.7	109.6	105.43	108.52	109.95	107.69	110.34	108.81	107.61	111.39	108.19	107.34	108.15	107.91	107.06	108.07	108.72	110.18	109.62	110.1	108.29	107.98	107.69	107.94	108.97	111.61	108.72	107.9	109.23	108	107.84	106.35	110.05	108.18	108.59	111.38	107.74	107.06	105.75
102.83	104.76	107.15	106.41	105.97	105.86	106.5	108.01	107.62	104.72	107.55	105.98	106.6	107.76	104.27	107.57	106.97	103.84	104.62	104.2	109.53	103.02	106.73	106.46	105.61	108.95	102.8	105.42	105.19	103.89	104.66	107.2	106.64	104.39	104.63	108.47	104.49	101.1	106.24	108.11	105.54	104.07	104.67	101.04	104.15	107.94	105.13	105.19	105.58	105.33
102.13	100.76	99.818	100.93	102.6	99.526	103.14	102.98	101.63	102.92	99.227	101.81	103.04	96.592	97.588	101.99	99.846	101.23	104.02	99.826	99.695	98.535	101.42	99.89	99.581	100.58	102.01	101.48	104.36	98.911	103.11	98.904	100.28	102.32	99.256	99.462	101.57	100.38	100.6	102.18	99.017	102.33	100.02	101.09	105.21	102.99	99.564	101.95	99.488	100.2
98.418	97.379	100.26	97.957	96.99	100.71	98.64	100.54	101.03	100.71	100.51	97.815	99.183	97.562	98.838	95.804	101.92	98.853	99.986	99.533	99.291	98.087	98.728	95.893	95.336	99.286	100.07	100.06	97.546	101.81	98.175	96.854	99.809	97.139	97.6	99.173	100.04	99.078	98.041	95.024	99.448	99.507	98.746	98.125	99.966	98.646	98.43	99.513	97.034	100.52
106.17	107.03	105.93	105.3	103.68	104.06	104.69	106.57	105.42	110.04	109	108.11	107.05	103.99	104.75	107.17	104.41	105.13	107.83	102.16	104.23	105.5	106	105.49	110.68	105.53	108.64	104.53	102.82	105.2	103.34	104.02	107.43	103.12	107.22	105.55	102.77	106.31	104.09	104.69	105.81	108.27	106.04	106.25	106.83	105.81	105.34	104.54	105.02	106.85
105.99	105.43	103.62	106.02	103.75	105.8	103.59	108.2	104.62	104.31	108.27	105.22	105.8	107.59	106.28	105.5	102.19	106.6	102.72	106.4	103.48	106.87	105.51	108.12	109.06	105.11	104.51	105.47	106.18	104.9	107.6	105.39	103.02	109.62	105.57	105.63	107.77	109.68	104.71	105.5	108.43	104.88	105.96	104.45	107.97	105.53	105.67	102.84	108.35	104.91
105.22	105.19	105.52	105.02	104.18	106.84	106.65	104.73	106.03	109.57	104.17	106.69	103.48	108.12	108.51	108.29	106.09	110.35	107.07	106.67	104.51	105.19	105.24	107.51	106	102.95	105.55	107.46	105.85	105.91	105.56	105.66	103.41	107.45	105.52	105.18	106.89	107.05	104.12	103.76	103.62	103.09	107.46	105.36	101.23	104.93	101.8	104.94	105.61	102.82
107.14	104.14	106.13	106.65	104.97	106.96	101.13	107.35	107.97	105.07	105.85	105.4	101.66	106.03	104.63	105.71	108.44	103.43	105.2	107.24	105.11	107.23	105.23	108.71	103.49	107.84	105.46	104.26	101.73	105.82	105.25	105.78	105.28	102.14	105.72	106.7	104.04	107.23	106.76	107.27	109.23	104.83	106.51	104.65	104.05	106.72	110.93	105.97	102.82	105.14
99.179	96.975	96.685	96.845	95.653	99.612	95.759	101.5	99.436	97.205	98.417	97.996	98.863	100.7	98.457	97.228	98.305	96.662	100.95	99.044	99.4	98.552	96.975	96.829	98.567	96.575	96.505	96.407	97.925	94.226	99.208	99.466	97.062	98.71	100.11	96.273	96.674	98.662	100.1	96.046	98.393	96.427	96.539	96.374	98.151	96.173	98.695	96.634	98.155	95.662
109.5	108.37	109.33	107.14	106.53	108.82	111.12	108.08	107.02	108.62	106.89	106.36	109.46	105.18	108.79	105.25	109.95	107.85	108	108.08	110.68	109.36	108.34	107.7	111.41	108.16	107.85	108.2	108.13	107.46	105.36	108.74	108.35	107.55	109.29	109.68	105.69	107.04	108.78	107.23	107.55	105.56	110.14	108.31	107.08	110.51	107.9	109.47	104.81	111.16
98.167	100.33	98.31	99.225	98.796	101.36	97.071	98.302	98.594	94.512	96.002	97.591	98.398	98.917	98.432	96.3	93.798	97.492	98.903	98.923	98.028	99.219	102.15	96.991	98.548	97.955	99.452	100.06	94.808	100.4	97.244	101.8	99.007	98.456	94.331	100.87	97.488	98.497	96.818	98.449	99.502	97.7	96.715	97.626	95.65	98.305	98.221	96.733	98.928	102.38
108.29	109.61	105.27	108.91	107.14	107.42	108.17	107.26	107.63	106.12	107.47	108.56	106.15	106.82	105.83	105.36	110.28	107.3	110.11	106.72	107.57	106.18	107.48	108.5	103.73	102.08	108.65	106.45	108.77	108.48	108.2	107.73	106.29	109.25	108.71	107.12	106.56	112.55	108.15	111.47	106.77	108.12	106.69	108.86	109.04	109.85	107.6	107.65	109.11	111.15
104.34	104.99	108.61	103.33	104.21	104.84	104.99	107.29	107.34	106.71	107.18	105.34	107.52	105.05	104.29	104.38	103.74	107.49	104.84	106.95	106.58	107.72	104.82	105.23	106.35	107.1	102.43	105.36	106.34	103.69	105.86	107.81	103.4	105.77	106.7	104.08	105.56	107.25	107.76	106.21	106.27	104.53	106.75	104.14	105.99	104.71	104.67	106.01	104.06	106.6
98.582	97.724	95.705	96.648	101.4	100.57	98.055	95.615	97.286	99.66	96.753	99.368	99.453	100.32	100.57	99.984	99.556	98.691	99.529	99.793	96.692	95.514	98.583	97.959	97.259	98.902	98.009	98.573	96.344	101.27	99.233	98.65	99.317	99.628	102.02	95.852	101.44	98.741	98.808	100.36	98.488	99.777	102.19	97.152	98.872	101.17	100.29	99.822	97.462	97.427
106.5	105.48	108.54	108.39	105.63	105.74	107.69	108.12	106.59	107.62	104.52	104.87	109.78	105.78	106.58	106.18	107.8	106.19	104.86	104.03	106.88	104.85	107.48	105.11	106.57	108	107.05	107.77	106.87	106.31	105.27	106.06	104.61	107.13	109.82	103.97	107.41	105.51	105.35	105.74	106.94	104.28	100.65	108.43	108.22	106.3	106.94	105.73	107.23	105.33
107.37	105.04	107.15	104.7	101.87	104.39	105.1	104.87	104.25	107.63	107.65	104.49	107.46	107.67	104.46	105.23	106.28	105.8	105.64	105.96	104.9	106.32	103.3	103.35	102.05	102.12	106.39	107.09	106.27	108.33	106.66	103.91	104.96	107.88	104.76	105.66	106.22	104.47	103.98	107.97	105.29	105.94	107.41	105.06	108.62	104.69	106.35	108.16	105.92	106.32
106.96	108.24	104.49	105.47	106.08	106.31	103.86	106.09	104.01	105.54	105.32	106.16	102.51	107.95	106.12	104.29	103.08	104.55	105.84	105.94	104.66	107.59	106.9	105.88	107.67	106.3	106.13	103.89	104.06	104.14	105.48	104.27	106.92	105.21	104.8	104.04	105.25	105.22	103.58	101.28	107.9	105.03	105.54	104.81	106.41	104.63	106.89	105.31	105.32	105.78
97.608	96.244	98.029	98.919	96.407	96.36	98.436	100.29	97.086	100.55	97.765	97.217	97.581	97.684	98.539	98.584	98.935	97.236	98.848	96.579	98.156	99.82	97.128	99.136	98.11	101.29	98.394	98.399	98.776	95.464	96.753	98.168	99.212	99.413	97.878	97.634	98.984	95.502	95.347	99.186	100.28	100.95	97.453	95.959	99.991	96.619	97.117	97.868	99.154	98.258
105.08	107.2	105.48	107.54	108.67	104.91	109.64	103.47	106.04	105.16	106.13	105.37	105.61	107.25	104.61	107.14	104.81	109.49	107.89	105.02	107.97	107.36	103.97	109.54	107.21	105.73	105.88	104.21	105.11	105.2	107.09	105.77	105.62	107.3	108.35	107.3	106.32	107.78	104.51	106	105.72	105.45	105.52	108.27	108.98	106.67	109.32	109.82	105.69	105.69
99.145	97.942	100.37	101.35	98.075	99.367	98.953	100.55	101.74	96.721	97.563	100.33	97.398	97.346	100.57	96.396	96.383	101.25	101.11	98.647	95.388	99.175	99.796	97.838	99.627	100.61	101.21	98.509	101.19	96.998	96.319	100.9	99.423	99.627	99.538	97.154	98.751	96.846	99.256	101.71	100.51	97.546	100.44	96.689	100.1	98.081	97.363	98.193	97.855	100.68
104.86	106.21	105.9	105.22	106.76	104.58	105.26	104.93	103.74	106.19	106.67	108.89	105.97	108.07	107.45	104.87	105.83	104.99	104.03	105.63	103.92	104.63	108.81	105.92	106.91	103.66	106.58	107.09	106.54	105.85	104.71	107.71	106.49	104.24	103.56	109.1	106.4	104.98	106.47	106.58	106.58	106.9	107.1	104.95	105.61	108.79	106.77	105.94	107.66	108.87
107.26	106.06	107.33	105.7	103.19	106.84	105.08	106.53	105.74	103.31	107.57	106.35	105.85	103.8	105.13	103.74	105.3	106.97	109.28	106.09	103.83	105.91	104.3	104.99	102.99	103.68	107.24	106.64	102.45	105.15	104.84	102.44	104.55	104.63	104.75	104.87	104	103.53	105.89	107.73	104.45	106.42	105.06	105.26	104.18	103.27	105.19	105.39	104.08	104.18
103.66	103.07	105.46	107.01	104.21	107.38	104.1	109.77	102.06	105.35	105.27	102.61	100.31	103.98	109.27	106.27	104.59	105.74	105.44	107.22	108.57	103.62	106.27	103.73	104.11	106.03	107.21	106.05	107.33	103.09	105.17	105.79	100.01	108.03	105.76	104.67	105.31	105.89	103.53	108.53	105.54	104.33	107.03	105.57	105.64	103.63	106.23	107.35	104.71	102.82
107.99	106.52	104.82	103.11	104.82	104.14	104.37	105.03	106.07	107.72	105.7	107.23	109.93	105.54	104.79	110.22	103.42	107.36	106.04	104.86	103.14	105.07	108.57	107.68	106.82	106.28	104.61	105.29	103.43	110.23	102.8	105.7	106.9	104.56	106.63	103.83	106.73	104.9	106.33	103.36	107.97	103.54	107.33	105.55	104.16	106.56	103.96	106.01	102.7	106.46
105.59	105.79	106.85	103.07	104.41	105.43	107.32	105.05	102.73	105.05	108.05	104.24	103.03	106.74	107.06	106.06	104.5	104.62	106.62	106.06	107.7	103.83	103.74	104.64	106.82	107.07	104.69	105	102.57	105.03	106.31	104.01	106.81	107.7	103.56	106.37	107.62	105.68	106.94	106.72	105.2	106.44	105.72	103.85	108.09	107.77	102.72	102.97	107.01	107.2
100.36	97.293	98.932	97.823	95.235	97.071	99.685	98.896	100.62	95.543	96.442	100.32	98.386	98.184	97.744	96.272	98.776	99.7	98.844	101.38	97.151	97.607	96.159	100.96	101.7	99.941	98.137	100.05	99.817	96.158	99.397	103.68	96.326	96.722	98.517	95.857	96.195	95.725	98.389	99.08	96.895	98.887	99.118	98.119	98.21	99.152	97.904	96.904	100.32	100.24
107.58	104.92	106.92	106.56	111.13	108.44	109.59	103.29	108.69	107.36	111.9	108.7	108.66	108.69	109.66	110.23	108.97	108.13	106.53	106.19	105.35	104.7	109.79	108.06	109.35	107.03	109.5	111.16	107.46	107.48	110.83	112.52	110.98	109.49	109.34	108.78	107.1	108.28	106.47	107.19	107.61	106.25	108.96	107.87	107.37	108.04	108.62	108	108.36	106.74
109.84	108.75	106.76	109.28	110.42	109.73	105.99	108.51	105.89	109.84	108.33	107.88	105.99	107.56	106.67	107.2	108.36	109.54	105.58	108.17	108.19	108.77	109.22	107.12	109.72	106.36	110.94	108.89	106.04	109.46	105.58	107.34	109.53	111.45	108.41	104.82	108.4	106.09	107.52	106.9	108.93	111.53	109.41	105.85	107.75	111.21	109.04	109.3	110.28	108.61
103.73	104.19	105.8	103.13	104.9	105.28	106.9	105.29	104.71	108.2	104.31	106.29	102.16	103.52	107.1	103.88	102.78	105.76	110.04	106.85	105.08	107.05	105.81	108.04	105.51	105.46	103.92	104.84	105.64	106.03	106.43	104.29	102.79	108.93	102.88	104.46	103.58	104.66	105.91	106.34	108.07	101.88	101.53	105.1	107.33	105.54	106.24	106.38	105.89	105.34
98.212	100.68	100.04	97.472	101.16	100.7	96.549	98.909	100.78	96.816	97.46	98.3	100.53	100.91	101.03	100.55	99.488	98.053	97.146	97.896	102.53	101.9	101.48	100.6	100.32	94.285	98.868	99.854	99.439	96.923	96.368	99.125	96.834	103.1	98.124	96.938	100.03	98.969	95.784	99.548	96.53	98.939	99.961	99.413	98.341	97.479	98.672	98.665	100.31	99.487
109.52	108.53	105.02	109.41	108.71	108.49	108.06	110.3	110.18	109.08	108.57	109.65	110.05	109.53	108.84	107.29	109.99	109.48	110.95	107.99	105.03	109.35	105.92	108.21	107.17	107.53	108.99	108.33	106.57	104.18	105.45	108.84	108.14	107.79	104.7	107.07	109.55	106.58	107.02	107.47	111.2	106.45	107.1	103.53	106.69	109.26	106.23	107.44	109.09	106.71
104.98	106.91	104.51	106.17	103.72	106.45	104.84	106.08	105	106.03	102.88	107.09	106.58	104.29	105.48	105.71	104.72	105.77	106.91	105.11	106.39	104.4	109.28	106.39	104.22	105.85	106.58	107.07	109.67	107.49	106.47	101.86	106.49	102.29	106.52	102.27	103.47	106.34	106.2	106.18	104.22	104.55	105.92	106.79	103.3	104.17	104.41	106.18	109	103.03
100.06	101.48	102.06	105.1	101.17	100.76	100.52	100.52	96.946	98.659	99.636	105.23	102.24	100.99	101.26	99.99	98.146	98.811	101.85	101.46	98.118	101.4	101.24	99.478	102.72	100.15	98.905	102.96	101.07	101.45	102.07	100.11	99.916	100.3	99.073	100.82	102.25	100.14	99.018	99.394	103.34	100.89	98.959	99.734	100.35	100.58	100.55	100.91	102.04	99.994
102.71	102.07	101.75	103.54	102.97	104.15	105.22	103.51	100.5	103.41	99.972	102.72	98.536	105.23	104.26	101.14	103.63	101.82	99.335	102.77	102.45	105.89	102.99	101.72	102.3	102.83	102.69	103.53	104.63	104.32	101.27	101.15	100.79	102.05	105.65	105.02	105.09	103.73	102.7	103.08	101.94	105.5	103.52	100.96	107.24	104.49	105.43	105.42	101.21	104.13
106.49	106.64	109.7	107.21	106.72	106.09	105.45	108.45	105.33	107.44	107.16	108.46	108.08	107.36	106.3	107.14	104.95	106.18	107.12	105.15	105.96	106.9	107.09	108.5	108.88	105.95	108.47	108.54	107.08	109.17	106.94	110.54	106.51	106.14	104.33	107.64	105.86	106.49	104.47	106.14	109.25	105.3	108.32	108.18	106.72	105.26	108.52	104.69	109.17	107.64
107.51	106.87	108.02	108.64	108.26	105.23	108.78	110.21	105.73	107.23	108.22	110.81	104.89	108.97	107.71	106.69	107.72	106.97	108.05	108.99	106.11	109.21	110.69	108.1	104.28	110.24	108.66	109.68	111.68	108.9	107.9	106.53	104.61	106.26	110.21	111.46	106.09	107.94	108.49	106.9	111.76	108.7	107.29	107.57	107.57	109.93	109.9	110.34	108.59	107.68
109.96	110.49	107.56	111.56	110.67	111.23	112.19	109.32	111.05	110.07	112.96	109.49	113.22	111.07	111.63	110.41	110.18	109.18	111.33	109.59	112.47	109.92	111.94	110.39	109.91	112.1	109.16	109.2	108.39	110.78	108.66	109.99	109.28	107.55	108.86	109.1	110.57	111.85	113.28	112.13	110.01	112.33	112.78	109.91	111.92	112.24	110.55	110.53	109.84	115.4
106.12	107.6	109.69	107.82	108.42	110.31	110.49	110.46	109.68	108.66	106.59	106.85	107.94	107.54	110.41	109.13	111.64	111.36	109.23	107.31	108.48	107.8	109.11	109.3	110.54	108.98	107.03	109.26	109.53	107.58	105.4	105.23	107.06	107.87	108.62	109.63	108.01	106.34	111.1	107.68	107.54	108.44	109.09	111.46	107.5	111.14	106.96	110.29	110.3	108.28
109.02	108.9	108.2	105.99	106.65	105.01	106.16	109.04	103.23	103.46	103.36	108.38	107.44	104.97	107.09	110.29	104.85	105.33	107.03	105.35	108.34	104.99	106.83	106.4	103.13	107.68	104.95	106.91	107.34	103.22	107.55	109.58	108.66	106.78	104.68	107.84	109.74	107.57	106.94	105.38	104.35	104.69	105.76	108.06	107.91	102.79	103.67	104.57	106.86	104.07
98.444	98.376	100.35	100.69	98.574	97.22	99.745	99.251	98.667	98.261	97.871	98.264	100.35	98.703	99.155	98.588	101.52	101.7	98.071	99.013	99.388	98.666	99.653	95.703	98.267	100.1	100.29	97.972	99.192	101.64	98.448	98.264	97.765	101.63	99.993	100.03	98.857	99.325	100.74	98.491	95.419	96.167	98.276	99.671	98.674	99.418	99.279	100.26	99.026	100.31
105.95	106.8	108.17	105.13	106.92	104.73	104.83	102.02	106.91	105.86	105.69	106.22	100.76	103.68	107.15	105.66	105.61	102.31	107.7	104.6	105.02	107.63	104.32	106.46	104.33	104.7	106.73	105.05	103.01	105.11	104.34	104.26	105.06	103.25	105.72	107.23	107.59	108.2	106.17	107.43	105.49	106.78	105.46	107.2	107.44	106.97	104.68	106.63	105.37	103.92
105.3	108.7	107.61	106.63	107.96	108.63	111.66	108.96	107.51	109.76	106.88	105.74	107.76	110.27	109.7	108.43	110.48	110.71	105.22	110.74	108.08	108.85	109.23	108.58	106.52	109.05	107.58	107.95	104.63	110.59	106.31	109.74	107.71	110.62	108.13	107.62	109.81	107.2	106.52	106.38	109.16	107.47	106.63	107.56	106.53	108.5	107.92	106.76	111.76	107.45
109.71	110.05	109.84	109.6	110.95	112.11	111.84	109.13	108.74	111.01	111.18	110.4	113.86	112.68	108.46	108.52	111.03	109.47	111.44	108.88	112.52	110.13	108.15	112.97	110.67	112.63	109.13	108.97	108.53	109.76	109.66	111.2	111.45	109.81	112.47	108.25	108.86	112.21	112.08	111.14	109.99	109.76	111.91	108.9	110.33	110.47	110.65	107.64	110.79	109.38
107.29	105.72	108.67	107.24	108.18	108.31	111.13	106.31	106.59	108.05	107.16	105.37	107.85	108.48	107.9	109.78	108.03	106.39	107.15	108.89	110.83	109.99	109.02	111	110.39	106.26	109.33	106.42	111.45	108.97	109.1	109.66	108.1	107.59	108.64	108.29	109.85	107.37	108.81	107.38	106.21	106.34	108.12	108.27	108.45	108.23	110.61	107.98	109.83	106.32
108.33	111.51	110.33	109.75	114.25	112.43	112.91	111.7	108.4	111.17	111.41	110.97	110.4	113.8	107.86	109.36	107.91	109.65	108.86	112.38	110.28	111.05	108.4	109.97	110.76	109.15	105.59	108.87	109.38	110.27	110.9	112.4	109.06	109.29	109.43	110.64	109.14	109.46	111.19	111.62	113.3	113.52	107.51	111.07	107.63	108.87	110.59	112.42	109.34	107.89
104.11	108.39	106.57	109.31	105.69	107.12	108.71	108.57	107.34	105.97	107.67	107.29	109.72	107.88	105.71	107.49	105.66	107.18	112.18	107.53	109	106.71	107.63	108.34	105.89	109.23	104.81	106.32	108.04	106.08	108.18	108.15	106.93	107.71	109.64	110.02	107.8	107.87	105.36	110.12	109.81	109.12	107.18	110.35	109.58	105.1	109.05	108	108.88	107.15
108	104.33	104.24	106.84	106.27	104.12	105.49	104.52	109.22	108.36	106.7	108.61	106.11	108.21	105.9	104.85	105.72	106.25	109.04	108.6	104.96	106.64	104.68	108.22	102.17	104.65	108.64	106.02	106.84	106.08	106.76	106.76	106.27	108.5	104.53	106.84	106.87	108.08	106.42	106.16	102.87	103.99	106.01	102.21	103.59	105.51	105.25	103.16	105.54	106.08
105.81	108.5	106.26	107.75	103.89	104.05	105.46	107.87	105.4	108.08	106.27	107.19	107.15	106.32	106.83	105.97	104.27	105.65	108.75	104.81	105.74	108.22	104.3	108.4	105.42	106.27	104.57	105.29	106.78	104.68	103.46	108.12	109.77	104.23	109.61	104.7	105.58	106.47	108.13	106.41	108.16	103.55	104.55	105.69	106.65	108.98	105.43	104.54	107.72	107.28
99.126	99.065	98.178	99.641	98.993	99.039	96.308	99.683	95.506	99.526	98.542	96.533	98.107	97.881	100.64	98.089	96.366	98.767	99.456	97.447	100.89	95.29	95.904	99.114	97.125	97.274	99.652	102.03	97.792	98.81	100.34	98.776	97.895	96.907	93.725	97.64	98.146	97.89	98.332	96.425	99.581	96.004	97.501	96.707	95.361	97.665	95	101.95	97.168	96.215
108.56	111.97	109.35	109.82	108.59	107.25	106.06	109.51	106.67	111.14	107.6	110.19	110.54	105.96	110.65	106.23	107.57	111.3	112.33	106.78	106.52	108.12	111.09	111.77	108.58	108.83	107.65	105.87	108.13	108.09	112.05	105.18	107.99	108.1	108.44	109.82	106.86	110.69	110.73	107.99	109.68	105.46	107.57	106.78	108.99	108.14	108.55	108.62	108.23	107.97
107.46	108.39	108.69	110.92	110.89	109.55	110.02	108.24	107.05	109.25	106.09	108.9	108.35	106.94	109.49	108.47	107.96	104.79	108.69	109.04	107.73	109.37	109.68	109.99	110.85	109.08	109.83	111.06	107.24	103.78	111.72	109.89	108.14	105.29	105.73	109.26	106.79	109.59	108.66	109.99	110	107.49	107.9	108.26	111.4	106.06	107.86	105.24	109.38	107.13
96.41	98.715	96.114	97.153	98.831	102.54	98.738	97.664	97.845	96.291	98.323	100.6	98.192	99.468	97.685	101.2	100.29	98.092	98.433	96.816	99.282	99.475	99.636	101.12	102.5	100.07	100.4	98.611	97.523	95.849	96.843	97.742	97.808	99.561	98.777	99.689	94.986	97.838	99.227	100.28	98.526	99.176	99.831	98.816	98.798	98.945	98.357	101.56	99.262	99.015
109.05	106.38	105.24	103.45	108.15	106.18	103.48	111.48	105.09	108.03	104.81	108.34	105.09	107.21	105.3	108.68	105.26	104.62	107.55	105.61	109.33	109.42	107.81	109.52	106.17	107.74	107.08	106.27	106.73	108.45	104.55	109.08	107.53	107.65	108.76	104.25	106.55	103.89	105.05	107.37	106.89	107.04	107.28	106.37	108.6	107.01	105.15	105.27	106.54	110.66
108.92	105.95	104.62	106.5	104.3	105.13	107.86	103.98	104.42	104.76	102.79	105.35	104.97	106.33	105.24	107.58	105.69	105.9	105.87	104.65	110.77	104.65	106.28	106.25	103.64	104.49	102.75	104.91	104.81	104.81	105.05	105.96	102.09	107.98	103.91	106.34	103.5	104.14	104.1	104.92	103.55	109.47	107.16	102.2	107.14	107.14	105.42	104.41	106.84	107.93
106.88	107.55	106.17	107.75	109.08	109.7	108.68	110.86	108.68	107.14	107.57	110.25	107.71	109.97	107.19	109.24	108.84	107.8	106.59	109.1	107.78	106.28	110.41	107.46	108.21	106.85	106.28	105.19	108.87	107.69	106.45	107.95	108.91	108.23	109.74	111.1	109.19	108.63	110.55	107.83	105.68	112	108.43	106.13	109.03	107.45	110.18	108.65	110.88	108.11
99.46	100.28	98.229	97.228	97.347	100.2	97.954	98.339	99.645	96.653	97.649	97.649	97.98	96.866	96.56	99.373	97.76	98.664	97.426	97.586	97.138	98.528	98.472	94.576	98.022	100.77	101.45	100.61	97.854	100.82	98.279	95.105	98.205	100.49	98.832	97.609	99.096	95.572	97.746	97.96	98.443	97.077	100.22	101.35	96.984	99.864	97.167	98.13	99.573	97.256
110.93	108.52	107.28	108.49	106.64	105.33	104.79	104.43	106.73	107.1	107.37	104.55	106.72	105.77	104.15	105.12	109.32	102.54	109.28	104.48	105.55	106.4	109.94	109.85	105.11	106.53	106.45	107.79	107.96	106.74	105.03	103.73	106.54	105.65	105.66	106.76	108.8	104.13	105.8	105.59	106.49	108.96	106.2	108.88	107.81	106.95	108.27	104.03	106.79	108.42
110.36	109.21	108.86	108.14	109.23	111.11	109.98	109.99	106.22	106.41	107.57	107.63	106.27	110.42	107.29	109.91	109.25	109.55	110.14	107.34	108.79	105.03	106.13	109.36	109.74	110.74	109.6	107.59	112.48	107.09	107.91	108.2	109.92	108.3	110.71	109.57	108.36	109.5	110.51	107.5	108.67	105.4	106.33	110.76	107.19	109.51	109.05	106.9	108.96	106.13
106.69	109.75	107.71	108.01	106.45	107.63	107.58	105.78	105.88	107.09	107.33	106.07	109.71	109.05	107.19	106.32	106.22	108.04	108.92	108.88	107.28	110.12	107.43	105.98	110.69	105.45	106.58	108.72	111.1	104.77	105.57	107.64	106.33	106.24	106.91	106.07	106.7	106.93	107.58	108.44	111.55	108.74	105.49	109.46	107.21	108.19	107.18	103.44	108.48	108.7
95.016	97.636	96.08	98.171	97.592	97.482	97.939	99.439	99.5	100.9	99.393	95.846	97.432	95.937	97.463	97.824	96.41	96.154	95.322	96.854	98.24	97.281	100.08	95.885	98.467	96.66	98.807	100.51	97.237	98.476	96.258	97.98	94.583	96.589	98.626	98.637	99.823	98.061	98.232	100.49	97.869	101.18	99.213	98.604	99.778	100.64	99.225	98.821	98.671	99.038
101.37	103.21	109.75	101.67	104.71	106.71	106.05	105.35	103.66	107.56	105.18	103.55	106.11	105.98	101.22	106.64	105.51	102.89	107.15	106.61	105.31	108.71	105.48	105.58	105.86	108.06	107	107.79	106.44	104.81	105.34	106.68	103.27	108.65	102.66	106.16	109.16	106.86	106.27	106.86	105.51	102.5	105.32	108.58	109.38	104	105.71	104.97	106.6	106.24
103.66	106.7	104.12	103.23	107.14	106.3	108.56	108.2	105.55	108.99	105.44	105.59	108.03	106.2	106.01	104.39	105.28	104.58	105.84	105.3	104.67	105.61	110.03	106.18	105.01	102.02	104.78	106.33	109.71	106.71	107.17	110.09	103.47	105.26	104.36	105.5	105.88	106.24	107.1	105.32	104.05	105.88	107.58	107.36	108.39	107.45	103.7	105.57	104	105.46
105.78	104.77	107.33	105.12	108.64	109.84	105.48	106.86	105.01	110.8	103.21	106.53	106.54	107.36	105.35	105.8	107.17	107.29	105.74	105.03	105.18	104.4	105.65	106.77	105.41	107.75	107.36	108.8	106.24	105.14	106.36	105.34	105.78	105.81	107.16	107.34	106.59	108.26	108.01	105	104.2	105.4	104.22	107.67	105.85	104.61	107.03	106.31	106.16	108.21
107.21	107.83	103.75	104.21	106.54	108.11	105.73	103.99	105.8	104.75	104.64	105.31	106.23	107.13	106.4	105.06	105.11	106.74	106.79	105.13	105.96	104.17	106.67	104.54	104.66	106.74	108.13	106.54	108.68	106.93	108.46	104.37	108.33	106.13	109.38	106.8	108.12	107.82	106.55	106.79	104.99	105.85	104.31	106.53	105.34	108.35	106.23	106.36	104.46	109.64
103.89	105.61	104.92	105.13	106.03	106.58	103.35	103.82	106.18	108.52	102.51	103.78	103.47	107.31	103.86	105.75	109.75	106.9	103.03	103.7	107.88	107.5	107.55	105.61	105.6	105.02	105.93	107.74	104.06	107.82	106.89	106.04	108.65	104.72	104.7	107.19	106.13	104.22	106.82	103.65	107.43	102.34	106.01	102.31	103.53	105.41	108.16	104.85	106.78	105.92
108.83	108.45	108.3	105.85	108.43	105.36	107.18	103.42	106.83	107.09	106.55	105.3	107.6	108.17	105.08	108.14	103.24	109.45	108.66	108.14	104.06	104.89	109.72	107.77	106.77	105.82	104.42	108.19	107.97	106.27	109.43	104.91	105.63	105.99	106.08	108.29	107.52	105.36	107.45	103.65	107.94	106.11	105.16	106.27	107.06	104.22	107.93	107.11	104.77	107.98
109.34	104.77	105.25	106.27	104.56	105.59	104.69	107.47	108.24	108.55	106.08	105.87	106.85	107.91	104.63	106.59	107	101.76	109.75	108	102.86	104.73	106.69	107.03	109.41	108.85	106.12	107.2	107.4	103.57	108.53	106.36	106.72	105.36	107.1	106.92	104.51	107.86	108.01	106.84	106.72	104.64	106.73	105.29	106.69	107.44	105.46	107.64	104.19	103.27
95.621	97.443	96.743	96.415	98.41	98.978	95.988	93.775	96.694	99.343	97.804	95.91	97.654	100.38	97.059	98.059	99.506	98.993	100.21	99.911	99.747	96.458	98.593	98.956	97.849	97.694	96.429	97.694	100.23	97.823	98.234	97.762	98.481	97.946	95.541	99.052	100.1	96.705	98.144	95.187	98.461	97.862	96.966	97.989	93.664	95.591	99.522	97.054	98.291	98.251
107.43	109.01	108.66	110.64	109.01	108.86	105.64	109.26	109.93	106.38	106.14	107.2	109.87	106.99	107.51	109.65	106.04	105.67	109.98	107.05	107.41	105.73	107.86	110.31	106.03	109.58	106.22	110.59	109.05	110.5	110.02	106.41	106.1	109.6	105.41	108.01	110.76	109.23	106.46	106.52	109.42	108.36	105.44	109.2	104.27	105.81	107.54	110.78	108.82	107.75
105.4	108.21	108.74	107.37	109.39	105.86	105.78	108.85	107.96	108.25	112.01	111.11	109.05	108.85	107.56	109.19	108.59	103.17	106.31	108.15	107.48	108.17	109.48	110.35	107.53	105.19	107.73	108.89	106.48	109.9	108.26	107.36	105.76	108.26	106.71	105.21	107.05	106.15	105.22	104.22	103.9	109.21	106.1	107.27	107.52	108.76	107.34	108.69	109.02	110.63
99.164	99.958	96.509	100.05	98.561	96.857	94.232	101.49	99.125	97.686	98.375	99.883	98.459	100.06	98.687	96.086	93.781	97.178	99.831	96.373	96.406	96.314	99.636	98.934	99.23	95.979	98.682	98.52	100.45	99.101	98.767	98.083	96.937	93.908	94.894	100.38	98.831	96.762	98.714	100.83	94.962	98.081	99.624	98.408	95.307	97.678	97.515	96.679	96.262	96.742
104.09	104.74	104.82	104.57	106.1	108.39	106.18	105.24	104.26	103.46	105.24	104.55	109.7	108.3	105.92	107.67	104.48	104.69	102.74	104.77	107.78	108.8	102.18	105.92	102.45	105.15	105.92	106.45	107.53	108.52	103.99	105.75	105.37	107.58	105.91	103.63	104.49	103.99	105.26	107.82	102.58	104.94	105.16	106.52	105.37	107.19	104.89	107.37	100.89	107.47
110.46	108.24	106.8	112.43	109.05	108.63	109.01	108.1	109.09	106.76	113.31	109.28	108.71	106.08	107.63	107.63	107.35	110.65	108.01	104.75	109.04	108.94	111.71	106.24	110.78	105.17	107.08	107	111.22	108.49	108.88	110.8	108.73	109.02	111.08	111.75	108.08	109.89	112.06	106.98	106.81	108.01	107.13	108.11	109.49	105.66	108.05	107.51	110.02	109.64
109.05	103.34	104.91	101.67	102.58	107.66	103.34	105.6	107.15	105.12	106.28	105.69	106.11	104.68	105.15	106.87	108.03	108.17	105.4	105.63	104.48	106.05	105.14	103.46	108.08	102.68	106.97	104.53	102.49	103.51	104.79	105.7	105.21	106.87	106.93	104.78	106.29	106.03	107.36	105.51	103.52	106.91	104.62	103.73	106.61	105.27	105.9	101.19	105.6	109.69
98.2	100.43	96.75	101.41	95.872	98.377	95.647	92.187	97.169	98.967	98.054	98.535	97.551	98.431	100.03	99.391	98.451	98.39	99.509	97.512	98.635	98.991	95.153	99.114	94.501	99.755	97.317	98.698	95.099	95.664	96.987	97.817	97.69	95.222	96.875	96.753	99.419	99.531	96.909	97.587	96.229	94.832	96.562	97.053	96.41	98.715	94.384	93.02	95.858	97.191
98.611	99.498	103.75	99.757	98.541	101.23	99.566	99.361	101.25	103.18	101.44	100.86	102.66	101.05	102.56	104.07	99.327	103.09	100.54	99.561	101.37	101.8	99.893	101.15	103.47	100.83	98.922	101.94	100.71	102.9	101.79	100.21	102.69	100.71	100.39	101.21	98.84	98.268	101.06	98.538	101.85	100.4	100.28	101.57	100.66	102.54	100.39	100.94	102.72	99.707
106.56	106.74	105.58	106.79	104.82	107.91	105.19	108.24	106.71	104.57	106.27	106.21	104.13	104.6	104.29	106.26	104.11	105.92	105.53	105.68	105.06	104.95	107.22	106.45	108.3	109.45	105.91	105.63	105.88	102.5	107.55	105.31	103.29	104.75	106.19	105.79	103.24	104.35	103.98	104.23	103.55	106.08	105.43	106.29	103.46	105.39	107.94	106.6	105.04	107.38
107.96	105.31	106.94	108.44	106.56	102.73	105.84	106.11	103.54	106.4	105.08	105.98	105.48	107.68	104.6	106.02	105.91	105.12	104.72	104.04	104.71	106.28	104.57	106	107.39	107.2	103.68	106.69	104.61	102.49	109.16	106.79	106.57	106.87	103.77	110.11	105.06	103.73	104.91	102.94	106.45	103.83	104.1	102.63	107.24	108.09	105.32	105.95	104.53	105.23
105.62	107.48	106.62	105.45	102.11	105.93	106.04	103.19	107.14	106.81	105.14	102.51	105.82	107.63	107.52	104.04	104.19	109.17	105.83	103.69	105.24	105.57	105.57	107.77	105.77	104.58	105.82	107.18	108.13	108.35	105.18	103.99	105.45	103.61	108.74	105.68	103.67	105.81	105.18	102.94	104.02	102.87	104.99	107.08	108.12	105.06	106.11	104.72	108.37	104.45
108.45	109.49	107.44	109.54	107.25	106.7	107.47	109.66	108.51	106.41	107.71	107.36	107.44	109.52	108.13	106.58	106.34	107.85	110.64	106.85	107.58	109.61	106.42	107.55	110.08	107.49	109.19	107.22	108.48	109.29	108.69	106.4	110.66	112.81	109.9	109.77	107.58	109.09	107.82	108.6	109.14	108.97	110.43	109.81	108.4	106.86	108.92	111.71	106.62	106.34
97.68	99.345	100.5	99.273	95.676	99.165	97.413	96.197	99.845	98.811	97.006	96.083	102.5	100.42	97.057	98.008	97.061	95.739	97.95	99.662	97.807	95.65	97.398	96.618	100.52	100.37	97.788	97.944	97.235	100.97	98.634	97.428	101.41	98.119	97.401	98.257	96.545	99.634	98.722	97.724	96.916	96.392	96.975	99.284	94.659	98.71	97.905	95.93	101.36	99.574
103.18	106.67	104.85	105.19	105.47	103.02	103.98	104.18	102.38	103.98	108.1	105.16	100.62	106.23	104.5	102.37	107.02	106.84	105.81	103.64	104.74	102.36	104.94	105.85	104.82	106.2	106.62	106.83	105.93	107.9	103.36	107.45	104.79	104.96	105.13	105.76	102.76	106.46	100.75	105.43	104.28	104.49	104.58	105.21	105.18	104.42	100.3	105.96	105.57	104.68
97.169	99.36	101.43	98.783	102.71	96.154	101.09	99.301	98.726	99.546	99.393	101.03	102.75	99.34	95.39	100.95	101.07	99.568	98.174	101.01	97.149	101.24	98.196	97.464	101.12	100.71	101.88	99.487	101.48	101.23	99.832	101.68	101.43	97.744	100.48	99.282	102.77	98.144	104.64	105.14	103.47	101.67	99.877	101.1	96.814	99.177	100.36	100.68	102.05	98.116
104.45	106.8	110.01	103.69	107.48	105.49	103.03	105.38	106.17	106.82	104.13	107.58	111.48	104.22	104.82	107.93	106.95	104.53	101.32	107.85	106.5	106	106.45	107.1	103.64	108.59	104.06	107.98	106.43	100.98	107.61	103.75	105.06	107.04	106.29	106.07	103.7	102.01	106.24	104.53	106.85	104.29	105.29	108.9	105.75	107.13	107.11	105.97	109.82	106.51
110.97	111.19	108.02	109.45	107.8	110.33	108.59	108.29	106.35	111.31	108.48	113.03	106.41	107.04	109.59	107.93	109.56	107.28	107.91	108	110.23	108.65	108.48	110.25	110.66	106.75	107.08	105.38	109.05	104.62	107.01	109.06	109.35	109.27	109.82	104.64	106.73	106.72	109.24	107.91	109.84	108.65	107.53	107.82	107.29	108.09	109.7	109.42	105.85	106.7
105.31	102.64	108.04	106.82	103.95	103.42	105.05	106.23	104.19	109.1	107.35	107	105.82	107.83	105.61	106.45	103.03	103.34	108.9	106.55	108.03	106.43	108.55	109.62	106.7	106.24	105.42	107.2	104.5	106.28	108.27	106.01	109.15	108.65	108.64	107.12	107.03	111.23	105.85	110.07	107.61	105.03	110.69	107.06	107.51	106.77	105.25	105.17	105.02	106.06
109.08	104.33	103.3	108.37	105.27	105.51	105.83	106.4	106.17	106.01	104.84	107.68	107.02	105.66	103.63	108.54	103.87	109.01	109.19	106.4	106.2	107.27	108.34	107.17	105.73	108.1	103.28	103.79	106.72	105.63	105.63	106.29	105.35	108.46	107.29	106.39	106.52	108.14	105.58	105.46	107.57	103.94	106.05	105.46	106.91	104.71	107.8	104.07	107.68	105.45
109	106.22	105.97	105.73	107.57	105.44	106.98	105.18	105.03	106.59	110.66	103.9	105.66	104.98	107.47	106.96	102.65	108.12	107.35	108.1	107.98	108.95	104.45	108.16	104.41	108.15	105.38	105.01	106.15	109.14	108.06	107.48	107.6	108.3	107.11	106.61	105.86	103.29	106.52	107.54	105.53	108.16	106.15	107.82	109.18	109.49	108.47	105.89	105.3	108.5
110.34	112.5	106.03	108.93	106.81	107.57	106.23	107.88	109.29	108.32	106.34	107.25	106.96	106.26	107.83	107.5	106.95	106.89	105.65	108.56	109.5	108.01	107.21	105.41	108.99	107.81	109.54	108.34	107.77	106.06	108.5	110.18	107.29	108.78	109.67	106.03	108.77	110.33	107.68	109.22	106.84	109.61	109.94	108.61	110.06	104.9	111.33	109.45	110.2	108.19
99.551	97.462	100.05	97.888	101.03	97.158	97.745	96.519	98.773	100.94	95.443	98.292	97.822	98.749	98.595	96.921	99.57	100.95	101.26	93.843	98.318	100.06	96.354	97.648	98.274	97.067	99.009	99.611	100.63	94.399	99.573	101.5	96.189	99.581	98.566	99.254	98.206	95.306	94.959	99.323	97.311	98.088	95.207	98.148	97.684	97.802	99.702	97.343	97.936	99.791
104.35	103.96	105.4	103.85	103.62	104.37	104.51	102.28	106.55	106.33	101.75	104.95	101.38	106.09	106.8	106.72	105.88	104.67	105	106.95	105.75	104.26	104.45	102.55	109.64	106.1	105.31	104.35	109.56	107.32	104.7	105.01	106.32	107.87	105.96	104.94	106.16	105.39	106.31	104.46	104.82	104.78	106.64	106.71	105.44	99.983	102.86	104.97	106.13	103.98
109.36	107.64	109.83	107.27	109.81	109.71	109.03	105.55	104.95	107.8	106.58	106.65	109.01	108.07	109.94	107.26	108.29	106.41	107.7	109.54	106.45	107.64	107.23	106.28	108.62	109.33	106.99	109.39	107.98	104.32	106.95	108.42	107.43	107.51	108.65	109.35	106.28	106.94	109.29	110.8	109	107.24	108.54	104.1	107.84	108.69	104.97	107.45	103.65	107.4
99.78	99.204	100.58	100.29	100.44	102.2	99.693	98.228	103.48	97.889	101.97	98.992	101.55	98.876	98.672	97.619	99.93	99.042	102.19	99.343	101.44	101.57	101.58	100.4	94.952	101.47	98.336	101.22	101.58	100.91	100.58	97.619	99.58	99.446	102.45	100.78	95.118	99.173	101.26	98.618	100.06	101.62	99.353	100.74	103.4	98.482	100.43	98.794	98.505	100.58
106.64	103.45	105.72	107.1	107.55	105.55	105.25	104.48	105.63	105.43	104.57	104.72	106.75	106.78	103.55	102.85	106.08	103.91	106.5	105.47	105.75	103.94	105.3	107.14	106	104.91	106.52	102.63	107.78	108.38	108.4	106.28	108.49	105.65	105.82	106.09	106.09	101.79	107.27	107.08	105.86	106.06	107.88	106.52	107.57	106.21	105.87	104.67	106.41	106.82
101.7	101.45	101.64	101.04	100.68	99.693	102.39	99.665	97.351	100.03	99.889	101.44	101.25	102.11	100.32	102.36	100.34	101.55	99.613	101.88	97.874	101	100.62	102.35	104.69	104.74	100.9	100.83	99.241	99.061	99.757	101.93	98.381	100.13	100.89	101.03	100.19	104.07	101.2	98.158	99.876	102.13	98.333	101.94	97.85	100.21	103.69	102.36	99.613	102.58
106.83	110.13	105.44	108.06	106.98	101.24	105.72	110.53	108.84	110.19	106.04	110.1	106.57	108.54	106.01	109.24	109.43	109.03	110.51	107.18	107.34	109.11	109.56	109.84	106.8	110.71	105.43	108.46	104.35	107.84	105.24	105.04	109.59	111.66	106.82	106.46	110.53	108.31	105.24	110.1	109.84	109.72	108.56	109.5	107.72	105.68	108.4	107.48	109.43	104.62
107.23	105.36	107.37	108.21	104.23	105.54	104.94	106.71	105.5	106.19	103.72	107.38	106.02	110.48	108.91	105.9	105.28	106.77	104.32	110.04	107.61	103.51	108.52	107.38	107.18	107.58	108.32	103.17	106.02	106.88	104.18	108.62	105.21	108.17	107.56	106.56	107.23	106.67	104.99	106	105.43	108.69	102.86	106.93	105.34	103.97	109.83	108.52	108.97	108.98
112.77	109.7	112.48	107.76	113.54	109.53	111.87	113.32	111.34	110.51	109.06	110.22	109.93	112.6	109.7	109.68	109	110.33	114.67	110.29	107.93	110.78	113.65	112.1	107.43	111.48	110.21	111.94	113.08	110.76	110.9	110.08	107.51	109.73	110.79	108.61	106.78	111.92	110.39	109.61	112.81	111.32	112.62	110.6	112.03	107.22	109.9	110.67	112.08	111.23
99.169	100.13	97.532	97.568	99.732	99.128	97.027	94.094	97.913	101	100.66	96.023	99.062	97.154	97.184	97.31	99.422	101.35	96.905	98.897	97.818	97.31	101.71	96.723	98.361	96.5	100.15	98.046	98.054	99.9	97.163	98.504	97.445	96.461	98.037	97.376	98.243	97.008	97.316	99.316	95.904	97.545	98.867	96.214	97.839	97.413	99.398	97.16	95.939	98.064
100.83	106.86	106.08	107.5	103.95	104.91	103.18	106.67	107.79	105.31	105.26	108.73	106.33	106	104.83	106.21	104.82	106.69	104.15	107.42	106.2	102.86	105.73	107.34	106.24	104.13	106.21	108.86	106.8	104.65	107.16	105.41	107.7	104.28	104.44	102.94	104.96	107.71	106.62	107.78	106.04	100.74	106.45	105.52	106.06	104.66	107.98	105.7	104.21	104.17
108.17	107.08	108.81	108.46	106.49	108.55	106.56	108.3	108.84	108.73	111.27	107.3	109.74	108.53	110.05	106.76	109.03	108.93	105.19	107.62	110.22	104.88	107.34	111.16	107.42	108.53	110.93	109.56	110.45	109.33	108.07	109.04	106.95	112.52	109.66	107.52	107.47	107.43	109.85	109.72	106.7	108.14	107.75	108.49	106.84	109.48	108.88	111.88	109.1	106.82
107.93	108.12	106.78	108.62	106.14	107.15	105.64	111.17	108.52	105.9	106.39	110.51	107.88	104.81	109.06	107.75	107.88	107.7	107.69	108.36	106.53	108.14	104.72	110.01	108.95	107.09	106.31	109.48	111.48	108.43	108.9	108.92	108.68	105.81	107.24	108.29	107.14	109.82	110.69	109.96	106.36	108.29	108.85	110.36	109.65	109.8	109.64	109.08	108.97	107.18
106.33	105.14	107.94	107.82	109.89	107.04	111.32	108.4	108.59	111.24	108.62	107.51	108.99	109.84	110.1	108.67	110.06	107.19	107.02	104.91	108.41	107.21	106.79	106.77	108.7	109.09	111.76	110.59	109.46	107.6	114.31	107.32	109.51	108.76	107.21	104.96	107.98	109.04	107.58	108.34	108.47	108.42	110.04	108.48	109.33	106.78	108.63	108.66	107.41	110.6
106.38	106.14	105.65	107.28	107.68	104.96	105.69	105.53	104.97	110.93	103.99	103.95	107.11	106.13	104.36	105.23	105.56	102.99	105.79	104.61	106.68	104.19	106.26	107.47	108.45	106.97	103.93	105.9	104.04	108.65	103.62	105.23	107.64	101.53	107.11	104.05	107.22	103.93	105.87	105.76	104.69	108.09	106.16	107.16	105.86	104.69	106.59	103.74	106.18	107.5
109.69	108.32	109.98	107.92	111.72	107.21	107.23	111.05	107.83	107.91	108.64	108.76	106.3	109.18	108.94	107.95	109.16	106.84	106.37	106.57	106.53	107.31	107.81	108.44	110.44	105.67	104.84	108.87	106.09	109.16	107.27	105.5	106.57	109.71	110.35	107.14	104.42	106.71	105.17	108.36	108.85	107.86	105.21	108.12	107.08	107.06	108.73	104.54	103.7	109.23
106.09	107.76	104.69	106.5	104.98	107.25	105.9	104.9	104.84	105.86	107.45	107.48	105.7	104.45	105.38	108.55	104.9	106.49	103.24	104.94	105.16	104.86	105.99	102.15	107.4	105.19	110.24	104.72	102.49	105.74	102.47	104.64	109.43	103.5	109.18	107.11	108.01	105.61	106.33	105.39	106.85	107.83	104.31	101.58	105.61	102.79	105.04	105.44	102.46	108.77
104.34	107.87	108.71	109.07	105.06	109.02	102.49	108.35	107.04	107.06	107.24	106.39	103.69	103.75	106.74	105.32	102.81	108.13	105.88	107.46	108.82	105.87	103.35	108.39	104.61	106.31	103.59	107.26	103.34	106.3	107.54	106.39	106.99	107.67	108.57	106.61	105.39	104.76	103.39	106.3	107.53	107.34	105.58	102.83	103.72	102.11	107.16	107.24	106.23	107.2
103.63	105.35	104.03	108.42	107.73	104.64	105.24	108.04	106.81	105.28	106.55	106.93	106.52	106.9	105.36	105.24	107.2	105.08	107.45	107.93	105.25	104.36	104.44	106.23	104.93	105.96	110.52	106.72	106.47	103.11	104.15	105.03	105.38	105.74	104.84	104.59	104.04	103.98	103.78	107.19	106.31	106.46	108.3	106.5	106.22	102.97	108.36	106.67	103.21	102.89
106.86	104.25	105.46	107.68	107.02	104.9	103.33	107.53	106.36	106.29	105.35	105.87	106.32	104.58	106.86	105.92	106.85	108	104.6	107.23	106.4	105.17	105.03	106.8	107.23	107	106.75	108.6	106.24	107.25	106.44	108.14	108.33	105.58	107.87	106.61	106.67	106.63	106.13	106.44	109.16	104.65	105.59	104.59	105.49	104.92	107.62	107.19	105.93	109.41
99.352	102.03	102.98	100.5	100.7	102.66	97.589	99.29	101.95	99.051	102.08	98.129	102.49	102.05	101.34	102.78	99.323	102.08	98.905	100.87	102.69	101.39	100.28	100.61	97.243	98.504	103.03	101.59	95.82	101.33	100.75	99.311	101.29	99.585	100.09	103.81	101.48	99.409	100.87	95.795	100.5	102.14	99.822	101.83	95.266	98.139	101.34	99.951	100.07	99.908
109.08	109.15	108.17	109.42	110.16	106.82	110.52	109.5	103.1	109.42	108.47	109.36	108.42	107.03	108.32	108.74	110.83	108.81	107.32	108.38	108.92	106.03	107.39	105.56	111.56	106.46	106.64	109.04	108.92	109.69	108.14	108.05	111.62	110.02	108.7	107.95	106.19	109.75	110.51	108.78	110.1	106.55	109.46	110.06	108.27	109.15	109.34	107.01	109.43	109.1
106.52	106.31	106.94	106.72	108.66	108.08	106.41	107.88	106.74	108.46	109.23	109.06	108.01	103.97	109.1	106.98	107.01	107.54	107.92	109.05	108.24	109.13	105.62	108.48	108.29	107.86	107.68	110.27	105.83	109.71	110.35	105.7	105.18	109.22	109.79	108.98	106.93	105.16	105.88	108.61	103.64	107.6	108.65	106.4	108.13	105.99	104.9	103.22	102.22	105.72
111.21	108.6	107.78	107.27	110.35	110.62	109.52	111.18	107.72	108.27	107.62	108.05	108.18	108.13	108.63	107.44	108.2	110.74	106.51	106.3	107.27	107.63	110.4	108.47	105.16	109.06	108.1	106.45	107.37	103.58	111.5	107.69	111.64	108.61	110.35	107.89	109.44	105.66	105.22	106.72	108.48	110.35	107.86	105.26	107.38	107.89	108.02	109.04	107.42	111.37
109.9	104.39	107.62	106.79	107.39	105.18	106.5	106.64	104.59	106.83	106.35	106.26	107.66	105.55	103.99	104.98	107.83	106.36	108.73	105.74	107.24	106.13	107.73	107.26	105.56	102.73	102.66	107.76	101.18	108.99	105.2	103.94	106.11	107.39	107.06	103.1	106.84	106.88	108.59	107.41	105.96	106.3	104.08	107.13	104.68	107.77	110.13	106.86	104.86	104.46
107.29	107.55	104.95	106.75	109.23	106.16	104.92	106.73	103.93	105.75	105.58	104.11	103.22	105.72	101.68	107.33	107.59	105.63	104.82	107.91	105	106.07	105	105.22	105.98	107.95	107.75	104.68	105.52	106.97	106.9	106.7	103.58	103.27	105.66	103.93	107.72	104.02	104.19	106.48	103.79	105.13	105.76	106.24	106.56	107.34	105.94	106.92	108.28	103.6
109.25	106.53	107.04	107.68	105.57	109.78	106.39	108.17	106.86	103.06	107.7	107.92	107.22	107.86	107.52	105.86	105.78	106.19	102.03	105.39	106.73	103.96	103.47	108.14	107.2	104.5	104.62	109.25	107.84	109.01	104.39	104.33	108.27	104.97	109.12	108.55	108.48	103.21	105.84	106.67	103.91	104.13	109.78	105.92	107.21	108.38	106.83	104.55	108.1	106.84
104.27	108.59	100.33	105.92	107.3	103.88	105.9	104.82	106.29	106.16	106.29	108.63	102.38	104.29	104.9	107.14	107.56	101.83	105.95	104.97	106.01	107.51	106.74	101.4	105.62	103.46	106.66	107.93	105.65	104.13	103.31	104.06	105.46	104.64	103.56	106.41	106.5	105	107.4	106.43	105.19	102.43	107.19	105.22	105.98	106.49	105.77	103.95	104.35	106.95
100.95	98.363	103.34	100.63	100.42	100.18	104.67	103.28	101.54	99.992	101.06	98.071	99.534	99.376	101.03	99.976	96.341	104.56	100.1	102.67	99.234	100.34	101.81	101.74	101.01	103.59	100.57	102.89	99.493	100.7	102.95	101.62	101.75	98.937	101.93	100.18	103.31	102.47	100.26	98.982	99.821	97.464	101.32	99.748	100.75	100.7	97.749	101.41	104.47	101.15
104.01	106.5	106.68	107.73	110.09	106.91	110.44	110.62	107.1	109.47	110.43	106.88	109.86	107.06	110.1	109.62	106.51	109.33	106.63	109.74	109.06	108.18	111.05	107.97	108.68	106.21	107.17	107.96	109.17	106.5	105.89	109.9	107.85	108.22	109.74	109.57	107.75	110.38	107.02	108.36	109.7	109.5	107.36	110.3	107.93	107.85	109.11	109.04	105.57	110.96
110.15	107.44	108.76	108.57	107.33	108.02	107.12	108.32	106.6	111.84	106.1	108.92	106.08	108.02	108.26	110.48	109.27	103.52	109.89	108.42	109.3	104.49	107.17	107.34	104.92	107.66	108.76	107.68	106.23	107.81	108.87	106.79	107.27	108.81	107.27	107.32	109.48	107.02	108.19	106.8	108.97	108.47	108.24	105.54	106.61	108.62	107.75	108.14	107.23	106.96
104.13	106.17	106.08	106.21	107.17	103.01	106.25	104.49	106.77	105.96	101.48	107.22	106.53	107.25	106.36	105.15	103.85	104.75	104.56	103.81	107.12	107.29	108.12	104.07	103.57	106.59	105.97	105.82	107.82	106.66	105.46	104.42	103.29	107.3	106.35	108.13	103.55	103.06	106.09	107.92	103.85	105.83	108.26	106.18	108.21	110.66	106.56	105.71	106.43	104.89
99.861	96.895	98.321	95.569	94.835	98.392	98.341	99.984	96.96	97.817	98.565	98.641	95.049	98.77	96.724	97.943	98.815	100.3	99.452	99.038	100.11	97.773	98.18	97.533	94.13	99.666	98.86	98.766	100.84	97.503	96.424	97.734	99.201	97.746	100.66	100.2	99.545	99.288	94.735	98.222	95.953	97.474	102.24	97.841	97.189	98.405	96.775	94.002	96.439	98.2
105.33	107.22	106.72	106.93	106.8	105.28	106.29	105.76	108.91	106.56	106.73	106.92	107.68	106.09	106.53	107.01	107.99	105.3	111.18	105.54	108.56	106.57	106.79	108.32	107.73	105.1	106.44	106.68	110.32	105.58	105.62	104.6	105.68	106.16	107.63	105.49	104.69	106.29	109.03	108.16	107.53	108.24	108.7	106.41	105.25	105.34	102.16	107.94	106.96	103.03
105.8	105.35	105.6	105.37	102.73	106.27	109.7	106.66	107.39	106.31	108.38	106.58	106.52	106.98	105.81	104.99	106.88	104.77	106.77	106.26	106.65	102.8	104.25	103.44	108.49	105.6	106.24	106.73	107.74	105.81	103.79	104.93	106.11	107.77	105.42	108.98	107.38	104.88	107.23	104.19	107.1	106.72	104.72	103.81	106.78	105.98	106.67	106.58	106.15	105.15
104.34	105.25	106.32	104.92	102.35	100.24	106.42	108.24	105.38	107.89	106.86	106.27	106.55	105.64	106.52	101.64	107.57	105.7	106.82	106.52	105.84	100.72	103.83	106.79	109.51	104.75	107	106.38	106.75	103.69	109.53	105.49	106.15	105	104.76	106.11	102.22	106.64	103.01	107.8	105.55	107.23	107.98	107.02	105.77	107.48	106.48	103.64	104.46	107.25
106.12	106.75	104.45	108.15	108.57	108.09	102.51	105.65	103.76	104.23	104.39	107.35	106.87	102.82	103.3	104.54	104.17	106.8	104.46	102.44	104.6	107.24	106.05	105.13	105.6	109.16	105.64	108.33	103.73	104.54	105.49	106.47	108.61	104.68	106.95	105.42	105.53	106.68	104.27	104.43	105.67	109.55	104.65	105.37	103.86	107.18	103.7	104.77	107.01	106.9
106.13	105.29	104.17	106.34	105.27	105.57	107.69	108.33	103.48	103.71	108.22	106.87	108.56	107.77	104.49	106.76	107.64	108.6	109.03	105.61	103.99	105.6	108.88	105.55	104.18	106.82	106.64	107.64	104.61	107.56	104.04	105.96	104.82	105.59	103.21	105.96	105.78	104.01	105.27	104.2	106.19	102.98	103.81	104.5	107.47	104.43	105.14	104.42	108.55	106.87
109.34	105.89	106.51	106.9	107.52	110.1	110.66	110.14	111.4	107	109.27	108.78	107.42	112.41	110.44	108.49	110.52	109.21	110.22	110.01	107.63	111.39	109.15	107.09	110.65	107.75	108.32	109.61	108.79	108.81	106.3	112.05	107.68	109.2	107.41	108.33	107.01	107.55	109.22	108.37	109.21	111.17	107.22	107.16	110.09	110.45	108.48	108.92	110.57	107.08
110.42	109.43	108.85	109.29	107.57	109.47	107.3	110.31	108.57	107.69	109.94	111.27	109.25	109.35	110.2	108.48	107.3	109.4	111.3	107.33	109.68	114.63	106.81	108.17	109.05	106.61	105.76	104.91	105.68	112.55	109.76	110.62	108.81	106.68	104.4	109.74	109.4	106.51	108.29	111.12	108.21	107.84	105.04	105.65	108.16	109.18	104.67	107.17	106.92	106.65
107.47	109.75	107.24	107.57	109.52	108.7	109.32	106.67	108.95	107.43	109.36	104.38	106.67	106.48	109.68	110.47	106.06	108.73	110.06	107.62	110.26	109.49	111.66	104.44	107.04	106.5	108.69	110.32	110.39	109.93	107.02	106.66	110.76	107.53	111.06	108.55	109.7	108.99	108.11	105.92	110.26	109.26	105.12	109.36	109.09	107.57	107.24	109.11	106.65	109.23
108.27	104.36	103.84	106.19	104.47	107.49	105.31	106.88	105.74	107.44	104.09	105.6	104.99	107.21	103.41	106.76	103.26	105.21	106.25	107.76	105.01	105.82	106.04	105.46	107.72	105.23	107.67	103.55	105.95	105.87	106.45	106.21	104.67	108.25	104.45	105.3	108.4	105.48	104.19	106.17	108.19	105.88	103.04	104.88	107.8	105.7	104.73	104.27	106.16	105.12
107.22	109.25	108.55	108.03	109.37	108.64	110.4	106.33	106.57	109.2	107.66	109.41	104.59	109.77	109.75	111.01	108.61	109.45	108.47	111.29	110.79	107.86	107.83	110.78	109.1	106.9	109.02	106.29	105.95	109.01	109.87	110.98	108.68	108.43	108.03	106.02	107.79	108.29	110.47	106.44	110.2	105.56	108.3	109.84	107.27	108.11	108.02	106.52	109.21	106.39
106.26	109.25	107.27	106.12	107.43	105.27	109.48	105.57	109.36	108.58	107.87	110.22	105.12	106.64	107.34	105.3	108.22	110.69	111.02	105.34	108.19	104.56	107.64	109.08	108.89	102.89	107.53	107.39	105.47	106.2	107	104.88	106.68	106.25	106.94	105.8	105.83	108.99	108.8	109.54	106.58	107.98	106.3	108.3	102.64	108.07	106.6	107.92	111.49	104.11
107.13	104.87	107.01	104.92	105.24	106.49	105.8	106.18	106.28	104.64	105.64	107.34	108.16	104.04	107.3	109.64	108.19	106.88	107.57	105.47	108.2	107.42	105.22	106.68	104.31	105.79	107.35	108.41	104.1	108.99	107.32	104.57	105.5	110.08	108.06	107.1	108.26	107.21	107.84	105.14	106.77	106.58	106.83	104.09	108.73	110.15	106.09	104.99	107.46	106.4
104.42	106.82	107.03	108.47	105.63	108.23	104.11	101.46	106.23	107.48	103.66	107.71	107.91	102.97	105.11	104.7	106.53	104.33	104.43	104.77	108.47	101.69	105.77	102.51	102.69	109.18	108.04	104.75	105.91	107.04	106.34	106.29	102.47	105.08	108.54	104.84	105.23	105.69	105.95	108.97	106.03	103.77	105.14	108.65	109.33	106.39	105.98	106.61	105.09	106.3
108.92	109.15	108.64	110.95	109.01	108.9	110.87	110.13	109.73	111.93	111.27	110.06	109.08	111.92	112.11	108.41	110.33	112.13	108.92	112.29	108.46	112.97	111.96	110.56	107.6	109.7	109.24	112.28	112.21	109.56	108.84	107.6	108.83	108.51	110.22	112.93	108.17	110.08	108.33	110.87	110.42	109.56	111.57	107.92	112.39	112.4	111.81	110.82	109.69	113.16
109.32	105.14	109.33	106.23	107.51	108.32	107.23	111.13	108.44	108.53	110.72	111.63	107.84	104.38	107.42	111.96	109.32	109.69	107.11	110.24	109.08	107.16	107.87	106.73	107.55	110.42	108.01	106.19	104.34	106.61	108.18	112.26	106.04	108.87	107.57	107.94	109.92	110.07	111.18	110.12	107.69	105.34	107.23	107.21	104.07	109.83	110.73	109.05	109.39	108.53
98.234	98.705	99.015	100.28	95.68	97.77	98.307	94.621	97.852	97.617	100.09	98.006	94.004	100.88	97.777	100.11	99.344	95.575	100.43	99.572	99.412	97.788	96.703	97.668	97.77	95.992	98.666	101.12	96.679	98.947	99.261	98.398	98.94	98.45	99.085	95.277	99.127	98.946	96.057	97.908	99.161	99.438	100.7	99.051	95.427	97.687	100.86	98.208	97.058	99.134
107.64	108.52	108.11	110.81	108.05	107.65	106.59	108.5	110.53	106.29	109.09	108.75	105.4	109.93	105.2	107.87	105.75	108.11	105.02	109.25	108.95	105.41	106.77	108.49	110.4	111.17	109.92	108.2	107.13	108.89	108.18	104.26	109.14	106.71	108.32	109.45	106.57	107.29	109.08	107.28	105.09	108.54	107.54	109.57	106.36	105.68	109.63	103.59	108.74	109
108.19	108.49	104.74	107.07	107.08	107.4	107.84	110.26	105.64	106.03	107.76	107.45	106.94	108.56	110.63	108.27	108.36	107.31	107.42	109.07	107.23	107.41	109.75	109.42	106.87	107.9	109.59	108.19	109.7	105.76	111.84	110.63	110.83	112.94	108.79	109.86	107.61	106.73	106.67	108.74	107.54	109.67	108.62	110.67	110.46	107.56	110.51	105.61	110.24	105.33
104.27	104.09	104.59	105.43	103.43	106.88	106.88	106.66	105.93	102.9	104.51	107.09	107.59	103.74	104.41	105.8	104.28	104.79	107.1	105.94	106.22	106.8	108.23	104.95	105.78	107.36	106.26	101.8	106.44	105.64	103.8	106.39	105.22	106.15	105.65	105.78	106.57	106.47	106.65	101.71	106.11	105.43	104.73	107.38	105.67	106.15	106.92	106.9	107.35	105.13
106.68	108.3	105.82	108.05	107.28	106.07	107.51	107.08	108.19	107.75	107.31	107.3	111.76	108.61	107.72	107.24	109.9	105.06	109.92	107	106.13	109.82	111.07	108.36	107.45	109.19	105.67	107.55	108.9	111.73	110.11	106.44	107.58	105.14	110.32	112.2	110.87	107.23	105.76	107.4	110.36	105.8	108.63	106.6	105.46	105.62	108.23	109.57	108.35	107.16
107.71	107.23	102.91	105.98	105.92	103.59	103.16	107.59	103.26	106.71	106.23	107.54	103.24	106.97	106.31	105.96	105.82	105.31	106.28	104.58	103.25	107.76	106.84	102.94	107.22	106.62	105.86	105.17	105.72	102.73	108.42	104.58	104.37	105.47	104.57	106.82	104.02	107.96	105.03	106.19	107.49	105.35	107.81	104.41	106.21	104.37	106.88	107.8	108.59	104.39
99.375	98.167	99.175	99.788	102.04	98.995	101.25	97.497	97.138	98.081	98.37	101.14	97.934	99.677	99.003	101.33	100.05	97.395	99.113	98.781	100.52	98.572	100.64	100.21	101.13	100.58	99.946	95.505	96.61	101.75	100.14	99.045	98.691	97.929	100.38	99.314	96.558	98.021	101.21	95.57	101.91	100.03	99.038	100.04	98.458	99.196	95.603	97.525	98.59	101
108.19	108.46	107.45	107.66	107.69	107.93	104.37	105.98	106.64	107.18	108.73	106.92	109.44	108.88	104.55	110.74	104.9	109.55	106.04	108.91	110.54	108.29	110.27	110.4	107.26	106.84	105.29	106.5	107.6	107.23	109.68	108.16	107.85	106.85	109	106.15	106.12	108.16	109.92	109.21	109.73	103.57	107.73	107.48	106.34	105.5	102.47	105.63	109.61	108.78
100.56	99.862	99.49	96.725	99.545	104.72	102.43	101.94	101.21	102.84	97.001	98.461	101.62	97.313	99.197	99.332	99.362	101.8	102.65	101.07	100.87	101.91	102.05	99.876	99.185	102.95	102.09	102.01	99.77	101.93	99.881	102.83	100.55	99.892	100.6	98.822	101.8	99.802	100.81	98.812	103.94	99.623	101.02	97.298	101	100.79	102.36	100.88	101.94	103.61
99.094	96.281	101.3	97.47	98.5	94.126	94.854	98.625	97.548	97.864	99.437	98.362	99.76	96.888	96.302	97.8	97.645	97.473	97.496	100.34	98.577	95.884	96.283	97.958	99.874	98.032	98.299	101.11	95.555	96.666	97.402	99.318	99.842	99.852	95.893	98.013	98.932	97.861	101.64	98.383	96.603	97.15	96.849	97.366	96.413	98.429	97.877	96.621	100.75	100.18
104.45	107.79	110.54	108.13	105.91	104.91	107.14	104.27	108.77	105.7	104.04	107.67	106.18	105.53	100.76	103.1	105.14	106.03	104.52	105.54	106.96	105.6	105.41	104.9	105.68	104.76	103.68	105.25	106.14	104.27	104.39	105.35	107.55	104.06	108.24	105.04	107.58	108.08	107.24	105.11	107.88	108.05	103.59	104.67	104.21	104.17	106.25	104.41	104.28	104.75
108.86	110.11	108.16	108.23	108.3	106.31	108.6	107.92	109.41	107.44	109.4	108.39	104.21	108.03	110.23	109.75	108.39	111.84	109.7	109.74	108.77	109.35	107.66	109.28	109.28	109.6	110.05	108.58	108.9	108.23	111.02	105.47	107.24	105.9	108.7	108.75	108.23	108.83	104.67	105.77	108.26	108.45	104.83	110.43	107.24	106.47	106.78	108.78	108.69	109.89
107.08	107.35	111	107.14	107.55	103.5	105.48	108.49	106.83	103.89	105.32	109.37	106.95	105.87	107.4	105.04	101.88	106.56	103.94	104.54	107.24	107.04	107.02	106.2	107.19	104.47	105.04	103.77	105.96	104.57	105.38	108.72	105.48	106.19	106.32	106.6	105.14	106.03	106.99	104.35	106.48	105.97	105.22	108.93	107.29	108.5	103.51	107.65	107.54	105.82
100	99.75	101.05	103.61	102.06	104.44	99.658	99.267	98.094	102	98.329	100.86	98.875	101.6	100.41	99.588	103.63	99.609	101.61	102.87	100.79	98.907	101.85	100.4	101.58	100.69	100.5	105.48	101.08	101.85	99.13	101.09	101.51	102.04	99.145	100.52	105.12	101.41	102.05	100.04	100.12	101.98	101.84	102.75	99.588	99.098	99.85	97.864	100.36	96.409
106.83	106.01	109.37	108.03	105.02	104.84	108.67	105.16	106.4	106.86	104.54	109.14	104.47	105.05	105.43	107.64	104.58	106.32	101.75	108	107.24	106.71	107.9	106.37	104.72	104.5	107.97	105.93	106.06	108.11	105.17	106.56	104.72	107.93	106.06	107.22	108.58	105.5	107.23	107.12	103.4	104.21	107	107.14	104.45	104.93	105.11	106.1	106.83	106.43
98.534	96.336	99.467	96.236	99.602	99.1	97.842	98.578	96.929	94.788	99.913	96.686	96.204	100.52	94.949	98.11	94.214	98.381	99.47	95.855	97.22	101.09	98.052	98.848	97.127	97.594	98.822	97.093	96.706	96.663	97.097	99.243	98.821	98.961	98.242	98.705	101.13	99.76	98.367	98.584	99.447	99.718	99.055	95.171	97.355	100.91	95.015	97.948	97.876	97.043
101.42	108.02	102.41	105.78	103.78	103.32	105.04	104.4	106.42	106.72	107.13	104.46	103.7	104.95	106.32	108.37	106.63	107.99	105.65	106.61	105.44	105.93	109.09	105.07	103.61	108.54	110.35	108.75	106.1	107.68	107.44	108.52	105.51	106.15	105.19	107.08	104.46	104.52	105.06	105.71	102.49	103.15	106.97	102.66	101.42	106.5	106.56	108.19	104.59	108.05
104.2	105.9	110.14	105.29	106.86	110.03	106.36	106.6	108.07	106.1	108.19	110.13	108.98	108.66	108.2	110.33	110.39	109.48	106.56	108.9	111.67	105.51	107.4	110.04	109.24	107.73	108.62	109.66	109.29	107.59	110.88	106.41	107.89	108.98	107.35	106.29	106.73	108.05	104.28	107.4	108.15	109.14	107.64	110.26	108.66	105.32	110.1	107.75	106.1	106.7
104.45	99.512	100.57	104.02	103.19	102.44	102.33	101.45	101.85	103.97	103.91	101.12	102.58	104.98	104.33	104.79	105.85	103.99	103.88	101.36	102.72	105.32	103.56	100.8	104	99.724	100.1	102.07	102.07	102.14	103.68	102.39	104.93	102	102.44	102.75	103.27	104.43	101.37	102.37	106.45	103.34	104.51	100.23	106.1	102.46	99.893	97.358	101.15	104.2
101.35	100.48	102.58	99.241	96.705	101.98	100.6	103.57	103.32	98.454	101.38	100.95	101.27	98.871	98.014	100.87	97.555	102.6	100.6	97.389	98.542	100.07	98.526	100.41	97.855	105.19	98.488	103.66	102.22	98.104	100.73	100.8	100.65	102.99	99.335	98.641	100.2	102.02	98.924	99.386	101.46	102.29	98.378	101.81	102.39	99.176	101.53	99.287	101.21	99.183
105.71	108.48	104.3	105.81	105.31	106.53	105.81	103.29	106.9	107.77	105.64	107.48	105.35	105.6	106.58	108.49	105.05	105.63	107.07	108.31	109.14	109.85	104.9	107.21	109.9	107.41	103.05	105.79	103.76	109.98	106.45	106.29	103.96	104.86	104.48	106.47	106.72	108.63	104.12	107.7	104.9	104.93	105.04	107.14	108.39	100.88	104.77	109.28	105.96	106.26
104.15	103.48	106.41	108.9	106.22	104.15	104.23	108.1	106.03	104.64	106.7	108.67	105.94	106.45	108.38	108.47	105.7	106.14	105.13	105.22	104.33	109.73	106.68	104.86	105.86	107.94	106.34	110.62	107.51	107.18	105.98	108.26	104.78	108.04	106.67	106.47	107.06	107.4	104.11	104.67	104.61	105.23	108.48	108.75	106.69	104.62	108.3	106.18	107.62	107.89
107.98	108.3	108.33	109.98	107.55	106.36	108.72	109.05	107.84	105.69	106.32	108.21	108.04	109.21	106.48	107.64	106.4	111.06	107.57	109.51	107.2	109.57	111.09	105.41	109.19	107.68	106.38	107.28	108.74	106.62	113.47	108.12	108.41	107.18	105.61	106.76	108.19	106.69	110.26	107.77	109.8	108.41	107.69	113.43	106.16	109.51	109.21	109.77	108.24	107.32
97.637	96.791	98.438	99.256	96.911	98.174	96.038	96.863	100.99	102.62	95.822	96.413	100.39	96.861	98.319	97.312	101.14	97.883	96.808	96.339	100.05	97.194	99.64	99.535	97.677	98.948	97.968	96.671	98.787	97.425	99.256	100.51	98.209	96.121	96.725	98.393	95.894	99.18	98.13	98.409	98.421	99.662	99.089	96.903	95.787	98.53	95.11	95.833	100.33	96.114
108.57	106.62	107.41	108.1	105.6	106.07	106.3	106.27	105.07	108.01	104.03	105.36	106.43	110.02	108.05	107.14	105.74	101.76	107.24	107.17	106.32	109.12	103.55	105.94	106.62	105.44	107.36	106.34	106.32	107.49	107.47	108.62	104.39	106.62	108.15	105.68	110.15	107.06	106.45	108.94	106.57	106.01	108.85	110.6	106.94	107.94	105.1	108.5	107.82	107.74
107.9	110.03	107.58	105.98	109.25	109.05	113.11	109.49	108.5	106.95	107.75	110.01	110.66	106.59	107.31	107.85	106.96	104.84	108.49	106.7	111.31	107.4	106.86	109.99	106.73	107.29	105.06	112.02	107.79	108.73	107.99	106.65	105.99	108.93	108.22	110.85	107.91	105.19	108.02	106.61	108.93	109.49	110.29	113.37	107.76	108.03	107.89	107.24	107.9	109.06
108.6	108.79	111.09	108.26	109.56	108.9	106.58	106.35	107.18	107.86	105.95	107.72	108.71	108.12	109.27	106.97	108.27	107.97	107.62	110.6	108.32	108.31	110.84	109.79	108.89	107.85	105.75	109.5	108.11	109.6	107.32	110.13	108.83	106.75	109.09	109.55	108.41	109.15	108.29	104.01	109.74	107.32	110.18	110.87	105.6	108.35	106.98	108.81	108.55	106.76
103.07	105.62	105.63	105.53	104.81	107.97	105.54	103.66	106.13	107.11	105.31	105.32	105.09	104.9	105.29	105.19	105.97	107.5	102.18	107.24	104.32	103.21	105.73	105.98	108.25	105.73	103.85	106.67	103.9	104.57	108.16	107.19	104.13	104.14	105.21	105.68	104.96	103.16	106.09	105.02	106.89	106.21	104.28	104.36	107.26	102.53	105.3	104.82	105.67	105.17
98.942	99.39	100.39	101.48	104.92	100.63	102.32	100.25	98.15	99.578	100.4	101.18	99.509	100.56	98.95	99.967	100.55	99.242	99.01	101.94	97.681	100.91	102.5	100.34	98.772	102.86	99.775	100.99	99.953	99.493	100.71	101.34	96.961	100.66	99.412	102.6	99.403	99.133	101.9	99.608	102.35	99.031	101.76	97.895	100.9	103	102.32	99.152	102.25	97.952
103.04	105.71	105.75	106.19	105.54	108.41	106.65	108.54	105.32	106.96	108.07	102.46	104.79	107.08	107	106.85	103.41	107.44	106.76	107.03	106.59	105.51	105.39	106.86	106.13	106.16	109.72	104.54	105.9	105.48	105.65	107.85	104.79	104.73	107.66	104.63	105.19	106.16	107.18	106.3	107.31	107.94	108.48	104.6	105.96	105.9	104.18	106.62	108.55	104.49
100.37	99.346	100.07	102.84	99.028	103.52	97.865	99.055	101.13	101.62	98.883	99.47	100.71	102.95	98.439	101.86	98.39	99.461	102.96	100.71	100.15	99.894	99.364	98.791	100.26	101.14	103.99	101.23	100.56	98.462	98.833	100.66	103.02	94.297	99.741	99.581	96.391	99.841	101.03	100.36	100.67	99.481	97.9	101.33	102.93	99.52	99.474	98.108	98.949	102.46
105.56	103.52	108.92	107.52	106.38	105.71	101.66	105.92	107.96	106.6	103.45	102.45	105.69	107.38	105.6	106.88	103.35	105.56	106.45	104.68	105.89	105.64	107.34	105.55	104.31	106.49	105.22	103.53	106.12	102.98	106.95	106.44	105.62	106.13	106.09	103.94	104.68	103.62	105.91	103.94	104.21	105.39	103.83	104.73	104.84	107.73	107.02	106.27	104.97	106.2
98.072	100.45	97.78	102.42	100.12	98.268	100.31	99.417	100.76	97.792	99.8	102.18	96.513	99.175	99.772	97.762	95.22	97.725	99.127	100.22	96.169	93.247	101.38	100.66	99.924	98.163	96.006	98.437	96.357	97.336	97.416	99.1	96.71	96.548	97.469	100.75	101.13	97.197	95.46	100.75	99.291	95.748	97.244	101.69	96.933	100.67	99.066	99.938	97.979	98.23
98.399	97.949	100.69	95.066	97.318	96.26	97.655	97.87	96.108	98.622	98.805	96.861	98.642	98.454	98.902	97.435	95.421	99.954	99.025	99.835	98.418	98.34	96.044	101.2	98.477	96.364	98.838	96.919	98.815	101.03	96.691	96.129	95.96	97.72	95.459	95.183	100.14	96.976	99.38	98.928	100.06	101.27	99.354	98.767	95.246	98.057	98.646	95.874	97.448	98.256
98.55	100.06	100.18	98.669	96.915	99.965	96.904	100.88	100.35	103.06	99.378	97.689	100.68	100.39	101.62	98.257	101.61	99.053	98.266	98.711	99.031	99.959	102	100.77	97.414	100.48	97.231	101.67	100.63	97.074	98.589	99.81	102.24	100.02	99.435	98.988	100.3	99.371	100.11	97.277	98.74	98.854	98.706	100.6	101.81	99.91	99.4	97.909	101.48	98.056
97.684	96.798	96.524	101.61	97.541	97.865	99.514	98.207	97.751	99.758	98.495	98.848	98.939	96.68	99.536	100.86	100.53	98.687	98.957	99.197	95.011	97.914	98.546	95.884	99.277	99.699	100.01	98.283	101.03	99.658	100.32	97.533	99.404	98.326	95.276	97.566	99.75	97.594	97.713	97.01	95.797	96.835	96.348	96.662	99.074	99.82	99.903	99.767	100.55	96.41
107.15	104.48	107.79	108.39	110.92	109.4	107.91	110.31	111.04	109.19	107.92	106.97	108.34	109.22	108.08	106.9	105.93	109.75	107.43	104.58	109.56	106.71	106.76	111.22	108.16	107.5	106.7	108.92	108.54	109.07	107.33	105.13	111.62	105	109.03	107.24	105.34	107.85	110.62	105.82	110.8	106.38	107.85	106.58	108.62	110.01	106.57	108.36	107.94	109.61
106	107.75	110.39	108.16	110.15	107.88	108.64	107.72	109.69	107.6	112.04	107.29	108.2	106.01	107.27	110.42	108.39	110.3	110.47	108.53	108.07	110.07	107.8	108.15	107.89	108.49	105.07	109.24	108.48	107.62	109.73	107.63	109.52	107.79	108.91	107.16	109.41	109.55	112.78	110.12	108.3	106.02	110.21	107.49	107.99	111.58	110.17	105.61	109.81	108.3
106.83	105.79	107.17	104.54	105.41	101.99	102.87	103.7	104.23	104.25	105.87	107.26	104.9	107.08	108.19	111.44	104.96	107.88	103.71	103.32	102.53	105.64	103.44	107.09	108.19	105.77	105.25	106.03	104.28	106.47	105.85	106.29	104.38	105.68	105.29	103.82	105.24	106.35	105.54	107.67	106.95	106.34	106.05	106.09	104.07	106.6	106.69	102.54	103.03	103.15
107.55	110.62	108.06	109.97	110.05	108.52	107.69	110.45	107.46	107.37	108.25	110.34	108.53	110.06	111.55	112.1	110.37	106.53	111.13	106.51	106.44	106.51	108.81	109.22	109.23	109.17	106.95	107.87	107.54	108.15	107.07	105.82	109.46	109.18	109.25	108.1	108.53	106.9	107.62	108.27	109.52	106.8	108.02	108.42	109.35	107.26	110.92	109.36	109.14	106.37
108.89	109.33	110.49	108.17	105.05	110.65	109.04	110.4	108.7	109.06	106.21	106.58	107.67	107.43	106.88	107.2	108.82	106.55	107.38	108.14	105.33	108.29	107.33	109	106.59	106.64	108.79	107.07	108.16	108.17	107.8	108.58	108.17	108.04	107.5	107.93	111.15	108.16	105.1	108.19	108.78	107.72	109.35	108.06	109.5	106.24	108.6	107.16	106.96	106.08
99.42	98.199	101.44	99.844	99.325	100.1	101.72	97.837	99.017	99.534	98.361	99.599	101.8	96.441	98.893	98.938	97.217	97.918	98.583	98.36	101.64	99.228	98.625	96.971	99.82	98	98.154	95.808	100.44	99.907	97.193	102.88	98.222	97.694	97.58	98.777	99.258	99.503	98.003	96.259	97.14	97.959	99.55	98.641	101	97.67	101.39	96.867	101.68	96.827
109.79	108.72	110.47	106.63	106.77	110.95	105.83	109.72	106.66	107.36	108.33	107.86	105.45	107.45	107.99	107.47	109.01	106.23	108.81	107.95	108.89	109.38	111.28	110.74	110.57	111.3	105.43	109.03	110.42	111.4	107.65	109.27	107.68	108.03	110.68	108.25	106.76	109.6	107.62	109.36	109.15	106.43	108.08	113.79	108.76	106.55	108.52	108.83	105.39	108.91
101.66	101.71	102.5	100.27	95.954	99.605	102.31	103.34	100.97	102.62	103.93	103.37	100.71	99.335	100.83	98.273	99.265	100.71	103.29	101.94	102.12	100.93	101.69	102.96	101.46	103.12	100.86	99.702	99.182	98.762	97.954	99.797	99.283	100.82	101.43	101.41	102.74	100.89	101.73	99.856	100.46	99.694	100.85	97.867	100.69	100.65	101.97	101.15	102.37	98.313
103.75	105.98	105.52	109.5	107.43	104.16	106.88	109.06	103.36	107.42	107.2	106.9	110.09	106.07	104.84	103.95	108.1	107.33	102.71	107.97	105.31	105.87	108.22	108.52	105.59	106.08	105.85	104.64	103.14	105.7	104.81	105.49	105.54	104.88	104.46	105.9	105.76	106.07	106.6	104.56	105.52	110.34	105.3	106.82	108.95	106.81	104.25	103.9	105.71	108.04
107.56	106.03	108.6	111.21	106.22	111.19	107.19	106.95	106.32	109.28	107.02	108.01	108.15	107.29	106.81	106.17	105.38	108.89	106.44	107.41	107.98	107.62	104.22	107.28	106.37	107.67	107.49	108.75	106.56	109.94	108.61	107.63	107.66	109.31	105.72	107.1	109.59	106.2	107.3	109.85	107.83	111.54	107.26	109.48	107.39	108.58	107.19	107.38	109.77	107.22
107	111.1	109.37	112.18	109.03	109.04	112.33	108.78	107.55	113.51	111.59	111.33	112.04	109.96	107.55	111.63	110.92	108.85	110.6	108.62	108.33	111.19	110.17	110.01	111.44	110.01	111.22	106.75	109.48	108.35	110.21	113.55	109.81	111.36	111.65	109.54	110.17	108.6	112.58	109.28	108.76	112.71	110.18	111.48	111.42	111.06	111.43	113.12	110.35	109.69
110.43	106.96	106.93	108.59	111.54	104.61	108.02	109.1	106.16	109.4	108.13	105.52	105.77	108.97	108.4	108.7	108.65	107.01	111.01	108.37	109.49	108.44	107.63	106.19	107.66	106.49	107.38	109.58	106.33	109.6	110.29	110.29	109.23	107.81	107.54	110.25	111.04	105.57	107.76	106.12	108.06	110.97	106.21	109.54	107.32	109.81	108.2	106.87	106.59	107.85
106.95	104.42	107.19	104.25	107.65	106.74	107.47	106.22	108.35	104.98	108.04	108.84	104.36	105.21	107.73	105.17	105.55	106.25	106.84	106.19	105.33	107.91	107.46	103.64	104.54	106.25	105.5	102.66	108.96	107.19	106.4	103.83	105.88	105.59	106.21	105.65	104.11	106.47	103.86	104.46	106.07	106.92	103.35	107.33	105.85	106.49	106.49	104.94	105.2	107.51
107.39	106.49	108.11	108.85	107.19	106.52	108.35	109.07	107.11	106.29	106.11	107.15	109.48	106.86	110.2	105.16	108.6	107.82	110.27	107.96	109.11	110.18	105.7	108.06	108.61	108.59	107.94	109.18	107.03	107.9	107.06	108.88	106.29	108.09	107.81	108.49	107.53	107.5	112.48	108.62	106.65	109.72	107.77	109.3	107.43	105.72	106.57	110.37	110.66	106.34
99.406	100.65	97.502	100.59	98.989	99.188	101.28	98.662	99.893	101.07	105	101.86	100.4	98.58	102.76	101.17	97.95	102.29	102.34	99.122	99.672	99.479	99.88	102.67	99.251	100.57	99.959	100.4	98.744	102.17	101.14	98.988	102.75	99.764	101.17	103.16	102.47	101	101.21	100.16	102.23	96.61	97.906	100.59	98.674	99.871	99.16	98.543	101.63	101.05
105.18	107.55	105.3	105.64	107.08	105.86	103.67	104.5	105.89	105.4	106.58	107.03	107.78	106.53	104.05	107.45	106.84	105.64	108.88	104.95	105.07	109.13	108.8	103.79	105.06	102.97	103.98	103.74	105.36	104.86	107.17	107.23	104.87	102.91	105.86	103.46	102.43	110.23	104.18	103.01	107.2	105.6	105.54	102.28	105.84	105.07	104.74	107.97	102.66	104.04
103.21	106.27	103.85	103.47	106.16	105.2	105.16	104.59	106.09	104.04	105.5	106.61	108	109.67	106.97	105.38	105.46	105.09	106.24	106.43	105.23	105.37	104.9	107.26	105.24	105.9	104.42	107.55	105.34	101.39	104.91	107.32	107.7	105.08	104.57	106.16	105.77	107.52	107.6	106.21	104.03	105.35	106.96	108.36	107.13	104.93	106.15	107.26	105.05	107.24
110.53	111.9	110.44	110.06	107.42	113.21	111.56	113.47	111.78	109.39	109.05	110.76	111.02	109.91	111.14	111.82	107.55	111.48	110.23	113.54	107.73	109	110.85	110.16	108.69	111.89	111.1	109.61	107.69	109.1	107.58	109.79	110.82	106.73	112.58	109.81	110.1	111.73	111.31	110.34	112.58	108.57	107.48	114.71	111.98	111.77	112.02	110.59	111.44	110.86
105.24	108.98	103.87	105.73	108.43	107.03	103.99	104.06	105	104.41	101.85	103.76	103.05	105.56	104.46	104.08	103.86	103.35	106.07	104.59	108.19	106.39	104.18	105.33	104.91	103.67	105.61	105.06	105.2	102.4	104.02	105.41	105.3	103.37	108.12	106.26	105.95	104.78	105.24	102.88	105.02	105.75	108.42	108.92	106.82	106.42	107.34	105.81	103.74	104.93
97.627	98.093	98.418	101.13	100.32	94.855	98.227	98.024	97.659	98.746	99.826	99.361	98.318	100.48	96.711	99.44	97.489	102.88	97.598	98.668	99.959	96.62	98.129	98.206	98.109	99.519	96.992	98.039	99.861	99.689	98.938	99.78	94.887	98.114	97.978	99.183	101.33	99.988	99.078	99.392	97.683	99.461	98.39	96.641	97.496	97.437	95.246	98.417	99.26	97.393
101.21	99.144	100.2	96.487	101.34	102.58	103.28	103.69	98.176	102.44	100.19	99.634	101.32	98.154	104.8	101.39	99.396	101.74	102.05	101.62	104.84	101.08	99.853	101.98	99.178	99.293	100.31	100.04	101.36	97.836	98.16	100.8	102.01	102.89	100.2	100.51	97.908	99.368	100.28	98.114	99.187	100.69	101.91	102.82	101.19	97.64	99.884	103.7	102.01	100.89
108.32	104.09	105.96	102.94	107.56	103.3	109.78	106.15	104.74	106.62	108.39	107.17	105.49	109.09	107.15	104.39	105.55	108.28	106.1	105.31	106.91	106.85	102.8	103.37	107.73	104.65	104.7	108.05	105.89	106.87	104.43	104.89	104.03	105.95	106.21	106.44	102.97	104.23	108.07	106.71	105.63	108.24	103.86	106.34	106.73	106.65	104.54	103.93	103.67	105.8
107.89	108.65	110.06	110.15	109.56	108.89	109.34	108.73	107.82	106.71	108.64	109.51	108.79	105.53	110.5	110.38	108.88	108.83	109.57	109.44	108.53	105.49	109.84	110.9	108.24	109.32	109.42	109.81	109.11	109.28	107.17	107.24	107.52	111.39	108.24	108.01	108.13	107.06	108.69	112.01	107.72	110.05	108.9	107.09	106.02	110.47	108.78	109.25	108.45	109.35
107.27	107.27	107.2	107.74	107.62	107.25	106.69	106.9	108.19	106.19	108.84	105.33	109.15	104.96	107.75	106.44	108.94	109.02	108.99	109.54	105.32	107.04	109.55	108.91	109.08	106.73	107.51	106.62	105.66	106.3	109.92	108.22	108.16	106.33	107.93	108.12	109.36	107.13	106.17	108.32	109.04	107.56	111.65	108.01	106.43	107.29	108.33	107.36	108.35	107.03
96.162	100.19	97.953	96.857	98.358	99.738	95.887	95.87	100.48	100.6	95.468	99.99	97.558	97.367	98.655	96.392	97.277	96.879	101.96	94.703	97.514	98.204	98.345	98.213	96.32	97.39	97.777	97.386	95.351	100.33	96.116	100.03	95.717	96.637	97.202	97.064	97.67	97.924	98.798	96.455	97.75	98.035	98.267	98.405	101.1	93.989	98.205	99.191	97.761	97.516
104	107.22	104.47	105.64	106.75	105.94	104.92	104.49	104.42	108.82	104.49	106.33	107.56	103.35	106.68	106.23	105.47	100.57	106.69	105.1	107.46	103.11	106.36	109.58	103.97	104.37	103.17	105.83	108.73	105.27	105.6	105.22	102.78	105.5	108.52	106.47	104.52	103.91	107.46	106.86	104.71	106.96	106.58	105.83	106	106.63	108.53	105.12	106.31	107.22
108.15	104	106.01	103.65	108.56	105.76	106.36	104.55	105.89	103.61	105.74	107.36	107.53	106.55	105.39	104.21	106.31	104.36	106.75	104.22	104.16	105.25	107.57	105.53	105.03	105.67	104.22	107.07	107.85	107.37	103.55	103.08	106.74	102.46	105.86	106.06	104.91	106.53	108.92	102.6	104.8	109.15	104.2	106.07	108.1	105.41	107.21	108.44	106.52	106.16
109.13	110.62	110.91	108.27	109.89	108.13	113.32	114.9	112.31	109.79	108.83	110.73	108.15	106.17	110.99	111.21	112.91	108.18	111.12	111.84	110.7	110.49	107.78	111.49	108.31	110.19	107.73	111.68	111.95	107.63	108.63	109.45	110.4	112.28	109.14	110.72	110.39	109.89	112.46	108.76	112.54	111.53	110.26	110.24	108.36	109.5	110.43	111.44	113.27	108.15
100.8	101.55	98.046	100.85	99.555	97.774	101	98.896	96.018	99.904	100.54	98.365	96.974	97.725	99.605	99.268	98.046	101.2	98.533	95.547	96.425	98.229	98.392	101.81	98.533	101.68	96.962	98.532	98.351	99.554	98.469	101.04	99.351	97.591	99.488	99.374	99.089	98.648	99.064	100.25	96.136	98.311	97.4	99.069	97.804	98.802	99.039	97.838	101.11	99.713
105.22	105.72	106.96	106.39	106.47	103.85	103.87	107.33	106.17	104.25	104.54	105.4	105.83	103.8	106.31	105.62	104.71	105.37	104.84	105.4	106.71	104.25	104.99	107.2	104.17	105.49	106.78	104.14	106.25	107.19	106.35	106.55	104.9	104.1	104.78	104.82	106.41	102.58	105.96	107.08	107.63	108	105.5	106.06	103.3	105.36	107.95	105.3	107.68	108.47
109.12	110.09	110.17	109.79	111.59	111.68	110.28	112.3	109.46	112.31	108.01	110.91	113.25	109.28	111.4	111.16	110.56	109.43	108.33	108.93	110.89	111.34	109.26	110.57	111.9	113.28	110.84	113.38	108.09	110.96	108.16	111.19	110.03	108.53	110	112.01	108.03	111.66	110.41	108.22	111.28	112.31	110.24	111.62	111.38	113.1	110.02	113.09	110.59	106.32
105.53	104.99	107.81	106.69	106.07	104.6	104.71	105.45	104.84	105.79	107.26	106.19	105.94	105.07	105.42	104.59	102.01	106.73	101.4	107.66	108.24	105.52	108.97	106.62	105.61	107.83	106.31	105.67	105.64	105.65	107.03	105.16	107.7	106.34	106.05	104.97	106.89	106.58	105.89	102.29	106.32	107.1	108.26	104.32	106.58	105.63	107.51	105.1	107.36	103.3
99.931	99.376	100.3	99.805	101.77	98.058	103.02	100.24	100.34	98.584	99.291	97.12	98.992	100.6	98.626	100.45	100.99	98.958	103.57	99.671	99.027	100.42	103.23	97.229	99.183	99.845	101.35	100.73	100.55	101.94	103.05	101.48	100.78	100.03	100.61	98.543	103.2	97.639	102.44	99.265	101.85	100.18	102.55	99.278	99.535	101.75	102.89	101.69	99.72	99.846
101.83	95.871	99.953	99.294	97.035	97.557	98.538	96.594	102.28	100.56	96.893	99.781	95.62	97.745	97.829	98.051	99.488	98.545	98.406	95.499	94.442	97.885	97.581	95.774	98.394	98.145	98.151	96.813	96.883	98.833	98.305	99.787	96.55	96.84	97.205	98.005	99.997	97.664	98.172	98.792	97.634	96.001	97.995	99.799	98.348	98.361	98.553	99.403	97.367	96.984
105.32	108.61	108.49	110.39	107.36	109.09	108.93	106.87	107.83	106.92	106.43	112.75	106.49	106.3	109.49	112.04	108.28	109.48	106.15	107.09	104.28	110.42	107.37	106.42	107.32	109.04	109.02	105.92	108.12	107.59	108.46	107.4	108.76	107.91	105.47	105.62	106.62	106.89	107.49	107.7	108.08	104.77	106.52	109.22	107.43	107.82	109.5	108.66	109.93	106.48
107.36	109.04	108.7	109.68	108.43	106.98	110.93	106.08	108.27	107.37	111.26	107.3	108.54	110.48	109.15	107.59	108.83	106.89	109.45	106.82	108.18	109.59	110.47	103.17	108.1	108.99	109.17	108.54	107.35	106.96	107.44	106.22	107.19	112.28	105.8	108.52	108.69	107.53	104.69	109.42	108.13	106.53	108.48	109.74	110.46	110.87	110.51	109.56	107.64	107.5
108	107.57	108.82	105.94	106.92	104.52	107.12	105.05	105.95	108.09	106.45	107.96	105.45	104.93	107.22	106.12	105.27	104.5	108.78	105.31	108.84	106.57	107.02	107.09	107.17	101.7	106.98	107.18	104.84	110.53	107.64	107.72	107.67	108.18	107.57	103.63	108.67	104.87	105.38	107.28	106.99	105.4	106.9	105.51	107.93	104.52	109.77	105.72	106.56	107.39
103.7	107.95	107.97	108.65	105.19	107.39	106.68	106.73	107.75	105.91	107.12	101.7	105.58	106.88	106.83	104.8	106.26	105.91	105.97	105.89	107.25	106.72	103.67	107.88	105.69	106.28	109.02	106.43	107.28	105.45	106.18	106.45	105.73	101.58	108.08	107.33	105.25	107.7	105.14	106.57	106.64	108.17	106.26	105.06	104.4	105.97	103.49	104.59	104.09	108.37
108.21	108.78	109.77	110.07	106.41	107.16	105.25	106.79	109	106.88	108.87	107.21	109.3	108.39	108.23	107.9	107.61	104.84	107.98	105.82	109.06	108.91	105.64	110.98	107.79	107.27	108.41	106.11	107.25	110.86	103.27	106.91	105.29	106.86	104.26	106.21	103.11	111.2	105.89	106.79	108.65	109.92	108.27	109.09	107.68	104.65	105.26	107.3	107.11	110.05
106.88	107.7	103.97	106.5	102.98	106.46	106.88	104.26	106.75	105.44	106.4	106.38	104.99	106.81	105.04	110.36	106.68	107.13	104.78	105.17	104.03	103.98	102.43	104.83	104.42	104.68	103.28	105.13	107.39	105.79	107.07	106.1	107.26	104.64	106.33	108.39	105.98	106.27	105.25	107.13	106.66	109.99	106.26	109.29	105.8	104.05	107.41	105.14	106.93	106.02
96.32	97.559	97.609	96.927	97.006	98.515	100	100.31	97.738	96.621	97.832	97.25	96.486	96.641	97.254	97.544	97.53	99.492	99.095	96.756	97.734	95.677	98.362	97.736	100.36	99.683	99.48	97.158	98.67	97.607	97.505	98.934	97.507	100.06	100.37	97.103	96.995	99.029	95.285	98.718	99.046	95.465	99.905	99.668	96.545	99.276	100.51	99.086	100.83	95.731
106.12	107.65	105.89	108.64	107.1	109.91	105.49	105.79	105.05	106.84	107.67	108.14	109.21	107.21	109.15	109.9	105.01	104.85	108.16	106.53	100.5	106.11	104.6	107.2	107.94	109.9	110.38	106.65	106.95	105.85	103.96	106.64	106.43	108.11	109.28	105.77	110.16	108.56	104.38	109.09	104.63	106.43	106.71	108.2	104.99	105.24	106.86	107.78	106.33	106.69
101.93	95.438	97.044	98.755	97.551	97.086	99.37	97.955	94.704	100.81	98.047	94.597	98.053	98.612	100.69	97.262	96.502	97.725	100.03	101.1	100.98	99.275	99.17	97.623	98.104	96.13	98.825	96.139	95.445	96.898	98.184	101.45	100.38	99.743	94.931	97.834	94.887	96.675	97.77	96.236	98.675	95.054	98.279	98.074	97.415	99.608	98.87	98.637	97.144	101.43
105.67	106.73	103.08	107.23	104.81	106.71	109.77	106.08	108.4	104.62	109.36	103.28	106.58	106.65	106.64	107.67	106.45	103.58	107.68	106.06	106.08	107.92	105.9	104.11	105	105.03	105.26	106.71	106.96	110.28	107.51	107.47	102.86	109.07	104.57	106.92	108.38	106.53	105.34	108.66	109.59	104.02	108.35	107.74	107.57	107.54	107.08	110.46	106.1	106.66
106.8	108.12	107.41	105.07	109.58	108.08	102.93	105.68	109.27	107.44	107.27	109.24	105.12	110.92	106.39	107.65	108.32	108.84	109.65	109.54	105.36	106.33	108.98	110.47	107.92	107.08	107.29	107.88	106.14	108.75	108.15	108.12	111.01	106.41	108.04	109.54	112.49	109.4	111.07	109.35	109.06	109.25	107	111.56	108.2	107.7	106.59	109.47	111.42	108.72
105.18	105.57	106.01	103.88	104.53	103.54	107.13	106.06	106.83	105.37	102.88	105.32	104.95	106.42	105.6	104.44	107.18	103.25	102.76	106.17	105.98	107.05	103.59	104.52	107.49	102.82	106.66	107.5	103.9	107.68	106.28	106.34	106.61	102.04	107.38	107.13	103.08	101.4	106.17	107.2	105.71	104.18	107.77	106.07	106.84	106.12	105.72	108.57	107.89	107.31
103.35	104.32	107.75	105.52	106.9	106.08	103.74	104.67	108.41	109.12	105.92	106.08	104.97	104.15	106.96	107.04	105.79	107.15	107.22	106.89	102.02	106.6	105.38	105.86	107.87	101.92	104.02	104.02	106.93	106.02	104.71	104.69	105.96	104.63	103.5	104.88	104	105.54	102.85	104.27	107.58	104.65	104.78	106.59	104.69	108.2	107.23	105.52	107.83	103.81
99.099	100.69	102.97	98.676	100.56	98.724	99.072	100.92	100.96	101.95	103.24	100.66	102.3	99.179	102.19	99.72	101.22	101.38	98.216	100.25	104.26	100.21	98.762	100.33	97.97	99.93	99.42	100.52	104.23	102.49	99.704	102.12	99.136	101.93	99.707	102.22	100.7	99.632	99.283	99.191	100.16	102.67	99.762	98.884	101.47	102.99	99.594	99.053	97.875	97.097
108.68	107.48	107.81	108.56	107.97	107.29	103.92	108.58	106.51	105.24	106.72	105.15	109.67	109.06	104.79	111.32	110.05	108.71	109.11	106.9	109.88	112.36	109.72	107.52	107.01	107.93	108.03	104.56	108.18	104.26	109.41	105.65	107.9	109.02	108.42	108.99	110.06	105.22	107.64	110.33	109.13	107.93	110.19	107.3	110.75	108.83	107.32	109.12	107	108.98
108.27	108.21	108.53	109.59	110.26	105.44	106.77	110.19	109.11	111.58	108.35	108.21	108.56	111.32	112.11	106.81	106.58	108.08	110.38	111.39	107.64	106.95	107.32	107.82	108	107.86	105.04	109.16	110.89	108.75	108.26	107.82	110.98	106.08	108.09	107.48	110.66	109.61	107.51	105.85	106.25	107.91	109.92	109.77	110.14	107.03	109.59	108.8	107.09	106.41
98.744	100.93	100.71	99.821	100.79	102.46	102.78	100.13	99.621	101.71	101.31	100.96	102.41	101.38	103.15	101.76	98.07	101.78	104.07	99.706	101.78	102.36	101.78	100.85	100.58	102.16	101.77	101.76	100.07	102.54	101.53	104.23	97.699	102.91	101.68	100.48	102.21	100.35	98.579	99.172	99.324	101.35	103.28	100.35	100.76	98.949	102.08	101.64	100.84	102.13
105.99	107.78	108.02	111.09	103.67	106.7	105.85	107.35	110.46	105.95	109.06	107.34	104.74	108.7	104.97	111.15	104.29	104.21	109.42	107.4	106.19	110.06	107.44	107.89	108.29	110.72	109.76	107.08	109.46	106.81	110.09	111.06	109.26	108.15	107.78	105.74	106.6	106.85	106.68	107	107.16	110.86	106.25	107.8	107.91	108	106.17	107.83	111.74	106.32
106.53	105.88	103.93	106.47	102.18	103.22	103.89	105.35	109.25	108.59	106.9	103.85	105.27	105.21	105.2	102.26	105.46	103.85	106.69	107.53	105.83	107.21	106.12	106.09	105.03	109.2	103.36	102.7	107.8	105.5	106.17	106.75	106.64	105.78	107.23	107.18	106.13	106.86	103.45	108.53	105.8	107.86	107.15	106.5	107.79	106.17	104.37	105.27	103.36	106.29
109.43	110.43	109.39	110.94	109.98	108.76	107.86	113.51	110.22	109.66	108.93	112.4	110.61	112.71	109.78	110.45	112.24	110.69	109.36	114.69	110.83	108.55	108.59	112.07	110.7	112.68	110.68	107.95	109.31	114.22	111.47	109.78	110.18	111.08	111.22	111.05	111.08	109.82	109.47	111	110.66	109.98	111.65	111.71	112.13	110.54	110.11	109.85	110.01	112.62
107.72	107.44	106.28	104.84	106.48	105.41	104.86	106.31	107.92	106.97	105.97	105.84	106.67	108.73	104.14	102.76	109.35	107.69	101.56	104.87	107.26	106.74	106.91	102.85	108	107.1	106.9	107.8	107.17	107.17	107.05	105.73	107.51	103.45	108.17	108.41	104.96	106.71	104.93	107.27	107.03	109.33	104.95	104.18	110.18	105.2	105.76	106.28	105.73	107.58
108.53	109.1	108.99	105.42	106.78	110.41	104.95	107.75	105.47	107.23	108.16	109.06	107.9	109.98	107.77	110.49	109.93	106.57	109.25	109.46	109.18	106.21	104.98	107.9	107.32	106.29	104	111.18	107.89	107.32	106.77	107.68	110.31	108.14	111.7	106.93	106.31	108.27	106.08	105.81	107.36	106.29	108.25	107.99	106.5	104.63	108.68	105.38	108.27	108.14
106.32	104.1	107.9	104.49	104.85	107.7	105.05	101.57	103.42	103.56	106.98	104.6	104.09	106.38	104.57	104.87	102.99	105	106.52	106.47	106.01	106.53	107.76	101.82	104.94	106.05	106.96	104.39	109.65	107.79	104.93	107.11	108.52	105.24	103.76	106.26	103.59	103.34	105.57	105.62	103.23	104.22	102.65	103.82	108.97	103.62	110.5	105.06	105.61	103.54
108.64	108.31	106.6	107.17	106.12	106.94	107.56	106.67	107.62	105.45	105.24	101.75	108.46	104.97	103.8	107.62	105.64	105.37	105.54	104.15	105.28	104.24	106.08	106.81	108.09	103.45	105.16	105.23	105.29	102.77	107.09	106.51	108.23	106.26	104.3	105.63	106.54	107.2	105.81	108.42	105.67	104.5	103.08	107.29	105.03	105.95	108.4	106.8	107.01	106.05
103.3	108.91	105.39	109.45	107.28	103.99	106.95	107.05	103.24	105.69	106.82	108.27	107.88	108.02	105.94	103.72	103.17	102.85	106.41	105.03	106.46	107.73	108.54	102.89	110.32	105.51	102.83	105.34	105.87	108.45	105.46	105.07	106.57	108.03	105.76	106.13	105.95	106.78	104.46	105.31	104.38	104.24	105.35	105.33	101.96	105.77	107.36	104.57	104.48	103.65
104.57	105.86	107.05	101.47	107.23	105.42	106.33	105.78	106.88	106.75	106.04	104.49	108.36	108.17	107.53	104.58	105.98	102.23	104.9	106.4	103	106.82	106.5	107.2	106.89	104.93	105.89	108.26	105.25	109.01	104.47	106.18	109.4	107.8	107.04	105.84	108.51	106.11	104.69	106.17	103.77	105.34	103.11	103.62	105.17	105.59	105.85	107.22	104.84	108.96
109.01	105.72	105.56	104.92	106	102.76	106.24	104.44	103.44	105.7	108.22	104.31	102.77	103.78	104.48	101.65	106.3	104.21	104.77	105.6	106.65	103.83	104.57	107.35	101.64	104.92	104.72	107.99	106.74	104.36	105.4	104.32	104.81	109.2	105.07	103.39	104.51	101.59	105.22	107.78	106.22	104.24	103.26	105.44	108.48	105.24	107.84	105.2	108.23	107.7
111.48	108.56	107.81	107.85	111.44	109.55	109.64	108.55	107.05	112.36	109.41	106.9	109.54	111.64	111.89	110.46	109.1	109.2	110.66	106.41	109.65	109.37	110.03	109.14	106.78	110.14	111.08	112.01	110.61	110	111.51	110.44	108.47	108.81	111.8	110.34	109.63	108.53	111.45	109.63	109.19	108.82	110.93	109.72	111.16	113.89	108.83	112.6	111.32	110.82
107.14	106.75	107.89	107.96	109.27	107.12	108.24	105.19	111.99	104.34	109.32	107.09	108.57	108.36	107.87	109.38	104.24	105.96	108.31	107.79	108.68	108.45	110.02	109.39	105.56	108.2	110.23	105.07	106.79	105.23	112.05	111.36	108.29	107.09	105.94	109.21	108.03	106.91	108.12	109.05	110.53	107.92	108.08	108.15	106.94	112.09	112.02	107.64	109.61	106.09
106.6	104.13	105.62	105.72	103.79	105.07	106.44	106.07	104.02	108.64	107.71	105.21	110.08	109.06	107.61	108.3	108.59	108.12	103.86	105.37	109.03	102.02	106.86	107.82	105.87	108.08	105.43	104.58	105.93	104.91	104.24	106.96	109.53	105.33	109.37	103.21	105.98	104.82	106.36	109.22	104.2	104.32	104.87	108.19	106.76	107.84	106	105.14	107.86	106.19
98.301	94.824	98.427	97.071	97.351	96.377	96.536	98.45	96.874	97.488	98.385	96.156	98.516	97.687	97.263	96.82	95.8	100.56	97.644	100.13	100.05	95.143	101.31	98.541	95.984	97.138	97.232	98.007	96.412	98.417	95.784	100.28	98.061	96.911	99.406	95.874	98.027	96.912	101.02	96.53	101.09	98.026	98.57	98.312	98.388	98.561	97.429	97.289	96.008	96.977
110.85	108.9	110.49	109.77	108.21	108.14	111.41	106.58	109	107.63	108.49	108.61	108.3	106.66	107.5	108.8	110.27	109.62	107.07	109.15	108.85	109.29	108.28	107.65	109.39	107.43	105.25	108.1	109.69	106.78	109.35	106.63	107.79	105.4	108.22	106.68	110.73	109.9	109.18	110.84	112.53	108.53	108.55	110.55	106.92	108.76	108.65	109.11	110.3	108.28
107.18	108.74	107.61	106.18	105.5	104.91	106.47	104.8	107.63	105.35	107.09	104.3	104.95	104.2	105.59	103.19	106.46	108.85	103.42	106.27	106	106.8	106.05	105.69	104.99	104.1	106.42	103.58	109.4	105.38	104.33	109.35	107.02	105.17	106	107.96	106	106.97	105.51	109.43	105.03	106.16	104.65	106.41	105.43	109.01	108.45	105.38	105.22	103.98
107.38	111.22	107.79	104.69	106.86	110.84	105.31	112.08	107.81	109.42	107.81	108.12	107.65	107.06	108.91	111.16	108.24	107.37	109.45	108.86	106.93	108.51	106.51	109.5	107.33	110.88	107.06	107.17	107.54	107.64	107.04	108.71	104.13	108.27	106.16	108.57	108.69	105.13	108.19	106.95	110.3	109.81	104.75	107.34	105.89	108.45	106.48	110.7	109.23	108.72
109.48	110.83	108.24	108.48	107.13	107.94	108.14	108.56	108.29	105.48	107.71	106.9	106.37	105.71	106.27	112.45	106.04	110.38	106.67	107.4	111.1	105.99	107.62	108	109.33	105.74	107.83	108.17	107.81	107.8	104.47	108.42	109.91	106.79	109.88	108.58	106.52	108.44	106.59	107.84	108.44	110.5	106.71	107.27	109.84	109.99	107.98	107.67	109.82	107.08
97.712	100.12	100.59	96.671	97.575	101.39	94.432	96.45	98.108	98.587	101.46	96.136	99.483	99.902	96.642	95.075	96.573	99.395	99.595	98.054	98.99	98.247	96.167	99.084	98.878	97.99	98.351	100.44	96.114	100.96	99.745	101.42	99.227	97.575	100.8	99.644	97.732	100.75	97.496	97.576	98.845	99.314	98.275	101.78	96.98	95.064	97.182	96.798	98.019	95.754
105.06	107.39	102.76	107.69	107.27	104.06	104.25	108.09	106.14	106.15	104.61	104.32	106.79	104.61	103.68	103.95	108.17	107.64	106.23	109.93	103.8	106.22	107.55	106.07	109.4	103.06	106.34	104.99	107.77	105.73	105.32	103.95	105.76	106.88	103.83	109.14	106.68	104.19	103.72	103.96	108.05	103.98	107.55	105.76	104.82	103.57	104.45	105.77	104.62	107.53
103.47	104.82	104.72	103.23	105.49	107.09	107.9	106.5	107.42	103.44	106.79	105.82	104.61	106.49	107.94	105.23	104.15	104.97	107.62	107.18	105.84	105.62	102.45	104.08	107.24	106.85	104.88	104.67	106.4	104.57	106	104.11	107.73	102.7	107.78	106.91	106.92	105.14	104.39	102.72	107.16	103.56	107.06	104.22	106.84	105.32	105.04	107.55	103.94	105.71
102.21	106.14	104.49	106.23	107.71	107.61	104.94	104.53	105.54	107.05	105.4	106.49	105.2	107.53	107.62	108.1	105.03	107.22	106.94	102.98	104.88	107.38	107.31	107.48	102.77	105.38	105.38	107.02	106.71	107.76	104.57	106.28	104.97	105.38	108.6	105.91	105.83	105.84	106.84	105.18	106.96	104.4	105.62	106.28	105.96	107.03	104.97	106.83	104.74	106.55
100.48	101.88	98.568	105.03	100.86	100.1	101.45	100.05	103.27	99.7	102.49	101.41	102.9	102.63	102.33	101.19	102.37	102.51	102.88	102.48	101.67	101.64	100.65	98.168	103.64	102.82	102.29	103.42	99.588	98.918	99.458	100.37	98.817	99.622	103.46	99.574	99.816	98.8	99.001	97.817	99.496	101.07	101.27	100.53	99.009	103.58	99.748	98.891	99.647	101.55
107.23	108.68	106.66	110.62	112.11	109.73	104.89	111.95	110.9	109.65	108.22	107.03	109.84	108.08	109.85	106.94	107.26	108.87	109.14	110.84	107.81	109.91	109.07	106.99	105.2	108.42	106.55	110.88	109.22	109.66	107.23	110.04	109.11	109.01	112.41	108.46	107.11	107.37	110.88	112.03	108.62	106.64	108.97	106.29	108.94	105.5	107.85	107.8	107.1	106.21
104.82	106.39	107.27	107.8	106.99	106.31	106.68	105.86	107.68	104.35	105.15	105.9	104.09	106.71	104.25	104.49	103.43	105.95	106.66	105.91	104.96	104.06	106.57	104.64	107	107.49	106.16	106.82	107.29	105.43	105.38	103.05	104.37	107.58	105.58	107.54	105.2	105.87	104.46	106.44	105.07	106.21	104.28	102.63	104.21	107.07	104.62	106.95	101.14	108.38
108.2	107.59	108.46	107.71	107.69	109.5	108.27	104.12	107.82	105.79	109.83	108.33	107.46	108.93	108.18	106.96	109.92	109.81	106.6	107.08	106.68	104.43	107.62	106.29	108.36	107.2	106.87	109.89	105.58	107.64	108.11	105.86	105.85	109.89	106.33	107.45	109.18	105.89	106.45	105.97	108.77	107.37	105.31	104.51	109.89	108.51	107.94	106.21	109.32	107.35
105.63	104.07	107.27	103.07	106.93	108.2	106.48	108.34	107.04	105.74	106.96	106.61	106.58	105.08	108.31	107.06	106.12	105.2	106.15	107.12	107.03	107.19	109.29	104.57	106.06	106.54	109.03	106.05	106.82	105.31	106.13	104.99	105.04	105.5	104.76	104.21	105.39	105.32	106.35	106.66	107.48	107	107.41	110.39	106.47	107.64	106.75	104.81	105.53	108.08
109.9	106.86	110.48	107.38	104.76	105.64	108.11	108.75	107.92	106.3	105.77	105.7	107.18	109.68	108.25	109.03	109.52	106.06	106.86	107.55	108.34	105.47	106.51	107.25	107.77	106.42	108.91	110.7	105.89	105.59	106.79	107.29	111.24	105.89	110.01	108.11	109.59	109.53	108.61	110.72	107.73	107.26	108.15	108.79	106.5	108.21	103.83	109	107.34	107.71
106.31	106.05	104.87	104.41	105.81	105.77	108.08	106.74	104.36	103.09	105.81	103.8	105.52	105.5	105.55	107.11	105.27	104.76	103.89	103.43	108.16	106.49	107.19	101.82	107.09	104.32	106.23	104.95	104.94	107.75	104.95	104.56	105.61	105.82	104.57	105.67	105.79	103.76	105.36	103.93	102.51	107.07	104.75	106.64	105.32	103.29	102.92	107.46	104.3	106.09
104.75	105.69	108	110.47	104.27	105.5	105.95	105.65	104.82	106.52	108.9	108.07	103.54	104.4	106.29	105.74	107.48	107.57	106.67	104.54	107.03	108.42	105.25	107.2	110.42	105.4	110.56	107.08	107.66	106.77	107.84	106.86	106.16	103.88	106.36	105.85	106.94	109.13	104.58	107.48	105.19	107.8	108.56	106.57	107.45	106.04	107.36	106.35	105.73	108.07
98.939	98.07	95.549	98.625	96.092	97.637	97.905	97.588	98.043	98.979	95.65	96.494	98.104	96.638	96.681	96.788	98.063	98.234	99.655	98.27	96.875	99.214	97.528	101.8	97.92	97.048	99.758	98.94	100.31	99.742	97.529	97.814	95.458	97.406	94.264	99.175	99.471	100.58	97.09	96.213	100.81	97.778	98.67	98.091	97.586	96.465	97.949	99.432	97.737	97.396
109.5	107.23	109.07	108.51	109.36	107.9	109.15	107.41	104.42	110.49	107.87	110.17	106.14	108.62	108.36	106.28	108.25	108.38	108.01	107.3	111.86	109.15	110.74	107.98	109.29	111.35	107.05	107.39	108.8	107.46	108.66	107.8	106.86	109.25	109.54	108.77	108.63	110.19	106.89	107.7	111.7	109.45	107.36	108.04	109.68	107.79	109.21	104.69	106.75	111.98
109.33	107.47	107.99	107.13	110.81	108.8	109.99	107.83	109.19	106	109.17	108.87	107.21	109.7	107.75	109.4	109.96	109.05	107.18	110.7	109.24	108.06	109.18	109.38	107.96	111.78	107.56	110.1	112.4	109.28	106.1	110.44	106.74	110.94	108.69	106.85	107.63	107.6	107.24	109.15	104.23	107.39	107.88	108.74	108.54	111.67	108.82	110.22	108.96	107.97
105.19	112.02	109.12	106.78	108.82	111.82	106.73	110.01	105.61	112.96	110.28	109.03	105.21	108.35	109.7	109.64	107.34	108.16	108.5	105.89	106.71	111.1	104.86	106.31	108.85	107.01	105.99	105.98	109.93	111.15	109.31	108.8	107.9	107.24	106.85	108.73	109.34	108.34	108.24	110.06	108.9	108.4	110.66	107.13	110.22	106.17	110.37	107.14	108.02	113.31
103.28	104.32	105.63	105.63	106.25	107.11	107.04	101.73	105.93	104.76	109.52	106.36	104.98	103.8	104.63	104.52	106.17	105.27	104.53	106.01	105.28	102.37	105.36	102.86	104.43	104.23	104.93	105.32	105.16	106.23	104.47	105.12	102.85	105.19	105.61	108.81	105.23	106.05	107.66	106.18	105.48	106.39	106.27	105.56	105.83	103.2	101.84	103.32	107.27	103.22
103.13	106.23	103.56	103.63	107.65	107.42	107.43	104.13	105.51	108.96	105.16	104.5	105.05	105.03	102.75	103.97	107.82	107.41	109.41	107.62	106.07	107.16	105.6	107.48	105.22	106.9	105.28	103.66	105.12	108.07	106.59	103.02	109.08	106.88	103.16	105.56	101.68	106.31	104.27	105.76	108.47	105.73	102.67	103.89	104.37	103.91	102.81	103.14	104.25	104.32
106.47	103.79	107.12	104.78	106.04	104.49	106.29	104.6	106.5	104.91	110.06	108.21	105.82	107.82	105.33	109.01	103.49	108.59	106.25	106.65	105.89	108.1	102.24	107.02	107.24	108.16	106.85	106.54	105.77	106.02	106.35	105.41	106.98	105.94	105.53	105.96	106.26	106.76	104.25	107.91	105.73	106.19	107.54	105.09	105.05	107.75	105.81	106.47	106.95	103.25
104.84	106.44	106.97	105.63	107.66	102.96	106.8	110.01	106.45	105.71	107.02	107.57	107.3	107.72	108.99	104.66	107.28	106.46	106.33	106.65	108.24	109.69	107.42	107.79	108.65	105.66	105.63	102.44	106.19	105.07	103.67	106	105.07	107.52	104.05	106.39	107.4	104.5	102.32	103.9	106.66	105.92	108.61	106.84	107.96	107.71	106.67	106.02	103.32	107.12
99.653	96.644	100.27	103.84	103.72	99.94	99.054	101.83	100	100.13	99.339	103.63	102.98	102.19	101.05	100.35	103.58	102.63	104.13	104.41	99.59	102.44	101.63	99.491	98.724	100.73	103.16	99.605	103.26	102.71	97.384	100.49	100.4	98.732	98.534	100.79	100.71	100.16	99.967	102.09	99.37	101.75	102.98	101.48	100.48	102.52	102.12	103.47	102.93	99.567
106.34	106.59	104.42	105.71	106.21	104.17	103.69	108.71	108.01	107.74	105.33	107.53	106.48	109.33	106.71	105.42	106.18	105.15	109.76	104.45	107.04	104.77	105.32	105.54	107.71	105.49	105.89	104.79	108.54	107.22	105.83	107.83	106.81	105.64	104.34	106.88	105.7	108.56	108.71	105.16	107.46	106.24	106.06	107.56	107.42	106.32	107.65	106.43	106.7	108.04
104.11	105.77	106.78	108.03	107.94	103.69	106.74	104.52	106.73	106.76	105.95	106.52	105.98	105.84	107.29	107.88	107.44	108.81	106.4	106.98	105.15	105.27	105.34	105.22	105.75	104.1	106.95	107.12	104.4	105.96	107.16	102.9	105.34	105.6	105.36	105.39	105.47	107.43	104.65	104.25	105.81	106.64	107.25	104.1	104.81	103.72	101.16	104.22	101.5	100.57
110.83	105.92	107.2	106.09	106.75	104.7	105.99	110.03	107.11	106.47	110.11	107.82	110.01	108.09	111.23	108.29	106.59	107.9	107.48	109.08	109.43	110.38	107.36	107.11	107.68	107.66	107.03	108.69	110.69	108.99	106.42	108.19	110.17	108.34	108.4	109.29	107.7	109.21	110.09	108.03	107.51	106.63	109.82	108.17	104.93	107.75	107.42	109.05	107.43	109.56
107.9	113.11	109.52	110.96	110.8	108.41	107.4	108.09	109.66	111.84	106.28	107.04	107.72	109.32	106.63	109.11	107.81	106.72	108.55	106.19	108.82	111.11	112.3	105.33	107.4	107.69	108.15	106.71	108.15	105.01	109.63	109.94	106.1	107.42	109.95	109.02	111.83	106.36	113.74	106.97	109.32	108.64	109.61	108.57	109.5	105.96	106.77	108.54	110.24	105.33
101.23	100.32	101.84	101.95	100.61	97.708	101.66	100.07	100.28	100.38	102.46	96.878	101.82	99.442	97.427	103.72	101.86	100.9	100.6	103.38	103.21	102.95	96.667	98.972	98.249	99.632	100.91	99.183	99.759	101.56	101.19	100.67	99.876	101.75	98.043	102.47	100.96	103.86	98.945	102.12	100.18	101.86	101.56	103.2	102.77	98.274	99.134	101.28	100.33	103.1
106.12	106.85	104.32	105.01	108.49	105.97	106.11	106.54	103.49	106.66	109.09	106.47	104.84	105.99	107.57	107.63	104.93	106.92	105.69	106.85	109.5	106.78	105.85	106.95	107.17	105.13	109.31	104	105.63	106.62	101.99	104.19	104.69	105.01	106.22	107.22	107.85	106.98	109.17	109.48	109.28	106.46	103.74	104.45	105.68	105.65	105.34	104.21	107.65	104.2
109.77	103.89	106.62	106.85	105.07	107.62	106.62	108.12	107.03	107.48	105.71	103.9	105.87	104.27	105.88	110.64	108.5	103.62	109.23	107.51	106.08	105.91	106.18	106.95	109.34	105.85	103.77	104.64	104.39	108.22	105.31	105.29	102.95	106.35	105.23	104.26	107.04	106.2	106.12	107.16	103.66	105.7	106.89	108.94	107.51	106.14	103.39	106.15	107.28	105.62
103.64	103.22	106.42	105.33	107.28	108.42	103.73	107.71	106.23	104.09	108.91	105.67	105.95	104.38	104.05	107.54	104.36	104.21	105.8	103.02	104.61	102.91	104.92	105.4	109.26	107.84	105.3	105.01	104.9	104.32	104.79	104.41	107.92	109.13	106.49	106.66	106.57	106.7	105.38	102.9	106.08	107.8	102.9	105.73	103.72	104.64	106.09	106.71	105.37	107.63
105.97	109.17	106.13	107.45	106.63	102.83	107.69	109.05	108.39	105.55	105.52	102.56	107.35	105.74	106.93	106.43	105.76	105.98	103.06	104.79	106.13	108.29	105.63	104.96	105.06	105.72	107.91	105.51	107.6	106.33	105.09	106.35	106.82	104.57	110.45	107.17	107.42	108.2	107.47	103.77	104.98	106.72	107.71	106.57	107.37	102.99	104.59	107.71	107.8	103.65
98.613	99.787	97.452	97.978	97.024	96.606	95.997	99.908	100.2	98.64	101.77	99.443	97.864	98.176	96.942	97.16	96.354	98.831	98.917	98.695	99.589	97.359	97.63	97.424	100.48	99.455	100.68	99.335	98.43	99.242	95.862	96.023	98.906	99.638	99.318	99.423	99.645	98.681	99.672	99.059	98.435	99.639	98.965	100.28	98.918	101.91	99.587	99.051	98.847	98.285
108.29	109.23	105.17	105.02	109.09	109.37	108.08	105.66	110.16	107.53	107.49	110.82	109.01	108.5	108.9	111.95	106.58	110.29	111.14	107.62	107.81	108	105.94	107.19	106.3	110.72	105.65	104.61	109.62	109.29	105.47	107.86	107.8	109.05	109.35	107.89	104.61	108.77	108.75	107.61	106.67	107.35	105.01	110.77	108.83	107.17	107.5	108.47	108.06	108.21
100.32	100.62	100.09	99.126	102.67	101.63	100.84	99.586	101.55	102.37	101.65	103.27	100.54	98.073	98.321	101.26	100.05	101.28	103.08	99.426	99.888	101.6	99.87	99.294	101.18	106.37	102.2	99.598	99.705	101.21	100.43	101.92	100.78	99.812	102.64	98.028	100.19	99.526	99.685	101.87	97.704	101.03	99.919	99.292	100.19	99.775	99.694	100.37	101.48	99.721
104.61	109.22	106.91	104.76	103.25	105.33	105.65	107.61	104.87	107.21	104.67	104.63	108.96	107.75	106.78	106.39	107.41	107.56	105.98	104.54	105.6	106.8	104.43	104.98	104.46	105.95	108.2	104.15	107.41	104.98	105.42	107.43	103.68	105.64	106.16	105.93	107.47	102.31	107.11	108.54	104.97	105.24	109.35	104.58	104.67	108.52	106.24	107.09	107.5	104.51
108.54	109.72	105.57	107.6	107.1	107.82	105.37	108.85	111.18	107.2	109.46	108.02	109.26	110.42	105.36	108.21	108.04	111.14	108.14	107.81	107.36	104.17	111.27	110.9	111.22	108.13	108.84	108.46	106.78	109.65	108.26	106.77	105.67	107.08	108.96	107.12	104.31	109.27	106.99	108.7	107.24	107.98	107.35	107.58	105.01	109.15	108.27	107.61	107.92	108.74
104.04	103.88	107.83	102.76	108.22	105.77	109.3	108.39	106.21	105.06	107.85	106.92	107.26	107.84	106.61	105.9	106.08	106.01	105.34	105.35	103.95	103.57	105.38	106.03	106.84	105.79	102.29	110.02	106.1	105.53	104.25	107.11	106.2	104.23	105.24	104.11	104.91	107.52	104.27	105.47	109.28	101.59	106.82	105.86	107.07	103.79	108.39	106.71	105.41	106.72
106.36	106.27	107.66	105.82	106.63	108.28	106.23	105.73	104.91	104.88	105.21	103.21	103.15	106.38	104.51	103.71	105.85	103.27	105.38	104	106.02	107.51	105.83	107.53	106.11	105.71	107.24	106.66	104.13	105.27	103.67	105.4	105.99	103.82	105.96	104.32	106.98	103.89	103.27	104.67	108.01	107.51	104.89	107.71	105.27	102.59	107.23	106.41	105.98	103.69
105.11	107.99	107.79	103.62	106.96	105.77	105.01	102.33	103.82	105.03	104.04	103.21	105.57	107.38	106.08	107.58	105.09	102.14	104.48	105.52	104.98	107.04	108.06	105.54	104.55	106	104.84	107.16	104.88	105.81	105.02	106.44	104.89	108.32	105.28	104.91	107.54	106.35	103.34	103.09	103.9	102.92	104.52	109.67	106.58	104.21	106.36	107.36	107.73	105.33
98.109	99.706	98.999	98.926	99.361	96.956	98.985	96.726	103.36	96.444	98.851	99.506	98.106	96.459	98.894	101.73	101.24	98.58	97.709	97.636	97.411	101.94	100.56	97.845	99.49	96.259	98.215	97.763	99.814	100.86	101.51	99.526	98.927	98.457	95.897	99.977	98.293	98.668	98.95	101.41	99.355	97.436	99.509	98.271	97.446	99.362	97.545	98.89	97.328	100.41
107.43	105.81	109.52	109.46	109.1	109.77	108.71	105.78	108.15	106.66	110.4	109.15	105.58	108.5	109.45	110.96	111.63	109.61	107.23	109.65	108.78	111.87	110.12	105.67	108.04	108.65	106.8	110.02	109.31	108.77	107.87	109.14	107.79	107.97	107.9	108.16	108.36	109.87	106.11	109.99	106.9	107.79	107.92	106.64	107.51	107.83	106.82	106.73	108.12	105.08
104.74	107.64	103.92	103.41	108.59	105.79	107.99	106.86	105.09	101.84	105.84	105.09	107.67	104.72	103.8	103.77	105.74	107.4	104.89	105.71	104.02	104.15	108.69	106.18	105.77	107.61	103.27	107.18	104.98	102.56	101.42	105.77	101.22	103.76	103.61	105.86	102.78	105.79	103.51	107.18	105.02	106.49	106.27	106.48	107.5	106.82	106.38	103.93	107.69	102.51
105.89	105.01	107	105.37	106.48	105.3	105.27	105.77	102.85	106.07	105.48	106.04	107.51	106.03	106.13	106.57	105.54	107.56	104.82	104.14	105.83	107.44	104.86	103.45	104.16	103.78	107.53	106.38	103.57	106.46	105.41	103.42	107.25	105.09	106.3	105.44	106.38	102.36	104.35	104.04	108.06	107.05	107.28	106.97	106.15	104.57	106.59	106.31	104.89	105.82
106.97	107.53	105.6	108.19	106.98	109.57	107.28	111.87	107.17	107.65	107.69	108.06	109.35	108.13	108.69	109.96	107.3	107.07	108.21	105.33	109.82	105.76	107.12	109.53	108.75	108.63	108.22	107.64	108.01	108.3	108.55	106.32	105.43	108.45	110.79	106.18	106.11	107	108.41	110.01	107.77	108.22	104.19	109.2	108.58	109.23	108.01	107.22	108.7	109.07
111.71	110.03	106.55	105.71	113.26	108.21	106.81	109.21	107.85	109.09	110.42	107.74	108.95	107.09	109.79	108.57	106.76	110.94	109.84	106.96	108.58	108.19	108.18	107.57	109.68	108.49	107.42	107.78	106.52	109.74	108.06	109.83	106.96	107.3	107.53	107.56	107.73	106.01	110.27	106.59	106.52	107.5	107.45	108.15	107.67	109.07	106.83	107.98	106.53	111.34
108.94	109.04	109.77	105.91	106.77	107.04	109.82	109.19	107.76	111.32	105.98	107.22	107.42	109.52	107.45	106.76	108.39	109.81	106.28	109.63	106.99	106.13	107.07	108.74	105.33	107.89	105.42	108.56	107.98	106.49	111.96	105.93	108.47	110.13	107.82	106.8	106.62	109.37	106.46	108.64	108.48	111.14	107.21	107.72	107.85	103.97	111.21	109.23	108.22	109.15
107.76	106.03	105.28	105.28	102.35	104.57	107.83	107.09	106.27	106.16	105.58	105.88	107.39	108.61	109.07	102.46	105.61	104.43	107.76	106.69	107.51	104.03	106.16	104.99	106.49	104.57	105.68	105.09	106.86	104.57	107.23	104.81	105.66	107.23	104.49	104.42	108.86	104.56	101.58	104.39	103.97	106.39	107.6	104.94	102.39	104.58	109.03	106.36	104.21	107.23
106.66	108.95	105.18	105.98	105.98	109.57	105.41	107.09	109.12	106.84	108.17	107.12	109.06	108.73	108.75	107.14	106.64	105.47	108	106.68	107.52	104.26	108.43	107.79	108.3	109.17	108.32	104.83	109.76	107.41	107.97	109.6	107.46	107.6	109.98	108.19	109.08	109.95	105.4	106.77	109.55	108.85	108.05	108	105.58	109.86	108.93	110.51	111.29	107.77
109.39	107.62	105.05	106.65	107.07	109.11	111.42	106.47	107.47	109.88	107.41	106.34	109.66	104.81	107.11	106.07	103.79	109.61	107.26	109.66	109.4	106.11	110.86	106.22	109.12	107.1	107.61	107.74	108.76	108.95	109.65	109.24	108.93	107.51	108.93	110.66	111.71	104.89	109.78	103.98	104.02	108.64	107.25	108.93	105.85	109.11	106.88	110.47	108.84	106.39
102.26	95.967	97.634	98.539	99.677	101.09	97.163	100.76	97.123	99.335	99.895	98.828	97.967	99.483	98.894	96.501	98.327	98.028	99.194	98.58	101.48	95.93	97.906	99.726	97.318	97.444	100.26	96.161	95.481	99.137	97.339	97.374	100.22	100.2	99.951	100.58	97.293	97.864	102.02	99.972	100.1	97.506	99.939	99.472	98.495	93.012	101.88	96.7	97.623	99.858
109.53	109.02	109.74	108.39	108.75	106.99	109.78	107.88	106.72	106.03	107.36	108.48	111.14	107.6	110.16	108.83	106.48	110.56	110	111.15	108.11	109.62	110.61	107.35	108.52	107.72	109.14	106.64	107.65	105.23	107.23	109.89	109.67	110.26	106.4	106.8	112.05	110.29	109.29	108.97	108.9	107.99	108.92	107.06	106.65	106.42	107.71	106.57	105.25	108.65
100.69	102.17	98.926	98.436	98.463	98.063	98.129	101.11	102.06	101.99	98.904	99.355	101.41	101.28	100.12	101.78	102.11	100.47	99.455	102.67	101.34	102.48	100.36	98.885	100.46	98.609	101.05	102.51	99.001	96.832	101.93	101.96	100.38	102.75	101.07	100.98	99.697	102.25	102.83	99.777	102.62	101.4	98.803	100.73	99.509	102.84	102	100.63	102.63	100.1
106.49	101.88	104.58	104.65	106.01	104.93	105.69	105.28	103.58	103.08	109.72	108.34	105.09	101.81	103.61	105.14	103.06	107.1	106.13	105.34	105.22	110.01	104.3	108.58	103.91	105.43	107.29	107.78	105.93	108.26	108.32	106.31	106.4	111.14	104.49	104.98	105.17	101.47	102.06	104.29	106.17	106.52	104.15	104.29	106.62	105.46	108.13	104	109.1	106.18
104.7	105.39	105.64	107.18	105.96	104.63	105.53	107.29	106.61	105.87	106.37	106.74	103.39	106.29	103.7	104.36	109.02	107	104.91	104.81	110.14	108.02	106.54	104.28	106.34	103.56	104.53	103.16	105.19	105.31	106.75	104.85	108.09	103.9	107.62	106.65	104.89	104.82	105.08	105.23	106.57	104.89	106.76	107.94	106.13	103.39	105.93	106.06	105.72	104.21
103.16	107.44	106.38	104.23	107.49	105.77	106.03	105.65	105.39	108.23	105.05	104.84	107.7	109.99	103.54	105.66	107.84	107.91	105.27	105.56	102.93	102.52	103.72	104.28	107.25	104.49	103.57	107.31	104.31	106.86	105.77	102.81	107.77	104.22	103.2	104.3	106.87	102.83	104.73	106.75	104.9	106.46	109.67	104.19	110.63	109.53	103.99	103.31	104.62	106.3
107.99	104.42	106.34	104.33	104.14	101.36	108.17	104.06	104.91	104.11	104.33	107.17	104.69	104.17	105.4	107.78	104.55	107.69	104.36	106.54	103.59	106.09	108.38	107.19	105.51	107.97	103.57	106.1	101.52	104.31	103.52	106.05	106.6	104.93	103.47	105.67	106.48	107.72	107.38	106.17	106.71	105.71	104.83	103.59	104.22	105.87	103.74	105.68	107.67	102.51
107.75	107.04	109.29	106.82	107.14	109.58	105.72	107	107.7	110.41	106.8	111.34	107.68	110.66	108.02	105.85	110.26	109.72	108.18	106.26	105.18	107.22	110.09	108.94	111.9	108.41	105.18	108.57	108.36	109.28	107.19	110.78	104.61	111.05	105.07	110.91	108.43	107.93	107.94	109.31	108.17	106.01	105.29	109.65	106.24	108.87	109.8	106.87	107.37	108.21
106.23	104.89	107.89	107.88	104.47	103.72	104.48	103.32	106.86	107.66	104.2	103.12	107.19	106.9	105.24	106.82	105.62	103.53	104.87	105.66	107.08	106.53	109.15	106.09	107.28	106.17	103.66	102.53	101.8	107.03	105.23	106.01	108.22	106.8	105.69	107.08	103.83	108.15	107.11	102.2	103.2	103.99	105.06	106.4	105.09	106.08	105.42	104.84	104.46	106.45
108.81	107.91	107.69	111.09	111.11	105.59	106.16	109.26	106.2	112.82	106.42	107.55	108.51	108	106.89	110.71	107.82	109.3	107.58	109.36	107.83	108.43	109.64	112.09	108.63	105.55	110.8	106.74	105.74	109.91	108.93	109.44	106.34	107.34	107.47	108.99	106.81	109.73	108.68	108.62	108.44	111.86	110.4	107.96	106.76	108.99	107.64	107.14	107.62	106.95
104.85	105.43	103.27	102.08	105.86	110.57	106.2	105.45	106.42	103.01	104.97	102.43	107.5	103.68	102.36	104.6	104.58	106.24	106.39	106.54	104.24	103.57	105.24	103.93	106.75	108.49	105.73	105.32	106.69	104.05	106.78	107.95	106.23	103.84	104.57	105.96	105.02	108.85	102.95	103.89	105.03	107.67	101.34	105.6	104.8	104.26	107.27	106.12	106.99	105.16
104.92	104.21	105.06	105.76	107.41	108.79	106.41	105.07	102.28	105.52	106.41	103.01	104.62	105.98	106.49	109.12	104.91	106.75	105.2	107.09	104.73	103.6	103.42	105.23	106.6	105.46	104.04	103.15	105.84	103.17	105.41	107.04	107.76	105.93	106.28	103.08	103.54	103.12	107.78	106.31	106.31	103.97	105.12	106.1	108.34	107.13	103.56	105.11	103.73	105.72
106.74	106.19	103.22	104.43	105.27	103.95	106.82	107.06	103.79	105.56	106.16	106.92	105.62	107.51	108.01	106.94	103.6	105.54	106.26	106.7	107.55	110.46	111.03	105.71	107.05	106.82	107.71	107.09	106.53	104.2	104.7	105.55	105.37	105.5	107.74	106.5	106.82	109.92	105.07	106.54	103.66	106.44	103.76	107.31	104.93	105.61	104.02	101.66	105.81	105.27
107.94	107.46	108.77	107.2	104.63	106.68	110.1	106.47	108.48	109.44	110.39	110	108.17	108.85	111.48	106.66	107.94	109.89	105.45	108.79	106.31	109.11	107.52	104.93	104.93	107.93	107.02	106.95	105.9	107.87	108.34	106.69	107.63	110.55	109.52	107.69	108.06	107.63	108.7	105.87	105.5	108.76	109.22	107.41	107.91	103.89	105.38	108.43	107.52	107.98
108.47	105.62	103.6	108.46	106.01	105.01	102.39	107.05	105.07	107.79	105.14	102.93	106.97	105.87	107.9	105.67	104.81	104.79	105.84	103.89	105.29	107.28	105.74	105.7	105.9	106.44	105.45	104.47	105.53	104.41	106.4	105.73	106.43	107.1	107.15	105.28	105.76	102.42	105.76	106.05	106.01	105.95	107.52	107.72	105.54	106.79	104.05	104.1	104.65	104.56
112.38	111.3	105.67	113.95	108.26	111.11	111.07	110.08	108.73	112.14	109.6	109.79	110.79	109.12	113.27	109.49	107.95	112.28	109.92	108.67	111.75	109.45	112.1	107.28	110.97	110.4	110.31	110.65	111.88	110.39	113.31	111.31	112.71	113.09	111	110.97	111.04	108.79	111.23	113.13	109.61	111.62	109.98	109.3	107.98	109.98	110.57	112.07	110.65	110.28
98.83	101.13	98.92	97.2	98.102	98.435	98.12	102.47	96.018	96.501	97.988	97.8	97.896	97.145	98.129	97.27	97.348	100.34	99.493	101.96	99.871	97.134	102.26	96.849	100.1	101.41	97.541	100.2	98.997	96.79	97.254	97.223	99.187	96.156	98.293	99.208	99.079	100.59	98.01	97.316	101.48	98.813	98.412	100.73	98.496	97.201	99.621	100.42	100.92	100.18
98.093	94.557	97.604	98.175	98.403	98.206	97.305	98.972	98.28	99.525	96.774	95.345	99.434	99.885	98.465	96.118	99.991	94.269	100.56	99.501	100.19	96.161	97.521	97.427	97.29	99.546	97.742	99.495	98.19	96.357	98.252	96.181	97.275	97.107	96.175	96.732	100.62	97.619	97.58	98.729	95.953	96.616	96.501	96.897	100.84	94.829	102.9	99.936	96.349	97.025
108.96	105.7	106.58	102.1	105.44	105.26	104.28	104.86	108.27	106.9	104.5	104.69	103.99	104.33	108.34	107.72	104.98	105.22	107.39	105.92	103.79	106.93	106.8	107.76	104.99	107.2	106.37	105.11	103.58	107.25	105.69	105.65	102.39	108.51	104.76	108.27	103.95	108.43	105.15	106.49	107.07	107.79	107.34	106.1	108.71	101.76	106.61	105.37	107.48	106.43
109.84	108.42	105	105.16	106.34	109.71	108.38	105.2	104.78	109.99	108.12	105.32	107.46	110.21	108.5	109.85	108.92	106.9	109.04	107.05	109.41	105.26	110.35	107.75	110.61	109.15	106.53	108.05	107.15	105.35	108.23	106.56	108.85	108.85	107.54	108.76	106.65	107.55	106.58	108.02	108.47	106.53	104.09	108.04	109.72	110.9	108.08	107.63	108.6	106.27
104.14	103.25	101.37	103.84	100.35	99.398	97.888	100	99.578	103.07	96.735	99.566	101.18	99.394	101.86	102.34	100.24	100.17	100.33	102.82	101.3	100.33	101.52	102.1	97.981	98.321	99.215	102.12	100.46	99.013	102.26	106.05	102.69	98.616	100.12	99.079	97.376	102.52	98.491	99.884	102.27	102.17	103.09	102.72	102.53	98.939	102.22	102.24	97.591	101.35
104.7	110.06	108.28	105.91	108.37	107.49	107.43	103.37	107.59	102.7	106.29	107.9	105.21	107.76	109.14	105.67	107.4	107.18	105.26	105.63	107.14	108.45	108.72	105.58	108.87	102.74	106.31	106.76	102.02	104.6	105.68	109.57	104.28	108.82	106.01	107.57	106.78	108.17	105.37	107.81	107.85	102.6	108.32	108.55	104.52	105.16	106.71	104.95	103.41	107.72
110.54	109.25	114.74	110.83	108.87	108.68	112.56	109.92	111.1	109.54	110.67	110.1	111.41	108.47	109.45	111.87	110.76	111.03	109.77	114.44	110.21	107.94	111.77	109.76	116.21	109.02	111.25	111.05	112.83	111.55	111.34	111.69	108.16	109.17	111.02	111.11	109.51	109.44	112.67	112.27	107.81	109.36	110.32	113.48	109.82	111.23	111.57	107.4	113.68	109.61
110.76	111.49	115.21	111.99	108.69	112.39	105.55	113.17	110.87	110.11	109.06	111.85	109.27	111.79	109.12	112.02	112.94	110.45	112.13	113.67	108.69	106.52	112.88	112.88	109.97	108.27	111.67	106.14	111.4	111.18	108.24	106.84	110.05	108.98	110.33	108.39	113.34	110.9	111.24	110.22	112.66	107.94	110.82	109.14	112.31	109.69	110.5	109.79	109.6	111.06
109.74	106.56	110.19	107.22	108.77	109.98	109.19	109.52	110.98	109.02	109.47	108.68	107.41	110.64	107.61	106.39	107.08	107.6	107.81	110.06	107.38	106.9	108.62	105.56	106.22	109.64	106.91	108.66	109.02	107.27	110.97	109.49	108.3	106.54	107.74	109.13	107.79	106.96	109.65	111.4	110.22	106.84	107.29	112.6	111.9	110.74	107.16	110.45	106.32	107.34
109.93	109.37	111.46	110.76	109.67	110.43	114.39	111.23	108.66	110.59	110.59	111.63	110.6	109.48	109.51	107.98	109.43	109.48	111.5	114.06	110.61	108.92	108.81	109.77	112.72	109.36	107.63	110.15	110.87	109.38	108.24	114	112.38	109.8	108.55	110.8	108.73	111.51	108.72	107.88	114.69	109.59	109.26	108.83	112.29	109.82	111.02	110.84	109.78	108.03
108.97	109.05	110.14	110.17	113.64	109.47	113.27	108.13	108.06	109.69	109.31	109.76	110.38	111.91	111.03	109.08	113.93	111.43	109.7	113.7	110.4	113.43	110.62	111.24	107.54	110.04	111.07	110.56	110.93	110.09	115.97	108.17	111.64	110.44	110.44	110.25	111.58	111.55	109.46	114.22	110.45	113.03	109.66	113.54	108.32	111.23	112.79	112.64	111.6	107.72
105.08	109.29	106.85	106.76	108.59	107.25	104.44	109.76	107.92	103.05	107.84	109.97	108.66	106.22	106.27	108.21	106.55	105.95	103.63	105.03	106.4	105.92	105.78	105.09	108.61	104.75	104.69	108.73	103.91	107.25	107.64	107.89	104.01	105.85	107.03	106.5	105.1	106.15	103.44	106.28	108.93	107.23	109.23	107.62	105.57	106.48	103.76	103.31	104.57	107.7
104.91	103.59	104.5	106.89	105.27	104.24	104.13	106.71	103.24	103.48	108.18	104.12	105.64	106.83	105.88	103.29	106.71	107.46	106.7	106.12	105.13	102.07	105.73	105.22	104.77	105.39	101.61	105.67	106.98	106.98	104.47	101.38	105.65	106.9	106.52	106.36	105.65	104.78	108.2	106.17	108.02	108.6	104.37	106.48	105.51	102.94	106.81	104.32	107.56	104.55
98.259	99.076	98.715	99.77	99.913	98.767	102.06	102.13	100.29	98.182	100.76	104.22	99.003	98.891	99.297	99.254	100.4	100.6	102.41	100.77	101.19	100.45	100.63	99.672	100.31	100.08	104.55	104.3	99.751	97.326	101.83	99.211	105.26	100.85	101.09	100.42	101.63	100.84	98.012	100.91	97.527	99.705	99.83	100.96	100.68	99.928	98.052	100.97	98.613	99.353
105.63	107.61	104.98	106.37	105.23	103.7	106.79	103.9	104.51	104.45	103.68	103.83	103.74	104.79	105.09	106.82	104.43	103.64	105.2	103.44	108.25	104.15	103.26	106.57	103.83	104.37	103.31	106.24	104.78	103.24	105.1	105.9	106.6	105.18	105.2	107.21	103.47	105.15	102.36	103.84	106.84	106.14	103.8	108.56	105.02	104.2	107.69	106.39	103.62	103.17
108.54	109.19	106.74	108.81	108.83	110.14	106.23	110.03	105.74	106.07	109.17	106.55	107.32	107.55	108.2	107.41	109.42	106.17	109.58	105.17	112.75	110.47	110.76	108.54	104.89	109.9	110.61	109.14	107.28	108.99	108.94	110.69	107.27	106.94	108.89	108.17	108.09	109.06	107.33	105.88	108.68	107.38	110.16	105.91	108.58	108	105.95	104.94	105.3	111.21
106.61	106.11	106.61	106.11	105.67	103.82	106.57	107.06	106.81	105.2	106.61	105.61	105.22	105.88	107.34	108.82	106.65	105.64	105.17	104.35	109.96	105	108.41	105.74	108	108.54	103.29	103.49	107.45	103.58	105.37	103.14	109.19	107.56	103.65	107.56	106.91	108.84	108.36	108.57	105.06	106.44	105.27	107.9	106.62	105.32	103.8	107.43	107.22	103.9
102.78	106.39	104.12	106.15	105.53	102.83	106.16	105.6	106.49	103.47	105.21	109.75	108.54	107.13	106.27	107.71	109.35	104.51	104.52	104.62	105.29	106.54	106.5	100.75	104.26	104.66	108.21	104.97	102.83	102.99	105.95	109.16	105.88	104.72	105.07	107.83	102.11	109.91	104.81	104.09	104.63	107	104.14	105.89	108.47	105.41	104.14	103.02	104.22	105.31
104.65	110.84	109.52	107.41	109.89	107.97	106.15	109.09	106.96	106.78	108.67	110.11	109.57	107.65	111.03	107.06	109.28	110.58	108.19	107.12	109.46	107.14	108.4	108.34	108.05	107.05	109.07	108.12	110	106.78	107.79	108.63	107.64	111.17	108.51	110.22	107.85	105.7	107.12	109.78	106.15	108.82	105.58	106.75	110.61	108.2	107.51	106.36	108.49	108.08
105.54	107.62	102.79	108.04	107.73	108.19	107.56	106.35	106.23	107.49	108.15	108.57	106.88	109.02	103.88	104.22	108.8	106.76	107.34	105.38	107.98	106.32	107.76	107.94	103.47	107.35	107.15	106.06	103.88	109.47	108.04	104.21	107.22	107.88	107.1	106.69	108.19	106.31	107.77	104.2	107.98	106.99	108.36	111.1	109.11	106.6	107.26	104.26	106.27	104.38
97.858	100.57	102.11	98.669	100.06	100.16	96.459	99.516	100.02	99.902	96.268	96.96	99.202	98.631	96.186	95.85	101.06	96.26	100.89	99.813	96.077	99.893	99.699	97.987	98.787	101.86	98.742	96.414	98.07	96.984	99.265	97.545	102.6	97.402	98.278	100.18	98.411	101.04	97.826	98.628	98.087	99.22	100.02	98.028	99.019	104.06	99.279	97.356	97.943	98.023
110.26	108.17	104.1	109.82	107.51	108.04	109.16	105.18	107.81	105.34	108.16	109.49	108.52	104.59	106.46	110.53	105.71	110.53	107.7	108.03	106.88	109.27	107.69	107.75	108.22	107.38	105.43	108.74	110.77	111.52	105.98	108.59	105.57	107.36	111.51	107.94	110.01	110.28	107.8	109.65	110.02	107.51	109.42	107.78	106.91	105.31	107.07	109.95	109.64	108.6
97.437	100.95	101.21	100.03	98.354	98.066	97.962	97.965	95.25	98.695	100.37	98.95	95.937	96.212	98.844	99.16	97.179	97.842	100.39	97.015	100	98.75	98.643	98.921	98.306	98.966	95.588	98.442	102.39	99.817	98.453	95.844	96.827	98.46	100.01	100.37	99.021	100.51	96.937	99.842	96.307	97.749	98.927	98.375	97.022	97.961	97.286	100.66	94.88	98.232
103.26	103.76	107.15	102.54	105.79	107.25	106.9	106.36	107.25	105.56	109.62	103.65	107.47	104.73	105.2	105.67	104.76	105.16	107.5	105.76	106.5	105.65	102.41	106.62	102.54	108.19	106.97	110.43	105.58	104.9	105.51	107.79	109.03	106.86	109.45	105.99	105.56	106.82	110.78	107.11	108.74	105.94	106.18	104.2	104.97	105.14	110.45	106.88	107.41	105.87
99.216	98.022	99.23	98.301	99.762	99.124	99.237	101.44	95.53	101.82	95.329	95.326	96.744	98.453	99.973	101.68	100.58	98.267	98.926	96.925	98.413	97.537	95.476	101.13	97.256	98.732	101.06	98.342	99.396	96.497	96.67	101.45	99.488	99.909	99.033	98.377	98.201	98.48	98.671	100.67	96.357	97.747	97.478	98.094	95.41	95.116	94.789	100.22	96.057	102.12
103.27	106.19	103.12	104.6	107.02	106.85	104.88	105.61	102.73	103.93	105.02	107.89	104.4	107.92	106.23	109.2	105.68	103.79	105.11	103.49	102.55	105.05	106.39	106.3	102.72	105.44	105.4	106.51	106.46	106.09	107.92	107.26	106.1	107.45	106.23	105.16	104.97	107.91	108.59	104.95	103.58	106.55	106.31	102.71	105.27	107.13	105.77	105.03	104.49	104.37
106.58	106.63	107.4	101.79	106.8	106.41	107.31	106.46	109.21	105.39	107.5	107.01	106.11	107.88	106.46	107.36	104.51	104.79	109.08	107.99	107.46	109.15	106.92	105.64	106.6	105.92	107.12	106.05	106.13	107.57	106.95	104.17	106.91	105.38	103.57	106.72	107.05	101.56	108.59	107.34	103.41	105.77	104.59	106.44	106.53	106.62	104.06	104.39	107.05	108.05
113.24	109.99	109.96	108.88	112.01	109.61	112.47	113.33	109.29	111.61	110.05	112.57	111.1	109.85	112.16	109.85	111.78	107.85	109.84	108.76	109.43	111.26	106.8	107.44	108.72	108.53	108.31	109.15	107.01	111.82	109.97	110.31	106.87	107.61	110	109.81	110.24	110.35	112.46	109.4	113.33	113.83	113.34	108.28	109.38	113.79	109.88	110.67	109.58	108.55
107.2	105.83	109.71	109.37	108.11	106.85	110.26	105.36	108.4	107.59	108.09	105.67	108.89	106.85	106.24	111.12	104.85	110.06	107.63	107.99	108.32	107.28	106.16	105.95	107.76	107.44	108.97	106.92	106.8	107.56	107.6	107.56	109.3	106.72	108.21	106.72	109.5	109.94	109.42	109.07	107.62	108.93	107.63	104.42	107.73	105.92	107.83	108.2	108.97	106.86
108.26	107.99	105.22	107.48	104.89	105.63	105.81	102.55	108.32	109.52	105.78	106.9	106.47	105.11	109.16	106.6	106.78	104.83	108.23	106.67	104.24	105.46	107.25	106	104.49	105.35	103.29	106.79	106.93	104.52	105.21	105.02	107.99	108.59	105.77	108.08	105.8	105.45	107.12	107.6	105.08	109.27	105.58	102.91	106.78	106.58	106.6	105.69	108.18	106.67
99.2	102.04	98.357	100.84	99.19	99.332	99.865	102.72	97.233	100.25	102.27	99.556	103.02	100.98	101.38	98.947	99.216	105.15	101	100.47	96.753	101.16	101.43	101.16	99.025	102.16	97.466	99.11	103.97	99.533	98.986	101.35	98.625	103.54	98.626	97.947	98.847	101.67	102.77	100.55	100.48	99.744	102.48	99.205	97.929	102.56	99.131	101.25	101.1	99.347
107.83	105.12	106.04	103.83	107.03	105.08	109.92	106.39	109.63	105.59	102.82	106.57	107.42	106.88	106.95	107.05	105.93	105.03	105.32	106.49	107.44	103.8	105.48	107.61	106.23	107.6	107.1	104.14	104.79	103.59	104.47	103.23	107.83	105.21	104.21	104.44	105.88	106.11	106.88	109.2	106.56	106.32	104.37	101.87	106.16	104.52	105.33	110.17	106.47	106.35
103	106.45	103.02	105.99	105.71	105.96	105.19	106.74	108.06	107.72	104.82	104.28	107.11	103.95	106.16	105.17	107.82	105.18	105.25	109.13	104.8	104.07	106.07	105.44	108.11	102.87	107.76	106.97	108.87	109.17	106.51	104.13	105.32	104.07	106.96	107.82	103.08	103.53	105.3	103.57	106.13	106.23	107.74	105.89	103.45	104.94	104.05	106.26	103.31	105.44
107.11	108.37	109.88	106.53	109.28	107.71	107.51	110.14	106.52	108.4	106.51	110.47	108.35	107.05	108.65	106.49	106.64	109.47	108.32	107.45	111.96	109.83	108.11	109.66	107.51	106.54	110.19	108.31	108.57	108.67	107.91	108.72	106.88	111.67	106.17	111.35	107.15	110.72	110.03	112.94	107.66	110.91	109.3	107.05	106.84	107.92	110.89	107.48	111.13	110.51
105.17	106.85	106.14	102.07	106.58	103.95	104.4	109.3	108.4	108.21	108.54	106.93	105.68	104.48	107.74	105.78	107.65	103.9	108.17	106.14	108.69	105.5	109.12	107.07	107.08	106.29	106.8	109.32	107.18	104.93	103.97	105.91	106.6	107.11	106.97	109.35	110.57	103.1	107.97	109.41	107.33	108.75	106.17	105.48	107.13	105.6	105.11	106.15	108.41	106.41
106.47	105.95	105.43	107.47	104.64	106.53	102.26	104.96	105.76	106.94	104.38	102.72	102.72	104.71	105.09	104	107.16	106.63	106.06	106.06	100.27	103.12	106.51	104.47	106.77	106.44	106.1	101.8	106.32	108.32	104.83	102.71	104.87	102.55	105.21	104.73	103.73	103.16	103.87	104.06	105.48	106.66	108.19	103.66	105.35	107.16	104.23	105.7	103.72	107.08
97.19	97.821	98.712	98.265	94.984	97.997	99.519	98.054	98.002	99.154	100.3	95.703	96.469	94.74	98.544	97.281	99.283	97.927	98.147	95.927	98.35	96.441	96.106	95.205	95.909	97.671	97.873	99.068	97.902	97.923	99.097	96.366	96.968	99.621	95.365	98.99	98.507	96.628	97.654	99.94	100.43	99.481	98.435	96.831	97.143	97.169	100.22	95.871	97.374	95.904
110.93	108.61	105.85	109	109.51	108.72	110.41	106.65	107.47	110.71	108.39	108.89	109.87	110.11	106.51	105.91	108.49	108.77	106.49	111.21	105.6	109.62	109.87	109.3	107.85	108.43	109.48	112.8	108.98	109.09	108.43	109.81	108.09	107.94	112.66	108.65	108.71	108.51	107.71	112.38	109.81	108.49	106.6	107.83	108.28	106.79	106.34	108.39	108.63	109.62
104.77	106.26	105.2	107.39	105.18	104.79	105.2	104.04	102.67	107.33	102.98	104.79	106.02	105.39	107.18	105.04	106.27	105.28	107.08	106.06	107.58	105.55	104.46	101.28	105.37	103.96	104.13	107.2	105.98	105.44	106.74	106.93	108.11	102.57	108.73	106.48	106.49	107.73	106.21	106.1	101	107.27	105.99	104.75	107.51	106.06	107.59	105.08	106	107.05
106.43	102.98	105.79	108.6	105.15	103.15	105.91	109.53	104.5	108.39	106.38	107.31	107	105.07	107.05	109.22	106.34	105.66	104.87	105.99	104.25	107.42	107.07	104.78	105.86	103.6	104.87	105.39	106.94	108.74	102.4	106.38	108.19	106.73	107.32	104.9	105.62	109.78	105.27	106.42	109.66	106.74	109.01	105.43	109.58	107.86	103.17	107.37	106.95	109.85
97.581	102.9	100.56	97.253	101.84	96.362	100.32	101.4	100.41	97.202	99.301	100.86	99.059	99.658	99.208	99.894	98.572	98.057	96.36	102.2	100.6	99.786	99.021	99.786	98.929	98.374	98.602	100.62	100.9	99.252	97.697	100.09	99.911	96.486	98.82	100.09	99.149	99.985	101.68	97.582	97.213	97.316	98.636	100.52	97.132	98.639	95.638	97.703	97.63	97.563
108.01	106.44	106.13	105.7	106.8	109.98	106.67	106.34	106.04	106.28	109.19	106.55	105.88	107.51	107.05	109.49	103.19	110.97	107.85	105.38	104.55	106.11	104.78	106.03	107.32	105.35	104.96	106.6	107.24	107.07	107.28	106.46	106.11	104.83	105.63	105.78	109.05	106.57	105.06	104.72	108.6	106.49	108.19	106.07	106.82	106.78	104.38	107.34	104.03	105.2
108.18	106.22	106.96	103.67	106.56	105.87	103.81	107.24	106.07	107.47	105.5	105.41	106.04	103.85	105.52	104.11	105.02	106.47	104.98	104.13	105.49	104.71	107.96	103.72	107.03	102.5	105.46	108.21	103.09	106.01	105.36	105.25	104.11	105.63	106.54	107.07	104.2	106.66	102.09	106.77	105.91	106.06	105.45	104.63	104.77	104.24	105.9	106.29	106.19	106.2
105.87	106.13	105.43	107.42	104.96	106.27	104.49	106.18	104.25	106.24	105.91	104.94	106.43	102.99	103.44	104.04	101.05	107.16	102.77	104.72	105.36	107.95	106.75	105.88	105.76	105.66	104.86	103.18	106.28	107.92	105.2	104.96	103.85	104.89	104.83	103.53	107.82	104.67	107.33	104.49	109.46	104.18	108.46	104.13	105.89	105.04	107.01	107.02	105.74	105.91
111.14	109.14	108.1	110.16	109.74	109.52	111.6	108.88	106.62	109.65	109.2	109.61	110.2	108.19	108.19	104.62	109.06	111.29	108.01	107.97	105.66	107.99	108.9	108.73	106.7	106.94	107.62	105.29	109.22	107.78	108.87	104.17	108.01	108.49	108.84	109.25	109.1	108.3	110.83	108.16	107.14	109.04	109.36	106.91	108.5	107.63	105.81	105.58	109.35	109.78
104.94	109.26	104.95	105.78	107.22	104.79	107.23	108.47	107.36	106.46	104.9	105.84	103.71	100.96	105.22	106.48	102.73	104.12	106.03	106.23	106.06	106.59	106.96	108.49	105.98	104.2	108.59	106.24	108.58	106.63	106.51	106.23	106.84	105.48	105.21	105.45	106.99	104.61	108.96	103.92	102.05	104.88	104.63	105.44	102.97	106.61	101.87	105.39	106.24	104.16
107.7	106.82	107.82	110.45	109.71	107.26	108.51	105.84	107.75	108.8	109.17	107	105.97	108.19	104.98	106.43	106.21	105.69	107.65	107.05	107.51	106.31	111.91	106.9	109.47	108.97	105.37	105.49	109.44	109.08	107.94	108.51	111.65	108.38	107.74	109.06	107.22	107.35	108.52	106.71	110.37	107.69	107.09	107.94	108.27	107.24	111.85	107.83	107.01	107.1
108.71	105.61	103.19	106.4	104.15	106.48	104.1	105.01	103.03	104.7	101.94	101.76	107.06	104.75	107.37	107.65	106.3	106.97	104.99	107.1	106.27	107.39	106.25	105.14	109.44	105.45	106.7	106.34	103.07	107.23	105.71	105.76	106.23	104.21	107.03	107.39	105.66	103.26	104.65	106.18	105.93	104.37	104.17	107.23	106.81	104.99	105.77	112.63	106.58	104.19
107.18	109.16	109.15	108.51	109.06	108.6	110.16	109.47	108.12	107.11	110.01	102.96	109.26	109.49	110.24	107.77	107.74	108.3	109.28	110.9	106.55	105.49	105.65	105.8	107.58	106.35	106.53	106.99	110.34	107.48	109.4	107.33	106.55	107.75	108.54	110.04	103.83	110.11	108.14	111.36	108.25	106.34	107.34	109.59	109	111.05	107.6	106.13	107.78	108.51
108.78	107.04	107.77	107.6	108.49	111.59	107.91	109.01	108.63	110.08	107.02	109.77	106.3	107.13	109.9	109.31	111.37	108.35	105.47	109.82	108.07	105.68	111.32	105.67	110.85	109.29	107.87	108.01	106.62	110.61	109.55	109.1	106.54	105.2	106.08	111.43	105.97	107.9	107.42	109.42	109.28	107.49	107.63	107.18	109.68	110.33	110.96	108.29	109.43	109.64
105.33	108.78	103.94	105.63	103.95	108.2	103.46	105.34	107.03	107.08	105.94	108.14	104.73	104.34	103.34	106.26	108.01	107.14	103.33	106.47	106.64	105.95	102.55	107.92	104.07	108.52	104.51	107.54	104.51	106.49	107.17	102	103.88	106.47	106.88	103.68	102.84	106.63	105.66	108.1	102.96	102.8	104.59	104.66	106.86	105.31	105.91	106.03	104.44	104.22
108.3	108.62	107.56	107.19	107.58	105.95	107.4	105.85	107.63	104.47	109.17	108.84	107.08	105.25	107	106.23	108.66	108.07	109.81	105.78	106.74	107.39	113.8	104.5	106.03	108.19	106.84	106.23	104.81	105.83	107.37	106.75	106.67	108.76	104.37	104.98	107.94	107.56	107.49	108.3	105.79	105.14	106.18	104.38	106.17	107.82	107.86	106.64	108.24	105.93
95.699	95.902	99.032	99.816	99.645	100.05	101.86	93.632	98.726	100.58	96.843	97.232	97.978	100.48	100.65	98.011	104.1	99.512	100.1	97.319	97.691	97.61	100.16	99.083	99.6	98.135	99.26	94.997	96.618	97.14	99.068	97.585	97.662	98.066	94.615	97.176	98.02	98.771	98.657	98.96	98.199	98.814	94.949	97.211	96.479	97.373	98.331	95.082	99.343	101.17
106.18	108.21	107.09	106.9	108.88	108.63	106.19	110.19	108.67	110.97	113.06	106.59	106.37	108.54	106.85	106.94	110.5	109.14	105.77	109.16	108.39	110.56	108.26	108.28	106.46	110.43	106.25	109.14	110.1	110.28	106.17	107.77	103.25	107.99	107.36	106.33	104.56	108.7	107.82	107.8	105.06	107.68	108.56	107.37	109.31	107.41	106.16	109.17	105.93	108.96
97.644	99.001	101.03	100.52	97.93	97.533	100.45	96.891	99.008	99.032	99.386	100.1	98.028	100.08	98.447	98.273	98.534	99.798	102.14	97.324	98.207	99.626	96.665	100.67	100.66	97.549	100.66	98.873	96.005	97.109	99.148	98.152	98.08	97.798	98.206	98.001	94.035	101.5	98.655	97.516	101.35	98.967	100.28	94.407	101.15	98.245	99.842	96.823	95.879	97.11
109.83	104.59	109.04	106.47	109	105.41	108.39	107.75	109.67	108.32	109.13	109.36	105.72	109.46	107.88	107.97	107.91	106.96	104.77	105.53	108.27	106.24	105.81	108.25	104.38	106.03	107.2	106.1	107.92	109.84	105.8	107.95	110.48	106.21	110.35	108.79	109.9	108.19	108.86	106.48	105.4	106.87	108.74	106.95	105.2	110.13	108.32	108.22	106.82	105.04
105.45	107.76	103.74	106.34	108.18	105.54	106.05	106.5	104.42	108.4	104.32	106.31	105.51	104.68	106.8	103.23	107.11	105.72	104.18	104.95	104.55	108.29	109.33	102.22	106.58	106.14	106.14	105.76	106.35	109.38	108.02	105.63	105.11	109.26	101.82	102.71	105.24	104.94	107.37	104.71	105.91	104.76	106.35	107.21	106.28	107.94	106.94	105.16	105.64	106.08
107.8	104.3	103.78	106.43	101.08	107.73	106.02	107.01	106.56	108.26	104.96	103.43	104.86	104.92	103.32	104.4	108.48	104.53	106.84	107.2	107.48	109.45	105.92	104.23	106.17	104.06	106.23	104.85	105.91	106.42	107.95	105.42	105.61	106.8	104.73	107.43	101.8	103.84	105.03	108.28	104.71	107.15	104.78	105.66	108.41	106.45	104.54	104.09	105.46	103.51
99.067	97.667	100.19	98.229	99.005	99.326	97.916	96.466	98.164	100.06	98.601	98.522	98.592	100.99	96.235	97.478	96.41	96.161	99.177	96.79	97.499	99.876	96.257	97.734	101.27	99.009	97.196	97.215	97.817	101.15	96.696	100.38	99.9	96.046	100.45	100.41	98.297	97.004	96.518	97.239	100.36	96.55	96.898	97.23	96.23	96.579	97.21	95.957	97.531	97.656
107.94	107.03	110.62	111.3	109.56	107.54	112.28	108.74	108.44	107.75	107.42	109.85	105.77	108.52	111.49	108.81	107.56	112.49	106.76	109.17	106.89	108.06	105.46	107.95	109.05	108.71	106.61	108.63	107.86	109.29	106.51	108.12	108.64	109.14	108.35	106.2	109.56	107.03	107.56	106.65	111.82	105.7	107.9	109.54	109.11	107.92	106.99	108.4	108.31	111.49
97.764	96.307	97.22	99.106	100.66	99.098	97.614	95.831	97.235	98.685	96.585	97.582	93.987	97.101	97.74	99.296	98.514	97.777	98.091	97.811	95.475	98.451	99.424	100.3	98.519	98.433	97.539	102.7	95.27	100.06	100.47	96.669	99.381	100.43	96.572	93.266	101.86	93.486	98.844	99.926	101.37	96.163	95.122	99.315	95.106	95.378	99.282	99.504	101	97.63
107.45	104.39	104.77	108.72	106.57	106.07	104.84	106.23	107.78	105.87	101.67	108.26	103.79	104.31	105.18	105.93	106.8	104.11	107.77	108.3	104.93	104.37	108	108.04	106.58	104.12	104.38	106.21	102.01	107.67	104.77	105.63	108.42	107.28	106.87	107.14	103.22	104.05	107.34	107.11	110.04	103.4	105.85	104.32	105.45	103.93	103.52	104.47	107.3	105.96
112.39	110.54	111.52	109.82	112.25	110.52	107.99	111.31	110.94	109.39	111.14	111.6	110.62	109.1	111.13	112.22	109.95	110	112.9	109.23	107.67	107.85	110.81	109.68	113.79	112	109.35	110.39	109.53	107.47	111.15	109.18	110.96	108.28	110.36	111.28	111.67	107.77	110.47	110.15	111.82	111.18	109.47	109.62	110.53	110.31	111.59	108.13	111.04	111.9
104.97	106.76	101.37	105.09	105.72	102.53	106.06	108.96	105.79	107.92	106.41	104.2	104.35	106.4	104.08	104.44	104.68	103.63	106.98	105.98	104.06	107.05	105.59	106.02	107.41	105.76	103.65	105.14	106.4	106.26	106.42	106.47	105.01	107.45	105.17	109.73	104.42	106.66	104.98	105.74	103.78	105.95	102.31	105.08	104.97	106.18	106.56	104.09	107.54	105.39
107.61	105.36	106.24	108.51	104.7	105.06	104.66	105.18	105.49	103.51	107.35	107.2	104.66	108.64	105.35	105.04	103.98	101.36	106.03	107.34	104.89	100.8	108.51	101.95	102.58	109.63	103.21	104.35	106.61	104.55	104.1	107.36	107.43	105.44	105.13	108.68	103.67	106.06	107.71	107.68	104.16	105.78	107.78	105.59	105.07	106.73	105.1	105.93	102.45	107.65
104.53	110.28	108.27	111.01	108.8	109.61	109.82	107.43	110.87	108.17	107.7	105.97	108.92	107.25	107.89	107.84	108.53	108.97	107.17	109.68	109.25	107.91	108.68	107.89	107.11	109.41	106.9	109.6	110.4	106.98	109.07	105.53	109.14	107.76	110.63	106.93	110.75	107	106.41	111.42	107.86	110.89	108.91	106.88	106.89	110.35	109.7	109.16	107.88	108.65
105.47	107.88	106.13	104.25	103.16	108.34	103.15	106.54	106.06	107.47	105.17	107.25	103.92	106.41	103.98	105.88	106.79	105.62	105.33	104.7	105.11	104.21	107.31	107.26	108.6	104.89	105.62	107.92	105.12	108.07	108.68	102.52	103.05	106.09	107.68	106.28	105.55	106.48	105.56	104.51	105.99	105.72	106.67	104.67	103.74	105.69	103.44	103.97	103.92	104.15
110.76	108.58	110.39	111.84	111.08	109.28	108.84	111.51	112.14	108.56	107.26	112.12	111	109.8	111.03	110.22	107.81	113.21	108.67	110.3	110.74	111.74	107.71	107.81	111.09	110.04	108.74	109.3	111.61	109.04	109.2	108.6	111.8	111.79	112.04	110.65	106.43	112.46	111.86	111.07	109.47	110.89	110.98	110.29	109	110.27	109.6	109.99	107.81	113.54
105.46	106.05	104.53	105.03	103.94	106.2	106.66	104.33	105.62	102.47	103.97	102.6	104.49	107.67	104.95	107.68	108.26	101.93	103.78	106.79	102.81	106.96	109.47	105.51	106.42	106.21	105.17	105.86	108.63	103.44	104.76	104.71	105.17	108.9	105.66	107.26	102.97	106.84	102.53	103.52	106.08	104.72	102.77	107.71	105.31	104.23	105.74	105.19	104.77	103.58
110.3	109.96	109.16	106.95	106.98	111.27	108.7	110.11	111.32	111.06	109.5	108.3	109.5	113.21	111.36	111.42	113.13	109.35	113.77	108.78	108.46	111.29	108.42	108.53	111.53	109.89	111.99	112.09	108.78	108.21	114.26	111.11	113.76	110.82	111.74	111.95	110.14	106.79	109.33	106.85	110.36	112.33	109.91	110.89	110.36	112.39	107.18	111.46	111.77	111.04
105.52	107.51	105.43	102.51	105.13	104.5	102.5	107.56	103.9	107.21	104.84	106.76	105.58	103.82	103.06	106.47	105.57	106.19	107.7	106.06	107.47	106.73	106.58	104.6	105.31	104.87	103.6	105.01	102.32	103.09	107.59	104.87	106.32	104.16	106.57	107.32	104.88	106.18	107.52	106.15	104.45	102.67	104.06	103.4	105.13	103.29	105.75	107.68	103.25	108.27
110.48	112.42	109.07	109.66	108.42	111.08	111.13	111.86	110.44	109.69	112.55	110.01	107.48	109.82	111.39	110.01	109.51	108.4	109.29	113.23	110.65	108.06	109.83	113.05	109.38	110.75	109.04	107.1	113.57	111.88	107.76	108.76	110.94	107.91	112.04	113.06	112.06	110.14	109.66	109.42	107.06	110.67	110.15	110.38	110.55	109.24	113.87	112.49	111.46	111.38
106.22	105.02	107.43	109.86	106.11	110.24	105.15	108.56	108.32	108.25	108.08	105.51	106.48	108.91	106.92	109.8	109.12	109.05	110.27	111.2	106.32	107.59	109.45	108.11	105.69	107.76	106.94	107.94	105.17	107.06	109.64	107.51	108.58	107.8	109.62	107.7	108.22	110.02	109.24	105.94	107.11	105.4	108.09	109.12	107.63	107.95	109.29	106.07	107.19	109.01
108.75	105.5	106.51	103.92	107.66	102.69	107.66	105.47	105.24	107.1	106.23	103.45	104.08	107.73	105	106.3	105.31	105.91	106.39	103.14	105.99	105.12	105.86	105.35	103.53	104.11	105.67	109.96	104.81	105.25	106.62	104.23	106.23	107.1	105.62	104.08	105.68	105.7	105.23	106.88	108.53	102.73	105.25	105.29	104.94	106.38	105.03	103.23	103.97	102.91
103.12	104.17	107.41	103.63	105.64	106.34	108.08	105.59	106.53	107.88	107.7	108.76	104.8	106.57	106.86	105.18	105.53	107.89	104.89	105.07	104.48	105.36	105.42	103.85	104.55	103.09	104.59	106.09	104.64	106.04	108.71	105.04	106.99	107.02	105.72	103.29	106.38	105.55	108.39	105.95	102.65	106.39	107.44	108.53	106.91	106.14	106.73	104.81	107.16	108.19
110.9	114.51	109.2	109.58	112.29	106.62	110.12	110.11	110.82	112.42	108.89	113.1	109.31	110.03	110.72	110.77	111.53	111.56	110.03	110.27	111.33	109.83	109.38	108.72	110.91	110.14	110.99	106.11	109.84	111.03	108.33	109.64	110.79	110.73	110.37	110.74	112.09	109.63	108.69	111.45	110.86	113.49	106.93	112.58	107.45	113.21	113.78	109.81	111.95	111.53
101.12	99.981	100.97	100.65	96.763	99.507	99.521	101.89	101.07	101.16	101.22	97.857	101.35	101.3	101.16	98.735	101.19	99.209	101.21	102.6	100.84	100.58	103.26	99.617	98.999	98.811	101.48	99.869	99.915	99.247	99.311	100.43	100.01	98.022	102.67	99.474	101.94	99.139	101.99	100.72	100.1	101.07	100.32	100.1	100.62	99.841	96.603	100.23	98.916	98.457
108.86	109.38	109.37	102.79	109.68	109.89	110.79	106.78	110.38	107.75	109.38	109.73	105.33	110.11	108.31	109.67	105.83	110.46	109.67	108.84	109.61	107.65	106.9	109.65	108.59	108.56	107.11	108.36	109.27	108.07	108.28	106.43	104.73	108.34	107.7	107.96	108.04	110.24	108.2	109.78	111.13	109.71	105.37	108.89	106.42	107.79	105.94	109.13	109.09	109.17
103.03	103.04	104.73	106.4	108.79	106.93	105.51	107.08	104.61	104.82	104.64	105.67	106.07	105.46	103.7	101.5	107.48	108	104.58	105.78	105.12	101.37	104.66	106.34	103.94	110.31	106.26	106.52	102.17	105.91	105.05	104.24	107.18	105.25	101.08	106.52	106.25	107.55	103.42	103.6	104.87	106.12	104.84	105.49	105.28	103.38	104.58	105.52	104.98	103.89
105.72	106.37	107.02	103.03	104.84	102.87	103.64	109.39	105.56	103.66	105.25	102.99	103.88	103.46	106.39	106.32	103	102.6	101.62	104.04	102.95	106.39	102.83	108.36	104.2	103.85	109.04	106.02	105.19	106.68	103.85	103.58	110.05	106.13	109.6	105.38	103.86	107.6	104.84	106.03	105.49	105.74	102.06	104.04	106.68	106.33	105.82	105.82	104.45	105.1
105.07	104.54	108.44	107.34	106.36	106.52	103.02	108.75	104.83	105.34	106.47	104.18	105.95	107.19	104.38	110.43	106.87	106.84	105.9	105.1	107.26	107.89	107.96	105.43	103.86	102.1	106.13	102.39	105.85	105.88	105.84	105.01	104.38	108.92	107.48	102.07	108.79	104	105.68	103.67	101.98	105.07	106.17	106.82	104.15	107.28	105.35	103.28	105.95	106.68
105.59	104.66	103.44	105.5	105.81	107.52	105.47	103.76	105.93	107.2	108.58	106.04	106.07	107.67	106.97	104.98	104.92	107.6	102.76	106.5	104.78	108.13	103.86	104.64	106.84	104.42	107.91	105.34	103.15	108.27	105.48	109.3	105.29	104.11	104.4	104.2	107.49	106.84	103.94	103.13	106.57	104.9	106.65	106.45	105.26	106.02	107.58	106.37	107.39	106.12
99.625	102.73	100.96	100.59	102.47	98.986	101.9	103.01	100.86	100.48	99.835	99.697	101.9	99.591	99.491	99.263	101.91	104.07	101.29	98.959	99.403	99.395	101.23	104.04	100.47	100.65	97.418	99.331	99.497	102.63	103.03	100.04	99.532	99.921	100.08	101.7	101.83	101.79	100.22	101.87	98.499	99.183	101.31	99.917	99.951	98.972	101.13	101.16	98.086	99.513
100.85	100.37	102.86	100.57	100.64	97.184	103.38	98.973	100.85	99.612	98.97	102.06	97.569	99.285	96.181	103.91	100.08	102.57	99.429	102.66	99.474	99.81	102.61	100.64	100.2	97.963	98.424	101.92	101.19	104.08	100.4	99.36	98.993	99.772	100.22	99.19	98.675	102.57	100.31	100.84	100.77	99.679	99.459	97.863	97.702	101.85	100.15	102.33	100.79	100.82
107.21	107.87	110.42	111.8	107.11	104.35	107.73	108.43	106.34	108.62	108.49	109.51	107.7	107.73	110.56	105.66	109.07	109.98	108.68	110.04	108.23	106.84	107.13	109.14	107.65	106.43	106.22	110.77	108.61	109.29	109.06	112.6	107.62	112.42	104.84	108.42	107.37	108.56	110.44	106.82	108.15	107.34	109.38	113.44	108.81	110.74	108.58	109.48	110.17	109.8
98.124	96.753	99.363	99.281	97.523	99.268	99.767	98.518	97.416	97.804	99.918	98.492	98.729	97.434	101.14	99.848	97.38	97.608	100.96	98.614	95.109	98.916	97.496	98.374	100.37	96.691	99.272	96.098	97.837	95.913	97.112	99.45	101.08	97.18	97.737	98.496	99.847	97.227	95.95	99.661	93.155	95.455	96.4	95.107	96.427	97.035	99.11	100.38	97.004	96.895
104.01	105.99	105.02	103.21	106.69	107.14	108.12	106.94	104.2	102.67	101.52	105.14	103.65	106.99	106.36	104.42	106.2	107.36	106.01	107.91	105.51	106.6	105.38	106.07	106.55	104.46	104.37	104.32	103.1	105.44	106.79	104.69	105.26	105.98	106.09	104.54	103.52	104.67	105.6	104.52	105.61	104.07	106.63	104.76	104.09	104.59	104.51	106.91	104.69	105.96
106.69	106.81	108.84	106.52	110.91	107.88	109.79	106.67	106.14	111.69	109.09	107.94	107.61	107.51	106.54	106.91	109.82	108.43	110.09	111.03	105.59	106.42	109	105.97	109.04	108.15	109.58	109.52	107.83	108.7	108.78	108.68	106.34	108.14	108.77	105.53	109.98	109.34	109.95	110.48	109.19	109.18	107.76	106.9	109.2	109.21	109.41	106.54	111.27	107.44
109.71	109.34	109.45	108.25	109.9	108.6	109.18	107.99	109.2	107.94	107.97	107.34	110.31	105.35	105.46	107.65	106.57	109.54	108.25	109.27	105.26	109.61	106.97	108.86	109.35	108.01	106.82	107.1	107.04	110.37	106.06	112.68	111.94	106.64	107.53	108.2	107.36	107.49	108.92	106.89	107.64	108.54	108.71	105.02	107.38	107.17	107.81	107.45	107.62	108.94
98.548	99.566	99.589	99.101	99.757	99.212	97.603	100.56	99.549	96.452	96.817	99.092	99.309	101.64	97.968	98.711	98.689	96.032	99.331	100.25	97.232	97.061	99.748	100.89	100.98	96.6	98.681	97.252	99.395	99.403	99.449	97.538	99.32	100.56	100.23	99.104	97.654	99.61	99.27	98.655	98.146	100.97	100.43	97.202	96.37	96.814	94.712	99.181	102.55	98.177
108.49	108.76	105.05	106.05	106.19	106.16	103.54	105.18	108.39	109.57	106.57	109.85	109.94	108.08	109.26	106.03	107.87	108.02	109.57	107.5	108.93	106.98	106.15	106.86	108.56	106.93	108.34	108.27	108.88	107.83	109.66	108	108.73	108.52	103.93	107	106.61	108.88	108.3	109.97	106.27	108.67	106.51	104.66	105.91	109.77	107.17	105.59	106.98	109.51
110.15	106.65	109.7	106.51	110.04	109.52	107.53	109.99	107.29	105.07	106.32	111.33	108.21	108.08	106.51	108.26	106.44	109.14	109.32	107.86	109.63	110.76	106.66	104.97	108.57	106.45	111.76	109.98	108.57	108.92	110.92	107.43	107.01	109.41	110.81	108.6	108.19	109.76	107.8	107.56	111.92	108.8	110.43	106.29	111.76	107.27	107.95	107.96	106.7	103.91
108.76	107.52	109.15	110.4	108.36	105.97	109.23	110.19	107.62	107.65	109.21	105.56	108.32	110.68	108.49	107.23	111.82	107.26	107.37	111.2	106.95	108.99	108.4	109.59	111.09	110.89	108.45	110.56	105.64	104.34	107.79	108.05	107.11	108.19	109.21	106.04	110.79	109	108.85	107.48	108.66	108.85	110.97	108.6	108.27	111.85	107.33	105.5	108.23	103.59
107.45	108.58	109.97	106.39	106.94	109.89	109.3	108.98	110.45	111.9	112.39	110.13	107.2	106.28	112.86	106.6	108.08	107.15	107.62	106.06	108.24	103.32	106.42	104.75	106.05	108.91	107.21	110.59	107.63	105.94	108.66	111.1	107.22	107.75	105.8	109.01	108.31	108.25	108.64	106.74	107.58	107.02	109.4	107.58	106.11	109.39	107.97	107.75	109.22	109.1
106.16	108.86	107.97	107.84	106.89	106.81	105.92	106.7	107.32	105.35	106.92	103.38	106.49	108.81	106.56	107.86	105.85	105.33	103.73	108.05	107.77	105.28	104.28	105.36	107.59	103.61	105.82	103.52	105.38	104.08	105.91	105.47	107.67	104.46	105.84	108.19	104.01	104.82	104.95	106.61	107.47	109.52	105.39	106.82	106.9	106.58	106.65	108.32	104.53	107.66
108.33	106.75	103.79	104.41	105.87	107.37	107.85	103.13	108.9	106.53	106.5	107.99	104.18	105.42	106.42	107.18	105.9	105.49	103.95	103.75	104.04	106.14	104.26	107.16	102.85	105.14	104.63	108.27	106.28	106.21	107.31	106.49	106.99	106.01	107.16	107.81	103.11	105.89	105.38	103.59	109.18	103.46	104.83	106.5	103.68	105.96	106.82	106.38	105.04	103.84
106.43	108.29	105.83	105.69	105.73	107.11	102.14	103.71	107.04	108.53	105.44	103.61	104.55	106.47	106.34	104.69	109.08	110.12	103.75	107.63	105.72	106.94	107.38	105.95	107.77	105.02	107.56	104.45	101.54	106.54	108.49	106.63	105.09	103.95	105.19	104.13	105.44	106.28	106.2	108.16	108.37	104.44	106.79	107.59	105.96	107.12	108.68	108.17	105.34	107.41
103.87	107.41	107.28	104.48	106.42	106.22	105.3	107.96	105.14	106.97	106.8	107.21	106.29	103.6	107.86	104.93	106.31	105.61	107.04	103.64	105.06	106.78	105.88	107.33	104.84	107.8	103.45	108.83	107.95	106.85	106.18	102.65	107.98	103.02	105.1	108.84	107.45	103.59	109.6	108.7	106.49	106.94	105.78	102.74	104.73	106.19	104.37	109.15	104.85	101.27
105.64	104.3	106.63	103.97	105.08	104.73	106.98	103.54	105.54	107.76	104.9	103.06	106.69	108.66	106.68	108.67	104.44	105.37	105.44	105.01	104.74	105.26	106.57	107.8	105.98	109.22	105.06	107.87	112.06	106.48	106.76	107.01	105.76	108.58	106.39	105.01	106.82	109.44	108.69	110.71	109.88	106.57	104.03	107.8	107.19	106.27	106.53	108.55	106.09	106.97
100.77	105.03	102.19	101.27	103.73	103.35	102.69	102.34	99.695	102.09	105.1	106.49	102.78	104.99	99.975	103.92	103.71	104.22	102.33	103.26	102.71	103.5	98.416	102.23	104.4	102.32	99.938	102.93	105.69	106.62	100.97	103.97	102.42	102.4	102.09	100.45	103.49	104.18	103.55	103.72	100.12	101.53	100.26	103.97	102.01	101.56	105.82	101.47	100.33	100.32
106.72	107.16	106.42	107.08	103.94	107.07	105.16	104.18	103.8	106.46	107.43	103.63	104	104.73	103.49	106.63	106.34	107.61	106.53	107.6	107.38	107.96	104.78	107.39	107.96	107.7	105.5	105.95	104.78	104.5	107.38	106.7	108.82	106.9	106.12	104.72	106.94	106.11	104.3	106.36	106.78	107.11	106.5	106.39	107.84	105.18	110.21	104.57	106.76	103.03
103.3	104.37	104.56	105.51	104.93	104.74	103.85	108.6	105.65	104.69	105.08	104.94	104.72	104.96	105.2	104.62	103.63	109.21	106.6	105.53	106	108.32	105.81	104.53	104.75	107.74	105.04	104.72	107.32	101.96	106.01	103.72	105.12	104.57	106.33	105.53	107.94	107.26	108.41	108.16	106.28	107.1	107.06	104.42	107.17	104.72	104.67	107.68	104.72	105.47
101.9	101.85	103.14	101.48	105.22	101.55	103.27	101.5	103.57	101.95	104.02	105.96	104.28	100.85	101.47	101.56	105.95	102.8	100.31	104.35	101.12	104.78	105.82	100.46	102.07	99.969	101.81	102.34	103.82	106.23	103.76	100.74	103.12	103.6	103.84	104.85	105.03	105.44	102.81	102.04	101.43	100.78	105.24	104.83	103.76	104.39	102.02	100.13	100.57	101.88
100.92	100.36	100.23	103.77	99.3	97.608	101.72	101.07	100.87	99.755	99.611	103.68	98.057	101.89	99.225	98.963	97.714	100.27	100.6	96.943	101.51	97.996	102.54	99.011	101.4	100.93	102.64	100.06	100.87	97.459	98.56	100.93	99.793	102.66	102.21	99.847	99.852	101.09	100.37	103.79	102.15	102.38	101.25	99.123	100.23	101.07	102.51	101.71	98.534	100
106.39	105.28	106.17	105.86	104.54	104.68	106.14	104.69	110.03	102.45	105.82	105.16	104.11	106.89	102.38	103.72	104.98	104.08	103.77	108.62	103.37	109.72	107.04	107.5	104.63	104.9	106.78	104.1	105.71	106.56	110.33	107.83	107.84	105.65	104.09	105.36	106.34	105.74	104.6	105.41	106.77	108.39	105.63	103.85	104.23	103.81	108.73	107.05	108.36	106.65
108.43	111.4	110.9	112.05	111.29	108.88	110.4	110.56	110.17	111.32	111.83	110.44	107.58	108.37	110.16	110.59	108.77	111.17	112.27	111.78	112.69	111.57	109.12	110.71	107.31	111.48	112.66	112.37	111.22	109.08	110.36	110.82	110.64	113.05	111.57	110.3	108.44	109.45	110.23	106.81	109.67	111.98	109.97	108.22	112.03	106.75	108.38	110.63	106	111.48
96.816	97.361	98.196	96.637	98.823	99.21	96.659	99.345	100.35	99.963	98.008	97.002	97.756	97.402	97.325	97.106	97.738	95.217	95.774	98.505	96.221	101.41	98.717	97.484	98.82	97.234	97.17	97.499	96.066	99.472	97.208	97.564	98.376	98.929	98.39	97.207	101.03	96.204	95.24	96.096	96.546	100.36	95.242	97.5	97.381	99.681	93.992	98.206	95.046	100.76
101.01	99.125	100.24	99.381	101.39	102.11	97.197	99.962	99.087	100.2	101.41	101.22	104.14	102.37	100.53	100.56	101.56	97.69	97.772	101.75	103.81	104.95	99.879	100.72	100.06	100.55	101.65	100.57	100.81	99.566	99.312	100.59	102.5	100.99	102.52	101.74	98.982	99.303	100.39	99.649	100.4	98.331	100.1	99.757	100.42	100.95	98.93	100.87	102.73	103.89
98.866	100.4	99.322	99.488	97.746	96.999	103.16	102.05	100.02	103.88	99.085	100.17	101.67	104.32	97.74	104.74	99.307	101.55	101.41	98.451	100.78	100.94	102.3	100.38	100.83	98.975	100.9	99.635	102.26	101.73	98.938	100.44	100.43	99.444	104.19	100.06	102.52	100.17	101.75	98.199	100.82	102.75	99.684	97.239	103.43	99.962	99.106	99.525	100.23	101.49
104.08	102.1	107.04	105.52	106.27	105.22	104.35	105.15	104.57	104.11	105.45	104.82	105.52	108.86	104.06	106.51	105.76	107.09	103.51	104.87	106.57	106.41	106.56	101.25	105.98	104.95	106.32	102.38	101.94	105.21	110.35	105.85	102.85	105.3	106.4	104.23	104.18	103.54	106.03	105.62	103.38	103.28	105.77	104.3	109.29	108.49	107.99	106.6	104.71	105.01
103.42	106.82	107.58	105.8	106.28	106.91	105.07	107.05	106.98	103.28	107.55	107.65	107.76	106.94	107.72	107.57	106.32	106.25	103.69	102.82	105.66	107.29	105.26	105.14	107.38	110.35	104.41	105.8	107.17	107.11	106.51	107.83	105.28	106.73	104.81	106.92	106.28	107.33	106.57	106.67	106.49	104.97	107.22	103.72	106.64	101.2	107.84	110.08	104.08	109.38
110.28	111.26	112.12	109.85	111.66	110.32	109.71	111.02	110.87	108.04	109.92	109.53	108.86	108.41	111.2	107.17	108.68	109.99	108.52	111.31	111.49	109.15	113.74	113.18	112.94	106.88	110.1	111.69	110.23	111	108.23	112	110.22	111.6	109.75	111.37	110.75	111.45	107.08	109.21	109.98	112.08	110.43	109.95	108.73	114.18	109.82	109.66	110.26	108.9
106.26	105.86	107.25	104.25	106.41	106.11	106.54	107.61	104.78	104.83	105.15	103.68	106.08	108.82	106.99	105	105.08	108.45	103.64	102.96	108.27	105.29	104.84	105.95	108.06	105.22	105.46	106.93	106.14	105.15	105.91	106.33	108.1	106.06	108.12	108.04	105.85	105.74	107.01	105.5	107.02	106.09	104.52	106.83	104.42	106.85	109.04	107.29	108.97	105.23
107	100.42	104.6	106.36	104.97	108.28	103.97	105.11	105.5	103.73	107.32	110.29	104.25	103.94	108.24	104.37	102.24	107.1	103.69	106.33	104.91	107.72	105.64	107.37	106.23	103.14	109.29	103.83	106.16	107.75	104.6	106.39	104.27	105.33	105.29	105.83	109	105.05	104.83	106.19	103	106.29	106.4	106.63	107.63	106.26	104.28	106.7	106.9	106.33
111.56	106.7	110.42	108.33	108.61	107.01	109.43	106.8	106.73	105.34	107.56	106.22	108.56	107.9	104.97	109.77	107.33	105.9	106.38	109.62	107.42	107.46	107.93	109.69	111.09	109.74	109.21	108.62	105.71	108.8	110.85	108.13	108.75	109.52	106.76	105.26	106.93	108.5	107.9	103.84	110.42	109.66	107.85	109.23	107.92	109.89	109.36	108.11	110.03	110.67
106.29	109.44	102.05	104.06	103.27	104.76	104.82	106.34	105.61	106.29	104.76	108.84	106.73	107.39	104.53	109.06	107.32	105.77	105.61	105.67	105.35	103.41	106.15	102.24	108.05	104.15	107.24	106.1	102.26	106.19	105.83	103.73	103.94	107.13	105.2	106.88	105.82	108.08	106.04	108.43	106.82	105.85	107.84	103.98	104.84	103.85	107.39	105.44	105.14	103.31
100.1	98.573	96.602	96.24	98.343	98.002	95.211	97.18	100.18	98.701	97.992	96.531	99.483	99.106	100.27	98.292	99.184	95.148	97.819	99.613	99.776	96.577	100.03	95.654	99.483	97.233	98.245	94.954	99.708	97.415	98.067	99.258	96.209	98.945	96.542	99.088	98.185	98.904	97.48	99.537	100.32	99.588	97.616	97.601	97.723	99.717	98.41	97.471	94.276	96.121
103.88	104.61	105.81	101.41	105.59	104.99	106.42	106.5	107.19	107.88	105.55	103.61	107.55	105.91	105.02	104.71	102.47	104.63	104.53	104.64	105.94	109.4	102.89	107.98	102.54	104.89	106.13	102.49	106.89	107.85	107.03	101.62	106.27	109.23	104.63	107.34	106.13	105.74	101.62	104.34	104.17	107.1	105.1	106.61	105.7	106.74	105.48	108.95	104.37	106.58
104.11	106.49	106.55	108.02	106.62	106.06	107.1	106.2	106.89	103.93	106.87	103.3	106.58	105.93	108.3	105.22	104.92	108.29	102.66	107.54	107.27	107.29	105.44	104.82	104.38	106.48	105.87	107.21	101.88	108.31	109.45	108.87	107.04	109.45	108.02	110.1	105.3	106.53	108.13	107.76	107.43	111	103.59	107.9	106.08	107.63	108.77	103.73	107.86	109.24
105.42	108.32	101.61	104.19	107.8	105.68	104.75	103.59	108.29	107.16	104.88	106.19	106.66	109.5	108.96	108.07	108.73	106.34	104.05	106.33	103.8	102.52	103.92	108.49	105.2	106.82	102.66	107.84	104.59	105.19	107.96	106.84	109.03	105.4	108	105.26	104.45	105.75	107.95	108.52	107.98	103.56	106.5	104.95	104.33	105.86	106.26	106.79	104.1	108.71
106.62	106.34	104.96	105.81	106.69	107.97	108.93	103.26	105.42	108.89	101.59	105.15	107.83	111.14	104.87	108.96	106.53	106.38	104.88	108.31	105.65	105.73	104.51	104.99	105.79	109.42	106.42	107.28	105.5	107.31	108.93	105.11	104.58	108.37	108.18	107.81	108.42	103.33	106.35	105.48	104.65	104.33	106.01	108.41	106.17	106.61	104.87	106.29	107.37	104.24
104.35	105.84	105.4	103.77	106.51	105.69	105.84	104.84	104.54	103.93	104.78	107.86	104.86	105.59	104.95	109.03	105.78	103.74	104.33	105.12	103.54	102.6	107.29	106.98	103.88	106.65	104.75	104.92	107.12	104.69	102.99	104.65	108.66	106.81	103.45	104.63	105.81	109.11	107.33	106.1	104.72	101.48	102.04	107.04	108.82	107.67	106.66	108.08	105.78	105.74
107.59	111.17	109.35	106.7	110.46	109.33	106.91	107.62	108.47	110.65	109.03	110.75	108.92	108.44	108.48	110.53	108.38	107.18	108.46	104.8	109.03	110.86	109.24	111.92	110.73	107.76	108.04	110.31	106.85	107.86	106.83	109.44	106.91	109.44	106.91	108.25	111.33	109.64	108.84	109.86	108.56	110.17	108.72	109.36	109.99	110.9	109.98	110.86	104.96	108.57
106.52	106.1	105.21	107.68	103.87	106.46	107.91	106.12	102.89	108.23	103.73	107.93	106.04	105.44	106.04	104.05	107.26	108.59	108.31	109.59	106.12	106.18	105.63	105.87	108.06	107.28	107.95	106.64	106.03	106.07	105.12	102.92	108.69	106.07	106.73	106.12	105.2	105.84	105.74	104.84	106.48	107.97	105.82	106.05	105.24	106.98	108.45	105.32	105.39	107.27
111.2	106.85	108.67	110.83	106.39	106.16	107.13	108.84	110.53	105.72	109.71	108.46	110.45	107.6	108.35	108.01	109.09	106.39	107.18	107.58	108.94	109.1	108.26	111.39	109.08	108.52	113.18	108.45	106.36	109.5	106.48	111	108.6	106.52	109.58	105.32	108.68	104.82	110.34	108.87	105.82	106.66	109.61	107.23	109.15	108.51	107.05	106.12	105.19	108.05
105.94	108.06	102.97	106.8	105.14	104.95	105.06	105.72	103.06	105.13	104.01	106.1	102.96	105.07	103.75	103.62	105.82	105.96	106.43	106.63	105.5	106.32	104.01	105.1	106.77	105.14	107.97	103.11	107.41	104.51	104.95	106	105.46	104.64	105.85	106.16	108.37	108.88	105.75	105.37	103.24	109.53	105.46	105.5	104.09	108.16	105.12	102.13	102.83	104.25
105.67	103.68	104.83	107.08	103.53	106.4	105.19	105.87	106.01	107.33	108.65	106.71	111.1	104.32	106.66	103.98	108.39	105.64	105.48	106.58	106.75	107.7	105.78	106.09	104.61	103.65	106.37	106.8	107.45	104.42	106.23	104.2	107.48	106.5	105.61	106.54	107.07	100.59	102.57	104.7	106.76	104.72	108.15	109.39	107.19	104.71	105.39	106.81	108.03	105.71
95.712	96.565	97.904	97.207	97.805	98.073	99.04	99.109	97.905	97.462	97.99	99.075	97.203	100.11	100.73	99.426	100.24	97.91	99.563	100.03	98.983	97.471	99.625	97.105	99.246	98.24	102.66	99.311	98.488	97.502	98.228	98.375	103.16	95.118	100.59	97.734	98.701	96.647	97.134	98.387	95.983	99.968	96.399	100.27	95.965	99.875	99.569	99.626	99.977	99.509
106.99	107.31	104.1	104.82	106.46	108.26	104.52	105.21	103.91	106.18	107.67	107.78	103.42	105.32	104.8	107.1	107.15	106.01	106.5	105.41	104.94	104.97	104.86	101.99	107.12	106.89	106.6	106.59	105.39	108.26	105.85	105.97	107.8	105.47	103.5	106.65	104.73	103.46	102.87	107.11	103.88	106.15	107.59	103.67	106.04	102.87	107.68	108.03	107.83	105.92
100.12	100.11	99.591	101.48	99.637	102.04	102.96	100.59	100.38	98.529	101.43	100.11	100.08	98.758	99.543	101.32	101.55	99.07	101.54	101.48	99.309	99.357	99.462	98.925	101.68	100.49	102.91	101.28	98.946	102.5	100.8	101.46	101.49	102.06	101.31	97.332	100.15	104.05	100.66	100.53	101.62	103.76	101.59	100.52	103.43	98.667	98.964	103.93	102.1	102.48
107.76	110.74	111.42	110.7	112.74	110.12	108.44	108.17	111.11	111.12	110.28	110.04	111.29	110.26	110.5	111.26	106.61	110.62	109.15	108.38	110.76	112.02	111.85	108.73	110.05	107.4	108.87	111.05	110.61	111.66	112.54	113.02	110.65	109.31	112	109.86	112.33	111.02	113.09	111.56	110.27	105.9	110.68	110.73	112.01	110.84	111.97	109.16	109.38	111.86
106.88	106.07	107.6	105.43	104.59	110.95	107.79	108.87	108.43	108.05	106.58	107.76	108.16	107.88	106.22	106.37	106.53	109.19	109.67	110.49	108.07	107.46	105.26	108.1	106.2	107.79	108	109.02	106.86	107.19	109.16	106.68	107.51	108.49	107.41	110.27	108.66	107.96	107.78	104.73	109.52	110.17	106.92	111.02	106.77	107.94	109.8	107.68	108.17	106.96
108.84	110.14	108.2	110.94	108.1	108.21	108.89	110.57	109.1	107.83	110.7	110.6	108.1	107.88	106.69	108.2	108.98	111.7	104.88	109.42	106.15	110.09	111	108.45	109.69	108.92	109.56	110.18	109.99	109.43	109.63	111	107.53	109.8	108.29	109.68	106.32	110.44	109.24	108.19	111.46	108.91	109.31	110.6	108.33	109.09	107.24	110.46	110.37	108.17
105.5	109.32	103.76	108.56	107.55	105.93	107.97	108.48	109.3	108.8	107.13	105.27	110.03	105.02	108.28	108.74	107.21	105.67	105.21	105.43	107.15	104.67	106.36	106.31	105.82	105.66	105.9	110.98	109.61	107.66	108.52	106.84	107.49	106.85	104.04	104.47	105.43	105.38	107.95	109.96	105.21	104.15	105.74	105.66	105.71	104.6	105.57	107.5	107.54	105.16
106.58	108.7	108.54	108	106.25	106.72	109.02	106.2	108.43	108.3	107.01	108.9	105.49	109.38	109.88	107.13	109.18	106.23	107.83	106.45	108.98	107.32	108.61	107.35	106.86	106.13	109.47	107.39	104.45	109.14	105.82	109.91	108.48	108.54	109.87	110.64	108.05	110.31	104.96	106.06	111.19	106.75	107.96	106.26	109.15	109.12	108.52	108.7	108.41	106.23
107.94	108.62	107.06	107.12	108.3	103.03	106.79	106.82	106.78	106.93	107.41	107.87	109.68	105.16	105.89	105.55	107.08	108.15	108.17	107.64	107.64	108.4	106.28	108.53	107.66	108.21	109.38	108.82	108.72	107.39	107.41	108.67	106.34	106.94	109.99	105.52	106.9	108.28	107.9	109.22	106.56	109.18	107.22	108.32	110.86	109	110.12	109.17	105.96	109.41
108.3	106.9	107.05	106.3	110.14	105.74	108.72	106.73	106.66	106.85	108.7	111.48	106.25	107.71	107.55	110.73	108.06	107.78	106.67	105.85	110.17	109.38	104.89	110.23	107.14	108.66	110.7	106.57	110.66	109.31	111.9	105.01	108.08	109.39	107.76	105.95	105.96	107.55	109.1	109.45	111.17	109.48	107.11	108.11	109.68	109.74	108.43	112.04	107.19	111.04
104.31	104.71	106.1	108.17	105.23	107.09	102.69	105.95	107.36	103.29	107.84	100.63	107.69	104.37	106.9	104.15	105.09	104.28	102.39	107.72	108.31	106.17	109.45	103.38	105.17	106.84	103.29	105.04	107.58	106.68	106.77	104.98	106.08	104.02	102.16	105.19	102.54	105.86	104	104.85	109.62	105.16	104.33	110.67	104.41	108.94	106.26	106.03	104.38	106.14
100.29	98.883	92.606	99.416	97.45	96.34	101.79	97.806	96.418	98.76	97.246	98.139	95.859	101.12	100.01	95.969	97.6	96.416	95.931	97.011	99.285	100.03	98.348	98.144	97.034	97.219	96.048	100.81	97.797	99.99	96.743	97.975	99.732	100.29	104.17	99.488	95.949	95.639	99.601	99.598	96.939	95.456	100.33	97.549	98.438	100.14	97.835	98.523	96.956	101.91
108.76	108.32	110.4	107.24	103.91	104.76	106.25	105.45	106.29	106.32	103.46	106.08	106.07	108.35	109.49	106.69	105.17	107.18	107.95	107.48	109.03	107	111.03	105.67	106.83	106.83	106.64	107.87	108.92	105.08	107.69	107.45	105.22	107.67	105.79	105.17	109.02	106.45	106.81	106.97	107.59	102.3	105.72	105.98	107.87	106.31	105.26	103.78	105.59	108.29
107.76	107.35	109.25	108.21	107.77	107.93	109.18	105.17	110.35	111.44	108.12	109.22	109.3	105.9	107.85	108.84	107.45	108.27	108.25	105.34	105.66	110.19	111.3	107.37	108.66	109.45	108.34	110.86	109.27	108.79	108.71	109.17	109.34	109.89	108.7	109.54	110.67	110.09	109.43	108.31	111.54	107.48	109.24	109.98	109.9	108.7	107.56	106.82	108.43	106.66
105.58	106.47	103.7	105.18	109.18	106.21	108.1	108.36	108.86	106.29	108.99	108.66	107.33	106.07	107.63	105.65	105.92	105.9	106.56	105.95	106.75	106.1	102.68	106.76	105.56	109.63	106.26	108.86	108.34	105.73	107.71	104.34	106.24	107.07	105.26	106.25	104.36	106.18	105.27	103.8	105.93	107.62	102.57	107.31	104.51	106.54	103.36	105.53	101.58	106.23
104.56	106.27	105.07	104.56	107.59	105.61	107.04	106.55	106.5	106.12	103.13	103.84	105.39	101.73	109.2	105.08	107.82	106.91	107.02	105.85	103.49	105.64	107.68	108.72	104.47	106.75	108.7	104.81	106.36	104.4	105.03	105.05	105.92	105.41	107.75	106.31	104.32	107.02	104.22	109.28	107.58	103.78	106.77	105.41	104.18	101.42	107.4	105.34	106.18	106.67
98.676	99.585	98.711	98.192	104.99	100.7	99.324	101.3	98.095	99.836	101.06	98.176	97.274	99.211	101.57	101.8	103.36	97.91	99.481	100.35	101.38	98.721	99.056	99.214	100.57	100.26	100.55	102.07	96.76	98.297	97.744	101.37	100.94	98.566	98.361	100.19	99.788	99.191	101.91	99.413	97.605	97.058	98.245	98.663	100.69	97.324	98.56	104.45	99.721	99.654
109.31	111.4	106	110.27	104.43	110.07	106.42	104.16	107.72	108.74	107.78	110.11	110	108.42	107.03	110.68	105.86	104.93	106.77	108.9	108.3	108.58	105.14	110.45	111.37	108.97	107.98	110.51	108.87	107.04	109.67	106.28	105.29	104.79	107.12	106.18	109.27	105.13	107.64	107.18	107.87	109.04	110.66	103.76	111.02	110.1	109.88	107.46	109.4	109.65
103.11	105.15	107.38	107.85	104.71	106.88	107.05	106.77	104.3	107.76	104.98	104.44	103.55	104.07	106.19	105.75	107.1	106.33	109.66	106.04	106.73	109.67	106.96	103.29	106.95	109.3	106.12	106.78	106.62	103.44	104.81	107.26	105.48	108.69	108.11	105.37	105.39	104.29	105.6	106.25	104.78	103.88	105.01	106.22	104.38	105.02	101.98	107.2	104.02	110.42
101.46	102.35	100.25	99.226	100.51	101.5	101.22	100.04	98.814	100.76	99.131	100.39	102.34	97.297	98.56	100.36	100.42	101.21	97.643	103.33	101.24	101.78	102.73	103.25	98.362	98.527	99.489	100.11	99.828	100.05	97.824	101.75	97.321	102.23	101.92	98.448	101.82	100.63	102.05	101.26	98.36	99.604	97.651	97.755	97.985	99.584	100.86	101.47	101.96	99.488
110.28	108.18	107.69	109.51	106.43	108.39	110.46	107.23	106.06	106.69	107.43	108.78	107.92	106.61	107.01	109.25	106.71	107.7	107.79	106.89	107.79	109.31	107.78	106.13	108.87	109.16	107.14	106.96	110.18	111.09	111.14	108.91	107.08	107.08	108.06	108.82	107.74	109.68	105.52	110.01	107.83	108.68	107.85	108.96	112.45	106.03	106.96	108.53	110.55	107.33
107.3	109.17	110.2	108.7	111.32	108.87	108.05	109.53	108.51	107.65	105.36	107.37	107.59	106.12	110.81	110.12	113.2	110.64	107.49	112.95	105.34	108.78	107.88	108.04	107.16	108.87	108.08	107.47	107.52	107.45	108.52	108.92	109.48	106.69	107.03	108.16	104.44	108.59	110.45	111.7	105.48	112.68	106.23	107.12	106.79	105.16	111.23	107.57	107.72	107.24
100.94	95.202	98.641	98.712	96.411	98.883	98.828	98.956	99.926	96.687	98.416	96.74	99.671	98.963	95.569	99.194	97.676	97.114	97.584	96.115	94.657	95.772	99.319	98.444	95.823	98.393	100.11	99.258	97.636	95.827	98.564	96.946	97.234	98.441	97.176	97.619	96.595	94.404	96.562	100.61	98.857	96.624	99.898	96.727	100.92	97.489	96.665	93.987	97.566	95.47
110.34	108.01	108.52	112.19	109.18	102.24	108.21	110.18	109.81	103.19	108.09	110.13	104.85	107.8	107.84	107.61	107.34	110.52	108.04	105.34	107.1	107.2	108.33	109.74	108.98	105.27	108.96	111.21	108.21	108.32	109.18	107.38	105.72	108.65	105.96	112.02	106.09	107.73	109.28	106.77	109.57	108.15	107.08	109.28	106.85	106.14	107.64	108.39	107.15	110.08
97.387	96.144	99.151	99.369	99.678	98.619	97.783	100.08	99.26	100.46	98.494	99.75	99.561	101.18	98.306	95.723	98.235	101.28	97.961	95.392	96.066	98.101	98.49	99.963	98.463	93.404	96.641	98.614	98.957	98.896	99.888	97.893	98.228	96.553	101.07	96.554	96.305	97.374	99.642	95.705	96.592	100	98.989	97.304	102.65	97.296	100.24	97.373	97.983	98.47
107.19	104.47	107.99	106.2	107.48	107.32	107.85	109.52	108.52	107.52	106.41	106.18	105.74	106.31	105.61	107.12	107.64	104.88	106.71	105.75	103.94	107.42	103.75	104.22	106.04	105.19	104.5	102.56	109.37	108.47	103.49	104.09	105.56	106.96	105.12	107.96	106.69	104.41	105.08	107.64	108.07	103.93	108.03	108.34	109.72	104.99	107.51	104.81	106.63	107.01
107.14	105.38	106.19	103.58	103.57	106.42	104.94	109.31	107.58	105.3	108.79	105.64	107.04	107.19	104.42	104.33	107.53	105.18	106.09	107.37	105.9	107.06	105.71	105.38	101.29	105.84	103.64	102.42	105.94	106.61	103.27	107.05	104.53	107.55	103.25	105.38	102.92	107.21	107.11	105.46	107.4	103.37	106.59	105.71	104.09	107.98	106.36	107.82	105.63	104.17
106.53	103.9	109.45	107.07	106.98	107.72	108.77	108.31	106.89	106.86	107.68	107.81	104.87	105.04	105.53	105.1	106.88	109.23	105.9	104.51	106.85	107.66	104.98	103.59	106.93	105.83	106.79	106.62	110.03	105.4	107.99	108.03	107.59	107.24	107.28	107.98	105.42	103.84	107.6	107.79	106.88	104.23	105.88	104.75	107.32	103.32	103.79	104.5	106.25	107.85
104.55	104.83	106.2	103.98	106.93	106.68	109.31	105.21	104.12	105.9	102.74	106.05	106.44	105.85	103.6	104.32	107.84	108.97	105.86	105.85	103.4	104.14	109.53	104.18	105.18	106.33	107.12	106.8	106.55	105.96	103.26	104.48	104.04	104.73	106.1	107.64	103.1	106.28	102.02	105.31	103.86	108.65	104.17	105.28	106.83	106.04	103.96	104.98	105.74	106.2
94.529	95.312	96.528	100.4	100.54	94.62	99.777	95.865	100.52	100.63	97.761	101.65	102.75	96.455	99.374	97.833	96.859	98.14	97.877	98.828	98.818	100.92	99.589	97.695	98.282	100.25	96.877	98.132	97.315	103.4	97.217	98.08	96.669	98.288	98.7	96.128	97.312	96.23	100.6	98.5	96.765	96.731	99.642	97.378	98.407	97.705	97.759	97.097	98.252	95.941
105.11	105.81	107.59	105.2	106.34	105.45	103.11	103.92	105.24	101.1	100.66	107.21	105.7	105.5	107.69	104.75	105.83	103.32	109.58	104.96	105.79	106.14	104.17	103.67	104.85	105.54	105.92	101.94	107.45	105.86	102.55	106.19	108.18	106.68	103.93	103.97	108	105.88	107.05	108.49	105.43	106.04	105.65	102.75	107.48	107.98	106.71	104.73	109.31	104.18
105.63	110.11	106.31	108.85	108.1	110.48	106.93	107.36	110.4	106.96	107.29	107.5	106.07	109.63	107.64	109.52	110.52	108.08	108.63	103.8	110.22	107.97	103.5	109.62	108.99	109.97	108.98	111.28	107.38	108.41	109.37	106.32	107.19	109.96	109.4	108.46	108.41	108.22	106.75	111.16	108.01	107.17	109.28	108.59	105.33	108.78	106.61	110.96	109.19	109.56
110.98	107.11	107.1	108.89	103.22	111.1	108.1	105.58	105.92	109.58	106.89	107.34	109.34	110.1	107.5	107.78	110.21	106.9	106.41	106.18	106.01	106.63	106.71	107.9	111.15	107.98	108.71	110.46	103.74	110.14	110.8	105.91	104.97	104.52	107.84	106.89	109.68	106.86	107.57	109.33	111.28	107.79	109.69	102.8	109.72	108.5	108.32	107.66	108.61	107.66
102.25	99.949	99.323	100.4	100.52	99.247	100.81	101.15	100.48	98.655	103.2	101.45	102.84	98.316	100.93	99.902	101.19	97.367	100.5	101.59	99.044	104.76	98.969	101.35	100.38	99.718	99.137	100.12	99.9	97.95	100.22	98.555	99.58	100.51	98.767	101.32	98.72	98.86	99.672	103.05	98.046	101.24	99.536	98.713	99.688	99.313	99.556	103.24	100.5	99.98
108.75	109.23	108.73	107.4	109.05	108.56	105.32	106.76	106.37	106.66	108.71	108.69	105.86	109.17	107.26	106.62	106.97	104.5	108.82	110.19	106.93	107.57	107.9	108.58	107.32	109.07	110.98	109.41	109.72	109.26	106.79	107.64	108.25	110	108.65	104.52	109.36	106.04	109.66	109.03	105.88	106.49	105.71	108.69	110.14	109.03	108.55	109.17	109.38	107.31
108.17	110.28	107.21	107.88	107.12	108.89	109.41	107.5	108.47	107.66	108.72	108.39	107.24	107.92	107.59	108.83	109.83	107.96	109.89	106.32	104.85	109.84	108.3	105.81	110.3	111.32	104.26	109.94	108.58	107.03	105.73	108.75	108.3	106.27	107.25	106.4	106.78	108.01	108.71	107.4	108.03	109.07	107.32	109.76	106.63	110.62	111.92	109.72	106.54	107.86
97.87	96.317	95.053	96.577	95.833	97.43	98.67	99.963	99.924	97.782	97.777	100.57	98.225	97.122	96.535	96.816	95.252	95.561	96.054	97.489	94.862	97.956	96.213	98.298	100.45	99.945	97.338	94.927	95.906	98.893	99.347	99.119	95.149	100.67	98.808	100.38	93.969	98.501	99.05	97.903	96.406	99.499	100.07	99.715	97.685	98.334	98.992	98.024	99.136	95.041
111.19	107.5	109.24	107.98	108.88	108.96	105.15	107.16	105.06	106.63	110.63	107.26	108.2	108.1	108.16	104.58	108.49	106.39	108.93	106.94	105.54	107.72	105.28	105.6	106.74	108.85	106.54	106.04	108.97	106.14	106.12	110.55	106.99	105.86	110.31	107.82	108.45	107.4	107.58	109.83	106.84	105.71	110.63	108.21	110.84	108.42	107.46	105.76	107.07	109.64
106.83	105.95	109.97	106.15	109.02	108.28	108.33	107.29	107.78	105.53	105.85	110.62	108.8	107.03	111.4	109.45	108.27	111.19	108.03	107.81	107.95	107.8	110.55	109.04	109.97	108.77	109.32	109.32	106.56	105.37	107.86	108.25	110.91	108.23	107.72	107.6	108.41	105.97	106.59	108.14	107.54	108.55	109.43	108.67	109.81	109.82	109.38	110.23	108.32	111.01
109.17	107.16	106.08	106.65	108.21	108.39	109.24	105.68	104.19	108.62	106.17	104.65	105.66	109.11	107.57	110.36	108.32	108.05	109.63	109.27	105.73	108.1	107.96	109.65	110.52	107.33	105.82	106.26	106.44	106.4	106.41	106	109.14	109.86	107.43	108.75	108.85	109.42	109.56	113.59	107.89	108.75	104.99	105.62	108.81	107.33	105.47	108.7	107.55	107.61
105.98	108.55	102.9	106.82	103.14	105.13	102.87	107.15	106.26	104.65	108.19	106.36	104.08	102.52	104.15	106.82	104.99	103.59	105.48	105.94	106.55	107	106.02	107.29	104.6	105.85	107.78	104.06	105.29	103.19	104.69	104.67	105.21	105.74	107.46	103.83	104.28	104.83	105.41	107.14	105.15	105.27	106.9	104.4	105.27	104.35	104.26	105.81	105	108.02
99.841	104.57	99.579	100.84	100.73	104.66	102.37	99.214	100.53	98.835	103.2	98.173	99.455	100.36	102.45	102.81	99.01	101.12	100.29	103.71	100.66	101.25	102.44	102.33	101	101.47	103.16	98.032	102.44	100.27	100.55	100.08	99.988	101.61	100.11	99.458	103.63	99.243	103.45	101.53	100.74	101.49	100.51	102.87	103.58	100.76	101.88	100.54	102.59	99.054
105.81	106.84	107.99	107.96	107.32	106.3	105.71	106.16	107.86	104.12	110.03	108.53	105.03	108.65	106.51	107.04	106.94	106.07	106.12	105.46	106.98	104.65	107.2	107.89	105.13	107.97	106.66	103.31	105.15	108.61	106.43	104.51	108.9	106.94	105.11	106.73	107.82	105.52	108.93	107.74	104.35	104.73	108.94	101.87	107.52	105.68	107.71	107.01	107.85	105.48
103.72	105.28	105.06	105.2	101.77	102.64	102.28	106.12	103.81	105.74	104.72	109.21	107.82	106.65	106.44	104.17	107.29	105.13	106.13	103.49	105.99	102.36	105.88	104.11	102.76	105.24	105.87	106.62	108.07	106.96	103.6	104.86	107.26	107.58	108.91	105.76	102.15	109.22	107.65	105.26	100.89	105.82	104.84	106.37	102.77	108.09	105.2	106.65	103.97	106.23
106.08	107.73	104.78	108.72	105.44	108.69	107.37	106	106.62	108.16	104.97	106.71	106.44	105.62	101.29	106.13	109.66	106.58	102.93	108.46	108.83	106.62	106.95	104.93	105.1	105.94	106.61	108.7	106.97	103.85	103.84	105.31	103.87	108.19	106.74	103.05	106.57	103.95	103.5	102.86	105.24	108.92	108.06	104.85	105.68	108.13	105.52	105.93	108.53	107.28
108.17	107.23	107.55	108.68	109.22	108.02	107.25	103.66	109.8	111.16	108.8	109.12	108.29	107.91	109.45	110.53	107.28	107.98	107.14	109.97	111.25	105.95	108.14	109.86	106.13	107.13	109.15	107.76	108.97	109.89	108.02	111.91	109.01	109.73	107.71	110.8	105.52	107.89	108.87	108.7	107.15	110.64	111.26	103.19	109.22	111.14	107.96	108.92	109.12	106.05
105.32	101.5	101.33	102.52	104.35	103.03	104.74	101.72	107.24	105.98	102.57	101.58	104.33	102.1	102.42	102.51	104.14	102.76	99.483	99.983	102.87	101.95	101.31	103.7	104.79	102.7	101.71	101.8	102.54	100.37	101.02	101.99	103.53	103.95	103.06	101.51	101.03	103.13	99.757	102.35	102.36	101.76	102.73	101.56	105.13	102.48	99.678	104.27	102	101.65
108.46	108.54	106.25	110.19	109.22	109.14	108.09	107.6	111.6	105.07	106.63	105.43	110.42	106.86	111.41	109.63	108.31	110.22	108.78	107.62	106.75	110.01	108.37	109.1	110.44	107.77	109.23	108.36	109.2	104.26	108.29	108.81	110	105.95	107.84	110.38	108.12	109.13	110.85	108.94	109.24	108.49	109.19	109.85	109.94	104.35	107.75	110.46	110.06	108.26
100.35	98.427	99.104	101.83	98.042	98.373	99.349	100.3	100.01	98.142	99.694	99.215	96.687	98.791	97.347	97.485	97.332	101.31	101.65	98.473	100.29	99.664	97.197	98.292	99.242	98.962	98.514	98.206	99.231	97.557	96.078	98.656	98.533	96.989	94.538	100.42	98.814	97.689	101.25	97.792	98.936	98.421	100.32	97.326	97.872	103.6	98.049	98.936	98.555	100.51
106.74	105.27	105.77	106.68	107.31	106.72	103.46	105.65	107.34	107.34	106.84	105.74	106.21	102.74	104.74	107.38	104.4	105.37	104.33	103.37	105.15	107.15	103.59	105.97	105.09	106.25	106.13	101.7	106.82	104.66	107	107.16	103.35	110.01	105.71	104.34	104.72	106.24	106.27	106.34	102.19	105.81	102.26	107.94	107.16	103.33	107.76	105.98	102.77	106.45
100.9	101.36	99.907	100.9	99.206	103.23	100.51	98.04	101.63	100.38	100.16	102.62	100.47	99.066	102.51	99.989	98.492	99.291	101.19	100.03	98.278	100.79	98.248	101.37	100.37	101.59	104.37	104.52	100.25	105.18	102.02	101.57	102.45	101.66	100.14	97.944	100.34	99.254	102.12	99.214	100.49	98.767	98.318	97.848	100.41	99.232	105	103.63	101.93	99.45
108.41	110.86	109.02	105.9	108.19	104.91	107.48	107.64	109.56	109.85	109.56	109.86	109.32	108.16	109.45	107.27	105.37	110.23	106.86	108.72	108.98	105.92	108.99	108.19	109.51	107.33	108.27	110.81	106	107.47	108.69	106.83	109.25	105.85	106.05	106.77	103.17	106.56	105.23	107.52	110.88	107.4	108.55	107.43	111.03	104.65	107.23	107.27	106.51	105.1
111.25	110.24	111.4	109.93	109.66	109.11	108.7	109.34	112.73	112.65	109.19	109.97	108.86	112.26	110.43	111.25	110.41	109.64	112.42	111.25	111.01	112.07	109.24	108.81	112.02	108.74	114.04	111.81	111.23	108.65	106.78	112.22	108.74	108.83	111.72	111.13	113.98	111.11	106.5	110.02	108.71	109.78	109.43	111.24	111.75	112.47	111.34	111.16	108.33	110.58
97.188	96.245	98.055	100.44	97.99	100.23	98.27	101.33	100.43	98.718	99.781	99.717	100.06	97.45	99.936	97.235	102.52	98.544	100.58	100.44	99.563	101.79	96.478	97.935	98.8	100.91	98.135	99.983	98.642	98.691	97.907	99.85	96.593	97.588	96.331	96.388	101.51	100.54	98.607	103.26	96.707	98.404	101.87	97.265	96.532	100.77	96.793	98.021	101.16	100.46
105	104.93	109.27	107.55	108.21	108.92	108.76	104.08	106.4	104.71	110.34	105.21	106	104.35	104.62	104.05	106.04	106.01	108.85	106.46	106.06	107.73	106.47	108.86	107.46	107.26	106.45	106.18	107.47	108.13	109.55	106.17	105.47	106.72	104.61	107.99	104.42	106.91	108.55	107.92	107.49	109.26	103.54	106.95	106.1	105.79	107.43	106.96	106.4	109.19
108.36	111.25	112.23	107.59	106.81	107.46	105.25	107.77	106.23	107.3	108.46	107.48	105.48	109.66	107.16	109.44	105.9	105.75	109.96	108.17	109.36	109.59	109.51	107.53	110.31	106.02	105.35	106.48	109.73	110.29	105.44	108.39	109.07	106.98	109.62	104.99	110.71	111.09	107.04	109.56	110.78	108.42	109.45	110.77	110.35	110.9	111	106.01	109.04	108.57
107.79	109.91	109.17	107.39	110.08	108.86	111.55	105.11	109.79	105.98	107.06	109.19	109.75	110.16	109.52	107.1	108.4	108.46	110.67	109.68	107.78	105.79	106.79	109.38	107	111.22	106.89	110.03	108.54	106.1	107.62	110.81	106.89	107.65	109.6	109.53	105.99	109.29	105.2	111.85	107.01	109	108.38	107.59	107.88	105.85	109.13	109.06	108.29	105.21
98.168	95.825	99.847	99.254	96.598	99.622	97.746	97.757	99.038	99.783	100.1	100.76	100.53	94.776	99.701	96.407	98.334	96.257	97.383	95.059	98.405	102.29	99.608	99.011	101.48	97.738	96.39	97.201	96.995	97.734	100.4	95.436	95.869	97.238	97.934	99.995	99.018	95.299	99.859	97.876	98.746	98.978	100.89	99.886	96.199	96.846	98.992	96.935	97.729	101.71
102.03	106.2	103.16	107.16	105.7	106.69	109.42	101.37	105.14	104.3	107.58	102.99	105.68	105.97	105.68	108.14	109.53	106.08	103.14	105.04	105.7	105.17	104.68	105.16	106.79	107.1	103.75	106.08	104.04	105.69	104.17	105.89	104.66	105.89	105.25	106.79	103.14	105.72	104.72	106.04	104.14	104	106.28	105.32	105.53	103.96	109.23	105.24	104.09	101.87
98.643	98.762	97.982	98.342	97.467	98.657	94.89	100.03	95.209	95.822	97.843	99.897	99.298	95.633	97.476	96.726	96.814	100.94	100.39	99.791	97.963	98.351	98.724	97.09	98.964	99.499	99.5	97.692	97.854	98.149	97.115	99.43	97.477	95.845	95.253	97.782	95.901	95.457	99.752	99.997	99.056	95.758	98.845	97.882	100.14	103.13	100.77	99.532	96.855	97.846
105.4	103.27	102.78	101.96	106.29	97.97	104.43	103.83	101.13	105.54	100.64	104.05	103.27	101.93	101.88	101.89	101.84	103.23	103.5	102.67	107.22	102.75	102.52	104.29	100.45	104.43	103.71	105.25	101.56	99.431	101.96	100.92	105.97	104.43	103.24	102.99	100.35	103.5	103.07	101.27	103.65	103.47	104.02	102.32	103.48	101.45	102.46	101.62	100.8	102.33
111.43	107.59	110.12	112.04	107.29	106.42	106.92	105.94	107.97	106	106.98	107.55	104.28	107.23	107.35	106.62	106.92	109.15	106.64	107.32	105.6	108.92	107.65	106.57	107.9	107.45	108.33	107.55	106.9	108.63	108.52	106.78	104.73	107.36	109.44	108.75	103.88	107.87	105.17	106.75	108.6	109.62	109.98	105.73	109.65	109.2	105.42	108.42	108.12	108.38
108.69	115.26	112.6	110.79	109.23	113.14	114.8	111.27	108.96	109.36	108.69	107.65	112.86	113.13	116.89	108.76	110.24	110.09	108.28	106.25	113.32	107.59	107.77	112.31	111.9	113.86	112.08	112.4	109.38	111.93	111.76	111.08	108.66	109.96	109.83	108.92	114.05	110.89	109.33	107.98	110.56	111.48	107.1	112.12	111.8	112.7	110.77	108.2	110.83	110.05
106.24	104.88	104.44	105.6	103.67	105.29	104.3	103.31	106.63	105.95	104.8	104.76	104.75	108	109.43	106.14	108.57	107.23	107.22	105.82	107.93	103.1	107.72	105.11	103.57	107.82	105.61	102.24	106.39	105.07	106.13	107.57	107.97	105.99	103.98	104.79	105.99	105.52	102.74	106.48	107.09	104.95	109.15	102.79	106.04	106.45	105.68	105.08	104.9	107.71
100.02	101.05	100.53	100.62	96.425	100.4	99.067	99.337	97.886	101.49	99.009	99.821	100.1	98.002	96.977	101.39	99.311	96.575	98.191	98.688	97.282	98.837	100.82	101.97	99.333	100.45	102.14	98.346	99.179	96.057	99.138	98.404	95.865	98.399	96.369	99.529	101.52	97.81	98.865	97.039	98.726	100.47	98.703	96.969	96.548	96.262	101.99	102.05	98.839	97.381
107.7	109.1	105.76	106.9	106.89	109.02	106.57	107.08	106.17	109.93	108.31	109.97	106.38	108.09	110.37	109.18	104.65	108.37	109.08	111.56	112.76	109.19	109.38	107.79	109.66	108.76	111	109.14	109.13	107.87	110.96	108.83	110.36	111.98	106.27	108.88	106.65	108.33	109.93	106.68	105.62	108.23	107.85	106.73	110.22	109.92	109.79	107.33	106.06	110.32
108	110.19	106.32	105.93	107.78	106.08	109.76	109.38	107.38	109.48	110.14	103.98	109.22	105.91	109.71	107.97	107.45	103.17	105.91	106.82	108.25	108.21	106.92	110.64	107.44	106.22	108.02	109.36	111.51	105.01	106.06	106.97	109.54	107.71	107.63	107.12	107.52	110.65	106.92	108.89	107.78	108.09	107.25	109.92	105.44	106.03	109.41	109.19	111.54	108.97
102.16	106.01	107.87	102.78	105.97	109.07	103.91	109.98	103.69	105.3	105.67	106.57	107.13	106.62	104.94	105.58	106.35	107.34	107.16	103.51	104.75	105.8	104.21	107.64	105.05	109.17	106.54	105.34	105.92	104.71	107.82	106.05	106.3	98.288	106.19	107.37	106.26	106.19	104.96	105.59	106.77	108.33	103.53	108.97	105.38	106.74	108.46	105.61	106.12	105.74
99.406	100.55	102.98	101.77	99.349	101.95	101.98	102.87	103.45	101.11	100.45	100.93	97.229	98.024	95.789	100.44	99.735	101.15	98.27	99.538	100.47	101.92	101.12	101.1	98.971	100.4	103.23	99.447	103.12	99.857	100.16	99.955	99.296	96.977	104.71	99.161	101.57	101.1	101.39	100.46	101.71	99.198	101.1	99.899	101.49	100.23	102.72	97.646	98.501	99.687
107.25	107.4	103.84	106.4	107.58	103.93	108.3	106.13	104.26	104.26	106.82	105.49	102.97	105.91	107.43	105.58	106.02	103.43	107.29	103.21	106.61	104.54	103.85	104.14	105.96	103.79	105.99	106.11	106.64	104.77	104.2	107.88	108.06	106.48	106.62	107.32	103.03	107.76	103.58	107.25	107.23	107.69	104.6	105.01	102.86	103.55	103.28	108.08	106.57	101.53
106.38	108.09	110.46	106.25	107.12	106.85	105.51	106.68	106.84	103.94	106.84	106.49	105.67	105.26	105.53	106.89	105.19	103.86	107.55	106.95	108.72	104.31	104.6	109.2	106.14	105.3	106.87	107.59	105.54	101.1	107.39	106.93	106.99	106.44	106.02	107.22	103.88	106.71	106.24	103.99	106.09	106.82	105.62	103.71	104.98	106.38	106.16	105.52	107.93	107.27
111.25	108.49	110.42	109.07	108.47	107.39	108.13	109.01	109.26	108.66	108.17	108.18	105.95	110.21	108.37	107.79	108.75	106.46	107.85	110.3	108.97	105.93	107.71	109.77	108.5	106.7	109.34	108.72	107.94	105.94	107.01	105.7	106.51	108.09	108.09	108.17	106.9	107.65	108.93	108.06	109.11	108.54	106.42	107.46	105.4	105.4	109.83	107.91	106.77	109.32
109.52	104.55	106.25	107.77	107.81	104.44	106.53	106.98	106.02	106.26	104.25	104.31	104.27	104.6	106.15	102.56	105.68	108.15	108.92	105.59	103.78	104.64	104.65	106.9	104.76	107.01	104.78	103.68	104.55	107.37	106.79	103.89	104.86	103.63	106.9	107.22	107.1	103.97	104.41	104.43	107.06	107.04	104.94	104.08	103.61	105.87	107.12	104.45	107.68	105.68
104.12	105.33	102.76	107.31	106.98	104.49	109.07	105.4	104.7	106.3	105.86	106.83	107.3	108.85	106.22	104.19	103.02	108.36	108.04	100.74	103.45	104.27	105.63	104.68	103.85	102.13	106.07	106.02	106.14	108.62	103.57	104.41	107.33	106.31	105.73	105.12	105.75	109.11	108.17	105.9	105.48	106.59	106.2	106.49	103	103.96	104.31	106.25	105.02	103.05
107.57	106.97	107.43	108.5	108.17	110.72	108.39	107.05	109.2	110.36	107.96	110.12	108.46	106.75	105.65	109.62	106.86	111.87	106.5	108.5	107.69	108.35	111.58	106.77	111.74	104.82	109.96	108.27	108.95	110.08	110.73	104.34	111.69	107.1	106.65	109.57	109.63	107.41	107.84	113.42	109.83	105.39	107.49	110.88	108.84	107.78	105.77	107.48	109.38	106.99
108.83	108.12	105.19	106.54	105.83	106.1	106.58	106.69	107.31	103.19	103.23	105.26	104.64	105.03	108.61	105.42	107.82	106.88	106.22	107.02	108.44	104.22	104.88	107.28	108.38	106.75	108.39	105.84	105.45	105.72	105.09	104.11	106.01	104.81	104.97	104.94	106.43	107.98	104.4	108.71	105.24	107.27	103.9	107.86	107.62	106.01	107.34	108.32	106.77	105.6
99.723	99.063	95.954	96.416	100.16	99.634	96.013	97.849	95.44	95.754	101.96	99.124	100.9	97.736	96.64	96.839	96.645	96.145	97.076	95.236	96.399	95.778	98.239	101.43	98.226	96.849	97.844	98.876	99.984	100.26	94.613	96.478	95.639	100.28	99.704	97.716	97.796	98.254	99.083	99.531	97.02	99.587	97.365	99.478	98.401	98.203	100.64	96.179	96.344	99.412
107.5	106.56	110.22	104.61	109.07	106.91	111.05	109.47	111.13	108.65	106.16	106.96	108.24	108.53	109.64	107.59	105.01	109.52	107.47	107.8	105.32	106.32	110.82	106.96	106.05	103.98	104.65	108.29	104.62	107.85	107.4	106.56	106.91	106.63	108.77	106.96	110.29	109.61	107.45	106.62	105.74	103.88	109.11	109.15	105.48	106.57	107.59	107.37	106.36	108.2
103.8	105.96	104.42	107.24	103.93	104.57	104.5	107.71	105.06	103.38	106.02	109.49	106.91	106.31	105.25	106.91	104.22	105.1	105.28	104.91	104.79	106.13	105	101.88	103.21	106	108.42	105.01	103.82	106.96	104.79	103.01	104.93	103.1	104.74	106.31	106.22	105.29	104.29	106.87	104.56	102.85	107.16	104.49	106.58	106.97	104.24	105.46	106.52	105.69
106.36	106.59	105.84	107	109.18	105.42	111.35	107.99	110.17	106.08	106.65	108.14	110.35	107.61	108.49	107.79	109.67	107.49	111.83	105.75	111.12	109.41	109.43	106.62	107.54	106.33	107.6	107.53	107.3	109.04	108.18	109.14	106.59	109.38	108.78	107.63	106.77	108.8	109.16	109.1	110.89	106.76	110.25	109.02	108.15	108.76	108.97	107.82	107.42	107.65
106.84	108.13	107.09	103.73	102.8	106.32	107.02	105.39	108.35	105.8	106.31	106.42	104.52	105.72	103.02	105.42	103.71	104.16	104.69	105.3	104.35	106.07	109.49	104.93	106.79	106.12	107.47	105.93	106.4	105.86	105.37	106	107.82	105.96	103.65	103.11	105.21	102.96	105.07	104.96	107.16	107.46	105.53	105.52	107.58	104.67	102.6	103.97	109.59	106.53
106.87	109.6	106.3	104.56	106.33	108.09	108.37	107.31	106.2	106.48	110.07	109.61	105.5	107.57	106.18	105.2	108.45	106.63	107.71	107.35	105.18	108.79	107.52	104.7	102.51	103.83	107.22	107.01	103.87	108.23	107.93	109.53	109.57	104.55	106.37	105.48	109.02	106.57	105.73	109.4	103.2	111.61	106.77	106.57	110.86	105.11	106.7	104.36	106.86	106.69
97.941	98.455	101.34	98.189	101.83	99.849	99.955	101.62	99.912	99.605	98.314	101.08	98.034	97.411	97.263	97.026	98.616	98.796	100.34	99.655	100.74	98.976	100.38	98.517	99.554	98.813	101.46	97.476	100.65	98.022	100.02	101.16	96.779	97.543	97.624	100.41	103.71	99.626	98.991	98.169	101.21	98.671	102.04	97.639	99.685	96.067	97.079	100.29	101.02	100.58
104.34	103.01	100.7	101.76	100.83	101.05	101.76	98.196	102.51	98.834	101.51	100.44	103.05	98.228	99.893	99.611	99.704	102.41	99.514	97.88	99.216	98.383	102.76	100.97	101.48	100.82	101.83	97.876	100.12	98.471	99.347	100.67	101.23	100.86	101.62	99.539	102.4	99.318	99.202	100.33	99.16	100.35	98.871	103.57	102.28	102.31	100.72	102.31	99.107	99.668
106.82	108.8	109.53	108	108.07	111.63	106.7	107.22	106.77	109.29	107.92	107.11	106.34	107.58	109.36	105.48	108.91	111.16	107.91	108.51	107.22	107.9	107.88	106.43	105.92	107.3	108.65	107.59	106.18	110.64	109.21	107.43	109.63	110.32	105.21	106.22	109.28	106.65	107.53	107.23	108.45	110.14	107.84	107.83	110.97	107.69	105.29	110.28	106.53	110.95
106.45	108.24	103.92	107.01	102.43	107.21	105.55	105.18	102.7	105.83	105.76	105.01	105.13	106.35	103.77	106.73	104.33	105.91	105.18	105.5	105.4	105.79	107.4	106.12	107.54	102.78	106.52	106.09	103.6	105.9	106.06	104.99	104.41	108.47	104.2	106.16	103.79	104.68	105.96	106.7	104.76	107.46	105.82	100.63	104.86	105.09	103.11	109.72	102.88	107.88
105.67	108.34	108.08	112.09	108.28	111.13	107	108.77	109.86	108.28	105.76	112.28	108.24	107.47	108.08	110.89	109.86	107.5	108.99	105.25	109.78	108.07	105.95	111.14	107.26	108.59	113.02	108.4	108.73	104.71	108.55	107.12	109.18	112.59	107.4	111.12	108.96	109.14	110.48	109.4	110.78	110.24	111.26	108.07	107.95	109.08	110.37	107.69	109.62	106.76
107.88	105.67	107.64	110.38	108.73	110.28	109.25	109.92	108.63	111.35	108.9	106.34	108.24	105.79	109.28	111.21	107.43	107.75	108.74	112.6	110.14	107.17	107.61	107.91	108.8	109.91	103.88	106.82	108.01	107.1	109.16	110.36	107.67	109.58	108.18	107	109.25	106.93	108.34	106.35	109.94	107.92	106.77	108.01	108.91	110.39	112.06	110.31	106.81	108.23
108.93	109.59	103.67	107.08	106.63	107.46	107.02	110.51	111.96	106.09	104.65	108.83	108.62	107.14	108.28	106.35	107.75	110.56	107.73	107.81	109.11	107.36	104.56	106.64	110.42	109.04	109.58	107.52	109.21	106.03	105.28	107.89	106.81	108.95	108.94	108.88	108.38	105.27	107.64	109.37	107.66	104.66	107.48	105.64	107.5	108.09	105.45	110.44	105.88	108.84
107.68	109.11	109.63	112.38	107.09	108.97	108.69	108.68	109.51	105.53	104.37	108.37	109.89	106.07	107.43	109.53	109.18	106.33	109.47	107.89	106.42	107.94	107.19	103.71	107.97	103.92	106.36	104.92	107.68	107.03	106.55	108.93	109.59	104.44	107.38	108.01	107.88	111.21	107.86	107.22	110.88	111.44	106.32	108.35	107.63	108.18	109.42	107.74	106.6	108.42
104.19	102.85	106.3	108.87	107.6	107.24	107.14	108.13	110.78	106.17	103.79	105.81	106.33	104.31	104.06	104.2	107.69	105.08	105.69	107.9	106.65	103.47	104.48	104.15	103.02	108.17	105.5	105.48	107.2	103.3	107.05	106.49	104.72	107.6	101.35	103.18	105.31	105.72	107.93	103.04	103.86	109.23	104.27	103.16	104.11	106.53	105.19	106.39	106.59	106.14
109.57	107.35	105.43	106.53	108.68	107.84	105.04	110.45	107.12	107.4	105.87	110.91	109.49	107.46	107.38	108	103.97	108.32	105.98	105.66	104.9	108.82	107.35	107.95	106.39	108.02	105.59	111.62	107.16	105.42	107.87	103.18	107.71	109.18	106.52	106.46	104.88	110.24	108.16	106.23	108.18	106.6	108.95	109.33	108.85	107.46	107.75	107.49	110.85	106.11
108.09	100.51	105.41	104.69	107.83	106.56	104.55	105.63	104.23	105.64	105.86	102.52	102.93	107.19	108.13	103.97	107.6	105.36	103.67	106.04	105.97	107.02	107.2	103.89	104.44	105.31	108.38	107.06	106.76	105.44	108.53	102.35	104.01	104.54	106.46	104.2	105.82	105.92	102.2	103.08	105.69	104.78	107.61	107.56	102.77	105.86	104.66	104.79	103.45	105.33
101.72	101.87	102.55	100.21	104.07	100.93	97.026	101.47	102.67	100.78	101.71	99.44	101.04	100.58	101.01	101.3	100.41	99.893	97.604	100.45	98.421	99.994	103.48	99.249	100.59	98.163	102.07	103.25	102.97	102.84	101.94	100.83	97.369	102.86	97.452	99.979	100.78	101.63	101.81	96.615	99.661	101.05	98.308	97.933	101.2	100.19	97.954	103.64	101.01	103.99
108.33	106.08	111.76	109.24	107.69	106.38	109.3	111.44	105.65	107.67	108.83	108.98	108.59	109.57	108.51	109.35	108.34	106.77	107.19	109.02	109.54	105.04	107.97	106.64	111.12	109.92	107.04	108.1	111.75	110.56	110.63	111.23	106.8	106.61	106.64	108.42	108.87	109.52	107.09	106.13	108.73	110.59	105.24	109.54	108.5	110.09	108.72	111.45	105.96	109.58
106.29	105.6	109.51	103.67	103.69	107.55	102.99	106.71	108.35	102.94	105.88	106.76	101.67	105.06	105.24	103.01	105.39	106.62	105.26	105.83	105.41	104.37	106.9	110.6	104.54	107.23	107.89	107.46	106.8	108.32	108.8	102.13	105.77	105.38	102.85	108.52	105.9	106.05	103.31	106.01	105.83	106.41	108.02	105.85	107.76	105	105.3	105.41	105.66	104.62
109.46	108.82	109.9	110.26	110.53	110.01	111.25	112.63	111.31	109.62	110.12	111.31	108.83	110.55	113.87	110.71	110.12	114.68	111.56	108.33	110.87	110.42	107.46	111.12	111.61	109	108.32	108.34	111.73	109.4	107.84	110.86	109.86	110.39	112.47	110.58	109.53	108.87	109.79	111.25	110.24	113.57	109.34	108.48	109.79	107.57	114.34	109.94	110.23	111.75
102.18	103.16	105.2	102.85	109.18	105.71	103.62	106.49	105.48	104.04	105.06	104.78	106.82	101.65	105.82	103.1	108.19	102.91	104.71	104.74	105.84	105.38	103.99	105.12	103.43	108.82	106.02	105.74	105.31	104.44	106.58	108.82	103.33	106.61	104.49	107.45	104.93	107.57	101.28	107.34	109.79	105.17	104.66	102.96	105.79	104.43	107.36	104.58	105.89	107.81
103.65	105.9	102.97	105.32	106.87	102.55	107.36	107.09	106.11	104.93	103.64	106.39	106.36	108.07	109.2	105.63	107.04	108.78	105.52	105.52	104.14	107.52	104.68	106.9	105.43	108.31	103.48	105.43	107.07	106.76	106.11	104.97	102.81	105.37	103.67	104.57	104.76	105.49	103.91	106.74	105.45	106.29	105.88	107.19	104.56	105.59	104.42	105.28	105.87	106.99
106.17	109.48	104.18	109.54	107.8	104.66	106.73	108.41	108.39	106.93	106.32	106.95	106.82	106.98	105.58	108.82	103.93	107.17	109.08	104.79	108.14	108.91	102.54	109.11	106.66	105.82	108.89	106.5	104.11	105.49	103.49	110.17	106.68	108.51	106.07	106.1	106.27	108.09	108.11	106.53	106.01	110.06	104.98	106.17	105.86	105.73	103.05	109.55	106.36	105.63
107.63	103.31	103.4	105.71	104.56	105.63	106.9	104.46	105.22	105	105.68	103.38	105.2	104.76	102.07	103.11	103.74	105.44	105.25	106.79	102.89	104.63	107.39	105.65	102.76	105.7	103.59	106.73	106.29	105.88	103.19	107.58	105.59	105.41	106.89	108.04	107.82	106.38	105.31	105.77	104.05	106.89	109.55	103.14	107.61	105.19	103.69	105.53	103.1	106.25
106.64	107.65	106.25	106.47	105.63	108.91	104.24	107.01	106.05	107.38	104.81	106.5	107.87	108.8	106.42	106.73	103.87	108.05	104.89	107.61	108.08	106.57	107.59	107.75	102.9	108.45	105.36	105.7	106.94	104.66	104.24	106.29	106.61	106.49	103.83	107	107.61	104.73	105.12	108.29	107.68	105.37	103.69	106.9	104.38	108.74	108.47	105.64	106.5	109
105.33	107.61	104.03	108.11	104.19	102.28	104.65	109.49	107.13	104.59	106.97	105.09	103.25	105.64	106.44	105.36	104.76	107.23	104.97	104.34	103.58	102.77	105.75	108.25	108.32	104.81	108.48	105.92	105.24	104.58	105.22	104.9	103.41	101.5	105.35	107.51	104.12	104.56	106.27	107.13	105.48	104.52	106.45	111.11	105.43	103.13	104.09	104.09	105.13	107.03
97.626	100.53	101.18	102.58	101.52	102.03	102.44	100.64	104.31	98.734	99.061	101.92	101.8	99.351	103.06	100.54	103.04	98.832	99.146	101.04	101.81	98.812	100.8	101.91	100.23	97.728	99.227	101.81	101.41	97.48	100.5	101.63	100.3	100.5	98.343	100.35	102.08	101.56	100.84	98.355	103.26	100.33	98.784	101.07	96.526	100.85	100.73	100.56	101.18	100.35
100.19	97.365	98.49	97.31	100.45	98.917	92.359	98.447	97.9	100.34	98.486	98.127	97.889	98.362	97.501	96.957	99.155	98.531	100.96	100.08	99.888	98.18	96.026	97.198	96.345	99.793	99.428	96.81	97.618	98.511	97.221	97.036	98.937	97.733	97.824	100.25	98.371	99.852	99.719	95.883	97.748	99.296	100.62	96.986	98.59	98.344	99.764	98.242	94.758	98.23
102.35	98.548	99.462	96.532	100.52	97.808	96.925	97.651	95.105	100.12	95.991	96.258	98.367	98.472	98.515	97.78	96.545	98.798	98.307	95.353	96.189	97.11	96.425	97.42	93.002	98.434	98.503	96.535	96.22	95.819	98.703	97.506	97.263	97.685	98.376	98.114	96.559	96.947	97.32	101.64	97.507	95.946	98.12	99.923	100.26	96.408	99.499	93.378	98.166	100.1
97.757	98.354	95.974	96.982	101.81	94.874	100.46	95.133	97.196	97.899	97.534	98.848	96.621	101.04	101.37	97.539	97.079	96.58	96.973	96.999	97.926	97.055	98.409	96.547	97.098	100.64	99.024	95.705	98.225	95.729	97.785	99.429	96.06	99.852	98.547	100	100.61	97.389	97.802	99.117	97.84	101.1	97.476	95.18	98.567	96.696	94.601	99.616	96.828	95.296
105.29	104.96	105.24	108.2	106.79	107.11	104.6	108.02	106.84	104	106.29	104.92	102.41	104.42	108.71	105.5	101.56	105.25	104.94	101.97	107.93	103	105.56	109.42	106.83	107.54	107.22	106.46	107.09	107.29	105.35	108.03	107	101.43	108.17	107.46	105.87	105.53	105.82	102.64	106.84	101.9	106.78	108.31	104.84	106.38	105.04	103.01	106.78	106.74
103.58	106.44	106.98	106.01	102.82	111.81	107.3	107.32	104.3	106.33	107.14	106.91	107.54	109.02	105.85	108.49	105.89	107.29	104.58	105.3	107.4	104.7	106.17	107.25	103.8	102.85	105.53	104.58	109.27	104.69	106.86	107.2	105.91	106.87	111.86	103.19	110.12	104.87	105.49	104.79	100.48	106.77	106.77	109.17	105.35	104.2	106.32	107.62	106.84	102.47
108.58	107.06	106.96	108.09	109.05	104.59	105.47	107.54	110.11	105.51	107.92	108.94	106.43	106.58	108.64	108.4	106.84	107.24	105.83	110.6	109.41	107.76	111.27	111.06	108.51	105.13	108.59	106.38	110.03	106.96	108.85	106.94	107.62	104.84	108.13	109.39	105.59	106.46	107.94	107.8	106.18	107.55	107.78	109.97	108.12	110.39	108.3	109.35	109.06	107.33
105.44	105.1	107.37	107.35	104.26	108.39	105.53	106.07	104.57	106.25	105.57	106.19	106.94	103.19	107.65	107.41	105.46	108.14	107.96	107.49	105.95	106.33	107.28	106.92	105.22	108.3	105.52	104.17	108.05	106.58	109.08	105.8	110.58	103.79	107.09	106.23	104.73	106	105.81	106.73	103.96	110.74	104.08	106.93	107.39	103.73	106.17	106.02	106.36	107.85
108.93	108.27	108.5	106.12	105.83	104.27	106.72	107.94	106.44	107.18	105.97	106.13	106.66	106.03	104.51	106.61	104.92	106.91	104.59	101.81	109.56	104.12	105.96	106.3	107.13	107.38	104.51	105.61	105.54	107.77	105.12	105.61	107.09	108.38	106.55	103.65	107.31	104.44	108.61	107.02	107.42	105.58	107.77	105.63	106.42	107.67	106.01	108.66	106.78	106.62
98.03	99.79	101.35	97.732	102.34	101.21	98.834	100.06	99.772	99.834	100.11	96.119	100.41	101.67	99.272	99.349	100.88	98.913	97.945	97.698	104.34	98.344	99.209	99.606	98.338	96.158	99.264	99.536	100.63	97.296	99.476	98.689	98.167	100.02	95.658	100.28	101.24	96.175	98.572	98.054	98.532	97.592	97.757	99.128	98.434	97.234	98.6	100.57	102.5	96.196
101.54	101.96	101.16	100.91	99.489	103.28	102.48	102.2	104.32	101.3	98.664	100.36	100.39	102.63	100.22	100.59	100.84	102.68	99.834	101.62	97.856	100.01	101.02	100.05	102.52	101	99.163	102.17	99.132	101.56	101.81	98.762	101.46	100.52	101.16	101.7	101.94	100.37	102.02	98.264	101.89	101.67	102.84	101.47	101.14	99.03	100.93	100.93	98.428	103.45
97.076	100.22	97.965	99.156	100.67	97.007	97.549	97.755	100.01	97.694	100.49	97.087	97.195	100.88	96.203	100.44	97.908	103.8	97.558	104.44	96.978	98.252	98.849	97.261	97.726	100.05	101.12	100.55	97.848	99.308	94.164	97.479	99.954	99.201	99.807	97.436	95.271	101.02	98.696	98.019	99.397	97.185	97.518	98.543	95.571	99.639	96.501	98.37	97.526	99.918
105.84	106.7	105.81	105.87	107.87	104.69	106.08	108.65	104.61	106.61	106.14	107.01	108.2	107	108.73	104.95	104.13	106.91	107.73	108.35	103.96	108.88	104.57	107.22	103.87	105.69	105.15	107.66	105.58	107.67	104.83	108.54	110.07	106.64	109.03	104.03	104.98	106.22	108.42	106.33	107.18	104.51	107.32	107.37	107.33	105.5	106.09	106.02	104.68	106.16
103.2	105.77	107.9	108.4	105.35	109.7	104.75	104.76	105.27	105.64	104.95	106.22	107.47	105.83	105.28	104.64	106.22	103.9	105.16	102.87	106.62	104.05	106.33	103.77	104	108.6	105.02	105.63	105.42	106.31	106.3	104.8	106.77	108.89	106.76	105.75	106.25	106.57	107.07	101.99	101.77	108.46	108	107.8	104.17	108.54	106.75	102.84	104.18	106.58
97.912	103.23	103.05	100.03	104.2	97.99	97.792	101.34	100.47	101.04	96.733	99.143	103.12	101.62	102.22	102.8	98.387	99.436	99.498	99.954	99.851	101.43	100.96	101.21	100.52	100.11	101.45	99.27	98.363	100.69	99.774	99.29	101.28	99.469	101.82	103.3	99.336	100.92	102.91	99.652	101.75	100.22	99.634	101.54	102.91	102.49	102.68	98.891	100	106.5
105.24	106.36	105.46	104.7	105.79	107.92	108.5	108.22	108.52	109.09	104.63	105	107.17	105.77	105.39	104.05	105.75	105.98	107.81	106.54	105.37	104.41	104.35	105.09	105.69	107.66	105.69	108.31	108.22	105.46	103.3	106.02	105.49	103.36	103.69	106.19	105.39	108.61	107.25	104.18	101.72	108.63	108.6	108.99	107.92	106.25	109.58	105.78	107.31	107.24
95.569	99.942	100.15	96.259	98.784	97.034	99.026	97.762	97.219	96.081	97.05	97.712	97.725	97.775	98.011	96.975	101.71	96.144	96.431	95.943	94.87	96.756	96.452	96.359	98.435	99.186	98.76	94.741	96.878	98.69	101.36	97.853	98.791	99.841	98.585	95.864	95.797	101.07	95.912	96.319	97.158	98.7	100.49	97.42	98.643	97.91	99.754	100.15	99.5	97.507
97.114	95.111	98.264	99.908	98.401	98.147	99.472	96.513	97.584	99.337	97.406	95.661	95.202	97.171	98.884	97.317	98.794	96.732	96.081	100.77	98.066	99.994	96.939	96.484	99.535	97.871	101.62	99.205	96.816	97.881	98.688	97.01	98.283	99.176	97.691	97.781	99.794	98.14	100.73	97.754	99.189	98.166	96.124	95.492	100.42	96.393	97.89	96.718	98.417	97.959
110.18	106.92	107.03	108.82	105.31	103.81	106.5	103.21	105.35	104.6	107.44	107.71	104.93	100.72	106.66	104.39	105.24	103.16	105.56	107.09	106.22	107.11	103.67	106.97	105.68	105.22	107.49	105.83	102.9	107.04	103.6	107.65	104.12	104.71	104.97	105.48	104.15	104.84	105.28	105.58	104.61	102.79	105.37	104.22	103.04	107.28	105.8	107.05	107.27	106.83
110.18	108.55	110.59	114.49	108.5	108.68	111.6	107.64	114.13	111.64	112.4	111.38	111.6	112.99	108.44	108.4	113.14	112.37	109.07	108.18	111.9	110.25	110.13	112.86	110.34	110.67	112.19	108.82	111.5	110.41	109.44	112.19	111.97	110.13	111.57	109.15	107.66	110.92	109.99	108.91	111.27	109.63	111.01	111.11	112.39	112.23	110.43	109.76	112.18	110.53
107.26	105.72	107.58	108.28	106.32	106.26	108.53	107.68	108.22	107.13	107.87	104.96	109.32	105.97	107.65	107.22	110.29	107.55	107.34	108.52	110.46	106.34	106.54	106.46	109.81	108.27	107.35	108.48	110.39	108.38	109.32	106.34	102.98	109.2	107.77	104.58	106.61	108.09	106.49	106.6	109.68	107.66	107.04	110.55	106.21	107.77	107.85	108.32	106.85	106.67
105.16	107.33	102.65	104.11	104.59	104.89	104.48	104.99	103.34	106.84	103.53	108.15	105.54	107.46	105.04	103.06	104.97	106.18	101.42	106.83	104.52	107.35	102.14	105.86	105.29	106.84	103.88	103.39	108.07	104.56	103.64	108.16	109.05	108.58	106.3	104.28	106.75	103.3	105.63	105.49	106.37	104.93	108.07	105.16	105.67	105.52	105.13	107.62	108.48	108.36
97.83	99.341	97.521	99.337	98.089	99.012	97.747	100.04	96.796	98.892	94.097	102.36	99.271	97.526	98.651	99.207	97.131	100.51	99.047	98.58	97.95	98.795	98.663	97.754	100.59	100.4	99.532	95.324	97.784	100.59	98.693	98.576	100.65	97.961	99.634	97.083	99.202	95.224	101.46	99.67	97.479	98.272	96.482	96.799	98.387	98.604	95.997	96.929	98.547	98.052
98.078	100.3	100.97	98.266	97.731	101.01	100.35	100.72	98.395	101.83	101.42	100.68	103.6	96.615	99.044	101.93	98.922	98.82	99.174	101.84	100.24	101.1	99.832	100.03	102.18	98.122	102.68	100.72	102.65	101.3	97.762	95.982	101.69	100.57	97.917	98.947	100.67	100.23	100.64	104.87	102.45	101.18	101.24	98.901	101.8	101.06	101.34	98.813	99.942	98.712
108.9	109.92	108.84	110.64	110.1	111.81	109.76	109.35	111.22	109.79	111.65	110.47	110.35	110.63	108.43	110.88	110.92	112.92	113.01	111.64	110.95	113.34	111.36	113.39	111.33	110.78	111.07	111.51	109.9	109.97	110.27	110.68	112.21	110.9	109.99	109.42	111.74	108.19	110.46	111.28	109.47	112.64	112.28	112.5	113.2	109.71	106.67	109.01	110.89	109.4
106.37	109.03	104.18	103.84	105.57	104.68	107.82	107.54	105.42	106.27	103.97	104.83	105.86	101.8	103.06	106.72	106.14	103.79	105.17	105.82	106.58	103.65	106.23	105.46	104.1	107.18	103.75	104.26	103.86	106.69	105.03	106.9	106.19	105.05	105.71	104.69	104.56	107.47	106.13	103.44	105.96	105.17	107.31	106.35	106.41	108.95	104	107.04	106.47	104.77
102.03	99.659	101.57	101.72	102	98.523	101.04	99.759	100.27	100.48	100.39	100.24	101.75	97.552	99.574	102.49	101.39	101.08	102.49	100.94	100.68	99.557	102.34	100.77	102.88	99.27	99.289	100.75	103.99	101	101.96	100.73	100.73	101.11	97.664	101.32	101.76	100	100.17	97.98	102.34	98.913	103.43	101.73	100.27	105.08	102.86	98.19	98.159	99.179
104.75	105.18	108.17	107.25	103.21	106.4	103.61	106.32	108.68	104.94	103.28	105.74	104.96	104.27	106.04	105.27	104.51	107.58	105.67	106.26	106.08	105.06	103.59	103.89	106.35	109.06	107.44	106	106.48	107.5	104.8	107.31	106.76	105.66	106.49	104.89	106.65	104.93	102.48	106.53	106.21	105.2	107.35	104.16	101.93	105.97	105.7	107.38	105.36	102.41
106.75	106.52	108.86	108.73	108.37	113.95	111.19	107.41	108.82	105.28	108.69	110.01	107.85	108.85	109.07	106.4	107.62	108.33	110.53	110.62	105.92	108.54	109.13	107.03	106.97	109.57	109.44	107.58	109.62	106.11	108.88	107.5	106.49	105.03	110.01	105.72	110.29	107.78	108.11	108.82	108.41	108	107.78	109.05	106.53	108.86	109.96	107.18	106.66	106.66
105.64	104.39	107.41	103.77	108.78	107.09	102.9	104.93	107.75	105.7	105.71	106.93	106.59	105.72	108	108.69	104.74	108.35	103.41	105.71	106.25	106.8	106.33	104.12	103.8	104.84	104.97	104.26	104.18	106.03	105.54	106.7	104.45	105.64	107.3	105.76	105.12	105.06	104.49	105.05	105.47	105.31	105.45	105.84	105.14	105.62	107.16	107.31	108.86	105.13
104.83	107.05	107.92	104.16	105.41	107.66	106.13	105.43	105.64	104.41	108.11	104.42	102.43	107.7	105.75	105.52	103.09	104.17	103.78	107	106.15	107.35	107.19	103.08	103.87	104.51	106.8	110.54	106.93	107.61	104.96	107.33	105.68	106.93	104.61	105.59	105.86	105.09	102.79	104.96	108	107.53	101.77	107.33	107.8	103.99	106.66	104.78	110.35	104.53
111.83	108.3	107.49	107.07	108.97	110.37	106.79	108.83	108.65	106.78	106.42	105.65	106.65	109.85	107.88	106.88	107.48	107.59	110.01	106.97	105.56	108.48	108.6	109.3	109.32	107.58	106.69	108.52	111.81	111.18	108.12	110.27	107.25	111.15	109.46	112.36	107.58	107.67	106.57	107.14	106.01	109.2	108.49	108.34	108.43	108.65	107.7	109.76	109.94	107.24
100.52	105.58	102.81	105.28	102.01	103.56	100.67	103.98	101.29	102.66	104.93	104.1	107.12	106.65	102.26	103.65	105.37	103.46	100.82	101.34	102.17	102.5	103.08	103.19	102.58	98.037	98.769	102.28	105.77	103.3	106.17	101.75	101.74	103.9	104.05	103.2	101.46	100.29	101.43	100.25	106.28	102.4	101.55	103.85	105.49	106.73	101.66	103.43	97.902	101.94
108.14	107.28	108.81	107.66	107.04	107.57	107.56	109.09	108.58	108.35	107.24	109.57	105.72	107.97	108.09	107.75	109.52	106.18	108.16	109.26	108.65	108.58	108.67	110.74	109.1	106.89	108.58	111.66	109.08	106.87	110.88	108.12	108.93	107.75	106.8	108.12	108.67	105.97	109.86	111.5	109.66	110.07	108.07	105.09	106.13	104.79	106.88	111.1	110.01	107.78
103.53	108.33	105.86	105.06	105.76	104.23	108.12	105.4	107.3	105.25	104.1	107.74	107.04	105.18	108.01	107.92	104.29	104.94	106.3	108.17	107.68	109.22	107.91	106.52	105.28	104.69	106.39	105.44	106.48	108.26	106.74	108.29	108.39	104.51	104.37	106.2	105.9	106.67	107.55	109.68	105.23	106.76	106.38	109.39	105.89	104.11	102.1	107.73	107.2	106.48
105.62	108.49	108.47	108.72	108.77	107.03	105.62	108.17	109.12	108.59	106.58	110.42	110.01	106.47	108.35	108.32	107.95	110.63	109.56	108.81	110.2	111.05	107.27	109.63	105.51	110.51	109.27	110.74	110	107.26	109.08	106.59	106.64	109.73	108.72	111.11	108.72	109.41	107.43	108.59	110.81	106.32	110.49	110.13	106.79	109.41	109.43	110.67	108.37	108.25
107.56	108.65	107.22	106.76	110.2	109.47	107.73	107.55	108.34	109.71	107.4	104.36	108.25	106.55	107.94	103.42	109.17	103.53	109.59	111.94	106.59	109.29	105.68	108.56	108.85	108.44	109.04	106.78	107.49	107.76	107.91	109.27	107.22	105.96	109.36	105.95	108.66	112.44	105.64	109.98	108.09	108.37	106.02	104.56	107.04	107.68	107.84	107.1	106.23	107.44
108.2	106.08	112.04	106.69	105.59	109.11	107.68	109.28	107.18	106.31	105.69	109.27	108.92	114.56	107.57	108.31	107.8	109.23	108.22	108.15	108.78	107.35	109.23	109.3	107.69	110.24	105.76	109.63	109.33	105.06	106.94	110.64	108.31	108.48	107.66	109.64	110.48	110.1	109.11	106.88	107.76	108.73	107.1	109.12	107.44	107.78	109.72	104.75	110.17	107.47
105	107.42	107.76	105.22	107.36	109.9	106.13	109.65	105.54	106.2	107.69	107.69	102.68	107.95	105.54	106.68	105.76	109.9	110.58	104.42	106.43	108.95	108.25	108.21	108.9	108.04	109.16	107.43	104.35	104	106.14	106.18	107.5	106.01	104.27	106.02	105.07	105.21	106.87	105.7	105.49	105.09	105.62	106.13	106.36	103.96	109.5	108.38	104.51	106.39
102.19	103.48	99.032	101.06	100.22	100.79	101.47	103.67	99.82	98.465	100.75	99.531	99.963	98.627	99.286	100.16	100.45	103.82	100.2	102.95	104.36	98.042	98.58	103.59	101.53	101.05	98.45	100.51	101.82	101.76	99.075	97.689	101.29	101.69	103.15	98.781	99.006	100.23	102.49	100.04	99.78	99.674	101.34	98.15	101.84	101.57	101.57	98.886	100.65	96.926
102.76	100.54	102.55	105.07	104.4	104.54	103.7	104.64	102.61	101.56	99.851	102.93	102.33	99.179	103.58	104.16	99.332	104.3	98.323	102.3	102.23	103.46	99.616	103.02	104.32	104.18	105.95	101.33	103.24	104.33	100.3	104.52	105.26	101.81	102.04	99.667	104.56	103.64	103.26	103.62	101.16	105.02	102.29	104.72	102.11	103.26	103.28	104.77	105.68	102.34
105.74	103.31	107.22	105.89	103.78	105.44	103.91	107.67	102.97	107.32	103.13	106.32	107.36	105.52	105.9	105.69	108.21	106.45	104.24	105.3	103.67	104.66	106.46	105.45	105.9	104.72	104.42	106.34	107.96	106.18	103.5	104.15	105.91	106.72	107.82	104.16	109.88	104.94	107.41	107.08	104.12	103.28	105.19	108.81	105.96	108.16	104.68	104.02	107.07	107.06
111.8	109.58	107.38	106.25	108.4	106.07	109.96	109.48	107.53	109.63	108.56	109.73	108.98	109.33	108.58	106.47	106.3	109.19	108.85	111.39	108.27	110.93	107.3	110.94	106.9	108.13	107.61	110.25	103.64	108.25	108.09	109.92	107.49	107.85	106.7	106.74	106.85	109.86	108.32	104.95	106.19	107.91	108.81	108.88	107.73	106.93	111.24	109.28	107.29	106.35
105.59	105.76	103.5	107.74	105.36	104.4	104.88	106.54	106.45	106.48	106.62	103.69	106.56	106.99	103.2	105.24	107.68	102.82	104.01	107.1	105.91	104.24	106.43	104.12	107.53	104.87	106.01	103.34	104.17	104.34	103.9	103.08	108.08	105.91	103.93	109.68	107.79	105	103.58	103.95	105.01	106.11	104.22	104.36	106.22	104.23	104.6	106.81	106.28	105.8
99.067	98.555	97.632	96.326	101.44	94.707	101.03	99.755	98.943	97.517	95.259	96.454	99.534	97.981	94.875	99.281	98.003	97.842	95.125	98.979	99.909	95.916	99.869	98.443	99.774	98.286	97.163	100.01	97.247	95.827	99.294	98.757	98.644	98.778	100.42	97.602	100.6	98.641	99.961	98.94	95.723	98.045	99.222	98.191	97.805	97.593	96.371	99.103	99.895	99.343
108.69	113.1	110.98	109.38	113.36	111.79	114.12	107.8	109.08	108.76	107.91	110.65	110.63	112.07	113.27	109.57	112.77	113.33	109.66	112.22	109.37	111.21	111.42	110.83	108.78	111.63	107.65	109.51	110.02	109.07	111.25	109.06	111.41	110.02	108.93	109.15	107.67	109.61	108.75	111.21	111.54	112.01	107.45	109.77	109.78	110.3	112.37	109.9	106.87	110.07
104.89	105.96	105.33	104.93	103.84	106.37	105.51	105.73	105.64	108.63	107.36	105.27	107.89	109.51	104.33	107.02	105.42	105.34	105.94	106.38	103.51	103.5	105.65	106.96	106.03	107.37	107.16	108.79	104.62	104.47	105.46	104.53	110.46	105.53	107.32	103.66	103.92	108.82	105.33	106.82	105.93	106.47	106.55	104.84	106.55	104.63	109.78	104.1	106.47	105.51
106	107.62	107.04	104.66	103.89	104.74	107.73	105.09	105.93	103.37	107.29	107.13	103.24	105.96	104.96	104.32	105.16	105.38	106.9	102.37	105.17	104.69	102.49	109.52	104.26	102.84	107.16	106.66	104.75	104.11	103.96	102.58	102.9	105.53	107.27	104.99	105.48	107.31	105.54	104.72	105.91	106.46	105.22	103.67	107.8	102.7	108.27	105.16	103.17	106.45
98.424	96.544	96.847	95.315	97.75	95.506	99.229	100.58	98.92	98.473	99.439	98.986	96.052	98.597	99.551	96.827	99.231	95.097	100.46	99.127	97.815	96.379	97.651	100.08	99.017	98.369	96.227	95.029	97.402	97.066	97.979	95.628	97.698	99.919	98.767	100.21	94.668	101.61	98.815	98.451	99.711	97.463	96.393	102.65	97.344	101.2	96.641	94.789	96.14	101.52
95.084	97.296	96.665	100.42	96.181	95.882	97.825	97.3	98.952	97.739	98.684	99.529	96.623	97.244	97.813	99.353	97.881	98.229	101.73	100.35	98.925	100.29	100.48	97.534	98.349	102.18	98.427	98.199	99.293	98.419	97.293	98.309	99.674	98.783	98.176	99.153	97.082	99.535	99.702	96.303	98.631	95.711	98.956	99.047	101.55	97.718	96.529	100.37	95.78	97.977
103.12	104.65	105.41	102.75	102.01	101.34	103.1	101.7	103.13	104.16	102.15	101.34	104.64	100.4	102.21	103.04	101.63	101.73	102.82	104.71	103.41	100.26	101.92	103.36	102.31	100.94	104.42	104.63	100.07	102.57	103.92	101.75	103.58	102.01	101.61	100.66	100.77	102.6	104.91	100.75	99.732	105.21	102.86	103.79	103.66	103.26	102.12	102.54	103.54	103.78
98.885	95.786	97.374	94.201	97.109	100.46	101.41	97.975	99.261	98.375	98.733	97.894	96.078	96.584	99.157	98.333	99.095	98.761	96.533	98.47	98.496	95.718	100.11	98.399	99.415	96.109	98.084	98.967	96.783	97.146	97.347	99.377	96.303	98.168	98.754	98.761	97.012	96.42	93.841	98.637	95.528	99.713	98.187	98.92	99.21	100.55	97.168	98.683	99.27	96.595
101.65	98.588	96.225	98.535	96.707	101.95	100.59	96.905	99.052	99.052	99.875	99.611	99.714	99.15	97.349	97.804	100.15	94.84	95.97	98.407	100.77	99.478	100.33	94.864	99.833	99.957	97.556	99.45	98.856	97.378	97.652	99.057	99.331	99.409	98.133	97.984	96.172	100.4	98.798	100.58	99.786	100.96	101.57	97.16	99.532	99.261	98.812	98.308	99.152	98.621
103.51	104.6	104.56	103.11	105.57	107.44	106.24	107.43	106.98	104.01	107.45	105.33	103.37	105.43	104.7	104.99	105.85	105.79	108.2	105.2	102.2	103.9	108.28	106.67	102.96	104.75	106.63	106.39	108.75	105.19	104.9	106.27	105.97	103.63	104.61	105.22	105.9	105.71	103.87	104.02	109.97	104.94	106.56	106.41	105.25	103.92	109.97	105.49	106.65	105.38
97.398	100.56	96.04	99.282	98.68	101.28	98.688	98.473	96.972	100.08	98.455	100.97	97.097	97.502	98.615	98.582	93.835	97.685	95.367	98.32	100.61	99.087	98.135	96.334	99.261	98.301	99.649	97.196	95.667	99.577	95.763	99.7	95.298	100.35	97.213	97.689	98.43	94.534	98.024	97.952	98.168	99.934	98.627	96.329	98.548	93.654	100.06	97.626	94.113	97.724
104.46	106.17	105.09	105.72	104.82	106.07	106.71	107.44	106.07	104.26	105.69	105.73	103.89	104.71	103.9	104.19	106.66	107.58	104.33	103.99	108.09	105.1	110.33	102.7	105.23	104.19	105.98	103.75	104.18	106.12	103.99	105.59	106.32	106.94	104.42	104.07	106.32	103.78	103.43	105.97	107.29	105.36	102.77	104.82	105.96	106.08	106.78	107.74	104.36	105.43
109.2	105.7	105.77	107.02	109.96	105.78	105.85	107.01	113.17	111.27	111.23	105.21	109.01	109.21	107.32	104.29	107.78	107.72	111.14	106.5	105.12	108.84	108.66	108.01	105.98	110.83	108.81	109.66	107.31	109.98	110.49	109.57	107	108.23	108.03	109.78	111.48	109.43	111.27	111.34	108.08	108.84	109.33	106	108.11	108.08	108.08	105.73	109.47	107.56
111.71	113.27	113.3	109.27	109.46	111.71	111.34	109.65	111.53	109.09	112.28	108.05	108.35	109.41	112.15	111.4	108.14	107.34	111.84	114.07	110.53	111.27	110.16	107.95	111.12	113.31	112.29	113.08	109.61	109.7	112.8	110.93	111.68	111.01	112.32	109.62	109.36	108.05	111.2	112.44	108.61	110.17	109.88	108.32	110.74	112.62	109.35	110.14	110.16	110.25
106.75	105.48	106.55	104.75	105.65	105.14	106.12	105.94	108.72	107.21	105.21	107.5	105.82	106.62	105.78	106.4	103.47	105.89	103.4	106.29	106.72	104.42	109.12	103.58	108.78	105.93	105.02	106	106.82	102.25	103.59	104.68	104.83	105.93	104.75	107.11	106.31	103.06	104.98	101.54	106.7	107.65	111.56	105.8	106.04	106.9	104.84	106.18	107.18	106.95
108.47	110.71	107.54	110	108.17	109.43	105.62	107.08	108.55	108.4	109.12	106.39	110.46	108.27	107.91	111.21	108.4	109.09	108.98	107.48	109.71	108.75	108.33	108.03	107.08	109.18	108.93	109.02	105.92	110.02	107.64	108.12	109.16	109.67	107.04	108.54	109.25	107.66	106.98	109.52	109.35	110.21	111.26	106.65	110.12	108.07	107.35	106.6	105.78	111.68
110.17	113.04	108.21	109.06	107.24	110.58	111.25	108.24	112.73	111.74	109.62	108.98	111.56	107.56	111.07	109.08	109.25	111.21	108.39	109.57	108.1	109.77	109.08	112.19	110.91	110.05	110.25	108.95	112.31	110.79	112.3	110.54	108.38	110.33	111.42	110.71	112.48	111.75	110.43	109.45	113.53	107.66	111.32	111.42	110.73	112.47	110.08	112.04	108.38	111.91
101.1	101.53	99.37	99.068	99.778	102.73	97.133	101.71	103.51	103.54	101.2	100.71	99.894	101.44	97.218	100.82	101.61	101.41	100.83	101.03	99.833	100.35	100.93	101.19	104.34	102.09	99.857	101.33	98.93	101.64	99.227	102.9	101	102.75	100.34	103	100.07	100.76	98.91	102.2	99.834	100.74	101.46	100.56	99.246	102.43	102.75	101.05	99.203	99.79
96.343	98.785	98.859	96.744	95.332	98.688	99.241	99.153	95.887	97.871	101.32	97.898	101.05	98.729	98.386	101.5	99.49	100.04	98.93	97.532	99.492	95.915	101.47	98.575	100.16	99.148	97.099	99.03	99.27	99.68	101.6	99.891	99.095	96.827	98.386	97.515	99.962	95.007	97.046	100.68	98.483	98.482	102.12	99.483	95.923	100.78	97.717	98.918	98.086	100.92
107.61	108.31	108.72	107.27	110.69	110.59	106.54	111.99	107.6	109.47	110.69	109.22	108.58	106.24	109.15	106.1	109.24	109.01	106.91	105.12	108.79	108.27	108.08	109.48	109.55	110.33	109.97	111.39	111.55	108.54	108.16	107.69	105.97	109.38	108.44	109.3	107.93	107.54	111.63	111.17	107.72	108.88	109.54	108.85	108.37	107.5	109.42	113.45	104.01	108.31
94.762	97.302	100.06	96.411	98.816	98.297	96.069	97.08	96.333	97.709	100.59	99.965	101.18	97.618	98.735	98.359	98.563	100.01	97.137	97.669	97.609	99.444	97.943	97.22	100.53	95.37	96.368	98.363	100.19	99.148	98.659	97.694	101.14	100.06	95.408	96.484	99.158	96.777	98.147	98.46	96.103	97.671	97.884	98.068	96.478	95.619	100.89	97.081	99.826	95.627
106.94	105.22	105.1	104.48	101.49	106.43	106.66	104.92	108.52	103.34	106.38	105.01	104.34	106.52	102.85	107.3	107.14	106.77	104.82	104.8	105.86	103.51	109.54	106.87	104.8	104.56	104.77	103.69	107.71	107.69	106.65	105.59	106.53	107.42	107.31	103.63	105.9	107.26	105.57	107.69	104.65	104.83	107.22	107.22	102.49	103	103.19	105.8	104.39	105.8
99.925	101.32	99.856	101.53	100.6	101.42	100.99	103.11	101.46	99.409	98.2	100.36	100.62	101.97	101.76	102.55	102.05	100.35	100.9	98.685	100.65	98.474	97.565	97.581	103.72	100.26	99.31	102.68	102.39	101.42	99.233	99.577	100.76	104.07	100.47	101.98	105.17	102.04	101.56	101.63	102.48	104.26	102.18	100.64	99.93	101	98.359	98.819	100.76	102.62
107.39	103.92	106.45	101.97	105.08	106.11	106.05	107.1	106.01	106.54	106.66	105.39	107.9	105.16	107.17	104.16	109.02	107.53	106.78	105.55	104.93	106.44	103.67	105.55	106.65	106.49	102.68	105.71	106.95	106.84	104.11	108.05	107.12	102.17	106.9	101.96	106.17	104.54	106.77	107.35	107.08	104.4	106.9	105.15	103.98	107.04	102.65	103.11	104.22	104.12
105.76	104.77	108.39	104.94	107.43	103	104.58	105.95	106.79	105.73	106	106.32	104.77	107.62	105.15	107.87	106.24	105.92	106.73	103.96	104.5	105.08	107.15	101.71	106.69	103.21	105.81	105.04	103.24	106.75	105.44	106.7	103.02	105.81	107.36	106.74	104.23	105.23	105.21	104.88	105.28	106.63	106.1	104.81	107.58	101.38	105.54	108.87	107.68	105.73
108.47	107.12	105.5	108.38	106.46	105.35	106.71	108.36	103.81	106.39	106.93	109.67	105.25	105.75	105.44	105.33	106.9	105.97	107.73	109.6	107.55	105.41	105.15	106.54	107.6	107.93	108.1	106.25	108.48	110.6	107.2	106.97	106.78	109.71	105.39	108.44	103.16	109.17	107.69	109.72	105.83	106.62	107.49	106.06	106.87	103.04	106.45	106.68	105.94	109.15
105.32	103.36	104.75	105.89	106.32	106.01	104.67	106.79	102.62	103.5	105.94	105.63	108.18	105.87	103.14	106.48	107.26	103.14	105.92	105.4	103.71	104.22	105.96	105.82	108.04	104.11	103.5	105.65	105.22	103.43	108.1	101.79	100.17	107.83	103.87	107.2	106.4	105.93	107.41	107.01	103.05	104.35	106.99	106.72	105.07	107.5	106.82	110.02	104.24	103.37
104.66	98.241	100.64	100.43	104.55	98.521	100.66	102.02	101.34	101.7	100.42	104.39	97.956	102.19	103.06	100.19	101.43	98.874	97.74	99.885	99.546	103.51	100.45	102.7	99.68	100.47	98.172	99.971	103.61	100.56	102.87	100.02	98.786	103.05	100.3	99.466	100.73	97.833	97.607	101.75	97.292	101.87	100.43	104.33	101.38	101.2	102.66	98.968	100.75	102.27
105.74	105.86	102.81	107.02	105.04	104.84	101.37	105.27	104.47	103.83	103.71	105.56	104.42	108.8	106.11	105.3	106.43	107.14	107.53	102.32	107.67	105.8	101.63	107.82	108.55	104.52	105.88	104.57	104.27	107.31	104.85	105.85	105.82	104.44	103.65	104.88	104.42	106.44	105.18	105.26	105.98	111.35	104.69	106.04	103.85	104.93	105.14	107.17	103.34	104.52
108.6	107.4	109.78	110.22	110.81	108.65	110.1	106.85	113.54	107.44	110.05	109.59	110.82	111.49	110.12	110.92	108.86	107.73	109.93	106.91	107.52	107.93	111.17	109.62	108.92	103.92	108.39	105.91	106.52	105.07	109.49	108.96	108.19	112.05	106.47	110.52	107.04	108.07	111.58	109.04	105.71	106.17	106.34	108.81	108.33	107.73	106.72	106.84	106.1	106.21
104.01	104.13	106.36	106.96	106.92	110.64	109.79	107.11	107.13	109.52	108.05	105.75	105.8	106.29	108.74	108.16	109.43	107.19	110.42	108.36	110.8	107.14	108.96	109.03	104.69	107.97	106.18	107.72	108.17	111.45	109.74	108.08	107.04	107.28	107.32	105.15	109.34	105	111.03	108.49	109.85	107.91	104.64	108.05	109.82	110.55	107.32	110.55	108.86	104.09
108.02	109.67	106.91	106.85	105.84	108.99	103.33	105.29	106.59	105.32	108.07	107.06	104.47	107.71	104.98	106.3	109.04	105.13	108.49	108.76	105.94	106.8	106.06	104.24	109.13	103.84	105.67	105.02	103.82	104.09	106.15	106.4	106.11	107.69	107.53	106.9	106.55	102.27	107.65	107.62	106.08	105.17	107.93	105	104.17	107.23	110.32	102.8	104.99	103.1
104.95	102.74	103.5	105.46	103.68	103.61	103.14	103.73	108.58	104.45	104.1	105.98	106.01	108.07	106.5	104.04	106.77	107.35	103.92	106.71	108.82	102.56	105.66	106.82	106.25	106.43	104.95	106.81	103.09	105.86	104.89	104.7	103.92	104.19	105.51	101.91	107.89	103.81	104.86	109.04	105.52	104.36	106.92	105.46	104.99	105.82	104.47	105.27	106.94	106.89
99.869	98.546	100.33	98.967	100.67	98.735	100.89	97.351	98.262	97.191	97.302	98.681	96.888	98.239	97.284	98.513	96.939	98.613	97.059	96.23	97.945	102.49	97.863	97.635	101.07	95.423	100.9	98.747	99.306	99.692	94.357	100.35	97.402	98.413	97.18	97.184	95.969	98.594	99.957	98.788	100.65	97.919	97.122	96.598	97.717	97.399	98.804	101.35	100.24	101.04
103.35	99.358	98.677	100.04	97.302	101.75	98.743	100.06	99.804	100.24	101	97.313	101.96	100.77	101.02	102.06	103.25	99.53	97.803	98.065	103.39	101.04	98.996	96.303	101.65	97.384	95.505	98.538	99.823	102.5	102.97	99.577	102.85	102.72	99.486	98.619	103.82	99.476	99.908	99.295	101.87	103.97	101.77	99.69	102.16	98.519	103.13	97.395	98.834	100.15
108.85	105.06	107.3	106.29	106.27	106.15	106.94	106.36	105.6	103.46	105.75	104.68	110.4	107.23	106.28	106.78	105.49	107.95	106.08	107.77	105.55	106.16	108.45	105.38	104.67	106.01	104.47	108.46	106.7	107.37	107.79	107.94	107.34	105.67	104.01	107.53	107.66	109.49	105.31	107.08	107.61	106.07	107.42	105.38	104.09	108.98	108.04	103.47	105.11	105.63
106.64	107.24	108.04	106.32	107.64	106.55	109.59	110.09	106.25	109.05	106.48	106.04	110.26	105.23	108.22	108.17	106.92	111.35	108.43	111.09	109.81	106.98	106.87	109.28	107.5	108.81	107.43	106.24	109.17	107.98	107.44	109.17	110.48	105.5	109.61	106.66	108.76	106.86	106.48	106.38	107.83	109.12	109.9	109.12	110.59	110.62	109.92	108.15	106.86	105.94
105.88	104.48	108.01	107.93	108.75	105.72	107.39	105.72	104.71	106.14	105.98	106.88	102.9	108.4	106.7	106.21	106.51	107.15	106.39	108.09	105.14	108	103.22	106.17	102.92	104.57	110	110.32	106.4	106.88	102.35	106.79	106.72	106.23	106.49	105.7	103.94	106.06	105.8	105.33	107.82	106.62	104.74	107.61	105.88	107.12	105.6	105.83	104.71	109.98
106.49	106.53	108.69	105.53	105.59	105.65	104.63	105.07	108.54	105.01	107.35	106.03	105.49	108.61	104.43	103.43	106.62	107.14	105.66	106.19	105.36	105.42	105.84	109.71	102.62	107.49	108.3	106.79	104.68	105.45	106.4	108.07	105.68	105.25	107.6	107.29	104.46	106.68	106.44	108.9	104.5	107.39	110.02	107.44	107.98	110.53	106.85	103.24	106.95	106.1
99.77	100.28	102.63	102.4	98.392	97.472	102.71	98.924	100.62	99.493	99.434	101.32	100.18	101.31	101.56	102.02	99.077	100.83	99.12	100.81	98.234	95.22	102.84	100.38	101.59	101.4	102.28	99.21	101.37	103.14	100.98	102.84	99.689	102.93	101.19	101.27	99.924	100.69	99.281	99.922	101.52	103.03	99.533	98.433	101.39	99.459	95.91	102.22	101.92	102.28
109.46	109.94	111.62	105.86	107.33	105.96	106.45	108.53	111.04	107.6	107.85	112.26	109.52	108.59	107.91	109.41	108.1	107.69	106.3	109.9	108.36	106.78	106.57	106.67	107.48	111.29	107.92	109.06	109.28	107.67	108.48	110.93	107.59	106.08	110.2	108.57	106.59	106.06	110.84	107.06	110.33	107.11	106.78	108.63	109.7	108.23	109.76	106.43	105.8	104.86
110.13	110.27	108.4	110.31	109.9	112.61	112.15	113.46	110.89	110.91	111.15	110.84	111.35	110.65	109.6	108.4	107.96	110.12	109.04	111.69	111.2	109.11	107.97	110.51	111.18	106.4	112.15	107.73	110.91	110.12	112.24	109.03	109.45	112.85	114.27	110.49	112.38	107.78	110.04	112.56	110.13	110.41	108.69	107.58	110.73	110.95	111.13	108.76	112.51	107.86
107.77	109.3	109.88	109.47	110.12	105.91	106.48	108.41	107.67	109.38	106.47	106.25	108.05	110	108.46	109.91	108.41	107.26	105.83	108.95	107.34	108.83	108.62	104.85	109.33	107.97	105.84	108.18	106.98	110.74	108.72	108.23	107.79	106.4	105.75	107.65	109.58	107.53	109.13	112.39	109.03	106.18	105.31	105.84	111.16	108.53	110.03	108.01	106.07	108.12
96.447	98.49	100.69	97.222	97.334	98.36	99.708	99.002	98.849	100.41	96.296	97.154	95.938	96.246	99.482	95.931	95.382	94.814	96.466	95.974	98.213	98.886	100.54	101.52	97.55	98.974	98.138	99.715	97.219	99.889	100.73	101.11	99.996	96.179	96.94	94.099	99.206	98.235	98.577	99.041	95.658	99.132	100.18	97.318	97.811	98.049	98.481	97.91	96.094	100.74
107.21	109.83	106.67	107.07	108.01	108.13	111.62	108.15	108.27	105.48	105.8	107.34	107.54	106.37	106.28	108.73	110.45	108.2	108.11	108.32	109.45	107.97	110.63	109.68	106.8	110.94	108.86	108.66	105.92	109.91	109.42	106.6	107.23	106.75	107.74	110.06	106.28	110.62	107.45	108.58	110.24	107.71	110.71	110.1	108.54	108.27	109.96	108.7	108.44	106.53
108.95	106.11	106.62	106.7	106.07	106.28	105.32	106.02	107.23	106.19	107.67	105.99	105.3	101.75	106.92	105.26	105.85	105.01	107.12	108.79	100.87	102.86	109.77	107.04	104.54	107.09	106.61	105.58	105.09	106.97	109.76	106.69	105.12	105.91	108.23	107	107.35	110.07	103.99	106.71	104.29	104.98	104.48	102.56	104.75	107.92	106.27	108.31	106.1	105.1
99.588	97.203	96.78	97.561	98.325	98.373	98.874	96.754	100.29	97.957	98.959	96.446	95.68	100.22	100.53	98.95	98.793	96.384	99.095	99.734	97.361	98.572	97.962	99.227	96.241	98.508	94.439	97.91	99.412	95.69	97.96	97.958	94.286	97.462	98.347	97.255	99.96	95.627	94.71	97.282	98.244	99.902	98.067	98.24	99.552	98.873	99.075	99.228	96.021	101.24
99.462	101.09	98.375	98.873	100.49	97.108	98.283	101.71	99.172	98.975	98.538	100.44	101.39	99.524	98.98	99.187	99.26	98.732	101.38	100.45	104.23	101.32	100.97	98.729	101.12	100.47	100.37	101.53	103.09	100.15	100.51	98.88	100.41	99.777	101.05	99.112	103.65	99.428	100.46	98.861	103.03	98.694	98.417	100.76	100.13	98.789	100.09	100.6	101.35	99.306
108.41	107.9	109.66	106.77	108.04	108.12	106.76	107.76	108.32	107.56	112.54	107.95	109.81	109.98	108.48	112.78	107.8	110.59	110.17	110.43	106.24	111.81	109	104.13	109.57	107.69	107.53	107.12	110.43	107.84	109.89	108.2	109.35	108.04	106.53	111.28	107.62	107.35	110.49	106.48	108.83	108.84	107.77	109.32	106.58	111.22	109.54	110.51	107.07	108.97
105.28	105.34	103.09	104.56	106.2	106.31	108.26	106.89	107.41	103.42	102.55	104.2	103.84	106.06	107.77	106.12	104.62	103.26	103.7	104.99	102.79	106.48	103.75	103.96	105.48	108.34	107.75	106.38	105.83	104.54	103.4	106.39	104.29	107	104.3	109.93	102.46	104.99	108.08	104.69	107.12	106.07	104.23	106.72	108.05	109.46	104.96	106.46	103.82	105.01
108.46	107.35	107.25	108.64	108.96	106.84	109.99	107.8	109.27	107.94	106.35	112.89	107.98	107.44	106.04	105.52	107.91	107.86	109.36	108.02	105.9	107.39	106.55	106.87	108	105.19	108.08	107.76	106.71	108.4	110.99	107.05	106.27	108.18	108.34	109.27	109.45	108.85	107.7	106.47	107.01	107.71	109.53	109.65	107.37	111.1	104.34	108.34	109.77	110.27
109.18	106.37	108.17	110.65	109.39	106.07	107.19	107.59	108.81	109.08	110.93	110.26	106.64	104.98	107.25	107.24	106.95	111.19	107.84	109.08	108.33	109.41	107.95	111.41	110.57	108.35	108.67	110.68	108.79	106.88	107.81	105.76	109.16	108.37	106.92	109.44	108.69	108.57	108.05	108.75	109.79	108.28	109.8	106.44	109.17	111.32	106.41	108.64	109.7	110.94
108.58	105.14	102.66	106.41	105.03	106.25	105.37	106.87	105.9	106.77	108.62	106.06	105.24	106.34	107.27	103.77	105.71	106.79	107.06	107.19	105.96	105.03	108.42	108.69	107.35	104.57	106.54	104.42	106.8	104.04	107.58	106.43	103.68	103.22	111.26	103.84	109.14	106.61	105.47	106.01	108.2	106.95	105.43	103.47	106.46	105.82	109.68	107.82	106.59	107.26
109.92	108.55	106.64	106.78	105.51	106.92	108.29	110.12	109.33	106.6	108.91	105.03	108.21	109.59	109.76	107.17	109.24	104.79	109.93	108.02	108.08	107.45	103.37	110.53	108.87	107.69	109.02	105.85	103.84	106.49	103.76	110.62	106.44	110.55	108.64	110.67	109.21	107.77	109.27	108.19	107.21	106.74	109.83	107.58	109.63	107.66	109.33	109.1	107.81	109.44
103.61	104.21	108.92	107.97	109.01	103.72	103.28	107.24	106.94	107.33	105.21	105	109.82	109.16	108.04	107.08	108.51	106.49	104.74	108.81	108.1	108.65	107.18	106.03	107.86	106.1	107.91	106.13	105.65	106.82	105.67	108.16	107.42	106.26	107.43	105.82	104.26	106.51	105.1	106.89	106.58	109.55	107.53	107.02	106.72	107.35	107.78	103.78	108.81	105.81
107.24	110.13	110.93	112.51	110.78	109.04	108.09	109.66	107.82	110.55	108.45	107.19	109.72	106.11	107.12	109.01	105.09	108.42	106.48	108.08	109.17	108.05	108.01	109.47	108.88	107.12	110.35	106.88	110.9	106.39	105.95	108.15	111.4	109.74	108.32	108.95	107.84	111.64	108.29	105.56	106.45	107.8	107.42	108.63	108.24	112.72	108.4	108.77	107.1	108.46
109.7	109.24	109	108.95	104.39	109.75	103.99	107.57	106.1	109.77	107.47	108.34	106.24	112.34	107.21	108.85	106.73	108.47	109.94	109.04	107.63	107.9	106.9	108.12	104.85	110	108.63	106.92	107.38	107.43	109.5	108.98	107.51	106.95	105.11	109.47	106.74	108.17	106.07	105.26	109.31	107.02	106.42	105.09	110.84	107.89	106.46	109.6	109.76	109.15
109.3	109.56	107.78	113.19	110.47	113.27	111.35	110.79	110.81	112.71	110.31	108.73	113.14	109.43	110.3	109.17	114.38	111.84	109.03	109.36	113.08	109.79	112.24	110	109.41	109.26	113.12	109.2	111.2	111.84	110.1	109.1	109.19	110.88	108.95	110.31	114.24	109.16	110.02	110.47	109.64	113.77	109.22	110.39	108.03	111.69	109.99	110.91	113.52	109.87
105.43	106.33	105.67	104.69	103.61	105.95	105.88	107.75	104.73	103.75	104.65	103.69	104.75	110.01	103.25	103.71	109.23	105.86	105.09	104.61	104.22	105.84	104.88	104.07	107.76	106.79	106	101.12	104.52	104.87	103.56	106.84	102.79	106.23	103.83	107.59	105.9	105.25	102.9	105.76	103.33	104.74	104.81	104.58	104.02	104.1	108.22	104.68	105.77	107.27
107.29	108.18	108.68	106.31	109.36	107.13	106.33	109.15	107.5	108.35	106.57	108.59	108.56	107.83	110.34	108.49	107.34	105.96	108.02	111.88	108.35	108.29	111.69	109.79	107.44	110.79	108	107.93	109.74	107.68	105.87	107.41	106.42	106.85	107.83	110.09	107.77	111.49	108.36	105.69	107.36	106.62	106.85	106.84	106.56	109.31	108.93	105.11	107.36	109.19
95.295	100.08	100.27	100.89	98.88	99.689	100.17	100.73	100.98	102.28	102.34	98.306	99.012	99.413	99.148	98.352	97.209	99.065	102.02	97.172	102.5	102.01	101.37	95.687	99.073	100.2	99.752	100.87	99.082	99.177	100.35	99.515	101.3	101.3	101.79	100.47	100.26	100.52	99.029	101.4	102.47	98.216	98.1	101.97	101.63	100.47	102.71	98.252	98.932	99.743
106.07	105.48	105.42	108.26	106.47	105.75	103.38	105.28	109.3	105.46	106.72	102.36	106.86	107.36	106.98	103.95	106.16	103.72	104.26	102.82	101	104.3	105.91	107.87	106.11	103.38	106.19	105.87	104.65	106.72	105.72	102.67	107.21	104.74	110.23	102.92	102.96	107.12	106.9	105.56	105.32	106.8	105.51	102.63	109	105.34	105.88	105.99	106.4	105.91
96.618	95.912	103.4	98.094	95.305	101.46	97.399	96.95	94.761	97.884	98.202	100.87	95.365	99.204	98.077	96.817	99.501	99.741	97.718	99.095	99.018	98.628	97.053	97.081	97.787	97.763	96.721	98.437	99.222	98.782	96.639	96.331	96.504	97.953	96.374	99.654	96.661	101.79	94.391	96.718	96.746	96.162	96.304	97.598	97.097	97.28	99.585	95.519	95.49	100.91
108.42	106.87	107.58	105.03	107.75	107.99	105.57	107.23	106.1	103.23	107.51	104.45	105.82	107.34	105.12	108.71	105.15	107	105.05	107.34	105.52	105.71	108.53	107.9	108.66	104.92	106.1	108.04	107.6	106.17	106.6	111.9	106.97	105.99	105.17	106.07	106.19	107.63	107.59	104.09	104.45	109.18	108.13	106.25	103.36	107.05	106.04	106.38	107.21	102.34
107.96	111.84	111.44	106.99	108.95	106.74	110.49	108.47	105.84	107.57	109.1	107.26	107.22	106.84	107.17	108.82	106.56	106.97	109.21	108.05	108.85	106.24	110.62	107.49	108.61	106.24	109.59	108.49	110.4	109.66	109.84	107.21	109.68	108.5	108.81	107.3	110.03	109.41	108.08	107.73	107.94	108.88	110.93	108.79	106.61	108.27	105.57	111.66	108.21	106.8
99.272	97.571	98.148	101.89	99.828	98.266	99.502	97.326	102.78	98.733	94.596	96.355	97.754	96.373	97.199	99.676	99.517	98.598	97.506	98.103	94.435	98.186	95.85	100.37	98.453	97.627	98.549	94.487	97.74	95.638	96.373	98.674	98.61	97.812	97.747	97.839	97.646	96.287	96.14	97.079	98.443	97.325	97.821	99.194	94.752	95.541	98.212	93.418	97.225	96.039
107.42	106.97	103.72	107.61	105.23	106.25	107.2	101.97	105.15	105.58	106.12	102.92	104.72	105.79	104.51	104.55	107.87	107.17	105.49	106.89	106.51	105.3	109.62	107.03	105.1	105.01	107.81	106.31	107.37	104.12	105.81	104.45	106.27	106.38	104.8	103.61	106.31	106.17	107.76	107.08	101.55	108.14	102.71	107.03	103.84	105.52	107.36	108.9	103.72	105.01
105.17	106.8	105.93	105.84	104.49	105.02	105.02	105.73	106.85	104.99	107.3	108.39	107.1	105.52	107.16	104.82	102.81	103.85	106.11	107.85	106.52	102.62	109.99	106.28	105.73	106.96	102.04	106.17	107.68	108.09	102.67	104.5	106.91	102.45	107.02	107.05	106.64	105.55	107.48	102.77	106.6	107.25	107.5	107.43	107.47	104.87	102.67	103.74	107.08	105.44
106.99	109.52	108.38	108.67	109.06	107.49	108.47	110.49	109.99	109.65	109.31	111.79	110.31	107.62	108.4	106.6	109.46	109.03	105.92	111.44	109.89	106.82	111.64	109.22	109.79	109.11	109.04	106.17	106.99	107.81	107.37	106.94	107.75	109.74	109.69	108.61	110.41	107.85	108.72	103.5	108.18	109.91	109.38	109.95	109.94	106.71	108.69	109.76	108.97	109.35
103.66	107.05	107.6	107.6	108.55	106.07	103.19	105.92	104.64	107.89	109.59	106.91	106.75	107.09	107.81	108.79	108.29	104.18	106.19	106.24	105.62	103.19	107.86	109.86	107.65	108.5	104.94	107.42	107.3	107.04	107.15	105.88	106.95	104.11	103.37	105.54	107.17	103.56	102.82	108.11	105.17	101.55	102.7	106.61	108.22	104.28	106.64	106.58	103.88	109.32
106.61	106.6	107.42	103.64	104.98	107.36	104.37	105.92	107.29	108.54	104.83	104.83	103.95	101.67	106.01	107	104.8	106.09	105.15	106.66	104.56	104.47	104.14	104.45	106.29	106.68	105.36	106.43	103.79	105.2	105.41	106.24	103.37	105.5	105.26	103.6	104.33	107.07	102.63	104.52	107.37	104.81	107.36	103.6	105.56	106.34	108.4	105.6	106.08	106.77
107.49	106.39	109.33	109.08	108.14	108.53	108.79	107.24	107.05	107.94	106.61	107.2	106.4	106.99	106.98	104.93	108.45	107.27	108.3	106.66	107.27	107.46	106.69	109.28	107.81	108.71	109.86	106.97	105.92	108.36	111.61	107.07	106.09	108.47	107.59	106.71	106.32	108.12	107.69	109.35	109.17	108.94	108.99	109.04	106.34	110.14	105.7	109.26	109.2	107.67
107.72	109.06	111.41	108.94	107.57	107.47	110.92	106.68	111.29	113.51	112.5	109.72	113.82	108.35	110.09	110.74	113.54	111.16	111.15	107.82	111.89	111.04	108.31	110.17	109.88	112.76	112.49	109	110.45	111.54	110.04	109.83	109.7	109.15	108.43	107.36	109.97	110.94	109.75	109.59	110.5	109.97	110.24	113.63	109	108.19	111.25	108.55	107.86	112.24
98.153	96.825	98.854	96.7	99.763	97.259	98.467	99.762	95.145	98.835	96.984	98.686	99.781	97.873	97.129	97.357	96.146	98.266	101.03	97.879	97.476	97.079	98.864	99.811	96.44	98.941	98.364	97.777	100.93	98.747	98.215	100.98	95.735	99.509	95.401	95.232	97.569	94.366	93.405	98.081	98.358	98.187	97.753	98.852	96.893	98.26	97.896	97.855	95.278	99.491
101.27	97.191	100.4	99.56	99.477	99.403	97.847	96.419	97.728	100.24	99.061	102.23	98.599	100.4	100.77	99.132	99.287	97.46	100.97	98.781	98.077	99.318	98.37	94.649	97.631	101.25	98.433	98.893	97.02	98.283	99.695	100.35	97.324	98.28	98.656	96.781	100.88	95.219	99.17	101.77	99.045	97.376	99.536	98.733	95.733	96.626	99.984	96.062	99.962	97.002
102.26	102.67	99.627	101.26	98.29	98.721	98.912	98.806	103.48	102.2	100.52	99.776	98.637	101.41	98.687	99.732	98.173	102.5	102.36	101.74	104.13	98.585	104.45	97.786	99.888	101.36	101.49	100.57	100.44	100.6	101.66	98.342	99.335	100.78	102.06	99.369	104.34	98.652	99.963	102.74	101.4	100.84	101.81	98.88	99.237	96.256	101.68	101.05	100.39	101.41
106.98	110.11	107.75	109.85	104.83	104.96	107.19	106.55	106.77	107.56	106.43	108.52	106.42	108.12	105.87	108.04	110.01	105.05	108.29	109.5	105.49	106.23	110.34	107.51	107.27	106.6	107.44	108.14	105.2	105.68	107.27	108.63	109.56	106.12	107.38	107.75	106.88	107.32	105.97	109.37	109.7	106.94	111.98	106.95	109.9	107.22	111.78	107.98	108.76	108.49
104.83	105.51	107.31	107.36	105.97	105.21	104.21	105.23	106.68	107.69	104.54	106.08	106.29	106.68	105.96	103.69	106.02	105.59	105.12	104.88	106.58	109.71	106.17	104.6	106.68	107.99	101.66	105.71	106.12	107.85	105.47	104.03	106.59	107.79	109.1	106.19	105.86	106.88	103.55	109.95	108.38	107.31	105.15	105.52	107.23	104.82	107.27	105.31	104.48	104.81
107.51	106.17	109.33	105.93	108.67	107.91	108.48	107.19	107.6	106.73	106.59	108.5	108.04	108.9	104.78	111.04	107.45	112.89	109.11	112.49	106.62	109.41	109.78	107.16	110.79	106.45	109.67	107.04	106.92	108.29	106.37	110.27	109.25	110.06	108.05	109.71	110.33	108.07	110.53	109.03	107.51	111.01	108.24	111.15	110.13	110.27	108.32	109.65	108.12	110.14
104.84	104.42	105.11	102.55	107.35	107.03	103.71	103.38	108.69	105.6	105.13	104.26	108.08	107.28	105.01	103.41	104.6	104.23	106.16	105.51	102.58	105.61	106.79	106.31	110.71	108.32	104.55	102.56	102.31	105.52	104.65	106.28	108.03	103.57	103.99	105.13	108.95	108.15	103.23	104.95	103.07	105.78	106.16	108.05	104.34	107.83	106.44	108.33	105.04	105.21
101.41	99.394	97.642	97.988	99.73	97.945	97.9	100.73	98.775	98.779	98.329	98.424	99.587	102.09	97.128	99.605	99.467	100.43	96.438	101.06	101.49	98.348	101.26	98.959	97.481	97.47	98.552	100.77	99.857	99.663	97.919	96.836	99.913	98.887	102.54	97.725	99.607	98.611	102.33	96.237	100.73	97.124	97.561	96.767	98.183	96.338	98.221	98.121	98.199	98.244
96.877	97.431	97.112	97.422	95.194	97.111	100.97	95.575	98.801	98.22	96.615	95.133	99.533	98.683	99.025	99.167	100.55	97.591	95.325	98.14	96.917	100.17	99.414	100.57	96.698	97.741	99.07	95.916	98.182	98.092	96.952	97.94	95.623	98.872	97.92	97.045	99.083	100.64	99.72	98	99.29	97.055	101.56	95.539	95.975	100.18	100.94	98.542	96.946	97.76
97.625	100.8	100.26	101.11	101.61	102	97.864	98.057	98.938	100.09	99.988	99.114	102.4	99.283	100.77	96.96	98.828	99.621	98.976	98.238	95.636	100.58	99.969	100.42	97.189	101.19	98.829	99.351	99.508	100.26	98.85	97.786	99.926	101.11	100.2	98.427	99.557	97.085	99.359	97.881	98.361	100.72	101.53	101.02	101.04	97.345	97.206	98.508	99.882	101.11
109.38	107.95	109.45	110.12	107.87	108.66	106.91	106.59	108.44	107.4	107.96	108.85	108	108.15	109.03	107.56	109.21	107.22	105.18	105.97	104.65	108.54	106.92	110.08	110.07	107	107.92	107.96	109.92	109.85	106.81	108	108.62	108.63	107.33	107.25	109.09	107.54	108.34	107.23	109.1	104.68	107.13	106.84	106.98	105.61	108.55	106.42	108.61	105.86
101	98.38	100.82	101.69	100.13	100.75	100.08	101.22	99.035	98.547	100.61	99.07	97.724	98.574	98.65	100.44	101.01	97.072	98.565	102.55	99.754	101.35	101.88	100.56	99.972	98.748	100.92	96.969	100.45	99.938	102.04	101.04	100.81	101.03	102.78	99.104	100.22	101.72	99.172	97.793	100.85	102.77	100.48	99.195	100.29	102.53	100.21	103.04	100.98	98.464
99.58	95.675	100.34	98.78	98.007	98.797	95.56	97.698	97.62	99.808	97.081	93.852	95.004	96.485	96.996	97.937	99.288	95.367	98.056	97.267	98.287	96.179	96.705	97.055	100.83	99.239	93.565	97.03	96.169	98.087	98.612	99.994	100.11	99.082	99.605	98.87	97.347	95.326	97.92	97.525	99.427	98.406	98.549	97.526	99.762	97	98.174	98.961	97.99	98.032
112.31	106.07	108.32	109.14	108.29	107.78	109.09	110.48	110.42	108.82	105.79	110.01	106.15	104.99	107.59	107.27	108.37	110.65	106.06	106.59	106.36	109.48	106.58	109.84	109.44	108.84	106.54	104.32	108.17	105.51	110.07	105.92	110.44	106.49	108.56	109.79	108.29	108.16	108.75	107.77	107.76	107.31	108.54	107.48	108.28	108.61	110.05	105.54	106.89	107.77
96.098	99.389	96.523	96.486	102.27	97.136	96.836	99.991	96.699	96.595	98.678	98.905	102.16	100.69	101.09	97.852	96.338	98.429	98.198	97.024	96.313	101.23	99.652	95.927	99.404	96.534	97.774	98.983	97.723	97.092	100.17	98.648	100.54	97.525	96.714	100.11	100.04	100.8	100.59	95.642	101.73	100.19	99.777	98.493	98.11	99.392	100.89	100.46	98.269	99.024
99.411	100.89	96.945	98.863	100.11	99.038	98.679	99.775	99.554	98.802	97.769	100.54	99.931	98.28	99.108	99.036	99.095	99.846	99.548	99.115	100.28	99.127	97.869	98.041	99.32	96.822	97.333	98.768	99.335	101.31	97.054	98.702	97.318	98.823	98.459	101.63	96.61	95.624	97.452	99.606	96.656	100.35	98.864	101.87	95.72	100.97	101.84	97.967	96.777	96.714
107.57	106.4	106.13	106.04	106.85	110.75	111.39	108.6	110.61	106.38	106.27	108.95	107.41	113.81	107.87	106.86	108.45	110.56	107.14	108	105.07	107.88	108.87	107.81	109.65	111.37	110.59	107.93	107.1	109.47	106.44	110.5	110	109.37	112.23	108.16	111.34	109.59	107.08	106.28	110.02	110.04	108.68	108.64	109.18	107.38	108.99	108.99	110.86	107.21
101.51	96.911	98.975	99.203	100.13	99.407	96.221	96.384	100.2	95.456	97.548	99.04	96.938	98.324	100.94	99.228	99.301	97.358	93.815	99.45	101.11	97.235	95.508	98.683	92.447	100.5	97.607	95.233	98.29	93.875	99.136	98.986	98.375	95.126	95.344	96.335	98.741	96.797	101.38	97.839	98.659	93.76	95.964	94.673	98.864	99.372	97.069	100.82	97.109	97.256
102.55	104.51	103.15	105.37	104.49	107.78	106.49	104.73	105.58	107.27	106.42	107.22	105.48	106.01	104.37	106.53	103.97	108.51	103.98	108.76	106.26	106.44	106.15	106.17	106.44	104.73	105.39	104.13	107	104.5	104.52	104.68	107.08	106.74	108.59	105.33	106.28	107.85	104.32	106.56	106.86	106.68	107.01	105.1	104.95	105.74	104.98	104.62	103.37	104.95
104.62	104.57	106.02	109.81	106.17	105.75	106.01	105.74	105.71	107.53	108.55	105.62	108.56	107.69	105.89	104.83	108	106.43	106.79	103.08	104.96	102.95	104.82	107.31	106.55	105.27	104.74	106.91	107.62	106.39	104.53	107.53	108.46	105.63	106.56	105.53	107.18	107.17	107.33	106.03	104.12	108.4	102.8	102.75	102.66	106.99	105.15	105.45	105.36	103.87
107.83	104.87	105.92	105.78	108.6	106.6	103.8	103.97	100.75	103.28	104.41	105.61	105.27	108.06	107.36	105.8	107.46	107.4	108.16	106.53	106.91	102.24	105.6	106.72	106.09	105.43	107.1	106.13	105.38	104.92	103.11	105.46	107.86	106.93	107.56	104.39	103.78	105.21	106.26	105.55	107.2	108.29	104.98	108.08	105.12	102.88	105.82	105.87	104.98	104.63
102.66	104.51	104.72	105.84	103.99	106.56	106.39	106.01	105.7	105.95	106.59	105.08	107.23	105.54	107.84	109.25	104.77	104.73	111.31	103.93	107.59	106.17	105.2	104.51	105.38	105.82	103.99	104.11	103.43	106.82	105.55	102.35	106.93	109.48	105.27	105.52	106.86	106.28	107.42	104.31	104.79	107.23	106.71	104.18	105.76	102.52	105.57	105.68	109.21	106.68
102.48	107	105.33	104.48	104.12	105.64	108.38	105.39	102.72	104.56	105.13	106.04	103.9	105.31	102.44	103.41	109.41	105.37	107.63	105.29	104.15	103.25	104.71	105.32	106.5	104.03	105.48	106.81	106.32	106.88	105.89	106.08	107.2	106.67	104.23	105.57	104.83	103.59	106.48	105.16	109.73	103.09	105.96	109.61	102.65	105.53	106.95	107.74	105.96	104.5
105.28	107.79	107.68	103.63	103.53	106.82	105.78	105.15	102.69	107.18	105.82	106.26	106.58	108.49	109.77	106.69	105.84	106.16	105.43	103.73	106.5	106.53	104.46	107.09	104.71	106.69	106.51	107.16	104.39	108.78	106.74	104.25	107.09	111.63	102.41	105.09	106.73	105.83	105.4	106.15	108.17	107.44	105.5	105.85	109.74	105.13	105.47	108.21	106.36	105.43
106.51	106.89	109.91	106.07	108.24	108.92	109.38	109.49	108.45	108.58	108.24	108.54	110.82	108.45	107.06	110.34	109.31	105.2	105.26	109.5	109.08	106.77	108.11	109.39	108.26	111.58	108.93	107.75	107.13	106.88	107.1	108.42	108.29	109.33	107.85	107.6	108.47	105.99	105.4	105.22	107.84	108.89	109.77	109.97	110.55	108.13	108.56	108.32	109.07	105.3
105.16	104.68	106.69	104.26	104.86	108.1	104.74	104.04	103.91	107.34	105.57	106.58	105	107.84	109.03	106.85	106.72	106.25	106.41	107.56	106.2	104.6	104.9	106.76	104.68	107.58	103.76	105.82	105.31	104.4	104.91	106.55	104.09	106.45	110.39	101.83	104.62	107.33	109.47	103.25	107.39	104.62	107.3	104.23	104.37	105.76	106.82	105.78	103.87	107.85
104.5	105.09	104.03	104.39	107.49	105.41	103.5	106.53	106.14	101.53	102.88	104.85	104.44	105.13	106.06	105.45	104.01	104.7	104.47	105.43	105.8	104.41	103.97	105.62	104.03	108.12	105.24	106.04	106.06	106.44	105.53	109.9	104.92	107.61	106.23	103.17	110.21	109.6	108.66	105.87	106.29	104.85	105.98	106.05	104.36	106.22	106.03	107.95	105.09	106.51
95.668	101.51	98.034	97.302	99.588	98.639	96.64	97.038	96.913	98.191	98.781	98.052	97.01	98.561	98.265	98.76	98.101	100.02	100.1	99.519	96.968	97.5	98.165	98.168	97.589	98.503	98.531	96.408	98.74	97.514	99.689	98.988	95.052	99.008	98.66	98.962	97.222	100.36	97.387	98.297	96.158	100.01	99.571	100.87	97.892	99.656	97.125	99.212	100.51	97.705
107.2	107.46	106.88	103.69	103.08	105.49	101.48	106.51	106.6	101.25	105.9	104.44	103.39	107.5	106.72	105.38	109.24	106.53	103.5	102.44	103.34	105.44	106.71	104.1	106.66	104.78	104.2	104.27	104.96	105.37	103.82	103.31	102.32	106.34	106.43	106.88	101.47	103.84	102.22	107.73	105.36	105.91	104.53	102.92	108.29	109.61	104.82	103.62	106.71	105.42
107.04	109.37	107.57	109.64	106.98	108.55	109.98	108	106.3	108.9	106.83	110.98	108.47	109.73	107.92	108.04	106.68	107.46	110.08	111.06	108.55	107.64	110.29	108.95	107.24	111.84	111.18	110.37	110.71	108.89	104.43	108.08	108.11	108.72	106.88	107.26	111.06	111.37	109.15	109.06	108.39	106.58	109.31	107.81	105.23	109.71	106.9	108.89	108.53	104.84
102.7	106.8	102.73	104.84	106.09	104.3	105.63	102.53	106.81	105.05	107.06	107.08	106.53	104.68	103.89	105.48	106.98	106.09	101.81	106.84	106.62	102.77	106.19	102.95	103.64	103.72	107.11	106.58	105.62	105.81	107.62	103.7	107.17	106.31	105.75	103.98	105.4	106.2	105.56	106	104.8	105.02	103.89	103.36	107	104.63	104.1	106.48	108.58	107.33
100.76	101.42	98.982	98.604	100.88	99.169	103.13	99.615	101.32	99.116	99.028	101.78	98.887	101.09	103.8	101.1	100.42	99.028	102.76	101.92	97.979	97.47	101.02	100.39	99.909	100.64	101.83	99.905	97.915	99.378	100.15	100.53	102.78	99.603	101.13	97.73	101.39	96.862	103.48	101.69	102.4	99.488	101.56	101.78	101.42	99.111	101.18	97.487	101.63	97.716
99.635	98.438	99.047	100.62	99.55	99.213	97.686	98.911	100.58	97.106	99.896	99.065	100.75	98.9	97.748	96.489	97.821	100	99.556	97.502	101.3	101.68	99.159	96.309	98.981	97.358	98.915	95.266	100.02	98.657	97.08	100.21	98.968	98.333	97.678	98.038	98.438	98.201	101.13	98.721	97.028	100.1	101.22	98.471	99.278	98.702	97.69	98.771	100.21	101.19
107.77	104.26	103.33	100.15	105.31	106.79	103.05	104.99	101.94	106.85	107.73	104.89	104.2	107.75	105.46	105.98	109.2	105.21	106.48	104.19	103.97	105.21	102.99	105.66	108.43	106.01	105.51	104.45	106.4	107.14	105.04	105.31	107.65	105.98	104.38	103.66	103.1	104.41	106.91	106.52	104.83	106.46	105.53	104.49	107.38	103.19	105.37	105.28	103.44	104.14
107.23	107.92	108.41	109.8	104.92	110.17	104.53	107.3	110.19	112.14	111.63	109.61	108.09	107.17	107.37	109.77	106.56	109.12	108.67	109.05	106.62	107.41	108.38	108.03	107.89	106.93	109.03	108.45	109.41	110.1	104.86	107.36	107.4	108.24	107.17	108.7	109.36	106.48	107.33	108.97	105.75	107.47	105.83	109.64	107.87	108.52	106.39	105.35	108.96	106.56
104.88	108.25	107.78	103.9	105.66	108.06	105.32	103.73	104.32	108.92	108.63	103.91	103.48	103.91	106.06	102.51	108.79	107.72	103.91	105.46	105	105.57	106.27	105.56	105.98	105.5	104.67	107.24	108.48	107.24	104.91	105.92	103.34	103.02	104.55	103.5	105.84	104.1	106.91	104.13	107.49	104.05	107.79	106.02	104.51	103.65	105.29	106.21	105.11	107.12
97.849	98.407	97.149	97.731	96.126	96.137	99.493	98.081	98.03	97.926	99.965	98.397	99.063	97.316	97.457	95.495	98.723	96.411	95.753	97.587	96.145	98.207	94.981	100.19	98.772	98.3	99.739	100.04	100.37	98.823	96.623	97.218	98.724	99.379	97.683	96.872	97.573	99.098	97.245	102.47	97.148	96.387	99.326	100.27	98.117	97.132	97.567	96.305	97.849	98.277
98.584	99.647	101.82	101.57	100.67	97.945	102.66	99.618	105.47	99.55	103.44	101.53	102.93	101.6	99.186	100.58	95.757	102.14	102.06	100.54	100.81	101.44	100.64	99.649	101.46	99.263	99.765	96.986	102.07	99.745	101.38	100.68	102.02	98.385	101.83	99.59	102.2	99.394	101.14	102.79	101.98	104.67	101.15	104.93	100.45	102.16	101.84	97.01	98.899	101.11
110.3	108.54	110.63	107.37	108.12	107.65	110.1	107.09	108.31	112.52	111.65	108.94	107.13	109.59	107.58	111.06	108.11	107.72	110	108.89	107.84	111.69	110.87	110.25	108.44	110.32	107.36	109.5	108.2	107.45	108.99	107.31	108.13	107.14	109.15	107.58	108.98	112.27	106.87	106.72	107.59	107.4	109.21	111.66	106.79	109.55	109.33	105.58	106.12	107.07
106.79	108.78	107.8	109.72	108.89	107.14	106.9	107.26	109.04	106.22	104.73	108.51	107.88	110.48	111.29	108.38	105.99	109.36	107.69	109.21	105.27	107.16	108.29	109.91	111.74	108.83	107.94	105.26	106.15	106.68	107.8	109.36	109.02	108.62	106.13	108.39	111.74	106.66	109.97	106.68	105.01	109.2	110.03	108.47	107.41	105.92	106.44	106.6	106.91	106.04
98.824	102.99	105.24	99.661	98.175	99.814	100.01	99.2	97.585	97.737	101.23	97.374	100.42	99.374	99.488	99.089	100.14	101.94	99.69	104.82	99.917	100.05	98.967	101.11	101.18	100.8	98.347	101.02	98.156	102.51	100.78	101.79	98.971	101.03	99.374	99.356	97.766	102.69	98.979	100.55	101.36	101.71	100.51	101.35	96.21	101.89	98.629	100.94	100.66	96.996
107.22	109.98	106.93	104.65	104.22	107.4	104.49	104.93	103.54	106.65	107.09	107.83	104.43	105.25	104.94	106.85	105.38	104.13	106.24	105.81	103.8	105.22	105.83	106.16	108.43	102.82	107.06	106.23	106.19	104.44	106.67	105.16	104.19	106.33	104.53	107.46	103.41	105.96	108.08	102.3	106.5	108.34	107.01	105.47	106.6	105.91	104.6	106.84	106.62	105.33
101	102.2	98.57	104.16	100.93	99.685	100.78	99.211	97.743	101.71	103.45	97.276	100.7	100.46	97.992	95.676	100.24	98.228	99.697	98.835	101.74	101.02	102.05	101.1	104.15	100.01	99.869	99.977	100.46	101.82	99.493	97.852	100.04	103.03	101.53	98.759	101.89	102.84	102.21	99.776	99.114	99.87	102.69	98.94	100.15	100.3	102.47	102	99.444	101.46
107.6	106.42	104.23	105.04	103.76	105.34	104.28	103.5	108.44	109.37	106.36	107.14	104.73	105.53	106.76	106.38	105.62	108.27	106.02	104.01	105.34	106.57	105.47	106.58	105.37	107.44	104.19	104.99	102.99	107.22	107.44	106.24	107	108.31	105.87	105.1	106.85	105.55	108.49	105.69	105.13	107.87	106.3	103.55	107.05	106.05	108	102.91	105.23	106.41
107.99	107.08	104.38	109.6	109.11	112.1	109.25	111.91	108.04	111.2	106.54	106.32	107.61	105.98	107.96	107.61	105.78	111.07	111.26	113.11	109.11	108.01	107.49	109.07	109.78	107.35	107.64	112.06	109.8	108.36	109.59	107.5	108.81	110.53	109.19	109.7	107.87	109.27	106.91	107.66	111.25	109.77	110.06	109.08	108.19	109.1	109.93	109.69	110.59	108.66
108.42	108.45	108.79	106.16	106.83	107.48	105.71	106.63	106.01	109.48	111.46	108.69	109.14	111.43	109.22	109.83	108.72	109.17	108.49	107.86	107.3	106.1	106.72	107.95	108.22	109.3	108.64	108.25	109.47	109.81	108.77	109.96	108.65	108.93	112.24	106.21	110.61	109.56	106.44	110.18	105.95	107.78	108.28	109.55	109.24	107.76	106.89	107.12	108.4	109.81
104.8	107.36	107.44	109.98	108.14	107.13	107.78	108.45	109.24	107.66	105.97	109.04	105.22	107.94	107.94	105.74	111.09	108.61	107.85	107.64	109.5	107.02	107.03	109.7	108.9	107.28	109.85	108.95	107.48	105	109.37	107.55	106.11	108.69	109.48	109.47	108.98	108.38	107.96	108.65	107.36	105.83	109.45	104.49	107.78	108.25	109.84	107.96	108.18	107.79
107.9	108.89	107.49	109.35	107.57	108.89	110.52	108.12	108.08	109.28	109	105.07	108.64	109.82	105.07	108.72	109	107.26	110.09	106.51	107.08	107.93	109.58	107.07	109.35	106.07	109.4	110.05	112.65	109.68	105.53	108.28	106.7	110.45	107.07	107.54	108.63	108.23	110.58	110.33	106.97	105.9	110.1	109.97	109.55	109.74	109.07	109.27	108.99	108.44
102.85	106.1	104.48	104.69	105.71	103.04	105.77	104.92	103	105.83	106.04	106.24	104.99	106.21	103.88	104.87	105.17	103.32	104.66	106.01	106.4	106.51	105	105.95	103.49	104.54	103.14	108.07	105.3	104.99	103.51	106.62	104.93	108.07	105	106.79	105.51	107.39	101.83	106.8	106.88	105.89	105.7	108.06	108.61	102.08	105.39	104.82	102.96	105.7
107.5	105.59	105.62	103.94	105.13	106.26	106.83	107.23	104.26	106.24	104.73	106.52	105.87	107.27	108.38	106.82	104.72	108.22	103.6	104.63	105.9	100.12	103.78	105.53	104.07	106.07	104.62	108.17	104.79	105.73	105.39	103.31	107.99	106	104.73	108.62	105.66	104.24	105.05	105.16	105.91	108.15	108.37	105.98	106.5	105.97	103.02	103.92	106.43	105.12
104.95	107.21	107.45	109.09	105.89	104.73	107.76	106.61	108.01	105.49	104.58	107.91	106.45	108.78	106.32	102.66	108.07	104.45	107.27	106.24	107.36	106.9	108.59	108.38	104.27	105.81	104.55	104.68	103.83	107.47	109.06	106.3	104.83	105.88	107.46	106.99	106.09	104.31	108.37	106.63	107.88	104.94	106.87	107	107.52	110.67	107.91	107.69	104.49	106.64
99.015	99.668	97.284	99.215	96.009	98.68	95.503	97.547	97.714	95.459	102.43	100.36	97.184	97.382	98.413	95.798	97.567	96.73	97.542	98.828	97.999	99.624	96.556	98.062	96.91	100.5	98.152	96.977	97.137	99.448	95.805	96.99	98.625	98.807	99.374	96.784	95.163	99.506	96.052	96.413	100.68	100.05	96.939	99.692	97.175	97.297	97.636	96.934	100.8	97.374
96.768	96.462	101.21	96.384	97.854	99.531	98.305	94.829	97.374	99.355	97.921	96.255	96.946	94.414	100.97	95.693	98.35	97.586	98.803	97.017	101.35	100.35	99.653	100.81	97.934	98.303	98.113	98.06	95.715	98.597	98.069	98.053	97.232	95.778	93.779	97.504	98.768	98.393	95.015	97.537	98.412	98.495	95.2	97.568	96.34	99.154	97.963	96.177	98.561	95.965
108.41	105.37	110.16	108.66	107.56	108.42	107.38	108.11	107.79	108.32	109.52	108.55	105.83	107.65	114.22	109.2	107.96	107.49	107.54	110.29	111.55	109.84	107.54	107.82	109.29	106.9	109.19	108.23	108.58	107.59	108.8	105.91	109.4	111.06	108.91	107.86	107.19	110.07	109.6	109.44	107.1	106.43	107.44	107.92	106.28	105.46	105.68	110.98	108.29	110.14
109.92	108.62	105.5	107.11	107.16	107.55	108.56	110.09	107.54	108.33	109.45	108.56	109.13	108.86	105.7	112.44	109.37	110.99	109.36	107.33	109.23	109.59	111.23	106.68	106.73	109.89	111.14	107.93	108.59	107.92	105.61	109.63	107.19	110.24	108.69	107.98	108.97	107.16	107.47	109.16	107.95	105.32	109.94	112.89	110.57	109.64	109.59	106.95	107.64	109.02
96.665	96.907	99.394	101.38	98.74	100.2	100.06	99.016	95.708	99.588	97.315	98.172	99.684	98.19	97.432	97.756	98.248	95.143	96.782	99.778	97.745	96.652	101.62	99.247	95.031	98.182	98.256	97.618	97.54	95.678	97.649	100.86	95.859	98.525	97.483	98.999	97.468	99.821	95.974	100.4	99.154	99.248	96.574	96.03	93.083	98.635	98.972	96.992	95.533	98.211
107.69	109.85	107.88	105.28	104.79	108.53	108.58	110.29	110.66	108.58	108.8	108.95	109.56	106.59	109.7	107.86	110.55	106.39	109.05	109.46	110.1	111.46	110.15	107.96	105.94	109.22	107.91	109.57	107.87	111.98	109.94	106.4	108.86	107.38	107.84	109.52	105.9	106.85	110.02	111.63	108.93	109.47	105.84	105.04	107.55	108.03	106.59	109.79	108.55	108.97
106.9	107.82	108.07	109.32	106.26	109.64	107.7	104.32	109.02	109.8	108.14	108.97	108.87	109.83	107.47	109.55	108.23	109.63	108.55	107.94	107.22	108.91	107.33	103.96	107.56	107.72	107	104.65	109.88	110.51	106.74	107.26	109.07	108.73	109.33	106.13	109.91	104.69	108.52	110.86	109.66	108.99	108.63	107.23	108.81	106.46	107.62	108.41	108.22	109.12
105.41	105.16	106.26	105.3	105.6	107.18	106.62	105.46	103.8	105.82	106.33	105.69	103.55	106.98	106.85	106.82	108.16	103.35	103.4	103.71	105.87	109.03	106.33	109.22	108.7	104.9	109.5	105.45	103.72	106.9	107.15	104.65	105.1	104.16	103.45	103.58	108	105.06	106.34	103.61	102.96	106.04	104.21	105.35	105.78	106.75	104.72	107.8	107.35	105.75
97.277	95.375	100.83	100.14	97.967	95.778	99.443	101.29	99.694	98.837	96.521	98.939	99.241	95.846	101.78	100.74	97.744	94.78	98.885	101.05	99.465	96.036	97.552	96.424	98.487	99.623	95.547	98.467	99.158	96.502	95.523	97.104	96.053	98.461	99.378	97.826	95.39	97.449	97.854	97.496	101.43	98.142	97.661	101.24	100	94.503	98.908	96.581	96.143	96.053
106.19	108.97	107.46	108.79	106.11	109.65	105.62	105.95	109.09	107.64	109.97	110.19	110.71	108.66	108.81	109.96	110.25	107.95	110.19	109.62	108.11	111.98	107.23	107.06	106.89	109.59	108.27	108.71	107.9	110.04	106.42	107.2	111.16	106.94	109.1	108.48	108.29	110.12	105.84	108.27	108.34	105.57	108.94	109.66	109.07	108.38	110.69	111.34	108.68	108.93
107.65	106.68	107.22	110.17	107.96	107.82	106.06	105.21	109.2	104.77	108.45	109.15	103.61	107.49	110.28	108.58	109.09	108.91	109.92	107.74	108.37	109.17	107.36	105.83	109.39	107.25	108.2	108.44	109.69	107.32	105.76	112.02	108.69	108.73	107.27	107.62	107.1	107.33	107.89	106.97	107.78	106.39	108.95	106.06	105.42	105.25	110.06	106.25	107.93	108.65
101.42	96.883	95.833	100.03	94.974	98.803	99.672	101.17	99.951	96.173	98.173	97.003	98.142	102.53	99.968	101.47	98.337	99.063	96.901	100.87	99.367	95.972	98.816	100.87	98.664	102.47	99.118	98.559	99.656	97.68	97.974	97.829	98.492	100.55	96.756	96.893	100.38	97.667	101.7	100.57	100.49	98.499	97.729	100.89	99.231	97.818	99.701	101.85	100.59	97.881
105.8	107.99	104.4	107.32	108.23	108.79	105.47	105.79	106.65	105.51	108.15	105.56	104.94	108.99	107.16	108.69	104.42	107.54	108.09	106.12	105.7	106.17	106.92	105.22	105.28	108.15	104.61	104.79	107.61	108.56	106.04	108.26	104.71	107.63	106.85	108.58	105.01	104.79	105.7	107.87	106.14	106.63	107.99	105.7	104.44	107.31	106.13	107.5	106.56	107.15
105.22	104.84	107.9	107.32	109.02	107.57	108.61	107.12	109.82	107.26	108.16	108.84	108.91	107.77	105.93	106.32	104.7	105.1	107.89	105.68	105.45	105.34	109.94	108.69	105.45	104.08	106.83	107.29	106.78	103.49	108.04	103.71	103.61	107.48	106.21	108.33	106.08	105.98	104.13	106.27	109.43	105.92	107.36	106.68	106.69	107.03	108.77	108.58	103.63	104.79
106.09	107.07	104.67	104.72	106.63	105.45	105.87	104.97	107.3	104.35	106.4	106.06	106.13	103.53	105.38	103.75	107.35	108.84	105.31	106.46	106.17	107.38	106.07	105.71	104.7	102.54	105.9	103.97	105.64	106.44	103.75	105.34	102.84	106.96	106.67	109.07	106.76	107.02	106.21	106.17	106.43	107.37	106.2	106.52	103.93	105.39	103.59	104.77	104.79	104.64
104.73	107.03	106.45	106.13	102.42	106.41	109.36	108.27	104.8	108	106.54	106.76	105.01	104.94	102.89	103.82	105.95	105.5	103.57	106.26	104.41	104.51	103.34	104.44	105.62	105.58	109.23	104.23	105.84	106.8	106.41	104.39	106.27	104.01	104.39	104.37	107.74	105.95	105.63	105.43	106.19	106.27	106.73	107.5	106.56	107.77	102.25	106.33	106.73	108.69
106.18	104.8	103.75	106.55	102.94	108.05	104.18	104.98	106.57	107.35	107.74	105.52	104.48	106.24	106.81	108.12	104.55	106.57	105.7	106.03	105.3	105.5	108.61	108.18	107.88	105.55	104.63	107.39	105.63	104.42	109.49	106.78	108.28	106.63	103.48	105.13	104.52	106.37	107.09	105.55	106.33	106.17	105.31	108.2	102.64	107.43	104.34	105.88	108.87	106.83
106.08	104.3	108.7	109.39	108.86	109.04	109.28	109.58	107.36	109.26	107.76	105.21	106.07	107.2	111.81	105.75	106.8	110.68	108.17	108.68	109.07	107.93	105.59	110.28	109.02	109.59	107.06	107.75	108.22	109.41	102.79	105.84	107.9	108.81	109.26	106.85	108.63	108.3	111.02	109.33	107.18	107.33	109.1	106.08	110.67	108.37	112.05	108.45	110.13	110.41
108.18	106.92	104.81	108.76	106.8	109.21	107.3	109.45	110.24	107.43	112.44	109.61	109.59	110.34	105.64	108.55	110.05	109.41	105.9	111.91	105.95	109.1	110.32	109.79	110.68	110.76	108.64	108.56	107.51	107.52	109.96	110.56	110.22	111.23	107.31	106.02	106.79	107.29	110.61	110	109.24	107.54	108.39	109.08	109.46	107.8	108.71	111.2	113.51	107.94
104.77	104.72	105.66	105.66	105.11	103.56	104.83	103.79	104.51	105.39	103.61	107.04	105.71	107.58	105.84	108.82	107.69	106.4	105.21	105.79	106.67	107.35	102.56	103.8	105.5	105.17	107.05	105.85	104.91	102.35	105.11	105.08	107.06	105.58	103.54	108.83	103.54	104.95	105.7	104.67	107.73	105.52	105.92	102.51	104.96	104.88	106.77	103.54	107.49	106.08
107.14	107.24	105.37	105.97	108.3	107.35	109.1	110.65	107.28	108.06	108.1	108.44	110.8	109.74	111.6	107.79	112.55	109.99	107.14	108.35	110.2	110.16	107.93	110.48	108.99	109.42	105.95	109.26	108.2	109.06	107.63	110.02	107.91	107.66	108.84	110.27	105.12	112.34	110.69	108.87	109.74	105.89	110.26	107.33	108.62	109.66	107.81	109.31	109.64	105.9
100.54	106.43	104.44	106.28	107.92	107.08	107.93	106.89	102.3	106.09	105.63	105.11	104.73	102.93	107.47	104.82	102.97	106.32	103.66	100.24	102.61	107.71	103.49	105.2	108.19	107.83	106.6	105.16	107.11	107.09	106.54	102.18	102.56	107.48	105.21	104.3	106.92	101.57	105.17	107.12	106.65	105.19	107.08	104.82	106.21	103.88	104.63	102.82	104.64	105.94
100.07	98.616	100.41	98.243	100.08	100.89	99.958	102.02	103.1	102.86	100.17	101.53	100.72	101.8	96.8	99.4	101	98.077	99.705	101.65	99.034	102.98	100.89	102.11	99.262	99.393	99.387	98.996	98.844	101.58	100.27	97.502	100.62	102.77	99.16	102.14	100.42	101.45	101.66	102.5	99.4	99.608	97.308	101.63	102.18	98.849	99.981	100.29	99.5	99.226
102.71	103.22	109.41	104.95	107.33	107.35	106.64	104.16	107.6	106.03	106.4	104.59	106	105.31	109.58	105.75	104.63	108.16	106.14	103.94	108.69	109.4	104.3	106.71	103.83	108.66	105.12	104.18	105.46	102.24	107.36	104.82	106.24	105.12	105.75	107.93	106.09	104.47	105.68	105.18	105.15	105.54	106.13	106.35	104.26	103.65	104.34	106.63	106.78	108.47
110.35	108.56	104.92	109.98	107.86	111.57	108.55	110.25	107.97	107.27	108.6	109.29	105.59	108.92	105.92	108.56	109.91	111.2	106.84	106.34	110.3	107.09	108.98	109.54	106.92	106.35	106.85	106.55	107.5	109.03	110.97	108.19	109.04	109	108.44	107.6	106.51	110.79	106.5	104.16	108.34	107	105.31	107.66	107.41	111.41	108.57	108.9	106.32	107.71
110.3	110.24	111.04	110.69	113.85	107.38	112.8	110.22	107.95	110.32	109.71	110.59	110.87	108.97	109.33	111.39	112.26	109.83	107.99	112.32	109.48	108.45	108.64	109.41	109.96	112.2	110.42	113.02	111.02	111.99	108.01	109.57	109.63	111.1	113.39	112.65	108.83	109.51	112.23	110.23	109.72	109.65	108.56	110.78	110.93	110.58	112.6	111.52	112.48	109.74
98.356	97.026	98.905	98.802	97.367	101.25	95.533	99.486	98.805	98.318	95.692	94.91	97.66	96.596	99.011	100.71	97.438	97.166	97.844	95.809	94.224	95.64	98.688	97.171	95.899	94.275	98.27	100.45	98.263	97.493	98.667	97.558	97.934	97.213	99.779	99.423	98.35	98.538	97.701	95.602	99.371	98.814	98.037	101.21	95.892	97.692	97.029	94.499	100.28	96.957
108.13	109.1	107.2	107.71	109.18	109.28	110.57	106.55	109.14	110.4	107	109.45	111.09	107.19	108.26	108.79	109.71	107.77	108.72	108.42	108.17	109.1	111.94	106.39	106.79	108.95	107.35	108.23	108.91	105.79	110.64	107.45	108.88	106.07	111.21	108.76	106.5	109.69	107.57	107.68	108.4	107.38	108.01	110.22	108.6	106.65	108.78	107.77	109.07	110.53
106.84	107.14	105.89	108.3	109.38	108.67	110.77	108.43	108.29	105.95	109.4	104.97	109.78	107.72	106.43	109	106.84	108.06	105.61	107.95	105.4	108.29	109.34	107.14	108.88	108.68	106.49	109.91	107.52	111.01	105.86	112.13	108.71	108.93	109.41	108.19	105.6	108.57	105.07	108.45	107.22	105.08	109.02	108.02	106.74	106.03	107.27	109.61	107.35	107.9
103.39	100.74	102.32	99.082	102.17	101.63	99.7	96.401	103.21	100.12	98.799	103.37	97.957	99.748	99.432	100.48	103.27	100.18	103.36	100.76	100.64	99.458	100.58	101.49	101.57	97.918	102.11	100.66	99.365	99.184	98.771	98.657	99.908	103.28	101.48	99.403	100.74	96.967	100.04	102.36	102.06	99.196	102.28	102.65	101.06	99.51	100.49	97.823	98.82	103.19
102.01	99.935	101.72	98.652	98.712	100.56	98.076	101.1	100.36	102.48	97.915	101.12	102.44	100.92	101.07	101.25	99.67	101.09	98.997	98.327	103.3	98.152	100.51	100.67	98.66	101.82	101.11	99.222	100.41	103.37	100.17	100.47	99.9	101.87	97.938	101.52	100.05	100.11	98.16	100.7	100.35	101.64	99.858	99.688	103.74	100.05	104.99	98.46	103.73	100.82
105.37	110.43	105.78	104.3	108.2	102.74	107.08	105.42	107.66	107.04	111.31	105.89	106.36	106.6	108.41	105.42	108.88	105.02	108.76	103.27	109.73	107.01	106.08	106.55	106.53	103.5	107.46	104.21	105.46	104.35	108.95	105.11	107.11	108.51	105.97	107.3	107.1	103.95	110.72	106.08	108.72	106.41	106.92	109.01	108.37	105.84	104.35	107.84	102.73	106.02
108.04	109.9	105.14	109.53	107.4	108.22	105.45	108.88	106.97	106.37	104.91	108.02	108.6	109.35	108.2	109.37	110.33	105.15	110.5	108.66	109.33	108.45	108.09	107.95	107.95	106.73	106.86	108.29	108.15	107.12	109.29	109.79	109.19	107.94	106.91	107.63	105.25	107.02	107.29	109.26	108.84	108.25	109.18	109.56	110.21	108.1	106.45	108.98	109.22	107.66
106.96	106.44	102.69	107.29	106.17	107.51	107.47	105.26	104.51	104.54	105.9	107.44	104.22	104.16	103.71	106.23	108.39	106.04	108.39	104.93	104.95	106.68	103.83	105.86	106.38	103.56	109.17	106.15	106.26	106.33	104.42	107.23	105.26	105.71	107.43	103.64	103.1	107.71	105.9	107.59	100.83	105.75	106.99	103.8	105.14	106.18	104.45	108.31	107.3	104.64
104.99	103.38	106.46	106.52	106.36	105.42	109.29	103.19	103.66	105.83	103.85	106.04	104.45	104.56	104.63	104.45	105.45	111.84	106.91	104.15	104.17	104.76	102.48	106.56	108.53	105.17	104.35	104.51	108.08	107.9	109.04	106.03	104.25	105.67	104.68	103.41	105.97	105.91	105.52	105.96	107.01	106.16	106.08	107.48	108.73	102.48	105.12	108.12	107.48	106.12
106.91	106.18	104.86	104.73	106.28	106.16	108.36	105.69	106.2	102.83	108.67	102.07	106.25	104	101.39	107.45	108.38	108.59	105.8	104.77	104.58	103.74	104.21	104.66	105.91	105.82	104.59	105.05	106.66	103.81	105.54	103.72	105.16	105.26	103.45	104.58	101.88	104.24	108.45	103.55	105.74	107.64	102.76	104.18	103.92	104.41	104.2	104.16	101.44	102.17
99.703	96.548	97.079	98.068	97.733	96.036	99.017	98.068	100.34	100.13	95.963	99.043	98.284	98.951	95.885	98.957	99.939	98.648	95.344	97.469	97.311	98.648	98.38	94.587	94.693	98.297	101.9	99.456	95.782	98.578	98.947	100.82	94.547	97.599	98.894	99.164	97.208	99.248	99.212	95.895	96.474	96.927	96.087	96.392	98.599	98.344	99.011	97.203	96.962	97.132
97.971	98.412	95.544	98.179	100.32	95.469	98.164	99.148	97.304	98.139	95.628	99.334	101.07	99.138	97.597	98.363	97.602	97.014	100.06	99.229	95.961	100.49	95.469	96.856	98.899	96.881	98.975	98.959	97.629	96.834	96.645	98.695	96.16	96.619	96.634	98.688	96.303	99.079	99.261	98.424	98.636	99.119	99.722	100.07	94.958	97.511	99.689	96.517	100.14	96.585
97.821	96.745	97.202	97.662	96.131	98.092	99.33	96.272	97.99	96.909	102.77	97.209	100.58	94.548	96.659	101.34	96.905	99.189	99.495	98.647	94.995	98.613	97.734	98.746	99.126	98.039	98.057	97.162	97.278	98.893	98.462	96.029	98.617	97.788	96.706	97.984	97.199	97.384	97.661	95.854	98.204	100.44	97.177	99.309	98.95	99.054	96.537	97.789	98.759	96.775
106.97	109.42	108.29	104.76	105.71	105.48	104.1	106.57	106.05	106.42	107.72	107.43	106.6	104.97	103.63	108.17	106.17	103.72	107.11	107.47	107.66	110.12	103.98	108.23	104.39	104.1	107.19	106.32	106.6	105.62	106.58	105.62	105.8	105.43	105.65	104.87	108.06	105.71	106.1	107.36	109.13	105.34	107.25	109.06	104.59	105.2	107.36	105.77	105.79	105.24
97.638	99.209	97.587	97.566	96.892	98.872	98.093	100.35	98.303	101.32	99.343	97.744	100.46	100.62	97.881	98.997	101.84	98.974	98.887	98.773	96.475	94.757	97.887	100.06	99.007	99.568	100.01	101.98	96.33	97.017	98.389	102.26	95.402	97.1	100.65	99.75	101.07	100.28	99.15	97.533	99.154	96.149	97.497	97.504	99.634	96.771	98.764	97.509	96.431	94.624
109.25	110.28	110.5	109.22	106.96	106.76	107.12	106.02	107	109.22	110.38	106.95	106.97	108.72	107.69	108.76	106.46	106.12	109.61	107.61	108.01	109.57	112.19	108.85	107.12	109.03	108.69	107.61	108.35	107.9	109.54	105.44	105.5	108.12	109.07	107.9	111.12	105.53	107.03	110.08	108.76	107.43	110.62	109.24	105.52	110.46	107.13	107.17	107.17	107.82
113.99	111.41	111.65	112.65	109.63	109.81	112.64	113.84	106.64	111.04	108.6	109.11	111.15	112.44	111.8	112.69	109.96	111.55	110.05	109.9	108.16	109.1	109.32	111.55	110.22	111.23	110.61	110.44	113.14	110.57	111.73	109.43	110.65	112.28	112.01	111.73	108.75	110.49	107.86	111.3	110.79	112.83	108.42	111.72	112.81	109.51	110.07	109.7	109.3	108.3
105.57	109.32	108.18	109.67	106.51	108.4	112.33	109.98	109.2	109.5	107.89	105.94	109.75	111.53	105.82	106.79	111.62	111.3	108.11	110.3	106.43	108.25	109.12	108.03	109.18	110.55	109.01	105.66	109.04	108.1	111.41	109.86	106.3	109.47	108.25	106.98	107.2	108.8	108.83	105.89	108.13	109.73	105.12	107.17	110.09	109.48	107.58	108.74	107.61	110.29
105.31	104.51	107.44	104.28	106.33	106.52	104.74	107.71	104.94	107.76	103.87	105.74	107.85	106.53	106.72	104.82	106.27	106.87	105.81	109.44	107.86	109.2	104.45	109.33	104.93	104.74	104.8	106.5	108.94	106.76	106.31	103.14	102.62	109.13	105.83	104.82	103.97	105.61	107.44	106.71	104.87	106.22	101.31	103.56	106.9	104.68	106.45	105.6	105.44	104.5
97.1	100.06	99.32	97.056	97.621	96.08	100.35	100.31	99.791	97.251	95.315	101.62	98.567	98.779	96.936	97.229	99.61	99.918	96.54	99.468	101.18	98.646	96.97	100.85	99.99	97.906	100.11	97.373	101.33	99.339	100.59	97.464	100.1	99.207	99.628	98.184	97.781	101.73	99.699	100.67	98.193	100.04	98.004	97.715	97.158	98.001	97.225	101.75	98.407	101.88
112.49	110.05	105.69	107.31	109.3	108.16	107.85	109.19	111.31	110.73	106.99	106.71	106.46	109.54	111.4	106.98	108.73	106.14	110.85	109.56	108.81	107.34	107.95	109.5	109.37	109.08	107.29	109.43	108.9	107.71	106.06	109.6	109.51	106.79	107.96	109.83	106.89	106.81	112.3	109.26	107.68	108.24	110.54	111.69	108.74	107.47	108.15	107.18	108.55	110.69
101.29	101.16	99.034	99.424	100.21	101.73	97.773	94.741	98.243	99.371	101.83	95.78	97.508	99.262	97.901	98.916	101.71	97.518	99.826	97.679	99.93	101.85	100.54	101.41	98.755	100.78	100.58	99.462	98.811	99.547	98.136	99.072	100.37	100.36	98.691	102.28	98.22	95.33	97.691	102.7	99.579	100.56	96.592	96.712	97.59	97.706	95.898	97.61	102.37	98.679
103.52	108.69	107.17	107.04	104.01	108.47	104.69	105.25	105.95	105.3	106.19	106.13	105.86	106.71	108.54	104.08	106.5	106.88	106.31	106.39	105.22	104.55	107.32	104.86	108.65	104.6	108.83	108.46	105.06	106.76	105.76	107.2	107.08	109.08	106.48	107.01	105.46	105.73	110.04	105.85	105.92	106.64	103.77	107.17	104.36	108.99	103.16	106.98	105.83	107.58
99.444	98.099	94.88	97.177	99.255	99.925	97.858	94.877	97.18	99.479	98.438	99.078	99.442	95.788	99.389	95.155	100.36	95.557	94.419	96.4	96.525	99.374	95.802	96.058	99.522	96.009	93.887	99.659	100.52	98.53	97.26	100.2	96.844	101.5	100.7	98.145	99.849	99.836	97.689	98.244	98.988	97.883	100.38	97.223	98.271	100.2	99.883	98.338	99.065	98.922
106.53	104.6	102.91	105.67	102.41	105.25	104.08	106.36	108.02	108.44	104.47	107.16	102.55	103.73	106.43	104.62	105.65	105.1	105.77	108.61	105.34	104.2	106.68	104.83	104.23	105.35	105.03	105.3	109.36	105.85	101.36	107.68	103.95	104.54	106.78	103.84	107.39	103.64	107.93	104.61	103.29	104.13	103.12	103.5	107.05	108.82	106.47	105.15	104.47	104.31
109.49	110.4	108.26	108.31	107.53	106.53	106.88	110.31	106.62	108.26	109.05	107.64	109.52	106.89	106.99	107.52	106.53	107.39	108.63	108.07	110.11	108.54	109.53	104.63	107.52	108.94	107.85	108.54	106.05	108.12	106.15	108.53	108.07	105.61	107.72	109.74	106.18	106.81	108.68	110.02	110.45	108.42	104.63	107.57	109.1	107.08	102.14	110.86	108.11	108.27
110.69	112.01	112.09	109.46	110.63	112.94	108.87	109.12	111.35	108.01	106.81	111.09	110.6	109.28	108.56	109.63	110.02	107.87	108.54	113.07	108.77	110.69	109.64	110.08	111.92	110.71	111.91	111.32	108.05	109.53	110.2	112.27	109.44	111	112.26	109.56	107.88	113.24	107.6	108.33	108.85	111.43	111.58	113.9	108.51	109.96	108.33	108.49	110.65	111.04
97.638	98.333	98.915	98.528	102.74	97.68	103.99	98.512	95.831	95.548	98.914	99.45	97.699	97.413	98.831	99.192	99.147	98.735	96.755	97.32	98.205	97.45	99.493	97.124	97.718	96.876	98.192	96.777	96.648	99.693	99.131	100.36	96.872	101.14	97.612	99.041	99.614	98.19	100.68	99.75	102.47	96.447	103.25	98.332	98.543	99.121	97.241	98.775	100.87	100.77
107.88	105.83	105.94	107.34	110.01	104.01	107.09	105.41	106.24	104.53	103.1	107.44	105.08	110.44	105.18	108.94	105.89	104.81	105.45	108.24	106.05	106.24	104.47	106.51	105.31	105.1	105.1	104.74	105.17	105.79	105.47	109.27	105.65	105.34	106.41	105.89	106.35	104.45	106.55	105.78	104.56	102.27	105.77	108.27	105.97	107.66	104.19	107.13	105.27	106.73
103	103.02	102.71	102.77	103.76	105.48	102.57	105.89	103.36	103.28	100.44	100.45	99.606	104.11	104.35	103.73	104.94	100.07	103.66	104.3	104.07	102.61	104.11	102.61	104.76	104.47	100.36	102.54	100.44	103.32	103.41	100.63	100.12	103.55	100.9	99.949	102.53	101.52	104.07	102.67	102.24	101.86	101.88	104.29	103.58	102.24	100.91	100.04	104.97	105.17
109.35	107.29	107.4	107.05	106.88	106.53	104.77	104.63	107.93	108.4	107.75	104.69	105.46	104.08	103.72	107.11	108.61	104.92	106.54	106.33	107.47	102.27	107.37	104.99	106.64	105.84	106.8	106.6	106.29	105.33	104.88	106.11	105.54	107.6	103.88	105.65	105.41	100.63	104.03	107.25	106.09	104.78	106.87	105.61	108.53	105.29	108.44	107.4	106.29	103.35
107.52	109.11	106.16	106.5	107.22	106.97	104.83	108.05	105.32	104.68	105.23	104.84	105.01	106.65	106.37	107.01	105.99	107.26	104.28	104.75	103.93	105.95	107.7	108.55	107.32	107.13	106.99	104.74	106.59	108.26	107.9	105.71	105.28	103.58	110.05	104.84	106.75	107.53	107.2	102.23	103.47	109.13	106.06	104.77	108.53	108.33	106.76	105.04	103.7	108.63
109.45	111.38	110.33	110.89	112.07	111.68	107.84	109.86	108.86	114.28	109.74	108.48	111.12	115.03	110.49	109.75	110.88	110.94	109.95	108.28	110.87	111.15	108.81	111.42	111.24	110.24	111.29	108.25	107.37	112.52	109.47	111.96	111.86	111.29	113.13	107.43	110.73	108	109.93	109.69	107.54	110.45	109.77	109.9	111.79	111.87	109.74	111.55	108.93	108.52
110.68	108.5	105.77	107.41	106.94	107.68	107	104.81	109.27	104.3	108.22	108.81	105.82	106.45	110.1	106.43	108.41	109.71	106.1	107.75	110.28	110.95	109.64	108.18	108.24	108.87	109.03	108.23	103.83	108.49	106.63	106.9	105.04	107.25	110.26	109.08	109.25	109.4	108.06	106.5	109.01	106.54	105.95	108.8	109.44	106.36	110.41	105.95	106.21	105.07
108.79	104.24	100.51	101.27	101.81	105.19	102.64	102.73	104.29	106.79	101.01	102.87	103.8	100.59	100.38	104.58	101.27	105.74	103.15	102.53	101.07	103.86	101.72	101.99	104.12	104.41	101.07	106.65	102.98	100.05	102.96	99.868	104.97	103.72	101.9	102.38	101.41	102.17	102.88	105.84	105.93	103.22	103.61	100.62	99.703	102.97	101.52	103.49	104.76	103.56
104.66	106.28	104.68	105.13	105.57	108.28	105.79	104.07	101.5	108.05	106.36	106.48	103.31	105.86	104.54	105.76	101.57	105.36	103.68	107.69	106.32	106.88	106.96	107.18	107.25	106.25	105.72	103.83	105.62	108.25	107.06	104.45	110.34	104.74	102.39	106.72	105.57	105.8	103.05	107.88	105.46	105.41	107.35	110.24	106.92	109.11	107.69	105.69	105.31	105.22
98.061	96.987	97.651	98.518	97.006	94.303	99.645	98.148	91.684	97.722	98.111	96.155	95.676	95.882	98.635	93.794	98.282	98.035	97.831	96.773	100.16	95.948	98.246	96.586	97.894	97.065	98.081	97.841	94.923	97.891	99.977	98.3	97.759	97.705	97.472	95.254	96.917	100.58	95.838	96.779	98.529	97.531	95.317	96.452	99.172	96.89	98.869	99.054	97.6	97.583
102.51	109.89	105.57	107.96	110.05	108.71	107.8	106.26	104.96	107.17	101.42	108.69	103.1	104.48	105.25	105.9	105.11	105.05	104.94	108.2	106.57	106.4	106.02	106.71	107.05	103.19	102.79	104.79	105.48	105.36	103.14	106.54	105.67	108.02	104.01	106.31	103.97	105.45	104.74	104.45	105.61	105.28	102.71	105.65	104.04	106.9	108.02	103.88	103.66	103.58
104.62	100.62	98.232	102.97	98.497	100.3	101.53	100.17	101.54	100.5	99.544	98.898	100.63	100.4	99.831	103.09	100.37	100.61	101.55	100.12	100.67	103.9	104.05	100.65	99.912	99.147	100.14	99.833	101.24	102.24	100.34	102.88	105.59	101.65	101	102.93	103.57	97.428	98.517	99.922	100.75	99.909	103.03	100.14	101.07	101.14	100.7	99.85	100.72	100.28
102.26	106.57	103.62	104.05	102.24	101.23	102.02	102.7	99.741	103.13	103.18	103.68	102.27	103.8	100.93	101.01	100.76	103.77	103.87	101.81	102.79	101.77	102.67	104.16	104.93	103.52	100.56	105.76	102.56	103.22	99.788	103.17	103.55	102.69	103.72	103.35	98.907	103.97	102.41	103.26	104.57	101.45	102.87	101.01	100.37	102.86	102.48	102.1	101.28	102.19
107.78	106.16	105.38	102.73	107.43	108.83	105.72	105.87	105.79	105.48	106.04	107.4	104.3	107.04	103.77	106.17	104.29	106.45	105.52	105.57	105.9	105.08	105.98	106.09	105.98	104.72	106.44	104.27	105.17	104.57	108.58	101.4	108.51	108.4	104.24	106.57	106.42	104.97	105.11	106.07	105.73	107.52	105.54	106.07	106.95	107.19	104.06	107.57	107.41	103.08
103.67	107.42	104.88	107.44	104.55	105.62	105.54	108.14	107.64	107.57	103.94	105.96	105.46	107.97	108.04	107.76	106.19	105.55	107.83	103.94	104.6	107.29	104.5	105.55	107.88	107.42	106.89	106.03	105.17	106.95	105.4	107.74	109.18	104.49	105.19	105.12	103.03	105.82	104.86	104.99	108.12	102.5	107.29	106.65	109.28	107.3	108.23	106.18	107.43	106.24
104.04	106	105.67	106.05	108.84	106.97	107.11	103.23	101.36	103.87	106.21	103.71	102.55	106.42	104.6	106.98	105.53	105.24	104.14	105.83	108.07	104.64	106.4	104.9	104.43	103.32	106.11	108.41	105.94	107.6	106.75	106.11	107.22	104.58	107.35	106.09	110.32	106.53	106.93	106.91	108.35	106.77	103.85	104.42	103.03	105.43	105.4	107.81	103.16	105.11
101.28	100.63	98.978	100.03	101.35	96.913	100.33	100.6	101.97	103.95	101.26	102.87	100.7	101.01	100.66	98.333	100.98	103.84	98.145	99.819	98.164	102.84	99.438	101.52	102.69	101.43	97.905	101.15	97.019	101.48	101.23	102.75	98.66	99.355	103.7	99.469	99.276	99.21	101.04	97.468	99.997	100.66	100.64	99.58	99.954	101.87	100.5	101.44	102.24	100.41
104.33	100.4	100.75	99.925	99.671	99.887	98.998	95.748	102.86	101.6	99.73	100.44	99.775	100.73	102.55	100.84	97.525	99.651	103.2	103.91	100.19	99.169	103.57	99.044	100.87	101.52	100.01	100.19	101.01	98.022	100.91	99.631	100.33	100.98	97.143	101.59	100.11	101.21	100.72	98.806	100.4	101.36	99.321	98.836	101.15	96.27	101.24	98.089	99.579	99.432
95.794	98.498	100.06	100.06	96.299	99.103	95.667	96.822	98.805	95.881	101.16	98.651	97.49	96.999	97.226	99.185	97.539	97.305	96.428	96.574	97.678	101.41	97.988	98.721	99.529	97.768	99.428	98.378	96.052	101.1	97.875	97.472	94.968	97.582	100	99.289	101.09	97.771	98.297	98.404	98.461	95.433	99.917	96.025	99.25	94.461	101.23	99.561	98.366	99.609
98.642	96.427	99.212	97.222	100.36	96.446	99.159	97.569	97.437	98.89	97.977	98.125	97.402	97.272	95.983	97.883	98.242	99.713	101.45	101.3	96.186	98.373	99.169	97.832	97.304	96.405	98.314	97.391	101.57	96.214	97.4	97.903	95.907	95.42	99.413	98.075	99.377	97.414	97.227	100.38	95.299	98.228	96.043	97.233	98.885	97.34	96.866	96.007	98.504	96.947
106.76	107.49	108.45	110.31	109.03	107.03	108.21	104.66	107.39	109.07	110.72	111.42	108.38	108.75	111.55	106.9	109.25	108.71	106.6	109	106.94	107.24	108.32	108.28	105.27	108.75	103.2	107.55	108.39	104.55	108.52	109.28	109.67	113.29	110.07	107.64	106.45	108.33	109.56	107.96	110.62	110.09	108.35	110.71	109.05	109.98	106.99	108.52	110.95	108.33
107.89	105.81	109.18	111.31	108.02	105.87	105.03	109.55	109.12	109.15	109.8	107.22	106.57	107.72	106.35	108.8	107.09	110.96	110.13	108.3	112.07	108.26	109.39	107	108.81	109.19	108.74	110.59	108	103.46	107.98	108.89	109.75	109.88	109.7	108.79	108.04	107.27	110.18	109.5	107.42	105.25	108.12	111.53	107.5	106.58	107.5	110.29	107.21	108.74
100.58	100.33	99.45	99.138	102.14	101.29	98.74	99.39	97.43	98.815	101.23	97.152	99.088	99.816	101.03	100.39	97.312	98.285	103.6	98.985	102.5	100.43	99.015	101.71	98.767	97.245	101.94	99.075	100.72	96.818	100.75	98.574	101.25	101.78	98.62	96.631	98.704	101.21	103.57	98.043	101.84	97.617	100.47	98.613	100.45	99.796	101.9	98.432	102.88	99.096
101.41	106.25	103.21	100.48	104.2	101.19	105.38	101.52	102.1	100.65	106.26	105.95	103.59	101.76	106.07	105.73	102.23	102.29	104.73	104.09	102.22	100.65	101.57	104.03	105.11	101.02	104.9	103.76	103.66	103.32	103.05	101.36	103.79	103.22	101.71	102.65	105.26	103.58	100.85	101.65	103.6	100.88	105.51	102.29	102.82	102.92	102.14	103.65	106.89	103.08
95.847	99.062	97.002	97.47	98.941	99.505	98.753	99.118	100.05	100.67	101.88	100.33	98.633	101.15	101.12	97.069	99.061	98.884	98.604	97.386	100.97	100.23	100.34	99.598	99.005	102.25	100.16	101.5	100.32	101.31	97.24	96.377	98.097	101.01	102.07	100.83	100.15	97.852	97.547	98.113	98.598	102.12	99.032	99.59	100.33	99.462	100.62	99.24	98.194	98.709
97.325	97.708	99.314	95.773	99.552	99.366	97.6	97.27	101.7	95.311	100.45	97.109	92.332	99.252	97.412	94.841	99.888	100	98.213	98.101	97.554	96.624	97.934	96.365	98.071	100	97.859	97.083	96.383	94.761	98.615	98.18	98.741	103.23	97.775	95.9	99.878	96.373	99.871	95.85	100.36	95.792	98.066	98.425	96.422	100.88	97.883	93.491	98.44	99.106
106.22	105.07	108.69	106.82	105.52	105.18	104.56	105.72	106.08	107.07	106.15	108.01	106.51	106.47	103.73	107.82	108.09	109.96	106.01	107.8	103.86	109.17	110.49	107.07	106.44	105.26	106.34	106.69	112.24	103.81	106.62	107.2	108.02	106.69	106.96	109.77	106.64	109.65	106.88	106.07	107.48	107.87	107.74	105.61	106.28	106.39	103.68	103.17	110.22	107.82
110.78	108.42	106.55	108.98	108.05	109.42	106.82	111.05	108.92	108.1	108.67	104.5	107.51	109.85	107.05	106.49	108.44	107.15	107.55	106.98	106.95	108.33	111.74	110.65	109.47	103.99	109.57	108.72	107.77	108.3	109.05	105.48	108.53	110.08	106.87	109.53	108.77	105.96	107.69	106.43	110.83	108.79	108.1	108.21	107.26	107.1	110.36	106.71	106.43	108.88
102.85	105.5	104.8	108	106.87	107.77	106.16	108.24	106.83	109.29	104.3	104.17	106.23	102.37	101.33	103.55	107.75	106.52	104.78	107.65	104.18	106.44	106.7	102.29	105.68	106.12	108.72	105.64	106.49	104.18	106.71	106.42	104.54	104.13	105.43	109.48	105	108.15	104.22	103.97	104.85	106.93	107.29	107.08	105.71	102.65	103.35	106.35	106.34	106.31
105.33	104.07	106.18	108.45	104.49	103.62	106.45	106.32	108.1	106.71	107.36	105.74	107.51	106.63	106.37	105.24	103.99	107.66	103.6	103.93	107.46	105.64	103.87	104.21	103.65	103.61	106.09	106.56	106.97	106	104.08	106.61	104.37	104.34	102.56	107.02	106.6	107.14	103.59	103.68	104.31	103.76	104	102.9	104.63	106.65	104.93	104.74	105.03	103.39
98.875	100.67	103.08	99.956	99.478	100.24	102.03	99.394	102.39	100.79	100.01	96.825	103.67	101.45	97.749	100.37	99.676	102.61	99.404	98.649	100.72	97.229	98.507	96.555	97.906	98.045	102.44	101.72	99.507	99.889	101.43	100.25	103.02	102.98	102.71	99.049	99.064	102.85	96.142	98.704	101.38	98.934	102.51	102.49	99.92	100.5	101.06	101.74	97.688	101.07
109.03	107.38	109.31	105.28	106.44	107	106.66	110.7	110.62	107.29	106.75	107.29	108.23	108.23	109.75	107.5	107.42	107.02	107.46	103.8	106.19	109	108.21	108.41	110.67	108.64	108.92	107.88	106.3	110.16	106.94	108.78	108.12	107.99	107.29	109.22	107.74	107.97	106.96	107.11	109.06	107.56	110.01	111.35	108.29	110.14	108.15	107.14	109.81	107.61
107.33	107.83	109.49	107.99	108.57	108.13	108.08	110.02	106.63	109.06	109.42	106.79	109.02	109.45	110.79	108.41	111.42	109.63	110.12	105.89	108.54	110.8	110.06	108.16	108.22	106.08	105.93	109.48	107.8	107.99	108.24	107.07	108.76	106.44	108.5	106.33	107.64	109.59	110.03	106.95	109	107.49	109.73	111.65	108.02	108.44	107.86	107.67	110.12	105.66
106	108.84	109.46	108.57	105.39	105.41	106.26	107.16	107.59	106.2	106.9	104.8	108.32	106.64	106.58	102.71	105.76	109.88	105.6	106.64	107.83	108.95	107.5	107.36	106.34	106.85	106.57	109.5	106.99	105.11	105.84	104.15	107.29	105.68	105.7	107.03	104.34	104.9	105.14	109.61	104.94	105.02	108.52	106.72	102.18	106.73	104.81	108.01	107.54	101.68
106.54	107.71	107.6	112.56	104.93	110.81	105.21	108.14	107.19	105.19	107.51	108.3	110.51	107.2	107.91	108.28	110.6	109.44	105.59	107.98	109.51	106.42	107.52	106.88	106.12	105.43	105.7	107.13	108.32	107.75	108.99	105.46	108.09	106.58	105.01	109.72	104.63	108.95	108.62	104.37	108.58	109.79	105.85	109.73	105.47	103.63	109.6	105.96	108.88	110.64
101.29	101.05	100.69	100.15	104.01	96.533	100.78	102.72	103.01	102.17	97.318	100.89	100.63	100.52	100.54	98.696	98.135	101.15	100.5	98.845	99.774	99.137	101.38	98.96	99.706	101.51	98.641	101.62	100.51	101.65	101.75	100.7	98.747	101.13	100.61	103.02	100.37	102.63	99.682	98.764	99.904	101.2	99.77	99.937	99.804	101.28	100.41	101.72	99.793	101.66
105.17	108.59	106.43	104.37	106.58	105.16	105.93	105.41	109.01	107.13	109.68	105.49	107.12	108.53	107.28	104.73	107.93	103.22	107.03	108.6	108.17	109.24	105.05	102.72	104.85	106.86	105.16	103.15	105.78	103.48	103.47	105.37	105.78	107.97	104.23	101.99	105.15	105.89	106.21	103.24	107	101.7	106.97	104.92	105.01	105.23	104.37	106.58	106.29	106.37
97.547	96.395	97.307	96.501	99.438	97.192	97.67	101.47	99.022	97.693	98.555	99.319	99.423	97.901	97.589	101.31	93.559	97.101	96.95	97.638	96.822	99.967	98.66	100.51	97.99	96.44	99.836	97.158	97.423	94.279	98.614	95.978	94.741	97.884	95.433	97.546	95.823	97.898	100.24	98.337	98.236	97.367	96.93	97.715	99.317	97.506	100.51	101.42	99.921	99.745
107	107.49	107.28	106.42	108.17	107.36	106.2	103.02	108.02	105.54	108.02	103.42	107.58	104.83	103.85	106.55	105.72	110.1	106.91	107.06	106.1	103.32	104.63	104.61	105.09	107.02	105.54	108.54	107.35	109.34	108.76	107.54	106.65	107.99	105.38	108.69	108.67	105.79	107.72	107.92	105.03	106.78	105.17	105.55	107.7	104.85	106.99	105.4	106.61	109.25
108.01	105.94	104.42	107.84	101.43	105.58	105.43	108.3	107.45	102.01	109.72	105.55	107.01	102.71	106.14	107.06	103.38	103.69	107.15	105.49	104.22	103.18	103.42	107.97	106.28	103.59	107.4	106.15	106.59	106.78	108.14	108.37	104.7	103.07	104.73	107.25	107.2	106.74	105.05	106.01	104.81	106.35	105.34	107.07	106.61	107.37	104.12	105.08	107.81	103.57
106.41	104.62	105.88	105.34	104.71	106.13	104.35	106.87	105.78	108.04	109	106.02	107.59	107.05	103.46	106.16	108.29	107.61	106.49	107.8	103.78	106.29	108.26	104.49	106.02	107.56	106.89	106.42	107.46	106.22	105.95	106.29	108.73	105.48	106.98	105.45	106.26	107.28	106.71	106.34	106.83	108.27	106.7	106.69	104.11	105.9	107.13	106.34	106.27	104.61
103.06	97.745	101.34	100.17	100.39	99.727	101.36	95.32	100.72	99.156	97.879	99.052	99.818	100.14	99.316	101.31	99.67	101.02	99.683	99.453	101.49	100.44	101.05	99.462	99.148	102.76	101.55	102.32	101.3	100.41	101.25	104.29	99.881	100.27	100.32	98.625	101.12	98.301	98.365	104.41	100.43	101.93	102.28	100.38	99.717	101.43	101.11	101.52	97.679	99.327
112.49	109.65	109.79	107.8	108.7	109.42	110.56	108.36	107.82	109.28	109.98	107.35	108.22	107.22	107.76	110.71	107.15	108.88	107.22	107.41	107.62	106.88	109.63	105.1	109.12	111.07	105.82	105.73	108.27	105.19	108.95	108.64	108.06	107.23	108.14	112.56	109.01	110.25	108.61	107.35	109.71	110.5	107.09	109.08	108.5	109.68	111.57	107.05	110.11	109.03
105.83	105.74	105.26	103.69	106.02	106.63	107.82	104.27	104.33	104.46	104.66	103.72	105.55	106.29	108.34	108.64	103.07	106.36	107.34	106	104.16	105.02	105.97	104.69	105.19	105.72	105.52	108.2	106.81	107.34	107.56	103.6	104.85	110.69	106.38	105.87	106.51	105.09	106.16	108.96	104.74	105.38	105.77	103.28	105.32	105.4	105.8	105.44	103	105.87
107.79	105.74	104.51	105.64	108.03	107.4	104.38	107.8	105.16	107.12	106.46	106.52	102.43	105.25	106.1	107.53	105.17	106.47	104.05	106.69	105.86	105.58	102.71	105.03	104.28	108.4	104.48	106.41	105.54	107.89	106.46	105.15	105.59	106.17	103.2	107.23	103.27	105.93	108.81	108.36	105.72	107.88	108.04	104.48	105.01	106.35	105.52	104.58	105.06	106.08
102.94	106.49	105.67	105.81	107.07	103.81	106.04	106.71	103.54	105.4	105.54	105.21	104.6	104.67	108.44	109.78	105.23	107.41	107.28	103.74	107.68	105.87	105.54	106.53	105.53	103.22	104.3	107.44	106.94	108.24	106.09	106.71	107.19	104.48	103.45	104.79	104.05	107.46	108.72	105.27	105.3	105.52	105.66	105.02	107.32	105.36	105.01	103.58	104.73	106.35
109	112.95	105.7	107.64	106.83	108.08	107.96	106.4	108.43	107.93	109.7	107.75	112.32	109.35	105.73	110.4	108.1	106.66	111.34	108.48	109.08	107.45	106.78	107.46	107.62	110.02	111.26	112.82	109.82	108.49	108.93	108.77	111.14	110.21	107.91	110.91	105.53	108.41	107.25	109.26	106.05	107.2	109.97	109.03	109.74	108.05	107.4	105.42	109.84	107.34
107.89	103.64	103.98	102.88	105.51	107.01	103.63	105.51	99.63	105.46	107.76	105.29	106.54	106.03	104.62	105.51	103.96	103.57	105.81	104.6	103.93	105.66	108.34	102.7	109.08	103.4	105.9	105.09	104.21	104.04	105.98	108.49	108.5	110.56	106.59	108.05	105.2	105.04	109.12	104.97	103.09	104.34	108.51	108.95	105.81	105.9	108.64	104.65	106.69	103.63
101.48	108.78	103.98	103.72	107.2	106.61	104.87	106.51	109.62	104.74	106.07	105.54	107.45	104.01	108.47	104.1	104.46	105.71	108.46	104.59	104.38	106.94	105.51	108.06	105.16	103.66	103.2	106.2	106.35	106.36	102.3	105.97	106.26	102.83	105.51	105.3	105.85	106.7	104.55	104.27	106.53	104.93	103.35	105.75	107.48	104.8	106.61	108.79	107.04	104.86
100.72	100.6	103.47	102.1	103.24	104.9	102.83	102.8	103.71	99.318	102.36	102.74	105.03	103.6	104.67	100.46	103.68	101.41	100.66	105.96	102.12	102.43	103.95	100.76	104.06	100.54	101.71	105.11	105.53	102.04	102.33	104.22	103.92	103.48	101.25	102.54	104.8	104.64	102.01	101.15	101.95	100.96	103.56	100.42	104.03	101.78	103.99	102.74	98.358	101.79
110.23	107.66	110.07	107.45	106.66	106.56	107.31	107.33	107.69	107.49	105.64	109.06	109.16	109.75	106.16	108.89	106.13	110.56	107.51	110.11	105.19	109.89	106.14	106.71	110.3	108.4	109.64	107	104.24	109.65	111.03	107.2	105.15	108.84	109.19	106.19	107.43	106.17	108.23	103.58	109.55	108.82	107.14	107.56	107.65	109.65	105.45	107.52	108.13	105.85
108.92	109.83	106.8	107.72	108.67	107.87	108.4	111.41	112.97	109.87	108.02	106.86	108.95	105.96	107.41	109.25	111.32	106.32	109.27	107.93	105.75	107.74	109.24	105.39	106.19	106.72	108.02	112.61	109.47	107.4	105.58	108.41	107.8	111.88	111.53	106.54	106	109.17	109.25	105.51	109.01	106.22	109.7	106.89	106.75	107.65	107.01	107.61	108.76	105.18
109.84	103.86	109.77	107.44	109.55	107.23	106.44	111.02	109.45	106.16	106.21	105.61	108.5	108.57	104.61	108.78	105	108.32	108.45	107.42	108.45	107.29	110.08	107.53	106.08	110.23	109.33	107.91	107.25	107.79	106.18	110.28	107.4	108.32	107.32	108.14	108.01	109.74	108.19	111.31	109.24	107.47	109.91	108.05	107.5	107.6	108.21	109.35	106.99	108.27
105.67	104.87	106.59	104.9	106.03	107.05	105.97	103.99	104.89	104.78	104.69	107.68	106.24	104.94	103.66	104.51	106.72	103.45	102.32	108.72	106.61	104.02	104.85	104.71	104.77	104.8	106.32	106.61	105.44	103.82	104.19	105.36	107.82	104.18	108.51	104.23	106.59	104.87	106.64	105.11	103.77	105.63	105.72	101.56	103.83	105.56	105.15	106.71	105.59	105.6
105.91	106.85	106.3	109.32	108.85	111.55	109.76	108.5	109.77	104.81	108.65	109.01	107.9	109.72	108.77	108.81	108.37	105.7	108.48	108.68	109.97	110.01	107.5	111.01	108.87	110.94	108.12	106.67	105.66	109.41	109.12	106.62	107.25	111.91	107.04	108.24	107.63	107.94	106.4	106.59	106.85	108.22	111.5	108.33	109.08	107.34	105.54	110.63	112.12	111.51
100.34	100.75	96.944	101.14	99.426	98.874	100.82	103.95	103.01	103.48	103.93	101.81	104.89	100.69	98.986	99.31	99.532	99	99.439	102.31	101.82	100.55	102.25	101.65	99.88	102.4	106.09	101.35	101.43	101.35	99.15	104.37	101.97	99.819	99.262	101.2	100.85	99.843	99.71	100.76	101.68	103.32	101.16	97.195	99.786	102.96	103.56	102.41	99.612	101.58
108.09	106.22	107.39	107.79	107.02	108.07	109.97	110	106.93	110.89	108.6	107.6	110	108.12	108.98	107.46	104.8	109.29	111.93	108.91	105.65	109.99	110.98	109.21	109.61	108.29	111.43	105.52	109.34	108.33	108.35	110.23	109.7	107.74	108.82	110.64	109.48	110.33	110.21	109.95	107.95	107.31	106.9	107.77	108.13	110.65	109.41	105.3	107.71	112.6
109.53	108.5	106.04	109.35	106.21	105.63	111.31	107.55	111.4	107.98	106.85	109.51	107.02	108.7	105.85	108.84	109.1	107.94	111.11	110.33	106.83	106.82	106.08	108.72	107.4	109.48	106.56	103.76	105.75	106.46	107.57	106.49	106.56	108.72	106.49	106.31	108.83	108.02	109.72	106	106.74	106.48	108.82	108.86	105.76	109.32	109.39	108.67	109.31	106.99
101.25	105.78	107.4	105.67	100.18	106.62	108.86	105.36	106.31	107.42	106.83	105.39	109.61	102.88	104.07	107.13	106.37	107.33	105.52	106.32	105.19	104.93	105.68	101.15	104.36	105.59	104.58	103.18	106.03	105.3	106.96	108.73	106.49	105.55	102.93	105.12	108.99	102.78	107.27	105.23	102.56	108.62	104.78	103.11	106.03	108.37	103.61	104.59	103.63	105.48
99.245	97.525	96.946	98.961	99.011	100.05	98.167	99.897	98.428	98.724	99.289	98.735	100.53	93.921	97.224	96.332	97.391	101.21	99.112	98.034	98.269	99.663	99.481	98.297	95.136	100.78	98.42	95.927	96.557	97.241	96.543	97.463	96.044	96.979	98.389	97.7	99.5	98.709	98.053	96.458	95.738	94.621	99.379	97.655	100.61	98.157	96.551	99.135	98.026	96.276
98.526	96.033	95.868	96.841	97.307	97.747	95.816	98.733	98.946	99.595	96.852	98.104	98.551	98.277	99.971	96.808	98.538	98.849	98.544	96.658	98.761	98.099	97.217	98.805	99.48	96.729	98.994	98.565	95.301	95.811	96.247	98.647	96.469	98.43	98.581	98.47	99.353	97.627	98.209	98.255	97.65	100.74	97.958	100.25	98.475	98.177	97.684	98.187	96.406	98.97
99.585	98.573	99.807	97.566	98.413	99.078	97.978	96.529	100.98	101.16	97.709	98.407	97.257	99.663	96.891	96.032	98.314	97.306	97.131	100.62	96.591	98.53	94.96	97.669	99.449	98.638	98.984	96.244	100.7	96.469	98.592	93.287	94.91	97.388	98.363	96.803	100.08	98.63	99.804	99.815	96.571	99.175	98.499	99.469	100.45	97.998	97.78	96.431	97.42	97.613
106.05	106.34	109.04	106.18	106.74	107.65	105.38	109.39	108.06	109.32	107.51	106.5	110.34	107.02	111.17	106.4	109.36	105.89	109.42	106.98	107.74	109.8	109.5	106.09	107.93	107.65	110.14	107.68	105.61	109.42	105.55	107.35	107.51	108.49	108.96	103.77	107.23	109.46	108.58	107.21	108.56	111.72	108.85	105.95	108.57	108.15	107.98	107.9	107.67	108.11
106.33	102.81	101.52	107.34	104.63	107.8	104.12	105.81	103.57	106.75	108.23	105.89	104.85	105.52	104.18	106.46	104.19	104.14	107.3	105.27	105.86	101.17	104.62	107.61	102.08	107.02	107.53	102.36	107.64	106.52	104.97	106.82	108.77	107.45	107.66	103.42	106.44	104.33	107.87	106.95	108.24	104.33	105.65	105.31	105.47	102.99	106.81	106.04	107.15	108.42
100.3	102.81	98.875	101.13	100.35	103.33	99.496	98.532	99.584	99.539	99.734	101.6	98.643	100.99	100.59	99.678	98.951	99.857	102.47	99.578	99.532	101.76	100.41	99.26	97.867	102.34	97.351	103.77	101.19	104.02	100.56	100.16	99.176	101.19	102.63	96.843	101.37	100.55	104.57	98.749	103.53	101.13	96.541	100.24	101.98	102.17	101.83	100.9	100.72	103.54
109.26	109.29	105.58	108.47	103.79	108.21	108.44	105.57	108.87	109.26	104.48	102.69	108.77	107.05	108.57	105.94	106.74	107.69	106.48	108.18	108.77	108.71	110.05	106.77	105.47	110.47	107.27	106.73	109.21	110.3	107.15	110.4	107.3	104.51	105.46	108.31	111.01	112.16	109.59	105.64	105.47	107.49	109.78	105.78	107.45	107.76	111.26	108.17	106.26	109.34
[truncated: 200 more rows]
[truncated: 150 more columns]
