# Supplementary material for: Genetic dissection of main and epistatic effects of QTL based on augmented triple test cross design
Source: PLoS One. 2017 Dec 14;12(12):e0189054. doi: 10.1371/journal.pone.0189054 (PMC5730204; doi:10.1371/journal.pone.0189054)
Supplement: S10 Supporting Information — (ZIP) [file pone.0189054.s010.zip › z6_1350_0.5_5.csv]

106.15	106.17	109.95	108.24	106.81	107.69	108	101.61	107.02	107.29	107.68	107.36	103.74	103.55	107	107.24	104.13	109.5	110.98	107.42	107.35	108.43	106.62	107.88	103.75	103.19	106.85	107.61	107.9	107.66	111.16	107.25	106.48	106.49	107.56	105.8	107.94	108.95	109.32	105.41	103.09	109.54	104.34	102.32	103.26	106.93	106.68	103.5	106.12	106.59
101.28	108.47	106.92	108.39	106.01	103.92	109.51	101.03	106.6	105.89	107.31	106.19	101.02	104.59	112.22	106.34	107.42	106.14	104.21	103.45	109.45	103.91	106.26	100.71	102.12	106.27	105.52	104.3	105.44	105.89	106.28	108.38	105.4	103.75	112.16	105.46	107.76	105	106.06	108.53	104.79	106.79	111.39	107.73	104.92	103.26	106.73	105.7	109.7	109.27
110.34	108.84	107.49	103.9	106.52	106.68	104.24	107.67	105.12	108.38	105.85	109.77	107.36	106.81	108.62	108.85	102.31	100.72	106.31	108.19	110.49	105.57	106.92	106.55	104.91	113.13	106.36	107.21	101.52	110.58	108.02	106.8	103.09	104.58	100.69	108.12	104.82	103.95	105.81	104.97	109.22	102.36	109.26	107.67	106.98	109.83	108.89	106.75	107.25	105.23
98.21	100.19	100.82	102.43	100.68	101.83	101.06	99.7	98.941	97.393	99.775	99.717	105.24	102.82	102.64	98.838	99.929	100.37	104.7	97.158	103.64	100.07	97.588	100.88	102.96	100.16	99.231	100.82	103.87	100.74	101.64	100.92	102.68	104.66	101.37	99.433	101.33	102.15	103.01	99.197	103.86	99.977	101.42	103.23	105.28	102.54	100.25	100.48	98.777	105.79
107.1	103.99	107.51	110.08	108.94	105.3	105.94	106.09	105.17	101.94	106.73	108.37	107.03	102.98	100.75	103.29	107.18	106.81	108.96	104.46	105.02	107.81	106.41	105.92	105.53	105.43	106.27	109.66	107.02	104.91	106.3	104.65	102.59	109.41	110.34	104.7	106.67	103.63	102.16	107.05	102.14	110.55	107.17	108.51	107.51	103.91	103.27	105.1	104.51	105.38
95.247	101.85	97.131	96.295	99.946	101.49	102.61	98.642	95.035	104.5	100.37	99.985	100.04	101.67	96.951	94.07	94.613	98.694	94.433	97.684	94.406	97.868	99.604	100.28	101.28	100.13	97.704	100.74	97.271	102.67	100.29	99.275	99.17	98.986	96.217	100.11	99.054	97.755	98.816	90.345	99.574	98.54	101.01	97.908	99.46	98.569	97.324	100.15	96.779	103.18
96.117	94.018	99.081	99.773	98.181	104.27	98.711	99.032	101.95	96.364	97.912	100.6	95.806	101.02	98.649	97.57	97.723	98.239	98.755	95.296	94.17	98.383	98.201	92.625	97.015	95.525	91.687	96.863	94.052	95.315	94.23	98.245	98.288	97.965	100.23	97.766	94.448	99.966	98.791	100.13	95.881	97.791	96.041	99.319	98.824	99.539	99.272	96.757	97.882	95.313
106.14	110.66	107.23	103.88	102.93	105.95	105.38	113.34	107.06	103.73	109.37	101.02	108.76	111.78	110.23	108.68	105.72	106.64	105.08	105.38	104.74	109.29	104.02	111.03	107.28	109.7	108.53	107.48	106.36	105.5	106.62	113.36	108.24	111.86	109.83	105.35	102.8	104.27	104.67	102.28	105.19	108.48	109.16	103.9	110.62	105.07	103.72	105.41	106.11	104.02
106.69	102.08	104.48	109.46	102.16	108.51	109.42	107.7	106.03	107.94	109.58	105.38	106.26	106.49	108.52	102.43	105.1	109.02	107.65	103.91	104.17	109.08	110.8	105.23	103.4	108.48	107.86	106	104.56	109.69	107.3	103.11	108.44	108.96	102.11	105.22	108.41	105.83	104.27	104.99	104.68	102.27	104.2	104.23	105.89	102.65	106.51	108.16	107.94	107.87
106.37	108.13	110.5	105.64	104.57	104.68	108.54	108.34	107.94	110.33	109.12	105.74	110.11	109.01	106.42	103.79	104.32	112.5	107.84	109.34	105.57	110.41	106.31	111.52	105.29	106.91	108.32	108.86	110.67	108.26	112.24	108.92	108.89	105.87	110.94	111.93	105.76	109.15	105.22	107.06	108.77	106.11	109.14	110.56	110.91	109.77	108.8	107.71	107.97	108.14
105.65	103.06	107.72	108.89	104.55	107.38	107.17	107.06	106.4	102.91	105.26	110.82	108.24	106.53	108.42	103.65	112.36	113.22	105.46	106.96	111.01	106.42	107.89	100.84	110.33	112.25	109	104.87	108.51	108.78	106.41	106.98	112.1	106.69	111.46	110.7	107.48	105.88	106.69	110.23	112.21	110.09	106.44	107.71	107.64	107.83	109.08	109.17	106.98	103.56
104.38	108.68	108.6	108.2	112.11	112.58	101.13	112.04	112.48	106.55	108.39	107.89	108.15	112.63	107.16	103.69	104.33	105.56	107.72	106.07	106.61	107.41	108.4	106.87	108.74	105.07	105.51	114.22	108.94	107.12	113.4	110.24	110.94	106.97	105.86	106	107.62	110.52	107.1	104.67	105.8	110.21	103.91	109.54	106	104.42	109.82	107.37	106.38	105.99
105.57	107.57	103.76	109.1	105.39	109.14	110.24	105.35	104.04	105.47	107.06	108.42	111.57	102.57	108.57	104.46	106.99	108.93	103.93	107.68	107.45	108.14	109.15	107.05	103.49	107.18	107.59	103.18	103.31	106.71	106.43	103.42	107.09	108.37	109.02	107.36	110.83	105.01	106.74	105.18	101.66	104.96	106.73	105.14	102.39	106.04	105.37	107.23	107.16	108.1
104.34	105.38	109.29	103.52	105.6	104.27	109.26	107.64	104.2	103.78	107.58	105.68	102.94	105.12	105.92	104.3	106.41	107.38	106.88	107.08	101.62	107.46	104.48	109.59	103.21	109.76	105.1	107.9	108.14	104.31	108.46	103.66	106.56	108.37	106.16	112.34	105.84	105.08	110.14	106.24	103.85	107.94	108.89	107.21	105.36	101.42	106.11	103.99	110.31	109.32
105.72	109.65	104.26	106.3	104.24	104.73	107.3	109.08	108.38	109.67	104.83	108.53	108.62	107.49	107.15	108.39	111.52	102.78	106.06	107.03	106.12	104.24	105.4	104.58	109.74	110.34	102.36	108.3	110.08	104.21	103	105.12	109.98	106.41	107.18	106.53	111.74	112.17	106.06	110.88	107.76	105.58	106.36	106.21	106.33	110.61	109.25	109.57	110.21	111.81
106.93	105.52	106.96	107.35	107.26	103.88	104.76	105.6	106.77	106.58	103.27	107.47	110.54	102.14	106.36	105.57	106.43	104.34	105.24	108.01	105.13	102.16	106.47	107.11	108.12	102.52	103.17	106.24	103.75	106.19	103.48	108.92	105.7	104.12	104.04	103	102.54	105.52	106.44	107.36	103.98	106.15	103.78	103.75	106.4	109.26	106.09	107.49	103.73	105.01
113.78	110.35	110.12	111.04	115.69	115.45	109.45	110.73	108.6	109.36	109.61	106.31	114.97	109.89	112.44	111.58	113.35	106.12	112.42	109.32	110.31	106.88	114.38	110.88	110.1	111.03	111.63	110.22	113.11	110.92	108.18	107.79	112.23	105.26	112.18	109.67	109.63	105.14	108.84	107.69	109.27	115.84	112.96	111.28	112.42	110.21	109.16	108.55	109.77	114.03
101.18	95	97.943	94.81	99.04	94.22	95.811	99.481	94.439	98.293	101.49	97.228	100.47	100.07	100.69	89.311	100.78	94.787	99.561	95.653	99.942	97.995	97.023	96.189	96.077	101.66	101.18	97.839	99.527	98.805	95.476	98.762	96.468	96.454	92.145	97.509	99.791	95.126	101.46	101.14	98.843	100.52	91.988	97.554	97.141	100.33	102.79	95.85	100.93	100.6
111.12	108.15	109.29	107.7	108.61	106.86	110.35	108.94	112.19	111.22	106.34	109.73	110.71	110.02	104.89	108.89	112.03	106.09	105.58	107.83	104.66	107.35	108.82	108.53	107.13	112.67	108.58	113.33	104.75	110.79	105.65	106	106.42	113.39	108.97	108.08	110.84	110.75	107.1	106.83	109.07	109.25	109.64	103.51	104.56	109.15	108.15	111.2	110.56	109.86
108.19	107.61	101.03	103.44	106.88	104.14	105.92	106.75	103.33	106.4	103.3	103.71	103.52	109.86	100.41	102.69	105.27	106.05	103.9	104.63	104.08	105.77	105.51	109.36	102.34	105.03	107.81	106.82	105.8	103.16	107.4	107.3	105.46	108.19	100.18	102.28	107.28	106.65	109.04	104.95	100.73	108.05	105.6	108.83	104.85	112.08	101.79	104.78	106.93	105.93
104.88	113.41	109.24	109.5	103.99	103.11	105.07	104.57	104.69	107.03	107.39	102.36	105	104.75	108.69	107.43	105.22	106.11	108.61	110.9	101.43	109.82	106.04	108.63	110.39	103.5	108.26	105.31	107.29	103.01	107.1	111.47	107.96	106.6	99.999	103.82	105.8	105.25	108.77	102.12	106.39	104.64	107.25	109.25	104.71	105.18	111.01	105.36	113.3	104.35
106.96	104.98	109.17	108.07	107.12	109.26	109.44	101.7	105.94	109.6	105.53	106.85	107.06	109.28	109.51	105.54	105.69	110.81	107.29	111.88	107.51	108.77	109.52	109.23	105.77	110.56	109.44	109.43	108.3	107.54	112.33	109.41	108.14	105.82	109.2	108.26	104.32	105.67	107.69	107.03	110.1	103.3	104.93	108.05	110.48	107.79	103.85	110.22	106.49	109.29
99.005	98.282	99.01	101.83	98.085	99.936	101.22	105.22	99.303	103.6	94.757	102.73	105.03	100.89	97.907	100.69	97.712	105.07	101.2	105.91	100.94	96.191	98.784	99.905	104.91	100.91	99.452	97.129	102.41	100.16	99.381	102.59	96.683	102.83	97.811	103.61	98.228	98.693	92.926	102.26	101.29	96.141	98.578	99.017	96.942	99.174	100.95	103.86	100.18	98.765
106.84	106.92	110.08	109.25	109.05	109.07	105.45	107.81	108.47	111.14	99.852	110.63	107.78	110.52	109.83	105.57	107.32	105.4	109.25	107.12	110.02	108.55	107.9	114.62	109.34	108.15	105.08	107.29	111.76	112.32	112.04	107.03	110.4	107.35	107.98	109.94	109.56	103.88	108.22	110.11	107.38	108.55	107.31	108.34	113.31	110.88	110.46	106.42	110.96	109.51
111.64	108.38	105.58	105.23	107.88	105.08	107.1	107.63	109.52	108.57	104.05	105.15	109.43	103.67	103.33	106.3	105.18	109.46	108.06	108.84	107.52	104.12	109.36	107.11	104.86	106.1	106.8	104.16	105.09	105.61	108.88	104.16	109.65	108.31	108.12	110.36	107.01	103.15	107.69	105.03	107.19	109.47	107.46	107.71	108.5	107.18	106.49	106.91	108.88	105.27
110.23	106.57	107.98	106.11	104.92	104.39	108.74	109.31	104.33	105.54	112.18	105.65	107.39	104.22	107.9	102.28	106.62	108.76	107.2	105.07	103.29	110.05	107.58	107.98	108.96	104.19	106.49	106	104.31	108.47	101.5	108.61	103.07	103.94	109.16	109.91	105.41	104.1	103.54	105.67	107.38	108.58	105.28	111.38	110.78	105.61	107.96	103	107.94	103.28
108.33	108.78	112.1	109.35	115.56	108.37	111.97	111.21	108.51	108.58	111.15	111.55	107.97	111.76	105.99	111.37	108.21	110.35	113.83	111.84	107.72	108.88	111.51	118.63	110.05	115.61	107.74	107.57	109.18	114.7	112.81	110.2	110.37	107.57	107.64	108.84	108.08	109.35	108.68	112.32	114.19	108.99	111.97	113.61	110.43	111.78	111.73	111.49	109.96	109.27
109.17	107.27	108.93	110.27	108.62	109.05	110.57	106.07	102.85	112.35	105.33	108.39	110.69	108.03	107.13	109.96	106.19	110.13	109.5	106.12	105.64	107.64	104.51	112.77	106.71	108.91	109.53	104.95	102.12	110.37	109.78	111.31	112.15	106.2	110.43	106.01	106.97	104.5	110.24	109.39	106.11	110.41	102.87	105.06	111.7	111.91	104	107.83	104.54	112.77
104.14	101.49	104.72	105.88	102.83	103.12	102	107.66	105.77	100.32	108.62	106.6	106.5	108.94	102.88	105.26	106.93	104.84	103.55	102.43	103.12	104.32	111.04	103.3	103.78	105.93	104.86	103.6	108.23	104.99	103.26	105.55	106.62	105.08	102.59	105.83	108.61	107.42	99.867	104.04	110.22	107.77	102.39	106.57	105.81	106.42	103.63	106.34	101.35	103.47
103.05	103.35	102.09	99.035	102.98	99.949	102.78	104.23	101.51	99.783	102.23	99.739	100.03	95.697	96.593	100.04	103.22	99.889	98.541	99.608	101.98	99.843	98.002	101.33	101.11	104.31	101.13	97.991	101.75	101.07	99.64	99.382	99.324	103.06	100.73	103.52	101.03	99.372	102.63	102.4	98.064	101.56	104.48	104.34	100.03	102.76	104.15	97.205	99.528	103.48
111.01	107.61	113.08	108.35	109.64	105.83	108.29	109.8	105.4	106	103.38	110	108.34	108.7	103.59	109.59	108.24	103.52	108.9	108.05	110.22	105.54	109.64	106.04	104.59	107.65	108.03	110.33	114.53	109.03	105.94	111.46	106.48	109.06	107.99	110.23	109.03	106.89	109.34	108.91	109.98	105.36	107.8	110.73	103.31	107.33	107.72	108.56	108.91	109.54
103.91	112.45	108.97	106.26	112.45	110.28	106.67	110.76	109.84	110.25	109.08	102.02	111.61	106.58	109.05	106.61	111.67	106.16	111.24	112.03	110.49	105.6	112.88	112.96	107.68	104.36	107.98	106.16	111.5	106.91	107.4	106.18	106.85	105.83	108.58	107.79	108.98	108.3	103.49	109.45	106.66	109.67	112.55	109.28	106.49	107.13	107.77	111.88	104.31	102.96
109.55	109.73	109.56	108.34	105.96	106.91	106.16	108.54	108.19	108.35	109.38	107.34	105.29	109.07	107.41	110.88	109.19	108.98	110.76	108.34	103.02	103.78	107.03	107.06	107.26	102.9	108.36	106.23	108.66	110.97	104.79	109.3	112.19	110.6	108.64	106.58	107.32	105.97	107.75	111.64	110.88	110.54	108.14	110.49	110.05	108.99	105.73	107.6	107.53	108.97
100.23	104.44	105.33	103.33	104.68	105.46	108.03	104.64	110.84	100.81	108.53	104.06	106.03	106.43	107.56	107.04	103.72	101.09	105.23	105.66	107.52	105.73	104.54	100.71	105.7	101.93	106.64	103.68	108.13	110.63	107.91	105.13	106.79	103.17	104.17	103.46	109.51	109.23	107.08	104.62	105.39	104.86	106.73	105.45	102.16	106.53	104.86	106.46	107.37	101.15
106.04	105.7	107.55	106.61	107.86	102.71	107.97	106.83	107.45	105.42	103.21	105.26	104.85	104.81	108.93	106.61	105.35	107.54	108.93	108.62	104.65	106.75	109.35	110.15	103.61	107.65	110.27	106.7	105.84	103.31	107.34	103.57	105.5	106.02	104.97	105.39	107.22	114.29	105.42	107.04	102.68	101.47	107.55	108.96	112.32	100.59	108	102.52	108.12	102.61
103.33	106.73	105.48	104.66	106.41	104.25	112.58	105.89	107.17	107.16	107.83	105.84	106.42	113.38	107.76	109.34	103.14	106.69	103.88	99.879	107.4	107.43	109.15	102.06	100.44	106.31	106.13	106.32	106.62	109.16	106.72	109.48	100.62	107.59	112.26	106.89	102.87	107.78	106.19	107.65	105.49	108.37	104.66	103.56	107.75	105.5	108.64	108.06	108.52	108.08
107.53	111.01	107.37	109.58	111.44	110.04	112.23	110.6	109.17	109.16	112.57	110.75	108.42	109.49	109.67	110.88	110.92	106.06	107.12	109.71	109.77	113.54	111.24	107.6	109.19	113.45	109.5	108.61	109.05	112.17	112.6	112.64	111.83	112.87	108.32	106.31	112.21	108.3	112.9	113.43	113.32	108.45	111.7	110.64	108.41	107	110.74	115.01	107.34	110.53
109.88	107.18	108.45	106.06	107.09	111.42	105.1	117.28	109.31	106.41	110.24	109.95	108.36	108.52	107.06	107.14	106.8	111.87	111.41	109.66	110.42	106.17	104.11	109.46	107.11	105.83	104.79	109.03	106.67	108.76	107.7	112.47	104.49	109.8	110.14	106.61	108.64	108.47	112.19	106.75	113.34	102.88	109.48	108.94	112	106.02	112.72	105.3	108.2	107.6
109.8	106.16	105.22	105.23	107.22	107.57	106.43	104.97	105.71	105.62	107.51	104.48	104.81	105.53	109.78	105.3	109.26	110.01	106.98	106.5	100.46	108.45	110.67	109.43	107.61	108.94	110.41	109.2	110.77	109.85	107.73	104.21	106.55	107.93	107.37	107.01	107.12	104.59	107.87	103.62	105.6	107.28	106.44	106.59	107.25	108.16	110.78	104.12	108.97	108.42
98.585	95.921	95.146	96.528	100.58	103.06	96.366	94.369	98.847	96.61	100.45	97.081	95.48	95.33	94.999	99.191	97.87	95.219	95.082	101.78	101.15	96.351	100.11	95.472	100.86	95.986	101.92	99.044	100.62	98.057	95.731	101.26	99.182	98.05	98.258	93.701	93.413	99.623	96.508	99.454	97.736	99.676	103.98	98.102	94.105	101.55	99.579	101.18	98.712	96.738
104.31	105.52	106.68	109.92	109.52	106.94	103.36	104.5	104.83	101.14	109.99	107.99	104.49	105.14	101.91	107.59	108.74	107.73	103.72	111.43	103.28	107.49	109.31	108.84	107.5	108.42	107.68	108.3	106.44	104.06	107.06	106.06	102.9	109.6	102.39	108.98	105.07	108.46	106.49	104.76	104.83	105.21	106.79	106.31	103.92	105.92	107.87	111.1	105.84	104.2
95.988	99.01	97.225	100.48	96.067	97.382	96.986	98.667	94.567	97.381	97.573	101.07	96.357	98.413	96.206	101.43	99.628	99.456	98.618	100.83	96.116	98.957	98.65	97.107	94.545	97.116	98.354	101.89	94.503	98.511	101.04	103.4	99.634	96.501	99.305	97.888	98.552	98.537	100.61	98.508	95.012	98.114	99.586	93.634	96.396	94.063	100.55	99.168	96.747	102.07
109.48	107.17	104.83	103.05	106.6	105.78	109.04	107.14	107.97	104.78	103.1	102.97	105.09	102.91	108.69	108	106.95	105.87	109.54	105.94	105.49	103.71	106.8	104.89	102.18	100.71	112.92	107.63	106.06	110.36	106.14	109.37	106.03	106.56	103.93	103.98	107.59	108.26	107.55	106.94	102.74	102.63	109.24	105.85	105.29	107.05	107.71	101.41	104.95	102.35
103.85	105.4	103.11	104.48	107.8	104.7	105.61	104.94	103.43	104.62	103.2	108.87	102.46	104.93	100.86	104.62	104.95	103.93	105.04	105.73	102.53	103.75	103.41	102.85	105.3	107.12	107.55	104.27	105.76	103.63	105.37	105.76	104.82	104.24	108.49	104.01	102.88	102.91	106.49	111.38	103.28	107.23	104.95	100.88	105.63	104.93	106.71	105.54	105.68	108.78
100.84	98.714	99.005	100.25	99.606	101.26	94.083	103.65	100.46	97.789	101.17	99.922	98.501	98.24	106.29	97.58	96.966	102.29	95.877	99.315	95.749	97.369	99.259	100.86	100.25	98.541	101.78	98.435	98.457	105.63	99.741	102.43	94.941	101.04	101.63	101.43	99.924	104.37	99.641	100.1	99.869	99.904	98.219	100.82	97.23	99.695	99.602	99.28	99.438	101.15
105.93	106.07	111.06	106.3	106.25	111.41	104.31	111.77	106.37	107.41	111.51	108.84	107.37	105.92	111.21	104.74	107.87	110.88	108.79	108.32	107.29	113.14	109.03	106.31	109.27	109.47	106.23	110.09	109.43	114.56	105.57	110.08	109.94	107.85	106.95	107.05	106.4	109.27	107.61	107.88	105.5	110.3	106.9	111.44	106.74	107.52	103.6	113.06	107.9	109.25
105.67	106.13	108.5	105.81	104.68	102.14	112.12	108.7	105.56	104.31	104.16	102.7	106.76	109.66	104.17	103.13	109.31	107.89	108.42	109.46	105.74	109.79	105.39	106.04	105.99	106.64	106.07	106.29	106.52	106.98	105.46	101.03	111.04	105.3	107.07	107.69	108.79	113.33	107.03	106.61	102.97	109.75	105.54	108.07	105.25	104.9	104.53	109.45	102.65	105.4
109.47	103.2	103.14	104.6	105.39	104.14	104.41	106.58	105.12	107.69	104.51	103.6	105.11	109.35	105.56	112.37	104.06	104.87	102.97	102.57	107.84	108.22	106.26	106.76	106.85	109.21	105.97	103.02	103.39	108.65	106.76	104.93	109.57	105.8	112.93	106.71	105.23	109.21	102.32	104.39	111.13	103.71	107.79	105.01	109.88	103.17	107.21	108.21	107.54	104.46
99.327	95.312	91.119	97.406	97.003	98.204	95.469	95.366	97.481	94.284	100.36	100.37	99.03	97.219	99.357	103.14	98.985	101.94	96.948	97.798	96.797	97.204	95.396	99.285	99.772	98.766	91.308	94.469	96.579	96.874	99.667	96.829	102.48	100.77	96.405	99.873	97.95	96.661	96.679	94.39	96.782	96.675	96.965	100.83	101.2	97.55	99.43	97.37	93.214	100.9
107.51	108.94	112.35	109	107.9	109.91	107.17	108.63	104.47	107.25	109.14	110.7	107.59	110.58	107.17	105.45	101.02	107.72	108.93	106.92	104.67	108.19	112.54	110.32	108.09	105.43	109.5	113.41	106.34	103.21	110.76	108.91	110.95	108.47	107.63	112.36	108.64	111.89	104.72	102.98	105.96	105.33	107.94	105.71	112.76	110.09	109.94	105.47	105.88	110.8
106.39	111.87	109.87	102.92	108.22	110.22	106.1	109.32	109.55	110.77	107.12	106.56	107.49	103.34	111.82	109.61	112.79	110.86	109.7	109.24	105.45	107.54	113.15	106.78	106.1	111.68	106.78	107.77	107.45	108.96	107.12	106.11	107.99	112.05	106.98	109.56	111.85	108.06	108.58	107.71	108.91	112.94	109.85	107.49	103.75	106.39	107.25	108.41	109.38	105.48
104.38	103.79	109.44	105.29	107.44	103.04	107.34	111.6	105.04	101.67	104.98	106.55	107.87	103.2	107.12	109.21	109.77	103.76	103.9	106.47	106.4	106.27	100.07	109.8	107.28	107.26	103.06	110.28	105.4	109.97	108.24	104.74	107.35	106.51	106.59	106.44	107.71	106.47	109.81	106.34	106.15	101.89	103.94	105.74	106.89	103.52	102.43	106.32	100.81	104.08
109.32	104.96	105.04	113.47	110.31	112	110.68	109.04	110.66	111.58	107.84	110.17	108.13	113.96	108.67	108.96	106.08	111.87	110.34	108.48	112.27	105.64	108.73	106.98	110.45	109.96	110.09	111.25	112.63	109.41	109.19	106.68	106.17	113.26	105.85	104.52	109.26	107.57	106.89	106.44	108.04	107.16	107.57	111.49	109.81	111.42	108.29	108.12	114.79	106.63
108.76	108.35	107.37	107.86	105.65	108.43	110.87	106.39	108.25	106.7	104.41	108.01	112.09	106.29	108.62	110.49	108.03	107.07	108.17	109.42	111.53	106.46	104.69	112.8	110.42	109.66	107.44	108.35	114.7	107.52	108.41	112.32	110.18	109.94	106.67	107.99	108.34	108.41	106.88	108.12	105.07	105.77	109.24	110.51	111.69	109.8	111.32	108.31	109.94	115.52
101.12	104.33	104.13	101.6	110.78	105.43	105.36	101.96	102.51	106.28	103.45	107	109.16	104.11	108.17	102.16	104.71	103.77	106.48	107.83	114.89	111.84	106.53	104	105.55	101.6	103.47	104.92	106.45	105.34	106.62	105.65	108.09	110.07	103.83	105.7	104.17	103.35	101.9	105.77	104.91	104.72	105.01	100.25	103.02	104.55	105.33	107.55	105.75	106.9
111.11	107.91	107.32	105.71	107.2	106.26	110.59	110.08	109.32	107.78	109.41	107.9	101.36	106.18	108.84	109.17	108.04	109.74	108.48	108.7	108.5	108.07	109.17	108.86	108.16	109.63	103.49	106.88	105.96	105.82	102.6	111.04	103.21	111.05	106.91	109.87	108.04	102.19	110.12	109.86	109.55	107.84	107.1	108.53	108.84	110.12	108.11	108.01	114.78	107.31
103.95	99.374	101.15	98.765	100.99	102.17	99.294	101.87	101.76	101.77	102.65	100.36	102.29	100.76	99.395	101.07	102.06	98.426	103.36	101.91	99.616	101.74	106.1	103.34	100.67	103.84	100.61	98.106	96.389	100.39	100.61	99.986	100.35	100.26	103.14	102.15	100.21	98.649	104.45	98.769	101.28	93.726	96.156	101.56	102.44	103.66	102.12	103.85	99.971	101.98
108.27	106.89	105.51	113.61	111	107.91	110.78	109.76	106.99	107.95	108.13	109.97	111.55	109.53	106.76	105.77	107.83	106.62	110.74	108.1	107.59	106.26	108.7	106.68	108.16	109.52	108.73	112.72	108.44	106.43	109.22	107.28	109.06	108.53	110.76	107.99	109.01	106.58	108.05	111.55	108.56	107.99	103.17	106.42	107.95	104.16	106.37	113.89	110.44	108.81
109.42	100.12	106.76	105.88	108.03	105.18	109.29	107.48	104.22	108.32	102.41	106.09	100.43	102.97	105.02	103.38	106.9	107.6	108.3	104.21	106.66	104.45	106.09	109.25	104.16	109.66	106.26	108.31	106.02	107.92	104.89	101.85	107.38	104.72	103.59	104.55	107.97	109	101.34	106.46	105.81	102.85	105.23	105.8	103.22	103.08	103.94	104.35	109.12	103.65
102.98	106.46	107.03	106.75	105.01	102.11	104.33	106.95	107.04	105.06	101.07	107.27	107.24	108.07	102.65	104.09	108.65	105.87	108.57	103.27	111.61	109.12	105.03	107.45	106.63	104.74	105.4	107.99	109.2	108.31	104.26	104.58	104.65	106.43	107.79	103.55	109.67	105.35	109.24	111.05	101.95	105.61	107.4	107.19	104.3	99.864	103.31	103.07	109.86	104.6
107.35	103.14	102.95	102.17	106.22	106.64	106.27	110.57	104.39	106.7	110.21	106.21	110.7	102.71	105.41	104.96	107.36	106.07	104.62	105.27	107.37	104.3	105.53	104.91	106.51	103.1	102.09	107.19	105.37	106.17	107.16	105.81	104.15	107.65	101.41	100.01	106.62	109.41	104.3	106.36	105.66	101.49	104.43	104.4	111.11	105.73	101.42	102.6	104.58	104.78
104.43	103.47	108.16	107	103.48	107.96	104.28	104.22	106.01	106.62	109.97	104.2	99.836	101.8	105.43	107.9	103.51	103.46	104.81	108.55	108.5	105.56	106.37	105.32	106.73	104.29	106.41	109.45	107.8	108.58	106.8	108.47	107.33	103.18	104.65	100.54	105.77	103.26	102.14	102.41	111.38	109.44	107.27	102.98	104.5	103.13	109.46	104.5	99.341	101.2
102.32	98.674	100.29	101.89	102.58	102.52	103.32	99.69	103.69	102.05	100.36	99.949	98.963	98.659	100.01	101.94	103.35	101.64	102.34	100.15	99.513	103.57	102.61	98.125	101.67	99.974	96.686	106.29	101.19	104.02	99.12	103.64	104.83	95.32	98.32	102.26	99.407	102.63	101.27	102.15	99.501	105.3	100.79	104.48	102.66	98.752	101.17	98.21	101.15	104.79
110.88	114.61	111.42	108.33	112.25	105.49	106.51	108.52	110.97	109.04	108.31	105.51	105.11	106.62	109.45	105.25	107.99	110.59	112.08	107.62	107.9	110.53	109.5	109.78	107.38	110.99	111.03	102.45	112.45	105.89	105.86	109.61	113.09	109.55	105.31	104.61	107.95	110.4	107.25	103.73	103.23	108.78	105.73	107.48	111.57	105.26	109.7	106.89	106.52	113.43
106.31	106.94	106.24	107.08	105.7	107.18	105.21	105.21	107.49	111.18	110.25	111.87	111.37	108.74	107.85	109.08	111.02	110.52	104.31	106.02	103.94	108.83	105.71	108.82	106.07	104.77	107.8	109.02	105.21	106.24	105.46	112.93	110.16	109.49	109.11	106.83	106.32	109.4	109.39	109.99	110.53	111.23	109.72	105.63	111.26	111.87	106.62	108.84	105.77	108.02
109.66	107.97	111.68	105.72	109.11	110.22	110.16	105.59	107.21	110.4	106.27	109.09	105.25	107.95	111.73	105.81	109.01	108.72	105.25	108.09	112.18	109.23	109.76	106.78	110.07	107.8	112.36	105.28	108.98	108.34	109.16	110.35	109	104.58	109.95	109.57	109.93	113.71	109.54	107.17	109.92	111.63	108.02	103.38	108.77	109.35	104.33	107.72	110.26	111.65
105.22	102.14	105.34	105.97	105.54	103.15	102.08	103.03	105.88	108.65	108.31	101.49	105.44	104.35	106.17	107.49	106.31	107.98	102.06	103.28	102.49	109.26	104.3	108.34	105.52	110.94	107.45	109.86	110.84	103.95	109.77	110.6	113.01	104.23	103.7	104.64	103.16	108.04	104.82	108.14	109.48	103.54	108.76	106.38	109.79	105.33	104.03	103.05	104.9	108.41
106.78	107.64	104.46	99.026	108.5	105.3	108.51	104.01	104.76	108.37	106.76	106.44	107.9	109.18	106.95	107.41	108.63	104.23	103.35	108.07	109.76	104.25	105.38	102.54	104.92	105.25	104.99	105.12	104.44	104.2	107.08	105.16	110.73	99.196	106.52	102.24	102.1	110.41	110.07	106.41	105.98	106.2	103.35	108.37	106.51	109.61	105.23	107.63	105.73	100.94
104.6	105.91	103.65	105.83	105.58	107.35	103.73	102.89	108.79	102.52	110.61	104.82	108.27	105.39	102.7	105.37	104.61	105.21	104.66	102.36	105.31	107.73	105.78	103.39	106.77	105.19	105.48	109.86	106.24	107.64	103.38	104.04	105.01	105.62	104.69	105.26	105.89	107.46	106.54	108.26	106.73	107.34	102.63	106.12	109.12	106.72	104.4	105.95	108.76	107.1
109.28	107.75	105.12	112.01	110.62	106.34	109.01	104.46	112.37	108.53	109.75	108.83	107.15	112.45	108.97	108.82	103.63	106.16	105.16	108.46	109.2	110.35	112.22	108.44	107.76	107.9	108.57	110.01	109.55	110.2	111.54	107.63	103.88	104.69	109.93	105.8	106	109.3	105.28	109.52	107.99	108.51	108.03	100.37	103.54	112.01	106.69	106.71	108.51	109.18
108.98	108.75	108.48	102.18	103.18	103.24	110.03	109.75	107.49	104.79	108.89	107.14	106.68	107.69	106.29	104.43	104.56	108.68	100.77	101.75	106.98	104.57	105.44	107.18	107.03	106.24	102.85	101.29	109.25	102.73	99.264	105.43	104.46	105.5	102.19	105.52	105.83	105.49	107.29	107.6	103.38	105.49	105.76	103.89	109.58	103.3	103.27	104.58	110.62	107.56
107.98	108.56	104.61	104.42	103.63	105.8	102.96	107.24	102.76	106.52	101.54	109.44	105.57	106.5	104.72	106.72	103.78	110.18	107.66	107.84	108.14	106.27	104.6	109.82	107.07	103.13	105.93	107.04	104.63	104.76	109.55	106.47	107.12	108.35	109.78	105.15	103.28	107.97	107.01	106.23	106.62	106.95	105.29	110.26	105.9	103.03	111.37	104.76	107.51	103.01
97.373	95.908	100.06	93.195	96.616	97.735	99.617	98.824	99.156	95.144	92.641	97.83	98.092	100.05	99.678	99.478	101.56	98.768	95.858	95.93	96.146	94.915	95.841	98.215	95.949	92.817	104.73	97.03	94.955	91.924	98.274	98.987	97.618	100.13	96.191	95.458	97.504	101	96.892	96.65	89.815	94.656	99.695	96.467	97.766	97.166	99.751	99.439	97.919	98.921
111.46	110.8	107.34	105.37	110.3	108.3	109.35	109.27	107.9	112.37	110.16	107.01	108.8	106.45	105.69	109.27	104.95	114.52	107.85	108.03	112.28	109	109.1	102.79	109.02	106.67	106.76	105.3	104.18	109.92	107.3	111.55	108.99	113.29	108.68	113.57	110.45	111.21	108.16	106.93	102.63	114.03	111.46	108.15	110.92	109.81	111.12	106.25	108.69	105.13
108.94	106.93	104.41	112.52	102.43	110.39	108.24	107.36	108.62	111.76	103.27	109.16	106.19	109.61	105	109.4	109.16	108.61	106.86	110.94	108.14	107.49	107.31	108.81	110.12	108.72	107.78	107.04	110.12	106.75	107.44	108.64	103.23	107.03	106.5	108.31	104.46	111.01	109.95	105.76	110.25	111.17	112.4	108.45	113.07	110.85	110.05	109.16	110.55	109.02
95.713	103.84	96.613	100.82	97.994	100.16	97.652	99.304	102.42	101.49	101.27	98.202	98.277	97.165	98.13	99.667	100.92	102.78	101.06	100.11	98.424	99.398	100.23	98.743	100.83	102.35	103.97	99.173	98.726	100.24	104.24	99.916	98.548	100.48	101.51	105.53	105.99	101.71	100.5	100.41	101.49	99.164	98.165	100.49	100.61	100.37	98.923	98.623	99.783	96.966
109.02	104.91	111.91	110.27	107.95	107.56	108.46	108.01	107.94	109.25	107.31	106.47	108.26	105.99	101.91	111.02	110.98	110.25	111.39	107.05	104.73	111.48	112.32	106.74	103.64	111.61	107.4	106.53	108.08	106.16	111.15	107.1	110.35	108.94	107.73	107.14	106.36	105.31	108.7	109.88	106.75	105.9	115.44	109.29	104.53	110.27	109.85	108.36	106.96	105.44
109.96	102.94	103.86	100.79	106.46	103.73	104.4	110.07	106.37	108.55	105.65	108.59	103.69	105.77	107.11	106.86	103.89	109.02	106.75	111.6	106.64	107.29	108.08	108.39	107.65	108.63	105.28	106.81	110.06	107.32	109.74	105.23	107.72	107.04	105.83	104.73	105.65	101.68	105.71	107.61	107.03	109.41	107.2	102.28	109.26	102.86	109.5	105.39	105.46	106.72
108.34	105.19	105.26	101.87	101.95	99.708	105.92	106.43	102.93	105.85	103.14	109.05	107.04	104.7	103.49	105.7	106.83	105.32	105.33	103.57	107.1	101.14	103.9	108.79	103.49	106.64	108.2	104	109.83	104.64	104.51	102.44	105.14	111.82	101.98	104.54	108.96	106.14	105.58	106.8	104.69	109.13	104.72	105.99	103.6	107.35	107.11	102.9	103.83	106.56
109.67	114.31	110.12	115.5	104.7	111	110.79	110.58	111.56	116.87	111.94	111.78	105.22	109.2	108.27	110.5	107.78	104.27	107.4	108.53	108.77	108.37	109.6	107.69	107.29	111.89	110.92	109.16	115.9	110.01	113.22	113.15	110.2	111.35	109.24	114.08	109.12	113.77	108.86	112.71	110.26	109.77	111.61	109.44	110.37	111.26	107.47	110.22	112.51	111.01
112.32	106.79	107.39	110.32	109.43	110.77	101.99	105.23	108.79	108.82	107.17	109.18	107.19	106.06	110.95	106.18	107.07	108.91	108.26	106.84	104.92	107.49	112.74	107.2	111.99	105.91	104.04	103.99	107.31	111.63	109.51	108.55	109.13	110.05	115.02	103.77	110.57	110.91	102.73	104.74	112.39	104.75	110.34	107.08	107.06	106.04	109.66	105.86	105.07	108.54
109.99	108.94	107.47	109.06	105.1	109.93	110.18	108.98	110.06	112.28	104.7	112.15	107.54	108.67	111.67	107.06	114.54	104.97	106.6	107.53	108.92	111.88	101.8	105.69	107.97	106.71	111.79	109.37	109.4	107.8	103.7	103.15	106.07	108.44	109.85	106.14	108.26	105.23	108.9	108.21	105.28	106.46	107.75	108.05	111.35	107.52	111.72	105.2	105.53	107.07
107.34	109.24	104.81	106.63	112.91	109.22	107.33	112.58	109.74	107.71	109.55	106.1	108.42	106.54	104.18	110.91	108.73	110.79	108.44	108.55	109.06	105.1	108.61	110.29	103.02	107.33	104.84	106.78	109.21	108.97	112.29	111.76	110.27	104.31	113.1	107.29	107.42	105.81	108.23	107.58	104.89	101.14	103.45	106.57	105.92	105.99	109.81	103.21	109.02	104.34
109.12	111.6	110.51	112.33	112.23	105.59	109.78	106.24	110.08	108.22	107.82	106.35	106.56	107.8	103.07	107.01	105.23	104.97	101.27	106.6	108.37	109.88	108.37	110.26	108.14	111.82	106.54	104.74	110.83	110.83	106.45	105.6	106.14	106.54	108.3	106.63	110.18	108.76	107.89	107.69	110.96	108.83	105.36	107.7	106.6	110.18	110.76	107.18	109.98	111.04
108.65	107.63	110.66	108.66	105.48	104.82	108.98	107.4	110.68	104.19	106.48	106.67	108.59	104.49	110.22	109.5	105.92	105.68	110.7	108.16	104.7	108.84	107.88	107.11	108.61	110.25	103.14	111.43	107.2	107.59	109.04	109.13	109.83	104.54	108.31	105.2	103.41	106.96	109.9	105.64	107.29	111.14	107.05	104.82	105.43	106.67	108.86	105.35	111.12	108.77
99.541	99.74	96.258	99.474	101.85	97.204	95.983	103.89	101.28	96.497	96.622	97.163	94.924	99.629	95.406	97.036	96.594	98.245	104.34	97.066	96.48	101.65	99.114	102.39	102.13	102.08	97.338	100.66	96.61	97.419	100.99	94.74	97.245	97.983	100.73	98.436	99.51	97.708	96.578	103.2	97.358	97.768	101.41	97.602	95.246	100.64	94.068	97.836	98.994	99.05
108.72	113.13	117.19	108.27	109.52	108.88	109.99	109.15	113.01	108.72	106.61	112.48	108.55	110.64	114.74	110.45	110.89	111.2	111.75	108.68	109.5	113.61	111.57	109.35	110.93	107.85	109.92	113.81	110.57	110.1	115.23	110.61	109.82	115.74	110.03	110.71	104.15	114.47	105.85	108.48	109.34	113.71	109.19	109.11	109.93	109.94	107.14	106.68	103.78	106.49
99.453	104.38	103.93	101.56	96.637	102.34	99.86	105.57	103.91	101.69	100.27	97.323	98.709	97.001	100.64	104.07	102.64	99.441	104.95	104.3	104.12	100.55	99.175	100.72	98.728	101.1	98.887	100.17	98.13	102.85	104.34	106.57	104.19	103.61	98.469	100.33	102.96	104.11	100.14	99.019	98.726	100.3	101.32	102.29	99.582	102.17	101.11	99.888	96.357	100.41
107.39	105.55	104.32	103.38	105.35	103.41	103.24	105.76	107.36	100.78	103.98	109.99	103.52	102.77	105.55	105.7	109.5	101.16	102.13	102.89	107.81	104.73	102.76	104.68	103.39	98.179	106.57	110.59	107.21	105.2	101.3	105.35	105.46	105.58	109.28	108.25	104.87	106.14	108.75	105.7	110.19	104.4	103.02	105.15	107.2	106.68	106.4	104.56	105.32	107.83
109.57	105.84	104.11	104.3	109.15	106.92	105.46	103.37	108.65	107.58	109.11	104.77	107.6	108.86	102.61	100.04	111.44	109.09	106.26	107.03	103.67	105.86	110.1	102.52	107.9	100.3	106.72	103.69	108.62	105.82	108.09	107.25	105.8	99.499	106.74	109.31	107.75	107.07	108.25	106.55	103.94	106.45	106.91	105.89	106.97	105.83	104.93	105.88	108.58	109.13
104.45	106.69	102.17	106.63	107.02	106.75	104.66	110.29	103.42	102.07	106.16	107.26	107.6	105.1	105.3	101.89	103.72	104.97	102.81	108.04	108.07	103.01	107.68	109.71	103.68	107.36	105.18	105.55	104.92	102.58	107.1	107.08	106.98	103.47	107.96	101.29	106.48	104.13	108.37	102.3	104.96	107.41	108.89	105.83	102.2	106.34	106.89	105.81	108.82	104.95
101.26	107.34	104.89	103.95	106.41	99.241	106.21	109.37	102.68	106.2	113.86	109.17	102.5	107.82	105.98	110.73	106.55	105.07	104.51	105.44	106.59	105.17	103.88	104.08	109.33	104.57	105.02	107.5	100.04	105.31	107.72	106.45	106.81	103.58	108.49	104.54	101.7	107.25	104.09	105.36	101.48	106.76	102.09	105.27	105.3	102.1	103.26	105.28	104.22	105.33
105.25	110.63	106.26	106.28	106.17	104.45	106.92	106.29	104.6	106.59	104.07	108.25	106.1	107.67	101.58	107.71	107.3	109.64	104.95	108.15	108.87	102.41	107.8	109.21	106.63	102	107.41	109.39	108.81	107.02	101.69	105.73	102.93	109.31	106.45	109.27	108.13	105.33	105.91	107.97	99.793	106.55	104.92	107.67	107.97	111.83	105.3	105.29	102.67	107.13
111.02	107.66	106.31	105.85	105.73	107.74	110.73	112.56	108.96	105.29	110.86	108.48	108.29	106.27	107.94	108.03	102.95	105.18	103.93	109.09	107.37	103.3	108.59	109.58	106.02	107.9	111.16	109.26	105.28	105.39	105.31	107.82	109.92	107.65	110.28	108.08	106.58	105.97	102.56	107.87	105.91	106.01	103.63	107.35	110.44	109.88	109.04	106.56	107.29	103.91
108.83	108.16	111.27	104.54	106.47	111.03	109.05	110.11	105.23	108.24	106.81	109.4	107.37	106.66	107.4	105.49	108.5	107.06	108.24	108.95	106.87	108.87	104.39	107.51	106.37	106.52	109.83	104.51	102.53	108.97	107.58	107.92	111.61	111.02	106.69	110.27	106.3	111.1	109.33	104.56	106.47	107.48	107.99	110.79	106.69	106.63	109.01	102.15	106.64	108.68
101.18	104.26	102.38	104.39	105.41	105.52	104.65	105.58	106.96	107.82	106.47	109.85	108.99	101.64	104.86	110.45	107.03	106.65	106.01	104.58	103.15	105.01	107.42	102.22	108.21	106.75	105.76	107.82	108.46	104.79	104.43	107.42	104.69	108.72	104.54	101.53	103.01	109.82	106.98	109.48	107.73	107.72	108.64	111.36	105.16	108.79	105.58	110.12	102.99	108.96
96.476	100.74	100.61	100.56	97.208	102.36	108.88	102.9	104.73	99.761	108.08	101.98	99.505	100.88	100.46	102.46	101.04	97.158	98.919	99.351	102.44	101.95	100.08	94.793	96.114	97.856	100.2	100.27	98.884	102.21	102.08	104.19	97.425	100.89	101.71	99.73	104.06	102.87	101.7	99.742	100.57	95.114	100.64	103.51	99.536	101.29	101.32	104.84	100.13	98.986
106.9	110.22	112.77	102.82	105.17	106.89	108.06	105.25	103.52	106.66	104.41	105.43	101.89	105.47	104.44	106.22	105.79	102.37	109.98	108.81	107.28	101.95	106.11	105.78	110.9	109.41	104.86	104.16	109.2	106.93	105.07	99.29	106.36	107.02	107.27	108.05	110.64	106.77	104.94	110.14	110.06	108.19	106.93	105.18	102.62	105.36	108.87	106.61	107.54	106.58
105.92	105.82	109.67	109.85	110.1	108.98	102.48	102.06	104.52	103.61	112.39	105.75	108.35	109.87	106.39	111.97	112.05	111.54	107.7	112.79	110.36	105.27	107.22	107.61	106.21	112.59	110.18	106.73	106.52	105.55	113.01	105.87	106.46	108.67	110.46	112.64	106.79	110.74	101.36	111.43	105.8	106.65	107.22	111.2	109.83	108.54	105.6	108.82	111.71	109.51
109.27	105.87	107.92	107.54	108.32	104.84	104.06	107.93	108.77	104.49	107.04	107.33	105.45	104.76	101.92	107.46	103.14	103.07	107.21	105.9	108.34	106.29	103.82	109.09	109.58	104.34	104.84	107.03	107.34	105.35	105.7	104.75	105.99	102.63	106.88	104.07	109.94	109.47	110.17	102.93	103.02	110.91	109.42	102.89	107.31	107.1	105.48	103.71	108.03	106.3
110.47	105.19	108.03	110.51	108.06	103.63	109.64	115.23	113.2	103.67	112.18	106.18	109.91	110.55	110.71	106.94	107.2	107.38	110.43	106.41	107.26	112.18	108.32	111.4	108.18	107.68	107.3	107.06	106.26	109.4	106.42	106.45	113.76	109.76	106.99	109.91	103.47	105.36	107.13	106.1	112.67	108.19	110.31	107.48	107.4	104.8	103.25	105.2	108.14	109.81
100.12	101	96.781	100.02	100.52	98.278	101.98	101.96	101.01	95.588	101.55	100.82	102.61	103.04	98.137	97.201	100.74	98.517	96.545	101.17	99.035	99.216	99.823	101.84	102.85	102.05	102.09	100.87	98.786	102.06	100.78	100.58	104.89	102.07	102.98	100.75	102.12	99.625	102.75	101.06	100.84	97.628	98.408	103.02	93.595	100.44	102.21	99.421	102.09	100.62
103.9	106.15	110.31	107.09	107.05	108.48	104.4	104.88	101.64	106.95	109.2	107.83	108.91	108.34	106.39	103.13	101.54	103.99	105.16	107.47	106.07	106.5	108.12	107.63	105.39	101.08	102.12	106.47	107.24	109.63	107.07	104.43	104.51	100.58	107.42	102.9	102.93	104.3	101.23	106.51	105.04	111.89	105.53	109.69	103.51	105.73	107.78	105.71	106.23	107.4
111.21	109.13	111.71	105.18	109.55	109.13	110.61	105.43	105.87	107.18	109.68	107.19	110.25	105.16	111.1	108.93	112.37	107.28	108.4	108.13	109.31	106.87	112.11	107.05	111.15	111.8	107.57	109.5	106.63	109.4	108.25	108.51	104.87	109.17	106.86	111	108.9	108.86	103.34	105.19	106.04	113.7	102.55	107.27	107.89	104.28	107.69	106.15	108.31	105.25
106.81	109.58	107.64	108.21	107.73	106.54	105.3	110.41	103.67	107.71	107	107.4	108.03	104	106.08	106.58	111.01	104.77	106.42	111.38	106.38	106.98	111.86	108.84	107.06	109.11	109.69	105.82	109.93	109.01	110.03	109.27	111.47	109.03	107.5	106.91	107.58	110.84	108.84	108.49	108.08	107.89	105.68	105.83	105.99	109.75	105.21	101.67	106.55	109.43
104.68	108.12	107.7	108.51	102.92	110.8	105.4	107.34	110.93	107.42	108.88	107.64	107.95	106.77	110.16	105.16	108.41	111.32	104.49	108.99	110.18	100.88	105.36	106.02	108.14	106.56	108.73	110.25	111.8	109.18	110.09	107.06	109.35	110.68	105.66	106.91	106.61	106.16	110.82	106.01	107.55	106.05	112.4	105.38	107.73	112.71	105.21	107.6	105.71	107.27
108.3	107.86	110.92	112.48	106.8	107.16	103.49	108.84	107.02	108.58	103.56	107.82	110.29	106.87	109.68	106.88	108.72	108.7	108.54	104.92	106.5	109.7	107.77	110.49	105.88	109.64	107.24	109.32	110.5	107.7	107.01	107.76	103.38	107.63	107.55	105.49	109.78	111.08	111.64	106.66	107.19	111.28	107.08	106.94	107.5	108.21	107.17	107.27	110.51	111.84
105.68	108.19	107.25	108.52	104.25	110.14	109.08	103.69	106.39	102.43	103.78	107.91	109.89	105.71	106.87	102.77	104.41	103.74	108.8	109.24	106.47	105.58	110.15	102.32	102.96	105.96	108.92	108.88	103.19	106.59	108.16	110.57	109.94	104.05	107.22	103.74	103.74	112.82	109.12	104.02	104.8	106.69	105.43	109.71	106.85	108.01	106.82	104.32	103.32	107.9
105.87	108.71	105.36	103.75	106.8	106	109.35	106.96	106.95	105.81	105.51	110.21	101.9	105.41	107.9	103.05	104.69	108.94	104.8	104.68	106.78	107.68	101.87	104.38	102.72	107.22	105.92	108.66	107.04	105.41	107.3	112.35	104.26	102.16	105.85	106.22	108.14	106.38	102.75	102.9	106.58	110.32	107.89	103.7	106.44	106.07	107.64	102.9	105.61	107.42
108.14	108.44	105.27	107.18	108.22	105.6	107.08	106.37	110.26	105.58	112.62	108.27	110.06	107.93	106.03	109.14	109.5	106.9	103.75	111.41	105.88	111.11	105.85	104.42	106.92	106.75	105.31	107.11	109.22	109.25	105.39	112.27	101.98	108.06	108.08	108.82	104.87	111.63	105.71	110.15	100.74	108.23	108.44	109.54	106.03	111.39	109.87	107.48	106.66	105.18
101.73	107.35	107.6	105.97	106.06	109.37	106.43	106.82	108.3	107.04	105.52	103.82	103.26	104.07	107.77	100.1	103.92	108.34	102.85	104.74	105.61	105.5	103.64	106.74	106.98	106.67	106.82	106.46	103.04	110.31	105.96	107.53	106.41	108.82	106.26	103.33	106.29	105.25	106.41	107.97	101.19	105.32	105.79	99.311	108.86	106.21	107.62	104.81	105.78	104.99
107.91	106.2	102.97	108.05	107.17	106.22	104.21	104.84	109.72	103.15	105.93	104.73	107.65	107.03	105.51	104.56	105.37	102.55	104.61	108.09	107.32	104.45	103.87	109.93	107.69	99.097	100.77	103.56	105.31	107.26	104.25	106.22	105.36	105.01	106.19	105.44	109.13	102.51	105.54	104.7	103.81	109.3	103.89	104.64	106.27	107.81	104.48	106.39	104.04	111.36
104.79	107.64	107.72	107.99	106.32	104.71	104.95	103.55	108.41	105.7	108.25	109.85	103.42	109.96	105.63	106.98	110.37	105.68	105.05	108.24	102.79	105.39	106.11	109.24	110	107.39	108.2	108.47	103.62	105.05	108.79	107.55	106.56	103.58	107	111.31	108.15	102.32	106.53	100.76	106.69	107.3	104.64	108.96	107.25	107.13	99.865	108.3	110.97	103.53
110.93	109.52	106.05	107.77	109.73	103.7	110.71	108.57	106.68	108.9	111.73	107.72	113.44	110.73	107.43	107.55	110.13	110.29	109.33	104.42	109.08	111.72	107.52	108.12	112.66	109.4	105.56	108.93	111.88	107.11	107.77	107.58	106.91	107.16	109.61	110.42	105.43	108.21	102.51	105.74	104.37	108.76	113.37	108.89	104.48	110.49	107.48	113.18	107.18	105.54
102.97	102.97	103.08	103.62	105.06	103.41	101.06	106.84	100.94	104.3	106.09	108.63	106.95	105.45	103.81	106.73	104.75	109.35	103.65	106.71	105.62	107.05	103.72	105.17	107.16	110.47	108.9	102.19	105.51	109.6	106.73	105.8	108.38	103.24	104.21	107.59	109.37	103.23	105.46	107.29	103.13	109.41	105.52	108.6	108.91	108.45	105.62	107.08	103.03	108.29
107.62	105.36	105.34	107.72	105.63	106.8	109.35	110.13	109.92	106.99	106.96	109.62	106.01	107.82	108.43	108.83	105.97	107.73	108.13	109.86	105.1	109.89	107.76	111.09	108.78	108.56	103.45	104.49	108.05	105.71	110.99	108.96	104.35	106.93	105.33	110.36	110.13	103.94	109.68	110.35	111.18	105.78	106.42	106.66	108.95	108.54	108.08	108.8	107.74	106.78
100.04	97.185	98.457	100.82	101.31	100.41	98.753	99.805	97.173	94.706	100.7	95.062	98.268	95.446	98.594	94.757	99.336	96.468	100.25	98.631	101.73	101.79	100.38	100.37	97.624	96.832	99.314	99.144	97.535	97.244	98.472	103.6	99.455	98.627	100.26	100.29	100.12	100.19	94.615	97.716	93.78	96.541	97.984	98.173	96.868	99.788	97.077	95.232	101.83	101.92
108.43	106.43	107.3	106.37	107.86	107.65	106.92	111.8	106	108.58	109.4	108.19	111.45	108.72	109.16	112.99	106.87	109.85	111.55	106.75	105.78	108.99	107.27	108.46	109.49	110.51	111.68	106.93	112.59	112.39	106.86	111.85	107.05	108.67	110.02	106.46	108.06	109.61	111.29	107.73	111.13	108.59	102.25	107.66	108.07	111.97	111	114.26	111.78	107.96
101.74	96.894	94.935	106.39	99.967	101.27	100.87	102.72	97.441	101.98	95.432	98.09	100.06	102.51	98.78	98.959	101.78	100.36	99.462	98.138	101.28	103.73	100.92	100.69	99.807	102.28	99.229	102.35	99.757	100.31	104.09	99.692	95.16	98.078	97.977	97.049	99.932	98.848	100.76	96.788	100.09	101.06	100.44	107.08	99.488	100.56	99.948	97.971	94.353	104.35
111.19	108.99	112.66	104.17	106.3	106.36	111.25	109.01	115.16	106.6	108.6	108.88	107.09	107.77	111.04	106.5	105.76	111.94	111.15	106.55	108.53	104.23	105.4	108.13	110.71	108.46	106.17	109.47	109.9	107.19	110.63	114.51	108.77	109.32	104.73	107.91	107.84	108.65	109.88	108.39	106.62	109.47	105.95	107.32	111.3	107.9	109.38	104.64	103.54	109.45
103.19	104.73	109.23	108.78	102.8	105.01	107.92	111.83	102.81	108.15	103.03	103.71	108.63	112.35	108.72	105.57	106.26	111.07	102.55	111.85	106.81	101.71	106.63	109.69	101.72	106.28	106.06	110.86	107.52	106.54	107.33	104.55	108.82	102.71	107.74	105.7	104.8	107.72	102.89	107	109.49	101.74	103.53	106.16	103.8	109.04	105.21	104.24	104.61	107.5
111.92	109.56	112.13	112.97	111.9	106.57	107.51	115.4	111.33	109.31	109.11	110.51	114.57	105.24	106.26	108.12	111.09	104.77	107.12	109.49	108.28	113.16	111.26	111.34	107.06	106.55	114.59	110.06	111.9	109.36	113.02	113.74	106.32	108.2	110.74	111.07	113.39	111.43	106.04	111.64	109.92	107.53	104.65	108.61	110.13	111.1	108.43	111.44	107.84	109.69
103.39	99.196	97.384	102.95	105.61	100.06	97.397	99.891	97.336	99.294	103.2	96.23	98.25	98.329	96.158	101.66	101.57	103.42	99.561	108.59	98.556	101.19	97.866	102.27	98.343	102.47	95.989	100.75	97.561	97.983	101.03	105.8	97.519	101.66	99.14	99.207	101.18	99.366	100.3	102.51	101.23	98.189	95.206	98.877	103.15	98.884	100.7	102.54	95.717	99.961
109.53	104.79	107.13	103.67	106.53	104.34	105.36	103.66	106.64	100.88	104.56	102.76	105.89	109.03	110.38	106.2	107.88	104.72	111.75	102.35	109.91	105.99	107.8	105.21	103.47	105.6	105.86	102.63	105.5	107.09	111.35	101.42	105.09	105.44	107.08	107.38	102.91	102.91	107.84	107.97	102.08	105.99	108.89	99.304	104.7	106.2	108.04	103.03	108.17	104.26
104.74	106.82	110.88	107.81	108.48	107.71	109.07	108.35	107.84	106.25	106.23	111.5	107.19	102.95	109.86	107.45	106.66	103.79	111.27	106.69	106.55	110.27	105.27	107.12	102.13	107.45	110.43	110.86	109.51	105.93	109.36	108.77	108.54	110.32	110.31	110.33	104.59	107.89	105.92	108.71	110.41	106.25	103.85	106.15	108.92	105.78	109.87	108.05	110.97	110.3
102.64	104.29	106.34	103.6	101.68	104.97	107.75	104.54	102.37	107.98	104.04	109.15	105.88	108.43	105.79	103.25	106.3	103.74	104.7	105.19	107.22	106.67	104.73	104.06	105.06	103.7	107.19	103.84	106.98	102.04	102.82	102.71	104.48	105.34	110.74	104.78	110.84	101.84	104.13	106.44	109.19	105.35	103.66	103.39	109.37	107.39	108	106.83	105.29	108.85
98.972	101.85	99.344	95.555	100.38	99.816	99.568	96.578	101.02	97.398	96.308	96.905	98.472	102.64	100.07	98.496	101.23	103.46	99.239	95.092	102.13	100.49	94.042	100.41	97.065	96.788	93.909	96.512	101.76	97.154	96.817	95.106	97.143	101.52	97.652	95.526	96.25	95.456	95.527	99.395	96.729	100.35	97.203	95.858	94.56	96.379	95.454	100.13	96.48	100.55
98.653	97.411	97.079	95.481	98.104	101.18	101.54	102.48	99.19	100.06	100.92	98.206	100	96.344	95.55	98.705	97.093	96.639	91.558	97.409	96.419	97.029	101.97	95.293	97.565	95.415	97.492	96.6	96.114	99.638	99.401	104.21	102.25	101.98	96.016	98.619	99.362	98.478	101.71	100.08	100.7	92.496	98.695	97.47	97.581	94.429	96.223	101.52	95.313	93.876
107.28	109.01	112.43	111.65	107.63	109.32	111.3	114.54	109.46	107.37	111.12	109.73	112.67	112.27	111.92	114.78	109.2	105.69	110.29	107.28	110.71	110.18	112.73	111.25	110.53	110.44	108.91	117.24	107.85	109.87	108.23	109.89	109.36	109.5	112.12	106.21	108.94	114.31	110.1	113.88	110.87	115.46	110.64	111.22	110.37	109.37	109.12	109.73	110.1	114.5
108.23	107.4	106.48	106.85	111.22	103.76	106.18	112.81	108.48	106.75	110.33	110.53	108.78	104.91	104	109.66	106.9	110.88	106.75	108.04	102.36	107.45	110.19	109.62	107.26	105.5	110.62	104.35	105.16	105.42	106.87	111.93	111.5	111.96	105.37	109.6	112.34	104.11	106.08	106.92	107.73	105.48	104.2	107.07	107.93	107.88	109.88	106.1	105.98	109.09
105.95	102.45	109.36	108.25	103.58	103.12	98.466	106.04	103.2	106.15	101.51	104.31	108.17	106.18	106.95	103.41	101.65	106.24	105.33	110.64	102.15	104.58	105.45	103.87	104.83	106.44	110.99	103.76	107.84	105.74	106.36	97.889	105.37	111.59	104.71	103.27	108.33	105.29	106.38	100.18	107.24	108.44	103.99	105.28	105.04	108.34	108.22	107.39	102.2	112
105.96	108.07	112.77	110.74	108.19	107.61	108.89	100.73	111.64	108.7	107.71	110.74	109.7	110.09	105.94	110.74	108.25	108.58	112.33	114.48	110.02	109.04	108.04	109.72	108.22	104.41	111.82	110.76	111.57	102.8	109.72	109.53	107.98	108.12	108.78	107.28	113.2	108.46	108.19	103.25	105.22	113.11	108.77	109.63	107.85	106.85	111.26	104.08	115.55	106.56
106.3	110.79	107.58	107.86	104.63	108.2	111.97	110.14	108.61	111.8	111.89	107.23	108.55	108.43	108.69	107.98	105.86	111.43	108.5	108.07	110.03	107.45	104.49	108.83	108.57	108.64	112.92	108.64	105.54	107.6	111.04	110.09	108.8	111.63	109.22	111.4	102.26	114.77	110.94	106.07	105.26	109.35	105.56	107.92	105.12	108.4	103.22	105.51	108.87	109.11
104.84	101.67	100.05	102.02	101.59	103.43	108.43	103.04	102.14	105.6	100.21	106.37	101.29	104.12	100.64	101.88	103.92	104.79	104.38	102.05	106.2	106.37	101.57	105.86	102.14	102.96	104.44	99.983	101.73	100.88	103.39	99.334	103.18	109.06	103.95	105.61	102.31	104.44	106.28	102.15	103.78	105.38	107.63	101.38	99.767	102.36	100.31	96.111	106.03	102.34
106.52	98.258	97.665	103.85	100.83	100.92	97.514	99.458	99.281	105.88	100.47	100.4	102.79	100.15	101.35	102.77	99.201	98.24	99.109	98.631	101.08	101.43	99.023	99.505	99.945	101.77	102.52	100.9	95.673	100.43	94.549	100.72	101.87	101.43	98.814	96.99	101.68	100.46	103.46	98.645	102.23	99.662	100.81	103.83	100.86	98.398	101.63	103.88	94.384	98.307
102.82	103.21	106.7	105.14	106.34	106.16	103.89	106.21	103.83	107.61	102.21	108.16	103.79	103.94	102.96	104.64	106.98	110.66	103.78	102.33	106.69	105.43	107.84	101.26	107.92	104.63	112.62	109.65	106.12	104.01	109.89	106.11	103.05	104.6	107	109.83	107.72	107.69	107.7	104.33	104.59	106.91	107.01	104.99	102.43	106.56	102.14	101.7	105.85	108.66
105.36	105.15	104.92	108.26	102.15	108.36	104.5	105.43	105.69	103.86	101.36	102.87	109.59	108.18	109.24	103.68	105.62	109	106.06	106.58	103.26	103.19	110.71	106.38	105.58	104.75	108.39	105.05	106.78	103.18	105.03	103.64	111.1	104.69	105.78	106.77	105.76	105.12	105.63	106.91	105.31	105.04	103.96	107.13	107.52	104.6	104.36	100.52	102.37	109.16
107.74	104.16	105.95	104.3	101.85	102.47	101.29	103.24	102.91	103.16	103.97	106.69	104.41	100.22	101.2	105.12	104.43	102	104.16	101.82	103.19	98.257	103.39	106.12	103.01	101.09	104.46	104.04	104.11	103.46	104.05	103.76	101.67	102.28	101.15	100.69	105.25	97.083	103.69	101.45	103.42	99.649	101.42	104.36	103.52	103.36	104.23	109.32	97.514	101.5
99.935	95.237	97.267	102.64	99.438	98.084	98.085	99.214	98.135	100.36	103.14	99.373	99.468	98.222	98.199	102.05	101.79	103.38	99.279	101.43	104.48	98.217	102.82	99.83	100.75	98.301	99.74	98.638	97.154	100.19	99.521	98.055	100.96	97.777	99.102	95.117	102.74	100.97	96.313	102.87	98.006	100.8	98.987	95.453	95.561	101.08	98.94	99.858	100.37	98.897
101.36	98.249	99.089	95.986	102.59	101.71	101.1	101.99	105.57	103.3	98.538	105.97	98.965	99.776	102.46	98.269	103.36	104.15	103.74	98.189	101.49	99.716	99.258	102.6	101.56	101.13	100.62	99.792	98.527	100.49	95.519	100.62	99.579	102.81	101.19	98.792	98.789	101.57	104.78	102.62	99.472	102.7	101.09	102.02	98.279	98.074	100.26	101.99	102.79	99.595
107.56	107.77	107.26	107.31	101.78	107.74	111.76	114.36	107.53	107.39	104.75	108.83	109.89	107.76	110.93	109.34	106.92	109.63	103.56	104.54	103.61	112.03	106.21	108.65	110.41	109.5	105.16	106.12	113.91	109.22	111	107.31	108.48	110.36	109.58	106.61	110.31	109.88	105.39	111.88	109.19	107.29	111.58	108.7	106.34	107.53	108.03	108.09	108.68	105.8
94.731	96.469	96.887	94.384	94.059	99.939	100.52	100.13	94.564	95.271	101.23	92.179	98.425	97.046	100.15	100.72	94.338	97.333	92.246	98.508	99.223	95.989	100.73	95.636	96.672	99.269	100.06	95.741	100.84	101.19	99.403	95.98	100.47	100.62	95.286	93.908	99.888	99.537	98.793	94.845	96.824	101.44	102.67	96.946	98.632	96.211	100.77	100.41	98.327	98.675
104.06	103.89	109.14	105.75	104.1	106.45	101.81	106.26	105.65	106.14	104.79	105.09	104.26	104.6	105.94	110.75	107.39	107.27	101.05	105.19	107.51	101.36	106.71	104.77	107.35	102.43	105.22	110.54	102.43	106.05	104.55	98.909	104.8	109.4	110.3	110.76	106.76	104.11	103.7	110.97	104.01	105.22	103.01	104.71	105.58	104.2	101.29	104.16	106.69	106.5
105.51	104.28	112	104.68	106.52	102.73	105.75	106.44	107.4	109.33	104.4	107.21	102.57	106.49	110.03	107.76	105.29	106.68	110.28	111.76	101.42	102.67	103.36	103.96	104.33	106.64	104.35	103.33	111.79	107.11	107	102.66	106.55	108.57	107.47	106.92	108.4	107.09	103.99	110.02	106.33	107.96	104.35	105.51	103.15	106.06	106.91	110.39	110.46	101.93
100.34	104.85	104.93	98.301	99.383	101.18	102.06	102.58	102.2	102.85	97.841	103.99	102.26	103.93	101.17	98.757	103.03	100.99	100.02	101.58	97.847	102.86	105.47	105.73	103.38	100.98	103.38	99.837	100.22	103.13	101.17	101.32	97.612	103.82	102.66	103.78	104.46	102.14	101.55	104.1	101.13	103.81	102.3	100.12	105.4	102.55	101.52	105.86	98.142	101.4
103.89	104.95	113.08	107.54	112.94	108.86	108.28	108.28	106.88	111.76	107.77	111.68	105.9	111.18	109.52	109.14	109.97	105.82	108.23	103.92	105.06	110.89	111.08	109.11	103.13	102.3	109.47	105.63	108.59	108.48	111.92	106.9	107.93	109.83	110.4	107.5	106.67	103.39	110.18	105.82	108.8	108.86	108.82	109.12	108.57	105.01	107.97	112.56	106.02	111.2
103.42	108.5	111.41	110.18	106.04	104.29	105.33	113.36	106.41	106.57	111.82	102.46	106.62	106.04	109.61	108.45	108.34	108.68	102.37	106.82	101.94	107.45	106.19	102.75	104.8	108.23	104.22	104.28	110.35	108.36	110.55	106.68	102.44	106.1	103.17	106.1	111.18	108.4	104.39	109.18	107.17	105.81	109.38	108.8	104.98	105.19	109.76	104.3	104.38	104.92
101.38	99.746	98.279	96.444	101.4	96.033	99.091	94.891	95.62	96.084	100.12	97.859	92.303	95.389	101.18	96.562	102.77	93.359	97.361	101.37	98.983	94.932	100.11	97.762	98.743	95.874	98.881	96.092	95.128	97.036	97.851	97.157	99.423	99.431	98.827	100.05	98.257	96.49	97.565	98.69	97.677	94.475	99.885	98.093	94.271	99.196	98.966	99	97.229	99.542
100.48	98.292	102.72	98.652	96.221	97.154	96.746	101.03	96.561	100.22	98.451	102.78	101.77	100.07	98.949	98.209	99.263	97.104	104.41	98.042	100.14	99.06	99.322	97.935	97.674	100.6	93.471	96.812	98.771	101.5	98.019	101.82	101.38	97.769	94.234	95.322	101.97	96.774	99.521	96.651	95.688	100.79	93.193	99.957	101.22	99.427	98.594	96.437	92.478	101.25
107.51	102	102.12	110.2	105.6	105.59	107.47	103.56	106.5	104.02	105.73	105.17	105.31	102.82	107.03	106.87	103.29	105.89	106.28	105.5	108.05	107.4	106.7	106.18	104.28	108.89	109.3	104.21	102.63	104.78	106.66	103.78	105.84	105.99	107.09	109.36	104.74	105.2	102.09	101.86	106.5	106.12	103.05	111.9	107.79	106.95	107.62	105.44	105.57	100.42
112.12	106.52	110.64	107.74	109.15	106.76	103.99	109.16	111.77	105.72	106.62	112.68	107.86	105.74	109.45	110.86	107.34	109.57	107.99	105.02	107.07	106.27	108.39	109.28	106.77	106.38	104.3	111.29	105.56	112.31	110.88	106.35	114.58	106.09	107.45	111.53	104.43	104.62	106.96	112.32	109.87	102.13	112.5	109.38	110.24	111.4	104.4	107.17	111.06	109.88
109.37	107.24	109.79	109.87	107.7	108.18	106.92	107.88	111.34	108.19	107.65	106.19	104.55	111.37	107.78	106.44	111.31	105.93	104.07	105.68	106.69	111.1	106.46	110.55	107.56	107.08	105.02	112.71	108.86	109.19	112.24	104.81	107.23	108.94	104.73	105.54	113.63	102.56	106.2	106.26	109.19	105.7	106.2	106.23	112.66	108.89	108.39	110.18	108.9	115.49
104.15	103.72	106.11	103.31	108.42	106.25	105.3	108.85	102.07	107.55	105.5	103.95	108.91	108.47	103.28	112.14	109.11	108.2	109.4	107.96	104.47	103.1	106.1	103.69	101.83	103.2	105.31	104.3	104.65	100.73	103.52	110.21	102.04	105.97	100.15	106.66	103.82	101	104.48	109.75	103.51	109.6	104.73	107.14	103.98	105.79	101.81	106.61	104.58	101.52
109.66	113.19	107	106.52	110.41	105.41	107.48	105.23	108.69	108.79	105.99	110.43	105.55	104.14	107.3	104.65	111.61	107.56	108.94	113.7	104.33	109.83	113.85	108.19	112.35	111.38	107.64	103.69	106.97	110.58	111.67	108.72	110.29	106.74	112.08	108.6	111.83	105.74	111.1	107.05	104.25	111.68	108.65	109.29	109.26	106.86	109.01	112.06	107.24	107.92
108.06	109.2	108.37	108.38	111.57	107.75	106.65	108.27	106.07	106.84	105.12	103.32	105.68	105.81	105.22	108.08	104.62	104.7	106.25	108.48	105.9	106.23	107.21	110.76	106.59	109.75	105.11	111.25	108.26	105.16	109.22	109.51	108.67	101.76	109.06	105.73	108.07	108.12	108.39	110.25	109.25	108.86	103.62	106.35	108.38	105.59	109	101.98	108.08	103.8
101.81	101.34	100.48	100.23	98.048	103.08	101.91	99.351	96.698	101.18	101.08	98.887	98.745	103.9	100.16	99.677	99.279	102.07	99.462	101.02	102.14	99.297	97.122	103.1	99.131	97.58	105.17	99.038	101.12	101.52	99.338	101.97	101.41	96.268	101.69	103.62	99.397	96.327	100.26	99.849	103.18	105.91	98.106	99.364	100.8	98.648	99.141	98.256	98.936	103.92
103.16	103.7	102.64	103.96	102.15	105.92	107.53	106.51	106.88	105.02	108.27	104.29	103.18	108.88	105.64	106.95	104.88	105.08	109.04	106.57	100.92	104.91	103.8	102.27	109.41	102.1	105.21	103.54	106.12	103.79	109.88	105.39	105.5	107.72	106.94	102.37	106.46	106.79	107.76	108.77	103.37	101.37	108.1	105.66	107.02	107.32	106.54	110.69	104.1	103.07
106.82	108.75	106.16	104.51	108.06	106.24	105.4	111.54	109.19	107.36	108.57	106.91	110.33	105.85	110.53	110.34	108.83	109.47	104.46	106.25	113.21	101.94	108.07	109.09	106.67	112.56	107.79	106.72	110.79	110.26	111.99	105.58	105.94	105.36	109.4	106.09	109.15	104.47	104.57	110.54	108.84	107.79	108.1	112.22	111.36	112.04	106.08	105.22	108.89	112.85
102.26	97.494	105.35	102.44	102.61	98.084	102.85	103.83	96.376	98.765	100	99.334	100.66	100.44	102.54	95.454	96.107	100.62	98.416	98.48	100.72	99.258	100.92	98.469	100.75	98.342	101.77	96.378	102.2	100.35	102.51	102.16	99.848	99.077	103.41	98.216	98.817	99.495	107.93	99.898	99.47	103.14	95.85	96.354	99.635	100.69	102.02	102.41	104.47	100.78
103.7	99.767	96.472	100.71	102.62	98.394	99.834	104.61	99.249	103.65	103.11	103.19	95.785	94.952	101.45	98.858	100.06	106.59	101.71	97.904	100.17	98.401	97.505	97.508	97.535	101.39	102.56	97.593	100.44	100.23	98.065	97.064	100.35	100.57	99.951	99.442	102.39	103.17	101.72	103.95	105.03	95.621	104.82	99.328	97.061	101.05	100.82	98.838	104.56	101.26
100.56	108.89	105.11	103.84	107.97	103.97	103.7	109.6	101.06	108.89	103.19	104.6	106.83	104.69	105.02	106.96	106.69	106.2	107.72	109.16	102.29	104.47	109.05	104.66	103.41	108.1	106.59	109.32	103.76	107.67	109.53	106.71	102.88	102.08	101.71	105.96	99.328	105.28	101.8	108.65	107.15	109.7	102.18	102.36	106.49	106.26	105.71	107.81	103.76	106.73
99.456	95.93	99.138	101.12	97.273	98.093	99.673	97.227	101.7	95.574	100.76	95.517	93.751	97.759	97.574	98.604	100.7	96.269	100.81	101.37	97.854	97.389	99.108	100.51	97.025	93.101	93.899	96.245	98.375	100.97	93.247	100.37	94.889	95.407	99.411	95.69	95.107	95.78	96.849	98.717	98.681	96.839	100.28	102.49	95.261	99.813	101.68	96.32	97.9	101.28
102.41	107.02	107.37	101.4	107.98	101.7	106.1	101.52	106.51	111.89	105.17	102.82	99.37	106.06	105.64	103.44	105.41	106.37	106.67	103.15	106.64	102.37	106.4	102.07	103.03	108.84	108.62	108.39	106.66	109.17	101.79	103.09	107.98	103.2	106.37	107.6	106.82	107.1	102.92	105.62	105.56	108.27	104.67	110.74	104.58	103.4	106.78	99.897	105.47	108.55
102.63	103.99	105.19	105.88	107.43	107.47	106.12	106.15	107.17	104.65	102.34	104.16	107.78	111.16	104.56	104.23	106.14	102.28	101.46	108.08	104.05	109.19	100.65	104.05	105.35	102.27	105.01	107.4	102.74	104.53	106.04	105.92	104.6	101.27	106.44	106.95	101.4	106.41	106.14	109.25	110.61	103.42	106.72	107.72	107.23	108.5	105.62	104.4	107.67	102.83
107.55	110.54	108.08	108.69	107.46	108.26	111.54	105.83	109.64	107.54	109.16	105.58	112.49	106.58	113.16	106.32	112.61	112.32	111.35	111.18	108.68	107.47	106.05	105.23	107.39	111.17	106.11	107.01	110.67	103.61	109.64	108.23	108.1	105.03	114.6	108.68	108.55	107.4	110.23	106.83	104.44	107.85	109.68	108.32	106.85	112.55	107.16	107.57	108.42	101.79
94.541	97.211	99.21	93.74	98.886	96.49	96.627	102.36	93.864	101.69	97.849	96.733	95.294	95.823	99.573	99.982	97.03	99.457	98.295	101.12	98.257	102.25	98.115	101.53	99.057	97.376	100.11	97.193	99.336	97.868	99.228	99.183	100.55	97.742	100.3	101.98	98.622	96.633	98.51	98.383	96.605	100.48	91.392	95.347	98.671	98.785	94.822	98.374	97.262	99.948
100.16	105.39	103.34	99.657	106.55	106.72	102.57	102.42	104.33	104.81	99.227	102.19	103.45	100.33	104.13	104.91	102.22	103.6	107.51	105.07	100.58	105.65	103.75	106.93	103.38	100.42	106.45	103.01	98.498	104.18	100.39	104.53	103.26	100.68	100.83	101.82	107.14	105.25	99.791	104.02	103.54	105.59	102.63	103.67	102.5	107.28	101.82	99.126	101.26	104.66
99.823	103.81	99.796	100.42	102.29	99.065	101.4	97.524	98.848	100.72	103.09	100.42	98.299	101.93	97.943	104.2	94.772	94.011	100.79	97.209	98.334	105.3	98.61	96.373	98.598	95.878	99.178	98.135	102.6	98.618	100.38	102.48	101.91	97.967	99.545	101.39	101.78	96.155	99.005	99.932	100.97	97.176	100.56	102.23	99.19	101.34	98.144	101.26	96.986	100.43
103.61	106.14	106.99	105.99	107.51	106.01	106.72	106.94	109.65	108.88	108.16	106.71	103.98	107.68	103.24	105.8	104.11	106.09	104.09	111.17	111.93	109.6	105.43	106.08	105.36	104.73	104.62	108.89	105.01	107.43	104.01	107.44	106.87	104.59	109.3	101.8	102.97	103.56	102.11	104.47	105.35	107.13	106.06	105.77	107.33	105.94	108.66	106.01	104.94	104.89
108.9	108.83	103.37	104.79	108.83	110.04	103.52	109	107.75	105.14	107.88	105.58	109.67	105.53	106.97	104.51	106.17	111.28	110.5	107.75	107.19	105	105.92	103.96	104.59	110.68	105.72	101.29	107.77	105.36	102.04	107.23	108.9	108.96	105.87	107.31	104.8	108.5	103.36	104.41	105.46	108.52	109.43	103.13	102.94	102.94	107.76	113.03	109.57	106.17
96.679	94.996	100.76	100.07	94.991	100.31	100.52	101.24	97.746	96.637	94.946	89.764	98.201	97.365	100.12	98.542	103.45	99.894	94.359	99.032	99.882	96.102	95.118	101.81	102.86	101.7	96.59	97.601	97.853	99.145	98.46	92.797	95.818	97.84	99.597	96.398	95.633	95.347	95.789	98.097	97.551	96.261	99.725	97.821	97.349	93.674	98.262	96.104	98.943	98.405
105.23	107.64	102.58	106.54	105.68	102.77	105.9	105.11	110.02	106.68	101.41	105.07	107.7	102.2	105.6	104.39	105.66	106.8	105.1	106.21	105.53	108.4	102.48	105.96	104.47	106.41	103.9	107.49	105.28	110.36	103.34	103.56	107.42	109.2	105.43	107.73	107.48	105.56	104.8	100.53	104.97	105.34	104.05	107.68	103.86	108.52	106.48	104.07	108.09	106.57
111.18	110.16	110.76	106.76	107.65	108.53	104.98	104.6	104.84	109.15	110.87	113.47	106.42	105.72	104.99	105.82	110.37	105.52	107.05	109.89	108.03	105.55	103.93	109.12	108.11	110.95	108.34	110.87	108.38	110.33	111.14	107.34	104.48	107.55	108.78	107.96	107.96	104.76	106.98	110.49	113.45	106.39	112	106.18	108.82	106.22	108.4	106.11	107.91	108.78
98.639	99.978	100.12	96.04	99.825	96.698	99.125	99.292	100.03	100.76	96.377	99.899	96.856	98.621	98.29	97.185	98.866	97.697	97.063	98.023	102.25	99.176	95.151	100.57	99.846	99.177	100.96	98.186	97.21	95.022	98.868	106.34	98.298	100.99	99.254	98.773	93.051	97.146	101.3	93.579	100.41	97.693	99.83	99.021	98.511	101.92	98.58	97.189	98.788	97.083
110.65	107.94	109.32	110.76	107.75	105.49	108.72	104.91	109.95	113.15	108.35	107.84	107.04	107.01	105.28	111.92	105.56	109.87	109.93	104.66	109.87	108.47	110.66	104.49	111.24	105.23	107.82	105.04	107.76	101.85	106.21	110.59	113.99	109.71	107.55	108.87	107.57	108.51	111.12	107.14	110.3	110.52	103.7	106.61	110.11	109.31	103.22	110.82	104.36	110.8
105.39	108.86	107.07	106.09	105.83	107.47	100.79	101.94	103.97	103.26	103.95	106.13	108.74	104.04	107.01	107.74	101.59	103.84	108.34	104.1	100.36	106.34	104.55	108.84	101.88	106.13	107.3	104.87	103.64	104.16	103.27	103.5	105.25	105.48	106.44	105.36	104.33	108.14	106.71	108.38	103.92	105.95	102.76	104.65	102.15	104.72	105.77	103.52	108.13	103.43
109.37	106.88	103.23	107.74	103.31	111.23	106.49	109.93	104.3	107.06	110.14	108.06	108.6	111.24	106.07	110.85	106.54	108.24	106.91	108.25	109.39	104.13	106.75	110.56	102.98	109.7	106.95	106.58	103.56	106.75	105.09	106.5	109.33	105.14	105.76	110.51	109.51	108.83	106.44	103.16	109.42	102.42	105.71	105.24	113.01	107.32	106.87	110.17	101.02	108.42
102.52	105.89	103.58	103.04	103.11	106.33	109.86	106.59	106.16	107.21	106.35	103.02	105.94	104.23	105.56	104.56	104.14	101.68	105.09	102.44	104.69	104.89	104.68	107.26	106.4	104.78	109	108.32	105.69	99.896	106.41	109.08	106.71	107.57	106.63	105.62	101.74	108.26	104.81	107.95	104.89	106.15	101.8	106.56	103.22	101.27	104.02	109.09	103.66	106.58
113.01	106.05	110.93	109.26	107.42	107.49	108	104.09	109.88	107.26	110.02	105.44	105.79	106.62	111.26	106.87	109.4	109.06	107.62	107	108.6	108.99	106.4	106.72	105.59	107.6	113.63	111.65	103.64	111	114.06	107.46	109.86	103.7	105.49	105.99	105.87	106.3	108.47	107.45	105.61	116.38	106.96	110.65	104.6	110.72	110.82	104.23	106.58	112.51
106.38	104.33	107.14	104.57	111.64	107.05	108.68	105.77	107.84	105.83	103.48	102.12	103.96	109.39	108.74	104.54	109.55	104.88	104.98	104.49	105.12	105.76	105.16	109.98	106.15	107.12	104.46	103.78	108.29	102.64	106.44	105.58	101.71	107.59	106.65	107.98	106.84	107.21	106.58	111.55	103.87	106.46	105.65	108.08	106.1	103.67	103.18	106.74	103.45	105.6
103.69	104.2	104.7	105.46	106.44	104.97	101.88	103.92	107.17	101.18	105.86	107.01	105.16	109.78	106.69	110.11	112.52	109.86	103.41	103.46	108.18	102.42	109.94	105.56	106.79	101.01	105.09	103.21	102.88	106.84	108.01	103.84	104.94	110.66	103.68	105.79	105.59	105.71	107.72	101.81	102.58	101.02	105.81	102.64	102.45	104.46	106.81	105.77	109.1	105.37
104.26	105.56	109.95	102.86	100.63	102.02	104.03	102.1	100.56	104.71	99.056	104.19	102.32	102.07	106.36	103.48	101.78	107.48	104.99	105.57	104.25	102.48	97.836	105.45	104.48	100.64	106.17	101.56	102.54	100.65	99.741	103.06	105.31	106.45	103.65	105.51	103.76	102.91	100.5	103.92	101.21	101.74	102.94	106.59	102.21	107.54	104.81	102.1	105.08	106.76
108.71	102.64	105.16	108.79	108.41	103.92	112	110.05	106.09	106.54	106.91	109	105.37	104.03	104.24	106.46	110.54	104.98	107.64	101.71	110.09	106.94	108.92	110.66	109.92	102.86	107.72	105.04	110.04	108.87	106.45	107.28	108.12	110.62	106.27	109.8	105.21	106.79	104.7	111.6	108.38	107.29	107.56	107.49	108.34	111.07	110.79	105.37	109.48	110.15
104.6	103.59	103.74	108.85	107.23	103.93	103.68	104.09	107.69	108.76	106.92	109.65	103.34	100.85	106.49	104.28	101.45	110.17	105.59	104.83	107.08	107.95	104.86	103.4	107.23	104.91	108.19	104.61	107.46	106.53	103.98	106.62	108.06	105.43	104.48	105.66	102.18	106.13	107.33	105.99	107.35	103.79	100.84	103.29	104.42	106.56	106.41	109.37	103.73	103.68
108.57	105.96	106.33	103.91	108.17	109.96	105.03	104.4	108.03	107.36	106.51	106.34	112.18	109.65	108.28	103.08	105.77	103.28	109.11	106.15	106.09	110.19	111.4	105.23	109.05	104.05	106.6	110.89	111.36	107.82	104.01	105.73	105.52	105.72	108.29	106.19	105.12	113.4	106.96	109.36	105.26	109.89	102.34	107.98	102.21	105.11	109.5	106.08	111.88	106.92
107.46	104.24	103.81	98.596	102.86	106.93	104.07	105.7	103.97	107.5	107.69	108.67	102.13	105.03	102.65	101.29	101.65	107.05	105.94	104.86	106.12	104.57	105.2	109.84	107.97	105.76	104.31	107.13	106.3	100.42	107.54	105.3	106.45	107.92	111.38	110.21	104.68	103.48	107.67	108.74	108.62	104.23	106.64	104.98	106	110.07	108.08	109.1	107.01	107.66
107.8	105.4	106.59	106.06	105.31	102.02	108.02	109.12	104.78	106.94	108.38	106.27	104.3	107.27	102.55	102.37	102.67	103.45	105.52	114.07	107.77	100.25	110.73	101.61	103.16	102.23	102.71	108.44	105.03	106.85	108.45	107.32	108.35	105.38	103.12	108.13	103.99	107.09	105.16	106.41	106.83	105.21	106.91	104.4	106.29	104.47	105.57	106.03	104.16	110.75
104.92	109.83	108.24	111.76	111.42	106.62	109.47	108.65	109.3	108.08	108.45	108.65	108.33	107.78	111.42	106.2	108.08	107.51	111.15	101.44	113.19	108.17	109.45	108.66	106.26	107.13	109.85	110.86	113.05	105.13	107.23	109.59	111.95	108.67	108.72	107.38	108.51	108.64	104.09	106.1	100.77	107.8	110.9	110.11	107.1	109.43	106.99	106.64	108.14	103.63
104.18	104.28	105.4	102.61	106.55	107.83	109.1	108.3	104.34	107.13	107.27	107.6	104.77	106.13	104.82	105.15	108.9	105.82	104.62	107.47	110.13	108.18	107.92	107.21	107.72	107.74	104.29	106.62	104.01	110.46	107.15	110.39	102.3	108.28	107.38	110	105.96	108.1	108.93	107.53	107.58	105.76	106.19	106.26	105.7	103.75	109.64	104.88	104.84	103.15
108.47	103.89	103.83	107.16	105.96	102.96	106.19	107.87	103.05	106.25	102.59	104.63	107.71	108.25	109.73	109.48	106.66	104.63	106.4	109.51	107.13	107.72	106.02	106.65	104.27	105.37	102.76	109.57	104.34	107.67	110.47	102.97	102.97	104.6	109.55	108.63	103.4	103.26	105.12	103.51	105.53	105.82	104.24	102.8	107.94	106.99	108.74	103.58	104.96	98.779
103.17	108.1	106.73	103.71	108.33	106.96	107.27	102.56	105.5	103.56	108.64	109.67	103.11	106.84	107.67	107.17	107.35	102.17	107.55	115.15	107.46	111.39	105.91	103.84	106.81	108.27	106.04	108.33	107.67	109.01	108.57	106.88	103.18	112.53	103.52	111.03	106.71	106.71	107.13	108.01	106.97	103.53	108.29	107.98	105.07	104.27	105.51	100.98	104.51	107.18
107.56	105.04	101.59	113.61	108.53	110.91	109.44	104.82	114.82	106.08	108.56	113.47	109.65	106.12	108.42	104.4	109.71	108.82	106.32	105.43	110.26	109.75	105.18	107.61	107.4	104.94	108.2	108.49	111.14	108.11	103.07	103.68	108.99	106.4	103.37	111.22	105.12	109.05	107.71	110.14	109.33	104.02	103.95	108.69	107.61	108.15	106.04	110.03	111.01	111.87
109.65	109.54	110.15	110.03	102.49	105.17	106.81	106.64	106.82	107.85	106.89	108.08	110	103.83	110.38	106.25	112.94	107.79	104.12	109.92	107.21	109.41	103.09	110.69	113.01	111.18	109.77	108.29	109.6	106.85	113.38	108.79	108.66	103.47	109.94	107.75	108.28	108.07	108.69	108.86	111.17	107.62	106.19	112.38	112.58	112.02	108.21	109.14	109.85	107.13
104.43	107.62	104.98	109.63	109.49	113.13	107.65	106.78	107.32	112.22	104.58	108.84	106.33	109.53	111.62	112.36	111.52	104.68	108.65	107.22	103.67	106.3	107.76	107.3	106.5	106.77	110.18	110.43	110.31	113.14	110.24	111.2	109.9	106.96	110.96	112.03	109.26	109.35	110.91	105.84	107.72	107.35	112.04	105.11	106.57	105.14	104.96	110.44	112.97	107.86
101.51	101.88	101.1	97.306	99.411	96.938	100.34	101.74	98.042	97.563	101.48	101.24	101.78	97.254	99.763	97.668	99.866	99.246	103.06	99.022	100.62	103.42	99.594	102.95	98.394	96.829	103.1	98.989	99.661	99.156	96.365	100.24	97.425	101.2	98.454	99.415	105.15	101.72	103.78	100.09	100.51	98.724	101.39	99.259	94.824	100.61	98.756	101	100.33	98.995
104.24	106.99	111.01	107.41	110.78	108.73	106.68	112.76	108.33	110.81	106.36	112.9	108.47	106.13	109.16	108.43	106.38	109.81	106.02	108.67	107.5	108.61	107.61	110.08	106.4	111.39	108.65	109.26	112.73	110.49	109.01	110.82	111.15	107.43	108.37	108.36	112.71	108.82	106.61	104.2	103.38	114.33	108.98	107.92	109.88	109.64	106.34	107.16	105.38	112.87
98.2	95.673	96.71	96.543	93.104	99.878	98.589	96.374	97.864	101.28	98.188	98.541	98.809	98.014	96.289	94.395	98.686	96.786	97.511	97.235	95.208	93.86	95.676	100.58	98.115	94.008	98.198	97.43	96.369	97.711	96.887	98.794	100.53	101.45	97.138	99.626	96.722	96.87	96.659	98.002	95.147	103.71	98.275	98.134	101.95	96.916	100.84	102.42	101.32	96.279
109.47	109.01	106.92	106.57	110.41	104.3	108.25	103.11	106.44	109.13	101.95	104.53	104.56	102.23	107.66	109.7	106.92	105.85	106.99	108.88	105.79	104.5	107.25	103.8	106.62	104.03	110.59	104.92	109.05	106.54	108.1	109.16	109.34	107.49	111.13	107.73	105.8	106.86	103.41	109.59	104.53	105.48	103.3	103.05	105.24	105.2	109.49	104.84	107.21	109.34
102.84	98.383	100.52	102.41	103.79	101.93	100.93	98.326	98.096	98.948	100.17	103.7	101.41	103.17	103.36	97.296	102.81	102.02	96.802	99.468	97.444	98.594	99.785	99.11	98.449	102.46	99.05	94.448	99.882	101.29	97.002	101.86	98.007	94.476	101.59	101.39	101.63	94.555	95.931	98.969	107.67	95.94	97.258	99.888	100.96	99.137	107.05	97.925	97.875	95.372
107.49	106.12	110.9	100.27	100.72	108.6	105.14	109.63	103.31	109.4	106.44	108.36	107.37	102.45	104.37	107.36	104.63	107.32	104.48	108.9	108.81	106.04	103.22	109.83	106.36	103.02	110.59	105.71	103.9	108.68	104.33	103.79	107.29	106.74	109.5	103.35	106.41	105.7	106.51	106.23	103.99	107.14	103.06	108.64	107.61	102.6	104.3	106.4	106.45	107.04
111.29	110.31	108.42	107.04	106.9	110.75	107.41	110.96	108.51	106.71	109.93	107.84	107.56	109.48	112	107.79	108.7	108.66	106.28	110.33	106.35	109.33	113.05	105.25	104.25	113.29	107.5	108.66	105.16	104.33	111.6	110.35	108.09	107.83	111.66	104.64	105.16	107.99	102.73	108.6	105.69	112.08	106.23	108.22	112.81	110.97	109.56	109.58	106.86	105.78
104.71	103.63	108.51	103.78	106.05	102.51	104.14	106.76	107.61	102.74	108.16	106.47	105.02	111.69	108.28	104.49	104.49	107.28	108.19	106.65	104.25	100.72	100.09	104.35	104.35	107.21	105.72	108.89	105.24	105.38	109.54	108.94	104.67	107.83	105.24	104.55	104.26	105.28	103.67	107.14	109.11	102.95	106.09	108.39	106.28	105.51	105.37	107.3	106.01	102.69
108.65	107.25	100.92	103.56	106.63	102.25	102.64	107.1	104.11	111.49	106.55	103.9	100.69	105.59	105.29	105.22	103.56	105.21	105.23	110.29	103.86	101.24	107.03	104.32	103.86	105.24	100.36	106.04	106.57	107.66	107.63	108.04	103.36	105.41	101.81	100.94	105.82	98.843	100.89	101.45	112.2	105.92	109.88	102.21	106.25	108.73	111	106.6	106.57	103.87
104.64	105.66	108.5	106.83	109.22	107.99	109.11	104.83	108.67	104.82	107.66	106.02	105.21	106.72	106.71	106.88	104.6	106.39	104.21	106.43	106.53	103.32	101.98	110.3	107.57	105.61	108.44	108.46	106.35	106.35	108.84	106.48	105.54	106.51	105.84	109.55	105.02	108.87	107.97	109.24	108.9	107.39	105.7	104.27	110.13	108.29	108.49	99.44	106.86	105.02
110.03	112.82	108.11	104.69	111.05	107.88	112.43	110.04	109.73	110.65	106.25	110.75	108.79	107.3	110.64	107.96	109.9	108.98	106.57	108.76	108.98	108.9	108.95	110.88	112.02	108.11	110.16	106.32	104.71	108.52	107.75	110.11	112.03	106.88	107.72	110.76	108.23	106.43	110.44	110.59	107.78	113.41	105.13	111.87	107.67	110.14	108.03	106.27	106.92	109.62
108.46	101.05	106.55	107.69	103.57	108.23	105.91	110.42	105.36	110.06	101.97	101.61	104.79	105.33	102.13	104.44	104.63	105.38	108.03	107.42	105.38	106.41	108.54	109.2	107.31	102.3	111.39	106.71	106.18	104.36	104.2	109.5	108.47	107.03	105.87	106.27	103.63	104.01	103.92	108.45	106.95	108.42	110.18	107.76	107.08	111.4	105.3	108.04	109.89	104.15
105.38	107.06	102.48	110.34	105.54	102.96	107.99	102.17	108.78	106.87	106.92	104.85	104.23	99.576	106.55	110.85	105.2	106.36	104.04	104.39	107.36	108.15	103.51	108.99	105.29	108.33	104.11	105.93	104.34	106.19	104.9	106.82	107.07	106.34	104.79	110.92	101.03	110.31	105.1	104.14	107.04	103.11	103.47	105.07	104.27	103.78	104.26	103.21	107.08	107.34
110.4	103.06	103.46	111.46	105.65	106.19	105.74	105.57	109.22	102.89	107.91	103	107	104.94	105.36	107.77	106.65	103.17	104.22	106.69	109.71	107.18	105.95	104.87	108.4	105.15	104.51	104.93	102.35	102.57	106.33	105.19	102.61	106.96	104.04	108.23	104.71	108.38	109.33	107.84	109.59	102.98	107.96	103.93	105.81	106.4	105.9	107.73	109.97	103.32
106.37	112.26	111.45	110.27	106.01	106.71	109.08	109.18	112.38	111.66	111.78	108.57	109.2	113.8	109.19	111.05	108.34	106.53	108.55	109.79	113.23	108.07	108.14	107.51	108.54	109.93	108.79	103.85	107.26	105.88	108.56	109.23	110.34	106.42	107.61	109.1	110.33	109.04	110.68	108.12	109.22	112.64	108.79	111.62	110.86	109.61	108.78	109.93	105.07	111.02
102.26	108.46	104.14	101.33	103.36	108.07	109.1	104.13	104.45	106.63	107.28	104.01	110.25	104.85	108.08	103.92	105.49	104.42	104.77	104.75	108.95	108.92	105.71	107.88	110.8	107.55	108.94	107.4	110.77	110.96	102.63	109.55	106.83	108.01	107.56	104.8	109.28	104.72	107.3	106.15	108.99	107.36	107.1	102.76	102.79	102.01	108.62	105.1	102.58	105.32
100.22	99.878	99.677	95.272	95.76	103.78	100.71	99.815	99.041	99.591	95.924	97.33	97.251	100.91	100.94	96.627	100.59	103.05	99.314	100.99	101.86	98.845	99.931	102.87	98.913	96.063	99.798	97.923	95.832	100.56	101.75	98.1	98.753	98.146	99.821	93.927	97.347	101.68	102.27	98.914	97.828	98.803	95.043	101.26	93.007	101.52	97.132	102.05	95.02	97.958
108.93	108.05	111.69	107.73	108.66	107.02	107.07	109.68	107.85	105.24	108.91	107.37	106.39	107.97	106.29	111.57	107.88	107.16	110.4	112.84	111.74	112.21	112.13	103.66	103.07	109.81	104.94	110.16	106.86	111.86	108.46	106.58	109.61	105.79	108.53	105.4	107.03	105.67	107.42	107.53	108.46	106.72	110.55	103.93	107.98	108.88	107.55	106.39	104.92	104.36
105.56	104.09	110.29	103.75	110.91	108.58	106.32	106.86	103.74	112.42	104.7	102.97	103.45	101.56	106.03	105.99	105.11	109.37	102.96	105.66	105.41	107.42	104.95	107.38	106.31	108.62	101.31	104.42	104.08	105.75	102.48	106.35	104.84	107.11	106.12	106.28	102.26	105.35	108.76	106.91	106.54	106.51	102.97	103.3	101.96	104	100.36	110	104.08	107.94
106.04	105.72	105.04	104.11	107.98	109.58	111.36	106.21	105.49	113.3	105.59	108.69	108.54	109.61	110.73	113.21	110.21	110.96	107.56	110.76	109.4	108.39	104.81	108.64	108.51	108.97	108.95	112.01	109.42	107.46	109.67	109.28	109.05	111.57	112.18	106.72	108.44	112.72	107.58	111.27	102.6	107.72	111.92	108.16	107.36	106.58	109.59	111.57	108.17	107.83
108.58	114.74	106.12	111.23	107.58	107.59	105.73	110.3	109.29	108.67	112.96	108.98	107.56	108.84	99.865	111.27	109.01	107.87	109.3	111.85	113.03	108.9	113.53	113.07	109.21	111.68	114.46	108.46	103.95	107.29	105.11	108.04	105.9	110.42	107.67	107.14	107.46	110.34	107.01	107.54	109.13	108.15	112.74	108.6	103.89	113.44	105.05	104.06	107.12	107.08
96.352	95.05	96.998	97.484	99.998	97.801	98.341	97	95.943	96.75	99.538	95.792	98.704	101.25	97.363	97.627	98.778	95.616	94.2	98.161	97.889	97.812	98.588	97.023	99.046	98.391	99.007	100.83	99.745	97.394	98.093	98.809	101.4	92.4	99.065	98.681	97.719	99.296	101.24	97.167	99.928	97.129	99.681	95.666	101.34	103.84	100.33	96.531	98.115	101.29
108.37	107.74	110.48	107.87	107.48	107.91	106.88	108.09	102.72	105.63	103.78	104.71	107.63	101.76	106.71	104.1	106.86	108.19	102.9	109.7	107.17	108.73	106.85	106.5	113.51	108.96	108.72	105.2	108.28	107.66	106.54	99.88	107.19	107.28	102.7	107.15	108.22	105.89	106.42	107.93	108.35	106.49	104.92	102.99	104.94	108.49	108.84	106.84	106.57	106.93
110.69	112.31	112.66	110.58	110.55	111.64	111.16	109.15	112.71	108.55	109.49	108.51	109.24	109.97	111.59	112.84	112.31	112.39	103.79	110.36	108.97	113.25	113.99	111.16	106.06	112.32	108.3	109.6	107.9	111.18	110.78	107.73	110.65	111.12	111.86	109.47	112.72	112.45	112.7	111.79	113.23	112.71	106.54	110.59	111.26	113.8	108.17	107.48	108.95	105.99
102.11	106.35	103.85	109.86	108.84	104.52	106.61	111.53	106.2	107.97	107.18	107.06	105.36	106.05	103.87	102.96	108.14	101.81	102.38	109.48	107.8	107.2	106.99	107.05	108.19	103.21	104.83	105.13	110.88	109.02	105.87	107.04	101.22	106.84	100.97	109	106.09	107.35	107.01	104.27	104.07	107.75	106.48	107.99	102.89	102.97	108.47	103.72	102.87	105.89
107.19	110.27	107.7	106.75	109.11	106.56	99.026	109.15	107.14	104.73	108.48	108.27	106.96	108.88	106.91	111.31	107.59	104.19	108.25	106.39	108.53	106.6	107.1	107.14	106.67	105.84	103.45	105.98	110.06	106.84	107.29	108.33	108.38	106.51	109.97	110.14	105.88	107.8	110.45	107.43	109.96	107.98	111.58	109.89	110.06	107	108.94	104.19	108.61	107.84
106.61	104.14	106.13	109.37	109.1	108.78	108.04	108.05	109.98	108.57	111.83	107.73	106.68	107.61	104.85	107.1	104.88	106.38	104.51	107.79	109.57	104.61	107.78	109.3	106.08	111.11	105.45	110.13	108.92	109.44	107.78	109.48	109.02	107.06	101.27	102.9	108.89	106.98	107.19	111.31	105.26	107.19	110.21	104.19	107.08	109.06	110.37	104.54	112.64	108.69
109.47	107.2	109.1	107.27	111.65	106.3	111.09	109.43	109.25	111.35	115.38	114.1	106.41	111.62	109.42	109.48	107.82	109.58	112.22	108.48	107.96	113.23	108.79	111.95	110.69	106.86	112.43	111.99	113.13	110.16	110.03	111.49	113.4	111.26	112.46	110.62	106.92	110.28	113.07	110.54	109.41	102.62	112.46	106.97	112.36	105.93	113.03	116.13	110.3	109.51
99.608	100.9	103.55	97.091	97.096	96.595	101.31	97.514	101.51	94.778	101.75	101.06	101.28	96.758	102.14	104.69	101.93	101.54	102.94	102.33	105.42	96.476	101.7	101.79	99.704	97.529	102.05	101.05	101.8	101.65	98.255	104.99	97.018	103.27	97.112	101.85	96.327	97.622	97.866	102.58	97.773	103.45	97.051	100.14	99.067	98.968	96.935	100.21	104.57	102.24
108.13	109.72	107.06	101.84	104.31	107.07	107.86	106.08	108.74	106.19	109.78	104.04	109.38	107.31	105.49	107.35	103.52	104.14	109.4	107.39	103.83	106.15	105.32	110.51	104.05	104.59	108.61	106.2	104.72	107.41	109.15	104.59	106.9	102.92	107.51	109.34	107.1	104.72	106.31	104.53	107.3	107.19	106.75	105.62	111.26	105.11	104.78	108.31	106.9	106.39
109.14	104.54	107.36	107.19	105.21	103.6	105.38	106.84	103.73	104.42	107.21	104.57	102.73	106.42	107.17	107.84	104.86	105.39	100.43	104.84	106.51	107.25	106.63	103.73	106.77	104.65	103.63	100.66	111.42	106.46	107.64	103.07	105.7	110.78	109.9	104.4	109.18	106.42	105.28	102.51	105.42	108.07	104.6	104.21	104.91	108.47	106.41	111.21	106.97	105.05
111.69	107.53	109.56	110.43	105.52	105.48	111.84	107.96	109.86	112.61	107.35	105.43	106.71	111.21	105.58	109.36	111.93	111.7	111.03	109.77	106.61	106.09	110.56	107.3	107.52	103.86	112.75	109.13	108.94	107.51	111.48	109.26	109.2	109.97	105.9	107.62	110.4	113.15	109.16	106.78	113.44	111.61	108.71	108.82	109.1	107.41	113.15	109.73	105.09	113.55
103.95	105.21	108.31	108.58	111.29	107.3	107.64	106.89	105.32	107.84	109.09	103.82	105.12	104.23	106.2	103.07	110.05	109.88	106.04	105.72	102.84	107.9	105.42	107.48	105.72	107.97	107.46	108.17	108.64	102.27	108.86	102.43	101.79	105.03	104.61	108.73	104.38	104.49	103.96	103.52	106.61	106.42	106.42	111.31	104.4	108.22	106.76	105.51	109.17	110.36
105.91	104.28	102.92	102.37	106.86	112.01	101.93	108.15	105.69	106.98	110.42	104.33	107.65	111.62	104.91	105.89	105.81	104.68	108.06	105	104.84	104.99	107.81	108.44	108.89	106.69	104.08	102.79	104.55	105.38	99.334	104.61	103.11	108.18	105.29	108.55	108.7	108.65	108.03	106.82	107.07	105.89	106.52	101.81	108.6	108.65	106.26	108.41	106.07	102.48
99.471	100.95	100.46	104.56	98.434	106.6	99.983	101.21	103.12	95.26	101.16	101.67	98.468	100.71	101.7	98.565	100.41	101.99	97.481	98.673	103.75	100.03	98.903	106.34	101.63	99.488	98.374	95.717	100.55	97.625	102.26	96.6	100.94	102.36	97.919	97.458	99.772	97.759	102.9	98.885	102.5	104.79	101.11	101.51	102.8	101.38	97.938	100.76	99.359	100.84
107.67	112.64	108.18	109.79	109.47	105.06	106.91	109.55	110.36	108.39	109.61	108.23	107.32	107.83	110.1	110.11	105.65	108.98	108.46	104.5	112.64	111.92	110.6	107.06	107.77	106.9	108.79	110.12	105.4	111.23	108.42	105.79	110.65	107.95	108.98	108.12	108.01	113.41	106.99	107.81	114.73	105.62	107.49	106.44	103.83	110.98	113.82	109.75	106.09	104.84
102.09	106.59	105.73	106.85	103.96	104.53	102.61	101.66	106.86	105.34	111.21	106.95	102.9	105.19	109.99	106.4	106.63	106.42	105.65	101.74	105.51	106.08	105.41	103.82	104.41	104.75	103.57	103.95	106.12	107.82	100.81	108.96	107.86	108.4	108.6	103.7	104.96	109.84	102.48	105.43	102.86	104.38	103.93	105.35	106.92	105.04	104.01	103.75	105	107.63
101.95	104.57	99.874	103.66	104.75	103.43	100.68	105.53	102.53	105.3	103.86	103.57	102.21	102.45	104.2	106.08	109.48	105.33	106.72	106.5	108.91	108.36	108.17	109.89	106.75	101.89	108.13	103.72	104.55	101.88	102.57	106.27	106.24	105.79	105.45	104.52	107	107.39	109.68	107.82	106.5	105.65	111.35	107.71	108.06	101.38	105.17	106.81	104.65	108.37
108.84	103.34	105.7	104.55	106.19	107.93	106.17	103.6	109.43	105.67	106.75	107.08	109.78	106.74	108.89	105.89	109.37	108.53	106.38	108.03	108.98	104.1	106.35	110.28	101.45	109.48	105.87	105.34	110.04	110.38	106.33	106.5	109.07	108.79	105.46	107.3	108.27	108.17	108.83	102.94	112.2	107.18	105.68	106.49	104.96	108.55	104.82	105.33	108.78	111.89
108.42	111.69	111.35	109.22	110.43	107.88	108.46	111.76	107.56	107.69	108.38	107.54	109.32	106.87	107.25	107.18	107.12	110.83	107.94	110	103.68	107.96	110.68	108	109.27	103.56	104.22	107.63	114.06	107.19	110.84	108.11	108.76	110.93	109.54	108.31	111.98	107.44	112.81	110.05	110.46	104.72	110.29	107.09	110.34	107.11	107.78	110.29	108.51	110.15
102.99	106.03	112.91	108.46	103.59	111.25	106.33	106.02	106.83	107.22	112.94	109.06	105.73	109.53	108.79	109.99	103.93	111.69	106.51	105.69	104.95	106.65	105.95	105.95	106.96	106.11	99.945	109.06	106.1	107.23	107.02	107.97	103.35	106.77	105.35	106.75	101.15	109.49	105.17	104.8	105.19	107.36	107.2	109.62	109.08	107.17	103.38	103.74	107.66	106.97
109.35	108.71	105.11	106.95	106.68	105.23	106.24	104.66	108.72	108.34	105.22	110.05	109.22	105.2	107.59	107.16	102.8	105.45	107.65	107.56	106.88	104.13	104.85	104.54	106	108.68	107.83	104.63	104.57	102.67	104.53	109.01	110.57	104.6	103.29	105.77	107.79	107.72	107.37	107.56	103.62	103.01	110.77	102.32	103.93	104.38	106.12	104.08	107.05	107.91
107.13	102.47	105.46	106.31	102.54	106.88	100.65	102.87	106.16	103.88	108.26	102.78	107.4	101.85	103.79	100.1	104.43	105.24	109.2	108.53	111.61	108.45	101.42	104.4	103.15	110.18	106.45	108.02	111.89	106.05	101.5	104.41	106.83	104.26	104.32	108.65	104.92	106.01	105.48	109.72	104.12	105.22	105.64	107.17	104.9	104.78	107.14	101.57	105.14	110.34
106.2	108.53	104.98	109.36	103.83	106.68	105.67	108.05	105.44	103.24	106.38	110.93	101.19	103.61	104.51	102.73	109.12	105.75	104.58	102.74	102.84	104.37	103.75	105.99	105.02	103.85	107.85	105.25	105.07	104.88	111.6	105.04	105.06	103.23	104.99	106.16	103.47	109.73	106.18	103.16	111.42	106.4	109.61	104.56	103.21	101.91	106.17	107.31	102.06	108.6
107.44	106.42	104.25	104.07	103.99	98.386	100.03	105.67	105.49	105.71	106.64	104.8	108.84	111.04	106.27	102.51	105.91	107.7	104.06	108.19	110.17	108.58	104.52	101.28	106.34	109.29	104.14	102.26	107.63	102.5	106.31	103.67	107.46	100.49	103.53	105.68	105.58	104.81	110.02	103.98	102.78	108.1	107.05	103.05	108.75	106.1	106.24	101.91	101.82	105.49
100.5	100.68	101.1	92.251	99.767	98.753	97.715	106.83	99.303	94.594	99.605	101.74	97.223	100.89	100.08	100.34	99.529	102.76	99.231	99.887	98.868	97.861	102.85	95.083	100.99	101.44	98.576	99.921	98.449	100.34	102.09	101.71	98.208	100.31	95.069	98.182	100.22	101.88	100.53	93.546	104.14	99.813	102.67	100.61	100.28	98.881	102.96	100.08	100.01	100.46
105.41	100.52	104.73	106.76	104.69	105.27	104.74	104.02	110.84	103.88	108.07	108.78	103.62	106.76	106.56	107.13	102.24	104.79	103.32	105.18	105.32	111.41	100.25	105.66	103.74	105.54	107.1	107.53	103.5	103.32	105	103.1	104.73	104.99	105.18	110.78	108.04	107.18	104.21	105.55	100.97	101.83	109.41	108.62	103.84	107.72	104.76	102.28	110.49	107.84
108.16	103.77	107.23	104.8	104.45	113.05	109.61	104.16	108.14	106.39	106.76	107.2	107.57	105.4	106.66	107.5	106.17	106.71	105.32	106.51	106.72	106.12	109.08	107.14	108.17	104.81	109.65	102.58	108.91	109.54	105.81	109.49	113.03	107.61	107.62	108.35	104.01	107.08	108.37	106.63	114.27	113.38	110.65	108.8	109.34	111.94	105.91	104.87	105.92	107.62
109.42	108.16	110.66	109.19	108.06	110.38	109.8	108.99	109.66	108.66	111.36	109.92	106.68	105.87	103.17	111.84	108.82	107.2	108.36	106.58	105.69	110.5	112.52	119.03	108.19	108.11	110.36	113.87	104.48	109.36	112.72	109.81	108.42	112.36	110.72	108.09	106.6	110.99	105.76	108.36	108.81	105.64	108.54	111.17	110.83	107.04	111.13	109.39	112.83	105.41
102.39	103.12	98.515	98.698	100.74	102.93	106.14	100.86	99.336	100.86	99.356	95.127	98.944	99.65	101.44	103.92	100.89	100.42	98.603	100.19	102.94	101.55	100.53	98.17	99.114	102.45	100.15	97.524	96.735	101.78	96.6	101.31	100.1	98.859	99.371	97.964	98.191	98.362	100.42	100.71	103.39	100.73	101.15	98.131	102.22	100.8	102.57	104.46	97.217	97.026
103.2	104.19	108.84	102.38	104.08	104.26	103.23	103.33	108.11	103.6	104.07	104.8	103.62	106.06	109.49	104.32	101.57	103.41	103.86	106.78	110.35	103.67	108.3	110.09	105.29	107.37	104.05	103.94	106.98	108.31	108.09	108.09	105.3	106.6	99.068	102.12	103.61	105.45	108.34	106.14	105.89	108.28	104.47	108.38	107.92	107.89	103.3	107.12	112.11	109.66
104.02	104.32	105.6	109.7	103.46	105.48	107.81	107.23	105.63	104.26	97.903	104.88	107.64	102.27	101.9	103.82	105.39	106.93	107.4	106.89	102.51	108.71	108.49	106.7	103.26	104.18	108.77	104.15	105.37	103.33	105.16	107.67	106.43	107.12	107.92	107.01	104.95	107.48	106.2	100.21	106.18	104.3	105.78	108.21	105.32	105.33	105.05	107.11	100.73	111.33
99.48	96.222	100.34	100.52	98.495	100.27	96.132	98.427	101.93	101.66	96.971	101.87	104	98.542	100.22	103.12	100.23	97.518	93.84	101.36	102.63	103.1	102.41	100.73	98.778	103.08	103.08	99.278	93.307	104.28	104.28	100.71	101.69	95.686	102.22	100.73	97.85	101.26	101.47	100.13	99.403	94.71	98.281	105.2	105.75	97.259	101.34	103.64	99.251	99.821
108.56	107.51	109.96	108.26	104.18	106.97	99.956	107.16	107.63	108.55	107.77	105.1	101.91	111.96	104.94	105.48	107.8	105.49	109.1	107.05	105.98	105.12	107.8	109.56	107.86	109.35	107.73	106.43	108.33	105.62	110.45	108.4	103.91	106.96	105.86	101.85	112.33	107.71	109.05	109.23	106.48	103.6	103.1	106.91	105.69	102.58	105.41	108.55	110.33	107.8
105.49	108.45	107.74	108.56	106.34	102.45	105.89	107.68	106.74	106.36	108.47	110.44	106.54	110.84	106.34	107.55	109.16	109.75	110.9	108.24	106.32	105.2	107.9	112.34	111.66	104.98	106.38	105.44	108.17	106.12	103.88	106.91	105.8	104.25	107.94	105.47	106.61	107.44	106.22	107.42	108.34	112.94	108.04	107.28	105.97	109.17	109.14	110.43	106.01	109.66
101.95	112.61	108.56	109.65	114.01	108.47	108.53	104.13	110.1	110.23	110.89	111.89	103.23	105.6	108.22	111.97	104.18	109.59	107.41	108.92	107.54	103.37	106.19	111.04	109.08	107.5	107.12	109.83	107	108.77	103.92	111.17	104.34	110.23	108.09	106.47	111.31	108.76	108.26	111.16	112.88	105.71	110.93	109.93	106.86	113.32	108.97	107.33	108.83	112.22
105.42	102.74	107.79	105.68	108.49	102.57	107.57	111.08	107.03	106.29	113.75	104.17	108.2	109.65	107.37	108.44	106.35	107.79	105.26	107.21	105.54	105.12	108.57	105.32	108.44	104.8	104.59	103.85	109.47	106.86	106.23	107.58	107.46	104.75	107.33	108.85	106.14	102.97	101.84	108.46	107.41	104.3	105.49	111.01	104.35	106.22	103.94	105.08	109.12	108.21
107.21	109.25	108.99	108.7	106.58	107.17	107.4	108.73	109.2	105.78	106.36	108.45	108.83	106.59	105.7	107.24	110.45	108.36	108.62	108.18	110.7	107.58	110.43	107.98	111.97	112.17	109.01	109.45	108.54	109.44	106.74	106.61	113.02	111	104.09	108.08	111.04	105.67	106.93	106.19	109.02	109.47	107.26	105.88	109.01	107.3	107.18	107.79	108.77	109.11
92.297	97.376	95.43	98.841	95.532	93.362	99.646	99.097	95.118	96.162	95.843	98.691	99.506	99.547	96.177	93.997	100.18	98.625	98.044	98.694	98.81	101.36	103.8	98.373	97.499	98.082	97.504	102.77	94.474	100.71	97.692	98.504	97.333	99.174	99.481	100.77	99.265	94.984	96.811	104.51	97.438	96.966	98.093	102.47	94.046	98.34	100.07	98.48	97.36	101.39
102.48	106.3	107.03	105.12	105.96	104.47	111.62	108.38	109.24	104.03	108.74	106.18	105.03	103.87	105.69	102.54	103.94	101.58	106.09	103.42	110.02	105.43	101.91	105.26	106.44	108.87	107.85	106.84	102.37	107.97	104.17	107.85	104.76	104.61	102.58	109.24	109.94	102.83	111.48	105.74	103.08	106.24	106.34	102.71	102.78	102.39	101.59	98.784	103.76	103.11
110.17	108.05	105.76	110.8	108.7	108.12	109.76	113.15	107.79	105.99	109.73	109.1	110.67	107.5	106.98	108.36	110.06	113.1	107.22	108.15	108.19	109.73	106.12	109.59	106.19	108.56	105.16	112.21	106.56	107.07	106.95	111.62	110.15	106.39	106.27	107.19	106.64	105.4	107.69	103.96	108.21	104.72	107.35	109.95	108.87	107.72	106.98	105.84	107.39	111.03
97.144	96.327	102.6	99.554	95.09	94.231	96.297	96.134	98.516	97.376	99.804	97.355	96.896	101.82	96.552	98.123	102.55	94.787	103.09	100.44	97.614	101.26	99.851	95.905	100.1	101.01	102.57	101.39	100.24	99.511	97.789	99.086	99.33	93.919	96.202	99.998	99.935	97.369	98.313	97.851	94.435	99.154	95.555	94.75	95.253	99.296	94.631	97.929	96.633	98.719
103.84	109.99	104.84	105.66	109.35	107.15	107.06	108.35	112.81	110.61	102.91	105.18	101.83	105.78	108.28	108.21	109.33	108.65	108.36	106.61	105.76	107.86	106.65	109.73	106.94	107.63	111.63	106.65	107.34	106	109.21	106.94	111.52	105.54	104.22	106.26	106.37	108.6	107.71	108.57	108.53	107.74	111.4	110.73	102.62	104.86	109.44	106.39	108.91	107.4
101.97	104.73	108.79	106.1	105.24	106.49	102.09	109.13	109.83	109.51	103.99	107.64	107.4	101.42	104.79	100.89	106.38	106.37	106.94	106.45	111.82	110.26	103.59	107.32	110.4	101.35	103.51	104.69	105.01	106.99	105.78	105.59	109.83	106.25	105.41	106.66	106.88	104.53	107.97	107.1	108.75	105.4	106.81	106.24	109.76	106.9	104.64	106.63	102.95	103.13
99.75	97.733	100.81	97.884	100.26	102.65	99.072	97.954	106.45	97.119	101.47	100.49	102.41	101.31	101.85	99.338	103	101.06	98.899	102.12	99.825	104.09	92.864	100.53	97.975	101.48	104.35	101.02	99.657	99.454	101.04	105.11	100.81	102.59	98.958	101.79	99.709	96.681	98.964	100.94	99.777	102.79	100.74	103.03	101.69	99.761	101.01	103.58	100.78	97.361
100.28	101.14	103.15	102.89	98.311	104.11	98.544	99.647	104.05	102.42	104.16	98.939	103.13	100.38	100.15	99.88	101.56	103.56	100.58	100.06	103.4	96.917	103.27	104.1	101.75	98.396	101.8	104.35	101.99	99.695	97.221	104.5	103.59	102.41	106.44	98.337	104.42	96.22	101.3	103.45	98.098	101.18	104.92	98.639	97.408	97.719	99.125	97.702	103.36	99.634
107.38	113.67	110.13	107.61	111.76	114.11	111.45	109.2	112.74	111.04	113.54	112.2	109.09	109.61	112.75	107.72	113.05	112.95	111.85	106.55	109.37	110.71	105.58	107.87	103.72	110.6	114.24	109.58	108.84	112.07	110.26	109.99	108.81	111.63	111.53	109.86	115.66	110.44	110.9	112.19	113.59	109.79	108.84	107.7	112.62	107.66	108.47	111.64	103.45	109.62
110.84	104.42	106.98	104.15	111.77	104.75	105.39	106.1	102.11	104.15	107.84	102.61	102.94	103.75	107.57	108.12	107.64	105.85	109.66	109.23	109.62	108.41	113.02	103.54	103.38	105.2	111.36	105.14	109.05	105.29	106.3	108.24	105.87	109.43	105.02	106.96	106.77	106.25	106.15	101.76	103.56	109.21	107.74	105.58	107.81	103.58	103.97	107.98	102.5	108.87
109.41	110.18	105.91	108.3	106.48	104.23	109.99	109.74	106.66	103.96	104.02	106.45	104.74	111.45	109.92	107.31	107	107.92	113.2	106.66	111.18	105.9	107.86	108.23	107.56	111.26	105.19	106.24	106.72	111.38	111.64	108.49	110.42	108.6	107.84	110.81	108.03	107.29	109.69	107.43	107.6	107.37	105.87	108.95	107.33	110.56	109.07	111.59	112.6	106.23
103.65	101.47	102.56	100.69	105.23	103.15	99.745	102.79	103.32	105.96	101.11	100.29	104.29	98.331	102.27	101.82	102.2	106.02	104.33	103.95	102.59	104.24	100.79	100.95	100.9	99.073	96.726	98.663	101.28	100.73	103.67	100.72	98.955	105.73	103.11	104.96	100.62	103.03	102.1	98.602	103.78	105.8	98.689	103.2	99.025	101.65	109.09	102.81	103.46	104.07
109.17	107.1	108.09	109.48	108.39	103.49	106.05	110.76	109.91	105.84	109.26	111.3	106.82	109.85	103.32	109.33	106.07	109.13	112.5	106.61	108.08	104.98	110.55	110.92	109.28	108.01	107.35	109.01	107.68	110.53	112.25	107.57	111.46	111.38	105.63	106.72	103.05	109.99	108.15	106.65	110.74	111.32	105.16	110.09	106.85	107.21	106.39	109.57	105.82	109.03
107.98	101.78	104.12	103.51	106.63	105.94	104.67	108.55	101.46	106.57	110.09	111.09	107.33	106.07	109.72	107.13	108.23	106.57	103.93	105.68	106.1	102.42	103.8	107.58	103.91	100.71	102.54	106.82	103.47	101.43	104.6	106.87	107.49	104.97	105.42	105.18	106.48	108.24	102.32	104.41	100.62	106.59	105.2	106.27	104.59	104.05	107.68	108.75	100.66	106.67
107.85	104.51	105.54	105.35	101.14	107	106.17	103.89	108.48	110.46	107.51	104.82	101.93	104.32	105.92	106.18	101.04	106.79	102.83	105.19	102.46	102.32	105.67	106.3	102.64	104.74	107.72	102.5	104.08	105.75	105.43	110.26	106.44	106.47	101.58	109.71	103.88	108	107.19	104.3	98.977	107.49	110.38	105.39	103.37	108.69	103.94	106.46	108.64	104.38
106.75	104.62	103.87	106.21	103.76	110.53	109.25	105.37	111.01	107.16	104.88	110.01	107.16	103.45	102.82	105.53	107.63	106.09	104.37	109.32	106.89	103.95	103.29	107.94	104.25	104.7	102.34	105.96	105.52	104.75	104.12	105.45	106.83	109.61	103.1	104.02	105.68	106.35	99.912	106.67	103.7	104.06	108.11	106.4	105.58	109.32	109.84	108.14	107.53	108.5
102.7	108.86	103.42	104.99	105.67	104.2	105.13	106.51	105.44	111.04	109.77	108.98	107.8	109.31	108.95	105.55	104.31	107.81	107.64	105.25	105.11	105.58	110.41	106.7	109.08	104.18	102	104.08	105.38	111.43	107.36	108.34	104.5	109.56	105.6	106.91	108.83	108.29	110.1	107.17	110.87	102.86	109.32	108.95	103.58	108.05	102.89	107.56	105.98	107.29
101.27	97.267	97.266	103.13	99.094	94.327	95.009	95.721	98.108	97.203	96.989	96.589	97.459	99.213	97.348	98.614	100.4	98.365	102.85	97.128	98.837	99.481	101.01	96.834	95.058	94.946	99.158	98.338	95.934	99.158	97.433	99.422	98.125	96.902	99.058	98.175	96.441	102.61	99.629	95.576	98.014	97.815	101.51	94.321	99.06	99.464	97.717	101.04	98.086	96.598
111.06	108.44	112.04	109.82	107.97	112.35	112.16	112.21	113.18	107.88	109.01	117.61	111.35	111.38	110.65	109.38	111.47	109.59	111.62	107.4	109.24	110.99	108.91	110.49	114.75	105.86	109.09	112.26	108.06	113.71	109.35	108.67	107.63	110.59	112.15	110.87	110.03	106.83	111.65	107.86	110.45	107.05	106.77	106.86	113.85	110.67	113.02	109.89	112.6	113.45
108.2	112.47	108.95	104.01	103.33	106.41	108.16	109.29	105.79	110.91	110.09	104.83	104.81	111.43	108.08	109.73	101.73	111.54	106.12	111.06	106.59	109.5	108.01	106.62	104.84	107.53	109.38	107.39	110.25	107.11	109.26	107.42	107.13	112.86	108.19	108.53	108.4	105.75	109.09	106.88	108.37	106.62	104.65	103.15	109.08	105.18	106.62	108.89	107.54	106.39
103.28	99.604	98.826	101.35	99.487	101.9	100.77	99.134	98.377	99.668	97.356	100.96	98.193	99.023	101.21	96.688	100.44	100.78	97.368	101.4	99.838	99.431	99.199	103.5	103.77	94.561	101.21	101.21	95.842	102.4	103.95	98.637	99.729	94.54	96.083	101.29	106.04	97.59	99.272	99.238	99.277	98.77	98.996	101.71	101.76	98.47	99.367	101.88	100.25	98.752
108.13	107.15	108.59	110.18	104.73	106.77	104.5	106.84	105.37	104.44	101.06	111.67	105.08	107.9	105.52	107.85	109.43	109.57	103.53	106.11	101.53	110.39	103.96	104.29	107.5	109.04	106.85	101.57	108.05	105.5	101.98	102.35	108.19	111.47	105.13	106.45	109.23	106.4	106.91	107.63	106.25	105.1	111.16	106.21	104.88	109.06	107.42	110.84	106.84	106.14
109.74	109.32	103.97	109.84	107.82	108.23	112.73	105.92	107.09	112.52	105.11	113.81	107.21	106.94	109.49	102.19	106.88	108.45	109.08	106.56	105.23	102.24	108.94	110.53	109.06	109.29	107.4	107.49	107.38	107.47	107.26	110.47	110.24	108.77	109.94	106.58	108.64	108.94	106.45	105.97	107.54	103.85	109.76	110.48	110.89	109.95	104.92	108.51	108.71	107.38
99.779	96.877	99.311	100.4	96.292	99.528	98.867	96.097	97.602	97.013	95.07	100.37	101.02	98.737	102.94	97.627	99.131	98.057	99.83	96.623	99.004	99.859	100.39	95.15	97.773	101.32	96.364	101.95	98.369	100.15	100.51	97.868	98.433	97.13	101.77	97.413	98.061	100.73	95.919	98.461	98.69	99.245	98.149	103.4	99.759	98.072	95.23	100.47	96.77	94.582
106.18	107.3	116.52	112.11	111.06	114.69	107.42	115.07	110.61	108.11	108.14	109.81	111.25	111.72	118.6	105.81	113.36	111.84	109.47	111.97	107.33	107.86	116.12	106.92	112.66	111.35	112.32	115.16	108.38	110.56	113.2	111.47	108.77	112.33	109.45	106.63	109.54	107.19	111.47	109.73	112.16	111.71	110.67	109.91	113.49	113.5	111.07	112.8	113.48	109.05
104.3	102.1	104.54	107.71	107	98.035	107.16	110.05	107.83	105.96	102.81	104.43	102.76	105.74	110.3	107.51	108.64	105.75	107.51	108.68	109.92	101.07	102.82	108.72	106.46	108.33	104.32	107.06	106.6	106.96	105.21	106.89	106.42	104.34	108.74	102.73	104.71	109.09	107.79	109.29	106.86	106.55	105.44	104.26	107.94	104.23	103.82	105.74	100.96	108.18
99.256	96.225	101.21	102.84	94.166	99.31	100.02	98.543	93.011	97.034	101.49	99.684	91.581	97.692	102.93	102.11	103.42	100.71	99.303	93.112	99.883	94.89	97.423	100.06	95.746	98.67	96.556	95.154	101.33	100.5	101.79	101.68	100.84	101.38	99.753	104.44	99.356	92.691	98.371	95.71	101.86	100.87	96.715	97.77	101.64	96.24	99.298	95.52	97.755	98.091
101.71	99.192	100.2	97.977	93.131	97.814	97.711	98.358	101.11	97.105	97.094	96.546	98.735	97.419	100.26	103.07	103.25	100.79	97.878	97.153	100.67	95.85	101.41	99.706	95.249	100.63	97.896	98.291	97.738	99.666	101.98	101.97	101.55	101.38	100.46	99.159	100.18	97.479	97.944	97.084	97.089	96.233	99.399	98.901	95.21	100.48	100.29	97.926	96.174	96.453
105.35	104.9	105.41	101.77	104.62	104.34	100.12	104.92	106.44	107.48	105.08	109.34	107.07	105.62	100.65	108.15	105.25	107.75	109.28	107.2	108.17	107.36	102.17	110.09	107.45	103.56	106.91	104.32	108.09	102.52	107.42	111.01	108.36	103.2	101.88	103.74	104.77	103.99	101.7	105.71	109.87	108.37	105.31	104.14	103.36	105	108.61	106.58	103.53	103.23
110.35	105.08	107	110.85	105.42	108.62	105.3	104.1	104.76	105.75	104.86	105.28	105.82	104.82	105.68	108.54	105.55	104.26	105.9	109.21	103.74	106.98	106.38	106.07	108.33	104.68	103.78	107.65	103.91	106.51	109.89	105.17	106.35	104.71	105.62	107.05	106.84	107.99	110.58	110.55	108.3	107.55	105.58	107.36	104.14	104.74	104.67	106.58	103.24	109.19
104.63	104.99	106.21	109.16	103.44	105.79	104.97	102.27	105.4	105	110.06	107.63	105.5	105.37	104.6	102.8	104.29	108.02	102.56	107.13	100.6	104.08	101.26	108.88	103.72	104.88	107.2	104.59	105.06	103.3	105.82	104.74	105.01	105.15	109.43	108.17	106.83	103.66	108.43	106.45	104.32	103.78	104.3	106.47	106.36	102.57	107.22	99.097	107.41	108.76
105.57	109.67	106.18	109.33	104.2	103.45	105.25	107.39	102.04	104.5	103.22	109.02	105.52	107.76	108.6	107.57	102.32	109.18	104.01	106.08	102.42	105.29	101.99	102.92	104.99	101.9	103.93	107.53	104.66	106.51	104.68	104.31	107.74	102.46	104.89	104.36	98.843	107.63	103.1	100.5	110.13	101.43	106.01	107.02	109.63	107.11	104.17	108.67	107.89	103.69
107.44	110.72	106.42	104.88	105.53	107.37	107.88	104.91	108.29	110.06	106.43	107.39	108.87	105.34	109.27	111.01	113.4	109.99	109.34	107.21	105.36	106.45	108.54	111.03	108.77	107.18	103.19	107.12	108.47	106.31	110.33	103.72	110.51	106.33	109.2	107.2	113.51	108.24	108.29	109.35	105.02	105.02	106.67	107.56	109.86	110.52	110.57	107.41	104.38	105.41
111.41	112.99	107.99	110.8	109.02	109.36	110.11	114.24	106.53	105.27	113.14	109.94	111.87	106.12	110.58	108.21	109.48	107.57	110.74	111.33	107.01	106.48	111.41	104.8	111.13	110.24	106.03	104.45	107.59	110.33	105.09	104.44	108.73	107.07	108.11	111.19	106.28	105.25	112.58	112.86	105.34	105.31	103.62	108.63	107.22	107.47	106.1	110.35	106.45	110.13
99.517	101.31	100.58	100.75	99.674	99	99.888	103.2	98.503	94.198	98.779	99.4	104.62	95.128	108.22	98.189	102.91	101.83	99.225	101.4	99.876	98.922	98.879	97.655	100.26	97.792	100.61	98.992	104.73	99.353	98.617	100.49	97.4	100.14	99.6	101.27	102.28	100.51	101.06	100.76	102.32	97.964	98.276	100.67	101.74	101.69	98.482	100.7	99.023	99.801
111.54	110.95	108.64	108.03	109.85	104.92	106.01	109.71	103.48	108.03	111.06	108.45	103.76	107.49	106.99	102.38	109.88	110.45	108.95	115.29	106.09	104.76	108.79	111.4	110.03	107.79	110.51	110.01	108.33	106.7	108.51	110.7	110.25	103.68	104.95	108.17	109.92	106.94	109.76	106.88	109.05	111.96	109.84	110.1	105.64	110.04	112.07	111.2	111.61	108.49
109.04	109.72	108.31	102.7	106.47	111.21	108.38	105.41	106.47	110.11	105.49	109.25	107	108.52	108.91	108.47	109.38	107.43	110.81	102.03	106.4	111.65	108.55	108.55	105.21	109.79	106.48	109.49	105.87	104.33	110.05	106.04	110.04	108.78	110.95	107.84	108.78	114.44	107.7	103.9	107.45	108.51	108.15	104.06	101.47	112.23	109.17	104.84	112.11	108.48
108.48	106.67	107.29	108.63	104.88	106.98	109.5	107.51	104.48	108.43	109.58	110.36	111.2	107.37	104.81	109.47	106.37	109.56	107.96	107.78	107.99	110.05	105.05	105.5	104.15	107.48	113.99	108.45	105.86	107.88	111.72	107.38	109.43	101.47	106.02	113.75	104.49	108.27	106.24	105.46	109.36	107.41	111.11	105.25	108.1	108.35	111.06	109.47	107.17	106.51
105.33	112.42	107.06	104.86	106.8	103.69	106.1	109.17	110.98	105.34	107.27	106.75	109.19	108.31	108.29	105.08	107.29	110.03	110.65	106.85	109.69	107.53	107.73	109.93	108.05	108.89	107.12	109.53	111.22	112.78	109.2	109.93	107.45	108.85	106.25	103.53	111	107.06	107.74	114.15	105.48	108.56	109.24	106.63	110.43	107.14	106.72	107.4	106.2	106.29
111.8	107.18	106.51	106.53	106.28	110.2	107.81	107.46	107.65	109.36	114.8	106.39	110.66	108.35	108.31	108.86	109.3	107.7	111.89	109.45	108.23	110.9	112.46	107.3	106.86	109.55	107.31	109	107.28	106.89	106.88	106.95	106.1	109.49	106.73	107.11	111.58	109.9	111.64	108.42	105.98	106.21	103.98	107.65	110.79	110.28	104.78	106.17	109.59	107.3
106.71	106.84	105.04	105.84	109.3	103.19	105.62	103.65	103.85	110.76	103.41	107.38	104.84	104.14	104	103.62	109.71	104.45	108.52	108.94	105.93	109.32	98.686	105.15	109.9	106.54	104.17	108.29	112.29	108.34	104.78	107.17	106.79	103.21	103.12	105.42	105.2	109.27	104.23	107.17	107.46	101.33	107.37	105.02	105.38	106.18	107.24	102.94	102.75	105.6
109.23	107.57	103.98	105.41	106.76	107.39	104.34	107.59	108.71	105.35	105.88	104.05	106.8	110.65	113.08	108.98	104.16	103.98	109.37	107.03	107.11	104.1	109.25	107.68	108.22	110.54	105.39	108.27	107.1	107.71	108.42	106.35	104.43	103.44	106.45	106.78	109.55	109.79	103.02	104.03	109.24	108.47	107.38	109.73	102.29	107.84	109.23	109.5	104.89	112.26
108.8	106.29	106.1	101.8	104.66	106.56	101.39	104.72	104.4	110.13	104.97	105.01	103.96	105.15	100.42	105.42	103.41	104.96	100.88	107.16	106.46	104.21	101.68	105.58	107.64	105.15	104.65	106.69	104.06	106.57	100.65	107.72	103.05	102.31	101.29	110.71	107.62	106.74	106.05	107.79	106.09	102.41	108.79	103.59	103.87	108.69	101.15	108.72	104.7	110.05
106.09	103.28	106.15	102.39	102.17	106.19	107.13	106.47	109.72	108.53	103.86	106.93	104.51	104.66	104.48	107.69	104.33	108.6	100.8	108.71	106.63	101.93	102.65	106.77	109.18	104.5	103.24	100.46	99.952	109.03	106.5	107.93	102.95	105.42	103.04	110.34	106.86	105.93	104.51	104.07	106.42	107.59	104.11	107.13	100.2	105.57	109.56	101.89	106.14	103.9
102.48	99.764	102.68	97.64	97.244	97.067	98.713	101.36	95.196	102.19	96.691	98.67	100.2	98.375	97.649	90.75	95.09	101.66	99.127	102.57	96.534	94.878	101.58	94.781	97.187	102.51	100.92	95.746	100.3	102.08	96.989	94.715	100.13	95.674	94.498	98.872	93.819	97.574	102.61	99.255	99.243	93.675	100.65	100.53	99.925	100.72	101.13	96.348	101.16	97.826
116.08	108.02	108.99	103.74	106.11	108.23	107.4	109.77	109.74	110.82	106.46	109.36	105.58	107.89	111.44	107	107.47	107.67	106.21	108.46	109.08	107.91	105.51	108.66	110.19	107.21	106.45	107.42	105.95	105.8	108.42	109.74	110.17	107.79	109.66	106.32	104.8	106.91	109.09	111.04	108.91	108.58	109.26	107.85	110.81	104.54	108.83	108.94	106.58	106.24
109.76	108.72	106.42	109.27	105.84	112.16	101.12	109.88	107.78	111.58	108.21	106.9	108.68	111.43	106.84	109.3	108	106.79	109.37	112.86	106.81	108.68	106.78	106.43	107.34	107.66	112.29	114.97	106.4	112.06	106.79	112.61	103.15	109.58	108.15	109.48	108.76	109.49	108.31	109.87	106.83	110.64	108.9	105.55	108.39	105.9	106.94	109.38	104.54	104.69
103.19	105.08	104.9	105.73	105.21	105.12	106.77	108.77	111.27	107.77	103.43	108.47	105.91	103.65	107.46	109.7	108.15	105.17	105.76	104.01	105.23	104.23	102.64	109.84	111.1	104.1	104.25	102.82	107.72	104.49	110.84	106.74	105.96	107.62	106.56	107.17	105.48	95.831	109.86	106.89	108.21	105.01	104.85	107.49	102.06	103.82	105.65	107.95	105.59	106.52
109.01	106.95	106.55	104.46	113.11	109.86	110.31	109.67	113.43	107.1	109.62	109.88	108.74	111.41	110.14	111.12	111.59	106.13	104.31	110.6	111.76	103.76	104.74	107.97	105.38	107.38	115.2	110.09	113.97	109.55	107.79	108.2	108.77	106.15	109.51	104.68	105.87	108.94	111.14	111.76	109.77	108.14	109.02	107.58	110.34	108.15	109.47	108.91	110.81	109.29
112.69	107.48	109.99	107.47	104.16	109.66	106.83	109.79	109.5	110.11	107.21	108.92	108.15	105.55	109.28	107.98	111.43	111.78	106.8	108.43	109.81	107.06	108.13	105.31	104.4	108.57	114.09	108.85	110.61	108.13	104.23	111.43	106.01	109	110.31	106.37	108.55	107.61	113.68	105.3	105.28	109.59	113.77	107.76	107.67	109.49	104.78	114.15	111.55	107.71
103.71	110.41	108.31	103.84	109.53	108.51	104.42	109.51	104.94	108.96	110.58	107.95	106.6	108.29	107.18	107.5	110.86	110.56	108.22	108.16	105.52	107.29	108.83	107.58	105.67	108.59	103.53	109	105.67	107.13	106.83	108.27	104.19	110.52	107.29	109.83	103.03	112.76	111.08	108.44	106.73	104.88	103.97	104.89	104.34	111.32	103.77	105.73	109.09	106.12
109.42	107.7	111.05	108.8	106.22	111.12	111.36	107.73	106.36	109.93	108.35	105.99	109.97	105.77	105.9	107.32	108.02	107.62	112.08	107.7	108.11	109	106.33	103.42	109.54	106.15	109.75	109.77	110.25	108.97	106.19	106.14	110.69	111.37	110.54	108.88	109.92	112.81	109.01	106.9	106.7	110.17	110.51	107.82	106.39	107.52	107.62	108.42	107.63	105.25
106.65	106.44	108.43	106.4	105.29	107.14	102.96	108.73	107.91	104.96	106.57	110.6	101.56	105.01	110.13	102.41	104.51	106.36	105.98	100.02	103.21	106.92	110.31	101.41	106.56	106.44	104.57	107.58	106.41	101.65	108.18	103.05	102.74	107.53	108.14	105.86	107.48	105.04	100.58	107.07	106.44	104.99	105.2	102.9	106.71	108.99	102.15	103.67	106.84	106.11
106.75	103.25	101.31	105.64	103.46	104.37	103.71	107.82	104.61	110.37	106.34	109.93	101.37	101.94	102.93	105.13	102.68	102.15	106.65	103.13	108.1	104.01	102.63	109.59	108.79	106.87	107.21	108.03	106.1	104.98	106.64	105.73	106.31	105.89	106.87	100.25	101.33	105.02	108.8	106.21	103.77	101.23	105.25	105.58	107.96	101.84	106.52	103.58	107.12	107.33
108.61	112.36	107.88	104.18	110.44	108.24	107.77	107.18	109.94	106.68	106.59	106.64	110.21	104.23	106.88	107.11	105.14	111.66	109.15	107.7	109.21	113.73	105.02	105.93	107.27	111.31	109.35	108.87	107.42	111.19	109.92	108.17	108.02	106.99	105.05	108.58	111.96	109.94	108.04	108.93	110.88	109.74	111.26	104.49	108.37	109.46	111.51	105.51	108.68	107.33
108.42	103.48	106.01	110.64	107.17	108.36	105.93	110.05	110.89	107.37	107.24	111.42	111	111.26	111.69	110.65	107.08	104.15	107.56	108.49	108.54	109.62	108.55	107.38	112.29	111.9	107.99	108.91	109.27	108.61	104.02	110.51	104.7	110.68	111.66	106.63	108.48	108.73	109.48	111.57	107.36	110.5	108.6	109.59	108.31	106.83	112.35	108.6	108.72	108.46
106.01	106.46	107.2	103.82	108.7	108.41	106.88	105.39	107.3	111.93	107.3	106	99.668	105.31	104.71	100.81	102.22	105.04	103.62	100.97	104.91	107.5	105.37	108.73	102.56	106.28	105.79	103.41	103.52	103.14	105.26	107.65	107.11	105.57	102.47	105.64	111.14	104.18	108.43	103.68	103.73	106.81	104.01	105.7	105.86	108.55	106.5	107.48	105.33	105.2
109.27	106.91	110.25	110.29	108.49	104.85	112.2	105.3	108.91	107.95	108.24	112.94	111.63	109.37	111.08	110.81	109.09	110.22	110.36	115.86	108.63	108.93	107.53	108.28	115.06	110.63	114.22	109.59	110.76	113.41	112.26	108.91	108.98	111.59	109.36	109.8	109.68	106.57	112	106.68	110.43	109.51	111.4	108.19	116.97	105.14	112.09	106.06	107.35	107.97
102.64	102	103.74	100.57	99.98	99.936	98.995	100.74	97.826	93.61	101.07	98.053	98.121	100.83	96.772	99.142	103.53	95.845	102.26	98.605	101.75	103.96	95.358	104.54	100.32	99.276	100.68	99.548	97.763	100.43	101.2	99.367	100.35	101.86	100.05	105.13	97.899	103.07	98.066	103.01	100.37	99.271	102.29	101.11	100.63	102.08	98.394	98.495	104.46	96.568
109.15	110.41	105.17	105.45	110.06	106.38	110.5	103.91	107.4	108.47	109.05	111.33	105.72	108.36	107.58	110.67	111.92	106.02	105.91	107.66	106.89	110.89	104.79	112.11	111.17	109.09	104.2	107.85	108.98	106.98	105.99	107.51	111.48	109.17	107.1	111.52	110.36	105.34	110.4	103.85	109.68	108.83	107.36	108.23	111.25	110.42	107	108.8	110.58	108.77
99.261	95.589	97.493	94.966	96.608	101.93	97.145	100.23	98.406	99.858	103.36	99.329	99.554	95.915	96.787	99.237	100.44	104.78	99.993	98.878	95.303	95.606	101.42	96.066	98.626	100.82	100.09	98.914	100.16	99.702	96.415	102.25	98.51	99.555	100.15	100.37	100.28	103.9	99.05	97.379	95.786	95.025	96.082	101.33	99.456	99.942	99.713	100.63	98.555	99.873
109.45	108.56	112.19	115.16	111.11	109.18	110.18	108.29	109.3	107.77	108.82	112.62	111.09	111.13	109.85	107.44	110.69	111.17	115.17	110.92	112.73	113.21	112.15	107.98	104.71	108.87	112.33	109.57	108.31	113.57	111.57	111.78	112.68	108.25	112.18	111.56	112.65	108.14	112.44	107.33	107.65	112.73	112.08	108.49	112.6	111.53	113.95	108.64	115.42	110.41
105.9	108.66	106.15	109.63	109.24	104.79	107.14	108.24	111.67	104.34	106.35	107.45	109.12	103.36	101.9	105.51	108.63	106.6	107.48	105.31	105.79	102.55	104.58	108.14	108.39	106.45	105.42	109.17	109.52	103.6	104.55	99.684	102.23	103.11	105.25	107.38	102.68	107.98	104.58	107.16	110.02	104.01	108.64	104.06	104.19	104.65	110.31	101.05	107.96	108.82
105.87	105.95	107.51	103.58	102.85	106.6	105.01	106.32	106.35	106.16	109	106.91	106.27	104.96	103.97	108.86	104.76	107.39	107.33	105.43	103.27	101.72	110.15	108.71	106.27	105.07	103.08	106.01	105.32	106.42	105.26	106.23	107.15	107.77	108.78	105.3	104.76	105.91	107.06	101.76	105.09	100.33	115.32	106.05	103	101.86	106.39	105.73	105.98	103.33
93.651	98.262	100.11	99.912	97.934	98.222	97.829	98.682	100.83	98.71	98.78	99.941	99.063	97.201	91.754	97.07	97.791	98.41	98.47	97.719	98.084	98.391	97.001	98.175	101.54	100.11	94.153	97.892	101.03	97.299	93.988	101.58	97.527	96.813	95.941	92.775	98.527	96.698	91.723	99.336	97.548	100.92	102.25	93.899	99.468	96.117	99.422	94.851	101.41	94.051
101.38	106	102.46	104.11	105.37	108.28	105.67	106.62	100.84	103.78	107.35	102.84	100.88	106.26	106.51	103.21	105.48	103.44	107.2	103.01	106.54	102.41	109.15	105.62	104.9	107.84	102.83	106.99	101.66	106.42	110.47	103.7	106.14	108.75	105.17	110.17	106.59	105.23	104.03	102.98	106.44	107.69	106.53	108.17	112.77	102.79	105.81	103.78	110.59	108.14
96.205	102.88	98.682	103.41	101.31	101.42	104.5	100.1	97.321	101.83	100.95	98.504	102.84	100.71	99.196	99.073	105.6	104.08	102.43	99.076	99.389	97.223	96.048	97.232	100.07	98.629	98.896	99.221	103.33	93.672	100	100.23	101.68	102.77	99.032	105.12	102.53	94.941	102.53	100.69	96.461	103.09	98.414	98.003	98.21	98.397	101.76	98.808	100.28	102.51
107.57	108.19	111.39	108.05	105.31	111.87	111.84	110.12	106.8	112.37	109.26	112.04	107.98	107.33	111.92	107.91	110.84	112.67	108.51	107.29	106.99	113.07	107.6	111.6	110.29	111.09	109.54	108.52	108.49	110.67	105.55	110.6	111.78	108.47	113.37	106.43	111.93	106.09	111.27	106.42	104.97	104.64	105.64	105.75	106.44	108.49	107.66	105.24	109	107.39
96.506	99.243	104.14	99.535	97.757	95.838	98.862	98.096	103.76	101.75	102.57	101.2	100.44	95.424	98.31	96.448	103.33	97.03	98.472	98.677	100	97.809	101.51	92.899	97.863	97.675	99.366	100.86	98.99	97.976	98.277	100.11	100.03	103.96	99.247	98.265	98.695	97.979	96.65	101.29	100.23	97.18	99.855	104.39	102.49	100.73	95.035	99.664	96.935	101.46
96.629	100.74	102.35	99.9	97.701	99.429	99.213	95.582	99.807	98.655	97.736	94.813	96.332	103.21	96.978	99.825	98.383	101.07	99.731	100.04	95.584	99.611	99.834	99.718	98.001	99.443	94.594	97.772	100.24	100.06	99.237	98.698	97.33	100.85	95.393	97.134	100.64	96.575	97.676	99.23	98.744	99.772	98.502	100.36	93.232	99.627	95.485	99.02	99.414	96.855
112.31	111.13	106.08	110.41	109.95	113.26	109.28	108.14	110.19	106.35	107.75	111.1	104.39	106.7	104.18	108.46	111.18	109.46	114.54	114.2	108.79	106.22	109.08	109.13	108.57	111.06	109.49	107.9	106.42	106.33	110.2	103.63	109.32	104.15	108.06	110.75	108.62	111.2	109.32	111.65	109.82	107.75	110.97	109.02	112.3	102.99	105.82	110.54	107.96	104.78
109.67	112.26	108.52	109.99	109.96	114.02	110.66	108.5	112.34	114	114.27	113.24	110.96	108.57	110.82	108.37	112.51	112.26	106.78	107.61	110.87	110.81	109.77	112.17	111.59	113.56	112.56	114.58	112.34	110.14	106.44	113.5	106.46	111.45	112.46	114.15	107.66	109.55	108.36	115.05	109.99	106.85	111.14	112.3	108.77	107.16	112.82	115.66	108.42	106.36
99.92	98.996	95.38	99.585	101.78	102.15	102.1	97.358	99.417	100.35	100.68	96.577	97.6	98.503	99.995	99.544	100.7	97.152	100.85	103.51	101.65	104.03	98.732	100.34	104.73	104.71	99.488	106.09	102.35	103.75	103.62	102.13	100.77	103.07	108.19	99.886	104.56	100.34	100.09	102.64	105.31	99.644	106.14	102.55	100.15	102.63	99.964	94.712	98.791	101.19
94.383	97.699	99.083	101.64	99.586	94.704	102.91	101.53	97.683	101.02	99.166	104.28	101.39	97.561	96.814	95.53	97.718	102.85	98.392	102.23	98.115	98.388	97.959	100.38	98.952	99.976	101.99	99.89	100.74	95.976	98.139	100.21	99.595	98.627	100.55	103.11	101.08	104.52	99.731	98.254	102.13	100.31	97.387	98.733	100.75	99.142	99.872	98.192	102.01	101.21
104.45	106.28	106.44	104.07	104.61	103.81	108.17	107.55	109.43	108.42	110.58	108.23	105.2	104.15	103.39	109.2	107.18	106.21	105.26	107.76	108.29	103.08	105.56	106.95	105.06	103.47	106.24	104.4	105.6	106.18	110.23	107.01	105.29	103.51	102.87	104.19	102.06	107.1	105.38	108.74	107.7	103.6	103.97	106.21	102.46	102.98	105.68	107.45	107.8	105.95
98.431	101.61	99.311	97.376	97.296	99.087	105.97	100.9	95.969	100.4	97.926	98.673	101.45	100.85	97.804	96.667	96.604	99.26	99.726	97.863	100.31	95.961	98.434	101.6	100.25	100.78	101.21	95.457	99.133	98.351	99.921	102.67	97.742	101.48	99.111	95.19	97.719	94.974	98.099	97.015	99.37	97.22	96.646	97.84	91.527	98.072	99.148	102.68	98.658	98.061
112.29	110.91	105.61	107.67	106.89	105.54	105.27	109.84	114.43	111.24	114.65	107.65	109.07	109.13	106.38	103.81	105.88	107.49	112.67	107	108.76	109.11	107.48	110.63	107.85	103.35	104.65	112.51	108.84	107.09	110.13	110.06	106.51	109.47	107.88	104.82	106.69	110.7	107.4	106.74	110.66	106.14	109.45	108.6	109.75	105.79	107.04	110.52	109.62	112.44
103.64	104.24	102.14	107.79	104.28	101.94	103.63	105.58	108.16	106.69	102.02	103.5	106.01	105.04	102.82	106.37	104.83	103.22	108.14	103.71	101.73	103.67	103.95	107.76	103.9	109.22	105.68	100.47	108.97	106.74	109.73	105.11	107.25	104.57	108.22	110.97	106.9	104.87	106.45	104.46	105.58	110.78	108.57	106.28	107.36	108.26	105.73	107.09	109.27	105.33
97.442	102.52	101.82	102.41	101.28	99.868	106.45	103.15	103.18	102.16	103.46	100.16	98.456	100.77	101.49	102.46	106.99	101.03	100.61	107.49	101.3	103.5	103.15	95.54	98.63	99.353	101.84	98.648	100.67	104.88	102.9	102.68	99.415	105.13	101.3	102.22	100.37	102.52	96.043	104.19	99.76	98.502	100.03	96.739	101.52	99.662	102.55	99.852	98.442	104.79
113.36	111.52	105.35	112.99	111.56	114.52	112.13	106.97	111.12	112.58	110.6	107.78	109.88	110.37	108.73	102.98	112.55	115.97	113.28	106.84	112.15	111.72	110.32	109.81	111.19	111.31	108.11	110.11	115.67	109.66	109.85	108.96	115.24	105.79	113.92	105.99	111.61	110.62	111.24	111.66	110.92	108.33	115.11	112.51	111.17	108.72	109.23	108.45	109.52	107.04
107	102.35	102.71	101.49	101.36	97.749	94.944	98.274	98.515	99.173	100.04	99.451	98.49	95.551	100.69	103.9	94.348	101.89	102.55	101.67	102.71	98.021	102.27	102.75	99.794	97.733	99.184	100.66	95.275	101.34	102.73	98.434	100.15	95.427	100.7	98.386	99.101	98.582	98.043	100.9	101.4	101.66	96.817	100.78	99.847	103.11	102.04	103.66	99.723	103.9
97.967	97.598	95.868	95.273	94.911	100.5	95.469	97.89	99.844	96.997	98.226	98.901	97.815	97.363	95.549	95.199	96.029	95.674	99.144	97.224	96.505	100.74	97.282	98.288	99.945	100.13	102.72	99.423	95.938	98.41	97.431	97.892	98.622	94.636	96.03	97.472	98.238	101.44	97.288	96.99	99.78	95.737	94.204	98.015	104.43	101.85	96.594	93.062	97.248	97.941
109.63	109.9	114.91	111.01	110.47	107.31	107.37	108.72	107.14	111.05	107.6	109.75	110.04	113.83	103.74	107.93	104.73	107.33	110.14	104.82	109.1	104.52	105.84	107.32	108.5	109.71	108.02	105.86	105.49	106.01	103.45	107.75	108.52	109.05	107.04	108.34	109.77	111.18	109.68	109.67	107.73	114.62	104.18	108.64	110.13	109.36	109.77	105.84	110.04	107.76
105.94	111.07	102.47	103.63	108.24	106.46	111.12	106.53	106.97	105.48	102.91	105.71	104.98	106.75	102.25	108.01	103.14	107.8	104.95	100.56	111.09	104.62	107.04	102.71	109.36	106.16	104.99	104.64	109.65	110.23	105.78	104.07	102.92	101.61	103.38	108.52	107.98	106.81	104.29	105.1	103.9	107.31	103.67	105.96	106.95	102.87	104.24	104.23	104.94	106.59
105.36	104.65	102.35	101.93	106.33	106.05	104.43	104.5	105.53	109.31	104.28	104.89	108.37	101.94	102.69	109.71	103.28	106.16	100.94	107.08	105.56	106.73	103.66	103.61	106.02	108.84	106.12	107.04	105.3	106.39	107.3	106.5	104.9	107.7	104.38	101.12	107.04	106.63	99.974	107.33	105.91	107.48	104.99	105.73	101.44	108.74	103.44	106.96	108.55	103.85
102.88	105.5	108.73	103.48	103.9	109.77	104.65	103.48	104.02	107.94	102.17	103.9	107.26	104.99	102.94	107.24	104.43	105.08	106.91	104.72	107.74	102.93	108.78	102.51	107.06	108.92	104.93	108.29	109.39	103.63	108.78	102.52	105.57	103.95	107.94	106.84	99.135	106.82	107.91	107.02	109.33	99.949	101.83	101.03	106.6	103.77	106.77	100.54	104.09	105.31
99.969	98.803	97.669	102.87	99.863	100.47	98.223	102.69	99.309	100.21	103.81	99.628	104.77	108.36	98.924	100.67	99.985	102.3	100.02	101.46	98.408	98.504	96.927	100.33	102.03	100.21	100.82	100.35	99.662	99.241	97.252	98.823	98.603	106.73	103.63	104.43	99.316	98.377	99.458	100.02	102.12	100.02	98.087	97.549	100.45	100.32	97.914	100.88	98.854	100.75
104.5	101.85	103.39	106.04	104.49	102.15	107.7	103.93	101.64	101.32	104.97	105.49	104.26	106.52	106.46	109.29	105.48	109.82	105.46	105.96	103.79	103.93	105.22	105.98	107.76	102.05	104.35	104.71	105.12	108.05	107.87	106.43	99.854	105.29	106.84	105.87	108.81	109.17	105.96	106.31	106.84	106.6	104.67	105	108.53	102.63	106.78	104.86	106.64	99.624
106.67	108.72	113.82	107.96	109.66	107.3	105.53	114.6	106.86	110.25	108.53	106.83	105.49	105.31	107.61	102.58	114.77	106.62	106.52	104.16	105.75	110.45	110.66	106.53	103.8	111.17	107.5	107.96	106.06	109.76	107.41	104.22	103.09	110.66	104	107.14	107.82	106.36	110.28	107.84	110.65	109.53	106.87	109.35	109.99	106.22	111.38	110.55	109.61	107.5
112.86	110.46	111.18	109.98	110.21	109.97	104.95	112.54	113.11	109.87	113.8	108.02	110.67	109.48	108.53	109.43	107.68	109.36	114.37	110.34	110.64	110.67	109.31	107.61	111.12	109.81	114.08	106.16	113	112.07	109.3	111.41	111.25	111.33	111.15	107.97	110.51	109.09	107.06	112.61	105.34	114.87	111.72	110.2	111.83	114.78	106.33	111.48	110.75	111.47
111.29	110.9	109.42	110.39	108.55	107.17	108.43	109.95	106.88	108.29	110.13	109.22	111.37	109.16	107.67	109.54	106.7	107.68	109.69	106.65	109.94	106.87	109.16	109.06	106.76	108.26	104.06	110.1	109.91	108.26	108.59	107.05	106.91	109.51	109.4	109.04	109.39	108.79	111.67	108.41	107.82	106.66	111.72	109	111.17	110	105.25	105.06	106.25	105.45
110.33	110.7	110.59	106.19	109.52	107.57	108.48	109.67	109.8	114.22	111.66	111.73	112.01	110.88	113.63	105.9	109.24	111.2	111.53	106.55	113.66	111.58	110.62	106.84	108.55	106.63	105.46	109.85	108.96	115.49	113	112.43	114.23	108.29	111.39	109.42	112.36	107.44	110.46	110.66	109.01	111.22	112.18	111.42	112.03	109.48	109.26	106.46	111.65	110.07
104.33	105.71	104.21	107.39	104.82	113.14	107.27	109.62	106.86	109.95	103.88	107.23	108.31	105.16	112.07	105.35	108.84	110.45	108.44	105.86	111.82	105.82	108.8	105.57	114.28	105.17	106.85	104.46	106.76	115.8	107.01	111.68	108.16	113.33	105.65	110.63	109.12	107.24	107.99	107.72	108.81	110.4	105.62	110.83	107.83	107.93	107.78	105.39	104.58	108.52
98.538	94.754	93.563	98.899	95.775	95.288	98.262	99.115	98.743	97.975	97.776	100.14	100.23	99.228	98.987	95.32	99.865	95.355	98.542	100.49	97.947	98.366	96.539	96.235	94.773	96.062	97.161	95.636	95.685	102.04	97.046	96.319	99.815	99.218	100.14	97.582	99.351	94.666	96.88	93.343	95.362	96.781	98.419	93.725	96.391	94.675	99.931	99.495	96.652	97.092
100.35	95.592	100.61	96.996	100.02	101.67	101.51	100.72	100.19	102.1	101.02	106.99	96.57	101.36	100.2	102.45	98.721	102.53	99.649	101.99	103.46	104.3	99.516	98.871	97.847	99.211	101.6	98.568	100.86	103.55	99.697	102.78	100.66	99.021	102.91	99.826	104.38	98.662	99.024	95.742	103.41	99.818	98.546	96.588	104.39	99.136	97.648	98.199	102.06	96.895
107.76	102.07	105.11	108	104.44	107.22	101.38	105.38	105.83	104.12	107.5	108.53	100.82	107.63	111.53	106.5	106.94	111.37	104.2	108.58	107.52	107.56	106.29	105.62	101.93	101.42	104.71	106.23	108.68	105.23	108.21	106.9	105.45	107.05	102.21	106.25	106.79	107.49	106.79	105.91	103.27	103.85	108.39	102.6	109.31	107.17	108.95	109.27	106.67	106.43
111.84	105.77	108	106.67	108.9	110.65	107.97	109.15	106.37	107.17	111.98	106.06	109	110.2	111.94	110.59	103.96	110.89	109.5	109.02	112	110.43	107.16	110.56	101.84	106.36	107.3	109.24	105.28	104.54	108.42	114.61	108.69	109.1	105.28	104.4	107.75	110.49	105.13	102.02	109.7	109.12	108.01	109.13	109.75	107.34	106.82	104.36	109.66	107.65
97.143	98.973	99.839	101.01	99.888	98.857	103.24	99.783	100.14	100.24	104.01	97.322	98.644	94.07	97.826	98.157	96.565	100.28	99.53	102.35	100.43	100.11	98.13	92.176	95.719	101.36	99.314	95.394	100.36	102.02	98.541	97.854	96.849	100.88	101.57	99.722	99.014	103.23	101.63	101.97	99.073	105.33	99.227	101.7	94.109	98.781	97.219	100.89	92.809	99.333
110.46	108.02	104.37	108.23	104.24	113.57	107.27	107.14	106.08	109.75	104.99	110.22	108.93	109.37	109.64	105.43	105.17	104.21	104.59	106.06	109.82	103.43	106.15	102.03	105.02	105.27	105.95	107.23	107.87	106.68	99.835	110.34	104.97	103.69	109.47	106.47	111.84	107.51	108.58	107.52	110.08	108.53	106.66	105.01	105.34	109.56	105.4	106.9	112.5	109.81
105.75	106.38	104.74	108.13	107.9	106.97	105.67	105.69	98.787	103.19	100.77	104.42	105.85	104.31	105.03	104.72	108.63	107.11	109.39	103.47	107.28	104.29	108.19	106.93	108.61	106.05	103.35	105.54	108.16	104.61	104.17	105.95	98.204	104.65	106.25	107.11	105.93	102.93	103.73	105.61	105.84	102.12	101.63	105.91	108.79	106.07	106.13	112.17	103.55	108.64
107.93	110.48	103	104.28	103.8	106.54	106.27	103.41	104.56	108.86	109.44	104.94	105.27	104.94	104.41	111.37	105.54	106.49	104.07	106.09	103.15	107.22	107.26	102.5	105.73	106.58	103.23	108.32	108.99	104.85	105.59	104.68	112.94	107.58	105.07	105.86	105.8	103.32	101.18	107.56	105.82	99.541	104.74	106.54	101.34	105.77	107.06	107.37	103.68	103.14
107.46	105.01	108	111.53	104.05	108.03	104.39	110.3	104.94	106.15	103.25	104.01	109.8	108.44	108.89	109.38	107.94	102.3	105.16	103.69	107.72	108.82	101.66	104.47	112.17	109.6	105.98	106.7	106.83	107.8	107.46	109.99	104.02	110.4	107.97	108.01	109.3	109.56	104.68	109.7	108.87	107.54	111.79	105.33	108.03	105.9	111.47	106.73	107.89	108.58
101.06	96.821	96.979	100.08	100.74	101.83	98.088	97.951	101.25	92.607	95.464	101.54	92.695	96.213	95.271	96.81	95.893	95.071	94.686	98.979	99.953	101.4	98.546	92.133	99.05	100.58	94.644	96.727	102.5	98.576	98.63	102.11	98.278	97.958	100.15	103.51	96.808	99.359	99.117	96.332	103.48	98.398	93.355	95.257	99.096	96.505	97.197	99.924	101.21	97.478
114.39	107.81	108.1	111.45	109.94	111.7	113.3	108.07	109.36	112.08	106.77	107.31	109.68	106.91	109.09	105.36	110.59	114.62	108.23	108.69	111.57	110.21	109.32	108.36	109.37	111.26	108.29	108.49	114.07	115.25	102.91	105.33	103.93	109.25	108.62	106.2	113.85	108.31	104.49	108.76	108.11	109.56	110.04	106.39	108.81	108.69	110.43	101.86	110.24	108.55
110.39	107.07	112.19	115.49	107.19	110.76	110.59	115.36	114.5	110.03	110.86	114.35	107.06	113.99	109.27	111.64	113.51	114.09	110.39	111.1	107.42	110.66	111.6	110.96	112.05	110.64	114.96	105.89	109.48	107.33	110.93	107.54	112.71	107.37	113.65	105.67	114.03	113.21	111.09	111.15	110.9	109.98	111.44	111.77	109.82	107.45	110.61	107.25	112.31	110.37
110.23	111.79	107	110.57	111.68	111.45	107.93	110.47	110.43	111.95	108.51	112.49	109.83	110.65	110.6	111.39	110.74	111.09	111.51	108.46	109.13	111.72	111.7	116.16	109.1	110.09	110.15	110.2	106.14	110.35	111.93	110.76	117.84	108.32	111.58	113.87	110.89	109.8	105.26	109.21	114.95	109.3	112.53	110.54	110.14	108.52	110.64	108.76	111.06	108.48
103.9	109.42	102.29	110.4	108.1	104.65	109.99	106.31	108.86	107	102.22	109.65	104.55	105.45	103.25	103.45	100.32	103.07	108.24	106.3	111.03	105.89	104.54	103.41	104.23	107.07	102.18	106.52	109.09	105.67	108.86	109.15	104.4	109.27	108.12	104.58	102.94	105.16	108.37	100.62	106.05	104.05	107.15	105.14	103.66	107	104.06	107.04	111.1	108.68
105.96	106.15	105.12	105.86	107.2	104.34	112.2	107.38	108.29	105.66	109.6	107.26	103.17	104.14	102.15	103.82	105.02	107.68	109.84	104.59	104.32	111.76	106.18	108.56	104.04	105.86	104.92	107.73	108.17	109.06	103.22	107.24	107.36	103.01	109.42	103.52	106	104.06	103.18	110.85	110.29	107.62	107.47	100.53	101.94	106.15	110.52	105.29	107.78	106.83
111.02	111.52	111.53	105.93	110.99	103.67	108.48	108.69	110.69	110.13	115.06	109.74	110.71	113.49	110.16	109.54	111.47	107.93	110.95	110.3	111.59	108.09	103.25	106.66	117.71	111.77	105.82	112.54	112.83	112.89	107.25	114.26	110.21	112.1	110.63	110.66	112.24	108.39	109.2	112.11	111.12	106.77	107.95	114.51	108.17	107.39	110.07	108.95	109.8	113.58
93.269	96.742	101.69	97.585	95.464	100.37	102.06	100.5	100.13	101.1	99.841	95.304	102.25	101.98	94.856	97.47	96.87	99.649	92.797	98.964	94.515	97.616	96.475	102.37	96.583	96.727	94.995	96.945	95.562	96.937	98.573	103.46	95.738	98.978	103.35	95.861	101.6	97.44	98.362	97.603	100.87	95.466	100.28	98	102.79	101.87	97.297	104.76	102.57	95.545
108.22	105.3	103.86	107.09	109.01	107.02	104.76	105.71	104.82	104.8	104.3	103.77	104.2	107.44	108.62	106.21	104.75	103.96	107.69	106.84	111.11	102.7	105.79	113.49	113.05	106.91	107.33	104.86	103.79	108.8	103.31	103.99	105.53	110.6	102.97	101.82	104.98	104.17	105.83	109.76	105.55	107.14	102.8	108.31	106.75	108.05	104.81	107.95	109.92	107.36
102.16	95.374	97.052	97.696	94.567	96.985	95.09	96.072	101.99	99.451	96.905	95.741	97.583	100.28	97.524	100.32	98.814	91.686	98.569	99.605	98.976	97.72	97.618	96.586	98.519	101.42	97.518	100.9	100.8	98.663	100.28	99.301	102.55	97.19	96.103	95.398	101.37	96.253	94.628	94.498	95.311	98.447	95.819	97.608	94.604	98.655	98.917	97.783	97.602	96.667
103.17	107.21	107.9	109.61	110.31	108.26	107.81	106.96	107.59	108.66	104.9	110.34	110.5	109.12	107.77	107.73	106.47	102.78	103.14	105.44	110.89	107.95	105.92	109.01	110.43	108.95	109.63	106.96	110.04	108.49	108.02	102.05	109.55	105.44	108.96	107.91	108.61	104.66	111.73	109.41	106.6	104.45	106.02	102.02	104.52	108.05	109.5	111.63	107.58	108.51
113.76	109.52	108.09	107.93	112.94	110.58	114.55	109.52	108.4	111	106.85	106.75	108.09	112.66	110	110.46	111.36	106.98	108.81	109.92	115.36	110.88	116.17	108.38	107.25	109.1	110.34	110.81	105.7	107.69	110.91	107.37	111.5	113.94	107.63	112	111.27	111.18	112.9	112.84	106.38	105.64	107.23	111.68	111.04	108.33	109.02	111.56	111.68	109.58
110.57	107.16	106.14	107.19	114.39	108	111.58	112.7	106.26	106.76	111.07	107.82	110.36	111.02	109.23	106.83	112.69	106.9	109.38	106.86	112.95	106.35	106.57	104.9	109.47	109.31	109.87	109.11	107.65	110.8	106.81	105.75	111.99	107.14	107.41	109.9	109.79	105.01	108.15	103.57	103.32	108.9	111.6	111.12	105.54	106.42	109.15	108.92	111.72	103.9
110.41	108.13	110.18	103.84	105.31	111.07	108.03	103.24	107.97	104.11	106.98	105.12	108.73	109.04	109.73	107.3	106.58	106.07	106.05	106.2	114.5	104.95	106.47	106.71	107.84	106.17	107.67	108.24	110.56	109.77	109.94	108.41	107.74	108.32	105.58	112.11	106.92	106.81	110.83	113.55	105.38	111.14	108.16	105.81	109.12	107.39	105.71	113.41	110.05	109.51
110.77	110.94	109.46	104.7	110.43	107.42	111.45	108.82	104.25	104.03	110.75	106.57	109.6	107.8	110.98	104.19	109.69	106.1	107.97	110.01	106.64	107.29	109.19	107.39	110.45	109.03	108.57	111.94	110.94	109.04	107.29	110.49	110.34	110.34	106.39	106.42	110.08	111.06	108.94	111.54	108.34	113.09	109.45	109.85	110.83	104.18	111.32	107.14	109.7	111.82
105.38	108.93	103.4	110.95	101.2	106.27	106.71	103.79	110.56	103.19	105.5	103.9	109.14	106.4	101.14	103.12	108.41	107.52	108.77	103.39	109.43	103.25	106.8	109.45	105.58	108.57	98.786	111.65	103.07	105.73	106.62	105.18	106.13	104.71	104.78	103.81	102.59	108	103.88	106.1	105.88	103.63	108.51	105.88	105.43	104.13	107.89	108.11	105	108.67
111.57	104.76	103.45	106.75	107.52	107.31	113.55	108.21	103.43	111.24	111.58	105.51	108.96	109.35	107.91	109.44	108.22	104.79	111.28	105.8	107.26	109.12	111.47	107.86	102.13	101.97	115.32	104.7	109.91	109.32	109.24	104.78	108.08	103.55	107.29	107.19	105.02	106.68	106.93	107.64	108.6	107.96	109.24	107.66	107.95	105.77	108.96	112.77	106.22	107.4
109.17	113.15	103.88	105.33	109.94	107.99	107.14	108.49	110.69	108.51	117.01	110.51	112.07	105.64	107.12	113.57	109.5	107.24	105.86	104.24	106.91	107.83	105.94	107.53	110.04	109	109.68	108.54	103.81	106.95	105.94	107.61	105.77	109.68	108.37	111.5	105.1	110.46	111.55	109.98	105.37	106.59	109.36	104.81	102.82	111.44	106.66	112.09	107.69	109.75
107.77	106.93	110.12	108.5	109.74	113.71	106.65	110.36	107.76	109.06	107.01	108.85	110.04	102.44	113.89	109.3	109.27	111.21	109.03	112.18	110.46	109.71	105.88	103.38	107.01	107.77	106.07	111.03	106.91	114.61	108.72	103.32	105.01	108.37	111.78	109.09	109.97	113.8	108.46	109.21	108.1	103.57	106.32	104.94	110.92	109.74	109.34	108.21	106.52	108.6
106.5	105.4	108.36	105.77	108.98	106.19	106.49	105.74	111.03	106.25	104.29	103.12	99.865	108.3	107.18	109.43	103.53	109.22	109.14	110.33	105.37	99.937	104.26	102.51	105.57	105.83	109.11	104.35	105.65	104.07	106.76	104.02	106.65	103.11	107.94	103.93	108.41	103.66	111.19	103.16	107.11	104.86	105.85	101.32	104.96	108.74	102.9	113.01	107.2	104.21
97.828	97.792	98.993	97.23	96.587	93.766	98.949	100.53	100.42	103.59	99.654	92.244	100.04	99.674	96.973	97.755	101.46	98.353	97.936	103.57	92.844	95.412	96.277	98.251	100.34	102.39	99.505	100.66	97.606	97.371	98.673	95.888	97.183	98.365	102.04	97.724	95.143	98.774	91.238	96.299	94.357	93.156	98.986	96.625	97.172	93.434	93.867	98.596	101.44	99.317
104.25	108.45	105.5	105.13	105.39	104.71	105.94	108.33	107.92	104.47	99.966	105.74	105.26	107.65	107.49	108.83	105.39	107.84	105.9	106.84	103.9	102.79	101.5	102.96	105.48	104.41	106.44	108.84	102.67	107.13	107.42	106.75	108.29	108.83	105.4	104.7	106.35	104.56	106.67	102.27	99.224	100.92	103.87	105.2	110.34	103.42	109.16	107.73	107.61	107.59
108.75	111.68	107.05	109.85	105.39	108.76	105.68	113.64	105.41	107.93	110.71	109.36	105	113.03	107.55	102.82	103.19	106.72	109.31	105.6	109.83	111.43	103.84	109.03	109.81	111.09	112.03	109.88	108.1	108.52	110.98	104.96	112.05	105.89	103.58	105.25	107.92	108.63	107.29	105.77	114.83	108.42	107.75	111.25	108.18	106.87	105.25	107.94	107.3	104.83
96.322	100.83	96.772	97.771	99.391	96.055	94.46	97.468	94.464	96.151	99.026	94.278	102.82	99.114	96.619	98.687	93.152	94.947	100.12	99.111	101.08	99.534	96.737	90.547	96.417	102.66	100.54	99.918	98.202	97.841	102.35	98.619	98.261	96.708	103.72	94.036	102.94	96.45	99.19	99.23	94.756	97.612	95.952	96.6	93.529	99.705	98.972	97.82	98.75	99.131
106.65	110.77	108.04	114.35	109.46	107.64	108.41	107.77	106.31	105.54	112.23	110.43	105.75	105.31	108.5	107.48	111.89	111.8	110.03	110.29	109.17	109.14	114.29	107.7	107.78	107.14	108.92	108.13	107.21	112.18	109.02	107.61	108.25	108.54	109.21	107.61	105.28	106.82	110.89	108.45	107.25	109.65	113.69	111.09	109.79	108.85	112.04	104.67	106.71	105.56
103.27	96.365	97.95	98.162	98.4	93.641	100.76	95.473	97.272	100.59	96.409	94.21	93.06	98.015	98.152	100.39	97.49	98.676	97.731	94.812	97.945	98.275	102.02	97.527	96.655	101.25	97.027	96.55	99.955	97.642	97.708	99.789	96.399	96.837	98.881	98.124	100.57	96.579	95.238	98.234	97.233	98.145	102.44	98.751	94.758	96.613	97.49	97.997	95.732	100.2
101.06	104.54	103.83	98.324	99.223	99.349	100.86	99.173	102.82	102.35	100.63	100.73	93.844	102.24	100.7	103.48	105.63	97.41	102.52	97.586	102.76	103.76	97.71	96.947	99.404	98.856	102.53	100.27	99.453	98.295	99.724	101.94	100.45	100.95	101.02	96.646	97.396	95.539	98.015	99.606	98.118	101.86	101.16	101.97	99.378	101.57	103.86	102.57	100.57	100.32
106.68	100.87	106.86	107.12	107.6	105.67	103.29	105.19	103.57	106.56	106.19	104.52	102.88	105.78	102.05	102.58	109.37	106.11	105.08	101.08	107.91	105.34	106.86	108.69	101.44	109.74	106.62	101.23	105.7	103.35	105.52	106.96	109.8	104.81	103.91	108.28	101.79	100.47	104.54	107.7	104.18	103.63	107.25	108.2	103.43	110.12	104.43	98.83	107.32	108.96
109.42	108.12	106.16	104.81	113.13	106.36	104.63	110.83	107.37	104.82	105.57	107.02	100.37	104.88	105.02	103.35	110.45	109.65	105.53	107.99	109.15	108.98	107.18	104.28	104.02	101.14	108.62	105.84	104.15	102.73	109.79	99.382	106.26	108.96	107.9	104.41	106.56	101.37	105.53	110.02	101.24	106.39	104.24	107.88	105.28	101.74	105.31	107.35	108.46	100.6
100.69	102.46	98.72	103.47	98.269	104.93	107.64	98.929	98.802	106.52	99.549	99.726	101.66	97.954	103.13	98.433	100.35	94.576	103.47	100.45	104.89	96.631	101.42	100.28	101.48	96.322	98.924	101.12	96.603	102.03	100.01	95.099	105.89	101.19	99.849	97.915	100.95	102.09	97.395	100.34	102.39	100.61	103.92	97.956	100.58	95.908	98.185	102.87	98.348	98.299
108.16	107.2	108.68	109.11	100.91	110.34	108.51	106.41	111.61	109.42	109.48	110.27	108.03	110.22	106.7	105.55	106.96	103.37	107.36	111.5	109.28	107.5	105.57	109.19	104.67	105.98	112.08	106	110.24	107.17	106.87	114.78	105.51	108.47	107.27	109.88	109.28	110	105.39	111.87	110.22	109.65	108.35	108.41	104.96	106.43	102.5	110.81	109.1	107.99
110.18	106.87	101.34	103.12	104.79	107.17	108.12	106.5	108.06	105.68	100.05	105.76	107.79	105.91	104.37	109.04	108.67	100.59	108.82	103.51	106.44	107.5	106.85	107.01	104.05	107.86	110.06	105.94	106.21	106.95	107.76	108.94	102.12	102.95	102.68	104.96	109.56	107.21	107.64	106.09	104.65	101.06	109.54	103.2	109.91	107.72	107.85	107.44	108.36	106.56
110.3	108.17	104.65	106.32	107.74	110.17	109.27	102.72	105.08	104.78	108.37	102.17	103.8	104.35	103.29	106.64	109.14	105.42	106.86	105.77	105.38	106.83	107.69	108.57	108.56	107.41	110.07	101.98	104.72	103.47	106.18	106.25	107.17	106.26	101.23	101.05	108.3	108.96	107.73	105.87	108.54	106.56	109.53	102.99	106.84	110.15	104.33	106.63	101.65	106.76
98.932	99.576	97.18	100.17	97.452	98.945	92.467	101.15	97.057	93.848	96.299	94.164	95.256	94.166	101	100.5	99.182	95.765	97.797	98.339	100.82	96.49	97.781	100.54	98.499	97.127	96.955	97.955	92.767	100.78	95.443	96.466	96.968	101.98	98.531	98.163	93.958	97.527	96.912	92.994	98.014	98.438	95.52	97.722	92.954	101.14	104.73	94.687	98.417	101.28
109.01	106.99	105.6	100.1	98.611	106.86	108.7	107.23	101.68	102.88	102.79	106.42	105.55	102.19	105.39	107.15	108.07	103.63	105.95	102.7	107.11	108.98	106.97	104.64	110.16	104.51	107.7	99.681	103.69	111.29	107.86	104.58	100.18	102.89	106.96	101.66	105.96	110	107.35	104.74	106.61	100.53	104.91	106.13	107.68	103.9	106.07	104.78	105.96	105.57
103.94	105.81	103.57	110.94	106.68	103.33	101.41	104.5	107.51	104.04	105.79	105.91	104.1	107.54	103	108.35	107.53	104.5	104.05	104.13	104.52	107.01	105.81	108.7	104	104.2	106.13	102.36	106.76	106.89	103.47	109.85	104.53	100.41	106.34	105.33	97.868	107.58	103.97	105.51	106.85	106.05	109.34	105.82	104.97	105.21	107.27	107	104.52	103.81
105.51	106.79	106.49	108.07	110.99	104.1	107.1	112.05	109.08	106.49	111.24	108.76	111.29	107.94	111.35	112.02	110.22	108.69	108.88	108.17	107.8	106.86	107.42	109.71	103.84	113.49	109.55	111.27	105.18	105.45	102.94	109.65	104.45	102.82	106.15	110.74	104.11	108.76	110.06	110.42	108.3	109.53	103.69	109.09	108.14	108.46	112.28	105.9	104.11	108.82
102.93	107.29	107.92	105.26	108.91	106.5	106.15	109.63	110.13	108.72	104.83	111.07	108.34	106.49	106.86	107.82	105.72	107.67	106.34	104.25	111.06	105.42	106.79	104.9	103.86	103.6	103.86	106.7	106.16	108.84	103.87	104.1	103.69	103.59	110.74	108.75	107.54	111.4	108.68	106.24	108.46	105.4	98.933	102.16	107.01	105.27	105.25	109.23	106.53	104.57
109.6	109.19	109.05	108.74	108.86	108.45	103.54	104.64	108.42	111.3	106.7	110.87	105.14	107.64	105.2	108.86	109.15	106.54	104.03	109.64	102.99	106.76	103.96	110.06	109.63	106.83	102.43	107.83	107.17	110.01	106.58	105.31	109.64	108.77	109.78	106.62	108.89	101.7	108.74	111.72	105.15	105.09	106.93	107.48	105.94	107.73	107	109.47	107.44	108.07
111.58	107.19	105.26	106.07	109.62	110.25	108.83	110.26	109.11	110.55	108.55	109.69	111.55	104.42	110.3	110.52	106.5	106.79	103.29	106.48	108.26	105.13	107.72	106.35	111.29	106.64	108.64	109.43	103.56	108.71	114.09	106.25	110.27	110.44	108.25	104.74	105.57	107.04	110.15	107.24	110.61	109.57	107.01	107.65	103.43	105.79	109.67	109.77	104.46	112.4
105.59	110.09	104.63	109.07	109.34	106.84	109.87	107.55	107.48	106.97	106.61	108.09	106.41	107.7	108.36	106.46	106.78	105.47	108.37	107.58	108.51	111.57	104.32	109.01	106.94	110.4	107.47	106.83	112.43	104.74	109.57	104.63	103.57	105.86	104.39	110.66	111.33	106.92	105.62	109.86	105.34	109.9	105.28	108.6	109.26	107.81	109.7	112.44	105.6	106.92
106.97	105.83	105.67	109.21	100.53	103.91	108.84	105.04	106.29	107.95	103.01	107.34	101.11	102.34	106.72	106.45	107.76	104.01	108.37	106.71	109.2	104.42	109.78	107.72	99.845	99.532	106.12	106	105.72	106.22	106.96	104.99	109.37	105.42	105.36	107.02	106.23	108.98	107.32	105.13	103.17	108.95	104.49	107.14	97.651	104.45	106.72	106.68	104.29	106.69
108.74	104.37	106.32	103.56	107.67	107.93	106.86	107.89	110.07	105.82	102.92	107.61	108.41	107.95	107.62	108.92	107.88	104.73	105.66	110.67	105.91	101.99	105.49	104.37	106.76	104.6	107.24	108.54	106.69	104.2	109.43	108.14	106.06	103.83	102.87	100.69	108.77	110.54	107.61	109.24	107.06	105.71	107.86	111.31	105.33	105.83	104.53	107.32	108.2	107.32
110.87	108.46	112.26	112.56	111.01	117.12	111.61	111.84	113.38	109.2	111.88	109.9	112.94	109.55	111.19	110.52	107.35	110.52	113.24	115.02	109.57	110.93	109.14	107.7	113.58	111.65	110.77	108.04	112.47	109.08	110.86	107.83	110.96	109.61	109.48	108.88	112.92	109.7	109.85	108.88	109.99	110.67	115.61	111.6	105.17	112.97	109.95	105.92	109.26	114.94
100.95	100.13	105.45	105.86	103.58	103.49	106.68	109.76	103.06	103.72	103.74	105.06	104.81	103.59	106.64	103.87	105.05	106.34	103.52	103.89	109.72	101.49	109.78	108.09	107.54	107.49	100.87	103.08	105.48	105.64	103.2	107.28	106.58	106.46	105.97	108.18	105.78	109.14	104.2	110.56	104.94	104.01	105.52	106.18	107.45	107.77	106.45	110.92	109.41	100.26
108.56	109.06	108.9	109.1	107.61	110.11	105.12	103.18	108.11	109.43	108.37	102.66	109.47	109.88	105.84	107.75	108.15	110.41	111.2	104.24	111.82	106.62	108.57	103.52	104.86	110.33	109.49	104.65	110.24	111.16	108.99	102.08	108.58	105.24	111	112.38	110.38	111.65	109.84	105.83	108.74	110.72	107.29	109.75	107.7	106.06	107.79	109.74	105.55	109.77
103.16	104.96	103.86	100.87	103.52	104.74	98.571	101.01	107.63	102.75	104.93	102.98	102.75	103.07	102.46	106.42	106.58	102.38	102.73	104.3	104.27	101.16	100.44	103.51	102.41	111.2	104.7	104.76	100.73	103.75	100.96	98.851	99.907	104.29	99.834	100.07	105.18	101.51	102.53	105.45	105.59	100.48	101.9	102.3	102.36	109.08	104.42	101.95	103.37	103.15
105.79	106.69	104.27	113.42	104.23	107.57	101.31	102.91	103.31	103.26	111.14	105.37	104.01	109.68	101.31	98.632	105.1	101.83	105.43	109.08	112.66	102.05	107.91	108.76	108.38	102.03	103.17	106.08	105.58	104.25	108.56	104.46	105.82	105.1	103.12	105.94	105.82	105.21	106.95	103.88	102.4	107.12	106.7	105.81	101.14	106.35	108.15	106.01	106.3	105.73
108.33	106.34	103.31	106.83	107.35	105.58	105.73	109.69	105.08	106.68	104.67	105.8	101.53	103.28	103.94	108.33	102.34	103.02	108.73	108.08	105.8	102.72	104.31	104.21	102.03	106.72	108.29	102.54	106.44	105.33	103.76	107.85	104.36	107.07	102.44	106.85	103.89	103.65	102.86	107.58	104.11	107.37	103.79	107.8	105.66	107.43	103.72	111.96	108.26	109.19
107.34	107.72	106.3	103.92	106.25	103.69	103.58	109.29	105.96	105.39	108.22	105.61	104.08	106.75	111.9	106.03	107.9	103.94	109.11	105.02	104.7	106.36	105.24	106.84	105.89	102.85	107.39	107.61	109.61	104.53	110.81	107.84	105.02	109.9	103.11	103.61	107.36	109.28	105.88	102.45	105.11	105.39	107.13	107.7	107.26	108.86	110.2	103	110.46	108.1
105.56	107.13	109.14	106.98	103.26	103.14	105.21	112.02	103.35	107.86	105.33	109.79	103.92	105.24	103.44	107.27	101.14	104.56	107.03	102.62	104.23	106.18	103.84	103.52	106.21	106.84	109.04	104.14	102.63	105.74	106.15	104.01	103.28	105.76	103.88	108.87	103.73	103.32	104.88	112.12	108.15	108.92	106.2	104.73	105.74	102.97	106.57	108.86	103.48	105.21
104.6	108.63	104.32	102.71	107.41	99.791	110	103.59	106.53	105.96	103.11	100.97	105.14	103.35	104.97	107.67	105.12	100.14	104.21	102.81	108.71	105.15	104.49	109.04	109.87	108.77	103.66	108.12	103.69	107.43	110.97	106.03	105.74	103.51	110.12	102.26	107.48	107.37	102.63	103.42	105.96	110.07	105.41	108.03	104.77	105.77	107.08	104.04	104.87	108.53
106.85	107.43	109.64	105.99	105.74	106.15	111.34	105.75	109.35	104.92	108.07	102.46	107.45	106.86	107.52	111.41	107.17	109.24	105.85	109.76	111.48	106.45	105.87	110.06	107.44	109.07	104.09	113.69	108.78	107.36	106.92	108.58	106.87	114.31	103.45	102.61	108.5	112.4	110.19	106.75	109.67	110.04	107.92	104.86	110.96	112.77	108.57	109.33	105.42	106.33
106.83	110.39	103.85	108.24	107.61	110.71	106.75	107.44	102.26	109.52	109.54	107.73	108.82	103.91	108.03	108.83	109.19	108.71	105.93	104.96	107.41	106.8	101.94	105.74	106.4	104.37	104.3	108.73	101.39	101.61	103.75	106.25	105.02	103.19	105.01	101.96	108.59	102.3	104.93	105.75	104.96	105.95	101.16	105.84	108.26	108.1	103.11	106.98	106.43	104.64
106.5	108.5	106.4	102.57	105.7	104.89	110.42	111.88	107.22	102.48	107.98	112.58	106.79	106.88	107.26	109.04	108.52	107.75	106.42	105.81	103.17	108.14	105.42	104.41	105.02	109.34	105.53	107.54	104.46	108.73	102.69	105.27	107.11	104.06	109.38	109.02	108.91	106.92	106.67	107.81	111.16	103.01	105.48	105	101.47	102.37	106.29	110.76	102.29	108.59
98.673	98.268	97.914	96.787	96.622	96.205	98.858	101.19	97.506	101.33	99.722	98.541	102.72	96.104	100.72	105.06	99.956	97.787	99.988	99.966	97.742	94.818	97.413	99.073	100.09	97.979	99.378	103.55	96.509	101.04	101.1	99.049	96.767	98.599	99.297	99.221	97.964	98.469	100.16	102.4	103.61	102.69	96.762	100.56	100.73	98.642	98.258	100.79	97.712	98.558
101.41	102.43	108.37	104.36	102.87	106.97	104.6	106.14	106.69	104.58	105.99	106.78	101.76	105.18	101.64	108.42	105.41	106.9	106.2	107.41	104.6	105.49	104.84	103.93	107.37	109.17	106.57	107.41	103.74	107.08	103.51	105.46	107.3	106.76	105.15	103.93	111.35	108.09	106.43	101.87	107.79	103.71	111.59	107.58	109.37	103.75	105.16	106.21	108.11	104.03
108.21	106.18	111.43	104.85	107.31	109.18	105.58	109.32	107.6	106.47	108.92	104.59	108.39	109.73	106.82	107.87	102.72	103.12	105.84	110.57	105.17	107.29	109.87	107.18	102.83	106.88	106.46	109.79	108.37	108.19	110.3	107.38	105.1	107.24	109.72	103.93	110.75	104.9	105.75	108.1	109.07	102.39	109.69	106.7	110.63	107.62	106.9	110.26	106.5	106.14
105.1	100.44	99.011	102.72	96.157	104.21	100.38	101.35	100.67	101.96	101.07	101.5	100.59	100.42	101.41	103.91	102.68	100.98	99.582	100.91	103.91	96.352	94.749	99.6	100.11	99.184	105.86	98.817	99.769	100.74	101.81	101.68	97.308	104.43	104.43	100.71	102.77	100.77	95.467	98.672	100.3	100.85	102.78	103.79	104.44	97.796	100.37	99.348	101.14	97.632
104.84	104.55	104.61	106.45	103.88	107.35	106.27	108.16	110.01	104.52	105.52	108.69	110.34	108.23	109.14	111.36	104.31	101.35	104.7	104.58	103.55	105.52	108.58	105.79	106.83	105.67	102.13	108.59	106.96	110.13	103.83	109.94	111.38	106.02	102.94	102.01	104.5	104.24	110.97	106.53	107.2	107.86	108.36	105.93	104.25	108.99	109.54	108.68	105.53	104.92
102.12	94.618	96.197	100.71	95.422	95.704	99.904	99.967	94.383	95.011	99.758	92.487	93.544	96.278	99.804	96.776	96.154	100.33	97.69	97.829	101	98.492	97.802	97.643	101.89	101.26	93.56	97.267	95.033	98.156	95.657	96.017	99.64	101.91	98.163	99.786	98.212	98.813	95.64	92.753	99.027	97.752	96.687	97.282	94.728	99.031	95.833	99.404	97.378	98.114
106.99	106.98	108.76	106.87	111.51	108.03	106.71	107.54	105.43	110.33	110.79	107.01	107.44	108.85	109.78	109.11	107.92	110.01	107.13	110.93	106.64	106.02	106.45	107.26	108.39	109.88	107.33	107	108.19	111.29	109.31	109.5	103.28	109.06	106.46	108.04	108.34	110.78	105.76	107.73	105.6	110.75	105.48	110.14	104.06	109.62	106.46	107.7	104.15	105.3
104.56	104.87	107.94	107.16	106.62	111.48	106.88	107.79	109.17	107.9	108.88	109.31	108.74	100.09	109.85	109.9	108.83	102.85	106.02	108.14	102.97	111.79	110.25	108.82	108.01	105.71	107.02	108.02	108.21	107.35	108.22	111.35	107.46	106.95	102.61	108.85	109.69	105.98	107.78	110.01	107.05	107.18	111.67	108.32	103.36	108.2	108.7	112.21	110.25	108.94
107.15	110.92	108.06	105.09	110.12	108.51	104.22	110.81	114.34	111.87	106.45	110.45	109.84	108.36	109.26	111.14	110.96	105.81	108.65	107.82	107.29	103.05	105.15	105.55	108.65	105.98	110.14	107.19	110.56	109.65	111.6	111.23	108.6	106.62	105.76	108.59	110.75	106.51	107.98	107.29	108.08	108.24	111.63	108.17	107.41	107.28	109.9	104.2	111.42	105.97
113.38	104.08	109.1	113.91	109.06	111.93	111.23	107.08	113.83	109.51	103.27	104.33	108.37	106.37	107.24	112.5	108.39	107.95	113.65	104.64	112.42	108.86	109.27	107.22	108.44	106.09	106.14	106.81	106.08	103.35	112.59	107.16	103.82	104.98	108.91	106.69	113.26	106.66	110.41	105.99	107.14	110.45	105.21	114.21	107.16	108.7	111.05	108.57	110.04	106.59
106.11	103.66	105.55	109.28	105.27	104.69	106.11	104.67	102.99	105.03	108.6	102.7	104.31	103.16	103.61	109.47	105.37	108.26	101.52	107.39	103.05	106.05	106.65	108.09	107.81	109.81	108.11	107.64	107.96	108.01	105.74	103.72	102.76	106.61	104.08	101.55	106.41	104.68	105.98	106.51	104.74	111.21	114.28	109.47	105.58	105.49	101.16	109.08	106.78	109.43
109.25	112.25	112.18	114.63	109.82	108.98	107.88	109.56	113.59	109.09	110.44	109.62	109.01	111.56	112.35	107.67	112.61	112.84	112.7	108.79	112.47	107.64	106.44	105.42	110.33	109.37	110.45	112.78	108.47	115.53	114.54	110.04	108.89	109.75	112.97	108.39	104.42	110.07	108.59	105.05	109.02	106.3	115.79	108.92	113.77	107.61	107.74	109.66	112.12	108.73
101.27	102.77	103.93	105.34	100.39	102.55	105.15	105.76	109.62	106.3	106.03	100.13	103.29	104.08	108.31	108.77	103.11	104.5	106.13	104.2	107.46	110.01	104.98	106.85	106.8	106.32	101.49	108.48	103.36	107.53	104.67	108.9	112.29	103.68	104.02	108.04	106.62	106.06	109.34	104.62	106.63	106.52	104.97	102.77	104.88	108.45	105.23	105.51	106.21	107.9
112.45	103.27	114.52	106.74	109.54	108.23	107.72	110.86	112.19	111.8	112.22	110.43	106.36	113.8	110.36	109.54	109.51	112.21	111.08	110.21	111.53	110.97	112.92	109.66	105.72	113.28	109.63	109.08	111.45	110.27	111.22	109.1	109.48	112.99	105.09	114.1	107.98	111.31	111.11	113.59	110.09	111.68	109.03	107.96	110.27	107.01	110.42	108.52	112.31	111.77
96.405	96.344	104.85	98.307	96.938	101.91	97.75	101.11	102.05	101.68	92.427	97.137	93.728	97.842	99.218	97.736	97.514	98.805	95.706	96.218	102.06	97.126	98.258	96.871	99.235	98.313	99.685	95.481	99.935	98.016	97.612	101.69	96.226	100.98	95.925	97.239	96.719	94.632	97.849	99.643	97.827	101.74	101.13	101.38	96.768	97.432	100.87	98.249	94.861	95.832
103.75	102.22	101	102.55	102.21	105.99	105.54	107.79	105.64	105.38	109.28	103.99	108.37	106.57	106.85	106.28	96.8	108.39	105.59	105.06	108.86	102.3	105.61	103.66	99.698	107.89	103.83	103.66	110.53	104.81	108.9	105.34	111.07	106.86	100.51	105.09	100.72	103.21	108.69	105.59	106.89	108.97	106.31	108.47	101.72	101.69	104.45	103.37	106.37	102.34
106.57	107.72	112.27	107.64	106.63	103.93	107.84	105.83	104.48	113.73	106.16	106.89	103.66	106.15	110.99	105.43	104.73	109.8	109.04	113.2	110.18	105.61	107.1	105.4	107.15	109.59	108.6	111.01	110.43	107.58	112.19	108.48	106.22	105.8	111.4	104.64	110.65	108.79	111.28	106.55	108.38	107.76	112.48	107.84	110.62	108.15	106.93	105.03	105.81	107.68
107.97	107	112.2	105.27	112.08	105.2	107.88	106.71	108.69	102.27	110.53	104.83	110.83	111.57	106.54	109.6	104.78	103.8	110.35	108.37	108.16	103.37	110.79	105.09	107.34	106.93	104.44	110.61	105.44	105.52	103.2	107.8	107.66	105.54	105.46	113.63	108.11	109.71	110.41	103.57	105.07	109.31	106.46	111.92	106.04	110.25	112.38	113.61	105.47	108.3
102.54	105.51	108.81	103.19	104.92	105.9	104.72	109.61	109.74	107.19	106.76	105.31	109.89	104.17	116.96	102.43	106.15	105.72	106.71	109.59	106.12	103.53	106.49	108.79	109.43	105.47	106.68	113.54	103.48	107.43	105.61	108.58	105.57	103.58	112.74	112.69	103.03	106	107.32	106.39	106.15	105.44	106.53	107.74	105.63	102.47	109.29	105.52	105.59	104.44
108.32	112.87	111.36	113.6	114.79	111.93	107.39	104.63	113.87	113.18	112.35	109.84	115.64	108.07	110.42	112.41	115.87	109.07	108.8	110.57	109.85	107.89	110.49	110.27	111.84	113.92	110.8	109.68	107.64	110.81	112.09	109.75	109.88	110.48	114.41	110.81	108.23	111.78	109.08	112.02	111.08	109.51	109.42	108.93	110.89	112.02	110.41	110.82	107.46	109.29
101.98	101.73	102.76	100.62	98.966	99.341	97.83	102.08	105.05	100.42	99.791	99.548	99.317	100.79	103.28	101.3	99.502	99.296	102.88	102.67	97.211	101.25	103.64	102.65	102.32	97.973	102.04	98.359	99.922	97.522	98.917	99.357	96.404	96.637	101.72	100.2	97.879	99.012	102.31	98.826	99.206	96.339	106.01	98.556	98.343	106.56	95.357	100.98	103.32	96.955
97.967	101.66	100	102.02	102.88	100.85	99.459	100.35	96.713	97.762	98.987	99.717	103.37	100.29	105.7	103.33	101.23	102.62	95.464	97.181	99.183	101.38	99.976	102.2	100.45	103.16	100.89	99.004	100.39	102.2	99.067	97.388	98.328	95.753	97.918	101.02	101.5	103.13	101	101.07	101.45	96.499	98.271	99.172	97.58	97.042	99.948	99.645	97.95	96.144
103.88	107.13	100.21	106.43	103.48	103.9	103.95	108.16	108.39	106.25	107.11	104.5	106.9	105.56	108.21	101.37	109.95	101.06	108.49	106.4	102.76	110.4	107.54	103.23	108.2	106.08	106.48	105.17	101.77	104.06	103.52	106.01	104.43	107.86	109.94	109.28	101.84	104.19	108.52	107.47	106.06	105.72	104.2	108.2	105.36	103.32	105.78	105.99	105.84	103.75
108.35	109.14	108.85	108.3	114.31	111.91	106	106.62	108.82	108.39	104.52	107.85	106.09	106.12	111.57	111.98	110.25	106.72	106.19	107.35	109.59	106.33	107.98	103.53	109.9	105.7	105.16	106.69	104.32	108.33	107.97	111.61	104.81	106.29	107.89	113.3	110.83	113.31	110.94	106.44	106.8	110.35	110.77	110.08	111.18	106.79	110.52	105.98	106.98	111.3
102.62	97.496	103.71	103.33	99.998	99.855	103.9	97.145	103.49	94.184	99.974	101.4	99.307	102.99	102.67	101.99	98.693	102.55	96.979	99.123	101.83	97.799	93.056	98.588	99.332	102.92	101.2	105.32	102.34	98.548	98.813	104.25	104.76	99.085	103.23	96.492	99.577	99.835	99.4	98.828	101.91	98.335	96.019	100.91	98.66	102.22	104.19	101.48	102.54	98.444
99.586	101.01	103.17	105.8	103.03	103.22	98.201	106.14	103.53	99.904	104.59	103.49	104.04	102.44	105.23	101.7	107.33	105.87	105.67	102.11	105.04	97.739	102.76	100.03	105.37	102.07	106.74	103.16	101.47	105.6	99.69	99.41	104.43	106.63	106.58	98.007	103.85	104.06	106.1	102.52	103.26	103.65	102.57	103.89	98.466	103.41	104.69	103.49	101.83	101.71
112.65	109.73	106.21	107.68	104.24	107.92	104.1	109.23	105.11	112.5	107.54	107.16	105.8	109.55	107	110.82	108.58	110.25	112.26	109.97	107.31	107.71	106.92	109.19	108.51	109.64	112.23	110.2	109.18	107.57	111.62	109.71	111.25	111.02	112.7	105.89	109.02	111.1	107.52	111.17	110.7	106.58	107.21	110.6	102.44	112.56	107.57	106.87	108.68	112.58
105.01	101.13	114.49	106.46	108.63	105.83	109.23	100.9	107.42	106.98	110.32	112.5	109.29	106.77	109.49	106.58	110.11	112.34	109.38	108.64	105.91	99.378	109.69	108.18	110.69	108.48	109.05	105.93	108.55	111.54	103.35	108.17	106.4	106.45	107.62	108.77	110.7	108.59	108.18	110.01	108.78	107.35	110.06	108.12	105.57	110.94	108.78	104.83	105.32	111.98
96.473	95.629	98.183	100.39	100.17	94.653	100.39	101.23	100.76	98.973	95.883	101.69	98.702	100.46	97.846	96.403	96.314	96.757	99.291	100.19	102.08	92.471	101.08	93.691	96.716	95.843	98.377	97.782	94.564	96.089	97.487	99.748	99.265	102.52	96.294	96.101	102.09	95.296	102.7	98.872	99.811	99.687	100	105.3	96.068	97.482	98.886	94.509	93.246	99.861
106.18	108.43	111.83	105.44	112.27	107.15	105.26	107.77	105.73	105.69	107.8	113.22	109.49	108.98	110.93	108.36	108.43	110.82	107.77	105.45	105.09	106.31	104.69	108.31	110.65	108.18	108.53	104.7	107.45	109.52	107.16	110.07	109.09	108.6	108.38	107.99	109.54	105.95	107.68	107.05	104.14	108.94	110.15	105.62	105.68	108.23	110.28	109.58	108.97	106.98
108.74	111.25	108.77	107.04	108.89	111.5	106.8	108.23	108.05	108.98	109.39	102.74	114.24	108.89	106.72	109.36	107.99	109.26	108.5	103.51	106.14	112.27	108.86	103.39	110.47	108.64	111.56	108.97	107.49	109.55	108.04	106.58	109.62	114.74	105.68	106.52	109.24	108.35	104.41	104.03	107.29	108.9	108.63	103.76	112.1	111.23	108.14	111.1	110.03	109.25
107.49	103.51	102.18	104.09	108.97	107.24	100.88	100.57	103.57	106.84	107.24	105.63	107.41	108.54	104.69	108.38	105.22	108.37	105.02	111.82	106.58	106.13	106.86	104.83	102.55	106.09	105.13	109.34	103.21	105.56	106.91	101.17	106.49	103.79	111.29	104.88	105.04	103.37	102.79	110.59	107.34	104.95	102.99	106.15	104.98	102.73	108.98	104.53	104.59	104.98
105.36	104.84	108.96	109.98	104.35	107.13	104.52	102.43	107.85	104.89	106.49	107.29	107.18	103.17	106.71	104.84	106.38	102.86	105.98	105.77	104.11	107.69	106.77	103.94	103.83	106.9	104.73	103.66	105.74	106.89	107.15	107.55	103.89	106.92	103.98	103.69	100.02	104.86	108.11	109.21	103.73	110.58	107.12	104.16	108.82	106.43	103.49	106.67	101.89	104.89
102.98	112	114.65	111.54	109.55	113.86	111.19	115.44	106.75	107.94	111.41	111.06	107.95	108.34	109.5	113.02	109.4	110.06	108.81	111.6	109.89	108.1	108.96	107.39	108.47	111.94	111.17	111.82	111.2	112.43	108.26	111.21	112.86	110.49	109.09	110.44	110.63	111.84	111.24	109.54	112.95	106.93	112.11	107.39	108.05	112.67	113.62	112.95	106.56	110.39
102.44	105.11	105.88	108.21	102.25	110.29	109.25	106.92	104.41	112.39	103.82	107.69	102.56	108.71	101.24	105.22	103.68	107.02	104.99	107.18	109.34	110.04	107.71	112.17	107.48	105	108.79	102.66	105.51	111.11	107.24	102.65	108.99	105.51	104.41	101.15	107.49	106.39	104.76	109.94	107.21	108.77	105.32	105.75	102.18	110.94	104.39	103.82	102.37	107.45
99.654	98.58	98.798	94.09	102.18	103.22	95.529	98.778	93.921	98.522	98.619	99.556	97.17	96.448	95.777	94.067	97.411	93.911	96.986	98.887	99.772	98.738	98.751	101.28	96.688	95.451	101.33	99.525	97.177	97.887	95.417	101.32	98.443	94.694	94.473	93.414	98.343	96.055	97.607	104.47	100.2	98.97	99.053	100.29	98.765	97.359	97.932	96.203	95.115	102.24
106.96	99.714	108.37	105.49	104	103.21	103.79	103.15	107.1	108.22	107.95	104.54	106.26	101.03	105.6	103.29	103.75	104.67	108.23	100.53	104.76	102.63	105.55	106.76	103.18	106.79	105.33	100.88	106.71	108.35	102.43	105.62	106.82	108.57	102.07	108.09	106.99	106.38	102.58	105.73	103.94	104.75	108.66	106.77	103.66	105.79	103.74	103.77	106.54	105.53
108.25	110.15	103.04	105	103.59	109.74	111.2	107.95	109.58	107.66	106.1	108.5	103.42	107.73	104.62	101.17	101.89	104.22	104.41	108.06	105.35	103.92	109.28	105.58	104.88	101.84	108.74	103.62	105.24	103.72	100.31	106.73	106.44	108.02	107.07	104.99	102.74	107.84	105.22	108.87	102.99	110.36	106.67	102.08	102.29	105.3	106.33	106.56	107.76	105.07
105.26	105.71	102.93	105.2	106.41	106.84	102.01	103.06	101.93	106.41	106.04	106.75	106.63	103.51	104.2	103.55	105.89	104.28	106.96	103.64	105.45	108.38	109.13	106.5	105.04	103.93	106.76	107.99	101.95	102.23	108.43	100.8	103.74	102.96	104.08	102.65	101.42	99.664	105.97	104.81	103.37	103.81	100.38	104.77	105.96	101.94	104.39	102.82	104.93	105.11
100.81	96.291	99.309	94.471	96.322	99.693	92.378	98.686	100.23	101.82	101.26	94.365	99.737	98.55	99.071	96.128	97.129	102.42	97.952	98.895	97.534	98.892	99.143	96.23	99.155	100.75	97.698	94.076	97.055	96.551	98.781	97.389	100.26	95.4	96.958	103.16	105.02	92.481	99.712	98.148	96.507	102.07	95.046	95.932	99.705	97.367	99.038	99.28	99.543	99.905
107.07	106.27	107.96	102.75	103.97	106.41	103.55	106.63	106.61	104.38	107.34	106.21	110.91	105.47	107.29	107.92	104.86	103.31	103.76	102.98	106.11	106.68	107.64	105.83	105.94	104.13	105.35	105.89	105.68	113.96	106.38	110.12	107.49	106.53	109.32	104.4	106.1	104.63	103.31	106.49	107.85	107.19	104.96	108.61	109.13	104.74	108.94	106.93	103.87	101.68
103.43	105.62	111.04	103.83	104.11	109.32	107.18	106.68	104.4	107.82	107.68	106.53	111.68	107.16	105.43	106.28	109.54	107.88	105.25	107.53	103.38	107.58	103.65	111.74	103.42	105.65	107.89	103.7	108.94	108.31	105.78	107.14	108.66	106.93	105.78	107.24	109.97	107.2	108.87	105.4	107.59	108.26	102.06	104.33	108.98	102.11	101.93	104.02	112.22	105.76
98.315	93.758	95.281	97.184	98.301	98.32	99.688	95.828	96.9	97.756	101.47	99.257	97.303	101.75	97.254	97.352	97.533	97.325	95.796	98.485	98.226	96.546	100.77	99.482	100.42	99.334	98.327	98.338	95.977	99.846	100.42	98.199	98.47	99.196	96.632	99.952	94.732	97.759	95.775	96.457	95.042	97.033	95.324	99.323	98.8	99.422	96.823	97.308	97.265	104.61
100.63	102.27	96.029	99.134	92.373	102.58	94.938	101.81	98.897	94.849	100.47	101.25	100.6	99.313	97.723	99.447	98.508	96.796	97.683	100.02	97.027	97.279	98.916	99.578	97.644	97.32	97.564	94.782	102.8	101.52	93.287	95.659	98.336	97.907	96.15	100.75	94.681	98.474	97.065	98.568	95.446	95.426	96.504	94.466	97.885	95.801	101.92	100.98	98.195	99.193
105.12	112.25	103.74	105.08	109.65	104.26	106.3	110.09	106.28	106.44	105.35	105	104.53	105.72	103.25	105.97	104.53	99.978	101.83	104.51	103.8	100.8	108.24	105.35	106.45	109.02	106.85	107.04	105.87	105.59	102.28	104.71	107.7	107.71	108.36	102.92	101.16	105.2	102.94	103.86	107.71	106.02	107.52	105.03	106.01	103.81	102.07	105.99	106.3	106.04
108.75	105.7	104.62	107.77	108.14	106.63	104.98	107.5	110.19	103.02	107.79	105.91	108.45	108.32	107.75	104	103.31	113.24	102.77	106.55	106.44	107.23	108.32	107.62	106.42	103.35	108.75	110.28	106.24	104.04	108	105.52	105.64	107.19	105.08	105.62	106.67	108.69	104.44	106.1	105.61	106.48	105.9	108.04	109.04	105.18	105.08	106.39	105.57	104.28
106.25	104.85	106.2	105.85	107.05	106.81	105.79	103.56	106.63	105.66	106.82	108.24	109.01	101.98	112.44	102.68	109.81	109.57	106.22	105.16	108.7	109.81	101.82	111.45	106.56	104.49	104.45	107.05	105.18	102.24	106.4	105.54	111.92	105.83	104.02	109.02	108.54	104.12	105.36	105.29	108.31	105.28	105.4	103.48	106.76	103.11	105.93	108.22	106.73	104.1
100.82	98.315	97.643	99.958	97.19	97.986	97.723	103.15	98.606	97.692	98.578	100.96	99.072	99.174	96.802	97.588	95.188	96.202	94.369	101.93	99.32	99.653	98.18	96.871	92.732	99.87	99.572	97.96	96.59	101.15	101.18	97.926	93.068	99.581	97.262	97.728	97.245	96.698	98.413	93.042	98.91	99.738	96.444	102.96	94.927	101.77	100.24	101.34	96.719	98.585
108.32	109.8	104.58	106.98	108.34	104.8	102.88	105.18	104.32	103.55	104.76	107.35	105.85	103.32	106.81	103.76	107.44	102.67	105.39	100.28	106.9	104.54	108.18	108.38	107.55	104.75	108.05	104.34	107.16	102.55	103.4	105.63	104.86	107.18	111.17	105.68	109.73	108.12	106.14	104.61	103.69	106.89	100.73	104.4	102.33	106.63	106.74	102.08	106.45	106.13
104.7	104.78	102.63	100.53	103.46	103.04	102.85	106.86	100.42	103.37	101.83	105.45	104.61	101.81	103.16	101.44	105.73	104.57	100.78	105.96	99.941	98.083	107.12	101.55	102.66	103.42	102.78	103.91	104.8	105.44	101.26	103.16	104.34	103.22	106.23	102.18	102.79	98.598	101.11	102.74	107.05	99.273	104.34	103.77	102.5	102.64	101.15	101.6	108.72	105.55
106.25	107.35	109.2	105.6	103.96	106.39	107.65	105.38	103.23	104.11	108.72	103.31	105.21	101.94	103.63	104.87	111.69	106.76	108.69	102.99	108.12	99.12	105.98	105.29	104.31	103.06	106.95	109.32	107.28	106.37	104.17	104.07	99.604	103.41	107.78	100.3	107.07	105.9	107.67	106.8	103.89	106.01	105.36	107.15	108.44	105.08	105.26	106.13	106.67	108.79
109.33	103.55	106.71	111.7	109.8	110.79	105.93	106.79	107.66	105.68	107.74	109.15	106.93	106.62	109.01	109	109.97	104.53	111.32	109.35	106.65	107.9	109.55	105.85	107.43	116.18	107.3	107.54	107.18	111.42	109.72	110.52	108.49	113.83	111.5	111.85	108.29	106.63	110.76	104.7	111.48	110.58	111.05	104.8	108.1	108.74	106.15	109.19	110.81	112.05
108.92	108.13	109.07	105.99	108.41	106.53	106.91	102.83	110.11	106.66	109.59	106.95	108.68	112.07	109.9	103.47	107.08	107.85	111.83	108.67	111.38	105.4	111.18	100.99	108.81	107.53	108.52	110.03	107.44	115.47	106.7	107.52	106.88	112.87	111.03	108.83	109.01	103.18	110.02	108.94	107.96	105.98	112.38	108.19	106.74	105.31	103.82	103.65	112.38	107.22
112.98	105.98	103.04	104.72	109.98	110.22	107.8	106.59	106.72	107.37	110.18	108.86	109.5	109.34	106.75	111.11	105.93	106.03	104.07	113.34	105.61	110.9	110.99	112.69	105.5	106.91	111.15	110.8	111.62	111.31	105.98	112.8	108.5	109.66	107.6	103.74	105.52	109.67	109.33	109.5	111.37	107.34	111.71	108.91	109.96	106.82	111.3	108.69	105.23	106.69
107.06	103.27	99.696	100.94	104.61	102.49	107.43	108.02	103.02	105.83	105.06	107.81	109.72	101.67	105.78	110.73	103.48	109.08	113.06	110.74	109.43	106.37	106	105.95	103.35	105.42	104.39	105.64	108.22	105.32	102.99	103.19	102.52	109.46	103.64	106.61	103.04	104.57	108.22	107.59	107.27	104.3	104.62	99.989	107.56	105.2	106	109.12	105.92	104.93
106.85	98.135	96.275	101.45	98.217	97.855	101.34	101.66	102.05	103.19	100.36	101.85	94.818	100.96	103.01	100.04	102.1	100.56	103.52	98.835	100.43	98.891	98.768	99.802	100.21	97.31	100.85	100.58	98.266	98.486	98.308	99.984	99.686	99.117	98.658	96.178	102.03	97.522	104.63	101.64	100.04	97.113	102.53	101.02	104.93	102.55	99.786	102.19	102.45	101.23
102.52	96.302	102.08	98.875	97.907	100.96	97.865	101.17	99.636	97.395	102.05	98.265	103.51	106.12	99.14	103.19	98.088	100.67	102.49	99.884	104.49	99.824	102.75	99.731	101.35	100.81	100.65	101.31	103.03	99.01	100.06	98.618	99.047	98.309	105.66	102.33	98.263	101.38	94.789	99.379	97.839	100.34	101.41	101.4	98.457	104.06	100.51	101.72	98.592	99.748
106.53	108.97	110.98	107.92	108.04	108.31	110.19	109.71	106.36	106.94	110.02	109.45	111.6	111.08	104.61	109.98	108.9	109.86	106.1	111.55	110.09	104.7	112.78	106.86	108.55	108.25	106.89	107.47	107.77	106.3	109.42	108.62	114.66	110.51	107.93	110.68	103.8	105.09	106.73	107.22	109	109.25	103.49	113.89	105.94	110.88	106.56	102.95	109.73	110.68
107.57	110.87	105.78	109.74	108.04	108.89	108.31	111.2	109.97	109.23	106.51	107.95	108.84	103.3	104.48	108.15	109.76	108.47	110.3	107.74	103.45	108.55	111.4	108.71	106.9	103.02	103.06	106.2	108.89	107.76	110.18	105.75	109.26	107.4	109.55	107.83	108.26	107.91	105.46	107.77	108.47	108.74	105.76	104.48	108.83	108.94	110.02	105.62	107.83	106.53
95.949	95.271	99.428	99.693	98.544	97.624	98.717	98.295	93.914	96.487	103.08	99.799	99.47	99.832	97.937	102.44	97.678	97.997	97.208	100.03	99.396	97.975	101.93	98.146	100.08	101.3	103.13	101.49	97.834	97.504	101.97	96.451	98.639	97.613	102.56	99.016	98.49	99.766	99.493	100.13	95.342	99.914	99.675	98.058	99.475	97.625	100.98	100.67	99.699	95.872
95.293	98.027	101.88	94.143	98.771	99.641	100.14	101.33	96.345	98.709	95.891	96.064	98.092	95.436	93.696	99.391	98.286	92.059	95.372	94.236	103.16	98.714	94.11	93.443	95.983	94.501	90.79	93.861	98.351	95.12	92.84	97.411	94.921	96.833	96.776	96.27	95.375	97.358	99.595	98.364	97.117	95.34	97.907	99.294	95.265	98.541	95.741	103.39	95.519	102.14
106.02	106.68	109.87	107.63	104.62	104.45	110.29	104.26	105.48	108.4	108.5	108.43	108.64	107.09	111.26	108.49	107.03	106.67	112.94	107.75	110.3	106.35	108.87	108.26	105.74	111.41	108.12	103.77	109.04	106.55	101.55	108.21	105.88	111.28	103.99	103.05	108.46	108.12	108.58	103.13	106.43	106.33	108.83	105.93	100.21	109.11	101.18	105.35	107.27	105.11
109.15	104	108.49	105.45	111.8	102.79	105.18	109.67	112.72	107.96	107.92	101.65	110.03	106.8	106.56	108.72	109.89	108.17	104.82	114.42	103.97	107.5	111.22	104.7	108.37	107.24	106.71	103.74	109.05	109.86	107.89	106.53	111.78	104.61	108.49	105.26	109.69	106.78	109.95	104.38	106.95	108.57	108.35	106.65	105.74	107.02	107.08	108.65	107.77	111.54
106.89	105.34	104.81	108.34	108.13	103.94	109.07	106.11	109.66	104.38	103.29	107.76	107.6	105.39	103.97	106.4	106.01	105.15	106.14	106.1	107.9	108.43	107.52	107.27	105.86	102.48	105.29	108.11	107.27	103.92	105.86	110.63	107.58	105.24	111.24	108.58	104.11	104.71	108.28	107.82	106.81	108.36	109.77	100.34	107.82	105.15	104.95	109.15	103.01	108.92
109.55	105.12	109.57	111.23	106.13	107.93	111	107.13	104.49	105.95	107.41	109.31	108.97	108.54	105	105.14	108.28	104.86	105.41	109.3	107.2	109.13	106.91	111.84	109.49	108.98	108.33	107.1	107.95	111.73	110.69	109.66	109.67	107.56	110.59	114.92	108.07	107.76	107.51	106.13	105.22	108.82	107.93	105.02	107.48	115.13	109.43	105.96	107.5	106.92
106.95	104.04	106.14	107.26	106.52	103.53	108.55	109.37	105.24	105.03	105.97	104.6	109.92	108.78	106.25	107.75	103.02	105.1	104.62	101.18	105.49	106.7	109.29	106.11	107.94	106.57	105.72	104.39	108.06	102.09	104.89	110.11	104.1	113.05	109.37	102.65	105.9	105.75	104.87	110.53	109.12	101.83	108.67	108.44	107.45	105.65	98.832	105.48	104.56	106.52
106.87	112.01	111.17	109.93	107.6	105.48	108.93	102.69	105.28	103.25	110.98	106.24	111.69	107.96	110.54	108.11	108.09	106.81	102.68	110.08	106.22	111.36	106.81	105.5	108.78	105.76	111.61	112.13	112.51	105.47	103.33	109.2	107.6	110.55	106.92	107.34	110.83	110.44	110.53	112.49	106.16	108.99	107.02	106.05	108.29	110.32	106.88	112.76	109.55	106.04
104.69	104.52	105.25	108.43	105.04	104.02	105.7	109.22	103.68	108.64	105.62	106.53	103.36	106.64	105.06	106.23	101.03	101.98	106.79	103.32	105.36	107.09	106.41	109.54	107.53	103.78	105.12	108.26	108.8	108.09	103.35	104.51	107.82	104.47	105.56	105.61	107.39	113.17	105.38	106.3	105.55	107.27	109.79	106.92	104.35	105.95	108.9	107.47	107.27	106.9
94.75	96.565	101.47	98.819	99.805	100.21	94.47	96.054	96.755	98.958	94.33	93.774	96.541	97.473	94.951	97.705	98.286	96.16	100.78	99.543	96.938	97.976	98.394	97.839	100.78	98.698	95.755	94.773	102.12	97.391	97.881	96.685	99.585	97.602	97.997	96.401	95.157	97.705	96.481	101.59	99.724	97.088	100.28	93.171	97.577	101.82	96.62	101.87	97.42	102.23
110.27	109.07	104.57	107.5	105.35	102.13	104.3	104.16	110.4	104.51	109.82	102.96	104.51	105.4	111.95	104.92	106	103.41	106.23	107.64	105.92	111.01	107.94	104.5	109.8	105.25	105.39	106.5	105.58	105.54	100.33	104.05	108.19	107.22	102.29	105.86	104.44	106.51	105.71	105.4	106.74	105.81	107.05	107.61	103.96	108.04	105.96	104.05	106.9	110.09
105.48	104.76	105.1	103.69	107.23	105.82	104.64	105.98	103.02	104.74	108.19	106.52	103.85	105.2	101.62	109.15	106.58	104.81	106.2	104.7	106.55	107.22	107.67	105.9	105.39	99.208	105.94	107.96	103.52	102.62	104.84	103.16	107.92	104	106.08	106.75	105.72	104.84	105.6	109.58	109.15	101.75	98.81	106.3	109.09	104.92	108.83	103.46	102.93	108.07
109.73	103.05	104.15	102.63	103.93	108.49	103.31	109.07	102.4	101.24	111.21	105.22	106.68	104.71	102.45	102.12	105.08	106.8	106.31	106.37	105.05	106.67	101.93	103.51	107.9	106.7	106.45	107.73	103.34	105.7	107.42	106.9	107.88	103.95	102.68	101.56	100.87	101.45	105.52	107.67	107.05	105.78	111.05	103.52	105.26	110.99	104.51	100.27	106.03	103.47
97.388	100.01	98.804	94.252	101.56	101.05	102.55	99.887	101.22	98.43	102.01	103.12	100.92	101.39	104.29	100.19	95.242	103.08	100.03	105.27	99.67	97.061	99.53	100.68	102.86	98.175	99.285	97.382	100.61	103.46	101.04	103.51	104.54	97.685	102.45	100.24	102.97	103.26	103.35	103.66	98.035	102.65	100.2	100.66	104.42	103.49	102.88	99.293	100.93	103.59
107.03	107.01	104.88	106.37	107.05	102.87	99.321	108.36	104.85	104.12	109.9	102.99	106.59	110.78	106.87	108.07	103.76	99.307	108.37	107.84	107.61	107.59	105.76	101.1	103.44	108.36	108.01	105.52	104.36	102.21	105.8	103.59	106.85	104.39	109.49	107.57	102.31	107.99	104.44	105.27	106.43	106.92	101.79	104.35	106.08	100.5	103.89	106.92	101.08	101.32
106.1	103.8	108.28	110.83	103.64	109.06	105.01	108.27	102.95	107.81	106.93	108.92	111.01	105.07	107.17	109.07	103.55	105.18	106.73	107.16	108.74	106.03	106.4	110.8	105.16	110.76	106.35	106.26	108.5	102.55	108.63	104.76	106.48	105.21	102.99	108.45	109.44	108.02	101.34	100.96	104.4	104.67	104.09	102.75	105.61	107.1	109.23	106.85	108.6	103.35
101.76	106.55	104.42	107.88	106.24	109.17	101.78	102.37	105.59	103.23	107.46	105.48	107.88	105.26	109.59	105.59	103.87	106.56	107.33	106.84	109.48	102.79	100.11	107.42	107.15	105.49	106.14	106.68	106.07	103.99	105.23	107.02	106.75	104.9	103.62	109.56	108.45	109.6	107.66	109.22	102.2	104.08	107.27	107.17	108.13	104.21	107.55	105.38	107.28	107.08
101.72	103.28	107.9	99.504	103.6	104.68	103.49	105.2	104.97	108.12	106.42	106.07	108.85	110.67	105.53	105.51	105.98	105.93	107.44	106.16	106.3	107.91	103.8	108.48	109.32	110.19	110.15	105.48	105.47	110.3	103.17	105.72	105.77	104.81	106.55	111.62	101.63	106.15	108.62	107.72	106.52	108.09	105.77	101.24	104.72	106.9	105.03	99.412	106.14	105.24
97.605	93.062	101.38	98.338	99.412	96.356	98.614	98.675	98.504	91.021	99.102	100.22	97.899	95.924	102.03	102.47	94.476	98.48	93.399	91.34	99.436	94.038	99.85	97.251	95.954	97.17	100.4	98.022	99.284	95.333	99.94	98.381	98.912	99.251	99.853	95.741	97.734	97.023	100.27	100.93	96.088	94.511	99.531	98.181	95.18	95.183	97.742	95.83	99.639	103.04
96.376	100.63	93.554	99.577	102.7	101.45	98.789	99.449	98.03	100.99	98.159	102.24	96.485	100.52	98.983	95.782	96.797	102.39	102.92	101.04	99.449	100.13	98.165	103.01	92.445	94.436	97.704	104.51	96.527	98.532	101.26	102.36	98.129	99.178	94.515	100.89	101.15	100.83	97.368	105.42	95.161	98.175	100.26	93.946	96.36	94.808	97.473	101.27	97.739	97.999
109.05	107.6	105.51	103.09	110.34	108.94	102.99	104.44	105.96	106.14	106.66	105.64	105.85	109.14	114.22	106.74	106.1	113.28	108.38	103.79	106.35	106.72	108.73	108.74	99.971	109.51	100.13	108.91	107.96	103.36	108.38	104.3	103.96	104.84	106.78	105.05	106.44	107.37	109.14	106.2	106.7	103.88	103.9	106.54	105.83	99.216	105.24	106.14	104.91	108.05
99.42	98.973	100.02	99.592	102.11	97.724	95.074	96.354	97.966	97.499	100.12	98.015	96.787	97.194	97.075	98.218	95.262	102.4	102.05	97.584	97.924	101.05	95.565	99.129	96.274	97.398	95.388	104.32	95.729	96.354	100.89	96.313	98.101	101.51	93.987	99.112	98.928	94.287	96.169	98.486	99.333	98.735	97.791	99.006	99.54	98.611	99.323	100.85	97.077	96.851
106.53	108.05	104.14	111.07	105.13	106.73	110.01	109.7	110.61	110.2	102.15	109.86	111.39	108.81	103.13	110.28	107.75	107.75	107.71	105.1	108.27	110.59	106.95	110.31	106.16	109.94	106.75	106.06	104.48	107.87	103.69	110.58	105.71	109.82	109.98	106.84	104.88	107.6	110.15	108.74	108.42	107.69	109.68	107.79	107.97	107.9	106.13	111.17	108.46	108.89
97.307	97.81	97.017	103	99.394	98.652	95.94	94.509	95.991	97.31	97.317	99.261	99.125	101.43	95.613	101.18	98.696	95.178	96.243	100.36	97.889	96.758	96.991	103.08	94.861	107.9	99.699	97.655	99.945	101.49	101.51	99.776	99.227	101.34	95.601	95.812	98.823	97.699	98.281	98.267	99.66	103.03	101.6	101.74	96.881	101.96	97.708	100.73	97.16	96.279
100.3	99.365	101.38	105.74	105.8	102.11	99.101	99.76	99.79	97.145	95.785	100.7	105.76	100.53	100.07	100.86	101.45	101.72	102.41	99.82	99.575	101.44	98.662	104.03	96.903	97.947	100.43	98.901	102.81	96.567	96.886	98.794	95.071	98.917	99.249	99.307	98.487	98.174	99.067	98.33	104.8	97.32	101.92	97.144	95.133	98.28	102.63	100.45	97.274	103.84
105.3	107	108.88	104.25	102.22	101.91	104.2	108.23	108	110.12	106.92	101.6	106.37	103.74	106.32	108.63	109.31	109.88	105.88	107.65	103.18	107.23	103.48	106.8	107.5	106.68	102.09	105.5	108.54	105.33	107.1	104.47	103.93	105.31	106.81	106.9	108.99	102.52	101.86	105.48	102.64	111.16	108.61	104.23	105.1	102.42	102.11	104.57	105.55	107.23
106.65	104.51	106.01	108	109.92	106.16	101.33	107.44	106.09	106.41	103.07	107.97	106.57	104.73	104.33	106.85	103.78	106.43	102.32	106.98	103.95	104.12	105.4	104.33	107.03	104.73	104.95	101.72	104.48	104.99	101.84	102.91	106.02	103.05	104.03	105.78	107.69	105.47	99.639	107.74	107.41	108	106.86	104.91	105.24	104.33	103.7	104.03	105.95	102.9
106.41	107.04	105.77	104.97	101.01	106	98.882	109.85	103.24	105.68	101.85	104.21	104.54	101.6	102.47	106.62	108.91	102.93	105.97	104.98	107.78	108.21	107.42	105.85	104.2	104.68	103.64	106.49	102.81	104.57	107.22	101.29	106.29	111.24	105.98	109.27	106.72	104.92	110.07	105.84	104.42	107.63	103.67	106.11	106.62	105.95	105.59	106.16	107.15	107.93
109.41	107.63	106.34	105.35	107.1	106.6	107.48	107.91	106.35	111.37	112.32	107.05	103.39	109.71	107.07	109	111.94	112.49	110.78	108	106.7	108.09	107.79	110.77	112.5	110.81	111.49	105.01	106.44	109.68	105.27	109.53	109.07	109.05	106.36	107.37	107.01	109.11	108.11	106.97	106.02	110.38	106.31	105.27	110.9	109.91	109.48	108.79	108.53	109.94
105.46	105.7	111.07	111	106.78	109.06	106.53	108.33	108.18	111.49	111.46	104.99	106.23	104.41	113.27	108.24	104.87	104.93	102.49	106.24	102.04	102.32	108.6	104.58	103.05	102.67	104.84	107.79	107.89	103.77	107.87	103.64	108.17	110.45	109.54	103.43	111.6	102.99	108.04	106.08	113.3	103.98	104.74	110.93	103.54	106.15	103.64	102.71	108.57	112.16
110.35	107.26	104.33	102.42	106.79	106.7	105.53	106.67	109.64	104.41	106.77	103.12	107.68	104.84	108.96	107.25	102.59	106.25	105.75	102.98	99.88	107.72	102.69	106.03	110.46	103	101.25	103.08	102.88	103.11	103.23	99.005	104.42	107.03	103.14	103.02	106.54	106.25	105.52	103.52	105.06	102.34	103.36	104.69	106.9	109.07	106.57	106.37	106.28	107.33
105.08	94.248	97.623	99.132	97.154	96.47	96.833	98.917	98.476	96.75	100.48	95.6	92.508	102.97	97.93	95.905	95.314	95.858	100.29	98.099	93.009	94.247	102.14	100.05	99.001	97.296	101.43	91.969	98.599	97.164	94.509	98.766	97.304	96.887	95.235	99.187	91.949	99.719	97.48	94.677	100.75	98.999	102.2	97.194	97.773	98.231	101.37	96.302	101.15	98.953
109.62	108.25	108.17	113.39	106.2	104.4	108.22	105.55	106.5	108.08	106.71	105.29	106.47	102.92	101.88	107.45	111.7	107.97	109.58	103.91	104.61	107.75	109.73	110.11	106.59	105.72	107.71	107.11	110.71	107.27	100.08	107.86	107.33	106.88	107.29	104.78	103.27	108.39	105.71	104.96	104.26	105.05	105.87	106.11	109.88	104.4	110.09	105.49	108.15	107.31
98.236	98.131	98.562	96.842	100.73	94.441	96.397	98.599	96.689	102.24	99.83	96.656	93.772	99.734	99.292	98.394	101.18	97.247	99.961	92.336	96.035	95.686	97.59	101.08	93.869	98.964	100.71	99.995	101.72	93.69	96.328	96.372	98.728	96.013	98.322	95.369	100.14	97.674	95.803	93.899	98.303	99.271	102.97	99.071	101.08	103.02	98.798	95.447	94.483	96.32
109.73	108.46	107.2	102.44	107.81	108.76	107.14	105.24	108.67	103.36	108.59	110.26	104.43	105.03	107.27	107.38	103.78	106.74	106.97	108.72	103.4	102.48	105.93	104.85	107.82	108.9	105.56	106.63	103.14	107.76	107.3	108.51	107.33	108.83	104.12	109.11	110.34	109.78	111.62	108.88	102.72	104.53	106.71	99.216	101.97	106.23	108.6	103.04	102.29	110.65
110.32	109.74	105.69	104.71	110.27	107.22	104.96	109.98	105.51	107.92	106.32	112.36	104.63	106.68	110.05	106.02	106.65	111.4	111.63	106.33	108.67	108.46	107.72	108.38	109.44	112.97	107.07	110.52	106.46	111.02	107.92	109.07	109.86	110.07	104.44	108.16	108.44	107.8	108.39	107.17	105.85	108.3	111.18	109.04	104.09	103.12	109.6	107.48	109.05	107.65
101.53	103.91	109.17	107.1	101.8	109.83	108.29	105.06	103.14	105.98	106.66	104.59	109.06	107.15	103.41	103.5	111.75	108.85	109.65	104.46	108.39	107.89	103.26	105.07	108.16	106.24	104.83	102.09	106.46	105.69	109.15	107.92	103.34	110.57	106.02	107.48	104.71	104.07	106.91	102.83	103.49	106.48	107.94	104.34	101.64	103.91	102.31	104.22	104.19	106.51
108.52	110.82	108.25	108.22	110.57	109.49	103.49	106.75	106.3	106.83	107.4	110.04	105.48	108.22	110.54	105.05	105.63	106.81	107.75	109.76	105.79	111.08	106.01	110.27	108.85	106.62	110.42	106.05	108.59	113.03	109.41	105.33	106.36	107.99	105.79	109.4	105.3	107.16	111.86	108.23	106.23	109.95	107.07	105.7	108.01	104.56	106.29	111.32	106.04	105.3
99.469	97.237	99.407	98.359	96.055	97.005	93.449	99.575	99.711	101.62	99.208	95.849	102.13	97.481	96.949	97.408	104.25	96.201	95.447	98.772	96.709	97.108	97.699	99.938	95.842	98.23	96.968	95.871	100.73	95.185	99.752	97.526	96.534	97.646	101.06	98.918	97.82	98.49	93.485	99.687	94.207	98.038	97.04	97.511	99.055	98.663	105.77	103.11	99.262	93.033
103.08	105.96	106.16	107.6	107.7	107.35	104.89	105	103.65	105.35	104.38	106.67	106.59	103.4	103.15	109.2	103.92	103.39	103.74	108.32	106.95	106.96	106.12	105.77	105.03	107.24	107.21	102.98	101.41	105.59	106.01	104.69	105.43	104.06	105.17	105.93	104.7	109.93	105.34	108.62	102.64	108.64	108.32	104.32	105.51	106.24	106.68	103.51	104.5	102.4
108.91	107.91	104.24	106.1	110.44	107.45	107.1	114.15	111.56	105.24	109.81	107.77	111.98	108.03	108.7	105.6	106.8	108.62	110.74	109.72	110.15	108.78	104.37	108.21	106.11	106.52	106.19	111.26	106.01	107.09	106.29	105.75	109.71	107.32	105.67	108.69	111.77	108.36	106.27	113.42	108.72	106.77	109.72	106.39	106.9	106.17	105.56	109.93	112.21	107.89
110.2	108.88	109.44	106.59	111.23	110.27	107.49	106.3	105.09	105.35	109.23	102.57	105.08	104.77	112.92	107.49	110.69	105.51	106.98	109.65	105.85	110.61	114.14	106.63	106.83	110.83	111.4	109.2	107.44	109.43	108.86	107.43	109.59	112.34	109.86	105.83	111.41	110.54	108.33	105.42	108.31	105.26	111.16	111.57	110.66	107.38	109.35	106.39	108.47	110.5
109.47	107.23	108.04	111.61	105.82	102.39	109.63	103.8	111.03	109.62	109.56	106.49	110.97	108.06	107.9	109.24	104.83	106.81	103.51	111.57	106.63	110.17	105.39	108.33	108.6	109.75	109.63	107.92	105.96	109.09	110.65	110.93	109.29	105.18	108.3	109.3	107.66	110.24	102.51	108.55	107.85	106.48	108.93	108.32	108.57	110.82	103.32	109.84	108.68	107.67
111.01	107.79	105.29	105.94	102.8	105.16	102.01	106.96	108.44	105.96	109.22	108.3	107.29	109.69	110.31	107.85	107.48	109.36	104.64	107.81	104.8	109.9	109.13	104.67	107.07	107.51	109.54	102.39	110.72	108.69	106.39	109.95	109.67	108.03	106.84	109.04	109.06	107.01	106.81	108.06	105.15	107.41	111.95	111.99	109.97	109.66	103.47	108.73	106.88	105.98
110.82	109.71	107.91	101.88	105.69	104.17	106.08	106.49	110.03	100.08	106.1	106.4	108.38	109.14	103.77	109.08	104.08	100.1	106.98	101.94	103.49	105.11	107.82	104.89	105.92	105.33	103.14	101.58	104.42	105.82	113.75	108.04	106.11	107.58	102.72	105.71	106.08	104.53	109.91	107.73	105.81	100.1	107.99	104.08	98.592	110.01	105.1	106.7	103.04	106.09
100.52	96.108	100.51	100.94	97.419	100.35	101.52	91.621	99.73	101.18	101.26	97.884	91.59	96.786	99.338	93.72	97.922	97.374	97.407	100.91	96.826	96.715	98.162	104.8	100.25	98.919	100.06	100.33	97.099	101.46	97.138	102.39	99.861	96.189	102.95	98.823	100.48	100.7	100.08	102.22	98.138	96.334	98.465	100.19	95.608	101.21	95.883	96.378	98.054	102.93
106.13	102.71	110.2	104.66	105.15	105.73	106.21	104.7	103.5	108.64	111.21	105.17	101.94	103.55	101.4	106.73	104.19	108.24	102.81	103.77	105.55	102.84	105.43	105.29	104.54	109.79	104.78	106.6	103.46	107.95	104.29	108.79	107.41	104.79	105.43	108.26	105.43	108.99	108.85	107.05	107.86	108.53	107.86	102.71	109.15	104.87	110.13	101.79	107.02	109.98
100.93	96.285	100.96	100.73	104.56	100.48	96.826	98.639	100.33	99.41	100.02	100.49	100.39	99.557	97.779	105.48	99.346	100.26	99.075	100.89	106.13	103.74	101.56	98.033	101.47	98.113	98.387	103.01	100.08	96.058	100.03	102.64	98.939	99.583	101.29	98.523	102.41	103.83	101.45	99.574	99.197	102.82	96.105	99.326	102.34	107.06	98.096	101.33	96.838	98.333
105.31	106.01	109.08	107.4	104.22	101.88	108.21	109.33	109.42	105.43	107.97	102.93	106.96	107.86	106.99	105.77	109.84	110.6	107.56	108.67	105.83	107.07	106.93	100.7	104.7	107.16	105.7	104.39	101.13	103.54	104.6	104.53	109.66	105.35	106.43	104.99	104.71	108.42	106.92	107.02	101.3	110.52	105.53	106.17	107.58	104.6	101.69	109.36	104.35	108.05
103.43	103.55	105.51	105.25	106.06	99.278	107.98	107.92	102.52	106.65	104.29	106.39	104.3	106.31	102.85	105.93	104.82	103.72	104.09	106.72	103.69	107.95	106.94	106.51	104.41	102.76	108.88	108.68	102.21	104.44	104.32	104.14	106.02	102.75	105.51	107.79	102.51	104.06	103.71	108.47	97.952	106.85	104.76	108.25	106.36	109.84	110.8	105.45	104.21	105.17
98.895	93.804	94.883	96.042	97.849	97.588	94.977	100.56	98.895	98.013	98.775	97.569	97.088	99.27	98.592	97.034	97.85	94.918	99.345	93.105	99.599	100.55	100.79	96.762	101.64	95.924	99.759	91.539	98.299	98.177	97.05	100.48	94.236	102.35	99.25	96.384	95.071	98.583	95.147	97.996	97.308	95.529	98.045	94.853	100.1	100.39	93.659	96.329	100.47	101.1
110.81	106.13	105.44	111.66	108.64	107	110.69	108.52	112.1	106.72	110.1	108.15	106.22	106.79	108.61	111.61	107.06	107.55	109.26	108.8	108.66	108.56	110.15	113.13	103.9	107.17	108.22	110.02	111.63	106	108.94	110.83	111.03	109.68	108.06	108.16	107.88	109.08	107.17	107.56	105.37	105.3	109.67	106.06	111.57	113.01	105.83	105.33	108.81	109.68
102.77	107.17	110.98	108.98	106.57	111.44	106.81	108.1	109.3	108.18	110.65	109.49	106.56	109.47	110.97	106.23	108.96	109.05	107.19	108.12	110.9	106.96	110.99	107.96	106.04	106.64	104.5	110.06	108.76	109.22	109.71	109.39	104.95	106.81	105.4	105.66	104.49	110.71	106.54	110.9	110.33	111.08	107.99	106.43	107.06	106.36	107.18	110.67	107.53	111.07
97.032	96.053	98.527	94.602	96.102	94.608	99.364	97.173	99.792	100.24	97.981	94.158	101.31	98.055	98.52	102.45	97.256	99.007	98.364	98.82	100.07	97.961	98.707	98.948	94.698	99.858	97.521	97.45	96.391	99.698	98.272	100.68	99.621	99.078	101.14	98.93	95.538	93.212	99.994	94.82	103.09	101.59	102.3	96.97	99.145	99.276	99.574	96.25	100.86	95.326
100.52	97.669	101.91	97.138	99.784	98.433	100.46	102.7	98.611	104.37	102.59	99.443	103.87	102.32	106.08	98.52	96.482	104.86	98.664	100.83	97.608	101.53	99.977	100.08	98.072	103.17	101.44	99.38	100.95	101.35	104.89	98.277	101.92	99.526	100.95	104.85	102.66	103.49	101.96	100.26	99.262	101.05	102	99.014	102.24	100.83	97.174	101.35	102.44	101.88
110.69	108.03	110.37	108.76	106.34	110.72	104.84	107.34	108.45	109.83	111.02	104.57	107.02	105.96	107.43	103.92	106.25	102.24	107.88	104.83	103.93	110.21	100.36	104.9	107	104.85	108.82	111.56	105.96	105.88	105.57	103.18	107.71	104.32	97.677	103.7	104.58	104.63	107.84	102.42	104.44	99.997	101.7	104.29	103.75	106.6	110.75	107.1	106.65	103.52
109.34	106.45	107.3	108.09	113.64	108.84	112.51	108.45	108.52	111.36	103.87	109.62	105.73	106.83	107.61	111.31	107.5	104.9	101.25	106.59	113.39	107.59	104.64	108.2	108.32	104.71	111.04	105.81	106.98	109.46	105.45	109.36	107.77	109.37	108	110.66	111.01	110.91	113.05	109.03	105.75	111.26	112.03	107.3	106.52	109.31	109.07	108.95	105.42	105.03
108.62	103.3	108.33	109	111.57	108.52	109.79	106.97	101.25	102.75	114.28	107.71	106.63	108.86	113.27	108.08	107.54	112.5	107.99	108.21	107.6	113.01	106.09	105.87	109.84	108.23	107.45	103.96	104.65	109.48	106.41	108.15	108.32	107.48	104.93	106.94	106.23	105.05	112.27	109.18	104.37	106.86	113.54	106.65	111.9	107.21	110.61	113.55	106.57	105.32
103.9	105.61	105.94	107.31	99.495	104.56	109.71	108.15	101.69	108.43	103.59	102.85	104.85	112.97	108.95	105.21	111.39	107.08	107	108.35	105.25	108.91	103.59	109.31	108.56	107.01	109.81	110.47	111.92	110.08	105.04	104.52	102.83	106.86	107.94	106.31	108.38	107.04	107.17	108.98	104.39	106.03	104.81	107.08	105.93	107.25	106.33	104.35	104.59	104.44
95.965	99.827	99.961	98.683	102.08	100.24	102.24	101.79	100.91	102.87	98.398	97.371	98.193	98.609	100.21	97.638	96.519	105.36	102.91	100.16	101.2	100.49	102.63	103.02	100.7	99.785	98.207	106.32	98.312	105.89	102.12	102.14	97.268	95.756	100.97	101.92	103.6	104.65	104.02	99.914	98.289	97.365	102.87	100.04	100.02	104.02	103.66	99.3	99.193	99.036
108.03	104.07	105.73	104.12	105	104.68	106.12	111.25	104.69	104.16	104.9	107.47	99.67	107.6	106.3	107.27	104.58	104.9	105	104.76	107.32	102.14	100.48	104.28	103.99	107.77	104.35	103.41	108.57	110.37	106.84	104.8	108.24	105.08	105.65	102.49	104.99	107.31	105.4	102.66	105.34	105.86	104.04	108.63	103.64	104.81	105	105.19	102.06	104.53
109.06	105.82	106.42	108.04	107.61	104.49	105.79	106.94	111.44	107.1	107.04	108.76	109.4	110.34	104.79	107.86	111.27	111.84	109.75	106.58	109.02	105.66	110.17	107	113.15	105.34	106.79	106.95	112.45	106.24	105.36	107.86	107.79	108.01	107.09	106.49	106.43	109.58	103.96	107.54	105.5	105.55	109.7	107.7	103.48	106.66	108.6	109.96	106.96	106.81
97.15	104.55	99.628	102.3	95.842	102.06	100.19	99.392	100.7	100.78	100.88	101.23	99.35	97.645	96.541	100.98	98.514	102.19	97.859	97.003	102.33	95.116	101.19	99.833	99.327	101.48	103.1	99.541	99.167	97.972	98.208	101.28	100.24	104.48	104.47	100.85	101.77	102.09	98.978	98.443	106.12	98.977	101.25	102.16	104.56	101.94	102.49	102.58	102.35	104.2
99.511	102.22	99.528	98.824	101.41	100.06	97.879	99.668	98.686	100.8	101.83	100.22	101.2	96.481	101.86	102.46	97.519	99.865	98.917	109.04	104.73	96.948	106.82	98.755	102.22	101.07	98.495	101.81	98.334	95.357	98.519	100.32	99.676	101.19	97.412	97.955	99.283	97.836	97.915	98.62	103.97	98.801	98.122	101.03	98.12	101.86	96.985	98.544	99.576	101.19
106.91	101.01	103.24	108.32	109.49	109.68	109.9	107.83	105.46	107.3	109.51	107.2	106.82	104.59	107.32	106.49	104.4	104.6	109.96	109.63	104.51	107.35	107.37	108.09	108.63	107.75	106.61	106.12	104.28	107.58	105.17	106.5	106.96	104.59	108.65	104.58	110.61	107.88	111.44	106.53	103.67	109.33	103.46	110.13	106.39	106.4	105.31	100.86	105.28	109.43
102.78	102.76	105.13	103.65	103.63	98.795	103.45	107.38	100.96	107.14	104.39	103.07	103.06	102.55	100.84	105.93	103.61	108.03	100.27	101.3	104.42	99.324	104.6	101.32	101.68	102.35	103.46	102.94	102.47	97.776	104.71	105.39	104.4	98.418	103.54	108.77	102.95	103.68	101.17	105.69	101.6	102.72	100.23	103.03	104.67	109.42	102.06	104.98	101.77	103.6
110.6	110.51	103.38	103.82	111.74	107.24	104.46	104.68	105.23	111.7	104.62	105.28	110.52	107.79	109.42	110.36	105.32	107.96	108.81	106.92	108.45	106.09	106.53	106.79	109.25	108.28	112.17	108.09	105.78	106.7	105.18	105.45	112.17	100.19	110.8	103.98	109.17	107.52	103.62	107.15	110.73	107.69	113.06	107.59	114.03	106.65	108.33	106.31	105.48	104.43
107.07	113.3	108.83	106.56	104.73	105.27	108.49	106.36	110.65	108.98	106.45	110.06	109.28	106.22	111.62	106.72	109.99	109.79	110.7	114.26	108.44	106.8	106.64	104.53	106.06	110.73	109.5	102.52	106.78	107.19	106.97	106.55	103.79	108.67	105.91	106.16	106.59	109.14	108.58	108.87	107.2	107.87	105.75	111.39	106.33	107.15	105.33	108.08	105.35	107.74
107.31	108.2	106.62	106.98	104.35	104.75	108.22	99.502	105.23	108.05	103.25	105.25	108.25	106.47	105.56	105.46	108.08	101.95	106.95	103.41	106.1	107.76	108.01	102.26	103.73	104.16	111.67	103.67	108.18	106.61	102.69	106.18	106.37	105.91	106.39	103.29	102.89	106.85	105.19	102.4	108.19	109.93	105.71	105.14	102.08	107.19	105.86	106.11	105.71	107.37
100.11	98.398	99.177	98.745	96.14	97.198	99.145	96.026	100.31	100.69	94.082	102.53	98.537	99.62	99.554	97.81	104.06	102.34	101.88	94.055	96.453	97.489	100.25	103.54	100.11	97.826	95.239	98.455	97.252	101.05	97.134	97.668	95.473	95.913	101.95	99.375	98.871	99.89	99.253	104.3	100.38	99.37	97.786	98.884	98.217	103.14	95.403	95.835	97.734	98.519
107.98	110.01	109.37	108.07	106.22	106.82	109.46	102.72	109.22	107.64	107.25	112.91	110.04	106.76	108.45	108.86	111.6	112.89	107.2	110.64	103.76	108.44	109.74	110.37	106.51	114.36	106.82	106.95	110.55	108.57	104.71	109.11	104.21	107.82	105.81	108.53	105.85	109.3	108.39	103.92	112.24	107.69	108.29	104.31	107.33	107.15	106.22	113.4	108.56	106.32
107.6	108.81	106.04	110.59	105.24	107.75	110.29	109.12	108.28	112.72	107.53	104.46	110.5	111.4	106.42	106.11	106.7	108.68	111.63	110.62	105.45	107.92	106.63	106.76	106.67	108.07	106.43	108.07	105.53	103.75	103.52	110.48	106.91	107.43	107.06	112.71	104.62	109.67	108.86	111.3	108.14	113.27	106.64	105.54	104.95	107.12	109.87	102.34	107.27	108.13
105.17	101.22	104	103.95	107.76	105.36	108.49	103.85	110.1	104.42	105.41	104.42	104.89	104.83	103.16	107.29	106.56	104.66	107.22	105.55	105.92	109.11	102.77	107.99	106.92	103.89	105.54	107.76	104.24	108.74	103.28	104.96	107.53	106.32	104.32	106.11	106.71	106.01	105.61	100.81	108.48	103.35	105.7	112.82	103.67	109.86	107.15	110.9	109.19	105.34
110.26	108.95	111.15	105.84	107.91	110.25	107.51	112.09	109.61	103.92	110.94	109.03	106.78	105.88	104.82	106.5	105.2	112.2	109.61	105.22	107.17	107.36	112.98	105.39	108.57	104.6	105.22	107.32	103.21	105.11	110.79	107.29	101.68	105.39	106.18	103.96	103.76	106.89	104.57	106.19	110.22	105.6	104.86	104.11	103.75	106.23	108.66	106.46	102.01	107.12
106.71	105.6	106.75	107	109.1	103.04	108.55	103.95	110.61	107.3	108.29	104.81	107.38	106.13	107.15	106.93	104.07	106.44	108.88	107.08	106.08	106.53	109.51	107.5	104.63	106.16	105.71	104.86	105.14	108.61	107.76	105.44	108.37	104.35	108.26	107.57	107.22	107.3	101.73	103.47	103.95	104.56	106.05	103.44	108.3	104.85	107.6	106.42	109.26	109.62
101.35	104.46	106.42	102.35	107.63	105.81	101.35	108.95	100.95	105.07	106.82	106.15	104.17	107.34	110.29	107.14	106.04	106.47	108.79	102.75	100.7	100.66	101.63	106.06	110.99	105.39	108.63	105.66	106.73	104.37	104.4	105.5	108.39	105.35	108.58	106.32	107	105.97	104.3	105.65	107.75	104.55	108.39	107.66	103.73	104.29	102.92	102.52	103.79	107.35
101.35	98.146	101.23	102.41	101.9	100.57	104.53	102.05	101.17	98.537	96.296	100.62	97.09	101.3	98.942	100.05	100.9	96.818	97.993	99.699	100.1	98.931	101.13	97.615	105.4	98.891	100.59	100.32	99.891	100.16	101.99	100.45	104.09	98.108	102.59	95.198	97.997	98.594	97.748	97.865	99.666	98.894	97.835	100.92	98.056	102.8	97.56	100.79	99.279	104.66
111.73	111.12	105.13	110.57	107.86	108.87	107.35	113.13	108.55	116.13	111.95	112.36	112.55	113.55	106.99	115.4	107.75	107.22	109.26	110.31	109.16	109.86	110.35	109.22	110.36	106.39	108.93	109.88	110.07	111.54	110.34	107.45	107.48	109.6	109.01	106.9	112.92	113.52	105.92	110.65	106.93	110.99	112.11	114.04	108.32	109.97	109.78	111.55	115.82	110.3
102.94	102.77	103.58	98.433	103.99	99.293	99.374	99.941	102.71	98.529	100.46	100.5	101.89	96.728	106.7	99.576	98.451	101.82	100.6	99.226	100.21	99.833	101.96	100.15	101.26	98.952	100.89	100.81	97.008	101.28	102.41	99.584	97.87	101.37	98.272	101.15	105.93	104.45	97.562	102.22	105.3	96.188	106.5	101.12	97.929	100.58	101.42	103.91	103.47	100.97
107.56	114.29	105.2	108.32	106.67	107.57	107.68	110.18	104.16	103.97	108.96	109.25	110.49	109.31	113.61	109.24	106.74	106.16	109.93	107.69	107.92	108.34	109.64	103.46	108.66	109.01	107.46	106.63	110.92	105.87	107.95	112.66	109.49	108.83	107.07	111.23	111.34	107.66	107.48	108.87	113.16	108.61	104.35	104	108.61	109.23	105.3	108.8	108.45	102.9
108.62	109.78	110.85	111.48	103.63	106.69	110.91	108.92	106.75	107.85	112.53	107.6	110.85	110.87	109.98	107.41	106.71	108.34	109.4	103.84	109.51	109.24	101.01	106.18	106.75	109.64	98.75	108.19	111.52	107.46	112.28	109.62	110.7	108.08	107.04	109.81	110.3	109.85	104.38	106.77	111.56	109.92	106.33	108.82	105.39	109.59	108.32	109.55	110.19	105.69
102.76	105.82	102.62	103.14	109.27	104.81	104.81	103.54	106.67	103.82	107.43	100.59	100.62	105.51	105.88	108.83	103.82	106.18	109.39	103.03	105.18	105.14	107.51	106.54	99.133	104.9	107.22	106.6	105.86	99.07	102.68	105.08	107.36	105.34	105.57	100.92	106	107.25	105.02	106.14	98.872	108.89	105.81	105.95	105.24	104.79	103.91	107.81	104.57	104.72
107.47	104.83	109.34	110.43	104.44	111.85	109.4	108.11	104.81	105.25	107.34	107.31	108.51	107.29	103.06	109.02	109.45	107.24	109.83	106.77	111.17	111.35	108.16	105.43	107.2	106.21	106.75	108.11	106.75	107.75	103.21	103.44	108.12	107.45	110.05	107.46	101.03	106.39	104.62	109	109.96	112.74	105.45	108.48	110.11	110.48	111.49	112.64	108.44	112.62
107.15	110.5	107.28	104.44	105.67	105.21	102.49	106.73	109	105.41	103.59	104.06	105.22	108.49	105.1	103.58	108.94	103.02	105.04	104.38	104.69	109.26	108.08	105.16	103.24	109.72	104.86	109	102.62	104.1	106.09	105.66	102.94	106.9	107.04	107.57	99.311	105.62	108.88	104.71	107.56	105.15	107.73	105.64	104.83	103.72	107.19	105.01	108.61	107.02
106.47	107.69	105.59	110.31	101.5	112.02	107.05	110.43	111.56	110.47	112.96	106.41	106.72	108.42	104.28	111.11	108.97	110.16	109.92	110.88	108.68	108.99	112.32	107.46	107.99	108.05	103.67	108.24	106.64	108.43	110.33	105.95	108.18	104.42	105.99	105.67	110.64	103.91	107.2	107.73	108.91	107.33	109.57	106.82	110.63	109.21	104.01	107.25	105.81	106.93
104.43	100.73	103.5	99.005	103.3	97.686	103.11	100.09	102.27	99.963	101.43	99.333	99.255	101.08	97.566	97.232	99.946	99.299	100.65	96.894	101.38	99.165	102.38	97.987	103.57	101.4	101.92	98.303	101.44	98.031	101.46	101.24	102.98	99.252	99.005	101.6	100.46	100.2	99.578	101.86	102.45	104.07	100.66	105.4	100.73	105.72	99.23	99.255	104.34	103.83
101.45	99.651	96.955	101.07	98.071	102.41	98.656	102.4	103.35	98.826	99.652	99.422	102.5	104.48	101.15	99.875	98.387	100.93	99.096	99.758	98.566	104.16	100.28	100.32	95.692	102.15	99.621	101.54	101.06	101.08	103.5	96.603	102.93	100.39	102.47	94.598	97.2	103.83	101.08	102.93	102.51	100.98	99.028	101.22	100.98	101.56	100.21	101.25	103.41	96.365
103.49	109.4	110.12	102.53	103.34	107.45	105.11	104.96	103.54	106.83	103.03	103.78	110.13	111.9	105.25	108.05	103.44	106.75	104.56	106.41	104.88	107.28	103.81	101.83	107.74	107.17	106.16	109.43	104.66	103.61	108.31	107.84	108.6	101.8	107.26	109.09	104.8	105.71	106.53	103.21	104.58	104.16	107.88	104.15	105.51	102.78	108.59	106.21	107.76	107.94
108.81	107.8	106.19	109.29	114.99	107.91	109.61	108.74	105.12	104.25	107.11	107.47	109.67	109.53	106.7	107	108.07	109.61	104.16	106.25	106.65	110.04	109.33	112.5	106.9	110.65	109.42	107.11	105.88	106.11	108.11	104.56	109.11	105.84	103.7	108.69	110	108.02	111.53	107.05	107.98	108.82	109.2	114.74	109.06	108.48	108.4	114.04	107.17	108.74
107.12	108.25	110.28	103.15	104.47	103.54	105.66	105.8	103.16	104.47	108.82	103.6	109.65	109.5	114.58	103.65	110.86	106.31	105.31	110.98	110.09	109.22	102.39	104.58	108.9	103.68	107.53	107.53	105.79	106.28	104.06	110.49	111.21	107.67	102.6	103.12	104.29	106.71	110.68	109.08	105.01	106.97	102.45	102.73	108.37	105.58	112.09	113.35	107.3	104.09
104.51	108.14	102.73	104.77	105.14	110.17	102.55	103.96	106.89	107.04	103.48	104.64	107.58	108.69	105.32	103.35	106.17	104.69	102.43	106.49	108.34	105.53	108.8	107.31	109.25	113.04	104.51	107.92	109.49	103.67	105.41	104.04	109.78	107.24	110.45	109.94	106.24	104.71	105.44	108.37	105.84	107.32	105.93	106.47	104.93	109.43	113.36	105.14	104.33	107.69
104.81	107.41	107.46	106.59	103.25	105.27	106.36	108.76	108.73	100.76	110.56	110.96	107.37	104.06	104.8	109.31	105.96	107.32	108.88	105.01	106.54	102.68	105.58	105.33	102.77	106.63	108.69	101.46	106.26	104.57	108.13	108.76	105.45	109.49	106.22	104.88	108.09	107.23	103.14	107.98	107.05	106.04	110.49	106.56	103.83	105.28	103.88	105.13	106.82	102.73
108.17	108.47	105.07	107.9	101.68	103.08	105.02	103.79	111.74	108.7	105	107.06	105.56	104.67	102.75	111.54	105.84	105.26	105.68	107.13	104.99	106.16	109.74	103.96	100.29	104.72	102.02	108.57	105.66	112.42	102.42	105.43	105.95	109.95	107.44	105.62	102.36	102.31	105.62	108.66	104.23	103.21	107.39	103.58	109.18	105.57	104	106.74	103.86	106.01
96.94	101.04	102.66	94.975	97.466	98.656	101.58	100.08	102.15	95.321	97.144	92.044	99.731	97.272	102.66	96.427	101.66	99.634	99.979	95.527	96.243	99.317	100.59	96.82	103.05	95.997	101.06	99.913	101.69	97.145	100.89	96.734	98.807	103.65	100.93	99.817	99.801	95.351	97.818	99.288	98.208	98.935	98.053	99.806	97.243	103.38	96.137	94.333	102.18	99.012
105.57	102.49	103.44	106.32	109.57	108.03	106.22	110.53	109.46	105.47	107.74	106.31	106.97	107.46	107.75	107.09	107.38	106.47	106.45	103.5	107.15	105.08	112.18	102.03	107.84	108	105.7	112.41	107.97	107.68	107.32	105.98	106.85	107.02	105.99	108.94	106.46	99.925	105.2	103.77	103.41	109.26	106.83	104.14	104.98	108.52	103.09	109.61	108.03	107.17
101.61	98.628	96.339	96.298	98.847	97.777	92.89	100.92	93.968	99.145	100.18	98.66	96.431	97.879	100.3	98.207	95.976	103.48	97.976	94.06	99.757	95.112	98.629	98.86	103.43	99.393	101.38	95.105	98.79	101.57	95.81	99.556	97.266	96.878	95.659	99.262	97.47	97.151	99.543	102.05	98.057	95.739	98.189	95.76	96.608	102.24	95.045	101.56	96.944	102.29
104.92	105.16	101.19	102.43	101.55	103.8	103.81	102.69	99.931	102.03	104.81	106.31	102.91	102.28	101.35	102.96	98.991	104.94	103.84	105.6	102.32	99.491	103.87	102.72	106.33	100.93	101.36	102.97	97.769	105.32	103.16	103.99	103.43	99.921	107.42	102.54	106.16	104.84	105.29	98.101	102.85	103.54	104.35	109.57	102.86	96.787	103.79	107.27	103.71	109.75
106.75	103.1	106.31	100.84	102.99	103.44	105.53	103.85	107.37	107.83	105.82	109.1	106.86	112.04	106.72	104.67	103.73	104.41	106.72	103.68	105.53	106.16	107.56	104.22	105.05	112.09	106.58	107.44	109	110.14	102.76	104.63	112.26	109.89	104.19	105.05	105.61	105.66	106.51	104.13	106.49	108.97	105.58	106.5	110.36	104.84	107.64	109.2	105.53	109.74
100.53	96.914	96.153	99.889	102.58	99.237	102.67	100.66	94.057	99.929	98.687	98.142	99.926	97.559	105.7	101.72	102.68	100.48	99.764	97.318	102.26	98.245	99.992	98.941	98.338	95.894	100.6	97.334	98.845	97.823	101.06	95.35	98.906	99.392	100.19	92.769	98.464	95.338	97.665	97.356	98.423	100.65	100.99	99.329	100.28	99.037	96.885	98.521	97.839	98.334
98.55	100.21	95.904	99.408	97.139	95.972	100.09	97.644	98.644	93.66	97.844	96.029	95.437	95.129	96.163	97.329	96.63	101.14	99.563	98.138	99.495	98.506	98.06	91.961	98.902	97.671	102.23	101.12	96.277	99.044	100.76	99.619	94.491	97.289	101.36	97.849	100.71	102.62	100.35	95.153	100.22	100.21	99.546	98.399	97.639	97.258	98.526	96.991	98.451	96.602
97.406	97.486	98.274	102.54	98.987	100.88	103.19	97.261	100.79	93.805	97.033	95.296	101.01	95.59	102.12	102.7	99.05	97.231	96.44	105.16	99.542	98.105	94.337	98.228	99.226	95.005	99.048	96.505	96.264	96.377	96.67	100.3	99.828	98.741	100.37	94.497	100.75	100.26	95.964	98.234	98.564	93.231	95.29	98.671	98.544	93.382	102.6	97.855	102.99	97.709
109.04	105.64	106.97	111.93	105.76	113.81	110.23	109.32	107.34	108.55	108.19	110.66	109.63	105.32	108.58	112.54	104.57	112.81	107.45	107.98	109.52	108.9	110.07	111.35	110.17	110.38	112.41	108.06	111.84	104.26	103.07	112.03	106.77	102.55	105.88	112.25	109.8	108.09	111	109.7	112.85	103.56	108.16	108.99	106.81	111.6	110.2	105.57	108.34	110.15
107.75	105.58	112.91	107.04	111.89	112.25	111.56	111.7	108.36	107.14	106.11	108.24	112.11	108.34	109.23	109.54	110.9	105.6	110.02	113.65	111.12	109.24	106.39	109.96	115.17	108.73	112.33	111.17	106.64	109.82	112.81	110.13	105.92	112.41	109.22	112.69	107.49	111.44	109.84	111.3	109.35	106.66	111.3	111.25	106.25	110.92	110.56	113.46	109.24	108.05
99.929	99.459	97.72	98.003	97.637	96.263	96.751	99.396	96.291	98.353	98.281	98.765	97.612	97.618	98.405	104.76	100.74	94.735	95.839	96.953	94.294	99.296	98.336	96.78	95.704	95.652	95.483	95.086	101.38	102.2	97.169	98.048	101.58	94.628	95.603	97.637	98.009	96.521	97.558	98.144	95.743	96.106	94.678	98.974	97.974	100.26	97.754	99.859	98.196	101.07
106.39	105.33	106.7	103.27	110.78	106.68	101.09	107.22	107.41	106.23	102.78	106.55	103.86	105.26	108.62	100.24	107.29	102.77	101.66	107.69	105.47	106.94	104.33	101.36	102.09	105.1	106.99	102.43	103.5	104.67	99.612	104.46	107.35	105.9	102.22	110.67	103.02	104.1	102.8	106.88	104.07	105.03	107.58	104.02	111.07	108.01	104.69	104.71	109.55	111.15
103.89	111.93	112.97	107.2	111.41	110.77	113.75	111.34	105.78	106.87	109.06	109.26	112.56	111.83	115.54	113.48	107.6	108.83	112.66	108.61	105.45	112.9	111.11	108.95	115.14	112.52	109.01	107.66	111.52	111.56	111.23	112.21	106.83	108.85	111.4	105.96	111.84	111.16	112.26	110.68	114.48	110.38	113.69	105.68	106.74	111.18	109.73	110.5	111.69	109.19
105.07	111.33	109.32	105.63	106.22	104.63	104.45	102	104.02	109.06	108.13	109.36	107.7	103.65	111.32	111.6	111.59	111.66	110.86	108.84	109.98	110.66	114.09	109.09	109.17	113.32	111.14	109.31	107.98	106.17	109.18	108.06	105.74	111.7	105.58	102.2	106.04	104.29	106	109.99	106.3	108.87	113.28	112.04	110.36	111.77	110.59	109.81	108.7	104.64
110.65	110.93	107.72	110.14	111.49	111.23	114.17	111.08	108.35	110.52	108.46	106.53	111.04	110.2	109.61	111.66	115.02	110.72	109.2	105.86	108.88	114.2	111.37	111.44	109.73	109.39	106.26	109.86	112.68	113.07	112.24	113.66	108.79	110.11	110.6	111.8	107.83	114.2	115.95	111.29	111.44	108.62	109.02	109.08	110.27	116.16	108.93	110.11	106.88	112.99
106.04	105.07	110.75	107.52	105.32	110.46	105.92	109.73	106.67	110.77	105.16	105.98	102.81	105.09	108.38	111.13	107.07	109.44	109.83	108.78	104.66	107.03	103.25	105.07	103.49	104.28	110.94	106.05	107.78	106.9	106.58	111.9	108.75	105.39	105.96	104.4	104.54	106.52	106.33	108.99	110.55	109.42	108.66	106.71	106.45	111.63	109.14	108.11	107.97	108.08
104.8	100.24	106.09	105.09	102.43	104.76	107.93	102.27	106.97	104.17	104.42	106.11	104.08	101.84	107.03	110.77	106.57	108.13	106.1	101.79	107.97	99.954	109.62	105.99	103.02	107.2	101.37	104.8	98.302	108.12	100.01	110.03	108.47	106.3	103.84	103.43	103.52	106.74	104.38	104.1	106.78	104.23	104.55	101.81	107.41	101.55	110.87	109.29	103.2	111.21
111.79	112.88	111.91	107.01	108.89	109.36	109.62	107.88	104.39	105.46	106.5	110.19	105.07	107.05	106.76	105.02	111.16	110.7	109.69	106.92	109.85	110.17	110.57	111.54	106.19	107.72	109.6	110.77	111.28	102.36	108.5	112.96	111.39	111.23	105.23	103.47	107.37	105.32	112.07	105.98	106.31	109.69	106.5	109.37	103.06	110.16	106.37	107.16	104.06	110.3
103.76	105.18	108.29	103.7	107.44	109.47	102.44	106.9	106.41	104.04	103.33	108.59	107.11	101.64	103.75	105.52	106.25	106.54	104.44	101.01	104.5	107.81	107.14	104.89	105.7	107.86	103.71	104.73	107.23	105.05	104.13	104.96	103.98	107.79	107.68	104.59	105.09	102.39	106.17	107.99	105.91	106.68	102.96	109.1	108.65	105.22	105.91	106.16	103.64	107.12
98.985	98.118	99.483	107.09	100.95	98.574	99.416	99.533	100.22	94.439	99.369	96.818	96.969	99.549	97.475	97.903	97.699	96.439	92.939	97.239	98.966	97.171	95.85	96.178	99.675	101.03	97.145	98.321	98.913	103.48	98.173	100.26	97.814	101.17	98.658	100.62	95.722	96.288	100.48	99.872	97.895	97.324	97.068	105.27	93.853	98.715	100.15	99.215	100.21	100.4
107.68	105.34	111.41	103.15	105.28	105.66	107.44	103.59	101.98	108.4	99.996	105.2	101.88	106.49	100.29	110.65	99.089	105.18	100.01	104.63	103.5	104.72	107.25	102.46	108.33	104.71	104.06	102.98	99.198	103.57	106.26	107.41	106.44	103.38	101.59	107.92	111.08	106.33	103.5	106.39	106.83	102.84	108.03	105.53	105.73	107.16	105.91	105.88	108.33	110.93
105.1	107.64	104.38	102.6	104.99	107.78	102.85	109.43	105.24	104.69	102.06	105.8	107.45	101.28	108.62	107.94	104.37	106.22	107.56	106.85	102.58	104.87	104.66	104.35	104.41	104.56	106.62	103.39	107.5	106.92	103.48	109.84	105.81	106.47	106.74	106.85	105.92	109.26	106.96	99.279	108.47	105.8	103.3	110.09	103.62	103.83	103.16	105.55	107.73	105.76
104.24	106.69	107.88	109.5	109.94	112.28	111.06	108.57	105.73	108.92	112.14	107.54	110.81	106.48	111.22	107.39	106.3	110.57	106.05	106.89	106.32	107.18	108.07	104.52	109.91	107.5	107.41	112.83	113.41	108.2	105.59	110.47	105.23	104.04	108.81	110.1	108.2	109.45	105.19	108.77	106.54	104.91	107.77	106.57	109.6	108.36	106.68	109.37	108.03	107.18
102.05	104.36	106.06	106.44	104.47	106.23	102.06	107.51	109.91	105.43	102.67	105.16	104.48	106.91	107.12	105.66	105.21	106.94	106.91	103.17	109.05	107.45	106.57	107.88	112.54	107.75	102.94	103.71	107.63	104.37	101.73	104.73	106.15	108.01	104.84	103.32	106.89	105.83	104.82	107.04	105.46	104.84	104.77	106.28	104.84	110.43	106.69	108.69	108.52	105.01
108.68	107.18	107.24	107.22	102.56	105.87	106.13	104.92	107.56	106.49	108.97	101.75	104.14	106.51	104.53	108.87	106.2	108.58	104.33	107.2	108.24	106.42	106.81	106.15	103.99	105.89	106.16	105.41	104.93	110.92	106.41	108.8	103.73	101.27	105.41	109.48	103.01	105.39	105.98	103.89	105.5	103.21	104.49	105.46	104.78	108.15	102.96	103.14	111.17	103.88
104.34	103.33	103.45	107.78	107.62	106.53	102.5	109.85	104.82	106.28	107.77	104.44	105.4	105.27	104.99	109.3	101.49	101.15	104.13	108.22	105.45	102.49	103.02	103.27	103.34	106.2	101.07	107.73	103.28	105.66	105.59	103.76	108.04	105.35	108.6	101.11	101.71	107.2	107.87	104.28	103.77	104.21	106.42	106.86	103.58	107.13	105.42	102.37	110.31	104.52
109.03	110.12	110.6	110.14	106.79	108	103.07	104.73	107.55	106.5	110.46	106.44	115.31	108.25	108.39	110.84	103.61	110.22	111.24	111.06	103.91	107.72	106.63	112.85	104.77	113.53	112.23	107.94	108.55	107.51	110.13	108.99	109.4	108.04	107.89	109.63	105.48	109.12	108.62	109.33	105.92	108.04	106.55	109.71	107.38	107.63	111.8	106.58	107.33	109.07
102.17	108.04	110.88	101.03	111.51	108.01	104.77	105.33	106.58	107.05	108.18	106.71	104.69	109.09	105.78	108.03	106.24	103.04	109.93	107.7	103.15	108.77	107.12	98.865	107	110.99	109.18	100.77	110.38	108.35	104.77	108.17	110.58	103.38	103.25	105.65	104.14	102.38	105.12	104.99	106	108.28	107.66	105.74	102.62	106.33	108.9	108.05	109.29	108.36
111.85	108.87	108.21	109.21	106.69	104.6	110.87	109.03	105.25	109.25	107.98	107.83	105.95	106.12	111.64	110.08	107.06	110.37	105.52	106.87	107.48	107.8	109.57	103.9	109.37	107.21	109.38	109.93	108.6	109.53	111.42	107.64	108.48	108.06	110.65	106.32	111.15	110.01	107.05	108.98	109.86	107.12	111.18	108.48	105.72	111.8	105.23	109.9	107.39	110.3
107.79	107.21	104.82	104.74	102.84	101.67	101.46	113.37	107.97	105.1	105.69	106.06	102	102.23	102.25	104.88	103.25	106.61	103.45	104.13	105.27	106.34	106.33	107.81	104.72	103.81	104.6	104.56	104.83	105.93	105.79	105.12	103.54	109.61	101.91	106.47	102.77	108.36	105.21	105.32	104.16	104.57	100.36	105.31	104.81	104.59	106.76	107.27	105.17	101.58
100.33	99.029	99.86	98.299	95.747	98.363	98.462	103	97.297	97.526	100.38	92.784	98.738	94.637	92.277	101.04	97.865	98.948	97.573	97.321	100.81	101.13	98.922	96.101	97.969	97.75	95.653	99.446	95.251	96.11	98.012	100.21	97.235	98.794	98.275	100.65	94.173	99.522	99.509	98.492	98.954	97.366	98.495	97.753	95.772	100.27	99.73	100.92	94.257	95.652
107.18	105.15	106.09	105.67	104.5	102.49	105.79	111.09	104.87	107.89	104.51	106.9	105.22	110.02	101.51	106.92	106.35	107.3	102.8	105.38	106.13	109.6	109.17	109.05	107.83	104.81	109.05	107.96	107.53	103.45	111.21	104.39	106.26	110.89	106.29	110.44	106.3	104.68	101.74	104.88	105.94	102.03	108.86	102.41	102.65	110.46	106.26	104.11	103.63	106.17
96.476	99.278	97.193	97.758	97.205	94.807	97.117	97.1	99.338	100.38	100.72	98.763	96.192	98.345	95.341	96.859	97.312	97.417	99.736	95.963	98.037	99.962	97.732	91.846	96.751	97.156	99.448	100.59	94.558	95.195	95.157	97.512	105.26	103.69	100.24	95.651	97.054	100.99	99.457	98.39	95.214	96.106	102.82	93.179	102.19	93.393	97.384	96.926	99.983	96.53
106.4	110.85	108.33	108.96	106.08	109.26	109.17	106.84	107.44	108.33	108.36	111.86	107.6	110.98	110.6	109.06	108	105.86	109.45	106.67	106.73	107.99	110.82	107.2	109.46	109.79	109.51	103.66	110.96	110.41	107.75	113.23	107.79	106.4	106.07	109.56	109.43	109.62	112.5	111.22	114.37	109.27	107.61	108.32	105.98	106.21	110.46	111.62	108.7	110.1
106.07	107.6	106.06	101.17	106.98	106.3	109.48	108.51	106.62	107.62	104.7	103.55	103.58	104.36	102.69	107.42	105.61	107.31	104.88	101.99	106.71	105.45	101.88	108.27	106.31	106.32	105.52	106.69	103.44	103.49	108.9	104.9	100.14	106.55	101.11	105.65	106.43	107.51	104.08	106.47	104.25	105.84	108.89	108.19	109.76	105.58	105.41	107.63	109.62	107.06
109.28	109.57	116.12	109.57	110.45	107.46	110.2	111.24	106.25	109.93	112.63	114.39	107.61	106.26	106.77	108.16	110.36	108.5	105.27	110.9	107.18	105.24	106.5	106.89	110.73	106.25	109.91	109.56	113.56	103.6	110.65	104.89	112.61	109.48	108.68	106.66	109.9	110.77	108.35	112.68	104	113.71	115.17	107.64	107.42	106.73	108.33	108.07	112.63	114.09
104.86	104.99	102.11	107.17	102.97	104.18	106.37	104.49	105.88	107.61	110.08	103.34	105.55	109.83	101.62	110.75	103	105.87	109.97	105.99	107.26	104.32	103.66	103.32	106.67	105.09	107.32	103.63	110.11	102.25	104.35	100.56	107.78	105.41	101.57	102.19	104.36	105.49	103.29	107.72	107.99	106.73	101.1	106.38	104.52	106.3	103.03	106.51	103.21	103.98
110.77	112.67	111.11	110.51	102.95	109.07	112.11	111.91	111.08	112.86	113.45	111.46	107.9	108.8	112.46	110.3	109.99	113.48	105.78	115.23	110.34	108.54	109.99	110.19	111.98	113.23	113.38	114.97	112.62	110.62	116.33	113.3	110.73	108.11	111.19	109.03	112.01	112.77	107.43	109.71	108.92	112.6	112.63	112.08	109.23	111.79	107.19	110.24	110.22	111.88
104.86	109.05	107.57	105.85	110.56	107.76	106.69	110.25	108.34	106.66	113.07	108.13	107.98	103.33	112.88	111.77	109.92	108.01	106.85	111.13	112.72	109.22	108	105.06	109.83	107.55	108.47	106.61	108.08	105.47	105.06	107.68	108.63	108.31	111.05	110.13	111.41	110.15	105.59	109.07	109.8	110.18	107.88	110.44	111.4	109.51	110.34	108.65	110.68	111.65
105.62	107.97	105.86	103.52	104.19	108.2	106.95	105.56	102.6	104.61	103.34	109.23	100.33	108.47	101.14	105.8	109.73	106.61	108.45	104.08	107.05	106.9	111.69	107.46	107.88	107.18	105.21	104	104.44	103.78	107.53	104.83	105.15	104.83	106.17	104.22	104.47	104.11	106.26	109.48	108.45	108.56	106.9	103.05	110.99	108.97	107.42	111.38	105.64	104.46
110.69	107.9	108.7	105.76	102.03	111.01	107.46	105.82	107.56	104.07	108.9	109.59	102.72	108.7	109.88	108.34	108.09	108.96	104.57	107.21	104.39	109.52	106.18	108.92	107.81	106.91	108.98	108.49	103.99	108.24	109.61	108.52	106.41	106.71	112.21	108.56	109.65	106.85	110.85	110.09	103.59	105.74	107.27	108.52	111.58	105.88	113.42	110.66	105.94	106.41
100.45	97.462	102.34	98.715	97.891	92.373	98.817	98.637	98.683	101.05	96.982	98.914	101.59	96.738	99.525	99.56	100.2	99.381	99.126	96.631	101.44	102.61	101.61	99.997	96.34	96.499	94.837	101.74	99.689	95.944	96.139	104.92	99.59	95.806	96.014	99.46	98.615	100.27	94.38	99.012	98.606	99.924	97.568	99.612	98.778	95.292	98.929	98.176	95.37	98.906
109.9	107.5	108.66	105.12	106.27	106.84	111.09	110.27	111.69	109.31	107.08	112.47	105.85	109.54	108.69	108.88	112.74	110.02	110.71	109.39	110.71	105.81	107.42	112.68	112.01	110.49	110.74	114.47	110.2	110.4	106.09	108.84	110.78	107.35	108.95	112.1	109.31	107.06	113.34	108.78	113.21	106.25	112.72	107.4	108.94	108.58	106.01	107.83	109.46	110.24
98.743	97.005	100.51	100.34	97.379	99.312	103.27	104.37	97.084	103.52	99.837	97.772	103.28	99.899	103.32	103.14	100.2	97.343	99.764	101.51	99.68	100.78	100.34	106.12	103	101.33	101.61	97.215	97.808	98.917	98.5	102.28	97.112	103.32	99.093	102.24	101.8	102.25	101.08	102.7	101.94	101.23	97.836	103.33	101.52	97.531	100.08	104.58	101.01	103.72
109.73	105.25	110.49	104.78	111.17	107.08	108.33	106.84	109.06	111.04	104.18	109.09	105.49	103.64	106.53	106.91	106.17	106.16	111.59	108.15	107.61	107.64	106.06	108.53	107.43	108.89	108.59	107.11	103.73	107.63	107.33	108.01	106.91	109.78	109.94	111.4	106.27	108.88	106.35	109.8	107.04	107.39	108.84	109.27	109.92	107.67	108.09	110.41	109.77	109.36
107.2	105.22	106.3	109.4	105.32	106.15	103.79	105.96	109.32	104.59	108.19	106.56	105.98	108.4	105.59	109.06	104.6	112.18	113.5	107.53	109.48	109.58	108.44	105.36	108.72	110.49	107.56	108.54	107.92	106.83	104.86	105.16	106.87	108.26	109.59	111.02	110.06	109.91	105.36	113.94	107.77	104.75	108.46	105.52	102.05	106.79	112.88	112.16	111.1	111.68
107.47	113.56	103.58	115.89	106.56	108.73	106.9	109.43	113	109.39	110.08	110.32	108.78	106.72	110.41	108.46	104.54	104.88	107.72	107.36	110.81	109.36	110.37	108.25	107.7	107.81	107.31	106.86	106.33	110.32	108.2	109.24	108.51	109.94	110.64	106.38	110.67	108.84	103.98	107.41	107.87	109.11	108.65	107.32	105.17	103.09	108.49	110.4	105.35	111.2
104.69	103.94	101.94	102.98	99.396	101.24	100.26	104.8	100.82	101.41	100.32	101.14	101.72	102.12	98.802	103.41	105.76	99.258	104.74	104.99	100.83	102.64	100.38	101.69	103.53	104.99	100.72	105.11	98.793	100.47	99.01	104.6	101.02	96.923	101.15	102.75	98.515	101.27	100.53	99.123	99.301	97.459	100.7	98.457	99.476	99.078	100.48	97.177	101.66	100.76
103.06	107.32	103.57	103.69	103.2	106.16	106.78	103.72	101.87	107.44	106.84	104.32	103.38	104.6	100.81	107.05	109	108.3	106.46	104.69	108.09	105.53	109.02	105.24	105.5	106.86	102.69	104.23	102.28	107.7	107.94	103.19	102.37	108.2	108.57	107	103.98	104.07	103.1	99.618	109.31	111.94	106.77	107.37	106.97	104.52	100.73	108.29	108.04	105.4
111.54	107.76	110.5	111.51	107.66	111.34	109.74	109.28	108.36	107.97	107.98	108.41	105.03	108.09	107	111.51	106.95	105.32	108.52	112.57	106.06	105.89	109.35	109.52	106.36	104.95	107.12	104.33	108.66	110.22	109.29	111.28	103.22	109.35	112.24	112.67	111.81	108.19	108.71	110.47	105.58	106.73	109.8	106.91	104.99	113.48	108.01	111.55	104.07	107.71
102.21	102.69	94.102	101.96	95.85	99.944	99.662	99.324	99.533	104.83	97.1	100	99.295	98.885	102.37	98.479	100.51	99.033	101.55	102.17	97.486	97.226	100.1	100.54	101.75	99.848	102.21	103.2	101.48	100.62	99.303	101.39	97.861	102.75	102.68	101.03	98.594	104.51	100.48	99.418	100.34	95.362	101.87	104.84	99.055	100.23	100.54	102.17	98.413	104.4
106.83	106.67	104.33	105.9	105.92	106.85	108.9	104.48	104.93	111.24	110.05	107.93	105.84	103.58	105.97	104.81	104.01	107.76	107.35	104	111.59	108.19	111.65	103.1	111.67	107.09	107.97	107.78	112.04	114.11	104.78	107.65	106.28	107.67	110.57	108.28	106.97	102.41	110.5	108.35	103.81	101.12	109.36	107.02	106.23	109.42	108.92	105.47	106.33	108.57
102.27	104.11	108.43	105.75	111.04	106.97	107.26	105.59	106.86	103.1	106.26	104.58	105.66	104.79	106.71	101.76	106.15	101.1	104.64	109.18	108.8	102.82	106.04	105.14	105.17	102.76	106.05	109.34	102.48	107.96	103.93	108.01	109.16	104.03	105.93	101.14	106.26	101.07	110.98	106.9	107.79	104.84	104.09	109.08	104.66	104.25	104.62	107.89	104.04	105.44
112.3	110.26	111.35	110.91	108.21	108.63	108.63	108.16	110.97	113.17	109.61	107.52	114.87	110.94	108.04	109.36	108.89	110.84	104.81	109.58	115.77	112.19	110.63	112.2	107.98	110.36	113.23	106.57	108.97	110.2	113.92	111.84	107.78	110.71	116.51	113.49	109.13	107.26	111.63	112.3	110.45	110.9	110.19	108.91	110.73	109.34	112.9	111.87	112.65	110.86
113.57	102.03	103.59	108.13	103.38	107.55	111.4	111.52	103.79	108.59	108.08	107.29	108.24	106.82	109.87	109.72	111.08	104.04	110.23	105.34	109.56	103.85	105.35	107.03	108.01	106.42	106.2	103.11	104.76	109.14	105.68	107.78	102.65	103.3	107.69	108.41	104.24	108.91	104.2	104.97	105.47	103.43	107.71	105.5	105	103.43	105.97	108.59	105.87	110.76
100.3	99.665	93.819	98.948	102.02	97.153	99.795	102.89	99.581	100.58	95.415	98.124	95.709	96.397	93.995	97.3	100.69	93.504	102.12	96.786	102.06	96.713	98.895	96.438	97.494	99.497	100.27	98.741	95.732	96.19	100.31	103.52	98.715	96.974	95.752	99.225	98.306	102.78	101.62	101.41	98.811	99.022	95.298	98.131	96.423	92.371	96.004	94.802	99.939	97.637
101.36	94.67	96.858	95.818	99.764	98.687	101.41	100.21	96.086	99.24	98.037	97.645	94.56	101.17	95.372	97.894	97.684	95.31	96.847	99.9	98.848	100.52	99.77	103.98	100.45	96.616	101.34	99.387	94.876	98.582	95.648	96.588	97.114	96.096	96.5	96.639	98.801	95.829	97.011	95.03	97.6	98.858	100.77	95.603	96.927	99.712	98.173	96.642	96.951	96.958
106.28	103.39	103.05	105.02	103.67	107.57	105.93	106.9	107.1	105.07	111.1	107.28	104.31	105.19	105.19	106.02	110.36	104.74	106.67	102.5	109.51	106.68	106.12	101.6	106.96	103.91	106.7	106.76	102.84	108.89	104.38	102.45	106.72	104.08	103.49	105.94	106.95	104.42	104.71	104.3	105.87	103.43	103.74	103.45	107.05	104.1	106.54	102.06	107.46	111.99
104.88	97.594	101.84	101.03	105.64	102.26	101.61	106.86	100.55	104.57	101.04	101.81	104.99	102.67	102.44	100.78	101.79	100.86	96.115	100.69	100.29	102.05	96.415	101.57	99.59	100.79	94.793	99.71	97.812	100.36	100.48	101.69	99.697	98.502	99.206	95.982	102.94	102.76	102.58	98.961	98.125	100.81	102.42	101.79	98.768	101.23	99.383	102.05	100.67	102.71
107.26	109.3	105.15	109.72	105.56	105.31	101.88	105.95	102.47	105.99	106.67	102.7	106.49	103.49	104.33	109.88	102.68	107.4	103.7	110.99	106.32	108.35	104.56	108.07	104.88	104.15	109.04	105.36	103.04	109.47	106.07	104.77	101.98	99.995	105.38	110	107.84	105.4	107.11	101.04	107.16	102.37	106.11	104.16	104.75	104.05	105.28	109.41	108.25	108.15
103.6	98.89	103.18	102.09	99.859	99.264	100.74	97.076	105.71	99.844	104.1	97.813	100.39	103.85	104.02	103.87	101.78	99.94	99.783	104.32	99.23	100.52	103.26	105.67	100.81	99.983	102.46	100.81	103.78	100.11	97.239	94.729	101.26	101.23	100.87	103.01	100.86	100.87	102.21	101.33	97.589	100.54	97.527	100.88	99.896	102.78	104.26	97.531	99.504	100.1
104.85	106.12	105.38	104.11	106.01	105.84	107.94	107.41	106.12	110.29	107.46	106.37	106.33	107.9	107.26	106.58	104.99	110.1	104.74	105.47	108.73	104.73	105.77	107.06	106.53	106.43	100.7	108.43	105.87	101.73	106.92	103.85	102.42	102.84	106.06	103.39	108.38	107.73	104.72	110.6	106.5	108.88	102.34	105.94	106.25	104.78	106.96	109.17	106.22	108.62
107.63	109.74	105.54	102.29	106.74	107.22	105.55	102.35	108.38	102.7	106.01	105.74	108.21	109.58	105.36	106.93	112.92	107.95	106.82	107.72	106.83	105.83	105.48	105.84	105.94	102.89	103.73	102.43	105.24	107.29	108.5	107.25	105.94	107.02	106.72	107.06	107.92	103.17	108.71	104.2	110.11	109.85	104.25	103.4	106.03	104.13	103.27	105.63	103.69	102.71
105.28	109.64	110.42	103.9	106.39	108.21	108.62	107.7	104.23	105.55	108.06	107.18	108.3	108.32	113.61	106.52	110.39	109.47	112.24	108.63	108.76	103.95	109.81	109.1	110.03	109.03	109.67	106.36	108.65	104.53	106.29	110.69	108.38	108.3	107.25	110.82	112.59	108.8	103.87	103.86	105.49	107.18	103.97	108.79	106.35	109.9	105.61	110.84	107.1	108.58
105.67	104.53	105.95	103.99	110.73	105.15	106.15	102.77	108.39	107.59	105.46	105.04	107.08	107.38	105.82	107.53	104.05	109.25	104.37	107.67	106.28	107.54	104.71	109.75	106.12	103.53	103.88	107.17	101.67	107.69	104.51	103.58	105.65	103.72	106.6	105.03	103.49	109.07	110.31	107.09	110.1	103.83	110.72	99.373	108.51	101.7	100.08	105.54	106.07	105.72
106.88	102.69	105.27	109.24	105.43	104.28	106.64	101.33	104.1	105.75	108.41	104.11	107.1	104.75	108.66	105.94	106.89	108.72	104.94	105.93	104.65	107.99	105.71	104.08	97.199	109.04	104.81	108.64	104.24	106.45	104.22	108.42	107.52	106.22	104.22	108.13	104.45	106.4	108.4	104.54	109.48	102.58	105.03	103.41	107.71	107.68	104.15	111.62	108.38	105.51
98.626	97.544	96.523	101.03	97.05	95.44	100.24	99.493	99.164	99.791	95.583	96.795	97.89	98.059	96.105	101.6	96.151	97.687	101.89	99.402	98.088	97.581	97.052	96.53	100.08	98.298	97.464	104	97.91	98.761	99.112	99.741	98.269	103.52	104.36	102.22	98.266	97.381	98.426	97.98	95.931	100.61	101.14	100.54	96.958	102.49	99.606	95.955	102.42	96.364
105.9	103.45	103.33	107.47	107.49	105.76	102.23	104.18	108.85	108.97	103.63	103.81	107.32	103.67	108.67	108.91	104.69	106.17	105.44	105.55	106.37	104.99	103.33	112.07	109.47	104.88	100.41	105.38	106.23	102.68	105.17	102.32	106.09	107.42	102.49	105.27	103.59	99.801	102.91	104.97	103.44	105.44	101.87	108.6	106.31	106.89	102.67	105.93	106.6	105.95
102.79	105.03	105.48	106.02	105.86	102.75	106.12	109.03	102.55	107.38	110.95	105.06	104.47	111.46	102.94	99.822	105.1	105.12	106.91	102.62	108.55	108.08	110.68	105.46	104.13	104.68	106.18	107.62	110.63	109.3	108.35	104.6	106.98	109.01	101.92	109.52	101.45	104.78	104.76	109.21	105.3	106.84	103.86	104.44	112.39	102.57	104.74	107.47	105.38	104.55
108.12	110.09	106.8	112.05	105.76	106.38	109.08	108.64	104.7	107.45	107.95	111.33	106.27	110.99	104.92	105.52	109.12	107.23	111.11	113.18	109.61	107.93	109.6	111.09	109.27	108.9	108.76	108.17	111.27	102.72	108.76	107.21	110.87	112.47	107.86	109.62	110.66	107.8	107.15	108.38	108.53	104.66	109.8	107.77	108.55	107.47	112.95	107.71	109.35	107.03
105.73	105.87	105.18	102.97	102.93	108.57	107.37	105.15	106.38	105.01	108.2	108.98	107.17	112.29	105.55	106.17	111.76	103.3	104.63	106.46	105.55	105.82	106.51	109.5	104.39	102.05	108.19	105.96	108.55	105.81	103.64	108.5	110.92	104.29	111.33	105.49	107.69	106.82	102.16	107.46	105.86	107.81	107.1	109.2	101.47	104.9	107.71	103.59	107.2	107.33
108.59	109.91	107.34	111.3	110.86	108.52	108.75	110.78	106.51	113.08	110.09	109.33	109.62	111.89	108.97	105.32	108.3	105.55	107.91	105.32	104.17	113	108.15	109.35	110.39	107.53	111.33	107.7	107.22	108.78	106.22	106.54	105.15	112.35	106.73	102.79	112.33	107.68	104.88	111.35	114.21	104.32	113.27	108.51	102.2	107.74	108.54	105.73	114.66	105.56
110.14	104.08	106.63	107.77	103.38	104.52	105.19	107.09	105.29	101.62	99.136	105.58	107.07	105.43	103.11	107.66	102.35	104.42	104.8	104.08	102.31	108.71	102.37	110.41	105.4	103.3	104.27	106.44	106.02	104.09	106.56	108.69	105.12	104.15	106.47	102.88	106.33	105.17	107.09	108.94	105.15	104.6	103.83	103.32	106.39	108.77	111.45	108.15	104.03	101.11
108.94	103.65	104.52	109.27	108.72	106.5	107.51	108.03	106.16	109.4	108.27	105.61	111.38	104.43	111.55	110.11	104.66	110.4	103.86	107.66	103.33	108.37	104.46	105.94	103.93	104.12	108.64	105.81	105.08	110.76	108.38	104.99	109.03	107.62	105.61	111.83	104.88	106.26	105.08	106.33	102.1	109.5	107.12	106.97	102.96	106.64	105.88	103.98	104.58	104.26
101.08	100.7	100.92	101.73	98.258	103.27	98.28	99.708	97.516	97.354	98.884	98.798	99.224	98.605	101.74	98.157	101.75	100.78	94.068	97.785	102.76	101.01	106.94	101.45	104.64	102.3	102.56	102.36	100.1	103.1	100.58	98.242	102.67	100.88	100.97	101.85	100.26	100.98	99.772	106.08	100.66	103.32	97.728	103.79	100.6	99.143	101.31	101.65	102.79	100.23
104.8	107.07	105.92	108.06	103.97	106.32	107.45	107.29	108.62	104.67	111.89	108.81	107.71	106.62	103.91	107.99	107.06	104.01	107.38	103.85	113.03	109.33	99.942	105.18	110.26	107.38	107.76	105.83	108.59	109.06	107.1	104.65	108.32	105.18	111.43	105.14	104.58	109.74	109.68	109.25	100.31	112.01	103.96	107.75	102.68	106.86	107.65	104.65	110.17	112.77
99.884	97.794	98.414	98.169	99.449	99.033	101.42	99.466	94.514	100.32	97.344	99.468	92.781	96.095	97.591	96.493	96.03	100.68	93.865	102.1	97.228	97.68	97.567	100.07	99.108	99.849	97.356	99.368	101.27	99.671	100.08	99.246	99.561	100.27	97.439	102.01	97.948	94.016	95.83	96.068	96.7	101.67	100.15	94.773	97.383	98.445	99.035	98.98	99.341	98.426
106.98	108.03	112.42	110.12	107.09	108.87	111.48	108.97	104.8	113.14	107.13	107.08	109.42	108.5	107.35	107.6	109.91	105.89	105.71	107.6	107.72	112.4	107.14	107.57	109.8	108.25	105.76	105.03	110.64	107.77	108.95	108.47	109.01	111.3	105.92	107.45	109.06	110.12	108.18	104.15	106.66	103.91	106.43	106.4	104.2	107.38	107.89	107.3	109.78	108.34
104.93	101.23	107.97	104	105.53	102.27	107.44	105.99	110.65	102.16	100.51	106.63	109.09	105.58	100.14	105.29	106.4	102.66	104.13	106.63	108.07	107.23	108.36	104.54	102.15	108.21	101.92	107.55	107.47	109.13	103.13	102.42	101.28	103.71	109.19	108.41	106.14	104.72	103.53	108.59	108.45	112.14	109.73	106.6	106.1	108.13	107.86	106.5	108.72	106.57
105.53	102.64	101.79	106.5	104.73	103.09	105.21	105.61	106.87	101.75	107.84	103.47	109.1	105.51	102.42	107.14	107.6	107.95	102.85	105.1	106.75	109.46	103.41	109.45	103.25	107.3	105.76	106.14	108.63	105.68	107.01	106.62	108.01	103.09	103.84	102.27	109.21	106.84	104.74	99.064	105.68	104.82	107.18	103.18	108.55	101.8	107.17	107.22	106.44	106.16
106.91	106.73	106.08	106	109.97	110.44	101.29	104.06	106.74	109.18	108.05	108.34	108.38	109.01	105.34	105.4	111.86	104.09	109.09	109.81	108.62	106.03	108.23	108.81	104.87	110.15	108.03	104.25	106.74	110.42	106.58	114.43	109.39	109.95	109.5	108.94	112.22	103.88	110.26	105.51	107.9	108.98	108.4	111.3	111.63	107.2	105.79	110.14	110.29	110.56
104.55	105.36	108.04	103.92	100.87	103.58	104.02	107.55	104.32	105.19	102.26	104.7	103.17	105.54	102.02	108.93	101.15	108.24	103.85	103.63	111.63	107.7	104.55	108.52	108.37	104.28	102.84	104.6	100.92	108.72	106.04	107.41	105.42	108.68	104.3	105.85	109.83	105.51	103.48	108.12	108.54	108.19	108.39	106.91	103.02	104.27	101.61	107.13	105.19	106.24
100.4	102.11	101.9	100.57	97.352	102.27	97.257	101.48	103.02	96.987	98.584	101.13	98.859	99.332	100.64	99.723	105.24	103.82	96.623	102.13	102.28	101.22	104.44	104.46	99.719	100.85	97.861	98.531	97.671	102.61	102.13	99.743	99.429	101.02	98.454	100.3	99.549	101.52	99.155	101.27	97.883	103.85	98.688	99.494	101.11	102.12	97.811	102.51	98.406	99.519
106.82	106.06	105.59	106.52	106.45	102.22	105.8	102.87	109.55	107.73	107.84	105.36	109.61	105.21	108.85	107.72	106.27	106.3	108.24	103.26	103.51	109.45	104.39	99.271	104.95	107.4	102.1	106.79	104.68	106.79	107.03	107.14	105.15	103.31	109.44	107.9	101.79	105.1	106.43	107.6	103.89	106.67	106.06	103.01	104.95	107.72	104.48	108.3	103.02	104.57
107.95	109.27	107.22	107.85	103.8	105.83	105.9	107.58	105.62	108.27	104.06	110.02	107.12	110.17	108.11	106.63	108.45	109.62	110.61	108.59	107.37	105.5	103.87	111.52	112.18	108.92	106.8	111.97	101.75	101.36	109.67	104.63	105.74	111.33	105.78	108.53	108.04	106.87	108.58	108.64	104.34	107.26	107.45	106.75	112.01	107.05	108.53	108.18	108.21	111.96
112.69	104.73	108.49	105.99	101.05	103.93	105.3	101.83	107.11	106.34	111.03	103.65	106.19	107.01	106.27	102.84	111.31	102.08	108.32	106.24	107.14	103.55	106.58	104.01	110.08	105.36	103.24	108.81	107.79	107.22	102.59	107.7	108.21	104.94	108.8	104.59	99.68	105.63	101.7	106.06	104.19	106.2	103.23	108.6	102.17	106.27	102.96	103.06	101.74	106.89
98.508	101.87	101.68	96.573	98.532	99.945	98.934	103.9	98.804	101.04	98.567	102.75	101.15	99.135	96.217	103.48	97.901	100.14	101	100.13	97.356	97.284	99.465	98.039	97.602	100.4	102.54	102.16	102.5	102.22	97.502	96.639	102.14	96.216	100.52	98.376	96.003	98.821	98.425	100.62	99.049	99.142	103.67	100.17	97.671	97.608	103.48	97.434	101.46	104.09
97.27	96.891	99.884	102.91	103.15	98.026	95.752	101.74	97.52	97.906	101.22	99.017	102.45	100.59	99.117	94.673	90.498	96.176	98.726	101.27	96.287	94.558	98.012	101.04	98.501	96.016	96.876	99.548	97.548	102.28	99.329	99.673	95.035	100.99	97.52	90.478	95.816	101.93	98.343	95.979	96.621	98.236	100.33	99.624	99.709	100.99	105.43	98.939	97.937	97.863
110.6	112.08	107.05	105.98	109.12	109.16	111.98	111.1	103.25	107.6	114.32	110.96	109.3	102.73	110.2	109.13	102.76	103.96	107.51	110.37	107.04	109.16	111.09	111.67	108.65	106.46	106.16	107.5	108.54	106.03	109.24	113.25	113.31	105.81	110.86	114.9	111.99	106.51	104.93	106.8	110.65	106.88	107.26	109.11	113.78	107.51	107.63	112.42	110.95	110.69
96.946	101.59	100.94	99.944	104.24	101.05	100.2	102.8	99.003	98.115	100.39	99.228	99.064	105.13	100.98	100.17	100.72	96.264	100.06	96.234	105.35	104.25	97.66	99.893	98.565	99.987	104.73	104.91	103.1	98.357	102.24	100.65	101.95	104.68	102.09	97.888	100.78	97.548	102.98	104.92	102.4	100.23	100.19	104.21	98.977	102.11	97.995	98.512	98.781	99.771
104.28	107.07	109.17	112.45	106.76	105.57	112.66	114.73	106.13	106.92	107.73	108.2	105.37	105.45	105.89	113.29	106.75	106.92	108.49	107.04	113.03	112.01	107.79	108.21	103.98	108.04	106.19	109.77	109.88	109.87	111.19	109.56	107.66	112.47	107.51	105.4	109.4	106.39	106.38	109.1	106.47	108.54	106.9	111.76	108.92	106.91	112.42	109.82	109.94	108.7
93.9	94.773	103.21	99.799	101.46	97.596	100.92	96.891	99.025	100.97	101.62	96.903	98.843	101.49	97.246	98.189	96.527	99.88	96.254	99.151	98.535	100.65	97.399	99.532	95.85	96.405	97.893	100.74	93.3	97.793	96.73	96.727	95.133	97.766	95.25	93.722	99.494	98.326	103.03	98.411	101.49	101.45	98.26	93.759	101.32	98.348	99.023	97.236	95.726	98.921
97.382	95.26	97.453	98.596	100.14	100.78	100.73	97.644	97.797	98.136	99.024	101.59	100.65	99.674	96.416	95.851	100.42	99.132	98.01	99.596	100.82	93.321	96.265	93.806	99.155	96.686	96.249	97.194	95.534	99.546	98.931	98.827	94.05	99.037	99.712	92.205	96.735	97.441	97.05	97.981	105.78	95.609	97.862	94.891	97.504	99.377	99.525	97.768	99.895	93.453
95.416	98.234	100.85	102.94	95.982	101.49	105.09	99.583	99.294	102.48	97.076	96.76	100.86	98.24	95.596	96.722	96.323	97.565	99.275	101.5	101.03	94.819	99.307	99.78	94.069	94.885	102.6	96.832	94.58	98.651	102.27	103.28	102.05	100.05	98.66	98.589	95.166	101.77	99.341	97.878	100.44	96.909	99.737	101.24	96.802	97.886	96.61	102.12	99.673	98.27
105.17	101.62	103.17	107.9	104.89	104.29	106.89	106.13	107.51	108.36	103.23	108.52	103.95	106.51	104.92	107.82	105.2	109.75	103.86	105.4	101.38	107.1	108.69	105	106.73	109.03	108.89	103.08	102.07	106.55	109.94	106.62	103.82	103.28	106.4	107.1	102.92	106.86	106.01	106.11	105.45	106.52	105.14	108.52	108.17	104.74	103.21	105.69	106.93	108.49
95.78	93.306	96.745	99.382	100.86	99.147	103.44	98.651	102.05	98.66	96.514	98.973	90.476	97.151	98.792	100.66	96.409	97.903	96.991	94.241	96.267	99.662	102.71	96.124	103.58	100.96	98.632	99.322	95.994	97.511	96.24	101.47	92.641	100.1	97.62	99.395	96.465	95.781	99.923	103.15	92.117	101.32	100.77	100.63	98.8	95.505	98.509	95.786	94.796	98.488
102.74	108.04	107.05	108.03	105.51	105.68	108.9	106.81	108.56	114.71	103.86	107.11	103.94	104.43	105.02	107.71	107.75	106.47	109.69	107.99	105.94	108.16	113.95	105.18	104.05	106.38	105.19	108.45	102.6	104.76	106.91	106.5	106.72	107.95	109.37	106.43	104.93	109.24	104.56	106.07	107.73	107.99	110.79	110	102.02	111.01	106.38	106.68	107.99	105.79
107.33	109.31	105.78	111.58	108.24	107.49	107.36	105.49	107.66	109.69	108.09	110.15	106.21	109.03	107.16	109.92	108.16	111.9	105.15	110.3	106.13	107.35	112.49	109.17	109.13	106.28	110.14	107.33	108.77	106.21	110.62	109.95	103.64	108.52	108.37	109.03	106.94	111.04	113.75	106.27	109.76	110.41	105.91	108.31	108.64	112	106.31	106.83	111.03	107.82
104.39	104.45	103.8	104.9	105.75	103.16	104.54	103.93	109.05	102.67	103.87	103.52	108.21	107.72	105.3	105.99	105.91	105.27	104.8	106.71	109.01	98.453	108.88	101.97	108.61	104.63	106.67	108.95	107.75	108.19	109.54	104.95	103.02	105.52	102.89	107.47	103.68	106.26	105.34	103.2	102.04	106.17	114.22	111.09	111.45	106.53	107.3	104.14	107.52	106.8
104.9	103.63	105.53	99.551	105.37	99.012	97.962	105.7	102.28	108.1	104.39	102.56	104.61	101.58	107.27	102.3	102.43	107.22	104.02	95.107	107.4	102.3	98.968	99.754	104.1	99.733	102.23	100.75	104.08	107.62	105.75	103.45	104.12	103.15	104.15	102.83	101.34	99.368	102.58	106.12	102.86	101.34	103.11	99.65	100.08	104.56	107.91	104.2	101.93	104.34
108.12	104.87	108.27	102.3	107.08	104.19	103.7	105.61	104.52	110.35	103.72	103.73	101.64	103.72	110.35	109.45	102.54	108.29	107.6	103.36	104.69	104.17	107.09	108.35	105.76	104.6	107.07	106.08	108.17	109.97	108.16	102.63	104.43	109.83	109.91	104.99	104.46	105.36	100.97	103.19	108	107.8	106.61	106.82	104.51	105.67	104.34	109.57	104.03	106.39
98.309	96.501	96.645	97.739	98.721	99.993	98.703	96.113	100.47	98.402	95.33	96.216	92.93	98.77	101.37	97.552	98.79	97.843	93.04	94.678	97.181	97.097	99.743	98.503	94.662	101.15	99.37	101.14	97.881	96.58	94.163	98.859	98.901	100.32	97.655	99.873	100.28	94.888	97.419	96.345	96.377	97.775	100.32	99.486	99.621	94.783	100.25	95.424	101.99	96.112
108.63	104.64	101.27	107.09	103.01	104.13	105.18	104.99	106.07	105.67	106.78	107.62	106.07	108.93	102.56	105.78	109.44	105.53	104.73	102.97	100.24	102.46	107.27	102.99	105.43	98.397	108.01	104.57	102.87	107.63	108.36	108.98	104.49	106.84	105.8	107.08	103.53	107.31	104.48	106.17	104.43	106.45	107.22	109.95	106.23	109.98	102.52	105.77	103.88	104.77
106.16	107.89	104.91	112.29	109.52	104.03	110.22	109.15	104.08	104.6	105.99	109	110.75	108.13	111.41	112.6	107.57	108.48	107.86	104.84	105.54	107.61	104.09	110.52	107.11	108.5	107.61	109.79	110.19	106.94	107.51	107.25	110.72	111.55	110.95	105.45	107.75	111.71	109.46	106.12	108.94	106.41	107.01	109.79	109.38	104.81	111.44	110.32	109.45	109.03
107.65	114.1	107.04	105.35	107.79	107.97	107.65	107.27	104.7	108.93	111.38	106.77	107.23	106.19	108.69	108.53	111.09	106.73	106.03	109.62	103.82	109.25	110.92	110.52	108.56	112.26	107.84	109.19	103.24	112.08	106.43	103.75	110.59	107.88	110.57	112.03	106.37	107.53	105.92	109.02	107.29	107.5	111.21	105.44	107.41	108.72	110.28	109.45	103.32	107.45
99.956	96.791	103.21	95.696	100.48	103.47	97.967	99.333	101.69	99.262	96.994	99.96	100.09	101.55	101.41	100.9	103.29	100.4	99.165	100.14	100.13	97.728	104.47	100.19	101.69	97.661	105.77	100.89	96.655	101.98	99.506	102.82	100	101.34	102.56	102.97	100.41	99.975	101.21	101.78	103.92	102.3	100.69	100.9	100.66	100.55	99.692	100.65	101.65	95.122
110.33	106.64	109.68	110.73	114.3	108.85	107.99	112.85	109.86	111.16	108.21	106.18	104.82	108.09	106.91	112.64	111.4	105.37	109.91	106.91	103.84	110.81	105.33	110.47	106.92	104.62	106.8	106.81	110.72	109.5	109.8	111.21	106.68	112.16	108.18	110.14	114.01	112.32	106.32	106	109.39	113.07	110.94	107.32	111.16	110.93	104.71	106.98	105.44	106.26
109.19	110.56	106.09	107.16	108.35	104.35	105.44	104.92	103.09	106.66	102.71	103.83	109.37	104.9	107.49	105.61	107.2	109.5	106.99	104.79	106.94	107.39	108.67	104.52	108.26	100.44	105.1	108	106.31	108.58	106.82	102.76	110.06	108.14	105.49	110.99	102.68	104.47	106.25	108.26	104.47	108.1	105.8	105.84	108.23	103.79	102.58	103.53	102.06	105.65
104.76	108.7	107.17	104.7	109.86	104.61	104.95	107.77	107.83	103.8	103.75	107.28	105.63	98.696	103.99	103.59	105.98	105.42	102.95	104.17	109.5	110.22	106.29	109.74	105.57	105.34	102.51	107.87	104.72	106.62	108.13	108.3	107.98	106.92	106.2	108.43	101.35	104.68	108.08	106.28	104.88	106.51	106.12	103.67	105.46	103.55	106.62	106.84	105.89	107.37
109.87	109.87	106.78	107.7	108.25	108.22	107.89	107.17	108.33	108.42	103.95	110.03	106.43	110.9	110.31	104.79	107.73	106.46	110.17	110.13	108.41	108.78	112.44	108.9	109.67	114.37	109.13	105.87	108.88	105.12	107.65	112.26	104.31	107.57	105.07	106.04	111.7	106.05	110.3	111.38	107.06	105.3	107.08	108.47	107.29	109.06	107.32	107.05	111.11	109.72
104.71	106.81	104.8	104.72	107.81	108.45	107.62	104.68	106.98	110.97	107.65	106.28	100.71	107.32	106.78	107.64	111.34	106.09	101.04	107.7	103.31	102.72	104.52	107.44	108	106.08	104.81	104.24	103.44	106.4	104.25	108.26	106.6	103.24	110.11	105.46	107.53	106.12	103.9	105.01	107.31	105.09	105.9	104.24	101.69	103.89	106	107.03	107.08	105.7
100.34	102.43	109.49	105.73	106.15	105.16	107.12	108.79	106.41	103.07	107.08	109.35	104.37	104.6	103.06	106.09	108.83	104.71	107.84	105.17	104.73	105.67	108.3	109.04	107.79	108.11	108.98	105.65	107.74	106.54	102.88	102.72	109.11	104.22	106.13	101.88	105.81	106.06	111.15	104.82	106.14	109.91	109.2	106.42	108.28	107.22	108.33	113.57	105.46	104.49
107.38	105.48	110.86	113.24	108.98	112.64	106.76	113.72	112.72	109.36	106.27	105.38	112.06	105.1	106.47	106.19	108.71	105.68	107.56	109.78	109.34	108.36	105.21	109.66	110.95	106.61	108.24	108.41	109.45	108.6	104.29	109.63	108.44	109.15	110.95	107.44	109.38	114.26	104.55	104.44	101.83	106.05	106.37	110.39	105.57	108.42	107.03	110.19	107.89	102.71
111.65	111.42	111.35	110.3	108.76	108.01	111.44	113.51	109.69	108.98	110.35	110.33	112.74	111.96	107.19	109.24	109.65	108.57	104.95	112.54	113.67	112.23	110.72	109.27	113.02	114.14	108.56	115.13	113.32	112.9	111.37	109.64	114.71	106.77	113.87	111.07	112.34	111.43	110.74	115.15	113.42	107.4	112.61	108.75	111.46	108.33	109	106.59	110.46	108.26
107.96	101.76	105.45	105.53	107	103.67	103.87	106.49	108.22	106.38	105.34	108.18	105.17	101.75	106.38	104.21	105.96	109.19	103.37	106.85	105.38	109.19	106.1	100.66	106.18	102.09	108.44	107.01	106.02	104.84	102.08	106.74	106.59	102.76	101.31	106.74	106.66	103.13	102.92	111.14	106.06	106.23	109.63	106.88	102.12	104.76	102.11	106.59	106.68	109.49
107.74	111.29	107.93	111.56	106.81	107.07	105.87	110.81	110.41	107.63	106.77	107.7	108.19	111.58	104.02	104.93	108.39	107.51	109.24	105.67	107.55	107.67	106.63	106.82	107.47	108.18	110.87	110.72	107.75	105.49	110.47	112.72	108.05	109.88	107.34	109.63	108.51	106.09	112.24	107.01	104.86	113.05	107.01	110.99	106.65	108.23	110.76	109.07	111.34	105.1
100.58	100.01	99.048	99.063	97.992	103.15	97.278	95.621	104.18	100.17	101.01	100.1	99.05	99.905	101.38	102.45	99.269	103.32	98.657	103.69	98.892	103.26	99.165	104.82	97.879	100.99	99.986	99.091	99.711	97.347	97.906	101.88	103.01	103.61	98.767	98.712	101.79	99.345	101.73	103.78	96.096	100.11	97.592	102.72	102.82	99.86	97.121	100.05	102.91	103.15
104.34	108.09	108.75	105.79	104.08	107.19	107.06	101.25	104.67	103.68	103	107.22	103.97	110.78	110.45	104.77	105.32	103.19	106.75	105.35	107.01	103.21	98.25	107.01	107.07	109.37	107.58	104.86	103.21	110.58	104.05	107.17	108.52	106.16	110.05	108.43	105.76	104.67	104.72	103.51	102.54	99.662	108.97	107.91	107.73	107.05	107.59	105.03	108.41	100.45
100.89	97.355	99.894	100.87	96.158	99.037	98.587	99.595	98.144	95.032	103.16	96.66	93.629	99.137	97.486	98.174	99.078	103	97.136	102.07	98.022	97.457	94.393	102.06	95.965	96.463	98.807	95.602	101.11	98.949	95.741	97.219	99.859	99.811	97.752	98.985	99.368	103.64	102.96	100.52	102.16	96.291	98.671	95.402	101.21	102.12	95.52	102.48	97.045	98.255
109.82	110.58	112.38	109.93	114.56	113.09	108.97	111.99	108.1	113.32	113.89	109.27	110.28	111.28	109.62	113.27	112.83	111.5	107.13	110.81	111.63	108.44	105.77	108.65	113.82	110.56	115.26	117.61	115.48	109.62	111.74	110.36	109.66	105.73	111.74	107.79	110.79	107.3	111.16	108.6	105.96	111.29	109.83	109.56	111.39	109.08	107.58	100.53	110.96	113.78
95.105	100.25	103.81	96.86	101.57	100.01	95.849	98.728	99.789	100.57	104.27	99.108	96.071	97.977	100.19	97.944	94.723	99.668	98.291	101.51	95.766	98.557	105.48	101.35	99.69	95.811	97.147	102.6	98.521	98.486	95.881	101.56	103.19	96.428	99.43	99.628	97.528	100.55	98.884	99.591	99.429	96.634	98.006	95.038	98.971	100.82	96.487	101.63	101.63	97.392
103.98	104.1	106.47	102.43	105.26	105.75	103.27	101.08	102.91	105.13	105.55	105	103.35	108.92	106.4	105.83	108.42	107.58	108.05	106.83	104.08	106.55	107.82	109.72	105.81	106.31	106.59	107.34	107.43	104.21	106.8	103.16	104.08	105.62	104.74	96.361	105.03	104.2	106.26	104.94	107.27	100.37	106.37	103.52	105.86	107.12	107.07	104.85	105	104.21
100.09	97.71	99.227	101.29	96.172	98.442	98.389	96.261	94.067	101.9	100.07	97.988	98.875	96.889	102.11	104.25	102.83	102.02	101.87	105	102.67	100.45	102.83	103.12	97.267	99.376	104.69	100.89	100.46	97.779	97.642	101.66	101.44	102.54	101.75	101.34	98.701	99.654	99.676	104.39	98.289	98.707	102.05	101.63	99.651	99.263	97.79	100.48	103	98.844
104.68	102.73	103.93	108.12	105.57	107.71	107.83	102.1	98.853	107.98	108.94	106.9	107.68	102.94	102.58	106.9	106.73	104.06	102.85	110.75	106.83	104.71	102.4	106.76	107.67	107.44	106.4	109.21	104.81	108.52	104.56	106.91	104.32	105.96	105.24	103.46	107.94	106.37	104.53	105.41	109.52	103.56	105.25	103	103.55	101.28	101.79	107.69	106.12	104.22
106.74	108.46	104.91	105.62	104.5	107.94	103.35	108.88	105.9	109.6	103.49	107.68	108.8	106.23	108.41	104.56	102.16	106.17	102.18	108.9	107.93	103.51	105.78	110.47	105.29	110.74	108.61	111.96	104.15	103.22	102.46	106.81	106.28	107.91	102.25	104.55	104.43	102.2	103.43	104.51	108.02	105.5	105.68	106.25	109.8	106.06	101.7	106.41	106.86	102.29
110.15	107.83	106.96	116.13	107.61	108.81	111.95	111.13	107.36	107.35	110.63	106.27	108.76	106.78	107.83	106.65	106.71	111.39	107.57	109.78	108.16	109.47	109.58	111.32	108.6	108.04	109.37	111.42	106.52	109.39	109.37	105.97	109.45	112.93	107.26	109.11	106.04	107.72	107.16	107.08	114.07	107.22	104.31	106.04	109.08	108.52	110.45	106.76	111.45	108.98
108.08	101.37	105.79	107.16	105.16	102.26	103.9	108.71	103.34	102.95	106.26	105.4	104.11	103.09	107.48	102.16	107.41	103.4	107.8	105.05	104.77	109.67	105.52	104.81	99.839	105.1	103.41	107.63	105.99	107.49	108.49	105.77	107.64	103.75	104.44	104.73	107.87	105.04	106.01	108.84	103.3	106.25	107.15	108.82	106.13	106.24	110.48	105.76	106.79	101.94
111.12	104.2	113.31	106.62	105.63	108.05	100.93	105.84	107.87	110.54	107.12	109.62	110.1	110.19	106.08	108.01	106.81	106.64	111.62	106.69	109.03	107.81	107.7	109.78	106.08	111.89	108.03	107.81	109.91	113.46	107.89	106.47	101.85	107.01	109.67	110.53	107.31	107	109.32	107.07	109.39	104.21	99.647	110.33	108.83	106.47	106.79	105.03	115.52	104.98
102.76	101.75	106.98	103.73	108.76	111.33	104.36	105.4	104.9	106.32	106.66	105.84	107.1	111.22	102.99	105.16	105.85	102.31	107.99	106.77	101.61	109.51	104.85	105.36	105.47	107.59	105.2	109.66	105.8	102.79	101.91	108.47	102.91	108.18	104.28	101.81	107.05	108.63	103.08	103.74	105.96	105.52	108.52	111.62	106.14	105.09	102.99	102.29	106.76	112.42
102.61	107.52	104.5	108.33	105.86	106.85	106.37	103.7	103.66	107.44	106.44	107.4	108.39	106.69	109.22	105.56	101.93	106.18	103.71	103.57	110.03	108.02	109.74	110.06	106	105.59	106.46	107.48	102.47	108.43	107.06	106.8	103.8	103.54	101.53	104.82	103.53	109.84	103.53	103.33	107.8	99.899	103.44	108.71	106.92	106.46	109.55	107.22	108.33	103.08
109.39	108.42	108.63	108.73	106.21	106.78	105.23	113.37	106.89	108.29	107.48	107.61	106.76	110.6	106.35	106.08	108.98	113.77	109.53	105.86	107.74	105.71	107.71	106.56	110.45	108.3	108.2	107.17	104.5	108.96	109.57	107.72	105	109.08	106.97	109.25	108.92	107.37	105.61	111.86	104.95	110.04	104.72	104.11	109.13	104.91	108.09	106.52	105.37	105.98
110.07	108.57	106.06	111.6	107.96	111.76	107.81	104.57	105	106.56	100.68	108.98	109.45	108.2	106.6	111.72	112.79	110.56	106.71	102.37	107.96	110.02	109.78	110.08	105.95	105.27	110.57	111.37	106.78	106.69	106.8	106.64	104.28	104.45	108.17	109.96	108.59	110.16	112.22	110.03	110.74	107.77	108.39	110.11	105.95	108.81	109.3	103.77	106.97	109.83
106.14	111.35	106.64	107.45	111.47	106.98	107.59	110.37	107.07	108.33	110.78	109.44	109.25	104.25	108.5	107.7	104.34	107.68	113.31	106.31	109.51	107.93	107.86	108.78	110.02	111.67	110.38	110.31	109.22	105.58	106.79	116.78	110.95	106.06	110.69	108.08	105.23	107.81	106.48	103.75	106.75	109.02	108.81	109.05	108.07	109.17	110.05	106.93	112.48	107.76
108.71	106.28	106	105.08	107.62	105.75	110.7	100.86	109.58	104.81	107.16	103.06	106.41	103.41	109.97	110.59	105.26	105.61	104.79	104.54	106.62	101.75	107.23	107.88	108.78	107.16	103.37	106.18	103.51	105.96	103.8	106.03	105.1	105.95	106.49	106.61	107.84	106.32	104.43	106.62	107.14	105.91	103.16	107.99	107.58	109.79	105.2	101.7	101.33	102.86
95.12	96.538	99.648	99.474	100.42	94.533	97.266	98.282	96.904	100.94	94.4	101.68	101.39	99.316	95.743	97.817	101.01	95.922	94.225	100.01	95.095	94.547	96.226	98.771	94.747	97.011	96.17	98.041	96.826	94.632	97.108	97.47	98.103	103.63	97.76	100.26	99.187	100.56	98.413	101.34	102.23	97.218	97.078	96.673	104.59	99.299	100.11	97.77	100.01	97.988
107.74	110.38	103.7	109.15	107.23	104.89	107.78	103.55	110.31	102.74	106.09	104.64	106.61	104.75	104.27	104.54	101.66	105.5	109.83	106.78	109.85	108.55	105.18	105.93	109.04	106.37	102.98	103.93	104.05	108.28	106.7	108.05	106.19	104.6	110.77	105.05	109.34	108.63	105.5	103.56	108.63	105.4	105.39	107.23	106.84	107.88	106.83	109.38	105.77	103.88
110.2	104.65	103.44	107	102.28	106.67	101.79	103.75	109.36	103.59	101.57	106.7	104.59	103.13	106.3	106.25	104.1	107.11	106	105.21	109.03	108.58	108.22	106.28	103.59	106.26	107.1	105.53	101.53	103	105.76	104.99	105.61	102.07	103.98	106.62	99.96	100.43	108.96	110.02	107.6	107.65	107.52	105.48	102.73	101.62	105.04	106.5	103.87	113.06
107.7	105.94	111.77	104.52	108.08	111.4	103.95	107.27	109.1	107.23	108.28	106.41	114.64	115.23	110.15	110.78	108.98	104.04	109.76	110.98	110.28	106.45	105.18	104.68	108.56	107.49	115.54	110.49	109.81	105.17	107.38	105.08	108	104.76	111.55	108.64	108.19	107.78	109.52	106.32	110.02	113.17	107.65	109.26	102.7	111.1	106.17	108.77	109.18	109.51
110.7	103.63	107.11	104.57	106.65	102.3	106.61	110.44	108.46	108.74	107.52	110.12	104.1	107.13	107.12	105.07	107.74	108.14	106.64	105.28	104.73	105.02	110.36	109.32	107.5	109.41	102.3	102.35	109.25	106.32	109.05	108.56	106.16	106.19	108.52	107.32	107.52	102.2	105.21	103.02	109.72	103.98	108.34	109.07	108.48	105.82	104.84	108.85	104.48	101.38
107.08	101.44	107.01	109.43	108.79	106.09	105.7	104.1	107.54	102.61	109.38	106.4	110.14	104.83	107.18	107.99	107.37	109.14	105.77	109.47	108.31	107.85	106.67	107.05	103.68	110.64	107.61	110.8	104.5	107.89	107.28	107.89	102.98	107.33	111.23	109.75	108.92	104.54	108.52	109.36	103.8	108.76	106.42	104.95	105.88	110.06	105.62	103.85	103.22	102.92
113.16	110.77	106.16	109.87	109.35	111.27	108.08	113.45	111.83	111.73	110.73	107.49	112.79	106.84	105.5	108.02	110.33	106.5	111.39	106.66	110.88	110.23	109.32	112.75	115.74	107.85	110.81	110.77	111.77	107.69	104.97	109.92	111.43	111.12	111.03	108.65	110.47	108	109.37	108.89	109.7	107.96	108.81	103.9	110.32	113.4	111.8	112.24	110.86	112.4
105.89	113.56	106.91	107.56	105.6	105.64	102.65	110.38	108.03	103.9	104.85	106.64	103.79	102.54	107.42	105.66	107.66	107.08	101.54	104.28	107.08	105.8	101.12	104.35	106.35	112.42	107.78	109.89	104.58	106.89	108.44	106.79	107.39	107.42	105.19	108.91	104.16	108.08	105.05	108.14	106.49	104.79	103.1	106	102.13	105.24	106.21	108.9	104.06	103.96
105.9	113.87	110.89	107.61	104.43	110.24	108.43	109.33	111.44	103.6	107.57	106.17	107.5	108.87	106.44	108.7	110.92	111.73	107.83	107.92	110.14	110.36	109.59	106.94	106.7	105.45	109.19	106.15	105.28	111.31	111.51	107.53	108.73	109.03	105.75	107.8	111.72	106.62	108.42	108.44	105.71	110.83	115.26	108.07	107.66	104.02	103.68	109.52	106.58	108.7
109.59	107.18	104.09	107.24	107.66	107.31	107.94	115.66	107.8	111.89	103.51	104.07	104.34	109.31	111.68	106.91	107.1	109.71	109.14	106.09	105.11	108.8	108.05	105.84	103.28	102	105.98	107.43	109.23	99.764	103.96	106.15	109.09	104.14	109.39	107.45	108.53	110.19	106.61	105.79	111.31	105.71	104.25	109.19	108.98	107.11	104.91	104.61	107.79	107.23
108.65	106.7	101.34	104.98	107.71	107.93	108.87	107.34	102.24	106.95	104.16	102.74	103.41	104.89	104.25	105.4	106.2	109.39	102.14	104.23	103.24	103.27	105.65	108.06	105.4	105.4	107.8	106.17	107.02	104.29	105.02	100.92	107.71	104.04	109.83	104.48	102.2	110.23	103.28	105.26	101.05	109.03	105.02	106.21	106.86	102.4	109.44	107.42	106.29	104.04
105.68	107.77	104.34	102.23	104.28	106.8	107.4	100.9	105.93	107.41	103.18	104.65	106.51	108.28	105.36	105.59	109.05	102.04	106.38	101.26	106.36	104.4	101.54	108.83	103.81	104.77	107.69	104.52	104.57	106.01	107.56	108.24	104.82	104.83	107.35	105.91	104.7	105.75	105.16	104.06	107.25	105.62	100.45	107.76	103.25	108.32	109.65	102.8	103.48	106.62
107.42	111.95	104.8	107.77	107.34	109.1	109.56	106.2	107.09	104.06	103.89	104.76	110.95	103.72	109.26	113.4	105.05	109.55	110.06	107.14	108.71	111.18	112.33	106.24	105.48	111.65	103.48	105.82	112	106.1	107.44	105.72	103.84	109.42	106.94	106.2	108.11	103.39	107.38	108	105.01	105.68	105.33	105.97	104.86	107.88	108.52	104.49	111.33	104.59
96.418	98.987	96.176	101.78	98.731	101.02	98.158	97.608	94.651	94.422	93.146	102.07	102.78	96.627	99.162	100.15	97.676	99.809	99.411	102.53	105.68	97.137	99.097	100.6	102.12	98.822	102.66	102.34	101.6	106.39	96.58	96.99	101.26	100.39	99.817	100.05	104.02	99.498	101.45	100.02	102.91	104.57	104.49	98.813	103.1	101.34	96.813	98.369	100.34	102.76
109.6	109.46	107.66	105.25	109.01	104.28	108.27	108.36	106.14	108.93	107.81	109.75	106.63	104.03	109.56	107.95	104.64	107.26	108.9	107.76	105.56	111.53	109.2	104.49	105.03	109.89	108.52	112.69	105.65	104.69	106.82	109.93	107.84	107.13	106.71	107.34	109.04	111.11	111.03	108.04	107.09	110.32	108.41	105.11	110.41	105.97	104.78	112.01	107.08	110.9
103.21	99.453	101.04	96.703	97.045	100.81	98.413	101.72	102.06	102.34	100.93	102.38	98.645	101.69	102.41	98.476	98.958	100.66	99.192	98.58	101.59	99.942	102.71	94.821	100.33	102.63	101.41	101.71	96.792	101.87	102.03	100.62	104.43	96.647	96.72	99.234	105.81	99.082	100.01	105.15	99.098	102.62	100.12	100.44	100.99	102.8	103.4	98.304	98.54	95.772
102	100.66	94.004	105.74	98.639	97.573	105.49	98.914	100.39	101.17	103.55	100.11	104.75	101.05	100.84	105.21	103.01	96.745	102.93	103.58	102.42	104.19	101.52	102.67	96.873	99.767	100.3	99.636	103.17	103.64	101.63	101.67	102.8	105.94	97.461	102.31	102.89	99.083	102.01	99.208	98.563	100.43	104	98.908	99.517	101.61	100.62	102.54	98.945	97.311
110.63	105.38	103.57	111.66	107.59	104.9	106.48	109.25	105.61	107.06	112.17	105.04	111.16	107.82	108.13	111.38	106.8	110.15	105.59	106	106.21	105.47	107.9	112.5	106.43	108.61	107.29	108.94	110.75	106.54	107.11	104.91	105.65	105.87	108.46	108.18	113.45	108.07	107.82	104.01	109.11	110.93	109.27	108.43	110.4	106.56	115.08	109.48	110.79	108.97
110.35	105.64	106.68	108.12	110.25	110.17	106.75	106.03	108.8	111.93	108.6	109.06	106.25	112.12	110.63	107.86	109.18	110.54	109.09	108.64	109.67	107.85	109.15	109.33	106.88	104.92	109.4	108.95	109.71	109.05	106.88	104.14	107.73	112.18	107.23	106.62	107.51	105.58	110.21	104.44	105.48	105.3	109.77	104.05	108.42	106.88	105.26	108.48	104.54	108.88
113.23	108.61	101.41	106.11	104.57	108.91	106.04	102.49	111.14	106.58	106.96	105.29	104.14	109.14	105.91	104.66	107.68	103.13	102.81	107.63	103.18	104.22	104.89	105	107.49	106.51	107.99	106.07	107.6	101.76	105.28	102.34	109.7	104.24	105.1	104.52	105.17	107.07	105.09	108.06	101.6	105.45	107.13	105.56	108.54	104.59	108.47	107.15	108.94	106.31
98.801	96.155	95.531	94.932	101.75	99.457	97.049	98.851	98.286	95.375	101.23	96.063	97.147	102.34	104.79	97.824	94.885	95.378	97.856	101.83	100.99	98.259	99.748	95.72	99.63	97.571	102.94	99.543	101.93	101.84	100.34	98.074	104.21	99.828	98.867	96.533	97.866	101.27	96.636	97.429	94.097	99.872	103.76	96.304	97.391	96.301	95.662	98.87	96.686	100.13
107.96	102.82	108.01	106.33	105.15	109.32	104.39	107.51	108.42	104.05	108.01	107.9	106.19	104.61	105	107.49	104.17	105.65	107.57	103.45	107.45	111.78	106.33	109.54	108.56	101.05	106.66	105.41	107.26	109.38	106.06	106.9	111.86	102.87	105.81	105.46	107.45	100.28	106.49	103.29	102.23	107.47	101.63	100.98	105.49	104.7	105.64	106.35	108.43	106.28
109.95	115.96	106.03	108.59	108.45	110.76	112.39	107.67	109.87	110.86	109.06	108.24	104.28	104.92	108.85	109.15	109.13	108.69	109.45	109.83	110.47	104.5	113.26	104.78	106.19	107.75	110.5	107.7	108.11	110.59	108.59	111.87	104.76	109.03	109	108.86	108.61	107.23	108.21	111.48	109.07	109.33	107.97	106.61	110.76	105.67	110.78	105.46	105.19	109.65
109.66	101.3	109.33	107.34	106.84	110.23	105.49	104.65	109.79	106.96	108.68	109.95	108.85	107.96	105.7	107.78	107.17	111.36	109.68	108.49	104.96	109.76	111.1	109.17	111.57	107.69	109.5	109.03	107.38	107.93	107.49	110.51	110.85	111.96	105.07	114.65	111.11	105.19	104.41	109.01	108.24	108.11	105.39	114.53	108.94	109.48	105.74	107.4	107.24	107.49
111.97	101.92	104.19	104	105.94	103.83	106.65	109.71	104.97	107.39	107.58	107.12	105.55	105.4	109.17	106.96	109.85	106.54	104.43	108.48	103.93	108.09	108.38	104.81	107.39	108.39	108.52	108.19	107.54	106.63	107.2	104.39	107.62	102.55	107.77	106.66	106.39	110.24	109.55	104.17	105.62	101.84	106.4	106.08	109.93	106.35	106.97	105.7	103.52	106.63
108.33	106.33	103.92	109.19	102.53	110.22	106.69	112.09	107.18	106.62	109.9	109.69	108.2	108.15	105.61	106.81	105.47	107.79	108.34	106.11	109.65	107.84	103.02	107.94	105.49	107.92	109.41	107.03	105.29	110.36	110.66	108.56	109.64	107.9	107.3	108.12	108.67	110.58	109.94	110.37	106.8	113.74	107.05	113.46	110.46	108.63	110.8	108.43	102.49	108.64
101.86	108.53	105.8	106.86	105.78	104.97	109.37	106.32	114.93	109.14	106.11	103.27	106.46	108.66	102.74	110.12	106.27	110.15	108.36	109.28	105.16	106.13	109.07	109.66	112.59	109.11	106.61	108.89	107.59	106.02	110.1	105.27	111.8	111.3	106.81	106.98	106.07	108.4	106.27	110.39	105.25	105.45	109.21	107.65	107.01	102.74	111.14	105.93	112.29	110.22
103.65	99.605	104.2	103.11	107.33	105.4	105.31	104.04	103.83	100.71	99.959	103.46	106.53	103.53	107.58	98.74	103.77	99.526	102.92	101.72	103.27	103.6	103.1	96.622	103.04	104.26	104.11	99.512	107.87	104.12	102.01	100.79	101.2	103.66	101.53	102.98	98.839	103.2	100.93	99.471	98.845	100.63	104.49	102.37	106.36	104.66	101.22	99.471	101.7	102.37
109.18	109.18	111.02	105.75	112.36	115.09	109.48	111.36	110.69	109	109.2	107.2	108.35	108.85	103.1	109.5	111.3	103.51	111.8	111.59	110.04	106.14	108.41	108.45	107.84	110.63	108.79	108.44	108.55	104.32	113.54	112.62	111.29	108.9	107.85	108.56	108.04	109.31	104.45	108.09	105.29	109.41	109.39	108.87	110.02	106.22	105.24	107.78	109.31	109.85
96.707	95.958	100.39	100.08	100.1	98.043	96.478	102.69	98.739	99.245	95.913	97.424	94.802	98.761	95.681	100.77	92.393	99.046	96.847	103.1	101	98.075	97.914	97.751	96.674	98.168	96.302	100.05	97.353	97.137	96.568	94.491	98.947	94.319	97.921	98.866	95.863	103.38	96.883	97.803	100.38	95.583	96.868	98.431	93.518	95.444	95.449	102.85	101.31	97.431
101.13	99.792	102.76	103.61	97.45	102.53	105.23	102.82	93.814	98.912	99.286	101.32	100.15	101.33	99.712	100.01	100.62	101.42	102.57	102.15	98.038	99.452	100.98	98.473	96.953	102.68	96.21	99.668	102.33	104.27	101.69	96.459	98.269	100.79	102.74	97.394	101.46	106.44	101.09	100.95	95.806	100.21	94.343	102.1	102.31	100.42	103.4	98.894	101.96	101.74
112.33	105.72	107.59	106.08	106.84	109.55	107.09	104.76	104.93	105.68	108.86	105.11	108.94	103.77	109.61	106.94	104.85	109.3	104.16	110.08	108.11	108.08	113.18	110.38	110.27	106.38	107.12	106.69	103.24	108.72	107.01	109.87	109.1	110.3	106.26	107.58	108.7	111.57	107.61	109.97	108.61	106.27	108.05	110.13	110.77	107.39	112.64	109.43	108.11	109.99
98.669	102.79	105.09	100.06	100.2	98.802	101.74	98.133	99.76	98.516	100.33	102.37	105.47	100.25	97.911	100.56	104.56	101.37	97.885	98.502	98.069	97.525	101.56	102.01	99.188	94.525	101.08	101.58	100.73	101.97	97.939	100.07	99.878	94.902	98.236	99.346	97.298	101.34	99.288	100.6	102.35	100	95.846	97.853	103.81	98.681	105.17	97.43	98.671	100.11
100.36	101.39	103.95	103.03	101.67	101.08	102.32	104.3	100.11	102.33	95.074	100.28	96.62	100.06	99.922	100.14	99.894	98.552	99.211	105.35	102.26	99.33	100.06	98.687	99.927	98.684	100.52	104.7	99.848	99.664	102	101.67	104.77	100.53	98.934	101.61	102.76	102.35	99.024	101.12	100.28	101.62	104.18	97.965	104.29	101.68	103.67	102.81	98.484	99.922
104.25	101.53	109.66	104.97	103.77	108.64	105.42	108.29	105.41	101.64	110.16	105.05	100.04	107.67	102.71	104.34	103.21	108.95	106.26	104.75	102.75	103.09	106.66	109.77	104.9	104.77	109.35	105.88	108.92	105.27	104.4	112.73	105.96	104.22	103.23	105.22	108.92	111.49	102.75	107.81	105.27	105.58	104.45	106.63	107.53	102.69	109.76	107.07	106.91	102.48
112.34	114.44	108.19	110.68	107.21	108.14	107.34	108.85	109.3	106.34	107.36	106.75	107.02	109.33	110.45	107.59	107.24	109.97	108.59	107.95	108.4	108.48	108.27	107.18	110.55	109.96	108.6	108.36	108.33	110.23	113.05	111.11	104.68	107.17	115.21	111.95	110.8	106.43	111.43	110.12	107.51	106.43	108.62	107.87	110.99	107.33	110.89	107.8	108.24	113
105.41	103.12	103.56	105.29	103.79	104.18	105.33	106.53	105.4	103.49	103.6	103.66	106.8	102.61	109.01	109.78	103.45	107	107.88	103.93	102.78	104.53	105.51	107.98	107.57	111.22	106.87	100.83	108.76	101.61	106.55	108.54	103.13	110.31	109.39	106.42	107.45	104.52	109.39	109.31	104.37	107.86	105.69	104.3	104.5	108.46	107.09	106.46	105.05	107.52
107.97	105.54	108.51	103.22	103.87	107.42	107.09	105.67	104.6	104.89	105.04	102.3	100.51	102.73	111.69	105.45	103.31	105.58	106.52	105.52	108.35	100.63	102.84	110.78	108.48	106.38	109.66	103.74	109.74	107.78	104.07	105.74	107.49	102.45	109.25	107.07	107.91	106.2	112.25	105.77	105.87	106.63	108.15	106.51	103.12	105.96	104.43	104.26	103.38	109.05
107.14	105.45	108.88	108.34	101.29	103.9	105.31	106.05	108.93	109.07	103.59	110.13	108.93	106.68	104.17	101.54	102.59	108	104.94	102.29	108.07	109.95	104.82	108.11	107.39	101.62	105.8	107.99	102.76	106.01	104.39	111.95	109.42	107.44	107.74	103.38	110.35	103.9	106.68	105.89	109.02	112.37	107.09	108.29	104.3	109.04	110.21	102.52	106.3	103.31
104.12	104.72	106.5	103.92	105.09	105.21	106.12	107.87	104.88	105.25	102.93	100.06	104.13	105.6	103.83	111.72	107.18	108.2	108.16	107.05	102.2	108.58	107.25	110.03	109.11	107.39	107.92	107.61	105.53	102.69	103.71	105.38	105.14	104.49	105.57	105.33	107.27	103.24	107.08	106.3	104.55	105.8	109.44	106.03	107.14	108.59	105.93	105.59	103.01	101.3
106.57	109.58	108.74	111.68	113.68	107.83	112.27	108.67	107.8	104.71	106.44	109.23	108.18	104.05	107.97	108.01	107.49	106.76	104.87	103.99	102.9	100.83	112.03	114.79	106.35	114.3	109.55	106.79	106.12	108.89	104.85	103.4	112.73	109.26	107.85	106.24	109.58	109.11	106.39	109.74	108.41	109.68	112.07	109.35	104.93	114.19	108.82	106.8	102.77	109.44
104.46	102.52	108.25	100.6	100.24	106.57	100.54	101.79	99.904	99.347	100.62	98.815	96.552	101.23	101.86	102.2	98.882	105.06	96.536	104.6	102.71	96.244	105.23	101.97	102.25	107.04	104.38	104.43	97.644	99.424	101.85	101.52	104.79	101.85	103.6	98.693	98.539	98.577	104.41	99.913	100.58	98.003	98.974	107.11	101.19	102.07	100.92	99.088	102.35	95.847
100.72	101.11	100.87	102.86	103.41	100.33	100.98	102.79	100.81	103.91	100.81	100.1	105.17	101.74	102.19	98.23	96.526	99.829	101.81	105.43	98.967	97.223	101	98.247	100.11	97.015	98.973	100.29	100.37	102.07	100.5	100.1	101.67	100.38	103.01	100.71	101.85	98.167	95.692	101.59	99.073	98.478	103.32	104.61	96.882	102.73	104.27	101.02	101.48	105.55
110.38	105.81	105.9	106.51	113.76	107.42	105.33	103.59	112	109.02	109.38	110.19	106.85	107.19	104.92	104.89	105.01	107.74	105.16	105.61	110.72	113.3	101.79	108.18	108.21	108.25	101.54	106.06	112.34	108.01	104.45	109.81	107.36	110.89	109.28	107.05	107.89	109.38	102.75	110.85	110.23	109.87	112.26	107.07	111.43	104.1	109.44	106.32	109.33	109.81
99.141	97.743	99.444	99.239	103.32	106.31	101	101.5	98.552	103.4	101.43	100.69	99.148	99.06	100.69	100.99	102.54	99.325	96.939	100.56	103.8	102.61	100.34	101.87	106.07	101.47	100.46	102.41	99.327	101.52	98.159	102.69	99.55	97.812	102.24	103.07	99.395	100.08	96.363	99.339	100.28	104.84	102.66	99.913	101.55	106.03	96.391	103.37	98.863	103.91
99.618	104	103.47	106.02	104	99.804	99.302	100.5	103.79	103.56	101.06	104.55	100.54	98.409	102.95	98.221	94.733	100.98	99.248	100.65	98.93	100.78	101.99	103.01	100.46	100.5	99.299	101.51	106.15	99.876	104.27	104.05	98.215	106.03	99.332	94.565	101.53	105.14	104.33	100.12	100.67	97.414	101.98	101.91	97.643	99.173	99.126	95.537	101.65	104.62
109.01	106.23	111.47	107.59	109.54	106.85	107.01	102.16	109.28	111.51	108.54	107.89	107.44	109.7	106.78	105.4	108.53	109.46	109.08	104.62	111.45	107.05	109.25	106.78	107.23	103.7	109.71	108.6	109.12	103.62	107.07	105.19	107.25	107.1	111.24	105.26	104.47	106.49	109.64	109.54	111.46	106.68	110.06	104.31	105.86	104.92	111.04	105.81	110.18	108.45
95.982	98.14	93.325	96.306	100.04	98.156	97.928	101.58	95.381	97.595	98.284	101.03	97.213	98.926	97.708	90.943	101.25	100.82	101.42	99.528	97.365	97.62	95.965	102.1	99.143	100.62	95.798	101.18	98.523	101.16	100.11	101.08	95.906	97.378	99.148	98.755	103.16	96.514	99.702	95.991	98.749	97.702	99.363	101.46	94.773	93.726	98.255	95.107	98.484	96.709
105.45	110.07	102.88	106.55	106.06	111.03	113.41	111.74	107.13	108.63	112.17	110.31	107.51	112.79	108.37	105.01	108.53	108.41	105.61	105.25	107.06	108	110.15	110.01	111.45	107.6	104.65	107.43	109.88	107.81	104.09	111.5	111.35	110.56	105.54	107.71	108.48	109.5	107.85	106.75	111.88	102.59	112.52	110.98	110.24	108.21	111.66	108.98	103.69	105.55
99.981	97.31	102.68	96.779	96.464	99.684	95.421	98.929	96.923	99.703	98.173	100.25	97.867	96.376	91.774	96.427	94.111	101.3	100.96	96.447	97.613	98.575	103.75	98.02	97.105	95.104	92.05	97.687	97.334	99.199	94.703	98.629	101.81	95.248	102.55	97.663	96.266	97.907	98.452	96.814	101.51	100.92	101.02	98.866	98.529	101.35	96.92	93.726	98.895	97.456
99.374	100.42	98.357	101.07	94.696	99.202	100.21	96.373	99.265	101.32	101.68	100.08	94.021	95.698	96.684	100.96	99.143	99.795	96.554	98.279	97.907	98.874	96.104	97.956	96.323	97.729	99.258	95.516	98.644	97.444	97.419	96.617	97.994	95.548	99.244	100.97	96.468	93.065	98.024	101.81	99.728	98.382	98.489	98.241	98.519	95.042	97.533	102.11	93.076	96.934
104.89	102.15	100.77	105.93	105.49	104.75	107.04	103.05	103.43	106.91	105.16	104.05	104.29	105.36	102.3	108.15	105.92	105.75	103.95	109.55	104.54	107.74	105.7	102.06	103.19	102.2	105.08	106.26	111.53	106.47	107.78	103.17	103.46	104.21	104.63	102.61	108.3	100.69	106.85	106.38	111.29	104.28	104.8	106.55	109.71	104.81	101.17	109.58	103.62	109.29
109.58	106.81	108.96	113.75	111.75	111.95	107.94	110.89	113.86	106.27	110.25	110.85	106.41	111.39	107.93	106.6	112.4	110.86	113.59	111.51	112.24	110.41	109.08	113.71	112.67	109.45	111.25	109.13	113.89	113.64	111.79	111.63	111.72	112.61	113.31	109.3	109.07	109.41	109.75	109.99	111.81	108.48	105.98	112.51	110.75	111.26	107.56	110.37	113.01	108.41
111.05	106.72	107.23	105.08	110.97	108.5	112.58	105.93	107.63	104.59	107.49	106.62	109.16	109.02	111.42	109.82	111.18	108.49	111.06	109.8	102.43	105.12	107.74	109.3	111.93	105.55	107.13	108.89	109.5	102.64	106.14	108.73	110.49	111.47	107.9	106.79	113.05	107.75	108.63	109.79	107.87	109.99	109.88	106.39	111.4	110.93	107.51	110.76	105.59	106.13
109.37	107.8	109.1	111.32	111.71	109.3	105.87	107.48	106.58	103.82	112.05	108.27	106.22	110.56	103.95	104.93	108.45	109.01	109.4	105.9	110.81	107.18	105.92	111.69	108.76	107.52	109.46	104.02	109	111.01	105.07	104.76	111.94	108.06	105.69	109.37	108	105.89	109.37	111.06	110.23	107.78	107.26	109.3	105.98	108.67	108.06	109.89	107.34	104.74
104.34	105.56	106.15	110.82	107.76	111.03	110.87	110.15	104.6	110.24	107.74	108.08	112.73	107.61	110.02	107.69	105.79	105.57	105.74	102.24	113.39	106.01	108.2	108.84	104.93	106.37	109.14	107	104.77	113.84	104.93	105.12	104.9	111.57	107.68	107.38	104.48	105.49	108.07	104.17	109.76	110.34	106.3	106.86	109.27	112.09	107.93	109.84	107.86	108.16
112.4	104.55	110.13	108.53	110.2	111.32	108.88	108.58	105.63	109	105.9	105.11	108.71	108.62	108.59	105.71	109.6	115.38	108.24	106.78	109.84	109.08	110.4	111.34	107.03	107.59	113.13	111.32	102.46	104.39	105.74	107.45	105.49	107.65	102.66	106.53	111.07	110.31	110.7	108.04	108.87	109.66	108.56	110.6	113.68	111.1	111.61	110.07	106.66	101.59
97.396	98.899	96.212	96.693	99.395	94.571	95.37	98.684	97.971	98.165	101.82	95.736	95.949	98.338	93.779	92.872	95.146	99.267	96.65	91.548	97.023	99.108	96.597	95.811	97.496	94.581	97.004	93.726	101.35	96.597	103.19	96.606	100.35	101.01	96.043	96.205	96.284	95.685	101.12	100.74	100.76	100.63	99.379	99.11	96.232	101.9	99.211	99.969	94.797	96.319
110.92	111.72	113.3	107.97	111.44	110.66	116.28	107.84	110.09	108.72	109.15	114.78	112.38	111.19	106.5	110.91	104.87	109.7	109.98	111	109.24	114.01	113.26	113.85	111.34	113.59	113.94	109.02	113.23	107.91	109.98	110.27	108.22	114.01	107.68	112.78	108.57	116.17	108.83	107.5	110.01	108.13	113.32	113.61	110.51	111.29	107.44	112.77	105.67	111.76
101.96	100.78	97.861	96.379	97.646	94.559	101.01	97.625	99.846	99.226	97.038	101.68	96.617	95.488	98.861	95.454	96.746	98.36	102.53	96.536	98.996	101.24	100.83	97.775	97.301	101.58	94.255	102.19	99.154	98.785	101.48	100.57	101.95	97.459	100.27	98.68	98.051	98.601	95.065	97.679	98.105	99.547	97.649	97.589	99.02	101.9	95.906	98.835	96.562	96.861
100.15	93.408	99.919	100.28	98.652	100.93	97.11	96.056	96.436	99.929	100.72	98.177	98.378	94.17	95.581	98.762	98.425	99.904	97.689	94.976	98.175	96.242	100.34	96.596	104.71	98.781	97.076	93.615	98.345	93.852	101.13	100.94	98.448	95.171	94.958	98.169	101.14	97.133	95.943	96.439	94.121	96.833	100.77	94.447	100.16	95.65	98.854	94.388	95.22	95.85
99.419	106.63	102.44	102.23	101.87	103.28	101.51	101.28	100.4	103.65	105.05	107.66	99.356	99.252	97.917	98.174	96.215	101.78	101.72	103.9	99.012	98.008	101.99	102.21	98.906	102.87	102.34	101.95	100.12	96.276	100.38	98.998	102.05	99.775	97.658	96.695	102.88	98.149	102.92	103.78	104.79	101.45	99.588	94.772	95.963	100.32	96.42	102.1	102.13	97.614
109.93	106.86	110.71	108.6	107.73	110.4	107.22	108.39	107.74	109.89	107.57	108.81	108.84	109.15	110.02	112.49	110.39	106.74	114.24	110.33	107.93	111.23	106.53	104.73	109.19	109.19	110.72	104.14	110.39	107.55	107.26	105.55	108.02	114.58	103.48	106.61	111.28	111.05	108.98	106.01	108.63	103.85	110.62	107.37	109.11	115.44	107.34	111.15	106.46	105.91
113.8	103.87	105.56	110.63	103.85	106.14	105.82	103.29	107.25	105.22	103.15	105.2	102.95	103.03	108.33	105.05	108.7	106.31	105.41	108.28	106.77	106.04	102.96	106.94	108.13	110.2	105.68	104.65	106.9	107.4	107.19	104.54	108.11	103.9	106.45	106.96	106.25	104.23	102.42	105.78	104.96	104.64	107.25	105.55	103.85	104.99	105.64	104.89	105.08	104.16
107.39	103.65	103.22	101.36	105.29	100.48	100.76	105.11	106.34	106.16	102.66	111.16	107.91	104.39	104	102.06	103.74	105.04	106.5	102.87	109.05	105.88	104.99	102.17	103.43	108.21	106.94	104.12	107.29	104.19	105.06	107.11	102.63	107.74	102.06	107.38	106.04	105.73	107.36	107.26	105.32	106.45	103.15	99.57	104.32	103.47	103.29	105.77	106.14	108.48
109.93	103.26	109.34	109.44	108.13	106.77	107.74	109.6	111.26	110.34	106.18	111.02	107.6	109.73	104.1	106.43	111.16	104.11	114.59	104.49	110.22	108.61	110.48	107.58	109.88	107.58	110.21	107.91	107.92	106.59	109.67	109.58	105.46	106.29	107.78	106.69	104.62	109.54	110.1	107.68	108.74	106.03	116	103.83	111.52	105.02	110.57	105.67	105.36	106.99
97.219	98.53	101.5	96.319	100.35	106.54	101.58	102.24	100.94	100.29	99.378	101.44	101.6	103.63	96.89	97.095	104.02	96.112	102.77	103	98.611	101.83	95.633	103.51	98.134	102.14	102.8	101.7	103.22	101.96	98.554	97.489	101.93	97.4	103.16	97.633	99.935	100.02	100.52	103.22	95.616	98.723	100.7	101.53	99.596	102.21	99.929	98.119	98.89	96.18
107.17	110.02	110.01	109.34	107.14	111.27	109.65	109.19	109.44	109.06	114.8	107.47	106.65	109.73	106.45	110.03	110.51	108.85	107.7	105.15	108.79	110.84	110.43	111.97	106.7	104.08	106.99	111.02	109.5	109.55	106.43	109.29	107.23	110.65	108.22	115.45	106.71	102.3	109.07	106.15	111.02	109.1	108.13	113.33	108.47	108.39	106.78	108.53	105.11	108.03
108.74	104.94	105.75	106.89	108.59	108.51	108.65	109.14	106.63	108.33	106.76	110.37	107.03	111.93	107.96	112.08	108.36	106.81	109.27	112.2	108.48	116.37	108.31	111.53	109.53	106.85	104.04	109.37	108.29	104.95	110.56	107.94	107.66	106.55	108.04	105.08	109.77	103.95	107.23	111.35	104.71	111.18	100.66	108.54	104.68	112.15	108.25	109.15	107.97	105.85
95.127	95.391	101.51	96.432	101.02	98.45	100.34	100.1	106.81	97.074	97.933	97.02	96.859	97.69	95.662	98.554	104.91	98.856	96.116	101.73	97.392	101.42	101.7	96.75	102.04	99.613	95.899	101.75	101.06	100.81	98.543	101.22	102.65	96.867	100.65	102.09	100.17	96.359	98.733	101.63	99.572	96.44	97.788	99.068	97.958	99.346	99.143	100.37	96.773	100.62
105.15	98.991	99.282	99.222	102.87	98.081	97.979	102.29	99.484	98.59	101.71	101.06	97.75	98.369	103.62	96.628	101.24	98.472	95.286	100.19	100.71	101.68	101.59	99.296	95.715	99.504	97.998	102.54	101.46	101.63	100.87	102.41	98.08	100.94	100.94	99.296	103.08	100.24	97.586	95.976	105.46	101.96	98.226	104	100.53	103.42	100.99	100.02	98.382	99.483
108.04	110.22	109.35	107.99	110.24	110.22	107.53	105.1	109.46	110.21	112.24	108.93	109.37	106.63	107.99	107.95	110.33	103.4	107.49	105.59	105.43	108.14	104.27	106.99	111.67	110.67	110.49	110.46	109.32	106.25	109.41	108.73	107.86	109.98	106.38	107.73	107.74	107.66	105.12	111.43	109.21	107.93	108.81	108.96	111.19	107.26	110.82	114.01	106.25	104.94
102.48	103.83	104.09	103.9	103.47	95.084	100.07	101.83	100.93	101.91	97.678	100.89	98.525	96.056	95.492	96.266	99.438	104.7	103.27	97.127	103.01	101.04	101.99	96.825	100.71	96.048	99.402	95.825	100.45	101.48	104.97	105.27	105.38	102.05	100.78	99.044	104.69	101.8	99.072	97.374	100.52	99.886	102.4	97.556	96.307	104.83	98.26	102.77	100.81	101.29
111.34	104.81	107.74	108.04	104.37	109.18	104.76	108.3	107.8	109.69	109.68	109.9	108.83	107.55	108.95	110.75	107.5	110.22	105.2	109.44	102.91	106.18	106.32	107.8	108.11	110.73	105.94	111.66	106.56	111.54	106.89	107.42	113.12	108.81	110.84	110.2	110.58	111.54	109.13	107.74	109.54	108.84	107.27	110.38	113.38	108.35	105.35	111.49	104.63	107.44
101.52	98.471	99.789	99.098	97.593	95.919	100.88	101.05	97.487	99.602	100.11	102.01	94.571	98.697	94.848	101.68	94.575	103.54	100.77	98.012	97.054	97.54	101.27	101.18	101.42	92.777	96.11	91.112	97.762	95.152	97.591	97.949	97.315	98.931	97.468	104.9	99.02	102.85	96.367	97.785	100.46	102.28	99.153	96.447	96.735	93.501	95.431	93.567	97.88	101.35
106.28	106.19	107.1	105.22	108.95	104.8	107.22	104.65	105.16	105.83	106.83	104.5	108.33	108.25	101.62	101.67	109.32	102.81	102.36	107.76	103.83	106.39	106.94	105.09	104.71	107.74	107.75	106.59	102.1	108.19	103.29	107.63	102.94	104.28	105.4	106.07	112.1	102.53	109.98	108.69	102.75	106.23	109.34	107.93	104.87	105.3	102.88	104.39	109.39	106.05
100.26	96.63	99.2	102.21	101.13	93.264	98.974	100.37	99.841	104.42	101.56	96.783	95.33	101.85	101.75	94.529	97.262	101.53	96.245	98.381	99.203	101.47	100.29	97.108	100.86	99.205	99.829	98.209	102.51	100.35	98.121	101.01	93.332	98.817	98.031	95.498	101.64	95.788	97.73	96.593	101.14	97.825	100.78	97.057	97.236	98.107	102.06	102.44	98.822	100.74
109.06	108.75	106.5	111.46	108.23	106.29	106.65	105.01	111.8	110.21	104.96	108.51	109.34	107.33	108.24	107.19	109.34	106.24	106.08	111.28	106.11	107.75	106.17	108.9	108.83	109.46	110.48	104.16	107.89	106.68	106.21	112.42	107.2	106.94	108.04	108.67	106.82	111.38	109.03	110.07	109.05	107.33	110.88	107.83	107.02	107.6	104.74	105.91	113.06	105.38
96.684	102.03	102.94	100.19	101.6	98.903	97.953	98.721	98.174	97.961	97.679	96.938	96.613	100.33	95.677	99.341	98.256	98.363	103.12	99.738	94.246	95.065	98.27	97.578	97.662	100.08	98.033	99.748	96.159	96.146	99.033	94.405	104.61	94.683	101.92	102.8	95.864	101.44	100.02	103.8	99.546	98.178	95.681	97.463	100.59	95.72	102.62	96.864	101.02	99.05
95.679	102.31	100.05	99.035	102.33	98.423	97.174	94.906	103.4	98.225	101.4	101.12	98.053	101.57	94.037	100.58	99.716	97.464	96.29	98.327	96.04	97.543	91.597	100.94	99.288	95.198	100.12	93.884	97.805	94.819	99.742	94.534	102.27	96.611	98.167	98.288	97.006	97.805	97.133	97.331	99.672	99.955	94.925	98.566	102.96	98.018	100.43	99.074	94.797	99.938
108.48	106.83	105.14	108.23	114.03	104.54	109.13	114.97	108.48	112.95	108.38	105.04	109.49	107.93	111.32	108	112.1	107.93	111.94	109.89	111.93	108.05	109.51	112.08	110.19	108.63	113.04	106.31	112.66	103.73	105.27	112.68	110.38	109.07	111.2	107.9	113.14	112.39	111.66	107.27	106.9	111.97	110.68	105	108.27	112.74	106.94	107.1	108.91	107.69
96.15	101.6	94.453	99.795	94.053	97.729	100.86	98.703	99.665	102.2	100.43	99.41	99.494	100.14	98.746	98.969	100.09	101.3	99.009	100.02	98.592	98.156	99.077	100.6	100.24	96.718	98.876	97.239	96.281	94.313	100.07	99.562	98.938	100.18	100.04	101.81	98.743	96.865	96.664	100.71	102.14	98.594	99.054	93.213	100.39	99.914	102.74	96.793	97.759	102.39
96.077	96.987	99.684	94.445	93.529	98.211	100.68	92.424	93.677	97.819	102.03	96.113	94.235	100.52	101.69	99.543	96.886	98.579	95.894	102.37	100.67	98.849	96.419	102.42	97.503	98.155	98.551	96.363	99.779	98.837	100.71	97.335	97.132	98.133	100.21	99.473	99.869	98.274	98.716	97.364	97.917	96.952	100.02	98.994	95.891	100.29	97.83	98.124	95.904	100.19
102.39	104.93	107.34	105.56	107	105.29	101.12	102.44	102.55	104.69	105.75	104.81	105.89	106.53	104.87	107.84	101.59	101.23	103.47	100.98	105.03	108.16	109.32	108.89	101.77	101.91	107.73	108.5	109.1	107.52	108.14	105.15	105.95	109.3	103.48	107.15	107.17	107.03	107	104.03	107.67	109.31	103.01	107.74	106.07	109.49	107.22	105.45	104.14	106.57
97.621	95.086	98.814	100.38	96.636	96.593	103.54	100.16	102.84	99.791	97.449	98.144	93.976	99.148	97.454	98.332	102.35	100.76	98.149	101.41	97.892	94.491	100.99	90.532	101.33	95.229	98.47	94.154	97.428	100.3	101.59	100.15	94.598	99.989	102.19	99.965	98.734	96.273	94.713	98.496	96.618	98.118	95.766	96.258	97.72	99.925	101.19	95.387	100.42	97.06
103.9	102.89	109.81	105.66	106.6	107.13	102.69	105.98	114.87	110.09	100.01	108.71	102.21	104.2	104.08	103.85	102.37	105.15	103.88	106.12	109.05	104.9	104.94	108.71	104.37	101.52	108.14	105.13	103.72	110.6	105.16	99.895	106	102.45	106.84	106.53	104.63	104.91	106.22	105.11	103.93	109.56	103.38	109.67	107.15	103.35	103.29	106.76	103.01	109.6
104.46	106.15	109.05	111.72	103.93	105.68	102.61	105.75	100.32	107.07	107.98	105.86	104.37	104.58	107.58	103.69	102.82	106.06	104.14	106.97	106.17	108.5	101.69	101.9	105.51	103.45	104.49	104.43	101.41	106.03	106.46	106.71	106.89	103	107.56	108.18	110.66	104.79	100.15	104.17	105.01	104.45	107.67	108.1	106.1	105.4	106.49	100.51	104.05	103.31
96.615	98.376	99.819	99.176	94.828	97.648	99.765	101.87	102.32	98.374	98.091	95.372	99.322	98.065	93.757	92.423	97.358	95.193	97.135	97.803	99.917	101.16	98.815	98.337	97.34	95.406	91.832	96.463	95.074	95.781	97.024	95.688	95.46	97.606	90.768	99.008	101.35	95.938	96.923	99.088	97.934	92.077	99.014	97.069	98.621	101.84	95.124	96.121	98.838	100.17
111.85	109.16	104.07	103.87	104.7	106.36	107.48	110.74	108.87	106.98	102.23	109.41	106.68	105.89	103.76	109.84	107.88	109.68	103.96	104.85	107.06	105.91	105.89	107.49	110.59	104.13	103.73	101.55	108.24	104.97	105.34	104.31	107.09	105.29	100.22	107.01	106.41	103.21	102.87	109.52	100.43	105.86	102.69	107.88	106.7	106.52	100.83	106.8	100.43	107.64
99.337	97.142	101.52	98.396	102.74	99.069	96.224	94.753	100.66	102.61	94.15	96.688	102.58	96.875	96.844	100.83	95.571	97.77	97.476	95.824	98.863	100.72	100.92	101.99	97.236	101.46	102.92	98.504	95.159	97.371	98.995	99.197	100.56	99.746	102.06	95.963	92.653	98.64	98.037	98.346	98.188	98.656	93.734	98.005	95.907	94.485	90.26	98.725	95.635	98.019
107.77	105.52	103.14	107.79	105.7	110.94	101.04	108.5	105.36	103.5	104.18	105.19	106.37	105.79	108.28	103.86	109.94	103.19	108.79	109.23	106.12	104.67	109.19	104.79	105.49	106.67	111.26	99.516	107.1	104.94	106.1	105.19	104.84	104.94	107.49	106.42	106	107.95	104.48	106.83	105.88	108.41	103.1	108.29	105.43	108.63	104.39	102.3	107.14	102.7
111.51	109.69	105.01	102.17	104.1	108.31	106.29	104.67	106.19	108.22	105.27	105.62	109.15	108.63	106.79	106.57	108.68	103.38	110.08	105.35	108.15	109.84	107.47	107.55	110.36	109.13	104.97	105	104.77	105.67	105.65	107.79	107.97	110.02	108.48	108.95	108.93	107.16	108.51	108.98	106.24	110.98	107.04	107.21	112.4	104.51	108.1	105.03	109.15	106.95
106.2	108.77	112.95	108.37	106.84	105.63	102.9	107.05	109.05	110.7	109.41	114.43	113.89	108.48	109.88	110.13	109.51	108.26	111.44	107.93	115.5	110.31	107.74	106.22	108.02	107.43	104.46	110.56	113.11	111.79	108.05	106.9	108.72	105.93	109.4	109.07	106.18	110.51	112.19	109.92	107.45	110.92	111.17	105.34	104.78	109.92	104.31	107.12	108.14	108.32
102.79	98.139	95.549	101.96	98.834	100.31	95.401	98.488	99.506	101.54	101.1	95.886	99.032	94.605	102.7	95.013	100.5	97.46	102.39	98.541	101.63	102.45	100.51	98.749	101.81	96.876	99.169	100.63	101.52	95.152	98.269	101.08	98.113	98.09	99.743	97.317	96.838	98.557	103.1	99.555	97.565	101.59	99.19	102.26	96.847	101.15	95.009	100.25	101.71	98.71
106.02	111.12	106.66	107.07	111.6	107.74	106.49	104.45	102.17	106.48	107.28	107.45	108.23	113.21	106.65	102.29	106.16	100.21	103.93	104.1	106.83	100.95	107.5	102.86	102.43	105.29	108.39	106.15	106.88	103.72	102.85	107.81	105.04	104.69	104.49	105.67	109.19	100.34	104.96	110.09	108.44	108.55	110.53	104.93	103.08	107.09	103.62	107.7	103.99	107.21
107.92	111.17	108.4	104.04	105.34	108.95	106.51	108.42	107.76	107.99	101.97	105.67	110.16	106.28	99.577	107.44	106.36	103.93	101.1	108.35	107.75	109.41	104.21	106.56	103.81	105.16	108.6	111.3	105.43	109.92	112.46	105.75	110.5	105.14	109.55	109.44	113.23	101.51	104.34	107.22	106.95	105.11	106.69	109.38	104.89	104.86	108.69	104.85	108.66	107.7
103.89	103.44	101.88	108.91	108.71	111.87	107.33	105.69	105.6	107.71	109.31	108.06	105.79	103.68	106.5	104.15	103.28	105.15	107.14	109.51	109.45	106.08	104.44	107.6	104.66	107.15	106.76	105.7	105.18	108.57	108.49	106.42	106.43	108.12	105.83	107.49	102.9	105.54	104.6	108.22	109.16	103.69	107.86	105.89	105.3	101.23	108.19	105.36	109.4	104.39
105	108.83	107.56	103.56	103.14	106.28	101.75	106.49	104.41	108.38	104.26	103.66	105.25	102.19	105.83	105.37	104.74	104.67	103.38	104.57	107.33	108.24	103.5	105.93	101.41	102.06	105.22	106.34	112.2	110.36	102.71	107.73	106.47	111.54	102.51	103.31	104.43	106.39	110.1	105.19	109.54	104.67	105.14	104.31	102.5	105.83	102.77	107.59	108.23	106.21
108.47	109.37	110.26	111.1	108.07	111.55	105.77	106.89	110.93	109.15	108.97	106.93	107.36	113.52	108.82	107.02	109.48	103.7	110.22	107.8	109.29	107.43	104.74	110.03	109.66	107.48	109.86	105.63	108.78	105.67	109.76	108.13	111.45	108.12	105.95	109.82	111.25	112.49	107.12	108.75	107.54	109.34	111.07	108.5	106.65	111.6	106.84	111.53	111.47	111.33
104.4	105.33	103.89	99.073	102.69	100.03	96.128	104.11	98.174	100.16	103.64	100.56	98.561	97.848	100.73	101.39	99.749	97.753	98.721	101.01	95.871	101.75	103.77	101.41	102.9	97.766	97.069	102.53	102.16	100.27	97.431	98.882	101.18	99.365	99.361	98.86	100.92	102.7	102.05	101.52	101.43	101.3	100.4	99.11	103.54	101.54	101.97	99.851	101.79	101.64
106.94	104.08	109.17	104.32	104.75	106.85	102.3	106.17	107.47	108.79	105.55	100.61	106.59	108.16	103.33	108.94	104.06	103.49	111.16	110.94	106.49	106.56	104.95	104.08	105.02	106.69	106.8	101.96	107.63	107.87	103.9	101.94	106.75	102.19	104.84	107.39	103.79	107.76	102.21	107.58	105.81	103.92	110.94	105.53	105.89	104.19	108.73	104	105.15	102.84
105.15	104.04	109.97	106.86	109.23	110.44	103.05	108.72	106.18	107.12	105.59	111.43	105.47	107.44	106.42	108.13	111.63	108.69	101.36	107.88	104.32	105.79	103.23	103.42	104.54	109.86	105.98	105.99	103.81	107.3	106.61	103.8	109.75	106.3	108.22	106.5	109.98	105.17	105.09	104.43	108.35	104.61	104.67	106.26	108.91	110.62	102.75	107.76	106.03	108.03
99.883	95.61	100.09	101.89	98.459	99.009	102.15	99.663	102.07	100.64	97.043	97.27	100.08	94.222	96.32	96.519	96.771	101.49	96.777	102	95.694	100.65	99.27	100.43	100.69	99.861	99.552	100.49	96.253	96.902	97.631	98.623	97.794	99.385	100.7	96.225	99.812	98.081	97.679	102.78	97.808	101.93	98.238	100.07	99.218	96.488	101.15	103.74	98.277	99.442
111.83	110.27	109.47	110.96	110.65	112.53	110.95	108.17	113.23	108.83	115.21	111.2	113.46	108.25	116.77	108.37	117.38	111.69	111.81	107.2	108.16	109.75	110.94	115.97	114.23	112.34	109.14	113.44	116.07	108.51	113.4	108.21	110.45	105.76	112.15	110.55	112.42	112.85	108.53	111.47	109.13	113.24	110.99	108.61	113.39	108.53	108.74	109.37	110.35	106.99
107.34	112.14	105.29	104.15	103.74	105.57	105.52	105.66	105.06	103.27	106.9	104.57	104.02	108.11	109.45	105.69	105.48	106.65	105.4	105.1	101.05	106.53	106.62	104.92	104.57	102.69	107.1	106.43	105.56	103.36	106.32	107.22	107.15	110.55	104.74	97.864	107.46	105.76	107.22	104.81	106.76	101.8	104.51	102.73	103.53	107.2	107.67	103.14	109.88	106.91
103.96	110.22	106.43	109.6	106.38	102.04	109.58	108.4	110.5	102.8	105.64	105.54	106.2	102.04	105.66	101.21	106.8	106.69	108.77	107.79	106.05	109.1	106.41	108.02	108.63	104.86	103.72	107.4	103.75	111.02	99.538	106.44	104.77	107.47	107.75	107.12	103.67	103.94	104.19	109.71	108.34	110.54	104.68	104.97	107.81	106.78	105.37	110.29	104.86	105.14
111.94	109.14	109.53	109.95	107.9	106.66	104.16	105.18	110.46	108.15	113.28	107.83	114.18	108.89	110.89	108.7	107.87	106.04	110.49	109.06	105.45	113.21	107.23	110.1	107.09	109.41	108.83	109.23	111.74	109.3	106.92	110.08	105.84	107.84	108.66	108.35	105.1	112.08	110.46	105.66	109.75	108.62	105.65	111.19	106.23	111.06	108.15	108.51	106.79	108.63
99.162	99.85	105.01	107.07	106.27	105.56	102.94	101.24	98.153	106.01	102.45	103.99	107.4	104.49	100.23	99.779	105.18	103.14	101.4	105.34	103.57	101.48	105.18	102.87	100.85	105.93	101.71	105.25	100	107.36	99.685	102.22	101.34	100.91	101.25	102.4	105.94	105.46	103.99	101.72	105.04	102.37	105.66	100.16	105.26	102.09	103.87	101.5	107.44	103.05
105.61	104.88	104.93	101.58	105.11	106.29	104.55	104.67	103.49	108.51	107.22	105.77	107.24	105.29	105.97	106.33	103.09	107.18	101.74	105.2	103.86	105.94	104.76	102.04	102.54	101.16	106.57	104.37	104.44	102.53	104.72	105.46	105.4	101.7	104.13	107.58	105.36	104.21	105.16	106.87	105.95	109.38	105.26	105.09	104.49	107.89	102.41	105.66	101.11	107.67
94.537	99.201	98.582	96.458	100.3	98.553	92.337	96.68	96.907	94.822	99.693	98.79	100.51	96.062	96.653	94.347	100.76	100.18	100.68	97.248	97.28	96.425	100.6	100.32	97.615	99.832	99.26	100.24	95.847	97.087	98.526	98.729	93.864	99.008	102.47	98.723	95.256	99.765	101.55	95.723	97.024	98.113	95.945	97.92	96.431	95.138	98.205	95.065	98.578	98.532
113.11	106.93	104.02	109.43	110.69	108.38	106.89	106.86	111.85	105.88	107.36	105.33	107.17	107.33	108.16	110.34	111.36	108.08	108.37	106.76	112.23	105.48	111.22	109.95	105.81	103.66	109.06	109.87	110.15	109	104.83	105.11	110.36	106.49	109.22	111.4	104.65	111.39	108.43	108.95	107.6	107.43	110.92	105.85	107.2	108.95	109.52	107.37	108.1	110.31
108.8	106.73	110.89	111.42	107.82	104.4	110.02	110.67	105.62	109.77	107.92	112.27	110.6	109.25	109.82	104.94	108.36	105.22	107.91	112.91	108.18	105.19	112.29	108.54	111.42	106.01	106.94	106.69	111.54	106.15	106.6	106.7	106.04	106.67	106.23	106.02	110.89	112.17	108.66	106.67	111.96	106.22	108.53	111.66	107.18	110.54	107.03	107.5	106.18	107
102.21	95.672	97.577	99.529	98.219	100.52	97.366	101.95	94.657	101.34	98.355	98.591	96.679	100.49	101.66	99.674	101.56	103.04	94.613	97.02	98.511	99.382	99.954	94.72	97.852	99.838	95.423	99.672	100.29	98.345	97.198	101.07	93.236	96.072	98.137	98.928	95.803	96.98	95.49	97.634	95.677	94.962	98.206	100.27	101.08	97.512	99.372	100.33	97.477	99.52
107.57	107.96	109.32	108.76	108.63	113.14	108.4	107.53	104.58	109.34	109.18	105.78	106.17	106.42	106.95	108.45	109.27	111.35	109.96	108.95	107.59	108.44	109.63	108.88	107.96	108.18	110.47	107.62	107.82	110.27	107.47	110.48	108.12	105.9	107.02	109.59	106.83	104.85	108.12	106.33	106.96	109.3	107.65	105	104.59	107.66	111.91	108.17	108.19	105.87
108.36	102.69	105.8	104.3	102.25	106.39	113.37	103.33	108.44	106.69	106.94	112.03	101.33	108.58	106.71	107.15	105.46	111.3	105.31	106.51	102.83	107.46	107.89	104.45	106.91	107.39	108.1	107.26	106.27	104.56	107.98	104.72	105.99	103.42	102.52	101.96	108.1	102.51	104.56	105.36	106	103.58	101.17	104.33	109.59	107.53	107.01	106.11	108.01	102.21
102.58	97.17	103.28	100.21	100.91	101.81	96.512	99.702	96.63	102.22	96.323	100.38	98.506	99	101.31	99.311	96.455	97.691	97.222	100.06	96.208	98.442	101.83	100.27	95.724	96.202	95.448	97.674	100.88	95.738	94.334	99.614	94.076	99.927	94.924	99.865	99.478	98.982	95.221	94.965	101.63	99.857	97.843	93.087	95.472	99.07	97.864	100.01	98.163	93.678
108.37	104.93	102	103.49	109.36	109.67	102.05	107.14	106.58	104.06	103.65	105.28	106.66	106.21	103.28	102.02	104.14	105.51	106.63	105.82	101.23	108.06	105.12	105.39	106.19	104.57	105.62	106.76	105.86	105.4	105.61	107.52	104.56	107.26	105.78	106.52	108.57	103.06	99.938	102.5	106.3	107.24	105.46	109.62	101.64	102.98	102.58	104.19	104.85	109.33
104.67	108.64	107.19	105.74	103.75	104.41	104.37	108.39	102.07	101.95	107.42	109.34	108.79	102.88	105.29	103.88	106.4	103.02	103.33	109.34	103.5	102.53	105.12	107.62	106.38	104.43	108.35	108.12	106.53	102.85	103.97	111.87	102.78	104.62	106.25	102.7	106.64	102.24	103.63	108.01	103.9	107.34	103.16	110.09	109.54	105.56	103.2	112.8	108.48	101.58
113.24	108.1	108.64	107.24	108.37	112.92	105.09	108.92	107.11	105.16	108.33	113.32	108.2	109.93	110.3	103.38	107.89	108.25	110.11	109.07	106.05	110.22	104.27	109.38	106.81	111.89	107.34	109.68	105.67	108.52	107.01	105.82	106.38	109.06	115.83	108.24	109.9	103.57	106.95	115.76	102.91	109.45	108.4	104.47	111.07	106	109.78	107.78	103.28	111.28
103.17	101.99	103.89	102.27	102.12	102.72	101.52	103.66	103.06	101.79	105.25	99.651	103.46	106.31	99.88	100.33	102.52	105.35	100.8	104.47	98.893	105.1	102.51	106.69	96.293	100.84	100.55	105.86	100.06	103	101.9	99.612	101.27	101.71	107.24	104.07	101	107.61	101.7	102.57	101.75	102.98	103.92	104.42	101.62	108.32	104.75	102.64	101.2	101.54
98.4	94.156	95.996	96.528	99.702	95.891	101.96	102.43	95.003	97.099	98.141	95.406	99.048	97.415	99.638	97.483	94.101	97.975	104.09	95.814	98.921	100.33	99.949	94.23	95.099	97.529	96.686	99.144	96.639	96.556	96.757	94.906	98.606	97.644	96.188	102.06	95.547	99.599	98.857	94.572	98.703	95.516	99.039	96.214	98.396	96.596	92.629	94.221	97.101	103.85
109.51	104.01	105.11	105.51	107.63	107.02	105.79	105.03	105.46	105.59	103.08	103.53	104.26	107.43	104.86	105.61	108.98	102.63	107.88	104.74	107.44	104.11	104.88	101.86	104.95	104.15	104.78	105.67	108.85	103.64	103.99	108.54	102.31	107.74	105.28	107.24	103.43	101.73	104.84	103.24	100.29	110.15	109.04	107.85	107.39	107.39	107.82	107.11	105.94	106.75
108.79	105.22	102.06	104.25	104.19	103.43	108.29	103.36	111.25	104.5	108.34	107.26	105.94	107.43	105.92	102.19	109.42	102.67	107.06	102.14	107.78	111.61	110.36	109.38	103.82	109.44	110.06	102.63	107.39	108.68	103.87	108.67	101.45	109.36	106	108.16	106.92	104.33	105.59	106.87	105.74	100.83	103.41	106.38	107.92	109.96	106.66	106.33	108.06	106.08
105.77	105.82	108.11	108.62	108.65	101.49	107.01	103.92	104.39	108.08	105.33	107.4	107.09	104.84	105.51	105.89	107.68	105.02	100.45	107.16	105.86	104.77	104.4	105.81	108.53	105.57	104.12	105.66	105.6	106.13	107.15	108.13	104.32	108.9	105.53	111.75	101.18	102.7	103.35	110.34	107.06	106.02	107.29	108.54	103.78	105.67	111.95	106.57	104.05	103.02
105.91	108.7	109.72	105.94	109.99	107.95	105.99	104.92	106.15	103.84	106.83	107.81	112.26	114.09	109.47	108.92	100.29	106.82	109.81	110.09	105.7	110.02	109.85	105.45	108.01	104.74	104.22	108.96	109.94	107.43	113.63	109.06	105.09	107.51	111.92	107.52	109.75	107.28	110.12	106.34	106.37	106.27	108.07	105.09	109.33	108.83	104.4	112.08	108.5	110.23
107.38	109.4	106.15	106.1	104.16	109.71	107.52	108.92	103.03	102	105.18	106.13	108.88	105.36	107.3	112.36	103.34	104.58	106.49	101.41	105.95	108.31	104.83	103.35	103.66	105.79	105.27	108.95	106.23	110.49	104.85	103.46	109.38	104.6	107.47	111.19	103.23	107.01	105.69	111.78	103.88	109.59	109.37	109.92	104.82	106.76	105.66	104.89	111.3	108.42
105.58	109.83	103.38	107.69	107.35	107.94	108.03	111.13	109.1	112.79	109.4	105.69	109.27	107.36	107.46	107.5	108.75	108.29	109.21	102.1	107.5	106.78	111.09	104.19	108.19	104.81	110.27	115.61	108.98	109.75	109.66	105.47	112.14	107.59	105.04	107.32	103.72	105.38	107.63	108.55	106.43	106.58	103.66	106.69	105.74	107.52	109.08	110.22	109.82	105.45
111.41	108.29	107.82	109.28	107.55	104.52	109.92	107.41	112.5	105.35	107.67	107.28	111.07	109.3	110.1	110.01	111.36	106.8	109.96	107.84	104.89	108.56	114.86	106.9	106.22	106.58	111.33	108.31	110.35	108.65	107.17	109.82	108.57	110.3	107.27	108.18	108.78	106.71	110.15	108.95	104.88	107.1	106.17	112.45	106.33	104.66	106.4	111.64	107.44	113.83
105.41	110.41	107.64	110.92	108.5	104	109.27	111.6	109.18	111.88	106.29	107.86	107.88	104.59	104.47	104.63	106.01	101.79	110.09	113.25	109.83	110.36	108.36	106.92	105.78	102.02	104.31	109.51	103.61	107.02	106.34	105.23	106.9	104.64	107.29	107.23	105.62	109.34	110.47	107.27	106.08	105.03	105.4	107.95	110	113.63	109.8	106.56	106.57	107.8
106.25	104.46	100.52	104.1	109.43	108.34	100.46	106.19	101.68	108.15	102.12	102.89	107.45	107.95	105.88	105.82	106.69	99.916	103.53	103.84	107.46	107.73	105.71	104.37	108.77	107.61	102.47	105.8	101.25	103.4	106.53	102.86	109.27	106.92	104.97	108.93	103.01	107.68	104.13	103	109.22	104.04	105.44	105.19	102.95	106.87	104.26	105.57	109.5	105.9
103.82	109.03	103.06	104.16	105.98	105.95	101.57	107.79	103.93	107.59	106.05	100.46	104.73	107.2	102.93	110.14	100.91	107.7	107.95	109.48	104.91	108.06	105.41	105.66	104.88	109.16	105.17	106.26	102.26	106.55	105.25	104.39	106.57	104.4	104	105.79	106.75	103.01	105.11	104.2	104.58	107.99	105.33	104.34	110.84	105.85	104.02	106.38	104.55	104.59
113.01	108.02	106.94	117.12	112.31	103.75	111.5	108.26	107.48	109.54	106.44	108.71	111.09	104.77	104.78	108.79	107	106.48	108.64	109.69	108.04	107.03	105.92	103.66	112.32	108.16	112.13	106.25	107	108.13	106.55	113.16	110.45	110.39	105.9	111.09	109.04	110.15	112.47	110.01	108.43	108.43	112.24	106.95	108.04	109.49	108.85	108.51	109.41	107.67
106.27	107.04	104.81	109.49	110.09	106.99	105.65	108.28	102.07	106.06	103.54	107.08	105.06	105.17	103.73	105.68	107.27	105.18	102.06	101.68	104.11	107.42	103.29	108.08	103.57	108.42	107.94	105.16	110.84	108.43	104.02	107.6	102.65	104.28	107.99	107.57	107.16	107.86	102.57	105.22	106.07	107.63	107.56	105	103.12	105.66	104.59	105.86	103.16	108.15
111.66	109.59	108.67	105.13	107.2	102.78	108.83	108.59	110.76	106.84	103	108.42	111.66	106.68	105.6	109.42	107.44	108.86	109.27	108.36	109.3	107.6	110.49	105.77	108.34	106.49	107.75	111.99	107.77	109.69	108.72	111.37	104.88	111.5	107.68	109.46	105.02	108.21	107.22	107.51	106.33	107.14	108.48	112.72	108.84	105.32	107	110.32	110.54	110.17
96.599	100.41	99.219	95.477	96.878	98.919	101.64	103	100.56	103.71	93.77	101.83	96.599	101.09	98.147	99.053	96.357	99.296	99.674	97.315	95.346	94.231	98.788	97.046	100.24	98.993	98.53	102.23	96.16	99.803	103.26	103.18	91.345	100.78	96.948	98.01	100.03	93.752	102.53	95.506	98.585	96.974	97.783	96.655	99.027	95.025	96.096	99.233	103.78	100.91
108.86	107.77	106.73	106.39	107.03	106.97	106.87	105.19	110.74	107.4	110.18	108.64	104.56	103.57	102.73	108.15	106.43	104.75	107.21	103.56	106.77	109	103.4	107.39	106.28	105.05	106.89	108.17	100.16	103.58	103.93	110.18	105.72	104.09	102.9	104.12	103.82	103.94	106.66	103.67	101.91	104.52	101.66	104.19	110.04	101.75	108.99	102.74	105.85	104.18
104.55	105.47	101.2	103.61	103.18	103.03	106.82	105.79	104.09	106.71	112.15	103.31	102.16	106.08	108.92	99.872	105.35	104.63	106.75	111.35	105.41	103.97	106.54	106.89	106.67	107.71	104.64	107.99	106.83	107.37	105.56	103.07	106.12	106.95	107.78	105.51	107.52	105.22	101.02	105.06	103.93	104.74	102.81	106.88	107.15	106.94	104.73	103.25	101.75	108.02
98.213	101.84	99.298	100.32	99.702	101.63	101.95	99.917	102.54	103.49	97.305	102.45	97.52	97.527	100.71	99.938	98.484	102.53	95.99	102.62	98.376	99.855	97.214	103.45	96.531	98.325	98.355	98.394	96.887	103.1	103.11	105.46	102.62	100.59	96.467	100.11	106.28	104.12	98.887	101.7	101.44	99.732	99.443	101.04	101.82	102.86	97.724	97.89	100.25	103.38
110.25	115.08	111.52	106.66	114.3	111.51	114.42	109.67	113.93	109.23	110.45	108.2	110.57	105.71	106.63	110.82	109.8	113.22	108.87	108.88	108.52	109.2	110.03	113.51	114	111.37	105.41	109.79	111.32	110.67	110.48	109.39	108.84	113.99	108.25	111.24	109.98	107.38	115.21	109.15	112.24	108.45	109.34	112.4	110.21	113.19	110.51	110.72	113.01	112.44
107.49	104.57	110.86	104.18	109.52	103.63	110.99	104.39	108.38	108.82	110.13	110.23	108.26	108.58	107.27	109.45	104.1	109.02	106.81	107.83	110.64	107.72	113.54	103.16	101.82	105.18	112.24	108.83	106.96	104.78	107.83	105.6	107.78	111.98	105.03	109.95	111.2	109.3	109.05	105.57	107.36	107.58	107.83	107.58	110.15	113.37	101.79	106.41	104.32	108.81
107.88	106.86	103.73	102.51	108.24	106.16	105.23	105.85	106.13	106.35	109.12	106.52	103.84	105.52	104.2	103.72	107.74	106.84	105.54	105.09	103.09	101.77	110.92	107.33	101.71	106.4	104.15	109.26	106.4	102.39	105.94	105.25	103.01	104.95	109.12	110.32	99.719	108.5	108.27	108.69	103.75	109.37	105.61	107.55	107.86	107.41	109.09	109.87	105.5	100.89
104.29	110.56	108.25	107.88	107.2	104.68	108.23	102.84	112.43	107.21	105.56	112.95	104.59	104.83	109.16	103.3	102.56	106.34	108.82	106.97	106.28	105.67	109.78	108.17	105.11	106.12	105.6	112.54	105.87	105.06	103.74	104.13	108.37	105.35	106.62	105.06	103.87	104.7	102.64	102.95	105.08	108.93	104.09	107.97	108.68	114.52	103.6	107.55	102.5	110.08
107.48	108.05	108.01	105.62	102.4	106.79	108.99	102.51	105.45	107.59	106.82	109.42	108.53	108.18	103.95	103.33	105.12	107.53	108.68	107.24	105.82	107.2	111.3	108.64	105.2	104.79	103.53	106.54	109.26	105.45	109.01	101.29	105.48	104.03	108.96	100.59	105.14	106.39	104.56	104.59	106.37	101.87	103.93	107.22	108	105.47	102.99	105.03	107.65	106.77
107.16	108.36	107.8	107.75	105.94	109.9	110.82	107.71	101.43	109.38	111.12	109.52	110.75	106.17	107.36	109.13	107.64	105.01	107.05	104.26	108.37	108.53	108.76	109.33	110.03	105.68	108.59	110.92	109.54	109.37	111.11	109.8	109.85	109.13	110.95	107.41	105.1	110.54	104.49	107.62	106.47	111.85	104.97	111.99	105.82	109.1	106.58	107.08	106.21	105.62
107.76	103.14	107.84	107.98	107.11	105.76	109.26	109.75	109.45	105.87	110.29	104.81	108.62	108.68	105.88	100.78	107.64	110.91	109.85	107.42	109.61	109.15	113.19	110.89	111.28	110.55	108.25	106.83	106.68	107.48	105.76	107.47	106.95	106.78	106.12	106.92	109.43	105.5	106.29	111.99	105.69	106.22	112.06	110.56	109.45	107.3	113.75	110.2	107.28	107.86
104.8	105.58	106.4	102.16	102.23	106.14	105.63	101.92	105.12	103.42	105.61	102.9	103.82	104.17	103.29	103.43	106.59	106.21	105.04	110.16	104.07	100.92	104.6	101.97	99.262	105.01	103.84	107.81	106.11	102.82	103.46	101.9	107.78	107.57	105.15	104.66	104.28	105.22	98.537	105.68	104.77	108.82	103.01	105.17	103.2	105.89	106.68	105.47	104.27	105.23
105.04	109.09	109.27	106.59	109.79	110.67	106.97	108.84	108.52	110.58	109.12	107.94	105.17	108.53	105.7	107.4	109	108.97	108.21	105.9	111.18	106.12	111.76	108.61	108.07	110.41	107.13	107.32	105.1	108.71	107.18	105.69	111.8	99.416	109.41	110.66	109.9	108.99	109.66	112.75	108.49	108.09	104.79	104.87	111.68	110.98	105.89	109.44	109.94	112.96
108.98	108.07	108.68	105.79	105.74	104.54	110.61	109.36	105.75	104.15	107.88	103.35	105.25	108.24	100.72	106.86	105.86	102.55	109.68	110.96	109.42	105.35	108.87	105.38	108.31	107.34	103.22	111.54	108.36	105.38	109.65	101.83	108.26	110.61	108.36	106.78	109.19	104.95	110.18	108.62	107.46	105.88	105.71	103.62	106.81	105.13	108.89	106.58	109.45	108.12
111.05	107.48	107.88	103.02	103.58	109.75	111.33	109.96	106.11	103.62	102.91	104.23	105.59	106.9	106.94	104.08	105.2	102.61	104.67	108.28	106.25	104.49	107.97	108.04	110.7	105.34	106.57	109.51	108.58	105.86	107.73	104.28	107.9	108.43	111.32	104.74	108.89	102.51	108.19	105.57	107.57	104.79	102.9	109.45	105.96	107	109.18	106.01	106.61	104.98
101	101.63	97.127	98.908	98.112	97.254	94.991	99.283	98.45	99.508	94.658	93.016	98.079	96.138	92.885	99.28	98.625	101.19	94.286	99.132	93.985	101.71	97.234	94.628	95.986	96.929	97.086	95.593	101.54	99.815	101.52	94.237	97.688	96.039	96.111	99.522	98.413	95.913	99.966	99.565	93.581	96.73	100.12	101.42	101.05	97.898	98.852	96.148	101.98	99.038
93.834	100.53	96.028	98.885	100.84	99.748	101.25	97.6	96.33	98.457	97.267	99.398	99.268	94.829	100.74	100.68	100.48	95.996	94.296	95.545	96.367	98.503	101.49	93.736	98.508	101.05	97.335	96.266	95.473	99.216	102.33	102.05	96.13	94.87	96.262	95.948	99.025	98.842	94.699	97.691	96.935	102.33	102.71	98.619	97.846	99.824	102.01	100.16	101.19	99.755
108.41	111.65	108.12	108.78	108.41	109.56	110.16	109.97	110.94	108.78	113.73	106.17	111.97	112.73	108.96	106.01	108.86	110.92	111.55	115.7	114.56	111.1	109.04	114.64	108.46	112.47	107.13	111.16	114.3	110.26	109.83	114.22	106.72	111.17	112.39	112.18	116.1	111.64	109.1	102.24	110.11	105.9	113.48	111.24	110.87	107.36	115.37	109.84	112.79	109.64
106.13	105.43	110.16	109.13	109.35	114.3	102.73	106.5	106.61	106.55	105.93	107.15	107.79	105.57	105.36	108.79	108.83	106.45	103.28	104.14	105.98	109.98	108.57	110.33	104.06	101.97	105.42	104.46	105.39	111.35	107.29	108.44	110.32	109.65	111.41	106.69	108.06	109.05	105.31	108.29	106.74	109.98	113.95	107.2	105.79	100.53	110.77	104.64	106.61	109.94
110.89	108.15	108.46	109.28	106.63	110.22	108.19	108.62	106.35	108.26	107.42	107.41	104.35	113.86	111.75	110.34	109.68	109.1	108.13	108.84	106.83	108.36	105.24	103.48	108.94	107.65	110.31	108.56	103.7	106.95	106.99	109.03	110.61	108.73	107.48	108.05	109.11	107.32	107.92	107.42	106.86	108.29	103.93	110.56	109.84	102.33	108.64	107.76	108.61	111.52
106.45	102.2	101.46	105.77	101.45	108.71	107.8	103.73	109.81	103.53	101.27	105.92	102.35	104.34	102.35	104.26	105.8	109.51	103.61	103.72	101.25	104.58	104.79	106.58	110.27	102.01	108.43	111.63	107.45	103.96	106.6	103.19	104.17	108	104.08	105.21	104.08	105.49	106.6	106.12	108.66	106.02	109.97	103.57	106.84	104.72	105.21	103.3	106.65	108.36
106.11	108.32	107.59	105.64	109.42	104.16	111.48	109.92	109.76	108.3	108.22	108.83	107.22	107.53	106.85	109.59	106.93	110.71	109.19	101.71	106.26	109.14	110.12	109.09	109.73	106.12	109.22	106.56	106.01	113.23	107.44	110.54	109.56	112.9	110.65	108.45	109.93	106.89	107.64	110.56	110.11	107.35	107.81	108.65	106.02	106.43	105.75	110.63	105.17	107.61
95.643	100.11	97.056	97.767	97.392	99.689	100.28	97.53	97.933	98.744	98.709	103.28	101.75	99.223	100.68	96.275	100.86	95.875	100.4	99.132	99.09	102.32	99.968	100.92	101.48	106.76	98.17	100.67	99.053	97.789	96.388	93.83	97.841	97.994	95.815	95.601	101.06	98.487	99.345	100.59	99.552	97.207	100.15	100.04	100.64	96.677	103.98	97.761	97.645	96.781
109.1	110.08	106.4	110.32	106.11	109.41	104.9	111.99	109.83	107.85	108.3	107.35	108.71	105.86	105.35	107.1	114.43	110.54	108.69	108.48	105.53	105.44	110.66	111.79	111.56	107.55	110.71	110.33	109.1	106.92	107.03	108.04	107.72	107.27	108.64	104.11	104	106.27	108.88	110.93	107.87	107.68	107.93	108.01	108.06	106.31	112.61	108.4	110.74	107.78
97.937	97.041	98.098	98.869	102.18	98.965	98.063	92.686	98.63	98.838	96.678	101.24	100.12	103.96	95.475	101.67	100.08	101.28	98.315	101.66	96.686	100.23	97.885	95.117	99.546	96.731	99.42	95.036	99.009	95.459	97.157	97.325	96.986	95.545	102.45	97.966	98.453	95.397	100.34	100.69	95.342	100.68	96.099	97.724	100.18	96.544	97.435	96.194	99.14	100.06
105.64	108.07	107.11	107.38	103.38	110.49	100.56	106.39	105.23	103.45	106.77	103.36	103.59	101.79	105.08	105.25	104.74	109	108.07	105.31	113.31	104.28	102.72	102.21	107.56	105.52	108.2	107.4	106.97	102.77	112.97	106.51	105.84	102.97	104.91	104.7	102.6	104.62	106.51	109.02	109.07	102.05	103.05	103.74	109.79	100.4	105.76	105.77	109.94	105.68
98.938	97.759	92.658	99.852	96.116	100.39	99.615	100.46	96.994	99.772	97.671	97.164	99.117	97.464	95.763	98.812	98.137	99.152	97.016	94.029	95.672	98.525	97.777	96.743	93.454	95.78	96.104	99.109	101.88	100.11	97.182	97.681	96.352	94.636	95.273	98.168	100.27	95.538	97.89	98.006	100.65	96.078	92.119	93.167	98.314	93.142	102.92	94.644	95.843	98.213
111.6	108.53	109.2	106.05	109.46	108.32	105.83	112.78	106.06	111.13	106.84	105.73	107.47	109.83	107.14	106.68	109.87	109.77	110.47	104.07	106.09	109.16	108.93	104.41	110.64	106.62	108.51	109.78	104.99	103.43	108.02	106.14	106.46	107.92	108.32	104.92	108.78	106.02	104.08	112.47	105.04	105.85	104.64	111.39	112.44	106.16	108.51	112.69	104.17	113.5
108.22	103.13	102.7	105.83	108.4	105.56	109.4	105.54	107.6	105.86	107.28	105.86	104.47	107.21	104.64	102.04	106.69	109.28	107.23	105.33	104.6	108.15	108.19	100.27	106.43	104.35	107	105.43	108.63	112.02	99.524	102.53	101.46	100.16	99.764	106.26	110.33	101.52	106.07	104.75	102.09	106.41	107.51	106.39	101.78	106.38	103.23	105.4	104.21	105.12
108.43	108.85	106.25	103.54	107.56	103.43	106.42	106.56	107.62	108.03	106.46	101.19	101.97	108.72	104.25	104.56	105.22	107.95	105.95	107.58	109.17	113.49	105.6	105.88	108.13	109.91	103.71	106.46	105.62	103.8	102.61	105.26	103.33	100.92	107.68	105.61	110.26	100.12	105.08	106.72	108.39	108.88	110.03	107.66	107.47	106.2	108.61	104.27	106.76	110.6
104.22	108.48	104.46	105.41	104.79	110.7	107.09	104.32	103.64	106.41	103.01	110.01	106.22	106.66	101.53	104.88	111.3	102.89	105.89	107.44	104.74	105.45	102.6	108.33	109.3	103.9	103.99	105.76	105.53	105.33	106.41	105.69	106.7	106.09	105.92	104.8	107.62	112.75	110.66	108.12	99.988	106.7	106.11	107.08	102.52	107.29	101.51	106.15	102.03	108.04
98.422	99.701	102.7	97.25	102.73	101.01	102.4	95.664	102.2	102.68	99.799	103.92	100.62	100.5	101.87	96.029	99.733	100.65	104	100.15	96.734	104	97.727	97.909	100.65	104.68	103.36	103.85	98.509	99.237	101.39	101.43	98.443	99.595	100.77	98.935	103.92	100.05	103.12	106.53	96.547	102.76	99.408	103.22	103.3	98.872	97.735	98.214	98.316	100.16
109.95	108.4	106.98	103.71	105.5	107.23	107.68	106.5	104.76	108.65	107.01	109.75	112.96	109.12	109.42	107.08	104.86	110.53	110.02	105.77	110.49	105.75	108.36	109.65	110.16	105.92	109.56	107.99	106.05	108.81	111.53	104.42	105.81	108.49	105.72	109.36	104.94	108.61	108.37	108.78	111.34	107.35	107.37	103.04	104.87	110.85	107.28	109.77	106.3	104.26
108.97	105.74	108.79	102.08	104.97	106.02	109.32	104.78	102.45	105.93	104.61	107.12	102.13	105.08	100.72	106.16	104.74	104.81	110.54	107.95	104.53	107.4	106.37	108.79	106.03	111.16	103.17	103.5	106.38	101.52	107.66	103.68	106.6	101.92	104.15	109.51	104.61	103.74	104.75	111.25	106.15	101.47	104.33	103.11	103.89	106.15	104.47	106.94	107.11	109.48
109.52	109.33	112.66	109.95	107.63	108.15	107.32	111.7	111.18	107.82	109.5	107.6	107.8	106.45	106.9	107.25	108.74	102.56	107.9	110.47	107.96	108.41	110.38	112.13	111.9	107.38	107.52	109.97	106.13	107.79	109.85	107.91	109.24	108.9	112.1	106.23	105.35	109.82	106.04	105.16	110.93	107.18	112.58	107.61	108.13	111.52	108.68	103.24	111.13	110.43
94.374	101.47	99.841	101.95	104.27	101.5	98.042	97.441	103.31	101.53	103.94	101.28	101.36	97.927	102.54	97.963	98.991	98.705	100.67	99.311	101.07	99.683	100.55	99.153	98.541	99.258	102.01	102.48	98.245	99.415	98.417	102.92	97.125	101.33	100.59	104.65	98.321	100.61	100.74	103.07	100.8	100.9	101.39	100.18	95.213	105.51	102.19	100.47	104.41	103.07
97.648	100.6	95.63	97.197	96.466	97.911	101.22	96.457	101.39	101.37	99.636	99.009	98.659	93.211	104.46	100.72	95.64	99.234	94.816	102.73	102.65	98.204	100.3	102.01	97.964	100.31	101.19	95.047	99.813	98.931	100.37	95.769	103.4	97.982	99.835	99.459	97.767	97.78	98.242	99.384	99.191	95.754	98.578	96.88	97.072	96.948	98.723	99.139	95.131	98.18
108.61	110.25	108.31	110.55	112.36	107.59	110.23	110.12	110.76	110.79	112.42	109.71	113.56	112.64	111.78	107.01	107.83	106.25	109.71	108.72	109.83	108.69	107.27	110.47	112.13	109.88	107.62	113.13	110.94	108.55	115.25	109.91	112.28	113.59	109.02	106.21	111.42	110.39	113.62	110.56	110.2	109.39	109.79	109.8	110.44	109.54	112.93	114.9	111.67	109.64
100.86	96.33	98.328	98.237	99.605	97.299	102.18	101.4	101.9	94.592	94.731	95.38	98.153	99.448	97.089	99.242	98.803	96.991	98.429	99.224	100.89	96.731	98.585	94.711	96.728	98.077	97.369	101.63	98.145	100.5	101.9	95.422	98.354	98.597	101.49	101.99	95.125	95.066	97.479	97.51	95.92	99.376	101.71	101.92	101.84	100.54	97.62	101.58	100.94	97.861
105.81	102.51	102.97	104.16	107.74	108.77	103.57	103.06	103.78	103.22	104.11	107.15	104.36	103.32	108.67	105.02	105.74	104.85	106.24	107.65	99.202	101.08	108.27	109.01	103.07	105.67	104.1	106.46	107.19	106.02	107.79	105.98	104.78	107.31	103.88	100.76	103.99	106.38	103.64	105.43	107.69	107.35	106.02	102.18	104.84	105.02	103.25	105.11	106.34	114.78
110.98	107.05	106.59	113.03	110.16	110.3	111.01	107.58	112.79	112.76	106.49	113.34	106.03	113.93	111.54	110.75	112.18	109.74	114.84	110.64	108.51	109.64	106.68	111.06	111.02	107.93	111.26	110.85	107.58	110.19	113.42	110.24	110.85	111.71	110.59	109.47	110.88	109.5	106.94	112.32	111.71	110.94	112.46	110.53	105.22	107.5	115.61	111.31	113.38	113.41
108.83	111.37	106.43	111.21	107.61	110.44	108.03	108.17	114.67	108.92	113.93	107.3	106.87	109.93	109.39	109.1	109.57	110.98	104.71	108.23	105.04	109.54	113.75	109.22	108.57	111.51	112.29	105.75	112.11	114.02	108.28	110.11	111.78	107.18	112.22	109.52	110.55	104.14	110.39	108.08	107.98	110.95	110.18	108.69	104.87	105.92	107.05	113.49	106.64	111.21
103.53	107.44	104.98	107.94	104.08	105.18	104.92	107.77	113.39	109.8	107.25	112.11	105.35	105.99	107.45	106.68	106.37	107.39	107.68	103.71	108.42	107.96	107.87	105.7	109.27	104.95	97.947	105.52	109.62	104.71	104.39	104.81	107.82	108.28	110.73	99.803	101.69	102.86	111.37	107.48	108.74	103.68	106.82	105.76	105.89	104.59	105.12	105.52	107.39	106.94
101.95	99.445	100.83	99.433	98.904	102.12	97.916	102.97	99.617	98.933	99.145	99.74	100.72	97.238	101.21	98.681	98.698	98.934	100.65	100.89	100.9	100.74	104.1	99.009	96.222	97.447	104.36	102.77	100.75	97.836	97.891	102.59	100.47	98.444	103.97	98.511	100.59	101.07	99.294	99.155	99.145	100.78	100.35	97.063	98.547	96.571	100.77	101.19	104.87	98.892
107.31	110.2	109.99	108.18	108.66	112.78	112.39	112.85	110.59	107.15	112.83	105.48	110.42	111.65	108.97	112.27	112.39	109.21	105.63	115.43	108.68	111.3	111.91	108.09	108.51	112.52	108.13	107.6	116.85	109.18	111.91	109.51	111.91	110.25	108.39	106.68	110.6	105.91	111.25	110.14	108.53	109.72	110.36	108.08	111.62	112.17	108.92	105.85	118.03	112.53
102.98	100.98	99.913	100.61	96.916	103.64	100.1	93.395	102.05	96.03	101.16	98.899	97.403	98.893	98.214	100.44	97.007	100.08	96.063	100.92	98.613	99.454	99.79	101.79	100.33	98.807	102.09	100.08	97.581	99.677	93.859	100.65	99.563	100.71	96.65	99.397	101.47	97.579	96.968	104.42	99.83	100.95	98.27	97.004	95.036	98.864	91.533	96.97	103.56	100.76
99.706	94.205	98.309	103.68	96.195	97.874	96.879	98.706	95.285	98.873	101.42	101.2	94.987	100.36	96.636	95.979	97.348	97.22	99.068	99.167	94.757	96.577	97.576	96.243	96.528	98.869	99.159	97.635	102	97.784	96.979	100.75	97.954	100.4	99.625	99.751	97.971	99.162	99.779	97.455	99.921	98.313	98.157	101.68	99.077	100.78	102.99	94.272	97.981	94.484
98.06	99.357	96.313	96.507	96.969	96.532	100.39	100.04	96.894	96.877	98.817	97.548	95.404	96.827	96.465	100.22	96.344	96.755	98.253	98.455	93.828	100.32	96.239	97.954	98.385	100.36	100.26	99.125	97.003	95.661	101.9	98.971	95.628	95.8	94.941	93.24	99.886	94.506	99.939	95.15	99.043	95.574	101.65	98.726	99.706	99.998	99.616	101.76	93.038	98.985
109.26	103.11	108.76	109.81	110.08	106.68	109.23	99.077	108.67	106.09	112.14	106.2	108.29	110.02	108.03	109.6	105.98	106.23	107.82	109.8	104.41	103.12	104.57	110.82	106.89	104.91	112.17	109.44	103.55	105.97	107.85	104.59	107.14	106.3	108.3	106.43	105.58	106.28	109.68	105.26	105.63	107.44	109.51	109.4	109.18	104.92	107.23	110.05	107.78	108.31
109.81	108.07	104.97	103.84	112.68	109.03	108.24	109.19	106.66	108.51	102.66	108.83	106.97	104.15	111.36	101.03	105.95	109.65	109.1	108.76	109.64	110.78	104.29	109.61	105.73	108.33	103.3	110.4	106.52	110.95	105.28	110.53	105.57	104.41	108.52	106.58	110.17	104.79	110.07	106.72	111.68	109.59	108.16	111.94	107.17	107.67	112.74	104.92	106.15	107
106.38	109.1	104.68	105.34	108.01	109.01	110.1	103.92	108.24	107.48	103.07	106.93	103.11	104.32	107.62	108.07	106.8	107.55	108.35	103.98	105.38	102.33	103.81	107.76	108.3	104.77	105.36	104.47	107.38	105.54	106.74	107.16	103.38	106.17	110.06	100.54	104.85	111.41	106.5	104.44	108.47	108.61	104.36	105.98	108.74	108.87	107.39	111.1	103.48	105.64
108.55	109.81	111.5	107.52	105.79	108.59	104.45	105.49	109.09	111.08	107.26	105.27	105.8	105.55	109.68	106.09	108.81	106.79	110.1	105.94	106.86	108	102.85	106.13	105.54	107.22	104.41	110.23	104.6	108.93	104.81	104.62	108.41	109.92	104.24	108.46	108.35	106.99	109.86	103.01	109.32	108.74	106.8	105.05	107.16	111.31	108.46	107.48	104.62	108.53
104.27	107.97	106.72	105.06	106.57	109.83	104.81	108.91	107.78	100.82	107.73	104.52	103.85	105.94	108.95	109.36	106.61	107.21	108.05	108.34	100.94	105.58	108.35	103.06	108.34	102.66	103.49	106.1	105.78	102.19	103.32	105.34	105.84	102.26	104.26	105.33	108.07	102.53	109.14	103.93	104.79	100.82	110.61	105.91	106.55	108.66	104.57	108.72	110.38	106.69
106.79	106.84	111.14	108.72	101.97	106.99	108.67	103.52	105.07	111.6	108.06	104.76	110.61	106.23	109.74	105.98	109.21	109.67	107.27	103.79	109.93	109.33	110.27	105.78	104.59	111.44	102.33	109.45	108.57	105.85	111.42	108.02	109.66	109.66	105.18	113.8	110.92	109.73	114.31	104.89	106.08	106.14	110.17	108.46	112.47	107.45	106.85	104.41	104.59	105.68
109.36	106.72	107	108.01	107.75	108.92	107.56	109.75	107.94	104.24	109.92	108.64	106.85	108.56	113.44	109.89	106.62	106.25	111.25	108.79	104.92	107.39	112.89	102.69	106.83	110.07	107.15	105.68	114.31	111.07	103.55	107.06	111.83	111.12	111.46	106.06	109.02	107.28	106.85	111.28	105.9	106.47	106.06	110.73	108.38	109.85	109.57	113.55	107.86	106.91
105.98	104.13	108.35	103.31	103.14	103.48	104.71	101	103.32	107.89	107.29	103.89	113.34	109.56	107.5	103.18	108.18	103.13	105.87	108.59	100.45	107.32	105.6	111.81	102.97	106.58	108.71	102.88	109.59	106.01	105.61	104.43	109.4	104.26	104.24	103.7	104.43	102.96	105.23	109.95	102.03	104.61	107.92	105.83	104.74	108.33	104.75	108.87	106.41	105.89
97.117	94.998	101.01	102.45	101.36	100.1	99.942	98.792	96.593	98.844	97.301	102.05	95.995	102.55	98.649	99.782	99.06	100.31	99.682	100.19	102.04	97.389	98.396	100.3	98.488	95.744	99.358	101.9	93.923	100.59	96.958	102.06	97.113	96.971	98.16	100.76	96.94	98.3	97.633	97.948	96.807	100.33	99.168	100.74	97.957	101.41	99.44	100.59	93.578	103.47
107.23	105.59	107.21	107.63	105.28	108.2	107.64	108.34	109.37	104.92	105.75	103.93	109.31	108.18	105.71	107.43	107.05	109.92	110.86	105.35	108.62	106.34	106.35	106.28	104.02	103.29	110.05	106.03	108.67	106.21	106.2	100.25	107.85	109.39	107.08	105.48	107.76	108.99	106.44	104.89	104.48	103.83	106.94	103.52	105.71	101.31	105.01	109.79	101.6	101.93
97.406	97.817	98.425	99.318	101.64	99.907	98.472	96.219	95.837	96.48	99.457	96.769	101.97	98.971	95.079	98.835	97.212	94.509	97.444	98.115	97.188	99.069	95.761	101.65	98.56	99.31	99.149	96.539	91.516	99.667	97.196	100.54	96.614	97.853	96.122	93.984	96.21	98.034	97.777	97.962	97.158	98.107	95.586	100.6	97.106	96.33	97.81	98.49	94.18	102.33
100.13	97.879	92.185	100.7	98.309	98.933	96.747	102.18	96.733	100.51	103.81	97.684	100.13	98.21	100.07	99.647	99.397	100.1	102.72	98.296	96.573	98.984	103.1	99.408	97.272	100.61	97.603	101.37	102.73	100.67	99.849	97.475	100.42	97.007	99.29	97.673	98.857	98.055	98.044	96.305	100.52	101.71	97.826	94.183	101.74	102.62	100.37	98.494	96.056	94.757
101.64	95.166	99.937	95.159	98.467	101.45	98.921	98.449	95.247	99.169	97.085	101.69	98.476	101.64	97.645	100.09	95.847	97.526	97.953	98.655	95.671	96.421	97.514	100.03	103.15	96.57	96.885	99.103	97.389	97.044	99.274	101.33	98.593	98.52	97.89	97.672	92.477	98.803	98.42	96.995	94.767	94.536	98.308	98.72	95.297	98.64	99.617	97.887	95.347	102.35
98.181	97.97	100.99	97.613	99.358	97.347	93.422	99.973	97.155	96.329	99.62	100.37	97.267	100.52	96.508	98.388	95.826	101.31	100.22	99.716	93.41	96.904	98.809	103.22	99.11	102.73	98.313	96.523	100.35	96.328	105.29	96.53	97.548	99.47	96.027	102.03	97.586	95.788	96.425	96.172	97.189	96.432	98.535	99.575	100.34	97.202	99.052	101.05	96.178	98.846
99.535	96.896	101.01	96.577	95.455	93.8	95.894	97.12	98.256	97.078	94.622	96.934	96.45	96.269	96.84	96.803	97.899	97.834	96.515	96.209	102.35	93.75	99.291	99.34	96.35	98.051	95.083	97.221	98.646	97.908	97.996	101.92	96.904	96.762	101	95.106	98.562	96.837	100.92	96.372	102.9	98.713	97.843	96.814	97.072	94.689	96.168	96.661	98.71	96.52
96.527	99.266	101.52	95.926	101.12	100.39	97.878	101.79	93.712	97.613	98.807	94.548	96.038	93.298	99.632	98.423	96.34	101.36	98.991	99.408	99.329	101.23	100.57	97.05	99.344	99.581	96.376	97.082	100.22	97.886	101.72	100.01	98.921	94.518	99.333	95.727	93.023	95.563	95.106	98.669	95.825	102.91	92.593	96.222	99.162	97.003	96.509	97.284	97.958	96.072
106.88	105.36	108.65	111.34	101.32	113.81	108.64	107.51	109.18	113.4	105.88	111.05	114.07	104.01	111.5	110.86	110.48	109.16	111.07	109.16	106.75	116.7	108.77	108.78	108.65	107.76	105.67	107.62	110.67	109.38	108.78	109.98	110.49	110.82	105.53	105.97	106.79	109.85	106.58	108.13	115.02	112.52	111.35	105.78	112.94	109.47	108.77	105.34	111.45	104.38
107.13	106.17	112.8	107.27	105.1	107.57	106.56	104.79	104.15	104.91	115.25	107.14	107.67	112.26	107.36	112.97	103.75	110.87	107.77	106.92	108.85	104.54	108.16	107.21	109.25	113.51	105.96	112.63	108.49	109.77	113.37	103.62	111.92	110.18	106.01	110.26	104.91	104.03	108.53	105.48	109.29	110.06	110.92	106.62	108.07	107.33	108.92	107.67	108.33	106.53
98.57	99.126	99.849	101.93	104.47	99.08	99.971	101.13	92.408	99.964	101.48	97.323	96.711	99.519	103.89	99.435	101.16	101.9	98.34	99.64	99.017	97.195	99.423	99.068	98.61	94.37	104.2	96.69	95.483	95.648	96.204	95.717	95.405	97.477	99.086	96.991	96.827	99.231	97.429	100.28	96.392	97.747	97.21	93.778	98.99	95.182	100.11	95.327	97.972	103.23
106.63	108.33	111.39	108.91	106.57	109.5	111.21	110.82	105.67	109.8	108.71	109.01	101.54	106.6	105.3	105.28	105.73	105.88	109.25	105.58	105.5	102.97	110.67	108.3	103.32	109.51	107.69	109.55	107.01	108.04	106.61	111.51	103.94	105.23	108.08	107.93	106.92	107.39	108.43	107.28	108.09	104.77	104.43	106.54	109.58	103.74	108.44	103.61	111.6	103.88
105.93	109.49	107.53	105.01	107	107.62	107.37	107.79	108.12	102.45	104.25	105.69	106.5	111.49	106.26	105.68	105.77	106.51	105.27	101.86	106.79	100.89	104.96	106.11	109.2	107.4	102.94	102.82	107.53	103.99	106.89	105.62	106.23	105.45	106.77	102.36	106.29	102.48	102.06	102.8	102.86	105.57	104.75	108.19	106.73	105.36	107.21	101.59	105.54	105.41
106.83	108.51	107.98	105.03	109.78	111.95	109.69	106.34	110.02	113.2	108.71	108.78	104.99	103.47	111.26	108.36	105.33	106.61	106.55	107.19	108.91	111.39	107.29	106.09	106.77	112.01	111.78	106.82	107.03	106.06	106.09	108.96	109.46	112.24	112.55	107.15	110.4	109.19	108.53	111.2	108.82	110.67	107.43	108.18	108.01	112.48	107.16	104.5	108.22	109.3
98.746	108.93	107.01	108.5	103.92	103.41	106.6	105.17	105.05	103.15	102.16	109.74	102.19	107.68	103.64	106.91	104.94	102.97	103.33	104.76	108.13	105.07	108.54	104.16	106.75	108.44	105.69	107.7	106.17	107.84	103.94	109.57	107.62	102.85	106.45	111.23	106.76	108.2	106.68	105.87	106.93	106.42	105.84	104.19	102.44	104.03	103.48	106.2	106.76	107.11
107.45	106.47	99.103	108.98	105.75	101.24	105.56	111.59	105.75	105.2	107.25	103.47	105.03	104.5	106.94	103.28	104.6	102.9	106.08	108.77	103.79	102.41	105.53	104.95	107.02	108.73	107.19	102.13	104.24	103.53	105.2	106.09	105.25	102.83	103.85	105.21	102.65	103.65	104.91	105.14	105.09	104.07	104.1	103.7	106.76	107.89	101.56	103.58	108.85	104.71
105.17	107.27	106.79	104.33	109.71	106.45	102.13	104.77	106.54	106.25	107.43	107.85	103.73	105.94	106.05	110.33	105.89	106.02	103.2	106.54	107.2	105.08	103.64	105.12	104.8	103.84	107.92	108	110.69	108.98	103.33	104.61	105.97	102.75	109.12	104.47	110.44	105.83	105.29	106.73	106.08	104.24	106.46	109.35	100.79	104.25	105	111.23	104.37	107.19
108.04	108.71	106.27	101.04	112.77	104.2	111.33	110.45	105.23	107.22	108.34	106.55	106.54	107.96	106.12	106.16	103.69	109.09	110.45	99.776	106.29	104.22	110.42	106.95	103.66	108.69	106.95	104.84	106.35	103.66	108.78	108.45	108.65	110.87	108.09	109.6	107.93	103.55	107.78	106.47	107.59	110.53	109.08	108.43	101.49	108.85	105.79	108.27	107.82	112.16
103.66	102.32	103.88	106.51	108.79	109.48	108.15	107.44	102.66	101.5	103.73	106.96	104.4	104.54	107.02	103.42	107.82	107.58	101.84	103.32	105.15	105.52	104.95	102.48	102.29	108.58	103.25	107.93	101.32	105.13	109.98	104.86	107.41	106.88	105.15	102.91	100.72	109.1	104.22	105.81	102.97	105.59	107.14	106.07	104.99	107.7	108.1	109.81	103.7	104.63
108.39	107.9	107.79	105.79	106.58	105.8	111.12	105.04	108.74	108.97	110.54	105.52	106.99	104.15	107.35	108.72	108.14	103.85	106.01	109.21	107.4	107.36	109.91	106.05	110.25	111.19	109.98	109.67	107.24	106.62	106.99	106.8	104.1	110.47	113.86	105.95	110.94	108.18	110.19	107.61	107.02	114.64	107.95	102.93	109.51	107.04	103.25	107.1	105.9	105.92
108.5	106.11	103.92	105.45	106.13	111.41	104.06	102.94	102.38	106.72	106.61	107.48	107.05	105.81	105.9	103.47	110.06	105.12	106.94	103.91	106.44	106.88	108.26	107.58	108.59	107.47	103.37	102.98	105.25	96.758	102.92	104.11	104.04	105.36	103.18	104.5	105.25	105.54	99.901	100.59	106.4	106.54	104.14	108.01	102.18	101.39	106	104.97	103.12	103.63
106.99	103.22	113.35	108.09	108.36	106.92	100.92	105.96	103.84	104.44	105.41	106.3	101.87	106.12	105.58	105.8	105.5	107.65	107.45	104.68	107.07	112.87	105.8	106.98	107.6	102.68	108.7	103.75	108.29	107.65	105.57	110.92	102.98	103.65	105.09	111.4	107.28	104.58	108	104.62	106.13	108.42	105.96	103.11	105.39	104.36	106.7	110.58	102.19	106.07
101.97	106.08	105.1	102.32	106.53	104.29	105.95	105.78	102.36	105.91	111.36	100.93	103.7	107.93	103.53	105.43	103.26	102.69	105.08	104.46	105	110.12	108.39	111.63	108.4	104.71	108.94	108.41	105.1	103.58	105.88	101.84	104.78	108.64	110.61	110.32	106.25	100.74	102.28	102.53	106.99	107.43	108.53	106.92	105.76	111.78	105.52	101.47	105.52	105.42
105.18	108.92	108.8	109.06	105.53	108.52	107.37	106.64	108.87	107.54	109.03	110.09	111	109.05	109.52	107.53	105.32	107.41	106.82	106.28	107.29	110.01	105.32	112.55	107.51	110.99	107.77	109.24	106.73	108.98	105.73	107.5	113.16	106.73	102.9	108.46	111.15	105.78	104.25	111.48	109.66	106.76	109.88	103.2	103.41	112.98	107.01	108.06	109.59	107.92
99.597	99.108	100.12	101.19	103.11	95.442	106.21	94.271	100.72	97.879	102.81	99.03	101.21	100.2	100.83	100	102.12	103.62	99.677	100.06	101.01	104.59	100.01	101.63	99.335	97.372	103.65	97.888	98.809	97.354	101.86	104.52	101.88	100.29	102.51	103.88	102.05	99.884	99.385	99.713	102.39	98.644	104.16	105.78	100.66	99.622	102.58	98.776	101.75	103.48
92.685	96.568	98.751	96.873	95.287	97.472	98.957	97.615	97.486	97.437	98.015	96.11	96.789	97.514	99.422	97.226	99.336	99.354	100.62	100.89	97.628	101.12	98.277	95.627	100.52	101.41	96.048	99.782	101.03	98.263	96.238	98.693	94.659	100.96	98.712	96.076	98.115	96.9	102.36	100.41	95.775	94.051	96.31	100.76	95.94	99.245	97.659	99.072	99.659	98.157
98.054	98.963	101.72	100.05	102.23	102.49	103.48	102.08	99.706	96.995	96.26	100.62	103.24	101.55	102.89	97.53	97.563	98.628	102.01	100.73	98.893	101.51	102.11	104.57	100.78	102.3	98.713	100.16	101.94	101.59	98.89	99.67	103.24	105.28	100.7	98.913	99.234	95.107	102.92	106.17	99.951	102.63	99.111	97.949	103.01	99.074	98.304	101.59	102.55	96.434
107.89	107.1	105.31	103.39	104.69	106.21	104.19	109.03	106.91	106.51	106.51	100.82	108.76	101.8	104.32	108.66	104.26	108.89	111.68	104.41	103.41	109.02	102.73	103.27	105.06	106.71	108.02	105.69	107.53	105.36	105.92	105.76	106.97	104.4	108.45	107.14	104.67	102.49	105.67	105.1	106.38	107.42	105.01	104.09	104.13	106.63	102.56	105.66	108.76	107.75
112.11	107.94	109.09	112.12	108.38	113.92	112.48	109.63	114.36	111.31	114.15	108.81	113.24	112.46	109.23	111.44	107.51	110.75	114.37	107.06	114.02	106.87	117.88	109	110.72	108.16	113.74	109.02	107.11	109.67	109.98	108.73	109.74	108.49	110.21	106.81	111.09	114.29	112.49	108.54	107.61	112.97	109.9	106.03	110.38	106.01	112.73	111.54	108.81	110.81
98.781	95.032	104.21	95.711	98.828	95.277	99.092	95.869	97.563	94.612	100.85	96.37	99.625	92.647	98.353	99.716	100.3	99.272	95.504	94.457	98.468	95.415	93.776	98.089	100.14	95.45	96.938	98.462	100.29	95.426	100.67	93.491	97.809	100.07	95.082	100.42	101.69	100.75	95.338	98.224	100.6	96.953	103.35	101.62	98.018	98.347	96.492	91.328	97.713	98.977
102.33	102.25	103.08	100.8	99.08	101.56	101.43	95.335	103.35	98.938	99.424	100.75	99.435	102.11	101.59	100.97	100.43	99.23	100.03	104.19	99.618	106.23	99.211	101.9	102.65	102	101.59	100.98	104.78	99.732	99.776	97.929	99.123	96.76	98.313	101.57	97.82	100.44	102.5	104.52	100.38	100.13	92.928	102.1	99.195	103.78	102.82	103.18	99.768	100.56
98.867	99.916	97.532	98.138	99.384	97.171	94.216	96.887	97.383	96.175	100.56	95.959	102.9	105.39	101.97	98.394	95.432	98.413	99.072	102.33	98.603	93.542	101.23	96.348	100.7	94.406	96.84	96.528	93.845	98.685	95.789	96.055	100.5	99.318	98.034	97.515	93.929	96.678	95.414	94.154	97.83	99.028	101.06	99.019	100.03	99.528	98.491	98.604	97.535	97.642
112.63	112.47	107.82	107.24	108.39	107.67	107.6	104.71	109.32	113.65	115.14	107.15	111.51	106.89	111.52	105.85	108.01	108.29	109.35	108.37	106.11	107.71	110.43	108.59	107.74	106.89	106.93	104.26	107.28	107.65	110.76	110.64	111.6	108.82	106.61	110.89	107.38	106.44	107.69	109.41	104.85	106.59	106.18	110.65	105.81	108.07	103.18	106.55	107.46	108.79
109.24	111.84	106.01	105.66	108.79	111.24	103.07	109.14	107.01	103.73	105.52	108.59	108.24	109.08	108.34	105.05	110.31	109.14	106.43	107.74	110.26	111.56	108.64	105.93	109.7	108.35	104.57	104.96	111.65	112.33	109.15	104.54	109.62	105.26	111.02	106.39	108.32	106.69	105.04	106.67	103.93	108.53	104.86	106.49	109.37	108.77	106.34	108.98	111.4	109.75
105.63	106.5	109.55	106.33	107.26	108.49	105.78	102.78	105.09	105.66	106.67	107.32	103.78	103.21	103.02	104.76	108.01	102.91	103.18	110.14	103.71	108.42	104.79	101.83	106.15	105.38	102.82	103.4	106.38	103.3	104.53	99.986	107.54	111.05	107.42	105.7	103.89	104	100.94	105.44	105.45	105.83	101.88	108.07	103.59	102.64	103.36	105.79	105.1	106.39
100.39	96.336	103.96	103.75	103.53	97.015	101.8	101.63	102.79	100.43	101.07	96.447	99.43	100.14	101.86	102.24	99.121	96.405	98.724	105.3	97.727	103.08	100.46	95.383	101.13	102.46	101.03	109.63	100.01	99.734	96.259	98.838	98.135	102.17	99.627	97.648	99.019	100.4	102.34	100.44	100.46	99.539	99.304	97.832	102.22	101.58	103.17	105.41	100.69	98.282
97.119	103.05	105.1	98.647	101.37	97.932	95.445	100.14	94.39	102.37	100.49	99.876	99.608	99.503	96.436	101.53	100.4	100.29	98.183	103.4	103.35	100.56	99.578	101.98	98.49	104.48	98.558	103.85	101.89	102.38	97.346	98.911	101.8	105.14	98.098	100.79	102.31	101.64	102.83	100.71	105.27	101.67	104.49	99.76	99.674	100.87	100.21	101.31	100.3	103.02
106.05	107.61	110.67	102.38	111.29	107.85	106.54	106.23	107.95	105.21	105.9	108.11	102.6	109.72	109.15	107.9	114.44	108.04	107.56	111.25	106.8	107.65	105.11	106.76	108.26	106.68	109.09	103.14	105.85	110.63	106	105.79	107.87	106.64	107.21	107.66	100.34	110.6	104.53	107.6	109.3	107.77	105.79	112.9	102.84	101.38	106.39	104.33	103.2	107.11
109.56	107.32	107.46	102.29	107.56	107.47	106.1	107.19	103.76	106.98	107.91	108.75	109.36	108.15	107.35	107.99	105.95	105.81	108.99	104.59	108.65	111.66	107.34	104.14	108.27	103.01	107.18	108.36	108	106.55	105.47	108.27	106.16	110.87	104.62	109.69	107.24	105.61	106.15	115.27	104.04	105.16	104.98	106.63	103.91	110.11	105.51	109.73	105.18	110.62
102.17	101.27	111.34	105.34	104.94	106.35	104.03	103.58	108.1	106.73	106.43	106.15	105.4	105.53	102.58	109.95	109.14	102.36	103.82	106.77	103.88	105.18	109.26	100.68	103.83	107.17	104.08	108.58	106.94	104.75	103.67	105.72	110.01	103.93	105.51	106.98	106.33	107.23	100.96	109.29	107.72	104.26	106.54	104.05	106.5	110.52	102.71	106.14	105.57	108.59
102.63	104.67	105.84	102.34	104.35	103.9	106.25	104.46	108.95	111.28	103.6	104.3	107.69	105.73	105.45	107.53	103.74	102.85	102.55	101.94	108.09	106.24	108.07	108.21	101.48	105.29	105.48	109.04	104.47	103.47	104.04	105.97	108.37	110.06	111.44	104.31	109.81	104.63	107.24	104.81	106.2	107.27	103.76	104.58	108.67	109.48	104.1	105.76	104.66	103.51
108.07	106.13	105.37	109.59	106.86	110.45	106.78	109.12	104.7	105.71	109.08	107.23	107.6	109.17	106.38	110.25	109.38	107.74	107.66	111.61	108.33	113.99	106.83	108.93	108.75	107.43	107.85	109.24	109.68	107.86	105.22	108.77	106.93	110.16	108.59	107.77	106.28	106.12	109.96	107.51	107.24	105.49	106.64	111.22	107.07	105.01	110.64	109.03	106.9	109.37
110.59	106.88	108.32	106.03	111.05	108.76	107.74	107.18	109.06	103.33	107.63	101.61	104.43	104.7	110.6	107.51	104.92	108.84	109.64	108.69	108.38	105.56	107.46	103.96	104.8	107.43	108.37	109.02	108.35	107.26	109.39	107.55	108.85	107.66	110.22	108.43	111.59	105.05	107.73	111.9	107.53	108.21	111.66	104.85	104.8	109.35	106.3	102.32	110.8	106.1
101.57	102.75	106.04	100.97	100.66	108.87	110.33	113.55	102.74	105.61	107.36	104.08	108.87	105.21	108.58	108	103.22	108.42	99.762	110.27	108.26	103.5	104.11	107.16	106.91	102.54	105.52	105.22	104.06	102.82	111.41	103.33	103.64	105.43	105.22	107.97	104.26	105.49	102.87	104.88	103.57	108.79	105.09	107.48	103.29	101.92	106.88	106.42	106.95	105.93
100.95	94.436	100.06	101.06	99.695	96.268	99.789	98.601	94.44	100.2	98.304	101.67	101.41	94.866	95.605	95.903	100.72	95.972	96.4	100.81	96.292	98.458	96.773	98.384	103.45	99.34	96.051	98.043	102.65	98.851	101.8	99.231	102.83	104.07	97.967	98.038	96.731	92.843	103.52	102.83	101.37	101.35	101.69	97.571	99.75	97.866	99.262	91.823	96.984	96.701
101.17	94.637	98.116	100.5	100.91	101.35	100.47	101.37	101.44	96.145	99.409	100.97	98.553	99.962	99.247	102.63	103.31	100.67	99.942	101.55	97.145	98.713	101.75	99.447	102.06	99.649	101.86	97.543	98.448	100.22	99.553	99.693	97.537	95.672	105.18	98.785	98.038	100.88	102.8	101.93	99.672	103.24	102.28	97.389	100.66	101.61	98.367	99.254	103.87	97.823
104.81	103.36	105.76	105.92	106.85	103.77	102.5	112.72	106.67	101.94	110.31	102.6	107.44	110.58	107.27	105.83	105.4	108	113.64	108.15	108.24	105.25	106.19	104.93	107.73	107.83	105.9	106.26	105.57	107	103.47	107.96	99.539	103.32	105.35	103.06	105.9	104.72	99.02	107.57	106.23	108.46	107.86	109.07	100.81	109.91	104.61	104.02	104.72	105.71
105.79	111.5	106.97	104.41	108.94	108.27	107.28	105.5	105.78	104.86	106.41	102.26	109.45	105.46	102.48	103.93	103.4	100.61	106.69	106.55	109.05	101.54	107.86	103.92	103.86	104.31	104.32	107.07	109.05	104.41	102.97	106.27	107.48	106.81	105.23	108.4	105.28	105.89	112.39	108.04	102.46	108.55	102.32	104.63	105.02	106.48	105.17	108.05	108.41	107.63
109.15	110.7	108.92	118.13	111.65	111.9	109.43	112.27	114.74	108.62	109.34	110.75	113.06	110.05	107.51	109.07	110.99	113.88	113.11	106.15	113.24	109.96	111.69	107.31	110.5	107.12	111.89	108.34	110.03	110.09	108.62	108.39	112.09	112.65	107.41	113.24	110.74	112.75	110.94	109.43	114.75	112.16	109.29	111.95	111.96	112.92	109.14	107.49	109.27	108.1
104.13	110.63	105.83	105.04	108.23	103.73	101.16	108.65	103.12	102.82	107.65	102.05	107.49	107.95	108.91	110.81	105.72	106.48	116.05	107.09	102.73	108.21	103.7	106.78	108.25	106.91	102.68	107.07	104.4	106.13	103.75	105.95	104.56	102.48	106.73	104.16	105.74	109.1	104.5	106.94	106.59	106.94	106.41	105.33	102.3	106.2	106.58	107.01	105.35	105.79
104.58	106.31	107.39	102.51	105.88	105.01	110.87	109.17	105.22	108.64	107.5	104.9	106.18	107.36	104.05	109.03	109.93	109.82	104.8	109.22	109.22	108.53	103.27	103.36	103.49	106.53	105.52	108.84	104.48	105.38	109.74	103.55	107.01	107.92	106.15	102.67	104.31	110.93	109.03	103.61	105.88	105.16	106.63	104.09	109.75	106.76	109.76	111.01	107.48	103.41
106.5	107.33	106.79	109.27	104.43	113.7	112.18	105.52	103.71	104.35	108.57	104.69	106.64	104.44	106.15	106.52	109.24	110.27	108.1	104.18	108.85	109.31	103.71	105.77	109.76	107.75	106.72	107.74	110.5	106.96	106.96	112.2	109.06	113.54	112.02	110.47	110	108.48	106.28	108.54	108.84	110.57	108.5	108.85	108.18	106.83	109.17	105.83	110.95	107.87
104.34	106.24	102.85	107.67	108.59	108.11	105.11	105.77	100.28	108.79	107.2	110.07	107.45	106.78	110.4	103.52	107.42	105.13	103.86	105.43	108.62	109.28	103.99	104.75	110.12	107.37	104.38	104.5	110.8	106.24	108.53	103.82	107.6	106.35	105.04	102.52	107.49	104.24	103.74	104.35	106.12	106.38	109.09	110.07	103.91	105.1	104.62	109.66	103.82	105.41
107.31	109.89	104.01	108.69	110.68	107.7	106.29	108.73	110.43	106.06	107.8	106.65	107.87	106.64	105.66	105.26	109.4	104.76	108.72	105.55	110.71	111.71	111.28	108.73	108.17	103.78	106.53	110.48	108.13	110.34	109.53	107.41	105.33	109.89	110.94	108.81	109.21	109.14	108.9	108.58	113.95	110.91	107.71	108.93	108.38	106.42	109.62	109.97	104.66	108.87
109.04	107.03	109.2	110.88	107.66	111.43	105.57	107.7	105.65	110.82	105.88	109.34	111.05	111.26	104.42	105.55	108.31	108.64	109.95	110.4	111.23	109.14	110.4	107.99	109.62	112.27	107.28	111.16	106.01	103.83	108.78	111.31	109.8	108.48	108.08	106.75	104.92	109.91	108.09	107.22	106.04	107.12	109.37	105.59	109.2	107.66	108.4	105.96	108.91	108.05
101.04	103.32	103.54	99.871	105.87	102.17	102.12	99.337	102.62	105.15	97.18	102.51	98.007	101.78	100.96	100.01	101.06	99.062	103.33	101.97	97.643	101.26	98.985	100.23	101.18	102.78	104.38	99.417	100.93	102.82	101.37	98.518	97.284	100.36	99.285	101.55	100.75	99.454	97.191	103.63	96.948	101.79	102.17	101.85	102.03	97.874	99.135	106.04	98.398	101.52
110	100.46	105.37	103.72	101.9	107.15	105.18	108.01	103.33	107.46	101.55	106.44	108.88	112.26	106.65	103.32	106.37	104.48	107.49	106.21	105.01	108.85	107.02	103.4	107.83	107.74	106.89	102.14	109.95	108.06	105.66	110.16	107.2	101.21	108.48	107.32	103.42	106.34	101.91	108.03	105	104.87	108.02	104.06	104.52	103.55	108.96	107.18	102.86	108.75
97.644	97.958	98.464	97.413	94.456	96.531	94.362	92.03	101.46	102.55	95.939	99.961	99.22	98.883	98.283	95.685	98.981	100.92	98.88	99.486	104.16	93.524	96.179	98.718	92.753	99.982	101.54	99.737	95.832	98.053	96.771	99.394	98.152	100.98	97.138	100.55	100.98	96.75	94.676	96.422	99.047	93.045	97.992	101.01	99.114	98.247	94.063	96.092	94.641	95.312
111.99	108.33	106.1	108.28	112.15	108.31	109.4	105.21	102.7	104.35	109.26	106.12	109.57	111.2	108.82	109.61	101.87	108.45	102.49	112.51	106.91	107.43	107.93	109.95	110.56	109.74	105.89	109.56	107.49	110.92	105.45	110.06	113	104.06	104.28	105.71	114.23	108.8	111.34	108.03	107.45	105.13	110.11	105.17	104.83	105.18	114.75	107.3	104.33	109.81
96.272	96.494	95.759	90.557	98.435	100.17	95.485	100.19	97.946	102.02	96.702	98.663	97.471	99.638	100.47	97.371	100.65	95.735	94.97	100.42	101.04	98.498	96.797	102.71	96.648	100.7	101.9	99.418	99.191	102.38	101.21	99.477	101.64	99.804	97.55	103.14	96.624	100	99.285	100.79	95.537	93.771	101.97	102.09	98.605	100.91	97.826	100.84	96.721	97.106
103.42	108.99	100.77	101.51	106.61	112.56	107.03	105.8	107.36	107.62	110.14	103.36	107.09	106.69	106.83	103.17	107.82	108.58	104.56	101.7	104.05	107.89	105.21	106.11	102.37	106.73	104.91	103.72	105.93	98.24	102.7	111.09	108.86	107.55	108.93	105.6	102.95	105.95	103.91	108.51	109.39	103.77	111.63	108.63	108.33	108.48	102.37	108.35	101.87	107.98
111.63	113.23	108.4	112.3	111.93	111.39	111.06	110.42	113.83	111.69	112.04	107.76	111.13	108.77	106.17	110.42	111.21	109.74	114.64	110.84	108.99	111.92	110.44	113.02	110.33	112	112.59	109.26	109.22	111.12	107.24	107.97	111.67	109.83	114.21	111.58	113.42	113.97	110.52	108.17	107.35	106.72	110.05	110.25	112.74	107.25	108.87	109.24	111.76	111.1
105.84	108.38	107.15	103.93	108.94	103.86	105.45	108.1	105.82	107.79	107.51	102.27	108.7	105.25	103.43	104.5	102.54	102.64	109.05	104.26	107.32	102.79	109.35	110.64	105.83	102.45	104.67	106.71	103.98	108.58	99.001	104.13	104.59	102.39	107.67	108.05	106.67	108.46	108.03	102.78	104.83	102.49	102.01	108.35	107.96	106.51	103.18	107.95	105.53	103.39
108.28	110.79	107.53	105.66	106.29	106.27	111.96	107.5	103.27	107.21	107.12	110.07	104.4	101.92	106.57	103.45	103.98	108.84	110.27	109.28	102.43	101.68	106.19	107.15	105.12	101.73	111.4	107.9	107.32	103.57	107.62	108.66	108.2	110.22	106.64	110.8	103.52	103.65	108.39	106.03	105.19	105.52	102.93	106.83	104.23	108.33	106.06	108.37	109.02	101.02
107.38	103.31	103.5	109.03	108.18	106.26	102.53	105.08	107.78	108.03	102.78	105.53	105.37	106.39	107.59	107.92	106.61	100.24	104.73	110.21	103.04	103.41	107.34	108.88	107.65	104.95	112.12	102.72	100.58	104.46	106.18	102.18	108.4	108.7	108.97	108.09	103.61	107.54	106.87	111.51	103.07	106.04	104.06	105.93	105.54	106.39	102.06	106.98	106.68	105.2
107.55	106.8	111.15	110.4	109.12	105.9	112.87	104.81	108.28	104.49	109.92	105.43	109.35	107.7	105.93	115.28	109.54	107.87	109.33	109.74	107.73	109.89	107.63	110.23	106.71	102.29	106.2	107.08	107.7	104.31	109.1	103.69	107.6	109.65	106.81	105.61	110.71	106.77	105.63	104.5	109.07	110.67	110.86	107.6	103.83	108.79	105.8	107.37	106.35	109.14
109.19	113.15	107.81	108.24	112.23	109.77	111.83	109.82	109.32	117.81	114.12	106.45	112.3	109.75	108.62	112.5	109.21	110.75	112.33	109.9	109.84	109.85	108.91	108.96	106.59	107.89	109.94	113.19	110.74	111.44	110.03	108.83	108.89	110.1	109.21	110.54	114.87	113.02	111.51	108.81	108.8	109.14	113.16	111.25	114.15	106.24	110.06	110.68	109.01	110.71
109.36	111.38	107.43	107.05	106.82	107.9	112.37	107.98	108.42	109.28	108.54	106.79	105.42	111.76	111.52	111.83	108.75	109.03	105.75	110.11	109.39	107.69	109.96	105.39	112.65	106.99	109.12	107.07	103.41	106.95	112.7	111.61	111.35	109.3	109.19	107.93	108.28	106.71	106.29	110.69	108.37	110.42	111.52	109.2	104.65	108.62	111.99	109.84	107.62	109.75
101.7	102.3	109.19	106.04	102	108.77	100.79	108.78	99.925	108.74	109.59	105.53	111.7	106.28	107.38	108.96	105.42	104.51	105.32	102.56	104.68	107.5	104.16	103.19	99.653	106.54	103.73	109.34	108.1	105.03	106.89	105.86	104.58	101.99	105.27	103.94	101.84	103.61	106.46	111	100.09	106.55	106.02	105.05	107.05	106.26	103.16	106.48	105.44	107.74
100.87	107.18	108.95	106.62	102.22	104.48	102.39	103.84	105.6	107.27	104.63	102.85	106.74	109.42	101.57	105.91	106.35	110.73	106.96	105.17	104.55	106.54	107.19	104.92	101.71	111.16	111.45	108.24	108.76	107.54	107.04	108.59	105.77	104.42	104.89	106.01	106.85	105.32	105.76	109.87	105.79	102.1	106.65	108.27	103.47	105.6	107.4	105.63	109.82	108.25
108.09	105.11	107.98	108.68	111.75	110.15	105.37	108.18	109.52	111.74	115.17	111.06	112.89	106.18	107.91	110.21	104.71	106.5	108.4	114.82	105.36	104.65	108.46	108	105.31	108.49	106.4	105.94	106.09	103.21	105.95	106.6	109.35	109.49	109.92	107.87	104.55	106.2	112.09	105.65	105.58	108.94	108.58	109.95	108.52	110.32	105.87	109.69	111.16	107.26
97.041	94.421	98.663	99.195	98.395	99.339	99.752	99.292	93.524	98.637	102.64	98.168	100.06	98.277	95.968	98.241	98.474	98.306	102.51	96.864	99.879	98.646	102.16	92.509	97.125	99.832	96.504	100.09	96.342	98.875	91.323	94.46	95.95	97.105	97.884	94.285	99.136	96.423	95.709	101.39	99.836	97.112	104.38	96.551	96.99	96.495	95.025	98.738	98.596	101.34
107.39	102.34	106.27	107.99	106.68	110.37	108.8	107.9	104.27	102.08	108.52	107.93	104.54	108.8	109.87	104.28	104.72	103.99	106.8	107.54	106.62	105.43	104.55	105.31	108.01	105.95	104.59	112.94	105.8	107.46	108.31	106.41	108.3	106.17	104.14	108.2	101.28	103.87	106.85	107.54	107.83	110.98	105.44	103.62	109.19	108.47	102.16	104.31	110.56	106.69
109.58	109.9	110.79	107.26	107.62	111.49	108.39	106.72	106.85	111.09	109.44	109.91	114.93	112.88	110.04	108.43	113.22	103.11	109.25	106.14	113	108.53	114.8	109.24	105.24	111.06	103.74	106.84	105.29	106.99	112.43	107.57	111	108.96	105.22	113.07	107.66	109.17	106.44	108.02	108.37	110.01	111.35	103.98	107.38	110.04	109.08	106.41	106.74	108.9
107.62	107.77	105	105.74	105.02	105.49	106.07	104.98	105.47	107.56	109.07	110.88	106.02	101.99	106.66	103.66	107.2	107.15	108.6	105.99	109.19	104.97	104.01	105.15	105.66	108.18	105.12	111.18	107.37	108.32	112.69	105.88	110.6	104.49	106.03	108.74	109.92	104.3	101.33	107.18	105.96	106	107.89	112.11	108.79	105.93	102.9	108.2	107.18	105.23
106.45	106.59	105.7	108.08	100.26	106.36	105.15	107.94	99.479	104.65	103.96	106.14	104.42	103.82	110.56	104.95	105.02	105.17	106.24	103.08	108.09	110.6	105.24	107.29	101.74	109.3	105.95	102.87	102.92	107.04	105.24	109.36	103.61	103.35	108.94	107.15	105.38	104.58	109.25	105.8	111.68	104.48	108.13	105.72	107.92	108.9	104.76	107.69	104.25	103.48
108.13	106.81	112.09	107.03	107.78	108.08	106.05	108.36	105.92	106.34	108.39	105.59	106.09	109.71	104.71	110.76	109.73	111.74	104.68	104.61	106.04	108.05	112.14	111.7	108.61	109.07	105.74	108.24	102.4	107.49	102.08	108.13	109.4	111.6	108.96	107.15	106.23	112.74	107.92	108.99	109.53	110.92	107.21	106.32	107.5	103.98	114.17	106.27	106.68	108.75
108.03	108.95	105.03	109.73	105.43	108.27	109.36	108.2	108.33	111.55	105.43	110.89	105.24	109.44	105.48	108.04	105.74	109.21	108.54	109.58	101.38	106.53	106.57	109.73	105.51	105.39	104.82	108.22	106.87	102.17	107.25	110.87	106.88	106.44	109.96	113.03	106.55	107.89	105.51	103.62	106.34	112.72	109.43	104.92	109.76	105.08	106.34	107.54	107.63	105.23
107.88	112.07	108.31	103.7	109.8	109.86	112.97	106.68	108.3	103.84	110.07	111.85	107.6	104.77	108.4	108.77	104.79	111.15	106.56	108.98	107.5	109.65	106.63	108.3	108.17	106.97	108.6	111.94	107.68	107.51	106.76	106.57	109.18	108.1	107.18	108.38	109.73	106.62	110.49	113.08	108.09	109.22	113.24	110.93	110.27	106.64	109.45	108.22	102.56	109.61
108.26	107.88	103.81	104.99	106.6	102.22	102	104.25	110.76	105.01	105.5	108.63	105.84	109.4	105.3	108.73	105.86	102.1	103.53	103.2	103.11	105.98	104.77	105.17	104.18	105.21	105.24	102.79	103.13	107.3	106.31	107.63	103.4	105.75	104.43	105	106.97	106.22	103.17	105.94	106.39	107.74	108.14	112.2	106.66	113.9	106.34	103.88	104.62	106.73
104.97	110.24	108.72	108.7	105.41	106.93	110.74	111.24	108.79	110.45	110.47	107.46	109.3	109.39	108.15	112.51	112.29	113.06	106.91	109.13	109.62	106.48	110.86	112.87	109.66	106.62	106.11	110.04	108.58	103.66	113.36	107.31	109.12	111.96	108.45	107.93	106.88	109.58	110.76	106.17	109.72	109.3	111.2	108.65	109.43	105.69	105.1	105.2	108.98	107.65
104.46	104.52	107	107.08	108.67	103.49	107.08	108.9	107.15	109.74	103.21	106.84	101.56	108.93	106.11	104.87	103.71	108.07	105.73	107.74	105.96	104.67	102.9	106.94	109.76	105.47	107.07	105.22	111.06	106.67	104.82	105.59	107.5	105.75	103.95	104.56	110.82	104.76	105.76	107.78	104.93	105.32	107.42	109.57	105.1	105.12	108.7	101.99	105.25	106.07
108.58	104.44	111.25	110.74	110.99	111	108.13	108.26	107.27	108.06	110.03	106.22	104.53	113.09	108.31	102.89	109.34	112.69	109.52	114.25	114.75	105.01	111.05	106.74	106.62	109.54	107.51	107.77	108.18	108.53	110.01	112.73	110.4	111.9	108.88	106.65	108.85	110.07	104.18	103.12	106.5	111.08	107.98	110.28	106.47	108.4	108.34	110.6	107.07	107.97
103.76	106.08	104.28	104.79	109.46	107.67	103.22	111.12	103.08	107.66	106.94	107.47	109.6	106.29	107.29	102.16	103.17	106.06	101.09	105.22	106.05	103.91	105.63	104.4	106.91	104.58	105.61	104.45	106.31	106.89	106.2	103.79	107.14	107.27	106.18	105.39	106.15	107.28	100.44	102.81	110.3	108.68	105.3	102.67	104.22	103.26	108.1	101.07	102.91	103.8
109.03	109.1	109.52	113.85	107.12	110.3	112	111.75	112.49	113.49	107.61	104.86	106.78	109.12	110.7	106.38	113.46	107.67	109.55	109.54	106.97	107.95	109.42	112.24	110.06	108.65	108.77	109.87	110.17	116.35	109.77	108.75	110.48	109.54	109.96	109.62	106.28	110.48	107.68	108	107.35	112.53	109.75	109.95	108.96	108.38	108.25	110.72	108.46	109.05
106.6	107.54	111.08	107.3	103.85	103.39	106.35	106.79	108.07	102.6	102.95	103.24	105.32	111.41	105.41	106.81	106.14	106.11	101.74	104.25	105.56	104.53	103.21	109.41	105.26	106.12	105.13	110.88	108.39	110.68	104.95	102.77	106.99	109.24	105.34	105.72	108.12	106.38	105.39	105.05	100.9	103.17	103.61	103.22	105.61	104.2	106.21	106.48	110.45	108
103.47	109.83	104.95	105.87	107.1	102.95	112.68	112.22	107.74	111.94	108.76	112.89	112.79	106.11	106.8	107.83	110.81	108.5	106.18	110.07	110.58	106.59	107.31	104.1	110.78	109.92	106.48	112.03	107.62	106.47	107.93	112.51	107.61	113.92	106.51	110.02	107.62	103.88	108.36	113.06	103.74	109.14	108.64	110.29	111.58	102.84	108.15	107.15	109.71	109.15
105.67	96.65	99.384	96.397	98.822	102.64	96.651	96.566	98.752	98.983	97.405	93.696	99.666	95.639	97.654	98.958	99.536	95.905	99.24	97.622	95.556	96.725	98.634	99.639	96.676	98.937	93.483	96.865	97.024	100.96	103.47	98.345	98.477	100.59	95.631	95.432	95.698	92.874	98.699	94.287	101.06	101.58	93.001	96.152	95.719	95.331	97.387	100.21	100.78	97.2
103.46	103.54	105.34	106.02	108	106.23	106.95	105.45	110.15	106.01	106.52	104.75	104.44	106.38	108.81	106.92	102.81	109.3	102.45	102.78	103.65	102.74	107.51	108.5	102.37	102.36	104.22	105.37	109.29	104.94	107.08	102.4	108.33	106.32	107.23	107.31	103.1	106.89	102.93	103.7	101.27	106.42	103.36	103.11	103.44	107.12	104.92	109.75	101.62	104.99
108.1	109.36	102.11	103.9	105.16	104.83	106.39	106.91	105.89	101.84	107.81	103.61	105.33	101.46	106.55	104.39	107.37	106.74	106.21	108.4	101.9	105.34	109.38	105.21	103.91	99.775	99.035	104.72	107.05	104.06	101.32	101.64	102.46	103.7	103.37	108	104.81	104.8	106.78	107.94	102.35	107.03	105.22	106.23	106.94	108.06	106.36	105.54	104.67	104
105.31	103.31	106.05	104.43	103.43	107.06	105.98	106.74	108.82	104.1	107.34	106.31	102.94	105.29	103.88	104.39	103.4	102.47	106.28	109.63	106.1	107.5	109.03	106.11	109.21	103.34	103.26	103.75	104.32	108.06	109.27	104.76	100.27	105.63	103.74	106.37	103.25	104.13	104.02	105.67	110.32	104.06	105.48	108.92	106.05	102.14	103.03	104.8	108.83	106.97
106.16	104.82	105.05	108.29	106.49	109.1	107.5	108.95	108.19	108.2	104.29	107.44	103.95	106.89	109.58	108.56	110.7	104.36	106.18	110.97	103.58	109.36	103.54	110.47	105.88	106.18	104.65	106.1	107.14	105.39	104.95	107.84	110.51	103.54	108.96	107.37	105.22	103.75	106.9	105.64	106.79	103.81	103.32	105.99	106.1	105.59	103.68	107.26	107.04	109.36
106.33	103.04	104.8	108.35	107.78	101.89	107.41	109.04	104.36	109.27	108.19	108.97	105.38	108.09	106.47	105.16	106.69	107.43	104.5	107.9	106.09	107.22	105.91	112.45	106.13	105.03	105.78	104.14	106.76	110.65	106.48	108.47	104.1	107.15	109.86	104.07	103.61	108.21	106.03	108.12	108.88	103.04	106.91	106.1	103	102.51	106.55	103.86	102.37	104.34
103.6	108.39	108.83	107.71	108.83	102.39	108.22	107.52	109.23	105.85	109.54	102.91	110.63	107.24	106.03	105.45	107.41	105.4	106.66	106.56	107.67	107.82	104.81	110.33	106.61	104.58	102.41	106.83	103.83	106.6	106.14	109.82	111.08	105.43	105.26	104.64	103.99	104.36	105.14	105.99	105.61	108.79	100.94	107.55	105.13	105.53	105.21	103.15	104.36	104.98
105.94	105.09	107.42	103.35	106.02	104.43	107.85	101.45	105.47	103.15	108.18	102.89	108.85	107.76	106.64	103.89	102.58	108.38	110.84	107.31	105.36	107.35	108.23	104.62	104.99	105.89	106.09	107.7	101.78	101.99	106.98	106.77	102.68	107.59	108.87	108.66	109.69	103.73	104.51	109.7	103.53	108.4	103.27	102.96	103.11	105.08	105.48	104.76	105.2	106.36
109.02	105.35	108.52	109.6	103.43	108.12	112.18	109.43	109.1	108.26	106.46	110.49	109.89	106.74	112.1	109.36	111.14	107.41	107.28	106.66	110.43	109.34	105.63	108.86	109.82	108.97	105.27	108.68	106.36	107.78	106.48	108.53	106.78	105.24	107.16	108.36	105.3	110.8	111.28	110.17	108.88	106.7	109.12	111.31	108.79	103.3	105.19	108.42	107.04	113.02
103.7	103.59	101.2	99.507	103.59	102.22	99.068	104.22	105.84	99.277	98.732	100.13	97.8	100.27	98.509	95.906	98.561	102.72	96.711	98.714	98.683	97.687	98.041	103.85	98.434	98.826	99.416	98.061	102.54	98.837	101.9	101.14	101.03	102.71	96.856	103.53	101.24	103.07	100.79	100.6	98.032	99.597	99.873	100.14	98.676	102.02	100.07	100.02	102.01	100.86
104.34	109.81	107.2	102.35	105.3	106.08	103.99	98.42	101.66	107.65	104.77	105.79	106.56	104.58	104.99	104.41	108.83	113.53	105.61	110.56	104.8	105.62	102.06	105.31	108.31	103.75	107.43	111.57	108.1	105.64	103.7	107.51	107.16	106.63	106.63	108.45	105.02	106.07	110.33	103.21	108.47	102.25	106.6	105.36	101.06	105.47	107.07	104.37	107.28	104.67
111.5	113.26	105.14	103.96	105.42	106.88	106.94	110.35	107.11	104.89	105.67	107.15	107.35	110.14	108.95	107.63	107.99	109.38	109.58	104.2	108.45	105.43	107.33	111.6	108.6	109.69	104.8	105.13	106.8	111.67	112.38	108.43	110.05	109.11	113.24	113.88	114.87	106.72	110.65	106.52	108.93	112.26	102.7	110.79	108.69	108.52	107.14	116.18	109.88	107.55
112.11	108.56	107.03	109.1	110.1	105.82	107.89	110.11	107.98	105.69	104.22	103.82	109.04	112.15	112.1	110.7	110.06	112.28	107.04	109.84	107.39	108.69	113.99	110.35	111.28	109.25	108.36	108.46	108.32	108.53	113.98	104.57	107.73	108.82	105.2	107.46	110.33	109.68	108.04	108.51	110.99	104.88	110.08	108.67	113.07	108.64	108.5	114.18	106.91	109.59
109.47	112.51	104.3	104.22	104.87	105.9	105.12	111.31	108.07	109.11	103.86	106.85	102.4	99.708	104.63	103.99	101.78	103.11	105.31	105.3	104.29	109.09	105.33	101.98	104.14	105.67	111.03	104.64	105.78	104.26	106.98	107.49	110.55	105.89	104.49	102.03	100.7	108.68	101.28	103.62	102.58	106.14	106.14	105.66	108.34	101.35	108.22	109.07	103.76	105.42
107.63	105.62	102.24	99.384	106.21	105.94	107.93	104.22	105.33	104.99	103.16	106.62	105.2	106.58	107.69	105.56	104.9	102.63	109.08	106.42	103.75	106.34	103	110.67	104.78	101.82	102.31	104.82	106.77	104.71	104.28	105.81	104.92	107.41	99.743	102.5	109.78	107.33	106.21	103.48	103.38	107.17	102.97	106.56	104.49	103.74	109.98	103.1	98.211	106.39
105.82	110.72	103.98	110.57	108.45	102.41	104.44	106.14	108.42	106.84	105	106.41	102.18	108.1	107.09	107.26	108.83	102.53	111.95	102.87	105.18	104.83	105.54	101.37	101.99	103.9	106.24	103.18	103.43	99.383	107.05	107.02	109.38	103.03	107.5	103.02	104.45	102.74	105.99	104.45	103.26	105.04	99.125	99.706	108.1	101.2	103.15	103.38	106.83	107.23
101.78	101.97	105.03	98.363	101.86	100.66	97.466	100.85	102.04	99.587	103.14	99.347	96.834	100.35	100	100.06	98.384	102.58	101.66	104.92	99.114	102.39	102.6	99.213	98.933	97.392	95.225	99.156	99.322	100.78	98.212	101.2	92.303	99.809	101.43	101.39	102.6	99.766	98.827	102.72	102.45	101.62	98.154	97.657	99.012	93.691	102.07	101.03	98.828	100.34
102.72	92.163	100.48	96.452	94.632	97.08	98.921	98.4	95.784	98.358	96.146	99.277	95.241	99.893	99.248	97.156	96.035	102.29	95.683	100.9	98.983	98.934	101.21	94.622	100.56	97.24	97.393	95.89	102.15	99.728	96.127	97.155	95.535	100.76	96.595	97.207	97.427	99.54	100.64	92.831	96.734	98.477	101.18	98.996	99.882	92.967	104.45	98.443	99.722	103.01
106.25	104.23	107.33	105.59	108.61	108.94	105.53	107.98	103.53	101.67	105.81	103.58	100.92	103.11	103.49	105.7	100.81	108.82	103.9	103.41	104.42	102.2	102.77	107.25	105.56	105.77	107.65	105.11	108.02	104.48	105.18	102.14	100.64	101.41	105.12	105.97	101.35	104.12	105.42	103.37	102.41	111.27	106.16	108.36	101.57	109.1	109.58	106.01	106.89	105.59
98.705	100.54	98.294	97.14	98.011	100.94	96.655	95.857	99.096	100.9	99.886	94.679	98.732	102.72	100.37	100.52	97.221	100.8	98.301	97.894	102.81	101.87	97.464	103.35	101.92	97.002	101.31	101	95.57	99.954	104.61	103.63	102.5	103.62	98.987	104.28	102.78	98.75	99.033	101.62	101.8	100.44	100.04	100.88	101.44	102.69	98.85	100.73	102.26	95.107
96.641	99.827	103.48	100.78	96.442	104.17	102.1	103.2	104.09	101.35	101.62	104.87	104.63	96.894	97.829	96.967	105.17	104.79	100.18	103.66	100.12	96.11	98.113	103.16	102.7	101.83	99.769	98.117	102.26	97.348	99.364	100.05	102.08	103.71	98.731	102.85	96.401	102.81	101.51	103.43	96.838	99.045	100.87	102.93	102.6	100.58	99.521	98.958	101.53	97.127
106.95	107.3	106.71	109.86	113.56	112.1	110.01	108.26	111.76	108.44	109.62	106.9	111.75	109.45	106.37	107.37	110.23	111.72	111.05	104.99	108.2	106.51	106.98	108.49	110.56	112.45	107.38	107.79	110.43	109.91	108.28	109.12	106.58	110.24	105.84	108.94	107.6	111.16	110.52	108.89	107.72	109.17	105.32	106.17	110.15	108.93	109.15	111.78	104.11	110.34
98.032	99.057	95.089	97.572	99.7	100.78	96.498	99.384	98.919	101.83	97.394	92.191	101.37	101.72	101.82	94.788	101.1	102.91	100.3	98.218	94.637	100.89	97.866	95.989	101.42	98.473	100.57	97.679	97.646	101.61	96.821	99.486	94.474	97.143	96.295	93.97	97.633	100.92	97.398	101.11	92.025	98.356	101.69	97.823	102.47	102.6	96.825	98.565	99.017	100.31
107.98	108.36	109.28	108.41	112.37	107.42	109.45	108.57	107.63	107.15	107.41	107.74	109.18	106.64	108.27	107.14	102.58	105.74	106.05	106.82	108.77	103.36	105.36	110.68	107.46	109.18	102.35	108.19	106.72	107.32	107.94	109.72	105.85	103.67	109.37	108.58	109.18	104.83	106.94	108.39	113.44	106.55	103.95	104.22	106.27	105.28	108.15	103.71	108.57	105.51
100.25	104.34	96.344	98.927	99.466	96.7	102.37	98.505	103.58	100.33	101.53	104.78	98.934	97.515	100.06	94.641	101.41	96.787	100.85	100.48	98.769	108.18	95.386	100.47	97.615	96.749	101.32	99.914	100.2	98.976	99.599	101.53	108.02	100.12	99.072	101.9	101.3	96.012	98.494	94.871	97.701	99.791	100.42	98.664	102.38	107.64	94.358	100.61	98.325	97.533
103.4	103.34	108.11	107.21	108.08	103	109.7	106.91	104.73	104.95	109.85	108.11	106.57	107.83	104.49	108.53	103.84	110.51	109.51	106.64	110.73	102.05	104.22	105.65	102.43	107.27	107.7	108.05	105.37	106.62	109.4	110.27	109.69	103.46	106.55	104.91	100.57	107.36	108.29	105.22	107.4	109.17	108.74	104.18	105.43	110.44	103.57	111.03	110.31	105.49
108.26	107.06	106.77	109.85	104.43	112.32	110.32	105.32	105.83	106.39	102.18	105.51	106.24	109.39	107.72	102.88	110.24	104.06	109.88	109.13	108.61	108.55	107.91	106.35	107.37	102.96	106.62	103.21	104.3	104.9	105.6	106.94	103.4	105.8	109.2	103.56	106	106.54	104.95	108.76	103.9	104.92	100.31	107.34	105.68	111.33	106.54	106.49	106.97	107.25
108.71	112.08	114.72	109.52	108.84	108.06	110.74	109.66	106.54	109.46	108.18	110.11	112.29	110.6	107.12	106.42	111.19	106.72	107.48	108.54	105.39	108.2	110.22	109.01	109.97	107.87	108.85	108.3	106.39	110.03	110.06	114.5	107.2	108.16	108.66	105.88	108.82	109.08	115.17	107.88	102.03	104.32	108.12	108.08	111.27	107.03	108.52	110.56	108.45	103.13
109.3	108.61	103.67	108.49	104.95	104.31	103.03	105.8	107.73	105.75	103.27	107.99	107.53	105.92	107.07	110.45	104.42	104.97	108.48	106.56	106.18	106.6	107.19	105.45	104.63	107.25	105.61	108.15	105.65	103.7	103.85	110.89	108.72	107.49	105.89	107.28	103.25	108.7	108.38	102.38	104.34	108.84	102.19	106.15	105.78	103.92	107.7	108.33	107.84	105.96
107.37	104.36	104.83	107.4	109.29	107.8	108.58	113.8	106.89	105.23	111.18	105.98	110.37	108.75	105.01	111.68	110.01	107.64	106.39	105.3	107.76	110.58	107.64	111.91	107.48	106.98	108.98	107.05	109.37	112.32	108.24	106.79	106.41	108.85	107.1	107.66	108.76	110.18	104.1	104.85	106	108.41	110.54	112.17	114.02	106.23	108.97	108.97	106.92	105.73
110.98	106.01	106.71	103.46	105.05	101.99	106.48	108.77	108	104.26	106.38	105.68	108.75	104.51	99.929	104.94	108.61	105.1	106.47	104.66	106.98	103.72	105.62	109.63	109.55	106.37	110.95	103.93	102.16	108.78	104.15	107.38	104.31	105.63	106.86	105.43	107.7	109.27	105.08	110.83	107.2	104.5	112.18	104.15	104.57	102.91	103.82	105.75	108.16	107.07
97.726	103.3	101.17	99.062	100.37	101.08	98.689	102.14	101.96	96.617	100.22	101.93	100.03	95.912	100.15	99.033	100.39	99.849	101.91	98.755	95.403	94.859	101.45	92.937	99.511	97.164	100.23	99.99	99.182	102.08	101.7	100.44	98.756	93.68	102.96	99.525	101.76	99.19	100.96	94.556	97.752	95.013	96.586	94.193	97.854	98.362	100.82	96.161	101.91	97.581
104.67	102.66	103.59	104.28	103.9	107.49	104.03	105.81	106.59	107.02	109.17	103.74	102.73	106.26	106.73	105.08	106.6	100.87	107.21	106.37	107.44	104.39	106.82	105.49	106.46	109.72	104.69	104.15	109.5	110.29	104.97	104.74	105.48	101.67	107.56	103.39	105.25	107.79	104.83	106.96	109.39	105.4	103.53	102.84	104.54	105.99	102.49	108.48	105.52	104.83
98.484	99.097	107.56	100.69	104.28	106.23	107.13	109.44	108.24	103.42	102.79	106.22	98.594	105.62	105.21	106.35	105.75	105.19	108.45	105.93	98.918	107.01	102.78	101.57	106.4	106.05	108.2	112.52	104.56	102.34	107.3	105.72	100.03	106.99	105.39	109.95	110.72	106.13	103.91	103.04	110.38	104.26	105.2	107.01	105.38	106.22	105.38	106.99	107.68	103.49
106.19	104.54	106.27	107.83	109.49	110.19	104.25	105.7	106.03	108.47	106.77	103.14	110.12	106.05	105.21	106.04	111.23	108.76	109.61	103.62	107.35	108.89	106.43	105.13	104.09	107.02	109.64	104.17	106.1	110.01	104.65	104.51	107.35	105.41	103.62	105.82	103.31	106.25	111.47	106.71	104.47	106.03	105.94	100.8	106.59	109.79	105.23	107.26	105.04	105.39
108.83	108.85	113.54	105.95	110.38	112.35	109.33	112.79	109.17	107.24	108.44	108.58	111.64	105.92	111.28	107.27	111.83	106.81	105.19	107.52	107.34	107.28	111.81	108.19	106.48	107.36	109.35	108.99	106.8	108.49	105.26	110.37	109.49	111.65	108.04	107.14	103.43	107.54	106.02	110.49	111.4	108.83	107.12	103.83	106.73	107.59	109.21	106.55	110.15	104.1
107.6	106.81	109.89	107.34	106.03	105.64	105.21	107.4	107.23	102.79	108.07	103.93	106.34	108.95	101.2	108.48	105.59	108.83	104.73	105.4	106.69	109.07	105.67	105.79	108.86	106.86	105.49	107.01	104.42	106.55	107.01	108.46	103.45	107.87	107.99	108.4	107.74	104.19	101.87	107	106.19	105.83	106.3	105.34	109.47	108.85	108.92	108.55	108.04	104.41
103	103.85	105.52	100.59	103.22	108.68	111.52	109.04	106.38	103.6	102.11	106.52	108.49	103.96	106.72	102.26	108.9	107.41	107.33	109.15	108.22	107.42	105.1	104.29	101.9	109.26	103.04	111.19	106.4	109.94	109.34	102.68	107.36	108.6	105.51	105.16	107.02	107.73	107.96	108.03	108.77	104.95	107.77	105.7	102.62	105.95	108.8	102.72	103.7	105.71
109.07	106.98	102.58	105.47	111.1	104.86	103.47	105.17	103.18	104.55	108.94	106.72	103.19	107.84	106.57	109.92	108.23	104.54	104.02	107.05	108.09	110	104.89	105	107.17	107.56	108.49	106.08	107.6	106	107.79	103.66	106.77	107.79	111.06	108.49	108.74	105.26	108.49	105.95	108.93	106.54	106.95	106.96	107.13	106.34	105.56	107.44	107.68	107.5
104.17	106.87	106.92	110.8	104.64	107.21	110.24	110.95	106.31	104.28	106.51	107.57	107.6	111.98	106.16	108.5	111.23	112.69	112.5	103.73	109.05	107.29	105.63	110.81	109.24	106.67	109.98	109.8	106.06	109.57	107.49	108.9	108.72	110.97	106.54	104.08	105.89	113.25	112.73	104.56	107.79	107.32	107.95	111.6	108.94	111.09	108.8	103.89	112.14	106.87
112.49	106.94	104.69	111.2	106.8	107.99	110.18	107.31	111.95	106.49	107.71	106.19	107.96	108.15	108.93	103.59	109.05	106.83	111.04	105.04	109.85	116.22	108.49	109.91	109.36	110.38	109.48	108.09	112.39	107.29	105.59	105.91	110.79	108.13	110.48	112.82	106.82	111	107.96	107.63	108.94	105.02	112.4	108.34	110.91	102.23	106.95	107.64	107.24	112.86
104.97	109.94	108.08	109.99	114.46	109.82	111.29	104.76	109.61	112.95	109.08	110.47	114.05	111.03	107.55	116.38	109.42	109.31	108.85	112.42	109.14	110.23	108.71	113.12	106.46	111.67	109.37	112.02	108.16	111.24	113.3	108.1	109.42	109.07	107.13	108.8	113.37	108.24	111.95	108.25	111.26	112.96	109.56	104.3	111	108.07	108.51	114.24	111.25	108.47
109.17	107.9	106.53	105.07	106.19	108.41	110.15	109.5	102.39	101.8	104.67	105.42	107.16	107.2	107.41	109.43	108.52	108.65	107.17	111.68	105.88	107.83	104.1	109.07	107.75	108.8	104.06	105.31	102.48	105.44	104.67	107.53	108.86	102.99	108.13	105.23	104.09	103.39	110.9	110.83	108.17	107.94	110.9	105.84	108.98	108.34	102.35	107.11	106.18	106.78
108.75	109.77	109.32	112.28	107.8	108.68	108.61	108.75	107.84	108.94	108.87	105.9	108.25	105.89	106.56	104.19	110.95	105.18	109.85	110.77	104.39	104.97	112.69	111.57	112.19	107.22	108.01	110.28	108.78	103.65	108.63	105.62	107.33	106.25	106.38	111.11	105.79	105.71	111.62	109.51	110.3	108.05	101.53	108.33	109.84	103.78	105.93	108.93	105.14	106.3
102.8	107.31	108.69	111.91	106.72	109	105.13	110.82	112.31	104.9	109.18	109.59	106.6	107.23	108.37	106.07	105.83	111.06	107.56	103.81	107.36	107.94	107.45	111.29	107.85	105.22	116.29	102.53	111.21	108.21	107.97	108.67	105.63	111.01	106.16	106.3	107.49	107.48	104.02	110.75	107.4	105.87	108.77	111.29	110.06	112.78	111.69	106.52	109.35	104.91
103.66	104.42	106.23	103.96	97.946	101.09	103.72	102.76	106.88	107.86	107.56	108.74	103.42	104.89	109.18	109.35	104.78	104.96	109.17	106.69	107.44	108.83	106.22	106.74	105.72	111.48	105.69	106.26	105.37	103.65	104.82	103.14	102.5	105.82	106.49	106.14	106.15	107.41	108.23	102.78	105	105.94	105.24	108.24	102.29	106.16	103.37	107.88	106.91	105.33
100.79	107.66	104.24	105.63	101.25	106.4	101.46	106.9	101.92	107.31	105.93	103.81	101.58	104.08	104.96	108.84	102.55	103.84	100.25	105.27	104.63	109.76	104.76	101.6	106.92	103.34	103.75	104.12	108.55	108.24	103.46	106.67	103.24	109.67	106.61	107.64	109.26	107.53	109.58	105.56	107.94	105.02	107.62	104.86	106.16	104.32	110.48	107.74	103.36	102.51
101.83	104.29	105.87	106.4	107.88	107.36	102.38	105.74	103.07	104.74	104.34	104.03	105.82	110.24	109.83	104.41	112.19	111.6	110.44	106.24	103.86	105.46	106.61	101.66	108.58	106.22	102.65	103.71	103.17	105.69	106.64	106.34	103.26	106.24	104.96	108.15	106.16	106.24	105.83	106.71	105.37	106.61	104.21	106.08	104.53	104.87	104.35	108.85	103.69	102.15
103.1	97.587	96.983	102.98	103.23	97.752	98.755	98.334	96.26	102.07	98.515	95.844	95.09	103.19	97.067	101.27	99.479	100.98	97.096	95.322	95.941	97.159	99.595	98.096	99.446	100.98	99.767	101.39	99.007	97.346	94.662	96.795	97.612	102	98.441	97.264	98.206	98.41	97.47	95.143	105.24	97.103	98.059	94.271	99.539	99.642	101.17	102.38	98.755	100.27
112.54	111.47	109.77	109.98	111.99	112.2	112.73	111.98	111.37	112.38	112.27	111.02	111.78	113.41	110.12	111.59	108.52	111.42	112.43	110.89	109.24	111.25	108.22	109.77	110.31	113.41	111.9	109.33	113.58	109.09	108.78	110.58	108.77	110.8	111.92	108.37	107.97	111.17	113.66	110.76	109.29	107.01	107.26	106.48	108.93	107.72	113.5	104.75	109.67	112.34
103.67	101.03	104.16	98.379	98.096	100.28	100.5	101.67	98.427	99.459	99.576	99.763	100.56	102.92	105.25	101.25	99.763	103.6	101.39	98.462	99.912	98.497	101.18	101.88	102.4	100.17	97.347	103.29	100.52	102.28	99.329	101.03	105.35	99.507	103.92	102.15	100.62	99.471	94.312	97.482	99.895	101.94	95.019	99.328	98.647	102.92	102.04	100.53	102.06	103.17
98.987	100.01	94.755	98.263	94.096	101.77	99.234	98.172	97.122	97.466	100.68	102.63	100.78	102.31	100.92	97.569	97.05	104.15	104.64	97.495	98.38	101.61	96.997	98.738	98.646	100.01	99.763	98.341	101.19	100.42	98.099	100.77	97.378	98.004	95.003	98.142	100.51	100.2	101.51	97.842	97.886	98.962	100.11	95.894	99.947	98.452	101.12	102.14	97.234	100.06
111	105.94	104.35	104.93	105.53	104.76	110.41	102.32	106.08	105.93	105.72	103.31	106.35	103.37	102.66	109.78	108.44	108.65	101.51	106.13	101.43	106.76	103.99	101.67	104.18	105.91	104.69	102.63	107.85	106.91	106.55	107.2	104.14	105.6	106.99	100.92	107.96	104.82	103.3	105.94	105.88	108.85	106.89	104.29	106.44	106.62	104.46	99.409	102.2	102.9
98.019	97.142	94.558	96.516	100.92	99.245	99.915	104.02	98.139	100.05	101.33	98.327	102.02	99.034	103.14	99.655	98.43	99.743	99.024	99.483	100.27	99.798	103.04	104.94	97.56	98.824	97.162	96.569	98.574	99.561	96.451	102.81	99.054	94.933	98.139	95.315	94.049	98.454	101.42	99.179	96.468	99.286	97.524	101.19	97.997	100.93	104.32	99.636	97.857	100.2
103.82	94.995	98.802	102.94	103.87	103.32	100.89	100.67	97.705	101.7	101.77	101.11	96.234	97.291	97.199	100.26	96.246	101.1	100.31	100.98	105.29	102.23	102.63	104.02	102.52	99.223	98.417	100.03	101.42	101.43	98.27	105.07	102.8	98.396	102.97	99.253	98.972	98.228	98.67	100.11	105.48	98.142	99.023	101.76	101.89	102.66	99.748	97.217	98.408	102.48
101.95	100.15	100.83	95.914	99.865	101.13	98.35	101.95	104.04	97.933	101.25	103.97	97.417	99.578	99.397	103.99	103.54	99.958	98.265	96.409	106.42	105.19	101.86	104.75	100.6	101.14	102.24	100	101.32	100.52	96.261	94.445	102.76	100.97	101.85	101.39	99.388	102.33	103.38	98.069	106.51	101.75	100.13	97.669	104.8	101.32	104.82	100.62	97.57	96.662
106.56	110.19	106.63	108.49	112.94	108.97	106.49	105.46	107.41	103.94	102.03	106.99	106.77	108.28	112.28	106.23	108.05	105.07	102.86	107.84	108.75	104.91	107.34	107.35	110.83	106.78	108.88	102.83	102.05	108.83	107.44	106.28	105.03	106.21	106.08	105.69	109.18	106.7	104.35	103.2	107.61	108.99	107.34	104.79	106.93	107.82	106.61	104.5	108.38	103.99
106.89	110.99	108.99	104.98	109.08	111.8	106.79	108.52	107.74	108.77	107.91	111.72	106.22	109.57	107.97	105.26	107.09	110.7	108.18	108.08	108.95	104.82	108.69	108.37	110.67	108.58	106.03	102.49	102.23	107.83	108.35	108.14	104.48	108.78	108.93	110.17	105.07	112.49	108.92	109.31	112.54	109.37	112.4	106.57	103.88	107.39	108.53	105.94	104.75	107.93
99.681	97.344	97.105	99.005	98.7	97.967	99.998	99.18	97.116	99.512	98.645	100.53	98.724	99.063	98.542	96.046	101.21	98.32	95.896	97.828	98.643	97.773	99.01	101.03	102.57	99.891	96.152	97.894	98.839	100.11	97.89	96.344	97.917	96.211	97.677	97.797	94.459	101.17	100.89	99.466	100.97	98.381	100.56	96.71	97.188	95.866	100.89	97.426	100.1	98.545
104.76	103.77	104.28	102.44	105.51	102.03	105.39	105.39	102.1	99.105	106	109.16	104.76	105.64	105.6	105.77	106.73	108.73	104.52	108.26	103.87	108.54	108.23	105.62	106.64	102.72	110.22	100.14	107.26	104.99	102.05	101.83	105.58	104.89	105.37	106.9	110.45	106.69	100.44	108.38	111.79	108.3	103.64	108.08	106.82	105.45	104.58	105.87	108.48	108.83
109.56	102.25	109.91	108.37	105.76	109.71	106.06	110.87	110.27	109.12	108.39	100.53	110.77	110.42	108.97	109.36	105.79	110.48	110.2	103.62	108.92	105.52	107.98	106.31	105.05	107.85	105.03	106.81	104.37	107.66	107.9	112.18	104.46	104.25	109.21	108.21	105.62	110.39	109.85	108.17	107.82	105.28	107.44	107.44	105.32	107.61	108.81	106.86	111.3	109.24
107.38	108.81	107.04	108.93	107.97	110.13	110.76	107	105.86	110.96	114.94	108.77	105.62	107.52	108.77	110.19	104.07	108.09	112.71	107.58	113.28	109.21	105.84	108.84	110.53	109.02	109.02	110.86	106.59	106.03	106.89	114.72	105.92	105.32	107.87	104.98	103.95	112.12	108.83	106.77	106.29	109.23	107.38	111.36	111.35	107.77	111.11	109.45	105.92	103.37
98.206	100.13	99.082	98.703	100.44	99.839	101.33	96.666	94.009	94.402	94.916	103.74	100.12	95.62	98.733	96.459	97.609	99.771	96.6	95.579	99.169	100.24	98.165	99.047	94.696	99.742	92.753	99.244	98.178	98.506	98.258	96.955	95.36	99.495	97.732	96.493	100.75	96.216	97.059	98.284	95.933	98.189	93.896	98.575	99.16	96.439	94.382	100.09	97.381	101.56
99.195	103.79	100.23	101.66	100.17	102.5	96.982	101.35	100.7	96.119	100.99	101.43	98.003	98.867	104.27	99.971	102.38	102.68	97.974	97.641	101.64	102.01	102.03	99.883	95.513	101.67	101.21	104.48	99.758	100.03	95.521	102.48	103.26	99.472	103.26	101.89	101.2	101.39	99.564	103.67	98.999	99.311	103.06	101.62	97.362	103.19	103.49	101.44	100.24	98.531
107.14	102.56	98.863	106.95	106.32	111.25	104.15	108.2	112.43	104.38	106.28	109.14	103.33	108.91	104.39	103.73	105.64	102.15	105.19	105.3	107.19	105.34	108.2	103.57	107.57	112.2	108.03	109.26	105.29	104.35	106	105.02	103.27	104.77	104.16	103.92	108.67	108.23	111.19	104.71	109.45	109.94	105.26	107.47	102.94	106.46	104.55	109.24	104.97	109.22
98.194	100.59	100.1	97.812	101.66	101.79	95.265	98.073	100.18	100.04	95.769	97.884	98.65	97.638	93.062	101.27	93.972	98.809	98.833	92.49	94.053	98.479	95.094	94.507	97.895	94.717	93.435	100.29	95.709	97.182	95.842	96.097	101.64	97.38	97.746	95.523	97.562	101.48	97.758	93.893	96.482	97.197	96.698	97.162	98.54	99.681	102.27	100.2	99.918	100.29
112.53	109.34	110.7	106.79	113.9	107.21	110.71	110.76	107.47	104.94	107.38	103.45	111.57	106.09	106.82	109.55	106.14	111.16	104.58	108.93	106.14	111.34	110.53	107.76	111.62	109.5	107.99	103.97	105.23	109.07	109.99	110.33	108.64	110.54	110.86	106.85	110.85	109.11	110.69	109.54	107.63	108.43	111.04	111.39	111.51	111.68	108.03	104.24	104.69	104.99
105.78	106.87	110.68	109.84	106.71	110.18	108.75	105.15	109.01	107.54	104.89	106.96	109.24	109.19	107.19	110.96	111.17	108.86	112.39	103.15	109.32	108.36	104.91	110.13	108.62	106.98	107.97	110.16	111.08	109.04	113.52	107.62	105.23	112.19	106.65	105.74	112.75	109.94	106.44	112.03	105.59	109.59	108.25	113.18	108.94	110.82	109.03	106.48	107.62	108.66
109.15	104.5	102.86	109.83	111.29	109.82	106.27	110.29	108.21	110.98	105	108.58	109.45	106.56	109.1	109.31	110.39	106.61	109.55	110.87	106.71	107.51	109.72	109.21	108.36	105.51	107.62	105.5	109.66	110.67	110.29	110.49	107.06	107.37	108.77	110.02	105.6	108.32	105.58	107.52	108.21	106.78	107.17	108.29	111.08	108.54	110.07	104.07	105.59	109.32
106.21	111.1	113.19	106.87	109.72	108.05	111.48	109.72	112.68	106.58	115.56	105.76	114.29	113.24	105.38	106.47	110.7	109.35	115.54	112.45	106.61	112.94	110.35	107.3	110.55	113.26	108.2	105.41	115.99	109.61	112.68	111.69	111.09	111.15	107.91	116.25	108.01	110.12	113.29	108.66	109.7	116.42	112.32	113.86	111.27	116.13	112.68	109.33	111.87	109.21
105.46	105.83	108.95	105.35	107.3	110.43	102.68	103.35	107.63	105.16	106.21	103.93	105.41	104.65	104.81	100.4	102.93	107.89	104.46	103.8	106.32	105.53	107.22	109.63	106.53	105.51	108.34	106.48	104.7	106.79	105.97	107.51	106.98	104.75	105.9	100.84	103.26	106.57	109.04	105.53	101.36	108.57	106.59	108.34	105.82	103.64	105.08	105.88	104.7	104.29
96.211	95.588	99.688	97.65	93.75	99.877	96.169	94.387	97.806	100.15	104.96	96.451	96.007	100.71	98.808	100.34	96.817	97.804	93.002	101.61	95.837	99.043	98.947	93.17	95.144	100.63	100.58	99.3	94.697	94.641	96.546	98.019	97.851	93.915	96.643	99.33	98.298	103.3	97.469	99.098	101.31	98.082	95.746	99.773	97.391	96.303	96.336	97.62	98.79	99.915
104.47	105.75	105.22	100.37	103.7	105.53	106.05	108.97	108.21	108.29	108.05	107.19	105.97	108.41	103.74	106.84	103.67	106.99	106.62	105.52	106.06	108.02	106.99	105.49	107.6	105.47	101.66	105.75	108.62	103.3	99.708	107.19	107.08	105.97	107.08	110.73	107.85	108.82	105.84	102.75	107.33	104.65	105.41	103.45	105.56	107.83	105.36	103.59	105.23	109.82
104.31	106.19	104.12	108.25	108.01	109.15	110.67	107.33	107.65	103.97	108.15	105.37	107.41	104.5	109.31	105.06	105.01	110.11	107.86	104.23	102.62	110.83	109.92	103.63	103.89	105.42	108.66	106.76	106.29	109.77	106.8	106.33	105.58	104.85	111.65	103.64	108.61	107.88	109.2	106.04	104.4	109.37	109.3	107.94	106.02	104.13	111.02	104.13	107.21	112.32
95.831	94.162	98.993	96.529	99.988	101.51	101.09	95.933	101.18	95.931	98.639	99.854	95.19	99.269	98.707	98.329	98.674	94.679	104.17	93.529	99.728	96.267	98.946	99.368	94.518	97.944	98.982	97.242	98.944	91.699	98.643	96.404	99.733	98.965	98.313	96.674	98.221	100.88	97.516	96.187	99.244	98.447	94.489	100.59	96.323	96.498	98.802	93.78	99.613	100.18
112.63	104.85	105.53	107.53	105.87	106.7	106.56	111.68	109.42	107.07	108.78	110.61	113.04	106	109.28	107.71	105.25	109.13	108.24	109.53	102.63	113.26	107.21	105.44	107.97	104.2	111.11	104.89	107.34	107.16	108.93	111.2	107.91	107.92	111.53	109.1	105.7	108.99	110.19	109.12	110.78	110.57	108.01	105.95	110.71	107.7	108.91	105.1	107.22	109.8
97.175	96.796	97.748	95.702	94.504	97.391	97.136	100.46	94.445	100.25	99.362	102.76	101.18	98.533	90.689	96.733	101.3	96.285	101.55	98.253	100.28	101.06	96.087	100.86	98.656	96.564	101.94	96.506	97.88	97.092	101.27	99.255	95.558	99.678	93.787	98.02	102.54	99.618	95.856	96.61	96.048	92.635	97.74	93.246	97.695	97.591	100.25	96.271	95.535	97.088
105.56	106.23	105.79	102.97	102.92	106.09	107.22	100.56	105.78	105.22	107.2	106.8	104.59	108.04	109.72	108.4	107.31	105.67	112.74	106.85	105.17	105.94	105.99	109.85	108.33	103.54	105.33	108.67	102.41	106.87	101.7	108.11	108.09	104.92	106.99	104.38	104.33	106.58	110.78	105.59	100.17	110	108.12	110.11	110.92	109.09	108.32	112.14	105.79	111.07
104.72	105.97	106.3	101.24	105.17	102.74	100.12	109.05	100.84	102.16	106.81	106.92	101.08	99.431	108.67	104.46	106.14	104.48	104.84	105.95	103.39	103.86	105.1	106.3	105.53	103.8	106.44	106.08	104.67	104.28	101.21	106.48	104.14	106.55	106.81	106	105.85	105.82	105.7	109.56	105.29	110.65	106.43	106.12	101.15	105.77	104.82	108.12	106.82	107.11
105.19	107.05	107.02	106.58	106.2	103.93	106.49	102.4	105.77	103.66	108.85	107.18	110.42	107.17	109.13	108	104.18	107.03	104.25	103.79	104.55	104.65	103.75	103.77	108.6	106.58	102.58	105.25	112.02	106.2	104.02	105.16	107.53	105.16	106.95	106.53	105.35	108.33	106.29	104.98	108.41	104.6	109.41	99.159	108.1	105.62	103.65	106.05	101.9	103.41
96.483	100.79	103.33	99.171	97.562	101.78	96.151	101.08	99.479	99.939	101.54	101.34	96.161	109.12	100.54	104.46	97.312	94.093	99.765	101.55	99.269	99.104	99.927	100.48	98.403	103.32	102.28	98.857	103.69	101.66	96.568	99.069	101.33	97.824	101.82	99.983	100.73	102.33	97.4	102.4	101.91	99.868	95.508	102.49	101.98	99.64	101.38	104.48	98.568	95.141
100.44	98.388	98.133	98.515	98.306	101.73	100.32	101.65	95.609	98.202	95.253	97.081	99.872	99.943	101.85	97.445	100.21	101.66	101.88	99.423	95.349	102.58	99.459	100.44	102.37	97.473	98.866	103.35	99.122	101.07	100.64	99.293	98.208	100.13	103.3	99.848	99.868	101.46	98.729	98.386	99.498	99.208	97.73	97.01	97.586	100.57	98.003	102.01	95.056	100.5
95.315	102.05	95.725	102.32	100.24	98.961	100.68	97.56	99.84	94.695	104.1	101.57	101.58	95.868	94.636	98.189	98.802	98.006	95.425	99.995	100.52	97.002	97.599	91.681	95.819	96.147	96.602	97.894	101.87	100.64	96.398	101.76	97.389	101.39	99.612	100.22	98.31	98.83	96.114	94.266	100.1	98.706	101.83	93.278	94.563	97.76	96.243	93.752	97.113	103.41
107.99	106.53	111.42	106.72	106.04	106.63	105.6	105.1	107.79	108.15	103.84	106.12	104.76	106.93	107.79	106.03	106.68	107.25	103.42	104.23	108.03	107.63	103.66	102.6	107.66	110.58	103.87	101.35	108.87	106.93	107.78	108.77	103.64	103.53	104.12	100.97	106.95	103.15	108.79	105.01	107.27	106.31	110.13	105.21	106.77	110.3	105.53	103.11	107.46	103.44
106.09	108.48	102.09	103.55	110.5	109.67	104.35	105.33	104.37	107	107.62	107.81	103.81	105.69	105.39	100.23	109.61	104.53	106.12	109.35	105.93	103.23	106.53	105.4	102.93	103.31	103.48	103.59	102.49	103.33	102.69	107.13	102.88	105.76	106.06	102.88	102.91	105.5	107.03	104.31	106.8	109.18	105.8	104.86	104.23	107.5	108.21	107.6	108.9	106.38
97.683	107.1	100.69	99.674	100.83	108.12	100	101.36	97.148	104.64	101.17	101.38	100.03	104.61	105.13	100.91	103.36	101.88	97.038	101.62	100.36	101.24	97.593	98.511	102.98	99.264	102.81	98.931	105.1	103.16	100.87	106.81	98.49	99.325	92.969	102.75	99.804	97.56	100.09	98.557	99.628	103.16	99.874	98.47	100.48	97.936	99.939	102.9	101.43	98.553
96.781	99.134	98.561	98.539	101.53	94.403	96.397	94.489	95.982	95.597	102.09	100.02	100.19	97.25	99.182	97.743	98.769	101	95.982	96.859	98.478	100.46	100.74	97.008	97.319	99.467	97.63	99.902	100.3	98.327	101.22	98.787	100.24	99.046	98.755	100.77	101.81	97.375	103.6	97.911	97.191	97.883	95.829	97.969	98.072	98.175	95.195	98.627	102.17	100.29
103.54	99.753	103.18	102.42	98.728	100.34	99.694	99.933	98.051	91.394	99.498	93.433	100.8	104.14	93.344	99.289	94.399	96.587	95.326	95.856	95.78	95.454	100.88	95.113	98.914	94.734	95.616	101.05	99.588	98.835	101.75	100.07	102.85	101.17	96.634	102.35	100.66	100.89	101.33	104.46	94.737	102.32	100.7	98.919	98.995	97.86	101.32	99.69	100.68	99.651
106.91	105.88	103.41	104.73	105.07	108.02	110.42	105.05	106.1	106.53	107.1	110.35	106.4	100.94	106.38	103.3	105.11	102.95	100.19	103.89	108.55	111.05	106.82	109.5	108.28	108.56	103.3	112.02	108.84	103.56	107.6	105.18	103.16	105.48	102.45	111.05	107.37	107.41	111.83	105.64	102.06	104.61	103.27	105.59	105.71	105.11	108.43	107.9	101.22	106.95
107.49	107.07	105.9	104.05	108.94	104.71	105.79	110.99	107.55	106.34	105.92	111.48	108.39	110.05	101.03	107.07	109.56	106.11	110.45	107.12	109.64	108.49	104.15	108.55	106.17	106.09	110.2	103.7	105.73	108.96	108.4	112.17	104.88	111.21	108.8	110.65	106.63	105.16	101.84	106.34	111.79	109.21	110.72	105.85	113.6	109.74	108.88	106.03	107.4	107.94
107.05	97.252	103.52	106.1	106.52	103.05	103.14	105.75	104.08	102.02	112.29	108.65	106.98	103.24	106.82	111.19	106.88	108.25	103.85	102.47	105.76	107.52	105.42	105.39	113.86	107.74	105.3	104.66	101.91	104.84	105.42	107.19	106.4	103.07	108.36	105.72	103.06	107.73	103.32	106.55	104.76	108.92	106.93	101.3	105.44	107.38	104.71	103.92	102.46	104.19
101.23	102.43	100.01	97.491	99.903	95.119	99.969	98.583	98.924	103.29	101.94	100.64	100.76	100.05	101.15	101.23	103.17	106.17	100.52	100.47	101.18	99.083	101.37	100.06	98.387	103.49	99.402	100.26	101.42	103.35	100.07	99.916	104.99	98.809	103.84	100.68	102.18	98.402	102.55	98.093	102.06	102.98	104.02	104.69	99.215	100	103.94	101.18	104.25	101.53
106.59	107.66	105.7	106.58	106.61	107.48	111.12	110.85	109.78	108.5	106.96	104.22	112.94	109.87	108.27	108.41	110.23	110.9	111.08	111.72	108.94	110.58	108.3	108.38	107.29	107.72	109.27	108.23	112.52	105.94	107.41	112.07	109.16	104.49	105.53	108.71	106.38	106.03	105.6	110.62	110.1	108.47	104.98	106.68	102.23	108.02	109.19	105.93	109.59	106.16
110.14	104.13	103.61	105.07	106.08	104.61	110.55	108.24	107.06	104.65	106.2	101.58	104.45	105.54	107.63	107.54	108.75	105.45	105.15	108.08	103.44	102.44	107.4	104.21	101.53	104.68	104.43	102.44	103.4	104.42	105.94	106.03	106.61	102.46	107.37	105.21	108.36	102.78	106.5	105.53	105.34	108.94	103.52	101.29	109.71	108.54	106.13	106.13	107.6	108.28
105.14	106.65	108.57	105.7	109.87	109.39	106.84	107.54	107.28	108.78	102.27	106.38	107.35	108.4	108.34	102.68	110.97	108.94	104.89	106.79	109.72	107.6	108.39	106.13	110.5	104.26	107.44	106.72	105.34	111.03	103.77	108.97	108.92	105.75	108.53	106.7	111.01	110.34	106.08	108.66	105	112.39	108.42	107.69	110.97	102.78	109.23	104.96	110.1	105.91
106.64	104.8	103.4	106.35	106.34	108.73	107.09	109.59	101.67	105.8	108.35	107.58	108.32	109.04	104.95	105.72	104.12	105.64	105.16	103.99	105.8	108.71	105.83	106.09	110.93	107.99	103.46	108.12	106.05	106.6	104.2	104.95	101.6	109.95	104.33	105.47	107.28	103.87	108.63	108.08	104.65	107.21	106.66	104.55	108.19	110.41	111.96	105.85	104.47	107.33
111.57	112.71	110.97	109.54	109.91	113.47	109.13	107.36	108.24	116.1	109.86	108.52	111.35	108.36	112.16	109	107.17	109.25	108.74	112.22	114.42	111.62	108.81	112.39	108.86	106.78	110.99	108.25	110.13	110.71	110.22	118.32	108.9	110.49	110.4	112.81	115.42	108.47	106.28	105.58	109.28	112.24	106.59	110.93	110.76	114.29	106.9	110.83	108.75	113.08
105.27	100.66	97.827	97.686	99.786	99.118	101.62	104.17	102.99	103.52	104.56	98.05	104.5	101.25	101.95	100.04	108.39	101.8	98.746	107.48	104.75	96.495	102.67	101.65	97.916	97.459	100.15	95.928	100.65	98.256	100.25	97.794	100.58	100.83	97.455	104.09	101.03	105.51	100.3	99.055	107.77	97.931	98.216	98.293	102.14	105.54	99.336	101.04	103.61	100.95
98.684	97.156	103.95	96.404	98.725	103.77	98.197	101.62	96.907	101.93	104.86	98.559	99.474	96.606	98.46	93.319	93.111	98.145	101.45	97.41	95.157	99.871	94.49	100.41	95.849	99.091	97.719	92.897	96.576	99.713	93.038	96.499	95.031	95.424	98.721	97.857	95.484	95.515	96.505	98.765	94.123	100.79	95.283	95.839	93.484	97.892	101.82	100.06	96.923	94.781
101.39	102.44	102.93	105.65	107.65	108.82	108.78	104.23	105.21	106.56	102.67	107.04	110.52	108.22	108.26	103.14	106.4	104	106.47	97.653	103.85	102.68	101.54	105.19	107.79	102.91	109.87	105.53	108.03	106.53	105.78	100.18	106.94	105.69	103.09	108.23	105.56	105.15	109.4	110.82	105.25	103.27	108.91	105.02	104.77	105.15	105.23	104.14	105.32	108.78
106.91	103.92	107.99	109.48	108.33	108.99	111.15	109.42	110.53	107.81	109.38	106.48	105.7	106.58	108.62	109.67	110.07	108.46	107.29	107.74	111.06	109.76	104.23	108.86	105.77	107.53	105.93	113.25	108.71	106.3	103.72	110.05	109.59	108.34	108.77	106.2	109.19	107.5	111.03	105.76	108.98	110.09	108.22	109.43	105.2	107.23	104.86	107.83	105.66	103.86
107.41	103.58	108.33	107.41	108.82	107.26	107.68	107.19	109.53	102.04	110.15	110.95	107.07	109.53	108.22	105.51	105.56	104.52	106.35	104.17	111.71	107.38	109.43	106.15	110.5	110.56	107.61	109.14	107.57	107.95	108.32	110.52	109.98	105.51	107.91	108.39	111.52	106.77	109.89	103.59	109.12	108.09	112.62	106.59	107.34	106.06	108.62	106.65	109.5	105.06
100.1	96.079	96.831	95.438	101.88	98.006	100.21	97.514	96.601	98.896	100.12	103.97	94.679	97.379	97.46	99.363	95.393	98.207	100.13	97.692	101.83	100.41	95.944	98.212	95.637	101.78	98.526	100.28	101.3	99.753	96.575	97.785	96.575	95.248	100.72	98.214	98.675	100.31	96.239	100.23	92.956	96.24	97.713	96.625	97.465	97.238	97.834	96.381	100.52	98.7
96.403	98.891	100.74	101.43	98.659	103.24	96.217	99.154	98.77	100.65	98.029	101.43	100.52	100.32	98.189	98.582	94.694	99.675	91.127	101.84	100.19	96.045	99.255	97.79	102.99	98.399	101.52	99.936	101.51	103.58	95.467	100.05	96.075	98.512	98.578	100.15	98.509	101.39	101.3	97.754	98.08	98.772	94.223	98.851	97.782	99.452	92.367	101.91	98.378	100.39
107.84	106.66	107.87	106.96	109.33	107.31	108.85	101.56	109.39	108.19	108.41	106.68	105.36	106.35	107.4	109.86	106.08	107.75	107.43	108.13	106.7	109.71	104.39	107.19	110.57	107.29	109.97	105.39	106.09	102.23	108.58	107.63	107.19	103.92	109.48	105.55	106.24	105.77	106.07	107.24	104.86	110.78	108.58	109.23	104.09	102.97	100.04	109.38	107.42	107.51
109.97	107.65	114.66	106	104.96	107.77	108.66	110.06	109.11	107.59	109.58	111.01	109.48	102.22	111.71	107.79	114.72	109.04	107.6	109.9	112.07	107.72	106.55	109.94	105.95	108.43	105.01	106.04	112.23	106.3	104.06	106.49	111.21	108.24	105.33	107.34	108.39	112.03	110.37	106.76	107.68	110.45	109.6	108.92	105.64	107.96	105.54	105.31	110.53	108.7
107.54	108.72	106.68	104.7	102.43	108.7	106	104.51	105.29	108.39	104.92	105.25	104.78	105.9	107.69	108.99	105.4	104.72	106.44	109.95	105.85	104.81	103.47	111.1	109.79	105.88	105.32	104.1	103.49	107.58	109.65	104.16	106.65	101.92	104.95	99.716	105.16	105.22	108.98	100.22	103.73	105.73	106.21	102.75	102.77	108.5	106.18	107.15	109.28	102.02
107.34	109.04	107.25	108.61	109.42	108.45	112.53	108.34	106.87	111.49	108.12	108.55	104.77	106.04	109.93	112.62	104.25	105	105.61	108.32	112.49	107.76	108.63	108.09	108.5	111.82	108.46	108.53	104.43	107.65	110.65	107.67	103.55	107.55	110.77	103.11	110.26	107.29	108.79	107.66	104.56	109.25	106.95	110.17	109.69	103.45	107.71	107.35	107.93	113.78
113.44	112.8	107.41	113.39	112.24	110.75	106.3	109.46	111.05	108.2	114.33	107.89	110.49	110.91	110.32	110.6	112.17	110.24	106.49	108.88	111.23	106.17	112.16	111.28	109.49	109.04	112.22	110.57	109.79	108.89	106.78	111.45	114.53	107.39	111.47	111.4	107.92	106.71	108.75	110.42	106.31	108.07	113.58	110.57	112.13	107.11	108.69	115.11	114.28	111.25
99.303	106.01	103.91	106.85	104.97	109.58	109.34	106.62	109.19	102.94	105.31	100.99	109.98	107.76	102.68	104.77	106.96	106.71	107.78	105.9	107.19	104.87	112.12	103.99	105.31	104.3	109.19	103.99	108.34	101.82	106.21	107.84	104.79	106.39	107.68	106.6	112.72	108.47	106.76	113.24	106.01	107.89	104.87	106.38	103.06	106.55	109.59	111.05	106.93	107
105.19	111.11	108.5	101.5	104.08	105.62	110.7	105.18	101.77	106.94	105.49	104	108.24	104.77	108.39	103.48	99.233	106.1	103.5	108.13	105.04	102.94	111.02	107.48	106.59	101.26	106.66	104.41	106.99	105.26	103.94	110.28	105.34	105.83	105.76	105.31	109.07	100.19	109.58	103.23	105.56	103.75	101.87	111	105.69	102.84	105.03	106.21	105.6	106.84
104.34	106.84	110.18	108.47	109.21	107.34	107.28	111.1	105.72	113.19	105.12	103.52	112.42	109.86	108.2	108.58	104.64	113.22	106.62	107.87	103.77	108.18	110.04	107.47	106.79	109.27	113.48	108.76	106.12	107.02	108.03	112.79	107.63	109.8	104.4	110.87	112.44	107.24	104.56	108.94	105.91	110.84	108.6	104.15	102.71	107.42	105.28	105.37	109.18	105
108	111.29	108.61	107.67	110.6	109.2	113.23	110.73	109.47	110.81	112.56	107.41	109.4	109.4	106.6	109.03	110.6	104.96	105.44	108.34	102.89	106.23	108.19	108.28	110.65	108.34	109.09	110.03	104.41	107.69	104.65	113.65	109.74	109.75	107.04	106.38	109.02	107.35	107.93	105.86	107.32	106.96	106.33	104.91	100.39	108.81	108.14	102.93	106.95	107.03
110.23	106.33	105.34	105.86	103.98	112.92	108.13	108.4	111.43	109.88	108.23	109.19	105.32	112.76	106.65	108.55	113.11	104.33	104.27	110.61	109.38	104.77	111.02	100.21	111.21	107.78	107.42	109.57	109.39	110.66	109.48	107.54	107.95	112.69	100.86	106.34	112.52	110.44	108.42	107.71	106.87	111.67	108.45	110.25	114.59	106.89	108.58	108.2	105.28	106.17
108.11	102.3	106.6	107.57	105.25	104.34	99.792	105.38	103.92	107.57	106.97	107.82	105.13	108.38	104.85	106.8	107.19	107.76	105.78	110.41	108.75	104.34	104.28	107.71	109.16	105.22	103.23	102.76	106.64	105.38	106.55	103.89	102.93	102.98	103.52	105.61	107.86	105.47	107.6	105.48	105.29	103.92	100.85	108.21	105.58	105.72	101.82	106.57	105.2	107.67
107.22	111.02	105.36	111.5	108.45	107.01	108.87	108.3	108.9	110.25	109.3	108.91	108.58	113.13	110.06	107.62	114.99	108.55	108.29	111.28	108.82	110.55	107.66	108.97	111.48	106.33	110.47	103.58	107.19	111.33	109.17	105.16	108.76	112.19	108.79	109.3	104.42	107.76	112.2	110.18	105.56	109.88	112.53	110.46	109.27	108.87	110.38	109.39	106.62	106.75
110.33	106.87	106.77	101.9	106.78	104.9	107.32	110.91	107.4	109.13	103.34	106.88	111.13	108.47	109.04	108.13	105.42	106.14	108.87	104.84	106.83	107.16	103.01	107.99	106.72	107.54	107.64	108.51	104.91	107.89	105.46	106.95	108.82	105.18	105.83	111.74	109.3	106.09	105.19	108.19	105.58	106.18	101.03	107.33	108.02	108.23	101.35	106.45	107.18	104.92
107.36	105.26	106.78	113.41	106.27	102.85	105.85	106.18	106.99	107.4	103.47	105.16	107.5	102.19	104.28	109.52	106.8	107.53	106.78	105.82	103.6	105.33	106.01	103.85	106.79	104.88	104.08	111.08	108.49	108.66	106.01	103.82	107.13	107.11	104.26	107.95	107.52	110.25	106.44	107.15	106.79	109.21	103.89	104.75	103.45	108.79	104.56	107.11	110.19	106.25
101.63	95.622	96.423	95.919	100.82	100.46	98.476	100.17	98.448	98.365	97.269	93.839	98.482	99.553	97.343	99.574	96.449	102.31	96.709	98.008	96.894	97.17	96.427	98.625	97.832	96.81	97.584	96.495	97.312	97.649	100.69	93.639	100.1	100.47	99.068	93.378	98.193	96.726	98.301	94.79	95.292	98.495	96.259	96.71	96.823	93.848	99.873	97.524	100.43	93.344
109.01	106.23	112.43	107.76	115.88	107.39	105.56	105.01	110.1	106.22	106.1	110.08	109.69	109.11	113.39	105.91	109.16	108.08	113.58	105.37	107.73	107.32	112.05	104.84	107.84	106.99	111	109.61	112.01	111.47	107.69	109.49	108.9	111.95	107.17	111.83	106.76	106.96	106.54	110.26	108.28	111.01	109.02	106.39	107.02	111.9	108.88	108.31	108.79	107.18
108.3	112.19	103.83	103.74	107.44	106.89	106.21	105.76	106.89	106.69	106.92	103.99	103.45	103.08	102.56	106.41	105.43	104.42	106.01	109.65	107.81	105.83	104.57	103.58	102.1	103.31	105.92	103.63	109.48	102.92	106.07	107.5	99.437	107.44	107.61	100.43	105.76	107.09	105.05	106.82	104.79	107.43	104.94	109.68	108.9	103.04	105.56	103.96	103.35	106.47
108.98	104.24	102.36	101.61	101.96	105.19	107.14	110.09	104.81	103.06	106.13	107.77	107.5	104.61	105.7	105.19	103.61	103.02	103.94	104.58	105.7	102.63	103.43	104.78	109.57	106.12	103.67	98.15	104.47	103.69	104.16	107.48	105.16	103.12	100.38	111.61	105.25	109.54	104.72	106.57	103.73	103.14	101.36	108.75	101.64	105.18	106.87	105.93	105.99	102.58
112.35	109.15	109.27	106.95	110.75	107.31	108.84	108.69	104.85	108.36	109.04	107.2	108.96	111.2	109.44	110.37	110.51	107.62	106.43	111.17	108.41	113.74	110.51	111.78	109.61	108.8	111.26	110.57	105.14	112.59	110.2	108.77	113.64	106.37	112.85	110.96	109.17	109.33	111.98	107.87	104.99	109.74	105.64	107.54	111.52	105.73	109.25	106.49	108.38	108.93
104.22	101.83	105.75	109.15	105.35	108.32	107.79	103.15	105.28	105.57	105.13	101.78	103.38	110.41	106.1	107.35	108.63	103.55	105.45	101.55	102.98	103.45	104.9	106.74	103.16	106.61	104.9	102.69	103.67	103.81	106.16	101.74	107.95	103.25	108.75	101.08	107.96	107.22	105.18	107.77	108.4	100.78	108.35	106.61	105.49	106.5	105.05	105.02	104.9	101.18
102.78	109.7	101.8	104.48	104.1	104.14	103.2	104.44	108.05	105.65	107.05	104.73	103.9	102.63	107.57	108.4	106.98	108.25	109.92	102.15	105.24	106.74	104.9	110.09	109.61	103.41	107.49	103.53	104.15	104.89	103.08	108.37	110.89	103.61	110.46	109.07	106.88	101.42	105.39	104.66	104.7	106.79	104.08	110.28	109.89	100.79	109.74	104.1	109.23	104.45
104.91	108.4	105.47	108.34	111.4	103.72	105.62	108.62	105.92	109.49	104.61	108.93	106.99	109.12	105.17	112.92	105.05	102.02	102.53	108.53	107.89	108.42	104.79	106.65	103.42	106.53	103.96	107.41	102.23	104.41	108.73	102.12	102.48	107.23	105.63	107.36	106.81	107.69	108.72	103.9	107.1	105.57	104.07	103.47	107.14	109.96	100.22	110.97	103.05	107.53
107.07	107.49	108.34	108.54	103.13	106.81	103.23	105.44	106.45	106.37	103.31	102.45	105.46	103.07	107.93	105.95	100.92	105.59	107.18	100.8	106.16	111.36	106.23	110.08	105.48	110.3	106.6	105.11	107.22	104.4	104.25	106.81	104.09	101.75	109.79	106.41	102.86	101.07	105.28	105.22	105.22	108.13	108.67	107.05	108.88	101.01	110.29	105.3	103.15	109.86
99.827	102.79	102.43	102.16	102.69	99.707	98.882	98.431	99.23	97.234	98.248	95.3	102.35	97.568	100.42	104.17	99.455	100.38	100.64	100.15	100.21	101.61	99.343	97.471	98.044	102.36	102.79	104.27	102.12	100.32	102.75	95.976	101.52	100.08	93.619	103.88	100.07	95.948	100.79	100.78	99.445	96.218	100.52	99.979	99.445	99.615	101.86	101.6	97.287	99.714
102.14	105.84	101.07	103.48	103.86	102.82	107.79	107.72	106.05	103.87	108.04	101.06	102.56	103.99	109.97	104.13	104.95	101.53	109.14	104.9	108.3	107.46	101.63	106.83	108.87	109.96	107.63	102.96	106.67	106.61	106.84	109.11	109.72	105.15	102.25	104.99	109.5	101.65	105.57	105.8	106.98	104.94	107.72	100.06	105.37	103.36	108.35	106.57	106.17	107.48
107.68	104.05	107.45	104.86	106.95	105.3	103.22	105.19	105.3	106.46	105.64	100.53	103.99	107.37	104.01	105.41	108.36	105.04	104.25	107.28	103.65	106.63	101.73	102.32	102.78	106.65	112.23	107.19	110.61	107.33	104.58	109.79	106.21	107.33	106.44	108.19	98.806	106.69	103.01	110.72	105.5	104.21	103.46	108.31	109.04	104.5	103.54	106.17	109.47	99.547
107.93	106.43	105.8	105.88	109.01	104.34	107.71	105.2	106.77	107.6	105.23	105.58	106.56	102.32	105.49	102.59	105.95	106.04	107.75	109.01	104.75	107.61	102.16	104.22	101.91	103.87	105.37	104.33	104.05	108.64	106.72	112.82	108.42	111.47	105	106.31	104.83	104.8	106.37	100.21	106.95	104.24	107.68	106.67	106.3	108.1	110.19	104.22	110.22	108.47
107.94	106.8	103.38	104.33	105.54	103.66	111.18	105.89	106.24	107.26	105.99	102.93	105.13	102.62	102.21	103.06	108.44	104.81	106.41	104.72	105.72	106.58	105.63	103.91	105.16	108.09	104.74	102.84	108.84	104.58	109.94	107.83	107.42	107.19	108.05	106.63	109.04	105.07	106.71	103.09	106.1	108.22	105.78	105.8	104.88	104.27	105.07	106.5	102.88	103.37
105.52	110.94	109.16	105.38	103.51	104.97	102.14	106.03	110.81	105.53	108	105.04	104.19	112.45	106.27	110.13	106.47	111.26	108.8	110.52	106.65	109.16	110.91	109.74	103.78	105.15	108.35	107.33	110.19	112.13	111.8	109.95	103.78	105.91	108.71	112.42	110.14	105.01	109.24	108.1	104.81	107.52	110.54	108.85	108.62	107.1	109.7	106.34	104.62	103.76
107.04	103.6	107.44	101.36	103.32	103.57	106.15	106.89	105.81	104.2	104.58	101.94	101.67	100.97	101.86	108.09	107.67	109.78	102.94	106.8	107.54	106.13	109.11	106.54	104.01	103.11	109.1	105.85	102.57	108.05	107.11	103.69	101.36	104.57	107.41	100.63	104.62	108.64	103.58	103.11	107.82	111.07	103.84	107.61	107.13	102.45	103.36	103.35	108.13	104.1
108.98	105.19	103.26	106.07	107.76	101.35	104.47	108.13	107.58	105.82	107.41	105.15	108.96	106.45	103.49	104.95	103.62	103	106.84	105.02	107.78	104.71	105.4	104.95	106.13	106.83	105.09	99.857	106.27	97.519	106.34	104.94	102.89	106.23	103.02	103.51	105.98	102.36	107.31	107.57	105.89	105.72	104.7	105.46	105.5	101.5	104.22	108.83	108.94	109.35
107.97	108.02	110.43	107.48	110.02	111.84	104.58	105.48	110.65	106.43	109.93	107.83	107.1	108.3	102	107.28	111.91	110.81	111.73	108.56	105.24	112.54	107.1	105.93	107.37	104.18	110.7	109.11	107.5	109.68	110.91	107.93	108.13	104.86	110.55	109.51	107.25	106.63	108.39	105.79	105.75	105.29	102.49	106.55	101.77	104.57	103.18	106.6	109.37	106.82
103.64	106.48	107.43	102.55	106.39	105.98	105.06	105.76	109.12	103.17	105.51	107.62	107.6	111.51	105.96	108.4	104.58	106.47	104.39	102.11	105.93	105.61	104.88	105.89	104.38	110.1	101.2	107.13	101.49	109.98	104.65	103.99	107.22	103.68	106.6	106.02	104.41	104.58	110.37	109.47	102.94	107.88	106.43	107.98	107.32	104.59	105.9	107.55	106.08	108.07
106.01	105.86	106.66	104.32	98.172	104.72	104.17	104.93	106.55	103.4	106.12	102.7	103.81	103.53	101.11	106.05	105.29	108.87	102.97	105.46	107.28	104.99	108.69	102.24	103.51	104.56	107.1	107.03	109.53	107.03	104.97	107.39	101.75	107.5	107.43	103.46	104.36	101.59	105.19	111.56	104	104.54	105.68	104.34	105.67	105.47	106.68	104.25	101.14	108.15
105.5	107.29	103.03	106.17	108.09	105.96	104.02	104.27	106.85	105.24	108.03	102.58	108.18	107.73	103.1	105.73	106.49	102.57	111.86	110.09	106.1	107.81	108.64	109.25	103.94	105.14	104.55	104.04	108.57	108.5	108.31	104.86	103.12	107.4	101.38	105.13	104.34	104.46	105.35	106.09	107.22	105.89	110.55	107.11	106.89	111.32	109.04	108.45	101.87	105.82
105.61	112.94	106.66	108.1	109.1	108.42	106.17	109.86	104.21	100.63	114.07	108.1	105.06	110.35	104.98	103.63	104.95	108.66	110.03	107.1	108.5	108.49	111.21	101.8	105.22	106.25	107.83	107.55	105.47	109.35	110.35	104.86	103.35	108.26	105.22	106.28	107.51	106.87	108.59	112.14	108.32	107.17	110.52	108.3	109.54	106.96	107.3	102.76	107.44	107.51
104.24	103.95	103.72	105.71	107.12	104.88	109.72	102.05	106.99	109.18	108.81	101.13	105.33	105.7	101.87	104.62	105.95	104.8	107.81	109.45	106.75	109.02	105.44	106.64	107.01	104.98	101.7	108.88	102.67	102.05	106.3	107.1	105.77	108.41	104.52	109.27	104.26	109.34	103.98	103.13	106.87	105.62	106.68	107.72	106.56	103.63	105.68	103.7	107.05	103.82
106.38	104.63	108.84	108.57	108.04	106.86	105.93	107.3	102.44	100.4	106.89	106.9	108.15	102.89	108.54	110.47	109.28	101.56	103.23	107.58	100.48	104.61	107.85	111.4	105.94	106.89	102.7	112.25	106.13	104.82	105.34	107.06	107.06	110.01	103.32	108.74	107.32	110.67	110.41	104.72	109.17	109.82	100.32	107.1	108.44	104.69	104.17	105.4	108.31	108.73
106.12	105.64	105.49	106.45	109.13	105.07	108.59	106.49	106.02	104.73	103.82	108.73	106.76	108.37	108.24	104.93	105.13	104.97	106.2	108.05	104.84	103.09	105.12	108.19	106.89	107.26	110.66	108.8	103.89	103.5	112.94	110.71	101.55	104.38	106.21	109.07	105.32	104.23	111.15	103.75	106.24	100.45	108.26	104.47	106.72	108.52	105.92	106.46	102.94	106.66
96.535	101.86	99.089	95.691	96.577	94.725	97.972	97.985	97.59	97.734	94.616	96.658	99.379	97.246	99.958	95.266	97.93	100.91	94.864	95.882	100.76	98.901	98.395	97.218	92.467	100.42	98.359	99.058	99.171	97.939	94.439	101.8	100.7	95.881	97.48	95.667	101.59	102.22	99.968	95.318	95.938	97.935	97.486	99.809	95.863	98.367	97.727	96.792	101.58	95.749
111.39	108.35	107.91	105.15	109.07	108.23	110.59	105.04	109.94	109.91	107.74	105.83	110.27	108.48	106.79	100.28	113.9	111.88	112.53	109.65	108.56	113.06	108.4	108.11	111.78	111.67	111.42	111.87	108.75	105.62	106.58	107.83	109.41	111.05	107.2	113.39	107.83	108.53	107.56	110.44	104.57	109.68	105.56	109.57	110.51	107.66	112.09	114.96	104.52	107.32
98.058	98.684	97.121	100.08	97.884	97.479	96.869	105.87	98.753	101.65	93.507	99.222	98.528	99.229	97.864	95.747	97.357	99.695	98.22	98.015	101.46	99.161	95.503	101.98	101.28	100.52	95.19	99.707	96.3	101.88	97.309	90.923	97.614	99.012	99.32	98.686	98.387	98.174	102.11	96.87	98.575	96.719	97.786	99.985	96.369	99.56	97.905	95.74	100.63	99.948
103.87	103.55	103.18	105.15	104.53	108.88	109.82	103.58	104.97	105.09	104.01	105.94	104.63	105.2	106.4	103.7	103.73	107.59	107.33	107.14	105.94	103.81	105.8	107.1	111.04	106.17	106.42	106.23	103.98	105.35	104.49	100.9	102.71	101.23	107.58	105.26	102.21	108.24	104.17	104.49	104.31	106.05	103.31	109.07	102.71	104.93	107.24	103.43	107.57	108.33
95.117	99.18	100.78	96.224	101.47	100.46	95.887	101.61	99.269	93.823	99.058	97.004	98.596	97.935	100.91	92.072	100.45	97.804	101.47	99.65	99.647	104.34	97.497	100.43	100.82	95.829	96.753	100.08	97.436	93.191	96.919	98.035	94.394	100.21	99.099	94.42	100.64	94.096	94.068	95.873	97.196	99.519	101.68	95.976	97.35	99.181	95.177	92.788	101.57	96.772
107.83	105.15	105.3	101.89	109.66	108.54	105.8	106.82	105.56	105.37	103.56	103.33	105.07	112.97	102.13	110.73	103.28	107.79	110.16	106.28	107.52	109.33	106.16	109.64	105.49	102.95	104.54	106.18	104.97	103.67	110.49	103.13	108.5	104.39	106.19	103.61	99.547	107.34	106.48	107.85	109.16	109.05	107.82	106.66	102.56	105.14	104.83	107.02	110.54	102.82
97.798	97.568	99.342	103.71	97.828	100.04	101.89	104.68	102.79	99.502	96.175	99.675	101.1	97.56	103.56	99.087	101.5	105.64	99.802	98.931	94.996	100.06	99.284	99.274	95.893	100.9	98.758	99.472	101.44	102.53	103.31	103.86	96.792	101.47	104.51	102.52	100.95	102.31	99.996	97.993	99.706	103.09	99.103	94.335	102.63	100.62	98.973	98.159	102.82	98.735
105.6	96.184	98.52	101.67	99.67	104.34	103.12	100.37	100.86	99.007	99.724	102.26	103.19	100.66	97.649	99.806	103.16	98.364	102.63	101.79	100.7	102.16	99.624	96.492	101.84	103.53	102.44	104.15	100.65	96.322	99.89	98.624	100.27	100.22	100.16	100.82	99.29	104.5	96.859	99.619	97.994	99.791	100.48	98.129	104.73	107.08	103.36	102.03	104.24	106.89
111.24	107.03	108.21	107.85	105.14	109.66	108.15	107.13	104.99	107.8	110.01	109.99	106.64	107.53	106.44	106.31	111.37	105.25	107.2	112.61	107.1	107.5	106.3	112.57	111.9	107.98	106.28	108.24	109.73	106.38	105.49	110.93	108.33	105.35	105.77	107.4	103.24	105.34	107.86	113.23	104.31	104.29	109.07	106.65	106.92	106.54	108.91	108.22	108.86	111.09
100.48	102.15	93.278	100.08	98.834	98.773	98.547	102.36	100.6	98.257	99.799	97.731	97.619	101.61	99.546	100.62	97.334	99.026	101.24	96.698	98.324	97.229	97.094	98.529	94.783	101.08	102.29	94.997	96.78	102.17	97.027	103.23	99.531	104.62	97.338	95.109	97.932	98.85	96.172	97.234	98.704	97.279	97.369	99.996	98.951	102.22	98.817	101.99	99.476	97.32
100.07	100.37	99.796	101.52	98.953	99.413	96.948	101.9	97.97	96.581	99.313	101.62	95.415	97.899	98.648	97.45	94.192	97.064	96.484	97.604	101.37	98.422	95.306	99.548	102.62	93.871	100.2	101.94	99.335	98.462	97.741	100.65	92.859	96.228	99.843	97.857	100.37	99.312	99.731	100.44	99.987	98.345	99.739	97.694	104.61	98.287	100.15	95.953	100.13	98.329
102.35	108.09	105.28	108.09	109.48	107.77	107.25	106.92	103.71	102.01	105.62	106.76	104.48	102.33	101.93	105.18	109.35	100.05	106.67	103.81	106.14	105.25	108.16	106.42	103.59	108.13	104.37	102.41	106.32	105.64	106.2	103.41	106.27	106.78	103.81	110.37	106.41	104.62	103.5	105.58	107.75	106.75	104.36	105.22	110.61	105.21	106.14	106.02	105.48	105.75
105.64	104.98	102.37	104.27	107.03	106.66	103.79	107.79	107.87	104.66	105.04	104.63	104.83	109.14	106.7	106.57	104.52	106.04	105.99	103.98	106.16	109.25	104.47	107.08	103.26	106.61	102.85	110.95	108.05	106.99	103.96	107.34	108.24	106.59	103.94	105.45	104.79	106.85	106.46	107.07	106.64	104.92	103.01	105.31	104.64	105.33	109.79	105.97	108.9	107.46
97.913	103.85	97.973	103.94	96.374	101.74	102.32	100.63	99.756	100.22	99.169	100.93	98.223	101.56	108.58	99.75	96.111	98.547	100.8	101.83	98.143	102.87	103.1	104.02	98.227	96.43	100.09	96.739	101.03	102.26	101.05	100.17	99.9	101.98	102.58	98.648	99.64	99.992	102.48	97.413	103.49	100.95	102.57	97.476	104.31	102.49	99.118	101.93	102.51	101.71
109.2	104.41	111.49	103.5	105.75	106.31	102.68	106.64	101.21	107.3	109.61	102.11	109.35	107.16	105.85	109.28	107.89	106.29	108.09	106.02	106.4	106.89	107.56	103.16	103.57	105.09	108.52	107	106.96	109.89	102.08	106.85	104.76	107.73	108.95	109.92	107.52	103.53	107.84	104.52	108.88	107.13	107.89	108.22	104.36	101.71	110.36	108.56	101.79	110.23
110.22	105.19	104	105.47	107.59	105.51	106.51	103.51	108.72	103.49	105.61	105.52	107.51	105.17	103.49	106.58	104.51	104.87	102.77	99.511	109.65	110.49	111.4	102.54	108.42	105.1	100.13	104.77	104.87	104.05	108.73	103.89	110.32	101.68	105.01	106.09	105.05	105.17	107.91	100.45	108.41	103.65	107.32	104.08	103.24	106.42	104.75	105.13	105.73	106.97
106.62	104.01	109	104.84	105.9	103.83	105.82	109.33	103.64	107.47	101.21	106.33	106.25	105.88	109.47	106.34	107.87	104.81	103.06	106.62	105.57	97.975	103.99	105.58	107.76	109.97	102.41	103.19	104.55	108.72	107.29	103.82	106.83	106.98	105.72	106.85	104.73	103.64	109.05	106.73	105.58	102.27	103.39	108.15	105.62	106.5	105.7	108.16	105.29	107.92
99.071	104.31	105.44	108.65	105.45	108.46	100.68	103.11	105.37	105.24	105.89	103.96	106.19	103.73	104.56	108.25	108.11	104.6	110.98	107.97	105.11	104.6	102.6	102.61	103.47	103.46	104.2	101.4	107.58	101.33	108.19	104.3	108.78	105.23	104.86	108.29	108.33	112.2	107.49	103.44	108.15	111.33	104	105.44	106.5	110.9	105.25	106.28	105.22	103.7
107.97	107.91	109.86	109	109.44	111.84	106.11	112.22	107.79	107.52	104.76	108.28	106.95	109.69	110.58	106.46	107.9	104.36	105.14	109.07	109.15	109.47	107.45	110.8	105.39	103.78	106.09	105.4	108.2	102.54	107.32	106.79	110.13	104.05	110.89	104.95	106.67	108.9	104.55	109.37	107.9	108.5	107.32	108.1	107.89	113.01	108.1	107.78	110.49	110.54
107.7	111.2	101.94	107.41	108.74	106.36	107.25	110.63	107.97	109.67	108.98	113.2	106.4	112.16	107.44	110.62	110.5	108.49	106.92	108	109.86	106.94	107.38	100.68	110.77	103.77	103.09	111.55	108.74	106.42	104.29	108.14	110.82	109.59	115.61	105.31	106.66	106.66	106.23	108.22	107.52	111.73	107.13	106.87	111.57	107.53	106.8	104.61	107.04	105.99
106.53	105.23	101.89	106.6	109.07	106.9	104.03	105.8	106.43	99.86	101.38	108.86	103.73	101.13	102.11	108.24	105.06	109.26	103.27	99.497	102.89	104.49	105.24	105.76	105.62	108.34	105.43	106.05	109.75	105.83	104.57	102.24	102.47	105.18	99.714	102.28	105.18	101.37	101.36	103.8	111.72	107.13	108.26	106.32	105.43	105.2	100.58	103.34	107.64	101.45
107.02	106.98	105.52	110.02	105.6	103.79	106.19	102.42	107.91	105.91	105.07	107.56	102.56	107.07	101.56	105.04	109.04	103.08	105	111.62	102.26	102.99	98.423	105.58	104.83	108.79	104.29	108.7	104.93	105.17	99.699	110.36	104.59	106.52	105.57	104.72	102.43	104.67	109.53	106.43	103.95	109.96	105.24	106.78	103.76	107.01	104.56	103.05	102.79	106.61
103.3	108.74	100.51	104.08	105.91	102.63	103.9	103.58	104.6	104.15	105.27	107.89	106.52	97.545	105.46	108.12	102.46	103.12	106.32	106.27	112.02	107.9	110.97	105.12	106.17	107.63	105.57	105.46	104.82	107.56	105.46	105.99	105.8	105.65	101.89	103.86	102.35	104.3	103.88	109.08	109.25	113.7	109.44	100.98	106.07	104.65	106.24	105.19	104.88	100.63
110.53	107.66	110.14	106.1	108.88	109.93	111.18	105.29	109.5	114.21	108.84	110.64	112.25	107.01	114.93	111.06	110.68	112.95	107.67	114.72	111.53	109.93	109.57	108.87	111.9	108.92	111.2	113.18	114.27	111.33	108.51	111.36	109.66	107.68	112.04	108.54	110.47	112.54	109.74	110.6	108.59	108.02	107.81	109.56	109.87	106.76	113.67	113.95	109.34	106.88
107.08	103.39	108.16	106.33	103	104.93	109.8	106.9	100	108.78	108.24	108.26	108.44	105.01	104.9	105.99	106.57	103.13	107.31	109.69	104.97	106.47	106.22	104.29	108.1	105.97	104.39	104.31	106.61	104.68	106.07	103.6	107.13	102.67	103.25	109.1	103.88	108.13	101.54	106.83	106.73	102.37	105.56	105.36	107.22	103.09	106.56	105.43	110.04	104.44
95.327	100.39	99.54	99.253	105.55	101.63	98.706	99.386	94.699	100.32	96.883	93.819	99.572	98.468	97.593	101.62	99.797	99.092	101.54	102.5	101.43	93.501	98.09	100.85	102.47	95.055	97.877	101.05	93.412	95.155	97.989	94.968	98.64	101.63	99.499	100.9	102.6	101.14	99.641	103.16	98.311	102.39	99.691	99.117	100.42	96.334	94.24	96.932	99.767	98.953
108.97	109.71	106.3	109.87	108.13	103.65	109.55	112.66	110.13	103.76	108.47	105.89	107.2	105.5	108.83	101.13	110.34	106.14	110.67	106.34	105.7	106.54	108.37	108.14	105.66	110.2	109.56	101.36	109.77	109.18	106.58	102.9	105.68	103.23	109.6	108.64	107.21	106.36	104.83	103.21	109.78	111.34	108.99	109.87	107.84	107.19	106.12	106.43	105.64	107.53
109.02	108.46	107.75	109.21	101.55	110.22	108.28	107.28	111.2	109.27	104.51	106.05	107.6	108.57	102.06	109.32	108.15	112.13	107.92	105.84	108.11	108.93	108.02	110.2	105.94	107.02	112.7	112.22	108.22	110.9	105.26	111.79	106.45	108.03	109.12	108.28	107.39	108.09	113.06	111.26	105.73	107.06	107.02	107.13	107.83	106.8	105.82	104.16	109.06	111.59
100.09	98.411	96.574	100.72	99.955	103.68	95.968	98.971	95.923	96.898	98.102	97.642	100.81	97.117	99.418	96.619	103.16	94.041	98.548	96.54	96.851	101.25	99.851	97.505	102.28	97.324	100.35	96.622	98.299	101.09	99.511	98.406	96.306	95.852	97.963	99.271	95.778	98.049	98.93	100.77	96.009	102.11	99.109	96.867	99.226	102.49	101.69	101.86	98.29	97.086
98.359	97.311	99.761	99.456	97.088	100.54	103.7	98.372	101.08	100.9	103.87	102.23	99.76	103	100.84	96.925	99.042	106.25	102.6	95.103	100.63	95.925	104.54	93.922	104.1	98.651	101.34	97.771	94.772	98.918	101.3	99.486	98.372	103.17	99.928	102.37	98.67	102.23	99.623	96.799	98.876	97.835	101.1	99.68	102.21	99.664	94.834	102.48	99.392	102.57
104.02	104.5	105.61	106.99	106.99	106.9	112.09	107.35	107.75	109.4	106.78	108.59	109.88	105.93	111.4	107.48	107.86	106.62	106.83	107.88	104.51	110.23	107.68	109.61	111.28	107.6	110.07	106.66	105.46	104.73	105.9	112.51	107.88	109.41	108.76	107.95	106.41	108.47	108.74	106.95	110.26	107.39	107.8	110.21	108.61	108.15	106.48	108.75	107.52	110.59
104.46	106.02	107.76	105.98	110.09	104.14	111.18	102.35	106.89	104.01	108.29	109.24	102.1	107.99	109.89	105.25	102.08	107.34	105.22	107.07	103.95	108.85	106.91	105.4	106.62	109.7	102.81	104.8	108.79	104	105.12	103.92	106.62	105.18	104.93	105.13	107.95	105.72	110.15	107.65	102.21	109.38	106.26	105.51	106	112.37	106.48	104.52	109.17	111.02
104.54	112.6	107.45	108.8	104.34	108.63	105.39	110.87	107.39	106.3	109.7	105.8	106.12	112.09	113.45	108.23	111.84	104.83	107.38	107.04	111.24	106.6	108.88	103.87	107.37	108.23	102.68	106.77	104.55	109.24	108.06	107.25	106.06	108.39	107.3	107.35	107.12	110.36	110.17	109.86	104.12	107.28	108.58	107.96	103.27	107.92	103.16	108.4	110.23	108.01
106.91	102.37	106.39	105.53	106.84	105.6	106.51	107.87	110.32	107.46	108.21	102.9	108.68	100.38	109.21	102.84	108.71	107.14	103.98	102.06	107.24	104.06	106.03	100.12	106.34	106.82	103.35	105.88	106.82	107.53	105.11	106.45	103.25	109.63	102.26	105.18	105.91	109.73	105.03	104.45	104.97	106.73	103.21	104.36	103.11	105.68	103.64	105.23	107.25	103.14
99.418	99.332	95.942	95.764	100.57	96.027	99.876	96.435	97	96.9	103.68	95.633	97.832	100.46	98.03	98.527	100.5	99.95	101.49	99.966	97.764	96.767	96.288	97.165	95.126	96.971	98.032	98.565	106.17	101.46	98.256	97.218	97.465	100.7	100.68	96.687	96.308	99.983	100.66	97.501	102.23	102.52	95.568	94.866	96.169	97.597	96.246	100.49	98.518	96.864
[truncated: 200 more rows]
[truncated: 150 more columns]
